# Supplementary material for: Template CoMFA Generates Single 3D-QSAR Models that, for Twelve of Twelve Biological Targets, Predict All ChEMBL-Tabulated Affinities
Source: PLoS One. 2015 Jun 12;10(6):e0129307. doi: 10.1371/journal.pone.0129307 (PMC4466312; doi:10.1371/journal.pone.0129307)
Supplement: S1 File — The text file provides tables analogous to Table 2 for all twelve targets, in csv format suitable for Excel. (CSV) [file pone.0129307.s001.csv]

Table 2: BACE (Beta-secretase 1): Template CoMFA model properties
Input Data Protocol Code*	Model Derivation Metrics					SE of Model Predic- tions
	q2	SDEP	# cp	r2	s
A	0.493	0.87	12	0.738	0.63	0.88			-0.029	0.248	0.261	-0.003	0.011	0.277	0.290	0.026	0.274	0.013	-0.016	0.200	-0.010	0.01			0.242	-0.050	3	0.100	0.000	TRUE	0.493							-0.003	0.780		0.603
B	0.522	0.98	9	0.780	0.66	0.87																-0.11	-0.081	0.164								0.522						0.026
BallTrng	0.603	0.78	17	0.747	0.62	NA
BhalfTrng	0.358	0.99	7	0.720	0.65	0.75
Bc	0.288	1.05	5	0.772	0.60	0.95
B2xTmpl	0.498	0.87	10	0.711	0.66	0.84																											0.511
C	0.511	0.86	12	0.744	0.62	0.88																												0.245
D	0.245	1.07	4	0.426	0.93	1.26																													0.232
E	0.232	1.08	4	0.469	0.90	1.15																														0.496
F	0.496	0.87	12	0.735	0.63	0.87																0.00															0.248
D	0.494	0.90	12	0.751	0.61	0.94																0.04
	0.783	0.92	11	0.904	0.61	1.01
F	0.764	0.93	12	0.880	0.66	0.87																-0.06
G	0.248	1.08	4	0.428	0.93	1.13																0.05
G	0.065	1.19	2	0.185	1.11	1.21																0.02
*A=Xray templates; B=three Surflex SIM best scoring templates (standard protocol); Balltrng=B trained on all structures; B=halfTrng=B trained on quarter of structures; C=as B for 100th best Surflex-SIM alignment; D=Concord templates; E=no templates (Concord only); F=as B, separated templates; G=as E, Concord then randomized.
Table 3: cdk2 (Cyclin-dependent kinase 2): Template CoMFA model properties
Input Data Protocol Code*	Model Derivation Metrics					SE of Model Predic- tions
	q2	SDEP	# cp	r2	s
A	0.267	0.85	8	0.917	0.29	0.85			0.007	-0.012	0.226	-0.019	-0.066	-0.019	0.219	-0.026	0.195	0.238	-0.024	0.100	-0.180	0.00								TRUE	0.267							-0.019			0.396
B	0.260	0.87	5	0.839	0.41	0.90																0.03	-0.136	-0.028	0.224	0.310	4	0.050	0.140			0.260						-0.026	0.839
BallTrng	0.396	0.77	7	0.801	0.44	NA
BhalfTrng	0.288	1.05	5	0.772	0.60	0.95																-0.10
Bc	0.255	1.04	9	0.589	0.77	1.02																-0.02
B2xTmpl	0.312	0.82	6	0.829	0.41	0.85																0.03
C	0.326	0.82	12	0.948	0.23	0.86																0.04											0.326
D	0.279	0.84	5	0.827	0.41	0.92																0.08												0.279
E	0.041	0.95	2	0.477	0.70	1.09																0.14													0.041
F	0.286	0.83	3	0.712	0.53	0.88																0.05														0.286
D	0.248	0.85	5	0.804	0.44	0.88																0.03
	0.719	0.97	2	0.722	0.96	1.72
F	0.484	1.18	9	0.889	0.55	1.12																-0.06
G	0.065	1.19	2	0.185	1.11	1.21																0.02															0.065
G	0.172	0.96	2	0.572	0.69	0.98																0.02
*A=Xray templates; B=three Surflex SIM best scoring templates (standard protocol); Balltrng=B trained on all structures; B=halfTrng=B trained on quarter of structures; C=as B for 100th best Surflex-SIM alignment; D=Concord templates; E=no templates (Concord only); F=as B, separated templates; G=as E, Concord then randomized.
Table 4: chk1 (Serine/threonine protein kinase 2): Template CoMFA model properties
Input Data Protocol Code*	Model Derivation Metrics					SE of Model Predic- tions
	q2	SDEP	# cp	r2	s
A	0.438	0.98	7	0.687	0.73	0.96			0.029	-0.052	0.004	-0.052	0.006	-0.025	0.156	-0.081	0.318	0.181	0.162	0.090	0.040	-0.02								TRUE	0.438							-0.052			0.509
B	0.409	1.01	9	0.617	0.81	0.97																-0.04	-0.100	-0.032	0.312	0.160	2	0.274	-0.080			0.409						-0.081	0.617
BallTrng	0.509	0.92	16	0.775	0.62	NA
BhalfTrng	0.441	0.97	3	0.887	0.44	1.15																0.18
Bc	0.230	1.12	4	0.717	0.68	1.14																0.02
B2xTmpl	0.120	1.15	3	0.722	0.64	1.16																0.01
B2xTmpl	0.407	1.01	6	0.635	0.79	1.00																-0.01
C	0.403	1.01	7	0.675	0.75	0.97																-0.04											0.403
D	0.434	0.99	9	0.728	0.68	0.98																-0.01												0.434
E	0.253	1.13	4	0.467	0.95	1.15																0.02													0.253
F	0.490	0.94	11	0.806	0.58	0.99																0.05														0.490
D	0.440	0.98	9	0.752	0.65	0.97																-0.01
	0.721	1.17	11	0.891	0.73	1.22
F	0.691	1.23	11	0.851	0.85	1.24																0.01
G	0.091	1.24	2	0.177	1.18	1.27																0.03															0.091
G	0.123	1.04	3	0.180	1.01	1.02																-0.02
*A=Xray templates; B=three Surflex SIM best scoring templates (standard protocol); Balltrng=B trained on all structures; B=halfTrng=B trained on quarter of structures; C=as B for 100th best Surflex-SIM alignment; D=Concord templates; E=no templates (Concord only); F=as B, separated templates; G=as E, Concord then randomized.
Table 5: CA-II (carbonic anydrase II): Template CoMFA model properties
Input Data Protocol Code*	Model Derivation Metrics					SE of Model Predic- tions
	q2	SDEP	# cp	r2	s
A	0.305	0.87	9	0.572	0.68	0.81			-0.007	0.070	0.173	-0.026	-0.074	0.077	0.180	-0.019	0.189	0.103	0.009	0.070	-0.050	-0.06								TRUE	0.305							-0.026
B	0.312	0.83	7	0.514	0.70	0.83																0.00	-0.107	0.070	0.211	1.050	5	0.182	0.320			0.312						-0.019	0.514		0.419
BallTrng	0.419	0.76	13	0.629	0.61	NA
BhalfTrng	0.242	0.88	4	0.462	0.74	0.83																-0.05
Bc	0.191	0.90	3	0.413	0.77	0.91																0.01
B2xTmpl	0.296	0.90	7	0.568	0.70	0.89																-0.01
C	0.386	0.81	8	0.544	0.70	0.93																0.12											0.386
D	0.235	0.88	4	0.420	0.77	0.86																-0.02												0.235
E	0.132	0.99	2	0.298	0.89	1.03																0.04													0.132
F	0.331	0.82	9	0.587	0.64	0.78																-0.04														0.331
D	0.185	0.93	5	0.386	0.81	0.94																0.01
	0.542	1.50	10	0.759	1.09	1.47
F	0.523	1.88	12	0.696	1.02	1.30																-0.58
G	0.123	1.04	3	0.18	1.01	1.02																-0.02															0.123
G	0.069	1.03	2	0.137	0.99	1.05																0.02
*A=Xray templates; B=three Surflex SIM best scoring templates (standard protocol); Balltrng=B trained on all structures; B=halfTrng=B trained on quarter of structures; C=as B for 100th best Surflex-SIM alignment; D=Concord templates; E=no templates (Concord only); F=as B, separated templates; G=as E, Concord then randomized.
Table 6: COX2 (cyclooxygenase 2): Template CoMFA model properties
Input Data Protocol Code*	Model Derivation Metrics					SE of Model Predic- tions
	q2	SDEP	# cp	r2	s
B	0.337	0.97	11	0.535	0.81	0.98							0.019	0.050	0.172	0.006	0.006	0.047	0.122	0.092	0.03	0.01			0.260	0.150	6	0.246	0.020		-0.07	0.337						0.000	0.535
BallTrng	0.382	0.94	13	0.508	0.84	NA																	-0.045	0.082																	0.382
BhalfTrng	0.255	1.04	9	0.589	0.77	1.02																-0.02
Bc	0.079	1.10	5	0.461	0.84	1.11																0.01
B2xTmpl	0.323	0.99	12	0.563	0.80	0.98
C	0.318	0.99	12	0.559	0.80	0.98																											0.318
D	0.287	1.01	12	0.533	0.82	0.96																												0.287
E	0.165	1.09	4	0.308	0.99	1.10																													0.165
F	0.331	0.98	12	0.586	0.77	0.95																-0.03														0.331
D	0.290	1.01	10	0.520	0.83	0.97																-0.04
	0.591	1.21	7	0.692	1.05	1.10
F	0.597	1.12	17	0.781	0.83	1.18																0.06
G	0.073	1.16	3	0.203	1.07	1.14																-0.02															0.073
G	0.073	1.16	3	0.203	1.07	1.14																-0.02
*A=Xray templates; B=three Surflex SIM best scoring templates (standard protocol); Balltrng=B trained on all structures; B=halfTrng=B trained on quarter of structures; C=as B for 100th best Surflex-SIM alignment; D=Concord templates; E=no templates (Concord only); F=as B, separated templates; G=as E, Concord then randomized.
Table 7: CYP3A4 (cytochrome p450 3A4): Template CoMFA model properties
Input Data Protocol Code*	Model Derivation Metrics					SE of Model Predic- tions
	q2	SDEP	# cp	r2	s
B	0.305	0.79	6	0.555	0.63	0.79							-0.020	0.026	0.179	-0.014		0.153	0.100	0.05	-0.06	#REF!			#REF!	#REF!	#REF!	#REF!	#REF!			0.305						0.000	0.555
BallTrng	0.362	0.74	9	0.568	0.61	NA																	#REF!	#REF!									0.325								0.362
BhalfTrng	0.227	0.85	4	0.612	0.60	0.83																-0.02												0.279
B2xTmpl	0.280	0.91	7	0.523	0.74	0.90
C	0.325	0.78	9	0.677	0.54	0.79
D	0.279	0.81	5	0.501	0.67	0.80
E	0.126	0.89	2	0.220	0.85	0.86																													0.126
F	0.319	0.78	7	0.596	0.60	0.76																-0.02														0.319
D	0.275	0.91	8	0.557	0.71	0.91																0.00
	0.630	1.22	10	0.814	0.87	1.25
F	0.565	1.23	8	0.694	1.03	1.25																0.02
G	0.026	0.94	2	0.156	0.88	0.92																-0.02															0.026
G	0.001	1.18	2	0.108	1.10	1.07																-0.11
*A=Xray templates; B=three Surflex SIM best scoring templates (standard protocol); Balltrng=B trained on all structures; B=halfTrng=B trained on quarter of structures; C=as B for 100th best Surflex-SIM alignment; D=Concord templates; E=no templates (Concord only); F=as B, separated templates; G=as E, Concord then randomized.
Table 8: D2A (dopamine-D2 receptor antagonist): Template CoMFA model properties
Input Data Protocol Code*	Model Derivation Metrics					SE of Model Predic- tions
	q2	SDEP	# cp	r2	s
B	0.349	0.87	8	0.582	0.70	0.82							0.024	0.052	0.264	0.054		0.212	0.084	0.04	-0.11	-0.05			0.216	0.360	0	0.112	0.330			0.349						0.000	0.582
BallTrng	0.425	0.83	17	0.663	0.64	NA																	-0.076	0.176									0.325								0.425
BhalfTrng	0.173	0.98	4	0.468	0.78	0.94																-0.04												0.297
B2xTmpl	0.280	0.91	7	0.523	0.74	0.90
C	0.325	0.88	8	0.574	0.68	0.95
D	0.297	0.90	12	0.664	0.62	0.90
E	0.085	1.02	5	0.352	0.86	1.00																													0.085
F	0.295	0.90	8	0.565	0.71	0.87																-0.03														0.295
D	0.275	0.91	8	0.557	0.71	0.91																0.00
	0.630	1.22	10	0.814	0.87	1.25
F	0.565	1.23	8	0.694	1.03	1.25																0.02
G	0.001	1.07	2	0.108	1.01	1.07																0.00															0.001
G	0.001	1.18	2	0.108	1.10	1.07																-0.11
*A=Xray templates; B=three Surflex SIM best scoring templates (standard protocol); Balltrng=B trained on all structures; B=halfTrng=B trained on quarter of structures; C=as B for 100th best Surflex-SIM alignment; D=Concord templates; E=no templates (Concord only); F=as B, separated templates; G=as E, Concord then randomized.
Table 9: ER (sodium channel protein type IX alpha): Template CoMFA model properties
Input Data Protocol Code*	Model Derivation Metrics					SE of Model Predic- tions
	q2	SDEP	# cp	r2	s
B	0.522	0.98	9	0.780	0.66	0.94							-0.033	-0.044	0.136	-0.004		0.180	0.144	0.08	-0.07	-0.04			0.137	0.250	0	0.017	0.290			0.522						0.000	0.780
BallTrng	0.603	0.90	10	0.757	0.70	NA																	-0.081	0.119									0.555								0.603
BhalfTrng	0.403	1.05	3	0.623	0.84	1.02																-0.03
Bc	0.297	1.16	3	0.700	0.76	1.06																-0.10
B2xTmpl	0.500	1.00	5	0.682	0.79	0.94
C	0.555	0.94	8	0.782	0.66	0.96
D	0.566	0.93	10	0.823	0.59	0.95																												0.566
E	0.386	1.10	5	0.649	0.83	1.15																													0.386
F	0.526	0.84	11	0.753	0.66	0.96																0.12														0.526
D	0.518	0.98	6	0.711	0.76	0.96																-0.02
	0.682	1.19	11	0.844	0.83	1.18
F	0.659	1.23	9	0.797	0.95	1.17																-0.06
G	0.242	1.23	3	0.488	1.01	1.28																0.05															0.242
G	0.106	1.29	2	0.352	1.13	1.25																-0.04
*A=Xray templates; B=three Surflex SIM best scoring templates (standard protocol); Balltrng=B trained on all structures; B=halfTrng=B trained on quarter of structures; C=as B for 100th best Surflex-SIM alignment; D=Concord templates; E=no templates (Concord only); F=as B, separated templates; G=as E, Concord then randomized.
Table 10: facXa (Coagulation factor X): Template CoMFA model properties
Input Data Protocol Code*	Model Derivation Metrics					SE of Model Predic- tions
	q2	SDEP	# cp	r2	s
A	0.451	1.16	10	0.690	0.87	1.12			-0.048	-0.014	0.272	-0.085	0.013	0.034	0.320	-0.037	0.464	0.286	0.144	0.070	-0.110	-0.04								TRUE	0.451							-0.085
B	0.499	1.13	10	0.707	0.85	1.14																0.01	0.003	0.134	-0.141	0.340	1	-0.144	0.360			0.499						-0.037	0.707
BallTrng	0.496	1.06	17	0.682	0.85	NA																											0.486								0.496
BhalfTrng	0.365	1.24	8	0.730	0.81	1.20																-0.04
Bc	0.336	1.22	10	0.856	0.57	1.30																0.08
Bd	0.190	1.31	2	0.522	1.00	1.30																-0.01
Bd	0.535	1.08	12	0.710	0.86	1.11																0.03
Bd	0.575	1.03	12	0.714	0.85	0.94																-0.09
B2xTmpl	0.510	1.11	12	0.760	0.78	1.12																0.01
C	0.486	1.14	12	0.755	0.79	1.13																-0.01
D	0.465	1.10	12	0.683	0.84	1.13																0.03												0.465
E	0.179	1.36	4	0.325	1.24	1.41																													0.179
F	0.536	1.07	12	0.804	0.69	1.10																0.03														0.536
D	0.406	1.23	9	0.672	0.91	1.25																0.02
	0.398	1.72	7	0.613	1.38	1.63
F	0.358	1.47	11	0.563	1.21	1.44
G	0.035	1.07	2	0.128	1.02	1.28																															0.035
G	0.232	1.39	8	0.428	1.20	1.41																0.02
*A=Xray templates; B=three Surflex SIM best scoring templates (standard protocol); Balltrng=B trained on all structures; B=halfTrng=B trained on quarter of structures; C=as B for 100th best Surflex-SIM alignment; D=Concord templates; E=no templates (Concord only); F=as B, separated templates; G=as E, Concord then randomized.
Table 11: GABAa (GABA-A receptor; anion channel): Template CoMFA model properties
Input Data Protocol Code*	Model Derivation Metrics					SE of Model Predic- tions
	q2	SDEP	# cp	r2	s
B	0.451	1.00	9	0.692	0.75	0.99							-0.058	-0.032	0.165	-0.044		0.197	0.152	0.120	-0.020	-0.01										0.451							0.692
BallTrng	0.563	0.88	17	0.771	0.64	NA																	-0.112	0.003									0.509
BhalfTrng	0.448	1.02	6	0.796	0.62	1.42																0.40																			0.563
Bc	0.305	1.17	6	0.881	0.48	1.62																0.45
B2xTmpl	0.488	0.97	11	0.755	0.67	1.00
C	0.509	0.95	9	0.716	0.72	0.97
D	0.483	0.97	10	0.730	0.70	0.92																												0.483
E	0.286	1.14	4	0.451	1.00	1.15																													0.286
F	0.495	0.96	10	0.742	0.69	0.96																0.00														0.495
D	0.487	0.97	12	0.760	0.67	0.95																-0.02
	0.617	1.43	10	0.780	1.08	1.38
F	0.710	1.28	12	0.948	0.54	1.14																-0.14
G	0.134	1.25	2	0.203	1.20	1.25																0.00															0.134
G	0.142	1.25	2	0.201	1.20	1.25																0.00
*A=Xray templates; B=three Surflex SIM best scoring templates (standard protocol); Balltrng=B trained on all structures; B=halfTrng=B trained on quarter of structures; C=as B for 100th best Surflex-SIM alignment; D=Concord templates; E=no templates (Concord only); F=as B, separated templates; G=as E, Concord then randomized.
Table 12. HERG: Template CoMFA model properties
Input Data Protocol Code*	Model Derivation Metrics					SE of Model Predic- tions
	q2	SDEP	# cp	r2	s
B	0.250	0.82	9	0.588	0.60	0.82							0.014	0.047	0.121	-0.014		0.074	0.149	0.07	-0.16	0.00										0.250
BallTrng	0.380	0.75	13	0.604	0.60	NA																	-0.130	0.077									0.236						0.604		0.380
BhalfTrng	0.173	0.98	4	0.468	0.78	0.94																-0.04
B2xTmpl	0.222	0.83	8	0.555	0.63	0.81
C	0.236	0.83	9	0.624	0.58	0.81
D	0.203	0.85	7	0.540	0.64	0.82																												0.203
E	0.129	0.88	5	0.395	0.74	0.93																													0.129
F	0.264	0.81	7	0.551	0.63	0.80																-0.01														0.264
D	0.247	0.82	10	0.675	0.54	0.80																-0.02
	0.630	1.22	10	0.814	0.87	1.02
F	0.655	1.16	12	0.815	0.85	1.17																0.01			0.405	0.340	3.000	0.227	0.250
G	-0.020	1.07	2	0.102	1.01	1.07																0.00															-0.020
G	0.001	1.18	2	0.108	1.10	1.07																-0.11
*A=Xray templates; B=three best scoring Surflex SIM templates (standard protocol); Balltrng=B trained on all structures; B=halfTrng=B trained on quarter of structures; C=as B for 100th best Surflex-SIM alignment; D=Concord templates; E=no templates (Concord only); F=as B, separated templates; G=as E, Concord then randomized.
Table 13: PTP1B (Protein-tyrosine phosphatase 1B): Template CoMFA model properties
Input Data Protocol Code*	Model Derivation Metrics					SE of Model Predic- tions
	q2	SDEP	# cp	r2	s
A	0.536	0.67	11	0.826	0.41	0.61			0.053	-0.014	0.268	0.037	-0.036	-0.067	0.215	-0.016	0.320	0.282	0.105	0.090	-0.410	-0.06								TRUE	0.536							0.037
B	0.483	0.70	9	0.761	0.48	0.67																-0.03	-0.088	0.336	0.219	0.090	3.000	0.093	0.070			0.483						-0.016	0.761		0.571
BallTrng	0.571	0.61	10	0.798	0.42	NA																											0.519
BhalfTrng	0.147	1.11	3	0.294	1.02	1.07																-0.04
B2xTmpl	0.517	0.68	9	0.760	0.48	0.64
C	0.519	0.68	12	0.831	0.40	0.67
D	0.550	0.66	11	0.828	0.41	0.65																												0.550
E	0.268	0.86	8	0.697	0.55	0.85																													0.268
F	0.499	0.69	9	0.769	0.47	0.64																-0.05														0.499
D	0.515	0.68	12	0.849	0.38	0.67																-0.01
	0.687	0.81	10	0.832	0.59	0.83
F	0.702	0.79	12	0.854	0.55	0.80																0.01
G	0.163	0.91	2	0.311	0.83	0.90																-0.01															0.163
G	0.170	0.90	2	0.333	0.81	0.90																0.00
*A=Xray templates; B=three Surflex SIM best scoring templates (standard protocol); Balltrng=B trained on all structures; B=halfTrng=B trained on quarter of structures; C=as B for 100th best Surflex-SIM alignment; D=Concord templates; E=no templates (Concord only); F=as B, separated templates; G=as E, Concord then randomized.
Table 13. STEROIDS (corticosteroid binding globulin): Template CoMFA model properties
Input Data Protocol Code*	Model Derivation Metrics					SE of Model Predic- tions
	q2	SDEP	# cp	r2	s
B	0.842	0.46	8	0.903	0.36	0.65																0.19										0.842
BallTrng	0.872	0.41	17	0.911	0.34	NA																	-0.030										0.842
BhalfTrng	0.860	0.47	7	0.937	0.31	0.61
B2xTmpl	0.855	0.45	10	0.915	0.34	0.61
C	0.842	0.46	8	0.903	0.36	0.65
D	0.849	0.45	8	0.904	0.36	0.58																												0.849
Eb	NA	NA	NA	NA	NA	NA																														0.824
F	0.824	0.49	14	0.920	0.33	0.41																-0.08															0.620
D	0.855	0.45	11	0.913	0.35	0.39																-0.06
	0.935	0.37	9	0.966	0.27	0.26
F	NA	NA	NA	NA	NA	NA
G	0.620	0.73	12	0.971	0.20	0.80																0.07
G	0.703	0.65	12	0.977	0.18	0.77																0.12
*A=Xray templates; B=three best scoring Surflex SIM templates (standard protocol); Balltrng=B trained on all structures; B=halfTrng=B trained on quarter of structures; C=as B for 100th best Surflex-SIM alignment; D=Concord templates; E=no templates (Concord only); F=as B, separated templates; G=as E, Concord then randomized.
bConcord failed on all structures
								Table 3. Comparisons of q2 values (from leave-one-out crossvalidation) for																															0.663833333
								template CoMFA models, as produced by applying protocols A-G to the input																															0.110013911
								data, averaged over the twelve biological targets.
									A			B	C	D	E	F		G
								Average of q2	0.346			0.392	0.408	0.360	0.190	0.406		0.098																							0.476
								Standard dev of q2	0.207			0.102	0.104	0.130	0.098	0.108		0.087																							0.09226358
																														0.001
								Protocol Comparison	A-B	A-D	A-E	A-F	B-C	B-D	B-E	B-F	B-G	D-E	E-G	B- BallTrng	B-BhalfTrng
								Average q2 Difference	0.001	0.038	0.201	-0.025	-0.017	0.031	0.201	-0.014	0.252	0.164	0.094	0.089	-0.093	#REF!	#REF!	#REF!	#REF!	#REF!	#REF!	#REF!	#REF!									-0.0188125
								Average of q2 differences	0.070	0.038	0.201	0.043	0.022	0.062	0.193	0.025	0.252	0.154	0.094	0.089	-0.093	#REF!	#REF!	#REF!	#REF!	#REF!	#REF!	#REF!	#REF!
								Standard dev of q2 diffs	0.037	0.111	0.103	0.042	0.036	0.090	0.062	0.034	0.143	0.089	0.068	0.041	0.121																	0.033246992
								Standard dev of q2 differences	0.137	0.111	0.103	0.152	0.120	0.122	0.063	0.119	0.143	0.086	0.068	0.041	0.121	#REF!	#REF!	#REF!	#REF!	#REF!	#REF!	#REF!	#REF!
																						117	12	11	10	10	10	10	10
								Z.test of q2 difference	0.478	0.202	0.000	0.926	0.947	0.113	0.000	0.924	0.000	0.000	0.000	0.000	0.996																	0.988193328
									0.478	0.202	0.000		0.947	0.113	0.000	0.924	0.000	0.000	0.000	0.000	0.996	#REF!	#REF!	#REF!	#REF!	#REF!	#REF!	#REF!	#REF!
