# Supplementary material for: Template CoMFA Generates Single 3D-QSAR Models that, for Twelve of Twelve Biological Targets, Predict All ChEMBL-Tabulated Affinities
Source: PLoS One. 2015 Jun 12;10(6):e0129307. doi: 10.1371/journal.pone.0129307 (PMC4466312; doi:10.1371/journal.pone.0129307)
Supplement: S1 Text — The zip file contains, in. sdf format, the aligned structures, from the A, B, C, D, and F protocols, of all templates and training sets for the BACE target. The content of each file is evident from its name. (ZIP) [file pone.0129307.s002.zip › bace_B_trng.sdf]

ROW1
  -MTS-   01071500183D 0   0.00000     0.00000     0

 94 96  0  0  1  0  0  0  0  0999 V2000
   -4.7120   -5.3300   -0.4980 C   0  0  0  0  0  0  0  0  0  0  0  0
   -3.8460   -6.4080    0.1480 C   0  0  0  0  0  0  0  0  0  0  0  0
   -3.2090   -7.2680   -0.9400 C   0  0  0  0  0  0  0  0  0  0  0  0
   -2.7500   -5.7490    0.9830 C   0  0  0  0  0  0  0  0  0  0  0  0
   -3.3630   -4.9200    2.0310 N   0  0  0  0  0  0  0  0  0  0  0  0
   -2.5940   -4.2480    2.8820 C   0  0  0  0  0  0  0  0  0  0  0  0
   -1.3700   -4.3180    2.7930 O   0  0  0  0  0  0  0  0  0  0  0  0
   -3.2250   -3.3970    3.9590 C   0  0  2  0  0  0  0  0  0  0  0  0
   -4.0920   -4.2750    4.8590 C   0  0  0  0  0  0  0  0  0  0  0  0
   -5.1880   -4.9350    4.0240 C   0  0  0  0  0  0  0  0  0  0  0  0
   -6.0000   -5.7570    4.8670 O   0  0  0  0  0  0  0  0  0  0  0  0
   -2.1700   -2.7620    4.7620 N   0  0  0  0  0  0  0  0  0  0  0  0
   -2.6310   -1.8840    5.8730 C   0  0  0  0  0  0  0  0  0  0  0  0
   -2.6090   -0.3640    5.4730 C   0  0  2  0  0  0  0  0  0  0  0  0
   -3.1010    0.5310    6.6460 C   0  0  0  0  0  0  0  0  0  0  0  0
   -4.4760    0.0630    7.1500 C   0  0  0  0  0  0  0  0  0  0  0  0
   -4.5970   -0.6410    8.3550 C   0  0  0  0  0  0  0  0  0  0  0  0
   -5.8380   -1.1430    8.7580 C   0  0  0  0  0  0  0  0  0  0  0  0
   -6.9710   -0.9250    7.9690 C   0  0  0  0  0  0  0  0  0  0  0  0
   -6.8650   -0.1820    6.7900 C   0  0  0  0  0  0  0  0  0  0  0  0
   -5.6250    0.3260    6.3940 C   0  0  0  0  0  0  0  0  0  0  0  0
   -1.3070    0.1190    4.9820 N   0  0  0  0  0  0  0  0  0  0  0  0
   -1.2760    1.1780    4.1410 C   0  0  0  0  0  0  0  0  0  0  0  0
   -2.2930    1.8190    3.9560 O   0  0  0  0  0  0  0  0  0  0  0  0
   -0.0240    1.6100    3.3960 C   0  0  0  0  0  0  0  0  0  0  0  0
    0.0720    2.9180    2.9080 C   0  0  0  0  0  0  0  0  0  0  0  0
    1.1640    3.3070    2.1310 C   0  0  0  0  0  0  0  0  0  0  0  0
    2.2250    2.4320    1.9170 C   0  0  0  0  0  0  0  0  0  0  0  0
    2.2060    1.1540    2.4870 C   0  0  0  0  0  0  0  0  0  0  0  0
    1.0430    0.7350    3.1500 C   0  0  0  0  0  0  0  0  0  0  0  0
    3.3950    0.2170    2.3920 C   0  0  0  0  0  0  0  0  0  0  0  0
    3.1800   -0.9810    2.3980 O   0  0  0  0  0  0  0  0  0  0  0  0
    4.6640    0.6610    2.3250 N   0  0  0  0  0  0  0  0  0  0  0  0
    5.7510   -0.3100    2.2290 C   0  0  2  0  0  0  0  0  0  0  0  0
    5.9070   -0.8680    0.7920 C   0  0  0  0  0  0  0  0  0  0  0  0
    7.0850    0.3160    2.6960 C   0  0  0  0  0  0  0  0  0  0  0  0
    7.8100   -0.2760    3.7390 C   0  0  0  0  0  0  0  0  0  0  0  0
    9.0010    0.2950    4.1980 C   0  0  0  0  0  0  0  0  0  0  0  0
    9.4720    1.4770    3.6280 C   0  0  0  0  0  0  0  0  0  0  0  0
   10.5860    2.0370    4.0870 F   0  0  0  0  0  0  0  0  0  0  0  0
    8.7710    2.0670    2.5760 C   0  0  0  0  0  0  0  0  0  0  0  0
    7.5980    1.4740    2.0930 C   0  0  0  0  0  0  0  0  0  0  0  0
    1.2020    4.5280    1.5650 N   0  0  0  0  0  0  0  0  0  0  0  0
    1.4210    5.7330    2.3360 C   0  0  0  0  0  0  0  0  0  0  0  0
    0.9400    4.6720   -0.1440 S   0  0  0  0  0  0  0  0  0  0  0  0
    1.6610    5.8480   -0.5720 O   0  0  0  0  0  0  0  0  0  0  0  0
    1.2230    3.3810   -0.7250 O   0  0  0  0  0  0  0  0  0  0  0  0
   -0.8340    4.9960   -0.1980 C   0  0  0  0  0  0  0  0  0  0  0  0
   -4.0950   -4.7050   -1.1390 H   0  0  0  0  0  0  0  0  0  0  0  0
   -5.4930   -5.8000   -1.0920 H   0  0  0  0  0  0  0  0  0  0  0  0
   -5.1660   -4.7170    0.2780 H   0  0  0  0  0  0  0  0  0  0  0  0
   -4.4640   -7.0340    0.7890 H   0  0  0  0  0  0  0  0  0  0  0  0
   -2.5920   -6.6430   -1.5810 H   0  0  0  0  0  0  0  0  0  0  0  0
   -3.9900   -7.7380   -1.5350 H   0  0  0  0  0  0  0  0  0  0  0  0
   -2.5920   -8.0370   -0.4800 H   0  0  0  0  0  0  0  0  0  0  0  0
   -2.1320   -5.1230    0.3410 H   0  0  0  0  0  0  0  0  0  0  0  0
   -2.1320   -6.5170    1.4430 H   0  0  0  0  0  0  0  0  0  0  0  0
   -4.3690   -4.8620    2.1040 H   0  0  0  0  0  0  0  0  0  0  0  0
   -3.8420   -2.6280    3.4980 H   0  0  0  0  0  0  0  0  0  0  0  0
   -3.4740   -5.0440    5.3190 H   0  0  0  0  0  0  0  0  0  0  0  0
   -4.5460   -3.6620    5.6350 H   0  0  0  0  0  0  0  0  0  0  0  0
   -5.8060   -4.1670    3.5640 H   0  0  0  0  0  0  0  0  0  0  0  0
   -4.7340   -5.5480    3.2490 H   0  0  0  0  0  0  0  0  0  0  0  0
   -6.7050   -6.1880    4.3590 H   0  0  0  0  0  0  0  0  0  0  0  0
   -1.6800   -2.1510    4.1240 H   0  0  0  0  0  0  0  0  0  0  0  0
   -1.9030   -1.9980    6.6730 H   0  0  0  0  0  0  0  0  0  0  0  0
   -3.6580   -2.1460    6.1210 H   0  0  0  0  0  0  0  0  0  0  0  0
   -3.3300   -0.2460    4.6670 H   0  0  0  0  0  0  0  0  0  0  0  0
   -3.2460    1.5280    6.2340 H   0  0  0  0  0  0  0  0  0  0  0  0
   -2.3880    0.4420    7.4630 H   0  0  0  0  0  0  0  0  0  0  0  0
   -3.7270   -0.7970    8.9760 H   0  0  0  0  0  0  0  0  0  0  0  0
   -5.9210   -1.7000    9.6800 H   0  0  0  0  0  0  0  0  0  0  0  0
   -7.9260   -1.3300    8.2700 H   0  0  0  0  0  0  0  0  0  0  0  0
   -7.7410   -0.0010    6.1850 H   0  0  0  0  0  0  0  0  0  0  0  0
   -5.5520    0.9260    5.4990 H   0  0  0  0  0  0  0  0  0  0  0  0
   -0.4510   -0.3330    5.2690 H   0  0  0  0  0  0  0  0  0  0  0  0
   -0.7060    3.6320    3.1350 H   0  0  0  0  0  0  0  0  0  0  0  0
    3.0640    2.7400    1.3100 H   0  0  0  0  0  0  0  0  0  0  0  0
    0.9680   -0.2910    3.4800 H   0  0  0  0  0  0  0  0  0  0  0  0
    4.8620    1.6510    2.3410 H   0  0  0  0  0  0  0  0  0  0  0  0
    5.5310   -1.1480    2.8870 H   0  0  0  0  0  0  0  0  0  0  0  0
    4.9270   -1.0390    0.3520 H   0  0  0  0  0  0  0  0  0  0  0  0
    6.3820   -1.8430    0.8850 H   0  0  0  0  0  0  0  0  0  0  0  0
    6.5070   -0.1430    0.2470 H   0  0  0  0  0  0  0  0  0  0  0  0
    7.4440   -1.1850    4.1940 H   0  0  0  0  0  0  0  0  0  0  0  0
    9.5560   -0.1790    4.9940 H   0  0  0  0  0  0  0  0  0  0  0  0
    9.1340    2.9830    2.1330 H   0  0  0  0  0  0  0  0  0  0  0  0
    7.0840    1.9120    1.2500 H   0  0  0  0  0  0  0  0  0  0  0  0
    0.4660    6.1720    2.6170 H   0  0  0  0  0  0  0  0  0  0  0  0
    1.9090    6.4440    1.6720 H   0  0  0  0  0  0  0  0  0  0  0  0
    2.0340    5.4590    3.1920 H   0  0  0  0  0  0  0  0  0  0  0  0
   -1.3850    4.0710   -0.0440 H   0  0  0  0  0  0  0  0  0  0  0  0
   -1.0600    5.3290   -1.2090 H   0  0  0  0  0  0  0  0  0  0  0  0
   -0.9960    5.7490    0.5700 H   0  0  0  0  0  0  0  0  0  0  0  0
  1 49  1  0  0  0  0
  1 50  1  0  0  0  0
  1 51  1  0  0  0  0
  1  2  1  0  0  0  0
  2 52  1  0  0  0  0
  2  3  1  0  0  0  0
  3 53  1  0  0  0  0
  3 54  1  0  0  0  0
  3 55  1  0  0  0  0
  2  4  1  0  0  0  0
  4 56  1  0  0  0  0
  4 57  1  0  0  0  0
  4  5  1  0  0  0  0
  5 58  1  0  0  0  0
  5  6  1  0  0  0  0
  6  7  2  0  0  0  0
  6  8  1  0  0  0  0
  8 59  1  0  0  0  0
  8  9  1  0  0  0  0
  9 60  1  0  0  0  0
  9 61  1  0  0  0  0
  9 10  1  0  0  0  0
 10 62  1  0  0  0  0
 10 63  1  0  0  0  0
 10 11  1  0  0  0  0
 11 64  1  0  0  0  0
  8 12  1  0  0  0  0
 12 65  1  0  0  0  0
 12 13  1  0  0  0  0
 13 66  1  0  0  0  0
 13 67  1  0  0  0  0
 13 14  1  0  0  0  0
 14 68  1  0  0  0  0
 14 15  1  0  0  0  0
 15 69  1  0  0  0  0
 15 70  1  0  0  0  0
 15 16  1  0  0  0  0
 16 17  2  0  0  0  0
 17 71  1  0  0  0  0
 17 18  1  0  0  0  0
 18 72  1  0  0  0  0
 18 19  2  0  0  0  0
 19 73  1  0  0  0  0
 19 20  1  0  0  0  0
 20 74  1  0  0  0  0
 20 21  2  0  0  0  0
 21 16  1  0  0  0  0
 21 75  1  0  0  0  0
 14 22  1  0  0  0  0
 22 76  1  0  0  0  0
 22 23  1  0  0  0  0
 23 24  2  0  0  0  0
 23 25  1  0  0  0  0
 25 26  2  0  0  0  0
 26 77  1  0  0  0  0
 26 27  1  0  0  0  0
 27 28  2  0  0  0  0
 28 78  1  0  0  0  0
 28 29  1  0  0  0  0
 29 30  2  0  0  0  0
 30 25  1  0  0  0  0
 30 79  1  0  0  0  0
 29 31  1  0  0  0  0
 31 32  2  0  0  0  0
 31 33  1  0  0  0  0
 33 80  1  0  0  0  0
 33 34  1  0  0  0  0
 34 81  1  0  0  0  0
 34 35  1  0  0  0  0
 35 82  1  0  0  0  0
 35 83  1  0  0  0  0
 35 84  1  0  0  0  0
 34 36  1  0  0  0  0
 36 37  2  0  0  0  0
 37 85  1  0  0  0  0
 37 38  1  0  0  0  0
 38 86  1  0  0  0  0
 38 39  2  0  0  0  0
 39 40  1  0  0  0  0
 39 41  1  0  0  0  0
 41 87  1  0  0  0  0
 41 42  2  0  0  0  0
 42 36  1  0  0  0  0
 42 88  1  0  0  0  0
 27 43  1  0  0  0  0
 43 44  1  0  0  0  0
 44 89  1  0  0  0  0
 44 90  1  0  0  0  0
 44 91  1  0  0  0  0
 43 45  1  0  0  0  0
 45 46  2  0  0  0  0
 45 47  2  0  0  0  0
 45 48  1  0  0  0  0
 48 92  1  0  0  0  0
 48 93  1  0  0  0  0
 48 94  1  0  0  0  0
M  END
>  <LOGBIO>
6.1200

>  <PRED_LOGBIO>
7.4200

>  <XV_RES>
-1.4670

>  <WHL_TMPL>
6

>  <ANCH>
71-76;77-78

$$$$
ROW2
  -MTS-   01071500183D 0   0.00000     0.00000     0

 83 86  0  0  1  0  0  0  0  0999 V2000
   -2.8130   -0.2020   -7.0460 C   0  0  0  0  0  0  0  0  0  0  0  0
   -2.5570    0.8070   -5.8960 C   0  0  0  0  0  0  0  0  0  0  0  0
   -2.8760    2.1880   -6.4610 C   0  0  0  0  0  0  0  0  0  0  0  0
   -3.4730    0.6010   -4.7780 N   0  0  0  0  0  0  0  0  0  0  0  0
   -3.2920    1.2370   -3.6030 C   0  0  0  0  0  0  0  0  0  0  0  0
   -3.9110    2.4680   -3.4060 C   0  0  0  0  0  0  0  0  0  0  0  0
   -3.7870    3.0870   -2.1660 C   0  0  0  0  0  0  0  0  0  0  0  0
   -3.0520    2.4870   -1.1480 C   0  0  0  0  0  0  0  0  0  0  0  0
   -2.3780    1.2740   -1.3460 C   0  0  0  0  0  0  0  0  0  0  0  0
   -2.5120    0.6580   -2.6000 C   0  0  0  0  0  0  0  0  0  0  0  0
   -1.5610    0.7380   -0.1770 C   0  0  0  0  0  0  0  0  0  0  0  0
   -1.5370    1.3970    0.8430 O   0  0  0  0  0  0  0  0  0  0  0  0
   -0.8600   -0.4160   -0.1780 N   0  0  0  0  0  0  0  0  0  0  0  0
   -0.1790   -0.8450    1.0620 C   0  0  1  0  0  0  0  0  0  0  0  0
   -1.1980   -1.2570    2.1710 C   0  0  0  0  0  0  0  0  0  0  0  0
   -1.6050   -2.7270    1.9770 C   0  0  0  0  0  0  0  0  0  0  0  0
   -0.9660   -3.7380    2.7050 C   0  0  0  0  0  0  0  0  0  0  0  0
   -1.3510   -5.0720    2.5450 C   0  0  0  0  0  0  0  0  0  0  0  0
   -2.3580   -5.4020    1.6350 C   0  0  0  0  0  0  0  0  0  0  0  0
   -2.9800   -4.3980    0.8860 C   0  0  0  0  0  0  0  0  0  0  0  0
   -2.6080   -3.0620    1.0610 C   0  0  0  0  0  0  0  0  0  0  0  0
    0.9050    0.1230    1.6450 C   0  0  2  0  0  0  0  0  0  0  0  0
    1.5620   -0.5580    2.7520 O   0  0  0  0  0  0  0  0  0  0  0  0
    1.9020    0.5400    0.5120 C   0  0  0  0  0  0  0  0  0  0  0  0
    2.9850    1.4560    0.9600 N   0  0  0  0  0  0  0  0  0  0  0  0
    3.8760    1.9850   -0.0950 C   0  0  0  0  0  0  0  0  0  0  0  0
    4.7320    3.0940    0.5440 C   0  0  0  0  0  0  0  0  0  0  0  0
    4.3120    4.4290    0.4860 C   0  0  0  0  0  0  0  0  0  0  0  0
    5.0940    5.4430    1.0470 C   0  0  0  0  0  0  0  0  0  0  0  0
    6.2900    5.1250    1.6950 C   0  0  0  0  0  0  0  0  0  0  0  0
    6.7100    3.7910    1.7950 C   0  0  0  0  0  0  0  0  0  0  0  0
    5.9360    2.7880    1.1920 C   0  0  0  0  0  0  0  0  0  0  0  0
    7.9990    3.4430    2.5650 C   0  0  0  0  0  0  0  0  0  0  0  0
    9.0450    3.3990    1.6950 F   0  0  0  0  0  0  0  0  0  0  0  0
    7.8800    2.2300    3.1740 F   0  0  0  0  0  0  0  0  0  0  0  0
    8.2590    4.3840    3.5160 F   0  0  0  0  0  0  0  0  0  0  0  0
   -4.3800    4.2700   -1.9290 N   0  0  0  0  0  0  0  0  0  0  0  0
   -3.8170    5.5250   -2.3740 C   0  0  0  0  0  0  0  0  0  0  0  0
   -4.8860    6.3380   -3.1480 C   0  0  0  0  0  0  0  0  0  0  0  0
   -6.1400    6.6140   -2.2720 C   0  0  0  0  0  0  0  0  0  0  0  0
   -6.8510    5.3020   -1.8540 C   0  0  0  0  0  0  0  0  0  0  0  0
   -5.7320    4.3120   -0.8530 S   0  0  0  0  0  0  0  0  0  0  0  0
   -5.3110    5.0680    0.3020 O   0  0  0  0  0  0  0  0  0  0  0  0
   -6.2690    3.0090   -0.6110 O   0  0  0  0  0  0  0  0  0  0  0  0
   -3.8830   -0.3320   -7.1940 H   0  0  0  0  0  0  0  0  0  0  0  0
   -2.4250    0.2550   -7.9540 H   0  0  0  0  0  0  0  0  0  0  0  0
   -2.2980   -1.1190   -6.7670 H   0  0  0  0  0  0  0  0  0  0  0  0
   -1.5190    0.7560   -5.5760 H   0  0  0  0  0  0  0  0  0  0  0  0
   -3.8520    2.5100   -6.1040 H   0  0  0  0  0  0  0  0  0  0  0  0
   -2.8840    2.1430   -7.5480 H   0  0  0  0  0  0  0  0  0  0  0  0
   -2.1180    2.8980   -6.1330 H   0  0  0  0  0  0  0  0  0  0  0  0
   -4.2550   -0.0280   -4.8870 H   0  0  0  0  0  0  0  0  0  0  0  0
   -4.4760    2.9330   -4.2000 H   0  0  0  0  0  0  0  0  0  0  0  0
   -3.0000    2.9670   -0.1820 H   0  0  0  0  0  0  0  0  0  0  0  0
   -2.0050   -0.2760   -2.7920 H   0  0  0  0  0  0  0  0  0  0  0  0
   -0.8020   -0.9790   -1.0150 H   0  0  0  0  0  0  0  0  0  0  0  0
    0.3580   -1.7580    0.8120 H   0  0  0  0  0  0  0  0  0  0  0  0
   -2.0930   -0.6600    2.0110 H   0  0  0  0  0  0  0  0  0  0  0  0
   -0.7090   -1.1580    3.1380 H   0  0  0  0  0  0  0  0  0  0  0  0
   -0.1720   -3.4860    3.3930 H   0  0  0  0  0  0  0  0  0  0  0  0
   -0.8710   -5.8470    3.1240 H   0  0  0  0  0  0  0  0  0  0  0  0
   -2.6560   -6.4320    1.5100 H   0  0  0  0  0  0  0  0  0  0  0  0
   -3.7480   -4.6550    0.1720 H   0  0  0  0  0  0  0  0  0  0  0  0
   -3.0960   -2.2870    0.4880 H   0  0  0  0  0  0  0  0  0  0  0  0
    0.4050    1.0180    2.0080 H   0  0  0  0  0  0  0  0  0  0  0  0
    0.8730   -0.9160    3.3340 H   0  0  0  0  0  0  0  0  0  0  0  0
    1.3130    1.1070   -0.2060 H   0  0  0  0  0  0  0  0  0  0  0  0
    2.3590   -0.3700    0.1290 H   0  0  0  0  0  0  0  0  0  0  0  0
    3.5790    0.8950    1.5540 H   0  0  0  0  0  0  0  0  0  0  0  0
    3.2440    2.4570   -0.8440 H   0  0  0  0  0  0  0  0  0  0  0  0
    4.5370    1.1930   -0.4400 H   0  0  0  0  0  0  0  0  0  0  0  0
    3.3770    4.6770    0.0050 H   0  0  0  0  0  0  0  0  0  0  0  0
    4.7730    6.4720    0.9790 H   0  0  0  0  0  0  0  0  0  0  0  0
    6.8950    5.9110    2.1220 H   0  0  0  0  0  0  0  0  0  0  0  0
    6.2740    1.7630    1.2280 H   0  0  0  0  0  0  0  0  0  0  0  0
   -3.0330    5.2800   -3.0880 H   0  0  0  0  0  0  0  0  0  0  0  0
   -3.5110    6.1100   -1.5090 H   0  0  0  0  0  0  0  0  0  0  0  0
   -5.2190    5.7040   -3.9670 H   0  0  0  0  0  0  0  0  0  0  0  0
   -4.4490    7.2950   -3.4250 H   0  0  0  0  0  0  0  0  0  0  0  0
   -6.8420    7.1530   -2.9050 H   0  0  0  0  0  0  0  0  0  0  0  0
   -5.8150    7.1260   -1.3690 H   0  0  0  0  0  0  0  0  0  0  0  0
   -7.0370    4.7400   -2.7670 H   0  0  0  0  0  0  0  0  0  0  0  0
   -7.7020    5.5420   -1.2200 H   0  0  0  0  0  0  0  0  0  0  0  0
  1 45  1  0  0  0  0
  1 46  1  0  0  0  0
  1 47  1  0  0  0  0
  1  2  1  0  0  0  0
  2 48  1  0  0  0  0
  2  3  1  0  0  0  0
  3 49  1  0  0  0  0
  3 50  1  0  0  0  0
  3 51  1  0  0  0  0
  2  4  1  0  0  0  0
  4 52  1  0  0  0  0
  4  5  1  0  0  0  0
  5  6  2  0  0  0  0
  6 53  1  0  0  0  0
  6  7  1  0  0  0  0
  7  8  2  0  0  0  0
  8 54  1  0  0  0  0
  8  9  1  0  0  0  0
  9 10  2  0  0  0  0
 10  5  1  0  0  0  0
 10 55  1  0  0  0  0
  9 11  1  0  0  0  0
 11 12  2  0  0  0  0
 11 13  1  0  0  0  0
 13 56  1  0  0  0  0
 13 14  1  0  0  0  0
 14 57  1  0  0  0  0
 14 15  1  0  0  0  0
 15 58  1  0  0  0  0
 15 59  1  0  0  0  0
 15 16  1  0  0  0  0
 16 17  2  0  0  0  0
 17 60  1  0  0  0  0
 17 18  1  0  0  0  0
 18 61  1  0  0  0  0
 18 19  2  0  0  0  0
 19 62  1  0  0  0  0
 19 20  1  0  0  0  0
 20 63  1  0  0  0  0
 20 21  2  0  0  0  0
 21 16  1  0  0  0  0
 21 64  1  0  0  0  0
 14 22  1  0  0  0  0
 22 65  1  0  0  0  0
 22 23  1  0  0  0  0
 23 66  1  0  0  0  0
 22 24  1  0  0  0  0
 24 67  1  0  0  0  0
 24 68  1  0  0  0  0
 24 25  1  0  0  0  0
 25 69  1  0  0  0  0
 25 26  1  0  0  0  0
 26 70  1  0  0  0  0
 26 71  1  0  0  0  0
 26 27  1  0  0  0  0
 27 28  2  0  0  0  0
 28 72  1  0  0  0  0
 28 29  1  0  0  0  0
 29 73  1  0  0  0  0
 29 30  2  0  0  0  0
 30 74  1  0  0  0  0
 30 31  1  0  0  0  0
 31 32  2  0  0  0  0
 32 27  1  0  0  0  0
 32 75  1  0  0  0  0
 31 33  1  0  0  0  0
 33 34  1  0  0  0  0
 33 35  1  0  0  0  0
 33 36  1  0  0  0  0
  7 37  1  0  0  0  0
 37 38  1  0  0  0  0
 38 76  1  0  0  0  0
 38 77  1  0  0  0  0
 38 39  1  0  0  0  0
 39 78  1  0  0  0  0
 39 79  1  0  0  0  0
 39 40  1  0  0  0  0
 40 80  1  0  0  0  0
 40 81  1  0  0  0  0
 40 41  1  0  0  0  0
 41 82  1  0  0  0  0
 41 83  1  0  0  0  0
 41 42  1  0  0  0  0
 42 37  1  0  0  0  0
 42 43  2  0  0  0  0
 42 44  2  0  0  0  0
M  END
>  <LOGBIO>
6.3800

>  <PRED_LOGBIO>
7.4200

>  <XV_RES>
-1.1120

>  <WHL_TMPL>
8

>  <ANCH>
78-80;81-82

$$$$
ROW4
  -MTS-   01071500183D 0   0.00000     0.00000     0

113116  0  0  1  0  0  0  0  0999 V2000
   -5.7030    0.6800    6.4860 C   0  0  0  0  0  0  0  0  0  0  0  0
   -4.4760    0.0630    7.1500 C   0  0  0  0  0  0  0  0  0  0  0  0
   -4.5420   -1.4230    6.8080 C   0  0  0  0  0  0  0  0  0  0  0  0
   -3.1010    0.5310    6.6460 C   0  0  0  0  0  0  0  0  0  0  0  0
   -2.6090   -0.3640    5.4730 C   0  0  2  0  0  0  0  0  0  0  0  0
   -1.3070    0.1190    4.9820 N   0  0  0  0  0  0  0  0  0  0  0  0
   -1.2760    1.1780    4.1410 C   0  0  0  0  0  0  0  0  0  0  0  0
   -2.2930    1.8190    3.9560 O   0  0  0  0  0  0  0  0  0  0  0  0
   -0.0240    1.6100    3.3960 C   0  0  0  0  0  0  0  0  0  0  0  0
    0.0720    2.9180    2.9080 C   0  0  0  0  0  0  0  0  0  0  0  0
    1.1640    3.3070    2.1310 C   0  0  0  0  0  0  0  0  0  0  0  0
    2.2250    2.4320    1.9170 C   0  0  0  0  0  0  0  0  0  0  0  0
    2.2060    1.1540    2.4870 C   0  0  0  0  0  0  0  0  0  0  0  0
    1.0430    0.7350    3.1500 C   0  0  0  0  0  0  0  0  0  0  0  0
    3.3950    0.2170    2.3920 C   0  0  0  0  0  0  0  0  0  0  0  0
    3.1800   -0.9810    2.3980 O   0  0  0  0  0  0  0  0  0  0  0  0
    4.6640    0.6610    2.3250 N   0  0  0  0  0  0  0  0  0  0  0  0
    5.7510   -0.3100    2.2290 C   0  0  2  0  0  0  0  0  0  0  0  0
    5.9070   -0.8680    0.7920 C   0  0  0  0  0  0  0  0  0  0  0  0
    7.0850    0.3160    2.6960 C   0  0  0  0  0  0  0  0  0  0  0  0
    7.8100   -0.2760    3.7390 C   0  0  0  0  0  0  0  0  0  0  0  0
    9.0010    0.2950    4.1980 C   0  0  0  0  0  0  0  0  0  0  0  0
    9.4720    1.4770    3.6280 C   0  0  0  0  0  0  0  0  0  0  0  0
   10.5860    2.0370    4.0870 F   0  0  0  0  0  0  0  0  0  0  0  0
    8.7710    2.0670    2.5760 C   0  0  0  0  0  0  0  0  0  0  0  0
    7.5980    1.4740    2.0930 C   0  0  0  0  0  0  0  0  0  0  0  0
    1.2020    4.5280    1.5650 N   0  0  0  0  0  0  0  0  0  0  0  0
    1.4210    5.7330    2.3360 C   0  0  0  0  0  0  0  0  0  0  0  0
    0.9400    4.6720   -0.1440 S   0  0  0  0  0  0  0  0  0  0  0  0
    1.6610    5.8480   -0.5720 O   0  0  0  0  0  0  0  0  0  0  0  0
    1.2230    3.3810   -0.7250 O   0  0  0  0  0  0  0  0  0  0  0  0
   -0.8340    4.9960   -0.1980 C   0  0  0  0  0  0  0  0  0  0  0  0
   -2.6310   -1.8840    5.8730 C   0  0  1  0  0  0  0  0  0  0  0  0
   -4.0030   -2.2170    6.1020 O   0  0  0  0  0  0  0  0  0  0  0  0
   -2.1700   -2.7620    4.7620 C   0  0  0  0  0  0  0  0  0  0  0  0
   -3.2500   -3.4320    3.9140 C   0  0  1  0  0  0  0  0  0  0  0  0
   -4.1180   -4.3180    4.8030 C   0  0  0  0  0  0  0  0  0  0  0  0
   -2.5980   -4.2770    2.8450 C   0  0  0  0  0  0  0  0  0  0  0  0
   -1.3720   -4.3360    2.7700 O   0  0  0  0  0  0  0  0  0  0  0  0
   -3.3500   -4.9570    1.9840 N   0  0  0  0  0  0  0  0  0  0  0  0
   -2.7160   -5.7790    0.9440 C   0  0  0  0  0  0  0  0  0  0  0  0
   -3.7960   -6.4500    0.0960 C   0  0  0  0  0  0  0  0  0  0  0  0
   -3.1360   -7.3040   -0.9860 C   0  0  0  0  0  0  0  0  0  0  0  0
   -2.9100   -6.4620   -2.2550 C   0  0  0  0  0  0  0  0  0  0  0  0
   -2.0790   -7.2330   -3.2980 C   0  0  0  0  0  0  0  0  0  0  0  0
   -0.8080   -7.7050   -2.7310 N   0  0  0  0  0  0  0  0  0  0  0  0
   -0.0520   -8.4330   -3.7600 C   0  0  0  0  0  0  0  0  0  0  0  0
   -1.0140   -9.1220   -4.6980 C   0  0  0  0  0  0  0  0  0  0  0  0
   -1.4440  -10.4260   -4.4250 C   0  0  0  0  0  0  0  0  0  0  0  0
   -2.3360  -11.0660   -5.2940 C   0  0  0  0  0  0  0  0  0  0  0  0
   -2.7970  -10.4010   -6.4370 C   0  0  0  0  0  0  0  0  0  0  0  0
   -2.3670   -9.0970   -6.7100 C   0  0  0  0  0  0  0  0  0  0  0  0
   -1.4760   -8.4570   -5.8400 C   0  0  0  0  0  0  0  0  0  0  0  0
   -1.0360   -8.5960   -1.5840 C   0  0  0  0  0  0  0  0  0  0  0  0
   -1.8150   -7.8910   -0.4580 C   0  0  0  0  0  0  0  0  0  0  0  0
   -5.6900    0.4560    5.4210 H   0  0  0  0  0  0  0  0  0  0  0  0
   -6.6050    0.2650    6.9320 H   0  0  0  0  0  0  0  0  0  0  0  0
   -5.6900    1.7580    6.6300 H   0  0  0  0  0  0  0  0  0  0  0  0
   -4.5350    0.1960    8.2280 H   0  0  0  0  0  0  0  0  0  0  0  0
   -4.4450   -1.5520    5.7320 H   0  0  0  0  0  0  0  0  0  0  0  0
   -5.4960   -1.8290    7.1370 H   0  0  0  0  0  0  0  0  0  0  0  0
   -3.7320   -1.9470    7.3100 H   0  0  0  0  0  0  0  0  0  0  0  0
   -2.4030    0.3770    7.4660 H   0  0  0  0  0  0  0  0  0  0  0  0
   -3.1990    1.5500    6.2770 H   0  0  0  0  0  0  0  0  0  0  0  0
   -3.3300   -0.2460    4.6670 H   0  0  0  0  0  0  0  0  0  0  0  0
   -0.4510   -0.3330    5.2690 H   0  0  0  0  0  0  0  0  0  0  0  0
   -0.7060    3.6320    3.1350 H   0  0  0  0  0  0  0  0  0  0  0  0
    3.0640    2.7400    1.3100 H   0  0  0  0  0  0  0  0  0  0  0  0
    0.9680   -0.2910    3.4800 H   0  0  0  0  0  0  0  0  0  0  0  0
    4.8620    1.6510    2.3410 H   0  0  0  0  0  0  0  0  0  0  0  0
    5.5310   -1.1480    2.8870 H   0  0  0  0  0  0  0  0  0  0  0  0
    4.9270   -1.0390    0.3520 H   0  0  0  0  0  0  0  0  0  0  0  0
    6.3820   -1.8430    0.8850 H   0  0  0  0  0  0  0  0  0  0  0  0
    6.5070   -0.1430    0.2470 H   0  0  0  0  0  0  0  0  0  0  0  0
    7.4440   -1.1850    4.1940 H   0  0  0  0  0  0  0  0  0  0  0  0
    9.5560   -0.1790    4.9940 H   0  0  0  0  0  0  0  0  0  0  0  0
    9.1340    2.9830    2.1330 H   0  0  0  0  0  0  0  0  0  0  0  0
    7.0840    1.9120    1.2500 H   0  0  0  0  0  0  0  0  0  0  0  0
    0.4660    6.1720    2.6170 H   0  0  0  0  0  0  0  0  0  0  0  0
    1.9090    6.4440    1.6720 H   0  0  0  0  0  0  0  0  0  0  0  0
    2.0340    5.4590    3.1920 H   0  0  0  0  0  0  0  0  0  0  0  0
   -1.3850    4.0710   -0.0440 H   0  0  0  0  0  0  0  0  0  0  0  0
   -1.0600    5.3290   -1.2090 H   0  0  0  0  0  0  0  0  0  0  0  0
   -0.9960    5.7490    0.5700 H   0  0  0  0  0  0  0  0  0  0  0  0
   -2.0250   -2.0370    6.7640 H   0  0  0  0  0  0  0  0  0  0  0  0
   -4.1130   -3.1730    6.2200 H   0  0  0  0  0  0  0  0  0  0  0  0
   -1.6410   -3.5800    5.2470 H   0  0  0  0  0  0  0  0  0  0  0  0
   -1.5600   -2.1590    4.0930 H   0  0  0  0  0  0  0  0  0  0  0  0
   -3.8690   -2.6700    3.4460 H   0  0  0  0  0  0  0  0  0  0  0  0
   -4.5880   -3.7090    5.5730 H   0  0  0  0  0  0  0  0  0  0  0  0
   -4.8870   -4.7950    4.1990 H   0  0  0  0  0  0  0  0  0  0  0  0
   -3.4990   -5.0800    5.2710 H   0  0  0  0  0  0  0  0  0  0  0  0
   -4.3570   -4.9090    2.0460 H   0  0  0  0  0  0  0  0  0  0  0  0
   -2.0970   -5.1480    0.3100 H   0  0  0  0  0  0  0  0  0  0  0  0
   -2.0970   -6.5420    1.4120 H   0  0  0  0  0  0  0  0  0  0  0  0
   -4.4150   -7.0810    0.7300 H   0  0  0  0  0  0  0  0  0  0  0  0
   -4.4150   -5.6870   -0.3720 H   0  0  0  0  0  0  0  0  0  0  0  0
   -3.8420   -8.1060   -1.1930 H   0  0  0  0  0  0  0  0  0  0  0  0
   -2.3940   -5.5410   -1.9920 H   0  0  0  0  0  0  0  0  0  0  0  0
   -3.8710   -6.1910   -2.6870 H   0  0  0  0  0  0  0  0  0  0  0  0
   -2.6520   -8.0840   -3.6600 H   0  0  0  0  0  0  0  0  0  0  0  0
   -1.8770   -6.5870   -4.1500 H   0  0  0  0  0  0  0  0  0  0  0  0
    0.5860   -9.1750   -3.2850 H   0  0  0  0  0  0  0  0  0  0  0  0
    0.5630   -7.7320   -4.3220 H   0  0  0  0  0  0  0  0  0  0  0  0
   -1.0880  -10.9390   -3.5440 H   0  0  0  0  0  0  0  0  0  0  0  0
   -2.6680  -12.0720   -5.0840 H   0  0  0  0  0  0  0  0  0  0  0  0
   -3.4850  -10.8940   -7.1080 H   0  0  0  0  0  0  0  0  0  0  0  0
   -2.7240   -8.5840   -7.5910 H   0  0  0  0  0  0  0  0  0  0  0  0
   -1.1440   -7.4510   -6.0510 H   0  0  0  0  0  0  0  0  0  0  0  0
   -1.5900   -9.4740   -1.9110 H   0  0  0  0  0  0  0  0  0  0  0  0
   -0.0800   -8.9440   -1.1990 H   0  0  0  0  0  0  0  0  0  0  0  0
   -1.2050   -7.0920   -0.0410 H   0  0  0  0  0  0  0  0  0  0  0  0
   -2.0270   -8.6030    0.3370 H   0  0  0  0  0  0  0  0  0  0  0  0
  1 56  1  0  0  0  0
  1 57  1  0  0  0  0
  1 58  1  0  0  0  0
  1  2  1  0  0  0  0
  2 59  1  0  0  0  0
  2  3  1  0  0  0  0
  3 60  1  0  0  0  0
  3 61  1  0  0  0  0
  3 62  1  0  0  0  0
  2  4  1  0  0  0  0
  4 63  1  0  0  0  0
  4 64  1  0  0  0  0
  4  5  1  0  0  0  0
  5 65  1  0  0  0  0
  5  6  1  0  0  0  0
  6 66  1  0  0  0  0
  6  7  1  0  0  0  0
  7  8  2  0  0  0  0
  7  9  1  0  0  0  0
  9 10  2  0  0  0  0
 10 67  1  0  0  0  0
 10 11  1  0  0  0  0
 11 12  2  0  0  0  0
 12 68  1  0  0  0  0
 12 13  1  0  0  0  0
 13 14  2  0  0  0  0
 14  9  1  0  0  0  0
 14 69  1  0  0  0  0
 13 15  1  0  0  0  0
 15 16  2  0  0  0  0
 15 17  1  0  0  0  0
 17 70  1  0  0  0  0
 17 18  1  0  0  0  0
 18 71  1  0  0  0  0
 18 19  1  0  0  0  0
 19 72  1  0  0  0  0
 19 73  1  0  0  0  0
 19 74  1  0  0  0  0
 18 20  1  0  0  0  0
 20 21  2  0  0  0  0
 21 75  1  0  0  0  0
 21 22  1  0  0  0  0
 22 76  1  0  0  0  0
 22 23  2  0  0  0  0
 23 24  1  0  0  0  0
 23 25  1  0  0  0  0
 25 77  1  0  0  0  0
 25 26  2  0  0  0  0
 26 20  1  0  0  0  0
 26 78  1  0  0  0  0
 11 27  1  0  0  0  0
 27 28  1  0  0  0  0
 28 79  1  0  0  0  0
 28 80  1  0  0  0  0
 28 81  1  0  0  0  0
 27 29  1  0  0  0  0
 29 30  2  0  0  0  0
 29 31  2  0  0  0  0
 29 32  1  0  0  0  0
 32 82  1  0  0  0  0
 32 83  1  0  0  0  0
 32 84  1  0  0  0  0
  5 33  1  0  0  0  0
 33 85  1  0  0  0  0
 33 34  1  0  0  0  0
 34 86  1  0  0  0  0
 33 35  1  0  0  0  0
 35 87  1  0  0  0  0
 35 88  1  0  0  0  0
 35 36  1  0  0  0  0
 36 89  1  0  0  0  0
 36 37  1  0  0  0  0
 37 90  1  0  0  0  0
 37 91  1  0  0  0  0
 37 92  1  0  0  0  0
 36 38  1  0  0  0  0
 38 39  2  0  0  0  0
 38 40  1  0  0  0  0
 40 93  1  0  0  0  0
 40 41  1  0  0  0  0
 41 94  1  0  0  0  0
 41 95  1  0  0  0  0
 41 42  1  0  0  0  0
 42 96  1  0  0  0  0
 42 97  1  0  0  0  0
 42 43  1  0  0  0  0
 43 98  1  0  0  0  0
 43 44  1  0  0  0  0
 44 99  1  0  0  0  0
 44100  1  0  0  0  0
 44 45  1  0  0  0  0
 45101  1  0  0  0  0
 45102  1  0  0  0  0
 45 46  1  0  0  0  0
 46 47  1  0  0  0  0
 47103  1  0  0  0  0
 47104  1  0  0  0  0
 47 48  1  0  0  0  0
 48 49  2  0  0  0  0
 49105  1  0  0  0  0
 49 50  1  0  0  0  0
 50106  1  0  0  0  0
 50 51  2  0  0  0  0
 51107  1  0  0  0  0
 51 52  1  0  0  0  0
 52108  1  0  0  0  0
 52 53  2  0  0  0  0
 53 48  1  0  0  0  0
 53109  1  0  0  0  0
 46 54  1  0  0  0  0
 54110  1  0  0  0  0
 54111  1  0  0  0  0
 54 55  1  0  0  0  0
 55 43  1  0  0  0  0
 55112  1  0  0  0  0
 55113  1  0  0  0  0
M  END
>  <LOGBIO>
5.8700

>  <PRED_LOGBIO>
6.2500

>  <XV_RES>
-0.5600

>  <WHL_TMPL>
6

>  <ANCH>
71-76;44-45

$$$$
ROW5
  -MTS-   01071500183D 0   0.00000     0.00000     0

 83 85  0  0  1  0  0  0  0  0999 V2000
    9.0720    3.3700    1.7220 C   0  0  0  0  0  0  0  0  0  0  0  0
    7.8580    3.4720    2.4710 O   0  0  0  0  0  0  0  0  0  0  0  0
    6.7100    3.7910    1.7950 C   0  0  0  0  0  0  0  0  0  0  0  0
    6.2900    5.1250    1.6950 C   0  0  0  0  0  0  0  0  0  0  0  0
    5.0940    5.4430    1.0470 C   0  0  0  0  0  0  0  0  0  0  0  0
    4.3120    4.4290    0.4860 C   0  0  0  0  0  0  0  0  0  0  0  0
    4.7320    3.0940    0.5440 C   0  0  0  0  0  0  0  0  0  0  0  0
    3.8760    1.9850   -0.0950 C   0  0  0  0  0  0  0  0  0  0  0  0
    2.9850    1.4560    0.9600 N   0  0  0  0  0  0  0  0  0  0  0  0
    1.9020    0.5400    0.5120 C   0  0  0  0  0  0  0  0  0  0  0  0
    0.9050    0.1230    1.6450 C   0  0  1  0  0  0  0  0  0  0  0  0
    1.5620   -0.5580    2.7520 O   0  0  0  0  0  0  0  0  0  0  0  0
   -0.1790   -0.8450    1.0620 C   0  0  2  0  0  0  0  0  0  0  0  0
   -1.1980   -1.2570    2.1710 C   0  0  0  0  0  0  0  0  0  0  0  0
   -1.6050   -2.7270    1.9770 C   0  0  0  0  0  0  0  0  0  0  0  0
   -0.9660   -3.7380    2.7050 C   0  0  0  0  0  0  0  0  0  0  0  0
   -1.3510   -5.0720    2.5450 C   0  0  0  0  0  0  0  0  0  0  0  0
   -0.7500   -6.0400    3.2690 F   0  0  0  0  0  0  0  0  0  0  0  0
   -2.3580   -5.4020    1.6350 C   0  0  0  0  0  0  0  0  0  0  0  0
   -2.9800   -4.3980    0.8860 C   0  0  0  0  0  0  0  0  0  0  0  0
   -3.9400   -4.7190   -0.0070 F   0  0  0  0  0  0  0  0  0  0  0  0
   -2.6080   -3.0620    1.0610 C   0  0  0  0  0  0  0  0  0  0  0  0
   -0.8600   -0.4160   -0.1780 N   0  0  0  0  0  0  0  0  0  0  0  0
   -1.5610    0.7380   -0.1770 C   0  0  0  0  0  0  0  0  0  0  0  0
   -1.5370    1.3970    0.8430 O   0  0  0  0  0  0  0  0  0  0  0  0
   -2.3780    1.2740   -1.3460 C   0  0  0  0  0  0  0  0  0  0  0  0
   -3.0520    2.4870   -1.1480 C   0  0  0  0  0  0  0  0  0  0  0  0
   -3.7870    3.0870   -2.1660 C   0  0  0  0  0  0  0  0  0  0  0  0
   -3.9110    2.4680   -3.4060 C   0  0  0  0  0  0  0  0  0  0  0  0
   -3.2920    1.2370   -3.6030 C   0  0  0  0  0  0  0  0  0  0  0  0
   -2.5120    0.6580   -2.6000 C   0  0  0  0  0  0  0  0  0  0  0  0
   -3.4730    0.6010   -4.7780 C   0  0  0  0  0  0  0  0  0  0  0  0
   -2.8980   -0.5680   -4.9910 N   0  0  0  0  0  0  0  0  0  0  0  0
   -3.0430   -1.2820   -6.1870 O   0  0  0  0  0  0  0  0  0  0  0  0
   -2.3710   -2.5390   -6.3030 C   0  0  0  0  0  0  0  0  0  0  0  0
   -2.6570   -3.1390   -7.6590 C   0  0  0  0  0  0  0  0  0  0  0  0
   -2.1290   -4.3240   -7.9930 C   0  0  0  0  0  0  0  0  0  0  0  0
   -4.3340    1.2260   -5.8500 C   0  0  0  0  0  0  0  0  0  0  0  0
   -4.3800    4.2700   -1.9290 N   0  0  0  0  0  0  0  0  0  0  0  0
   -3.8170    5.5250   -2.3740 C   0  0  0  0  0  0  0  0  0  0  0  0
   -5.7320    4.3120   -0.8530 S   0  0  0  0  0  0  0  0  0  0  0  0
   -6.2450    2.9690   -0.7200 O   0  0  0  0  0  0  0  0  0  0  0  0
   -5.3110    5.0680    0.3020 O   0  0  0  0  0  0  0  0  0  0  0  0
   -6.9800    5.2920   -1.7240 C   0  0  0  0  0  0  0  0  0  0  0  0
    5.9360    2.7880    1.1920 C   0  0  0  0  0  0  0  0  0  0  0  0
    9.2830    4.3230    1.2410 H   0  0  0  0  0  0  0  0  0  0  0  0
    9.8900    3.1120    2.3910 H   0  0  0  0  0  0  0  0  0  0  0  0
    8.9660    2.5970    0.9640 H   0  0  0  0  0  0  0  0  0  0  0  0
    6.8950    5.9110    2.1220 H   0  0  0  0  0  0  0  0  0  0  0  0
    4.7730    6.4720    0.9790 H   0  0  0  0  0  0  0  0  0  0  0  0
    3.3770    4.6770    0.0050 H   0  0  0  0  0  0  0  0  0  0  0  0
    4.5510    1.1810   -0.3810 H   0  0  0  0  0  0  0  0  0  0  0  0
    3.2750    2.4250   -0.8880 H   0  0  0  0  0  0  0  0  0  0  0  0
    2.5110    2.2640    1.3380 H   0  0  0  0  0  0  0  0  0  0  0  0
    2.3990   -0.3770    0.2040 H   0  0  0  0  0  0  0  0  0  0  0  0
    1.3250    1.0430   -0.2610 H   0  0  0  0  0  0  0  0  0  0  0  0
    0.4050    1.0180    2.0080 H   0  0  0  0  0  0  0  0  0  0  0  0
    0.8730   -0.9160    3.3340 H   0  0  0  0  0  0  0  0  0  0  0  0
    0.3580   -1.7580    0.8120 H   0  0  0  0  0  0  0  0  0  0  0  0
   -2.0930   -0.6600    2.0110 H   0  0  0  0  0  0  0  0  0  0  0  0
   -0.7090   -1.1580    3.1380 H   0  0  0  0  0  0  0  0  0  0  0  0
   -0.1720   -3.4860    3.3930 H   0  0  0  0  0  0  0  0  0  0  0  0
   -2.6560   -6.4320    1.5100 H   0  0  0  0  0  0  0  0  0  0  0  0
   -3.0960   -2.2870    0.4880 H   0  0  0  0  0  0  0  0  0  0  0  0
   -0.8020   -0.9790   -1.0150 H   0  0  0  0  0  0  0  0  0  0  0  0
   -3.0000    2.9670   -0.1820 H   0  0  0  0  0  0  0  0  0  0  0  0
   -4.4760    2.9330   -4.2000 H   0  0  0  0  0  0  0  0  0  0  0  0
   -2.0050   -0.2760   -2.7920 H   0  0  0  0  0  0  0  0  0  0  0  0
   -2.7260   -3.2130   -5.5260 H   0  0  0  0  0  0  0  0  0  0  0  0
   -1.2990   -2.3890   -6.1920 H   0  0  0  0  0  0  0  0  0  0  0  0
   -3.2880   -2.6130   -8.3600 H   0  0  0  0  0  0  0  0  0  0  0  0
   -1.4970   -4.8500   -7.2920 H   0  0  0  0  0  0  0  0  0  0  0  0
   -2.3330   -4.7530   -8.9620 H   0  0  0  0  0  0  0  0  0  0  0  0
   -3.9170    2.1890   -6.1340 H   0  0  0  0  0  0  0  0  0  0  0  0
   -4.3620    0.5720   -6.7190 H   0  0  0  0  0  0  0  0  0  0  0  0
   -5.3430    1.3660   -5.4690 H   0  0  0  0  0  0  0  0  0  0  0  0
   -4.6150    6.2230   -2.6210 H   0  0  0  0  0  0  0  0  0  0  0  0
   -3.2850    5.3180   -3.3000 H   0  0  0  0  0  0  0  0  0  0  0  0
   -3.1660    5.8850   -1.5800 H   0  0  0  0  0  0  0  0  0  0  0  0
   -7.1830    4.8410   -2.6930 H   0  0  0  0  0  0  0  0  0  0  0  0
   -7.8960    5.3170   -1.1370 H   0  0  0  0  0  0  0  0  0  0  0  0
   -6.6110    6.3050   -1.8660 H   0  0  0  0  0  0  0  0  0  0  0  0
    6.2740    1.7630    1.2280 H   0  0  0  0  0  0  0  0  0  0  0  0
  1 46  1  0  0  0  0
  1 47  1  0  0  0  0
  1 48  1  0  0  0  0
  1  2  1  0  0  0  0
  2  3  1  0  0  0  0
  3  4  2  0  0  0  0
  4 49  1  0  0  0  0
  4  5  1  0  0  0  0
  5 50  1  0  0  0  0
  5  6  2  0  0  0  0
  6 51  1  0  0  0  0
  6  7  1  0  0  0  0
  7  8  1  0  0  0  0
  8 52  1  0  0  0  0
  8 53  1  0  0  0  0
  8  9  1  0  0  0  0
  9 54  1  0  0  0  0
  9 10  1  0  0  0  0
 10 55  1  0  0  0  0
 10 56  1  0  0  0  0
 10 11  1  0  0  0  0
 11 57  1  0  0  0  0
 11 12  1  0  0  0  0
 12 58  1  0  0  0  0
 11 13  1  0  0  0  0
 13 59  1  0  0  0  0
 13 14  1  0  0  0  0
 14 60  1  0  0  0  0
 14 61  1  0  0  0  0
 14 15  1  0  0  0  0
 15 16  2  0  0  0  0
 16 62  1  0  0  0  0
 16 17  1  0  0  0  0
 17 18  1  0  0  0  0
 17 19  2  0  0  0  0
 19 63  1  0  0  0  0
 19 20  1  0  0  0  0
 20 21  1  0  0  0  0
 20 22  2  0  0  0  0
 22 15  1  0  0  0  0
 22 64  1  0  0  0  0
 13 23  1  0  0  0  0
 23 65  1  0  0  0  0
 23 24  1  0  0  0  0
 24 25  2  0  0  0  0
 24 26  1  0  0  0  0
 26 27  2  0  0  0  0
 27 66  1  0  0  0  0
 27 28  1  0  0  0  0
 28 29  2  0  0  0  0
 29 67  1  0  0  0  0
 29 30  1  0  0  0  0
 30 31  2  0  0  0  0
 31 26  1  0  0  0  0
 31 68  1  0  0  0  0
 30 32  1  0  0  0  0
 32 33  2  0  0  0  0
 33 34  1  0  0  0  0
 34 35  1  0  0  0  0
 35 69  1  0  0  0  0
 35 70  1  0  0  0  0
 35 36  1  0  0  0  0
 36 71  1  0  0  0  0
 36 37  2  0  0  0  0
 37 72  1  0  0  0  0
 37 73  1  0  0  0  0
 32 38  1  0  0  0  0
 38 74  1  0  0  0  0
 38 75  1  0  0  0  0
 38 76  1  0  0  0  0
 28 39  1  0  0  0  0
 39 40  1  0  0  0  0
 40 77  1  0  0  0  0
 40 78  1  0  0  0  0
 40 79  1  0  0  0  0
 39 41  1  0  0  0  0
 41 42  2  0  0  0  0
 41 43  2  0  0  0  0
 41 44  1  0  0  0  0
 44 80  1  0  0  0  0
 44 81  1  0  0  0  0
 44 82  1  0  0  0  0
  7 45  2  0  0  0  0
 45  3  1  0  0  0  0
 45 83  1  0  0  0  0
M  END
>  <LOGBIO>
6.4400

>  <PRED_LOGBIO>
6.3300

>  <XV_RES>
0.0720

>  <WHL_TMPL>
8

>  <ANCH>
22-46;22-24

$$$$
ROW6
  -MTS-   01071500183D 0   0.00000     0.00000     0

 81 84  0  0  1  0  0  0  0  0999 V2000
    9.0720    3.3700    1.7220 C   0  0  0  0  0  0  0  0  0  0  0  0
    7.8580    3.4720    2.4710 O   0  0  0  0  0  0  0  0  0  0  0  0
    6.7100    3.7910    1.7950 C   0  0  0  0  0  0  0  0  0  0  0  0
    6.2900    5.1250    1.6950 C   0  0  0  0  0  0  0  0  0  0  0  0
    5.0940    5.4430    1.0470 C   0  0  0  0  0  0  0  0  0  0  0  0
    4.3120    4.4290    0.4860 C   0  0  0  0  0  0  0  0  0  0  0  0
    4.7320    3.0940    0.5440 C   0  0  0  0  0  0  0  0  0  0  0  0
    3.8760    1.9850   -0.0950 C   0  0  0  0  0  0  0  0  0  0  0  0
    2.9850    1.4560    0.9600 N   0  0  0  0  0  0  0  0  0  0  0  0
    1.9020    0.5400    0.5120 C   0  0  0  0  0  0  0  0  0  0  0  0
    0.9050    0.1230    1.6450 C   0  0  1  0  0  0  0  0  0  0  0  0
    1.5620   -0.5580    2.7520 O   0  0  0  0  0  0  0  0  0  0  0  0
   -0.1790   -0.8450    1.0620 C   0  0  2  0  0  0  0  0  0  0  0  0
   -1.1980   -1.2570    2.1710 C   0  0  0  0  0  0  0  0  0  0  0  0
   -1.6050   -2.7270    1.9770 C   0  0  0  0  0  0  0  0  0  0  0  0
   -0.9660   -3.7380    2.7050 C   0  0  0  0  0  0  0  0  0  0  0  0
   -1.3510   -5.0720    2.5450 C   0  0  0  0  0  0  0  0  0  0  0  0
   -0.7500   -6.0400    3.2690 F   0  0  0  0  0  0  0  0  0  0  0  0
   -2.3580   -5.4020    1.6350 C   0  0  0  0  0  0  0  0  0  0  0  0
   -2.9800   -4.3980    0.8860 C   0  0  0  0  0  0  0  0  0  0  0  0
   -3.9400   -4.7190   -0.0070 F   0  0  0  0  0  0  0  0  0  0  0  0
   -2.6080   -3.0620    1.0610 C   0  0  0  0  0  0  0  0  0  0  0  0
   -0.8600   -0.4160   -0.1780 N   0  0  0  0  0  0  0  0  0  0  0  0
   -1.5610    0.7380   -0.1770 C   0  0  0  0  0  0  0  0  0  0  0  0
   -1.5370    1.3970    0.8430 O   0  0  0  0  0  0  0  0  0  0  0  0
   -2.3780    1.2740   -1.3460 C   0  0  0  0  0  0  0  0  0  0  0  0
   -3.0520    2.4870   -1.1480 C   0  0  0  0  0  0  0  0  0  0  0  0
   -3.7870    3.0870   -2.1660 C   0  0  0  0  0  0  0  0  0  0  0  0
   -3.9110    2.4680   -3.4060 C   0  0  0  0  0  0  0  0  0  0  0  0
   -3.2920    1.2370   -3.6030 C   0  0  0  0  0  0  0  0  0  0  0  0
   -2.5120    0.6580   -2.6000 C   0  0  0  0  0  0  0  0  0  0  0  0
   -3.4730    0.6010   -4.7780 C   0  0  0  0  0  0  0  0  0  0  0  0
   -2.9370   -0.4880   -4.9770 O   0  0  0  0  0  0  0  0  0  0  0  0
   -4.3340    1.2260   -5.8500 C   0  0  0  0  0  0  0  0  0  0  0  0
   -4.3800    4.2700   -1.9290 N   0  0  0  0  0  0  0  0  0  0  0  0
   -5.1330    4.9010   -2.9480 C   0  0  0  0  0  0  0  0  0  0  0  0
   -4.5090    5.7890   -3.8320 C   0  0  0  0  0  0  0  0  0  0  0  0
   -5.2540    6.4130   -4.8400 C   0  0  0  0  0  0  0  0  0  0  0  0
   -6.6230    6.1490   -4.9630 C   0  0  0  0  0  0  0  0  0  0  0  0
   -7.2470    5.2610   -4.0790 C   0  0  0  0  0  0  0  0  0  0  0  0
   -6.5020    4.6370   -3.0710 C   0  0  0  0  0  0  0  0  0  0  0  0
   -4.2210    5.0300   -0.3610 S   0  0  0  0  0  0  0  0  0  0  0  0
   -4.7590    4.1660    0.6440 O   0  0  0  0  0  0  0  0  0  0  0  0
   -2.8390    5.2760   -0.0880 O   0  0  0  0  0  0  0  0  0  0  0  0
   -5.1250    6.5980   -0.3560 C   0  0  0  0  0  0  0  0  0  0  0  0
    5.9360    2.7880    1.1920 C   0  0  0  0  0  0  0  0  0  0  0  0
    9.2830    4.3230    1.2410 H   0  0  0  0  0  0  0  0  0  0  0  0
    9.8900    3.1120    2.3910 H   0  0  0  0  0  0  0  0  0  0  0  0
    8.9660    2.5970    0.9640 H   0  0  0  0  0  0  0  0  0  0  0  0
    6.8950    5.9110    2.1220 H   0  0  0  0  0  0  0  0  0  0  0  0
    4.7730    6.4720    0.9790 H   0  0  0  0  0  0  0  0  0  0  0  0
    3.3770    4.6770    0.0050 H   0  0  0  0  0  0  0  0  0  0  0  0
    4.5510    1.1810   -0.3810 H   0  0  0  0  0  0  0  0  0  0  0  0
    3.2750    2.4250   -0.8880 H   0  0  0  0  0  0  0  0  0  0  0  0
    2.5110    2.2640    1.3380 H   0  0  0  0  0  0  0  0  0  0  0  0
    2.3990   -0.3770    0.2040 H   0  0  0  0  0  0  0  0  0  0  0  0
    1.3250    1.0430   -0.2610 H   0  0  0  0  0  0  0  0  0  0  0  0
    0.4050    1.0180    2.0080 H   0  0  0  0  0  0  0  0  0  0  0  0
    0.8730   -0.9160    3.3340 H   0  0  0  0  0  0  0  0  0  0  0  0
    0.3580   -1.7580    0.8120 H   0  0  0  0  0  0  0  0  0  0  0  0
   -2.0930   -0.6600    2.0110 H   0  0  0  0  0  0  0  0  0  0  0  0
   -0.7090   -1.1580    3.1380 H   0  0  0  0  0  0  0  0  0  0  0  0
   -0.1720   -3.4860    3.3930 H   0  0  0  0  0  0  0  0  0  0  0  0
   -2.6560   -6.4320    1.5100 H   0  0  0  0  0  0  0  0  0  0  0  0
   -3.0960   -2.2870    0.4880 H   0  0  0  0  0  0  0  0  0  0  0  0
   -0.8020   -0.9790   -1.0150 H   0  0  0  0  0  0  0  0  0  0  0  0
   -3.0000    2.9670   -0.1820 H   0  0  0  0  0  0  0  0  0  0  0  0
   -4.4760    2.9330   -4.2000 H   0  0  0  0  0  0  0  0  0  0  0  0
   -2.0050   -0.2760   -2.7920 H   0  0  0  0  0  0  0  0  0  0  0  0
   -3.9170    2.1890   -6.1340 H   0  0  0  0  0  0  0  0  0  0  0  0
   -4.3620    0.5720   -6.7190 H   0  0  0  0  0  0  0  0  0  0  0  0
   -5.3430    1.3660   -5.4690 H   0  0  0  0  0  0  0  0  0  0  0  0
   -3.4520    5.9920   -3.7360 H   0  0  0  0  0  0  0  0  0  0  0  0
   -4.7720    7.0980   -5.5220 H   0  0  0  0  0  0  0  0  0  0  0  0
   -7.1970    6.6300   -5.7410 H   0  0  0  0  0  0  0  0  0  0  0  0
   -8.3030    5.0570   -4.1750 H   0  0  0  0  0  0  0  0  0  0  0  0
   -6.9840    3.9520   -2.3890 H   0  0  0  0  0  0  0  0  0  0  0  0
   -6.1760    6.4110   -0.5630 H   0  0  0  0  0  0  0  0  0  0  0  0
   -5.0260    7.0700    0.6190 H   0  0  0  0  0  0  0  0  0  0  0  0
   -4.7150    7.2550   -1.1200 H   0  0  0  0  0  0  0  0  0  0  0  0
    6.2740    1.7630    1.2280 H   0  0  0  0  0  0  0  0  0  0  0  0
  1 47  1  0  0  0  0
  1 48  1  0  0  0  0
  1 49  1  0  0  0  0
  1  2  1  0  0  0  0
  2  3  1  0  0  0  0
  3  4  2  0  0  0  0
  4 50  1  0  0  0  0
  4  5  1  0  0  0  0
  5 51  1  0  0  0  0
  5  6  2  0  0  0  0
  6 52  1  0  0  0  0
  6  7  1  0  0  0  0
  7  8  1  0  0  0  0
  8 53  1  0  0  0  0
  8 54  1  0  0  0  0
  8  9  1  0  0  0  0
  9 55  1  0  0  0  0
  9 10  1  0  0  0  0
 10 56  1  0  0  0  0
 10 57  1  0  0  0  0
 10 11  1  0  0  0  0
 11 58  1  0  0  0  0
 11 12  1  0  0  0  0
 12 59  1  0  0  0  0
 11 13  1  0  0  0  0
 13 60  1  0  0  0  0
 13 14  1  0  0  0  0
 14 61  1  0  0  0  0
 14 62  1  0  0  0  0
 14 15  1  0  0  0  0
 15 16  2  0  0  0  0
 16 63  1  0  0  0  0
 16 17  1  0  0  0  0
 17 18  1  0  0  0  0
 17 19  2  0  0  0  0
 19 64  1  0  0  0  0
 19 20  1  0  0  0  0
 20 21  1  0  0  0  0
 20 22  2  0  0  0  0
 22 15  1  0  0  0  0
 22 65  1  0  0  0  0
 13 23  1  0  0  0  0
 23 66  1  0  0  0  0
 23 24  1  0  0  0  0
 24 25  2  0  0  0  0
 24 26  1  0  0  0  0
 26 27  2  0  0  0  0
 27 67  1  0  0  0  0
 27 28  1  0  0  0  0
 28 29  2  0  0  0  0
 29 68  1  0  0  0  0
 29 30  1  0  0  0  0
 30 31  2  0  0  0  0
 31 26  1  0  0  0  0
 31 69  1  0  0  0  0
 30 32  1  0  0  0  0
 32 33  2  0  0  0  0
 32 34  1  0  0  0  0
 34 70  1  0  0  0  0
 34 71  1  0  0  0  0
 34 72  1  0  0  0  0
 28 35  1  0  0  0  0
 35 36  1  0  0  0  0
 36 37  2  0  0  0  0
 37 73  1  0  0  0  0
 37 38  1  0  0  0  0
 38 74  1  0  0  0  0
 38 39  2  0  0  0  0
 39 75  1  0  0  0  0
 39 40  1  0  0  0  0
 40 76  1  0  0  0  0
 40 41  2  0  0  0  0
 41 36  1  0  0  0  0
 41 77  1  0  0  0  0
 35 42  1  0  0  0  0
 42 43  2  0  0  0  0
 42 44  2  0  0  0  0
 42 45  1  0  0  0  0
 45 78  1  0  0  0  0
 45 79  1  0  0  0  0
 45 80  1  0  0  0  0
  7 46  2  0  0  0  0
 46  3  1  0  0  0  0
 46 81  1  0  0  0  0
M  END
>  <LOGBIO>
7.7700

>  <PRED_LOGBIO>
7.0300

>  <XV_RES>
0.9390

>  <WHL_TMPL>
8

>  <ANCH>
22-46;22-24

$$$$
ROW7
  -MTS-   01071500183D 0   0.00000     0.00000     0

 52 55  0  0  0  0  0  0  0  0999 V2000
   -7.6360    3.8700    0.4380 C   0  0  0  0  0  0  0  0  0  0  0  0
   -6.4610    3.1580    0.0410 O   0  0  0  0  0  0  0  0  0  0  0  0
   -5.6470    2.6620    1.0240 C   0  0  0  0  0  0  0  0  0  0  0  0
   -5.8600    1.3710    1.5240 C   0  0  0  0  0  0  0  0  0  0  0  0
   -5.0280    0.8640    2.5290 C   0  0  0  0  0  0  0  0  0  0  0  0
   -3.9830    1.6460    3.0340 C   0  0  0  0  0  0  0  0  0  0  0  0
   -3.7700    2.9370    2.5340 C   0  0  0  0  0  0  0  0  0  0  0  0
   -4.6020    3.4440    1.5290 C   0  0  0  0  0  0  0  0  0  0  0  0
   -4.3720    4.8360    0.9900 C   0  0  0  0  0  0  0  0  0  0  0  0
   -3.0850    1.0990    4.1180 C   0  0  0  0  0  0  0  0  0  0  0  0
   -2.6080    2.1540    5.0230 N   0  0  0  0  0  0  0  0  0  0  0  0
   -3.0110    1.8540    6.2430 C   0  0  0  0  0  0  0  0  0  0  0  0
   -2.7500    2.6150    7.3520 N   0  0  0  0  0  0  0  0  0  0  0  0
   -3.7250    0.6840    6.2600 N   0  0  0  0  0  0  0  0  0  0  0  0
   -4.3080    0.0860    7.4700 C   0  0  0  0  0  0  0  0  0  0  0  0
   -3.8230    0.1600    5.0420 C   0  0  0  0  0  0  0  0  0  0  0  0
   -4.3990   -0.8810    4.7310 O   0  0  0  0  0  0  0  0  0  0  0  0
   -1.9470    0.4100    3.4030 C   0  0  0  0  0  0  0  0  0  0  0  0
   -1.9680   -0.9860    3.3520 C   0  0  0  0  0  0  0  0  0  0  0  0
   -0.9530   -1.6700    2.6910 C   0  0  0  0  0  0  0  0  0  0  0  0
    0.1160   -0.9740    2.1300 C   0  0  0  0  0  0  0  0  0  0  0  0
    1.1990   -1.7060    1.5030 C   0  0  0  0  0  0  0  0  0  0  0  0
    2.0650   -2.2920    1.0010 N   0  0  0  0  0  0  0  0  0  0  0  0
    0.1550    0.4250    2.1660 C   0  0  0  0  0  0  0  0  0  0  0  0
   -0.8990    1.1090    2.7930 C   0  0  0  0  0  0  0  0  0  0  0  0
    1.3070    1.1030    1.5300 C   0  0  0  0  0  0  0  0  0  0  0  0
    2.6150    0.6820    1.8000 C   0  0  0  0  0  0  0  0  0  0  0  0
    3.6820    1.3450    1.1820 C   0  0  0  0  0  0  0  0  0  0  0  0
    3.4090    2.4080    0.3130 C   0  0  0  0  0  0  0  0  0  0  0  0
    2.1460    2.7880    0.0740 N   0  0  0  0  0  0  0  0  0  0  0  0
    1.1040    2.1730    0.6510 C   0  0  0  0  0  0  0  0  0  0  0  0
   -8.2740    3.2170    1.0300 H   0  0  0  0  0  0  0  0  0  0  0  0
   -8.1770    4.2000   -0.4460 H   0  0  0  0  0  0  0  0  0  0  0  0
   -7.3520    4.7350    1.0340 H   0  0  0  0  0  0  0  0  0  0  0  0
   -6.6660    0.7670    1.1350 H   0  0  0  0  0  0  0  0  0  0  0  0
   -5.1920   -0.1320    2.9140 H   0  0  0  0  0  0  0  0  0  0  0  0
   -2.9630    3.5400    2.9240 H   0  0  0  0  0  0  0  0  0  0  0  0
   -3.9440    5.4610    1.7710 H   0  0  0  0  0  0  0  0  0  0  0  0
   -3.6870    4.7890    0.1470 H   0  0  0  0  0  0  0  0  0  0  0  0
   -5.3200    5.2600    0.6650 H   0  0  0  0  0  0  0  0  0  0  0  0
   -1.9150    2.4470    7.8940 H   0  0  0  0  0  0  0  0  0  0  0  0
   -3.3930    3.3440    7.6260 H   0  0  0  0  0  0  0  0  0  0  0  0
   -4.5650    0.8730    8.1760 H   0  0  0  0  0  0  0  0  0  0  0  0
   -3.5850   -0.5880    7.9260 H   0  0  0  0  0  0  0  0  0  0  0  0
   -5.2040   -0.4700    7.2040 H   0  0  0  0  0  0  0  0  0  0  0  0
   -2.7700   -1.5330    3.8250 H   0  0  0  0  0  0  0  0  0  0  0  0
   -0.9940   -2.7460    2.6120 H   0  0  0  0  0  0  0  0  0  0  0  0
   -0.9010    2.1890    2.8050 H   0  0  0  0  0  0  0  0  0  0  0  0
    2.7980   -0.1410    2.4740 H   0  0  0  0  0  0  0  0  0  0  0  0
    4.7010    1.0410    1.3730 H   0  0  0  0  0  0  0  0  0  0  0  0
    4.2230    2.9270   -0.1700 H   0  0  0  0  0  0  0  0  0  0  0  0
    0.0990    2.5060    0.4350 H   0  0  0  0  0  0  0  0  0  0  0  0
  1 32  1  0  0  0  0
  1 33  1  0  0  0  0
  1 34  1  0  0  0  0
  1  2  1  0  0  0  0
  2  3  1  0  0  0  0
  3  4  2  0  0  0  0
  4 35  1  0  0  0  0
  4  5  1  0  0  0  0
  5 36  1  0  0  0  0
  5  6  2  0  0  0  0
  6  7  1  0  0  0  0
  7 37  1  0  0  0  0
  7  8  2  0  0  0  0
  8  3  1  0  0  0  0
  8  9  1  0  0  0  0
  9 38  1  0  0  0  0
  9 39  1  0  0  0  0
  9 40  1  0  0  0  0
  6 10  1  0  0  0  0
 10 11  1  0  0  0  0
 11 12  2  0  0  0  0
 12 13  1  0  0  0  0
 13 41  1  0  0  0  0
 13 42  1  0  0  0  0
 12 14  1  0  0  0  0
 14 15  1  0  0  0  0
 15 43  1  0  0  0  0
 15 44  1  0  0  0  0
 15 45  1  0  0  0  0
 14 16  1  0  0  0  0
 16 10  1  0  0  0  0
 16 17  2  0  0  0  0
 10 18  1  0  0  0  0
 18 19  2  0  0  0  0
 19 46  1  0  0  0  0
 19 20  1  0  0  0  0
 20 47  1  0  0  0  0
 20 21  2  0  0  0  0
 21 22  1  0  0  0  0
 22 23  3  0  0  0  0
 21 24  1  0  0  0  0
 24 25  2  0  0  0  0
 25 18  1  0  0  0  0
 25 48  1  0  0  0  0
 24 26  1  0  0  0  0
 26 27  2  0  0  0  0
 27 49  1  0  0  0  0
 27 28  1  0  0  0  0
 28 50  1  0  0  0  0
 28 29  2  0  0  0  0
 29 51  1  0  0  0  0
 29 30  1  0  0  0  0
 30 31  2  0  0  0  0
 31 26  1  0  0  0  0
 31 52  1  0  0  0  0
M  END
>  <LOGBIO>
6.2000

>  <PRED_LOGBIO>
6.7300

>  <XV_RES>
-0.7460

>  <WHL_TMPL>
1

>  <ANCH>
36-38;33-32

$$$$
ROW8
  -MTS-   01071500183D 0   0.00000     0.00000     0

 53 57  0  0  1  0  0  0  0  0999 V2000
   -6.5240    0.1490    3.7080 N   0  0  0  0  0  0  0  0  0  0  0  0
   -5.2820    0.7250    3.7210 C   0  0  0  0  0  0  0  0  0  0  0  0
   -4.2300    0.1990    4.3200 N   0  0  0  0  0  0  0  0  0  0  0  0
   -3.0850    1.0990    4.1180 C   0  0  1  0  0  0  0  0  0  0  0  0
   -3.6620    2.2290    3.3000 C   0  0  0  0  0  0  0  0  0  0  0  0
   -3.0510    3.3070    2.8440 N   0  0  0  0  0  0  0  0  0  0  0  0
   -3.8230    4.2830    2.0610 C   0  0  0  0  0  0  0  0  0  0  0  0
   -5.0430    3.6650    1.3530 C   0  0  0  0  0  0  0  0  0  0  0  0
   -5.8570    2.8140    2.3460 C   0  0  0  0  0  0  0  0  0  0  0  0
   -4.9820    1.9150    3.1130 N   0  0  0  0  0  0  0  0  0  0  0  0
   -2.5130    1.5860    5.4270 C   0  0  0  0  0  0  0  0  0  0  0  0
   -1.9420    2.8620    5.5100 C   0  0  0  0  0  0  0  0  0  0  0  0
   -1.4120    3.3140    6.7250 C   0  0  0  0  0  0  0  0  0  0  0  0
   -1.4530    2.4900    7.8560 C   0  0  0  0  0  0  0  0  0  0  0  0
   -0.9340    2.9320    9.0450 O   0  0  0  0  0  0  0  0  0  0  0  0
    0.4440    2.6660    9.3160 C   0  0  0  0  0  0  0  0  0  0  0  0
    1.1980    3.2320    8.3780 F   0  0  0  0  0  0  0  0  0  0  0  0
    0.7670    3.1660   10.5050 F   0  0  0  0  0  0  0  0  0  0  0  0
    0.6500    1.3520    9.3170 F   0  0  0  0  0  0  0  0  0  0  0  0
   -2.0240    1.2140    7.7730 C   0  0  0  0  0  0  0  0  0  0  0  0
   -2.5540    0.7630    6.5590 C   0  0  0  0  0  0  0  0  0  0  0  0
   -1.9470    0.4100    3.4030 C   0  0  0  0  0  0  0  0  0  0  0  0
   -0.8990    1.1090    2.7930 C   0  0  0  0  0  0  0  0  0  0  0  0
    0.1550    0.4250    2.1660 C   0  0  0  0  0  0  0  0  0  0  0  0
    0.1160   -0.9740    2.1300 C   0  0  0  0  0  0  0  0  0  0  0  0
   -0.9530   -1.6700    2.6910 C   0  0  0  0  0  0  0  0  0  0  0  0
   -1.9680   -0.9860    3.3520 C   0  0  0  0  0  0  0  0  0  0  0  0
   -1.0410   -3.1430    2.5800 C   0  0  0  0  0  0  0  0  0  0  0  0
   -1.6640   -3.8950    3.5830 C   0  0  0  0  0  0  0  0  0  0  0  0
   -1.7310   -5.2870    3.4470 C   0  0  0  0  0  0  0  0  0  0  0  0
   -1.1720   -5.8840    2.3110 C   0  0  0  0  0  0  0  0  0  0  0  0
   -0.5820   -5.1380    1.3670 N   0  0  0  0  0  0  0  0  0  0  0  0
   -0.5030   -3.8040    1.4690 C   0  0  0  0  0  0  0  0  0  0  0  0
    0.1000   -3.0930    0.4940 F   0  0  0  0  0  0  0  0  0  0  0  0
   -6.7770   -0.4910    2.9680 H   0  0  0  0  0  0  0  0  0  0  0  0
   -7.1880    0.3630    4.4380 H   0  0  0  0  0  0  0  0  0  0  0  0
   -4.1550    5.0870    2.7150 H   0  0  0  0  0  0  0  0  0  0  0  0
   -3.1740    4.7450    1.3210 H   0  0  0  0  0  0  0  0  0  0  0  0
   -4.7060    3.0390    0.5300 H   0  0  0  0  0  0  0  0  0  0  0  0
   -5.6720    4.4590    0.9560 H   0  0  0  0  0  0  0  0  0  0  0  0
   -6.3930    3.4690    3.0300 H   0  0  0  0  0  0  0  0  0  0  0  0
   -6.5920    2.2260    1.8010 H   0  0  0  0  0  0  0  0  0  0  0  0
   -1.9100    3.4970    4.6380 H   0  0  0  0  0  0  0  0  0  0  0  0
   -0.9710    4.2980    6.7890 H   0  0  0  0  0  0  0  0  0  0  0  0
   -2.0560    0.5790    8.6460 H   0  0  0  0  0  0  0  0  0  0  0  0
   -2.9950   -0.2210    6.4950 H   0  0  0  0  0  0  0  0  0  0  0  0
   -0.9010    2.1890    2.8050 H   0  0  0  0  0  0  0  0  0  0  0  0
    0.9770    0.9660    1.7220 H   0  0  0  0  0  0  0  0  0  0  0  0
    0.9230   -1.5190    1.6630 H   0  0  0  0  0  0  0  0  0  0  0  0
   -2.7700   -1.5330    3.8250 H   0  0  0  0  0  0  0  0  0  0  0  0
   -2.0870   -3.4080    4.4500 H   0  0  0  0  0  0  0  0  0  0  0  0
   -2.2050   -5.8900    4.2070 H   0  0  0  0  0  0  0  0  0  0  0  0
   -1.2170   -6.9570    2.1940 H   0  0  0  0  0  0  0  0  0  0  0  0
  1 35  1  0  0  0  0
  1 36  1  0  0  0  0
  1  2  1  0  0  0  0
  2  3  2  0  0  0  0
  3  4  1  0  0  0  0
  4  5  1  0  0  0  0
  5  6  2  0  0  0  0
  6  7  1  0  0  0  0
  7 37  1  0  0  0  0
  7 38  1  0  0  0  0
  7  8  1  0  0  0  0
  8 39  1  0  0  0  0
  8 40  1  0  0  0  0
  8  9  1  0  0  0  0
  9 41  1  0  0  0  0
  9 42  1  0  0  0  0
  9 10  1  0  0  0  0
 10  2  1  0  0  0  0
 10  5  1  0  0  0  0
  4 11  1  0  0  0  0
 11 12  2  0  0  0  0
 12 43  1  0  0  0  0
 12 13  1  0  0  0  0
 13 44  1  0  0  0  0
 13 14  2  0  0  0  0
 14 15  1  0  0  0  0
 15 16  1  0  0  0  0
 16 17  1  0  0  0  0
 16 18  1  0  0  0  0
 16 19  1  0  0  0  0
 14 20  1  0  0  0  0
 20 45  1  0  0  0  0
 20 21  2  0  0  0  0
 21 11  1  0  0  0  0
 21 46  1  0  0  0  0
  4 22  1  0  0  0  0
 22 23  2  0  0  0  0
 23 47  1  0  0  0  0
 23 24  1  0  0  0  0
 24 48  1  0  0  0  0
 24 25  2  0  0  0  0
 25 49  1  0  0  0  0
 25 26  1  0  0  0  0
 26 27  2  0  0  0  0
 27 22  1  0  0  0  0
 27 50  1  0  0  0  0
 26 28  1  0  0  0  0
 28 29  2  0  0  0  0
 29 51  1  0  0  0  0
 29 30  1  0  0  0  0
 30 52  1  0  0  0  0
 30 31  2  0  0  0  0
 31 53  1  0  0  0  0
 31 32  1  0  0  0  0
 32 33  2  0  0  0  0
 33 28  1  0  0  0  0
 33 34  1  0  0  0  0
M  END
>  <LOGBIO>
6.4300

>  <PRED_LOGBIO>
5.8900

>  <XV_RES>
0.5610

>  <WHL_TMPL>
1

>  <ANCH>
36-38;42-34

$$$$
ROW9
  -MTS-   01071500183D 0   0.00000     0.00000     0

 60 63  0  0  0  0  0  0  0  0999 V2000
    5.2980    2.0760   -0.8410 N   0  0  0  0  0  0  0  0  0  0  0  0
    4.7540    2.0000    0.5220 C   0  0  0  0  0  0  0  0  0  0  0  0
    3.6330    0.9890    0.5620 C   0  0  0  0  0  0  0  0  0  0  0  0
    2.3200    1.3820    0.3130 C   0  0  0  0  0  0  0  0  0  0  0  0
    1.2910    0.4430    0.3060 C   0  0  0  0  0  0  0  0  0  0  0  0
    1.5590   -0.9110    0.5470 C   0  0  0  0  0  0  0  0  0  0  0  0
    0.4560   -1.9530    0.5950 C   0  0  0  0  0  0  0  0  0  0  0  0
   -0.9210   -1.4390    0.5710 N   0  0  0  0  0  0  0  0  0  0  0  0
   -1.9470   -2.2840    0.6100 C   0  0  0  0  0  0  0  0  0  0  0  0
   -1.7440   -3.4960    0.6660 O   0  0  0  0  0  0  0  0  0  0  0  0
   -3.3620   -1.7560    0.5860 C   0  0  0  0  0  0  0  0  0  0  0  0
   -3.5870   -0.8470    1.7930 C   0  0  0  0  0  0  0  0  0  0  0  0
   -5.0010   -0.3190    1.7690 C   0  0  0  0  0  0  0  0  0  0  0  0
   -5.2890    0.8800    1.1070 C   0  0  0  0  0  0  0  0  0  0  0  0
   -6.6010    1.3700    1.0840 C   0  0  0  0  0  0  0  0  0  0  0  0
   -7.6240    0.6600    1.7240 C   0  0  0  0  0  0  0  0  0  0  0  0
   -7.3360   -0.5390    2.3860 C   0  0  0  0  0  0  0  0  0  0  0  0
   -6.0240   -1.0290    2.4080 C   0  0  0  0  0  0  0  0  0  0  0  0
   -4.3310   -2.9130    0.6390 C   0  0  0  0  0  0  0  0  0  0  0  0
   -4.7810   -3.3930    1.8750 C   0  0  0  0  0  0  0  0  0  0  0  0
   -5.6800   -4.4650    1.9240 C   0  0  0  0  0  0  0  0  0  0  0  0
   -6.1300   -5.0570    0.7380 C   0  0  0  0  0  0  0  0  0  0  0  0
   -5.6800   -4.5760   -0.4980 C   0  0  0  0  0  0  0  0  0  0  0  0
   -4.7810   -3.5050   -0.5470 C   0  0  0  0  0  0  0  0  0  0  0  0
   -7.0800   -6.1900    0.7900 C   0  0  0  0  0  0  0  0  0  0  0  0
   -6.7250   -7.3720    1.4510 C   0  0  0  0  0  0  0  0  0  0  0  0
   -7.6240   -8.4440    1.5010 C   0  0  0  0  0  0  0  0  0  0  0  0
   -8.8780   -8.3340    0.8890 C   0  0  0  0  0  0  0  0  0  0  0  0
   -9.2340   -7.1520    0.2280 C   0  0  0  0  0  0  0  0  0  0  0  0
   -8.3340   -6.0800    0.1780 C   0  0  0  0  0  0  0  0  0  0  0  0
    2.8840   -1.3000    0.7870 C   0  0  0  0  0  0  0  0  0  0  0  0
    3.9000   -0.3480    0.8480 C   0  0  0  0  0  0  0  0  0  0  0  0
    5.6520    1.1700   -1.1130 H   0  0  0  0  0  0  0  0  0  0  0  0
    6.0470    2.7520   -0.8680 H   0  0  0  0  0  0  0  0  0  0  0  0
    5.5400    1.6970    1.2100 H   0  0  0  0  0  0  0  0  0  0  0  0
    4.3720    2.9760    0.8150 H   0  0  0  0  0  0  0  0  0  0  0  0
    2.0980    2.4220    0.1240 H   0  0  0  0  0  0  0  0  0  0  0  0
    0.2770    0.7620    0.1130 H   0  0  0  0  0  0  0  0  0  0  0  0
    0.5640   -2.4420    1.5610 H   0  0  0  0  0  0  0  0  0  0  0  0
    0.5870   -2.6070   -0.2650 H   0  0  0  0  0  0  0  0  0  0  0  0
   -1.0880   -0.4440    0.5250 H   0  0  0  0  0  0  0  0  0  0  0  0
   -3.5220   -1.1910   -0.3290 H   0  0  0  0  0  0  0  0  0  0  0  0
   -3.4260   -1.4130    2.7080 H   0  0  0  0  0  0  0  0  0  0  0  0
   -2.8880   -0.0140    1.7550 H   0  0  0  0  0  0  0  0  0  0  0  0
   -4.5000    1.4280    0.6130 H   0  0  0  0  0  0  0  0  0  0  0  0
   -6.8230    2.2950    0.5730 H   0  0  0  0  0  0  0  0  0  0  0  0
   -8.6360    1.0380    1.7060 H   0  0  0  0  0  0  0  0  0  0  0  0
   -8.1250   -1.0870    2.8790 H   0  0  0  0  0  0  0  0  0  0  0  0
   -5.8020   -1.9540    2.9190 H   0  0  0  0  0  0  0  0  0  0  0  0
   -4.4340   -2.9360    2.7900 H   0  0  0  0  0  0  0  0  0  0  0  0
   -6.0270   -4.8350    2.8780 H   0  0  0  0  0  0  0  0  0  0  0  0
   -6.0270   -5.0330   -1.4130 H   0  0  0  0  0  0  0  0  0  0  0  0
   -4.4340   -3.1340   -1.5010 H   0  0  0  0  0  0  0  0  0  0  0  0
   -5.7570   -7.4560    1.9230 H   0  0  0  0  0  0  0  0  0  0  0  0
   -7.3500   -9.3550    2.0110 H   0  0  0  0  0  0  0  0  0  0  0  0
   -9.5720   -9.1610    0.9270 H   0  0  0  0  0  0  0  0  0  0  0  0
  -10.2010   -7.0680   -0.2440 H   0  0  0  0  0  0  0  0  0  0  0  0
   -8.6090   -5.1690   -0.3320 H   0  0  0  0  0  0  0  0  0  0  0  0
    3.1190   -2.3450    0.9260 H   0  0  0  0  0  0  0  0  0  0  0  0
    4.9010   -0.6490    1.1190 H   0  0  0  0  0  0  0  0  0  0  0  0
  1 33  1  0  0  0  0
  1 34  1  0  0  0  0
  1  2  1  0  0  0  0
  2 35  1  0  0  0  0
  2 36  1  0  0  0  0
  2  3  1  0  0  0  0
  3  4  2  0  0  0  0
  4 37  1  0  0  0  0
  4  5  1  0  0  0  0
  5 38  1  0  0  0  0
  5  6  2  0  0  0  0
  6  7  1  0  0  0  0
  7 39  1  0  0  0  0
  7 40  1  0  0  0  0
  7  8  1  0  0  0  0
  8 41  1  0  0  0  0
  8  9  1  0  0  0  0
  9 10  2  0  0  0  0
  9 11  1  0  0  0  0
 11 42  1  0  0  0  0
 11 12  1  0  0  0  0
 12 43  1  0  0  0  0
 12 44  1  0  0  0  0
 12 13  1  0  0  0  0
 13 14  2  0  0  0  0
 14 45  1  0  0  0  0
 14 15  1  0  0  0  0
 15 46  1  0  0  0  0
 15 16  2  0  0  0  0
 16 47  1  0  0  0  0
 16 17  1  0  0  0  0
 17 48  1  0  0  0  0
 17 18  2  0  0  0  0
 18 13  1  0  0  0  0
 18 49  1  0  0  0  0
 11 19  1  0  0  0  0
 19 20  2  0  0  0  0
 20 50  1  0  0  0  0
 20 21  1  0  0  0  0
 21 51  1  0  0  0  0
 21 22  2  0  0  0  0
 22 23  1  0  0  0  0
 23 52  1  0  0  0  0
 23 24  2  0  0  0  0
 24 19  1  0  0  0  0
 24 53  1  0  0  0  0
 22 25  1  0  0  0  0
 25 26  2  0  0  0  0
 26 54  1  0  0  0  0
 26 27  1  0  0  0  0
 27 55  1  0  0  0  0
 27 28  2  0  0  0  0
 28 56  1  0  0  0  0
 28 29  1  0  0  0  0
 29 57  1  0  0  0  0
 29 30  2  0  0  0  0
 30 25  1  0  0  0  0
 30 58  1  0  0  0  0
  6 31  1  0  0  0  0
 31 59  1  0  0  0  0
 31 32  2  0  0  0  0
 32  3  1  0  0  0  0
 32 60  1  0  0  0  0
M  END
>  <LOGBIO>
4.5700

>  <PRED_LOGBIO>
5.2000

>  <XV_RES>
-1.1520

>  <WHL_TMPL>
7

>  <ANCH>
2-4;57-12

$$$$
ROW10
  -MTS-   01071500183D 0   0.00000     0.00000     0

 58 61  0  0  0  0  0  0  0  0999 V2000
   -5.0810   -1.6340   -4.0740 C   0  0  0  0  0  0  0  0  0  0  0  0
   -4.5770   -0.4390   -3.4710 O   0  0  0  0  0  0  0  0  0  0  0  0
   -4.2260   -0.4850   -2.1470 C   0  0  0  0  0  0  0  0  0  0  0  0
   -5.1740   -0.1890   -1.1610 C   0  0  0  0  0  0  0  0  0  0  0  0
   -4.8160   -0.2360    0.1910 C   0  0  0  0  0  0  0  0  0  0  0  0
   -3.5080   -0.5790    0.5570 C   0  0  0  0  0  0  0  0  0  0  0  0
   -2.5600   -0.8740   -0.4290 C   0  0  0  0  0  0  0  0  0  0  0  0
   -2.9190   -0.8270   -1.7810 C   0  0  0  0  0  0  0  0  0  0  0  0
   -1.1710   -1.2470   -0.0590 C   0  0  0  0  0  0  0  0  0  0  0  0
   -0.9410   -2.2750    0.8600 C   0  0  0  0  0  0  0  0  0  0  0  0
    0.3680   -2.6270    1.2040 C   0  0  0  0  0  0  0  0  0  0  0  0
    1.4470   -1.9850    0.5900 C   0  0  0  0  0  0  0  0  0  0  0  0
    1.2270   -0.9910   -0.3720 C   0  0  0  0  0  0  0  0  0  0  0  0
   -0.0850   -0.5790   -0.6360 C   0  0  0  0  0  0  0  0  0  0  0  0
    2.3910   -0.3860   -1.1200 C   0  0  0  0  0  0  0  0  0  0  0  0
    1.9440    0.0950   -2.4350 N   0  0  0  0  0  0  0  0  0  0  0  0
    2.6030   -0.5750   -3.3620 C   0  0  0  0  0  0  0  0  0  0  0  0
    2.4440   -0.3900   -4.8530 C   0  0  0  0  0  0  0  0  0  0  0  0
    3.5220   -1.5340   -2.7110 C   0  0  0  0  0  0  0  0  0  0  0  0
    3.3960   -1.4210   -1.4020 N   0  0  0  0  0  0  0  0  0  0  0  0
    4.3660   -2.3970   -3.3590 N   0  0  0  0  0  0  0  0  0  0  0  0
    3.0320    0.7610   -0.3390 C   0  0  0  0  0  0  0  0  0  0  0  0
    2.0050    1.8880   -0.1230 C   0  0  0  0  0  0  0  0  0  0  0  0
    2.5810    3.0090    0.7630 C   0  0  0  0  0  0  0  0  0  0  0  0
    3.1430    2.4930    2.0200 N   0  0  0  0  0  0  0  0  0  0  0  0
    4.1170    1.4050    1.8550 C   0  0  0  0  0  0  0  0  0  0  0  0
    3.5840    0.2400    1.0000 C   0  0  0  0  0  0  0  0  0  0  0  0
    2.7970    2.9730    3.2110 C   0  0  0  0  0  0  0  0  0  0  0  0
    1.8490    2.4810    3.8210 O   0  0  0  0  0  0  0  0  0  0  0  0
    3.5670    4.1230    3.8140 C   0  0  0  0  0  0  0  0  0  0  0  0
   -5.9820   -1.9510   -3.5530 H   0  0  0  0  0  0  0  0  0  0  0  0
   -5.3140   -1.4420   -5.1190 H   0  0  0  0  0  0  0  0  0  0  0  0
   -4.3290   -2.4180   -4.0080 H   0  0  0  0  0  0  0  0  0  0  0  0
   -6.1830    0.0750   -1.4430 H   0  0  0  0  0  0  0  0  0  0  0  0
   -5.5470   -0.0080    0.9520 H   0  0  0  0  0  0  0  0  0  0  0  0
   -3.2320   -0.6150    1.6010 H   0  0  0  0  0  0  0  0  0  0  0  0
   -2.1870   -1.0550   -2.5420 H   0  0  0  0  0  0  0  0  0  0  0  0
   -1.7750   -2.7980    1.3050 H   0  0  0  0  0  0  0  0  0  0  0  0
    0.5450   -3.3940    1.9430 H   0  0  0  0  0  0  0  0  0  0  0  0
    2.4570   -2.2570    0.8590 H   0  0  0  0  0  0  0  0  0  0  0  0
   -0.2600    0.2620   -1.2910 H   0  0  0  0  0  0  0  0  0  0  0  0
    2.6480   -1.3320   -5.3580 H   0  0  0  0  0  0  0  0  0  0  0  0
    3.1430    0.3670   -5.2010 H   0  0  0  0  0  0  0  0  0  0  0  0
    1.4270   -0.0730   -5.0730 H   0  0  0  0  0  0  0  0  0  0  0  0
    5.3050   -2.1070   -3.5900 H   0  0  0  0  0  0  0  0  0  0  0  0
    4.0480   -3.3240   -3.6070 H   0  0  0  0  0  0  0  0  0  0  0  0
    3.8480    1.1170   -0.9640 H   0  0  0  0  0  0  0  0  0  0  0  0
    1.1120    1.4800    0.3450 H   0  0  0  0  0  0  0  0  0  0  0  0
    1.7130    2.3020   -1.0860 H   0  0  0  0  0  0  0  0  0  0  0  0
    3.3540    3.5430    0.2150 H   0  0  0  0  0  0  0  0  0  0  0  0
    1.7990    3.7310    0.9880 H   0  0  0  0  0  0  0  0  0  0  0  0
    5.0240    1.8000    1.4000 H   0  0  0  0  0  0  0  0  0  0  0  0
    4.4070    1.0300    2.8340 H   0  0  0  0  0  0  0  0  0  0  0  0
    2.7940   -0.2750    1.5420 H   0  0  0  0  0  0  0  0  0  0  0  0
    4.3880   -0.4680    0.8100 H   0  0  0  0  0  0  0  0  0  0  0  0
    3.5060    4.9860    3.1550 H   0  0  0  0  0  0  0  0  0  0  0  0
    3.1420    4.3760    4.7830 H   0  0  0  0  0  0  0  0  0  0  0  0
    4.6090    3.8350    3.9390 H   0  0  0  0  0  0  0  0  0  0  0  0
  1 31  1  0  0  0  0
  1 32  1  0  0  0  0
  1 33  1  0  0  0  0
  1  2  1  0  0  0  0
  2  3  1  0  0  0  0
  3  4  2  0  0  0  0
  4 34  1  0  0  0  0
  4  5  1  0  0  0  0
  5 35  1  0  0  0  0
  5  6  2  0  0  0  0
  6 36  1  0  0  0  0
  6  7  1  0  0  0  0
  7  8  2  0  0  0  0
  8  3  1  0  0  0  0
  8 37  1  0  0  0  0
  7  9  1  0  0  0  0
  9 10  2  0  0  0  0
 10 38  1  0  0  0  0
 10 11  1  0  0  0  0
 11 39  1  0  0  0  0
 11 12  2  0  0  0  0
 12 40  1  0  0  0  0
 12 13  1  0  0  0  0
 13 14  2  0  0  0  0
 14  9  1  0  0  0  0
 14 41  1  0  0  0  0
 13 15  1  0  0  0  0
 15 16  1  0  0  0  0
 16 17  2  0  0  0  0
 17 18  1  0  0  0  0
 18 42  1  0  0  0  0
 18 43  1  0  0  0  0
 18 44  1  0  0  0  0
 17 19  1  0  0  0  0
 19 20  2  0  0  0  0
 20 15  1  0  0  0  0
 19 21  1  0  0  0  0
 21 45  1  0  0  0  0
 21 46  1  0  0  0  0
 15 22  1  0  0  0  0
 22 47  1  0  0  0  0
 22 23  1  0  0  0  0
 23 48  1  0  0  0  0
 23 49  1  0  0  0  0
 23 24  1  0  0  0  0
 24 50  1  0  0  0  0
 24 51  1  0  0  0  0
 24 25  1  0  0  0  0
 25 26  1  0  0  0  0
 26 52  1  0  0  0  0
 26 53  1  0  0  0  0
 26 27  1  0  0  0  0
 27 22  1  0  0  0  0
 27 54  1  0  0  0  0
 27 55  1  0  0  0  0
 25 28  1  0  0  0  0
 28 29  2  0  0  0  0
 28 30  1  0  0  0  0
 30 56  1  0  0  0  0
 30 57  1  0  0  0  0
 30 58  1  0  0  0  0
M  END
>  <LOGBIO>
6.1000

>  <PRED_LOGBIO>
6.6200

>  <XV_RES>
-0.5870

>  <WHL_TMPL>
4

>  <ANCH>
19-26;13-14

$$$$
ROW11
  -MTS-   01071500183D 0   0.00000     0.00000     0

 62 65  0  0  1  0  0  0  0  0999 V2000
   -2.6060    2.6840   -3.6240 C   0  0  0  0  0  0  0  0  0  0  0  0
   -3.8900    3.4380   -3.9590 C   0  0  0  0  0  0  0  0  0  0  0  0
   -3.6330    4.3710   -5.0120 O   0  0  0  0  0  0  0  0  0  0  0  0
   -4.6740    5.1460   -5.4520 C   0  0  0  0  0  0  0  0  0  0  0  0
   -4.9220    6.3890   -4.8570 C   0  0  0  0  0  0  0  0  0  0  0  0
   -5.9860    7.1800   -5.3070 C   0  0  0  0  0  0  0  0  0  0  0  0
   -6.2530    8.5210   -4.6650 C   0  0  0  0  0  0  0  0  0  0  0  0
   -7.1810    8.3480   -3.5380 N   0  0  0  0  0  0  0  0  0  0  0  0
   -6.3500    8.1010   -2.3500 C   0  0  0  0  0  0  0  0  0  0  0  0
   -5.4050    6.9030   -2.5540 C   0  0  0  0  0  0  0  0  0  0  0  0
   -6.1900    5.6430   -2.9620 C   0  0  1  0  0  0  0  0  0  0  0  0
   -7.1460    5.9330   -4.1340 C   0  0  0  0  0  0  0  0  0  0  0  0
   -8.0100    7.1770   -3.8580 C   0  0  2  0  0  0  0  0  0  0  0  0
   -8.7250    7.5030   -5.1670 C   0  0  0  0  0  0  0  0  0  0  0  0
   -5.1990    4.5270   -3.3390 C   0  0  0  0  0  0  0  0  0  0  0  0
   -4.4990    4.2160   -2.0840 N   0  0  0  0  0  0  0  0  0  0  0  0
   -3.0770    3.8900   -1.9100 C   0  0  0  0  0  0  0  0  0  0  0  0
   -5.7280    4.3190   -0.8420 S   0  0  0  0  0  0  0  0  0  0  0  0
   -5.3110    5.0680    0.3020 O   0  0  0  0  0  0  0  0  0  0  0  0
   -6.1910    3.0030   -0.5300 O   0  0  0  0  0  0  0  0  0  0  0  0
   -6.9390    5.1420   -1.8010 N   0  0  0  0  0  0  0  0  0  0  0  0
   -8.3190    5.2900   -1.5230 C   0  0  0  0  0  0  0  0  0  0  0  0
   -8.8000    6.4890   -0.9840 C   0  0  0  0  0  0  0  0  0  0  0  0
  -10.1640    6.6360   -0.7090 C   0  0  0  0  0  0  0  0  0  0  0  0
  -11.0480    5.5830   -0.9720 C   0  0  0  0  0  0  0  0  0  0  0  0
  -10.5680    4.3840   -1.5110 C   0  0  0  0  0  0  0  0  0  0  0  0
  -11.4210    3.3680   -1.7650 F   0  0  0  0  0  0  0  0  0  0  0  0
   -9.2030    4.2370   -1.7860 C   0  0  0  0  0  0  0  0  0  0  0  0
   -6.8010    6.7290   -6.3510 C   0  0  0  0  0  0  0  0  0  0  0  0
   -6.5530    5.4870   -6.9460 C   0  0  0  0  0  0  0  0  0  0  0  0
   -5.4890    4.6950   -6.4970 C   0  0  0  0  0  0  0  0  0  0  0  0
   -5.2470    3.4790   -7.0790 O   0  0  0  0  0  0  0  0  0  0  0  0
   -2.2590    2.1500   -4.5060 H   0  0  0  0  0  0  0  0  0  0  0  0
   -2.8010    1.9740   -2.8240 H   0  0  0  0  0  0  0  0  0  0  0  0
   -1.8430    3.3910   -3.3050 H   0  0  0  0  0  0  0  0  0  0  0  0
   -4.6530    2.7310   -4.2790 H   0  0  0  0  0  0  0  0  0  0  0  0
   -4.2370    3.9720   -3.0770 H   0  0  0  0  0  0  0  0  0  0  0  0
   -4.2930    6.7370   -4.0510 H   0  0  0  0  0  0  0  0  0  0  0  0
   -6.6950    9.1920   -5.3980 H   0  0  0  0  0  0  0  0  0  0  0  0
   -5.3180    8.9430   -4.3030 H   0  0  0  0  0  0  0  0  0  0  0  0
   -7.0350    7.8170   -1.5530 H   0  0  0  0  0  0  0  0  0  0  0  0
   -5.7400    8.9810   -2.1600 H   0  0  0  0  0  0  0  0  0  0  0  0
   -4.9640    6.6900   -1.5820 H   0  0  0  0  0  0  0  0  0  0  0  0
   -4.7110    7.1480   -3.3560 H   0  0  0  0  0  0  0  0  0  0  0  0
   -7.8310    5.0890   -4.1870 H   0  0  0  0  0  0  0  0  0  0  0  0
   -6.5470    6.1240   -5.0220 H   0  0  0  0  0  0  0  0  0  0  0  0
   -8.7310    6.9720   -3.0690 H   0  0  0  0  0  0  0  0  0  0  0  0
   -8.2170    7.0060   -5.9910 H   0  0  0  0  0  0  0  0  0  0  0  0
   -9.7550    7.1560   -5.1140 H   0  0  0  0  0  0  0  0  0  0  0  0
   -8.7130    8.5780   -5.3290 H   0  0  0  0  0  0  0  0  0  0  0  0
   -4.4720    4.9460   -4.0310 H   0  0  0  0  0  0  0  0  0  0  0  0
   -5.7600    3.6560   -3.6730 H   0  0  0  0  0  0  0  0  0  0  0  0
   -2.7460    4.2220   -0.9280 H   0  0  0  0  0  0  0  0  0  0  0  0
   -2.9380    2.8150   -1.9950 H   0  0  0  0  0  0  0  0  0  0  0  0
   -2.4930    4.3930   -2.6790 H   0  0  0  0  0  0  0  0  0  0  0  0
   -8.1170    7.3020   -0.7810 H   0  0  0  0  0  0  0  0  0  0  0  0
  -10.5350    7.5610   -0.2930 H   0  0  0  0  0  0  0  0  0  0  0  0
  -12.1010    5.6960   -0.7600 H   0  0  0  0  0  0  0  0  0  0  0  0
   -8.8320    3.3120   -2.2020 H   0  0  0  0  0  0  0  0  0  0  0  0
   -7.6210    7.3400   -6.6980 H   0  0  0  0  0  0  0  0  0  0  0  0
   -7.1820    5.1390   -7.7520 H   0  0  0  0  0  0  0  0  0  0  0  0
   -5.7350    2.7730   -6.6270 H   0  0  0  0  0  0  0  0  0  0  0  0
  1 33  1  0  0  0  0
  1 34  1  0  0  0  0
  1 35  1  0  0  0  0
  1  2  1  0  0  0  0
  2 36  1  0  0  0  0
  2 37  1  0  0  0  0
  2  3  1  0  0  0  0
  3  4  1  0  0  0  0
  4  5  2  0  0  0  0
  5 38  1  0  0  0  0
  5  6  1  0  0  0  0
  6  7  1  0  0  0  0
  7 39  1  0  0  0  0
  7 40  1  0  0  0  0
  7  8  1  0  0  0  0
  8  9  1  0  0  0  0
  9 41  1  0  0  0  0
  9 42  1  0  0  0  0
  9 10  1  0  0  0  0
 10 43  1  0  0  0  0
 10 44  1  0  0  0  0
 10 11  1  0  0  0  0
 11 12  1  0  0  0  0
 12 45  1  0  0  0  0
 12 46  1  0  0  0  0
 12 13  1  0  0  0  0
 13  8  1  0  0  0  0
 13 47  1  0  0  0  0
 13 14  1  0  0  0  0
 14 48  1  0  0  0  0
 14 49  1  0  0  0  0
 14 50  1  0  0  0  0
 11 15  1  0  0  0  0
 15 51  1  0  0  0  0
 15 52  1  0  0  0  0
 15 16  1  0  0  0  0
 16 17  1  0  0  0  0
 17 53  1  0  0  0  0
 17 54  1  0  0  0  0
 17 55  1  0  0  0  0
 16 18  1  0  0  0  0
 18 19  2  0  0  0  0
 18 20  2  0  0  0  0
 18 21  1  0  0  0  0
 21 11  1  0  0  0  0
 21 22  1  0  0  0  0
 22 23  2  0  0  0  0
 23 56  1  0  0  0  0
 23 24  1  0  0  0  0
 24 57  1  0  0  0  0
 24 25  2  0  0  0  0
 25 58  1  0  0  0  0
 25 26  1  0  0  0  0
 26 27  1  0  0  0  0
 26 28  2  0  0  0  0
 28 22  1  0  0  0  0
 28 59  1  0  0  0  0
  6 29  2  0  0  0  0
 29 60  1  0  0  0  0
 29 30  1  0  0  0  0
 30 61  1  0  0  0  0
 30 31  2  0  0  0  0
 31  4  1  0  0  0  0
 31 32  1  0  0  0  0
 32 62  1  0  0  0  0
M  END
>  <LOGBIO>
5.8000

>  <PRED_LOGBIO>
6.4500

>  <XV_RES>
-0.5940

>  <WHL_TMPL>
8

>  <ANCH>
78-80;41-42

$$$$
ROW12
  -MTS-   01071500183D 0   0.00000     0.00000     0

 47 50  0  0  1  0  0  0  0  0999 V2000
   -3.8130   -2.9290    4.1410 C   0  0  0  0  0  0  0  0  0  0  0  0
   -4.6790   -3.0180    2.8880 C   0  0  1  0  0  0  0  0  0  0  0  0
   -5.4120   -1.6830    2.6590 C   0  0  0  0  0  0  0  0  0  0  0  0
   -6.4960   -1.4710    3.6880 C   0  0  0  0  0  0  0  0  0  0  0  0
   -6.8280   -0.2020    4.1760 C   0  0  0  0  0  0  0  0  0  0  0  0
   -7.8430   -0.0620    5.1310 C   0  0  0  0  0  0  0  0  0  0  0  0
   -8.5240   -1.1930    5.5980 C   0  0  0  0  0  0  0  0  0  0  0  0
   -8.1920   -2.4620    5.1100 C   0  0  0  0  0  0  0  0  0  0  0  0
   -7.1770   -2.6010    4.1550 C   0  0  0  0  0  0  0  0  0  0  0  0
   -6.8020   -3.9280    3.6190 C   0  0  0  0  0  0  0  0  0  0  0  0
   -5.6420   -4.1210    3.0200 N   0  0  0  0  0  0  0  0  0  0  0  0
   -7.6750   -4.9760    3.7460 N   0  0  0  0  0  0  0  0  0  0  0  0
   -3.7350   -3.2910    1.7420 C   0  0  0  0  0  0  0  0  0  0  0  0
   -2.7010   -2.3920    1.4570 C   0  0  0  0  0  0  0  0  0  0  0  0
   -1.8250   -2.6450    0.3940 C   0  0  0  0  0  0  0  0  0  0  0  0
   -0.7800   -1.7360    0.1060 N   0  0  0  0  0  0  0  0  0  0  0  0
    0.4560   -1.9530    0.5950 C   0  0  0  0  0  0  0  0  0  0  0  0
    0.6980   -3.0310    1.1060 O   0  0  0  0  0  0  0  0  0  0  0  0
    1.5310   -0.9370    0.5480 C   0  0  0  0  0  0  0  0  0  0  0  0
    2.8600   -1.3200    0.7680 C   0  0  0  0  0  0  0  0  0  0  0  0
    3.8630   -0.3440    0.7190 C   0  0  0  0  0  0  0  0  0  0  0  0
    3.5140    0.9850    0.4540 C   0  0  0  0  0  0  0  0  0  0  0  0
    4.7330    2.2250    0.3860 Cl  0  0  0  0  0  0  0  0  0  0  0  0
    2.1660    1.2980    0.2440 C   0  0  0  0  0  0  0  0  0  0  0  0
    1.2270    0.3430    0.2960 N   0  0  0  0  0  0  0  0  0  0  0  0
   -1.9840   -3.7990   -0.3830 C   0  0  0  0  0  0  0  0  0  0  0  0
   -3.0180   -4.6980   -0.0980 C   0  0  0  0  0  0  0  0  0  0  0  0
   -3.8930   -4.4450    0.9640 C   0  0  0  0  0  0  0  0  0  0  0  0
   -4.8900   -5.3120    1.2390 F   0  0  0  0  0  0  0  0  0  0  0  0
   -3.2850   -3.8690    4.2840 H   0  0  0  0  0  0  0  0  0  0  0  0
   -4.4440   -2.7320    5.0050 H   0  0  0  0  0  0  0  0  0  0  0  0
   -3.0920   -2.1220    4.0260 H   0  0  0  0  0  0  0  0  0  0  0  0
   -5.8520   -1.6760    1.6640 H   0  0  0  0  0  0  0  0  0  0  0  0
   -4.6980   -0.8640    2.7110 H   0  0  0  0  0  0  0  0  0  0  0  0
   -6.3020    0.6700    3.8160 H   0  0  0  0  0  0  0  0  0  0  0  0
   -8.0990    0.9170    5.5080 H   0  0  0  0  0  0  0  0  0  0  0  0
   -9.3070   -1.0850    6.3340 H   0  0  0  0  0  0  0  0  0  0  0  0
   -8.7180   -3.3340    5.4700 H   0  0  0  0  0  0  0  0  0  0  0  0
   -8.3590   -5.1550    3.0250 H   0  0  0  0  0  0  0  0  0  0  0  0
   -7.6340   -5.5710    4.5620 H   0  0  0  0  0  0  0  0  0  0  0  0
   -2.5780   -1.5020    2.0560 H   0  0  0  0  0  0  0  0  0  0  0  0
   -0.9610   -0.9240   -0.4670 H   0  0  0  0  0  0  0  0  0  0  0  0
    3.1070   -2.3520    0.9710 H   0  0  0  0  0  0  0  0  0  0  0  0
    4.8950   -0.6150    0.8850 H   0  0  0  0  0  0  0  0  0  0  0  0
    1.8790    2.3190    0.0380 H   0  0  0  0  0  0  0  0  0  0  0  0
   -1.3080   -3.9940   -1.2030 H   0  0  0  0  0  0  0  0  0  0  0  0
   -3.1400   -5.5880   -0.6980 H   0  0  0  0  0  0  0  0  0  0  0  0
  1 30  1  0  0  0  0
  1 31  1  0  0  0  0
  1 32  1  0  0  0  0
  1  2  1  0  0  0  0
  2  3  1  0  0  0  0
  3 33  1  0  0  0  0
  3 34  1  0  0  0  0
  3  4  1  0  0  0  0
  4  5  1  0  0  0  0
  5 35  1  0  0  0  0
  5  6  2  0  0  0  0
  6 36  1  0  0  0  0
  6  7  1  0  0  0  0
  7 37  1  0  0  0  0
  7  8  2  0  0  0  0
  8 38  1  0  0  0  0
  8  9  1  0  0  0  0
  9  4  2  0  0  0  0
  9 10  1  0  0  0  0
 10 11  2  0  0  0  0
 11  2  1  0  0  0  0
 10 12  1  0  0  0  0
 12 39  1  0  0  0  0
 12 40  1  0  0  0  0
  2 13  1  0  0  0  0
 13 14  2  0  0  0  0
 14 41  1  0  0  0  0
 14 15  1  0  0  0  0
 15 16  1  0  0  0  0
 16 42  1  0  0  0  0
 16 17  1  0  0  0  0
 17 18  2  0  0  0  0
 17 19  1  0  0  0  0
 19 20  2  0  0  0  0
 20 43  1  0  0  0  0
 20 21  1  0  0  0  0
 21 44  1  0  0  0  0
 21 22  2  0  0  0  0
 22 23  1  0  0  0  0
 22 24  1  0  0  0  0
 24 45  1  0  0  0  0
 24 25  2  0  0  0  0
 25 19  1  0  0  0  0
 15 26  2  0  0  0  0
 26 46  1  0  0  0  0
 26 27  1  0  0  0  0
 27 47  1  0  0  0  0
 27 28  2  0  0  0  0
 28 13  1  0  0  0  0
 28 29  1  0  0  0  0
M  END
>  <LOGBIO>
7.6000

>  <PRED_LOGBIO>
7.0400

>  <XV_RES>
0.9470

>  <WHL_TMPL>
7

>  <ANCH>
5-6;30-28

$$$$
ROW13
  -MTS-   01071500183D 0   0.00000     0.00000     0

 71 73  0  0  1  0  0  0  0  0999 V2000
    5.9070   -0.8680    0.7920 C   0  0  0  0  0  0  0  0  0  0  0  0
    5.7510   -0.3100    2.2290 C   0  0  1  0  0  0  0  0  0  0  0  0
    4.6640    0.6610    2.3250 N   0  0  0  0  0  0  0  0  0  0  0  0
    3.3950    0.2170    2.3920 C   0  0  0  0  0  0  0  0  0  0  0  0
    3.1800   -0.9810    2.3980 O   0  0  0  0  0  0  0  0  0  0  0  0
    2.2060    1.1540    2.4870 C   0  0  0  0  0  0  0  0  0  0  0  0
    2.2250    2.4320    1.9170 C   0  0  0  0  0  0  0  0  0  0  0  0
    1.1640    3.3070    2.1310 C   0  0  0  0  0  0  0  0  0  0  0  0
    0.0720    2.9180    2.9080 C   0  0  0  0  0  0  0  0  0  0  0  0
   -0.0240    1.6100    3.3960 C   0  0  0  0  0  0  0  0  0  0  0  0
    1.0430    0.7350    3.1500 C   0  0  0  0  0  0  0  0  0  0  0  0
   -1.2760    1.1780    4.1410 C   0  0  0  0  0  0  0  0  0  0  0  0
   -2.2930    1.8190    3.9560 O   0  0  0  0  0  0  0  0  0  0  0  0
   -1.3070    0.1190    4.9820 N   0  0  0  0  0  0  0  0  0  0  0  0
   -2.6090   -0.3640    5.4730 C   0  0  0  0  0  0  0  0  0  0  0  0
   -2.6310   -1.8840    5.8730 C   0  0  0  0  0  0  0  0  0  0  0  0
   -3.9700   -2.3150    6.3610 O   0  0  0  0  0  0  0  0  0  0  0  0
   -3.6210   -0.1990    4.3410 C   0  0  0  0  0  0  0  0  0  0  0  0
   -4.9040   -0.6570    4.7770 O   0  0  0  0  0  0  0  0  0  0  0  0
   -3.1010    0.5310    6.6460 C   0  0  0  0  0  0  0  0  0  0  0  0
   -4.4600    0.0420    7.1730 C   0  0  0  0  0  0  0  0  0  0  0  0
   -4.5520   -0.6550    8.3840 C   0  0  0  0  0  0  0  0  0  0  0  0
   -5.7780   -1.1760    8.8080 C   0  0  0  0  0  0  0  0  0  0  0  0
   -6.9250   -0.9850    8.0340 C   0  0  0  0  0  0  0  0  0  0  0  0
   -6.8490   -0.2490    6.8480 C   0  0  0  0  0  0  0  0  0  0  0  0
   -5.6240    0.2780    6.4310 C   0  0  0  0  0  0  0  0  0  0  0  0
    1.2020    4.5280    1.5650 N   0  0  0  0  0  0  0  0  0  0  0  0
    1.4210    5.7330    2.3360 C   0  0  0  0  0  0  0  0  0  0  0  0
    0.9400    4.6720   -0.1440 S   0  0  0  0  0  0  0  0  0  0  0  0
    1.6610    5.8480   -0.5720 O   0  0  0  0  0  0  0  0  0  0  0  0
    1.2230    3.3810   -0.7250 O   0  0  0  0  0  0  0  0  0  0  0  0
   -0.8340    4.9960   -0.1980 C   0  0  0  0  0  0  0  0  0  0  0  0
    7.0850    0.3160    2.6960 C   0  0  0  0  0  0  0  0  0  0  0  0
    7.8100   -0.2760    3.7390 C   0  0  0  0  0  0  0  0  0  0  0  0
    9.0010    0.2950    4.1980 C   0  0  0  0  0  0  0  0  0  0  0  0
    9.4720    1.4770    3.6280 C   0  0  0  0  0  0  0  0  0  0  0  0
   10.5860    2.0370    4.0870 F   0  0  0  0  0  0  0  0  0  0  0  0
    8.7710    2.0670    2.5760 C   0  0  0  0  0  0  0  0  0  0  0  0
    7.5980    1.4740    2.0930 C   0  0  0  0  0  0  0  0  0  0  0  0
    4.9270   -1.0390    0.3520 H   0  0  0  0  0  0  0  0  0  0  0  0
    6.3820   -0.0860    0.2030 H   0  0  0  0  0  0  0  0  0  0  0  0
    6.5080   -1.7710    0.8790 H   0  0  0  0  0  0  0  0  0  0  0  0
    5.5310   -1.1480    2.8870 H   0  0  0  0  0  0  0  0  0  0  0  0
    4.8620    1.6510    2.3410 H   0  0  0  0  0  0  0  0  0  0  0  0
    3.0640    2.7400    1.3100 H   0  0  0  0  0  0  0  0  0  0  0  0
   -0.7060    3.6320    3.1350 H   0  0  0  0  0  0  0  0  0  0  0  0
    0.9680   -0.2910    3.4800 H   0  0  0  0  0  0  0  0  0  0  0  0
   -0.4510   -0.3330    5.2690 H   0  0  0  0  0  0  0  0  0  0  0  0
   -1.9530   -1.9860    6.7180 H   0  0  0  0  0  0  0  0  0  0  0  0
   -2.3800   -2.4630    4.9870 H   0  0  0  0  0  0  0  0  0  0  0  0
   -3.9510   -2.3070    7.3310 H   0  0  0  0  0  0  0  0  0  0  0  0
   -3.6870    0.8520    4.0630 H   0  0  0  0  0  0  0  0  0  0  0  0
   -3.3010   -0.7820    3.4800 H   0  0  0  0  0  0  0  0  0  0  0  0
   -5.5650   -0.5620    4.0730 H   0  0  0  0  0  0  0  0  0  0  0  0
   -3.2690    1.5220    6.2290 H   0  0  0  0  0  0  0  0  0  0  0  0
   -2.3750    0.4620    7.4530 H   0  0  0  0  0  0  0  0  0  0  0  0
   -3.6710   -0.7900    8.9940 H   0  0  0  0  0  0  0  0  0  0  0  0
   -5.8380   -1.7270    9.7350 H   0  0  0  0  0  0  0  0  0  0  0  0
   -7.8690   -1.4040    8.3510 H   0  0  0  0  0  0  0  0  0  0  0  0
   -7.7370   -0.0880    6.2540 H   0  0  0  0  0  0  0  0  0  0  0  0
   -5.5750    0.8720    5.5300 H   0  0  0  0  0  0  0  0  0  0  0  0
    0.4660    6.1720    2.6170 H   0  0  0  0  0  0  0  0  0  0  0  0
    1.9090    6.4440    1.6720 H   0  0  0  0  0  0  0  0  0  0  0  0
    2.0340    5.4590    3.1920 H   0  0  0  0  0  0  0  0  0  0  0  0
   -1.3850    4.0710   -0.0440 H   0  0  0  0  0  0  0  0  0  0  0  0
   -1.0600    5.3290   -1.2090 H   0  0  0  0  0  0  0  0  0  0  0  0
   -0.9960    5.7490    0.5700 H   0  0  0  0  0  0  0  0  0  0  0  0
    7.4440   -1.1850    4.1940 H   0  0  0  0  0  0  0  0  0  0  0  0
    9.5560   -0.1790    4.9940 H   0  0  0  0  0  0  0  0  0  0  0  0
    9.1340    2.9830    2.1330 H   0  0  0  0  0  0  0  0  0  0  0  0
    7.0840    1.9120    1.2500 H   0  0  0  0  0  0  0  0  0  0  0  0
  1 40  1  0  0  0  0
  1 41  1  0  0  0  0
  1 42  1  0  0  0  0
  1  2  1  0  0  0  0
  2 43  1  0  0  0  0
  2  3  1  0  0  0  0
  3 44  1  0  0  0  0
  3  4  1  0  0  0  0
  4  5  2  0  0  0  0
  4  6  1  0  0  0  0
  6  7  2  0  0  0  0
  7 45  1  0  0  0  0
  7  8  1  0  0  0  0
  8  9  2  0  0  0  0
  9 46  1  0  0  0  0
  9 10  1  0  0  0  0
 10 11  2  0  0  0  0
 11  6  1  0  0  0  0
 11 47  1  0  0  0  0
 10 12  1  0  0  0  0
 12 13  2  0  0  0  0
 12 14  1  0  0  0  0
 14 48  1  0  0  0  0
 14 15  1  0  0  0  0
 15 16  1  0  0  0  0
 16 49  1  0  0  0  0
 16 50  1  0  0  0  0
 16 17  1  0  0  0  0
 17 51  1  0  0  0  0
 15 18  1  0  0  0  0
 18 52  1  0  0  0  0
 18 53  1  0  0  0  0
 18 19  1  0  0  0  0
 19 54  1  0  0  0  0
 15 20  1  0  0  0  0
 20 55  1  0  0  0  0
 20 56  1  0  0  0  0
 20 21  1  0  0  0  0
 21 22  2  0  0  0  0
 22 57  1  0  0  0  0
 22 23  1  0  0  0  0
 23 58  1  0  0  0  0
 23 24  2  0  0  0  0
 24 59  1  0  0  0  0
 24 25  1  0  0  0  0
 25 60  1  0  0  0  0
 25 26  2  0  0  0  0
 26 21  1  0  0  0  0
 26 61  1  0  0  0  0
  8 27  1  0  0  0  0
 27 28  1  0  0  0  0
 28 62  1  0  0  0  0
 28 63  1  0  0  0  0
 28 64  1  0  0  0  0
 27 29  1  0  0  0  0
 29 30  2  0  0  0  0
 29 31  2  0  0  0  0
 29 32  1  0  0  0  0
 32 65  1  0  0  0  0
 32 66  1  0  0  0  0
 32 67  1  0  0  0  0
  2 33  1  0  0  0  0
 33 34  2  0  0  0  0
 34 68  1  0  0  0  0
 34 35  1  0  0  0  0
 35 69  1  0  0  0  0
 35 36  2  0  0  0  0
 36 37  1  0  0  0  0
 36 38  1  0  0  0  0
 38 70  1  0  0  0  0
 38 39  2  0  0  0  0
 39 33  1  0  0  0  0
 39 71  1  0  0  0  0
M  END
>  <LOGBIO>
5.5700

>  <PRED_LOGBIO>
5.8900

>  <XV_RES>
-0.3900

>  <WHL_TMPL>
6

>  <ANCH>
71-76;66-67

$$$$
ROW14
  -MTS-   01071500183D 0   0.00000     0.00000     0

 91 94  0  0  1  0  0  0  0  0999 V2000
   -2.2320   -5.0120    5.8490 C   0  0  0  0  0  0  0  0  0  0  0  0
   -2.6870   -4.1590    4.6350 C   0  0  2  0  0  0  0  0  0  0  0  0
   -2.1700   -2.7620    4.7620 N   0  0  0  0  0  0  0  0  0  0  0  0
   -3.1850   -1.7030    4.8580 C   0  0  0  0  0  0  0  0  0  0  0  0
   -2.4940   -0.3450    4.9820 C   0  0  2  0  0  0  0  0  0  0  0  0
   -1.6210   -0.3300    6.2360 C   0  0  0  0  0  0  0  0  0  0  0  0
   -0.9390    1.0110    6.3580 C   0  0  0  0  0  0  0  0  0  0  0  0
   -1.5590    2.0510    7.0610 C   0  0  0  0  0  0  0  0  0  0  0  0
   -0.9260    3.2940    7.1740 C   0  0  0  0  0  0  0  0  0  0  0  0
    0.3270    3.4980    6.5840 C   0  0  0  0  0  0  0  0  0  0  0  0
    0.9470    2.4590    5.8810 C   0  0  0  0  0  0  0  0  0  0  0  0
    0.3140    1.2150    5.7680 C   0  0  0  0  0  0  0  0  0  0  0  0
   -3.5090    0.7140    5.0780 N   0  0  0  0  0  0  0  0  0  0  0  0
   -3.1340    1.9850    5.1940 C   0  0  0  0  0  0  0  0  0  0  0  0
   -1.9390    2.2740    5.2200 O   0  0  0  0  0  0  0  0  0  0  0  0
   -4.1560    3.0510    5.2900 C   0  0  0  0  0  0  0  0  0  0  0  0
   -4.6390    3.6650    4.1290 C   0  0  0  0  0  0  0  0  0  0  0  0
   -5.6050    4.6740    4.2210 C   0  0  0  0  0  0  0  0  0  0  0  0
   -6.0890    5.0690    5.4740 C   0  0  0  0  0  0  0  0  0  0  0  0
   -5.6060    4.4550    6.6350 C   0  0  0  0  0  0  0  0  0  0  0  0
   -4.6390    3.4460    6.5440 C   0  0  0  0  0  0  0  0  0  0  0  0
   -6.1160    4.8720    7.9600 C   0  0  0  0  0  0  0  0  0  0  0  0
   -7.0990    4.3130    8.4440 O   0  0  0  0  0  0  0  0  0  0  0  0
   -5.5120    5.8510    8.6280 N   0  0  0  0  0  0  0  0  0  0  0  0
   -6.0200    6.2650    9.9440 C   0  0  2  0  0  0  0  0  0  0  0  0
   -5.9710    5.0810   10.9040 C   0  0  0  0  0  0  0  0  0  0  0  0
   -5.1630    7.3860   10.4830 C   0  0  0  0  0  0  0  0  0  0  0  0
   -5.4910    8.7170   10.1980 C   0  0  0  0  0  0  0  0  0  0  0  0
   -4.6970    9.7560   10.6990 C   0  0  0  0  0  0  0  0  0  0  0  0
   -3.5750    9.4640   11.4840 C   0  0  0  0  0  0  0  0  0  0  0  0
   -2.8100   10.4660   11.9660 F   0  0  0  0  0  0  0  0  0  0  0  0
   -3.2480    8.1330   11.7680 C   0  0  0  0  0  0  0  0  0  0  0  0
   -4.0410    7.0940   11.2680 C   0  0  0  0  0  0  0  0  0  0  0  0
   -6.0940    5.2950    3.0460 N   0  0  0  0  0  0  0  0  0  0  0  0
   -5.4260    6.4930    2.5160 C   0  0  0  0  0  0  0  0  0  0  0  0
   -7.4920    4.6370    2.2260 S   0  0  0  0  0  0  0  0  0  0  0  0
   -7.2180    3.2940    1.8180 O   0  0  0  0  0  0  0  0  0  0  0  0
   -8.6140    4.6460    3.1130 O   0  0  0  0  0  0  0  0  0  0  0  0
   -7.8670    5.6450    0.7700 C   0  0  0  0  0  0  0  0  0  0  0  0
   -2.3110   -4.8490    3.3130 C   0  0  0  0  0  0  0  0  0  0  0  0
   -1.5290   -5.7820    3.3190 O   0  0  0  0  0  0  0  0  0  0  0  0
   -2.8260   -4.4310    2.1360 N   0  0  0  0  0  0  0  0  0  0  0  0
   -3.9510   -5.2520    2.6070 C   0  0  0  0  0  0  0  0  0  0  0  0
   -4.3670   -6.2160    1.4800 C   0  0  0  0  0  0  0  0  0  0  0  0
   -3.0720   -6.3680    0.6600 C   0  0  0  0  0  0  0  0  0  0  0  0
   -2.3740   -5.0110    0.8630 C   0  0  1  0  0  0  0  0  0  0  0  0
   -3.5420   -5.1630   -0.1500 C   0  0  0  0  0  0  0  0  0  0  0  0
   -4.2360   -6.1660   -0.1350 O   0  0  0  0  0  0  0  0  0  0  0  0
   -3.7810   -4.2090   -1.0300 O   0  0  0  0  0  0  0  0  0  0  0  0
   -3.1010   -5.3880    6.3850 H   0  0  0  0  0  0  0  0  0  0  0  0
   -1.7150   -5.8790    5.4450 H   0  0  0  0  0  0  0  0  0  0  0  0
   -1.5950   -4.3680    6.4520 H   0  0  0  0  0  0  0  0  0  0  0  0
   -3.7730   -4.1110    4.6720 H   0  0  0  0  0  0  0  0  0  0  0  0
   -1.6760   -2.5810    3.9000 H   0  0  0  0  0  0  0  0  0  0  0  0
   -3.8060   -1.8740    5.7350 H   0  0  0  0  0  0  0  0  0  0  0  0
   -3.8060   -1.7140    3.9650 H   0  0  0  0  0  0  0  0  0  0  0  0
   -1.8730   -0.1740    4.1050 H   0  0  0  0  0  0  0  0  0  0  0  0
   -2.2430   -0.5020    7.1120 H   0  0  0  0  0  0  0  0  0  0  0  0
   -0.8700   -1.1140    6.1640 H   0  0  0  0  0  0  0  0  0  0  0  0
   -2.5250    1.8930    7.5160 H   0  0  0  0  0  0  0  0  0  0  0  0
   -1.4040    4.0960    7.7170 H   0  0  0  0  0  0  0  0  0  0  0  0
    0.8150    4.4580    6.6710 H   0  0  0  0  0  0  0  0  0  0  0  0
    1.9140    2.6160    5.4250 H   0  0  0  0  0  0  0  0  0  0  0  0
    0.7930    0.4130    5.2250 H   0  0  0  0  0  0  0  0  0  0  0  0
   -4.4900    0.4760    5.0560 H   0  0  0  0  0  0  0  0  0  0  0  0
   -4.2660    3.3610    3.1620 H   0  0  0  0  0  0  0  0  0  0  0  0
   -6.8340    5.8470    5.5450 H   0  0  0  0  0  0  0  0  0  0  0  0
   -4.2660    2.9720    7.4400 H   0  0  0  0  0  0  0  0  0  0  0  0
   -4.7050    6.3100    8.2300 H   0  0  0  0  0  0  0  0  0  0  0  0
   -7.0470    6.6100    9.8440 H   0  0  0  0  0  0  0  0  0  0  0  0
   -6.5880    4.2730   10.5150 H   0  0  0  0  0  0  0  0  0  0  0  0
   -6.3460    5.3870   11.8780 H   0  0  0  0  0  0  0  0  0  0  0  0
   -4.9440    4.7360   11.0030 H   0  0  0  0  0  0  0  0  0  0  0  0
   -6.3570    8.9420    9.5930 H   0  0  0  0  0  0  0  0  0  0  0  0
   -4.9500   10.7830   10.4790 H   0  0  0  0  0  0  0  0  0  0  0  0
   -2.3820    7.9080   12.3740 H   0  0  0  0  0  0  0  0  0  0  0  0
   -3.7890    6.0670   11.4880 H   0  0  0  0  0  0  0  0  0  0  0  0
   -4.3920    6.2560    2.2770 H   0  0  0  0  0  0  0  0  0  0  0  0
   -5.9390    6.8250    1.6160 H   0  0  0  0  0  0  0  0  0  0  0  0
   -5.4540    7.2840    3.2630 H   0  0  0  0  0  0  0  0  0  0  0  0
   -7.0140    5.6390    0.0950 H   0  0  0  0  0  0  0  0  0  0  0  0
   -8.7370    5.2360    0.2600 H   0  0  0  0  0  0  0  0  0  0  0  0
   -8.0760    6.6670    1.0800 H   0  0  0  0  0  0  0  0  0  0  0  0
   -4.7880   -4.5770    2.7710 H   0  0  0  0  0  0  0  0  0  0  0  0
   -3.6300   -5.8430    3.4620 H   0  0  0  0  0  0  0  0  0  0  0  0
   -5.1050   -5.7130    0.8590 H   0  0  0  0  0  0  0  0  0  0  0  0
   -4.6350   -7.1790    1.9110 H   0  0  0  0  0  0  0  0  0  0  0  0
   -3.3450   -6.4550   -0.3900 H   0  0  0  0  0  0  0  0  0  0  0  0
   -2.4610   -7.1560    1.0950 H   0  0  0  0  0  0  0  0  0  0  0  0
   -1.3600   -4.8610    0.4980 H   0  0  0  0  0  0  0  0  0  0  0  0
   -3.5150   -3.3630   -0.6350 H   0  0  0  0  0  0  0  0  0  0  0  0
  1 50  1  0  0  0  0
  1 51  1  0  0  0  0
  1 52  1  0  0  0  0
  1  2  1  0  0  0  0
  2 53  1  0  0  0  0
  2  3  1  0  0  0  0
  3 54  1  0  0  0  0
  3  4  1  0  0  0  0
  4 55  1  0  0  0  0
  4 56  1  0  0  0  0
  4  5  1  0  0  0  0
  5 57  1  0  0  0  0
  5  6  1  0  0  0  0
  6 58  1  0  0  0  0
  6 59  1  0  0  0  0
  6  7  1  0  0  0  0
  7  8  2  0  0  0  0
  8 60  1  0  0  0  0
  8  9  1  0  0  0  0
  9 61  1  0  0  0  0
  9 10  2  0  0  0  0
 10 62  1  0  0  0  0
 10 11  1  0  0  0  0
 11 63  1  0  0  0  0
 11 12  2  0  0  0  0
 12  7  1  0  0  0  0
 12 64  1  0  0  0  0
  5 13  1  0  0  0  0
 13 65  1  0  0  0  0
 13 14  1  0  0  0  0
 14 15  2  0  0  0  0
 14 16  1  0  0  0  0
 16 17  2  0  0  0  0
 17 66  1  0  0  0  0
 17 18  1  0  0  0  0
 18 19  2  0  0  0  0
 19 67  1  0  0  0  0
 19 20  1  0  0  0  0
 20 21  2  0  0  0  0
 21 16  1  0  0  0  0
 21 68  1  0  0  0  0
 20 22  1  0  0  0  0
 22 23  2  0  0  0  0
 22 24  1  0  0  0  0
 24 69  1  0  0  0  0
 24 25  1  0  0  0  0
 25 70  1  0  0  0  0
 25 26  1  0  0  0  0
 26 71  1  0  0  0  0
 26 72  1  0  0  0  0
 26 73  1  0  0  0  0
 25 27  1  0  0  0  0
 27 28  2  0  0  0  0
 28 74  1  0  0  0  0
 28 29  1  0  0  0  0
 29 75  1  0  0  0  0
 29 30  2  0  0  0  0
 30 31  1  0  0  0  0
 30 32  1  0  0  0  0
 32 76  1  0  0  0  0
 32 33  2  0  0  0  0
 33 27  1  0  0  0  0
 33 77  1  0  0  0  0
 18 34  1  0  0  0  0
 34 35  1  0  0  0  0
 35 78  1  0  0  0  0
 35 79  1  0  0  0  0
 35 80  1  0  0  0  0
 34 36  1  0  0  0  0
 36 37  2  0  0  0  0
 36 38  2  0  0  0  0
 36 39  1  0  0  0  0
 39 81  1  0  0  0  0
 39 82  1  0  0  0  0
 39 83  1  0  0  0  0
  2 40  1  0  0  0  0
 40 41  2  0  0  0  0
 40 42  1  0  0  0  0
 42 43  1  0  0  0  0
 43 84  1  0  0  0  0
 43 85  1  0  0  0  0
 43 44  1  0  0  0  0
 44 86  1  0  0  0  0
 44 87  1  0  0  0  0
 44 45  1  0  0  0  0
 45 88  1  0  0  0  0
 45 89  1  0  0  0  0
 45 46  1  0  0  0  0
 46 42  1  0  0  0  0
 46 90  1  0  0  0  0
 46 47  1  0  0  0  0
 47 48  2  0  0  0  0
 47 49  1  0  0  0  0
 49 91  1  0  0  0  0
M  END
>  <LOGBIO>
4.7600

>  <PRED_LOGBIO>
6.0600

>  <XV_RES>
-2.6800

>  <WHL_TMPL>
6

>  <ANCH>
21-23;76-86

$$$$
ROW16
  -MTS-   01071500183D 0   0.00000     0.00000     0

 72 75  0  0  1  0  0  0  0  0999 V2000
    5.8970    1.6100    3.3750 C   0  0  0  0  0  0  0  0  0  0  0  0
    4.4110    1.7420    3.0560 C   0  0  0  0  0  0  0  0  0  0  0  0
    3.6470    2.1040    4.3290 C   0  0  0  0  0  0  0  0  0  0  0  0
    2.2150    2.2310    4.0220 N   0  0  0  0  0  0  0  0  0  0  0  0
    1.2550    1.1200    4.0920 C   0  0  0  0  0  0  0  0  0  0  0  0
   -0.0320    1.6070    3.4010 C   0  0  0  0  0  0  0  0  0  0  0  0
    0.1550    3.1360    3.4130 C   0  0  0  0  0  0  0  0  0  0  0  0
    1.6290    3.3640    3.6470 C   0  0  0  0  0  0  0  0  0  0  0  0
    2.2050    4.4420    3.5090 O   0  0  0  0  0  0  0  0  0  0  0  0
   -1.2760    1.1780    4.1410 C   0  0  0  0  0  0  0  0  0  0  0  0
   -2.2930    1.8190    3.9560 O   0  0  0  0  0  0  0  0  0  0  0  0
   -1.3070    0.1190    4.9820 N   0  0  0  0  0  0  0  0  0  0  0  0
   -2.6090   -0.3640    5.4730 C   0  0  1  0  0  0  0  0  0  0  0  0
   -3.1010    0.5310    6.6460 C   0  0  0  0  0  0  0  0  0  0  0  0
   -4.4760    0.0630    7.1500 C   0  0  0  0  0  0  0  0  0  0  0  0
   -4.5970   -0.6410    8.3550 C   0  0  0  0  0  0  0  0  0  0  0  0
   -5.8380   -1.1430    8.7580 C   0  0  0  0  0  0  0  0  0  0  0  0
   -5.9420   -1.8390    9.9100 F   0  0  0  0  0  0  0  0  0  0  0  0
   -6.9710   -0.9250    7.9690 C   0  0  0  0  0  0  0  0  0  0  0  0
   -6.8650   -0.1820    6.7900 C   0  0  0  0  0  0  0  0  0  0  0  0
   -7.9600    0.0450    6.0340 F   0  0  0  0  0  0  0  0  0  0  0  0
   -5.6250    0.3260    6.3940 C   0  0  0  0  0  0  0  0  0  0  0  0
   -2.6310   -1.8840    5.8730 C   0  0  2  0  0  0  0  0  0  0  0  0
   -4.0030   -2.2170    6.1020 O   0  0  0  0  0  0  0  0  0  0  0  0
   -2.1580   -2.7850    4.7330 C   0  0  2  0  0  0  0  0  0  0  0  0
   -1.5710   -4.0150    5.2820 N   0  0  0  0  0  0  0  0  0  0  0  0
   -1.3030   -4.9920    4.2170 C   0  0  0  0  0  0  0  0  0  0  0  0
   -2.6180   -5.3830    3.5170 C   0  0  0  0  0  0  0  0  0  0  0  0
   -3.4880   -4.2340    3.2290 N   0  0  0  0  0  0  0  0  0  0  0  0
   -4.6140   -4.4170    2.3030 C   0  0  0  0  0  0  0  0  0  0  0  0
   -4.1610   -4.1170    0.8940 C   0  0  0  0  0  0  0  0  0  0  0  0
   -4.2610   -2.8150    0.3890 C   0  0  0  0  0  0  0  0  0  0  0  0
   -3.8400   -2.5380   -0.9180 C   0  0  0  0  0  0  0  0  0  0  0  0
   -3.3200   -3.5610   -1.7180 C   0  0  0  0  0  0  0  0  0  0  0  0
   -3.2210   -4.8630   -1.2130 C   0  0  0  0  0  0  0  0  0  0  0  0
   -3.6410   -5.1410    0.0930 C   0  0  0  0  0  0  0  0  0  0  0  0
   -3.2970   -3.0360    3.7740 C   0  0  0  0  0  0  0  0  0  0  0  0
   -4.0620   -2.1150    3.4910 O   0  0  0  0  0  0  0  0  0  0  0  0
    6.2690    2.5550    3.7650 H   0  0  0  0  0  0  0  0  0  0  0  0
    6.4410    1.3520    2.4690 H   0  0  0  0  0  0  0  0  0  0  0  0
    6.0410    0.8290    4.1190 H   0  0  0  0  0  0  0  0  0  0  0  0
    4.2670    2.5220    2.3120 H   0  0  0  0  0  0  0  0  0  0  0  0
    4.0380    0.7960    2.6670 H   0  0  0  0  0  0  0  0  0  0  0  0
    3.7900    1.3230    5.0730 H   0  0  0  0  0  0  0  0  0  0  0  0
    4.0190    3.0490    4.7190 H   0  0  0  0  0  0  0  0  0  0  0  0
    1.0400    0.8940    5.1350 H   0  0  0  0  0  0  0  0  0  0  0  0
    1.6530    0.2640    3.5510 H   0  0  0  0  0  0  0  0  0  0  0  0
   -0.1310    1.2130    2.3910 H   0  0  0  0  0  0  0  0  0  0  0  0
   -0.4090    3.5600    4.2410 H   0  0  0  0  0  0  0  0  0  0  0  0
   -0.1210    3.5390    2.4410 H   0  0  0  0  0  0  0  0  0  0  0  0
   -0.4510   -0.3330    5.2690 H   0  0  0  0  0  0  0  0  0  0  0  0
   -3.3300   -0.2460    4.6670 H   0  0  0  0  0  0  0  0  0  0  0  0
   -3.2460    1.5280    6.2340 H   0  0  0  0  0  0  0  0  0  0  0  0
   -2.3880    0.4420    7.4630 H   0  0  0  0  0  0  0  0  0  0  0  0
   -3.7270   -0.7970    8.9760 H   0  0  0  0  0  0  0  0  0  0  0  0
   -7.9260   -1.3300    8.2700 H   0  0  0  0  0  0  0  0  0  0  0  0
   -5.5520    0.9260    5.4990 H   0  0  0  0  0  0  0  0  0  0  0  0
   -2.0210   -2.0420    6.7600 H   0  0  0  0  0  0  0  0  0  0  0  0
   -4.2080   -2.2130    7.0500 H   0  0  0  0  0  0  0  0  0  0  0  0
   -1.3860   -2.1960    4.2420 H   0  0  0  0  0  0  0  0  0  0  0  0
   -0.7090   -3.7930    5.7590 H   0  0  0  0  0  0  0  0  0  0  0  0
   -0.6210   -4.5560    3.4890 H   0  0  0  0  0  0  0  0  0  0  0  0
   -0.8420   -5.8790    4.6450 H   0  0  0  0  0  0  0  0  0  0  0  0
   -3.1570   -6.0960    4.1380 H   0  0  0  0  0  0  0  0  0  0  0  0
   -2.3900   -5.9040    2.5890 H   0  0  0  0  0  0  0  0  0  0  0  0
   -5.4220   -3.7400    2.5760 H   0  0  0  0  0  0  0  0  0  0  0  0
   -4.9680   -5.4440    2.3590 H   0  0  0  0  0  0  0  0  0  0  0  0
   -4.6620   -2.0260    1.0060 H   0  0  0  0  0  0  0  0  0  0  0  0
   -3.9170   -1.5330   -1.3070 H   0  0  0  0  0  0  0  0  0  0  0  0
   -2.9960   -3.3470   -2.7260 H   0  0  0  0  0  0  0  0  0  0  0  0
   -2.8190   -5.6530   -1.8300 H   0  0  0  0  0  0  0  0  0  0  0  0
   -3.5640   -6.1450    0.4830 H   0  0  0  0  0  0  0  0  0  0  0  0
  1 39  1  0  0  0  0
  1 40  1  0  0  0  0
  1 41  1  0  0  0  0
  1  2  1  0  0  0  0
  2 42  1  0  0  0  0
  2 43  1  0  0  0  0
  2  3  1  0  0  0  0
  3 44  1  0  0  0  0
  3 45  1  0  0  0  0
  3  4  1  0  0  0  0
  4  5  1  0  0  0  0
  5 46  1  0  0  0  0
  5 47  1  0  0  0  0
  5  6  1  0  0  0  0
  6 48  1  0  0  0  0
  6  7  1  0  0  0  0
  7 49  1  0  0  0  0
  7 50  1  0  0  0  0
  7  8  1  0  0  0  0
  8  4  1  0  0  0  0
  8  9  2  0  0  0  0
  6 10  1  0  0  0  0
 10 11  2  0  0  0  0
 10 12  1  0  0  0  0
 12 51  1  0  0  0  0
 12 13  1  0  0  0  0
 13 52  1  0  0  0  0
 13 14  1  0  0  0  0
 14 53  1  0  0  0  0
 14 54  1  0  0  0  0
 14 15  1  0  0  0  0
 15 16  2  0  0  0  0
 16 55  1  0  0  0  0
 16 17  1  0  0  0  0
 17 18  1  0  0  0  0
 17 19  2  0  0  0  0
 19 56  1  0  0  0  0
 19 20  1  0  0  0  0
 20 21  1  0  0  0  0
 20 22  2  0  0  0  0
 22 15  1  0  0  0  0
 22 57  1  0  0  0  0
 13 23  1  0  0  0  0
 23 58  1  0  0  0  0
 23 24  1  0  0  0  0
 24 59  1  0  0  0  0
 23 25  1  0  0  0  0
 25 60  1  0  0  0  0
 25 26  1  0  0  0  0
 26 61  1  0  0  0  0
 26 27  1  0  0  0  0
 27 62  1  0  0  0  0
 27 63  1  0  0  0  0
 27 28  1  0  0  0  0
 28 64  1  0  0  0  0
 28 65  1  0  0  0  0
 28 29  1  0  0  0  0
 29 30  1  0  0  0  0
 30 66  1  0  0  0  0
 30 67  1  0  0  0  0
 30 31  1  0  0  0  0
 31 32  2  0  0  0  0
 32 68  1  0  0  0  0
 32 33  1  0  0  0  0
 33 69  1  0  0  0  0
 33 34  2  0  0  0  0
 34 70  1  0  0  0  0
 34 35  1  0  0  0  0
 35 71  1  0  0  0  0
 35 36  2  0  0  0  0
 36 31  1  0  0  0  0
 36 72  1  0  0  0  0
 29 37  1  0  0  0  0
 37 25  1  0  0  0  0
 37 38  2  0  0  0  0
M  END
>  <LOGBIO>
6.2900

>  <PRED_LOGBIO>
6.5400

>  <XV_RES>
-0.3030

>  <WHL_TMPL>
6

>  <ANCH>
8-55;22-23

$$$$
ROW17
  -MTS-   01071500183D 0   0.00000     0.00000     0

 77 81  0  0  1  0  0  0  0  0999 V2000
   -1.1250    1.3200   -5.1960 C   0  0  0  0  0  0  0  0  0  0  0  0
   -0.5010   -0.0690   -5.0960 C   0  0  0  0  0  0  0  0  0  0  0  0
    0.9930    0.0620   -4.9180 C   0  0  0  0  0  0  0  0  0  0  0  0
    1.9270    0.1140   -5.8770 C   0  0  0  0  0  0  0  0  0  0  0  0
    3.1300    0.2210   -5.3580 N   0  0  0  0  0  0  0  0  0  0  0  0
    4.3280    0.3660   -6.1900 C   0  0  0  0  0  0  0  0  0  0  0  0
    5.0650   -0.9810   -6.3010 C   0  0  0  0  0  0  0  0  0  0  0  0
    6.3420   -1.0430   -5.4410 C   0  0  0  0  0  0  0  0  0  0  0  0
    5.9710   -1.2140   -3.6780 S   0  0  0  0  0  0  0  0  0  0  0  0
    7.2120   -1.4350   -3.0020 O   0  0  0  0  0  0  0  0  0  0  0  0
    4.9370   -2.1890   -3.5180 O   0  0  0  0  0  0  0  0  0  0  0  0
    5.4150    0.2470   -3.1980 N   0  0  0  0  0  0  0  0  0  0  0  0
    4.0140    0.2810   -2.9790 C   0  0  0  0  0  0  0  0  0  0  0  0
    3.5540    0.3530   -1.6580 C   0  0  0  0  0  0  0  0  0  0  0  0
    2.2080    0.2980   -1.2770 C   0  0  0  0  0  0  0  0  0  0  0  0
    1.2510    0.1830   -2.3040 C   0  0  0  0  0  0  0  0  0  0  0  0
    1.7100    0.1580   -3.6270 C   0  0  0  0  0  0  0  0  0  0  0  0
    3.0580    0.2270   -3.9990 C   0  0  0  0  0  0  0  0  0  0  0  0
    1.9300    0.3830    0.1740 C   0  0  0  0  0  0  0  0  0  0  0  0
    2.8710    0.3450    0.9460 O   0  0  0  0  0  0  0  0  0  0  0  0
    0.6840    0.4520    0.6750 N   0  0  0  0  0  0  0  0  0  0  0  0
    0.4760    0.2550    2.1230 C   0  0  1  0  0  0  0  0  0  0  0  0
    0.9970    1.4310    3.0130 C   0  0  0  0  0  0  0  0  0  0  0  0
   -0.0840    2.5060    3.2330 C   0  0  0  0  0  0  0  0  0  0  0  0
   -1.2430    2.1770    3.9520 C   0  0  0  0  0  0  0  0  0  0  0  0
   -2.2560    3.1190    4.1420 C   0  0  0  0  0  0  0  0  0  0  0  0
   -2.0950    4.4200    3.6550 C   0  0  0  0  0  0  0  0  0  0  0  0
   -0.9340    4.7610    2.9510 C   0  0  0  0  0  0  0  0  0  0  0  0
    0.0640    3.8020    2.7330 C   0  0  0  0  0  0  0  0  0  0  0  0
    0.9830   -1.1540    2.6250 C   0  0  2  0  0  0  0  0  0  0  0  0
    1.9600   -1.0880    3.7020 O   0  0  0  0  0  0  0  0  0  0  0  0
   -0.2460   -2.0100    3.0630 C   0  0  0  0  0  0  0  0  0  0  0  0
   -1.2880   -2.0660    2.0050 N   0  0  0  0  0  0  0  0  0  0  0  0
   -2.4340   -2.7710    2.2150 C   0  0  0  0  0  0  0  0  0  0  0  0
   -2.4840   -4.1190    1.8400 C   0  0  0  0  0  0  0  0  0  0  0  0
   -3.6420   -4.8800    2.0390 C   0  0  0  0  0  0  0  0  0  0  0  0
   -4.7860   -4.3180    2.6180 C   0  0  0  0  0  0  0  0  0  0  0  0
   -5.8820   -5.1230    2.7860 O   0  0  0  0  0  0  0  0  0  0  0  0
   -6.8340   -5.1930    1.7210 C   0  0  0  0  0  0  0  0  0  0  0  0
   -4.7440   -2.9630    2.9850 C   0  0  0  0  0  0  0  0  0  0  0  0
   -3.5830   -2.2080    2.7810 C   0  0  0  0  0  0  0  0  0  0  0  0
   -0.9150    1.8780   -4.2850 H   0  0  0  0  0  0  0  0  0  0  0  0
   -2.2010    1.2260   -5.3240 H   0  0  0  0  0  0  0  0  0  0  0  0
   -0.7030    1.8470   -6.0490 H   0  0  0  0  0  0  0  0  0  0  0  0
   -0.9230   -0.5950   -4.2420 H   0  0  0  0  0  0  0  0  0  0  0  0
   -0.7110   -0.6270   -6.0060 H   0  0  0  0  0  0  0  0  0  0  0  0
    1.6830    0.0780   -6.9290 H   0  0  0  0  0  0  0  0  0  0  0  0
    4.9380    1.1820   -5.8090 H   0  0  0  0  0  0  0  0  0  0  0  0
    4.0040    0.6870   -7.1780 H   0  0  0  0  0  0  0  0  0  0  0  0
    4.3920   -1.8020   -6.0610 H   0  0  0  0  0  0  0  0  0  0  0  0
    5.3770   -1.1170   -7.3340 H   0  0  0  0  0  0  0  0  0  0  0  0
    6.9900   -0.1870   -5.6170 H   0  0  0  0  0  0  0  0  0  0  0  0
    6.8920   -1.9400   -5.7170 H   0  0  0  0  0  0  0  0  0  0  0  0
    5.7830    1.0680   -3.7790 H   0  0  0  0  0  0  0  0  0  0  0  0
    4.3180    0.4520   -0.9010 H   0  0  0  0  0  0  0  0  0  0  0  0
    0.1830    0.1190   -2.1590 H   0  0  0  0  0  0  0  0  0  0  0  0
   -0.1010    0.6370    0.0670 H   0  0  0  0  0  0  0  0  0  0  0  0
   -0.6010    0.2380    2.2740 H   0  0  0  0  0  0  0  0  0  0  0  0
    1.7940    1.9110    2.4480 H   0  0  0  0  0  0  0  0  0  0  0  0
    1.2720    1.0210    3.9830 H   0  0  0  0  0  0  0  0  0  0  0  0
   -1.3530    1.1840    4.3630 H   0  0  0  0  0  0  0  0  0  0  0  0
   -3.1610    2.8440    4.6630 H   0  0  0  0  0  0  0  0  0  0  0  0
   -2.8640    5.1600    3.8220 H   0  0  0  0  0  0  0  0  0  0  0  0
   -0.8070    5.7660    2.5750 H   0  0  0  0  0  0  0  0  0  0  0  0
    0.9510    4.0660    2.1760 H   0  0  0  0  0  0  0  0  0  0  0  0
    1.4390   -1.6530    1.7720 H   0  0  0  0  0  0  0  0  0  0  0  0
    1.4760   -1.0370    4.5410 H   0  0  0  0  0  0  0  0  0  0  0  0
   -0.6950   -1.4890    3.9060 H   0  0  0  0  0  0  0  0  0  0  0  0
    0.1060   -3.0200    3.2600 H   0  0  0  0  0  0  0  0  0  0  0  0
   -1.1440   -1.5720    1.1140 H   0  0  0  0  0  0  0  0  0  0  0  0
   -1.6240   -4.5930    1.3900 H   0  0  0  0  0  0  0  0  0  0  0  0
   -3.6540   -5.9180    1.7420 H   0  0  0  0  0  0  0  0  0  0  0  0
   -6.3450   -5.5640    0.8220 H   0  0  0  0  0  0  0  0  0  0  0  0
   -7.6410   -5.8660    1.9990 H   0  0  0  0  0  0  0  0  0  0  0  0
   -7.2380   -4.2010    1.5300 H   0  0  0  0  0  0  0  0  0  0  0  0
   -5.5850   -2.4530    3.4310 H   0  0  0  0  0  0  0  0  0  0  0  0
   -3.6130   -1.1680    3.0740 H   0  0  0  0  0  0  0  0  0  0  0  0
  1 42  1  0  0  0  0
  1 43  1  0  0  0  0
  1 44  1  0  0  0  0
  1  2  1  0  0  0  0
  2 45  1  0  0  0  0
  2 46  1  0  0  0  0
  2  3  1  0  0  0  0
  3  4  2  0  0  0  0
  4 47  1  0  0  0  0
  4  5  1  0  0  0  0
  5  6  1  0  0  0  0
  6 48  1  0  0  0  0
  6 49  1  0  0  0  0
  6  7  1  0  0  0  0
  7 50  1  0  0  0  0
  7 51  1  0  0  0  0
  7  8  1  0  0  0  0
  8 52  1  0  0  0  0
  8 53  1  0  0  0  0
  8  9  1  0  0  0  0
  9 10  2  0  0  0  0
  9 11  2  0  0  0  0
  9 12  1  0  0  0  0
 12 54  1  0  0  0  0
 12 13  1  0  0  0  0
 13 14  2  0  0  0  0
 14 55  1  0  0  0  0
 14 15  1  0  0  0  0
 15 16  2  0  0  0  0
 16 56  1  0  0  0  0
 16 17  1  0  0  0  0
 17  3  1  0  0  0  0
 17 18  2  0  0  0  0
 18  5  1  0  0  0  0
 18 13  1  0  0  0  0
 15 19  1  0  0  0  0
 19 20  2  0  0  0  0
 19 21  1  0  0  0  0
 21 57  1  0  0  0  0
 21 22  1  0  0  0  0
 22 58  1  0  0  0  0
 22 23  1  0  0  0  0
 23 59  1  0  0  0  0
 23 60  1  0  0  0  0
 23 24  1  0  0  0  0
 24 25  2  0  0  0  0
 25 61  1  0  0  0  0
 25 26  1  0  0  0  0
 26 62  1  0  0  0  0
 26 27  2  0  0  0  0
 27 63  1  0  0  0  0
 27 28  1  0  0  0  0
 28 64  1  0  0  0  0
 28 29  2  0  0  0  0
 29 24  1  0  0  0  0
 29 65  1  0  0  0  0
 22 30  1  0  0  0  0
 30 66  1  0  0  0  0
 30 31  1  0  0  0  0
 31 67  1  0  0  0  0
 30 32  1  0  0  0  0
 32 68  1  0  0  0  0
 32 69  1  0  0  0  0
 32 33  1  0  0  0  0
 33 70  1  0  0  0  0
 33 34  1  0  0  0  0
 34 35  2  0  0  0  0
 35 71  1  0  0  0  0
 35 36  1  0  0  0  0
 36 72  1  0  0  0  0
 36 37  2  0  0  0  0
 37 38  1  0  0  0  0
 38 39  1  0  0  0  0
 39 73  1  0  0  0  0
 39 74  1  0  0  0  0
 39 75  1  0  0  0  0
 37 40  1  0  0  0  0
 40 76  1  0  0  0  0
 40 41  2  0  0  0  0
 41 34  1  0  0  0  0
 41 77  1  0  0  0  0
M  END
>  <LOGBIO>
7.5500

>  <PRED_LOGBIO>
6.6300

>  <XV_RES>
1.2720

>  <WHL_TMPL>
11

>  <ANCH>
29-54;54-56

$$$$
ROW18
  -MTS-   01071500183D 0   0.00000     0.00000     0

 85 89  0  0  1  0  0  0  0  0999 V2000
    8.1490    1.1160    2.4220 C   0  0  0  0  0  0  0  0  0  0  0  0
    6.6630    1.2480    2.1030 C   0  0  0  0  0  0  0  0  0  0  0  0
    5.8990    1.6100    3.3760 C   0  0  0  0  0  0  0  0  0  0  0  0
    4.4110    1.7420    3.0560 C   0  0  0  0  0  0  0  0  0  0  0  0
    3.6470    2.1040    4.3290 C   0  0  0  0  0  0  0  0  0  0  0  0
    2.2150    2.2310    4.0220 N   0  0  0  0  0  0  0  0  0  0  0  0
    1.2550    1.1200    4.0920 C   0  0  0  0  0  0  0  0  0  0  0  0
   -0.0320    1.6070    3.4010 C   0  0  2  0  0  0  0  0  0  0  0  0
    0.1550    3.1360    3.4130 C   0  0  2  0  0  0  0  0  0  0  0  0
   -0.2540    3.7200    2.0620 C   0  0  0  0  0  0  0  0  0  0  0  0
    0.4710    3.2640    0.8430 C   0  0  0  0  0  0  0  0  0  0  0  0
   -0.9340    2.8290    1.0800 C   0  0  0  0  0  0  0  0  0  0  0  0
    1.6290    3.3640    3.6470 C   0  0  0  0  0  0  0  0  0  0  0  0
    2.2050    4.4420    3.5090 O   0  0  0  0  0  0  0  0  0  0  0  0
   -1.2760    1.1780    4.1410 C   0  0  0  0  0  0  0  0  0  0  0  0
   -2.2930    1.8190    3.9560 O   0  0  0  0  0  0  0  0  0  0  0  0
   -1.3070    0.1190    4.9820 N   0  0  0  0  0  0  0  0  0  0  0  0
   -2.6090   -0.3640    5.4730 C   0  0  1  0  0  0  0  0  0  0  0  0
   -3.1010    0.5310    6.6460 C   0  0  0  0  0  0  0  0  0  0  0  0
   -4.4760    0.0630    7.1500 C   0  0  0  0  0  0  0  0  0  0  0  0
   -4.5970   -0.6410    8.3550 C   0  0  0  0  0  0  0  0  0  0  0  0
   -5.8380   -1.1430    8.7580 C   0  0  0  0  0  0  0  0  0  0  0  0
   -5.9420   -1.8390    9.9100 F   0  0  0  0  0  0  0  0  0  0  0  0
   -6.9710   -0.9250    7.9690 C   0  0  0  0  0  0  0  0  0  0  0  0
   -6.8650   -0.1820    6.7900 C   0  0  0  0  0  0  0  0  0  0  0  0
   -7.9600    0.0450    6.0340 F   0  0  0  0  0  0  0  0  0  0  0  0
   -5.6250    0.3260    6.3940 C   0  0  0  0  0  0  0  0  0  0  0  0
   -2.6310   -1.8840    5.8730 C   0  0  2  0  0  0  0  0  0  0  0  0
   -4.0030   -2.2170    6.1020 O   0  0  0  0  0  0  0  0  0  0  0  0
   -2.1580   -2.7850    4.7330 C   0  0  1  0  0  0  0  0  0  0  0  0
   -3.3130   -3.1630    3.7870 C   0  0  0  0  0  0  0  0  0  0  0  0
   -2.8150   -4.4920    3.1890 C   0  0  2  0  0  0  0  0  0  0  0  0
   -1.7490   -5.0630    4.1430 C   0  0  0  0  0  0  0  0  0  0  0  0
   -1.6600   -4.0760    5.2290 N   0  0  0  0  0  0  0  0  0  0  0  0
   -3.9090   -5.4080    3.1060 O   0  0  0  0  0  0  0  0  0  0  0  0
   -4.5980   -5.3090    1.8570 C   0  0  0  0  0  0  0  0  0  0  0  0
   -5.7390   -6.2980    1.8310 C   0  0  0  0  0  0  0  0  0  0  0  0
   -7.0050   -5.9180    2.2930 C   0  0  0  0  0  0  0  0  0  0  0  0
   -8.0620   -6.8360    2.2690 C   0  0  0  0  0  0  0  0  0  0  0  0
   -7.8540   -8.1320    1.7830 C   0  0  0  0  0  0  0  0  0  0  0  0
   -6.5880   -8.5110    1.3210 C   0  0  0  0  0  0  0  0  0  0  0  0
   -5.5300   -7.5940    1.3450 C   0  0  0  0  0  0  0  0  0  0  0  0
    8.2930    0.3350    3.1660 H   0  0  0  0  0  0  0  0  0  0  0  0
    8.6930    0.8580    1.5150 H   0  0  0  0  0  0  0  0  0  0  0  0
    8.5220    2.0610    2.8110 H   0  0  0  0  0  0  0  0  0  0  0  0
    6.2910    0.3020    1.7130 H   0  0  0  0  0  0  0  0  0  0  0  0
    6.5190    2.0280    1.3590 H   0  0  0  0  0  0  0  0  0  0  0  0
    6.2710    2.5550    3.7650 H   0  0  0  0  0  0  0  0  0  0  0  0
    6.0430    0.8290    4.1200 H   0  0  0  0  0  0  0  0  0  0  0  0
    4.0380    0.7960    2.6670 H   0  0  0  0  0  0  0  0  0  0  0  0
    4.2670    2.5220    2.3120 H   0  0  0  0  0  0  0  0  0  0  0  0
    4.0190    3.0490    4.7190 H   0  0  0  0  0  0  0  0  0  0  0  0
    3.7900    1.3230    5.0730 H   0  0  0  0  0  0  0  0  0  0  0  0
    1.0400    0.8940    5.1350 H   0  0  0  0  0  0  0  0  0  0  0  0
    1.6530    0.2640    3.5510 H   0  0  0  0  0  0  0  0  0  0  0  0
   -0.1310    1.2130    2.3910 H   0  0  0  0  0  0  0  0  0  0  0  0
   -0.4200    3.5720    4.2270 H   0  0  0  0  0  0  0  0  0  0  0  0
   -0.5660    4.7610    2.1200 H   0  0  0  0  0  0  0  0  0  0  0  0
    1.2560    2.5210    0.9740 H   0  0  0  0  0  0  0  0  0  0  0  0
    0.6450    3.9970    0.0580 H   0  0  0  0  0  0  0  0  0  0  0  0
   -1.0970    1.7940    1.3710 H   0  0  0  0  0  0  0  0  0  0  0  0
   -1.7080    3.2700    0.4550 H   0  0  0  0  0  0  0  0  0  0  0  0
   -0.4510   -0.3330    5.2690 H   0  0  0  0  0  0  0  0  0  0  0  0
   -3.3300   -0.2460    4.6670 H   0  0  0  0  0  0  0  0  0  0  0  0
   -3.2460    1.5280    6.2340 H   0  0  0  0  0  0  0  0  0  0  0  0
   -2.3880    0.4420    7.4630 H   0  0  0  0  0  0  0  0  0  0  0  0
   -3.7270   -0.7970    8.9760 H   0  0  0  0  0  0  0  0  0  0  0  0
   -7.9260   -1.3300    8.2700 H   0  0  0  0  0  0  0  0  0  0  0  0
   -5.5520    0.9260    5.4990 H   0  0  0  0  0  0  0  0  0  0  0  0
   -2.0210   -2.0420    6.7600 H   0  0  0  0  0  0  0  0  0  0  0  0
   -4.2090   -3.0990    5.7560 H   0  0  0  0  0  0  0  0  0  0  0  0
   -1.3810   -2.2240    4.2170 H   0  0  0  0  0  0  0  0  0  0  0  0
   -4.2480   -3.2920    4.3270 H   0  0  0  0  0  0  0  0  0  0  0  0
   -3.4650   -2.4090    3.0180 H   0  0  0  0  0  0  0  0  0  0  0  0
   -2.3590   -4.2990    2.2200 H   0  0  0  0  0  0  0  0  0  0  0  0
   -0.7920   -5.1780    3.6380 H   0  0  0  0  0  0  0  0  0  0  0  0
   -2.0450   -6.0390    4.5230 H   0  0  0  0  0  0  0  0  0  0  0  0
   -0.6970   -3.9780    5.5170 H   0  0  0  0  0  0  0  0  0  0  0  0
   -3.9090   -5.5280    1.0450 H   0  0  0  0  0  0  0  0  0  0  0  0
   -4.9900   -4.3000    1.7390 H   0  0  0  0  0  0  0  0  0  0  0  0
   -7.1660   -4.9190    2.6680 H   0  0  0  0  0  0  0  0  0  0  0  0
   -9.0390   -6.5430    2.6250 H   0  0  0  0  0  0  0  0  0  0  0  0
   -8.6690   -8.8390    1.7640 H   0  0  0  0  0  0  0  0  0  0  0  0
   -6.4270   -9.5110    0.9460 H   0  0  0  0  0  0  0  0  0  0  0  0
   -4.5530   -7.8860    0.9890 H   0  0  0  0  0  0  0  0  0  0  0  0
  1 43  1  0  0  0  0
  1 44  1  0  0  0  0
  1 45  1  0  0  0  0
  1  2  1  0  0  0  0
  2 46  1  0  0  0  0
  2 47  1  0  0  0  0
  2  3  1  0  0  0  0
  3 48  1  0  0  0  0
  3 49  1  0  0  0  0
  3  4  1  0  0  0  0
  4 50  1  0  0  0  0
  4 51  1  0  0  0  0
  4  5  1  0  0  0  0
  5 52  1  0  0  0  0
  5 53  1  0  0  0  0
  5  6  1  0  0  0  0
  6  7  1  0  0  0  0
  7 54  1  0  0  0  0
  7 55  1  0  0  0  0
  7  8  1  0  0  0  0
  8 56  1  0  0  0  0
  8  9  1  0  0  0  0
  9 57  1  0  0  0  0
  9 10  1  0  0  0  0
 10 58  1  0  0  0  0
 10 11  1  0  0  0  0
 11 59  1  0  0  0  0
 11 60  1  0  0  0  0
 11 12  1  0  0  0  0
 12 10  1  0  0  0  0
 12 61  1  0  0  0  0
 12 62  1  0  0  0  0
  9 13  1  0  0  0  0
 13  6  1  0  0  0  0
 13 14  2  0  0  0  0
  8 15  1  0  0  0  0
 15 16  2  0  0  0  0
 15 17  1  0  0  0  0
 17 63  1  0  0  0  0
 17 18  1  0  0  0  0
 18 64  1  0  0  0  0
 18 19  1  0  0  0  0
 19 65  1  0  0  0  0
 19 66  1  0  0  0  0
 19 20  1  0  0  0  0
 20 21  2  0  0  0  0
 21 67  1  0  0  0  0
 21 22  1  0  0  0  0
 22 23  1  0  0  0  0
 22 24  2  0  0  0  0
 24 68  1  0  0  0  0
 24 25  1  0  0  0  0
 25 26  1  0  0  0  0
 25 27  2  0  0  0  0
 27 20  1  0  0  0  0
 27 69  1  0  0  0  0
 18 28  1  0  0  0  0
 28 70  1  0  0  0  0
 28 29  1  0  0  0  0
 29 71  1  0  0  0  0
 28 30  1  0  0  0  0
 30 72  1  0  0  0  0
 30 31  1  0  0  0  0
 31 73  1  0  0  0  0
 31 74  1  0  0  0  0
 31 32  1  0  0  0  0
 32 75  1  0  0  0  0
 32 33  1  0  0  0  0
 33 76  1  0  0  0  0
 33 77  1  0  0  0  0
 33 34  1  0  0  0  0
 34 30  1  0  0  0  0
 34 78  1  0  0  0  0
 32 35  1  0  0  0  0
 35 36  1  0  0  0  0
 36 79  1  0  0  0  0
 36 80  1  0  0  0  0
 36 37  1  0  0  0  0
 37 38  2  0  0  0  0
 38 81  1  0  0  0  0
 38 39  1  0  0  0  0
 39 82  1  0  0  0  0
 39 40  2  0  0  0  0
 40 83  1  0  0  0  0
 40 41  1  0  0  0  0
 41 84  1  0  0  0  0
 41 42  2  0  0  0  0
 42 37  1  0  0  0  0
 42 85  1  0  0  0  0
M  END
>  <LOGBIO>
6.2400

>  <PRED_LOGBIO>
5.8600

>  <XV_RES>
0.4290

>  <WHL_TMPL>
6

>  <ANCH>
8-55;35-36

$$$$
ROW19
  -MTS-   01071500183D 0   0.00000     0.00000     0

 90 93  0  0  1  0  0  0  0  0999 V2000
   -0.4750    3.2610   -3.0710 C   0  0  0  0  0  0  0  0  0  0  0  0
   -1.6390    3.9630   -2.3790 C   0  0  0  0  0  0  0  0  0  0  0  0
   -1.1050    5.1000   -1.5130 C   0  0  0  0  0  0  0  0  0  0  0  0
   -2.5900    4.5270   -3.4300 C   0  0  0  0  0  0  0  0  0  0  0  0
   -2.3880    2.9620   -1.5000 C   0  0  0  0  0  0  0  0  0  0  0  0
   -2.9160    1.8360   -2.3570 C   0  0  0  0  0  0  0  0  0  0  0  0
   -4.1890    1.9210   -2.9340 C   0  0  0  0  0  0  0  0  0  0  0  0
   -4.6600    0.9240   -3.6950 N   0  0  0  0  0  0  0  0  0  0  0  0
   -3.9420   -0.1820   -3.9320 C   0  0  0  0  0  0  0  0  0  0  0  0
   -4.5500   -1.1180   -4.7270 O   0  0  0  0  0  0  0  0  0  0  0  0
   -3.6370   -1.9620   -5.4340 C   0  0  0  0  0  0  0  0  0  0  0  0
   -2.9240   -1.2800   -6.6160 C   0  0  0  0  0  0  0  0  0  0  0  0
   -3.4030   -2.4120   -7.5440 C   0  0  0  0  0  0  0  0  0  0  0  0
   -4.3050   -2.9430   -6.4150 C   0  0  0  0  0  0  0  0  0  0  0  0
   -2.6620   -2.6540   -4.4620 C   0  0  0  0  0  0  0  0  0  0  0  0
   -1.8800   -1.5870   -3.6740 C   0  0  2  0  0  0  0  0  0  0  0  0
   -1.3990   -2.1650   -2.4110 N   0  0  0  0  0  0  0  0  0  0  0  0
   -2.1690   -3.3700   -2.0030 C   0  0  0  0  0  0  0  0  0  0  0  0
   -1.8360   -3.8920   -0.5720 C   0  0  1  0  0  0  0  0  0  0  0  0
   -2.7540   -4.9360   -0.1570 O   0  0  0  0  0  0  0  0  0  0  0  0
   -1.8650   -2.6800    0.4050 C   0  0  2  0  0  0  0  0  0  0  0  0
   -1.8930   -3.1430    1.8970 C   0  0  0  0  0  0  0  0  0  0  0  0
   -3.3060   -3.0580    2.5000 C   0  0  0  0  0  0  0  0  0  0  0  0
   -3.7620   -1.8390    3.0160 C   0  0  0  0  0  0  0  0  0  0  0  0
   -5.0240   -1.7480    3.6080 C   0  0  0  0  0  0  0  0  0  0  0  0
   -5.8490   -2.8750    3.6680 C   0  0  0  0  0  0  0  0  0  0  0  0
   -5.4080   -4.0890    3.1330 C   0  0  0  0  0  0  0  0  0  0  0  0
   -6.2990   -5.3060    3.1920 C   0  0  0  0  0  0  0  0  0  0  0  0
   -6.0340   -6.0630    4.4710 C   0  0  0  0  0  0  0  0  0  0  0  0
   -6.7150   -7.1860    4.7390 C   0  0  0  0  0  0  0  0  0  0  0  0
   -4.1440   -4.1780    2.5440 C   0  0  0  0  0  0  0  0  0  0  0  0
   -0.7800   -1.7360    0.1060 N   0  0  0  0  0  0  0  0  0  0  0  0
    0.4560   -1.9530    0.5950 C   0  0  0  0  0  0  0  0  0  0  0  0
    0.6980   -3.0310    1.1060 O   0  0  0  0  0  0  0  0  0  0  0  0
    1.5590   -0.9110    0.5470 C   0  0  0  0  0  0  0  0  0  0  0  0
    1.1280    0.5530    0.4800 C   0  0  0  0  0  0  0  0  0  0  0  0
    2.3660    1.4480    0.4380 C   0  0  0  0  0  0  0  0  0  0  0  0
    1.9390    2.8950    0.3720 C   0  0  0  0  0  0  0  0  0  0  0  0
    2.8630    3.8640    0.3270 C   0  0  0  0  0  0  0  0  0  0  0  0
   -2.6620   -0.3300   -3.3860 C   0  0  0  0  0  0  0  0  0  0  0  0
   -2.1400    0.6940   -2.5860 C   0  0  0  0  0  0  0  0  0  0  0  0
    0.2030    2.8580   -2.3220 H   0  0  0  0  0  0  0  0  0  0  0  0
    0.0580    3.9740   -3.6970 H   0  0  0  0  0  0  0  0  0  0  0  0
   -0.8550    2.4500   -3.6890 H   0  0  0  0  0  0  0  0  0  0  0  0
   -0.4270    4.6980   -0.7630 H   0  0  0  0  0  0  0  0  0  0  0  0
   -0.5720    5.8130   -2.1390 H   0  0  0  0  0  0  0  0  0  0  0  0
   -1.9360    5.6010   -1.0190 H   0  0  0  0  0  0  0  0  0  0  0  0
   -2.9710    3.7170   -4.0480 H   0  0  0  0  0  0  0  0  0  0  0  0
   -2.0570    5.2400   -4.0560 H   0  0  0  0  0  0  0  0  0  0  0  0
   -3.4210    5.0280   -2.9370 H   0  0  0  0  0  0  0  0  0  0  0  0
   -1.7100    2.5590   -0.7510 H   0  0  0  0  0  0  0  0  0  0  0  0
   -3.2180    3.4620   -1.0070 H   0  0  0  0  0  0  0  0  0  0  0  0
   -4.7960    2.7980   -2.7640 H   0  0  0  0  0  0  0  0  0  0  0  0
   -3.3290   -0.3020   -6.8700 H   0  0  0  0  0  0  0  0  0  0  0  0
   -1.8430   -1.2270   -6.5080 H   0  0  0  0  0  0  0  0  0  0  0  0
   -3.9490   -2.0640   -8.4180 H   0  0  0  0  0  0  0  0  0  0  0  0
   -2.6150   -3.1020   -7.8400 H   0  0  0  0  0  0  0  0  0  0  0  0
   -5.3650   -2.7540   -6.5730 H   0  0  0  0  0  0  0  0  0  0  0  0
   -4.1380   -3.9900   -6.1730 H   0  0  0  0  0  0  0  0  0  0  0  0
   -3.2230   -3.2780   -3.7700 H   0  0  0  0  0  0  0  0  0  0  0  0
   -1.9670   -3.2720   -5.0250 H   0  0  0  0  0  0  0  0  0  0  0  0
   -0.9690   -1.3340   -4.2120 H   0  0  0  0  0  0  0  0  0  0  0  0
   -1.5720   -1.4680   -1.7000 H   0  0  0  0  0  0  0  0  0  0  0  0
   -1.8620   -4.1610   -2.6840 H   0  0  0  0  0  0  0  0  0  0  0  0
   -3.2280   -3.1220   -2.0220 H   0  0  0  0  0  0  0  0  0  0  0  0
   -0.8230   -4.2880   -0.5870 H   0  0  0  0  0  0  0  0  0  0  0  0
   -3.6580   -4.6080   -0.2870 H   0  0  0  0  0  0  0  0  0  0  0  0
   -2.8060   -2.1630    0.2270 H   0  0  0  0  0  0  0  0  0  0  0  0
   -1.2840   -2.4300    2.4480 H   0  0  0  0  0  0  0  0  0  0  0  0
   -1.5700   -4.1810    1.9320 H   0  0  0  0  0  0  0  0  0  0  0  0
   -3.1340   -0.9630    2.9560 H   0  0  0  0  0  0  0  0  0  0  0  0
   -5.3620   -0.8080    4.0190 H   0  0  0  0  0  0  0  0  0  0  0  0
   -6.8240   -2.8080    4.1260 H   0  0  0  0  0  0  0  0  0  0  0  0
   -6.0910   -5.9500    2.3400 H   0  0  0  0  0  0  0  0  0  0  0  0
   -7.3410   -4.9950    3.1640 H   0  0  0  0  0  0  0  0  0  0  0  0
   -5.2960   -5.7000    5.1700 H   0  0  0  0  0  0  0  0  0  0  0  0
   -7.4540   -7.5490    4.0400 H   0  0  0  0  0  0  0  0  0  0  0  0
   -6.5250   -7.7270    5.6540 H   0  0  0  0  0  0  0  0  0  0  0  0
   -3.8120   -5.1150    2.1210 H   0  0  0  0  0  0  0  0  0  0  0  0
   -0.9610   -0.9240   -0.4670 H   0  0  0  0  0  0  0  0  0  0  0  0
    2.0840   -1.0960   -0.3880 H   0  0  0  0  0  0  0  0  0  0  0  0
    2.1640   -1.0320    1.4430 H   0  0  0  0  0  0  0  0  0  0  0  0
    0.5330    0.7150   -0.4170 H   0  0  0  0  0  0  0  0  0  0  0  0
    0.5330    0.7970    1.3580 H   0  0  0  0  0  0  0  0  0  0  0  0
    2.9600    1.2860    1.3350 H   0  0  0  0  0  0  0  0  0  0  0  0
    2.9600    1.2040   -0.4400 H   0  0  0  0  0  0  0  0  0  0  0  0
    0.8900    3.1480    0.3600 H   0  0  0  0  0  0  0  0  0  0  0  0
    3.9130    3.6100    0.3390 H   0  0  0  0  0  0  0  0  0  0  0  0
    2.5590    4.8990    0.2790 H   0  0  0  0  0  0  0  0  0  0  0  0
   -1.1550    0.6040   -2.1530 H   0  0  0  0  0  0  0  0  0  0  0  0
  1 42  1  0  0  0  0
  1 43  1  0  0  0  0
  1 44  1  0  0  0  0
  1  2  1  0  0  0  0
  2  3  1  0  0  0  0
  3 45  1  0  0  0  0
  3 46  1  0  0  0  0
  3 47  1  0  0  0  0
  2  4  1  0  0  0  0
  4 48  1  0  0  0  0
  4 49  1  0  0  0  0
  4 50  1  0  0  0  0
  2  5  1  0  0  0  0
  5 51  1  0  0  0  0
  5 52  1  0  0  0  0
  5  6  1  0  0  0  0
  6  7  1  0  0  0  0
  7 53  1  0  0  0  0
  7  8  2  0  0  0  0
  8  9  1  0  0  0  0
  9 10  1  0  0  0  0
 10 11  1  0  0  0  0
 11 12  1  0  0  0  0
 12 54  1  0  0  0  0
 12 55  1  0  0  0  0
 12 13  1  0  0  0  0
 13 56  1  0  0  0  0
 13 57  1  0  0  0  0
 13 14  1  0  0  0  0
 14 11  1  0  0  0  0
 14 58  1  0  0  0  0
 14 59  1  0  0  0  0
 11 15  1  0  0  0  0
 15 60  1  0  0  0  0
 15 61  1  0  0  0  0
 15 16  1  0  0  0  0
 16 62  1  0  0  0  0
 16 17  1  0  0  0  0
 17 63  1  0  0  0  0
 17 18  1  0  0  0  0
 18 64  1  0  0  0  0
 18 65  1  0  0  0  0
 18 19  1  0  0  0  0
 19 66  1  0  0  0  0
 19 20  1  0  0  0  0
 20 67  1  0  0  0  0
 19 21  1  0  0  0  0
 21 68  1  0  0  0  0
 21 22  1  0  0  0  0
 22 69  1  0  0  0  0
 22 70  1  0  0  0  0
 22 23  1  0  0  0  0
 23 24  2  0  0  0  0
 24 71  1  0  0  0  0
 24 25  1  0  0  0  0
 25 72  1  0  0  0  0
 25 26  2  0  0  0  0
 26 73  1  0  0  0  0
 26 27  1  0  0  0  0
 27 28  1  0  0  0  0
 28 74  1  0  0  0  0
 28 75  1  0  0  0  0
 28 29  1  0  0  0  0
 29 76  1  0  0  0  0
 29 30  2  0  0  0  0
 30 77  1  0  0  0  0
 30 78  1  0  0  0  0
 27 31  2  0  0  0  0
 31 23  1  0  0  0  0
 31 79  1  0  0  0  0
 21 32  1  0  0  0  0
 32 80  1  0  0  0  0
 32 33  1  0  0  0  0
 33 34  2  0  0  0  0
 33 35  1  0  0  0  0
 35 81  1  0  0  0  0
 35 82  1  0  0  0  0
 35 36  1  0  0  0  0
 36 83  1  0  0  0  0
 36 84  1  0  0  0  0
 36 37  1  0  0  0  0
 37 85  1  0  0  0  0
 37 86  1  0  0  0  0
 37 38  1  0  0  0  0
 38 87  1  0  0  0  0
 38 39  2  0  0  0  0
 39 88  1  0  0  0  0
 39 89  1  0  0  0  0
 16 40  1  0  0  0  0
 40  9  2  0  0  0  0
 40 41  1  0  0  0  0
 41  6  2  0  0  0  0
 41 90  1  0  0  0  0
M  END
>  <LOGBIO>
7.1800

>  <PRED_LOGBIO>
7.8500

>  <XV_RES>
-0.7830

>  <WHL_TMPL>
7

>  <ANCH>
39-48;52-53

$$$$
ROW20
  -MTS-   01071500183D 0   0.00000     0.00000     0

 65 67  0  0  0  0  0  0  0  0999 V2000
    6.6890   -6.0820    6.0740 C   0  0  0  0  0  0  0  0  0  0  0  0
    5.3330   -6.5400    5.5440 C   0  0  0  0  0  0  0  0  0  0  0  0
    4.7200   -5.4320    4.6880 C   0  0  0  0  0  0  0  0  0  0  0  0
    3.4500   -5.8610    4.1920 O   0  0  0  0  0  0  0  0  0  0  0  0
    2.7440   -4.9950    3.3980 C   0  0  0  0  0  0  0  0  0  0  0  0
    1.8430   -4.0920    3.9760 C   0  0  0  0  0  0  0  0  0  0  0  0
    1.1220   -3.2080    3.1650 C   0  0  0  0  0  0  0  0  0  0  0  0
    1.3010   -3.2260    1.7770 C   0  0  0  0  0  0  0  0  0  0  0  0
    2.2020   -4.1290    1.1990 C   0  0  0  0  0  0  0  0  0  0  0  0
    2.9230   -5.0140    2.0100 C   0  0  0  0  0  0  0  0  0  0  0  0
    0.5390   -2.2910    0.9200 C   0  0  0  0  0  0  0  0  0  0  0  0
    1.0710   -1.3680    0.1080 C   0  0  0  0  0  0  0  0  0  0  0  0
   -0.0630   -0.6750   -0.5420 C   0  0  0  0  0  0  0  0  0  0  0  0
   -1.1760   -1.2460   -0.0600 C   0  0  0  0  0  0  0  0  0  0  0  0
   -2.5600   -0.8740   -0.4290 C   0  0  0  0  0  0  0  0  0  0  0  0
   -2.9190   -0.8270   -1.7810 C   0  0  0  0  0  0  0  0  0  0  0  0
   -4.2260   -0.4850   -2.1470 C   0  0  0  0  0  0  0  0  0  0  0  0
   -5.1740   -0.1890   -1.1610 C   0  0  0  0  0  0  0  0  0  0  0  0
   -4.8160   -0.2360    0.1910 C   0  0  0  0  0  0  0  0  0  0  0  0
   -3.5090   -0.5780    0.5570 C   0  0  0  0  0  0  0  0  0  0  0  0
   -3.0630   -0.6370    2.2380 Cl  0  0  0  0  0  0  0  0  0  0  0  0
   -0.8270   -2.2280    0.8280 N   0  0  0  0  0  0  0  0  0  0  0  0
   -1.7690   -3.0810    1.5670 C   0  0  0  0  0  0  0  0  0  0  0  0
   -2.0640   -4.3220    0.7600 C   0  0  0  0  0  0  0  0  0  0  0  0
   -1.5340   -4.4820   -0.3380 O   0  0  0  0  0  0  0  0  0  0  0  0
   -2.9420   -5.2910    1.2610 N   0  0  0  0  0  0  0  0  0  0  0  0
   -3.2420   -6.3970    0.6060 C   0  0  0  0  0  0  0  0  0  0  0  0
   -2.6860   -6.6380   -0.6230 N   0  0  0  0  0  0  0  0  0  0  0  0
   -4.1090   -7.3050    1.1550 N   0  0  0  0  0  0  0  0  0  0  0  0
   -4.4430   -8.5360    0.4260 C   0  0  0  0  0  0  0  0  0  0  0  0
   -5.4230   -9.3680    1.2520 C   0  0  0  0  0  0  0  0  0  0  0  0
   -5.7700  -10.6480    0.4940 C   0  0  0  0  0  0  0  0  0  0  0  0
   -6.7380  -11.4700    1.3110 C   0  0  0  0  0  0  0  0  0  0  0  0
   -7.1170  -11.0630    2.4080 O   0  0  0  0  0  0  0  0  0  0  0  0
   -7.1810  -12.6340    0.8440 N   0  0  0  0  0  0  0  0  0  0  0  0
    7.3490   -5.8620    5.2380 H   0  0  0  0  0  0  0  0  0  0  0  0
    7.1250   -6.8710    6.6830 H   0  0  0  0  0  0  0  0  0  0  0  0
    6.5590   -5.1870    6.6780 H   0  0  0  0  0  0  0  0  0  0  0  0
    5.4630   -7.4350    4.9390 H   0  0  0  0  0  0  0  0  0  0  0  0
    4.6720   -6.7600    6.3800 H   0  0  0  0  0  0  0  0  0  0  0  0
    4.5900   -4.5370    5.2930 H   0  0  0  0  0  0  0  0  0  0  0  0
    5.3810   -5.2120    3.8520 H   0  0  0  0  0  0  0  0  0  0  0  0
    1.7050   -4.0780    5.0470 H   0  0  0  0  0  0  0  0  0  0  0  0
    0.4280   -2.5110    3.6110 H   0  0  0  0  0  0  0  0  0  0  0  0
    2.3400   -4.1430    0.1280 H   0  0  0  0  0  0  0  0  0  0  0  0
    3.6170   -5.7100    1.5640 H   0  0  0  0  0  0  0  0  0  0  0  0
    2.1220   -1.1690   -0.0430 H   0  0  0  0  0  0  0  0  0  0  0  0
   -0.0060    0.1290   -1.2610 H   0  0  0  0  0  0  0  0  0  0  0  0
   -2.1870   -1.0550   -2.5420 H   0  0  0  0  0  0  0  0  0  0  0  0
   -4.5030   -0.4490   -3.1910 H   0  0  0  0  0  0  0  0  0  0  0  0
   -6.1830    0.0750   -1.4430 H   0  0  0  0  0  0  0  0  0  0  0  0
   -5.5470   -0.0080    0.9520 H   0  0  0  0  0  0  0  0  0  0  0  0
   -2.6930   -2.5340    1.7420 H   0  0  0  0  0  0  0  0  0  0  0  0
   -1.3300   -3.3650    2.5210 H   0  0  0  0  0  0  0  0  0  0  0  0
   -2.0460   -5.9690   -1.0270 H   0  0  0  0  0  0  0  0  0  0  0  0
   -2.9150   -7.4840   -1.1240 H   0  0  0  0  0  0  0  0  0  0  0  0
   -4.5190   -7.1270    2.0610 H   0  0  0  0  0  0  0  0  0  0  0  0
   -4.8990   -8.2810   -0.5280 H   0  0  0  0  0  0  0  0  0  0  0  0
   -3.5360   -9.1120    0.2510 H   0  0  0  0  0  0  0  0  0  0  0  0
   -4.9660   -9.6240    2.2060 H   0  0  0  0  0  0  0  0  0  0  0  0
   -6.3300   -8.7930    1.4260 H   0  0  0  0  0  0  0  0  0  0  0  0
   -6.2260  -10.3930   -0.4600 H   0  0  0  0  0  0  0  0  0  0  0  0
   -4.8630  -11.2240    0.3190 H   0  0  0  0  0  0  0  0  0  0  0  0
   -6.8700  -12.9690   -0.0570 H   0  0  0  0  0  0  0  0  0  0  0  0
   -7.8290  -13.1840    1.3900 H   0  0  0  0  0  0  0  0  0  0  0  0
  1 36  1  0  0  0  0
  1 37  1  0  0  0  0
  1 38  1  0  0  0  0
  1  2  1  0  0  0  0
  2 39  1  0  0  0  0
  2 40  1  0  0  0  0
  2  3  1  0  0  0  0
  3 41  1  0  0  0  0
  3 42  1  0  0  0  0
  3  4  1  0  0  0  0
  4  5  1  0  0  0  0
  5  6  2  0  0  0  0
  6 43  1  0  0  0  0
  6  7  1  0  0  0  0
  7 44  1  0  0  0  0
  7  8  2  0  0  0  0
  8  9  1  0  0  0  0
  9 45  1  0  0  0  0
  9 10  2  0  0  0  0
 10  5  1  0  0  0  0
 10 46  1  0  0  0  0
  8 11  1  0  0  0  0
 11 12  2  0  0  0  0
 12 47  1  0  0  0  0
 12 13  1  0  0  0  0
 13 48  1  0  0  0  0
 13 14  2  0  0  0  0
 14 15  1  0  0  0  0
 15 16  2  0  0  0  0
 16 49  1  0  0  0  0
 16 17  1  0  0  0  0
 17 50  1  0  0  0  0
 17 18  2  0  0  0  0
 18 51  1  0  0  0  0
 18 19  1  0  0  0  0
 19 52  1  0  0  0  0
 19 20  2  0  0  0  0
 20 15  1  0  0  0  0
 20 21  1  0  0  0  0
 14 22  1  0  0  0  0
 22 11  1  0  0  0  0
 22 23  1  0  0  0  0
 23 53  1  0  0  0  0
 23 54  1  0  0  0  0
 23 24  1  0  0  0  0
 24 25  2  0  0  0  0
 24 26  1  0  0  0  0
 26 27  2  0  0  0  0
 27 28  1  0  0  0  0
 28 55  1  0  0  0  0
 28 56  1  0  0  0  0
 27 29  1  0  0  0  0
 29 57  1  0  0  0  0
 29 30  1  0  0  0  0
 30 58  1  0  0  0  0
 30 59  1  0  0  0  0
 30 31  1  0  0  0  0
 31 60  1  0  0  0  0
 31 61  1  0  0  0  0
 31 32  1  0  0  0  0
 32 62  1  0  0  0  0
 32 63  1  0  0  0  0
 32 33  1  0  0  0  0
 33 34  2  0  0  0  0
 33 35  1  0  0  0  0
 35 64  1  0  0  0  0
 35 65  1  0  0  0  0
M  END
>  <LOGBIO>
6.8600

>  <PRED_LOGBIO>
6.5500

>  <XV_RES>
0.3740

>  <WHL_TMPL>
4

>  <ANCH>
19-26;28-29

$$$$
ROW21
  -MTS-   01071500183D 0   0.00000     0.00000     0

 88 91  0  0  1  0  0  0  0  0999 V2000
    7.1800    1.8330    2.7030 C   0  0  0  0  0  0  0  0  0  0  0  0
    7.1190    0.4070    2.1640 C   0  0  0  0  0  0  0  0  0  0  0  0
    5.7510   -0.3100    2.2290 C   0  0  0  0  0  0  0  0  0  0  0  0
    4.6640    0.6610    2.3250 N   0  0  0  0  0  0  0  0  0  0  0  0
    4.9520    2.1020    2.3480 C   0  0  0  0  0  0  0  0  0  0  0  0
    6.4610    2.3220    2.2600 C   0  0  0  0  0  0  0  0  0  0  0  0
    6.7600    3.8180    2.2830 C   0  0  0  0  0  0  0  0  0  0  0  0
    3.3950    0.2170    2.3920 C   0  0  0  0  0  0  0  0  0  0  0  0
    3.1800   -0.9810    2.3980 O   0  0  0  0  0  0  0  0  0  0  0  0
    2.2060    1.1540    2.4870 C   0  0  0  0  0  0  0  0  0  0  0  0
    2.2250    2.4320    1.9170 C   0  0  0  0  0  0  0  0  0  0  0  0
    1.1640    3.3070    2.1310 C   0  0  0  0  0  0  0  0  0  0  0  0
    1.2020    4.5280    1.5650 C   0  0  0  0  0  0  0  0  0  0  0  0
    0.0720    2.9180    2.9080 C   0  0  0  0  0  0  0  0  0  0  0  0
   -0.0240    1.6100    3.3960 C   0  0  0  0  0  0  0  0  0  0  0  0
    1.0430    0.7350    3.1500 C   0  0  0  0  0  0  0  0  0  0  0  0
   -1.2760    1.1780    4.1410 C   0  0  0  0  0  0  0  0  0  0  0  0
   -2.2930    1.8190    3.9560 O   0  0  0  0  0  0  0  0  0  0  0  0
   -1.3070    0.1190    4.9820 N   0  0  0  0  0  0  0  0  0  0  0  0
   -2.6090   -0.3640    5.4730 C   0  0  1  0  0  0  0  0  0  0  0  0
   -3.1010    0.5310    6.6460 C   0  0  0  0  0  0  0  0  0  0  0  0
   -4.4760    0.0630    7.1500 C   0  0  0  0  0  0  0  0  0  0  0  0
   -4.5970   -0.6410    8.3550 C   0  0  0  0  0  0  0  0  0  0  0  0
   -5.8380   -1.1430    8.7580 C   0  0  0  0  0  0  0  0  0  0  0  0
   -5.9420   -1.8390    9.9100 F   0  0  0  0  0  0  0  0  0  0  0  0
   -6.9710   -0.9250    7.9690 C   0  0  0  0  0  0  0  0  0  0  0  0
   -6.8650   -0.1820    6.7900 C   0  0  0  0  0  0  0  0  0  0  0  0
   -7.9600    0.0450    6.0340 F   0  0  0  0  0  0  0  0  0  0  0  0
   -5.6250    0.3260    6.3940 C   0  0  0  0  0  0  0  0  0  0  0  0
   -2.6310   -1.8840    5.8730 C   0  0  2  0  0  0  0  0  0  0  0  0
   -4.0030   -2.2170    6.1020 O   0  0  0  0  0  0  0  0  0  0  0  0
   -2.1580   -2.7850    4.7330 C   0  0  1  0  0  0  0  0  0  0  0  0
   -0.6300   -2.9640    4.8030 C   0  0  0  0  0  0  0  0  0  0  0  0
   -0.1240   -3.9430    3.8310 N   0  0  0  0  0  0  0  0  0  0  0  0
   -0.8640   -5.2120    3.7910 C   0  0  0  0  0  0  0  0  0  0  0  0
   -2.3870   -4.9930    3.7400 C   0  0  0  0  0  0  0  0  0  0  0  0
   -2.8340   -4.0880    4.8090 N   0  0  0  0  0  0  0  0  0  0  0  0
    1.2540   -3.6220    2.8000 S   0  0  0  0  0  0  0  0  0  0  0  0
    1.1080   -4.3410    1.5720 O   0  0  0  0  0  0  0  0  0  0  0  0
    1.3290   -2.2210    2.5270 O   0  0  0  0  0  0  0  0  0  0  0  0
    2.7940   -4.1650    3.6490 C   0  0  0  0  0  0  0  0  0  0  0  0
    3.3540   -5.3800    3.5720 C   0  0  0  0  0  0  0  0  0  0  0  0
    4.4830   -5.3740    4.3470 N   0  0  0  0  0  0  0  0  0  0  0  0
    5.4020   -6.5040    4.5490 C   0  0  0  0  0  0  0  0  0  0  0  0
    4.6020   -4.1270    4.9020 C   0  0  0  0  0  0  0  0  0  0  0  0
    3.5920   -3.3820    4.4920 N   0  0  0  0  0  0  0  0  0  0  0  0
    6.8980    1.8360    3.7540 H   0  0  0  0  0  0  0  0  0  0  0  0
    8.1920    2.2180    2.5980 H   0  0  0  0  0  0  0  0  0  0  0  0
    6.4920    2.4630    2.1420 H   0  0  0  0  0  0  0  0  0  0  0  0
    7.7740   -0.1710    2.8130 H   0  0  0  0  0  0  0  0  0  0  0  0
    7.4180    0.4380    1.1180 H   0  0  0  0  0  0  0  0  0  0  0  0
    5.7430   -0.8770    3.1580 H   0  0  0  0  0  0  0  0  0  0  0  0
    5.6310   -0.8890    1.3160 H   0  0  0  0  0  0  0  0  0  0  0  0
    4.4650    2.5830    1.5020 H   0  0  0  0  0  0  0  0  0  0  0  0
    4.5760    2.5320    3.2740 H   0  0  0  0  0  0  0  0  0  0  0  0
    6.9480    1.8410    3.1060 H   0  0  0  0  0  0  0  0  0  0  0  0
    6.8370    1.8920    1.3330 H   0  0  0  0  0  0  0  0  0  0  0  0
    6.3850    4.2480    3.2100 H   0  0  0  0  0  0  0  0  0  0  0  0
    7.8350    3.9740    2.2200 H   0  0  0  0  0  0  0  0  0  0  0  0
    6.2730    4.2990    1.4370 H   0  0  0  0  0  0  0  0  0  0  0  0
    3.0640    2.7400    1.3100 H   0  0  0  0  0  0  0  0  0  0  0  0
    0.1900    4.8910    1.3970 H   0  0  0  0  0  0  0  0  0  0  0  0
    1.6560    4.4040    0.5840 H   0  0  0  0  0  0  0  0  0  0  0  0
    1.7790    5.1840    2.2130 H   0  0  0  0  0  0  0  0  0  0  0  0
   -0.7060    3.6320    3.1350 H   0  0  0  0  0  0  0  0  0  0  0  0
    0.9680   -0.2910    3.4800 H   0  0  0  0  0  0  0  0  0  0  0  0
   -0.4510   -0.3330    5.2690 H   0  0  0  0  0  0  0  0  0  0  0  0
   -3.3300   -0.2460    4.6670 H   0  0  0  0  0  0  0  0  0  0  0  0
   -3.2460    1.5280    6.2340 H   0  0  0  0  0  0  0  0  0  0  0  0
   -2.3880    0.4420    7.4630 H   0  0  0  0  0  0  0  0  0  0  0  0
   -3.7270   -0.7970    8.9760 H   0  0  0  0  0  0  0  0  0  0  0  0
   -7.9260   -1.3300    8.2700 H   0  0  0  0  0  0  0  0  0  0  0  0
   -5.5520    0.9260    5.4990 H   0  0  0  0  0  0  0  0  0  0  0  0
   -2.0210   -2.0420    6.7600 H   0  0  0  0  0  0  0  0  0  0  0  0
   -4.5740   -1.8240    5.4240 H   0  0  0  0  0  0  0  0  0  0  0  0
   -2.4310   -2.2770    3.8100 H   0  0  0  0  0  0  0  0  0  0  0  0
   -0.3490   -3.2740    5.8070 H   0  0  0  0  0  0  0  0  0  0  0  0
   -0.1470   -2.0040    4.6330 H   0  0  0  0  0  0  0  0  0  0  0  0
   -0.6120   -5.8040    4.6680 H   0  0  0  0  0  0  0  0  0  0  0  0
   -0.5510   -5.7850    2.9210 H   0  0  0  0  0  0  0  0  0  0  0  0
   -2.6600   -4.5750    2.7730 H   0  0  0  0  0  0  0  0  0  0  0  0
   -2.8940   -5.9500    3.8400 H   0  0  0  0  0  0  0  0  0  0  0  0
   -3.8330   -3.9540    4.7390 H   0  0  0  0  0  0  0  0  0  0  0  0
    2.9800   -6.2160    2.9990 H   0  0  0  0  0  0  0  0  0  0  0  0
    5.8530   -6.4330    5.5360 H   0  0  0  0  0  0  0  0  0  0  0  0
    6.1820   -6.4760    3.7910 H   0  0  0  0  0  0  0  0  0  0  0  0
    4.8510   -7.4390    4.4680 H   0  0  0  0  0  0  0  0  0  0  0  0
    5.3920   -3.8060    5.5640 H   0  0  0  0  0  0  0  0  0  0  0  0
  1 47  1  0  0  0  0
  1 48  1  0  0  0  0
  1 49  1  0  0  0  0
  1  2  1  0  0  0  0
  2 50  1  0  0  0  0
  2 51  1  0  0  0  0
  2  3  1  0  0  0  0
  3 52  1  0  0  0  0
  3 53  1  0  0  0  0
  3  4  1  0  0  0  0
  4  5  1  0  0  0  0
  5 54  1  0  0  0  0
  5 55  1  0  0  0  0
  5  6  1  0  0  0  0
  6 56  1  0  0  0  0
  6 57  1  0  0  0  0
  6  7  1  0  0  0  0
  7 58  1  0  0  0  0
  7 59  1  0  0  0  0
  7 60  1  0  0  0  0
  4  8  1  0  0  0  0
  8  9  2  0  0  0  0
  8 10  1  0  0  0  0
 10 11  2  0  0  0  0
 11 61  1  0  0  0  0
 11 12  1  0  0  0  0
 12 13  1  0  0  0  0
 13 62  1  0  0  0  0
 13 63  1  0  0  0  0
 13 64  1  0  0  0  0
 12 14  2  0  0  0  0
 14 65  1  0  0  0  0
 14 15  1  0  0  0  0
 15 16  2  0  0  0  0
 16 10  1  0  0  0  0
 16 66  1  0  0  0  0
 15 17  1  0  0  0  0
 17 18  2  0  0  0  0
 17 19  1  0  0  0  0
 19 67  1  0  0  0  0
 19 20  1  0  0  0  0
 20 68  1  0  0  0  0
 20 21  1  0  0  0  0
 21 69  1  0  0  0  0
 21 70  1  0  0  0  0
 21 22  1  0  0  0  0
 22 23  2  0  0  0  0
 23 71  1  0  0  0  0
 23 24  1  0  0  0  0
 24 25  1  0  0  0  0
 24 26  2  0  0  0  0
 26 72  1  0  0  0  0
 26 27  1  0  0  0  0
 27 28  1  0  0  0  0
 27 29  2  0  0  0  0
 29 22  1  0  0  0  0
 29 73  1  0  0  0  0
 20 30  1  0  0  0  0
 30 74  1  0  0  0  0
 30 31  1  0  0  0  0
 31 75  1  0  0  0  0
 30 32  1  0  0  0  0
 32 76  1  0  0  0  0
 32 33  1  0  0  0  0
 33 77  1  0  0  0  0
 33 78  1  0  0  0  0
 33 34  1  0  0  0  0
 34 35  1  0  0  0  0
 35 79  1  0  0  0  0
 35 80  1  0  0  0  0
 35 36  1  0  0  0  0
 36 81  1  0  0  0  0
 36 82  1  0  0  0  0
 36 37  1  0  0  0  0
 37 32  1  0  0  0  0
 37 83  1  0  0  0  0
 34 38  1  0  0  0  0
 38 39  2  0  0  0  0
 38 40  2  0  0  0  0
 38 41  1  0  0  0  0
 41 42  2  0  0  0  0
 42 84  1  0  0  0  0
 42 43  1  0  0  0  0
 43 44  1  0  0  0  0
 44 85  1  0  0  0  0
 44 86  1  0  0  0  0
 44 87  1  0  0  0  0
 43 45  1  0  0  0  0
 45 88  1  0  0  0  0
 45 46  2  0  0  0  0
 46 41  1  0  0  0  0
M  END
>  <LOGBIO>
7.0000

>  <PRED_LOGBIO>
6.9200

>  <XV_RES>
0.0970

>  <WHL_TMPL>
6

>  <ANCH>
61-81;22-23

$$$$
ROW22
  -MTS-   01071500183D 0   0.00000     0.00000     0

 83 86  0  0  1  0  0  0  0  0999 V2000
   -2.8130   -0.2020   -7.0460 C   0  0  0  0  0  0  0  0  0  0  0  0
   -2.5570    0.8070   -5.8960 C   0  0  0  0  0  0  0  0  0  0  0  0
   -3.4730    0.6010   -4.7780 N   0  0  0  0  0  0  0  0  0  0  0  0
   -3.2920    1.2370   -3.6030 C   0  0  0  0  0  0  0  0  0  0  0  0
   -2.5120    0.6580   -2.6000 C   0  0  0  0  0  0  0  0  0  0  0  0
   -2.3780    1.2740   -1.3460 C   0  0  0  0  0  0  0  0  0  0  0  0
   -3.0520    2.4870   -1.1480 C   0  0  0  0  0  0  0  0  0  0  0  0
   -3.7870    3.0870   -2.1660 C   0  0  0  0  0  0  0  0  0  0  0  0
   -4.3800    4.2700   -1.9290 N   0  0  0  0  0  0  0  0  0  0  0  0
   -3.8170    5.5250   -2.3740 C   0  0  0  0  0  0  0  0  0  0  0  0
   -4.8860    6.3380   -3.1480 C   0  0  0  0  0  0  0  0  0  0  0  0
   -6.1400    6.6140   -2.2720 C   0  0  0  0  0  0  0  0  0  0  0  0
   -6.8510    5.3020   -1.8540 C   0  0  0  0  0  0  0  0  0  0  0  0
   -5.7320    4.3120   -0.8530 S   0  0  0  0  0  0  0  0  0  0  0  0
   -5.3110    5.0680    0.3020 O   0  0  0  0  0  0  0  0  0  0  0  0
   -6.2690    3.0090   -0.6110 O   0  0  0  0  0  0  0  0  0  0  0  0
   -3.9110    2.4680   -3.4060 C   0  0  0  0  0  0  0  0  0  0  0  0
   -4.7010    3.1190   -4.5160 C   0  0  0  0  0  0  0  0  0  0  0  0
   -1.5610    0.7380   -0.1770 C   0  0  0  0  0  0  0  0  0  0  0  0
   -1.5370    1.3970    0.8430 O   0  0  0  0  0  0  0  0  0  0  0  0
   -0.8600   -0.4160   -0.1780 N   0  0  0  0  0  0  0  0  0  0  0  0
   -0.1790   -0.8450    1.0620 C   0  0  1  0  0  0  0  0  0  0  0  0
   -1.1980   -1.2570    2.1710 C   0  0  0  0  0  0  0  0  0  0  0  0
   -1.6050   -2.7270    1.9770 C   0  0  0  0  0  0  0  0  0  0  0  0
   -0.9660   -3.7380    2.7050 C   0  0  0  0  0  0  0  0  0  0  0  0
   -1.3510   -5.0720    2.5450 C   0  0  0  0  0  0  0  0  0  0  0  0
   -2.3580   -5.4020    1.6350 C   0  0  0  0  0  0  0  0  0  0  0  0
   -2.9800   -4.3980    0.8860 C   0  0  0  0  0  0  0  0  0  0  0  0
   -2.6080   -3.0620    1.0610 C   0  0  0  0  0  0  0  0  0  0  0  0
    0.9050    0.1230    1.6450 C   0  0  2  0  0  0  0  0  0  0  0  0
    1.5620   -0.5580    2.7520 O   0  0  0  0  0  0  0  0  0  0  0  0
    1.9020    0.5400    0.5120 C   0  0  0  0  0  0  0  0  0  0  0  0
    2.9850    1.4560    0.9600 N   0  0  0  0  0  0  0  0  0  0  0  0
    3.8760    1.9850   -0.0950 C   0  0  0  0  0  0  0  0  0  0  0  0
    4.7320    3.0940    0.5440 C   0  0  0  0  0  0  0  0  0  0  0  0
    4.3120    4.4290    0.4860 C   0  0  0  0  0  0  0  0  0  0  0  0
    5.0940    5.4430    1.0470 C   0  0  0  0  0  0  0  0  0  0  0  0
    6.2900    5.1250    1.6950 C   0  0  0  0  0  0  0  0  0  0  0  0
    6.7100    3.7910    1.7950 C   0  0  0  0  0  0  0  0  0  0  0  0
    5.9360    2.7880    1.1920 C   0  0  0  0  0  0  0  0  0  0  0  0
    7.9990    3.4430    2.5650 C   0  0  0  0  0  0  0  0  0  0  0  0
    9.0450    3.3990    1.6950 F   0  0  0  0  0  0  0  0  0  0  0  0
    7.8800    2.2300    3.1740 F   0  0  0  0  0  0  0  0  0  0  0  0
    8.2590    4.3840    3.5160 F   0  0  0  0  0  0  0  0  0  0  0  0
   -3.8830   -0.3320   -7.1940 H   0  0  0  0  0  0  0  0  0  0  0  0
   -2.4250    0.2550   -7.9540 H   0  0  0  0  0  0  0  0  0  0  0  0
   -2.2980   -1.1190   -6.7670 H   0  0  0  0  0  0  0  0  0  0  0  0
   -2.7840    1.7920   -6.2990 H   0  0  0  0  0  0  0  0  0  0  0  0
   -1.5370    0.6620   -5.5480 H   0  0  0  0  0  0  0  0  0  0  0  0
   -4.2550   -0.0280   -4.8870 H   0  0  0  0  0  0  0  0  0  0  0  0
   -2.0050   -0.2760   -2.7920 H   0  0  0  0  0  0  0  0  0  0  0  0
   -3.0000    2.9670   -0.1820 H   0  0  0  0  0  0  0  0  0  0  0  0
   -3.0330    5.2800   -3.0880 H   0  0  0  0  0  0  0  0  0  0  0  0
   -3.5110    6.1100   -1.5090 H   0  0  0  0  0  0  0  0  0  0  0  0
   -5.2190    5.7040   -3.9670 H   0  0  0  0  0  0  0  0  0  0  0  0
   -4.4490    7.2950   -3.4250 H   0  0  0  0  0  0  0  0  0  0  0  0
   -6.8420    7.1530   -2.9050 H   0  0  0  0  0  0  0  0  0  0  0  0
   -5.8150    7.1260   -1.3690 H   0  0  0  0  0  0  0  0  0  0  0  0
   -7.0370    4.7400   -2.7670 H   0  0  0  0  0  0  0  0  0  0  0  0
   -7.7020    5.5420   -1.2200 H   0  0  0  0  0  0  0  0  0  0  0  0
   -5.1320    2.3500   -5.1540 H   0  0  0  0  0  0  0  0  0  0  0  0
   -4.0430    3.7530   -5.1060 H   0  0  0  0  0  0  0  0  0  0  0  0
   -5.4990    3.7220   -4.0880 H   0  0  0  0  0  0  0  0  0  0  0  0
   -0.8020   -0.9790   -1.0150 H   0  0  0  0  0  0  0  0  0  0  0  0
    0.3580   -1.7580    0.8120 H   0  0  0  0  0  0  0  0  0  0  0  0
   -2.0930   -0.6600    2.0110 H   0  0  0  0  0  0  0  0  0  0  0  0
   -0.7090   -1.1580    3.1380 H   0  0  0  0  0  0  0  0  0  0  0  0
   -0.1720   -3.4860    3.3930 H   0  0  0  0  0  0  0  0  0  0  0  0
   -0.8710   -5.8470    3.1240 H   0  0  0  0  0  0  0  0  0  0  0  0
   -2.6560   -6.4320    1.5100 H   0  0  0  0  0  0  0  0  0  0  0  0
   -3.7480   -4.6550    0.1720 H   0  0  0  0  0  0  0  0  0  0  0  0
   -3.0960   -2.2870    0.4880 H   0  0  0  0  0  0  0  0  0  0  0  0
    0.4050    1.0180    2.0080 H   0  0  0  0  0  0  0  0  0  0  0  0
    0.8730   -0.9160    3.3340 H   0  0  0  0  0  0  0  0  0  0  0  0
    1.3130    1.1070   -0.2060 H   0  0  0  0  0  0  0  0  0  0  0  0
    2.3590   -0.3700    0.1290 H   0  0  0  0  0  0  0  0  0  0  0  0
    3.5790    0.8950    1.5540 H   0  0  0  0  0  0  0  0  0  0  0  0
    3.2440    2.4570   -0.8440 H   0  0  0  0  0  0  0  0  0  0  0  0
    4.5370    1.1930   -0.4400 H   0  0  0  0  0  0  0  0  0  0  0  0
    3.3780    4.6770    0.0050 H   0  0  0  0  0  0  0  0  0  0  0  0
    4.7740    6.4720    0.9790 H   0  0  0  0  0  0  0  0  0  0  0  0
    6.8950    5.9110    2.1220 H   0  0  0  0  0  0  0  0  0  0  0  0
    6.2740    1.7630    1.2280 H   0  0  0  0  0  0  0  0  0  0  0  0
  1 45  1  0  0  0  0
  1 46  1  0  0  0  0
  1 47  1  0  0  0  0
  1  2  1  0  0  0  0
  2 48  1  0  0  0  0
  2 49  1  0  0  0  0
  2  3  1  0  0  0  0
  3 50  1  0  0  0  0
  3  4  1  0  0  0  0
  4  5  2  0  0  0  0
  5 51  1  0  0  0  0
  5  6  1  0  0  0  0
  6  7  2  0  0  0  0
  7 52  1  0  0  0  0
  7  8  1  0  0  0  0
  8  9  1  0  0  0  0
  9 10  1  0  0  0  0
 10 53  1  0  0  0  0
 10 54  1  0  0  0  0
 10 11  1  0  0  0  0
 11 55  1  0  0  0  0
 11 56  1  0  0  0  0
 11 12  1  0  0  0  0
 12 57  1  0  0  0  0
 12 58  1  0  0  0  0
 12 13  1  0  0  0  0
 13 59  1  0  0  0  0
 13 60  1  0  0  0  0
 13 14  1  0  0  0  0
 14  9  1  0  0  0  0
 14 15  2  0  0  0  0
 14 16  2  0  0  0  0
  8 17  2  0  0  0  0
 17  4  1  0  0  0  0
 17 18  1  0  0  0  0
 18 61  1  0  0  0  0
 18 62  1  0  0  0  0
 18 63  1  0  0  0  0
  6 19  1  0  0  0  0
 19 20  2  0  0  0  0
 19 21  1  0  0  0  0
 21 64  1  0  0  0  0
 21 22  1  0  0  0  0
 22 65  1  0  0  0  0
 22 23  1  0  0  0  0
 23 66  1  0  0  0  0
 23 67  1  0  0  0  0
 23 24  1  0  0  0  0
 24 25  2  0  0  0  0
 25 68  1  0  0  0  0
 25 26  1  0  0  0  0
 26 69  1  0  0  0  0
 26 27  2  0  0  0  0
 27 70  1  0  0  0  0
 27 28  1  0  0  0  0
 28 71  1  0  0  0  0
 28 29  2  0  0  0  0
 29 24  1  0  0  0  0
 29 72  1  0  0  0  0
 22 30  1  0  0  0  0
 30 73  1  0  0  0  0
 30 31  1  0  0  0  0
 31 74  1  0  0  0  0
 30 32  1  0  0  0  0
 32 75  1  0  0  0  0
 32 76  1  0  0  0  0
 32 33  1  0  0  0  0
 33 77  1  0  0  0  0
 33 34  1  0  0  0  0
 34 78  1  0  0  0  0
 34 79  1  0  0  0  0
 34 35  1  0  0  0  0
 35 36  2  0  0  0  0
 36 80  1  0  0  0  0
 36 37  1  0  0  0  0
 37 81  1  0  0  0  0
 37 38  2  0  0  0  0
 38 82  1  0  0  0  0
 38 39  1  0  0  0  0
 39 40  2  0  0  0  0
 40 35  1  0  0  0  0
 40 83  1  0  0  0  0
 39 41  1  0  0  0  0
 41 42  1  0  0  0  0
 41 43  1  0  0  0  0
 41 44  1  0  0  0  0
M  END
>  <LOGBIO>
7.6400

>  <PRED_LOGBIO>
7.2600

>  <XV_RES>
0.4020

>  <WHL_TMPL>
8

>  <ANCH>
78-80;30-31

$$$$
ROW23
  -MTS-   01071500183D 0   0.00000     0.00000     0

 73 77  0  0  1  0  0  0  0  0999 V2000
   -1.2520    0.8950   -4.9340 C   0  0  0  0  0  0  0  0  0  0  0  0
   -0.5830   -0.5020   -4.9220 C   0  0  0  0  0  0  0  0  0  0  0  0
    0.9340   -0.4110   -4.7840 N   0  0  0  0  0  0  0  0  0  0  0  0
    1.8600   -0.6030   -5.8140 C   0  0  0  0  0  0  0  0  0  0  0  0
    3.1150   -0.6400   -5.2810 C   0  0  0  0  0  0  0  0  0  0  0  0
    4.2600   -1.2050   -5.9570 C   0  0  0  0  0  0  0  0  0  0  0  0
    4.5960   -2.4780   -5.1580 C   0  0  0  0  0  0  0  0  0  0  0  0
    5.8050   -1.9550   -3.9560 S   0  0  0  0  0  0  0  0  0  0  0  0
    5.9290   -2.9680   -2.9410 O   0  0  0  0  0  0  0  0  0  0  0  0
    6.9790   -1.5740   -4.7030 O   0  0  0  0  0  0  0  0  0  0  0  0
    5.3050   -0.5230   -3.1060 N   0  0  0  0  0  0  0  0  0  0  0  0
    6.3730    0.1140   -2.3470 C   0  0  0  0  0  0  0  0  0  0  0  0
    4.0000   -0.1960   -2.9300 C   0  0  0  0  0  0  0  0  0  0  0  0
    3.5650    0.3190   -1.7010 C   0  0  0  0  0  0  0  0  0  0  0  0
    2.2160    0.2960   -1.3180 C   0  0  0  0  0  0  0  0  0  0  0  0
    1.2410    0.1520   -2.3180 C   0  0  0  0  0  0  0  0  0  0  0  0
    1.6620   -0.1740   -3.6070 C   0  0  0  0  0  0  0  0  0  0  0  0
    3.0070   -0.3410   -3.9090 C   0  0  0  0  0  0  0  0  0  0  0  0
    1.9300    0.3830    0.1740 C   0  0  0  0  0  0  0  0  0  0  0  0
    2.8710    0.3450    0.9460 O   0  0  0  0  0  0  0  0  0  0  0  0
    0.6840    0.4520    0.6750 N   0  0  0  0  0  0  0  0  0  0  0  0
    0.4760    0.2550    2.1230 C   0  0  1  0  0  0  0  0  0  0  0  0
    0.9970    1.4310    3.0130 C   0  0  0  0  0  0  0  0  0  0  0  0
   -0.0840    2.5060    3.2330 C   0  0  0  0  0  0  0  0  0  0  0  0
   -1.2430    2.1770    3.9520 C   0  0  0  0  0  0  0  0  0  0  0  0
   -2.2560    3.1190    4.1420 C   0  0  0  0  0  0  0  0  0  0  0  0
   -2.0950    4.4200    3.6550 C   0  0  0  0  0  0  0  0  0  0  0  0
   -0.9340    4.7610    2.9510 C   0  0  0  0  0  0  0  0  0  0  0  0
    0.0640    3.8020    2.7330 C   0  0  0  0  0  0  0  0  0  0  0  0
    0.9830   -1.1540    2.6250 C   0  0  2  0  0  0  0  0  0  0  0  0
    1.9600   -1.0880    3.7020 O   0  0  0  0  0  0  0  0  0  0  0  0
   -0.2460   -2.0100    3.0630 C   0  0  0  0  0  0  0  0  0  0  0  0
   -1.2880   -2.0660    2.0050 N   0  0  0  0  0  0  0  0  0  0  0  0
   -2.4750   -2.6870    2.4590 C   0  0  0  0  0  0  0  0  0  0  0  0
   -3.1500   -3.5960    1.6350 C   0  0  0  0  0  0  0  0  0  0  0  0
   -4.3250   -4.2100    2.0850 C   0  0  0  0  0  0  0  0  0  0  0  0
   -4.8250   -3.9160    3.3590 C   0  0  0  0  0  0  0  0  0  0  0  0
   -4.1510   -3.0070    4.1830 C   0  0  0  0  0  0  0  0  0  0  0  0
   -2.9760   -2.3930    3.7330 C   0  0  0  0  0  0  0  0  0  0  0  0
   -2.3350    0.7880   -4.9330 H   0  0  0  0  0  0  0  0  0  0  0  0
   -0.9850    1.3770   -3.9960 H   0  0  0  0  0  0  0  0  0  0  0  0
   -0.8670    1.4100   -5.8120 H   0  0  0  0  0  0  0  0  0  0  0  0
   -0.7730   -0.9380   -5.9000 H   0  0  0  0  0  0  0  0  0  0  0  0
   -0.9710   -1.0530   -4.0680 H   0  0  0  0  0  0  0  0  0  0  0  0
    1.6200   -0.7050   -6.8620 H   0  0  0  0  0  0  0  0  0  0  0  0
    5.0900   -0.5110   -5.8410 H   0  0  0  0  0  0  0  0  0  0  0  0
    3.9910   -1.4900   -6.9720 H   0  0  0  0  0  0  0  0  0  0  0  0
    5.0820   -3.1770   -5.8360 H   0  0  0  0  0  0  0  0  0  0  0  0
    3.7190   -2.8100   -4.6050 H   0  0  0  0  0  0  0  0  0  0  0  0
    5.9490    0.7580   -1.5790 H   0  0  0  0  0  0  0  0  0  0  0  0
    6.9050    0.7620   -3.0400 H   0  0  0  0  0  0  0  0  0  0  0  0
    6.9950   -0.6810   -1.9420 H   0  0  0  0  0  0  0  0  0  0  0  0
    4.2920    0.7470   -1.0270 H   0  0  0  0  0  0  0  0  0  0  0  0
    0.1930    0.2900   -2.0950 H   0  0  0  0  0  0  0  0  0  0  0  0
   -0.1010    0.6370    0.0670 H   0  0  0  0  0  0  0  0  0  0  0  0
   -0.6010    0.2380    2.2740 H   0  0  0  0  0  0  0  0  0  0  0  0
    1.7940    1.9110    2.4480 H   0  0  0  0  0  0  0  0  0  0  0  0
    1.2720    1.0210    3.9830 H   0  0  0  0  0  0  0  0  0  0  0  0
   -1.3530    1.1840    4.3630 H   0  0  0  0  0  0  0  0  0  0  0  0
   -3.1610    2.8440    4.6630 H   0  0  0  0  0  0  0  0  0  0  0  0
   -2.8640    5.1600    3.8220 H   0  0  0  0  0  0  0  0  0  0  0  0
   -0.8070    5.7650    2.5750 H   0  0  0  0  0  0  0  0  0  0  0  0
    0.9510    4.0660    2.1760 H   0  0  0  0  0  0  0  0  0  0  0  0
    1.4390   -1.6530    1.7720 H   0  0  0  0  0  0  0  0  0  0  0  0
    1.4760   -1.0370    4.5410 H   0  0  0  0  0  0  0  0  0  0  0  0
   -0.6950   -1.4890    3.9060 H   0  0  0  0  0  0  0  0  0  0  0  0
    0.1060   -3.0200    3.2600 H   0  0  0  0  0  0  0  0  0  0  0  0
   -1.1630   -1.7030    1.0710 H   0  0  0  0  0  0  0  0  0  0  0  0
   -2.7640   -3.8230    0.6530 H   0  0  0  0  0  0  0  0  0  0  0  0
   -4.8450   -4.9110    1.4490 H   0  0  0  0  0  0  0  0  0  0  0  0
   -5.7310   -4.3900    3.7060 H   0  0  0  0  0  0  0  0  0  0  0  0
   -4.5370   -2.7800    5.1660 H   0  0  0  0  0  0  0  0  0  0  0  0
   -2.4560   -1.6920    4.3690 H   0  0  0  0  0  0  0  0  0  0  0  0
  1 40  1  0  0  0  0
  1 41  1  0  0  0  0
  1 42  1  0  0  0  0
  1  2  1  0  0  0  0
  2 43  1  0  0  0  0
  2 44  1  0  0  0  0
  2  3  1  0  0  0  0
  3  4  1  0  0  0  0
  4 45  1  0  0  0  0
  4  5  2  0  0  0  0
  5  6  1  0  0  0  0
  6 46  1  0  0  0  0
  6 47  1  0  0  0  0
  6  7  1  0  0  0  0
  7 48  1  0  0  0  0
  7 49  1  0  0  0  0
  7  8  1  0  0  0  0
  8  9  2  0  0  0  0
  8 10  2  0  0  0  0
  8 11  1  0  0  0  0
 11 12  1  0  0  0  0
 12 50  1  0  0  0  0
 12 51  1  0  0  0  0
 12 52  1  0  0  0  0
 11 13  1  0  0  0  0
 13 14  2  0  0  0  0
 14 53  1  0  0  0  0
 14 15  1  0  0  0  0
 15 16  2  0  0  0  0
 16 54  1  0  0  0  0
 16 17  1  0  0  0  0
 17  3  1  0  0  0  0
 17 18  2  0  0  0  0
 18  5  1  0  0  0  0
 18 13  1  0  0  0  0
 15 19  1  0  0  0  0
 19 20  2  0  0  0  0
 19 21  1  0  0  0  0
 21 55  1  0  0  0  0
 21 22  1  0  0  0  0
 22 56  1  0  0  0  0
 22 23  1  0  0  0  0
 23 57  1  0  0  0  0
 23 58  1  0  0  0  0
 23 24  1  0  0  0  0
 24 25  2  0  0  0  0
 25 59  1  0  0  0  0
 25 26  1  0  0  0  0
 26 60  1  0  0  0  0
 26 27  2  0  0  0  0
 27 61  1  0  0  0  0
 27 28  1  0  0  0  0
 28 62  1  0  0  0  0
 28 29  2  0  0  0  0
 29 24  1  0  0  0  0
 29 63  1  0  0  0  0
 22 30  1  0  0  0  0
 30 64  1  0  0  0  0
 30 31  1  0  0  0  0
 31 65  1  0  0  0  0
 30 32  1  0  0  0  0
 32 66  1  0  0  0  0
 32 67  1  0  0  0  0
 32 33  1  0  0  0  0
 33 68  1  0  0  0  0
 33 34  1  0  0  0  0
 34 35  2  0  0  0  0
 35 69  1  0  0  0  0
 35 36  1  0  0  0  0
 36 70  1  0  0  0  0
 36 37  2  0  0  0  0
 37 71  1  0  0  0  0
 37 38  1  0  0  0  0
 38 72  1  0  0  0  0
 38 39  2  0  0  0  0
 39 34  1  0  0  0  0
 39 73  1  0  0  0  0
M  END
>  <LOGBIO>
8.3000

>  <PRED_LOGBIO>
7.3800

>  <XV_RES>
1.0370

>  <WHL_TMPL>
11

>  <ANCH>
19-75;21-22

$$$$
ROW24
  -MTS-   01071500183D 0   0.00000     0.00000     0

 51 53  0  0  1  0  0  0  0  0999 V2000
   -5.1250   -1.6080   -4.0430 C   0  0  0  0  0  0  0  0  0  0  0  0
   -4.6070   -0.4180   -3.4430 O   0  0  0  0  0  0  0  0  0  0  0  0
   -4.2400   -0.4700   -2.1240 C   0  0  0  0  0  0  0  0  0  0  0  0
   -5.1740   -0.1720   -1.1250 C   0  0  0  0  0  0  0  0  0  0  0  0
   -4.7990   -0.2250    0.2220 C   0  0  0  0  0  0  0  0  0  0  0  0
   -3.4900   -0.5770    0.5710 C   0  0  0  0  0  0  0  0  0  0  0  0
   -2.5550   -0.8750   -0.4280 C   0  0  0  0  0  0  0  0  0  0  0  0
   -2.9300   -0.8220   -1.7750 C   0  0  0  0  0  0  0  0  0  0  0  0
   -1.1710   -1.2470   -0.0590 C   0  0  0  0  0  0  0  0  0  0  0  0
   -0.9410   -2.2750    0.8600 C   0  0  0  0  0  0  0  0  0  0  0  0
    0.3680   -2.6270    1.2040 C   0  0  0  0  0  0  0  0  0  0  0  0
    1.4470   -1.9850    0.5900 C   0  0  0  0  0  0  0  0  0  0  0  0
    1.2270   -0.9910   -0.3720 C   0  0  0  0  0  0  0  0  0  0  0  0
    2.4130   -0.3740   -1.1340 C   0  0  0  0  0  0  0  0  0  0  0  0
    3.0010    0.7130   -0.3660 C   0  0  0  0  0  0  0  0  0  0  0  0
    2.0360    1.6810    0.3180 C   0  0  2  0  0  0  0  0  0  0  0  0
    0.7750    1.5950   -0.5380 C   0  0  0  0  0  0  0  0  0  0  0  0
    2.6080    3.1070    0.2280 C   0  0  0  0  0  0  0  0  0  0  0  0
    2.7870    3.8170    1.5490 C   0  0  0  0  0  0  0  0  0  0  0  0
    3.2380    4.9610    1.5770 O   0  0  0  0  0  0  0  0  0  0  0  0
    2.4550    3.2030    2.6810 N   0  0  0  0  0  0  0  0  0  0  0  0
    2.6440    3.9280    3.9460 C   0  0  0  0  0  0  0  0  0  0  0  0
    1.9480    1.9320    2.7320 C   0  0  0  0  0  0  0  0  0  0  0  0
    1.7330    1.1820    1.6670 N   0  0  0  0  0  0  0  0  0  0  0  0
    1.6440    1.4080    3.9610 N   0  0  0  0  0  0  0  0  0  0  0  0
   -0.0850   -0.5790   -0.6360 C   0  0  0  0  0  0  0  0  0  0  0  0
   -6.0220   -1.9210   -3.5130 H   0  0  0  0  0  0  0  0  0  0  0  0
   -5.3700   -1.4110   -5.0850 H   0  0  0  0  0  0  0  0  0  0  0  0
   -4.3780   -2.3970   -3.9890 H   0  0  0  0  0  0  0  0  0  0  0  0
   -6.1840    0.0990   -1.3940 H   0  0  0  0  0  0  0  0  0  0  0  0
   -5.5200    0.0050    0.9930 H   0  0  0  0  0  0  0  0  0  0  0  0
   -3.2000   -0.6180    1.6110 H   0  0  0  0  0  0  0  0  0  0  0  0
   -2.2100   -1.0520   -2.5460 H   0  0  0  0  0  0  0  0  0  0  0  0
   -1.7750   -2.7980    1.3050 H   0  0  0  0  0  0  0  0  0  0  0  0
    0.5450   -3.3940    1.9430 H   0  0  0  0  0  0  0  0  0  0  0  0
    2.4570   -2.2570    0.8590 H   0  0  0  0  0  0  0  0  0  0  0  0
    2.0030    0.0710   -2.0380 H   0  0  0  0  0  0  0  0  0  0  0  0
    3.1600   -1.1510   -1.2820 H   0  0  0  0  0  0  0  0  0  0  0  0
    3.5400    1.3160   -1.0940 H   0  0  0  0  0  0  0  0  0  0  0  0
    3.6250    0.2780    0.4120 H   0  0  0  0  0  0  0  0  0  0  0  0
    0.4050    0.5720   -0.5370 H   0  0  0  0  0  0  0  0  0  0  0  0
    0.0150    2.2570   -0.1300 H   0  0  0  0  0  0  0  0  0  0  0  0
    1.0080    1.8950   -1.5580 H   0  0  0  0  0  0  0  0  0  0  0  0
    1.9580    3.7060   -0.4070 H   0  0  0  0  0  0  0  0  0  0  0  0
    3.5690    3.0680   -0.2820 H   0  0  0  0  0  0  0  0  0  0  0  0
    2.5270    4.9960    3.7730 H   0  0  0  0  0  0  0  0  0  0  0  0
    3.6420    3.7300    4.3320 H   0  0  0  0  0  0  0  0  0  0  0  0
    1.9030    3.5950    4.6690 H   0  0  0  0  0  0  0  0  0  0  0  0
    0.7220    1.5360    4.3510 H   0  0  0  0  0  0  0  0  0  0  0  0
    2.3440    0.8930    4.4770 H   0  0  0  0  0  0  0  0  0  0  0  0
   -0.2600    0.2620   -1.2910 H   0  0  0  0  0  0  0  0  0  0  0  0
  1 27  1  0  0  0  0
  1 28  1  0  0  0  0
  1 29  1  0  0  0  0
  1  2  1  0  0  0  0
  2  3  1  0  0  0  0
  3  4  2  0  0  0  0
  4 30  1  0  0  0  0
  4  5  1  0  0  0  0
  5 31  1  0  0  0  0
  5  6  2  0  0  0  0
  6 32  1  0  0  0  0
  6  7  1  0  0  0  0
  7  8  2  0  0  0  0
  8  3  1  0  0  0  0
  8 33  1  0  0  0  0
  7  9  1  0  0  0  0
  9 10  2  0  0  0  0
 10 34  1  0  0  0  0
 10 11  1  0  0  0  0
 11 35  1  0  0  0  0
 11 12  2  0  0  0  0
 12 36  1  0  0  0  0
 12 13  1  0  0  0  0
 13 14  1  0  0  0  0
 14 37  1  0  0  0  0
 14 38  1  0  0  0  0
 14 15  1  0  0  0  0
 15 39  1  0  0  0  0
 15 40  1  0  0  0  0
 15 16  1  0  0  0  0
 16 17  1  0  0  0  0
 17 41  1  0  0  0  0
 17 42  1  0  0  0  0
 17 43  1  0  0  0  0
 16 18  1  0  0  0  0
 18 44  1  0  0  0  0
 18 45  1  0  0  0  0
 18 19  1  0  0  0  0
 19 20  2  0  0  0  0
 19 21  1  0  0  0  0
 21 22  1  0  0  0  0
 22 46  1  0  0  0  0
 22 47  1  0  0  0  0
 22 48  1  0  0  0  0
 21 23  1  0  0  0  0
 23 24  2  0  0  0  0
 24 16  1  0  0  0  0
 23 25  1  0  0  0  0
 25 49  1  0  0  0  0
 25 50  1  0  0  0  0
 13 26  2  0  0  0  0
 26  9  1  0  0  0  0
 26 51  1  0  0  0  0
M  END
>  <LOGBIO>
7.1000

>  <PRED_LOGBIO>
5.7700

>  <XV_RES>
1.5570

>  <WHL_TMPL>
4

>  <ANCH>
16-18;17-16

$$$$
ROW25
  -MTS-   01071500183D 0   0.00000     0.00000     0

 53 56  0  0  0  0  0  0  0  0999 V2000
    1.5890    4.0010    6.5940 N   0  0  0  0  0  0  0  0  0  0  0  0
    1.6660    3.0040    5.6580 C   0  0  0  0  0  0  0  0  0  0  0  0
    1.9370    1.7670    6.0330 N   0  0  0  0  0  0  0  0  0  0  0  0
    1.4620    3.2890    4.3340 N   0  0  0  0  0  0  0  0  0  0  0  0
    1.5370    2.3210    3.4260 C   0  0  0  0  0  0  0  0  0  0  0  0
    1.7900    1.1690    3.7740 O   0  0  0  0  0  0  0  0  0  0  0  0
    1.3120    2.6360    1.9660 C   0  0  0  0  0  0  0  0  0  0  0  0
    1.4490    1.4060    1.1730 N   0  0  0  0  0  0  0  0  0  0  0  0
    2.6140    0.9440    0.6200 C   0  0  0  0  0  0  0  0  0  0  0  0
    2.3630   -0.2000   -0.0310 C   0  0  0  0  0  0  0  0  0  0  0  0
    0.9170   -0.4680    0.1330 C   0  0  0  0  0  0  0  0  0  0  0  0
    0.4310    0.5410    0.8690 C   0  0  0  0  0  0  0  0  0  0  0  0
   -0.9750    0.6940    1.2870 C   0  0  0  0  0  0  0  0  0  0  0  0
   -1.3000    1.5400    2.3540 C   0  0  0  0  0  0  0  0  0  0  0  0
   -2.6350    1.6860    2.7500 C   0  0  0  0  0  0  0  0  0  0  0  0
   -3.6450    0.9870    2.0780 C   0  0  0  0  0  0  0  0  0  0  0  0
   -4.9510    1.1300    2.4660 O   0  0  0  0  0  0  0  0  0  0  0  0
   -5.9270    0.9240    1.5270 C   0  0  0  0  0  0  0  0  0  0  0  0
   -6.3860    1.9930    0.7480 C   0  0  0  0  0  0  0  0  0  0  0  0
   -7.3830    1.7830   -0.2120 C   0  0  0  0  0  0  0  0  0  0  0  0
   -7.9210    0.5040   -0.3930 C   0  0  0  0  0  0  0  0  0  0  0  0
   -7.4630   -0.5660    0.3850 C   0  0  0  0  0  0  0  0  0  0  0  0
   -6.4650   -0.3550    1.3450 C   0  0  0  0  0  0  0  0  0  0  0  0
   -3.3200    0.1410    1.0110 C   0  0  0  0  0  0  0  0  0  0  0  0
   -1.9850   -0.0050    0.6150 C   0  0  0  0  0  0  0  0  0  0  0  0
    3.9360    1.6020    0.7250 C   0  0  0  0  0  0  0  0  0  0  0  0
    4.6200    1.9870   -0.4340 C   0  0  0  0  0  0  0  0  0  0  0  0
    5.8710    2.6090   -0.3340 C   0  0  0  0  0  0  0  0  0  0  0  0
    6.4360    2.8460    0.9240 C   0  0  0  0  0  0  0  0  0  0  0  0
    5.7520    2.4610    2.0830 C   0  0  0  0  0  0  0  0  0  0  0  0
    4.5020    1.8390    1.9840 C   0  0  0  0  0  0  0  0  0  0  0  0
    1.3810    4.9470    6.3080 H   0  0  0  0  0  0  0  0  0  0  0  0
    1.7390    3.7910    7.5700 H   0  0  0  0  0  0  0  0  0  0  0  0
    2.0850    1.5610    6.9890 H   0  0  0  0  0  0  0  0  0  0  0  0
    1.2540    4.2350    4.0480 H   0  0  0  0  0  0  0  0  0  0  0  0
    0.3130    3.0440    1.8330 H   0  0  0  0  0  0  0  0  0  0  0  0
    2.0490    3.3650    1.6350 H   0  0  0  0  0  0  0  0  0  0  0  0
    3.0760   -0.8060   -0.5700 H   0  0  0  0  0  0  0  0  0  0  0  0
    0.3650   -1.3080   -0.2610 H   0  0  0  0  0  0  0  0  0  0  0  0
   -0.5210    2.0800    2.8720 H   0  0  0  0  0  0  0  0  0  0  0  0
   -2.8860    2.3380    3.5730 H   0  0  0  0  0  0  0  0  0  0  0  0
   -5.9700    2.9800    0.8880 H   0  0  0  0  0  0  0  0  0  0  0  0
   -7.7370    2.6080   -0.8120 H   0  0  0  0  0  0  0  0  0  0  0  0
   -8.6910    0.3420   -1.1340 H   0  0  0  0  0  0  0  0  0  0  0  0
   -7.8780   -1.5530    0.2450 H   0  0  0  0  0  0  0  0  0  0  0  0
   -6.1120   -1.1800    1.9460 H   0  0  0  0  0  0  0  0  0  0  0  0
   -4.0990   -0.3980    0.4930 H   0  0  0  0  0  0  0  0  0  0  0  0
   -1.7340   -0.6570   -0.2080 H   0  0  0  0  0  0  0  0  0  0  0  0
    4.1840    1.8040   -1.4050 H   0  0  0  0  0  0  0  0  0  0  0  0
    6.3990    2.9060   -1.2280 H   0  0  0  0  0  0  0  0  0  0  0  0
    7.4010    3.3260    1.0010 H   0  0  0  0  0  0  0  0  0  0  0  0
    6.1880    2.6440    3.0540 H   0  0  0  0  0  0  0  0  0  0  0  0
    3.9740    1.5420    2.8780 H   0  0  0  0  0  0  0  0  0  0  0  0
  1 32  1  0  0  0  0
  1 33  1  0  0  0  0
  1  2  1  0  0  0  0
  2  3  2  0  0  0  0
  3 34  1  0  0  0  0
  2  4  1  0  0  0  0
  4 35  1  0  0  0  0
  4  5  1  0  0  0  0
  5  6  2  0  0  0  0
  5  7  1  0  0  0  0
  7 36  1  0  0  0  0
  7 37  1  0  0  0  0
  7  8  1  0  0  0  0
  8  9  1  0  0  0  0
  9 10  2  0  0  0  0
 10 38  1  0  0  0  0
 10 11  1  0  0  0  0
 11 39  1  0  0  0  0
 11 12  2  0  0  0  0
 12  8  1  0  0  0  0
 12 13  1  0  0  0  0
 13 14  2  0  0  0  0
 14 40  1  0  0  0  0
 14 15  1  0  0  0  0
 15 41  1  0  0  0  0
 15 16  2  0  0  0  0
 16 17  1  0  0  0  0
 17 18  1  0  0  0  0
 18 19  2  0  0  0  0
 19 42  1  0  0  0  0
 19 20  1  0  0  0  0
 20 43  1  0  0  0  0
 20 21  2  0  0  0  0
 21 44  1  0  0  0  0
 21 22  1  0  0  0  0
 22 45  1  0  0  0  0
 22 23  2  0  0  0  0
 23 18  1  0  0  0  0
 23 46  1  0  0  0  0
 16 24  1  0  0  0  0
 24 47  1  0  0  0  0
 24 25  2  0  0  0  0
 25 13  1  0  0  0  0
 25 48  1  0  0  0  0
  9 26  1  0  0  0  0
 26 27  2  0  0  0  0
 27 49  1  0  0  0  0
 27 28  1  0  0  0  0
 28 50  1  0  0  0  0
 28 29  2  0  0  0  0
 29 51  1  0  0  0  0
 29 30  1  0  0  0  0
 30 52  1  0  0  0  0
 30 31  2  0  0  0  0
 31 26  1  0  0  0  0
 31 53  1  0  0  0  0
M  END
>  <LOGBIO>
5.8900

>  <PRED_LOGBIO>
6.1400

>  <XV_RES>
-0.2570

>  <WHL_TMPL>
2

>  <ANCH>
12-13;20-21

$$$$
ROW26
  -MTS-   01071500183D 0   0.00000     0.00000     0

 76 79  0  0  1  0  0  0  0  0999 V2000
    9.0720    3.3700    1.7220 C   0  0  0  0  0  0  0  0  0  0  0  0
    7.8580    3.4720    2.4710 O   0  0  0  0  0  0  0  0  0  0  0  0
    6.7100    3.7910    1.7950 C   0  0  0  0  0  0  0  0  0  0  0  0
    6.2900    5.1250    1.6950 C   0  0  0  0  0  0  0  0  0  0  0  0
    5.0940    5.4430    1.0470 C   0  0  0  0  0  0  0  0  0  0  0  0
    4.3120    4.4290    0.4860 C   0  0  0  0  0  0  0  0  0  0  0  0
    4.7320    3.0940    0.5440 C   0  0  0  0  0  0  0  0  0  0  0  0
    3.8760    1.9850   -0.0950 C   0  0  0  0  0  0  0  0  0  0  0  0
    2.9850    1.4560    0.9600 N   0  0  0  0  0  0  0  0  0  0  0  0
    1.9020    0.5400    0.5120 C   0  0  0  0  0  0  0  0  0  0  0  0
    0.9050    0.1230    1.6450 C   0  0  1  0  0  0  0  0  0  0  0  0
    1.5620   -0.5580    2.7520 O   0  0  0  0  0  0  0  0  0  0  0  0
   -0.1790   -0.8450    1.0620 C   0  0  2  0  0  0  0  0  0  0  0  0
   -1.1980   -1.2570    2.1710 C   0  0  0  0  0  0  0  0  0  0  0  0
   -1.6050   -2.7270    1.9770 C   0  0  0  0  0  0  0  0  0  0  0  0
   -0.9660   -3.7380    2.7050 C   0  0  0  0  0  0  0  0  0  0  0  0
   -1.3510   -5.0720    2.5450 C   0  0  0  0  0  0  0  0  0  0  0  0
   -0.7500   -6.0400    3.2690 F   0  0  0  0  0  0  0  0  0  0  0  0
   -2.3580   -5.4020    1.6350 C   0  0  0  0  0  0  0  0  0  0  0  0
   -2.9800   -4.3980    0.8860 C   0  0  0  0  0  0  0  0  0  0  0  0
   -3.9400   -4.7190   -0.0070 F   0  0  0  0  0  0  0  0  0  0  0  0
   -2.6080   -3.0620    1.0610 C   0  0  0  0  0  0  0  0  0  0  0  0
   -0.8600   -0.4160   -0.1780 N   0  0  0  0  0  0  0  0  0  0  0  0
   -1.5610    0.7380   -0.1770 C   0  0  0  0  0  0  0  0  0  0  0  0
   -1.5370    1.3970    0.8430 O   0  0  0  0  0  0  0  0  0  0  0  0
   -2.3780    1.2740   -1.3460 C   0  0  0  0  0  0  0  0  0  0  0  0
   -2.5120    0.6580   -2.6000 C   0  0  0  0  0  0  0  0  0  0  0  0
   -3.2920    1.2370   -3.6030 C   0  0  0  0  0  0  0  0  0  0  0  0
   -3.9110    2.4680   -3.4060 C   0  0  0  0  0  0  0  0  0  0  0  0
   -3.7870    3.0870   -2.1660 C   0  0  0  0  0  0  0  0  0  0  0  0
   -3.0520    2.4870   -1.1480 C   0  0  0  0  0  0  0  0  0  0  0  0
   -4.3800    4.2700   -1.9290 N   0  0  0  0  0  0  0  0  0  0  0  0
   -4.2450    4.8880   -0.6630 C   0  0  0  0  0  0  0  0  0  0  0  0
   -3.1840    5.7700   -0.4240 C   0  0  0  0  0  0  0  0  0  0  0  0
   -3.0510    6.3810    0.8280 C   0  0  0  0  0  0  0  0  0  0  0  0
   -3.9790    6.1110    1.8410 C   0  0  0  0  0  0  0  0  0  0  0  0
   -5.0400    5.2290    1.6020 C   0  0  0  0  0  0  0  0  0  0  0  0
   -5.1730    4.6180    0.3500 C   0  0  0  0  0  0  0  0  0  0  0  0
   -5.3180    5.0460   -3.1860 S   0  0  0  0  0  0  0  0  0  0  0  0
   -4.4820    5.2990   -4.3180 O   0  0  0  0  0  0  0  0  0  0  0  0
   -6.3970    4.1900   -3.5730 O   0  0  0  0  0  0  0  0  0  0  0  0
   -5.9830    6.6100   -2.5640 C   0  0  0  0  0  0  0  0  0  0  0  0
    5.9360    2.7880    1.1920 C   0  0  0  0  0  0  0  0  0  0  0  0
    9.2830    4.3230    1.2410 H   0  0  0  0  0  0  0  0  0  0  0  0
    9.8900    3.1120    2.3910 H   0  0  0  0  0  0  0  0  0  0  0  0
    8.9660    2.5970    0.9640 H   0  0  0  0  0  0  0  0  0  0  0  0
    6.8950    5.9110    2.1220 H   0  0  0  0  0  0  0  0  0  0  0  0
    4.7730    6.4720    0.9790 H   0  0  0  0  0  0  0  0  0  0  0  0
    3.3770    4.6770    0.0050 H   0  0  0  0  0  0  0  0  0  0  0  0
    4.5510    1.1810   -0.3810 H   0  0  0  0  0  0  0  0  0  0  0  0
    3.2750    2.4250   -0.8880 H   0  0  0  0  0  0  0  0  0  0  0  0
    2.5110    2.2640    1.3380 H   0  0  0  0  0  0  0  0  0  0  0  0
    2.3990   -0.3770    0.2040 H   0  0  0  0  0  0  0  0  0  0  0  0
    1.3250    1.0430   -0.2610 H   0  0  0  0  0  0  0  0  0  0  0  0
    0.4050    1.0180    2.0080 H   0  0  0  0  0  0  0  0  0  0  0  0
    0.8730   -0.9160    3.3340 H   0  0  0  0  0  0  0  0  0  0  0  0
    0.3580   -1.7580    0.8120 H   0  0  0  0  0  0  0  0  0  0  0  0
   -2.0930   -0.6600    2.0110 H   0  0  0  0  0  0  0  0  0  0  0  0
   -0.7090   -1.1580    3.1380 H   0  0  0  0  0  0  0  0  0  0  0  0
   -0.1720   -3.4860    3.3930 H   0  0  0  0  0  0  0  0  0  0  0  0
   -2.6560   -6.4320    1.5100 H   0  0  0  0  0  0  0  0  0  0  0  0
   -3.0960   -2.2870    0.4880 H   0  0  0  0  0  0  0  0  0  0  0  0
   -0.8020   -0.9790   -1.0150 H   0  0  0  0  0  0  0  0  0  0  0  0
   -2.0050   -0.2760   -2.7920 H   0  0  0  0  0  0  0  0  0  0  0  0
   -3.4170    0.7230   -4.5440 H   0  0  0  0  0  0  0  0  0  0  0  0
   -4.4760    2.9330   -4.2000 H   0  0  0  0  0  0  0  0  0  0  0  0
   -3.0000    2.9670   -0.1820 H   0  0  0  0  0  0  0  0  0  0  0  0
   -2.4690    5.9780   -1.2060 H   0  0  0  0  0  0  0  0  0  0  0  0
   -2.2330    7.0610    1.0130 H   0  0  0  0  0  0  0  0  0  0  0  0
   -3.8760    6.5820    2.8080 H   0  0  0  0  0  0  0  0  0  0  0  0
   -5.7550    5.0210    2.3840 H   0  0  0  0  0  0  0  0  0  0  0  0
   -5.9910    3.9380    0.1660 H   0  0  0  0  0  0  0  0  0  0  0  0
   -5.1620    7.2610   -2.2700 H   0  0  0  0  0  0  0  0  0  0  0  0
   -6.5660    7.0930   -3.3460 H   0  0  0  0  0  0  0  0  0  0  0  0
   -6.6190    6.4180   -1.7030 H   0  0  0  0  0  0  0  0  0  0  0  0
    6.2740    1.7630    1.2280 H   0  0  0  0  0  0  0  0  0  0  0  0
  1 44  1  0  0  0  0
  1 45  1  0  0  0  0
  1 46  1  0  0  0  0
  1  2  1  0  0  0  0
  2  3  1  0  0  0  0
  3  4  2  0  0  0  0
  4 47  1  0  0  0  0
  4  5  1  0  0  0  0
  5 48  1  0  0  0  0
  5  6  2  0  0  0  0
  6 49  1  0  0  0  0
  6  7  1  0  0  0  0
  7  8  1  0  0  0  0
  8 50  1  0  0  0  0
  8 51  1  0  0  0  0
  8  9  1  0  0  0  0
  9 52  1  0  0  0  0
  9 10  1  0  0  0  0
 10 53  1  0  0  0  0
 10 54  1  0  0  0  0
 10 11  1  0  0  0  0
 11 55  1  0  0  0  0
 11 12  1  0  0  0  0
 12 56  1  0  0  0  0
 11 13  1  0  0  0  0
 13 57  1  0  0  0  0
 13 14  1  0  0  0  0
 14 58  1  0  0  0  0
 14 59  1  0  0  0  0
 14 15  1  0  0  0  0
 15 16  2  0  0  0  0
 16 60  1  0  0  0  0
 16 17  1  0  0  0  0
 17 18  1  0  0  0  0
 17 19  2  0  0  0  0
 19 61  1  0  0  0  0
 19 20  1  0  0  0  0
 20 21  1  0  0  0  0
 20 22  2  0  0  0  0
 22 15  1  0  0  0  0
 22 62  1  0  0  0  0
 13 23  1  0  0  0  0
 23 63  1  0  0  0  0
 23 24  1  0  0  0  0
 24 25  2  0  0  0  0
 24 26  1  0  0  0  0
 26 27  2  0  0  0  0
 27 64  1  0  0  0  0
 27 28  1  0  0  0  0
 28 65  1  0  0  0  0
 28 29  2  0  0  0  0
 29 66  1  0  0  0  0
 29 30  1  0  0  0  0
 30 31  2  0  0  0  0
 31 26  1  0  0  0  0
 31 67  1  0  0  0  0
 30 32  1  0  0  0  0
 32 33  1  0  0  0  0
 33 34  2  0  0  0  0
 34 68  1  0  0  0  0
 34 35  1  0  0  0  0
 35 69  1  0  0  0  0
 35 36  2  0  0  0  0
 36 70  1  0  0  0  0
 36 37  1  0  0  0  0
 37 71  1  0  0  0  0
 37 38  2  0  0  0  0
 38 33  1  0  0  0  0
 38 72  1  0  0  0  0
 32 39  1  0  0  0  0
 39 40  2  0  0  0  0
 39 41  2  0  0  0  0
 39 42  1  0  0  0  0
 42 73  1  0  0  0  0
 42 74  1  0  0  0  0
 42 75  1  0  0  0  0
  7 43  2  0  0  0  0
 43  3  1  0  0  0  0
 43 76  1  0  0  0  0
M  END
>  <LOGBIO>
6.8600

>  <PRED_LOGBIO>
6.7000

>  <XV_RES>
0.1650

>  <WHL_TMPL>
8

>  <ANCH>
32-33;13-11

$$$$
ROW27
  -MTS-   01071500183D 0   0.00000     0.00000     0

 82 84  0  0  1  0  0  0  0  0999 V2000
    0.7370    3.1580    5.5720 C   0  0  0  0  0  0  0  0  0  0  0  0
    1.9900    2.3420    5.8720 C   0  0  0  0  0  0  0  0  0  0  0  0
    2.3360    2.4650    7.3530 C   0  0  0  0  0  0  0  0  0  0  0  0
    1.7530    0.9690    5.5500 O   0  0  0  0  0  0  0  0  0  0  0  0
    1.4310    0.6630    4.2750 C   0  0  0  0  0  0  0  0  0  0  0  0
    1.3510    1.5460    3.4380 O   0  0  0  0  0  0  0  0  0  0  0  0
    1.1710   -0.7730    3.8850 C   0  0  0  0  0  0  0  0  0  0  0  0
    0.8430   -0.8400    2.4540 N   0  0  0  0  0  0  0  0  0  0  0  0
    1.9980   -1.0120    1.7370 C   0  0  0  0  0  0  0  0  0  0  0  0
    2.0540   -0.7140    0.4320 C   0  0  0  0  0  0  0  0  0  0  0  0
    0.7790   -0.1850   -0.1810 C   0  0  0  0  0  0  0  0  0  0  0  0
    1.1000    0.6330   -1.4280 C   0  0  0  0  0  0  0  0  0  0  0  0
    0.0490    0.6710    0.8260 C   0  0  0  0  0  0  0  0  0  0  0  0
    0.1320    0.2770    2.1040 C   0  0  0  0  0  0  0  0  0  0  0  0
   -0.7130    1.8750    0.4250 C   0  0  0  0  0  0  0  0  0  0  0  0
   -0.1730    2.9390    0.3860 O   0  0  0  0  0  0  0  0  0  0  0  0
   -2.0200    1.7690    0.1030 O   0  0  0  0  0  0  0  0  0  0  0  0
   -2.7160    2.9590   -0.2790 C   0  0  0  0  0  0  0  0  0  0  0  0
   -2.0510    3.5640   -1.5120 C   0  0  0  0  0  0  0  0  0  0  0  0
   -4.1680    2.6190   -0.5990 C   0  0  0  0  0  0  0  0  0  0  0  0
   -2.6700    3.9650    0.8680 C   0  0  0  0  0  0  0  0  0  0  0  0
    3.2910   -0.8920   -0.3610 C   0  0  0  0  0  0  0  0  0  0  0  0
    3.4270   -0.2340   -1.3750 O   0  0  0  0  0  0  0  0  0  0  0  0
    4.2610   -1.7570   -0.0030 N   0  0  0  0  0  0  0  0  0  0  0  0
    5.4510   -1.9430   -0.8520 C   0  0  1  0  0  0  0  0  0  0  0  0
    5.8210   -3.4530   -0.9330 C   0  0  0  0  0  0  0  0  0  0  0  0
    4.6560   -4.2410   -1.5570 C   0  0  0  0  0  0  0  0  0  0  0  0
    4.5690   -4.3740   -2.9480 C   0  0  0  0  0  0  0  0  0  0  0  0
    3.5040   -5.0690   -3.5290 C   0  0  0  0  0  0  0  0  0  0  0  0
    2.5060   -5.6210   -2.7220 C   0  0  0  0  0  0  0  0  0  0  0  0
    2.5890   -5.4950   -1.3320 C   0  0  0  0  0  0  0  0  0  0  0  0
    3.6730   -4.8290   -0.7520 C   0  0  0  0  0  0  0  0  0  0  0  0
    6.6610   -1.1140   -0.3190 C   0  0  2  0  0  0  0  0  0  0  0  0
    7.8910   -1.5350   -0.9650 O   0  0  0  0  0  0  0  0  0  0  0  0
    6.3750    0.4130   -0.4880 C   0  0  0  0  0  0  0  0  0  0  0  0
    7.4580    1.2720    0.0580 N   0  0  0  0  0  0  0  0  0  0  0  0
    7.0280    2.6690    0.2210 C   0  0  0  0  0  0  0  0  0  0  0  0
    7.7800    3.3660    1.3680 C   0  0  0  0  0  0  0  0  0  0  0  0
    6.3140    2.9220    1.5610 C   0  0  0  0  0  0  0  0  0  0  0  0
   -0.0920    2.7840    6.1700 H   0  0  0  0  0  0  0  0  0  0  0  0
    0.9170    4.2030    5.8170 H   0  0  0  0  0  0  0  0  0  0  0  0
    0.4910    3.0710    4.5160 H   0  0  0  0  0  0  0  0  0  0  0  0
    2.8190    2.7160    5.2740 H   0  0  0  0  0  0  0  0  0  0  0  0
    1.5080    2.0900    7.9510 H   0  0  0  0  0  0  0  0  0  0  0  0
    2.5170    3.5090    7.5980 H   0  0  0  0  0  0  0  0  0  0  0  0
    3.2300    1.8820    7.5660 H   0  0  0  0  0  0  0  0  0  0  0  0
    0.3380   -1.1610    4.4670 H   0  0  0  0  0  0  0  0  0  0  0  0
    2.0600   -1.3690    4.0820 H   0  0  0  0  0  0  0  0  0  0  0  0
    2.8780   -1.3950    2.2320 H   0  0  0  0  0  0  0  0  0  0  0  0
    0.1460   -1.0120   -0.4950 H   0  0  0  0  0  0  0  0  0  0  0  0
    2.0800    1.0940   -1.3180 H   0  0  0  0  0  0  0  0  0  0  0  0
    1.1010   -0.0190   -2.2990 H   0  0  0  0  0  0  0  0  0  0  0  0
    0.3470    1.4090   -1.5560 H   0  0  0  0  0  0  0  0  0  0  0  0
   -0.3690    0.8490    2.8700 H   0  0  0  0  0  0  0  0  0  0  0  0
   -2.0830    2.8470   -2.3300 H   0  0  0  0  0  0  0  0  0  0  0  0
   -2.5800    4.4700   -1.8020 H   0  0  0  0  0  0  0  0  0  0  0  0
   -1.0150    3.8070   -1.2830 H   0  0  0  0  0  0  0  0  0  0  0  0
   -4.2010    1.9020   -1.4170 H   0  0  0  0  0  0  0  0  0  0  0  0
   -4.6970    3.5240   -0.8890 H   0  0  0  0  0  0  0  0  0  0  0  0
   -4.6420    2.1880    0.2800 H   0  0  0  0  0  0  0  0  0  0  0  0
   -1.6350    4.2070    1.0970 H   0  0  0  0  0  0  0  0  0  0  0  0
   -3.1990    4.8700    0.5790 H   0  0  0  0  0  0  0  0  0  0  0  0
   -3.1440    3.5330    1.7480 H   0  0  0  0  0  0  0  0  0  0  0  0
    4.1710   -2.2820    0.8550 H   0  0  0  0  0  0  0  0  0  0  0  0
    5.2260   -1.5980   -1.8590 H   0  0  0  0  0  0  0  0  0  0  0  0
    5.9240   -3.8050    0.0910 H   0  0  0  0  0  0  0  0  0  0  0  0
    6.6920   -3.5570   -1.5760 H   0  0  0  0  0  0  0  0  0  0  0  0
    5.3300   -3.9360   -3.5770 H   0  0  0  0  0  0  0  0  0  0  0  0
    3.4530   -5.1790   -4.6020 H   0  0  0  0  0  0  0  0  0  0  0  0
    1.6740   -6.1430   -3.1700 H   0  0  0  0  0  0  0  0  0  0  0  0
    1.8150   -5.9130   -0.7050 H   0  0  0  0  0  0  0  0  0  0  0  0
    3.7520   -4.7680    0.3230 H   0  0  0  0  0  0  0  0  0  0  0  0
    6.7430   -1.3110    0.7480 H   0  0  0  0  0  0  0  0  0  0  0  0
    7.6540   -2.0490   -1.7530 H   0  0  0  0  0  0  0  0  0  0  0  0
    5.4940    0.6220    0.1150 H   0  0  0  0  0  0  0  0  0  0  0  0
    6.2780    0.6140   -1.5530 H   0  0  0  0  0  0  0  0  0  0  0  0
    8.1890    1.2810   -0.6390 H   0  0  0  0  0  0  0  0  0  0  0  0
    6.7360    3.2570   -0.6470 H   0  0  0  0  0  0  0  0  0  0  0  0
    7.9360    4.4360    1.2470 H   0  0  0  0  0  0  0  0  0  0  0  0
    8.4890    2.7100    1.8690 H   0  0  0  0  0  0  0  0  0  0  0  0
    6.1660    2.0460    2.1890 H   0  0  0  0  0  0  0  0  0  0  0  0
    5.6120    3.7520    1.5160 H   0  0  0  0  0  0  0  0  0  0  0  0
  1 40  1  0  0  0  0
  1 41  1  0  0  0  0
  1 42  1  0  0  0  0
  1  2  1  0  0  0  0
  2 43  1  0  0  0  0
  2  3  1  0  0  0  0
  3 44  1  0  0  0  0
  3 45  1  0  0  0  0
  3 46  1  0  0  0  0
  2  4  1  0  0  0  0
  4  5  1  0  0  0  0
  5  6  2  0  0  0  0
  5  7  1  0  0  0  0
  7 47  1  0  0  0  0
  7 48  1  0  0  0  0
  7  8  1  0  0  0  0
  8  9  1  0  0  0  0
  9 49  1  0  0  0  0
  9 10  2  0  0  0  0
 10 11  1  0  0  0  0
 11 50  1  0  0  0  0
 11 12  1  0  0  0  0
 12 51  1  0  0  0  0
 12 52  1  0  0  0  0
 12 53  1  0  0  0  0
 11 13  1  0  0  0  0
 13 14  2  0  0  0  0
 14  8  1  0  0  0  0
 14 54  1  0  0  0  0
 13 15  1  0  0  0  0
 15 16  2  0  0  0  0
 15 17  1  0  0  0  0
 17 18  1  0  0  0  0
 18 19  1  0  0  0  0
 19 55  1  0  0  0  0
 19 56  1  0  0  0  0
 19 57  1  0  0  0  0
 18 20  1  0  0  0  0
 20 58  1  0  0  0  0
 20 59  1  0  0  0  0
 20 60  1  0  0  0  0
 18 21  1  0  0  0  0
 21 61  1  0  0  0  0
 21 62  1  0  0  0  0
 21 63  1  0  0  0  0
 10 22  1  0  0  0  0
 22 23  2  0  0  0  0
 22 24  1  0  0  0  0
 24 64  1  0  0  0  0
 24 25  1  0  0  0  0
 25 65  1  0  0  0  0
 25 26  1  0  0  0  0
 26 66  1  0  0  0  0
 26 67  1  0  0  0  0
 26 27  1  0  0  0  0
 27 28  2  0  0  0  0
 28 68  1  0  0  0  0
 28 29  1  0  0  0  0
 29 69  1  0  0  0  0
 29 30  2  0  0  0  0
 30 70  1  0  0  0  0
 30 31  1  0  0  0  0
 31 71  1  0  0  0  0
 31 32  2  0  0  0  0
 32 27  1  0  0  0  0
 32 72  1  0  0  0  0
 25 33  1  0  0  0  0
 33 73  1  0  0  0  0
 33 34  1  0  0  0  0
 34 74  1  0  0  0  0
 33 35  1  0  0  0  0
 35 75  1  0  0  0  0
 35 76  1  0  0  0  0
 35 36  1  0  0  0  0
 36 77  1  0  0  0  0
 36 37  1  0  0  0  0
 37 78  1  0  0  0  0
 37 38  1  0  0  0  0
 38 79  1  0  0  0  0
 38 80  1  0  0  0  0
 38 39  1  0  0  0  0
 39 37  1  0  0  0  0
 39 81  1  0  0  0  0
 39 82  1  0  0  0  0
M  END
>  <LOGBIO>
4.5000

>  <PRED_LOGBIO>
4.8700

>  <XV_RES>
-0.6400

>  <WHL_TMPL>
12

>  <ANCH>
17-60;46-47

$$$$
ROW28
  -MTS-   01071500183D 0   0.00000     0.00000     0

 43 46  0  0  0  0  0  0  0  0999 V2000
   -1.2720   -1.9280    2.9820 C   0  0  0  0  0  0  0  0  0  0  0  0
   -1.7790   -0.6060    3.3800 N   0  0  0  0  0  0  0  0  0  0  0  0
   -1.0490    0.5510    3.3220 C   0  0  0  0  0  0  0  0  0  0  0  0
   -1.7540    1.5870    3.7390 N   0  0  0  0  0  0  0  0  0  0  0  0
   -3.0880    1.1010    4.1180 C   0  0  0  0  0  0  0  0  0  0  0  0
   -3.0060   -0.3810    3.8410 C   0  0  0  0  0  0  0  0  0  0  0  0
   -3.8960   -1.2140    4.0090 O   0  0  0  0  0  0  0  0  0  0  0  0
   -4.1810    1.7660    3.3170 C   0  0  0  0  0  0  0  0  0  0  0  0
   -4.0040    3.0440    2.7730 C   0  0  0  0  0  0  0  0  0  0  0  0
   -5.0220    3.6070    1.9930 C   0  0  0  0  0  0  0  0  0  0  0  0
   -6.1530    2.9240    1.7740 N   0  0  0  0  0  0  0  0  0  0  0  0
   -6.3570    1.6990    2.2790 C   0  0  0  0  0  0  0  0  0  0  0  0
   -5.3760    1.0810    3.0670 C   0  0  0  0  0  0  0  0  0  0  0  0
   -3.4040    1.3880    5.5660 C   0  0  0  0  0  0  0  0  0  0  0  0
   -2.8900    2.5370    6.1800 C   0  0  0  0  0  0  0  0  0  0  0  0
   -3.1830    2.8040    7.5230 C   0  0  0  0  0  0  0  0  0  0  0  0
   -3.9890    1.9220    8.2520 C   0  0  0  0  0  0  0  0  0  0  0  0
   -4.5030    0.7730    7.6390 C   0  0  0  0  0  0  0  0  0  0  0  0
   -4.2100    0.5070    6.2960 C   0  0  0  0  0  0  0  0  0  0  0  0
   -5.3560   -0.1590    8.4090 C   0  0  0  0  0  0  0  0  0  0  0  0
   -6.6690   -0.4230    8.0010 C   0  0  0  0  0  0  0  0  0  0  0  0
   -7.4490   -1.3090    8.7520 C   0  0  0  0  0  0  0  0  0  0  0  0
   -6.8920   -1.9050    9.8900 C   0  0  0  0  0  0  0  0  0  0  0  0
   -5.6320   -1.6330   10.2560 N   0  0  0  0  0  0  0  0  0  0  0  0
   -4.8610   -0.7890    9.5570 C   0  0  0  0  0  0  0  0  0  0  0  0
    0.2470    0.6250    2.8860 N   0  0  0  0  0  0  0  0  0  0  0  0
   -0.1980   -1.9700    3.1540 H   0  0  0  0  0  0  0  0  0  0  0  0
   -1.4780   -2.0930    1.9270 H   0  0  0  0  0  0  0  0  0  0  0  0
   -1.7640   -2.6980    3.5730 H   0  0  0  0  0  0  0  0  0  0  0  0
   -3.0900    3.5900    2.9520 H   0  0  0  0  0  0  0  0  0  0  0  0
   -4.8950    4.5920    1.5690 H   0  0  0  0  0  0  0  0  0  0  0  0
   -7.2840    1.1840    2.0770 H   0  0  0  0  0  0  0  0  0  0  0  0
   -5.5400    0.0950    3.4740 H   0  0  0  0  0  0  0  0  0  0  0  0
   -2.2670    3.2170    5.6180 H   0  0  0  0  0  0  0  0  0  0  0  0
   -2.7860    3.6900    7.9960 H   0  0  0  0  0  0  0  0  0  0  0  0
   -4.2150    2.1280    9.2880 H   0  0  0  0  0  0  0  0  0  0  0  0
   -4.6070   -0.3800    5.8220 H   0  0  0  0  0  0  0  0  0  0  0  0
   -7.0740    0.0510    7.1190 H   0  0  0  0  0  0  0  0  0  0  0  0
   -8.4650   -1.5300    8.4590 H   0  0  0  0  0  0  0  0  0  0  0  0
   -7.4830   -2.5910   10.4780 H   0  0  0  0  0  0  0  0  0  0  0  0
   -3.8500   -0.5940    9.8820 H   0  0  0  0  0  0  0  0  0  0  0  0
    0.4430    0.7890    1.9090 H   0  0  0  0  0  0  0  0  0  0  0  0
    1.0080    0.5150    3.5420 H   0  0  0  0  0  0  0  0  0  0  0  0
  1 27  1  0  0  0  0
  1 28  1  0  0  0  0
  1 29  1  0  0  0  0
  1  2  1  0  0  0  0
  2  3  1  0  0  0  0
  3  4  2  0  0  0  0
  4  5  1  0  0  0  0
  5  6  1  0  0  0  0
  6  2  1  0  0  0  0
  6  7  2  0  0  0  0
  5  8  1  0  0  0  0
  8  9  2  0  0  0  0
  9 30  1  0  0  0  0
  9 10  1  0  0  0  0
 10 31  1  0  0  0  0
 10 11  2  0  0  0  0
 11 12  1  0  0  0  0
 12 32  1  0  0  0  0
 12 13  2  0  0  0  0
 13  8  1  0  0  0  0
 13 33  1  0  0  0  0
  5 14  1  0  0  0  0
 14 15  2  0  0  0  0
 15 34  1  0  0  0  0
 15 16  1  0  0  0  0
 16 35  1  0  0  0  0
 16 17  2  0  0  0  0
 17 36  1  0  0  0  0
 17 18  1  0  0  0  0
 18 19  2  0  0  0  0
 19 14  1  0  0  0  0
 19 37  1  0  0  0  0
 18 20  1  0  0  0  0
 20 21  2  0  0  0  0
 21 38  1  0  0  0  0
 21 22  1  0  0  0  0
 22 39  1  0  0  0  0
 22 23  2  0  0  0  0
 23 40  1  0  0  0  0
 23 24  1  0  0  0  0
 24 25  2  0  0  0  0
 25 20  1  0  0  0  0
 25 41  1  0  0  0  0
  3 26  1  0  0  0  0
 26 42  1  0  0  0  0
 26 43  1  0  0  0  0
M  END
>  <LOGBIO>
7.2200

>  <PRED_LOGBIO>
6.7600

>  <XV_RES>
0.5500

>  <WHL_TMPL>
1

>  <ANCH>
42-51;11-12

$$$$
ROW29
  -MTS-   01071500183D 0   0.00000     0.00000     0

 91 94  0  0  1  0  0  0  0  0999 V2000
    7.1800    1.8330    2.7030 C   0  0  0  0  0  0  0  0  0  0  0  0
    7.1190    0.4070    2.1640 C   0  0  0  0  0  0  0  0  0  0  0  0
    5.7510   -0.3100    2.2290 C   0  0  0  0  0  0  0  0  0  0  0  0
    4.6640    0.6610    2.3250 N   0  0  0  0  0  0  0  0  0  0  0  0
    4.9520    2.1020    2.3480 C   0  0  0  0  0  0  0  0  0  0  0  0
    6.4610    2.3220    2.2600 C   0  0  0  0  0  0  0  0  0  0  0  0
    6.7600    3.8180    2.2830 C   0  0  0  0  0  0  0  0  0  0  0  0
    3.3950    0.2170    2.3920 C   0  0  0  0  0  0  0  0  0  0  0  0
    3.1800   -0.9810    2.3980 O   0  0  0  0  0  0  0  0  0  0  0  0
    2.2060    1.1540    2.4870 C   0  0  0  0  0  0  0  0  0  0  0  0
    2.2250    2.4320    1.9170 C   0  0  0  0  0  0  0  0  0  0  0  0
    1.1640    3.3070    2.1310 C   0  0  0  0  0  0  0  0  0  0  0  0
    1.2020    4.5280    1.5650 C   0  0  0  0  0  0  0  0  0  0  0  0
    0.0720    2.9180    2.9080 C   0  0  0  0  0  0  0  0  0  0  0  0
   -0.0240    1.6100    3.3960 C   0  0  0  0  0  0  0  0  0  0  0  0
    1.0430    0.7350    3.1500 C   0  0  0  0  0  0  0  0  0  0  0  0
   -1.2760    1.1780    4.1410 C   0  0  0  0  0  0  0  0  0  0  0  0
   -2.2930    1.8190    3.9560 O   0  0  0  0  0  0  0  0  0  0  0  0
   -1.3070    0.1190    4.9820 N   0  0  0  0  0  0  0  0  0  0  0  0
   -2.6090   -0.3640    5.4730 C   0  0  1  0  0  0  0  0  0  0  0  0
   -3.1010    0.5310    6.6460 C   0  0  0  0  0  0  0  0  0  0  0  0
   -4.4760    0.0630    7.1500 C   0  0  0  0  0  0  0  0  0  0  0  0
   -4.5970   -0.6410    8.3550 C   0  0  0  0  0  0  0  0  0  0  0  0
   -5.8380   -1.1430    8.7580 C   0  0  0  0  0  0  0  0  0  0  0  0
   -5.9420   -1.8390    9.9100 F   0  0  0  0  0  0  0  0  0  0  0  0
   -6.9710   -0.9250    7.9690 C   0  0  0  0  0  0  0  0  0  0  0  0
   -6.8650   -0.1820    6.7900 C   0  0  0  0  0  0  0  0  0  0  0  0
   -7.9600    0.0450    6.0340 F   0  0  0  0  0  0  0  0  0  0  0  0
   -5.6250    0.3260    6.3940 C   0  0  0  0  0  0  0  0  0  0  0  0
   -2.6310   -1.8840    5.8730 C   0  0  2  0  0  0  0  0  0  0  0  0
   -4.0030   -2.2170    6.1020 O   0  0  0  0  0  0  0  0  0  0  0  0
   -2.1580   -2.7850    4.7330 C   0  0  1  0  0  0  0  0  0  0  0  0
   -0.6300   -2.9640    4.8030 C   0  0  0  0  0  0  0  0  0  0  0  0
   -0.1240   -3.9430    3.8310 N   0  0  0  0  0  0  0  0  0  0  0  0
   -0.8640   -5.2120    3.7910 C   0  0  0  0  0  0  0  0  0  0  0  0
   -2.3870   -4.9930    3.7400 C   0  0  0  0  0  0  0  0  0  0  0  0
   -2.8340   -4.0880    4.8090 N   0  0  0  0  0  0  0  0  0  0  0  0
    1.2540   -3.6220    2.8000 S   0  0  0  0  0  0  0  0  0  0  0  0
    1.1080   -4.3410    1.5720 O   0  0  0  0  0  0  0  0  0  0  0  0
    1.3290   -2.2210    2.5270 O   0  0  0  0  0  0  0  0  0  0  0  0
    2.7940   -4.1650    3.6490 C   0  0  0  0  0  0  0  0  0  0  0  0
    3.5560   -3.4130    4.4550 C   0  0  0  0  0  0  0  0  0  0  0  0
    4.6240   -4.2080    4.8860 N   0  0  0  0  0  0  0  0  0  0  0  0
    4.4930   -5.4040    4.3430 C   0  0  0  0  0  0  0  0  0  0  0  0
    5.4300   -6.5710    4.5420 C   0  0  0  0  0  0  0  0  0  0  0  0
    3.3630   -5.4080    3.5680 N   0  0  0  0  0  0  0  0  0  0  0  0
    2.8520   -6.5450    2.7880 C   0  0  0  0  0  0  0  0  0  0  0  0
    6.8980    1.8360    3.7540 H   0  0  0  0  0  0  0  0  0  0  0  0
    8.1920    2.2180    2.5980 H   0  0  0  0  0  0  0  0  0  0  0  0
    6.4920    2.4630    2.1420 H   0  0  0  0  0  0  0  0  0  0  0  0
    7.7740   -0.1710    2.8130 H   0  0  0  0  0  0  0  0  0  0  0  0
    7.4180    0.4380    1.1180 H   0  0  0  0  0  0  0  0  0  0  0  0
    5.7430   -0.8770    3.1580 H   0  0  0  0  0  0  0  0  0  0  0  0
    5.6310   -0.8890    1.3160 H   0  0  0  0  0  0  0  0  0  0  0  0
    4.4650    2.5830    1.5020 H   0  0  0  0  0  0  0  0  0  0  0  0
    4.5760    2.5320    3.2740 H   0  0  0  0  0  0  0  0  0  0  0  0
    6.9480    1.8410    3.1060 H   0  0  0  0  0  0  0  0  0  0  0  0
    6.8370    1.8920    1.3330 H   0  0  0  0  0  0  0  0  0  0  0  0
    6.3850    4.2480    3.2100 H   0  0  0  0  0  0  0  0  0  0  0  0
    7.8350    3.9740    2.2200 H   0  0  0  0  0  0  0  0  0  0  0  0
    6.2730    4.2990    1.4370 H   0  0  0  0  0  0  0  0  0  0  0  0
    3.0640    2.7400    1.3100 H   0  0  0  0  0  0  0  0  0  0  0  0
    0.1900    4.8910    1.3970 H   0  0  0  0  0  0  0  0  0  0  0  0
    1.6560    4.4040    0.5840 H   0  0  0  0  0  0  0  0  0  0  0  0
    1.7790    5.1840    2.2130 H   0  0  0  0  0  0  0  0  0  0  0  0
   -0.7060    3.6320    3.1350 H   0  0  0  0  0  0  0  0  0  0  0  0
    0.9680   -0.2910    3.4800 H   0  0  0  0  0  0  0  0  0  0  0  0
   -0.4510   -0.3330    5.2690 H   0  0  0  0  0  0  0  0  0  0  0  0
   -3.3300   -0.2460    4.6670 H   0  0  0  0  0  0  0  0  0  0  0  0
   -3.2460    1.5280    6.2340 H   0  0  0  0  0  0  0  0  0  0  0  0
   -2.3880    0.4420    7.4630 H   0  0  0  0  0  0  0  0  0  0  0  0
   -3.7270   -0.7970    8.9760 H   0  0  0  0  0  0  0  0  0  0  0  0
   -7.9260   -1.3300    8.2700 H   0  0  0  0  0  0  0  0  0  0  0  0
   -5.5520    0.9260    5.4990 H   0  0  0  0  0  0  0  0  0  0  0  0
   -2.0210   -2.0420    6.7600 H   0  0  0  0  0  0  0  0  0  0  0  0
   -4.5740   -1.8240    5.4240 H   0  0  0  0  0  0  0  0  0  0  0  0
   -2.4310   -2.2770    3.8100 H   0  0  0  0  0  0  0  0  0  0  0  0
   -0.3490   -3.2740    5.8070 H   0  0  0  0  0  0  0  0  0  0  0  0
   -0.1470   -2.0040    4.6330 H   0  0  0  0  0  0  0  0  0  0  0  0
   -0.6120   -5.8040    4.6680 H   0  0  0  0  0  0  0  0  0  0  0  0
   -0.5510   -5.7850    2.9210 H   0  0  0  0  0  0  0  0  0  0  0  0
   -2.6600   -4.5750    2.7730 H   0  0  0  0  0  0  0  0  0  0  0  0
   -2.8940   -5.9500    3.8400 H   0  0  0  0  0  0  0  0  0  0  0  0
   -3.8330   -3.9540    4.7390 H   0  0  0  0  0  0  0  0  0  0  0  0
    3.3780   -2.3820    4.7240 H   0  0  0  0  0  0  0  0  0  0  0  0
    5.8840   -6.5070    5.5290 H   0  0  0  0  0  0  0  0  0  0  0  0
    6.2080   -6.5450    3.7830 H   0  0  0  0  0  0  0  0  0  0  0  0
    4.8720   -7.5020    4.4600 H   0  0  0  0  0  0  0  0  0  0  0  0
    3.1310   -7.4760    3.2770 H   0  0  0  0  0  0  0  0  0  0  0  0
    3.2790   -6.5190    1.7870 H   0  0  0  0  0  0  0  0  0  0  0  0
    1.7680   -6.4810    2.7210 H   0  0  0  0  0  0  0  0  0  0  0  0
  1 48  1  0  0  0  0
  1 49  1  0  0  0  0
  1 50  1  0  0  0  0
  1  2  1  0  0  0  0
  2 51  1  0  0  0  0
  2 52  1  0  0  0  0
  2  3  1  0  0  0  0
  3 53  1  0  0  0  0
  3 54  1  0  0  0  0
  3  4  1  0  0  0  0
  4  5  1  0  0  0  0
  5 55  1  0  0  0  0
  5 56  1  0  0  0  0
  5  6  1  0  0  0  0
  6 57  1  0  0  0  0
  6 58  1  0  0  0  0
  6  7  1  0  0  0  0
  7 59  1  0  0  0  0
  7 60  1  0  0  0  0
  7 61  1  0  0  0  0
  4  8  1  0  0  0  0
  8  9  2  0  0  0  0
  8 10  1  0  0  0  0
 10 11  2  0  0  0  0
 11 62  1  0  0  0  0
 11 12  1  0  0  0  0
 12 13  1  0  0  0  0
 13 63  1  0  0  0  0
 13 64  1  0  0  0  0
 13 65  1  0  0  0  0
 12 14  2  0  0  0  0
 14 66  1  0  0  0  0
 14 15  1  0  0  0  0
 15 16  2  0  0  0  0
 16 10  1  0  0  0  0
 16 67  1  0  0  0  0
 15 17  1  0  0  0  0
 17 18  2  0  0  0  0
 17 19  1  0  0  0  0
 19 68  1  0  0  0  0
 19 20  1  0  0  0  0
 20 69  1  0  0  0  0
 20 21  1  0  0  0  0
 21 70  1  0  0  0  0
 21 71  1  0  0  0  0
 21 22  1  0  0  0  0
 22 23  2  0  0  0  0
 23 72  1  0  0  0  0
 23 24  1  0  0  0  0
 24 25  1  0  0  0  0
 24 26  2  0  0  0  0
 26 73  1  0  0  0  0
 26 27  1  0  0  0  0
 27 28  1  0  0  0  0
 27 29  2  0  0  0  0
 29 22  1  0  0  0  0
 29 74  1  0  0  0  0
 20 30  1  0  0  0  0
 30 75  1  0  0  0  0
 30 31  1  0  0  0  0
 31 76  1  0  0  0  0
 30 32  1  0  0  0  0
 32 77  1  0  0  0  0
 32 33  1  0  0  0  0
 33 78  1  0  0  0  0
 33 79  1  0  0  0  0
 33 34  1  0  0  0  0
 34 35  1  0  0  0  0
 35 80  1  0  0  0  0
 35 81  1  0  0  0  0
 35 36  1  0  0  0  0
 36 82  1  0  0  0  0
 36 83  1  0  0  0  0
 36 37  1  0  0  0  0
 37 32  1  0  0  0  0
 37 84  1  0  0  0  0
 34 38  1  0  0  0  0
 38 39  2  0  0  0  0
 38 40  2  0  0  0  0
 38 41  1  0  0  0  0
 41 42  2  0  0  0  0
 42 85  1  0  0  0  0
 42 43  1  0  0  0  0
 43 44  2  0  0  0  0
 44 45  1  0  0  0  0
 45 86  1  0  0  0  0
 45 87  1  0  0  0  0
 45 88  1  0  0  0  0
 44 46  1  0  0  0  0
 46 41  1  0  0  0  0
 46 47  1  0  0  0  0
 47 89  1  0  0  0  0
 47 90  1  0  0  0  0
 47 91  1  0  0  0  0
M  END
>  <LOGBIO>
7.2400

>  <PRED_LOGBIO>
7.0300

>  <XV_RES>
0.2650

>  <WHL_TMPL>
6

>  <ANCH>
61-81;22-23

$$$$
ROW30
  -MTS-   01071500183D 0   0.00000     0.00000     0

 72 74  0  0  1  0  0  0  0  0999 V2000
    9.8480    0.5680    1.8170 C   0  0  0  0  0  0  0  0  0  0  0  0
    8.4350    0.9800    1.4140 C   0  0  0  0  0  0  0  0  0  0  0  0
    7.4970   -0.2190    1.5510 C   0  0  0  0  0  0  0  0  0  0  0  0
    6.1360    0.1780    1.1620 N   0  0  0  0  0  0  0  0  0  0  0  0
    5.1470   -0.7110    1.2040 C   0  0  0  0  0  0  0  0  0  0  0  0
    5.3720   -1.8640    1.5680 O   0  0  0  0  0  0  0  0  0  0  0  0
    3.9000   -0.3480    0.8480 C   0  0  0  0  0  0  0  0  0  0  0  0
    3.6330    0.9890    0.5620 C   0  0  0  0  0  0  0  0  0  0  0  0
    2.3200    1.3820    0.3130 C   0  0  0  0  0  0  0  0  0  0  0  0
    1.2910    0.4430    0.3060 C   0  0  0  0  0  0  0  0  0  0  0  0
    1.5590   -0.9110    0.5470 C   0  0  0  0  0  0  0  0  0  0  0  0
    2.8840   -1.3000    0.7870 C   0  0  0  0  0  0  0  0  0  0  0  0
    0.4560   -1.9530    0.5950 C   0  0  0  0  0  0  0  0  0  0  0  0
    0.6980   -3.0310    1.1060 O   0  0  0  0  0  0  0  0  0  0  0  0
   -0.7800   -1.7360    0.1060 N   0  0  0  0  0  0  0  0  0  0  0  0
   -1.8650   -2.6800    0.4050 C   0  0  1  0  0  0  0  0  0  0  0  0
   -1.8930   -3.1430    1.8970 C   0  0  0  0  0  0  0  0  0  0  0  0
   -3.3060   -3.0580    2.5000 C   0  0  0  0  0  0  0  0  0  0  0  0
   -4.1440   -4.1780    2.5440 C   0  0  0  0  0  0  0  0  0  0  0  0
   -5.4080   -4.0890    3.1330 C   0  0  0  0  0  0  0  0  0  0  0  0
   -5.8490   -2.8750    3.6680 C   0  0  0  0  0  0  0  0  0  0  0  0
   -5.0240   -1.7480    3.6080 C   0  0  0  0  0  0  0  0  0  0  0  0
   -3.7620   -1.8390    3.0160 C   0  0  0  0  0  0  0  0  0  0  0  0
   -1.8360   -3.8920   -0.5720 C   0  0  2  0  0  0  0  0  0  0  0  0
   -2.7540   -4.9360   -0.1570 O   0  0  0  0  0  0  0  0  0  0  0  0
   -2.1690   -3.3700   -2.0030 C   0  0  0  0  0  0  0  0  0  0  0  0
   -1.3990   -2.1650   -2.4110 N   0  0  0  0  0  0  0  0  0  0  0  0
   -1.8830   -1.5830   -3.6820 C   0  0  0  0  0  0  0  0  0  0  0  0
   -0.9970   -0.3820   -4.0450 C   0  0  0  0  0  0  0  0  0  0  0  0
   -1.3460    0.9070   -3.6250 C   0  0  0  0  0  0  0  0  0  0  0  0
   -0.5720    2.0040   -4.0090 C   0  0  0  0  0  0  0  0  0  0  0  0
    0.5690    1.8160   -4.7930 C   0  0  0  0  0  0  0  0  0  0  0  0
    0.9570    0.5270   -5.1830 C   0  0  0  0  0  0  0  0  0  0  0  0
    2.0940    0.3370   -5.9230 O   0  0  0  0  0  0  0  0  0  0  0  0
    1.9710    0.3100   -7.3480 C   0  0  0  0  0  0  0  0  0  0  0  0
    0.1640   -0.5650   -4.8040 C   0  0  0  0  0  0  0  0  0  0  0  0
    2.0210    2.7460    0.0870 C   0  0  0  0  0  0  0  0  0  0  0  0
    1.7760    3.8650   -0.0980 N   0  0  0  0  0  0  0  0  0  0  0  0
   10.1900   -0.2360    1.1700 H   0  0  0  0  0  0  0  0  0  0  0  0
   10.5160    1.4220    1.7200 H   0  0  0  0  0  0  0  0  0  0  0  0
    9.8450    0.2260    2.8500 H   0  0  0  0  0  0  0  0  0  0  0  0
    8.4380    1.3220    0.3810 H   0  0  0  0  0  0  0  0  0  0  0  0
    8.0930    1.7840    2.0610 H   0  0  0  0  0  0  0  0  0  0  0  0
    7.4940   -0.5610    2.5840 H   0  0  0  0  0  0  0  0  0  0  0  0
    7.8390   -1.0230    0.9040 H   0  0  0  0  0  0  0  0  0  0  0  0
    5.9510    1.1250    0.8640 H   0  0  0  0  0  0  0  0  0  0  0  0
    4.4350    1.7120    0.5340 H   0  0  0  0  0  0  0  0  0  0  0  0
    0.2770    0.7620    0.1130 H   0  0  0  0  0  0  0  0  0  0  0  0
    3.1190   -2.3450    0.9260 H   0  0  0  0  0  0  0  0  0  0  0  0
   -0.9610   -0.9240   -0.4660 H   0  0  0  0  0  0  0  0  0  0  0  0
   -2.8060   -2.1630    0.2260 H   0  0  0  0  0  0  0  0  0  0  0  0
   -1.2840   -2.4300    2.4480 H   0  0  0  0  0  0  0  0  0  0  0  0
   -1.5700   -4.1810    1.9320 H   0  0  0  0  0  0  0  0  0  0  0  0
   -3.8120   -5.1150    2.1210 H   0  0  0  0  0  0  0  0  0  0  0  0
   -6.0460   -4.9600    3.1750 H   0  0  0  0  0  0  0  0  0  0  0  0
   -6.8250   -2.8080    4.1260 H   0  0  0  0  0  0  0  0  0  0  0  0
   -5.3620   -0.8080    4.0190 H   0  0  0  0  0  0  0  0  0  0  0  0
   -3.1340   -0.9630    2.9560 H   0  0  0  0  0  0  0  0  0  0  0  0
   -0.8230   -4.2880   -0.5870 H   0  0  0  0  0  0  0  0  0  0  0  0
   -3.6580   -4.6080   -0.2870 H   0  0  0  0  0  0  0  0  0  0  0  0
   -3.2100   -3.0560   -1.9680 H   0  0  0  0  0  0  0  0  0  0  0  0
   -1.9460   -4.1720   -2.7030 H   0  0  0  0  0  0  0  0  0  0  0  0
   -0.4570   -2.4820   -2.5890 H   0  0  0  0  0  0  0  0  0  0  0  0
   -2.8810   -1.1940   -3.4930 H   0  0  0  0  0  0  0  0  0  0  0  0
   -1.7940   -2.3260   -4.4710 H   0  0  0  0  0  0  0  0  0  0  0  0
   -2.2160    1.0530   -3.0020 H   0  0  0  0  0  0  0  0  0  0  0  0
   -0.8560    2.9990   -3.7000 H   0  0  0  0  0  0  0  0  0  0  0  0
    1.1560    2.6690   -5.1000 H   0  0  0  0  0  0  0  0  0  0  0  0
    1.5630    1.2580   -7.6940 H   0  0  0  0  0  0  0  0  0  0  0  0
    2.9510    0.1530   -7.7940 H   0  0  0  0  0  0  0  0  0  0  0  0
    1.3050   -0.5000   -7.6390 H   0  0  0  0  0  0  0  0  0  0  0  0
    0.4530   -1.5620   -5.1020 H   0  0  0  0  0  0  0  0  0  0  0  0
  1 39  1  0  0  0  0
  1 40  1  0  0  0  0
  1 41  1  0  0  0  0
  1  2  1  0  0  0  0
  2 42  1  0  0  0  0
  2 43  1  0  0  0  0
  2  3  1  0  0  0  0
  3 44  1  0  0  0  0
  3 45  1  0  0  0  0
  3  4  1  0  0  0  0
  4 46  1  0  0  0  0
  4  5  1  0  0  0  0
  5  6  2  0  0  0  0
  5  7  1  0  0  0  0
  7  8  2  0  0  0  0
  8 47  1  0  0  0  0
  8  9  1  0  0  0  0
  9 10  2  0  0  0  0
 10 48  1  0  0  0  0
 10 11  1  0  0  0  0
 11 12  2  0  0  0  0
 12  7  1  0  0  0  0
 12 49  1  0  0  0  0
 11 13  1  0  0  0  0
 13 14  2  0  0  0  0
 13 15  1  0  0  0  0
 15 50  1  0  0  0  0
 15 16  1  0  0  0  0
 16 51  1  0  0  0  0
 16 17  1  0  0  0  0
 17 52  1  0  0  0  0
 17 53  1  0  0  0  0
 17 18  1  0  0  0  0
 18 19  2  0  0  0  0
 19 54  1  0  0  0  0
 19 20  1  0  0  0  0
 20 55  1  0  0  0  0
 20 21  2  0  0  0  0
 21 56  1  0  0  0  0
 21 22  1  0  0  0  0
 22 57  1  0  0  0  0
 22 23  2  0  0  0  0
 23 18  1  0  0  0  0
 23 58  1  0  0  0  0
 16 24  1  0  0  0  0
 24 59  1  0  0  0  0
 24 25  1  0  0  0  0
 25 60  1  0  0  0  0
 24 26  1  0  0  0  0
 26 61  1  0  0  0  0
 26 62  1  0  0  0  0
 26 27  1  0  0  0  0
 27 63  1  0  0  0  0
 27 28  1  0  0  0  0
 28 64  1  0  0  0  0
 28 65  1  0  0  0  0
 28 29  1  0  0  0  0
 29 30  2  0  0  0  0
 30 66  1  0  0  0  0
 30 31  1  0  0  0  0
 31 67  1  0  0  0  0
 31 32  2  0  0  0  0
 32 68  1  0  0  0  0
 32 33  1  0  0  0  0
 33 34  1  0  0  0  0
 34 35  1  0  0  0  0
 35 69  1  0  0  0  0
 35 70  1  0  0  0  0
 35 71  1  0  0  0  0
 33 36  2  0  0  0  0
 36 29  1  0  0  0  0
 36 72  1  0  0  0  0
  9 37  1  0  0  0  0
 37 38  3  0  0  0  0
M  END
>  <LOGBIO>
6.1100

>  <PRED_LOGBIO>
6.3700

>  <XV_RES>
-0.3970

>  <WHL_TMPL>
7

>  <ANCH>
10-34;44-46

$$$$
ROW32
  -MTS-   01071500183D 0   0.00000     0.00000     0

 83 84  0  0  1  0  0  0  0  0999 V2000
    7.1800    1.8330    2.7030 C   0  0  0  0  0  0  0  0  0  0  0  0
    7.1190    0.4070    2.1640 C   0  0  0  0  0  0  0  0  0  0  0  0
    5.7510   -0.3100    2.2290 C   0  0  0  0  0  0  0  0  0  0  0  0
    4.6640    0.6610    2.3250 N   0  0  0  0  0  0  0  0  0  0  0  0
    4.9520    2.1020    2.3480 C   0  0  0  0  0  0  0  0  0  0  0  0
    6.4610    2.3220    2.2600 C   0  0  0  0  0  0  0  0  0  0  0  0
    6.7600    3.8180    2.2830 C   0  0  0  0  0  0  0  0  0  0  0  0
    3.3950    0.2170    2.3920 C   0  0  0  0  0  0  0  0  0  0  0  0
    3.1800   -0.9810    2.3980 O   0  0  0  0  0  0  0  0  0  0  0  0
    2.2060    1.1540    2.4870 C   0  0  0  0  0  0  0  0  0  0  0  0
    2.2250    2.4320    1.9170 C   0  0  0  0  0  0  0  0  0  0  0  0
    1.1640    3.3070    2.1310 C   0  0  0  0  0  0  0  0  0  0  0  0
    0.0720    2.9180    2.9080 C   0  0  0  0  0  0  0  0  0  0  0  0
   -0.0240    1.6100    3.3960 C   0  0  0  0  0  0  0  0  0  0  0  0
    1.0430    0.7350    3.1500 C   0  0  0  0  0  0  0  0  0  0  0  0
   -1.2760    1.1780    4.1410 C   0  0  0  0  0  0  0  0  0  0  0  0
   -2.2930    1.8190    3.9560 O   0  0  0  0  0  0  0  0  0  0  0  0
   -1.3070    0.1190    4.9820 N   0  0  0  0  0  0  0  0  0  0  0  0
   -2.6090   -0.3640    5.4730 C   0  0  1  0  0  0  0  0  0  0  0  0
   -3.1010    0.5310    6.6460 C   0  0  0  0  0  0  0  0  0  0  0  0
   -4.4760    0.0630    7.1500 C   0  0  0  0  0  0  0  0  0  0  0  0
   -4.5970   -0.6410    8.3550 C   0  0  0  0  0  0  0  0  0  0  0  0
   -5.8380   -1.1430    8.7580 C   0  0  0  0  0  0  0  0  0  0  0  0
   -5.9420   -1.8390    9.9100 F   0  0  0  0  0  0  0  0  0  0  0  0
   -6.9710   -0.9250    7.9690 C   0  0  0  0  0  0  0  0  0  0  0  0
   -6.8650   -0.1820    6.7900 C   0  0  0  0  0  0  0  0  0  0  0  0
   -7.9600    0.0450    6.0340 F   0  0  0  0  0  0  0  0  0  0  0  0
   -5.6250    0.3260    6.3940 C   0  0  0  0  0  0  0  0  0  0  0  0
   -2.6310   -1.8840    5.8730 C   0  0  1  0  0  0  0  0  0  0  0  0
   -4.0030   -2.2170    6.1020 O   0  0  0  0  0  0  0  0  0  0  0  0
   -2.1700   -2.7620    4.7620 C   0  0  0  0  0  0  0  0  0  0  0  0
   -3.2500   -3.4320    3.9140 C   0  0  1  0  0  0  0  0  0  0  0  0
   -4.1190   -2.3610    3.2570 C   0  0  0  0  0  0  0  0  0  0  0  0
   -5.1980   -3.0310    2.4100 C   0  0  0  0  0  0  0  0  0  0  0  0
   -2.5980   -4.2770    2.8450 C   0  0  0  0  0  0  0  0  0  0  0  0
   -1.3720   -4.3360    2.7700 O   0  0  0  0  0  0  0  0  0  0  0  0
   -3.3500   -4.9570    1.9840 N   0  0  0  0  0  0  0  0  0  0  0  0
   -2.7160   -5.7790    0.9440 C   0  0  0  0  0  0  0  0  0  0  0  0
   -3.7960   -6.4500    0.0960 C   0  0  0  0  0  0  0  0  0  0  0  0
   -3.1450   -7.2940   -0.9730 C   0  0  0  0  0  0  0  0  0  0  0  0
   -1.9280   -7.3530   -1.0470 O   0  0  0  0  0  0  0  0  0  0  0  0
   -3.8910   -7.9690   -1.8270 O   0  0  0  0  0  0  0  0  0  0  0  0
    6.8980    1.8360    3.7540 H   0  0  0  0  0  0  0  0  0  0  0  0
    8.1920    2.2180    2.5980 H   0  0  0  0  0  0  0  0  0  0  0  0
    6.4920    2.4630    2.1420 H   0  0  0  0  0  0  0  0  0  0  0  0
    7.7740   -0.1710    2.8130 H   0  0  0  0  0  0  0  0  0  0  0  0
    7.4180    0.4380    1.1180 H   0  0  0  0  0  0  0  0  0  0  0  0
    5.7430   -0.8770    3.1580 H   0  0  0  0  0  0  0  0  0  0  0  0
    5.6310   -0.8890    1.3160 H   0  0  0  0  0  0  0  0  0  0  0  0
    4.4650    2.5830    1.5020 H   0  0  0  0  0  0  0  0  0  0  0  0
    4.5760    2.5320    3.2740 H   0  0  0  0  0  0  0  0  0  0  0  0
    6.9480    1.8410    3.1060 H   0  0  0  0  0  0  0  0  0  0  0  0
    6.8370    1.8920    1.3330 H   0  0  0  0  0  0  0  0  0  0  0  0
    6.3850    4.2480    3.2100 H   0  0  0  0  0  0  0  0  0  0  0  0
    7.8350    3.9750    2.2200 H   0  0  0  0  0  0  0  0  0  0  0  0
    6.2730    4.2990    1.4370 H   0  0  0  0  0  0  0  0  0  0  0  0
    3.0640    2.7400    1.3100 H   0  0  0  0  0  0  0  0  0  0  0  0
    1.1860    4.2940    1.6930 H   0  0  0  0  0  0  0  0  0  0  0  0
   -0.7060    3.6320    3.1350 H   0  0  0  0  0  0  0  0  0  0  0  0
    0.9680   -0.2910    3.4800 H   0  0  0  0  0  0  0  0  0  0  0  0
   -0.4510   -0.3330    5.2690 H   0  0  0  0  0  0  0  0  0  0  0  0
   -3.3300   -0.2460    4.6670 H   0  0  0  0  0  0  0  0  0  0  0  0
   -3.2460    1.5280    6.2340 H   0  0  0  0  0  0  0  0  0  0  0  0
   -2.3880    0.4420    7.4630 H   0  0  0  0  0  0  0  0  0  0  0  0
   -3.7270   -0.7970    8.9760 H   0  0  0  0  0  0  0  0  0  0  0  0
   -7.9260   -1.3300    8.2700 H   0  0  0  0  0  0  0  0  0  0  0  0
   -5.5520    0.9260    5.4990 H   0  0  0  0  0  0  0  0  0  0  0  0
   -2.0250   -2.0370    6.7640 H   0  0  0  0  0  0  0  0  0  0  0  0
   -4.0980   -2.7720    6.8920 H   0  0  0  0  0  0  0  0  0  0  0  0
   -1.6410   -3.5800    5.2470 H   0  0  0  0  0  0  0  0  0  0  0  0
   -1.5600   -2.1590    4.0930 H   0  0  0  0  0  0  0  0  0  0  0  0
   -3.8690   -4.0640    4.5480 H   0  0  0  0  0  0  0  0  0  0  0  0
   -3.5000   -1.7300    2.6230 H   0  0  0  0  0  0  0  0  0  0  0  0
   -4.5890   -1.7530    4.0270 H   0  0  0  0  0  0  0  0  0  0  0  0
   -4.7280   -3.6390    1.6400 H   0  0  0  0  0  0  0  0  0  0  0  0
   -5.8170   -2.2680    1.9420 H   0  0  0  0  0  0  0  0  0  0  0  0
   -5.8170   -3.6620    3.0440 H   0  0  0  0  0  0  0  0  0  0  0  0
   -4.3570   -4.9090    2.0460 H   0  0  0  0  0  0  0  0  0  0  0  0
   -2.0970   -5.1480    0.3100 H   0  0  0  0  0  0  0  0  0  0  0  0
   -2.0970   -6.5420    1.4120 H   0  0  0  0  0  0  0  0  0  0  0  0
   -4.4150   -7.0810    0.7300 H   0  0  0  0  0  0  0  0  0  0  0  0
   -4.4150   -5.6870   -0.3720 H   0  0  0  0  0  0  0  0  0  0  0  0
   -3.3000   -8.4460   -2.4300 H   0  0  0  0  0  0  0  0  0  0  0  0
  1 43  1  0  0  0  0
  1 44  1  0  0  0  0
  1 45  1  0  0  0  0
  1  2  1  0  0  0  0
  2 46  1  0  0  0  0
  2 47  1  0  0  0  0
  2  3  1  0  0  0  0
  3 48  1  0  0  0  0
  3 49  1  0  0  0  0
  3  4  1  0  0  0  0
  4  5  1  0  0  0  0
  5 50  1  0  0  0  0
  5 51  1  0  0  0  0
  5  6  1  0  0  0  0
  6 52  1  0  0  0  0
  6 53  1  0  0  0  0
  6  7  1  0  0  0  0
  7 54  1  0  0  0  0
  7 55  1  0  0  0  0
  7 56  1  0  0  0  0
  4  8  1  0  0  0  0
  8  9  2  0  0  0  0
  8 10  1  0  0  0  0
 10 11  2  0  0  0  0
 11 57  1  0  0  0  0
 11 12  1  0  0  0  0
 12 58  1  0  0  0  0
 12 13  2  0  0  0  0
 13 59  1  0  0  0  0
 13 14  1  0  0  0  0
 14 15  2  0  0  0  0
 15 10  1  0  0  0  0
 15 60  1  0  0  0  0
 14 16  1  0  0  0  0
 16 17  2  0  0  0  0
 16 18  1  0  0  0  0
 18 61  1  0  0  0  0
 18 19  1  0  0  0  0
 19 62  1  0  0  0  0
 19 20  1  0  0  0  0
 20 63  1  0  0  0  0
 20 64  1  0  0  0  0
 20 21  1  0  0  0  0
 21 22  2  0  0  0  0
 22 65  1  0  0  0  0
 22 23  1  0  0  0  0
 23 24  1  0  0  0  0
 23 25  2  0  0  0  0
 25 66  1  0  0  0  0
 25 26  1  0  0  0  0
 26 27  1  0  0  0  0
 26 28  2  0  0  0  0
 28 21  1  0  0  0  0
 28 67  1  0  0  0  0
 19 29  1  0  0  0  0
 29 68  1  0  0  0  0
 29 30  1  0  0  0  0
 30 69  1  0  0  0  0
 29 31  1  0  0  0  0
 31 70  1  0  0  0  0
 31 71  1  0  0  0  0
 31 32  1  0  0  0  0
 32 72  1  0  0  0  0
 32 33  1  0  0  0  0
 33 73  1  0  0  0  0
 33 74  1  0  0  0  0
 33 34  1  0  0  0  0
 34 75  1  0  0  0  0
 34 76  1  0  0  0  0
 34 77  1  0  0  0  0
 32 35  1  0  0  0  0
 35 36  2  0  0  0  0
 35 37  1  0  0  0  0
 37 78  1  0  0  0  0
 37 38  1  0  0  0  0
 38 79  1  0  0  0  0
 38 80  1  0  0  0  0
 38 39  1  0  0  0  0
 39 81  1  0  0  0  0
 39 82  1  0  0  0  0
 39 40  1  0  0  0  0
 40 41  2  0  0  0  0
 40 42  1  0  0  0  0
 42 83  1  0  0  0  0
M  END
>  <LOGBIO>
5.5500

>  <PRED_LOGBIO>
5.8500

>  <XV_RES>
-0.5460

>  <WHL_TMPL>
6

>  <ANCH>
61-81;22-23

$$$$
ROW34
  -MTS-   01071500183D 0   0.00000     0.00000     0

 75 77  0  0  1  0  0  0  0  0999 V2000
    1.5590   -0.9110    0.5470 C   0  0  0  0  0  0  0  0  0  0  0  0
    0.4560   -1.9530    0.5950 C   0  0  0  0  0  0  0  0  0  0  0  0
    0.6980   -3.0310    1.1060 O   0  0  0  0  0  0  0  0  0  0  0  0
   -0.7800   -1.7360    0.1060 N   0  0  0  0  0  0  0  0  0  0  0  0
   -1.8650   -2.6800    0.4050 C   0  0  1  0  0  0  0  0  0  0  0  0
   -1.8930   -3.1430    1.8970 C   0  0  0  0  0  0  0  0  0  0  0  0
   -3.3060   -3.0580    2.5000 C   0  0  0  0  0  0  0  0  0  0  0  0
   -4.1440   -4.1780    2.5440 C   0  0  0  0  0  0  0  0  0  0  0  0
   -5.4080   -4.0890    3.1330 C   0  0  0  0  0  0  0  0  0  0  0  0
   -6.2050   -5.1770    3.1860 F   0  0  0  0  0  0  0  0  0  0  0  0
   -5.8490   -2.8750    3.6680 C   0  0  0  0  0  0  0  0  0  0  0  0
   -5.0240   -1.7480    3.6080 C   0  0  0  0  0  0  0  0  0  0  0  0
   -5.4460   -0.5730    4.1220 F   0  0  0  0  0  0  0  0  0  0  0  0
   -3.7620   -1.8390    3.0160 C   0  0  0  0  0  0  0  0  0  0  0  0
   -1.8360   -3.8920   -0.5720 C   0  0  2  0  0  0  0  0  0  0  0  0
   -2.7540   -4.9360   -0.1570 O   0  0  0  0  0  0  0  0  0  0  0  0
   -2.1690   -3.3700   -2.0030 C   0  0  0  0  0  0  0  0  0  0  0  0
   -1.3990   -2.1650   -2.4110 N   0  0  0  0  0  0  0  0  0  0  0  0
   -1.8800   -1.5870   -3.6740 C   0  0  0  0  0  0  0  0  0  0  0  0
   -1.7840   -2.6310   -4.8010 C   0  0  0  0  0  0  0  0  0  0  0  0
   -2.7990   -3.7710   -4.5980 C   0  0  0  0  0  0  0  0  0  0  0  0
   -4.2260   -3.2250   -4.4080 C   0  0  0  0  0  0  0  0  0  0  0  0
   -4.2960   -2.1980   -3.3580 N   0  0  0  0  0  0  0  0  0  0  0  0
   -3.3320   -1.0990   -3.5110 C   0  0  0  0  0  0  0  0  0  0  0  0
   -5.1620   -2.2590   -2.3510 C   0  0  0  0  0  0  0  0  0  0  0  0
   -4.8470   -2.8400   -1.2900 O   0  0  0  0  0  0  0  0  0  0  0  0
   -6.3640   -1.7020   -2.4730 N   0  0  0  0  0  0  0  0  0  0  0  0
   -0.9740   -0.4170   -3.9750 C   0  0  0  0  0  0  0  0  0  0  0  0
    0.2040   -0.6140   -4.7070 C   0  0  0  0  0  0  0  0  0  0  0  0
    1.0440    0.4700   -4.9860 C   0  0  0  0  0  0  0  0  0  0  0  0
    0.7070    1.7520   -4.5340 C   0  0  0  0  0  0  0  0  0  0  0  0
   -0.4710    1.9490   -3.8030 C   0  0  0  0  0  0  0  0  0  0  0  0
   -1.3110    0.8640   -3.5240 C   0  0  0  0  0  0  0  0  0  0  0  0
   -0.8340    3.3310   -3.3160 C   0  0  0  0  0  0  0  0  0  0  0  0
   -0.2900    3.5320   -1.9040 C   0  0  0  0  0  0  0  0  0  0  0  0
   -2.3530    3.4820   -3.3010 C   0  0  0  0  0  0  0  0  0  0  0  0
   -0.2290    4.3750   -4.2490 C   0  0  0  0  0  0  0  0  0  0  0  0
    1.1260    0.0860    0.5010 H   0  0  0  0  0  0  0  0  0  0  0  0
    2.0920   -0.9770    1.4930 H   0  0  0  0  0  0  0  0  0  0  0  0
    2.1770   -1.1540   -0.3150 H   0  0  0  0  0  0  0  0  0  0  0  0
   -0.9610   -0.9240   -0.4670 H   0  0  0  0  0  0  0  0  0  0  0  0
   -2.8060   -2.1630    0.2270 H   0  0  0  0  0  0  0  0  0  0  0  0
   -1.2840   -2.4300    2.4480 H   0  0  0  0  0  0  0  0  0  0  0  0
   -1.5700   -4.1810    1.9320 H   0  0  0  0  0  0  0  0  0  0  0  0
   -3.8120   -5.1150    2.1210 H   0  0  0  0  0  0  0  0  0  0  0  0
   -6.8250   -2.8080    4.1260 H   0  0  0  0  0  0  0  0  0  0  0  0
   -3.1340   -0.9630    2.9560 H   0  0  0  0  0  0  0  0  0  0  0  0
   -0.8230   -4.2880   -0.5870 H   0  0  0  0  0  0  0  0  0  0  0  0
   -3.6580   -4.6080   -0.2870 H   0  0  0  0  0  0  0  0  0  0  0  0
   -3.2100   -3.0560   -1.9680 H   0  0  0  0  0  0  0  0  0  0  0  0
   -1.9460   -4.1720   -2.7030 H   0  0  0  0  0  0  0  0  0  0  0  0
   -0.4570   -2.4820   -2.5890 H   0  0  0  0  0  0  0  0  0  0  0  0
   -1.9690   -2.1490   -5.7590 H   0  0  0  0  0  0  0  0  0  0  0  0
   -0.7780   -3.0430   -4.8290 H   0  0  0  0  0  0  0  0  0  0  0  0
   -2.5170   -4.3560   -3.7250 H   0  0  0  0  0  0  0  0  0  0  0  0
   -2.7770   -4.4340   -5.4600 H   0  0  0  0  0  0  0  0  0  0  0  0
   -4.5810   -2.8050   -5.3470 H   0  0  0  0  0  0  0  0  0  0  0  0
   -4.8970   -4.0430   -4.1570 H   0  0  0  0  0  0  0  0  0  0  0  0
   -3.6080   -0.4950   -4.3720 H   0  0  0  0  0  0  0  0  0  0  0  0
   -3.3960   -0.4420   -2.6460 H   0  0  0  0  0  0  0  0  0  0  0  0
   -6.6180   -1.2330   -3.3310 H   0  0  0  0  0  0  0  0  0  0  0  0
   -7.0220   -1.7490   -1.7080 H   0  0  0  0  0  0  0  0  0  0  0  0
    0.4640   -1.6030   -5.0550 H   0  0  0  0  0  0  0  0  0  0  0  0
    1.9520    0.3180   -5.5500 H   0  0  0  0  0  0  0  0  0  0  0  0
    1.3550    2.5880   -4.7500 H   0  0  0  0  0  0  0  0  0  0  0  0
   -2.2190    1.0160   -2.9590 H   0  0  0  0  0  0  0  0  0  0  0  0
   -0.5520    4.5280   -1.5530 H   0  0  0  0  0  0  0  0  0  0  0  0
    0.7930    3.4250   -1.9150 H   0  0  0  0  0  0  0  0  0  0  0  0
   -0.7220    2.7880   -1.2390 H   0  0  0  0  0  0  0  0  0  0  0  0
   -2.6150    4.4780   -2.9500 H   0  0  0  0  0  0  0  0  0  0  0  0
   -2.7410    3.3380   -4.3070 H   0  0  0  0  0  0  0  0  0  0  0  0
   -2.7850    2.7370   -2.6350 H   0  0  0  0  0  0  0  0  0  0  0  0
   -0.4910    5.3710   -3.8980 H   0  0  0  0  0  0  0  0  0  0  0  0
   -0.6170    4.2320   -5.2550 H   0  0  0  0  0  0  0  0  0  0  0  0
    0.8540    4.2680   -4.2590 H   0  0  0  0  0  0  0  0  0  0  0  0
  1 38  1  0  0  0  0
  1 39  1  0  0  0  0
  1 40  1  0  0  0  0
  1  2  1  0  0  0  0
  2  3  2  0  0  0  0
  2  4  1  0  0  0  0
  4 41  1  0  0  0  0
  4  5  1  0  0  0  0
  5 42  1  0  0  0  0
  5  6  1  0  0  0  0
  6 43  1  0  0  0  0
  6 44  1  0  0  0  0
  6  7  1  0  0  0  0
  7  8  2  0  0  0  0
  8 45  1  0  0  0  0
  8  9  1  0  0  0  0
  9 10  1  0  0  0  0
  9 11  2  0  0  0  0
 11 46  1  0  0  0  0
 11 12  1  0  0  0  0
 12 13  1  0  0  0  0
 12 14  2  0  0  0  0
 14  7  1  0  0  0  0
 14 47  1  0  0  0  0
  5 15  1  0  0  0  0
 15 48  1  0  0  0  0
 15 16  1  0  0  0  0
 16 49  1  0  0  0  0
 15 17  1  0  0  0  0
 17 50  1  0  0  0  0
 17 51  1  0  0  0  0
 17 18  1  0  0  0  0
 18 52  1  0  0  0  0
 18 19  1  0  0  0  0
 19 20  1  0  0  0  0
 20 53  1  0  0  0  0
 20 54  1  0  0  0  0
 20 21  1  0  0  0  0
 21 55  1  0  0  0  0
 21 56  1  0  0  0  0
 21 22  1  0  0  0  0
 22 57  1  0  0  0  0
 22 58  1  0  0  0  0
 22 23  1  0  0  0  0
 23 24  1  0  0  0  0
 24 19  1  0  0  0  0
 24 59  1  0  0  0  0
 24 60  1  0  0  0  0
 23 25  1  0  0  0  0
 25 26  2  0  0  0  0
 25 27  1  0  0  0  0
 27 61  1  0  0  0  0
 27 62  1  0  0  0  0
 19 28  1  0  0  0  0
 28 29  2  0  0  0  0
 29 63  1  0  0  0  0
 29 30  1  0  0  0  0
 30 64  1  0  0  0  0
 30 31  2  0  0  0  0
 31 65  1  0  0  0  0
 31 32  1  0  0  0  0
 32 33  2  0  0  0  0
 33 28  1  0  0  0  0
 33 66  1  0  0  0  0
 32 34  1  0  0  0  0
 34 35  1  0  0  0  0
 35 67  1  0  0  0  0
 35 68  1  0  0  0  0
 35 69  1  0  0  0  0
 34 36  1  0  0  0  0
 36 70  1  0  0  0  0
 36 71  1  0  0  0  0
 36 72  1  0  0  0  0
 34 37  1  0  0  0  0
 37 73  1  0  0  0  0
 37 74  1  0  0  0  0
 37 75  1  0  0  0  0
M  END
>  <LOGBIO>
6.4800

>  <PRED_LOGBIO>
7.0400

>  <XV_RES>
-0.6000

>  <WHL_TMPL>
7

>  <ANCH>
10-34;25-27

$$$$
ROW36
  -MTS-   01071500183D 0   0.00000     0.00000     0

 56 59  0  0  0  0  0  0  0  0999 V2000
   -6.6590    0.3180    3.5040 C   0  0  0  0  0  0  0  0  0  0  0  0
   -5.2750    0.5070    3.9630 N   0  0  0  0  0  0  0  0  0  0  0  0
   -4.7880    0.0450    5.1580 C   0  0  0  0  0  0  0  0  0  0  0  0
   -3.5140    0.3560    5.3120 N   0  0  0  0  0  0  0  0  0  0  0  0
   -3.0850    1.0990    4.1180 C   0  0  0  0  0  0  0  0  0  0  0  0
   -2.5750    2.4960    4.4660 C   0  0  0  0  0  0  0  0  0  0  0  0
   -2.8950    3.4730    3.3190 C   0  0  0  0  0  0  0  0  0  0  0  0
   -2.4630    4.9100    3.6660 C   0  0  0  0  0  0  0  0  0  0  0  0
   -3.0830    5.3790    4.9950 C   0  0  0  0  0  0  0  0  0  0  0  0
   -2.7630    4.4030    6.1410 C   0  0  0  0  0  0  0  0  0  0  0  0
   -3.1960    2.9660    5.7950 C   0  0  0  0  0  0  0  0  0  0  0  0
   -4.3360    1.1470    3.2740 C   0  0  0  0  0  0  0  0  0  0  0  0
   -4.4610    1.6740    2.1690 O   0  0  0  0  0  0  0  0  0  0  0  0
   -1.9470    0.4100    3.4030 C   0  0  0  0  0  0  0  0  0  0  0  0
   -1.9680   -0.9860    3.3520 C   0  0  0  0  0  0  0  0  0  0  0  0
   -0.9530   -1.6700    2.6910 C   0  0  0  0  0  0  0  0  0  0  0  0
    0.1160   -0.9740    2.1300 C   0  0  0  0  0  0  0  0  0  0  0  0
    0.1550    0.4250    2.1660 C   0  0  0  0  0  0  0  0  0  0  0  0
    1.2320    1.1340    1.5840 N   0  0  0  0  0  0  0  0  0  0  0  0
    1.5020    2.3750    1.9780 C   0  0  0  0  0  0  0  0  0  0  0  0
    0.8150    2.9070    2.8480 O   0  0  0  0  0  0  0  0  0  0  0  0
    2.6290    3.1170    1.3680 C   0  0  0  0  0  0  0  0  0  0  0  0
    2.5510    3.8960    0.2810 C   0  0  0  0  0  0  0  0  0  0  0  0
    3.9130    4.4240    0.0450 C   0  0  0  0  0  0  0  0  0  0  0  0
    4.6860    3.9130    1.0140 C   0  0  0  0  0  0  0  0  0  0  0  0
    3.9210    3.1180    1.8250 N   0  0  0  0  0  0  0  0  0  0  0  0
    4.4090    2.3810    3.0000 C   0  0  0  0  0  0  0  0  0  0  0  0
   -0.8990    1.1090    2.7930 C   0  0  0  0  0  0  0  0  0  0  0  0
   -5.5280   -0.6510    6.0760 N   0  0  0  0  0  0  0  0  0  0  0  0
   -7.3230    0.2710    4.3640 H   0  0  0  0  0  0  0  0  0  0  0  0
   -6.7300   -0.6100    2.9400 H   0  0  0  0  0  0  0  0  0  0  0  0
   -6.9460    1.1520    2.8680 H   0  0  0  0  0  0  0  0  0  0  0  0
   -1.4980    2.3930    4.5750 H   0  0  0  0  0  0  0  0  0  0  0  0
   -3.9640    3.4560    3.1160 H   0  0  0  0  0  0  0  0  0  0  0  0
   -2.3840    3.1500    2.4140 H   0  0  0  0  0  0  0  0  0  0  0  0
   -1.3780    4.9550    3.7370 H   0  0  0  0  0  0  0  0  0  0  0  0
   -2.7680    5.5830    2.8670 H   0  0  0  0  0  0  0  0  0  0  0  0
   -4.1620    5.4630    4.8820 H   0  0  0  0  0  0  0  0  0  0  0  0
   -2.7020    6.3670    5.2440 H   0  0  0  0  0  0  0  0  0  0  0  0
   -1.6950    4.4200    6.3450 H   0  0  0  0  0  0  0  0  0  0  0  0
   -3.2750    4.7260    7.0460 H   0  0  0  0  0  0  0  0  0  0  0  0
   -4.2800    2.9210    5.7230 H   0  0  0  0  0  0  0  0  0  0  0  0
   -2.8910    2.2930    6.5930 H   0  0  0  0  0  0  0  0  0  0  0  0
   -2.7700   -1.5330    3.8250 H   0  0  0  0  0  0  0  0  0  0  0  0
   -0.9940   -2.7460    2.6120 H   0  0  0  0  0  0  0  0  0  0  0  0
    0.9230   -1.5190    1.6630 H   0  0  0  0  0  0  0  0  0  0  0  0
    1.7970    0.6970    0.8690 H   0  0  0  0  0  0  0  0  0  0  0  0
    1.6690    4.0980   -0.3070 H   0  0  0  0  0  0  0  0  0  0  0  0
    4.2230    5.0880   -0.7490 H   0  0  0  0  0  0  0  0  0  0  0  0
    5.7430    4.0990    1.1350 H   0  0  0  0  0  0  0  0  0  0  0  0
    3.6060    2.2870    3.7280 H   0  0  0  0  0  0  0  0  0  0  0  0
    4.7400    1.3910    2.6950 H   0  0  0  0  0  0  0  0  0  0  0  0
    5.2410    2.9210    3.4460 H   0  0  0  0  0  0  0  0  0  0  0  0
   -0.9010    2.1890    2.8050 H   0  0  0  0  0  0  0  0  0  0  0  0
   -5.5710   -1.6590    6.0300 H   0  0  0  0  0  0  0  0  0  0  0  0
   -6.0310   -0.1570    6.7990 H   0  0  0  0  0  0  0  0  0  0  0  0
  1 30  1  0  0  0  0
  1 31  1  0  0  0  0
  1 32  1  0  0  0  0
  1  2  1  0  0  0  0
  2  3  1  0  0  0  0
  3  4  2  0  0  0  0
  4  5  1  0  0  0  0
  5  6  1  0  0  0  0
  6 33  1  0  0  0  0
  6  7  1  0  0  0  0
  7 34  1  0  0  0  0
  7 35  1  0  0  0  0
  7  8  1  0  0  0  0
  8 36  1  0  0  0  0
  8 37  1  0  0  0  0
  8  9  1  0  0  0  0
  9 38  1  0  0  0  0
  9 39  1  0  0  0  0
  9 10  1  0  0  0  0
 10 40  1  0  0  0  0
 10 41  1  0  0  0  0
 10 11  1  0  0  0  0
 11  6  1  0  0  0  0
 11 42  1  0  0  0  0
 11 43  1  0  0  0  0
  5 12  1  0  0  0  0
 12  2  1  0  0  0  0
 12 13  2  0  0  0  0
  5 14  1  0  0  0  0
 14 15  2  0  0  0  0
 15 44  1  0  0  0  0
 15 16  1  0  0  0  0
 16 45  1  0  0  0  0
 16 17  2  0  0  0  0
 17 46  1  0  0  0  0
 17 18  1  0  0  0  0
 18 19  1  0  0  0  0
 19 47  1  0  0  0  0
 19 20  1  0  0  0  0
 20 21  2  0  0  0  0
 20 22  1  0  0  0  0
 22 23  2  0  0  0  0
 23 48  1  0  0  0  0
 23 24  1  0  0  0  0
 24 49  1  0  0  0  0
 24 25  2  0  0  0  0
 25 50  1  0  0  0  0
 25 26  1  0  0  0  0
 26 22  1  0  0  0  0
 26 27  1  0  0  0  0
 27 51  1  0  0  0  0
 27 52  1  0  0  0  0
 27 53  1  0  0  0  0
 18 28  2  0  0  0  0
 28 14  1  0  0  0  0
 28 54  1  0  0  0  0
  3 29  1  0  0  0  0
 29 55  1  0  0  0  0
 29 56  1  0  0  0  0
M  END
>  <LOGBIO>
6.0700

>  <PRED_LOGBIO>
6.5900

>  <XV_RES>
-0.6220

>  <WHL_TMPL>
1

>  <ANCH>
36-38;29-28

$$$$
ROW37
  -MTS-   01071500183D 0   0.00000     0.00000     0

 60 63  0  0  0  0  0  0  0  0999 V2000
   -1.1460   -1.6550    2.8930 N   0  0  0  0  0  0  0  0  0  0  0  0
   -1.9990   -0.7810    3.5120 C   0  0  0  0  0  0  0  0  0  0  0  0
   -2.0530    0.5130    3.2560 N   0  0  0  0  0  0  0  0  0  0  0  0
   -3.0880    1.1010    4.1180 C   0  0  0  0  0  0  0  0  0  0  0  0
   -2.5220    2.1850    5.0340 C   0  0  0  0  0  0  0  0  0  0  0  0
   -3.2920    2.2000    6.3680 C   0  0  0  0  0  0  0  0  0  0  0  0
   -2.7000    3.2310    7.3470 C   0  0  0  0  0  0  0  0  0  0  0  0
   -1.1940    2.9980    7.5690 C   0  0  0  0  0  0  0  0  0  0  0  0
   -0.4240    2.9820    6.2350 C   0  0  0  0  0  0  0  0  0  0  0  0
   -1.0160    1.9510    5.2560 C   0  0  0  0  0  0  0  0  0  0  0  0
   -3.6010   -0.0860    4.8980 C   0  0  0  0  0  0  0  0  0  0  0  0
   -4.4850   -0.0820    5.7530 O   0  0  0  0  0  0  0  0  0  0  0  0
   -2.9060   -1.1380    4.4750 N   0  0  0  0  0  0  0  0  0  0  0  0
   -3.0860   -2.5080    4.9760 C   0  0  0  0  0  0  0  0  0  0  0  0
   -4.1370   -3.2260    4.1290 C   0  0  2  0  0  0  0  0  0  0  0  0
   -3.4600   -3.9370    2.9430 C   0  0  0  0  0  0  0  0  0  0  0  0
   -4.4790   -4.7340    2.1080 C   0  0  0  0  0  0  0  0  0  0  0  0
   -5.2700   -5.7260    2.9820 C   0  0  2  0  0  0  0  0  0  0  0  0
   -5.9470   -5.0150    4.1680 C   0  0  0  0  0  0  0  0  0  0  0  0
   -4.9280   -4.2170    5.0030 C   0  0  0  0  0  0  0  0  0  0  0  0
   -6.3080   -6.4350    2.1460 C   0  0  0  0  0  0  0  0  0  0  0  0
   -7.4270   -5.9630    2.0340 O   0  0  0  0  0  0  0  0  0  0  0  0
   -6.0040   -7.5650    1.5350 O   0  0  0  0  0  0  0  0  0  0  0  0
   -4.1810    1.7660    3.3170 C   0  0  0  0  0  0  0  0  0  0  0  0
   -4.0040    3.0430    2.7730 C   0  0  0  0  0  0  0  0  0  0  0  0
   -4.9950    3.5990    1.9570 C   0  0  0  0  0  0  0  0  0  0  0  0
   -6.1780    2.8920    1.7160 C   0  0  0  0  0  0  0  0  0  0  0  0
   -6.3880    1.6490    2.3180 C   0  0  0  0  0  0  0  0  0  0  0  0
   -5.3860    1.0850    3.1140 C   0  0  0  0  0  0  0  0  0  0  0  0
   -1.4310   -2.1250    2.0450 H   0  0  0  0  0  0  0  0  0  0  0  0
   -0.2310   -1.8300    3.2840 H   0  0  0  0  0  0  0  0  0  0  0  0
   -2.6780    3.1220    4.5050 H   0  0  0  0  0  0  0  0  0  0  0  0
   -3.2550    1.2110    6.8190 H   0  0  0  0  0  0  0  0  0  0  0  0
   -4.3360    2.4380    6.1810 H   0  0  0  0  0  0  0  0  0  0  0  0
   -2.8570    4.2340    6.9570 H   0  0  0  0  0  0  0  0  0  0  0  0
   -3.2200    3.1650    8.3010 H   0  0  0  0  0  0  0  0  0  0  0  0
   -1.0460    2.0500    8.0830 H   0  0  0  0  0  0  0  0  0  0  0  0
   -0.7950    3.7830    8.2070 H   0  0  0  0  0  0  0  0  0  0  0  0
   -0.4600    3.9710    5.7840 H   0  0  0  0  0  0  0  0  0  0  0  0
    0.6210    2.7440    6.4220 H   0  0  0  0  0  0  0  0  0  0  0  0
   -0.8590    0.9480    5.6470 H   0  0  0  0  0  0  0  0  0  0  0  0
   -0.4960    2.0170    4.3020 H   0  0  0  0  0  0  0  0  0  0  0  0
   -3.4170   -2.4750    6.0120 H   0  0  0  0  0  0  0  0  0  0  0  0
   -2.1420   -3.0450    4.9130 H   0  0  0  0  0  0  0  0  0  0  0  0
   -4.7990   -2.4430    3.7640 H   0  0  0  0  0  0  0  0  0  0  0  0
   -2.6910   -4.6110    3.3150 H   0  0  0  0  0  0  0  0  0  0  0  0
   -2.9710   -3.2000    2.3090 H   0  0  0  0  0  0  0  0  0  0  0  0
   -5.1700   -4.0470    1.6260 H   0  0  0  0  0  0  0  0  0  0  0  0
   -3.9570   -5.2800    1.3240 H   0  0  0  0  0  0  0  0  0  0  0  0
   -4.6080   -6.5080    3.3470 H   0  0  0  0  0  0  0  0  0  0  0  0
   -6.7160   -4.3410    3.7960 H   0  0  0  0  0  0  0  0  0  0  0  0
   -6.4350   -5.7520    4.8020 H   0  0  0  0  0  0  0  0  0  0  0  0
   -4.2370   -4.9050    5.4860 H   0  0  0  0  0  0  0  0  0  0  0  0
   -5.4490   -3.6720    5.7870 H   0  0  0  0  0  0  0  0  0  0  0  0
   -6.7900   -7.8660    1.0530 H   0  0  0  0  0  0  0  0  0  0  0  0
   -3.1020    3.5990    2.9830 H   0  0  0  0  0  0  0  0  0  0  0  0
   -4.8470    4.5730    1.5140 H   0  0  0  0  0  0  0  0  0  0  0  0
   -6.9310    3.3080    1.0630 H   0  0  0  0  0  0  0  0  0  0  0  0
   -7.3210    1.1250    2.1690 H   0  0  0  0  0  0  0  0  0  0  0  0
   -5.5430    0.1200    3.5740 H   0  0  0  0  0  0  0  0  0  0  0  0
  1 30  1  0  0  0  0
  1 31  1  0  0  0  0
  1  2  1  0  0  0  0
  2  3  2  0  0  0  0
  3  4  1  0  0  0  0
  4  5  1  0  0  0  0
  5 32  1  0  0  0  0
  5  6  1  0  0  0  0
  6 33  1  0  0  0  0
  6 34  1  0  0  0  0
  6  7  1  0  0  0  0
  7 35  1  0  0  0  0
  7 36  1  0  0  0  0
  7  8  1  0  0  0  0
  8 37  1  0  0  0  0
  8 38  1  0  0  0  0
  8  9  1  0  0  0  0
  9 39  1  0  0  0  0
  9 40  1  0  0  0  0
  9 10  1  0  0  0  0
 10  5  1  0  0  0  0
 10 41  1  0  0  0  0
 10 42  1  0  0  0  0
  4 11  1  0  0  0  0
 11 12  2  0  0  0  0
 11 13  1  0  0  0  0
 13  2  1  0  0  0  0
 13 14  1  0  0  0  0
 14 43  1  0  0  0  0
 14 44  1  0  0  0  0
 14 15  1  0  0  0  0
 15 45  1  0  0  0  0
 15 16  1  0  0  0  0
 16 46  1  0  0  0  0
 16 47  1  0  0  0  0
 16 17  1  0  0  0  0
 17 48  1  0  0  0  0
 17 49  1  0  0  0  0
 17 18  1  0  0  0  0
 18 50  1  0  0  0  0
 18 19  1  0  0  0  0
 19 51  1  0  0  0  0
 19 52  1  0  0  0  0
 19 20  1  0  0  0  0
 20 15  1  0  0  0  0
 20 53  1  0  0  0  0
 20 54  1  0  0  0  0
 18 21  1  0  0  0  0
 21 22  2  0  0  0  0
 21 23  1  0  0  0  0
 23 55  1  0  0  0  0
  4 24  1  0  0  0  0
 24 25  2  0  0  0  0
 25 56  1  0  0  0  0
 25 26  1  0  0  0  0
 26 57  1  0  0  0  0
 26 27  2  0  0  0  0
 27 58  1  0  0  0  0
 27 28  1  0  0  0  0
 28 59  1  0  0  0  0
 28 29  2  0  0  0  0
 29 24  1  0  0  0  0
 29 60  1  0  0  0  0
M  END
>  <LOGBIO>
6.4100

>  <PRED_LOGBIO>
5.8100

>  <XV_RES>
0.7030

>  <WHL_TMPL>
1

>  <ANCH>
42-51;50-51

$$$$
ROW38
  -MTS-   01071500183D 0   0.00000     0.00000     0

 40 43  0  0  0  0  0  0  0  0999 V2000
   -1.1590   -1.6690    2.8890 N   0  0  0  0  0  0  0  0  0  0  0  0
   -2.0090   -0.7950    3.5150 C   0  0  0  0  0  0  0  0  0  0  0  0
   -2.0640    0.4970    3.2530 N   0  0  0  0  0  0  0  0  0  0  0  0
   -3.0880    1.1010    4.1180 C   0  0  0  0  0  0  0  0  0  0  0  0
   -3.6090   -0.0680    4.9200 C   0  0  0  0  0  0  0  0  0  0  0  0
   -4.5470   -0.0730    5.8490 N   0  0  0  0  0  0  0  0  0  0  0  0
   -4.8930   -1.3430    6.5020 C   0  0  0  0  0  0  0  0  0  0  0  0
   -4.5880   -2.5770    5.6320 C   0  0  0  0  0  0  0  0  0  0  0  0
   -3.1580   -2.4860    5.0670 C   0  0  0  0  0  0  0  0  0  0  0  0
   -2.9020   -1.1590    4.4880 N   0  0  0  0  0  0  0  0  0  0  0  0
   -2.5120    2.1790    5.0040 C   0  0  0  0  0  0  0  0  0  0  0  0
   -3.0490    2.3990    6.2780 C   0  0  0  0  0  0  0  0  0  0  0  0
   -2.5160    3.3990    7.1000 C   0  0  0  0  0  0  0  0  0  0  0  0
   -1.4450    4.1800    6.6470 C   0  0  0  0  0  0  0  0  0  0  0  0
   -0.9080    3.9600    5.3730 C   0  0  0  0  0  0  0  0  0  0  0  0
   -1.4420    2.9600    4.5520 C   0  0  0  0  0  0  0  0  0  0  0  0
   -4.1810    1.7660    3.3170 C   0  0  0  0  0  0  0  0  0  0  0  0
   -4.0040    3.0430    2.7730 C   0  0  0  0  0  0  0  0  0  0  0  0
   -4.9950    3.5990    1.9570 C   0  0  0  0  0  0  0  0  0  0  0  0
   -6.1780    2.8920    1.7160 C   0  0  0  0  0  0  0  0  0  0  0  0
   -6.3880    1.6490    2.3180 C   0  0  0  0  0  0  0  0  0  0  0  0
   -5.3860    1.0850    3.1140 C   0  0  0  0  0  0  0  0  0  0  0  0
   -1.4520   -2.1410    2.0460 H   0  0  0  0  0  0  0  0  0  0  0  0
   -0.2400   -1.8410    3.2710 H   0  0  0  0  0  0  0  0  0  0  0  0
   -4.3510   -1.4230    7.4420 H   0  0  0  0  0  0  0  0  0  0  0  0
   -5.9490   -1.3380    6.7620 H   0  0  0  0  0  0  0  0  0  0  0  0
   -5.3000   -2.6260    4.8110 H   0  0  0  0  0  0  0  0  0  0  0  0
   -4.6830   -3.4780    6.2340 H   0  0  0  0  0  0  0  0  0  0  0  0
   -2.4420   -2.6790    5.8620 H   0  0  0  0  0  0  0  0  0  0  0  0
   -3.0230   -3.2470    4.3020 H   0  0  0  0  0  0  0  0  0  0  0  0
   -3.8750    1.7970    6.6280 H   0  0  0  0  0  0  0  0  0  0  0  0
   -2.9300    3.5690    8.0830 H   0  0  0  0  0  0  0  0  0  0  0  0
   -1.0330    4.9520    7.2810 H   0  0  0  0  0  0  0  0  0  0  0  0
   -0.0820    4.5620    5.0240 H   0  0  0  0  0  0  0  0  0  0  0  0
   -1.0280    2.7900    3.5690 H   0  0  0  0  0  0  0  0  0  0  0  0
   -3.1020    3.5990    2.9830 H   0  0  0  0  0  0  0  0  0  0  0  0
   -4.8470    4.5730    1.5140 H   0  0  0  0  0  0  0  0  0  0  0  0
   -6.9310    3.3080    1.0630 H   0  0  0  0  0  0  0  0  0  0  0  0
   -7.3210    1.1250    2.1690 H   0  0  0  0  0  0  0  0  0  0  0  0
   -5.5430    0.1200    3.5740 H   0  0  0  0  0  0  0  0  0  0  0  0
  1 23  1  0  0  0  0
  1 24  1  0  0  0  0
  1  2  1  0  0  0  0
  2  3  2  0  0  0  0
  3  4  1  0  0  0  0
  4  5  1  0  0  0  0
  5  6  2  0  0  0  0
  6  7  1  0  0  0  0
  7 25  1  0  0  0  0
  7 26  1  0  0  0  0
  7  8  1  0  0  0  0
  8 27  1  0  0  0  0
  8 28  1  0  0  0  0
  8  9  1  0  0  0  0
  9 29  1  0  0  0  0
  9 30  1  0  0  0  0
  9 10  1  0  0  0  0
 10  2  1  0  0  0  0
 10  5  1  0  0  0  0
  4 11  1  0  0  0  0
 11 12  2  0  0  0  0
 12 31  1  0  0  0  0
 12 13  1  0  0  0  0
 13 32  1  0  0  0  0
 13 14  2  0  0  0  0
 14 33  1  0  0  0  0
 14 15  1  0  0  0  0
 15 34  1  0  0  0  0
 15 16  2  0  0  0  0
 16 11  1  0  0  0  0
 16 35  1  0  0  0  0
  4 17  1  0  0  0  0
 17 18  2  0  0  0  0
 18 36  1  0  0  0  0
 18 19  1  0  0  0  0
 19 37  1  0  0  0  0
 19 20  2  0  0  0  0
 20 38  1  0  0  0  0
 20 21  1  0  0  0  0
 21 39  1  0  0  0  0
 21 22  2  0  0  0  0
 22 17  1  0  0  0  0
 22 40  1  0  0  0  0
M  END
>  <LOGBIO>
4.4200

>  <PRED_LOGBIO>
4.6000

>  <XV_RES>
-0.3350

>  <WHL_TMPL>
1

>  <ANCH>
42-51;30-31

$$$$
ROW39
  -MTS-   01071500183D 0   0.00000     0.00000     0

 57 57  0  0  1  0  0  0  0  0999 V2000
    4.3360   -4.4360   -5.0350 C   0  0  0  0  0  0  0  0  0  0  0  0
    4.0400   -3.5100   -6.2110 C   0  0  0  0  0  0  0  0  0  0  0  0
    3.4380   -4.3190   -7.3560 C   0  0  0  0  0  0  0  0  0  0  0  0
    3.0510   -2.4310   -5.7740 C   0  0  0  0  0  0  0  0  0  0  0  0
    3.6550   -1.6210   -4.6270 C   0  0  2  0  0  0  0  0  0  0  0  0
    2.7030   -0.5830   -4.2060 N   0  0  0  0  0  0  0  0  0  0  0  0
    3.0180    0.2460   -3.2160 C   0  0  0  0  0  0  0  0  0  0  0  0
    4.1070    0.1450   -2.6520 O   0  0  0  0  0  0  0  0  0  0  0  0
    2.0410    1.3130   -2.7830 C   0  0  1  0  0  0  0  0  0  0  0  0
    2.6210    2.0920   -1.6800 N   0  0  0  0  0  0  0  0  0  0  0  0
    1.9320    3.0910   -1.1370 C   0  0  0  0  0  0  0  0  0  0  0  0
    0.8090    3.3630   -1.5580 O   0  0  0  0  0  0  0  0  0  0  0  0
    2.5500    3.9200    0.0370 C   0  0  1  0  0  0  0  0  0  0  0  0
    3.7020    4.7040   -0.3670 N   0  0  0  0  0  0  0  0  0  0  0  0
    2.9240    2.9590    1.2110 C   0  0  0  0  0  0  0  0  0  0  0  0
    1.7200    2.3760    1.8240 N   0  0  0  0  0  0  0  0  0  0  0  0
    1.3380    1.1210    1.5130 C   0  0  0  0  0  0  0  0  0  0  0  0
    1.9680    0.5080    0.6720 O   0  0  0  0  0  0  0  0  0  0  0  0
    0.1860    0.4430    2.1490 C   0  0  0  0  0  0  0  0  0  0  0  0
   -0.8800    1.0890    2.7860 N   0  0  0  0  0  0  0  0  0  0  0  0
   -1.7040    0.2620    3.2280 N   0  0  0  0  0  0  0  0  0  0  0  0
   -1.2420   -1.0750    2.9110 N   0  0  0  0  0  0  0  0  0  0  0  0
    0.0050   -0.8630    2.2030 N   0  0  0  0  0  0  0  0  0  0  0  0
    1.7450    2.2400   -3.9610 C   0  0  0  0  0  0  0  0  0  0  0  0
    1.1420    1.4310   -5.1060 C   0  0  0  0  0  0  0  0  0  0  0  0
    3.0400    2.8970   -4.4290 C   0  0  0  0  0  0  0  0  0  0  0  0
    4.9360   -0.9710   -5.0900 C   0  0  0  0  0  0  0  0  0  0  0  0
    5.0450    0.2440   -5.0710 O   0  0  0  0  0  0  0  0  0  0  0  0
    5.9390   -1.7170   -5.5160 O   0  0  0  0  0  0  0  0  0  0  0  0
    3.4130   -4.9050   -4.7010 H   0  0  0  0  0  0  0  0  0  0  0  0
    5.0400   -5.2050   -5.3460 H   0  0  0  0  0  0  0  0  0  0  0  0
    4.7660   -3.8600   -4.2180 H   0  0  0  0  0  0  0  0  0  0  0  0
    4.9640   -3.0420   -6.5450 H   0  0  0  0  0  0  0  0  0  0  0  0
    2.5140   -4.7870   -7.0230 H   0  0  0  0  0  0  0  0  0  0  0  0
    4.1420   -5.0870   -7.6680 H   0  0  0  0  0  0  0  0  0  0  0  0
    3.2270   -3.6590   -8.1950 H   0  0  0  0  0  0  0  0  0  0  0  0
    2.1280   -2.9000   -5.4400 H   0  0  0  0  0  0  0  0  0  0  0  0
    2.8400   -1.7710   -6.6120 H   0  0  0  0  0  0  0  0  0  0  0  0
    3.8650   -2.2820   -3.7880 H   0  0  0  0  0  0  0  0  0  0  0  0
    1.8090   -0.5000   -4.6690 H   0  0  0  0  0  0  0  0  0  0  0  0
    1.1170    0.8440   -2.4500 H   0  0  0  0  0  0  0  0  0  0  0  0
    3.5440    1.8680   -1.3350 H   0  0  0  0  0  0  0  0  0  0  0  0
    1.7770    4.5940    0.4010 H   0  0  0  0  0  0  0  0  0  0  0  0
    3.3760    5.5540   -0.8050 H   0  0  0  0  0  0  0  0  0  0  0  0
    4.1850    4.1730   -1.0770 H   0  0  0  0  0  0  0  0  0  0  0  0
    3.3910    3.5750    1.9760 H   0  0  0  0  0  0  0  0  0  0  0  0
    3.5360    2.1580    0.8030 H   0  0  0  0  0  0  0  0  0  0  0  0
    1.1770    2.9180    2.4810 H   0  0  0  0  0  0  0  0  0  0  0  0
   -1.6870   -1.9540    3.1330 H   0  0  0  0  0  0  0  0  0  0  0  0
    1.0400    3.0080   -3.6500 H   0  0  0  0  0  0  0  0  0  0  0  0
    1.8470    0.6630   -5.4180 H   0  0  0  0  0  0  0  0  0  0  0  0
    0.9310    2.0910   -5.9450 H   0  0  0  0  0  0  0  0  0  0  0  0
    0.2180    0.9630   -4.7730 H   0  0  0  0  0  0  0  0  0  0  0  0
    3.7440    2.1280   -4.7410 H   0  0  0  0  0  0  0  0  0  0  0  0
    2.8300    3.5570   -5.2680 H   0  0  0  0  0  0  0  0  0  0  0  0
    3.4700    3.4730   -3.6130 H   0  0  0  0  0  0  0  0  0  0  0  0
    6.6660   -1.1270   -5.7670 H   0  0  0  0  0  0  0  0  0  0  0  0
  1 30  1  0  0  0  0
  1 31  1  0  0  0  0
  1 32  1  0  0  0  0
  1  2  1  0  0  0  0
  2 33  1  0  0  0  0
  2  3  1  0  0  0  0
  3 34  1  0  0  0  0
  3 35  1  0  0  0  0
  3 36  1  0  0  0  0
  2  4  1  0  0  0  0
  4 37  1  0  0  0  0
  4 38  1  0  0  0  0
  4  5  1  0  0  0  0
  5 39  1  0  0  0  0
  5  6  1  0  0  0  0
  6 40  1  0  0  0  0
  6  7  1  0  0  0  0
  7  8  2  0  0  0  0
  7  9  1  0  0  0  0
  9 41  1  0  0  0  0
  9 10  1  0  0  0  0
 10 42  1  0  0  0  0
 10 11  1  0  0  0  0
 11 12  2  0  0  0  0
 11 13  1  0  0  0  0
 13 43  1  0  0  0  0
 13 14  1  0  0  0  0
 14 44  1  0  0  0  0
 14 45  1  0  0  0  0
 13 15  1  0  0  0  0
 15 46  1  0  0  0  0
 15 47  1  0  0  0  0
 15 16  1  0  0  0  0
 16 48  1  0  0  0  0
 16 17  1  0  0  0  0
 17 18  2  0  0  0  0
 17 19  1  0  0  0  0
 19 20  1  0  0  0  0
 20 21  2  0  0  0  0
 21 22  1  0  0  0  0
 22 49  1  0  0  0  0
 22 23  1  0  0  0  0
 23 19  2  0  0  0  0
  9 24  1  0  0  0  0
 24 50  1  0  0  0  0
 24 25  1  0  0  0  0
 25 51  1  0  0  0  0
 25 52  1  0  0  0  0
 25 53  1  0  0  0  0
 24 26  1  0  0  0  0
 26 54  1  0  0  0  0
 26 55  1  0  0  0  0
 26 56  1  0  0  0  0
  5 27  1  0  0  0  0
 27 28  2  0  0  0  0
 27 29  1  0  0  0  0
 29 57  1  0  0  0  0
M  END
>  <LOGBIO>
5.3600

>  <PRED_LOGBIO>
5.2400

>  <XV_RES>
-0.1730

>  <WHL_TMPL>
1

>  <ANCH>
31-66;36-37

$$$$
ROW40
  -MTS-   01071500183D 0   0.00000     0.00000     0

 50 53  0  0  0  0  0  0  0  0999 V2000
    3.0010    0.7130   -0.3660 C   0  0  0  0  0  0  0  0  0  0  0  0
    2.4130   -0.3740   -1.1340 S   0  0  0  0  0  0  0  0  0  0  0  0
    1.2270   -0.9910   -0.3720 C   0  0  0  0  0  0  0  0  0  0  0  0
    1.4470   -1.9850    0.5900 C   0  0  0  0  0  0  0  0  0  0  0  0
    0.3680   -2.6270    1.2040 C   0  0  0  0  0  0  0  0  0  0  0  0
   -0.9410   -2.2750    0.8600 C   0  0  0  0  0  0  0  0  0  0  0  0
   -1.1710   -1.2470   -0.0590 C   0  0  0  0  0  0  0  0  0  0  0  0
   -0.0850   -0.5790   -0.6360 C   0  0  0  0  0  0  0  0  0  0  0  0
   -2.5550   -0.8750   -0.4280 C   0  0  0  0  0  0  0  0  0  0  0  0
   -3.4900   -0.5770    0.5710 C   0  0  0  0  0  0  0  0  0  0  0  0
   -4.7990   -0.2250    0.2220 C   0  0  0  0  0  0  0  0  0  0  0  0
   -5.1740   -0.1720   -1.1250 C   0  0  0  0  0  0  0  0  0  0  0  0
   -6.4750    0.1810   -1.3710 O   0  0  0  0  0  0  0  0  0  0  0  0
   -6.6850    0.7850   -2.6500 C   0  0  0  0  0  0  0  0  0  0  0  0
   -8.1730    1.0590   -2.8490 C   0  0  0  0  0  0  0  0  0  0  0  0
   -5.9810    2.1370   -2.7100 C   0  0  0  0  0  0  0  0  0  0  0  0
   -6.1640   -0.1300   -3.7740 C   0  0  0  0  0  0  0  0  0  0  0  0
   -4.6620   -0.4070   -3.5730 C   0  0  0  0  0  0  0  0  0  0  0  0
   -4.3050   -1.6530   -4.2660 N   0  0  0  0  0  0  0  0  0  0  0  0
   -3.4500   -1.3510   -5.2260 C   0  0  0  0  0  0  0  0  0  0  0  0
   -2.8970   -2.2660   -6.0830 N   0  0  0  0  0  0  0  0  0  0  0  0
   -3.1870   -0.0070   -5.2570 N   0  0  0  0  0  0  0  0  0  0  0  0
   -2.2750    0.6380   -6.2130 C   0  0  0  0  0  0  0  0  0  0  0  0
   -3.8620    0.6390   -4.3100 C   0  0  0  0  0  0  0  0  0  0  0  0
   -3.8390    1.8480   -4.0820 O   0  0  0  0  0  0  0  0  0  0  0  0
   -4.2400   -0.4700   -2.1240 C   0  0  0  0  0  0  0  0  0  0  0  0
   -2.9300   -0.8220   -1.7760 C   0  0  0  0  0  0  0  0  0  0  0  0
    2.2150    1.3280    0.0680 H   0  0  0  0  0  0  0  0  0  0  0  0
    3.5350    0.2560    0.4640 H   0  0  0  0  0  0  0  0  0  0  0  0
    3.6520    1.2650   -1.0400 H   0  0  0  0  0  0  0  0  0  0  0  0
    2.4570   -2.2570    0.8590 H   0  0  0  0  0  0  0  0  0  0  0  0
    0.5450   -3.3940    1.9430 H   0  0  0  0  0  0  0  0  0  0  0  0
   -1.7750   -2.7980    1.3050 H   0  0  0  0  0  0  0  0  0  0  0  0
   -0.2600    0.2620   -1.2910 H   0  0  0  0  0  0  0  0  0  0  0  0
   -3.2000   -0.6180    1.6110 H   0  0  0  0  0  0  0  0  0  0  0  0
   -5.5200    0.0050    0.9930 H   0  0  0  0  0  0  0  0  0  0  0  0
   -8.4170    2.0400   -2.4470 H   0  0  0  0  0  0  0  0  0  0  0  0
   -8.7540    0.3000   -2.3310 H   0  0  0  0  0  0  0  0  0  0  0  0
   -8.4070    1.0340   -3.9110 H   0  0  0  0  0  0  0  0  0  0  0  0
   -5.9170    2.5580   -1.7090 H   0  0  0  0  0  0  0  0  0  0  0  0
   -6.5460    2.8110   -3.3510 H   0  0  0  0  0  0  0  0  0  0  0  0
   -4.9800    2.0070   -3.1140 H   0  0  0  0  0  0  0  0  0  0  0  0
   -6.7110   -1.0700   -3.7590 H   0  0  0  0  0  0  0  0  0  0  0  0
   -6.3170    0.3540   -4.7360 H   0  0  0  0  0  0  0  0  0  0  0  0
   -2.0280   -2.7210   -5.8440 H   0  0  0  0  0  0  0  0  0  0  0  0
   -3.3590   -2.4850   -6.9540 H   0  0  0  0  0  0  0  0  0  0  0  0
   -2.2710    0.0770   -7.1450 H   0  0  0  0  0  0  0  0  0  0  0  0
   -1.2700    0.6590   -5.7970 H   0  0  0  0  0  0  0  0  0  0  0  0
   -2.6100    1.6550   -6.4030 H   0  0  0  0  0  0  0  0  0  0  0  0
   -2.2090   -1.0520   -2.5460 H   0  0  0  0  0  0  0  0  0  0  0  0
  1 28  1  0  0  0  0
  1 29  1  0  0  0  0
  1 30  1  0  0  0  0
  1  2  1  0  0  0  0
  2  3  1  0  0  0  0
  3  4  2  0  0  0  0
  4 31  1  0  0  0  0
  4  5  1  0  0  0  0
  5 32  1  0  0  0  0
  5  6  2  0  0  0  0
  6 33  1  0  0  0  0
  6  7  1  0  0  0  0
  7  8  2  0  0  0  0
  8  3  1  0  0  0  0
  8 34  1  0  0  0  0
  7  9  1  0  0  0  0
  9 10  1  0  0  0  0
 10 35  1  0  0  0  0
 10 11  2  0  0  0  0
 11 36  1  0  0  0  0
 11 12  1  0  0  0  0
 12 13  1  0  0  0  0
 13 14  1  0  0  0  0
 14 15  1  0  0  0  0
 15 37  1  0  0  0  0
 15 38  1  0  0  0  0
 15 39  1  0  0  0  0
 14 16  1  0  0  0  0
 16 40  1  0  0  0  0
 16 41  1  0  0  0  0
 16 42  1  0  0  0  0
 14 17  1  0  0  0  0
 17 43  1  0  0  0  0
 17 44  1  0  0  0  0
 17 18  1  0  0  0  0
 18 19  1  0  0  0  0
 19 20  2  0  0  0  0
 20 21  1  0  0  0  0
 21 45  1  0  0  0  0
 21 46  1  0  0  0  0
 20 22  1  0  0  0  0
 22 23  1  0  0  0  0
 23 47  1  0  0  0  0
 23 48  1  0  0  0  0
 23 49  1  0  0  0  0
 22 24  1  0  0  0  0
 24 18  1  0  0  0  0
 24 25  2  0  0  0  0
 18 26  1  0  0  0  0
 26 12  2  0  0  0  0
 26 27  1  0  0  0  0
 27  9  2  0  0  0  0
 27 50  1  0  0  0  0
M  END
>  <LOGBIO>
6.4600

>  <PRED_LOGBIO>
6.6700

>  <XV_RES>
-0.2440

>  <WHL_TMPL>
4

>  <ANCH>
16-18;11-13

$$$$
ROW41
  -MTS-   01071500183D 0   0.00000     0.00000     0

 79 82  0  0  1  0  0  0  0  0999 V2000
   -2.8130   -0.2020   -7.0460 C   0  0  0  0  0  0  0  0  0  0  0  0
   -2.5570    0.8070   -5.8960 C   0  0  0  0  0  0  0  0  0  0  0  0
   -3.4730    0.6010   -4.7780 O   0  0  0  0  0  0  0  0  0  0  0  0
   -3.2920    1.2370   -3.6030 C   0  0  0  0  0  0  0  0  0  0  0  0
   -3.9110    2.4680   -3.4060 C   0  0  0  0  0  0  0  0  0  0  0  0
   -3.7870    3.0870   -2.1660 C   0  0  0  0  0  0  0  0  0  0  0  0
   -3.0520    2.4870   -1.1480 C   0  0  0  0  0  0  0  0  0  0  0  0
   -2.3780    1.2740   -1.3460 C   0  0  0  0  0  0  0  0  0  0  0  0
   -2.5120    0.6580   -2.6000 C   0  0  0  0  0  0  0  0  0  0  0  0
   -1.5610    0.7380   -0.1770 C   0  0  0  0  0  0  0  0  0  0  0  0
   -1.5370    1.3970    0.8430 O   0  0  0  0  0  0  0  0  0  0  0  0
   -0.8600   -0.4160   -0.1780 N   0  0  0  0  0  0  0  0  0  0  0  0
   -0.1790   -0.8450    1.0620 C   0  0  1  0  0  0  0  0  0  0  0  0
   -1.1980   -1.2570    2.1710 C   0  0  0  0  0  0  0  0  0  0  0  0
   -1.6050   -2.7270    1.9770 C   0  0  0  0  0  0  0  0  0  0  0  0
   -2.6080   -3.0620    1.0610 C   0  0  0  0  0  0  0  0  0  0  0  0
   -2.9800   -4.3980    0.8860 C   0  0  0  0  0  0  0  0  0  0  0  0
   -2.3580   -5.4020    1.6350 C   0  0  0  0  0  0  0  0  0  0  0  0
   -1.3510   -5.0720    2.5450 C   0  0  0  0  0  0  0  0  0  0  0  0
   -0.9660   -3.7380    2.7050 C   0  0  0  0  0  0  0  0  0  0  0  0
    0.9050    0.1230    1.6450 C   0  0  2  0  0  0  0  0  0  0  0  0
    1.5620   -0.5580    2.7520 O   0  0  0  0  0  0  0  0  0  0  0  0
    1.9020    0.5400    0.5120 C   0  0  0  0  0  0  0  0  0  0  0  0
    2.9850    1.4560    0.9600 N   0  0  0  0  0  0  0  0  0  0  0  0
    3.8760    1.9850   -0.0950 C   0  0  0  0  0  0  0  0  0  0  0  0
    4.7320    3.0940    0.5440 C   0  0  0  0  0  0  0  0  0  0  0  0
    4.3120    4.4290    0.4860 C   0  0  0  0  0  0  0  0  0  0  0  0
    5.0940    5.4430    1.0470 C   0  0  0  0  0  0  0  0  0  0  0  0
    6.2900    5.1250    1.6950 C   0  0  0  0  0  0  0  0  0  0  0  0
    6.7100    3.7910    1.7950 C   0  0  0  0  0  0  0  0  0  0  0  0
    5.9360    2.7880    1.1920 C   0  0  0  0  0  0  0  0  0  0  0  0
    7.9990    3.4430    2.5650 C   0  0  0  0  0  0  0  0  0  0  0  0
    9.0450    3.3990    1.6950 F   0  0  0  0  0  0  0  0  0  0  0  0
    7.8800    2.2300    3.1740 F   0  0  0  0  0  0  0  0  0  0  0  0
    8.2590    4.3840    3.5160 F   0  0  0  0  0  0  0  0  0  0  0  0
   -4.3800    4.2700   -1.9290 N   0  0  0  0  0  0  0  0  0  0  0  0
   -3.8170    5.5250   -2.3740 C   0  0  0  0  0  0  0  0  0  0  0  0
   -4.8860    6.3380   -3.1480 C   0  0  0  0  0  0  0  0  0  0  0  0
   -6.1400    6.6140   -2.2720 C   0  0  0  0  0  0  0  0  0  0  0  0
   -6.8510    5.3020   -1.8540 C   0  0  0  0  0  0  0  0  0  0  0  0
   -5.7320    4.3120   -0.8530 S   0  0  0  0  0  0  0  0  0  0  0  0
   -6.2450    2.9690   -0.7200 O   0  0  0  0  0  0  0  0  0  0  0  0
   -5.3110    5.0680    0.3020 O   0  0  0  0  0  0  0  0  0  0  0  0
   -3.8830   -0.3320   -7.1940 H   0  0  0  0  0  0  0  0  0  0  0  0
   -2.4250    0.2550   -7.9540 H   0  0  0  0  0  0  0  0  0  0  0  0
   -2.2980   -1.1190   -6.7670 H   0  0  0  0  0  0  0  0  0  0  0  0
   -2.7840    1.7920   -6.2990 H   0  0  0  0  0  0  0  0  0  0  0  0
   -1.5370    0.6620   -5.5480 H   0  0  0  0  0  0  0  0  0  0  0  0
   -4.4760    2.9330   -4.2000 H   0  0  0  0  0  0  0  0  0  0  0  0
   -3.0000    2.9670   -0.1820 H   0  0  0  0  0  0  0  0  0  0  0  0
   -2.0050   -0.2760   -2.7920 H   0  0  0  0  0  0  0  0  0  0  0  0
   -0.8020   -0.9790   -1.0150 H   0  0  0  0  0  0  0  0  0  0  0  0
    0.3580   -1.7580    0.8120 H   0  0  0  0  0  0  0  0  0  0  0  0
   -2.0930   -0.6600    2.0110 H   0  0  0  0  0  0  0  0  0  0  0  0
   -0.7090   -1.1580    3.1380 H   0  0  0  0  0  0  0  0  0  0  0  0
   -3.0960   -2.2870    0.4880 H   0  0  0  0  0  0  0  0  0  0  0  0
   -3.7480   -4.6550    0.1720 H   0  0  0  0  0  0  0  0  0  0  0  0
   -2.6560   -6.4320    1.5100 H   0  0  0  0  0  0  0  0  0  0  0  0
   -0.8710   -5.8470    3.1240 H   0  0  0  0  0  0  0  0  0  0  0  0
   -0.1720   -3.4860    3.3930 H   0  0  0  0  0  0  0  0  0  0  0  0
    0.4050    1.0180    2.0080 H   0  0  0  0  0  0  0  0  0  0  0  0
    0.8730   -0.9160    3.3340 H   0  0  0  0  0  0  0  0  0  0  0  0
    1.3130    1.1070   -0.2060 H   0  0  0  0  0  0  0  0  0  0  0  0
    2.3590   -0.3700    0.1290 H   0  0  0  0  0  0  0  0  0  0  0  0
    3.5790    0.8950    1.5540 H   0  0  0  0  0  0  0  0  0  0  0  0
    3.2440    2.4570   -0.8440 H   0  0  0  0  0  0  0  0  0  0  0  0
    4.5370    1.1930   -0.4400 H   0  0  0  0  0  0  0  0  0  0  0  0
    3.3770    4.6770    0.0050 H   0  0  0  0  0  0  0  0  0  0  0  0
    4.7730    6.4720    0.9790 H   0  0  0  0  0  0  0  0  0  0  0  0
    6.8950    5.9110    2.1220 H   0  0  0  0  0  0  0  0  0  0  0  0
    6.2740    1.7630    1.2280 H   0  0  0  0  0  0  0  0  0  0  0  0
   -3.0330    5.2800   -3.0880 H   0  0  0  0  0  0  0  0  0  0  0  0
   -3.5110    6.1100   -1.5090 H   0  0  0  0  0  0  0  0  0  0  0  0
   -5.2190    5.7040   -3.9670 H   0  0  0  0  0  0  0  0  0  0  0  0
   -4.4490    7.2950   -3.4250 H   0  0  0  0  0  0  0  0  0  0  0  0
   -6.8420    7.1530   -2.9050 H   0  0  0  0  0  0  0  0  0  0  0  0
   -5.8150    7.1260   -1.3690 H   0  0  0  0  0  0  0  0  0  0  0  0
   -7.0370    4.7400   -2.7670 H   0  0  0  0  0  0  0  0  0  0  0  0
   -7.7020    5.5420   -1.2200 H   0  0  0  0  0  0  0  0  0  0  0  0
  1 44  1  0  0  0  0
  1 45  1  0  0  0  0
  1 46  1  0  0  0  0
  1  2  1  0  0  0  0
  2 47  1  0  0  0  0
  2 48  1  0  0  0  0
  2  3  1  0  0  0  0
  3  4  1  0  0  0  0
  4  5  2  0  0  0  0
  5 49  1  0  0  0  0
  5  6  1  0  0  0  0
  6  7  2  0  0  0  0
  7 50  1  0  0  0  0
  7  8  1  0  0  0  0
  8  9  2  0  0  0  0
  9  4  1  0  0  0  0
  9 51  1  0  0  0  0
  8 10  1  0  0  0  0
 10 11  2  0  0  0  0
 10 12  1  0  0  0  0
 12 52  1  0  0  0  0
 12 13  1  0  0  0  0
 13 53  1  0  0  0  0
 13 14  1  0  0  0  0
 14 54  1  0  0  0  0
 14 55  1  0  0  0  0
 14 15  1  0  0  0  0
 15 16  2  0  0  0  0
 16 56  1  0  0  0  0
 16 17  1  0  0  0  0
 17 57  1  0  0  0  0
 17 18  2  0  0  0  0
 18 58  1  0  0  0  0
 18 19  1  0  0  0  0
 19 59  1  0  0  0  0
 19 20  2  0  0  0  0
 20 15  1  0  0  0  0
 20 60  1  0  0  0  0
 13 21  1  0  0  0  0
 21 61  1  0  0  0  0
 21 22  1  0  0  0  0
 22 62  1  0  0  0  0
 21 23  1  0  0  0  0
 23 63  1  0  0  0  0
 23 64  1  0  0  0  0
 23 24  1  0  0  0  0
 24 65  1  0  0  0  0
 24 25  1  0  0  0  0
 25 66  1  0  0  0  0
 25 67  1  0  0  0  0
 25 26  1  0  0  0  0
 26 27  2  0  0  0  0
 27 68  1  0  0  0  0
 27 28  1  0  0  0  0
 28 69  1  0  0  0  0
 28 29  2  0  0  0  0
 29 70  1  0  0  0  0
 29 30  1  0  0  0  0
 30 31  2  0  0  0  0
 31 26  1  0  0  0  0
 31 71  1  0  0  0  0
 30 32  1  0  0  0  0
 32 33  1  0  0  0  0
 32 34  1  0  0  0  0
 32 35  1  0  0  0  0
  6 36  1  0  0  0  0
 36 37  1  0  0  0  0
 37 72  1  0  0  0  0
 37 73  1  0  0  0  0
 37 38  1  0  0  0  0
 38 74  1  0  0  0  0
 38 75  1  0  0  0  0
 38 39  1  0  0  0  0
 39 76  1  0  0  0  0
 39 77  1  0  0  0  0
 39 40  1  0  0  0  0
 40 78  1  0  0  0  0
 40 79  1  0  0  0  0
 40 41  1  0  0  0  0
 41 36  1  0  0  0  0
 41 42  2  0  0  0  0
 41 43  2  0  0  0  0
M  END
>  <LOGBIO>
7.5700

>  <PRED_LOGBIO>
7.1200

>  <XV_RES>
0.4750

>  <WHL_TMPL>
8

>  <ANCH>
51-60;27-28

$$$$
ROW42
  -MTS-   01071500183D 0   0.00000     0.00000     0

 47 51  0  0  1  0  0  0  0  0999 V2000
   -5.8920    2.0880   -2.6270 C   0  0  0  0  0  0  0  0  0  0  0  0
   -6.6850    0.7850   -2.6500 C   0  0  2  0  0  0  0  0  0  0  0  0
   -8.1470    1.2030   -2.8920 C   0  0  0  0  0  0  0  0  0  0  0  0
   -8.3500    1.6850   -4.3400 C   0  0  0  0  0  0  0  0  0  0  0  0
   -7.9040    0.7050   -5.2820 O   0  0  0  0  0  0  0  0  0  0  0  0
   -6.5040    0.4440   -5.1610 C   0  0  0  0  0  0  0  0  0  0  0  0
   -6.1640   -0.1300   -3.7730 C   0  0  2  0  0  0  0  0  0  0  0  0
   -4.6630   -0.4070   -3.5720 C   0  0  1  0  0  0  0  0  0  0  0  0
   -3.8130    0.6460   -4.3070 C   0  0  0  0  0  0  0  0  0  0  0  0
   -2.7680   -0.1300   -4.9340 O   0  0  0  0  0  0  0  0  0  0  0  0
   -3.2040   -1.4270   -4.9940 C   0  0  0  0  0  0  0  0  0  0  0  0
   -4.2700   -1.6520   -4.2490 N   0  0  0  0  0  0  0  0  0  0  0  0
   -2.5960   -2.3930   -5.7510 N   0  0  0  0  0  0  0  0  0  0  0  0
   -4.2400   -0.4700   -2.1240 C   0  0  0  0  0  0  0  0  0  0  0  0
   -2.9300   -0.8220   -1.7750 C   0  0  0  0  0  0  0  0  0  0  0  0
   -2.5550   -0.8750   -0.4280 C   0  0  0  0  0  0  0  0  0  0  0  0
   -3.4900   -0.5770    0.5710 C   0  0  0  0  0  0  0  0  0  0  0  0
   -4.7990   -0.2250    0.2220 C   0  0  0  0  0  0  0  0  0  0  0  0
   -5.1740   -0.1720   -1.1250 C   0  0  0  0  0  0  0  0  0  0  0  0
   -6.4750    0.1820   -1.3700 O   0  0  0  0  0  0  0  0  0  0  0  0
   -1.1710   -1.2470   -0.0590 C   0  0  0  0  0  0  0  0  0  0  0  0
   -0.9280   -2.3050    0.8240 C   0  0  0  0  0  0  0  0  0  0  0  0
    0.3270   -2.6760    1.1150 N   0  0  0  0  0  0  0  0  0  0  0  0
    1.3880   -2.0570    0.5800 C   0  0  0  0  0  0  0  0  0  0  0  0
    1.2130   -0.9910   -0.3110 C   0  0  0  0  0  0  0  0  0  0  0  0
    2.2830   -0.3690   -0.8500 F   0  0  0  0  0  0  0  0  0  0  0  0
   -0.0850   -0.5790   -0.6360 C   0  0  0  0  0  0  0  0  0  0  0  0
   -4.8800    1.9030   -2.9810 H   0  0  0  0  0  0  0  0  0  0  0  0
   -6.3750    2.8170   -3.2740 H   0  0  0  0  0  0  0  0  0  0  0  0
   -5.8560    2.4740   -1.6100 H   0  0  0  0  0  0  0  0  0  0  0  0
   -8.8030    0.3580   -2.6950 H   0  0  0  0  0  0  0  0  0  0  0  0
   -8.4130    2.0030   -2.2030 H   0  0  0  0  0  0  0  0  0  0  0  0
   -7.8000    2.6110   -4.4940 H   0  0  0  0  0  0  0  0  0  0  0  0
   -9.4040    1.8950   -4.5070 H   0  0  0  0  0  0  0  0  0  0  0  0
   -5.9490    1.3670   -5.3180 H   0  0  0  0  0  0  0  0  0  0  0  0
   -6.2000   -0.2630   -5.9310 H   0  0  0  0  0  0  0  0  0  0  0  0
   -6.6830   -1.0820   -3.6820 H   0  0  0  0  0  0  0  0  0  0  0  0
   -4.4030    1.1840   -5.0460 H   0  0  0  0  0  0  0  0  0  0  0  0
   -3.4010    1.3760   -3.6120 H   0  0  0  0  0  0  0  0  0  0  0  0
   -1.8560   -2.9540   -5.3540 H   0  0  0  0  0  0  0  0  0  0  0  0
   -2.8870   -2.5440   -6.7060 H   0  0  0  0  0  0  0  0  0  0  0  0
   -2.2100   -1.0520   -2.5460 H   0  0  0  0  0  0  0  0  0  0  0  0
   -3.2000   -0.6180    1.6110 H   0  0  0  0  0  0  0  0  0  0  0  0
   -5.5200    0.0050    0.9930 H   0  0  0  0  0  0  0  0  0  0  0  0
   -1.7580   -2.8280    1.2750 H   0  0  0  0  0  0  0  0  0  0  0  0
    2.3850   -2.3830    0.8370 H   0  0  0  0  0  0  0  0  0  0  0  0
   -0.2450    0.2410   -1.3210 H   0  0  0  0  0  0  0  0  0  0  0  0
  1 28  1  0  0  0  0
  1 29  1  0  0  0  0
  1 30  1  0  0  0  0
  1  2  1  0  0  0  0
  2  3  1  0  0  0  0
  3 31  1  0  0  0  0
  3 32  1  0  0  0  0
  3  4  1  0  0  0  0
  4 33  1  0  0  0  0
  4 34  1  0  0  0  0
  4  5  1  0  0  0  0
  5  6  1  0  0  0  0
  6 35  1  0  0  0  0
  6 36  1  0  0  0  0
  6  7  1  0  0  0  0
  7  2  1  0  0  0  0
  7 37  1  0  0  0  0
  7  8  1  0  0  0  0
  8  9  1  0  0  0  0
  9 38  1  0  0  0  0
  9 39  1  0  0  0  0
  9 10  1  0  0  0  0
 10 11  1  0  0  0  0
 11 12  2  0  0  0  0
 12  8  1  0  0  0  0
 11 13  1  0  0  0  0
 13 40  1  0  0  0  0
 13 41  1  0  0  0  0
  8 14  1  0  0  0  0
 14 15  1  0  0  0  0
 15 42  1  0  0  0  0
 15 16  2  0  0  0  0
 16 17  1  0  0  0  0
 17 43  1  0  0  0  0
 17 18  2  0  0  0  0
 18 44  1  0  0  0  0
 18 19  1  0  0  0  0
 19 14  2  0  0  0  0
 19 20  1  0  0  0  0
 20  2  1  0  0  0  0
 16 21  1  0  0  0  0
 21 22  2  0  0  0  0
 22 45  1  0  0  0  0
 22 23  1  0  0  0  0
 23 24  2  0  0  0  0
 24 46  1  0  0  0  0
 24 25  1  0  0  0  0
 25 26  1  0  0  0  0
 25 27  2  0  0  0  0
 27 21  1  0  0  0  0
 27 47  1  0  0  0  0
M  END
>  <LOGBIO>
6.2800

>  <PRED_LOGBIO>
6.8500

>  <XV_RES>
-0.6360

>  <WHL_TMPL>
4

>  <ANCH>
18-34;38-46

$$$$
ROW43
  -MTS-   01071500183D 0   0.00000     0.00000     0

 52 56  0  0  1  0  0  0  0  0999 V2000
    2.9740    0.6540   -0.4220 C   0  0  0  0  0  0  0  0  0  0  0  0
    2.2800   -0.4300   -1.0450 O   0  0  0  0  0  0  0  0  0  0  0  0
    1.2270   -0.9910   -0.3720 C   0  0  0  0  0  0  0  0  0  0  0  0
    1.4470   -1.9850    0.5900 C   0  0  0  0  0  0  0  0  0  0  0  0
    0.3680   -2.6270    1.2040 C   0  0  0  0  0  0  0  0  0  0  0  0
   -0.9410   -2.2750    0.8600 C   0  0  0  0  0  0  0  0  0  0  0  0
   -1.1710   -1.2470   -0.0590 C   0  0  0  0  0  0  0  0  0  0  0  0
   -0.0850   -0.5790   -0.6360 C   0  0  0  0  0  0  0  0  0  0  0  0
   -2.5550   -0.8750   -0.4280 C   0  0  0  0  0  0  0  0  0  0  0  0
   -3.4900   -0.5770    0.5710 C   0  0  0  0  0  0  0  0  0  0  0  0
   -4.7990   -0.2250    0.2220 C   0  0  0  0  0  0  0  0  0  0  0  0
   -5.1740   -0.1720   -1.1250 C   0  0  0  0  0  0  0  0  0  0  0  0
   -6.4750    0.1810   -1.3720 O   0  0  0  0  0  0  0  0  0  0  0  0
   -6.6810    0.7830   -2.6530 C   0  0  1  0  0  0  0  0  0  0  0  0
   -8.1410    1.2100   -2.8950 C   0  0  0  0  0  0  0  0  0  0  0  0
   -8.3400    1.6980   -4.3420 C   0  0  0  0  0  0  0  0  0  0  0  0
   -7.8990    0.7180   -5.2860 O   0  0  0  0  0  0  0  0  0  0  0  0
   -6.5000    0.4490   -5.1660 C   0  0  0  0  0  0  0  0  0  0  0  0
   -6.1650   -0.1320   -3.7800 C   0  0  2  0  0  0  0  0  0  0  0  0
   -4.6640   -0.4060   -3.5700 C   0  0  2  0  0  0  0  0  0  0  0  0
   -4.3030   -1.6500   -4.2650 N   0  0  0  0  0  0  0  0  0  0  0  0
   -3.4480   -1.3450   -5.2230 C   0  0  0  0  0  0  0  0  0  0  0  0
   -2.8920   -2.2570   -6.0810 N   0  0  0  0  0  0  0  0  0  0  0  0
   -3.1870    0.0000   -5.2520 N   0  0  0  0  0  0  0  0  0  0  0  0
   -2.2760    0.6480   -6.2060 C   0  0  0  0  0  0  0  0  0  0  0  0
   -3.8650    0.6430   -4.3060 C   0  0  0  0  0  0  0  0  0  0  0  0
   -3.8440    1.8520   -4.0760 O   0  0  0  0  0  0  0  0  0  0  0  0
   -4.2400   -0.4700   -2.1240 C   0  0  0  0  0  0  0  0  0  0  0  0
   -2.9300   -0.8220   -1.7760 C   0  0  0  0  0  0  0  0  0  0  0  0
    3.3900    0.3220    0.5270 H   0  0  0  0  0  0  0  0  0  0  0  0
    3.7780    0.9910   -1.0730 H   0  0  0  0  0  0  0  0  0  0  0  0
    2.2810    1.4750   -0.2470 H   0  0  0  0  0  0  0  0  0  0  0  0
    2.4570   -2.2570    0.8590 H   0  0  0  0  0  0  0  0  0  0  0  0
    0.5450   -3.3940    1.9430 H   0  0  0  0  0  0  0  0  0  0  0  0
   -1.7750   -2.7980    1.3050 H   0  0  0  0  0  0  0  0  0  0  0  0
   -0.2600    0.2620   -1.2910 H   0  0  0  0  0  0  0  0  0  0  0  0
   -3.2000   -0.6180    1.6110 H   0  0  0  0  0  0  0  0  0  0  0  0
   -5.5200    0.0050    0.9930 H   0  0  0  0  0  0  0  0  0  0  0  0
   -6.0830    1.6900   -2.6940 H   0  0  0  0  0  0  0  0  0  0  0  0
   -8.8020    0.3680   -2.7020 H   0  0  0  0  0  0  0  0  0  0  0  0
   -8.4030    2.0090   -2.2040 H   0  0  0  0  0  0  0  0  0  0  0  0
   -7.7850    2.6210   -4.4920 H   0  0  0  0  0  0  0  0  0  0  0  0
   -9.3930    1.9150   -4.5090 H   0  0  0  0  0  0  0  0  0  0  0  0
   -5.9400    1.3690   -5.3190 H   0  0  0  0  0  0  0  0  0  0  0  0
   -6.2000   -0.2570   -5.9370 H   0  0  0  0  0  0  0  0  0  0  0  0
   -6.6850   -1.0830   -3.6910 H   0  0  0  0  0  0  0  0  0  0  0  0
   -2.0220   -2.7110   -5.8410 H   0  0  0  0  0  0  0  0  0  0  0  0
   -3.3530   -2.4770   -6.9530 H   0  0  0  0  0  0  0  0  0  0  0  0
   -2.2690    0.0880   -7.1390 H   0  0  0  0  0  0  0  0  0  0  0  0
   -1.2710    0.6700   -5.7900 H   0  0  0  0  0  0  0  0  0  0  0  0
   -2.6130    1.6650   -6.3960 H   0  0  0  0  0  0  0  0  0  0  0  0
   -2.2090   -1.0520   -2.5460 H   0  0  0  0  0  0  0  0  0  0  0  0
  1 30  1  0  0  0  0
  1 31  1  0  0  0  0
  1 32  1  0  0  0  0
  1  2  1  0  0  0  0
  2  3  1  0  0  0  0
  3  4  2  0  0  0  0
  4 33  1  0  0  0  0
  4  5  1  0  0  0  0
  5 34  1  0  0  0  0
  5  6  2  0  0  0  0
  6 35  1  0  0  0  0
  6  7  1  0  0  0  0
  7  8  2  0  0  0  0
  8  3  1  0  0  0  0
  8 36  1  0  0  0  0
  7  9  1  0  0  0  0
  9 10  1  0  0  0  0
 10 37  1  0  0  0  0
 10 11  2  0  0  0  0
 11 38  1  0  0  0  0
 11 12  1  0  0  0  0
 12 13  1  0  0  0  0
 13 14  1  0  0  0  0
 14 39  1  0  0  0  0
 14 15  1  0  0  0  0
 15 40  1  0  0  0  0
 15 41  1  0  0  0  0
 15 16  1  0  0  0  0
 16 42  1  0  0  0  0
 16 43  1  0  0  0  0
 16 17  1  0  0  0  0
 17 18  1  0  0  0  0
 18 44  1  0  0  0  0
 18 45  1  0  0  0  0
 18 19  1  0  0  0  0
 19 14  1  0  0  0  0
 19 46  1  0  0  0  0
 19 20  1  0  0  0  0
 20 21  1  0  0  0  0
 21 22  2  0  0  0  0
 22 23  1  0  0  0  0
 23 47  1  0  0  0  0
 23 48  1  0  0  0  0
 22 24  1  0  0  0  0
 24 25  1  0  0  0  0
 25 49  1  0  0  0  0
 25 50  1  0  0  0  0
 25 51  1  0  0  0  0
 24 26  1  0  0  0  0
 26 20  1  0  0  0  0
 26 27  2  0  0  0  0
 20 28  1  0  0  0  0
 28 12  2  0  0  0  0
 28 29  1  0  0  0  0
 29  9  2  0  0  0  0
 29 52  1  0  0  0  0
M  END
>  <LOGBIO>
7.5500

>  <PRED_LOGBIO>
7.6500

>  <XV_RES>
-0.1030

>  <WHL_TMPL>
4

>  <ANCH>
16-18;11-13

$$$$
ROW44
  -MTS-   01071500183D 0   0.00000     0.00000     0

 85 87  0  0  1  0  0  0  0  0999 V2000
   -1.8330   -0.7750   -9.2630 C   0  0  0  0  0  0  0  0  0  0  0  0
   -1.6040    0.0250   -8.1010 O   0  0  0  0  0  0  0  0  0  0  0  0
   -2.5600   -0.2380   -7.0710 C   0  0  0  0  0  0  0  0  0  0  0  0
   -2.2620    0.6450   -5.8600 C   0  0  0  0  0  0  0  0  0  0  0  0
   -3.2450    0.3740   -4.8020 N   0  0  0  0  0  0  0  0  0  0  0  0
   -4.3010   -0.6260   -5.0180 C   0  0  0  0  0  0  0  0  0  0  0  0
   -4.1520   -1.2300   -6.4130 C   0  0  1  0  0  0  0  0  0  0  0  0
   -3.3830   -0.4700   -7.4370 C   0  0  0  0  0  0  0  0  0  0  0  0
   -4.8640   -0.5800   -7.5480 C   0  0  2  0  0  0  0  0  0  0  0  0
   -5.4470   -1.4670   -8.6440 C   0  0  0  0  0  0  0  0  0  0  0  0
   -3.1750    1.0750   -3.5740 C   0  0  0  0  0  0  0  0  0  0  0  0
   -2.4150    0.5540   -2.5210 C   0  0  0  0  0  0  0  0  0  0  0  0
   -2.3550    1.2590   -1.3130 C   0  0  0  0  0  0  0  0  0  0  0  0
   -3.0570    2.4640   -1.1960 C   0  0  0  0  0  0  0  0  0  0  0  0
   -3.7990    2.9290   -2.2880 C   0  0  0  0  0  0  0  0  0  0  0  0
   -3.8370    2.2310   -3.4320 N   0  0  0  0  0  0  0  0  0  0  0  0
   -4.5140    4.1450   -2.1840 N   0  0  0  0  0  0  0  0  0  0  0  0
   -5.9050    4.1410   -1.7090 C   0  0  0  0  0  0  0  0  0  0  0  0
   -3.7430    5.6540   -2.6220 S   0  0  0  0  0  0  0  0  0  0  0  0
   -2.5920    5.8580   -1.7960 O   0  0  0  0  0  0  0  0  0  0  0  0
   -3.3420    5.6050   -3.9940 O   0  0  0  0  0  0  0  0  0  0  0  0
   -4.9070    7.0190   -2.3810 C   0  0  0  0  0  0  0  0  0  0  0  0
   -4.2340    8.3340   -2.7620 C   0  0  0  0  0  0  0  0  0  0  0  0
   -6.1340    6.8010   -3.2620 C   0  0  0  0  0  0  0  0  0  0  0  0
   -1.5610    0.7380   -0.1770 C   0  0  0  0  0  0  0  0  0  0  0  0
   -1.5370    1.3970    0.8430 O   0  0  0  0  0  0  0  0  0  0  0  0
   -0.8600   -0.4160   -0.1780 N   0  0  0  0  0  0  0  0  0  0  0  0
   -0.1790   -0.8450    1.0620 C   0  0  1  0  0  0  0  0  0  0  0  0
   -1.1980   -1.2570    2.1710 C   0  0  0  0  0  0  0  0  0  0  0  0
   -1.6050   -2.7270    1.9770 C   0  0  0  0  0  0  0  0  0  0  0  0
   -0.9660   -3.7380    2.7050 C   0  0  0  0  0  0  0  0  0  0  0  0
   -1.3510   -5.0720    2.5450 C   0  0  0  0  0  0  0  0  0  0  0  0
   -2.3580   -5.4020    1.6350 C   0  0  0  0  0  0  0  0  0  0  0  0
   -2.9800   -4.3980    0.8860 C   0  0  0  0  0  0  0  0  0  0  0  0
   -2.6080   -3.0620    1.0610 C   0  0  0  0  0  0  0  0  0  0  0  0
    0.9050    0.1230    1.6450 C   0  0  1  0  0  0  0  0  0  0  0  0
    1.5620   -0.5580    2.7520 N   0  0  0  0  0  0  0  0  0  0  0  0
    1.9020    0.5400    0.5120 C   0  0  0  0  0  0  0  0  0  0  0  0
    2.9850    1.4560    0.9600 O   0  0  0  0  0  0  0  0  0  0  0  0
    3.8760    1.9850   -0.0950 C   0  0  0  0  0  0  0  0  0  0  0  0
   -2.8250   -0.5650   -9.6580 H   0  0  0  0  0  0  0  0  0  0  0  0
   -1.0850   -0.5420  -10.0170 H   0  0  0  0  0  0  0  0  0  0  0  0
   -1.7640   -1.8280   -8.9970 H   0  0  0  0  0  0  0  0  0  0  0  0
   -2.4990   -1.2850   -6.7790 H   0  0  0  0  0  0  0  0  0  0  0  0
   -3.5600   -0.0220   -7.4400 H   0  0  0  0  0  0  0  0  0  0  0  0
   -2.3220    1.6920   -6.1520 H   0  0  0  0  0  0  0  0  0  0  0  0
   -1.2620    0.4290   -5.4910 H   0  0  0  0  0  0  0  0  0  0  0  0
   -4.2150   -1.4110   -4.2700 H   0  0  0  0  0  0  0  0  0  0  0  0
   -5.2750   -0.1480   -4.9310 H   0  0  0  0  0  0  0  0  0  0  0  0
   -4.0720   -2.3150   -6.4050 H   0  0  0  0  0  0  0  0  0  0  0  0
   -2.7830   -1.0420   -8.1420 H   0  0  0  0  0  0  0  0  0  0  0  0
   -2.9710    0.4930   -7.1440 H   0  0  0  0  0  0  0  0  0  0  0  0
   -5.4660    0.3030   -7.3440 H   0  0  0  0  0  0  0  0  0  0  0  0
   -4.8450   -2.3680   -8.7400 H   0  0  0  0  0  0  0  0  0  0  0  0
   -6.4680   -1.7390   -8.3860 H   0  0  0  0  0  0  0  0  0  0  0  0
   -5.4440   -0.9270   -9.5880 H   0  0  0  0  0  0  0  0  0  0  0  0
   -1.8820   -0.3780   -2.6380 H   0  0  0  0  0  0  0  0  0  0  0  0
   -3.0280    3.0270   -0.2750 H   0  0  0  0  0  0  0  0  0  0  0  0
   -5.9440    3.7270   -0.7040 H   0  0  0  0  0  0  0  0  0  0  0  0
   -6.2870    5.1600   -1.6960 H   0  0  0  0  0  0  0  0  0  0  0  0
   -6.5140    3.5350   -2.3750 H   0  0  0  0  0  0  0  0  0  0  0  0
   -5.2110    7.0560   -1.3370 H   0  0  0  0  0  0  0  0  0  0  0  0
   -3.9300    8.2970   -3.8060 H   0  0  0  0  0  0  0  0  0  0  0  0
   -4.9340    9.1550   -2.6180 H   0  0  0  0  0  0  0  0  0  0  0  0
   -3.3590    8.4890   -2.1350 H   0  0  0  0  0  0  0  0  0  0  0  0
   -5.8300    6.7640   -4.3060 H   0  0  0  0  0  0  0  0  0  0  0  0
   -6.8340    7.6220   -3.1170 H   0  0  0  0  0  0  0  0  0  0  0  0
   -6.6140    5.8630   -2.9900 H   0  0  0  0  0  0  0  0  0  0  0  0
   -0.8020   -0.9790   -1.0150 H   0  0  0  0  0  0  0  0  0  0  0  0
    0.3580   -1.7580    0.8120 H   0  0  0  0  0  0  0  0  0  0  0  0
   -2.0930   -0.6600    2.0120 H   0  0  0  0  0  0  0  0  0  0  0  0
   -0.7090   -1.1580    3.1380 H   0  0  0  0  0  0  0  0  0  0  0  0
   -0.1730   -3.4860    3.3930 H   0  0  0  0  0  0  0  0  0  0  0  0
   -0.8710   -5.8470    3.1240 H   0  0  0  0  0  0  0  0  0  0  0  0
   -2.6560   -6.4320    1.5100 H   0  0  0  0  0  0  0  0  0  0  0  0
   -3.7480   -4.6550    0.1720 H   0  0  0  0  0  0  0  0  0  0  0  0
   -3.0960   -2.2870    0.4880 H   0  0  0  0  0  0  0  0  0  0  0  0
    0.4050    1.0190    2.0080 H   0  0  0  0  0  0  0  0  0  0  0  0
    0.8530   -0.9350    3.3650 H   0  0  0  0  0  0  0  0  0  0  0  0
    2.0610    0.1460    3.2770 H   0  0  0  0  0  0  0  0  0  0  0  0
    1.3130    1.1070   -0.2060 H   0  0  0  0  0  0  0  0  0  0  0  0
    2.3590   -0.3700    0.1290 H   0  0  0  0  0  0  0  0  0  0  0  0
    3.2830    2.3940   -0.9110 H   0  0  0  0  0  0  0  0  0  0  0  0
    4.4200    1.1340   -0.5000 H   0  0  0  0  0  0  0  0  0  0  0  0
    4.5220    2.7220    0.3770 H   0  0  0  0  0  0  0  0  0  0  0  0
  1 41  1  0  0  0  0
  1 42  1  0  0  0  0
  1 43  1  0  0  0  0
  1  2  1  0  0  0  0
  2  3  1  0  0  0  0
  3 44  1  0  0  0  0
  3 45  1  0  0  0  0
  3  4  1  0  0  0  0
  4 46  1  0  0  0  0
  4 47  1  0  0  0  0
  4  5  1  0  0  0  0
  5  6  1  0  0  0  0
  6 48  1  0  0  0  0
  6 49  1  0  0  0  0
  6  7  1  0  0  0  0
  7 50  1  0  0  0  0
  7  8  1  0  0  0  0
  8 51  1  0  0  0  0
  8 52  1  0  0  0  0
  8  9  1  0  0  0  0
  9  7  1  0  0  0  0
  9 53  1  0  0  0  0
  9 10  1  0  0  0  0
 10 54  1  0  0  0  0
 10 55  1  0  0  0  0
 10 56  1  0  0  0  0
  5 11  1  0  0  0  0
 11 12  2  0  0  0  0
 12 57  1  0  0  0  0
 12 13  1  0  0  0  0
 13 14  2  0  0  0  0
 14 58  1  0  0  0  0
 14 15  1  0  0  0  0
 15 16  2  0  0  0  0
 16 11  1  0  0  0  0
 15 17  1  0  0  0  0
 17 18  1  0  0  0  0
 18 59  1  0  0  0  0
 18 60  1  0  0  0  0
 18 61  1  0  0  0  0
 17 19  1  0  0  0  0
 19 20  2  0  0  0  0
 19 21  2  0  0  0  0
 19 22  1  0  0  0  0
 22 62  1  0  0  0  0
 22 23  1  0  0  0  0
 23 63  1  0  0  0  0
 23 64  1  0  0  0  0
 23 65  1  0  0  0  0
 22 24  1  0  0  0  0
 24 66  1  0  0  0  0
 24 67  1  0  0  0  0
 24 68  1  0  0  0  0
 13 25  1  0  0  0  0
 25 26  2  0  0  0  0
 25 27  1  0  0  0  0
 27 69  1  0  0  0  0
 27 28  1  0  0  0  0
 28 70  1  0  0  0  0
 28 29  1  0  0  0  0
 29 71  1  0  0  0  0
 29 72  1  0  0  0  0
 29 30  1  0  0  0  0
 30 31  2  0  0  0  0
 31 73  1  0  0  0  0
 31 32  1  0  0  0  0
 32 74  1  0  0  0  0
 32 33  2  0  0  0  0
 33 75  1  0  0  0  0
 33 34  1  0  0  0  0
 34 76  1  0  0  0  0
 34 35  2  0  0  0  0
 35 30  1  0  0  0  0
 35 77  1  0  0  0  0
 28 36  1  0  0  0  0
 36 78  1  0  0  0  0
 36 37  1  0  0  0  0
 37 79  1  0  0  0  0
 37 80  1  0  0  0  0
 36 38  1  0  0  0  0
 38 81  1  0  0  0  0
 38 82  1  0  0  0  0
 38 39  1  0  0  0  0
 39 40  1  0  0  0  0
 40 83  1  0  0  0  0
 40 84  1  0  0  0  0
 40 85  1  0  0  0  0
M  END
>  <LOGBIO>
8.2200

>  <PRED_LOGBIO>
7.4800

>  <XV_RES>
1.0610

>  <WHL_TMPL>
8

>  <ANCH>
17-62;53-54

$$$$
ROW45
  -MTS-   01071500183D 0   0.00000     0.00000     0

 72 74  0  0  1  0  0  0  0  0999 V2000
    2.0420    0.9310    5.2600 C   0  0  0  0  0  0  0  0  0  0  0  0
    1.2890    1.3820    4.1320 O   0  0  0  0  0  0  0  0  0  0  0  0
    1.3000    0.4300    3.0650 C   0  0  0  0  0  0  0  0  0  0  0  0
    0.4810    0.9680    1.8930 C   0  0  2  0  0  0  0  0  0  0  0  0
    1.0670    2.2330    1.4260 N   0  0  0  0  0  0  0  0  0  0  0  0
    0.4920   -0.0500    0.7530 C   0  0  2  0  0  0  0  0  0  0  0  0
    1.9310   -0.2920    0.3010 C   0  0  0  0  0  0  0  0  0  0  0  0
    2.7400   -0.8240    1.4590 C   0  0  0  0  0  0  0  0  0  0  0  0
    2.8240   -2.2040    1.6790 C   0  0  0  0  0  0  0  0  0  0  0  0
    3.5740   -2.6980    2.7530 C   0  0  0  0  0  0  0  0  0  0  0  0
    4.2400   -1.8110    3.6070 C   0  0  0  0  0  0  0  0  0  0  0  0
    4.1560   -0.4310    3.3880 C   0  0  0  0  0  0  0  0  0  0  0  0
    3.4060    0.0620    2.3140 C   0  0  0  0  0  0  0  0  0  0  0  0
   -0.2960    0.4690   -0.3740 N   0  0  0  0  0  0  0  0  0  0  0  0
   -1.5840    0.7530   -0.2100 C   0  0  0  0  0  0  0  0  0  0  0  0
   -2.1170    0.5830    0.8850 O   0  0  0  0  0  0  0  0  0  0  0  0
   -2.3790    1.2760   -1.3460 C   0  0  0  0  0  0  0  0  0  0  0  0
   -2.4700    0.6450   -2.5920 C   0  0  0  0  0  0  0  0  0  0  0  0
   -3.2320    1.2450   -3.6030 C   0  0  0  0  0  0  0  0  0  0  0  0
   -3.8650    2.4050   -3.3830 N   0  0  0  0  0  0  0  0  0  0  0  0
   -3.7960    3.0330   -2.2010 C   0  0  0  0  0  0  0  0  0  0  0  0
   -3.0520    2.4870   -1.1480 C   0  0  0  0  0  0  0  0  0  0  0  0
   -4.3800    4.2700   -1.9290 N   0  0  0  0  0  0  0  0  0  0  0  0
   -3.8170    5.5250   -2.3740 C   0  0  0  0  0  0  0  0  0  0  0  0
   -5.7320    4.3120   -0.8530 S   0  0  0  0  0  0  0  0  0  0  0  0
   -6.2450    2.9690   -0.7200 O   0  0  0  0  0  0  0  0  0  0  0  0
   -5.3110    5.0680    0.3020 O   0  0  0  0  0  0  0  0  0  0  0  0
   -6.9800    5.2920   -1.7240 C   0  0  0  0  0  0  0  0  0  0  0  0
   -3.4730    0.6010   -4.7780 N   0  0  0  0  0  0  0  0  0  0  0  0
   -4.6360   -0.2870   -4.9190 C   0  0  0  0  0  0  0  0  0  0  0  0
   -2.5570    0.8070   -5.8960 C   0  0  0  0  0  0  0  0  0  0  0  0
   -2.9780    0.0110   -7.1310 C   0  0  1  0  0  0  0  0  0  0  0  0
   -2.6090    0.5390   -8.4740 C   0  0  0  0  0  0  0  0  0  0  0  0
   -4.0280    0.5830   -8.0200 C   0  0  2  0  0  0  0  0  0  0  0  0
   -5.0290   -0.3690   -8.6680 C   0  0  0  0  0  0  0  0  0  0  0  0
    3.0760    0.7640    4.9640 H   0  0  0  0  0  0  0  0  0  0  0  0
    2.0070    1.6840    6.0450 H   0  0  0  0  0  0  0  0  0  0  0  0
    1.6170    0.0010    5.6320 H   0  0  0  0  0  0  0  0  0  0  0  0
    0.8660   -0.5060    3.4110 H   0  0  0  0  0  0  0  0  0  0  0  0
    2.3240    0.2570    2.7430 H   0  0  0  0  0  0  0  0  0  0  0  0
   -0.5440    1.1410    2.2150 H   0  0  0  0  0  0  0  0  0  0  0  0
    2.0190    2.0730    1.1270 H   0  0  0  0  0  0  0  0  0  0  0  0
    1.0600    2.9060    2.1790 H   0  0  0  0  0  0  0  0  0  0  0  0
    0.0580   -0.9860    1.0990 H   0  0  0  0  0  0  0  0  0  0  0  0
    1.9390   -1.0170   -0.5100 H   0  0  0  0  0  0  0  0  0  0  0  0
    2.3650    0.6440   -0.0450 H   0  0  0  0  0  0  0  0  0  0  0  0
    2.3110   -2.8880    1.0190 H   0  0  0  0  0  0  0  0  0  0  0  0
    3.6400   -3.7630    2.9220 H   0  0  0  0  0  0  0  0  0  0  0  0
    4.8190   -2.1920    4.4360 H   0  0  0  0  0  0  0  0  0  0  0  0
    4.6700    0.2520    4.0480 H   0  0  0  0  0  0  0  0  0  0  0  0
    3.3410    1.1270    2.1450 H   0  0  0  0  0  0  0  0  0  0  0  0
    0.1420    0.6090   -1.2740 H   0  0  0  0  0  0  0  0  0  0  0  0
   -1.9610   -0.2900   -2.7720 H   0  0  0  0  0  0  0  0  0  0  0  0
   -2.9980    2.9940   -0.1960 H   0  0  0  0  0  0  0  0  0  0  0  0
   -4.6140    6.2230   -2.6210 H   0  0  0  0  0  0  0  0  0  0  0  0
   -3.2850    5.3180   -3.3000 H   0  0  0  0  0  0  0  0  0  0  0  0
   -3.1660    5.8850   -1.5800 H   0  0  0  0  0  0  0  0  0  0  0  0
   -7.9700    4.9020   -1.4970 H   0  0  0  0  0  0  0  0  0  0  0  0
   -6.9160    6.3290   -1.4030 H   0  0  0  0  0  0  0  0  0  0  0  0
   -6.8040    5.2330   -2.7960 H   0  0  0  0  0  0  0  0  0  0  0  0
   -5.5480    0.2800   -4.7440 H   0  0  0  0  0  0  0  0  0  0  0  0
   -4.6550   -0.7030   -5.9230 H   0  0  0  0  0  0  0  0  0  0  0  0
   -4.5660   -1.0940   -4.1920 H   0  0  0  0  0  0  0  0  0  0  0  0
   -1.5980    0.4000   -5.5830 H   0  0  0  0  0  0  0  0  0  0  0  0
   -2.5570    1.8620   -6.1610 H   0  0  0  0  0  0  0  0  0  0  0  0
   -2.9620   -1.0660   -6.9740 H   0  0  0  0  0  0  0  0  0  0  0  0
   -2.0650    1.4800   -8.5120 H   0  0  0  0  0  0  0  0  0  0  0  0
   -2.3520   -0.1850   -9.2450 H   0  0  0  0  0  0  0  0  0  0  0  0
   -4.4580    1.5480   -7.7590 H   0  0  0  0  0  0  0  0  0  0  0  0
   -4.5580   -1.3370   -8.8270 H   0  0  0  0  0  0  0  0  0  0  0  0
   -5.8910   -0.4880   -8.0150 H   0  0  0  0  0  0  0  0  0  0  0  0
   -5.3510    0.0390   -9.6240 H   0  0  0  0  0  0  0  0  0  0  0  0
  1 36  1  0  0  0  0
  1 37  1  0  0  0  0
  1 38  1  0  0  0  0
  1  2  1  0  0  0  0
  2  3  1  0  0  0  0
  3 39  1  0  0  0  0
  3 40  1  0  0  0  0
  3  4  1  0  0  0  0
  4 41  1  0  0  0  0
  4  5  1  0  0  0  0
  5 42  1  0  0  0  0
  5 43  1  0  0  0  0
  4  6  1  0  0  0  0
  6 44  1  0  0  0  0
  6  7  1  0  0  0  0
  7 45  1  0  0  0  0
  7 46  1  0  0  0  0
  7  8  1  0  0  0  0
  8  9  2  0  0  0  0
  9 47  1  0  0  0  0
  9 10  1  0  0  0  0
 10 48  1  0  0  0  0
 10 11  2  0  0  0  0
 11 49  1  0  0  0  0
 11 12  1  0  0  0  0
 12 50  1  0  0  0  0
 12 13  2  0  0  0  0
 13  8  1  0  0  0  0
 13 51  1  0  0  0  0
  6 14  1  0  0  0  0
 14 52  1  0  0  0  0
 14 15  1  0  0  0  0
 15 16  2  0  0  0  0
 15 17  1  0  0  0  0
 17 18  2  0  0  0  0
 18 53  1  0  0  0  0
 18 19  1  0  0  0  0
 19 20  2  0  0  0  0
 20 21  1  0  0  0  0
 21 22  2  0  0  0  0
 22 17  1  0  0  0  0
 22 54  1  0  0  0  0
 21 23  1  0  0  0  0
 23 24  1  0  0  0  0
 24 55  1  0  0  0  0
 24 56  1  0  0  0  0
 24 57  1  0  0  0  0
 23 25  1  0  0  0  0
 25 26  2  0  0  0  0
 25 27  2  0  0  0  0
 25 28  1  0  0  0  0
 28 58  1  0  0  0  0
 28 59  1  0  0  0  0
 28 60  1  0  0  0  0
 19 29  1  0  0  0  0
 29 30  1  0  0  0  0
 30 61  1  0  0  0  0
 30 62  1  0  0  0  0
 30 63  1  0  0  0  0
 29 31  1  0  0  0  0
 31 64  1  0  0  0  0
 31 65  1  0  0  0  0
 31 32  1  0  0  0  0
 32 66  1  0  0  0  0
 32 33  1  0  0  0  0
 33 67  1  0  0  0  0
 33 68  1  0  0  0  0
 33 34  1  0  0  0  0
 34 32  1  0  0  0  0
 34 69  1  0  0  0  0
 34 35  1  0  0  0  0
 35 70  1  0  0  0  0
 35 71  1  0  0  0  0
 35 72  1  0  0  0  0
M  END
>  <LOGBIO>
7.9200

>  <PRED_LOGBIO>
7.5800

>  <XV_RES>
0.6160

>  <WHL_TMPL>
8

>  <ANCH>
14-16;40-34

$$$$
ROW46
  -MTS-   01071500183D 0   0.00000     0.00000     0

 69 72  0  0  1  0  0  0  0  0999 V2000
   -4.1940    0.6590    9.1450 C   0  0  0  0  0  0  0  0  0  0  0  0
   -4.3020   -0.7760    8.6370 C   0  0  0  0  0  0  0  0  0  0  0  0
   -5.7000   -1.3150    8.9270 C   0  0  0  0  0  0  0  0  0  0  0  0
   -3.2650   -1.6450    9.3430 C   0  0  0  0  0  0  0  0  0  0  0  0
   -4.0650   -0.8010    7.2270 O   0  0  0  0  0  0  0  0  0  0  0  0
   -2.8720   -0.3580    6.7770 C   0  0  0  0  0  0  0  0  0  0  0  0
   -2.0340    0.0470    7.5660 O   0  0  0  0  0  0  0  0  0  0  0  0
   -2.6090   -0.3640    5.4730 N   0  0  0  0  0  0  0  0  0  0  0  0
   -1.3070    0.1190    4.9820 C   0  0  0  0  0  0  0  0  0  0  0  0
   -1.2760    1.1780    4.1410 C   0  0  2  0  0  0  0  0  0  0  0  0
   -2.2930    1.8190    3.9560 O   0  0  0  0  0  0  0  0  0  0  0  0
   -0.0240    1.6100    3.3960 C   0  0  0  0  0  0  0  0  0  0  0  0
    0.0720    2.9180    2.9080 C   0  0  0  0  0  0  0  0  0  0  0  0
    1.1640    3.3070    2.1310 C   0  0  0  0  0  0  0  0  0  0  0  0
    2.2250    2.4320    1.9170 C   0  0  0  0  0  0  0  0  0  0  0  0
    2.2060    1.1540    2.4870 C   0  0  0  0  0  0  0  0  0  0  0  0
    3.3340    0.3040    2.3970 N   0  0  0  0  0  0  0  0  0  0  0  0
    4.5560    0.8250    2.3410 C   0  0  0  0  0  0  0  0  0  0  0  0
    4.7060    2.0460    2.3680 O   0  0  0  0  0  0  0  0  0  0  0  0
    5.7360   -0.0640    2.2460 C   0  0  0  0  0  0  0  0  0  0  0  0
    6.2230   -0.4490    0.9920 C   0  0  0  0  0  0  0  0  0  0  0  0
    7.3390   -1.2890    0.9020 C   0  0  0  0  0  0  0  0  0  0  0  0
    7.9670   -1.7450    2.0670 C   0  0  0  0  0  0  0  0  0  0  0  0
    7.4800   -1.3600    3.3220 C   0  0  0  0  0  0  0  0  0  0  0  0
    8.1080   -1.8160    4.4870 C   0  0  0  0  0  0  0  0  0  0  0  0
    7.6200   -1.4310    5.7420 C   0  0  0  0  0  0  0  0  0  0  0  0
    6.5050   -0.5900    5.8310 C   0  0  0  0  0  0  0  0  0  0  0  0
    5.8760   -0.1340    4.6660 C   0  0  0  0  0  0  0  0  0  0  0  0
    6.3640   -0.5190    3.4110 C   0  0  0  0  0  0  0  0  0  0  0  0
    1.0430    0.7350    3.1500 C   0  0  0  0  0  0  0  0  0  0  0  0
   -3.6180   -0.8520    4.5220 C   0  0  0  0  0  0  0  0  0  0  0  0
   -4.8520   -1.2860    5.2760 C   0  0  0  0  0  0  0  0  0  0  0  0
   -5.8770   -0.3650    5.5300 C   0  0  0  0  0  0  0  0  0  0  0  0
   -7.0210   -0.7670    6.2290 C   0  0  0  0  0  0  0  0  0  0  0  0
   -7.1410   -2.0890    6.6740 C   0  0  0  0  0  0  0  0  0  0  0  0
   -6.1170   -3.0090    6.4210 C   0  0  0  0  0  0  0  0  0  0  0  0
   -4.9730   -2.6070    5.7220 C   0  0  0  0  0  0  0  0  0  0  0  0
   -4.9340    1.2790    8.6420 H   0  0  0  0  0  0  0  0  0  0  0  0
   -4.3750    0.6780   10.2180 H   0  0  0  0  0  0  0  0  0  0  0  0
   -3.1980    1.0430    8.9380 H   0  0  0  0  0  0  0  0  0  0  0  0
   -6.4390   -0.6950    8.4240 H   0  0  0  0  0  0  0  0  0  0  0  0
   -5.8800   -1.2950   10.0000 H   0  0  0  0  0  0  0  0  0  0  0  0
   -5.7770   -2.3380    8.5650 H   0  0  0  0  0  0  0  0  0  0  0  0
   -2.2690   -1.2610    9.1350 H   0  0  0  0  0  0  0  0  0  0  0  0
   -3.4460   -1.6260   10.4150 H   0  0  0  0  0  0  0  0  0  0  0  0
   -3.3420   -2.6680    8.9800 H   0  0  0  0  0  0  0  0  0  0  0  0
   -0.9070   -0.7080    4.3990 H   0  0  0  0  0  0  0  0  0  0  0  0
   -0.7070    0.3560    5.8580 H   0  0  0  0  0  0  0  0  0  0  0  0
   -1.0110    1.8320    4.9700 H   0  0  0  0  0  0  0  0  0  0  0  0
   -3.0490    1.2350    4.1250 H   0  0  0  0  0  0  0  0  0  0  0  0
   -0.7060    3.6320    3.1350 H   0  0  0  0  0  0  0  0  0  0  0  0
    1.1860    4.2940    1.6930 H   0  0  0  0  0  0  0  0  0  0  0  0
    3.0640    2.7400    1.3100 H   0  0  0  0  0  0  0  0  0  0  0  0
    3.2100   -0.6980    2.3740 H   0  0  0  0  0  0  0  0  0  0  0  0
    5.7390   -0.0970    0.0930 H   0  0  0  0  0  0  0  0  0  0  0  0
    7.7150   -1.5860   -0.0650 H   0  0  0  0  0  0  0  0  0  0  0  0
    8.8280   -2.3940    1.9990 H   0  0  0  0  0  0  0  0  0  0  0  0
    8.9690   -2.4650    4.4180 H   0  0  0  0  0  0  0  0  0  0  0  0
    8.1050   -1.7830    6.6410 H   0  0  0  0  0  0  0  0  0  0  0  0
    6.1280   -0.2930    6.7990 H   0  0  0  0  0  0  0  0  0  0  0  0
    5.0160    0.5140    4.7350 H   0  0  0  0  0  0  0  0  0  0  0  0
    0.9680   -0.2910    3.4800 H   0  0  0  0  0  0  0  0  0  0  0  0
   -3.2150   -1.6980    3.9690 H   0  0  0  0  0  0  0  0  0  0  0  0
   -3.8780   -0.0560    3.8280 H   0  0  0  0  0  0  0  0  0  0  0  0
   -5.7840    0.6540    5.1860 H   0  0  0  0  0  0  0  0  0  0  0  0
   -7.8110   -0.0570    6.4240 H   0  0  0  0  0  0  0  0  0  0  0  0
   -8.0240   -2.3990    7.2140 H   0  0  0  0  0  0  0  0  0  0  0  0
   -6.2100   -4.0290    6.7650 H   0  0  0  0  0  0  0  0  0  0  0  0
   -4.1820   -3.3170    5.5260 H   0  0  0  0  0  0  0  0  0  0  0  0
  1 38  1  0  0  0  0
  1 39  1  0  0  0  0
  1 40  1  0  0  0  0
  1  2  1  0  0  0  0
  2  3  1  0  0  0  0
  3 41  1  0  0  0  0
  3 42  1  0  0  0  0
  3 43  1  0  0  0  0
  2  4  1  0  0  0  0
  4 44  1  0  0  0  0
  4 45  1  0  0  0  0
  4 46  1  0  0  0  0
  2  5  1  0  0  0  0
  5  6  1  0  0  0  0
  6  7  2  0  0  0  0
  6  8  1  0  0  0  0
  8  9  1  0  0  0  0
  9 47  1  0  0  0  0
  9 48  1  0  0  0  0
  9 10  1  0  0  0  0
 10 49  1  0  0  0  0
 10 11  1  0  0  0  0
 11 50  1  0  0  0  0
 10 12  1  0  0  0  0
 12 13  2  0  0  0  0
 13 51  1  0  0  0  0
 13 14  1  0  0  0  0
 14 52  1  0  0  0  0
 14 15  2  0  0  0  0
 15 53  1  0  0  0  0
 15 16  1  0  0  0  0
 16 17  1  0  0  0  0
 17 54  1  0  0  0  0
 17 18  1  0  0  0  0
 18 19  2  0  0  0  0
 18 20  1  0  0  0  0
 20 21  2  0  0  0  0
 21 55  1  0  0  0  0
 21 22  1  0  0  0  0
 22 56  1  0  0  0  0
 22 23  2  0  0  0  0
 23 57  1  0  0  0  0
 23 24  1  0  0  0  0
 24 25  1  0  0  0  0
 25 58  1  0  0  0  0
 25 26  2  0  0  0  0
 26 59  1  0  0  0  0
 26 27  1  0  0  0  0
 27 60  1  0  0  0  0
 27 28  2  0  0  0  0
 28 61  1  0  0  0  0
 28 29  1  0  0  0  0
 29 20  1  0  0  0  0
 29 24  2  0  0  0  0
 16 30  2  0  0  0  0
 30 12  1  0  0  0  0
 30 62  1  0  0  0  0
  8 31  1  0  0  0  0
 31 63  1  0  0  0  0
 31 64  1  0  0  0  0
 31 32  1  0  0  0  0
 32 33  2  0  0  0  0
 33 65  1  0  0  0  0
 33 34  1  0  0  0  0
 34 66  1  0  0  0  0
 34 35  2  0  0  0  0
 35 67  1  0  0  0  0
 35 36  1  0  0  0  0
 36 68  1  0  0  0  0
 36 37  2  0  0  0  0
 37 32  1  0  0  0  0
 37 69  1  0  0  0  0
M  END
>  <LOGBIO>
4.9600

>  <PRED_LOGBIO>
5.4200

>  <XV_RES>
-0.5760

>  <WHL_TMPL>
6

>  <ANCH>
8-55;21-23

$$$$
ROW47
  -MTS-   01071500183D 0   0.00000     0.00000     0

 93 95  0  0  1  0  0  0  0  0999 V2000
    1.2790    4.6640    3.6490 C   0  0  0  0  0  0  0  0  0  0  0  0
    2.0700    3.6650    4.4880 C   0  0  0  0  0  0  0  0  0  0  0  0
    2.3110    2.3950    3.6730 C   0  0  0  0  0  0  0  0  0  0  0  0
    3.1030    1.3940    4.5130 C   0  0  0  0  0  0  0  0  0  0  0  0
    4.4450    2.0090    4.9080 C   0  0  0  0  0  0  0  0  0  0  0  0
    4.2040    3.2780    5.7220 C   0  0  0  0  0  0  0  0  0  0  0  0
    5.5440    3.8930    6.1160 C   0  0  0  0  0  0  0  0  0  0  0  0
    3.3890   -0.1110    3.5480 S   0  0  0  0  0  0  0  0  0  0  0  0
    4.1300    0.2130    2.3690 O   0  0  0  0  0  0  0  0  0  0  0  0
    4.1300   -1.0480    4.3340 O   0  0  0  0  0  0  0  0  0  0  0  0
    1.8000   -0.8390    3.0810 C   0  0  0  0  0  0  0  0  0  0  0  0
    2.0410   -2.1090    2.2660 C   0  0  1  0  0  0  0  0  0  0  0  0
    2.7210   -3.0320    3.1860 N   0  0  0  0  0  0  0  0  0  0  0  0
    3.8480   -2.6620    3.7870 C   0  0  0  0  0  0  0  0  0  0  0  0
    4.3220   -1.5480    3.5730 O   0  0  0  0  0  0  0  0  0  0  0  0
    4.5320   -3.5920    4.7130 C   0  0  0  0  0  0  0  0  0  0  0  0
    4.2220   -3.5890    6.0790 C   0  0  0  0  0  0  0  0  0  0  0  0
    4.8880   -4.4810    6.9280 C   0  0  0  0  0  0  0  0  0  0  0  0
    5.8430   -5.3490    6.3860 C   0  0  0  0  0  0  0  0  0  0  0  0
    6.1180   -5.3280    5.0740 N   0  0  0  0  0  0  0  0  0  0  0  0
    5.4980   -4.4860    4.2370 C   0  0  0  0  0  0  0  0  0  0  0  0
    0.8090   -2.8650    1.7810 C   0  0  0  0  0  0  0  0  0  0  0  0
    0.9680   -4.0050    1.3830 O   0  0  0  0  0  0  0  0  0  0  0  0
   -0.4240   -2.3280    1.7240 N   0  0  0  0  0  0  0  0  0  0  0  0
   -1.4700   -3.0520    0.9730 C   0  0  1  0  0  0  0  0  0  0  0  0
   -1.9590   -4.3940    1.6190 C   0  0  0  0  0  0  0  0  0  0  0  0
   -3.1120   -4.1160    2.5970 C   0  0  0  0  0  0  0  0  0  0  0  0
   -4.3300   -3.6400    2.0920 C   0  0  0  0  0  0  0  0  0  0  0  0
   -5.4010   -3.3820    2.9510 C   0  0  0  0  0  0  0  0  0  0  0  0
   -6.5600   -2.8930    2.4610 F   0  0  0  0  0  0  0  0  0  0  0  0
   -5.2680   -3.6320    4.3170 C   0  0  0  0  0  0  0  0  0  0  0  0
   -4.0530   -4.0980    4.8280 C   0  0  0  0  0  0  0  0  0  0  0  0
   -3.9240   -4.3260    6.1520 F   0  0  0  0  0  0  0  0  0  0  0  0
   -2.9710   -4.3290    3.9730 C   0  0  0  0  0  0  0  0  0  0  0  0
   -1.1100   -3.2240   -0.5500 C   0  0  2  0  0  0  0  0  0  0  0  0
   -1.1090   -4.6080   -1.0040 O   0  0  0  0  0  0  0  0  0  0  0  0
   -2.0750   -2.3580   -1.4170 C   0  0  0  0  0  0  0  0  0  0  0  0
   -2.0920   -0.9380   -0.9880 N   0  0  0  0  0  0  0  0  0  0  0  0
   -3.1260   -0.1410   -1.6750 C   0  0  0  0  0  0  0  0  0  0  0  0
   -3.0980    1.2820   -1.1060 C   0  0  0  0  0  0  0  0  0  0  0  0
   -3.9230    1.6210   -0.0270 C   0  0  0  0  0  0  0  0  0  0  0  0
   -3.9580    2.9350    0.4470 C   0  0  0  0  0  0  0  0  0  0  0  0
   -3.1440    3.9100   -0.1330 C   0  0  0  0  0  0  0  0  0  0  0  0
   -2.2720    3.5750   -1.1800 C   0  0  0  0  0  0  0  0  0  0  0  0
   -1.3380    4.6270   -1.8100 C   0  0  0  0  0  0  0  0  0  0  0  0
   -1.8580    5.0380   -2.9980 C   0  0  0  0  0  0  0  0  0  0  0  0
   -2.2570    2.2560   -1.6580 C   0  0  0  0  0  0  0  0  0  0  0  0
    1.8430    4.9110    2.7520 H   0  0  0  0  0  0  0  0  0  0  0  0
    1.1070    5.5690    4.2290 H   0  0  0  0  0  0  0  0  0  0  0  0
    0.3240    4.2260    3.3680 H   0  0  0  0  0  0  0  0  0  0  0  0
    3.0250    4.1020    4.7690 H   0  0  0  0  0  0  0  0  0  0  0  0
    1.5060    3.4180    5.3850 H   0  0  0  0  0  0  0  0  0  0  0  0
    1.3560    1.9570    3.3920 H   0  0  0  0  0  0  0  0  0  0  0  0
    2.8750    2.6410    2.7760 H   0  0  0  0  0  0  0  0  0  0  0  0
    2.5390    1.1470    5.4110 H   0  0  0  0  0  0  0  0  0  0  0  0
    5.0090    2.2550    4.0100 H   0  0  0  0  0  0  0  0  0  0  0  0
    5.0090    1.2960    5.5060 H   0  0  0  0  0  0  0  0  0  0  0  0
    3.6400    3.0320    6.6200 H   0  0  0  0  0  0  0  0  0  0  0  0
    3.6400    3.9910    5.1240 H   0  0  0  0  0  0  0  0  0  0  0  0
    6.1080    3.1800    6.7150 H   0  0  0  0  0  0  0  0  0  0  0  0
    5.3720    4.7970    6.6970 H   0  0  0  0  0  0  0  0  0  0  0  0
    6.1080    4.1390    5.2190 H   0  0  0  0  0  0  0  0  0  0  0  0
    1.2360   -1.0860    3.9780 H   0  0  0  0  0  0  0  0  0  0  0  0
    1.2360   -0.1260    2.4830 H   0  0  0  0  0  0  0  0  0  0  0  0
    2.6840   -1.8800    1.4190 H   0  0  0  0  0  0  0  0  0  0  0  0
    2.3310   -3.9470    3.3620 H   0  0  0  0  0  0  0  0  0  0  0  0
    3.4810   -2.9090    6.4710 H   0  0  0  0  0  0  0  0  0  0  0  0
    4.6680   -4.4990    7.9850 H   0  0  0  0  0  0  0  0  0  0  0  0
    6.3630   -6.0420    7.0300 H   0  0  0  0  0  0  0  0  0  0  0  0
    5.7450   -4.4970    3.1860 H   0  0  0  0  0  0  0  0  0  0  0  0
   -0.6290   -1.4520    2.1830 H   0  0  0  0  0  0  0  0  0  0  0  0
   -2.3440   -2.4030    0.9810 H   0  0  0  0  0  0  0  0  0  0  0  0
   -1.1310   -4.7750    2.2130 H   0  0  0  0  0  0  0  0  0  0  0  0
   -2.3270   -5.0390    0.8240 H   0  0  0  0  0  0  0  0  0  0  0  0
   -4.4410   -3.4720    1.0310 H   0  0  0  0  0  0  0  0  0  0  0  0
   -6.1040   -3.4650    4.9800 H   0  0  0  0  0  0  0  0  0  0  0  0
   -2.0280   -4.6710    4.3740 H   0  0  0  0  0  0  0  0  0  0  0  0
   -0.1090   -2.8190   -0.6860 H   0  0  0  0  0  0  0  0  0  0  0  0
   -2.0320   -4.8920   -1.0970 H   0  0  0  0  0  0  0  0  0  0  0  0
   -3.0760   -2.7430   -1.2330 H   0  0  0  0  0  0  0  0  0  0  0  0
   -1.7290   -2.4070   -2.4470 H   0  0  0  0  0  0  0  0  0  0  0  0
   -1.2050   -0.5500   -1.2740 H   0  0  0  0  0  0  0  0  0  0  0  0
   -4.0890   -0.5710   -1.4080 H   0  0  0  0  0  0  0  0  0  0  0  0
   -2.8940   -0.0920   -2.7370 H   0  0  0  0  0  0  0  0  0  0  0  0
   -4.5350    0.8640    0.4410 H   0  0  0  0  0  0  0  0  0  0  0  0
   -4.6150    3.1970    1.2630 H   0  0  0  0  0  0  0  0  0  0  0  0
   -3.1860    4.9280    0.2260 H   0  0  0  0  0  0  0  0  0  0  0  0
   -0.4010    4.1210   -2.0350 H   0  0  0  0  0  0  0  0  0  0  0  0
   -1.2670    5.4650   -1.1200 H   0  0  0  0  0  0  0  0  0  0  0  0
   -2.9450    5.0220   -2.9530 H   0  0  0  0  0  0  0  0  0  0  0  0
   -1.5660    4.2980   -3.7400 H   0  0  0  0  0  0  0  0  0  0  0  0
   -1.4610    6.0280   -3.2140 H   0  0  0  0  0  0  0  0  0  0  0  0
   -1.5880    1.9880   -2.4620 H   0  0  0  0  0  0  0  0  0  0  0  0
  1 48  1  0  0  0  0
  1 49  1  0  0  0  0
  1 50  1  0  0  0  0
  1  2  1  0  0  0  0
  2 51  1  0  0  0  0
  2 52  1  0  0  0  0
  2  3  1  0  0  0  0
  3 53  1  0  0  0  0
  3 54  1  0  0  0  0
  3  4  1  0  0  0  0
  4 55  1  0  0  0  0
  4  5  1  0  0  0  0
  5 56  1  0  0  0  0
  5 57  1  0  0  0  0
  5  6  1  0  0  0  0
  6 58  1  0  0  0  0
  6 59  1  0  0  0  0
  6  7  1  0  0  0  0
  7 60  1  0  0  0  0
  7 61  1  0  0  0  0
  7 62  1  0  0  0  0
  4  8  1  0  0  0  0
  8  9  2  0  0  0  0
  8 10  2  0  0  0  0
  8 11  1  0  0  0  0
 11 63  1  0  0  0  0
 11 64  1  0  0  0  0
 11 12  1  0  0  0  0
 12 65  1  0  0  0  0
 12 13  1  0  0  0  0
 13 66  1  0  0  0  0
 13 14  1  0  0  0  0
 14 15  2  0  0  0  0
 14 16  1  0  0  0  0
 16 17  2  0  0  0  0
 17 67  1  0  0  0  0
 17 18  1  0  0  0  0
 18 68  1  0  0  0  0
 18 19  2  0  0  0  0
 19 69  1  0  0  0  0
 19 20  1  0  0  0  0
 20 21  2  0  0  0  0
 21 16  1  0  0  0  0
 21 70  1  0  0  0  0
 12 22  1  0  0  0  0
 22 23  2  0  0  0  0
 22 24  1  0  0  0  0
 24 71  1  0  0  0  0
 24 25  1  0  0  0  0
 25 72  1  0  0  0  0
 25 26  1  0  0  0  0
 26 73  1  0  0  0  0
 26 74  1  0  0  0  0
 26 27  1  0  0  0  0
 27 28  2  0  0  0  0
 28 75  1  0  0  0  0
 28 29  1  0  0  0  0
 29 30  1  0  0  0  0
 29 31  2  0  0  0  0
 31 76  1  0  0  0  0
 31 32  1  0  0  0  0
 32 33  1  0  0  0  0
 32 34  2  0  0  0  0
 34 27  1  0  0  0  0
 34 77  1  0  0  0  0
 25 35  1  0  0  0  0
 35 78  1  0  0  0  0
 35 36  1  0  0  0  0
 36 79  1  0  0  0  0
 35 37  1  0  0  0  0
 37 80  1  0  0  0  0
 37 81  1  0  0  0  0
 37 38  1  0  0  0  0
 38 82  1  0  0  0  0
 38 39  1  0  0  0  0
 39 83  1  0  0  0  0
 39 84  1  0  0  0  0
 39 40  1  0  0  0  0
 40 41  2  0  0  0  0
 41 85  1  0  0  0  0
 41 42  1  0  0  0  0
 42 86  1  0  0  0  0
 42 43  2  0  0  0  0
 43 87  1  0  0  0  0
 43 44  1  0  0  0  0
 44 45  1  0  0  0  0
 45 88  1  0  0  0  0
 45 89  1  0  0  0  0
 45 46  1  0  0  0  0
 46 90  1  0  0  0  0
 46 91  1  0  0  0  0
 46 92  1  0  0  0  0
 44 47  2  0  0  0  0
 47 40  1  0  0  0  0
 47 93  1  0  0  0  0
M  END
>  <LOGBIO>
9.0000

>  <PRED_LOGBIO>
8.6800

>  <XV_RES>
0.4750

>  <WHL_TMPL>
9

>  <ANCH>
29-53;65-67

$$$$
ROW48
  -MTS-   01071500183D 0   0.00000     0.00000     0

 83 85  0  0  1  0  0  0  0  0999 V2000
   -6.3820    0.7470   -0.6960 C   0  0  0  0  0  0  0  0  0  0  0  0
   -5.1540    0.9280    0.1910 C   0  0  0  0  0  0  0  0  0  0  0  0
   -3.8170    1.2390   -0.5190 C   0  0  0  0  0  0  0  0  0  0  0  0
   -2.7910    0.4730    0.1760 N   0  0  0  0  0  0  0  0  0  0  0  0
   -3.1440   -0.3830    1.3180 C   0  0  0  0  0  0  0  0  0  0  0  0
   -4.6480   -0.2940    1.5750 C   0  0  0  0  0  0  0  0  0  0  0  0
   -5.0150   -1.1820    2.7600 C   0  0  0  0  0  0  0  0  0  0  0  0
   -1.5170    0.5600   -0.2420 C   0  0  0  0  0  0  0  0  0  0  0  0
   -1.2850    1.1940   -1.2560 O   0  0  0  0  0  0  0  0  0  0  0  0
   -0.3490   -0.0810    0.4920 C   0  0  0  0  0  0  0  0  0  0  0  0
   -0.4300   -0.5290    1.8180 C   0  0  0  0  0  0  0  0  0  0  0  0
    0.7140   -0.9790    2.4750 C   0  0  0  0  0  0  0  0  0  0  0  0
    0.6370   -1.3710    3.7600 C   0  0  0  0  0  0  0  0  0  0  0  0
    1.9410   -1.0130    1.8190 C   0  0  0  0  0  0  0  0  0  0  0  0
    2.0200   -0.7090    0.4540 C   0  0  0  0  0  0  0  0  0  0  0  0
    0.8740   -0.2120   -0.1780 C   0  0  0  0  0  0  0  0  0  0  0  0
    3.2910   -0.8920   -0.3610 C   0  0  0  0  0  0  0  0  0  0  0  0
    3.4270   -0.2340   -1.3750 O   0  0  0  0  0  0  0  0  0  0  0  0
    4.2610   -1.7570   -0.0030 N   0  0  0  0  0  0  0  0  0  0  0  0
    5.4510   -1.9430   -0.8520 C   0  0  1  0  0  0  0  0  0  0  0  0
    5.8210   -3.4530   -0.9330 C   0  0  0  0  0  0  0  0  0  0  0  0
    4.6560   -4.2410   -1.5570 C   0  0  0  0  0  0  0  0  0  0  0  0
    4.5690   -4.3740   -2.9480 C   0  0  0  0  0  0  0  0  0  0  0  0
    3.5040   -5.0690   -3.5290 C   0  0  0  0  0  0  0  0  0  0  0  0
    3.4400   -5.2070   -4.8700 F   0  0  0  0  0  0  0  0  0  0  0  0
    2.5060   -5.6210   -2.7220 C   0  0  0  0  0  0  0  0  0  0  0  0
    2.5890   -5.4950   -1.3320 C   0  0  0  0  0  0  0  0  0  0  0  0
    1.6210   -6.0170   -0.5490 F   0  0  0  0  0  0  0  0  0  0  0  0
    3.6730   -4.8290   -0.7520 C   0  0  0  0  0  0  0  0  0  0  0  0
    6.6610   -1.1140   -0.3190 C   0  0  2  0  0  0  0  0  0  0  0  0
    7.8910   -1.5350   -0.9650 O   0  0  0  0  0  0  0  0  0  0  0  0
    6.3810    0.3790   -0.4840 C   0  0  1  0  0  0  0  0  0  0  0  0
    7.7050    1.1660   -0.4750 C   0  0  0  0  0  0  0  0  0  0  0  0
    7.4730    2.6680   -0.7220 C   0  0  2  0  0  0  0  0  0  0  0  0
    6.5920    2.8990   -1.9640 C   0  0  0  0  0  0  0  0  0  0  0  0
    5.3150    2.0380   -1.9110 C   0  0  0  0  0  0  0  0  0  0  0  0
    5.6360    0.6160   -1.7290 N   0  0  0  0  0  0  0  0  0  0  0  0
    8.7340    3.3130   -0.9140 O   0  0  0  0  0  0  0  0  0  0  0  0
    9.1240    3.3280   -2.2900 C   0  0  0  0  0  0  0  0  0  0  0  0
   10.4730    4.0260   -2.4300 C   0  0  0  0  0  0  0  0  0  0  0  0
   -6.2160   -0.0810   -1.3820 H   0  0  0  0  0  0  0  0  0  0  0  0
   -7.2500    0.5340   -0.0750 H   0  0  0  0  0  0  0  0  0  0  0  0
   -6.5580    1.6590   -1.2630 H   0  0  0  0  0  0  0  0  0  0  0  0
   -5.0040   -0.0380    0.6690 H   0  0  0  0  0  0  0  0  0  0  0  0
   -5.3590    1.7520    0.8710 H   0  0  0  0  0  0  0  0  0  0  0  0
   -3.6010    2.2930   -0.3580 H   0  0  0  0  0  0  0  0  0  0  0  0
   -3.8880    0.9040   -1.5520 H   0  0  0  0  0  0  0  0  0  0  0  0
   -2.8750   -1.4130    1.0960 H   0  0  0  0  0  0  0  0  0  0  0  0
   -2.6050   -0.0490    2.2020 H   0  0  0  0  0  0  0  0  0  0  0  0
   -4.9180    0.7370    1.7970 H   0  0  0  0  0  0  0  0  0  0  0  0
   -5.1870   -0.6270    0.6910 H   0  0  0  0  0  0  0  0  0  0  0  0
   -4.4750   -0.8480    3.6440 H   0  0  0  0  0  0  0  0  0  0  0  0
   -6.0850   -1.1190    2.9430 H   0  0  0  0  0  0  0  0  0  0  0  0
   -4.7450   -2.2120    2.5380 H   0  0  0  0  0  0  0  0  0  0  0  0
   -1.3570   -0.5220    2.3740 H   0  0  0  0  0  0  0  0  0  0  0  0
   -0.4050   -1.4620    4.0580 H   0  0  0  0  0  0  0  0  0  0  0  0
    1.0640   -0.5680    4.3570 H   0  0  0  0  0  0  0  0  0  0  0  0
    1.1850   -2.3050    3.8620 H   0  0  0  0  0  0  0  0  0  0  0  0
    2.8360   -1.2750    2.3640 H   0  0  0  0  0  0  0  0  0  0  0  0
    0.9350    0.0800   -1.2160 H   0  0  0  0  0  0  0  0  0  0  0  0
    4.1710   -2.2820    0.8550 H   0  0  0  0  0  0  0  0  0  0  0  0
    5.2260   -1.5980   -1.8590 H   0  0  0  0  0  0  0  0  0  0  0  0
    5.9240   -3.8050    0.0910 H   0  0  0  0  0  0  0  0  0  0  0  0
    6.6920   -3.5570   -1.5760 H   0  0  0  0  0  0  0  0  0  0  0  0
    5.3300   -3.9360   -3.5770 H   0  0  0  0  0  0  0  0  0  0  0  0
    1.6740   -6.1430   -3.1700 H   0  0  0  0  0  0  0  0  0  0  0  0
    3.7520   -4.7680    0.3230 H   0  0  0  0  0  0  0  0  0  0  0  0
    6.7440   -1.3160    0.7470 H   0  0  0  0  0  0  0  0  0  0  0  0
    7.6540   -2.0480   -1.7530 H   0  0  0  0  0  0  0  0  0  0  0  0
    5.7740    0.6640    0.3720 H   0  0  0  0  0  0  0  0  0  0  0  0
    8.3650    0.7700   -1.2440 H   0  0  0  0  0  0  0  0  0  0  0  0
    8.2000    1.0280    0.4830 H   0  0  0  0  0  0  0  0  0  0  0  0
    6.9840    3.1020    0.1480 H   0  0  0  0  0  0  0  0  0  0  0  0
    7.1580    2.6520   -2.8590 H   0  0  0  0  0  0  0  0  0  0  0  0
    6.3190    3.9500   -2.0230 H   0  0  0  0  0  0  0  0  0  0  0  0
    4.6860    2.3760   -1.0900 H   0  0  0  0  0  0  0  0  0  0  0  0
    4.7660    2.1710   -2.8410 H   0  0  0  0  0  0  0  0  0  0  0  0
    4.7810    0.0780   -1.7170 H   0  0  0  0  0  0  0  0  0  0  0  0
    9.2050    2.3060   -2.6550 H   0  0  0  0  0  0  0  0  0  0  0  0
    8.3770    3.8620   -2.8730 H   0  0  0  0  0  0  0  0  0  0  0  0
   11.2200    3.4920   -1.8470 H   0  0  0  0  0  0  0  0  0  0  0  0
   10.7690    4.0380   -3.4770 H   0  0  0  0  0  0  0  0  0  0  0  0
   10.3920    5.0480   -2.0650 H   0  0  0  0  0  0  0  0  0  0  0  0
  1 41  1  0  0  0  0
  1 42  1  0  0  0  0
  1 43  1  0  0  0  0
  1  2  1  0  0  0  0
  2 44  1  0  0  0  0
  2 45  1  0  0  0  0
  2  3  1  0  0  0  0
  3 46  1  0  0  0  0
  3 47  1  0  0  0  0
  3  4  1  0  0  0  0
  4  5  1  0  0  0  0
  5 48  1  0  0  0  0
  5 49  1  0  0  0  0
  5  6  1  0  0  0  0
  6 50  1  0  0  0  0
  6 51  1  0  0  0  0
  6  7  1  0  0  0  0
  7 52  1  0  0  0  0
  7 53  1  0  0  0  0
  7 54  1  0  0  0  0
  4  8  1  0  0  0  0
  8  9  2  0  0  0  0
  8 10  1  0  0  0  0
 10 11  2  0  0  0  0
 11 55  1  0  0  0  0
 11 12  1  0  0  0  0
 12 13  1  0  0  0  0
 13 56  1  0  0  0  0
 13 57  1  0  0  0  0
 13 58  1  0  0  0  0
 12 14  2  0  0  0  0
 14 59  1  0  0  0  0
 14 15  1  0  0  0  0
 15 16  2  0  0  0  0
 16 10  1  0  0  0  0
 16 60  1  0  0  0  0
 15 17  1  0  0  0  0
 17 18  2  0  0  0  0
 17 19  1  0  0  0  0
 19 61  1  0  0  0  0
 19 20  1  0  0  0  0
 20 62  1  0  0  0  0
 20 21  1  0  0  0  0
 21 63  1  0  0  0  0
 21 64  1  0  0  0  0
 21 22  1  0  0  0  0
 22 23  2  0  0  0  0
 23 65  1  0  0  0  0
 23 24  1  0  0  0  0
 24 25  1  0  0  0  0
 24 26  2  0  0  0  0
 26 66  1  0  0  0  0
 26 27  1  0  0  0  0
 27 28  1  0  0  0  0
 27 29  2  0  0  0  0
 29 22  1  0  0  0  0
 29 67  1  0  0  0  0
 20 30  1  0  0  0  0
 30 68  1  0  0  0  0
 30 31  1  0  0  0  0
 31 69  1  0  0  0  0
 30 32  1  0  0  0  0
 32 70  1  0  0  0  0
 32 33  1  0  0  0  0
 33 71  1  0  0  0  0
 33 72  1  0  0  0  0
 33 34  1  0  0  0  0
 34 73  1  0  0  0  0
 34 35  1  0  0  0  0
 35 74  1  0  0  0  0
 35 75  1  0  0  0  0
 35 36  1  0  0  0  0
 36 76  1  0  0  0  0
 36 77  1  0  0  0  0
 36 37  1  0  0  0  0
 37 32  1  0  0  0  0
 37 78  1  0  0  0  0
 34 38  1  0  0  0  0
 38 39  1  0  0  0  0
 39 79  1  0  0  0  0
 39 80  1  0  0  0  0
 39 40  1  0  0  0  0
 40 81  1  0  0  0  0
 40 82  1  0  0  0  0
 40 83  1  0  0  0  0
M  END
>  <LOGBIO>
6.9700

>  <PRED_LOGBIO>
6.7700

>  <XV_RES>
0.2640

>  <WHL_TMPL>
12

>  <ANCH>
22-42;22-23

$$$$
ROW49
  -MTS-   01071500183D 0   0.00000     0.00000     0

 79 83  0  0  1  0  0  0  0  0999 V2000
   -1.2520    0.8950   -4.9340 C   0  0  0  0  0  0  0  0  0  0  0  0
   -0.5830   -0.5020   -4.9220 C   0  0  0  0  0  0  0  0  0  0  0  0
    0.9340   -0.4110   -4.7840 C   0  0  0  0  0  0  0  0  0  0  0  0
    1.8600   -0.6030   -5.8140 C   0  0  0  0  0  0  0  0  0  0  0  0
    3.1150   -0.6400   -5.2810 N   0  0  0  0  0  0  0  0  0  0  0  0
    4.2600   -1.2050   -5.9570 C   0  0  0  0  0  0  0  0  0  0  0  0
    4.5960   -2.4780   -5.1580 C   0  0  0  0  0  0  0  0  0  0  0  0
    5.8050   -1.9550   -3.9560 S   0  0  0  0  0  0  0  0  0  0  0  0
    5.9290   -2.9680   -2.9410 O   0  0  0  0  0  0  0  0  0  0  0  0
    6.9790   -1.5740   -4.7030 O   0  0  0  0  0  0  0  0  0  0  0  0
    5.3050   -0.5230   -3.1060 N   0  0  0  0  0  0  0  0  0  0  0  0
    6.3370    0.3680   -2.5560 C   0  0  0  0  0  0  0  0  0  0  0  0
    4.0000   -0.1960   -2.9300 C   0  0  0  0  0  0  0  0  0  0  0  0
    3.5650    0.3190   -1.7010 C   0  0  0  0  0  0  0  0  0  0  0  0
    2.2160    0.2960   -1.3180 C   0  0  0  0  0  0  0  0  0  0  0  0
    1.2410    0.1520   -2.3180 C   0  0  0  0  0  0  0  0  0  0  0  0
    1.6620   -0.1740   -3.6070 C   0  0  0  0  0  0  0  0  0  0  0  0
    3.0070   -0.3410   -3.9090 C   0  0  0  0  0  0  0  0  0  0  0  0
    1.9300    0.3830    0.1740 C   0  0  0  0  0  0  0  0  0  0  0  0
    2.8710    0.3450    0.9460 O   0  0  0  0  0  0  0  0  0  0  0  0
    0.6840    0.4520    0.6750 N   0  0  0  0  0  0  0  0  0  0  0  0
    0.4760    0.2550    2.1230 C   0  0  1  0  0  0  0  0  0  0  0  0
    0.9970    1.4310    3.0130 C   0  0  0  0  0  0  0  0  0  0  0  0
   -0.0840    2.5060    3.2330 C   0  0  0  0  0  0  0  0  0  0  0  0
   -1.2430    2.1770    3.9520 C   0  0  0  0  0  0  0  0  0  0  0  0
   -2.2560    3.1190    4.1420 C   0  0  0  0  0  0  0  0  0  0  0  0
   -2.0950    4.4200    3.6550 C   0  0  0  0  0  0  0  0  0  0  0  0
   -0.9340    4.7610    2.9510 C   0  0  0  0  0  0  0  0  0  0  0  0
    0.0640    3.8020    2.7330 C   0  0  0  0  0  0  0  0  0  0  0  0
    0.9830   -1.1540    2.6250 C   0  0  2  0  0  0  0  0  0  0  0  0
    1.9600   -1.0880    3.7020 O   0  0  0  0  0  0  0  0  0  0  0  0
   -0.2460   -2.0100    3.0630 C   0  0  0  0  0  0  0  0  0  0  0  0
   -1.2880   -2.0660    2.0050 N   0  0  0  0  0  0  0  0  0  0  0  0
   -2.5220   -2.7110    2.4770 C   0  0  0  0  0  0  0  0  0  0  0  0
   -3.5060   -1.6460    2.9950 C   0  0  0  0  0  0  0  0  0  0  0  0
   -4.8420   -2.2780    3.4300 C   0  0  0  0  0  0  0  0  0  0  0  0
   -5.4630   -3.1150    2.2970 C   0  0  0  0  0  0  0  0  0  0  0  0
   -4.4790   -4.1800    1.7780 C   0  0  0  0  0  0  0  0  0  0  0  0
   -3.1430   -3.5490    1.3440 C   0  0  0  0  0  0  0  0  0  0  0  0
   -2.3350    0.7880   -4.9330 H   0  0  0  0  0  0  0  0  0  0  0  0
   -0.9850    1.3770   -3.9960 H   0  0  0  0  0  0  0  0  0  0  0  0
   -0.8670    1.4100   -5.8120 H   0  0  0  0  0  0  0  0  0  0  0  0
   -0.7730   -0.9380   -5.9000 H   0  0  0  0  0  0  0  0  0  0  0  0
   -0.9710   -1.0530   -4.0680 H   0  0  0  0  0  0  0  0  0  0  0  0
    1.6200   -0.7050   -6.8620 H   0  0  0  0  0  0  0  0  0  0  0  0
    5.0900   -0.5110   -5.8410 H   0  0  0  0  0  0  0  0  0  0  0  0
    3.9910   -1.4900   -6.9720 H   0  0  0  0  0  0  0  0  0  0  0  0
    5.0820   -3.1770   -5.8360 H   0  0  0  0  0  0  0  0  0  0  0  0
    3.7190   -2.8100   -4.6050 H   0  0  0  0  0  0  0  0  0  0  0  0
    5.9460    1.3820   -2.4970 H   0  0  0  0  0  0  0  0  0  0  0  0
    7.2110    0.3540   -3.2040 H   0  0  0  0  0  0  0  0  0  0  0  0
    6.6170    0.0290   -1.5620 H   0  0  0  0  0  0  0  0  0  0  0  0
    4.2920    0.7470   -1.0270 H   0  0  0  0  0  0  0  0  0  0  0  0
    0.1930    0.2900   -2.0950 H   0  0  0  0  0  0  0  0  0  0  0  0
   -0.1010    0.6370    0.0670 H   0  0  0  0  0  0  0  0  0  0  0  0
   -0.6010    0.2380    2.2740 H   0  0  0  0  0  0  0  0  0  0  0  0
    1.7940    1.9110    2.4480 H   0  0  0  0  0  0  0  0  0  0  0  0
    1.2720    1.0210    3.9830 H   0  0  0  0  0  0  0  0  0  0  0  0
   -1.3530    1.1840    4.3630 H   0  0  0  0  0  0  0  0  0  0  0  0
   -3.1610    2.8440    4.6630 H   0  0  0  0  0  0  0  0  0  0  0  0
   -2.8640    5.1600    3.8220 H   0  0  0  0  0  0  0  0  0  0  0  0
   -0.8070    5.7660    2.5750 H   0  0  0  0  0  0  0  0  0  0  0  0
    0.9510    4.0660    2.1760 H   0  0  0  0  0  0  0  0  0  0  0  0
    1.4390   -1.6530    1.7720 H   0  0  0  0  0  0  0  0  0  0  0  0
    1.4760   -1.0370    4.5410 H   0  0  0  0  0  0  0  0  0  0  0  0
   -0.6950   -1.4890    3.9060 H   0  0  0  0  0  0  0  0  0  0  0  0
    0.1060   -3.0200    3.2600 H   0  0  0  0  0  0  0  0  0  0  0  0
   -0.9190   -2.6610    1.2770 H   0  0  0  0  0  0  0  0  0  0  0  0
   -2.2140   -3.3610    3.2940 H   0  0  0  0  0  0  0  0  0  0  0  0
   -3.6900   -0.9120    2.2140 H   0  0  0  0  0  0  0  0  0  0  0  0
   -3.0620   -1.1230    3.8400 H   0  0  0  0  0  0  0  0  0  0  0  0
   -4.6780   -2.9110    4.2990 H   0  0  0  0  0  0  0  0  0  0  0  0
   -5.5360   -1.4930    3.7210 H   0  0  0  0  0  0  0  0  0  0  0  0
   -5.7510   -2.4600    1.4770 H   0  0  0  0  0  0  0  0  0  0  0  0
   -6.3650   -3.6030    2.6590 H   0  0  0  0  0  0  0  0  0  0  0  0
   -4.2940   -4.9140    2.5600 H   0  0  0  0  0  0  0  0  0  0  0  0
   -4.9220   -4.7040    0.9340 H   0  0  0  0  0  0  0  0  0  0  0  0
   -3.3070   -2.9150    0.4750 H   0  0  0  0  0  0  0  0  0  0  0  0
   -2.4490   -4.3340    1.0520 H   0  0  0  0  0  0  0  0  0  0  0  0
  1 40  1  0  0  0  0
  1 41  1  0  0  0  0
  1 42  1  0  0  0  0
  1  2  1  0  0  0  0
  2 43  1  0  0  0  0
  2 44  1  0  0  0  0
  2  3  1  0  0  0  0
  3  4  2  0  0  0  0
  4 45  1  0  0  0  0
  4  5  1  0  0  0  0
  5  6  1  0  0  0  0
  6 46  1  0  0  0  0
  6 47  1  0  0  0  0
  6  7  1  0  0  0  0
  7 48  1  0  0  0  0
  7 49  1  0  0  0  0
  7  8  1  0  0  0  0
  8  9  2  0  0  0  0
  8 10  2  0  0  0  0
  8 11  1  0  0  0  0
 11 12  1  0  0  0  0
 12 50  1  0  0  0  0
 12 51  1  0  0  0  0
 12 52  1  0  0  0  0
 11 13  1  0  0  0  0
 13 14  2  0  0  0  0
 14 53  1  0  0  0  0
 14 15  1  0  0  0  0
 15 16  2  0  0  0  0
 16 54  1  0  0  0  0
 16 17  1  0  0  0  0
 17  3  1  0  0  0  0
 17 18  2  0  0  0  0
 18  5  1  0  0  0  0
 18 13  1  0  0  0  0
 15 19  1  0  0  0  0
 19 20  2  0  0  0  0
 19 21  1  0  0  0  0
 21 55  1  0  0  0  0
 21 22  1  0  0  0  0
 22 56  1  0  0  0  0
 22 23  1  0  0  0  0
 23 57  1  0  0  0  0
 23 58  1  0  0  0  0
 23 24  1  0  0  0  0
 24 25  2  0  0  0  0
 25 59  1  0  0  0  0
 25 26  1  0  0  0  0
 26 60  1  0  0  0  0
 26 27  2  0  0  0  0
 27 61  1  0  0  0  0
 27 28  1  0  0  0  0
 28 62  1  0  0  0  0
 28 29  2  0  0  0  0
 29 24  1  0  0  0  0
 29 63  1  0  0  0  0
 22 30  1  0  0  0  0
 30 64  1  0  0  0  0
 30 31  1  0  0  0  0
 31 65  1  0  0  0  0
 30 32  1  0  0  0  0
 32 66  1  0  0  0  0
 32 67  1  0  0  0  0
 32 33  1  0  0  0  0
 33 68  1  0  0  0  0
 33 34  1  0  0  0  0
 34 69  1  0  0  0  0
 34 35  1  0  0  0  0
 35 70  1  0  0  0  0
 35 71  1  0  0  0  0
 35 36  1  0  0  0  0
 36 72  1  0  0  0  0
 36 73  1  0  0  0  0
 36 37  1  0  0  0  0
 37 74  1  0  0  0  0
 37 75  1  0  0  0  0
 37 38  1  0  0  0  0
 38 76  1  0  0  0  0
 38 77  1  0  0  0  0
 38 39  1  0  0  0  0
 39 34  1  0  0  0  0
 39 78  1  0  0  0  0
 39 79  1  0  0  0  0
M  END
>  <LOGBIO>
7.0300

>  <PRED_LOGBIO>
7.4800

>  <XV_RES>
-0.4720

>  <WHL_TMPL>
11

>  <ANCH>
29-54;54-56

$$$$
ROW50
  -MTS-   01071500183D 0   0.00000     0.00000     0

 85 88  0  0  1  0  0  0  0  0999 V2000
   -4.8220    2.8050   -1.5910 C   0  0  0  0  0  0  0  0  0  0  0  0
   -5.0690    1.3760   -1.1150 C   0  0  0  0  0  0  0  0  0  0  0  0
   -4.7950    0.4150   -2.2460 C   0  0  0  0  0  0  0  0  0  0  0  0
   -5.8260    0.0520   -3.1220 C   0  0  0  0  0  0  0  0  0  0  0  0
   -5.5720   -0.8400   -4.1710 C   0  0  0  0  0  0  0  0  0  0  0  0
   -4.2880   -1.3690   -4.3440 C   0  0  0  0  0  0  0  0  0  0  0  0
   -4.1320   -2.2330   -5.3960 O   0  0  0  0  0  0  0  0  0  0  0  0
   -2.7970   -2.2950   -5.9060 C   0  0  0  0  0  0  0  0  0  0  0  0
   -2.3720   -1.0650   -6.7280 C   0  0  0  0  0  0  0  0  0  0  0  0
   -1.9800   -1.9920   -7.8940 C   0  0  0  0  0  0  0  0  0  0  0  0
   -2.6340   -3.1760   -7.1580 C   0  0  0  0  0  0  0  0  0  0  0  0
   -1.7980   -2.6470   -4.7880 C   0  0  0  0  0  0  0  0  0  0  0  0
   -1.8800   -1.5870   -3.6740 C   0  0  2  0  0  0  0  0  0  0  0  0
   -1.3990   -2.1650   -2.4110 N   0  0  0  0  0  0  0  0  0  0  0  0
   -2.1690   -3.3700   -2.0030 C   0  0  0  0  0  0  0  0  0  0  0  0
   -1.8360   -3.8920   -0.5720 C   0  0  1  0  0  0  0  0  0  0  0  0
   -2.7540   -4.9360   -0.1570 O   0  0  0  0  0  0  0  0  0  0  0  0
   -1.8650   -2.6800    0.4050 C   0  0  2  0  0  0  0  0  0  0  0  0
   -1.8930   -3.1430    1.8970 C   0  0  0  0  0  0  0  0  0  0  0  0
   -3.3060   -3.0580    2.5000 C   0  0  0  0  0  0  0  0  0  0  0  0
   -4.1440   -4.1780    2.5440 C   0  0  0  0  0  0  0  0  0  0  0  0
   -5.4080   -4.0890    3.1330 C   0  0  0  0  0  0  0  0  0  0  0  0
   -5.8490   -2.8750    3.6680 C   0  0  0  0  0  0  0  0  0  0  0  0
   -5.0240   -1.7480    3.6080 C   0  0  0  0  0  0  0  0  0  0  0  0
   -5.4960   -0.4340    4.1820 C   0  0  0  0  0  0  0  0  0  0  0  0
   -6.2200    0.3510    3.1150 C   0  0  0  0  0  0  0  0  0  0  0  0
   -6.7290    1.5580    3.3990 C   0  0  0  0  0  0  0  0  0  0  0  0
   -3.7620   -1.8390    3.0160 C   0  0  0  0  0  0  0  0  0  0  0  0
   -0.7800   -1.7360    0.1060 N   0  0  0  0  0  0  0  0  0  0  0  0
    0.4560   -1.9530    0.5950 C   0  0  0  0  0  0  0  0  0  0  0  0
    0.6980   -3.0310    1.1060 O   0  0  0  0  0  0  0  0  0  0  0  0
    1.5590   -0.9110    0.5470 C   0  0  0  0  0  0  0  0  0  0  0  0
    1.1280    0.5530    0.4800 C   0  0  0  0  0  0  0  0  0  0  0  0
    2.3660    1.4480    0.4380 C   0  0  0  0  0  0  0  0  0  0  0  0
    1.9340    2.9120    0.3710 C   0  0  0  0  0  0  0  0  0  0  0  0
    3.1580    3.7960    0.3300 C   0  0  0  0  0  0  0  0  0  0  0  0
    3.0210    5.1270    0.2690 C   0  0  0  0  0  0  0  0  0  0  0  0
   -3.2570   -1.0060   -3.4690 C   0  0  0  0  0  0  0  0  0  0  0  0
   -3.5110   -0.1140   -2.4200 C   0  0  0  0  0  0  0  0  0  0  0  0
   -3.7880    2.9070   -1.9110 H   0  0  0  0  0  0  0  0  0  0  0  0
   -5.0200    3.4980   -0.7760 H   0  0  0  0  0  0  0  0  0  0  0  0
   -5.4840    3.0290   -2.4250 H   0  0  0  0  0  0  0  0  0  0  0  0
   -4.4080    1.1530   -0.2810 H   0  0  0  0  0  0  0  0  0  0  0  0
   -6.1040    1.2750   -0.7950 H   0  0  0  0  0  0  0  0  0  0  0  0
   -6.8170    0.4600   -2.9880 H   0  0  0  0  0  0  0  0  0  0  0  0
   -6.3670   -1.1200   -4.8460 H   0  0  0  0  0  0  0  0  0  0  0  0
   -3.1900   -0.3860   -6.9610 H   0  0  0  0  0  0  0  0  0  0  0  0
   -1.5340   -0.5170   -6.3010 H   0  0  0  0  0  0  0  0  0  0  0  0
   -2.4600   -1.7400   -8.8370 H   0  0  0  0  0  0  0  0  0  0  0  0
   -0.9060   -2.0980   -8.0310 H   0  0  0  0  0  0  0  0  0  0  0  0
   -3.5770   -3.5000   -7.5950 H   0  0  0  0  0  0  0  0  0  0  0  0
   -1.9710   -4.0270   -7.0150 H   0  0  0  0  0  0  0  0  0  0  0  0
   -2.0420   -3.6240   -4.3780 H   0  0  0  0  0  0  0  0  0  0  0  0
   -0.7900   -2.6680   -5.1960 H   0  0  0  0  0  0  0  0  0  0  0  0
   -1.1740   -0.7860   -3.8830 H   0  0  0  0  0  0  0  0  0  0  0  0
   -1.5720   -1.4680   -1.7000 H   0  0  0  0  0  0  0  0  0  0  0  0
   -1.8620   -4.1610   -2.6840 H   0  0  0  0  0  0  0  0  0  0  0  0
   -3.2280   -3.1220   -2.0220 H   0  0  0  0  0  0  0  0  0  0  0  0
   -0.8230   -4.2880   -0.5870 H   0  0  0  0  0  0  0  0  0  0  0  0
   -3.6580   -4.6080   -0.2870 H   0  0  0  0  0  0  0  0  0  0  0  0
   -2.8060   -2.1630    0.2270 H   0  0  0  0  0  0  0  0  0  0  0  0
   -1.2840   -2.4300    2.4480 H   0  0  0  0  0  0  0  0  0  0  0  0
   -1.5700   -4.1810    1.9320 H   0  0  0  0  0  0  0  0  0  0  0  0
   -3.8120   -5.1150    2.1210 H   0  0  0  0  0  0  0  0  0  0  0  0
   -6.0450   -4.9600    3.1750 H   0  0  0  0  0  0  0  0  0  0  0  0
   -6.8250   -2.8080    4.1260 H   0  0  0  0  0  0  0  0  0  0  0  0
   -4.6400    0.1370    4.5350 H   0  0  0  0  0  0  0  0  0  0  0  0
   -6.1720   -0.6230    5.0140 H   0  0  0  0  0  0  0  0  0  0  0  0
   -6.3260   -0.0590    2.1210 H   0  0  0  0  0  0  0  0  0  0  0  0
   -6.6230    1.9680    4.3920 H   0  0  0  0  0  0  0  0  0  0  0  0
   -7.2470    2.1190    2.6350 H   0  0  0  0  0  0  0  0  0  0  0  0
   -3.1340   -0.9630    2.9560 H   0  0  0  0  0  0  0  0  0  0  0  0
   -0.9610   -0.9240   -0.4670 H   0  0  0  0  0  0  0  0  0  0  0  0
    2.0840   -1.0960   -0.3880 H   0  0  0  0  0  0  0  0  0  0  0  0
    2.1640   -1.0320    1.4430 H   0  0  0  0  0  0  0  0  0  0  0  0
    0.5330    0.7150   -0.4170 H   0  0  0  0  0  0  0  0  0  0  0  0
    0.5330    0.7970    1.3580 H   0  0  0  0  0  0  0  0  0  0  0  0
    2.9600    1.2860    1.3350 H   0  0  0  0  0  0  0  0  0  0  0  0
    2.9600    1.2040   -0.4400 H   0  0  0  0  0  0  0  0  0  0  0  0
    1.3400    3.0740   -0.5260 H   0  0  0  0  0  0  0  0  0  0  0  0
    1.3400    3.1560    1.2490 H   0  0  0  0  0  0  0  0  0  0  0  0
    4.1430    3.3550    0.3500 H   0  0  0  0  0  0  0  0  0  0  0  0
    2.0350    5.5690    0.2490 H   0  0  0  0  0  0  0  0  0  0  0  0
    3.8960    5.7600    0.2400 H   0  0  0  0  0  0  0  0  0  0  0  0
   -2.7160    0.1650   -1.7450 H   0  0  0  0  0  0  0  0  0  0  0  0
  1 40  1  0  0  0  0
  1 41  1  0  0  0  0
  1 42  1  0  0  0  0
  1  2  1  0  0  0  0
  2 43  1  0  0  0  0
  2 44  1  0  0  0  0
  2  3  1  0  0  0  0
  3  4  1  0  0  0  0
  4 45  1  0  0  0  0
  4  5  2  0  0  0  0
  5 46  1  0  0  0  0
  5  6  1  0  0  0  0
  6  7  1  0  0  0  0
  7  8  1  0  0  0  0
  8  9  1  0  0  0  0
  9 47  1  0  0  0  0
  9 48  1  0  0  0  0
  9 10  1  0  0  0  0
 10 49  1  0  0  0  0
 10 50  1  0  0  0  0
 10 11  1  0  0  0  0
 11  8  1  0  0  0  0
 11 51  1  0  0  0  0
 11 52  1  0  0  0  0
  8 12  1  0  0  0  0
 12 53  1  0  0  0  0
 12 54  1  0  0  0  0
 12 13  1  0  0  0  0
 13 55  1  0  0  0  0
 13 14  1  0  0  0  0
 14 56  1  0  0  0  0
 14 15  1  0  0  0  0
 15 57  1  0  0  0  0
 15 58  1  0  0  0  0
 15 16  1  0  0  0  0
 16 59  1  0  0  0  0
 16 17  1  0  0  0  0
 17 60  1  0  0  0  0
 16 18  1  0  0  0  0
 18 61  1  0  0  0  0
 18 19  1  0  0  0  0
 19 62  1  0  0  0  0
 19 63  1  0  0  0  0
 19 20  1  0  0  0  0
 20 21  2  0  0  0  0
 21 64  1  0  0  0  0
 21 22  1  0  0  0  0
 22 65  1  0  0  0  0
 22 23  2  0  0  0  0
 23 66  1  0  0  0  0
 23 24  1  0  0  0  0
 24 25  1  0  0  0  0
 25 67  1  0  0  0  0
 25 68  1  0  0  0  0
 25 26  1  0  0  0  0
 26 69  1  0  0  0  0
 26 27  2  0  0  0  0
 27 70  1  0  0  0  0
 27 71  1  0  0  0  0
 24 28  2  0  0  0  0
 28 20  1  0  0  0  0
 28 72  1  0  0  0  0
 18 29  1  0  0  0  0
 29 73  1  0  0  0  0
 29 30  1  0  0  0  0
 30 31  2  0  0  0  0
 30 32  1  0  0  0  0
 32 74  1  0  0  0  0
 32 75  1  0  0  0  0
 32 33  1  0  0  0  0
 33 76  1  0  0  0  0
 33 77  1  0  0  0  0
 33 34  1  0  0  0  0
 34 78  1  0  0  0  0
 34 79  1  0  0  0  0
 34 35  1  0  0  0  0
 35 80  1  0  0  0  0
 35 81  1  0  0  0  0
 35 36  1  0  0  0  0
 36 82  1  0  0  0  0
 36 37  2  0  0  0  0
 37 83  1  0  0  0  0
 37 84  1  0  0  0  0
 13 38  1  0  0  0  0
 38  6  2  0  0  0  0
 38 39  1  0  0  0  0
 39  3  2  0  0  0  0
 39 85  1  0  0  0  0
M  END
>  <LOGBIO>
7.0400

>  <PRED_LOGBIO>
8.0500

>  <XV_RES>
-1.1880

>  <WHL_TMPL>
7

>  <ANCH>
10-34;35-37

$$$$
ROW51
  -MTS-   01071500183D 0   0.00000     0.00000     0

 69 72  0  0  1  0  0  0  0  0999 V2000
   -1.9350    8.4650    3.4510 C   0  0  0  0  0  0  0  0  0  0  0  0
   -0.5350    7.9060    3.2160 C   0  0  0  0  0  0  0  0  0  0  0  0
   -0.6170    6.7300    2.3370 N   0  0  0  0  0  0  0  0  0  0  0  0
    0.7320    6.1920    2.1100 C   0  0  0  0  0  0  0  0  0  0  0  0
    0.6450    4.9700    1.1980 C   0  0  1  0  0  0  0  0  0  0  0  0
    0.0670    5.3490   -0.0540 O   0  0  0  0  0  0  0  0  0  0  0  0
    2.0480    4.4100    0.9620 C   0  0  2  0  0  0  0  0  0  0  0  0
    2.9180    5.4790    0.3010 C   0  0  0  0  0  0  0  0  0  0  0  0
    3.0030    6.6870    1.2030 C   0  0  0  0  0  0  0  0  0  0  0  0
    4.0240    6.7780    2.1570 C   0  0  0  0  0  0  0  0  0  0  0  0
    4.1030    7.8980    2.9930 C   0  0  0  0  0  0  0  0  0  0  0  0
    3.1610    8.9270    2.8760 C   0  0  0  0  0  0  0  0  0  0  0  0
    2.1390    8.8360    1.9230 C   0  0  0  0  0  0  0  0  0  0  0  0
    2.0610    7.7160    1.0860 C   0  0  0  0  0  0  0  0  0  0  0  0
    1.9650    3.2340    0.0840 N   0  0  0  0  0  0  0  0  0  0  0  0
    3.0710    2.5810   -0.2590 C   0  0  0  0  0  0  0  0  0  0  0  0
    4.1640    2.9610    0.1590 O   0  0  0  0  0  0  0  0  0  0  0  0
    2.9880    1.3970   -1.1430 C   0  0  0  0  0  0  0  0  0  0  0  0
    4.1580    0.7610   -1.5730 C   0  0  0  0  0  0  0  0  0  0  0  0
    4.0790   -0.3590   -2.4090 C   0  0  0  0  0  0  0  0  0  0  0  0
    5.2950   -0.5290   -3.1130 N   0  0  0  0  0  0  0  0  0  0  0  0
    6.3730    0.1140   -2.3470 C   0  0  0  0  0  0  0  0  0  0  0  0
    5.7650   -2.1780   -3.4600 S   0  0  0  0  0  0  0  0  0  0  0  0
    5.7480   -2.8610   -2.2040 O   0  0  0  0  0  0  0  0  0  0  0  0
    7.0460   -2.1770   -4.0970 O   0  0  0  0  0  0  0  0  0  0  0  0
    4.5970   -3.0650   -4.5210 C   0  0  0  0  0  0  0  0  0  0  0  0
    3.1940   -3.2230   -3.9070 C   0  0  0  0  0  0  0  0  0  0  0  0
    2.3880   -1.9680   -3.6690 C   0  0  0  0  0  0  0  0  0  0  0  0
    1.0480   -1.9470   -3.7040 C   0  0  0  0  0  0  0  0  0  0  0  0
    0.5680   -0.9090   -2.9490 N   0  0  0  0  0  0  0  0  0  0  0  0
   -0.8510   -0.5790   -2.7560 C   0  0  0  0  0  0  0  0  0  0  0  0
   -1.2260    0.5980   -3.6520 C   0  0  0  0  0  0  0  0  0  0  0  0
    1.6590   -0.2060   -2.3860 C   0  0  0  0  0  0  0  0  0  0  0  0
    1.7380    0.9140   -1.5490 C   0  0  0  0  0  0  0  0  0  0  0  0
    2.8300   -0.8430   -2.8160 C   0  0  0  0  0  0  0  0  0  0  0  0
   -2.5540    7.7040    3.9210 H   0  0  0  0  0  0  0  0  0  0  0  0
   -1.8730    9.3350    4.1010 H   0  0  0  0  0  0  0  0  0  0  0  0
   -2.3750    8.7530    2.4990 H   0  0  0  0  0  0  0  0  0  0  0  0
   -0.0940    7.6180    4.1680 H   0  0  0  0  0  0  0  0  0  0  0  0
    0.0850    8.6670    2.7450 H   0  0  0  0  0  0  0  0  0  0  0  0
   -1.0260    6.9980    1.4540 H   0  0  0  0  0  0  0  0  0  0  0  0
    1.1720    5.9040    3.0630 H   0  0  0  0  0  0  0  0  0  0  0  0
    1.3510    6.9530    1.6400 H   0  0  0  0  0  0  0  0  0  0  0  0
    0.0260    4.2090    1.6680 H   0  0  0  0  0  0  0  0  0  0  0  0
   -0.8260    5.7080    0.0710 H   0  0  0  0  0  0  0  0  0  0  0  0
    2.4880    4.1220    1.9140 H   0  0  0  0  0  0  0  0  0  0  0  0
    3.9160    5.0810    0.1330 H   0  0  0  0  0  0  0  0  0  0  0  0
    2.4770    5.7670   -0.6510 H   0  0  0  0  0  0  0  0  0  0  0  0
    4.7510    5.9840    2.2470 H   0  0  0  0  0  0  0  0  0  0  0  0
    4.8910    7.9680    3.7280 H   0  0  0  0  0  0  0  0  0  0  0  0
    3.2210    9.7910    3.5210 H   0  0  0  0  0  0  0  0  0  0  0  0
    1.4130    9.6290    1.8320 H   0  0  0  0  0  0  0  0  0  0  0  0
    1.2730    7.6450    0.3510 H   0  0  0  0  0  0  0  0  0  0  0  0
    1.0670    2.9230   -0.2590 H   0  0  0  0  0  0  0  0  0  0  0  0
    5.1220    1.1340   -1.2600 H   0  0  0  0  0  0  0  0  0  0  0  0
    5.9490    0.7580   -1.5790 H   0  0  0  0  0  0  0  0  0  0  0  0
    6.9050    0.7620   -3.0400 H   0  0  0  0  0  0  0  0  0  0  0  0
    6.9950   -0.6810   -1.9420 H   0  0  0  0  0  0  0  0  0  0  0  0
    4.9930   -4.0740   -4.6190 H   0  0  0  0  0  0  0  0  0  0  0  0
    4.5160   -2.4760   -5.4320 H   0  0  0  0  0  0  0  0  0  0  0  0
    3.3640   -3.6400   -2.9170 H   0  0  0  0  0  0  0  0  0  0  0  0
    2.6190   -3.8590   -4.5770 H   0  0  0  0  0  0  0  0  0  0  0  0
    0.4340   -2.6490   -4.2490 H   0  0  0  0  0  0  0  0  0  0  0  0
   -1.0230   -0.3120   -1.7160 H   0  0  0  0  0  0  0  0  0  0  0  0
   -1.4620   -1.4410   -3.0150 H   0  0  0  0  0  0  0  0  0  0  0  0
   -0.6140    1.4600   -3.3930 H   0  0  0  0  0  0  0  0  0  0  0  0
   -2.2760    0.8430   -3.5100 H   0  0  0  0  0  0  0  0  0  0  0  0
   -1.0540    0.3310   -4.6930 H   0  0  0  0  0  0  0  0  0  0  0  0
    0.8350    1.4050   -1.2180 H   0  0  0  0  0  0  0  0  0  0  0  0
  1 36  1  0  0  0  0
  1 37  1  0  0  0  0
  1 38  1  0  0  0  0
  1  2  1  0  0  0  0
  2 39  1  0  0  0  0
  2 40  1  0  0  0  0
  2  3  1  0  0  0  0
  3 41  1  0  0  0  0
  3  4  1  0  0  0  0
  4 42  1  0  0  0  0
  4 43  1  0  0  0  0
  4  5  1  0  0  0  0
  5 44  1  0  0  0  0
  5  6  1  0  0  0  0
  6 45  1  0  0  0  0
  5  7  1  0  0  0  0
  7 46  1  0  0  0  0
  7  8  1  0  0  0  0
  8 47  1  0  0  0  0
  8 48  1  0  0  0  0
  8  9  1  0  0  0  0
  9 10  2  0  0  0  0
 10 49  1  0  0  0  0
 10 11  1  0  0  0  0
 11 50  1  0  0  0  0
 11 12  2  0  0  0  0
 12 51  1  0  0  0  0
 12 13  1  0  0  0  0
 13 52  1  0  0  0  0
 13 14  2  0  0  0  0
 14  9  1  0  0  0  0
 14 53  1  0  0  0  0
  7 15  1  0  0  0  0
 15 54  1  0  0  0  0
 15 16  1  0  0  0  0
 16 17  2  0  0  0  0
 16 18  1  0  0  0  0
 18 19  2  0  0  0  0
 19 55  1  0  0  0  0
 19 20  1  0  0  0  0
 20 21  1  0  0  0  0
 21 22  1  0  0  0  0
 22 56  1  0  0  0  0
 22 57  1  0  0  0  0
 22 58  1  0  0  0  0
 21 23  1  0  0  0  0
 23 24  2  0  0  0  0
 23 25  2  0  0  0  0
 23 26  1  0  0  0  0
 26 59  1  0  0  0  0
 26 60  1  0  0  0  0
 26 27  1  0  0  0  0
 27 61  1  0  0  0  0
 27 62  1  0  0  0  0
 27 28  1  0  0  0  0
 28 29  2  0  0  0  0
 29 63  1  0  0  0  0
 29 30  1  0  0  0  0
 30 31  1  0  0  0  0
 31 64  1  0  0  0  0
 31 65  1  0  0  0  0
 31 32  1  0  0  0  0
 32 66  1  0  0  0  0
 32 67  1  0  0  0  0
 32 68  1  0  0  0  0
 30 33  1  0  0  0  0
 33 34  2  0  0  0  0
 34 18  1  0  0  0  0
 34 69  1  0  0  0  0
 33 35  1  0  0  0  0
 35 20  2  0  0  0  0
 35 28  1  0  0  0  0
M  END
>  <LOGBIO>
7.1400

>  <PRED_LOGBIO>
7.5100

>  <XV_RES>
-0.4540

>  <WHL_TMPL>
11

>  <ANCH>
19-75;41-42

$$$$
ROW52
  -MTS-   01071500183D 0   0.00000     0.00000     0

 80 84  0  0  1  0  0  0  0  0999 V2000
   -1.2520    0.8950   -4.9340 C   0  0  0  0  0  0  0  0  0  0  0  0
   -0.5830   -0.5020   -4.9220 C   0  0  0  0  0  0  0  0  0  0  0  0
    0.9340   -0.4110   -4.7840 C   0  0  0  0  0  0  0  0  0  0  0  0
    1.8600   -0.6030   -5.8140 C   0  0  0  0  0  0  0  0  0  0  0  0
    3.1150   -0.6400   -5.2810 N   0  0  0  0  0  0  0  0  0  0  0  0
    4.2600   -1.2050   -5.9570 C   0  0  0  0  0  0  0  0  0  0  0  0
    4.5960   -2.4780   -5.1580 C   0  0  0  0  0  0  0  0  0  0  0  0
    5.8050   -1.9550   -3.9560 S   0  0  0  0  0  0  0  0  0  0  0  0
    5.9290   -2.9680   -2.9410 O   0  0  0  0  0  0  0  0  0  0  0  0
    6.9790   -1.5740   -4.7030 O   0  0  0  0  0  0  0  0  0  0  0  0
    5.3050   -0.5230   -3.1060 N   0  0  0  0  0  0  0  0  0  0  0  0
    6.3730    0.1140   -2.3470 C   0  0  0  0  0  0  0  0  0  0  0  0
    4.0000   -0.1960   -2.9300 C   0  0  0  0  0  0  0  0  0  0  0  0
    3.5650    0.3190   -1.7010 C   0  0  0  0  0  0  0  0  0  0  0  0
    2.2160    0.2960   -1.3180 C   0  0  0  0  0  0  0  0  0  0  0  0
    1.2410    0.1520   -2.3180 C   0  0  0  0  0  0  0  0  0  0  0  0
    1.6620   -0.1740   -3.6070 C   0  0  0  0  0  0  0  0  0  0  0  0
    3.0070   -0.3410   -3.9090 C   0  0  0  0  0  0  0  0  0  0  0  0
    1.9300    0.3830    0.1740 C   0  0  0  0  0  0  0  0  0  0  0  0
    2.8710    0.3450    0.9460 O   0  0  0  0  0  0  0  0  0  0  0  0
    0.6840    0.4520    0.6750 N   0  0  0  0  0  0  0  0  0  0  0  0
    0.4760    0.2550    2.1230 C   0  0  1  0  0  0  0  0  0  0  0  0
    0.9970    1.4310    3.0130 C   0  0  0  0  0  0  0  0  0  0  0  0
   -0.0840    2.5060    3.2330 C   0  0  0  0  0  0  0  0  0  0  0  0
   -1.2430    2.1770    3.9520 C   0  0  0  0  0  0  0  0  0  0  0  0
   -2.2560    3.1190    4.1420 C   0  0  0  0  0  0  0  0  0  0  0  0
   -2.0950    4.4200    3.6550 C   0  0  0  0  0  0  0  0  0  0  0  0
   -0.9340    4.7610    2.9510 C   0  0  0  0  0  0  0  0  0  0  0  0
    0.0640    3.8020    2.7330 C   0  0  0  0  0  0  0  0  0  0  0  0
    0.9830   -1.1540    2.6250 C   0  0  2  0  0  0  0  0  0  0  0  0
    1.9600   -1.0880    3.7020 O   0  0  0  0  0  0  0  0  0  0  0  0
   -0.2460   -2.0100    3.0630 C   0  0  0  0  0  0  0  0  0  0  0  0
   -1.2880   -2.0660    2.0050 N   0  0  0  0  0  0  0  0  0  0  0  0
   -2.5290   -2.7150    2.4800 C   0  0  0  0  0  0  0  0  0  0  0  0
   -3.5650   -2.7140    1.3490 C   0  0  0  0  0  0  0  0  0  0  0  0
   -3.5520   -3.7480    0.4050 C   0  0  0  0  0  0  0  0  0  0  0  0
   -4.5240   -3.8010   -0.5960 C   0  0  0  0  0  0  0  0  0  0  0  0
   -5.5220   -2.8260   -0.6520 C   0  0  0  0  0  0  0  0  0  0  0  0
   -5.5390   -1.7740    0.2760 C   0  0  0  0  0  0  0  0  0  0  0  0
   -6.5290   -0.7820    0.2620 O   0  0  0  0  0  0  0  0  0  0  0  0
   -7.7410   -0.9740   -0.4860 C   0  0  0  0  0  0  0  0  0  0  0  0
   -4.5370   -1.7110    1.2470 C   0  0  0  0  0  0  0  0  0  0  0  0
   -2.3350    0.7880   -4.9330 H   0  0  0  0  0  0  0  0  0  0  0  0
   -0.9850    1.3770   -3.9960 H   0  0  0  0  0  0  0  0  0  0  0  0
   -0.8670    1.4100   -5.8120 H   0  0  0  0  0  0  0  0  0  0  0  0
   -0.7730   -0.9380   -5.9000 H   0  0  0  0  0  0  0  0  0  0  0  0
   -0.9710   -1.0530   -4.0680 H   0  0  0  0  0  0  0  0  0  0  0  0
    1.6200   -0.7050   -6.8620 H   0  0  0  0  0  0  0  0  0  0  0  0
    5.0900   -0.5110   -5.8410 H   0  0  0  0  0  0  0  0  0  0  0  0
    3.9910   -1.4900   -6.9720 H   0  0  0  0  0  0  0  0  0  0  0  0
    5.0820   -3.1770   -5.8360 H   0  0  0  0  0  0  0  0  0  0  0  0
    3.7190   -2.8100   -4.6050 H   0  0  0  0  0  0  0  0  0  0  0  0
    5.9490    0.7580   -1.5790 H   0  0  0  0  0  0  0  0  0  0  0  0
    6.9050    0.7620   -3.0400 H   0  0  0  0  0  0  0  0  0  0  0  0
    6.9950   -0.6810   -1.9420 H   0  0  0  0  0  0  0  0  0  0  0  0
    4.2920    0.7470   -1.0270 H   0  0  0  0  0  0  0  0  0  0  0  0
    0.1930    0.2900   -2.0950 H   0  0  0  0  0  0  0  0  0  0  0  0
   -0.1010    0.6370    0.0670 H   0  0  0  0  0  0  0  0  0  0  0  0
   -0.6010    0.2380    2.2740 H   0  0  0  0  0  0  0  0  0  0  0  0
    1.7940    1.9110    2.4480 H   0  0  0  0  0  0  0  0  0  0  0  0
    1.2720    1.0210    3.9830 H   0  0  0  0  0  0  0  0  0  0  0  0
   -1.3530    1.1840    4.3630 H   0  0  0  0  0  0  0  0  0  0  0  0
   -3.1610    2.8440    4.6630 H   0  0  0  0  0  0  0  0  0  0  0  0
   -2.8640    5.1600    3.8220 H   0  0  0  0  0  0  0  0  0  0  0  0
   -0.8070    5.7660    2.5750 H   0  0  0  0  0  0  0  0  0  0  0  0
    0.9510    4.0660    2.1760 H   0  0  0  0  0  0  0  0  0  0  0  0
    1.4390   -1.6530    1.7720 H   0  0  0  0  0  0  0  0  0  0  0  0
    1.4760   -1.0370    4.5410 H   0  0  0  0  0  0  0  0  0  0  0  0
   -0.6950   -1.4890    3.9060 H   0  0  0  0  0  0  0  0  0  0  0  0
    0.1060   -3.0200    3.2600 H   0  0  0  0  0  0  0  0  0  0  0  0
   -0.9190   -2.6610    1.2770 H   0  0  0  0  0  0  0  0  0  0  0  0
   -2.9290   -2.0870    3.2740 H   0  0  0  0  0  0  0  0  0  0  0  0
   -2.3110   -3.7480    2.7440 H   0  0  0  0  0  0  0  0  0  0  0  0
   -2.7860   -4.5080    0.4510 H   0  0  0  0  0  0  0  0  0  0  0  0
   -4.5040   -4.5960   -1.3270 H   0  0  0  0  0  0  0  0  0  0  0  0
   -6.2850   -2.8820   -1.4140 H   0  0  0  0  0  0  0  0  0  0  0  0
   -8.6030   -0.8090    0.1560 H   0  0  0  0  0  0  0  0  0  0  0  0
   -7.7650   -2.0220   -0.7780 H   0  0  0  0  0  0  0  0  0  0  0  0
   -7.7070   -0.2950   -1.3360 H   0  0  0  0  0  0  0  0  0  0  0  0
   -4.5110   -0.8750    1.9300 H   0  0  0  0  0  0  0  0  0  0  0  0
  1 43  1  0  0  0  0
  1 44  1  0  0  0  0
  1 45  1  0  0  0  0
  1  2  1  0  0  0  0
  2 46  1  0  0  0  0
  2 47  1  0  0  0  0
  2  3  1  0  0  0  0
  3  4  2  0  0  0  0
  4 48  1  0  0  0  0
  4  5  1  0  0  0  0
  5  6  1  0  0  0  0
  6 49  1  0  0  0  0
  6 50  1  0  0  0  0
  6  7  1  0  0  0  0
  7 51  1  0  0  0  0
  7 52  1  0  0  0  0
  7  8  1  0  0  0  0
  8  9  2  0  0  0  0
  8 10  2  0  0  0  0
  8 11  1  0  0  0  0
 11 12  1  0  0  0  0
 12 53  1  0  0  0  0
 12 54  1  0  0  0  0
 12 55  1  0  0  0  0
 11 13  1  0  0  0  0
 13 14  2  0  0  0  0
 14 56  1  0  0  0  0
 14 15  1  0  0  0  0
 15 16  2  0  0  0  0
 16 57  1  0  0  0  0
 16 17  1  0  0  0  0
 17  3  1  0  0  0  0
 17 18  2  0  0  0  0
 18  5  1  0  0  0  0
 18 13  1  0  0  0  0
 15 19  1  0  0  0  0
 19 20  2  0  0  0  0
 19 21  1  0  0  0  0
 21 58  1  0  0  0  0
 21 22  1  0  0  0  0
 22 59  1  0  0  0  0
 22 23  1  0  0  0  0
 23 60  1  0  0  0  0
 23 61  1  0  0  0  0
 23 24  1  0  0  0  0
 24 25  2  0  0  0  0
 25 62  1  0  0  0  0
 25 26  1  0  0  0  0
 26 63  1  0  0  0  0
 26 27  2  0  0  0  0
 27 64  1  0  0  0  0
 27 28  1  0  0  0  0
 28 65  1  0  0  0  0
 28 29  2  0  0  0  0
 29 24  1  0  0  0  0
 29 66  1  0  0  0  0
 22 30  1  0  0  0  0
 30 67  1  0  0  0  0
 30 31  1  0  0  0  0
 31 68  1  0  0  0  0
 30 32  1  0  0  0  0
 32 69  1  0  0  0  0
 32 70  1  0  0  0  0
 32 33  1  0  0  0  0
 33 71  1  0  0  0  0
 33 34  1  0  0  0  0
 34 72  1  0  0  0  0
 34 73  1  0  0  0  0
 34 35  1  0  0  0  0
 35 36  2  0  0  0  0
 36 74  1  0  0  0  0
 36 37  1  0  0  0  0
 37 75  1  0  0  0  0
 37 38  2  0  0  0  0
 38 76  1  0  0  0  0
 38 39  1  0  0  0  0
 39 40  1  0  0  0  0
 40 41  1  0  0  0  0
 41 77  1  0  0  0  0
 41 78  1  0  0  0  0
 41 79  1  0  0  0  0
 39 42  2  0  0  0  0
 42 35  1  0  0  0  0
 42 80  1  0  0  0  0
M  END
>  <LOGBIO>
8.7000

>  <PRED_LOGBIO>
7.6000

>  <XV_RES>
1.2740

>  <WHL_TMPL>
11

>  <ANCH>
73-74;32-33

$$$$
ROW53
  -MTS-   01071500183D 0   0.00000     0.00000     0

 68 71  0  0  0  0  0  0  0  0999 V2000
   -2.7540   -4.9360   -0.1570 O   0  0  0  0  0  0  0  0  0  0  0  0
   -1.8360   -3.8920   -0.5720 C   0  0  0  0  0  0  0  0  0  0  0  0
   -1.8650   -2.6800    0.4050 C   0  0  0  0  0  0  0  0  0  0  0  0
   -0.7800   -1.7360    0.1060 N   0  0  0  0  0  0  0  0  0  0  0  0
    0.4560   -1.9530    0.5950 C   0  0  0  0  0  0  0  0  0  0  0  0
    0.6980   -3.0310    1.1060 O   0  0  0  0  0  0  0  0  0  0  0  0
    1.5590   -0.9110    0.5470 C   0  0  0  0  0  0  0  0  0  0  0  0
    2.8840   -1.3000    0.7870 C   0  0  0  0  0  0  0  0  0  0  0  0
    3.9000   -0.3480    0.8480 C   0  0  0  0  0  0  0  0  0  0  0  0
    3.6330    0.9890    0.5620 C   0  0  0  0  0  0  0  0  0  0  0  0
    2.3200    1.3820    0.3130 C   0  0  0  0  0  0  0  0  0  0  0  0
    1.2910    0.4430    0.3060 C   0  0  0  0  0  0  0  0  0  0  0  0
   -0.0370    0.8600    0.0530 N   0  0  0  0  0  0  0  0  0  0  0  0
   -0.8230    1.2250    1.0620 C   0  0  0  0  0  0  0  0  0  0  0  0
   -0.3950    1.2000    2.2150 O   0  0  0  0  0  0  0  0  0  0  0  0
   -2.2120    1.6620    0.7980 C   0  0  0  0  0  0  0  0  0  0  0  0
   -3.2510    0.7240    0.7890 C   0  0  0  0  0  0  0  0  0  0  0  0
   -4.5650    1.1370    0.5390 C   0  0  0  0  0  0  0  0  0  0  0  0
   -4.8400    2.4880    0.2970 C   0  0  0  0  0  0  0  0  0  0  0  0
   -3.8010    3.4260    0.3060 C   0  0  0  0  0  0  0  0  0  0  0  0
   -2.4870    3.0130    0.5560 C   0  0  0  0  0  0  0  0  0  0  0  0
   -2.1690   -3.3700   -2.0030 C   0  0  0  0  0  0  0  0  0  0  0  0
   -1.3990   -2.1650   -2.4110 N   0  0  0  0  0  0  0  0  0  0  0  0
   -1.5950   -1.6250   -3.6110 C   0  0  0  0  0  0  0  0  0  0  0  0
   -2.4130   -2.1230   -4.3830 O   0  0  0  0  0  0  0  0  0  0  0  0
   -0.8280   -0.4260   -4.0170 C   0  0  0  0  0  0  0  0  0  0  0  0
   -1.3330    0.8520   -3.7480 C   0  0  0  0  0  0  0  0  0  0  0  0
   -0.6080    1.9860   -4.1320 C   0  0  0  0  0  0  0  0  0  0  0  0
    0.6210    1.8430   -4.7850 C   0  0  0  0  0  0  0  0  0  0  0  0
    1.1270    0.5650   -5.0540 C   0  0  0  0  0  0  0  0  0  0  0  0
    0.4020   -0.5700   -4.6700 C   0  0  0  0  0  0  0  0  0  0  0  0
    0.9120   -1.8610   -4.9420 N   0  0  0  0  0  0  0  0  0  0  0  0
    0.6120   -2.4670   -6.0870 C   0  0  0  0  0  0  0  0  0  0  0  0
   -0.1090   -1.9050   -6.9090 O   0  0  0  0  0  0  0  0  0  0  0  0
    1.1460   -3.8180   -6.3710 C   0  0  0  0  0  0  0  0  0  0  0  0
    0.4210   -4.9520   -5.9870 C   0  0  0  0  0  0  0  0  0  0  0  0
    0.9260   -6.2300   -6.2560 C   0  0  0  0  0  0  0  0  0  0  0  0
    2.1560   -6.3730   -6.9090 C   0  0  0  0  0  0  0  0  0  0  0  0
    2.8810   -5.2390   -7.2930 C   0  0  0  0  0  0  0  0  0  0  0  0
    2.3760   -3.9610   -7.0240 C   0  0  0  0  0  0  0  0  0  0  0  0
   -3.6570   -4.6080   -0.2870 H   0  0  0  0  0  0  0  0  0  0  0  0
   -0.8230   -4.2880   -0.5870 H   0  0  0  0  0  0  0  0  0  0  0  0
   -1.6620   -3.0790    1.3970 H   0  0  0  0  0  0  0  0  0  0  0  0
   -2.8200   -2.1730    0.2800 H   0  0  0  0  0  0  0  0  0  0  0  0
   -0.9610   -0.9240   -0.4660 H   0  0  0  0  0  0  0  0  0  0  0  0
    3.1190   -2.3450    0.9260 H   0  0  0  0  0  0  0  0  0  0  0  0
    4.9010   -0.6490    1.1190 H   0  0  0  0  0  0  0  0  0  0  0  0
    4.4350    1.7120    0.5340 H   0  0  0  0  0  0  0  0  0  0  0  0
    2.0980    2.4220    0.1240 H   0  0  0  0  0  0  0  0  0  0  0  0
   -0.3880    0.8810   -0.8930 H   0  0  0  0  0  0  0  0  0  0  0  0
   -3.0390   -0.3190    0.9760 H   0  0  0  0  0  0  0  0  0  0  0  0
   -5.3670    0.4130    0.5320 H   0  0  0  0  0  0  0  0  0  0  0  0
   -5.8540    2.8070    0.1040 H   0  0  0  0  0  0  0  0  0  0  0  0
   -4.0140    4.4690    0.1200 H   0  0  0  0  0  0  0  0  0  0  0  0
   -1.6860    3.7370    0.5630 H   0  0  0  0  0  0  0  0  0  0  0  0
   -3.2100   -3.0570   -1.9680 H   0  0  0  0  0  0  0  0  0  0  0  0
   -1.9460   -4.1720   -2.7030 H   0  0  0  0  0  0  0  0  0  0  0  0
   -0.7270   -1.7560   -1.7770 H   0  0  0  0  0  0  0  0  0  0  0  0
   -2.2820    0.9620   -3.2440 H   0  0  0  0  0  0  0  0  0  0  0  0
   -0.9980    2.9720   -3.9240 H   0  0  0  0  0  0  0  0  0  0  0  0
    1.1810    2.7180   -5.0810 H   0  0  0  0  0  0  0  0  0  0  0  0
    2.0750    0.4540   -5.5580 H   0  0  0  0  0  0  0  0  0  0  0  0
    1.5040   -2.3220   -4.2660 H   0  0  0  0  0  0  0  0  0  0  0  0
   -0.5280   -4.8420   -5.4830 H   0  0  0  0  0  0  0  0  0  0  0  0
    0.3670   -7.1050   -5.9590 H   0  0  0  0  0  0  0  0  0  0  0  0
    2.5460   -7.3590   -7.1160 H   0  0  0  0  0  0  0  0  0  0  0  0
    3.8300   -5.3490   -7.7970 H   0  0  0  0  0  0  0  0  0  0  0  0
    2.9350   -3.0860   -7.3200 H   0  0  0  0  0  0  0  0  0  0  0  0
  1 41  1  0  0  0  0
  1  2  1  0  0  0  0
  2 42  1  0  0  0  0
  2  3  1  0  0  0  0
  3 43  1  0  0  0  0
  3 44  1  0  0  0  0
  3  4  1  0  0  0  0
  4 45  1  0  0  0  0
  4  5  1  0  0  0  0
  5  6  2  0  0  0  0
  5  7  1  0  0  0  0
  7  8  2  0  0  0  0
  8 46  1  0  0  0  0
  8  9  1  0  0  0  0
  9 47  1  0  0  0  0
  9 10  2  0  0  0  0
 10 48  1  0  0  0  0
 10 11  1  0  0  0  0
 11 49  1  0  0  0  0
 11 12  2  0  0  0  0
 12  7  1  0  0  0  0
 12 13  1  0  0  0  0
 13 50  1  0  0  0  0
 13 14  1  0  0  0  0
 14 15  2  0  0  0  0
 14 16  1  0  0  0  0
 16 17  2  0  0  0  0
 17 51  1  0  0  0  0
 17 18  1  0  0  0  0
 18 52  1  0  0  0  0
 18 19  2  0  0  0  0
 19 53  1  0  0  0  0
 19 20  1  0  0  0  0
 20 54  1  0  0  0  0
 20 21  2  0  0  0  0
 21 16  1  0  0  0  0
 21 55  1  0  0  0  0
  2 22  1  0  0  0  0
 22 56  1  0  0  0  0
 22 57  1  0  0  0  0
 22 23  1  0  0  0  0
 23 58  1  0  0  0  0
 23 24  1  0  0  0  0
 24 25  2  0  0  0  0
 24 26  1  0  0  0  0
 26 27  2  0  0  0  0
 27 59  1  0  0  0  0
 27 28  1  0  0  0  0
 28 60  1  0  0  0  0
 28 29  2  0  0  0  0
 29 61  1  0  0  0  0
 29 30  1  0  0  0  0
 30 62  1  0  0  0  0
 30 31  2  0  0  0  0
 31 26  1  0  0  0  0
 31 32  1  0  0  0  0
 32 63  1  0  0  0  0
 32 33  1  0  0  0  0
 33 34  2  0  0  0  0
 33 35  1  0  0  0  0
 35 36  2  0  0  0  0
 36 64  1  0  0  0  0
 36 37  1  0  0  0  0
 37 65  1  0  0  0  0
 37 38  2  0  0  0  0
 38 66  1  0  0  0  0
 38 39  1  0  0  0  0
 39 67  1  0  0  0  0
 39 40  2  0  0  0  0
 40 35  1  0  0  0  0
 40 68  1  0  0  0  0
M  END
>  <LOGBIO>
4.0000

>  <PRED_LOGBIO>
4.1900

>  <XV_RES>
-0.9990

>  <WHL_TMPL>
7

>  <ANCH>
10-34;3-1

$$$$
ROW54
  -MTS-   01071500183D 0   0.00000     0.00000     0

 70 72  0  0  1  0  0  0  0  0999 V2000
    1.5590   -0.9110    0.5470 C   0  0  0  0  0  0  0  0  0  0  0  0
    0.4560   -1.9530    0.5950 C   0  0  0  0  0  0  0  0  0  0  0  0
    0.6980   -3.0310    1.1060 O   0  0  0  0  0  0  0  0  0  0  0  0
   -0.7800   -1.7360    0.1060 N   0  0  0  0  0  0  0  0  0  0  0  0
   -1.8650   -2.6800    0.4050 C   0  0  1  0  0  0  0  0  0  0  0  0
   -1.8930   -3.1430    1.8970 C   0  0  0  0  0  0  0  0  0  0  0  0
   -3.3060   -3.0580    2.5000 C   0  0  0  0  0  0  0  0  0  0  0  0
   -4.1440   -4.1780    2.5440 C   0  0  0  0  0  0  0  0  0  0  0  0
   -5.4080   -4.0890    3.1330 C   0  0  0  0  0  0  0  0  0  0  0  0
   -6.2050   -5.1770    3.1860 F   0  0  0  0  0  0  0  0  0  0  0  0
   -5.8490   -2.8750    3.6680 C   0  0  0  0  0  0  0  0  0  0  0  0
   -5.0240   -1.7480    3.6080 C   0  0  0  0  0  0  0  0  0  0  0  0
   -5.4460   -0.5730    4.1220 F   0  0  0  0  0  0  0  0  0  0  0  0
   -3.7620   -1.8390    3.0160 C   0  0  0  0  0  0  0  0  0  0  0  0
   -1.8360   -3.8920   -0.5720 C   0  0  2  0  0  0  0  0  0  0  0  0
   -2.7540   -4.9360   -0.1570 O   0  0  0  0  0  0  0  0  0  0  0  0
   -2.1690   -3.3700   -2.0030 C   0  0  0  0  0  0  0  0  0  0  0  0
   -1.3990   -2.1650   -2.4110 N   0  0  0  0  0  0  0  0  0  0  0  0
   -1.8800   -1.5870   -3.6740 C   0  0  0  0  0  0  0  0  0  0  0  0
   -3.3270   -1.0880   -3.5060 C   0  0  0  0  0  0  0  0  0  0  0  0
   -4.3050   -2.2580   -3.2890 C   0  0  0  0  0  0  0  0  0  0  0  0
   -4.1960   -3.2990   -4.4190 C   0  0  0  0  0  0  0  0  0  0  0  0
   -2.7490   -3.7980   -4.5870 C   0  0  0  0  0  0  0  0  0  0  0  0
   -1.7710   -2.6280   -4.8040 C   0  0  0  0  0  0  0  0  0  0  0  0
   -0.9630   -0.4210   -3.9580 C   0  0  0  0  0  0  0  0  0  0  0  0
   -1.1480    0.3590   -5.1060 C   0  0  0  0  0  0  0  0  0  0  0  0
   -0.2710    1.4280   -5.3220 C   0  0  0  0  0  0  0  0  0  0  0  0
    0.7060    1.6690   -4.4370 N   0  0  0  0  0  0  0  0  0  0  0  0
    0.8590    0.9040   -3.3470 C   0  0  0  0  0  0  0  0  0  0  0  0
    0.0340   -0.1260   -3.1130 N   0  0  0  0  0  0  0  0  0  0  0  0
   -0.4240    2.3030   -6.5430 C   0  0  0  0  0  0  0  0  0  0  0  0
    0.9430    2.8420   -6.9570 C   0  0  0  0  0  0  0  0  0  0  0  0
   -1.3550    3.4680   -6.2210 C   0  0  0  0  0  0  0  0  0  0  0  0
   -1.0130    1.4820   -7.6870 C   0  0  0  0  0  0  0  0  0  0  0  0
    1.1260    0.0860    0.5010 H   0  0  0  0  0  0  0  0  0  0  0  0
    2.0920   -0.9770    1.4930 H   0  0  0  0  0  0  0  0  0  0  0  0
    2.1770   -1.1540   -0.3150 H   0  0  0  0  0  0  0  0  0  0  0  0
   -0.9610   -0.9240   -0.4670 H   0  0  0  0  0  0  0  0  0  0  0  0
   -2.8060   -2.1630    0.2270 H   0  0  0  0  0  0  0  0  0  0  0  0
   -1.2840   -2.4300    2.4480 H   0  0  0  0  0  0  0  0  0  0  0  0
   -1.5700   -4.1810    1.9320 H   0  0  0  0  0  0  0  0  0  0  0  0
   -3.8120   -5.1150    2.1210 H   0  0  0  0  0  0  0  0  0  0  0  0
   -6.8250   -2.8080    4.1260 H   0  0  0  0  0  0  0  0  0  0  0  0
   -3.1340   -0.9630    2.9560 H   0  0  0  0  0  0  0  0  0  0  0  0
   -0.8230   -4.2880   -0.5870 H   0  0  0  0  0  0  0  0  0  0  0  0
   -3.6580   -4.6080   -0.2870 H   0  0  0  0  0  0  0  0  0  0  0  0
   -3.2100   -3.0560   -1.9680 H   0  0  0  0  0  0  0  0  0  0  0  0
   -1.9460   -4.1720   -2.7030 H   0  0  0  0  0  0  0  0  0  0  0  0
   -0.4570   -2.4820   -2.5890 H   0  0  0  0  0  0  0  0  0  0  0  0
   -3.6230   -0.5280   -4.3910 H   0  0  0  0  0  0  0  0  0  0  0  0
   -3.3810   -0.4100   -2.6560 H   0  0  0  0  0  0  0  0  0  0  0  0
   -4.0930   -2.7360   -2.3350 H   0  0  0  0  0  0  0  0  0  0  0  0
   -5.3230   -1.8760   -3.2460 H   0  0  0  0  0  0  0  0  0  0  0  0
   -4.5370   -2.8570   -5.3530 H   0  0  0  0  0  0  0  0  0  0  0  0
   -4.8460   -4.1430   -4.1980 H   0  0  0  0  0  0  0  0  0  0  0  0
   -2.4530   -4.3570   -3.7020 H   0  0  0  0  0  0  0  0  0  0  0  0
   -2.6950   -4.4750   -5.4370 H   0  0  0  0  0  0  0  0  0  0  0  0
   -1.9830   -2.1490   -5.7570 H   0  0  0  0  0  0  0  0  0  0  0  0
   -0.7530   -3.0090   -4.8470 H   0  0  0  0  0  0  0  0  0  0  0  0
   -1.9440    0.1420   -5.8030 H   0  0  0  0  0  0  0  0  0  0  0  0
    1.6550    1.1210   -2.6500 H   0  0  0  0  0  0  0  0  0  0  0  0
    1.3630    3.4280   -6.1420 H   0  0  0  0  0  0  0  0  0  0  0  0
    0.8320    3.4730   -7.8370 H   0  0  0  0  0  0  0  0  0  0  0  0
    1.6060    2.0120   -7.1860 H   0  0  0  0  0  0  0  0  0  0  0  0
   -0.9340    4.0530   -5.4060 H   0  0  0  0  0  0  0  0  0  0  0  0
   -1.4650    4.0980   -7.1010 H   0  0  0  0  0  0  0  0  0  0  0  0
   -2.3290    3.0830   -5.9260 H   0  0  0  0  0  0  0  0  0  0  0  0
   -0.3500    0.6510   -7.9160 H   0  0  0  0  0  0  0  0  0  0  0  0
   -1.1230    2.1120   -8.5660 H   0  0  0  0  0  0  0  0  0  0  0  0
   -1.9870    1.0970   -7.3920 H   0  0  0  0  0  0  0  0  0  0  0  0
  1 35  1  0  0  0  0
  1 36  1  0  0  0  0
  1 37  1  0  0  0  0
  1  2  1  0  0  0  0
  2  3  2  0  0  0  0
  2  4  1  0  0  0  0
  4 38  1  0  0  0  0
  4  5  1  0  0  0  0
  5 39  1  0  0  0  0
  5  6  1  0  0  0  0
  6 40  1  0  0  0  0
  6 41  1  0  0  0  0
  6  7  1  0  0  0  0
  7  8  2  0  0  0  0
  8 42  1  0  0  0  0
  8  9  1  0  0  0  0
  9 10  1  0  0  0  0
  9 11  2  0  0  0  0
 11 43  1  0  0  0  0
 11 12  1  0  0  0  0
 12 13  1  0  0  0  0
 12 14  2  0  0  0  0
 14  7  1  0  0  0  0
 14 44  1  0  0  0  0
  5 15  1  0  0  0  0
 15 45  1  0  0  0  0
 15 16  1  0  0  0  0
 16 46  1  0  0  0  0
 15 17  1  0  0  0  0
 17 47  1  0  0  0  0
 17 48  1  0  0  0  0
 17 18  1  0  0  0  0
 18 49  1  0  0  0  0
 18 19  1  0  0  0  0
 19 20  1  0  0  0  0
 20 50  1  0  0  0  0
 20 51  1  0  0  0  0
 20 21  1  0  0  0  0
 21 52  1  0  0  0  0
 21 53  1  0  0  0  0
 21 22  1  0  0  0  0
 22 54  1  0  0  0  0
 22 55  1  0  0  0  0
 22 23  1  0  0  0  0
 23 56  1  0  0  0  0
 23 57  1  0  0  0  0
 23 24  1  0  0  0  0
 24 19  1  0  0  0  0
 24 58  1  0  0  0  0
 24 59  1  0  0  0  0
 19 25  1  0  0  0  0
 25 26  2  0  0  0  0
 26 60  1  0  0  0  0
 26 27  1  0  0  0  0
 27 28  2  0  0  0  0
 28 29  1  0  0  0  0
 29 61  1  0  0  0  0
 29 30  2  0  0  0  0
 30 25  1  0  0  0  0
 27 31  1  0  0  0  0
 31 32  1  0  0  0  0
 32 62  1  0  0  0  0
 32 63  1  0  0  0  0
 32 64  1  0  0  0  0
 31 33  1  0  0  0  0
 33 65  1  0  0  0  0
 33 66  1  0  0  0  0
 33 67  1  0  0  0  0
 31 34  1  0  0  0  0
 34 68  1  0  0  0  0
 34 69  1  0  0  0  0
 34 70  1  0  0  0  0
M  END
>  <LOGBIO>
5.6100

>  <PRED_LOGBIO>
5.9300

>  <XV_RES>
-0.4490

>  <WHL_TMPL>
7

>  <ANCH>
10-34;25-27

$$$$
ROW55
  -MTS-   01071500183D 0   0.00000     0.00000     0

 80 82  0  0  1  0  0  0  0  0999 V2000
    5.1670    2.4490    4.9630 C   0  0  0  0  0  0  0  0  0  0  0  0
    5.9080    1.3810    4.1640 C   0  0  0  0  0  0  0  0  0  0  0  0
    5.0190    0.8900    3.0220 C   0  0  0  0  0  0  0  0  0  0  0  0
    5.7330   -0.1390    2.2520 N   0  0  0  0  0  0  0  0  0  0  0  0
    7.0940   -0.5350    2.6400 C   0  0  0  0  0  0  0  0  0  0  0  0
    7.5280    0.2680    3.8660 C   0  0  0  0  0  0  0  0  0  0  0  0
    8.9410   -0.1440    4.2690 C   0  0  0  0  0  0  0  0  0  0  0  0
    5.1470   -0.7110    1.2040 C   0  0  0  0  0  0  0  0  0  0  0  0
    5.7440   -1.5720    0.5600 O   0  0  0  0  0  0  0  0  0  0  0  0
    3.9000   -0.3480    0.8480 C   0  0  0  0  0  0  0  0  0  0  0  0
    3.6330    0.9890    0.5620 C   0  0  0  0  0  0  0  0  0  0  0  0
    2.3200    1.3820    0.3130 C   0  0  0  0  0  0  0  0  0  0  0  0
    1.2910    0.4430    0.3060 C   0  0  0  0  0  0  0  0  0  0  0  0
    1.5590   -0.9110    0.5470 C   0  0  0  0  0  0  0  0  0  0  0  0
    2.8840   -1.3000    0.7870 C   0  0  0  0  0  0  0  0  0  0  0  0
    0.4560   -1.9530    0.5950 C   0  0  0  0  0  0  0  0  0  0  0  0
    0.6980   -3.0310    1.1060 O   0  0  0  0  0  0  0  0  0  0  0  0
   -0.7800   -1.7360    0.1060 N   0  0  0  0  0  0  0  0  0  0  0  0
   -1.8650   -2.6800    0.4050 C   0  0  1  0  0  0  0  0  0  0  0  0
   -1.8930   -3.1430    1.8970 C   0  0  0  0  0  0  0  0  0  0  0  0
   -3.3060   -3.0580    2.5000 C   0  0  0  0  0  0  0  0  0  0  0  0
   -4.1440   -4.1780    2.5440 C   0  0  0  0  0  0  0  0  0  0  0  0
   -5.4080   -4.0890    3.1330 C   0  0  0  0  0  0  0  0  0  0  0  0
   -6.2050   -5.1770    3.1860 F   0  0  0  0  0  0  0  0  0  0  0  0
   -5.8490   -2.8750    3.6680 C   0  0  0  0  0  0  0  0  0  0  0  0
   -5.0240   -1.7480    3.6080 C   0  0  0  0  0  0  0  0  0  0  0  0
   -5.4460   -0.5730    4.1220 F   0  0  0  0  0  0  0  0  0  0  0  0
   -3.7620   -1.8390    3.0160 C   0  0  0  0  0  0  0  0  0  0  0  0
   -1.8360   -3.8920   -0.5720 C   0  0  2  0  0  0  0  0  0  0  0  0
   -2.7540   -4.9360   -0.1570 O   0  0  0  0  0  0  0  0  0  0  0  0
   -2.1690   -3.3700   -2.0030 C   0  0  0  0  0  0  0  0  0  0  0  0
   -1.3990   -2.1650   -2.4110 N   0  0  0  0  0  0  0  0  0  0  0  0
   -1.8830   -1.5830   -3.6820 C   0  0  0  0  0  0  0  0  0  0  0  0
   -0.9970   -0.3820   -4.0450 C   0  0  0  0  0  0  0  0  0  0  0  0
   -1.3460    0.9070   -3.6250 C   0  0  0  0  0  0  0  0  0  0  0  0
   -0.5720    2.0040   -4.0090 C   0  0  0  0  0  0  0  0  0  0  0  0
    0.5690    1.8160   -4.7930 C   0  0  0  0  0  0  0  0  0  0  0  0
    0.9570    0.5270   -5.1830 C   0  0  0  0  0  0  0  0  0  0  0  0
    2.0940    0.3370   -5.9230 O   0  0  0  0  0  0  0  0  0  0  0  0
    1.9710    0.3100   -7.3480 C   0  0  0  0  0  0  0  0  0  0  0  0
    0.1640   -0.5650   -4.8040 C   0  0  0  0  0  0  0  0  0  0  0  0
    4.2510    2.0260    5.3710 H   0  0  0  0  0  0  0  0  0  0  0  0
    5.8000    2.7980    5.7760 H   0  0  0  0  0  0  0  0  0  0  0  0
    4.9210    3.2840    4.3100 H   0  0  0  0  0  0  0  0  0  0  0  0
    6.1540    0.5450    4.8160 H   0  0  0  0  0  0  0  0  0  0  0  0
    6.8230    1.8030    3.7550 H   0  0  0  0  0  0  0  0  0  0  0  0
    4.7730    1.7260    2.3690 H   0  0  0  0  0  0  0  0  0  0  0  0
    4.1030    0.4680    3.4310 H   0  0  0  0  0  0  0  0  0  0  0  0
    7.1080   -1.5960    2.8790 H   0  0  0  0  0  0  0  0  0  0  0  0
    7.7780   -0.3380    1.8170 H   0  0  0  0  0  0  0  0  0  0  0  0
    7.5130    1.3290    3.6280 H   0  0  0  0  0  0  0  0  0  0  0  0
    6.8440    0.0720    4.6890 H   0  0  0  0  0  0  0  0  0  0  0  0
    9.6250    0.0530    3.4460 H   0  0  0  0  0  0  0  0  0  0  0  0
    9.2500    0.4280    5.1420 H   0  0  0  0  0  0  0  0  0  0  0  0
    8.9550   -1.2050    4.5070 H   0  0  0  0  0  0  0  0  0  0  0  0
    4.4350    1.7120    0.5340 H   0  0  0  0  0  0  0  0  0  0  0  0
    2.0980    2.4220    0.1240 H   0  0  0  0  0  0  0  0  0  0  0  0
    0.2770    0.7620    0.1130 H   0  0  0  0  0  0  0  0  0  0  0  0
    3.1190   -2.3450    0.9260 H   0  0  0  0  0  0  0  0  0  0  0  0
   -0.9610   -0.9240   -0.4660 H   0  0  0  0  0  0  0  0  0  0  0  0
   -2.8060   -2.1630    0.2260 H   0  0  0  0  0  0  0  0  0  0  0  0
   -1.2840   -2.4300    2.4480 H   0  0  0  0  0  0  0  0  0  0  0  0
   -1.5700   -4.1810    1.9320 H   0  0  0  0  0  0  0  0  0  0  0  0
   -3.8120   -5.1150    2.1210 H   0  0  0  0  0  0  0  0  0  0  0  0
   -6.8250   -2.8080    4.1260 H   0  0  0  0  0  0  0  0  0  0  0  0
   -3.1340   -0.9630    2.9560 H   0  0  0  0  0  0  0  0  0  0  0  0
   -0.8230   -4.2880   -0.5870 H   0  0  0  0  0  0  0  0  0  0  0  0
   -3.6580   -4.6080   -0.2870 H   0  0  0  0  0  0  0  0  0  0  0  0
   -3.2100   -3.0560   -1.9680 H   0  0  0  0  0  0  0  0  0  0  0  0
   -1.9460   -4.1720   -2.7030 H   0  0  0  0  0  0  0  0  0  0  0  0
   -0.4570   -2.4820   -2.5890 H   0  0  0  0  0  0  0  0  0  0  0  0
   -2.8810   -1.1940   -3.4930 H   0  0  0  0  0  0  0  0  0  0  0  0
   -1.7940   -2.3260   -4.4710 H   0  0  0  0  0  0  0  0  0  0  0  0
   -2.2160    1.0530   -3.0020 H   0  0  0  0  0  0  0  0  0  0  0  0
   -0.8560    2.9990   -3.7000 H   0  0  0  0  0  0  0  0  0  0  0  0
    1.1560    2.6690   -5.1000 H   0  0  0  0  0  0  0  0  0  0  0  0
    1.5630    1.2580   -7.6940 H   0  0  0  0  0  0  0  0  0  0  0  0
    2.9510    0.1530   -7.7940 H   0  0  0  0  0  0  0  0  0  0  0  0
    1.3050   -0.4990   -7.6390 H   0  0  0  0  0  0  0  0  0  0  0  0
    0.4530   -1.5620   -5.1020 H   0  0  0  0  0  0  0  0  0  0  0  0
  1 42  1  0  0  0  0
  1 43  1  0  0  0  0
  1 44  1  0  0  0  0
  1  2  1  0  0  0  0
  2 45  1  0  0  0  0
  2 46  1  0  0  0  0
  2  3  1  0  0  0  0
  3 47  1  0  0  0  0
  3 48  1  0  0  0  0
  3  4  1  0  0  0  0
  4  5  1  0  0  0  0
  5 49  1  0  0  0  0
  5 50  1  0  0  0  0
  5  6  1  0  0  0  0
  6 51  1  0  0  0  0
  6 52  1  0  0  0  0
  6  7  1  0  0  0  0
  7 53  1  0  0  0  0
  7 54  1  0  0  0  0
  7 55  1  0  0  0  0
  4  8  1  0  0  0  0
  8  9  2  0  0  0  0
  8 10  1  0  0  0  0
 10 11  2  0  0  0  0
 11 56  1  0  0  0  0
 11 12  1  0  0  0  0
 12 57  1  0  0  0  0
 12 13  2  0  0  0  0
 13 58  1  0  0  0  0
 13 14  1  0  0  0  0
 14 15  2  0  0  0  0
 15 10  1  0  0  0  0
 15 59  1  0  0  0  0
 14 16  1  0  0  0  0
 16 17  2  0  0  0  0
 16 18  1  0  0  0  0
 18 60  1  0  0  0  0
 18 19  1  0  0  0  0
 19 61  1  0  0  0  0
 19 20  1  0  0  0  0
 20 62  1  0  0  0  0
 20 63  1  0  0  0  0
 20 21  1  0  0  0  0
 21 22  2  0  0  0  0
 22 64  1  0  0  0  0
 22 23  1  0  0  0  0
 23 24  1  0  0  0  0
 23 25  2  0  0  0  0
 25 65  1  0  0  0  0
 25 26  1  0  0  0  0
 26 27  1  0  0  0  0
 26 28  2  0  0  0  0
 28 21  1  0  0  0  0
 28 66  1  0  0  0  0
 19 29  1  0  0  0  0
 29 67  1  0  0  0  0
 29 30  1  0  0  0  0
 30 68  1  0  0  0  0
 29 31  1  0  0  0  0
 31 69  1  0  0  0  0
 31 70  1  0  0  0  0
 31 32  1  0  0  0  0
 32 71  1  0  0  0  0
 32 33  1  0  0  0  0
 33 72  1  0  0  0  0
 33 73  1  0  0  0  0
 33 34  1  0  0  0  0
 34 35  2  0  0  0  0
 35 74  1  0  0  0  0
 35 36  1  0  0  0  0
 36 75  1  0  0  0  0
 36 37  2  0  0  0  0
 37 76  1  0  0  0  0
 37 38  1  0  0  0  0
 38 39  1  0  0  0  0
 39 40  1  0  0  0  0
 40 77  1  0  0  0  0
 40 78  1  0  0  0  0
 40 79  1  0  0  0  0
 38 41  2  0  0  0  0
 41 34  1  0  0  0  0
 41 80  1  0  0  0  0
M  END
>  <LOGBIO>
7.5100

>  <PRED_LOGBIO>
7.1400

>  <XV_RES>
0.4520

>  <WHL_TMPL>
7

>  <ANCH>
20-21;66-67

$$$$
ROW56
  -MTS-   01071500183D 0   0.00000     0.00000     0

 51 54  0  0  0  0  0  0  0  0999 V2000
    6.9860   11.7330    0.6690 C   0  0  0  0  0  0  0  0  0  0  0  0
    7.6220   10.3460    0.7110 C   0  0  0  0  0  0  0  0  0  0  0  0
    6.5950    9.3350    1.1600 C   0  0  0  0  0  0  0  0  0  0  0  0
    6.3290    8.9560    2.3960 N   0  0  0  0  0  0  0  0  0  0  0  0
    5.2870    7.9610    2.5620 N   0  0  0  0  0  0  0  0  0  0  0  0
    4.7010    7.5260    1.4630 C   0  0  0  0  0  0  0  0  0  0  0  0
    3.6990    6.5960    1.3650 N   0  0  0  0  0  0  0  0  0  0  0  0
    3.9990    5.3070    1.2300 C   0  0  0  0  0  0  0  0  0  0  0  0
    5.1760    4.9500    1.1930 O   0  0  0  0  0  0  0  0  0  0  0  0
    2.8960    4.2820    1.1230 C   0  0  0  0  0  0  0  0  0  0  0  0
    3.6230    2.6230    0.9490 S   0  0  0  0  0  0  0  0  0  0  0  0
    2.7130    1.3390    0.8140 C   0  0  0  0  0  0  0  0  0  0  0  0
    3.0990    0.2040    0.2160 N   0  0  0  0  0  0  0  0  0  0  0  0
    2.2270   -0.7720   -0.0740 C   0  0  0  0  0  0  0  0  0  0  0  0
    0.8700   -0.6350    0.2420 C   0  0  0  0  0  0  0  0  0  0  0  0
    0.4360    0.5400    0.8680 C   0  0  0  0  0  0  0  0  0  0  0  0
   -0.9750    0.6940    1.2870 C   0  0  0  0  0  0  0  0  0  0  0  0
   -1.9510    1.0430    0.3450 C   0  0  0  0  0  0  0  0  0  0  0  0
   -3.2850    1.1890    0.7410 C   0  0  0  0  0  0  0  0  0  0  0  0
   -3.6450    0.9870    2.0780 C   0  0  0  0  0  0  0  0  0  0  0  0
   -2.6690    0.6380    3.0200 C   0  0  0  0  0  0  0  0  0  0  0  0
   -1.3350    0.4920    2.6250 C   0  0  0  0  0  0  0  0  0  0  0  0
    1.3710    1.5410    1.1580 C   0  0  0  0  0  0  0  0  0  0  0  0
    0.9550    2.7700    1.8060 C   0  0  0  0  0  0  0  0  0  0  0  0
    0.6220    3.7530    2.3240 N   0  0  0  0  0  0  0  0  0  0  0  0
    2.6990   -2.0880   -0.6130 C   0  0  0  0  0  0  0  0  0  0  0  0
    2.7540   -2.2500   -2.0030 C   0  0  0  0  0  0  0  0  0  0  0  0
    3.2030   -3.4580   -2.5490 C   0  0  0  0  0  0  0  0  0  0  0  0
    3.5970   -4.5040   -1.7070 C   0  0  0  0  0  0  0  0  0  0  0  0
    4.0300   -5.6690   -2.2340 F   0  0  0  0  0  0  0  0  0  0  0  0
    3.5420   -4.3420   -0.3170 C   0  0  0  0  0  0  0  0  0  0  0  0
    3.0930   -3.1340    0.2300 C   0  0  0  0  0  0  0  0  0  0  0  0
    5.4870    8.4020    0.1410 S   0  0  0  0  0  0  0  0  0  0  0  0
    6.1520   11.7290   -0.0290 H   0  0  0  0  0  0  0  0  0  0  0  0
    7.7270   12.4620    0.3460 H   0  0  0  0  0  0  0  0  0  0  0  0
    6.6270   11.9970    1.6620 H   0  0  0  0  0  0  0  0  0  0  0  0
    7.9810   10.0820   -0.2820 H   0  0  0  0  0  0  0  0  0  0  0  0
    8.4560   10.3510    1.4090 H   0  0  0  0  0  0  0  0  0  0  0  0
    2.7330    6.8890    1.3960 H   0  0  0  0  0  0  0  0  0  0  0  0
    2.2800    4.3160    2.0200 H   0  0  0  0  0  0  0  0  0  0  0  0
    2.2800    4.5010    0.2530 H   0  0  0  0  0  0  0  0  0  0  0  0
    0.1700   -1.4220    0.0070 H   0  0  0  0  0  0  0  0  0  0  0  0
   -1.6730    1.1990   -0.6870 H   0  0  0  0  0  0  0  0  0  0  0  0
   -4.0380    1.4580    0.0140 H   0  0  0  0  0  0  0  0  0  0  0  0
   -4.6750    1.0990    2.3840 H   0  0  0  0  0  0  0  0  0  0  0  0
   -2.9470    0.4820    4.0530 H   0  0  0  0  0  0  0  0  0  0  0  0
   -0.5820    0.2230    3.3510 H   0  0  0  0  0  0  0  0  0  0  0  0
    2.4500   -1.4430   -2.6530 H   0  0  0  0  0  0  0  0  0  0  0  0
    3.2450   -3.5830   -3.6210 H   0  0  0  0  0  0  0  0  0  0  0  0
    3.8460   -5.1490    0.3330 H   0  0  0  0  0  0  0  0  0  0  0  0
    3.0510   -3.0090    1.3020 H   0  0  0  0  0  0  0  0  0  0  0  0
  1 34  1  0  0  0  0
  1 35  1  0  0  0  0
  1 36  1  0  0  0  0
  1  2  1  0  0  0  0
  2 37  1  0  0  0  0
  2 38  1  0  0  0  0
  2  3  1  0  0  0  0
  3  4  2  0  0  0  0
  4  5  1  0  0  0  0
  5  6  2  0  0  0  0
  6  7  1  0  0  0  0
  7 39  1  0  0  0  0
  7  8  1  0  0  0  0
  8  9  2  0  0  0  0
  8 10  1  0  0  0  0
 10 40  1  0  0  0  0
 10 41  1  0  0  0  0
 10 11  1  0  0  0  0
 11 12  1  0  0  0  0
 12 13  1  0  0  0  0
 13 14  2  0  0  0  0
 14 15  1  0  0  0  0
 15 42  1  0  0  0  0
 15 16  2  0  0  0  0
 16 17  1  0  0  0  0
 17 18  2  0  0  0  0
 18 43  1  0  0  0  0
 18 19  1  0  0  0  0
 19 44  1  0  0  0  0
 19 20  2  0  0  0  0
 20 45  1  0  0  0  0
 20 21  1  0  0  0  0
 21 46  1  0  0  0  0
 21 22  2  0  0  0  0
 22 17  1  0  0  0  0
 22 47  1  0  0  0  0
 16 23  1  0  0  0  0
 23 12  2  0  0  0  0
 23 24  1  0  0  0  0
 24 25  3  0  0  0  0
 14 26  1  0  0  0  0
 26 27  2  0  0  0  0
 27 48  1  0  0  0  0
 27 28  1  0  0  0  0
 28 49  1  0  0  0  0
 28 29  2  0  0  0  0
 29 30  1  0  0  0  0
 29 31  1  0  0  0  0
 31 50  1  0  0  0  0
 31 32  2  0  0  0  0
 32 26  1  0  0  0  0
 32 51  1  0  0  0  0
  6 33  1  0  0  0  0
 33  3  1  0  0  0  0
M  END
>  <LOGBIO>
4.3000

>  <PRED_LOGBIO>
4.2000

>  <XV_RES>
-0.5150

>  <WHL_TMPL>
2

>  <ANCH>
12-40;25-23

$$$$
ROW57
  -MTS-   01071500183D 0   0.00000     0.00000     0

 51 54  0  0  0  0  0  0  0  0999 V2000
   -7.0590    3.1090   -0.5060 C   0  0  0  0  0  0  0  0  0  0  0  0
   -7.1330    3.4200    0.8880 O   0  0  0  0  0  0  0  0  0  0  0  0
   -6.1780    2.8920    1.7160 C   0  0  0  0  0  0  0  0  0  0  0  0
   -4.9950    3.5990    1.9570 C   0  0  0  0  0  0  0  0  0  0  0  0
   -4.0040    3.0430    2.7730 C   0  0  0  0  0  0  0  0  0  0  0  0
   -4.1810    1.7660    3.3170 C   0  0  0  0  0  0  0  0  0  0  0  0
   -5.3860    1.0850    3.1140 C   0  0  0  0  0  0  0  0  0  0  0  0
   -6.3880    1.6490    2.3180 C   0  0  0  0  0  0  0  0  0  0  0  0
   -7.6920    0.9170    2.1100 C   0  0  0  0  0  0  0  0  0  0  0  0
   -3.0880    1.1010    4.1180 C   0  0  0  0  0  0  0  0  0  0  0  0
   -3.6170    0.4090    5.3030 N   0  0  0  0  0  0  0  0  0  0  0  0
   -3.2930   -0.8670    5.2050 C   0  0  0  0  0  0  0  0  0  0  0  0
   -3.6210   -1.8200    6.1330 N   0  0  0  0  0  0  0  0  0  0  0  0
   -2.5870   -1.1170    4.0580 N   0  0  0  0  0  0  0  0  0  0  0  0
   -2.0850   -2.4420    3.6650 C   0  0  0  0  0  0  0  0  0  0  0  0
   -2.4140   -0.0080    3.3450 C   0  0  0  0  0  0  0  0  0  0  0  0
   -1.8240    0.0950    2.2700 O   0  0  0  0  0  0  0  0  0  0  0  0
   -2.1210    2.1990    4.4900 C   0  0  0  0  0  0  0  0  0  0  0  0
   -1.0490    2.5040    3.6420 C   0  0  0  0  0  0  0  0  0  0  0  0
   -0.1520    3.5230    3.9870 C   0  0  0  0  0  0  0  0  0  0  0  0
   -0.3270    4.2360    5.1790 C   0  0  0  0  0  0  0  0  0  0  0  0
   -1.3990    3.9310    6.0260 C   0  0  0  0  0  0  0  0  0  0  0  0
   -2.2960    2.9120    5.6820 C   0  0  0  0  0  0  0  0  0  0  0  0
   -1.5840    4.6840    7.2860 C   0  0  0  0  0  0  0  0  0  0  0  0
   -1.5660    4.0210    8.5190 C   0  0  0  0  0  0  0  0  0  0  0  0
   -1.7450    4.7640    9.6930 C   0  0  0  0  0  0  0  0  0  0  0  0
   -1.9350    6.1480    9.5970 C   0  0  0  0  0  0  0  0  0  0  0  0
   -1.9470    6.7550    8.4020 N   0  0  0  0  0  0  0  0  0  0  0  0
   -1.7790    6.0710    7.2620 C   0  0  0  0  0  0  0  0  0  0  0  0
   -7.1320    2.0320   -0.6420 H   0  0  0  0  0  0  0  0  0  0  0  0
   -7.8780    3.5970   -1.0300 H   0  0  0  0  0  0  0  0  0  0  0  0
   -6.1110    3.4620   -0.9070 H   0  0  0  0  0  0  0  0  0  0  0  0
   -4.8470    4.5730    1.5140 H   0  0  0  0  0  0  0  0  0  0  0  0
   -3.1020    3.5990    2.9830 H   0  0  0  0  0  0  0  0  0  0  0  0
   -5.5430    0.1200    3.5740 H   0  0  0  0  0  0  0  0  0  0  0  0
   -8.1000    1.1720    1.1340 H   0  0  0  0  0  0  0  0  0  0  0  0
   -8.3990    1.2070    2.8850 H   0  0  0  0  0  0  0  0  0  0  0  0
   -7.5180   -0.1560    2.1610 H   0  0  0  0  0  0  0  0  0  0  0  0
   -2.9940   -2.0140    6.9010 H   0  0  0  0  0  0  0  0  0  0  0  0
   -4.4900   -2.3280    6.0490 H   0  0  0  0  0  0  0  0  0  0  0  0
   -2.7470   -3.2110    4.0580 H   0  0  0  0  0  0  0  0  0  0  0  0
   -1.0840   -2.5840    4.0670 H   0  0  0  0  0  0  0  0  0  0  0  0
   -2.0530   -2.5100    2.5800 H   0  0  0  0  0  0  0  0  0  0  0  0
   -0.9140    1.9540    2.7230 H   0  0  0  0  0  0  0  0  0  0  0  0
    0.6740    3.7580    3.3330 H   0  0  0  0  0  0  0  0  0  0  0  0
    0.3640    5.0220    5.4450 H   0  0  0  0  0  0  0  0  0  0  0  0
   -3.1220    2.6770    6.3360 H   0  0  0  0  0  0  0  0  0  0  0  0
   -1.4180    2.9530    8.5650 H   0  0  0  0  0  0  0  0  0  0  0  0
   -1.7350    4.2770   10.6570 H   0  0  0  0  0  0  0  0  0  0  0  0
   -2.0730    6.7320   10.4950 H   0  0  0  0  0  0  0  0  0  0  0  0
   -1.7950    6.5930    6.3170 H   0  0  0  0  0  0  0  0  0  0  0  0
  1 30  1  0  0  0  0
  1 31  1  0  0  0  0
  1 32  1  0  0  0  0
  1  2  1  0  0  0  0
  2  3  1  0  0  0  0
  3  4  2  0  0  0  0
  4 33  1  0  0  0  0
  4  5  1  0  0  0  0
  5 34  1  0  0  0  0
  5  6  2  0  0  0  0
  6  7  1  0  0  0  0
  7 35  1  0  0  0  0
  7  8  2  0  0  0  0
  8  3  1  0  0  0  0
  8  9  1  0  0  0  0
  9 36  1  0  0  0  0
  9 37  1  0  0  0  0
  9 38  1  0  0  0  0
  6 10  1  0  0  0  0
 10 11  1  0  0  0  0
 11 12  2  0  0  0  0
 12 13  1  0  0  0  0
 13 39  1  0  0  0  0
 13 40  1  0  0  0  0
 12 14  1  0  0  0  0
 14 15  1  0  0  0  0
 15 41  1  0  0  0  0
 15 42  1  0  0  0  0
 15 43  1  0  0  0  0
 14 16  1  0  0  0  0
 16 10  1  0  0  0  0
 16 17  2  0  0  0  0
 10 18  1  0  0  0  0
 18 19  2  0  0  0  0
 19 44  1  0  0  0  0
 19 20  1  0  0  0  0
 20 45  1  0  0  0  0
 20 21  2  0  0  0  0
 21 46  1  0  0  0  0
 21 22  1  0  0  0  0
 22 23  2  0  0  0  0
 23 18  1  0  0  0  0
 23 47  1  0  0  0  0
 22 24  1  0  0  0  0
 24 25  2  0  0  0  0
 25 48  1  0  0  0  0
 25 26  1  0  0  0  0
 26 49  1  0  0  0  0
 26 27  2  0  0  0  0
 27 50  1  0  0  0  0
 27 28  1  0  0  0  0
 28 29  2  0  0  0  0
 29 24  1  0  0  0  0
 29 51  1  0  0  0  0
M  END
>  <LOGBIO>
7.4000

>  <PRED_LOGBIO>
6.9900

>  <XV_RES>
0.4500

>  <WHL_TMPL>
1

>  <ANCH>
42-51;11-9

$$$$
ROW59
  -MTS-   01071500183D 0   0.00000     0.00000     0

 49 52  0  0  0  0  0  0  0  0999 V2000
   -2.5810   -4.7120    0.4640 O   0  0  0  0  0  0  0  0  0  0  0  0
   -3.5520   -3.7480    0.4050 C   0  0  0  0  0  0  0  0  0  0  0  0
   -4.5240   -3.8010   -0.5960 C   0  0  0  0  0  0  0  0  0  0  0  0
   -4.4920   -5.0820   -1.7730 Cl  0  0  0  0  0  0  0  0  0  0  0  0
   -5.5220   -2.8260   -0.6520 C   0  0  0  0  0  0  0  0  0  0  0  0
   -5.5390   -1.7740    0.2760 C   0  0  0  0  0  0  0  0  0  0  0  0
   -6.5290   -0.7820    0.2620 Cl  0  0  0  0  0  0  0  0  0  0  0  0
   -4.5370   -1.7110    1.2470 C   0  0  0  0  0  0  0  0  0  0  0  0
   -3.5650   -2.7140    1.3490 C   0  0  0  0  0  0  0  0  0  0  0  0
   -2.5290   -2.7150    2.4800 C   0  0  0  0  0  0  0  0  0  0  0  0
   -2.5300   -1.7460    3.3770 N   0  0  0  0  0  0  0  0  0  0  0  0
   -1.5810   -1.6830    4.4720 N   0  0  0  0  0  0  0  0  0  0  0  0
   -1.6400   -0.6150    5.3980 C   0  0  0  0  0  0  0  0  0  0  0  0
   -0.9420    0.5070    5.1720 N   0  0  0  0  0  0  0  0  0  0  0  0
   -0.9980    1.5190    6.0490 C   0  0  0  0  0  0  0  0  0  0  0  0
   -0.2610    2.7030    5.8100 N   0  0  0  0  0  0  0  0  0  0  0  0
   -0.8470    3.7670    5.0850 C   0  0  0  0  0  0  0  0  0  0  0  0
   -1.5600    4.7650    5.7610 C   0  0  0  0  0  0  0  0  0  0  0  0
   -2.1400    5.8180    5.0440 C   0  0  0  0  0  0  0  0  0  0  0  0
   -2.0080    5.8730    3.6510 C   0  0  0  0  0  0  0  0  0  0  0  0
   -1.2950    4.8760    2.9760 C   0  0  0  0  0  0  0  0  0  0  0  0
   -0.7150    3.8220    3.6930 C   0  0  0  0  0  0  0  0  0  0  0  0
   -1.7510    1.4090    7.1510 N   0  0  0  0  0  0  0  0  0  0  0  0
   -2.4490    0.2880    7.3770 C   0  0  0  0  0  0  0  0  0  0  0  0
   -3.2450    0.1720    8.5410 N   0  0  0  0  0  0  0  0  0  0  0  0
   -2.6880   -0.3580    9.7290 C   0  0  0  0  0  0  0  0  0  0  0  0
   -2.0770    0.4940   10.6570 C   0  0  0  0  0  0  0  0  0  0  0  0
   -1.5260   -0.0310   11.8320 C   0  0  0  0  0  0  0  0  0  0  0  0
   -1.5860   -1.4070   12.0800 C   0  0  0  0  0  0  0  0  0  0  0  0
   -2.1970   -2.2600   11.1520 C   0  0  0  0  0  0  0  0  0  0  0  0
   -2.7480   -1.7350    9.9770 C   0  0  0  0  0  0  0  0  0  0  0  0
   -2.3940   -0.7240    6.5000 N   0  0  0  0  0  0  0  0  0  0  0  0
   -2.8630   -5.4560    1.0180 H   0  0  0  0  0  0  0  0  0  0  0  0
   -6.2850   -2.8820   -1.4140 H   0  0  0  0  0  0  0  0  0  0  0  0
   -4.5110   -0.8750    1.9300 H   0  0  0  0  0  0  0  0  0  0  0  0
   -1.7990   -3.5080    2.5430 H   0  0  0  0  0  0  0  0  0  0  0  0
   -0.8790   -2.4010    4.5740 H   0  0  0  0  0  0  0  0  0  0  0  0
    0.6840    2.7880    6.1570 H   0  0  0  0  0  0  0  0  0  0  0  0
   -1.6620    4.7220    6.8350 H   0  0  0  0  0  0  0  0  0  0  0  0
   -2.6900    6.5880    5.5650 H   0  0  0  0  0  0  0  0  0  0  0  0
   -2.4550    6.6860    3.0980 H   0  0  0  0  0  0  0  0  0  0  0  0
   -1.1930    4.9180    1.9010 H   0  0  0  0  0  0  0  0  0  0  0  0
   -0.1650    3.0530    3.1720 H   0  0  0  0  0  0  0  0  0  0  0  0
   -4.2110    0.4680    8.5250 H   0  0  0  0  0  0  0  0  0  0  0  0
   -2.0310    1.5560   10.4660 H   0  0  0  0  0  0  0  0  0  0  0  0
   -1.0540    0.6260   12.5480 H   0  0  0  0  0  0  0  0  0  0  0  0
   -1.1610   -1.8120   12.9860 H   0  0  0  0  0  0  0  0  0  0  0  0
   -2.2430   -3.3220   11.3430 H   0  0  0  0  0  0  0  0  0  0  0  0
   -3.2190   -2.3920    9.2610 H   0  0  0  0  0  0  0  0  0  0  0  0
  1 33  1  0  0  0  0
  1  2  1  0  0  0  0
  2  3  2  0  0  0  0
  3  4  1  0  0  0  0
  3  5  1  0  0  0  0
  5 34  1  0  0  0  0
  5  6  2  0  0  0  0
  6  7  1  0  0  0  0
  6  8  1  0  0  0  0
  8 35  1  0  0  0  0
  8  9  2  0  0  0  0
  9  2  1  0  0  0  0
  9 10  1  0  0  0  0
 10 36  1  0  0  0  0
 10 11  2  0  0  0  0
 11 12  1  0  0  0  0
 12 37  1  0  0  0  0
 12 13  1  0  0  0  0
 13 14  2  0  0  0  0
 14 15  1  0  0  0  0
 15 16  1  0  0  0  0
 16 38  1  0  0  0  0
 16 17  1  0  0  0  0
 17 18  2  0  0  0  0
 18 39  1  0  0  0  0
 18 19  1  0  0  0  0
 19 40  1  0  0  0  0
 19 20  2  0  0  0  0
 20 41  1  0  0  0  0
 20 21  1  0  0  0  0
 21 42  1  0  0  0  0
 21 22  2  0  0  0  0
 22 17  1  0  0  0  0
 22 43  1  0  0  0  0
 15 23  2  0  0  0  0
 23 24  1  0  0  0  0
 24 25  1  0  0  0  0
 25 44  1  0  0  0  0
 25 26  1  0  0  0  0
 26 27  2  0  0  0  0
 27 45  1  0  0  0  0
 27 28  1  0  0  0  0
 28 46  1  0  0  0  0
 28 29  2  0  0  0  0
 29 47  1  0  0  0  0
 29 30  1  0  0  0  0
 30 48  1  0  0  0  0
 30 31  2  0  0  0  0
 31 26  1  0  0  0  0
 31 49  1  0  0  0  0
 24 32  2  0  0  0  0
 32 13  1  0  0  0  0
M  END
>  <LOGBIO>
4.9500

>  <PRED_LOGBIO>
5.1700

>  <XV_RES>
-0.3280

>  <WHL_TMPL>
11

>  <ANCH>
39-47;12-10

$$$$
ROW60
  -MTS-   01071500183D 0   0.00000     0.00000     0

 74 76  0  0  1  0  0  0  0  0999 V2000
    5.9070   -0.8680    0.7920 C   0  0  0  0  0  0  0  0  0  0  0  0
    5.7510   -0.3100    2.2290 C   0  0  1  0  0  0  0  0  0  0  0  0
    4.6640    0.6610    2.3250 N   0  0  0  0  0  0  0  0  0  0  0  0
    3.3950    0.2170    2.3920 C   0  0  0  0  0  0  0  0  0  0  0  0
    3.1800   -0.9810    2.3980 O   0  0  0  0  0  0  0  0  0  0  0  0
    2.2060    1.1540    2.4870 C   0  0  0  0  0  0  0  0  0  0  0  0
    1.0430    0.7350    3.1500 C   0  0  0  0  0  0  0  0  0  0  0  0
   -0.0240    1.6100    3.3960 C   0  0  0  0  0  0  0  0  0  0  0  0
   -1.1280    1.1970    4.0940 O   0  0  0  0  0  0  0  0  0  0  0  0
   -0.9910    0.0690    4.9610 C   0  0  0  0  0  0  0  0  0  0  0  0
   -2.3150   -0.2180    5.6280 C   0  0  0  0  0  0  0  0  0  0  0  0
   -3.2930    0.4860    5.3810 O   0  0  0  0  0  0  0  0  0  0  0  0
   -2.4240   -1.2300    6.4840 N   0  0  0  0  0  0  0  0  0  0  0  0
   -3.7130   -1.5090    7.1330 C   0  0  0  0  0  0  0  0  0  0  0  0
   -3.5660   -2.7150    8.0600 C   0  0  0  0  0  0  0  0  0  0  0  0
   -4.9060   -3.0040    8.7350 C   0  0  0  0  0  0  0  0  0  0  0  0
   -4.7590   -4.2100    9.6620 C   0  0  0  0  0  0  0  0  0  0  0  0
   -6.0990   -4.4990   10.3380 C   0  0  0  0  0  0  0  0  0  0  0  0
   -5.9580   -5.6590   11.2290 N   0  0  0  0  0  0  0  0  0  0  0  0
    0.0720    2.9180    2.9080 C   0  0  0  0  0  0  0  0  0  0  0  0
    1.1640    3.3070    2.1310 C   0  0  0  0  0  0  0  0  0  0  0  0
    1.2020    4.5280    1.5650 O   0  0  0  0  0  0  0  0  0  0  0  0
   -0.1710    5.2280    1.2410 S   0  0  0  0  0  0  0  0  0  0  0  0
   -0.9170    5.3970    2.4490 O   0  0  0  0  0  0  0  0  0  0  0  0
   -0.9170    4.4150    0.3300 O   0  0  0  0  0  0  0  0  0  0  0  0
    0.1390    6.8460    0.4910 C   0  0  0  0  0  0  0  0  0  0  0  0
   -1.1780    7.5170    0.1800 C   0  0  0  0  0  0  0  0  0  0  0  0
   -1.7880    8.3380    1.1350 C   0  0  0  0  0  0  0  0  0  0  0  0
   -3.0090    8.9600    0.8470 C   0  0  0  0  0  0  0  0  0  0  0  0
   -3.6190    8.7610   -0.3970 C   0  0  0  0  0  0  0  0  0  0  0  0
   -3.0090    7.9400   -1.3530 C   0  0  0  0  0  0  0  0  0  0  0  0
   -1.7880    7.3180   -1.0650 C   0  0  0  0  0  0  0  0  0  0  0  0
    2.2250    2.4320    1.9170 C   0  0  0  0  0  0  0  0  0  0  0  0
    7.0850    0.3160    2.6960 C   0  0  0  0  0  0  0  0  0  0  0  0
    7.8100   -0.2760    3.7390 C   0  0  0  0  0  0  0  0  0  0  0  0
    9.0010    0.2950    4.1980 C   0  0  0  0  0  0  0  0  0  0  0  0
    9.4720    1.4770    3.6280 C   0  0  0  0  0  0  0  0  0  0  0  0
    8.7710    2.0670    2.5760 C   0  0  0  0  0  0  0  0  0  0  0  0
    7.5980    1.4740    2.0930 C   0  0  0  0  0  0  0  0  0  0  0  0
    4.9270   -1.0390    0.3520 H   0  0  0  0  0  0  0  0  0  0  0  0
    6.3820   -0.0860    0.2030 H   0  0  0  0  0  0  0  0  0  0  0  0
    6.5080   -1.7710    0.8790 H   0  0  0  0  0  0  0  0  0  0  0  0
    5.5310   -1.1480    2.8870 H   0  0  0  0  0  0  0  0  0  0  0  0
    4.8620    1.6510    2.3410 H   0  0  0  0  0  0  0  0  0  0  0  0
    0.9680   -0.2910    3.4800 H   0  0  0  0  0  0  0  0  0  0  0  0
   -0.2420    0.2840    5.7200 H   0  0  0  0  0  0  0  0  0  0  0  0
   -0.6820   -0.7990    4.3820 H   0  0  0  0  0  0  0  0  0  0  0  0
   -1.6210   -1.8080    6.6870 H   0  0  0  0  0  0  0  0  0  0  0  0
   -4.0220   -0.6410    7.7130 H   0  0  0  0  0  0  0  0  0  0  0  0
   -4.4620   -1.7240    6.3740 H   0  0  0  0  0  0  0  0  0  0  0  0
   -3.2570   -3.5820    7.4810 H   0  0  0  0  0  0  0  0  0  0  0  0
   -2.8160   -2.4990    8.8190 H   0  0  0  0  0  0  0  0  0  0  0  0
   -5.2150   -2.1370    9.3150 H   0  0  0  0  0  0  0  0  0  0  0  0
   -5.6550   -3.2190    7.9770 H   0  0  0  0  0  0  0  0  0  0  0  0
   -4.4500   -5.0770    9.0830 H   0  0  0  0  0  0  0  0  0  0  0  0
   -4.0090   -3.9950   10.4210 H   0  0  0  0  0  0  0  0  0  0  0  0
   -6.4080   -3.6320   10.9170 H   0  0  0  0  0  0  0  0  0  0  0  0
   -6.8480   -4.7140    9.5790 H   0  0  0  0  0  0  0  0  0  0  0  0
   -5.2620   -5.4590   11.9340 H   0  0  0  0  0  0  0  0  0  0  0  0
   -6.8430   -5.8510   11.6760 H   0  0  0  0  0  0  0  0  0  0  0  0
   -0.7060    3.6320    3.1350 H   0  0  0  0  0  0  0  0  0  0  0  0
    0.7060    6.7170   -0.4290 H   0  0  0  0  0  0  0  0  0  0  0  0
    0.7060    7.4640    1.1830 H   0  0  0  0  0  0  0  0  0  0  0  0
   -1.3180    8.4910    2.0950 H   0  0  0  0  0  0  0  0  0  0  0  0
   -3.4800    9.5930    1.5840 H   0  0  0  0  0  0  0  0  0  0  0  0
   -4.5610    9.2410   -0.6200 H   0  0  0  0  0  0  0  0  0  0  0  0
   -3.4800    7.7860   -2.3130 H   0  0  0  0  0  0  0  0  0  0  0  0
   -1.3170    6.6850   -1.8020 H   0  0  0  0  0  0  0  0  0  0  0  0
    3.0640    2.7400    1.3100 H   0  0  0  0  0  0  0  0  0  0  0  0
    7.4440   -1.1850    4.1940 H   0  0  0  0  0  0  0  0  0  0  0  0
    9.5560   -0.1790    4.9940 H   0  0  0  0  0  0  0  0  0  0  0  0
   10.3770    1.9350    4.0000 H   0  0  0  0  0  0  0  0  0  0  0  0
    9.1340    2.9830    2.1330 H   0  0  0  0  0  0  0  0  0  0  0  0
    7.0840    1.9120    1.2500 H   0  0  0  0  0  0  0  0  0  0  0  0
  1 40  1  0  0  0  0
  1 41  1  0  0  0  0
  1 42  1  0  0  0  0
  1  2  1  0  0  0  0
  2 43  1  0  0  0  0
  2  3  1  0  0  0  0
  3 44  1  0  0  0  0
  3  4  1  0  0  0  0
  4  5  2  0  0  0  0
  4  6  1  0  0  0  0
  6  7  2  0  0  0  0
  7 45  1  0  0  0  0
  7  8  1  0  0  0  0
  8  9  1  0  0  0  0
  9 10  1  0  0  0  0
 10 46  1  0  0  0  0
 10 47  1  0  0  0  0
 10 11  1  0  0  0  0
 11 12  2  0  0  0  0
 11 13  1  0  0  0  0
 13 48  1  0  0  0  0
 13 14  1  0  0  0  0
 14 49  1  0  0  0  0
 14 50  1  0  0  0  0
 14 15  1  0  0  0  0
 15 51  1  0  0  0  0
 15 52  1  0  0  0  0
 15 16  1  0  0  0  0
 16 53  1  0  0  0  0
 16 54  1  0  0  0  0
 16 17  1  0  0  0  0
 17 55  1  0  0  0  0
 17 56  1  0  0  0  0
 17 18  1  0  0  0  0
 18 57  1  0  0  0  0
 18 58  1  0  0  0  0
 18 19  1  0  0  0  0
 19 59  1  0  0  0  0
 19 60  1  0  0  0  0
  8 20  2  0  0  0  0
 20 61  1  0  0  0  0
 20 21  1  0  0  0  0
 21 22  1  0  0  0  0
 22 23  1  0  0  0  0
 23 24  2  0  0  0  0
 23 25  2  0  0  0  0
 23 26  1  0  0  0  0
 26 62  1  0  0  0  0
 26 63  1  0  0  0  0
 26 27  1  0  0  0  0
 27 28  2  0  0  0  0
 28 64  1  0  0  0  0
 28 29  1  0  0  0  0
 29 65  1  0  0  0  0
 29 30  2  0  0  0  0
 30 66  1  0  0  0  0
 30 31  1  0  0  0  0
 31 67  1  0  0  0  0
 31 32  2  0  0  0  0
 32 27  1  0  0  0  0
 32 68  1  0  0  0  0
 21 33  2  0  0  0  0
 33  6  1  0  0  0  0
 33 69  1  0  0  0  0
  2 34  1  0  0  0  0
 34 35  2  0  0  0  0
 35 70  1  0  0  0  0
 35 36  1  0  0  0  0
 36 71  1  0  0  0  0
 36 37  2  0  0  0  0
 37 72  1  0  0  0  0
 37 38  1  0  0  0  0
 38 73  1  0  0  0  0
 38 39  2  0  0  0  0
 39 34  1  0  0  0  0
 39 74  1  0  0  0  0
M  END
>  <LOGBIO>
5.4700

>  <PRED_LOGBIO>
5.1200

>  <XV_RES>
0.4130

>  <WHL_TMPL>
6

>  <ANCH>
64-66;5-64

$$$$
ROW61
  -MTS-   01071500183D 0   0.00000     0.00000     0

 45 47  0  0  0  0  0  0  0  0999 V2000
    6.8030    3.5610    4.3960 F   0  0  0  0  0  0  0  0  0  0  0  0
    6.4990    4.5250    3.5310 C   0  0  0  0  0  0  0  0  0  0  0  0
    7.4860    5.4160    3.4960 F   0  0  0  0  0  0  0  0  0  0  0  0
    5.3750    5.1240    3.9120 F   0  0  0  0  0  0  0  0  0  0  0  0
    6.3090    3.9210    2.1410 C   0  0  0  0  0  0  0  0  0  0  0  0
    7.4330    3.3220    1.7600 F   0  0  0  0  0  0  0  0  0  0  0  0
    6.0050    4.8850    1.2760 F   0  0  0  0  0  0  0  0  0  0  0  0
    5.1750    2.8980    2.1810 C   0  0  0  0  0  0  0  0  0  0  0  0
    4.0500    3.4970    2.5620 F   0  0  0  0  0  0  0  0  0  0  0  0
    5.4780    1.9340    3.0450 F   0  0  0  0  0  0  0  0  0  0  0  0
    4.9470    2.1740    0.5160 S   0  0  0  0  0  0  0  0  0  0  0  0
    3.6330    0.9890    0.5620 C   0  0  0  0  0  0  0  0  0  0  0  0
    3.9000   -0.3480    0.8480 C   0  0  0  0  0  0  0  0  0  0  0  0
    2.8840   -1.3000    0.7870 C   0  0  0  0  0  0  0  0  0  0  0  0
    1.5590   -0.9110    0.5470 C   0  0  0  0  0  0  0  0  0  0  0  0
    1.2910    0.4430    0.3060 C   0  0  0  0  0  0  0  0  0  0  0  0
    2.3200    1.3820    0.3130 C   0  0  0  0  0  0  0  0  0  0  0  0
    2.0210    2.7460    0.0870 N   0  0  0  0  0  0  0  0  0  0  0  0
    1.4310    3.5140    1.0110 C   0  0  0  0  0  0  0  0  0  0  0  0
    1.0510    3.1540    2.1100 O   0  0  0  0  0  0  0  0  0  0  0  0
    1.3150    4.9140    0.4820 C   0  0  0  0  0  0  0  0  0  0  0  0
    1.4030    4.6380   -1.0180 C   0  0  0  0  0  0  0  0  0  0  0  0
    1.1940    2.8560   -1.3250 S   0  0  0  0  0  0  0  0  0  0  0  0
   -0.1500    2.5380   -2.4320 C   0  0  0  0  0  0  0  0  0  0  0  0
   -0.5630    1.2710   -2.8630 C   0  0  0  0  0  0  0  0  0  0  0  0
   -1.6440    1.1500   -3.7440 C   0  0  0  0  0  0  0  0  0  0  0  0
   -2.3130    2.2950   -4.1940 C   0  0  0  0  0  0  0  0  0  0  0  0
   -1.9000    3.5610   -3.7630 C   0  0  0  0  0  0  0  0  0  0  0  0
   -0.8180    3.6820   -2.8820 C   0  0  0  0  0  0  0  0  0  0  0  0
   -0.5410    5.0310   -2.5540 N   0  0  0  0  0  0  0  0  0  0  0  0
    0.4080    5.5060   -1.7520 C   0  0  0  0  0  0  0  0  0  0  0  0
    0.4800    6.7240   -1.6000 O   0  0  0  0  0  0  0  0  0  0  0  0
    4.9010   -0.6490    1.1190 H   0  0  0  0  0  0  0  0  0  0  0  0
    3.1190   -2.3450    0.9260 H   0  0  0  0  0  0  0  0  0  0  0  0
    0.7620   -1.6390    0.5480 H   0  0  0  0  0  0  0  0  0  0  0  0
    0.2770    0.7620    0.1130 H   0  0  0  0  0  0  0  0  0  0  0  0
    2.2620    3.1550   -0.8040 H   0  0  0  0  0  0  0  0  0  0  0  0
    2.1950    5.4770    0.7860 H   0  0  0  0  0  0  0  0  0  0  0  0
    0.3360    5.3230    0.7220 H   0  0  0  0  0  0  0  0  0  0  0  0
    2.4140    4.9380   -1.2830 H   0  0  0  0  0  0  0  0  0  0  0  0
   -0.0470    0.3880   -2.5160 H   0  0  0  0  0  0  0  0  0  0  0  0
   -1.9630    0.1730   -4.0760 H   0  0  0  0  0  0  0  0  0  0  0  0
   -3.1470    2.2010   -4.8730 H   0  0  0  0  0  0  0  0  0  0  0  0
   -2.4150    4.4440   -4.1100 H   0  0  0  0  0  0  0  0  0  0  0  0
   -1.1400    5.7210   -2.9830 H   0  0  0  0  0  0  0  0  0  0  0  0
  1  2  1  0  0  0  0
  2  3  1  0  0  0  0
  2  4  1  0  0  0  0
  2  5  1  0  0  0  0
  5  6  1  0  0  0  0
  5  7  1  0  0  0  0
  5  8  1  0  0  0  0
  8  9  1  0  0  0  0
  8 10  1  0  0  0  0
  8 11  1  0  0  0  0
 11 12  1  0  0  0  0
 12 13  2  0  0  0  0
 13 33  1  0  0  0  0
 13 14  1  0  0  0  0
 14 34  1  0  0  0  0
 14 15  2  0  0  0  0
 15 35  1  0  0  0  0
 15 16  1  0  0  0  0
 16 36  1  0  0  0  0
 16 17  2  0  0  0  0
 17 12  1  0  0  0  0
 17 18  1  0  0  0  0
 18 37  1  0  0  0  0
 18 19  1  0  0  0  0
 19 20  2  0  0  0  0
 19 21  1  0  0  0  0
 21 38  1  0  0  0  0
 21 39  1  0  0  0  0
 21 22  1  0  0  0  0
 22 40  1  0  0  0  0
 22 23  1  0  0  0  0
 23 24  1  0  0  0  0
 24 25  1  0  0  0  0
 25 41  1  0  0  0  0
 25 26  2  0  0  0  0
 26 42  1  0  0  0  0
 26 27  1  0  0  0  0
 27 43  1  0  0  0  0
 27 28  2  0  0  0  0
 28 44  1  0  0  0  0
 28 29  1  0  0  0  0
 29 24  2  0  0  0  0
 29 30  1  0  0  0  0
 30 45  1  0  0  0  0
 30 31  1  0  0  0  0
 31 22  1  0  0  0  0
 31 32  2  0  0  0  0
M  END
>  <LOGBIO>
4.0000

>  <PRED_LOGBIO>
4.2600

>  <XV_RES>
-0.6370

>  <WHL_TMPL>
7

>  <ANCH>
66-67;24-25

$$$$
ROW62
  -MTS-   01071500183D 0   0.00000     0.00000     0

 89 90  0  0  1  0  0  0  0  0999 V2000
   -0.9720   -8.1180   14.9960 C   0  0  0  0  0  0  0  0  0  0  0  0
   -0.1220   -8.9150   14.0120 C   0  0  0  0  0  0  0  0  0  0  0  0
   -0.1430  -10.3910   14.4000 C   0  0  0  0  0  0  0  0  0  0  0  0
   -0.6870   -8.7520   12.6010 C   0  0  0  0  0  0  0  0  0  0  0  0
   -0.6670   -7.3300   12.2270 N   0  0  0  0  0  0  0  0  0  0  0  0
   -1.1150   -6.9500   11.0340 C   0  0  0  0  0  0  0  0  0  0  0  0
   -1.5470   -7.7880   10.2440 O   0  0  0  0  0  0  0  0  0  0  0  0
   -1.0940   -5.4900   10.6490 C   0  0  2  0  0  0  0  0  0  0  0  0
    0.3420   -4.9760   10.6850 C   0  0  0  0  0  0  0  0  0  0  0  0
   -1.6590   -5.3270    9.2390 C   0  0  0  0  0  0  0  0  0  0  0  0
   -1.6380   -3.8490    8.8500 C   0  0  2  0  0  0  0  0  0  0  0  0
   -0.2920   -3.3670    8.8830 O   0  0  0  0  0  0  0  0  0  0  0  0
   -2.2030   -3.6860    7.4400 C   0  0  2  0  0  0  0  0  0  0  0  0
   -1.3520   -4.4840    6.4540 C   0  0  0  0  0  0  0  0  0  0  0  0
   -1.3730   -5.9620    6.8430 C   0  0  0  0  0  0  0  0  0  0  0  0
   -0.5230   -6.7590    5.8590 C   0  0  0  0  0  0  0  0  0  0  0  0
   -0.8090   -6.1250    8.2510 C   0  0  0  0  0  0  0  0  0  0  0  0
   -2.1830   -2.2640    7.0660 N   0  0  0  0  0  0  0  0  0  0  0  0
   -2.6310   -1.8840    5.8730 C   0  0  0  0  0  0  0  0  0  0  0  0
   -3.0630   -2.7220    5.0830 O   0  0  0  0  0  0  0  0  0  0  0  0
   -2.6090   -0.3640    5.4730 C   0  0  2  0  0  0  0  0  0  0  0  0
   -3.1010    0.5310    6.6460 C   0  0  0  0  0  0  0  0  0  0  0  0
   -4.4760    0.0630    7.1500 C   0  0  0  0  0  0  0  0  0  0  0  0
   -4.5970   -0.6410    8.3550 C   0  0  0  0  0  0  0  0  0  0  0  0
   -5.8380   -1.1430    8.7580 C   0  0  0  0  0  0  0  0  0  0  0  0
   -6.9710   -0.9250    7.9690 C   0  0  0  0  0  0  0  0  0  0  0  0
   -6.8650   -0.1820    6.7900 C   0  0  0  0  0  0  0  0  0  0  0  0
   -5.6250    0.3260    6.3940 C   0  0  0  0  0  0  0  0  0  0  0  0
   -8.2220   -1.4550    8.3630 N   0  3  0  0  0  0  0  0  0  0  0  0
   -8.9800   -0.7870    9.0850 O   0  0  0  0  0  0  0  0  0  0  0  0
   -8.5780   -2.6420    7.9690 O   0  5  0  0  0  0  0  0  0  0  0  0
   -1.3070    0.1190    4.9820 N   0  0  0  0  0  0  0  0  0  0  0  0
   -1.2760    1.1780    4.1410 C   0  0  0  0  0  0  0  0  0  0  0  0
   -2.2930    1.8190    3.9560 O   0  0  0  0  0  0  0  0  0  0  0  0
   -0.0240    1.6100    3.3960 C   0  0  0  0  0  0  0  0  0  0  0  0
   -0.0640    2.6700    2.5770 C   0  0  0  0  0  0  0  0  0  0  0  0
    1.1560    3.0910    1.8520 C   0  0  0  0  0  0  0  0  0  0  0  0
    1.4330    2.5640    0.5840 C   0  0  0  0  0  0  0  0  0  0  0  0
    2.5860    2.9620   -0.1020 C   0  0  0  0  0  0  0  0  0  0  0  0
    3.4630    3.8860    0.4790 C   0  0  0  0  0  0  0  0  0  0  0  0
    3.1860    4.4130    1.7460 C   0  0  0  0  0  0  0  0  0  0  0  0
    2.0320    4.0150    2.4330 C   0  0  0  0  0  0  0  0  0  0  0  0
    4.7070    4.3150   -0.2610 C   0  0  0  0  0  0  0  0  0  0  0  0
    5.0210    5.5610    0.0840 F   0  0  0  0  0  0  0  0  0  0  0  0
    5.7110    3.5020    0.0510 F   0  0  0  0  0  0  0  0  0  0  0  0
    4.4840    4.2620   -1.5720 F   0  0  0  0  0  0  0  0  0  0  0  0
   -1.9960   -8.4850   14.9710 H   0  0  0  0  0  0  0  0  0  0  0  0
   -0.5700   -8.2340   16.0000 H   0  0  0  0  0  0  0  0  0  0  0  0
   -0.9570   -7.0660   14.7190 H   0  0  0  0  0  0  0  0  0  0  0  0
    0.9020   -8.5490   14.0370 H   0  0  0  0  0  0  0  0  0  0  0  0
   -1.1670  -10.7580   14.3750 H   0  0  0  0  0  0  0  0  0  0  0  0
    0.2590  -10.5070   15.4040 H   0  0  0  0  0  0  0  0  0  0  0  0
    0.4630  -10.9600   13.6980 H   0  0  0  0  0  0  0  0  0  0  0  0
   -1.7110   -9.1190   12.5760 H   0  0  0  0  0  0  0  0  0  0  0  0
   -0.0810   -9.3210   11.8990 H   0  0  0  0  0  0  0  0  0  0  0  0
   -0.3120   -6.6420   12.8760 H   0  0  0  0  0  0  0  0  0  0  0  0
   -1.7000   -4.9220   11.3510 H   0  0  0  0  0  0  0  0  0  0  0  0
    0.3570   -3.9240   10.4080 H   0  0  0  0  0  0  0  0  0  0  0  0
    0.7450   -5.0920   11.6890 H   0  0  0  0  0  0  0  0  0  0  0  0
    0.9490   -5.5440    9.9830 H   0  0  0  0  0  0  0  0  0  0  0  0
   -2.6830   -5.6940    9.2140 H   0  0  0  0  0  0  0  0  0  0  0  0
   -1.0530   -5.8950    8.5370 H   0  0  0  0  0  0  0  0  0  0  0  0
   -2.2440   -3.2810    9.5520 H   0  0  0  0  0  0  0  0  0  0  0  0
    0.0890   -3.4610    9.7700 H   0  0  0  0  0  0  0  0  0  0  0  0
   -3.2270   -4.0530    7.4150 H   0  0  0  0  0  0  0  0  0  0  0  0
   -1.7540   -4.3680    5.4500 H   0  0  0  0  0  0  0  0  0  0  0  0
   -0.3280   -4.1170    6.4790 H   0  0  0  0  0  0  0  0  0  0  0  0
   -2.3970   -6.3290    6.8180 H   0  0  0  0  0  0  0  0  0  0  0  0
    0.5010   -6.3920    5.8840 H   0  0  0  0  0  0  0  0  0  0  0  0
   -0.5380   -7.8110    6.1360 H   0  0  0  0  0  0  0  0  0  0  0  0
   -0.9250   -6.6430    4.8540 H   0  0  0  0  0  0  0  0  0  0  0  0
    0.2150   -5.7580    8.2770 H   0  0  0  0  0  0  0  0  0  0  0  0
   -0.8240   -7.1770    8.5280 H   0  0  0  0  0  0  0  0  0  0  0  0
   -1.4150   -5.5570    8.9530 H   0  0  0  0  0  0  0  0  0  0  0  0
   -1.8280   -1.5760    7.7150 H   0  0  0  0  0  0  0  0  0  0  0  0
   -3.3300   -0.2460    4.6670 H   0  0  0  0  0  0  0  0  0  0  0  0
   -3.2460    1.5280    6.2340 H   0  0  0  0  0  0  0  0  0  0  0  0
   -2.3880    0.4420    7.4630 H   0  0  0  0  0  0  0  0  0  0  0  0
   -3.7270   -0.7970    8.9760 H   0  0  0  0  0  0  0  0  0  0  0  0
   -5.9210   -1.7000    9.6800 H   0  0  0  0  0  0  0  0  0  0  0  0
   -7.7410   -0.0010    6.1850 H   0  0  0  0  0  0  0  0  0  0  0  0
   -5.5520    0.9260    5.4990 H   0  0  0  0  0  0  0  0  0  0  0  0
   -0.4510   -0.3330    5.2690 H   0  0  0  0  0  0  0  0  0  0  0  0
    0.8980    1.0630    3.5260 H   0  0  0  0  0  0  0  0  0  0  0  0
   -0.9860    3.2170    2.4470 H   0  0  0  0  0  0  0  0  0  0  0  0
    0.7560    1.8510    0.1360 H   0  0  0  0  0  0  0  0  0  0  0  0
    2.8000    2.5560   -1.0800 H   0  0  0  0  0  0  0  0  0  0  0  0
    3.8620    5.1260    2.1940 H   0  0  0  0  0  0  0  0  0  0  0  0
    1.8190    4.4210    3.4100 H   0  0  0  0  0  0  0  0  0  0  0  0
  1 47  1  0  0  0  0
  1 48  1  0  0  0  0
  1 49  1  0  0  0  0
  1  2  1  0  0  0  0
  2 50  1  0  0  0  0
  2  3  1  0  0  0  0
  3 51  1  0  0  0  0
  3 52  1  0  0  0  0
  3 53  1  0  0  0  0
  2  4  1  0  0  0  0
  4 54  1  0  0  0  0
  4 55  1  0  0  0  0
  4  5  1  0  0  0  0
  5 56  1  0  0  0  0
  5  6  1  0  0  0  0
  6  7  2  0  0  0  0
  6  8  1  0  0  0  0
  8 57  1  0  0  0  0
  8  9  1  0  0  0  0
  9 58  1  0  0  0  0
  9 59  1  0  0  0  0
  9 60  1  0  0  0  0
  8 10  1  0  0  0  0
 10 61  1  0  0  0  0
 10 62  1  0  0  0  0
 10 11  1  0  0  0  0
 11 63  1  0  0  0  0
 11 12  1  0  0  0  0
 12 64  1  0  0  0  0
 11 13  1  0  0  0  0
 13 65  1  0  0  0  0
 13 14  1  0  0  0  0
 14 66  1  0  0  0  0
 14 67  1  0  0  0  0
 14 15  1  0  0  0  0
 15 68  1  0  0  0  0
 15 16  1  0  0  0  0
 16 69  1  0  0  0  0
 16 70  1  0  0  0  0
 16 71  1  0  0  0  0
 15 17  1  0  0  0  0
 17 72  1  0  0  0  0
 17 73  1  0  0  0  0
 17 74  1  0  0  0  0
 13 18  1  0  0  0  0
 18 75  1  0  0  0  0
 18 19  1  0  0  0  0
 19 20  2  0  0  0  0
 19 21  1  0  0  0  0
 21 76  1  0  0  0  0
 21 22  1  0  0  0  0
 22 77  1  0  0  0  0
 22 78  1  0  0  0  0
 22 23  1  0  0  0  0
 23 24  2  0  0  0  0
 24 79  1  0  0  0  0
 24 25  1  0  0  0  0
 25 80  1  0  0  0  0
 25 26  2  0  0  0  0
 26 27  1  0  0  0  0
 27 81  1  0  0  0  0
 27 28  2  0  0  0  0
 28 23  1  0  0  0  0
 28 82  1  0  0  0  0
 26 29  1  0  0  0  0
 29 30  2  0  0  0  0
 29 31  1  0  0  0  0
 21 32  1  0  0  0  0
 32 83  1  0  0  0  0
 32 33  1  0  0  0  0
 33 34  2  0  0  0  0
 33 35  1  0  0  0  0
 35 84  1  0  0  0  0
 35 36  2  0  0  0  0
 36 85  1  0  0  0  0
 36 37  1  0  0  0  0
 37 38  2  0  0  0  0
 38 86  1  0  0  0  0
 38 39  1  0  0  0  0
 39 87  1  0  0  0  0
 39 40  2  0  0  0  0
 40 41  1  0  0  0  0
 41 88  1  0  0  0  0
 41 42  2  0  0  0  0
 42 37  1  0  0  0  0
 42 89  1  0  0  0  0
 40 43  1  0  0  0  0
 43 44  1  0  0  0  0
 43 45  1  0  0  0  0
 43 46  1  0  0  0  0
M  CHG  2  29   1  31  -1
M  END
>  <LOGBIO>
5.4200

>  <PRED_LOGBIO>
5.6700

>  <XV_RES>
-0.6660

>  <WHL_TMPL>
6

>  <ANCH>
8-55;70-71

$$$$
ROW63
  -MTS-   01071500183D 0   0.00000     0.00000     0

 86 89  0  0  1  0  0  0  0  0999 V2000
    2.3900    5.8110    4.0910 C   0  0  0  0  0  0  0  0  0  0  0  0
    3.3480    4.8390    4.5190 O   0  0  0  0  0  0  0  0  0  0  0  0
    3.5850    3.8440    3.5200 C   0  0  0  0  0  0  0  0  0  0  0  0
    4.6140    2.8390    4.0360 C   0  0  1  0  0  0  0  0  0  0  0  0
    5.5770    3.5290    5.0190 C   0  0  0  0  0  0  0  0  0  0  0  0
    5.8990    2.4120    6.0300 C   0  0  0  0  0  0  0  0  0  0  0  0
    4.6140    1.5630    6.0250 C   0  0  0  0  0  0  0  0  0  0  0  0
    3.9350    1.7370    4.7330 N   0  0  0  0  0  0  0  0  0  0  0  0
    2.9030    1.0310    4.2800 C   0  0  0  0  0  0  0  0  0  0  0  0
    1.7540    1.4000    4.5170 O   0  0  0  0  0  0  0  0  0  0  0  0
    3.1420   -0.2240    3.4750 C   0  0  0  0  0  0  0  0  0  0  0  0
    1.8000   -0.8390    3.0810 C   0  0  0  0  0  0  0  0  0  0  0  0
    2.0410   -2.1090    2.2660 C   0  0  0  0  0  0  0  0  0  0  0  0
    0.8090   -2.8650    1.7810 C   0  0  0  0  0  0  0  0  0  0  0  0
    0.9680   -4.0050    1.3830 O   0  0  0  0  0  0  0  0  0  0  0  0
   -0.4240   -2.3280    1.7240 N   0  0  0  0  0  0  0  0  0  0  0  0
   -1.4700   -3.0520    0.9730 C   0  0  1  0  0  0  0  0  0  0  0  0
   -1.9590   -4.3940    1.6190 C   0  0  0  0  0  0  0  0  0  0  0  0
   -3.1120   -4.1160    2.5970 C   0  0  0  0  0  0  0  0  0  0  0  0
   -4.3300   -3.6400    2.0920 C   0  0  0  0  0  0  0  0  0  0  0  0
   -5.4010   -3.3820    2.9510 C   0  0  0  0  0  0  0  0  0  0  0  0
   -6.5600   -2.8930    2.4610 F   0  0  0  0  0  0  0  0  0  0  0  0
   -5.2680   -3.6320    4.3170 C   0  0  0  0  0  0  0  0  0  0  0  0
   -4.0530   -4.0980    4.8280 C   0  0  0  0  0  0  0  0  0  0  0  0
   -3.9240   -4.3260    6.1520 F   0  0  0  0  0  0  0  0  0  0  0  0
   -2.9710   -4.3290    3.9730 C   0  0  0  0  0  0  0  0  0  0  0  0
   -1.1100   -3.2240   -0.5500 C   0  0  2  0  0  0  0  0  0  0  0  0
   -1.1090   -4.6080   -1.0040 O   0  0  0  0  0  0  0  0  0  0  0  0
   -2.0550   -2.3760   -1.3990 C   0  0  1  0  0  0  0  0  0  0  0  0
   -3.0410   -1.6170   -0.4910 C   0  0  0  0  0  0  0  0  0  0  0  0
   -3.8790   -0.6610   -1.2300 N   0  0  0  0  0  0  0  0  0  0  0  0
   -3.1480    0.2090   -2.1620 C   0  0  0  0  0  0  0  0  0  0  0  0
   -2.1600   -0.5820   -3.0390 C   0  0  0  0  0  0  0  0  0  0  0  0
   -1.2830   -1.4340   -2.2230 N   0  0  0  0  0  0  0  0  0  0  0  0
   -5.6130   -0.5670   -1.0150 S   0  0  0  0  0  0  0  0  0  0  0  0
   -6.2220   -0.1340   -2.2350 O   0  0  0  0  0  0  0  0  0  0  0  0
   -6.1210   -1.8550   -0.6600 O   0  0  0  0  0  0  0  0  0  0  0  0
   -6.0010    0.6350    0.3230 C   0  0  0  0  0  0  0  0  0  0  0  0
   -6.0970    0.1990    1.6500 C   0  0  0  0  0  0  0  0  0  0  0  0
   -6.3920    1.1130    2.6680 C   0  0  0  0  0  0  0  0  0  0  0  0
   -6.5910    2.4640    2.3600 C   0  0  0  0  0  0  0  0  0  0  0  0
   -6.4960    2.9000    1.0330 C   0  0  0  0  0  0  0  0  0  0  0  0
   -6.7120    4.3570    0.7000 C   0  0  0  0  0  0  0  0  0  0  0  0
   -6.2010    1.9860    0.0150 C   0  0  0  0  0  0  0  0  0  0  0  0
    1.4450    5.3170    3.8730 H   0  0  0  0  0  0  0  0  0  0  0  0
    2.2410    6.5450    4.8800 H   0  0  0  0  0  0  0  0  0  0  0  0
    2.7540    6.3090    3.1950 H   0  0  0  0  0  0  0  0  0  0  0  0
    2.6540    3.3270    3.2950 H   0  0  0  0  0  0  0  0  0  0  0  0
    3.9630    4.3190    2.6170 H   0  0  0  0  0  0  0  0  0  0  0  0
    5.1660    2.4550    3.1810 H   0  0  0  0  0  0  0  0  0  0  0  0
    5.1070    4.3810    5.5050 H   0  0  0  0  0  0  0  0  0  0  0  0
    6.4760    3.8800    4.5160 H   0  0  0  0  0  0  0  0  0  0  0  0
    6.7620    1.8280    5.7160 H   0  0  0  0  0  0  0  0  0  0  0  0
    6.1050    2.8160    7.0180 H   0  0  0  0  0  0  0  0  0  0  0  0
    3.9570    1.8950    6.8270 H   0  0  0  0  0  0  0  0  0  0  0  0
    4.8710    0.5150    6.1620 H   0  0  0  0  0  0  0  0  0  0  0  0
    3.7050    0.0220    2.5780 H   0  0  0  0  0  0  0  0  0  0  0  0
    3.7050   -0.9370    4.0730 H   0  0  0  0  0  0  0  0  0  0  0  0
    1.2360   -1.0850    3.9780 H   0  0  0  0  0  0  0  0  0  0  0  0
    1.2360   -0.1260    2.4830 H   0  0  0  0  0  0  0  0  0  0  0  0
    2.5440   -2.7920    2.9470 H   0  0  0  0  0  0  0  0  0  0  0  0
    2.6190   -1.8290    1.3880 H   0  0  0  0  0  0  0  0  0  0  0  0
   -0.6290   -1.4520    2.1830 H   0  0  0  0  0  0  0  0  0  0  0  0
   -2.3440   -2.4030    0.9810 H   0  0  0  0  0  0  0  0  0  0  0  0
   -1.1310   -4.7750    2.2130 H   0  0  0  0  0  0  0  0  0  0  0  0
   -2.3270   -5.0390    0.8240 H   0  0  0  0  0  0  0  0  0  0  0  0
   -4.4410   -3.4720    1.0310 H   0  0  0  0  0  0  0  0  0  0  0  0
   -6.1040   -3.4650    4.9800 H   0  0  0  0  0  0  0  0  0  0  0  0
   -2.0280   -4.6710    4.3740 H   0  0  0  0  0  0  0  0  0  0  0  0
   -0.1080   -2.8230   -0.6830 H   0  0  0  0  0  0  0  0  0  0  0  0
   -2.0320   -4.8920   -1.0970 H   0  0  0  0  0  0  0  0  0  0  0  0
   -2.5970   -3.0700   -2.0380 H   0  0  0  0  0  0  0  0  0  0  0  0
   -2.4860   -1.0880    0.2810 H   0  0  0  0  0  0  0  0  0  0  0  0
   -3.6790   -2.3320    0.0250 H   0  0  0  0  0  0  0  0  0  0  0  0
   -2.6070    0.9660   -1.5990 H   0  0  0  0  0  0  0  0  0  0  0  0
   -3.8580    0.7330   -2.7980 H   0  0  0  0  0  0  0  0  0  0  0  0
   -2.7150   -1.2010   -3.7410 H   0  0  0  0  0  0  0  0  0  0  0  0
   -1.5550    0.1120   -3.6180 H   0  0  0  0  0  0  0  0  0  0  0  0
   -0.6580   -1.9490   -2.8270 H   0  0  0  0  0  0  0  0  0  0  0  0
   -5.9420   -0.8440    1.8880 H   0  0  0  0  0  0  0  0  0  0  0  0
   -6.4650    0.7760    3.6910 H   0  0  0  0  0  0  0  0  0  0  0  0
   -6.8190    3.1690    3.1450 H   0  0  0  0  0  0  0  0  0  0  0  0
   -6.4050    4.9710    1.5440 H   0  0  0  0  0  0  0  0  0  0  0  0
   -7.7650    4.5290    0.4900 H   0  0  0  0  0  0  0  0  0  0  0  0
   -6.1200    4.6210   -0.1740 H   0  0  0  0  0  0  0  0  0  0  0  0
   -6.1280    2.3230   -1.0090 H   0  0  0  0  0  0  0  0  0  0  0  0
  1 45  1  0  0  0  0
  1 46  1  0  0  0  0
  1 47  1  0  0  0  0
  1  2  1  0  0  0  0
  2  3  1  0  0  0  0
  3 48  1  0  0  0  0
  3 49  1  0  0  0  0
  3  4  1  0  0  0  0
  4 50  1  0  0  0  0
  4  5  1  0  0  0  0
  5 51  1  0  0  0  0
  5 52  1  0  0  0  0
  5  6  1  0  0  0  0
  6 53  1  0  0  0  0
  6 54  1  0  0  0  0
  6  7  1  0  0  0  0
  7 55  1  0  0  0  0
  7 56  1  0  0  0  0
  7  8  1  0  0  0  0
  8  4  1  0  0  0  0
  8  9  1  0  0  0  0
  9 10  2  0  0  0  0
  9 11  1  0  0  0  0
 11 57  1  0  0  0  0
 11 58  1  0  0  0  0
 11 12  1  0  0  0  0
 12 59  1  0  0  0  0
 12 60  1  0  0  0  0
 12 13  1  0  0  0  0
 13 61  1  0  0  0  0
 13 62  1  0  0  0  0
 13 14  1  0  0  0  0
 14 15  2  0  0  0  0
 14 16  1  0  0  0  0
 16 63  1  0  0  0  0
 16 17  1  0  0  0  0
 17 64  1  0  0  0  0
 17 18  1  0  0  0  0
 18 65  1  0  0  0  0
 18 66  1  0  0  0  0
 18 19  1  0  0  0  0
 19 20  2  0  0  0  0
 20 67  1  0  0  0  0
 20 21  1  0  0  0  0
 21 22  1  0  0  0  0
 21 23  2  0  0  0  0
 23 68  1  0  0  0  0
 23 24  1  0  0  0  0
 24 25  1  0  0  0  0
 24 26  2  0  0  0  0
 26 19  1  0  0  0  0
 26 69  1  0  0  0  0
 17 27  1  0  0  0  0
 27 70  1  0  0  0  0
 27 28  1  0  0  0  0
 28 71  1  0  0  0  0
 27 29  1  0  0  0  0
 29 72  1  0  0  0  0
 29 30  1  0  0  0  0
 30 73  1  0  0  0  0
 30 74  1  0  0  0  0
 30 31  1  0  0  0  0
 31 32  1  0  0  0  0
 32 75  1  0  0  0  0
 32 76  1  0  0  0  0
 32 33  1  0  0  0  0
 33 77  1  0  0  0  0
 33 78  1  0  0  0  0
 33 34  1  0  0  0  0
 34 29  1  0  0  0  0
 34 79  1  0  0  0  0
 31 35  1  0  0  0  0
 35 36  2  0  0  0  0
 35 37  2  0  0  0  0
 35 38  1  0  0  0  0
 38 39  2  0  0  0  0
 39 80  1  0  0  0  0
 39 40  1  0  0  0  0
 40 81  1  0  0  0  0
 40 41  2  0  0  0  0
 41 82  1  0  0  0  0
 41 42  1  0  0  0  0
 42 43  1  0  0  0  0
 43 83  1  0  0  0  0
 43 84  1  0  0  0  0
 43 85  1  0  0  0  0
 42 44  2  0  0  0  0
 44 38  1  0  0  0  0
 44 86  1  0  0  0  0
M  END
>  <LOGBIO>
6.5700

>  <PRED_LOGBIO>
6.9400

>  <XV_RES>
-0.7500

>  <WHL_TMPL>
9

>  <ANCH>
29-53;52-54

$$$$
ROW64
  -MTS-   01071500183D 0   0.00000     0.00000     0

 44 47  0  0  0  0  0  0  0  0999 V2000
   -1.2720   -1.9280    2.9820 C   0  0  0  0  0  0  0  0  0  0  0  0
   -1.7790   -0.6060    3.3800 N   0  0  0  0  0  0  0  0  0  0  0  0
   -1.0490    0.5510    3.3220 C   0  0  0  0  0  0  0  0  0  0  0  0
   -1.7540    1.5870    3.7390 N   0  0  0  0  0  0  0  0  0  0  0  0
   -3.0880    1.1010    4.1180 C   0  0  0  0  0  0  0  0  0  0  0  0
   -3.0060   -0.3810    3.8410 C   0  0  0  0  0  0  0  0  0  0  0  0
   -3.8960   -1.2140    4.0090 O   0  0  0  0  0  0  0  0  0  0  0  0
   -4.1810    1.7660    3.3170 C   0  0  0  0  0  0  0  0  0  0  0  0
   -4.0040    3.0440    2.7730 C   0  0  0  0  0  0  0  0  0  0  0  0
   -5.0220    3.6070    1.9930 C   0  0  0  0  0  0  0  0  0  0  0  0
   -6.1530    2.9240    1.7740 N   0  0  0  0  0  0  0  0  0  0  0  0
   -6.3570    1.6990    2.2790 C   0  0  0  0  0  0  0  0  0  0  0  0
   -5.3760    1.0810    3.0670 C   0  0  0  0  0  0  0  0  0  0  0  0
   -3.4040    1.3880    5.5660 C   0  0  0  0  0  0  0  0  0  0  0  0
   -2.8900    2.5370    6.1800 C   0  0  0  0  0  0  0  0  0  0  0  0
   -3.1830    2.8040    7.5230 C   0  0  0  0  0  0  0  0  0  0  0  0
   -3.9890    1.9220    8.2520 C   0  0  0  0  0  0  0  0  0  0  0  0
   -4.5030    0.7730    7.6390 C   0  0  0  0  0  0  0  0  0  0  0  0
   -4.2100    0.5070    6.2960 C   0  0  0  0  0  0  0  0  0  0  0  0
   -5.3560   -0.1590    8.4090 C   0  0  0  0  0  0  0  0  0  0  0  0
   -4.8510   -0.7840    9.5560 C   0  0  0  0  0  0  0  0  0  0  0  0
   -5.6580   -1.6660   10.2850 C   0  0  0  0  0  0  0  0  0  0  0  0
   -6.9690   -1.9220    9.8680 C   0  0  0  0  0  0  0  0  0  0  0  0
   -7.4740   -1.2970    8.7210 C   0  0  0  0  0  0  0  0  0  0  0  0
   -8.7390   -1.5450    8.3190 F   0  0  0  0  0  0  0  0  0  0  0  0
   -6.6670   -0.4150    7.9920 C   0  0  0  0  0  0  0  0  0  0  0  0
   -7.1540    0.1870    6.8870 F   0  0  0  0  0  0  0  0  0  0  0  0
    0.2470    0.6250    2.8860 N   0  0  0  0  0  0  0  0  0  0  0  0
   -0.1980   -1.9700    3.1540 H   0  0  0  0  0  0  0  0  0  0  0  0
   -1.4780   -2.0930    1.9270 H   0  0  0  0  0  0  0  0  0  0  0  0
   -1.7640   -2.6980    3.5730 H   0  0  0  0  0  0  0  0  0  0  0  0
   -3.0900    3.5900    2.9520 H   0  0  0  0  0  0  0  0  0  0  0  0
   -4.8950    4.5920    1.5690 H   0  0  0  0  0  0  0  0  0  0  0  0
   -7.2840    1.1840    2.0770 H   0  0  0  0  0  0  0  0  0  0  0  0
   -5.5400    0.0950    3.4740 H   0  0  0  0  0  0  0  0  0  0  0  0
   -2.2670    3.2170    5.6180 H   0  0  0  0  0  0  0  0  0  0  0  0
   -2.7860    3.6900    7.9960 H   0  0  0  0  0  0  0  0  0  0  0  0
   -4.2150    2.1280    9.2880 H   0  0  0  0  0  0  0  0  0  0  0  0
   -4.6070   -0.3800    5.8220 H   0  0  0  0  0  0  0  0  0  0  0  0
   -3.8390   -0.5860    9.8780 H   0  0  0  0  0  0  0  0  0  0  0  0
   -5.2680   -2.1480   11.1690 H   0  0  0  0  0  0  0  0  0  0  0  0
   -7.5910   -2.6030   10.4300 H   0  0  0  0  0  0  0  0  0  0  0  0
    0.4430    0.7890    1.9090 H   0  0  0  0  0  0  0  0  0  0  0  0
    1.0080    0.5150    3.5420 H   0  0  0  0  0  0  0  0  0  0  0  0
  1 29  1  0  0  0  0
  1 30  1  0  0  0  0
  1 31  1  0  0  0  0
  1  2  1  0  0  0  0
  2  3  1  0  0  0  0
  3  4  2  0  0  0  0
  4  5  1  0  0  0  0
  5  6  1  0  0  0  0
  6  2  1  0  0  0  0
  6  7  2  0  0  0  0
  5  8  1  0  0  0  0
  8  9  2  0  0  0  0
  9 32  1  0  0  0  0
  9 10  1  0  0  0  0
 10 33  1  0  0  0  0
 10 11  2  0  0  0  0
 11 12  1  0  0  0  0
 12 34  1  0  0  0  0
 12 13  2  0  0  0  0
 13  8  1  0  0  0  0
 13 35  1  0  0  0  0
  5 14  1  0  0  0  0
 14 15  2  0  0  0  0
 15 36  1  0  0  0  0
 15 16  1  0  0  0  0
 16 37  1  0  0  0  0
 16 17  2  0  0  0  0
 17 38  1  0  0  0  0
 17 18  1  0  0  0  0
 18 19  2  0  0  0  0
 19 14  1  0  0  0  0
 19 39  1  0  0  0  0
 18 20  1  0  0  0  0
 20 21  2  0  0  0  0
 21 40  1  0  0  0  0
 21 22  1  0  0  0  0
 22 41  1  0  0  0  0
 22 23  2  0  0  0  0
 23 42  1  0  0  0  0
 23 24  1  0  0  0  0
 24 25  1  0  0  0  0
 24 26  2  0  0  0  0
 26 20  1  0  0  0  0
 26 27  1  0  0  0  0
  3 28  1  0  0  0  0
 28 43  1  0  0  0  0
 28 44  1  0  0  0  0
M  END
>  <LOGBIO>
7.4000

>  <PRED_LOGBIO>
7.0700

>  <XV_RES>
0.4500

>  <WHL_TMPL>
1

>  <ANCH>
42-51;11-12

$$$$
ROW65
  -MTS-   01071500183D 0   0.00000     0.00000     0

 69 72  0  0  0  0  0  0  0  0999 V2000
   -6.9280   -3.8590    7.9230 C   0  0  0  0  0  0  0  0  0  0  0  0
   -5.7590   -3.9950    6.9510 C   0  0  0  0  0  0  0  0  0  0  0  0
   -5.5810   -2.6870    6.1820 C   0  0  0  0  0  0  0  0  0  0  0  0
   -4.4110   -2.8230    5.2090 C   0  0  0  0  0  0  0  0  0  0  0  0
   -4.2340   -1.5150    4.4400 C   0  0  0  0  0  0  0  0  0  0  0  0
   -3.1380   -1.6420    3.5290 O   0  0  0  0  0  0  0  0  0  0  0  0
   -2.8240   -0.5630    2.7460 C   0  0  0  0  0  0  0  0  0  0  0  0
   -3.4230   -0.4120    1.4900 C   0  0  0  0  0  0  0  0  0  0  0  0
   -3.1020    0.6910    0.6890 C   0  0  0  0  0  0  0  0  0  0  0  0
   -2.1820    1.6430    1.1460 C   0  0  0  0  0  0  0  0  0  0  0  0
   -1.5840    1.4920    2.4020 C   0  0  0  0  0  0  0  0  0  0  0  0
   -1.9050    0.3890    3.2020 C   0  0  0  0  0  0  0  0  0  0  0  0
   -1.8430    2.8090    0.3000 C   0  0  0  0  0  0  0  0  0  0  0  0
   -2.0270    4.0930    0.6340 C   0  0  0  0  0  0  0  0  0  0  0  0
   -1.5460    4.8980   -0.5110 C   0  0  0  0  0  0  0  0  0  0  0  0
   -1.1160    4.0230   -1.4300 C   0  0  0  0  0  0  0  0  0  0  0  0
   -0.5450    4.3740   -2.7490 C   0  0  0  0  0  0  0  0  0  0  0  0
   -1.3070    5.1010   -3.6710 C   0  0  0  0  0  0  0  0  0  0  0  0
   -0.7670    5.4330   -4.9190 C   0  0  0  0  0  0  0  0  0  0  0  0
    0.5360    5.0380   -5.2450 C   0  0  0  0  0  0  0  0  0  0  0  0
    1.2990    4.3100   -4.3240 C   0  0  0  0  0  0  0  0  0  0  0  0
    0.7580    3.9780   -3.0750 C   0  0  0  0  0  0  0  0  0  0  0  0
    1.7060    3.0740   -1.9300 Cl  0  0  0  0  0  0  0  0  0  0  0  0
   -1.2900    2.7500   -0.9520 N   0  0  0  0  0  0  0  0  0  0  0  0
   -0.9380    1.5170   -1.6700 C   0  0  0  0  0  0  0  0  0  0  0  0
   -2.1200    1.0570   -2.4900 C   0  0  0  0  0  0  0  0  0  0  0  0
   -2.1760   -0.2660   -2.9450 C   0  0  0  0  0  0  0  0  0  0  0  0
   -3.2780   -0.6780   -3.7040 C   0  0  0  0  0  0  0  0  0  0  0  0
   -4.2910    0.2470   -3.9840 C   0  0  0  0  0  0  0  0  0  0  0  0
   -5.4190   -0.1350   -4.7480 N   0  0  0  0  0  0  0  0  0  0  0  0
   -6.6710   -0.5270   -4.1380 C   0  0  0  0  0  0  0  0  0  0  0  0
   -7.9540   -0.0780   -4.8370 C   0  0  0  0  0  0  0  0  0  0  0  0
   -9.0870   -0.5500   -4.1020 O   0  0  0  0  0  0  0  0  0  0  0  0
   -4.1730    1.5550   -3.4980 C   0  0  0  0  0  0  0  0  0  0  0  0
   -5.1810    2.4910   -3.7710 N   0  0  0  0  0  0  0  0  0  0  0  0
   -3.1060    1.9190   -2.7740 N   0  0  0  0  0  0  0  0  0  0  0  0
   -6.7250   -3.0520    8.6230 H   0  0  0  0  0  0  0  0  0  0  0  0
   -7.0540   -4.7910    8.4710 H   0  0  0  0  0  0  0  0  0  0  0  0
   -7.8370   -3.6390    7.3680 H   0  0  0  0  0  0  0  0  0  0  0  0
   -4.8500   -4.2160    7.5060 H   0  0  0  0  0  0  0  0  0  0  0  0
   -5.9620   -4.8030    6.2510 H   0  0  0  0  0  0  0  0  0  0  0  0
   -6.4910   -2.4660    5.6270 H   0  0  0  0  0  0  0  0  0  0  0  0
   -5.3790   -1.8790    6.8820 H   0  0  0  0  0  0  0  0  0  0  0  0
   -3.5020   -3.0440    5.7640 H   0  0  0  0  0  0  0  0  0  0  0  0
   -4.6140   -3.6310    4.5090 H   0  0  0  0  0  0  0  0  0  0  0  0
   -5.1430   -1.2940    3.8850 H   0  0  0  0  0  0  0  0  0  0  0  0
   -4.0310   -0.7070    5.1400 H   0  0  0  0  0  0  0  0  0  0  0  0
   -4.1320   -1.1460    1.1370 H   0  0  0  0  0  0  0  0  0  0  0  0
   -3.5640    0.8070   -0.2800 H   0  0  0  0  0  0  0  0  0  0  0  0
   -0.8750    2.2260    2.7540 H   0  0  0  0  0  0  0  0  0  0  0  0
   -1.4430    0.2720    4.1720 H   0  0  0  0  0  0  0  0  0  0  0  0
   -2.4450    4.4680    1.5570 H   0  0  0  0  0  0  0  0  0  0  0  0
   -1.5420    5.9750   -0.5900 H   0  0  0  0  0  0  0  0  0  0  0  0
   -2.3120    5.4060   -3.4190 H   0  0  0  0  0  0  0  0  0  0  0  0
   -1.3550    5.9940   -5.6300 H   0  0  0  0  0  0  0  0  0  0  0  0
    0.9530    5.2940   -6.2080 H   0  0  0  0  0  0  0  0  0  0  0  0
    2.3040    4.0060   -4.5750 H   0  0  0  0  0  0  0  0  0  0  0  0
   -0.6710    0.7430   -0.9530 H   0  0  0  0  0  0  0  0  0  0  0  0
   -0.0930    1.7080   -2.3280 H   0  0  0  0  0  0  0  0  0  0  0  0
   -1.3800   -0.9580   -2.7150 H   0  0  0  0  0  0  0  0  0  0  0  0
   -3.3450   -1.6920   -4.0680 H   0  0  0  0  0  0  0  0  0  0  0  0
   -5.3480   -0.1340   -5.7550 H   0  0  0  0  0  0  0  0  0  0  0  0
   -6.6850   -0.0280   -3.1710 H   0  0  0  0  0  0  0  0  0  0  0  0
   -6.6970   -1.6130   -4.0860 H   0  0  0  0  0  0  0  0  0  0  0  0
   -7.9790    1.0090   -4.8840 H   0  0  0  0  0  0  0  0  0  0  0  0
   -7.9790   -0.4860   -5.8450 H   0  0  0  0  0  0  0  0  0  0  0  0
   -9.9150   -0.2770   -4.5280 H   0  0  0  0  0  0  0  0  0  0  0  0
   -5.1270    3.0630   -4.6010 H   0  0  0  0  0  0  0  0  0  0  0  0
   -5.9600    2.5940   -3.1370 H   0  0  0  0  0  0  0  0  0  0  0  0
  1 37  1  0  0  0  0
  1 38  1  0  0  0  0
  1 39  1  0  0  0  0
  1  2  1  0  0  0  0
  2 40  1  0  0  0  0
  2 41  1  0  0  0  0
  2  3  1  0  0  0  0
  3 42  1  0  0  0  0
  3 43  1  0  0  0  0
  3  4  1  0  0  0  0
  4 44  1  0  0  0  0
  4 45  1  0  0  0  0
  4  5  1  0  0  0  0
  5 46  1  0  0  0  0
  5 47  1  0  0  0  0
  5  6  1  0  0  0  0
  6  7  1  0  0  0  0
  7  8  2  0  0  0  0
  8 48  1  0  0  0  0
  8  9  1  0  0  0  0
  9 49  1  0  0  0  0
  9 10  2  0  0  0  0
 10 11  1  0  0  0  0
 11 50  1  0  0  0  0
 11 12  2  0  0  0  0
 12  7  1  0  0  0  0
 12 51  1  0  0  0  0
 10 13  1  0  0  0  0
 13 14  2  0  0  0  0
 14 52  1  0  0  0  0
 14 15  1  0  0  0  0
 15 53  1  0  0  0  0
 15 16  2  0  0  0  0
 16 17  1  0  0  0  0
 17 18  2  0  0  0  0
 18 54  1  0  0  0  0
 18 19  1  0  0  0  0
 19 55  1  0  0  0  0
 19 20  2  0  0  0  0
 20 56  1  0  0  0  0
 20 21  1  0  0  0  0
 21 57  1  0  0  0  0
 21 22  2  0  0  0  0
 22 17  1  0  0  0  0
 22 23  1  0  0  0  0
 16 24  1  0  0  0  0
 24 13  1  0  0  0  0
 24 25  1  0  0  0  0
 25 58  1  0  0  0  0
 25 59  1  0  0  0  0
 25 26  1  0  0  0  0
 26 27  2  0  0  0  0
 27 60  1  0  0  0  0
 27 28  1  0  0  0  0
 28 61  1  0  0  0  0
 28 29  2  0  0  0  0
 29 30  1  0  0  0  0
 30 62  1  0  0  0  0
 30 31  1  0  0  0  0
 31 63  1  0  0  0  0
 31 64  1  0  0  0  0
 31 32  1  0  0  0  0
 32 65  1  0  0  0  0
 32 66  1  0  0  0  0
 32 33  1  0  0  0  0
 33 67  1  0  0  0  0
 29 34  1  0  0  0  0
 34 35  1  0  0  0  0
 35 68  1  0  0  0  0
 35 69  1  0  0  0  0
 34 36  2  0  0  0  0
 36 26  1  0  0  0  0
M  END
>  <LOGBIO>
6.7700

>  <PRED_LOGBIO>
6.8600

>  <XV_RES>
0.1280

>  <WHL_TMPL>
10

>  <ANCH>
9-61;54-55

$$$$
ROW66
  -MTS-   01071500183D 0   0.00000     0.00000     0

 88 92  0  0  1  0  0  0  0  0999 V2000
   -7.4290    4.2870   -1.4820 C   0  0  0  0  0  0  0  0  0  0  0  0
   -5.7320    4.3120   -0.8530 S   0  0  0  0  0  0  0  0  0  0  0  0
   -5.6190    3.1020   -0.0990 O   0  0  0  0  0  0  0  0  0  0  0  0
   -5.6040    5.4720   -0.0260 O   0  0  0  0  0  0  0  0  0  0  0  0
   -4.3800    4.2700   -1.9290 N   0  0  0  0  0  0  0  0  0  0  0  0
   -3.8290    5.4980   -2.3650 C   0  0  0  0  0  0  0  0  0  0  0  0
   -3.7470    6.5810   -1.4810 C   0  0  0  0  0  0  0  0  0  0  0  0
   -3.2020    7.7970   -1.9120 C   0  0  0  0  0  0  0  0  0  0  0  0
   -2.7390    7.9290   -3.2260 C   0  0  0  0  0  0  0  0  0  0  0  0
   -2.8200    6.8460   -4.1100 C   0  0  0  0  0  0  0  0  0  0  0  0
   -3.3650    5.6310   -3.6790 C   0  0  0  0  0  0  0  0  0  0  0  0
   -3.7870    3.0870   -2.1660 C   0  0  0  0  0  0  0  0  0  0  0  0
   -3.9110    2.4680   -3.4060 C   0  0  0  0  0  0  0  0  0  0  0  0
   -3.2920    1.2370   -3.6030 C   0  0  0  0  0  0  0  0  0  0  0  0
   -2.5120    0.6580   -2.6000 C   0  0  0  0  0  0  0  0  0  0  0  0
   -2.3780    1.2740   -1.3460 C   0  0  0  0  0  0  0  0  0  0  0  0
   -3.0520    2.4870   -1.1480 C   0  0  0  0  0  0  0  0  0  0  0  0
   -1.5610    0.7380   -0.1770 C   0  0  0  0  0  0  0  0  0  0  0  0
   -1.5370    1.3970    0.8430 O   0  0  0  0  0  0  0  0  0  0  0  0
   -0.8600   -0.4160   -0.1780 N   0  0  0  0  0  0  0  0  0  0  0  0
   -0.1790   -0.8450    1.0620 C   0  0  1  0  0  0  0  0  0  0  0  0
   -1.1980   -1.2570    2.1710 C   0  0  0  0  0  0  0  0  0  0  0  0
   -1.6050   -2.7270    1.9770 C   0  0  0  0  0  0  0  0  0  0  0  0
   -0.9660   -3.7380    2.7050 C   0  0  0  0  0  0  0  0  0  0  0  0
   -1.3510   -5.0720    2.5450 C   0  0  0  0  0  0  0  0  0  0  0  0
   -2.3580   -5.4020    1.6350 C   0  0  0  0  0  0  0  0  0  0  0  0
   -2.9800   -4.3980    0.8860 C   0  0  0  0  0  0  0  0  0  0  0  0
   -2.6080   -3.0620    1.0610 C   0  0  0  0  0  0  0  0  0  0  0  0
    0.9050    0.1230    1.6450 C   0  0  2  0  0  0  0  0  0  0  0  0
    1.5620   -0.5580    2.7520 O   0  0  0  0  0  0  0  0  0  0  0  0
    1.9020    0.5400    0.5120 C   0  0  0  0  0  0  0  0  0  0  0  0
    2.9850    1.4560    0.9600 N   0  0  0  0  0  0  0  0  0  0  0  0
    3.8760    1.9850   -0.0950 C   0  0  0  0  0  0  0  0  0  0  0  0
    4.7320    3.0940    0.5440 C   0  0  0  0  0  0  0  0  0  0  0  0
    4.3120    4.4290    0.4860 C   0  0  0  0  0  0  0  0  0  0  0  0
    5.0940    5.4430    1.0470 C   0  0  0  0  0  0  0  0  0  0  0  0
    6.2900    5.1250    1.6950 C   0  0  0  0  0  0  0  0  0  0  0  0
    6.7100    3.7910    1.7950 C   0  0  0  0  0  0  0  0  0  0  0  0
[truncated: 10,851,010 more chars]
