# Supplementary material for: Template CoMFA Generates Single 3D-QSAR Models that, for Twelve of Twelve Biological Targets, Predict All ChEMBL-Tabulated Affinities
Source: PLoS One. 2015 Jun 12;10(6):e0129307. doi: 10.1371/journal.pone.0129307 (PMC4466312; doi:10.1371/journal.pone.0129307)
Supplement: S1 Text — The zip file contains, in. sdf format, the aligned structures, from the A, B, C, D, and F protocols, of all templates and training sets for the BACE target. The content of each file is evident from its name. (ZIP) [file pone.0129307.s002.zip › bace_C_tmpl.sdf]

2VNM_extract
  -MTS-   01061521473D 0   0.00000     0.00000     0

 80 83  0  0  0  0  0  0  0  0999 V2000
   -6.0240    0.4680    4.3150 C   0  0  0  0  0  0  0  0  0  0  0  0
   -5.3260    1.5930    5.1240 C   0  0  0  0  0  0  0  0  0  0  0  0
   -3.9780    1.2110    5.5340 N   0  0  0  0  0  0  0  0  0  0  0  0
   -2.9830    1.0910    4.6320 C   0  0  0  0  0  0  0  0  0  0  0  0
   -2.7730   -0.1460    4.0290 C   0  0  0  0  0  0  0  0  0  0  0  0
   -1.7980   -0.2500    3.0420 C   0  0  0  0  0  0  0  0  0  0  0  0
   -1.0450    0.8610    2.6730 C   0  0  0  0  0  0  0  0  0  0  0  0
   -1.2070    2.1000    3.3070 C   0  0  0  0  0  0  0  0  0  0  0  0
   -0.2910    3.2320    2.8570 C   0  0  0  0  0  0  0  0  0  0  0  0
    0.6670    3.1320    1.9110 N   0  0  0  0  0  0  0  0  0  0  0  0
    1.5320    4.2990    1.6370 C   0  0  0  0  0  0  0  0  0  0  0  0
    3.0790    4.0570    1.6740 C   0  0  0  0  0  0  0  0  0  0  0  0
    3.3960    2.6010    1.1920 C   0  0  0  0  0  0  0  0  0  0  0  0
    4.8260    2.3670    0.8600 N   0  0  0  0  0  0  0  0  0  0  0  0
    5.0970    1.6410   -0.4000 C   0  0  0  0  0  0  0  0  0  0  0  0
    4.4920    0.2330   -0.2550 C   0  0  0  0  0  0  0  0  0  0  0  0
    3.2300   -0.0500   -0.7920 C   0  0  0  0  0  0  0  0  0  0  0  0
    2.6660   -1.3210   -0.6460 C   0  0  0  0  0  0  0  0  0  0  0  0
    3.3740   -2.3280    0.0150 C   0  0  0  0  0  0  0  0  0  0  0  0
    4.6540   -2.0750    0.5280 C   0  0  0  0  0  0  0  0  0  0  0  0
    5.4540   -3.2070    1.2020 C   0  0  0  0  0  0  0  0  0  0  0  0
    5.2300   -3.1790    2.5440 F   0  0  0  0  0  0  0  0  0  0  0  0
    6.7880   -3.0530    0.9730 F   0  0  0  0  0  0  0  0  0  0  0  0
    5.0660   -4.4210    0.7180 F   0  0  0  0  0  0  0  0  0  0  0  0
    5.1900   -0.7830    0.4110 C   0  0  0  0  0  0  0  0  0  0  0  0
    3.5390    4.3150    3.0320 O   0  0  0  0  0  0  0  0  0  0  0  0
    1.1240    5.0280    0.3190 C   0  0  0  0  0  0  0  0  0  0  0  0
    1.1690    4.0350   -0.8550 C   0  0  0  0  0  0  0  0  0  0  0  0
    0.1340    3.1100   -1.0360 C   0  0  0  0  0  0  0  0  0  0  0  0
    0.1640    2.2220   -2.1150 C   0  0  0  0  0  0  0  0  0  0  0  0
    1.2440    2.2390   -3.0010 C   0  0  0  0  0  0  0  0  0  0  0  0
    2.2930    3.1440   -2.8080 C   0  0  0  0  0  0  0  0  0  0  0  0
    2.2520    4.0440   -1.7400 C   0  0  0  0  0  0  0  0  0  0  0  0
   -0.4280    4.3140    3.3910 O   0  0  0  0  0  0  0  0  0  0  0  0
   -2.1950    2.1940    4.2990 C   0  0  0  0  0  0  0  0  0  0  0  0
   -1.5710   -1.4230    2.4240 N   0  0  0  0  0  0  0  0  0  0  0  0
   -2.2920   -1.8290    1.2390 C   0  0  0  0  0  0  0  0  0  0  0  0
   -1.2920   -2.2590    0.1350 C   0  0  0  0  0  0  0  0  0  0  0  0
   -0.3800   -3.4240    0.6120 C   0  0  0  0  0  0  0  0  0  0  0  0
    0.5000   -3.0100    1.8180 C   0  0  0  0  0  0  0  0  0  0  0  0
   -0.5580   -2.5830    3.2080 S   0  0  0  0  0  0  0  0  0  0  0  0
    0.2090   -1.9010    4.2230 O   0  0  0  0  0  0  0  0  0  0  0  0
   -1.4040   -3.7050    3.5400 O   0  0  0  0  0  0  0  0  0  0  0  0
   -7.0430    0.7760    4.0350 H   0  0  0  0  0  0  0  0  0  0  0  0
   -5.4570    0.2480    3.3980 H   0  0  0  0  0  0  0  0  0  0  0  0
   -6.0910   -0.4520    4.9160 H   0  0  0  0  0  0  0  0  0  0  0  0
   -5.9220    1.8080    6.0280 H   0  0  0  0  0  0  0  0  0  0  0  0
   -5.2740    2.5080    4.5120 H   0  0  0  0  0  0  0  0  0  0  0  0
   -3.7620    1.0540    6.5300 H   0  0  0  0  0  0  0  0  0  0  0  0
   -3.3600   -1.0060    4.3150 H   0  0  0  0  0  0  0  0  0  0  0  0
   -0.3240    0.7350    1.8710 H   0  0  0  0  0  0  0  0  0  0  0  0
    0.8530    2.2790    1.4310 H   0  0  0  0  0  0  0  0  0  0  0  0
    1.3830    5.0300    2.4520 H   0  0  0  0  0  0  0  0  0  0  0  0
    3.5950    4.7710    1.0100 H   0  0  0  0  0  0  0  0  0  0  0  0
    2.8010    2.4080    0.2860 H   0  0  0  0  0  0  0  0  0  0  0  0
    3.0860    1.8810    1.9680 H   0  0  0  0  0  0  0  0  0  0  0  0
    5.3300    1.8560    1.6670 H   0  0  0  0  0  0  0  0  0  0  0  0
    6.1790    1.5660   -0.5850 H   0  0  0  0  0  0  0  0  0  0  0  0
    4.6430    2.1630   -1.2580 H   0  0  0  0  0  0  0  0  0  0  0  0
    2.6800    0.7190   -1.3290 H   0  0  0  0  0  0  0  0  0  0  0  0
    1.6790   -1.5290   -1.0530 H   0  0  0  0  0  0  0  0  0  0  0  0
    2.9200   -3.3100    0.1240 H   0  0  0  0  0  0  0  0  0  0  0  0
    6.1660   -0.5650    0.8390 H   0  0  0  0  0  0  0  0  0  0  0  0
    4.4740    4.4860    3.0850 H   0  0  0  0  0  0  0  0  0  0  0  0
    1.7950    5.8720    0.1040 H   0  0  0  0  0  0  0  0  0  0  0  0
    0.1080    5.4460    0.3670 H   0  0  0  0  0  0  0  0  0  0  0  0
   -0.6970    3.0760   -0.3370 H   0  0  0  0  0  0  0  0  0  0  0  0
   -0.6530    1.5220   -2.2640 H   0  0  0  0  0  0  0  0  0  0  0  0
    1.2670    1.5500   -3.8410 H   0  0  0  0  0  0  0  0  0  0  0  0
    3.1390    3.1480   -3.4870 H   0  0  0  0  0  0  0  0  0  0  0  0
    3.0640    4.7510   -1.5940 H   0  0  0  0  0  0  0  0  0  0  0  0
   -2.3840    3.1130    4.8320 H   0  0  0  0  0  0  0  0  0  0  0  0
   -2.9380   -2.6810    1.5060 H   0  0  0  0  0  0  0  0  0  0  0  0
   -2.9360   -1.0160    0.8630 H   0  0  0  0  0  0  0  0  0  0  0  0
   -0.6770   -1.3910   -0.1530 H   0  0  0  0  0  0  0  0  0  0  0  0
   -1.8590   -2.5890   -0.7530 H   0  0  0  0  0  0  0  0  0  0  0  0
   -1.0050   -4.2840    0.9000 H   0  0  0  0  0  0  0  0  0  0  0  0
    0.2720   -3.7380   -0.2210 H   0  0  0  0  0  0  0  0  0  0  0  0
    1.1170   -2.1330    1.5610 H   0  0  0  0  0  0  0  0  0  0  0  0
    1.1590   -3.8360    2.1260 H   0  0  0  0  0  0  0  0  0  0  0  0
  1 44  1  0  0  0  0
  1 45  1  0  0  0  0
  1 46  1  0  0  0  0
  1  2  1  0  0  0  0
  2 47  1  0  0  0  0
  2 48  1  0  0  0  0
  2  3  1  0  0  0  0
  3 49  1  0  0  0  0
  3  4  1  0  0  0  0
  4  5  2  0  0  0  0
  5 50  1  0  0  0  0
  5  6  1  0  0  0  0
  6  7  2  0  0  0  0
  7 51  1  0  0  0  0
  7  8  1  0  0  0  0
  8  9  1  0  0  0  0
  9 10  1  0  0  0  0
 10 52  1  0  0  0  0
 10 11  1  0  0  0  0
 11 53  1  0  0  0  0
 11 12  1  0  0  0  0
 12 54  1  0  0  0  0
 12 13  1  0  0  0  0
 13 55  1  0  0  0  0
 13 56  1  0  0  0  0
 13 14  1  0  0  0  0
 14 57  1  0  0  0  0
 14 15  1  0  0  0  0
 15 58  1  0  0  0  0
 15 59  1  0  0  0  0
 15 16  1  0  0  0  0
 16 17  2  0  0  0  0
 17 60  1  0  0  0  0
 17 18  1  0  0  0  0
 18 61  1  0  0  0  0
 18 19  2  0  0  0  0
 19 62  1  0  0  0  0
 19 20  1  0  0  0  0
 20 21  1  0  0  0  0
 21 22  1  0  0  0  0
 21 23  1  0  0  0  0
 21 24  1  0  0  0  0
 20 25  2  0  0  0  0
 25 16  1  0  0  0  0
 25 63  1  0  0  0  0
 12 26  1  0  0  0  0
 26 64  1  0  0  0  0
 11 27  1  0  0  0  0
 27 65  1  0  0  0  0
 27 66  1  0  0  0  0
 27 28  1  0  0  0  0
 28 29  2  0  0  0  0
 29 67  1  0  0  0  0
 29 30  1  0  0  0  0
 30 68  1  0  0  0  0
 30 31  2  0  0  0  0
 31 69  1  0  0  0  0
 31 32  1  0  0  0  0
 32 70  1  0  0  0  0
 32 33  2  0  0  0  0
 33 28  1  0  0  0  0
 33 71  1  0  0  0  0
  9 34  2  0  0  0  0
  8 35  2  0  0  0  0
 35  4  1  0  0  0  0
 35 72  1  0  0  0  0
  6 36  1  0  0  0  0
 36 37  1  0  0  0  0
 37 73  1  0  0  0  0
 37 74  1  0  0  0  0
 37 38  1  0  0  0  0
 38 75  1  0  0  0  0
 38 76  1  0  0  0  0
 38 39  1  0  0  0  0
 39 77  1  0  0  0  0
 39 78  1  0  0  0  0
 39 40  1  0  0  0  0
 40 79  1  0  0  0  0
 40 80  1  0  0  0  0
 40 41  1  0  0  0  0
 41 36  1  0  0  0  0
 41 42  2  0  0  0  0
 41 43  2  0  0  0  0
M  END
$$$$
2B8V_extract
  -MTS-   01061521473D 0   0.00000     0.00000     0

 71 74  0  0  0  0  0  0  0  0999 V2000
    6.2670    0.8020   -0.3930 C   0  0  0  0  0  0  0  0  0  0  0  0
    5.0840    0.8820    0.5860 C   0  0  0  0  0  0  0  0  0  0  0  0
    4.8380    2.2640    1.0220 N   0  0  0  0  0  0  0  0  0  0  0  0
    3.3980    2.5070    1.3020 C   0  0  0  0  0  0  0  0  0  0  0  0
    3.0910    3.9840    1.7190 C   0  0  0  0  0  0  0  0  0  0  0  0
    1.5450    4.2020    1.7590 C   0  0  0  0  0  0  0  0  0  0  0  0
    1.0340    4.9120    0.4700 C   0  0  0  0  0  0  0  0  0  0  0  0
    1.2870    4.0070   -0.7500 C   0  0  0  0  0  0  0  0  0  0  0  0
    2.4830    4.1250   -1.4690 C   0  0  0  0  0  0  0  0  0  0  0  0
    2.7120    3.3400   -2.6040 C   0  0  0  0  0  0  0  0  0  0  0  0
    1.7360    2.4380   -3.0380 C   0  0  0  0  0  0  0  0  0  0  0  0
    0.5520    2.2930   -2.3100 C   0  0  0  0  0  0  0  0  0  0  0  0
    0.3380    3.0640   -1.1630 C   0  0  0  0  0  0  0  0  0  0  0  0
    0.8330    2.9260    1.9330 N   0  0  0  0  0  0  0  0  0  0  0  0
    0.2990    2.6030    3.1280 C   0  0  0  0  0  0  0  0  0  0  0  0
   -0.5180    1.3420    3.3610 C   0  0  0  0  0  0  0  0  0  0  0  0
   -0.1940    0.2030    2.6150 C   0  0  0  0  0  0  0  0  0  0  0  0
   -0.9200   -0.9760    2.7660 C   0  0  0  0  0  0  0  0  0  0  0  0
   -1.9400   -1.0580    3.7080 C   0  0  0  0  0  0  0  0  0  0  0  0
   -2.2780    0.0650    4.4670 C   0  0  0  0  0  0  0  0  0  0  0  0
   -1.5810    1.2640    4.2760 C   0  0  0  0  0  0  0  0  0  0  0  0
   -3.4070   -0.0780    5.4630 C   0  0  0  0  0  0  0  0  0  0  0  0
   -4.7250    0.6160    5.2060 C   0  0  0  0  0  0  0  0  0  0  0  0
   -5.7900   -0.1220    4.6790 C   0  0  0  0  0  0  0  0  0  0  0  0
   -6.9980    0.5110    4.3670 C   0  0  0  0  0  0  0  0  0  0  0  0
   -7.1340    1.8860    4.5720 C   0  0  0  0  0  0  0  0  0  0  0  0
   -6.0890    2.6180    5.1450 C   0  0  0  0  0  0  0  0  0  0  0  0
   -4.8900    1.9780    5.4790 C   0  0  0  0  0  0  0  0  0  0  0  0
   -3.2680   -0.7960    6.4420 O   0  0  0  0  0  0  0  0  0  0  0  0
   -0.6630   -2.0460    1.9970 N   0  0  0  0  0  0  0  0  0  0  0  0
   -1.5450   -2.2190    0.5180 S   0  0  0  0  0  0  0  0  0  0  0  0
   -1.4770   -3.6160    0.1560 O   0  0  0  0  0  0  0  0  0  0  0  0
   -2.8190   -1.5630    0.7060 O   0  0  0  0  0  0  0  0  0  0  0  0
   -0.5040   -1.2450   -0.5790 C   0  0  0  0  0  0  0  0  0  0  0  0
    0.3300   -3.0400    2.3550 C   0  0  0  0  0  0  0  0  0  0  0  0
    0.4730    3.3530    4.0700 O   0  0  0  0  0  0  0  0  0  0  0  0
    3.6910    4.3510    2.9890 O   0  0  0  0  0  0  0  0  0  0  0  0
    4.8230    0.6510   -0.9140 C   0  0  0  0  0  0  0  0  0  0  0  0
    6.8920   -0.1020   -0.3390 H   0  0  0  0  0  0  0  0  0  0  0  0
    6.7690    1.7520   -0.6310 H   0  0  0  0  0  0  0  0  0  0  0  0
    4.9380    0.0210    1.2610 H   0  0  0  0  0  0  0  0  0  0  0  0
    5.4340    2.4510    1.9090 H   0  0  0  0  0  0  0  0  0  0  0  0
    2.8340    2.2950    0.3810 H   0  0  0  0  0  0  0  0  0  0  0  0
    3.0540    1.8120    2.0870 H   0  0  0  0  0  0  0  0  0  0  0  0
    3.4950    4.6600    0.9420 H   0  0  0  0  0  0  0  0  0  0  0  0
    1.3310    4.9200    2.5690 H   0  0  0  0  0  0  0  0  0  0  0  0
    1.5540    5.8700    0.3370 H   0  0  0  0  0  0  0  0  0  0  0  0
   -0.0440    5.1250    0.5290 H   0  0  0  0  0  0  0  0  0  0  0  0
    3.2450    4.8290   -1.1480 H   0  0  0  0  0  0  0  0  0  0  0  0
    3.6470    3.4300   -3.1490 H   0  0  0  0  0  0  0  0  0  0  0  0
    1.8960    1.8530   -3.9370 H   0  0  0  0  0  0  0  0  0  0  0  0
   -0.2020    1.5820   -2.6360 H   0  0  0  0  0  0  0  0  0  0  0  0
   -0.5750    2.9190   -0.5950 H   0  0  0  0  0  0  0  0  0  0  0  0
    0.7200    2.3420    1.1400 H   0  0  0  0  0  0  0  0  0  0  0  0
    0.6270    0.2250    1.9070 H   0  0  0  0  0  0  0  0  0  0  0  0
   -2.4660   -1.9980    3.8290 H   0  0  0  0  0  0  0  0  0  0  0  0
   -1.8880    2.1280    4.8500 H   0  0  0  0  0  0  0  0  0  0  0  0
   -5.6740   -1.1900    4.5100 H   0  0  0  0  0  0  0  0  0  0  0  0
   -7.8270   -0.0670    3.9630 H   0  0  0  0  0  0  0  0  0  0  0  0
   -8.0540    2.3870    4.2850 H   0  0  0  0  0  0  0  0  0  0  0  0
   -6.2100    3.6810    5.3320 H   0  0  0  0  0  0  0  0  0  0  0  0
   -4.0910    2.5380    5.9530 H   0  0  0  0  0  0  0  0  0  0  0  0
   -0.9300   -1.2420   -1.5910 H   0  0  0  0  0  0  0  0  0  0  0  0
   -0.4490   -0.2160   -0.1980 H   0  0  0  0  0  0  0  0  0  0  0  0
    0.5050   -1.6790   -0.6050 H   0  0  0  0  0  0  0  0  0  0  0  0
    0.6310   -3.6350    1.4790 H   0  0  0  0  0  0  0  0  0  0  0  0
    1.2270   -2.5580    2.7730 H   0  0  0  0  0  0  0  0  0  0  0  0
   -0.1070   -3.7110    3.1100 H   0  0  0  0  0  0  0  0  0  0  0  0
    4.6410    4.4020    2.9320 H   0  0  0  0  0  0  0  0  0  0  0  0
    4.4720   -0.3540   -1.1900 H   0  0  0  0  0  0  0  0  0  0  0  0
    4.3900    1.5050   -1.4570 H   0  0  0  0  0  0  0  0  0  0  0  0
  1 39  1  0  0  0  0
  1 40  1  0  0  0  0
  1  2  1  0  0  0  0
  2 41  1  0  0  0  0
  2  3  1  0  0  0  0
  3 42  1  0  0  0  0
  3  4  1  0  0  0  0
  4 43  1  0  0  0  0
  4 44  1  0  0  0  0
  4  5  1  0  0  0  0
  5 45  1  0  0  0  0
  5  6  1  0  0  0  0
  6 46  1  0  0  0  0
  6  7  1  0  0  0  0
  7 47  1  0  0  0  0
  7 48  1  0  0  0  0
  7  8  1  0  0  0  0
  8  9  2  0  0  0  0
  9 49  1  0  0  0  0
  9 10  1  0  0  0  0
 10 50  1  0  0  0  0
 10 11  2  0  0  0  0
 11 51  1  0  0  0  0
 11 12  1  0  0  0  0
 12 52  1  0  0  0  0
 12 13  2  0  0  0  0
 13  8  1  0  0  0  0
 13 53  1  0  0  0  0
  6 14  1  0  0  0  0
 14 54  1  0  0  0  0
 14 15  1  0  0  0  0
 15 16  1  0  0  0  0
 16 17  2  0  0  0  0
 17 55  1  0  0  0  0
 17 18  1  0  0  0  0
 18 19  2  0  0  0  0
 19 56  1  0  0  0  0
 19 20  1  0  0  0  0
 20 21  2  0  0  0  0
 21 16  1  0  0  0  0
 21 57  1  0  0  0  0
 20 22  1  0  0  0  0
 22 23  1  0  0  0  0
 23 24  2  0  0  0  0
 24 58  1  0  0  0  0
 24 25  1  0  0  0  0
 25 59  1  0  0  0  0
 25 26  2  0  0  0  0
 26 60  1  0  0  0  0
 26 27  1  0  0  0  0
 27 61  1  0  0  0  0
 27 28  2  0  0  0  0
 28 23  1  0  0  0  0
 28 62  1  0  0  0  0
 22 29  2  0  0  0  0
 18 30  1  0  0  0  0
 30 31  1  0  0  0  0
 31 32  2  0  0  0  0
 31 33  2  0  0  0  0
 31 34  1  0  0  0  0
 34 63  1  0  0  0  0
 34 64  1  0  0  0  0
 34 65  1  0  0  0  0
 30 35  1  0  0  0  0
 35 66  1  0  0  0  0
 35 67  1  0  0  0  0
 35 68  1  0  0  0  0
 15 36  2  0  0  0  0
  5 37  1  0  0  0  0
 37 69  1  0  0  0  0
  2 38  1  0  0  0  0
 38  1  1  0  0  0  0
 38 70  1  0  0  0  0
 38 71  1  0  0  0  0
M  END
$$$$
2OHT_extract
  -MTS-   01061521473D 0   0.00000     0.00000     0

 42 45  0  0  0  0  0  0  0  0999 V2000
    4.0180    3.4150    2.5820 N   0  0  0  0  0  0  0  0  0  0  0  0
    4.3050    2.4790    1.6580 C   0  0  0  0  0  0  0  0  0  0  0  0
    3.3810    1.5310    1.1790 C   0  0  0  0  0  0  0  0  0  0  0  0
    2.0710    1.4950    1.5390 N   0  0  0  0  0  0  0  0  0  0  0  0
    1.5980    0.4630    2.4490 C   0  0  0  0  0  0  0  0  0  0  0  0
    0.2370   -0.0840    1.9830 C   0  0  0  0  0  0  0  0  0  0  0  0
    0.1570   -0.9070    0.8520 C   0  0  0  0  0  0  0  0  0  0  0  0
   -1.0860   -1.3140    0.3590 C   0  0  0  0  0  0  0  0  0  0  0  0
   -2.2590   -0.9010    0.9990 C   0  0  0  0  0  0  0  0  0  0  0  0
   -2.1880   -0.1250    2.1590 C   0  0  0  0  0  0  0  0  0  0  0  0
   -3.4320    0.3190    2.8380 C   0  0  0  0  0  0  0  0  0  0  0  0
   -3.6140    1.6710    3.1550 C   0  0  0  0  0  0  0  0  0  0  0  0
   -4.7910    2.0140    3.8200 C   0  0  0  0  0  0  0  0  0  0  0  0
   -5.7650    1.0780    4.1410 C   0  0  0  0  0  0  0  0  0  0  0  0
   -5.6020   -0.2660    3.8080 C   0  0  0  0  0  0  0  0  0  0  0  0
   -4.4160   -0.6320    3.1570 C   0  0  0  0  0  0  0  0  0  0  0  0
   -6.7960    1.7580    4.7960 C   0  0  0  0  0  0  0  0  0  0  0  0
   -6.4330    3.1090    4.8650 C   0  0  0  0  0  0  0  0  0  0  0  0
   -5.2090    3.2720    4.2690 N   0  0  0  0  0  0  0  0  0  0  0  0
   -0.9380    0.2420    2.6710 C   0  0  0  0  0  0  0  0  0  0  0  0
    3.8440    0.5790    0.2700 C   0  0  0  0  0  0  0  0  0  0  0  0
    5.1790    0.6220   -0.1490 C   0  0  0  0  0  0  0  0  0  0  0  0
    6.0330    1.6140    0.3460 C   0  0  0  0  0  0  0  0  0  0  0  0
    5.5770    2.5270    1.2270 N   0  0  0  0  0  0  0  0  0  0  0  0
    4.7490    4.0830    2.8430 H   0  0  0  0  0  0  0  0  0  0  0  0
    3.1060    3.4150    3.0440 H   0  0  0  0  0  0  0  0  0  0  0  0
    1.4190    2.2120    1.1860 H   0  0  0  0  0  0  0  0  0  0  0  0
    2.3300   -0.3570    2.5120 H   0  0  0  0  0  0  0  0  0  0  0  0
    1.4930    0.9010    3.4530 H   0  0  0  0  0  0  0  0  0  0  0  0
    1.0640   -1.2320    0.3490 H   0  0  0  0  0  0  0  0  0  0  0  0
   -1.1430   -1.9460   -0.5230 H   0  0  0  0  0  0  0  0  0  0  0  0
   -3.2270   -1.1800    0.5930 H   0  0  0  0  0  0  0  0  0  0  0  0
   -2.8750    2.4200    2.8970 H   0  0  0  0  0  0  0  0  0  0  0  0
   -6.3710   -0.9910    4.0490 H   0  0  0  0  0  0  0  0  0  0  0  0
   -4.2520   -1.6750    2.9010 H   0  0  0  0  0  0  0  0  0  0  0  0
   -7.7100    1.3160    5.1800 H   0  0  0  0  0  0  0  0  0  0  0  0
   -7.0290    3.8960    5.3190 H   0  0  0  0  0  0  0  0  0  0  0  0
   -4.6890    4.1560    4.1690 H   0  0  0  0  0  0  0  0  0  0  0  0
   -0.8910    0.7860    3.6080 H   0  0  0  0  0  0  0  0  0  0  0  0
    3.1590   -0.1750   -0.1030 H   0  0  0  0  0  0  0  0  0  0  0  0
    5.5530   -0.1110   -0.8570 H   0  0  0  0  0  0  0  0  0  0  0  0
    7.0710    1.6560    0.0260 H   0  0  0  0  0  0  0  0  0  0  0  0
  1 25  1  0  0  0  0
  1 26  1  0  0  0  0
  1  2  1  0  0  0  0
  2  3  2  0  0  0  0
  3  4  1  0  0  0  0
  4 27  1  0  0  0  0
  4  5  1  0  0  0  0
  5 28  1  0  0  0  0
  5 29  1  0  0  0  0
  5  6  1  0  0  0  0
  6  7  2  0  0  0  0
  7 30  1  0  0  0  0
  7  8  1  0  0  0  0
  8 31  1  0  0  0  0
  8  9  2  0  0  0  0
  9 32  1  0  0  0  0
  9 10  1  0  0  0  0
 10 11  1  0  0  0  0
 11 12  2  0  0  0  0
 12 33  1  0  0  0  0
 12 13  1  0  0  0  0
 13 14  2  0  0  0  0
 14 15  1  0  0  0  0
 15 34  1  0  0  0  0
 15 16  2  0  0  0  0
 16 11  1  0  0  0  0
 16 35  1  0  0  0  0
 14 17  1  0  0  0  0
 17 36  1  0  0  0  0
 17 18  2  0  0  0  0
 18 37  1  0  0  0  0
 18 19  1  0  0  0  0
 19 13  1  0  0  0  0
 19 38  1  0  0  0  0
 10 20  2  0  0  0  0
 20  6  1  0  0  0  0
 20 39  1  0  0  0  0
  3 21  1  0  0  0  0
 21 40  1  0  0  0  0
 21 22  2  0  0  0  0
 22 41  1  0  0  0  0
 22 23  1  0  0  0  0
 23 42  1  0  0  0  0
 23 24  2  0  0  0  0
 24  2  1  0  0  0  0
M  END
$$$$
