# Supplementary material for: Template CoMFA Generates Single 3D-QSAR Models that, for Twelve of Twelve Biological Targets, Predict All ChEMBL-Tabulated Affinities
Source: PLoS One. 2015 Jun 12;10(6):e0129307. doi: 10.1371/journal.pone.0129307 (PMC4466312; doi:10.1371/journal.pone.0129307)
Supplement: S1 Text — The zip file contains, in. sdf format, the aligned structures, from the A, B, C, D, and F protocols, of all templates and training sets for the BACE target. The content of each file is evident from its name. (ZIP) [file pone.0129307.s002.zip › bace_C_trng.sdf]

ROW1
  -MTS-   01071500203D 0   0.00000     0.00000     0

 94 96  0  0  1  0  0  0  0  0999 V2000
    8.5070    2.3500   -2.4910 C   0  0  0  0  0  0  0  0  0  0  0  0
    8.2600    3.8100   -2.1210 C   0  0  0  0  0  0  0  0  0  0  0  0
    8.6220    4.7030   -3.3050 C   0  0  0  0  0  0  0  0  0  0  0  0
    6.7850    4.0030   -1.7700 C   0  0  0  0  0  0  0  0  0  0  0  0
    6.4360    3.1440   -0.6300 N   0  0  0  0  0  0  0  0  0  0  0  0
    5.1960    3.1470   -0.1490 C   0  0  0  0  0  0  0  0  0  0  0  0
    4.3420    3.8700   -0.6580 O   0  0  0  0  0  0  0  0  0  0  0  0
    4.8380    2.2640    1.0220 C   0  0  2  0  0  0  0  0  0  0  0  0
    5.0840    0.8820    0.5860 C   0  0  0  0  0  0  0  0  0  0  0  0
    6.5290    0.5020    0.2660 C   0  0  0  0  0  0  0  0  0  0  0  0
    6.5830   -0.8680   -0.1390 O   0  0  0  0  0  0  0  0  0  0  0  0
    3.3980    2.5070    1.3020 N   0  0  0  0  0  0  0  0  0  0  0  0
    3.0910    3.9840    1.7190 C   0  0  0  0  0  0  0  0  0  0  0  0
    1.5450    4.2020    1.7590 C   0  0  2  0  0  0  0  0  0  0  0  0
    1.0340    4.9120    0.4700 C   0  0  0  0  0  0  0  0  0  0  0  0
    1.2870    4.0070   -0.7500 C   0  0  0  0  0  0  0  0  0  0  0  0
    2.4830    4.1250   -1.4690 C   0  0  0  0  0  0  0  0  0  0  0  0
    2.7120    3.3400   -2.6040 C   0  0  0  0  0  0  0  0  0  0  0  0
    1.7360    2.4380   -3.0380 C   0  0  0  0  0  0  0  0  0  0  0  0
    0.5520    2.2930   -2.3100 C   0  0  0  0  0  0  0  0  0  0  0  0
    0.3380    3.0640   -1.1630 C   0  0  0  0  0  0  0  0  0  0  0  0
    0.8330    2.9260    1.9330 N   0  0  0  0  0  0  0  0  0  0  0  0
    0.2990    2.6030    3.1280 C   0  0  0  0  0  0  0  0  0  0  0  0
    0.4730    3.3530    4.0700 O   0  0  0  0  0  0  0  0  0  0  0  0
   -0.5180    1.3420    3.3610 C   0  0  0  0  0  0  0  0  0  0  0  0
   -0.1940    0.2030    2.6150 C   0  0  0  0  0  0  0  0  0  0  0  0
   -0.9200   -0.9760    2.7660 C   0  0  0  0  0  0  0  0  0  0  0  0
   -1.9400   -1.0580    3.7080 C   0  0  0  0  0  0  0  0  0  0  0  0
   -2.2780    0.0650    4.4670 C   0  0  0  0  0  0  0  0  0  0  0  0
   -1.5810    1.2640    4.2760 C   0  0  0  0  0  0  0  0  0  0  0  0
   -3.4070   -0.0780    5.4630 C   0  0  0  0  0  0  0  0  0  0  0  0
   -3.2680   -0.7960    6.4420 O   0  0  0  0  0  0  0  0  0  0  0  0
   -4.5490    0.5770    5.2740 N   0  0  0  0  0  0  0  0  0  0  0  0
   -5.7210   -0.1300    4.7360 C   0  0  2  0  0  0  0  0  0  0  0  0
   -6.1010   -1.2720    5.6740 C   0  0  0  0  0  0  0  0  0  0  0  0
   -6.8790    0.8320    4.6190 C   0  0  0  0  0  0  0  0  0  0  0  0
   -7.0680    1.5590    3.4370 C   0  0  0  0  0  0  0  0  0  0  0  0
   -8.1410    2.4510    3.3280 C   0  0  0  0  0  0  0  0  0  0  0  0
   -9.0260    2.6160    4.4010 C   0  0  0  0  0  0  0  0  0  0  0  0
  -10.0610    3.4760    4.2960 F   0  0  0  0  0  0  0  0  0  0  0  0
   -8.8370    1.8890    5.5820 C   0  0  0  0  0  0  0  0  0  0  0  0
   -7.7630    0.9970    5.6910 C   0  0  0  0  0  0  0  0  0  0  0  0
   -0.6630   -2.0460    1.9970 N   0  0  0  0  0  0  0  0  0  0  0  0
    0.3300   -3.0400    2.3550 C   0  0  0  0  0  0  0  0  0  0  0  0
   -1.5450   -2.2190    0.5180 S   0  0  0  0  0  0  0  0  0  0  0  0
   -1.4770   -3.6160    0.1560 O   0  0  0  0  0  0  0  0  0  0  0  0
   -2.8190   -1.5630    0.7060 O   0  0  0  0  0  0  0  0  0  0  0  0
   -0.5040   -1.2450   -0.5790 C   0  0  0  0  0  0  0  0  0  0  0  0
    7.8920    2.0840   -3.3480 H   0  0  0  0  0  0  0  0  0  0  0  0
    9.5570    2.2130   -2.7410 H   0  0  0  0  0  0  0  0  0  0  0  0
    8.2490    1.7140   -1.6470 H   0  0  0  0  0  0  0  0  0  0  0  0
    8.8750    4.0770   -1.2640 H   0  0  0  0  0  0  0  0  0  0  0  0
    8.0070    4.4360   -4.1610 H   0  0  0  0  0  0  0  0  0  0  0  0
    9.6720    4.5650   -3.5550 H   0  0  0  0  0  0  0  0  0  0  0  0
    8.4460    5.7440   -3.0410 H   0  0  0  0  0  0  0  0  0  0  0  0
    6.1700    3.7370   -2.6270 H   0  0  0  0  0  0  0  0  0  0  0  0
    6.6090    5.0440   -1.5060 H   0  0  0  0  0  0  0  0  0  0  0  0
    7.1380    2.5500   -0.2120 H   0  0  0  0  0  0  0  0  0  0  0  0
    5.4470    2.5150    1.8880 H   0  0  0  0  0  0  0  0  0  0  0  0
    4.5480    0.7810   -0.3560 H   0  0  0  0  0  0  0  0  0  0  0  0
    4.7430    0.2150    1.3750 H   0  0  0  0  0  0  0  0  0  0  0  0
    6.9000    1.1330   -0.5390 H   0  0  0  0  0  0  0  0  0  0  0  0
    7.1460    0.6440    1.1510 H   0  0  0  0  0  0  0  0  0  0  0  0
    7.4930   -1.1330   -0.3480 H   0  0  0  0  0  0  0  0  0  0  0  0
    3.1710    1.9390    2.1060 H   0  0  0  0  0  0  0  0  0  0  0  0
    3.4780    4.6210    0.9260 H   0  0  0  0  0  0  0  0  0  0  0  0
    3.4870    4.1470    2.7190 H   0  0  0  0  0  0  0  0  0  0  0  0
    1.3220    4.8480    2.6060 H   0  0  0  0  0  0  0  0  0  0  0  0
    1.6490    5.7990    0.3360 H   0  0  0  0  0  0  0  0  0  0  0  0
   -0.0380    5.0690    0.5680 H   0  0  0  0  0  0  0  0  0  0  0  0
    3.2350    4.8280   -1.1440 H   0  0  0  0  0  0  0  0  0  0  0  0
    3.6420    3.4310   -3.1450 H   0  0  0  0  0  0  0  0  0  0  0  0
    1.8970    1.8550   -3.9330 H   0  0  0  0  0  0  0  0  0  0  0  0
   -0.1980    1.5860   -2.6330 H   0  0  0  0  0  0  0  0  0  0  0  0
   -0.5680    2.9310   -0.5900 H   0  0  0  0  0  0  0  0  0  0  0  0
    0.7440    2.2890    1.1540 H   0  0  0  0  0  0  0  0  0  0  0  0
    0.6280    0.2390    1.9150 H   0  0  0  0  0  0  0  0  0  0  0  0
   -2.4700   -1.9880    3.8520 H   0  0  0  0  0  0  0  0  0  0  0  0
   -1.8640    2.1410    4.8400 H   0  0  0  0  0  0  0  0  0  0  0  0
   -4.6120    1.5590    5.4990 H   0  0  0  0  0  0  0  0  0  0  0  0
   -5.4820   -0.5320    3.7540 H   0  0  0  0  0  0  0  0  0  0  0  0
   -5.2670   -1.9650    5.7590 H   0  0  0  0  0  0  0  0  0  0  0  0
   -6.9680   -1.7950    5.2760 H   0  0  0  0  0  0  0  0  0  0  0  0
   -6.3400   -0.8700    6.6570 H   0  0  0  0  0  0  0  0  0  0  0  0
   -6.3850    1.4320    2.6100 H   0  0  0  0  0  0  0  0  0  0  0  0
   -8.2870    3.0120    2.4170 H   0  0  0  0  0  0  0  0  0  0  0  0
   -9.5190    2.0160    6.4100 H   0  0  0  0  0  0  0  0  0  0  0  0
   -7.6170    0.4360    6.6030 H   0  0  0  0  0  0  0  0  0  0  0  0
   -0.1610   -3.9530    2.6840 H   0  0  0  0  0  0  0  0  0  0  0  0
    0.8680   -2.6480    3.2150 H   0  0  0  0  0  0  0  0  0  0  0  0
    0.9650   -3.1870    1.4840 H   0  0  0  0  0  0  0  0  0  0  0  0
   -1.1230   -0.6510   -1.2480 H   0  0  0  0  0  0  0  0  0  0  0  0
    0.0400   -1.9520   -1.2020 H   0  0  0  0  0  0  0  0  0  0  0  0
    0.1240   -0.6600    0.0900 H   0  0  0  0  0  0  0  0  0  0  0  0
  1 49  1  0  0  0  0
  1 50  1  0  0  0  0
  1 51  1  0  0  0  0
  1  2  1  0  0  0  0
  2 52  1  0  0  0  0
  2  3  1  0  0  0  0
  3 53  1  0  0  0  0
  3 54  1  0  0  0  0
  3 55  1  0  0  0  0
  2  4  1  0  0  0  0
  4 56  1  0  0  0  0
  4 57  1  0  0  0  0
  4  5  1  0  0  0  0
  5 58  1  0  0  0  0
  5  6  1  0  0  0  0
  6  7  2  0  0  0  0
  6  8  1  0  0  0  0
  8 59  1  0  0  0  0
  8  9  1  0  0  0  0
  9 60  1  0  0  0  0
  9 61  1  0  0  0  0
  9 10  1  0  0  0  0
 10 62  1  0  0  0  0
 10 63  1  0  0  0  0
 10 11  1  0  0  0  0
 11 64  1  0  0  0  0
  8 12  1  0  0  0  0
 12 65  1  0  0  0  0
 12 13  1  0  0  0  0
 13 66  1  0  0  0  0
 13 67  1  0  0  0  0
 13 14  1  0  0  0  0
 14 68  1  0  0  0  0
 14 15  1  0  0  0  0
 15 69  1  0  0  0  0
 15 70  1  0  0  0  0
 15 16  1  0  0  0  0
 16 17  2  0  0  0  0
 17 71  1  0  0  0  0
 17 18  1  0  0  0  0
 18 72  1  0  0  0  0
 18 19  2  0  0  0  0
 19 73  1  0  0  0  0
 19 20  1  0  0  0  0
 20 74  1  0  0  0  0
 20 21  2  0  0  0  0
 21 16  1  0  0  0  0
 21 75  1  0  0  0  0
 14 22  1  0  0  0  0
 22 76  1  0  0  0  0
 22 23  1  0  0  0  0
 23 24  2  0  0  0  0
 23 25  1  0  0  0  0
 25 26  2  0  0  0  0
 26 77  1  0  0  0  0
 26 27  1  0  0  0  0
 27 28  2  0  0  0  0
 28 78  1  0  0  0  0
 28 29  1  0  0  0  0
 29 30  2  0  0  0  0
 30 25  1  0  0  0  0
 30 79  1  0  0  0  0
 29 31  1  0  0  0  0
 31 32  2  0  0  0  0
 31 33  1  0  0  0  0
 33 80  1  0  0  0  0
 33 34  1  0  0  0  0
 34 81  1  0  0  0  0
 34 35  1  0  0  0  0
 35 82  1  0  0  0  0
 35 83  1  0  0  0  0
 35 84  1  0  0  0  0
 34 36  1  0  0  0  0
 36 37  2  0  0  0  0
 37 85  1  0  0  0  0
 37 38  1  0  0  0  0
 38 86  1  0  0  0  0
 38 39  2  0  0  0  0
 39 40  1  0  0  0  0
 39 41  1  0  0  0  0
 41 87  1  0  0  0  0
 41 42  2  0  0  0  0
 42 36  1  0  0  0  0
 42 88  1  0  0  0  0
 27 43  1  0  0  0  0
 43 44  1  0  0  0  0
 44 89  1  0  0  0  0
 44 90  1  0  0  0  0
 44 91  1  0  0  0  0
 43 45  1  0  0  0  0
 45 46  2  0  0  0  0
 45 47  2  0  0  0  0
 45 48  1  0  0  0  0
 48 92  1  0  0  0  0
 48 93  1  0  0  0  0
 48 94  1  0  0  0  0
M  END
>  <LOGBIO>
6.1200

>  <PRED_LOGBIO>
6.8200

>  <XV_RES>
-0.8080

>  <WHL_TMPL>
2

>  <ANCH>
55-58;88-91

$$$$
ROW2
  -MTS-   01071500203D 0   0.00000     0.00000     0

 83 86  0  0  1  0  0  0  0  0999 V2000
   -6.0240    0.4680    4.3150 C   0  0  0  0  0  0  0  0  0  0  0  0
   -5.3260    1.5930    5.1240 C   0  0  0  0  0  0  0  0  0  0  0  0
   -6.1330    1.7590    6.4090 C   0  0  0  0  0  0  0  0  0  0  0  0
   -3.9780    1.2110    5.5340 N   0  0  0  0  0  0  0  0  0  0  0  0
   -2.9830    1.0910    4.6320 C   0  0  0  0  0  0  0  0  0  0  0  0
   -2.7730   -0.1460    4.0290 C   0  0  0  0  0  0  0  0  0  0  0  0
   -1.7980   -0.2500    3.0420 C   0  0  0  0  0  0  0  0  0  0  0  0
   -1.0450    0.8610    2.6730 C   0  0  0  0  0  0  0  0  0  0  0  0
   -1.2070    2.1000    3.3070 C   0  0  0  0  0  0  0  0  0  0  0  0
   -2.1950    2.1940    4.2990 C   0  0  0  0  0  0  0  0  0  0  0  0
   -0.2910    3.2320    2.8570 C   0  0  0  0  0  0  0  0  0  0  0  0
   -0.4280    4.3140    3.3910 O   0  0  0  0  0  0  0  0  0  0  0  0
    0.6670    3.1320    1.9110 N   0  0  0  0  0  0  0  0  0  0  0  0
    1.5320    4.2990    1.6370 C   0  0  1  0  0  0  0  0  0  0  0  0
    1.1240    5.0280    0.3190 C   0  0  0  0  0  0  0  0  0  0  0  0
    1.1690    4.0350   -0.8550 C   0  0  0  0  0  0  0  0  0  0  0  0
    0.1340    3.1100   -1.0360 C   0  0  0  0  0  0  0  0  0  0  0  0
    0.1640    2.2220   -2.1150 C   0  0  0  0  0  0  0  0  0  0  0  0
    1.2440    2.2390   -3.0010 C   0  0  0  0  0  0  0  0  0  0  0  0
    2.2930    3.1440   -2.8080 C   0  0  0  0  0  0  0  0  0  0  0  0
    2.2520    4.0440   -1.7400 C   0  0  0  0  0  0  0  0  0  0  0  0
    3.0790    4.0570    1.6740 C   0  0  2  0  0  0  0  0  0  0  0  0
    3.5390    4.3150    3.0320 O   0  0  0  0  0  0  0  0  0  0  0  0
    3.3960    2.6010    1.1920 C   0  0  0  0  0  0  0  0  0  0  0  0
    4.8260    2.3670    0.8600 N   0  0  0  0  0  0  0  0  0  0  0  0
    5.0970    1.6410   -0.4000 C   0  0  0  0  0  0  0  0  0  0  0  0
    4.4920    0.2330   -0.2550 C   0  0  0  0  0  0  0  0  0  0  0  0
    3.2300   -0.0500   -0.7920 C   0  0  0  0  0  0  0  0  0  0  0  0
    2.6660   -1.3210   -0.6460 C   0  0  0  0  0  0  0  0  0  0  0  0
    3.3740   -2.3280    0.0150 C   0  0  0  0  0  0  0  0  0  0  0  0
    4.6540   -2.0750    0.5280 C   0  0  0  0  0  0  0  0  0  0  0  0
    5.1900   -0.7830    0.4110 C   0  0  0  0  0  0  0  0  0  0  0  0
    5.4540   -3.2070    1.2020 C   0  0  0  0  0  0  0  0  0  0  0  0
    5.2300   -3.1790    2.5440 F   0  0  0  0  0  0  0  0  0  0  0  0
    6.7880   -3.0530    0.9730 F   0  0  0  0  0  0  0  0  0  0  0  0
    5.0660   -4.4210    0.7180 F   0  0  0  0  0  0  0  0  0  0  0  0
   -1.5710   -1.4230    2.4240 N   0  0  0  0  0  0  0  0  0  0  0  0
   -2.2920   -1.8290    1.2390 C   0  0  0  0  0  0  0  0  0  0  0  0
   -1.2920   -2.2590    0.1350 C   0  0  0  0  0  0  0  0  0  0  0  0
   -0.3800   -3.4240    0.6120 C   0  0  0  0  0  0  0  0  0  0  0  0
    0.5000   -3.0100    1.8180 C   0  0  0  0  0  0  0  0  0  0  0  0
   -0.5580   -2.5830    3.2080 S   0  0  0  0  0  0  0  0  0  0  0  0
   -1.4040   -3.7050    3.5400 O   0  0  0  0  0  0  0  0  0  0  0  0
    0.1970   -2.0050    4.2760 O   0  0  0  0  0  0  0  0  0  0  0  0
   -7.1040    0.5720    4.3900 H   0  0  0  0  0  0  0  0  0  0  0  0
   -5.7670    0.6290    3.2700 H   0  0  0  0  0  0  0  0  0  0  0  0
   -5.6500   -0.4720    4.7150 H   0  0  0  0  0  0  0  0  0  0  0  0
   -5.3220    2.5190    4.5530 H   0  0  0  0  0  0  0  0  0  0  0  0
   -6.5530    0.7990    6.7000 H   0  0  0  0  0  0  0  0  0  0  0  0
   -6.9370    2.4720    6.2420 H   0  0  0  0  0  0  0  0  0  0  0  0
   -5.4820    2.1250    7.2000 H   0  0  0  0  0  0  0  0  0  0  0  0
   -3.7870    1.0340    6.5100 H   0  0  0  0  0  0  0  0  0  0  0  0
   -3.3550   -1.0070    4.3210 H   0  0  0  0  0  0  0  0  0  0  0  0
   -0.3190    0.7660    1.8790 H   0  0  0  0  0  0  0  0  0  0  0  0
   -2.3480    3.1320    4.8120 H   0  0  0  0  0  0  0  0  0  0  0  0
    0.7910    2.2710    1.3970 H   0  0  0  0  0  0  0  0  0  0  0  0
    1.3360    5.0140    2.4330 H   0  0  0  0  0  0  0  0  0  0  0  0
    1.8890    5.7770    0.1250 H   0  0  0  0  0  0  0  0  0  0  0  0
    0.1030    5.3870    0.4300 H   0  0  0  0  0  0  0  0  0  0  0  0
   -0.6910    3.0820   -0.3390 H   0  0  0  0  0  0  0  0  0  0  0  0
   -0.6460    1.5240   -2.2640 H   0  0  0  0  0  0  0  0  0  0  0  0
    1.2690    1.5530   -3.8350 H   0  0  0  0  0  0  0  0  0  0  0  0
    3.1350    3.1470   -3.4850 H   0  0  0  0  0  0  0  0  0  0  0  0
    3.0580    4.7480   -1.5980 H   0  0  0  0  0  0  0  0  0  0  0  0
    3.5510    4.7560    0.9870 H   0  0  0  0  0  0  0  0  0  0  0  0
    2.7580    4.4220    3.5970 H   0  0  0  0  0  0  0  0  0  0  0  0
    2.8510    2.4730    0.2590 H   0  0  0  0  0  0  0  0  0  0  0  0
    3.1150    1.9230    1.9950 H   0  0  0  0  0  0  0  0  0  0  0  0
    5.1750    1.7670    1.5940 H   0  0  0  0  0  0  0  0  0  0  0  0
    6.1760    1.5220   -0.4780 H   0  0  0  0  0  0  0  0  0  0  0  0
    4.5990    2.1490   -1.2230 H   0  0  0  0  0  0  0  0  0  0  0  0
    2.6880    0.7190   -1.3230 H   0  0  0  0  0  0  0  0  0  0  0  0
    1.6830   -1.5240   -1.0440 H   0  0  0  0  0  0  0  0  0  0  0  0
    2.9330   -3.3070    0.1310 H   0  0  0  0  0  0  0  0  0  0  0  0
    6.1570   -0.5680    0.8420 H   0  0  0  0  0  0  0  0  0  0  0  0
   -2.8060   -0.9450    0.8680 H   0  0  0  0  0  0  0  0  0  0  0  0
   -2.9210   -2.6850    1.4750 H   0  0  0  0  0  0  0  0  0  0  0  0
   -0.6370   -1.4070   -0.0330 H   0  0  0  0  0  0  0  0  0  0  0  0
   -1.8630   -2.6060   -0.7230 H   0  0  0  0  0  0  0  0  0  0  0  0
    0.3040   -3.6310   -0.2080 H   0  0  0  0  0  0  0  0  0  0  0  0
   -1.0190   -4.2460    0.9260 H   0  0  0  0  0  0  0  0  0  0  0  0
    1.0220   -2.1000    1.5290 H   0  0  0  0  0  0  0  0  0  0  0  0
    1.0970   -3.8620    2.1350 H   0  0  0  0  0  0  0  0  0  0  0  0
  1 45  1  0  0  0  0
  1 46  1  0  0  0  0
  1 47  1  0  0  0  0
  1  2  1  0  0  0  0
  2 48  1  0  0  0  0
  2  3  1  0  0  0  0
  3 49  1  0  0  0  0
  3 50  1  0  0  0  0
  3 51  1  0  0  0  0
  2  4  1  0  0  0  0
  4 52  1  0  0  0  0
  4  5  1  0  0  0  0
  5  6  2  0  0  0  0
  6 53  1  0  0  0  0
  6  7  1  0  0  0  0
  7  8  2  0  0  0  0
  8 54  1  0  0  0  0
  8  9  1  0  0  0  0
  9 10  2  0  0  0  0
 10  5  1  0  0  0  0
 10 55  1  0  0  0  0
  9 11  1  0  0  0  0
 11 12  2  0  0  0  0
 11 13  1  0  0  0  0
 13 56  1  0  0  0  0
 13 14  1  0  0  0  0
 14 57  1  0  0  0  0
 14 15  1  0  0  0  0
 15 58  1  0  0  0  0
 15 59  1  0  0  0  0
 15 16  1  0  0  0  0
 16 17  2  0  0  0  0
 17 60  1  0  0  0  0
 17 18  1  0  0  0  0
 18 61  1  0  0  0  0
 18 19  2  0  0  0  0
 19 62  1  0  0  0  0
 19 20  1  0  0  0  0
 20 63  1  0  0  0  0
 20 21  2  0  0  0  0
 21 16  1  0  0  0  0
 21 64  1  0  0  0  0
 14 22  1  0  0  0  0
 22 65  1  0  0  0  0
 22 23  1  0  0  0  0
 23 66  1  0  0  0  0
 22 24  1  0  0  0  0
 24 67  1  0  0  0  0
 24 68  1  0  0  0  0
 24 25  1  0  0  0  0
 25 69  1  0  0  0  0
 25 26  1  0  0  0  0
 26 70  1  0  0  0  0
 26 71  1  0  0  0  0
 26 27  1  0  0  0  0
 27 28  2  0  0  0  0
 28 72  1  0  0  0  0
 28 29  1  0  0  0  0
 29 73  1  0  0  0  0
 29 30  2  0  0  0  0
 30 74  1  0  0  0  0
 30 31  1  0  0  0  0
 31 32  2  0  0  0  0
 32 27  1  0  0  0  0
 32 75  1  0  0  0  0
 31 33  1  0  0  0  0
 33 34  1  0  0  0  0
 33 35  1  0  0  0  0
 33 36  1  0  0  0  0
  7 37  1  0  0  0  0
 37 38  1  0  0  0  0
 38 76  1  0  0  0  0
 38 77  1  0  0  0  0
 38 39  1  0  0  0  0
 39 78  1  0  0  0  0
 39 79  1  0  0  0  0
 39 40  1  0  0  0  0
 40 80  1  0  0  0  0
 40 81  1  0  0  0  0
 40 41  1  0  0  0  0
 41 82  1  0  0  0  0
 41 83  1  0  0  0  0
 41 42  1  0  0  0  0
 42 37  1  0  0  0  0
 42 43  2  0  0  0  0
 42 44  2  0  0  0  0
M  END
>  <LOGBIO>
6.3800

>  <PRED_LOGBIO>
7.5700

>  <XV_RES>
-1.2880

>  <WHL_TMPL>
1

>  <ANCH>
78-80;81-82

$$$$
ROW4
  -MTS-   01071500203D 0   0.00000     0.00000     0

113116  0  0  1  0  0  0  0  0999 V2000
    0.0590    3.4670   -1.4780 C   0  0  0  0  0  0  0  0  0  0  0  0
    1.2870    4.0070   -0.7500 C   0  0  0  0  0  0  0  0  0  0  0  0
    1.9940    4.8980   -1.7670 C   0  0  0  0  0  0  0  0  0  0  0  0
    1.0340    4.9120    0.4700 C   0  0  0  0  0  0  0  0  0  0  0  0
    1.5450    4.2020    1.7590 C   0  0  2  0  0  0  0  0  0  0  0  0
    0.8330    2.9260    1.9330 N   0  0  0  0  0  0  0  0  0  0  0  0
    0.2990    2.6030    3.1280 C   0  0  0  0  0  0  0  0  0  0  0  0
    0.4730    3.3530    4.0700 O   0  0  0  0  0  0  0  0  0  0  0  0
   -0.5180    1.3420    3.3610 C   0  0  0  0  0  0  0  0  0  0  0  0
   -0.1940    0.2030    2.6150 C   0  0  0  0  0  0  0  0  0  0  0  0
   -0.9200   -0.9760    2.7660 C   0  0  0  0  0  0  0  0  0  0  0  0
   -1.9400   -1.0580    3.7080 C   0  0  0  0  0  0  0  0  0  0  0  0
   -2.2780    0.0650    4.4670 C   0  0  0  0  0  0  0  0  0  0  0  0
   -1.5810    1.2640    4.2760 C   0  0  0  0  0  0  0  0  0  0  0  0
   -3.4070   -0.0780    5.4630 C   0  0  0  0  0  0  0  0  0  0  0  0
   -3.2680   -0.7960    6.4420 O   0  0  0  0  0  0  0  0  0  0  0  0
   -4.5490    0.5770    5.2740 N   0  0  0  0  0  0  0  0  0  0  0  0
   -4.5430    2.0400    5.1330 C   0  0  2  0  0  0  0  0  0  0  0  0
   -3.6900    2.4320    3.9300 C   0  0  0  0  0  0  0  0  0  0  0  0
   -5.9560    2.5320    4.9290 C   0  0  0  0  0  0  0  0  0  0  0  0
   -6.4790    2.6440    3.6360 C   0  0  0  0  0  0  0  0  0  0  0  0
   -7.7890    3.1000    3.4470 C   0  0  0  0  0  0  0  0  0  0  0  0
   -8.5770    3.4440    4.5520 C   0  0  0  0  0  0  0  0  0  0  0  0
   -9.8400    3.8840    4.3700 F   0  0  0  0  0  0  0  0  0  0  0  0
   -8.0540    3.3320    5.8460 C   0  0  0  0  0  0  0  0  0  0  0  0
   -6.7440    2.8760    6.0350 C   0  0  0  0  0  0  0  0  0  0  0  0
   -0.6630   -2.0460    1.9970 N   0  0  0  0  0  0  0  0  0  0  0  0
    0.3300   -3.0400    2.3550 C   0  0  0  0  0  0  0  0  0  0  0  0
   -1.5450   -2.2190    0.5180 S   0  0  0  0  0  0  0  0  0  0  0  0
   -1.4770   -3.6160    0.1560 O   0  0  0  0  0  0  0  0  0  0  0  0
   -2.8190   -1.5630    0.7060 O   0  0  0  0  0  0  0  0  0  0  0  0
   -0.5040   -1.2450   -0.5790 C   0  0  0  0  0  0  0  0  0  0  0  0
    3.0910    3.9840    1.7190 C   0  0  1  0  0  0  0  0  0  0  0  0
    3.6910    4.3510    2.9890 O   0  0  0  0  0  0  0  0  0  0  0  0
    3.3980    2.5070    1.3020 C   0  0  0  0  0  0  0  0  0  0  0  0
    4.8380    2.2640    1.0220 C   0  0  1  0  0  0  0  0  0  0  0  0
    5.0840    0.8820    0.5860 C   0  0  0  0  0  0  0  0  0  0  0  0
    5.5590    2.4270    2.3390 C   0  0  0  0  0  0  0  0  0  0  0  0
    4.9210    2.6610    3.3640 O   0  0  0  0  0  0  0  0  0  0  0  0
    6.8830    2.3170    2.3900 N   0  0  0  0  0  0  0  0  0  0  0  0
    7.5840    2.4760    3.6720 C   0  0  0  0  0  0  0  0  0  0  0  0
    9.0870    2.3030    3.4550 C   0  0  0  0  0  0  0  0  0  0  0  0
    9.8160    2.4680    4.7880 C   0  0  0  0  0  0  0  0  0  0  0  0
    9.9400    1.1040    5.4920 C   0  0  0  0  0  0  0  0  0  0  0  0
   10.8310    1.1970    6.7440 C   0  0  0  0  0  0  0  0  0  0  0  0
   12.1510    1.7600    6.4240 N   0  0  0  0  0  0  0  0  0  0  0  0
   12.9640    1.8290    7.6460 C   0  0  0  0  0  0  0  0  0  0  0  0
   13.7380    0.5430    7.8100 C   0  0  0  0  0  0  0  0  0  0  0  0
   13.1790   -0.5240    8.5230 C   0  0  0  0  0  0  0  0  0  0  0  0
   13.8970   -1.7170    8.6740 C   0  0  0  0  0  0  0  0  0  0  0  0
   15.1740   -1.8420    8.1130 C   0  0  0  0  0  0  0  0  0  0  0  0
   15.7320   -0.7740    7.4000 C   0  0  0  0  0  0  0  0  0  0  0  0
   15.0150    0.4180    7.2490 C   0  0  0  0  0  0  0  0  0  0  0  0
   12.0290    3.1080    5.8510 C   0  0  0  0  0  0  0  0  0  0  0  0
   11.1970    3.1060    4.5560 C   0  0  0  0  0  0  0  0  0  0  0  0
   -0.5370    4.2980   -1.8480 H   0  0  0  0  0  0  0  0  0  0  0  0
    0.3760    2.8470   -2.3140 H   0  0  0  0  0  0  0  0  0  0  0  0
   -0.5370    2.8710   -0.7900 H   0  0  0  0  0  0  0  0  0  0  0  0
    1.9380    3.1840   -0.4650 H   0  0  0  0  0  0  0  0  0  0  0  0
    1.3530    5.7400   -2.0200 H   0  0  0  0  0  0  0  0  0  0  0  0
    2.2080    4.3230   -2.6660 H   0  0  0  0  0  0  0  0  0  0  0  0
    2.9250    5.2660   -1.3420 H   0  0  0  0  0  0  0  0  0  0  0  0
   -0.0450    5.0080    0.5710 H   0  0  0  0  0  0  0  0  0  0  0  0
    1.5980    5.8330    0.3400 H   0  0  0  0  0  0  0  0  0  0  0  0
    1.3220    4.8480    2.6060 H   0  0  0  0  0  0  0  0  0  0  0  0
    0.7440    2.2890    1.1540 H   0  0  0  0  0  0  0  0  0  0  0  0
    0.6270    0.2250    1.9070 H   0  0  0  0  0  0  0  0  0  0  0  0
   -2.4700   -1.9880    3.8520 H   0  0  0  0  0  0  0  0  0  0  0  0
   -1.8640    2.1410    4.8400 H   0  0  0  0  0  0  0  0  0  0  0  0
   -5.4210    0.0680    5.2270 H   0  0  0  0  0  0  0  0  0  0  0  0
   -4.1290    2.4890    6.0330 H   0  0  0  0  0  0  0  0  0  0  0  0
   -2.6720    2.0770    4.0760 H   0  0  0  0  0  0  0  0  0  0  0  0
   -3.6860    3.5150    3.8260 H   0  0  0  0  0  0  0  0  0  0  0  0
   -4.1040    1.9820    3.0300 H   0  0  0  0  0  0  0  0  0  0  0  0
   -5.8720    2.3780    2.7830 H   0  0  0  0  0  0  0  0  0  0  0  0
   -8.1920    3.1860    2.4490 H   0  0  0  0  0  0  0  0  0  0  0  0
   -8.6610    3.5970    6.6990 H   0  0  0  0  0  0  0  0  0  0  0  0
   -6.3400    2.7890    7.0330 H   0  0  0  0  0  0  0  0  0  0  0  0
   -0.1610   -3.9530    2.6840 H   0  0  0  0  0  0  0  0  0  0  0  0
    0.8680   -2.6480    3.2150 H   0  0  0  0  0  0  0  0  0  0  0  0
    0.9650   -3.1870    1.4840 H   0  0  0  0  0  0  0  0  0  0  0  0
   -1.1230   -0.6510   -1.2480 H   0  0  0  0  0  0  0  0  0  0  0  0
    0.0400   -1.9520   -1.2020 H   0  0  0  0  0  0  0  0  0  0  0  0
    0.1240   -0.6600    0.0900 H   0  0  0  0  0  0  0  0  0  0  0  0
    3.4920    4.6310    0.9420 H   0  0  0  0  0  0  0  0  0  0  0  0
    2.9740    4.5320    3.6170 H   0  0  0  0  0  0  0  0  0  0  0  0
    2.8790    2.3480    0.3590 H   0  0  0  0  0  0  0  0  0  0  0  0
    3.0920    1.8630    2.1240 H   0  0  0  0  0  0  0  0  0  0  0  0
    5.2150    2.9770    0.2920 H   0  0  0  0  0  0  0  0  0  0  0  0
    4.1380    0.3700    0.4240 H   0  0  0  0  0  0  0  0  0  0  0  0
    5.5750    0.3760    1.4140 H   0  0  0  0  0  0  0  0  0  0  0  0
    5.7000    0.9370   -0.3090 H   0  0  0  0  0  0  0  0  0  0  0  0
    7.4070    2.1250    1.5490 H   0  0  0  0  0  0  0  0  0  0  0  0
    7.3870    3.4680    4.0730 H   0  0  0  0  0  0  0  0  0  0  0  0
    7.2310    1.7240    4.3750 H   0  0  0  0  0  0  0  0  0  0  0  0
    9.2840    1.3110    3.0550 H   0  0  0  0  0  0  0  0  0  0  0  0
    9.4410    3.0550    2.7530 H   0  0  0  0  0  0  0  0  0  0  0  0
    9.1940    3.1360    5.3800 H   0  0  0  0  0  0  0  0  0  0  0  0
   10.3610    0.3770    4.8010 H   0  0  0  0  0  0  0  0  0  0  0  0
    8.9500    0.7520    5.7770 H   0  0  0  0  0  0  0  0  0  0  0  0
   10.3440    1.8220    7.4900 H   0  0  0  0  0  0  0  0  0  0  0  0
   10.9550    0.2060    7.1760 H   0  0  0  0  0  0  0  0  0  0  0  0
   12.3130    1.9730    8.5070 H   0  0  0  0  0  0  0  0  0  0  0  0
   13.6580    2.6640    7.5730 H   0  0  0  0  0  0  0  0  0  0  0  0
   12.1950   -0.4280    8.9550 H   0  0  0  0  0  0  0  0  0  0  0  0
   13.4660   -2.5400    9.2240 H   0  0  0  0  0  0  0  0  0  0  0  0
   15.7280   -2.7610    8.2300 H   0  0  0  0  0  0  0  0  0  0  0  0
   16.7170   -0.8700    6.9670 H   0  0  0  0  0  0  0  0  0  0  0  0
   15.4450    1.2420    6.6990 H   0  0  0  0  0  0  0  0  0  0  0  0
   11.5630    3.7700    6.5790 H   0  0  0  0  0  0  0  0  0  0  0  0
   13.0210    3.5040    5.6430 H   0  0  0  0  0  0  0  0  0  0  0  0
   11.7280    2.5510    3.7850 H   0  0  0  0  0  0  0  0  0  0  0  0
   11.0690    4.1290    4.2050 H   0  0  0  0  0  0  0  0  0  0  0  0
  1 56  1  0  0  0  0
  1 57  1  0  0  0  0
  1 58  1  0  0  0  0
  1  2  1  0  0  0  0
  2 59  1  0  0  0  0
  2  3  1  0  0  0  0
  3 60  1  0  0  0  0
  3 61  1  0  0  0  0
  3 62  1  0  0  0  0
  2  4  1  0  0  0  0
  4 63  1  0  0  0  0
  4 64  1  0  0  0  0
  4  5  1  0  0  0  0
  5 65  1  0  0  0  0
  5  6  1  0  0  0  0
  6 66  1  0  0  0  0
  6  7  1  0  0  0  0
  7  8  2  0  0  0  0
  7  9  1  0  0  0  0
  9 10  2  0  0  0  0
 10 67  1  0  0  0  0
 10 11  1  0  0  0  0
 11 12  2  0  0  0  0
 12 68  1  0  0  0  0
 12 13  1  0  0  0  0
 13 14  2  0  0  0  0
 14  9  1  0  0  0  0
 14 69  1  0  0  0  0
 13 15  1  0  0  0  0
 15 16  2  0  0  0  0
 15 17  1  0  0  0  0
 17 70  1  0  0  0  0
 17 18  1  0  0  0  0
 18 71  1  0  0  0  0
 18 19  1  0  0  0  0
 19 72  1  0  0  0  0
 19 73  1  0  0  0  0
 19 74  1  0  0  0  0
 18 20  1  0  0  0  0
 20 21  2  0  0  0  0
 21 75  1  0  0  0  0
 21 22  1  0  0  0  0
 22 76  1  0  0  0  0
 22 23  2  0  0  0  0
 23 24  1  0  0  0  0
 23 25  1  0  0  0  0
 25 77  1  0  0  0  0
 25 26  2  0  0  0  0
 26 20  1  0  0  0  0
 26 78  1  0  0  0  0
 11 27  1  0  0  0  0
 27 28  1  0  0  0  0
 28 79  1  0  0  0  0
 28 80  1  0  0  0  0
 28 81  1  0  0  0  0
 27 29  1  0  0  0  0
 29 30  2  0  0  0  0
 29 31  2  0  0  0  0
 29 32  1  0  0  0  0
 32 82  1  0  0  0  0
 32 83  1  0  0  0  0
 32 84  1  0  0  0  0
  5 33  1  0  0  0  0
 33 85  1  0  0  0  0
 33 34  1  0  0  0  0
 34 86  1  0  0  0  0
 33 35  1  0  0  0  0
 35 87  1  0  0  0  0
 35 88  1  0  0  0  0
 35 36  1  0  0  0  0
 36 89  1  0  0  0  0
 36 37  1  0  0  0  0
 37 90  1  0  0  0  0
 37 91  1  0  0  0  0
 37 92  1  0  0  0  0
 36 38  1  0  0  0  0
 38 39  2  0  0  0  0
 38 40  1  0  0  0  0
 40 93  1  0  0  0  0
 40 41  1  0  0  0  0
 41 94  1  0  0  0  0
 41 95  1  0  0  0  0
 41 42  1  0  0  0  0
 42 96  1  0  0  0  0
 42 97  1  0  0  0  0
 42 43  1  0  0  0  0
 43 98  1  0  0  0  0
 43 44  1  0  0  0  0
 44 99  1  0  0  0  0
 44100  1  0  0  0  0
 44 45  1  0  0  0  0
 45101  1  0  0  0  0
 45102  1  0  0  0  0
 45 46  1  0  0  0  0
 46 47  1  0  0  0  0
 47103  1  0  0  0  0
 47104  1  0  0  0  0
 47 48  1  0  0  0  0
 48 49  2  0  0  0  0
 49105  1  0  0  0  0
 49 50  1  0  0  0  0
 50106  1  0  0  0  0
 50 51  2  0  0  0  0
 51107  1  0  0  0  0
 51 52  1  0  0  0  0
 52108  1  0  0  0  0
 52 53  2  0  0  0  0
 53 48  1  0  0  0  0
 53109  1  0  0  0  0
 46 54  1  0  0  0  0
 54110  1  0  0  0  0
 54111  1  0  0  0  0
 54 55  1  0  0  0  0
 55 43  1  0  0  0  0
 55112  1  0  0  0  0
 55113  1  0  0  0  0
M  END
>  <LOGBIO>
5.8700

>  <PRED_LOGBIO>
6.0900

>  <XV_RES>
-0.9240

>  <WHL_TMPL>
2

>  <ANCH>
55-58;55-58

$$$$
ROW5
  -MTS-   01071500203D 0   0.00000     0.00000     0

 83 85  0  0  1  0  0  0  0  0999 V2000
    5.2710   -3.2040    2.5540 C   0  0  0  0  0  0  0  0  0  0  0  0
    5.3700   -3.0730    1.1340 O   0  0  0  0  0  0  0  0  0  0  0  0
    4.6540   -2.0750    0.5280 C   0  0  0  0  0  0  0  0  0  0  0  0
    3.3740   -2.3280    0.0150 C   0  0  0  0  0  0  0  0  0  0  0  0
    2.6660   -1.3210   -0.6460 C   0  0  0  0  0  0  0  0  0  0  0  0
    3.2300   -0.0500   -0.7920 C   0  0  0  0  0  0  0  0  0  0  0  0
    4.4920    0.2330   -0.2550 C   0  0  0  0  0  0  0  0  0  0  0  0
    5.0970    1.6410   -0.4000 C   0  0  0  0  0  0  0  0  0  0  0  0
    4.8260    2.3670    0.8600 N   0  0  0  0  0  0  0  0  0  0  0  0
    3.3960    2.6010    1.1920 C   0  0  0  0  0  0  0  0  0  0  0  0
    3.0790    4.0570    1.6740 C   0  0  1  0  0  0  0  0  0  0  0  0
    3.5390    4.3150    3.0320 O   0  0  0  0  0  0  0  0  0  0  0  0
    1.5320    4.2990    1.6370 C   0  0  2  0  0  0  0  0  0  0  0  0
    1.1240    5.0280    0.3190 C   0  0  0  0  0  0  0  0  0  0  0  0
    1.1690    4.0350   -0.8550 C   0  0  0  0  0  0  0  0  0  0  0  0
    0.1340    3.1100   -1.0360 C   0  0  0  0  0  0  0  0  0  0  0  0
    0.1640    2.2220   -2.1150 C   0  0  0  0  0  0  0  0  0  0  0  0
   -0.8490    1.3490   -2.3010 F   0  0  0  0  0  0  0  0  0  0  0  0
    1.2440    2.2390   -3.0010 C   0  0  0  0  0  0  0  0  0  0  0  0
    2.2930    3.1440   -2.8080 C   0  0  0  0  0  0  0  0  0  0  0  0
    3.3450    3.1480   -3.6540 F   0  0  0  0  0  0  0  0  0  0  0  0
    2.2520    4.0440   -1.7400 C   0  0  0  0  0  0  0  0  0  0  0  0
    0.6670    3.1320    1.9110 N   0  0  0  0  0  0  0  0  0  0  0  0
   -0.2910    3.2320    2.8570 C   0  0  0  0  0  0  0  0  0  0  0  0
   -0.4280    4.3140    3.3910 O   0  0  0  0  0  0  0  0  0  0  0  0
   -1.2070    2.1000    3.3070 C   0  0  0  0  0  0  0  0  0  0  0  0
   -1.0450    0.8610    2.6730 C   0  0  0  0  0  0  0  0  0  0  0  0
   -1.7980   -0.2500    3.0420 C   0  0  0  0  0  0  0  0  0  0  0  0
   -2.7730   -0.1460    4.0290 C   0  0  0  0  0  0  0  0  0  0  0  0
   -2.9830    1.0910    4.6320 C   0  0  0  0  0  0  0  0  0  0  0  0
   -2.1950    2.1940    4.2990 C   0  0  0  0  0  0  0  0  0  0  0  0
   -3.9780    1.2110    5.5340 C   0  0  0  0  0  0  0  0  0  0  0  0
   -4.2000    2.3720    6.1210 N   0  0  0  0  0  0  0  0  0  0  0  0
   -5.2150    2.5670    7.0660 O   0  0  0  0  0  0  0  0  0  0  0  0
   -5.3600    3.8710    7.6360 C   0  0  0  0  0  0  0  0  0  0  0  0
   -6.5030    3.8640    8.6230 C   0  0  0  0  0  0  0  0  0  0  0  0
   -6.8240    4.9850    9.2830 C   0  0  0  0  0  0  0  0  0  0  0  0
   -4.8380    0.0170    5.8720 C   0  0  0  0  0  0  0  0  0  0  0  0
   -1.5710   -1.4230    2.4240 N   0  0  0  0  0  0  0  0  0  0  0  0
   -2.2920   -1.8290    1.2390 C   0  0  0  0  0  0  0  0  0  0  0  0
   -0.5580   -2.5830    3.2080 S   0  0  0  0  0  0  0  0  0  0  0  0
    0.2090   -1.9010    4.2230 O   0  0  0  0  0  0  0  0  0  0  0  0
   -1.4040   -3.7050    3.5400 O   0  0  0  0  0  0  0  0  0  0  0  0
    0.5950   -3.1270    1.9230 C   0  0  0  0  0  0  0  0  0  0  0  0
    5.1900   -0.7830    0.4110 C   0  0  0  0  0  0  0  0  0  0  0  0
    4.2360   -3.3920    2.8300 H   0  0  0  0  0  0  0  0  0  0  0  0
    5.8910   -4.0330    2.8870 H   0  0  0  0  0  0  0  0  0  0  0  0
    5.6110   -2.2850    3.0280 H   0  0  0  0  0  0  0  0  0  0  0  0
    2.9330   -3.3070    0.1310 H   0  0  0  0  0  0  0  0  0  0  0  0
    1.6830   -1.5240   -1.0440 H   0  0  0  0  0  0  0  0  0  0  0  0
    2.6880    0.7190   -1.3230 H   0  0  0  0  0  0  0  0  0  0  0  0
    4.5470    2.1490   -1.1900 H   0  0  0  0  0  0  0  0  0  0  0  0
    6.1720    1.5440   -0.5360 H   0  0  0  0  0  0  0  0  0  0  0  0
    5.2230    3.2860    0.7280 H   0  0  0  0  0  0  0  0  0  0  0  0
    3.1800    1.9550    2.0410 H   0  0  0  0  0  0  0  0  0  0  0  0
    2.8020    2.4170    0.2990 H   0  0  0  0  0  0  0  0  0  0  0  0
    3.5510    4.7560    0.9870 H   0  0  0  0  0  0  0  0  0  0  0  0
    2.7580    4.4220    3.5970 H   0  0  0  0  0  0  0  0  0  0  0  0
    1.3360    5.0150    2.4330 H   0  0  0  0  0  0  0  0  0  0  0  0
    1.8890    5.7770    0.1250 H   0  0  0  0  0  0  0  0  0  0  0  0
    0.1030    5.3870    0.4300 H   0  0  0  0  0  0  0  0  0  0  0  0
   -0.6910    3.0820   -0.3390 H   0  0  0  0  0  0  0  0  0  0  0  0
    1.2690    1.5530   -3.8350 H   0  0  0  0  0  0  0  0  0  0  0  0
    3.0580    4.7480   -1.5980 H   0  0  0  0  0  0  0  0  0  0  0  0
    0.7910    2.2710    1.3970 H   0  0  0  0  0  0  0  0  0  0  0  0
   -0.3190    0.7660    1.8790 H   0  0  0  0  0  0  0  0  0  0  0  0
   -3.3550   -1.0070    4.3210 H   0  0  0  0  0  0  0  0  0  0  0  0
   -2.3480    3.1320    4.8120 H   0  0  0  0  0  0  0  0  0  0  0  0
   -5.5660    4.5900    6.8470 H   0  0  0  0  0  0  0  0  0  0  0  0
   -4.4400    4.1470    8.1480 H   0  0  0  0  0  0  0  0  0  0  0  0
   -7.0610    2.9560    8.7960 H   0  0  0  0  0  0  0  0  0  0  0  0
   -6.2660    5.8930    9.1090 H   0  0  0  0  0  0  0  0  0  0  0  0
   -7.6420    4.9800    9.9890 H   0  0  0  0  0  0  0  0  0  0  0  0
   -4.2140   -0.7780    6.2740 H   0  0  0  0  0  0  0  0  0  0  0  0
   -5.5820    0.3040    6.6130 H   0  0  0  0  0  0  0  0  0  0  0  0
   -5.3400   -0.3350    4.9730 H   0  0  0  0  0  0  0  0  0  0  0  0
   -3.3640   -1.7680    1.4170 H   0  0  0  0  0  0  0  0  0  0  0  0
   -2.0620   -2.8800    1.0780 H   0  0  0  0  0  0  0  0  0  0  0  0
   -1.9580   -1.1890    0.4250 H   0  0  0  0  0  0  0  0  0  0  0  0
    0.0970   -3.8390    1.2670 H   0  0  0  0  0  0  0  0  0  0  0  0
    0.9230   -2.2670    1.3430 H   0  0  0  0  0  0  0  0  0  0  0  0
    1.4570   -3.6020    2.3860 H   0  0  0  0  0  0  0  0  0  0  0  0
    6.1570   -0.5680    0.8420 H   0  0  0  0  0  0  0  0  0  0  0  0
  1 46  1  0  0  0  0
  1 47  1  0  0  0  0
  1 48  1  0  0  0  0
  1  2  1  0  0  0  0
  2  3  1  0  0  0  0
  3  4  2  0  0  0  0
  4 49  1  0  0  0  0
  4  5  1  0  0  0  0
  5 50  1  0  0  0  0
  5  6  2  0  0  0  0
  6 51  1  0  0  0  0
  6  7  1  0  0  0  0
  7  8  1  0  0  0  0
  8 52  1  0  0  0  0
  8 53  1  0  0  0  0
  8  9  1  0  0  0  0
  9 54  1  0  0  0  0
  9 10  1  0  0  0  0
 10 55  1  0  0  0  0
 10 56  1  0  0  0  0
 10 11  1  0  0  0  0
 11 57  1  0  0  0  0
 11 12  1  0  0  0  0
 12 58  1  0  0  0  0
 11 13  1  0  0  0  0
 13 59  1  0  0  0  0
 13 14  1  0  0  0  0
 14 60  1  0  0  0  0
 14 61  1  0  0  0  0
 14 15  1  0  0  0  0
 15 16  2  0  0  0  0
 16 62  1  0  0  0  0
 16 17  1  0  0  0  0
 17 18  1  0  0  0  0
 17 19  2  0  0  0  0
 19 63  1  0  0  0  0
 19 20  1  0  0  0  0
 20 21  1  0  0  0  0
 20 22  2  0  0  0  0
 22 15  1  0  0  0  0
 22 64  1  0  0  0  0
 13 23  1  0  0  0  0
 23 65  1  0  0  0  0
 23 24  1  0  0  0  0
 24 25  2  0  0  0  0
 24 26  1  0  0  0  0
 26 27  2  0  0  0  0
 27 66  1  0  0  0  0
 27 28  1  0  0  0  0
 28 29  2  0  0  0  0
 29 67  1  0  0  0  0
 29 30  1  0  0  0  0
 30 31  2  0  0  0  0
 31 26  1  0  0  0  0
 31 68  1  0  0  0  0
 30 32  1  0  0  0  0
 32 33  2  0  0  0  0
 33 34  1  0  0  0  0
 34 35  1  0  0  0  0
 35 69  1  0  0  0  0
 35 70  1  0  0  0  0
 35 36  1  0  0  0  0
 36 71  1  0  0  0  0
 36 37  2  0  0  0  0
 37 72  1  0  0  0  0
 37 73  1  0  0  0  0
 32 38  1  0  0  0  0
 38 74  1  0  0  0  0
 38 75  1  0  0  0  0
 38 76  1  0  0  0  0
 28 39  1  0  0  0  0
 39 40  1  0  0  0  0
 40 77  1  0  0  0  0
 40 78  1  0  0  0  0
 40 79  1  0  0  0  0
 39 41  1  0  0  0  0
 41 42  2  0  0  0  0
 41 43  2  0  0  0  0
 41 44  1  0  0  0  0
 44 80  1  0  0  0  0
 44 81  1  0  0  0  0
 44 82  1  0  0  0  0
  7 45  2  0  0  0  0
 45  3  1  0  0  0  0
 45 83  1  0  0  0  0
M  END
>  <LOGBIO>
6.4400

>  <PRED_LOGBIO>
6.1500

>  <XV_RES>
0.2660

>  <WHL_TMPL>
1

>  <ANCH>
22-46;22-24

$$$$
ROW6
  -MTS-   01071500203D 0   0.00000     0.00000     0

 81 84  0  0  1  0  0  0  0  0999 V2000
    5.2710   -3.2040    2.5540 C   0  0  0  0  0  0  0  0  0  0  0  0
    5.3700   -3.0730    1.1340 O   0  0  0  0  0  0  0  0  0  0  0  0
    4.6540   -2.0750    0.5280 C   0  0  0  0  0  0  0  0  0  0  0  0
    3.3740   -2.3280    0.0150 C   0  0  0  0  0  0  0  0  0  0  0  0
    2.6660   -1.3210   -0.6460 C   0  0  0  0  0  0  0  0  0  0  0  0
    3.2300   -0.0500   -0.7920 C   0  0  0  0  0  0  0  0  0  0  0  0
    4.4920    0.2330   -0.2550 C   0  0  0  0  0  0  0  0  0  0  0  0
    5.0970    1.6410   -0.4000 C   0  0  0  0  0  0  0  0  0  0  0  0
    4.8260    2.3670    0.8600 N   0  0  0  0  0  0  0  0  0  0  0  0
    3.3960    2.6010    1.1920 C   0  0  0  0  0  0  0  0  0  0  0  0
    3.0790    4.0570    1.6740 C   0  0  1  0  0  0  0  0  0  0  0  0
    3.5390    4.3150    3.0320 O   0  0  0  0  0  0  0  0  0  0  0  0
    1.5320    4.2990    1.6370 C   0  0  2  0  0  0  0  0  0  0  0  0
    1.1240    5.0280    0.3190 C   0  0  0  0  0  0  0  0  0  0  0  0
    1.1690    4.0350   -0.8550 C   0  0  0  0  0  0  0  0  0  0  0  0
    0.1340    3.1100   -1.0360 C   0  0  0  0  0  0  0  0  0  0  0  0
    0.1640    2.2220   -2.1150 C   0  0  0  0  0  0  0  0  0  0  0  0
   -0.8490    1.3490   -2.3010 F   0  0  0  0  0  0  0  0  0  0  0  0
    1.2440    2.2390   -3.0010 C   0  0  0  0  0  0  0  0  0  0  0  0
    2.2930    3.1440   -2.8080 C   0  0  0  0  0  0  0  0  0  0  0  0
    3.3450    3.1480   -3.6540 F   0  0  0  0  0  0  0  0  0  0  0  0
    2.2520    4.0440   -1.7400 C   0  0  0  0  0  0  0  0  0  0  0  0
    0.6670    3.1320    1.9110 N   0  0  0  0  0  0  0  0  0  0  0  0
   -0.2910    3.2320    2.8570 C   0  0  0  0  0  0  0  0  0  0  0  0
   -0.4280    4.3140    3.3910 O   0  0  0  0  0  0  0  0  0  0  0  0
   -1.2070    2.1000    3.3070 C   0  0  0  0  0  0  0  0  0  0  0  0
   -1.0450    0.8610    2.6730 C   0  0  0  0  0  0  0  0  0  0  0  0
   -1.7980   -0.2500    3.0420 C   0  0  0  0  0  0  0  0  0  0  0  0
   -2.7730   -0.1460    4.0290 C   0  0  0  0  0  0  0  0  0  0  0  0
   -2.9830    1.0910    4.6320 C   0  0  0  0  0  0  0  0  0  0  0  0
   -2.1950    2.1940    4.2990 C   0  0  0  0  0  0  0  0  0  0  0  0
   -3.9780    1.2110    5.5340 C   0  0  0  0  0  0  0  0  0  0  0  0
   -4.1850    2.2930    6.0810 O   0  0  0  0  0  0  0  0  0  0  0  0
   -4.8380    0.0170    5.8720 C   0  0  0  0  0  0  0  0  0  0  0  0
   -1.5710   -1.4230    2.4240 N   0  0  0  0  0  0  0  0  0  0  0  0
   -2.3230   -2.5680    2.7800 C   0  0  0  0  0  0  0  0  0  0  0  0
   -1.8670   -3.4160    3.7960 C   0  0  0  0  0  0  0  0  0  0  0  0
   -2.6110   -4.5480    4.1490 C   0  0  0  0  0  0  0  0  0  0  0  0
   -3.8100   -4.8320    3.4860 C   0  0  0  0  0  0  0  0  0  0  0  0
   -4.2660   -3.9840    2.4700 C   0  0  0  0  0  0  0  0  0  0  0  0
   -3.5230   -2.8520    2.1170 C   0  0  0  0  0  0  0  0  0  0  0  0
   -0.3460   -1.5330    1.1790 S   0  0  0  0  0  0  0  0  0  0  0  0
   -0.6680   -0.6380    0.1120 O   0  0  0  0  0  0  0  0  0  0  0  0
    0.9260   -1.1810    1.7290 O   0  0  0  0  0  0  0  0  0  0  0  0
   -0.2810   -3.2280    0.5450 C   0  0  0  0  0  0  0  0  0  0  0  0
    5.1900   -0.7830    0.4110 C   0  0  0  0  0  0  0  0  0  0  0  0
    4.2360   -3.3920    2.8300 H   0  0  0  0  0  0  0  0  0  0  0  0
    5.8910   -4.0330    2.8870 H   0  0  0  0  0  0  0  0  0  0  0  0
    5.6110   -2.2850    3.0280 H   0  0  0  0  0  0  0  0  0  0  0  0
    2.9330   -3.3070    0.1310 H   0  0  0  0  0  0  0  0  0  0  0  0
    1.6830   -1.5240   -1.0440 H   0  0  0  0  0  0  0  0  0  0  0  0
    2.6880    0.7190   -1.3230 H   0  0  0  0  0  0  0  0  0  0  0  0
    4.5470    2.1490   -1.1900 H   0  0  0  0  0  0  0  0  0  0  0  0
    6.1720    1.5440   -0.5360 H   0  0  0  0  0  0  0  0  0  0  0  0
    5.2230    3.2860    0.7280 H   0  0  0  0  0  0  0  0  0  0  0  0
    3.1800    1.9550    2.0410 H   0  0  0  0  0  0  0  0  0  0  0  0
    2.8020    2.4170    0.2990 H   0  0  0  0  0  0  0  0  0  0  0  0
    3.5510    4.7560    0.9870 H   0  0  0  0  0  0  0  0  0  0  0  0
    2.7580    4.4220    3.5970 H   0  0  0  0  0  0  0  0  0  0  0  0
    1.3360    5.0150    2.4330 H   0  0  0  0  0  0  0  0  0  0  0  0
    1.8890    5.7770    0.1250 H   0  0  0  0  0  0  0  0  0  0  0  0
    0.1030    5.3870    0.4300 H   0  0  0  0  0  0  0  0  0  0  0  0
   -0.6910    3.0820   -0.3390 H   0  0  0  0  0  0  0  0  0  0  0  0
    1.2690    1.5530   -3.8350 H   0  0  0  0  0  0  0  0  0  0  0  0
    3.0580    4.7480   -1.5980 H   0  0  0  0  0  0  0  0  0  0  0  0
    0.7910    2.2710    1.3970 H   0  0  0  0  0  0  0  0  0  0  0  0
   -0.3190    0.7660    1.8790 H   0  0  0  0  0  0  0  0  0  0  0  0
   -3.3550   -1.0070    4.3210 H   0  0  0  0  0  0  0  0  0  0  0  0
   -2.3480    3.1320    4.8120 H   0  0  0  0  0  0  0  0  0  0  0  0
   -4.2140   -0.7780    6.2740 H   0  0  0  0  0  0  0  0  0  0  0  0
   -5.5820    0.3040    6.6130 H   0  0  0  0  0  0  0  0  0  0  0  0
   -5.3400   -0.3350    4.9730 H   0  0  0  0  0  0  0  0  0  0  0  0
   -0.9410   -3.1970    4.3080 H   0  0  0  0  0  0  0  0  0  0  0  0
   -2.2590   -5.2030    4.9330 H   0  0  0  0  0  0  0  0  0  0  0  0
   -4.3840   -5.7060    3.7580 H   0  0  0  0  0  0  0  0  0  0  0  0
   -5.1920   -4.2030    1.9580 H   0  0  0  0  0  0  0  0  0  0  0  0
   -3.8740   -2.1970    1.3330 H   0  0  0  0  0  0  0  0  0  0  0  0
   -1.2480   -3.4960    0.1270 H   0  0  0  0  0  0  0  0  0  0  0  0
    0.4810   -3.2960   -0.2280 H   0  0  0  0  0  0  0  0  0  0  0  0
   -0.0350   -3.9090    1.3570 H   0  0  0  0  0  0  0  0  0  0  0  0
    6.1570   -0.5680    0.8420 H   0  0  0  0  0  0  0  0  0  0  0  0
  1 47  1  0  0  0  0
  1 48  1  0  0  0  0
  1 49  1  0  0  0  0
  1  2  1  0  0  0  0
  2  3  1  0  0  0  0
  3  4  2  0  0  0  0
  4 50  1  0  0  0  0
  4  5  1  0  0  0  0
  5 51  1  0  0  0  0
  5  6  2  0  0  0  0
  6 52  1  0  0  0  0
  6  7  1  0  0  0  0
  7  8  1  0  0  0  0
  8 53  1  0  0  0  0
  8 54  1  0  0  0  0
  8  9  1  0  0  0  0
  9 55  1  0  0  0  0
  9 10  1  0  0  0  0
 10 56  1  0  0  0  0
 10 57  1  0  0  0  0
 10 11  1  0  0  0  0
 11 58  1  0  0  0  0
 11 12  1  0  0  0  0
 12 59  1  0  0  0  0
 11 13  1  0  0  0  0
 13 60  1  0  0  0  0
 13 14  1  0  0  0  0
 14 61  1  0  0  0  0
 14 62  1  0  0  0  0
 14 15  1  0  0  0  0
 15 16  2  0  0  0  0
 16 63  1  0  0  0  0
 16 17  1  0  0  0  0
 17 18  1  0  0  0  0
 17 19  2  0  0  0  0
 19 64  1  0  0  0  0
 19 20  1  0  0  0  0
 20 21  1  0  0  0  0
 20 22  2  0  0  0  0
 22 15  1  0  0  0  0
 22 65  1  0  0  0  0
 13 23  1  0  0  0  0
 23 66  1  0  0  0  0
 23 24  1  0  0  0  0
 24 25  2  0  0  0  0
 24 26  1  0  0  0  0
 26 27  2  0  0  0  0
 27 67  1  0  0  0  0
 27 28  1  0  0  0  0
 28 29  2  0  0  0  0
 29 68  1  0  0  0  0
 29 30  1  0  0  0  0
 30 31  2  0  0  0  0
 31 26  1  0  0  0  0
 31 69  1  0  0  0  0
 30 32  1  0  0  0  0
 32 33  2  0  0  0  0
 32 34  1  0  0  0  0
 34 70  1  0  0  0  0
 34 71  1  0  0  0  0
 34 72  1  0  0  0  0
 28 35  1  0  0  0  0
 35 36  1  0  0  0  0
 36 37  2  0  0  0  0
 37 73  1  0  0  0  0
 37 38  1  0  0  0  0
 38 74  1  0  0  0  0
 38 39  2  0  0  0  0
 39 75  1  0  0  0  0
 39 40  1  0  0  0  0
 40 76  1  0  0  0  0
 40 41  2  0  0  0  0
 41 36  1  0  0  0  0
 41 77  1  0  0  0  0
 35 42  1  0  0  0  0
 42 43  2  0  0  0  0
 42 44  2  0  0  0  0
 42 45  1  0  0  0  0
 45 78  1  0  0  0  0
 45 79  1  0  0  0  0
 45 80  1  0  0  0  0
  7 46  2  0  0  0  0
 46  3  1  0  0  0  0
 46 81  1  0  0  0  0
M  END
>  <LOGBIO>
7.7700

>  <PRED_LOGBIO>
6.9400

>  <XV_RES>
1.0830

>  <WHL_TMPL>
1

>  <ANCH>
22-46;22-24

$$$$
ROW7
  -MTS-   01071500203D 0   0.00000     0.00000     0

 52 55  0  0  0  0  0  0  0  0999 V2000
   -7.5270    3.6320    2.1180 C   0  0  0  0  0  0  0  0  0  0  0  0
   -7.7230    2.9580    3.3630 O   0  0  0  0  0  0  0  0  0  0  0  0
   -6.6820    2.2250    3.8690 C   0  0  0  0  0  0  0  0  0  0  0  0
   -6.5490    0.8730    3.5340 C   0  0  0  0  0  0  0  0  0  0  0  0
   -5.4850    0.1250    4.0510 C   0  0  0  0  0  0  0  0  0  0  0  0
   -4.5530    0.7290    4.9040 C   0  0  0  0  0  0  0  0  0  0  0  0
   -4.6860    2.0820    5.2390 C   0  0  0  0  0  0  0  0  0  0  0  0
   -5.7500    2.8300    4.7210 C   0  0  0  0  0  0  0  0  0  0  0  0
   -5.8930    4.2890    5.0830 C   0  0  0  0  0  0  0  0  0  0  0  0
   -3.4050   -0.0780    5.4610 C   0  0  0  0  0  0  0  0  0  0  0  0
   -3.0150    0.3760    6.8040 N   0  0  0  0  0  0  0  0  0  0  0  0
   -3.1540   -0.6440    7.6310 C   0  0  0  0  0  0  0  0  0  0  0  0
   -2.8810   -0.5920    8.9730 N   0  0  0  0  0  0  0  0  0  0  0  0
   -3.6050   -1.7600    6.9780 N   0  0  0  0  0  0  0  0  0  0  0  0
   -3.8590   -3.0550    7.6270 C   0  0  0  0  0  0  0  0  0  0  0  0
   -3.7850   -1.5230    5.6820 C   0  0  0  0  0  0  0  0  0  0  0  0
   -4.1800   -2.3200    4.8330 O   0  0  0  0  0  0  0  0  0  0  0  0
   -2.2780    0.0650    4.4670 C   0  0  0  0  0  0  0  0  0  0  0  0
   -1.9400   -1.0580    3.7080 C   0  0  0  0  0  0  0  0  0  0  0  0
   -0.9200   -0.9760    2.7660 C   0  0  0  0  0  0  0  0  0  0  0  0
   -0.1940    0.2030    2.6150 C   0  0  0  0  0  0  0  0  0  0  0  0
    0.9090    0.2510    1.6750 C   0  0  0  0  0  0  0  0  0  0  0  0
    1.7910    0.2890    0.9230 N   0  0  0  0  0  0  0  0  0  0  0  0
   -0.5180    1.3420    3.3610 C   0  0  0  0  0  0  0  0  0  0  0  0
   -1.5810    1.2640    4.2760 C   0  0  0  0  0  0  0  0  0  0  0  0
    0.2770    2.5690    3.1340 C   0  0  0  0  0  0  0  0  0  0  0  0
    1.3740    2.8660    3.9520 C   0  0  0  0  0  0  0  0  0  0  0  0
    2.1050    4.0350    3.7110 C   0  0  0  0  0  0  0  0  0  0  0  0
    1.7170    4.8720    2.6580 C   0  0  0  0  0  0  0  0  0  0  0  0
    0.6620    4.5620    1.8920 N   0  0  0  0  0  0  0  0  0  0  0  0
   -0.0570    3.4500    2.0990 C   0  0  0  0  0  0  0  0  0  0  0  0
   -6.7050    4.3390    2.2140 H   0  0  0  0  0  0  0  0  0  0  0  0
   -8.4350    4.1670    1.8480 H   0  0  0  0  0  0  0  0  0  0  0  0
   -7.2910    2.9050    1.3440 H   0  0  0  0  0  0  0  0  0  0  0  0
   -7.2680    0.4060    2.8770 H   0  0  0  0  0  0  0  0  0  0  0  0
   -5.3830   -0.9190    3.7930 H   0  0  0  0  0  0  0  0  0  0  0  0
   -3.9670    2.5480    5.8960 H   0  0  0  0  0  0  0  0  0  0  0  0
   -5.4830    4.4590    6.0760 H   0  0  0  0  0  0  0  0  0  0  0  0
   -5.3530    4.8970    4.3590 H   0  0  0  0  0  0  0  0  0  0  0  0
   -6.9450    4.5640    5.0730 H   0  0  0  0  0  0  0  0  0  0  0  0
   -1.9550   -0.8130    9.3090 H   0  0  0  0  0  0  0  0  0  0  0  0
   -3.6060   -0.3310    9.6260 H   0  0  0  0  0  0  0  0  0  0  0  0
   -4.1550   -2.8910    8.6610 H   0  0  0  0  0  0  0  0  0  0  0  0
   -2.9530   -3.6570    7.6010 H   0  0  0  0  0  0  0  0  0  0  0  0
   -4.6550   -3.5750    7.0990 H   0  0  0  0  0  0  0  0  0  0  0  0
   -2.4700   -1.9880    3.8520 H   0  0  0  0  0  0  0  0  0  0  0  0
   -0.6900   -1.8310    2.1480 H   0  0  0  0  0  0  0  0  0  0  0  0
   -1.8640    2.1410    4.8400 H   0  0  0  0  0  0  0  0  0  0  0  0
    1.6520    2.2020    4.7580 H   0  0  0  0  0  0  0  0  0  0  0  0
    2.9560    4.2870    4.3280 H   0  0  0  0  0  0  0  0  0  0  0  0
    2.2730    5.7770    2.4620 H   0  0  0  0  0  0  0  0  0  0  0  0
   -0.9010    3.2320    1.4610 H   0  0  0  0  0  0  0  0  0  0  0  0
  1 32  1  0  0  0  0
  1 33  1  0  0  0  0
  1 34  1  0  0  0  0
  1  2  1  0  0  0  0
  2  3  1  0  0  0  0
  3  4  2  0  0  0  0
  4 35  1  0  0  0  0
  4  5  1  0  0  0  0
  5 36  1  0  0  0  0
  5  6  2  0  0  0  0
  6  7  1  0  0  0  0
  7 37  1  0  0  0  0
  7  8  2  0  0  0  0
  8  3  1  0  0  0  0
  8  9  1  0  0  0  0
  9 38  1  0  0  0  0
  9 39  1  0  0  0  0
  9 40  1  0  0  0  0
  6 10  1  0  0  0  0
 10 11  1  0  0  0  0
 11 12  2  0  0  0  0
 12 13  1  0  0  0  0
 13 41  1  0  0  0  0
 13 42  1  0  0  0  0
 12 14  1  0  0  0  0
 14 15  1  0  0  0  0
 15 43  1  0  0  0  0
 15 44  1  0  0  0  0
 15 45  1  0  0  0  0
 14 16  1  0  0  0  0
 16 10  1  0  0  0  0
 16 17  2  0  0  0  0
 10 18  1  0  0  0  0
 18 19  2  0  0  0  0
 19 46  1  0  0  0  0
 19 20  1  0  0  0  0
 20 47  1  0  0  0  0
 20 21  2  0  0  0  0
 21 22  1  0  0  0  0
 22 23  3  0  0  0  0
 21 24  1  0  0  0  0
 24 25  2  0  0  0  0
 25 18  1  0  0  0  0
 25 48  1  0  0  0  0
 24 26  1  0  0  0  0
 26 27  2  0  0  0  0
 27 49  1  0  0  0  0
 27 28  1  0  0  0  0
 28 50  1  0  0  0  0
 28 29  2  0  0  0  0
 29 51  1  0  0  0  0
 29 30  1  0  0  0  0
 30 31  2  0  0  0  0
 31 26  1  0  0  0  0
 31 52  1  0  0  0  0
M  END
>  <LOGBIO>
6.2000

>  <PRED_LOGBIO>
6.1400

>  <XV_RES>
-0.0810

>  <WHL_TMPL>
2

>  <ANCH>
36-38;33-32

$$$$
ROW8
  -MTS-   01071500203D 0   0.00000     0.00000     0

 53 57  0  0  1  0  0  0  0  0999 V2000
   -6.1100   -2.4030    5.0440 N   0  0  0  0  0  0  0  0  0  0  0  0
   -5.2630   -1.3320    5.1450 C   0  0  0  0  0  0  0  0  0  0  0  0
   -3.9810   -1.4300    5.4470 N   0  0  0  0  0  0  0  0  0  0  0  0
   -3.4050   -0.0780    5.4610 C   0  0  1  0  0  0  0  0  0  0  0  0
   -4.5760    0.8110    5.1170 C   0  0  0  0  0  0  0  0  0  0  0  0
   -4.6020    2.1250    4.9970 N   0  0  0  0  0  0  0  0  0  0  0  0
   -5.8700    2.7820    4.6500 C   0  0  0  0  0  0  0  0  0  0  0  0
   -6.8390    1.8650    3.8800 C   0  0  0  0  0  0  0  0  0  0  0  0
   -6.9660    0.5070    4.5970 C   0  0  0  0  0  0  0  0  0  0  0  0
   -5.6430   -0.0310    4.9460 N   0  0  0  0  0  0  0  0  0  0  0  0
   -2.8130    0.2680    6.8070 C   0  0  0  0  0  0  0  0  0  0  0  0
   -2.8350    1.5910    7.2620 C   0  0  0  0  0  0  0  0  0  0  0  0
   -2.2860    1.9120    8.5090 C   0  0  0  0  0  0  0  0  0  0  0  0
   -1.7150    0.9080    9.3020 C   0  0  0  0  0  0  0  0  0  0  0  0
   -1.1780    1.2220   10.5220 O   0  0  0  0  0  0  0  0  0  0  0  0
    0.2050    1.5810   10.5750 C   0  0  0  0  0  0  0  0  0  0  0  0
    0.4130    2.6560    9.8200 F   0  0  0  0  0  0  0  0  0  0  0  0
    0.5460    1.8500   11.8320 F   0  0  0  0  0  0  0  0  0  0  0  0
    0.9430    0.5720   10.1210 F   0  0  0  0  0  0  0  0  0  0  0  0
   -1.6940   -0.4160    8.8460 C   0  0  0  0  0  0  0  0  0  0  0  0
   -2.2430   -0.7360    7.5990 C   0  0  0  0  0  0  0  0  0  0  0  0
   -2.2780    0.0650    4.4670 C   0  0  0  0  0  0  0  0  0  0  0  0
   -1.5810    1.2640    4.2760 C   0  0  0  0  0  0  0  0  0  0  0  0
   -0.5180    1.3420    3.3610 C   0  0  0  0  0  0  0  0  0  0  0  0
   -0.1940    0.2030    2.6150 C   0  0  0  0  0  0  0  0  0  0  0  0
   -0.9200   -0.9760    2.7660 C   0  0  0  0  0  0  0  0  0  0  0  0
   -1.9400   -1.0580    3.7080 C   0  0  0  0  0  0  0  0  0  0  0  0
   -0.6370   -2.1560    1.9180 C   0  0  0  0  0  0  0  0  0  0  0  0
    0.1530   -2.0310    0.7690 C   0  0  0  0  0  0  0  0  0  0  0  0
    0.4020   -3.1660   -0.0110 C   0  0  0  0  0  0  0  0  0  0  0  0
   -0.1470   -4.3920    0.3820 C   0  0  0  0  0  0  0  0  0  0  0  0
   -0.8990   -4.4810    1.4880 N   0  0  0  0  0  0  0  0  0  0  0  0
   -1.1550   -3.4120    2.2540 C   0  0  0  0  0  0  0  0  0  0  0  0
   -1.9190   -3.5480    3.3590 F   0  0  0  0  0  0  0  0  0  0  0  0
   -6.2290   -2.8720    4.1570 H   0  0  0  0  0  0  0  0  0  0  0  0
   -6.6170   -2.7250    5.8570 H   0  0  0  0  0  0  0  0  0  0  0  0
   -6.3540    3.1330    5.5590 H   0  0  0  0  0  0  0  0  0  0  0  0
   -5.6650    3.6690    4.0550 H   0  0  0  0  0  0  0  0  0  0  0  0
   -6.4640    1.7080    2.8710 H   0  0  0  0  0  0  0  0  0  0  0  0
   -7.8170    2.3370    3.8220 H   0  0  0  0  0  0  0  0  0  0  0  0
   -7.5580    0.6300    5.5010 H   0  0  0  0  0  0  0  0  0  0  0  0
   -7.4850   -0.1960    3.9490 H   0  0  0  0  0  0  0  0  0  0  0  0
   -3.2750    2.3660    6.6510 H   0  0  0  0  0  0  0  0  0  0  0  0
   -2.3020    2.9330    8.8610 H   0  0  0  0  0  0  0  0  0  0  0  0
   -1.2540   -1.1900    9.4580 H   0  0  0  0  0  0  0  0  0  0  0  0
   -2.2260   -1.7570    7.2480 H   0  0  0  0  0  0  0  0  0  0  0  0
   -1.8640    2.1410    4.8400 H   0  0  0  0  0  0  0  0  0  0  0  0
    0.0370    2.2600    3.2360 H   0  0  0  0  0  0  0  0  0  0  0  0
    0.6280    0.2390    1.9150 H   0  0  0  0  0  0  0  0  0  0  0  0
   -2.4700   -1.9880    3.8520 H   0  0  0  0  0  0  0  0  0  0  0  0
    0.5650   -1.0730    0.4890 H   0  0  0  0  0  0  0  0  0  0  0  0
    1.0090   -3.0970   -0.9020 H   0  0  0  0  0  0  0  0  0  0  0  0
    0.0380   -5.2760   -0.2110 H   0  0  0  0  0  0  0  0  0  0  0  0
  1 35  1  0  0  0  0
  1 36  1  0  0  0  0
  1  2  1  0  0  0  0
  2  3  2  0  0  0  0
  3  4  1  0  0  0  0
  4  5  1  0  0  0  0
  5  6  2  0  0  0  0
  6  7  1  0  0  0  0
  7 37  1  0  0  0  0
  7 38  1  0  0  0  0
  7  8  1  0  0  0  0
  8 39  1  0  0  0  0
  8 40  1  0  0  0  0
  8  9  1  0  0  0  0
  9 41  1  0  0  0  0
  9 42  1  0  0  0  0
  9 10  1  0  0  0  0
 10  2  1  0  0  0  0
 10  5  1  0  0  0  0
  4 11  1  0  0  0  0
 11 12  2  0  0  0  0
 12 43  1  0  0  0  0
 12 13  1  0  0  0  0
 13 44  1  0  0  0  0
 13 14  2  0  0  0  0
 14 15  1  0  0  0  0
 15 16  1  0  0  0  0
 16 17  1  0  0  0  0
 16 18  1  0  0  0  0
 16 19  1  0  0  0  0
 14 20  1  0  0  0  0
 20 45  1  0  0  0  0
 20 21  2  0  0  0  0
 21 11  1  0  0  0  0
 21 46  1  0  0  0  0
  4 22  1  0  0  0  0
 22 23  2  0  0  0  0
 23 47  1  0  0  0  0
 23 24  1  0  0  0  0
 24 48  1  0  0  0  0
 24 25  2  0  0  0  0
 25 49  1  0  0  0  0
 25 26  1  0  0  0  0
 26 27  2  0  0  0  0
 27 22  1  0  0  0  0
 27 50  1  0  0  0  0
 26 28  1  0  0  0  0
 28 29  2  0  0  0  0
 29 51  1  0  0  0  0
 29 30  1  0  0  0  0
 30 52  1  0  0  0  0
 30 31  2  0  0  0  0
 31 53  1  0  0  0  0
 31 32  1  0  0  0  0
 32 33  2  0  0  0  0
 33 28  1  0  0  0  0
 33 34  1  0  0  0  0
M  END
>  <LOGBIO>
6.4300

>  <PRED_LOGBIO>
6.5100

>  <XV_RES>
-0.0740

>  <WHL_TMPL>
2

>  <ANCH>
36-38;42-34

$$$$
ROW9
  -MTS-   01071500203D 0   0.00000     0.00000     0

 60 63  0  0  0  0  0  0  0  0999 V2000
   -4.7950   -1.4310    3.6050 N   0  0  0  0  0  0  0  0  0  0  0  0
   -3.5870   -1.3500    4.4380 C   0  0  0  0  0  0  0  0  0  0  0  0
   -2.7730   -0.1460    4.0290 C   0  0  0  0  0  0  0  0  0  0  0  0
   -1.7980   -0.2500    3.0420 C   0  0  0  0  0  0  0  0  0  0  0  0
   -1.0450    0.8610    2.6730 C   0  0  0  0  0  0  0  0  0  0  0  0
   -1.2070    2.1000    3.3070 C   0  0  0  0  0  0  0  0  0  0  0  0
   -0.2910    3.2320    2.8570 C   0  0  0  0  0  0  0  0  0  0  0  0
   -0.9570    4.4500    2.3730 N   0  0  0  0  0  0  0  0  0  0  0  0
   -0.2320    5.4860    1.9610 C   0  0  0  0  0  0  0  0  0  0  0  0
    0.9970    5.4250    1.9850 O   0  0  0  0  0  0  0  0  0  0  0  0
   -0.9160    6.7360    1.4640 C   0  0  0  0  0  0  0  0  0  0  0  0
   -1.7890    6.3940    0.2570 C   0  0  0  0  0  0  0  0  0  0  0  0
   -2.4730    7.6450   -0.2400 C   0  0  0  0  0  0  0  0  0  0  0  0
   -1.8540    8.4430   -1.2100 C   0  0  0  0  0  0  0  0  0  0  0  0
   -2.4890    9.6030   -1.6710 C   0  0  0  0  0  0  0  0  0  0  0  0
   -3.7420    9.9640   -1.1620 C   0  0  0  0  0  0  0  0  0  0  0  0
   -4.3610    9.1660   -0.1920 C   0  0  0  0  0  0  0  0  0  0  0  0
   -3.7260    8.0070    0.2690 C   0  0  0  0  0  0  0  0  0  0  0  0
    0.1250    7.7530    1.0600 C   0  0  0  0  0  0  0  0  0  0  0  0
    0.6080    8.6720    1.9990 C   0  0  0  0  0  0  0  0  0  0  0  0
    1.5730    9.6140    1.6250 C   0  0  0  0  0  0  0  0  0  0  0  0
    2.0550    9.6380    0.3110 C   0  0  0  0  0  0  0  0  0  0  0  0
    1.5730    8.7190   -0.6290 C   0  0  0  0  0  0  0  0  0  0  0  0
    0.6080    7.7760   -0.2540 C   0  0  0  0  0  0  0  0  0  0  0  0
    3.0760   10.6340   -0.0850 C   0  0  0  0  0  0  0  0  0  0  0  0
    2.7980   11.5540   -1.1040 C   0  0  0  0  0  0  0  0  0  0  0  0
    3.7630   12.4960   -1.4780 C   0  0  0  0  0  0  0  0  0  0  0  0
    5.0060   12.5190   -0.8350 C   0  0  0  0  0  0  0  0  0  0  0  0
    5.2840   11.5990    0.1830 C   0  0  0  0  0  0  0  0  0  0  0  0
    4.3190   10.6560    0.5580 C   0  0  0  0  0  0  0  0  0  0  0  0
   -2.1950    2.1940    4.2990 C   0  0  0  0  0  0  0  0  0  0  0  0
   -2.9830    1.0910    4.6320 C   0  0  0  0  0  0  0  0  0  0  0  0
   -5.3470   -0.5940    3.7300 H   0  0  0  0  0  0  0  0  0  0  0  0
   -5.3400   -2.2360    3.8780 H   0  0  0  0  0  0  0  0  0  0  0  0
   -3.8730   -1.2570    5.4830 H   0  0  0  0  0  0  0  0  0  0  0  0
   -2.9930   -2.2520    4.3030 H   0  0  0  0  0  0  0  0  0  0  0  0
   -1.6240   -1.2000    2.5580 H   0  0  0  0  0  0  0  0  0  0  0  0
   -0.3190    0.7660    1.8790 H   0  0  0  0  0  0  0  0  0  0  0  0
    0.2510    2.8400    1.9990 H   0  0  0  0  0  0  0  0  0  0  0  0
    0.3330    3.5030    3.7060 H   0  0  0  0  0  0  0  0  0  0  0  0
   -1.9660    4.5000    2.3530 H   0  0  0  0  0  0  0  0  0  0  0  0
   -1.5370    7.1490    2.2560 H   0  0  0  0  0  0  0  0  0  0  0  0
   -1.1670    5.9820   -0.5340 H   0  0  0  0  0  0  0  0  0  0  0  0
   -2.5390    5.6620    0.5480 H   0  0  0  0  0  0  0  0  0  0  0  0
   -0.8880    8.1640   -1.6020 H   0  0  0  0  0  0  0  0  0  0  0  0
   -2.0120   10.2180   -2.4190 H   0  0  0  0  0  0  0  0  0  0  0  0
   -4.2310   10.8590   -1.5180 H   0  0  0  0  0  0  0  0  0  0  0  0
   -5.3280    9.4450    0.2000 H   0  0  0  0  0  0  0  0  0  0  0  0
   -4.2040    7.3910    1.0170 H   0  0  0  0  0  0  0  0  0  0  0  0
    0.2350    8.6540    3.0130 H   0  0  0  0  0  0  0  0  0  0  0  0
    1.9450   10.3230    2.3490 H   0  0  0  0  0  0  0  0  0  0  0  0
    1.9450    8.7370   -1.6420 H   0  0  0  0  0  0  0  0  0  0  0  0
    0.2350    7.0670   -0.9790 H   0  0  0  0  0  0  0  0  0  0  0  0
    1.8390   11.5360   -1.6000 H   0  0  0  0  0  0  0  0  0  0  0  0
    3.5480   13.2060   -2.2640 H   0  0  0  0  0  0  0  0  0  0  0  0
    5.7510   13.2460   -1.1240 H   0  0  0  0  0  0  0  0  0  0  0  0
    6.2430   11.6160    0.6800 H   0  0  0  0  0  0  0  0  0  0  0  0
    4.5330    9.9470    1.3430 H   0  0  0  0  0  0  0  0  0  0  0  0
   -2.3480    3.1320    4.8120 H   0  0  0  0  0  0  0  0  0  0  0  0
   -3.7660    1.1990    5.3680 H   0  0  0  0  0  0  0  0  0  0  0  0
  1 33  1  0  0  0  0
  1 34  1  0  0  0  0
  1  2  1  0  0  0  0
  2 35  1  0  0  0  0
  2 36  1  0  0  0  0
  2  3  1  0  0  0  0
  3  4  2  0  0  0  0
  4 37  1  0  0  0  0
  4  5  1  0  0  0  0
  5 38  1  0  0  0  0
  5  6  2  0  0  0  0
  6  7  1  0  0  0  0
  7 39  1  0  0  0  0
  7 40  1  0  0  0  0
  7  8  1  0  0  0  0
  8 41  1  0  0  0  0
  8  9  1  0  0  0  0
  9 10  2  0  0  0  0
  9 11  1  0  0  0  0
 11 42  1  0  0  0  0
 11 12  1  0  0  0  0
 12 43  1  0  0  0  0
 12 44  1  0  0  0  0
 12 13  1  0  0  0  0
 13 14  2  0  0  0  0
 14 45  1  0  0  0  0
 14 15  1  0  0  0  0
 15 46  1  0  0  0  0
 15 16  2  0  0  0  0
 16 47  1  0  0  0  0
 16 17  1  0  0  0  0
 17 48  1  0  0  0  0
 17 18  2  0  0  0  0
 18 13  1  0  0  0  0
 18 49  1  0  0  0  0
 11 19  1  0  0  0  0
 19 20  2  0  0  0  0
 20 50  1  0  0  0  0
 20 21  1  0  0  0  0
 21 51  1  0  0  0  0
 21 22  2  0  0  0  0
 22 23  1  0  0  0  0
 23 52  1  0  0  0  0
 23 24  2  0  0  0  0
 24 19  1  0  0  0  0
 24 53  1  0  0  0  0
 22 25  1  0  0  0  0
 25 26  2  0  0  0  0
 26 54  1  0  0  0  0
 26 27  1  0  0  0  0
 27 55  1  0  0  0  0
 27 28  2  0  0  0  0
 28 56  1  0  0  0  0
 28 29  1  0  0  0  0
 29 57  1  0  0  0  0
 29 30  2  0  0  0  0
 30 25  1  0  0  0  0
 30 58  1  0  0  0  0
  6 31  1  0  0  0  0
 31 59  1  0  0  0  0
 31 32  2  0  0  0  0
 32  3  1  0  0  0  0
 32 60  1  0  0  0  0
M  END
>  <LOGBIO>
4.5700

>  <PRED_LOGBIO>
4.4100

>  <XV_RES>
0.2030

>  <WHL_TMPL>
1

>  <ANCH>
16-63;12-57

$$$$
ROW10
  -MTS-   01071500203D 0   0.00000     0.00000     0

 58 61  0  0  0  0  0  0  0  0999 V2000
   -6.4680   -1.8040    5.3850 C   0  0  0  0  0  0  0  0  0  0  0  0
   -6.5480   -1.1570    4.1130 O   0  0  0  0  0  0  0  0  0  0  0  0
   -5.5880   -0.2290    3.8020 C   0  0  0  0  0  0  0  0  0  0  0  0
   -5.7840    1.1170    4.1300 C   0  0  0  0  0  0  0  0  0  0  0  0
   -4.8040    2.0650    3.8130 C   0  0  0  0  0  0  0  0  0  0  0  0
   -3.6280    1.6660    3.1660 C   0  0  0  0  0  0  0  0  0  0  0  0
   -3.4320    0.3190    2.8380 C   0  0  0  0  0  0  0  0  0  0  0  0
   -4.4120   -0.6280    3.1560 C   0  0  0  0  0  0  0  0  0  0  0  0
   -2.1880   -0.1250    2.1590 C   0  0  0  0  0  0  0  0  0  0  0  0
   -2.2590   -0.9010    0.9990 C   0  0  0  0  0  0  0  0  0  0  0  0
   -1.0860   -1.3140    0.3590 C   0  0  0  0  0  0  0  0  0  0  0  0
    0.1570   -0.9070    0.8520 C   0  0  0  0  0  0  0  0  0  0  0  0
    0.2370   -0.0840    1.9830 C   0  0  0  0  0  0  0  0  0  0  0  0
   -0.9380    0.2420    2.6710 C   0  0  0  0  0  0  0  0  0  0  0  0
    1.5720    0.4530    2.4400 C   0  0  0  0  0  0  0  0  0  0  0  0
    2.5470   -0.6440    2.5280 N   0  0  0  0  0  0  0  0  0  0  0  0
    2.9460   -0.7390    3.7830 C   0  0  0  0  0  0  0  0  0  0  0  0
    3.9480   -1.7390    4.3080 C   0  0  0  0  0  0  0  0  0  0  0  0
    2.2570    0.2900    4.5930 C   0  0  0  0  0  0  0  0  0  0  0  0
    1.4560    0.9840    3.8060 N   0  0  0  0  0  0  0  0  0  0  0  0
    2.4230    0.4900    5.9390 N   0  0  0  0  0  0  0  0  0  0  0  0
    2.0970    1.5400    1.5040 C   0  0  0  0  0  0  0  0  0  0  0  0
    2.3080    0.9610    0.0930 C   0  0  0  0  0  0  0  0  0  0  0  0
    2.7240    2.0570   -0.9070 C   0  0  0  0  0  0  0  0  0  0  0  0
    1.8070    3.2060   -0.8870 N   0  0  0  0  0  0  0  0  0  0  0  0
    1.5690    3.7780    0.4460 C   0  0  0  0  0  0  0  0  0  0  0  0
    1.1210    2.7310    1.4820 C   0  0  0  0  0  0  0  0  0  0  0  0
    1.2390    3.6900   -1.9880 C   0  0  0  0  0  0  0  0  0  0  0  0
    1.8010    4.5740   -2.6330 O   0  0  0  0  0  0  0  0  0  0  0  0
   -0.0970    3.1550   -2.4460 C   0  0  0  0  0  0  0  0  0  0  0  0
   -6.5280   -1.0590    6.1760 H   0  0  0  0  0  0  0  0  0  0  0  0
   -7.2920   -2.5080    5.4860 H   0  0  0  0  0  0  0  0  0  0  0  0
   -5.5230   -2.3390    5.4620 H   0  0  0  0  0  0  0  0  0  0  0  0
   -6.6910    1.4250    4.6290 H   0  0  0  0  0  0  0  0  0  0  0  0
   -4.9550    3.1040    4.0660 H   0  0  0  0  0  0  0  0  0  0  0  0
   -2.8710    2.3970    2.9210 H   0  0  0  0  0  0  0  0  0  0  0  0
   -4.2610   -1.6670    2.9020 H   0  0  0  0  0  0  0  0  0  0  0  0
   -3.2210   -1.1820    0.5960 H   0  0  0  0  0  0  0  0  0  0  0  0
   -1.1410   -1.9460   -0.5150 H   0  0  0  0  0  0  0  0  0  0  0  0
    1.0620   -1.2290    0.3580 H   0  0  0  0  0  0  0  0  0  0  0  0
   -0.8790    0.7810    3.6050 H   0  0  0  0  0  0  0  0  0  0  0  0
    3.7190   -1.9700    5.3470 H   0  0  0  0  0  0  0  0  0  0  0  0
    4.9490   -1.3180    4.2430 H   0  0  0  0  0  0  0  0  0  0  0  0
    3.8980   -2.6490    3.7150 H   0  0  0  0  0  0  0  0  0  0  0  0
    3.1330    1.1270    6.2710 H   0  0  0  0  0  0  0  0  0  0  0  0
    1.8350    0.0000    6.5980 H   0  0  0  0  0  0  0  0  0  0  0  0
    3.0520    1.8500    1.9240 H   0  0  0  0  0  0  0  0  0  0  0  0
    1.3880    0.4910   -0.2480 H   0  0  0  0  0  0  0  0  0  0  0  0
    3.0780    0.1930    0.1270 H   0  0  0  0  0  0  0  0  0  0  0  0
    3.7310    2.3960   -0.6750 H   0  0  0  0  0  0  0  0  0  0  0  0
    2.7550    1.6390   -1.9110 H   0  0  0  0  0  0  0  0  0  0  0  0
    2.4770    4.2650    0.7960 H   0  0  0  0  0  0  0  0  0  0  0  0
    0.8150    4.5590    0.3740 H   0  0  0  0  0  0  0  0  0  0  0  0
    0.1240    2.3770    1.2320 H   0  0  0  0  0  0  0  0  0  0  0  0
    1.0860    3.1880    2.4690 H   0  0  0  0  0  0  0  0  0  0  0  0
   -0.8400    3.3230   -1.6700 H   0  0  0  0  0  0  0  0  0  0  0  0
   -0.4000    3.6670   -3.3560 H   0  0  0  0  0  0  0  0  0  0  0  0
   -0.0120    2.0880   -2.6410 H   0  0  0  0  0  0  0  0  0  0  0  0
  1 31  1  0  0  0  0
  1 32  1  0  0  0  0
  1 33  1  0  0  0  0
  1  2  1  0  0  0  0
  2  3  1  0  0  0  0
  3  4  2  0  0  0  0
  4 34  1  0  0  0  0
  4  5  1  0  0  0  0
  5 35  1  0  0  0  0
  5  6  2  0  0  0  0
  6 36  1  0  0  0  0
  6  7  1  0  0  0  0
  7  8  2  0  0  0  0
  8  3  1  0  0  0  0
  8 37  1  0  0  0  0
  7  9  1  0  0  0  0
  9 10  2  0  0  0  0
 10 38  1  0  0  0  0
 10 11  1  0  0  0  0
 11 39  1  0  0  0  0
 11 12  2  0  0  0  0
 12 40  1  0  0  0  0
 12 13  1  0  0  0  0
 13 14  2  0  0  0  0
 14  9  1  0  0  0  0
 14 41  1  0  0  0  0
 13 15  1  0  0  0  0
 15 16  1  0  0  0  0
 16 17  2  0  0  0  0
 17 18  1  0  0  0  0
 18 42  1  0  0  0  0
 18 43  1  0  0  0  0
 18 44  1  0  0  0  0
 17 19  1  0  0  0  0
 19 20  2  0  0  0  0
 20 15  1  0  0  0  0
 19 21  1  0  0  0  0
 21 45  1  0  0  0  0
 21 46  1  0  0  0  0
 15 22  1  0  0  0  0
 22 47  1  0  0  0  0
 22 23  1  0  0  0  0
 23 48  1  0  0  0  0
 23 49  1  0  0  0  0
 23 24  1  0  0  0  0
 24 50  1  0  0  0  0
 24 51  1  0  0  0  0
 24 25  1  0  0  0  0
 25 26  1  0  0  0  0
 26 52  1  0  0  0  0
 26 53  1  0  0  0  0
 26 27  1  0  0  0  0
 27 22  1  0  0  0  0
 27 54  1  0  0  0  0
 27 55  1  0  0  0  0
 25 28  1  0  0  0  0
 28 29  2  0  0  0  0
 28 30  1  0  0  0  0
 30 56  1  0  0  0  0
 30 57  1  0  0  0  0
 30 58  1  0  0  0  0
M  END
>  <LOGBIO>
6.1000

>  <PRED_LOGBIO>
6.4900

>  <XV_RES>
-0.6100

>  <WHL_TMPL>
3

>  <ANCH>
19-26;13-14

$$$$
ROW11
  -MTS-   01071500203D 0   0.00000     0.00000     0

 62 65  0  0  1  0  0  0  0  0999 V2000
    2.9840    2.8380   -4.0260 C   0  0  0  0  0  0  0  0  0  0  0  0
    1.6780    2.1610   -3.6220 C   0  0  0  0  0  0  0  0  0  0  0  0
    1.9100    1.3090   -2.4970 O   0  0  0  0  0  0  0  0  0  0  0  0
    0.8460    0.6120   -1.9880 C   0  0  0  0  0  0  0  0  0  0  0  0
    0.5490   -0.6660   -2.4760 C   0  0  0  0  0  0  0  0  0  0  0  0
   -0.5380   -1.3790   -1.9560 C   0  0  0  0  0  0  0  0  0  0  0  0
   -0.8590   -2.7570   -2.4830 C   0  0  0  0  0  0  0  0  0  0  0  0
   -0.1360   -3.7640   -1.6930 N   0  0  0  0  0  0  0  0  0  0  0  0
   -1.0230   -4.1340   -0.5810 C   0  0  0  0  0  0  0  0  0  0  0  0
   -1.4540   -2.9050    0.2400 C   0  0  0  0  0  0  0  0  0  0  0  0
   -0.2270   -2.1180    0.7380 C   0  0  1  0  0  0  0  0  0  0  0  0
    0.7580   -1.8300   -0.4100 C   0  0  0  0  0  0  0  0  0  0  0  0
    1.0850   -3.1090   -1.2030 C   0  0  2  0  0  0  0  0  0  0  0  0
    1.8590   -2.6620   -2.4400 C   0  0  0  0  0  0  0  0  0  0  0  0
   -0.6970   -0.8020    1.3860 C   0  0  0  0  0  0  0  0  0  0  0  0
   -1.4530   -1.2270    2.5730 N   0  0  0  0  0  0  0  0  0  0  0  0
   -2.6870   -0.6320    3.1080 C   0  0  0  0  0  0  0  0  0  0  0  0
   -0.5660   -2.5940    3.2110 S   0  0  0  0  0  0  0  0  0  0  0  0
   -1.4040   -3.7050    3.5400 O   0  0  0  0  0  0  0  0  0  0  0  0
    0.2570   -2.1550    4.2950 O   0  0  0  0  0  0  0  0  0  0  0  0
    0.4370   -2.8790    1.8060 N   0  0  0  0  0  0  0  0  0  0  0  0
    1.6130   -3.6600    1.7180 C   0  0  0  0  0  0  0  0  0  0  0  0
    2.8650   -3.0670    1.9220 C   0  0  0  0  0  0  0  0  0  0  0  0
    4.0280   -3.8400    1.8360 C   0  0  0  0  0  0  0  0  0  0  0  0
    3.9410   -5.2070    1.5440 C   0  0  0  0  0  0  0  0  0  0  0  0
    2.6900   -5.8000    1.3390 C   0  0  0  0  0  0  0  0  0  0  0  0
    2.6050   -7.1180    1.0580 F   0  0  0  0  0  0  0  0  0  0  0  0
    1.5260   -5.0270    1.4260 C   0  0  0  0  0  0  0  0  0  0  0  0
   -1.3280   -0.8130   -0.9480 C   0  0  0  0  0  0  0  0  0  0  0  0
   -1.0310    0.4640   -0.4600 C   0  0  0  0  0  0  0  0  0  0  0  0
    0.0560    1.1770   -0.9800 C   0  0  0  0  0  0  0  0  0  0  0  0
    0.3470    2.4280   -0.5020 O   0  0  0  0  0  0  0  0  0  0  0  0
    3.7190    2.0800   -4.2900 H   0  0  0  0  0  0  0  0  0  0  0  0
    2.8080    3.4860   -4.8810 H   0  0  0  0  0  0  0  0  0  0  0  0
    3.3580    3.4300   -3.1930 H   0  0  0  0  0  0  0  0  0  0  0  0
    1.3040    1.5690   -4.4540 H   0  0  0  0  0  0  0  0  0  0  0  0
    0.9430    2.9190   -3.3580 H   0  0  0  0  0  0  0  0  0  0  0  0
    1.1580   -1.1020   -3.2540 H   0  0  0  0  0  0  0  0  0  0  0  0
   -0.5540   -2.8270   -3.5250 H   0  0  0  0  0  0  0  0  0  0  0  0
   -1.9290   -2.9350   -2.4060 H   0  0  0  0  0  0  0  0  0  0  0  0
   -0.4310   -4.7560    0.0870 H   0  0  0  0  0  0  0  0  0  0  0  0
   -1.9210   -4.5960   -0.9870 H   0  0  0  0  0  0  0  0  0  0  0  0
   -1.9550   -3.2870    1.1270 H   0  0  0  0  0  0  0  0  0  0  0  0
   -2.0400   -2.2530   -0.4030 H   0  0  0  0  0  0  0  0  0  0  0  0
    1.6890   -1.5120    0.0570 H   0  0  0  0  0  0  0  0  0  0  0  0
    0.2930   -1.1180   -1.0880 H   0  0  0  0  0  0  0  0  0  0  0  0
    1.6850   -3.7870   -0.5990 H   0  0  0  0  0  0  0  0  0  0  0  0
    1.4020   -3.0920   -3.3280 H   0  0  0  0  0  0  0  0  0  0  0  0
    1.8360   -1.5760   -2.5090 H   0  0  0  0  0  0  0  0  0  0  0  0
    2.8910   -2.9990   -2.3630 H   0  0  0  0  0  0  0  0  0  0  0  0
   -1.3930   -0.3230    0.7010 H   0  0  0  0  0  0  0  0  0  0  0  0
    0.1760   -0.2290    1.6910 H   0  0  0  0  0  0  0  0  0  0  0  0
   -3.2740   -1.4010    3.6050 H   0  0  0  0  0  0  0  0  0  0  0  0
   -2.4330    0.1480    3.8220 H   0  0  0  0  0  0  0  0  0  0  0  0
   -3.2660   -0.2030    2.2930 H   0  0  0  0  0  0  0  0  0  0  0  0
    2.9320   -2.0130    2.1470 H   0  0  0  0  0  0  0  0  0  0  0  0
    4.9940   -3.3830    1.9930 H   0  0  0  0  0  0  0  0  0  0  0  0
    4.8390   -5.8030    1.4770 H   0  0  0  0  0  0  0  0  0  0  0  0
    0.5600   -5.4850    1.2680 H   0  0  0  0  0  0  0  0  0  0  0  0
   -2.1670   -1.3630   -0.5470 H   0  0  0  0  0  0  0  0  0  0  0  0
   -1.6400    0.9000    0.3180 H   0  0  0  0  0  0  0  0  0  0  0  0
    0.9610    2.3790    0.2480 H   0  0  0  0  0  0  0  0  0  0  0  0
  1 33  1  0  0  0  0
  1 34  1  0  0  0  0
  1 35  1  0  0  0  0
  1  2  1  0  0  0  0
  2 36  1  0  0  0  0
  2 37  1  0  0  0  0
  2  3  1  0  0  0  0
  3  4  1  0  0  0  0
  4  5  2  0  0  0  0
  5 38  1  0  0  0  0
  5  6  1  0  0  0  0
  6  7  1  0  0  0  0
  7 39  1  0  0  0  0
  7 40  1  0  0  0  0
  7  8  1  0  0  0  0
  8  9  1  0  0  0  0
  9 41  1  0  0  0  0
  9 42  1  0  0  0  0
  9 10  1  0  0  0  0
 10 43  1  0  0  0  0
 10 44  1  0  0  0  0
 10 11  1  0  0  0  0
 11 12  1  0  0  0  0
 12 45  1  0  0  0  0
 12 46  1  0  0  0  0
 12 13  1  0  0  0  0
 13  8  1  0  0  0  0
 13 47  1  0  0  0  0
 13 14  1  0  0  0  0
 14 48  1  0  0  0  0
 14 49  1  0  0  0  0
 14 50  1  0  0  0  0
 11 15  1  0  0  0  0
 15 51  1  0  0  0  0
 15 52  1  0  0  0  0
 15 16  1  0  0  0  0
 16 17  1  0  0  0  0
 17 53  1  0  0  0  0
 17 54  1  0  0  0  0
 17 55  1  0  0  0  0
 16 18  1  0  0  0  0
 18 19  2  0  0  0  0
 18 20  2  0  0  0  0
 18 21  1  0  0  0  0
 21 11  1  0  0  0  0
 21 22  1  0  0  0  0
 22 23  2  0  0  0  0
 23 56  1  0  0  0  0
 23 24  1  0  0  0  0
 24 57  1  0  0  0  0
 24 25  2  0  0  0  0
 25 58  1  0  0  0  0
 25 26  1  0  0  0  0
 26 27  1  0  0  0  0
 26 28  2  0  0  0  0
 28 22  1  0  0  0  0
 28 59  1  0  0  0  0
  6 29  2  0  0  0  0
 29 60  1  0  0  0  0
 29 30  1  0  0  0  0
 30 61  1  0  0  0  0
 30 31  2  0  0  0  0
 31  4  1  0  0  0  0
 31 32  1  0  0  0  0
 32 62  1  0  0  0  0
M  END
>  <LOGBIO>
5.8000

>  <PRED_LOGBIO>
6.2300

>  <XV_RES>
-0.5330

>  <WHL_TMPL>
1

>  <ANCH>
78-80;41-42

$$$$
ROW12
  -MTS-   01071500203D 0   0.00000     0.00000     0

 47 50  0  0  1  0  0  0  0  0999 V2000
    5.9260    4.9630    1.4640 C   0  0  0  0  0  0  0  0  0  0  0  0
    6.5350    3.6260    1.8760 C   0  0  1  0  0  0  0  0  0  0  0  0
    6.5830    3.5220    3.4120 C   0  0  0  0  0  0  0  0  0  0  0  0
    7.6230    4.4500    3.9910 C   0  0  0  0  0  0  0  0  0  0  0  0
    7.4580    5.0830    5.2290 C   0  0  0  0  0  0  0  0  0  0  0  0
    8.4550    5.9350    5.7180 C   0  0  0  0  0  0  0  0  0  0  0  0
    9.6180    6.1540    4.9700 C   0  0  0  0  0  0  0  0  0  0  0  0
    9.7830    5.5210    3.7320 C   0  0  0  0  0  0  0  0  0  0  0  0
    8.7860    4.6690    3.2430 C   0  0  0  0  0  0  0  0  0  0  0  0
    8.9300    3.9850    1.9380 C   0  0  0  0  0  0  0  0  0  0  0  0
    7.8830    3.4900    1.3060 N   0  0  0  0  0  0  0  0  0  0  0  0
   10.1740    3.8620    1.3770 N   0  0  0  0  0  0  0  0  0  0  0  0
    5.6270    2.5590    1.3140 C   0  0  0  0  0  0  0  0  0  0  0  0
    4.2770    2.5220    1.6850 C   0  0  0  0  0  0  0  0  0  0  0  0
    3.4350    1.5320    1.1640 C   0  0  0  0  0  0  0  0  0  0  0  0
    2.0710    1.4950    1.5390 N   0  0  0  0  0  0  0  0  0  0  0  0
    1.5590    2.4710    2.2830 C   0  0  0  0  0  0  0  0  0  0  0  0
    1.9640    2.6460    3.4310 O   0  0  0  0  0  0  0  0  0  0  0  0
    0.5020    3.3470    1.7300 C   0  0  0  0  0  0  0  0  0  0  0  0
   -0.8440    2.9950    1.8860 C   0  0  0  0  0  0  0  0  0  0  0  0
   -1.8300    3.8370    1.3550 C   0  0  0  0  0  0  0  0  0  0  0  0
   -1.4460    5.0040    0.6840 C   0  0  0  0  0  0  0  0  0  0  0  0
   -2.6420    6.0740    0.0120 Cl  0  0  0  0  0  0  0  0  0  0  0  0
   -0.0820    5.2940    0.5650 C   0  0  0  0  0  0  0  0  0  0  0  0
    0.8390    4.4700    1.0830 N   0  0  0  0  0  0  0  0  0  0  0  0
    3.9420    0.5800    0.2720 C   0  0  0  0  0  0  0  0  0  0  0  0
    5.2920    0.6170   -0.0990 C   0  0  0  0  0  0  0  0  0  0  0  0
    6.1340    1.6070    0.4220 C   0  0  0  0  0  0  0  0  0  0  0  0
    7.4350    1.6430    0.0650 F   0  0  0  0  0  0  0  0  0  0  0  0
    5.8790    5.0210    0.3780 H   0  0  0  0  0  0  0  0  0  0  0  0
    6.5430    5.7750    1.8440 H   0  0  0  0  0  0  0  0  0  0  0  0
    4.9220    5.0470    1.8750 H   0  0  0  0  0  0  0  0  0  0  0  0
    6.8120    2.4980    3.6990 H   0  0  0  0  0  0  0  0  0  0  0  0
    5.6070    3.7710    3.8230 H   0  0  0  0  0  0  0  0  0  0  0  0
    6.5600    4.9140    5.8060 H   0  0  0  0  0  0  0  0  0  0  0  0
    8.3270    6.4240    6.6730 H   0  0  0  0  0  0  0  0  0  0  0  0
   10.3870    6.8110    5.3480 H   0  0  0  0  0  0  0  0  0  0  0  0
   10.6800    5.6900    3.1550 H   0  0  0  0  0  0  0  0  0  0  0  0
   10.7440    3.0540    1.5830 H   0  0  0  0  0  0  0  0  0  0  0  0
   10.5220    4.5800    0.7580 H   0  0  0  0  0  0  0  0  0  0  0  0
    3.8860    3.2570    2.3730 H   0  0  0  0  0  0  0  0  0  0  0  0
    1.4860    0.7270    1.2410 H   0  0  0  0  0  0  0  0  0  0  0  0
   -1.1190    2.0900    2.4070 H   0  0  0  0  0  0  0  0  0  0  0  0
   -2.8750    3.5880    1.4620 H   0  0  0  0  0  0  0  0  0  0  0  0
    0.2310    6.1910    0.0500 H   0  0  0  0  0  0  0  0  0  0  0  0
    3.2920   -0.1830   -0.1300 H   0  0  0  0  0  0  0  0  0  0  0  0
    5.6830   -0.1170   -0.7870 H   0  0  0  0  0  0  0  0  0  0  0  0
  1 30  1  0  0  0  0
  1 31  1  0  0  0  0
  1 32  1  0  0  0  0
  1  2  1  0  0  0  0
  2  3  1  0  0  0  0
  3 33  1  0  0  0  0
  3 34  1  0  0  0  0
  3  4  1  0  0  0  0
  4  5  1  0  0  0  0
  5 35  1  0  0  0  0
  5  6  2  0  0  0  0
  6 36  1  0  0  0  0
  6  7  1  0  0  0  0
  7 37  1  0  0  0  0
  7  8  2  0  0  0  0
  8 38  1  0  0  0  0
  8  9  1  0  0  0  0
  9  4  2  0  0  0  0
  9 10  1  0  0  0  0
 10 11  2  0  0  0  0
 11  2  1  0  0  0  0
 10 12  1  0  0  0  0
 12 39  1  0  0  0  0
 12 40  1  0  0  0  0
  2 13  1  0  0  0  0
 13 14  2  0  0  0  0
 14 41  1  0  0  0  0
 14 15  1  0  0  0  0
 15 16  1  0  0  0  0
 16 42  1  0  0  0  0
 16 17  1  0  0  0  0
 17 18  2  0  0  0  0
 17 19  1  0  0  0  0
 19 20  2  0  0  0  0
 20 43  1  0  0  0  0
 20 21  1  0  0  0  0
 21 44  1  0  0  0  0
 21 22  2  0  0  0  0
 22 23  1  0  0  0  0
 22 24  1  0  0  0  0
 24 45  1  0  0  0  0
 24 25  2  0  0  0  0
 25 19  1  0  0  0  0
 15 26  2  0  0  0  0
 26 46  1  0  0  0  0
 26 27  1  0  0  0  0
 27 47  1  0  0  0  0
 27 28  2  0  0  0  0
 28 13  1  0  0  0  0
 28 29  1  0  0  0  0
M  END
>  <LOGBIO>
7.6000

>  <PRED_LOGBIO>
7.0700

>  <XV_RES>
0.6090

>  <WHL_TMPL>
3

>  <ANCH>
5-6;27-28

$$$$
ROW13
  -MTS-   01071500203D 0   0.00000     0.00000     0

 71 73  0  0  1  0  0  0  0  0999 V2000
   -4.9370   -1.5250    7.5340 C   0  0  0  0  0  0  0  0  0  0  0  0
   -4.2490   -0.1790    7.7360 C   0  0  1  0  0  0  0  0  0  0  0  0
   -3.1520   -0.0400    6.7680 N   0  0  0  0  0  0  0  0  0  0  0  0
   -3.4070   -0.0780    5.4630 C   0  0  0  0  0  0  0  0  0  0  0  0
   -4.5610   -0.2300    5.0660 O   0  0  0  0  0  0  0  0  0  0  0  0
   -2.2780    0.0650    4.4670 C   0  0  0  0  0  0  0  0  0  0  0  0
   -1.9400   -1.0580    3.7080 C   0  0  0  0  0  0  0  0  0  0  0  0
   -0.9200   -0.9760    2.7660 C   0  0  0  0  0  0  0  0  0  0  0  0
   -0.1940    0.2030    2.6150 C   0  0  0  0  0  0  0  0  0  0  0  0
   -0.5180    1.3420    3.3610 C   0  0  0  0  0  0  0  0  0  0  0  0
   -1.5810    1.2640    4.2760 C   0  0  0  0  0  0  0  0  0  0  0  0
    0.2990    2.6030    3.1280 C   0  0  0  0  0  0  0  0  0  0  0  0
    0.4730    3.3530    4.0700 O   0  0  0  0  0  0  0  0  0  0  0  0
    0.8330    2.9260    1.9330 N   0  0  0  0  0  0  0  0  0  0  0  0
    1.5450    4.2020    1.7590 C   0  0  0  0  0  0  0  0  0  0  0  0
    3.0910    3.9840    1.7190 C   0  0  0  0  0  0  0  0  0  0  0  0
    3.8750    5.1680    1.5520 O   0  0  0  0  0  0  0  0  0  0  0  0
    1.2320    5.1090    2.9480 C   0  0  0  0  0  0  0  0  0  0  0  0
    1.9190    6.3540    2.7910 O   0  0  0  0  0  0  0  0  0  0  0  0
    1.0340    4.9120    0.4700 C   0  0  0  0  0  0  0  0  0  0  0  0
    1.7800    6.2470    0.2890 C   0  0  0  0  0  0  0  0  0  0  0  0
    1.2490    7.4220    0.8360 C   0  0  0  0  0  0  0  0  0  0  0  0
    1.8910    8.6500    0.6460 C   0  0  0  0  0  0  0  0  0  0  0  0
    3.0660    8.7140   -0.1080 C   0  0  0  0  0  0  0  0  0  0  0  0
    3.6180    7.5430   -0.6340 C   0  0  0  0  0  0  0  0  0  0  0  0
    2.9840    6.3150   -0.4220 C   0  0  0  0  0  0  0  0  0  0  0  0
   -0.6630   -2.0460    1.9970 N   0  0  0  0  0  0  0  0  0  0  0  0
    0.3300   -3.0400    2.3550 C   0  0  0  0  0  0  0  0  0  0  0  0
   -1.5450   -2.2190    0.5180 S   0  0  0  0  0  0  0  0  0  0  0  0
   -1.4770   -3.6160    0.1560 O   0  0  0  0  0  0  0  0  0  0  0  0
   -2.8190   -1.5630    0.7060 O   0  0  0  0  0  0  0  0  0  0  0  0
   -0.5040   -1.2450   -0.5790 C   0  0  0  0  0  0  0  0  0  0  0  0
   -3.6960   -0.1010    9.1390 C   0  0  0  0  0  0  0  0  0  0  0  0
   -3.5960    1.1370    9.7840 C   0  0  0  0  0  0  0  0  0  0  0  0
   -3.0820    1.2090   11.0850 C   0  0  0  0  0  0  0  0  0  0  0  0
   -2.6690    0.0430   11.7400 C   0  0  0  0  0  0  0  0  0  0  0  0
   -2.1740    0.1120   12.9940 F   0  0  0  0  0  0  0  0  0  0  0  0
   -2.7690   -1.1950   11.0940 C   0  0  0  0  0  0  0  0  0  0  0  0
   -3.2820   -1.2670    9.7940 C   0  0  0  0  0  0  0  0  0  0  0  0
   -5.3360   -1.5810    6.5240 H   0  0  0  0  0  0  0  0  0  0  0  0
   -5.7500   -1.6280    8.2510 H   0  0  0  0  0  0  0  0  0  0  0  0
   -4.2170   -2.3270    7.6850 H   0  0  0  0  0  0  0  0  0  0  0  0
   -4.9690    0.6230    7.5850 H   0  0  0  0  0  0  0  0  0  0  0  0
   -2.2040    0.0850    7.0930 H   0  0  0  0  0  0  0  0  0  0  0  0
   -2.4700   -1.9880    3.8520 H   0  0  0  0  0  0  0  0  0  0  0  0
    0.6280    0.2390    1.9150 H   0  0  0  0  0  0  0  0  0  0  0  0
   -1.8640    2.1410    4.8400 H   0  0  0  0  0  0  0  0  0  0  0  0
    0.7440    2.2900    1.1540 H   0  0  0  0  0  0  0  0  0  0  0  0
    3.2770    3.3850    0.8300 H   0  0  0  0  0  0  0  0  0  0  0  0
    3.3710    3.5100    2.6570 H   0  0  0  0  0  0  0  0  0  0  0  0
    4.8220    4.9580    1.5360 H   0  0  0  0  0  0  0  0  0  0  0  0
    0.1610    5.2900    2.9950 H   0  0  0  0  0  0  0  0  0  0  0  0
    1.5600    4.6280    3.8670 H   0  0  0  0  0  0  0  0  0  0  0  0
    1.7360    6.9480    3.5350 H   0  0  0  0  0  0  0  0  0  0  0  0
   -0.0120    5.1570    0.6400 H   0  0  0  0  0  0  0  0  0  0  0  0
    1.2550    4.2740   -0.3830 H   0  0  0  0  0  0  0  0  0  0  0  0
    0.3350    7.3790    1.4100 H   0  0  0  0  0  0  0  0  0  0  0  0
    1.4790    9.5480    1.0820 H   0  0  0  0  0  0  0  0  0  0  0  0
    3.5450    9.6660   -0.2840 H   0  0  0  0  0  0  0  0  0  0  0  0
    4.5350    7.5860   -1.2040 H   0  0  0  0  0  0  0  0  0  0  0  0
    3.4280    5.4100   -0.8090 H   0  0  0  0  0  0  0  0  0  0  0  0
   -0.1610   -3.9530    2.6840 H   0  0  0  0  0  0  0  0  0  0  0  0
    0.8680   -2.6480    3.2150 H   0  0  0  0  0  0  0  0  0  0  0  0
    0.9650   -3.1870    1.4840 H   0  0  0  0  0  0  0  0  0  0  0  0
   -1.1230   -0.6510   -1.2480 H   0  0  0  0  0  0  0  0  0  0  0  0
    0.0400   -1.9520   -1.2020 H   0  0  0  0  0  0  0  0  0  0  0  0
    0.1240   -0.6600    0.0900 H   0  0  0  0  0  0  0  0  0  0  0  0
   -3.9140    2.0370    9.2790 H   0  0  0  0  0  0  0  0  0  0  0  0
   -3.0050    2.1650   11.5830 H   0  0  0  0  0  0  0  0  0  0  0  0
   -2.4510   -2.0950   11.6000 H   0  0  0  0  0  0  0  0  0  0  0  0
   -3.3600   -2.2220    9.2960 H   0  0  0  0  0  0  0  0  0  0  0  0
  1 40  1  0  0  0  0
  1 41  1  0  0  0  0
  1 42  1  0  0  0  0
  1  2  1  0  0  0  0
  2 43  1  0  0  0  0
  2  3  1  0  0  0  0
  3 44  1  0  0  0  0
  3  4  1  0  0  0  0
  4  5  2  0  0  0  0
  4  6  1  0  0  0  0
  6  7  2  0  0  0  0
  7 45  1  0  0  0  0
  7  8  1  0  0  0  0
  8  9  2  0  0  0  0
  9 46  1  0  0  0  0
  9 10  1  0  0  0  0
 10 11  2  0  0  0  0
 11  6  1  0  0  0  0
 11 47  1  0  0  0  0
 10 12  1  0  0  0  0
 12 13  2  0  0  0  0
 12 14  1  0  0  0  0
 14 48  1  0  0  0  0
 14 15  1  0  0  0  0
 15 16  1  0  0  0  0
 16 49  1  0  0  0  0
 16 50  1  0  0  0  0
 16 17  1  0  0  0  0
 17 51  1  0  0  0  0
 15 18  1  0  0  0  0
 18 52  1  0  0  0  0
 18 53  1  0  0  0  0
 18 19  1  0  0  0  0
 19 54  1  0  0  0  0
 15 20  1  0  0  0  0
 20 55  1  0  0  0  0
 20 56  1  0  0  0  0
 20 21  1  0  0  0  0
 21 22  2  0  0  0  0
 22 57  1  0  0  0  0
 22 23  1  0  0  0  0
 23 58  1  0  0  0  0
 23 24  2  0  0  0  0
 24 59  1  0  0  0  0
 24 25  1  0  0  0  0
 25 60  1  0  0  0  0
 25 26  2  0  0  0  0
 26 21  1  0  0  0  0
 26 61  1  0  0  0  0
  8 27  1  0  0  0  0
 27 28  1  0  0  0  0
 28 62  1  0  0  0  0
 28 63  1  0  0  0  0
 28 64  1  0  0  0  0
 27 29  1  0  0  0  0
 29 30  2  0  0  0  0
 29 31  2  0  0  0  0
 29 32  1  0  0  0  0
 32 65  1  0  0  0  0
 32 66  1  0  0  0  0
 32 67  1  0  0  0  0
  2 33  1  0  0  0  0
 33 34  2  0  0  0  0
 34 68  1  0  0  0  0
 34 35  1  0  0  0  0
 35 69  1  0  0  0  0
 35 36  2  0  0  0  0
 36 37  1  0  0  0  0
 36 38  1  0  0  0  0
 38 70  1  0  0  0  0
 38 39  2  0  0  0  0
 39 33  1  0  0  0  0
 39 71  1  0  0  0  0
M  END
>  <LOGBIO>
5.5700

>  <PRED_LOGBIO>
6.8000

>  <XV_RES>
-1.9150

>  <WHL_TMPL>
2

>  <ANCH>
55-58;54-57

$$$$
ROW14
  -MTS-   01071500203D 0   0.00000     0.00000     0

 91 94  0  0  1  0  0  0  0  0999 V2000
    5.3530    1.4600    1.9680 C   0  0  0  0  0  0  0  0  0  0  0  0
    4.8260    2.3670    0.8600 C   0  0  2  0  0  0  0  0  0  0  0  0
    3.3960    2.6010    1.1920 N   0  0  0  0  0  0  0  0  0  0  0  0
    3.0790    4.0570    1.6740 C   0  0  0  0  0  0  0  0  0  0  0  0
    1.5320    4.2990    1.6370 C   0  0  2  0  0  0  0  0  0  0  0  0
    1.1240    5.0280    0.3190 C   0  0  0  0  0  0  0  0  0  0  0  0
    1.1690    4.0350   -0.8550 C   0  0  0  0  0  0  0  0  0  0  0  0
    0.1340    3.1100   -1.0360 C   0  0  0  0  0  0  0  0  0  0  0  0
    0.1640    2.2220   -2.1150 C   0  0  0  0  0  0  0  0  0  0  0  0
    1.2440    2.2390   -3.0010 C   0  0  0  0  0  0  0  0  0  0  0  0
    2.2930    3.1440   -2.8080 C   0  0  0  0  0  0  0  0  0  0  0  0
    2.2520    4.0440   -1.7400 C   0  0  0  0  0  0  0  0  0  0  0  0
    0.6670    3.1320    1.9110 N   0  0  0  0  0  0  0  0  0  0  0  0
   -0.2910    3.2320    2.8570 C   0  0  0  0  0  0  0  0  0  0  0  0
   -0.4280    4.3140    3.3910 O   0  0  0  0  0  0  0  0  0  0  0  0
   -1.2070    2.1000    3.3070 C   0  0  0  0  0  0  0  0  0  0  0  0
   -1.0450    0.8610    2.6730 C   0  0  0  0  0  0  0  0  0  0  0  0
   -1.7980   -0.2500    3.0420 C   0  0  0  0  0  0  0  0  0  0  0  0
   -2.7730   -0.1460    4.0290 C   0  0  0  0  0  0  0  0  0  0  0  0
   -2.9830    1.0910    4.6320 C   0  0  0  0  0  0  0  0  0  0  0  0
   -2.1950    2.1940    4.2990 C   0  0  0  0  0  0  0  0  0  0  0  0
   -3.9780    1.2110    5.5340 C   0  0  0  0  0  0  0  0  0  0  0  0
   -4.6790    0.2390    5.8090 O   0  0  0  0  0  0  0  0  0  0  0  0
   -4.2020    2.3810    6.1260 N   0  0  0  0  0  0  0  0  0  0  0  0
   -5.2860    2.5120    7.1090 C   0  0  2  0  0  0  0  0  0  0  0  0
   -5.0390    1.5520    8.2700 C   0  0  0  0  0  0  0  0  0  0  0  0
   -5.3280    3.9290    7.6280 C   0  0  0  0  0  0  0  0  0  0  0  0
   -6.1150    4.8890    6.9800 C   0  0  0  0  0  0  0  0  0  0  0  0
   -6.1530    6.2030    7.4610 C   0  0  0  0  0  0  0  0  0  0  0  0
   -5.4040    6.5580    8.5890 C   0  0  0  0  0  0  0  0  0  0  0  0
   -5.4410    7.8250    9.0530 F   0  0  0  0  0  0  0  0  0  0  0  0
   -4.6170    5.5980    9.2360 C   0  0  0  0  0  0  0  0  0  0  0  0
   -4.5780    4.2840    8.7560 C   0  0  0  0  0  0  0  0  0  0  0  0
   -1.5710   -1.4230    2.4240 N   0  0  0  0  0  0  0  0  0  0  0  0
   -2.2920   -1.8290    1.2390 C   0  0  0  0  0  0  0  0  0  0  0  0
   -0.5580   -2.5830    3.2080 S   0  0  0  0  0  0  0  0  0  0  0  0
    0.2090   -1.9010    4.2230 O   0  0  0  0  0  0  0  0  0  0  0  0
   -1.4040   -3.7050    3.5400 O   0  0  0  0  0  0  0  0  0  0  0  0
    0.5950   -3.1270    1.9230 C   0  0  0  0  0  0  0  0  0  0  0  0
    5.0970    1.6410   -0.4000 C   0  0  0  0  0  0  0  0  0  0  0  0
    4.1630    1.2670   -1.1080 O   0  0  0  0  0  0  0  0  0  0  0  0
    6.3510    1.3920   -0.7680 N   0  0  0  0  0  0  0  0  0  0  0  0
    7.2070    2.2550   -1.5940 C   0  0  0  0  0  0  0  0  0  0  0  0
    8.6450    1.7050   -1.5600 C   0  0  0  0  0  0  0  0  0  0  0  0
    8.4360    0.2090   -1.2610 C   0  0  0  0  0  0  0  0  0  0  0  0
    7.1430    0.2020   -0.4250 C   0  0  1  0  0  0  0  0  0  0  0  0
    6.3480   -1.0490   -0.7140 C   0  0  0  0  0  0  0  0  0  0  0  0
    5.6350   -1.5320    0.1510 O   0  0  0  0  0  0  0  0  0  0  0  0
    6.4230   -1.6190   -1.9020 O   0  0  0  0  0  0  0  0  0  0  0  0
    4.7880    0.5310    1.9760 H   0  0  0  0  0  0  0  0  0  0  0  0
    6.4050    1.2440    1.7900 H   0  0  0  0  0  0  0  0  0  0  0  0
    5.2430    1.9600    2.9290 H   0  0  0  0  0  0  0  0  0  0  0  0
    5.3700    3.3090    0.8730 H   0  0  0  0  0  0  0  0  0  0  0  0
    3.1960    2.0010    1.9800 H   0  0  0  0  0  0  0  0  0  0  0  0
    3.5190    4.7320    0.9430 H   0  0  0  0  0  0  0  0  0  0  0  0
    3.4170    4.1580    2.7030 H   0  0  0  0  0  0  0  0  0  0  0  0
    1.3360    5.0140    2.4330 H   0  0  0  0  0  0  0  0  0  0  0  0
    1.8890    5.7770    0.1250 H   0  0  0  0  0  0  0  0  0  0  0  0
    0.1030    5.3870    0.4300 H   0  0  0  0  0  0  0  0  0  0  0  0
   -0.6910    3.0820   -0.3390 H   0  0  0  0  0  0  0  0  0  0  0  0
   -0.6460    1.5240   -2.2640 H   0  0  0  0  0  0  0  0  0  0  0  0
    1.2690    1.5530   -3.8350 H   0  0  0  0  0  0  0  0  0  0  0  0
    3.1350    3.1470   -3.4850 H   0  0  0  0  0  0  0  0  0  0  0  0
    3.0580    4.7480   -1.5980 H   0  0  0  0  0  0  0  0  0  0  0  0
    0.7910    2.2710    1.3970 H   0  0  0  0  0  0  0  0  0  0  0  0
   -0.3190    0.7660    1.8790 H   0  0  0  0  0  0  0  0  0  0  0  0
   -3.3550   -1.0070    4.3210 H   0  0  0  0  0  0  0  0  0  0  0  0
   -2.3480    3.1320    4.8120 H   0  0  0  0  0  0  0  0  0  0  0  0
   -3.6260    3.1790    5.9000 H   0  0  0  0  0  0  0  0  0  0  0  0
   -6.2360    2.2710    6.6360 H   0  0  0  0  0  0  0  0  0  0  0  0
   -5.0090    0.5310    7.8960 H   0  0  0  0  0  0  0  0  0  0  0  0
   -5.8420    1.6490    8.9980 H   0  0  0  0  0  0  0  0  0  0  0  0
   -4.0900    1.7930    8.7430 H   0  0  0  0  0  0  0  0  0  0  0  0
   -6.6930    4.6150    6.1100 H   0  0  0  0  0  0  0  0  0  0  0  0
   -6.7610    6.9430    6.9610 H   0  0  0  0  0  0  0  0  0  0  0  0
   -4.0380    5.8720   10.1070 H   0  0  0  0  0  0  0  0  0  0  0  0
   -3.9710    3.5440    9.2550 H   0  0  0  0  0  0  0  0  0  0  0  0
   -3.3630   -1.7680    1.4170 H   0  0  0  0  0  0  0  0  0  0  0  0
   -2.0620   -2.8800    1.0780 H   0  0  0  0  0  0  0  0  0  0  0  0
   -1.9580   -1.1890    0.4250 H   0  0  0  0  0  0  0  0  0  0  0  0
    1.4550   -3.6050    2.3860 H   0  0  0  0  0  0  0  0  0  0  0  0
    0.0960   -3.8370    1.2660 H   0  0  0  0  0  0  0  0  0  0  0  0
    0.9250   -2.2670    1.3440 H   0  0  0  0  0  0  0  0  0  0  0  0
    6.8420    2.2530   -2.6190 H   0  0  0  0  0  0  0  0  0  0  0  0
    7.1960    3.2670   -1.1940 H   0  0  0  0  0  0  0  0  0  0  0  0
    9.2380    2.1870   -0.7850 H   0  0  0  0  0  0  0  0  0  0  0  0
    9.1500    1.8540   -2.5130 H   0  0  0  0  0  0  0  0  0  0  0  0
    8.3220   -0.3680   -2.1760 H   0  0  0  0  0  0  0  0  0  0  0  0
    9.2730   -0.2050   -0.7030 H   0  0  0  0  0  0  0  0  0  0  0  0
    7.3850    0.2090    0.6360 H   0  0  0  0  0  0  0  0  0  0  0  0
    5.8490   -2.4010   -1.8960 H   0  0  0  0  0  0  0  0  0  0  0  0
  1 50  1  0  0  0  0
  1 51  1  0  0  0  0
  1 52  1  0  0  0  0
  1  2  1  0  0  0  0
  2 53  1  0  0  0  0
  2  3  1  0  0  0  0
  3 54  1  0  0  0  0
  3  4  1  0  0  0  0
  4 55  1  0  0  0  0
  4 56  1  0  0  0  0
  4  5  1  0  0  0  0
  5 57  1  0  0  0  0
  5  6  1  0  0  0  0
  6 58  1  0  0  0  0
  6 59  1  0  0  0  0
  6  7  1  0  0  0  0
  7  8  2  0  0  0  0
  8 60  1  0  0  0  0
  8  9  1  0  0  0  0
  9 61  1  0  0  0  0
  9 10  2  0  0  0  0
 10 62  1  0  0  0  0
 10 11  1  0  0  0  0
 11 63  1  0  0  0  0
 11 12  2  0  0  0  0
 12  7  1  0  0  0  0
 12 64  1  0  0  0  0
  5 13  1  0  0  0  0
 13 65  1  0  0  0  0
 13 14  1  0  0  0  0
 14 15  2  0  0  0  0
 14 16  1  0  0  0  0
 16 17  2  0  0  0  0
 17 66  1  0  0  0  0
 17 18  1  0  0  0  0
 18 19  2  0  0  0  0
 19 67  1  0  0  0  0
 19 20  1  0  0  0  0
 20 21  2  0  0  0  0
 21 16  1  0  0  0  0
 21 68  1  0  0  0  0
 20 22  1  0  0  0  0
 22 23  2  0  0  0  0
 22 24  1  0  0  0  0
 24 69  1  0  0  0  0
 24 25  1  0  0  0  0
 25 70  1  0  0  0  0
 25 26  1  0  0  0  0
 26 71  1  0  0  0  0
 26 72  1  0  0  0  0
 26 73  1  0  0  0  0
 25 27  1  0  0  0  0
 27 28  2  0  0  0  0
 28 74  1  0  0  0  0
 28 29  1  0  0  0  0
 29 75  1  0  0  0  0
 29 30  2  0  0  0  0
 30 31  1  0  0  0  0
 30 32  1  0  0  0  0
 32 76  1  0  0  0  0
 32 33  2  0  0  0  0
 33 27  1  0  0  0  0
 33 77  1  0  0  0  0
 18 34  1  0  0  0  0
 34 35  1  0  0  0  0
 35 78  1  0  0  0  0
 35 79  1  0  0  0  0
 35 80  1  0  0  0  0
 34 36  1  0  0  0  0
 36 37  2  0  0  0  0
 36 38  2  0  0  0  0
 36 39  1  0  0  0  0
 39 81  1  0  0  0  0
 39 82  1  0  0  0  0
 39 83  1  0  0  0  0
  2 40  1  0  0  0  0
 40 41  2  0  0  0  0
 40 42  1  0  0  0  0
 42 43  1  0  0  0  0
 43 84  1  0  0  0  0
 43 85  1  0  0  0  0
 43 44  1  0  0  0  0
 44 86  1  0  0  0  0
 44 87  1  0  0  0  0
 44 45  1  0  0  0  0
 45 88  1  0  0  0  0
 45 89  1  0  0  0  0
 45 46  1  0  0  0  0
 46 42  1  0  0  0  0
 46 90  1  0  0  0  0
 46 47  1  0  0  0  0
 47 48  2  0  0  0  0
 47 49  1  0  0  0  0
 49 91  1  0  0  0  0
M  END
>  <LOGBIO>
4.7600

>  <PRED_LOGBIO>
6.3300

>  <XV_RES>
-2.4310

>  <WHL_TMPL>
1

>  <ANCH>
17-62;30-31

$$$$
ROW16
  -MTS-   01071500203D 0   0.00000     0.00000     0

 72 75  0  0  1  0  0  0  0  0999 V2000
   -1.2390   -4.3530    1.9110 C   0  0  0  0  0  0  0  0  0  0  0  0
   -1.2950   -2.9590    2.5290 C   0  0  0  0  0  0  0  0  0  0  0  0
   -1.0850   -1.9090    1.4390 C   0  0  0  0  0  0  0  0  0  0  0  0
   -1.1400   -0.5660    2.0350 N   0  0  0  0  0  0  0  0  0  0  0  0
    0.0310    0.1500    2.5630 C   0  0  0  0  0  0  0  0  0  0  0  0
   -0.5120    1.3510    3.3590 C   0  0  0  0  0  0  0  0  0  0  0  0
   -1.9470    1.4770    2.8140 C   0  0  0  0  0  0  0  0  0  0  0  0
   -2.2530    0.1500    2.1620 C   0  0  0  0  0  0  0  0  0  0  0  0
   -3.3700   -0.2160    1.8000 O   0  0  0  0  0  0  0  0  0  0  0  0
    0.2990    2.6030    3.1280 C   0  0  0  0  0  0  0  0  0  0  0  0
    0.4730    3.3530    4.0700 O   0  0  0  0  0  0  0  0  0  0  0  0
    0.8330    2.9260    1.9330 N   0  0  0  0  0  0  0  0  0  0  0  0
    1.5450    4.2020    1.7590 C   0  0  1  0  0  0  0  0  0  0  0  0
    1.0340    4.9120    0.4700 C   0  0  0  0  0  0  0  0  0  0  0  0
    1.2870    4.0070   -0.7500 C   0  0  0  0  0  0  0  0  0  0  0  0
    2.4830    4.1250   -1.4690 C   0  0  0  0  0  0  0  0  0  0  0  0
    2.7120    3.3400   -2.6040 C   0  0  0  0  0  0  0  0  0  0  0  0
    3.8750    3.4530   -3.2800 F   0  0  0  0  0  0  0  0  0  0  0  0
    1.7360    2.4380   -3.0380 C   0  0  0  0  0  0  0  0  0  0  0  0
    0.5520    2.2930   -2.3100 C   0  0  0  0  0  0  0  0  0  0  0  0
   -0.3850    1.4090   -2.7140 F   0  0  0  0  0  0  0  0  0  0  0  0
    0.3380    3.0640   -1.1630 C   0  0  0  0  0  0  0  0  0  0  0  0
    3.0910    3.9840    1.7190 C   0  0  2  0  0  0  0  0  0  0  0  0
    3.6910    4.3510    2.9890 O   0  0  0  0  0  0  0  0  0  0  0  0
    3.3910    2.5420    1.3120 C   0  0  2  0  0  0  0  0  0  0  0  0
    3.7440    1.7530    2.5010 N   0  0  0  0  0  0  0  0  0  0  0  0
    3.8290    0.3220    2.1760 C   0  0  0  0  0  0  0  0  0  0  0  0
    2.4640   -0.1870    1.6770 C   0  0  0  0  0  0  0  0  0  0  0  0
    1.8170    0.7240    0.7220 N   0  0  0  0  0  0  0  0  0  0  0  0
    0.6750    0.2300   -0.0620 C   0  0  0  0  0  0  0  0  0  0  0  0
    1.1740   -0.3770   -1.3510 C   0  0  0  0  0  0  0  0  0  0  0  0
    1.3130    0.4210   -2.4930 C   0  0  0  0  0  0  0  0  0  0  0  0
    1.7750   -0.1430   -3.6880 C   0  0  0  0  0  0  0  0  0  0  0  0
    2.0990   -1.5040   -3.7420 C   0  0  0  0  0  0  0  0  0  0  0  0
    1.9610   -2.3010   -2.5990 C   0  0  0  0  0  0  0  0  0  0  0  0
    1.4980   -1.7380   -1.4040 C   0  0  0  0  0  0  0  0  0  0  0  0
    2.2240    1.9770    0.5380 C   0  0  0  0  0  0  0  0  0  0  0  0
    1.6390    2.6880   -0.2780 O   0  0  0  0  0  0  0  0  0  0  0  0
   -2.0210   -4.4480    1.1600 H   0  0  0  0  0  0  0  0  0  0  0  0
   -1.3880   -5.1000    2.6870 H   0  0  0  0  0  0  0  0  0  0  0  0
   -0.2680   -4.5030    1.4440 H   0  0  0  0  0  0  0  0  0  0  0  0
   -2.2660   -2.8080    2.9960 H   0  0  0  0  0  0  0  0  0  0  0  0
   -0.5130   -2.8630    3.2800 H   0  0  0  0  0  0  0  0  0  0  0  0
   -0.1140   -2.0600    0.9720 H   0  0  0  0  0  0  0  0  0  0  0  0
   -1.8680   -2.0040    0.6890 H   0  0  0  0  0  0  0  0  0  0  0  0
    0.6370    0.5100    1.7350 H   0  0  0  0  0  0  0  0  0  0  0  0
    0.5830   -0.5070    3.2320 H   0  0  0  0  0  0  0  0  0  0  0  0
   -0.4950    1.1750    4.4330 H   0  0  0  0  0  0  0  0  0  0  0  0
   -1.9770    2.2620    2.0610 H   0  0  0  0  0  0  0  0  0  0  0  0
   -2.6330    1.6370    3.6420 H   0  0  0  0  0  0  0  0  0  0  0  0
    0.7440    2.2890    1.1540 H   0  0  0  0  0  0  0  0  0  0  0  0
    1.3220    4.8480    2.6060 H   0  0  0  0  0  0  0  0  0  0  0  0
    1.6490    5.7990    0.3360 H   0  0  0  0  0  0  0  0  0  0  0  0
   -0.0380    5.0690    0.5680 H   0  0  0  0  0  0  0  0  0  0  0  0
    3.2350    4.8280   -1.1440 H   0  0  0  0  0  0  0  0  0  0  0  0
    1.8970    1.8550   -3.9330 H   0  0  0  0  0  0  0  0  0  0  0  0
   -0.5680    2.9310   -0.5900 H   0  0  0  0  0  0  0  0  0  0  0  0
    3.4900    4.6360    0.9440 H   0  0  0  0  0  0  0  0  0  0  0  0
    2.9740    4.5320    3.6170 H   0  0  0  0  0  0  0  0  0  0  0  0
    4.2560    2.6320    0.6590 H   0  0  0  0  0  0  0  0  0  0  0  0
    4.6330    2.0690    2.8620 H   0  0  0  0  0  0  0  0  0  0  0  0
    4.5780    0.1690    1.4020 H   0  0  0  0  0  0  0  0  0  0  0  0
    4.1210   -0.2350    3.0640 H   0  0  0  0  0  0  0  0  0  0  0  0
    1.8050   -0.3430    2.5280 H   0  0  0  0  0  0  0  0  0  0  0  0
    2.5920   -1.1630    1.2130 H   0  0  0  0  0  0  0  0  0  0  0  0
    0.0050    1.0580   -0.2860 H   0  0  0  0  0  0  0  0  0  0  0  0
    0.1410   -0.5240    0.5120 H   0  0  0  0  0  0  0  0  0  0  0  0
    1.0630    1.4700   -2.4520 H   0  0  0  0  0  0  0  0  0  0  0  0
    1.8820    0.4730   -4.5690 H   0  0  0  0  0  0  0  0  0  0  0  0
    2.4560   -1.9380   -4.6640 H   0  0  0  0  0  0  0  0  0  0  0  0
    2.2110   -3.3510   -2.6400 H   0  0  0  0  0  0  0  0  0  0  0  0
    1.3910   -2.3530   -0.5230 H   0  0  0  0  0  0  0  0  0  0  0  0
  1 39  1  0  0  0  0
  1 40  1  0  0  0  0
  1 41  1  0  0  0  0
  1  2  1  0  0  0  0
  2 42  1  0  0  0  0
  2 43  1  0  0  0  0
  2  3  1  0  0  0  0
  3 44  1  0  0  0  0
  3 45  1  0  0  0  0
  3  4  1  0  0  0  0
  4  5  1  0  0  0  0
  5 46  1  0  0  0  0
  5 47  1  0  0  0  0
  5  6  1  0  0  0  0
  6 48  1  0  0  0  0
  6  7  1  0  0  0  0
  7 49  1  0  0  0  0
  7 50  1  0  0  0  0
  7  8  1  0  0  0  0
  8  4  1  0  0  0  0
  8  9  2  0  0  0  0
  6 10  1  0  0  0  0
 10 11  2  0  0  0  0
 10 12  1  0  0  0  0
 12 51  1  0  0  0  0
 12 13  1  0  0  0  0
 13 52  1  0  0  0  0
 13 14  1  0  0  0  0
 14 53  1  0  0  0  0
 14 54  1  0  0  0  0
 14 15  1  0  0  0  0
 15 16  2  0  0  0  0
 16 55  1  0  0  0  0
 16 17  1  0  0  0  0
 17 18  1  0  0  0  0
 17 19  2  0  0  0  0
 19 56  1  0  0  0  0
 19 20  1  0  0  0  0
 20 21  1  0  0  0  0
 20 22  2  0  0  0  0
 22 15  1  0  0  0  0
 22 57  1  0  0  0  0
 13 23  1  0  0  0  0
 23 58  1  0  0  0  0
 23 24  1  0  0  0  0
 24 59  1  0  0  0  0
 23 25  1  0  0  0  0
 25 60  1  0  0  0  0
 25 26  1  0  0  0  0
 26 61  1  0  0  0  0
 26 27  1  0  0  0  0
 27 62  1  0  0  0  0
 27 63  1  0  0  0  0
 27 28  1  0  0  0  0
 28 64  1  0  0  0  0
 28 65  1  0  0  0  0
 28 29  1  0  0  0  0
 29 30  1  0  0  0  0
 30 66  1  0  0  0  0
 30 67  1  0  0  0  0
 30 31  1  0  0  0  0
 31 32  2  0  0  0  0
 32 68  1  0  0  0  0
 32 33  1  0  0  0  0
 33 69  1  0  0  0  0
 33 34  2  0  0  0  0
 34 70  1  0  0  0  0
 34 35  1  0  0  0  0
 35 71  1  0  0  0  0
 35 36  2  0  0  0  0
 36 31  1  0  0  0  0
 36 72  1  0  0  0  0
 29 37  1  0  0  0  0
 37 25  1  0  0  0  0
 37 38  2  0  0  0  0
M  END
>  <LOGBIO>
6.2900

>  <PRED_LOGBIO>
5.8600

>  <XV_RES>
0.5090

>  <WHL_TMPL>
2

>  <ANCH>
31-66;22-23

$$$$
ROW17
  -MTS-   01071500203D 0   0.00000     0.00000     0

 77 81  0  0  1  0  0  0  0  0999 V2000
   -0.3860   -3.0130    2.6610 C   0  0  0  0  0  0  0  0  0  0  0  0
   -1.6340   -2.3750    2.0580 C   0  0  0  0  0  0  0  0  0  0  0  0
   -2.3250   -1.5330    3.1040 C   0  0  0  0  0  0  0  0  0  0  0  0
   -3.2730   -1.9220    3.9680 C   0  0  0  0  0  0  0  0  0  0  0  0
   -3.6540   -0.9210    4.7310 N   0  0  0  0  0  0  0  0  0  0  0  0
   -4.6320   -1.0910    5.8080 C   0  0  0  0  0  0  0  0  0  0  0  0
   -6.0160   -0.5890    5.3560 C   0  0  0  0  0  0  0  0  0  0  0  0
   -6.3950    0.7710    5.9730 C   0  0  0  0  0  0  0  0  0  0  0  0
   -5.4800    2.1410    5.2240 S   0  0  0  0  0  0  0  0  0  0  0  0
   -6.0310    3.3540    5.7430 O   0  0  0  0  0  0  0  0  0  0  0  0
   -5.4660    1.9640    3.8050 O   0  0  0  0  0  0  0  0  0  0  0  0
   -3.9540    2.0210    5.7990 N   0  0  0  0  0  0  0  0  0  0  0  0
   -3.0220    1.5350    4.8470 C   0  0  0  0  0  0  0  0  0  0  0  0
   -2.0960    2.4370    4.3080 C   0  0  0  0  0  0  0  0  0  0  0  0
   -1.1800    2.1330    3.2940 C   0  0  0  0  0  0  0  0  0  0  0  0
   -1.1820    0.8140    2.7980 C   0  0  0  0  0  0  0  0  0  0  0  0
   -2.0760   -0.0990    3.3700 C   0  0  0  0  0  0  0  0  0  0  0  0
   -2.9790    0.2110    4.3940 C   0  0  0  0  0  0  0  0  0  0  0  0
   -0.2910    3.2320    2.8570 C   0  0  0  0  0  0  0  0  0  0  0  0
   -0.4280    4.3140    3.3910 O   0  0  0  0  0  0  0  0  0  0  0  0
    0.6670    3.1320    1.9110 N   0  0  0  0  0  0  0  0  0  0  0  0
    1.5320    4.2990    1.6370 C   0  0  1  0  0  0  0  0  0  0  0  0
    1.1240    5.0280    0.3190 C   0  0  0  0  0  0  0  0  0  0  0  0
    1.1690    4.0350   -0.8550 C   0  0  0  0  0  0  0  0  0  0  0  0
    0.1340    3.1100   -1.0360 C   0  0  0  0  0  0  0  0  0  0  0  0
    0.1640    2.2220   -2.1150 C   0  0  0  0  0  0  0  0  0  0  0  0
    1.2440    2.2390   -3.0010 C   0  0  0  0  0  0  0  0  0  0  0  0
    2.2930    3.1440   -2.8080 C   0  0  0  0  0  0  0  0  0  0  0  0
    2.2520    4.0440   -1.7400 C   0  0  0  0  0  0  0  0  0  0  0  0
    3.0790    4.0570    1.6740 C   0  0  2  0  0  0  0  0  0  0  0  0
    3.5390    4.3150    3.0320 O   0  0  0  0  0  0  0  0  0  0  0  0
    3.3960    2.6010    1.1920 C   0  0  0  0  0  0  0  0  0  0  0  0
    4.8260    2.3670    0.8600 N   0  0  0  0  0  0  0  0  0  0  0  0
    5.2330    1.1410    0.4280 C   0  0  0  0  0  0  0  0  0  0  0  0
    5.6500    0.1910    1.3680 C   0  0  0  0  0  0  0  0  0  0  0  0
    6.0780   -1.0800    0.9660 C   0  0  0  0  0  0  0  0  0  0  0  0
    6.1000   -1.4420   -0.3860 C   0  0  0  0  0  0  0  0  0  0  0  0
    6.5340   -2.7010   -0.7070 O   0  0  0  0  0  0  0  0  0  0  0  0
    5.5640   -3.7500   -0.7680 C   0  0  0  0  0  0  0  0  0  0  0  0
    5.6720   -0.4960   -1.3310 C   0  0  0  0  0  0  0  0  0  0  0  0
    5.2440    0.7730   -0.9220 C   0  0  0  0  0  0  0  0  0  0  0  0
    0.2900   -2.2320    3.0040 H   0  0  0  0  0  0  0  0  0  0  0  0
    0.1120   -3.6190    1.9070 H   0  0  0  0  0  0  0  0  0  0  0  0
   -0.6700   -3.6410    3.5020 H   0  0  0  0  0  0  0  0  0  0  0  0
   -1.3500   -1.7470    1.2160 H   0  0  0  0  0  0  0  0  0  0  0  0
   -2.3110   -3.1550    1.7150 H   0  0  0  0  0  0  0  0  0  0  0  0
   -3.6440   -2.9360    4.0070 H   0  0  0  0  0  0  0  0  0  0  0  0
   -4.2590   -0.6220    6.7160 H   0  0  0  0  0  0  0  0  0  0  0  0
   -4.6870   -2.1540    6.0360 H   0  0  0  0  0  0  0  0  0  0  0  0
   -6.0690   -0.5540    4.2700 H   0  0  0  0  0  0  0  0  0  0  0  0
   -6.7660   -1.3030    5.6880 H   0  0  0  0  0  0  0  0  0  0  0  0
   -6.2740    0.7720    7.0540 H   0  0  0  0  0  0  0  0  0  0  0  0
   -7.4440    0.9610    5.7540 H   0  0  0  0  0  0  0  0  0  0  0  0
   -3.8820    1.5480    6.7560 H   0  0  0  0  0  0  0  0  0  0  0  0
   -2.1190    3.4340    4.7220 H   0  0  0  0  0  0  0  0  0  0  0  0
   -0.5410    0.4410    2.0120 H   0  0  0  0  0  0  0  0  0  0  0  0
    0.7910    2.2710    1.3970 H   0  0  0  0  0  0  0  0  0  0  0  0
    1.3360    5.0140    2.4330 H   0  0  0  0  0  0  0  0  0  0  0  0
    1.8890    5.7770    0.1250 H   0  0  0  0  0  0  0  0  0  0  0  0
    0.1030    5.3870    0.4300 H   0  0  0  0  0  0  0  0  0  0  0  0
   -0.6910    3.0820   -0.3390 H   0  0  0  0  0  0  0  0  0  0  0  0
   -0.6460    1.5240   -2.2640 H   0  0  0  0  0  0  0  0  0  0  0  0
    1.2690    1.5530   -3.8350 H   0  0  0  0  0  0  0  0  0  0  0  0
    3.1350    3.1470   -3.4850 H   0  0  0  0  0  0  0  0  0  0  0  0
    3.0580    4.7480   -1.5980 H   0  0  0  0  0  0  0  0  0  0  0  0
    3.5510    4.7560    0.9870 H   0  0  0  0  0  0  0  0  0  0  0  0
    2.7580    4.4220    3.5970 H   0  0  0  0  0  0  0  0  0  0  0  0
    2.8510    2.4730    0.2590 H   0  0  0  0  0  0  0  0  0  0  0  0
    3.1150    1.9230    1.9960 H   0  0  0  0  0  0  0  0  0  0  0  0
    5.5080    3.1310    0.9560 H   0  0  0  0  0  0  0  0  0  0  0  0
    5.6490    0.4280    2.4220 H   0  0  0  0  0  0  0  0  0  0  0  0
    6.3960   -1.7940    1.7110 H   0  0  0  0  0  0  0  0  0  0  0  0
    5.0820   -3.8560    0.2020 H   0  0  0  0  0  0  0  0  0  0  0  0
    6.0550   -4.6840   -1.0320 H   0  0  0  0  0  0  0  0  0  0  0  0
    4.8160   -3.5090   -1.5200 H   0  0  0  0  0  0  0  0  0  0  0  0
    5.6530   -0.6970   -2.3920 H   0  0  0  0  0  0  0  0  0  0  0  0
    4.9160    1.4560   -1.6920 H   0  0  0  0  0  0  0  0  0  0  0  0
  1 42  1  0  0  0  0
  1 43  1  0  0  0  0
  1 44  1  0  0  0  0
  1  2  1  0  0  0  0
  2 45  1  0  0  0  0
  2 46  1  0  0  0  0
  2  3  1  0  0  0  0
  3  4  2  0  0  0  0
  4 47  1  0  0  0  0
  4  5  1  0  0  0  0
  5  6  1  0  0  0  0
  6 48  1  0  0  0  0
  6 49  1  0  0  0  0
  6  7  1  0  0  0  0
  7 50  1  0  0  0  0
  7 51  1  0  0  0  0
  7  8  1  0  0  0  0
  8 52  1  0  0  0  0
  8 53  1  0  0  0  0
  8  9  1  0  0  0  0
  9 10  2  0  0  0  0
  9 11  2  0  0  0  0
  9 12  1  0  0  0  0
 12 54  1  0  0  0  0
 12 13  1  0  0  0  0
 13 14  2  0  0  0  0
 14 55  1  0  0  0  0
 14 15  1  0  0  0  0
 15 16  2  0  0  0  0
 16 56  1  0  0  0  0
 16 17  1  0  0  0  0
 17  3  1  0  0  0  0
 17 18  2  0  0  0  0
 18  5  1  0  0  0  0
 18 13  1  0  0  0  0
 15 19  1  0  0  0  0
 19 20  2  0  0  0  0
 19 21  1  0  0  0  0
 21 57  1  0  0  0  0
 21 22  1  0  0  0  0
 22 58  1  0  0  0  0
 22 23  1  0  0  0  0
 23 59  1  0  0  0  0
 23 60  1  0  0  0  0
 23 24  1  0  0  0  0
 24 25  2  0  0  0  0
 25 61  1  0  0  0  0
 25 26  1  0  0  0  0
 26 62  1  0  0  0  0
 26 27  2  0  0  0  0
 27 63  1  0  0  0  0
 27 28  1  0  0  0  0
 28 64  1  0  0  0  0
 28 29  2  0  0  0  0
 29 24  1  0  0  0  0
 29 65  1  0  0  0  0
 22 30  1  0  0  0  0
 30 66  1  0  0  0  0
 30 31  1  0  0  0  0
 31 67  1  0  0  0  0
 30 32  1  0  0  0  0
 32 68  1  0  0  0  0
 32 69  1  0  0  0  0
 32 33  1  0  0  0  0
 33 70  1  0  0  0  0
 33 34  1  0  0  0  0
 34 35  2  0  0  0  0
 35 71  1  0  0  0  0
 35 36  1  0  0  0  0
 36 72  1  0  0  0  0
 36 37  2  0  0  0  0
 37 38  1  0  0  0  0
 38 39  1  0  0  0  0
 39 73  1  0  0  0  0
 39 74  1  0  0  0  0
 39 75  1  0  0  0  0
 37 40  1  0  0  0  0
 40 76  1  0  0  0  0
 40 41  2  0  0  0  0
 41 34  1  0  0  0  0
 41 77  1  0  0  0  0
M  END
>  <LOGBIO>
7.5500

>  <PRED_LOGBIO>
7.0100

>  <XV_RES>
0.9960

>  <WHL_TMPL>
1

>  <ANCH>
22-46;54-56

$$$$
ROW18
  -MTS-   01071500203D 0   0.00000     0.00000     0

 85 89  0  0  1  0  0  0  0  0999 V2000
   -2.6450   -5.9890    3.9670 C   0  0  0  0  0  0  0  0  0  0  0  0
   -2.6170   -4.4970    4.2860 C   0  0  0  0  0  0  0  0  0  0  0  0
   -2.2990   -3.7100    3.0150 C   0  0  0  0  0  0  0  0  0  0  0  0
   -2.2710   -2.2160    3.3340 C   0  0  0  0  0  0  0  0  0  0  0  0
   -1.9530   -1.4300    2.0630 C   0  0  0  0  0  0  0  0  0  0  0  0
   -1.9260    0.0070    2.3700 N   0  0  0  0  0  0  0  0  0  0  0  0
   -0.7220    0.7380    2.7920 C   0  0  0  0  0  0  0  0  0  0  0  0
   -1.1980    2.1110    3.3030 C   0  0  2  0  0  0  0  0  0  0  0  0
   -2.6030    2.2160    2.6810 C   0  0  2  0  0  0  0  0  0  0  0  0
   -3.5890    2.7610    3.7130 C   0  0  0  0  0  0  0  0  0  0  0  0
   -3.3340    4.1100    4.2940 C   0  0  0  0  0  0  0  0  0  0  0  0
   -3.1370    2.8900    5.1270 C   0  0  0  0  0  0  0  0  0  0  0  0
   -2.9870    0.8060    2.3000 C   0  0  0  0  0  0  0  0  0  0  0  0
   -4.1170    0.4480    1.9720 O   0  0  0  0  0  0  0  0  0  0  0  0
   -0.2910    3.2320    2.8570 C   0  0  0  0  0  0  0  0  0  0  0  0
   -0.4280    4.3140    3.3910 O   0  0  0  0  0  0  0  0  0  0  0  0
    0.6670    3.1320    1.9110 N   0  0  0  0  0  0  0  0  0  0  0  0
    1.5320    4.2990    1.6370 C   0  0  1  0  0  0  0  0  0  0  0  0
    1.1240    5.0280    0.3190 C   0  0  0  0  0  0  0  0  0  0  0  0
    1.1690    4.0350   -0.8550 C   0  0  0  0  0  0  0  0  0  0  0  0
    0.1340    3.1100   -1.0360 C   0  0  0  0  0  0  0  0  0  0  0  0
    0.1640    2.2220   -2.1150 C   0  0  0  0  0  0  0  0  0  0  0  0
   -0.8490    1.3490   -2.3010 F   0  0  0  0  0  0  0  0  0  0  0  0
    1.2440    2.2390   -3.0010 C   0  0  0  0  0  0  0  0  0  0  0  0
    2.2930    3.1440   -2.8080 C   0  0  0  0  0  0  0  0  0  0  0  0
    3.3450    3.1480   -3.6540 F   0  0  0  0  0  0  0  0  0  0  0  0
    2.2520    4.0440   -1.7400 C   0  0  0  0  0  0  0  0  0  0  0  0
    3.0790    4.0570    1.6740 C   0  0  2  0  0  0  0  0  0  0  0  0
    3.5390    4.3150    3.0320 O   0  0  0  0  0  0  0  0  0  0  0  0
    3.3880    2.6360    1.2040 C   0  0  1  0  0  0  0  0  0  0  0  0
    2.1840    1.9970    0.4870 C   0  0  0  0  0  0  0  0  0  0  0  0
    2.4450    0.4950    0.7020 C   0  0  2  0  0  0  0  0  0  0  0  0
    3.3980    0.3530    1.9030 C   0  0  0  0  0  0  0  0  0  0  0  0
    3.6570    1.7340    2.3330 N   0  0  0  0  0  0  0  0  0  0  0  0
    1.2090   -0.1580    1.0040 O   0  0  0  0  0  0  0  0  0  0  0  0
    0.5460   -0.6210   -0.1750 C   0  0  0  0  0  0  0  0  0  0  0  0
   -0.7480   -1.2980    0.2080 C   0  0  0  0  0  0  0  0  0  0  0  0
   -1.9290   -0.5520    0.2960 C   0  0  0  0  0  0  0  0  0  0  0  0
   -3.1290   -1.1800    0.6520 C   0  0  0  0  0  0  0  0  0  0  0  0
   -3.1470   -2.5540    0.9200 C   0  0  0  0  0  0  0  0  0  0  0  0
   -1.9660   -3.3000    0.8320 C   0  0  0  0  0  0  0  0  0  0  0  0
   -0.7660   -2.6720    0.4760 C   0  0  0  0  0  0  0  0  0  0  0  0
   -1.6740   -6.2960    3.5830 H   0  0  0  0  0  0  0  0  0  0  0  0
   -2.8710   -6.5490    4.8720 H   0  0  0  0  0  0  0  0  0  0  0  0
   -3.4100   -6.1850    3.2180 H   0  0  0  0  0  0  0  0  0  0  0  0
   -1.8520   -4.3000    5.0340 H   0  0  0  0  0  0  0  0  0  0  0  0
   -3.5870   -4.1890    4.6690 H   0  0  0  0  0  0  0  0  0  0  0  0
   -3.0640   -3.9070    2.2660 H   0  0  0  0  0  0  0  0  0  0  0  0
   -1.3280   -4.0180    2.6310 H   0  0  0  0  0  0  0  0  0  0  0  0
   -1.5060   -2.0200    4.0830 H   0  0  0  0  0  0  0  0  0  0  0  0
   -3.2410   -1.9090    3.7180 H   0  0  0  0  0  0  0  0  0  0  0  0
   -2.7180   -1.6260    1.3140 H   0  0  0  0  0  0  0  0  0  0  0  0
   -0.9820   -1.7370    1.6790 H   0  0  0  0  0  0  0  0  0  0  0  0
   -0.0670    0.8800    1.9350 H   0  0  0  0  0  0  0  0  0  0  0  0
   -0.2390    0.1990    3.6050 H   0  0  0  0  0  0  0  0  0  0  0  0
   -1.2250    2.1590    4.3890 H   0  0  0  0  0  0  0  0  0  0  0  0
   -2.5680    2.8420    1.7920 H   0  0  0  0  0  0  0  0  0  0  0  0
   -4.6180    2.4650    3.5230 H   0  0  0  0  0  0  0  0  0  0  0  0
   -2.4440    4.6400    3.9610 H   0  0  0  0  0  0  0  0  0  0  0  0
   -4.1980    4.7330    4.5130 H   0  0  0  0  0  0  0  0  0  0  0  0
   -2.1140    2.5990    5.3550 H   0  0  0  0  0  0  0  0  0  0  0  0
   -3.8680    2.6920    5.9080 H   0  0  0  0  0  0  0  0  0  0  0  0
    0.7910    2.2710    1.3970 H   0  0  0  0  0  0  0  0  0  0  0  0
    1.3360    5.0140    2.4330 H   0  0  0  0  0  0  0  0  0  0  0  0
    1.8890    5.7770    0.1250 H   0  0  0  0  0  0  0  0  0  0  0  0
    0.1030    5.3870    0.4300 H   0  0  0  0  0  0  0  0  0  0  0  0
   -0.6910    3.0820   -0.3390 H   0  0  0  0  0  0  0  0  0  0  0  0
    1.2690    1.5530   -3.8350 H   0  0  0  0  0  0  0  0  0  0  0  0
    3.0580    4.7480   -1.5980 H   0  0  0  0  0  0  0  0  0  0  0  0
    3.5490    4.7600    0.9900 H   0  0  0  0  0  0  0  0  0  0  0  0
    2.7580    4.4220    3.5970 H   0  0  0  0  0  0  0  0  0  0  0  0
    4.2490    2.7250    0.5450 H   0  0  0  0  0  0  0  0  0  0  0  0
    1.2410    2.3080    0.9320 H   0  0  0  0  0  0  0  0  0  0  0  0
    2.1640    2.2540   -0.5700 H   0  0  0  0  0  0  0  0  0  0  0  0
    2.9260    0.0860   -0.1850 H   0  0  0  0  0  0  0  0  0  0  0  0
    4.3200   -0.1480    1.6160 H   0  0  0  0  0  0  0  0  0  0  0  0
    2.9390   -0.2270    2.7010 H   0  0  0  0  0  0  0  0  0  0  0  0
    4.6230    1.8250    2.6130 H   0  0  0  0  0  0  0  0  0  0  0  0
    1.1860   -1.3300   -0.6960 H   0  0  0  0  0  0  0  0  0  0  0  0
    0.3340    0.2230   -0.8280 H   0  0  0  0  0  0  0  0  0  0  0  0
   -1.9150    0.5080    0.0900 H   0  0  0  0  0  0  0  0  0  0  0  0
   -4.0400   -0.6040    0.7200 H   0  0  0  0  0  0  0  0  0  0  0  0
   -4.0730   -3.0380    1.1940 H   0  0  0  0  0  0  0  0  0  0  0  0
   -1.9800   -4.3600    1.0380 H   0  0  0  0  0  0  0  0  0  0  0  0
    0.1450   -3.2480    0.4080 H   0  0  0  0  0  0  0  0  0  0  0  0
  1 43  1  0  0  0  0
  1 44  1  0  0  0  0
  1 45  1  0  0  0  0
  1  2  1  0  0  0  0
  2 46  1  0  0  0  0
  2 47  1  0  0  0  0
  2  3  1  0  0  0  0
  3 48  1  0  0  0  0
  3 49  1  0  0  0  0
  3  4  1  0  0  0  0
  4 50  1  0  0  0  0
  4 51  1  0  0  0  0
  4  5  1  0  0  0  0
  5 52  1  0  0  0  0
  5 53  1  0  0  0  0
  5  6  1  0  0  0  0
  6  7  1  0  0  0  0
  7 54  1  0  0  0  0
  7 55  1  0  0  0  0
  7  8  1  0  0  0  0
  8 56  1  0  0  0  0
  8  9  1  0  0  0  0
  9 57  1  0  0  0  0
  9 10  1  0  0  0  0
 10 58  1  0  0  0  0
 10 11  1  0  0  0  0
 11 59  1  0  0  0  0
 11 60  1  0  0  0  0
 11 12  1  0  0  0  0
 12 10  1  0  0  0  0
 12 61  1  0  0  0  0
 12 62  1  0  0  0  0
  9 13  1  0  0  0  0
 13  6  1  0  0  0  0
 13 14  2  0  0  0  0
  8 15  1  0  0  0  0
 15 16  2  0  0  0  0
 15 17  1  0  0  0  0
 17 63  1  0  0  0  0
 17 18  1  0  0  0  0
 18 64  1  0  0  0  0
 18 19  1  0  0  0  0
 19 65  1  0  0  0  0
 19 66  1  0  0  0  0
 19 20  1  0  0  0  0
 20 21  2  0  0  0  0
 21 67  1  0  0  0  0
 21 22  1  0  0  0  0
 22 23  1  0  0  0  0
 22 24  2  0  0  0  0
 24 68  1  0  0  0  0
 24 25  1  0  0  0  0
 25 26  1  0  0  0  0
 25 27  2  0  0  0  0
 27 20  1  0  0  0  0
 27 69  1  0  0  0  0
 18 28  1  0  0  0  0
 28 70  1  0  0  0  0
 28 29  1  0  0  0  0
 29 71  1  0  0  0  0
 28 30  1  0  0  0  0
 30 72  1  0  0  0  0
 30 31  1  0  0  0  0
 31 73  1  0  0  0  0
 31 74  1  0  0  0  0
 31 32  1  0  0  0  0
 32 75  1  0  0  0  0
 32 33  1  0  0  0  0
 33 76  1  0  0  0  0
 33 77  1  0  0  0  0
 33 34  1  0  0  0  0
 34 30  1  0  0  0  0
 34 78  1  0  0  0  0
 32 35  1  0  0  0  0
 35 36  1  0  0  0  0
 36 79  1  0  0  0  0
 36 80  1  0  0  0  0
 36 37  1  0  0  0  0
 37 38  2  0  0  0  0
 38 81  1  0  0  0  0
 38 39  1  0  0  0  0
 39 82  1  0  0  0  0
 39 40  2  0  0  0  0
 40 83  1  0  0  0  0
 40 41  1  0  0  0  0
 41 84  1  0  0  0  0
 41 42  2  0  0  0  0
 42 37  1  0  0  0  0
 42 85  1  0  0  0  0
M  END
>  <LOGBIO>
6.2400

>  <PRED_LOGBIO>
6.2700

>  <XV_RES>
-0.0390

>  <WHL_TMPL>
1

>  <ANCH>
22-46;55-57

$$$$
ROW19
  -MTS-   01071500203D 0   0.00000     0.00000     0

 90 93  0  0  1  0  0  0  0  0999 V2000
    7.1810   -2.6200    1.4230 C   0  0  0  0  0  0  0  0  0  0  0  0
    8.6810   -2.3570    1.5210 C   0  0  0  0  0  0  0  0  0  0  0  0
    9.2660   -3.1730    2.6700 C   0  0  0  0  0  0  0  0  0  0  0  0
    9.3540   -2.7640    0.2130 C   0  0  0  0  0  0  0  0  0  0  0  0
    8.9210   -0.8700    1.7770 C   0  0  0  0  0  0  0  0  0  0  0  0
    8.3420   -0.0630    0.6400 C   0  0  0  0  0  0  0  0  0  0  0  0
    9.1230    0.2470   -0.4800 C   0  0  0  0  0  0  0  0  0  0  0  0
    8.6110    0.9630   -1.4910 N   0  0  0  0  0  0  0  0  0  0  0  0
    7.3470    1.4070   -1.4720 C   0  0  0  0  0  0  0  0  0  0  0  0
    6.9590    2.1250   -2.5720 O   0  0  0  0  0  0  0  0  0  0  0  0
    5.5520    2.0880   -2.8250 C   0  0  0  0  0  0  0  0  0  0  0  0
    5.0440    0.7520   -3.3990 C   0  0  0  0  0  0  0  0  0  0  0  0
    4.4010    1.5140   -4.5730 C   0  0  0  0  0  0  0  0  0  0  0  0
    5.1200    2.7980   -4.1210 C   0  0  0  0  0  0  0  0  0  0  0  0
    4.7590    2.5530   -1.5900 C   0  0  0  0  0  0  0  0  0  0  0  0
    5.0950    1.6460   -0.3920 C   0  0  2  0  0  0  0  0  0  0  0  0
    4.8260    2.3670    0.8600 N   0  0  0  0  0  0  0  0  0  0  0  0
    3.3960    2.6010    1.1920 C   0  0  0  0  0  0  0  0  0  0  0  0
    3.0790    4.0570    1.6740 C   0  0  1  0  0  0  0  0  0  0  0  0
    3.5390    4.3150    3.0320 O   0  0  0  0  0  0  0  0  0  0  0  0
    1.5320    4.2990    1.6370 C   0  0  2  0  0  0  0  0  0  0  0  0
    1.1240    5.0280    0.3190 C   0  0  0  0  0  0  0  0  0  0  0  0
    1.1690    4.0350   -0.8550 C   0  0  0  0  0  0  0  0  0  0  0  0
    0.1340    3.1100   -1.0360 C   0  0  0  0  0  0  0  0  0  0  0  0
    0.1640    2.2220   -2.1150 C   0  0  0  0  0  0  0  0  0  0  0  0
    1.2440    2.2390   -3.0010 C   0  0  0  0  0  0  0  0  0  0  0  0
    2.2930    3.1440   -2.8080 C   0  0  0  0  0  0  0  0  0  0  0  0
    3.4700    3.1480   -3.7540 C   0  0  0  0  0  0  0  0  0  0  0  0
    4.5290    2.2010   -3.2440 C   0  0  0  0  0  0  0  0  0  0  0  0
    5.6710    2.0410   -3.9270 C   0  0  0  0  0  0  0  0  0  0  0  0
    2.2520    4.0440   -1.7400 C   0  0  0  0  0  0  0  0  0  0  0  0
    0.6670    3.1320    1.9110 N   0  0  0  0  0  0  0  0  0  0  0  0
   -0.2910    3.2320    2.8570 C   0  0  0  0  0  0  0  0  0  0  0  0
   -0.4280    4.3140    3.3910 O   0  0  0  0  0  0  0  0  0  0  0  0
   -1.2070    2.1000    3.3070 C   0  0  0  0  0  0  0  0  0  0  0  0
   -2.7120    2.3450    3.2100 C   0  0  0  0  0  0  0  0  0  0  0  0
   -3.4620    1.1080    3.7010 C   0  0  0  0  0  0  0  0  0  0  0  0
   -4.9500    1.3510    3.6050 C   0  0  0  0  0  0  0  0  0  0  0  0
   -5.8100    0.3960    3.9840 C   0  0  0  0  0  0  0  0  0  0  0  0
    6.5130    1.1320   -0.3810 C   0  0  0  0  0  0  0  0  0  0  0  0
    7.0170    0.3860    0.6910 C   0  0  0  0  0  0  0  0  0  0  0  0
    6.7000   -2.3300    2.3550 H   0  0  0  0  0  0  0  0  0  0  0  0
    7.0090   -3.6790    1.2400 H   0  0  0  0  0  0  0  0  0  0  0  0
    6.7630   -2.0380    0.6040 H   0  0  0  0  0  0  0  0  0  0  0  0
    8.7860   -2.8830    3.6020 H   0  0  0  0  0  0  0  0  0  0  0  0
    9.0940   -4.2310    2.4870 H   0  0  0  0  0  0  0  0  0  0  0  0
   10.3360   -2.9850    2.7400 H   0  0  0  0  0  0  0  0  0  0  0  0
    8.9370   -2.1820   -0.6060 H   0  0  0  0  0  0  0  0  0  0  0  0
    9.1830   -3.8220    0.0310 H   0  0  0  0  0  0  0  0  0  0  0  0
   10.4240   -2.5760    0.2830 H   0  0  0  0  0  0  0  0  0  0  0  0
    8.4410   -0.5800    2.7090 H   0  0  0  0  0  0  0  0  0  0  0  0
    9.9910   -0.6830    1.8470 H   0  0  0  0  0  0  0  0  0  0  0  0
   10.1460   -0.0940   -0.5300 H   0  0  0  0  0  0  0  0  0  0  0  0
    5.8380    0.0710   -3.6980 H   0  0  0  0  0  0  0  0  0  0  0  0
    4.3270    0.2420   -2.7590 H   0  0  0  0  0  0  0  0  0  0  0  0
    4.7110    1.1560   -5.5530 H   0  0  0  0  0  0  0  0  0  0  0  0
    3.3160    1.5730   -4.5170 H   0  0  0  0  0  0  0  0  0  0  0  0
    5.9490    3.0880   -4.7630 H   0  0  0  0  0  0  0  0  0  0  0  0
    4.4520    3.6420   -3.9590 H   0  0  0  0  0  0  0  0  0  0  0  0
    5.0250    3.5810   -1.3530 H   0  0  0  0  0  0  0  0  0  0  0  0
    3.6930    2.4950   -1.8010 H   0  0  0  0  0  0  0  0  0  0  0  0
    4.4030    0.8060   -0.3670 H   0  0  0  0  0  0  0  0  0  0  0  0
    5.2230    3.2860    0.7280 H   0  0  0  0  0  0  0  0  0  0  0  0
    3.1800    1.9550    2.0410 H   0  0  0  0  0  0  0  0  0  0  0  0
    2.8020    2.4170    0.2990 H   0  0  0  0  0  0  0  0  0  0  0  0
    3.5510    4.7560    0.9860 H   0  0  0  0  0  0  0  0  0  0  0  0
    2.7580    4.4220    3.5970 H   0  0  0  0  0  0  0  0  0  0  0  0
    1.3360    5.0140    2.4330 H   0  0  0  0  0  0  0  0  0  0  0  0
    1.8890    5.7770    0.1250 H   0  0  0  0  0  0  0  0  0  0  0  0
    0.1030    5.3870    0.4300 H   0  0  0  0  0  0  0  0  0  0  0  0
   -0.6910    3.0820   -0.3390 H   0  0  0  0  0  0  0  0  0  0  0  0
   -0.6460    1.5240   -2.2640 H   0  0  0  0  0  0  0  0  0  0  0  0
    1.2690    1.5530   -3.8350 H   0  0  0  0  0  0  0  0  0  0  0  0
    3.8820    4.1530   -3.8160 H   0  0  0  0  0  0  0  0  0  0  0  0
    3.1430    2.8290   -4.7410 H   0  0  0  0  0  0  0  0  0  0  0  0
    4.3670    1.6510   -2.3280 H   0  0  0  0  0  0  0  0  0  0  0  0
    5.8330    2.5900   -4.8430 H   0  0  0  0  0  0  0  0  0  0  0  0
    6.4280    1.3630   -3.5630 H   0  0  0  0  0  0  0  0  0  0  0  0
    3.0580    4.7480   -1.5980 H   0  0  0  0  0  0  0  0  0  0  0  0
    0.7910    2.2710    1.3970 H   0  0  0  0  0  0  0  0  0  0  0  0
   -1.0070    1.9780    4.3690 H   0  0  0  0  0  0  0  0  0  0  0  0
   -0.9780    1.2300    2.6950 H   0  0  0  0  0  0  0  0  0  0  0  0
   -2.9810    3.2010    3.8250 H   0  0  0  0  0  0  0  0  0  0  0  0
   -2.9810    2.5450    2.1740 H   0  0  0  0  0  0  0  0  0  0  0  0
   -3.1940    0.2520    3.0860 H   0  0  0  0  0  0  0  0  0  0  0  0
   -3.1940    0.9090    4.7370 H   0  0  0  0  0  0  0  0  0  0  0  0
   -5.3200    2.2930    3.2300 H   0  0  0  0  0  0  0  0  0  0  0  0
   -5.4390   -0.5470    4.3590 H   0  0  0  0  0  0  0  0  0  0  0  0
   -6.8740    0.5690    3.9160 H   0  0  0  0  0  0  0  0  0  0  0  0
    6.3940    0.1610    1.5440 H   0  0  0  0  0  0  0  0  0  0  0  0
  1 42  1  0  0  0  0
  1 43  1  0  0  0  0
  1 44  1  0  0  0  0
  1  2  1  0  0  0  0
  2  3  1  0  0  0  0
  3 45  1  0  0  0  0
  3 46  1  0  0  0  0
  3 47  1  0  0  0  0
  2  4  1  0  0  0  0
  4 48  1  0  0  0  0
  4 49  1  0  0  0  0
  4 50  1  0  0  0  0
  2  5  1  0  0  0  0
  5 51  1  0  0  0  0
  5 52  1  0  0  0  0
  5  6  1  0  0  0  0
  6  7  1  0  0  0  0
  7 53  1  0  0  0  0
  7  8  2  0  0  0  0
  8  9  1  0  0  0  0
  9 10  1  0  0  0  0
 10 11  1  0  0  0  0
 11 12  1  0  0  0  0
 12 54  1  0  0  0  0
 12 55  1  0  0  0  0
 12 13  1  0  0  0  0
 13 56  1  0  0  0  0
 13 57  1  0  0  0  0
 13 14  1  0  0  0  0
 14 11  1  0  0  0  0
 14 58  1  0  0  0  0
 14 59  1  0  0  0  0
 11 15  1  0  0  0  0
 15 60  1  0  0  0  0
 15 61  1  0  0  0  0
 15 16  1  0  0  0  0
 16 62  1  0  0  0  0
 16 17  1  0  0  0  0
 17 63  1  0  0  0  0
 17 18  1  0  0  0  0
 18 64  1  0  0  0  0
 18 65  1  0  0  0  0
 18 19  1  0  0  0  0
 19 66  1  0  0  0  0
 19 20  1  0  0  0  0
 20 67  1  0  0  0  0
 19 21  1  0  0  0  0
 21 68  1  0  0  0  0
 21 22  1  0  0  0  0
 22 69  1  0  0  0  0
 22 70  1  0  0  0  0
 22 23  1  0  0  0  0
 23 24  2  0  0  0  0
 24 71  1  0  0  0  0
 24 25  1  0  0  0  0
 25 72  1  0  0  0  0
 25 26  2  0  0  0  0
 26 73  1  0  0  0  0
 26 27  1  0  0  0  0
 27 28  1  0  0  0  0
 28 74  1  0  0  0  0
 28 75  1  0  0  0  0
 28 29  1  0  0  0  0
 29 76  1  0  0  0  0
 29 30  2  0  0  0  0
 30 77  1  0  0  0  0
 30 78  1  0  0  0  0
 27 31  2  0  0  0  0
 31 23  1  0  0  0  0
 31 79  1  0  0  0  0
 21 32  1  0  0  0  0
 32 80  1  0  0  0  0
 32 33  1  0  0  0  0
 33 34  2  0  0  0  0
 33 35  1  0  0  0  0
 35 81  1  0  0  0  0
 35 82  1  0  0  0  0
 35 36  1  0  0  0  0
 36 83  1  0  0  0  0
 36 84  1  0  0  0  0
 36 37  1  0  0  0  0
 37 85  1  0  0  0  0
 37 86  1  0  0  0  0
 37 38  1  0  0  0  0
 38 87  1  0  0  0  0
 38 39  2  0  0  0  0
 39 88  1  0  0  0  0
 39 89  1  0  0  0  0
 16 40  1  0  0  0  0
 40  9  2  0  0  0  0
 40 41  1  0  0  0  0
 41  6  2  0  0  0  0
 41 90  1  0  0  0  0
M  END
>  <LOGBIO>
7.1800

>  <PRED_LOGBIO>
7.9700

>  <XV_RES>
-0.9220

>  <WHL_TMPL>
1

>  <ANCH>
22-46;43-45

$$$$
ROW20
  -MTS-   01071500203D 0   0.00000     0.00000     0

 65 67  0  0  0  0  0  0  0  0999 V2000
   -0.0660   -5.0080   -7.2440 C   0  0  0  0  0  0  0  0  0  0  0  0
    0.8170   -4.9710   -6.0000 C   0  0  0  0  0  0  0  0  0  0  0  0
    0.1480   -4.1160   -4.9250 C   0  0  0  0  0  0  0  0  0  0  0  0
    0.9760   -4.0820   -3.7600 O   0  0  0  0  0  0  0  0  0  0  0  0
    0.5390   -3.3600   -2.6810 C   0  0  0  0  0  0  0  0  0  0  0  0
   -0.2480   -3.9730   -1.7000 C   0  0  0  0  0  0  0  0  0  0  0  0
   -0.6950   -3.2350   -0.5980 C   0  0  0  0  0  0  0  0  0  0  0  0
   -0.3540   -1.8820   -0.4770 C   0  0  0  0  0  0  0  0  0  0  0  0
    0.4340   -1.2690   -1.4580 C   0  0  0  0  0  0  0  0  0  0  0  0
    0.8810   -2.0070   -2.5600 C   0  0  0  0  0  0  0  0  0  0  0  0
   -0.8260   -1.1020    0.6890 C   0  0  0  0  0  0  0  0  0  0  0  0
   -0.0410   -0.4880    1.5850 C   0  0  0  0  0  0  0  0  0  0  0  0
   -0.9450    0.1600    2.5610 C   0  0  0  0  0  0  0  0  0  0  0  0
   -2.1920   -0.1230    2.1610 C   0  0  0  0  0  0  0  0  0  0  0  0
   -3.4320    0.3190    2.8380 C   0  0  0  0  0  0  0  0  0  0  0  0
   -4.4120   -0.6280    3.1560 C   0  0  0  0  0  0  0  0  0  0  0  0
   -5.5880   -0.2290    3.8020 C   0  0  0  0  0  0  0  0  0  0  0  0
   -5.7840    1.1170    4.1310 C   0  0  0  0  0  0  0  0  0  0  0  0
   -4.8040    2.0650    3.8130 C   0  0  0  0  0  0  0  0  0  0  0  0
   -3.6280    1.6660    3.1660 C   0  0  0  0  0  0  0  0  0  0  0  0
   -2.4090    2.8440    2.7710 Cl  0  0  0  0  0  0  0  0  0  0  0  0
   -2.1370   -0.8890    1.0260 N   0  0  0  0  0  0  0  0  0  0  0  0
   -3.3000   -1.4010    0.2870 C   0  0  0  0  0  0  0  0  0  0  0  0
   -3.7110   -0.3960   -0.7620 C   0  0  0  0  0  0  0  0  0  0  0  0
   -3.0880    0.6580   -0.8830 O   0  0  0  0  0  0  0  0  0  0  0  0
   -4.8030   -0.6630   -1.5970 N   0  0  0  0  0  0  0  0  0  0  0  0
   -5.2130    0.1720   -2.5330 C   0  0  0  0  0  0  0  0  0  0  0  0
   -4.5630    1.3640   -2.7210 N   0  0  0  0  0  0  0  0  0  0  0  0
   -6.2890   -0.1520   -3.3160 N   0  0  0  0  0  0  0  0  0  0  0  0
   -6.7470    0.7790   -4.3580 C   0  0  0  0  0  0  0  0  0  0  0  0
   -7.9530    0.1810   -5.0810 C   0  0  0  0  0  0  0  0  0  0  0  0
   -8.4290    1.1480   -6.1640 C   0  0  0  0  0  0  0  0  0  0  0  0
   -9.6210    0.5570   -6.8780 C   0  0  0  0  0  0  0  0  0  0  0  0
  -10.0520   -0.5460   -6.5460 O   0  0  0  0  0  0  0  0  0  0  0  0
  -10.2050    1.2300   -7.8660 N   0  0  0  0  0  0  0  0  0  0  0  0
   -1.0330   -5.4360   -6.9890 H   0  0  0  0  0  0  0  0  0  0  0  0
    0.4100   -5.6160   -8.0100 H   0  0  0  0  0  0  0  0  0  0  0  0
   -0.2060   -3.9960   -7.6190 H   0  0  0  0  0  0  0  0  0  0  0  0
    0.9570   -5.9830   -5.6250 H   0  0  0  0  0  0  0  0  0  0  0  0
    1.7840   -4.5420   -6.2550 H   0  0  0  0  0  0  0  0  0  0  0  0
    0.0090   -3.1050   -5.3000 H   0  0  0  0  0  0  0  0  0  0  0  0
   -0.8190   -4.5450   -4.6700 H   0  0  0  0  0  0  0  0  0  0  0  0
   -0.5120   -5.0160   -1.7940 H   0  0  0  0  0  0  0  0  0  0  0  0
   -1.3030   -3.7080    0.1590 H   0  0  0  0  0  0  0  0  0  0  0  0
    0.6970   -0.2250   -1.3640 H   0  0  0  0  0  0  0  0  0  0  0  0
    1.4890   -1.5340   -3.3170 H   0  0  0  0  0  0  0  0  0  0  0  0
    1.0390   -0.4700    1.5930 H   0  0  0  0  0  0  0  0  0  0  0  0
   -0.6580    0.7450    3.4220 H   0  0  0  0  0  0  0  0  0  0  0  0
   -4.2610   -1.6680    2.9020 H   0  0  0  0  0  0  0  0  0  0  0  0
   -6.3450   -0.9600    4.0470 H   0  0  0  0  0  0  0  0  0  0  0  0
   -6.6910    1.4250    4.6290 H   0  0  0  0  0  0  0  0  0  0  0  0
   -4.9550    3.1040    4.0660 H   0  0  0  0  0  0  0  0  0  0  0  0
   -4.1250   -1.5630    0.9770 H   0  0  0  0  0  0  0  0  0  0  0  0
   -3.0380   -2.3410   -0.1940 H   0  0  0  0  0  0  0  0  0  0  0  0
   -3.7700    1.6020   -2.1430 H   0  0  0  0  0  0  0  0  0  0  0  0
   -4.8770    2.0030   -3.4370 H   0  0  0  0  0  0  0  0  0  0  0  0
   -6.7690   -1.0300   -3.1780 H   0  0  0  0  0  0  0  0  0  0  0  0
   -7.0300    1.7240   -3.9010 H   0  0  0  0  0  0  0  0  0  0  0  0
   -5.9430    0.9470   -5.0720 H   0  0  0  0  0  0  0  0  0  0  0  0
   -7.6700   -0.7650   -5.5380 H   0  0  0  0  0  0  0  0  0  0  0  0
   -8.7570    0.0130   -4.3670 H   0  0  0  0  0  0  0  0  0  0  0  0
   -8.7120    2.0940   -5.7070 H   0  0  0  0  0  0  0  0  0  0  0  0
   -7.6250    1.3160   -6.8780 H   0  0  0  0  0  0  0  0  0  0  0  0
   -9.8500    2.1350   -8.1390 H   0  0  0  0  0  0  0  0  0  0  0  0
  -11.0020    0.8350   -8.3440 H   0  0  0  0  0  0  0  0  0  0  0  0
  1 36  1  0  0  0  0
  1 37  1  0  0  0  0
  1 38  1  0  0  0  0
  1  2  1  0  0  0  0
  2 39  1  0  0  0  0
  2 40  1  0  0  0  0
  2  3  1  0  0  0  0
  3 41  1  0  0  0  0
  3 42  1  0  0  0  0
  3  4  1  0  0  0  0
  4  5  1  0  0  0  0
  5  6  2  0  0  0  0
  6 43  1  0  0  0  0
  6  7  1  0  0  0  0
  7 44  1  0  0  0  0
  7  8  2  0  0  0  0
  8  9  1  0  0  0  0
  9 45  1  0  0  0  0
  9 10  2  0  0  0  0
 10  5  1  0  0  0  0
 10 46  1  0  0  0  0
  8 11  1  0  0  0  0
 11 12  2  0  0  0  0
 12 47  1  0  0  0  0
 12 13  1  0  0  0  0
 13 48  1  0  0  0  0
 13 14  2  0  0  0  0
 14 15  1  0  0  0  0
 15 16  2  0  0  0  0
 16 49  1  0  0  0  0
 16 17  1  0  0  0  0
 17 50  1  0  0  0  0
 17 18  2  0  0  0  0
 18 51  1  0  0  0  0
 18 19  1  0  0  0  0
 19 52  1  0  0  0  0
 19 20  2  0  0  0  0
 20 15  1  0  0  0  0
 20 21  1  0  0  0  0
 14 22  1  0  0  0  0
 22 11  1  0  0  0  0
 22 23  1  0  0  0  0
 23 53  1  0  0  0  0
 23 54  1  0  0  0  0
 23 24  1  0  0  0  0
 24 25  2  0  0  0  0
 24 26  1  0  0  0  0
 26 27  2  0  0  0  0
 27 28  1  0  0  0  0
 28 55  1  0  0  0  0
 28 56  1  0  0  0  0
 27 29  1  0  0  0  0
 29 57  1  0  0  0  0
 29 30  1  0  0  0  0
 30 58  1  0  0  0  0
 30 59  1  0  0  0  0
 30 31  1  0  0  0  0
 31 60  1  0  0  0  0
 31 61  1  0  0  0  0
 31 32  1  0  0  0  0
 32 62  1  0  0  0  0
 32 63  1  0  0  0  0
 32 33  1  0  0  0  0
 33 34  2  0  0  0  0
 33 35  1  0  0  0  0
 35 64  1  0  0  0  0
 35 65  1  0  0  0  0
M  END
>  <LOGBIO>
6.8600

>  <PRED_LOGBIO>
6.7800

>  <XV_RES>
0.1480

>  <WHL_TMPL>
3

>  <ANCH>
19-26;28-29

$$$$
ROW21
  -MTS-   01071500203D 0   0.00000     0.00000     0

 88 91  0  0  1  0  0  0  0  0999 V2000
   -1.4070   -3.2050    2.2480 C   0  0  0  0  0  0  0  0  0  0  0  0
   -2.4020   -2.0780    2.5130 C   0  0  0  0  0  0  0  0  0  0  0  0
   -2.3350   -1.6760    3.9860 C   0  0  0  0  0  0  0  0  0  0  0  0
   -3.2930   -0.5900    4.2410 N   0  0  0  0  0  0  0  0  0  0  0  0
   -4.1250   -0.0710    3.1460 C   0  0  0  0  0  0  0  0  0  0  0  0
   -3.7990   -0.8260    1.8580 C   0  0  0  0  0  0  0  0  0  0  0  0
   -4.6630   -0.2870    0.7210 C   0  0  0  0  0  0  0  0  0  0  0  0
   -3.4070   -0.0780    5.4630 C   0  0  0  0  0  0  0  0  0  0  0  0
   -3.2680   -0.7960    6.4420 O   0  0  0  0  0  0  0  0  0  0  0  0
   -3.7020    1.3620    5.6370 C   0  0  0  0  0  0  0  0  0  0  0  0
   -2.8350    2.3230    5.1060 C   0  0  0  0  0  0  0  0  0  0  0  0
   -3.1140    3.6850    5.2710 C   0  0  0  0  0  0  0  0  0  0  0  0
   -2.1780    4.7230    4.6990 C   0  0  0  0  0  0  0  0  0  0  0  0
   -4.2610    4.0850    5.9670 C   0  0  0  0  0  0  0  0  0  0  0  0
   -5.1290    3.1240    6.4970 C   0  0  0  0  0  0  0  0  0  0  0  0
   -4.8500    1.7620    6.3330 C   0  0  0  0  0  0  0  0  0  0  0  0
   -6.3420    3.5470    7.2320 C   0  0  0  0  0  0  0  0  0  0  0  0
   -7.3990    3.7190    6.6280 O   0  0  0  0  0  0  0  0  0  0  0  0
   -6.2890    3.7400    8.5470 N   0  0  0  0  0  0  0  0  0  0  0  0
   -7.4930    4.1600    9.2780 C   0  0  1  0  0  0  0  0  0  0  0  0
   -7.9820    5.4990    8.7270 C   0  0  0  0  0  0  0  0  0  0  0  0
   -9.2190    5.9310    9.4770 C   0  0  0  0  0  0  0  0  0  0  0  0
  -10.4850    5.5470    9.0190 C   0  0  0  0  0  0  0  0  0  0  0  0
  -11.6320    5.9470    9.7140 C   0  0  0  0  0  0  0  0  0  0  0  0
  -12.8530    5.5760    9.2730 F   0  0  0  0  0  0  0  0  0  0  0  0
  -11.5140    6.7310   10.8680 C   0  0  0  0  0  0  0  0  0  0  0  0
  -10.2480    7.1150   11.3260 C   0  0  0  0  0  0  0  0  0  0  0  0
  -10.1330    7.8720   12.4380 F   0  0  0  0  0  0  0  0  0  0  0  0
   -9.1010    6.7150   10.6300 C   0  0  0  0  0  0  0  0  0  0  0  0
   -7.1630    4.3100   10.7620 C   0  0  2  0  0  0  0  0  0  0  0  0
   -6.1390    5.2950   10.9250 O   0  0  0  0  0  0  0  0  0  0  0  0
   -8.4150    4.7470   11.5210 C   0  0  1  0  0  0  0  0  0  0  0  0
   -9.1970    3.5110   12.0010 C   0  0  0  0  0  0  0  0  0  0  0  0
  -10.3310    3.8540   12.8720 N   0  0  0  0  0  0  0  0  0  0  0  0
  -10.0170    4.8060   13.9470 C   0  0  0  0  0  0  0  0  0  0  0  0
   -9.2190    6.0180   13.4320 C   0  0  0  0  0  0  0  0  0  0  0  0
   -8.0410    5.5960   12.6610 N   0  0  0  0  0  0  0  0  0  0  0  0
  -11.9300    3.1800   12.6460 S   0  0  0  0  0  0  0  0  0  0  0  0
  -12.9110    4.1200   13.0940 O   0  0  0  0  0  0  0  0  0  0  0  0
  -12.1380    2.8990   11.2600 O   0  0  0  0  0  0  0  0  0  0  0  0
  -12.0830    1.6250   13.6170 C   0  0  0  0  0  0  0  0  0  0  0  0
  -11.7910    0.3910   13.1850 C   0  0  0  0  0  0  0  0  0  0  0  0
  -12.0410   -0.4850   14.2090 N   0  0  0  0  0  0  0  0  0  0  0  0
  -11.8570   -1.9430   14.1670 C   0  0  0  0  0  0  0  0  0  0  0  0
  -12.4930    0.2420   15.2780 C   0  0  0  0  0  0  0  0  0  0  0  0
  -12.5260    1.5170   14.9410 N   0  0  0  0  0  0  0  0  0  0  0  0
   -1.6560   -4.0620    2.8710 H   0  0  0  0  0  0  0  0  0  0  0  0
   -1.4550   -3.4920    1.2000 H   0  0  0  0  0  0  0  0  0  0  0  0
   -0.4020   -2.8640    2.4860 H   0  0  0  0  0  0  0  0  0  0  0  0
   -3.4080   -2.4190    2.2760 H   0  0  0  0  0  0  0  0  0  0  0  0
   -2.1530   -1.2210    1.8910 H   0  0  0  0  0  0  0  0  0  0  0  0
   -1.3290   -1.3350    4.2230 H   0  0  0  0  0  0  0  0  0  0  0  0
   -2.5830   -2.5330    4.6080 H   0  0  0  0  0  0  0  0  0  0  0  0
   -5.1750   -0.2100    3.3920 H   0  0  0  0  0  0  0  0  0  0  0  0
   -3.9210    0.9880    3.0070 H   0  0  0  0  0  0  0  0  0  0  0  0
   -2.7490   -0.6870    1.6120 H   0  0  0  0  0  0  0  0  0  0  0  0
   -4.0030   -1.8860    1.9970 H   0  0  0  0  0  0  0  0  0  0  0  0
   -4.4600    0.7720    0.5820 H   0  0  0  0  0  0  0  0  0  0  0  0
   -4.4310   -0.8250   -0.1970 H   0  0  0  0  0  0  0  0  0  0  0  0
   -5.7140   -0.4260    0.9670 H   0  0  0  0  0  0  0  0  0  0  0  0
   -1.9500    2.0150    4.5700 H   0  0  0  0  0  0  0  0  0  0  0  0
   -2.2100    5.6190    5.3140 H   0  0  0  0  0  0  0  0  0  0  0  0
   -2.4860    4.9690    3.6840 H   0  0  0  0  0  0  0  0  0  0  0  0
   -1.1640    4.3280    4.6840 H   0  0  0  0  0  0  0  0  0  0  0  0
   -4.4770    5.1360    6.0940 H   0  0  0  0  0  0  0  0  0  0  0  0
   -5.5190    1.0200    6.7420 H   0  0  0  0  0  0  0  0  0  0  0  0
   -5.4210    3.5990    9.0440 H   0  0  0  0  0  0  0  0  0  0  0  0
   -8.2730    3.4110    9.1540 H   0  0  0  0  0  0  0  0  0  0  0  0
   -8.2170    5.3920    7.6700 H   0  0  0  0  0  0  0  0  0  0  0  0
   -7.2030    6.2490    8.8510 H   0  0  0  0  0  0  0  0  0  0  0  0
  -10.5770    4.9420    8.1290 H   0  0  0  0  0  0  0  0  0  0  0  0
  -12.3990    7.0400   11.4040 H   0  0  0  0  0  0  0  0  0  0  0  0
   -8.1240    7.0110   10.9840 H   0  0  0  0  0  0  0  0  0  0  0  0
   -6.8150    3.3570   11.1540 H   0  0  0  0  0  0  0  0  0  0  0  0
   -5.9110    5.4090   11.8610 H   0  0  0  0  0  0  0  0  0  0  0  0
   -9.0160    5.3170   10.8150 H   0  0  0  0  0  0  0  0  0  0  0  0
   -8.5240    2.8420   12.5330 H   0  0  0  0  0  0  0  0  0  0  0  0
   -9.5610    2.9570   11.1380 H   0  0  0  0  0  0  0  0  0  0  0  0
   -9.4460    4.2990   14.7220 H   0  0  0  0  0  0  0  0  0  0  0  0
  -10.9410    5.1490   14.4060 H   0  0  0  0  0  0  0  0  0  0  0  0
   -9.8610    6.6330   12.8050 H   0  0  0  0  0  0  0  0  0  0  0  0
   -8.9010    6.6270   14.2760 H   0  0  0  0  0  0  0  0  0  0  0  0
   -7.5490    6.4120   12.3270 H   0  0  0  0  0  0  0  0  0  0  0  0
  -11.4240    0.1320   12.2030 H   0  0  0  0  0  0  0  0  0  0  0  0
  -12.0120   -2.2990   13.1500 H   0  0  0  0  0  0  0  0  0  0  0  0
  -10.8470   -2.1910   14.4880 H   0  0  0  0  0  0  0  0  0  0  0  0
  -12.5760   -2.4190   14.8310 H   0  0  0  0  0  0  0  0  0  0  0  0
  -12.7760   -0.1630   16.2390 H   0  0  0  0  0  0  0  0  0  0  0  0
  1 47  1  0  0  0  0
  1 48  1  0  0  0  0
  1 49  1  0  0  0  0
  1  2  1  0  0  0  0
  2 50  1  0  0  0  0
  2 51  1  0  0  0  0
  2  3  1  0  0  0  0
  3 52  1  0  0  0  0
  3 53  1  0  0  0  0
  3  4  1  0  0  0  0
  4  5  1  0  0  0  0
  5 54  1  0  0  0  0
  5 55  1  0  0  0  0
  5  6  1  0  0  0  0
  6 56  1  0  0  0  0
  6 57  1  0  0  0  0
  6  7  1  0  0  0  0
  7 58  1  0  0  0  0
  7 59  1  0  0  0  0
  7 60  1  0  0  0  0
  4  8  1  0  0  0  0
  8  9  2  0  0  0  0
  8 10  1  0  0  0  0
 10 11  2  0  0  0  0
 11 61  1  0  0  0  0
 11 12  1  0  0  0  0
 12 13  1  0  0  0  0
 13 62  1  0  0  0  0
 13 63  1  0  0  0  0
 13 64  1  0  0  0  0
 12 14  2  0  0  0  0
 14 65  1  0  0  0  0
 14 15  1  0  0  0  0
 15 16  2  0  0  0  0
 16 10  1  0  0  0  0
 16 66  1  0  0  0  0
 15 17  1  0  0  0  0
 17 18  2  0  0  0  0
 17 19  1  0  0  0  0
 19 67  1  0  0  0  0
 19 20  1  0  0  0  0
 20 68  1  0  0  0  0
 20 21  1  0  0  0  0
 21 69  1  0  0  0  0
 21 70  1  0  0  0  0
 21 22  1  0  0  0  0
 22 23  2  0  0  0  0
 23 71  1  0  0  0  0
 23 24  1  0  0  0  0
 24 25  1  0  0  0  0
 24 26  2  0  0  0  0
 26 72  1  0  0  0  0
 26 27  1  0  0  0  0
 27 28  1  0  0  0  0
 27 29  2  0  0  0  0
 29 22  1  0  0  0  0
 29 73  1  0  0  0  0
 20 30  1  0  0  0  0
 30 74  1  0  0  0  0
 30 31  1  0  0  0  0
 31 75  1  0  0  0  0
 30 32  1  0  0  0  0
 32 76  1  0  0  0  0
 32 33  1  0  0  0  0
 33 77  1  0  0  0  0
 33 78  1  0  0  0  0
 33 34  1  0  0  0  0
 34 35  1  0  0  0  0
 35 79  1  0  0  0  0
 35 80  1  0  0  0  0
 35 36  1  0  0  0  0
 36 81  1  0  0  0  0
 36 82  1  0  0  0  0
 36 37  1  0  0  0  0
 37 32  1  0  0  0  0
 37 83  1  0  0  0  0
 34 38  1  0  0  0  0
 38 39  2  0  0  0  0
 38 40  2  0  0  0  0
 38 41  1  0  0  0  0
 41 42  2  0  0  0  0
 42 84  1  0  0  0  0
 42 43  1  0  0  0  0
 43 44  1  0  0  0  0
 44 85  1  0  0  0  0
 44 86  1  0  0  0  0
 44 87  1  0  0  0  0
 43 45  1  0  0  0  0
 45 88  1  0  0  0  0
 45 46  2  0  0  0  0
 46 41  1  0  0  0  0
M  END
>  <LOGBIO>
7.0000

>  <PRED_LOGBIO>
6.6400

>  <XV_RES>
0.4560

>  <WHL_TMPL>
2

>  <ANCH>
41-53;22-23

$$$$
ROW22
  -MTS-   01071500203D 0   0.00000     0.00000     0

 83 86  0  0  1  0  0  0  0  0999 V2000
   -6.0240    0.4680    4.3150 C   0  0  0  0  0  0  0  0  0  0  0  0
   -5.3260    1.5930    5.1240 C   0  0  0  0  0  0  0  0  0  0  0  0
   -3.9780    1.2110    5.5340 N   0  0  0  0  0  0  0  0  0  0  0  0
   -2.9830    1.0910    4.6320 C   0  0  0  0  0  0  0  0  0  0  0  0
   -2.1950    2.1940    4.2990 C   0  0  0  0  0  0  0  0  0  0  0  0
   -1.2070    2.1000    3.3070 C   0  0  0  0  0  0  0  0  0  0  0  0
   -1.0450    0.8610    2.6730 C   0  0  0  0  0  0  0  0  0  0  0  0
   -1.7980   -0.2500    3.0420 C   0  0  0  0  0  0  0  0  0  0  0  0
   -1.5710   -1.4230    2.4240 N   0  0  0  0  0  0  0  0  0  0  0  0
   -2.2920   -1.8290    1.2390 C   0  0  0  0  0  0  0  0  0  0  0  0
   -1.2920   -2.2590    0.1350 C   0  0  0  0  0  0  0  0  0  0  0  0
   -0.3800   -3.4240    0.6120 C   0  0  0  0  0  0  0  0  0  0  0  0
    0.5000   -3.0100    1.8180 C   0  0  0  0  0  0  0  0  0  0  0  0
   -0.5580   -2.5830    3.2080 S   0  0  0  0  0  0  0  0  0  0  0  0
   -1.4040   -3.7050    3.5400 O   0  0  0  0  0  0  0  0  0  0  0  0
    0.1970   -2.0050    4.2760 O   0  0  0  0  0  0  0  0  0  0  0  0
   -2.7730   -0.1460    4.0290 C   0  0  0  0  0  0  0  0  0  0  0  0
   -3.5870   -1.3500    4.4380 C   0  0  0  0  0  0  0  0  0  0  0  0
   -0.2910    3.2320    2.8570 C   0  0  0  0  0  0  0  0  0  0  0  0
   -0.4280    4.3140    3.3910 O   0  0  0  0  0  0  0  0  0  0  0  0
    0.6670    3.1320    1.9110 N   0  0  0  0  0  0  0  0  0  0  0  0
    1.5320    4.2990    1.6370 C   0  0  1  0  0  0  0  0  0  0  0  0
    1.1240    5.0280    0.3190 C   0  0  0  0  0  0  0  0  0  0  0  0
    1.1690    4.0350   -0.8550 C   0  0  0  0  0  0  0  0  0  0  0  0
    0.1340    3.1100   -1.0360 C   0  0  0  0  0  0  0  0  0  0  0  0
    0.1640    2.2220   -2.1150 C   0  0  0  0  0  0  0  0  0  0  0  0
    1.2440    2.2390   -3.0010 C   0  0  0  0  0  0  0  0  0  0  0  0
    2.2930    3.1440   -2.8080 C   0  0  0  0  0  0  0  0  0  0  0  0
    2.2520    4.0440   -1.7400 C   0  0  0  0  0  0  0  0  0  0  0  0
    3.0790    4.0570    1.6740 C   0  0  2  0  0  0  0  0  0  0  0  0
    3.5390    4.3150    3.0320 O   0  0  0  0  0  0  0  0  0  0  0  0
    3.3960    2.6010    1.1920 C   0  0  0  0  0  0  0  0  0  0  0  0
    4.8260    2.3670    0.8600 N   0  0  0  0  0  0  0  0  0  0  0  0
    5.0970    1.6410   -0.4000 C   0  0  0  0  0  0  0  0  0  0  0  0
    4.4920    0.2330   -0.2550 C   0  0  0  0  0  0  0  0  0  0  0  0
    3.2300   -0.0500   -0.7920 C   0  0  0  0  0  0  0  0  0  0  0  0
    2.6660   -1.3210   -0.6460 C   0  0  0  0  0  0  0  0  0  0  0  0
    3.3740   -2.3280    0.0150 C   0  0  0  0  0  0  0  0  0  0  0  0
    4.6540   -2.0750    0.5280 C   0  0  0  0  0  0  0  0  0  0  0  0
    5.1900   -0.7830    0.4110 C   0  0  0  0  0  0  0  0  0  0  0  0
    5.4540   -3.2070    1.2020 C   0  0  0  0  0  0  0  0  0  0  0  0
    5.2300   -3.1790    2.5440 F   0  0  0  0  0  0  0  0  0  0  0  0
    6.7880   -3.0530    0.9730 F   0  0  0  0  0  0  0  0  0  0  0  0
    5.0660   -4.4210    0.7180 F   0  0  0  0  0  0  0  0  0  0  0  0
   -7.1040    0.5720    4.3900 H   0  0  0  0  0  0  0  0  0  0  0  0
   -5.7670    0.6290    3.2700 H   0  0  0  0  0  0  0  0  0  0  0  0
   -5.6500   -0.4720    4.7150 H   0  0  0  0  0  0  0  0  0  0  0  0
   -5.9010    1.7120    6.0400 H   0  0  0  0  0  0  0  0  0  0  0  0
   -5.2650    2.4720    4.4860 H   0  0  0  0  0  0  0  0  0  0  0  0
   -3.7870    1.0340    6.5100 H   0  0  0  0  0  0  0  0  0  0  0  0
   -2.3480    3.1320    4.8120 H   0  0  0  0  0  0  0  0  0  0  0  0
   -0.3190    0.7660    1.8790 H   0  0  0  0  0  0  0  0  0  0  0  0
   -2.8060   -0.9450    0.8680 H   0  0  0  0  0  0  0  0  0  0  0  0
   -2.9210   -2.6850    1.4750 H   0  0  0  0  0  0  0  0  0  0  0  0
   -0.6370   -1.4070   -0.0330 H   0  0  0  0  0  0  0  0  0  0  0  0
   -1.8630   -2.6060   -0.7230 H   0  0  0  0  0  0  0  0  0  0  0  0
    0.3040   -3.6310   -0.2080 H   0  0  0  0  0  0  0  0  0  0  0  0
   -1.0190   -4.2460    0.9260 H   0  0  0  0  0  0  0  0  0  0  0  0
    1.0220   -2.1000    1.5290 H   0  0  0  0  0  0  0  0  0  0  0  0
    1.0970   -3.8620    2.1350 H   0  0  0  0  0  0  0  0  0  0  0  0
   -4.5720   -1.0270    4.7690 H   0  0  0  0  0  0  0  0  0  0  0  0
   -3.0830   -1.8690    5.2510 H   0  0  0  0  0  0  0  0  0  0  0  0
   -3.6920   -2.0220    3.5890 H   0  0  0  0  0  0  0  0  0  0  0  0
    0.7910    2.2710    1.3970 H   0  0  0  0  0  0  0  0  0  0  0  0
    1.3360    5.0140    2.4330 H   0  0  0  0  0  0  0  0  0  0  0  0
    1.8890    5.7770    0.1250 H   0  0  0  0  0  0  0  0  0  0  0  0
    0.1030    5.3870    0.4300 H   0  0  0  0  0  0  0  0  0  0  0  0
   -0.6910    3.0820   -0.3390 H   0  0  0  0  0  0  0  0  0  0  0  0
   -0.6460    1.5240   -2.2640 H   0  0  0  0  0  0  0  0  0  0  0  0
    1.2690    1.5530   -3.8350 H   0  0  0  0  0  0  0  0  0  0  0  0
    3.1350    3.1470   -3.4850 H   0  0  0  0  0  0  0  0  0  0  0  0
    3.0580    4.7480   -1.5980 H   0  0  0  0  0  0  0  0  0  0  0  0
    3.5510    4.7560    0.9870 H   0  0  0  0  0  0  0  0  0  0  0  0
    2.7580    4.4220    3.5970 H   0  0  0  0  0  0  0  0  0  0  0  0
    2.8510    2.4730    0.2590 H   0  0  0  0  0  0  0  0  0  0  0  0
    3.1150    1.9230    1.9950 H   0  0  0  0  0  0  0  0  0  0  0  0
    5.1750    1.7670    1.5940 H   0  0  0  0  0  0  0  0  0  0  0  0
    6.1760    1.5220   -0.4780 H   0  0  0  0  0  0  0  0  0  0  0  0
    4.5990    2.1490   -1.2230 H   0  0  0  0  0  0  0  0  0  0  0  0
    2.6880    0.7190   -1.3230 H   0  0  0  0  0  0  0  0  0  0  0  0
    1.6830   -1.5240   -1.0440 H   0  0  0  0  0  0  0  0  0  0  0  0
    2.9330   -3.3070    0.1310 H   0  0  0  0  0  0  0  0  0  0  0  0
    6.1570   -0.5680    0.8420 H   0  0  0  0  0  0  0  0  0  0  0  0
  1 45  1  0  0  0  0
  1 46  1  0  0  0  0
  1 47  1  0  0  0  0
  1  2  1  0  0  0  0
  2 48  1  0  0  0  0
  2 49  1  0  0  0  0
  2  3  1  0  0  0  0
  3 50  1  0  0  0  0
  3  4  1  0  0  0  0
  4  5  2  0  0  0  0
  5 51  1  0  0  0  0
  5  6  1  0  0  0  0
  6  7  2  0  0  0  0
  7 52  1  0  0  0  0
  7  8  1  0  0  0  0
  8  9  1  0  0  0  0
  9 10  1  0  0  0  0
 10 53  1  0  0  0  0
 10 54  1  0  0  0  0
 10 11  1  0  0  0  0
 11 55  1  0  0  0  0
 11 56  1  0  0  0  0
 11 12  1  0  0  0  0
 12 57  1  0  0  0  0
 12 58  1  0  0  0  0
 12 13  1  0  0  0  0
 13 59  1  0  0  0  0
 13 60  1  0  0  0  0
 13 14  1  0  0  0  0
 14  9  1  0  0  0  0
 14 15  2  0  0  0  0
 14 16  2  0  0  0  0
  8 17  2  0  0  0  0
 17  4  1  0  0  0  0
 17 18  1  0  0  0  0
 18 61  1  0  0  0  0
 18 62  1  0  0  0  0
 18 63  1  0  0  0  0
  6 19  1  0  0  0  0
 19 20  2  0  0  0  0
 19 21  1  0  0  0  0
 21 64  1  0  0  0  0
 21 22  1  0  0  0  0
 22 65  1  0  0  0  0
 22 23  1  0  0  0  0
 23 66  1  0  0  0  0
 23 67  1  0  0  0  0
 23 24  1  0  0  0  0
 24 25  2  0  0  0  0
 25 68  1  0  0  0  0
 25 26  1  0  0  0  0
 26 69  1  0  0  0  0
 26 27  2  0  0  0  0
 27 70  1  0  0  0  0
 27 28  1  0  0  0  0
 28 71  1  0  0  0  0
 28 29  2  0  0  0  0
 29 24  1  0  0  0  0
 29 72  1  0  0  0  0
 22 30  1  0  0  0  0
 30 73  1  0  0  0  0
 30 31  1  0  0  0  0
 31 74  1  0  0  0  0
 30 32  1  0  0  0  0
 32 75  1  0  0  0  0
 32 76  1  0  0  0  0
 32 33  1  0  0  0  0
 33 77  1  0  0  0  0
 33 34  1  0  0  0  0
 34 78  1  0  0  0  0
 34 79  1  0  0  0  0
 34 35  1  0  0  0  0
 35 36  2  0  0  0  0
 36 80  1  0  0  0  0
 36 37  1  0  0  0  0
 37 81  1  0  0  0  0
 37 38  2  0  0  0  0
 38 82  1  0  0  0  0
 38 39  1  0  0  0  0
 39 40  2  0  0  0  0
 40 35  1  0  0  0  0
 40 83  1  0  0  0  0
 39 41  1  0  0  0  0
 41 42  1  0  0  0  0
 41 43  1  0  0  0  0
 41 44  1  0  0  0  0
M  END
>  <LOGBIO>
7.6400

>  <PRED_LOGBIO>
6.9400

>  <XV_RES>
0.7440

>  <WHL_TMPL>
1

>  <ANCH>
78-80;30-31

$$$$
ROW23
  -MTS-   01071500203D 0   0.00000     0.00000     0

 73 77  0  0  1  0  0  0  0  0999 V2000
   -5.0810    0.8160    5.6340 C   0  0  0  0  0  0  0  0  0  0  0  0
   -4.1640    1.7580    4.8600 C   0  0  0  0  0  0  0  0  0  0  0  0
   -3.7250    1.1040    3.6180 N   0  0  0  0  0  0  0  0  0  0  0  0
   -4.4010   -0.0750    3.4410 C   0  0  0  0  0  0  0  0  0  0  0  0
   -3.5500   -1.0530    3.1030 C   0  0  0  0  0  0  0  0  0  0  0  0
   -3.8370   -2.5130    3.3600 C   0  0  0  0  0  0  0  0  0  0  0  0
   -3.2260   -3.5440    2.3940 C   0  0  0  0  0  0  0  0  0  0  0  0
   -1.4170   -3.6020    2.4320 S   0  0  0  0  0  0  0  0  0  0  0  0
   -1.0370   -4.5660    1.4470 O   0  0  0  0  0  0  0  0  0  0  0  0
   -1.0020   -3.9410    3.7580 O   0  0  0  0  0  0  0  0  0  0  0  0
   -0.6490   -2.1040    1.9560 N   0  0  0  0  0  0  0  0  0  0  0  0
    0.2280   -2.0210    0.7790 C   0  0  0  0  0  0  0  0  0  0  0  0
   -0.9200   -0.9760    2.7660 C   0  0  0  0  0  0  0  0  0  0  0  0
    0.1970   -0.1330    2.8080 C   0  0  0  0  0  0  0  0  0  0  0  0
    0.0420    1.2190    3.1370 C   0  0  0  0  0  0  0  0  0  0  0  0
   -1.2300    1.7280    3.4240 C   0  0  0  0  0  0  0  0  0  0  0  0
   -2.3470    0.8850    3.3830 C   0  0  0  0  0  0  0  0  0  0  0  0
   -2.1920   -0.4670    3.0530 C   0  0  0  0  0  0  0  0  0  0  0  0
    1.2230    2.1100    3.1810 C   0  0  0  0  0  0  0  0  0  0  0  0
    1.2600    3.0430    3.9820 O   0  0  0  0  0  0  0  0  0  0  0  0
    2.2440    1.9020    2.3550 N   0  0  0  0  0  0  0  0  0  0  0  0
    3.4170    2.7870    2.3990 C   0  0  1  0  0  0  0  0  0  0  0  0
    2.9840    4.2210    2.0970 C   0  0  0  0  0  0  0  0  0  0  0  0
    4.1890    5.1300    2.1420 C   0  0  0  0  0  0  0  0  0  0  0  0
    4.9360    5.3600    0.9810 C   0  0  0  0  0  0  0  0  0  0  0  0
    6.0530    6.2030    1.0220 C   0  0  0  0  0  0  0  0  0  0  0  0
    6.4230    6.8160    2.2250 C   0  0  0  0  0  0  0  0  0  0  0  0
    5.6760    6.5860    3.3870 C   0  0  0  0  0  0  0  0  0  0  0  0
    4.5590    5.7440    3.3450 C   0  0  0  0  0  0  0  0  0  0  0  0
    4.4370    2.3330    1.3560 C   0  0  2  0  0  0  0  0  0  0  0  0
    3.8460    2.3890    0.0550 O   0  0  0  0  0  0  0  0  0  0  0  0
    5.6560    3.2530    1.4010 C   0  0  0  0  0  0  0  0  0  0  0  0
    6.6380    2.8160    0.3980 N   0  0  0  0  0  0  0  0  0  0  0  0
    7.8580    3.5170    0.2500 C   0  0  0  0  0  0  0  0  0  0  0  0
    7.9440    4.5900   -0.6460 C   0  0  0  0  0  0  0  0  0  0  0  0
    9.1510    5.2830   -0.7930 C   0  0  0  0  0  0  0  0  0  0  0  0
   10.2720    4.9040   -0.0440 C   0  0  0  0  0  0  0  0  0  0  0  0
   10.1850    3.8320    0.8520 C   0  0  0  0  0  0  0  0  0  0  0  0
    8.9780    3.1380    0.9980 C   0  0  0  0  0  0  0  0  0  0  0  0
   -5.9490    0.5730    5.0260 H   0  0  0  0  0  0  0  0  0  0  0  0
   -5.4050    1.2990    6.5530 H   0  0  0  0  0  0  0  0  0  0  0  0
   -4.5410   -0.0980    5.8770 H   0  0  0  0  0  0  0  0  0  0  0  0
   -4.7030    2.6710    4.6180 H   0  0  0  0  0  0  0  0  0  0  0  0
   -3.2950    2.0000    5.4680 H   0  0  0  0  0  0  0  0  0  0  0  0
   -5.4680   -0.1970    3.5560 H   0  0  0  0  0  0  0  0  0  0  0  0
   -4.9130   -2.6150    3.2360 H   0  0  0  0  0  0  0  0  0  0  0  0
   -3.4700   -2.7490    4.3570 H   0  0  0  0  0  0  0  0  0  0  0  0
   -3.4900   -3.2060    1.3940 H   0  0  0  0  0  0  0  0  0  0  0  0
   -3.5610   -4.5370    2.6850 H   0  0  0  0  0  0  0  0  0  0  0  0
    0.5700   -0.9960    0.6520 H   0  0  0  0  0  0  0  0  0  0  0  0
   -0.3230   -2.3320   -0.1070 H   0  0  0  0  0  0  0  0  0  0  0  0
    1.0860   -2.6750    0.9200 H   0  0  0  0  0  0  0  0  0  0  0  0
    1.1780   -0.5260    2.5860 H   0  0  0  0  0  0  0  0  0  0  0  0
   -1.3500    2.7710    3.6780 H   0  0  0  0  0  0  0  0  0  0  0  0
    2.2140    1.1360    1.6970 H   0  0  0  0  0  0  0  0  0  0  0  0
    3.8660    2.7440    3.3880 H   0  0  0  0  0  0  0  0  0  0  0  0
    2.2580    4.5450    2.8390 H   0  0  0  0  0  0  0  0  0  0  0  0
    2.5340    4.2640    1.1070 H   0  0  0  0  0  0  0  0  0  0  0  0
    4.6510    4.8870    0.0530 H   0  0  0  0  0  0  0  0  0  0  0  0
    6.6300    6.3800    0.1260 H   0  0  0  0  0  0  0  0  0  0  0  0
    7.2850    7.4670    2.2570 H   0  0  0  0  0  0  0  0  0  0  0  0
    5.9610    7.0590    4.3150 H   0  0  0  0  0  0  0  0  0  0  0  0
    3.9820    5.5660    4.2410 H   0  0  0  0  0  0  0  0  0  0  0  0
    4.7450    1.3120    1.5710 H   0  0  0  0  0  0  0  0  0  0  0  0
    4.4760    2.1040   -0.6260 H   0  0  0  0  0  0  0  0  0  0  0  0
    6.1060    3.2100    2.3910 H   0  0  0  0  0  0  0  0  0  0  0  0
    5.3480    4.2740    1.1870 H   0  0  0  0  0  0  0  0  0  0  0  0
    6.4410    2.0150   -0.1850 H   0  0  0  0  0  0  0  0  0  0  0  0
    7.0800    4.8820   -1.2230 H   0  0  0  0  0  0  0  0  0  0  0  0
    9.2180    6.1110   -1.4830 H   0  0  0  0  0  0  0  0  0  0  0  0
   11.2030    5.4400   -0.1570 H   0  0  0  0  0  0  0  0  0  0  0  0
   11.0500    3.5390    1.4290 H   0  0  0  0  0  0  0  0  0  0  0  0
    8.9120    2.3110    1.6890 H   0  0  0  0  0  0  0  0  0  0  0  0
  1 40  1  0  0  0  0
  1 41  1  0  0  0  0
  1 42  1  0  0  0  0
  1  2  1  0  0  0  0
  2 43  1  0  0  0  0
  2 44  1  0  0  0  0
  2  3  1  0  0  0  0
  3  4  1  0  0  0  0
  4 45  1  0  0  0  0
  4  5  2  0  0  0  0
  5  6  1  0  0  0  0
  6 46  1  0  0  0  0
  6 47  1  0  0  0  0
  6  7  1  0  0  0  0
  7 48  1  0  0  0  0
  7 49  1  0  0  0  0
  7  8  1  0  0  0  0
  8  9  2  0  0  0  0
  8 10  2  0  0  0  0
  8 11  1  0  0  0  0
 11 12  1  0  0  0  0
 12 50  1  0  0  0  0
 12 51  1  0  0  0  0
 12 52  1  0  0  0  0
 11 13  1  0  0  0  0
 13 14  2  0  0  0  0
 14 53  1  0  0  0  0
 14 15  1  0  0  0  0
 15 16  2  0  0  0  0
 16 54  1  0  0  0  0
 16 17  1  0  0  0  0
 17  3  1  0  0  0  0
 17 18  2  0  0  0  0
 18  5  1  0  0  0  0
 18 13  1  0  0  0  0
 15 19  1  0  0  0  0
 19 20  2  0  0  0  0
 19 21  1  0  0  0  0
 21 55  1  0  0  0  0
 21 22  1  0  0  0  0
 22 56  1  0  0  0  0
 22 23  1  0  0  0  0
 23 57  1  0  0  0  0
 23 58  1  0  0  0  0
 23 24  1  0  0  0  0
 24 25  2  0  0  0  0
 25 59  1  0  0  0  0
 25 26  1  0  0  0  0
 26 60  1  0  0  0  0
 26 27  2  0  0  0  0
 27 61  1  0  0  0  0
 27 28  1  0  0  0  0
 28 62  1  0  0  0  0
 28 29  2  0  0  0  0
 29 24  1  0  0  0  0
 29 63  1  0  0  0  0
 22 30  1  0  0  0  0
 30 64  1  0  0  0  0
 30 31  1  0  0  0  0
 31 65  1  0  0  0  0
 30 32  1  0  0  0  0
 32 66  1  0  0  0  0
 32 67  1  0  0  0  0
 32 33  1  0  0  0  0
 33 68  1  0  0  0  0
 33 34  1  0  0  0  0
 34 35  2  0  0  0  0
 35 69  1  0  0  0  0
 35 36  1  0  0  0  0
 36 70  1  0  0  0  0
 36 37  2  0  0  0  0
 37 71  1  0  0  0  0
 37 38  1  0  0  0  0
 38 72  1  0  0  0  0
 38 39  2  0  0  0  0
 39 34  1  0  0  0  0
 39 73  1  0  0  0  0
M  END
>  <LOGBIO>
8.3000

>  <PRED_LOGBIO>
7.4600

>  <XV_RES>
1.0070

>  <WHL_TMPL>
2

>  <ANCH>
35-54;26-21

$$$$
ROW24
  -MTS-   01071500203D 0   0.00000     0.00000     0

 51 53  0  0  1  0  0  0  0  0999 V2000
   -5.5910    4.2480    3.1280 C   0  0  0  0  0  0  0  0  0  0  0  0
   -4.9590    3.4110    4.1000 O   0  0  0  0  0  0  0  0  0  0  0  0
   -4.7810    2.0880    3.7910 C   0  0  0  0  0  0  0  0  0  0  0  0
   -5.7730    1.1540    4.1160 C   0  0  0  0  0  0  0  0  0  0  0  0
   -5.5920   -0.1980    3.8000 C   0  0  0  0  0  0  0  0  0  0  0  0
   -4.4190   -0.6160    3.1600 C   0  0  0  0  0  0  0  0  0  0  0  0
   -3.4280    0.3170    2.8360 C   0  0  0  0  0  0  0  0  0  0  0  0
   -3.6090    1.6690    3.1510 C   0  0  0  0  0  0  0  0  0  0  0  0
   -2.1880   -0.1250    2.1590 C   0  0  0  0  0  0  0  0  0  0  0  0
   -2.2590   -0.9010    0.9990 C   0  0  0  0  0  0  0  0  0  0  0  0
   -1.0860   -1.3140    0.3590 C   0  0  0  0  0  0  0  0  0  0  0  0
    0.1570   -0.9070    0.8520 C   0  0  0  0  0  0  0  0  0  0  0  0
    0.2370   -0.0840    1.9830 C   0  0  0  0  0  0  0  0  0  0  0  0
    1.5980    0.4630    2.4490 C   0  0  0  0  0  0  0  0  0  0  0  0
    2.0710    1.4950    1.5390 C   0  0  0  0  0  0  0  0  0  0  0  0
    1.0090    2.3190    0.8120 C   0  0  2  0  0  0  0  0  0  0  0  0
   -0.1990    1.3880    0.7670 C   0  0  0  0  0  0  0  0  0  0  0  0
    1.4850    2.5940   -0.6260 C   0  0  0  0  0  0  0  0  0  0  0  0
    1.5490    4.0510   -1.0180 C   0  0  0  0  0  0  0  0  0  0  0  0
    1.9170    4.3690   -2.1480 O   0  0  0  0  0  0  0  0  0  0  0  0
    1.2060    4.9900   -0.1410 N   0  0  0  0  0  0  0  0  0  0  0  0
    1.2820    6.3960   -0.5610 C   0  0  0  0  0  0  0  0  0  0  0  0
    0.7850    4.7160    1.1340 C   0  0  0  0  0  0  0  0  0  0  0  0
    0.6760    3.4970    1.6270 N   0  0  0  0  0  0  0  0  0  0  0  0
    0.4600    5.7710    1.9460 N   0  0  0  0  0  0  0  0  0  0  0  0
   -0.9380    0.2420    2.6710 C   0  0  0  0  0  0  0  0  0  0  0  0
   -6.5900    3.8710    2.9190 H   0  0  0  0  0  0  0  0  0  0  0  0
   -5.6600    5.2630    3.5150 H   0  0  0  0  0  0  0  0  0  0  0  0
   -5.0040    4.2480    2.2120 H   0  0  0  0  0  0  0  0  0  0  0  0
   -6.6780    1.4770    4.6090 H   0  0  0  0  0  0  0  0  0  0  0  0
   -6.3570   -0.9180    4.0510 H   0  0  0  0  0  0  0  0  0  0  0  0
   -4.2800   -1.6590    2.9170 H   0  0  0  0  0  0  0  0  0  0  0  0
   -2.8440    2.3890    2.9010 H   0  0  0  0  0  0  0  0  0  0  0  0
   -3.2210   -1.1820    0.5960 H   0  0  0  0  0  0  0  0  0  0  0  0
   -1.1410   -1.9460   -0.5150 H   0  0  0  0  0  0  0  0  0  0  0  0
    1.0620   -1.2290    0.3580 H   0  0  0  0  0  0  0  0  0  0  0  0
    2.3050   -0.3610    2.3770 H   0  0  0  0  0  0  0  0  0  0  0  0
    1.4670    0.8940    3.4400 H   0  0  0  0  0  0  0  0  0  0  0  0
    2.6020    0.9600    0.7540 H   0  0  0  0  0  0  0  0  0  0  0  0
    2.6850    2.1910    2.1070 H   0  0  0  0  0  0  0  0  0  0  0  0
   -0.4980    1.1320    1.7810 H   0  0  0  0  0  0  0  0  0  0  0  0
   -1.0230    1.8880    0.2620 H   0  0  0  0  0  0  0  0  0  0  0  0
    0.0620    0.4810    0.2260 H   0  0  0  0  0  0  0  0  0  0  0  0
    0.8270    2.0740   -1.3190 H   0  0  0  0  0  0  0  0  0  0  0  0
    2.4700    2.1520   -0.7600 H   0  0  0  0  0  0  0  0  0  0  0  0
    1.1000    6.4650   -1.6320 H   0  0  0  0  0  0  0  0  0  0  0  0
    2.2710    6.7900   -0.3350 H   0  0  0  0  0  0  0  0  0  0  0  0
    0.5310    6.9750   -0.0280 H   0  0  0  0  0  0  0  0  0  0  0  0
   -0.4880    6.1200    1.9640 H   0  0  0  0  0  0  0  0  0  0  0  0
    1.1670    6.1990    2.5260 H   0  0  0  0  0  0  0  0  0  0  0  0
   -0.8790    0.7810    3.6050 H   0  0  0  0  0  0  0  0  0  0  0  0
  1 27  1  0  0  0  0
  1 28  1  0  0  0  0
  1 29  1  0  0  0  0
  1  2  1  0  0  0  0
  2  3  1  0  0  0  0
  3  4  2  0  0  0  0
  4 30  1  0  0  0  0
  4  5  1  0  0  0  0
  5 31  1  0  0  0  0
  5  6  2  0  0  0  0
  6 32  1  0  0  0  0
  6  7  1  0  0  0  0
  7  8  2  0  0  0  0
  8  3  1  0  0  0  0
  8 33  1  0  0  0  0
  7  9  1  0  0  0  0
  9 10  2  0  0  0  0
 10 34  1  0  0  0  0
 10 11  1  0  0  0  0
 11 35  1  0  0  0  0
 11 12  2  0  0  0  0
 12 36  1  0  0  0  0
 12 13  1  0  0  0  0
 13 14  1  0  0  0  0
 14 37  1  0  0  0  0
 14 38  1  0  0  0  0
 14 15  1  0  0  0  0
 15 39  1  0  0  0  0
 15 40  1  0  0  0  0
 15 16  1  0  0  0  0
 16 17  1  0  0  0  0
 17 41  1  0  0  0  0
 17 42  1  0  0  0  0
 17 43  1  0  0  0  0
 16 18  1  0  0  0  0
 18 44  1  0  0  0  0
 18 45  1  0  0  0  0
 18 19  1  0  0  0  0
 19 20  2  0  0  0  0
 19 21  1  0  0  0  0
 21 22  1  0  0  0  0
 22 46  1  0  0  0  0
 22 47  1  0  0  0  0
 22 48  1  0  0  0  0
 21 23  1  0  0  0  0
 23 24  2  0  0  0  0
 24 16  1  0  0  0  0
 23 25  1  0  0  0  0
 25 49  1  0  0  0  0
 25 50  1  0  0  0  0
 13 26  2  0  0  0  0
 26  9  1  0  0  0  0
 26 51  1  0  0  0  0
M  END
>  <LOGBIO>
7.1000

>  <PRED_LOGBIO>
5.7500

>  <XV_RES>
1.6310

>  <WHL_TMPL>
3

>  <ANCH>
16-18;17-16

$$$$
ROW25
  -MTS-   01071500203D 0   0.00000     0.00000     0

 53 56  0  0  0  0  0  0  0  0999 V2000
   -6.1820   -0.0030   -3.3300 N   0  0  0  0  0  0  0  0  0  0  0  0
   -5.1150    0.2600   -2.5110 C   0  0  0  0  0  0  0  0  0  0  0  0
   -4.4470    1.3910   -2.6400 N   0  0  0  0  0  0  0  0  0  0  0  0
   -4.7420   -0.6520   -1.5590 N   0  0  0  0  0  0  0  0  0  0  0  0
   -3.7070   -0.3970   -0.7640 C   0  0  0  0  0  0  0  0  0  0  0  0
   -3.0840    0.6570   -0.8840 O   0  0  0  0  0  0  0  0  0  0  0  0
   -3.2960   -1.4010    0.2860 C   0  0  0  0  0  0  0  0  0  0  0  0
   -2.1340   -0.8880    1.0260 N   0  0  0  0  0  0  0  0  0  0  0  0
   -2.1920   -0.1230    2.1610 C   0  0  0  0  0  0  0  0  0  0  0  0
   -0.9450    0.1590    2.5590 C   0  0  0  0  0  0  0  0  0  0  0  0
   -0.0370   -0.4870    1.5860 C   0  0  0  0  0  0  0  0  0  0  0  0
   -0.8230   -1.1000    0.6910 C   0  0  0  0  0  0  0  0  0  0  0  0
   -0.3510   -1.8810   -0.4750 C   0  0  0  0  0  0  0  0  0  0  0  0
   -0.6920   -3.2330   -0.5960 C   0  0  0  0  0  0  0  0  0  0  0  0
   -0.2460   -3.9720   -1.6980 C   0  0  0  0  0  0  0  0  0  0  0  0
    0.5420   -3.3580   -2.6790 C   0  0  0  0  0  0  0  0  0  0  0  0
    0.9790   -4.0810   -3.7580 O   0  0  0  0  0  0  0  0  0  0  0  0
    0.1860   -4.1140   -4.8740 C   0  0  0  0  0  0  0  0  0  0  0  0
    0.3460   -3.1470   -5.8750 C   0  0  0  0  0  0  0  0  0  0  0  0
   -0.4650   -3.1810   -7.0160 C   0  0  0  0  0  0  0  0  0  0  0  0
   -1.4350   -4.1810   -7.1560 C   0  0  0  0  0  0  0  0  0  0  0  0
   -1.5940   -5.1470   -6.1560 C   0  0  0  0  0  0  0  0  0  0  0  0
   -0.7840   -5.1130   -5.0150 C   0  0  0  0  0  0  0  0  0  0  0  0
    0.8840   -2.0060   -2.5580 C   0  0  0  0  0  0  0  0  0  0  0  0
    0.4370   -1.2670   -1.4560 C   0  0  0  0  0  0  0  0  0  0  0  0
   -3.4320    0.3190    2.8380 C   0  0  0  0  0  0  0  0  0  0  0  0
   -4.4120   -0.6290    3.1560 C   0  0  0  0  0  0  0  0  0  0  0  0
   -5.5880   -0.2290    3.8020 C   0  0  0  0  0  0  0  0  0  0  0  0
   -5.7840    1.1180    4.1300 C   0  0  0  0  0  0  0  0  0  0  0  0
   -4.8040    2.0650    3.8130 C   0  0  0  0  0  0  0  0  0  0  0  0
   -3.6280    1.6660    3.1660 C   0  0  0  0  0  0  0  0  0  0  0  0
   -6.6940   -0.8680   -3.2310 H   0  0  0  0  0  0  0  0  0  0  0  0
   -6.4570    0.6690   -4.0320 H   0  0  0  0  0  0  0  0  0  0  0  0
   -4.7170    2.0490   -3.3280 H   0  0  0  0  0  0  0  0  0  0  0  0
   -5.2540   -1.5170   -1.4600 H   0  0  0  0  0  0  0  0  0  0  0  0
   -4.1220   -1.5650    0.9750 H   0  0  0  0  0  0  0  0  0  0  0  0
   -3.0330   -2.3410   -0.1950 H   0  0  0  0  0  0  0  0  0  0  0  0
   -0.6580    0.7440    3.4210 H   0  0  0  0  0  0  0  0  0  0  0  0
    1.0430   -0.4690    1.5950 H   0  0  0  0  0  0  0  0  0  0  0  0
   -1.3000   -3.7070    0.1610 H   0  0  0  0  0  0  0  0  0  0  0  0
   -0.5090   -5.0150   -1.7920 H   0  0  0  0  0  0  0  0  0  0  0  0
    1.0940   -2.3760   -5.7660 H   0  0  0  0  0  0  0  0  0  0  0  0
   -0.3420   -2.4350   -7.7870 H   0  0  0  0  0  0  0  0  0  0  0  0
   -2.0600   -4.2060   -8.0370 H   0  0  0  0  0  0  0  0  0  0  0  0
   -2.3420   -5.9180   -6.2640 H   0  0  0  0  0  0  0  0  0  0  0  0
   -0.9060   -5.8590   -4.2430 H   0  0  0  0  0  0  0  0  0  0  0  0
    1.4920   -1.5320   -3.3150 H   0  0  0  0  0  0  0  0  0  0  0  0
    0.7000   -0.2240   -1.3620 H   0  0  0  0  0  0  0  0  0  0  0  0
   -4.2610   -1.6670    2.9030 H   0  0  0  0  0  0  0  0  0  0  0  0
   -6.3450   -0.9600    4.0470 H   0  0  0  0  0  0  0  0  0  0  0  0
   -6.6910    1.4260    4.6290 H   0  0  0  0  0  0  0  0  0  0  0  0
   -4.9550    3.1040    4.0660 H   0  0  0  0  0  0  0  0  0  0  0  0
   -2.8710    2.3970    2.9210 H   0  0  0  0  0  0  0  0  0  0  0  0
  1 32  1  0  0  0  0
  1 33  1  0  0  0  0
  1  2  1  0  0  0  0
  2  3  2  0  0  0  0
  3 34  1  0  0  0  0
  2  4  1  0  0  0  0
  4 35  1  0  0  0  0
  4  5  1  0  0  0  0
  5  6  2  0  0  0  0
  5  7  1  0  0  0  0
  7 36  1  0  0  0  0
  7 37  1  0  0  0  0
  7  8  1  0  0  0  0
  8  9  1  0  0  0  0
  9 10  2  0  0  0  0
 10 38  1  0  0  0  0
 10 11  1  0  0  0  0
 11 39  1  0  0  0  0
 11 12  2  0  0  0  0
 12  8  1  0  0  0  0
 12 13  1  0  0  0  0
 13 14  2  0  0  0  0
 14 40  1  0  0  0  0
 14 15  1  0  0  0  0
 15 41  1  0  0  0  0
 15 16  2  0  0  0  0
 16 17  1  0  0  0  0
 17 18  1  0  0  0  0
 18 19  2  0  0  0  0
 19 42  1  0  0  0  0
 19 20  1  0  0  0  0
 20 43  1  0  0  0  0
 20 21  2  0  0  0  0
 21 44  1  0  0  0  0
 21 22  1  0  0  0  0
 22 45  1  0  0  0  0
 22 23  2  0  0  0  0
 23 18  1  0  0  0  0
 23 46  1  0  0  0  0
 16 24  1  0  0  0  0
 24 47  1  0  0  0  0
 24 25  2  0  0  0  0
 25 13  1  0  0  0  0
 25 48  1  0  0  0  0
  9 26  1  0  0  0  0
 26 27  2  0  0  0  0
 27 49  1  0  0  0  0
 27 28  1  0  0  0  0
 28 50  1  0  0  0  0
 28 29  2  0  0  0  0
 29 51  1  0  0  0  0
 29 30  1  0  0  0  0
 30 52  1  0  0  0  0
 30 31  2  0  0  0  0
 31 26  1  0  0  0  0
 31 53  1  0  0  0  0
M  END
>  <LOGBIO>
5.8900

>  <PRED_LOGBIO>
5.9200

>  <XV_RES>
-0.0470

>  <WHL_TMPL>
3

>  <ANCH>
19-26;43-44

$$$$
ROW26
  -MTS-   01071500203D 0   0.00000     0.00000     0

 76 79  0  0  1  0  0  0  0  0999 V2000
    5.2710   -3.2040    2.5540 C   0  0  0  0  0  0  0  0  0  0  0  0
    5.3700   -3.0730    1.1340 O   0  0  0  0  0  0  0  0  0  0  0  0
    4.6540   -2.0750    0.5280 C   0  0  0  0  0  0  0  0  0  0  0  0
    3.3740   -2.3280    0.0150 C   0  0  0  0  0  0  0  0  0  0  0  0
    2.6660   -1.3210   -0.6460 C   0  0  0  0  0  0  0  0  0  0  0  0
    3.2300   -0.0500   -0.7920 C   0  0  0  0  0  0  0  0  0  0  0  0
    4.4920    0.2330   -0.2550 C   0  0  0  0  0  0  0  0  0  0  0  0
    5.0970    1.6410   -0.4000 C   0  0  0  0  0  0  0  0  0  0  0  0
    4.8260    2.3670    0.8600 N   0  0  0  0  0  0  0  0  0  0  0  0
    3.3960    2.6010    1.1920 C   0  0  0  0  0  0  0  0  0  0  0  0
    3.0790    4.0570    1.6740 C   0  0  1  0  0  0  0  0  0  0  0  0
    3.5390    4.3150    3.0320 O   0  0  0  0  0  0  0  0  0  0  0  0
    1.5320    4.2990    1.6370 C   0  0  2  0  0  0  0  0  0  0  0  0
    1.1240    5.0280    0.3190 C   0  0  0  0  0  0  0  0  0  0  0  0
    1.1690    4.0350   -0.8550 C   0  0  0  0  0  0  0  0  0  0  0  0
    0.1340    3.1100   -1.0360 C   0  0  0  0  0  0  0  0  0  0  0  0
    0.1640    2.2220   -2.1150 C   0  0  0  0  0  0  0  0  0  0  0  0
   -0.8490    1.3490   -2.3010 F   0  0  0  0  0  0  0  0  0  0  0  0
    1.2440    2.2390   -3.0010 C   0  0  0  0  0  0  0  0  0  0  0  0
    2.2930    3.1440   -2.8080 C   0  0  0  0  0  0  0  0  0  0  0  0
    3.3450    3.1480   -3.6540 F   0  0  0  0  0  0  0  0  0  0  0  0
    2.2520    4.0440   -1.7400 C   0  0  0  0  0  0  0  0  0  0  0  0
    0.6670    3.1320    1.9110 N   0  0  0  0  0  0  0  0  0  0  0  0
   -0.2910    3.2320    2.8570 C   0  0  0  0  0  0  0  0  0  0  0  0
   -0.4280    4.3140    3.3910 O   0  0  0  0  0  0  0  0  0  0  0  0
   -1.2070    2.1000    3.3070 C   0  0  0  0  0  0  0  0  0  0  0  0
   -2.1950    2.1940    4.2990 C   0  0  0  0  0  0  0  0  0  0  0  0
   -2.9830    1.0910    4.6320 C   0  0  0  0  0  0  0  0  0  0  0  0
   -2.7730   -0.1460    4.0290 C   0  0  0  0  0  0  0  0  0  0  0  0
   -1.7980   -0.2500    3.0420 C   0  0  0  0  0  0  0  0  0  0  0  0
   -1.0450    0.8610    2.6730 C   0  0  0  0  0  0  0  0  0  0  0  0
   -1.5710   -1.4230    2.4240 N   0  0  0  0  0  0  0  0  0  0  0  0
   -0.5760   -1.5140    1.4220 C   0  0  0  0  0  0  0  0  0  0  0  0
    0.7390   -1.8440    1.7700 C   0  0  0  0  0  0  0  0  0  0  0  0
    1.7240   -1.9340    0.7780 C   0  0  0  0  0  0  0  0  0  0  0  0
    1.3930   -1.6940   -0.5610 C   0  0  0  0  0  0  0  0  0  0  0  0
    0.0770   -1.3640   -0.9080 C   0  0  0  0  0  0  0  0  0  0  0  0
   -0.9070   -1.2740    0.0830 C   0  0  0  0  0  0  0  0  0  0  0  0
   -2.5060   -2.8370    2.8590 S   0  0  0  0  0  0  0  0  0  0  0  0
   -2.3070   -3.1320    4.2440 O   0  0  0  0  0  0  0  0  0  0  0  0
   -3.8930   -2.5830    2.6200 O   0  0  0  0  0  0  0  0  0  0  0  0
   -1.9700   -4.2460    1.8590 C   0  0  0  0  0  0  0  0  0  0  0  0
    5.1900   -0.7830    0.4110 C   0  0  0  0  0  0  0  0  0  0  0  0
    4.2360   -3.3920    2.8300 H   0  0  0  0  0  0  0  0  0  0  0  0
    5.8910   -4.0330    2.8870 H   0  0  0  0  0  0  0  0  0  0  0  0
    5.6110   -2.2850    3.0280 H   0  0  0  0  0  0  0  0  0  0  0  0
    2.9330   -3.3070    0.1310 H   0  0  0  0  0  0  0  0  0  0  0  0
    1.6830   -1.5240   -1.0440 H   0  0  0  0  0  0  0  0  0  0  0  0
    2.6880    0.7190   -1.3230 H   0  0  0  0  0  0  0  0  0  0  0  0
    4.5470    2.1490   -1.1900 H   0  0  0  0  0  0  0  0  0  0  0  0
    6.1720    1.5440   -0.5360 H   0  0  0  0  0  0  0  0  0  0  0  0
    5.2230    3.2860    0.7280 H   0  0  0  0  0  0  0  0  0  0  0  0
    3.1800    1.9550    2.0410 H   0  0  0  0  0  0  0  0  0  0  0  0
    2.8020    2.4170    0.2990 H   0  0  0  0  0  0  0  0  0  0  0  0
    3.5510    4.7560    0.9870 H   0  0  0  0  0  0  0  0  0  0  0  0
    2.7580    4.4220    3.5970 H   0  0  0  0  0  0  0  0  0  0  0  0
    1.3360    5.0150    2.4330 H   0  0  0  0  0  0  0  0  0  0  0  0
    1.8890    5.7770    0.1250 H   0  0  0  0  0  0  0  0  0  0  0  0
    0.1030    5.3870    0.4300 H   0  0  0  0  0  0  0  0  0  0  0  0
   -0.6910    3.0820   -0.3390 H   0  0  0  0  0  0  0  0  0  0  0  0
    1.2690    1.5530   -3.8350 H   0  0  0  0  0  0  0  0  0  0  0  0
    3.0580    4.7480   -1.5980 H   0  0  0  0  0  0  0  0  0  0  0  0
    0.7910    2.2710    1.3970 H   0  0  0  0  0  0  0  0  0  0  0  0
   -2.3480    3.1320    4.8120 H   0  0  0  0  0  0  0  0  0  0  0  0
   -3.7660    1.1990    5.3680 H   0  0  0  0  0  0  0  0  0  0  0  0
   -3.3550   -1.0070    4.3210 H   0  0  0  0  0  0  0  0  0  0  0  0
   -0.3190    0.7660    1.8790 H   0  0  0  0  0  0  0  0  0  0  0  0
    0.9950   -2.0290    2.8030 H   0  0  0  0  0  0  0  0  0  0  0  0
    2.7390   -2.1880    1.0460 H   0  0  0  0  0  0  0  0  0  0  0  0
    2.1520   -1.7630   -1.3260 H   0  0  0  0  0  0  0  0  0  0  0  0
   -0.1780   -1.1780   -1.9410 H   0  0  0  0  0  0  0  0  0  0  0  0
   -1.9220   -1.0190   -0.1850 H   0  0  0  0  0  0  0  0  0  0  0  0
   -0.9140   -4.4400    2.0410 H   0  0  0  0  0  0  0  0  0  0  0  0
   -2.5510   -5.1250    2.1300 H   0  0  0  0  0  0  0  0  0  0  0  0
   -2.1210   -4.0220    0.8050 H   0  0  0  0  0  0  0  0  0  0  0  0
    6.1570   -0.5680    0.8420 H   0  0  0  0  0  0  0  0  0  0  0  0
  1 44  1  0  0  0  0
  1 45  1  0  0  0  0
  1 46  1  0  0  0  0
  1  2  1  0  0  0  0
  2  3  1  0  0  0  0
  3  4  2  0  0  0  0
  4 47  1  0  0  0  0
  4  5  1  0  0  0  0
  5 48  1  0  0  0  0
  5  6  2  0  0  0  0
  6 49  1  0  0  0  0
  6  7  1  0  0  0  0
  7  8  1  0  0  0  0
  8 50  1  0  0  0  0
  8 51  1  0  0  0  0
  8  9  1  0  0  0  0
  9 52  1  0  0  0  0
  9 10  1  0  0  0  0
 10 53  1  0  0  0  0
 10 54  1  0  0  0  0
 10 11  1  0  0  0  0
 11 55  1  0  0  0  0
 11 12  1  0  0  0  0
 12 56  1  0  0  0  0
 11 13  1  0  0  0  0
 13 57  1  0  0  0  0
 13 14  1  0  0  0  0
 14 58  1  0  0  0  0
 14 59  1  0  0  0  0
 14 15  1  0  0  0  0
 15 16  2  0  0  0  0
 16 60  1  0  0  0  0
 16 17  1  0  0  0  0
 17 18  1  0  0  0  0
 17 19  2  0  0  0  0
 19 61  1  0  0  0  0
 19 20  1  0  0  0  0
 20 21  1  0  0  0  0
 20 22  2  0  0  0  0
 22 15  1  0  0  0  0
 22 62  1  0  0  0  0
 13 23  1  0  0  0  0
 23 63  1  0  0  0  0
 23 24  1  0  0  0  0
 24 25  2  0  0  0  0
 24 26  1  0  0  0  0
 26 27  2  0  0  0  0
 27 64  1  0  0  0  0
 27 28  1  0  0  0  0
 28 65  1  0  0  0  0
 28 29  2  0  0  0  0
 29 66  1  0  0  0  0
 29 30  1  0  0  0  0
 30 31  2  0  0  0  0
 31 26  1  0  0  0  0
 31 67  1  0  0  0  0
 30 32  1  0  0  0  0
 32 33  1  0  0  0  0
 33 34  2  0  0  0  0
 34 68  1  0  0  0  0
 34 35  1  0  0  0  0
 35 69  1  0  0  0  0
 35 36  2  0  0  0  0
 36 70  1  0  0  0  0
 36 37  1  0  0  0  0
 37 71  1  0  0  0  0
 37 38  2  0  0  0  0
 38 33  1  0  0  0  0
 38 72  1  0  0  0  0
 32 39  1  0  0  0  0
 39 40  2  0  0  0  0
 39 41  2  0  0  0  0
 39 42  1  0  0  0  0
 42 73  1  0  0  0  0
 42 74  1  0  0  0  0
 42 75  1  0  0  0  0
  7 43  2  0  0  0  0
 43  3  1  0  0  0  0
 43 76  1  0  0  0  0
M  END
>  <LOGBIO>
6.8600

>  <PRED_LOGBIO>
6.7900

>  <XV_RES>
0.0780

>  <WHL_TMPL>
1

>  <ANCH>
32-33;13-11

$$$$
ROW27
  -MTS-   01071500203D 0   0.00000     0.00000     0

 82 84  0  0  1  0  0  0  0  0999 V2000
   -6.8740    0.1210    2.4040 C   0  0  0  0  0  0  0  0  0  0  0  0
   -6.7350    1.3770    3.2590 C   0  0  0  0  0  0  0  0  0  0  0  0
   -8.0920    1.7400    3.8550 C   0  0  0  0  0  0  0  0  0  0  0  0
   -5.8010    1.1350    4.3140 O   0  0  0  0  0  0  0  0  0  0  0  0
   -4.5370    0.7980    3.9770 C   0  0  0  0  0  0  0  0  0  0  0  0
   -4.2230    0.7090    2.8020 O   0  0  0  0  0  0  0  0  0  0  0  0
   -3.5140    0.5330    5.0550 C   0  0  0  0  0  0  0  0  0  0  0  0
   -2.2270    0.1880    4.4350 N   0  0  0  0  0  0  0  0  0  0  0  0
   -1.5020    1.3340    4.2390 C   0  0  0  0  0  0  0  0  0  0  0  0
   -0.4960    1.3760    3.3550 C   0  0  0  0  0  0  0  0  0  0  0  0
   -0.2230    0.0940    2.6040 C   0  0  0  0  0  0  0  0  0  0  0  0
    0.4870    0.4010    1.2890 C   0  0  0  0  0  0  0  0  0  0  0  0
   -1.5230   -0.6230    2.3330 C   0  0  0  0  0  0  0  0  0  0  0  0
   -2.4580   -0.5260    3.2890 C   0  0  0  0  0  0  0  0  0  0  0  0
   -1.7520   -1.3890    1.0880 C   0  0  0  0  0  0  0  0  0  0  0  0
   -2.2190   -0.8480    0.1310 O   0  0  0  0  0  0  0  0  0  0  0  0
   -1.4320   -2.7000    1.0330 O   0  0  0  0  0  0  0  0  0  0  0  0
   -1.6710   -3.3990   -0.1920 C   0  0  0  0  0  0  0  0  0  0  0  0
   -0.8680   -2.7470   -1.3140 C   0  0  0  0  0  0  0  0  0  0  0  0
   -1.2430   -4.8550   -0.0380 C   0  0  0  0  0  0  0  0  0  0  0  0
   -3.1580   -3.3390   -0.5300 C   0  0  0  0  0  0  0  0  0  0  0  0
    0.2990    2.6030    3.1280 C   0  0  0  0  0  0  0  0  0  0  0  0
    0.4730    3.3530    4.0700 O   0  0  0  0  0  0  0  0  0  0  0  0
    0.8330    2.9260    1.9330 N   0  0  0  0  0  0  0  0  0  0  0  0
    1.5450    4.2020    1.7590 C   0  0  1  0  0  0  0  0  0  0  0  0
    1.0340    4.9120    0.4700 C   0  0  0  0  0  0  0  0  0  0  0  0
    1.2870    4.0070   -0.7500 C   0  0  0  0  0  0  0  0  0  0  0  0
    2.4830    4.1250   -1.4690 C   0  0  0  0  0  0  0  0  0  0  0  0
    2.7120    3.3400   -2.6040 C   0  0  0  0  0  0  0  0  0  0  0  0
    1.7360    2.4380   -3.0380 C   0  0  0  0  0  0  0  0  0  0  0  0
    0.5520    2.2930   -2.3100 C   0  0  0  0  0  0  0  0  0  0  0  0
    0.3380    3.0640   -1.1630 C   0  0  0  0  0  0  0  0  0  0  0  0
    3.0910    3.9840    1.7190 C   0  0  2  0  0  0  0  0  0  0  0  0
    3.6910    4.3510    2.9890 O   0  0  0  0  0  0  0  0  0  0  0  0
    3.3980    2.5070    1.3020 C   0  0  0  0  0  0  0  0  0  0  0  0
    4.8380    2.2640    1.0220 N   0  0  0  0  0  0  0  0  0  0  0  0
    5.0840    0.8820    0.5860 C   0  0  0  0  0  0  0  0  0  0  0  0
    6.2670    0.8020   -0.3930 C   0  0  0  0  0  0  0  0  0  0  0  0
    4.8230    0.6510   -0.9140 C   0  0  0  0  0  0  0  0  0  0  0  0
   -7.2300   -0.7000    3.0220 H   0  0  0  0  0  0  0  0  0  0  0  0
   -7.5850    0.3060    1.6010 H   0  0  0  0  0  0  0  0  0  0  0  0
   -5.9060   -0.1370    1.9790 H   0  0  0  0  0  0  0  0  0  0  0  0
   -6.3790    2.1990    2.6410 H   0  0  0  0  0  0  0  0  0  0  0  0
   -8.4480    0.9190    4.4730 H   0  0  0  0  0  0  0  0  0  0  0  0
   -8.8030    1.9250    3.0520 H   0  0  0  0  0  0  0  0  0  0  0  0
   -7.9930    2.6360    4.4640 H   0  0  0  0  0  0  0  0  0  0  0  0
   -3.8490   -0.2940    5.6780 H   0  0  0  0  0  0  0  0  0  0  0  0
   -3.3940    1.4230    5.6690 H   0  0  0  0  0  0  0  0  0  0  0  0
   -1.7460    2.2200    4.8070 H   0  0  0  0  0  0  0  0  0  0  0  0
    0.4410   -0.5430    3.1840 H   0  0  0  0  0  0  0  0  0  0  0  0
    0.1820    1.3830    0.9320 H   0  0  0  0  0  0  0  0  0  0  0  0
    1.5640    0.3920    1.4470 H   0  0  0  0  0  0  0  0  0  0  0  0
    0.2230   -0.3520    0.5490 H   0  0  0  0  0  0  0  0  0  0  0  0
   -3.4100   -1.0180    3.1530 H   0  0  0  0  0  0  0  0  0  0  0  0
    0.1920   -2.7900   -1.0730 H   0  0  0  0  0  0  0  0  0  0  0  0
   -1.0500   -3.2790   -2.2460 H   0  0  0  0  0  0  0  0  0  0  0  0
   -1.1740   -1.7090   -1.4230 H   0  0  0  0  0  0  0  0  0  0  0  0
   -0.1830   -4.8980    0.2030 H   0  0  0  0  0  0  0  0  0  0  0  0
   -1.4250   -5.3870   -0.9700 H   0  0  0  0  0  0  0  0  0  0  0  0
   -1.8160   -5.3190    0.7620 H   0  0  0  0  0  0  0  0  0  0  0  0
   -3.4640   -2.3000   -0.6390 H   0  0  0  0  0  0  0  0  0  0  0  0
   -3.3400   -3.8700   -1.4610 H   0  0  0  0  0  0  0  0  0  0  0  0
   -3.7310   -3.8030    0.2710 H   0  0  0  0  0  0  0  0  0  0  0  0
    0.7440    2.2900    1.1540 H   0  0  0  0  0  0  0  0  0  0  0  0
    1.3220    4.8480    2.6060 H   0  0  0  0  0  0  0  0  0  0  0  0
    1.6490    5.7990    0.3360 H   0  0  0  0  0  0  0  0  0  0  0  0
   -0.0380    5.0690    0.5680 H   0  0  0  0  0  0  0  0  0  0  0  0
    3.2350    4.8280   -1.1440 H   0  0  0  0  0  0  0  0  0  0  0  0
    3.6430    3.4310   -3.1450 H   0  0  0  0  0  0  0  0  0  0  0  0
    1.8970    1.8550   -3.9330 H   0  0  0  0  0  0  0  0  0  0  0  0
   -0.1980    1.5860   -2.6330 H   0  0  0  0  0  0  0  0  0  0  0  0
   -0.5680    2.9310   -0.5900 H   0  0  0  0  0  0  0  0  0  0  0  0
    3.4920    4.6310    0.9420 H   0  0  0  0  0  0  0  0  0  0  0  0
    2.9740    4.5320    3.6170 H   0  0  0  0  0  0  0  0  0  0  0  0
    2.8790    2.3480    0.3590 H   0  0  0  0  0  0  0  0  0  0  0  0
    3.0920    1.8630    2.1240 H   0  0  0  0  0  0  0  0  0  0  0  0
    5.3200    2.3730    1.9030 H   0  0  0  0  0  0  0  0  0  0  0  0
    4.9220    0.0560    1.2750 H   0  0  0  0  0  0  0  0  0  0  0  0
    6.8510   -0.1150   -0.3520 H   0  0  0  0  0  0  0  0  0  0  0  0
    6.6970    1.7760   -0.6180 H   0  0  0  0  0  0  0  0  0  0  0  0
    4.4270    1.5040   -1.4610 H   0  0  0  0  0  0  0  0  0  0  0  0
    4.5630   -0.3800   -1.1440 H   0  0  0  0  0  0  0  0  0  0  0  0
  1 40  1  0  0  0  0
  1 41  1  0  0  0  0
  1 42  1  0  0  0  0
  1  2  1  0  0  0  0
  2 43  1  0  0  0  0
  2  3  1  0  0  0  0
  3 44  1  0  0  0  0
  3 45  1  0  0  0  0
  3 46  1  0  0  0  0
  2  4  1  0  0  0  0
  4  5  1  0  0  0  0
  5  6  2  0  0  0  0
  5  7  1  0  0  0  0
  7 47  1  0  0  0  0
  7 48  1  0  0  0  0
  7  8  1  0  0  0  0
  8  9  1  0  0  0  0
  9 49  1  0  0  0  0
  9 10  2  0  0  0  0
 10 11  1  0  0  0  0
 11 50  1  0  0  0  0
 11 12  1  0  0  0  0
 12 51  1  0  0  0  0
 12 52  1  0  0  0  0
 12 53  1  0  0  0  0
 11 13  1  0  0  0  0
 13 14  2  0  0  0  0
 14  8  1  0  0  0  0
 14 54  1  0  0  0  0
 13 15  1  0  0  0  0
 15 16  2  0  0  0  0
 15 17  1  0  0  0  0
 17 18  1  0  0  0  0
 18 19  1  0  0  0  0
 19 55  1  0  0  0  0
 19 56  1  0  0  0  0
 19 57  1  0  0  0  0
 18 20  1  0  0  0  0
 20 58  1  0  0  0  0
 20 59  1  0  0  0  0
 20 60  1  0  0  0  0
 18 21  1  0  0  0  0
 21 61  1  0  0  0  0
 21 62  1  0  0  0  0
 21 63  1  0  0  0  0
 10 22  1  0  0  0  0
 22 23  2  0  0  0  0
 22 24  1  0  0  0  0
 24 64  1  0  0  0  0
 24 25  1  0  0  0  0
 25 65  1  0  0  0  0
 25 26  1  0  0  0  0
 26 66  1  0  0  0  0
 26 67  1  0  0  0  0
 26 27  1  0  0  0  0
 27 28  2  0  0  0  0
 28 68  1  0  0  0  0
 28 29  1  0  0  0  0
 29 69  1  0  0  0  0
 29 30  2  0  0  0  0
 30 70  1  0  0  0  0
 30 31  1  0  0  0  0
 31 71  1  0  0  0  0
 31 32  2  0  0  0  0
 32 27  1  0  0  0  0
 32 72  1  0  0  0  0
 25 33  1  0  0  0  0
 33 73  1  0  0  0  0
 33 34  1  0  0  0  0
 34 74  1  0  0  0  0
 33 35  1  0  0  0  0
 35 75  1  0  0  0  0
 35 76  1  0  0  0  0
 35 36  1  0  0  0  0
 36 77  1  0  0  0  0
 36 37  1  0  0  0  0
 37 78  1  0  0  0  0
 37 38  1  0  0  0  0
 38 79  1  0  0  0  0
 38 80  1  0  0  0  0
 38 39  1  0  0  0  0
 39 37  1  0  0  0  0
 39 81  1  0  0  0  0
 39 82  1  0  0  0  0
M  END
>  <LOGBIO>
4.5000

>  <PRED_LOGBIO>
4.5500

>  <XV_RES>
-0.2640

>  <WHL_TMPL>
2

>  <ANCH>
31-66;46-47

$$$$
ROW28
  -MTS-   01071500203D 0   0.00000     0.00000     0

 43 46  0  0  0  0  0  0  0  0999 V2000
   -2.2900   -3.0930    3.6160 C   0  0  0  0  0  0  0  0  0  0  0  0
   -2.5600   -1.7780    4.2130 N   0  0  0  0  0  0  0  0  0  0  0  0
   -1.9020   -0.6250    3.8740 C   0  0  0  0  0  0  0  0  0  0  0  0
   -2.3480    0.4070    4.5670 N   0  0  0  0  0  0  0  0  0  0  0  0
   -3.4080   -0.0770    5.4630 C   0  0  0  0  0  0  0  0  0  0  0  0
   -3.4760   -1.5530    5.1510 C   0  0  0  0  0  0  0  0  0  0  0  0
   -4.2280   -2.3820    5.6620 O   0  0  0  0  0  0  0  0  0  0  0  0
   -4.7250    0.6160    5.2060 C   0  0  0  0  0  0  0  0  0  0  0  0
   -4.8900    1.9790    5.4790 C   0  0  0  0  0  0  0  0  0  0  0  0
   -6.1100    2.5980    5.1800 C   0  0  0  0  0  0  0  0  0  0  0  0
   -7.1070    1.8860    4.6370 N   0  0  0  0  0  0  0  0  0  0  0  0
   -6.9840    0.5810    4.3620 C   0  0  0  0  0  0  0  0  0  0  0  0
   -5.7880   -0.0960    4.6380 C   0  0  0  0  0  0  0  0  0  0  0  0
   -3.0830    0.1790    6.9150 C   0  0  0  0  0  0  0  0  0  0  0  0
   -2.3390    1.3090    7.2760 C   0  0  0  0  0  0  0  0  0  0  0  0
   -2.0370    1.5470    8.6220 C   0  0  0  0  0  0  0  0  0  0  0  0
   -2.4780    0.6550    9.6070 C   0  0  0  0  0  0  0  0  0  0  0  0
   -3.2220   -0.4750    9.2450 C   0  0  0  0  0  0  0  0  0  0  0  0
   -3.5240   -0.7120    7.8990 C   0  0  0  0  0  0  0  0  0  0  0  0
   -3.6890   -1.4170   10.2860 C   0  0  0  0  0  0  0  0  0  0  0  0
   -5.0570   -1.6600   10.4620 C   0  0  0  0  0  0  0  0  0  0  0  0
   -5.4660   -2.5580   11.4560 C   0  0  0  0  0  0  0  0  0  0  0  0
   -4.4930   -3.1850   12.2440 C   0  0  0  0  0  0  0  0  0  0  0  0
   -3.1910   -2.9320   12.0520 N   0  0  0  0  0  0  0  0  0  0  0  0
   -2.7700   -2.0790   11.1090 C   0  0  0  0  0  0  0  0  0  0  0  0
   -0.9060   -0.5520    2.9360 N   0  0  0  0  0  0  0  0  0  0  0  0
   -1.2440   -3.1490    3.3200 H   0  0  0  0  0  0  0  0  0  0  0  0
   -2.9220   -3.2320    2.7420 H   0  0  0  0  0  0  0  0  0  0  0  0
   -2.5020   -3.8730    4.3450 H   0  0  0  0  0  0  0  0  0  0  0  0
   -4.0840    2.5480    5.9170 H   0  0  0  0  0  0  0  0  0  0  0  0
   -6.2470    3.6490    5.3870 H   0  0  0  0  0  0  0  0  0  0  0  0
   -7.8130    0.0450    3.9240 H   0  0  0  0  0  0  0  0  0  0  0  0
   -5.6890   -1.1490    4.4170 H   0  0  0  0  0  0  0  0  0  0  0  0
   -1.9980    1.9970    6.5170 H   0  0  0  0  0  0  0  0  0  0  0  0
   -1.4630    2.4180    8.9010 H   0  0  0  0  0  0  0  0  0  0  0  0
   -2.2450    0.8380   10.6450 H   0  0  0  0  0  0  0  0  0  0  0  0
   -4.0980   -1.5840    7.6200 H   0  0  0  0  0  0  0  0  0  0  0  0
   -5.7860   -1.1630    9.8400 H   0  0  0  0  0  0  0  0  0  0  0  0
   -6.5140   -2.7630   11.6120 H   0  0  0  0  0  0  0  0  0  0  0  0
   -4.7950   -3.8800   13.0140 H   0  0  0  0  0  0  0  0  0  0  0  0
   -1.7120   -1.8990   10.9830 H   0  0  0  0  0  0  0  0  0  0  0  0
   -1.1350   -0.3670    1.9700 H   0  0  0  0  0  0  0  0  0  0  0  0
    0.0570   -0.6840    3.2110 H   0  0  0  0  0  0  0  0  0  0  0  0
  1 27  1  0  0  0  0
  1 28  1  0  0  0  0
  1 29  1  0  0  0  0
  1  2  1  0  0  0  0
  2  3  1  0  0  0  0
  3  4  2  0  0  0  0
  4  5  1  0  0  0  0
  5  6  1  0  0  0  0
  6  2  1  0  0  0  0
  6  7  2  0  0  0  0
  5  8  1  0  0  0  0
  8  9  2  0  0  0  0
  9 30  1  0  0  0  0
  9 10  1  0  0  0  0
 10 31  1  0  0  0  0
 10 11  2  0  0  0  0
 11 12  1  0  0  0  0
 12 32  1  0  0  0  0
 12 13  2  0  0  0  0
 13  8  1  0  0  0  0
 13 33  1  0  0  0  0
  5 14  1  0  0  0  0
 14 15  2  0  0  0  0
 15 34  1  0  0  0  0
 15 16  1  0  0  0  0
 16 35  1  0  0  0  0
 16 17  2  0  0  0  0
 17 36  1  0  0  0  0
 17 18  1  0  0  0  0
 18 19  2  0  0  0  0
 19 14  1  0  0  0  0
 19 37  1  0  0  0  0
 18 20  1  0  0  0  0
 20 21  2  0  0  0  0
 21 38  1  0  0  0  0
 21 22  1  0  0  0  0
 22 39  1  0  0  0  0
 22 23  2  0  0  0  0
 23 40  1  0  0  0  0
 23 24  1  0  0  0  0
 24 25  2  0  0  0  0
 25 20  1  0  0  0  0
 25 41  1  0  0  0  0
  3 26  1  0  0  0  0
 26 42  1  0  0  0  0
 26 43  1  0  0  0  0
M  END
>  <LOGBIO>
7.2200

>  <PRED_LOGBIO>
7.0900

>  <XV_RES>
0.2300

>  <WHL_TMPL>
2

>  <ANCH>
42-51;11-12

$$$$
ROW29
  -MTS-   01071500203D 0   0.00000     0.00000     0

 91 94  0  0  1  0  0  0  0  0999 V2000
   -1.4070   -3.2050    2.2480 C   0  0  0  0  0  0  0  0  0  0  0  0
   -2.4020   -2.0780    2.5130 C   0  0  0  0  0  0  0  0  0  0  0  0
   -2.3350   -1.6760    3.9860 C   0  0  0  0  0  0  0  0  0  0  0  0
   -3.2930   -0.5900    4.2410 N   0  0  0  0  0  0  0  0  0  0  0  0
   -4.1250   -0.0710    3.1460 C   0  0  0  0  0  0  0  0  0  0  0  0
   -3.7990   -0.8260    1.8580 C   0  0  0  0  0  0  0  0  0  0  0  0
   -4.6630   -0.2870    0.7210 C   0  0  0  0  0  0  0  0  0  0  0  0
   -3.4070   -0.0780    5.4630 C   0  0  0  0  0  0  0  0  0  0  0  0
   -3.2680   -0.7960    6.4420 O   0  0  0  0  0  0  0  0  0  0  0  0
   -3.7020    1.3620    5.6370 C   0  0  0  0  0  0  0  0  0  0  0  0
   -2.8350    2.3230    5.1060 C   0  0  0  0  0  0  0  0  0  0  0  0
   -3.1140    3.6850    5.2710 C   0  0  0  0  0  0  0  0  0  0  0  0
   -2.1780    4.7230    4.6990 C   0  0  0  0  0  0  0  0  0  0  0  0
   -4.2610    4.0850    5.9670 C   0  0  0  0  0  0  0  0  0  0  0  0
   -5.1290    3.1240    6.4970 C   0  0  0  0  0  0  0  0  0  0  0  0
   -4.8500    1.7620    6.3330 C   0  0  0  0  0  0  0  0  0  0  0  0
   -6.3420    3.5470    7.2320 C   0  0  0  0  0  0  0  0  0  0  0  0
   -7.3990    3.7190    6.6280 O   0  0  0  0  0  0  0  0  0  0  0  0
   -6.2890    3.7400    8.5470 N   0  0  0  0  0  0  0  0  0  0  0  0
   -7.4930    4.1600    9.2780 C   0  0  1  0  0  0  0  0  0  0  0  0
   -7.9820    5.4990    8.7270 C   0  0  0  0  0  0  0  0  0  0  0  0
   -9.2190    5.9310    9.4770 C   0  0  0  0  0  0  0  0  0  0  0  0
  -10.4850    5.5470    9.0190 C   0  0  0  0  0  0  0  0  0  0  0  0
  -11.6320    5.9470    9.7140 C   0  0  0  0  0  0  0  0  0  0  0  0
  -12.8530    5.5760    9.2730 F   0  0  0  0  0  0  0  0  0  0  0  0
  -11.5140    6.7310   10.8680 C   0  0  0  0  0  0  0  0  0  0  0  0
  -10.2480    7.1150   11.3260 C   0  0  0  0  0  0  0  0  0  0  0  0
  -10.1330    7.8720   12.4380 F   0  0  0  0  0  0  0  0  0  0  0  0
   -9.1010    6.7150   10.6300 C   0  0  0  0  0  0  0  0  0  0  0  0
   -7.1630    4.3100   10.7620 C   0  0  2  0  0  0  0  0  0  0  0  0
   -6.1390    5.2950   10.9250 O   0  0  0  0  0  0  0  0  0  0  0  0
   -8.4150    4.7470   11.5210 C   0  0  1  0  0  0  0  0  0  0  0  0
   -9.1970    3.5110   12.0010 C   0  0  0  0  0  0  0  0  0  0  0  0
  -10.3310    3.8540   12.8720 N   0  0  0  0  0  0  0  0  0  0  0  0
  -10.0170    4.8060   13.9470 C   0  0  0  0  0  0  0  0  0  0  0  0
   -9.2190    6.0180   13.4320 C   0  0  0  0  0  0  0  0  0  0  0  0
   -8.0410    5.5960   12.6610 N   0  0  0  0  0  0  0  0  0  0  0  0
  -11.9300    3.1800   12.6460 S   0  0  0  0  0  0  0  0  0  0  0  0
  -12.9110    4.1200   13.0940 O   0  0  0  0  0  0  0  0  0  0  0  0
  -12.1380    2.8990   11.2600 O   0  0  0  0  0  0  0  0  0  0  0  0
  -12.0830    1.6250   13.6170 C   0  0  0  0  0  0  0  0  0  0  0  0
  -12.5070    1.5260   14.8850 C   0  0  0  0  0  0  0  0  0  0  0  0
  -12.4700    0.1710   15.2360 N   0  0  0  0  0  0  0  0  0  0  0  0
  -12.0330   -0.5120   14.1950 C   0  0  0  0  0  0  0  0  0  0  0  0
  -11.8400   -2.0090   14.1400 C   0  0  0  0  0  0  0  0  0  0  0  0
  -11.7830    0.3650   13.1720 N   0  0  0  0  0  0  0  0  0  0  0  0
  -11.2830    0.0150   11.8340 C   0  0  0  0  0  0  0  0  0  0  0  0
   -1.6560   -4.0620    2.8710 H   0  0  0  0  0  0  0  0  0  0  0  0
   -1.4550   -3.4920    1.2000 H   0  0  0  0  0  0  0  0  0  0  0  0
   -0.4020   -2.8640    2.4860 H   0  0  0  0  0  0  0  0  0  0  0  0
   -3.4080   -2.4190    2.2760 H   0  0  0  0  0  0  0  0  0  0  0  0
   -2.1530   -1.2210    1.8910 H   0  0  0  0  0  0  0  0  0  0  0  0
   -1.3290   -1.3350    4.2230 H   0  0  0  0  0  0  0  0  0  0  0  0
   -2.5830   -2.5330    4.6080 H   0  0  0  0  0  0  0  0  0  0  0  0
   -5.1750   -0.2100    3.3920 H   0  0  0  0  0  0  0  0  0  0  0  0
   -3.9210    0.9880    3.0070 H   0  0  0  0  0  0  0  0  0  0  0  0
   -2.7490   -0.6870    1.6120 H   0  0  0  0  0  0  0  0  0  0  0  0
   -4.0030   -1.8860    1.9970 H   0  0  0  0  0  0  0  0  0  0  0  0
   -4.4600    0.7720    0.5820 H   0  0  0  0  0  0  0  0  0  0  0  0
   -4.4310   -0.8250   -0.1970 H   0  0  0  0  0  0  0  0  0  0  0  0
   -5.7140   -0.4260    0.9670 H   0  0  0  0  0  0  0  0  0  0  0  0
   -1.9500    2.0150    4.5700 H   0  0  0  0  0  0  0  0  0  0  0  0
   -2.2100    5.6190    5.3140 H   0  0  0  0  0  0  0  0  0  0  0  0
   -2.4860    4.9690    3.6840 H   0  0  0  0  0  0  0  0  0  0  0  0
   -1.1640    4.3280    4.6840 H   0  0  0  0  0  0  0  0  0  0  0  0
   -4.4770    5.1360    6.0940 H   0  0  0  0  0  0  0  0  0  0  0  0
   -5.5190    1.0200    6.7420 H   0  0  0  0  0  0  0  0  0  0  0  0
   -5.4210    3.5990    9.0440 H   0  0  0  0  0  0  0  0  0  0  0  0
   -8.2730    3.4110    9.1540 H   0  0  0  0  0  0  0  0  0  0  0  0
   -8.2170    5.3920    7.6700 H   0  0  0  0  0  0  0  0  0  0  0  0
   -7.2030    6.2490    8.8510 H   0  0  0  0  0  0  0  0  0  0  0  0
  -10.5770    4.9420    8.1290 H   0  0  0  0  0  0  0  0  0  0  0  0
  -12.3990    7.0400   11.4040 H   0  0  0  0  0  0  0  0  0  0  0  0
   -8.1240    7.0110   10.9840 H   0  0  0  0  0  0  0  0  0  0  0  0
   -6.8150    3.3570   11.1540 H   0  0  0  0  0  0  0  0  0  0  0  0
   -5.9110    5.4090   11.8610 H   0  0  0  0  0  0  0  0  0  0  0  0
   -9.0160    5.3170   10.8150 H   0  0  0  0  0  0  0  0  0  0  0  0
   -8.5240    2.8420   12.5330 H   0  0  0  0  0  0  0  0  0  0  0  0
   -9.5610    2.9570   11.1380 H   0  0  0  0  0  0  0  0  0  0  0  0
   -9.4460    4.2990   14.7220 H   0  0  0  0  0  0  0  0  0  0  0  0
  -10.9410    5.1490   14.4060 H   0  0  0  0  0  0  0  0  0  0  0  0
   -9.8610    6.6330   12.8050 H   0  0  0  0  0  0  0  0  0  0  0  0
   -8.9010    6.6270   14.2760 H   0  0  0  0  0  0  0  0  0  0  0  0
   -7.5490    6.4120   12.3270 H   0  0  0  0  0  0  0  0  0  0  0  0
  -12.8200    2.3420   15.5190 H   0  0  0  0  0  0  0  0  0  0  0  0
  -11.9950   -2.3570   13.1210 H   0  0  0  0  0  0  0  0  0  0  0  0
  -10.8300   -2.2560   14.4580 H   0  0  0  0  0  0  0  0  0  0  0  0
  -12.5570   -2.4910   14.8010 H   0  0  0  0  0  0  0  0  0  0  0  0
  -11.6620    0.7300   11.1070 H   0  0  0  0  0  0  0  0  0  0  0  0
  -10.1950    0.0410   11.8360 H   0  0  0  0  0  0  0  0  0  0  0  0
  -11.6220   -0.9850   11.5700 H   0  0  0  0  0  0  0  0  0  0  0  0
  1 48  1  0  0  0  0
  1 49  1  0  0  0  0
  1 50  1  0  0  0  0
  1  2  1  0  0  0  0
  2 51  1  0  0  0  0
  2 52  1  0  0  0  0
  2  3  1  0  0  0  0
  3 53  1  0  0  0  0
  3 54  1  0  0  0  0
  3  4  1  0  0  0  0
  4  5  1  0  0  0  0
  5 55  1  0  0  0  0
  5 56  1  0  0  0  0
  5  6  1  0  0  0  0
  6 57  1  0  0  0  0
  6 58  1  0  0  0  0
  6  7  1  0  0  0  0
  7 59  1  0  0  0  0
  7 60  1  0  0  0  0
  7 61  1  0  0  0  0
  4  8  1  0  0  0  0
  8  9  2  0  0  0  0
  8 10  1  0  0  0  0
 10 11  2  0  0  0  0
 11 62  1  0  0  0  0
 11 12  1  0  0  0  0
 12 13  1  0  0  0  0
 13 63  1  0  0  0  0
 13 64  1  0  0  0  0
 13 65  1  0  0  0  0
 12 14  2  0  0  0  0
 14 66  1  0  0  0  0
 14 15  1  0  0  0  0
 15 16  2  0  0  0  0
 16 10  1  0  0  0  0
 16 67  1  0  0  0  0
 15 17  1  0  0  0  0
 17 18  2  0  0  0  0
 17 19  1  0  0  0  0
 19 68  1  0  0  0  0
 19 20  1  0  0  0  0
 20 69  1  0  0  0  0
 20 21  1  0  0  0  0
 21 70  1  0  0  0  0
 21 71  1  0  0  0  0
 21 22  1  0  0  0  0
 22 23  2  0  0  0  0
 23 72  1  0  0  0  0
 23 24  1  0  0  0  0
 24 25  1  0  0  0  0
 24 26  2  0  0  0  0
 26 73  1  0  0  0  0
 26 27  1  0  0  0  0
 27 28  1  0  0  0  0
 27 29  2  0  0  0  0
 29 22  1  0  0  0  0
 29 74  1  0  0  0  0
 20 30  1  0  0  0  0
 30 75  1  0  0  0  0
 30 31  1  0  0  0  0
 31 76  1  0  0  0  0
 30 32  1  0  0  0  0
 32 77  1  0  0  0  0
 32 33  1  0  0  0  0
 33 78  1  0  0  0  0
 33 79  1  0  0  0  0
 33 34  1  0  0  0  0
 34 35  1  0  0  0  0
 35 80  1  0  0  0  0
 35 81  1  0  0  0  0
 35 36  1  0  0  0  0
 36 82  1  0  0  0  0
 36 83  1  0  0  0  0
 36 37  1  0  0  0  0
 37 32  1  0  0  0  0
 37 84  1  0  0  0  0
 34 38  1  0  0  0  0
 38 39  2  0  0  0  0
 38 40  2  0  0  0  0
 38 41  1  0  0  0  0
 41 42  2  0  0  0  0
 42 85  1  0  0  0  0
 42 43  1  0  0  0  0
 43 44  2  0  0  0  0
 44 45  1  0  0  0  0
 45 86  1  0  0  0  0
 45 87  1  0  0  0  0
 45 88  1  0  0  0  0
 44 46  1  0  0  0  0
 46 41  1  0  0  0  0
 46 47  1  0  0  0  0
 47 89  1  0  0  0  0
 47 90  1  0  0  0  0
 47 91  1  0  0  0  0
M  END
>  <LOGBIO>
7.2400

>  <PRED_LOGBIO>
6.7200

>  <XV_RES>
0.7050

>  <WHL_TMPL>
2

>  <ANCH>
41-53;22-23

$$$$
ROW30
  -MTS-   01071500203D 0   0.00000     0.00000     0

 72 74  0  0  1  0  0  0  0  0999 V2000
   -5.3110    2.0370   10.1870 C   0  0  0  0  0  0  0  0  0  0  0  0
   -4.1850    1.9020    9.1660 C   0  0  0  0  0  0  0  0  0  0  0  0
   -4.7790    1.6030    7.7900 C   0  0  0  0  0  0  0  0  0  0  0  0
   -3.6940    1.4720    6.8070 N   0  0  0  0  0  0  0  0  0  0  0  0
   -3.9780    1.2110    5.5340 C   0  0  0  0  0  0  0  0  0  0  0  0
   -5.1490    1.0790    5.1800 O   0  0  0  0  0  0  0  0  0  0  0  0
   -2.9830    1.0910    4.6320 C   0  0  0  0  0  0  0  0  0  0  0  0
   -2.7730   -0.1460    4.0290 C   0  0  0  0  0  0  0  0  0  0  0  0
   -1.7980   -0.2500    3.0420 C   0  0  0  0  0  0  0  0  0  0  0  0
   -1.0450    0.8610    2.6730 C   0  0  0  0  0  0  0  0  0  0  0  0
   -1.2070    2.1000    3.3070 C   0  0  0  0  0  0  0  0  0  0  0  0
   -2.1950    2.1940    4.2990 C   0  0  0  0  0  0  0  0  0  0  0  0
   -0.2910    3.2320    2.8570 C   0  0  0  0  0  0  0  0  0  0  0  0
   -0.4280    4.3140    3.3910 O   0  0  0  0  0  0  0  0  0  0  0  0
    0.6670    3.1320    1.9110 N   0  0  0  0  0  0  0  0  0  0  0  0
    1.5320    4.2990    1.6370 C   0  0  1  0  0  0  0  0  0  0  0  0
    1.1240    5.0280    0.3190 C   0  0  0  0  0  0  0  0  0  0  0  0
    1.1690    4.0350   -0.8550 C   0  0  0  0  0  0  0  0  0  0  0  0
    0.1340    3.1100   -1.0360 C   0  0  0  0  0  0  0  0  0  0  0  0
    0.1640    2.2220   -2.1150 C   0  0  0  0  0  0  0  0  0  0  0  0
    1.2440    2.2390   -3.0010 C   0  0  0  0  0  0  0  0  0  0  0  0
    2.2930    3.1440   -2.8080 C   0  0  0  0  0  0  0  0  0  0  0  0
    2.2520    4.0440   -1.7400 C   0  0  0  0  0  0  0  0  0  0  0  0
    3.0790    4.0570    1.6740 C   0  0  2  0  0  0  0  0  0  0  0  0
    3.5390    4.3150    3.0320 O   0  0  0  0  0  0  0  0  0  0  0  0
    3.3960    2.6010    1.1920 C   0  0  0  0  0  0  0  0  0  0  0  0
    4.8260    2.3670    0.8600 N   0  0  0  0  0  0  0  0  0  0  0  0
    5.0970    1.6410   -0.4000 C   0  0  0  0  0  0  0  0  0  0  0  0
    4.4920    0.2330   -0.2550 C   0  0  0  0  0  0  0  0  0  0  0  0
    3.2300   -0.0500   -0.7920 C   0  0  0  0  0  0  0  0  0  0  0  0
    2.6660   -1.3210   -0.6460 C   0  0  0  0  0  0  0  0  0  0  0  0
    3.3740   -2.3280    0.0150 C   0  0  0  0  0  0  0  0  0  0  0  0
    4.6540   -2.0750    0.5280 C   0  0  0  0  0  0  0  0  0  0  0  0
    5.3700   -3.0730    1.1340 O   0  0  0  0  0  0  0  0  0  0  0  0
    5.2710   -3.2030    2.5550 C   0  0  0  0  0  0  0  0  0  0  0  0
    5.1900   -0.7830    0.4110 C   0  0  0  0  0  0  0  0  0  0  0  0
   -1.5710   -1.4230    2.4240 C   0  0  0  0  0  0  0  0  0  0  0  0
   -1.3750   -2.4350    1.8910 N   0  0  0  0  0  0  0  0  0  0  0  0
   -5.8770    1.1090   10.2290 H   0  0  0  0  0  0  0  0  0  0  0  0
   -4.8890    2.2500   11.1670 H   0  0  0  0  0  0  0  0  0  0  0  0
   -5.9720    2.8510    9.8930 H   0  0  0  0  0  0  0  0  0  0  0  0
   -3.5250    1.0880    9.4600 H   0  0  0  0  0  0  0  0  0  0  0  0
   -3.6200    2.8300    9.1240 H   0  0  0  0  0  0  0  0  0  0  0  0
   -5.4390    2.4160    7.4960 H   0  0  0  0  0  0  0  0  0  0  0  0
   -5.3440    0.6750    7.8320 H   0  0  0  0  0  0  0  0  0  0  0  0
   -2.7330    1.5810    7.0980 H   0  0  0  0  0  0  0  0  0  0  0  0
   -3.3550   -1.0070    4.3210 H   0  0  0  0  0  0  0  0  0  0  0  0
   -0.3190    0.7660    1.8790 H   0  0  0  0  0  0  0  0  0  0  0  0
   -2.3480    3.1320    4.8120 H   0  0  0  0  0  0  0  0  0  0  0  0
    0.7910    2.2710    1.3970 H   0  0  0  0  0  0  0  0  0  0  0  0
    1.3360    5.0150    2.4330 H   0  0  0  0  0  0  0  0  0  0  0  0
    1.8890    5.7770    0.1250 H   0  0  0  0  0  0  0  0  0  0  0  0
    0.1030    5.3870    0.4300 H   0  0  0  0  0  0  0  0  0  0  0  0
   -0.6910    3.0820   -0.3390 H   0  0  0  0  0  0  0  0  0  0  0  0
   -0.6460    1.5240   -2.2640 H   0  0  0  0  0  0  0  0  0  0  0  0
    1.2690    1.5530   -3.8350 H   0  0  0  0  0  0  0  0  0  0  0  0
    3.1350    3.1470   -3.4850 H   0  0  0  0  0  0  0  0  0  0  0  0
    3.0580    4.7480   -1.5980 H   0  0  0  0  0  0  0  0  0  0  0  0
    3.5510    4.7560    0.9870 H   0  0  0  0  0  0  0  0  0  0  0  0
    2.7580    4.4220    3.5970 H   0  0  0  0  0  0  0  0  0  0  0  0
    2.8510    2.4730    0.2590 H   0  0  0  0  0  0  0  0  0  0  0  0
    3.1150    1.9230    1.9950 H   0  0  0  0  0  0  0  0  0  0  0  0
    5.1750    1.7670    1.5940 H   0  0  0  0  0  0  0  0  0  0  0  0
    6.1760    1.5220   -0.4780 H   0  0  0  0  0  0  0  0  0  0  0  0
    4.5990    2.1490   -1.2230 H   0  0  0  0  0  0  0  0  0  0  0  0
    2.6890    0.7190   -1.3230 H   0  0  0  0  0  0  0  0  0  0  0  0
    1.6830   -1.5240   -1.0440 H   0  0  0  0  0  0  0  0  0  0  0  0
    2.9330   -3.3070    0.1310 H   0  0  0  0  0  0  0  0  0  0  0  0
    4.2350   -3.3920    2.8300 H   0  0  0  0  0  0  0  0  0  0  0  0
    5.8910   -4.0330    2.8870 H   0  0  0  0  0  0  0  0  0  0  0  0
    5.6110   -2.2840    3.0280 H   0  0  0  0  0  0  0  0  0  0  0  0
    6.1570   -0.5680    0.8420 H   0  0  0  0  0  0  0  0  0  0  0  0
  1 39  1  0  0  0  0
  1 40  1  0  0  0  0
  1 41  1  0  0  0  0
  1  2  1  0  0  0  0
  2 42  1  0  0  0  0
  2 43  1  0  0  0  0
  2  3  1  0  0  0  0
  3 44  1  0  0  0  0
  3 45  1  0  0  0  0
  3  4  1  0  0  0  0
  4 46  1  0  0  0  0
  4  5  1  0  0  0  0
  5  6  2  0  0  0  0
  5  7  1  0  0  0  0
  7  8  2  0  0  0  0
  8 47  1  0  0  0  0
  8  9  1  0  0  0  0
  9 10  2  0  0  0  0
 10 48  1  0  0  0  0
 10 11  1  0  0  0  0
 11 12  2  0  0  0  0
 12  7  1  0  0  0  0
 12 49  1  0  0  0  0
 11 13  1  0  0  0  0
 13 14  2  0  0  0  0
 13 15  1  0  0  0  0
 15 50  1  0  0  0  0
 15 16  1  0  0  0  0
 16 51  1  0  0  0  0
 16 17  1  0  0  0  0
 17 52  1  0  0  0  0
 17 53  1  0  0  0  0
 17 18  1  0  0  0  0
 18 19  2  0  0  0  0
 19 54  1  0  0  0  0
 19 20  1  0  0  0  0
 20 55  1  0  0  0  0
 20 21  2  0  0  0  0
 21 56  1  0  0  0  0
 21 22  1  0  0  0  0
 22 57  1  0  0  0  0
 22 23  2  0  0  0  0
 23 18  1  0  0  0  0
 23 58  1  0  0  0  0
 16 24  1  0  0  0  0
 24 59  1  0  0  0  0
 24 25  1  0  0  0  0
 25 60  1  0  0  0  0
 24 26  1  0  0  0  0
 26 61  1  0  0  0  0
 26 62  1  0  0  0  0
 26 27  1  0  0  0  0
 27 63  1  0  0  0  0
 27 28  1  0  0  0  0
 28 64  1  0  0  0  0
 28 65  1  0  0  0  0
 28 29  1  0  0  0  0
 29 30  2  0  0  0  0
 30 66  1  0  0  0  0
 30 31  1  0  0  0  0
 31 67  1  0  0  0  0
 31 32  2  0  0  0  0
 32 68  1  0  0  0  0
 32 33  1  0  0  0  0
 33 34  1  0  0  0  0
 34 35  1  0  0  0  0
 35 69  1  0  0  0  0
 35 70  1  0  0  0  0
 35 71  1  0  0  0  0
 33 36  2  0  0  0  0
 36 29  1  0  0  0  0
 36 72  1  0  0  0  0
  9 37  1  0  0  0  0
 37 38  3  0  0  0  0
M  END
>  <LOGBIO>
6.1100

>  <PRED_LOGBIO>
6.4300

>  <XV_RES>
-0.3940

>  <WHL_TMPL>
1

>  <ANCH>
22-46;44-46

$$$$
ROW32
  -MTS-   01071500203D 0   0.00000     0.00000     0

 83 84  0  0  1  0  0  0  0  0999 V2000
   -4.8210   -1.8060    1.0900 C   0  0  0  0  0  0  0  0  0  0  0  0
   -3.6760   -1.4280    2.0250 C   0  0  0  0  0  0  0  0  0  0  0  0
   -4.2470   -0.9160    3.3470 C   0  0  0  0  0  0  0  0  0  0  0  0
   -3.1440   -0.5520    4.2480 N   0  0  0  0  0  0  0  0  0  0  0  0
   -1.7510   -0.7110    3.8070 C   0  0  0  0  0  0  0  0  0  0  0  0
   -1.7280   -1.2680    2.3850 C   0  0  0  0  0  0  0  0  0  0  0  0
   -0.2820   -1.4330    1.9270 C   0  0  0  0  0  0  0  0  0  0  0  0
   -3.4070   -0.0780    5.4630 C   0  0  0  0  0  0  0  0  0  0  0  0
   -3.2680   -0.7960    6.4420 O   0  0  0  0  0  0  0  0  0  0  0  0
   -3.8680    1.3190    5.6290 C   0  0  0  0  0  0  0  0  0  0  0  0
   -3.0600    2.3780    5.1980 C   0  0  0  0  0  0  0  0  0  0  0  0
   -3.4960    3.6990    5.3550 C   0  0  0  0  0  0  0  0  0  0  0  0
   -4.7390    3.9610    5.9430 C   0  0  0  0  0  0  0  0  0  0  0  0
   -5.5470    2.9010    6.3740 C   0  0  0  0  0  0  0  0  0  0  0  0
   -5.1110    1.5800    6.2170 C   0  0  0  0  0  0  0  0  0  0  0  0
   -6.8610    3.1780    6.9950 C   0  0  0  0  0  0  0  0  0  0  0  0
   -7.8690    3.2550    6.2940 O   0  0  0  0  0  0  0  0  0  0  0  0
   -6.9530    3.3440    8.3110 N   0  0  0  0  0  0  0  0  0  0  0  0
   -8.2590    3.6190    8.9280 C   0  0  1  0  0  0  0  0  0  0  0  0
   -8.8320    4.9130    8.3530 C   0  0  0  0  0  0  0  0  0  0  0  0
  -10.1730    5.1950    8.9860 C   0  0  0  0  0  0  0  0  0  0  0  0
  -11.3420    4.6940    8.4030 C   0  0  0  0  0  0  0  0  0  0  0  0
  -12.5860    4.9550    8.9900 C   0  0  0  0  0  0  0  0  0  0  0  0
  -13.7140    4.4710    8.4280 F   0  0  0  0  0  0  0  0  0  0  0  0
  -12.6600    5.7190   10.1610 C   0  0  0  0  0  0  0  0  0  0  0  0
  -11.4910    6.2210   10.7450 C   0  0  0  0  0  0  0  0  0  0  0  0
  -11.5620    6.9570   11.8740 F   0  0  0  0  0  0  0  0  0  0  0  0
  -10.2470    5.9590   10.1570 C   0  0  0  0  0  0  0  0  0  0  0  0
   -8.0870    3.7660   10.4390 C   0  0  1  0  0  0  0  0  0  0  0  0
   -7.1930    4.8470   10.7150 O   0  0  0  0  0  0  0  0  0  0  0  0
   -9.4450    4.0510   11.0810 C   0  0  0  0  0  0  0  0  0  0  0  0
   -9.2730    4.1980   12.5920 C   0  0  1  0  0  0  0  0  0  0  0  0
   -8.3180    5.3540   12.8860 C   0  0  0  0  0  0  0  0  0  0  0  0
   -8.1460    5.5000   14.3950 C   0  0  0  0  0  0  0  0  0  0  0  0
  -10.6140    4.4810   13.2260 C   0  0  0  0  0  0  0  0  0  0  0  0
  -11.6220    4.5570   12.5240 O   0  0  0  0  0  0  0  0  0  0  0  0
  -10.7060    4.6460   14.5420 N   0  0  0  0  0  0  0  0  0  0  0  0
  -12.0120    4.9210   15.1590 C   0  0  0  0  0  0  0  0  0  0  0  0
  -11.8410    5.0680   16.6700 C   0  0  0  0  0  0  0  0  0  0  0  0
  -13.1820    5.3500   17.3040 C   0  0  0  0  0  0  0  0  0  0  0  0
  -14.1810    5.4270   16.6080 O   0  0  0  0  0  0  0  0  0  0  0  0
  -13.2730    5.5150   18.6100 O   0  0  0  0  0  0  0  0  0  0  0  0
   -5.4400   -0.9320    0.9020 H   0  0  0  0  0  0  0  0  0  0  0  0
   -4.4150   -2.1710    0.1490 H   0  0  0  0  0  0  0  0  0  0  0  0
   -5.4240   -2.5860    1.5510 H   0  0  0  0  0  0  0  0  0  0  0  0
   -3.0730   -0.6490    1.5640 H   0  0  0  0  0  0  0  0  0  0  0  0
   -3.0570   -2.3030    2.2130 H   0  0  0  0  0  0  0  0  0  0  0  0
   -4.8500   -1.6950    3.8080 H   0  0  0  0  0  0  0  0  0  0  0  0
   -4.8660   -0.0410    3.1600 H   0  0  0  0  0  0  0  0  0  0  0  0
   -1.2520    0.2560    3.8260 H   0  0  0  0  0  0  0  0  0  0  0  0
   -1.2360   -1.3980    4.4740 H   0  0  0  0  0  0  0  0  0  0  0  0
   -2.2270   -2.2350    2.3660 H   0  0  0  0  0  0  0  0  0  0  0  0
   -2.2430   -0.5810    1.7170 H   0  0  0  0  0  0  0  0  0  0  0  0
    0.2340   -2.1210    2.5940 H   0  0  0  0  0  0  0  0  0  0  0  0
   -0.2650   -1.8300    0.9140 H   0  0  0  0  0  0  0  0  0  0  0  0
    0.2170   -0.4670    1.9460 H   0  0  0  0  0  0  0  0  0  0  0  0
   -2.1010    2.1760    4.7450 H   0  0  0  0  0  0  0  0  0  0  0  0
   -2.8730    4.5160    5.0230 H   0  0  0  0  0  0  0  0  0  0  0  0
   -5.0760    4.9800    6.0640 H   0  0  0  0  0  0  0  0  0  0  0  0
   -5.7340    0.7630    6.5490 H   0  0  0  0  0  0  0  0  0  0  0  0
   -6.1260    3.2810    8.8870 H   0  0  0  0  0  0  0  0  0  0  0  0
   -8.9390    2.7960    8.7190 H   0  0  0  0  0  0  0  0  0  0  0  0
   -8.9540    4.8080    7.2770 H   0  0  0  0  0  0  0  0  0  0  0  0
   -8.1510    5.7360    8.5620 H   0  0  0  0  0  0  0  0  0  0  0  0
  -11.2850    4.1040    7.4990 H   0  0  0  0  0  0  0  0  0  0  0  0
  -13.6190    5.9210   10.6140 H   0  0  0  0  0  0  0  0  0  0  0  0
   -9.3450    6.3460   10.6070 H   0  0  0  0  0  0  0  0  0  0  0  0
   -7.6790    2.8440   10.8490 H   0  0  0  0  0  0  0  0  0  0  0  0
   -7.0680    4.9600   11.6700 H   0  0  0  0  0  0  0  0  0  0  0  0
  -10.1250    3.2290   10.8710 H   0  0  0  0  0  0  0  0  0  0  0  0
   -9.8530    4.9730   10.6710 H   0  0  0  0  0  0  0  0  0  0  0  0
   -8.8650    3.2770   13.0020 H   0  0  0  0  0  0  0  0  0  0  0  0
   -8.7260    6.2750   12.4760 H   0  0  0  0  0  0  0  0  0  0  0  0
   -7.3510    5.1500   12.4300 H   0  0  0  0  0  0  0  0  0  0  0  0
   -9.1130    5.7040   14.8520 H   0  0  0  0  0  0  0  0  0  0  0  0
   -7.4660    6.3230   14.6050 H   0  0  0  0  0  0  0  0  0  0  0  0
   -7.7380    4.5790   14.8050 H   0  0  0  0  0  0  0  0  0  0  0  0
   -9.8790    4.5830   15.1180 H   0  0  0  0  0  0  0  0  0  0  0  0
  -12.4200    5.8430   14.7490 H   0  0  0  0  0  0  0  0  0  0  0  0
  -12.6930    4.0980   14.9490 H   0  0  0  0  0  0  0  0  0  0  0  0
  -11.4330    4.1460   17.0800 H   0  0  0  0  0  0  0  0  0  0  0  0
  -11.1600    5.8910   16.8800 H   0  0  0  0  0  0  0  0  0  0  0  0
  -14.2030    5.6850   18.8270 H   0  0  0  0  0  0  0  0  0  0  0  0
  1 43  1  0  0  0  0
  1 44  1  0  0  0  0
  1 45  1  0  0  0  0
  1  2  1  0  0  0  0
  2 46  1  0  0  0  0
  2 47  1  0  0  0  0
  2  3  1  0  0  0  0
  3 48  1  0  0  0  0
  3 49  1  0  0  0  0
  3  4  1  0  0  0  0
  4  5  1  0  0  0  0
  5 50  1  0  0  0  0
  5 51  1  0  0  0  0
  5  6  1  0  0  0  0
  6 52  1  0  0  0  0
  6 53  1  0  0  0  0
  6  7  1  0  0  0  0
  7 54  1  0  0  0  0
  7 55  1  0  0  0  0
  7 56  1  0  0  0  0
  4  8  1  0  0  0  0
  8  9  2  0  0  0  0
  8 10  1  0  0  0  0
 10 11  2  0  0  0  0
 11 57  1  0  0  0  0
 11 12  1  0  0  0  0
 12 58  1  0  0  0  0
 12 13  2  0  0  0  0
 13 59  1  0  0  0  0
 13 14  1  0  0  0  0
 14 15  2  0  0  0  0
 15 10  1  0  0  0  0
 15 60  1  0  0  0  0
 14 16  1  0  0  0  0
 16 17  2  0  0  0  0
 16 18  1  0  0  0  0
 18 61  1  0  0  0  0
 18 19  1  0  0  0  0
 19 62  1  0  0  0  0
 19 20  1  0  0  0  0
 20 63  1  0  0  0  0
 20 64  1  0  0  0  0
 20 21  1  0  0  0  0
 21 22  2  0  0  0  0
 22 65  1  0  0  0  0
 22 23  1  0  0  0  0
 23 24  1  0  0  0  0
 23 25  2  0  0  0  0
 25 66  1  0  0  0  0
 25 26  1  0  0  0  0
 26 27  1  0  0  0  0
 26 28  2  0  0  0  0
 28 21  1  0  0  0  0
 28 67  1  0  0  0  0
 19 29  1  0  0  0  0
 29 68  1  0  0  0  0
 29 30  1  0  0  0  0
 30 69  1  0  0  0  0
 29 31  1  0  0  0  0
 31 70  1  0  0  0  0
 31 71  1  0  0  0  0
 31 32  1  0  0  0  0
 32 72  1  0  0  0  0
 32 33  1  0  0  0  0
 33 73  1  0  0  0  0
 33 74  1  0  0  0  0
 33 34  1  0  0  0  0
 34 75  1  0  0  0  0
 34 76  1  0  0  0  0
 34 77  1  0  0  0  0
 32 35  1  0  0  0  0
 35 36  2  0  0  0  0
 35 37  1  0  0  0  0
 37 78  1  0  0  0  0
 37 38  1  0  0  0  0
 38 79  1  0  0  0  0
 38 80  1  0  0  0  0
 38 39  1  0  0  0  0
 39 81  1  0  0  0  0
 39 82  1  0  0  0  0
 39 40  1  0  0  0  0
 40 41  2  0  0  0  0
 40 42  1  0  0  0  0
 42 83  1  0  0  0  0
M  END
>  <LOGBIO>
5.5500

>  <PRED_LOGBIO>
5.9500

>  <XV_RES>
-0.7670

>  <WHL_TMPL>
2

>  <ANCH>
41-53;22-23

$$$$
ROW34
  -MTS-   01071500203D 0   0.00000     0.00000     0

 75 77  0  0  1  0  0  0  0  0999 V2000
   -1.2070    2.1000    3.3070 C   0  0  0  0  0  0  0  0  0  0  0  0
   -0.2910    3.2320    2.8570 C   0  0  0  0  0  0  0  0  0  0  0  0
   -0.4280    4.3140    3.3910 O   0  0  0  0  0  0  0  0  0  0  0  0
    0.6670    3.1320    1.9110 N   0  0  0  0  0  0  0  0  0  0  0  0
    1.5320    4.2990    1.6370 C   0  0  1  0  0  0  0  0  0  0  0  0
    1.1240    5.0280    0.3190 C   0  0  0  0  0  0  0  0  0  0  0  0
    1.1690    4.0350   -0.8550 C   0  0  0  0  0  0  0  0  0  0  0  0
    0.1340    3.1100   -1.0360 C   0  0  0  0  0  0  0  0  0  0  0  0
    0.1640    2.2220   -2.1150 C   0  0  0  0  0  0  0  0  0  0  0  0
   -0.8490    1.3490   -2.3010 F   0  0  0  0  0  0  0  0  0  0  0  0
    1.2440    2.2390   -3.0010 C   0  0  0  0  0  0  0  0  0  0  0  0
    2.2930    3.1440   -2.8080 C   0  0  0  0  0  0  0  0  0  0  0  0
    3.3450    3.1480   -3.6540 F   0  0  0  0  0  0  0  0  0  0  0  0
    2.2520    4.0440   -1.7400 C   0  0  0  0  0  0  0  0  0  0  0  0
    3.0790    4.0570    1.6740 C   0  0  2  0  0  0  0  0  0  0  0  0
    3.5390    4.3150    3.0320 O   0  0  0  0  0  0  0  0  0  0  0  0
    3.3960    2.6010    1.1920 C   0  0  0  0  0  0  0  0  0  0  0  0
    4.8260    2.3670    0.8600 N   0  0  0  0  0  0  0  0  0  0  0  0
    5.0950    1.6460   -0.3920 C   0  0  0  0  0  0  0  0  0  0  0  0
    4.4270    2.3730   -1.5730 C   0  0  0  0  0  0  0  0  0  0  0  0
    5.1110    3.7220   -1.8610 C   0  0  0  0  0  0  0  0  0  0  0  0
    6.6300    3.5520   -2.0460 C   0  0  0  0  0  0  0  0  0  0  0  0
    7.2500    2.8190   -0.9320 N   0  0  0  0  0  0  0  0  0  0  0  0
    6.6150    1.5310   -0.6180 C   0  0  0  0  0  0  0  0  0  0  0  0
    8.3010    3.2840   -0.2630 C   0  0  0  0  0  0  0  0  0  0  0  0
    8.1310    4.0000    0.7480 O   0  0  0  0  0  0  0  0  0  0  0  0
    9.5320    2.9880   -0.6690 N   0  0  0  0  0  0  0  0  0  0  0  0
    4.4940    0.2710   -0.2260 C   0  0  0  0  0  0  0  0  0  0  0  0
    3.2260   -0.0070   -0.7520 C   0  0  0  0  0  0  0  0  0  0  0  0
    2.6690   -1.2820   -0.5970 C   0  0  0  0  0  0  0  0  0  0  0  0
    3.3780   -2.2790    0.0840 C   0  0  0  0  0  0  0  0  0  0  0  0
    4.6450   -2.0010    0.6100 C   0  0  0  0  0  0  0  0  0  0  0  0
    5.2030   -0.7260    0.4550 C   0  0  0  0  0  0  0  0  0  0  0  0
    5.4100   -3.0760    1.3440 C   0  0  0  0  0  0  0  0  0  0  0  0
    5.1290   -2.9690    2.8400 C   0  0  0  0  0  0  0  0  0  0  0  0
    6.9050   -2.8970    1.0940 C   0  0  0  0  0  0  0  0  0  0  0  0
    4.9710   -4.4470    0.8400 C   0  0  0  0  0  0  0  0  0  0  0  0
   -2.2470    2.3960    3.1890 H   0  0  0  0  0  0  0  0  0  0  0  0
   -1.0390    1.2710    2.6230 H   0  0  0  0  0  0  0  0  0  0  0  0
   -0.9350    1.8730    4.3360 H   0  0  0  0  0  0  0  0  0  0  0  0
    0.7910    2.2710    1.3970 H   0  0  0  0  0  0  0  0  0  0  0  0
    1.3360    5.0140    2.4330 H   0  0  0  0  0  0  0  0  0  0  0  0
    1.8890    5.7770    0.1250 H   0  0  0  0  0  0  0  0  0  0  0  0
    0.1030    5.3870    0.4300 H   0  0  0  0  0  0  0  0  0  0  0  0
   -0.6910    3.0820   -0.3390 H   0  0  0  0  0  0  0  0  0  0  0  0
    1.2690    1.5530   -3.8350 H   0  0  0  0  0  0  0  0  0  0  0  0
    3.0580    4.7480   -1.5980 H   0  0  0  0  0  0  0  0  0  0  0  0
    3.5510    4.7560    0.9860 H   0  0  0  0  0  0  0  0  0  0  0  0
    2.7580    4.4220    3.5970 H   0  0  0  0  0  0  0  0  0  0  0  0
    2.8510    2.4730    0.2590 H   0  0  0  0  0  0  0  0  0  0  0  0
    3.1150    1.9230    1.9950 H   0  0  0  0  0  0  0  0  0  0  0  0
    5.1750    1.7670    1.5930 H   0  0  0  0  0  0  0  0  0  0  0  0
    4.4770    1.7460   -2.4600 H   0  0  0  0  0  0  0  0  0  0  0  0
    3.3760    2.5410   -1.3470 H   0  0  0  0  0  0  0  0  0  0  0  0
    4.9210    4.4080   -1.0380 H   0  0  0  0  0  0  0  0  0  0  0  0
    4.6840    4.1600   -2.7610 H   0  0  0  0  0  0  0  0  0  0  0  0
    6.8260    3.0250   -2.9770 H   0  0  0  0  0  0  0  0  0  0  0  0
    7.0960    4.5310   -2.1360 H   0  0  0  0  0  0  0  0  0  0  0  0
    6.8070    0.8280   -1.4250 H   0  0  0  0  0  0  0  0  0  0  0  0
    7.0790    1.1080    0.2700 H   0  0  0  0  0  0  0  0  0  0  0  0
    9.6690    2.4090   -1.4850 H   0  0  0  0  0  0  0  0  0  0  0  0
   10.3300    3.3410   -0.1610 H   0  0  0  0  0  0  0  0  0  0  0  0
    2.6790    0.7610   -1.2770 H   0  0  0  0  0  0  0  0  0  0  0  0
    1.6910   -1.4960   -1.0030 H   0  0  0  0  0  0  0  0  0  0  0  0
    2.9480   -3.2620    0.2030 H   0  0  0  0  0  0  0  0  0  0  0  0
    6.1810   -0.5120    0.8610 H   0  0  0  0  0  0  0  0  0  0  0  0
    5.6800   -3.7440    3.3690 H   0  0  0  0  0  0  0  0  0  0  0  0
    4.0630   -3.0960    3.0180 H   0  0  0  0  0  0  0  0  0  0  0  0
    5.4420   -1.9910    3.1990 H   0  0  0  0  0  0  0  0  0  0  0  0
    7.4560   -3.6720    1.6230 H   0  0  0  0  0  0  0  0  0  0  0  0
    7.1060   -2.9730    0.0270 H   0  0  0  0  0  0  0  0  0  0  0  0
    7.2190   -1.9190    1.4530 H   0  0  0  0  0  0  0  0  0  0  0  0
    5.5220   -5.2220    1.3690 H   0  0  0  0  0  0  0  0  0  0  0  0
    5.1720   -4.5230   -0.2270 H   0  0  0  0  0  0  0  0  0  0  0  0
    3.9050   -4.5750    1.0180 H   0  0  0  0  0  0  0  0  0  0  0  0
  1 38  1  0  0  0  0
  1 39  1  0  0  0  0
  1 40  1  0  0  0  0
  1  2  1  0  0  0  0
  2  3  2  0  0  0  0
  2  4  1  0  0  0  0
  4 41  1  0  0  0  0
  4  5  1  0  0  0  0
  5 42  1  0  0  0  0
  5  6  1  0  0  0  0
  6 43  1  0  0  0  0
  6 44  1  0  0  0  0
  6  7  1  0  0  0  0
  7  8  2  0  0  0  0
  8 45  1  0  0  0  0
  8  9  1  0  0  0  0
  9 10  1  0  0  0  0
  9 11  2  0  0  0  0
 11 46  1  0  0  0  0
 11 12  1  0  0  0  0
 12 13  1  0  0  0  0
 12 14  2  0  0  0  0
 14  7  1  0  0  0  0
 14 47  1  0  0  0  0
  5 15  1  0  0  0  0
 15 48  1  0  0  0  0
 15 16  1  0  0  0  0
 16 49  1  0  0  0  0
 15 17  1  0  0  0  0
 17 50  1  0  0  0  0
 17 51  1  0  0  0  0
 17 18  1  0  0  0  0
 18 52  1  0  0  0  0
 18 19  1  0  0  0  0
 19 20  1  0  0  0  0
 20 53  1  0  0  0  0
 20 54  1  0  0  0  0
 20 21  1  0  0  0  0
 21 55  1  0  0  0  0
 21 56  1  0  0  0  0
 21 22  1  0  0  0  0
 22 57  1  0  0  0  0
 22 58  1  0  0  0  0
 22 23  1  0  0  0  0
 23 24  1  0  0  0  0
 24 19  1  0  0  0  0
 24 59  1  0  0  0  0
 24 60  1  0  0  0  0
 23 25  1  0  0  0  0
 25 26  2  0  0  0  0
 25 27  1  0  0  0  0
 27 61  1  0  0  0  0
 27 62  1  0  0  0  0
 19 28  1  0  0  0  0
 28 29  2  0  0  0  0
 29 63  1  0  0  0  0
 29 30  1  0  0  0  0
 30 64  1  0  0  0  0
 30 31  2  0  0  0  0
 31 65  1  0  0  0  0
 31 32  1  0  0  0  0
 32 33  2  0  0  0  0
 33 28  1  0  0  0  0
 33 66  1  0  0  0  0
 32 34  1  0  0  0  0
 34 35  1  0  0  0  0
 35 67  1  0  0  0  0
 35 68  1  0  0  0  0
 35 69  1  0  0  0  0
 34 36  1  0  0  0  0
 36 70  1  0  0  0  0
 36 71  1  0  0  0  0
 36 72  1  0  0  0  0
 34 37  1  0  0  0  0
 37 73  1  0  0  0  0
 37 74  1  0  0  0  0
 37 75  1  0  0  0  0
M  END
>  <LOGBIO>
6.4800

>  <PRED_LOGBIO>
7.1400

>  <XV_RES>
-0.8600

>  <WHL_TMPL>
1

>  <ANCH>
22-46;25-27

$$$$
ROW36
  -MTS-   01071500203D 0   0.00000     0.00000     0

 56 59  0  0  0  0  0  0  0  0999 V2000
   -6.3460   -2.2720    4.9200 C   0  0  0  0  0  0  0  0  0  0  0  0
   -5.1090   -1.5750    5.3000 N   0  0  0  0  0  0  0  0  0  0  0  0
   -4.2150   -2.0390    6.2290 C   0  0  0  0  0  0  0  0  0  0  0  0
   -3.1960   -1.2130    6.3720 N   0  0  0  0  0  0  0  0  0  0  0  0
   -3.4050   -0.0780    5.4610 C   0  0  0  0  0  0  0  0  0  0  0  0
   -3.4720    1.2520    6.2110 C   0  0  0  0  0  0  0  0  0  0  0  0
   -4.4270    2.2170    5.4850 C   0  0  0  0  0  0  0  0  0  0  0  0
   -4.5790    3.5430    6.2530 C   0  0  0  0  0  0  0  0  0  0  0  0
   -5.0200    3.3030    7.7090 C   0  0  0  0  0  0  0  0  0  0  0  0
   -4.0650    2.3380    8.4350 C   0  0  0  0  0  0  0  0  0  0  0  0
   -3.9130    1.0120    7.6670 C   0  0  0  0  0  0  0  0  0  0  0  0
   -4.7140   -0.4130    4.7880 C   0  0  0  0  0  0  0  0  0  0  0  0
   -5.2980    0.2540    3.9360 O   0  0  0  0  0  0  0  0  0  0  0  0
   -2.2780    0.0650    4.4670 C   0  0  0  0  0  0  0  0  0  0  0  0
   -1.9400   -1.0580    3.7080 C   0  0  0  0  0  0  0  0  0  0  0  0
   -0.9200   -0.9760    2.7660 C   0  0  0  0  0  0  0  0  0  0  0  0
   -0.1940    0.2030    2.6150 C   0  0  0  0  0  0  0  0  0  0  0  0
   -0.5180    1.3420    3.3610 C   0  0  0  0  0  0  0  0  0  0  0  0
    0.2090    2.5450    3.1970 N   0  0  0  0  0  0  0  0  0  0  0  0
    0.7140    2.8600    2.0080 C   0  0  0  0  0  0  0  0  0  0  0  0
    0.5490    2.1060    1.0500 O   0  0  0  0  0  0  0  0  0  0  0  0
    1.4740    4.1180    1.8370 C   0  0  0  0  0  0  0  0  0  0  0  0
    0.9510    5.3040    1.4930 C   0  0  0  0  0  0  0  0  0  0  0  0
    2.0790    6.2610    1.4440 C   0  0  0  0  0  0  0  0  0  0  0  0
    3.1770    5.5630    1.7620 C   0  0  0  0  0  0  0  0  0  0  0  0
    2.8260    4.2610    2.0040 N   0  0  0  0  0  0  0  0  0  0  0  0
    3.7550    3.1860    2.3820 C   0  0  0  0  0  0  0  0  0  0  0  0
   -1.5810    1.2640    4.2760 C   0  0  0  0  0  0  0  0  0  0  0  0
   -4.3600   -3.2130    6.9210 N   0  0  0  0  0  0  0  0  0  0  0  0
   -6.7140   -2.8470    5.7670 H   0  0  0  0  0  0  0  0  0  0  0  0
   -6.1440   -2.9430    4.0870 H   0  0  0  0  0  0  0  0  0  0  0  0
   -7.0970   -1.5420    4.6240 H   0  0  0  0  0  0  0  0  0  0  0  0
   -2.4590    1.6470    6.1910 H   0  0  0  0  0  0  0  0  0  0  0  0
   -5.4030    1.7480    5.3770 H   0  0  0  0  0  0  0  0  0  0  0  0
   -4.0480    2.4200    4.4860 H   0  0  0  0  0  0  0  0  0  0  0  0
   -3.6310    4.0770    6.2460 H   0  0  0  0  0  0  0  0  0  0  0  0
   -5.3130    4.1700    5.7520 H   0  0  0  0  0  0  0  0  0  0  0  0
   -6.0270    2.8910    7.7200 H   0  0  0  0  0  0  0  0  0  0  0  0
   -5.0480    4.2520    8.2410 H   0  0  0  0  0  0  0  0  0  0  0  0
   -3.0890    2.8070    8.5440 H   0  0  0  0  0  0  0  0  0  0  0  0
   -4.4450    2.1350    9.4350 H   0  0  0  0  0  0  0  0  0  0  0  0
   -4.8610    0.4780    7.6740 H   0  0  0  0  0  0  0  0  0  0  0  0
   -3.1790    0.3840    8.1680 H   0  0  0  0  0  0  0  0  0  0  0  0
   -2.4700   -1.9880    3.8520 H   0  0  0  0  0  0  0  0  0  0  0  0
   -0.6900   -1.8310    2.1480 H   0  0  0  0  0  0  0  0  0  0  0  0
    0.6280    0.2390    1.9150 H   0  0  0  0  0  0  0  0  0  0  0  0
    0.3440    3.1640    3.9830 H   0  0  0  0  0  0  0  0  0  0  0  0
   -0.0880    5.5180    1.2920 H   0  0  0  0  0  0  0  0  0  0  0  0
    2.0270    7.3120    1.2000 H   0  0  0  0  0  0  0  0  0  0  0  0
    4.1790    5.9630    1.8190 H   0  0  0  0  0  0  0  0  0  0  0  0
    4.5880    3.6060    2.9410 H   0  0  0  0  0  0  0  0  0  0  0  0
    4.1290    2.6980    1.4850 H   0  0  0  0  0  0  0  0  0  0  0  0
    3.2340    2.4570    3.0000 H   0  0  0  0  0  0  0  0  0  0  0  0
   -1.8640    2.1410    4.8400 H   0  0  0  0  0  0  0  0  0  0  0  0
   -3.9800   -4.0700    6.5460 H   0  0  0  0  0  0  0  0  0  0  0  0
   -4.8460   -3.2200    7.8060 H   0  0  0  0  0  0  0  0  0  0  0  0
  1 30  1  0  0  0  0
  1 31  1  0  0  0  0
  1 32  1  0  0  0  0
  1  2  1  0  0  0  0
  2  3  1  0  0  0  0
  3  4  2  0  0  0  0
  4  5  1  0  0  0  0
  5  6  1  0  0  0  0
  6 33  1  0  0  0  0
  6  7  1  0  0  0  0
  7 34  1  0  0  0  0
  7 35  1  0  0  0  0
  7  8  1  0  0  0  0
  8 36  1  0  0  0  0
  8 37  1  0  0  0  0
  8  9  1  0  0  0  0
  9 38  1  0  0  0  0
  9 39  1  0  0  0  0
  9 10  1  0  0  0  0
 10 40  1  0  0  0  0
 10 41  1  0  0  0  0
 10 11  1  0  0  0  0
 11  6  1  0  0  0  0
 11 42  1  0  0  0  0
 11 43  1  0  0  0  0
  5 12  1  0  0  0  0
 12  2  1  0  0  0  0
 12 13  2  0  0  0  0
  5 14  1  0  0  0  0
 14 15  2  0  0  0  0
 15 44  1  0  0  0  0
 15 16  1  0  0  0  0
 16 45  1  0  0  0  0
 16 17  2  0  0  0  0
 17 46  1  0  0  0  0
 17 18  1  0  0  0  0
 18 19  1  0  0  0  0
 19 47  1  0  0  0  0
 19 20  1  0  0  0  0
 20 21  2  0  0  0  0
 20 22  1  0  0  0  0
 22 23  2  0  0  0  0
 23 48  1  0  0  0  0
 23 24  1  0  0  0  0
 24 49  1  0  0  0  0
 24 25  2  0  0  0  0
 25 50  1  0  0  0  0
 25 26  1  0  0  0  0
 26 22  1  0  0  0  0
 26 27  1  0  0  0  0
 27 51  1  0  0  0  0
 27 52  1  0  0  0  0
 27 53  1  0  0  0  0
 18 28  2  0  0  0  0
 28 14  1  0  0  0  0
 28 54  1  0  0  0  0
  3 29  1  0  0  0  0
 29 55  1  0  0  0  0
 29 56  1  0  0  0  0
M  END
>  <LOGBIO>
6.0700

>  <PRED_LOGBIO>
6.6100

>  <XV_RES>
-0.7380

>  <WHL_TMPL>
2

>  <ANCH>
36-38;29-28

$$$$
ROW37
  -MTS-   01071500203D 0   0.00000     0.00000     0

 60 63  0  0  0  0  0  0  0  0999 V2000
   -2.2080   -2.8200    3.4870 N   0  0  0  0  0  0  0  0  0  0  0  0
   -2.7080   -1.9530    4.4220 C   0  0  0  0  0  0  0  0  0  0  0  0
   -2.8410   -0.6530    4.2350 N   0  0  0  0  0  0  0  0  0  0  0  0
   -3.4080   -0.0770    5.4630 C   0  0  0  0  0  0  0  0  0  0  0  0
   -2.4920    0.9800    6.0750 C   0  0  0  0  0  0  0  0  0  0  0  0
   -2.6310    0.9710    7.6090 C   0  0  0  0  0  0  0  0  0  0  0  0
   -1.6650    1.9740    8.2680 C   0  0  0  0  0  0  0  0  0  0  0  0
   -0.2090    1.7220    7.8330 C   0  0  0  0  0  0  0  0  0  0  0  0
   -0.0700    1.7320    6.2990 C   0  0  0  0  0  0  0  0  0  0  0  0
   -1.0360    0.7290    5.6400 C   0  0  0  0  0  0  0  0  0  0  0  0
   -3.5680   -1.2780    6.3650 C   0  0  0  0  0  0  0  0  0  0  0  0
   -4.0120   -1.2860    7.5120 O   0  0  0  0  0  0  0  0  0  0  0  0
   -3.1330   -2.3250    5.6700 N   0  0  0  0  0  0  0  0  0  0  0  0
   -3.1110   -3.7050    6.1760 C   0  0  0  0  0  0  0  0  0  0  0  0
   -4.4320   -4.3940    5.8360 C   0  0  2  0  0  0  0  0  0  0  0  0
   -5.4450   -4.1780    6.9760 C   0  0  0  0  0  0  0  0  0  0  0  0
   -6.8140   -4.7940    6.6360 C   0  0  0  0  0  0  0  0  0  0  0  0
   -7.3540   -4.2630    5.2950 C   0  0  2  0  0  0  0  0  0  0  0  0
   -6.3410   -4.4790    4.1560 C   0  0  0  0  0  0  0  0  0  0  0  0
   -4.9710   -3.8620    4.4960 C   0  0  0  0  0  0  0  0  0  0  0  0
   -8.6590   -4.9440    4.9600 C   0  0  0  0  0  0  0  0  0  0  0  0
   -9.5270   -4.3350    4.3550 O   0  0  0  0  0  0  0  0  0  0  0  0
   -8.8620   -6.1970    5.3210 O   0  0  0  0  0  0  0  0  0  0  0  0
   -4.7250    0.6160    5.2060 C   0  0  0  0  0  0  0  0  0  0  0  0
   -4.8900    1.9780    5.4790 C   0  0  0  0  0  0  0  0  0  0  0  0
   -6.0890    2.6180    5.1450 C   0  0  0  0  0  0  0  0  0  0  0  0
   -7.1340    1.8860    4.5720 C   0  0  0  0  0  0  0  0  0  0  0  0
   -6.9980    0.5110    4.3670 C   0  0  0  0  0  0  0  0  0  0  0  0
   -5.7900   -0.1220    4.6790 C   0  0  0  0  0  0  0  0  0  0  0  0
   -2.8300   -3.2670    2.8290 H   0  0  0  0  0  0  0  0  0  0  0  0
   -1.2170   -3.0120    3.4550 H   0  0  0  0  0  0  0  0  0  0  0  0
   -2.8390    1.9310    5.6770 H   0  0  0  0  0  0  0  0  0  0  0  0
   -2.4260   -0.0290    7.9860 H   0  0  0  0  0  0  0  0  0  0  0  0
   -3.6530    1.2220    7.8820 H   0  0  0  0  0  0  0  0  0  0  0  0
   -1.9530    2.9870    7.9970 H   0  0  0  0  0  0  0  0  0  0  0  0
   -1.7380    1.8900    9.3500 H   0  0  0  0  0  0  0  0  0  0  0  0
    0.1250    0.7620    8.2200 H   0  0  0  0  0  0  0  0  0  0  0  0
    0.4340    2.4900    8.2590 H   0  0  0  0  0  0  0  0  0  0  0  0
   -0.2750    2.7320    5.9230 H   0  0  0  0  0  0  0  0  0  0  0  0
    0.9530    1.4810    6.0260 H   0  0  0  0  0  0  0  0  0  0  0  0
   -0.7470   -0.2840    5.9120 H   0  0  0  0  0  0  0  0  0  0  0  0
   -0.9630    0.8130    4.5580 H   0  0  0  0  0  0  0  0  0  0  0  0
   -2.9750   -3.6930    7.2560 H   0  0  0  0  0  0  0  0  0  0  0  0
   -2.2890   -4.2480    5.7140 H   0  0  0  0  0  0  0  0  0  0  0  0
   -4.1930   -5.4510    5.7470 H   0  0  0  0  0  0  0  0  0  0  0  0
   -5.5630   -3.1120    7.1590 H   0  0  0  0  0  0  0  0  0  0  0  0
   -5.0630   -4.6280    7.8910 H   0  0  0  0  0  0  0  0  0  0  0  0
   -6.7220   -5.8770    6.5850 H   0  0  0  0  0  0  0  0  0  0  0  0
   -7.5230   -4.5620    7.4290 H   0  0  0  0  0  0  0  0  0  0  0  0
   -7.5930   -3.2050    5.3840 H   0  0  0  0  0  0  0  0  0  0  0  0
   -6.2220   -5.5450    3.9730 H   0  0  0  0  0  0  0  0  0  0  0  0
   -6.7230   -4.0290    3.2410 H   0  0  0  0  0  0  0  0  0  0  0  0
   -5.0640   -2.7790    4.5470 H   0  0  0  0  0  0  0  0  0  0  0  0
   -4.2630   -4.0940    3.7030 H   0  0  0  0  0  0  0  0  0  0  0  0
   -9.7470   -6.4560    5.0200 H   0  0  0  0  0  0  0  0  0  0  0  0
   -4.0920    2.5360    5.9470 H   0  0  0  0  0  0  0  0  0  0  0  0
   -6.2070    3.6760    5.3290 H   0  0  0  0  0  0  0  0  0  0  0  0
   -8.0480    2.3850    4.2870 H   0  0  0  0  0  0  0  0  0  0  0  0
   -7.8230   -0.0620    3.9690 H   0  0  0  0  0  0  0  0  0  0  0  0
   -5.6790   -1.1830    4.5130 H   0  0  0  0  0  0  0  0  0  0  0  0
  1 30  1  0  0  0  0
  1 31  1  0  0  0  0
  1  2  1  0  0  0  0
  2  3  2  0  0  0  0
  3  4  1  0  0  0  0
  4  5  1  0  0  0  0
  5 32  1  0  0  0  0
  5  6  1  0  0  0  0
  6 33  1  0  0  0  0
  6 34  1  0  0  0  0
  6  7  1  0  0  0  0
  7 35  1  0  0  0  0
  7 36  1  0  0  0  0
  7  8  1  0  0  0  0
  8 37  1  0  0  0  0
  8 38  1  0  0  0  0
  8  9  1  0  0  0  0
  9 39  1  0  0  0  0
  9 40  1  0  0  0  0
  9 10  1  0  0  0  0
 10  5  1  0  0  0  0
 10 41  1  0  0  0  0
 10 42  1  0  0  0  0
  4 11  1  0  0  0  0
 11 12  2  0  0  0  0
 11 13  1  0  0  0  0
 13  2  1  0  0  0  0
 13 14  1  0  0  0  0
 14 43  1  0  0  0  0
 14 44  1  0  0  0  0
 14 15  1  0  0  0  0
 15 45  1  0  0  0  0
 15 16  1  0  0  0  0
 16 46  1  0  0  0  0
 16 47  1  0  0  0  0
 16 17  1  0  0  0  0
 17 48  1  0  0  0  0
 17 49  1  0  0  0  0
 17 18  1  0  0  0  0
 18 50  1  0  0  0  0
 18 19  1  0  0  0  0
 19 51  1  0  0  0  0
 19 52  1  0  0  0  0
 19 20  1  0  0  0  0
 20 15  1  0  0  0  0
 20 53  1  0  0  0  0
 20 54  1  0  0  0  0
 18 21  1  0  0  0  0
 21 22  2  0  0  0  0
 21 23  1  0  0  0  0
 23 55  1  0  0  0  0
  4 24  1  0  0  0  0
 24 25  2  0  0  0  0
 25 56  1  0  0  0  0
 25 26  1  0  0  0  0
 26 57  1  0  0  0  0
 26 27  2  0  0  0  0
 27 58  1  0  0  0  0
 27 28  1  0  0  0  0
 28 59  1  0  0  0  0
 28 29  2  0  0  0  0
 29 24  1  0  0  0  0
 29 60  1  0  0  0  0
M  END
>  <LOGBIO>
6.4100

>  <PRED_LOGBIO>
6.1400

>  <XV_RES>
0.4780

>  <WHL_TMPL>
2

>  <ANCH>
42-51;50-51

$$$$
ROW38
  -MTS-   01071500203D 0   0.00000     0.00000     0

 40 43  0  0  0  0  0  0  0  0999 V2000
   -2.2220   -2.8330    3.4890 N   0  0  0  0  0  0  0  0  0  0  0  0
   -2.7150   -1.9680    4.4290 C   0  0  0  0  0  0  0  0  0  0  0  0
   -2.8520   -0.6690    4.2370 N   0  0  0  0  0  0  0  0  0  0  0  0
   -3.4080   -0.0770    5.4630 C   0  0  0  0  0  0  0  0  0  0  0  0
   -3.5660   -1.2600    6.3880 C   0  0  0  0  0  0  0  0  0  0  0  0
   -4.0280   -1.2780    7.6250 N   0  0  0  0  0  0  0  0  0  0  0  0
   -4.0900   -2.5610    8.3400 C   0  0  0  0  0  0  0  0  0  0  0  0
   -4.1990   -3.7760    7.4010 C   0  0  0  0  0  0  0  0  0  0  0  0
   -3.1370   -3.6840    6.2890 C   0  0  0  0  0  0  0  0  0  0  0  0
   -3.1240   -2.3460    5.6800 N   0  0  0  0  0  0  0  0  0  0  0  0
   -2.4960    0.9760    6.0440 C   0  0  0  0  0  0  0  0  0  0  0  0
   -2.4450    1.1700    7.4300 C   0  0  0  0  0  0  0  0  0  0  0  0
   -1.5980    2.1460    7.9690 C   0  0  0  0  0  0  0  0  0  0  0  0
   -0.8030    2.9280    7.1230 C   0  0  0  0  0  0  0  0  0  0  0  0
   -0.8540    2.7340    5.7370 C   0  0  0  0  0  0  0  0  0  0  0  0
   -1.7000    1.7570    5.1980 C   0  0  0  0  0  0  0  0  0  0  0  0
   -4.7250    0.6160    5.2060 C   0  0  0  0  0  0  0  0  0  0  0  0
   -4.8900    1.9780    5.4790 C   0  0  0  0  0  0  0  0  0  0  0  0
   -6.0890    2.6180    5.1450 C   0  0  0  0  0  0  0  0  0  0  0  0
   -7.1340    1.8860    4.5720 C   0  0  0  0  0  0  0  0  0  0  0  0
   -6.9980    0.5110    4.3670 C   0  0  0  0  0  0  0  0  0  0  0  0
   -5.7900   -0.1220    4.6790 C   0  0  0  0  0  0  0  0  0  0  0  0
   -2.8490   -3.2830    2.8380 H   0  0  0  0  0  0  0  0  0  0  0  0
   -1.2300   -3.0220    3.4470 H   0  0  0  0  0  0  0  0  0  0  0  0
   -3.2050   -2.6680    8.9650 H   0  0  0  0  0  0  0  0  0  0  0  0
   -4.9390   -2.5530    9.0200 H   0  0  0  0  0  0  0  0  0  0  0  0
   -5.1910   -3.8000    6.9540 H   0  0  0  0  0  0  0  0  0  0  0  0
   -4.0490   -4.6900    7.9710 H   0  0  0  0  0  0  0  0  0  0  0  0
   -2.1570   -3.9020    6.7070 H   0  0  0  0  0  0  0  0  0  0  0  0
   -3.3480   -4.4290    5.5250 H   0  0  0  0  0  0  0  0  0  0  0  0
   -3.0580    0.5670    8.0830 H   0  0  0  0  0  0  0  0  0  0  0  0
   -1.5590    2.2960    9.0380 H   0  0  0  0  0  0  0  0  0  0  0  0
   -0.1500    3.6810    7.5380 H   0  0  0  0  0  0  0  0  0  0  0  0
   -0.2400    3.3370    5.0840 H   0  0  0  0  0  0  0  0  0  0  0  0
   -1.7400    1.6070    4.1290 H   0  0  0  0  0  0  0  0  0  0  0  0
   -4.0920    2.5350    5.9470 H   0  0  0  0  0  0  0  0  0  0  0  0
   -6.2070    3.6760    5.3290 H   0  0  0  0  0  0  0  0  0  0  0  0
   -8.0480    2.3850    4.2870 H   0  0  0  0  0  0  0  0  0  0  0  0
   -7.8230   -0.0620    3.9690 H   0  0  0  0  0  0  0  0  0  0  0  0
   -5.6790   -1.1830    4.5130 H   0  0  0  0  0  0  0  0  0  0  0  0
  1 23  1  0  0  0  0
  1 24  1  0  0  0  0
  1  2  1  0  0  0  0
  2  3  2  0  0  0  0
  3  4  1  0  0  0  0
  4  5  1  0  0  0  0
  5  6  2  0  0  0  0
  6  7  1  0  0  0  0
  7 25  1  0  0  0  0
  7 26  1  0  0  0  0
  7  8  1  0  0  0  0
  8 27  1  0  0  0  0
  8 28  1  0  0  0  0
  8  9  1  0  0  0  0
  9 29  1  0  0  0  0
  9 30  1  0  0  0  0
  9 10  1  0  0  0  0
 10  2  1  0  0  0  0
 10  5  1  0  0  0  0
  4 11  1  0  0  0  0
 11 12  2  0  0  0  0
 12 31  1  0  0  0  0
 12 13  1  0  0  0  0
 13 32  1  0  0  0  0
 13 14  2  0  0  0  0
 14 33  1  0  0  0  0
 14 15  1  0  0  0  0
 15 34  1  0  0  0  0
 15 16  2  0  0  0  0
 16 11  1  0  0  0  0
 16 35  1  0  0  0  0
  4 17  1  0  0  0  0
 17 18  2  0  0  0  0
 18 36  1  0  0  0  0
 18 19  1  0  0  0  0
 19 37  1  0  0  0  0
 19 20  2  0  0  0  0
 20 38  1  0  0  0  0
 20 21  1  0  0  0  0
 21 39  1  0  0  0  0
 21 22  2  0  0  0  0
 22 17  1  0  0  0  0
 22 40  1  0  0  0  0
M  END
>  <LOGBIO>
4.4200

>  <PRED_LOGBIO>
5.0500

>  <XV_RES>
-0.8090

>  <WHL_TMPL>
2

>  <ANCH>
42-51;30-31

$$$$
ROW39
  -MTS-   01071500203D 0   0.00000     0.00000     0

 57 57  0  0  1  0  0  0  0  0999 V2000
    8.3870   -3.7950    4.9110 C   0  0  0  0  0  0  0  0  0  0  0  0
    8.7800   -3.8360    3.4380 C   0  0  0  0  0  0  0  0  0  0  0  0
    9.0800   -5.2770    3.0310 C   0  0  0  0  0  0  0  0  0  0  0  0
    7.6310   -3.2960    2.5880 C   0  0  0  0  0  0  0  0  0  0  0  0
    7.3310   -1.8540    2.9950 C   0  0  2  0  0  0  0  0  0  0  0  0
    6.2250   -1.3340    2.1780 N   0  0  0  0  0  0  0  0  0  0  0  0
    5.7920   -0.0900    2.3600 C   0  0  0  0  0  0  0  0  0  0  0  0
    6.3160    0.6260    3.2120 O   0  0  0  0  0  0  0  0  0  0  0  0
    4.6560    0.4440    1.5210 C   0  0  1  0  0  0  0  0  0  0  0  0
    4.3670    1.8320    1.9120 N   0  0  0  0  0  0  0  0  0  0  0  0
    3.3980    2.5070    1.3020 C   0  0  0  0  0  0  0  0  0  0  0  0
    2.7430    1.9710    0.4100 O   0  0  0  0  0  0  0  0  0  0  0  0
    3.0910    3.9840    1.7190 C   0  0  1  0  0  0  0  0  0  0  0  0
    3.6910    4.3510    2.9890 N   0  0  0  0  0  0  0  0  0  0  0  0
    1.5450    4.2020    1.7590 C   0  0  0  0  0  0  0  0  0  0  0  0
    0.8330    2.9260    1.9330 N   0  0  0  0  0  0  0  0  0  0  0  0
    0.2990    2.6030    3.1280 C   0  0  0  0  0  0  0  0  0  0  0  0
    0.4730    3.3530    4.0700 O   0  0  0  0  0  0  0  0  0  0  0  0
   -0.4960    1.3760    3.3550 C   0  0  0  0  0  0  0  0  0  0  0  0
   -1.5590    1.2560    4.2590 N   0  0  0  0  0  0  0  0  0  0  0  0
   -2.0400    0.1050    4.2340 N   0  0  0  0  0  0  0  0  0  0  0  0
   -1.3080   -0.6880    3.2660 N   0  0  0  0  0  0  0  0  0  0  0  0
   -0.3130    0.2240    2.7360 N   0  0  0  0  0  0  0  0  0  0  0  0
    5.0500    0.4030    0.0450 C   0  0  0  0  0  0  0  0  0  0  0  0
    5.3500   -1.0370   -0.3610 C   0  0  0  0  0  0  0  0  0  0  0  0
    6.2920    1.2620   -0.1740 C   0  0  0  0  0  0  0  0  0  0  0  0
    8.5600   -1.0040    2.7780 C   0  0  0  0  0  0  0  0  0  0  0  0
    8.5180   -0.0540    2.0140 O   0  0  0  0  0  0  0  0  0  0  0  0
    9.6800   -1.2890    3.4160 O   0  0  0  0  0  0  0  0  0  0  0  0
    7.5010   -4.4080    5.0680 H   0  0  0  0  0  0  0  0  0  0  0  0
    9.2050   -4.1800    5.5160 H   0  0  0  0  0  0  0  0  0  0  0  0
    8.1730   -2.7690    5.2010 H   0  0  0  0  0  0  0  0  0  0  0  0
    9.6660   -3.2240    3.2810 H   0  0  0  0  0  0  0  0  0  0  0  0
    8.1940   -5.8890    3.1870 H   0  0  0  0  0  0  0  0  0  0  0  0
    9.8980   -5.6620    3.6360 H   0  0  0  0  0  0  0  0  0  0  0  0
    9.3600   -5.3060    1.9800 H   0  0  0  0  0  0  0  0  0  0  0  0
    6.7450   -3.9080    2.7440 H   0  0  0  0  0  0  0  0  0  0  0  0
    7.9120   -3.3250    1.5370 H   0  0  0  0  0  0  0  0  0  0  0  0
    7.0510   -1.8250    4.0460 H   0  0  0  0  0  0  0  0  0  0  0  0
    5.7950   -1.9210    1.4780 H   0  0  0  0  0  0  0  0  0  0  0  0
    3.7700   -0.1680    1.6770 H   0  0  0  0  0  0  0  0  0  0  0  0
    4.9060    2.2720    2.6450 H   0  0  0  0  0  0  0  0  0  0  0  0
    3.4920    4.6310    0.9420 H   0  0  0  0  0  0  0  0  0  0  0  0
    2.9530    4.5420    3.6510 H   0  0  0  0  0  0  0  0  0  0  0  0
    4.1860    5.2190    2.8410 H   0  0  0  0  0  0  0  0  0  0  0  0
    1.2620    4.5810    0.7790 H   0  0  0  0  0  0  0  0  0  0  0  0
    1.3220    4.8490    2.6040 H   0  0  0  0  0  0  0  0  0  0  0  0
    0.7440    2.2900    1.1540 H   0  0  0  0  0  0  0  0  0  0  0  0
   -1.4570   -1.6560    3.0170 H   0  0  0  0  0  0  0  0  0  0  0  0
    4.2320    0.7880   -0.5600 H   0  0  0  0  0  0  0  0  0  0  0  0
    6.1680   -1.4220    0.2440 H   0  0  0  0  0  0  0  0  0  0  0  0
    5.6300   -1.0660   -1.4120 H   0  0  0  0  0  0  0  0  0  0  0  0
    4.4640   -1.6490   -0.2050 H   0  0  0  0  0  0  0  0  0  0  0  0
    7.1110    0.8770    0.4310 H   0  0  0  0  0  0  0  0  0  0  0  0
    6.5730    1.2330   -1.2250 H   0  0  0  0  0  0  0  0  0  0  0  0
    6.0790    2.2890    0.1160 H   0  0  0  0  0  0  0  0  0  0  0  0
   10.3500   -0.6390    3.1510 H   0  0  0  0  0  0  0  0  0  0  0  0
  1 30  1  0  0  0  0
  1 31  1  0  0  0  0
  1 32  1  0  0  0  0
  1  2  1  0  0  0  0
  2 33  1  0  0  0  0
  2  3  1  0  0  0  0
  3 34  1  0  0  0  0
  3 35  1  0  0  0  0
  3 36  1  0  0  0  0
  2  4  1  0  0  0  0
  4 37  1  0  0  0  0
  4 38  1  0  0  0  0
  4  5  1  0  0  0  0
  5 39  1  0  0  0  0
  5  6  1  0  0  0  0
  6 40  1  0  0  0  0
  6  7  1  0  0  0  0
  7  8  2  0  0  0  0
  7  9  1  0  0  0  0
  9 41  1  0  0  0  0
  9 10  1  0  0  0  0
 10 42  1  0  0  0  0
 10 11  1  0  0  0  0
 11 12  2  0  0  0  0
 11 13  1  0  0  0  0
 13 43  1  0  0  0  0
 13 14  1  0  0  0  0
 14 44  1  0  0  0  0
 14 45  1  0  0  0  0
 13 15  1  0  0  0  0
 15 46  1  0  0  0  0
 15 47  1  0  0  0  0
 15 16  1  0  0  0  0
 16 48  1  0  0  0  0
 16 17  1  0  0  0  0
 17 18  2  0  0  0  0
 17 19  1  0  0  0  0
 19 20  1  0  0  0  0
 20 21  2  0  0  0  0
 21 22  1  0  0  0  0
 22 49  1  0  0  0  0
 22 23  1  0  0  0  0
 23 19  2  0  0  0  0
  9 24  1  0  0  0  0
 24 50  1  0  0  0  0
 24 25  1  0  0  0  0
 25 51  1  0  0  0  0
 25 52  1  0  0  0  0
 25 53  1  0  0  0  0
 24 26  1  0  0  0  0
 26 54  1  0  0  0  0
 26 55  1  0  0  0  0
 26 56  1  0  0  0  0
  5 27  1  0  0  0  0
 27 28  2  0  0  0  0
 27 29  1  0  0  0  0
 29 57  1  0  0  0  0
M  END
>  <LOGBIO>
5.3600

>  <PRED_LOGBIO>
5.2400

>  <XV_RES>
0.0690

>  <WHL_TMPL>
2

>  <ANCH>
31-66;36-37

$$$$
ROW40
  -MTS-   01071500203D 0   0.00000     0.00000     0

 50 53  0  0  0  0  0  0  0  0999 V2000
    2.0710    1.4950    1.5390 C   0  0  0  0  0  0  0  0  0  0  0  0
    1.5980    0.4630    2.4490 S   0  0  0  0  0  0  0  0  0  0  0  0
    0.2370   -0.0840    1.9830 C   0  0  0  0  0  0  0  0  0  0  0  0
    0.1570   -0.9070    0.8520 C   0  0  0  0  0  0  0  0  0  0  0  0
   -1.0860   -1.3140    0.3590 C   0  0  0  0  0  0  0  0  0  0  0  0
   -2.2590   -0.9010    0.9990 C   0  0  0  0  0  0  0  0  0  0  0  0
   -2.1880   -0.1250    2.1590 C   0  0  0  0  0  0  0  0  0  0  0  0
   -0.9380    0.2420    2.6710 C   0  0  0  0  0  0  0  0  0  0  0  0
   -3.4280    0.3170    2.8360 C   0  0  0  0  0  0  0  0  0  0  0  0
   -3.6090    1.6690    3.1510 C   0  0  0  0  0  0  0  0  0  0  0  0
   -4.7810    2.0880    3.7910 C   0  0  0  0  0  0  0  0  0  0  0  0
   -5.7730    1.1540    4.1160 C   0  0  0  0  0  0  0  0  0  0  0  0
   -6.8850    1.6560    4.7400 O   0  0  0  0  0  0  0  0  0  0  0  0
   -8.0670    0.8770    4.5410 C   0  0  0  0  0  0  0  0  0  0  0  0
   -9.2180    1.4770    5.3440 C   0  0  0  0  0  0  0  0  0  0  0  0
   -8.4870    0.9300    3.0750 C   0  0  0  0  0  0  0  0  0  0  0  0
   -7.8330   -0.5840    4.9680 C   0  0  0  0  0  0  0  0  0  0  0  0
   -6.6720   -1.1900    4.1580 C   0  0  0  0  0  0  0  0  0  0  0  0
   -6.1030   -2.3220    4.9030 N   0  0  0  0  0  0  0  0  0  0  0  0
   -6.3040   -3.4160    4.1920 C   0  0  0  0  0  0  0  0  0  0  0  0
   -5.9050   -4.6690    4.5760 N   0  0  0  0  0  0  0  0  0  0  0  0
   -6.9610   -3.1390    3.0230 N   0  0  0  0  0  0  0  0  0  0  0  0
   -7.3290   -4.1480    2.0190 C   0  0  0  0  0  0  0  0  0  0  0  0
   -7.2240   -1.8400    2.9120 C   0  0  0  0  0  0  0  0  0  0  0  0
   -7.8010   -1.2810    1.9810 O   0  0  0  0  0  0  0  0  0  0  0  0
   -5.5920   -0.1970    3.8000 C   0  0  0  0  0  0  0  0  0  0  0  0
   -4.4190   -0.6160    3.1600 C   0  0  0  0  0  0  0  0  0  0  0  0
    1.2240    2.0080    1.0870 H   0  0  0  0  0  0  0  0  0  0  0  0
    2.5940    2.2310    2.1460 H   0  0  0  0  0  0  0  0  0  0  0  0
    2.7150    1.0080    0.8100 H   0  0  0  0  0  0  0  0  0  0  0  0
    1.0620   -1.2290    0.3580 H   0  0  0  0  0  0  0  0  0  0  0  0
   -1.1410   -1.9460   -0.5150 H   0  0  0  0  0  0  0  0  0  0  0  0
   -3.2210   -1.1820    0.5960 H   0  0  0  0  0  0  0  0  0  0  0  0
   -0.8790    0.7810    3.6050 H   0  0  0  0  0  0  0  0  0  0  0  0
   -2.8440    2.3890    2.9010 H   0  0  0  0  0  0  0  0  0  0  0  0
   -4.9210    3.1310    4.0340 H   0  0  0  0  0  0  0  0  0  0  0  0
   -9.9060    0.6880    5.6380 H   0  0  0  0  0  0  0  0  0  0  0  0
   -9.7440    2.2080    4.7330 H   0  0  0  0  0  0  0  0  0  0  0  0
   -8.8240    1.9640    6.2330 H   0  0  0  0  0  0  0  0  0  0  0  0
   -9.5680    0.8290    3.0030 H   0  0  0  0  0  0  0  0  0  0  0  0
   -8.0090    0.1170    2.5310 H   0  0  0  0  0  0  0  0  0  0  0  0
   -8.1820    1.8820    2.6450 H   0  0  0  0  0  0  0  0  0  0  0  0
   -7.5920   -0.6170    6.0290 H   0  0  0  0  0  0  0  0  0  0  0  0
   -8.7380   -1.1620    4.7930 H   0  0  0  0  0  0  0  0  0  0  0  0
   -4.9910   -5.0100    4.3140 H   0  0  0  0  0  0  0  0  0  0  0  0
   -6.5250   -5.2520    5.1200 H   0  0  0  0  0  0  0  0  0  0  0  0
   -7.5050   -5.1020    2.5120 H   0  0  0  0  0  0  0  0  0  0  0  0
   -6.5200   -4.2560    1.2990 H   0  0  0  0  0  0  0  0  0  0  0  0
   -8.2340   -3.8340    1.5040 H   0  0  0  0  0  0  0  0  0  0  0  0
   -4.2800   -1.6590    2.9170 H   0  0  0  0  0  0  0  0  0  0  0  0
  1 28  1  0  0  0  0
  1 29  1  0  0  0  0
  1 30  1  0  0  0  0
  1  2  1  0  0  0  0
  2  3  1  0  0  0  0
  3  4  2  0  0  0  0
  4 31  1  0  0  0  0
  4  5  1  0  0  0  0
  5 32  1  0  0  0  0
  5  6  2  0  0  0  0
  6 33  1  0  0  0  0
  6  7  1  0  0  0  0
  7  8  2  0  0  0  0
  8  3  1  0  0  0  0
  8 34  1  0  0  0  0
  7  9  1  0  0  0  0
  9 10  1  0  0  0  0
 10 35  1  0  0  0  0
 10 11  2  0  0  0  0
 11 36  1  0  0  0  0
 11 12  1  0  0  0  0
 12 13  1  0  0  0  0
 13 14  1  0  0  0  0
 14 15  1  0  0  0  0
 15 37  1  0  0  0  0
 15 38  1  0  0  0  0
 15 39  1  0  0  0  0
 14 16  1  0  0  0  0
 16 40  1  0  0  0  0
 16 41  1  0  0  0  0
 16 42  1  0  0  0  0
 14 17  1  0  0  0  0
 17 43  1  0  0  0  0
 17 44  1  0  0  0  0
 17 18  1  0  0  0  0
 18 19  1  0  0  0  0
 19 20  2  0  0  0  0
 20 21  1  0  0  0  0
 21 45  1  0  0  0  0
 21 46  1  0  0  0  0
 20 22  1  0  0  0  0
 22 23  1  0  0  0  0
 23 47  1  0  0  0  0
 23 48  1  0  0  0  0
 23 49  1  0  0  0  0
 22 24  1  0  0  0  0
 24 18  1  0  0  0  0
 24 25  2  0  0  0  0
 18 26  1  0  0  0  0
 26 12  2  0  0  0  0
 26 27  1  0  0  0  0
 27  9  2  0  0  0  0
 27 50  1  0  0  0  0
M  END
>  <LOGBIO>
6.4600

>  <PRED_LOGBIO>
6.8300

>  <XV_RES>
-0.4450

>  <WHL_TMPL>
3

>  <ANCH>
16-18;11-13

$$$$
ROW41
  -MTS-   01071500203D 0   0.00000     0.00000     0

 79 82  0  0  1  0  0  0  0  0999 V2000
   -6.0240    0.4680    4.3150 C   0  0  0  0  0  0  0  0  0  0  0  0
   -5.3260    1.5930    5.1240 C   0  0  0  0  0  0  0  0  0  0  0  0
   -3.9780    1.2110    5.5340 O   0  0  0  0  0  0  0  0  0  0  0  0
   -2.9830    1.0910    4.6320 C   0  0  0  0  0  0  0  0  0  0  0  0
   -2.7730   -0.1460    4.0290 C   0  0  0  0  0  0  0  0  0  0  0  0
   -1.7980   -0.2500    3.0420 C   0  0  0  0  0  0  0  0  0  0  0  0
   -1.0450    0.8610    2.6730 C   0  0  0  0  0  0  0  0  0  0  0  0
   -1.2070    2.1000    3.3070 C   0  0  0  0  0  0  0  0  0  0  0  0
   -2.1950    2.1940    4.2990 C   0  0  0  0  0  0  0  0  0  0  0  0
   -0.2910    3.2320    2.8570 C   0  0  0  0  0  0  0  0  0  0  0  0
   -0.4280    4.3140    3.3910 O   0  0  0  0  0  0  0  0  0  0  0  0
    0.6670    3.1320    1.9110 N   0  0  0  0  0  0  0  0  0  0  0  0
    1.5320    4.2990    1.6370 C   0  0  1  0  0  0  0  0  0  0  0  0
    1.1240    5.0280    0.3190 C   0  0  0  0  0  0  0  0  0  0  0  0
    1.1690    4.0350   -0.8550 C   0  0  0  0  0  0  0  0  0  0  0  0
    2.2520    4.0440   -1.7400 C   0  0  0  0  0  0  0  0  0  0  0  0
    2.2930    3.1440   -2.8080 C   0  0  0  0  0  0  0  0  0  0  0  0
    1.2440    2.2390   -3.0010 C   0  0  0  0  0  0  0  0  0  0  0  0
    0.1640    2.2220   -2.1150 C   0  0  0  0  0  0  0  0  0  0  0  0
    0.1340    3.1100   -1.0360 C   0  0  0  0  0  0  0  0  0  0  0  0
    3.0790    4.0570    1.6740 C   0  0  2  0  0  0  0  0  0  0  0  0
    3.5390    4.3150    3.0320 O   0  0  0  0  0  0  0  0  0  0  0  0
    3.3960    2.6010    1.1920 C   0  0  0  0  0  0  0  0  0  0  0  0
    4.8260    2.3670    0.8600 N   0  0  0  0  0  0  0  0  0  0  0  0
    5.0970    1.6410   -0.4000 C   0  0  0  0  0  0  0  0  0  0  0  0
    4.4920    0.2330   -0.2550 C   0  0  0  0  0  0  0  0  0  0  0  0
    3.2300   -0.0500   -0.7920 C   0  0  0  0  0  0  0  0  0  0  0  0
    2.6660   -1.3210   -0.6460 C   0  0  0  0  0  0  0  0  0  0  0  0
    3.3740   -2.3280    0.0150 C   0  0  0  0  0  0  0  0  0  0  0  0
    4.6540   -2.0750    0.5280 C   0  0  0  0  0  0  0  0  0  0  0  0
    5.1900   -0.7830    0.4110 C   0  0  0  0  0  0  0  0  0  0  0  0
    5.4540   -3.2070    1.2020 C   0  0  0  0  0  0  0  0  0  0  0  0
    5.2300   -3.1790    2.5440 F   0  0  0  0  0  0  0  0  0  0  0  0
    6.7880   -3.0530    0.9730 F   0  0  0  0  0  0  0  0  0  0  0  0
    5.0660   -4.4210    0.7180 F   0  0  0  0  0  0  0  0  0  0  0  0
   -1.5710   -1.4230    2.4240 N   0  0  0  0  0  0  0  0  0  0  0  0
   -2.2920   -1.8290    1.2390 C   0  0  0  0  0  0  0  0  0  0  0  0
   -1.2920   -2.2590    0.1350 C   0  0  0  0  0  0  0  0  0  0  0  0
   -0.3800   -3.4240    0.6120 C   0  0  0  0  0  0  0  0  0  0  0  0
    0.5000   -3.0100    1.8180 C   0  0  0  0  0  0  0  0  0  0  0  0
   -0.5580   -2.5830    3.2080 S   0  0  0  0  0  0  0  0  0  0  0  0
    0.2090   -1.9010    4.2230 O   0  0  0  0  0  0  0  0  0  0  0  0
   -1.4040   -3.7050    3.5400 O   0  0  0  0  0  0  0  0  0  0  0  0
   -7.1040    0.5720    4.3900 H   0  0  0  0  0  0  0  0  0  0  0  0
   -5.7670    0.6290    3.2700 H   0  0  0  0  0  0  0  0  0  0  0  0
   -5.6500   -0.4720    4.7150 H   0  0  0  0  0  0  0  0  0  0  0  0
   -5.9010    1.7120    6.0400 H   0  0  0  0  0  0  0  0  0  0  0  0
   -5.2650    2.4720    4.4860 H   0  0  0  0  0  0  0  0  0  0  0  0
   -3.3550   -1.0070    4.3210 H   0  0  0  0  0  0  0  0  0  0  0  0
   -0.3190    0.7660    1.8790 H   0  0  0  0  0  0  0  0  0  0  0  0
   -2.3480    3.1320    4.8120 H   0  0  0  0  0  0  0  0  0  0  0  0
    0.7910    2.2710    1.3970 H   0  0  0  0  0  0  0  0  0  0  0  0
    1.3360    5.0140    2.4330 H   0  0  0  0  0  0  0  0  0  0  0  0
    1.8890    5.7770    0.1250 H   0  0  0  0  0  0  0  0  0  0  0  0
    0.1030    5.3870    0.4300 H   0  0  0  0  0  0  0  0  0  0  0  0
    3.0580    4.7480   -1.5980 H   0  0  0  0  0  0  0  0  0  0  0  0
    3.1350    3.1470   -3.4850 H   0  0  0  0  0  0  0  0  0  0  0  0
    1.2690    1.5530   -3.8350 H   0  0  0  0  0  0  0  0  0  0  0  0
   -0.6460    1.5240   -2.2640 H   0  0  0  0  0  0  0  0  0  0  0  0
   -0.6910    3.0820   -0.3390 H   0  0  0  0  0  0  0  0  0  0  0  0
    3.5510    4.7560    0.9870 H   0  0  0  0  0  0  0  0  0  0  0  0
    2.7580    4.4220    3.5970 H   0  0  0  0  0  0  0  0  0  0  0  0
    2.8510    2.4730    0.2590 H   0  0  0  0  0  0  0  0  0  0  0  0
    3.1150    1.9230    1.9950 H   0  0  0  0  0  0  0  0  0  0  0  0
    5.1750    1.7670    1.5940 H   0  0  0  0  0  0  0  0  0  0  0  0
    6.1760    1.5220   -0.4780 H   0  0  0  0  0  0  0  0  0  0  0  0
    4.5990    2.1490   -1.2230 H   0  0  0  0  0  0  0  0  0  0  0  0
    2.6880    0.7190   -1.3230 H   0  0  0  0  0  0  0  0  0  0  0  0
    1.6830   -1.5240   -1.0440 H   0  0  0  0  0  0  0  0  0  0  0  0
    2.9330   -3.3070    0.1310 H   0  0  0  0  0  0  0  0  0  0  0  0
    6.1570   -0.5680    0.8420 H   0  0  0  0  0  0  0  0  0  0  0  0
   -2.8060   -0.9450    0.8680 H   0  0  0  0  0  0  0  0  0  0  0  0
   -2.9210   -2.6850    1.4750 H   0  0  0  0  0  0  0  0  0  0  0  0
   -0.6370   -1.4070   -0.0330 H   0  0  0  0  0  0  0  0  0  0  0  0
   -1.8630   -2.6060   -0.7230 H   0  0  0  0  0  0  0  0  0  0  0  0
    0.3040   -3.6310   -0.2080 H   0  0  0  0  0  0  0  0  0  0  0  0
   -1.0190   -4.2460    0.9260 H   0  0  0  0  0  0  0  0  0  0  0  0
    1.0220   -2.1000    1.5290 H   0  0  0  0  0  0  0  0  0  0  0  0
    1.0970   -3.8620    2.1350 H   0  0  0  0  0  0  0  0  0  0  0  0
  1 44  1  0  0  0  0
  1 45  1  0  0  0  0
  1 46  1  0  0  0  0
  1  2  1  0  0  0  0
  2 47  1  0  0  0  0
  2 48  1  0  0  0  0
  2  3  1  0  0  0  0
  3  4  1  0  0  0  0
  4  5  2  0  0  0  0
  5 49  1  0  0  0  0
  5  6  1  0  0  0  0
  6  7  2  0  0  0  0
  7 50  1  0  0  0  0
  7  8  1  0  0  0  0
  8  9  2  0  0  0  0
  9  4  1  0  0  0  0
  9 51  1  0  0  0  0
  8 10  1  0  0  0  0
 10 11  2  0  0  0  0
 10 12  1  0  0  0  0
 12 52  1  0  0  0  0
 12 13  1  0  0  0  0
 13 53  1  0  0  0  0
 13 14  1  0  0  0  0
 14 54  1  0  0  0  0
 14 55  1  0  0  0  0
 14 15  1  0  0  0  0
 15 16  2  0  0  0  0
 16 56  1  0  0  0  0
 16 17  1  0  0  0  0
 17 57  1  0  0  0  0
 17 18  2  0  0  0  0
 18 58  1  0  0  0  0
 18 19  1  0  0  0  0
 19 59  1  0  0  0  0
 19 20  2  0  0  0  0
 20 15  1  0  0  0  0
 20 60  1  0  0  0  0
 13 21  1  0  0  0  0
 21 61  1  0  0  0  0
 21 22  1  0  0  0  0
 22 62  1  0  0  0  0
 21 23  1  0  0  0  0
 23 63  1  0  0  0  0
 23 64  1  0  0  0  0
 23 24  1  0  0  0  0
 24 65  1  0  0  0  0
 24 25  1  0  0  0  0
 25 66  1  0  0  0  0
 25 67  1  0  0  0  0
 25 26  1  0  0  0  0
 26 27  2  0  0  0  0
 27 68  1  0  0  0  0
 27 28  1  0  0  0  0
 28 69  1  0  0  0  0
 28 29  2  0  0  0  0
 29 70  1  0  0  0  0
 29 30  1  0  0  0  0
 30 31  2  0  0  0  0
 31 26  1  0  0  0  0
 31 71  1  0  0  0  0
 30 32  1  0  0  0  0
 32 33  1  0  0  0  0
 32 34  1  0  0  0  0
 32 35  1  0  0  0  0
  6 36  1  0  0  0  0
 36 37  1  0  0  0  0
 37 72  1  0  0  0  0
 37 73  1  0  0  0  0
 37 38  1  0  0  0  0
 38 74  1  0  0  0  0
 38 75  1  0  0  0  0
 38 39  1  0  0  0  0
 39 76  1  0  0  0  0
 39 77  1  0  0  0  0
 39 40  1  0  0  0  0
 40 78  1  0  0  0  0
 40 79  1  0  0  0  0
 40 41  1  0  0  0  0
 41 36  1  0  0  0  0
 41 42  2  0  0  0  0
 41 43  2  0  0  0  0
M  END
>  <LOGBIO>
7.5700

>  <PRED_LOGBIO>
7.4200

>  <XV_RES>
0.1590

>  <WHL_TMPL>
1

>  <ANCH>
51-60;27-28

$$$$
ROW42
  -MTS-   01071500203D 0   0.00000     0.00000     0

 47 51  0  0  1  0  0  0  0  0999 V2000
   -5.8900    2.3300    6.6620 C   0  0  0  0  0  0  0  0  0  0  0  0
   -6.8850    2.6470    5.5500 C   0  0  2  0  0  0  0  0  0  0  0  0
   -8.2090    2.9660    6.2690 C   0  0  0  0  0  0  0  0  0  0  0  0
   -8.1350    4.3290    6.9820 C   0  0  0  0  0  0  0  0  0  0  0  0
   -7.7450    5.3680    6.0800 O   0  0  0  0  0  0  0  0  0  0  0  0
   -6.4380    5.1490    5.5430 C   0  0  0  0  0  0  0  0  0  0  0  0
   -6.3860    3.8470    4.7230 C   0  0  2  0  0  0  0  0  0  0  0  0
   -4.9940    3.5420    4.1390 C   0  0  1  0  0  0  0  0  0  0  0  0
   -3.8880    4.0020    5.1060 C   0  0  0  0  0  0  0  0  0  0  0  0
   -2.9190    4.6380    4.2440 O   0  0  0  0  0  0  0  0  0  0  0  0
   -3.5600    4.9550    3.0750 C   0  0  0  0  0  0  0  0  0  0  0  0
   -4.7370    4.3700    2.9520 N   0  0  0  0  0  0  0  0  0  0  0  0
   -3.0320    5.7940    2.1290 N   0  0  0  0  0  0  0  0  0  0  0  0
   -4.7810    2.0880    3.7910 C   0  0  0  0  0  0  0  0  0  0  0  0
   -3.6090    1.6690    3.1510 C   0  0  0  0  0  0  0  0  0  0  0  0
   -3.4280    0.3170    2.8360 C   0  0  0  0  0  0  0  0  0  0  0  0
   -4.4190   -0.6160    3.1600 C   0  0  0  0  0  0  0  0  0  0  0  0
   -5.5920   -0.1970    3.8000 C   0  0  0  0  0  0  0  0  0  0  0  0
   -5.7730    1.1540    4.1160 C   0  0  0  0  0  0  0  0  0  0  0  0
   -6.9500    1.4700    4.7410 O   0  0  0  0  0  0  0  0  0  0  0  0
   -2.1880   -0.1250    2.1590 C   0  0  0  0  0  0  0  0  0  0  0  0
   -2.2470   -0.8640    0.9710 C   0  0  0  0  0  0  0  0  0  0  0  0
   -1.1240   -1.2160    0.3310 N   0  0  0  0  0  0  0  0  0  0  0  0
    0.0880   -0.8800    0.7950 C   0  0  0  0  0  0  0  0  0  0  0  0
    0.2160   -0.1420    1.9780 C   0  0  0  0  0  0  0  0  0  0  0  0
    1.4380    0.1960    2.4440 F   0  0  0  0  0  0  0  0  0  0  0  0
   -0.9380    0.2420    2.6710 C   0  0  0  0  0  0  0  0  0  0  0  0
   -4.8870    2.6040    6.3410 H   0  0  0  0  0  0  0  0  0  0  0  0
   -6.1510    2.8950    7.5550 H   0  0  0  0  0  0  0  0  0  0  0  0
   -5.9210    1.2660    6.8840 H   0  0  0  0  0  0  0  0  0  0  0  0
   -9.0200    2.9790    5.5440 H   0  0  0  0  0  0  0  0  0  0  0  0
   -8.4220    2.1870    6.9970 H   0  0  0  0  0  0  0  0  0  0  0  0
   -7.4190    4.2710    7.7990 H   0  0  0  0  0  0  0  0  0  0  0  0
   -9.1060    4.5660    7.4100 H   0  0  0  0  0  0  0  0  0  0  0  0
   -5.7180    5.0940    6.3560 H   0  0  0  0  0  0  0  0  0  0  0  0
   -6.1630    5.9890    4.9080 H   0  0  0  0  0  0  0  0  0  0  0  0
   -7.0690    3.9670    3.8840 H   0  0  0  0  0  0  0  0  0  0  0  0
   -4.2750    4.7000    5.8460 H   0  0  0  0  0  0  0  0  0  0  0  0
   -3.4510    3.1590    5.6370 H   0  0  0  0  0  0  0  0  0  0  0  0
   -2.4580    5.4210    1.3870 H   0  0  0  0  0  0  0  0  0  0  0  0
   -3.2180    6.7850    2.1740 H   0  0  0  0  0  0  0  0  0  0  0  0
   -2.8440    2.3890    2.9010 H   0  0  0  0  0  0  0  0  0  0  0  0
   -4.2800   -1.6590    2.9170 H   0  0  0  0  0  0  0  0  0  0  0  0
   -6.3570   -0.9180    4.0510 H   0  0  0  0  0  0  0  0  0  0  0  0
   -3.2060   -1.1520    0.5670 H   0  0  0  0  0  0  0  0  0  0  0  0
    0.9720   -1.1810    0.2530 H   0  0  0  0  0  0  0  0  0  0  0  0
   -0.8650    0.8120    3.5860 H   0  0  0  0  0  0  0  0  0  0  0  0
  1 28  1  0  0  0  0
  1 29  1  0  0  0  0
  1 30  1  0  0  0  0
  1  2  1  0  0  0  0
  2  3  1  0  0  0  0
  3 31  1  0  0  0  0
  3 32  1  0  0  0  0
  3  4  1  0  0  0  0
  4 33  1  0  0  0  0
  4 34  1  0  0  0  0
  4  5  1  0  0  0  0
  5  6  1  0  0  0  0
  6 35  1  0  0  0  0
  6 36  1  0  0  0  0
  6  7  1  0  0  0  0
  7  2  1  0  0  0  0
  7 37  1  0  0  0  0
  7  8  1  0  0  0  0
  8  9  1  0  0  0  0
  9 38  1  0  0  0  0
  9 39  1  0  0  0  0
  9 10  1  0  0  0  0
 10 11  1  0  0  0  0
 11 12  2  0  0  0  0
 12  8  1  0  0  0  0
 11 13  1  0  0  0  0
 13 40  1  0  0  0  0
 13 41  1  0  0  0  0
  8 14  1  0  0  0  0
 14 15  1  0  0  0  0
 15 42  1  0  0  0  0
 15 16  2  0  0  0  0
 16 17  1  0  0  0  0
 17 43  1  0  0  0  0
 17 18  2  0  0  0  0
 18 44  1  0  0  0  0
 18 19  1  0  0  0  0
 19 14  2  0  0  0  0
 19 20  1  0  0  0  0
 20  2  1  0  0  0  0
 16 21  1  0  0  0  0
 21 22  2  0  0  0  0
 22 45  1  0  0  0  0
 22 23  1  0  0  0  0
 23 24  2  0  0  0  0
 24 46  1  0  0  0  0
 24 25  1  0  0  0  0
 25 26  1  0  0  0  0
 25 27  2  0  0  0  0
 27 21  1  0  0  0  0
 27 47  1  0  0  0  0
M  END
>  <LOGBIO>
6.2800

>  <PRED_LOGBIO>
6.5400

>  <XV_RES>
-0.3850

>  <WHL_TMPL>
3

>  <ANCH>
18-34;38-46

$$$$
ROW43
  -MTS-   01071500203D 0   0.00000     0.00000     0

 52 56  0  0  1  0  0  0  0  0999 V2000
    2.0700    1.4270    1.6410 C   0  0  0  0  0  0  0  0  0  0  0  0
    1.4480    0.3950    2.4100 O   0  0  0  0  0  0  0  0  0  0  0  0
    0.2370   -0.0840    1.9830 C   0  0  0  0  0  0  0  0  0  0  0  0
    0.1570   -0.9070    0.8520 C   0  0  0  0  0  0  0  0  0  0  0  0
   -1.0860   -1.3140    0.3590 C   0  0  0  0  0  0  0  0  0  0  0  0
   -2.2590   -0.9010    0.9990 C   0  0  0  0  0  0  0  0  0  0  0  0
   -2.1880   -0.1250    2.1590 C   0  0  0  0  0  0  0  0  0  0  0  0
   -0.9380    0.2420    2.6710 C   0  0  0  0  0  0  0  0  0  0  0  0
   -3.4280    0.3170    2.8360 C   0  0  0  0  0  0  0  0  0  0  0  0
   -3.6090    1.6690    3.1510 C   0  0  0  0  0  0  0  0  0  0  0  0
   -4.7810    2.0880    3.7910 C   0  0  0  0  0  0  0  0  0  0  0  0
   -5.7730    1.1540    4.1160 C   0  0  0  0  0  0  0  0  0  0  0  0
   -6.8850    1.6540    4.7400 O   0  0  0  0  0  0  0  0  0  0  0  0
   -8.0660    0.8720    4.5400 C   0  0  1  0  0  0  0  0  0  0  0  0
   -9.3130    1.4720    5.2150 C   0  0  0  0  0  0  0  0  0  0  0  0
  -10.5130    0.5120    5.1090 C   0  0  0  0  0  0  0  0  0  0  0  0
  -10.1900   -0.7830    5.6220 O   0  0  0  0  0  0  0  0  0  0  0  0
   -9.1380   -1.4070    4.8810 C   0  0  0  0  0  0  0  0  0  0  0  0
   -7.8360   -0.5890    4.9710 C   0  0  2  0  0  0  0  0  0  0  0  0
   -6.6730   -1.1870    4.1580 C   0  0  2  0  0  0  0  0  0  0  0  0
   -6.1030   -2.3210    4.8990 N   0  0  0  0  0  0  0  0  0  0  0  0
   -6.3050   -3.4130    4.1860 C   0  0  0  0  0  0  0  0  0  0  0  0
   -5.9060   -4.6670    4.5660 N   0  0  0  0  0  0  0  0  0  0  0  0
   -6.9630   -3.1330    3.0180 N   0  0  0  0  0  0  0  0  0  0  0  0
   -7.3320   -4.1400    2.0120 C   0  0  0  0  0  0  0  0  0  0  0  0
   -7.2260   -1.8340    2.9100 C   0  0  0  0  0  0  0  0  0  0  0  0
   -7.8030   -1.2720    1.9810 O   0  0  0  0  0  0  0  0  0  0  0  0
   -5.5920   -0.1970    3.8000 C   0  0  0  0  0  0  0  0  0  0  0  0
   -4.4190   -0.6160    3.1600 C   0  0  0  0  0  0  0  0  0  0  0  0
    1.4180    2.2980    1.6070 H   0  0  0  0  0  0  0  0  0  0  0  0
    3.0170    1.7010    2.1010 H   0  0  0  0  0  0  0  0  0  0  0  0
    2.2490    1.0690    0.6290 H   0  0  0  0  0  0  0  0  0  0  0  0
    1.0620   -1.2290    0.3580 H   0  0  0  0  0  0  0  0  0  0  0  0
   -1.1410   -1.9460   -0.5150 H   0  0  0  0  0  0  0  0  0  0  0  0
   -3.2210   -1.1820    0.5960 H   0  0  0  0  0  0  0  0  0  0  0  0
   -0.8790    0.7810    3.6050 H   0  0  0  0  0  0  0  0  0  0  0  0
   -2.8440    2.3890    2.9010 H   0  0  0  0  0  0  0  0  0  0  0  0
   -4.9210    3.1310    4.0340 H   0  0  0  0  0  0  0  0  0  0  0  0
   -8.2730    0.8500    3.4730 H   0  0  0  0  0  0  0  0  0  0  0  0
   -9.0990    1.6700    6.2630 H   0  0  0  0  0  0  0  0  0  0  0  0
   -9.5630    2.4180    4.7380 H   0  0  0  0  0  0  0  0  0  0  0  0
  -10.8140    0.4240    4.0670 H   0  0  0  0  0  0  0  0  0  0  0  0
  -11.3540    0.9220    5.6630 H   0  0  0  0  0  0  0  0  0  0  0  0
   -9.4360   -1.5010    3.8390 H   0  0  0  0  0  0  0  0  0  0  0  0
   -8.9650   -2.4080    5.2710 H   0  0  0  0  0  0  0  0  0  0  0  0
   -7.5310   -0.5760    6.0150 H   0  0  0  0  0  0  0  0  0  0  0  0
   -4.9920   -5.0080    4.3030 H   0  0  0  0  0  0  0  0  0  0  0  0
   -6.5260   -5.2510    5.1090 H   0  0  0  0  0  0  0  0  0  0  0  0
   -7.5070   -5.0950    2.5020 H   0  0  0  0  0  0  0  0  0  0  0  0
   -6.5230   -4.2450    1.2910 H   0  0  0  0  0  0  0  0  0  0  0  0
   -8.2370   -3.8240    1.4980 H   0  0  0  0  0  0  0  0  0  0  0  0
   -4.2800   -1.6590    2.9170 H   0  0  0  0  0  0  0  0  0  0  0  0
  1 30  1  0  0  0  0
  1 31  1  0  0  0  0
  1 32  1  0  0  0  0
  1  2  1  0  0  0  0
  2  3  1  0  0  0  0
  3  4  2  0  0  0  0
  4 33  1  0  0  0  0
  4  5  1  0  0  0  0
  5 34  1  0  0  0  0
  5  6  2  0  0  0  0
  6 35  1  0  0  0  0
  6  7  1  0  0  0  0
  7  8  2  0  0  0  0
  8  3  1  0  0  0  0
  8 36  1  0  0  0  0
  7  9  1  0  0  0  0
  9 10  1  0  0  0  0
 10 37  1  0  0  0  0
 10 11  2  0  0  0  0
 11 38  1  0  0  0  0
 11 12  1  0  0  0  0
 12 13  1  0  0  0  0
 13 14  1  0  0  0  0
 14 39  1  0  0  0  0
 14 15  1  0  0  0  0
 15 40  1  0  0  0  0
 15 41  1  0  0  0  0
 15 16  1  0  0  0  0
 16 42  1  0  0  0  0
 16 43  1  0  0  0  0
 16 17  1  0  0  0  0
 17 18  1  0  0  0  0
 18 44  1  0  0  0  0
 18 45  1  0  0  0  0
 18 19  1  0  0  0  0
 19 14  1  0  0  0  0
 19 46  1  0  0  0  0
 19 20  1  0  0  0  0
 20 21  1  0  0  0  0
 21 22  2  0  0  0  0
 22 23  1  0  0  0  0
 23 47  1  0  0  0  0
 23 48  1  0  0  0  0
 22 24  1  0  0  0  0
 24 25  1  0  0  0  0
 25 49  1  0  0  0  0
 25 50  1  0  0  0  0
 25 51  1  0  0  0  0
 24 26  1  0  0  0  0
 26 20  1  0  0  0  0
 26 27  2  0  0  0  0
 20 28  1  0  0  0  0
 28 12  2  0  0  0  0
 28 29  1  0  0  0  0
 29  9  2  0  0  0  0
 29 52  1  0  0  0  0
M  END
>  <LOGBIO>
7.5500

>  <PRED_LOGBIO>
7.2200

>  <XV_RES>
0.4610

>  <WHL_TMPL>
3

>  <ANCH>
16-18;11-13

$$$$
ROW44
  -MTS-   01071500203D 0   0.00000     0.00000     0

 85 87  0  0  1  0  0  0  0  0999 V2000
   -2.9450   -4.8730   -0.6330 C   0  0  0  0  0  0  0  0  0  0  0  0
   -3.1660   -3.5310   -0.1900 O   0  0  0  0  0  0  0  0  0  0  0  0
   -2.3800   -3.2110    0.9610 C   0  0  0  0  0  0  0  0  0  0  0  0
   -2.6600   -1.7700    1.3840 C   0  0  0  0  0  0  0  0  0  0  0  0
   -1.8520   -1.4410    2.5670 N   0  0  0  0  0  0  0  0  0  0  0  0
   -0.9540   -2.4490    3.1480 C   0  0  0  0  0  0  0  0  0  0  0  0
   -1.0480   -3.7410    2.3380 C   0  0  1  0  0  0  0  0  0  0  0  0
   -2.2560   -3.9630    1.4940 C   0  0  0  0  0  0  0  0  0  0  0  0
   -2.0610   -4.7580    2.7400 C   0  0  2  0  0  0  0  0  0  0  0  0
   -1.7000   -6.2340    2.6110 C   0  0  0  0  0  0  0  0  0  0  0  0
   -1.9390   -0.1530    3.1480 C   0  0  0  0  0  0  0  0  0  0  0  0
   -1.0820    0.8640    2.7100 C   0  0  0  0  0  0  0  0  0  0  0  0
   -1.1800    2.1330    3.2940 C   0  0  0  0  0  0  0  0  0  0  0  0
   -2.1330    2.3450    4.2970 C   0  0  0  0  0  0  0  0  0  0  0  0
   -2.9590    1.2840    4.6880 C   0  0  0  0  0  0  0  0  0  0  0  0
   -2.8420    0.0810    4.1100 N   0  0  0  0  0  0  0  0  0  0  0  0
   -3.9270    1.4850    5.7010 N   0  0  0  0  0  0  0  0  0  0  0  0
   -3.5760    1.2490    7.1090 C   0  0  0  0  0  0  0  0  0  0  0  0
   -5.5400    2.0130    5.2780 S   0  0  0  0  0  0  0  0  0  0  0  0
   -5.4690    3.2770    4.6130 O   0  0  0  0  0  0  0  0  0  0  0  0
   -6.1440    1.0510    4.4090 O   0  0  0  0  0  0  0  0  0  0  0  0
   -6.5350    2.1770    6.7810 C   0  0  0  0  0  0  0  0  0  0  0  0
   -7.9420    2.6380    6.4120 C   0  0  0  0  0  0  0  0  0  0  0  0
   -6.6110    0.8280    7.4900 C   0  0  0  0  0  0  0  0  0  0  0  0
   -0.2910    3.2320    2.8570 C   0  0  0  0  0  0  0  0  0  0  0  0
   -0.4280    4.3140    3.3910 O   0  0  0  0  0  0  0  0  0  0  0  0
    0.6670    3.1320    1.9110 N   0  0  0  0  0  0  0  0  0  0  0  0
    1.5320    4.2990    1.6370 C   0  0  1  0  0  0  0  0  0  0  0  0
    1.1240    5.0280    0.3190 C   0  0  0  0  0  0  0  0  0  0  0  0
    1.1690    4.0350   -0.8550 C   0  0  0  0  0  0  0  0  0  0  0  0
    0.1340    3.1100   -1.0360 C   0  0  0  0  0  0  0  0  0  0  0  0
    0.1640    2.2220   -2.1150 C   0  0  0  0  0  0  0  0  0  0  0  0
    1.2440    2.2390   -3.0010 C   0  0  0  0  0  0  0  0  0  0  0  0
    2.2930    3.1440   -2.8080 C   0  0  0  0  0  0  0  0  0  0  0  0
    2.2520    4.0440   -1.7400 C   0  0  0  0  0  0  0  0  0  0  0  0
    3.0790    4.0570    1.6740 C   0  0  1  0  0  0  0  0  0  0  0  0
    3.5390    4.3150    3.0320 N   0  0  0  0  0  0  0  0  0  0  0  0
    3.3960    2.6010    1.1920 C   0  0  0  0  0  0  0  0  0  0  0  0
    4.8260    2.3670    0.8600 O   0  0  0  0  0  0  0  0  0  0  0  0
    5.0970    1.6410   -0.4000 C   0  0  0  0  0  0  0  0  0  0  0  0
   -3.2100   -5.5660    0.1630 H   0  0  0  0  0  0  0  0  0  0  0  0
   -3.5610   -5.0720   -1.5070 H   0  0  0  0  0  0  0  0  0  0  0  0
   -1.8960   -5.0020   -0.8910 H   0  0  0  0  0  0  0  0  0  0  0  0
   -1.3250   -3.3200    0.7220 H   0  0  0  0  0  0  0  0  0  0  0  0
   -2.6390   -3.8850    1.7760 H   0  0  0  0  0  0  0  0  0  0  0  0
   -3.7160   -1.6610    1.6240 H   0  0  0  0  0  0  0  0  0  0  0  0
   -2.4020   -1.0960    0.5700 H   0  0  0  0  0  0  0  0  0  0  0  0
    0.0690   -2.0800    3.1240 H   0  0  0  0  0  0  0  0  0  0  0  0
   -1.2450   -2.6440    4.1780 H   0  0  0  0  0  0  0  0  0  0  0  0
   -0.0860   -4.0880    1.9670 H   0  0  0  0  0  0  0  0  0  0  0  0
   -2.1170   -4.4760    0.5450 H   0  0  0  0  0  0  0  0  0  0  0  0
   -3.0240   -3.1930    1.5050 H   0  0  0  0  0  0  0  0  0  0  0  0
   -2.6980   -4.5440    3.5950 H   0  0  0  0  0  0  0  0  0  0  0  0
   -0.9990   -6.3660    1.7890 H   0  0  0  0  0  0  0  0  0  0  0  0
   -1.2420   -6.5780    3.5360 H   0  0  0  0  0  0  0  0  0  0  0  0
   -2.6000   -6.8130    2.4150 H   0  0  0  0  0  0  0  0  0  0  0  0
   -0.3560    0.6730    1.9340 H   0  0  0  0  0  0  0  0  0  0  0  0
   -2.2300    3.3140    4.7640 H   0  0  0  0  0  0  0  0  0  0  0  0
   -2.7570    1.9060    7.3940 H   0  0  0  0  0  0  0  0  0  0  0  0
   -4.4400    1.4540    7.7370 H   0  0  0  0  0  0  0  0  0  0  0  0
   -3.2710    0.2130    7.2380 H   0  0  0  0  0  0  0  0  0  0  0  0
   -6.0760    2.9090    7.4420 H   0  0  0  0  0  0  0  0  0  0  0  0
   -8.4020    1.9060    5.7510 H   0  0  0  0  0  0  0  0  0  0  0  0
   -8.5400    2.7360    7.3150 H   0  0  0  0  0  0  0  0  0  0  0  0
   -7.8880    3.5990    5.9060 H   0  0  0  0  0  0  0  0  0  0  0  0
   -7.0710    0.0960    6.8290 H   0  0  0  0  0  0  0  0  0  0  0  0
   -7.2090    0.9260    8.3940 H   0  0  0  0  0  0  0  0  0  0  0  0
   -5.6080    0.4990    7.7530 H   0  0  0  0  0  0  0  0  0  0  0  0
    0.7910    2.2710    1.3970 H   0  0  0  0  0  0  0  0  0  0  0  0
    1.3360    5.0140    2.4330 H   0  0  0  0  0  0  0  0  0  0  0  0
    1.8890    5.7770    0.1250 H   0  0  0  0  0  0  0  0  0  0  0  0
    0.1030    5.3870    0.4300 H   0  0  0  0  0  0  0  0  0  0  0  0
   -0.6910    3.0820   -0.3390 H   0  0  0  0  0  0  0  0  0  0  0  0
   -0.6460    1.5240   -2.2640 H   0  0  0  0  0  0  0  0  0  0  0  0
    1.2690    1.5530   -3.8350 H   0  0  0  0  0  0  0  0  0  0  0  0
    3.1350    3.1470   -3.4850 H   0  0  0  0  0  0  0  0  0  0  0  0
    3.0580    4.7480   -1.5980 H   0  0  0  0  0  0  0  0  0  0  0  0
    3.5510    4.7560    0.9870 H   0  0  0  0  0  0  0  0  0  0  0  0
    2.7330    4.4290    3.6290 H   0  0  0  0  0  0  0  0  0  0  0  0
    4.0210    5.2020    3.0160 H   0  0  0  0  0  0  0  0  0  0  0  0
    2.8510    2.4730    0.2590 H   0  0  0  0  0  0  0  0  0  0  0  0
    3.1150    1.9230    1.9960 H   0  0  0  0  0  0  0  0  0  0  0  0
    4.1600    1.3650   -0.8780 H   0  0  0  0  0  0  0  0  0  0  0  0
    5.5920    0.7120   -0.1250 H   0  0  0  0  0  0  0  0  0  0  0  0
    5.7160    2.2920   -1.0130 H   0  0  0  0  0  0  0  0  0  0  0  0
  1 41  1  0  0  0  0
  1 42  1  0  0  0  0
  1 43  1  0  0  0  0
  1  2  1  0  0  0  0
  2  3  1  0  0  0  0
  3 44  1  0  0  0  0
  3 45  1  0  0  0  0
  3  4  1  0  0  0  0
  4 46  1  0  0  0  0
  4 47  1  0  0  0  0
  4  5  1  0  0  0  0
  5  6  1  0  0  0  0
  6 48  1  0  0  0  0
  6 49  1  0  0  0  0
  6  7  1  0  0  0  0
  7 50  1  0  0  0  0
  7  8  1  0  0  0  0
  8 51  1  0  0  0  0
  8 52  1  0  0  0  0
  8  9  1  0  0  0  0
  9  7  1  0  0  0  0
  9 53  1  0  0  0  0
  9 10  1  0  0  0  0
 10 54  1  0  0  0  0
 10 55  1  0  0  0  0
 10 56  1  0  0  0  0
  5 11  1  0  0  0  0
 11 12  2  0  0  0  0
 12 57  1  0  0  0  0
 12 13  1  0  0  0  0
 13 14  2  0  0  0  0
 14 58  1  0  0  0  0
 14 15  1  0  0  0  0
 15 16  2  0  0  0  0
 16 11  1  0  0  0  0
 15 17  1  0  0  0  0
 17 18  1  0  0  0  0
 18 59  1  0  0  0  0
 18 60  1  0  0  0  0
 18 61  1  0  0  0  0
 17 19  1  0  0  0  0
 19 20  2  0  0  0  0
 19 21  2  0  0  0  0
 19 22  1  0  0  0  0
 22 62  1  0  0  0  0
 22 23  1  0  0  0  0
 23 63  1  0  0  0  0
 23 64  1  0  0  0  0
 23 65  1  0  0  0  0
 22 24  1  0  0  0  0
 24 66  1  0  0  0  0
 24 67  1  0  0  0  0
 24 68  1  0  0  0  0
 13 25  1  0  0  0  0
 25 26  2  0  0  0  0
 25 27  1  0  0  0  0
 27 69  1  0  0  0  0
 27 28  1  0  0  0  0
 28 70  1  0  0  0  0
 28 29  1  0  0  0  0
 29 71  1  0  0  0  0
 29 72  1  0  0  0  0
 29 30  1  0  0  0  0
 30 31  2  0  0  0  0
 31 73  1  0  0  0  0
 31 32  1  0  0  0  0
 32 74  1  0  0  0  0
 32 33  2  0  0  0  0
 33 75  1  0  0  0  0
 33 34  1  0  0  0  0
 34 76  1  0  0  0  0
 34 35  2  0  0  0  0
 35 30  1  0  0  0  0
 35 77  1  0  0  0  0
 28 36  1  0  0  0  0
 36 78  1  0  0  0  0
 36 37  1  0  0  0  0
 37 79  1  0  0  0  0
 37 80  1  0  0  0  0
 36 38  1  0  0  0  0
 38 81  1  0  0  0  0
 38 82  1  0  0  0  0
 38 39  1  0  0  0  0
 39 40  1  0  0  0  0
 40 83  1  0  0  0  0
 40 84  1  0  0  0  0
 40 85  1  0  0  0  0
M  END
>  <LOGBIO>
8.2200

>  <PRED_LOGBIO>
7.5100

>  <XV_RES>
0.9480

>  <WHL_TMPL>
1

>  <ANCH>
17-62;53-54

$$$$
ROW45
  -MTS-   01071500203D 0   0.00000     0.00000     0

 72 74  0  0  1  0  0  0  0  0999 V2000
    1.3750    8.9310    0.1510 C   0  0  0  0  0  0  0  0  0  0  0  0
    0.5650    7.8300    0.5720 O   0  0  0  0  0  0  0  0  0  0  0  0
    1.3240    6.6240    0.6960 C   0  0  0  0  0  0  0  0  0  0  0  0
    0.4060    5.4890    1.1470 C   0  0  2  0  0  0  0  0  0  0  0  0
   -0.6610    5.2980    0.1540 N   0  0  0  0  0  0  0  0  0  0  0  0
    1.2160    4.2010    1.2790 C   0  0  2  0  0  0  0  0  0  0  0  0
    1.8350    3.8480   -0.0720 C   0  0  0  0  0  0  0  0  0  0  0  0
    2.7430    4.9690   -0.5180 C   0  0  0  0  0  0  0  0  0  0  0  0
    4.0960    4.9600   -0.1600 C   0  0  0  0  0  0  0  0  0  0  0  0
    4.9370    6.0000   -0.5730 C   0  0  0  0  0  0  0  0  0  0  0  0
    4.4250    7.0490   -1.3450 C   0  0  0  0  0  0  0  0  0  0  0  0
    3.0720    7.0590   -1.7040 C   0  0  0  0  0  0  0  0  0  0  0  0
    2.2310    6.0190   -1.2910 C   0  0  0  0  0  0  0  0  0  0  0  0
    0.3330    3.1090    1.7130 N   0  0  0  0  0  0  0  0  0  0  0  0
   -0.3180    3.1990    2.8700 C   0  0  0  0  0  0  0  0  0  0  0  0
   -0.1800    4.1970    3.5770 O   0  0  0  0  0  0  0  0  0  0  0  0
   -1.2070    2.0990    3.3060 C   0  0  0  0  0  0  0  0  0  0  0  0
   -2.1670    2.2220    4.3180 C   0  0  0  0  0  0  0  0  0  0  0  0
   -2.9350    1.1040    4.6650 C   0  0  0  0  0  0  0  0  0  0  0  0
   -2.7570   -0.0680    4.0400 N   0  0  0  0  0  0  0  0  0  0  0  0
   -1.8470   -0.2170    3.0690 C   0  0  0  0  0  0  0  0  0  0  0  0
   -1.0450    0.8610    2.6730 C   0  0  0  0  0  0  0  0  0  0  0  0
   -1.5710   -1.4230    2.4240 N   0  0  0  0  0  0  0  0  0  0  0  0
   -2.2920   -1.8290    1.2390 C   0  0  0  0  0  0  0  0  0  0  0  0
   -0.5580   -2.5830    3.2080 S   0  0  0  0  0  0  0  0  0  0  0  0
    0.2090   -1.9010    4.2230 O   0  0  0  0  0  0  0  0  0  0  0  0
   -1.4040   -3.7050    3.5400 O   0  0  0  0  0  0  0  0  0  0  0  0
    0.5950   -3.1270    1.9230 C   0  0  0  0  0  0  0  0  0  0  0  0
   -3.9780    1.2110    5.5340 N   0  0  0  0  0  0  0  0  0  0  0  0
   -3.7340    0.9270    6.9560 C   0  0  0  0  0  0  0  0  0  0  0  0
   -5.3260    1.5930    5.1240 C   0  0  0  0  0  0  0  0  0  0  0  0
   -6.2910    1.6310    6.3080 C   0  0  1  0  0  0  0  0  0  0  0  0
   -7.1760    0.4550    6.5400 C   0  0  0  0  0  0  0  0  0  0  0  0
   -7.7520    1.7320    6.0300 C   0  0  2  0  0  0  0  0  0  0  0  0
   -8.6150    2.5670    6.9710 C   0  0  0  0  0  0  0  0  0  0  0  0
    1.8170    8.7070   -0.8180 H   0  0  0  0  0  0  0  0  0  0  0  0
    0.7590    9.8250    0.0710 H   0  0  0  0  0  0  0  0  0  0  0  0
    2.1650    9.1000    0.8800 H   0  0  0  0  0  0  0  0  0  0  0  0
    2.1130    6.7660    1.4310 H   0  0  0  0  0  0  0  0  0  0  0  0
    1.7650    6.3730   -0.2670 H   0  0  0  0  0  0  0  0  0  0  0  0
   -0.0350    5.7410    2.1100 H   0  0  0  0  0  0  0  0  0  0  0  0
   -0.2520    5.0650   -0.7390 H   0  0  0  0  0  0  0  0  0  0  0  0
   -1.1970    6.1500    0.0670 H   0  0  0  0  0  0  0  0  0  0  0  0
    2.0050    4.3420    2.0140 H   0  0  0  0  0  0  0  0  0  0  0  0
    2.4120    2.9300    0.0220 H   0  0  0  0  0  0  0  0  0  0  0  0
    1.0460    3.7060   -0.8070 H   0  0  0  0  0  0  0  0  0  0  0  0
    4.4910    4.1500    0.4360 H   0  0  0  0  0  0  0  0  0  0  0  0
    5.9810    5.9920   -0.2960 H   0  0  0  0  0  0  0  0  0  0  0  0
    5.0740    7.8510   -1.6640 H   0  0  0  0  0  0  0  0  0  0  0  0
    2.6770    7.8680   -2.3000 H   0  0  0  0  0  0  0  0  0  0  0  0
    1.1870    6.0260   -1.5680 H   0  0  0  0  0  0  0  0  0  0  0  0
    0.2200    2.2900    1.1330 H   0  0  0  0  0  0  0  0  0  0  0  0
   -2.3120    3.1650    4.8230 H   0  0  0  0  0  0  0  0  0  0  0  0
   -0.3120    0.7390    1.8900 H   0  0  0  0  0  0  0  0  0  0  0  0
   -3.3630   -1.7680    1.4170 H   0  0  0  0  0  0  0  0  0  0  0  0
   -2.0620   -2.8800    1.0780 H   0  0  0  0  0  0  0  0  0  0  0  0
   -1.9580   -1.1890    0.4250 H   0  0  0  0  0  0  0  0  0  0  0  0
    0.5000   -2.4800    1.0530 H   0  0  0  0  0  0  0  0  0  0  0  0
    1.6130   -3.0760    2.3040 H   0  0  0  0  0  0  0  0  0  0  0  0
    0.3640   -4.1520    1.6390 H   0  0  0  0  0  0  0  0  0  0  0  0
   -2.9810    1.6130    7.3380 H   0  0  0  0  0  0  0  0  0  0  0  0
   -4.6590    1.0560    7.5150 H   0  0  0  0  0  0  0  0  0  0  0  0
   -3.3830   -0.0960    7.0660 H   0  0  0  0  0  0  0  0  0  0  0  0
   -5.6810    0.8010    4.4670 H   0  0  0  0  0  0  0  0  0  0  0  0
   -5.2910    2.5890    4.6870 H   0  0  0  0  0  0  0  0  0  0  0  0
   -5.8910    2.1570    7.1730 H   0  0  0  0  0  0  0  0  0  0  0  0
   -7.1010   -0.3760    5.8420 H   0  0  0  0  0  0  0  0  0  0  0  0
   -7.3910    0.1840    7.5710 H   0  0  0  0  0  0  0  0  0  0  0  0
   -8.0800    1.7750    4.9940 H   0  0  0  0  0  0  0  0  0  0  0  0
   -8.1850    2.5470    7.9710 H   0  0  0  0  0  0  0  0  0  0  0  0
   -8.6520    3.5940    6.6140 H   0  0  0  0  0  0  0  0  0  0  0  0
   -9.6220    2.1560    7.0010 H   0  0  0  0  0  0  0  0  0  0  0  0
  1 36  1  0  0  0  0
  1 37  1  0  0  0  0
  1 38  1  0  0  0  0
  1  2  1  0  0  0  0
  2  3  1  0  0  0  0
  3 39  1  0  0  0  0
  3 40  1  0  0  0  0
  3  4  1  0  0  0  0
  4 41  1  0  0  0  0
  4  5  1  0  0  0  0
  5 42  1  0  0  0  0
  5 43  1  0  0  0  0
  4  6  1  0  0  0  0
  6 44  1  0  0  0  0
  6  7  1  0  0  0  0
  7 45  1  0  0  0  0
  7 46  1  0  0  0  0
  7  8  1  0  0  0  0
  8  9  2  0  0  0  0
  9 47  1  0  0  0  0
  9 10  1  0  0  0  0
 10 48  1  0  0  0  0
 10 11  2  0  0  0  0
 11 49  1  0  0  0  0
 11 12  1  0  0  0  0
 12 50  1  0  0  0  0
 12 13  2  0  0  0  0
 13  8  1  0  0  0  0
 13 51  1  0  0  0  0
  6 14  1  0  0  0  0
 14 52  1  0  0  0  0
 14 15  1  0  0  0  0
 15 16  2  0  0  0  0
 15 17  1  0  0  0  0
 17 18  2  0  0  0  0
 18 53  1  0  0  0  0
 18 19  1  0  0  0  0
 19 20  2  0  0  0  0
 20 21  1  0  0  0  0
 21 22  2  0  0  0  0
 22 17  1  0  0  0  0
 22 54  1  0  0  0  0
 21 23  1  0  0  0  0
 23 24  1  0  0  0  0
 24 55  1  0  0  0  0
 24 56  1  0  0  0  0
 24 57  1  0  0  0  0
 23 25  1  0  0  0  0
 25 26  2  0  0  0  0
 25 27  2  0  0  0  0
 25 28  1  0  0  0  0
 28 58  1  0  0  0  0
 28 59  1  0  0  0  0
 28 60  1  0  0  0  0
 19 29  1  0  0  0  0
 29 30  1  0  0  0  0
 30 61  1  0  0  0  0
 30 62  1  0  0  0  0
 30 63  1  0  0  0  0
 29 31  1  0  0  0  0
 31 64  1  0  0  0  0
 31 65  1  0  0  0  0
 31 32  1  0  0  0  0
 32 66  1  0  0  0  0
 32 33  1  0  0  0  0
 33 67  1  0  0  0  0
 33 68  1  0  0  0  0
 33 34  1  0  0  0  0
 34 32  1  0  0  0  0
 34 69  1  0  0  0  0
 34 35  1  0  0  0  0
 35 70  1  0  0  0  0
 35 71  1  0  0  0  0
 35 72  1  0  0  0  0
M  END
>  <LOGBIO>
7.9200

>  <PRED_LOGBIO>
7.2200

>  <XV_RES>
1.1490

>  <WHL_TMPL>
1

>  <ANCH>
14-16;40-34

$$$$
ROW46
  -MTS-   01071500203D 0   0.00000     0.00000     0

 69 72  0  0  1  0  0  0  0  0999 V2000
    1.3620   -0.3380   -0.5390 C   0  0  0  0  0  0  0  0  0  0  0  0
   -0.0370    0.0480   -0.0680 C   0  0  0  0  0  0  0  0  0  0  0  0
   -0.8070   -1.2100    0.3240 C   0  0  0  0  0  0  0  0  0  0  0  0
   -0.7740    0.7640   -1.1960 C   0  0  0  0  0  0  0  0  0  0  0  0
    0.0630    0.9170    1.0630 O   0  0  0  0  0  0  0  0  0  0  0  0
    0.7160    2.0880    0.9070 C   0  0  0  0  0  0  0  0  0  0  0  0
    1.1980    2.3780   -0.1760 O   0  0  0  0  0  0  0  0  0  0  0  0
    0.8330    2.9260    1.9330 N   0  0  0  0  0  0  0  0  0  0  0  0
    1.5450    4.2020    1.7590 C   0  0  0  0  0  0  0  0  0  0  0  0
    1.0340    4.9120    0.4700 C   0  0  2  0  0  0  0  0  0  0  0  0
    1.8420    6.0780    0.2930 O   0  0  0  0  0  0  0  0  0  0  0  0
    1.2870    4.0070   -0.7500 C   0  0  0  0  0  0  0  0  0  0  0  0
    0.3380    3.0640   -1.1630 C   0  0  0  0  0  0  0  0  0  0  0  0
    0.5520    2.2930   -2.3100 C   0  0  0  0  0  0  0  0  0  0  0  0
    1.7360    2.4380   -3.0380 C   0  0  0  0  0  0  0  0  0  0  0  0
    2.7120    3.3400   -2.6040 C   0  0  0  0  0  0  0  0  0  0  0  0
    3.9310    3.4590   -3.3130 N   0  0  0  0  0  0  0  0  0  0  0  0
    4.9680    2.6940   -2.9840 C   0  0  0  0  0  0  0  0  0  0  0  0
    4.8680    1.8830   -2.0650 O   0  0  0  0  0  0  0  0  0  0  0  0
    6.2430    2.8180   -3.7250 C   0  0  0  0  0  0  0  0  0  0  0  0
    6.4720    2.0320   -4.8610 C   0  0  0  0  0  0  0  0  0  0  0  0
    7.6780    2.1500   -5.5620 C   0  0  0  0  0  0  0  0  0  0  0  0
    8.6550    3.0530   -5.1280 C   0  0  0  0  0  0  0  0  0  0  0  0
    8.4270    3.8390   -3.9920 C   0  0  0  0  0  0  0  0  0  0  0  0
    9.4040    4.7430   -3.5570 C   0  0  0  0  0  0  0  0  0  0  0  0
    9.1750    5.5280   -2.4210 C   0  0  0  0  0  0  0  0  0  0  0  0
    7.9690    5.4110   -1.7200 C   0  0  0  0  0  0  0  0  0  0  0  0
    6.9920    4.5070   -2.1550 C   0  0  0  0  0  0  0  0  0  0  0  0
    7.2210    3.7220   -3.2910 C   0  0  0  0  0  0  0  0  0  0  0  0
    2.4830    4.1250   -1.4690 C   0  0  0  0  0  0  0  0  0  0  0  0
    0.2990    2.6030    3.1280 C   0  0  0  0  0  0  0  0  0  0  0  0
   -0.4140    1.2750    3.2170 C   0  0  0  0  0  0  0  0  0  0  0  0
    0.2950    0.1230    3.5770 C   0  0  0  0  0  0  0  0  0  0  0  0
   -0.3660   -1.1090    3.6590 C   0  0  0  0  0  0  0  0  0  0  0  0
   -1.7350   -1.1880    3.3810 C   0  0  0  0  0  0  0  0  0  0  0  0
   -2.4440   -0.0360    3.0210 C   0  0  0  0  0  0  0  0  0  0  0  0
   -1.7830    1.1950    2.9380 C   0  0  0  0  0  0  0  0  0  0  0  0
    1.8870   -0.8490    0.2650 H   0  0  0  0  0  0  0  0  0  0  0  0
    1.2850   -0.9990   -1.4000 H   0  0  0  0  0  0  0  0  0  0  0  0
    1.9110    0.5590   -0.8180 H   0  0  0  0  0  0  0  0  0  0  0  0
   -0.2820   -1.7210    1.1280 H   0  0  0  0  0  0  0  0  0  0  0  0
   -0.8840   -1.8710   -0.5370 H   0  0  0  0  0  0  0  0  0  0  0  0
   -1.8050   -0.9350    0.6600 H   0  0  0  0  0  0  0  0  0  0  0  0
   -0.2260    1.6610   -1.4750 H   0  0  0  0  0  0  0  0  0  0  0  0
   -0.8510    0.1030   -2.0560 H   0  0  0  0  0  0  0  0  0  0  0  0
   -1.7720    1.0390   -0.8600 H   0  0  0  0  0  0  0  0  0  0  0  0
    2.5910    3.9570    1.5890 H   0  0  0  0  0  0  0  0  0  0  0  0
    1.3320    4.8490    2.6080 H   0  0  0  0  0  0  0  0  0  0  0  0
   -0.0240    5.1500    0.5600 H   0  0  0  0  0  0  0  0  0  0  0  0
    2.7620    5.8380    0.1020 H   0  0  0  0  0  0  0  0  0  0  0  0
   -0.5680    2.9310   -0.5900 H   0  0  0  0  0  0  0  0  0  0  0  0
   -0.1980    1.5860   -2.6330 H   0  0  0  0  0  0  0  0  0  0  0  0
    1.8970    1.8550   -3.9330 H   0  0  0  0  0  0  0  0  0  0  0  0
    4.0130    4.1240   -4.0680 H   0  0  0  0  0  0  0  0  0  0  0  0
    5.7180    1.3360   -5.1960 H   0  0  0  0  0  0  0  0  0  0  0  0
    7.8550    1.5440   -6.4380 H   0  0  0  0  0  0  0  0  0  0  0  0
    9.5860    3.1440   -5.6680 H   0  0  0  0  0  0  0  0  0  0  0  0
   10.3340    4.8330   -4.0980 H   0  0  0  0  0  0  0  0  0  0  0  0
    9.9290    6.2250   -2.0860 H   0  0  0  0  0  0  0  0  0  0  0  0
    7.7920    6.0170   -0.8440 H   0  0  0  0  0  0  0  0  0  0  0  0
    6.0610    4.4170   -1.6140 H   0  0  0  0  0  0  0  0  0  0  0  0
    3.2350    4.8280   -1.1440 H   0  0  0  0  0  0  0  0  0  0  0  0
   -0.4690    3.3520    3.3090 H   0  0  0  0  0  0  0  0  0  0  0  0
    1.0870    2.5910    3.8780 H   0  0  0  0  0  0  0  0  0  0  0  0
    1.3520    0.1840    3.7920 H   0  0  0  0  0  0  0  0  0  0  0  0
    0.1810   -1.9980    3.9380 H   0  0  0  0  0  0  0  0  0  0  0  0
   -2.2450   -2.1380    3.4450 H   0  0  0  0  0  0  0  0  0  0  0  0
   -3.5010   -0.0970    2.8060 H   0  0  0  0  0  0  0  0  0  0  0  0
   -2.3300    2.0840    2.6600 H   0  0  0  0  0  0  0  0  0  0  0  0
  1 38  1  0  0  0  0
  1 39  1  0  0  0  0
  1 40  1  0  0  0  0
  1  2  1  0  0  0  0
  2  3  1  0  0  0  0
  3 41  1  0  0  0  0
  3 42  1  0  0  0  0
  3 43  1  0  0  0  0
  2  4  1  0  0  0  0
  4 44  1  0  0  0  0
  4 45  1  0  0  0  0
  4 46  1  0  0  0  0
  2  5  1  0  0  0  0
  5  6  1  0  0  0  0
  6  7  2  0  0  0  0
  6  8  1  0  0  0  0
  8  9  1  0  0  0  0
  9 47  1  0  0  0  0
  9 48  1  0  0  0  0
  9 10  1  0  0  0  0
 10 49  1  0  0  0  0
 10 11  1  0  0  0  0
 11 50  1  0  0  0  0
 10 12  1  0  0  0  0
 12 13  2  0  0  0  0
 13 51  1  0  0  0  0
 13 14  1  0  0  0  0
 14 52  1  0  0  0  0
 14 15  2  0  0  0  0
 15 53  1  0  0  0  0
 15 16  1  0  0  0  0
 16 17  1  0  0  0  0
 17 54  1  0  0  0  0
 17 18  1  0  0  0  0
 18 19  2  0  0  0  0
 18 20  1  0  0  0  0
 20 21  2  0  0  0  0
 21 55  1  0  0  0  0
 21 22  1  0  0  0  0
 22 56  1  0  0  0  0
 22 23  2  0  0  0  0
 23 57  1  0  0  0  0
 23 24  1  0  0  0  0
 24 25  1  0  0  0  0
 25 58  1  0  0  0  0
 25 26  2  0  0  0  0
 26 59  1  0  0  0  0
 26 27  1  0  0  0  0
 27 60  1  0  0  0  0
 27 28  2  0  0  0  0
 28 61  1  0  0  0  0
 28 29  1  0  0  0  0
 29 20  1  0  0  0  0
 29 24  2  0  0  0  0
 16 30  2  0  0  0  0
 30 12  1  0  0  0  0
 30 62  1  0  0  0  0
  8 31  1  0  0  0  0
 31 63  1  0  0  0  0
 31 64  1  0  0  0  0
 31 32  1  0  0  0  0
 32 33  2  0  0  0  0
 33 65  1  0  0  0  0
 33 34  1  0  0  0  0
 34 66  1  0  0  0  0
 34 35  2  0  0  0  0
 35 67  1  0  0  0  0
 35 36  1  0  0  0  0
 36 68  1  0  0  0  0
 36 37  2  0  0  0  0
 37 32  1  0  0  0  0
 37 69  1  0  0  0  0
M  END
>  <LOGBIO>
4.9600

>  <PRED_LOGBIO>
5.4400

>  <XV_RES>
-1.0260

>  <WHL_TMPL>
2

>  <ANCH>
18-27;25-26

$$$$
ROW47
  -MTS-   01071500203D 0   0.00000     0.00000     0

 93 95  0  0  1  0  0  0  0  0999 V2000
   -7.6430    3.8180    5.3070 C   0  0  0  0  0  0  0  0  0  0  0  0
   -7.2660    2.6170    4.4440 C   0  0  0  0  0  0  0  0  0  0  0  0
   -5.7610    2.3720    4.5410 C   0  0  0  0  0  0  0  0  0  0  0  0
   -5.3840    1.1700    3.6770 C   0  0  0  0  0  0  0  0  0  0  0  0
   -6.1340   -0.0670    4.1680 C   0  0  0  0  0  0  0  0  0  0  0  0
   -7.6390    0.1780    4.0710 C   0  0  0  0  0  0  0  0  0  0  0  0
   -8.3890   -1.0570    4.5620 C   0  0  0  0  0  0  0  0  0  0  0  0
   -3.6010    0.8800    3.7920 S   0  0  0  0  0  0  0  0  0  0  0  0
   -3.2480    0.6180    5.1530 O   0  0  0  0  0  0  0  0  0  0  0  0
   -3.2480   -0.2450    2.9830 O   0  0  0  0  0  0  0  0  0  0  0  0
   -2.7120    2.3450    3.2100 C   0  0  0  0  0  0  0  0  0  0  0  0
   -1.2070    2.1000    3.3070 C   0  0  1  0  0  0  0  0  0  0  0  0
   -0.9370    0.9940    2.3760 N   0  0  0  0  0  0  0  0  0  0  0  0
   -1.5890   -0.1570    2.5050 C   0  0  0  0  0  0  0  0  0  0  0  0
   -2.4180   -0.2980    3.4030 O   0  0  0  0  0  0  0  0  0  0  0  0
   -1.3170   -1.2700    1.5680 C   0  0  0  0  0  0  0  0  0  0  0  0
   -2.0520   -1.3960    0.3840 C   0  0  0  0  0  0  0  0  0  0  0  0
   -1.7700   -2.4610   -0.4810 C   0  0  0  0  0  0  0  0  0  0  0  0
   -0.7610   -3.3670   -0.1340 C   0  0  0  0  0  0  0  0  0  0  0  0
   -0.0740   -3.2200    1.0070 N   0  0  0  0  0  0  0  0  0  0  0  0
   -0.3220   -2.2120    1.8550 C   0  0  0  0  0  0  0  0  0  0  0  0
   -0.2910    3.2320    2.8570 C   0  0  0  0  0  0  0  0  0  0  0  0
   -0.4280    4.3140    3.3910 O   0  0  0  0  0  0  0  0  0  0  0  0
    0.6670    3.1320    1.9110 N   0  0  0  0  0  0  0  0  0  0  0  0
    1.5320    4.2990    1.6370 C   0  0  1  0  0  0  0  0  0  0  0  0
    1.1240    5.0280    0.3190 C   0  0  0  0  0  0  0  0  0  0  0  0
    1.1690    4.0350   -0.8550 C   0  0  0  0  0  0  0  0  0  0  0  0
    0.1340    3.1100   -1.0360 C   0  0  0  0  0  0  0  0  0  0  0  0
    0.1640    2.2220   -2.1150 C   0  0  0  0  0  0  0  0  0  0  0  0
   -0.8490    1.3490   -2.3010 F   0  0  0  0  0  0  0  0  0  0  0  0
    1.2440    2.2390   -3.0010 C   0  0  0  0  0  0  0  0  0  0  0  0
    2.2930    3.1440   -2.8080 C   0  0  0  0  0  0  0  0  0  0  0  0
    3.3450    3.1480   -3.6540 F   0  0  0  0  0  0  0  0  0  0  0  0
    2.2520    4.0440   -1.7400 C   0  0  0  0  0  0  0  0  0  0  0  0
    3.0790    4.0570    1.6740 C   0  0  2  0  0  0  0  0  0  0  0  0
    3.5390    4.3150    3.0320 O   0  0  0  0  0  0  0  0  0  0  0  0
    3.3960    2.6010    1.1920 C   0  0  0  0  0  0  0  0  0  0  0  0
    4.8260    2.3670    0.8600 N   0  0  0  0  0  0  0  0  0  0  0  0
    5.0970    1.6410   -0.4000 C   0  0  0  0  0  0  0  0  0  0  0  0
    4.4920    0.2330   -0.2550 C   0  0  0  0  0  0  0  0  0  0  0  0
    3.2300   -0.0500   -0.7920 C   0  0  0  0  0  0  0  0  0  0  0  0
    2.6660   -1.3210   -0.6460 C   0  0  0  0  0  0  0  0  0  0  0  0
    3.3740   -2.3280    0.0150 C   0  0  0  0  0  0  0  0  0  0  0  0
    4.6540   -2.0750    0.5280 C   0  0  0  0  0  0  0  0  0  0  0  0
    5.4540   -3.2070    1.2020 C   0  0  0  0  0  0  0  0  0  0  0  0
    5.2300   -3.1790    2.5440 C   0  0  0  0  0  0  0  0  0  0  0  0
    5.1900   -0.7830    0.4110 C   0  0  0  0  0  0  0  0  0  0  0  0
   -7.3740    3.6180    6.3420 H   0  0  0  0  0  0  0  0  0  0  0  0
   -8.7150    3.9920    5.2380 H   0  0  0  0  0  0  0  0  0  0  0  0
   -7.1090    4.6980    4.9570 H   0  0  0  0  0  0  0  0  0  0  0  0
   -7.8000    1.7370    4.7940 H   0  0  0  0  0  0  0  0  0  0  0  0
   -7.5350    2.8170    3.4080 H   0  0  0  0  0  0  0  0  0  0  0  0
   -5.2270    3.2530    4.1910 H   0  0  0  0  0  0  0  0  0  0  0  0
   -5.4930    2.1730    5.5760 H   0  0  0  0  0  0  0  0  0  0  0  0
   -5.6520    1.3700    2.6410 H   0  0  0  0  0  0  0  0  0  0  0  0
   -5.8660   -0.2660    5.2030 H   0  0  0  0  0  0  0  0  0  0  0  0
   -5.8650   -0.9230    3.5520 H   0  0  0  0  0  0  0  0  0  0  0  0
   -7.9080    0.3780    3.0350 H   0  0  0  0  0  0  0  0  0  0  0  0
   -7.9080    1.0340    4.6860 H   0  0  0  0  0  0  0  0  0  0  0  0
   -8.1200   -1.9130    3.9460 H   0  0  0  0  0  0  0  0  0  0  0  0
   -9.4600   -0.8820    4.4920 H   0  0  0  0  0  0  0  0  0  0  0  0
   -8.1200   -1.2560    5.5970 H   0  0  0  0  0  0  0  0  0  0  0  0
   -2.9810    2.5450    2.1740 H   0  0  0  0  0  0  0  0  0  0  0  0
   -2.9810    3.2010    3.8250 H   0  0  0  0  0  0  0  0  0  0  0  0
   -0.9520    1.8080    4.3240 H   0  0  0  0  0  0  0  0  0  0  0  0
   -0.2560    1.1100    1.6390 H   0  0  0  0  0  0  0  0  0  0  0  0
   -2.8250   -0.6830    0.1400 H   0  0  0  0  0  0  0  0  0  0  0  0
   -2.3220   -2.5810   -1.4020 H   0  0  0  0  0  0  0  0  0  0  0  0
   -0.5330   -4.1920   -0.7920 H   0  0  0  0  0  0  0  0  0  0  0  0
    0.2520   -2.1250    2.7660 H   0  0  0  0  0  0  0  0  0  0  0  0
    0.7910    2.2710    1.3970 H   0  0  0  0  0  0  0  0  0  0  0  0
    1.3360    5.0150    2.4330 H   0  0  0  0  0  0  0  0  0  0  0  0
    1.8890    5.7770    0.1250 H   0  0  0  0  0  0  0  0  0  0  0  0
    0.1030    5.3870    0.4300 H   0  0  0  0  0  0  0  0  0  0  0  0
   -0.6910    3.0820   -0.3390 H   0  0  0  0  0  0  0  0  0  0  0  0
    1.2690    1.5530   -3.8350 H   0  0  0  0  0  0  0  0  0  0  0  0
    3.0580    4.7480   -1.5980 H   0  0  0  0  0  0  0  0  0  0  0  0
    3.5510    4.7560    0.9870 H   0  0  0  0  0  0  0  0  0  0  0  0
    2.7580    4.4220    3.5970 H   0  0  0  0  0  0  0  0  0  0  0  0
    2.8510    2.4730    0.2590 H   0  0  0  0  0  0  0  0  0  0  0  0
    3.1150    1.9230    1.9950 H   0  0  0  0  0  0  0  0  0  0  0  0
    5.1750    1.7670    1.5940 H   0  0  0  0  0  0  0  0  0  0  0  0
    6.1760    1.5220   -0.4780 H   0  0  0  0  0  0  0  0  0  0  0  0
    4.5990    2.1490   -1.2230 H   0  0  0  0  0  0  0  0  0  0  0  0
    2.6880    0.7190   -1.3230 H   0  0  0  0  0  0  0  0  0  0  0  0
    1.6830   -1.5240   -1.0440 H   0  0  0  0  0  0  0  0  0  0  0  0
    2.9330   -3.3070    0.1310 H   0  0  0  0  0  0  0  0  0  0  0  0
    6.5080   -2.9790    1.0540 H   0  0  0  0  0  0  0  0  0  0  0  0
    5.1130   -4.1510    0.7830 H   0  0  0  0  0  0  0  0  0  0  0  0
    4.1600   -3.1750    2.7420 H   0  0  0  0  0  0  0  0  0  0  0  0
    5.6180   -2.2290    2.9060 H   0  0  0  0  0  0  0  0  0  0  0  0
    5.7350   -4.0350    2.9870 H   0  0  0  0  0  0  0  0  0  0  0  0
    6.1570   -0.5680    0.8420 H   0  0  0  0  0  0  0  0  0  0  0  0
  1 48  1  0  0  0  0
  1 49  1  0  0  0  0
  1 50  1  0  0  0  0
  1  2  1  0  0  0  0
  2 51  1  0  0  0  0
  2 52  1  0  0  0  0
  2  3  1  0  0  0  0
  3 53  1  0  0  0  0
  3 54  1  0  0  0  0
  3  4  1  0  0  0  0
  4 55  1  0  0  0  0
  4  5  1  0  0  0  0
  5 56  1  0  0  0  0
  5 57  1  0  0  0  0
  5  6  1  0  0  0  0
  6 58  1  0  0  0  0
  6 59  1  0  0  0  0
  6  7  1  0  0  0  0
  7 60  1  0  0  0  0
  7 61  1  0  0  0  0
  7 62  1  0  0  0  0
  4  8  1  0  0  0  0
  8  9  2  0  0  0  0
  8 10  2  0  0  0  0
  8 11  1  0  0  0  0
 11 63  1  0  0  0  0
 11 64  1  0  0  0  0
 11 12  1  0  0  0  0
 12 65  1  0  0  0  0
 12 13  1  0  0  0  0
 13 66  1  0  0  0  0
 13 14  1  0  0  0  0
 14 15  2  0  0  0  0
 14 16  1  0  0  0  0
 16 17  2  0  0  0  0
 17 67  1  0  0  0  0
 17 18  1  0  0  0  0
 18 68  1  0  0  0  0
 18 19  2  0  0  0  0
 19 69  1  0  0  0  0
 19 20  1  0  0  0  0
 20 21  2  0  0  0  0
 21 16  1  0  0  0  0
 21 70  1  0  0  0  0
 12 22  1  0  0  0  0
 22 23  2  0  0  0  0
 22 24  1  0  0  0  0
 24 71  1  0  0  0  0
 24 25  1  0  0  0  0
 25 72  1  0  0  0  0
 25 26  1  0  0  0  0
 26 73  1  0  0  0  0
 26 74  1  0  0  0  0
 26 27  1  0  0  0  0
 27 28  2  0  0  0  0
 28 75  1  0  0  0  0
 28 29  1  0  0  0  0
 29 30  1  0  0  0  0
 29 31  2  0  0  0  0
 31 76  1  0  0  0  0
 31 32  1  0  0  0  0
 32 33  1  0  0  0  0
 32 34  2  0  0  0  0
 34 27  1  0  0  0  0
 34 77  1  0  0  0  0
 25 35  1  0  0  0  0
 35 78  1  0  0  0  0
 35 36  1  0  0  0  0
 36 79  1  0  0  0  0
 35 37  1  0  0  0  0
 37 80  1  0  0  0  0
 37 81  1  0  0  0  0
 37 38  1  0  0  0  0
 38 82  1  0  0  0  0
 38 39  1  0  0  0  0
 39 83  1  0  0  0  0
 39 84  1  0  0  0  0
 39 40  1  0  0  0  0
 40 41  2  0  0  0  0
 41 85  1  0  0  0  0
 41 42  1  0  0  0  0
 42 86  1  0  0  0  0
 42 43  2  0  0  0  0
 43 87  1  0  0  0  0
 43 44  1  0  0  0  0
 44 45  1  0  0  0  0
 45 88  1  0  0  0  0
 45 89  1  0  0  0  0
 45 46  1  0  0  0  0
 46 90  1  0  0  0  0
 46 91  1  0  0  0  0
 46 92  1  0  0  0  0
 44 47  2  0  0  0  0
 47 40  1  0  0  0  0
 47 93  1  0  0  0  0
M  END
>  <LOGBIO>
9.0000

>  <PRED_LOGBIO>
7.9600

>  <XV_RES>
1.2920

>  <WHL_TMPL>
1

>  <ANCH>
22-46;65-67

$$$$
ROW48
  -MTS-   01071500203D 0   0.00000     0.00000     0

 83 85  0  0  1  0  0  0  0  0999 V2000
   -1.4070   -3.2050    2.2480 C   0  0  0  0  0  0  0  0  0  0  0  0
   -2.4020   -2.0780    2.5130 C   0  0  0  0  0  0  0  0  0  0  0  0
   -2.3350   -1.6760    3.9860 C   0  0  0  0  0  0  0  0  0  0  0  0
   -3.2930   -0.5900    4.2410 N   0  0  0  0  0  0  0  0  0  0  0  0
   -4.1250   -0.0710    3.1460 C   0  0  0  0  0  0  0  0  0  0  0  0
   -3.7990   -0.8260    1.8580 C   0  0  0  0  0  0  0  0  0  0  0  0
   -4.6630   -0.2870    0.7210 C   0  0  0  0  0  0  0  0  0  0  0  0
   -3.4070   -0.0780    5.4630 C   0  0  0  0  0  0  0  0  0  0  0  0
   -3.2680   -0.7960    6.4420 O   0  0  0  0  0  0  0  0  0  0  0  0
   -3.7020    1.3620    5.6370 C   0  0  0  0  0  0  0  0  0  0  0  0
   -2.8350    2.3230    5.1060 C   0  0  0  0  0  0  0  0  0  0  0  0
   -3.1140    3.6850    5.2710 C   0  0  0  0  0  0  0  0  0  0  0  0
   -2.1780    4.7230    4.6990 C   0  0  0  0  0  0  0  0  0  0  0  0
   -4.2610    4.0850    5.9670 C   0  0  0  0  0  0  0  0  0  0  0  0
   -5.1290    3.1240    6.4970 C   0  0  0  0  0  0  0  0  0  0  0  0
   -4.8500    1.7620    6.3330 C   0  0  0  0  0  0  0  0  0  0  0  0
   -6.3420    3.5470    7.2320 C   0  0  0  0  0  0  0  0  0  0  0  0
   -7.3990    3.7190    6.6280 O   0  0  0  0  0  0  0  0  0  0  0  0
   -6.2890    3.7400    8.5470 N   0  0  0  0  0  0  0  0  0  0  0  0
   -7.4930    4.1600    9.2780 C   0  0  1  0  0  0  0  0  0  0  0  0
   -7.9820    5.4990    8.7270 C   0  0  0  0  0  0  0  0  0  0  0  0
   -9.2190    5.9310    9.4770 C   0  0  0  0  0  0  0  0  0  0  0  0
  -10.4850    5.5470    9.0190 C   0  0  0  0  0  0  0  0  0  0  0  0
  -11.6320    5.9470    9.7140 C   0  0  0  0  0  0  0  0  0  0  0  0
  -12.8530    5.5760    9.2730 F   0  0  0  0  0  0  0  0  0  0  0  0
  -11.5140    6.7310   10.8680 C   0  0  0  0  0  0  0  0  0  0  0  0
  -10.2480    7.1150   11.3260 C   0  0  0  0  0  0  0  0  0  0  0  0
  -10.1330    7.8720   12.4380 F   0  0  0  0  0  0  0  0  0  0  0  0
   -9.1010    6.7150   10.6300 C   0  0  0  0  0  0  0  0  0  0  0  0
   -7.1630    4.3100   10.7620 C   0  0  2  0  0  0  0  0  0  0  0  0
   -6.1390    5.2950   10.9250 O   0  0  0  0  0  0  0  0  0  0  0  0
   -8.4150    4.7470   11.5210 C   0  0  1  0  0  0  0  0  0  0  0  0
   -9.1970    3.5110   12.0000 C   0  0  0  0  0  0  0  0  0  0  0  0
  -10.4240    3.9070   12.8420 C   0  0  2  0  0  0  0  0  0  0  0  0
  -10.0390    4.9000   13.9540 C   0  0  0  0  0  0  0  0  0  0  0  0
   -9.2210    6.0780   13.3930 C   0  0  0  0  0  0  0  0  0  0  0  0
   -8.0410    5.6070   12.6540 N   0  0  0  0  0  0  0  0  0  0  0  0
  -10.9870    2.7340   13.4340 O   0  0  0  0  0  0  0  0  0  0  0  0
  -10.4180    2.4560   14.7160 C   0  0  0  0  0  0  0  0  0  0  0  0
  -11.0580    1.1960   15.2940 C   0  0  0  0  0  0  0  0  0  0  0  0
   -1.6560   -4.0620    2.8710 H   0  0  0  0  0  0  0  0  0  0  0  0
   -1.4550   -3.4920    1.2000 H   0  0  0  0  0  0  0  0  0  0  0  0
   -0.4020   -2.8640    2.4860 H   0  0  0  0  0  0  0  0  0  0  0  0
   -3.4080   -2.4190    2.2760 H   0  0  0  0  0  0  0  0  0  0  0  0
   -2.1530   -1.2210    1.8910 H   0  0  0  0  0  0  0  0  0  0  0  0
   -1.3290   -1.3350    4.2230 H   0  0  0  0  0  0  0  0  0  0  0  0
   -2.5830   -2.5330    4.6080 H   0  0  0  0  0  0  0  0  0  0  0  0
   -5.1750   -0.2100    3.3920 H   0  0  0  0  0  0  0  0  0  0  0  0
   -3.9210    0.9880    3.0070 H   0  0  0  0  0  0  0  0  0  0  0  0
   -2.7490   -0.6870    1.6120 H   0  0  0  0  0  0  0  0  0  0  0  0
   -4.0030   -1.8860    1.9970 H   0  0  0  0  0  0  0  0  0  0  0  0
   -4.4600    0.7720    0.5820 H   0  0  0  0  0  0  0  0  0  0  0  0
   -4.4310   -0.8250   -0.1970 H   0  0  0  0  0  0  0  0  0  0  0  0
   -5.7140   -0.4260    0.9670 H   0  0  0  0  0  0  0  0  0  0  0  0
   -1.9500    2.0150    4.5700 H   0  0  0  0  0  0  0  0  0  0  0  0
   -2.2100    5.6190    5.3140 H   0  0  0  0  0  0  0  0  0  0  0  0
   -2.4860    4.9690    3.6840 H   0  0  0  0  0  0  0  0  0  0  0  0
   -1.1640    4.3280    4.6840 H   0  0  0  0  0  0  0  0  0  0  0  0
   -4.4770    5.1360    6.0940 H   0  0  0  0  0  0  0  0  0  0  0  0
   -5.5190    1.0200    6.7420 H   0  0  0  0  0  0  0  0  0  0  0  0
   -5.4210    3.5990    9.0440 H   0  0  0  0  0  0  0  0  0  0  0  0
   -8.2730    3.4110    9.1540 H   0  0  0  0  0  0  0  0  0  0  0  0
   -8.2170    5.3920    7.6700 H   0  0  0  0  0  0  0  0  0  0  0  0
   -7.2030    6.2490    8.8510 H   0  0  0  0  0  0  0  0  0  0  0  0
  -10.5770    4.9420    8.1290 H   0  0  0  0  0  0  0  0  0  0  0  0
  -12.3990    7.0400   11.4040 H   0  0  0  0  0  0  0  0  0  0  0  0
   -8.1240    7.0110   10.9840 H   0  0  0  0  0  0  0  0  0  0  0  0
   -6.8150    3.3570   11.1540 H   0  0  0  0  0  0  0  0  0  0  0  0
   -5.9110    5.4090   11.8610 H   0  0  0  0  0  0  0  0  0  0  0  0
   -9.0130    5.3110   10.8080 H   0  0  0  0  0  0  0  0  0  0  0  0
   -8.5410    2.8760   12.5930 H   0  0  0  0  0  0  0  0  0  0  0  0
   -9.5200    2.9310   11.1380 H   0  0  0  0  0  0  0  0  0  0  0  0
  -11.1680    4.3670   12.1940 H   0  0  0  0  0  0  0  0  0  0  0  0
   -9.4560    4.3840   14.7140 H   0  0  0  0  0  0  0  0  0  0  0  0
  -10.9410    5.2790   14.4290 H   0  0  0  0  0  0  0  0  0  0  0  0
   -9.8490    6.6720   12.7320 H   0  0  0  0  0  0  0  0  0  0  0  0
   -8.9020    6.7090   14.2200 H   0  0  0  0  0  0  0  0  0  0  0  0
   -7.5180    6.4020   12.3150 H   0  0  0  0  0  0  0  0  0  0  0  0
   -9.3460    2.3030   14.6130 H   0  0  0  0  0  0  0  0  0  0  0  0
  -10.6020    3.2950   15.3840 H   0  0  0  0  0  0  0  0  0  0  0  0
  -10.8740    0.3570   14.6260 H   0  0  0  0  0  0  0  0  0  0  0  0
  -10.6250    0.9850   16.2700 H   0  0  0  0  0  0  0  0  0  0  0  0
  -12.1300    1.3490   15.3980 H   0  0  0  0  0  0  0  0  0  0  0  0
  1 41  1  0  0  0  0
  1 42  1  0  0  0  0
  1 43  1  0  0  0  0
  1  2  1  0  0  0  0
  2 44  1  0  0  0  0
  2 45  1  0  0  0  0
  2  3  1  0  0  0  0
  3 46  1  0  0  0  0
  3 47  1  0  0  0  0
  3  4  1  0  0  0  0
  4  5  1  0  0  0  0
  5 48  1  0  0  0  0
  5 49  1  0  0  0  0
  5  6  1  0  0  0  0
  6 50  1  0  0  0  0
  6 51  1  0  0  0  0
  6  7  1  0  0  0  0
  7 52  1  0  0  0  0
  7 53  1  0  0  0  0
  7 54  1  0  0  0  0
  4  8  1  0  0  0  0
  8  9  2  0  0  0  0
  8 10  1  0  0  0  0
 10 11  2  0  0  0  0
 11 55  1  0  0  0  0
 11 12  1  0  0  0  0
 12 13  1  0  0  0  0
 13 56  1  0  0  0  0
 13 57  1  0  0  0  0
 13 58  1  0  0  0  0
 12 14  2  0  0  0  0
 14 59  1  0  0  0  0
 14 15  1  0  0  0  0
 15 16  2  0  0  0  0
 16 10  1  0  0  0  0
 16 60  1  0  0  0  0
 15 17  1  0  0  0  0
 17 18  2  0  0  0  0
 17 19  1  0  0  0  0
 19 61  1  0  0  0  0
 19 20  1  0  0  0  0
 20 62  1  0  0  0  0
 20 21  1  0  0  0  0
 21 63  1  0  0  0  0
 21 64  1  0  0  0  0
 21 22  1  0  0  0  0
 22 23  2  0  0  0  0
 23 65  1  0  0  0  0
 23 24  1  0  0  0  0
 24 25  1  0  0  0  0
 24 26  2  0  0  0  0
 26 66  1  0  0  0  0
 26 27  1  0  0  0  0
 27 28  1  0  0  0  0
 27 29  2  0  0  0  0
 29 22  1  0  0  0  0
 29 67  1  0  0  0  0
 20 30  1  0  0  0  0
 30 68  1  0  0  0  0
 30 31  1  0  0  0  0
 31 69  1  0  0  0  0
 30 32  1  0  0  0  0
 32 70  1  0  0  0  0
 32 33  1  0  0  0  0
 33 71  1  0  0  0  0
 33 72  1  0  0  0  0
 33 34  1  0  0  0  0
 34 73  1  0  0  0  0
 34 35  1  0  0  0  0
 35 74  1  0  0  0  0
 35 75  1  0  0  0  0
 35 36  1  0  0  0  0
 36 76  1  0  0  0  0
 36 77  1  0  0  0  0
 36 37  1  0  0  0  0
 37 32  1  0  0  0  0
 37 78  1  0  0  0  0
 34 38  1  0  0  0  0
 38 39  1  0  0  0  0
 39 79  1  0  0  0  0
 39 80  1  0  0  0  0
 39 40  1  0  0  0  0
 40 81  1  0  0  0  0
 40 82  1  0  0  0  0
 40 83  1  0  0  0  0
M  END
>  <LOGBIO>
6.9700

>  <PRED_LOGBIO>
6.8400

>  <XV_RES>
0.1200

>  <WHL_TMPL>
2

>  <ANCH>
41-53;22-23

$$$$
ROW49
  -MTS-   01071500203D 0   0.00000     0.00000     0

 79 83  0  0  1  0  0  0  0  0999 V2000
   -5.1320    0.8080    5.7090 C   0  0  0  0  0  0  0  0  0  0  0  0
   -4.2230    1.7590    4.9360 C   0  0  0  0  0  0  0  0  0  0  0  0
   -3.7720    1.0960    3.6570 C   0  0  0  0  0  0  0  0  0  0  0  0
   -4.3830   -0.0830    3.4810 C   0  0  0  0  0  0  0  0  0  0  0  0
   -3.4720   -1.0440    3.1290 N   0  0  0  0  0  0  0  0  0  0  0  0
   -3.7420   -2.4660    3.3850 C   0  0  0  0  0  0  0  0  0  0  0  0
   -3.3350   -3.4840    2.3030 C   0  0  0  0  0  0  0  0  0  0  0  0
   -1.5380   -3.6020    2.1260 S   0  0  0  0  0  0  0  0  0  0  0  0
   -1.3300   -4.3000    0.8950 O   0  0  0  0  0  0  0  0  0  0  0  0
   -1.0290   -4.3070    3.2610 O   0  0  0  0  0  0  0  0  0  0  0  0
   -0.6490   -2.1040    1.9560 N   0  0  0  0  0  0  0  0  0  0  0  0
    0.4100   -2.0150    0.9400 C   0  0  0  0  0  0  0  0  0  0  0  0
   -0.9200   -0.9760    2.7660 C   0  0  0  0  0  0  0  0  0  0  0  0
    0.2020   -0.1390    2.7890 C   0  0  0  0  0  0  0  0  0  0  0  0
    0.0580    1.2150    3.1160 C   0  0  0  0  0  0  0  0  0  0  0  0
   -1.2070    1.7310    3.4210 C   0  0  0  0  0  0  0  0  0  0  0  0
   -2.3290    0.8940    3.3980 C   0  0  0  0  0  0  0  0  0  0  0  0
   -2.1850   -0.4600    3.0700 C   0  0  0  0  0  0  0  0  0  0  0  0
    1.2440    2.1000    3.1410 C   0  0  0  0  0  0  0  0  0  0  0  0
    1.2970    3.0350    3.9380 O   0  0  0  0  0  0  0  0  0  0  0  0
    2.2530    1.8840    2.3010 N   0  0  0  0  0  0  0  0  0  0  0  0
    3.4300    2.7630    2.3250 C   0  0  1  0  0  0  0  0  0  0  0  0
    3.0010    4.1990    2.0250 C   0  0  0  0  0  0  0  0  0  0  0  0
    4.2110    5.1020    2.0500 C   0  0  0  0  0  0  0  0  0  0  0  0
    4.9430    5.3240    0.8780 C   0  0  0  0  0  0  0  0  0  0  0  0
    6.0640    6.1620    0.9010 C   0  0  0  0  0  0  0  0  0  0  0  0
    6.4540    6.7760    2.0970 C   0  0  0  0  0  0  0  0  0  0  0  0
    5.7230    6.5540    3.2690 C   0  0  0  0  0  0  0  0  0  0  0  0
    4.6010    5.7170    3.2460 C   0  0  0  0  0  0  0  0  0  0  0  0
    4.4330    2.3010    1.2690 C   0  0  2  0  0  0  0  0  0  0  0  0
    3.8240    2.3560   -0.0240 O   0  0  0  0  0  0  0  0  0  0  0  0
    5.6570    3.2140    1.2940 C   0  0  0  0  0  0  0  0  0  0  0  0
    6.6220    2.7690    0.2780 N   0  0  0  0  0  0  0  0  0  0  0  0
    7.8000    3.6480    0.3020 C   0  0  0  0  0  0  0  0  0  0  0  0
    8.8480    3.0950    1.2860 C   0  0  0  0  0  0  0  0  0  0  0  0
   10.1290    3.9500    1.2830 C   0  0  0  0  0  0  0  0  0  0  0  0
   10.7090    4.0900   -0.1370 C   0  0  0  0  0  0  0  0  0  0  0  0
    9.6610    4.6430   -1.1200 C   0  0  0  0  0  0  0  0  0  0  0  0
    8.3800    3.7890   -1.1170 C   0  0  0  0  0  0  0  0  0  0  0  0
   -6.0010    0.5630    5.1010 H   0  0  0  0  0  0  0  0  0  0  0  0
   -5.4580    1.2850    6.6310 H   0  0  0  0  0  0  0  0  0  0  0  0
   -4.5870   -0.1030    5.9450 H   0  0  0  0  0  0  0  0  0  0  0  0
   -4.7690    2.6700    4.7000 H   0  0  0  0  0  0  0  0  0  0  0  0
   -3.3540    2.0040    5.5440 H   0  0  0  0  0  0  0  0  0  0  0  0
   -5.4430   -0.2520    3.6000 H   0  0  0  0  0  0  0  0  0  0  0  0
   -4.8260   -2.5400    3.4460 H   0  0  0  0  0  0  0  0  0  0  0  0
   -3.2200   -2.7460    4.2970 H   0  0  0  0  0  0  0  0  0  0  0  0
   -3.7090   -3.0910    1.3600 H   0  0  0  0  0  0  0  0  0  0  0  0
   -3.6740   -4.4730    2.6020 H   0  0  0  0  0  0  0  0  0  0  0  0
    0.8180   -1.0060    0.9290 H   0  0  0  0  0  0  0  0  0  0  0  0
   -0.0040   -2.2490   -0.0380 H   0  0  0  0  0  0  0  0  0  0  0  0
    1.2010   -2.7230    1.1780 H   0  0  0  0  0  0  0  0  0  0  0  0
    1.1780   -0.5370    2.5540 H   0  0  0  0  0  0  0  0  0  0  0  0
   -1.3170    2.7750    3.6730 H   0  0  0  0  0  0  0  0  0  0  0  0
    2.2090    1.1160    1.6460 H   0  0  0  0  0  0  0  0  0  0  0  0
    3.8940    2.7210    3.3080 H   0  0  0  0  0  0  0  0  0  0  0  0
    2.2870    4.5280    2.7770 H   0  0  0  0  0  0  0  0  0  0  0  0
    2.5370    4.2410    1.0420 H   0  0  0  0  0  0  0  0  0  0  0  0
    4.6420    4.8500   -0.0450 H   0  0  0  0  0  0  0  0  0  0  0  0
    6.6290    6.3330   -0.0040 H   0  0  0  0  0  0  0  0  0  0  0  0
    7.3200    7.4220    2.1140 H   0  0  0  0  0  0  0  0  0  0  0  0
    6.0240    7.0280    4.1920 H   0  0  0  0  0  0  0  0  0  0  0  0
    4.0360    5.5450    4.1510 H   0  0  0  0  0  0  0  0  0  0  0  0
    4.7390    1.2790    1.4820 H   0  0  0  0  0  0  0  0  0  0  0  0
    4.4420    2.0660   -0.7120 H   0  0  0  0  0  0  0  0  0  0  0  0
    6.1210    3.1720    2.2770 H   0  0  0  0  0  0  0  0  0  0  0  0
    5.3520    4.2370    1.0810 H   0  0  0  0  0  0  0  0  0  0  0  0
    6.1920    2.8080   -0.6350 H   0  0  0  0  0  0  0  0  0  0  0  0
    7.4350    4.6120    0.6520 H   0  0  0  0  0  0  0  0  0  0  0  0
    9.0960    2.0710    1.0150 H   0  0  0  0  0  0  0  0  0  0  0  0
    8.4280    3.0770    2.2900 H   0  0  0  0  0  0  0  0  0  0  0  0
    9.9080    4.9370    1.6830 H   0  0  0  0  0  0  0  0  0  0  0  0
   10.8720    3.4920    1.9330 H   0  0  0  0  0  0  0  0  0  0  0  0
   11.0550    3.1200   -0.4850 H   0  0  0  0  0  0  0  0  0  0  0  0
   11.5690    4.7560   -0.1130 H   0  0  0  0  0  0  0  0  0  0  0  0
    9.4130    5.6670   -0.8490 H   0  0  0  0  0  0  0  0  0  0  0  0
   10.0800    4.6620   -2.1240 H   0  0  0  0  0  0  0  0  0  0  0  0
    8.6010    2.8020   -1.5170 H   0  0  0  0  0  0  0  0  0  0  0  0
    7.6370    4.2470   -1.7670 H   0  0  0  0  0  0  0  0  0  0  0  0
  1 40  1  0  0  0  0
  1 41  1  0  0  0  0
  1 42  1  0  0  0  0
  1  2  1  0  0  0  0
  2 43  1  0  0  0  0
  2 44  1  0  0  0  0
  2  3  1  0  0  0  0
  3  4  2  0  0  0  0
  4 45  1  0  0  0  0
  4  5  1  0  0  0  0
  5  6  1  0  0  0  0
  6 46  1  0  0  0  0
  6 47  1  0  0  0  0
  6  7  1  0  0  0  0
  7 48  1  0  0  0  0
  7 49  1  0  0  0  0
  7  8  1  0  0  0  0
  8  9  2  0  0  0  0
  8 10  2  0  0  0  0
  8 11  1  0  0  0  0
 11 12  1  0  0  0  0
 12 50  1  0  0  0  0
 12 51  1  0  0  0  0
 12 52  1  0  0  0  0
 11 13  1  0  0  0  0
 13 14  2  0  0  0  0
 14 53  1  0  0  0  0
 14 15  1  0  0  0  0
 15 16  2  0  0  0  0
 16 54  1  0  0  0  0
 16 17  1  0  0  0  0
 17  3  1  0  0  0  0
 17 18  2  0  0  0  0
 18  5  1  0  0  0  0
 18 13  1  0  0  0  0
 15 19  1  0  0  0  0
 19 20  2  0  0  0  0
 19 21  1  0  0  0  0
 21 55  1  0  0  0  0
 21 22  1  0  0  0  0
 22 56  1  0  0  0  0
 22 23  1  0  0  0  0
 23 57  1  0  0  0  0
 23 58  1  0  0  0  0
 23 24  1  0  0  0  0
 24 25  2  0  0  0  0
 25 59  1  0  0  0  0
 25 26  1  0  0  0  0
 26 60  1  0  0  0  0
 26 27  2  0  0  0  0
 27 61  1  0  0  0  0
 27 28  1  0  0  0  0
 28 62  1  0  0  0  0
 28 29  2  0  0  0  0
 29 24  1  0  0  0  0
 29 63  1  0  0  0  0
 22 30  1  0  0  0  0
 30 64  1  0  0  0  0
 30 31  1  0  0  0  0
 31 65  1  0  0  0  0
 30 32  1  0  0  0  0
 32 66  1  0  0  0  0
 32 67  1  0  0  0  0
 32 33  1  0  0  0  0
 33 68  1  0  0  0  0
 33 34  1  0  0  0  0
 34 69  1  0  0  0  0
 34 35  1  0  0  0  0
 35 70  1  0  0  0  0
 35 71  1  0  0  0  0
 35 36  1  0  0  0  0
 36 72  1  0  0  0  0
 36 73  1  0  0  0  0
 36 37  1  0  0  0  0
 37 74  1  0  0  0  0
 37 75  1  0  0  0  0
 37 38  1  0  0  0  0
 38 76  1  0  0  0  0
 38 77  1  0  0  0  0
 38 39  1  0  0  0  0
 39 34  1  0  0  0  0
 39 78  1  0  0  0  0
 39 79  1  0  0  0  0
M  END
>  <LOGBIO>
7.0300

>  <PRED_LOGBIO>
7.7400

>  <XV_RES>
-0.8450

>  <WHL_TMPL>
2

>  <ANCH>
35-54;26-21

$$$$
ROW50
  -MTS-   01071500203D 0   0.00000     0.00000     0

 85 88  0  0  1  0  0  0  0  0999 V2000
   10.5650    0.3680    0.4630 C   0  0  0  0  0  0  0  0  0  0  0  0
   10.0500    1.8000    0.5720 C   0  0  0  0  0  0  0  0  0  0  0  0
    8.8930    1.9920   -0.3790 C   0  0  0  0  0  0  0  0  0  0  0  0
    9.1290    2.4250   -1.6890 C   0  0  0  0  0  0  0  0  0  0  0  0
    8.0560    2.6040   -2.5710 C   0  0  0  0  0  0  0  0  0  0  0  0
    6.7480    2.3490   -2.1430 C   0  0  0  0  0  0  0  0  0  0  0  0
    5.7630    2.5500   -3.0740 O   0  0  0  0  0  0  0  0  0  0  0  0
    4.5840    1.7720   -2.8510 C   0  0  0  0  0  0  0  0  0  0  0  0
    4.7340    0.2780   -3.1920 C   0  0  0  0  0  0  0  0  0  0  0  0
    3.5010    0.3740   -4.1100 C   0  0  0  0  0  0  0  0  0  0  0  0
    3.5160    1.9060   -3.9520 C   0  0  0  0  0  0  0  0  0  0  0  0
    4.0250    2.0130   -1.4370 C   0  0  0  0  0  0  0  0  0  0  0  0
    5.0950    1.6460   -0.3920 C   0  0  2  0  0  0  0  0  0  0  0  0
    4.8260    2.3670    0.8600 N   0  0  0  0  0  0  0  0  0  0  0  0
    3.3960    2.6010    1.1920 C   0  0  0  0  0  0  0  0  0  0  0  0
    3.0790    4.0570    1.6740 C   0  0  1  0  0  0  0  0  0  0  0  0
    3.5390    4.3150    3.0320 O   0  0  0  0  0  0  0  0  0  0  0  0
    1.5320    4.2990    1.6370 C   0  0  2  0  0  0  0  0  0  0  0  0
    1.1240    5.0280    0.3190 C   0  0  0  0  0  0  0  0  0  0  0  0
    1.1690    4.0350   -0.8550 C   0  0  0  0  0  0  0  0  0  0  0  0
    0.1340    3.1100   -1.0360 C   0  0  0  0  0  0  0  0  0  0  0  0
    0.1640    2.2220   -2.1150 C   0  0  0  0  0  0  0  0  0  0  0  0
    1.2440    2.2390   -3.0010 C   0  0  0  0  0  0  0  0  0  0  0  0
    2.2930    3.1440   -2.8080 C   0  0  0  0  0  0  0  0  0  0  0  0
    3.4700    3.1480   -3.7540 C   0  0  0  0  0  0  0  0  0  0  0  0
    4.5290    2.2010   -3.2440 C   0  0  0  0  0  0  0  0  0  0  0  0
    5.6710    2.0410   -3.9270 C   0  0  0  0  0  0  0  0  0  0  0  0
    2.2520    4.0440   -1.7400 C   0  0  0  0  0  0  0  0  0  0  0  0
    0.6670    3.1320    1.9110 N   0  0  0  0  0  0  0  0  0  0  0  0
   -0.2910    3.2320    2.8570 C   0  0  0  0  0  0  0  0  0  0  0  0
   -0.4280    4.3140    3.3910 O   0  0  0  0  0  0  0  0  0  0  0  0
   -1.2070    2.1000    3.3070 C   0  0  0  0  0  0  0  0  0  0  0  0
   -2.7120    2.3450    3.2100 C   0  0  0  0  0  0  0  0  0  0  0  0
   -3.4620    1.1080    3.7010 C   0  0  0  0  0  0  0  0  0  0  0  0
   -4.9670    1.3530    3.6040 C   0  0  0  0  0  0  0  0  0  0  0  0
   -5.7090    0.1310    4.0900 C   0  0  0  0  0  0  0  0  0  0  0  0
   -7.0490    0.1180    4.0950 C   0  0  0  0  0  0  0  0  0  0  0  0
    6.5120    1.9160   -0.8330 C   0  0  0  0  0  0  0  0  0  0  0  0
    7.5850    1.7370    0.0490 C   0  0  0  0  0  0  0  0  0  0  0  0
    9.7670   -0.3260    0.7180 H   0  0  0  0  0  0  0  0  0  0  0  0
   11.3990    0.2290    1.1490 H   0  0  0  0  0  0  0  0  0  0  0  0
   10.8980    0.1780   -0.5550 H   0  0  0  0  0  0  0  0  0  0  0  0
    9.7170    1.9890    1.5900 H   0  0  0  0  0  0  0  0  0  0  0  0
   10.8480    2.4930    0.3170 H   0  0  0  0  0  0  0  0  0  0  0  0
   10.1380    2.6220   -2.0200 H   0  0  0  0  0  0  0  0  0  0  0  0
    8.2380    2.9380   -3.5820 H   0  0  0  0  0  0  0  0  0  0  0  0
    5.6560    0.0360   -3.7170 H   0  0  0  0  0  0  0  0  0  0  0  0
    4.5980   -0.3850   -2.3400 H   0  0  0  0  0  0  0  0  0  0  0  0
    3.6820    0.0350   -5.1280 H   0  0  0  0  0  0  0  0  0  0  0  0
    2.6110   -0.1020   -3.7040 H   0  0  0  0  0  0  0  0  0  0  0  0
    3.8590    2.4370   -4.8370 H   0  0  0  0  0  0  0  0  0  0  0  0
    2.5730    2.3210   -3.6020 H   0  0  0  0  0  0  0  0  0  0  0  0
    3.7550    3.0610   -1.3270 H   0  0  0  0  0  0  0  0  0  0  0  0
    3.1430    1.3950   -1.2860 H   0  0  0  0  0  0  0  0  0  0  0  0
    4.9920    0.5970   -0.1200 H   0  0  0  0  0  0  0  0  0  0  0  0
    5.2230    3.2860    0.7280 H   0  0  0  0  0  0  0  0  0  0  0  0
    3.1800    1.9550    2.0410 H   0  0  0  0  0  0  0  0  0  0  0  0
    2.8020    2.4170    0.2990 H   0  0  0  0  0  0  0  0  0  0  0  0
    3.5510    4.7560    0.9860 H   0  0  0  0  0  0  0  0  0  0  0  0
    2.7580    4.4220    3.5970 H   0  0  0  0  0  0  0  0  0  0  0  0
    1.3360    5.0140    2.4330 H   0  0  0  0  0  0  0  0  0  0  0  0
    1.8890    5.7770    0.1250 H   0  0  0  0  0  0  0  0  0  0  0  0
    0.1030    5.3870    0.4300 H   0  0  0  0  0  0  0  0  0  0  0  0
   -0.6910    3.0820   -0.3390 H   0  0  0  0  0  0  0  0  0  0  0  0
   -0.6460    1.5240   -2.2640 H   0  0  0  0  0  0  0  0  0  0  0  0
    1.2690    1.5530   -3.8350 H   0  0  0  0  0  0  0  0  0  0  0  0
    3.8820    4.1530   -3.8160 H   0  0  0  0  0  0  0  0  0  0  0  0
    3.1430    2.8290   -4.7410 H   0  0  0  0  0  0  0  0  0  0  0  0
    4.3670    1.6510   -2.3280 H   0  0  0  0  0  0  0  0  0  0  0  0
    5.8330    2.5900   -4.8430 H   0  0  0  0  0  0  0  0  0  0  0  0
    6.4280    1.3630   -3.5630 H   0  0  0  0  0  0  0  0  0  0  0  0
    3.0580    4.7480   -1.5980 H   0  0  0  0  0  0  0  0  0  0  0  0
    0.7910    2.2710    1.3970 H   0  0  0  0  0  0  0  0  0  0  0  0
   -1.0070    1.9780    4.3700 H   0  0  0  0  0  0  0  0  0  0  0  0
   -0.9780    1.2300    2.6950 H   0  0  0  0  0  0  0  0  0  0  0  0
   -2.9810    3.2010    3.8250 H   0  0  0  0  0  0  0  0  0  0  0  0
   -2.9810    2.5450    2.1740 H   0  0  0  0  0  0  0  0  0  0  0  0
   -3.1940    0.2520    3.0850 H   0  0  0  0  0  0  0  0  0  0  0  0
   -3.1940    0.9090    4.7370 H   0  0  0  0  0  0  0  0  0  0  0  0
   -5.2360    2.2090    4.2200 H   0  0  0  0  0  0  0  0  0  0  0  0
   -5.2360    1.5530    2.5690 H   0  0  0  0  0  0  0  0  0  0  0  0
   -5.1600   -0.7330    4.4330 H   0  0  0  0  0  0  0  0  0  0  0  0
   -7.5990    0.9820    3.7510 H   0  0  0  0  0  0  0  0  0  0  0  0
   -7.5790   -0.7560    4.4420 H   0  0  0  0  0  0  0  0  0  0  0  0
    7.4030    1.4030    1.0600 H   0  0  0  0  0  0  0  0  0  0  0  0
  1 40  1  0  0  0  0
  1 41  1  0  0  0  0
  1 42  1  0  0  0  0
  1  2  1  0  0  0  0
  2 43  1  0  0  0  0
  2 44  1  0  0  0  0
  2  3  1  0  0  0  0
  3  4  1  0  0  0  0
  4 45  1  0  0  0  0
  4  5  2  0  0  0  0
  5 46  1  0  0  0  0
  5  6  1  0  0  0  0
  6  7  1  0  0  0  0
  7  8  1  0  0  0  0
  8  9  1  0  0  0  0
  9 47  1  0  0  0  0
  9 48  1  0  0  0  0
  9 10  1  0  0  0  0
 10 49  1  0  0  0  0
 10 50  1  0  0  0  0
 10 11  1  0  0  0  0
 11  8  1  0  0  0  0
 11 51  1  0  0  0  0
 11 52  1  0  0  0  0
  8 12  1  0  0  0  0
 12 53  1  0  0  0  0
 12 54  1  0  0  0  0
 12 13  1  0  0  0  0
 13 55  1  0  0  0  0
 13 14  1  0  0  0  0
 14 56  1  0  0  0  0
 14 15  1  0  0  0  0
 15 57  1  0  0  0  0
 15 58  1  0  0  0  0
 15 16  1  0  0  0  0
 16 59  1  0  0  0  0
 16 17  1  0  0  0  0
 17 60  1  0  0  0  0
 16 18  1  0  0  0  0
 18 61  1  0  0  0  0
 18 19  1  0  0  0  0
 19 62  1  0  0  0  0
 19 63  1  0  0  0  0
 19 20  1  0  0  0  0
 20 21  2  0  0  0  0
 21 64  1  0  0  0  0
 21 22  1  0  0  0  0
 22 65  1  0  0  0  0
 22 23  2  0  0  0  0
 23 66  1  0  0  0  0
 23 24  1  0  0  0  0
 24 25  1  0  0  0  0
 25 67  1  0  0  0  0
 25 68  1  0  0  0  0
 25 26  1  0  0  0  0
 26 69  1  0  0  0  0
 26 27  2  0  0  0  0
 27 70  1  0  0  0  0
 27 71  1  0  0  0  0
 24 28  2  0  0  0  0
 28 20  1  0  0  0  0
 28 72  1  0  0  0  0
 18 29  1  0  0  0  0
 29 73  1  0  0  0  0
 29 30  1  0  0  0  0
 30 31  2  0  0  0  0
 30 32  1  0  0  0  0
 32 74  1  0  0  0  0
 32 75  1  0  0  0  0
 32 33  1  0  0  0  0
 33 76  1  0  0  0  0
 33 77  1  0  0  0  0
 33 34  1  0  0  0  0
 34 78  1  0  0  0  0
 34 79  1  0  0  0  0
 34 35  1  0  0  0  0
 35 80  1  0  0  0  0
 35 81  1  0  0  0  0
 35 36  1  0  0  0  0
 36 82  1  0  0  0  0
 36 37  2  0  0  0  0
 37 83  1  0  0  0  0
 37 84  1  0  0  0  0
 13 38  1  0  0  0  0
 38  6  2  0  0  0  0
 38 39  1  0  0  0  0
 39  3  2  0  0  0  0
 39 85  1  0  0  0  0
M  END
>  <LOGBIO>
7.0400

>  <PRED_LOGBIO>
6.9500

>  <XV_RES>
0.0710

>  <WHL_TMPL>
1

>  <ANCH>
22-46;35-37

$$$$
ROW51
  -MTS-   01071500203D 0   0.00000     0.00000     0

 69 72  0  0  1  0  0  0  0  0999 V2000
    3.1660    5.3650   -5.4380 C   0  0  0  0  0  0  0  0  0  0  0  0
    2.7120    5.6800   -4.0160 C   0  0  0  0  0  0  0  0  0  0  0  0
    2.1540    4.4680   -3.4000 N   0  0  0  0  0  0  0  0  0  0  0  0
    1.7160    4.7720   -2.0300 C   0  0  0  0  0  0  0  0  0  0  0  0
    1.1360    3.5120   -1.3890 C   0  0  1  0  0  0  0  0  0  0  0  0
    2.1370    2.4910   -1.3540 O   0  0  0  0  0  0  0  0  0  0  0  0
    0.6820    3.8290    0.0350 C   0  0  2  0  0  0  0  0  0  0  0  0
    1.8760    4.3140    0.8560 C   0  0  0  0  0  0  0  0  0  0  0  0
    2.4490    5.5590    0.2220 C   0  0  0  0  0  0  0  0  0  0  0  0
    1.9750    6.8190    0.6030 C   0  0  0  0  0  0  0  0  0  0  0  0
    2.5060    7.9740    0.0150 C   0  0  0  0  0  0  0  0  0  0  0  0
    3.5120    7.8670   -0.9520 C   0  0  0  0  0  0  0  0  0  0  0  0
    3.9870    6.6060   -1.3320 C   0  0  0  0  0  0  0  0  0  0  0  0
    3.4550    5.4520   -0.7450 C   0  0  0  0  0  0  0  0  0  0  0  0
    0.1230    2.6160    0.6520 N   0  0  0  0  0  0  0  0  0  0  0  0
   -0.3380    2.6570    1.8990 C   0  0  0  0  0  0  0  0  0  0  0  0
   -0.2980    3.7080    2.5360 O   0  0  0  0  0  0  0  0  0  0  0  0
   -0.9000    1.4360    2.5200 C   0  0  0  0  0  0  0  0  0  0  0  0
   -0.3880    0.1780    2.1790 C   0  0  0  0  0  0  0  0  0  0  0  0
   -0.9200   -0.9760    2.7660 C   0  0  0  0  0  0  0  0  0  0  0  0
   -0.6490   -2.1040    1.9550 N   0  0  0  0  0  0  0  0  0  0  0  0
   -0.5900   -2.0100    0.4900 C   0  0  0  0  0  0  0  0  0  0  0  0
   -0.3880   -3.6160    2.7960 S   0  0  0  0  0  0  0  0  0  0  0  0
   -1.5730   -4.3170    3.1850 O   0  0  0  0  0  0  0  0  0  0  0  0
    0.2670   -3.2660    4.0180 O   0  0  0  0  0  0  0  0  0  0  0  0
   -1.8190   -4.1810    3.7500 C   0  0  0  0  0  0  0  0  0  0  0  0
   -2.2340   -3.2200    4.8790 C   0  0  0  0  0  0  0  0  0  0  0  0
   -2.7400   -1.8520    4.4860 C   0  0  0  0  0  0  0  0  0  0  0  0
   -3.6270   -1.1670    5.2190 C   0  0  0  0  0  0  0  0  0  0  0  0
   -3.5050    0.1770    4.9820 N   0  0  0  0  0  0  0  0  0  0  0  0
   -4.2390    1.3240    5.5340 C   0  0  0  0  0  0  0  0  0  0  0  0
   -4.7670    2.1880    4.3910 C   0  0  0  0  0  0  0  0  0  0  0  0
   -2.4740    0.3850    4.0350 C   0  0  0  0  0  0  0  0  0  0  0  0
   -1.9430    1.5400    3.4480 C   0  0  0  0  0  0  0  0  0  0  0  0
   -1.9630   -0.8720    3.6940 C   0  0  0  0  0  0  0  0  0  0  0  0
    2.3160    5.0190   -6.0220 H   0  0  0  0  0  0  0  0  0  0  0  0
    3.5790    6.2620   -5.8950 H   0  0  0  0  0  0  0  0  0  0  0  0
    3.9270    4.5880   -5.4120 H   0  0  0  0  0  0  0  0  0  0  0  0
    1.9510    6.4570   -4.0430 H   0  0  0  0  0  0  0  0  0  0  0  0
    3.5620    6.0260   -3.4320 H   0  0  0  0  0  0  0  0  0  0  0  0
    2.8600    3.7470   -3.3750 H   0  0  0  0  0  0  0  0  0  0  0  0
    0.9550    5.5490   -2.0560 H   0  0  0  0  0  0  0  0  0  0  0  0
    2.5670    5.1180   -1.4450 H   0  0  0  0  0  0  0  0  0  0  0  0
    0.2860    3.1670   -1.9730 H   0  0  0  0  0  0  0  0  0  0  0  0
    2.4420    2.2730   -2.2480 H   0  0  0  0  0  0  0  0  0  0  0  0
   -0.0800    4.6050    0.0090 H   0  0  0  0  0  0  0  0  0  0  0  0
    1.5520    4.5390    1.8700 H   0  0  0  0  0  0  0  0  0  0  0  0
    2.6370    3.5370    0.8820 H   0  0  0  0  0  0  0  0  0  0  0  0
    1.1980    6.9020    1.3490 H   0  0  0  0  0  0  0  0  0  0  0  0
    2.1400    8.9470    0.3090 H   0  0  0  0  0  0  0  0  0  0  0  0
    3.9220    8.7580   -1.4050 H   0  0  0  0  0  0  0  0  0  0  0  0
    4.7630    6.5240   -2.0790 H   0  0  0  0  0  0  0  0  0  0  0  0
    3.8220    4.4790   -1.0390 H   0  0  0  0  0  0  0  0  0  0  0  0
    0.0900    1.7530    0.1290 H   0  0  0  0  0  0  0  0  0  0  0  0
    0.4160    0.0990    1.4630 H   0  0  0  0  0  0  0  0  0  0  0  0
   -0.7780   -0.9830    0.1840 H   0  0  0  0  0  0  0  0  0  0  0  0
   -1.3450   -2.6620    0.0540 H   0  0  0  0  0  0  0  0  0  0  0  0
    0.3960   -2.3160    0.1460 H   0  0  0  0  0  0  0  0  0  0  0  0
   -1.5030   -5.0990    4.2430 H   0  0  0  0  0  0  0  0  0  0  0  0
   -2.6380   -4.2590    3.0390 H   0  0  0  0  0  0  0  0  0  0  0  0
   -1.3200   -3.0310    5.4390 H   0  0  0  0  0  0  0  0  0  0  0  0
   -3.0230   -3.7110    5.4460 H   0  0  0  0  0  0  0  0  0  0  0  0
   -4.3380   -1.6110    5.9000 H   0  0  0  0  0  0  0  0  0  0  0  0
   -3.5720    1.9160    6.1570 H   0  0  0  0  0  0  0  0  0  0  0  0
   -5.0740    0.9670    6.1330 H   0  0  0  0  0  0  0  0  0  0  0  0
   -3.9320    2.5460    3.7920 H   0  0  0  0  0  0  0  0  0  0  0  0
   -5.3100    3.0370    4.8000 H   0  0  0  0  0  0  0  0  0  0  0  0
   -5.4340    1.5970    3.7680 H   0  0  0  0  0  0  0  0  0  0  0  0
   -2.3370    2.5100    3.7110 H   0  0  0  0  0  0  0  0  0  0  0  0
  1 36  1  0  0  0  0
  1 37  1  0  0  0  0
  1 38  1  0  0  0  0
  1  2  1  0  0  0  0
  2 39  1  0  0  0  0
  2 40  1  0  0  0  0
  2  3  1  0  0  0  0
  3 41  1  0  0  0  0
  3  4  1  0  0  0  0
  4 42  1  0  0  0  0
  4 43  1  0  0  0  0
  4  5  1  0  0  0  0
  5 44  1  0  0  0  0
  5  6  1  0  0  0  0
  6 45  1  0  0  0  0
  5  7  1  0  0  0  0
  7 46  1  0  0  0  0
  7  8  1  0  0  0  0
  8 47  1  0  0  0  0
  8 48  1  0  0  0  0
  8  9  1  0  0  0  0
  9 10  2  0  0  0  0
 10 49  1  0  0  0  0
 10 11  1  0  0  0  0
 11 50  1  0  0  0  0
 11 12  2  0  0  0  0
 12 51  1  0  0  0  0
 12 13  1  0  0  0  0
 13 52  1  0  0  0  0
 13 14  2  0  0  0  0
 14  9  1  0  0  0  0
 14 53  1  0  0  0  0
  7 15  1  0  0  0  0
 15 54  1  0  0  0  0
 15 16  1  0  0  0  0
 16 17  2  0  0  0  0
 16 18  1  0  0  0  0
 18 19  2  0  0  0  0
 19 55  1  0  0  0  0
 19 20  1  0  0  0  0
 20 21  1  0  0  0  0
 21 22  1  0  0  0  0
 22 56  1  0  0  0  0
 22 57  1  0  0  0  0
 22 58  1  0  0  0  0
 21 23  1  0  0  0  0
 23 24  2  0  0  0  0
 23 25  2  0  0  0  0
 23 26  1  0  0  0  0
 26 59  1  0  0  0  0
 26 60  1  0  0  0  0
 26 27  1  0  0  0  0
 27 61  1  0  0  0  0
 27 62  1  0  0  0  0
 27 28  1  0  0  0  0
 28 29  2  0  0  0  0
 29 63  1  0  0  0  0
 29 30  1  0  0  0  0
 30 31  1  0  0  0  0
 31 64  1  0  0  0  0
 31 65  1  0  0  0  0
 31 32  1  0  0  0  0
 32 66  1  0  0  0  0
 32 67  1  0  0  0  0
 32 68  1  0  0  0  0
 30 33  1  0  0  0  0
 33 34  2  0  0  0  0
 34 18  1  0  0  0  0
 34 69  1  0  0  0  0
 33 35  1  0  0  0  0
 35 20  2  0  0  0  0
 35 28  1  0  0  0  0
M  END
>  <LOGBIO>
7.1400

>  <PRED_LOGBIO>
7.3100

>  <XV_RES>
-0.2250

>  <WHL_TMPL>
2

>  <ANCH>
35-54;40-41

$$$$
ROW52
  -MTS-   01071500203D 0   0.00000     0.00000     0

 80 84  0  0  1  0  0  0  0  0999 V2000
   -0.0380   -2.9450    2.3090 C   0  0  0  0  0  0  0  0  0  0  0  0
   -1.2710   -2.3160    1.6680 C   0  0  0  0  0  0  0  0  0  0  0  0
   -2.0710   -1.5890    2.7220 C   0  0  0  0  0  0  0  0  0  0  0  0
   -3.0530   -2.1110    3.4710 C   0  0  0  0  0  0  0  0  0  0  0  0
   -3.5570   -1.1640    4.3230 N   0  0  0  0  0  0  0  0  0  0  0  0
   -4.9240   -1.2780    4.8510 C   0  0  0  0  0  0  0  0  0  0  0  0
   -5.1590   -0.9050    6.3270 C   0  0  0  0  0  0  0  0  0  0  0  0
   -4.9280    0.8660    6.6230 S   0  0  0  0  0  0  0  0  0  0  0  0
   -5.0130    1.1130    8.0290 O   0  0  0  0  0  0  0  0  0  0  0  0
   -6.0510    1.5730    6.0910 O   0  0  0  0  0  0  0  0  0  0  0  0
   -3.4600    1.5960    6.0100 N   0  0  0  0  0  0  0  0  0  0  0  0
   -3.6230    3.0530    6.1110 C   0  0  0  0  0  0  0  0  0  0  0  0
   -2.9710    1.3180    4.7120 C   0  0  0  0  0  0  0  0  0  0  0  0
   -2.1290    2.3570    4.2990 C   0  0  0  0  0  0  0  0  0  0  0  0
   -1.1800    2.1330    3.2940 C   0  0  0  0  0  0  0  0  0  0  0  0
   -1.0730    0.8680    2.7030 C   0  0  0  0  0  0  0  0  0  0  0  0
   -1.9140   -0.1720    3.1160 C   0  0  0  0  0  0  0  0  0  0  0  0
   -2.8630    0.0530    4.1210 C   0  0  0  0  0  0  0  0  0  0  0  0
   -0.2910    3.2320    2.8570 C   0  0  0  0  0  0  0  0  0  0  0  0
   -0.4280    4.3140    3.3910 O   0  0  0  0  0  0  0  0  0  0  0  0
    0.6670    3.1320    1.9110 N   0  0  0  0  0  0  0  0  0  0  0  0
    1.5320    4.2990    1.6370 C   0  0  1  0  0  0  0  0  0  0  0  0
    1.1240    5.0280    0.3190 C   0  0  0  0  0  0  0  0  0  0  0  0
    1.1690    4.0350   -0.8550 C   0  0  0  0  0  0  0  0  0  0  0  0
    0.1340    3.1100   -1.0360 C   0  0  0  0  0  0  0  0  0  0  0  0
    0.1640    2.2220   -2.1150 C   0  0  0  0  0  0  0  0  0  0  0  0
    1.2440    2.2390   -3.0010 C   0  0  0  0  0  0  0  0  0  0  0  0
    2.2930    3.1440   -2.8080 C   0  0  0  0  0  0  0  0  0  0  0  0
    2.2520    4.0440   -1.7400 C   0  0  0  0  0  0  0  0  0  0  0  0
    3.0790    4.0570    1.6740 C   0  0  2  0  0  0  0  0  0  0  0  0
    3.5390    4.3150    3.0320 O   0  0  0  0  0  0  0  0  0  0  0  0
    3.3960    2.6010    1.1920 C   0  0  0  0  0  0  0  0  0  0  0  0
    4.8260    2.3670    0.8600 N   0  0  0  0  0  0  0  0  0  0  0  0
    5.0970    1.6410   -0.4000 C   0  0  0  0  0  0  0  0  0  0  0  0
    4.4920    0.2330   -0.2550 C   0  0  0  0  0  0  0  0  0  0  0  0
    3.2300   -0.0500   -0.7920 C   0  0  0  0  0  0  0  0  0  0  0  0
    2.6660   -1.3210   -0.6460 C   0  0  0  0  0  0  0  0  0  0  0  0
    3.3740   -2.3280    0.0150 C   0  0  0  0  0  0  0  0  0  0  0  0
    4.6540   -2.0750    0.5280 C   0  0  0  0  0  0  0  0  0  0  0  0
    5.3700   -3.0730    1.1340 O   0  0  0  0  0  0  0  0  0  0  0  0
    5.2710   -3.2030    2.5550 C   0  0  0  0  0  0  0  0  0  0  0  0
    5.1900   -0.7830    0.4110 C   0  0  0  0  0  0  0  0  0  0  0  0
    0.5760   -2.1660    2.7570 H   0  0  0  0  0  0  0  0  0  0  0  0
    0.5390   -3.4690    1.5500 H   0  0  0  0  0  0  0  0  0  0  0  0
   -0.3480   -3.6490    3.0790 H   0  0  0  0  0  0  0  0  0  0  0  0
   -0.9610   -1.6120    0.8980 H   0  0  0  0  0  0  0  0  0  0  0  0
   -1.8840   -3.0960    1.2200 H   0  0  0  0  0  0  0  0  0  0  0  0
   -3.3980   -3.1320    3.4110 H   0  0  0  0  0  0  0  0  0  0  0  0
   -5.5780   -0.6630    4.2370 H   0  0  0  0  0  0  0  0  0  0  0  0
   -5.2610   -2.3010    4.7020 H   0  0  0  0  0  0  0  0  0  0  0  0
   -4.4750   -1.4690    6.9570 H   0  0  0  0  0  0  0  0  0  0  0  0
   -6.1690   -1.1900    6.6160 H   0  0  0  0  0  0  0  0  0  0  0  0
   -3.4730    3.3640    7.1430 H   0  0  0  0  0  0  0  0  0  0  0  0
   -4.6260    3.3280    5.7920 H   0  0  0  0  0  0  0  0  0  0  0  0
   -2.8910    3.5450    5.4740 H   0  0  0  0  0  0  0  0  0  0  0  0
   -2.2120    3.3330    4.7550 H   0  0  0  0  0  0  0  0  0  0  0  0
   -0.3410    0.6950    1.9280 H   0  0  0  0  0  0  0  0  0  0  0  0
    0.7910    2.2710    1.3970 H   0  0  0  0  0  0  0  0  0  0  0  0
    1.3360    5.0140    2.4330 H   0  0  0  0  0  0  0  0  0  0  0  0
    1.8890    5.7770    0.1250 H   0  0  0  0  0  0  0  0  0  0  0  0
    0.1030    5.3870    0.4300 H   0  0  0  0  0  0  0  0  0  0  0  0
   -0.6910    3.0820   -0.3390 H   0  0  0  0  0  0  0  0  0  0  0  0
   -0.6460    1.5240   -2.2640 H   0  0  0  0  0  0  0  0  0  0  0  0
    1.2690    1.5530   -3.8350 H   0  0  0  0  0  0  0  0  0  0  0  0
    3.1350    3.1470   -3.4850 H   0  0  0  0  0  0  0  0  0  0  0  0
    3.0580    4.7480   -1.5980 H   0  0  0  0  0  0  0  0  0  0  0  0
    3.5510    4.7560    0.9870 H   0  0  0  0  0  0  0  0  0  0  0  0
    2.7580    4.4220    3.5970 H   0  0  0  0  0  0  0  0  0  0  0  0
    2.8510    2.4730    0.2590 H   0  0  0  0  0  0  0  0  0  0  0  0
    3.1150    1.9230    1.9960 H   0  0  0  0  0  0  0  0  0  0  0  0
    5.1750    1.7670    1.5940 H   0  0  0  0  0  0  0  0  0  0  0  0
    6.1760    1.5220   -0.4780 H   0  0  0  0  0  0  0  0  0  0  0  0
    4.5990    2.1490   -1.2230 H   0  0  0  0  0  0  0  0  0  0  0  0
    2.6880    0.7190   -1.3230 H   0  0  0  0  0  0  0  0  0  0  0  0
    1.6830   -1.5240   -1.0440 H   0  0  0  0  0  0  0  0  0  0  0  0
    2.9330   -3.3070    0.1310 H   0  0  0  0  0  0  0  0  0  0  0  0
    4.2350   -3.3920    2.8300 H   0  0  0  0  0  0  0  0  0  0  0  0
    5.8910   -4.0330    2.8870 H   0  0  0  0  0  0  0  0  0  0  0  0
    5.6110   -2.2850    3.0280 H   0  0  0  0  0  0  0  0  0  0  0  0
    6.1570   -0.5680    0.8420 H   0  0  0  0  0  0  0  0  0  0  0  0
  1 43  1  0  0  0  0
  1 44  1  0  0  0  0
  1 45  1  0  0  0  0
  1  2  1  0  0  0  0
  2 46  1  0  0  0  0
  2 47  1  0  0  0  0
  2  3  1  0  0  0  0
  3  4  2  0  0  0  0
  4 48  1  0  0  0  0
  4  5  1  0  0  0  0
  5  6  1  0  0  0  0
  6 49  1  0  0  0  0
  6 50  1  0  0  0  0
  6  7  1  0  0  0  0
  7 51  1  0  0  0  0
  7 52  1  0  0  0  0
  7  8  1  0  0  0  0
  8  9  2  0  0  0  0
  8 10  2  0  0  0  0
  8 11  1  0  0  0  0
 11 12  1  0  0  0  0
 12 53  1  0  0  0  0
 12 54  1  0  0  0  0
 12 55  1  0  0  0  0
 11 13  1  0  0  0  0
 13 14  2  0  0  0  0
 14 56  1  0  0  0  0
 14 15  1  0  0  0  0
 15 16  2  0  0  0  0
 16 57  1  0  0  0  0
 16 17  1  0  0  0  0
 17  3  1  0  0  0  0
 17 18  2  0  0  0  0
 18  5  1  0  0  0  0
 18 13  1  0  0  0  0
 15 19  1  0  0  0  0
 19 20  2  0  0  0  0
 19 21  1  0  0  0  0
 21 58  1  0  0  0  0
 21 22  1  0  0  0  0
 22 59  1  0  0  0  0
 22 23  1  0  0  0  0
 23 60  1  0  0  0  0
 23 61  1  0  0  0  0
 23 24  1  0  0  0  0
 24 25  2  0  0  0  0
 25 62  1  0  0  0  0
 25 26  1  0  0  0  0
 26 63  1  0  0  0  0
 26 27  2  0  0  0  0
 27 64  1  0  0  0  0
 27 28  1  0  0  0  0
 28 65  1  0  0  0  0
 28 29  2  0  0  0  0
 29 24  1  0  0  0  0
 29 66  1  0  0  0  0
 22 30  1  0  0  0  0
 30 67  1  0  0  0  0
 30 31  1  0  0  0  0
 31 68  1  0  0  0  0
 30 32  1  0  0  0  0
 32 69  1  0  0  0  0
 32 70  1  0  0  0  0
 32 33  1  0  0  0  0
 33 71  1  0  0  0  0
 33 34  1  0  0  0  0
 34 72  1  0  0  0  0
 34 73  1  0  0  0  0
 34 35  1  0  0  0  0
 35 36  2  0  0  0  0
 36 74  1  0  0  0  0
 36 37  1  0  0  0  0
 37 75  1  0  0  0  0
 37 38  2  0  0  0  0
 38 76  1  0  0  0  0
 38 39  1  0  0  0  0
 39 40  1  0  0  0  0
 40 41  1  0  0  0  0
 41 77  1  0  0  0  0
 41 78  1  0  0  0  0
 41 79  1  0  0  0  0
 39 42  2  0  0  0  0
 42 35  1  0  0  0  0
 42 80  1  0  0  0  0
M  END
>  <LOGBIO>
8.7000

>  <PRED_LOGBIO>
7.4300

>  <XV_RES>
1.6410

>  <WHL_TMPL>
1

>  <ANCH>
22-46;54-56

$$$$
ROW53
  -MTS-   01071500203D 0   0.00000     0.00000     0

 68 71  0  0  0  0  0  0  0  0999 V2000
    3.5390    4.3150    3.0320 O   0  0  0  0  0  0  0  0  0  0  0  0
    3.0790    4.0570    1.6740 C   0  0  0  0  0  0  0  0  0  0  0  0
    1.5320    4.2990    1.6370 C   0  0  0  0  0  0  0  0  0  0  0  0
    0.6670    3.1320    1.9110 N   0  0  0  0  0  0  0  0  0  0  0  0
   -0.2910    3.2320    2.8570 C   0  0  0  0  0  0  0  0  0  0  0  0
   -0.4280    4.3140    3.3910 O   0  0  0  0  0  0  0  0  0  0  0  0
   -1.2070    2.1000    3.3070 C   0  0  0  0  0  0  0  0  0  0  0  0
   -1.0450    0.8610    2.6730 C   0  0  0  0  0  0  0  0  0  0  0  0
   -1.7980   -0.2500    3.0420 C   0  0  0  0  0  0  0  0  0  0  0  0
   -2.7730   -0.1460    4.0290 C   0  0  0  0  0  0  0  0  0  0  0  0
   -2.9830    1.0910    4.6320 C   0  0  0  0  0  0  0  0  0  0  0  0
   -2.1950    2.1940    4.2990 C   0  0  0  0  0  0  0  0  0  0  0  0
   -2.3950    3.4230    4.9710 N   0  0  0  0  0  0  0  0  0  0  0  0
   -3.2600    4.3110    4.4890 C   0  0  0  0  0  0  0  0  0  0  0  0
   -3.8860    4.0640    3.4600 O   0  0  0  0  0  0  0  0  0  0  0  0
   -3.4700    5.5970    5.1910 C   0  0  0  0  0  0  0  0  0  0  0  0
   -4.4530    5.7010    6.1830 C   0  0  0  0  0  0  0  0  0  0  0  0
   -4.6510    6.9170    6.8470 C   0  0  0  0  0  0  0  0  0  0  0  0
   -3.8660    8.0290    6.5210 C   0  0  0  0  0  0  0  0  0  0  0  0
   -2.8830    7.9250    5.5290 C   0  0  0  0  0  0  0  0  0  0  0  0
   -2.6850    6.7090    4.8650 C   0  0  0  0  0  0  0  0  0  0  0  0
    3.3960    2.6010    1.1920 C   0  0  0  0  0  0  0  0  0  0  0  0
    4.8260    2.3670    0.8600 N   0  0  0  0  0  0  0  0  0  0  0  0
    5.2240    1.1700    0.4380 C   0  0  0  0  0  0  0  0  0  0  0  0
    4.4080    0.2560    0.3230 O   0  0  0  0  0  0  0  0  0  0  0  0
    6.6470    0.9370    0.1080 C   0  0  0  0  0  0  0  0  0  0  0  0
    7.1090    1.1600   -1.1950 C   0  0  0  0  0  0  0  0  0  0  0  0
    8.4560    0.9400   -1.5070 C   0  0  0  0  0  0  0  0  0  0  0  0
    9.3410    0.4960   -0.5170 C   0  0  0  0  0  0  0  0  0  0  0  0
    8.8790    0.2730    0.7850 C   0  0  0  0  0  0  0  0  0  0  0  0
    7.5320    0.4930    1.0980 C   0  0  0  0  0  0  0  0  0  0  0  0
    7.0650    0.2680    2.4140 N   0  0  0  0  0  0  0  0  0  0  0  0
    6.6040   -0.9310    2.7600 C   0  0  0  0  0  0  0  0  0  0  0  0
    6.5830   -1.8430    1.9360 O   0  0  0  0  0  0  0  0  0  0  0  0
    6.1160   -1.1660    4.1370 C   0  0  0  0  0  0  0  0  0  0  0  0
    7.0010   -1.6100    5.1280 C   0  0  0  0  0  0  0  0  0  0  0  0
    6.5390   -1.8330    6.4300 C   0  0  0  0  0  0  0  0  0  0  0  0
    5.1920   -1.6130    6.7430 C   0  0  0  0  0  0  0  0  0  0  0  0
    4.3070   -1.1690    5.7530 C   0  0  0  0  0  0  0  0  0  0  0  0
    4.7690   -0.9460    4.4500 C   0  0  0  0  0  0  0  0  0  0  0  0
    2.7580    4.4220    3.5970 H   0  0  0  0  0  0  0  0  0  0  0  0
    3.5510    4.7560    0.9870 H   0  0  0  0  0  0  0  0  0  0  0  0
    1.3120    4.5810    0.6100 H   0  0  0  0  0  0  0  0  0  0  0  0
    1.3120    5.0630    2.3790 H   0  0  0  0  0  0  0  0  0  0  0  0
    0.7910    2.2710    1.3970 H   0  0  0  0  0  0  0  0  0  0  0  0
   -0.3240    0.7350    1.8710 H   0  0  0  0  0  0  0  0  0  0  0  0
   -1.6240   -1.2000    2.5580 H   0  0  0  0  0  0  0  0  0  0  0  0
   -3.3550   -1.0070    4.3210 H   0  0  0  0  0  0  0  0  0  0  0  0
   -3.7660    1.1990    5.3680 H   0  0  0  0  0  0  0  0  0  0  0  0
   -1.8810    3.6260    5.8160 H   0  0  0  0  0  0  0  0  0  0  0  0
   -5.0580    4.8430    6.4350 H   0  0  0  0  0  0  0  0  0  0  0  0
   -5.4090    6.9970    7.6120 H   0  0  0  0  0  0  0  0  0  0  0  0
   -4.0180    8.9670    7.0330 H   0  0  0  0  0  0  0  0  0  0  0  0
   -2.2770    8.7830    5.2770 H   0  0  0  0  0  0  0  0  0  0  0  0
   -1.9260    6.6290    4.1000 H   0  0  0  0  0  0  0  0  0  0  0  0
    2.8510    2.4730    0.2590 H   0  0  0  0  0  0  0  0  0  0  0  0
    3.1150    1.9230    1.9960 H   0  0  0  0  0  0  0  0  0  0  0  0
    5.4960    3.1170    0.9550 H   0  0  0  0  0  0  0  0  0  0  0  0
    6.4260    1.5020   -1.9580 H   0  0  0  0  0  0  0  0  0  0  0  0
    8.8120    1.1120   -2.5120 H   0  0  0  0  0  0  0  0  0  0  0  0
   10.3800    0.3260   -0.7590 H   0  0  0  0  0  0  0  0  0  0  0  0
    9.5620   -0.0690    1.5490 H   0  0  0  0  0  0  0  0  0  0  0  0
    7.0830    1.0170    3.0920 H   0  0  0  0  0  0  0  0  0  0  0  0
    8.0390   -1.7800    4.8860 H   0  0  0  0  0  0  0  0  0  0  0  0
    7.2210   -2.1750    7.1940 H   0  0  0  0  0  0  0  0  0  0  0  0
    4.8360   -1.7850    7.7480 H   0  0  0  0  0  0  0  0  0  0  0  0
    3.2680   -0.9990    5.9940 H   0  0  0  0  0  0  0  0  0  0  0  0
    4.0860   -0.6040    3.6860 H   0  0  0  0  0  0  0  0  0  0  0  0
  1 41  1  0  0  0  0
  1  2  1  0  0  0  0
  2 42  1  0  0  0  0
  2  3  1  0  0  0  0
  3 43  1  0  0  0  0
  3 44  1  0  0  0  0
  3  4  1  0  0  0  0
  4 45  1  0  0  0  0
  4  5  1  0  0  0  0
  5  6  2  0  0  0  0
  5  7  1  0  0  0  0
  7  8  2  0  0  0  0
  8 46  1  0  0  0  0
  8  9  1  0  0  0  0
  9 47  1  0  0  0  0
  9 10  2  0  0  0  0
 10 48  1  0  0  0  0
 10 11  1  0  0  0  0
 11 49  1  0  0  0  0
 11 12  2  0  0  0  0
 12  7  1  0  0  0  0
 12 13  1  0  0  0  0
 13 50  1  0  0  0  0
 13 14  1  0  0  0  0
 14 15  2  0  0  0  0
 14 16  1  0  0  0  0
 16 17  2  0  0  0  0
 17 51  1  0  0  0  0
 17 18  1  0  0  0  0
 18 52  1  0  0  0  0
 18 19  2  0  0  0  0
 19 53  1  0  0  0  0
 19 20  1  0  0  0  0
 20 54  1  0  0  0  0
 20 21  2  0  0  0  0
 21 16  1  0  0  0  0
 21 55  1  0  0  0  0
  2 22  1  0  0  0  0
 22 56  1  0  0  0  0
 22 57  1  0  0  0  0
 22 23  1  0  0  0  0
 23 58  1  0  0  0  0
 23 24  1  0  0  0  0
 24 25  2  0  0  0  0
 24 26  1  0  0  0  0
 26 27  2  0  0  0  0
 27 59  1  0  0  0  0
 27 28  1  0  0  0  0
 28 60  1  0  0  0  0
 28 29  2  0  0  0  0
 29 61  1  0  0  0  0
 29 30  1  0  0  0  0
 30 62  1  0  0  0  0
 30 31  2  0  0  0  0
 31 26  1  0  0  0  0
 31 32  1  0  0  0  0
 32 63  1  0  0  0  0
 32 33  1  0  0  0  0
 33 34  2  0  0  0  0
 33 35  1  0  0  0  0
 35 36  2  0  0  0  0
 36 64  1  0  0  0  0
 36 37  1  0  0  0  0
 37 65  1  0  0  0  0
 37 38  2  0  0  0  0
 38 66  1  0  0  0  0
 38 39  1  0  0  0  0
 39 67  1  0  0  0  0
 39 40  2  0  0  0  0
 40 35  1  0  0  0  0
 40 68  1  0  0  0  0
M  END
>  <LOGBIO>
4.0000

>  <PRED_LOGBIO>
4.4900

>  <XV_RES>
-1.4570

>  <WHL_TMPL>
1

>  <ANCH>
22-46;3-1

$$$$
ROW54
  -MTS-   01071500203D 0   0.00000     0.00000     0

 70 72  0  0  1  0  0  0  0  0999 V2000
   -1.2070    2.1000    3.3070 C   0  0  0  0  0  0  0  0  0  0  0  0
   -0.2910    3.2320    2.8570 C   0  0  0  0  0  0  0  0  0  0  0  0
   -0.4280    4.3140    3.3910 O   0  0  0  0  0  0  0  0  0  0  0  0
    0.6670    3.1320    1.9110 N   0  0  0  0  0  0  0  0  0  0  0  0
    1.5320    4.2990    1.6370 C   0  0  1  0  0  0  0  0  0  0  0  0
    1.1240    5.0280    0.3190 C   0  0  0  0  0  0  0  0  0  0  0  0
    1.1690    4.0350   -0.8550 C   0  0  0  0  0  0  0  0  0  0  0  0
    0.1340    3.1100   -1.0360 C   0  0  0  0  0  0  0  0  0  0  0  0
    0.1640    2.2220   -2.1150 C   0  0  0  0  0  0  0  0  0  0  0  0
   -0.8490    1.3490   -2.3010 F   0  0  0  0  0  0  0  0  0  0  0  0
    1.2440    2.2390   -3.0010 C   0  0  0  0  0  0  0  0  0  0  0  0
    2.2930    3.1440   -2.8080 C   0  0  0  0  0  0  0  0  0  0  0  0
    3.3450    3.1480   -3.6540 F   0  0  0  0  0  0  0  0  0  0  0  0
    2.2520    4.0440   -1.7400 C   0  0  0  0  0  0  0  0  0  0  0  0
    3.0790    4.0570    1.6740 C   0  0  2  0  0  0  0  0  0  0  0  0
    3.5390    4.3150    3.0320 O   0  0  0  0  0  0  0  0  0  0  0  0
    3.3960    2.6010    1.1920 C   0  0  0  0  0  0  0  0  0  0  0  0
    4.8260    2.3670    0.8600 N   0  0  0  0  0  0  0  0  0  0  0  0
    5.0950    1.6460   -0.3920 C   0  0  0  0  0  0  0  0  0  0  0  0
    6.6150    1.5200   -0.6100 C   0  0  0  0  0  0  0  0  0  0  0  0
    7.2600    2.8930   -0.8790 C   0  0  0  0  0  0  0  0  0  0  0  0
    6.5800    3.6140   -2.0570 C   0  0  0  0  0  0  0  0  0  0  0  0
    5.0610    3.7390   -1.8390 C   0  0  0  0  0  0  0  0  0  0  0  0
    4.4150    2.3670   -1.5710 C   0  0  0  0  0  0  0  0  0  0  0  0
    4.4870    0.2760   -0.2060 C   0  0  0  0  0  0  0  0  0  0  0  0
    4.5680   -0.6760   -1.2290 C   0  0  0  0  0  0  0  0  0  0  0  0
    3.9880   -1.9310   -1.0060 C   0  0  0  0  0  0  0  0  0  0  0  0
    3.3820   -2.1780    0.1630 N   0  0  0  0  0  0  0  0  0  0  0  0
    3.3200   -1.2470    1.1240 C   0  0  0  0  0  0  0  0  0  0  0  0
    3.8660   -0.0370    0.9390 N   0  0  0  0  0  0  0  0  0  0  0  0
    4.0450   -2.9960   -2.0750 C   0  0  0  0  0  0  0  0  0  0  0  0
    2.8170   -3.8960   -1.9620 C   0  0  0  0  0  0  0  0  0  0  0  0
    5.3070   -3.8340   -1.8910 C   0  0  0  0  0  0  0  0  0  0  0  0
    4.0670   -2.3360   -3.4510 C   0  0  0  0  0  0  0  0  0  0  0  0
   -2.2470    2.3960    3.1890 H   0  0  0  0  0  0  0  0  0  0  0  0
   -1.0390    1.2710    2.6230 H   0  0  0  0  0  0  0  0  0  0  0  0
   -0.9350    1.8730    4.3360 H   0  0  0  0  0  0  0  0  0  0  0  0
    0.7910    2.2710    1.3970 H   0  0  0  0  0  0  0  0  0  0  0  0
    1.3360    5.0140    2.4330 H   0  0  0  0  0  0  0  0  0  0  0  0
    1.8890    5.7770    0.1250 H   0  0  0  0  0  0  0  0  0  0  0  0
    0.1030    5.3870    0.4300 H   0  0  0  0  0  0  0  0  0  0  0  0
   -0.6910    3.0820   -0.3390 H   0  0  0  0  0  0  0  0  0  0  0  0
    1.2690    1.5530   -3.8350 H   0  0  0  0  0  0  0  0  0  0  0  0
    3.0580    4.7480   -1.5980 H   0  0  0  0  0  0  0  0  0  0  0  0
    3.5510    4.7560    0.9860 H   0  0  0  0  0  0  0  0  0  0  0  0
    2.7580    4.4220    3.5970 H   0  0  0  0  0  0  0  0  0  0  0  0
    2.8510    2.4730    0.2590 H   0  0  0  0  0  0  0  0  0  0  0  0
    3.1150    1.9230    1.9950 H   0  0  0  0  0  0  0  0  0  0  0  0
    5.1750    1.7670    1.5930 H   0  0  0  0  0  0  0  0  0  0  0  0
    6.8070    0.8590   -1.4520 H   0  0  0  0  0  0  0  0  0  0  0  0
    7.0720    1.0720    0.2700 H   0  0  0  0  0  0  0  0  0  0  0  0
    7.1850    3.5100    0.0140 H   0  0  0  0  0  0  0  0  0  0  0  0
    8.3170    2.7590   -1.0980 H   0  0  0  0  0  0  0  0  0  0  0  0
    6.7690    3.0640   -2.9770 H   0  0  0  0  0  0  0  0  0  0  0  0
    7.0110    4.6060   -2.1730 H   0  0  0  0  0  0  0  0  0  0  0  0
    4.8680    4.4000   -0.9970 H   0  0  0  0  0  0  0  0  0  0  0  0
    4.6040    4.1870   -2.7190 H   0  0  0  0  0  0  0  0  0  0  0  0
    4.4900    1.7500   -2.4640 H   0  0  0  0  0  0  0  0  0  0  0  0
    3.3580    2.5000   -1.3510 H   0  0  0  0  0  0  0  0  0  0  0  0
    5.0620   -0.4500   -2.1620 H   0  0  0  0  0  0  0  0  0  0  0  0
    2.8260   -1.4730    2.0570 H   0  0  0  0  0  0  0  0  0  0  0  0
    2.8010   -4.3660   -0.9810 H   0  0  0  0  0  0  0  0  0  0  0  0
    2.8580   -4.6630   -2.7320 H   0  0  0  0  0  0  0  0  0  0  0  0
    1.9170   -3.2990   -2.0930 H   0  0  0  0  0  0  0  0  0  0  0  0
    5.2910   -4.3040   -0.9110 H   0  0  0  0  0  0  0  0  0  0  0  0
    5.3480   -4.6010   -2.6610 H   0  0  0  0  0  0  0  0  0  0  0  0
    6.1820   -3.1920   -1.9720 H   0  0  0  0  0  0  0  0  0  0  0  0
    3.1670   -1.7390   -3.5810 H   0  0  0  0  0  0  0  0  0  0  0  0
    4.1080   -3.1040   -4.2200 H   0  0  0  0  0  0  0  0  0  0  0  0
    4.9430   -1.6950   -3.5310 H   0  0  0  0  0  0  0  0  0  0  0  0
  1 35  1  0  0  0  0
  1 36  1  0  0  0  0
  1 37  1  0  0  0  0
  1  2  1  0  0  0  0
  2  3  2  0  0  0  0
  2  4  1  0  0  0  0
  4 38  1  0  0  0  0
  4  5  1  0  0  0  0
  5 39  1  0  0  0  0
  5  6  1  0  0  0  0
  6 40  1  0  0  0  0
  6 41  1  0  0  0  0
  6  7  1  0  0  0  0
  7  8  2  0  0  0  0
  8 42  1  0  0  0  0
  8  9  1  0  0  0  0
  9 10  1  0  0  0  0
  9 11  2  0  0  0  0
 11 43  1  0  0  0  0
 11 12  1  0  0  0  0
 12 13  1  0  0  0  0
 12 14  2  0  0  0  0
 14  7  1  0  0  0  0
 14 44  1  0  0  0  0
  5 15  1  0  0  0  0
 15 45  1  0  0  0  0
 15 16  1  0  0  0  0
 16 46  1  0  0  0  0
 15 17  1  0  0  0  0
 17 47  1  0  0  0  0
 17 48  1  0  0  0  0
 17 18  1  0  0  0  0
 18 49  1  0  0  0  0
 18 19  1  0  0  0  0
 19 20  1  0  0  0  0
 20 50  1  0  0  0  0
 20 51  1  0  0  0  0
 20 21  1  0  0  0  0
 21 52  1  0  0  0  0
 21 53  1  0  0  0  0
 21 22  1  0  0  0  0
 22 54  1  0  0  0  0
 22 55  1  0  0  0  0
 22 23  1  0  0  0  0
 23 56  1  0  0  0  0
 23 57  1  0  0  0  0
 23 24  1  0  0  0  0
 24 19  1  0  0  0  0
 24 58  1  0  0  0  0
 24 59  1  0  0  0  0
 19 25  1  0  0  0  0
 25 26  2  0  0  0  0
 26 60  1  0  0  0  0
 26 27  1  0  0  0  0
 27 28  2  0  0  0  0
 28 29  1  0  0  0  0
 29 61  1  0  0  0  0
 29 30  2  0  0  0  0
 30 25  1  0  0  0  0
 27 31  1  0  0  0  0
 31 32  1  0  0  0  0
 32 62  1  0  0  0  0
 32 63  1  0  0  0  0
 32 64  1  0  0  0  0
 31 33  1  0  0  0  0
 33 65  1  0  0  0  0
 33 66  1  0  0  0  0
 33 67  1  0  0  0  0
 31 34  1  0  0  0  0
 34 68  1  0  0  0  0
 34 69  1  0  0  0  0
 34 70  1  0  0  0  0
M  END
>  <LOGBIO>
5.6100

>  <PRED_LOGBIO>
5.6600

>  <XV_RES>
-0.1820

>  <WHL_TMPL>
1

>  <ANCH>
22-46;25-27

$$$$
ROW55
  -MTS-   01071500203D 0   0.00000     0.00000     0

 80 82  0  0  1  0  0  0  0  0999 V2000
   -0.8420    0.7890    9.2890 C   0  0  0  0  0  0  0  0  0  0  0  0
   -2.2810    0.9750    8.8170 C   0  0  0  0  0  0  0  0  0  0  0  0
   -2.3190    0.9890    7.2890 C   0  0  0  0  0  0  0  0  0  0  0  0
   -3.7050    1.1680    6.8350 N   0  0  0  0  0  0  0  0  0  0  0  0
   -4.7900    1.2990    7.8180 C   0  0  0  0  0  0  0  0  0  0  0  0
   -4.2110    1.2160    9.2300 C   0  0  0  0  0  0  0  0  0  0  0  0
   -5.3370    1.3520   10.2500 C   0  0  0  0  0  0  0  0  0  0  0  0
   -3.9780    1.2110    5.5340 C   0  0  0  0  0  0  0  0  0  0  0  0
   -5.1380    1.3600    5.1540 O   0  0  0  0  0  0  0  0  0  0  0  0
   -2.9830    1.0910    4.6320 C   0  0  0  0  0  0  0  0  0  0  0  0
   -2.7730   -0.1460    4.0290 C   0  0  0  0  0  0  0  0  0  0  0  0
   -1.7980   -0.2500    3.0420 C   0  0  0  0  0  0  0  0  0  0  0  0
   -1.0450    0.8610    2.6730 C   0  0  0  0  0  0  0  0  0  0  0  0
   -1.2070    2.1000    3.3070 C   0  0  0  0  0  0  0  0  0  0  0  0
   -2.1950    2.1940    4.2990 C   0  0  0  0  0  0  0  0  0  0  0  0
   -0.2910    3.2320    2.8570 C   0  0  0  0  0  0  0  0  0  0  0  0
   -0.4280    4.3140    3.3910 O   0  0  0  0  0  0  0  0  0  0  0  0
    0.6670    3.1320    1.9110 N   0  0  0  0  0  0  0  0  0  0  0  0
    1.5320    4.2990    1.6370 C   0  0  1  0  0  0  0  0  0  0  0  0
    1.1240    5.0280    0.3190 C   0  0  0  0  0  0  0  0  0  0  0  0
    1.1690    4.0350   -0.8550 C   0  0  0  0  0  0  0  0  0  0  0  0
    0.1340    3.1100   -1.0360 C   0  0  0  0  0  0  0  0  0  0  0  0
    0.1640    2.2220   -2.1150 C   0  0  0  0  0  0  0  0  0  0  0  0
   -0.8490    1.3490   -2.3010 F   0  0  0  0  0  0  0  0  0  0  0  0
    1.2440    2.2390   -3.0010 C   0  0  0  0  0  0  0  0  0  0  0  0
    2.2930    3.1440   -2.8080 C   0  0  0  0  0  0  0  0  0  0  0  0
    3.3450    3.1480   -3.6540 F   0  0  0  0  0  0  0  0  0  0  0  0
    2.2520    4.0440   -1.7400 C   0  0  0  0  0  0  0  0  0  0  0  0
    3.0790    4.0570    1.6740 C   0  0  2  0  0  0  0  0  0  0  0  0
    3.5390    4.3150    3.0320 O   0  0  0  0  0  0  0  0  0  0  0  0
    3.3960    2.6010    1.1920 C   0  0  0  0  0  0  0  0  0  0  0  0
    4.8260    2.3670    0.8600 N   0  0  0  0  0  0  0  0  0  0  0  0
    5.0970    1.6410   -0.4000 C   0  0  0  0  0  0  0  0  0  0  0  0
    4.4920    0.2330   -0.2550 C   0  0  0  0  0  0  0  0  0  0  0  0
    3.2300   -0.0500   -0.7920 C   0  0  0  0  0  0  0  0  0  0  0  0
    2.6660   -1.3210   -0.6460 C   0  0  0  0  0  0  0  0  0  0  0  0
    3.3740   -2.3280    0.0150 C   0  0  0  0  0  0  0  0  0  0  0  0
    4.6540   -2.0750    0.5280 C   0  0  0  0  0  0  0  0  0  0  0  0
    5.3700   -3.0730    1.1340 O   0  0  0  0  0  0  0  0  0  0  0  0
    5.2710   -3.2030    2.5550 C   0  0  0  0  0  0  0  0  0  0  0  0
    5.1900   -0.7830    0.4110 C   0  0  0  0  0  0  0  0  0  0  0  0
   -0.2300    1.6100    8.9190 H   0  0  0  0  0  0  0  0  0  0  0  0
   -0.8150    0.7790   10.3760 H   0  0  0  0  0  0  0  0  0  0  0  0
   -0.4540   -0.1530    8.9070 H   0  0  0  0  0  0  0  0  0  0  0  0
   -2.6690    1.9170    9.1980 H   0  0  0  0  0  0  0  0  0  0  0  0
   -2.8920    0.1540    9.1870 H   0  0  0  0  0  0  0  0  0  0  0  0
   -1.9300    0.0470    6.9080 H   0  0  0  0  0  0  0  0  0  0  0  0
   -1.7070    1.8100    6.9200 H   0  0  0  0  0  0  0  0  0  0  0  0
   -5.2860    2.2580    7.6850 H   0  0  0  0  0  0  0  0  0  0  0  0
   -5.5090    0.4950    7.6740 H   0  0  0  0  0  0  0  0  0  0  0  0
   -3.7140    0.2570    9.3630 H   0  0  0  0  0  0  0  0  0  0  0  0
   -3.4910    2.0200    9.3740 H   0  0  0  0  0  0  0  0  0  0  0  0
   -6.0560    0.5490   10.1060 H   0  0  0  0  0  0  0  0  0  0  0  0
   -4.9240    1.2930   11.2560 H   0  0  0  0  0  0  0  0  0  0  0  0
   -5.8330    2.3110   10.1180 H   0  0  0  0  0  0  0  0  0  0  0  0
   -3.3550   -1.0070    4.3210 H   0  0  0  0  0  0  0  0  0  0  0  0
   -1.6240   -1.2000    2.5580 H   0  0  0  0  0  0  0  0  0  0  0  0
   -0.3190    0.7660    1.8790 H   0  0  0  0  0  0  0  0  0  0  0  0
   -2.3480    3.1320    4.8120 H   0  0  0  0  0  0  0  0  0  0  0  0
    0.7910    2.2710    1.3970 H   0  0  0  0  0  0  0  0  0  0  0  0
    1.3360    5.0150    2.4330 H   0  0  0  0  0  0  0  0  0  0  0  0
    1.8890    5.7770    0.1250 H   0  0  0  0  0  0  0  0  0  0  0  0
    0.1030    5.3870    0.4300 H   0  0  0  0  0  0  0  0  0  0  0  0
   -0.6910    3.0820   -0.3390 H   0  0  0  0  0  0  0  0  0  0  0  0
    1.2690    1.5530   -3.8350 H   0  0  0  0  0  0  0  0  0  0  0  0
    3.0580    4.7480   -1.5980 H   0  0  0  0  0  0  0  0  0  0  0  0
    3.5510    4.7560    0.9870 H   0  0  0  0  0  0  0  0  0  0  0  0
    2.7580    4.4220    3.5970 H   0  0  0  0  0  0  0  0  0  0  0  0
    2.8510    2.4730    0.2590 H   0  0  0  0  0  0  0  0  0  0  0  0
    3.1150    1.9230    1.9950 H   0  0  0  0  0  0  0  0  0  0  0  0
    5.1750    1.7670    1.5940 H   0  0  0  0  0  0  0  0  0  0  0  0
    6.1760    1.5220   -0.4780 H   0  0  0  0  0  0  0  0  0  0  0  0
    4.5990    2.1490   -1.2230 H   0  0  0  0  0  0  0  0  0  0  0  0
    2.6890    0.7190   -1.3230 H   0  0  0  0  0  0  0  0  0  0  0  0
    1.6830   -1.5240   -1.0440 H   0  0  0  0  0  0  0  0  0  0  0  0
    2.9330   -3.3070    0.1310 H   0  0  0  0  0  0  0  0  0  0  0  0
    4.2350   -3.3920    2.8300 H   0  0  0  0  0  0  0  0  0  0  0  0
    5.8910   -4.0330    2.8870 H   0  0  0  0  0  0  0  0  0  0  0  0
    5.6110   -2.2840    3.0280 H   0  0  0  0  0  0  0  0  0  0  0  0
    6.1570   -0.5680    0.8420 H   0  0  0  0  0  0  0  0  0  0  0  0
  1 42  1  0  0  0  0
  1 43  1  0  0  0  0
  1 44  1  0  0  0  0
  1  2  1  0  0  0  0
  2 45  1  0  0  0  0
  2 46  1  0  0  0  0
  2  3  1  0  0  0  0
  3 47  1  0  0  0  0
  3 48  1  0  0  0  0
  3  4  1  0  0  0  0
  4  5  1  0  0  0  0
  5 49  1  0  0  0  0
  5 50  1  0  0  0  0
  5  6  1  0  0  0  0
  6 51  1  0  0  0  0
  6 52  1  0  0  0  0
  6  7  1  0  0  0  0
  7 53  1  0  0  0  0
  7 54  1  0  0  0  0
  7 55  1  0  0  0  0
  4  8  1  0  0  0  0
  8  9  2  0  0  0  0
  8 10  1  0  0  0  0
 10 11  2  0  0  0  0
 11 56  1  0  0  0  0
 11 12  1  0  0  0  0
 12 57  1  0  0  0  0
 12 13  2  0  0  0  0
 13 58  1  0  0  0  0
 13 14  1  0  0  0  0
 14 15  2  0  0  0  0
 15 10  1  0  0  0  0
 15 59  1  0  0  0  0
 14 16  1  0  0  0  0
 16 17  2  0  0  0  0
 16 18  1  0  0  0  0
 18 60  1  0  0  0  0
 18 19  1  0  0  0  0
 19 61  1  0  0  0  0
 19 20  1  0  0  0  0
 20 62  1  0  0  0  0
 20 63  1  0  0  0  0
 20 21  1  0  0  0  0
 21 22  2  0  0  0  0
 22 64  1  0  0  0  0
 22 23  1  0  0  0  0
 23 24  1  0  0  0  0
 23 25  2  0  0  0  0
 25 65  1  0  0  0  0
 25 26  1  0  0  0  0
 26 27  1  0  0  0  0
 26 28  2  0  0  0  0
 28 21  1  0  0  0  0
 28 66  1  0  0  0  0
 19 29  1  0  0  0  0
 29 67  1  0  0  0  0
 29 30  1  0  0  0  0
 30 68  1  0  0  0  0
 29 31  1  0  0  0  0
 31 69  1  0  0  0  0
 31 70  1  0  0  0  0
 31 32  1  0  0  0  0
 32 71  1  0  0  0  0
 32 33  1  0  0  0  0
 33 72  1  0  0  0  0
 33 73  1  0  0  0  0
 33 34  1  0  0  0  0
 34 35  2  0  0  0  0
 35 74  1  0  0  0  0
 35 36  1  0  0  0  0
 36 75  1  0  0  0  0
 36 37  2  0  0  0  0
 37 76  1  0  0  0  0
 37 38  1  0  0  0  0
 38 39  1  0  0  0  0
 39 40  1  0  0  0  0
 40 77  1  0  0  0  0
 40 78  1  0  0  0  0
 40 79  1  0  0  0  0
 38 41  2  0  0  0  0
 41 34  1  0  0  0  0
 41 80  1  0  0  0  0
M  END
>  <LOGBIO>
7.5100

>  <PRED_LOGBIO>
7.0100

>  <XV_RES>
0.5800

>  <WHL_TMPL>
1

>  <ANCH>
22-46;54-56

$$$$
ROW56
  -MTS-   01071500203D 0   0.00000     0.00000     0

 51 54  0  0  0  0  0  0  0  0999 V2000
    9.0810   -0.5580    9.0280 C   0  0  0  0  0  0  0  0  0  0  0  0
    8.7220    0.4230    7.9160 C   0  0  0  0  0  0  0  0  0  0  0  0
    7.6960   -0.2040    7.0040 C   0  0  0  0  0  0  0  0  0  0  0  0
    7.9190   -0.9300    5.9240 N   0  0  0  0  0  0  0  0  0  0  0  0
    6.7530   -1.4210    5.2160 N   0  0  0  0  0  0  0  0  0  0  0  0
    5.5750   -1.0970    5.7160 C   0  0  0  0  0  0  0  0  0  0  0  0
    4.3410   -1.4390    5.2290 N   0  0  0  0  0  0  0  0  0  0  0  0
    3.7320   -0.6510    4.3480 C   0  0  0  0  0  0  0  0  0  0  0  0
    4.2750    0.3860    3.9710 O   0  0  0  0  0  0  0  0  0  0  0  0
    2.3720   -1.0280    3.8120 C   0  0  0  0  0  0  0  0  0  0  0  0
    1.8090    0.2420    2.6360 S   0  0  0  0  0  0  0  0  0  0  0  0
    0.2150   -0.2000    2.0070 C   0  0  0  0  0  0  0  0  0  0  0  0
    0.1220   -0.9480    0.9000 N   0  0  0  0  0  0  0  0  0  0  0  0
   -1.0640   -1.3070    0.3880 C   0  0  0  0  0  0  0  0  0  0  0  0
   -2.2560   -0.9060    1.0020 C   0  0  0  0  0  0  0  0  0  0  0  0
   -2.1920   -0.1230    2.1610 C   0  0  0  0  0  0  0  0  0  0  0  0
   -3.4320    0.3190    2.8380 C   0  0  0  0  0  0  0  0  0  0  0  0
   -4.4120   -0.6280    3.1560 C   0  0  0  0  0  0  0  0  0  0  0  0
   -5.5880   -0.2290    3.8020 C   0  0  0  0  0  0  0  0  0  0  0  0
   -5.7840    1.1180    4.1300 C   0  0  0  0  0  0  0  0  0  0  0  0
   -4.8040    2.0650    3.8130 C   0  0  0  0  0  0  0  0  0  0  0  0
   -3.6280    1.6660    3.1660 C   0  0  0  0  0  0  0  0  0  0  0  0
   -0.9390    0.2350    2.6710 C   0  0  0  0  0  0  0  0  0  0  0  0
   -0.8360    1.0440    3.8700 C   0  0  0  0  0  0  0  0  0  0  0  0
   -0.7540    1.6920    4.8280 N   0  0  0  0  0  0  0  0  0  0  0  0
   -1.1130   -2.1340   -0.8380 C   0  0  0  0  0  0  0  0  0  0  0  0
   -0.5400   -1.6620   -2.0240 C   0  0  0  0  0  0  0  0  0  0  0  0
   -0.5870   -2.4450   -3.1840 C   0  0  0  0  0  0  0  0  0  0  0  0
   -1.2060   -3.7000   -3.1570 C   0  0  0  0  0  0  0  0  0  0  0  0
   -1.2510   -4.4550   -4.2750 F   0  0  0  0  0  0  0  0  0  0  0  0
   -1.7790   -4.1730   -1.9700 C   0  0  0  0  0  0  0  0  0  0  0  0
   -1.7320   -3.3900   -0.8100 C   0  0  0  0  0  0  0  0  0  0  0  0
    5.9340   -0.1250    7.1510 S   0  0  0  0  0  0  0  0  0  0  0  0
    8.1880   -0.8010    9.6000 H   0  0  0  0  0  0  0  0  0  0  0  0
    9.8210   -0.1060    9.6860 H   0  0  0  0  0  0  0  0  0  0  0  0
    9.4910   -1.4660    8.5920 H   0  0  0  0  0  0  0  0  0  0  0  0
    8.3120    1.3320    8.3530 H   0  0  0  0  0  0  0  0  0  0  0  0
    9.6150    0.6660    7.3450 H   0  0  0  0  0  0  0  0  0  0  0  0
    3.8950   -2.2910    5.5380 H   0  0  0  0  0  0  0  0  0  0  0  0
    2.4360   -1.9890    3.3040 H   0  0  0  0  0  0  0  0  0  0  0  0
    1.6640   -1.1000    4.6350 H   0  0  0  0  0  0  0  0  0  0  0  0
   -3.2110   -1.1960    0.5880 H   0  0  0  0  0  0  0  0  0  0  0  0
   -4.2610   -1.6670    2.9020 H   0  0  0  0  0  0  0  0  0  0  0  0
   -6.3450   -0.9600    4.0470 H   0  0  0  0  0  0  0  0  0  0  0  0
   -6.6910    1.4250    4.6290 H   0  0  0  0  0  0  0  0  0  0  0  0
   -4.9540    3.1040    4.0660 H   0  0  0  0  0  0  0  0  0  0  0  0
   -2.8710    2.3970    2.9210 H   0  0  0  0  0  0  0  0  0  0  0  0
   -0.0630   -0.6940   -2.0450 H   0  0  0  0  0  0  0  0  0  0  0  0
   -0.1450   -2.0810   -4.1000 H   0  0  0  0  0  0  0  0  0  0  0  0
   -2.2560   -5.1410   -1.9490 H   0  0  0  0  0  0  0  0  0  0  0  0
   -2.1740   -3.7540    0.1050 H   0  0  0  0  0  0  0  0  0  0  0  0
  1 34  1  0  0  0  0
  1 35  1  0  0  0  0
  1 36  1  0  0  0  0
  1  2  1  0  0  0  0
  2 37  1  0  0  0  0
  2 38  1  0  0  0  0
  2  3  1  0  0  0  0
  3  4  2  0  0  0  0
  4  5  1  0  0  0  0
  5  6  2  0  0  0  0
  6  7  1  0  0  0  0
  7 39  1  0  0  0  0
  7  8  1  0  0  0  0
  8  9  2  0  0  0  0
  8 10  1  0  0  0  0
 10 40  1  0  0  0  0
 10 41  1  0  0  0  0
 10 11  1  0  0  0  0
 11 12  1  0  0  0  0
 12 13  1  0  0  0  0
 13 14  2  0  0  0  0
 14 15  1  0  0  0  0
 15 42  1  0  0  0  0
 15 16  2  0  0  0  0
 16 17  1  0  0  0  0
 17 18  2  0  0  0  0
 18 43  1  0  0  0  0
 18 19  1  0  0  0  0
 19 44  1  0  0  0  0
 19 20  2  0  0  0  0
 20 45  1  0  0  0  0
 20 21  1  0  0  0  0
 21 46  1  0  0  0  0
 21 22  2  0  0  0  0
 22 17  1  0  0  0  0
 22 47  1  0  0  0  0
 16 23  1  0  0  0  0
 23 12  2  0  0  0  0
 23 24  1  0  0  0  0
 24 25  3  0  0  0  0
 14 26  1  0  0  0  0
 26 27  2  0  0  0  0
 27 48  1  0  0  0  0
 27 28  1  0  0  0  0
 28 49  1  0  0  0  0
 28 29  2  0  0  0  0
 29 30  1  0  0  0  0
 29 31  1  0  0  0  0
 31 50  1  0  0  0  0
 31 32  2  0  0  0  0
 32 26  1  0  0  0  0
 32 51  1  0  0  0  0
  6 33  1  0  0  0  0
 33  3  1  0  0  0  0
M  END
>  <LOGBIO>
4.3000

>  <PRED_LOGBIO>
5.0700

>  <XV_RES>
-2.1210

>  <WHL_TMPL>
3

>  <ANCH>
19-26;26-27

$$$$
ROW57
  -MTS-   01071500203D 0   0.00000     0.00000     0

 51 54  0  0  0  0  0  0  0  0999 V2000
   -8.3860    3.0480    2.8860 C   0  0  0  0  0  0  0  0  0  0  0  0
   -8.2940    2.5190    4.2110 O   0  0  0  0  0  0  0  0  0  0  0  0
   -7.1340    1.8860    4.5720 C   0  0  0  0  0  0  0  0  0  0  0  0
   -6.0890    2.6180    5.1450 C   0  0  0  0  0  0  0  0  0  0  0  0
   -4.8900    1.9780    5.4790 C   0  0  0  0  0  0  0  0  0  0  0  0
   -4.7250    0.6160    5.2060 C   0  0  0  0  0  0  0  0  0  0  0  0
   -5.7900   -0.1220    4.6790 C   0  0  0  0  0  0  0  0  0  0  0  0
   -6.9980    0.5110    4.3670 C   0  0  0  0  0  0  0  0  0  0  0  0
   -8.1510   -0.2900    3.8100 C   0  0  0  0  0  0  0  0  0  0  0  0
   -3.4080   -0.0770    5.4630 C   0  0  0  0  0  0  0  0  0  0  0  0
   -3.4040   -0.7920    6.7480 N   0  0  0  0  0  0  0  0  0  0  0  0
   -3.1730   -2.0670    6.5000 C   0  0  0  0  0  0  0  0  0  0  0  0
   -3.0980   -3.0390    7.4630 N   0  0  0  0  0  0  0  0  0  0  0  0
   -3.0180   -2.2970    5.1580 N   0  0  0  0  0  0  0  0  0  0  0  0
   -2.7500   -3.6160    4.5680 C   0  0  0  0  0  0  0  0  0  0  0  0
   -3.1410   -1.1730    4.4580 C   0  0  0  0  0  0  0  0  0  0  0  0
   -3.0540   -1.0500    3.2380 O   0  0  0  0  0  0  0  0  0  0  0  0
   -2.3550    1.0040    5.4130 C   0  0  0  0  0  0  0  0  0  0  0  0
   -1.7330    1.3200    4.2000 C   0  0  0  0  0  0  0  0  0  0  0  0
   -0.7570    2.3230    4.1540 C   0  0  0  0  0  0  0  0  0  0  0  0
   -0.4030    3.0090    5.3220 C   0  0  0  0  0  0  0  0  0  0  0  0
   -1.0260    2.6930    6.5360 C   0  0  0  0  0  0  0  0  0  0  0  0
   -2.0020    1.6900    6.5810 C   0  0  0  0  0  0  0  0  0  0  0  0
   -0.6520    3.4190    7.7700 C   0  0  0  0  0  0  0  0  0  0  0  0
   -1.6110    4.1510    8.4810 C   0  0  0  0  0  0  0  0  0  0  0  0
   -1.2250    4.8260    9.6450 C   0  0  0  0  0  0  0  0  0  0  0  0
    0.1100    4.7480   10.0620 C   0  0  0  0  0  0  0  0  0  0  0  0
    1.0050    4.0400    9.3610 N   0  0  0  0  0  0  0  0  0  0  0  0
    0.6650    3.3830    8.2430 C   0  0  0  0  0  0  0  0  0  0  0  0
   -8.2680    2.2420    2.1640 H   0  0  0  0  0  0  0  0  0  0  0  0
   -9.3580    3.5170    2.7490 H   0  0  0  0  0  0  0  0  0  0  0  0
   -7.6020    3.7870    2.7350 H   0  0  0  0  0  0  0  0  0  0  0  0
   -6.2070    3.6760    5.3290 H   0  0  0  0  0  0  0  0  0  0  0  0
   -4.0920    2.5360    5.9470 H   0  0  0  0  0  0  0  0  0  0  0  0
   -5.6790   -1.1830    4.5130 H   0  0  0  0  0  0  0  0  0  0  0  0
   -8.7520    0.3440    3.1620 H   0  0  0  0  0  0  0  0  0  0  0  0
   -8.7660   -0.6570    4.6290 H   0  0  0  0  0  0  0  0  0  0  0  0
   -7.7660   -1.1320    3.2400 H   0  0  0  0  0  0  0  0  0  0  0  0
   -2.2110   -3.2560    7.8930 H   0  0  0  0  0  0  0  0  0  0  0  0
   -3.9310   -3.5380    7.7420 H   0  0  0  0  0  0  0  0  0  0  0  0
   -3.2000   -4.3890    5.1880 H   0  0  0  0  0  0  0  0  0  0  0  0
   -1.6760   -3.7770    4.5110 H   0  0  0  0  0  0  0  0  0  0  0  0
   -3.1770   -3.6600    3.5680 H   0  0  0  0  0  0  0  0  0  0  0  0
   -2.0060    0.7900    3.2990 H   0  0  0  0  0  0  0  0  0  0  0  0
   -0.2760    2.5660    3.2180 H   0  0  0  0  0  0  0  0  0  0  0  0
    0.3500    3.7820    5.2870 H   0  0  0  0  0  0  0  0  0  0  0  0
   -2.4820    1.4470    7.5170 H   0  0  0  0  0  0  0  0  0  0  0  0
   -2.6330    4.1940    8.1370 H   0  0  0  0  0  0  0  0  0  0  0  0
   -1.9440    5.3970   10.2120 H   0  0  0  0  0  0  0  0  0  0  0  0
    0.4200    5.2640   10.9590 H   0  0  0  0  0  0  0  0  0  0  0  0
    1.4130    2.8220    7.7030 H   0  0  0  0  0  0  0  0  0  0  0  0
  1 30  1  0  0  0  0
  1 31  1  0  0  0  0
  1 32  1  0  0  0  0
  1  2  1  0  0  0  0
  2  3  1  0  0  0  0
  3  4  2  0  0  0  0
  4 33  1  0  0  0  0
  4  5  1  0  0  0  0
  5 34  1  0  0  0  0
  5  6  2  0  0  0  0
  6  7  1  0  0  0  0
  7 35  1  0  0  0  0
  7  8  2  0  0  0  0
  8  3  1  0  0  0  0
  8  9  1  0  0  0  0
  9 36  1  0  0  0  0
  9 37  1  0  0  0  0
  9 38  1  0  0  0  0
  6 10  1  0  0  0  0
 10 11  1  0  0  0  0
 11 12  2  0  0  0  0
 12 13  1  0  0  0  0
 13 39  1  0  0  0  0
 13 40  1  0  0  0  0
 12 14  1  0  0  0  0
 14 15  1  0  0  0  0
 15 41  1  0  0  0  0
 15 42  1  0  0  0  0
 15 43  1  0  0  0  0
 14 16  1  0  0  0  0
 16 10  1  0  0  0  0
 16 17  2  0  0  0  0
 10 18  1  0  0  0  0
 18 19  2  0  0  0  0
 19 44  1  0  0  0  0
 19 20  1  0  0  0  0
 20 45  1  0  0  0  0
 20 21  2  0  0  0  0
 21 46  1  0  0  0  0
 21 22  1  0  0  0  0
 22 23  2  0  0  0  0
 23 18  1  0  0  0  0
 23 47  1  0  0  0  0
 22 24  1  0  0  0  0
 24 25  2  0  0  0  0
 25 48  1  0  0  0  0
 25 26  1  0  0  0  0
 26 49  1  0  0  0  0
 26 27  2  0  0  0  0
 27 50  1  0  0  0  0
 27 28  1  0  0  0  0
 28 29  2  0  0  0  0
 29 24  1  0  0  0  0
 29 51  1  0  0  0  0
M  END
>  <LOGBIO>
7.4000

>  <PRED_LOGBIO>
7.1500

>  <XV_RES>
0.2840

>  <WHL_TMPL>
2

>  <ANCH>
42-51;11-9

$$$$
ROW59
  -MTS-   01071500203D 0   0.00000     0.00000     0

 49 52  0  0  0  0  0  0  0  0999 V2000
   -0.8640    0.9260    3.8560 O   0  0  0  0  0  0  0  0  0  0  0  0
   -0.9380    0.2420    2.6710 C   0  0  0  0  0  0  0  0  0  0  0  0
   -2.1880   -0.1250    2.1590 C   0  0  0  0  0  0  0  0  0  0  0  0
   -3.4320    0.3190    2.8380 Cl  0  0  0  0  0  0  0  0  0  0  0  0
   -2.2590   -0.9010    0.9990 C   0  0  0  0  0  0  0  0  0  0  0  0
   -1.0860   -1.3140    0.3590 C   0  0  0  0  0  0  0  0  0  0  0  0
   -1.1740   -2.3330   -1.0490 Cl  0  0  0  0  0  0  0  0  0  0  0  0
    0.1570   -0.9070    0.8520 C   0  0  0  0  0  0  0  0  0  0  0  0
    0.2370   -0.0840    1.9830 C   0  0  0  0  0  0  0  0  0  0  0  0
    1.5980    0.4630    2.4490 C   0  0  0  0  0  0  0  0  0  0  0  0
    2.6970    0.1470    1.7900 N   0  0  0  0  0  0  0  0  0  0  0  0
    4.0120    0.6250    2.1710 N   0  0  0  0  0  0  0  0  0  0  0  0
    5.1480    0.2460    1.4190 C   0  0  0  0  0  0  0  0  0  0  0  0
    5.5460    0.9950    0.3820 N   0  0  0  0  0  0  0  0  0  0  0  0
    6.6220    0.6360   -0.3310 C   0  0  0  0  0  0  0  0  0  0  0  0
    7.0420    1.4280   -1.4260 N   0  0  0  0  0  0  0  0  0  0  0  0
    7.9670    2.4800   -1.2250 C   0  0  0  0  0  0  0  0  0  0  0  0
    7.5070    3.7680   -0.9220 C   0  0  0  0  0  0  0  0  0  0  0  0
    8.4220    4.8090   -0.7230 C   0  0  0  0  0  0  0  0  0  0  0  0
    9.7960    4.5620   -0.8270 C   0  0  0  0  0  0  0  0  0  0  0  0
   10.2560    3.2750   -1.1300 C   0  0  0  0  0  0  0  0  0  0  0  0
    9.3410    2.2340   -1.3290 C   0  0  0  0  0  0  0  0  0  0  0  0
    7.3010   -0.4730   -0.0070 N   0  0  0  0  0  0  0  0  0  0  0  0
    6.9040   -1.2230    1.0300 C   0  0  0  0  0  0  0  0  0  0  0  0
    7.6200   -2.3940    1.3720 N   0  0  0  0  0  0  0  0  0  0  0  0
    7.2640   -3.6350    0.7950 C   0  0  0  0  0  0  0  0  0  0  0  0
    7.8580   -4.0450   -0.4050 C   0  0  0  0  0  0  0  0  0  0  0  0
    7.5050   -5.2740   -0.9760 C   0  0  0  0  0  0  0  0  0  0  0  0
    6.5590   -6.0920   -0.3480 C   0  0  0  0  0  0  0  0  0  0  0  0
    5.9650   -5.6820    0.8520 C   0  0  0  0  0  0  0  0  0  0  0  0
    6.3180   -4.4540    1.4230 C   0  0  0  0  0  0  0  0  0  0  0  0
    5.8270   -0.8630    1.7430 N   0  0  0  0  0  0  0  0  0  0  0  0
   -0.8910    1.8840    3.7060 H   0  0  0  0  0  0  0  0  0  0  0  0
   -3.2210   -1.1820    0.5960 H   0  0  0  0  0  0  0  0  0  0  0  0
    1.0620   -1.2290    0.3580 H   0  0  0  0  0  0  0  0  0  0  0  0
    1.6540    1.1060    3.3150 H   0  0  0  0  0  0  0  0  0  0  0  0
    4.1160    1.2280    2.9740 H   0  0  0  0  0  0  0  0  0  0  0  0
    6.6820    1.2420   -2.3510 H   0  0  0  0  0  0  0  0  0  0  0  0
    6.4470    3.9580   -0.8420 H   0  0  0  0  0  0  0  0  0  0  0  0
    8.0680    5.8020   -0.4900 H   0  0  0  0  0  0  0  0  0  0  0  0
   10.5020    5.3650   -0.6740 H   0  0  0  0  0  0  0  0  0  0  0  0
   11.3160    3.0850   -1.2100 H   0  0  0  0  0  0  0  0  0  0  0  0
    9.6950    1.2410   -1.5620 H   0  0  0  0  0  0  0  0  0  0  0  0
    8.3860   -2.3430    2.0280 H   0  0  0  0  0  0  0  0  0  0  0  0
    8.5880   -3.4140   -0.8900 H   0  0  0  0  0  0  0  0  0  0  0  0
    7.9630   -5.5900   -1.9020 H   0  0  0  0  0  0  0  0  0  0  0  0
    6.2870   -7.0400   -0.7890 H   0  0  0  0  0  0  0  0  0  0  0  0
    5.2350   -6.3130    1.3360 H   0  0  0  0  0  0  0  0  0  0  0  0
    5.8600   -4.1370    2.3480 H   0  0  0  0  0  0  0  0  0  0  0  0
  1 33  1  0  0  0  0
  1  2  1  0  0  0  0
  2  3  2  0  0  0  0
  3  4  1  0  0  0  0
  3  5  1  0  0  0  0
  5 34  1  0  0  0  0
  5  6  2  0  0  0  0
  6  7  1  0  0  0  0
  6  8  1  0  0  0  0
  8 35  1  0  0  0  0
  8  9  2  0  0  0  0
  9  2  1  0  0  0  0
  9 10  1  0  0  0  0
 10 36  1  0  0  0  0
 10 11  2  0  0  0  0
 11 12  1  0  0  0  0
 12 37  1  0  0  0  0
 12 13  1  0  0  0  0
 13 14  2  0  0  0  0
 14 15  1  0  0  0  0
 15 16  1  0  0  0  0
 16 38  1  0  0  0  0
 16 17  1  0  0  0  0
 17 18  2  0  0  0  0
 18 39  1  0  0  0  0
 18 19  1  0  0  0  0
 19 40  1  0  0  0  0
 19 20  2  0  0  0  0
 20 41  1  0  0  0  0
 20 21  1  0  0  0  0
 21 42  1  0  0  0  0
 21 22  2  0  0  0  0
 22 17  1  0  0  0  0
 22 43  1  0  0  0  0
 15 23  2  0  0  0  0
 23 24  1  0  0  0  0
 24 25  1  0  0  0  0
 25 44  1  0  0  0  0
 25 26  1  0  0  0  0
 26 27  2  0  0  0  0
 27 45  1  0  0  0  0
 27 28  1  0  0  0  0
 28 46  1  0  0  0  0
 28 29  2  0  0  0  0
 29 47  1  0  0  0  0
 29 30  1  0  0  0  0
 30 48  1  0  0  0  0
 30 31  2  0  0  0  0
 31 26  1  0  0  0  0
 31 49  1  0  0  0  0
 24 32  2  0  0  0  0
 32 13  1  0  0  0  0
M  END
>  <LOGBIO>
4.9500

>  <PRED_LOGBIO>
5.5800

>  <XV_RES>
-1.5290

>  <WHL_TMPL>
3

>  <ANCH>
11-12;12-10

$$$$
ROW60
  -MTS-   01071500203D 0   0.00000     0.00000     0

 74 76  0  0  1  0  0  0  0  0999 V2000
    1.0340    4.9120    0.4700 C   0  0  0  0  0  0  0  0  0  0  0  0
    1.5450    4.2020    1.7590 C   0  0  1  0  0  0  0  0  0  0  0  0
    0.8330    2.9260    1.9330 N   0  0  0  0  0  0  0  0  0  0  0  0
    0.2990    2.6030    3.1280 C   0  0  0  0  0  0  0  0  0  0  0  0
    0.4730    3.3530    4.0700 O   0  0  0  0  0  0  0  0  0  0  0  0
   -0.5180    1.3420    3.3610 C   0  0  0  0  0  0  0  0  0  0  0  0
   -1.5810    1.2640    4.2760 C   0  0  0  0  0  0  0  0  0  0  0  0
   -2.2780    0.0650    4.4670 C   0  0  0  0  0  0  0  0  0  0  0  0
   -3.2850   -0.0070    5.3930 O   0  0  0  0  0  0  0  0  0  0  0  0
   -4.4990    0.7000    5.1200 C   0  0  0  0  0  0  0  0  0  0  0  0
   -5.4690    0.4900    6.2580 C   0  0  0  0  0  0  0  0  0  0  0  0
   -5.1480   -0.2050    7.2200 O   0  0  0  0  0  0  0  0  0  0  0  0
   -6.6710    1.0580    6.2200 N   0  0  0  0  0  0  0  0  0  0  0  0
   -7.6160    0.8540    7.3270 C   0  0  0  0  0  0  0  0  0  0  0  0
   -8.9130    1.6080    7.0360 C   0  0  0  0  0  0  0  0  0  0  0  0
   -9.8950    1.3960    8.1880 C   0  0  0  0  0  0  0  0  0  0  0  0
  -11.1910    2.1510    7.8970 C   0  0  0  0  0  0  0  0  0  0  0  0
  -12.1730    1.9390    9.0480 C   0  0  0  0  0  0  0  0  0  0  0  0
  -13.4200    2.6650    8.7680 N   0  0  0  0  0  0  0  0  0  0  0  0
   -1.9400   -1.0580    3.7080 C   0  0  0  0  0  0  0  0  0  0  0  0
   -0.9200   -0.9760    2.7660 C   0  0  0  0  0  0  0  0  0  0  0  0
   -0.6630   -2.0460    1.9970 O   0  0  0  0  0  0  0  0  0  0  0  0
   -1.8910   -2.8460    1.4220 S   0  0  0  0  0  0  0  0  0  0  0  0
   -2.6850   -1.9800    0.6060 O   0  0  0  0  0  0  0  0  0  0  0  0
   -2.6850   -3.3430    2.5030 O   0  0  0  0  0  0  0  0  0  0  0  0
   -1.2940   -4.2340    0.4250 C   0  0  0  0  0  0  0  0  0  0  0  0
   -2.4720   -5.0010   -0.1270 C   0  0  0  0  0  0  0  0  0  0  0  0
   -3.0180   -6.0640    0.6020 C   0  0  0  0  0  0  0  0  0  0  0  0
   -4.1100   -6.7760    0.0910 C   0  0  0  0  0  0  0  0  0  0  0  0
   -4.6560   -6.4240   -1.1490 C   0  0  0  0  0  0  0  0  0  0  0  0
   -4.1100   -5.3610   -1.8780 C   0  0  0  0  0  0  0  0  0  0  0  0
   -3.0180   -4.6490   -1.3670 C   0  0  0  0  0  0  0  0  0  0  0  0
   -0.1940    0.2030    2.6150 C   0  0  0  0  0  0  0  0  0  0  0  0
    3.0400    3.9910    1.7200 C   0  0  0  0  0  0  0  0  0  0  0  0
    3.6120    2.9080    2.3980 C   0  0  0  0  0  0  0  0  0  0  0  0
    4.9980    2.7120    2.3620 C   0  0  0  0  0  0  0  0  0  0  0  0
    5.8110    3.6000    1.6490 C   0  0  0  0  0  0  0  0  0  0  0  0
    5.2400    4.6840    0.9710 C   0  0  0  0  0  0  0  0  0  0  0  0
    3.8540    4.8790    1.0070 C   0  0  0  0  0  0  0  0  0  0  0  0
   -0.0540    4.9190    0.4570 H   0  0  0  0  0  0  0  0  0  0  0  0
    1.3520    5.9500    0.5380 H   0  0  0  0  0  0  0  0  0  0  0  0
    1.4760    4.3760   -0.3670 H   0  0  0  0  0  0  0  0  0  0  0  0
    1.3150    4.8480    2.6040 H   0  0  0  0  0  0  0  0  0  0  0  0
    0.7440    2.2890    1.1540 H   0  0  0  0  0  0  0  0  0  0  0  0
   -1.8640    2.1410    4.8400 H   0  0  0  0  0  0  0  0  0  0  0  0
   -4.9360    0.3260    4.1970 H   0  0  0  0  0  0  0  0  0  0  0  0
   -4.2850    1.7610    5.0170 H   0  0  0  0  0  0  0  0  0  0  0  0
   -6.9350    1.6290    5.4300 H   0  0  0  0  0  0  0  0  0  0  0  0
   -7.8300   -0.2080    7.4310 H   0  0  0  0  0  0  0  0  0  0  0  0
   -7.1790    1.2270    8.2510 H   0  0  0  0  0  0  0  0  0  0  0  0
   -8.6990    2.6700    6.9330 H   0  0  0  0  0  0  0  0  0  0  0  0
   -9.3500    1.2350    6.1130 H   0  0  0  0  0  0  0  0  0  0  0  0
  -10.1090    0.3350    8.2910 H   0  0  0  0  0  0  0  0  0  0  0  0
   -9.4570    1.7700    9.1110 H   0  0  0  0  0  0  0  0  0  0  0  0
  -10.9770    3.2130    7.7930 H   0  0  0  0  0  0  0  0  0  0  0  0
  -11.6290    1.7770    6.9730 H   0  0  0  0  0  0  0  0  0  0  0  0
  -12.3870    0.8770    9.1510 H   0  0  0  0  0  0  0  0  0  0  0  0
  -11.7360    2.3120    9.9710 H   0  0  0  0  0  0  0  0  0  0  0  0
  -13.8270    2.3180    7.9110 H   0  0  0  0  0  0  0  0  0  0  0  0
  -14.0700    2.5250    9.5290 H   0  0  0  0  0  0  0  0  0  0  0  0
   -2.4700   -1.9880    3.8520 H   0  0  0  0  0  0  0  0  0  0  0  0
   -0.6900   -4.8930    1.0450 H   0  0  0  0  0  0  0  0  0  0  0  0
   -0.6900   -3.8560   -0.3980 H   0  0  0  0  0  0  0  0  0  0  0  0
   -2.5970   -6.3360    1.5590 H   0  0  0  0  0  0  0  0  0  0  0  0
   -4.5310   -7.5960    0.6530 H   0  0  0  0  0  0  0  0  0  0  0  0
   -5.4980   -6.9730   -1.5440 H   0  0  0  0  0  0  0  0  0  0  0  0
   -4.5310   -5.0890   -2.8350 H   0  0  0  0  0  0  0  0  0  0  0  0
   -2.5970   -3.8290   -1.9290 H   0  0  0  0  0  0  0  0  0  0  0  0
    0.6280    0.2390    1.9150 H   0  0  0  0  0  0  0  0  0  0  0  0
    2.9840    2.2230    2.9480 H   0  0  0  0  0  0  0  0  0  0  0  0
    5.4390    1.8770    2.8850 H   0  0  0  0  0  0  0  0  0  0  0  0
    6.8810    3.4500    1.6210 H   0  0  0  0  0  0  0  0  0  0  0  0
    5.8670    5.3690    0.4210 H   0  0  0  0  0  0  0  0  0  0  0  0
    3.4120    5.7150    0.4840 H   0  0  0  0  0  0  0  0  0  0  0  0
  1 40  1  0  0  0  0
  1 41  1  0  0  0  0
  1 42  1  0  0  0  0
  1  2  1  0  0  0  0
  2 43  1  0  0  0  0
  2  3  1  0  0  0  0
  3 44  1  0  0  0  0
  3  4  1  0  0  0  0
  4  5  2  0  0  0  0
  4  6  1  0  0  0  0
  6  7  2  0  0  0  0
  7 45  1  0  0  0  0
  7  8  1  0  0  0  0
  8  9  1  0  0  0  0
  9 10  1  0  0  0  0
 10 46  1  0  0  0  0
 10 47  1  0  0  0  0
 10 11  1  0  0  0  0
 11 12  2  0  0  0  0
 11 13  1  0  0  0  0
 13 48  1  0  0  0  0
 13 14  1  0  0  0  0
 14 49  1  0  0  0  0
 14 50  1  0  0  0  0
 14 15  1  0  0  0  0
 15 51  1  0  0  0  0
 15 52  1  0  0  0  0
 15 16  1  0  0  0  0
 16 53  1  0  0  0  0
 16 54  1  0  0  0  0
 16 17  1  0  0  0  0
 17 55  1  0  0  0  0
 17 56  1  0  0  0  0
 17 18  1  0  0  0  0
 18 57  1  0  0  0  0
 18 58  1  0  0  0  0
 18 19  1  0  0  0  0
 19 59  1  0  0  0  0
 19 60  1  0  0  0  0
  8 20  2  0  0  0  0
 20 61  1  0  0  0  0
 20 21  1  0  0  0  0
 21 22  1  0  0  0  0
 22 23  1  0  0  0  0
 23 24  2  0  0  0  0
 23 25  2  0  0  0  0
 23 26  1  0  0  0  0
 26 62  1  0  0  0  0
 26 63  1  0  0  0  0
 26 27  1  0  0  0  0
 27 28  2  0  0  0  0
 28 64  1  0  0  0  0
 28 29  1  0  0  0  0
 29 65  1  0  0  0  0
 29 30  2  0  0  0  0
 30 66  1  0  0  0  0
 30 31  1  0  0  0  0
 31 67  1  0  0  0  0
 31 32  2  0  0  0  0
 32 27  1  0  0  0  0
 32 68  1  0  0  0  0
 21 33  2  0  0  0  0
 33  6  1  0  0  0  0
 33 69  1  0  0  0  0
  2 34  1  0  0  0  0
 34 35  2  0  0  0  0
 35 70  1  0  0  0  0
 35 36  1  0  0  0  0
 36 71  1  0  0  0  0
 36 37  2  0  0  0  0
 37 72  1  0  0  0  0
 37 38  1  0  0  0  0
 38 73  1  0  0  0  0
 38 39  2  0  0  0  0
 39 34  1  0  0  0  0
 39 74  1  0  0  0  0
M  END
>  <LOGBIO>
5.4700

>  <PRED_LOGBIO>
4.7800

>  <XV_RES>
0.8260

>  <WHL_TMPL>
2

>  <ANCH>
31-66;9-10

$$$$
ROW61
  -MTS-   01071500203D 0   0.00000     0.00000     0

 45 47  0  0  0  0  0  0  0  0999 V2000
    0.2860    4.2790    4.9790 F   0  0  0  0  0  0  0  0  0  0  0  0
    0.9240    5.3480    4.5120 C   0  0  0  0  0  0  0  0  0  0  0  0
    0.9600    6.2880    5.4510 F   0  0  0  0  0  0  0  0  0  0  0  0
    0.2860    5.8130    3.4420 F   0  0  0  0  0  0  0  0  0  0  0  0
    2.3510    4.9600    4.1250 C   0  0  0  0  0  0  0  0  0  0  0  0
    2.9890    4.4940    5.1950 F   0  0  0  0  0  0  0  0  0  0  0  0
    2.9890    6.0290    3.6580 F   0  0  0  0  0  0  0  0  0  0  0  0
    2.3100    3.8790    3.0460 C   0  0  0  0  0  0  0  0  0  0  0  0
    1.6710    4.3450    1.9760 F   0  0  0  0  0  0  0  0  0  0  0  0
    1.6710    2.8100    3.5130 F   0  0  0  0  0  0  0  0  0  0  0  0
    4.0180    3.4150    2.5820 S   0  0  0  0  0  0  0  0  0  0  0  0
    4.2530    2.5070    1.6750 C   0  0  0  0  0  0  0  0  0  0  0  0
    5.5900    2.5280    1.2600 C   0  0  0  0  0  0  0  0  0  0  0  0
    6.0540    1.5730    0.3480 C   0  0  0  0  0  0  0  0  0  0  0  0
    5.1820    0.5970   -0.1490 C   0  0  0  0  0  0  0  0  0  0  0  0
    3.8460    0.5760    0.2670 C   0  0  0  0  0  0  0  0  0  0  0  0
    3.3810    1.5310    1.1790 C   0  0  0  0  0  0  0  0  0  0  0  0
    2.0710    1.4950    1.5390 N   0  0  0  0  0  0  0  0  0  0  0  0
    1.2720    0.5530    1.0470 C   0  0  0  0  0  0  0  0  0  0  0  0
    1.7180   -0.2860    0.2660 O   0  0  0  0  0  0  0  0  0  0  0  0
   -0.1840    0.5130    1.4470 C   0  0  0  0  0  0  0  0  0  0  0  0
   -0.8730   -0.6580    0.7460 C   0  0  0  0  0  0  0  0  0  0  0  0
   -1.5390   -0.1050   -0.8540 S   0  0  0  0  0  0  0  0  0  0  0  0
   -3.2800   -0.4020   -0.9750 C   0  0  0  0  0  0  0  0  0  0  0  0
   -4.0810   -0.0890   -2.0790 C   0  0  0  0  0  0  0  0  0  0  0  0
   -5.4520   -0.3750   -2.0520 C   0  0  0  0  0  0  0  0  0  0  0  0
   -6.0200   -0.9740   -0.9220 C   0  0  0  0  0  0  0  0  0  0  0  0
   -5.2180   -1.2870    0.1820 C   0  0  0  0  0  0  0  0  0  0  0  0
   -3.8480   -1.0010    0.1560 C   0  0  0  0  0  0  0  0  0  0  0  0
   -3.1950   -1.3830    1.3520 N   0  0  0  0  0  0  0  0  0  0  0  0
   -1.9090   -1.2600    1.6650 C   0  0  0  0  0  0  0  0  0  0  0  0
   -1.5410   -1.6590    2.7690 O   0  0  0  0  0  0  0  0  0  0  0  0
    6.2620    3.2810    1.6430 H   0  0  0  0  0  0  0  0  0  0  0  0
    7.0860    1.5890    0.0270 H   0  0  0  0  0  0  0  0  0  0  0  0
    5.5410   -0.1400   -0.8520 H   0  0  0  0  0  0  0  0  0  0  0  0
    3.1730   -0.1770   -0.1160 H   0  0  0  0  0  0  0  0  0  0  0  0
    1.7040    2.1840    2.1800 H   0  0  0  0  0  0  0  0  0  0  0  0
   -0.6650    1.4440    1.1560 H   0  0  0  0  0  0  0  0  0  0  0  0
   -0.2600    0.3860    2.5250 H   0  0  0  0  0  0  0  0  0  0  0  0
   -0.0710   -1.3750    0.5800 H   0  0  0  0  0  0  0  0  0  0  0  0
   -3.6430    0.3730   -2.9510 H   0  0  0  0  0  0  0  0  0  0  0  0
   -6.0700   -0.1340   -2.9040 H   0  0  0  0  0  0  0  0  0  0  0  0
   -7.0770   -1.1950   -0.9010 H   0  0  0  0  0  0  0  0  0  0  0  0
   -5.6570   -1.7490    1.0540 H   0  0  0  0  0  0  0  0  0  0  0  0
   -3.7820   -1.8040    2.0580 H   0  0  0  0  0  0  0  0  0  0  0  0
  1  2  1  0  0  0  0
  2  3  1  0  0  0  0
  2  4  1  0  0  0  0
  2  5  1  0  0  0  0
  5  6  1  0  0  0  0
  5  7  1  0  0  0  0
  5  8  1  0  0  0  0
  8  9  1  0  0  0  0
  8 10  1  0  0  0  0
  8 11  1  0  0  0  0
 11 12  1  0  0  0  0
 12 13  2  0  0  0  0
 13 33  1  0  0  0  0
 13 14  1  0  0  0  0
 14 34  1  0  0  0  0
 14 15  2  0  0  0  0
 15 35  1  0  0  0  0
 15 16  1  0  0  0  0
 16 36  1  0  0  0  0
 16 17  2  0  0  0  0
 17 12  1  0  0  0  0
 17 18  1  0  0  0  0
 18 37  1  0  0  0  0
 18 19  1  0  0  0  0
 19 20  2  0  0  0  0
 19 21  1  0  0  0  0
 21 38  1  0  0  0  0
 21 39  1  0  0  0  0
 21 22  1  0  0  0  0
 22 40  1  0  0  0  0
 22 23  1  0  0  0  0
 23 24  1  0  0  0  0
 24 25  1  0  0  0  0
 25 41  1  0  0  0  0
 25 26  2  0  0  0  0
 26 42  1  0  0  0  0
 26 27  1  0  0  0  0
 27 43  1  0  0  0  0
 27 28  2  0  0  0  0
 28 44  1  0  0  0  0
 28 29  1  0  0  0  0
 29 24  2  0  0  0  0
 29 30  1  0  0  0  0
 30 45  1  0  0  0  0
 30 31  1  0  0  0  0
 31 22  1  0  0  0  0
 31 32  2  0  0  0  0
M  END
>  <LOGBIO>
4.0000

>  <PRED_LOGBIO>
4.3500

>  <XV_RES>
-0.9980

>  <WHL_TMPL>
3

>  <ANCH>
5-36;21-19

$$$$
ROW62
  -MTS-   01071500203D 0   0.00000     0.00000     0

 89 90  0  0  1  0  0  0  0  0999 V2000
   11.8090    6.9450    8.0220 C   0  0  0  0  0  0  0  0  0  0  0  0
   12.4050    7.2540    6.6520 C   0  0  0  0  0  0  0  0  0  0  0  0
   13.9120    7.0180    6.6880 C   0  0  0  0  0  0  0  0  0  0  0  0
   11.7720    6.3410    5.6030 C   0  0  0  0  0  0  0  0  0  0  0  0
   10.3200    6.5680    5.5680 N   0  0  0  0  0  0  0  0  0  0  0  0
    9.5590    5.8770    4.7230 C   0  0  0  0  0  0  0  0  0  0  0  0
   10.0700    5.0490    3.9710 O   0  0  0  0  0  0  0  0  0  0  0  0
    8.0680    6.1100    4.6870 C   0  0  2  0  0  0  0  0  0  0  0  0
    7.7890    7.5670    4.3290 C   0  0  0  0  0  0  0  0  0  0  0  0
    7.4340    5.1970    3.6390 C   0  0  0  0  0  0  0  0  0  0  0  0
    5.9250    5.4330    3.6020 C   0  0  2  0  0  0  0  0  0  0  0  0
    5.6640    6.7980    3.2660 O   0  0  0  0  0  0  0  0  0  0  0  0
    5.2920    4.5200    2.5530 C   0  0  2  0  0  0  0  0  0  0  0  0
    5.8890    4.8300    1.1810 C   0  0  0  0  0  0  0  0  0  0  0  0
    7.3980    4.5940    1.2180 C   0  0  0  0  0  0  0  0  0  0  0  0
    7.9940    4.9030   -0.1530 C   0  0  0  0  0  0  0  0  0  0  0  0
    8.0310    5.5050    2.2650 C   0  0  0  0  0  0  0  0  0  0  0  0
    3.8400    4.7470    2.5190 N   0  0  0  0  0  0  0  0  0  0  0  0
    3.0790    4.0570    1.6740 C   0  0  0  0  0  0  0  0  0  0  0  0
    3.5900    3.2290    0.9220 O   0  0  0  0  0  0  0  0  0  0  0  0
    1.5320    4.2990    1.6370 C   0  0  2  0  0  0  0  0  0  0  0  0
    1.1240    5.0280    0.3190 C   0  0  0  0  0  0  0  0  0  0  0  0
    1.1690    4.0350   -0.8550 C   0  0  0  0  0  0  0  0  0  0  0  0
    0.1340    3.1100   -1.0360 C   0  0  0  0  0  0  0  0  0  0  0  0
    0.1640    2.2220   -2.1150 C   0  0  0  0  0  0  0  0  0  0  0  0
    1.2440    2.2390   -3.0010 C   0  0  0  0  0  0  0  0  0  0  0  0
    2.2930    3.1440   -2.8080 C   0  0  0  0  0  0  0  0  0  0  0  0
    2.2520    4.0440   -1.7400 C   0  0  0  0  0  0  0  0  0  0  0  0
    1.2770    1.3410   -4.0940 N   0  3  0  0  0  0  0  0  0  0  0  0
    0.7790    1.6700   -5.1830 O   0  0  0  0  0  0  0  0  0  0  0  0
    1.8270    0.1710   -3.9570 O   0  5  0  0  0  0  0  0  0  0  0  0
    0.6670    3.1320    1.9110 N   0  0  0  0  0  0  0  0  0  0  0  0
   -0.2910    3.2320    2.8570 C   0  0  0  0  0  0  0  0  0  0  0  0
   -0.4280    4.3140    3.3910 O   0  0  0  0  0  0  0  0  0  0  0  0
   -1.2070    2.1000    3.3070 C   0  0  0  0  0  0  0  0  0  0  0  0
   -2.1250    2.3190    4.2590 C   0  0  0  0  0  0  0  0  0  0  0  0
   -3.0140    1.2200    4.6960 C   0  0  0  0  0  0  0  0  0  0  0  0
   -2.6290    0.3850    5.7520 C   0  0  0  0  0  0  0  0  0  0  0  0
   -3.4700   -0.6550    6.1650 C   0  0  0  0  0  0  0  0  0  0  0  0
   -4.6970   -0.8600    5.5220 C   0  0  0  0  0  0  0  0  0  0  0  0
   -5.0820   -0.0260    4.4660 C   0  0  0  0  0  0  0  0  0  0  0  0
   -4.2410    1.0140    4.0530 C   0  0  0  0  0  0  0  0  0  0  0  0
   -5.6040   -1.9820    5.9680 C   0  0  0  0  0  0  0  0  0  0  0  0
   -6.8710   -1.6420    5.7450 F   0  0  0  0  0  0  0  0  0  0  0  0
   -5.3140   -3.0850    5.2840 F   0  0  0  0  0  0  0  0  0  0  0  0
   -5.4270   -2.2060    7.2670 F   0  0  0  0  0  0  0  0  0  0  0  0
   12.0080    5.9060    8.2780 H   0  0  0  0  0  0  0  0  0  0  0  0
   12.2600    7.5950    8.7690 H   0  0  0  0  0  0  0  0  0  0  0  0
   10.7340    7.1120    7.9960 H   0  0  0  0  0  0  0  0  0  0  0  0
   12.2060    8.2920    6.3960 H   0  0  0  0  0  0  0  0  0  0  0  0
   14.1110    5.9800    6.9440 H   0  0  0  0  0  0  0  0  0  0  0  0
   14.3630    7.6680    7.4350 H   0  0  0  0  0  0  0  0  0  0  0  0
   14.3370    7.2390    5.7110 H   0  0  0  0  0  0  0  0  0  0  0  0
   11.9710    5.3020    5.8590 H   0  0  0  0  0  0  0  0  0  0  0  0
   12.1970    6.5610    4.6260 H   0  0  0  0  0  0  0  0  0  0  0  0
    9.9000    7.2480    6.1860 H   0  0  0  0  0  0  0  0  0  0  0  0
    7.6430    5.8900    5.6640 H   0  0  0  0  0  0  0  0  0  0  0  0
    6.7140    7.7350    4.3030 H   0  0  0  0  0  0  0  0  0  0  0  0
    8.2400    8.2170    5.0760 H   0  0  0  0  0  0  0  0  0  0  0  0
    8.2140    7.7880    3.3520 H   0  0  0  0  0  0  0  0  0  0  0  0
    7.6330    4.1590    3.8940 H   0  0  0  0  0  0  0  0  0  0  0  0
    7.8600    5.4180    2.6620 H   0  0  0  0  0  0  0  0  0  0  0  0
    5.5000    5.2120    4.5790 H   0  0  0  0  0  0  0  0  0  0  0  0
    6.0570    7.3980    3.9190 H   0  0  0  0  0  0  0  0  0  0  0  0
    5.4910    3.4810    2.8090 H   0  0  0  0  0  0  0  0  0  0  0  0
    5.4380    4.1800    0.4350 H   0  0  0  0  0  0  0  0  0  0  0  0
    5.6900    5.8680    0.9250 H   0  0  0  0  0  0  0  0  0  0  0  0
    7.5970    3.5550    1.4740 H   0  0  0  0  0  0  0  0  0  0  0  0
    7.7960    5.9420   -0.4090 H   0  0  0  0  0  0  0  0  0  0  0  0
    9.0690    4.7350   -0.1270 H   0  0  0  0  0  0  0  0  0  0  0  0
    7.5430    4.2530   -0.8990 H   0  0  0  0  0  0  0  0  0  0  0  0
    7.8320    6.5440    2.0090 H   0  0  0  0  0  0  0  0  0  0  0  0
    9.1050    5.3370    2.2910 H   0  0  0  0  0  0  0  0  0  0  0  0
    7.6060    5.2850    3.2420 H   0  0  0  0  0  0  0  0  0  0  0  0
    3.4200    5.4270    3.1360 H   0  0  0  0  0  0  0  0  0  0  0  0
    1.3360    5.0140    2.4330 H   0  0  0  0  0  0  0  0  0  0  0  0
    1.8890    5.7770    0.1250 H   0  0  0  0  0  0  0  0  0  0  0  0
    0.1030    5.3870    0.4300 H   0  0  0  0  0  0  0  0  0  0  0  0
   -0.6910    3.0820   -0.3390 H   0  0  0  0  0  0  0  0  0  0  0  0
   -0.6460    1.5240   -2.2640 H   0  0  0  0  0  0  0  0  0  0  0  0
    3.1350    3.1470   -3.4850 H   0  0  0  0  0  0  0  0  0  0  0  0
    3.0580    4.7480   -1.5980 H   0  0  0  0  0  0  0  0  0  0  0  0
    0.7910    2.2710    1.3970 H   0  0  0  0  0  0  0  0  0  0  0  0
   -1.1160    1.1210    2.8590 H   0  0  0  0  0  0  0  0  0  0  0  0
   -2.2150    3.2970    4.7070 H   0  0  0  0  0  0  0  0  0  0  0  0
   -1.6820    0.5440    6.2480 H   0  0  0  0  0  0  0  0  0  0  0  0
   -3.1730   -1.2980    6.9800 H   0  0  0  0  0  0  0  0  0  0  0  0
   -6.0280   -0.1840    3.9700 H   0  0  0  0  0  0  0  0  0  0  0  0
   -4.5380    1.6580    3.2380 H   0  0  0  0  0  0  0  0  0  0  0  0
  1 47  1  0  0  0  0
  1 48  1  0  0  0  0
  1 49  1  0  0  0  0
  1  2  1  0  0  0  0
  2 50  1  0  0  0  0
  2  3  1  0  0  0  0
  3 51  1  0  0  0  0
  3 52  1  0  0  0  0
  3 53  1  0  0  0  0
  2  4  1  0  0  0  0
  4 54  1  0  0  0  0
  4 55  1  0  0  0  0
  4  5  1  0  0  0  0
  5 56  1  0  0  0  0
  5  6  1  0  0  0  0
  6  7  2  0  0  0  0
  6  8  1  0  0  0  0
  8 57  1  0  0  0  0
  8  9  1  0  0  0  0
  9 58  1  0  0  0  0
  9 59  1  0  0  0  0
  9 60  1  0  0  0  0
  8 10  1  0  0  0  0
 10 61  1  0  0  0  0
 10 62  1  0  0  0  0
 10 11  1  0  0  0  0
 11 63  1  0  0  0  0
 11 12  1  0  0  0  0
 12 64  1  0  0  0  0
 11 13  1  0  0  0  0
 13 65  1  0  0  0  0
 13 14  1  0  0  0  0
 14 66  1  0  0  0  0
 14 67  1  0  0  0  0
 14 15  1  0  0  0  0
 15 68  1  0  0  0  0
 15 16  1  0  0  0  0
 16 69  1  0  0  0  0
 16 70  1  0  0  0  0
 16 71  1  0  0  0  0
 15 17  1  0  0  0  0
 17 72  1  0  0  0  0
 17 73  1  0  0  0  0
 17 74  1  0  0  0  0
 13 18  1  0  0  0  0
 18 75  1  0  0  0  0
 18 19  1  0  0  0  0
 19 20  2  0  0  0  0
 19 21  1  0  0  0  0
 21 76  1  0  0  0  0
 21 22  1  0  0  0  0
 22 77  1  0  0  0  0
 22 78  1  0  0  0  0
 22 23  1  0  0  0  0
 23 24  2  0  0  0  0
 24 79  1  0  0  0  0
 24 25  1  0  0  0  0
 25 80  1  0  0  0  0
 25 26  2  0  0  0  0
 26 27  1  0  0  0  0
 27 81  1  0  0  0  0
 27 28  2  0  0  0  0
 28 23  1  0  0  0  0
 28 82  1  0  0  0  0
 26 29  1  0  0  0  0
 29 30  2  0  0  0  0
 29 31  1  0  0  0  0
 21 32  1  0  0  0  0
 32 83  1  0  0  0  0
 32 33  1  0  0  0  0
 33 34  2  0  0  0  0
 33 35  1  0  0  0  0
 35 84  1  0  0  0  0
 35 36  2  0  0  0  0
 36 85  1  0  0  0  0
 36 37  1  0  0  0  0
 37 38  2  0  0  0  0
 38 86  1  0  0  0  0
 38 39  1  0  0  0  0
 39 87  1  0  0  0  0
 39 40  2  0  0  0  0
 40 41  1  0  0  0  0
 41 88  1  0  0  0  0
 41 42  2  0  0  0  0
 42 37  1  0  0  0  0
 42 89  1  0  0  0  0
 40 43  1  0  0  0  0
 43 44  1  0  0  0  0
 43 45  1  0  0  0  0
 43 46  1  0  0  0  0
M  CHG  2  29   1  31  -1
M  END
>  <LOGBIO>
5.4200

>  <PRED_LOGBIO>
5.4700

>  <XV_RES>
-0.3700

>  <WHL_TMPL>
1

>  <ANCH>
17-62;70-71

$$$$
ROW63
  -MTS-   01071500203D 0   0.00000     0.00000     0

 86 89  0  0  1  0  0  0  0  0999 V2000
   -6.3480    0.5280   -0.3870 C   0  0  0  0  0  0  0  0  0  0  0  0
   -5.8880   -0.0290    0.8480 O   0  0  0  0  0  0  0  0  0  0  0  0
   -6.9170   -0.0540    1.8400 C   0  0  0  0  0  0  0  0  0  0  0  0
   -6.3650   -0.6570    3.1310 C   0  0  1  0  0  0  0  0  0  0  0  0
   -7.4910   -1.3690    3.9040 C   0  0  0  0  0  0  0  0  0  0  0  0
   -7.1010   -1.1360    5.3750 C   0  0  0  0  0  0  0  0  0  0  0  0
   -6.3650    0.2160    5.3270 C   0  0  0  0  0  0  0  0  0  0  0  0
   -5.8040    0.4030    3.9820 N   0  0  0  0  0  0  0  0  0  0  0  0
   -4.9500    1.3500    3.6050 C   0  0  0  0  0  0  0  0  0  0  0  0
   -5.3720    2.4240    3.1780 O   0  0  0  0  0  0  0  0  0  0  0  0
   -3.4630    1.1080    3.7010 C   0  0  0  0  0  0  0  0  0  0  0  0
   -2.7120    2.3450    3.2100 C   0  0  0  0  0  0  0  0  0  0  0  0
   -1.2070    2.1000    3.3070 C   0  0  0  0  0  0  0  0  0  0  0  0
   -0.2910    3.2320    2.8570 C   0  0  0  0  0  0  0  0  0  0  0  0
   -0.4280    4.3140    3.3910 O   0  0  0  0  0  0  0  0  0  0  0  0
    0.6670    3.1320    1.9110 N   0  0  0  0  0  0  0  0  0  0  0  0
    1.5320    4.2990    1.6370 C   0  0  1  0  0  0  0  0  0  0  0  0
    1.1240    5.0280    0.3190 C   0  0  0  0  0  0  0  0  0  0  0  0
    1.1690    4.0350   -0.8550 C   0  0  0  0  0  0  0  0  0  0  0  0
    0.1340    3.1100   -1.0360 C   0  0  0  0  0  0  0  0  0  0  0  0
    0.1640    2.2220   -2.1150 C   0  0  0  0  0  0  0  0  0  0  0  0
   -0.8490    1.3490   -2.3010 F   0  0  0  0  0  0  0  0  0  0  0  0
    1.2440    2.2390   -3.0010 C   0  0  0  0  0  0  0  0  0  0  0  0
    2.2930    3.1440   -2.8080 C   0  0  0  0  0  0  0  0  0  0  0  0
    3.3450    3.1480   -3.6540 F   0  0  0  0  0  0  0  0  0  0  0  0
    2.2520    4.0440   -1.7400 C   0  0  0  0  0  0  0  0  0  0  0  0
    3.0790    4.0570    1.6740 C   0  0  2  0  0  0  0  0  0  0  0  0
    3.5390    4.3150    3.0320 O   0  0  0  0  0  0  0  0  0  0  0  0
    3.3880    2.6360    1.2040 C   0  0  1  0  0  0  0  0  0  0  0  0
    4.7270    2.6140    0.4430 C   0  0  0  0  0  0  0  0  0  0  0  0
    5.1640    1.2540    0.0960 N   0  0  0  0  0  0  0  0  0  0  0  0
    5.0970    0.2840    1.1980 C   0  0  0  0  0  0  0  0  0  0  0  0
    3.7530    0.3490    1.9460 C   0  0  0  0  0  0  0  0  0  0  0  0
    3.4340    1.7250    2.3560 N   0  0  0  0  0  0  0  0  0  0  0  0
    5.7230    0.8230   -1.5060 S   0  0  0  0  0  0  0  0  0  0  0  0
    5.4180   -0.5500   -1.7640 O   0  0  0  0  0  0  0  0  0  0  0  0
    5.0690    1.6460   -2.4760 O   0  0  0  0  0  0  0  0  0  0  0  0
    7.5420    1.0780   -1.6110 C   0  0  0  0  0  0  0  0  0  0  0  0
    8.0530    2.3160   -2.0210 C   0  0  0  0  0  0  0  0  0  0  0  0
    9.4370    2.5100   -2.1010 C   0  0  0  0  0  0  0  0  0  0  0  0
   10.3100    1.4670   -1.7710 C   0  0  0  0  0  0  0  0  0  0  0  0
    9.7990    0.2290   -1.3610 C   0  0  0  0  0  0  0  0  0  0  0  0
   10.7410   -0.8960   -1.0050 C   0  0  0  0  0  0  0  0  0  0  0  0
    8.4150    0.0350   -1.2810 C   0  0  0  0  0  0  0  0  0  0  0  0
   -7.1730   -0.0700   -0.7680 H   0  0  0  0  0  0  0  0  0  0  0  0
   -5.5350    0.5270   -1.1100 H   0  0  0  0  0  0  0  0  0  0  0  0
   -6.6850    1.5490   -0.2210 H   0  0  0  0  0  0  0  0  0  0  0  0
   -7.7490   -0.6580    1.4850 H   0  0  0  0  0  0  0  0  0  0  0  0
   -7.2610    0.9610    2.0320 H   0  0  0  0  0  0  0  0  0  0  0  0
   -5.5880   -1.3700    2.8630 H   0  0  0  0  0  0  0  0  0  0  0  0
   -8.4630   -0.9370    3.6770 H   0  0  0  0  0  0  0  0  0  0  0  0
   -7.5280   -2.4300    3.6650 H   0  0  0  0  0  0  0  0  0  0  0  0
   -6.4530   -1.9280    5.7460 H   0  0  0  0  0  0  0  0  0  0  0  0
   -7.9780   -1.0890    6.0170 H   0  0  0  0  0  0  0  0  0  0  0  0
   -7.0670    1.0190    5.5420 H   0  0  0  0  0  0  0  0  0  0  0  0
   -5.5600    0.2170    6.0590 H   0  0  0  0  0  0  0  0  0  0  0  0
   -3.1940    0.9090    4.7360 H   0  0  0  0  0  0  0  0  0  0  0  0
   -3.1940    0.2520    3.0860 H   0  0  0  0  0  0  0  0  0  0  0  0
   -2.9810    2.5450    2.1740 H   0  0  0  0  0  0  0  0  0  0  0  0
   -2.9810    3.2010    3.8250 H   0  0  0  0  0  0  0  0  0  0  0  0
   -1.0070    1.2820    2.6180 H   0  0  0  0  0  0  0  0  0  0  0  0
   -0.9780    1.8880    4.3490 H   0  0  0  0  0  0  0  0  0  0  0  0
    0.7910    2.2710    1.3970 H   0  0  0  0  0  0  0  0  0  0  0  0
    1.3360    5.0150    2.4330 H   0  0  0  0  0  0  0  0  0  0  0  0
    1.8890    5.7770    0.1250 H   0  0  0  0  0  0  0  0  0  0  0  0
    0.1030    5.3870    0.4300 H   0  0  0  0  0  0  0  0  0  0  0  0
   -0.6910    3.0820   -0.3390 H   0  0  0  0  0  0  0  0  0  0  0  0
    1.2690    1.5530   -3.8350 H   0  0  0  0  0  0  0  0  0  0  0  0
    3.0580    4.7480   -1.5980 H   0  0  0  0  0  0  0  0  0  0  0  0
    3.5490    4.7600    0.9900 H   0  0  0  0  0  0  0  0  0  0  0  0
    2.7580    4.4220    3.5970 H   0  0  0  0  0  0  0  0  0  0  0  0
    2.5770    2.3530    0.5370 H   0  0  0  0  0  0  0  0  0  0  0  0
    5.4930    3.0960    1.0460 H   0  0  0  0  0  0  0  0  0  0  0  0
    4.6350    3.2050   -0.4660 H   0  0  0  0  0  0  0  0  0  0  0  0
    5.9100    0.4750    1.8960 H   0  0  0  0  0  0  0  0  0  0  0  0
    5.2450   -0.7200    0.8050 H   0  0  0  0  0  0  0  0  0  0  0  0
    2.9620   -0.0290    1.3020 H   0  0  0  0  0  0  0  0  0  0  0  0
    3.7960   -0.2900    2.8250 H   0  0  0  0  0  0  0  0  0  0  0  0
    2.5420    1.7350    2.8300 H   0  0  0  0  0  0  0  0  0  0  0  0
    7.3790    3.1200   -2.2750 H   0  0  0  0  0  0  0  0  0  0  0  0
    9.8310    3.4640   -2.4170 H   0  0  0  0  0  0  0  0  0  0  0  0
   11.3780    1.6160   -1.8320 H   0  0  0  0  0  0  0  0  0  0  0  0
   11.6680   -0.4830   -0.6110 H   0  0  0  0  0  0  0  0  0  0  0  0
   10.9560   -1.4840   -1.8950 H   0  0  0  0  0  0  0  0  0  0  0  0
   10.2790   -1.5320   -0.2530 H   0  0  0  0  0  0  0  0  0  0  0  0
    8.0210   -0.9190   -0.9650 H   0  0  0  0  0  0  0  0  0  0  0  0
  1 45  1  0  0  0  0
  1 46  1  0  0  0  0
  1 47  1  0  0  0  0
  1  2  1  0  0  0  0
  2  3  1  0  0  0  0
  3 48  1  0  0  0  0
  3 49  1  0  0  0  0
  3  4  1  0  0  0  0
  4 50  1  0  0  0  0
  4  5  1  0  0  0  0
  5 51  1  0  0  0  0
  5 52  1  0  0  0  0
  5  6  1  0  0  0  0
  6 53  1  0  0  0  0
  6 54  1  0  0  0  0
  6  7  1  0  0  0  0
  7 55  1  0  0  0  0
  7 56  1  0  0  0  0
  7  8  1  0  0  0  0
  8  4  1  0  0  0  0
  8  9  1  0  0  0  0
  9 10  2  0  0  0  0
  9 11  1  0  0  0  0
 11 57  1  0  0  0  0
 11 58  1  0  0  0  0
 11 12  1  0  0  0  0
 12 59  1  0  0  0  0
 12 60  1  0  0  0  0
 12 13  1  0  0  0  0
 13 61  1  0  0  0  0
 13 62  1  0  0  0  0
 13 14  1  0  0  0  0
 14 15  2  0  0  0  0
 14 16  1  0  0  0  0
 16 63  1  0  0  0  0
 16 17  1  0  0  0  0
 17 64  1  0  0  0  0
 17 18  1  0  0  0  0
 18 65  1  0  0  0  0
 18 66  1  0  0  0  0
 18 19  1  0  0  0  0
 19 20  2  0  0  0  0
 20 67  1  0  0  0  0
 20 21  1  0  0  0  0
 21 22  1  0  0  0  0
 21 23  2  0  0  0  0
 23 68  1  0  0  0  0
 23 24  1  0  0  0  0
 24 25  1  0  0  0  0
 24 26  2  0  0  0  0
 26 19  1  0  0  0  0
 26 69  1  0  0  0  0
 17 27  1  0  0  0  0
 27 70  1  0  0  0  0
 27 28  1  0  0  0  0
 28 71  1  0  0  0  0
 27 29  1  0  0  0  0
 29 72  1  0  0  0  0
 29 30  1  0  0  0  0
 30 73  1  0  0  0  0
 30 74  1  0  0  0  0
 30 31  1  0  0  0  0
 31 32  1  0  0  0  0
 32 75  1  0  0  0  0
 32 76  1  0  0  0  0
 32 33  1  0  0  0  0
 33 77  1  0  0  0  0
 33 78  1  0  0  0  0
 33 34  1  0  0  0  0
 34 29  1  0  0  0  0
 34 79  1  0  0  0  0
 31 35  1  0  0  0  0
 35 36  2  0  0  0  0
 35 37  2  0  0  0  0
 35 38  1  0  0  0  0
 38 39  2  0  0  0  0
 39 80  1  0  0  0  0
 39 40  1  0  0  0  0
 40 81  1  0  0  0  0
 40 41  2  0  0  0  0
 41 82  1  0  0  0  0
 41 42  1  0  0  0  0
 42 43  1  0  0  0  0
 43 83  1  0  0  0  0
 43 84  1  0  0  0  0
 43 85  1  0  0  0  0
 42 44  2  0  0  0  0
 44 38  1  0  0  0  0
 44 86  1  0  0  0  0
M  END
>  <LOGBIO>
6.5700

>  <PRED_LOGBIO>
6.1800

>  <XV_RES>
0.9520

>  <WHL_TMPL>
1

>  <ANCH>
22-46;52-54

$$$$
ROW64
  -MTS-   01071500203D 0   0.00000     0.00000     0

 44 47  0  0  0  0  0  0  0  0999 V2000
   -2.2900   -3.0930    3.6160 C   0  0  0  0  0  0  0  0  0  0  0  0
   -2.5600   -1.7780    4.2130 N   0  0  0  0  0  0  0  0  0  0  0  0
   -1.9020   -0.6250    3.8740 C   0  0  0  0  0  0  0  0  0  0  0  0
   -2.3480    0.4070    4.5670 N   0  0  0  0  0  0  0  0  0  0  0  0
   -3.4080   -0.0770    5.4630 C   0  0  0  0  0  0  0  0  0  0  0  0
   -3.4760   -1.5530    5.1510 C   0  0  0  0  0  0  0  0  0  0  0  0
   -4.2280   -2.3820    5.6620 O   0  0  0  0  0  0  0  0  0  0  0  0
   -4.7250    0.6160    5.2060 C   0  0  0  0  0  0  0  0  0  0  0  0
   -4.8900    1.9790    5.4790 C   0  0  0  0  0  0  0  0  0  0  0  0
   -6.1100    2.5980    5.1800 C   0  0  0  0  0  0  0  0  0  0  0  0
   -7.1070    1.8860    4.6370 N   0  0  0  0  0  0  0  0  0  0  0  0
   -6.9840    0.5810    4.3620 C   0  0  0  0  0  0  0  0  0  0  0  0
   -5.7880   -0.0960    4.6380 C   0  0  0  0  0  0  0  0  0  0  0  0
   -3.0830    0.1790    6.9150 C   0  0  0  0  0  0  0  0  0  0  0  0
   -2.3390    1.3090    7.2760 C   0  0  0  0  0  0  0  0  0  0  0  0
   -2.0370    1.5470    8.6220 C   0  0  0  0  0  0  0  0  0  0  0  0
   -2.4780    0.6550    9.6070 C   0  0  0  0  0  0  0  0  0  0  0  0
   -3.2220   -0.4750    9.2450 C   0  0  0  0  0  0  0  0  0  0  0  0
   -3.5240   -0.7120    7.8990 C   0  0  0  0  0  0  0  0  0  0  0  0
   -3.6890   -1.4170   10.2860 C   0  0  0  0  0  0  0  0  0  0  0  0
   -2.7610   -2.0730   11.1040 C   0  0  0  0  0  0  0  0  0  0  0  0
   -3.2030   -2.9650   12.0890 C   0  0  0  0  0  0  0  0  0  0  0  0
   -4.5730   -3.2010   12.2560 C   0  0  0  0  0  0  0  0  0  0  0  0
   -5.5010   -2.5450   11.4380 C   0  0  0  0  0  0  0  0  0  0  0  0
   -6.8220   -2.7720   11.5990 F   0  0  0  0  0  0  0  0  0  0  0  0
   -5.0590   -1.6530   10.4530 C   0  0  0  0  0  0  0  0  0  0  0  0
   -5.9540   -1.0200    9.6650 F   0  0  0  0  0  0  0  0  0  0  0  0
   -0.9060   -0.5520    2.9360 N   0  0  0  0  0  0  0  0  0  0  0  0
   -1.2440   -3.1490    3.3200 H   0  0  0  0  0  0  0  0  0  0  0  0
   -2.9220   -3.2320    2.7420 H   0  0  0  0  0  0  0  0  0  0  0  0
   -2.5020   -3.8730    4.3450 H   0  0  0  0  0  0  0  0  0  0  0  0
   -4.0840    2.5480    5.9170 H   0  0  0  0  0  0  0  0  0  0  0  0
   -6.2470    3.6490    5.3870 H   0  0  0  0  0  0  0  0  0  0  0  0
   -7.8130    0.0450    3.9240 H   0  0  0  0  0  0  0  0  0  0  0  0
   -5.6890   -1.1490    4.4170 H   0  0  0  0  0  0  0  0  0  0  0  0
   -1.9980    1.9970    6.5170 H   0  0  0  0  0  0  0  0  0  0  0  0
   -1.4630    2.4180    8.9010 H   0  0  0  0  0  0  0  0  0  0  0  0
   -2.2450    0.8380   10.6450 H   0  0  0  0  0  0  0  0  0  0  0  0
   -4.0980   -1.5840    7.6200 H   0  0  0  0  0  0  0  0  0  0  0  0
   -1.7050   -1.8920   10.9750 H   0  0  0  0  0  0  0  0  0  0  0  0
   -2.4870   -3.4710   12.7190 H   0  0  0  0  0  0  0  0  0  0  0  0
   -4.9140   -3.8890   13.0150 H   0  0  0  0  0  0  0  0  0  0  0  0
   -1.1350   -0.3670    1.9700 H   0  0  0  0  0  0  0  0  0  0  0  0
    0.0570   -0.6840    3.2110 H   0  0  0  0  0  0  0  0  0  0  0  0
  1 29  1  0  0  0  0
  1 30  1  0  0  0  0
  1 31  1  0  0  0  0
  1  2  1  0  0  0  0
  2  3  1  0  0  0  0
  3  4  2  0  0  0  0
  4  5  1  0  0  0  0
  5  6  1  0  0  0  0
  6  2  1  0  0  0  0
  6  7  2  0  0  0  0
  5  8  1  0  0  0  0
  8  9  2  0  0  0  0
  9 32  1  0  0  0  0
  9 10  1  0  0  0  0
 10 33  1  0  0  0  0
 10 11  2  0  0  0  0
 11 12  1  0  0  0  0
 12 34  1  0  0  0  0
 12 13  2  0  0  0  0
 13  8  1  0  0  0  0
 13 35  1  0  0  0  0
  5 14  1  0  0  0  0
 14 15  2  0  0  0  0
 15 36  1  0  0  0  0
 15 16  1  0  0  0  0
 16 37  1  0  0  0  0
 16 17  2  0  0  0  0
 17 38  1  0  0  0  0
 17 18  1  0  0  0  0
 18 19  2  0  0  0  0
 19 14  1  0  0  0  0
 19 39  1  0  0  0  0
 18 20  1  0  0  0  0
 20 21  2  0  0  0  0
 21 40  1  0  0  0  0
 21 22  1  0  0  0  0
 22 41  1  0  0  0  0
 22 23  2  0  0  0  0
 23 42  1  0  0  0  0
 23 24  1  0  0  0  0
 24 25  1  0  0  0  0
 24 26  2  0  0  0  0
 26 20  1  0  0  0  0
 26 27  1  0  0  0  0
  3 28  1  0  0  0  0
 28 43  1  0  0  0  0
 28 44  1  0  0  0  0
M  END
>  <LOGBIO>
7.4000

>  <PRED_LOGBIO>
7.6500

>  <XV_RES>
-0.0930

>  <WHL_TMPL>
2

>  <ANCH>
42-51;11-12

$$$$
ROW65
  -MTS-   01071500203D 0   0.00000     0.00000     0

 69 72  0  0  0  0  0  0  0  0999 V2000
   -0.2820   -5.8990   -9.5650 C   0  0  0  0  0  0  0  0  0  0  0  0
    0.6020   -5.8620   -8.3210 C   0  0  0  0  0  0  0  0  0  0  0  0
   -0.0670   -5.0080   -7.2460 C   0  0  0  0  0  0  0  0  0  0  0  0
    0.8170   -4.9710   -6.0000 C   0  0  0  0  0  0  0  0  0  0  0  0
    0.1480   -4.1160   -4.9250 C   0  0  0  0  0  0  0  0  0  0  0  0
    0.9760   -4.0820   -3.7600 O   0  0  0  0  0  0  0  0  0  0  0  0
    0.5390   -3.3600   -2.6810 C   0  0  0  0  0  0  0  0  0  0  0  0
   -0.2480   -3.9730   -1.7000 C   0  0  0  0  0  0  0  0  0  0  0  0
   -0.6950   -3.2350   -0.5980 C   0  0  0  0  0  0  0  0  0  0  0  0
   -0.3540   -1.8820   -0.4770 C   0  0  0  0  0  0  0  0  0  0  0  0
    0.4340   -1.2690   -1.4580 C   0  0  0  0  0  0  0  0  0  0  0  0
    0.8810   -2.0070   -2.5600 C   0  0  0  0  0  0  0  0  0  0  0  0
   -0.8260   -1.1020    0.6890 C   0  0  0  0  0  0  0  0  0  0  0  0
   -0.0410   -0.4880    1.5850 C   0  0  0  0  0  0  0  0  0  0  0  0
   -0.9450    0.1600    2.5610 C   0  0  0  0  0  0  0  0  0  0  0  0
   -2.1920   -0.1230    2.1610 C   0  0  0  0  0  0  0  0  0  0  0  0
   -3.4320    0.3190    2.8380 C   0  0  0  0  0  0  0  0  0  0  0  0
   -4.4120   -0.6280    3.1560 C   0  0  0  0  0  0  0  0  0  0  0  0
   -5.5880   -0.2290    3.8020 C   0  0  0  0  0  0  0  0  0  0  0  0
   -5.7840    1.1170    4.1310 C   0  0  0  0  0  0  0  0  0  0  0  0
   -4.8040    2.0650    3.8130 C   0  0  0  0  0  0  0  0  0  0  0  0
   -3.6280    1.6660    3.1660 C   0  0  0  0  0  0  0  0  0  0  0  0
   -2.4090    2.8440    2.7710 Cl  0  0  0  0  0  0  0  0  0  0  0  0
   -2.1370   -0.8890    1.0260 N   0  0  0  0  0  0  0  0  0  0  0  0
   -3.3000   -1.4010    0.2870 C   0  0  0  0  0  0  0  0  0  0  0  0
   -3.7110   -0.3960   -0.7620 C   0  0  0  0  0  0  0  0  0  0  0  0
   -4.6440    0.5980   -0.4420 C   0  0  0  0  0  0  0  0  0  0  0  0
   -5.0160    1.5230   -1.4250 C   0  0  0  0  0  0  0  0  0  0  0  0
   -4.4430    1.4250   -2.6990 C   0  0  0  0  0  0  0  0  0  0  0  0
   -4.7960    2.3420   -3.7160 N   0  0  0  0  0  0  0  0  0  0  0  0
   -4.0340    3.5890   -3.8790 C   0  0  0  0  0  0  0  0  0  0  0  0
   -4.6160    4.3940   -5.0390 C   0  0  0  0  0  0  0  0  0  0  0  0
   -3.8740    5.6070   -5.1970 O   0  0  0  0  0  0  0  0  0  0  0  0
   -3.5160    0.4060   -2.9520 C   0  0  0  0  0  0  0  0  0  0  0  0
   -2.9340    0.2960   -4.2230 N   0  0  0  0  0  0  0  0  0  0  0  0
   -3.1800   -0.4640   -1.9900 N   0  0  0  0  0  0  0  0  0  0  0  0
   -1.2490   -6.3280   -9.3100 H   0  0  0  0  0  0  0  0  0  0  0  0
    0.1940   -6.5070  -10.3300 H   0  0  0  0  0  0  0  0  0  0  0  0
   -0.4220   -4.8870   -9.9400 H   0  0  0  0  0  0  0  0  0  0  0  0
    0.7410   -6.8740   -7.9460 H   0  0  0  0  0  0  0  0  0  0  0  0
    1.5690   -5.4330   -8.5760 H   0  0  0  0  0  0  0  0  0  0  0  0
   -0.2070   -3.9960   -7.6210 H   0  0  0  0  0  0  0  0  0  0  0  0
   -1.0340   -5.4360   -6.9910 H   0  0  0  0  0  0  0  0  0  0  0  0
    0.9570   -5.9830   -5.6250 H   0  0  0  0  0  0  0  0  0  0  0  0
    1.7840   -4.5420   -6.2550 H   0  0  0  0  0  0  0  0  0  0  0  0
    0.0090   -3.1050   -5.3000 H   0  0  0  0  0  0  0  0  0  0  0  0
   -0.8190   -4.5450   -4.6700 H   0  0  0  0  0  0  0  0  0  0  0  0
   -0.5120   -5.0160   -1.7940 H   0  0  0  0  0  0  0  0  0  0  0  0
   -1.3030   -3.7080    0.1590 H   0  0  0  0  0  0  0  0  0  0  0  0
    0.6970   -0.2250   -1.3640 H   0  0  0  0  0  0  0  0  0  0  0  0
    1.4890   -1.5340   -3.3170 H   0  0  0  0  0  0  0  0  0  0  0  0
    1.0390   -0.4700    1.5930 H   0  0  0  0  0  0  0  0  0  0  0  0
   -0.6580    0.7450    3.4220 H   0  0  0  0  0  0  0  0  0  0  0  0
   -4.2610   -1.6680    2.9020 H   0  0  0  0  0  0  0  0  0  0  0  0
   -6.3450   -0.9600    4.0470 H   0  0  0  0  0  0  0  0  0  0  0  0
   -6.6910    1.4250    4.6290 H   0  0  0  0  0  0  0  0  0  0  0  0
   -4.9550    3.1040    4.0660 H   0  0  0  0  0  0  0  0  0  0  0  0
   -4.1250   -1.5630    0.9770 H   0  0  0  0  0  0  0  0  0  0  0  0
   -3.0380   -2.3410   -0.1940 H   0  0  0  0  0  0  0  0  0  0  0  0
   -5.0700    0.6510    0.5490 H   0  0  0  0  0  0  0  0  0  0  0  0
   -5.7330    2.2990   -1.2050 H   0  0  0  0  0  0  0  0  0  0  0  0
   -5.5720    2.1410   -4.3310 H   0  0  0  0  0  0  0  0  0  0  0  0
   -4.0960    4.1740   -2.9640 H   0  0  0  0  0  0  0  0  0  0  0  0
   -2.9920    3.3520   -4.0880 H   0  0  0  0  0  0  0  0  0  0  0  0
   -4.5530    3.8090   -5.9540 H   0  0  0  0  0  0  0  0  0  0  0  0
   -5.6570    4.6300   -4.8310 H   0  0  0  0  0  0  0  0  0  0  0  0
   -4.2260    6.1360   -5.9300 H   0  0  0  0  0  0  0  0  0  0  0  0
   -2.0750    0.7860   -4.4300 H   0  0  0  0  0  0  0  0  0  0  0  0
   -3.3750   -0.2720   -4.9330 H   0  0  0  0  0  0  0  0  0  0  0  0
  1 37  1  0  0  0  0
  1 38  1  0  0  0  0
  1 39  1  0  0  0  0
  1  2  1  0  0  0  0
  2 40  1  0  0  0  0
  2 41  1  0  0  0  0
  2  3  1  0  0  0  0
  3 42  1  0  0  0  0
  3 43  1  0  0  0  0
  3  4  1  0  0  0  0
  4 44  1  0  0  0  0
  4 45  1  0  0  0  0
  4  5  1  0  0  0  0
  5 46  1  0  0  0  0
  5 47  1  0  0  0  0
  5  6  1  0  0  0  0
  6  7  1  0  0  0  0
  7  8  2  0  0  0  0
  8 48  1  0  0  0  0
  8  9  1  0  0  0  0
  9 49  1  0  0  0  0
  9 10  2  0  0  0  0
 10 11  1  0  0  0  0
 11 50  1  0  0  0  0
 11 12  2  0  0  0  0
 12  7  1  0  0  0  0
 12 51  1  0  0  0  0
 10 13  1  0  0  0  0
 13 14  2  0  0  0  0
 14 52  1  0  0  0  0
 14 15  1  0  0  0  0
 15 53  1  0  0  0  0
 15 16  2  0  0  0  0
 16 17  1  0  0  0  0
 17 18  2  0  0  0  0
 18 54  1  0  0  0  0
 18 19  1  0  0  0  0
 19 55  1  0  0  0  0
 19 20  2  0  0  0  0
 20 56  1  0  0  0  0
 20 21  1  0  0  0  0
 21 57  1  0  0  0  0
 21 22  2  0  0  0  0
 22 17  1  0  0  0  0
 22 23  1  0  0  0  0
 16 24  1  0  0  0  0
 24 13  1  0  0  0  0
 24 25  1  0  0  0  0
 25 58  1  0  0  0  0
 25 59  1  0  0  0  0
 25 26  1  0  0  0  0
 26 27  2  0  0  0  0
 27 60  1  0  0  0  0
 27 28  1  0  0  0  0
 28 61  1  0  0  0  0
 28 29  2  0  0  0  0
 29 30  1  0  0  0  0
 30 62  1  0  0  0  0
 30 31  1  0  0  0  0
 31 63  1  0  0  0  0
 31 64  1  0  0  0  0
 31 32  1  0  0  0  0
 32 65  1  0  0  0  0
 32 66  1  0  0  0  0
 32 33  1  0  0  0  0
 33 67  1  0  0  0  0
 29 34  1  0  0  0  0
 34 35  1  0  0  0  0
 35 68  1  0  0  0  0
 35 69  1  0  0  0  0
 34 36  2  0  0  0  0
 36 26  1  0  0  0  0
M  END
>  <LOGBIO>
6.7700

>  <PRED_LOGBIO>
6.9100

>  <XV_RES>
-0.2110

>  <WHL_TMPL>
3

>  <ANCH>
19-26;34-35

$$$$
ROW66
  -MTS-   01071500203D 0   0.00000     0.00000     0

 88 92  0  0  1  0  0  0  0  0999 V2000
   -1.2650   -3.9630    4.1410 C   0  0  0  0  0  0  0  0  0  0  0  0
   -0.5580   -2.5830    3.2080 S   0  0  0  0  0  0  0  0  0  0  0  0
    0.1530   -3.2100    2.1370 O   0  0  0  0  0  0  0  0  0  0  0  0
    0.3180   -1.8800    4.0920 O   0  0  0  0  0  0  0  0  0  0  0  0
   -1.5710   -1.4230    2.4240 N   0  0  0  0  0  0  0  0  0  0  0  0
   -2.2770   -1.8200    1.2640 C   0  0  0  0  0  0  0  0  0  0  0  0
   -3.2340   -0.9680    0.7010 C   0  0  0  0  0  0  0  0  0  0  0  0
   -3.9330   -1.3620   -0.4470 C   0  0  0  0  0  0  0  0  0  0  0  0
   -3.6740   -2.6070   -1.0320 C   0  0  0  0  0  0  0  0  0  0  0  0
   -2.7160   -3.4590   -0.4690 C   0  0  0  0  0  0  0  0  0  0  0  0
   -2.0180   -3.0660    0.6790 C   0  0  0  0  0  0  0  0  0  0  0  0
   -1.7980   -0.2500    3.0420 C   0  0  0  0  0  0  0  0  0  0  0  0
   -2.7730   -0.1460    4.0290 C   0  0  0  0  0  0  0  0  0  0  0  0
   -2.9830    1.0910    4.6320 C   0  0  0  0  0  0  0  0  0  0  0  0
   -2.1950    2.1940    4.2990 C   0  0  0  0  0  0  0  0  0  0  0  0
   -1.2070    2.1000    3.3070 C   0  0  0  0  0  0  0  0  0  0  0  0
   -1.0450    0.8610    2.6730 C   0  0  0  0  0  0  0  0  0  0  0  0
   -0.2910    3.2320    2.8570 C   0  0  0  0  0  0  0  0  0  0  0  0
   -0.4280    4.3140    3.3910 O   0  0  0  0  0  0  0  0  0  0  0  0
    0.6670    3.1320    1.9110 N   0  0  0  0  0  0  0  0  0  0  0  0
    1.5320    4.2990    1.6370 C   0  0  1  0  0  0  0  0  0  0  0  0
    1.1240    5.0280    0.3190 C   0  0  0  0  0  0  0  0  0  0  0  0
    1.1690    4.0350   -0.8550 C   0  0  0  0  0  0  0  0  0  0  0  0
    0.1340    3.1100   -1.0360 C   0  0  0  0  0  0  0  0  0  0  0  0
    0.1640    2.2220   -2.1150 C   0  0  0  0  0  0  0  0  0  0  0  0
    1.2440    2.2390   -3.0010 C   0  0  0  0  0  0  0  0  0  0  0  0
    2.2930    3.1440   -2.8080 C   0  0  0  0  0  0  0  0  0  0  0  0
    2.2520    4.0440   -1.7400 C   0  0  0  0  0  0  0  0  0  0  0  0
    3.0790    4.0570    1.6740 C   0  0  2  0  0  0  0  0  0  0  0  0
    3.5390    4.3150    3.0320 O   0  0  0  0  0  0  0  0  0  0  0  0
    3.3960    2.6010    1.1920 C   0  0  0  0  0  0  0  0  0  0  0  0
    4.8260    2.3670    0.8600 N   0  0  0  0  0  0  0  0  0  0  0  0
    5.0970    1.6410   -0.4000 C   0  0  0  0  0  0  0  0  0  0  0  0
    4.4920    0.2330   -0.2550 C   0  0  0  0  0  0  0  0  0  0  0  0
    3.2300   -0.0500   -0.7920 C   0  0  0  0  0  0  0  0  0  0  0  0
    2.6660   -1.3210   -0.6460 C   0  0  0  0  0  0  0  0  0  0  0  0
    3.3740   -2.3280    0.0150 C   0  0  0  0  0  0  0  0  0  0  0  0
    4.6540   -2.0750    0.5280 C   0  0  0  0  0  0  0  0  0  0  0  0
[truncated: 10,846,366 more chars]
