# Supplementary material for: Template CoMFA Generates Single 3D-QSAR Models that, for Twelve of Twelve Biological Targets, Predict All ChEMBL-Tabulated Affinities
Source: PLoS One. 2015 Jun 12;10(6):e0129307. doi: 10.1371/journal.pone.0129307 (PMC4466312; doi:10.1371/journal.pone.0129307)
Supplement: S1 Text — The zip file contains, in. sdf format, the aligned structures, from the A, B, C, D, and F protocols, of all templates and training sets for the BACE target. The content of each file is evident from its name. (ZIP) [file pone.0129307.s002.zip › bace_D_tmpl.sdf]

2VNM_extract
  -MTS-   01061521483D 0   0.00000     0.00000     0

 43 46  0  0  0  0  0  0  0  0999 V2000
   -4.2590    4.9940    2.3530 C   0  0  0  0  0  0  0  0  0  0  0  0
   -3.6540    3.6580    2.7720 C   0  0  0  0  0  0  0  0  0  0  0  0
   -4.3330    2.5670    2.0580 N   0  0  0  0  0  0  0  0  0  0  0  0
   -3.7710    1.3280    2.4470 C   0  0  0  0  0  0  0  0  0  0  0  0
   -4.3030    0.6300    3.5380 C   0  0  0  0  0  0  0  0  0  0  0  0
   -3.7480   -0.5970    3.9220 C   0  0  0  0  0  0  0  0  0  0  0  0
   -2.6600   -1.1250    3.2160 C   0  0  0  0  0  0  0  0  0  0  0  0
   -2.1290   -0.4270    2.1250 C   0  0  0  0  0  0  0  0  0  0  0  0
   -0.9790   -0.9850    1.3780 C   0  0  0  0  0  0  0  0  0  0  0  0
   -0.4740   -0.3220    0.3420 N   0  0  0  0  0  0  0  0  0  0  0  0
    0.3110   -1.0360   -0.6750 C   0  0  0  0  0  0  0  0  0  0  0  0
    1.5550   -0.2200   -1.0240 C   0  0  0  0  0  0  0  0  0  0  0  0
    2.4160   -0.0440    0.2260 C   0  0  0  0  0  0  0  0  0  0  0  0
    3.2140   -1.2580    0.4460 N   0  0  0  0  0  0  0  0  0  0  0  0
    4.0430   -1.0880    1.6480 C   0  0  0  0  0  0  0  0  0  0  0  0
    4.8630   -2.3360    1.8740 C   0  0  0  0  0  0  0  0  0  0  0  0
    4.3520   -3.3770    2.6580 C   0  0  0  0  0  0  0  0  0  0  0  0
    5.1130   -4.5330    2.8680 C   0  0  0  0  0  0  0  0  0  0  0  0
    6.3850   -4.6480    2.2930 C   0  0  0  0  0  0  0  0  0  0  0  0
    6.8950   -3.6070    1.5090 C   0  0  0  0  0  0  0  0  0  0  0  0
    8.2670   -3.7310    0.8900 C   0  0  0  0  0  0  0  0  0  0  0  0
    9.1780   -3.2480    1.7290 F   0  0  0  0  0  0  0  0  0  0  0  0
    8.3030   -3.0430   -0.2480 F   0  0  0  0  0  0  0  0  0  0  0  0
    8.5270   -5.0120    0.6420 F   0  0  0  0  0  0  0  0  0  0  0  0
    6.1350   -2.4510    1.3000 C   0  0  0  0  0  0  0  0  0  0  0  0
    2.3080   -0.9050   -2.0290 O   0  0  0  0  0  0  0  0  0  0  0  0
   -0.5390   -1.2310   -1.9300 C   0  0  0  0  0  0  0  0  0  0  0  0
   -1.7630   -2.0460   -1.5870 C   0  0  0  0  0  0  0  0  0  0  0  0
   -2.9900   -1.4070   -1.3660 C   0  0  0  0  0  0  0  0  0  0  0  0
   -4.1250   -2.1630   -1.0480 C   0  0  0  0  0  0  0  0  0  0  0  0
   -4.0340   -3.5560   -0.9510 C   0  0  0  0  0  0  0  0  0  0  0  0
   -2.8070   -4.1950   -1.1720 C   0  0  0  0  0  0  0  0  0  0  0  0
   -1.6720   -3.4390   -1.4900 C   0  0  0  0  0  0  0  0  0  0  0  0
   -0.4910   -2.0630    1.7160 O   0  0  0  0  0  0  0  0  0  0  0  0
   -2.6840    0.7990    1.7410 C   0  0  0  0  0  0  0  0  0  0  0  0
   -4.2850   -1.3020    5.0250 N   0  0  0  0  0  0  0  0  0  0  0  0
   -3.7950   -1.0940    6.3950 C   0  0  0  0  0  0  0  0  0  0  0  0
   -4.9390   -0.9190    7.4100 C   0  0  0  0  0  0  0  0  0  0  0  0
   -5.7210   -2.2310    7.6060 C   0  0  0  0  0  0  0  0  0  0  0  0
   -6.5520   -2.5720    6.3550 C   0  0  0  0  0  0  0  0  0  0  0  0
   -5.5720   -2.4730    4.8360 S   0  0  0  0  0  0  0  0  0  0  0  0
   -6.4100   -2.1060    3.7370 O   0  0  0  0  0  0  0  0  0  0  0  0
   -5.0240   -3.7560    4.5230 O   0  0  0  0  0  0  0  0  0  0  0  0
  1  2  1  0  0  0  0
  2  3  1  0  0  0  0
  3  4  1  0  0  0  0
  4  5  2  0  0  0  0
  5  6  1  0  0  0  0
  6  7  2  0  0  0  0
  7  8  1  0  0  0  0
  8  9  1  0  0  0  0
  9 10  1  0  0  0  0
 10 11  1  0  0  0  0
 11 12  1  0  0  0  0
 12 13  1  0  0  0  0
 13 14  1  0  0  0  0
 14 15  1  0  0  0  0
 15 16  1  0  0  0  0
 16 17  2  0  0  0  0
 17 18  1  0  0  0  0
 18 19  2  0  0  0  0
 19 20  1  0  0  0  0
 20 21  1  0  0  0  0
 21 22  1  0  0  0  0
 21 23  1  0  0  0  0
 21 24  1  0  0  0  0
 20 25  2  0  0  0  0
 25 16  1  0  0  0  0
 12 26  1  0  0  0  0
 11 27  1  0  0  0  0
 27 28  1  0  0  0  0
 28 29  2  0  0  0  0
 29 30  1  0  0  0  0
 30 31  2  0  0  0  0
 31 32  1  0  0  0  0
 32 33  2  0  0  0  0
 33 28  1  0  0  0  0
  9 34  2  0  0  0  0
  8 35  2  0  0  0  0
 35  4  1  0  0  0  0
  6 36  1  0  0  0  0
 36 37  1  0  0  0  0
 37 38  1  0  0  0  0
 38 39  1  0  0  0  0
 39 40  1  0  0  0  0
 40 41  1  0  0  0  0
 41 36  1  0  0  0  0
 41 42  2  0  0  0  0
 41 43  2  0  0  0  0
M  END
$$$$
2B8V_extract
  -MTS-   01061521483D 0   0.00000     0.00000     0

 38 41  0  0  0  0  0  0  0  0999 V2000
    5.7990    1.5370    4.4360 C   0  0  0  0  0  0  0  0  0  0  0  0
    4.5580    1.3210    3.6410 C   0  0  0  0  0  0  0  0  0  0  0  0
    4.0060    2.4540    2.8830 N   0  0  0  0  0  0  0  0  0  0  0  0
    3.2180    1.9480    1.7500 C   0  0  0  0  0  0  0  0  0  0  0  0
    2.6440    3.1250    0.9630 C   0  0  0  0  0  0  0  0  0  0  0  0
    1.8250    2.6000   -0.2150 C   0  0  0  0  0  0  0  0  0  0  0  0
    1.2860    3.7770   -1.0260 C   0  0  0  0  0  0  0  0  0  0  0  0
    0.4780    3.2570   -2.1910 C   0  0  0  0  0  0  0  0  0  0  0  0
   -0.9150    3.1570   -2.0880 C   0  0  0  0  0  0  0  0  0  0  0  0
   -1.6640    2.6750   -3.1690 C   0  0  0  0  0  0  0  0  0  0  0  0
   -1.0200    2.2940   -4.3520 C   0  0  0  0  0  0  0  0  0  0  0  0
    0.3730    2.3940   -4.4550 C   0  0  0  0  0  0  0  0  0  0  0  0
    1.1210    2.8760   -3.3750 C   0  0  0  0  0  0  0  0  0  0  0  0
    0.7020    1.7960    0.2890 N   0  0  0  0  0  0  0  0  0  0  0  0
    0.5930    0.5160   -0.0560 C   0  0  0  0  0  0  0  0  0  0  0  0
   -0.5380   -0.2920    0.4520 C   0  0  0  0  0  0  0  0  0  0  0  0
   -0.6530   -1.6400    0.0890 C   0  0  0  0  0  0  0  0  0  0  0  0
   -1.7230   -2.4050    0.5690 C   0  0  0  0  0  0  0  0  0  0  0  0
   -2.6770   -1.8230    1.4120 C   0  0  0  0  0  0  0  0  0  0  0  0
   -2.5620   -0.4760    1.7750 C   0  0  0  0  0  0  0  0  0  0  0  0
   -1.4920    0.2900    1.2950 C   0  0  0  0  0  0  0  0  0  0  0  0
   -3.5710    0.1400    2.6650 C   0  0  0  0  0  0  0  0  0  0  0  0
   -4.7730    0.7820    2.0890 C   0  0  0  0  0  0  0  0  0  0  0  0
   -5.9350    0.0300    1.8760 C   0  0  0  0  0  0  0  0  0  0  0  0
   -7.0720    0.6370    1.3300 C   0  0  0  0  0  0  0  0  0  0  0  0
   -7.0480    1.9980    0.9990 C   0  0  0  0  0  0  0  0  0  0  0  0
   -5.8870    2.7500    1.2130 C   0  0  0  0  0  0  0  0  0  0  0  0
   -4.7500    2.1420    1.7580 C   0  0  0  0  0  0  0  0  0  0  0  0
   -3.4100    0.1170    3.8850 O   0  0  0  0  0  0  0  0  0  0  0  0
   -1.8390   -3.7670    0.2030 N   0  0  0  0  0  0  0  0  0  0  0  0
   -2.7370   -4.2130   -1.2320 S   0  0  0  0  0  0  0  0  0  0  0  0
   -3.3090   -5.5110   -1.0520 O   0  0  0  0  0  0  0  0  0  0  0  0
   -3.7780   -3.2600   -1.4580 O   0  0  0  0  0  0  0  0  0  0  0  0
   -1.6220   -4.2380   -2.6570 C   0  0  0  0  0  0  0  0  0  0  0  0
   -1.2070   -4.8060    1.0270 C   0  0  0  0  0  0  0  0  0  0  0  0
    1.4310    0.0050   -0.7960 O   0  0  0  0  0  0  0  0  0  0  0  0
    3.7140    3.9380    0.4740 O   0  0  0  0  0  0  0  0  0  0  0  0
    5.8460    0.7250    3.1880 C   0  0  0  0  0  0  0  0  0  0  0  0
  1  2  1  0  0  0  0
  2  3  1  0  0  0  0
  3  4  1  0  0  0  0
  4  5  1  0  0  0  0
  5  6  1  0  0  0  0
  6  7  1  0  0  0  0
  7  8  1  0  0  0  0
  8  9  2  0  0  0  0
  9 10  1  0  0  0  0
 10 11  2  0  0  0  0
 11 12  1  0  0  0  0
 12 13  2  0  0  0  0
 13  8  1  0  0  0  0
  6 14  1  0  0  0  0
 14 15  1  0  0  0  0
 15 16  1  0  0  0  0
 16 17  2  0  0  0  0
 17 18  1  0  0  0  0
 18 19  2  0  0  0  0
 19 20  1  0  0  0  0
 20 21  2  0  0  0  0
 21 16  1  0  0  0  0
 20 22  1  0  0  0  0
 22 23  1  0  0  0  0
 23 24  2  0  0  0  0
 24 25  1  0  0  0  0
 25 26  2  0  0  0  0
 26 27  1  0  0  0  0
 27 28  2  0  0  0  0
 28 23  1  0  0  0  0
 22 29  2  0  0  0  0
 18 30  1  0  0  0  0
 30 31  1  0  0  0  0
 31 32  2  0  0  0  0
 31 33  2  0  0  0  0
 31 34  1  0  0  0  0
 30 35  1  0  0  0  0
 15 36  2  0  0  0  0
  5 37  1  0  0  0  0
  2 38  1  0  0  0  0
 38  1  1  0  0  0  0
M  END
$$$$
2OHT_extract
  -MTS-   01061521483D 0   0.00000     0.00000     0

 24 27  0  0  0  0  0  0  0  0999 V2000
    2.3890    2.8760   -2.2780 N   0  0  0  0  0  0  0  0  0  0  0  0
    3.6970    2.5280   -1.9110 C   0  0  0  0  0  0  0  0  0  0  0  0
    3.9070    1.5650   -0.9170 C   0  0  0  0  0  0  0  0  0  0  0  0
    2.8080    0.9410   -0.2800 N   0  0  0  0  0  0  0  0  0  0  0  0
    2.4340   -0.2700   -1.0250 C   0  0  0  0  0  0  0  0  0  0  0  0
    1.2610   -0.9370   -0.3450 C   0  0  0  0  0  0  0  0  0  0  0  0
    1.4820   -1.8990    0.6480 C   0  0  0  0  0  0  0  0  0  0  0  0
    0.3950   -2.5170    1.2780 C   0  0  0  0  0  0  0  0  0  0  0  0
   -0.9120   -2.1720    0.9150 C   0  0  0  0  0  0  0  0  0  0  0  0
   -1.1330   -1.2100   -0.0780 C   0  0  0  0  0  0  0  0  0  0  0  0
   -2.5160   -0.8460   -0.4610 C   0  0  0  0  0  0  0  0  0  0  0  0
   -3.5040   -0.7200    0.5220 C   0  0  0  0  0  0  0  0  0  0  0  0
   -4.8120   -0.3760    0.1590 C   0  0  0  0  0  0  0  0  0  0  0  0
   -5.1310   -0.1580   -1.1860 C   0  0  0  0  0  0  0  0  0  0  0  0
   -4.1420   -0.2840   -2.1690 C   0  0  0  0  0  0  0  0  0  0  0  0
   -2.8340   -0.6280   -1.8070 C   0  0  0  0  0  0  0  0  0  0  0  0
   -6.5710    0.1820   -1.2120 C   0  0  0  0  0  0  0  0  0  0  0  0
   -7.0150    0.1510    0.0520 C   0  0  0  0  0  0  0  0  0  0  0  0
   -5.9970   -0.1790    0.9070 N   0  0  0  0  0  0  0  0  0  0  0  0
   -0.0460   -0.5920   -0.7080 C   0  0  0  0  0  0  0  0  0  0  0  0
    5.2180    1.2280   -0.5620 C   0  0  0  0  0  0  0  0  0  0  0  0
    6.2830    1.8640   -1.2120 C   0  0  0  0  0  0  0  0  0  0  0  0
    6.0020    2.8190   -2.1970 C   0  0  0  0  0  0  0  0  0  0  0  0
    4.7360    3.1200   -2.5150 N   0  0  0  0  0  0  0  0  0  0  0  0
  1  2  1  0  0  0  0
  2  3  2  0  0  0  0
  3  4  1  0  0  0  0
  4  5  1  0  0  0  0
  5  6  1  0  0  0  0
  6  7  2  0  0  0  0
  7  8  1  0  0  0  0
  8  9  2  0  0  0  0
  9 10  1  0  0  0  0
 10 11  1  0  0  0  0
 11 12  2  0  0  0  0
 12 13  1  0  0  0  0
 13 14  2  0  0  0  0
 14 15  1  0  0  0  0
 15 16  2  0  0  0  0
 16 11  1  0  0  0  0
 14 17  1  0  0  0  0
 17 18  2  0  0  0  0
 18 19  1  0  0  0  0
 19 13  1  0  0  0  0
 10 20  2  0  0  0  0
 20  6  1  0  0  0  0
  3 21  1  0  0  0  0
 21 22  2  0  0  0  0
 22 23  1  0  0  0  0
 23 24  2  0  0  0  0
 24  2  1  0  0  0  0
M  END
$$$$
