# Supplementary material for: Template CoMFA Generates Single 3D-QSAR Models that, for Twelve of Twelve Biological Targets, Predict All ChEMBL-Tabulated Affinities
Source: PLoS One. 2015 Jun 12;10(6):e0129307. doi: 10.1371/journal.pone.0129307 (PMC4466312; doi:10.1371/journal.pone.0129307)
Supplement: S1 Text — The zip file contains, in. sdf format, the aligned structures, from the A, B, C, D, and F protocols, of all templates and training sets for the BACE target. The content of each file is evident from its name. (ZIP) [file pone.0129307.s002.zip › bace_D_trng.sdf]

Unnamed
  -MTS-   01071500223D 0   0.00000     0.00000     0

 94 96  0  0  1  0  0  0  0  0999 V2000
   -7.1820    5.4530   -0.5280 C   0  0  0  0  0  0  0  0  0  0  0  0
   -6.2280    4.4300   -1.1370 C   0  0  0  0  0  0  0  0  0  0  0  0
   -6.7490    3.9990   -2.5050 C   0  0  0  0  0  0  0  0  0  0  0  0
   -4.8430    5.0560   -1.2950 C   0  0  0  0  0  0  0  0  0  0  0  0
   -3.9230    4.0700   -1.8810 N   0  0  0  0  0  0  0  0  0  0  0  0
   -2.6550    4.3970   -2.1100 C   0  0  0  0  0  0  0  0  0  0  0  0
   -2.2510    5.5250   -1.8310 O   0  0  0  0  0  0  0  0  0  0  0  0
   -1.7110    3.3850   -2.7130 C   0  0  2  0  0  0  0  0  0  0  0  0
   -1.1660    3.9200   -4.0360 C   0  0  0  0  0  0  0  0  0  0  0  0
   -0.7640    2.7500   -4.9320 C   0  0  0  0  0  0  0  0  0  0  0  0
   -0.2180    3.2520   -6.1550 O   0  0  0  0  0  0  0  0  0  0  0  0
   -0.5950    3.1430   -1.7860 N   0  0  0  0  0  0  0  0  0  0  0  0
   -1.1070    2.5300   -0.5520 C   0  0  0  0  0  0  0  0  0  0  0  0
    0.0480    2.3050    0.4220 C   0  0  2  0  0  0  0  0  0  0  0  0
   -0.4840    1.6690    1.7050 C   0  0  0  0  0  0  0  0  0  0  0  0
   -1.5040    2.5860    2.3370 C   0  0  0  0  0  0  0  0  0  0  0  0
   -2.8560    2.4700    1.9960 C   0  0  0  0  0  0  0  0  0  0  0  0
   -3.8020    3.3200    2.5810 C   0  0  0  0  0  0  0  0  0  0  0  0
   -3.3940    4.2870    3.5080 C   0  0  0  0  0  0  0  0  0  0  0  0
   -2.0410    4.4030    3.8490 C   0  0  0  0  0  0  0  0  0  0  0  0
   -1.0960    3.5530    3.2640 C   0  0  0  0  0  0  0  0  0  0  0  0
    1.0410    1.4120   -0.1930 N   0  0  0  0  0  0  0  0  0  0  0  0
    2.2890    1.8320   -0.3770 C   0  0  0  0  0  0  0  0  0  0  0  0
    2.6130    2.9670   -0.0330 O   0  0  0  0  0  0  0  0  0  0  0  0
    3.2880    0.9330   -0.9960 C   0  0  0  0  0  0  0  0  0  0  0  0
    4.6020    1.3740   -1.1900 C   0  0  0  0  0  0  0  0  0  0  0  0
    5.5480    0.5240   -1.7760 C   0  0  0  0  0  0  0  0  0  0  0  0
    5.1790   -0.7690   -2.1670 C   0  0  0  0  0  0  0  0  0  0  0  0
    3.8640   -1.2100   -1.9730 C   0  0  0  0  0  0  0  0  0  0  0  0
    2.9190   -0.3600   -1.3880 C   0  0  0  0  0  0  0  0  0  0  0  0
    3.4750   -2.5770   -2.3870 C   0  0  0  0  0  0  0  0  0  0  0  0
    4.3050   -3.3240   -2.9020 O   0  0  0  0  0  0  0  0  0  0  0  0
    2.2260   -2.9970   -2.2030 N   0  0  0  0  0  0  0  0  0  0  0  0
    1.8390   -4.3540   -2.6140 C   0  0  2  0  0  0  0  0  0  0  0  0
    2.6860   -5.3750   -1.8610 C   0  0  0  0  0  0  0  0  0  0  0  0
    0.3790   -4.5780   -2.2980 C   0  0  0  0  0  0  0  0  0  0  0  0
   -0.6000   -4.2640   -3.2470 C   0  0  0  0  0  0  0  0  0  0  0  0
   -1.9530   -4.4720   -2.9540 C   0  0  0  0  0  0  0  0  0  0  0  0
   -2.3260   -4.9950   -1.7100 C   0  0  0  0  0  0  0  0  0  0  0  0
   -3.6310   -5.1960   -1.4260 F   0  0  0  0  0  0  0  0  0  0  0  0
   -1.3470   -5.3100   -0.7600 C   0  0  0  0  0  0  0  0  0  0  0  0
    0.0060   -5.1010   -1.0540 C   0  0  0  0  0  0  0  0  0  0  0  0
    6.8760    0.9700   -1.9720 N   0  0  0  0  0  0  0  0  0  0  0  0
    7.8840    0.7630   -0.9220 C   0  0  0  0  0  0  0  0  0  0  0  0
    7.3190    1.7700   -3.4640 S   0  0  0  0  0  0  0  0  0  0  0  0
    8.6950    1.5100   -3.7540 O   0  0  0  0  0  0  0  0  0  0  0  0
    6.5050    1.2750   -4.5300 O   0  0  0  0  0  0  0  0  0  0  0  0
    7.0660    3.5540   -3.2910 C   0  0  0  0  0  0  0  0  0  0  0  0
   -8.1680    5.0080   -0.4160 H   0  0  0  0  0  0  0  0  0  0  0  0
   -6.8100    5.7610    0.4470 H   0  0  0  0  0  0  0  0  0  0  0  0
   -7.2480    6.3210   -1.1810 H   0  0  0  0  0  0  0  0  0  0  0  0
   -6.1620    3.5620   -0.4840 H   0  0  0  0  0  0  0  0  0  0  0  0
   -7.7360    3.5540   -2.3930 H   0  0  0  0  0  0  0  0  0  0  0  0
   -6.0690    3.2690   -2.9390 H   0  0  0  0  0  0  0  0  0  0  0  0
   -6.8150    4.8670   -3.1580 H   0  0  0  0  0  0  0  0  0  0  0  0
   -4.4710    5.3630   -0.3200 H   0  0  0  0  0  0  0  0  0  0  0  0
   -4.9090    5.9240   -1.9480 H   0  0  0  0  0  0  0  0  0  0  0  0
   -4.2550    3.1440   -2.1110 H   0  0  0  0  0  0  0  0  0  0  0  0
   -2.2430    2.4530   -2.8900 H   0  0  0  0  0  0  0  0  0  0  0  0
   -1.9350    4.5090   -4.5330 H   0  0  0  0  0  0  0  0  0  0  0  0
   -0.2970    4.5460   -3.8440 H   0  0  0  0  0  0  0  0  0  0  0  0
   -0.0170    2.1440   -4.4240 H   0  0  0  0  0  0  0  0  0  0  0  0
   -1.6390    2.1410   -5.1490 H   0  0  0  0  0  0  0  0  0  0  0  0
    0.0460    2.5250   -6.7420 H   0  0  0  0  0  0  0  0  0  0  0  0
    0.0730    2.5210   -2.2190 H   0  0  0  0  0  0  0  0  0  0  0  0
   -1.8420    3.1910   -0.0970 H   0  0  0  0  0  0  0  0  0  0  0  0
   -1.5740    1.5760   -0.7870 H   0  0  0  0  0  0  0  0  0  0  0  0
    0.5150    3.2590    0.6570 H   0  0  0  0  0  0  0  0  0  0  0  0
   -0.9510    0.7150    1.4700 H   0  0  0  0  0  0  0  0  0  0  0  0
    0.3380    1.5080    2.3990 H   0  0  0  0  0  0  0  0  0  0  0  0
   -3.1710    1.7240    1.2810 H   0  0  0  0  0  0  0  0  0  0  0  0
   -4.8450    3.2310    2.3180 H   0  0  0  0  0  0  0  0  0  0  0  0
   -4.1230    4.9430    3.9600 H   0  0  0  0  0  0  0  0  0  0  0  0
   -1.7270    5.1490    4.5640 H   0  0  0  0  0  0  0  0  0  0  0  0
   -0.0530    3.6430    3.5270 H   0  0  0  0  0  0  0  0  0  0  0  0
    0.7740    0.4800   -0.4750 H   0  0  0  0  0  0  0  0  0  0  0  0
    4.8870    2.3710   -0.8880 H   0  0  0  0  0  0  0  0  0  0  0  0
    5.9080   -1.4250   -2.6190 H   0  0  0  0  0  0  0  0  0  0  0  0
    1.9050   -0.7010   -1.2380 H   0  0  0  0  0  0  0  0  0  0  0  0
    1.5440   -2.3830   -1.7810 H   0  0  0  0  0  0  0  0  0  0  0  0
    1.9990   -4.4680   -3.6840 H   0  0  0  0  0  0  0  0  0  0  0  0
    3.7370   -5.2130   -2.0890 H   0  0  0  0  0  0  0  0  0  0  0  0
    2.3990   -6.3790   -2.1650 H   0  0  0  0  0  0  0  0  0  0  0  0
    2.5250   -5.2600   -0.7910 H   0  0  0  0  0  0  0  0  0  0  0  0
   -0.3110   -3.8600   -4.2070 H   0  0  0  0  0  0  0  0  0  0  0  0
   -2.7080   -4.2290   -3.6860 H   0  0  0  0  0  0  0  0  0  0  0  0
   -1.6350   -5.7130    0.2000 H   0  0  0  0  0  0  0  0  0  0  0  0
    0.7610   -5.3440   -0.3210 H   0  0  0  0  0  0  0  0  0  0  0  0
    8.8380    1.1690   -1.2500 H   0  0  0  0  0  0  0  0  0  0  0  0
    7.5680    1.2680   -0.0120 H   0  0  0  0  0  0  0  0  0  0  0  0
    7.9910   -0.3020   -0.7280 H   0  0  0  0  0  0  0  0  0  0  0  0
    7.3420    4.0510   -4.2190 H   0  0  0  0  0  0  0  0  0  0  0  0
    6.0190    3.7520   -3.0700 H   0  0  0  0  0  0  0  0  0  0  0  0
    7.6860    3.9310   -2.4800 H   0  0  0  0  0  0  0  0  0  0  0  0
  1 49  1  0  0  0  0
  1 50  1  0  0  0  0
  1 51  1  0  0  0  0
  1  2  1  0  0  0  0
  2 52  1  0  0  0  0
  2  3  1  0  0  0  0
  3 53  1  0  0  0  0
  3 54  1  0  0  0  0
  3 55  1  0  0  0  0
  2  4  1  0  0  0  0
  4 56  1  0  0  0  0
  4 57  1  0  0  0  0
  4  5  1  0  0  0  0
  5 58  1  0  0  0  0
  5  6  1  0  0  0  0
  6  7  2  0  0  0  0
  6  8  1  0  0  0  0
  8 59  1  0  0  0  0
  8  9  1  0  0  0  0
  9 60  1  0  0  0  0
  9 61  1  0  0  0  0
  9 10  1  0  0  0  0
 10 62  1  0  0  0  0
 10 63  1  0  0  0  0
 10 11  1  0  0  0  0
 11 64  1  0  0  0  0
  8 12  1  0  0  0  0
 12 65  1  0  0  0  0
 12 13  1  0  0  0  0
 13 66  1  0  0  0  0
 13 67  1  0  0  0  0
 13 14  1  0  0  0  0
 14 68  1  0  0  0  0
 14 15  1  0  0  0  0
 15 69  1  0  0  0  0
 15 70  1  0  0  0  0
 15 16  1  0  0  0  0
 16 17  2  0  0  0  0
 17 71  1  0  0  0  0
 17 18  1  0  0  0  0
 18 72  1  0  0  0  0
 18 19  2  0  0  0  0
 19 73  1  0  0  0  0
 19 20  1  0  0  0  0
 20 74  1  0  0  0  0
 20 21  2  0  0  0  0
 21 16  1  0  0  0  0
 21 75  1  0  0  0  0
 14 22  1  0  0  0  0
 22 76  1  0  0  0  0
 22 23  1  0  0  0  0
 23 24  2  0  0  0  0
 23 25  1  0  0  0  0
 25 26  2  0  0  0  0
 26 77  1  0  0  0  0
 26 27  1  0  0  0  0
 27 28  2  0  0  0  0
 28 78  1  0  0  0  0
 28 29  1  0  0  0  0
 29 30  2  0  0  0  0
 30 25  1  0  0  0  0
 30 79  1  0  0  0  0
 29 31  1  0  0  0  0
 31 32  2  0  0  0  0
 31 33  1  0  0  0  0
 33 80  1  0  0  0  0
 33 34  1  0  0  0  0
 34 81  1  0  0  0  0
 34 35  1  0  0  0  0
 35 82  1  0  0  0  0
 35 83  1  0  0  0  0
 35 84  1  0  0  0  0
 34 36  1  0  0  0  0
 36 37  2  0  0  0  0
 37 85  1  0  0  0  0
 37 38  1  0  0  0  0
 38 86  1  0  0  0  0
 38 39  2  0  0  0  0
 39 40  1  0  0  0  0
 39 41  1  0  0  0  0
 41 87  1  0  0  0  0
 41 42  2  0  0  0  0
 42 36  1  0  0  0  0
 42 88  1  0  0  0  0
 27 43  1  0  0  0  0
 43 44  1  0  0  0  0
 44 89  1  0  0  0  0
 44 90  1  0  0  0  0
 44 91  1  0  0  0  0
 43 45  1  0  0  0  0
 45 46  2  0  0  0  0
 45 47  2  0  0  0  0
 45 48  1  0  0  0  0
 48 92  1  0  0  0  0
 48 93  1  0  0  0  0
 48 94  1  0  0  0  0
M  END
>  <LOGBIO>
6.1200

>  <PRED_LOGBIO>
6.7400

>  <XV_RES>
0.0000

>  <WHL_TMPL>

$$$$
Unnamed
  -MTS-   01071500223D 0   0.00000     0.00000     0

 83 86  0  0  1  0  0  0  0  0999 V2000
    0.5860   -2.5980    3.7910 C   0  0  0  0  0  0  0  0  0  0  0  0
    0.6080   -1.7370    2.5320 C   0  0  0  0  0  0  0  0  0  0  0  0
    1.6630   -0.6450    2.6820 C   0  0  0  0  0  0  0  0  0  0  0  0
    0.9330   -2.5760    1.3700 N   0  0  0  0  0  0  0  0  0  0  0  0
    0.9540   -1.7770    0.2020 C   0  0  0  0  0  0  0  0  0  0  0  0
    2.1440   -1.1620   -0.2040 C   0  0  0  0  0  0  0  0  0  0  0  0
    2.1650   -0.3720   -1.3590 C   0  0  0  0  0  0  0  0  0  0  0  0
    0.9950   -0.1960   -2.1080 C   0  0  0  0  0  0  0  0  0  0  0  0
   -0.1950   -0.8110   -1.7020 C   0  0  0  0  0  0  0  0  0  0  0  0
   -0.2150   -1.6010   -0.5470 C   0  0  0  0  0  0  0  0  0  0  0  0
   -1.4310   -0.6250   -2.4940 C   0  0  0  0  0  0  0  0  0  0  0  0
   -1.4130    0.0690   -3.5090 O   0  0  0  0  0  0  0  0  0  0  0  0
   -2.5620   -1.2090   -2.1080 N   0  0  0  0  0  0  0  0  0  0  0  0
   -3.5510   -1.6320   -3.1110 C   0  0  1  0  0  0  0  0  0  0  0  0
   -2.8360   -2.3220   -4.2710 C   0  0  0  0  0  0  0  0  0  0  0  0
   -1.9060   -3.3820   -3.7310 C   0  0  0  0  0  0  0  0  0  0  0  0
   -2.4290   -4.5050   -3.0780 C   0  0  0  0  0  0  0  0  0  0  0  0
   -1.5670   -5.4880   -2.5780 C   0  0  0  0  0  0  0  0  0  0  0  0
   -0.1820   -5.3480   -2.7290 C   0  0  0  0  0  0  0  0  0  0  0  0
    0.3410   -4.2250   -3.3820 C   0  0  0  0  0  0  0  0  0  0  0  0
   -0.5210   -3.2420   -3.8830 C   0  0  0  0  0  0  0  0  0  0  0  0
   -4.3030   -0.4080   -3.6310 C   0  0  2  0  0  0  0  0  0  0  0  0
   -5.2880   -0.8230   -4.5810 O   0  0  0  0  0  0  0  0  0  0  0  0
   -4.9880    0.3030   -2.4650 C   0  0  0  0  0  0  0  0  0  0  0  0
   -3.9730    0.7580   -1.5040 N   0  0  0  0  0  0  0  0  0  0  0  0
   -4.6320    1.4420   -0.3820 C   0  0  0  0  0  0  0  0  0  0  0  0
   -3.5890    1.9100    0.6050 C   0  0  0  0  0  0  0  0  0  0  0  0
   -3.1930    1.0720    1.6540 C   0  0  0  0  0  0  0  0  0  0  0  0
   -2.2260    1.5050    2.5690 C   0  0  0  0  0  0  0  0  0  0  0  0
   -1.6560    2.7770    2.4350 C   0  0  0  0  0  0  0  0  0  0  0  0
   -2.0530    3.6150    1.3860 C   0  0  0  0  0  0  0  0  0  0  0  0
   -3.0190    3.1810    0.4710 C   0  0  0  0  0  0  0  0  0  0  0  0
   -1.4370    4.9860    1.2410 C   0  0  0  0  0  0  0  0  0  0  0  0
   -2.1590    5.8700    1.9240 F   0  0  0  0  0  0  0  0  0  0  0  0
   -1.4160    5.3290   -0.0430 F   0  0  0  0  0  0  0  0  0  0  0  0
   -0.1950    4.9670    1.7160 F   0  0  0  0  0  0  0  0  0  0  0  0
    3.3680    0.2500   -1.7700 N   0  0  0  0  0  0  0  0  0  0  0  0
    3.7430    1.5960   -1.3130 C   0  0  0  0  0  0  0  0  0  0  0  0
    5.2060    1.6700   -0.8380 C   0  0  0  0  0  0  0  0  0  0  0  0
    6.1870    1.5080   -2.0140 C   0  0  0  0  0  0  0  0  0  0  0  0
    6.1760    0.0640   -2.5480 C   0  0  0  0  0  0  0  0  0  0  0  0
    4.4960   -0.5390   -2.8510 S   0  0  0  0  0  0  0  0  0  0  0  0
    4.4430   -1.9560   -2.6630 O   0  0  0  0  0  0  0  0  0  0  0  0
    4.1250   -0.2930   -4.2090 O   0  0  0  0  0  0  0  0  0  0  0  0
    0.3450   -1.9770    4.6520 H   0  0  0  0  0  0  0  0  0  0  0  0
   -0.1670   -3.3770    3.6850 H   0  0  0  0  0  0  0  0  0  0  0  0
    1.5630   -3.0550    3.9360 H   0  0  0  0  0  0  0  0  0  0  0  0
   -0.3690   -1.2800    2.3880 H   0  0  0  0  0  0  0  0  0  0  0  0
    1.4230   -0.0230    3.5420 H   0  0  0  0  0  0  0  0  0  0  0  0
    1.6790   -0.0300    1.7840 H   0  0  0  0  0  0  0  0  0  0  0  0
    2.6400   -1.1010    2.8260 H   0  0  0  0  0  0  0  0  0  0  0  0
    0.2350   -3.2990    1.2710 H   0  0  0  0  0  0  0  0  0  0  0  0
    3.0470   -1.2980    0.3740 H   0  0  0  0  0  0  0  0  0  0  0  0
    1.0110    0.4140   -2.9990 H   0  0  0  0  0  0  0  0  0  0  0  0
   -1.1340   -2.0760   -0.2330 H   0  0  0  0  0  0  0  0  0  0  0  0
   -2.7420   -1.3630   -1.1260 H   0  0  0  0  0  0  0  0  0  0  0  0
   -4.2550   -2.3240   -2.6560 H   0  0  0  0  0  0  0  0  0  0  0  0
   -2.2610   -1.5870   -4.8320 H   0  0  0  0  0  0  0  0  0  0  0  0
   -3.5710   -2.7840   -4.9270 H   0  0  0  0  0  0  0  0  0  0  0  0
   -3.4970   -4.6130   -2.9610 H   0  0  0  0  0  0  0  0  0  0  0  0
   -1.9700   -6.3540   -2.0740 H   0  0  0  0  0  0  0  0  0  0  0  0
    0.4830   -6.1060   -2.3430 H   0  0  0  0  0  0  0  0  0  0  0  0
    1.4090   -4.1170   -3.4990 H   0  0  0  0  0  0  0  0  0  0  0  0
   -0.1180   -2.3760   -4.3870 H   0  0  0  0  0  0  0  0  0  0  0  0
   -3.6020    0.2730   -4.1090 H   0  0  0  0  0  0  0  0  0  0  0  0
   -5.7800   -0.0610   -4.9270 H   0  0  0  0  0  0  0  0  0  0  0  0
   -5.6710   -0.3860   -1.9720 H   0  0  0  0  0  0  0  0  0  0  0  0
   -5.5440    1.1600   -2.8390 H   0  0  0  0  0  0  0  0  0  0  0  0
   -3.3390    1.3970   -1.9620 H   0  0  0  0  0  0  0  0  0  0  0  0
   -5.3150    0.7540    0.1110 H   0  0  0  0  0  0  0  0  0  0  0  0
   -5.1880    2.2990   -0.7560 H   0  0  0  0  0  0  0  0  0  0  0  0
   -3.6330    0.0910    1.7580 H   0  0  0  0  0  0  0  0  0  0  0  0
   -1.9200    0.8590    3.3790 H   0  0  0  0  0  0  0  0  0  0  0  0
   -0.9100    3.1110    3.1410 H   0  0  0  0  0  0  0  0  0  0  0  0
   -3.3250    3.8270   -0.3380 H   0  0  0  0  0  0  0  0  0  0  0  0
    3.5900    2.3070   -2.1220 H   0  0  0  0  0  0  0  0  0  0  0  0
    3.0840    1.8980   -0.5020 H   0  0  0  0  0  0  0  0  0  0  0  0
    5.3890    0.8890   -0.1040 H   0  0  0  0  0  0  0  0  0  0  0  0
    5.3810    2.6280   -0.3510 H   0  0  0  0  0  0  0  0  0  0  0  0
    5.9110    2.1920   -2.8140 H   0  0  0  0  0  0  0  0  0  0  0  0
    7.1920    1.7650   -1.6860 H   0  0  0  0  0  0  0  0  0  0  0  0
    6.6700   -0.5910   -1.8340 H   0  0  0  0  0  0  0  0  0  0  0  0
    6.7480    0.0140   -3.4720 H   0  0  0  0  0  0  0  0  0  0  0  0
  1 45  1  0  0  0  0
  1 46  1  0  0  0  0
  1 47  1  0  0  0  0
  1  2  1  0  0  0  0
  2 48  1  0  0  0  0
  2  3  1  0  0  0  0
  3 49  1  0  0  0  0
  3 50  1  0  0  0  0
  3 51  1  0  0  0  0
  2  4  1  0  0  0  0
  4 52  1  0  0  0  0
  4  5  1  0  0  0  0
  5  6  2  0  0  0  0
  6 53  1  0  0  0  0
  6  7  1  0  0  0  0
  7  8  2  0  0  0  0
  8 54  1  0  0  0  0
  8  9  1  0  0  0  0
  9 10  2  0  0  0  0
 10  5  1  0  0  0  0
 10 55  1  0  0  0  0
  9 11  1  0  0  0  0
 11 12  2  0  0  0  0
 11 13  1  0  0  0  0
 13 56  1  0  0  0  0
 13 14  1  0  0  0  0
 14 57  1  0  0  0  0
 14 15  1  0  0  0  0
 15 58  1  0  0  0  0
 15 59  1  0  0  0  0
 15 16  1  0  0  0  0
 16 17  2  0  0  0  0
 17 60  1  0  0  0  0
 17 18  1  0  0  0  0
 18 61  1  0  0  0  0
 18 19  2  0  0  0  0
 19 62  1  0  0  0  0
 19 20  1  0  0  0  0
 20 63  1  0  0  0  0
 20 21  2  0  0  0  0
 21 16  1  0  0  0  0
 21 64  1  0  0  0  0
 14 22  1  0  0  0  0
 22 65  1  0  0  0  0
 22 23  1  0  0  0  0
 23 66  1  0  0  0  0
 22 24  1  0  0  0  0
 24 67  1  0  0  0  0
 24 68  1  0  0  0  0
 24 25  1  0  0  0  0
 25 69  1  0  0  0  0
 25 26  1  0  0  0  0
 26 70  1  0  0  0  0
 26 71  1  0  0  0  0
 26 27  1  0  0  0  0
 27 28  2  0  0  0  0
 28 72  1  0  0  0  0
 28 29  1  0  0  0  0
 29 73  1  0  0  0  0
 29 30  2  0  0  0  0
 30 74  1  0  0  0  0
 30 31  1  0  0  0  0
 31 32  2  0  0  0  0
 32 27  1  0  0  0  0
 32 75  1  0  0  0  0
 31 33  1  0  0  0  0
 33 34  1  0  0  0  0
 33 35  1  0  0  0  0
 33 36  1  0  0  0  0
  7 37  1  0  0  0  0
 37 38  1  0  0  0  0
 38 76  1  0  0  0  0
 38 77  1  0  0  0  0
 38 39  1  0  0  0  0
 39 78  1  0  0  0  0
 39 79  1  0  0  0  0
 39 40  1  0  0  0  0
 40 80  1  0  0  0  0
 40 81  1  0  0  0  0
 40 41  1  0  0  0  0
 41 82  1  0  0  0  0
 41 83  1  0  0  0  0
 41 42  1  0  0  0  0
 42 37  1  0  0  0  0
 42 43  2  0  0  0  0
 42 44  2  0  0  0  0
M  END
>  <LOGBIO>
6.3800

>  <PRED_LOGBIO>
7.0500

>  <XV_RES>
0.0000

>  <WHL_TMPL>

$$$$
Unnamed
  -MTS-   01071500223D 0   0.00000     0.00000     0

121123  0  0  1  0  0  0  0  0999 V2000
   22.8620    3.7070    0.0000 C   0  0  0  0  0  0  0  0  0  0  0  0
   21.5600    2.9520    0.0000 C   0  0  0  0  0  0  0  0  0  0  0  0
   20.2590    3.6990    0.0000 C   0  0  0  0  0  0  0  0  0  0  0  0
   21.5650    1.4600    0.0000 C   0  0  0  0  0  0  0  0  0  0  0  0
   20.0030    0.5540    0.0000 C   0  0  0  0  0  0  0  0  0  0  0  0
   20.0050   -0.9460    0.0000 N   0  0  0  0  0  0  0  0  0  0  0  0
   21.3100   -1.6960    0.0000 C   0  0  0  0  0  0  0  0  0  0  0  0
   22.6080   -0.9450    0.0000 O   0  0  0  0  0  0  0  0  0  0  0  0
   21.3110   -3.1890    0.0000 C   0  0  0  0  0  0  0  0  0  0  0  0
   22.6150   -3.9390    0.0000 O   0  0  0  0  0  0  0  0  0  0  0  0
   20.0120   -3.9400    0.0000 C   0  0  0  0  0  0  0  0  0  0  0  0
   18.7070   -3.1900    0.0000 C   0  0  0  0  0  0  0  0  0  0  0  0
   17.4170   -3.9400    0.0000 C   0  0  0  0  0  0  0  0  0  0  0  0
   17.4170   -5.4400    0.0000 C   0  0  0  0  0  0  0  0  0  0  0  0
   18.7070   -6.1900    0.0000 C   0  0  0  0  0  0  0  0  0  0  0  0
   20.0120   -5.4400    0.0000 C   0  0  0  0  0  0  0  0  0  0  0  0
   21.3110   -6.1910    0.0000 O   0  0  0  0  0  0  0  0  0  0  0  0
   21.3090   -7.6910    0.0000 C   0  0  0  0  0  0  0  0  0  0  0  0
   22.6080   -8.4420    0.0000 C   0  0  0  0  0  0  0  0  0  0  0  0
   22.6080   -9.9480    0.0000 C   0  0  0  0  0  0  0  0  0  0  0  0
   23.9010  -10.6920    0.0000 C   0  0  0  0  0  0  0  0  0  0  0  0
   25.2010   -9.9450    0.0000 C   0  0  0  0  0  0  0  0  0  0  0  0
   25.2090   -8.4530    0.0000 C   0  0  0  0  0  0  0  0  0  0  0  0
   23.9080   -7.6950    0.0000 C   0  0  0  0  0  0  0  0  0  0  0  0
   18.4500    1.4490    0.0000 C   0  0  1  0  0  0  0  0  0  0  0  0
   18.4480    2.9490    0.0000 O   0  0  0  0  0  0  0  0  0  0  0  0
   17.1480    0.6940    0.0000 C   0  0  0  0  0  0  0  0  0  0  0  0
   15.8400    1.4380    0.0000 C   0  0  0  0  0  0  0  0  0  0  0  0
   15.8340    2.3380    0.0000 O   0  0  0  0  0  0  0  0  0  0  0  0
   14.5530    0.6830    0.0000 N   0  0  0  0  0  0  0  0  0  0  0  0
   12.9850    1.5760    0.0000 C   0  0  2  0  0  0  0  0  0  0  0  0
   12.9750    3.0760    0.0000 C   0  0  0  0  0  0  0  0  0  0  0  0
   14.2730    3.8380    0.0000 C   0  0  0  0  0  0  0  0  0  0  0  0
   11.6780    3.8150    0.0000 C   0  0  0  0  0  0  0  0  0  0  0  0
   11.6980    0.8210    0.0000 C   0  0  0  0  0  0  0  0  0  0  0  0
   11.7070   -0.6790    0.0000 O   0  0  0  0  0  0  0  0  0  0  0  0
   10.3900    1.5660    0.0000 N   0  0  0  0  0  0  0  0  0  0  0  0
    9.0880    0.8110    0.0000 C   0  0  2  0  0  0  0  0  0  0  0  0
    9.0900   -0.6890    0.0000 C   0  0  0  0  0  0  0  0  0  0  0  0
    7.7950    1.5550    0.0000 C   0  0  0  0  0  0  0  0  0  0  0  0
    7.7920    3.0550    0.0000 O   0  0  0  0  0  0  0  0  0  0  0  0
    6.2330    0.6500    0.0000 N   0  0  0  0  0  0  0  0  0  0  0  0
    4.6800    1.5440    0.0000 C   0  0  2  0  0  0  0  0  0  0  0  0
    3.3780    0.7890    0.0000 C   0  0  0  0  0  0  0  0  0  0  0  0
    3.3810   -0.7110    0.0000 C   0  0  0  0  0  0  0  0  0  0  0  0
    2.0790   -1.4660    0.0000 C   0  0  0  0  0  0  0  0  0  0  0  0
    2.0840   -2.9580    0.0000 O   0  0  0  0  0  0  0  0  0  0  0  0
    0.7780   -0.7200    0.0000 O   0  0  0  0  0  0  0  0  0  0  0  0
    4.6780    3.0440    0.0000 C   0  0  0  0  0  0  0  0  0  0  0  0
    5.9800    3.7990    0.0000 O   0  0  0  0  0  0  0  0  0  0  0  0
    3.3850    3.7890    0.0000 N   0  0  0  0  0  0  0  0  0  0  0  0
    3.3850    5.2940    0.0000 C   0  0  2  0  0  0  0  0  0  0  0  0
    4.9430    6.1950    0.0000 C   0  0  0  0  0  0  0  0  0  0  0  0
    4.9430    7.6950    0.0000 C   0  0  0  0  0  0  0  0  0  0  0  0
    3.6400    8.4480    0.0000 C   0  0  0  0  0  0  0  0  0  0  0  0
    3.6420    9.9400    0.0000 C   0  0  0  0  0  0  0  0  0  0  0  0
    4.9400   10.6920    0.0000 C   0  0  0  0  0  0  0  0  0  0  0  0
    6.2350    9.9520    0.0000 C   0  0  0  0  0  0  0  0  0  0  0  0
    6.2410    8.4470    0.0000 C   0  0  0  0  0  0  0  0  0  0  0  0
    2.0920    6.0390    0.0000 C   0  0  0  0  0  0  0  0  0  0  0  0
    2.0920    6.9390    0.0000 O   0  0  0  0  0  0  0  0  0  0  0  0
    0.7930    5.2880    0.0000 O   0  0  0  0  0  0  0  0  0  0  0  0
   23.3140    2.9290    0.0000 H   0  0  0  0  0  0  0  0  0  0  0  0
   22.4100    4.4860    0.0000 H   0  0  0  0  0  0  0  0  0  0  0  0
   23.6400    4.1590    0.0000 H   0  0  0  0  0  0  0  0  0  0  0  0
   21.5580    3.8520    0.0000 H   0  0  0  0  0  0  0  0  0  0  0  0
   19.8110    2.9180    0.0000 H   0  0  0  0  0  0  0  0  0  0  0  0
   20.7070    4.4790    0.0000 H   0  0  0  0  0  0  0  0  0  0  0  0
   19.4780    4.1470    0.0000 H   0  0  0  0  0  0  0  0  0  0  0  0
   21.8740    0.6150    0.0000 H   0  0  0  0  0  0  0  0  0  0  0  0
   22.4510    1.6190    0.0000 H   0  0  0  0  0  0  0  0  0  0  0  0
   20.7830    0.1060    0.0000 H   0  0  0  0  0  0  0  0  0  0  0  0
   19.2270   -1.3970    0.0000 H   0  0  0  0  0  0  0  0  0  0  0  0
   20.5310   -2.7390    0.0000 H   0  0  0  0  0  0  0  0  0  0  0  0
   23.3940   -3.4880    0.0000 H   0  0  0  0  0  0  0  0  0  0  0  0
   18.7050   -2.2900    0.0000 H   0  0  0  0  0  0  0  0  0  0  0  0
   16.6370   -3.4910    0.0000 H   0  0  0  0  0  0  0  0  0  0  0  0
   16.6370   -5.8890    0.0000 H   0  0  0  0  0  0  0  0  0  0  0  0
   18.7050   -7.0900    0.0000 H   0  0  0  0  0  0  0  0  0  0  0  0
   21.0010   -8.5370    0.0000 H   0  0  0  0  0  0  0  0  0  0  0  0
   20.4230   -7.5340    0.0000 H   0  0  0  0  0  0  0  0  0  0  0  0
   21.8280  -10.3980    0.0000 H   0  0  0  0  0  0  0  0  0  0  0  0
   23.9000  -11.5920    0.0000 H   0  0  0  0  0  0  0  0  0  0  0  0
   25.9790  -10.3980    0.0000 H   0  0  0  0  0  0  0  0  0  0  0  0
   25.9900   -8.0060    0.0000 H   0  0  0  0  0  0  0  0  0  0  0  0
   23.9110   -6.7950    0.0000 H   0  0  0  0  0  0  0  0  0  0  0  0
   19.2290    1.9000    0.0000 H   0  0  0  0  0  0  0  0  0  0  0  0
   17.6680    3.3980    0.0000 H   0  0  0  0  0  0  0  0  0  0  0  0
   17.7290    0.0060    0.0000 H   0  0  0  0  0  0  0  0  0  0  0  0
   16.5730    0.0010    0.0000 H   0  0  0  0  0  0  0  0  0  0  0  0
   14.5590   -0.2170    0.0000 H   0  0  0  0  0  0  0  0  0  0  0  0
   13.7610    2.0310    0.0000 H   0  0  0  0  0  0  0  0  0  0  0  0
   13.7570    2.6320    0.0000 H   0  0  0  0  0  0  0  0  0  0  0  0
   13.8170    4.6140    0.0000 H   0  0  0  0  0  0  0  0  0  0  0  0
   14.7280    3.0620    0.0000 H   0  0  0  0  0  0  0  0  0  0  0  0
   15.0490    4.2940    0.0000 H   0  0  0  0  0  0  0  0  0  0  0  0
   11.2330    3.0330    0.0000 H   0  0  0  0  0  0  0  0  0  0  0  0
   12.1230    4.5970    0.0000 H   0  0  0  0  0  0  0  0  0  0  0  0
   10.8960    4.2600    0.0000 H   0  0  0  0  0  0  0  0  0  0  0  0
   10.3860    2.4660    0.0000 H   0  0  0  0  0  0  0  0  0  0  0  0
    9.8680    0.3620    0.0000 H   0  0  0  0  0  0  0  0  0  0  0  0
    9.9900   -0.6880    0.0000 H   0  0  0  0  0  0  0  0  0  0  0  0
    8.1900   -0.6910    0.0000 H   0  0  0  0  0  0  0  0  0  0  0  0
    9.0910   -1.5890    0.0000 H   0  0  0  0  0  0  0  0  0  0  0  0
    6.2340   -0.2500    0.0000 H   0  0  0  0  0  0  0  0  0  0  0  0
    5.4590    1.9950    0.0000 H   0  0  0  0  0  0  0  0  0  0  0  0
    2.4920    0.6310    0.0000 H   0  0  0  0  0  0  0  0  0  0  0  0
    3.0690    1.6340    0.0000 H   0  0  0  0  0  0  0  0  0  0  0  0
    3.6910   -1.5560    0.0000 H   0  0  0  0  0  0  0  0  0  0  0  0
    4.2670   -0.5530    0.0000 H   0  0  0  0  0  0  0  0  0  0  0  0
    0.0000   -1.1720    0.0000 H   0  0  0  0  0  0  0  0  0  0  0  0
    2.6060    3.3390    0.0000 H   0  0  0  0  0  0  0  0  0  0  0  0
    4.1640    4.8440    0.0000 H   0  0  0  0  0  0  0  0  0  0  0  0
    5.2520    5.3490    0.0000 H   0  0  0  0  0  0  0  0  0  0  0  0
    5.8300    6.3520    0.0000 H   0  0  0  0  0  0  0  0  0  0  0  0
    2.8600    7.9990    0.0000 H   0  0  0  0  0  0  0  0  0  0  0  0
    2.8620   10.3900    0.0000 H   0  0  0  0  0  0  0  0  0  0  0  0
    4.9370   11.5920    0.0000 H   0  0  0  0  0  0  0  0  0  0  0  0
    7.0130   10.4050    0.0000 H   0  0  0  0  0  0  0  0  0  0  0  0
    7.0210    7.9990    0.0000 H   0  0  0  0  0  0  0  0  0  0  0  0
    0.0140    5.7380    0.0000 H   0  0  0  0  0  0  0  0  0  0  0  0
  1 63  1  0  0  0  0
  1 64  1  0  0  0  0
  1 65  1  0  0  0  0
  1  2  1  0  0  0  0
  2 66  1  0  0  0  0
  2  3  1  0  0  0  0
  3 67  1  0  0  0  0
  3 68  1  0  0  0  0
  3 69  1  0  0  0  0
  2  4  1  0  0  0  0
  4 70  1  0  0  0  0
  4 71  1  0  0  0  0
  4  5  1  0  0  0  0
  5 72  1  0  0  0  0
  5  6  1  0  0  0  0
  6 73  1  0  0  0  0
  6  7  1  0  0  0  0
  7  8  2  0  0  0  0
  7  9  1  0  0  0  0
  9 74  1  0  0  0  0
  9 10  1  0  0  0  0
 10 75  1  0  0  0  0
  9 11  1  0  0  0  0
 11 12  2  0  0  0  0
 12 76  1  0  0  0  0
 12 13  1  0  0  0  0
 13 77  1  0  0  0  0
 13 14  2  0  0  0  0
 14 78  1  0  0  0  0
 14 15  1  0  0  0  0
 15 79  1  0  0  0  0
 15 16  2  0  0  0  0
 16 11  1  0  0  0  0
 16 17  1  0  0  0  0
 17 18  1  0  0  0  0
 18 80  1  0  0  0  0
 18 81  1  0  0  0  0
 18 19  1  0  0  0  0
 19 20  2  0  0  0  0
 20 82  1  0  0  0  0
 20 21  1  0  0  0  0
 21 83  1  0  0  0  0
 21 22  2  0  0  0  0
 22 84  1  0  0  0  0
 22 23  1  0  0  0  0
 23 85  1  0  0  0  0
 23 24  2  0  0  0  0
 24 19  1  0  0  0  0
 24 86  1  0  0  0  0
  5 25  1  0  0  0  0
 25 87  1  0  0  0  0
 25 26  1  0  0  0  0
 26 88  1  0  0  0  0
 25 27  1  0  0  0  0
 27 89  1  0  0  0  0
 27 90  1  0  0  0  0
 27 28  1  0  0  0  0
 28 29  2  0  0  0  0
 28 30  1  0  0  0  0
 30 91  1  0  0  0  0
 30 31  1  0  0  0  0
 31 92  1  0  0  0  0
 31 32  1  0  0  0  0
 32 93  1  0  0  0  0
 32 33  1  0  0  0  0
 33 94  1  0  0  0  0
 33 95  1  0  0  0  0
 33 96  1  0  0  0  0
 32 34  1  0  0  0  0
 34 97  1  0  0  0  0
 34 98  1  0  0  0  0
 34 99  1  0  0  0  0
 31 35  1  0  0  0  0
 35 36  2  0  0  0  0
 35 37  1  0  0  0  0
 37100  1  0  0  0  0
 37 38  1  0  0  0  0
 38101  1  0  0  0  0
 38 39  1  0  0  0  0
 39102  1  0  0  0  0
 39103  1  0  0  0  0
 39104  1  0  0  0  0
 38 40  1  0  0  0  0
 40 41  2  0  0  0  0
 40 42  1  0  0  0  0
 42105  1  0  0  0  0
 42 43  1  0  0  0  0
 43106  1  0  0  0  0
 43 44  1  0  0  0  0
 44107  1  0  0  0  0
 44108  1  0  0  0  0
 44 45  1  0  0  0  0
 45109  1  0  0  0  0
 45110  1  0  0  0  0
 45 46  1  0  0  0  0
 46 47  2  0  0  0  0
 46 48  1  0  0  0  0
 48111  1  0  0  0  0
 43 49  1  0  0  0  0
 49 50  2  0  0  0  0
 49 51  1  0  0  0  0
 51112  1  0  0  0  0
 51 52  1  0  0  0  0
 52113  1  0  0  0  0
 52 53  1  0  0  0  0
 53114  1  0  0  0  0
 53115  1  0  0  0  0
 53 54  1  0  0  0  0
 54 55  2  0  0  0  0
 55116  1  0  0  0  0
 55 56  1  0  0  0  0
 56117  1  0  0  0  0
 56 57  2  0  0  0  0
 57118  1  0  0  0  0
 57 58  1  0  0  0  0
 58119  1  0  0  0  0
 58 59  2  0  0  0  0
 59 54  1  0  0  0  0
 59120  1  0  0  0  0
 52 60  1  0  0  0  0
 60 61  2  0  0  0  0
 60 62  1  0  0  0  0
 62121  1  0  0  0  0
M  END
>  <LOGBIO>
4.9600

>  <PRED_LOGBIO>
6.3500

>  <XV_RES>
0.0000

>  <WHL_TMPL>

$$$$
Unnamed
  -MTS-   01071500223D 0   0.00000     0.00000     0

113116  0  0  1  0  0  0  0  0999 V2000
    5.0720    4.6590   -2.0140 C   0  0  0  0  0  0  0  0  0  0  0  0
    4.1230    4.5610   -3.2050 C   0  0  0  0  0  0  0  0  0  0  0  0
    3.1310    5.7200   -3.1610 C   0  0  0  0  0  0  0  0  0  0  0  0
    3.3630    3.2370   -3.1430 C   0  0  0  0  0  0  0  0  0  0  0  0
    4.3340    2.0800   -3.3720 C   0  0  2  0  0  0  0  0  0  0  0  0
    4.8930    1.6480   -2.0830 N   0  0  0  0  0  0  0  0  0  0  0  0
    5.7680    0.6470   -2.0400 C   0  0  0  0  0  0  0  0  0  0  0  0
    6.1100    0.0840   -3.0780 O   0  0  0  0  0  0  0  0  0  0  0  0
    6.3310    0.2120   -0.7420 C   0  0  0  0  0  0  0  0  0  0  0  0
    7.2520   -0.8410   -0.6970 C   0  0  0  0  0  0  0  0  0  0  0  0
    7.7850   -1.2530    0.5310 C   0  0  0  0  0  0  0  0  0  0  0  0
    7.3960   -0.6120    1.7130 C   0  0  0  0  0  0  0  0  0  0  0  0
    6.4750    0.4410    1.6680 C   0  0  0  0  0  0  0  0  0  0  0  0
    5.9430    0.8530    0.4400 C   0  0  0  0  0  0  0  0  0  0  0  0
    6.0640    1.1190    2.9170 C   0  0  0  0  0  0  0  0  0  0  0  0
    6.5320    0.7580    3.9960 O   0  0  0  0  0  0  0  0  0  0  0  0
    5.1890    2.1200    2.8740 N   0  0  0  0  0  0  0  0  0  0  0  0
    4.7810    2.7940    4.1160 C   0  0  2  0  0  0  0  0  0  0  0  0
    6.0060    3.4040    4.7900 C   0  0  0  0  0  0  0  0  0  0  0  0
    3.7880    3.8840    3.7930 C   0  0  0  0  0  0  0  0  0  0  0  0
    2.4170    3.6000    3.7730 C   0  0  0  0  0  0  0  0  0  0  0  0
    1.4960    4.6110    3.4740 C   0  0  0  0  0  0  0  0  0  0  0  0
    1.9460    5.9070    3.1950 C   0  0  0  0  0  0  0  0  0  0  0  0
    1.0580    6.8820    2.9070 F   0  0  0  0  0  0  0  0  0  0  0  0
    3.3170    6.1920    3.2150 C   0  0  0  0  0  0  0  0  0  0  0  0
    4.2370    5.1800    3.5140 C   0  0  0  0  0  0  0  0  0  0  0  0
    8.7160   -2.3180    0.5770 N   0  0  0  0  0  0  0  0  0  0  0  0
   10.1550   -2.0410    0.4650 C   0  0  0  0  0  0  0  0  0  0  0  0
    8.1540   -3.9640    0.7670 S   0  0  0  0  0  0  0  0  0  0  0  0
    9.1440   -4.7290    1.4590 O   0  0  0  0  0  0  0  0  0  0  0  0
    6.9370   -3.9690    1.5180 O   0  0  0  0  0  0  0  0  0  0  0  0
    7.8590   -4.6930   -0.8630 C   0  0  0  0  0  0  0  0  0  0  0  0
    3.5930    0.9140   -4.0230 C   0  0  1  0  0  0  0  0  0  0  0  0
    3.7320   -0.2530   -3.2080 O   0  0  0  0  0  0  0  0  0  0  0  0
    4.1840    0.6430   -5.4060 C   0  0  0  0  0  0  0  0  0  0  0  0
    3.4780   -0.5570   -6.0350 C   0  0  1  0  0  0  0  0  0  0  0  0
    4.1400   -0.8950   -7.3680 C   0  0  0  0  0  0  0  0  0  0  0  0
    2.0240   -0.2220   -6.2650 C   0  0  0  0  0  0  0  0  0  0  0  0
    1.7180    0.7190   -6.9960 O   0  0  0  0  0  0  0  0  0  0  0  0
    1.0740   -0.9450   -5.6780 N   0  0  0  0  0  0  0  0  0  0  0  0
   -0.3420   -0.6180   -5.9030 C   0  0  0  0  0  0  0  0  0  0  0  0
   -1.2190   -1.5940   -5.1190 C   0  0  0  0  0  0  0  0  0  0  0  0
   -2.6910   -1.2540   -5.3520 C   0  0  0  0  0  0  0  0  0  0  0  0
   -3.5860   -2.2540   -4.5970 C   0  0  0  0  0  0  0  0  0  0  0  0
   -5.0670   -1.8340   -4.6540 C   0  0  0  0  0  0  0  0  0  0  0  0
   -5.2560   -0.4630   -4.1600 N   0  0  0  0  0  0  0  0  0  0  0  0
   -6.6800   -0.1070   -4.2330 C   0  0  0  0  0  0  0  0  0  0  0  0
   -7.4840   -1.0790   -3.4030 C   0  0  0  0  0  0  0  0  0  0  0  0
   -7.7270   -0.8100   -2.0510 C   0  0  0  0  0  0  0  0  0  0  0  0
   -8.4730   -1.7110   -1.2810 C   0  0  0  0  0  0  0  0  0  0  0  0
   -8.9750   -2.8810   -1.8630 C   0  0  0  0  0  0  0  0  0  0  0  0
   -8.7330   -3.1490   -3.2160 C   0  0  0  0  0  0  0  0  0  0  0  0
   -7.9870   -2.2490   -3.9850 C   0  0  0  0  0  0  0  0  0  0  0  0
   -4.4800    0.5000   -4.9560 C   0  0  0  0  0  0  0  0  0  0  0  0
   -2.9720    0.1930   -4.9130 C   0  0  0  0  0  0  0  0  0  0  0  0
    5.6140    5.6010   -2.0590 H   0  0  0  0  0  0  0  0  0  0  0  0
    5.7800    3.8320   -2.0460 H   0  0  0  0  0  0  0  0  0  0  0  0
    4.5010    4.6120   -1.0900 H   0  0  0  0  0  0  0  0  0  0  0  0
    4.6940    4.6080   -4.1300 H   0  0  0  0  0  0  0  0  0  0  0  0
    2.6770    5.7710   -2.1730 H   0  0  0  0  0  0  0  0  0  0  0  0
    3.6520    6.6520   -3.3700 H   0  0  0  0  0  0  0  0  0  0  0  0
    2.3560    5.5630   -3.9080 H   0  0  0  0  0  0  0  0  0  0  0  0
    2.8970    3.1320   -2.1650 H   0  0  0  0  0  0  0  0  0  0  0  0
    2.5950    3.2230   -3.9140 H   0  0  0  0  0  0  0  0  0  0  0  0
    5.1400    2.4080   -4.0250 H   0  0  0  0  0  0  0  0  0  0  0  0
    4.6130    2.1110   -1.2300 H   0  0  0  0  0  0  0  0  0  0  0  0
    7.5520   -1.3360   -1.6090 H   0  0  0  0  0  0  0  0  0  0  0  0
    7.8070   -0.9300    2.6600 H   0  0  0  0  0  0  0  0  0  0  0  0
    5.2320    1.6660    0.4050 H   0  0  0  0  0  0  0  0  0  0  0  0
    4.8050    2.4170    1.9890 H   0  0  0  0  0  0  0  0  0  0  0  0
    4.3210    2.0710    4.7860 H   0  0  0  0  0  0  0  0  0  0  0  0
    6.7220    2.6180    5.0220 H   0  0  0  0  0  0  0  0  0  0  0  0
    5.7040    3.9030    5.7080 H   0  0  0  0  0  0  0  0  0  0  0  0
    6.4660    4.1270    4.1190 H   0  0  0  0  0  0  0  0  0  0  0  0
    2.0700    2.6000    3.9880 H   0  0  0  0  0  0  0  0  0  0  0  0
    0.4390    4.3910    3.4590 H   0  0  0  0  0  0  0  0  0  0  0  0
    3.6640    7.1920    3.0000 H   0  0  0  0  0  0  0  0  0  0  0  0
    5.2950    5.4000    3.5290 H   0  0  0  0  0  0  0  0  0  0  0  0
   10.7100   -2.9750    0.5210 H   0  0  0  0  0  0  0  0  0  0  0  0
   10.3580   -1.5550   -0.4880 H   0  0  0  0  0  0  0  0  0  0  0  0
   10.4630   -1.3870    1.2780 H   0  0  0  0  0  0  0  0  0  0  0  0
    7.5090   -5.7170   -0.7450 H   0  0  0  0  0  0  0  0  0  0  0  0
    7.1050   -4.1110   -1.3900 H   0  0  0  0  0  0  0  0  0  0  0  0
    8.7850   -4.6900   -1.4350 H   0  0  0  0  0  0  0  0  0  0  0  0
    2.5390    1.1640   -4.1210 H   0  0  0  0  0  0  0  0  0  0  0  0
    3.2030   -0.1780   -2.3990 H   0  0  0  0  0  0  0  0  0  0  0  0
    4.0450    1.5180   -6.0370 H   0  0  0  0  0  0  0  0  0  0  0  0
    5.2470    0.4300   -5.3100 H   0  0  0  0  0  0  0  0  0  0  0  0
    3.5520   -1.4130   -5.3670 H   0  0  0  0  0  0  0  0  0  0  0  0
    4.1550   -0.0090   -8.0000 H   0  0  0  0  0  0  0  0  0  0  0  0
    5.1590   -1.2330   -7.1920 H   0  0  0  0  0  0  0  0  0  0  0  0
    3.5770   -1.6840   -7.8630 H   0  0  0  0  0  0  0  0  0  0  0  0
    1.3250   -1.7180   -5.0790 H   0  0  0  0  0  0  0  0  0  0  0  0
   -0.5380    0.3970   -5.5650 H   0  0  0  0  0  0  0  0  0  0  0  0
   -0.5680   -0.6980   -6.9640 H   0  0  0  0  0  0  0  0  0  0  0  0
   -1.0230   -2.6090   -5.4570 H   0  0  0  0  0  0  0  0  0  0  0  0
   -0.9920   -1.5140   -4.0580 H   0  0  0  0  0  0  0  0  0  0  0  0
   -2.8460   -1.3540   -6.4250 H   0  0  0  0  0  0  0  0  0  0  0  0
   -3.2670   -2.3150   -3.5590 H   0  0  0  0  0  0  0  0  0  0  0  0
   -3.4740   -3.2440   -5.0350 H   0  0  0  0  0  0  0  0  0  0  0  0
   -5.4240   -1.9020   -5.6790 H   0  0  0  0  0  0  0  0  0  0  0  0
   -5.6610   -2.5200   -4.0530 H   0  0  0  0  0  0  0  0  0  0  0  0
   -7.0130   -0.1530   -5.2680 H   0  0  0  0  0  0  0  0  0  0  0  0
   -6.8220    0.9010   -3.8500 H   0  0  0  0  0  0  0  0  0  0  0  0
   -7.3390    0.0920   -1.6010 H   0  0  0  0  0  0  0  0  0  0  0  0
   -8.6600   -1.5040   -0.2380 H   0  0  0  0  0  0  0  0  0  0  0  0
   -9.5510   -3.5760   -1.2700 H   0  0  0  0  0  0  0  0  0  0  0  0
   -9.1200   -4.0520   -3.6650 H   0  0  0  0  0  0  0  0  0  0  0  0
   -7.8000   -2.4560   -5.0290 H   0  0  0  0  0  0  0  0  0  0  0  0
   -4.8240    0.4770   -5.9880 H   0  0  0  0  0  0  0  0  0  0  0  0
   -4.6550    1.5060   -4.5800 H   0  0  0  0  0  0  0  0  0  0  0  0
   -2.6000    0.3430   -3.9020 H   0  0  0  0  0  0  0  0  0  0  0  0
   -2.4430    0.8800   -5.5710 H   0  0  0  0  0  0  0  0  0  0  0  0
  1 56  1  0  0  0  0
  1 57  1  0  0  0  0
  1 58  1  0  0  0  0
  1  2  1  0  0  0  0
  2 59  1  0  0  0  0
  2  3  1  0  0  0  0
  3 60  1  0  0  0  0
  3 61  1  0  0  0  0
  3 62  1  0  0  0  0
  2  4  1  0  0  0  0
  4 63  1  0  0  0  0
  4 64  1  0  0  0  0
  4  5  1  0  0  0  0
  5 65  1  0  0  0  0
  5  6  1  0  0  0  0
  6 66  1  0  0  0  0
  6  7  1  0  0  0  0
  7  8  2  0  0  0  0
  7  9  1  0  0  0  0
  9 10  2  0  0  0  0
 10 67  1  0  0  0  0
 10 11  1  0  0  0  0
 11 12  2  0  0  0  0
 12 68  1  0  0  0  0
 12 13  1  0  0  0  0
 13 14  2  0  0  0  0
 14  9  1  0  0  0  0
 14 69  1  0  0  0  0
 13 15  1  0  0  0  0
 15 16  2  0  0  0  0
 15 17  1  0  0  0  0
 17 70  1  0  0  0  0
 17 18  1  0  0  0  0
 18 71  1  0  0  0  0
 18 19  1  0  0  0  0
 19 72  1  0  0  0  0
 19 73  1  0  0  0  0
 19 74  1  0  0  0  0
 18 20  1  0  0  0  0
 20 21  2  0  0  0  0
 21 75  1  0  0  0  0
 21 22  1  0  0  0  0
 22 76  1  0  0  0  0
 22 23  2  0  0  0  0
 23 24  1  0  0  0  0
 23 25  1  0  0  0  0
 25 77  1  0  0  0  0
 25 26  2  0  0  0  0
 26 20  1  0  0  0  0
 26 78  1  0  0  0  0
 11 27  1  0  0  0  0
 27 28  1  0  0  0  0
 28 79  1  0  0  0  0
 28 80  1  0  0  0  0
 28 81  1  0  0  0  0
 27 29  1  0  0  0  0
 29 30  2  0  0  0  0
 29 31  2  0  0  0  0
 29 32  1  0  0  0  0
 32 82  1  0  0  0  0
 32 83  1  0  0  0  0
 32 84  1  0  0  0  0
  5 33  1  0  0  0  0
 33 85  1  0  0  0  0
 33 34  1  0  0  0  0
 34 86  1  0  0  0  0
 33 35  1  0  0  0  0
 35 87  1  0  0  0  0
 35 88  1  0  0  0  0
 35 36  1  0  0  0  0
 36 89  1  0  0  0  0
 36 37  1  0  0  0  0
 37 90  1  0  0  0  0
 37 91  1  0  0  0  0
 37 92  1  0  0  0  0
 36 38  1  0  0  0  0
 38 39  2  0  0  0  0
 38 40  1  0  0  0  0
 40 93  1  0  0  0  0
 40 41  1  0  0  0  0
 41 94  1  0  0  0  0
 41 95  1  0  0  0  0
 41 42  1  0  0  0  0
 42 96  1  0  0  0  0
 42 97  1  0  0  0  0
 42 43  1  0  0  0  0
 43 98  1  0  0  0  0
 43 44  1  0  0  0  0
 44 99  1  0  0  0  0
 44100  1  0  0  0  0
 44 45  1  0  0  0  0
 45101  1  0  0  0  0
 45102  1  0  0  0  0
 45 46  1  0  0  0  0
 46 47  1  0  0  0  0
 47103  1  0  0  0  0
 47104  1  0  0  0  0
 47 48  1  0  0  0  0
 48 49  2  0  0  0  0
 49105  1  0  0  0  0
 49 50  1  0  0  0  0
 50106  1  0  0  0  0
 50 51  2  0  0  0  0
 51107  1  0  0  0  0
 51 52  1  0  0  0  0
 52108  1  0  0  0  0
 52 53  2  0  0  0  0
 53 48  1  0  0  0  0
 53109  1  0  0  0  0
 46 54  1  0  0  0  0
 54110  1  0  0  0  0
 54111  1  0  0  0  0
 54 55  1  0  0  0  0
 55 43  1  0  0  0  0
 55112  1  0  0  0  0
 55113  1  0  0  0  0
M  END
>  <LOGBIO>
5.8700

>  <PRED_LOGBIO>
7.3500

>  <XV_RES>
0.0000

>  <WHL_TMPL>

$$$$
Unnamed
  -MTS-   01071500223D 0   0.00000     0.00000     0

 83 85  0  0  1  0  0  0  0  0999 V2000
    7.8460   -4.8860   -2.1460 C   0  0  0  0  0  0  0  0  0  0  0  0
    6.7290   -4.2770   -1.4920 O   0  0  0  0  0  0  0  0  0  0  0  0
    6.9820   -3.3140   -0.5510 C   0  0  0  0  0  0  0  0  0  0  0  0
    8.3020   -2.9550   -0.2540 C   0  0  0  0  0  0  0  0  0  0  0  0
    8.5600   -1.9720    0.7090 C   0  0  0  0  0  0  0  0  0  0  0  0
    7.4980   -1.3480    1.3740 C   0  0  0  0  0  0  0  0  0  0  0  0
    6.1780   -1.7070    1.0770 C   0  0  0  0  0  0  0  0  0  0  0  0
    5.0330   -1.0340    1.7950 C   0  0  0  0  0  0  0  0  0  0  0  0
    4.6180    0.1590    1.0440 N   0  0  0  0  0  0  0  0  0  0  0  0
    3.5030    0.8150    1.7430 C   0  0  0  0  0  0  0  0  0  0  0  0
    3.0710    2.0550    0.9620 C   0  0  1  0  0  0  0  0  0  0  0  0
    4.1710    2.9630    0.8630 O   0  0  0  0  0  0  0  0  0  0  0  0
    1.9120    2.7360    1.6880 C   0  0  2  0  0  0  0  0  0  0  0  0
    1.5120    4.0040    0.9330 C   0  0  0  0  0  0  0  0  0  0  0  0
    0.4100    4.7100    1.6850 C   0  0  0  0  0  0  0  0  0  0  0  0
    0.7260    5.5970    2.7210 C   0  0  0  0  0  0  0  0  0  0  0  0
   -0.2960    6.2530    3.4180 C   0  0  0  0  0  0  0  0  0  0  0  0
    0.0090    7.1080    4.4170 F   0  0  0  0  0  0  0  0  0  0  0  0
   -1.6340    6.0210    3.0790 C   0  0  0  0  0  0  0  0  0  0  0  0
   -1.9510    5.1340    2.0430 C   0  0  0  0  0  0  0  0  0  0  0  0
   -3.2410    4.9110    1.7160 F   0  0  0  0  0  0  0  0  0  0  0  0
   -0.9290    4.4790    1.3460 C   0  0  0  0  0  0  0  0  0  0  0  0
    0.7640    1.8190    1.7480 N   0  0  0  0  0  0  0  0  0  0  0  0
    0.2740    1.4440    2.9260 C   0  0  0  0  0  0  0  0  0  0  0  0
    0.7800    1.8640    3.9650 O   0  0  0  0  0  0  0  0  0  0  0  0
   -0.8810    0.5210    2.9860 C   0  0  0  0  0  0  0  0  0  0  0  0
   -1.3980    0.1260    4.2260 C   0  0  0  0  0  0  0  0  0  0  0  0
   -2.4910   -0.7470    4.2830 C   0  0  0  0  0  0  0  0  0  0  0  0
   -3.0670   -1.2250    3.1000 C   0  0  0  0  0  0  0  0  0  0  0  0
   -2.5510   -0.8300    1.8600 C   0  0  0  0  0  0  0  0  0  0  0  0
   -1.4580    0.0430    1.8030 C   0  0  0  0  0  0  0  0  0  0  0  0
   -3.1600   -1.3360    0.6100 C   0  0  0  0  0  0  0  0  0  0  0  0
   -4.1900   -2.1590    0.6630 N   0  0  0  0  0  0  0  0  0  0  0  0
   -4.8150   -2.6750   -0.4790 O   0  0  0  0  0  0  0  0  0  0  0  0
   -5.9230   -3.5590   -0.2960 C   0  0  0  0  0  0  0  0  0  0  0  0
   -6.4460   -3.9970   -1.6440 C   0  0  0  0  0  0  0  0  0  0  0  0
   -7.4900   -4.8330   -1.7190 C   0  0  0  0  0  0  0  0  0  0  0  0
   -2.6030   -0.9100   -0.7280 C   0  0  0  0  0  0  0  0  0  0  0  0
   -3.0130   -1.1470    5.5360 N   0  0  0  0  0  0  0  0  0  0  0  0
   -4.0790   -0.3600    6.1720 C   0  0  0  0  0  0  0  0  0  0  0  0
   -2.3890   -2.5770    6.3280 S   0  0  0  0  0  0  0  0  0  0  0  0
   -3.4200   -3.1720    7.1200 O   0  0  0  0  0  0  0  0  0  0  0  0
   -1.9450   -3.5130    5.3420 O   0  0  0  0  0  0  0  0  0  0  0  0
   -0.9990   -2.1190    7.3930 C   0  0  0  0  0  0  0  0  0  0  0  0
    5.9200   -2.6900    0.1150 C   0  0  0  0  0  0  0  0  0  0  0  0
    7.4890   -5.6240   -2.8610 H   0  0  0  0  0  0  0  0  0  0  0  0
    8.4210   -4.1240   -2.6680 H   0  0  0  0  0  0  0  0  0  0  0  0
    8.4770   -5.3740   -1.4060 H   0  0  0  0  0  0  0  0  0  0  0  0
    9.1210   -3.4370   -0.7670 H   0  0  0  0  0  0  0  0  0  0  0  0
    9.5790   -1.6950    0.9380 H   0  0  0  0  0  0  0  0  0  0  0  0
    7.6980   -0.5890    2.1170 H   0  0  0  0  0  0  0  0  0  0  0  0
    5.3520   -0.7410    2.7930 H   0  0  0  0  0  0  0  0  0  0  0  0
    4.1960   -1.7250    1.8700 H   0  0  0  0  0  0  0  0  0  0  0  0
    4.3210   -0.1120    0.1170 H   0  0  0  0  0  0  0  0  0  0  0  0
    3.8220    1.1080    2.7410 H   0  0  0  0  0  0  0  0  0  0  0  0
    2.6660    0.1240    1.8180 H   0  0  0  0  0  0  0  0  0  0  0  0
    2.7520    1.7620   -0.0360 H   0  0  0  0  0  0  0  0  0  0  0  0
    4.9210    2.5520    0.4040 H   0  0  0  0  0  0  0  0  0  0  0  0
    2.2200    2.9980    2.6980 H   0  0  0  0  0  0  0  0  0  0  0  0
    1.1610    3.7380   -0.0610 H   0  0  0  0  0  0  0  0  0  0  0  0
    2.3740    4.6620    0.8490 H   0  0  0  0  0  0  0  0  0  0  0  0
    1.7590    5.7760    2.9830 H   0  0  0  0  0  0  0  0  0  0  0  0
   -2.4230    6.5270    3.6160 H   0  0  0  0  0  0  0  0  0  0  0  0
   -1.1720    3.7950    0.5470 H   0  0  0  0  0  0  0  0  0  0  0  0
    0.3490    1.4750    0.8940 H   0  0  0  0  0  0  0  0  0  0  0  0
   -0.9530    0.4950    5.1380 H   0  0  0  0  0  0  0  0  0  0  0  0
   -3.9100   -1.8990    3.1440 H   0  0  0  0  0  0  0  0  0  0  0  0
   -1.0590    0.3480    0.8470 H   0  0  0  0  0  0  0  0  0  0  0  0
   -6.7120   -3.0440    0.2490 H   0  0  0  0  0  0  0  0  0  0  0  0
   -5.6020   -4.4320    0.2690 H   0  0  0  0  0  0  0  0  0  0  0  0
   -5.9780   -3.6350   -2.5470 H   0  0  0  0  0  0  0  0  0  0  0  0
   -7.8630   -5.1460   -2.6820 H   0  0  0  0  0  0  0  0  0  0  0  0
   -7.9580   -5.1940   -0.8150 H   0  0  0  0  0  0  0  0  0  0  0  0
   -3.1750   -1.3790   -1.5250 H   0  0  0  0  0  0  0  0  0  0  0  0
   -2.6710    0.1720   -0.8210 H   0  0  0  0  0  0  0  0  0  0  0  0
   -1.5610   -1.2150   -0.8010 H   0  0  0  0  0  0  0  0  0  0  0  0
   -4.3490   -0.8170    7.1220 H   0  0  0  0  0  0  0  0  0  0  0  0
   -3.7270    0.6550    6.3460 H   0  0  0  0  0  0  0  0  0  0  0  0
   -4.9500   -0.3350    5.5210 H   0  0  0  0  0  0  0  0  0  0  0  0
   -0.6110   -3.0080    7.8860 H   0  0  0  0  0  0  0  0  0  0  0  0
   -0.2140   -1.6660    6.7910 H   0  0  0  0  0  0  0  0  0  0  0  0
   -1.3360   -1.4070    8.1440 H   0  0  0  0  0  0  0  0  0  0  0  0
    4.9020   -2.9670   -0.1140 H   0  0  0  0  0  0  0  0  0  0  0  0
  1 46  1  0  0  0  0
  1 47  1  0  0  0  0
  1 48  1  0  0  0  0
  1  2  1  0  0  0  0
  2  3  1  0  0  0  0
  3  4  2  0  0  0  0
  4 49  1  0  0  0  0
  4  5  1  0  0  0  0
  5 50  1  0  0  0  0
  5  6  2  0  0  0  0
  6 51  1  0  0  0  0
  6  7  1  0  0  0  0
  7  8  1  0  0  0  0
  8 52  1  0  0  0  0
  8 53  1  0  0  0  0
  8  9  1  0  0  0  0
  9 54  1  0  0  0  0
  9 10  1  0  0  0  0
 10 55  1  0  0  0  0
 10 56  1  0  0  0  0
 10 11  1  0  0  0  0
 11 57  1  0  0  0  0
 11 12  1  0  0  0  0
 12 58  1  0  0  0  0
 11 13  1  0  0  0  0
 13 59  1  0  0  0  0
 13 14  1  0  0  0  0
 14 60  1  0  0  0  0
 14 61  1  0  0  0  0
 14 15  1  0  0  0  0
 15 16  2  0  0  0  0
 16 62  1  0  0  0  0
 16 17  1  0  0  0  0
 17 18  1  0  0  0  0
 17 19  2  0  0  0  0
 19 63  1  0  0  0  0
 19 20  1  0  0  0  0
 20 21  1  0  0  0  0
 20 22  2  0  0  0  0
 22 15  1  0  0  0  0
 22 64  1  0  0  0  0
 13 23  1  0  0  0  0
 23 65  1  0  0  0  0
 23 24  1  0  0  0  0
 24 25  2  0  0  0  0
 24 26  1  0  0  0  0
 26 27  2  0  0  0  0
 27 66  1  0  0  0  0
 27 28  1  0  0  0  0
 28 29  2  0  0  0  0
 29 67  1  0  0  0  0
 29 30  1  0  0  0  0
 30 31  2  0  0  0  0
 31 26  1  0  0  0  0
 31 68  1  0  0  0  0
 30 32  1  0  0  0  0
 32 33  2  0  0  0  0
 33 34  1  0  0  0  0
 34 35  1  0  0  0  0
 35 69  1  0  0  0  0
 35 70  1  0  0  0  0
 35 36  1  0  0  0  0
 36 71  1  0  0  0  0
 36 37  2  0  0  0  0
 37 72  1  0  0  0  0
 37 73  1  0  0  0  0
 32 38  1  0  0  0  0
 38 74  1  0  0  0  0
 38 75  1  0  0  0  0
 38 76  1  0  0  0  0
 28 39  1  0  0  0  0
 39 40  1  0  0  0  0
 40 77  1  0  0  0  0
 40 78  1  0  0  0  0
 40 79  1  0  0  0  0
 39 41  1  0  0  0  0
 41 42  2  0  0  0  0
 41 43  2  0  0  0  0
 41 44  1  0  0  0  0
 44 80  1  0  0  0  0
 44 81  1  0  0  0  0
 44 82  1  0  0  0  0
  7 45  2  0  0  0  0
 45  3  1  0  0  0  0
 45 83  1  0  0  0  0
M  END
>  <LOGBIO>
6.4400

>  <PRED_LOGBIO>
5.7800

>  <XV_RES>
0.0000

>  <WHL_TMPL>

$$$$
Unnamed
  -MTS-   01071500223D 0   0.00000     0.00000     0

 81 84  0  0  1  0  0  0  0  0999 V2000
    8.9440   -1.2310    0.7470 C   0  0  0  0  0  0  0  0  0  0  0  0
    7.5510   -1.2870    0.4290 O   0  0  0  0  0  0  0  0  0  0  0  0
    6.7540   -0.2550    0.8480 C   0  0  0  0  0  0  0  0  0  0  0  0
    7.3080    0.8120    1.5650 C   0  0  0  0  0  0  0  0  0  0  0  0
    6.4930    1.8660    1.9930 C   0  0  0  0  0  0  0  0  0  0  0  0
    5.1240    1.8540    1.7040 C   0  0  0  0  0  0  0  0  0  0  0  0
    4.5690    0.7880    0.9870 C   0  0  0  0  0  0  0  0  0  0  0  0
    3.0920    0.7750    0.6750 C   0  0  0  0  0  0  0  0  0  0  0  0
    2.8570    1.4420   -0.6140 N   0  0  0  0  0  0  0  0  0  0  0  0
    1.4190    1.4290   -0.9170 C   0  0  0  0  0  0  0  0  0  0  0  0
    1.1750    2.1220   -2.2570 C   0  0  1  0  0  0  0  0  0  0  0  0
    1.6350    3.4740   -2.1850 O   0  0  0  0  0  0  0  0  0  0  0  0
   -0.3200    2.1090   -2.5730 C   0  0  2  0  0  0  0  0  0  0  0  0
   -0.5700    2.8450   -3.8880 C   0  0  0  0  0  0  0  0  0  0  0  0
   -2.0530    2.8870   -4.1680 C   0  0  0  0  0  0  0  0  0  0  0  0
   -2.8410    3.9030   -3.6140 C   0  0  0  0  0  0  0  0  0  0  0  0
   -4.2160    3.9420   -3.8730 C   0  0  0  0  0  0  0  0  0  0  0  0
   -4.9760    4.9220   -3.3390 F   0  0  0  0  0  0  0  0  0  0  0  0
   -4.8030    2.9660   -4.6870 C   0  0  0  0  0  0  0  0  0  0  0  0
   -4.0150    1.9500   -5.2410 C   0  0  0  0  0  0  0  0  0  0  0  0
   -4.5810    1.0080   -6.0250 F   0  0  0  0  0  0  0  0  0  0  0  0
   -2.6400    1.9110   -4.9810 C   0  0  0  0  0  0  0  0  0  0  0  0
   -0.7830    0.7190   -2.6940 N   0  0  0  0  0  0  0  0  0  0  0  0
   -1.7320    0.2610   -1.8820 C   0  0  0  0  0  0  0  0  0  0  0  0
   -2.2220    1.0010   -1.0300 O   0  0  0  0  0  0  0  0  0  0  0  0
   -2.1980   -1.1380   -2.0040 C   0  0  0  0  0  0  0  0  0  0  0  0
   -3.1970   -1.6200   -1.1490 C   0  0  0  0  0  0  0  0  0  0  0  0
   -3.6380   -2.9440   -1.2650 C   0  0  0  0  0  0  0  0  0  0  0  0
   -3.0800   -3.7860   -2.2340 C   0  0  0  0  0  0  0  0  0  0  0  0
   -2.0810   -3.3040   -3.0890 C   0  0  0  0  0  0  0  0  0  0  0  0
   -1.6410   -1.9800   -2.9740 C   0  0  0  0  0  0  0  0  0  0  0  0
   -1.4920   -4.1930   -4.1140 C   0  0  0  0  0  0  0  0  0  0  0  0
   -1.8790   -5.3560   -4.2150 O   0  0  0  0  0  0  0  0  0  0  0  0
   -0.4150   -3.6740   -5.0360 C   0  0  0  0  0  0  0  0  0  0  0  0
   -4.6470   -3.4310   -0.4010 N   0  0  0  0  0  0  0  0  0  0  0  0
   -4.2950   -4.0300    0.8320 C   0  0  0  0  0  0  0  0  0  0  0  0
   -4.1800   -3.2430    1.9840 C   0  0  0  0  0  0  0  0  0  0  0  0
   -3.8310   -3.8360    3.2040 C   0  0  0  0  0  0  0  0  0  0  0  0
   -3.5990   -5.2150    3.2710 C   0  0  0  0  0  0  0  0  0  0  0  0
   -3.7150   -6.0010    2.1190 C   0  0  0  0  0  0  0  0  0  0  0  0
   -4.0630   -5.4090    0.8990 C   0  0  0  0  0  0  0  0  0  0  0  0
   -6.3310   -3.2930   -0.8580 S   0  0  0  0  0  0  0  0  0  0  0  0
   -7.1350   -3.1710    0.3190 O   0  0  0  0  0  0  0  0  0  0  0  0
   -6.5090   -2.1360   -1.6790 O   0  0  0  0  0  0  0  0  0  0  0  0
   -6.8290   -4.7700   -1.7780 C   0  0  0  0  0  0  0  0  0  0  0  0
    5.3840   -0.2670    0.5590 C   0  0  0  0  0  0  0  0  0  0  0  0
    9.4430   -2.1130    0.3510 H   0  0  0  0  0  0  0  0  0  0  0  0
    9.3820   -0.3380    0.3050 H   0  0  0  0  0  0  0  0  0  0  0  0
    9.0680   -1.1990    1.8280 H   0  0  0  0  0  0  0  0  0  0  0  0
    8.3650    0.8210    1.7880 H   0  0  0  0  0  0  0  0  0  0  0  0
    6.9210    2.6890    2.5460 H   0  0  0  0  0  0  0  0  0  0  0  0
    4.4950    2.6680    2.0340 H   0  0  0  0  0  0  0  0  0  0  0  0
    2.5510    1.3000    1.4590 H   0  0  0  0  0  0  0  0  0  0  0  0
    2.7420   -0.2540    0.6200 H   0  0  0  0  0  0  0  0  0  0  0  0
    3.3590    0.9540   -1.3420 H   0  0  0  0  0  0  0  0  0  0  0  0
    0.8780    1.9540   -0.1330 H   0  0  0  0  0  0  0  0  0  0  0  0
    1.0690    0.4000   -0.9720 H   0  0  0  0  0  0  0  0  0  0  0  0
    1.7150    1.5970   -3.0410 H   0  0  0  0  0  0  0  0  0  0  0  0
    2.5830    3.5080   -1.9850 H   0  0  0  0  0  0  0  0  0  0  0  0
   -0.8650    2.6040   -1.7710 H   0  0  0  0  0  0  0  0  0  0  0  0
   -0.0630    2.3240   -4.6970 H   0  0  0  0  0  0  0  0  0  0  0  0
   -0.1860    3.8600   -3.8140 H   0  0  0  0  0  0  0  0  0  0  0  0
   -2.3880    4.6570   -2.9860 H   0  0  0  0  0  0  0  0  0  0  0  0
   -5.8640    2.9960   -4.8870 H   0  0  0  0  0  0  0  0  0  0  0  0
   -2.0320    1.1270   -5.4090 H   0  0  0  0  0  0  0  0  0  0  0  0
   -0.3810    0.1120   -3.3930 H   0  0  0  0  0  0  0  0  0  0  0  0
   -3.6270   -0.9710   -0.4010 H   0  0  0  0  0  0  0  0  0  0  0  0
   -3.4200   -4.8070   -2.3230 H   0  0  0  0  0  0  0  0  0  0  0  0
   -0.8700   -1.6080   -3.6330 H   0  0  0  0  0  0  0  0  0  0  0  0
   -0.1060   -4.4650   -5.7160 H   0  0  0  0  0  0  0  0  0  0  0  0
   -0.8020   -2.8330   -5.6080 H   0  0  0  0  0  0  0  0  0  0  0  0
    0.4410   -3.3480   -4.4470 H   0  0  0  0  0  0  0  0  0  0  0  0
   -4.3590   -2.1800    1.9320 H   0  0  0  0  0  0  0  0  0  0  0  0
   -3.7420   -3.2290    4.0930 H   0  0  0  0  0  0  0  0  0  0  0  0
   -3.3300   -5.6720    4.2120 H   0  0  0  0  0  0  0  0  0  0  0  0
   -3.5350   -7.0650    2.1710 H   0  0  0  0  0  0  0  0  0  0  0  0
   -4.1520   -6.0160    0.0100 H   0  0  0  0  0  0  0  0  0  0  0  0
   -7.8760   -4.6840   -2.0620 H   0  0  0  0  0  0  0  0  0  0  0  0
   -6.2170   -4.8630   -2.6730 H   0  0  0  0  0  0  0  0  0  0  0  0
   -6.6940   -5.6500   -1.1530 H   0  0  0  0  0  0  0  0  0  0  0  0
    4.9560   -1.0900    0.0050 H   0  0  0  0  0  0  0  0  0  0  0  0
  1 47  1  0  0  0  0
  1 48  1  0  0  0  0
  1 49  1  0  0  0  0
  1  2  1  0  0  0  0
  2  3  1  0  0  0  0
  3  4  2  0  0  0  0
  4 50  1  0  0  0  0
  4  5  1  0  0  0  0
  5 51  1  0  0  0  0
  5  6  2  0  0  0  0
  6 52  1  0  0  0  0
  6  7  1  0  0  0  0
  7  8  1  0  0  0  0
  8 53  1  0  0  0  0
  8 54  1  0  0  0  0
  8  9  1  0  0  0  0
  9 55  1  0  0  0  0
  9 10  1  0  0  0  0
 10 56  1  0  0  0  0
 10 57  1  0  0  0  0
 10 11  1  0  0  0  0
 11 58  1  0  0  0  0
 11 12  1  0  0  0  0
 12 59  1  0  0  0  0
 11 13  1  0  0  0  0
 13 60  1  0  0  0  0
 13 14  1  0  0  0  0
 14 61  1  0  0  0  0
 14 62  1  0  0  0  0
 14 15  1  0  0  0  0
 15 16  2  0  0  0  0
 16 63  1  0  0  0  0
 16 17  1  0  0  0  0
 17 18  1  0  0  0  0
 17 19  2  0  0  0  0
 19 64  1  0  0  0  0
 19 20  1  0  0  0  0
 20 21  1  0  0  0  0
 20 22  2  0  0  0  0
 22 15  1  0  0  0  0
 22 65  1  0  0  0  0
 13 23  1  0  0  0  0
 23 66  1  0  0  0  0
 23 24  1  0  0  0  0
 24 25  2  0  0  0  0
 24 26  1  0  0  0  0
 26 27  2  0  0  0  0
 27 67  1  0  0  0  0
 27 28  1  0  0  0  0
 28 29  2  0  0  0  0
 29 68  1  0  0  0  0
 29 30  1  0  0  0  0
 30 31  2  0  0  0  0
 31 26  1  0  0  0  0
 31 69  1  0  0  0  0
 30 32  1  0  0  0  0
 32 33  2  0  0  0  0
 32 34  1  0  0  0  0
 34 70  1  0  0  0  0
 34 71  1  0  0  0  0
 34 72  1  0  0  0  0
 28 35  1  0  0  0  0
 35 36  1  0  0  0  0
 36 37  2  0  0  0  0
 37 73  1  0  0  0  0
 37 38  1  0  0  0  0
 38 74  1  0  0  0  0
 38 39  2  0  0  0  0
 39 75  1  0  0  0  0
 39 40  1  0  0  0  0
 40 76  1  0  0  0  0
 40 41  2  0  0  0  0
 41 36  1  0  0  0  0
 41 77  1  0  0  0  0
 35 42  1  0  0  0  0
 42 43  2  0  0  0  0
 42 44  2  0  0  0  0
 42 45  1  0  0  0  0
 45 78  1  0  0  0  0
 45 79  1  0  0  0  0
 45 80  1  0  0  0  0
  7 46  2  0  0  0  0
 46  3  1  0  0  0  0
 46 81  1  0  0  0  0
M  END
>  <LOGBIO>
7.7700

>  <PRED_LOGBIO>
7.1300

>  <XV_RES>
0.0000

>  <WHL_TMPL>

$$$$
Unnamed
  -MTS-   01071500223D 0   0.00000     0.00000     0

 52 55  0  0  0  0  0  0  0  0999 V2000
    3.5130    4.6750   -2.8100 C   0  0  0  0  0  0  0  0  0  0  0  0
    4.1700    4.2030   -1.6310 O   0  0  0  0  0  0  0  0  0  0  0  0
    3.6110    3.1460   -0.9630 C   0  0  0  0  0  0  0  0  0  0  0  0
    2.4490    2.5410   -1.4570 C   0  0  0  0  0  0  0  0  0  0  0  0
    1.8780    1.4600   -0.7750 C   0  0  0  0  0  0  0  0  0  0  0  0
    2.4680    0.9840    0.4010 C   0  0  0  0  0  0  0  0  0  0  0  0
    3.6300    1.5880    0.8950 C   0  0  0  0  0  0  0  0  0  0  0  0
    4.2020    2.6690    0.2130 C   0  0  0  0  0  0  0  0  0  0  0  0
    5.4550    3.3210    0.7460 C   0  0  0  0  0  0  0  0  0  0  0  0
    1.8520   -0.1820    1.1370 C   0  0  0  0  0  0  0  0  0  0  0  0
    1.0190   -1.0110    0.2550 N   0  0  0  0  0  0  0  0  0  0  0  0
    1.5150   -2.2340    0.2610 C   0  0  0  0  0  0  0  0  0  0  0  0
    0.9940   -3.2820   -0.4510 N   0  0  0  0  0  0  0  0  0  0  0  0
    2.6180   -2.3230    1.0690 N   0  0  0  0  0  0  0  0  0  0  0  0
    3.3920   -3.5530    1.2840 C   0  0  0  0  0  0  0  0  0  0  0  0
    2.8970   -1.1520    1.6350 C   0  0  0  0  0  0  0  0  0  0  0  0
    3.8220   -0.9080    2.4090 O   0  0  0  0  0  0  0  0  0  0  0  0
    1.0540    0.4190    2.2690 C   0  0  0  0  0  0  0  0  0  0  0  0
    1.7010    0.8350    3.4390 C   0  0  0  0  0  0  0  0  0  0  0  0
    0.9610    1.3920    4.4880 C   0  0  0  0  0  0  0  0  0  0  0  0
   -0.4270    1.5340    4.3680 C   0  0  0  0  0  0  0  0  0  0  0  0
   -1.1930    2.1110    5.4550 C   0  0  0  0  0  0  0  0  0  0  0  0
   -1.8070    2.5730    6.3240 N   0  0  0  0  0  0  0  0  0  0  0  0
   -1.0740    1.1180    3.1980 C   0  0  0  0  0  0  0  0  0  0  0  0
   -0.3340    0.5610    2.1490 C   0  0  0  0  0  0  0  0  0  0  0  0
   -2.5410    1.2680    3.0710 C   0  0  0  0  0  0  0  0  0  0  0  0
   -3.1210    2.5410    3.0060 C   0  0  0  0  0  0  0  0  0  0  0  0
   -4.5120    2.6480    2.8860 C   0  0  0  0  0  0  0  0  0  0  0  0
   -5.2800    1.4780    2.8340 C   0  0  0  0  0  0  0  0  0  0  0  0
   -4.6960    0.2740    2.8980 N   0  0  0  0  0  0  0  0  0  0  0  0
   -3.3670    0.1400    3.0130 C   0  0  0  0  0  0  0  0  0  0  0  0
    4.0680    5.5160   -3.2230 H   0  0  0  0  0  0  0  0  0  0  0  0
    3.4680    3.8750   -3.5450 H   0  0  0  0  0  0  0  0  0  0  0  0
    2.5040    4.9950   -2.5600 H   0  0  0  0  0  0  0  0  0  0  0  0
    1.9930    2.9090   -2.3650 H   0  0  0  0  0  0  0  0  0  0  0  0
    0.9810    0.9940   -1.1560 H   0  0  0  0  0  0  0  0  0  0  0  0
    4.0860    1.2210    1.8030 H   0  0  0  0  0  0  0  0  0  0  0  0
    5.1840    4.1400    1.4090 H   0  0  0  0  0  0  0  0  0  0  0  0
    6.0440    3.7060   -0.0840 H   0  0  0  0  0  0  0  0  0  0  0  0
    6.0390    2.5870    1.2970 H   0  0  0  0  0  0  0  0  0  0  0  0
    0.1920   -3.1380   -1.0470 H   0  0  0  0  0  0  0  0  0  0  0  0
    1.4110   -4.1990   -0.3780 H   0  0  0  0  0  0  0  0  0  0  0  0
    3.8230   -3.8800    0.3400 H   0  0  0  0  0  0  0  0  0  0  0  0
    2.7370   -4.3310    1.6720 H   0  0  0  0  0  0  0  0  0  0  0  0
    4.1890   -3.3600    1.9990 H   0  0  0  0  0  0  0  0  0  0  0  0
    2.7720    0.7250    3.5320 H   0  0  0  0  0  0  0  0  0  0  0  0
    1.4600    1.7130    5.3910 H   0  0  0  0  0  0  0  0  0  0  0  0
   -0.8330    0.2410    1.2460 H   0  0  0  0  0  0  0  0  0  0  0  0
   -2.5050    3.4270    3.0490 H   0  0  0  0  0  0  0  0  0  0  0  0
   -4.9850    3.6180    2.8340 H   0  0  0  0  0  0  0  0  0  0  0  0
   -6.3540    1.5470    2.7410 H   0  0  0  0  0  0  0  0  0  0  0  0
   -2.9310   -0.8470    3.0620 H   0  0  0  0  0  0  0  0  0  0  0  0
  1 32  1  0  0  0  0
  1 33  1  0  0  0  0
  1 34  1  0  0  0  0
  1  2  1  0  0  0  0
  2  3  1  0  0  0  0
  3  4  2  0  0  0  0
  4 35  1  0  0  0  0
  4  5  1  0  0  0  0
  5 36  1  0  0  0  0
  5  6  2  0  0  0  0
  6  7  1  0  0  0  0
  7 37  1  0  0  0  0
  7  8  2  0  0  0  0
  8  3  1  0  0  0  0
  8  9  1  0  0  0  0
  9 38  1  0  0  0  0
  9 39  1  0  0  0  0
  9 40  1  0  0  0  0
  6 10  1  0  0  0  0
 10 11  1  0  0  0  0
 11 12  2  0  0  0  0
 12 13  1  0  0  0  0
 13 41  1  0  0  0  0
 13 42  1  0  0  0  0
 12 14  1  0  0  0  0
 14 15  1  0  0  0  0
 15 43  1  0  0  0  0
 15 44  1  0  0  0  0
 15 45  1  0  0  0  0
 14 16  1  0  0  0  0
 16 10  1  0  0  0  0
 16 17  2  0  0  0  0
 10 18  1  0  0  0  0
 18 19  2  0  0  0  0
 19 46  1  0  0  0  0
 19 20  1  0  0  0  0
 20 47  1  0  0  0  0
 20 21  2  0  0  0  0
 21 22  1  0  0  0  0
 22 23  3  0  0  0  0
 21 24  1  0  0  0  0
 24 25  2  0  0  0  0
 25 18  1  0  0  0  0
 25 48  1  0  0  0  0
 24 26  1  0  0  0  0
 26 27  2  0  0  0  0
 27 49  1  0  0  0  0
 27 28  1  0  0  0  0
 28 50  1  0  0  0  0
 28 29  2  0  0  0  0
 29 51  1  0  0  0  0
 29 30  1  0  0  0  0
 30 31  2  0  0  0  0
 31 26  1  0  0  0  0
 31 52  1  0  0  0  0
M  END
>  <LOGBIO>
6.2000

>  <PRED_LOGBIO>
6.6900

>  <XV_RES>
0.0000

>  <WHL_TMPL>

$$$$
Unnamed
  -MTS-   01071500223D 0   0.00000     0.00000     0

 53 57  0  0  1  0  0  0  0  0999 V2000
    1.2450   -3.4490   -4.0100 N   0  0  0  0  0  0  0  0  0  0  0  0
    1.5740   -3.1910   -2.7060 C   0  0  0  0  0  0  0  0  0  0  0  0
    0.7810   -2.5730   -1.8510 N   0  0  0  0  0  0  0  0  0  0  0  0
    1.4730   -2.4800   -0.5580 C   0  0  1  0  0  0  0  0  0  0  0  0
    2.8000   -3.1520   -0.8180 C   0  0  0  0  0  0  0  0  0  0  0  0
    3.8030   -3.3390    0.0200 N   0  0  0  0  0  0  0  0  0  0  0  0
    5.0110   -4.0260   -0.4610 C   0  0  0  0  0  0  0  0  0  0  0  0
    5.2160   -3.8970   -1.9820 C   0  0  0  0  0  0  0  0  0  0  0  0
    3.9140   -4.2410   -2.7280 C   0  0  0  0  0  0  0  0  0  0  0  0
    2.7660   -3.5440   -2.1300 N   0  0  0  0  0  0  0  0  0  0  0  0
    1.6450   -1.0480   -0.1120 C   0  0  0  0  0  0  0  0  0  0  0  0
    2.7660   -0.6790    0.6410 C   0  0  0  0  0  0  0  0  0  0  0  0
    2.9250    0.6490    1.0540 C   0  0  0  0  0  0  0  0  0  0  0  0
    1.9630    1.6080    0.7150 C   0  0  0  0  0  0  0  0  0  0  0  0
    2.1190    2.9080    1.1200 O   0  0  0  0  0  0  0  0  0  0  0  0
    1.1100    3.8520    0.7500 C   0  0  0  0  0  0  0  0  0  0  0  0
    1.4290    5.0520    1.2270 F   0  0  0  0  0  0  0  0  0  0  0  0
    1.0240    3.9110   -0.5760 F   0  0  0  0  0  0  0  0  0  0  0  0
   -0.0600    3.4710    1.2540 F   0  0  0  0  0  0  0  0  0  0  0  0
    0.8420    1.2390   -0.0370 C   0  0  0  0  0  0  0  0  0  0  0  0
    0.6830   -0.0890   -0.4510 C   0  0  0  0  0  0  0  0  0  0  0  0
    0.7020   -3.1650    0.5450 C   0  0  0  0  0  0  0  0  0  0  0  0
    1.3860   -3.7770    1.6020 C   0  0  0  0  0  0  0  0  0  0  0  0
    0.6700   -4.4120    2.6250 C   0  0  0  0  0  0  0  0  0  0  0  0
   -0.7290   -4.4340    2.5900 C   0  0  0  0  0  0  0  0  0  0  0  0
   -1.4130   -3.8220    1.5330 C   0  0  0  0  0  0  0  0  0  0  0  0
   -0.6980   -3.1870    0.5100 C   0  0  0  0  0  0  0  0  0  0  0  0
   -2.8920   -3.8460    1.4960 C   0  0  0  0  0  0  0  0  0  0  0  0
   -3.6350   -3.6680    2.6700 C   0  0  0  0  0  0  0  0  0  0  0  0
   -5.0320   -3.6960    2.6010 C   0  0  0  0  0  0  0  0  0  0  0  0
   -5.6450   -3.9020    1.3590 C   0  0  0  0  0  0  0  0  0  0  0  0
   -4.9090   -4.0690    0.2530 N   0  0  0  0  0  0  0  0  0  0  0  0
   -3.5690   -4.0470    0.2870 C   0  0  0  0  0  0  0  0  0  0  0  0
   -2.8670   -4.2210   -0.8520 F   0  0  0  0  0  0  0  0  0  0  0  0
    0.2790   -3.5970   -4.2680 H   0  0  0  0  0  0  0  0  0  0  0  0
    1.9670   -3.4920   -4.7140 H   0  0  0  0  0  0  0  0  0  0  0  0
    4.9560   -5.0800   -0.1940 H   0  0  0  0  0  0  0  0  0  0  0  0
    5.8810   -3.6280    0.0550 H   0  0  0  0  0  0  0  0  0  0  0  0
    5.5130   -2.8780   -2.2220 H   0  0  0  0  0  0  0  0  0  0  0  0
    6.0060   -4.5740   -2.3000 H   0  0  0  0  0  0  0  0  0  0  0  0
    3.7470   -5.3150   -2.6870 H   0  0  0  0  0  0  0  0  0  0  0  0
    4.0080   -3.9540   -3.7730 H   0  0  0  0  0  0  0  0  0  0  0  0
    3.5080   -1.4180    0.9030 H   0  0  0  0  0  0  0  0  0  0  0  0
    3.7900    0.9340    1.6350 H   0  0  0  0  0  0  0  0  0  0  0  0
    0.1000    1.9790   -0.2990 H   0  0  0  0  0  0  0  0  0  0  0  0
   -0.1820   -0.3740   -1.0310 H   0  0  0  0  0  0  0  0  0  0  0  0
    2.4650   -3.7590    1.6290 H   0  0  0  0  0  0  0  0  0  0  0  0
    1.1980   -4.8840    3.4400 H   0  0  0  0  0  0  0  0  0  0  0  0
   -1.2810   -4.9240    3.3790 H   0  0  0  0  0  0  0  0  0  0  0  0
   -1.2250   -2.7150   -0.3050 H   0  0  0  0  0  0  0  0  0  0  0  0
   -3.1360   -3.5110    3.6150 H   0  0  0  0  0  0  0  0  0  0  0  0
   -5.6290   -3.5610    3.4910 H   0  0  0  0  0  0  0  0  0  0  0  0
   -6.7230   -3.9260    1.2920 H   0  0  0  0  0  0  0  0  0  0  0  0
  1 35  1  0  0  0  0
  1 36  1  0  0  0  0
  1  2  1  0  0  0  0
  2  3  2  0  0  0  0
  3  4  1  0  0  0  0
  4  5  1  0  0  0  0
  5  6  2  0  0  0  0
  6  7  1  0  0  0  0
  7 37  1  0  0  0  0
  7 38  1  0  0  0  0
  7  8  1  0  0  0  0
  8 39  1  0  0  0  0
  8 40  1  0  0  0  0
  8  9  1  0  0  0  0
  9 41  1  0  0  0  0
  9 42  1  0  0  0  0
  9 10  1  0  0  0  0
 10  2  1  0  0  0  0
 10  5  1  0  0  0  0
  4 11  1  0  0  0  0
 11 12  2  0  0  0  0
 12 43  1  0  0  0  0
 12 13  1  0  0  0  0
 13 44  1  0  0  0  0
 13 14  2  0  0  0  0
 14 15  1  0  0  0  0
 15 16  1  0  0  0  0
 16 17  1  0  0  0  0
 16 18  1  0  0  0  0
 16 19  1  0  0  0  0
 14 20  1  0  0  0  0
 20 45  1  0  0  0  0
 20 21  2  0  0  0  0
 21 11  1  0  0  0  0
 21 46  1  0  0  0  0
  4 22  1  0  0  0  0
 22 23  2  0  0  0  0
 23 47  1  0  0  0  0
 23 24  1  0  0  0  0
 24 48  1  0  0  0  0
 24 25  2  0  0  0  0
 25 49  1  0  0  0  0
 25 26  1  0  0  0  0
 26 27  2  0  0  0  0
 27 22  1  0  0  0  0
 27 50  1  0  0  0  0
 26 28  1  0  0  0  0
 28 29  2  0  0  0  0
 29 51  1  0  0  0  0
 29 30  1  0  0  0  0
 30 52  1  0  0  0  0
 30 31  2  0  0  0  0
 31 53  1  0  0  0  0
 31 32  1  0  0  0  0
 32 33  2  0  0  0  0
 33 28  1  0  0  0  0
 33 34  1  0  0  0  0
M  END
>  <LOGBIO>
6.4300

>  <PRED_LOGBIO>
7.0700

>  <XV_RES>
0.0000

>  <WHL_TMPL>

$$$$
Unnamed
  -MTS-   01071500223D 0   0.00000     0.00000     0

 60 63  0  0  0  0  0  0  0  0999 V2000
    7.1520    1.3240    0.6590 N   0  0  0  0  0  0  0  0  0  0  0  0
    6.4060    0.1560    0.1690 C   0  0  0  0  0  0  0  0  0  0  0  0
    5.0330    0.5900   -0.2840 C   0  0  0  0  0  0  0  0  0  0  0  0
    4.8170    0.9490   -1.6200 C   0  0  0  0  0  0  0  0  0  0  0  0
    3.5440    1.3520   -2.0400 C   0  0  0  0  0  0  0  0  0  0  0  0
    2.4860    1.3960   -1.1240 C   0  0  0  0  0  0  0  0  0  0  0  0
    1.1130    1.8300   -1.5770 C   0  0  0  0  0  0  0  0  0  0  0  0
    0.3340    0.6510   -1.9820 N   0  0  0  0  0  0  0  0  0  0  0  0
   -0.9000    0.7990   -2.4560 C   0  0  0  0  0  0  0  0  0  0  0  0
   -1.3820    1.9240   -2.5740 O   0  0  0  0  0  0  0  0  0  0  0  0
   -1.7080   -0.4150   -2.8480 C   0  0  0  0  0  0  0  0  0  0  0  0
   -2.7700   -0.0100   -3.8700 C   0  0  0  0  0  0  0  0  0  0  0  0
   -4.0220    0.4270   -3.1490 C   0  0  0  0  0  0  0  0  0  0  0  0
   -4.2640    1.7880   -2.9290 C   0  0  0  0  0  0  0  0  0  0  0  0
   -5.4260    2.1940   -2.2600 C   0  0  0  0  0  0  0  0  0  0  0  0
   -6.3450    1.2380   -1.8110 C   0  0  0  0  0  0  0  0  0  0  0  0
   -6.1030   -0.1240   -2.0310 C   0  0  0  0  0  0  0  0  0  0  0  0
   -4.9410   -0.5290   -2.7000 C   0  0  0  0  0  0  0  0  0  0  0  0
   -2.3810   -0.9890   -1.6240 C   0  0  0  0  0  0  0  0  0  0  0  0
   -2.6120   -2.3660   -1.5340 C   0  0  0  0  0  0  0  0  0  0  0  0
   -3.2360   -2.8990   -0.3990 C   0  0  0  0  0  0  0  0  0  0  0  0
   -3.6280   -2.0530    0.6460 C   0  0  0  0  0  0  0  0  0  0  0  0
   -3.3960   -0.6750    0.5550 C   0  0  0  0  0  0  0  0  0  0  0  0
   -2.7730   -0.1430   -0.5790 C   0  0  0  0  0  0  0  0  0  0  0  0
   -4.2870   -2.6160    1.8450 C   0  0  0  0  0  0  0  0  0  0  0  0
   -5.4100   -1.9820    2.3890 C   0  0  0  0  0  0  0  0  0  0  0  0
   -6.0340   -2.5140    3.5240 C   0  0  0  0  0  0  0  0  0  0  0  0
   -5.5340   -3.6810    4.1150 C   0  0  0  0  0  0  0  0  0  0  0  0
   -4.4100   -4.3140    3.5720 C   0  0  0  0  0  0  0  0  0  0  0  0
   -3.7870   -3.7820    2.4370 C   0  0  0  0  0  0  0  0  0  0  0  0
    2.7010    1.0370    0.2120 C   0  0  0  0  0  0  0  0  0  0  0  0
    3.9750    0.6340    0.6320 C   0  0  0  0  0  0  0  0  0  0  0  0
    8.0820    1.0390    0.9310 H   0  0  0  0  0  0  0  0  0  0  0  0
    6.6740    1.7180    1.4560 H   0  0  0  0  0  0  0  0  0  0  0  0
    6.9390   -0.2900   -0.6680 H   0  0  0  0  0  0  0  0  0  0  0  0
    6.3100   -0.5750    0.9690 H   0  0  0  0  0  0  0  0  0  0  0  0
    5.6330    0.9160   -2.3270 H   0  0  0  0  0  0  0  0  0  0  0  0
    3.3780    1.6290   -3.0700 H   0  0  0  0  0  0  0  0  0  0  0  0
    1.2070    2.5100   -2.4210 H   0  0  0  0  0  0  0  0  0  0  0  0
    0.6040    2.3360   -0.7590 H   0  0  0  0  0  0  0  0  0  0  0  0
    0.7370   -0.2720   -1.9010 H   0  0  0  0  0  0  0  0  0  0  0  0
   -1.0510   -1.1630   -3.2850 H   0  0  0  0  0  0  0  0  0  0  0  0
   -2.3950    0.8110   -4.4770 H   0  0  0  0  0  0  0  0  0  0  0  0
   -2.9980   -0.8590   -4.5110 H   0  0  0  0  0  0  0  0  0  0  0  0
   -3.5550    2.5260   -3.2750 H   0  0  0  0  0  0  0  0  0  0  0  0
   -5.6120    3.2440   -2.0900 H   0  0  0  0  0  0  0  0  0  0  0  0
   -7.2400    1.5500   -1.2950 H   0  0  0  0  0  0  0  0  0  0  0  0
   -6.8110   -0.8610   -1.6840 H   0  0  0  0  0  0  0  0  0  0  0  0
   -4.7550   -1.5790   -2.8690 H   0  0  0  0  0  0  0  0  0  0  0  0
   -2.3100   -3.0190   -2.3400 H   0  0  0  0  0  0  0  0  0  0  0  0
   -3.4140   -3.9620   -0.3300 H   0  0  0  0  0  0  0  0  0  0  0  0
   -3.6990   -0.0230    1.3610 H   0  0  0  0  0  0  0  0  0  0  0  0
   -2.5940    0.9200   -0.6490 H   0  0  0  0  0  0  0  0  0  0  0  0
   -5.7960   -1.0820    1.9330 H   0  0  0  0  0  0  0  0  0  0  0  0
   -6.9010   -2.0250    3.9430 H   0  0  0  0  0  0  0  0  0  0  0  0
   -6.0150   -4.0910    4.9910 H   0  0  0  0  0  0  0  0  0  0  0  0
   -4.0240   -5.2140    4.0280 H   0  0  0  0  0  0  0  0  0  0  0  0
   -2.9200   -4.2710    2.0170 H   0  0  0  0  0  0  0  0  0  0  0  0
    1.8850    1.0700    0.9180 H   0  0  0  0  0  0  0  0  0  0  0  0
    4.1410    0.3570    1.6620 H   0  0  0  0  0  0  0  0  0  0  0  0
  1 33  1  0  0  0  0
  1 34  1  0  0  0  0
  1  2  1  0  0  0  0
  2 35  1  0  0  0  0
  2 36  1  0  0  0  0
  2  3  1  0  0  0  0
  3  4  2  0  0  0  0
  4 37  1  0  0  0  0
  4  5  1  0  0  0  0
  5 38  1  0  0  0  0
  5  6  2  0  0  0  0
  6  7  1  0  0  0  0
  7 39  1  0  0  0  0
  7 40  1  0  0  0  0
  7  8  1  0  0  0  0
  8 41  1  0  0  0  0
  8  9  1  0  0  0  0
  9 10  2  0  0  0  0
  9 11  1  0  0  0  0
 11 42  1  0  0  0  0
 11 12  1  0  0  0  0
 12 43  1  0  0  0  0
 12 44  1  0  0  0  0
 12 13  1  0  0  0  0
 13 14  2  0  0  0  0
 14 45  1  0  0  0  0
 14 15  1  0  0  0  0
 15 46  1  0  0  0  0
 15 16  2  0  0  0  0
 16 47  1  0  0  0  0
 16 17  1  0  0  0  0
 17 48  1  0  0  0  0
 17 18  2  0  0  0  0
 18 13  1  0  0  0  0
 18 49  1  0  0  0  0
 11 19  1  0  0  0  0
 19 20  2  0  0  0  0
 20 50  1  0  0  0  0
 20 21  1  0  0  0  0
 21 51  1  0  0  0  0
 21 22  2  0  0  0  0
 22 23  1  0  0  0  0
 23 52  1  0  0  0  0
 23 24  2  0  0  0  0
 24 19  1  0  0  0  0
 24 53  1  0  0  0  0
 22 25  1  0  0  0  0
 25 26  2  0  0  0  0
 26 54  1  0  0  0  0
 26 27  1  0  0  0  0
 27 55  1  0  0  0  0
 27 28  2  0  0  0  0
 28 56  1  0  0  0  0
 28 29  1  0  0  0  0
 29 57  1  0  0  0  0
 29 30  2  0  0  0  0
 30 25  1  0  0  0  0
 30 58  1  0  0  0  0
  6 31  1  0  0  0  0
 31 59  1  0  0  0  0
 31 32  2  0  0  0  0
 32  3  1  0  0  0  0
 32 60  1  0  0  0  0
M  END
>  <LOGBIO>
4.5700

>  <PRED_LOGBIO>
6.5400

>  <XV_RES>
0.0000

>  <WHL_TMPL>

$$$$
Unnamed
  -MTS-   01071500223D 0   0.00000     0.00000     0

 58 61  0  0  0  0  0  0  0  0999 V2000
    6.4200    3.0210    0.8490 C   0  0  0  0  0  0  0  0  0  0  0  0
    5.2530    2.3470    0.3720 O   0  0  0  0  0  0  0  0  0  0  0  0
    4.0500    2.6560    0.9500 C   0  0  0  0  0  0  0  0  0  0  0  0
    3.9840    3.6370    1.9460 C   0  0  0  0  0  0  0  0  0  0  0  0
    2.7540    3.9540    2.5370 C   0  0  0  0  0  0  0  0  0  0  0  0
    1.5910    3.2890    2.1310 C   0  0  0  0  0  0  0  0  0  0  0  0
    1.6570    2.3080    1.1340 C   0  0  0  0  0  0  0  0  0  0  0  0
    2.8860    1.9910    0.5440 C   0  0  0  0  0  0  0  0  0  0  0  0
    0.4270    1.6050    0.7050 C   0  0  0  0  0  0  0  0  0  0  0  0
   -0.7620    2.3210    0.5250 C   0  0  0  0  0  0  0  0  0  0  0  0
   -1.9250    1.6560    0.1200 C   0  0  0  0  0  0  0  0  0  0  0  0
   -1.8990    0.2750   -0.1060 C   0  0  0  0  0  0  0  0  0  0  0  0
   -0.7100   -0.4420    0.0740 C   0  0  0  0  0  0  0  0  0  0  0  0
    0.4530    0.2230    0.4790 C   0  0  0  0  0  0  0  0  0  0  0  0
   -0.6820   -1.9320   -0.1700 C   0  0  0  0  0  0  0  0  0  0  0  0
   -0.2430   -2.6280    1.0470 N   0  0  0  0  0  0  0  0  0  0  0  0
    0.8770   -3.2710    0.7720 C   0  0  0  0  0  0  0  0  0  0  0  0
    1.6640   -4.1140    1.7470 C   0  0  0  0  0  0  0  0  0  0  0  0
    1.2400   -3.0340   -0.6430 C   0  0  0  0  0  0  0  0  0  0  0  0
    0.3280   -2.2520   -1.1900 N   0  0  0  0  0  0  0  0  0  0  0  0
    2.3410   -3.5420   -1.2810 N   0  0  0  0  0  0  0  0  0  0  0  0
   -2.0470   -2.4610   -0.6070 C   0  0  0  0  0  0  0  0  0  0  0  0
   -3.0860   -2.2120    0.5010 C   0  0  0  0  0  0  0  0  0  0  0  0
   -4.4990   -2.6240    0.0480 C   0  0  0  0  0  0  0  0  0  0  0  0
   -4.8720   -2.0170   -1.2380 N   0  0  0  0  0  0  0  0  0  0  0  0
   -3.8970   -2.2220   -2.3180 C   0  0  0  0  0  0  0  0  0  0  0  0
   -2.4680   -1.7970   -1.9310 C   0  0  0  0  0  0  0  0  0  0  0  0
   -6.0020   -1.3380   -1.4100 C   0  0  0  0  0  0  0  0  0  0  0  0
   -6.7670   -1.1650   -0.4620 O   0  0  0  0  0  0  0  0  0  0  0  0
   -6.3470   -0.7780   -2.7690 C   0  0  0  0  0  0  0  0  0  0  0  0
    7.2860    2.6990    0.2740 H   0  0  0  0  0  0  0  0  0  0  0  0
    6.2900    4.0950    0.7370 H   0  0  0  0  0  0  0  0  0  0  0  0
    6.5730    2.7820    1.9000 H   0  0  0  0  0  0  0  0  0  0  0  0
    4.8810    4.1500    2.2590 H   0  0  0  0  0  0  0  0  0  0  0  0
    2.7030    4.7110    3.3050 H   0  0  0  0  0  0  0  0  0  0  0  0
    0.6430    3.5330    2.5860 H   0  0  0  0  0  0  0  0  0  0  0  0
    2.9370    1.2340   -0.2250 H   0  0  0  0  0  0  0  0  0  0  0  0
   -0.7820    3.3870    0.7000 H   0  0  0  0  0  0  0  0  0  0  0  0
   -2.8420    2.2090   -0.0190 H   0  0  0  0  0  0  0  0  0  0  0  0
   -2.7960   -0.2380   -0.4190 H   0  0  0  0  0  0  0  0  0  0  0  0
    1.3710   -0.3290    0.6180 H   0  0  0  0  0  0  0  0  0  0  0  0
    2.3700   -3.4840    2.2830 H   0  0  0  0  0  0  0  0  0  0  0  0
    2.2050   -4.8860    1.2040 H   0  0  0  0  0  0  0  0  0  0  0  0
    0.9820   -4.5800    2.4550 H   0  0  0  0  0  0  0  0  0  0  0  0
    2.3180   -3.7020   -2.2780 H   0  0  0  0  0  0  0  0  0  0  0  0
    3.1750   -3.7570   -0.7540 H   0  0  0  0  0  0  0  0  0  0  0  0
   -1.9110   -3.5300   -0.7550 H   0  0  0  0  0  0  0  0  0  0  0  0
   -3.0860   -1.1570    0.7680 H   0  0  0  0  0  0  0  0  0  0  0  0
   -2.8120   -2.7770    1.3890 H   0  0  0  0  0  0  0  0  0  0  0  0
   -4.5510   -3.7080   -0.0360 H   0  0  0  0  0  0  0  0  0  0  0  0
   -5.2230   -2.3340    0.8070 H   0  0  0  0  0  0  0  0  0  0  0  0
   -3.8950   -3.2710   -2.6080 H   0  0  0  0  0  0  0  0  0  0  0  0
   -4.2120   -1.6650   -3.1980 H   0  0  0  0  0  0  0  0  0  0  0  0
   -2.4280   -0.7150   -1.8230 H   0  0  0  0  0  0  0  0  0  0  0  0
   -1.7770   -2.0900   -2.7190 H   0  0  0  0  0  0  0  0  0  0  0  0
   -7.2840   -0.2270   -2.7080 H   0  0  0  0  0  0  0  0  0  0  0  0
   -5.5540   -0.1090   -3.0980 H   0  0  0  0  0  0  0  0  0  0  0  0
   -6.4520   -1.5930   -3.4810 H   0  0  0  0  0  0  0  0  0  0  0  0
  1 31  1  0  0  0  0
  1 32  1  0  0  0  0
  1 33  1  0  0  0  0
  1  2  1  0  0  0  0
  2  3  1  0  0  0  0
  3  4  2  0  0  0  0
  4 34  1  0  0  0  0
  4  5  1  0  0  0  0
  5 35  1  0  0  0  0
  5  6  2  0  0  0  0
  6 36  1  0  0  0  0
  6  7  1  0  0  0  0
  7  8  2  0  0  0  0
  8  3  1  0  0  0  0
  8 37  1  0  0  0  0
  7  9  1  0  0  0  0
  9 10  2  0  0  0  0
 10 38  1  0  0  0  0
 10 11  1  0  0  0  0
 11 39  1  0  0  0  0
 11 12  2  0  0  0  0
 12 40  1  0  0  0  0
 12 13  1  0  0  0  0
 13 14  2  0  0  0  0
 14  9  1  0  0  0  0
 14 41  1  0  0  0  0
 13 15  1  0  0  0  0
 15 16  1  0  0  0  0
 16 17  2  0  0  0  0
 17 18  1  0  0  0  0
 18 42  1  0  0  0  0
 18 43  1  0  0  0  0
 18 44  1  0  0  0  0
 17 19  1  0  0  0  0
 19 20  2  0  0  0  0
 20 15  1  0  0  0  0
 19 21  1  0  0  0  0
 21 45  1  0  0  0  0
 21 46  1  0  0  0  0
 15 22  1  0  0  0  0
 22 47  1  0  0  0  0
 22 23  1  0  0  0  0
 23 48  1  0  0  0  0
 23 49  1  0  0  0  0
 23 24  1  0  0  0  0
 24 50  1  0  0  0  0
 24 51  1  0  0  0  0
 24 25  1  0  0  0  0
 25 26  1  0  0  0  0
 26 52  1  0  0  0  0
 26 53  1  0  0  0  0
 26 27  1  0  0  0  0
 27 22  1  0  0  0  0
 27 54  1  0  0  0  0
 27 55  1  0  0  0  0
 25 28  1  0  0  0  0
 28 29  2  0  0  0  0
 28 30  1  0  0  0  0
 30 56  1  0  0  0  0
 30 57  1  0  0  0  0
 30 58  1  0  0  0  0
M  END
>  <LOGBIO>
6.1000

>  <PRED_LOGBIO>
6.1600

>  <XV_RES>
0.0000

>  <WHL_TMPL>

$$$$
Unnamed
  -MTS-   01071500223D 0   0.00000     0.00000     0

 62 65  0  0  1  0  0  0  0  0999 V2000
    6.1000   -0.9120   -3.4550 C   0  0  0  0  0  0  0  0  0  0  0  0
    4.9590   -1.4090   -2.5730 C   0  0  0  0  0  0  0  0  0  0  0  0
    5.2660   -1.1430   -1.2010 O   0  0  0  0  0  0  0  0  0  0  0  0
    4.3260   -1.4650   -0.2580 C   0  0  0  0  0  0  0  0  0  0  0  0
    3.0920   -0.8030   -0.2450 C   0  0  0  0  0  0  0  0  0  0  0  0
    2.1320   -1.1330    0.7200 C   0  0  0  0  0  0  0  0  0  0  0  0
    0.8010   -0.4190    0.7340 C   0  0  0  0  0  0  0  0  0  0  0  0
   -0.1860   -1.2090   -0.0160 N   0  0  0  0  0  0  0  0  0  0  0  0
   -1.2190   -1.7040    0.9050 C   0  0  0  0  0  0  0  0  0  0  0  0
   -2.2720   -2.5590    0.1750 C   0  0  0  0  0  0  0  0  0  0  0  0
   -2.8930   -1.7830   -1.0010 C   0  0  1  0  0  0  0  0  0  0  0  0
   -1.8070   -1.1660   -1.9020 C   0  0  0  0  0  0  0  0  0  0  0  0
   -0.7740   -0.3770   -1.0770 C   0  0  2  0  0  0  0  0  0  0  0  0
    0.3250    0.1550   -1.9910 C   0  0  0  0  0  0  0  0  0  0  0  0
   -3.7940   -2.7300   -1.8150 C   0  0  0  0  0  0  0  0  0  0  0  0
   -4.8870   -3.0780   -0.8960 N   0  0  0  0  0  0  0  0  0  0  0  0
   -5.5490   -4.3820   -0.7450 C   0  0  0  0  0  0  0  0  0  0  0  0
   -5.2310   -1.6020   -0.0210 S   0  0  0  0  0  0  0  0  0  0  0  0
   -5.3500   -1.7990    1.3900 O   0  0  0  0  0  0  0  0  0  0  0  0
   -6.4310   -0.9570   -0.4540 O   0  0  0  0  0  0  0  0  0  0  0  0
   -3.7800   -0.7350   -0.4760 N   0  0  0  0  0  0  0  0  0  0  0  0
   -3.5220    0.6510   -0.3640 C   0  0  0  0  0  0  0  0  0  0  0  0
   -3.1840    1.2030    0.8780 C   0  0  0  0  0  0  0  0  0  0  0  0
   -2.9280    2.5750    0.9880 C   0  0  0  0  0  0  0  0  0  0  0  0
   -3.0100    3.3950   -0.1430 C   0  0  0  0  0  0  0  0  0  0  0  0
   -3.3470    2.8440   -1.3850 C   0  0  0  0  0  0  0  0  0  0  0  0
   -3.4260    3.6350   -2.4760 F   0  0  0  0  0  0  0  0  0  0  0  0
   -3.6030    1.4720   -1.4950 C   0  0  0  0  0  0  0  0  0  0  0  0
    2.4060   -2.1230    1.6700 C   0  0  0  0  0  0  0  0  0  0  0  0
    3.6400   -2.7840    1.6570 C   0  0  0  0  0  0  0  0  0  0  0  0
    4.6000   -2.4550    0.6930 C   0  0  0  0  0  0  0  0  0  0  0  0
    5.8070   -3.1020    0.6800 O   0  0  0  0  0  0  0  0  0  0  0  0
    5.8510   -1.0830   -4.5000 H   0  0  0  0  0  0  0  0  0  0  0  0
    6.2510    0.1520   -3.2880 H   0  0  0  0  0  0  0  0  0  0  0  0
    7.0120   -1.4510   -3.2060 H   0  0  0  0  0  0  0  0  0  0  0  0
    4.8310   -2.4800   -2.7140 H   0  0  0  0  0  0  0  0  0  0  0  0
    4.0400   -0.8950   -2.8450 H   0  0  0  0  0  0  0  0  0  0  0  0
    2.8810   -0.0390   -0.9780 H   0  0  0  0  0  0  0  0  0  0  0  0
    0.9100    0.5600    0.2720 H   0  0  0  0  0  0  0  0  0  0  0  0
    0.4650   -0.3000    1.7620 H   0  0  0  0  0  0  0  0  0  0  0  0
   -1.7090   -0.8620    1.3880 H   0  0  0  0  0  0  0  0  0  0  0  0
   -0.7520   -2.2990    1.6870 H   0  0  0  0  0  0  0  0  0  0  0  0
   -1.8060   -3.4690   -0.1960 H   0  0  0  0  0  0  0  0  0  0  0  0
   -3.0550   -2.8440    0.8750 H   0  0  0  0  0  0  0  0  0  0  0  0
   -1.3020   -1.9570   -2.4540 H   0  0  0  0  0  0  0  0  0  0  0  0
   -2.2730   -0.5030   -2.6280 H   0  0  0  0  0  0  0  0  0  0  0  0
   -1.2420    0.5030   -0.6410 H   0  0  0  0  0  0  0  0  0  0  0  0
    0.8670   -0.6790   -2.4310 H   0  0  0  0  0  0  0  0  0  0  0  0
   -0.1200    0.7560   -2.7810 H   0  0  0  0  0  0  0  0  0  0  0  0
    1.0120    0.7690   -1.4120 H   0  0  0  0  0  0  0  0  0  0  0  0
   -4.1730   -2.2390   -2.7080 H   0  0  0  0  0  0  0  0  0  0  0  0
   -3.2480   -3.6170   -2.1290 H   0  0  0  0  0  0  0  0  0  0  0  0
   -5.0480   -4.9550    0.0320 H   0  0  0  0  0  0  0  0  0  0  0  0
   -6.5900   -4.2310   -0.4710 H   0  0  0  0  0  0  0  0  0  0  0  0
   -5.4970   -4.9260   -1.6860 H   0  0  0  0  0  0  0  0  0  0  0  0
   -3.1210    0.5700    1.7500 H   0  0  0  0  0  0  0  0  0  0  0  0
   -2.6680    3.0000    1.9460 H   0  0  0  0  0  0  0  0  0  0  0  0
   -2.8130    4.4540   -0.0580 H   0  0  0  0  0  0  0  0  0  0  0  0
   -3.8630    1.0470   -2.4530 H   0  0  0  0  0  0  0  0  0  0  0  0
    1.6650   -2.3770    2.4140 H   0  0  0  0  0  0  0  0  0  0  0  0
    3.8510   -3.5480    2.3900 H   0  0  0  0  0  0  0  0  0  0  0  0
    6.3910   -2.7350   -0.0020 H   0  0  0  0  0  0  0  0  0  0  0  0
  1 33  1  0  0  0  0
  1 34  1  0  0  0  0
  1 35  1  0  0  0  0
  1  2  1  0  0  0  0
  2 36  1  0  0  0  0
  2 37  1  0  0  0  0
  2  3  1  0  0  0  0
  3  4  1  0  0  0  0
  4  5  2  0  0  0  0
  5 38  1  0  0  0  0
  5  6  1  0  0  0  0
  6  7  1  0  0  0  0
  7 39  1  0  0  0  0
  7 40  1  0  0  0  0
  7  8  1  0  0  0  0
  8  9  1  0  0  0  0
  9 41  1  0  0  0  0
  9 42  1  0  0  0  0
  9 10  1  0  0  0  0
 10 43  1  0  0  0  0
 10 44  1  0  0  0  0
 10 11  1  0  0  0  0
 11 12  1  0  0  0  0
 12 45  1  0  0  0  0
 12 46  1  0  0  0  0
 12 13  1  0  0  0  0
 13  8  1  0  0  0  0
 13 47  1  0  0  0  0
 13 14  1  0  0  0  0
 14 48  1  0  0  0  0
 14 49  1  0  0  0  0
 14 50  1  0  0  0  0
 11 15  1  0  0  0  0
 15 51  1  0  0  0  0
 15 52  1  0  0  0  0
 15 16  1  0  0  0  0
 16 17  1  0  0  0  0
 17 53  1  0  0  0  0
 17 54  1  0  0  0  0
 17 55  1  0  0  0  0
 16 18  1  0  0  0  0
 18 19  2  0  0  0  0
 18 20  2  0  0  0  0
 18 21  1  0  0  0  0
 21 11  1  0  0  0  0
 21 22  1  0  0  0  0
 22 23  2  0  0  0  0
 23 56  1  0  0  0  0
 23 24  1  0  0  0  0
 24 57  1  0  0  0  0
 24 25  2  0  0  0  0
 25 58  1  0  0  0  0
 25 26  1  0  0  0  0
 26 27  1  0  0  0  0
 26 28  2  0  0  0  0
 28 22  1  0  0  0  0
 28 59  1  0  0  0  0
  6 29  2  0  0  0  0
 29 60  1  0  0  0  0
 29 30  1  0  0  0  0
 30 61  1  0  0  0  0
 30 31  2  0  0  0  0
 31  4  1  0  0  0  0
 31 32  1  0  0  0  0
 32 62  1  0  0  0  0
M  END
>  <LOGBIO>
5.8000

>  <PRED_LOGBIO>
6.5400

>  <XV_RES>
0.0000

>  <WHL_TMPL>

$$$$
Unnamed
  -MTS-   01071500223D 0   0.00000     0.00000     0

 47 50  0  0  1  0  0  0  0  0999 V2000
   -3.7920   -0.7820   -0.7410 C   0  0  0  0  0  0  0  0  0  0  0  0
   -2.7760   -0.5090    0.3640 C   0  0  1  0  0  0  0  0  0  0  0  0
   -3.5010   -0.0610    1.6470 C   0  0  0  0  0  0  0  0  0  0  0  0
   -4.2470   -1.2100    2.2820 C   0  0  0  0  0  0  0  0  0  0  0  0
   -5.4600   -1.0340    2.9590 C   0  0  0  0  0  0  0  0  0  0  0  0
   -6.1090   -2.1350    3.5300 C   0  0  0  0  0  0  0  0  0  0  0  0
   -5.5460   -3.4120    3.4240 C   0  0  0  0  0  0  0  0  0  0  0  0
   -4.3330   -3.5880    2.7470 C   0  0  0  0  0  0  0  0  0  0  0  0
   -3.6840   -2.4870    2.1760 C   0  0  0  0  0  0  0  0  0  0  0  0
   -2.4010   -2.6400    1.4540 C   0  0  0  0  0  0  0  0  0  0  0  0
   -1.9730   -1.7140    0.6170 N   0  0  0  0  0  0  0  0  0  0  0  0
   -1.6430   -3.7630    1.6590 N   0  0  0  0  0  0  0  0  0  0  0  0
   -1.8910    0.6040   -0.1430 C   0  0  0  0  0  0  0  0  0  0  0  0
   -0.5000    0.4520   -0.1350 C   0  0  0  0  0  0  0  0  0  0  0  0
    0.3210    1.4840   -0.6060 C   0  0  0  0  0  0  0  0  0  0  0  0
    1.7270    1.3290   -0.5970 N   0  0  0  0  0  0  0  0  0  0  0  0
    2.4210    1.6190    0.5000 C   0  0  0  0  0  0  0  0  0  0  0  0
    1.8480    2.0760    1.4870 O   0  0  0  0  0  0  0  0  0  0  0  0
    3.8830    1.3900    0.5330 C   0  0  0  0  0  0  0  0  0  0  0  0
    4.6100    1.6990    1.6890 C   0  0  0  0  0  0  0  0  0  0  0  0
    5.9920    1.4750    1.7000 C   0  0  0  0  0  0  0  0  0  0  0  0
    6.6110    0.9500    0.5590 C   0  0  0  0  0  0  0  0  0  0  0  0
    8.3260    0.6590    0.5360 Cl  0  0  0  0  0  0  0  0  0  0  0  0
    5.8240    0.6640   -0.5630 C   0  0  0  0  0  0  0  0  0  0  0  0
    4.5030    0.8880   -0.5450 N   0  0  0  0  0  0  0  0  0  0  0  0
   -0.2500    2.6690   -1.0850 C   0  0  0  0  0  0  0  0  0  0  0  0
   -1.6420    2.8210   -1.0930 C   0  0  0  0  0  0  0  0  0  0  0  0
   -2.4620    1.7890   -0.6230 C   0  0  0  0  0  0  0  0  0  0  0  0
   -3.8040    1.9370   -0.6310 F   0  0  0  0  0  0  0  0  0  0  0  0
   -3.9130   -1.8560   -0.8650 H   0  0  0  0  0  0  0  0  0  0  0  0
   -3.4400   -0.3460   -1.6730 H   0  0  0  0  0  0  0  0  0  0  0  0
   -4.7490   -0.3380   -0.4720 H   0  0  0  0  0  0  0  0  0  0  0  0
   -2.7760    0.3340    2.3540 H   0  0  0  0  0  0  0  0  0  0  0  0
   -4.2010    0.7370    1.4080 H   0  0  0  0  0  0  0  0  0  0  0  0
   -5.8950   -0.0490    3.0410 H   0  0  0  0  0  0  0  0  0  0  0  0
   -7.0450   -1.9990    4.0520 H   0  0  0  0  0  0  0  0  0  0  0  0
   -6.0470   -4.2620    3.8640 H   0  0  0  0  0  0  0  0  0  0  0  0
   -3.8990   -4.5740    2.6650 H   0  0  0  0  0  0  0  0  0  0  0  0
   -0.8230   -3.9280    1.0950 H   0  0  0  0  0  0  0  0  0  0  0  0
   -1.9060   -4.4250    2.3750 H   0  0  0  0  0  0  0  0  0  0  0  0
   -0.0590   -0.4630    0.2350 H   0  0  0  0  0  0  0  0  0  0  0  0
    2.2040    0.9990   -1.4240 H   0  0  0  0  0  0  0  0  0  0  0  0
    4.1120    2.1030    2.5580 H   0  0  0  0  0  0  0  0  0  0  0  0
    6.5750    1.7050    2.5790 H   0  0  0  0  0  0  0  0  0  0  0  0
    6.2850    0.2580   -1.4510 H   0  0  0  0  0  0  0  0  0  0  0  0
    0.3830    3.4650   -1.4480 H   0  0  0  0  0  0  0  0  0  0  0  0
   -2.0820    3.7350   -1.4630 H   0  0  0  0  0  0  0  0  0  0  0  0
  1 30  1  0  0  0  0
  1 31  1  0  0  0  0
  1 32  1  0  0  0  0
  1  2  1  0  0  0  0
  2  3  1  0  0  0  0
  3 33  1  0  0  0  0
  3 34  1  0  0  0  0
  3  4  1  0  0  0  0
  4  5  1  0  0  0  0
  5 35  1  0  0  0  0
  5  6  2  0  0  0  0
  6 36  1  0  0  0  0
  6  7  1  0  0  0  0
  7 37  1  0  0  0  0
  7  8  2  0  0  0  0
  8 38  1  0  0  0  0
  8  9  1  0  0  0  0
  9  4  2  0  0  0  0
  9 10  1  0  0  0  0
 10 11  2  0  0  0  0
 11  2  1  0  0  0  0
 10 12  1  0  0  0  0
 12 39  1  0  0  0  0
 12 40  1  0  0  0  0
  2 13  1  0  0  0  0
 13 14  2  0  0  0  0
 14 41  1  0  0  0  0
 14 15  1  0  0  0  0
 15 16  1  0  0  0  0
 16 42  1  0  0  0  0
 16 17  1  0  0  0  0
 17 18  2  0  0  0  0
 17 19  1  0  0  0  0
 19 20  2  0  0  0  0
 20 43  1  0  0  0  0
 20 21  1  0  0  0  0
 21 44  1  0  0  0  0
 21 22  2  0  0  0  0
 22 23  1  0  0  0  0
 22 24  1  0  0  0  0
 24 45  1  0  0  0  0
 24 25  2  0  0  0  0
 25 19  1  0  0  0  0
 15 26  2  0  0  0  0
 26 46  1  0  0  0  0
 26 27  1  0  0  0  0
 27 47  1  0  0  0  0
 27 28  2  0  0  0  0
 28 13  1  0  0  0  0
 28 29  1  0  0  0  0
M  END
>  <LOGBIO>
7.6000

>  <PRED_LOGBIO>
6.7600

>  <XV_RES>
0.0000

>  <WHL_TMPL>

$$$$
Unnamed
  -MTS-   01071500223D 0   0.00000     0.00000     0

 71 73  0  0  1  0  0  0  0  0999 V2000
    3.6330   -0.0940   -3.4170 C   0  0  0  0  0  0  0  0  0  0  0  0
    3.3630    0.8770   -2.2710 C   0  0  1  0  0  0  0  0  0  0  0  0
    2.7850    0.1440   -1.1350 N   0  0  0  0  0  0  0  0  0  0  0  0
    3.5390   -0.6980   -0.4340 C   0  0  0  0  0  0  0  0  0  0  0  0
    4.7560   -0.7290   -0.6120 O   0  0  0  0  0  0  0  0  0  0  0  0
    2.9140   -1.6000    0.5590 C   0  0  0  0  0  0  0  0  0  0  0  0
    3.7110   -2.2750    1.4910 C   0  0  0  0  0  0  0  0  0  0  0  0
    3.1190   -3.1280    2.4310 C   0  0  0  0  0  0  0  0  0  0  0  0
    1.7310   -3.3050    2.4390 C   0  0  0  0  0  0  0  0  0  0  0  0
    0.9330   -2.6290    1.5070 C   0  0  0  0  0  0  0  0  0  0  0  0
    1.5250   -1.7760    0.5680 C   0  0  0  0  0  0  0  0  0  0  0  0
   -0.5350   -2.8160    1.5160 C   0  0  0  0  0  0  0  0  0  0  0  0
   -1.0790   -3.3650    2.4730 O   0  0  0  0  0  0  0  0  0  0  0  0
   -1.2650   -2.3900    0.4900 N   0  0  0  0  0  0  0  0  0  0  0  0
   -2.7330   -2.4040    0.5760 C   0  0  0  0  0  0  0  0  0  0  0  0
   -3.1850   -1.4990    1.7220 C   0  0  0  0  0  0  0  0  0  0  0  0
   -2.6530   -1.9900    2.9550 O   0  0  0  0  0  0  0  0  0  0  0  0
   -3.2140   -3.8310    0.8350 C   0  0  0  0  0  0  0  0  0  0  0  0
   -3.0350   -4.1520    2.2170 O   0  0  0  0  0  0  0  0  0  0  0  0
   -3.3250   -1.8970   -0.7380 C   0  0  0  0  0  0  0  0  0  0  0  0
   -4.8310   -1.8500   -0.6260 C   0  0  0  0  0  0  0  0  0  0  0  0
   -5.4650   -0.6760   -0.2030 C   0  0  0  0  0  0  0  0  0  0  0  0
   -6.8600   -0.6330   -0.1000 C   0  0  0  0  0  0  0  0  0  0  0  0
   -7.6220   -1.7640   -0.4190 C   0  0  0  0  0  0  0  0  0  0  0  0
   -6.9870   -2.9380   -0.8420 C   0  0  0  0  0  0  0  0  0  0  0  0
   -5.5920   -2.9810   -0.9460 C   0  0  0  0  0  0  0  0  0  0  0  0
    3.9250   -3.8110    3.3720 N   0  0  0  0  0  0  0  0  0  0  0  0
    4.1900   -3.2090    4.6870 C   0  0  0  0  0  0  0  0  0  0  0  0
    4.6070   -5.3720    2.9710 S   0  0  0  0  0  0  0  0  0  0  0  0
    4.6870   -6.1740    4.1520 O   0  0  0  0  0  0  0  0  0  0  0  0
    3.7740   -6.0230    2.0080 O   0  0  0  0  0  0  0  0  0  0  0  0
    6.2650   -5.1470    2.2810 C   0  0  0  0  0  0  0  0  0  0  0  0
    2.3940    1.9400   -2.7290 C   0  0  0  0  0  0  0  0  0  0  0  0
    2.6610    3.2900   -2.4680 C   0  0  0  0  0  0  0  0  0  0  0  0
    1.7620    4.2760   -2.8930 C   0  0  0  0  0  0  0  0  0  0  0  0
    0.5970    3.9130   -3.5790 C   0  0  0  0  0  0  0  0  0  0  0  0
   -0.2690    4.8640   -3.9890 F   0  0  0  0  0  0  0  0  0  0  0  0
    0.3310    2.5630   -3.8400 C   0  0  0  0  0  0  0  0  0  0  0  0
    1.2290    1.5770   -3.4150 C   0  0  0  0  0  0  0  0  0  0  0  0
    4.5960   -0.5760   -3.2650 H   0  0  0  0  0  0  0  0  0  0  0  0
    3.6450    0.4520   -4.3590 H   0  0  0  0  0  0  0  0  0  0  0  0
    2.8500   -0.8480   -3.4460 H   0  0  0  0  0  0  0  0  0  0  0  0
    4.2960    1.3440   -1.9640 H   0  0  0  0  0  0  0  0  0  0  0  0
    1.8160    0.2810   -0.8860 H   0  0  0  0  0  0  0  0  0  0  0  0
    4.7820   -2.1390    1.4840 H   0  0  0  0  0  0  0  0  0  0  0  0
    1.2740   -3.9620    3.1640 H   0  0  0  0  0  0  0  0  0  0  0  0
    0.9100   -1.2550   -0.1510 H   0  0  0  0  0  0  0  0  0  0  0  0
   -0.8120   -2.0570   -0.3490 H   0  0  0  0  0  0  0  0  0  0  0  0
   -4.2710   -1.4930    1.7720 H   0  0  0  0  0  0  0  0  0  0  0  0
   -2.8240   -0.4880    1.5480 H   0  0  0  0  0  0  0  0  0  0  0  0
   -2.9450   -1.4440    3.7010 H   0  0  0  0  0  0  0  0  0  0  0  0
   -4.2680   -3.9110    0.5770 H   0  0  0  0  0  0  0  0  0  0  0  0
   -2.6380   -4.5240    0.2240 H   0  0  0  0  0  0  0  0  0  0  0  0
   -3.3130   -5.0620    2.4010 H   0  0  0  0  0  0  0  0  0  0  0  0
   -3.0420   -2.5680   -1.5460 H   0  0  0  0  0  0  0  0  0  0  0  0
   -2.9460   -0.8990   -0.9450 H   0  0  0  0  0  0  0  0  0  0  0  0
   -4.8780    0.1960    0.0430 H   0  0  0  0  0  0  0  0  0  0  0  0
   -7.3500    0.2730    0.2260 H   0  0  0  0  0  0  0  0  0  0  0  0
   -8.6980   -1.7300   -0.3400 H   0  0  0  0  0  0  0  0  0  0  0  0
   -7.5740   -3.8100   -1.0890 H   0  0  0  0  0  0  0  0  0  0  0  0
   -5.1020   -3.8870   -1.2720 H   0  0  0  0  0  0  0  0  0  0  0  0
    4.8570   -3.8550    5.2540 H   0  0  0  0  0  0  0  0  0  0  0  0
    4.6550   -2.2350    4.5530 H   0  0  0  0  0  0  0  0  0  0  0  0
    3.2520   -3.0920    5.2270 H   0  0  0  0  0  0  0  0  0  0  0  0
    6.6760   -6.1150    2.0020 H   0  0  0  0  0  0  0  0  0  0  0  0
    6.2080   -4.5100    1.4010 H   0  0  0  0  0  0  0  0  0  0  0  0
    6.9070   -4.6800    3.0250 H   0  0  0  0  0  0  0  0  0  0  0  0
    3.5600    3.5700   -1.9390 H   0  0  0  0  0  0  0  0  0  0  0  0
    1.9680    5.3170   -2.6910 H   0  0  0  0  0  0  0  0  0  0  0  0
   -0.5680    2.2830   -4.3690 H   0  0  0  0  0  0  0  0  0  0  0  0
    1.0230    0.5360   -3.6170 H   0  0  0  0  0  0  0  0  0  0  0  0
  1 40  1  0  0  0  0
  1 41  1  0  0  0  0
  1 42  1  0  0  0  0
  1  2  1  0  0  0  0
  2 43  1  0  0  0  0
  2  3  1  0  0  0  0
  3 44  1  0  0  0  0
  3  4  1  0  0  0  0
  4  5  2  0  0  0  0
  4  6  1  0  0  0  0
  6  7  2  0  0  0  0
  7 45  1  0  0  0  0
  7  8  1  0  0  0  0
  8  9  2  0  0  0  0
  9 46  1  0  0  0  0
  9 10  1  0  0  0  0
 10 11  2  0  0  0  0
 11  6  1  0  0  0  0
 11 47  1  0  0  0  0
 10 12  1  0  0  0  0
 12 13  2  0  0  0  0
 12 14  1  0  0  0  0
 14 48  1  0  0  0  0
 14 15  1  0  0  0  0
 15 16  1  0  0  0  0
 16 49  1  0  0  0  0
 16 50  1  0  0  0  0
 16 17  1  0  0  0  0
 17 51  1  0  0  0  0
 15 18  1  0  0  0  0
 18 52  1  0  0  0  0
 18 53  1  0  0  0  0
 18 19  1  0  0  0  0
 19 54  1  0  0  0  0
 15 20  1  0  0  0  0
 20 55  1  0  0  0  0
 20 56  1  0  0  0  0
 20 21  1  0  0  0  0
 21 22  2  0  0  0  0
 22 57  1  0  0  0  0
 22 23  1  0  0  0  0
 23 58  1  0  0  0  0
 23 24  2  0  0  0  0
 24 59  1  0  0  0  0
 24 25  1  0  0  0  0
 25 60  1  0  0  0  0
 25 26  2  0  0  0  0
 26 21  1  0  0  0  0
 26 61  1  0  0  0  0
  8 27  1  0  0  0  0
 27 28  1  0  0  0  0
 28 62  1  0  0  0  0
 28 63  1  0  0  0  0
 28 64  1  0  0  0  0
 27 29  1  0  0  0  0
 29 30  2  0  0  0  0
 29 31  2  0  0  0  0
 29 32  1  0  0  0  0
 32 65  1  0  0  0  0
 32 66  1  0  0  0  0
 32 67  1  0  0  0  0
  2 33  1  0  0  0  0
 33 34  2  0  0  0  0
 34 68  1  0  0  0  0
 34 35  1  0  0  0  0
 35 69  1  0  0  0  0
 35 36  2  0  0  0  0
 36 37  1  0  0  0  0
 36 38  1  0  0  0  0
 38 70  1  0  0  0  0
 38 39  2  0  0  0  0
 39 33  1  0  0  0  0
 39 71  1  0  0  0  0
M  END
>  <LOGBIO>
5.5700

>  <PRED_LOGBIO>
6.0800

>  <XV_RES>
0.0000

>  <WHL_TMPL>

$$$$
Unnamed
  -MTS-   01071500223D 0   0.00000     0.00000     0

 91 94  0  0  1  0  0  0  0  0999 V2000
    2.4530    2.5080   -0.9110 C   0  0  0  0  0  0  0  0  0  0  0  0
    3.0510    1.6680    0.2140 C   0  0  2  0  0  0  0  0  0  0  0  0
    2.0200    1.3990    1.2270 N   0  0  0  0  0  0  0  0  0  0  0  0
    1.5270    2.6710    1.7740 C   0  0  0  0  0  0  0  0  0  0  0  0
    0.4550    2.3910    2.8260 C   0  0  2  0  0  0  0  0  0  0  0  0
   -0.0580    3.7140    3.3950 C   0  0  0  0  0  0  0  0  0  0  0  0
    1.0870    4.4660    4.0300 C   0  0  0  0  0  0  0  0  0  0  0  0
    1.8470    5.3590    3.2660 C   0  0  0  0  0  0  0  0  0  0  0  0
    2.9090    6.0560    3.8550 C   0  0  0  0  0  0  0  0  0  0  0  0
    3.2100    5.8610    5.2080 C   0  0  0  0  0  0  0  0  0  0  0  0
    2.4490    4.9670    5.9730 C   0  0  0  0  0  0  0  0  0  0  0  0
    1.3880    4.2700    5.3840 C   0  0  0  0  0  0  0  0  0  0  0  0
   -0.6600    1.6590    2.2080 N   0  0  0  0  0  0  0  0  0  0  0  0
   -0.9930    0.4520    2.6570 C   0  0  0  0  0  0  0  0  0  0  0  0
   -0.3690   -0.0500    3.5900 O   0  0  0  0  0  0  0  0  0  0  0  0
   -2.1150   -0.2850    2.0350 C   0  0  0  0  0  0  0  0  0  0  0  0
   -2.4670   -1.5550    2.5080 C   0  0  0  0  0  0  0  0  0  0  0  0
   -3.5280   -2.2520    1.9190 C   0  0  0  0  0  0  0  0  0  0  0  0
   -4.2380   -1.6800    0.8570 C   0  0  0  0  0  0  0  0  0  0  0  0
   -3.8870   -0.4100    0.3830 C   0  0  0  0  0  0  0  0  0  0  0  0
   -2.8250    0.2880    0.9720 C   0  0  0  0  0  0  0  0  0  0  0  0
   -4.6380    0.1950   -0.7390 C   0  0  0  0  0  0  0  0  0  0  0  0
   -5.5700   -0.4170   -1.2570 O   0  0  0  0  0  0  0  0  0  0  0  0
   -4.3040    1.4020   -1.1890 N   0  0  0  0  0  0  0  0  0  0  0  0
   -5.0490    2.0030   -2.3040 C   0  0  2  0  0  0  0  0  0  0  0  0
   -6.5180    2.1480   -1.9150 C   0  0  0  0  0  0  0  0  0  0  0  0
   -4.4750    3.3640   -2.6180 C   0  0  0  0  0  0  0  0  0  0  0  0
   -3.4390    3.4880   -3.5510 C   0  0  0  0  0  0  0  0  0  0  0  0
   -2.9070    4.7500   -3.8420 C   0  0  0  0  0  0  0  0  0  0  0  0
   -3.4110    5.8870   -3.1990 C   0  0  0  0  0  0  0  0  0  0  0  0
   -2.8980    7.1040   -3.4800 F   0  0  0  0  0  0  0  0  0  0  0  0
   -4.4470    5.7630   -2.2660 C   0  0  0  0  0  0  0  0  0  0  0  0
   -4.9790    4.5010   -1.9750 C   0  0  0  0  0  0  0  0  0  0  0  0
   -3.8830   -3.5360    2.3970 N   0  0  0  0  0  0  0  0  0  0  0  0
   -4.8760   -3.6710    3.4720 C   0  0  0  0  0  0  0  0  0  0  0  0
   -3.1400   -4.9630    1.7080 S   0  0  0  0  0  0  0  0  0  0  0  0
   -4.0550   -6.0590    1.7820 O   0  0  0  0  0  0  0  0  0  0  0  0
   -2.8060   -4.7130    0.3400 O   0  0  0  0  0  0  0  0  0  0  0  0
   -1.6370   -5.3670    2.6320 C   0  0  0  0  0  0  0  0  0  0  0  0
    3.5580    0.3620   -0.3480 C   0  0  0  0  0  0  0  0  0  0  0  0
    2.7810   -0.4070   -0.9120 O   0  0  0  0  0  0  0  0  0  0  0  0
    4.8440    0.0430   -0.2330 N   0  0  0  0  0  0  0  0  0  0  0  0
    5.8910    0.8500    0.4090 C   0  0  0  0  0  0  0  0  0  0  0  0
    7.2630    0.2250    0.0940 C   0  0  0  0  0  0  0  0  0  0  0  0
    6.9180   -1.2550   -0.1590 C   0  0  0  0  0  0  0  0  0  0  0  0
    5.4880   -1.1840   -0.7250 C   0  0  1  0  0  0  0  0  0  0  0  0
    4.6980   -2.3940   -0.2860 C   0  0  0  0  0  0  0  0  0  0  0  0
    4.5280   -2.6130    0.9020 O   0  0  0  0  0  0  0  0  0  0  0  0
    4.1910   -3.2140   -1.1880 O   0  0  0  0  0  0  0  0  0  0  0  0
    2.0880    3.4500   -0.5060 H   0  0  0  0  0  0  0  0  0  0  0  0
    3.2160    2.7070   -1.6600 H   0  0  0  0  0  0  0  0  0  0  0  0
    1.6280    1.9660   -1.3680 H   0  0  0  0  0  0  0  0  0  0  0  0
    3.8760    2.2110    0.6720 H   0  0  0  0  0  0  0  0  0  0  0  0
    1.2540    0.8960    0.8020 H   0  0  0  0  0  0  0  0  0  0  0  0
    2.3520    3.2130    2.2320 H   0  0  0  0  0  0  0  0  0  0  0  0
    1.1000    3.2700    0.9720 H   0  0  0  0  0  0  0  0  0  0  0  0
    0.8820    1.7930    3.6280 H   0  0  0  0  0  0  0  0  0  0  0  0
   -0.4850    4.3120    2.5930 H   0  0  0  0  0  0  0  0  0  0  0  0
   -0.8210    3.5140    4.1440 H   0  0  0  0  0  0  0  0  0  0  0  0
    1.6150    5.5100    2.2230 H   0  0  0  0  0  0  0  0  0  0  0  0
    3.4950    6.7460    3.2660 H   0  0  0  0  0  0  0  0  0  0  0  0
    4.0280    6.3990    5.6630 H   0  0  0  0  0  0  0  0  0  0  0  0
    2.6820    4.8160    7.0160 H   0  0  0  0  0  0  0  0  0  0  0  0
    0.8010    3.5810    5.9730 H   0  0  0  0  0  0  0  0  0  0  0  0
   -1.1720    2.0720    1.4420 H   0  0  0  0  0  0  0  0  0  0  0  0
   -1.9190   -1.9960    3.3270 H   0  0  0  0  0  0  0  0  0  0  0  0
   -5.0570   -2.2180    0.4020 H   0  0  0  0  0  0  0  0  0  0  0  0
   -2.5540    1.2670    0.6080 H   0  0  0  0  0  0  0  0  0  0  0  0
   -3.5380    1.9050   -0.7640 H   0  0  0  0  0  0  0  0  0  0  0  0
   -4.9680    1.3640   -3.1810 H   0  0  0  0  0  0  0  0  0  0  0  0
   -6.9310    1.1670   -1.6890 H   0  0  0  0  0  0  0  0  0  0  0  0
   -7.0700    2.5920   -2.7400 H   0  0  0  0  0  0  0  0  0  0  0  0
   -6.5990    2.7870   -1.0380 H   0  0  0  0  0  0  0  0  0  0  0  0
   -3.0510    2.6110   -4.0460 H   0  0  0  0  0  0  0  0  0  0  0  0
   -2.1080    4.8460   -4.5620 H   0  0  0  0  0  0  0  0  0  0  0  0
   -4.8360    6.6400   -1.7710 H   0  0  0  0  0  0  0  0  0  0  0  0
   -5.7780    4.4050   -1.2550 H   0  0  0  0  0  0  0  0  0  0  0  0
   -5.0180   -4.7240    3.7050 H   0  0  0  0  0  0  0  0  0  0  0  0
   -4.5230   -3.1480    4.3590 H   0  0  0  0  0  0  0  0  0  0  0  0
   -5.8210   -3.2400    3.1490 H   0  0  0  0  0  0  0  0  0  0  0  0
   -1.1750   -6.2540    2.2040 H   0  0  0  0  0  0  0  0  0  0  0  0
   -0.9410   -4.5320    2.5760 H   0  0  0  0  0  0  0  0  0  0  0  0
   -1.8920   -5.5570    3.6730 H   0  0  0  0  0  0  0  0  0  0  0  0
    5.7350    0.8570    1.4860 H   0  0  0  0  0  0  0  0  0  0  0  0
    5.8570    1.8650    0.0190 H   0  0  0  0  0  0  0  0  0  0  0  0
    7.7170    0.6830   -0.7820 H   0  0  0  0  0  0  0  0  0  0  0  0
    7.9520    0.3360    0.9290 H   0  0  0  0  0  0  0  0  0  0  0  0
    6.9540   -1.8350    0.7610 H   0  0  0  0  0  0  0  0  0  0  0  0
    7.6060   -1.7080   -0.8700 H   0  0  0  0  0  0  0  0  0  0  0  0
    5.5170   -1.1790   -1.8120 H   0  0  0  0  0  0  0  0  0  0  0  0
    3.7230   -3.9230   -0.7190 H   0  0  0  0  0  0  0  0  0  0  0  0
  1 50  1  0  0  0  0
  1 51  1  0  0  0  0
  1 52  1  0  0  0  0
  1  2  1  0  0  0  0
  2 53  1  0  0  0  0
  2  3  1  0  0  0  0
  3 54  1  0  0  0  0
  3  4  1  0  0  0  0
  4 55  1  0  0  0  0
  4 56  1  0  0  0  0
  4  5  1  0  0  0  0
  5 57  1  0  0  0  0
  5  6  1  0  0  0  0
  6 58  1  0  0  0  0
  6 59  1  0  0  0  0
  6  7  1  0  0  0  0
  7  8  2  0  0  0  0
  8 60  1  0  0  0  0
  8  9  1  0  0  0  0
  9 61  1  0  0  0  0
  9 10  2  0  0  0  0
 10 62  1  0  0  0  0
 10 11  1  0  0  0  0
 11 63  1  0  0  0  0
 11 12  2  0  0  0  0
 12  7  1  0  0  0  0
 12 64  1  0  0  0  0
  5 13  1  0  0  0  0
 13 65  1  0  0  0  0
 13 14  1  0  0  0  0
 14 15  2  0  0  0  0
 14 16  1  0  0  0  0
 16 17  2  0  0  0  0
 17 66  1  0  0  0  0
 17 18  1  0  0  0  0
 18 19  2  0  0  0  0
 19 67  1  0  0  0  0
 19 20  1  0  0  0  0
 20 21  2  0  0  0  0
 21 16  1  0  0  0  0
 21 68  1  0  0  0  0
 20 22  1  0  0  0  0
 22 23  2  0  0  0  0
 22 24  1  0  0  0  0
 24 69  1  0  0  0  0
 24 25  1  0  0  0  0
 25 70  1  0  0  0  0
 25 26  1  0  0  0  0
 26 71  1  0  0  0  0
 26 72  1  0  0  0  0
 26 73  1  0  0  0  0
 25 27  1  0  0  0  0
 27 28  2  0  0  0  0
 28 74  1  0  0  0  0
 28 29  1  0  0  0  0
 29 75  1  0  0  0  0
 29 30  2  0  0  0  0
 30 31  1  0  0  0  0
 30 32  1  0  0  0  0
 32 76  1  0  0  0  0
 32 33  2  0  0  0  0
 33 27  1  0  0  0  0
 33 77  1  0  0  0  0
 18 34  1  0  0  0  0
 34 35  1  0  0  0  0
 35 78  1  0  0  0  0
 35 79  1  0  0  0  0
 35 80  1  0  0  0  0
 34 36  1  0  0  0  0
 36 37  2  0  0  0  0
 36 38  2  0  0  0  0
 36 39  1  0  0  0  0
 39 81  1  0  0  0  0
 39 82  1  0  0  0  0
 39 83  1  0  0  0  0
  2 40  1  0  0  0  0
 40 41  2  0  0  0  0
 40 42  1  0  0  0  0
 42 43  1  0  0  0  0
 43 84  1  0  0  0  0
 43 85  1  0  0  0  0
 43 44  1  0  0  0  0
 44 86  1  0  0  0  0
 44 87  1  0  0  0  0
 44 45  1  0  0  0  0
 45 88  1  0  0  0  0
 45 89  1  0  0  0  0
 45 46  1  0  0  0  0
 46 42  1  0  0  0  0
 46 90  1  0  0  0  0
 46 47  1  0  0  0  0
 47 48  2  0  0  0  0
 47 49  1  0  0  0  0
 49 91  1  0  0  0  0
M  END
>  <LOGBIO>
4.7600

>  <PRED_LOGBIO>
7.5300

>  <XV_RES>
0.0000

>  <WHL_TMPL>

$$$$
Unnamed
  -MTS-   01071500223D 0   0.00000     0.00000     0

 95 95  0  0  1  0  0  0  0  0999 V2000
    0.8950    1.7740    0.0000 C   0  0  0  0  0  0  0  0  0  0  0  0
    2.3920    1.9340    0.0000 C   0  0  0  0  0  0  0  0  0  0  0  0
    3.2760    0.7220    0.0000 C   0  0  0  0  0  0  0  0  0  0  0  0
    2.9950    3.2990    0.0000 C   0  0  0  0  0  0  0  0  0  0  0  0
    4.4920    3.4580    0.0000 C   0  0  2  0  0  0  0  0  0  0  0  0
    5.5460    2.0090    0.0000 N   0  0  0  0  0  0  0  0  0  0  0  0
    7.3410    2.2000    0.0000 C   0  0  0  0  0  0  0  0  0  0  0  0
    7.9460    3.5720    0.0000 O   0  0  0  0  0  0  0  0  0  0  0  0
    8.4100    0.7450    0.0000 C   0  0  2  0  0  0  0  0  0  0  0  0
   10.1990    0.9420    0.0000 C   0  0  0  0  0  0  0  0  0  0  0  0
   10.8040    2.3200    0.0000 C   0  0  0  0  0  0  0  0  0  0  0  0
    9.9200    3.5220    0.0000 O   0  0  0  0  0  0  0  0  0  0  0  0
   12.2950    2.4850    0.0000 N   0  0  0  0  0  0  0  0  0  0  0  0
    7.8090   -0.6210    0.0000 N   0  0  0  0  0  0  0  0  0  0  0  0
    8.7000   -1.8340    0.0000 C   0  0  0  0  0  0  0  0  0  0  0  0
   10.1910   -1.6700    0.0000 O   0  0  0  0  0  0  0  0  0  0  0  0
    8.0990   -3.1990    0.0000 C   0  0  1  0  0  0  0  0  0  0  0  0
    9.1680   -4.6540    0.0000 N   0  0  0  0  0  0  0  0  0  0  0  0
    8.5690   -6.0350    0.0000 C   0  0  0  0  0  0  0  0  0  0  0  0
    7.6750   -6.1380    0.0000 O   0  0  0  0  0  0  0  0  0  0  0  0
    9.4580   -7.2330    0.0000 C   0  0  1  0  0  0  0  0  0  0  0  0
   10.9480   -7.0610    0.0000 N   0  0  0  0  0  0  0  0  0  0  0  0
    8.8590   -8.6130    0.0000 C   0  0  0  0  0  0  0  0  0  0  0  0
    9.7480   -9.8110    0.0000 C   0  0  0  0  0  0  0  0  0  0  0  0
    9.1490  -11.1920    0.0000 C   0  0  0  0  0  0  0  0  0  0  0  0
    7.6590  -11.3630    0.0000 O   0  0  0  0  0  0  0  0  0  0  0  0
   10.0420  -12.3970    0.0000 O   0  0  0  0  0  0  0  0  0  0  0  0
    6.6080   -3.3630    0.0000 C   0  0  0  0  0  0  0  0  0  0  0  0
    6.0020   -4.7410    0.0000 C   0  0  0  0  0  0  0  0  0  0  0  0
    5.7240   -2.1610    0.0000 C   0  0  0  0  0  0  0  0  0  0  0  0
    5.1010    4.8290    0.0000 C   0  0  1  0  0  0  0  0  0  0  0  0
    6.5920    4.9870    0.0000 O   0  0  0  0  0  0  0  0  0  0  0  0
    4.2180    6.0420    0.0000 C   0  0  1  0  0  0  0  0  0  0  0  0
    4.6830    7.4820    0.0000 C   0  0  1  0  0  0  0  0  0  0  0  0
    3.4680    8.3520    0.0000 C   0  0  0  0  0  0  0  0  0  0  0  0
    2.2530    7.4820    0.0000 C   0  0  0  0  0  0  0  0  0  0  0  0
    2.7180    6.0420    0.0000 C   0  0  0  0  0  0  0  0  0  0  0  0
    6.1080    7.9510    0.0000 C   0  0  0  0  0  0  0  0  0  0  0  0
    7.2310    6.9500    0.0000 O   0  0  0  0  0  0  0  0  0  0  0  0
    6.4120    9.4120    0.0000 N   0  0  0  0  0  0  0  0  0  0  0  0
    7.8420    9.8810    0.0000 C   0  0  1  0  0  0  0  0  0  0  0  0
    8.9600    8.8810    0.0000 C   0  0  0  0  0  0  0  0  0  0  0  0
    8.1470   11.3420    0.0000 C   0  0  0  0  0  0  0  0  0  0  0  0
    9.5770   11.8110    0.0000 O   0  0  0  0  0  0  0  0  0  0  0  0
    7.0290   12.3420    0.0000 O   0  0  0  0  0  0  0  0  0  0  0  0
    0.8000    2.6690    0.0000 H   0  0  0  0  0  0  0  0  0  0  0  0
    0.9900    0.8800    0.0000 H   0  0  0  0  0  0  0  0  0  0  0  0
    0.0000    1.6790    0.0000 H   0  0  0  0  0  0  0  0  0  0  0  0
    2.0270    1.1110    0.0000 H   0  0  0  0  0  0  0  0  0  0  0  0
    2.5490    0.1920    0.0000 H   0  0  0  0  0  0  0  0  0  0  0  0
    4.0030    1.2530    0.0000 H   0  0  0  0  0  0  0  0  0  0  0  0
    3.8060   -0.0050    0.0000 H   0  0  0  0  0  0  0  0  0  0  0  0
    3.0560    4.1970    0.0000 H   0  0  0  0  0  0  0  0  0  0  0  0
    2.1210    3.5140    0.0000 H   0  0  0  0  0  0  0  0  0  0  0  0
    3.9620    4.1860    0.0000 H   0  0  0  0  0  0  0  0  0  0  0  0
    5.1810    1.1860    0.0000 H   0  0  0  0  0  0  0  0  0  0  0  0
    8.7720    1.5690    0.0000 H   0  0  0  0  0  0  0  0  0  0  0  0
   11.0730    0.7290    0.0000 H   0  0  0  0  0  0  0  0  0  0  0  0
   10.1410    0.0440    0.0000 H   0  0  0  0  0  0  0  0  0  0  0  0
   12.6570    3.3090    0.0000 H   0  0  0  0  0  0  0  0  0  0  0  0
   12.8280    1.7600    0.0000 H   0  0  0  0  0  0  0  0  0  0  0  0
    6.9140   -0.7190    0.0000 H   0  0  0  0  0  0  0  0  0  0  0  0
    7.5670   -2.4740    0.0000 H   0  0  0  0  0  0  0  0  0  0  0  0
   10.0620   -4.5530    0.0000 H   0  0  0  0  0  0  0  0  0  0  0  0
    9.8160   -6.4070    0.0000 H   0  0  0  0  0  0  0  0  0  0  0  0
   11.4850   -7.7840    0.0000 H   0  0  0  0  0  0  0  0  0  0  0  0
   11.3060   -6.2350    0.0000 H   0  0  0  0  0  0  0  0  0  0  0  0
    8.1080   -8.1170    0.0000 H   0  0  0  0  0  0  0  0  0  0  0  0
    8.2400   -9.2670    0.0000 H   0  0  0  0  0  0  0  0  0  0  0  0
   10.4990  -10.3070    0.0000 H   0  0  0  0  0  0  0  0  0  0  0  0
   10.3670   -9.1580    0.0000 H   0  0  0  0  0  0  0  0  0  0  0  0
    9.6840  -13.2230    0.0000 H   0  0  0  0  0  0  0  0  0  0  0  0
    7.1400   -4.0890    0.0000 H   0  0  0  0  0  0  0  0  0  0  0  0
    5.1780   -4.3790    0.0000 H   0  0  0  0  0  0  0  0  0  0  0  0
    6.8260   -5.1040    0.0000 H   0  0  0  0  0  0  0  0  0  0  0  0
    5.6390   -5.5650    0.0000 H   0  0  0  0  0  0  0  0  0  0  0  0
    6.4500   -1.6280    0.0000 H   0  0  0  0  0  0  0  0  0  0  0  0
    4.9990   -2.6940    0.0000 H   0  0  0  0  0  0  0  0  0  0  0  0
    5.1920   -1.4360    0.0000 H   0  0  0  0  0  0  0  0  0  0  0  0
    4.2060    4.7340    0.0000 H   0  0  0  0  0  0  0  0  0  0  0  0
    6.9580    5.8100    0.0000 H   0  0  0  0  0  0  0  0  0  0  0  0
    5.1070    6.1840    0.0000 H   0  0  0  0  0  0  0  0  0  0  0  0
    5.3210    6.8470    0.0000 H   0  0  0  0  0  0  0  0  0  0  0  0
    2.8670    9.0220    0.0000 H   0  0  0  0  0  0  0  0  0  0  0  0
    4.0690    9.0220    0.0000 H   0  0  0  0  0  0  0  0  0  0  0  0
    1.4290    7.1180    0.0000 H   0  0  0  0  0  0  0  0  0  0  0  0
    1.8070    8.2630    0.0000 H   0  0  0  0  0  0  0  0  0  0  0  0
    2.8110    5.1470    0.0000 H   0  0  0  0  0  0  0  0  0  0  0  0
    1.8370    5.8560    0.0000 H   0  0  0  0  0  0  0  0  0  0  0  0
    5.7410   10.0120    0.0000 H   0  0  0  0  0  0  0  0  0  0  0  0
    7.6580    9.0000    0.0000 H   0  0  0  0  0  0  0  0  0  0  0  0
    8.3600    8.2100    0.0000 H   0  0  0  0  0  0  0  0  0  0  0  0
    9.5600    9.5520    0.0000 H   0  0  0  0  0  0  0  0  0  0  0  0
    9.6310    8.2810    0.0000 H   0  0  0  0  0  0  0  0  0  0  0  0
    7.2130   13.2230    0.0000 H   0  0  0  0  0  0  0  0  0  0  0  0
  1 46  1  0  0  0  0
  1 47  1  0  0  0  0
  1 48  1  0  0  0  0
  1  2  1  0  0  0  0
  2 49  1  0  0  0  0
  2  3  1  0  0  0  0
  3 50  1  0  0  0  0
  3 51  1  0  0  0  0
  3 52  1  0  0  0  0
  2  4  1  0  0  0  0
  4 53  1  0  0  0  0
  4 54  1  0  0  0  0
  4  5  1  0  0  0  0
  5 55  1  0  0  0  0
  5  6  1  0  0  0  0
  6 56  1  0  0  0  0
  6  7  1  0  0  0  0
  7  8  2  0  0  0  0
  7  9  1  0  0  0  0
  9 57  1  0  0  0  0
  9 10  1  0  0  0  0
 10 58  1  0  0  0  0
 10 59  1  0  0  0  0
 10 11  1  0  0  0  0
 11 12  2  0  0  0  0
 11 13  1  0  0  0  0
 13 60  1  0  0  0  0
 13 61  1  0  0  0  0
  9 14  1  0  0  0  0
 14 62  1  0  0  0  0
 14 15  1  0  0  0  0
 15 16  2  0  0  0  0
 15 17  1  0  0  0  0
 17 63  1  0  0  0  0
 17 18  1  0  0  0  0
 18 64  1  0  0  0  0
 18 19  1  0  0  0  0
 19 20  2  0  0  0  0
 19 21  1  0  0  0  0
 21 65  1  0  0  0  0
 21 22  1  0  0  0  0
 22 66  1  0  0  0  0
 22 67  1  0  0  0  0
 21 23  1  0  0  0  0
 23 68  1  0  0  0  0
 23 69  1  0  0  0  0
 23 24  1  0  0  0  0
 24 70  1  0  0  0  0
 24 71  1  0  0  0  0
 24 25  1  0  0  0  0
 25 26  2  0  0  0  0
 25 27  1  0  0  0  0
 27 72  1  0  0  0  0
 17 28  1  0  0  0  0
 28 73  1  0  0  0  0
 28 29  1  0  0  0  0
 29 74  1  0  0  0  0
 29 75  1  0  0  0  0
 29 76  1  0  0  0  0
 28 30  1  0  0  0  0
 30 77  1  0  0  0  0
 30 78  1  0  0  0  0
 30 79  1  0  0  0  0
  5 31  1  0  0  0  0
 31 80  1  0  0  0  0
 31 32  1  0  0  0  0
 32 81  1  0  0  0  0
 31 33  1  0  0  0  0
 33 82  1  0  0  0  0
 33 34  1  0  0  0  0
 34 83  1  0  0  0  0
 34 35  1  0  0  0  0
 35 84  1  0  0  0  0
 35 85  1  0  0  0  0
 35 36  1  0  0  0  0
 36 86  1  0  0  0  0
 36 87  1  0  0  0  0
 36 37  1  0  0  0  0
 37 33  1  0  0  0  0
 37 88  1  0  0  0  0
 37 89  1  0  0  0  0
 34 38  1  0  0  0  0
 38 39  2  0  0  0  0
 38 40  1  0  0  0  0
 40 90  1  0  0  0  0
 40 41  1  0  0  0  0
 41 91  1  0  0  0  0
 41 42  1  0  0  0  0
 42 92  1  0  0  0  0
 42 93  1  0  0  0  0
 42 94  1  0  0  0  0
 41 43  1  0  0  0  0
 43 44  2  0  0  0  0
 43 45  1  0  0  0  0
 45 95  1  0  0  0  0
M  END
>  <LOGBIO>
7.4100

>  <PRED_LOGBIO>
7.3000

>  <XV_RES>
0.0000

>  <WHL_TMPL>

$$$$
Unnamed
  -MTS-   01071500223D 0   0.00000     0.00000     0

 72 75  0  0  1  0  0  0  0  0999 V2000
    8.9990    0.8200   -1.7840 C   0  0  0  0  0  0  0  0  0  0  0  0
    7.7580   -0.0680   -1.7650 C   0  0  0  0  0  0  0  0  0  0  0  0
    6.5930    0.6700   -2.4230 C   0  0  0  0  0  0  0  0  0  0  0  0
    5.3900   -0.1730   -2.3780 N   0  0  0  0  0  0  0  0  0  0  0  0
    4.3840   -0.1190   -1.3080 C   0  0  0  0  0  0  0  0  0  0  0  0
    3.4870   -1.3580   -1.4860 C   0  0  0  0  0  0  0  0  0  0  0  0
    3.7810   -1.7620   -2.9430 C   0  0  0  0  0  0  0  0  0  0  0  0
    5.0790   -1.0800   -3.3010 C   0  0  0  0  0  0  0  0  0  0  0  0
    5.7520   -1.3260   -4.3000 O   0  0  0  0  0  0  0  0  0  0  0  0
    2.0270   -1.0420   -1.2650 C   0  0  0  0  0  0  0  0  0  0  0  0
    1.3500   -0.5850   -2.1850 O   0  0  0  0  0  0  0  0  0  0  0  0
    1.4720   -1.2580   -0.0760 N   0  0  0  0  0  0  0  0  0  0  0  0
    0.0340   -1.0230    0.1180 C   0  0  1  0  0  0  0  0  0  0  0  0
   -0.1700    0.2840    0.8840 C   0  0  0  0  0  0  0  0  0  0  0  0
    0.3910    1.4310    0.0790 C   0  0  0  0  0  0  0  0  0  0  0  0
   -0.3980    2.0540   -0.8960 C   0  0  0  0  0  0  0  0  0  0  0  0
    0.1230    3.1180   -1.6430 C   0  0  0  0  0  0  0  0  0  0  0  0
   -0.6380    3.7190   -2.5820 F   0  0  0  0  0  0  0  0  0  0  0  0
    1.4320    3.5600   -1.4140 C   0  0  0  0  0  0  0  0  0  0  0  0
    2.2200    2.9370   -0.4390 C   0  0  0  0  0  0  0  0  0  0  0  0
    3.4820    3.3620   -0.2190 F   0  0  0  0  0  0  0  0  0  0  0  0
    1.7000    1.8730    0.3070 C   0  0  0  0  0  0  0  0  0  0  0  0
   -0.5670   -2.1790    0.9160 C   0  0  2  0  0  0  0  0  0  0  0  0
   -0.4130   -1.9250    2.3140 O   0  0  0  0  0  0  0  0  0  0  0  0
   -2.0530   -2.3090    0.5820 C   0  0  2  0  0  0  0  0  0  0  0  0
   -2.2150   -2.9800   -0.7150 N   0  0  0  0  0  0  0  0  0  0  0  0
   -3.6250   -3.3110   -0.9640 C   0  0  0  0  0  0  0  0  0  0  0  0
   -4.1390   -4.2770    0.1190 C   0  0  0  0  0  0  0  0  0  0  0  0
   -3.7240   -3.9020    1.4780 N   0  0  0  0  0  0  0  0  0  0  0  0
   -4.3880   -4.5440    2.6220 C   0  0  0  0  0  0  0  0  0  0  0  0
   -5.5970   -3.7330    3.0230 C   0  0  0  0  0  0  0  0  0  0  0  0
   -6.8560   -4.0450    2.4950 C   0  0  0  0  0  0  0  0  0  0  0  0
   -7.9760   -3.2930    2.8670 C   0  0  0  0  0  0  0  0  0  0  0  0
   -7.8390   -2.2290    3.7660 C   0  0  0  0  0  0  0  0  0  0  0  0
   -6.5800   -1.9160    4.2930 C   0  0  0  0  0  0  0  0  0  0  0  0
   -5.4590   -2.6680    3.9220 C   0  0  0  0  0  0  0  0  0  0  0  0
   -2.7720   -3.0040    1.7140 C   0  0  0  0  0  0  0  0  0  0  0  0
   -2.4710   -2.7340    2.8760 O   0  0  0  0  0  0  0  0  0  0  0  0
    9.8350    0.2850   -1.3380 H   0  0  0  0  0  0  0  0  0  0  0  0
    8.8040    1.7270   -1.2160 H   0  0  0  0  0  0  0  0  0  0  0  0
    9.2430    1.0810   -2.8120 H   0  0  0  0  0  0  0  0  0  0  0  0
    7.9610   -0.9860   -2.3130 H   0  0  0  0  0  0  0  0  0  0  0  0
    7.5000   -0.3090   -0.7360 H   0  0  0  0  0  0  0  0  0  0  0  0
    6.4050    1.5990   -1.8890 H   0  0  0  0  0  0  0  0  0  0  0  0
    6.8430    0.8920   -3.4590 H   0  0  0  0  0  0  0  0  0  0  0  0
    3.7830    0.7810   -1.4240 H   0  0  0  0  0  0  0  0  0  0  0  0
    4.8810   -0.1700   -0.3420 H   0  0  0  0  0  0  0  0  0  0  0  0
    3.7340   -2.1490   -0.7810 H   0  0  0  0  0  0  0  0  0  0  0  0
    2.9890   -1.3870   -3.5870 H   0  0  0  0  0  0  0  0  0  0  0  0
    3.9160   -2.8410   -2.9960 H   0  0  0  0  0  0  0  0  0  0  0  0
    2.0390   -1.5830    0.6940 H   0  0  0  0  0  0  0  0  0  0  0  0
   -0.4560   -0.9570   -0.8500 H   0  0  0  0  0  0  0  0  0  0  0  0
    0.3430    0.2270    1.8410 H   0  0  0  0  0  0  0  0  0  0  0  0
   -1.2330    0.4440    1.0510 H   0  0  0  0  0  0  0  0  0  0  0  0
   -1.4070    1.7140   -1.0720 H   0  0  0  0  0  0  0  0  0  0  0  0
    1.8330    4.3800   -1.9900 H   0  0  0  0  0  0  0  0  0  0  0  0
    2.3080    1.3920    1.0590 H   0  0  0  0  0  0  0  0  0  0  0  0
   -0.0560   -3.1040    0.6570 H   0  0  0  0  0  0  0  0  0  0  0  0
   -0.6140   -2.7180    2.8360 H   0  0  0  0  0  0  0  0  0  0  0  0
   -2.3920   -1.2780    0.5080 H   0  0  0  0  0  0  0  0  0  0  0  0
   -1.8760   -2.3770   -1.4510 H   0  0  0  0  0  0  0  0  0  0  0  0
   -4.2200   -2.4000   -0.9500 H   0  0  0  0  0  0  0  0  0  0  0  0
   -3.7210   -3.7790   -1.9420 H   0  0  0  0  0  0  0  0  0  0  0  0
   -3.7870   -5.2830   -0.1000 H   0  0  0  0  0  0  0  0  0  0  0  0
   -5.2260   -4.3230    0.0740 H   0  0  0  0  0  0  0  0  0  0  0  0
   -3.6950   -4.6000    3.4590 H   0  0  0  0  0  0  0  0  0  0  0  0
   -4.7010   -5.5480    2.3420 H   0  0  0  0  0  0  0  0  0  0  0  0
   -6.9620   -4.8660    1.8020 H   0  0  0  0  0  0  0  0  0  0  0  0
   -8.9470   -3.5340    2.4600 H   0  0  0  0  0  0  0  0  0  0  0  0
   -8.7030   -1.6490    4.0530 H   0  0  0  0  0  0  0  0  0  0  0  0
   -6.4740   -1.0950    4.9870 H   0  0  0  0  0  0  0  0  0  0  0  0
   -4.4880   -2.4280    4.3290 H   0  0  0  0  0  0  0  0  0  0  0  0
  1 39  1  0  0  0  0
  1 40  1  0  0  0  0
  1 41  1  0  0  0  0
  1  2  1  0  0  0  0
  2 42  1  0  0  0  0
  2 43  1  0  0  0  0
  2  3  1  0  0  0  0
  3 44  1  0  0  0  0
  3 45  1  0  0  0  0
  3  4  1  0  0  0  0
  4  5  1  0  0  0  0
  5 46  1  0  0  0  0
  5 47  1  0  0  0  0
  5  6  1  0  0  0  0
  6 48  1  0  0  0  0
  6  7  1  0  0  0  0
  7 49  1  0  0  0  0
  7 50  1  0  0  0  0
  7  8  1  0  0  0  0
  8  4  1  0  0  0  0
  8  9  2  0  0  0  0
  6 10  1  0  0  0  0
 10 11  2  0  0  0  0
 10 12  1  0  0  0  0
 12 51  1  0  0  0  0
 12 13  1  0  0  0  0
 13 52  1  0  0  0  0
 13 14  1  0  0  0  0
 14 53  1  0  0  0  0
 14 54  1  0  0  0  0
 14 15  1  0  0  0  0
 15 16  2  0  0  0  0
 16 55  1  0  0  0  0
 16 17  1  0  0  0  0
 17 18  1  0  0  0  0
 17 19  2  0  0  0  0
 19 56  1  0  0  0  0
 19 20  1  0  0  0  0
 20 21  1  0  0  0  0
 20 22  2  0  0  0  0
 22 15  1  0  0  0  0
 22 57  1  0  0  0  0
 13 23  1  0  0  0  0
 23 58  1  0  0  0  0
 23 24  1  0  0  0  0
 24 59  1  0  0  0  0
 23 25  1  0  0  0  0
 25 60  1  0  0  0  0
 25 26  1  0  0  0  0
 26 61  1  0  0  0  0
 26 27  1  0  0  0  0
 27 62  1  0  0  0  0
 27 63  1  0  0  0  0
 27 28  1  0  0  0  0
 28 64  1  0  0  0  0
 28 65  1  0  0  0  0
 28 29  1  0  0  0  0
 29 30  1  0  0  0  0
 30 66  1  0  0  0  0
 30 67  1  0  0  0  0
 30 31  1  0  0  0  0
 31 32  2  0  0  0  0
 32 68  1  0  0  0  0
 32 33  1  0  0  0  0
 33 69  1  0  0  0  0
 33 34  2  0  0  0  0
 34 70  1  0  0  0  0
 34 35  1  0  0  0  0
 35 71  1  0  0  0  0
 35 36  2  0  0  0  0
 36 31  1  0  0  0  0
 36 72  1  0  0  0  0
 29 37  1  0  0  0  0
 37 25  1  0  0  0  0
 37 38  2  0  0  0  0
M  END
>  <LOGBIO>
6.2900

>  <PRED_LOGBIO>
6.8200

>  <XV_RES>
0.0000

>  <WHL_TMPL>

$$$$
Unnamed
  -MTS-   01071500223D 0   0.00000     0.00000     0

 77 81  0  0  1  0  0  0  0  0999 V2000
    4.3800   -2.5620   -5.2990 C   0  0  0  0  0  0  0  0  0  0  0  0
    4.3190   -2.8630   -3.8040 C   0  0  0  0  0  0  0  0  0  0  0  0
    4.7940   -1.6580   -3.0280 C   0  0  0  0  0  0  0  0  0  0  0  0
    6.0240   -1.4490   -2.5380 C   0  0  0  0  0  0  0  0  0  0  0  0
    6.0800   -0.2920   -1.9210 N   0  0  0  0  0  0  0  0  0  0  0  0
    7.2840    0.1610   -1.2220 C   0  0  0  0  0  0  0  0  0  0  0  0
    8.0520    1.1730   -2.0920 C   0  0  0  0  0  0  0  0  0  0  0  0
    7.9000    2.6160   -1.5770 C   0  0  0  0  0  0  0  0  0  0  0  0
    6.2680    3.2900   -1.9740 S   0  0  0  0  0  0  0  0  0  0  0  0
    6.3050    4.6800   -1.6380 O   0  0  0  0  0  0  0  0  0  0  0  0
    5.9350    2.9280   -3.3160 O   0  0  0  0  0  0  0  0  0  0  0  0
    5.2130    2.5870   -0.9360 N   0  0  0  0  0  0  0  0  0  0  0  0
    4.4110    1.5870   -1.5330 C   0  0  0  0  0  0  0  0  0  0  0  0
    3.0500    1.8700   -1.6970 C   0  0  0  0  0  0  0  0  0  0  0  0
    2.1330    1.0390   -2.3510 C   0  0  0  0  0  0  0  0  0  0  0  0
    2.6300   -0.1620   -2.8690 C   0  0  0  0  0  0  0  0  0  0  0  0
    3.9760   -0.4820   -2.6540 C   0  0  0  0  0  0  0  0  0  0  0  0
    4.8810    0.3460   -1.9800 C   0  0  0  0  0  0  0  0  0  0  0  0
    0.7370    1.5280   -2.4060 C   0  0  0  0  0  0  0  0  0  0  0  0
    0.4400    2.6030   -1.8860 O   0  0  0  0  0  0  0  0  0  0  0  0
   -0.1970    0.8060   -3.0190 N   0  0  0  0  0  0  0  0  0  0  0  0
   -1.5780    1.3030   -3.0950 C   0  0  1  0  0  0  0  0  0  0  0  0
   -1.5890    2.6770   -3.7650 C   0  0  0  0  0  0  0  0  0  0  0  0
   -2.9860    2.9940   -4.2410 C   0  0  0  0  0  0  0  0  0  0  0  0
   -3.4600    2.4330   -5.4330 C   0  0  0  0  0  0  0  0  0  0  0  0
   -4.7530    2.7180   -5.8890 C   0  0  0  0  0  0  0  0  0  0  0  0
   -5.5820    3.5750   -5.1540 C   0  0  0  0  0  0  0  0  0  0  0  0
   -5.1110    4.1450   -3.9710 C   0  0  0  0  0  0  0  0  0  0  0  0
   -3.8170    3.8580   -3.5190 C   0  0  0  0  0  0  0  0  0  0  0  0
   -2.1570    1.4190   -1.6860 C   0  0  2  0  0  0  0  0  0  0  0  0
   -3.5500    1.7280   -1.7660 O   0  0  0  0  0  0  0  0  0  0  0  0
   -1.9700    0.0940   -0.9480 C   0  0  0  0  0  0  0  0  0  0  0  0
   -0.5330   -0.1180   -0.6720 N   0  0  0  0  0  0  0  0  0  0  0  0
   -0.1380   -1.3260   -0.0480 C   0  0  0  0  0  0  0  0  0  0  0  0
    0.2090   -2.4280   -0.8380 C   0  0  0  0  0  0  0  0  0  0  0  0
    0.6030   -3.6250   -0.2270 C   0  0  0  0  0  0  0  0  0  0  0  0
    0.6570   -3.7470    1.1660 C   0  0  0  0  0  0  0  0  0  0  0  0
    1.0560   -4.9550    1.6740 O   0  0  0  0  0  0  0  0  0  0  0  0
    1.1170   -5.0990    3.0950 C   0  0  0  0  0  0  0  0  0  0  0  0
    0.3040   -2.6380    1.9540 C   0  0  0  0  0  0  0  0  0  0  0  0
   -0.0920   -1.4400    1.3460 C   0  0  0  0  0  0  0  0  0  0  0  0
    4.0380   -3.4300   -5.8590 H   0  0  0  0  0  0  0  0  0  0  0  0
    5.4040   -2.3290   -5.5810 H   0  0  0  0  0  0  0  0  0  0  0  0
    3.7400   -1.7110   -5.5240 H   0  0  0  0  0  0  0  0  0  0  0  0
    3.2940   -3.0960   -3.5230 H   0  0  0  0  0  0  0  0  0  0  0  0
    4.9590   -3.7140   -3.5800 H   0  0  0  0  0  0  0  0  0  0  0  0
    6.8380   -2.1500   -2.6470 H   0  0  0  0  0  0  0  0  0  0  0  0
    7.0030    0.5300   -0.2380 H   0  0  0  0  0  0  0  0  0  0  0  0
    7.8940   -0.7220   -1.0470 H   0  0  0  0  0  0  0  0  0  0  0  0
    7.7310    1.0750   -3.1270 H   0  0  0  0  0  0  0  0  0  0  0  0
    9.1070    0.9110   -2.0510 H   0  0  0  0  0  0  0  0  0  0  0  0
    8.1040    2.6920   -0.5110 H   0  0  0  0  0  0  0  0  0  0  0  0
    8.6270    3.2350   -2.0990 H   0  0  0  0  0  0  0  0  0  0  0  0
    5.6520    2.2750    0.0000 H   0  0  0  0  0  0  0  0  0  0  0  0
    2.7230    2.8110   -1.2800 H   0  0  0  0  0  0  0  0  0  0  0  0
    2.0410   -0.8760   -3.4250 H   0  0  0  0  0  0  0  0  0  0  0  0
    0.0430   -0.0840   -3.4320 H   0  0  0  0  0  0  0  0  0  0  0  0
   -2.1810    0.6110   -3.6790 H   0  0  0  0  0  0  0  0  0  0  0  0
   -0.9090    2.6710   -4.6140 H   0  0  0  0  0  0  0  0  0  0  0  0
   -1.2700    3.4320   -3.0500 H   0  0  0  0  0  0  0  0  0  0  0  0
   -2.8310    1.7720   -6.0100 H   0  0  0  0  0  0  0  0  0  0  0  0
   -5.1110    2.2780   -6.8080 H   0  0  0  0  0  0  0  0  0  0  0  0
   -6.5800    3.7940   -5.5040 H   0  0  0  0  0  0  0  0  0  0  0  0
   -5.7450    4.8110   -3.4050 H   0  0  0  0  0  0  0  0  0  0  0  0
   -3.4710    4.3150   -2.6040 H   0  0  0  0  0  0  0  0  0  0  0  0
   -1.6400    2.2110   -1.1460 H   0  0  0  0  0  0  0  0  0  0  0  0
   -3.9390    1.8170   -0.8820 H   0  0  0  0  0  0  0  0  0  0  0  0
   -2.3460   -0.7200   -1.5650 H   0  0  0  0  0  0  0  0  0  0  0  0
   -2.5200    0.1210   -0.0090 H   0  0  0  0  0  0  0  0  0  0  0  0
   -0.1280    0.7130   -0.1070 H   0  0  0  0  0  0  0  0  0  0  0  0
    0.1710   -2.3520   -1.9150 H   0  0  0  0  0  0  0  0  0  0  0  0
    0.8710   -4.4710   -0.8430 H   0  0  0  0  0  0  0  0  0  0  0  0
    1.4480   -6.1050    3.3440 H   0  0  0  0  0  0  0  0  0  0  0  0
    1.8200   -4.3750    3.5030 H   0  0  0  0  0  0  0  0  0  0  0  0
    0.1310   -4.9250    3.5210 H   0  0  0  0  0  0  0  0  0  0  0  0
    0.3160   -2.6540    3.0340 H   0  0  0  0  0  0  0  0  0  0  0  0
   -0.3670   -0.5980    1.9650 H   0  0  0  0  0  0  0  0  0  0  0  0
  1 42  1  0  0  0  0
  1 43  1  0  0  0  0
  1 44  1  0  0  0  0
  1  2  1  0  0  0  0
  2 45  1  0  0  0  0
  2 46  1  0  0  0  0
  2  3  1  0  0  0  0
  3  4  2  0  0  0  0
  4 47  1  0  0  0  0
  4  5  1  0  0  0  0
  5  6  1  0  0  0  0
  6 48  1  0  0  0  0
  6 49  1  0  0  0  0
  6  7  1  0  0  0  0
  7 50  1  0  0  0  0
  7 51  1  0  0  0  0
  7  8  1  0  0  0  0
  8 52  1  0  0  0  0
  8 53  1  0  0  0  0
  8  9  1  0  0  0  0
  9 10  2  0  0  0  0
  9 11  2  0  0  0  0
  9 12  1  0  0  0  0
 12 54  1  0  0  0  0
 12 13  1  0  0  0  0
 13 14  2  0  0  0  0
 14 55  1  0  0  0  0
 14 15  1  0  0  0  0
 15 16  2  0  0  0  0
 16 56  1  0  0  0  0
 16 17  1  0  0  0  0
 17  3  1  0  0  0  0
 17 18  2  0  0  0  0
 18  5  1  0  0  0  0
 18 13  1  0  0  0  0
 15 19  1  0  0  0  0
 19 20  2  0  0  0  0
 19 21  1  0  0  0  0
 21 57  1  0  0  0  0
 21 22  1  0  0  0  0
 22 58  1  0  0  0  0
 22 23  1  0  0  0  0
 23 59  1  0  0  0  0
 23 60  1  0  0  0  0
 23 24  1  0  0  0  0
 24 25  2  0  0  0  0
 25 61  1  0  0  0  0
 25 26  1  0  0  0  0
 26 62  1  0  0  0  0
 26 27  2  0  0  0  0
 27 63  1  0  0  0  0
 27 28  1  0  0  0  0
 28 64  1  0  0  0  0
 28 29  2  0  0  0  0
 29 24  1  0  0  0  0
 29 65  1  0  0  0  0
 22 30  1  0  0  0  0
 30 66  1  0  0  0  0
 30 31  1  0  0  0  0
 31 67  1  0  0  0  0
 30 32  1  0  0  0  0
 32 68  1  0  0  0  0
 32 69  1  0  0  0  0
 32 33  1  0  0  0  0
 33 70  1  0  0  0  0
 33 34  1  0  0  0  0
 34 35  2  0  0  0  0
 35 71  1  0  0  0  0
 35 36  1  0  0  0  0
 36 72  1  0  0  0  0
 36 37  2  0  0  0  0
 37 38  1  0  0  0  0
 38 39  1  0  0  0  0
 39 73  1  0  0  0  0
 39 74  1  0  0  0  0
 39 75  1  0  0  0  0
 37 40  1  0  0  0  0
 40 76  1  0  0  0  0
 40 41  2  0  0  0  0
 41 34  1  0  0  0  0
 41 77  1  0  0  0  0
M  END
>  <LOGBIO>
7.5500

>  <PRED_LOGBIO>
6.6900

>  <XV_RES>
0.0000

>  <WHL_TMPL>

$$$$
Unnamed
  -MTS-   01071500223D 0   0.00000     0.00000     0

 85 89  0  0  1  0  0  0  0  0999 V2000
    8.2140    6.3110   -0.0780 C   0  0  0  0  0  0  0  0  0  0  0  0
    6.8760    5.6350   -0.3620 C   0  0  0  0  0  0  0  0  0  0  0  0
    6.0390    5.6050    0.9160 C   0  0  0  0  0  0  0  0  0  0  0  0
    4.7170    4.8900    0.6420 C   0  0  0  0  0  0  0  0  0  0  0  0
    3.8610    4.8980    1.9080 C   0  0  0  0  0  0  0  0  0  0  0  0
    2.6070    4.1740    1.6570 N   0  0  0  0  0  0  0  0  0  0  0  0
    2.4150    2.7410    1.9220 C   0  0  0  0  0  0  0  0  0  0  0  0
    0.9010    2.4750    1.8200 C   0  0  2  0  0  0  0  0  0  0  0  0
    0.4110    3.7050    1.0340 C   0  0  2  0  0  0  0  0  0  0  0  0
   -0.8790    4.2390    1.6560 C   0  0  0  0  0  0  0  0  0  0  0  0
   -2.1750    3.6450    1.2230 C   0  0  0  0  0  0  0  0  0  0  0  0
   -1.8090    5.0250    0.7980 C   0  0  0  0  0  0  0  0  0  0  0  0
    1.5070    4.7350    1.1620 C   0  0  0  0  0  0  0  0  0  0  0  0
    1.3990    5.9210    0.8540 O   0  0  0  0  0  0  0  0  0  0  0  0
    0.5960    1.1810    1.1040 C   0  0  0  0  0  0  0  0  0  0  0  0
    1.0200    0.9930   -0.0350 O   0  0  0  0  0  0  0  0  0  0  0  0
   -0.1310    0.2440    1.7060 N   0  0  0  0  0  0  0  0  0  0  0  0
   -0.1840   -1.1160    1.1490 C   0  0  1  0  0  0  0  0  0  0  0  0
    1.2310   -1.5800    0.8050 C   0  0  0  0  0  0  0  0  0  0  0  0
    1.4220   -3.0020    1.2740 C   0  0  0  0  0  0  0  0  0  0  0  0
    1.2590   -4.0640    0.3760 C   0  0  0  0  0  0  0  0  0  0  0  0
    1.4360   -5.3830    0.8120 C   0  0  0  0  0  0  0  0  0  0  0  0
    1.2790   -6.4060   -0.0540 F   0  0  0  0  0  0  0  0  0  0  0  0
    1.7760   -5.6400    2.1450 C   0  0  0  0  0  0  0  0  0  0  0  0
    1.9390   -4.5780    3.0430 C   0  0  0  0  0  0  0  0  0  0  0  0
    2.2670   -4.8260    4.3290 F   0  0  0  0  0  0  0  0  0  0  0  0
    1.7620   -3.2600    2.6080 C   0  0  0  0  0  0  0  0  0  0  0  0
   -1.0420   -1.1160   -0.1150 C   0  0  2  0  0  0  0  0  0  0  0  0
   -0.6700   -2.2210   -0.9440 O   0  0  0  0  0  0  0  0  0  0  0  0
   -2.5150   -1.2410    0.2690 C   0  0  1  0  0  0  0  0  0  0  0  0
   -3.4440   -0.9550   -0.9260 C   0  0  0  0  0  0  0  0  0  0  0  0
   -4.7350   -0.4940   -0.2240 C   0  0  2  0  0  0  0  0  0  0  0  0
   -4.3560   -0.0350    1.1960 C   0  0  0  0  0  0  0  0  0  0  0  0
   -2.9030   -0.2420    1.2750 N   0  0  0  0  0  0  0  0  0  0  0  0
   -5.2890    0.6110   -0.9420 O   0  0  0  0  0  0  0  0  0  0  0  0
   -6.6360    0.3620   -1.3530 C   0  0  0  0  0  0  0  0  0  0  0  0
   -7.1520    1.5470   -2.1340 C   0  0  0  0  0  0  0  0  0  0  0  0
   -7.0220    1.5770   -3.5270 C   0  0  0  0  0  0  0  0  0  0  0  0
   -7.5000    2.6760   -4.2510 C   0  0  0  0  0  0  0  0  0  0  0  0
   -8.1080    3.7450   -3.5810 C   0  0  0  0  0  0  0  0  0  0  0  0
   -8.2380    3.7140   -2.1880 C   0  0  0  0  0  0  0  0  0  0  0  0
   -7.7600    2.6150   -1.4640 C   0  0  0  0  0  0  0  0  0  0  0  0
    8.7970    6.3600   -0.9950 H   0  0  0  0  0  0  0  0  0  0  0  0
    8.0390    7.3180    0.2950 H   0  0  0  0  0  0  0  0  0  0  0  0
    8.7590    5.7370    0.6680 H   0  0  0  0  0  0  0  0  0  0  0  0
    7.0490    4.6170   -0.7060 H   0  0  0  0  0  0  0  0  0  0  0  0
    6.3440    6.1920   -1.1310 H   0  0  0  0  0  0  0  0  0  0  0  0
    5.8390    6.6240    1.2420 H   0  0  0  0  0  0  0  0  0  0  0  0
    6.5840    5.0750    1.6940 H   0  0  0  0  0  0  0  0  0  0  0  0
    4.9150    3.8620    0.3460 H   0  0  0  0  0  0  0  0  0  0  0  0
    4.1860    5.4020   -0.1580 H   0  0  0  0  0  0  0  0  0  0  0  0
    3.6370    5.9260    2.1880 H   0  0  0  0  0  0  0  0  0  0  0  0
    4.4050    4.4130    2.7160 H   0  0  0  0  0  0  0  0  0  0  0  0
    2.9350    2.1610    1.1630 H   0  0  0  0  0  0  0  0  0  0  0  0
    2.7540    2.5120    2.9310 H   0  0  0  0  0  0  0  0  0  0  0  0
    0.4300    2.3970    2.7980 H   0  0  0  0  0  0  0  0  0  0  0  0
    0.2700    3.4430   -0.0130 H   0  0  0  0  0  0  0  0  0  0  0  0
   -0.7650    4.5300    2.6990 H   0  0  0  0  0  0  0  0  0  0  0  0
   -2.1410    2.8610    0.4690 H   0  0  0  0  0  0  0  0  0  0  0  0
   -2.9550    3.5410    1.9740 H   0  0  0  0  0  0  0  0  0  0  0  0
   -1.5280    5.1710   -0.2430 H   0  0  0  0  0  0  0  0  0  0  0  0
   -2.3430    5.8520    1.2620 H   0  0  0  0  0  0  0  0  0  0  0  0
   -0.6480    0.4660    2.5450 H   0  0  0  0  0  0  0  0  0  0  0  0
   -0.6190   -1.7910    1.8830 H   0  0  0  0  0  0  0  0  0  0  0  0
    1.9540   -0.9350    1.2980 H   0  0  0  0  0  0  0  0  0  0  0  0
    1.3760   -1.5310   -0.2720 H   0  0  0  0  0  0  0  0  0  0  0  0
    0.9970   -3.8660   -0.6520 H   0  0  0  0  0  0  0  0  0  0  0  0
    1.9130   -6.6570    2.4810 H   0  0  0  0  0  0  0  0  0  0  0  0
    1.8870   -2.4410    3.3010 H   0  0  0  0  0  0  0  0  0  0  0  0
   -0.8870   -0.1860   -0.6590 H   0  0  0  0  0  0  0  0  0  0  0  0
   -1.1770   -2.2210   -1.7700 H   0  0  0  0  0  0  0  0  0  0  0  0
   -2.6370   -2.2570    0.6410 H   0  0  0  0  0  0  0  0  0  0  0  0
   -3.0390   -0.1790   -1.5720 H   0  0  0  0  0  0  0  0  0  0  0  0
   -3.6100   -1.8470   -1.5270 H   0  0  0  0  0  0  0  0  0  0  0  0
   -5.4230   -1.3340   -0.1560 H   0  0  0  0  0  0  0  0  0  0  0  0
   -4.8780   -0.6210    1.9500 H   0  0  0  0  0  0  0  0  0  0  0  0
   -4.6130    1.0110    1.3520 H   0  0  0  0  0  0  0  0  0  0  0  0
   -2.6610   -0.5800    2.1960 H   0  0  0  0  0  0  0  0  0  0  0  0
   -7.2600    0.2060   -0.4760 H   0  0  0  0  0  0  0  0  0  0  0  0
   -6.6650   -0.5270   -1.9810 H   0  0  0  0  0  0  0  0  0  0  0  0
   -6.5520    0.7530   -4.0440 H   0  0  0  0  0  0  0  0  0  0  0  0
   -7.3990    2.7000   -5.3260 H   0  0  0  0  0  0  0  0  0  0  0  0
   -8.4770    4.5920   -4.1400 H   0  0  0  0  0  0  0  0  0  0  0  0
   -8.7070    4.5380   -1.6710 H   0  0  0  0  0  0  0  0  0  0  0  0
   -7.8600    2.5920   -0.3890 H   0  0  0  0  0  0  0  0  0  0  0  0
  1 43  1  0  0  0  0
  1 44  1  0  0  0  0
  1 45  1  0  0  0  0
  1  2  1  0  0  0  0
  2 46  1  0  0  0  0
  2 47  1  0  0  0  0
  2  3  1  0  0  0  0
  3 48  1  0  0  0  0
  3 49  1  0  0  0  0
  3  4  1  0  0  0  0
  4 50  1  0  0  0  0
  4 51  1  0  0  0  0
  4  5  1  0  0  0  0
  5 52  1  0  0  0  0
  5 53  1  0  0  0  0
  5  6  1  0  0  0  0
  6  7  1  0  0  0  0
  7 54  1  0  0  0  0
  7 55  1  0  0  0  0
  7  8  1  0  0  0  0
  8 56  1  0  0  0  0
  8  9  1  0  0  0  0
  9 57  1  0  0  0  0
  9 10  1  0  0  0  0
 10 58  1  0  0  0  0
 10 11  1  0  0  0  0
 11 59  1  0  0  0  0
 11 60  1  0  0  0  0
 11 12  1  0  0  0  0
 12 10  1  0  0  0  0
 12 61  1  0  0  0  0
 12 62  1  0  0  0  0
  9 13  1  0  0  0  0
 13  6  1  0  0  0  0
 13 14  2  0  0  0  0
  8 15  1  0  0  0  0
 15 16  2  0  0  0  0
 15 17  1  0  0  0  0
 17 63  1  0  0  0  0
 17 18  1  0  0  0  0
 18 64  1  0  0  0  0
 18 19  1  0  0  0  0
 19 65  1  0  0  0  0
 19 66  1  0  0  0  0
 19 20  1  0  0  0  0
 20 21  2  0  0  0  0
 21 67  1  0  0  0  0
 21 22  1  0  0  0  0
 22 23  1  0  0  0  0
 22 24  2  0  0  0  0
 24 68  1  0  0  0  0
 24 25  1  0  0  0  0
 25 26  1  0  0  0  0
 25 27  2  0  0  0  0
 27 20  1  0  0  0  0
 27 69  1  0  0  0  0
 18 28  1  0  0  0  0
 28 70  1  0  0  0  0
 28 29  1  0  0  0  0
 29 71  1  0  0  0  0
 28 30  1  0  0  0  0
 30 72  1  0  0  0  0
 30 31  1  0  0  0  0
 31 73  1  0  0  0  0
 31 74  1  0  0  0  0
 31 32  1  0  0  0  0
 32 75  1  0  0  0  0
 32 33  1  0  0  0  0
 33 76  1  0  0  0  0
 33 77  1  0  0  0  0
 33 34  1  0  0  0  0
 34 30  1  0  0  0  0
 34 78  1  0  0  0  0
 32 35  1  0  0  0  0
 35 36  1  0  0  0  0
 36 79  1  0  0  0  0
 36 80  1  0  0  0  0
 36 37  1  0  0  0  0
 37 38  2  0  0  0  0
 38 81  1  0  0  0  0
 38 39  1  0  0  0  0
 39 82  1  0  0  0  0
 39 40  2  0  0  0  0
 40 83  1  0  0  0  0
 40 41  1  0  0  0  0
 41 84  1  0  0  0  0
 41 42  2  0  0  0  0
 42 37  1  0  0  0  0
 42 85  1  0  0  0  0
M  END
>  <LOGBIO>
6.2400

>  <PRED_LOGBIO>
7.2700

>  <XV_RES>
0.0000

>  <WHL_TMPL>

$$$$
Unnamed
  -MTS-   01071500223D 0   0.00000     0.00000     0

 90 93  0  0  1  0  0  0  0  0999 V2000
    8.0230    2.8520   -4.5640 C   0  0  0  0  0  0  0  0  0  0  0  0
    7.2410    3.6450   -3.5200 C   0  0  0  0  0  0  0  0  0  0  0  0
    8.0200    4.9030   -3.1490 C   0  0  0  0  0  0  0  0  0  0  0  0
    5.8830    4.0380   -4.0940 C   0  0  0  0  0  0  0  0  0  0  0  0
    7.0380    2.7850   -2.2740 C   0  0  0  0  0  0  0  0  0  0  0  0
    6.2640    3.5690   -1.2420 C   0  0  0  0  0  0  0  0  0  0  0  0
    6.9360    4.3570   -0.2990 C   0  0  0  0  0  0  0  0  0  0  0  0
    6.2520    5.0540    0.6180 N   0  0  0  0  0  0  0  0  0  0  0  0
    4.9130    5.0270    0.6710 C   0  0  0  0  0  0  0  0  0  0  0  0
    4.3480    5.7880    1.6600 O   0  0  0  0  0  0  0  0  0  0  0  0
    3.0610    5.3290    2.0840 C   0  0  0  0  0  0  0  0  0  0  0  0
    2.4670    6.1090    3.2710 C   0  0  0  0  0  0  0  0  0  0  0  0
    2.2770    4.7840    4.0330 C   0  0  0  0  0  0  0  0  0  0  0  0
    3.0920    4.0560    2.9480 C   0  0  0  0  0  0  0  0  0  0  0  0
    2.0950    5.2230    0.8890 C   0  0  0  0  0  0  0  0  0  0  0  0
    2.6760    4.2510   -0.1550 C   0  0  2  0  0  0  0  0  0  0  0  0
    2.1060    4.5530   -1.4760 N   0  0  0  0  0  0  0  0  0  0  0  0
    1.3270    3.4010   -1.9500 C   0  0  0  0  0  0  0  0  0  0  0  0
    0.7350    3.7150   -3.3230 C   0  0  1  0  0  0  0  0  0  0  0  0
   -0.1180    4.8590   -3.2230 O   0  0  0  0  0  0  0  0  0  0  0  0
   -0.0750    2.5170   -3.8150 C   0  0  2  0  0  0  0  0  0  0  0  0
   -0.7090    2.8500   -5.1650 C   0  0  0  0  0  0  0  0  0  0  0  0
   -1.5570    1.6880   -5.6230 C   0  0  0  0  0  0  0  0  0  0  0  0
   -1.0190    0.7260   -6.4850 C   0  0  0  0  0  0  0  0  0  0  0  0
   -1.8050   -0.3520   -6.9100 C   0  0  0  0  0  0  0  0  0  0  0  0
   -3.1300   -0.4660   -6.4740 C   0  0  0  0  0  0  0  0  0  0  0  0
   -3.6690    0.4960   -5.6120 C   0  0  0  0  0  0  0  0  0  0  0  0
   -5.0980    0.3730   -5.1410 C   0  0  0  0  0  0  0  0  0  0  0  0
   -6.0100    1.0920   -6.1060 C   0  0  0  0  0  0  0  0  0  0  0  0
   -7.3320    1.1150   -5.8880 C   0  0  0  0  0  0  0  0  0  0  0  0
   -2.8830    1.5740   -5.1870 C   0  0  0  0  0  0  0  0  0  0  0  0
    0.8110    1.3540   -3.9640 N   0  0  0  0  0  0  0  0  0  0  0  0
    0.5800    0.2470   -3.2630 C   0  0  0  0  0  0  0  0  0  0  0  0
   -0.3750    0.1970   -2.4910 O   0  0  0  0  0  0  0  0  0  0  0  0
    1.4910   -0.9470   -3.4160 C   0  0  0  0  0  0  0  0  0  0  0  0
    1.0080   -2.0760   -2.5070 C   0  0  0  0  0  0  0  0  0  0  0  0
    1.9300   -3.2850   -2.6620 C   0  0  0  0  0  0  0  0  0  0  0  0
    1.4520   -4.4010   -1.7640 C   0  0  0  0  0  0  0  0  0  0  0  0
    2.1120   -5.5660   -1.7340 C   0  0  0  0  0  0  0  0  0  0  0  0
    4.1810    4.2600   -0.2430 C   0  0  0  0  0  0  0  0  0  0  0  0
    4.8660    3.5190   -1.2140 C   0  0  0  0  0  0  0  0  0  0  0  0
    8.1680    3.4640   -5.4510 H   0  0  0  0  0  0  0  0  0  0  0  0
    7.4680    1.9550   -4.8290 H   0  0  0  0  0  0  0  0  0  0  0  0
    8.9920    2.5710   -4.1550 H   0  0  0  0  0  0  0  0  0  0  0  0
    8.1650    5.5160   -4.0360 H   0  0  0  0  0  0  0  0  0  0  0  0
    7.4630    5.4680   -2.4050 H   0  0  0  0  0  0  0  0  0  0  0  0
    8.9890    4.6230   -2.7400 H   0  0  0  0  0  0  0  0  0  0  0  0
    6.0270    4.6510   -4.9810 H   0  0  0  0  0  0  0  0  0  0  0  0
    5.3250    4.6040   -3.3500 H   0  0  0  0  0  0  0  0  0  0  0  0
    5.3270    3.1410   -4.3590 H   0  0  0  0  0  0  0  0  0  0  0  0
    6.4830    1.8880   -2.5390 H   0  0  0  0  0  0  0  0  0  0  0  0
    8.0070    2.5040   -1.8650 H   0  0  0  0  0  0  0  0  0  0  0  0
    8.0150    4.4030   -0.3110 H   0  0  0  0  0  0  0  0  0  0  0  0
    3.1680    6.7930    3.7440 H   0  0  0  0  0  0  0  0  0  0  0  0
    1.5350    6.6210    3.0390 H   0  0  0  0  0  0  0  0  0  0  0  0
    2.7420    4.7710    5.0160 H   0  0  0  0  0  0  0  0  0  0  0  0
    1.2410    4.4580    4.0980 H   0  0  0  0  0  0  0  0  0  0  0  0
    4.0910    3.7650    3.2690 H   0  0  0  0  0  0  0  0  0  0  0  0
    2.5750    3.2080    2.5030 H   0  0  0  0  0  0  0  0  0  0  0  0
    1.9650    6.2040    0.4390 H   0  0  0  0  0  0  0  0  0  0  0  0
    1.1320    4.8530    1.2340 H   0  0  0  0  0  0  0  0  0  0  0  0
    2.3290    3.2410    0.0570 H   0  0  0  0  0  0  0  0  0  0  0  0
    1.5040    5.3610   -1.4060 H   0  0  0  0  0  0  0  0  0  0  0  0
    1.9760    2.5310   -2.0250 H   0  0  0  0  0  0  0  0  0  0  0  0
    0.5220    3.1930   -1.2470 H   0  0  0  0  0  0  0  0  0  0  0  0
    1.5390    3.9230   -4.0250 H   0  0  0  0  0  0  0  0  0  0  0  0
    0.3750    5.6340   -2.9120 H   0  0  0  0  0  0  0  0  0  0  0  0
   -0.8570    2.2870   -3.0940 H   0  0  0  0  0  0  0  0  0  0  0  0
    0.0740    3.0390   -5.8960 H   0  0  0  0  0  0  0  0  0  0  0  0
   -1.3320    3.7360   -5.0640 H   0  0  0  0  0  0  0  0  0  0  0  0
    0.0040    0.8140   -6.8220 H   0  0  0  0  0  0  0  0  0  0  0  0
   -1.3890   -1.0940   -7.5750 H   0  0  0  0  0  0  0  0  0  0  0  0
   -3.7370   -1.2980   -6.8020 H   0  0  0  0  0  0  0  0  0  0  0  0
   -5.1940    0.8160   -4.1520 H   0  0  0  0  0  0  0  0  0  0  0  0
   -5.3750   -0.6790   -5.0950 H   0  0  0  0  0  0  0  0  0  0  0  0
   -5.5970    1.5880   -6.9720 H   0  0  0  0  0  0  0  0  0  0  0  0
   -7.9840    1.6290   -6.5780 H   0  0  0  0  0  0  0  0  0  0  0  0
   -7.7450    0.6190   -5.0220 H   0  0  0  0  0  0  0  0  0  0  0  0
   -3.2980    2.3160   -4.5220 H   0  0  0  0  0  0  0  0  0  0  0  0
    1.5960    1.3950   -4.5990 H   0  0  0  0  0  0  0  0  0  0  0  0
    1.4770   -1.2830   -4.4510 H   0  0  0  0  0  0  0  0  0  0  0  0
    2.5060   -0.6680   -3.1400 H   0  0  0  0  0  0  0  0  0  0  0  0
    1.0220   -1.7400   -1.4730 H   0  0  0  0  0  0  0  0  0  0  0  0
   -0.0060   -2.3560   -2.7840 H   0  0  0  0  0  0  0  0  0  0  0  0
    1.9160   -3.6210   -3.6970 H   0  0  0  0  0  0  0  0  0  0  0  0
    2.9440   -3.0050   -2.3850 H   0  0  0  0  0  0  0  0  0  0  0  0
    0.5780   -4.2590   -1.1450 H   0  0  0  0  0  0  0  0  0  0  0  0
    1.7700   -6.3640   -1.0920 H   0  0  0  0  0  0  0  0  0  0  0  0
    2.9860   -5.7080   -2.3530 H   0  0  0  0  0  0  0  0  0  0  0  0
    4.3240    2.9190   -1.9300 H   0  0  0  0  0  0  0  0  0  0  0  0
  1 42  1  0  0  0  0
  1 43  1  0  0  0  0
  1 44  1  0  0  0  0
  1  2  1  0  0  0  0
  2  3  1  0  0  0  0
  3 45  1  0  0  0  0
  3 46  1  0  0  0  0
  3 47  1  0  0  0  0
  2  4  1  0  0  0  0
  4 48  1  0  0  0  0
  4 49  1  0  0  0  0
  4 50  1  0  0  0  0
  2  5  1  0  0  0  0
  5 51  1  0  0  0  0
  5 52  1  0  0  0  0
  5  6  1  0  0  0  0
  6  7  1  0  0  0  0
  7 53  1  0  0  0  0
  7  8  2  0  0  0  0
  8  9  1  0  0  0  0
  9 10  1  0  0  0  0
 10 11  1  0  0  0  0
 11 12  1  0  0  0  0
 12 54  1  0  0  0  0
 12 55  1  0  0  0  0
 12 13  1  0  0  0  0
 13 56  1  0  0  0  0
 13 57  1  0  0  0  0
 13 14  1  0  0  0  0
 14 11  1  0  0  0  0
 14 58  1  0  0  0  0
 14 59  1  0  0  0  0
 11 15  1  0  0  0  0
 15 60  1  0  0  0  0
 15 61  1  0  0  0  0
 15 16  1  0  0  0  0
 16 62  1  0  0  0  0
 16 17  1  0  0  0  0
 17 63  1  0  0  0  0
 17 18  1  0  0  0  0
 18 64  1  0  0  0  0
 18 65  1  0  0  0  0
 18 19  1  0  0  0  0
 19 66  1  0  0  0  0
 19 20  1  0  0  0  0
 20 67  1  0  0  0  0
 19 21  1  0  0  0  0
 21 68  1  0  0  0  0
 21 22  1  0  0  0  0
 22 69  1  0  0  0  0
 22 70  1  0  0  0  0
 22 23  1  0  0  0  0
 23 24  2  0  0  0  0
 24 71  1  0  0  0  0
 24 25  1  0  0  0  0
 25 72  1  0  0  0  0
 25 26  2  0  0  0  0
 26 73  1  0  0  0  0
 26 27  1  0  0  0  0
 27 28  1  0  0  0  0
 28 74  1  0  0  0  0
 28 75  1  0  0  0  0
 28 29  1  0  0  0  0
 29 76  1  0  0  0  0
 29 30  2  0  0  0  0
 30 77  1  0  0  0  0
 30 78  1  0  0  0  0
 27 31  2  0  0  0  0
 31 23  1  0  0  0  0
 31 79  1  0  0  0  0
 21 32  1  0  0  0  0
 32 80  1  0  0  0  0
 32 33  1  0  0  0  0
 33 34  2  0  0  0  0
 33 35  1  0  0  0  0
 35 81  1  0  0  0  0
 35 82  1  0  0  0  0
 35 36  1  0  0  0  0
 36 83  1  0  0  0  0
 36 84  1  0  0  0  0
 36 37  1  0  0  0  0
 37 85  1  0  0  0  0
 37 86  1  0  0  0  0
 37 38  1  0  0  0  0
 38 87  1  0  0  0  0
 38 39  2  0  0  0  0
 39 88  1  0  0  0  0
 39 89  1  0  0  0  0
 16 40  1  0  0  0  0
 40  9  2  0  0  0  0
 40 41  1  0  0  0  0
 41  6  2  0  0  0  0
 41 90  1  0  0  0  0
M  END
>  <LOGBIO>
7.1800

>  <PRED_LOGBIO>
7.0200

>  <XV_RES>
0.0000

>  <WHL_TMPL>

$$$$
Unnamed
  -MTS-   01071500223D 0   0.00000     0.00000     0

 65 67  0  0  0  0  0  0  0  0999 V2000
   -6.4390    3.2110    3.5370 C   0  0  0  0  0  0  0  0  0  0  0  0
   -5.2850    3.6250    4.4450 C   0  0  0  0  0  0  0  0  0  0  0  0
   -4.0340    3.8660    3.6010 C   0  0  0  0  0  0  0  0  0  0  0  0
   -2.9480    4.2390    4.4540 O   0  0  0  0  0  0  0  0  0  0  0  0
   -1.7330    4.4910    3.8740 C   0  0  0  0  0  0  0  0  0  0  0  0
   -0.6370    4.8440    4.6710 C   0  0  0  0  0  0  0  0  0  0  0  0
    0.6050    5.1020    4.0790 C   0  0  0  0  0  0  0  0  0  0  0  0
    0.7520    5.0070    2.6900 C   0  0  0  0  0  0  0  0  0  0  0  0
   -0.3440    4.6540    1.8930 C   0  0  0  0  0  0  0  0  0  0  0  0
   -1.5860    4.3960    2.4850 C   0  0  0  0  0  0  0  0  0  0  0  0
    2.0650    5.2790    2.0640 C   0  0  0  0  0  0  0  0  0  0  0  0
    2.5080    6.4830    1.6770 C   0  0  0  0  0  0  0  0  0  0  0  0
    3.8590    6.2700    1.1110 C   0  0  0  0  0  0  0  0  0  0  0  0
    4.1040    4.9560    1.2090 C   0  0  0  0  0  0  0  0  0  0  0  0
    5.3420    4.2780    0.7660 C   0  0  0  0  0  0  0  0  0  0  0  0
    6.3060    3.8960    1.7070 C   0  0  0  0  0  0  0  0  0  0  0  0
    7.4780    3.2540    1.2880 C   0  0  0  0  0  0  0  0  0  0  0  0
    7.6860    2.9950   -0.0720 C   0  0  0  0  0  0  0  0  0  0  0  0
    6.7220    3.3780   -1.0130 C   0  0  0  0  0  0  0  0  0  0  0  0
    5.5510    4.0190   -0.5940 C   0  0  0  0  0  0  0  0  0  0  0  0
    4.3530    4.4950   -1.7630 Cl  0  0  0  0  0  0  0  0  0  0  0  0
    3.0240    4.3410    1.7860 N   0  0  0  0  0  0  0  0  0  0  0  0
    2.9120    2.9020    2.0620 C   0  0  0  0  0  0  0  0  0  0  0  0
    2.2180    2.2200    0.9080 C   0  0  0  0  0  0  0  0  0  0  0  0
    1.8410    2.8790   -0.0590 O   0  0  0  0  0  0  0  0  0  0  0  0
    2.0020    0.8370    0.9390 N   0  0  0  0  0  0  0  0  0  0  0  0
    1.3920    0.1820   -0.0310 C   0  0  0  0  0  0  0  0  0  0  0  0
    0.9360    0.8580   -1.1320 N   0  0  0  0  0  0  0  0  0  0  0  0
    1.2140   -1.1730    0.0630 N   0  0  0  0  0  0  0  0  0  0  0  0
    0.5430   -1.9030   -1.0220 C   0  0  0  0  0  0  0  0  0  0  0  0
    0.4740   -3.3880   -0.6700 C   0  0  0  0  0  0  0  0  0  0  0  0
   -0.2160   -4.1490   -1.8020 C   0  0  0  0  0  0  0  0  0  0  0  0
   -0.2870   -5.6160   -1.4520 C   0  0  0  0  0  0  0  0  0  0  0  0
    0.1550   -6.0140   -0.3760 O   0  0  0  0  0  0  0  0  0  0  0  0
   -0.8260   -6.4780   -2.3090 N   0  0  0  0  0  0  0  0  0  0  0  0
   -7.3330    3.0510    4.1370 H   0  0  0  0  0  0  0  0  0  0  0  0
   -6.6270    3.9970    2.8090 H   0  0  0  0  0  0  0  0  0  0  0  0
   -6.1810    2.2910    3.0190 H   0  0  0  0  0  0  0  0  0  0  0  0
   -5.0880    2.8330    5.1660 H   0  0  0  0  0  0  0  0  0  0  0  0
   -5.5480    4.5390    4.9730 H   0  0  0  0  0  0  0  0  0  0  0  0
   -4.2260    4.6650    2.8880 H   0  0  0  0  0  0  0  0  0  0  0  0
   -3.7770    2.9560    3.0650 H   0  0  0  0  0  0  0  0  0  0  0  0
   -0.7500    4.9180    5.7430 H   0  0  0  0  0  0  0  0  0  0  0  0
    1.4500    5.3740    4.6940 H   0  0  0  0  0  0  0  0  0  0  0  0
   -0.2310    4.5800    0.8220 H   0  0  0  0  0  0  0  0  0  0  0  0
   -2.4310    4.1240    1.8710 H   0  0  0  0  0  0  0  0  0  0  0  0
    1.9840    7.4230    1.7620 H   0  0  0  0  0  0  0  0  0  0  0  0
    4.5160    7.0230    0.7000 H   0  0  0  0  0  0  0  0  0  0  0  0
    6.1450    4.0950    2.7560 H   0  0  0  0  0  0  0  0  0  0  0  0
    8.2210    2.9590    2.0140 H   0  0  0  0  0  0  0  0  0  0  0  0
    8.5900    2.5010   -0.3960 H   0  0  0  0  0  0  0  0  0  0  0  0
    6.8830    3.1780   -2.0620 H   0  0  0  0  0  0  0  0  0  0  0  0
    2.3360    2.7510    2.9730 H   0  0  0  0  0  0  0  0  0  0  0  0
    3.9070    2.4780    2.1880 H   0  0  0  0  0  0  0  0  0  0  0  0
    0.4740    0.3570   -1.8770 H   0  0  0  0  0  0  0  0  0  0  0  0
    1.0630    1.8580   -1.2000 H   0  0  0  0  0  0  0  0  0  0  0  0
    1.5440   -1.6700    0.8770 H   0  0  0  0  0  0  0  0  0  0  0  0
   -0.4650   -1.5140   -1.1520 H   0  0  0  0  0  0  0  0  0  0  0  0
    1.1030   -1.7750   -1.9460 H   0  0  0  0  0  0  0  0  0  0  0  0
    1.4810   -3.7760   -0.5340 H   0  0  0  0  0  0  0  0  0  0  0  0
   -0.0920   -3.5170    0.2510 H   0  0  0  0  0  0  0  0  0  0  0  0
   -1.2230   -3.7600   -1.9390 H   0  0  0  0  0  0  0  0  0  0  0  0
    0.3500   -4.0210   -2.7220 H   0  0  0  0  0  0  0  0  0  0  0  0
   -0.8630   -7.4610   -2.0810 H   0  0  0  0  0  0  0  0  0  0  0  0
   -1.1990   -6.1500   -3.1890 H   0  0  0  0  0  0  0  0  0  0  0  0
  1 36  1  0  0  0  0
  1 37  1  0  0  0  0
  1 38  1  0  0  0  0
  1  2  1  0  0  0  0
  2 39  1  0  0  0  0
  2 40  1  0  0  0  0
  2  3  1  0  0  0  0
  3 41  1  0  0  0  0
  3 42  1  0  0  0  0
  3  4  1  0  0  0  0
  4  5  1  0  0  0  0
  5  6  2  0  0  0  0
  6 43  1  0  0  0  0
  6  7  1  0  0  0  0
  7 44  1  0  0  0  0
  7  8  2  0  0  0  0
  8  9  1  0  0  0  0
  9 45  1  0  0  0  0
  9 10  2  0  0  0  0
 10  5  1  0  0  0  0
 10 46  1  0  0  0  0
  8 11  1  0  0  0  0
 11 12  2  0  0  0  0
 12 47  1  0  0  0  0
 12 13  1  0  0  0  0
 13 48  1  0  0  0  0
 13 14  2  0  0  0  0
 14 15  1  0  0  0  0
 15 16  2  0  0  0  0
 16 49  1  0  0  0  0
 16 17  1  0  0  0  0
 17 50  1  0  0  0  0
 17 18  2  0  0  0  0
 18 51  1  0  0  0  0
 18 19  1  0  0  0  0
 19 52  1  0  0  0  0
 19 20  2  0  0  0  0
 20 15  1  0  0  0  0
 20 21  1  0  0  0  0
 14 22  1  0  0  0  0
 22 11  1  0  0  0  0
 22 23  1  0  0  0  0
 23 53  1  0  0  0  0
 23 54  1  0  0  0  0
 23 24  1  0  0  0  0
 24 25  2  0  0  0  0
 24 26  1  0  0  0  0
 26 27  2  0  0  0  0
 27 28  1  0  0  0  0
 28 55  1  0  0  0  0
 28 56  1  0  0  0  0
 27 29  1  0  0  0  0
 29 57  1  0  0  0  0
 29 30  1  0  0  0  0
 30 58  1  0  0  0  0
 30 59  1  0  0  0  0
 30 31  1  0  0  0  0
 31 60  1  0  0  0  0
 31 61  1  0  0  0  0
 31 32  1  0  0  0  0
 32 62  1  0  0  0  0
 32 63  1  0  0  0  0
 32 33  1  0  0  0  0
 33 34  2  0  0  0  0
 33 35  1  0  0  0  0
 35 64  1  0  0  0  0
 35 65  1  0  0  0  0
M  END
>  <LOGBIO>
6.8600

>  <PRED_LOGBIO>
5.9700

>  <XV_RES>
0.0000

>  <WHL_TMPL>

$$$$
Unnamed
  -MTS-   01071500223D 0   0.00000     0.00000     0

 88 91  0  0  1  0  0  0  0  0999 V2000
    6.6890   -5.0560   -3.3320 C   0  0  0  0  0  0  0  0  0  0  0  0
    5.8670   -4.3420   -2.2630 C   0  0  0  0  0  0  0  0  0  0  0  0
    5.6380   -5.2840   -1.0820 C   0  0  0  0  0  0  0  0  0  0  0  0
    4.8130   -4.6100   -0.0700 N   0  0  0  0  0  0  0  0  0  0  0  0
    5.4530   -3.8430    1.0090 C   0  0  0  0  0  0  0  0  0  0  0  0
    5.9250   -4.7990    2.1030 C   0  0  0  0  0  0  0  0  0  0  0  0
    6.5500   -3.9990    3.2420 C   0  0  0  0  0  0  0  0  0  0  0  0
    3.4870   -4.6930   -0.1290 C   0  0  0  0  0  0  0  0  0  0  0  0
    2.9500   -5.3130   -1.0460 O   0  0  0  0  0  0  0  0  0  0  0  0
    2.6570   -4.0410    0.9080 C   0  0  0  0  0  0  0  0  0  0  0  0
    2.1460   -4.7940    1.9720 C   0  0  0  0  0  0  0  0  0  0  0  0
    1.3610   -4.1760    2.9530 C   0  0  0  0  0  0  0  0  0  0  0  0
    0.8110   -4.9880    4.1010 C   0  0  0  0  0  0  0  0  0  0  0  0
    1.0870   -2.8060    2.8710 C   0  0  0  0  0  0  0  0  0  0  0  0
    1.5980   -2.0530    1.8060 C   0  0  0  0  0  0  0  0  0  0  0  0
    2.3820   -2.6700    0.8250 C   0  0  0  0  0  0  0  0  0  0  0  0
    1.3070   -0.6040    1.7190 C   0  0  0  0  0  0  0  0  0  0  0  0
    0.6560   -0.0530    2.6040 O   0  0  0  0  0  0  0  0  0  0  0  0
    1.7510    0.1010    0.6820 N   0  0  0  0  0  0  0  0  0  0  0  0
    0.8100    0.5690   -0.3450 C   0  0  1  0  0  0  0  0  0  0  0  0
    0.4960    2.0460   -0.1130 C   0  0  0  0  0  0  0  0  0  0  0  0
    1.7150    2.7390    0.4470 C   0  0  0  0  0  0  0  0  0  0  0  0
    2.8260    2.9710   -0.3730 C   0  0  0  0  0  0  0  0  0  0  0  0
    3.9570    3.6130    0.1450 C   0  0  0  0  0  0  0  0  0  0  0  0
    5.0280    3.8370   -0.6450 F   0  0  0  0  0  0  0  0  0  0  0  0
    3.9770    4.0230    1.4840 C   0  0  0  0  0  0  0  0  0  0  0  0
    2.8660    3.7910    2.3040 C   0  0  0  0  0  0  0  0  0  0  0  0
    2.8850    4.1860    3.5940 F   0  0  0  0  0  0  0  0  0  0  0  0
    1.7350    3.1490    1.7850 C   0  0  0  0  0  0  0  0  0  0  0  0
   -0.4800   -0.2450   -0.2630 C   0  0  2  0  0  0  0  0  0  0  0  0
   -1.2140    0.1410    0.9020 O   0  0  0  0  0  0  0  0  0  0  0  0
   -1.3270    0.0150   -1.5080 C   0  0  1  0  0  0  0  0  0  0  0  0
   -2.7950   -0.3620   -1.2350 C   0  0  0  0  0  0  0  0  0  0  0  0
   -3.6380   -0.2850   -2.4360 N   0  0  0  0  0  0  0  0  0  0  0  0
   -3.0750   -0.9340   -3.6280 C   0  0  0  0  0  0  0  0  0  0  0  0
   -1.6020   -0.5470   -3.8580 C   0  0  0  0  0  0  0  0  0  0  0  0
   -0.7990   -0.7540   -2.6450 N   0  0  0  0  0  0  0  0  0  0  0  0
   -5.1930    0.5190   -2.4460 S   0  0  0  0  0  0  0  0  0  0  0  0
   -5.1690    1.6140   -1.5270 O   0  0  0  0  0  0  0  0  0  0  0  0
   -5.4690    1.0060   -3.7610 O   0  0  0  0  0  0  0  0  0  0  0  0
   -6.5030   -0.6730   -1.9460 C   0  0  0  0  0  0  0  0  0  0  0  0
   -6.9520   -0.8780   -0.7000 C   0  0  0  0  0  0  0  0  0  0  0  0
   -7.9230   -1.8430   -0.7550 N   0  0  0  0  0  0  0  0  0  0  0  0
   -8.6830   -2.3730    0.3860 C   0  0  0  0  0  0  0  0  0  0  0  0
   -8.0580   -2.2240   -2.0640 C   0  0  0  0  0  0  0  0  0  0  0  0
   -7.2090   -1.5300   -2.7980 N   0  0  0  0  0  0  0  0  0  0  0  0
    6.8740   -4.3770   -4.1610 H   0  0  0  0  0  0  0  0  0  0  0  0
    7.6370   -5.3760   -2.9060 H   0  0  0  0  0  0  0  0  0  0  0  0
    6.1400   -5.9250   -3.6900 H   0  0  0  0  0  0  0  0  0  0  0  0
    4.9070   -4.0450   -2.6810 H   0  0  0  0  0  0  0  0  0  0  0  0
    6.4030   -3.4590   -1.9230 H   0  0  0  0  0  0  0  0  0  0  0  0
    6.5960   -5.5580   -0.6450 H   0  0  0  0  0  0  0  0  0  0  0  0
    5.1270   -6.1810   -1.4270 H   0  0  0  0  0  0  0  0  0  0  0  0
    6.3070   -3.3000    0.6090 H   0  0  0  0  0  0  0  0  0  0  0  0
    4.7380   -3.1380    1.4260 H   0  0  0  0  0  0  0  0  0  0  0  0
    5.0750   -5.3650    2.4810 H   0  0  0  0  0  0  0  0  0  0  0  0
    6.6630   -5.4840    1.6930 H   0  0  0  0  0  0  0  0  0  0  0  0
    6.9090   -4.6820    4.0100 H   0  0  0  0  0  0  0  0  0  0  0  0
    7.3830   -3.4140    2.8590 H   0  0  0  0  0  0  0  0  0  0  0  0
    5.8050   -3.3320    3.6700 H   0  0  0  0  0  0  0  0  0  0  0  0
    2.3580   -5.8510    2.0360 H   0  0  0  0  0  0  0  0  0  0  0  0
    1.5060   -4.9530    4.9370 H   0  0  0  0  0  0  0  0  0  0  0  0
    0.6780   -6.0210    3.7840 H   0  0  0  0  0  0  0  0  0  0  0  0
   -0.1480   -4.5770    4.4090 H   0  0  0  0  0  0  0  0  0  0  0  0
    0.4810   -2.3300    3.6270 H   0  0  0  0  0  0  0  0  0  0  0  0
    2.7760   -2.0900    0.0040 H   0  0  0  0  0  0  0  0  0  0  0  0
    2.7350    0.3150    0.6010 H   0  0  0  0  0  0  0  0  0  0  0  0
    1.2560    0.4440   -1.3300 H   0  0  0  0  0  0  0  0  0  0  0  0
   -0.3280    2.1350    0.5930 H   0  0  0  0  0  0  0  0  0  0  0  0
    0.2160    2.5100   -1.0560 H   0  0  0  0  0  0  0  0  0  0  0  0
    2.8110    2.6550   -1.4060 H   0  0  0  0  0  0  0  0  0  0  0  0
    4.8490    4.5180    1.8840 H   0  0  0  0  0  0  0  0  0  0  0  0
    0.8780    2.9700    2.4170 H   0  0  0  0  0  0  0  0  0  0  0  0
   -0.2370   -1.3040   -0.2050 H   0  0  0  0  0  0  0  0  0  0  0  0
   -1.8330   -0.5570    1.1700 H   0  0  0  0  0  0  0  0  0  0  0  0
   -1.2490    1.0810   -1.7120 H   0  0  0  0  0  0  0  0  0  0  0  0
   -2.8380   -1.3710   -0.8290 H   0  0  0  0  0  0  0  0  0  0  0  0
   -3.1990    0.2950   -0.4680 H   0  0  0  0  0  0  0  0  0  0  0  0
   -3.1540   -2.0140   -3.5220 H   0  0  0  0  0  0  0  0  0  0  0  0
   -3.6630   -0.6580   -4.5010 H   0  0  0  0  0  0  0  0  0  0  0  0
   -1.5460    0.4970   -4.1570 H   0  0  0  0  0  0  0  0  0  0  0  0
   -1.1940   -1.1450   -4.6700 H   0  0  0  0  0  0  0  0  0  0  0  0
    0.1560   -0.4780   -2.8240 H   0  0  0  0  0  0  0  0  0  0  0  0
   -6.6090   -0.3720    0.1900 H   0  0  0  0  0  0  0  0  0  0  0  0
   -9.6010   -1.8010    0.5070 H   0  0  0  0  0  0  0  0  0  0  0  0
   -8.0840   -2.2930    1.2900 H   0  0  0  0  0  0  0  0  0  0  0  0
   -8.9280   -3.4180    0.2040 H   0  0  0  0  0  0  0  0  0  0  0  0
   -8.7460   -2.9700   -2.4340 H   0  0  0  0  0  0  0  0  0  0  0  0
  1 47  1  0  0  0  0
  1 48  1  0  0  0  0
  1 49  1  0  0  0  0
  1  2  1  0  0  0  0
  2 50  1  0  0  0  0
  2 51  1  0  0  0  0
  2  3  1  0  0  0  0
  3 52  1  0  0  0  0
  3 53  1  0  0  0  0
  3  4  1  0  0  0  0
  4  5  1  0  0  0  0
  5 54  1  0  0  0  0
  5 55  1  0  0  0  0
  5  6  1  0  0  0  0
  6 56  1  0  0  0  0
  6 57  1  0  0  0  0
  6  7  1  0  0  0  0
  7 58  1  0  0  0  0
  7 59  1  0  0  0  0
  7 60  1  0  0  0  0
  4  8  1  0  0  0  0
  8  9  2  0  0  0  0
  8 10  1  0  0  0  0
 10 11  2  0  0  0  0
 11 61  1  0  0  0  0
 11 12  1  0  0  0  0
 12 13  1  0  0  0  0
 13 62  1  0  0  0  0
 13 63  1  0  0  0  0
 13 64  1  0  0  0  0
 12 14  2  0  0  0  0
 14 65  1  0  0  0  0
 14 15  1  0  0  0  0
 15 16  2  0  0  0  0
 16 10  1  0  0  0  0
 16 66  1  0  0  0  0
 15 17  1  0  0  0  0
 17 18  2  0  0  0  0
 17 19  1  0  0  0  0
 19 67  1  0  0  0  0
 19 20  1  0  0  0  0
 20 68  1  0  0  0  0
 20 21  1  0  0  0  0
 21 69  1  0  0  0  0
 21 70  1  0  0  0  0
 21 22  1  0  0  0  0
 22 23  2  0  0  0  0
 23 71  1  0  0  0  0
 23 24  1  0  0  0  0
 24 25  1  0  0  0  0
 24 26  2  0  0  0  0
 26 72  1  0  0  0  0
 26 27  1  0  0  0  0
 27 28  1  0  0  0  0
 27 29  2  0  0  0  0
 29 22  1  0  0  0  0
 29 73  1  0  0  0  0
 20 30  1  0  0  0  0
 30 74  1  0  0  0  0
 30 31  1  0  0  0  0
 31 75  1  0  0  0  0
 30 32  1  0  0  0  0
 32 76  1  0  0  0  0
 32 33  1  0  0  0  0
 33 77  1  0  0  0  0
 33 78  1  0  0  0  0
 33 34  1  0  0  0  0
 34 35  1  0  0  0  0
 35 79  1  0  0  0  0
 35 80  1  0  0  0  0
 35 36  1  0  0  0  0
 36 81  1  0  0  0  0
 36 82  1  0  0  0  0
 36 37  1  0  0  0  0
 37 32  1  0  0  0  0
 37 83  1  0  0  0  0
 34 38  1  0  0  0  0
 38 39  2  0  0  0  0
 38 40  2  0  0  0  0
 38 41  1  0  0  0  0
 41 42  2  0  0  0  0
 42 84  1  0  0  0  0
 42 43  1  0  0  0  0
 43 44  1  0  0  0  0
 44 85  1  0  0  0  0
 44 86  1  0  0  0  0
 44 87  1  0  0  0  0
 43 45  1  0  0  0  0
 45 88  1  0  0  0  0
 45 46  2  0  0  0  0
 46 41  1  0  0  0  0
M  END
>  <LOGBIO>
7.0000

>  <PRED_LOGBIO>
7.2400

>  <XV_RES>
0.0000

>  <WHL_TMPL>

$$$$
Unnamed
  -MTS-   01071500223D 0   0.00000     0.00000     0

 83 86  0  0  1  0  0  0  0  0999 V2000
   -4.7060   -4.3160    0.3140 C   0  0  0  0  0  0  0  0  0  0  0  0
   -4.5140   -2.8290    0.0300 C   0  0  0  0  0  0  0  0  0  0  0  0
   -3.5900   -2.2560    1.0190 N   0  0  0  0  0  0  0  0  0  0  0  0
   -3.4120   -0.8770    0.7560 C   0  0  0  0  0  0  0  0  0  0  0  0
   -2.3870   -0.4550   -0.0990 C   0  0  0  0  0  0  0  0  0  0  0  0
   -2.2110    0.9100   -0.3600 C   0  0  0  0  0  0  0  0  0  0  0  0
   -3.0600    1.8510    0.2340 C   0  0  0  0  0  0  0  0  0  0  0  0
   -4.0850    1.4290    1.0890 C   0  0  0  0  0  0  0  0  0  0  0  0
   -4.9430    2.3800    1.6890 N   0  0  0  0  0  0  0  0  0  0  0  0
   -6.1910    2.8170    1.0460 C   0  0  0  0  0  0  0  0  0  0  0  0
   -7.3850    2.8200    2.0180 C   0  0  0  0  0  0  0  0  0  0  0  0
   -7.2380    3.9220    3.0840 C   0  0  0  0  0  0  0  0  0  0  0  0
   -6.1120    3.5820    4.0790 C   0  0  0  0  0  0  0  0  0  0  0  0
   -4.5810    3.1050    3.2400 S   0  0  0  0  0  0  0  0  0  0  0  0
   -3.8460    2.1850    4.0500 O   0  0  0  0  0  0  0  0  0  0  0  0
   -3.7440    4.2510    3.0610 O   0  0  0  0  0  0  0  0  0  0  0  0
   -4.2610    0.0650    1.3500 C   0  0  0  0  0  0  0  0  0  0  0  0
   -5.3670   -0.3910    2.2720 C   0  0  0  0  0  0  0  0  0  0  0  0
   -1.1280    1.3560   -1.2640 C   0  0  0  0  0  0  0  0  0  0  0  0
   -0.3820    0.5290   -1.7850 O   0  0  0  0  0  0  0  0  0  0  0  0
   -0.9600    2.6520   -1.5110 N   0  0  0  0  0  0  0  0  0  0  0  0
   -0.4380    3.0900   -2.8140 C   0  0  1  0  0  0  0  0  0  0  0  0
   -1.1330    2.3100   -3.9290 C   0  0  0  0  0  0  0  0  0  0  0  0
   -2.6180    2.2590   -3.6580 C   0  0  0  0  0  0  0  0  0  0  0  0
   -3.3700    3.4390   -3.6530 C   0  0  0  0  0  0  0  0  0  0  0  0
   -4.7460    3.3910   -3.4020 C   0  0  0  0  0  0  0  0  0  0  0  0
   -5.3700    2.1630   -3.1550 C   0  0  0  0  0  0  0  0  0  0  0  0
   -4.6180    0.9820   -3.1590 C   0  0  0  0  0  0  0  0  0  0  0  0
   -3.2420    1.0300   -3.4110 C   0  0  0  0  0  0  0  0  0  0  0  0
    1.0670    2.8310   -2.8730 C   0  0  2  0  0  0  0  0  0  0  0  0
    1.5500    3.1260   -4.1860 O   0  0  0  0  0  0  0  0  0  0  0  0
    1.7770    3.7230   -1.8560 C   0  0  0  0  0  0  0  0  0  0  0  0
    3.0450    3.0970   -1.4560 N   0  0  0  0  0  0  0  0  0  0  0  0
    3.7280    3.9550   -0.4770 C   0  0  0  0  0  0  0  0  0  0  0  0
    5.0310    3.3110   -0.0660 C   0  0  0  0  0  0  0  0  0  0  0  0
    5.0650    2.4370    1.0270 C   0  0  0  0  0  0  0  0  0  0  0  0
    6.2730    1.8410    1.4080 C   0  0  0  0  0  0  0  0  0  0  0  0
    7.4460    2.1180    0.6960 C   0  0  0  0  0  0  0  0  0  0  0  0
    7.4120    2.9920   -0.3970 C   0  0  0  0  0  0  0  0  0  0  0  0
    6.2040    3.5880   -0.7780 C   0  0  0  0  0  0  0  0  0  0  0  0
    8.6770    3.2900   -1.1650 C   0  0  0  0  0  0  0  0  0  0  0  0
    9.2840    4.3440   -0.6260 F   0  0  0  0  0  0  0  0  0  0  0  0
    8.3740    3.5540   -2.4330 F   0  0  0  0  0  0  0  0  0  0  0  0
    9.4870    2.2370   -1.1120 F   0  0  0  0  0  0  0  0  0  0  0  0
   -5.3900   -4.7400   -0.4180 H   0  0  0  0  0  0  0  0  0  0  0  0
   -3.7460   -4.8240    0.2510 H   0  0  0  0  0  0  0  0  0  0  0  0
   -5.1190   -4.4430    1.3130 H   0  0  0  0  0  0  0  0  0  0  0  0
   -5.4740   -2.3200    0.0930 H   0  0  0  0  0  0  0  0  0  0  0  0
   -4.1010   -2.7010   -0.9680 H   0  0  0  0  0  0  0  0  0  0  0  0
   -2.6990   -2.7280    0.9610 H   0  0  0  0  0  0  0  0  0  0  0  0
   -1.7320   -1.1810   -0.5570 H   0  0  0  0  0  0  0  0  0  0  0  0
   -2.9240    2.9040    0.0330 H   0  0  0  0  0  0  0  0  0  0  0  0
   -6.0550    3.8170    0.6380 H   0  0  0  0  0  0  0  0  0  0  0  0
   -6.4110    2.1630    0.2050 H   0  0  0  0  0  0  0  0  0  0  0  0
   -7.4570    1.8510    2.5070 H   0  0  0  0  0  0  0  0  0  0  0  0
   -8.3060    2.9780    1.4600 H   0  0  0  0  0  0  0  0  0  0  0  0
   -7.0170    4.8700    2.5980 H   0  0  0  0  0  0  0  0  0  0  0  0
   -8.1760    4.0330    3.6230 H   0  0  0  0  0  0  0  0  0  0  0  0
   -6.4350    2.7710    4.7280 H   0  0  0  0  0  0  0  0  0  0  0  0
   -5.9210    4.4420    4.7170 H   0  0  0  0  0  0  0  0  0  0  0  0
   -6.2700   -0.5710    1.6930 H   0  0  0  0  0  0  0  0  0  0  0  0
   -5.5600    0.3790    3.0150 H   0  0  0  0  0  0  0  0  0  0  0  0
   -5.0670   -1.3100    2.7710 H   0  0  0  0  0  0  0  0  0  0  0  0
   -1.1920    3.3360   -0.8050 H   0  0  0  0  0  0  0  0  0  0  0  0
   -0.6290    4.1530   -2.9420 H   0  0  0  0  0  0  0  0  0  0  0  0
   -0.7360    1.2980   -3.9660 H   0  0  0  0  0  0  0  0  0  0  0  0
   -0.9560    2.8040   -4.8820 H   0  0  0  0  0  0  0  0  0  0  0  0
   -2.8880    4.3870   -3.8440 H   0  0  0  0  0  0  0  0  0  0  0  0
   -5.3260    4.3020   -3.3980 H   0  0  0  0  0  0  0  0  0  0  0  0
   -6.4320    2.1260   -2.9600 H   0  0  0  0  0  0  0  0  0  0  0  0
   -5.1000    0.0340   -2.9690 H   0  0  0  0  0  0  0  0  0  0  0  0
   -2.6620    0.1190   -3.4140 H   0  0  0  0  0  0  0  0  0  0  0  0
    1.2640    1.7870   -2.6400 H   0  0  0  0  0  0  0  0  0  0  0  0
    2.5050    2.9690   -4.2480 H   0  0  0  0  0  0  0  0  0  0  0  0
    1.1430    3.8510   -0.9810 H   0  0  0  0  0  0  0  0  0  0  0  0
    1.9780    4.6950   -2.3040 H   0  0  0  0  0  0  0  0  0  0  0  0
    3.6330    2.9780   -2.2680 H   0  0  0  0  0  0  0  0  0  0  0  0
    3.0950    4.0830    0.3980 H   0  0  0  0  0  0  0  0  0  0  0  0
    3.9290    4.9260   -0.9250 H   0  0  0  0  0  0  0  0  0  0  0  0
    4.1600    2.2240    1.5760 H   0  0  0  0  0  0  0  0  0  0  0  0
    6.2990    1.1670    2.2520 H   0  0  0  0  0  0  0  0  0  0  0  0
    8.3780    1.6570    0.9900 H   0  0  0  0  0  0  0  0  0  0  0  0
    6.1770    4.2620   -1.6220 H   0  0  0  0  0  0  0  0  0  0  0  0
  1 45  1  0  0  0  0
  1 46  1  0  0  0  0
  1 47  1  0  0  0  0
  1  2  1  0  0  0  0
  2 48  1  0  0  0  0
  2 49  1  0  0  0  0
  2  3  1  0  0  0  0
  3 50  1  0  0  0  0
  3  4  1  0  0  0  0
  4  5  2  0  0  0  0
  5 51  1  0  0  0  0
  5  6  1  0  0  0  0
  6  7  2  0  0  0  0
  7 52  1  0  0  0  0
  7  8  1  0  0  0  0
  8  9  1  0  0  0  0
  9 10  1  0  0  0  0
 10 53  1  0  0  0  0
 10 54  1  0  0  0  0
 10 11  1  0  0  0  0
 11 55  1  0  0  0  0
 11 56  1  0  0  0  0
 11 12  1  0  0  0  0
 12 57  1  0  0  0  0
 12 58  1  0  0  0  0
 12 13  1  0  0  0  0
 13 59  1  0  0  0  0
 13 60  1  0  0  0  0
 13 14  1  0  0  0  0
 14  9  1  0  0  0  0
 14 15  2  0  0  0  0
 14 16  2  0  0  0  0
  8 17  2  0  0  0  0
 17  4  1  0  0  0  0
 17 18  1  0  0  0  0
 18 61  1  0  0  0  0
 18 62  1  0  0  0  0
 18 63  1  0  0  0  0
  6 19  1  0  0  0  0
 19 20  2  0  0  0  0
 19 21  1  0  0  0  0
 21 64  1  0  0  0  0
 21 22  1  0  0  0  0
 22 65  1  0  0  0  0
 22 23  1  0  0  0  0
 23 66  1  0  0  0  0
 23 67  1  0  0  0  0
 23 24  1  0  0  0  0
 24 25  2  0  0  0  0
 25 68  1  0  0  0  0
 25 26  1  0  0  0  0
 26 69  1  0  0  0  0
 26 27  2  0  0  0  0
 27 70  1  0  0  0  0
 27 28  1  0  0  0  0
 28 71  1  0  0  0  0
 28 29  2  0  0  0  0
 29 24  1  0  0  0  0
 29 72  1  0  0  0  0
 22 30  1  0  0  0  0
 30 73  1  0  0  0  0
 30 31  1  0  0  0  0
 31 74  1  0  0  0  0
 30 32  1  0  0  0  0
 32 75  1  0  0  0  0
 32 76  1  0  0  0  0
 32 33  1  0  0  0  0
 33 77  1  0  0  0  0
 33 34  1  0  0  0  0
 34 78  1  0  0  0  0
 34 79  1  0  0  0  0
 34 35  1  0  0  0  0
 35 36  2  0  0  0  0
 36 80  1  0  0  0  0
 36 37  1  0  0  0  0
 37 81  1  0  0  0  0
 37 38  2  0  0  0  0
 38 82  1  0  0  0  0
 38 39  1  0  0  0  0
 39 40  2  0  0  0  0
 40 35  1  0  0  0  0
 40 83  1  0  0  0  0
 39 41  1  0  0  0  0
 41 42  1  0  0  0  0
 41 43  1  0  0  0  0
 41 44  1  0  0  0  0
M  END
>  <LOGBIO>
7.6400

>  <PRED_LOGBIO>
6.8100

>  <XV_RES>
0.0000

>  <WHL_TMPL>

$$$$
Unnamed
  -MTS-   01071500223D 0   0.00000     0.00000     0

 73 77  0  0  1  0  0  0  0  0999 V2000
    4.0160   -3.4460    3.0770 C   0  0  0  0  0  0  0  0  0  0  0  0
    4.2770   -2.2300    3.9610 C   0  0  0  0  0  0  0  0  0  0  0  0
    4.5600   -1.0610    3.1150 N   0  0  0  0  0  0  0  0  0  0  0  0
    5.7950   -0.6980    2.6460 C   0  0  0  0  0  0  0  0  0  0  0  0
    5.7030    0.4150    1.9060 C   0  0  0  0  0  0  0  0  0  0  0  0
    6.8610    1.3630    1.7050 C   0  0  0  0  0  0  0  0  0  0  0  0
    6.9150    2.1580    0.3870 C   0  0  0  0  0  0  0  0  0  0  0  0
    5.5530    3.3320    0.1830 S   0  0  0  0  0  0  0  0  0  0  0  0
    5.7570    4.1030   -1.0040 O   0  0  0  0  0  0  0  0  0  0  0  0
    5.5910    4.2990    1.2360 O   0  0  0  0  0  0  0  0  0  0  0  0
    3.9720    2.5820    0.1310 N   0  0  0  0  0  0  0  0  0  0  0  0
    2.9700    3.6200   -0.1520 C   0  0  0  0  0  0  0  0  0  0  0  0
    3.5750    1.8780    1.2930 C   0  0  0  0  0  0  0  0  0  0  0  0
    2.1910    1.9810    1.4710 C   0  0  0  0  0  0  0  0  0  0  0  0
    1.5110    1.0290    2.2410 C   0  0  0  0  0  0  0  0  0  0  0  0
    2.2170   -0.0260    2.8320 C   0  0  0  0  0  0  0  0  0  0  0  0
    3.6010   -0.1290    2.6530 C   0  0  0  0  0  0  0  0  0  0  0  0
    4.2810    0.8230    1.8840 C   0  0  0  0  0  0  0  0  0  0  0  0
    0.0470    1.1380    2.4300 C   0  0  0  0  0  0  0  0  0  0  0  0
   -0.5800    2.0330    1.8660 O   0  0  0  0  0  0  0  0  0  0  0  0
   -0.5890    0.2680    3.2090 N   0  0  0  0  0  0  0  0  0  0  0  0
   -2.0270    0.0280    3.0200 C   0  0  1  0  0  0  0  0  0  0  0  0
   -2.7800    0.4210    4.2900 C   0  0  0  0  0  0  0  0  0  0  0  0
   -4.1430    0.9560    3.9220 C   0  0  0  0  0  0  0  0  0  0  0  0
   -5.2720    0.1360    4.0350 C   0  0  0  0  0  0  0  0  0  0  0  0
   -6.5350    0.6320    3.6940 C   0  0  0  0  0  0  0  0  0  0  0  0
   -6.6710    1.9490    3.2380 C   0  0  0  0  0  0  0  0  0  0  0  0
   -5.5430    2.7690    3.1250 C   0  0  0  0  0  0  0  0  0  0  0  0
   -4.2790    2.2730    3.4660 C   0  0  0  0  0  0  0  0  0  0  0  0
   -2.2620   -1.4530    2.7270 C   0  0  2  0  0  0  0  0  0  0  0  0
   -3.6660   -1.7240    2.7350 O   0  0  0  0  0  0  0  0  0  0  0  0
   -1.6840   -1.7990    1.3550 C   0  0  0  0  0  0  0  0  0  0  0  0
   -0.2200   -1.6760    1.3950 N   0  0  0  0  0  0  0  0  0  0  0  0
    0.3110   -1.9440    0.1110 C   0  0  0  0  0  0  0  0  0  0  0  0
    0.5250   -0.8950   -0.7910 C   0  0  0  0  0  0  0  0  0  0  0  0
    1.0510   -1.1600   -2.0610 C   0  0  0  0  0  0  0  0  0  0  0  0
    1.3620   -2.4750   -2.4290 C   0  0  0  0  0  0  0  0  0  0  0  0
    1.1480   -3.5240   -1.5270 C   0  0  0  0  0  0  0  0  0  0  0  0
    0.6220   -3.2590   -0.2570 C   0  0  0  0  0  0  0  0  0  0  0  0
    3.7750   -4.3030    3.7020 H   0  0  0  0  0  0  0  0  0  0  0  0
    4.9060   -3.6650    2.4900 H   0  0  0  0  0  0  0  0  0  0  0  0
    3.1830   -3.2380    2.4100 H   0  0  0  0  0  0  0  0  0  0  0  0
    3.4000   -2.0310    4.5720 H   0  0  0  0  0  0  0  0  0  0  0  0
    5.1310   -2.4260    4.6060 H   0  0  0  0  0  0  0  0  0  0  0  0
    6.7120   -1.2320    2.8450 H   0  0  0  0  0  0  0  0  0  0  0  0
    6.8690    2.0710    2.5310 H   0  0  0  0  0  0  0  0  0  0  0  0
    7.7850    0.7970    1.7990 H   0  0  0  0  0  0  0  0  0  0  0  0
    6.9140    1.4620   -0.4490 H   0  0  0  0  0  0  0  0  0  0  0  0
    7.8590    2.6950    0.3330 H   0  0  0  0  0  0  0  0  0  0  0  0
    2.6900    4.1160    0.7750 H   0  0  0  0  0  0  0  0  0  0  0  0
    2.0910    3.1630   -0.6000 H   0  0  0  0  0  0  0  0  0  0  0  0
    3.3900    4.3500   -0.8410 H   0  0  0  0  0  0  0  0  0  0  0  0
    1.6460    2.7950    1.0150 H   0  0  0  0  0  0  0  0  0  0  0  0
    1.6930   -0.7600    3.4260 H   0  0  0  0  0  0  0  0  0  0  0  0
   -0.0850   -0.2270    3.9300 H   0  0  0  0  0  0  0  0  0  0  0  0
   -2.3880    0.6240    2.1850 H   0  0  0  0  0  0  0  0  0  0  0  0
   -2.2210    1.1890    4.8210 H   0  0  0  0  0  0  0  0  0  0  0  0
   -2.8940   -0.4520    4.9290 H   0  0  0  0  0  0  0  0  0  0  0  0
   -5.1670   -0.8800    4.3860 H   0  0  0  0  0  0  0  0  0  0  0  0
   -7.4060   -0.0020    3.7810 H   0  0  0  0  0  0  0  0  0  0  0  0
   -7.6460    2.3310    2.9750 H   0  0  0  0  0  0  0  0  0  0  0  0
   -5.6470    3.7850    2.7740 H   0  0  0  0  0  0  0  0  0  0  0  0
   -3.4080    2.9070    3.3790 H   0  0  0  0  0  0  0  0  0  0  0  0
   -1.7720   -2.0560    3.4890 H   0  0  0  0  0  0  0  0  0  0  0  0
   -3.8390   -2.6660    2.5830 H   0  0  0  0  0  0  0  0  0  0  0  0
   -2.0850   -1.1150    0.6100 H   0  0  0  0  0  0  0  0  0  0  0  0
   -1.9560   -2.8200    1.0940 H   0  0  0  0  0  0  0  0  0  0  0  0
    0.1550   -2.3380    2.0600 H   0  0  0  0  0  0  0  0  0  0  0  0
    0.2850    0.1190   -0.5060 H   0  0  0  0  0  0  0  0  0  0  0  0
    1.2160   -0.3510   -2.7570 H   0  0  0  0  0  0  0  0  0  0  0  0
    1.7670   -2.6790   -3.4090 H   0  0  0  0  0  0  0  0  0  0  0  0
    1.3880   -4.5380   -1.8110 H   0  0  0  0  0  0  0  0  0  0  0  0
    0.4570   -4.0680    0.4390 H   0  0  0  0  0  0  0  0  0  0  0  0
  1 40  1  0  0  0  0
  1 41  1  0  0  0  0
  1 42  1  0  0  0  0
  1  2  1  0  0  0  0
  2 43  1  0  0  0  0
  2 44  1  0  0  0  0
  2  3  1  0  0  0  0
  3  4  1  0  0  0  0
  4 45  1  0  0  0  0
  4  5  2  0  0  0  0
  5  6  1  0  0  0  0
  6 46  1  0  0  0  0
  6 47  1  0  0  0  0
  6  7  1  0  0  0  0
  7 48  1  0  0  0  0
  7 49  1  0  0  0  0
  7  8  1  0  0  0  0
  8  9  2  0  0  0  0
  8 10  2  0  0  0  0
  8 11  1  0  0  0  0
 11 12  1  0  0  0  0
 12 50  1  0  0  0  0
 12 51  1  0  0  0  0
 12 52  1  0  0  0  0
 11 13  1  0  0  0  0
 13 14  2  0  0  0  0
 14 53  1  0  0  0  0
 14 15  1  0  0  0  0
 15 16  2  0  0  0  0
 16 54  1  0  0  0  0
 16 17  1  0  0  0  0
 17  3  1  0  0  0  0
 17 18  2  0  0  0  0
 18  5  1  0  0  0  0
 18 13  1  0  0  0  0
 15 19  1  0  0  0  0
 19 20  2  0  0  0  0
 19 21  1  0  0  0  0
 21 55  1  0  0  0  0
 21 22  1  0  0  0  0
 22 56  1  0  0  0  0
 22 23  1  0  0  0  0
 23 57  1  0  0  0  0
 23 58  1  0  0  0  0
 23 24  1  0  0  0  0
 24 25  2  0  0  0  0
 25 59  1  0  0  0  0
 25 26  1  0  0  0  0
 26 60  1  0  0  0  0
 26 27  2  0  0  0  0
 27 61  1  0  0  0  0
 27 28  1  0  0  0  0
 28 62  1  0  0  0  0
 28 29  2  0  0  0  0
 29 24  1  0  0  0  0
 29 63  1  0  0  0  0
 22 30  1  0  0  0  0
 30 64  1  0  0  0  0
 30 31  1  0  0  0  0
 31 65  1  0  0  0  0
 30 32  1  0  0  0  0
 32 66  1  0  0  0  0
 32 67  1  0  0  0  0
 32 33  1  0  0  0  0
 33 68  1  0  0  0  0
 33 34  1  0  0  0  0
 34 35  2  0  0  0  0
 35 69  1  0  0  0  0
 35 36  1  0  0  0  0
 36 70  1  0  0  0  0
 36 37  2  0  0  0  0
 37 71  1  0  0  0  0
 37 38  1  0  0  0  0
 38 72  1  0  0  0  0
 38 39  2  0  0  0  0
 39 34  1  0  0  0  0
 39 73  1  0  0  0  0
M  END
>  <LOGBIO>
8.3000

>  <PRED_LOGBIO>
7.2300

>  <XV_RES>
0.0000

>  <WHL_TMPL>

$$$$
Unnamed
  -MTS-   01071500223D 0   0.00000     0.00000     0

 51 53  0  0  1  0  0  0  0  0999 V2000
    6.1300   -2.9130    0.7530 C   0  0  0  0  0  0  0  0  0  0  0  0
    5.0780   -2.0610    0.2920 O   0  0  0  0  0  0  0  0  0  0  0  0
    4.4510   -1.2600    1.2090 C   0  0  0  0  0  0  0  0  0  0  0  0
    4.8450   -1.2910    2.5520 C   0  0  0  0  0  0  0  0  0  0  0  0
    4.2040   -0.4720    3.4890 C   0  0  0  0  0  0  0  0  0  0  0  0
    3.1690    0.3790    3.0830 C   0  0  0  0  0  0  0  0  0  0  0  0
    2.7740    0.4100    1.7400 C   0  0  0  0  0  0  0  0  0  0  0  0
    3.4150   -0.4100    0.8030 C   0  0  0  0  0  0  0  0  0  0  0  0
    1.6790    1.3080    1.3110 C   0  0  0  0  0  0  0  0  0  0  0  0
    1.5850    2.6000    1.8420 C   0  0  0  0  0  0  0  0  0  0  0  0
    0.5500    3.4500    1.4360 C   0  0  0  0  0  0  0  0  0  0  0  0
   -0.3920    3.0080    0.5000 C   0  0  0  0  0  0  0  0  0  0  0  0
   -0.2980    1.7170   -0.0310 C   0  0  0  0  0  0  0  0  0  0  0  0
   -1.3140    1.2400   -1.0420 C   0  0  0  0  0  0  0  0  0  0  0  0
   -2.4850    0.5800   -0.3150 C   0  0  0  0  0  0  0  0  0  0  0  0
   -3.5130    0.0980   -1.3370 C   0  0  2  0  0  0  0  0  0  0  0  0
   -3.9270    1.3760   -2.0610 C   0  0  0  0  0  0  0  0  0  0  0  0
   -4.7330   -0.4740   -0.5910 C   0  0  0  0  0  0  0  0  0  0  0  0
   -5.0960   -1.8970   -0.9410 C   0  0  0  0  0  0  0  0  0  0  0  0
   -6.0560   -2.4390   -0.3960 O   0  0  0  0  0  0  0  0  0  0  0  0
   -4.3770   -2.5630   -1.8390 N   0  0  0  0  0  0  0  0  0  0  0  0
   -4.7630   -3.9470   -2.1520 C   0  0  0  0  0  0  0  0  0  0  0  0
   -3.2950   -2.0300   -2.4890 C   0  0  0  0  0  0  0  0  0  0  0  0
   -2.8520   -0.8020   -2.2940 N   0  0  0  0  0  0  0  0  0  0  0  0
   -2.6330   -2.8170   -3.3940 N   0  0  0  0  0  0  0  0  0  0  0  0
    0.7370    0.8660    0.3740 C   0  0  0  0  0  0  0  0  0  0  0  0
    6.5280   -3.4840   -0.0830 H   0  0  0  0  0  0  0  0  0  0  0  0
    6.9230   -2.3070    1.1880 H   0  0  0  0  0  0  0  0  0  0  0  0
    5.7410   -3.5950    1.5060 H   0  0  0  0  0  0  0  0  0  0  0  0
    5.6440   -1.9460    2.8650 H   0  0  0  0  0  0  0  0  0  0  0  0
    4.5090   -0.4950    4.5250 H   0  0  0  0  0  0  0  0  0  0  0  0
    2.6740    1.0100    3.8060 H   0  0  0  0  0  0  0  0  0  0  0  0
    3.1110   -0.3860   -0.2330 H   0  0  0  0  0  0  0  0  0  0  0  0
    2.3120    2.9410    2.5650 H   0  0  0  0  0  0  0  0  0  0  0  0
    0.4770    4.4470    1.8460 H   0  0  0  0  0  0  0  0  0  0  0  0
   -1.1910    3.6640    0.1870 H   0  0  0  0  0  0  0  0  0  0  0  0
   -0.8500    0.5180   -1.7110 H   0  0  0  0  0  0  0  0  0  0  0  0
   -1.6770    2.0880   -1.6190 H   0  0  0  0  0  0  0  0  0  0  0  0
   -2.9500    1.3020    0.3540 H   0  0  0  0  0  0  0  0  0  0  0  0
   -2.1220   -0.2680    0.2620 H   0  0  0  0  0  0  0  0  0  0  0  0
   -4.6680    1.1390   -2.8220 H   0  0  0  0  0  0  0  0  0  0  0  0
   -3.0540    1.8240   -2.5320 H   0  0  0  0  0  0  0  0  0  0  0  0
   -4.3530    2.0760   -1.3460 H   0  0  0  0  0  0  0  0  0  0  0  0
   -4.5490   -0.4120    0.4790 H   0  0  0  0  0  0  0  0  0  0  0  0
   -5.5920    0.1650   -0.7840 H   0  0  0  0  0  0  0  0  0  0  0  0
   -4.2420   -4.6290   -1.4830 H   0  0  0  0  0  0  0  0  0  0  0  0
   -4.4950   -4.1740   -3.1820 H   0  0  0  0  0  0  0  0  0  0  0  0
   -5.8370   -4.0620   -2.0230 H   0  0  0  0  0  0  0  0  0  0  0  0
   -2.1690   -2.3960   -4.1860 H   0  0  0  0  0  0  0  0  0  0  0  0
   -2.6100   -3.8190   -3.2690 H   0  0  0  0  0  0  0  0  0  0  0  0
    0.8100   -0.1300   -0.0350 H   0  0  0  0  0  0  0  0  0  0  0  0
  1 27  1  0  0  0  0
  1 28  1  0  0  0  0
  1 29  1  0  0  0  0
  1  2  1  0  0  0  0
  2  3  1  0  0  0  0
  3  4  2  0  0  0  0
  4 30  1  0  0  0  0
  4  5  1  0  0  0  0
  5 31  1  0  0  0  0
  5  6  2  0  0  0  0
  6 32  1  0  0  0  0
  6  7  1  0  0  0  0
  7  8  2  0  0  0  0
  8  3  1  0  0  0  0
  8 33  1  0  0  0  0
  7  9  1  0  0  0  0
  9 10  2  0  0  0  0
 10 34  1  0  0  0  0
 10 11  1  0  0  0  0
 11 35  1  0  0  0  0
 11 12  2  0  0  0  0
 12 36  1  0  0  0  0
 12 13  1  0  0  0  0
 13 14  1  0  0  0  0
 14 37  1  0  0  0  0
 14 38  1  0  0  0  0
 14 15  1  0  0  0  0
 15 39  1  0  0  0  0
 15 40  1  0  0  0  0
 15 16  1  0  0  0  0
 16 17  1  0  0  0  0
 17 41  1  0  0  0  0
 17 42  1  0  0  0  0
 17 43  1  0  0  0  0
 16 18  1  0  0  0  0
 18 44  1  0  0  0  0
 18 45  1  0  0  0  0
 18 19  1  0  0  0  0
 19 20  2  0  0  0  0
 19 21  1  0  0  0  0
 21 22  1  0  0  0  0
 22 46  1  0  0  0  0
 22 47  1  0  0  0  0
 22 48  1  0  0  0  0
 21 23  1  0  0  0  0
 23 24  2  0  0  0  0
 24 16  1  0  0  0  0
 23 25  1  0  0  0  0
 25 49  1  0  0  0  0
 25 50  1  0  0  0  0
 13 26  2  0  0  0  0
 26  9  1  0  0  0  0
 26 51  1  0  0  0  0
M  END
>  <LOGBIO>
7.1000

>  <PRED_LOGBIO>
6.6300

>  <XV_RES>
0.0000

>  <WHL_TMPL>

$$$$
Unnamed
  -MTS-   01071500223D 0   0.00000     0.00000     0

 53 56  0  0  0  0  0  0  0  0999 V2000
    4.1730   -2.6660   -1.5430 N   0  0  0  0  0  0  0  0  0  0  0  0
    3.5440   -1.7300   -0.7660 C   0  0  0  0  0  0  0  0  0  0  0  0
    3.1430   -2.0440    0.4520 N   0  0  0  0  0  0  0  0  0  0  0  0
    3.3300   -0.4670   -1.2530 N   0  0  0  0  0  0  0  0  0  0  0  0
    2.7190    0.4420   -0.4990 C   0  0  0  0  0  0  0  0  0  0  0  0
    2.3450    0.1500    0.6360 O   0  0  0  0  0  0  0  0  0  0  0  0
    2.4840    1.8340   -1.0360 C   0  0  0  0  0  0  0  0  0  0  0  0
    1.7970    2.6420   -0.0190 N   0  0  0  0  0  0  0  0  0  0  0  0
    2.4140    3.4030    0.9390 C   0  0  0  0  0  0  0  0  0  0  0  0
    1.4780    3.9990    1.6900 C   0  0  0  0  0  0  0  0  0  0  0  0
    0.1690    3.5690    1.1490 C   0  0  0  0  0  0  0  0  0  0  0  0
    0.4380    2.7530    0.1210 C   0  0  0  0  0  0  0  0  0  0  0  0
   -0.5700    2.0790   -0.7270 C   0  0  0  0  0  0  0  0  0  0  0  0
   -1.0470    0.8110   -0.3740 C   0  0  0  0  0  0  0  0  0  0  0  0
   -2.0010    0.1740   -1.1770 C   0  0  0  0  0  0  0  0  0  0  0  0
   -2.4780    0.8050   -2.3320 C   0  0  0  0  0  0  0  0  0  0  0  0
   -3.4110    0.1810   -3.1170 O   0  0  0  0  0  0  0  0  0  0  0  0
   -4.7350    0.4010   -2.8410 C   0  0  0  0  0  0  0  0  0  0  0  0
   -5.4110    1.4620   -3.4530 C   0  0  0  0  0  0  0  0  0  0  0  0
   -6.7640    1.6870   -3.1710 C   0  0  0  0  0  0  0  0  0  0  0  0
   -7.4400    0.8500   -2.2750 C   0  0  0  0  0  0  0  0  0  0  0  0
   -6.7640   -0.2120   -1.6620 C   0  0  0  0  0  0  0  0  0  0  0  0
   -5.4110   -0.4360   -1.9450 C   0  0  0  0  0  0  0  0  0  0  0  0
   -2.0010    2.0730   -2.6850 C   0  0  0  0  0  0  0  0  0  0  0  0
   -1.0470    2.7100   -1.8820 C   0  0  0  0  0  0  0  0  0  0  0  0
    3.8760    3.5430    1.1160 C   0  0  0  0  0  0  0  0  0  0  0  0
    4.5680    4.5590    0.4460 C   0  0  0  0  0  0  0  0  0  0  0  0
    5.9520    4.6920    0.6130 C   0  0  0  0  0  0  0  0  0  0  0  0
    6.6430    3.8090    1.4500 C   0  0  0  0  0  0  0  0  0  0  0  0
    5.9520    2.7930    2.1210 C   0  0  0  0  0  0  0  0  0  0  0  0
    4.5680    2.6600    1.9540 C   0  0  0  0  0  0  0  0  0  0  0  0
    4.3310   -3.5970   -1.1840 H   0  0  0  0  0  0  0  0  0  0  0  0
    4.4800   -2.4260   -2.4750 H   0  0  0  0  0  0  0  0  0  0  0  0
    3.2970   -2.9560    0.8040 H   0  0  0  0  0  0  0  0  0  0  0  0
    3.6370   -0.2270   -2.1850 H   0  0  0  0  0  0  0  0  0  0  0  0
    3.4390    2.2940   -1.2810 H   0  0  0  0  0  0  0  0  0  0  0  0
    1.8680    1.7780   -1.9310 H   0  0  0  0  0  0  0  0  0  0  0  0
    1.6450    4.6630    2.5260 H   0  0  0  0  0  0  0  0  0  0  0  0
   -0.8080    3.8560    1.5100 H   0  0  0  0  0  0  0  0  0  0  0  0
   -0.6790    0.3250    0.5170 H   0  0  0  0  0  0  0  0  0  0  0  0
   -2.3690   -0.8040   -0.9050 H   0  0  0  0  0  0  0  0  0  0  0  0
   -4.8890    2.1080   -4.1440 H   0  0  0  0  0  0  0  0  0  0  0  0
   -7.2850    2.5060   -3.6430 H   0  0  0  0  0  0  0  0  0  0  0  0
   -8.4830    1.0230   -2.0570 H   0  0  0  0  0  0  0  0  0  0  0  0
   -7.2850   -0.8580   -0.9720 H   0  0  0  0  0  0  0  0  0  0  0  0
   -4.8890   -1.2550   -1.4730 H   0  0  0  0  0  0  0  0  0  0  0  0
   -2.3690    2.5590   -3.5760 H   0  0  0  0  0  0  0  0  0  0  0  0
   -0.6790    3.6880   -2.1540 H   0  0  0  0  0  0  0  0  0  0  0  0
    4.0340    5.2400   -0.2010 H   0  0  0  0  0  0  0  0  0  0  0  0
    6.4850    5.4750    0.0960 H   0  0  0  0  0  0  0  0  0  0  0  0
    7.7110    3.9110    1.5790 H   0  0  0  0  0  0  0  0  0  0  0  0
    6.4850    2.1110    2.7670 H   0  0  0  0  0  0  0  0  0  0  0  0
    4.0340    1.8760    2.4710 H   0  0  0  0  0  0  0  0  0  0  0  0
  1 32  1  0  0  0  0
  1 33  1  0  0  0  0
  1  2  1  0  0  0  0
  2  3  2  0  0  0  0
  3 34  1  0  0  0  0
  2  4  1  0  0  0  0
  4 35  1  0  0  0  0
  4  5  1  0  0  0  0
  5  6  2  0  0  0  0
  5  7  1  0  0  0  0
  7 36  1  0  0  0  0
  7 37  1  0  0  0  0
  7  8  1  0  0  0  0
  8  9  1  0  0  0  0
  9 10  2  0  0  0  0
 10 38  1  0  0  0  0
 10 11  1  0  0  0  0
 11 39  1  0  0  0  0
 11 12  2  0  0  0  0
 12  8  1  0  0  0  0
 12 13  1  0  0  0  0
 13 14  2  0  0  0  0
 14 40  1  0  0  0  0
 14 15  1  0  0  0  0
 15 41  1  0  0  0  0
 15 16  2  0  0  0  0
 16 17  1  0  0  0  0
 17 18  1  0  0  0  0
 18 19  2  0  0  0  0
 19 42  1  0  0  0  0
 19 20  1  0  0  0  0
 20 43  1  0  0  0  0
 20 21  2  0  0  0  0
 21 44  1  0  0  0  0
 21 22  1  0  0  0  0
 22 45  1  0  0  0  0
 22 23  2  0  0  0  0
 23 18  1  0  0  0  0
 23 46  1  0  0  0  0
 16 24  1  0  0  0  0
 24 47  1  0  0  0  0
 24 25  2  0  0  0  0
 25 13  1  0  0  0  0
 25 48  1  0  0  0  0
  9 26  1  0  0  0  0
 26 27  2  0  0  0  0
 27 49  1  0  0  0  0
 27 28  1  0  0  0  0
 28 50  1  0  0  0  0
 28 29  2  0  0  0  0
 29 51  1  0  0  0  0
 29 30  1  0  0  0  0
 30 52  1  0  0  0  0
 30 31  2  0  0  0  0
 31 26  1  0  0  0  0
 31 53  1  0  0  0  0
M  END
>  <LOGBIO>
5.8900

>  <PRED_LOGBIO>
6.8400

>  <XV_RES>
0.0000

>  <WHL_TMPL>

$$$$
Unnamed
  -MTS-   01071500223D 0   0.00000     0.00000     0

 76 79  0  0  1  0  0  0  0  0999 V2000
    8.9440   -1.2300    0.7470 C   0  0  0  0  0  0  0  0  0  0  0  0
    7.5510   -1.2860    0.4290 O   0  0  0  0  0  0  0  0  0  0  0  0
    6.7540   -0.2540    0.8480 C   0  0  0  0  0  0  0  0  0  0  0  0
    7.3080    0.8120    1.5650 C   0  0  0  0  0  0  0  0  0  0  0  0
    6.4930    1.8670    1.9930 C   0  0  0  0  0  0  0  0  0  0  0  0
    5.1230    1.8550    1.7040 C   0  0  0  0  0  0  0  0  0  0  0  0
    4.5690    0.7880    0.9870 C   0  0  0  0  0  0  0  0  0  0  0  0
    3.0910    0.7750    0.6750 C   0  0  0  0  0  0  0  0  0  0  0  0
    2.8570    1.4420   -0.6140 N   0  0  0  0  0  0  0  0  0  0  0  0
    1.4180    1.4300   -0.9170 C   0  0  0  0  0  0  0  0  0  0  0  0
    1.1750    2.1230   -2.2570 C   0  0  1  0  0  0  0  0  0  0  0  0
    1.6350    3.4750   -2.1840 O   0  0  0  0  0  0  0  0  0  0  0  0
   -0.3210    2.1100   -2.5720 C   0  0  2  0  0  0  0  0  0  0  0  0
   -0.5700    2.8460   -3.8880 C   0  0  0  0  0  0  0  0  0  0  0  0
   -2.0530    2.8880   -4.1680 C   0  0  0  0  0  0  0  0  0  0  0  0
   -2.8420    3.9030   -3.6130 C   0  0  0  0  0  0  0  0  0  0  0  0
   -4.2170    3.9420   -3.8730 C   0  0  0  0  0  0  0  0  0  0  0  0
   -4.9780    4.9210   -3.3380 F   0  0  0  0  0  0  0  0  0  0  0  0
   -4.8040    2.9660   -4.6870 C   0  0  0  0  0  0  0  0  0  0  0  0
   -4.0150    1.9500   -5.2410 C   0  0  0  0  0  0  0  0  0  0  0  0
   -4.5800    1.0090   -6.0260 F   0  0  0  0  0  0  0  0  0  0  0  0
   -2.6400    1.9120   -4.9810 C   0  0  0  0  0  0  0  0  0  0  0  0
   -0.7840    0.7200   -2.6930 N   0  0  0  0  0  0  0  0  0  0  0  0
   -1.7320    0.2620   -1.8820 C   0  0  0  0  0  0  0  0  0  0  0  0
   -2.2220    1.0010   -1.0300 O   0  0  0  0  0  0  0  0  0  0  0  0
   -2.1990   -1.1370   -2.0040 C   0  0  0  0  0  0  0  0  0  0  0  0
   -1.6410   -1.9790   -2.9740 C   0  0  0  0  0  0  0  0  0  0  0  0
   -2.0820   -3.3030   -3.0890 C   0  0  0  0  0  0  0  0  0  0  0  0
   -3.0800   -3.7850   -2.2350 C   0  0  0  0  0  0  0  0  0  0  0  0
   -3.6380   -2.9430   -1.2650 C   0  0  0  0  0  0  0  0  0  0  0  0
   -3.1970   -1.6190   -1.1490 C   0  0  0  0  0  0  0  0  0  0  0  0
   -4.6480   -3.4300   -0.4010 N   0  0  0  0  0  0  0  0  0  0  0  0
   -4.2960   -4.0290    0.8320 C   0  0  0  0  0  0  0  0  0  0  0  0
   -4.1800   -3.2430    1.9840 C   0  0  0  0  0  0  0  0  0  0  0  0
   -3.8320   -3.8350    3.2040 C   0  0  0  0  0  0  0  0  0  0  0  0
   -3.5990   -5.2140    3.2710 C   0  0  0  0  0  0  0  0  0  0  0  0
   -3.7150   -6.0010    2.1180 C   0  0  0  0  0  0  0  0  0  0  0  0
   -4.0630   -5.4080    0.8990 C   0  0  0  0  0  0  0  0  0  0  0  0
   -6.3310   -3.2920   -0.8580 S   0  0  0  0  0  0  0  0  0  0  0  0
   -7.1360   -3.1700    0.3180 O   0  0  0  0  0  0  0  0  0  0  0  0
   -6.5090   -2.1350   -1.6790 O   0  0  0  0  0  0  0  0  0  0  0  0
   -6.8300   -4.7690   -1.7790 C   0  0  0  0  0  0  0  0  0  0  0  0
    5.3840   -0.2660    0.5590 C   0  0  0  0  0  0  0  0  0  0  0  0
    9.4430   -2.1130    0.3520 H   0  0  0  0  0  0  0  0  0  0  0  0
    9.3820   -0.3380    0.3060 H   0  0  0  0  0  0  0  0  0  0  0  0
    9.0680   -1.1980    1.8280 H   0  0  0  0  0  0  0  0  0  0  0  0
    8.3650    0.8220    1.7880 H   0  0  0  0  0  0  0  0  0  0  0  0
    6.9210    2.6900    2.5460 H   0  0  0  0  0  0  0  0  0  0  0  0
    4.4950    2.6690    2.0340 H   0  0  0  0  0  0  0  0  0  0  0  0
    2.5510    1.3010    1.4590 H   0  0  0  0  0  0  0  0  0  0  0  0
    2.7410   -0.2530    0.6200 H   0  0  0  0  0  0  0  0  0  0  0  0
    3.3590    0.9540   -1.3420 H   0  0  0  0  0  0  0  0  0  0  0  0
    0.8780    1.9550   -0.1330 H   0  0  0  0  0  0  0  0  0  0  0  0
    1.0680    0.4010   -0.9720 H   0  0  0  0  0  0  0  0  0  0  0  0
    1.7150    1.5970   -3.0410 H   0  0  0  0  0  0  0  0  0  0  0  0
    2.5830    3.5090   -1.9850 H   0  0  0  0  0  0  0  0  0  0  0  0
   -0.8650    2.6050   -1.7710 H   0  0  0  0  0  0  0  0  0  0  0  0
   -0.0630    2.3250   -4.6970 H   0  0  0  0  0  0  0  0  0  0  0  0
   -0.1860    3.8620   -3.8130 H   0  0  0  0  0  0  0  0  0  0  0  0
   -2.3890    4.6570   -2.9860 H   0  0  0  0  0  0  0  0  0  0  0  0
   -5.8640    2.9950   -4.8870 H   0  0  0  0  0  0  0  0  0  0  0  0
   -2.0310    1.1280   -5.4090 H   0  0  0  0  0  0  0  0  0  0  0  0
   -0.3810    0.1130   -3.3930 H   0  0  0  0  0  0  0  0  0  0  0  0
   -0.8700   -1.6070   -3.6330 H   0  0  0  0  0  0  0  0  0  0  0  0
   -1.6510   -3.9520   -3.8370 H   0  0  0  0  0  0  0  0  0  0  0  0
   -3.4210   -4.8060   -2.3240 H   0  0  0  0  0  0  0  0  0  0  0  0
   -3.6280   -0.9700   -0.4010 H   0  0  0  0  0  0  0  0  0  0  0  0
   -4.3590   -2.1790    1.9320 H   0  0  0  0  0  0  0  0  0  0  0  0
   -3.7420   -3.2290    4.0930 H   0  0  0  0  0  0  0  0  0  0  0  0
   -3.3300   -5.6720    4.2120 H   0  0  0  0  0  0  0  0  0  0  0  0
   -3.5350   -7.0650    2.1700 H   0  0  0  0  0  0  0  0  0  0  0  0
   -4.1520   -6.0150    0.0100 H   0  0  0  0  0  0  0  0  0  0  0  0
   -7.8760   -4.6830   -2.0630 H   0  0  0  0  0  0  0  0  0  0  0  0
   -6.2180   -4.8620   -2.6740 H   0  0  0  0  0  0  0  0  0  0  0  0
   -6.6940   -5.6490   -1.1540 H   0  0  0  0  0  0  0  0  0  0  0  0
    4.9560   -1.0890    0.0060 H   0  0  0  0  0  0  0  0  0  0  0  0
  1 44  1  0  0  0  0
  1 45  1  0  0  0  0
  1 46  1  0  0  0  0
  1  2  1  0  0  0  0
  2  3  1  0  0  0  0
  3  4  2  0  0  0  0
  4 47  1  0  0  0  0
  4  5  1  0  0  0  0
  5 48  1  0  0  0  0
  5  6  2  0  0  0  0
  6 49  1  0  0  0  0
  6  7  1  0  0  0  0
  7  8  1  0  0  0  0
  8 50  1  0  0  0  0
  8 51  1  0  0  0  0
  8  9  1  0  0  0  0
  9 52  1  0  0  0  0
  9 10  1  0  0  0  0
 10 53  1  0  0  0  0
 10 54  1  0  0  0  0
 10 11  1  0  0  0  0
 11 55  1  0  0  0  0
 11 12  1  0  0  0  0
 12 56  1  0  0  0  0
 11 13  1  0  0  0  0
 13 57  1  0  0  0  0
 13 14  1  0  0  0  0
 14 58  1  0  0  0  0
 14 59  1  0  0  0  0
 14 15  1  0  0  0  0
 15 16  2  0  0  0  0
 16 60  1  0  0  0  0
 16 17  1  0  0  0  0
 17 18  1  0  0  0  0
 17 19  2  0  0  0  0
 19 61  1  0  0  0  0
 19 20  1  0  0  0  0
 20 21  1  0  0  0  0
 20 22  2  0  0  0  0
 22 15  1  0  0  0  0
 22 62  1  0  0  0  0
 13 23  1  0  0  0  0
 23 63  1  0  0  0  0
 23 24  1  0  0  0  0
 24 25  2  0  0  0  0
 24 26  1  0  0  0  0
 26 27  2  0  0  0  0
 27 64  1  0  0  0  0
 27 28  1  0  0  0  0
 28 65  1  0  0  0  0
 28 29  2  0  0  0  0
 29 66  1  0  0  0  0
 29 30  1  0  0  0  0
 30 31  2  0  0  0  0
 31 26  1  0  0  0  0
 31 67  1  0  0  0  0
 30 32  1  0  0  0  0
 32 33  1  0  0  0  0
 33 34  2  0  0  0  0
 34 68  1  0  0  0  0
 34 35  1  0  0  0  0
 35 69  1  0  0  0  0
 35 36  2  0  0  0  0
 36 70  1  0  0  0  0
 36 37  1  0  0  0  0
 37 71  1  0  0  0  0
 37 38  2  0  0  0  0
 38 33  1  0  0  0  0
 38 72  1  0  0  0  0
 32 39  1  0  0  0  0
 39 40  2  0  0  0  0
 39 41  2  0  0  0  0
 39 42  1  0  0  0  0
 42 73  1  0  0  0  0
 42 74  1  0  0  0  0
 42 75  1  0  0  0  0
  7 43  2  0  0  0  0
 43  3  1  0  0  0  0
 43 76  1  0  0  0  0
M  END
>  <LOGBIO>
6.8600

>  <PRED_LOGBIO>
7.0100

>  <XV_RES>
0.0000

>  <WHL_TMPL>

$$$$
Unnamed
  -MTS-   01071500223D 0   0.00000     0.00000     0

 82 84  0  0  1  0  0  0  0  0999 V2000
    5.7250   -4.7260    3.0740 C   0  0  0  0  0  0  0  0  0  0  0  0
    4.7780   -3.5310    3.1400 C   0  0  0  0  0  0  0  0  0  0  0  0
    5.3700   -2.4630    4.0550 C   0  0  0  0  0  0  0  0  0  0  0  0
    4.6010   -2.9900    1.8280 O   0  0  0  0  0  0  0  0  0  0  0  0
    3.6530   -2.0450    1.6550 C   0  0  0  0  0  0  0  0  0  0  0  0
    2.9410   -1.7160    2.5900 O   0  0  0  0  0  0  0  0  0  0  0  0
    3.4730   -1.3940    0.3050 C   0  0  0  0  0  0  0  0  0  0  0  0
    2.3140   -0.4910    0.3460 N   0  0  0  0  0  0  0  0  0  0  0  0
    1.1650   -1.2370    0.3690 C   0  0  0  0  0  0  0  0  0  0  0  0
   -0.0120   -0.7060    0.0130 C   0  0  0  0  0  0  0  0  0  0  0  0
    0.0150    0.7430   -0.4080 C   0  0  0  0  0  0  0  0  0  0  0  0
   -1.1800    1.0500   -1.3060 C   0  0  0  0  0  0  0  0  0  0  0  0
    1.3020    1.0350   -1.1430 C   0  0  0  0  0  0  0  0  0  0  0  0
    2.3880    0.3830   -0.7060 C   0  0  0  0  0  0  0  0  0  0  0  0
    1.3590    1.9830   -2.2780 C   0  0  0  0  0  0  0  0  0  0  0  0
    0.4110    2.1180   -2.9920 O   0  0  0  0  0  0  0  0  0  0  0  0
    2.4830    2.6950   -2.5060 O   0  0  0  0  0  0  0  0  0  0  0  0
    2.4930    3.5970   -3.6160 C   0  0  0  0  0  0  0  0  0  0  0  0
    3.8220    4.3460   -3.6510 C   0  0  0  0  0  0  0  0  0  0  0  0
    2.3170    2.8110   -4.9120 C   0  0  0  0  0  0  0  0  0  0  0  0
    1.3490    4.5960   -3.4690 C   0  0  0  0  0  0  0  0  0  0  0  0
   -1.2650   -1.4940    0.0310 C   0  0  0  0  0  0  0  0  0  0  0  0
   -2.3320   -0.9460    0.3020 O   0  0  0  0  0  0  0  0  0  0  0  0
   -1.2370   -2.7950   -0.2470 N   0  0  0  0  0  0  0  0  0  0  0  0
   -2.4890   -3.5640   -0.2910 C   0  0  1  0  0  0  0  0  0  0  0  0
   -2.1990   -5.0280    0.0390 C   0  0  0  0  0  0  0  0  0  0  0  0
   -1.7310   -5.1380    1.4710 C   0  0  0  0  0  0  0  0  0  0  0  0
   -2.6650   -5.1350    2.5140 C   0  0  0  0  0  0  0  0  0  0  0  0
   -2.2310   -5.2370    3.8420 C   0  0  0  0  0  0  0  0  0  0  0  0
   -0.8640   -5.3420    4.1260 C   0  0  0  0  0  0  0  0  0  0  0  0
    0.0690   -5.3440    3.0820 C   0  0  0  0  0  0  0  0  0  0  0  0
   -0.3640   -5.2420    1.7550 C   0  0  0  0  0  0  0  0  0  0  0  0
   -3.0970   -3.4690   -1.6890 C   0  0  2  0  0  0  0  0  0  0  0  0
   -2.5740   -4.5170   -2.5090 O   0  0  0  0  0  0  0  0  0  0  0  0
   -4.6150   -3.6050   -1.5950 C   0  0  0  0  0  0  0  0  0  0  0  0
   -5.1900   -2.3500   -1.0900 N   0  0  0  0  0  0  0  0  0  0  0  0
   -6.6450   -2.5000   -0.9460 C   0  0  0  0  0  0  0  0  0  0  0  0
   -7.3590   -1.6050    0.0080 C   0  0  0  0  0  0  0  0  0  0  0  0
   -7.1780   -3.0480    0.3320 C   0  0  0  0  0  0  0  0  0  0  0  0
    5.8330   -5.1580    4.0660 H   0  0  0  0  0  0  0  0  0  0  0  0
    5.3190   -5.4730    2.3950 H   0  0  0  0  0  0  0  0  0  0  0  0
    6.6970   -4.3990    2.7120 H   0  0  0  0  0  0  0  0  0  0  0  0
    3.8150   -3.8520    3.5330 H   0  0  0  0  0  0  0  0  0  0  0  0
    5.5840   -2.8980    5.0290 H   0  0  0  0  0  0  0  0  0  0  0  0
    4.6580   -1.6490    4.1700 H   0  0  0  0  0  0  0  0  0  0  0  0
    6.2900   -2.0810    3.6180 H   0  0  0  0  0  0  0  0  0  0  0  0
    3.3090   -2.1610   -0.4490 H   0  0  0  0  0  0  0  0  0  0  0  0
    4.3670   -0.8250    0.0550 H   0  0  0  0  0  0  0  0  0  0  0  0
    1.2100   -2.2700    0.6800 H   0  0  0  0  0  0  0  0  0  0  0  0
   -0.0680    1.3860    0.4660 H   0  0  0  0  0  0  0  0  0  0  0  0
   -1.1320    0.4280   -2.1980 H   0  0  0  0  0  0  0  0  0  0  0  0
   -2.1010    0.8400   -0.7670 H   0  0  0  0  0  0  0  0  0  0  0  0
   -1.1580    2.0990   -1.5930 H   0  0  0  0  0  0  0  0  0  0  0  0
    3.3380    0.5500   -1.1920 H   0  0  0  0  0  0  0  0  0  0  0  0
    3.8160    5.0560   -4.4750 H   0  0  0  0  0  0  0  0  0  0  0  0
    3.9630    4.8790   -2.7140 H   0  0  0  0  0  0  0  0  0  0  0  0
    4.6350    3.6360   -3.7900 H   0  0  0  0  0  0  0  0  0  0  0  0
    2.4090    3.4850   -5.7610 H   0  0  0  0  0  0  0  0  0  0  0  0
    1.3340    2.3450   -4.9240 H   0  0  0  0  0  0  0  0  0  0  0  0
    3.0840    2.0410   -4.9760 H   0  0  0  0  0  0  0  0  0  0  0  0
    1.3460    5.2720   -4.3210 H   0  0  0  0  0  0  0  0  0  0  0  0
    0.4030    4.0610   -3.4260 H   0  0  0  0  0  0  0  0  0  0  0  0
    1.4840    5.1690   -2.5530 H   0  0  0  0  0  0  0  0  0  0  0  0
   -0.3560   -3.2530   -0.4280 H   0  0  0  0  0  0  0  0  0  0  0  0
   -3.1890   -3.1600    0.4370 H   0  0  0  0  0  0  0  0  0  0  0  0
   -1.4230   -5.4020   -0.6250 H   0  0  0  0  0  0  0  0  0  0  0  0
   -3.1050   -5.6160   -0.0920 H   0  0  0  0  0  0  0  0  0  0  0  0
   -3.7190   -5.0550    2.2950 H   0  0  0  0  0  0  0  0  0  0  0  0
   -2.9510   -5.2350    4.6470 H   0  0  0  0  0  0  0  0  0  0  0  0
   -0.5300   -5.4200    5.1500 H   0  0  0  0  0  0  0  0  0  0  0  0
    1.1240   -5.4240    3.3010 H   0  0  0  0  0  0  0  0  0  0  0  0
    0.3560   -5.2440    0.9500 H   0  0  0  0  0  0  0  0  0  0  0  0
   -2.8460   -2.5050   -2.1290 H   0  0  0  0  0  0  0  0  0  0  0  0
   -2.9200   -4.4570   -3.4130 H   0  0  0  0  0  0  0  0  0  0  0  0
   -4.8650   -4.4170   -0.9150 H   0  0  0  0  0  0  0  0  0  0  0  0
   -5.0220   -3.8190   -2.5810 H   0  0  0  0  0  0  0  0  0  0  0  0
   -4.9910   -1.6030   -1.7410 H   0  0  0  0  0  0  0  0  0  0  0  0
   -7.1440   -2.7710   -1.8740 H   0  0  0  0  0  0  0  0  0  0  0  0
   -6.7620   -0.8870    0.5660 H   0  0  0  0  0  0  0  0  0  0  0  0
   -8.3580   -1.2740   -0.2660 H   0  0  0  0  0  0  0  0  0  0  0  0
   -6.4590   -3.3020    1.1090 H   0  0  0  0  0  0  0  0  0  0  0  0
   -8.0560   -3.6890    0.2760 H   0  0  0  0  0  0  0  0  0  0  0  0
  1 40  1  0  0  0  0
  1 41  1  0  0  0  0
  1 42  1  0  0  0  0
  1  2  1  0  0  0  0
  2 43  1  0  0  0  0
  2  3  1  0  0  0  0
  3 44  1  0  0  0  0
  3 45  1  0  0  0  0
  3 46  1  0  0  0  0
  2  4  1  0  0  0  0
  4  5  1  0  0  0  0
  5  6  2  0  0  0  0
  5  7  1  0  0  0  0
  7 47  1  0  0  0  0
  7 48  1  0  0  0  0
  7  8  1  0  0  0  0
  8  9  1  0  0  0  0
  9 49  1  0  0  0  0
  9 10  2  0  0  0  0
 10 11  1  0  0  0  0
 11 50  1  0  0  0  0
 11 12  1  0  0  0  0
 12 51  1  0  0  0  0
 12 52  1  0  0  0  0
 12 53  1  0  0  0  0
 11 13  1  0  0  0  0
 13 14  2  0  0  0  0
 14  8  1  0  0  0  0
 14 54  1  0  0  0  0
 13 15  1  0  0  0  0
 15 16  2  0  0  0  0
 15 17  1  0  0  0  0
 17 18  1  0  0  0  0
 18 19  1  0  0  0  0
 19 55  1  0  0  0  0
 19 56  1  0  0  0  0
 19 57  1  0  0  0  0
 18 20  1  0  0  0  0
 20 58  1  0  0  0  0
 20 59  1  0  0  0  0
 20 60  1  0  0  0  0
 18 21  1  0  0  0  0
 21 61  1  0  0  0  0
 21 62  1  0  0  0  0
 21 63  1  0  0  0  0
 10 22  1  0  0  0  0
 22 23  2  0  0  0  0
 22 24  1  0  0  0  0
 24 64  1  0  0  0  0
 24 25  1  0  0  0  0
 25 65  1  0  0  0  0
 25 26  1  0  0  0  0
 26 66  1  0  0  0  0
 26 67  1  0  0  0  0
 26 27  1  0  0  0  0
 27 28  2  0  0  0  0
 28 68  1  0  0  0  0
 28 29  1  0  0  0  0
 29 69  1  0  0  0  0
 29 30  2  0  0  0  0
 30 70  1  0  0  0  0
 30 31  1  0  0  0  0
 31 71  1  0  0  0  0
 31 32  2  0  0  0  0
 32 27  1  0  0  0  0
 32 72  1  0  0  0  0
 25 33  1  0  0  0  0
 33 73  1  0  0  0  0
 33 34  1  0  0  0  0
 34 74  1  0  0  0  0
 33 35  1  0  0  0  0
 35 75  1  0  0  0  0
 35 76  1  0  0  0  0
 35 36  1  0  0  0  0
 36 77  1  0  0  0  0
 36 37  1  0  0  0  0
 37 78  1  0  0  0  0
 37 38  1  0  0  0  0
 38 79  1  0  0  0  0
 38 80  1  0  0  0  0
 38 39  1  0  0  0  0
 39 37  1  0  0  0  0
 39 81  1  0  0  0  0
 39 82  1  0  0  0  0
M  END
>  <LOGBIO>
4.5000

>  <PRED_LOGBIO>
7.0600

>  <XV_RES>
0.0000

>  <WHL_TMPL>

$$$$
Unnamed
  -MTS-   01071500223D 0   0.00000     0.00000     0

 43 46  0  0  0  0  0  0  0  0999 V2000
    4.0300    2.3070    1.0800 C   0  0  0  0  0  0  0  0  0  0  0  0
    3.4840    1.4570    0.0120 N   0  0  0  0  0  0  0  0  0  0  0  0
    4.1260    1.1910   -1.1680 C   0  0  0  0  0  0  0  0  0  0  0  0
    3.4060    0.4000   -1.9410 N   0  0  0  0  0  0  0  0  0  0  0  0
    2.1550    0.0930   -1.2310 C   0  0  0  0  0  0  0  0  0  0  0  0
    2.3030    0.8480    0.0680 C   0  0  0  0  0  0  0  0  0  0  0  0
    1.4930    0.8910    0.9930 O   0  0  0  0  0  0  0  0  0  0  0  0
    1.9820   -1.3900   -1.0070 C   0  0  0  0  0  0  0  0  0  0  0  0
    2.4800   -2.3120   -1.9360 C   0  0  0  0  0  0  0  0  0  0  0  0
    2.3070   -3.6820   -1.7060 C   0  0  0  0  0  0  0  0  0  0  0  0
    1.6690   -4.1010   -0.6040 N   0  0  0  0  0  0  0  0  0  0  0  0
    1.1800   -3.2470    0.3050 C   0  0  0  0  0  0  0  0  0  0  0  0
    1.3210   -1.8640    0.1330 C   0  0  0  0  0  0  0  0  0  0  0  0
    0.9400    0.5380   -2.0090 C   0  0  0  0  0  0  0  0  0  0  0  0
    0.9590    0.5190   -3.4080 C   0  0  0  0  0  0  0  0  0  0  0  0
   -0.1680    0.9320   -4.1290 C   0  0  0  0  0  0  0  0  0  0  0  0
   -1.3140    1.3640   -3.4500 C   0  0  0  0  0  0  0  0  0  0  0  0
   -1.3330    1.3830   -2.0510 C   0  0  0  0  0  0  0  0  0  0  0  0
   -0.2060    0.9700   -1.3300 C   0  0  0  0  0  0  0  0  0  0  0  0
   -2.5440    1.8390   -1.3330 C   0  0  0  0  0  0  0  0  0  0  0  0
   -3.8180    1.4810   -1.7910 C   0  0  0  0  0  0  0  0  0  0  0  0
   -4.9430    1.9290   -1.0890 C   0  0  0  0  0  0  0  0  0  0  0  0
   -4.7600    2.7220    0.0500 C   0  0  0  0  0  0  0  0  0  0  0  0
   -3.5280    3.0480    0.4650 N   0  0  0  0  0  0  0  0  0  0  0  0
   -2.4320    2.6350   -0.1860 C   0  0  0  0  0  0  0  0  0  0  0  0
    5.3600    1.6830   -1.5040 N   0  0  0  0  0  0  0  0  0  0  0  0
    3.7210    3.3380    0.9170 H   0  0  0  0  0  0  0  0  0  0  0  0
    5.1160    2.2490    1.0710 H   0  0  0  0  0  0  0  0  0  0  0  0
    3.6570    1.9650    2.0430 H   0  0  0  0  0  0  0  0  0  0  0  0
    2.9930   -1.9690   -2.8220 H   0  0  0  0  0  0  0  0  0  0  0  0
    2.6870   -4.4010   -2.4160 H   0  0  0  0  0  0  0  0  0  0  0  0
    0.6730   -3.6280    1.1790 H   0  0  0  0  0  0  0  0  0  0  0  0
    0.9270   -1.1750    0.8650 H   0  0  0  0  0  0  0  0  0  0  0  0
    1.8430    0.1870   -3.9320 H   0  0  0  0  0  0  0  0  0  0  0  0
   -0.1540    0.9180   -5.2090 H   0  0  0  0  0  0  0  0  0  0  0  0
   -2.1830    1.6820   -4.0060 H   0  0  0  0  0  0  0  0  0  0  0  0
   -0.2200    0.9840   -0.2500 H   0  0  0  0  0  0  0  0  0  0  0  0
   -3.9300    0.8680   -2.6730 H   0  0  0  0  0  0  0  0  0  0  0  0
   -5.9370    1.6670   -1.4210 H   0  0  0  0  0  0  0  0  0  0  0  0
   -5.6200    3.0740    0.6010 H   0  0  0  0  0  0  0  0  0  0  0  0
   -1.4550    2.9170    0.1760 H   0  0  0  0  0  0  0  0  0  0  0  0
    5.9680    1.1510   -2.1090 H   0  0  0  0  0  0  0  0  0  0  0  0
    5.6600    2.5790   -1.1460 H   0  0  0  0  0  0  0  0  0  0  0  0
  1 27  1  0  0  0  0
  1 28  1  0  0  0  0
  1 29  1  0  0  0  0
  1  2  1  0  0  0  0
  2  3  1  0  0  0  0
  3  4  2  0  0  0  0
  4  5  1  0  0  0  0
  5  6  1  0  0  0  0
  6  2  1  0  0  0  0
  6  7  2  0  0  0  0
  5  8  1  0  0  0  0
  8  9  2  0  0  0  0
  9 30  1  0  0  0  0
  9 10  1  0  0  0  0
 10 31  1  0  0  0  0
 10 11  2  0  0  0  0
 11 12  1  0  0  0  0
 12 32  1  0  0  0  0
 12 13  2  0  0  0  0
 13  8  1  0  0  0  0
 13 33  1  0  0  0  0
  5 14  1  0  0  0  0
 14 15  2  0  0  0  0
 15 34  1  0  0  0  0
 15 16  1  0  0  0  0
 16 35  1  0  0  0  0
 16 17  2  0  0  0  0
 17 36  1  0  0  0  0
 17 18  1  0  0  0  0
 18 19  2  0  0  0  0
 19 14  1  0  0  0  0
 19 37  1  0  0  0  0
 18 20  1  0  0  0  0
 20 21  2  0  0  0  0
 21 38  1  0  0  0  0
 21 22  1  0  0  0  0
 22 39  1  0  0  0  0
 22 23  2  0  0  0  0
 23 40  1  0  0  0  0
 23 24  1  0  0  0  0
 24 25  2  0  0  0  0
 25 20  1  0  0  0  0
 25 41  1  0  0  0  0
  3 26  1  0  0  0  0
 26 42  1  0  0  0  0
 26 43  1  0  0  0  0
M  END
>  <LOGBIO>
7.2200

>  <PRED_LOGBIO>
6.9100

>  <XV_RES>
0.0000

>  <WHL_TMPL>

$$$$
Unnamed
  -MTS-   01071500223D 0   0.00000     0.00000     0

 91 94  0  0  1  0  0  0  0  0999 V2000
    5.2360    5.2590    4.3030 C   0  0  0  0  0  0  0  0  0  0  0  0
    5.1330    4.7060    2.8850 C   0  0  0  0  0  0  0  0  0  0  0  0
    6.4470    4.9540    2.1450 C   0  0  0  0  0  0  0  0  0  0  0  0
    6.3620    4.3860    0.7910 N   0  0  0  0  0  0  0  0  0  0  0  0
    7.0740    3.1410    0.4700 C   0  0  0  0  0  0  0  0  0  0  0  0
    8.4260    3.4750   -0.1590 C   0  0  0  0  0  0  0  0  0  0  0  0
    9.1530    2.1830   -0.5190 C   0  0  0  0  0  0  0  0  0  0  0  0
    5.6410    5.0000   -0.1430 C   0  0  0  0  0  0  0  0  0  0  0  0
    5.1470    6.1030    0.0870 O   0  0  0  0  0  0  0  0  0  0  0  0
    5.4320    4.3550   -1.4580 C   0  0  0  0  0  0  0  0  0  0  0  0
    6.1790    4.7690   -2.5670 C   0  0  0  0  0  0  0  0  0  0  0  0
    5.9810    4.1600   -3.8120 C   0  0  0  0  0  0  0  0  0  0  0  0
    6.7860    4.6070   -5.0080 C   0  0  0  0  0  0  0  0  0  0  0  0
    5.0370    3.1350   -3.9470 C   0  0  0  0  0  0  0  0  0  0  0  0
    4.2900    2.7200   -2.8380 C   0  0  0  0  0  0  0  0  0  0  0  0
    4.4880    3.3300   -1.5940 C   0  0  0  0  0  0  0  0  0  0  0  0
    3.2920    1.6370   -2.9810 C   0  0  0  0  0  0  0  0  0  0  0  0
    2.5700    1.5930   -3.9760 O   0  0  0  0  0  0  0  0  0  0  0  0
    3.1750    0.7110   -2.0330 N   0  0  0  0  0  0  0  0  0  0  0  0
    2.1900   -0.3700   -2.1800 C   0  0  1  0  0  0  0  0  0  0  0  0
    2.6550   -1.3400   -3.2650 C   0  0  0  0  0  0  0  0  0  0  0  0
    3.9050   -2.0500   -2.8040 C   0  0  0  0  0  0  0  0  0  0  0  0
    3.8070   -3.1600   -1.9570 C   0  0  0  0  0  0  0  0  0  0  0  0
    4.9660   -3.8190   -1.5290 C   0  0  0  0  0  0  0  0  0  0  0  0
    4.8720   -4.8890   -0.7120 F   0  0  0  0  0  0  0  0  0  0  0  0
    6.2230   -3.3670   -1.9490 C   0  0  0  0  0  0  0  0  0  0  0  0
    6.3210   -2.2570   -2.7960 C   0  0  0  0  0  0  0  0  0  0  0  0
    7.5330   -1.8220   -3.2010 F   0  0  0  0  0  0  0  0  0  0  0  0
    5.1620   -1.5980   -3.2240 C   0  0  0  0  0  0  0  0  0  0  0  0
    0.8370    0.2230   -2.5720 C   0  0  2  0  0  0  0  0  0  0  0  0
    0.6990    0.1950   -3.9950 O   0  0  0  0  0  0  0  0  0  0  0  0
   -0.2830   -0.5990   -1.9350 C   0  0  1  0  0  0  0  0  0  0  0  0
   -1.5670   -0.4790   -2.7770 C   0  0  0  0  0  0  0  0  0  0  0  0
   -2.7290   -1.1170   -2.1420 N   0  0  0  0  0  0  0  0  0  0  0  0
   -2.9200   -0.7790   -0.7240 C   0  0  0  0  0  0  0  0  0  0  0  0
   -1.6110   -0.8930    0.0800 C   0  0  0  0  0  0  0  0  0  0  0  0
   -0.5230   -0.1400   -0.5590 N   0  0  0  0  0  0  0  0  0  0  0  0
   -3.8020   -2.1950   -3.0060 S   0  0  0  0  0  0  0  0  0  0  0  0
   -3.0730   -2.8680   -4.0370 O   0  0  0  0  0  0  0  0  0  0  0  0
   -4.3430   -3.1590   -2.0980 O   0  0  0  0  0  0  0  0  0  0  0  0
   -5.1720   -1.2240   -3.7580 C   0  0  0  0  0  0  0  0  0  0  0  0
   -5.2950    0.1100   -3.7390 C   0  0  0  0  0  0  0  0  0  0  0  0
   -6.4740    0.4330   -4.4210 N   0  0  0  0  0  0  0  0  0  0  0  0
   -7.0320   -0.6900   -4.8340 C   0  0  0  0  0  0  0  0  0  0  0  0
   -8.3210   -0.7990   -5.6130 C   0  0  0  0  0  0  0  0  0  0  0  0
   -6.2450   -1.7390   -4.4370 N   0  0  0  0  0  0  0  0  0  0  0  0
   -6.5070   -3.1630   -4.6930 C   0  0  0  0  0  0  0  0  0  0  0  0
    4.2950    5.0990    4.8240 H   0  0  0  0  0  0  0  0  0  0  0  0
    6.0360    4.7480    4.8350 H   0  0  0  0  0  0  0  0  0  0  0  0
    5.4510    6.3250    4.2620 H   0  0  0  0  0  0  0  0  0  0  0  0
    4.3220    5.2040    2.3590 H   0  0  0  0  0  0  0  0  0  0  0  0
    4.9370    3.6370    2.9260 H   0  0  0  0  0  0  0  0  0  0  0  0
    7.2630    4.4800    2.6860 H   0  0  0  0  0  0  0  0  0  0  0  0
    6.6300    6.0250    2.0780 H   0  0  0  0  0  0  0  0  0  0  0  0
    7.2310    2.5680    1.3820 H   0  0  0  0  0  0  0  0  0  0  0  0
    6.4830    2.5550   -0.2300 H   0  0  0  0  0  0  0  0  0  0  0  0
    8.2700    4.0660   -1.0590 H   0  0  0  0  0  0  0  0  0  0  0  0
    9.0250    4.0430    0.5490 H   0  0  0  0  0  0  0  0  0  0  0  0
   10.1100    2.4210   -0.9790 H   0  0  0  0  0  0  0  0  0  0  0  0
    9.3190    1.5970    0.3830 H   0  0  0  0  0  0  0  0  0  0  0  0
    8.5480    1.6090   -1.2170 H   0  0  0  0  0  0  0  0  0  0  0  0
    6.9070    5.5600   -2.4630 H   0  0  0  0  0  0  0  0  0  0  0  0
    7.6870    4.0020   -5.0860 H   0  0  0  0  0  0  0  0  0  0  0  0
    7.0610    5.6530   -4.8900 H   0  0  0  0  0  0  0  0  0  0  0  0
    6.1910    4.4880   -5.9110 H   0  0  0  0  0  0  0  0  0  0  0  0
    4.8840    2.6640   -4.9070 H   0  0  0  0  0  0  0  0  0  0  0  0
    3.9120    3.0100   -0.7380 H   0  0  0  0  0  0  0  0  0  0  0  0
    3.7630    0.7510   -1.2130 H   0  0  0  0  0  0  0  0  0  0  0  0
    2.0930   -0.9020   -1.2360 H   0  0  0  0  0  0  0  0  0  0  0  0
    2.8680   -0.7870   -4.1780 H   0  0  0  0  0  0  0  0  0  0  0  0
    1.8730   -2.0710   -3.4580 H   0  0  0  0  0  0  0  0  0  0  0  0
    2.8370   -3.5090   -1.6330 H   0  0  0  0  0  0  0  0  0  0  0  0
    7.1170   -3.8750   -1.6190 H   0  0  0  0  0  0  0  0  0  0  0  0
    5.2370   -0.7420   -3.8770 H   0  0  0  0  0  0  0  0  0  0  0  0
    0.7770    1.2510   -2.2210 H   0  0  0  0  0  0  0  0  0  0  0  0
    0.3970    1.0530   -4.3310 H   0  0  0  0  0  0  0  0  0  0  0  0
    0.0620   -1.6310   -1.9290 H   0  0  0  0  0  0  0  0  0  0  0  0
   -1.7850    0.5730   -2.9530 H   0  0  0  0  0  0  0  0  0  0  0  0
   -1.4000   -0.9260   -3.7550 H   0  0  0  0  0  0  0  0  0  0  0  0
   -3.3070    0.2350   -0.6440 H   0  0  0  0  0  0  0  0  0  0  0  0
   -3.6690   -1.4400   -0.2930 H   0  0  0  0  0  0  0  0  0  0  0  0
   -1.3280   -1.9400    0.1630 H   0  0  0  0  0  0  0  0  0  0  0  0
   -1.7710   -0.5130    1.0870 H   0  0  0  0  0  0  0  0  0  0  0  0
    0.3230   -0.2470   -0.0170 H   0  0  0  0  0  0  0  0  0  0  0  0
   -4.6100    0.8080   -3.2800 H   0  0  0  0  0  0  0  0  0  0  0  0
   -9.0650   -1.3170   -5.0110 H   0  0  0  0  0  0  0  0  0  0  0  0
   -8.1440   -1.3570   -6.5300 H   0  0  0  0  0  0  0  0  0  0  0  0
   -8.6820    0.1970   -5.8590 H   0  0  0  0  0  0  0  0  0  0  0  0
   -7.4600   -3.4420   -4.2500 H   0  0  0  0  0  0  0  0  0  0  0  0
   -5.7130   -3.7620   -4.2520 H   0  0  0  0  0  0  0  0  0  0  0  0
   -6.5400   -3.3380   -5.7660 H   0  0  0  0  0  0  0  0  0  0  0  0
  1 48  1  0  0  0  0
  1 49  1  0  0  0  0
  1 50  1  0  0  0  0
  1  2  1  0  0  0  0
  2 51  1  0  0  0  0
  2 52  1  0  0  0  0
  2  3  1  0  0  0  0
  3 53  1  0  0  0  0
  3 54  1  0  0  0  0
  3  4  1  0  0  0  0
  4  5  1  0  0  0  0
  5 55  1  0  0  0  0
  5 56  1  0  0  0  0
  5  6  1  0  0  0  0
  6 57  1  0  0  0  0
  6 58  1  0  0  0  0
  6  7  1  0  0  0  0
  7 59  1  0  0  0  0
  7 60  1  0  0  0  0
  7 61  1  0  0  0  0
  4  8  1  0  0  0  0
  8  9  2  0  0  0  0
  8 10  1  0  0  0  0
 10 11  2  0  0  0  0
 11 62  1  0  0  0  0
 11 12  1  0  0  0  0
 12 13  1  0  0  0  0
 13 63  1  0  0  0  0
 13 64  1  0  0  0  0
 13 65  1  0  0  0  0
 12 14  2  0  0  0  0
 14 66  1  0  0  0  0
 14 15  1  0  0  0  0
 15 16  2  0  0  0  0
 16 10  1  0  0  0  0
 16 67  1  0  0  0  0
 15 17  1  0  0  0  0
 17 18  2  0  0  0  0
 17 19  1  0  0  0  0
 19 68  1  0  0  0  0
 19 20  1  0  0  0  0
 20 69  1  0  0  0  0
 20 21  1  0  0  0  0
 21 70  1  0  0  0  0
 21 71  1  0  0  0  0
 21 22  1  0  0  0  0
 22 23  2  0  0  0  0
 23 72  1  0  0  0  0
 23 24  1  0  0  0  0
 24 25  1  0  0  0  0
 24 26  2  0  0  0  0
 26 73  1  0  0  0  0
 26 27  1  0  0  0  0
 27 28  1  0  0  0  0
 27 29  2  0  0  0  0
 29 22  1  0  0  0  0
 29 74  1  0  0  0  0
 20 30  1  0  0  0  0
 30 75  1  0  0  0  0
 30 31  1  0  0  0  0
 31 76  1  0  0  0  0
 30 32  1  0  0  0  0
 32 77  1  0  0  0  0
 32 33  1  0  0  0  0
 33 78  1  0  0  0  0
 33 79  1  0  0  0  0
 33 34  1  0  0  0  0
 34 35  1  0  0  0  0
 35 80  1  0  0  0  0
 35 81  1  0  0  0  0
 35 36  1  0  0  0  0
 36 82  1  0  0  0  0
 36 83  1  0  0  0  0
 36 37  1  0  0  0  0
 37 32  1  0  0  0  0
 37 84  1  0  0  0  0
 34 38  1  0  0  0  0
 38 39  2  0  0  0  0
 38 40  2  0  0  0  0
 38 41  1  0  0  0  0
 41 42  2  0  0  0  0
 42 85  1  0  0  0  0
 42 43  1  0  0  0  0
 43 44  2  0  0  0  0
 44 45  1  0  0  0  0
 45 86  1  0  0  0  0
 45 87  1  0  0  0  0
 45 88  1  0  0  0  0
 44 46  1  0  0  0  0
 46 41  1  0  0  0  0
 46 47  1  0  0  0  0
 47 89  1  0  0  0  0
 47 90  1  0  0  0  0
 47 91  1  0  0  0  0
M  END
>  <LOGBIO>
7.2400

>  <PRED_LOGBIO>
6.8300

>  <XV_RES>
0.0000

>  <WHL_TMPL>

$$$$
Unnamed
  -MTS-   01071500223D 0   0.00000     0.00000     0

 72 74  0  0  1  0  0  0  0  0999 V2000
    6.7110    4.4010   -3.9550 C   0  0  0  0  0  0  0  0  0  0  0  0
    5.7820    3.1960   -3.8370 C   0  0  0  0  0  0  0  0  0  0  0  0
    4.5960    3.5530   -2.9430 C   0  0  0  0  0  0  0  0  0  0  0  0
    3.7010    2.3930   -2.8300 N   0  0  0  0  0  0  0  0  0  0  0  0
    2.5950    2.4750   -2.0950 C   0  0  0  0  0  0  0  0  0  0  0  0
    2.3210    3.5220   -1.5110 O   0  0  0  0  0  0  0  0  0  0  0  0
    1.6940    1.3060   -1.9810 C   0  0  0  0  0  0  0  0  0  0  0  0
    2.0060    0.1150   -2.6460 C   0  0  0  0  0  0  0  0  0  0  0  0
    1.1530   -0.9910   -2.5370 C   0  0  0  0  0  0  0  0  0  0  0  0
   -0.0100   -0.9040   -1.7640 C   0  0  0  0  0  0  0  0  0  0  0  0
   -0.3220    0.2870   -1.0990 C   0  0  0  0  0  0  0  0  0  0  0  0
    0.5300    1.3930   -1.2070 C   0  0  0  0  0  0  0  0  0  0  0  0
   -1.5520    0.3790   -0.2810 C   0  0  0  0  0  0  0  0  0  0  0  0
   -1.8260    1.4260    0.3030 O   0  0  0  0  0  0  0  0  0  0  0  0
   -2.3620   -0.6710   -0.1790 N   0  0  0  0  0  0  0  0  0  0  0  0
   -3.8090   -0.4710   -0.0190 C   0  0  1  0  0  0  0  0  0  0  0  0
   -4.2910    0.5810   -1.0180 C   0  0  0  0  0  0  0  0  0  0  0  0
   -5.8000    0.5840   -1.0580 C   0  0  0  0  0  0  0  0  0  0  0  0
   -6.5130    1.6610   -0.5170 C   0  0  0  0  0  0  0  0  0  0  0  0
   -7.9120    1.6630   -0.5540 C   0  0  0  0  0  0  0  0  0  0  0  0
   -8.5990    0.5890   -1.1320 C   0  0  0  0  0  0  0  0  0  0  0  0
   -7.8870   -0.4880   -1.6720 C   0  0  0  0  0  0  0  0  0  0  0  0
   -6.4870   -0.4910   -1.6350 C   0  0  0  0  0  0  0  0  0  0  0  0
   -4.1040    0.0050    1.4030 C   0  0  2  0  0  0  0  0  0  0  0  0
   -5.5160   -0.0110    1.6270 O   0  0  0  0  0  0  0  0  0  0  0  0
   -3.4190   -0.9250    2.4030 C   0  0  0  0  0  0  0  0  0  0  0  0
   -1.9610   -0.7710    2.2950 N   0  0  0  0  0  0  0  0  0  0  0  0
   -1.3010   -1.6660    3.2570 C   0  0  0  0  0  0  0  0  0  0  0  0
    0.1970   -1.5080    3.1460 C   0  0  0  0  0  0  0  0  0  0  0  0
    0.8610   -0.5580    3.9300 C   0  0  0  0  0  0  0  0  0  0  0  0
    2.2490   -0.4110    3.8270 C   0  0  0  0  0  0  0  0  0  0  0  0
    2.9740   -1.2160    2.9400 C   0  0  0  0  0  0  0  0  0  0  0  0
    2.3100   -2.1660    2.1550 C   0  0  0  0  0  0  0  0  0  0  0  0
    3.0190   -2.9540    1.2860 O   0  0  0  0  0  0  0  0  0  0  0  0
    4.4350   -2.7680    1.2150 C   0  0  0  0  0  0  0  0  0  0  0  0
    0.9210   -2.3120    2.2580 C   0  0  0  0  0  0  0  0  0  0  0  0
    1.4760   -2.2250   -3.2260 C   0  0  0  0  0  0  0  0  0  0  0  0
    1.7340   -3.2130   -3.7770 N   0  0  0  0  0  0  0  0  0  0  0  0
    7.5560    4.1470   -4.5920 H   0  0  0  0  0  0  0  0  0  0  0  0
    6.1670    5.2370   -4.3910 H   0  0  0  0  0  0  0  0  0  0  0  0
    7.0720    4.6790   -2.9670 H   0  0  0  0  0  0  0  0  0  0  0  0
    6.3260    2.3600   -3.4020 H   0  0  0  0  0  0  0  0  0  0  0  0
    5.4210    2.9180   -4.8250 H   0  0  0  0  0  0  0  0  0  0  0  0
    4.0520    4.3890   -3.3790 H   0  0  0  0  0  0  0  0  0  0  0  0
    4.9570    3.8310   -1.9550 H   0  0  0  0  0  0  0  0  0  0  0  0
    3.9250    1.5330   -3.3090 H   0  0  0  0  0  0  0  0  0  0  0  0
    2.9030    0.0480   -3.2420 H   0  0  0  0  0  0  0  0  0  0  0  0
   -0.6680   -1.7570   -1.6800 H   0  0  0  0  0  0  0  0  0  0  0  0
    0.2900    2.3120   -0.6940 H   0  0  0  0  0  0  0  0  0  0  0  0
   -1.9820   -1.6070   -0.2100 H   0  0  0  0  0  0  0  0  0  0  0  0
   -4.3280   -1.4090   -0.2030 H   0  0  0  0  0  0  0  0  0  0  0  0
   -3.9020    0.3470   -2.0070 H   0  0  0  0  0  0  0  0  0  0  0  0
   -3.9340    1.5620   -0.7110 H   0  0  0  0  0  0  0  0  0  0  0  0
   -5.9830    2.4900   -0.0720 H   0  0  0  0  0  0  0  0  0  0  0  0
   -8.4620    2.4940   -0.1370 H   0  0  0  0  0  0  0  0  0  0  0  0
   -9.6790    0.5910   -1.1600 H   0  0  0  0  0  0  0  0  0  0  0  0
   -8.4160   -1.3170   -2.1170 H   0  0  0  0  0  0  0  0  0  0  0  0
   -5.9370   -1.3220   -2.0520 H   0  0  0  0  0  0  0  0  0  0  0  0
   -3.7280    1.0170    1.5320 H   0  0  0  0  0  0  0  0  0  0  0  0
   -5.7290    0.2870    2.5260 H   0  0  0  0  0  0  0  0  0  0  0  0
   -3.6920   -1.9550    2.1870 H   0  0  0  0  0  0  0  0  0  0  0  0
   -3.7360   -0.6700    3.4120 H   0  0  0  0  0  0  0  0  0  0  0  0
   -1.7070    0.1850    2.4960 H   0  0  0  0  0  0  0  0  0  0  0  0
   -1.5740   -2.6960    3.0410 H   0  0  0  0  0  0  0  0  0  0  0  0
   -1.6190   -1.4100    4.2660 H   0  0  0  0  0  0  0  0  0  0  0  0
    0.3020    0.0630    4.6150 H   0  0  0  0  0  0  0  0  0  0  0  0
    2.7610    0.3220    4.4330 H   0  0  0  0  0  0  0  0  0  0  0  0
    4.0450   -1.1030    2.8600 H   0  0  0  0  0  0  0  0  0  0  0  0
    4.8550   -3.4600    0.4880 H   0  0  0  0  0  0  0  0  0  0  0  0
    4.6520   -1.7460    0.9120 H   0  0  0  0  0  0  0  0  0  0  0  0
    4.8750   -2.9580    2.1920 H   0  0  0  0  0  0  0  0  0  0  0  0
    0.4090   -3.0460    1.6530 H   0  0  0  0  0  0  0  0  0  0  0  0
  1 39  1  0  0  0  0
  1 40  1  0  0  0  0
  1 41  1  0  0  0  0
  1  2  1  0  0  0  0
  2 42  1  0  0  0  0
  2 43  1  0  0  0  0
  2  3  1  0  0  0  0
  3 44  1  0  0  0  0
  3 45  1  0  0  0  0
  3  4  1  0  0  0  0
  4 46  1  0  0  0  0
  4  5  1  0  0  0  0
  5  6  2  0  0  0  0
  5  7  1  0  0  0  0
  7  8  2  0  0  0  0
  8 47  1  0  0  0  0
  8  9  1  0  0  0  0
  9 10  2  0  0  0  0
 10 48  1  0  0  0  0
 10 11  1  0  0  0  0
 11 12  2  0  0  0  0
 12  7  1  0  0  0  0
 12 49  1  0  0  0  0
 11 13  1  0  0  0  0
 13 14  2  0  0  0  0
 13 15  1  0  0  0  0
 15 50  1  0  0  0  0
 15 16  1  0  0  0  0
 16 51  1  0  0  0  0
 16 17  1  0  0  0  0
 17 52  1  0  0  0  0
 17 53  1  0  0  0  0
 17 18  1  0  0  0  0
 18 19  2  0  0  0  0
 19 54  1  0  0  0  0
 19 20  1  0  0  0  0
 20 55  1  0  0  0  0
 20 21  2  0  0  0  0
 21 56  1  0  0  0  0
 21 22  1  0  0  0  0
 22 57  1  0  0  0  0
 22 23  2  0  0  0  0
 23 18  1  0  0  0  0
 23 58  1  0  0  0  0
 16 24  1  0  0  0  0
 24 59  1  0  0  0  0
 24 25  1  0  0  0  0
 25 60  1  0  0  0  0
 24 26  1  0  0  0  0
 26 61  1  0  0  0  0
 26 62  1  0  0  0  0
 26 27  1  0  0  0  0
 27 63  1  0  0  0  0
 27 28  1  0  0  0  0
 28 64  1  0  0  0  0
 28 65  1  0  0  0  0
 28 29  1  0  0  0  0
 29 30  2  0  0  0  0
 30 66  1  0  0  0  0
 30 31  1  0  0  0  0
 31 67  1  0  0  0  0
 31 32  2  0  0  0  0
 32 68  1  0  0  0  0
 32 33  1  0  0  0  0
 33 34  1  0  0  0  0
 34 35  1  0  0  0  0
 35 69  1  0  0  0  0
 35 70  1  0  0  0  0
 35 71  1  0  0  0  0
 33 36  2  0  0  0  0
 36 29  1  0  0  0  0
 36 72  1  0  0  0  0
  9 37  1  0  0  0  0
 37 38  3  0  0  0  0
M  END
>  <LOGBIO>
6.1100

>  <PRED_LOGBIO>
6.6100

>  <XV_RES>
0.0000

>  <WHL_TMPL>

$$$$
Unnamed
  -MTS-   01071500223D 0   0.00000     0.00000     0

231231  0  0  1  0  0  0  0  0999 V2000
   24.7190   -6.7650    0.0000 C   0  0  0  0  0  0  0  0  0  0  0  0
   26.0210   -6.0090    0.0000 C   0  0  0  0  0  0  0  0  0  0  0  0
   27.3140   -6.7530    0.0000 C   0  0  2  0  0  0  0  0  0  0  0  0
   27.3170   -8.2530    0.0000 C   0  0  0  0  0  0  0  0  0  0  0  0
   28.6160   -5.9980    0.0000 C   0  0  2  0  0  0  0  0  0  0  0  0
   30.1690   -6.8910    0.0000 N   0  0  0  0  0  0  0  0  0  0  0  0
   31.4710   -6.1350    0.0000 C   0  0  0  0  0  0  0  0  0  0  0  0
   31.4640   -4.6350    0.0000 O   0  0  0  0  0  0  0  0  0  0  0  0
   32.7790   -6.8790    0.0000 C   0  0  2  0  0  0  0  0  0  0  0  0
   32.7900   -8.3790    0.0000 C   0  0  0  0  0  0  0  0  0  0  0  0
   31.4920   -9.1410    0.0000 C   0  0  0  0  0  0  0  0  0  0  0  0
   31.5040  -10.6330    0.0000 C   0  0  0  0  0  0  0  0  0  0  0  0
   30.2060  -11.3950    0.0000 O   0  0  0  0  0  0  0  0  0  0  0  0
   32.8090  -11.3730    0.0000 O   0  0  0  0  0  0  0  0  0  0  0  0
   34.0660   -6.1240    0.0000 N   0  0  0  0  0  0  0  0  0  0  0  0
   35.3740   -6.8680    0.0000 C   0  0  0  0  0  0  0  0  0  0  0  0
   35.3850   -8.3680    0.0000 O   0  0  0  0  0  0  0  0  0  0  0  0
   36.6610   -6.1120    0.0000 C   0  0  2  0  0  0  0  0  0  0  0  0
   36.6500   -4.6120    0.0000 C   0  0  0  0  0  0  0  0  0  0  0  0
   35.3420   -3.8680    0.0000 C   0  0  0  0  0  0  0  0  0  0  0  0
   35.3330   -2.3760    0.0000 C   0  0  0  0  0  0  0  0  0  0  0  0
   34.0240   -1.6330    0.0000 O   0  0  0  0  0  0  0  0  0  0  0  0
   36.6270   -1.6180    0.0000 O   0  0  0  0  0  0  0  0  0  0  0  0
   37.9690   -6.8560    0.0000 N   0  0  0  0  0  0  0  0  0  0  0  0
   39.2710   -6.1000    0.0000 C   0  0  0  0  0  0  0  0  0  0  0  0
   39.2680   -4.6000    0.0000 O   0  0  0  0  0  0  0  0  0  0  0  0
   40.5640   -6.8440    0.0000 C   0  0  1  0  0  0  0  0  0  0  0  0
   42.1250   -5.9370    0.0000 N   0  0  0  0  0  0  0  0  0  0  0  0
   43.4190   -6.6820    0.0000 C   0  0  0  0  0  0  0  0  0  0  0  0
   43.4190   -7.5820    0.0000 O   0  0  0  0  0  0  0  0  0  0  0  0
   44.7170   -5.9300    0.0000 C   0  0  1  0  0  0  0  0  0  0  0  0
   44.7160   -4.4250    0.0000 N   0  0  0  0  0  0  0  0  0  0  0  0
   46.0100   -6.6740    0.0000 C   0  0  0  0  0  0  0  0  0  0  0  0
   46.0110   -8.1800    0.0000 C   0  0  0  0  0  0  0  0  0  0  0  0
   47.3040   -8.9240    0.0000 C   0  0  0  0  0  0  0  0  0  0  0  0
   47.3050  -10.4290    0.0000 C   0  0  0  0  0  0  0  0  0  0  0  0
   48.6060  -11.1860    0.0000 N   0  0  0  0  0  0  0  0  0  0  0  0
   40.5670   -8.3440    0.0000 C   0  0  1  0  0  0  0  0  0  0  0  0
   41.8720   -9.0950    0.0000 C   0  0  0  0  0  0  0  0  0  0  0  0
   39.2770   -9.0930    0.0000 O   0  0  0  0  0  0  0  0  0  0  0  0
   28.6120   -4.1980    0.0000 C   0  0  0  0  0  0  0  0  0  0  0  0
   29.9100   -3.4450    0.0000 O   0  0  0  0  0  0  0  0  0  0  0  0
   27.3070   -3.4480    0.0000 N   0  0  0  0  0  0  0  0  0  0  0  0
   27.3060   -1.9550    0.0000 C   0  0  1  0  0  0  0  0  0  0  0  0
   28.6040   -1.2030    0.0000 C   0  0  0  0  0  0  0  0  0  0  0  0
   28.6010    0.2970    0.0000 O   0  0  0  0  0  0  0  0  0  0  0  0
   26.0010   -1.2060    0.0000 C   0  0  0  0  0  0  0  0  0  0  0  0
   24.7030   -1.9570    0.0000 O   0  0  0  0  0  0  0  0  0  0  0  0
   25.9990    0.2870    0.0000 N   0  0  0  0  0  0  0  0  0  0  0  0
   24.6940    1.0370    0.0000 C   0  0  1  0  0  0  0  0  0  0  0  0
   23.3980    0.2810    0.0000 C   0  0  0  0  0  0  0  0  0  0  0  0
   22.0920    1.0290    0.0000 C   0  0  0  0  0  0  0  0  0  0  0  0
   20.8030    0.2760    0.0000 C   0  0  0  0  0  0  0  0  0  0  0  0
   19.4970    1.0230    0.0000 O   0  0  0  0  0  0  0  0  0  0  0  0
   20.8100   -1.2240    0.0000 O   0  0  0  0  0  0  0  0  0  0  0  0
   24.6850    2.5420    0.0000 C   0  0  0  0  0  0  0  0  0  0  0  0
   25.4620    2.9970    0.0000 O   0  0  0  0  0  0  0  0  0  0  0  0
   23.3880    3.2790    0.0000 N   0  0  0  0  0  0  0  0  0  0  0  0
   23.3770    5.0840    0.0000 C   0  0  1  0  0  0  0  0  0  0  0  0
   24.6710    5.8420    0.0000 C   0  0  0  0  0  0  0  0  0  0  0  0
   25.9800    5.0990    0.0000 C   0  0  0  0  0  0  0  0  0  0  0  0
   24.6620    7.3340    0.0000 C   0  0  0  0  0  0  0  0  0  0  0  0
   22.0790    5.8210    0.0000 C   0  0  0  0  0  0  0  0  0  0  0  0
   20.7850    5.0620    0.0000 O   0  0  0  0  0  0  0  0  0  0  0  0
   22.0690    7.6260    0.0000 N   0  0  0  0  0  0  0  0  0  0  0  0
   20.5030    8.5250    0.0000 C   0  0  1  0  0  0  0  0  0  0  0  0
   20.5000   10.0250    0.0000 C   0  0  0  0  0  0  0  0  0  0  0  0
   21.8010   10.7810    0.0000 C   0  0  0  0  0  0  0  0  0  0  0  0
   21.7960   12.2730    0.0000 O   0  0  0  0  0  0  0  0  0  0  0  0
   23.1020   10.0350    0.0000 N   0  0  0  0  0  0  0  0  0  0  0  0
   19.2130    7.7750    0.0000 C   0  0  0  0  0  0  0  0  0  0  0  0
   19.2170    6.2750    0.0000 O   0  0  0  0  0  0  0  0  0  0  0  0
   17.6480    8.6750    0.0000 N   0  0  0  0  0  0  0  0  0  0  0  0
   16.0990    7.7740    0.0000 C   0  0  1  0  0  0  0  0  0  0  0  0
   14.7940    8.5240    0.0000 C   0  0  0  0  0  0  0  0  0  0  0  0
   14.7910   10.0240    0.0000 C   0  0  0  0  0  0  0  0  0  0  0  0
   16.0920   10.7800    0.0000 C   0  0  0  0  0  0  0  0  0  0  0  0
   13.4970   10.7680    0.0000 C   0  0  0  0  0  0  0  0  0  0  0  0
   16.1030    6.2740    0.0000 C   0  0  1  0  0  0  0  0  0  0  0  0
   17.4040    5.5270    0.0000 O   0  0  0  0  0  0  0  0  0  0  0  0
   14.8010    5.5180    0.0000 C   0  0  0  0  0  0  0  0  0  0  0  0
   14.8070    4.0260    0.0000 C   0  0  0  0  0  0  0  0  0  0  0  0
   16.1080    3.2800    0.0000 O   0  0  0  0  0  0  0  0  0  0  0  0
   13.5050    3.2700    0.0000 N   0  0  0  0  0  0  0  0  0  0  0  0
   13.5100    1.7780    0.0000 C   0  0  1  0  0  0  0  0  0  0  0  0
   15.0720    0.8820    0.0000 C   0  0  0  0  0  0  0  0  0  0  0  0
   15.0770   -0.6230    0.0000 C   0  0  0  0  0  0  0  0  0  0  0  0
   16.3720   -1.3640    0.0000 O   0  0  0  0  0  0  0  0  0  0  0  0
   13.7800   -1.3770    0.0000 O   0  0  0  0  0  0  0  0  0  0  0  0
   11.9490    0.8710    0.0000 C   0  0  0  0  0  0  0  0  0  0  0  0
   11.9560   -0.6290    0.0000 O   0  0  0  0  0  0  0  0  0  0  0  0
   10.6410    1.6150    0.0000 N   0  0  0  0  0  0  0  0  0  0  0  0
    9.3540    0.8590    0.0000 C   0  0  1  0  0  0  0  0  0  0  0  0
    9.3650   -0.6410    0.0000 C   0  0  0  0  0  0  0  0  0  0  0  0
    8.0460    1.6030    0.0000 C   0  0  0  0  0  0  0  0  0  0  0  0
    8.0350    3.1030    0.0000 O   0  0  0  0  0  0  0  0  0  0  0  0
    6.7590    0.8470    0.0000 N   0  0  0  0  0  0  0  0  0  0  0  0
    5.4510    1.5910    0.0000 C   0  0  1  0  0  0  0  0  0  0  0  0
    5.4440    3.0910    0.0000 C   0  0  0  0  0  0  0  0  0  0  0  0
    4.1370    3.8380    0.0000 C   0  0  0  0  0  0  0  0  0  0  0  0
    4.1320    5.3300    0.0000 C   0  0  0  0  0  0  0  0  0  0  0  0
    2.8250    6.0770    0.0000 O   0  0  0  0  0  0  0  0  0  0  0  0
    5.4280    6.0860    0.0000 O   0  0  0  0  0  0  0  0  0  0  0  0
    4.1500    0.8360    0.0000 C   0  0  0  0  0  0  0  0  0  0  0  0
    2.8480    1.5820    0.0000 O   0  0  0  0  0  0  0  0  0  0  0  0
    4.1560   -0.9570    0.0000 N   0  0  0  0  0  0  0  0  0  0  0  0
    2.5950   -1.8630    0.0000 C   0  0  1  0  0  0  0  0  0  0  0  0
    2.5980   -3.3630    0.0000 C   0  0  0  0  0  0  0  0  0  0  0  0
    3.8990   -4.1110    0.0000 C   0  0  0  0  0  0  0  0  0  0  0  0
    3.9030   -5.6160    0.0000 C   0  0  0  0  0  0  0  0  0  0  0  0
    5.1980   -6.3570    0.0000 C   0  0  0  0  0  0  0  0  0  0  0  0
    6.4970   -5.6050    0.0000 C   0  0  0  0  0  0  0  0  0  0  0  0
    6.5000   -4.1130    0.0000 C   0  0  0  0  0  0  0  0  0  0  0  0
    5.1970   -3.3590    0.0000 C   0  0  0  0  0  0  0  0  0  0  0  0
    1.3020   -1.1190    0.0000 C   0  0  0  0  0  0  0  0  0  0  0  0
    0.0000   -1.8750    0.0000 O   0  0  0  0  0  0  0  0  0  0  0  0
    1.2990    0.3810    0.0000 O   0  0  0  0  0  0  0  0  0  0  0  0
   25.1710   -7.5440    0.0000 H   0  0  0  0  0  0  0  0  0  0  0  0
   24.2670   -5.9870    0.0000 H   0  0  0  0  0  0  0  0  0  0  0  0
   23.9410   -7.2170    0.0000 H   0  0  0  0  0  0  0  0  0  0  0  0
   25.4410   -5.3210    0.0000 H   0  0  0  0  0  0  0  0  0  0  0  0
   26.5980   -5.3190    0.0000 H   0  0  0  0  0  0  0  0  0  0  0  0
   26.5360   -7.2050    0.0000 H   0  0  0  0  0  0  0  0  0  0  0  0
   28.2170   -8.2520    0.0000 H   0  0  0  0  0  0  0  0  0  0  0  0
   26.4170   -8.2550    0.0000 H   0  0  0  0  0  0  0  0  0  0  0  0
   27.3190   -9.1530    0.0000 H   0  0  0  0  0  0  0  0  0  0  0  0
   27.8360   -5.5490    0.0000 H   0  0  0  0  0  0  0  0  0  0  0  0
   30.1710   -7.7910    0.0000 H   0  0  0  0  0  0  0  0  0  0  0  0
   32.0030   -7.3350    0.0000 H   0  0  0  0  0  0  0  0  0  0  0  0
   33.1040   -9.2230    0.0000 H   0  0  0  0  0  0  0  0  0  0  0  0
   33.6750   -8.2170    0.0000 H   0  0  0  0  0  0  0  0  0  0  0  0
   31.1780   -8.2980    0.0000 H   0  0  0  0  0  0  0  0  0  0  0  0
   30.6070   -9.3040    0.0000 H   0  0  0  0  0  0  0  0  0  0  0  0
   32.8150  -12.2730    0.0000 H   0  0  0  0  0  0  0  0  0  0  0  0
   34.0600   -5.2240    0.0000 H   0  0  0  0  0  0  0  0  0  0  0  0
   35.8780   -5.6680    0.0000 H   0  0  0  0  0  0  0  0  0  0  0  0
   36.9520   -3.7640    0.0000 H   0  0  0  0  0  0  0  0  0  0  0  0
   37.5380   -4.7620    0.0000 H   0  0  0  0  0  0  0  0  0  0  0  0
   35.0390   -4.7160    0.0000 H   0  0  0  0  0  0  0  0  0  0  0  0
   34.4540   -3.7180    0.0000 H   0  0  0  0  0  0  0  0  0  0  0  0
   36.6210   -0.7180    0.0000 H   0  0  0  0  0  0  0  0  0  0  0  0
   37.9730   -7.7560    0.0000 H   0  0  0  0  0  0  0  0  0  0  0  0
   39.7860   -7.2950    0.0000 H   0  0  0  0  0  0  0  0  0  0  0  0
   42.1230   -5.0370    0.0000 H   0  0  0  0  0  0  0  0  0  0  0  0
   43.9370   -5.4810    0.0000 H   0  0  0  0  0  0  0  0  0  0  0  0
   45.4950   -3.9750    0.0000 H   0  0  0  0  0  0  0  0  0  0  0  0
   43.9370   -3.9760    0.0000 H   0  0  0  0  0  0  0  0  0  0  0  0
   46.8970   -6.8300    0.0000 H   0  0  0  0  0  0  0  0  0  0  0  0
   46.3170   -5.8280    0.0000 H   0  0  0  0  0  0  0  0  0  0  0  0
   45.1250   -8.0240    0.0000 H   0  0  0  0  0  0  0  0  0  0  0  0
   45.7040   -9.0260    0.0000 H   0  0  0  0  0  0  0  0  0  0  0  0
   48.1910   -9.0790    0.0000 H   0  0  0  0  0  0  0  0  0  0  0  0
   47.6110   -8.0780    0.0000 H   0  0  0  0  0  0  0  0  0  0  0  0
   46.4190  -10.2720    0.0000 H   0  0  0  0  0  0  0  0  0  0  0  0
   46.9960  -11.2740    0.0000 H   0  0  0  0  0  0  0  0  0  0  0  0
   48.6030  -12.0860    0.0000 H   0  0  0  0  0  0  0  0  0  0  0  0
   49.3870  -10.7390    0.0000 H   0  0  0  0  0  0  0  0  0  0  0  0
   41.3460   -7.8930    0.0000 H   0  0  0  0  0  0  0  0  0  0  0  0
   42.3210   -8.3150    0.0000 H   0  0  0  0  0  0  0  0  0  0  0  0
   41.4230   -9.8750    0.0000 H   0  0  0  0  0  0  0  0  0  0  0  0
   42.6520   -9.5430    0.0000 H   0  0  0  0  0  0  0  0  0  0  0  0
   39.2790   -9.9930    0.0000 H   0  0  0  0  0  0  0  0  0  0  0  0
   26.5290   -3.8990    0.0000 H   0  0  0  0  0  0  0  0  0  0  0  0
   28.0860   -2.4040    0.0000 H   0  0  0  0  0  0  0  0  0  0  0  0
   29.4900   -1.0460    0.0000 H   0  0  0  0  0  0  0  0  0  0  0  0
   28.9130   -2.0490    0.0000 H   0  0  0  0  0  0  0  0  0  0  0  0
   27.8210    0.7450    0.0000 H   0  0  0  0  0  0  0  0  0  0  0  0
   26.7780    0.7380    0.0000 H   0  0  0  0  0  0  0  0  0  0  0  0
   25.4720    1.4900    0.0000 H   0  0  0  0  0  0  0  0  0  0  0  0
   22.8220   -0.4100    0.0000 H   0  0  0  0  0  0  0  0  0  0  0  0
   23.9790   -0.4060    0.0000 H   0  0  0  0  0  0  0  0  0  0  0  0
   22.6670    1.7210    0.0000 H   0  0  0  0  0  0  0  0  0  0  0  0
   21.5100    1.7150    0.0000 H   0  0  0  0  0  0  0  0  0  0  0  0
   20.0330   -1.6770    0.0000 H   0  0  0  0  0  0  0  0  0  0  0  0
   22.6110    2.8240    0.0000 H   0  0  0  0  0  0  0  0  0  0  0  0
   24.1590    4.6390    0.0000 H   0  0  0  0  0  0  0  0  0  0  0  0
   24.6770    4.9420    0.0000 H   0  0  0  0  0  0  0  0  0  0  0  0
   26.4240    5.8810    0.0000 H   0  0  0  0  0  0  0  0  0  0  0  0
   25.5350    4.3160    0.0000 H   0  0  0  0  0  0  0  0  0  0  0  0
   26.7620    4.6540    0.0000 H   0  0  0  0  0  0  0  0  0  0  0  0
   23.7620    7.3290    0.0000 H   0  0  0  0  0  0  0  0  0  0  0  0
   25.5620    7.3400    0.0000 H   0  0  0  0  0  0  0  0  0  0  0  0
   24.6570    8.2340    0.0000 H   0  0  0  0  0  0  0  0  0  0  0  0
   22.8460    8.0790    0.0000 H   0  0  0  0  0  0  0  0  0  0  0  0
   21.2820    8.9770    0.0000 H   0  0  0  0  0  0  0  0  0  0  0  0
   20.1900   10.8700    0.0000 H   0  0  0  0  0  0  0  0  0  0  0  0
   19.6140    9.8670    0.0000 H   0  0  0  0  0  0  0  0  0  0  0  0
   23.8800   10.4880    0.0000 H   0  0  0  0  0  0  0  0  0  0  0  0
   23.1050    9.1350    0.0000 H   0  0  0  0  0  0  0  0  0  0  0  0
   17.6460    9.5750    0.0000 H   0  0  0  0  0  0  0  0  0  0  0  0
   16.8800    7.3260    0.0000 H   0  0  0  0  0  0  0  0  0  0  0  0
   13.9070    8.6780    0.0000 H   0  0  0  0  0  0  0  0  0  0  0  0
   14.4880    7.6770    0.0000 H   0  0  0  0  0  0  0  0  0  0  0  0
   15.5710    9.5750    0.0000 H   0  0  0  0  0  0  0  0  0  0  0  0
   16.5440   10.0010    0.0000 H   0  0  0  0  0  0  0  0  0  0  0  0
   15.6400   11.5580    0.0000 H   0  0  0  0  0  0  0  0  0  0  0  0
   16.8710   11.2320    0.0000 H   0  0  0  0  0  0  0  0  0  0  0  0
   13.9460   11.5480    0.0000 H   0  0  0  0  0  0  0  0  0  0  0  0
   13.0490    9.9880    0.0000 H   0  0  0  0  0  0  0  0  0  0  0  0
   12.7170   11.2170    0.0000 H   0  0  0  0  0  0  0  0  0  0  0  0
   16.1050    5.3740    0.0000 H   0  0  0  0  0  0  0  0  0  0  0  0
   17.4060    4.6270    0.0000 H   0  0  0  0  0  0  0  0  0  0  0  0
   14.4910    6.3630    0.0000 H   0  0  0  0  0  0  0  0  0  0  0  0
   13.9150    5.3590    0.0000 H   0  0  0  0  0  0  0  0  0  0  0  0
   12.7240    3.7170    0.0000 H   0  0  0  0  0  0  0  0  0  0  0  0
   14.2880    2.2300    0.0000 H   0  0  0  0  0  0  0  0  0  0  0  0
   15.9590    0.7290    0.0000 H   0  0  0  0  0  0  0  0  0  0  0  0
   15.3770    1.7290    0.0000 H   0  0  0  0  0  0  0  0  0  0  0  0
   13.7840   -2.2770    0.0000 H   0  0  0  0  0  0  0  0  0  0  0  0
   10.6350    2.5150    0.0000 H   0  0  0  0  0  0  0  0  0  0  0  0
   10.1370    0.4150    0.0000 H   0  0  0  0  0  0  0  0  0  0  0  0
   10.2650   -0.6340    0.0000 H   0  0  0  0  0  0  0  0  0  0  0  0
    8.4650   -0.6470    0.0000 H   0  0  0  0  0  0  0  0  0  0  0  0
    9.3710   -1.5410    0.0000 H   0  0  0  0  0  0  0  0  0  0  0  0
    6.7660   -0.0530    0.0000 H   0  0  0  0  0  0  0  0  0  0  0  0
    5.4550    0.6910    0.0000 H   0  0  0  0  0  0  0  0  0  0  0  0
    5.7480    3.9390    0.0000 H   0  0  0  0  0  0  0  0  0  0  0  0
    6.3310    2.9390    0.0000 H   0  0  0  0  0  0  0  0  0  0  0  0
    3.8330    2.9910    0.0000 H   0  0  0  0  0  0  0  0  0  0  0  0
    3.2500    3.9910    0.0000 H   0  0  0  0  0  0  0  0  0  0  0  0
    5.4250    6.9850    0.0000 H   0  0  0  0  0  0  0  0  0  0  0  0
    4.9370   -1.4040    0.0000 H   0  0  0  0  0  0  0  0  0  0  0  0
    3.3750   -2.3110    0.0000 H   0  0  0  0  0  0  0  0  0  0  0  0
    2.2920   -4.2100    0.0000 H   0  0  0  0  0  0  0  0  0  0  0  0
    1.7110   -3.2090    0.0000 H   0  0  0  0  0  0  0  0  0  0  0  0
    3.1250   -6.0680    0.0000 H   0  0  0  0  0  0  0  0  0  0  0  0
    5.2010   -7.2570    0.0000 H   0  0  0  0  0  0  0  0  0  0  0  0
    7.2760   -6.0560    0.0000 H   0  0  0  0  0  0  0  0  0  0  0  0
    7.2800   -3.6640    0.0000 H   0  0  0  0  0  0  0  0  0  0  0  0
    5.1970   -2.4590    0.0000 H   0  0  0  0  0  0  0  0  0  0  0  0
    0.5180    0.8290    0.0000 H   0  0  0  0  0  0  0  0  0  0  0  0
  1118  1  0  0  0  0
  1119  1  0  0  0  0
  1120  1  0  0  0  0
  1  2  1  0  0  0  0
  2121  1  0  0  0  0
  2122  1  0  0  0  0
  2  3  1  0  0  0  0
  3123  1  0  0  0  0
  3  4  1  0  0  0  0
  4124  1  0  0  0  0
  4125  1  0  0  0  0
  4126  1  0  0  0  0
  3  5  1  0  0  0  0
  5127  1  0  0  0  0
  5  6  1  0  0  0  0
  6128  1  0  0  0  0
  6  7  1  0  0  0  0
  7  8  2  0  0  0  0
  7  9  1  0  0  0  0
  9129  1  0  0  0  0
  9 10  1  0  0  0  0
 10130  1  0  0  0  0
 10131  1  0  0  0  0
 10 11  1  0  0  0  0
 11132  1  0  0  0  0
 11133  1  0  0  0  0
 11 12  1  0  0  0  0
 12 13  2  0  0  0  0
 12 14  1  0  0  0  0
 14134  1  0  0  0  0
  9 15  1  0  0  0  0
 15135  1  0  0  0  0
 15 16  1  0  0  0  0
 16 17  2  0  0  0  0
 16 18  1  0  0  0  0
 18136  1  0  0  0  0
 18 19  1  0  0  0  0
 19137  1  0  0  0  0
 19138  1  0  0  0  0
 19 20  1  0  0  0  0
 20139  1  0  0  0  0
 20140  1  0  0  0  0
 20 21  1  0  0  0  0
 21 22  2  0  0  0  0
 21 23  1  0  0  0  0
 23141  1  0  0  0  0
 18 24  1  0  0  0  0
 24142  1  0  0  0  0
 24 25  1  0  0  0  0
 25 26  2  0  0  0  0
 25 27  1  0  0  0  0
 27143  1  0  0  0  0
 27 28  1  0  0  0  0
 28144  1  0  0  0  0
 28 29  1  0  0  0  0
 29 30  2  0  0  0  0
 29 31  1  0  0  0  0
 31145  1  0  0  0  0
 31 32  1  0  0  0  0
 32146  1  0  0  0  0
 32147  1  0  0  0  0
 31 33  1  0  0  0  0
 33148  1  0  0  0  0
 33149  1  0  0  0  0
 33 34  1  0  0  0  0
 34150  1  0  0  0  0
 34151  1  0  0  0  0
 34 35  1  0  0  0  0
 35152  1  0  0  0  0
 35153  1  0  0  0  0
 35 36  1  0  0  0  0
 36154  1  0  0  0  0
 36155  1  0  0  0  0
 36 37  1  0  0  0  0
 37156  1  0  0  0  0
 37157  1  0  0  0  0
 27 38  1  0  0  0  0
 38158  1  0  0  0  0
 38 39  1  0  0  0  0
 39159  1  0  0  0  0
 39160  1  0  0  0  0
 39161  1  0  0  0  0
 38 40  1  0  0  0  0
 40162  1  0  0  0  0
  5 41  1  0  0  0  0
 41 42  2  0  0  0  0
 41 43  1  0  0  0  0
 43163  1  0  0  0  0
 43 44  1  0  0  0  0
 44164  1  0  0  0  0
 44 45  1  0  0  0  0
 45165  1  0  0  0  0
 45166  1  0  0  0  0
 45 46  1  0  0  0  0
 46167  1  0  0  0  0
 44 47  1  0  0  0  0
 47 48  2  0  0  0  0
 47 49  1  0  0  0  0
 49168  1  0  0  0  0
 49 50  1  0  0  0  0
 50169  1  0  0  0  0
 50 51  1  0  0  0  0
 51170  1  0  0  0  0
 51171  1  0  0  0  0
 51 52  1  0  0  0  0
 52172  1  0  0  0  0
 52173  1  0  0  0  0
 52 53  1  0  0  0  0
 53 54  2  0  0  0  0
 53 55  1  0  0  0  0
 55174  1  0  0  0  0
 50 56  1  0  0  0  0
 56 57  2  0  0  0  0
 56 58  1  0  0  0  0
 58175  1  0  0  0  0
 58 59  1  0  0  0  0
 59176  1  0  0  0  0
 59 60  1  0  0  0  0
 60177  1  0  0  0  0
 60 61  1  0  0  0  0
 61178  1  0  0  0  0
 61179  1  0  0  0  0
 61180  1  0  0  0  0
 60 62  1  0  0  0  0
 62181  1  0  0  0  0
 62182  1  0  0  0  0
 62183  1  0  0  0  0
 59 63  1  0  0  0  0
 63 64  2  0  0  0  0
 63 65  1  0  0  0  0
 65184  1  0  0  0  0
 65 66  1  0  0  0  0
 66185  1  0  0  0  0
 66 67  1  0  0  0  0
 67186  1  0  0  0  0
 67187  1  0  0  0  0
 67 68  1  0  0  0  0
 68 69  2  0  0  0  0
 68 70  1  0  0  0  0
 70188  1  0  0  0  0
 70189  1  0  0  0  0
 66 71  1  0  0  0  0
 71 72  2  0  0  0  0
 71 73  1  0  0  0  0
 73190  1  0  0  0  0
 73 74  1  0  0  0  0
 74191  1  0  0  0  0
 74 75  1  0  0  0  0
 75192  1  0  0  0  0
 75193  1  0  0  0  0
 75 76  1  0  0  0  0
 76194  1  0  0  0  0
 76 77  1  0  0  0  0
 77195  1  0  0  0  0
 77196  1  0  0  0  0
 77197  1  0  0  0  0
 76 78  1  0  0  0  0
 78198  1  0  0  0  0
 78199  1  0  0  0  0
 78200  1  0  0  0  0
 74 79  1  0  0  0  0
 79201  1  0  0  0  0
 79 80  1  0  0  0  0
 80202  1  0  0  0  0
 79 81  1  0  0  0  0
 81203  1  0  0  0  0
 81204  1  0  0  0  0
 81 82  1  0  0  0  0
 82 83  2  0  0  0  0
 82 84  1  0  0  0  0
 84205  1  0  0  0  0
 84 85  1  0  0  0  0
 85206  1  0  0  0  0
 85 86  1  0  0  0  0
 86207  1  0  0  0  0
 86208  1  0  0  0  0
 86 87  1  0  0  0  0
 87 88  2  0  0  0  0
 87 89  1  0  0  0  0
 89209  1  0  0  0  0
 85 90  1  0  0  0  0
 90 91  2  0  0  0  0
 90 92  1  0  0  0  0
 92210  1  0  0  0  0
 92 93  1  0  0  0  0
 93211  1  0  0  0  0
 93 94  1  0  0  0  0
 94212  1  0  0  0  0
 94213  1  0  0  0  0
 94214  1  0  0  0  0
 93 95  1  0  0  0  0
 95 96  2  0  0  0  0
 95 97  1  0  0  0  0
 97215  1  0  0  0  0
 97 98  1  0  0  0  0
 98216  1  0  0  0  0
 98 99  1  0  0  0  0
 99217  1  0  0  0  0
 99218  1  0  0  0  0
 99100  1  0  0  0  0
100219  1  0  0  0  0
100220  1  0  0  0  0
100101  1  0  0  0  0
101102  2  0  0  0  0
101103  1  0  0  0  0
103221  1  0  0  0  0
 98104  1  0  0  0  0
104105  2  0  0  0  0
104106  1  0  0  0  0
106222  1  0  0  0  0
106107  1  0  0  0  0
107223  1  0  0  0  0
107108  1  0  0  0  0
108224  1  0  0  0  0
108225  1  0  0  0  0
108109  1  0  0  0  0
109110  2  0  0  0  0
110226  1  0  0  0  0
110111  1  0  0  0  0
111227  1  0  0  0  0
111112  2  0  0  0  0
112228  1  0  0  0  0
112113  1  0  0  0  0
113229  1  0  0  0  0
113114  2  0  0  0  0
114109  1  0  0  0  0
114230  1  0  0  0  0
107115  1  0  0  0  0
115116  2  0  0  0  0
115117  1  0  0  0  0
117231  1  0  0  0  0
M  END
>  <LOGBIO>
4.4000

>  <PRED_LOGBIO>
5.0000

>  <XV_RES>
0.0000

>  <WHL_TMPL>

$$$$
Unnamed
  -MTS-   01071500223D 0   0.00000     0.00000     0

 83 84  0  0  1  0  0  0  0  0999 V2000
    7.6190    3.6670    2.1590 C   0  0  0  0  0  0  0  0  0  0  0  0
    6.4430    3.6580    1.1860 C   0  0  0  0  0  0  0  0  0  0  0  0
    5.1480    3.3970    1.9540 C   0  0  0  0  0  0  0  0  0  0  0  0
    4.0190    3.3630    1.0140 N   0  0  0  0  0  0  0  0  0  0  0  0
    3.2120    4.5710    0.7900 C   0  0  0  0  0  0  0  0  0  0  0  0
    2.1030    4.6450    1.8380 C   0  0  0  0  0  0  0  0  0  0  0  0
    1.2430    5.8790    1.5830 C   0  0  0  0  0  0  0  0  0  0  0  0
    3.7270    2.2380    0.3660 C   0  0  0  0  0  0  0  0  0  0  0  0
    4.4330    1.2420    0.5140 O   0  0  0  0  0  0  0  0  0  0  0  0
    2.5530    2.1860   -0.5340 C   0  0  0  0  0  0  0  0  0  0  0  0
    2.6470    2.6870   -1.8370 C   0  0  0  0  0  0  0  0  0  0  0  0
    1.5370    2.6380   -2.6880 C   0  0  0  0  0  0  0  0  0  0  0  0
    0.3320    2.0880   -2.2350 C   0  0  0  0  0  0  0  0  0  0  0  0
    0.2370    1.5870   -0.9310 C   0  0  0  0  0  0  0  0  0  0  0  0
    1.3480    1.6360   -0.0810 C   0  0  0  0  0  0  0  0  0  0  0  0
   -1.0370    1.0060   -0.4520 C   0  0  0  0  0  0  0  0  0  0  0  0
   -1.0930    0.4760    0.6560 O   0  0  0  0  0  0  0  0  0  0  0  0
   -2.1210    1.0560   -1.2210 N   0  0  0  0  0  0  0  0  0  0  0  0
   -3.3760    1.6040   -0.6870 C   0  0  1  0  0  0  0  0  0  0  0  0
   -3.0680    2.5290    0.4890 C   0  0  0  0  0  0  0  0  0  0  0  0
   -4.3130    3.2940    0.8690 C   0  0  0  0  0  0  0  0  0  0  0  0
   -4.9740    3.0040    2.0690 C   0  0  0  0  0  0  0  0  0  0  0  0
   -6.1290    3.7120    2.4210 C   0  0  0  0  0  0  0  0  0  0  0  0
   -6.7660    3.4330    3.5780 F   0  0  0  0  0  0  0  0  0  0  0  0
   -6.6240    4.7100    1.5730 C   0  0  0  0  0  0  0  0  0  0  0  0
   -5.9630    5.0000    0.3730 C   0  0  0  0  0  0  0  0  0  0  0  0
   -6.4410    5.9620   -0.4450 F   0  0  0  0  0  0  0  0  0  0  0  0
   -4.8080    4.2920    0.0210 C   0  0  0  0  0  0  0  0  0  0  0  0
   -4.2720    0.4600   -0.2140 C   0  0  1  0  0  0  0  0  0  0  0  0
   -3.7690   -0.7790   -0.7200 O   0  0  0  0  0  0  0  0  0  0  0  0
   -5.6940    0.6810   -0.7270 C   0  0  0  0  0  0  0  0  0  0  0  0
   -5.8180    0.1180   -2.1420 C   0  0  1  0  0  0  0  0  0  0  0  0
   -7.1250    0.6000   -2.7700 C   0  0  0  0  0  0  0  0  0  0  0  0
   -8.2650    0.4220   -1.7710 C   0  0  0  0  0  0  0  0  0  0  0  0
   -5.8130   -1.3910   -2.0860 C   0  0  0  0  0  0  0  0  0  0  0  0
   -6.5810   -1.9800   -1.3280 O   0  0  0  0  0  0  0  0  0  0  0  0
   -4.9780   -2.0820   -2.8570 N   0  0  0  0  0  0  0  0  0  0  0  0
   -4.9490   -3.5490   -2.7780 C   0  0  0  0  0  0  0  0  0  0  0  0
   -3.8860   -4.0900   -3.7330 C   0  0  0  0  0  0  0  0  0  0  0  0
   -3.8460   -5.5970   -3.6400 C   0  0  0  0  0  0  0  0  0  0  0  0
   -4.6180   -6.1830   -2.9000 O   0  0  0  0  0  0  0  0  0  0  0  0
   -2.9750   -6.2800   -4.3600 O   0  0  0  0  0  0  0  0  0  0  0  0
    8.5390    3.8640    1.6130 H   0  0  0  0  0  0  0  0  0  0  0  0
    7.4660    4.4440    2.9050 H   0  0  0  0  0  0  0  0  0  0  0  0
    7.6890    2.6990    2.6510 H   0  0  0  0  0  0  0  0  0  0  0  0
    6.5900    2.8730    0.4460 H   0  0  0  0  0  0  0  0  0  0  0  0
    6.3800    4.6210    0.6840 H   0  0  0  0  0  0  0  0  0  0  0  0
    4.9910    4.1920    2.6810 H   0  0  0  0  0  0  0  0  0  0  0  0
    5.2190    2.4420    2.4710 H   0  0  0  0  0  0  0  0  0  0  0  0
    3.8470    5.4510    0.8700 H   0  0  0  0  0  0  0  0  0  0  0  0
    2.7700    4.5320   -0.2040 H   0  0  0  0  0  0  0  0  0  0  0  0
    1.4850    3.7520    1.7760 H   0  0  0  0  0  0  0  0  0  0  0  0
    2.5460    4.7100    2.8300 H   0  0  0  0  0  0  0  0  0  0  0  0
    0.4600    5.9380    2.3360 H   0  0  0  0  0  0  0  0  0  0  0  0
    1.8640    6.7710    1.6350 H   0  0  0  0  0  0  0  0  0  0  0  0
    0.7920    5.8090    0.5960 H   0  0  0  0  0  0  0  0  0  0  0  0
    3.5770    3.1110   -2.1870 H   0  0  0  0  0  0  0  0  0  0  0  0
    1.6090    3.0240   -3.6940 H   0  0  0  0  0  0  0  0  0  0  0  0
   -0.5250    2.0500   -2.8920 H   0  0  0  0  0  0  0  0  0  0  0  0
    1.2750    1.2500    0.9250 H   0  0  0  0  0  0  0  0  0  0  0  0
   -2.0820    0.7160   -2.1720 H   0  0  0  0  0  0  0  0  0  0  0  0
   -3.8870    2.1660   -1.4660 H   0  0  0  0  0  0  0  0  0  0  0  0
   -2.2850    3.2300    0.2040 H   0  0  0  0  0  0  0  0  0  0  0  0
   -2.7330    1.9370    1.3380 H   0  0  0  0  0  0  0  0  0  0  0  0
   -4.5920    2.2340    2.7230 H   0  0  0  0  0  0  0  0  0  0  0  0
   -7.5150    5.2570    1.8440 H   0  0  0  0  0  0  0  0  0  0  0  0
   -4.2990    4.5150   -0.9050 H   0  0  0  0  0  0  0  0  0  0  0  0
   -4.2790    0.4310    0.8740 H   0  0  0  0  0  0  0  0  0  0  0  0
   -2.9320   -1.0150   -0.2920 H   0  0  0  0  0  0  0  0  0  0  0  0
   -6.3990    0.1740   -0.0720 H   0  0  0  0  0  0  0  0  0  0  0  0
   -5.9130    1.7470   -0.7400 H   0  0  0  0  0  0  0  0  0  0  0  0
   -4.9790    0.4620   -2.7440 H   0  0  0  0  0  0  0  0  0  0  0  0
   -7.0350    1.6520   -3.0330 H   0  0  0  0  0  0  0  0  0  0  0  0
   -7.3330    0.0190   -3.6660 H   0  0  0  0  0  0  0  0  0  0  0  0
   -8.1580    1.1460   -0.9660 H   0  0  0  0  0  0  0  0  0  0  0  0
   -9.2160    0.5770   -2.2750 H   0  0  0  0  0  0  0  0  0  0  0  0
   -8.2320   -0.5850   -1.3600 H   0  0  0  0  0  0  0  0  0  0  0  0
   -4.3640   -1.5990   -3.4970 H   0  0  0  0  0  0  0  0  0  0  0  0
   -4.7120   -3.8530   -1.7610 H   0  0  0  0  0  0  0  0  0  0  0  0
   -5.9230   -3.9470   -3.0570 H   0  0  0  0  0  0  0  0  0  0  0  0
   -4.1300   -3.7960   -4.7520 H   0  0  0  0  0  0  0  0  0  0  0  0
   -2.9140   -3.6840   -3.4610 H   0  0  0  0  0  0  0  0  0  0  0  0
   -3.1020   -7.2220   -4.1690 H   0  0  0  0  0  0  0  0  0  0  0  0
  1 43  1  0  0  0  0
  1 44  1  0  0  0  0
  1 45  1  0  0  0  0
  1  2  1  0  0  0  0
  2 46  1  0  0  0  0
  2 47  1  0  0  0  0
  2  3  1  0  0  0  0
  3 48  1  0  0  0  0
  3 49  1  0  0  0  0
  3  4  1  0  0  0  0
  4  5  1  0  0  0  0
  5 50  1  0  0  0  0
  5 51  1  0  0  0  0
  5  6  1  0  0  0  0
  6 52  1  0  0  0  0
  6 53  1  0  0  0  0
  6  7  1  0  0  0  0
  7 54  1  0  0  0  0
  7 55  1  0  0  0  0
  7 56  1  0  0  0  0
  4  8  1  0  0  0  0
  8  9  2  0  0  0  0
  8 10  1  0  0  0  0
 10 11  2  0  0  0  0
 11 57  1  0  0  0  0
 11 12  1  0  0  0  0
 12 58  1  0  0  0  0
 12 13  2  0  0  0  0
 13 59  1  0  0  0  0
 13 14  1  0  0  0  0
 14 15  2  0  0  0  0
 15 10  1  0  0  0  0
 15 60  1  0  0  0  0
 14 16  1  0  0  0  0
 16 17  2  0  0  0  0
 16 18  1  0  0  0  0
 18 61  1  0  0  0  0
 18 19  1  0  0  0  0
 19 62  1  0  0  0  0
 19 20  1  0  0  0  0
 20 63  1  0  0  0  0
 20 64  1  0  0  0  0
 20 21  1  0  0  0  0
 21 22  2  0  0  0  0
 22 65  1  0  0  0  0
 22 23  1  0  0  0  0
 23 24  1  0  0  0  0
 23 25  2  0  0  0  0
 25 66  1  0  0  0  0
 25 26  1  0  0  0  0
 26 27  1  0  0  0  0
 26 28  2  0  0  0  0
 28 21  1  0  0  0  0
 28 67  1  0  0  0  0
 19 29  1  0  0  0  0
 29 68  1  0  0  0  0
 29 30  1  0  0  0  0
 30 69  1  0  0  0  0
 29 31  1  0  0  0  0
 31 70  1  0  0  0  0
 31 71  1  0  0  0  0
 31 32  1  0  0  0  0
 32 72  1  0  0  0  0
 32 33  1  0  0  0  0
 33 73  1  0  0  0  0
 33 74  1  0  0  0  0
 33 34  1  0  0  0  0
 34 75  1  0  0  0  0
 34 76  1  0  0  0  0
 34 77  1  0  0  0  0
 32 35  1  0  0  0  0
 35 36  2  0  0  0  0
 35 37  1  0  0  0  0
 37 78  1  0  0  0  0
 37 38  1  0  0  0  0
 38 79  1  0  0  0  0
 38 80  1  0  0  0  0
 38 39  1  0  0  0  0
 39 81  1  0  0  0  0
 39 82  1  0  0  0  0
 39 40  1  0  0  0  0
 40 41  2  0  0  0  0
 40 42  1  0  0  0  0
 42 83  1  0  0  0  0
M  END
>  <LOGBIO>
5.5500

>  <PRED_LOGBIO>
5.8900

>  <XV_RES>
0.0000

>  <WHL_TMPL>

$$$$
Unnamed
  -MTS-   01071500223D 0   0.00000     0.00000     0

114114  0  0  1  0  0  0  0  0999 V2000
    3.8370    6.0830    0.0000 C   0  0  0  0  0  0  0  0  0  0  0  0
    5.1310    6.8520    0.0000 S   0  0  0  0  0  0  0  0  0  0  0  0
    6.4320    6.1220    0.0000 C   0  0  0  0  0  0  0  0  0  0  0  0
    7.7250    6.8910    0.0000 C   0  0  0  0  0  0  0  0  0  0  0  0
    9.0270    6.1610    0.0000 C   0  0  2  0  0  0  0  0  0  0  0  0
   10.3170    6.9260    0.0000 N   0  0  0  0  0  0  0  0  0  0  0  0
   10.3000    8.4310    0.0000 C   0  0  0  0  0  0  0  0  0  0  0  0
    8.9920    9.1670    0.0000 O   0  0  0  0  0  0  0  0  0  0  0  0
   11.5840    9.1910    0.0000 C   0  0  1  0  0  0  0  0  0  0  0  0
   11.5630   10.9960    0.0000 N   0  0  0  0  0  0  0  0  0  0  0  0
   12.8470   11.7550    0.0000 C   0  0  0  0  0  0  0  0  0  0  0  0
   13.6320   11.3140    0.0000 O   0  0  0  0  0  0  0  0  0  0  0  0
   12.8300   13.2600    0.0000 O   0  0  0  0  0  0  0  0  0  0  0  0
   14.1220   14.0330    0.0000 C   0  0  0  0  0  0  0  0  0  0  0  0
   15.4250   13.3060    0.0000 C   0  0  0  0  0  0  0  0  0  0  0  0
   13.1400   15.1670    0.0000 C   0  0  0  0  0  0  0  0  0  0  0  0
   15.0690   15.1960    0.0000 C   0  0  0  0  0  0  0  0  0  0  0  0
   12.8910    8.4550    0.0000 C   0  0  0  0  0  0  0  0  0  0  0  0
   12.9080    6.9500    0.0000 C   0  0  0  0  0  0  0  0  0  0  0  0
   14.1760    9.2140    0.0000 C   0  0  0  0  0  0  0  0  0  0  0  0
    9.0430    4.6560    0.0000 C   0  0  0  0  0  0  0  0  0  0  0  0
    7.7510    3.8940    0.0000 O   0  0  0  0  0  0  0  0  0  0  0  0
   10.3520    3.9120    0.0000 N   0  0  0  0  0  0  0  0  0  0  0  0
   10.3630    2.1200    0.0000 C   0  0  0  0  0  0  0  0  0  0  0  0
   11.6660    1.3770    0.0000 C   0  0  0  0  0  0  0  0  0  0  0  0
   12.9650    2.1370    0.0000 C   0  0  0  0  0  0  0  0  0  0  0  0
   14.2610    1.3970    0.0000 C   0  0  0  0  0  0  0  0  0  0  0  0
   12.9580    3.6370    0.0000 C   0  0  0  0  0  0  0  0  0  0  0  0
    8.8040    1.2100    0.0000 C   0  0  1  0  0  0  0  0  0  0  0  0
    7.5010    1.9530    0.0000 O   0  0  0  0  0  0  0  0  0  0  0  0
    8.8130   -0.2820    0.0000 C   0  0  0  0  0  0  0  0  0  0  0  0
    7.5130   -1.0410    0.0000 C   0  0  0  0  0  0  0  0  0  0  0  0
    6.2120   -0.2950    0.0000 O   0  0  0  0  0  0  0  0  0  0  0  0
    7.5150   -2.8460    0.0000 N   0  0  0  0  0  0  0  0  0  0  0  0
    5.9630   -3.7420    0.0000 C   0  0  2  0  0  0  0  0  0  0  0  0
    4.6630   -2.9930    0.0000 C   0  0  0  0  0  0  0  0  0  0  0  0
    4.6620   -1.4880    0.0000 C   0  0  0  0  0  0  0  0  0  0  0  0
    3.3710   -3.7390    0.0000 C   0  0  0  0  0  0  0  0  0  0  0  0
    5.9640   -5.2480    0.0000 C   0  0  0  0  0  0  0  0  0  0  0  0
    7.2640   -5.9970    0.0000 O   0  0  0  0  0  0  0  0  0  0  0  0
    4.6720   -5.9940    0.0000 N   0  0  0  0  0  0  0  0  0  0  0  0
    4.6730   -7.4990    0.0000 C   0  0  0  0  0  0  0  0  0  0  0  0
    3.3750   -8.2500    0.0000 C   0  0  0  0  0  0  0  0  0  0  0  0
    2.0700   -7.5000    0.0000 C   0  0  0  0  0  0  0  0  0  0  0  0
    0.7800   -8.2500    0.0000 C   0  0  0  0  0  0  0  0  0  0  0  0
    0.7800   -9.7500    0.0000 C   0  0  0  0  0  0  0  0  0  0  0  0
    2.0700  -10.5000    0.0000 C   0  0  0  0  0  0  0  0  0  0  0  0
    2.0660  -12.0000    0.0000 O   0  0  0  0  0  0  0  0  0  0  0  0
    3.3680  -12.7560    0.0000 C   0  0  0  0  0  0  0  0  0  0  0  0
    3.3630  -14.2480    0.0000 C   0  0  0  0  0  0  0  0  0  0  0  0
    4.6640  -15.0040    0.0000 O   0  0  0  0  0  0  0  0  0  0  0  0
    2.0610  -14.9940    0.0000 O   0  0  0  0  0  0  0  0  0  0  0  0
    3.3750   -9.7500    0.0000 C   0  0  0  0  0  0  0  0  0  0  0  0
    4.2970    5.3090    0.0000 H   0  0  0  0  0  0  0  0  0  0  0  0
    3.3770    6.8560    0.0000 H   0  0  0  0  0  0  0  0  0  0  0  0
    3.0640    5.6220    0.0000 H   0  0  0  0  0  0  0  0  0  0  0  0
    7.0190    5.4400    0.0000 H   0  0  0  0  0  0  0  0  0  0  0  0
    5.8620    5.4250    0.0000 H   0  0  0  0  0  0  0  0  0  0  0  0
    7.1380    7.5730    0.0000 H   0  0  0  0  0  0  0  0  0  0  0  0
    8.2950    7.5880    0.0000 H   0  0  0  0  0  0  0  0  0  0  0  0
    9.0160    7.0610    0.0000 H   0  0  0  0  0  0  0  0  0  0  0  0
   11.1010    6.4850    0.0000 H   0  0  0  0  0  0  0  0  0  0  0  0
   11.5940    8.2910    0.0000 H   0  0  0  0  0  0  0  0  0  0  0  0
   10.7790   11.4370    0.0000 H   0  0  0  0  0  0  0  0  0  0  0  0
   14.9860   12.5200    0.0000 H   0  0  0  0  0  0  0  0  0  0  0  0
   15.8630   14.0910    0.0000 H   0  0  0  0  0  0  0  0  0  0  0  0
   16.2110   12.8670    0.0000 H   0  0  0  0  0  0  0  0  0  0  0  0
   13.8210   15.7560    0.0000 H   0  0  0  0  0  0  0  0  0  0  0  0
   12.4600   14.5780    0.0000 H   0  0  0  0  0  0  0  0  0  0  0  0
   12.5510   15.8480    0.0000 H   0  0  0  0  0  0  0  0  0  0  0  0
   15.7670   14.6280    0.0000 H   0  0  0  0  0  0  0  0  0  0  0  0
   14.3710   15.7640    0.0000 H   0  0  0  0  0  0  0  0  0  0  0  0
   15.6370   15.8940    0.0000 H   0  0  0  0  0  0  0  0  0  0  0  0
   12.1170    7.9960    0.0000 H   0  0  0  0  0  0  0  0  0  0  0  0
   13.8080    6.9600    0.0000 H   0  0  0  0  0  0  0  0  0  0  0  0
   12.0090    6.9390    0.0000 H   0  0  0  0  0  0  0  0  0  0  0  0
   12.9190    6.0500    0.0000 H   0  0  0  0  0  0  0  0  0  0  0  0
   13.7170    9.9890    0.0000 H   0  0  0  0  0  0  0  0  0  0  0  0
   14.6340    8.4400    0.0000 H   0  0  0  0  0  0  0  0  0  0  0  0
   14.9500    9.6730    0.0000 H   0  0  0  0  0  0  0  0  0  0  0  0
   11.1280    4.3680    0.0000 H   0  0  0  0  0  0  0  0  0  0  0  0
   11.1400    2.5750    0.0000 H   0  0  0  0  0  0  0  0  0  0  0  0
   12.2480    0.6910    0.0000 H   0  0  0  0  0  0  0  0  0  0  0  0
   11.0910    0.6850    0.0000 H   0  0  0  0  0  0  0  0  0  0  0  0
   12.1830    2.5830    0.0000 H   0  0  0  0  0  0  0  0  0  0  0  0
   14.7070    2.1780    0.0000 H   0  0  0  0  0  0  0  0  0  0  0  0
   13.8140    0.6150    0.0000 H   0  0  0  0  0  0  0  0  0  0  0  0
   15.0420    0.9500    0.0000 H   0  0  0  0  0  0  0  0  0  0  0  0
   13.8580    3.6420    0.0000 H   0  0  0  0  0  0  0  0  0  0  0  0
   12.0580    3.6330    0.0000 H   0  0  0  0  0  0  0  0  0  0  0  0
   12.9530    4.5370    0.0000 H   0  0  0  0  0  0  0  0  0  0  0  0
    8.7990    2.1100    0.0000 H   0  0  0  0  0  0  0  0  0  0  0  0
    6.7240    1.4990    0.0000 H   0  0  0  0  0  0  0  0  0  0  0  0
    9.6980   -0.1210    0.0000 H   0  0  0  0  0  0  0  0  0  0  0  0
    9.1250   -1.1260    0.0000 H   0  0  0  0  0  0  0  0  0  0  0  0
    8.2940   -3.2960    0.0000 H   0  0  0  0  0  0  0  0  0  0  0  0
    5.9630   -2.8420    0.0000 H   0  0  0  0  0  0  0  0  0  0  0  0
    5.4420   -2.5420    0.0000 H   0  0  0  0  0  0  0  0  0  0  0  0
    3.7620   -1.4890    0.0000 H   0  0  0  0  0  0  0  0  0  0  0  0
    5.5620   -1.4870    0.0000 H   0  0  0  0  0  0  0  0  0  0  0  0
    4.6610   -0.5880    0.0000 H   0  0  0  0  0  0  0  0  0  0  0  0
    3.8210   -4.5180    0.0000 H   0  0  0  0  0  0  0  0  0  0  0  0
    2.9210   -2.9600    0.0000 H   0  0  0  0  0  0  0  0  0  0  0  0
    2.5920   -4.1890    0.0000 H   0  0  0  0  0  0  0  0  0  0  0  0
    3.8920   -5.5440    0.0000 H   0  0  0  0  0  0  0  0  0  0  0  0
    5.5600   -7.3420    0.0000 H   0  0  0  0  0  0  0  0  0  0  0  0
    4.9820   -8.3440    0.0000 H   0  0  0  0  0  0  0  0  0  0  0  0
    2.0680   -6.6000    0.0000 H   0  0  0  0  0  0  0  0  0  0  0  0
    0.0000   -7.8010    0.0000 H   0  0  0  0  0  0  0  0  0  0  0  0
    0.0000  -10.1990    0.0000 H   0  0  0  0  0  0  0  0  0  0  0  0
    3.6780  -11.9110    0.0000 H   0  0  0  0  0  0  0  0  0  0  0  0
    4.2540  -12.9150    0.0000 H   0  0  0  0  0  0  0  0  0  0  0  0
    2.0590  -15.8940    0.0000 H   0  0  0  0  0  0  0  0  0  0  0  0
    4.1540  -10.2010    0.0000 H   0  0  0  0  0  0  0  0  0  0  0  0
  1 54  1  0  0  0  0
  1 55  1  0  0  0  0
  1 56  1  0  0  0  0
  1  2  1  0  0  0  0
  2  3  1  0  0  0  0
  3 57  1  0  0  0  0
  3 58  1  0  0  0  0
  3  4  1  0  0  0  0
  4 59  1  0  0  0  0
  4 60  1  0  0  0  0
  4  5  1  0  0  0  0
  5 61  1  0  0  0  0
  5  6  1  0  0  0  0
  6 62  1  0  0  0  0
  6  7  1  0  0  0  0
  7  8  2  0  0  0  0
  7  9  1  0  0  0  0
  9 63  1  0  0  0  0
  9 10  1  0  0  0  0
 10 64  1  0  0  0  0
 10 11  1  0  0  0  0
 11 12  2  0  0  0  0
 11 13  1  0  0  0  0
 13 14  1  0  0  0  0
 14 15  1  0  0  0  0
 15 65  1  0  0  0  0
 15 66  1  0  0  0  0
 15 67  1  0  0  0  0
 14 16  1  0  0  0  0
 16 68  1  0  0  0  0
 16 69  1  0  0  0  0
 16 70  1  0  0  0  0
 14 17  1  0  0  0  0
 17 71  1  0  0  0  0
 17 72  1  0  0  0  0
 17 73  1  0  0  0  0
  9 18  1  0  0  0  0
 18 74  1  0  0  0  0
 18 19  1  0  0  0  0
 19 75  1  0  0  0  0
 19 76  1  0  0  0  0
 19 77  1  0  0  0  0
 18 20  1  0  0  0  0
 20 78  1  0  0  0  0
 20 79  1  0  0  0  0
 20 80  1  0  0  0  0
  5 21  1  0  0  0  0
 21 22  2  0  0  0  0
 21 23  1  0  0  0  0
 23 81  1  0  0  0  0
 23 24  1  0  0  0  0
 24 82  1  0  0  0  0
 24 25  1  0  0  0  0
 25 83  1  0  0  0  0
 25 84  1  0  0  0  0
 25 26  1  0  0  0  0
 26 85  1  0  0  0  0
 26 27  1  0  0  0  0
 27 86  1  0  0  0  0
 27 87  1  0  0  0  0
 27 88  1  0  0  0  0
 26 28  1  0  0  0  0
 28 89  1  0  0  0  0
 28 90  1  0  0  0  0
 28 91  1  0  0  0  0
 24 29  1  0  0  0  0
 29 92  1  0  0  0  0
 29 30  1  0  0  0  0
 30 93  1  0  0  0  0
 29 31  1  0  0  0  0
 31 94  1  0  0  0  0
 31 95  1  0  0  0  0
 31 32  1  0  0  0  0
 32 33  2  0  0  0  0
 32 34  1  0  0  0  0
 34 96  1  0  0  0  0
 34 35  1  0  0  0  0
 35 97  1  0  0  0  0
 35 36  1  0  0  0  0
 36 98  1  0  0  0  0
 36 37  1  0  0  0  0
 37 99  1  0  0  0  0
 37100  1  0  0  0  0
 37101  1  0  0  0  0
 36 38  1  0  0  0  0
 38102  1  0  0  0  0
 38103  1  0  0  0  0
 38104  1  0  0  0  0
 35 39  1  0  0  0  0
 39 40  2  0  0  0  0
 39 41  1  0  0  0  0
 41105  1  0  0  0  0
 41 42  1  0  0  0  0
 42106  1  0  0  0  0
 42107  1  0  0  0  0
 42 43  1  0  0  0  0
 43 44  2  0  0  0  0
 44108  1  0  0  0  0
 44 45  1  0  0  0  0
 45109  1  0  0  0  0
 45 46  2  0  0  0  0
 46110  1  0  0  0  0
 46 47  1  0  0  0  0
 47 48  1  0  0  0  0
 48 49  1  0  0  0  0
 49111  1  0  0  0  0
 49112  1  0  0  0  0
 49 50  1  0  0  0  0
 50 51  2  0  0  0  0
 50 52  1  0  0  0  0
 52113  1  0  0  0  0
 47 53  2  0  0  0  0
 53 43  1  0  0  0  0
 53114  1  0  0  0  0
M  END
>  <LOGBIO>
5.3000

>  <PRED_LOGBIO>
5.9500

>  <XV_RES>
0.0000

>  <WHL_TMPL>

$$$$
Unnamed
  -MTS-   01071500223D 0   0.00000     0.00000     0

 75 77  0  0  1  0  0  0  0  0999 V2000
   -1.2290    3.1400   -3.1390 C   0  0  0  0  0  0  0  0  0  0  0  0
   -0.1340    2.5650   -2.2730 C   0  0  0  0  0  0  0  0  0  0  0  0
    0.5920    3.3140   -1.6210 O   0  0  0  0  0  0  0  0  0  0  0  0
    0.0470    1.2490   -2.2160 N   0  0  0  0  0  0  0  0  0  0  0  0
    1.1170    0.6890   -1.3770 C   0  0  1  0  0  0  0  0  0  0  0  0
    2.1300   -0.0360   -2.2600 C   0  0  0  0  0  0  0  0  0  0  0  0
    3.2530   -0.5700   -1.4040 C   0  0  0  0  0  0  0  0  0  0  0  0
    4.2130    0.3050   -0.8830 C   0  0  0  0  0  0  0  0  0  0  0  0
    5.2550   -0.1900   -0.0890 C   0  0  0  0  0  0  0  0  0  0  0  0
    6.1800    0.6540    0.4130 F   0  0  0  0  0  0  0  0  0  0  0  0
    5.3360   -1.5600    0.1840 C   0  0  0  0  0  0  0  0  0  0  0  0
    4.3760   -2.4360   -0.3370 C   0  0  0  0  0  0  0  0  0  0  0  0
    4.4540   -3.7580   -0.0730 F   0  0  0  0  0  0  0  0  0  0  0  0
    3.3340   -1.9410   -1.1310 C   0  0  0  0  0  0  0  0  0  0  0  0
    0.5160   -0.2960   -0.3760 C   0  0  2  0  0  0  0  0  0  0  0  0
    1.5160   -0.6860    0.5690 O   0  0  0  0  0  0  0  0  0  0  0  0
   -0.6470    0.3690    0.3600 C   0  0  0  0  0  0  0  0  0  0  0  0
   -1.4170   -0.6520    1.0840 N   0  0  0  0  0  0  0  0  0  0  0  0
   -2.5360   -0.0110    1.7910 C   0  0  0  0  0  0  0  0  0  0  0  0
   -3.8120   -0.0860    0.9330 C   0  0  0  0  0  0  0  0  0  0  0  0
   -4.3280   -1.5320    0.8190 C   0  0  0  0  0  0  0  0  0  0  0  0
   -4.5020   -2.1760    2.2070 C   0  0  0  0  0  0  0  0  0  0  0  0
   -3.2910   -2.0610    3.0320 N   0  0  0  0  0  0  0  0  0  0  0  0
   -2.7590   -0.6960    3.1520 C   0  0  0  0  0  0  0  0  0  0  0  0
   -2.7210   -3.1080    3.6220 C   0  0  0  0  0  0  0  0  0  0  0  0
   -1.8670   -2.9330    4.5170 O   0  0  0  0  0  0  0  0  0  0  0  0
   -3.0610   -4.3420    3.2590 N   0  0  0  0  0  0  0  0  0  0  0  0
   -2.1360    1.4300    1.9970 C   0  0  0  0  0  0  0  0  0  0  0  0
   -2.7860    2.4450    1.2850 C   0  0  0  0  0  0  0  0  0  0  0  0
   -2.4150    3.7820    1.4760 C   0  0  0  0  0  0  0  0  0  0  0  0
   -1.3940    4.1030    2.3790 C   0  0  0  0  0  0  0  0  0  0  0  0
   -0.7440    3.0870    3.0910 C   0  0  0  0  0  0  0  0  0  0  0  0
   -1.1150    1.7510    2.9000 C   0  0  0  0  0  0  0  0  0  0  0  0
    0.3560    3.4330    4.0650 C   0  0  0  0  0  0  0  0  0  0  0  0
    1.6700    3.6060    3.3080 C   0  0  0  0  0  0  0  0  0  0  0  0
    0.5030    2.3100    5.0870 C   0  0  0  0  0  0  0  0  0  0  0  0
    0.0090    4.7340    4.7840 C   0  0  0  0  0  0  0  0  0  0  0  0
   -1.2020    4.2260   -3.0850 H   0  0  0  0  0  0  0  0  0  0  0  0
   -1.0800    2.8250   -4.1700 H   0  0  0  0  0  0  0  0  0  0  0  0
   -2.1940    2.7840   -2.7870 H   0  0  0  0  0  0  0  0  0  0  0  0
   -0.5510    0.6330   -2.7480 H   0  0  0  0  0  0  0  0  0  0  0  0
    1.6140    1.4940   -0.8390 H   0  0  0  0  0  0  0  0  0  0  0  0
    1.6400   -0.8620   -2.7720 H   0  0  0  0  0  0  0  0  0  0  0  0
    2.5330    0.6580   -2.9950 H   0  0  0  0  0  0  0  0  0  0  0  0
    4.1510    1.3630   -1.0940 H   0  0  0  0  0  0  0  0  0  0  0  0
    6.1390   -1.9420    0.7970 H   0  0  0  0  0  0  0  0  0  0  0  0
    2.5940   -2.6160   -1.5330 H   0  0  0  0  0  0  0  0  0  0  0  0
    0.1540   -1.1760   -0.9050 H   0  0  0  0  0  0  0  0  0  0  0  0
    1.2720   -1.5130    1.0130 H   0  0  0  0  0  0  0  0  0  0  0  0
   -1.2930    0.8680   -0.3600 H   0  0  0  0  0  0  0  0  0  0  0  0
   -0.2580    1.1000    1.0660 H   0  0  0  0  0  0  0  0  0  0  0  0
   -0.8180   -1.1150    1.7520 H   0  0  0  0  0  0  0  0  0  0  0  0
   -4.5840    0.5400    1.3760 H   0  0  0  0  0  0  0  0  0  0  0  0
   -3.6030    0.3020   -0.0620 H   0  0  0  0  0  0  0  0  0  0  0  0
   -3.6280   -2.1230    0.2320 H   0  0  0  0  0  0  0  0  0  0  0  0
   -5.2830   -1.5370    0.2970 H   0  0  0  0  0  0  0  0  0  0  0  0
   -5.3360   -1.7050    2.7240 H   0  0  0  0  0  0  0  0  0  0  0  0
   -4.7590   -3.2270    2.0900 H   0  0  0  0  0  0  0  0  0  0  0  0
   -3.4410   -0.0950    3.7500 H   0  0  0  0  0  0  0  0  0  0  0  0
   -1.8190   -0.7220    3.7000 H   0  0  0  0  0  0  0  0  0  0  0  0
   -3.0290   -5.0930    3.9340 H   0  0  0  0  0  0  0  0  0  0  0  0
   -3.3520   -4.5270    2.3100 H   0  0  0  0  0  0  0  0  0  0  0  0
   -3.5730    2.1980    0.5890 H   0  0  0  0  0  0  0  0  0  0  0  0
   -2.9160    4.5650    0.9270 H   0  0  0  0  0  0  0  0  0  0  0  0
   -1.1080    5.1340    2.5270 H   0  0  0  0  0  0  0  0  0  0  0  0
   -0.6140    0.9680    3.4490 H   0  0  0  0  0  0  0  0  0  0  0  0
    2.4660    3.8380    4.0110 H   0  0  0  0  0  0  0  0  0  0  0  0
    1.5710    4.4190    2.5910 H   0  0  0  0  0  0  0  0  0  0  0  0
    1.9080    2.6850    2.7810 H   0  0  0  0  0  0  0  0  0  0  0  0
    1.0220    2.6860    5.9670 H   0  0  0  0  0  0  0  0  0  0  0  0
   -0.4830    1.9500    5.3750 H   0  0  0  0  0  0  0  0  0  0  0  0
    1.0730    1.4940    4.6500 H   0  0  0  0  0  0  0  0  0  0  0  0
    0.5240    4.7680    5.7420 H   0  0  0  0  0  0  0  0  0  0  0  0
   -1.0660    4.7810    4.9490 H   0  0  0  0  0  0  0  0  0  0  0  0
    0.3200    5.5790    4.1750 H   0  0  0  0  0  0  0  0  0  0  0  0
  1 38  1  0  0  0  0
  1 39  1  0  0  0  0
  1 40  1  0  0  0  0
  1  2  1  0  0  0  0
  2  3  2  0  0  0  0
  2  4  1  0  0  0  0
  4 41  1  0  0  0  0
  4  5  1  0  0  0  0
  5 42  1  0  0  0  0
  5  6  1  0  0  0  0
  6 43  1  0  0  0  0
  6 44  1  0  0  0  0
  6  7  1  0  0  0  0
  7  8  2  0  0  0  0
  8 45  1  0  0  0  0
  8  9  1  0  0  0  0
  9 10  1  0  0  0  0
  9 11  2  0  0  0  0
 11 46  1  0  0  0  0
 11 12  1  0  0  0  0
 12 13  1  0  0  0  0
 12 14  2  0  0  0  0
 14  7  1  0  0  0  0
 14 47  1  0  0  0  0
  5 15  1  0  0  0  0
 15 48  1  0  0  0  0
 15 16  1  0  0  0  0
 16 49  1  0  0  0  0
 15 17  1  0  0  0  0
 17 50  1  0  0  0  0
 17 51  1  0  0  0  0
 17 18  1  0  0  0  0
 18 52  1  0  0  0  0
 18 19  1  0  0  0  0
 19 20  1  0  0  0  0
 20 53  1  0  0  0  0
 20 54  1  0  0  0  0
 20 21  1  0  0  0  0
 21 55  1  0  0  0  0
 21 56  1  0  0  0  0
 21 22  1  0  0  0  0
 22 57  1  0  0  0  0
 22 58  1  0  0  0  0
 22 23  1  0  0  0  0
 23 24  1  0  0  0  0
 24 19  1  0  0  0  0
 24 59  1  0  0  0  0
 24 60  1  0  0  0  0
 23 25  1  0  0  0  0
 25 26  2  0  0  0  0
 25 27  1  0  0  0  0
 27 61  1  0  0  0  0
 27 62  1  0  0  0  0
 19 28  1  0  0  0  0
 28 29  2  0  0  0  0
 29 63  1  0  0  0  0
 29 30  1  0  0  0  0
 30 64  1  0  0  0  0
 30 31  2  0  0  0  0
 31 65  1  0  0  0  0
 31 32  1  0  0  0  0
 32 33  2  0  0  0  0
 33 28  1  0  0  0  0
 33 66  1  0  0  0  0
 32 34  1  0  0  0  0
 34 35  1  0  0  0  0
 35 67  1  0  0  0  0
 35 68  1  0  0  0  0
 35 69  1  0  0  0  0
 34 36  1  0  0  0  0
 36 70  1  0  0  0  0
 36 71  1  0  0  0  0
 36 72  1  0  0  0  0
 34 37  1  0  0  0  0
 37 73  1  0  0  0  0
 37 74  1  0  0  0  0
 37 75  1  0  0  0  0
M  END
>  <LOGBIO>
6.4800

>  <PRED_LOGBIO>
6.3200

>  <XV_RES>
0.0000

>  <WHL_TMPL>

$$$$
Unnamed
  -MTS-   01071500223D 0   0.00000     0.00000     0

 96100  0  0  1  0  0  0  0  0999 V2000
   13.4590    9.3140    0.0000 C   0  0  0  0  0  0  0  0  0  0  0  0
   14.9630    9.2390    0.0000 O   0  0  0  0  0  0  0  0  0  0  0  0
   15.6430    7.9110    0.0000 C   0  0  0  0  0  0  0  0  0  0  0  0
   14.8280    6.6520    0.0000 C   0  0  0  0  0  0  0  0  0  0  0  0
   13.3250    6.7260    0.0000 C   0  0  0  0  0  0  0  0  0  0  0  0
   12.5170    5.4710    0.0000 C   0  0  0  0  0  0  0  0  0  0  0  0
   11.0190    5.5460    0.0000 N   0  0  0  0  0  0  0  0  0  0  0  0
   10.2020    4.2820    0.0000 C   0  0  0  0  0  0  0  0  0  0  0  0
    8.7120    4.3580    0.0000 C   0  0  0  0  0  0  0  0  0  0  0  0
    7.8960    3.0930    0.0000 C   0  0  0  0  0  0  0  0  0  0  0  0
    6.4050    3.1690    0.0000 C   0  0  0  0  0  0  0  0  0  0  0  0
    5.5890    1.9050    0.0000 O   0  0  0  0  0  0  0  0  0  0  0  0
    4.0910    1.9800    0.0000 C   0  0  0  0  0  0  0  0  0  0  0  0
    3.4030    3.3180    0.0000 C   0  0  0  0  0  0  0  0  0  0  0  0
    1.9120    3.3900    0.0000 C   0  0  0  0  0  0  0  0  0  0  0  0
    1.0970    2.1310    0.0000 C   0  0  0  0  0  0  0  0  0  0  0  0
    1.7720    0.8000    0.0000 C   0  0  0  0  0  0  0  0  0  0  0  0
    0.9540   -0.4570    0.0000 C   0  0  0  0  0  0  0  0  0  0  0  0
    7.7590   -2.1690    0.0000 C   0  0  2  0  0  0  0  0  0  0  0  0
    9.2330   -2.4740    0.0000 N   0  0  0  0  0  0  0  0  0  0  0  0
   10.2250   -1.3590    0.0000 C   0  0  0  0  0  0  0  0  0  0  0  0
   11.6990   -1.6650    0.0000 O   0  0  0  0  0  0  0  0  0  0  0  0
   14.6890    4.0540    0.0000 C   0  0  0  0  0  0  0  0  0  0  0  0
   15.5110    5.3160    0.0000 C   0  0  0  0  0  0  0  0  0  0  0  0
   13.1990    4.1350    0.0000 C   0  0  0  0  0  0  0  0  0  0  0  0
    6.7680   -3.2840    0.0000 C   0  0  2  0  0  0  0  0  0  0  0  0
    5.2980   -2.9820    0.0000 O   0  0  0  0  0  0  0  0  0  0  0  0
    7.2430   -4.7120    0.0000 C   0  0  0  0  0  0  0  0  0  0  0  0
    6.2490   -5.8420    0.0000 N   0  0  0  0  0  0  0  0  0  0  0  0
    6.7280   -7.2630    0.0000 C   0  0  0  0  0  0  0  0  0  0  0  0
    8.1040   -6.6330    0.0000 C   0  0  0  0  0  0  0  0  0  0  0  0
    9.1100   -7.7380    0.0000 C   0  0  0  0  0  0  0  0  0  0  0  0
    8.3880   -9.0470    0.0000 C   0  0  0  0  0  0  0  0  0  0  0  0
    6.9040   -8.7530    0.0000 C   0  0  0  0  0  0  0  0  0  0  0  0
    5.2650   -7.5930    0.0000 C   0  0  0  0  0  0  0  0  0  0  0  0
    4.8150   -9.0290    0.0000 C   0  0  0  0  0  0  0  0  0  0  0  0
    3.3590   -9.3540    0.0000 C   0  0  0  0  0  0  0  0  0  0  0  0
    2.3410   -8.2520    0.0000 C   0  0  0  0  0  0  0  0  0  0  0  0
    2.7790   -6.8250    0.0000 C   0  0  0  0  0  0  0  0  0  0  0  0
    4.2470   -6.4910    0.0000 C   0  0  0  0  0  0  0  0  0  0  0  0
    1.7590   -5.7260    0.0000 C   0  0  0  0  0  0  0  0  0  0  0  0
    2.8580   -4.7060    0.0000 C   0  0  0  0  0  0  0  0  0  0  0  0
    0.6600   -6.7470    0.0000 C   0  0  0  0  0  0  0  0  0  0  0  0
    0.7380   -4.6270    0.0000 C   0  0  0  0  0  0  0  0  0  0  0  0
    3.2750    0.7210    0.0000 C   0  0  0  0  0  0  0  0  0  0  0  0
   13.4150    8.4150    0.0000 H   0  0  0  0  0  0  0  0  0  0  0  0
   13.5040   10.2130    0.0000 H   0  0  0  0  0  0  0  0  0  0  0  0
   12.5610    9.3580    0.0000 H   0  0  0  0  0  0  0  0  0  0  0  0
   16.3600    8.4540    0.0000 H   0  0  0  0  0  0  0  0  0  0  0  0
   16.3020    7.2990    0.0000 H   0  0  0  0  0  0  0  0  0  0  0  0
   12.9140    7.5260    0.0000 H   0  0  0  0  0  0  0  0  0  0  0  0
   11.3110    4.2090    0.0000 H   0  0  0  0  0  0  0  0  0  0  0  0
   11.0320    3.9320    0.0000 H   0  0  0  0  0  0  0  0  0  0  0  0
   10.0020    3.4040    0.0000 H   0  0  0  0  0  0  0  0  0  0  0  0
    7.8830    4.7080    0.0000 H   0  0  0  0  0  0  0  0  0  0  0  0
    8.9130    5.2350    0.0000 H   0  0  0  0  0  0  0  0  0  0  0  0
    8.7250    2.7430    0.0000 H   0  0  0  0  0  0  0  0  0  0  0  0
    7.6950    2.2160    0.0000 H   0  0  0  0  0  0  0  0  0  0  0  0
    5.5760    3.5190    0.0000 H   0  0  0  0  0  0  0  0  0  0  0  0
    6.6060    4.0470    0.0000 H   0  0  0  0  0  0  0  0  0  0  0  0
    3.8900    4.0750    0.0000 H   0  0  0  0  0  0  0  0  0  0  0  0
    1.5010    4.1910    0.0000 H   0  0  0  0  0  0  0  0  0  0  0  0
    0.1980    2.1780    0.0000 H   0  0  0  0  0  0  0  0  0  0  0  0
    0.6400   -1.3010    0.0000 H   0  0  0  0  0  0  0  0  0  0  0  0
    0.1500   -0.0520    0.0000 H   0  0  0  0  0  0  0  0  0  0  0  0
    8.0420   -3.0230    0.0000 H   0  0  0  0  0  0  0  0  0  0  0  0
    9.5160   -3.3290    0.0000 H   0  0  0  0  0  0  0  0  0  0  0  0
   16.4090    5.2690    0.0000 H   0  0  0  0  0  0  0  0  0  0  0  0
   12.7090    3.3810    0.0000 H   0  0  0  0  0  0  0  0  0  0  0  0
    6.1700   -3.9570    0.0000 H   0  0  0  0  0  0  0  0  0  0  0  0
    5.0150   -2.1280    0.0000 H   0  0  0  0  0  0  0  0  0  0  0  0
    7.8040   -5.4160    0.0000 H   0  0  0  0  0  0  0  0  0  0  0  0
    8.0340   -4.2830    0.0000 H   0  0  0  0  0  0  0  0  0  0  0  0
    5.3660   -5.6650    0.0000 H   0  0  0  0  0  0  0  0  0  0  0  0
    8.8280   -6.0990    0.0000 H   0  0  0  0  0  0  0  0  0  0  0  0
    7.6470   -5.8580    0.0000 H   0  0  0  0  0  0  0  0  0  0  0  0
    9.8460   -8.2560    0.0000 H   0  0  0  0  0  0  0  0  0  0  0  0
    9.7050   -7.0630    0.0000 H   0  0  0  0  0  0  0  0  0  0  0  0
    8.1240   -9.9070    0.0000 H   0  0  0  0  0  0  0  0  0  0  0  0
    9.2170   -9.3980    0.0000 H   0  0  0  0  0  0  0  0  0  0  0  0
    6.0040   -8.7650    0.0000 H   0  0  0  0  0  0  0  0  0  0  0  0
    6.8220   -9.6490    0.0000 H   0  0  0  0  0  0  0  0  0  0  0  0
    5.4240   -9.6920    0.0000 H   0  0  0  0  0  0  0  0  0  0  0  0
    3.0900  -10.2130    0.0000 H   0  0  0  0  0  0  0  0  0  0  0  0
    1.4630   -8.4510    0.0000 H   0  0  0  0  0  0  0  0  0  0  0  0
    4.5130   -5.6310    0.0000 H   0  0  0  0  0  0  0  0  0  0  0  0
    3.4700   -5.3650    0.0000 H   0  0  0  0  0  0  0  0  0  0  0  0
    2.2460   -4.0460    0.0000 H   0  0  0  0  0  0  0  0  0  0  0  0
    3.5170   -4.0930    0.0000 H   0  0  0  0  0  0  0  0  0  0  0  0
    0.0470   -6.0870    0.0000 H   0  0  0  0  0  0  0  0  0  0  0  0
    1.2720   -7.4060    0.0000 H   0  0  0  0  0  0  0  0  0  0  0  0
    0.0000   -7.3590    0.0000 H   0  0  0  0  0  0  0  0  0  0  0  0
    1.3980   -4.0150    0.0000 H   0  0  0  0  0  0  0  0  0  0  0  0
    0.0790   -5.2390    0.0000 H   0  0  0  0  0  0  0  0  0  0  0  0
    0.1260   -3.9680    0.0000 H   0  0  0  0  0  0  0  0  0  0  0  0
    3.6840   -0.0810    0.0000 H   0  0  0  0  0  0  0  0  0  0  0  0
  1 46  1  0  0  0  0
  1 47  1  0  0  0  0
  1 48  1  0  0  0  0
  1  2  1  0  0  0  0
  2  3  1  0  0  0  0
  3 49  1  0  0  0  0
  3 50  1  0  0  0  0
  3  4  1  0  0  0  0
  4  5  2  0  0  0  0
  5 51  1  0  0  0  0
  5  6  1  0  0  0  0
  6  7  1  0  0  0  0
  7 52  1  0  0  0  0
  7  8  1  0  0  0  0
  8 53  1  0  0  0  0
  8 54  1  0  0  0  0
  8  9  1  0  0  0  0
  9 55  1  0  0  0  0
  9 56  1  0  0  0  0
  9 10  1  0  0  0  0
 10 57  1  0  0  0  0
 10 58  1  0  0  0  0
 10 11  1  0  0  0  0
 11 59  1  0  0  0  0
 11 60  1  0  0  0  0
 11 12  1  0  0  0  0
 12 13  1  0  0  0  0
 13 14  2  0  0  0  0
 14 61  1  0  0  0  0
 14 15  1  0  0  0  0
 15 62  1  0  0  0  0
 15 16  2  0  0  0  0
 16 63  1  0  0  0  0
 16 17  1  0  0  0  0
 17 18  1  0  0  0  0
 18 64  1  0  0  0  0
 18 65  1  0  0  0  0
 18 19  1  0  0  0  0
 19 66  1  0  0  0  0
 19 20  1  0  0  0  0
 20 67  1  0  0  0  0
 20 21  1  0  0  0  0
 21 22  2  0  0  0  0
 21 23  1  0  0  0  0
 23 24  2  0  0  0  0
 24  4  1  0  0  0  0
 24 68  1  0  0  0  0
 23 25  1  0  0  0  0
 25  6  2  0  0  0  0
 25 69  1  0  0  0  0
 19 26  1  0  0  0  0
 26 70  1  0  0  0  0
 26 27  1  0  0  0  0
 27 71  1  0  0  0  0
 26 28  1  0  0  0  0
 28 72  1  0  0  0  0
 28 73  1  0  0  0  0
 28 29  1  0  0  0  0
 29 74  1  0  0  0  0
 29 30  1  0  0  0  0
 30 31  1  0  0  0  0
 31 75  1  0  0  0  0
 31 76  1  0  0  0  0
 31 32  1  0  0  0  0
 32 77  1  0  0  0  0
 32 78  1  0  0  0  0
 32 33  1  0  0  0  0
 33 79  1  0  0  0  0
 33 80  1  0  0  0  0
 33 34  1  0  0  0  0
 34 30  1  0  0  0  0
 34 81  1  0  0  0  0
 34 82  1  0  0  0  0
 30 35  1  0  0  0  0
 35 36  2  0  0  0  0
 36 83  1  0  0  0  0
 36 37  1  0  0  0  0
 37 84  1  0  0  0  0
 37 38  2  0  0  0  0
 38 85  1  0  0  0  0
 38 39  1  0  0  0  0
 39 40  2  0  0  0  0
 40 35  1  0  0  0  0
 40 86  1  0  0  0  0
 39 41  1  0  0  0  0
 41 42  1  0  0  0  0
 42 87  1  0  0  0  0
 42 88  1  0  0  0  0
 42 89  1  0  0  0  0
 41 43  1  0  0  0  0
 43 90  1  0  0  0  0
 43 91  1  0  0  0  0
 43 92  1  0  0  0  0
 41 44  1  0  0  0  0
 44 93  1  0  0  0  0
 44 94  1  0  0  0  0
 44 95  1  0  0  0  0
 17 45  2  0  0  0  0
 45 13  1  0  0  0  0
 45 96  1  0  0  0  0
M  END
>  <LOGBIO>
7.3000

>  <PRED_LOGBIO>
6.5400

>  <XV_RES>
0.0000

>  <WHL_TMPL>

$$$$
Unnamed
  -MTS-   01071500223D 0   0.00000     0.00000     0

 56 59  0  0  0  0  0  0  0  0999 V2000
    0.7320    3.7040   -1.8980 C   0  0  0  0  0  0  0  0  0  0  0  0
    1.3600    2.5290   -1.2770 N   0  0  0  0  0  0  0  0  0  0  0  0
    1.4850    2.3440    0.0750 C   0  0  0  0  0  0  0  0  0  0  0  0
    2.0890    1.2030    0.3520 N   0  0  0  0  0  0  0  0  0  0  0  0
    2.4080    0.5420   -0.9220 C   0  0  0  0  0  0  0  0  0  0  0  0
    3.9080    0.3000   -1.0800 C   0  0  0  0  0  0  0  0  0  0  0  0
    4.4150   -0.6130    0.0520 C   0  0  0  0  0  0  0  0  0  0  0  0
    5.9100   -0.9420   -0.1160 C   0  0  0  0  0  0  0  0  0  0  0  0
    6.2010   -1.5480   -1.5020 C   0  0  0  0  0  0  0  0  0  0  0  0
    5.6940   -0.6350   -2.6340 C   0  0  0  0  0  0  0  0  0  0  0  0
    4.1990   -0.3070   -2.4650 C   0  0  0  0  0  0  0  0  0  0  0  0
    1.8800    1.5100   -1.9540 C   0  0  0  0  0  0  0  0  0  0  0  0
    1.9220    1.3800   -3.1770 O   0  0  0  0  0  0  0  0  0  0  0  0
    1.7560   -0.8150   -1.0330 C   0  0  0  0  0  0  0  0  0  0  0  0
    2.5430   -1.9550   -1.2400 C   0  0  0  0  0  0  0  0  0  0  0  0
    1.9380   -3.2130   -1.3440 C   0  0  0  0  0  0  0  0  0  0  0  0
    0.5470   -3.3320   -1.2400 C   0  0  0  0  0  0  0  0  0  0  0  0
   -0.2390   -2.1930   -1.0330 C   0  0  0  0  0  0  0  0  0  0  0  0
   -1.6450   -2.3130   -0.9280 N   0  0  0  0  0  0  0  0  0  0  0  0
   -2.2120   -2.4700    0.2650 C   0  0  0  0  0  0  0  0  0  0  0  0
   -1.5180   -2.4730    1.2800 O   0  0  0  0  0  0  0  0  0  0  0  0
   -3.6790   -2.6400    0.3710 C   0  0  0  0  0  0  0  0  0  0  0  0
   -4.5820   -2.1550   -0.4920 C   0  0  0  0  0  0  0  0  0  0  0  0
   -5.9080   -2.5720    0.0170 C   0  0  0  0  0  0  0  0  0  0  0  0
   -5.6800   -3.2690    1.1380 C   0  0  0  0  0  0  0  0  0  0  0  0
   -4.3300   -3.3190    1.3660 N   0  0  0  0  0  0  0  0  0  0  0  0
   -3.6830   -3.9950    2.5000 C   0  0  0  0  0  0  0  0  0  0  0  0
    0.3650   -0.9340   -0.9300 C   0  0  0  0  0  0  0  0  0  0  0  0
    1.0410    3.2310    1.0200 N   0  0  0  0  0  0  0  0  0  0  0  0
    1.4910    4.4550   -2.1030 H   0  0  0  0  0  0  0  0  0  0  0  0
   -0.0140    4.1170   -1.2220 H   0  0  0  0  0  0  0  0  0  0  0  0
    0.2530    3.4090   -2.8300 H   0  0  0  0  0  0  0  0  0  0  0  0
    4.3710    1.2810   -1.0000 H   0  0  0  0  0  0  0  0  0  0  0  0
    3.8400   -1.5370    0.0570 H   0  0  0  0  0  0  0  0  0  0  0  0
    4.2580   -0.1230    1.0110 H   0  0  0  0  0  0  0  0  0  0  0  0
    6.4970   -0.0350    0.0120 H   0  0  0  0  0  0  0  0  0  0  0  0
    6.2160   -1.6440    0.6570 H   0  0  0  0  0  0  0  0  0  0  0  0
    5.7210   -2.5210   -1.5800 H   0  0  0  0  0  0  0  0  0  0  0  0
    7.2720   -1.7010   -1.6130 H   0  0  0  0  0  0  0  0  0  0  0  0
    6.2690    0.2880   -2.6390 H   0  0  0  0  0  0  0  0  0  0  0  0
    5.8510   -1.1250   -3.5920 H   0  0  0  0  0  0  0  0  0  0  0  0
    3.6120   -1.2130   -2.5940 H   0  0  0  0  0  0  0  0  0  0  0  0
    3.8930    0.3950   -3.2390 H   0  0  0  0  0  0  0  0  0  0  0  0
    3.6160   -1.8630   -1.3210 H   0  0  0  0  0  0  0  0  0  0  0  0
    2.5450   -4.0920   -1.5030 H   0  0  0  0  0  0  0  0  0  0  0  0
    0.0810   -4.3030   -1.3200 H   0  0  0  0  0  0  0  0  0  0  0  0
   -2.2180   -2.2800   -1.7590 H   0  0  0  0  0  0  0  0  0  0  0  0
   -4.3820   -1.5750   -1.3810 H   0  0  0  0  0  0  0  0  0  0  0  0
   -6.8680   -2.3560   -0.4280 H   0  0  0  0  0  0  0  0  0  0  0  0
   -6.4380   -3.7190    1.7610 H   0  0  0  0  0  0  0  0  0  0  0  0
   -3.6160   -3.3080    3.3410 H   0  0  0  0  0  0  0  0  0  0  0  0
   -2.6830   -4.3120    2.2110 H   0  0  0  0  0  0  0  0  0  0  0  0
   -4.2710   -4.8640    2.7870 H   0  0  0  0  0  0  0  0  0  0  0  0
   -0.2420   -0.0550   -0.7700 H   0  0  0  0  0  0  0  0  0  0  0  0
    0.7700    2.9010    1.9350 H   0  0  0  0  0  0  0  0  0  0  0  0
    0.9840    4.2160    0.8010 H   0  0  0  0  0  0  0  0  0  0  0  0
  1 30  1  0  0  0  0
  1 31  1  0  0  0  0
  1 32  1  0  0  0  0
  1  2  1  0  0  0  0
  2  3  1  0  0  0  0
  3  4  2  0  0  0  0
  4  5  1  0  0  0  0
  5  6  1  0  0  0  0
  6 33  1  0  0  0  0
  6  7  1  0  0  0  0
  7 34  1  0  0  0  0
  7 35  1  0  0  0  0
  7  8  1  0  0  0  0
  8 36  1  0  0  0  0
  8 37  1  0  0  0  0
  8  9  1  0  0  0  0
  9 38  1  0  0  0  0
  9 39  1  0  0  0  0
  9 10  1  0  0  0  0
 10 40  1  0  0  0  0
 10 41  1  0  0  0  0
 10 11  1  0  0  0  0
 11  6  1  0  0  0  0
 11 42  1  0  0  0  0
 11 43  1  0  0  0  0
  5 12  1  0  0  0  0
 12  2  1  0  0  0  0
 12 13  2  0  0  0  0
  5 14  1  0  0  0  0
 14 15  2  0  0  0  0
 15 44  1  0  0  0  0
 15 16  1  0  0  0  0
 16 45  1  0  0  0  0
 16 17  2  0  0  0  0
 17 46  1  0  0  0  0
 17 18  1  0  0  0  0
 18 19  1  0  0  0  0
 19 47  1  0  0  0  0
 19 20  1  0  0  0  0
 20 21  2  0  0  0  0
 20 22  1  0  0  0  0
 22 23  2  0  0  0  0
 23 48  1  0  0  0  0
 23 24  1  0  0  0  0
 24 49  1  0  0  0  0
 24 25  2  0  0  0  0
 25 50  1  0  0  0  0
 25 26  1  0  0  0  0
 26 22  1  0  0  0  0
 26 27  1  0  0  0  0
 27 51  1  0  0  0  0
 27 52  1  0  0  0  0
 27 53  1  0  0  0  0
 18 28  2  0  0  0  0
 28 14  1  0  0  0  0
 28 54  1  0  0  0  0
  3 29  1  0  0  0  0
 29 55  1  0  0  0  0
 29 56  1  0  0  0  0
M  END
>  <LOGBIO>
6.0700

>  <PRED_LOGBIO>
5.8900

>  <XV_RES>
0.0000

>  <WHL_TMPL>

$$$$
Unnamed
  -MTS-   01071500223D 0   0.00000     0.00000     0

 60 63  0  0  0  0  0  0  0  0999 V2000
    1.8380   -3.5310    0.8160 N   0  0  0  0  0  0  0  0  0  0  0  0
    1.8300   -2.3550    0.1130 C   0  0  0  0  0  0  0  0  0  0  0  0
    2.6040   -1.3210    0.3850 N   0  0  0  0  0  0  0  0  0  0  0  0
    2.2990   -0.2620   -0.5870 C   0  0  0  0  0  0  0  0  0  0  0  0
    1.8190    1.0190    0.0940 C   0  0  0  0  0  0  0  0  0  0  0  0
    2.9150    1.5580    1.0320 C   0  0  0  0  0  0  0  0  0  0  0  0
    2.4970    2.8900    1.6810 C   0  0  0  0  0  0  0  0  0  0  0  0
    2.1020    3.9340    0.6190 C   0  0  0  0  0  0  0  0  0  0  0  0
    1.0060    3.3950   -0.3190 C   0  0  0  0  0  0  0  0  0  0  0  0
    1.4240    2.0620   -0.9680 C   0  0  0  0  0  0  0  0  0  0  0  0
    1.2240   -0.8820   -1.4470 C   0  0  0  0  0  0  0  0  0  0  0  0
    0.6530   -0.3620   -2.4040 O   0  0  0  0  0  0  0  0  0  0  0  0
    1.0180   -2.1030   -0.9610 N   0  0  0  0  0  0  0  0  0  0  0  0
    0.0440   -3.0590   -1.5070 C   0  0  0  0  0  0  0  0  0  0  0  0
   -1.3150   -2.8350   -0.8460 C   0  0  2  0  0  0  0  0  0  0  0  0
   -1.8090   -1.4050   -1.1320 C   0  0  0  0  0  0  0  0  0  0  0  0
   -3.2120   -1.1650   -0.5440 C   0  0  0  0  0  0  0  0  0  0  0  0
   -4.2190   -2.2180   -1.0430 C   0  0  2  0  0  0  0  0  0  0  0  0
   -3.7250   -3.6490   -0.7570 C   0  0  0  0  0  0  0  0  0  0  0  0
   -2.3220   -3.8880   -1.3440 C   0  0  0  0  0  0  0  0  0  0  0  0
   -5.5620   -1.9970   -0.3900 C   0  0  0  0  0  0  0  0  0  0  0  0
   -5.6640   -2.0410    0.8250 O   0  0  0  0  0  0  0  0  0  0  0  0
   -6.6250   -1.7540   -1.1330 O   0  0  0  0  0  0  0  0  0  0  0  0
    3.5130    0.1300   -1.3950 C   0  0  0  0  0  0  0  0  0  0  0  0
    4.1940   -0.8340   -2.1480 C   0  0  0  0  0  0  0  0  0  0  0  0
    5.3190   -0.4710   -2.8970 C   0  0  0  0  0  0  0  0  0  0  0  0
    5.7640    0.8570   -2.8940 C   0  0  0  0  0  0  0  0  0  0  0  0
    5.0820    1.8210   -2.1420 C   0  0  0  0  0  0  0  0  0  0  0  0
    3.9570    1.4580   -1.3930 C   0  0  0  0  0  0  0  0  0  0  0  0
    2.6800   -3.8330    1.2850 H   0  0  0  0  0  0  0  0  0  0  0  0
    1.0020   -4.0960    0.8640 H   0  0  0  0  0  0  0  0  0  0  0  0
    0.9450    0.7290    0.6730 H   0  0  0  0  0  0  0  0  0  0  0  0
    3.8350    1.7020    0.4700 H   0  0  0  0  0  0  0  0  0  0  0  0
    3.1180    0.8250    1.8110 H   0  0  0  0  0  0  0  0  0  0  0  0
    1.6560    2.7200    2.3500 H   0  0  0  0  0  0  0  0  0  0  0  0
    3.3200    3.2770    2.2780 H   0  0  0  0  0  0  0  0  0  0  0  0
    2.9780    4.2050    0.0330 H   0  0  0  0  0  0  0  0  0  0  0  0
    1.7450    4.8350    1.1120 H   0  0  0  0  0  0  0  0  0  0  0  0
    0.0860    3.2500    0.2430 H   0  0  0  0  0  0  0  0  0  0  0  0
    0.8030    4.1280   -1.0980 H   0  0  0  0  0  0  0  0  0  0  0  0
    2.2650    2.2330   -1.6370 H   0  0  0  0  0  0  0  0  0  0  0  0
    0.6020    1.6760   -1.5660 H   0  0  0  0  0  0  0  0  0  0  0  0
    0.3810   -4.0740   -1.3070 H   0  0  0  0  0  0  0  0  0  0  0  0
   -0.0460   -2.9120   -2.5810 H   0  0  0  0  0  0  0  0  0  0  0  0
   -1.1430   -2.9620    0.2210 H   0  0  0  0  0  0  0  0  0  0  0  0
   -1.8330   -1.2380   -2.2070 H   0  0  0  0  0  0  0  0  0  0  0  0
   -1.1110   -0.6880   -0.7040 H   0  0  0  0  0  0  0  0  0  0  0  0
   -3.1610   -1.1990    0.5420 H   0  0  0  0  0  0  0  0  0  0  0  0
   -3.5580   -0.1730   -0.8250 H   0  0  0  0  0  0  0  0  0  0  0  0
   -4.3910   -2.0910   -2.1100 H   0  0  0  0  0  0  0  0  0  0  0  0
   -3.7000   -3.8160    0.3180 H   0  0  0  0  0  0  0  0  0  0  0  0
   -4.4230   -4.3650   -1.1850 H   0  0  0  0  0  0  0  0  0  0  0  0
   -2.3730   -3.8540   -2.4310 H   0  0  0  0  0  0  0  0  0  0  0  0
   -1.9760   -4.8810   -1.0630 H   0  0  0  0  0  0  0  0  0  0  0  0
   -7.3790   -1.6090   -0.5400 H   0  0  0  0  0  0  0  0  0  0  0  0
    3.8510   -1.8580   -2.1500 H   0  0  0  0  0  0  0  0  0  0  0  0
    5.8450   -1.2150   -3.4780 H   0  0  0  0  0  0  0  0  0  0  0  0
    6.6320    1.1370   -3.4730 H   0  0  0  0  0  0  0  0  0  0  0  0
    5.4250    2.8450   -2.1400 H   0  0  0  0  0  0  0  0  0  0  0  0
    3.4320    2.2020   -0.8120 H   0  0  0  0  0  0  0  0  0  0  0  0
  1 30  1  0  0  0  0
  1 31  1  0  0  0  0
  1  2  1  0  0  0  0
  2  3  2  0  0  0  0
  3  4  1  0  0  0  0
  4  5  1  0  0  0  0
  5 32  1  0  0  0  0
  5  6  1  0  0  0  0
  6 33  1  0  0  0  0
  6 34  1  0  0  0  0
  6  7  1  0  0  0  0
  7 35  1  0  0  0  0
  7 36  1  0  0  0  0
  7  8  1  0  0  0  0
  8 37  1  0  0  0  0
  8 38  1  0  0  0  0
  8  9  1  0  0  0  0
  9 39  1  0  0  0  0
  9 40  1  0  0  0  0
  9 10  1  0  0  0  0
 10  5  1  0  0  0  0
 10 41  1  0  0  0  0
 10 42  1  0  0  0  0
  4 11  1  0  0  0  0
 11 12  2  0  0  0  0
 11 13  1  0  0  0  0
 13  2  1  0  0  0  0
 13 14  1  0  0  0  0
 14 43  1  0  0  0  0
 14 44  1  0  0  0  0
 14 15  1  0  0  0  0
 15 45  1  0  0  0  0
 15 16  1  0  0  0  0
 16 46  1  0  0  0  0
 16 47  1  0  0  0  0
 16 17  1  0  0  0  0
 17 48  1  0  0  0  0
 17 49  1  0  0  0  0
 17 18  1  0  0  0  0
 18 50  1  0  0  0  0
 18 19  1  0  0  0  0
 19 51  1  0  0  0  0
 19 52  1  0  0  0  0
 19 20  1  0  0  0  0
 20 15  1  0  0  0  0
 20 53  1  0  0  0  0
 20 54  1  0  0  0  0
 18 21  1  0  0  0  0
 21 22  2  0  0  0  0
 21 23  1  0  0  0  0
 23 55  1  0  0  0  0
  4 24  1  0  0  0  0
 24 25  2  0  0  0  0
 25 56  1  0  0  0  0
 25 26  1  0  0  0  0
 26 57  1  0  0  0  0
 26 27  2  0  0  0  0
 27 58  1  0  0  0  0
 27 28  1  0  0  0  0
 28 59  1  0  0  0  0
 28 29  2  0  0  0  0
 29 24  1  0  0  0  0
 29 60  1  0  0  0  0
M  END
>  <LOGBIO>
6.4100

>  <PRED_LOGBIO>
7.4000

>  <XV_RES>
0.0000

>  <WHL_TMPL>

$$$$
Unnamed
  -MTS-   01071500223D 0   0.00000     0.00000     0

 40 43  0  0  0  0  0  0  0  0999 V2000
    0.1980    3.2790    1.5220 N   0  0  0  0  0  0  0  0  0  0  0  0
    0.3250    1.9410    1.7870 C   0  0  0  0  0  0  0  0  0  0  0  0
   -0.6120    1.0460    1.5360 N   0  0  0  0  0  0  0  0  0  0  0  0
   -0.1140   -0.2730    1.9540 C   0  0  0  0  0  0  0  0  0  0  0  0
    1.2680    0.0210    2.4870 C   0  0  0  0  0  0  0  0  0  0  0  0
    2.1490   -0.8220    2.9900 N   0  0  0  0  0  0  0  0  0  0  0  0
    3.4450   -0.3030    3.4510 C   0  0  0  0  0  0  0  0  0  0  0  0
    3.8610    1.0040    2.7500 C   0  0  0  0  0  0  0  0  0  0  0  0
    2.6950    2.0100    2.7700 C   0  0  0  0  0  0  0  0  0  0  0  0
    1.4400    1.3730    2.3450 N   0  0  0  0  0  0  0  0  0  0  0  0
   -1.0000   -0.9030    3.0020 C   0  0  0  0  0  0  0  0  0  0  0  0
   -0.4430   -1.7360    3.9790 C   0  0  0  0  0  0  0  0  0  0  0  0
   -1.2640   -2.3200    4.9510 C   0  0  0  0  0  0  0  0  0  0  0  0
   -2.6420   -2.0710    4.9460 C   0  0  0  0  0  0  0  0  0  0  0  0
   -3.1980   -1.2370    3.9690 C   0  0  0  0  0  0  0  0  0  0  0  0
   -2.3770   -0.6530    2.9970 C   0  0  0  0  0  0  0  0  0  0  0  0
   -0.0780   -1.2510    0.8040 C   0  0  0  0  0  0  0  0  0  0  0  0
   -1.0280   -1.1630   -0.2200 C   0  0  0  0  0  0  0  0  0  0  0  0
   -0.9950   -2.0700   -1.2860 C   0  0  0  0  0  0  0  0  0  0  0  0
   -0.0110   -3.0650   -1.3280 C   0  0  0  0  0  0  0  0  0  0  0  0
    0.9390   -3.1530   -0.3030 C   0  0  0  0  0  0  0  0  0  0  0  0
    0.9060   -2.2460    0.7630 C   0  0  0  0  0  0  0  0  0  0  0  0
   -0.3780    3.5890    0.7520 H   0  0  0  0  0  0  0  0  0  0  0  0
    0.6800    3.9560    2.0960 H   0  0  0  0  0  0  0  0  0  0  0  0
    3.4050   -0.1370    4.5260 H   0  0  0  0  0  0  0  0  0  0  0  0
    4.2130   -1.0570    3.2910 H   0  0  0  0  0  0  0  0  0  0  0  0
    4.1370    0.7900    1.7200 H   0  0  0  0  0  0  0  0  0  0  0  0
    4.7190    1.4330    3.2620 H   0  0  0  0  0  0  0  0  0  0  0  0
    2.5770    2.4070    3.7760 H   0  0  0  0  0  0  0  0  0  0  0  0
    2.9230    2.8410    2.1060 H   0  0  0  0  0  0  0  0  0  0  0  0
    0.6190   -1.9290    3.9840 H   0  0  0  0  0  0  0  0  0  0  0  0
   -0.8350   -2.9640    5.7050 H   0  0  0  0  0  0  0  0  0  0  0  0
   -3.2750   -2.5210    5.6960 H   0  0  0  0  0  0  0  0  0  0  0  0
   -4.2610   -1.0440    3.9650 H   0  0  0  0  0  0  0  0  0  0  0  0
   -2.8070   -0.0100    2.2430 H   0  0  0  0  0  0  0  0  0  0  0  0
   -1.7870   -0.3950   -0.1880 H   0  0  0  0  0  0  0  0  0  0  0  0
   -1.7280   -2.0020   -2.0760 H   0  0  0  0  0  0  0  0  0  0  0  0
    0.0150   -3.7650   -2.1500 H   0  0  0  0  0  0  0  0  0  0  0  0
    1.6980   -3.9210   -0.3350 H   0  0  0  0  0  0  0  0  0  0  0  0
    1.6390   -2.3140    1.5530 H   0  0  0  0  0  0  0  0  0  0  0  0
  1 23  1  0  0  0  0
  1 24  1  0  0  0  0
  1  2  1  0  0  0  0
  2  3  2  0  0  0  0
  3  4  1  0  0  0  0
  4  5  1  0  0  0  0
  5  6  2  0  0  0  0
  6  7  1  0  0  0  0
  7 25  1  0  0  0  0
  7 26  1  0  0  0  0
  7  8  1  0  0  0  0
  8 27  1  0  0  0  0
  8 28  1  0  0  0  0
  8  9  1  0  0  0  0
  9 29  1  0  0  0  0
  9 30  1  0  0  0  0
  9 10  1  0  0  0  0
 10  2  1  0  0  0  0
 10  5  1  0  0  0  0
  4 11  1  0  0  0  0
 11 12  2  0  0  0  0
 12 31  1  0  0  0  0
 12 13  1  0  0  0  0
 13 32  1  0  0  0  0
 13 14  2  0  0  0  0
 14 33  1  0  0  0  0
 14 15  1  0  0  0  0
 15 34  1  0  0  0  0
 15 16  2  0  0  0  0
 16 11  1  0  0  0  0
 16 35  1  0  0  0  0
  4 17  1  0  0  0  0
 17 18  2  0  0  0  0
 18 36  1  0  0  0  0
 18 19  1  0  0  0  0
 19 37  1  0  0  0  0
 19 20  2  0  0  0  0
 20 38  1  0  0  0  0
 20 21  1  0  0  0  0
 21 39  1  0  0  0  0
 21 22  2  0  0  0  0
 22 17  1  0  0  0  0
 22 40  1  0  0  0  0
M  END
>  <LOGBIO>
4.4200

>  <PRED_LOGBIO>
5.3400

>  <XV_RES>
0.0000

>  <WHL_TMPL>

$$$$
Unnamed
  -MTS-   01071500223D 0   0.00000     0.00000     0

 57 57  0  0  1  0  0  0  0  0999 V2000
   -5.7510   -4.7920   -0.8330 C   0  0  0  0  0  0  0  0  0  0  0  0
   -5.6150   -3.5270    0.0090 C   0  0  0  0  0  0  0  0  0  0  0  0
   -6.9610   -3.1930    0.6460 C   0  0  0  0  0  0  0  0  0  0  0  0
   -5.1720   -2.3670   -0.8820 C   0  0  0  0  0  0  0  0  0  0  0  0
   -4.5770   -1.2580   -0.0160 C   0  0  2  0  0  0  0  0  0  0  0  0
   -3.7180   -0.3980   -0.8430 N   0  0  0  0  0  0  0  0  0  0  0  0
   -3.0590    0.6150   -0.2870 C   0  0  0  0  0  0  0  0  0  0  0  0
   -3.1420    0.8120    0.9240 O   0  0  0  0  0  0  0  0  0  0  0  0
   -2.2110    1.5240   -1.1440 C   0  0  1  0  0  0  0  0  0  0  0  0
   -0.8090    1.4380   -0.7100 N   0  0  0  0  0  0  0  0  0  0  0  0
   -0.1440    0.2930   -0.8340 C   0  0  0  0  0  0  0  0  0  0  0  0
   -0.6410   -0.6430   -1.4590 O   0  0  0  0  0  0  0  0  0  0  0  0
    1.2220    0.1420   -0.2080 C   0  0  1  0  0  0  0  0  0  0  0  0
    2.2190   -0.1040   -1.2590 N   0  0  0  0  0  0  0  0  0  0  0  0
    1.2080   -1.0360    0.7660 C   0  0  0  0  0  0  0  0  0  0  0  0
    2.5180   -1.1430    1.4240 N   0  0  0  0  0  0  0  0  0  0  0  0
    2.7510   -2.1310    2.2840 C   0  0  0  0  0  0  0  0  0  0  0  0
    1.8830   -2.9740    2.5030 O   0  0  0  0  0  0  0  0  0  0  0  0
    4.0550   -2.2140    2.9780 C   0  0  0  0  0  0  0  0  0  0  0  0
    4.4320   -3.2240    3.8720 N   0  0  0  0  0  0  0  0  0  0  0  0
    5.5910   -3.0310    4.3010 N   0  0  0  0  0  0  0  0  0  0  0  0
    6.1180   -1.8190    3.7040 N   0  0  0  0  0  0  0  0  0  0  0  0
    5.0440   -1.3490    2.8510 N   0  0  0  0  0  0  0  0  0  0  0  0
   -2.7010    2.9640   -0.9990 C   0  0  0  0  0  0  0  0  0  0  0  0
   -2.1010    3.8200   -2.1110 C   0  0  0  0  0  0  0  0  0  0  0  0
   -4.2230    2.9950   -1.0990 C   0  0  0  0  0  0  0  0  0  0  0  0
   -5.6920   -0.4310    0.5780 C   0  0  0  0  0  0  0  0  0  0  0  0
   -6.5370    0.0660   -0.1480 O   0  0  0  0  0  0  0  0  0  0  0  0
   -5.7530   -0.2460    1.8840 O   0  0  0  0  0  0  0  0  0  0  0  0
   -6.1000   -5.6090   -0.2050 H   0  0  0  0  0  0  0  0  0  0  0  0
   -4.7830   -5.0500   -1.2580 H   0  0  0  0  0  0  0  0  0  0  0  0
   -6.4660   -4.6200   -1.6340 H   0  0  0  0  0  0  0  0  0  0  0  0
   -4.8740   -3.6880    0.7900 H   0  0  0  0  0  0  0  0  0  0  0  0
   -7.3900   -4.0940    1.0800 H   0  0  0  0  0  0  0  0  0  0  0  0
   -6.8180   -2.4480    1.4260 H   0  0  0  0  0  0  0  0  0  0  0  0
   -7.6330   -2.7990   -0.1120 H   0  0  0  0  0  0  0  0  0  0  0  0
   -4.4210   -2.7180   -1.5870 H   0  0  0  0  0  0  0  0  0  0  0  0
   -6.0300   -1.9810   -1.4280 H   0  0  0  0  0  0  0  0  0  0  0  0
   -3.9870   -1.6990    0.7840 H   0  0  0  0  0  0  0  0  0  0  0  0
   -3.6270   -0.5780   -1.8330 H   0  0  0  0  0  0  0  0  0  0  0  0
   -2.2880    1.2180   -2.1850 H   0  0  0  0  0  0  0  0  0  0  0  0
   -0.3510    2.2480   -0.3180 H   0  0  0  0  0  0  0  0  0  0  0  0
    1.4780    1.0530    0.3290 H   0  0  0  0  0  0  0  0  0  0  0  0
    3.1270   -0.2360   -0.8380 H   0  0  0  0  0  0  0  0  0  0  0  0
    2.2500    0.6870   -1.8850 H   0  0  0  0  0  0  0  0  0  0  0  0
    0.4370   -0.8760    1.5170 H   0  0  0  0  0  0  0  0  0  0  0  0
    0.9990   -1.9540    0.2220 H   0  0  0  0  0  0  0  0  0  0  0  0
    3.2410   -0.4680    1.2220 H   0  0  0  0  0  0  0  0  0  0  0  0
    7.0240   -1.3980    3.8500 H   0  0  0  0  0  0  0  0  0  0  0  0
   -2.3930    3.3570   -0.0330 H   0  0  0  0  0  0  0  0  0  0  0  0
   -2.6180    4.7760   -2.1520 H   0  0  0  0  0  0  0  0  0  0  0  0
   -1.0440    3.9860   -1.9110 H   0  0  0  0  0  0  0  0  0  0  0  0
   -2.2120    3.3060   -3.0640 H   0  0  0  0  0  0  0  0  0  0  0  0
   -4.5700    4.0250   -1.0340 H   0  0  0  0  0  0  0  0  0  0  0  0
   -4.6520    2.4160   -0.2840 H   0  0  0  0  0  0  0  0  0  0  0  0
   -4.5340    2.5680   -2.0500 H   0  0  0  0  0  0  0  0  0  0  0  0
   -6.5440    0.2820    2.0750 H   0  0  0  0  0  0  0  0  0  0  0  0
  1 30  1  0  0  0  0
  1 31  1  0  0  0  0
  1 32  1  0  0  0  0
  1  2  1  0  0  0  0
  2 33  1  0  0  0  0
  2  3  1  0  0  0  0
  3 34  1  0  0  0  0
  3 35  1  0  0  0  0
  3 36  1  0  0  0  0
  2  4  1  0  0  0  0
  4 37  1  0  0  0  0
  4 38  1  0  0  0  0
  4  5  1  0  0  0  0
  5 39  1  0  0  0  0
  5  6  1  0  0  0  0
  6 40  1  0  0  0  0
  6  7  1  0  0  0  0
  7  8  2  0  0  0  0
  7  9  1  0  0  0  0
  9 41  1  0  0  0  0
  9 10  1  0  0  0  0
 10 42  1  0  0  0  0
 10 11  1  0  0  0  0
 11 12  2  0  0  0  0
 11 13  1  0  0  0  0
 13 43  1  0  0  0  0
 13 14  1  0  0  0  0
 14 44  1  0  0  0  0
 14 45  1  0  0  0  0
 13 15  1  0  0  0  0
 15 46  1  0  0  0  0
 15 47  1  0  0  0  0
 15 16  1  0  0  0  0
 16 48  1  0  0  0  0
 16 17  1  0  0  0  0
 17 18  2  0  0  0  0
 17 19  1  0  0  0  0
 19 20  1  0  0  0  0
 20 21  2  0  0  0  0
 21 22  1  0  0  0  0
 22 49  1  0  0  0  0
 22 23  1  0  0  0  0
 23 19  2  0  0  0  0
  9 24  1  0  0  0  0
 24 50  1  0  0  0  0
 24 25  1  0  0  0  0
 25 51  1  0  0  0  0
 25 52  1  0  0  0  0
 25 53  1  0  0  0  0
 24 26  1  0  0  0  0
 26 54  1  0  0  0  0
 26 55  1  0  0  0  0
 26 56  1  0  0  0  0
  5 27  1  0  0  0  0
 27 28  2  0  0  0  0
 27 29  1  0  0  0  0
 29 57  1  0  0  0  0
M  END
>  <LOGBIO>
5.3600

>  <PRED_LOGBIO>
6.5700

>  <XV_RES>
0.0000

>  <WHL_TMPL>

$$$$
Unnamed
  -MTS-   01071500223D 0   0.00000     0.00000     0

 50 53  0  0  0  0  0  0  0  0999 V2000
    5.7120    2.3860    1.0580 C   0  0  0  0  0  0  0  0  0  0  0  0
    4.3240    1.7190    0.0880 S   0  0  0  0  0  0  0  0  0  0  0  0
    2.8010    2.3610    0.7210 C   0  0  0  0  0  0  0  0  0  0  0  0
    2.8130    3.2710    1.7850 C   0  0  0  0  0  0  0  0  0  0  0  0
    1.6080    3.7780    2.2860 C   0  0  0  0  0  0  0  0  0  0  0  0
    0.3910    3.3760    1.7230 C   0  0  0  0  0  0  0  0  0  0  0  0
    0.3790    2.4670    0.6590 C   0  0  0  0  0  0  0  0  0  0  0  0
    1.5840    1.9590    0.1580 C   0  0  0  0  0  0  0  0  0  0  0  0
   -0.9080    2.0420    0.0630 C   0  0  0  0  0  0  0  0  0  0  0  0
   -1.9090    2.9870   -0.1870 C   0  0  0  0  0  0  0  0  0  0  0  0
   -3.1260    2.5850   -0.7500 C   0  0  0  0  0  0  0  0  0  0  0  0
   -3.3410    1.2380   -1.0640 C   0  0  0  0  0  0  0  0  0  0  0  0
   -4.5610    0.9390   -1.6110 O   0  0  0  0  0  0  0  0  0  0  0  0
   -4.5610   -0.2330   -2.4320 C   0  0  0  0  0  0  0  0  0  0  0  0
   -5.9790   -0.5170   -2.9180 C   0  0  0  0  0  0  0  0  0  0  0  0
   -3.7140    0.0040   -3.6780 C   0  0  0  0  0  0  0  0  0  0  0  0
   -4.0200   -1.4440   -1.6490 C   0  0  0  0  0  0  0  0  0  0  0  0
   -2.5890   -1.1560   -1.1590 C   0  0  0  0  0  0  0  0  0  0  0  0
   -2.2930   -2.0170   -0.0040 N   0  0  0  0  0  0  0  0  0  0  0  0
   -1.3100   -2.8280   -0.3460 C   0  0  0  0  0  0  0  0  0  0  0  0
   -0.7670   -3.7750    0.4820 N   0  0  0  0  0  0  0  0  0  0  0  0
   -0.9020   -2.6050   -1.6340 N   0  0  0  0  0  0  0  0  0  0  0  0
    0.1750   -3.3490   -2.3040 C   0  0  0  0  0  0  0  0  0  0  0  0
   -1.6040   -1.6280   -2.2010 C   0  0  0  0  0  0  0  0  0  0  0  0
   -1.4760   -1.1940   -3.3450 O   0  0  0  0  0  0  0  0  0  0  0  0
   -2.3390    0.2920   -0.8140 C   0  0  0  0  0  0  0  0  0  0  0  0
   -1.1230    0.6940   -0.2500 C   0  0  0  0  0  0  0  0  0  0  0  0
    6.6500    2.0140    0.6510 H   0  0  0  0  0  0  0  0  0  0  0  0
    5.7010    3.4720    1.0090 H   0  0  0  0  0  0  0  0  0  0  0  0
    5.6160    2.0690    2.0940 H   0  0  0  0  0  0  0  0  0  0  0  0
    3.7510    3.5810    2.2200 H   0  0  0  0  0  0  0  0  0  0  0  0
    1.6170    4.4800    3.1070 H   0  0  0  0  0  0  0  0  0  0  0  0
   -0.5380    3.7680    2.1090 H   0  0  0  0  0  0  0  0  0  0  0  0
    1.5740    1.2570   -0.6630 H   0  0  0  0  0  0  0  0  0  0  0  0
   -1.7440    4.0260    0.0550 H   0  0  0  0  0  0  0  0  0  0  0  0
   -3.8990    3.3140   -0.9430 H   0  0  0  0  0  0  0  0  0  0  0  0
   -6.6350   -0.6610   -2.0620 H   0  0  0  0  0  0  0  0  0  0  0  0
   -5.9790   -1.4170   -3.5300 H   0  0  0  0  0  0  0  0  0  0  0  0
   -6.3350    0.3240   -3.5100 H   0  0  0  0  0  0  0  0  0  0  0  0
   -2.8000    0.5250   -3.4020 H   0  0  0  0  0  0  0  0  0  0  0  0
   -4.2750    0.6080   -4.3890 H   0  0  0  0  0  0  0  0  0  0  0  0
   -3.4630   -0.9520   -4.1330 H   0  0  0  0  0  0  0  0  0  0  0  0
   -4.6640   -1.6410   -0.7950 H   0  0  0  0  0  0  0  0  0  0  0  0
   -4.0130   -2.3190   -2.2960 H   0  0  0  0  0  0  0  0  0  0  0  0
   -0.8970   -3.7060    1.4820 H   0  0  0  0  0  0  0  0  0  0  0  0
   -0.2370   -4.5420    0.0940 H   0  0  0  0  0  0  0  0  0  0  0  0
   -0.2470   -4.2040   -2.8270 H   0  0  0  0  0  0  0  0  0  0  0  0
    0.8930   -3.6940   -1.5630 H   0  0  0  0  0  0  0  0  0  0  0  0
    0.6750   -2.6980   -3.0180 H   0  0  0  0  0  0  0  0  0  0  0  0
   -0.3500   -0.0350   -0.0580 H   0  0  0  0  0  0  0  0  0  0  0  0
  1 28  1  0  0  0  0
  1 29  1  0  0  0  0
  1 30  1  0  0  0  0
  1  2  1  0  0  0  0
  2  3  1  0  0  0  0
  3  4  2  0  0  0  0
  4 31  1  0  0  0  0
  4  5  1  0  0  0  0
  5 32  1  0  0  0  0
  5  6  2  0  0  0  0
  6 33  1  0  0  0  0
  6  7  1  0  0  0  0
  7  8  2  0  0  0  0
  8  3  1  0  0  0  0
  8 34  1  0  0  0  0
  7  9  1  0  0  0  0
  9 10  1  0  0  0  0
 10 35  1  0  0  0  0
 10 11  2  0  0  0  0
 11 36  1  0  0  0  0
 11 12  1  0  0  0  0
 12 13  1  0  0  0  0
 13 14  1  0  0  0  0
 14 15  1  0  0  0  0
 15 37  1  0  0  0  0
 15 38  1  0  0  0  0
 15 39  1  0  0  0  0
 14 16  1  0  0  0  0
 16 40  1  0  0  0  0
 16 41  1  0  0  0  0
 16 42  1  0  0  0  0
 14 17  1  0  0  0  0
 17 43  1  0  0  0  0
 17 44  1  0  0  0  0
 17 18  1  0  0  0  0
 18 19  1  0  0  0  0
 19 20  2  0  0  0  0
 20 21  1  0  0  0  0
 21 45  1  0  0  0  0
 21 46  1  0  0  0  0
 20 22  1  0  0  0  0
 22 23  1  0  0  0  0
 23 47  1  0  0  0  0
 23 48  1  0  0  0  0
 23 49  1  0  0  0  0
 22 24  1  0  0  0  0
 24 18  1  0  0  0  0
 24 25  2  0  0  0  0
 18 26  1  0  0  0  0
 26 12  2  0  0  0  0
 26 27  1  0  0  0  0
 27  9  2  0  0  0  0
 27 50  1  0  0  0  0
M  END
>  <LOGBIO>
6.4600

>  <PRED_LOGBIO>
6.0300

>  <XV_RES>
0.0000

>  <WHL_TMPL>

$$$$
Unnamed
  -MTS-   01071500223D 0   0.00000     0.00000     0

 79 82  0  0  1  0  0  0  0  0999 V2000
    1.0760    5.5830    1.8550 C   0  0  0  0  0  0  0  0  0  0  0  0
    1.1800    4.0850    2.1250 C   0  0  0  0  0  0  0  0  0  0  0  0
    2.2550    3.8370    3.0340 O   0  0  0  0  0  0  0  0  0  0  0  0
    2.5050    2.5400    3.3980 C   0  0  0  0  0  0  0  0  0  0  0  0
    3.5480    2.2510    4.2850 C   0  0  0  0  0  0  0  0  0  0  0  0
    3.8030    0.9250    4.6570 C   0  0  0  0  0  0  0  0  0  0  0  0
    3.0150   -0.1100    4.1410 C   0  0  0  0  0  0  0  0  0  0  0  0
    1.9720    0.1790    3.2530 C   0  0  0  0  0  0  0  0  0  0  0  0
    1.7170    1.5050    2.8820 C   0  0  0  0  0  0  0  0  0  0  0  0
    1.1390   -0.9160    2.7080 C   0  0  0  0  0  0  0  0  0  0  0  0
    1.3630   -2.0800    3.0350 O   0  0  0  0  0  0  0  0  0  0  0  0
    0.1480   -0.6400    1.8650 N   0  0  0  0  0  0  0  0  0  0  0  0
   -0.4320   -1.7090    1.0380 C   0  0  1  0  0  0  0  0  0  0  0  0
    0.5470   -2.0810   -0.0740 C   0  0  0  0  0  0  0  0  0  0  0  0
   -0.0120   -3.2340   -0.8720 C   0  0  0  0  0  0  0  0  0  0  0  0
   -0.3370   -3.0580   -2.2230 C   0  0  0  0  0  0  0  0  0  0  0  0
   -0.8560   -4.1270   -2.9630 C   0  0  0  0  0  0  0  0  0  0  0  0
   -1.0500   -5.3720   -2.3530 C   0  0  0  0  0  0  0  0  0  0  0  0
   -0.7260   -5.5480   -1.0030 C   0  0  0  0  0  0  0  0  0  0  0  0
   -0.2070   -4.4790   -0.2620 C   0  0  0  0  0  0  0  0  0  0  0  0
   -1.7420   -1.2210    0.4210 C   0  0  2  0  0  0  0  0  0  0  0  0
   -2.3460   -2.2860   -0.3180 O   0  0  0  0  0  0  0  0  0  0  0  0
   -2.6910   -0.7690    1.5310 C   0  0  0  0  0  0  0  0  0  0  0  0
   -3.9920   -1.4320    1.3630 N   0  0  0  0  0  0  0  0  0  0  0  0
   -4.9050   -0.9980    2.4300 C   0  0  0  0  0  0  0  0  0  0  0  0
   -6.2410   -1.6790    2.2570 C   0  0  0  0  0  0  0  0  0  0  0  0
   -7.2390   -1.0770    1.4810 C   0  0  0  0  0  0  0  0  0  0  0  0
   -8.4780   -1.7080    1.3210 C   0  0  0  0  0  0  0  0  0  0  0  0
   -8.7200   -2.9410    1.9370 C   0  0  0  0  0  0  0  0  0  0  0  0
   -7.7230   -3.5430    2.7140 C   0  0  0  0  0  0  0  0  0  0  0  0
   -6.4830   -2.9120    2.8740 C   0  0  0  0  0  0  0  0  0  0  0  0
   -7.9840   -4.8740    3.3790 C   0  0  0  0  0  0  0  0  0  0  0  0
   -8.4940   -4.6710    4.5900 F   0  0  0  0  0  0  0  0  0  0  0  0
   -6.8420   -5.5480    3.4850 F   0  0  0  0  0  0  0  0  0  0  0  0
   -8.8450   -5.5740    2.6470 F   0  0  0  0  0  0  0  0  0  0  0  0
    4.8570    0.6320    5.5540 N   0  0  0  0  0  0  0  0  0  0  0  0
    4.6510    0.5900    7.0090 C   0  0  0  0  0  0  0  0  0  0  0  0
    5.2810   -0.6570    7.6570 C   0  0  0  0  0  0  0  0  0  0  0  0
    6.8190   -0.5960    7.6110 C   0  0  0  0  0  0  0  0  0  0  0  0
    7.3360   -0.7800    6.1720 C   0  0  0  0  0  0  0  0  0  0  0  0
    6.4820    0.3000    4.9970 S   0  0  0  0  0  0  0  0  0  0  0  0
    6.4400   -0.3180    3.7070 O   0  0  0  0  0  0  0  0  0  0  0  0
    7.2060    1.5230    4.8410 O   0  0  0  0  0  0  0  0  0  0  0  0
    0.2570    5.7710    1.1630 H   0  0  0  0  0  0  0  0  0  0  0  0
    0.8890    6.1080    2.7900 H   0  0  0  0  0  0  0  0  0  0  0  0
    2.0070    5.9390    1.4200 H   0  0  0  0  0  0  0  0  0  0  0  0
    1.3670    3.5600    1.1900 H   0  0  0  0  0  0  0  0  0  0  0  0
    0.2480    3.7290    2.5600 H   0  0  0  0  0  0  0  0  0  0  0  0
    4.1560    3.0500    4.6830 H   0  0  0  0  0  0  0  0  0  0  0  0
    3.2120   -1.1330    4.4280 H   0  0  0  0  0  0  0  0  0  0  0  0
    0.9120    1.7280    2.1970 H   0  0  0  0  0  0  0  0  0  0  0  0
   -0.2060    0.3030    1.7920 H   0  0  0  0  0  0  0  0  0  0  0  0
   -0.6260   -2.5820    1.6580 H   0  0  0  0  0  0  0  0  0  0  0  0
    1.5000   -2.3720    0.3640 H   0  0  0  0  0  0  0  0  0  0  0  0
    0.6950   -1.2250   -0.7280 H   0  0  0  0  0  0  0  0  0  0  0  0
   -0.1870   -2.0970   -2.6930 H   0  0  0  0  0  0  0  0  0  0  0  0
   -1.1070   -3.9910   -4.0050 H   0  0  0  0  0  0  0  0  0  0  0  0
   -1.4510   -6.1960   -2.9240 H   0  0  0  0  0  0  0  0  0  0  0  0
   -0.8750   -6.5080   -0.5320 H   0  0  0  0  0  0  0  0  0  0  0  0
    0.0440   -4.6150    0.7790 H   0  0  0  0  0  0  0  0  0  0  0  0
   -1.5400   -0.3850   -0.2460 H   0  0  0  0  0  0  0  0  0  0  0  0
   -3.1810   -2.0000   -0.7210 H   0  0  0  0  0  0  0  0  0  0  0  0
   -2.8240    0.3090    1.4770 H   0  0  0  0  0  0  0  0  0  0  0  0
   -2.2700   -1.0360    2.4980 H   0  0  0  0  0  0  0  0  0  0  0  0
   -3.8690   -2.4330    1.4120 H   0  0  0  0  0  0  0  0  0  0  0  0
   -5.0370    0.0810    2.3770 H   0  0  0  0  0  0  0  0  0  0  0  0
   -4.4840   -1.2640    3.3970 H   0  0  0  0  0  0  0  0  0  0  0  0
   -7.0520   -0.1250    1.0050 H   0  0  0  0  0  0  0  0  0  0  0  0
   -9.2470   -1.2430    0.7220 H   0  0  0  0  0  0  0  0  0  0  0  0
   -9.6760   -3.4280    1.8140 H   0  0  0  0  0  0  0  0  0  0  0  0
   -5.7140   -3.3770    3.4730 H   0  0  0  0  0  0  0  0  0  0  0  0
    5.0760    1.4850    7.4600 H   0  0  0  0  0  0  0  0  0  0  0  0
    3.5840    0.6080    7.2230 H   0  0  0  0  0  0  0  0  0  0  0  0
    4.9380   -1.5490    7.1370 H   0  0  0  0  0  0  0  0  0  0  0  0
    4.9540   -0.7320    8.6920 H   0  0  0  0  0  0  0  0  0  0  0  0
    7.1560    0.3630    7.9970 H   0  0  0  0  0  0  0  0  0  0  0  0
    7.2320   -1.3770    8.2460 H   0  0  0  0  0  0  0  0  0  0  0  0
    7.2060   -1.8170    5.8690 H   0  0  0  0  0  0  0  0  0  0  0  0
    8.4040   -0.5730    6.1410 H   0  0  0  0  0  0  0  0  0  0  0  0
  1 44  1  0  0  0  0
  1 45  1  0  0  0  0
  1 46  1  0  0  0  0
  1  2  1  0  0  0  0
  2 47  1  0  0  0  0
  2 48  1  0  0  0  0
  2  3  1  0  0  0  0
  3  4  1  0  0  0  0
  4  5  2  0  0  0  0
  5 49  1  0  0  0  0
  5  6  1  0  0  0  0
  6  7  2  0  0  0  0
  7 50  1  0  0  0  0
  7  8  1  0  0  0  0
  8  9  2  0  0  0  0
  9  4  1  0  0  0  0
  9 51  1  0  0  0  0
  8 10  1  0  0  0  0
 10 11  2  0  0  0  0
 10 12  1  0  0  0  0
 12 52  1  0  0  0  0
 12 13  1  0  0  0  0
 13 53  1  0  0  0  0
 13 14  1  0  0  0  0
 14 54  1  0  0  0  0
 14 55  1  0  0  0  0
 14 15  1  0  0  0  0
 15 16  2  0  0  0  0
 16 56  1  0  0  0  0
 16 17  1  0  0  0  0
 17 57  1  0  0  0  0
 17 18  2  0  0  0  0
 18 58  1  0  0  0  0
 18 19  1  0  0  0  0
 19 59  1  0  0  0  0
 19 20  2  0  0  0  0
 20 15  1  0  0  0  0
 20 60  1  0  0  0  0
 13 21  1  0  0  0  0
 21 61  1  0  0  0  0
 21 22  1  0  0  0  0
 22 62  1  0  0  0  0
 21 23  1  0  0  0  0
 23 63  1  0  0  0  0
 23 64  1  0  0  0  0
 23 24  1  0  0  0  0
 24 65  1  0  0  0  0
 24 25  1  0  0  0  0
 25 66  1  0  0  0  0
 25 67  1  0  0  0  0
 25 26  1  0  0  0  0
 26 27  2  0  0  0  0
 27 68  1  0  0  0  0
 27 28  1  0  0  0  0
 28 69  1  0  0  0  0
 28 29  2  0  0  0  0
 29 70  1  0  0  0  0
 29 30  1  0  0  0  0
 30 31  2  0  0  0  0
 31 26  1  0  0  0  0
 31 71  1  0  0  0  0
 30 32  1  0  0  0  0
 32 33  1  0  0  0  0
 32 34  1  0  0  0  0
 32 35  1  0  0  0  0
  6 36  1  0  0  0  0
 36 37  1  0  0  0  0
 37 72  1  0  0  0  0
 37 73  1  0  0  0  0
 37 38  1  0  0  0  0
 38 74  1  0  0  0  0
 38 75  1  0  0  0  0
 38 39  1  0  0  0  0
 39 76  1  0  0  0  0
 39 77  1  0  0  0  0
 39 40  1  0  0  0  0
 40 78  1  0  0  0  0
 40 79  1  0  0  0  0
 40 41  1  0  0  0  0
 41 36  1  0  0  0  0
 41 42  2  0  0  0  0
 41 43  2  0  0  0  0
M  END
>  <LOGBIO>
7.5700

>  <PRED_LOGBIO>
5.7800

>  <XV_RES>
0.0000

>  <WHL_TMPL>

$$$$
Unnamed
  -MTS-   01071500223D 0   0.00000     0.00000     0

 47 51  0  0  1  0  0  0  0  0999 V2000
    3.5740   -0.2270   -1.8250 C   0  0  0  0  0  0  0  0  0  0  0  0
    3.6830    0.3690   -0.4240 C   0  0  2  0  0  0  0  0  0  0  0  0
    5.1940    0.4780   -0.1460 C   0  0  0  0  0  0  0  0  0  0  0  0
    5.8130   -0.9130    0.0870 C   0  0  0  0  0  0  0  0  0  0  0  0
    5.1220   -1.6240    1.1180 O   0  0  0  0  0  0  0  0  0  0  0  0
    3.7550   -1.8690    0.7770 C   0  0  0  0  0  0  0  0  0  0  0  0
    2.9840   -0.5490    0.5950 C   0  0  2  0  0  0  0  0  0  0  0  0
    1.5090   -0.7480    0.2000 C   0  0  1  0  0  0  0  0  0  0  0  0
    1.3520   -1.9770   -0.7140 C   0  0  0  0  0  0  0  0  0  0  0  0
    0.1800   -2.6430   -0.1980 O   0  0  0  0  0  0  0  0  0  0  0  0
   -0.0150   -2.1930    1.0810 C   0  0  0  0  0  0  0  0  0  0  0  0
    0.7050   -1.1250    1.3720 N   0  0  0  0  0  0  0  0  0  0  0  0
   -0.8710   -2.7900    1.9690 N   0  0  0  0  0  0  0  0  0  0  0  0
    0.8870    0.4560   -0.4670 C   0  0  0  0  0  0  0  0  0  0  0  0
   -0.4760    0.4720   -0.7870 C   0  0  0  0  0  0  0  0  0  0  0  0
   -1.0370    1.5950   -1.4050 C   0  0  0  0  0  0  0  0  0  0  0  0
   -0.2350    2.7030   -1.7040 C   0  0  0  0  0  0  0  0  0  0  0  0
    1.1280    2.6870   -1.3850 C   0  0  0  0  0  0  0  0  0  0  0  0
    1.6890    1.5630   -0.7660 C   0  0  0  0  0  0  0  0  0  0  0  0
    3.0290    1.6390   -0.4920 O   0  0  0  0  0  0  0  0  0  0  0  0
   -2.4780    1.6120   -1.7430 C   0  0  0  0  0  0  0  0  0  0  0  0
   -3.4200    1.0730   -0.8590 C   0  0  0  0  0  0  0  0  0  0  0  0
   -4.7250    1.0870   -1.1630 N   0  0  0  0  0  0  0  0  0  0  0  0
   -5.1770    1.6110   -2.3100 C   0  0  0  0  0  0  0  0  0  0  0  0
   -4.2870    2.1660   -3.2370 C   0  0  0  0  0  0  0  0  0  0  0  0
   -4.7450    2.6930   -4.3930 F   0  0  0  0  0  0  0  0  0  0  0  0
   -2.9170    2.1680   -2.9510 C   0  0  0  0  0  0  0  0  0  0  0  0
    4.0700    0.4280   -2.5380 H   0  0  0  0  0  0  0  0  0  0  0  0
    2.5250   -0.3280   -2.0950 H   0  0  0  0  0  0  0  0  0  0  0  0
    4.0480   -1.2060   -1.8400 H   0  0  0  0  0  0  0  0  0  0  0  0
    5.3570    1.0990    0.7320 H   0  0  0  0  0  0  0  0  0  0  0  0
    5.6840    0.9550   -0.9920 H   0  0  0  0  0  0  0  0  0  0  0  0
    5.7730   -1.4860   -0.8370 H   0  0  0  0  0  0  0  0  0  0  0  0
    6.8590   -0.8010    0.3620 H   0  0  0  0  0  0  0  0  0  0  0  0
    3.7110   -2.4450   -0.1450 H   0  0  0  0  0  0  0  0  0  0  0  0
    3.2870   -2.4580    1.5630 H   0  0  0  0  0  0  0  0  0  0  0  0
    2.9950   -0.0340    1.5540 H   0  0  0  0  0  0  0  0  0  0  0  0
    2.2280   -2.6210   -0.6630 H   0  0  0  0  0  0  0  0  0  0  0  0
    1.2140   -1.6810   -1.7520 H   0  0  0  0  0  0  0  0  0  0  0  0
   -1.3970   -3.6060    1.6920 H   0  0  0  0  0  0  0  0  0  0  0  0
   -0.9750   -2.4140    2.9010 H   0  0  0  0  0  0  0  0  0  0  0  0
   -1.0950   -0.3830   -0.5560 H   0  0  0  0  0  0  0  0  0  0  0  0
   -0.6670    3.5700   -2.1810 H   0  0  0  0  0  0  0  0  0  0  0  0
    1.7470    3.5420   -1.6150 H   0  0  0  0  0  0  0  0  0  0  0  0
   -3.0920    0.6420    0.0750 H   0  0  0  0  0  0  0  0  0  0  0  0
   -6.2360    1.6050   -2.5210 H   0  0  0  0  0  0  0  0  0  0  0  0
   -2.2100    2.5900   -3.6500 H   0  0  0  0  0  0  0  0  0  0  0  0
  1 28  1  0  0  0  0
  1 29  1  0  0  0  0
  1 30  1  0  0  0  0
  1  2  1  0  0  0  0
  2  3  1  0  0  0  0
  3 31  1  0  0  0  0
  3 32  1  0  0  0  0
  3  4  1  0  0  0  0
  4 33  1  0  0  0  0
  4 34  1  0  0  0  0
  4  5  1  0  0  0  0
  5  6  1  0  0  0  0
  6 35  1  0  0  0  0
  6 36  1  0  0  0  0
  6  7  1  0  0  0  0
  7  2  1  0  0  0  0
  7 37  1  0  0  0  0
  7  8  1  0  0  0  0
  8  9  1  0  0  0  0
  9 38  1  0  0  0  0
  9 39  1  0  0  0  0
  9 10  1  0  0  0  0
 10 11  1  0  0  0  0
 11 12  2  0  0  0  0
 12  8  1  0  0  0  0
 11 13  1  0  0  0  0
 13 40  1  0  0  0  0
 13 41  1  0  0  0  0
  8 14  1  0  0  0  0
 14 15  1  0  0  0  0
 15 42  1  0  0  0  0
 15 16  2  0  0  0  0
 16 17  1  0  0  0  0
 17 43  1  0  0  0  0
 17 18  2  0  0  0  0
 18 44  1  0  0  0  0
 18 19  1  0  0  0  0
 19 14  2  0  0  0  0
 19 20  1  0  0  0  0
 20  2  1  0  0  0  0
 16 21  1  0  0  0  0
 21 22  2  0  0  0  0
 22 45  1  0  0  0  0
 22 23  1  0  0  0  0
 23 24  2  0  0  0  0
 24 46  1  0  0  0  0
 24 25  1  0  0  0  0
 25 26  1  0  0  0  0
 25 27  2  0  0  0  0
 27 21  1  0  0  0  0
 27 47  1  0  0  0  0
M  END
>  <LOGBIO>
6.2800

>  <PRED_LOGBIO>
6.5500

>  <XV_RES>
0.0000

>  <WHL_TMPL>

$$$$
Unnamed
  -MTS-   01071500223D 0   0.00000     0.00000     0

 52 56  0  0  1  0  0  0  0  0999 V2000
   -6.6310    2.1030   -0.1680 C   0  0  0  0  0  0  0  0  0  0  0  0
   -5.3170    1.9950    0.3850 O   0  0  0  0  0  0  0  0  0  0  0  0
   -4.2510    2.2540   -0.4360 C   0  0  0  0  0  0  0  0  0  0  0  0
   -4.4670    2.6130   -1.7720 C   0  0  0  0  0  0  0  0  0  0  0  0
   -3.3780    2.8780   -2.6100 C   0  0  0  0  0  0  0  0  0  0  0  0
   -2.0720    2.7850   -2.1120 C   0  0  0  0  0  0  0  0  0  0  0  0
   -1.8560    2.4270   -0.7760 C   0  0  0  0  0  0  0  0  0  0  0  0
   -2.9460    2.1620    0.0620 C   0  0  0  0  0  0  0  0  0  0  0  0
   -0.4770    2.3280   -0.2500 C   0  0  0  0  0  0  0  0  0  0  0  0
    0.4860    3.2720   -0.6290 C   0  0  0  0  0  0  0  0  0  0  0  0
    1.7910    3.1790   -0.1310 C   0  0  0  0  0  0  0  0  0  0  0  0
    2.1340    2.1430    0.7450 C   0  0  0  0  0  0  0  0  0  0  0  0
    3.4230    2.0910    1.2070 O   0  0  0  0  0  0  0  0  0  0  0  0
    3.4490    1.8460    2.6150 C   0  0  1  0  0  0  0  0  0  0  0  0
    4.9630    1.7050    2.8540 C   0  0  0  0  0  0  0  0  0  0  0  0
    5.1790    1.1380    4.2690 C   0  0  0  0  0  0  0  0  0  0  0  0
    4.3400    0.0700    4.7190 O   0  0  0  0  0  0  0  0  0  0  0  0
    3.4130   -0.4450    3.7600 C   0  0  0  0  0  0  0  0  0  0  0  0
    2.5780    0.6830    3.1250 C   0  0  2  0  0  0  0  0  0  0  0  0
    1.6130    0.1090    2.0710 C   0  0  2  0  0  0  0  0  0  0  0  0
    0.4630   -0.5290    2.7280 N   0  0  0  0  0  0  0  0  0  0  0  0
    0.4750   -1.8100    2.4080 C   0  0  0  0  0  0  0  0  0  0  0  0
   -0.4520   -2.7220    2.8410 N   0  0  0  0  0  0  0  0  0  0  0  0
    1.5310   -2.1120    1.5890 N   0  0  0  0  0  0  0  0  0  0  0  0
    1.8140   -3.4550    1.0630 C   0  0  0  0  0  0  0  0  0  0  0  0
    2.2660   -1.0340    1.3320 C   0  0  0  0  0  0  0  0  0  0  0  0
    3.2760   -0.9790    0.6320 O   0  0  0  0  0  0  0  0  0  0  0  0
    1.1720    1.1990    1.1240 C   0  0  0  0  0  0  0  0  0  0  0  0
   -0.1340    1.2920    0.6260 C   0  0  0  0  0  0  0  0  0  0  0  0
   -7.3670    1.8690    0.5980 H   0  0  0  0  0  0  0  0  0  0  0  0
   -6.7920    3.1170   -0.5270 H   0  0  0  0  0  0  0  0  0  0  0  0
   -6.7350    1.4040   -0.9960 H   0  0  0  0  0  0  0  0  0  0  0  0
   -5.4740    2.6840   -2.1550 H   0  0  0  0  0  0  0  0  0  0  0  0
   -3.5440    3.1540   -3.6410 H   0  0  0  0  0  0  0  0  0  0  0  0
   -1.2320    2.9900   -2.7590 H   0  0  0  0  0  0  0  0  0  0  0  0
   -2.7790    1.8850    1.0930 H   0  0  0  0  0  0  0  0  0  0  0  0
    0.2210    4.0720   -1.3050 H   0  0  0  0  0  0  0  0  0  0  0  0
    2.5340    3.9070   -0.4230 H   0  0  0  0  0  0  0  0  0  0  0  0
    3.1210    2.7460    3.1320 H   0  0  0  0  0  0  0  0  0  0  0  0
    5.3840    1.0200    2.1210 H   0  0  0  0  0  0  0  0  0  0  0  0
    5.4340    2.6840    2.7800 H   0  0  0  0  0  0  0  0  0  0  0  0
    5.0870    1.9580    4.9780 H   0  0  0  0  0  0  0  0  0  0  0  0
    6.2130    0.8080    4.3450 H   0  0  0  0  0  0  0  0  0  0  0  0
    3.9560   -0.9760    2.9810 H   0  0  0  0  0  0  0  0  0  0  0  0
    2.7500   -1.1590    4.2450 H   0  0  0  0  0  0  0  0  0  0  0  0
    1.9570    1.0900    3.9210 H   0  0  0  0  0  0  0  0  0  0  0  0
   -0.9030   -2.5970    3.7360 H   0  0  0  0  0  0  0  0  0  0  0  0
   -0.6830   -3.5190    2.2650 H   0  0  0  0  0  0  0  0  0  0  0  0
    1.3040   -3.5860    0.1110 H   0  0  0  0  0  0  0  0  0  0  0  0
    1.4620   -4.2030    1.7690 H   0  0  0  0  0  0  0  0  0  0  0  0
    2.8870   -3.5680    0.9180 H   0  0  0  0  0  0  0  0  0  0  0  0
   -0.8760    0.5640    0.9180 H   0  0  0  0  0  0  0  0  0  0  0  0
  1 30  1  0  0  0  0
  1 31  1  0  0  0  0
  1 32  1  0  0  0  0
  1  2  1  0  0  0  0
  2  3  1  0  0  0  0
  3  4  2  0  0  0  0
  4 33  1  0  0  0  0
  4  5  1  0  0  0  0
  5 34  1  0  0  0  0
  5  6  2  0  0  0  0
  6 35  1  0  0  0  0
  6  7  1  0  0  0  0
  7  8  2  0  0  0  0
  8  3  1  0  0  0  0
  8 36  1  0  0  0  0
  7  9  1  0  0  0  0
  9 10  1  0  0  0  0
 10 37  1  0  0  0  0
 10 11  2  0  0  0  0
 11 38  1  0  0  0  0
 11 12  1  0  0  0  0
 12 13  1  0  0  0  0
 13 14  1  0  0  0  0
 14 39  1  0  0  0  0
 14 15  1  0  0  0  0
 15 40  1  0  0  0  0
 15 41  1  0  0  0  0
 15 16  1  0  0  0  0
 16 42  1  0  0  0  0
 16 43  1  0  0  0  0
 16 17  1  0  0  0  0
 17 18  1  0  0  0  0
 18 44  1  0  0  0  0
 18 45  1  0  0  0  0
 18 19  1  0  0  0  0
 19 14  1  0  0  0  0
 19 46  1  0  0  0  0
 19 20  1  0  0  0  0
 20 21  1  0  0  0  0
 21 22  2  0  0  0  0
 22 23  1  0  0  0  0
 23 47  1  0  0  0  0
 23 48  1  0  0  0  0
 22 24  1  0  0  0  0
 24 25  1  0  0  0  0
 25 49  1  0  0  0  0
 25 50  1  0  0  0  0
 25 51  1  0  0  0  0
 24 26  1  0  0  0  0
 26 20  1  0  0  0  0
 26 27  2  0  0  0  0
 20 28  1  0  0  0  0
 28 12  2  0  0  0  0
 28 29  1  0  0  0  0
 29  9  2  0  0  0  0
 29 52  1  0  0  0  0
M  END
>  <LOGBIO>
7.5500

>  <PRED_LOGBIO>
6.1600

>  <XV_RES>
0.0000

>  <WHL_TMPL>

$$$$
Unnamed
  -MTS-   01071500223D 0   0.00000     0.00000     0

 85 87  0  0  1  0  0  0  0  0999 V2000
    2.0670   -5.4520    2.9110 C   0  0  0  0  0  0  0  0  0  0  0  0
    2.8040   -4.5530    2.0790 O   0  0  0  0  0  0  0  0  0  0  0  0
    2.9420   -3.2610    2.6770 C   0  0  0  0  0  0  0  0  0  0  0  0
    3.7150   -2.3430    1.7320 C   0  0  0  0  0  0  0  0  0  0  0  0
    3.0760   -2.3510    0.4080 N   0  0  0  0  0  0  0  0  0  0  0  0
    3.8790   -1.5530   -0.5290 C   0  0  0  0  0  0  0  0  0  0  0  0
    4.7780   -2.4790   -1.3470 C   0  0  1  0  0  0  0  0  0  0  0  0
    6.2550   -2.3320   -1.2140 C   0  0  0  0  0  0  0  0  0  0  0  0
    5.5720   -1.8930   -2.4630 C   0  0  2  0  0  0  0  0  0  0  0  0
    5.4480   -0.3970   -2.7360 C   0  0  0  0  0  0  0  0  0  0  0  0
    1.7780   -1.7970    0.5070 C   0  0  0  0  0  0  0  0  0  0  0  0
    0.7340   -2.3340   -0.2560 C   0  0  0  0  0  0  0  0  0  0  0  0
   -0.5450   -1.7760   -0.1470 C   0  0  0  0  0  0  0  0  0  0  0  0
   -0.7410   -0.6970    0.7230 C   0  0  0  0  0  0  0  0  0  0  0  0
    0.3460   -0.2080    1.4580 C   0  0  0  0  0  0  0  0  0  0  0  0
    1.5590   -0.7640    1.3320 N   0  0  0  0  0  0  0  0  0  0  0  0
    0.1620    0.8820    2.3410 N   0  0  0  0  0  0  0  0  0  0  0  0
   -0.8770    0.8200    3.3790 C   0  0  0  0  0  0  0  0  0  0  0  0
    1.1720    2.3040    2.1980 S   0  0  0  0  0  0  0  0  0  0  0  0
    1.6990    2.6460    3.4830 O   0  0  0  0  0  0  0  0  0  0  0  0
    2.2500    2.0350    1.2970 O   0  0  0  0  0  0  0  0  0  0  0  0
    0.1860    3.6830    1.5640 C   0  0  0  0  0  0  0  0  0  0  0  0
    0.9960    4.9730    1.6590 C   0  0  0  0  0  0  0  0  0  0  0  0
   -0.1790    3.4190    0.1060 C   0  0  0  0  0  0  0  0  0  0  0  0
   -1.6720   -2.3180   -0.9390 C   0  0  0  0  0  0  0  0  0  0  0  0
   -1.5560   -3.3990   -1.5140 O   0  0  0  0  0  0  0  0  0  0  0  0
   -2.8100   -1.6350   -1.0290 N   0  0  0  0  0  0  0  0  0  0  0  0
   -4.0200   -2.2890   -1.5480 C   0  0  1  0  0  0  0  0  0  0  0  0
   -5.0310   -1.2250   -1.9730 C   0  0  0  0  0  0  0  0  0  0  0  0
   -4.3040   -0.0680   -2.6160 C   0  0  0  0  0  0  0  0  0  0  0  0
   -4.2960    1.1860   -1.9930 C   0  0  0  0  0  0  0  0  0  0  0  0
   -3.6220    2.2590   -2.5880 C   0  0  0  0  0  0  0  0  0  0  0  0
   -2.9560    2.0780   -3.8060 C   0  0  0  0  0  0  0  0  0  0  0  0
   -2.9640    0.8240   -4.4290 C   0  0  0  0  0  0  0  0  0  0  0  0
   -3.6380   -0.2490   -3.8340 C   0  0  0  0  0  0  0  0  0  0  0  0
   -4.6320   -3.1660   -0.4570 C   0  0  1  0  0  0  0  0  0  0  0  0
   -5.9130   -3.7120   -0.9280 N   0  0  0  0  0  0  0  0  0  0  0  0
   -4.8670   -2.3280    0.7990 C   0  0  0  0  0  0  0  0  0  0  0  0
   -6.1720   -1.7440    0.7450 O   0  0  0  0  0  0  0  0  0  0  0  0
   -6.4440   -0.9340    1.8910 C   0  0  0  0  0  0  0  0  0  0  0  0
    2.0020   -6.4240    2.4260 H   0  0  0  0  0  0  0  0  0  0  0  0
    2.5720   -5.5570    3.8680 H   0  0  0  0  0  0  0  0  0  0  0  0
    1.0650   -5.0600    3.0700 H   0  0  0  0  0  0  0  0  0  0  0  0
    1.9560   -2.8420    2.8650 H   0  0  0  0  0  0  0  0  0  0  0  0
    3.4830   -3.3530    3.6160 H   0  0  0  0  0  0  0  0  0  0  0  0
    3.7130   -1.3300    2.1280 H   0  0  0  0  0  0  0  0  0  0  0  0
    4.7410   -2.6950    1.6410 H   0  0  0  0  0  0  0  0  0  0  0  0
    3.2180   -1.0060   -1.1980 H   0  0  0  0  0  0  0  0  0  0  0  0
    4.4940   -0.8490    0.0280 H   0  0  0  0  0  0  0  0  0  0  0  0
    4.3660   -3.4780   -1.4720 H   0  0  0  0  0  0  0  0  0  0  0  0
    6.8560   -3.2380   -1.2620 H   0  0  0  0  0  0  0  0  0  0  0  0
    6.6250   -1.5580   -0.5450 H   0  0  0  0  0  0  0  0  0  0  0  0
    5.7120   -2.4850   -3.3650 H   0  0  0  0  0  0  0  0  0  0  0  0
    5.4150    0.1420   -1.7910 H   0  0  0  0  0  0  0  0  0  0  0  0
    6.3060   -0.0620   -3.3150 H   0  0  0  0  0  0  0  0  0  0  0  0
    4.5350   -0.2050   -3.2950 H   0  0  0  0  0  0  0  0  0  0  0  0
    0.9140   -3.1670   -0.9200 H   0  0  0  0  0  0  0  0  0  0  0  0
   -1.7170   -0.2470    0.8260 H   0  0  0  0  0  0  0  0  0  0  0  0
   -0.8770    1.7470    3.9480 H   0  0  0  0  0  0  0  0  0  0  0  0
   -1.8490    0.6820    2.9110 H   0  0  0  0  0  0  0  0  0  0  0  0
   -0.6740   -0.0150    4.0460 H   0  0  0  0  0  0  0  0  0  0  0  0
   -0.7230    3.7800    2.1540 H   0  0  0  0  0  0  0  0  0  0  0  0
    0.3950    5.8060    1.2990 H   0  0  0  0  0  0  0  0  0  0  0  0
    1.2750    5.1500    2.6960 H   0  0  0  0  0  0  0  0  0  0  0  0
    1.8940    4.8840    1.0520 H   0  0  0  0  0  0  0  0  0  0  0  0
   -0.6960    4.2860   -0.3010 H   0  0  0  0  0  0  0  0  0  0  0  0
   -0.8290    2.5480    0.0470 H   0  0  0  0  0  0  0  0  0  0  0  0
    0.7270    3.2340   -0.4670 H   0  0  0  0  0  0  0  0  0  0  0  0
   -2.8420   -0.6670   -0.7420 H   0  0  0  0  0  0  0  0  0  0  0  0
   -3.7590   -2.9060   -2.4060 H   0  0  0  0  0  0  0  0  0  0  0  0
   -5.5750   -0.8720   -1.1000 H   0  0  0  0  0  0  0  0  0  0  0  0
   -5.7300   -1.6550   -2.6870 H   0  0  0  0  0  0  0  0  0  0  0  0
   -4.8100    1.3250   -1.0530 H   0  0  0  0  0  0  0  0  0  0  0  0
   -3.6160    3.2260   -2.1080 H   0  0  0  0  0  0  0  0  0  0  0  0
   -2.4360    2.9060   -4.2660 H   0  0  0  0  0  0  0  0  0  0  0  0
   -2.4500    0.6850   -5.3690 H   0  0  0  0  0  0  0  0  0  0  0  0
   -3.6440   -1.2160   -4.3140 H   0  0  0  0  0  0  0  0  0  0  0  0
   -3.9520   -3.9840   -0.2250 H   0  0  0  0  0  0  0  0  0  0  0  0
   -6.3380   -4.2570   -0.1920 H   0  0  0  0  0  0  0  0  0  0  0  0
   -5.7520   -4.3020   -1.7330 H   0  0  0  0  0  0  0  0  0  0  0  0
   -4.7900   -2.9630    1.6790 H   0  0  0  0  0  0  0  0  0  0  0  0
   -4.1190   -1.5390    0.8540 H   0  0  0  0  0  0  0  0  0  0  0  0
   -7.4500   -0.5260    1.8160 H   0  0  0  0  0  0  0  0  0  0  0  0
   -6.3650   -1.5410    2.7910 H   0  0  0  0  0  0  0  0  0  0  0  0
   -5.7250   -0.1190    1.9390 H   0  0  0  0  0  0  0  0  0  0  0  0
  1 41  1  0  0  0  0
  1 42  1  0  0  0  0
  1 43  1  0  0  0  0
  1  2  1  0  0  0  0
  2  3  1  0  0  0  0
  3 44  1  0  0  0  0
  3 45  1  0  0  0  0
  3  4  1  0  0  0  0
  4 46  1  0  0  0  0
  4 47  1  0  0  0  0
  4  5  1  0  0  0  0
  5  6  1  0  0  0  0
  6 48  1  0  0  0  0
  6 49  1  0  0  0  0
  6  7  1  0  0  0  0
  7 50  1  0  0  0  0
  7  8  1  0  0  0  0
  8 51  1  0  0  0  0
  8 52  1  0  0  0  0
  8  9  1  0  0  0  0
  9  7  1  0  0  0  0
  9 53  1  0  0  0  0
  9 10  1  0  0  0  0
 10 54  1  0  0  0  0
 10 55  1  0  0  0  0
 10 56  1  0  0  0  0
  5 11  1  0  0  0  0
 11 12  2  0  0  0  0
 12 57  1  0  0  0  0
 12 13  1  0  0  0  0
 13 14  2  0  0  0  0
 14 58  1  0  0  0  0
 14 15  1  0  0  0  0
 15 16  2  0  0  0  0
 16 11  1  0  0  0  0
 15 17  1  0  0  0  0
 17 18  1  0  0  0  0
 18 59  1  0  0  0  0
 18 60  1  0  0  0  0
 18 61  1  0  0  0  0
 17 19  1  0  0  0  0
 19 20  2  0  0  0  0
 19 21  2  0  0  0  0
 19 22  1  0  0  0  0
 22 62  1  0  0  0  0
 22 23  1  0  0  0  0
 23 63  1  0  0  0  0
 23 64  1  0  0  0  0
 23 65  1  0  0  0  0
 22 24  1  0  0  0  0
 24 66  1  0  0  0  0
 24 67  1  0  0  0  0
 24 68  1  0  0  0  0
 13 25  1  0  0  0  0
 25 26  2  0  0  0  0
 25 27  1  0  0  0  0
 27 69  1  0  0  0  0
 27 28  1  0  0  0  0
 28 70  1  0  0  0  0
 28 29  1  0  0  0  0
 29 71  1  0  0  0  0
 29 72  1  0  0  0  0
 29 30  1  0  0  0  0
 30 31  2  0  0  0  0
 31 73  1  0  0  0  0
 31 32  1  0  0  0  0
 32 74  1  0  0  0  0
 32 33  2  0  0  0  0
 33 75  1  0  0  0  0
 33 34  1  0  0  0  0
 34 76  1  0  0  0  0
 34 35  2  0  0  0  0
 35 30  1  0  0  0  0
 35 77  1  0  0  0  0
 28 36  1  0  0  0  0
 36 78  1  0  0  0  0
 36 37  1  0  0  0  0
 37 79  1  0  0  0  0
 37 80  1  0  0  0  0
 36 38  1  0  0  0  0
 38 81  1  0  0  0  0
 38 82  1  0  0  0  0
 38 39  1  0  0  0  0
 39 40  1  0  0  0  0
 40 83  1  0  0  0  0
 40 84  1  0  0  0  0
 40 85  1  0  0  0  0
M  END
>  <LOGBIO>
8.2200

>  <PRED_LOGBIO>
8.6800

>  <XV_RES>
0.0000

>  <WHL_TMPL>

$$$$
Unnamed
  -MTS-   01071500223D 0   0.00000     0.00000     0

 72 74  0  0  1  0  0  0  0  0999 V2000
    6.0860   -2.2240    0.0250 C   0  0  0  0  0  0  0  0  0  0  0  0
    5.2590   -3.2830    0.5150 O   0  0  0  0  0  0  0  0  0  0  0  0
    3.8870   -2.8920    0.6080 C   0  0  0  0  0  0  0  0  0  0  0  0
    3.0610   -4.0590    1.1480 C   0  0  2  0  0  0  0  0  0  0  0  0
    3.6720   -4.5590    2.3880 N   0  0  0  0  0  0  0  0  0  0  0  0
    1.6380   -3.5840    1.4370 C   0  0  2  0  0  0  0  0  0  0  0  0
    1.5570   -3.0570    2.8690 C   0  0  0  0  0  0  0  0  0  0  0  0
    0.2380   -2.3530    3.0740 C   0  0  0  0  0  0  0  0  0  0  0  0
   -0.9490   -3.0930    3.1330 C   0  0  0  0  0  0  0  0  0  0  0  0
   -2.1730   -2.4400    3.3220 C   0  0  0  0  0  0  0  0  0  0  0  0
   -2.2100   -1.0470    3.4520 C   0  0  0  0  0  0  0  0  0  0  0  0
   -1.0230   -0.3060    3.3930 C   0  0  0  0  0  0  0  0  0  0  0  0
    0.2010   -0.9600    3.2040 C   0  0  0  0  0  0  0  0  0  0  0  0
    1.2790   -2.5100    0.5000 N   0  0  0  0  0  0  0  0  0  0  0  0
    0.5250   -2.7780   -0.5620 C   0  0  0  0  0  0  0  0  0  0  0  0
   -0.0080   -3.8810   -0.6750 O   0  0  0  0  0  0  0  0  0  0  0  0
    0.3260   -1.7500   -1.6080 C   0  0  0  0  0  0  0  0  0  0  0  0
   -0.7780   -1.8130   -2.4670 C   0  0  0  0  0  0  0  0  0  0  0  0
   -0.9350   -0.8230   -3.4450 C   0  0  0  0  0  0  0  0  0  0  0  0
   -0.0440    0.1710   -3.5600 N   0  0  0  0  0  0  0  0  0  0  0  0
    1.0220    0.2580   -2.7530 C   0  0  0  0  0  0  0  0  0  0  0  0
    1.2390   -0.6990   -1.7540 C   0  0  0  0  0  0  0  0  0  0  0  0
    1.9370    1.3260   -2.9120 N   0  0  0  0  0  0  0  0  0  0  0  0
    3.0640    1.1960   -3.8470 C   0  0  0  0  0  0  0  0  0  0  0  0
    1.7260    2.8020   -1.9960 S   0  0  0  0  0  0  0  0  0  0  0  0
    2.1440    3.9180   -2.7870 O   0  0  0  0  0  0  0  0  0  0  0  0
    0.3480    2.9540   -1.6480 O   0  0  0  0  0  0  0  0  0  0  0  0
    2.7240    2.7230   -0.4880 C   0  0  0  0  0  0  0  0  0  0  0  0
   -2.0460   -0.8740   -4.3200 N   0  0  0  0  0  0  0  0  0  0  0  0
   -1.6280   -0.4570   -5.6660 C   0  0  0  0  0  0  0  0  0  0  0  0
   -3.0960    0.0300   -3.8310 C   0  0  0  0  0  0  0  0  0  0  0  0
   -3.6110   -0.4690   -2.4810 C   0  0  1  0  0  0  0  0  0  0  0  0
   -4.4720   -1.6840   -2.4560 C   0  0  0  0  0  0  0  0  0  0  0  0
   -5.0660   -0.3450   -2.1870 C   0  0  2  0  0  0  0  0  0  0  0  0
   -5.9720    0.2750   -3.2470 C   0  0  0  0  0  0  0  0  0  0  0  0
    7.1160   -2.5680   -0.0380 H   0  0  0  0  0  0  0  0  0  0  0  0
    5.7420   -1.9230   -0.9620 H   0  0  0  0  0  0  0  0  0  0  0  0
    6.0280   -1.3750    0.7040 H   0  0  0  0  0  0  0  0  0  0  0  0
    3.5210   -2.6150   -0.3790 H   0  0  0  0  0  0  0  0  0  0  0  0
    3.7960   -2.0420    1.2800 H   0  0  0  0  0  0  0  0  0  0  0  0
    3.0340   -4.8570    0.4090 H   0  0  0  0  0  0  0  0  0  0  0  0
    4.6350   -4.8080    2.2120 H   0  0  0  0  0  0  0  0  0  0  0  0
    3.1660   -5.3730    2.7080 H   0  0  0  0  0  0  0  0  0  0  0  0
    0.9460   -4.4150    1.3170 H   0  0  0  0  0  0  0  0  0  0  0  0
    1.6360   -3.8890    3.5660 H   0  0  0  0  0  0  0  0  0  0  0  0
    2.3720   -2.3590    3.0450 H   0  0  0  0  0  0  0  0  0  0  0  0
   -0.9210   -4.1680    3.0320 H   0  0  0  0  0  0  0  0  0  0  0  0
   -3.0880   -3.0110    3.3680 H   0  0  0  0  0  0  0  0  0  0  0  0
   -3.1540   -0.5430    3.5980 H   0  0  0  0  0  0  0  0  0  0  0  0
   -1.0520    0.7690    3.4930 H   0  0  0  0  0  0  0  0  0  0  0  0
    1.1160   -0.3880    3.1580 H   0  0  0  0  0  0  0  0  0  0  0  0
    1.6070   -1.5680    0.6620 H   0  0  0  0  0  0  0  0  0  0  0  0
   -1.4980   -2.6130   -2.3760 H   0  0  0  0  0  0  0  0  0  0  0  0
    2.0990   -0.6260   -1.1050 H   0  0  0  0  0  0  0  0  0  0  0  0
    3.6820    2.0890   -3.7970 H   0  0  0  0  0  0  0  0  0  0  0  0
    3.6600    0.3260   -3.5770 H   0  0  0  0  0  0  0  0  0  0  0  0
    2.6830    1.0740   -4.8590 H   0  0  0  0  0  0  0  0  0  0  0  0
    2.5740    3.6300    0.0940 H   0  0  0  0  0  0  0  0  0  0  0  0
    2.4240    1.8590    0.1010 H   0  0  0  0  0  0  0  0  0  0  0  0
    3.7760    2.6330   -0.7530 H   0  0  0  0  0  0  0  0  0  0  0  0
   -2.4120   -0.7000   -6.3810 H   0  0  0  0  0  0  0  0  0  0  0  0
   -0.7130   -0.9780   -5.9400 H   0  0  0  0  0  0  0  0  0  0  0  0
   -1.4500    0.6160   -5.6750 H   0  0  0  0  0  0  0  0  0  0  0  0
   -2.6880    1.0320   -3.7150 H   0  0  0  0  0  0  0  0  0  0  0  0
   -3.9160    0.0540   -4.5450 H   0  0  0  0  0  0  0  0  0  0  0  0
   -2.9030   -0.3190   -1.6690 H   0  0  0  0  0  0  0  0  0  0  0  0
   -4.3590   -2.3630   -1.6130 H   0  0  0  0  0  0  0  0  0  0  0  0
   -4.7050   -2.1540   -3.4100 H   0  0  0  0  0  0  0  0  0  0  0  0
   -5.3700   -0.1080   -1.1690 H   0  0  0  0  0  0  0  0  0  0  0  0
   -5.9440   -0.3330   -4.1490 H   0  0  0  0  0  0  0  0  0  0  0  0
   -6.9920    0.3200   -2.8710 H   0  0  0  0  0  0  0  0  0  0  0  0
   -5.6260    1.2810   -3.4770 H   0  0  0  0  0  0  0  0  0  0  0  0
  1 36  1  0  0  0  0
  1 37  1  0  0  0  0
  1 38  1  0  0  0  0
  1  2  1  0  0  0  0
  2  3  1  0  0  0  0
  3 39  1  0  0  0  0
  3 40  1  0  0  0  0
  3  4  1  0  0  0  0
  4 41  1  0  0  0  0
  4  5  1  0  0  0  0
  5 42  1  0  0  0  0
  5 43  1  0  0  0  0
  4  6  1  0  0  0  0
  6 44  1  0  0  0  0
  6  7  1  0  0  0  0
  7 45  1  0  0  0  0
  7 46  1  0  0  0  0
  7  8  1  0  0  0  0
  8  9  2  0  0  0  0
  9 47  1  0  0  0  0
  9 10  1  0  0  0  0
 10 48  1  0  0  0  0
 10 11  2  0  0  0  0
 11 49  1  0  0  0  0
 11 12  1  0  0  0  0
 12 50  1  0  0  0  0
 12 13  2  0  0  0  0
 13  8  1  0  0  0  0
 13 51  1  0  0  0  0
  6 14  1  0  0  0  0
 14 52  1  0  0  0  0
 14 15  1  0  0  0  0
 15 16  2  0  0  0  0
 15 17  1  0  0  0  0
 17 18  2  0  0  0  0
 18 53  1  0  0  0  0
 18 19  1  0  0  0  0
 19 20  2  0  0  0  0
 20 21  1  0  0  0  0
 21 22  2  0  0  0  0
 22 17  1  0  0  0  0
 22 54  1  0  0  0  0
 21 23  1  0  0  0  0
 23 24  1  0  0  0  0
 24 55  1  0  0  0  0
 24 56  1  0  0  0  0
 24 57  1  0  0  0  0
 23 25  1  0  0  0  0
 25 26  2  0  0  0  0
 25 27  2  0  0  0  0
 25 28  1  0  0  0  0
 28 58  1  0  0  0  0
 28 59  1  0  0  0  0
 28 60  1  0  0  0  0
 19 29  1  0  0  0  0
 29 30  1  0  0  0  0
 30 61  1  0  0  0  0
 30 62  1  0  0  0  0
 30 63  1  0  0  0  0
 29 31  1  0  0  0  0
 31 64  1  0  0  0  0
 31 65  1  0  0  0  0
 31 32  1  0  0  0  0
 32 66  1  0  0  0  0
 32 33  1  0  0  0  0
 33 67  1  0  0  0  0
 33 68  1  0  0  0  0
 33 34  1  0  0  0  0
 34 32  1  0  0  0  0
 34 69  1  0  0  0  0
 34 35  1  0  0  0  0
 35 70  1  0  0  0  0
 35 71  1  0  0  0  0
 35 72  1  0  0  0  0
M  END
>  <LOGBIO>
7.9200

>  <PRED_LOGBIO>
7.4000

>  <XV_RES>
0.0000

>  <WHL_TMPL>

$$$$
Unnamed
  -MTS-   01071500223D 0   0.00000     0.00000     0

 69 72  0  0  1  0  0  0  0  0999 V2000
   -6.1690    4.5130   -2.4140 C   0  0  0  0  0  0  0  0  0  0  0  0
   -6.4220    3.7330   -1.1270 C   0  0  0  0  0  0  0  0  0  0  0  0
   -7.4050    2.5990   -1.4040 C   0  0  0  0  0  0  0  0  0  0  0  0
   -7.0080    4.6680   -0.0730 C   0  0  0  0  0  0  0  0  0  0  0  0
   -5.1890    3.1890   -0.6500 O   0  0  0  0  0  0  0  0  0  0  0  0
   -5.2130    2.4780    0.4980 C   0  0  0  0  0  0  0  0  0  0  0  0
   -6.2770    2.2320    1.0410 O   0  0  0  0  0  0  0  0  0  0  0  0
   -4.0750    2.0460    1.0350 N   0  0  0  0  0  0  0  0  0  0  0  0
   -2.7920    2.3560    0.3890 C   0  0  0  0  0  0  0  0  0  0  0  0
   -2.4630    1.2710   -0.6360 C   0  0  2  0  0  0  0  0  0  0  0  0
   -3.4190    1.3140   -1.6980 O   0  0  0  0  0  0  0  0  0  0  0  0
   -1.0800    1.5090   -1.1940 C   0  0  0  0  0  0  0  0  0  0  0  0
   -0.9020    2.3780   -2.2760 C   0  0  0  0  0  0  0  0  0  0  0  0
    0.3800    2.5990   -2.7930 C   0  0  0  0  0  0  0  0  0  0  0  0
    1.4840    1.9490   -2.2280 C   0  0  0  0  0  0  0  0  0  0  0  0
    1.3060    1.0800   -1.1450 C   0  0  0  0  0  0  0  0  0  0  0  0
    2.4210    0.4230   -0.5740 N   0  0  0  0  0  0  0  0  0  0  0  0
    3.0420    0.9570    0.4750 C   0  0  0  0  0  0  0  0  0  0  0  0
    2.6500    2.0240    0.9430 O   0  0  0  0  0  0  0  0  0  0  0  0
    4.2030    0.2660    1.0780 C   0  0  0  0  0  0  0  0  0  0  0  0
    4.0210   -0.9420    1.7620 C   0  0  0  0  0  0  0  0  0  0  0  0
    5.1200   -1.5960    2.3320 C   0  0  0  0  0  0  0  0  0  0  0  0
    6.4000   -1.0420    2.2190 C   0  0  0  0  0  0  0  0  0  0  0  0
    6.5820    0.1660    1.5350 C   0  0  0  0  0  0  0  0  0  0  0  0
    7.8630    0.7200    1.4220 C   0  0  0  0  0  0  0  0  0  0  0  0
    8.0450    1.9280    0.7380 C   0  0  0  0  0  0  0  0  0  0  0  0
    6.9460    2.5820    0.1680 C   0  0  0  0  0  0  0  0  0  0  0  0
    5.6660    2.0280    0.2810 C   0  0  0  0  0  0  0  0  0  0  0  0
    5.4840    0.8200    0.9650 C   0  0  0  0  0  0  0  0  0  0  0  0
    0.0240    0.8590   -0.6280 C   0  0  0  0  0  0  0  0  0  0  0  0
   -4.1020    1.2580    2.2760 C   0  0  0  0  0  0  0  0  0  0  0  0
   -4.1000   -0.2140    1.9380 C   0  0  0  0  0  0  0  0  0  0  0  0
   -2.9370   -0.9720    2.1220 C   0  0  0  0  0  0  0  0  0  0  0  0
   -2.9350   -2.3370    1.8080 C   0  0  0  0  0  0  0  0  0  0  0  0
   -4.0960   -2.9430    1.3120 C   0  0  0  0  0  0  0  0  0  0  0  0
   -5.2580   -2.1840    1.1290 C   0  0  0  0  0  0  0  0  0  0  0  0
   -5.2600   -0.8200    1.4420 C   0  0  0  0  0  0  0  0  0  0  0  0
   -7.1050    4.9410   -2.7690 H   0  0  0  0  0  0  0  0  0  0  0  0
   -5.4560    5.3110   -2.2210 H   0  0  0  0  0  0  0  0  0  0  0  0
   -5.7670    3.8420   -3.1710 H   0  0  0  0  0  0  0  0  0  0  0  0
   -8.1400    2.9270   -2.1370 H   0  0  0  0  0  0  0  0  0  0  0  0
   -7.9120    2.3250   -0.4810 H   0  0  0  0  0  0  0  0  0  0  0  0
   -6.8660    1.7380   -1.7920 H   0  0  0  0  0  0  0  0  0  0  0  0
   -7.7870    5.2790   -0.5230 H   0  0  0  0  0  0  0  0  0  0  0  0
   -7.4320    4.0790    0.7380 H   0  0  0  0  0  0  0  0  0  0  0  0
   -6.2230    5.3110    0.3180 H   0  0  0  0  0  0  0  0  0  0  0  0
   -2.0070    2.3940    1.1410 H   0  0  0  0  0  0  0  0  0  0  0  0
   -2.8620    3.3190   -0.1120 H   0  0  0  0  0  0  0  0  0  0  0  0
   -2.4980    0.2960   -0.1560 H   0  0  0  0  0  0  0  0  0  0  0  0
   -4.2850    0.9930   -1.4000 H   0  0  0  0  0  0  0  0  0  0  0  0
   -1.7530    2.8790   -2.7120 H   0  0  0  0  0  0  0  0  0  0  0  0
    0.5180    3.2700   -3.6290 H   0  0  0  0  0  0  0  0  0  0  0  0
    2.4730    2.1190   -2.6270 H   0  0  0  0  0  0  0  0  0  0  0  0
    2.7470   -0.4500   -0.9620 H   0  0  0  0  0  0  0  0  0  0  0  0
    3.0330   -1.3700    1.8490 H   0  0  0  0  0  0  0  0  0  0  0  0
    4.9790   -2.5280    2.8600 H   0  0  0  0  0  0  0  0  0  0  0  0
    7.2480   -1.5460    2.6600 H   0  0  0  0  0  0  0  0  0  0  0  0
    8.7100    0.2160    1.8620 H   0  0  0  0  0  0  0  0  0  0  0  0
    9.0330    2.3560    0.6510 H   0  0  0  0  0  0  0  0  0  0  0  0
    7.0870    3.5140   -0.3600 H   0  0  0  0  0  0  0  0  0  0  0  0
    4.8180    2.5320   -0.1590 H   0  0  0  0  0  0  0  0  0  0  0  0
   -0.1140    0.1880    0.2070 H   0  0  0  0  0  0  0  0  0  0  0  0
   -5.0010    1.4990    2.8400 H   0  0  0  0  0  0  0  0  0  0  0  0
   -3.2240    1.4940    2.8750 H   0  0  0  0  0  0  0  0  0  0  0  0
   -2.0420   -0.5050    2.5050 H   0  0  0  0  0  0  0  0  0  0  0  0
   -2.0390   -2.9220    1.9500 H   0  0  0  0  0  0  0  0  0  0  0  0
   -4.0940   -3.9950    1.0700 H   0  0  0  0  0  0  0  0  0  0  0  0
   -6.1530   -2.6520    0.7460 H   0  0  0  0  0  0  0  0  0  0  0  0
   -6.1570   -0.2350    1.3010 H   0  0  0  0  0  0  0  0  0  0  0  0
  1 38  1  0  0  0  0
  1 39  1  0  0  0  0
  1 40  1  0  0  0  0
  1  2  1  0  0  0  0
  2  3  1  0  0  0  0
  3 41  1  0  0  0  0
  3 42  1  0  0  0  0
  3 43  1  0  0  0  0
  2  4  1  0  0  0  0
  4 44  1  0  0  0  0
  4 45  1  0  0  0  0
  4 46  1  0  0  0  0
  2  5  1  0  0  0  0
  5  6  1  0  0  0  0
  6  7  2  0  0  0  0
  6  8  1  0  0  0  0
  8  9  1  0  0  0  0
  9 47  1  0  0  0  0
  9 48  1  0  0  0  0
  9 10  1  0  0  0  0
 10 49  1  0  0  0  0
 10 11  1  0  0  0  0
 11 50  1  0  0  0  0
 10 12  1  0  0  0  0
 12 13  2  0  0  0  0
 13 51  1  0  0  0  0
 13 14  1  0  0  0  0
 14 52  1  0  0  0  0
 14 15  2  0  0  0  0
 15 53  1  0  0  0  0
 15 16  1  0  0  0  0
 16 17  1  0  0  0  0
 17 54  1  0  0  0  0
 17 18  1  0  0  0  0
 18 19  2  0  0  0  0
 18 20  1  0  0  0  0
 20 21  2  0  0  0  0
 21 55  1  0  0  0  0
 21 22  1  0  0  0  0
 22 56  1  0  0  0  0
 22 23  2  0  0  0  0
 23 57  1  0  0  0  0
 23 24  1  0  0  0  0
 24 25  1  0  0  0  0
 25 58  1  0  0  0  0
 25 26  2  0  0  0  0
 26 59  1  0  0  0  0
 26 27  1  0  0  0  0
 27 60  1  0  0  0  0
 27 28  2  0  0  0  0
 28 61  1  0  0  0  0
 28 29  1  0  0  0  0
 29 20  1  0  0  0  0
 29 24  2  0  0  0  0
 16 30  2  0  0  0  0
 30 12  1  0  0  0  0
 30 62  1  0  0  0  0
  8 31  1  0  0  0  0
 31 63  1  0  0  0  0
 31 64  1  0  0  0  0
 31 32  1  0  0  0  0
 32 33  2  0  0  0  0
 33 65  1  0  0  0  0
 33 34  1  0  0  0  0
 34 66  1  0  0  0  0
 34 35  2  0  0  0  0
 35 67  1  0  0  0  0
 35 36  1  0  0  0  0
 36 68  1  0  0  0  0
 36 37  2  0  0  0  0
 37 32  1  0  0  0  0
 37 69  1  0  0  0  0
M  END
>  <LOGBIO>
4.9600

>  <PRED_LOGBIO>
6.0500

>  <XV_RES>
0.0000

>  <WHL_TMPL>

$$$$
Unnamed
  -MTS-   01071500223D 0   0.00000     0.00000     0

 93 95  0  0  1  0  0  0  0  0999 V2000
   -0.8250    4.8530   -4.3170 C   0  0  0  0  0  0  0  0  0  0  0  0
   -0.9890    4.1480   -2.9740 C   0  0  0  0  0  0  0  0  0  0  0  0
    0.3590    4.1000   -2.2560 C   0  0  0  0  0  0  0  0  0  0  0  0
    0.2240    3.2800   -0.9740 C   0  0  0  0  0  0  0  0  0  0  0  0
   -0.8670    3.8870   -0.0930 C   0  0  0  0  0  0  0  0  0  0  0  0
   -0.6160    5.3850    0.0700 C   0  0  0  0  0  0  0  0  0  0  0  0
   -1.7080    5.9930    0.9450 C   0  0  0  0  0  0  0  0  0  0  0  0
    1.7980    3.2950   -0.0800 S   0  0  0  0  0  0  0  0  0  0  0  0
    2.7950    2.6270   -0.8580 O   0  0  0  0  0  0  0  0  0  0  0  0
    2.2020    4.6470    0.1520 O   0  0  0  0  0  0  0  0  0  0  0  0
    1.6000    2.4450    1.5050 C   0  0  0  0  0  0  0  0  0  0  0  0
    1.4320    0.9460    1.2610 C   0  0  1  0  0  0  0  0  0  0  0  0
    0.6000    0.3660    2.3260 N   0  0  0  0  0  0  0  0  0  0  0  0
    0.6450    0.8730    3.5550 C   0  0  0  0  0  0  0  0  0  0  0  0
    1.7090    1.2910    4.0090 O   0  0  0  0  0  0  0  0  0  0  0  0
   -0.5850    0.9330    4.3760 C   0  0  0  0  0  0  0  0  0  0  0  0
   -0.5540    1.4830    5.6620 C   0  0  0  0  0  0  0  0  0  0  0  0
   -1.7350    1.5250    6.4130 C   0  0  0  0  0  0  0  0  0  0  0  0
   -2.9120    1.0150    5.8530 C   0  0  0  0  0  0  0  0  0  0  0  0
   -2.9110    0.4940    4.6180 N   0  0  0  0  0  0  0  0  0  0  0  0
   -1.7960    0.4400    3.8760 C   0  0  0  0  0  0  0  0  0  0  0  0
    2.7880    0.2800    1.2640 C   0  0  0  0  0  0  0  0  0  0  0  0
    3.4850    0.3100    2.2760 O   0  0  0  0  0  0  0  0  0  0  0  0
    3.2270   -0.3370    0.1710 N   0  0  0  0  0  0  0  0  0  0  0  0
    2.8430   -1.7320   -0.0900 C   0  0  1  0  0  0  0  0  0  0  0  0
    4.1000   -2.5850   -0.2510 C   0  0  0  0  0  0  0  0  0  0  0  0
    4.8980   -2.5510    1.0310 C   0  0  0  0  0  0  0  0  0  0  0  0
    4.3690   -3.1100    2.2000 C   0  0  0  0  0  0  0  0  0  0  0  0
    5.1100   -3.0780    3.3880 C   0  0  0  0  0  0  0  0  0  0  0  0
    4.6000   -3.6170    4.5160 F   0  0  0  0  0  0  0  0  0  0  0  0
    6.3790   -2.4870    3.4060 C   0  0  0  0  0  0  0  0  0  0  0  0
    6.9080   -1.9280    2.2370 C   0  0  0  0  0  0  0  0  0  0  0  0
    8.1310   -1.3590    2.2540 F   0  0  0  0  0  0  0  0  0  0  0  0
    6.1670   -1.9600    1.0490 C   0  0  0  0  0  0  0  0  0  0  0  0
    2.0140   -1.7990   -1.3720 C   0  0  2  0  0  0  0  0  0  0  0  0
    2.8700   -1.6160   -2.5030 O   0  0  0  0  0  0  0  0  0  0  0  0
    1.3310   -3.1630   -1.4660 C   0  0  0  0  0  0  0  0  0  0  0  0
    0.5580   -3.4090   -0.2400 N   0  0  0  0  0  0  0  0  0  0  0  0
   -0.0590   -4.7420   -0.3090 C   0  0  0  0  0  0  0  0  0  0  0  0
   -0.8920   -4.9750    0.9290 C   0  0  0  0  0  0  0  0  0  0  0  0
   -0.3030   -5.5180    2.0770 C   0  0  0  0  0  0  0  0  0  0  0  0
   -1.0760   -5.7350    3.2240 C   0  0  0  0  0  0  0  0  0  0  0  0
   -2.4370   -5.4080    3.2230 C   0  0  0  0  0  0  0  0  0  0  0  0
   -3.0260   -4.8640    2.0750 C   0  0  0  0  0  0  0  0  0  0  0  0
   -4.4940   -4.5110    2.0740 C   0  0  0  0  0  0  0  0  0  0  0  0
   -5.3100   -5.7310    1.6580 C   0  0  0  0  0  0  0  0  0  0  0  0
   -2.2530   -4.6480    0.9280 C   0  0  0  0  0  0  0  0  0  0  0  0
   -1.7920    4.9170   -4.8130 H   0  0  0  0  0  0  0  0  0  0  0  0
   -0.1350    4.2890   -4.9410 H   0  0  0  0  0  0  0  0  0  0  0  0
   -0.4330    5.8550   -4.1560 H   0  0  0  0  0  0  0  0  0  0  0  0
   -1.7060    4.6930   -2.3630 H   0  0  0  0  0  0  0  0  0  0  0  0
   -1.3490    3.1340   -3.1380 H   0  0  0  0  0  0  0  0  0  0  0  0
    1.0990    3.6390   -2.9060 H   0  0  0  0  0  0  0  0  0  0  0  0
    0.6740    5.1120   -2.0080 H   0  0  0  0  0  0  0  0  0  0  0  0
   -0.0410    2.2550   -1.2250 H   0  0  0  0  0  0  0  0  0  0  0  0
   -0.8530    3.4090    0.8840 H   0  0  0  0  0  0  0  0  0  0  0  0
   -1.8380    3.7310   -0.5590 H   0  0  0  0  0  0  0  0  0  0  0  0
   -0.6260    5.8630   -0.9070 H   0  0  0  0  0  0  0  0  0  0  0  0
    0.3530    5.5420    0.5390 H   0  0  0  0  0  0  0  0  0  0  0  0
   -1.5490    7.0650    1.0330 H   0  0  0  0  0  0  0  0  0  0  0  0
   -1.6760    5.5390    1.9330 H   0  0  0  0  0  0  0  0  0  0  0  0
   -2.6800    5.8070    0.4930 H   0  0  0  0  0  0  0  0  0  0  0  0
    2.4810    2.6160    2.1210 H   0  0  0  0  0  0  0  0  0  0  0  0
    0.7200    2.8300    2.0160 H   0  0  0  0  0  0  0  0  0  0  0  0
    0.9520    0.7860    0.2980 H   0  0  0  0  0  0  0  0  0  0  0  0
   -0.0050   -0.4160    2.1240 H   0  0  0  0  0  0  0  0  0  0  0  0
    0.3680    1.8700    6.0700 H   0  0  0  0  0  0  0  0  0  0  0  0
   -1.7380    1.9440    7.4080 H   0  0  0  0  0  0  0  0  0  0  0  0
   -3.8300    1.0410    6.4210 H   0  0  0  0  0  0  0  0  0  0  0  0
   -1.8330    0.0130    2.8850 H   0  0  0  0  0  0  0  0  0  0  0  0
    3.8260    0.1520   -0.4790 H   0  0  0  0  0  0  0  0  0  0  0  0
    2.2530   -2.1070    0.7430 H   0  0  0  0  0  0  0  0  0  0  0  0
    4.7040   -2.1920   -1.0650 H   0  0  0  0  0  0  0  0  0  0  0  0
    3.8150   -3.6120   -0.4730 H   0  0  0  0  0  0  0  0  0  0  0  0
    3.3900   -3.5650    2.1860 H   0  0  0  0  0  0  0  0  0  0  0  0
    6.9500   -2.4630    4.3230 H   0  0  0  0  0  0  0  0  0  0  0  0
    6.5750   -1.5290    0.1470 H   0  0  0  0  0  0  0  0  0  0  0  0
    1.2590   -1.0160   -1.3580 H   0  0  0  0  0  0  0  0  0  0  0  0
    2.3610   -1.6240   -3.3290 H   0  0  0  0  0  0  0  0  0  0  0  0
    2.0850   -3.9390   -1.5800 H   0  0  0  0  0  0  0  0  0  0  0  0
    0.6640   -3.1760   -2.3250 H   0  0  0  0  0  0  0  0  0  0  0  0
   -0.1650   -2.7080   -0.1520 H   0  0  0  0  0  0  0  0  0  0  0  0
    0.7200   -5.4990   -0.3690 H   0  0  0  0  0  0  0  0  0  0  0  0
   -0.6930   -4.8030   -1.1900 H   0  0  0  0  0  0  0  0  0  0  0  0
    0.7470   -5.7710    2.0770 H   0  0  0  0  0  0  0  0  0  0  0  0
   -0.6220   -6.1540    4.1100 H   0  0  0  0  0  0  0  0  0  0  0  0
   -3.0330   -5.5740    4.1080 H   0  0  0  0  0  0  0  0  0  0  0  0
   -4.6710   -3.6990    1.3720 H   0  0  0  0  0  0  0  0  0  0  0  0
   -4.7930   -4.1990    3.0730 H   0  0  0  0  0  0  0  0  0  0  0  0
   -6.3650   -5.4680    1.6240 H   0  0  0  0  0  0  0  0  0  0  0  0
   -5.1590   -6.5320    2.3790 H   0  0  0  0  0  0  0  0  0  0  0  0
   -4.9880   -6.0640    0.6730 H   0  0  0  0  0  0  0  0  0  0  0  0
   -2.7070   -4.2280    0.0420 H   0  0  0  0  0  0  0  0  0  0  0  0
  1 48  1  0  0  0  0
  1 49  1  0  0  0  0
  1 50  1  0  0  0  0
  1  2  1  0  0  0  0
  2 51  1  0  0  0  0
  2 52  1  0  0  0  0
  2  3  1  0  0  0  0
  3 53  1  0  0  0  0
  3 54  1  0  0  0  0
  3  4  1  0  0  0  0
  4 55  1  0  0  0  0
  4  5  1  0  0  0  0
  5 56  1  0  0  0  0
  5 57  1  0  0  0  0
  5  6  1  0  0  0  0
  6 58  1  0  0  0  0
  6 59  1  0  0  0  0
  6  7  1  0  0  0  0
  7 60  1  0  0  0  0
  7 61  1  0  0  0  0
  7 62  1  0  0  0  0
  4  8  1  0  0  0  0
  8  9  2  0  0  0  0
  8 10  2  0  0  0  0
  8 11  1  0  0  0  0
 11 63  1  0  0  0  0
 11 64  1  0  0  0  0
 11 12  1  0  0  0  0
 12 65  1  0  0  0  0
 12 13  1  0  0  0  0
 13 66  1  0  0  0  0
 13 14  1  0  0  0  0
 14 15  2  0  0  0  0
 14 16  1  0  0  0  0
 16 17  2  0  0  0  0
 17 67  1  0  0  0  0
 17 18  1  0  0  0  0
 18 68  1  0  0  0  0
 18 19  2  0  0  0  0
 19 69  1  0  0  0  0
 19 20  1  0  0  0  0
 20 21  2  0  0  0  0
 21 16  1  0  0  0  0
 21 70  1  0  0  0  0
 12 22  1  0  0  0  0
 22 23  2  0  0  0  0
 22 24  1  0  0  0  0
 24 71  1  0  0  0  0
 24 25  1  0  0  0  0
 25 72  1  0  0  0  0
 25 26  1  0  0  0  0
 26 73  1  0  0  0  0
 26 74  1  0  0  0  0
 26 27  1  0  0  0  0
 27 28  2  0  0  0  0
 28 75  1  0  0  0  0
 28 29  1  0  0  0  0
 29 30  1  0  0  0  0
 29 31  2  0  0  0  0
 31 76  1  0  0  0  0
 31 32  1  0  0  0  0
 32 33  1  0  0  0  0
 32 34  2  0  0  0  0
 34 27  1  0  0  0  0
 34 77  1  0  0  0  0
 25 35  1  0  0  0  0
 35 78  1  0  0  0  0
 35 36  1  0  0  0  0
 36 79  1  0  0  0  0
 35 37  1  0  0  0  0
 37 80  1  0  0  0  0
 37 81  1  0  0  0  0
 37 38  1  0  0  0  0
 38 82  1  0  0  0  0
 38 39  1  0  0  0  0
 39 83  1  0  0  0  0
 39 84  1  0  0  0  0
 39 40  1  0  0  0  0
 40 41  2  0  0  0  0
 41 85  1  0  0  0  0
 41 42  1  0  0  0  0
 42 86  1  0  0  0  0
 42 43  2  0  0  0  0
 43 87  1  0  0  0  0
 43 44  1  0  0  0  0
 44 45  1  0  0  0  0
 45 88  1  0  0  0  0
 45 89  1  0  0  0  0
 45 46  1  0  0  0  0
 46 90  1  0  0  0  0
 46 91  1  0  0  0  0
 46 92  1  0  0  0  0
 44 47  2  0  0  0  0
 47 40  1  0  0  0  0
 47 93  1  0  0  0  0
M  END
>  <LOGBIO>
9.0000

>  <PRED_LOGBIO>
7.8800

>  <XV_RES>
0.0000

>  <WHL_TMPL>

$$$$
Unnamed
  -MTS-   01071500223D 0   0.00000     0.00000     0

 83 85  0  0  1  0  0  0  0  0999 V2000
    8.0660   -3.5010    1.6200 C   0  0  0  0  0  0  0  0  0  0  0  0
    6.7690   -2.9850    1.0030 C   0  0  0  0  0  0  0  0  0  0  0  0
    6.6320   -3.5230   -0.4200 C   0  0  0  0  0  0  0  0  0  0  0  0
    5.3950   -3.0070   -1.0230 N   0  0  0  0  0  0  0  0  0  0  0  0
    4.1710   -3.8200   -0.9990 C   0  0  0  0  0  0  0  0  0  0  0  0
    4.1960   -4.8130   -2.1600 C   0  0  0  0  0  0  0  0  0  0  0  0
    2.9020   -5.6220   -2.1660 C   0  0  0  0  0  0  0  0  0  0  0  0
    5.3830   -1.8040   -1.5900 C   0  0  0  0  0  0  0  0  0  0  0  0
    6.4100   -1.1280   -1.6200 O   0  0  0  0  0  0  0  0  0  0  0  0
    4.1340   -1.2780   -2.1840 C   0  0  0  0  0  0  0  0  0  0  0  0
    3.9490   -1.3170   -3.5710 C   0  0  0  0  0  0  0  0  0  0  0  0
    2.7670   -0.8190   -4.1340 C   0  0  0  0  0  0  0  0  0  0  0  0
    2.5670   -0.8610   -5.6300 C   0  0  0  0  0  0  0  0  0  0  0  0
    1.7700   -0.2840   -3.3090 C   0  0  0  0  0  0  0  0  0  0  0  0
    1.9560   -0.2450   -1.9220 C   0  0  0  0  0  0  0  0  0  0  0  0
    3.1370   -0.7430   -1.3600 C   0  0  0  0  0  0  0  0  0  0  0  0
    0.9020    0.3210   -1.0500 C   0  0  0  0  0  0  0  0  0  0  0  0
    0.2060    1.2520   -1.4520 O   0  0  0  0  0  0  0  0  0  0  0  0
    0.7080   -0.1770    0.1680 N   0  0  0  0  0  0  0  0  0  0  0  0
   -0.1710    0.5210    1.1160 C   0  0  1  0  0  0  0  0  0  0  0  0
    0.6450    0.9860    2.3210 C   0  0  0  0  0  0  0  0  0  0  0  0
    1.4890    2.1760    1.9280 C   0  0  0  0  0  0  0  0  0  0  0  0
    0.9890    3.4730    2.0940 C   0  0  0  0  0  0  0  0  0  0  0  0
    1.7710    4.5760    1.7300 C   0  0  0  0  0  0  0  0  0  0  0  0
    1.2890    5.8270    1.8900 F   0  0  0  0  0  0  0  0  0  0  0  0
    3.0520    4.3820    1.2000 C   0  0  0  0  0  0  0  0  0  0  0  0
    3.5510    3.0850    1.0350 C   0  0  0  0  0  0  0  0  0  0  0  0
    4.7870    2.8970    0.5240 F   0  0  0  0  0  0  0  0  0  0  0  0
    2.7700    1.9820    1.3980 C   0  0  0  0  0  0  0  0  0  0  0  0
   -1.2730   -0.4290    1.5830 C   0  0  2  0  0  0  0  0  0  0  0  0
   -0.8180   -1.1620    2.7240 O   0  0  0  0  0  0  0  0  0  0  0  0
   -2.5150    0.3780    1.9590 C   0  0  1  0  0  0  0  0  0  0  0  0
   -3.3940   -0.4330    2.9290 C   0  0  0  0  0  0  0  0  0  0  0  0
   -4.6990    0.3120    3.2690 C   0  0  2  0  0  0  0  0  0  0  0  0
   -5.4150    0.7900    1.9920 C   0  0  0  0  0  0  0  0  0  0  0  0
   -4.4510    1.5480    1.0610 C   0  0  0  0  0  0  0  0  0  0  0  0
   -3.2640    0.7400    0.7470 N   0  0  0  0  0  0  0  0  0  0  0  0
   -5.5650   -0.5650    3.9940 O   0  0  0  0  0  0  0  0  0  0  0  0
   -5.9330   -0.0240    5.2650 C   0  0  0  0  0  0  0  0  0  0  0  0
   -6.8780   -0.9890    5.9740 C   0  0  0  0  0  0  0  0  0  0  0  0
    8.1570   -3.1260    2.6380 H   0  0  0  0  0  0  0  0  0  0  0  0
    8.0530   -4.5890    1.6340 H   0  0  0  0  0  0  0  0  0  0  0  0
    8.9110   -3.1550    1.0290 H   0  0  0  0  0  0  0  0  0  0  0  0
    6.7860   -1.8970    0.9790 H   0  0  0  0  0  0  0  0  0  0  0  0
    5.9240   -3.3210    1.6010 H   0  0  0  0  0  0  0  0  0  0  0  0
    6.5970   -4.6100   -0.3950 H   0  0  0  0  0  0  0  0  0  0  0  0
    7.4860   -3.2020   -1.0130 H   0  0  0  0  0  0  0  0  0  0  0  0
    4.1150   -4.3640   -0.0580 H   0  0  0  0  0  0  0  0  0  0  0  0
    3.3020   -3.1720   -1.0960 H   0  0  0  0  0  0  0  0  0  0  0  0
    4.2890   -4.2710   -3.0990 H   0  0  0  0  0  0  0  0  0  0  0  0
    5.0440   -5.4850   -2.0440 H   0  0  0  0  0  0  0  0  0  0  0  0
    2.9250   -6.3370   -2.9860 H   0  0  0  0  0  0  0  0  0  0  0  0
    2.8030   -6.1550   -1.2230 H   0  0  0  0  0  0  0  0  0  0  0  0
    2.0560   -4.9510   -2.2940 H   0  0  0  0  0  0  0  0  0  0  0  0
    4.7170   -1.7300   -4.2080 H   0  0  0  0  0  0  0  0  0  0  0  0
    2.0600   -1.7830   -5.9030 H   0  0  0  0  0  0  0  0  0  0  0  0
    3.5350   -0.8190   -6.1260 H   0  0  0  0  0  0  0  0  0  0  0  0
    1.9640   -0.0100   -5.9390 H   0  0  0  0  0  0  0  0  0  0  0  0
    0.8590    0.1000   -3.7430 H   0  0  0  0  0  0  0  0  0  0  0  0
    3.2800   -0.7130   -0.2900 H   0  0  0  0  0  0  0  0  0  0  0  0
    1.1660   -1.0350    0.4410 H   0  0  0  0  0  0  0  0  0  0  0  0
   -0.6200    1.3840    0.6270 H   0  0  0  0  0  0  0  0  0  0  0  0
    1.2920    0.1780    2.6540 H   0  0  0  0  0  0  0  0  0  0  0  0
   -0.0270    1.2690    3.1270 H   0  0  0  0  0  0  0  0  0  0  0  0
    0.0010    3.6230    2.5030 H   0  0  0  0  0  0  0  0  0  0  0  0
    3.6550    5.2330    0.9200 H   0  0  0  0  0  0  0  0  0  0  0  0
    3.1550    0.9810    1.2700 H   0  0  0  0  0  0  0  0  0  0  0  0
   -1.5190   -1.1210    0.7810 H   0  0  0  0  0  0  0  0  0  0  0  0
   -1.1800   -2.0620    2.7250 H   0  0  0  0  0  0  0  0  0  0  0  0
   -2.1490    1.2760    2.4520 H   0  0  0  0  0  0  0  0  0  0  0  0
   -3.6320   -1.3960    2.4820 H   0  0  0  0  0  0  0  0  0  0  0  0
   -2.8380   -0.6270    3.8440 H   0  0  0  0  0  0  0  0  0  0  0  0
   -4.4670    1.1730    3.8920 H   0  0  0  0  0  0  0  0  0  0  0  0
   -5.8270   -0.0690    1.4660 H   0  0  0  0  0  0  0  0  0  0  0  0
   -6.2440    1.4400    2.2640 H   0  0  0  0  0  0  0  0  0  0  0  0
   -4.1430    2.4760    1.5380 H   0  0  0  0  0  0  0  0  0  0  0  0
   -4.9760    1.7950    0.1400 H   0  0  0  0  0  0  0  0  0  0  0  0
   -2.6630    1.2580    0.1220 H   0  0  0  0  0  0  0  0  0  0  0  0
   -5.0400    0.1190    5.8710 H   0  0  0  0  0  0  0  0  0  0  0  0
   -6.4310    0.9320    5.1220 H   0  0  0  0  0  0  0  0  0  0  0  0
   -7.1640   -0.5740    6.9390 H   0  0  0  0  0  0  0  0  0  0  0  0
   -7.7680   -1.1390    5.3660 H   0  0  0  0  0  0  0  0  0  0  0  0
   -6.3770   -1.9430    6.1250 H   0  0  0  0  0  0  0  0  0  0  0  0
  1 41  1  0  0  0  0
  1 42  1  0  0  0  0
  1 43  1  0  0  0  0
  1  2  1  0  0  0  0
  2 44  1  0  0  0  0
  2 45  1  0  0  0  0
  2  3  1  0  0  0  0
  3 46  1  0  0  0  0
  3 47  1  0  0  0  0
  3  4  1  0  0  0  0
  4  5  1  0  0  0  0
  5 48  1  0  0  0  0
  5 49  1  0  0  0  0
  5  6  1  0  0  0  0
  6 50  1  0  0  0  0
  6 51  1  0  0  0  0
  6  7  1  0  0  0  0
  7 52  1  0  0  0  0
  7 53  1  0  0  0  0
  7 54  1  0  0  0  0
  4  8  1  0  0  0  0
  8  9  2  0  0  0  0
  8 10  1  0  0  0  0
 10 11  2  0  0  0  0
 11 55  1  0  0  0  0
 11 12  1  0  0  0  0
 12 13  1  0  0  0  0
 13 56  1  0  0  0  0
 13 57  1  0  0  0  0
 13 58  1  0  0  0  0
 12 14  2  0  0  0  0
 14 59  1  0  0  0  0
 14 15  1  0  0  0  0
 15 16  2  0  0  0  0
 16 10  1  0  0  0  0
 16 60  1  0  0  0  0
 15 17  1  0  0  0  0
 17 18  2  0  0  0  0
 17 19  1  0  0  0  0
 19 61  1  0  0  0  0
 19 20  1  0  0  0  0
 20 62  1  0  0  0  0
 20 21  1  0  0  0  0
 21 63  1  0  0  0  0
 21 64  1  0  0  0  0
 21 22  1  0  0  0  0
 22 23  2  0  0  0  0
 23 65  1  0  0  0  0
 23 24  1  0  0  0  0
 24 25  1  0  0  0  0
 24 26  2  0  0  0  0
 26 66  1  0  0  0  0
 26 27  1  0  0  0  0
 27 28  1  0  0  0  0
 27 29  2  0  0  0  0
 29 22  1  0  0  0  0
 29 67  1  0  0  0  0
 20 30  1  0  0  0  0
 30 68  1  0  0  0  0
 30 31  1  0  0  0  0
 31 69  1  0  0  0  0
 30 32  1  0  0  0  0
 32 70  1  0  0  0  0
 32 33  1  0  0  0  0
 33 71  1  0  0  0  0
 33 72  1  0  0  0  0
 33 34  1  0  0  0  0
 34 73  1  0  0  0  0
 34 35  1  0  0  0  0
 35 74  1  0  0  0  0
 35 75  1  0  0  0  0
 35 36  1  0  0  0  0
 36 76  1  0  0  0  0
 36 77  1  0  0  0  0
 36 37  1  0  0  0  0
 37 32  1  0  0  0  0
 37 78  1  0  0  0  0
 34 38  1  0  0  0  0
 38 39  1  0  0  0  0
 39 79  1  0  0  0  0
 39 80  1  0  0  0  0
 39 40  1  0  0  0  0
 40 81  1  0  0  0  0
 40 82  1  0  0  0  0
 40 83  1  0  0  0  0
M  END
>  <LOGBIO>
6.9700

>  <PRED_LOGBIO>
7.0600

>  <XV_RES>
0.0000

>  <WHL_TMPL>

$$$$
Unnamed
  -MTS-   01071500223D 0   0.00000     0.00000     0

 79 83  0  0  1  0  0  0  0  0999 V2000
    1.5670    5.3030    1.2330 C   0  0  0  0  0  0  0  0  0  0  0  0
    1.9650    4.3040    0.1500 C   0  0  0  0  0  0  0  0  0  0  0  0
    2.9290    3.2940    0.7270 C   0  0  0  0  0  0  0  0  0  0  0  0
    4.2620    3.4160    0.7820 C   0  0  0  0  0  0  0  0  0  0  0  0
    4.8160    2.3100    1.3700 N   0  0  0  0  0  0  0  0  0  0  0  0
    6.1300    2.3850    2.0260 C   0  0  0  0  0  0  0  0  0  0  0  0
    7.1010    1.2060    1.8330 C   0  0  0  0  0  0  0  0  0  0  0  0
    6.5060   -0.3000    2.6430 S   0  0  0  0  0  0  0  0  0  0  0  0
    7.3740   -1.3830    2.2970 O   0  0  0  0  0  0  0  0  0  0  0  0
    6.6870   -0.1660    4.0550 O   0  0  0  0  0  0  0  0  0  0  0  0
    4.8530   -0.7800    2.3290 N   0  0  0  0  0  0  0  0  0  0  0  0
    4.5150   -1.8360    3.2940 C   0  0  0  0  0  0  0  0  0  0  0  0
    3.7880    0.1520    2.3370 C   0  0  0  0  0  0  0  0  0  0  0  0
    2.5830   -0.5220    2.5640 C   0  0  0  0  0  0  0  0  0  0  0  0
    1.3710    0.0610    2.1750 C   0  0  0  0  0  0  0  0  0  0  0  0
    1.3650    1.3180    1.5590 C   0  0  0  0  0  0  0  0  0  0  0  0
    2.5700    1.9930    1.3330 C   0  0  0  0  0  0  0  0  0  0  0  0
    3.7820    1.4100    1.7220 C   0  0  0  0  0  0  0  0  0  0  0  0
    0.0960   -0.6530    2.4140 C   0  0  0  0  0  0  0  0  0  0  0  0
    0.0980   -1.7380    2.9920 O   0  0  0  0  0  0  0  0  0  0  0  0
   -1.0510   -0.1200    2.0040 N   0  0  0  0  0  0  0  0  0  0  0  0
   -2.2550   -0.2330    2.8400 C   0  0  1  0  0  0  0  0  0  0  0  0
   -1.9600    0.3170    4.2350 C   0  0  0  0  0  0  0  0  0  0  0  0
   -2.6580    1.6450    4.4100 C   0  0  0  0  0  0  0  0  0  0  0  0
   -3.8720    1.7110    5.1040 C   0  0  0  0  0  0  0  0  0  0  0  0
   -4.5190    2.9420    5.2670 C   0  0  0  0  0  0  0  0  0  0  0  0
   -3.9520    4.1060    4.7350 C   0  0  0  0  0  0  0  0  0  0  0  0
   -2.7380    4.0400    4.0400 C   0  0  0  0  0  0  0  0  0  0  0  0
   -2.0910    2.8090    3.8780 C   0  0  0  0  0  0  0  0  0  0  0  0
   -2.6630   -1.7020    2.9480 C   0  0  2  0  0  0  0  0  0  0  0  0
   -3.9310   -1.7970    3.6030 O   0  0  0  0  0  0  0  0  0  0  0  0
   -2.7670   -2.3060    1.5490 C   0  0  0  0  0  0  0  0  0  0  0  0
   -1.6120   -3.1820    1.3070 N   0  0  0  0  0  0  0  0  0  0  0  0
   -1.7090   -3.7610   -0.0410 C   0  0  0  0  0  0  0  0  0  0  0  0
   -1.6720   -2.6410   -1.0970 C   0  0  0  0  0  0  0  0  0  0  0  0
   -1.6960   -3.2130   -2.5270 C   0  0  0  0  0  0  0  0  0  0  0  0
   -0.5610   -4.2310   -2.7450 C   0  0  0  0  0  0  0  0  0  0  0  0
   -0.5990   -5.3520   -1.6890 C   0  0  0  0  0  0  0  0  0  0  0  0
   -0.5740   -4.7790   -0.2590 C   0  0  0  0  0  0  0  0  0  0  0  0
    0.8460    6.0090    0.8270 H   0  0  0  0  0  0  0  0  0  0  0  0
    2.4500    5.8400    1.5730 H   0  0  0  0  0  0  0  0  0  0  0  0
    1.1210    4.7710    2.0710 H   0  0  0  0  0  0  0  0  0  0  0  0
    1.0780    3.7920   -0.2140 H   0  0  0  0  0  0  0  0  0  0  0  0
    2.4430    4.8320   -0.6720 H   0  0  0  0  0  0  0  0  0  0  0  0
    4.8200    4.2640    0.4150 H   0  0  0  0  0  0  0  0  0  0  0  0
    5.9700    2.5220    3.0930 H   0  0  0  0  0  0  0  0  0  0  0  0
    6.6260    3.2930    1.6880 H   0  0  0  0  0  0  0  0  0  0  0  0
    7.2330    1.0150    0.7700 H   0  0  0  0  0  0  0  0  0  0  0  0
    8.0770    1.4700    2.2340 H   0  0  0  0  0  0  0  0  0  0  0  0
    3.9730   -1.4010    4.1320 H   0  0  0  0  0  0  0  0  0  0  0  0
    3.8930   -2.5850    2.8090 H   0  0  0  0  0  0  0  0  0  0  0  0
    5.4290   -2.3020    3.6570 H   0  0  0  0  0  0  0  0  0  0  0  0
    2.5880   -1.4920    3.0380 H   0  0  0  0  0  0  0  0  0  0  0  0
    0.4300    1.7680    1.2590 H   0  0  0  0  0  0  0  0  0  0  0  0
   -1.0950    0.3630    1.1180 H   0  0  0  0  0  0  0  0  0  0  0  0
   -3.0650    0.3360    2.3890 H   0  0  0  0  0  0  0  0  0  0  0  0
   -0.8870    0.4540    4.3520 H   0  0  0  0  0  0  0  0  0  0  0  0
   -2.3200   -0.3840    4.9850 H   0  0  0  0  0  0  0  0  0  0  0  0
   -4.3090    0.8130    5.5150 H   0  0  0  0  0  0  0  0  0  0  0  0
   -5.4550    2.9930    5.8020 H   0  0  0  0  0  0  0  0  0  0  0  0
   -4.4510    5.0560    4.8600 H   0  0  0  0  0  0  0  0  0  0  0  0
   -2.3010    4.9380    3.6300 H   0  0  0  0  0  0  0  0  0  0  0  0
   -1.1550    2.7580    3.3420 H   0  0  0  0  0  0  0  0  0  0  0  0
   -1.9160   -2.2440    3.5230 H   0  0  0  0  0  0  0  0  0  0  0  0
   -4.1970   -2.7230    3.7130 H   0  0  0  0  0  0  0  0  0  0  0  0
   -2.7770   -1.5080    0.8090 H   0  0  0  0  0  0  0  0  0  0  0  0
   -3.6840   -2.8850    1.4700 H   0  0  0  0  0  0  0  0  0  0  0  0
   -1.6030   -3.9240    1.9920 H   0  0  0  0  0  0  0  0  0  0  0  0
   -2.6720   -4.2660   -0.0710 H   0  0  0  0  0  0  0  0  0  0  0  0
   -0.7720   -2.0450   -0.9620 H   0  0  0  0  0  0  0  0  0  0  0  0
   -2.5260   -1.9820   -0.9580 H   0  0  0  0  0  0  0  0  0  0  0  0
   -2.6540   -3.6960   -2.7080 H   0  0  0  0  0  0  0  0  0  0  0  0
   -1.5960   -2.4020   -3.2440 H   0  0  0  0  0  0  0  0  0  0  0  0
    0.3980   -3.7210   -2.6960 H   0  0  0  0  0  0  0  0  0  0  0  0
   -0.6510   -4.6680   -3.7380 H   0  0  0  0  0  0  0  0  0  0  0  0
   -1.4990   -5.9470   -1.8240 H   0  0  0  0  0  0  0  0  0  0  0  0
    0.2560   -6.0110   -1.8280 H   0  0  0  0  0  0  0  0  0  0  0  0
    0.3840   -4.2960   -0.0780 H   0  0  0  0  0  0  0  0  0  0  0  0
   -0.6740   -5.5900    0.4580 H   0  0  0  0  0  0  0  0  0  0  0  0
  1 40  1  0  0  0  0
  1 41  1  0  0  0  0
  1 42  1  0  0  0  0
  1  2  1  0  0  0  0
  2 43  1  0  0  0  0
  2 44  1  0  0  0  0
  2  3  1  0  0  0  0
  3  4  2  0  0  0  0
  4 45  1  0  0  0  0
  4  5  1  0  0  0  0
  5  6  1  0  0  0  0
  6 46  1  0  0  0  0
  6 47  1  0  0  0  0
  6  7  1  0  0  0  0
  7 48  1  0  0  0  0
  7 49  1  0  0  0  0
  7  8  1  0  0  0  0
  8  9  2  0  0  0  0
  8 10  2  0  0  0  0
  8 11  1  0  0  0  0
 11 12  1  0  0  0  0
 12 50  1  0  0  0  0
 12 51  1  0  0  0  0
 12 52  1  0  0  0  0
 11 13  1  0  0  0  0
 13 14  2  0  0  0  0
 14 53  1  0  0  0  0
 14 15  1  0  0  0  0
 15 16  2  0  0  0  0
 16 54  1  0  0  0  0
 16 17  1  0  0  0  0
 17  3  1  0  0  0  0
 17 18  2  0  0  0  0
 18  5  1  0  0  0  0
 18 13  1  0  0  0  0
 15 19  1  0  0  0  0
 19 20  2  0  0  0  0
 19 21  1  0  0  0  0
 21 55  1  0  0  0  0
 21 22  1  0  0  0  0
 22 56  1  0  0  0  0
 22 23  1  0  0  0  0
 23 57  1  0  0  0  0
 23 58  1  0  0  0  0
 23 24  1  0  0  0  0
 24 25  2  0  0  0  0
 25 59  1  0  0  0  0
 25 26  1  0  0  0  0
 26 60  1  0  0  0  0
 26 27  2  0  0  0  0
 27 61  1  0  0  0  0
 27 28  1  0  0  0  0
 28 62  1  0  0  0  0
 28 29  2  0  0  0  0
 29 24  1  0  0  0  0
 29 63  1  0  0  0  0
 22 30  1  0  0  0  0
 30 64  1  0  0  0  0
 30 31  1  0  0  0  0
 31 65  1  0  0  0  0
 30 32  1  0  0  0  0
 32 66  1  0  0  0  0
 32 67  1  0  0  0  0
 32 33  1  0  0  0  0
 33 68  1  0  0  0  0
 33 34  1  0  0  0  0
 34 69  1  0  0  0  0
 34 35  1  0  0  0  0
 35 70  1  0  0  0  0
 35 71  1  0  0  0  0
 35 36  1  0  0  0  0
 36 72  1  0  0  0  0
 36 73  1  0  0  0  0
 36 37  1  0  0  0  0
 37 74  1  0  0  0  0
 37 75  1  0  0  0  0
 37 38  1  0  0  0  0
 38 76  1  0  0  0  0
 38 77  1  0  0  0  0
 38 39  1  0  0  0  0
 39 34  1  0  0  0  0
 39 78  1  0  0  0  0
 39 79  1  0  0  0  0
M  END
>  <LOGBIO>
7.0300

>  <PRED_LOGBIO>
6.3700

>  <XV_RES>
0.0000

>  <WHL_TMPL>

$$$$
Unnamed
  -MTS-   01071500223D 0   0.00000     0.00000     0

 85 88  0  0  1  0  0  0  0  0999 V2000
    7.2000    4.8280   -4.0750 C   0  0  0  0  0  0  0  0  0  0  0  0
    7.1860    3.8880   -2.8730 C   0  0  0  0  0  0  0  0  0  0  0  0
    6.6140    4.6090   -1.6770 C   0  0  0  0  0  0  0  0  0  0  0  0
    7.4600    5.3180   -0.8160 C   0  0  0  0  0  0  0  0  0  0  0  0
    6.9300    5.9870    0.2940 C   0  0  0  0  0  0  0  0  0  0  0  0
    5.5530    5.9470    0.5430 C   0  0  0  0  0  0  0  0  0  0  0  0
    5.1240    6.6290    1.6500 O   0  0  0  0  0  0  0  0  0  0  0  0
    3.9060    6.1280    2.2070 C   0  0  0  0  0  0  0  0  0  0  0  0
    3.4740    6.8150    3.5160 C   0  0  0  0  0  0  0  0  0  0  0  0
    3.3890    5.4380    4.1990 C   0  0  0  0  0  0  0  0  0  0  0  0
    4.0540    4.7970    2.9670 C   0  0  0  0  0  0  0  0  0  0  0  0
    2.7890    6.0960    1.1470 C   0  0  0  0  0  0  0  0  0  0  0  0
    3.2250    5.2070   -0.0320 C   0  0  2  0  0  0  0  0  0  0  0  0
    2.4840    5.5960   -1.2400 N   0  0  0  0  0  0  0  0  0  0  0  0
    1.6500    4.4710   -1.6870 C   0  0  0  0  0  0  0  0  0  0  0  0
    0.8790    4.8760   -2.9430 C   0  0  1  0  0  0  0  0  0  0  0  0
    0.0460    6.0010   -2.6490 O   0  0  0  0  0  0  0  0  0  0  0  0
    0.0120    3.7070   -3.4070 C   0  0  2  0  0  0  0  0  0  0  0  0
   -0.7970    4.1290   -4.6330 C   0  0  0  0  0  0  0  0  0  0  0  0
   -1.6970    2.9930   -5.0570 C   0  0  0  0  0  0  0  0  0  0  0  0
   -1.2770    2.1000   -6.0490 C   0  0  0  0  0  0  0  0  0  0  0  0
   -2.1120    1.0470   -6.4420 C   0  0  0  0  0  0  0  0  0  0  0  0
   -3.3670    0.8870   -5.8420 C   0  0  0  0  0  0  0  0  0  0  0  0
   -3.7870    1.7810   -4.8490 C   0  0  0  0  0  0  0  0  0  0  0  0
   -5.1410    1.6090   -4.2020 C   0  0  0  0  0  0  0  0  0  0  0  0
   -6.1740    2.3850   -4.9830 C   0  0  0  0  0  0  0  0  0  0  0  0
   -7.4550    2.3780   -4.5900 C   0  0  0  0  0  0  0  0  0  0  0  0
   -2.9520    2.8340   -4.4570 C   0  0  0  0  0  0  0  0  0  0  0  0
    0.8720    2.5670   -3.7560 N   0  0  0  0  0  0  0  0  0  0  0  0
    0.7380    1.4120   -3.1120 C   0  0  0  0  0  0  0  0  0  0  0  0
   -0.1050    1.2960   -2.2240 O   0  0  0  0  0  0  0  0  0  0  0  0
    1.6220    0.2410   -3.4700 C   0  0  0  0  0  0  0  0  0  0  0  0
    1.2660   -0.9550   -2.5880 C   0  0  0  0  0  0  0  0  0  0  0  0
    2.1600   -2.1400   -2.9510 C   0  0  0  0  0  0  0  0  0  0  0  0
    1.8040   -3.3360   -2.0690 C   0  0  0  0  0  0  0  0  0  0  0  0
    2.6870   -4.5060   -2.4280 C   0  0  0  0  0  0  0  0  0  0  0  0
    2.5520   -5.6710   -1.7790 C   0  0  0  0  0  0  0  0  0  0  0  0
    4.7060    5.2380   -0.3180 C   0  0  0  0  0  0  0  0  0  0  0  0
    5.2370    4.5690   -1.4280 C   0  0  0  0  0  0  0  0  0  0  0  0
    7.6120    4.3080   -4.9380 H   0  0  0  0  0  0  0  0  0  0  0  0
    7.8140    5.6980   -3.8480 H   0  0  0  0  0  0  0  0  0  0  0  0
    6.1840    5.1490   -4.2970 H   0  0  0  0  0  0  0  0  0  0  0  0
    6.5720    3.0190   -3.1000 H   0  0  0  0  0  0  0  0  0  0  0  0
    8.2020    3.5670   -2.6520 H   0  0  0  0  0  0  0  0  0  0  0  0
    8.5230    5.3490   -1.0080 H   0  0  0  0  0  0  0  0  0  0  0  0
    7.5830    6.5330    0.9580 H   0  0  0  0  0  0  0  0  0  0  0  0
    4.2320    7.4710    3.9400 H   0  0  0  0  0  0  0  0  0  0  0  0
    2.5190    7.3320    3.4480 H   0  0  0  0  0  0  0  0  0  0  0  0
    3.9820    5.3600    5.1090 H   0  0  0  0  0  0  0  0  0  0  0  0
    2.3720    5.0970    4.3790 H   0  0  0  0  0  0  0  0  0  0  0  0
    5.0860    4.4950    3.1300 H   0  0  0  0  0  0  0  0  0  0  0  0
    3.4820    3.9780    2.5350 H   0  0  0  0  0  0  0  0  0  0  0  0
    2.5990    7.1060    0.7900 H   0  0  0  0  0  0  0  0  0  0  0  0
    1.8810    5.6920    1.5900 H   0  0  0  0  0  0  0  0  0  0  0  0
    2.9120    4.1810    0.1520 H   0  0  0  0  0  0  0  0  0  0  0  0
    1.8960    6.3900   -1.0320 H   0  0  0  0  0  0  0  0  0  0  0  0
    2.2840    3.6160   -1.9100 H   0  0  0  0  0  0  0  0  0  0  0  0
    0.9470    4.2060   -0.9000 H   0  0  0  0  0  0  0  0  0  0  0  0
    1.5820    5.1420   -3.7300 H   0  0  0  0  0  0  0  0  0  0  0  0
    0.5750    6.7570   -2.3510 H   0  0  0  0  0  0  0  0  0  0  0  0
   -0.6660    3.4180   -2.6070 H   0  0  0  0  0  0  0  0  0  0  0  0
   -0.1190    4.3770   -5.4470 H   0  0  0  0  0  0  0  0  0  0  0  0
   -1.4020    4.9990   -4.3860 H   0  0  0  0  0  0  0  0  0  0  0  0
   -0.3090    2.2230   -6.5120 H   0  0  0  0  0  0  0  0  0  0  0  0
   -1.7890    0.3580   -7.2080 H   0  0  0  0  0  0  0  0  0  0  0  0
   -4.0110    0.0750   -6.1450 H   0  0  0  0  0  0  0  0  0  0  0  0
   -5.1040    1.9800   -3.1800 H   0  0  0  0  0  0  0  0  0  0  0  0
   -5.4080    0.5540   -4.1960 H   0  0  0  0  0  0  0  0  0  0  0  0
   -5.8810    2.9460   -5.8590 H   0  0  0  0  0  0  0  0  0  0  0  0
   -8.1940    2.9340   -5.1490 H   0  0  0  0  0  0  0  0  0  0  0  0
   -7.7480    1.8180   -3.7150 H   0  0  0  0  0  0  0  0  0  0  0  0
   -3.2760    3.5230   -3.6910 H   0  0  0  0  0  0  0  0  0  0  0  0
    1.5650    2.6620   -4.4850 H   0  0  0  0  0  0  0  0  0  0  0  0
    1.4700   -0.0220   -4.5160 H   0  0  0  0  0  0  0  0  0  0  0  0
    2.6640    0.5110   -3.3120 H   0  0  0  0  0  0  0  0  0  0  0  0
    1.4170   -0.6930   -1.5430 H   0  0  0  0  0  0  0  0  0  0  0  0
    0.2240   -1.2250   -2.7470 H   0  0  0  0  0  0  0  0  0  0  0  0
    2.0080   -2.4020   -3.9960 H   0  0  0  0  0  0  0  0  0  0  0  0
    3.2020   -1.8700   -2.7930 H   0  0  0  0  0  0  0  0  0  0  0  0
    1.9550   -3.0730   -1.0240 H   0  0  0  0  0  0  0  0  0  0  0  0
    0.7620   -3.6060   -2.2280 H   0  0  0  0  0  0  0  0  0  0  0  0
    3.4280   -4.4050   -3.2070 H   0  0  0  0  0  0  0  0  0  0  0  0
    3.1840   -6.5080   -2.0350 H   0  0  0  0  0  0  0  0  0  0  0  0
    1.8120   -5.7720   -0.9990 H   0  0  0  0  0  0  0  0  0  0  0  0
    4.5840    4.0230   -2.0920 H   0  0  0  0  0  0  0  0  0  0  0  0
  1 40  1  0  0  0  0
  1 41  1  0  0  0  0
  1 42  1  0  0  0  0
  1  2  1  0  0  0  0
  2 43  1  0  0  0  0
  2 44  1  0  0  0  0
  2  3  1  0  0  0  0
  3  4  1  0  0  0  0
  4 45  1  0  0  0  0
  4  5  2  0  0  0  0
  5 46  1  0  0  0  0
  5  6  1  0  0  0  0
  6  7  1  0  0  0  0
  7  8  1  0  0  0  0
  8  9  1  0  0  0  0
  9 47  1  0  0  0  0
  9 48  1  0  0  0  0
  9 10  1  0  0  0  0
 10 49  1  0  0  0  0
 10 50  1  0  0  0  0
 10 11  1  0  0  0  0
 11  8  1  0  0  0  0
 11 51  1  0  0  0  0
 11 52  1  0  0  0  0
  8 12  1  0  0  0  0
 12 53  1  0  0  0  0
 12 54  1  0  0  0  0
 12 13  1  0  0  0  0
 13 55  1  0  0  0  0
 13 14  1  0  0  0  0
 14 56  1  0  0  0  0
 14 15  1  0  0  0  0
 15 57  1  0  0  0  0
 15 58  1  0  0  0  0
 15 16  1  0  0  0  0
 16 59  1  0  0  0  0
 16 17  1  0  0  0  0
 17 60  1  0  0  0  0
 16 18  1  0  0  0  0
 18 61  1  0  0  0  0
 18 19  1  0  0  0  0
 19 62  1  0  0  0  0
 19 63  1  0  0  0  0
 19 20  1  0  0  0  0
 20 21  2  0  0  0  0
 21 64  1  0  0  0  0
 21 22  1  0  0  0  0
 22 65  1  0  0  0  0
 22 23  2  0  0  0  0
 23 66  1  0  0  0  0
 23 24  1  0  0  0  0
 24 25  1  0  0  0  0
 25 67  1  0  0  0  0
 25 68  1  0  0  0  0
 25 26  1  0  0  0  0
 26 69  1  0  0  0  0
 26 27  2  0  0  0  0
 27 70  1  0  0  0  0
 27 71  1  0  0  0  0
 24 28  2  0  0  0  0
 28 20  1  0  0  0  0
 28 72  1  0  0  0  0
 18 29  1  0  0  0  0
 29 73  1  0  0  0  0
 29 30  1  0  0  0  0
 30 31  2  0  0  0  0
 30 32  1  0  0  0  0
 32 74  1  0  0  0  0
 32 75  1  0  0  0  0
 32 33  1  0  0  0  0
 33 76  1  0  0  0  0
 33 77  1  0  0  0  0
 33 34  1  0  0  0  0
 34 78  1  0  0  0  0
 34 79  1  0  0  0  0
 34 35  1  0  0  0  0
 35 80  1  0  0  0  0
 35 81  1  0  0  0  0
 35 36  1  0  0  0  0
 36 82  1  0  0  0  0
 36 37  2  0  0  0  0
 37 83  1  0  0  0  0
 37 84  1  0  0  0  0
 13 38  1  0  0  0  0
 38  6  2  0  0  0  0
 38 39  1  0  0  0  0
 39  3  2  0  0  0  0
 39 85  1  0  0  0  0
M  END
>  <LOGBIO>
7.0400

>  <PRED_LOGBIO>
6.5300

>  <XV_RES>
0.0000

>  <WHL_TMPL>

$$$$
Unnamed
  -MTS-   01071500223D 0   0.00000     0.00000     0

 69 72  0  0  1  0  0  0  0  0999 V2000
   -6.2960   -3.6480   -2.8120 C   0  0  0  0  0  0  0  0  0  0  0  0
   -4.8950   -3.0430   -2.8120 C   0  0  0  0  0  0  0  0  0  0  0  0
   -4.9340   -1.7160   -2.1800 N   0  0  0  0  0  0  0  0  0  0  0  0
   -3.5930   -1.1140   -2.2230 C   0  0  0  0  0  0  0  0  0  0  0  0
   -3.6220    0.2420   -1.5180 C   0  0  1  0  0  0  0  0  0  0  0  0
   -4.5850    1.0880   -2.1510 O   0  0  0  0  0  0  0  0  0  0  0  0
   -2.2410    0.8890   -1.6040 C   0  0  2  0  0  0  0  0  0  0  0  0
   -2.2550    2.2220   -0.8570 C   0  0  0  0  0  0  0  0  0  0  0  0
   -0.9050    2.8850   -0.9840 C   0  0  0  0  0  0  0  0  0  0  0  0
   -0.6630    3.7860   -2.0270 C   0  0  0  0  0  0  0  0  0  0  0  0
    0.5890    4.4010   -2.1450 C   0  0  0  0  0  0  0  0  0  0  0  0
    1.5990    4.1150   -1.2190 C   0  0  0  0  0  0  0  0  0  0  0  0
    1.3570    3.2140   -0.1750 C   0  0  0  0  0  0  0  0  0  0  0  0
    0.1050    2.5990   -0.0580 C   0  0  0  0  0  0  0  0  0  0  0  0
   -1.2420   -0.0020   -0.9970 N   0  0  0  0  0  0  0  0  0  0  0  0
   -0.2060   -0.4270   -1.7140 C   0  0  0  0  0  0  0  0  0  0  0  0
   -0.0620   -0.0440   -2.8740 O   0  0  0  0  0  0  0  0  0  0  0  0
    0.7750   -1.3610   -1.1160 C   0  0  0  0  0  0  0  0  0  0  0  0
    1.8890   -1.7740   -1.8560 C   0  0  0  0  0  0  0  0  0  0  0  0
    2.8170   -2.6570   -1.2900 C   0  0  0  0  0  0  0  0  0  0  0  0
    4.0620   -2.5490   -1.9530 N   0  0  0  0  0  0  0  0  0  0  0  0
    3.8280   -2.0280   -3.3080 C   0  0  0  0  0  0  0  0  0  0  0  0
    5.0040   -4.0190   -2.0760 S   0  0  0  0  0  0  0  0  0  0  0  0
    6.1670   -3.7780   -2.8730 O   0  0  0  0  0  0  0  0  0  0  0  0
    4.2710   -4.9970   -2.8180 O   0  0  0  0  0  0  0  0  0  0  0  0
    5.4950   -4.7110   -0.4780 C   0  0  0  0  0  0  0  0  0  0  0  0
    4.3090   -5.1280    0.4120 C   0  0  0  0  0  0  0  0  0  0  0  0
    3.3840   -4.0410    0.9030 C   0  0  0  0  0  0  0  0  0  0  0  0
    2.7170   -4.1220    2.0630 C   0  0  0  0  0  0  0  0  0  0  0  0
    1.5910   -3.3430    2.0200 N   0  0  0  0  0  0  0  0  0  0  0  0
    0.6190   -3.1870    3.1120 C   0  0  0  0  0  0  0  0  0  0  0  0
   -0.4420   -4.2790    3.0090 C   0  0  0  0  0  0  0  0  0  0  0  0
    1.5150   -2.7140    0.7550 C   0  0  0  0  0  0  0  0  0  0  0  0
    0.5880   -1.8310    0.1900 C   0  0  0  0  0  0  0  0  0  0  0  0
    2.6300   -3.1270    0.0150 C   0  0  0  0  0  0  0  0  0  0  0  0
   -6.2610   -4.6440   -3.2470 H   0  0  0  0  0  0  0  0  0  0  0  0
   -6.9620   -3.0190   -3.3980 H   0  0  0  0  0  0  0  0  0  0  0  0
   -6.6630   -3.7110   -1.7890 H   0  0  0  0  0  0  0  0  0  0  0  0
   -4.2200   -3.6900   -2.2550 H   0  0  0  0  0  0  0  0  0  0  0  0
   -4.5420   -2.9470   -3.8360 H   0  0  0  0  0  0  0  0  0  0  0  0
   -5.5850   -1.1260   -2.6770 H   0  0  0  0  0  0  0  0  0  0  0  0
   -2.8850   -1.7690   -1.7210 H   0  0  0  0  0  0  0  0  0  0  0  0
   -3.2900   -0.9780   -3.2590 H   0  0  0  0  0  0  0  0  0  0  0  0
   -3.8920    0.1020   -0.4740 H   0  0  0  0  0  0  0  0  0  0  0  0
   -5.4770    0.7130   -2.0790 H   0  0  0  0  0  0  0  0  0  0  0  0
   -1.9850    1.0620   -2.6480 H   0  0  0  0  0  0  0  0  0  0  0  0
   -3.0190    2.8690   -1.2840 H   0  0  0  0  0  0  0  0  0  0  0  0
   -2.4760    2.0460    0.1940 H   0  0  0  0  0  0  0  0  0  0  0  0
   -1.4420    4.0070   -2.7420 H   0  0  0  0  0  0  0  0  0  0  0  0
    0.7760    5.0970   -2.9500 H   0  0  0  0  0  0  0  0  0  0  0  0
    2.5650    4.5900   -1.3090 H   0  0  0  0  0  0  0  0  0  0  0  0
    2.1370    2.9930    0.5390 H   0  0  0  0  0  0  0  0  0  0  0  0
   -0.0820    1.9040    0.7470 H   0  0  0  0  0  0  0  0  0  0  0  0
   -1.3440   -0.2920   -0.0340 H   0  0  0  0  0  0  0  0  0  0  0  0
    2.0330   -1.4110   -2.8630 H   0  0  0  0  0  0  0  0  0  0  0  0
    2.9720   -2.5360   -3.7490 H   0  0  0  0  0  0  0  0  0  0  0  0
    3.6280   -0.9600   -3.2560 H   0  0  0  0  0  0  0  0  0  0  0  0
    4.7090   -2.2020   -3.9210 H   0  0  0  0  0  0  0  0  0  0  0  0
    6.1010   -3.9820    0.0550 H   0  0  0  0  0  0  0  0  0  0  0  0
    6.1360   -5.5740   -0.6450 H   0  0  0  0  0  0  0  0  0  0  0  0
    3.7170   -5.8610   -0.1310 H   0  0  0  0  0  0  0  0  0  0  0  0
    4.7030   -5.6570    1.2780 H   0  0  0  0  0  0  0  0  0  0  0  0
    3.0250   -4.7160    2.9100 H   0  0  0  0  0  0  0  0  0  0  0  0
    0.1430   -2.2110    3.0370 H   0  0  0  0  0  0  0  0  0  0  0  0
    1.1310   -3.2680    4.0680 H   0  0  0  0  0  0  0  0  0  0  0  0
   -1.1810   -4.1420    3.7950 H   0  0  0  0  0  0  0  0  0  0  0  0
    0.0290   -5.2540    3.1190 H   0  0  0  0  0  0  0  0  0  0  0  0
   -0.9300   -4.2200    2.0380 H   0  0  0  0  0  0  0  0  0  0  0  0
   -0.2720   -1.5120    0.7600 H   0  0  0  0  0  0  0  0  0  0  0  0
  1 36  1  0  0  0  0
  1 37  1  0  0  0  0
  1 38  1  0  0  0  0
  1  2  1  0  0  0  0
  2 39  1  0  0  0  0
  2 40  1  0  0  0  0
  2  3  1  0  0  0  0
  3 41  1  0  0  0  0
  3  4  1  0  0  0  0
  4 42  1  0  0  0  0
  4 43  1  0  0  0  0
  4  5  1  0  0  0  0
  5 44  1  0  0  0  0
  5  6  1  0  0  0  0
  6 45  1  0  0  0  0
  5  7  1  0  0  0  0
  7 46  1  0  0  0  0
  7  8  1  0  0  0  0
  8 47  1  0  0  0  0
  8 48  1  0  0  0  0
  8  9  1  0  0  0  0
  9 10  2  0  0  0  0
 10 49  1  0  0  0  0
 10 11  1  0  0  0  0
 11 50  1  0  0  0  0
 11 12  2  0  0  0  0
 12 51  1  0  0  0  0
 12 13  1  0  0  0  0
 13 52  1  0  0  0  0
 13 14  2  0  0  0  0
 14  9  1  0  0  0  0
 14 53  1  0  0  0  0
  7 15  1  0  0  0  0
 15 54  1  0  0  0  0
 15 16  1  0  0  0  0
 16 17  2  0  0  0  0
 16 18  1  0  0  0  0
 18 19  2  0  0  0  0
 19 55  1  0  0  0  0
 19 20  1  0  0  0  0
 20 21  1  0  0  0  0
 21 22  1  0  0  0  0
 22 56  1  0  0  0  0
 22 57  1  0  0  0  0
 22 58  1  0  0  0  0
 21 23  1  0  0  0  0
 23 24  2  0  0  0  0
 23 25  2  0  0  0  0
 23 26  1  0  0  0  0
 26 59  1  0  0  0  0
 26 60  1  0  0  0  0
 26 27  1  0  0  0  0
 27 61  1  0  0  0  0
 27 62  1  0  0  0  0
 27 28  1  0  0  0  0
 28 29  2  0  0  0  0
 29 63  1  0  0  0  0
 29 30  1  0  0  0  0
 30 31  1  0  0  0  0
 31 64  1  0  0  0  0
 31 65  1  0  0  0  0
 31 32  1  0  0  0  0
 32 66  1  0  0  0  0
 32 67  1  0  0  0  0
 32 68  1  0  0  0  0
 30 33  1  0  0  0  0
 33 34  2  0  0  0  0
 34 18  1  0  0  0  0
 34 69  1  0  0  0  0
 33 35  1  0  0  0  0
 35 20  2  0  0  0  0
 35 28  1  0  0  0  0
M  END
>  <LOGBIO>
7.1400

>  <PRED_LOGBIO>
7.3100

>  <XV_RES>
0.0000

>  <WHL_TMPL>

$$$$
Unnamed
  -MTS-   01071500223D 0   0.00000     0.00000     0

 80 84  0  0  1  0  0  0  0  0999 V2000
   -1.0240    0.9720   -4.8670 C   0  0  0  0  0  0  0  0  0  0  0  0
   -0.7820   -0.4010   -4.2470 C   0  0  0  0  0  0  0  0  0  0  0  0
    0.7010   -0.6840   -4.2150 C   0  0  0  0  0  0  0  0  0  0  0  0
    1.4120   -1.2870   -5.1780 C   0  0  0  0  0  0  0  0  0  0  0  0
    2.7290   -1.3770   -4.8120 N   0  0  0  0  0  0  0  0  0  0  0  0
    3.7860   -1.4890   -5.8270 C   0  0  0  0  0  0  0  0  0  0  0  0
    4.9550   -2.4520   -5.5470 C   0  0  0  0  0  0  0  0  0  0  0  0
    5.9890   -1.8790   -4.1770 S   0  0  0  0  0  0  0  0  0  0  0  0
    6.9570   -2.8880   -3.8770 O   0  0  0  0  0  0  0  0  0  0  0  0
    6.7840   -0.7790   -4.6270 O   0  0  0  0  0  0  0  0  0  0  0  0
    5.1760   -1.4200   -2.6970 N   0  0  0  0  0  0  0  0  0  0  0  0
    6.1640   -0.7330   -1.8520 C   0  0  0  0  0  0  0  0  0  0  0  0
    4.0050   -0.6260   -2.7020 C   0  0  0  0  0  0  0  0  0  0  0  0
    3.8610   -0.0030   -1.4560 C   0  0  0  0  0  0  0  0  0  0  0  0
    2.6030    0.4490   -1.0400 C   0  0  0  0  0  0  0  0  0  0  0  0
    1.4880    0.2770   -1.8700 C   0  0  0  0  0  0  0  0  0  0  0  0
    1.6320   -0.3460   -3.1150 C   0  0  0  0  0  0  0  0  0  0  0  0
    2.8900   -0.7980   -3.5310 C   0  0  0  0  0  0  0  0  0  0  0  0
    2.4510    1.1080    0.2760 C   0  0  0  0  0  0  0  0  0  0  0  0
    3.4310    1.2590    1.0050 O   0  0  0  0  0  0  0  0  0  0  0  0
    1.2560    1.5370    0.6710 N   0  0  0  0  0  0  0  0  0  0  0  0
    0.5020    0.7830    1.6830 C   0  0  1  0  0  0  0  0  0  0  0  0
    0.7270    1.4090    3.0580 C   0  0  0  0  0  0  0  0  0  0  0  0
   -0.3820    2.3910    3.3520 C   0  0  0  0  0  0  0  0  0  0  0  0
   -1.4770    1.9980    4.1310 C   0  0  0  0  0  0  0  0  0  0  0  0
   -2.5050    2.9080    4.4030 C   0  0  0  0  0  0  0  0  0  0  0  0
   -2.4390    4.2110    3.8960 C   0  0  0  0  0  0  0  0  0  0  0  0
   -1.3440    4.6050    3.1170 C   0  0  0  0  0  0  0  0  0  0  0  0
   -0.3160    3.6940    2.8450 C   0  0  0  0  0  0  0  0  0  0  0  0
    0.9820   -0.6680    1.7000 C   0  0  2  0  0  0  0  0  0  0  0  0
    2.2020   -0.7580    2.4400 O   0  0  0  0  0  0  0  0  0  0  0  0
   -0.0790   -1.5480    2.3580 C   0  0  0  0  0  0  0  0  0  0  0  0
   -1.2340   -1.6790    1.4590 N   0  0  0  0  0  0  0  0  0  0  0  0
   -2.2550   -2.5260    2.0930 C   0  0  0  0  0  0  0  0  0  0  0  0
   -3.4420   -2.6600    1.1690 C   0  0  0  0  0  0  0  0  0  0  0  0
   -3.4900   -3.7040    0.2380 C   0  0  0  0  0  0  0  0  0  0  0  0
   -4.5900   -3.8290   -0.6190 C   0  0  0  0  0  0  0  0  0  0  0  0
   -5.6430   -2.9090   -0.5440 C   0  0  0  0  0  0  0  0  0  0  0  0
   -5.5950   -1.8640    0.3870 C   0  0  0  0  0  0  0  0  0  0  0  0
   -6.6250   -0.9640    0.4600 O   0  0  0  0  0  0  0  0  0  0  0  0
   -7.7280   -1.1320   -0.4350 C   0  0  0  0  0  0  0  0  0  0  0  0
   -4.4950   -1.7400    1.2430 C   0  0  0  0  0  0  0  0  0  0  0  0
   -2.0930    1.1760   -4.8900 H   0  0  0  0  0  0  0  0  0  0  0  0
   -0.6310    0.9860   -5.8810 H   0  0  0  0  0  0  0  0  0  0  0  0
   -0.5220    1.7320   -4.2730 H   0  0  0  0  0  0  0  0  0  0  0  0
   -1.1750   -0.4150   -3.2320 H   0  0  0  0  0  0  0  0  0  0  0  0
   -1.2830   -1.1620   -4.8410 H   0  0  0  0  0  0  0  0  0  0  0  0
    1.0040   -1.6500   -6.1100 H   0  0  0  0  0  0  0  0  0  0  0  0
    4.1960   -0.4970   -6.0020 H   0  0  0  0  0  0  0  0  0  0  0  0
    3.3230   -1.7810   -6.7680 H   0  0  0  0  0  0  0  0  0  0  0  0
    4.5640   -3.4400   -5.3160 H   0  0  0  0  0  0  0  0  0  0  0  0
    5.5650   -2.5510   -6.4420 H   0  0  0  0  0  0  0  0  0  0  0  0
    6.0460    0.3440   -1.9580 H   0  0  0  0  0  0  0  0  0  0  0  0
    6.0100   -1.0140   -0.8130 H   0  0  0  0  0  0  0  0  0  0  0  0
    7.1670   -1.0190   -2.1610 H   0  0  0  0  0  0  0  0  0  0  0  0
    4.7210    0.1300   -0.8170 H   0  0  0  0  0  0  0  0  0  0  0  0
    0.5180    0.6260   -1.5490 H   0  0  0  0  0  0  0  0  0  0  0  0
    0.8670    2.3810    0.2770 H   0  0  0  0  0  0  0  0  0  0  0  0
   -0.5580    0.8110    1.4410 H   0  0  0  0  0  0  0  0  0  0  0  0
    1.6830    1.9290    3.0680 H   0  0  0  0  0  0  0  0  0  0  0  0
    0.7310    0.6290    3.8160 H   0  0  0  0  0  0  0  0  0  0  0  0
   -1.5280    0.9920    4.5210 H   0  0  0  0  0  0  0  0  0  0  0  0
   -3.3500    2.6040    5.0030 H   0  0  0  0  0  0  0  0  0  0  0  0
   -3.2320    4.9130    4.1060 H   0  0  0  0  0  0  0  0  0  0  0  0
   -1.2930    5.6100    2.7260 H   0  0  0  0  0  0  0  0  0  0  0  0
    0.5290    3.9980    2.2440 H   0  0  0  0  0  0  0  0  0  0  0  0
    1.1510   -1.0050    0.6790 H   0  0  0  0  0  0  0  0  0  0  0  0
    2.5280   -1.6710    2.4640 H   0  0  0  0  0  0  0  0  0  0  0  0
   -0.3970   -1.0930    3.2940 H   0  0  0  0  0  0  0  0  0  0  0  0
    0.3390   -2.5330    2.5570 H   0  0  0  0  0  0  0  0  0  0  0  0
   -0.9390   -2.1010    0.5900 H   0  0  0  0  0  0  0  0  0  0  0  0
   -2.5740   -2.0710    3.0280 H   0  0  0  0  0  0  0  0  0  0  0  0
   -1.8370   -3.5100    2.2910 H   0  0  0  0  0  0  0  0  0  0  0  0
   -2.6780   -4.4140    0.1800 H   0  0  0  0  0  0  0  0  0  0  0  0
   -4.6270   -4.6340   -1.3370 H   0  0  0  0  0  0  0  0  0  0  0  0
   -6.4920   -3.0050   -1.2050 H   0  0  0  0  0  0  0  0  0  0  0  0
   -8.4610   -0.3470   -0.2590 H   0  0  0  0  0  0  0  0  0  0  0  0
   -7.3730   -1.0730   -1.4620 H   0  0  0  0  0  0  0  0  0  0  0  0
   -8.1880   -2.1030   -0.2660 H   0  0  0  0  0  0  0  0  0  0  0  0
   -4.4580   -0.9340    1.9620 H   0  0  0  0  0  0  0  0  0  0  0  0
  1 43  1  0  0  0  0
  1 44  1  0  0  0  0
  1 45  1  0  0  0  0
  1  2  1  0  0  0  0
  2 46  1  0  0  0  0
  2 47  1  0  0  0  0
  2  3  1  0  0  0  0
  3  4  2  0  0  0  0
  4 48  1  0  0  0  0
  4  5  1  0  0  0  0
  5  6  1  0  0  0  0
  6 49  1  0  0  0  0
  6 50  1  0  0  0  0
  6  7  1  0  0  0  0
  7 51  1  0  0  0  0
  7 52  1  0  0  0  0
  7  8  1  0  0  0  0
  8  9  2  0  0  0  0
  8 10  2  0  0  0  0
  8 11  1  0  0  0  0
 11 12  1  0  0  0  0
 12 53  1  0  0  0  0
 12 54  1  0  0  0  0
 12 55  1  0  0  0  0
 11 13  1  0  0  0  0
 13 14  2  0  0  0  0
 14 56  1  0  0  0  0
 14 15  1  0  0  0  0
 15 16  2  0  0  0  0
 16 57  1  0  0  0  0
 16 17  1  0  0  0  0
 17  3  1  0  0  0  0
 17 18  2  0  0  0  0
 18  5  1  0  0  0  0
 18 13  1  0  0  0  0
 15 19  1  0  0  0  0
 19 20  2  0  0  0  0
 19 21  1  0  0  0  0
 21 58  1  0  0  0  0
 21 22  1  0  0  0  0
 22 59  1  0  0  0  0
 22 23  1  0  0  0  0
 23 60  1  0  0  0  0
 23 61  1  0  0  0  0
 23 24  1  0  0  0  0
 24 25  2  0  0  0  0
 25 62  1  0  0  0  0
 25 26  1  0  0  0  0
 26 63  1  0  0  0  0
 26 27  2  0  0  0  0
 27 64  1  0  0  0  0
 27 28  1  0  0  0  0
 28 65  1  0  0  0  0
 28 29  2  0  0  0  0
 29 24  1  0  0  0  0
 29 66  1  0  0  0  0
 22 30  1  0  0  0  0
 30 67  1  0  0  0  0
 30 31  1  0  0  0  0
 31 68  1  0  0  0  0
 30 32  1  0  0  0  0
 32 69  1  0  0  0  0
 32 70  1  0  0  0  0
 32 33  1  0  0  0  0
 33 71  1  0  0  0  0
 33 34  1  0  0  0  0
 34 72  1  0  0  0  0
 34 73  1  0  0  0  0
 34 35  1  0  0  0  0
 35 36  2  0  0  0  0
 36 74  1  0  0  0  0
 36 37  1  0  0  0  0
 37 75  1  0  0  0  0
 37 38  2  0  0  0  0
 38 76  1  0  0  0  0
 38 39  1  0  0  0  0
 39 40  1  0  0  0  0
 40 41  1  0  0  0  0
 41 77  1  0  0  0  0
 41 78  1  0  0  0  0
 41 79  1  0  0  0  0
 39 42  2  0  0  0  0
 42 35  1  0  0  0  0
 42 80  1  0  0  0  0
M  END
>  <LOGBIO>
8.7000

>  <PRED_LOGBIO>
8.0100

>  <XV_RES>
0.0000

>  <WHL_TMPL>

$$$$
Unnamed
  -MTS-   01071500223D 0   0.00000     0.00000     0

 68 71  0  0  0  0  0  0  0  0999 V2000
   -0.2460    4.8050    2.9870 O   0  0  0  0  0  0  0  0  0  0  0  0
   -0.6300    3.6160    2.2910 C   0  0  0  0  0  0  0  0  0  0  0  0
    0.5790    2.6920    2.1570 C   0  0  0  0  0  0  0  0  0  0  0  0
    1.6550    3.3920    1.4410 N   0  0  0  0  0  0  0  0  0  0  0  0
    2.7950    2.7620    1.1720 C   0  0  0  0  0  0  0  0  0  0  0  0
    3.0740    1.7180    1.7600 O   0  0  0  0  0  0  0  0  0  0  0  0
    3.7270    3.3160    0.1650 C   0  0  0  0  0  0  0  0  0  0  0  0
    3.2580    3.6620   -1.1080 C   0  0  0  0  0  0  0  0  0  0  0  0
    4.1400    4.1860   -2.0600 C   0  0  0  0  0  0  0  0  0  0  0  0
    5.4910    4.3650   -1.7390 C   0  0  0  0  0  0  0  0  0  0  0  0
    5.9600    4.0200   -0.4660 C   0  0  0  0  0  0  0  0  0  0  0  0
    5.0780    3.4950    0.4860 C   0  0  0  0  0  0  0  0  0  0  0  0
    5.5520    3.1460    1.7730 N   0  0  0  0  0  0  0  0  0  0  0  0
    5.5120    4.0360    2.7600 C   0  0  0  0  0  0  0  0  0  0  0  0
    4.8920    5.0890    2.6150 O   0  0  0  0  0  0  0  0  0  0  0  0
    6.2140    3.7610    4.0340 C   0  0  0  0  0  0  0  0  0  0  0  0
    5.8330    4.4310    5.2020 C   0  0  0  0  0  0  0  0  0  0  0  0
    6.4970    4.1700    6.4070 C   0  0  0  0  0  0  0  0  0  0  0  0
    7.5420    3.2390    6.4430 C   0  0  0  0  0  0  0  0  0  0  0  0
    7.9230    2.5690    5.2740 C   0  0  0  0  0  0  0  0  0  0  0  0
    7.2590    2.8290    4.0700 C   0  0  0  0  0  0  0  0  0  0  0  0
   -1.7340    2.9030    3.0700 C   0  0  0  0  0  0  0  0  0  0  0  0
   -3.0410    3.2350    2.4850 N   0  0  0  0  0  0  0  0  0  0  0  0
   -4.1550    3.0030    3.1730 C   0  0  0  0  0  0  0  0  0  0  0  0
   -4.1310    2.2580    4.1510 O   0  0  0  0  0  0  0  0  0  0  0  0
   -5.4250    3.6420    2.7610 C   0  0  0  0  0  0  0  0  0  0  0  0
   -5.4760    5.0250    2.5480 C   0  0  0  0  0  0  0  0  0  0  0  0
   -6.6780    5.6290    2.1580 C   0  0  0  0  0  0  0  0  0  0  0  0
   -7.8280    4.8500    1.9810 C   0  0  0  0  0  0  0  0  0  0  0  0
   -7.7760    3.4670    2.1940 C   0  0  0  0  0  0  0  0  0  0  0  0
   -6.5750    2.8630    2.5830 C   0  0  0  0  0  0  0  0  0  0  0  0
   -6.5230    1.4660    2.7980 N   0  0  0  0  0  0  0  0  0  0  0  0
   -6.1860    0.6520    1.8020 C   0  0  0  0  0  0  0  0  0  0  0  0
   -5.7330    1.1150    0.7560 O   0  0  0  0  0  0  0  0  0  0  0  0
   -6.3550   -0.8110    1.9520 C   0  0  0  0  0  0  0  0  0  0  0  0
   -5.6200   -1.6870    1.1440 C   0  0  0  0  0  0  0  0  0  0  0  0
   -5.7800   -3.0700    1.2860 C   0  0  0  0  0  0  0  0  0  0  0  0
   -6.6750   -3.5780    2.2350 C   0  0  0  0  0  0  0  0  0  0  0  0
   -7.4100   -2.7020    3.0430 C   0  0  0  0  0  0  0  0  0  0  0  0
   -7.2500   -1.3180    2.9010 C   0  0  0  0  0  0  0  0  0  0  0  0
   -0.9710    5.4490    3.0000 H   0  0  0  0  0  0  0  0  0  0  0  0
   -0.9970    3.8790    1.3010 H   0  0  0  0  0  0  0  0  0  0  0  0
    0.2940    1.8010    1.6010 H   0  0  0  0  0  0  0  0  0  0  0  0
    0.9280    2.4050    3.1470 H   0  0  0  0  0  0  0  0  0  0  0  0
    1.5290    4.3520    1.1540 H   0  0  0  0  0  0  0  0  0  0  0  0
    2.2160    3.5240   -1.3550 H   0  0  0  0  0  0  0  0  0  0  0  0
    3.7780    4.4530   -3.0420 H   0  0  0  0  0  0  0  0  0  0  0  0
    6.1710    4.7700   -2.4740 H   0  0  0  0  0  0  0  0  0  0  0  0
    7.0020    4.1580   -0.2190 H   0  0  0  0  0  0  0  0  0  0  0  0
    5.9200    2.2210    1.9410 H   0  0  0  0  0  0  0  0  0  0  0  0
    5.0270    5.1490    5.1740 H   0  0  0  0  0  0  0  0  0  0  0  0
    6.2030    4.6870    7.3080 H   0  0  0  0  0  0  0  0  0  0  0  0
    8.0540    3.0380    7.3720 H   0  0  0  0  0  0  0  0  0  0  0  0
    8.7290    1.8500    5.3020 H   0  0  0  0  0  0  0  0  0  0  0  0
    7.5530    2.3120    3.1680 H   0  0  0  0  0  0  0  0  0  0  0  0
   -1.5760    1.8270    3.0190 H   0  0  0  0  0  0  0  0  0  0  0  0
   -1.7090    3.2240    4.1100 H   0  0  0  0  0  0  0  0  0  0  0  0
   -3.0920    3.6390    1.5610 H   0  0  0  0  0  0  0  0  0  0  0  0
   -4.5890    5.6250    2.6850 H   0  0  0  0  0  0  0  0  0  0  0  0
   -6.7170    6.6960    1.9940 H   0  0  0  0  0  0  0  0  0  0  0  0
   -8.7540    5.3160    1.6800 H   0  0  0  0  0  0  0  0  0  0  0  0
   -8.6630    2.8670    2.0570 H   0  0  0  0  0  0  0  0  0  0  0  0
   -6.7420    1.0860    3.7080 H   0  0  0  0  0  0  0  0  0  0  0  0
   -4.9300   -1.2950    0.4120 H   0  0  0  0  0  0  0  0  0  0  0  0
   -5.2130   -3.7460    0.6630 H   0  0  0  0  0  0  0  0  0  0  0  0
   -6.7990   -4.6450    2.3440 H   0  0  0  0  0  0  0  0  0  0  0  0
   -8.1010   -3.0940    3.7750 H   0  0  0  0  0  0  0  0  0  0  0  0
   -7.8170   -0.6430    3.5240 H   0  0  0  0  0  0  0  0  0  0  0  0
  1 41  1  0  0  0  0
  1  2  1  0  0  0  0
  2 42  1  0  0  0  0
  2  3  1  0  0  0  0
  3 43  1  0  0  0  0
  3 44  1  0  0  0  0
  3  4  1  0  0  0  0
  4 45  1  0  0  0  0
  4  5  1  0  0  0  0
  5  6  2  0  0  0  0
  5  7  1  0  0  0  0
  7  8  2  0  0  0  0
  8 46  1  0  0  0  0
  8  9  1  0  0  0  0
  9 47  1  0  0  0  0
  9 10  2  0  0  0  0
 10 48  1  0  0  0  0
 10 11  1  0  0  0  0
 11 49  1  0  0  0  0
 11 12  2  0  0  0  0
 12  7  1  0  0  0  0
 12 13  1  0  0  0  0
 13 50  1  0  0  0  0
 13 14  1  0  0  0  0
 14 15  2  0  0  0  0
 14 16  1  0  0  0  0
 16 17  2  0  0  0  0
 17 51  1  0  0  0  0
 17 18  1  0  0  0  0
 18 52  1  0  0  0  0
 18 19  2  0  0  0  0
 19 53  1  0  0  0  0
 19 20  1  0  0  0  0
 20 54  1  0  0  0  0
 20 21  2  0  0  0  0
 21 16  1  0  0  0  0
 21 55  1  0  0  0  0
  2 22  1  0  0  0  0
 22 56  1  0  0  0  0
 22 57  1  0  0  0  0
 22 23  1  0  0  0  0
 23 58  1  0  0  0  0
 23 24  1  0  0  0  0
 24 25  2  0  0  0  0
 24 26  1  0  0  0  0
 26 27  2  0  0  0  0
 27 59  1  0  0  0  0
 27 28  1  0  0  0  0
 28 60  1  0  0  0  0
 28 29  2  0  0  0  0
 29 61  1  0  0  0  0
 29 30  1  0  0  0  0
 30 62  1  0  0  0  0
 30 31  2  0  0  0  0
 31 26  1  0  0  0  0
 31 32  1  0  0  0  0
 32 63  1  0  0  0  0
 32 33  1  0  0  0  0
 33 34  2  0  0  0  0
 33 35  1  0  0  0  0
 35 36  2  0  0  0  0
 36 64  1  0  0  0  0
 36 37  1  0  0  0  0
 37 65  1  0  0  0  0
 37 38  2  0  0  0  0
 38 66  1  0  0  0  0
 38 39  1  0  0  0  0
 39 67  1  0  0  0  0
 39 40  2  0  0  0  0
 40 35  1  0  0  0  0
 40 68  1  0  0  0  0
M  END
>  <LOGBIO>
4.0000

>  <PRED_LOGBIO>
5.9500

>  <XV_RES>
0.0000

>  <WHL_TMPL>

$$$$
Unnamed
  -MTS-   01071500223D 0   0.00000     0.00000     0

 70 72  0  0  1  0  0  0  0  0999 V2000
    3.3300   -2.5480   -1.0500 C   0  0  0  0  0  0  0  0  0  0  0  0
    3.0170   -1.1350   -0.6200 C   0  0  0  0  0  0  0  0  0  0  0  0
    2.8920   -0.2480   -1.4630 O   0  0  0  0  0  0  0  0  0  0  0  0
    2.8750   -0.8490    0.6720 N   0  0  0  0  0  0  0  0  0  0  0  0
    2.5310    0.5180    1.0880 C   0  0  1  0  0  0  0  0  0  0  0  0
    3.6570    1.0880    1.9490 C   0  0  0  0  0  0  0  0  0  0  0  0
    4.9270    1.1590    1.1340 C   0  0  0  0  0  0  0  0  0  0  0  0
    5.2400    2.3260    0.4280 C   0  0  0  0  0  0  0  0  0  0  0  0
    6.4170    2.3930   -0.3280 C   0  0  0  0  0  0  0  0  0  0  0  0
    6.7190    3.5180   -1.0090 F   0  0  0  0  0  0  0  0  0  0  0  0
    7.2800    1.2920   -0.3770 C   0  0  0  0  0  0  0  0  0  0  0  0
    6.9660    0.1240    0.3290 C   0  0  0  0  0  0  0  0  0  0  0  0
    7.7990   -0.9380    0.2820 F   0  0  0  0  0  0  0  0  0  0  0  0
    5.7900    0.0580    1.0850 C   0  0  0  0  0  0  0  0  0  0  0  0
    1.2350    0.4930    1.8970 C   0  0  2  0  0  0  0  0  0  0  0  0
    0.8760    1.8270    2.2660 O   0  0  0  0  0  0  0  0  0  0  0  0
    0.1190   -0.1200    1.0520 C   0  0  0  0  0  0  0  0  0  0  0  0
   -1.1320   -0.1290    1.8250 N   0  0  0  0  0  0  0  0  0  0  0  0
   -2.2390   -0.5580    0.9590 C   0  0  0  0  0  0  0  0  0  0  0  0
   -3.3890   -1.1200    1.8160 C   0  0  0  0  0  0  0  0  0  0  0  0
   -2.9850   -2.4360    2.5060 C   0  0  0  0  0  0  0  0  0  0  0  0
   -2.4820   -3.4760    1.4870 C   0  0  0  0  0  0  0  0  0  0  0  0
   -1.3330   -2.9130    0.6300 C   0  0  0  0  0  0  0  0  0  0  0  0
   -1.7370   -1.5970   -0.0600 C   0  0  0  0  0  0  0  0  0  0  0  0
   -2.6960    0.6890    0.2400 C   0  0  0  0  0  0  0  0  0  0  0  0
   -3.5810    0.5960   -0.8410 C   0  0  0  0  0  0  0  0  0  0  0  0
   -3.9720    1.7830   -1.4720 C   0  0  0  0  0  0  0  0  0  0  0  0
   -3.4950    2.9540   -1.0300 N   0  0  0  0  0  0  0  0  0  0  0  0
   -2.6490    3.0110    0.0080 C   0  0  0  0  0  0  0  0  0  0  0  0
   -2.2560    1.8930    0.6320 N   0  0  0  0  0  0  0  0  0  0  0  0
   -4.9250    1.7430   -2.6430 C   0  0  0  0  0  0  0  0  0  0  0  0
   -6.3590    1.8650   -2.1370 C   0  0  0  0  0  0  0  0  0  0  0  0
   -4.7600    0.4210   -3.3880 C   0  0  0  0  0  0  0  0  0  0  0  0
   -4.6190    2.9010   -3.5880 C   0  0  0  0  0  0  0  0  0  0  0  0
    3.4430   -2.5810   -2.1310 H   0  0  0  0  0  0  0  0  0  0  0  0
    4.2550   -2.8730   -0.5780 H   0  0  0  0  0  0  0  0  0  0  0  0
    2.5190   -3.2070   -0.7500 H   0  0  0  0  0  0  0  0  0  0  0  0
    3.0050   -1.5710    1.3660 H   0  0  0  0  0  0  0  0  0  0  0  0
    2.3960    1.1430    0.2080 H   0  0  0  0  0  0  0  0  0  0  0  0
    3.3870    2.0860    2.2870 H   0  0  0  0  0  0  0  0  0  0  0  0
    3.8160    0.4440    2.8110 H   0  0  0  0  0  0  0  0  0  0  0  0
    4.5740    3.1760    0.4660 H   0  0  0  0  0  0  0  0  0  0  0  0
    8.1880    1.3430   -0.9600 H   0  0  0  0  0  0  0  0  0  0  0  0
    5.5480   -0.8430    1.6300 H   0  0  0  0  0  0  0  0  0  0  0  0
    1.3800   -0.1050    2.7950 H   0  0  0  0  0  0  0  0  0  0  0  0
    0.0930    1.8310    2.8370 H   0  0  0  0  0  0  0  0  0  0  0  0
    0.3860   -1.1400    0.7830 H   0  0  0  0  0  0  0  0  0  0  0  0
   -0.0170    0.4700    0.1480 H   0  0  0  0  0  0  0  0  0  0  0  0
   -1.3190    0.8010    2.1740 H   0  0  0  0  0  0  0  0  0  0  0  0
   -4.2590   -1.2950    1.1870 H   0  0  0  0  0  0  0  0  0  0  0  0
   -3.6700   -0.3880    2.5700 H   0  0  0  0  0  0  0  0  0  0  0  0
   -2.2020   -2.2380    3.2360 H   0  0  0  0  0  0  0  0  0  0  0  0
   -3.8400   -2.8420    3.0440 H   0  0  0  0  0  0  0  0  0  0  0  0
   -3.3030   -3.7750    0.8390 H   0  0  0  0  0  0  0  0  0  0  0  0
   -2.1390   -4.3640    2.0140 H   0  0  0  0  0  0  0  0  0  0  0  0
   -0.4620   -2.7390    1.2590 H   0  0  0  0  0  0  0  0  0  0  0  0
   -1.0510   -3.6450   -0.1240 H   0  0  0  0  0  0  0  0  0  0  0  0
   -2.5190   -1.7960   -0.7900 H   0  0  0  0  0  0  0  0  0  0  0  0
   -0.8820   -1.1920   -0.5980 H   0  0  0  0  0  0  0  0  0  0  0  0
   -3.9500   -0.3610   -1.1770 H   0  0  0  0  0  0  0  0  0  0  0  0
   -2.2800    3.9690    0.3440 H   0  0  0  0  0  0  0  0  0  0  0  0
   -7.0480    1.8020   -2.9770 H   0  0  0  0  0  0  0  0  0  0  0  0
   -6.4860    2.8230   -1.6350 H   0  0  0  0  0  0  0  0  0  0  0  0
   -6.5670    1.0590   -1.4360 H   0  0  0  0  0  0  0  0  0  0  0  0
   -5.3670    0.4360   -4.2910 H   0  0  0  0  0  0  0  0  0  0  0  0
   -3.7150    0.2840   -3.6560 H   0  0  0  0  0  0  0  0  0  0  0  0
   -5.0820   -0.3980   -2.7490 H   0  0  0  0  0  0  0  0  0  0  0  0
   -5.3260    2.8910   -4.4150 H   0  0  0  0  0  0  0  0  0  0  0  0
   -3.6070    2.7960   -3.9750 H   0  0  0  0  0  0  0  0  0  0  0  0
   -4.7050    3.8420   -3.0490 H   0  0  0  0  0  0  0  0  0  0  0  0
  1 35  1  0  0  0  0
  1 36  1  0  0  0  0
  1 37  1  0  0  0  0
  1  2  1  0  0  0  0
  2  3  2  0  0  0  0
  2  4  1  0  0  0  0
  4 38  1  0  0  0  0
  4  5  1  0  0  0  0
  5 39  1  0  0  0  0
  5  6  1  0  0  0  0
  6 40  1  0  0  0  0
  6 41  1  0  0  0  0
  6  7  1  0  0  0  0
  7  8  2  0  0  0  0
  8 42  1  0  0  0  0
  8  9  1  0  0  0  0
  9 10  1  0  0  0  0
  9 11  2  0  0  0  0
 11 43  1  0  0  0  0
 11 12  1  0  0  0  0
 12 13  1  0  0  0  0
 12 14  2  0  0  0  0
 14  7  1  0  0  0  0
 14 44  1  0  0  0  0
  5 15  1  0  0  0  0
 15 45  1  0  0  0  0
 15 16  1  0  0  0  0
 16 46  1  0  0  0  0
 15 17  1  0  0  0  0
 17 47  1  0  0  0  0
 17 48  1  0  0  0  0
 17 18  1  0  0  0  0
 18 49  1  0  0  0  0
 18 19  1  0  0  0  0
 19 20  1  0  0  0  0
 20 50  1  0  0  0  0
 20 51  1  0  0  0  0
 20 21  1  0  0  0  0
 21 52  1  0  0  0  0
 21 53  1  0  0  0  0
 21 22  1  0  0  0  0
 22 54  1  0  0  0  0
 22 55  1  0  0  0  0
 22 23  1  0  0  0  0
 23 56  1  0  0  0  0
 23 57  1  0  0  0  0
 23 24  1  0  0  0  0
 24 19  1  0  0  0  0
 24 58  1  0  0  0  0
 24 59  1  0  0  0  0
 19 25  1  0  0  0  0
 25 26  2  0  0  0  0
 26 60  1  0  0  0  0
 26 27  1  0  0  0  0
 27 28  2  0  0  0  0
 28 29  1  0  0  0  0
 29 61  1  0  0  0  0
 29 30  2  0  0  0  0
 30 25  1  0  0  0  0
 27 31  1  0  0  0  0
 31 32  1  0  0  0  0
 32 62  1  0  0  0  0
 32 63  1  0  0  0  0
 32 64  1  0  0  0  0
 31 33  1  0  0  0  0
 33 65  1  0  0  0  0
 33 66  1  0  0  0  0
 33 67  1  0  0  0  0
 31 34  1  0  0  0  0
 34 68  1  0  0  0  0
 34 69  1  0  0  0  0
 34 70  1  0  0  0  0
M  END
>  <LOGBIO>
5.6100

>  <PRED_LOGBIO>
6.4700

>  <XV_RES>
0.0000

>  <WHL_TMPL>

$$$$
Unnamed
  -MTS-   01071500223D 0   0.00000     0.00000     0

 80 82  0  0  1  0  0  0  0  0999 V2000
    8.9730   -1.5160    4.4330 C   0  0  0  0  0  0  0  0  0  0  0  0
    7.9900   -1.1310    3.3310 C   0  0  0  0  0  0  0  0  0  0  0  0
    6.6430   -0.7700    3.9540 C   0  0  0  0  0  0  0  0  0  0  0  0
    5.6960   -0.3990    2.8920 N   0  0  0  0  0  0  0  0  0  0  0  0
    5.5920    1.0010    2.4560 C   0  0  0  0  0  0  0  0  0  0  0  0
    4.5370    1.7200    3.2950 C   0  0  0  0  0  0  0  0  0  0  0  0
    4.4300    3.1730    2.8420 C   0  0  0  0  0  0  0  0  0  0  0  0
    4.9330   -1.3300    2.3260 C   0  0  0  0  0  0  0  0  0  0  0  0
    5.0200   -2.5010    2.6910 O   0  0  0  0  0  0  0  0  0  0  0  0
    3.9800   -0.9560    1.2570 C   0  0  0  0  0  0  0  0  0  0  0  0
    4.3870   -0.9760   -0.0820 C   0  0  0  0  0  0  0  0  0  0  0  0
    3.4860   -0.6230   -1.0930 C   0  0  0  0  0  0  0  0  0  0  0  0
    2.1770   -0.2500   -0.7650 C   0  0  0  0  0  0  0  0  0  0  0  0
    1.7700   -0.2300    0.5750 C   0  0  0  0  0  0  0  0  0  0  0  0
    2.6710   -0.5830    1.5860 C   0  0  0  0  0  0  0  0  0  0  0  0
    0.3860    0.1640    0.9220 C   0  0  0  0  0  0  0  0  0  0  0  0
    0.0280    0.1810    2.0980 O   0  0  0  0  0  0  0  0  0  0  0  0
   -0.4710    0.5000   -0.0390 N   0  0  0  0  0  0  0  0  0  0  0  0
   -1.5310    1.4820    0.2320 C   0  0  1  0  0  0  0  0  0  0  0  0
   -0.9270    2.7080    0.9150 C   0  0  0  0  0  0  0  0  0  0  0  0
   -0.0590    3.4560   -0.0680 C   0  0  0  0  0  0  0  0  0  0  0  0
   -0.6490    4.2680   -1.0450 C   0  0  0  0  0  0  0  0  0  0  0  0
    0.1560    4.9620   -1.9570 C   0  0  0  0  0  0  0  0  0  0  0  0
   -0.4130    5.7440   -2.8990 F   0  0  0  0  0  0  0  0  0  0  0  0
    1.5490    4.8440   -1.8920 C   0  0  0  0  0  0  0  0  0  0  0  0
    2.1380    4.0320   -0.9160 C   0  0  0  0  0  0  0  0  0  0  0  0
    3.4820    3.9190   -0.8530 F   0  0  0  0  0  0  0  0  0  0  0  0
    1.3340    3.3380   -0.0040 C   0  0  0  0  0  0  0  0  0  0  0  0
   -2.5830    0.8560    1.1460 C   0  0  2  0  0  0  0  0  0  0  0  0
   -3.0300    1.8290    2.0940 O   0  0  0  0  0  0  0  0  0  0  0  0
   -3.7690    0.3810    0.3070 C   0  0  0  0  0  0  0  0  0  0  0  0
   -4.5330   -0.6220    1.0620 N   0  0  0  0  0  0  0  0  0  0  0  0
   -5.6730   -1.0800    0.2550 C   0  0  0  0  0  0  0  0  0  0  0  0
   -6.4580   -2.1100    1.0310 C   0  0  0  0  0  0  0  0  0  0  0  0
   -7.5100   -1.7070    1.8630 C   0  0  0  0  0  0  0  0  0  0  0  0
   -8.2380   -2.6620    2.5830 C   0  0  0  0  0  0  0  0  0  0  0  0
   -7.9140   -4.0200    2.4700 C   0  0  0  0  0  0  0  0  0  0  0  0
   -6.8630   -4.4220    1.6380 C   0  0  0  0  0  0  0  0  0  0  0  0
   -6.5470   -5.7510    1.5280 O   0  0  0  0  0  0  0  0  0  0  0  0
   -7.3180   -6.6890    2.2820 C   0  0  0  0  0  0  0  0  0  0  0  0
   -6.1350   -3.4670    0.9180 C   0  0  0  0  0  0  0  0  0  0  0  0
    9.9330   -1.7740    3.9890 H   0  0  0  0  0  0  0  0  0  0  0  0
    9.1020   -0.6770    5.1130 H   0  0  0  0  0  0  0  0  0  0  0  0
    8.5860   -2.3720    4.9810 H   0  0  0  0  0  0  0  0  0  0  0  0
    7.8620   -1.9700    2.6500 H   0  0  0  0  0  0  0  0  0  0  0  0
    8.3780   -0.2750    2.7820 H   0  0  0  0  0  0  0  0  0  0  0  0
    6.7720    0.0690    4.6340 H   0  0  0  0  0  0  0  0  0  0  0  0
    6.2550   -1.6260    4.5020 H   0  0  0  0  0  0  0  0  0  0  0  0
    6.5540    1.4930    2.5840 H   0  0  0  0  0  0  0  0  0  0  0  0
    5.3050    1.0340    1.4070 H   0  0  0  0  0  0  0  0  0  0  0  0
    3.5750    1.2280    3.1670 H   0  0  0  0  0  0  0  0  0  0  0  0
    4.8240    1.6870    4.3440 H   0  0  0  0  0  0  0  0  0  0  0  0
    3.6780    3.6840    3.4400 H   0  0  0  0  0  0  0  0  0  0  0  0
[truncated: 12,888,917 more chars]
