# Supplementary material for: Template CoMFA Generates Single 3D-QSAR Models that, for Twelve of Twelve Biological Targets, Predict All ChEMBL-Tabulated Affinities
Source: PLoS One. 2015 Jun 12;10(6):e0129307. doi: 10.1371/journal.pone.0129307 (PMC4466312; doi:10.1371/journal.pone.0129307)
Supplement: S1 Text — The zip file contains, in. sdf format, the aligned structures, from the A, B, C, D, and F protocols, of all templates and training sets for the BACE target. The content of each file is evident from its name. (ZIP) [file pone.0129307.s002.zip › bace_F_tmpl.sdf]

2VNM_extract
  -MTS-   01061521483D 0   0.00000     0.00000     0

 43 46  0  0  0  0  0  0  0  0999 V2000
   -5.3370    3.0110    3.5510 C   0  0  0  0  0  0  0  0  0  0  0  0
   -4.3220    1.8390    3.5880 C   0  0  0  0  0  0  0  0  0  0  0  0
   -3.6520    1.6590    2.3040 N   0  0  0  0  0  0  0  0  0  0  0  0
   -2.5890    0.8380    2.1820 C   0  0  0  0  0  0  0  0  0  0  0  0
   -2.7920   -0.5360    2.2650 C   0  0  0  0  0  0  0  0  0  0  0  0
   -1.7080   -1.3850    2.0620 C   0  0  0  0  0  0  0  0  0  0  0  0
   -0.4460   -0.8650    1.7880 C   0  0  0  0  0  0  0  0  0  0  0  0
   -0.2140    0.5170    1.7540 C   0  0  0  0  0  0  0  0  0  0  0  0
    1.2180    0.9710    1.4970 C   0  0  0  0  0  0  0  0  0  0  0  0
    1.6280    2.2550    1.4160 N   0  0  0  0  0  0  0  0  0  0  0  0
    3.0390    2.5400    1.0810 C   0  0  0  0  0  0  0  0  0  0  0  0
    3.3220    3.8380    0.2520 C   0  0  0  0  0  0  0  0  0  0  0  0
    2.6860    3.7020   -1.1720 C   0  0  0  0  0  0  0  0  0  0  0  0
    1.2190    3.4560   -1.1630 N   0  0  0  0  0  0  0  0  0  0  0  0
    0.5900    3.1870   -2.4740 C   0  0  0  0  0  0  0  0  0  0  0  0
   -0.4680    2.0900   -2.2560 C   0  0  0  0  0  0  0  0  0  0  0  0
   -1.7590    2.4300   -1.8340 C   0  0  0  0  0  0  0  0  0  0  0  0
   -2.7190    1.4380   -1.6150 C   0  0  0  0  0  0  0  0  0  0  0  0
   -2.4010    0.0970   -1.8450 C   0  0  0  0  0  0  0  0  0  0  0  0
   -1.1250   -0.2620   -2.3020 C   0  0  0  0  0  0  0  0  0  0  0  0
   -0.8020   -1.7370   -2.6120 C   0  0  0  0  0  0  0  0  0  0  0  0
   -0.2490   -2.3170   -1.5120 F   0  0  0  0  0  0  0  0  0  0  0  0
    0.0770   -1.8270   -3.6480 F   0  0  0  0  0  0  0  0  0  0  0  0
   -1.9360   -2.4170   -2.9430 F   0  0  0  0  0  0  0  0  0  0  0  0
   -0.1600    0.7410   -2.4780 C   0  0  0  0  0  0  0  0  0  0  0  0
    4.7650    4.0340    0.2090 O   0  0  0  0  0  0  0  0  0  0  0  0
    3.9570    2.4860    2.3430 C   0  0  0  0  0  0  0  0  0  0  0  0
    3.5640    3.6100    3.3150 C   0  0  0  0  0  0  0  0  0  0  0  0
    4.1820    4.8640    3.2310 C   0  0  0  0  0  0  0  0  0  0  0  0
    3.8090    5.8930    4.1000 C   0  0  0  0  0  0  0  0  0  0  0  0
    2.8360    5.6620    5.0750 C   0  0  0  0  0  0  0  0  0  0  0  0
    2.2350    4.4040    5.1800 C   0  0  0  0  0  0  0  0  0  0  0  0
    2.5950    3.3810    4.2980 C   0  0  0  0  0  0  0  0  0  0  0  0
    2.0640    0.1120    1.3500 O   0  0  0  0  0  0  0  0  0  0  0  0
   -1.3150    1.3630    1.9580 C   0  0  0  0  0  0  0  0  0  0  0  0
   -1.8620   -2.7190    2.1210 N   0  0  0  0  0  0  0  0  0  0  0  0
   -1.3090   -3.5200    3.1900 C   0  0  0  0  0  0  0  0  0  0  0  0
   -2.4120   -4.4240    3.7970 C   0  0  0  0  0  0  0  0  0  0  0  0
   -3.0430   -5.3560    2.7240 C   0  0  0  0  0  0  0  0  0  0  0  0
   -3.7480   -4.5500    1.6040 C   0  0  0  0  0  0  0  0  0  0  0  0
   -2.5370   -3.5300    0.7510 S   0  0  0  0  0  0  0  0  0  0  0  0
   -3.2070   -2.5490   -0.0700 O   0  0  0  0  0  0  0  0  0  0  0  0
   -1.4880   -4.3630    0.2130 O   0  0  0  0  0  0  0  0  0  0  0  0
  1  2  1  0  0  0  0
  2  3  1  0  0  0  0
  3  4  1  0  0  0  0
  4  5  2  0  0  0  0
  5  6  1  0  0  0  0
  6  7  2  0  0  0  0
  7  8  1  0  0  0  0
  8  9  1  0  0  0  0
  9 10  1  0  0  0  0
 10 11  1  0  0  0  0
 11 12  1  0  0  0  0
 12 13  1  0  0  0  0
 13 14  1  0  0  0  0
 14 15  1  0  0  0  0
 15 16  1  0  0  0  0
 16 17  2  0  0  0  0
 17 18  1  0  0  0  0
 18 19  2  0  0  0  0
 19 20  1  0  0  0  0
 20 21  1  0  0  0  0
 21 22  1  0  0  0  0
 21 23  1  0  0  0  0
 21 24  1  0  0  0  0
 20 25  2  0  0  0  0
 25 16  1  0  0  0  0
 12 26  1  0  0  0  0
 11 27  1  0  0  0  0
 27 28  1  0  0  0  0
 28 29  2  0  0  0  0
 29 30  1  0  0  0  0
 30 31  2  0  0  0  0
 31 32  1  0  0  0  0
 32 33  2  0  0  0  0
 33 28  1  0  0  0  0
  9 34  2  0  0  0  0
  8 35  2  0  0  0  0
 35  4  1  0  0  0  0
  6 36  1  0  0  0  0
 36 37  1  0  0  0  0
 37 38  1  0  0  0  0
 38 39  1  0  0  0  0
 39 40  1  0  0  0  0
 40 41  1  0  0  0  0
 41 36  1  0  0  0  0
 41 42  2  0  0  0  0
 41 43  2  0  0  0  0
M  END
$$$$
2B8V_extract
  -MTS-   01061521483D 0   0.00000     0.00000     0

 38 41  0  0  0  0  0  0  0  0999 V2000
   -0.8060    1.8370   -2.2480 C   0  0  0  0  0  0  0  0  0  0  0  0
    0.4250    2.7480   -2.3820 C   0  0  0  0  0  0  0  0  0  0  0  0
    1.0410    3.0180   -1.0750 N   0  0  0  0  0  0  0  0  0  0  0  0
    2.4990    3.2880   -1.1960 C   0  0  0  0  0  0  0  0  0  0  0  0
    3.1920    3.5610    0.1800 C   0  0  0  0  0  0  0  0  0  0  0  0
    3.3650    2.2130    0.9510 C   0  0  0  0  0  0  0  0  0  0  0  0
    4.2420    2.3910    2.2250 C   0  0  0  0  0  0  0  0  0  0  0  0
    3.5740    3.4060    3.1720 C   0  0  0  0  0  0  0  0  0  0  0  0
    2.5500    2.9890    4.0310 C   0  0  0  0  0  0  0  0  0  0  0  0
    1.9050    3.9070    4.8670 C   0  0  0  0  0  0  0  0  0  0  0  0
    2.2720    5.2550    4.8400 C   0  0  0  0  0  0  0  0  0  0  0  0
    3.3130    5.6750    4.0070 C   0  0  0  0  0  0  0  0  0  0  0  0
    3.9700    4.7490    3.1890 C   0  0  0  0  0  0  0  0  0  0  0  0
    2.0600    1.6450    1.3270 N   0  0  0  0  0  0  0  0  0  0  0  0
    1.9390    0.3260    1.5770 C   0  0  0  0  0  0  0  0  0  0  0  0
    0.6450   -0.3170    2.0480 C   0  0  0  0  0  0  0  0  0  0  0  0
    0.2360   -1.5020    1.4240 C   0  0  0  0  0  0  0  0  0  0  0  0
   -0.9520   -2.1270    1.7960 C   0  0  0  0  0  0  0  0  0  0  0  0
   -1.7200   -1.6170    2.8370 C   0  0  0  0  0  0  0  0  0  0  0  0
   -1.3290   -0.4370    3.4760 C   0  0  0  0  0  0  0  0  0  0  0  0
   -0.1620    0.2180    3.0660 C   0  0  0  0  0  0  0  0  0  0  0  0
   -2.2130    0.0810    4.5890 C   0  0  0  0  0  0  0  0  0  0  0  0
   -3.1590    1.2280    4.3210 C   0  0  0  0  0  0  0  0  0  0  0  0
   -4.5130    0.9540    4.1000 C   0  0  0  0  0  0  0  0  0  0  0  0
   -5.3980    1.9900    3.7810 C   0  0  0  0  0  0  0  0  0  0  0  0
   -4.9230    3.2990    3.6730 C   0  0  0  0  0  0  0  0  0  0  0  0
   -3.5800    3.5840    3.9420 C   0  0  0  0  0  0  0  0  0  0  0  0
   -2.7020    2.5500    4.2850 C   0  0  0  0  0  0  0  0  0  0  0  0
   -2.1960   -0.4640    5.6820 O   0  0  0  0  0  0  0  0  0  0  0  0
   -1.3870   -3.2190    1.1470 N   0  0  0  0  0  0  0  0  0  0  0  0
   -2.4030   -2.9970   -0.2360 S   0  0  0  0  0  0  0  0  0  0  0  0
   -3.0630   -4.2600   -0.4720 O   0  0  0  0  0  0  0  0  0  0  0  0
   -3.1670   -1.7920   -0.0100 O   0  0  0  0  0  0  0  0  0  0  0  0
   -1.1520   -2.7090   -1.4960 C   0  0  0  0  0  0  0  0  0  0  0  0
   -1.0230   -4.5620    1.5560 C   0  0  0  0  0  0  0  0  0  0  0  0
    2.9100   -0.3910    1.4240 O   0  0  0  0  0  0  0  0  0  0  0  0
    4.4670    4.2400    0.0480 O   0  0  0  0  0  0  0  0  0  0  0  0
    0.5140    1.2740   -2.8160 C   0  0  0  0  0  0  0  0  0  0  0  0
  1  2  1  0  0  0  0
  2  3  1  0  0  0  0
  3  4  1  0  0  0  0
  4  5  1  0  0  0  0
  5  6  1  0  0  0  0
  6  7  1  0  0  0  0
  7  8  1  0  0  0  0
  8  9  2  0  0  0  0
  9 10  1  0  0  0  0
 10 11  2  0  0  0  0
 11 12  1  0  0  0  0
 12 13  2  0  0  0  0
 13  8  1  0  0  0  0
  6 14  1  0  0  0  0
 14 15  1  0  0  0  0
 15 16  1  0  0  0  0
 16 17  2  0  0  0  0
 17 18  1  0  0  0  0
 18 19  2  0  0  0  0
 19 20  1  0  0  0  0
 20 21  2  0  0  0  0
 21 16  1  0  0  0  0
 20 22  1  0  0  0  0
 22 23  1  0  0  0  0
 23 24  2  0  0  0  0
 24 25  1  0  0  0  0
 25 26  2  0  0  0  0
 26 27  1  0  0  0  0
 27 28  2  0  0  0  0
 28 23  1  0  0  0  0
 22 29  2  0  0  0  0
 18 30  1  0  0  0  0
 30 31  1  0  0  0  0
 31 32  2  0  0  0  0
 31 33  2  0  0  0  0
 31 34  1  0  0  0  0
 30 35  1  0  0  0  0
 15 36  2  0  0  0  0
  5 37  1  0  0  0  0
  2 38  1  0  0  0  0
 38  1  1  0  0  0  0
M  END
$$$$
2OHT_extract
  -MTS-   01061521483D 0   0.00000     0.00000     0

 24 27  0  0  0  0  0  0  0  0999 V2000
    4.3810    4.6990   -0.5610 N   0  0  0  0  0  0  0  0  0  0  0  0
    3.9800    3.4790   -0.1580 C   0  0  0  0  0  0  0  0  0  0  0  0
    3.0870    2.6630   -0.8780 C   0  0  0  0  0  0  0  0  0  0  0  0
    2.5810    2.9790   -2.0990 N   0  0  0  0  0  0  0  0  0  0  0  0
    1.1990    3.4180   -2.2190 C   0  0  0  0  0  0  0  0  0  0  0  0
    0.2470    2.2090   -2.1970 C   0  0  0  0  0  0  0  0  0  0  0  0
    0.1840    1.3410   -3.2940 C   0  0  0  0  0  0  0  0  0  0  0  0
   -0.7580    0.3080   -3.3260 C   0  0  0  0  0  0  0  0  0  0  0  0
   -1.6420    0.1370   -2.2560 C   0  0  0  0  0  0  0  0  0  0  0  0
   -1.5510    0.9650   -1.1330 C   0  0  0  0  0  0  0  0  0  0  0  0
   -2.4910    0.7870    0.0030 C   0  0  0  0  0  0  0  0  0  0  0  0
   -3.2130    1.8840    0.4930 C   0  0  0  0  0  0  0  0  0  0  0  0
   -4.0550    1.6530    1.5810 C   0  0  0  0  0  0  0  0  0  0  0  0
   -4.2040    0.3980    2.1540 C   0  0  0  0  0  0  0  0  0  0  0  0
   -3.5080   -0.7030    1.6580 C   0  0  0  0  0  0  0  0  0  0  0  0
   -2.6420   -0.4860    0.5770 C   0  0  0  0  0  0  0  0  0  0  0  0
   -5.1120    0.5280    3.2110 C   0  0  0  0  0  0  0  0  0  0  0  0
   -5.5030    1.8720    3.2660 C   0  0  0  0  0  0  0  0  0  0  0  0
   -4.8620    2.5640    2.2720 N   0  0  0  0  0  0  0  0  0  0  0  0
   -0.5760    1.9680   -1.0900 C   0  0  0  0  0  0  0  0  0  0  0  0
    2.7110    1.4500   -0.3000 C   0  0  0  0  0  0  0  0  0  0  0  0
    3.2520    1.0820    0.9380 C   0  0  0  0  0  0  0  0  0  0  0  0
    4.1600    1.9310    1.5820 C   0  0  0  0  0  0  0  0  0  0  0  0
    4.5130    3.1030    1.0170 N   0  0  0  0  0  0  0  0  0  0  0  0
  1  2  1  0  0  0  0
  2  3  2  0  0  0  0
  3  4  1  0  0  0  0
  4  5  1  0  0  0  0
  5  6  1  0  0  0  0
  6  7  2  0  0  0  0
  7  8  1  0  0  0  0
  8  9  2  0  0  0  0
  9 10  1  0  0  0  0
 10 11  1  0  0  0  0
 11 12  2  0  0  0  0
 12 13  1  0  0  0  0
 13 14  2  0  0  0  0
 14 15  1  0  0  0  0
 15 16  2  0  0  0  0
 16 11  1  0  0  0  0
 14 17  1  0  0  0  0
 17 18  2  0  0  0  0
 18 19  1  0  0  0  0
 19 13  1  0  0  0  0
 10 20  2  0  0  0  0
 20  6  1  0  0  0  0
  3 21  1  0  0  0  0
 21 22  2  0  0  0  0
 22 23  1  0  0  0  0
 23 24  2  0  0  0  0
 24  2  1  0  0  0  0
M  END
$$$$
