# Supplementary material for: Template CoMFA Generates Single 3D-QSAR Models that, for Twelve of Twelve Biological Targets, Predict All ChEMBL-Tabulated Affinities
Source: PLoS One. 2015 Jun 12;10(6):e0129307. doi: 10.1371/journal.pone.0129307 (PMC4466312; doi:10.1371/journal.pone.0129307)
Supplement: S1 Text — The zip file contains, in. sdf format, the aligned structures, from the A, B, C, D, and F protocols, of all templates and training sets for the BACE target. The content of each file is evident from its name. (ZIP) [file pone.0129307.s002.zip › bace_A_tmpl.sdf]

2B8V_extract
  -MTS-   01061521443D 0   0.00000     0.00000     0

 38 41  0  0  0  0  0  0  0  0999 V2000
   26.7390   36.0650    2.7320 C   0  0  0  0  0  0  0  0  0  0  0  0
   28.0150   35.2090    2.6140 C   0  0  0  0  0  0  0  0  0  0  0  0
   28.7740   36.2310    3.1570 N   0  0  0  0  0  0  0  0  0  0  0  0
   29.5950   37.1820    2.4740 C   0  0  0  0  0  0  0  0  0  0  0  0
   31.0020   37.4510    3.0310 C   0  0  0  0  0  0  0  0  0  0  0  0
   31.7630   38.4030    2.0850 C   0  0  0  0  0  0  0  0  0  0  0  0
   33.2020   38.6230    2.5760 C   0  0  0  0  0  0  0  0  0  0  0  0
   33.9280   39.6770    1.7550 C   0  0  0  0  0  0  0  0  0  0  0  0
   34.6370   40.6790    2.5310 C   0  0  0  0  0  0  0  0  0  0  0  0
   35.3550   41.7400    1.8520 C   0  0  0  0  0  0  0  0  0  0  0  0
   35.3000   41.7660    0.3950 C   0  0  0  0  0  0  0  0  0  0  0  0
   34.6130   40.7760   -0.4050 C   0  0  0  0  0  0  0  0  0  0  0  0
   33.9150   39.7060    0.2790 C   0  0  0  0  0  0  0  0  0  0  0  0
   31.0740   39.6990    2.0660 N   0  0  0  0  0  0  0  0  0  0  0  0
   30.3750   40.1420    1.0100 C   0  0  0  0  0  0  0  0  0  0  0  0
   29.9760   41.5550    1.1000 C   0  0  0  0  0  0  0  0  0  0  0  0
   28.6300   41.8950    0.7870 C   0  0  0  0  0  0  0  0  0  0  0  0
   28.1560   43.2540    0.8260 C   0  0  0  0  0  0  0  0  0  0  0  0
   29.1110   44.2850    1.1950 C   0  0  0  0  0  0  0  0  0  0  0  0
   30.4740   43.9840    1.5270 C   0  0  0  0  0  0  0  0  0  0  0  0
   30.8890   42.6020    1.4720 C   0  0  0  0  0  0  0  0  0  0  0  0
   31.3850   45.1240    1.8380 C   0  0  0  0  0  0  0  0  0  0  0  0
   32.4780   45.0090    2.8100 C   0  0  0  0  0  0  0  0  0  0  0  0
   33.7210   45.6780    2.4320 C   0  0  0  0  0  0  0  0  0  0  0  0
   34.9050   45.4720    3.2410 C   0  0  0  0  0  0  0  0  0  0  0  0
   34.7950   44.6010    4.3970 C   0  0  0  0  0  0  0  0  0  0  0  0
   33.5360   44.0570    4.8720 C   0  0  0  0  0  0  0  0  0  0  0  0
   32.3570   44.2730    4.0630 C   0  0  0  0  0  0  0  0  0  0  0  0
   31.2360   46.2030    1.2640 O   0  0  0  0  0  0  0  0  0  0  0  0
   26.8220   43.5060    0.5190 N   0  0  0  0  0  0  0  0  0  0  0  0
   25.9900   44.7670    1.1370 S   0  0  0  0  0  0  0  0  0  0  0  0
   26.5170   45.0760    2.4240 O   0  0  0  0  0  0  0  0  0  0  0  0
   24.6060   44.4540    1.0320 O   0  0  0  0  0  0  0  0  0  0  0  0
   26.3160   46.1850    0.0880 C   0  0  0  0  0  0  0  0  0  0  0  0
   26.1510   42.7980   -0.6070 C   0  0  0  0  0  0  0  0  0  0  0  0
   30.0950   39.4110    0.0510 O   0  0  0  0  0  0  0  0  0  0  0  0
   31.7010   36.3200    3.1110 O   0  0  0  0  0  0  0  0  0  0  0  0
   26.7110   34.6590    3.1270 C   0  0  0  0  0  0  0  0  0  0  0  0
  1  2  1  0  0  0  0
  2  3  1  0  0  0  0
  3  4  1  0  0  0  0
  4  5  1  0  0  0  0
  5  6  1  0  0  0  0
  6  7  1  0  0  0  0
  7  8  1  0  0  0  0
  8  9  2  0  0  0  0
  9 10  1  0  0  0  0
 10 11  2  0  0  0  0
 11 12  1  0  0  0  0
 12 13  2  0  0  0  0
 13  8  1  0  0  0  0
  6 14  1  0  0  0  0
 14 15  1  0  0  0  0
 15 16  1  0  0  0  0
 16 17  2  0  0  0  0
 17 18  1  0  0  0  0
 18 19  2  0  0  0  0
 19 20  1  0  0  0  0
 20 21  2  0  0  0  0
 21 16  1  0  0  0  0
 20 22  1  0  0  0  0
 22 23  1  0  0  0  0
 23 24  2  0  0  0  0
 24 25  1  0  0  0  0
 25 26  2  0  0  0  0
 26 27  1  0  0  0  0
 27 28  2  0  0  0  0
 28 23  1  0  0  0  0
 22 29  2  0  0  0  0
 18 30  1  0  0  0  0
 30 31  1  0  0  0  0
 31 32  2  0  0  0  0
 31 33  2  0  0  0  0
 31 34  1  0  0  0  0
 30 35  1  0  0  0  0
 15 36  2  0  0  0  0
  5 37  1  0  0  0  0
  2 38  1  0  0  0  0
 38  1  1  0  0  0  0
M  END
>  <EXTREG>  (2B8V_extract)
2B8V_extract

$$$$
2IRZ_extract
  -MTS-   01061521443D 0   0.00000     0.00000     0

 39 42  0  0  0  0  0  0  0  0999 V2000
   32.4530   44.5490    6.2150 C   0  0  0  0  0  0  0  0  0  0  0  0
   32.7230   45.5230    5.1360 C   0  0  0  0  0  0  0  0  0  0  0  0
   33.1300   45.1100    3.7760 C   0  0  0  0  0  0  0  0  0  0  0  0
   32.0760   44.3650    3.1020 N   0  0  0  0  0  0  0  0  0  0  0  0
   31.3810   44.8260    2.0240 C   0  0  0  0  0  0  0  0  0  0  0  0
   30.3530   43.9090    1.5080 C   0  0  0  0  0  0  0  0  0  0  0  0
   30.5410   42.4920    1.4940 C   0  0  0  0  0  0  0  0  0  0  0  0
   29.5160   41.6130    1.0320 C   0  0  0  0  0  0  0  0  0  0  0  0
   29.8010   40.2080    1.1210 C   0  0  0  0  0  0  0  0  0  0  0  0
   29.3190   39.1570    0.4000 N   0  0  0  0  0  0  0  0  0  0  0  0
   29.8630   38.0780    0.8220 N   0  0  0  0  0  0  0  0  0  0  0  0
   30.6810   38.4000    1.8420 C   0  0  0  0  0  0  0  0  0  0  0  0
   30.6070   39.7020    2.0110 O   0  0  0  0  0  0  0  0  0  0  0  0
   31.6480   37.6740    2.7180 C   0  0  0  0  0  0  0  0  0  0  0  0
   33.0430   37.6720    2.0740 C   0  0  0  0  0  0  0  0  0  0  0  0
   33.6060   39.0150    1.6590 C   0  0  0  0  0  0  0  0  0  0  0  0
   34.4150   39.7730    2.6110 C   0  0  0  0  0  0  0  0  0  0  0  0
   34.9220   41.0740    2.2110 C   0  0  0  0  0  0  0  0  0  0  0  0
   34.6130   41.5600    0.8730 C   0  0  0  0  0  0  0  0  0  0  0  0
   33.8160   40.8060   -0.0820 C   0  0  0  0  0  0  0  0  0  0  0  0
   33.3030   39.5100    0.3090 C   0  0  0  0  0  0  0  0  0  0  0  0
   31.1600   36.2370    2.9440 C   0  0  0  0  0  0  0  0  0  0  0  0
   31.6120   38.4130    3.9920 N   0  0  0  0  0  0  0  0  0  0  0  0
   28.2770   42.1320    0.5810 C   0  0  0  0  0  0  0  0  0  0  0  0
   28.0490   43.5520    0.5770 C   0  0  0  0  0  0  0  0  0  0  0  0
   29.1090   44.4360    1.0230 C   0  0  0  0  0  0  0  0  0  0  0  0
   26.7890   43.9830    0.2120 N   0  0  0  0  0  0  0  0  0  0  0  0
   26.1620   43.5220   -1.0430 C   0  0  0  0  0  0  0  0  0  0  0  0
   26.0090   45.1190    1.0490 S   0  0  0  0  0  0  0  0  0  0  0  0
   24.6150   44.8180    0.8830 O   0  0  0  0  0  0  0  0  0  0  0  0
   26.5530   45.1400    2.3680 O   0  0  0  0  0  0  0  0  0  0  0  0
   26.3660   46.7270    0.3240 C   0  0  0  0  0  0  0  0  0  0  0  0
   31.5790   45.9310    1.5170 O   0  0  0  0  0  0  0  0  0  0  0  0
   34.4140   44.2410    3.8270 C   0  0  0  0  0  0  0  0  0  0  0  0
   32.6060   46.9670    5.2830 C   0  0  0  0  0  0  0  0  0  0  0  0
   32.2460   47.4840    6.5710 C   0  0  0  0  0  0  0  0  0  0  0  0
   32.0030   46.5240    7.6230 C   0  0  0  0  0  0  0  0  0  0  0  0
   32.0790   45.0800    7.4920 C   0  0  0  0  0  0  0  0  0  0  0  0
   31.6950   47.0250    8.8260 F   0  0  0  0  0  0  0  0  0  0  0  0
  1  2  2  0  0  0  0
  2  3  1  0  0  0  0
  3  4  1  0  0  0  0
  4  5  1  0  0  0  0
  5  6  1  0  0  0  0
  6  7  2  0  0  0  0
  7  8  1  0  0  0  0
  8  9  1  0  0  0  0
  9 10  2  0  0  0  0
 10 11  1  0  0  0  0
 11 12  2  0  0  0  0
 12 13  1  0  0  0  0
 13  9  1  0  0  0  0
 12 14  1  0  0  0  0
 14 15  1  0  0  0  0
 15 16  1  0  0  0  0
 16 17  2  0  0  0  0
 17 18  1  0  0  0  0
 18 19  2  0  0  0  0
 19 20  1  0  0  0  0
 20 21  2  0  0  0  0
 21 16  1  0  0  0  0
 14 22  1  0  0  0  0
 14 23  1  0  0  0  0
  8 24  2  0  0  0  0
 24 25  1  0  0  0  0
 25 26  2  0  0  0  0
 26  6  1  0  0  0  0
 25 27  1  0  0  0  0
 27 28  1  0  0  0  0
 27 29  1  0  0  0  0
 29 30  2  0  0  0  0
 29 31  2  0  0  0  0
 29 32  1  0  0  0  0
  5 33  2  0  0  0  0
  3 34  1  0  0  0  0
  2 35  1  0  0  0  0
 35 36  2  0  0  0  0
 36 37  1  0  0  0  0
 37 38  2  0  0  0  0
 38  1  1  0  0  0  0
 37 39  1  0  0  0  0
M  END
>  <EXTREG>  (2IRZ_extract)
2IRZ_extract

$$$$
2IS0_extract
  -MTS-   01061521443D 0   0.00000     0.00000     0

 39 41  0  0  0  0  0  0  0  0999 V2000
   32.3320   44.5690    6.2990 C   0  0  0  0  0  0  0  0  0  0  0  0
   32.6830   45.4710    5.1980 C   0  0  0  0  0  0  0  0  0  0  0  0
   33.1510   44.9100    3.8830 C   0  0  0  0  0  0  0  0  0  0  0  0
   32.1400   44.1110    3.1920 N   0  0  0  0  0  0  0  0  0  0  0  0
   31.3990   44.5520    2.1250 C   0  0  0  0  0  0  0  0  0  0  0  0
   30.3930   43.6020    1.5650 C   0  0  0  0  0  0  0  0  0  0  0  0
   30.5590   42.1600    1.4240 C   0  0  0  0  0  0  0  0  0  0  0  0
   29.4570   41.3530    0.9280 C   0  0  0  0  0  0  0  0  0  0  0  0
   29.5170   39.9180    0.6590 C   0  0  0  0  0  0  0  0  0  0  0  0
   30.3810   39.3000    1.4860 O   0  0  0  0  0  0  0  0  0  0  0  0
   30.5220   37.8230    1.5470 C   0  0  0  0  0  0  0  0  0  0  0  0
   31.6420   37.5130    2.5010 C   0  0  0  0  0  0  0  0  0  0  0  0
   31.3380   36.0910    2.8990 C   0  0  0  0  0  0  0  0  0  0  0  0
   32.1470   35.7310    3.8460 O   0  0  0  0  0  0  0  0  0  0  0  0
   33.0490   37.7030    1.9010 C   0  0  0  0  0  0  0  0  0  0  0  0
   33.5180   39.0900    1.5340 C   0  0  0  0  0  0  0  0  0  0  0  0
   34.3530   39.8170    2.4830 C   0  0  0  0  0  0  0  0  0  0  0  0
   34.9370   41.0860    2.0740 C   0  0  0  0  0  0  0  0  0  0  0  0
   34.6440   41.5920    0.7370 C   0  0  0  0  0  0  0  0  0  0  0  0
   33.7640   40.8920   -0.1900 C   0  0  0  0  0  0  0  0  0  0  0  0
   33.1850   39.6270    0.2120 C   0  0  0  0  0  0  0  0  0  0  0  0
   31.5050   38.3690    3.6820 N   0  0  0  0  0  0  0  0  0  0  0  0
   28.8720   39.3630   -0.1750 O   0  0  0  0  0  0  0  0  0  0  0  0
   28.2240   41.9630    0.6060 C   0  0  0  0  0  0  0  0  0  0  0  0
   28.0330   43.3680    0.7050 C   0  0  0  0  0  0  0  0  0  0  0  0
   29.1340   44.1730    1.1820 C   0  0  0  0  0  0  0  0  0  0  0  0
   26.7950   43.8650    0.3300 N   0  0  0  0  0  0  0  0  0  0  0  0
   26.1540   43.4960   -0.9440 C   0  0  0  0  0  0  0  0  0  0  0  0
   26.0160   45.0340    1.1460 S   0  0  0  0  0  0  0  0  0  0  0  0
   24.6310   44.7030    0.9900 O   0  0  0  0  0  0  0  0  0  0  0  0
   26.5960   45.0930    2.4470 O   0  0  0  0  0  0  0  0  0  0  0  0
   26.2940   46.5950    0.3250 C   0  0  0  0  0  0  0  0  0  0  0  0
   31.5640   45.6820    1.6720 O   0  0  0  0  0  0  0  0  0  0  0  0
   34.4250   44.0240    4.0700 C   0  0  0  0  0  0  0  0  0  0  0  0
   32.6290   46.9170    5.2900 C   0  0  0  0  0  0  0  0  0  0  0  0
   32.2240   47.4940    6.5490 C   0  0  0  0  0  0  0  0  0  0  0  0
   31.9700   46.5870    7.6400 C   0  0  0  0  0  0  0  0  0  0  0  0
   32.0180   45.1430    7.5610 C   0  0  0  0  0  0  0  0  0  0  0  0
   31.6860   47.0990    8.8370 F   0  0  0  0  0  0  0  0  0  0  0  0
  1  2  2  0  0  0  0
  2  3  1  0  0  0  0
  3  4  1  0  0  0  0
  4  5  1  0  0  0  0
  5  6  1  0  0  0  0
  6  7  2  0  0  0  0
  7  8  1  0  0  0  0
  8  9  1  0  0  0  0
  9 10  1  0  0  0  0
 10 11  1  0  0  0  0
 11 12  1  0  0  0  0
 12 13  1  0  0  0  0
 13 14  1  0  0  0  0
 12 15  1  0  0  0  0
 15 16  1  0  0  0  0
 16 17  2  0  0  0  0
 17 18  1  0  0  0  0
 18 19  2  0  0  0  0
 19 20  1  0  0  0  0
 20 21  2  0  0  0  0
 21 16  1  0  0  0  0
 12 22  1  0  0  0  0
  9 23  2  0  0  0  0
  8 24  2  0  0  0  0
 24 25  1  0  0  0  0
 25 26  2  0  0  0  0
 26  6  1  0  0  0  0
 25 27  1  0  0  0  0
 27 28  1  0  0  0  0
 27 29  1  0  0  0  0
 29 30  2  0  0  0  0
 29 31  2  0  0  0  0
 29 32  1  0  0  0  0
  5 33  2  0  0  0  0
  3 34  1  0  0  0  0
  2 35  1  0  0  0  0
 35 36  2  0  0  0  0
 36 37  1  0  0  0  0
 37 38  2  0  0  0  0
 38  1  1  0  0  0  0
 37 39  1  0  0  0  0
M  END
>  <EXTREG>  (2IS0_extract)
2IS0_extract

$$$$
2OHS_extract
  -MTS-   01061521443D 0   0.00000     0.00000     0

 23 25  0  0  0  0  0  0  0  0999 V2000
   32.1520   44.4920    6.0330 C   0  0  0  0  0  0  0  0  0  0  0  0
   33.0140   43.5070    5.4390 O   0  0  0  0  0  0  0  0  0  0  0  0
   33.3760   43.6870    4.1290 C   0  0  0  0  0  0  0  0  0  0  0  0
   33.2400   44.8610    3.3970 C   0  0  0  0  0  0  0  0  0  0  0  0
   33.5940   44.9790    2.1160 N   0  0  0  0  0  0  0  0  0  0  0  0
   34.0700   43.8840    1.5130 C   0  0  0  0  0  0  0  0  0  0  0  0
   34.2490   42.6550    2.1470 C   0  0  0  0  0  0  0  0  0  0  0  0
   34.7530   41.4720    1.3930 C   0  0  0  0  0  0  0  0  0  0  0  0
   35.6580   41.6440    0.3520 C   0  0  0  0  0  0  0  0  0  0  0  0
   36.0850   40.5670   -0.3910 C   0  0  0  0  0  0  0  0  0  0  0  0
   35.6060   39.3000   -0.1220 C   0  0  0  0  0  0  0  0  0  0  0  0
   34.6820   39.0920    0.8910 C   0  0  0  0  0  0  0  0  0  0  0  0
   34.1670   37.6970    1.1560 C   0  0  0  0  0  0  0  0  0  0  0  0
   33.0650   37.5980    2.1100 N   0  0  0  0  0  0  0  0  0  0  0  0
   31.7050   37.9790    1.8450 C   0  0  0  0  0  0  0  0  0  0  0  0
   31.3350   38.5160    0.6170 C   0  0  0  0  0  0  0  0  0  0  0  0
   30.0280   38.9010    0.3960 C   0  0  0  0  0  0  0  0  0  0  0  0
   29.0820   38.7220    1.3870 C   0  0  0  0  0  0  0  0  0  0  0  0
   29.4150   38.2010    2.5800 N   0  0  0  0  0  0  0  0  0  0  0  0
   30.7070   37.8270    2.8490 C   0  0  0  0  0  0  0  0  0  0  0  0
   30.9650   37.2980    4.0560 N   0  0  0  0  0  0  0  0  0  0  0  0
   34.2560   40.1900    1.6440 C   0  0  0  0  0  0  0  0  0  0  0  0
   33.8700   42.5640    3.4800 C   0  0  0  0  0  0  0  0  0  0  0  0
  1  2  1  0  0  0  0
  2  3  1  0  0  0  0
  3  4  2  0  0  0  0
  4  5  1  0  0  0  0
  5  6  2  0  0  0  0
  6  7  1  0  0  0  0
  7  8  1  0  0  0  0
  8  9  2  0  0  0  0
  9 10  1  0  0  0  0
 10 11  2  0  0  0  0
 11 12  1  0  0  0  0
 12 13  1  0  0  0  0
 13 14  1  0  0  0  0
 14 15  1  0  0  0  0
 15 16  1  0  0  0  0
 16 17  2  0  0  0  0
 17 18  2  0  0  0  0
 18 19  1  0  0  0  0
 19 20  1  0  0  0  0
 20 15  2  0  0  0  0
 20 21  1  0  0  0  0
 12 22  2  0  0  0  0
 22  8  1  0  0  0  0
  7 23  2  0  0  0  0
 23  3  1  0  0  0  0
M  END
>  <EXTREG>  (2OHS_extract)
2OHS_extract

$$$$
2OHT_extract
  -MTS-   01061521443D 0   0.00000     0.00000     0

 24 27  0  0  0  0  0  0  0  0999 V2000
   30.9120   37.6030    4.2880 N   0  0  0  0  0  0  0  0  0  0  0  0
   30.4240   37.3620    3.0060 C   0  0  0  0  0  0  0  0  0  0  0  0
   31.3060   36.9730    1.9810 C   0  0  0  0  0  0  0  0  0  0  0  0
   32.6880   36.8200    2.2390 N   0  0  0  0  0  0  0  0  0  0  0  0
   33.6450   36.5300    1.1520 C   0  0  0  0  0  0  0  0  0  0  0  0
   33.9820   37.8130    0.4070 C   0  0  0  0  0  0  0  0  0  0  0  0
   34.0440   37.7780   -0.9870 C   0  0  0  0  0  0  0  0  0  0  0  0
   34.3400   38.9340   -1.6880 C   0  0  0  0  0  0  0  0  0  0  0  0
   34.5730   40.1310   -1.0080 C   0  0  0  0  0  0  0  0  0  0  0  0
   34.5280   40.1800    0.3960 C   0  0  0  0  0  0  0  0  0  0  0  0
   34.7690   41.4750    1.0820 C   0  0  0  0  0  0  0  0  0  0  0  0
   34.0560   41.7880    2.2530 C   0  0  0  0  0  0  0  0  0  0  0  0
   34.2610   43.0260    2.9030 C   0  0  0  0  0  0  0  0  0  0  0  0
   35.1940   43.9490    2.3410 C   0  0  0  0  0  0  0  0  0  0  0  0
   35.8820   43.6250    1.1500 C   0  0  0  0  0  0  0  0  0  0  0  0
   35.6710   42.4140    0.5290 C   0  0  0  0  0  0  0  0  0  0  0  0
   35.1780   45.1150    3.2470 C   0  0  0  0  0  0  0  0  0  0  0  0
   34.2970   44.8580    4.2430 C   0  0  0  0  0  0  0  0  0  0  0  0
   33.7440   43.6140    4.0640 N   0  0  0  0  0  0  0  0  0  0  0  0
   34.2120   39.0090    1.1030 C   0  0  0  0  0  0  0  0  0  0  0  0
   30.7750   36.7520    0.7070 C   0  0  0  0  0  0  0  0  0  0  0  0
   29.4120   36.9130    0.4910 C   0  0  0  0  0  0  0  0  0  0  0  0
   28.6130   37.2970    1.5530 C   0  0  0  0  0  0  0  0  0  0  0  0
   29.1230   37.5070    2.7570 N   0  0  0  0  0  0  0  0  0  0  0  0
  1  2  1  0  0  0  0
  2  3  2  0  0  0  0
  3  4  1  0  0  0  0
  4  5  1  0  0  0  0
  5  6  1  0  0  0  0
  6  7  2  0  0  0  0
  7  8  1  0  0  0  0
  8  9  2  0  0  0  0
  9 10  1  0  0  0  0
 10 11  1  0  0  0  0
 11 12  2  0  0  0  0
 12 13  1  0  0  0  0
 13 14  2  0  0  0  0
 14 15  1  0  0  0  0
 15 16  2  0  0  0  0
 16 11  1  0  0  0  0
 14 17  1  0  0  0  0
 17 18  2  0  0  0  0
 18 19  1  0  0  0  0
 19 13  1  0  0  0  0
 10 20  2  0  0  0  0
 20  6  1  0  0  0  0
  3 21  1  0  0  0  0
 21 22  2  0  0  0  0
 22 23  1  0  0  0  0
 23 24  2  0  0  0  0
 24  2  1  0  0  0  0
M  END
>  <EXTREG>  (2OHT_extract)
2OHT_extract

$$$$
2PH6_extract
  -MTS-   01061521443D 0   0.00000     0.00000     0

 38 40  0  0  0  0  0  0  0  0999 V2000
   31.5400   37.5820    2.5820 C   0  0  0  0  0  0  0  0  0  0  0  0
   30.5280   38.0860    1.5700 C   0  0  0  0  0  0  0  0  0  0  0  0
   30.2770   39.3830    1.7540 O   0  0  0  0  0  0  0  0  0  0  0  0
   29.3930   39.9810    0.7910 C   0  0  0  0  0  0  0  0  0  0  0  0
   29.3510   41.4780    0.9620 C   0  0  0  0  0  0  0  0  0  0  0  0
   28.1710   42.0870    0.5640 C   0  0  0  0  0  0  0  0  0  0  0  0
   27.9880   43.4590    0.6250 C   0  0  0  0  0  0  0  0  0  0  0  0
   29.0360   44.2570    1.1130 C   0  0  0  0  0  0  0  0  0  0  0  0
   30.2420   43.6610    1.5270 C   0  0  0  0  0  0  0  0  0  0  0  0
   30.4010   42.2660    1.4460 C   0  0  0  0  0  0  0  0  0  0  0  0
   31.3260   44.5640    2.0370 C   0  0  0  0  0  0  0  0  0  0  0  0
   31.5210   45.6550    1.4910 O   0  0  0  0  0  0  0  0  0  0  0  0
   32.0440   44.0690    3.0580 N   0  0  0  0  0  0  0  0  0  0  0  0
   33.1320   44.7820    3.7000 C   0  0  0  0  0  0  0  0  0  0  0  0
   34.4060   43.9230    3.8040 C   0  0  0  0  0  0  0  0  0  0  0  0
   32.7030   45.3610    5.0290 C   0  0  0  0  0  0  0  0  0  0  0  0
   32.6880   46.7420    5.2280 C   0  0  0  0  0  0  0  0  0  0  0  0
   32.3020   47.2640    6.4550 C   0  0  0  0  0  0  0  0  0  0  0  0
   31.9460   46.4050    7.4900 C   0  0  0  0  0  0  0  0  0  0  0  0
   31.9460   45.0240    7.3220 C   0  0  0  0  0  0  0  0  0  0  0  0
   32.3270   44.5100    6.0810 C   0  0  0  0  0  0  0  0  0  0  0  0
   31.5860   46.9330    8.6710 F   0  0  0  0  0  0  0  0  0  0  0  0
   26.7880   43.9370    0.2080 N   0  0  0  0  0  0  0  0  0  0  0  0
   26.1670   43.4610   -1.0380 C   0  0  0  0  0  0  0  0  0  0  0  0
   25.9330   45.0390    1.1570 S   0  0  0  0  0  0  0  0  0  0  0  0
   24.2960   44.7670    0.9030 O   0  0  0  0  0  0  0  0  0  0  0  0
   26.5620   44.9510    2.7130 O   0  0  0  0  0  0  0  0  0  0  0  0
   26.3020   46.5770    0.5020 C   0  0  0  0  0  0  0  0  0  0  0  0
   30.1680   37.4400    0.5960 O   0  0  0  0  0  0  0  0  0  0  0  0
   32.9460   37.6290    1.9550 C   0  0  0  0  0  0  0  0  0  0  0  0
   33.5000   38.9660    1.5010 C   0  0  0  0  0  0  0  0  0  0  0  0
   33.2730   39.4270    0.2030 C   0  0  0  0  0  0  0  0  0  0  0  0
   33.7740   40.6640   -0.2110 C   0  0  0  0  0  0  0  0  0  0  0  0
   34.5170   41.4570    0.6700 C   0  0  0  0  0  0  0  0  0  0  0  0
   34.7470   41.0020    1.9710 C   0  0  0  0  0  0  0  0  0  0  0  0
   34.2390   39.7630    2.3770 C   0  0  0  0  0  0  0  0  0  0  0  0
   31.1070   36.1780    3.0210 C   0  0  0  0  0  0  0  0  0  0  0  0
   31.4850   38.4060    3.8290 N   0  0  0  0  0  0  0  0  0  0  0  0
  1  2  1  0  0  0  0
  2  3  1  0  0  0  0
  3  4  1  0  0  0  0
  4  5  1  0  0  0  0
  5  6  2  0  0  0  0
  6  7  1  0  0  0  0
  7  8  2  0  0  0  0
  8  9  1  0  0  0  0
  9 10  2  0  0  0  0
 10  5  1  0  0  0  0
  9 11  1  0  0  0  0
 11 12  2  0  0  0  0
 11 13  1  0  0  0  0
 13 14  1  0  0  0  0
 14 15  1  0  0  0  0
 14 16  1  0  0  0  0
 16 17  2  0  0  0  0
 17 18  1  0  0  0  0
 18 19  2  0  0  0  0
 19 20  1  0  0  0  0
 20 21  2  0  0  0  0
 21 16  1  0  0  0  0
 19 22  1  0  0  0  0
  7 23  1  0  0  0  0
 23 24  1  0  0  0  0
 23 25  1  0  0  0  0
 25 26  2  0  0  0  0
 25 27  2  0  0  0  0
 25 28  1  0  0  0  0
  2 29  2  0  0  0  0
  1 30  1  0  0  0  0
 30 31  1  0  0  0  0
 31 32  2  0  0  0  0
 32 33  1  0  0  0  0
 33 34  2  0  0  0  0
 34 35  1  0  0  0  0
 35 36  2  0  0  0  0
 36 31  1  0  0  0  0
  1 37  1  0  0  0  0
  1 38  1  0  0  0  0
M  END
>  <EXTREG>  (2PH6_extract)
2PH6_extract

$$$$
2QZL_extract
  -MTS-   01061521443D 0   0.00000     0.00000     0

 46 48  0  0  0  0  0  0  0  0999 V2000
   37.1040   45.0490    6.2830 O   0  0  0  0  0  0  0  0  0  0  0  0
   38.2080   45.9070    6.5800 S   0  0  0  0  0  0  0  0  0  0  0  0
   37.8150   46.9760    7.6250 N   0  0  0  0  0  0  0  0  0  0  0  0
   36.4740   47.3740    7.8590 C   0  0  0  0  0  0  0  0  0  0  0  0
   36.0670   47.6860    9.1660 C   0  0  0  0  0  0  0  0  0  0  0  0
   34.7520   48.0760    9.4220 C   0  0  0  0  0  0  0  0  0  0  0  0
   34.2960   48.3980   10.8140 C   0  0  0  0  0  0  0  0  0  0  0  0
   33.0760   47.9960   11.1590 N   0  0  0  0  0  0  0  0  0  0  0  0
   32.3770   48.5350   12.3070 C   0  0  0  0  0  0  0  0  0  0  0  0
   32.3080   47.4560   13.3810 C   0  0  0  0  0  0  0  0  0  0  0  0
   33.6480   47.0440   13.7770 N   0  0  0  0  0  0  0  0  0  0  0  0
   33.9710   47.0510   15.2020 C   0  0  0  0  0  0  0  0  0  0  0  0
   33.9870   48.4540   15.7520 C   0  0  0  0  0  0  0  0  0  0  0  0
   33.3700   48.6940   16.9120 N   0  0  0  0  0  0  0  0  0  0  0  0
   33.5000   49.9960   17.5700 C   0  0  0  0  0  0  0  0  0  0  0  0
   32.5180   50.2360   18.7180 C   0  0  0  0  0  0  0  0  0  0  0  0
   32.7140   51.6190   19.3310 C   0  0  0  0  0  0  0  0  0  0  0  0
   32.6050   49.1650   19.7990 C   0  0  0  0  0  0  0  0  0  0  0  0
   34.5620   49.3360   15.1260 O   0  0  0  0  0  0  0  0  0  0  0  0
   35.3180   46.3750   15.4330 C   0  0  0  0  0  0  0  0  0  0  0  0
   30.9480   48.9520   11.9460 C   0  0  0  0  0  0  0  0  0  0  0  0
   30.8510   49.8480   10.7200 C   0  0  0  0  0  0  0  0  0  0  0  0
   29.7880   49.6720    9.8370 C   0  0  0  0  0  0  0  0  0  0  0  0
   29.6660   50.4740    8.6910 C   0  0  0  0  0  0  0  0  0  0  0  0
   30.6100   51.4670    8.4350 C   0  0  0  0  0  0  0  0  0  0  0  0
   31.6770   51.6490    9.3120 C   0  0  0  0  0  0  0  0  0  0  0  0
   31.7960   50.8450   10.4520 C   0  0  0  0  0  0  0  0  0  0  0  0
   35.0230   48.9900   11.5940 O   0  0  0  0  0  0  0  0  0  0  0  0
   33.8400   48.1590    8.3690 C   0  0  0  0  0  0  0  0  0  0  0  0
   34.2280   47.8490    7.0620 C   0  0  0  0  0  0  0  0  0  0  0  0
   35.5450   47.4620    6.8120 C   0  0  0  0  0  0  0  0  0  0  0  0
   33.2090   47.9260    5.9620 C   0  0  0  0  0  0  0  0  0  0  0  0
   31.9840   47.4780    6.2640 N   0  0  0  0  0  0  0  0  0  0  0  0
   30.8740   47.3900    5.3240 C   0  0  0  0  0  0  0  0  0  0  0  0
   30.5490   45.9720    4.9990 C   0  0  0  0  0  0  0  0  0  0  0  0
   30.5980   45.5480    3.6660 C   0  0  0  0  0  0  0  0  0  0  0  0
   30.2940   44.2270    3.3290 C   0  0  0  0  0  0  0  0  0  0  0  0
   29.9480   43.3230    4.3280 C   0  0  0  0  0  0  0  0  0  0  0  0
   29.8970   43.7340    5.6590 C   0  0  0  0  0  0  0  0  0  0  0  0
   30.1950   45.0570    5.9930 C   0  0  0  0  0  0  0  0  0  0  0  0
   29.6530   42.0480    4.0110 F   0  0  0  0  0  0  0  0  0  0  0  0
   29.6600   48.1380    5.8810 C   0  0  0  0  0  0  0  0  0  0  0  0
   33.5140   48.3610    4.8530 O   0  0  0  0  0  0  0  0  0  0  0  0
   38.8670   47.6210    8.4110 C   0  0  0  0  0  0  0  0  0  0  0  0
   38.6050   46.6630    5.1400 C   0  0  0  0  0  0  0  0  0  0  0  0
   39.3420   45.1670    7.0390 O   0  0  0  0  0  0  0  0  0  0  0  0
  1  2  2  0  0  0  0
  2  3  1  0  0  0  0
  3  4  1  0  0  0  0
  4  5  2  0  0  0  0
  5  6  1  0  0  0  0
  6  7  1  0  0  0  0
  7  8  1  0  0  0  0
  8  9  1  0  0  0  0
  9 10  1  0  0  0  0
 10 11  1  0  0  0  0
 11 12  1  0  0  0  0
 12 13  1  0  0  0  0
 13 14  1  0  0  0  0
 14 15  1  0  0  0  0
 15 16  1  0  0  0  0
 16 17  1  0  0  0  0
 16 18  1  0  0  0  0
 13 19  2  0  0  0  0
 12 20  1  0  0  0  0
  9 21  1  0  0  0  0
 21 22  1  0  0  0  0
 22 23  2  0  0  0  0
 23 24  1  0  0  0  0
 24 25  2  0  0  0  0
 25 26  1  0  0  0  0
 26 27  2  0  0  0  0
 27 22  1  0  0  0  0
  7 28  2  0  0  0  0
  6 29  2  0  0  0  0
 29 30  1  0  0  0  0
 30 31  2  0  0  0  0
 31  4  1  0  0  0  0
 30 32  1  0  0  0  0
 32 33  1  0  0  0  0
 33 34  1  0  0  0  0
 34 35  1  0  0  0  0
 35 36  2  0  0  0  0
 36 37  1  0  0  0  0
 37 38  2  0  0  0  0
 38 39  1  0  0  0  0
 39 40  2  0  0  0  0
 40 35  1  0  0  0  0
 38 41  1  0  0  0  0
 34 42  1  0  0  0  0
 32 43  2  0  0  0  0
  3 44  1  0  0  0  0
  2 45  1  0  0  0  0
  2 46  2  0  0  0  0
M  END
>  <EXTREG>  (2QZL_extract)
2QZL_extract

$$$$
2VJ7_extract
  -MTS-   01061521443D 0   0.00000     0.00000     0

 41 44  0  0  0  0  0  0  0  0999 V2000
   30.8970   44.1070    2.0470 C   0  0  0  0  0  0  0  0  0  0  0  0
   31.2470   42.7340    1.9090 C   0  0  0  0  0  0  0  0  0  0  0  0
   30.3080   41.7900    1.4050 C   0  0  0  0  0  0  0  0  0  0  0  0
   30.6620   40.3750    1.2470 C   0  0  0  0  0  0  0  0  0  0  0  0
   31.4880   39.8860    2.1900 N   0  0  0  0  0  0  0  0  0  0  0  0
   31.9820   38.5160    2.1590 C   0  0  0  0  0  0  0  0  0  0  0  0
   31.2850   37.5920    3.1950 C   0  0  0  0  0  0  0  0  0  0  0  0
   29.9010   37.1960    2.6950 C   0  0  0  0  0  0  0  0  0  0  0  0
   29.1980   36.2690    3.5930 N   0  0  0  0  0  0  0  0  0  0  0  0
   28.1460   35.4660    2.9130 C   0  0  0  0  0  0  0  0  0  0  0  0
   28.6140   34.6890    1.6880 C   0  0  0  0  0  0  0  0  0  0  0  0
   28.0400   34.9620    0.4180 C   0  0  0  0  0  0  0  0  0  0  0  0
   28.4610   34.2560   -0.7330 C   0  0  0  0  0  0  0  0  0  0  0  0
   29.4650   33.2660   -0.6330 C   0  0  0  0  0  0  0  0  0  0  0  0
   30.0760   32.9540    0.6340 C   0  0  0  0  0  0  0  0  0  0  0  0
   31.1920   31.8580    0.7660 C   0  0  0  0  0  0  0  0  0  0  0  0
   31.3110   31.1260   -0.3440 F   0  0  0  0  0  0  0  0  0  0  0  0
   32.3370   32.4740    0.9940 F   0  0  0  0  0  0  0  0  0  0  0  0
   30.9030   31.0470    1.7840 F   0  0  0  0  0  0  0  0  0  0  0  0
   29.6180   33.6960    1.7870 C   0  0  0  0  0  0  0  0  0  0  0  0
   31.9960   36.3920    3.3740 O   0  0  0  0  0  0  0  0  0  0  0  0
   33.5330   38.4550    2.1000 C   0  0  0  0  0  0  0  0  0  0  0  0
   34.2370   39.7890    1.9250 C   0  0  0  0  0  0  0  0  0  0  0  0
   34.3570   40.3060    0.6030 C   0  0  0  0  0  0  0  0  0  0  0  0
   35.0060   41.5300    0.3530 C   0  0  0  0  0  0  0  0  0  0  0  0
   35.5500   42.2610    1.4290 C   0  0  0  0  0  0  0  0  0  0  0  0
   35.4400   41.7630    2.7510 C   0  0  0  0  0  0  0  0  0  0  0  0
   34.7880   40.5320    3.0040 C   0  0  0  0  0  0  0  0  0  0  0  0
   30.2740   39.6780    0.3070 O   0  0  0  0  0  0  0  0  0  0  0  0
   29.0170   42.2290    1.0310 C   0  0  0  0  0  0  0  0  0  0  0  0
   28.6500   43.5960    1.1600 C   0  0  0  0  0  0  0  0  0  0  0  0
   29.6090   44.5200    1.6690 C   0  0  0  0  0  0  0  0  0  0  0  0
   27.3860   44.0090    0.7840 N   0  0  0  0  0  0  0  0  0  0  0  0
   26.8060   43.6860   -0.5210 C   0  0  0  0  0  0  0  0  0  0  0  0
   25.6150   44.6250   -0.6550 C   0  0  0  0  0  0  0  0  0  0  0  0
   25.2370   44.9980    0.7770 C   0  0  0  0  0  0  0  0  0  0  0  0
   26.5290   44.7500    1.5520 C   0  0  0  0  0  0  0  0  0  0  0  0
   26.7310   45.1680    2.6850 O   0  0  0  0  0  0  0  0  0  0  0  0
   31.7620   45.0650    2.5280 N   0  0  0  0  0  0  0  0  0  0  0  0
   33.1720   44.8410    2.8610 C   0  0  0  0  0  0  0  0  0  0  0  0
   33.3160   44.5910    4.3640 C   0  0  0  0  0  0  0  0  0  0  0  0
  1  2  2  0  0  0  0
  2  3  1  0  0  0  0
  3  4  1  0  0  0  0
  4  5  1  0  0  0  0
  5  6  1  0  0  0  0
  6  7  1  0  0  0  0
  7  8  1  0  0  0  0
  8  9  1  0  0  0  0
  9 10  1  0  0  0  0
 10 11  1  0  0  0  0
 11 12  2  0  0  0  0
 12 13  1  0  0  0  0
 13 14  2  0  0  0  0
 14 15  1  0  0  0  0
 15 16  1  0  0  0  0
 16 17  1  0  0  0  0
 16 18  1  0  0  0  0
 16 19  1  0  0  0  0
 15 20  2  0  0  0  0
 20 11  1  0  0  0  0
  7 21  1  0  0  0  0
  6 22  1  0  0  0  0
 22 23  1  0  0  0  0
 23 24  2  0  0  0  0
 24 25  1  0  0  0  0
 25 26  2  0  0  0  0
 26 27  1  0  0  0  0
 27 28  2  0  0  0  0
 28 23  1  0  0  0  0
  4 29  2  0  0  0  0
  3 30  2  0  0  0  0
 30 31  1  0  0  0  0
 31 32  2  0  0  0  0
 32  1  1  0  0  0  0
 31 33  1  0  0  0  0
 33 34  1  0  0  0  0
 34 35  1  0  0  0  0
 35 36  1  0  0  0  0
 36 37  1  0  0  0  0
 37 33  1  0  0  0  0
 37 38  2  0  0  0  0
  1 39  1  0  0  0  0
 39 40  1  0  0  0  0
 40 41  1  0  0  0  0
M  END
>  <EXTREG>  (2VJ7_extract)
2VJ7_extract

$$$$
2VNM_extract
  -MTS-   01061521443D 0   0.00000     0.00000     0

 43 46  0  0  0  0  0  0  0  0999 V2000
   33.1900   44.6050    3.9900 C   0  0  0  0  0  0  0  0  0  0  0  0
   33.0120   44.8060    2.5140 C   0  0  0  0  0  0  0  0  0  0  0  0
   31.6660   45.1280    2.1450 N   0  0  0  0  0  0  0  0  0  0  0  0
   30.7260   44.0930    1.7510 C   0  0  0  0  0  0  0  0  0  0  0  0
   29.3690   44.4970    1.3660 C   0  0  0  0  0  0  0  0  0  0  0  0
   28.4500   43.5010    0.9870 C   0  0  0  0  0  0  0  0  0  0  0  0
   28.8380   42.1060    0.9180 C   0  0  0  0  0  0  0  0  0  0  0  0
   30.1540   41.7280    1.2930 C   0  0  0  0  0  0  0  0  0  0  0  0
   30.5220   40.2670    1.2680 C   0  0  0  0  0  0  0  0  0  0  0  0
   31.3580   39.8270    2.3650 N   0  0  0  0  0  0  0  0  0  0  0  0
   32.0090   38.5120    2.3210 C   0  0  0  0  0  0  0  0  0  0  0  0
   31.2580   37.5620    3.3020 C   0  0  0  0  0  0  0  0  0  0  0  0
   29.8960   37.1800    2.6670 C   0  0  0  0  0  0  0  0  0  0  0  0
   29.2610   36.1530    3.5410 N   0  0  0  0  0  0  0  0  0  0  0  0
   28.1520   35.4780    2.8330 C   0  0  0  0  0  0  0  0  0  0  0  0
   28.6760   34.6470    1.6340 C   0  0  0  0  0  0  0  0  0  0  0  0
   28.1110   34.8820    0.3210 C   0  0  0  0  0  0  0  0  0  0  0  0
   28.5670   34.1260   -0.8250 C   0  0  0  0  0  0  0  0  0  0  0  0
   29.5960   33.1340   -0.6720 C   0  0  0  0  0  0  0  0  0  0  0  0
   30.1640   32.9140    0.6420 C   0  0  0  0  0  0  0  0  0  0  0  0
   31.2410   31.8680    0.8080 C   0  0  0  0  0  0  0  0  0  0  0  0
   30.8060   30.9710    1.7080 F   0  0  0  0  0  0  0  0  0  0  0  0
   32.3810   32.4390    1.2510 F   0  0  0  0  0  0  0  0  0  0  0  0
   31.4700   31.2100   -0.3630 F   0  0  0  0  0  0  0  0  0  0  0  0
   29.7090   33.6560    1.7960 C   0  0  0  0  0  0  0  0  0  0  0  0
   31.9950   36.3160    3.3950 O   0  0  0  0  0  0  0  0  0  0  0  0
   33.4660   38.7200    2.7890 C   0  0  0  0  0  0  0  0  0  0  0  0
   34.1340   39.9370    2.0990 C   0  0  0  0  0  0  0  0  0  0  0  0
   34.8520   40.8840    2.9470 C   0  0  0  0  0  0  0  0  0  0  0  0
   35.4710   42.0260    2.2980 C   0  0  0  0  0  0  0  0  0  0  0  0
   35.3900   42.1970    0.8710 C   0  0  0  0  0  0  0  0  0  0  0  0
   34.6710   41.2600    0.0240 C   0  0  0  0  0  0  0  0  0  0  0  0
   34.0570   40.1180    0.6520 C   0  0  0  0  0  0  0  0  0  0  0  0
   30.3010   39.5720    0.3160 O   0  0  0  0  0  0  0  0  0  0  0  0
   31.1110   42.6930    1.7250 C   0  0  0  0  0  0  0  0  0  0  0  0
   27.0970   43.7610    0.5510 N   0  0  0  0  0  0  0  0  0  0  0  0
   26.8230   43.5970   -0.9020 C   0  0  0  0  0  0  0  0  0  0  0  0
   27.1100   44.9460   -1.6540 C   0  0  0  0  0  0  0  0  0  0  0  0
   26.2320   46.1670   -1.1660 C   0  0  0  0  0  0  0  0  0  0  0  0
   26.4930   46.4830    0.3480 C   0  0  0  0  0  0  0  0  0  0  0  0
   26.2840   44.8810    1.2700 S   0  0  0  0  0  0  0  0  0  0  0  0
   26.7350   45.0670    2.6380 O   0  0  0  0  0  0  0  0  0  0  0  0
   24.8800   44.5280    1.2070 O   0  0  0  0  0  0  0  0  0  0  0  0
  1  2  1  0  0  0  0
  2  3  1  0  0  0  0
  3  4  1  0  0  0  0
  4  5  2  0  0  0  0
  5  6  1  0  0  0  0
  6  7  2  0  0  0  0
  7  8  1  0  0  0  0
  8  9  1  0  0  0  0
  9 10  1  0  0  0  0
 10 11  1  0  0  0  0
 11 12  1  0  0  0  0
 12 13  1  0  0  0  0
 13 14  1  0  0  0  0
 14 15  1  0  0  0  0
 15 16  1  0  0  0  0
 16 17  2  0  0  0  0
 17 18  1  0  0  0  0
 18 19  2  0  0  0  0
 19 20  1  0  0  0  0
 20 21  1  0  0  0  0
 21 22  1  0  0  0  0
 21 23  1  0  0  0  0
 21 24  1  0  0  0  0
 20 25  2  0  0  0  0
 25 16  1  0  0  0  0
 12 26  1  0  0  0  0
 11 27  1  0  0  0  0
 27 28  1  0  0  0  0
 28 29  2  0  0  0  0
 29 30  1  0  0  0  0
 30 31  2  0  0  0  0
 31 32  1  0  0  0  0
 32 33  2  0  0  0  0
 33 28  1  0  0  0  0
  9 34  2  0  0  0  0
  8 35  2  0  0  0  0
 35  4  1  0  0  0  0
  6 36  1  0  0  0  0
 36 37  1  0  0  0  0
 37 38  1  0  0  0  0
 38 39  1  0  0  0  0
 39 40  1  0  0  0  0
 40 41  1  0  0  0  0
 41 36  1  0  0  0  0
 41 42  2  0  0  0  0
 41 43  2  0  0  0  0
M  END
>  <EXTREG>  (2VNM_extract)
2VNM_extract

$$$$
2VNN_extract
  -MTS-   01061521443D 0   0.00000     0.00000     0

 44 48  0  0  0  0  0  0  0  0999 V2000
   33.1540   44.7730    3.7520 C   0  0  0  0  0  0  0  0  0  0  0  0
   33.0230   45.3100    2.3160 C   0  0  0  0  0  0  0  0  0  0  0  0
   31.5500   45.2530    1.8500 C   0  0  0  0  0  0  0  0  0  0  0  0
   30.6980   46.3970    1.5760 C   0  0  0  0  0  0  0  0  0  0  0  0
   29.4570   45.8540    1.2220 N   0  0  0  0  0  0  0  0  0  0  0  0
   28.4250   46.8810    0.8210 C   0  0  0  0  0  0  0  0  0  0  0  0
   26.9080   46.7030    0.9980 C   0  0  0  0  0  0  0  0  0  0  0  0
   26.4490   44.9420    1.3160 S   0  0  0  0  0  0  0  0  0  0  0  0
   27.1720   43.8580    0.4650 N   0  0  0  0  0  0  0  0  0  0  0  0
   28.5060   43.3590    0.8290 C   0  0  0  0  0  0  0  0  0  0  0  0
   28.8450   41.9770    0.9420 C   0  0  0  0  0  0  0  0  0  0  0  0
   30.1470   41.6330    1.3530 C   0  0  0  0  0  0  0  0  0  0  0  0
   30.4020   40.1570    1.3960 C   0  0  0  0  0  0  0  0  0  0  0  0
   31.2950   39.7360    2.4260 N   0  0  0  0  0  0  0  0  0  0  0  0
   31.9820   38.4550    2.3790 C   0  0  0  0  0  0  0  0  0  0  0  0
   31.2190   37.5010    3.3200 C   0  0  0  0  0  0  0  0  0  0  0  0
   29.8310   37.1260    2.7210 C   0  0  0  0  0  0  0  0  0  0  0  0
   29.1970   36.1230    3.6320 N   0  0  0  0  0  0  0  0  0  0  0  0
   28.1260   35.3300    2.9730 C   0  0  0  0  0  0  0  0  0  0  0  0
   28.6370   34.5780    1.7180 C   0  0  0  0  0  0  0  0  0  0  0  0
   28.0850   34.8780    0.4020 C   0  0  0  0  0  0  0  0  0  0  0  0
   28.5720   34.1640   -0.7650 C   0  0  0  0  0  0  0  0  0  0  0  0
   29.5960   33.1380   -0.6250 C   0  0  0  0  0  0  0  0  0  0  0  0
   30.1460   32.8580    0.6830 C   0  0  0  0  0  0  0  0  0  0  0  0
   31.2320   31.7980    0.8690 C   0  0  0  0  0  0  0  0  0  0  0  0
   31.4200   31.1040   -0.2710 F   0  0  0  0  0  0  0  0  0  0  0  0
   32.3770   32.4130    1.2200 F   0  0  0  0  0  0  0  0  0  0  0  0
   30.9150   30.9380    1.8590 F   0  0  0  0  0  0  0  0  0  0  0  0
   29.6690   33.5640    1.8560 C   0  0  0  0  0  0  0  0  0  0  0  0
   31.9720   36.2760    3.4200 O   0  0  0  0  0  0  0  0  0  0  0  0
   33.4160   38.7480    2.9130 C   0  0  0  0  0  0  0  0  0  0  0  0
   34.0570   39.9730    2.2060 C   0  0  0  0  0  0  0  0  0  0  0  0
   34.7480   40.9530    3.0450 C   0  0  0  0  0  0  0  0  0  0  0  0
   35.3600   42.1110    2.4340 C   0  0  0  0  0  0  0  0  0  0  0  0
   35.2900   42.2680    0.9990 C   0  0  0  0  0  0  0  0  0  0  0  0
   34.6050   41.2860    0.1470 C   0  0  0  0  0  0  0  0  0  0  0  0
   33.9910   40.1360    0.7570 C   0  0  0  0  0  0  0  0  0  0  0  0
   30.1500   39.4920    0.4220 O   0  0  0  0  0  0  0  0  0  0  0  0
   31.1800   42.6210    1.7080 C   0  0  0  0  0  0  0  0  0  0  0  0
   30.8030   44.0410    1.6090 C   0  0  0  0  0  0  0  0  0  0  0  0
   29.4940   44.3950    1.1830 C   0  0  0  0  0  0  0  0  0  0  0  0
   26.7910   43.6050   -0.9380 C   0  0  0  0  0  0  0  0  0  0  0  0
   26.7630   44.7740    2.7160 O   0  0  0  0  0  0  0  0  0  0  0  0
   24.9910   44.7740    1.0790 O   0  0  0  0  0  0  0  0  0  0  0  0
  1  2  1  0  0  0  0
  2  3  1  0  0  0  0
  3  4  2  0  0  0  0
  4  5  1  0  0  0  0
  5  6  1  0  0  0  0
  6  7  1  0  0  0  0
  7  8  1  0  0  0  0
  8  9  1  0  0  0  0
  9 10  1  0  0  0  0
 10 11  2  0  0  0  0
 11 12  1  0  0  0  0
 12 13  1  0  0  0  0
 13 14  1  0  0  0  0
 14 15  1  0  0  0  0
 15 16  1  0  0  0  0
 16 17  1  0  0  0  0
 17 18  1  0  0  0  0
 18 19  1  0  0  0  0
 19 20  1  0  0  0  0
 20 21  2  0  0  0  0
 21 22  1  0  0  0  0
 22 23  2  0  0  0  0
 23 24  1  0  0  0  0
 24 25  1  0  0  0  0
 25 26  1  0  0  0  0
 25 27  1  0  0  0  0
 25 28  1  0  0  0  0
 24 29  2  0  0  0  0
 29 20  1  0  0  0  0
 16 30  1  0  0  0  0
 15 31  1  0  0  0  0
 31 32  1  0  0  0  0
 32 33  2  0  0  0  0
 33 34  1  0  0  0  0
 34 35  2  0  0  0  0
 35 36  1  0  0  0  0
 36 37  2  0  0  0  0
 37 32  1  0  0  0  0
 13 38  2  0  0  0  0
 12 39  2  0  0  0  0
 39 40  1  0  0  0  0
 40  3  1  0  0  0  0
 40 41  2  0  0  0  0
 41 10  1  0  0  0  0
 41  5  1  0  0  0  0
  9 42  1  0  0  0  0
  8 43  2  0  0  0  0
  8 44  2  0  0  0  0
M  END
>  <EXTREG>  (2VNN_extract)
2VNN_extract

$$$$
2WF0_extract
  -MTS-   01061521443D 0   0.00000     0.00000     0

 44 48  0  0  0  0  0  0  0  0999 V2000
   31.0960   44.0990    1.7870 C   0  0  0  0  0  0  0  0  0  0  0  0
   32.0980   45.0820    2.1690 C   0  0  0  0  0  0  0  0  0  0  0  0
   31.7530   46.4560    2.1290 C   0  0  0  0  0  0  0  0  0  0  0  0
   30.4570   46.8400    1.7250 C   0  0  0  0  0  0  0  0  0  0  0  0
   29.5160   45.9320    1.3720 N   0  0  0  0  0  0  0  0  0  0  0  0
   29.7760   44.5620    1.3810 C   0  0  0  0  0  0  0  0  0  0  0  0
   28.7720   43.6110    1.0020 C   0  0  0  0  0  0  0  0  0  0  0  0
   29.0570   42.2220    1.0110 C   0  0  0  0  0  0  0  0  0  0  0  0
   30.3430   41.7530    1.4000 C   0  0  0  0  0  0  0  0  0  0  0  0
   31.3590   42.6840    1.7870 C   0  0  0  0  0  0  0  0  0  0  0  0
   30.5950   40.3100    1.3810 C   0  0  0  0  0  0  0  0  0  0  0  0
   30.2750   39.5680    0.4440 O   0  0  0  0  0  0  0  0  0  0  0  0
   31.2530   39.8230    2.4730 N   0  0  0  0  0  0  0  0  0  0  0  0
   31.9920   38.5470    2.4430 C   0  0  0  0  0  0  0  0  0  0  0  0
   31.2490   37.4800    3.2810 C   0  0  0  0  0  0  0  0  0  0  0  0
   29.8350   37.2040    2.7690 C   0  0  0  0  0  0  0  0  0  0  0  0
   29.1560   36.1770    3.5720 N   0  0  0  0  0  0  0  0  0  0  0  0
   28.1070   35.3880    2.8850 C   0  0  0  0  0  0  0  0  0  0  0  0
   28.6010   34.6380    1.6630 C   0  0  0  0  0  0  0  0  0  0  0  0
   29.5990   33.6400    1.7820 C   0  0  0  0  0  0  0  0  0  0  0  0
   30.0760   32.9290    0.6400 C   0  0  0  0  0  0  0  0  0  0  0  0
   29.5190   33.2400   -0.6380 C   0  0  0  0  0  0  0  0  0  0  0  0
   28.5220   34.2360   -0.7640 C   0  0  0  0  0  0  0  0  0  0  0  0
   28.0650   34.9300    0.3790 C   0  0  0  0  0  0  0  0  0  0  0  0
   31.1520   31.8640    0.8250 C   0  0  0  0  0  0  0  0  0  0  0  0
   31.4640   31.2960   -0.3270 F   0  0  0  0  0  0  0  0  0  0  0  0
   32.2240   32.4500    1.3180 F   0  0  0  0  0  0  0  0  0  0  0  0
   30.7000   30.9640    1.6730 F   0  0  0  0  0  0  0  0  0  0  0  0
   31.9520   36.2660    3.2690 O   0  0  0  0  0  0  0  0  0  0  0  0
   33.4280   38.8030    2.9580 C   0  0  0  0  0  0  0  0  0  0  0  0
   34.1760   39.8870    2.1900 C   0  0  0  0  0  0  0  0  0  0  0  0
   34.0600   40.0420    0.7730 C   0  0  0  0  0  0  0  0  0  0  0  0
   34.7560   41.0690    0.0970 C   0  0  0  0  0  0  0  0  0  0  0  0
   35.5820   41.9660    0.8250 C   0  0  0  0  0  0  0  0  0  0  0  0
   35.7080   41.8190    2.2270 C   0  0  0  0  0  0  0  0  0  0  0  0
   35.0050   40.7900    2.9020 C   0  0  0  0  0  0  0  0  0  0  0  0
   27.5350   44.0620    0.6200 N   0  0  0  0  0  0  0  0  0  0  0  0
   27.0840   43.9910   -0.7640 C   0  0  0  0  0  0  0  0  0  0  0  0
   25.6780   44.5800   -0.7530 C   0  0  0  0  0  0  0  0  0  0  0  0
   25.3810   44.9900    0.6940 C   0  0  0  0  0  0  0  0  0  0  0  0
   26.6250   44.6080    1.4790 C   0  0  0  0  0  0  0  0  0  0  0  0
   26.7350   44.7950    2.6920 O   0  0  0  0  0  0  0  0  0  0  0  0
   33.5020   44.7180    2.6090 C   0  0  0  0  0  0  0  0  0  0  0  0
   33.6450   44.6150    4.1300 C   0  0  0  0  0  0  0  0  0  0  0  0
  1  2  2  0  0  0  0
  2  3  1  0  0  0  0
  3  4  2  0  0  0  0
  4  5  1  0  0  0  0
  5  6  2  0  0  0  0
  6  1  1  0  0  0  0
  6  7  1  0  0  0  0
  7  8  2  0  0  0  0
  8  9  1  0  0  0  0
  9 10  2  0  0  0  0
 10  1  1  0  0  0  0
  9 11  1  0  0  0  0
 11 12  2  0  0  0  0
 11 13  1  0  0  0  0
 13 14  1  0  0  0  0
 14 15  1  0  0  0  0
 15 16  1  0  0  0  0
 16 17  1  0  0  0  0
 17 18  1  0  0  0  0
 18 19  1  0  0  0  0
 19 20  2  0  0  0  0
 20 21  1  0  0  0  0
 21 22  2  0  0  0  0
 22 23  1  0  0  0  0
 23 24  2  0  0  0  0
 24 19  1  0  0  0  0
 21 25  1  0  0  0  0
 25 26  1  0  0  0  0
 25 27  1  0  0  0  0
 25 28  1  0  0  0  0
 15 29  1  0  0  0  0
 14 30  1  0  0  0  0
 30 31  1  0  0  0  0
 31 32  2  0  0  0  0
 32 33  1  0  0  0  0
 33 34  2  0  0  0  0
 34 35  1  0  0  0  0
 35 36  2  0  0  0  0
 36 31  1  0  0  0  0
  7 37  1  0  0  0  0
 37 38  1  0  0  0  0
 38 39  1  0  0  0  0
 39 40  1  0  0  0  0
 40 41  1  0  0  0  0
 41 37  1  0  0  0  0
 41 42  2  0  0  0  0
  2 43  1  0  0  0  0
 43 44  1  0  0  0  0
M  END
>  <EXTREG>  (2WF0_extract)
2WF0_extract

$$$$
2WF1_extract
  -MTS-   01061521443D 0   0.00000     0.00000     0

 42 46  0  0  0  0  0  0  0  0999 V2000
   33.0810   44.9990    4.0190 C   0  0  0  0  0  0  0  0  0  0  0  0
   33.0620   45.2320    2.5030 C   0  0  0  0  0  0  0  0  0  0  0  0
   31.6340   45.1950    1.9670 C   0  0  0  0  0  0  0  0  0  0  0  0
   30.8310   46.3050    1.6970 C   0  0  0  0  0  0  0  0  0  0  0  0
   29.6140   45.9180    1.2220 N   0  0  0  0  0  0  0  0  0  0  0  0
   28.4920   46.8170    0.8040 C   0  0  0  0  0  0  0  0  0  0  0  0
   27.0520   46.6270    1.3320 C   0  0  0  0  0  0  0  0  0  0  0  0
   26.4870   44.9420    1.4360 S   0  0  0  0  0  0  0  0  0  0  0  0
   27.3430   44.0620    0.3050 N   0  0  0  0  0  0  0  0  0  0  0  0
   28.5780   43.5990    0.7590 C   0  0  0  0  0  0  0  0  0  0  0  0
   28.8670   42.1780    0.8030 C   0  0  0  0  0  0  0  0  0  0  0  0
   30.1440   41.7070    1.2550 C   0  0  0  0  0  0  0  0  0  0  0  0
   30.5390   40.2790    1.2840 C   0  0  0  0  0  0  0  0  0  0  0  0
   31.3630   39.8830    2.2950 N   0  0  0  0  0  0  0  0  0  0  0  0
   31.9030   38.5090    2.3850 C   0  0  0  0  0  0  0  0  0  0  0  0
   31.0940   37.6250    3.3600 C   0  0  0  0  0  0  0  0  0  0  0  0
   29.6570   37.3020    2.9300 C   0  0  0  0  0  0  0  0  0  0  0  0
   29.1620   36.1050    3.6320 N   0  0  0  0  0  0  0  0  0  0  0  0
   28.0380   35.4190    2.9680 C   0  0  0  0  0  0  0  0  0  0  0  0
   28.4700   34.6880    1.7160 C   0  0  0  0  0  0  0  0  0  0  0  0
   27.7990   34.9050    0.4850 C   0  0  0  0  0  0  0  0  0  0  0  0
   28.2100   34.2210   -0.6810 C   0  0  0  0  0  0  0  0  0  0  0  0
   29.2930   33.3150   -0.6280 C   0  0  0  0  0  0  0  0  0  0  0  0
   29.9800   33.0770    0.5880 C   0  0  0  0  0  0  0  0  0  0  0  0
   29.5550   33.7770    1.7610 C   0  0  0  0  0  0  0  0  0  0  0  0
   31.0410   32.1590    0.5120 O   0  0  0  0  0  0  0  0  0  0  0  0
   31.4150   31.4500    1.6840 C   0  0  0  0  0  0  0  0  0  0  0  0
   31.7890   36.3980    3.5030 O   0  0  0  0  0  0  0  0  0  0  0  0
   33.4180   38.6800    2.7350 C   0  0  0  0  0  0  0  0  0  0  0  0
   34.0900   39.9000    2.1230 C   0  0  0  0  0  0  0  0  0  0  0  0
   34.1200   40.0870    0.7080 C   0  0  0  0  0  0  0  0  0  0  0  0
   34.7360   41.2270    0.1430 C   0  0  0  0  0  0  0  0  0  0  0  0
   35.3380   42.1990    0.9820 C   0  0  0  0  0  0  0  0  0  0  0  0
   35.3190   42.0270    2.3860 C   0  0  0  0  0  0  0  0  0  0  0  0
   34.6980   40.8850    2.9550 C   0  0  0  0  0  0  0  0  0  0  0  0
   30.1950   39.4870    0.4050 O   0  0  0  0  0  0  0  0  0  0  0  0
   31.1200   42.6640    1.6650 C   0  0  0  0  0  0  0  0  0  0  0  0
   30.8490   44.0300    1.6270 C   0  0  0  0  0  0  0  0  0  0  0  0
   29.5750   44.5090    1.1620 C   0  0  0  0  0  0  0  0  0  0  0  0
   26.5300   43.0570   -0.4290 C   0  0  0  0  0  0  0  0  0  0  0  0
   25.1010   44.8910    1.0460 O   0  0  0  0  0  0  0  0  0  0  0  0
   26.8210   44.4650    2.7420 O   0  0  0  0  0  0  0  0  0  0  0  0
  1  2  1  0  0  0  0
  2  3  1  0  0  0  0
  3  4  2  0  0  0  0
  4  5  1  0  0  0  0
  5  6  1  0  0  0  0
  6  7  1  0  0  0  0
  7  8  1  0  0  0  0
  8  9  1  0  0  0  0
  9 10  1  0  0  0  0
 10 11  2  0  0  0  0
 11 12  1  0  0  0  0
 12 13  1  0  0  0  0
 13 14  1  0  0  0  0
 14 15  1  0  0  0  0
 15 16  1  0  0  0  0
 16 17  1  0  0  0  0
 17 18  1  0  0  0  0
 18 19  1  0  0  0  0
 19 20  1  0  0  0  0
 20 21  2  0  0  0  0
 21 22  1  0  0  0  0
 22 23  2  0  0  0  0
 23 24  1  0  0  0  0
 24 25  2  0  0  0  0
 25 20  1  0  0  0  0
 24 26  1  0  0  0  0
 26 27  1  0  0  0  0
 16 28  1  0  0  0  0
 15 29  1  0  0  0  0
 29 30  1  0  0  0  0
 30 31  2  0  0  0  0
 31 32  1  0  0  0  0
 32 33  2  0  0  0  0
 33 34  1  0  0  0  0
 34 35  2  0  0  0  0
 35 30  1  0  0  0  0
 13 36  2  0  0  0  0
 12 37  2  0  0  0  0
 37 38  1  0  0  0  0
 38  3  1  0  0  0  0
 38 39  2  0  0  0  0
 39 10  1  0  0  0  0
 39  5  1  0  0  0  0
  9 40  1  0  0  0  0
  8 41  2  0  0  0  0
  8 42  2  0  0  0  0
M  END
>  <EXTREG>  (2WF1_extract)
2WF1_extract

$$$$
3TPP_extract
  -MTS-   01061521443D 0   0.00000     0.00000     0

 41 44  0  0  0  0  0  0  0  0999 V2000
   26.4470   36.1020    2.6100 C   0  0  0  0  0  0  0  0  0  0  0  0
   27.7860   35.4790    2.4170 C   0  0  0  0  0  0  0  0  0  0  0  0
   28.8460   36.0410    3.2210 N   0  0  0  0  0  0  0  0  0  0  0  0
   29.6000   37.0180    2.3790 C   0  0  0  0  0  0  0  0  0  0  0  0
   30.9340   37.3220    3.0340 C   0  0  0  0  0  0  0  0  0  0  0  0
   31.6240   38.2610    2.0550 C   0  0  0  0  0  0  0  0  0  0  0  0
   31.1170   39.6220    1.9260 N   0  0  0  0  0  0  0  0  0  0  0  0
   30.3000   40.0100    0.9080 C   0  0  0  0  0  0  0  0  0  0  0  0
   29.9060   41.4440    0.9720 C   0  0  0  0  0  0  0  0  0  0  0  0
   30.8620   42.3480    1.4680 C   0  0  0  0  0  0  0  0  0  0  0  0
   30.4910   43.6940    1.5780 C   0  0  0  0  0  0  0  0  0  0  0  0
   31.4600   44.7270    2.0690 C   0  0  0  0  0  0  0  0  0  0  0  0
   32.2280   44.2150    3.1140 N   0  0  0  0  0  0  0  0  0  0  0  0
   33.2430   45.0890    3.7260 C   0  0  0  0  0  0  0  0  0  0  0  0
   32.7910   45.4740    5.1310 C   0  0  0  0  0  0  0  0  0  0  0  0
   32.6810   46.8000    5.4830 C   0  0  0  0  0  0  0  0  0  0  0  0
   32.2350   47.1890    6.7440 C   0  0  0  0  0  0  0  0  0  0  0  0
   31.8610   46.2490    7.7090 C   0  0  0  0  0  0  0  0  0  0  0  0
   31.9820   44.9120    7.3410 C   0  0  0  0  0  0  0  0  0  0  0  0
   32.3670   44.4880    6.0590 C   0  0  0  0  0  0  0  0  0  0  0  0
   34.5790   44.3080    3.8700 C   0  0  0  0  0  0  0  0  0  0  0  0
   31.6110   45.8590    1.5650 O   0  0  0  0  0  0  0  0  0  0  0  0
   29.2200   44.1400    1.1060 C   0  0  0  0  0  0  0  0  0  0  0  0
   28.2760   43.2060    0.7110 C   0  0  0  0  0  0  0  0  0  0  0  0
   28.5880   41.8830    0.5800 C   0  0  0  0  0  0  0  0  0  0  0  0
   26.9420   43.5430    0.2910 N   0  0  0  0  0  0  0  0  0  0  0  0
   26.1220   44.7450    0.9800 S   0  0  0  0  0  0  0  0  0  0  0  0
   26.6930   45.0020    2.3020 O   0  0  0  0  0  0  0  0  0  0  0  0
   24.7290   44.4010    0.9010 O   0  0  0  0  0  0  0  0  0  0  0  0
   26.4400   46.1870    0.0160 C   0  0  0  0  0  0  0  0  0  0  0  0
   26.2670   42.7630   -0.8040 C   0  0  0  0  0  0  0  0  0  0  0  0
   30.0230   39.2410    0.0080 O   0  0  0  0  0  0  0  0  0  0  0  0
   33.1530   38.4470    2.4850 C   0  0  0  0  0  0  0  0  0  0  0  0
   33.9100   39.5460    1.6910 C   0  0  0  0  0  0  0  0  0  0  0  0
   34.7110   40.4110    2.3730 C   0  0  0  0  0  0  0  0  0  0  0  0
   35.4470   41.4350    1.7000 C   0  0  0  0  0  0  0  0  0  0  0  0
   35.2600   41.5850    0.3080 C   0  0  0  0  0  0  0  0  0  0  0  0
   34.3910   40.6760   -0.3390 C   0  0  0  0  0  0  0  0  0  0  0  0
   33.6950   39.6980    0.3360 C   0  0  0  0  0  0  0  0  0  0  0  0
   31.6160   36.0550    3.1400 O   0  0  0  0  0  0  0  0  0  0  0  0
   26.8350   34.6590    3.2170 C   0  0  0  0  0  0  0  0  0  0  0  0
  1  2  1  0  0  0  0
  2  3  1  0  0  0  0
  3  4  1  0  0  0  0
  4  5  1  0  0  0  0
  5  6  1  0  0  0  0
  6  7  1  0  0  0  0
  7  8  1  0  0  0  0
  8  9  1  0  0  0  0
  9 10  2  0  0  0  0
 10 11  1  0  0  0  0
 11 12  1  0  0  0  0
 12 13  1  0  0  0  0
 13 14  1  0  0  0  0
 14 15  1  0  0  0  0
 15 16  2  0  0  0  0
 16 17  1  0  0  0  0
 17 18  2  0  0  0  0
 18 19  1  0  0  0  0
 19 20  2  0  0  0  0
 20 15  1  0  0  0  0
 14 21  1  0  0  0  0
 12 22  2  0  0  0  0
 11 23  2  0  0  0  0
 23 24  1  0  0  0  0
 24 25  2  0  0  0  0
 25  9  1  0  0  0  0
 24 26  1  0  0  0  0
 26 27  1  0  0  0  0
 27 28  2  0  0  0  0
 27 29  2  0  0  0  0
 27 30  1  0  0  0  0
 26 31  1  0  0  0  0
  8 32  2  0  0  0  0
  6 33  1  0  0  0  0
 33 34  1  0  0  0  0
 34 35  2  0  0  0  0
 35 36  1  0  0  0  0
 36 37  2  0  0  0  0
 37 38  1  0  0  0  0
 38 39  2  0  0  0  0
 39 34  1  0  0  0  0
  5 40  1  0  0  0  0
  2 41  1  0  0  0  0
 41  1  1  0  0  0  0
M  END
>  <EXTREG>  (3TPP_extract)
3TPP_extract

$$$$
