# Supplementary material for: Template CoMFA Generates Single 3D-QSAR Models that, for Twelve of Twelve Biological Targets, Predict All ChEMBL-Tabulated Affinities
Source: PLoS One. 2015 Jun 12;10(6):e0129307. doi: 10.1371/journal.pone.0129307 (PMC4466312; doi:10.1371/journal.pone.0129307)
Supplement: S1 Text — The zip file contains, in. sdf format, the aligned structures, from the A, B, C, D, and F protocols, of all templates and training sets for the BACE target. The content of each file is evident from its name. (ZIP) [file pone.0129307.s002.zip › bace_A_trng.sdf]

ROW1
  -MTS-   01061521383D 0   0.00000     0.00000     0

 94 96  0  0  1  0  0  0  0  0999 V2000
   32.7140   51.6190   19.3310 C   0  0  0  0  0  0  0  0  0  0  0  0
   32.5180   50.2360   18.7180 C   0  0  0  0  0  0  0  0  0  0  0  0
   32.6050   49.1650   19.7990 C   0  0  0  0  0  0  0  0  0  0  0  0
   33.5000   49.9960   17.5700 C   0  0  0  0  0  0  0  0  0  0  0  0
   33.3700   48.6940   16.9120 N   0  0  0  0  0  0  0  0  0  0  0  0
   33.9870   48.4540   15.7520 C   0  0  0  0  0  0  0  0  0  0  0  0
   34.5620   49.3360   15.1260 O   0  0  0  0  0  0  0  0  0  0  0  0
   33.9710   47.0510   15.2020 C   0  0  2  0  0  0  0  0  0  0  0  0
   35.3180   46.3750   15.4330 C   0  0  0  0  0  0  0  0  0  0  0  0
   35.2930   44.9290   15.9270 C   0  0  0  0  0  0  0  0  0  0  0  0
   36.6330   44.4570   16.0880 O   0  0  0  0  0  0  0  0  0  0  0  0
   33.6480   47.0440   13.7770 N   0  0  0  0  0  0  0  0  0  0  0  0
   32.3080   47.4560   13.3810 C   0  0  0  0  0  0  0  0  0  0  0  0
   32.3770   48.5350   12.3070 C   0  0  2  0  0  0  0  0  0  0  0  0
   30.9480   48.9520   11.9460 C   0  0  0  0  0  0  0  0  0  0  0  0
   30.8510   49.8480   10.7200 C   0  0  0  0  0  0  0  0  0  0  0  0
   29.7880   49.6720    9.8370 C   0  0  0  0  0  0  0  0  0  0  0  0
   29.6660   50.4740    8.6910 C   0  0  0  0  0  0  0  0  0  0  0  0
   30.6100   51.4670    8.4350 C   0  0  0  0  0  0  0  0  0  0  0  0
   31.6770   51.6490    9.3120 C   0  0  0  0  0  0  0  0  0  0  0  0
   31.7960   50.8450   10.4520 C   0  0  0  0  0  0  0  0  0  0  0  0
   33.0760   47.9960   11.1590 N   0  0  0  0  0  0  0  0  0  0  0  0
   34.2960   48.3980   10.8140 C   0  0  0  0  0  0  0  0  0  0  0  0
   35.0230   48.9900   11.5940 O   0  0  0  0  0  0  0  0  0  0  0  0
   34.7520   48.0760    9.4220 C   0  0  0  0  0  0  0  0  0  0  0  0
   36.0670   47.6860    9.1660 C   0  0  0  0  0  0  0  0  0  0  0  0
   36.4740   47.3740    7.8590 C   0  0  0  0  0  0  0  0  0  0  0  0
   35.5450   47.4620    6.8120 C   0  0  0  0  0  0  0  0  0  0  0  0
   34.2280   47.8490    7.0620 C   0  0  0  0  0  0  0  0  0  0  0  0
   33.8400   48.1590    8.3690 C   0  0  0  0  0  0  0  0  0  0  0  0
   33.2090   47.9260    5.9620 C   0  0  0  0  0  0  0  0  0  0  0  0
   33.5140   48.3610    4.8530 O   0  0  0  0  0  0  0  0  0  0  0  0
   31.9840   47.4780    6.2640 N   0  0  0  0  0  0  0  0  0  0  0  0
   30.8740   47.3900    5.3240 C   0  0  2  0  0  0  0  0  0  0  0  0
   29.6600   48.1380    5.8810 C   0  0  0  0  0  0  0  0  0  0  0  0
   30.5490   45.9720    4.9990 C   0  0  0  0  0  0  0  0  0  0  0  0
   30.5980   45.5480    3.6660 C   0  0  0  0  0  0  0  0  0  0  0  0
   30.2940   44.2270    3.3290 C   0  0  0  0  0  0  0  0  0  0  0  0
   29.9480   43.3230    4.3280 C   0  0  0  0  0  0  0  0  0  0  0  0
   29.6530   42.0480    4.0110 F   0  0  0  0  0  0  0  0  0  0  0  0
   29.8970   43.7340    5.6590 C   0  0  0  0  0  0  0  0  0  0  0  0
   30.1950   45.0570    5.9930 C   0  0  0  0  0  0  0  0  0  0  0  0
   37.8150   46.9760    7.6250 N   0  0  0  0  0  0  0  0  0  0  0  0
   38.8670   47.6210    8.4110 C   0  0  0  0  0  0  0  0  0  0  0  0
   38.2080   45.9070    6.5800 S   0  0  0  0  0  0  0  0  0  0  0  0
   37.1040   45.0490    6.2830 O   0  0  0  0  0  0  0  0  0  0  0  0
   39.3420   45.1670    7.0390 O   0  0  0  0  0  0  0  0  0  0  0  0
   38.6050   46.6630    5.1400 C   0  0  0  0  0  0  0  0  0  0  0  0
   31.7470   52.0760   19.5330 H   0  0  0  0  0  0  0  0  0  0  0  0
   33.1960   51.4680   20.2950 H   0  0  0  0  0  0  0  0  0  0  0  0
   33.3210   52.1850   18.6280 H   0  0  0  0  0  0  0  0  0  0  0  0
   31.5130   50.2010   18.3020 H   0  0  0  0  0  0  0  0  0  0  0  0
   31.6050   48.8630   20.1040 H   0  0  0  0  0  0  0  0  0  0  0  0
   33.0680   49.6330   20.6660 H   0  0  0  0  0  0  0  0  0  0  0  0
   33.1940   48.3510   19.3810 H   0  0  0  0  0  0  0  0  0  0  0  0
   34.4880   49.9970   18.0250 H   0  0  0  0  0  0  0  0  0  0  0  0
   33.3330   50.7730   16.8270 H   0  0  0  0  0  0  0  0  0  0  0  0
   32.8090   47.9710   17.3390 H   0  0  0  0  0  0  0  0  0  0  0  0
   33.2130   46.4830   15.7370 H   0  0  0  0  0  0  0  0  0  0  0  0
   35.7860   46.9410   16.2350 H   0  0  0  0  0  0  0  0  0  0  0  0
   35.8570   46.3880   14.4880 H   0  0  0  0  0  0  0  0  0  0  0  0
   34.7740   44.8810   16.8820 H   0  0  0  0  0  0  0  0  0  0  0  0
   34.7740   44.3070   15.2010 H   0  0  0  0  0  0  0  0  0  0  0  0
   36.6430   43.5400   16.4020 H   0  0  0  0  0  0  0  0  0  0  0  0
   33.7160   46.0750   13.4990 H   0  0  0  0  0  0  0  0  0  0  0  0
   31.8540   47.9180   14.2550 H   0  0  0  0  0  0  0  0  0  0  0  0
   31.7800   46.5990   12.9680 H   0  0  0  0  0  0  0  0  0  0  0  0
   32.9100   49.3980   12.7010 H   0  0  0  0  0  0  0  0  0  0  0  0
   30.5960   49.5540   12.7810 H   0  0  0  0  0  0  0  0  0  0  0  0
   30.3770   48.0480   11.7470 H   0  0  0  0  0  0  0  0  0  0  0  0
   29.0490   48.9100   10.0360 H   0  0  0  0  0  0  0  0  0  0  0  0
   28.8420   50.3220    8.0090 H   0  0  0  0  0  0  0  0  0  0  0  0
   30.5150   52.0930    7.5600 H   0  0  0  0  0  0  0  0  0  0  0  0
   32.4140   52.4120    9.1120 H   0  0  0  0  0  0  0  0  0  0  0  0
   32.6230   50.9950   11.1300 H   0  0  0  0  0  0  0  0  0  0  0  0
   32.6200   47.2890   10.6000 H   0  0  0  0  0  0  0  0  0  0  0  0
   36.7760   47.6240    9.9780 H   0  0  0  0  0  0  0  0  0  0  0  0
   35.8520   47.2280    5.8030 H   0  0  0  0  0  0  0  0  0  0  0  0
   32.8230   48.4660    8.5660 H   0  0  0  0  0  0  0  0  0  0  0  0
   31.8170   47.1790    7.2140 H   0  0  0  0  0  0  0  0  0  0  0  0
   31.1670   47.8860    4.4010 H   0  0  0  0  0  0  0  0  0  0  0  0
   28.7430   47.6690    5.5320 H   0  0  0  0  0  0  0  0  0  0  0  0
   29.6840   49.1370    5.4500 H   0  0  0  0  0  0  0  0  0  0  0  0
   29.7650   48.1310    6.9640 H   0  0  0  0  0  0  0  0  0  0  0  0
   30.8730   46.2480    2.8910 H   0  0  0  0  0  0  0  0  0  0  0  0
   30.3270   43.9090    2.2970 H   0  0  0  0  0  0  0  0  0  0  0  0
   29.6270   43.0290    6.4320 H   0  0  0  0  0  0  0  0  0  0  0  0
   30.1510   45.3740    7.0240 H   0  0  0  0  0  0  0  0  0  0  0  0
   38.4230   48.2510    9.1790 H   0  0  0  0  0  0  0  0  0  0  0  0
   39.4010   48.2840    7.7330 H   0  0  0  0  0  0  0  0  0  0  0  0
   39.4930   46.8290    8.8160 H   0  0  0  0  0  0  0  0  0  0  0  0
   37.6990   46.9430    4.6060 H   0  0  0  0  0  0  0  0  0  0  0  0
   39.1120   45.9210    4.5270 H   0  0  0  0  0  0  0  0  0  0  0  0
   39.2320   47.5070    5.4210 H   0  0  0  0  0  0  0  0  0  0  0  0
  1 49  1  0  0  0  0
  1 50  1  0  0  0  0
  1 51  1  0  0  0  0
  1  2  1  0  0  0  0
  2 52  1  0  0  0  0
  2  3  1  0  0  0  0
  3 53  1  0  0  0  0
  3 54  1  0  0  0  0
  3 55  1  0  0  0  0
  2  4  1  0  0  0  0
  4 56  1  0  0  0  0
  4 57  1  0  0  0  0
  4  5  1  0  0  0  0
  5 58  1  0  0  0  0
  5  6  1  0  0  0  0
  6  7  2  0  0  0  0
  6  8  1  0  0  0  0
  8 59  1  0  0  0  0
  8  9  1  0  0  0  0
  9 60  1  0  0  0  0
  9 61  1  0  0  0  0
  9 10  1  0  0  0  0
 10 62  1  0  0  0  0
 10 63  1  0  0  0  0
 10 11  1  0  0  0  0
 11 64  1  0  0  0  0
  8 12  1  0  0  0  0
 12 65  1  0  0  0  0
 12 13  1  0  0  0  0
 13 66  1  0  0  0  0
 13 67  1  0  0  0  0
 13 14  1  0  0  0  0
 14 68  1  0  0  0  0
 14 15  1  0  0  0  0
 15 69  1  0  0  0  0
 15 70  1  0  0  0  0
 15 16  1  0  0  0  0
 16 17  2  0  0  0  0
 17 71  1  0  0  0  0
 17 18  1  0  0  0  0
 18 72  1  0  0  0  0
 18 19  2  0  0  0  0
 19 73  1  0  0  0  0
 19 20  1  0  0  0  0
 20 74  1  0  0  0  0
 20 21  2  0  0  0  0
 21 16  1  0  0  0  0
 21 75  1  0  0  0  0
 14 22  1  0  0  0  0
 22 76  1  0  0  0  0
 22 23  1  0  0  0  0
 23 24  2  0  0  0  0
 23 25  1  0  0  0  0
 25 26  2  0  0  0  0
 26 77  1  0  0  0  0
 26 27  1  0  0  0  0
 27 28  2  0  0  0  0
 28 78  1  0  0  0  0
 28 29  1  0  0  0  0
 29 30  2  0  0  0  0
 30 25  1  0  0  0  0
 30 79  1  0  0  0  0
 29 31  1  0  0  0  0
 31 32  2  0  0  0  0
 31 33  1  0  0  0  0
 33 80  1  0  0  0  0
 33 34  1  0  0  0  0
 34 81  1  0  0  0  0
 34 35  1  0  0  0  0
 35 82  1  0  0  0  0
 35 83  1  0  0  0  0
 35 84  1  0  0  0  0
 34 36  1  0  0  0  0
 36 37  2  0  0  0  0
 37 85  1  0  0  0  0
 37 38  1  0  0  0  0
 38 86  1  0  0  0  0
 38 39  2  0  0  0  0
 39 40  1  0  0  0  0
 39 41  1  0  0  0  0
 41 87  1  0  0  0  0
 41 42  2  0  0  0  0
 42 36  1  0  0  0  0
 42 88  1  0  0  0  0
 27 43  1  0  0  0  0
 43 44  1  0  0  0  0
 44 89  1  0  0  0  0
 44 90  1  0  0  0  0
 44 91  1  0  0  0  0
 43 45  1  0  0  0  0
 45 46  2  0  0  0  0
 45 47  2  0  0  0  0
 45 48  1  0  0  0  0
 48 92  1  0  0  0  0
 48 93  1  0  0  0  0
 48 94  1  0  0  0  0
M  END
>  <LOGBIO>
6.1200

>  <PRED_LOGBIO>
7.1700

>  <XV_RES>
-1.2280

>  <WHL_TMPL>
7

>  <ANCH>
71-76;77-78

$$$$
ROW2
  -MTS-   01061521383D 0   0.00000     0.00000     0

 83 86  0  0  1  0  0  0  0  0999 V2000
   33.1900   44.6050    3.9900 C   0  0  0  0  0  0  0  0  0  0  0  0
   33.0120   44.8060    2.5140 C   0  0  0  0  0  0  0  0  0  0  0  0
   33.3130   43.4570    1.8670 C   0  0  0  0  0  0  0  0  0  0  0  0
   31.6660   45.1280    2.1450 N   0  0  0  0  0  0  0  0  0  0  0  0
   30.7260   44.0930    1.7510 C   0  0  0  0  0  0  0  0  0  0  0  0
   29.3690   44.4970    1.3660 C   0  0  0  0  0  0  0  0  0  0  0  0
   28.4500   43.5010    0.9870 C   0  0  0  0  0  0  0  0  0  0  0  0
   28.8380   42.1060    0.9180 C   0  0  0  0  0  0  0  0  0  0  0  0
   30.1540   41.7280    1.2930 C   0  0  0  0  0  0  0  0  0  0  0  0
   31.1110   42.6930    1.7250 C   0  0  0  0  0  0  0  0  0  0  0  0
   30.5220   40.2670    1.2680 C   0  0  0  0  0  0  0  0  0  0  0  0
   30.3010   39.5720    0.3160 O   0  0  0  0  0  0  0  0  0  0  0  0
   31.1100   39.7320    2.3340 N   0  0  0  0  0  0  0  0  0  0  0  0
   31.7230   38.3990    2.2440 C   0  0  1  0  0  0  0  0  0  0  0  0
   30.6580   37.3740    1.8560 C   0  0  0  0  0  0  0  0  0  0  0  0
   31.2880   36.0040    1.7640 C   0  0  0  0  0  0  0  0  0  0  0  0
   31.8230   35.5610    0.5480 C   0  0  0  0  0  0  0  0  0  0  0  0
   32.4070   34.2910    0.4620 C   0  0  0  0  0  0  0  0  0  0  0  0
   32.4560   33.4650    1.5920 C   0  0  0  0  0  0  0  0  0  0  0  0
   31.9210   33.9090    2.8070 C   0  0  0  0  0  0  0  0  0  0  0  0
   31.3370   35.1790    2.8930 C   0  0  0  0  0  0  0  0  0  0  0  0
   32.3240   38.0220    3.5970 C   0  0  2  0  0  0  0  0  0  0  0  0
   31.2930   38.0060    4.5890 O   0  0  0  0  0  0  0  0  0  0  0  0
   32.9610   36.6360    3.5040 C   0  0  0  0  0  0  0  0  0  0  0  0
   33.5390   36.2740    4.8060 N   0  0  0  0  0  0  0  0  0  0  0  0
   34.1520   34.9410    4.7160 C   0  0  0  0  0  0  0  0  0  0  0  0
   34.7460   34.5680    6.0530 C   0  0  0  0  0  0  0  0  0  0  0  0
   33.9690   33.8890    6.9990 C   0  0  0  0  0  0  0  0  0  0  0  0
   34.5190   33.5440    8.2390 C   0  0  0  0  0  0  0  0  0  0  0  0
   35.8470   33.8770    8.5330 C   0  0  0  0  0  0  0  0  0  0  0  0
   36.6240   34.5560    7.5870 C   0  0  0  0  0  0  0  0  0  0  0  0
   36.0730   34.9020    6.3470 C   0  0  0  0  0  0  0  0  0  0  0  0
   38.0560   34.9160    7.9040 C   0  0  0  0  0  0  0  0  0  0  0  0
   38.7680   34.9320    6.7810 F   0  0  0  0  0  0  0  0  0  0  0  0
   38.0960   36.1180    8.4710 F   0  0  0  0  0  0  0  0  0  0  0  0
   38.5650   34.0150    8.7390 F   0  0  0  0  0  0  0  0  0  0  0  0
   27.0970   43.7610    0.5510 N   0  0  0  0  0  0  0  0  0  0  0  0
   26.8230   43.5970   -0.9020 C   0  0  0  0  0  0  0  0  0  0  0  0
   27.1100   44.9460   -1.6540 C   0  0  0  0  0  0  0  0  0  0  0  0
   26.2320   46.1670   -1.1660 C   0  0  0  0  0  0  0  0  0  0  0  0
   26.4930   46.4830    0.3480 C   0  0  0  0  0  0  0  0  0  0  0  0
   26.2840   44.8810    1.2700 S   0  0  0  0  0  0  0  0  0  0  0  0
   24.8800   44.5280    1.2070 O   0  0  0  0  0  0  0  0  0  0  0  0
   26.7350   45.0670    2.6380 O   0  0  0  0  0  0  0  0  0  0  0  0
   32.2180   44.5390    4.4750 H   0  0  0  0  0  0  0  0  0  0  0  0
   33.6690   43.6370    4.1180 H   0  0  0  0  0  0  0  0  0  0  0  0
   33.7950   45.4360    4.3480 H   0  0  0  0  0  0  0  0  0  0  0  0
   33.7110   45.5560    2.1490 H   0  0  0  0  0  0  0  0  0  0  0  0
   32.8310   43.4060    0.8940 H   0  0  0  0  0  0  0  0  0  0  0  0
   32.9350   42.6580    2.5020 H   0  0  0  0  0  0  0  0  0  0  0  0
   34.3880   43.3450    1.7460 H   0  0  0  0  0  0  0  0  0  0  0  0
   31.3650   46.0920    2.1590 H   0  0  0  0  0  0  0  0  0  0  0  0
   29.0810   45.5380    1.3730 H   0  0  0  0  0  0  0  0  0  0  0  0
   28.1320   41.3600    0.5840 H   0  0  0  0  0  0  0  0  0  0  0  0
   32.1020   42.3890    2.0270 H   0  0  0  0  0  0  0  0  0  0  0  0
   31.1350   40.2410    3.2060 H   0  0  0  0  0  0  0  0  0  0  0  0
   32.5070   38.4100    1.4900 H   0  0  0  0  0  0  0  0  0  0  0  0
   30.2300   37.6420    0.8930 H   0  0  0  0  0  0  0  0  0  0  0  0
   29.8740   37.3620    2.6100 H   0  0  0  0  0  0  0  0  0  0  0  0
   31.7850   36.1980   -0.3230 H   0  0  0  0  0  0  0  0  0  0  0  0
   32.8200   33.9490   -0.4750 H   0  0  0  0  0  0  0  0  0  0  0  0
   32.9060   32.4860    1.5260 H   0  0  0  0  0  0  0  0  0  0  0  0
   31.9580   33.2720    3.6780 H   0  0  0  0  0  0  0  0  0  0  0  0
   30.9240   35.5210    3.8300 H   0  0  0  0  0  0  0  0  0  0  0  0
   33.0820   38.7520    3.8740 H   0  0  0  0  0  0  0  0  0  0  0  0
   31.6510   37.7690    5.4590 H   0  0  0  0  0  0  0  0  0  0  0  0
   33.7450   36.6480    2.7490 H   0  0  0  0  0  0  0  0  0  0  0  0
   32.2030   35.9060    3.2270 H   0  0  0  0  0  0  0  0  0  0  0  0
   32.8110   36.2630    5.5060 H   0  0  0  0  0  0  0  0  0  0  0  0
   34.9360   34.9530    3.9610 H   0  0  0  0  0  0  0  0  0  0  0  0
   33.3940   34.2110    4.4390 H   0  0  0  0  0  0  0  0  0  0  0  0
   32.9440   33.6320    6.7720 H   0  0  0  0  0  0  0  0  0  0  0  0
   33.9200   33.0200    8.9690 H   0  0  0  0  0  0  0  0  0  0  0  0
   36.2710   33.6110    9.4900 H   0  0  0  0  0  0  0  0  0  0  0  0
   36.6730   35.4250    5.6170 H   0  0  0  0  0  0  0  0  0  0  0  0
   25.7560   43.4050   -0.9990 H   0  0  0  0  0  0  0  0  0  0  0  0
   27.4910   42.8390   -1.3060 H   0  0  0  0  0  0  0  0  0  0  0  0
   26.8240   44.7730   -2.6890 H   0  0  0  0  0  0  0  0  0  0  0  0
   28.1530   45.2030   -1.4840 H   0  0  0  0  0  0  0  0  0  0  0  0
   25.1940   45.8480   -1.2390 H   0  0  0  0  0  0  0  0  0  0  0  0
   26.5170   47.0400   -1.7490 H   0  0  0  0  0  0  0  0  0  0  0  0
   25.7040   47.1550    0.6800 H   0  0  0  0  0  0  0  0  0  0  0  0
   27.5300   46.7830    0.4840 H   0  0  0  0  0  0  0  0  0  0  0  0
  1 45  1  0  0  0  0
  1 46  1  0  0  0  0
  1 47  1  0  0  0  0
  1  2  1  0  0  0  0
  2 48  1  0  0  0  0
  2  3  1  0  0  0  0
  3 49  1  0  0  0  0
  3 50  1  0  0  0  0
  3 51  1  0  0  0  0
  2  4  1  0  0  0  0
  4 52  1  0  0  0  0
  4  5  1  0  0  0  0
  5  6  2  0  0  0  0
  6 53  1  0  0  0  0
  6  7  1  0  0  0  0
  7  8  2  0  0  0  0
  8 54  1  0  0  0  0
  8  9  1  0  0  0  0
  9 10  2  0  0  0  0
 10  5  1  0  0  0  0
 10 55  1  0  0  0  0
  9 11  1  0  0  0  0
 11 12  2  0  0  0  0
 11 13  1  0  0  0  0
 13 56  1  0  0  0  0
 13 14  1  0  0  0  0
 14 57  1  0  0  0  0
 14 15  1  0  0  0  0
 15 58  1  0  0  0  0
 15 59  1  0  0  0  0
 15 16  1  0  0  0  0
 16 17  2  0  0  0  0
 17 60  1  0  0  0  0
 17 18  1  0  0  0  0
 18 61  1  0  0  0  0
 18 19  2  0  0  0  0
 19 62  1  0  0  0  0
 19 20  1  0  0  0  0
 20 63  1  0  0  0  0
 20 21  2  0  0  0  0
 21 16  1  0  0  0  0
 21 64  1  0  0  0  0
 14 22  1  0  0  0  0
 22 65  1  0  0  0  0
 22 23  1  0  0  0  0
 23 66  1  0  0  0  0
 22 24  1  0  0  0  0
 24 67  1  0  0  0  0
 24 68  1  0  0  0  0
 24 25  1  0  0  0  0
 25 69  1  0  0  0  0
 25 26  1  0  0  0  0
 26 70  1  0  0  0  0
 26 71  1  0  0  0  0
 26 27  1  0  0  0  0
 27 28  2  0  0  0  0
 28 72  1  0  0  0  0
 28 29  1  0  0  0  0
 29 73  1  0  0  0  0
 29 30  2  0  0  0  0
 30 74  1  0  0  0  0
 30 31  1  0  0  0  0
 31 32  2  0  0  0  0
 32 27  1  0  0  0  0
 32 75  1  0  0  0  0
 31 33  1  0  0  0  0
 33 34  1  0  0  0  0
 33 35  1  0  0  0  0
 33 36  1  0  0  0  0
  7 37  1  0  0  0  0
 37 38  1  0  0  0  0
 38 76  1  0  0  0  0
 38 77  1  0  0  0  0
 38 39  1  0  0  0  0
 39 78  1  0  0  0  0
 39 79  1  0  0  0  0
 39 40  1  0  0  0  0
 40 80  1  0  0  0  0
 40 81  1  0  0  0  0
 40 41  1  0  0  0  0
 41 82  1  0  0  0  0
 41 83  1  0  0  0  0
 41 42  1  0  0  0  0
 42 37  1  0  0  0  0
 42 43  2  0  0  0  0
 42 44  2  0  0  0  0
M  END
>  <LOGBIO>
6.3800

>  <PRED_LOGBIO>
7.3500

>  <XV_RES>
-1.0660

>  <WHL_TMPL>
9

>  <ANCH>
78-80;81-82

$$$$
ROW4
  -MTS-   01061521383D 0   0.00000     0.00000     0

113116  0  0  1  0  0  0  0  0999 V2000
   29.4500   50.2040   10.2320 C   0  0  0  0  0  0  0  0  0  0  0  0
   30.8510   49.8480   10.7200 C   0  0  0  0  0  0  0  0  0  0  0  0
   31.4750   51.1740   11.1450 C   0  0  0  0  0  0  0  0  0  0  0  0
   30.9480   48.9520   11.9460 C   0  0  0  0  0  0  0  0  0  0  0  0
   32.3770   48.5350   12.3070 C   0  0  2  0  0  0  0  0  0  0  0  0
   33.0760   47.9960   11.1590 N   0  0  0  0  0  0  0  0  0  0  0  0
   34.2960   48.3980   10.8140 C   0  0  0  0  0  0  0  0  0  0  0  0
   35.0230   48.9900   11.5940 O   0  0  0  0  0  0  0  0  0  0  0  0
   34.7520   48.0760    9.4220 C   0  0  0  0  0  0  0  0  0  0  0  0
   36.0670   47.6860    9.1660 C   0  0  0  0  0  0  0  0  0  0  0  0
   36.4740   47.3740    7.8590 C   0  0  0  0  0  0  0  0  0  0  0  0
   35.5450   47.4620    6.8120 C   0  0  0  0  0  0  0  0  0  0  0  0
   34.2280   47.8490    7.0620 C   0  0  0  0  0  0  0  0  0  0  0  0
   33.8400   48.1590    8.3690 C   0  0  0  0  0  0  0  0  0  0  0  0
   33.2090   47.9260    5.9620 C   0  0  0  0  0  0  0  0  0  0  0  0
   33.5140   48.3610    4.8530 O   0  0  0  0  0  0  0  0  0  0  0  0
   31.9840   47.4780    6.2640 N   0  0  0  0  0  0  0  0  0  0  0  0
   30.8740   47.3900    5.3240 C   0  0  2  0  0  0  0  0  0  0  0  0
   29.6600   48.1380    5.8810 C   0  0  0  0  0  0  0  0  0  0  0  0
   30.5490   45.9720    4.9990 C   0  0  0  0  0  0  0  0  0  0  0  0
   30.5980   45.5480    3.6660 C   0  0  0  0  0  0  0  0  0  0  0  0
   30.2940   44.2270    3.3290 C   0  0  0  0  0  0  0  0  0  0  0  0
   29.9480   43.3230    4.3280 C   0  0  0  0  0  0  0  0  0  0  0  0
   29.6530   42.0480    4.0110 F   0  0  0  0  0  0  0  0  0  0  0  0
   29.8970   43.7340    5.6590 C   0  0  0  0  0  0  0  0  0  0  0  0
   30.1950   45.0570    5.9930 C   0  0  0  0  0  0  0  0  0  0  0  0
   37.8150   46.9760    7.6250 N   0  0  0  0  0  0  0  0  0  0  0  0
   38.8670   47.6210    8.4110 C   0  0  0  0  0  0  0  0  0  0  0  0
   38.2080   45.9070    6.5800 S   0  0  0  0  0  0  0  0  0  0  0  0
   37.1040   45.0490    6.2830 O   0  0  0  0  0  0  0  0  0  0  0  0
   39.3420   45.1670    7.0390 O   0  0  0  0  0  0  0  0  0  0  0  0
   38.6050   46.6630    5.1400 C   0  0  0  0  0  0  0  0  0  0  0  0
   32.3080   47.4560   13.3810 C   0  0  1  0  0  0  0  0  0  0  0  0
   31.6940   46.3160   12.7750 O   0  0  0  0  0  0  0  0  0  0  0  0
   33.6480   47.0440   13.7770 C   0  0  0  0  0  0  0  0  0  0  0  0
   33.9710   47.0510   15.2020 C   0  0  1  0  0  0  0  0  0  0  0  0
   35.3180   46.3750   15.4330 C   0  0  0  0  0  0  0  0  0  0  0  0
   33.9870   48.4540   15.7520 C   0  0  0  0  0  0  0  0  0  0  0  0
   34.5620   49.3360   15.1260 O   0  0  0  0  0  0  0  0  0  0  0  0
   33.3700   48.6940   16.9120 N   0  0  0  0  0  0  0  0  0  0  0  0
   33.5000   49.9960   17.5700 C   0  0  0  0  0  0  0  0  0  0  0  0
   32.5180   50.2360   18.7180 C   0  0  0  0  0  0  0  0  0  0  0  0
   32.7140   51.6210   19.3320 C   0  0  0  0  0  0  0  0  0  0  0  0
   34.1620   52.0960   19.1060 C   0  0  0  0  0  0  0  0  0  0  0  0
   34.3460   53.5610   19.5430 C   0  0  0  0  0  0  0  0  0  0  0  0
   33.3790   54.4460   18.8780 N   0  0  0  0  0  0  0  0  0  0  0  0
   33.5930   55.8300   19.3250 C   0  0  0  0  0  0  0  0  0  0  0  0
   34.0880   55.8270   20.7520 C   0  0  0  0  0  0  0  0  0  0  0  0
   33.1730   55.8740   21.8100 C   0  0  0  0  0  0  0  0  0  0  0  0
   33.6310   55.8720   23.1330 C   0  0  0  0  0  0  0  0  0  0  0  0
   35.0050   55.8220   23.3970 C   0  0  0  0  0  0  0  0  0  0  0  0
   35.9200   55.7740   22.3390 C   0  0  0  0  0  0  0  0  0  0  0  0
   35.4620   55.7770   21.0160 C   0  0  0  0  0  0  0  0  0  0  0  0
   31.9970   54.0510   19.1870 C   0  0  0  0  0  0  0  0  0  0  0  0
   31.6990   52.6100   18.7320 C   0  0  0  0  0  0  0  0  0  0  0  0
   28.9140   50.7280   11.0210 H   0  0  0  0  0  0  0  0  0  0  0  0
   29.5230   50.8450    9.3560 H   0  0  0  0  0  0  0  0  0  0  0  0
   28.9140   49.2940    9.9720 H   0  0  0  0  0  0  0  0  0  0  0  0
   31.4260   49.4170    9.9030 H   0  0  0  0  0  0  0  0  0  0  0  0
   30.9180   51.5840   11.9850 H   0  0  0  0  0  0  0  0  0  0  0  0
   31.4420   51.8740   10.3120 H   0  0  0  0  0  0  0  0  0  0  0  0
   32.5090   51.0110   11.4400 H   0  0  0  0  0  0  0  0  0  0  0  0
   30.4300   48.0330   11.6820 H   0  0  0  0  0  0  0  0  0  0  0  0
   30.5360   49.4960   12.7930 H   0  0  0  0  0  0  0  0  0  0  0  0
   32.9100   49.3980   12.7010 H   0  0  0  0  0  0  0  0  0  0  0  0
   32.6200   47.2890   10.6000 H   0  0  0  0  0  0  0  0  0  0  0  0
   36.7760   47.6240    9.9780 H   0  0  0  0  0  0  0  0  0  0  0  0
   35.8520   47.2280    5.8030 H   0  0  0  0  0  0  0  0  0  0  0  0
   32.8230   48.4660    8.5660 H   0  0  0  0  0  0  0  0  0  0  0  0
   31.8170   47.1790    7.2140 H   0  0  0  0  0  0  0  0  0  0  0  0
   31.1670   47.8860    4.4010 H   0  0  0  0  0  0  0  0  0  0  0  0
   28.7430   47.6690    5.5320 H   0  0  0  0  0  0  0  0  0  0  0  0
   29.6840   49.1370    5.4500 H   0  0  0  0  0  0  0  0  0  0  0  0
   29.7650   48.1310    6.9640 H   0  0  0  0  0  0  0  0  0  0  0  0
   30.8730   46.2480    2.8910 H   0  0  0  0  0  0  0  0  0  0  0  0
   30.3270   43.9090    2.2970 H   0  0  0  0  0  0  0  0  0  0  0  0
   29.6270   43.0300    6.4320 H   0  0  0  0  0  0  0  0  0  0  0  0
   30.1510   45.3740    7.0250 H   0  0  0  0  0  0  0  0  0  0  0  0
   38.4230   48.2510    9.1790 H   0  0  0  0  0  0  0  0  0  0  0  0
   39.4010   48.2840    7.7330 H   0  0  0  0  0  0  0  0  0  0  0  0
   39.4930   46.8290    8.8160 H   0  0  0  0  0  0  0  0  0  0  0  0
   37.6990   46.9430    4.6060 H   0  0  0  0  0  0  0  0  0  0  0  0
   39.1120   45.9210    4.5270 H   0  0  0  0  0  0  0  0  0  0  0  0
   39.2320   47.5070    5.4210 H   0  0  0  0  0  0  0  0  0  0  0  0
   31.7370   47.8120   14.2360 H   0  0  0  0  0  0  0  0  0  0  0  0
   32.1500   45.4990   13.0280 H   0  0  0  0  0  0  0  0  0  0  0  0
   34.3120   47.7840   13.3350 H   0  0  0  0  0  0  0  0  0  0  0  0
   33.8050   46.0330   13.4080 H   0  0  0  0  0  0  0  0  0  0  0  0
   33.2130   46.4830   15.7370 H   0  0  0  0  0  0  0  0  0  0  0  0
   35.1670   45.3550   15.7810 H   0  0  0  0  0  0  0  0  0  0  0  0
   35.8030   46.9140   16.2450 H   0  0  0  0  0  0  0  0  0  0  0  0
   35.8590   46.4340   14.4910 H   0  0  0  0  0  0  0  0  0  0  0  0
   32.8090   47.9710   17.3390 H   0  0  0  0  0  0  0  0  0  0  0  0
   33.2500   50.7340   16.8110 H   0  0  0  0  0  0  0  0  0  0  0  0
   34.5060   50.0760   17.9770 H   0  0  0  0  0  0  0  0  0  0  0  0
   32.7710   49.5170   19.4940 H   0  0  0  0  0  0  0  0  0  0  0  0
   31.5070   50.1780   18.3210 H   0  0  0  0  0  0  0  0  0  0  0  0
   32.5270   51.4970   20.3960 H   0  0  0  0  0  0  0  0  0  0  0  0
   34.4150   51.9980   18.0520 H   0  0  0  0  0  0  0  0  0  0  0  0
   34.8440   51.4620   19.6690 H   0  0  0  0  0  0  0  0  0  0  0  0
   34.2230   53.6360   20.6210 H   0  0  0  0  0  0  0  0  0  0  0  0
   35.3570   53.8860   19.3040 H   0  0  0  0  0  0  0  0  0  0  0  0
   32.6550   56.3790   19.2680 H   0  0  0  0  0  0  0  0  0  0  0  0
   34.3320   56.3070   18.6860 H   0  0  0  0  0  0  0  0  0  0  0  0
   32.1130   55.9130   21.6060 H   0  0  0  0  0  0  0  0  0  0  0  0
   32.9250   55.9080   23.9490 H   0  0  0  0  0  0  0  0  0  0  0  0
   35.3590   55.8200   24.4170 H   0  0  0  0  0  0  0  0  0  0  0  0
   36.9800   55.7360   22.5430 H   0  0  0  0  0  0  0  0  0  0  0  0
   36.1680   55.7400   20.2000 H   0  0  0  0  0  0  0  0  0  0  0  0
   31.8280   54.1330   20.2590 H   0  0  0  0  0  0  0  0  0  0  0  0
   31.3060   54.7340   18.6980 H   0  0  0  0  0  0  0  0  0  0  0  0
   31.7410   52.5570   17.6460 H   0  0  0  0  0  0  0  0  0  0  0  0
   30.6950   52.3320   19.0440 H   0  0  0  0  0  0  0  0  0  0  0  0
  1 56  1  0  0  0  0
  1 57  1  0  0  0  0
  1 58  1  0  0  0  0
  1  2  1  0  0  0  0
  2 59  1  0  0  0  0
  2  3  1  0  0  0  0
  3 60  1  0  0  0  0
  3 61  1  0  0  0  0
  3 62  1  0  0  0  0
  2  4  1  0  0  0  0
  4 63  1  0  0  0  0
  4 64  1  0  0  0  0
  4  5  1  0  0  0  0
  5 65  1  0  0  0  0
  5  6  1  0  0  0  0
  6 66  1  0  0  0  0
  6  7  1  0  0  0  0
  7  8  2  0  0  0  0
  7  9  1  0  0  0  0
  9 10  2  0  0  0  0
 10 67  1  0  0  0  0
 10 11  1  0  0  0  0
 11 12  2  0  0  0  0
 12 68  1  0  0  0  0
 12 13  1  0  0  0  0
 13 14  2  0  0  0  0
 14  9  1  0  0  0  0
 14 69  1  0  0  0  0
 13 15  1  0  0  0  0
 15 16  2  0  0  0  0
 15 17  1  0  0  0  0
 17 70  1  0  0  0  0
 17 18  1  0  0  0  0
 18 71  1  0  0  0  0
 18 19  1  0  0  0  0
 19 72  1  0  0  0  0
 19 73  1  0  0  0  0
 19 74  1  0  0  0  0
 18 20  1  0  0  0  0
 20 21  2  0  0  0  0
 21 75  1  0  0  0  0
 21 22  1  0  0  0  0
 22 76  1  0  0  0  0
 22 23  2  0  0  0  0
 23 24  1  0  0  0  0
 23 25  1  0  0  0  0
 25 77  1  0  0  0  0
 25 26  2  0  0  0  0
 26 20  1  0  0  0  0
 26 78  1  0  0  0  0
 11 27  1  0  0  0  0
 27 28  1  0  0  0  0
 28 79  1  0  0  0  0
 28 80  1  0  0  0  0
 28 81  1  0  0  0  0
 27 29  1  0  0  0  0
 29 30  2  0  0  0  0
 29 31  2  0  0  0  0
 29 32  1  0  0  0  0
 32 82  1  0  0  0  0
 32 83  1  0  0  0  0
 32 84  1  0  0  0  0
  5 33  1  0  0  0  0
 33 85  1  0  0  0  0
 33 34  1  0  0  0  0
 34 86  1  0  0  0  0
 33 35  1  0  0  0  0
 35 87  1  0  0  0  0
 35 88  1  0  0  0  0
 35 36  1  0  0  0  0
 36 89  1  0  0  0  0
 36 37  1  0  0  0  0
 37 90  1  0  0  0  0
 37 91  1  0  0  0  0
 37 92  1  0  0  0  0
 36 38  1  0  0  0  0
 38 39  2  0  0  0  0
 38 40  1  0  0  0  0
 40 93  1  0  0  0  0
 40 41  1  0  0  0  0
 41 94  1  0  0  0  0
 41 95  1  0  0  0  0
 41 42  1  0  0  0  0
 42 96  1  0  0  0  0
 42 97  1  0  0  0  0
 42 43  1  0  0  0  0
 43 98  1  0  0  0  0
 43 44  1  0  0  0  0
 44 99  1  0  0  0  0
 44100  1  0  0  0  0
 44 45  1  0  0  0  0
 45101  1  0  0  0  0
 45102  1  0  0  0  0
 45 46  1  0  0  0  0
 46 47  1  0  0  0  0
 47103  1  0  0  0  0
 47104  1  0  0  0  0
 47 48  1  0  0  0  0
 48 49  2  0  0  0  0
 49105  1  0  0  0  0
 49 50  1  0  0  0  0
 50106  1  0  0  0  0
 50 51  2  0  0  0  0
 51107  1  0  0  0  0
 51 52  1  0  0  0  0
 52108  1  0  0  0  0
 52 53  2  0  0  0  0
 53 48  1  0  0  0  0
 53109  1  0  0  0  0
 46 54  1  0  0  0  0
 54110  1  0  0  0  0
 54111  1  0  0  0  0
 54 55  1  0  0  0  0
 55 43  1  0  0  0  0
 55112  1  0  0  0  0
 55113  1  0  0  0  0
M  END
>  <LOGBIO>
5.8700

>  <PRED_LOGBIO>
6.1100

>  <XV_RES>
-0.5650

>  <WHL_TMPL>
7

>  <ANCH>
71-76;44-45

$$$$
ROW5
  -MTS-   01061521383D 0   0.00000     0.00000     0

 83 85  0  0  1  0  0  0  0  0999 V2000
   30.9290   30.9040    1.7070 C   0  0  0  0  0  0  0  0  0  0  0  0
   31.1550   31.9810    0.7950 O   0  0  0  0  0  0  0  0  0  0  0  0
   30.1640   32.9140    0.6420 C   0  0  0  0  0  0  0  0  0  0  0  0
   29.5960   33.1340   -0.6720 C   0  0  0  0  0  0  0  0  0  0  0  0
   28.5670   34.1260   -0.8250 C   0  0  0  0  0  0  0  0  0  0  0  0
   28.1110   34.8820    0.3210 C   0  0  0  0  0  0  0  0  0  0  0  0
   28.6760   34.6470    1.6340 C   0  0  0  0  0  0  0  0  0  0  0  0
   28.1520   35.4780    2.8330 C   0  0  0  0  0  0  0  0  0  0  0  0
   29.2610   36.1530    3.5410 N   0  0  0  0  0  0  0  0  0  0  0  0
   29.8960   37.1800    2.6670 C   0  0  0  0  0  0  0  0  0  0  0  0
   31.2580   37.5620    3.3020 C   0  0  1  0  0  0  0  0  0  0  0  0
   31.9950   36.3160    3.3950 O   0  0  0  0  0  0  0  0  0  0  0  0
   32.0090   38.5120    2.3210 C   0  0  2  0  0  0  0  0  0  0  0  0
   33.4660   38.7200    2.7890 C   0  0  0  0  0  0  0  0  0  0  0  0
   34.1340   39.9370    2.0990 C   0  0  0  0  0  0  0  0  0  0  0  0
   34.8520   40.8840    2.9470 C   0  0  0  0  0  0  0  0  0  0  0  0
   35.4710   42.0260    2.2980 C   0  0  0  0  0  0  0  0  0  0  0  0
   36.1310   42.9390    3.0420 F   0  0  0  0  0  0  0  0  0  0  0  0
   35.3900   42.1970    0.8710 C   0  0  0  0  0  0  0  0  0  0  0  0
   34.6710   41.2600    0.0240 C   0  0  0  0  0  0  0  0  0  0  0  0
   34.5810   41.4540   -1.3090 F   0  0  0  0  0  0  0  0  0  0  0  0
   34.0570   40.1180    0.6520 C   0  0  0  0  0  0  0  0  0  0  0  0
   31.3580   39.8270    2.3650 N   0  0  0  0  0  0  0  0  0  0  0  0
   31.8160   40.8210    1.6100 C   0  0  0  0  0  0  0  0  0  0  0  0
   32.7850   40.6390    0.8750 O   0  0  0  0  0  0  0  0  0  0  0  0
   31.1600   42.1470    1.6540 C   0  0  0  0  0  0  0  0  0  0  0  0
   30.1060   42.4360    0.7790 C   0  0  0  0  0  0  0  0  0  0  0  0
   29.4860   43.6900    0.8210 C   0  0  0  0  0  0  0  0  0  0  0  0
   29.9180   44.6550    1.7380 C   0  0  0  0  0  0  0  0  0  0  0  0
   30.9720   44.3660    2.6140 C   0  0  0  0  0  0  0  0  0  0  0  0
   31.5930   43.1120    2.5720 C   0  0  0  0  0  0  0  0  0  0  0  0
   31.4290   45.3860    3.5830 C   0  0  0  0  0  0  0  0  0  0  0  0
   32.3810   46.2370    3.2470 N   0  0  0  0  0  0  0  0  0  0  0  0
   32.8610   47.2260    4.1130 O   0  0  0  0  0  0  0  0  0  0  0  0
   33.8960   48.0910    3.6370 C   0  0  0  0  0  0  0  0  0  0  0  0
   34.2650   49.0770    4.7200 C   0  0  0  0  0  0  0  0  0  0  0  0
   35.2190   49.9910    4.4970 C   0  0  0  0  0  0  0  0  0  0  0  0
   30.8080   45.4540    4.9580 C   0  0  0  0  0  0  0  0  0  0  0  0
   28.4210   43.9830   -0.0640 N   0  0  0  0  0  0  0  0  0  0  0  0
   28.7000   44.5750   -1.3800 C   0  0  0  0  0  0  0  0  0  0  0  0
   26.7710   43.6390    0.4090 S   0  0  0  0  0  0  0  0  0  0  0  0
   26.6310   42.2390    0.6670 O   0  0  0  0  0  0  0  0  0  0  0  0
   26.4500   44.3760    1.5910 O   0  0  0  0  0  0  0  0  0  0  0  0
   25.6480   44.1210   -0.9260 C   0  0  0  0  0  0  0  0  0  0  0  0
   29.7090   33.6560    1.7960 C   0  0  0  0  0  0  0  0  0  0  0  0
   30.0550   30.3380    1.3910 H   0  0  0  0  0  0  0  0  0  0  0  0
   31.7990   30.2500    1.7200 H   0  0  0  0  0  0  0  0  0  0  0  0
   30.7610   31.3030    2.7050 H   0  0  0  0  0  0  0  0  0  0  0  0
   29.9390   32.5630   -1.5220 H   0  0  0  0  0  0  0  0  0  0  0  0
   28.1330   34.3070   -1.7980 H   0  0  0  0  0  0  0  0  0  0  0  0
   27.3410   35.6290    0.1960 H   0  0  0  0  0  0  0  0  0  0  0  0
   27.7260   34.7670    3.5370 H   0  0  0  0  0  0  0  0  0  0  0  0
   27.4710   36.2330    2.4460 H   0  0  0  0  0  0  0  0  0  0  0  0
   29.9640   35.4480    3.7130 H   0  0  0  0  0  0  0  0  0  0  0  0
   29.2660   38.0660    2.7030 H   0  0  0  0  0  0  0  0  0  0  0  0
   30.0820   36.7490    1.6850 H   0  0  0  0  0  0  0  0  0  0  0  0
   31.1170   38.0370    4.2710 H   0  0  0  0  0  0  0  0  0  0  0  0
   31.3520   35.5920    3.4490 H   0  0  0  0  0  0  0  0  0  0  0  0
   31.9930   38.0970    1.3150 H   0  0  0  0  0  0  0  0  0  0  0  0
   34.0190   37.8430    2.4590 H   0  0  0  0  0  0  0  0  0  0  0  0
   33.4540   38.9050    3.8610 H   0  0  0  0  0  0  0  0  0  0  0  0
   34.9200   40.7410    4.0150 H   0  0  0  0  0  0  0  0  0  0  0  0
   35.8780   43.0470    0.4160 H   0  0  0  0  0  0  0  0  0  0  0  0
   33.5360   39.3900    0.0480 H   0  0  0  0  0  0  0  0  0  0  0  0
   30.5620   39.9770    2.9690 H   0  0  0  0  0  0  0  0  0  0  0  0
   29.7720   41.6920    0.0710 H   0  0  0  0  0  0  0  0  0  0  0  0
   29.4390   45.6230    1.7700 H   0  0  0  0  0  0  0  0  0  0  0  0
   32.4050   42.8890    3.2470 H   0  0  0  0  0  0  0  0  0  0  0  0
   33.5430   48.6310    2.7610 H   0  0  0  0  0  0  0  0  0  0  0  0
   34.7690   47.5000    3.3720 H   0  0  0  0  0  0  0  0  0  0  0  0
   33.7610   49.0450    5.6740 H   0  0  0  0  0  0  0  0  0  0  0  0
   35.7240   50.0230    3.5420 H   0  0  0  0  0  0  0  0  0  0  0  0
   35.4830   50.6960    5.2710 H   0  0  0  0  0  0  0  0  0  0  0  0
   30.9670   44.5100    5.4750 H   0  0  0  0  0  0  0  0  0  0  0  0
   31.2690   46.2600    5.5250 H   0  0  0  0  0  0  0  0  0  0  0  0
   29.7400   45.6410    4.8640 H   0  0  0  0  0  0  0  0  0  0  0  0
   29.3390   43.9050   -1.9510 H   0  0  0  0  0  0  0  0  0  0  0  0
   27.7650   44.7270   -1.9150 H   0  0  0  0  0  0  0  0  0  0  0  0
   29.2020   45.5310   -1.2480 H   0  0  0  0  0  0  0  0  0  0  0  0
   25.8920   43.5590   -1.8260 H   0  0  0  0  0  0  0  0  0  0  0  0
   24.6220   43.9070   -0.6330 H   0  0  0  0  0  0  0  0  0  0  0  0
   25.7540   45.1850   -1.1230 H   0  0  0  0  0  0  0  0  0  0  0  0
   30.1390   33.4700    2.7690 H   0  0  0  0  0  0  0  0  0  0  0  0
  1 46  1  0  0  0  0
  1 47  1  0  0  0  0
  1 48  1  0  0  0  0
  1  2  1  0  0  0  0
  2  3  1  0  0  0  0
  3  4  2  0  0  0  0
  4 49  1  0  0  0  0
  4  5  1  0  0  0  0
  5 50  1  0  0  0  0
  5  6  2  0  0  0  0
  6 51  1  0  0  0  0
  6  7  1  0  0  0  0
  7  8  1  0  0  0  0
  8 52  1  0  0  0  0
  8 53  1  0  0  0  0
  8  9  1  0  0  0  0
  9 54  1  0  0  0  0
  9 10  1  0  0  0  0
 10 55  1  0  0  0  0
 10 56  1  0  0  0  0
 10 11  1  0  0  0  0
 11 57  1  0  0  0  0
 11 12  1  0  0  0  0
 12 58  1  0  0  0  0
 11 13  1  0  0  0  0
 13 59  1  0  0  0  0
 13 14  1  0  0  0  0
 14 60  1  0  0  0  0
 14 61  1  0  0  0  0
 14 15  1  0  0  0  0
 15 16  2  0  0  0  0
 16 62  1  0  0  0  0
 16 17  1  0  0  0  0
 17 18  1  0  0  0  0
 17 19  2  0  0  0  0
 19 63  1  0  0  0  0
 19 20  1  0  0  0  0
 20 21  1  0  0  0  0
 20 22  2  0  0  0  0
 22 15  1  0  0  0  0
 22 64  1  0  0  0  0
 13 23  1  0  0  0  0
 23 65  1  0  0  0  0
 23 24  1  0  0  0  0
 24 25  2  0  0  0  0
 24 26  1  0  0  0  0
 26 27  2  0  0  0  0
 27 66  1  0  0  0  0
 27 28  1  0  0  0  0
 28 29  2  0  0  0  0
 29 67  1  0  0  0  0
 29 30  1  0  0  0  0
 30 31  2  0  0  0  0
 31 26  1  0  0  0  0
 31 68  1  0  0  0  0
 30 32  1  0  0  0  0
 32 33  2  0  0  0  0
 33 34  1  0  0  0  0
 34 35  1  0  0  0  0
 35 69  1  0  0  0  0
 35 70  1  0  0  0  0
 35 36  1  0  0  0  0
 36 71  1  0  0  0  0
 36 37  2  0  0  0  0
 37 72  1  0  0  0  0
 37 73  1  0  0  0  0
 32 38  1  0  0  0  0
 38 74  1  0  0  0  0
 38 75  1  0  0  0  0
 38 76  1  0  0  0  0
 28 39  1  0  0  0  0
 39 40  1  0  0  0  0
 40 77  1  0  0  0  0
 40 78  1  0  0  0  0
 40 79  1  0  0  0  0
 39 41  1  0  0  0  0
 41 42  2  0  0  0  0
 41 43  2  0  0  0  0
 41 44  1  0  0  0  0
 44 80  1  0  0  0  0
 44 81  1  0  0  0  0
 44 82  1  0  0  0  0
  7 45  2  0  0  0  0
 45  3  1  0  0  0  0
 45 83  1  0  0  0  0
M  END
>  <LOGBIO>
6.4400

>  <PRED_LOGBIO>
6.6700

>  <XV_RES>
-0.3840

>  <WHL_TMPL>
9

>  <ANCH>
22-46;22-24

$$$$
ROW6
  -MTS-   01061521383D 0   0.00000     0.00000     0

 81 84  0  0  1  0  0  0  0  0999 V2000
   30.9290   30.9040    1.7070 C   0  0  0  0  0  0  0  0  0  0  0  0
   31.1550   31.9810    0.7950 O   0  0  0  0  0  0  0  0  0  0  0  0
   30.1640   32.9140    0.6420 C   0  0  0  0  0  0  0  0  0  0  0  0
   29.5960   33.1340   -0.6720 C   0  0  0  0  0  0  0  0  0  0  0  0
   28.5670   34.1260   -0.8250 C   0  0  0  0  0  0  0  0  0  0  0  0
   28.1110   34.8820    0.3210 C   0  0  0  0  0  0  0  0  0  0  0  0
   28.6760   34.6470    1.6340 C   0  0  0  0  0  0  0  0  0  0  0  0
   28.1520   35.4780    2.8330 C   0  0  0  0  0  0  0  0  0  0  0  0
   29.2610   36.1530    3.5410 N   0  0  0  0  0  0  0  0  0  0  0  0
   29.8960   37.1800    2.6670 C   0  0  0  0  0  0  0  0  0  0  0  0
   31.2580   37.5620    3.3020 C   0  0  1  0  0  0  0  0  0  0  0  0
   31.9950   36.3160    3.3950 O   0  0  0  0  0  0  0  0  0  0  0  0
   32.0090   38.5120    2.3210 C   0  0  2  0  0  0  0  0  0  0  0  0
   33.4660   38.7200    2.7890 C   0  0  0  0  0  0  0  0  0  0  0  0
   34.1340   39.9370    2.0990 C   0  0  0  0  0  0  0  0  0  0  0  0
   34.8520   40.8840    2.9470 C   0  0  0  0  0  0  0  0  0  0  0  0
   35.4710   42.0260    2.2980 C   0  0  0  0  0  0  0  0  0  0  0  0
   36.1310   42.9390    3.0420 F   0  0  0  0  0  0  0  0  0  0  0  0
   35.3900   42.1970    0.8710 C   0  0  0  0  0  0  0  0  0  0  0  0
   34.6710   41.2600    0.0240 C   0  0  0  0  0  0  0  0  0  0  0  0
   34.5810   41.4540   -1.3090 F   0  0  0  0  0  0  0  0  0  0  0  0
   34.0570   40.1180    0.6520 C   0  0  0  0  0  0  0  0  0  0  0  0
   31.3580   39.8270    2.3650 N   0  0  0  0  0  0  0  0  0  0  0  0
   31.8160   40.8210    1.6100 C   0  0  0  0  0  0  0  0  0  0  0  0
   32.7850   40.6390    0.8750 O   0  0  0  0  0  0  0  0  0  0  0  0
   31.1600   42.1470    1.6540 C   0  0  0  0  0  0  0  0  0  0  0  0
   31.5930   43.1120    2.5720 C   0  0  0  0  0  0  0  0  0  0  0  0
   30.9720   44.3660    2.6140 C   0  0  0  0  0  0  0  0  0  0  0  0
   29.9180   44.6550    1.7390 C   0  0  0  0  0  0  0  0  0  0  0  0
   29.4850   43.6900    0.8210 C   0  0  0  0  0  0  0  0  0  0  0  0
   30.1060   42.4360    0.7790 C   0  0  0  0  0  0  0  0  0  0  0  0
   28.3710   43.9960   -0.1040 C   0  0  0  0  0  0  0  0  0  0  0  0
   28.6050   44.4920   -1.2050 O   0  0  0  0  0  0  0  0  0  0  0  0
   26.9480   43.6990    0.3040 C   0  0  0  0  0  0  0  0  0  0  0  0
   31.4090   45.3420    3.5410 N   0  0  0  0  0  0  0  0  0  0  0  0
   32.4290   46.2540    3.1800 C   0  0  0  0  0  0  0  0  0  0  0  0
   32.0960   47.4760    2.5850 C   0  0  0  0  0  0  0  0  0  0  0  0
   33.1050   48.3790    2.2280 C   0  0  0  0  0  0  0  0  0  0  0  0
   34.4470   48.0580    2.4660 C   0  0  0  0  0  0  0  0  0  0  0  0
   34.7800   46.8360    3.0610 C   0  0  0  0  0  0  0  0  0  0  0  0
   33.7710   45.9330    3.4180 C   0  0  0  0  0  0  0  0  0  0  0  0
   30.6890   45.4200    5.1340 S   0  0  0  0  0  0  0  0  0  0  0  0
   29.2860   45.6650    5.0110 O   0  0  0  0  0  0  0  0  0  0  0  0
   30.8990   44.1790    5.8130 O   0  0  0  0  0  0  0  0  0  0  0  0
   31.4560   46.7610    6.0770 C   0  0  0  0  0  0  0  0  0  0  0  0
   29.7090   33.6560    1.7960 C   0  0  0  0  0  0  0  0  0  0  0  0
   30.0550   30.3380    1.3910 H   0  0  0  0  0  0  0  0  0  0  0  0
   31.7990   30.2500    1.7200 H   0  0  0  0  0  0  0  0  0  0  0  0
   30.7610   31.3030    2.7050 H   0  0  0  0  0  0  0  0  0  0  0  0
   29.9390   32.5630   -1.5220 H   0  0  0  0  0  0  0  0  0  0  0  0
   28.1330   34.3070   -1.7980 H   0  0  0  0  0  0  0  0  0  0  0  0
   27.3410   35.6290    0.1960 H   0  0  0  0  0  0  0  0  0  0  0  0
   27.7260   34.7670    3.5370 H   0  0  0  0  0  0  0  0  0  0  0  0
   27.4710   36.2330    2.4460 H   0  0  0  0  0  0  0  0  0  0  0  0
   29.9640   35.4480    3.7130 H   0  0  0  0  0  0  0  0  0  0  0  0
   29.2660   38.0660    2.7030 H   0  0  0  0  0  0  0  0  0  0  0  0
   30.0820   36.7490    1.6850 H   0  0  0  0  0  0  0  0  0  0  0  0
   31.1170   38.0370    4.2710 H   0  0  0  0  0  0  0  0  0  0  0  0
   31.3520   35.5920    3.4490 H   0  0  0  0  0  0  0  0  0  0  0  0
   31.9930   38.0970    1.3150 H   0  0  0  0  0  0  0  0  0  0  0  0
   34.0190   37.8430    2.4590 H   0  0  0  0  0  0  0  0  0  0  0  0
   33.4540   38.9050    3.8610 H   0  0  0  0  0  0  0  0  0  0  0  0
   34.9200   40.7410    4.0150 H   0  0  0  0  0  0  0  0  0  0  0  0
   35.8780   43.0470    0.4160 H   0  0  0  0  0  0  0  0  0  0  0  0
   33.5360   39.3900    0.0480 H   0  0  0  0  0  0  0  0  0  0  0  0
   30.5620   39.9770    2.9690 H   0  0  0  0  0  0  0  0  0  0  0  0
   32.4060   42.8890    3.2470 H   0  0  0  0  0  0  0  0  0  0  0  0
   29.4390   45.6230    1.7710 H   0  0  0  0  0  0  0  0  0  0  0  0
   29.7720   41.6920    0.0720 H   0  0  0  0  0  0  0  0  0  0  0  0
   26.7040   44.2600    1.2030 H   0  0  0  0  0  0  0  0  0  0  0  0
   26.2730   43.9890   -0.4990 H   0  0  0  0  0  0  0  0  0  0  0  0
   26.8420   42.6340    0.5000 H   0  0  0  0  0  0  0  0  0  0  0  0
   31.0610   47.7230    2.4010 H   0  0  0  0  0  0  0  0  0  0  0  0
   32.8490   49.3220    1.7690 H   0  0  0  0  0  0  0  0  0  0  0  0
   35.2260   48.7540    2.1900 H   0  0  0  0  0  0  0  0  0  0  0  0
   35.8150   46.5880    3.2440 H   0  0  0  0  0  0  0  0  0  0  0  0
   34.0280   44.9900    3.8770 H   0  0  0  0  0  0  0  0  0  0  0  0
   31.2960   47.7050    5.5600 H   0  0  0  0  0  0  0  0  0  0  0  0
   31.0080   46.8100    7.0680 H   0  0  0  0  0  0  0  0  0  0  0  0
   32.5230   46.5740    6.1710 H   0  0  0  0  0  0  0  0  0  0  0  0
   30.1390   33.4700    2.7690 H   0  0  0  0  0  0  0  0  0  0  0  0
  1 47  1  0  0  0  0
  1 48  1  0  0  0  0
  1 49  1  0  0  0  0
  1  2  1  0  0  0  0
  2  3  1  0  0  0  0
  3  4  2  0  0  0  0
  4 50  1  0  0  0  0
  4  5  1  0  0  0  0
  5 51  1  0  0  0  0
  5  6  2  0  0  0  0
  6 52  1  0  0  0  0
  6  7  1  0  0  0  0
  7  8  1  0  0  0  0
  8 53  1  0  0  0  0
  8 54  1  0  0  0  0
  8  9  1  0  0  0  0
  9 55  1  0  0  0  0
  9 10  1  0  0  0  0
 10 56  1  0  0  0  0
 10 57  1  0  0  0  0
 10 11  1  0  0  0  0
 11 58  1  0  0  0  0
 11 12  1  0  0  0  0
 12 59  1  0  0  0  0
 11 13  1  0  0  0  0
 13 60  1  0  0  0  0
 13 14  1  0  0  0  0
 14 61  1  0  0  0  0
 14 62  1  0  0  0  0
 14 15  1  0  0  0  0
 15 16  2  0  0  0  0
 16 63  1  0  0  0  0
 16 17  1  0  0  0  0
 17 18  1  0  0  0  0
 17 19  2  0  0  0  0
 19 64  1  0  0  0  0
 19 20  1  0  0  0  0
 20 21  1  0  0  0  0
 20 22  2  0  0  0  0
 22 15  1  0  0  0  0
 22 65  1  0  0  0  0
 13 23  1  0  0  0  0
 23 66  1  0  0  0  0
 23 24  1  0  0  0  0
 24 25  2  0  0  0  0
 24 26  1  0  0  0  0
 26 27  2  0  0  0  0
 27 67  1  0  0  0  0
 27 28  1  0  0  0  0
 28 29  2  0  0  0  0
 29 68  1  0  0  0  0
 29 30  1  0  0  0  0
 30 31  2  0  0  0  0
 31 26  1  0  0  0  0
 31 69  1  0  0  0  0
 30 32  1  0  0  0  0
 32 33  2  0  0  0  0
 32 34  1  0  0  0  0
 34 70  1  0  0  0  0
 34 71  1  0  0  0  0
 34 72  1  0  0  0  0
 28 35  1  0  0  0  0
 35 36  1  0  0  0  0
 36 37  2  0  0  0  0
 37 73  1  0  0  0  0
 37 38  1  0  0  0  0
 38 74  1  0  0  0  0
 38 39  2  0  0  0  0
 39 75  1  0  0  0  0
 39 40  1  0  0  0  0
 40 76  1  0  0  0  0
 40 41  2  0  0  0  0
 41 36  1  0  0  0  0
 41 77  1  0  0  0  0
 35 42  1  0  0  0  0
 42 43  2  0  0  0  0
 42 44  2  0  0  0  0
 42 45  1  0  0  0  0
 45 78  1  0  0  0  0
 45 79  1  0  0  0  0
 45 80  1  0  0  0  0
  7 46  2  0  0  0  0
 46  3  1  0  0  0  0
 46 81  1  0  0  0  0
M  END
>  <LOGBIO>
7.7700

>  <PRED_LOGBIO>
6.8400

>  <XV_RES>
1.1590

>  <WHL_TMPL>
9

>  <ANCH>
22-46;22-24

$$$$
ROW7
  -MTS-   01061521383D 0   0.00000     0.00000     0

 52 55  0  0  0  0  0  0  0  0999 V2000
   34.9160   41.8330    6.1570 C   0  0  0  0  0  0  0  0  0  0  0  0
   35.0540   43.1900    5.7260 O   0  0  0  0  0  0  0  0  0  0  0  0
   34.1710   43.6590    4.7890 C   0  0  0  0  0  0  0  0  0  0  0  0
   34.4690   43.5420    3.4260 C   0  0  0  0  0  0  0  0  0  0  0  0
   33.5680   44.0230    2.4690 C   0  0  0  0  0  0  0  0  0  0  0  0
   32.3680   44.6200    2.8740 C   0  0  0  0  0  0  0  0  0  0  0  0
   32.0700   44.7370    4.2370 C   0  0  0  0  0  0  0  0  0  0  0  0
   32.9720   44.2570    5.1940 C   0  0  0  0  0  0  0  0  0  0  0  0
   32.6510   44.3830    6.6650 C   0  0  0  0  0  0  0  0  0  0  0  0
   31.3960   45.1380    1.8420 C   0  0  0  0  0  0  0  0  0  0  0  0
   30.6590   46.3160    2.3220 N   0  0  0  0  0  0  0  0  0  0  0  0
   30.9110   47.3140    1.4960 C   0  0  0  0  0  0  0  0  0  0  0  0
   30.3930   48.5750    1.6290 N   0  0  0  0  0  0  0  0  0  0  0  0
   31.7570   46.9300    0.4890 N   0  0  0  0  0  0  0  0  0  0  0  0
   32.2230   47.8170   -0.5860 C   0  0  0  0  0  0  0  0  0  0  0  0
   32.1010   45.6510    0.6090 C   0  0  0  0  0  0  0  0  0  0  0  0
   32.8440   45.0130   -0.1360 O   0  0  0  0  0  0  0  0  0  0  0  0
   30.4740   43.9840    1.5270 C   0  0  0  0  0  0  0  0  0  0  0  0
   29.1110   44.2850    1.1950 C   0  0  0  0  0  0  0  0  0  0  0  0
   28.1560   43.2540    0.8260 C   0  0  0  0  0  0  0  0  0  0  0  0
   28.6300   41.8950    0.7870 C   0  0  0  0  0  0  0  0  0  0  0  0
   27.7070   40.8400    0.4170 C   0  0  0  0  0  0  0  0  0  0  0  0
   26.9690   39.9950    0.1210 N   0  0  0  0  0  0  0  0  0  0  0  0
   29.9760   41.5550    1.1000 C   0  0  0  0  0  0  0  0  0  0  0  0
   30.8890   42.6020    1.4720 C   0  0  0  0  0  0  0  0  0  0  0  0
   30.3770   40.1330    1.0090 C   0  0  0  0  0  0  0  0  0  0  0  0
   30.1710   39.2670    2.0900 C   0  0  0  0  0  0  0  0  0  0  0  0
   30.5620   37.9280    1.9720 C   0  0  0  0  0  0  0  0  0  0  0  0
   31.1480   37.4960    0.7760 C   0  0  0  0  0  0  0  0  0  0  0  0
   31.3330   38.3490   -0.2410 N   0  0  0  0  0  0  0  0  0  0  0  0
   30.9690   39.6360   -0.1580 C   0  0  0  0  0  0  0  0  0  0  0  0
   33.9320   41.6910    6.5990 H   0  0  0  0  0  0  0  0  0  0  0  0
   35.6820   41.6080    6.8960 H   0  0  0  0  0  0  0  0  0  0  0  0
   35.0300   41.1680    5.3040 H   0  0  0  0  0  0  0  0  0  0  0  0
   35.3950   43.0820    3.1130 H   0  0  0  0  0  0  0  0  0  0  0  0
   33.7980   43.9320    1.4170 H   0  0  0  0  0  0  0  0  0  0  0  0
   31.1450   45.1980    4.5500 H   0  0  0  0  0  0  0  0  0  0  0  0
   32.0350   45.2650    6.8270 H   0  0  0  0  0  0  0  0  0  0  0  0
   32.1100   43.4980    6.9950 H   0  0  0  0  0  0  0  0  0  0  0  0
   33.5750   44.4760    7.2310 H   0  0  0  0  0  0  0  0  0  0  0  0
   29.5140   48.8100    1.1890 H   0  0  0  0  0  0  0  0  0  0  0  0
   30.8900   49.2710    2.1670 H   0  0  0  0  0  0  0  0  0  0  0  0
   32.2710   48.8400   -0.2180 H   0  0  0  0  0  0  0  0  0  0  0  0
   31.5320   47.7650   -1.4250 H   0  0  0  0  0  0  0  0  0  0  0  0
   33.2130   47.5030   -0.9120 H   0  0  0  0  0  0  0  0  0  0  0  0
   28.7830   45.3140    1.2200 H   0  0  0  0  0  0  0  0  0  0  0  0
   27.1310   43.4980    0.5900 H   0  0  0  0  0  0  0  0  0  0  0  0
   31.9100   42.3480    1.7160 H   0  0  0  0  0  0  0  0  0  0  0  0
   29.7160   39.6270    3.0010 H   0  0  0  0  0  0  0  0  0  0  0  0
   30.4140   37.2390    2.7900 H   0  0  0  0  0  0  0  0  0  0  0  0
   31.4540   36.4660    0.6720 H   0  0  0  0  0  0  0  0  0  0  0  0
   31.1340   40.2950   -0.9980 H   0  0  0  0  0  0  0  0  0  0  0  0
  1 32  1  0  0  0  0
  1 33  1  0  0  0  0
  1 34  1  0  0  0  0
  1  2  1  0  0  0  0
  2  3  1  0  0  0  0
  3  4  2  0  0  0  0
  4 35  1  0  0  0  0
  4  5  1  0  0  0  0
  5 36  1  0  0  0  0
  5  6  2  0  0  0  0
  6  7  1  0  0  0  0
  7 37  1  0  0  0  0
  7  8  2  0  0  0  0
  8  3  1  0  0  0  0
  8  9  1  0  0  0  0
  9 38  1  0  0  0  0
  9 39  1  0  0  0  0
  9 40  1  0  0  0  0
  6 10  1  0  0  0  0
 10 11  1  0  0  0  0
 11 12  2  0  0  0  0
 12 13  1  0  0  0  0
 13 41  1  0  0  0  0
 13 42  1  0  0  0  0
 12 14  1  0  0  0  0
 14 15  1  0  0  0  0
 15 43  1  0  0  0  0
 15 44  1  0  0  0  0
 15 45  1  0  0  0  0
 14 16  1  0  0  0  0
 16 10  1  0  0  0  0
 16 17  2  0  0  0  0
 10 18  1  0  0  0  0
 18 19  2  0  0  0  0
 19 46  1  0  0  0  0
 19 20  1  0  0  0  0
 20 47  1  0  0  0  0
 20 21  2  0  0  0  0
 21 22  1  0  0  0  0
 22 23  3  0  0  0  0
 21 24  1  0  0  0  0
 24 25  2  0  0  0  0
 25 18  1  0  0  0  0
 25 48  1  0  0  0  0
 24 26  1  0  0  0  0
 26 27  2  0  0  0  0
 27 49  1  0  0  0  0
 27 28  1  0  0  0  0
 28 50  1  0  0  0  0
 28 29  2  0  0  0  0
 29 51  1  0  0  0  0
 29 30  1  0  0  0  0
 30 31  2  0  0  0  0
 31 26  1  0  0  0  0
 31 52  1  0  0  0  0
M  END
>  <LOGBIO>
6.2000

>  <PRED_LOGBIO>
6.8500

>  <XV_RES>
-1.1800

>  <WHL_TMPL>
1

>  <ANCH>
36-38;33-32

$$$$
ROW8
  -MTS-   01061521383D 0   0.00000     0.00000     0

 53 57  0  0  1  0  0  0  0  0999 V2000
   34.7340   45.3960    0.5420 N   0  0  0  0  0  0  0  0  0  0  0  0
   33.5830   45.2440    1.2690 C   0  0  0  0  0  0  0  0  0  0  0  0
   32.3700   45.3710    0.7650 N   0  0  0  0  0  0  0  0  0  0  0  0
   31.3960   45.1380    1.8420 C   0  0  1  0  0  0  0  0  0  0  0  0
   32.2600   44.8550    3.0470 C   0  0  0  0  0  0  0  0  0  0  0  0
   31.8820   44.5800    4.2820 N   0  0  0  0  0  0  0  0  0  0  0  0
   32.9110   44.3380    5.3020 C   0  0  0  0  0  0  0  0  0  0  0  0
   34.2420   43.8310    4.7150 C   0  0  0  0  0  0  0  0  0  0  0  0
   34.6720   44.7190    3.5330 C   0  0  0  0  0  0  0  0  0  0  0  0
   33.5540   44.9420    2.6050 N   0  0  0  0  0  0  0  0  0  0  0  0
   30.4990   46.3330    2.0590 C   0  0  0  0  0  0  0  0  0  0  0  0
   30.0140   46.6210    3.3400 C   0  0  0  0  0  0  0  0  0  0  0  0
   29.1830   47.7290    3.5420 C   0  0  0  0  0  0  0  0  0  0  0  0
   28.8370   48.5500    2.4620 C   0  0  0  0  0  0  0  0  0  0  0  0
   28.0240   49.6350    2.6590 O   0  0  0  0  0  0  0  0  0  0  0  0
   26.6120   49.4470    2.5330 C   0  0  0  0  0  0  0  0  0  0  0  0
   26.2040   48.5440    3.4200 F   0  0  0  0  0  0  0  0  0  0  0  0
   25.9890   50.6000    2.7570 F   0  0  0  0  0  0  0  0  0  0  0  0
   26.3290   49.0210    1.3050 F   0  0  0  0  0  0  0  0  0  0  0  0
   29.3220   48.2620    1.1800 C   0  0  0  0  0  0  0  0  0  0  0  0
   30.1530   47.1540    0.9790 C   0  0  0  0  0  0  0  0  0  0  0  0
   30.4740   43.9840    1.5270 C   0  0  0  0  0  0  0  0  0  0  0  0
   30.8890   42.6020    1.4720 C   0  0  0  0  0  0  0  0  0  0  0  0
   29.9760   41.5550    1.1000 C   0  0  0  0  0  0  0  0  0  0  0  0
   28.6300   41.8950    0.7870 C   0  0  0  0  0  0  0  0  0  0  0  0
   28.1560   43.2540    0.8260 C   0  0  0  0  0  0  0  0  0  0  0  0
   29.1110   44.2850    1.1950 C   0  0  0  0  0  0  0  0  0  0  0  0
   26.7380   43.5220    0.5000 C   0  0  0  0  0  0  0  0  0  0  0  0
   25.7470   43.3970    1.4810 C   0  0  0  0  0  0  0  0  0  0  0  0
   24.4150   43.6580    1.1400 C   0  0  0  0  0  0  0  0  0  0  0  0
   24.1140   44.0360   -0.1740 C   0  0  0  0  0  0  0  0  0  0  0  0
   25.0830   44.1470   -1.0930 N   0  0  0  0  0  0  0  0  0  0  0  0
   26.3670   43.9040   -0.7950 C   0  0  0  0  0  0  0  0  0  0  0  0
   27.3110   44.0280   -1.7530 F   0  0  0  0  0  0  0  0  0  0  0  0
   35.1500   44.5990    0.0810 H   0  0  0  0  0  0  0  0  0  0  0  0
   35.1680   46.3050    0.4680 H   0  0  0  0  0  0  0  0  0  0  0  0
   33.0900   45.2560    5.8580 H   0  0  0  0  0  0  0  0  0  0  0  0
   32.5390   43.6150    6.0250 H   0  0  0  0  0  0  0  0  0  0  0  0
   34.1190   42.8060    4.3720 H   0  0  0  0  0  0  0  0  0  0  0  0
   35.0100   43.8540    5.4850 H   0  0  0  0  0  0  0  0  0  0  0  0
   35.0260   45.6760    3.9100 H   0  0  0  0  0  0  0  0  0  0  0  0
   35.4940   44.2430    3.0030 H   0  0  0  0  0  0  0  0  0  0  0  0
   30.2810   45.9880    4.1730 H   0  0  0  0  0  0  0  0  0  0  0  0
   28.8090   47.9510    4.5300 H   0  0  0  0  0  0  0  0  0  0  0  0
   29.0550   48.8960    0.3470 H   0  0  0  0  0  0  0  0  0  0  0  0
   30.5280   46.9320   -0.0100 H   0  0  0  0  0  0  0  0  0  0  0  0
   31.9100   42.3480    1.7160 H   0  0  0  0  0  0  0  0  0  0  0  0
   30.3060   40.5280    1.0590 H   0  0  0  0  0  0  0  0  0  0  0  0
   27.9430   41.1090    0.5120 H   0  0  0  0  0  0  0  0  0  0  0  0
   28.7830   45.3140    1.2200 H   0  0  0  0  0  0  0  0  0  0  0  0
   26.0070   43.1040    2.4880 H   0  0  0  0  0  0  0  0  0  0  0  0
   23.6320   43.5690    1.8780 H   0  0  0  0  0  0  0  0  0  0  0  0
   23.0900   44.2400   -0.4510 H   0  0  0  0  0  0  0  0  0  0  0  0
  1 35  1  0  0  0  0
  1 36  1  0  0  0  0
  1  2  1  0  0  0  0
  2  3  2  0  0  0  0
  3  4  1  0  0  0  0
  4  5  1  0  0  0  0
  5  6  2  0  0  0  0
  6  7  1  0  0  0  0
  7 37  1  0  0  0  0
  7 38  1  0  0  0  0
  7  8  1  0  0  0  0
  8 39  1  0  0  0  0
  8 40  1  0  0  0  0
  8  9  1  0  0  0  0
  9 41  1  0  0  0  0
  9 42  1  0  0  0  0
  9 10  1  0  0  0  0
 10  2  1  0  0  0  0
 10  5  1  0  0  0  0
  4 11  1  0  0  0  0
 11 12  2  0  0  0  0
 12 43  1  0  0  0  0
 12 13  1  0  0  0  0
 13 44  1  0  0  0  0
 13 14  2  0  0  0  0
 14 15  1  0  0  0  0
 15 16  1  0  0  0  0
 16 17  1  0  0  0  0
 16 18  1  0  0  0  0
 16 19  1  0  0  0  0
 14 20  1  0  0  0  0
 20 45  1  0  0  0  0
 20 21  2  0  0  0  0
 21 11  1  0  0  0  0
 21 46  1  0  0  0  0
  4 22  1  0  0  0  0
 22 23  2  0  0  0  0
 23 47  1  0  0  0  0
 23 24  1  0  0  0  0
 24 48  1  0  0  0  0
 24 25  2  0  0  0  0
 25 49  1  0  0  0  0
 25 26  1  0  0  0  0
 26 27  2  0  0  0  0
 27 22  1  0  0  0  0
 27 50  1  0  0  0  0
 26 28  1  0  0  0  0
 28 29  2  0  0  0  0
 29 51  1  0  0  0  0
 29 30  1  0  0  0  0
 30 52  1  0  0  0  0
 30 31  2  0  0  0  0
 31 53  1  0  0  0  0
 31 32  1  0  0  0  0
 32 33  2  0  0  0  0
 33 28  1  0  0  0  0
 33 34  1  0  0  0  0
M  END
>  <LOGBIO>
6.4300

>  <PRED_LOGBIO>
6.1100

>  <XV_RES>
0.4000

>  <WHL_TMPL>
1

>  <ANCH>
36-38;42-34

$$$$
ROW9
  -MTS-   01061521383D 0   0.00000     0.00000     0

 60 63  0  0  0  0  0  0  0  0999 V2000
   29.5630   46.6860    0.5610 N   0  0  0  0  0  0  0  0  0  0  0  0
   29.2310   45.9760    1.8050 C   0  0  0  0  0  0  0  0  0  0  0  0
   29.6090   44.5200    1.6690 C   0  0  0  0  0  0  0  0  0  0  0  0
   28.6500   43.5960    1.1600 C   0  0  0  0  0  0  0  0  0  0  0  0
   29.0170   42.2290    1.0310 C   0  0  0  0  0  0  0  0  0  0  0  0
   30.3080   41.7900    1.4050 C   0  0  0  0  0  0  0  0  0  0  0  0
   30.6620   40.3750    1.2470 C   0  0  0  0  0  0  0  0  0  0  0  0
   31.4880   39.8860    2.1900 N   0  0  0  0  0  0  0  0  0  0  0  0
   31.8730   38.6140    2.1420 C   0  0  0  0  0  0  0  0  0  0  0  0
   31.4730   37.8840    1.2360 O   0  0  0  0  0  0  0  0  0  0  0  0
   32.8000   38.0650    3.2000 C   0  0  0  0  0  0  0  0  0  0  0  0
   34.1120   38.8480    3.1840 C   0  0  0  0  0  0  0  0  0  0  0  0
   35.0380   38.3000    4.2420 C   0  0  0  0  0  0  0  0  0  0  0  0
   35.0110   38.8280    5.5390 C   0  0  0  0  0  0  0  0  0  0  0  0
   35.8710   38.3190    6.5200 C   0  0  0  0  0  0  0  0  0  0  0  0
   36.7570   37.2820    6.2050 C   0  0  0  0  0  0  0  0  0  0  0  0
   36.7850   36.7550    4.9080 C   0  0  0  0  0  0  0  0  0  0  0  0
   35.9250   37.2630    3.9270 C   0  0  0  0  0  0  0  0  0  0  0  0
   33.0800   36.6080    2.9180 C   0  0  0  0  0  0  0  0  0  0  0  0
   34.1660   36.2480    2.1120 C   0  0  0  0  0  0  0  0  0  0  0  0
   34.4260   34.8970    1.8500 C   0  0  0  0  0  0  0  0  0  0  0  0
   33.5990   33.9070    2.3940 C   0  0  0  0  0  0  0  0  0  0  0  0
   32.5120   34.2680    3.2000 C   0  0  0  0  0  0  0  0  0  0  0  0
   32.2530   35.6180    3.4620 C   0  0  0  0  0  0  0  0  0  0  0  0
   33.8730   32.4790    2.1180 C   0  0  0  0  0  0  0  0  0  0  0  0
   33.8670   32.0080    0.7990 C   0  0  0  0  0  0  0  0  0  0  0  0
   34.1260   30.6570    0.5380 C   0  0  0  0  0  0  0  0  0  0  0  0
   34.3920   29.7780    1.5940 C   0  0  0  0  0  0  0  0  0  0  0  0
   34.3990   30.2500    2.9120 C   0  0  0  0  0  0  0  0  0  0  0  0
   34.1400   31.6000    3.1740 C   0  0  0  0  0  0  0  0  0  0  0  0
   31.2470   42.7340    1.9090 C   0  0  0  0  0  0  0  0  0  0  0  0
   30.8970   44.1070    2.0470 C   0  0  0  0  0  0  0  0  0  0  0  0
   30.5540   46.6100    0.3840 H   0  0  0  0  0  0  0  0  0  0  0  0
   29.3100   47.6600    0.6520 H   0  0  0  0  0  0  0  0  0  0  0  0
   29.7820   46.4170    2.6330 H   0  0  0  0  0  0  0  0  0  0  0  0
   28.1630   46.0570    1.9950 H   0  0  0  0  0  0  0  0  0  0  0  0
   27.6620   43.9290    0.8770 H   0  0  0  0  0  0  0  0  0  0  0  0
   28.3020   41.5180    0.6430 H   0  0  0  0  0  0  0  0  0  0  0  0
   31.2170   40.3150    0.3130 H   0  0  0  0  0  0  0  0  0  0  0  0
   29.7370   39.8030    1.2500 H   0  0  0  0  0  0  0  0  0  0  0  0
   31.8160   40.4850    2.9340 H   0  0  0  0  0  0  0  0  0  0  0  0
   32.3320   38.1620    4.1780 H   0  0  0  0  0  0  0  0  0  0  0  0
   34.5790   38.7520    2.2070 H   0  0  0  0  0  0  0  0  0  0  0  0
   33.9100   39.8980    3.3880 H   0  0  0  0  0  0  0  0  0  0  0  0
   34.3270   39.6270    5.7820 H   0  0  0  0  0  0  0  0  0  0  0  0
   35.8500   38.7260    7.5200 H   0  0  0  0  0  0  0  0  0  0  0  0
   37.4200   36.8900    6.9620 H   0  0  0  0  0  0  0  0  0  0  0  0
   37.4690   35.9550    4.6650 H   0  0  0  0  0  0  0  0  0  0  0  0
   35.9460   36.8560    2.9270 H   0  0  0  0  0  0  0  0  0  0  0  0
   34.8040   37.0120    1.6930 H   0  0  0  0  0  0  0  0  0  0  0  0
   35.2640   34.6190    1.2290 H   0  0  0  0  0  0  0  0  0  0  0  0
   31.8740   33.5040    3.6200 H   0  0  0  0  0  0  0  0  0  0  0  0
   31.4140   35.8970    4.0840 H   0  0  0  0  0  0  0  0  0  0  0  0
   33.6610   32.6860   -0.0160 H   0  0  0  0  0  0  0  0  0  0  0  0
   34.1210   30.2940   -0.4790 H   0  0  0  0  0  0  0  0  0  0  0  0
   34.5930   28.7360    1.3920 H   0  0  0  0  0  0  0  0  0  0  0  0
   34.6050   29.5710    3.7270 H   0  0  0  0  0  0  0  0  0  0  0  0
   34.1450   31.9640    4.1910 H   0  0  0  0  0  0  0  0  0  0  0  0
   32.2360   42.4050    2.1900 H   0  0  0  0  0  0  0  0  0  0  0  0
   31.6100   44.8190    2.4360 H   0  0  0  0  0  0  0  0  0  0  0  0
  1 33  1  0  0  0  0
  1 34  1  0  0  0  0
  1  2  1  0  0  0  0
  2 35  1  0  0  0  0
  2 36  1  0  0  0  0
  2  3  1  0  0  0  0
  3  4  2  0  0  0  0
  4 37  1  0  0  0  0
  4  5  1  0  0  0  0
  5 38  1  0  0  0  0
  5  6  2  0  0  0  0
  6  7  1  0  0  0  0
  7 39  1  0  0  0  0
  7 40  1  0  0  0  0
  7  8  1  0  0  0  0
  8 41  1  0  0  0  0
  8  9  1  0  0  0  0
  9 10  2  0  0  0  0
  9 11  1  0  0  0  0
 11 42  1  0  0  0  0
 11 12  1  0  0  0  0
 12 43  1  0  0  0  0
 12 44  1  0  0  0  0
 12 13  1  0  0  0  0
 13 14  2  0  0  0  0
 14 45  1  0  0  0  0
 14 15  1  0  0  0  0
 15 46  1  0  0  0  0
 15 16  2  0  0  0  0
 16 47  1  0  0  0  0
 16 17  1  0  0  0  0
 17 48  1  0  0  0  0
 17 18  2  0  0  0  0
 18 13  1  0  0  0  0
 18 49  1  0  0  0  0
 11 19  1  0  0  0  0
 19 20  2  0  0  0  0
 20 50  1  0  0  0  0
 20 21  1  0  0  0  0
 21 51  1  0  0  0  0
 21 22  2  0  0  0  0
 22 23  1  0  0  0  0
 23 52  1  0  0  0  0
 23 24  2  0  0  0  0
 24 19  1  0  0  0  0
 24 53  1  0  0  0  0
 22 25  1  0  0  0  0
 25 26  2  0  0  0  0
 26 54  1  0  0  0  0
 26 27  1  0  0  0  0
 27 55  1  0  0  0  0
 27 28  2  0  0  0  0
 28 56  1  0  0  0  0
 28 29  1  0  0  0  0
 29 57  1  0  0  0  0
 29 30  2  0  0  0  0
 30 25  1  0  0  0  0
 30 58  1  0  0  0  0
  6 31  1  0  0  0  0
 31 59  1  0  0  0  0
 31 32  2  0  0  0  0
 32  3  1  0  0  0  0
 32 60  1  0  0  0  0
M  END
>  <LOGBIO>
4.5700

>  <PRED_LOGBIO>
4.9500

>  <XV_RES>
-1.0370

>  <WHL_TMPL>
8

>  <ANCH>
2-4;57-12

$$$$
ROW10
  -MTS-   01061521383D 0   0.00000     0.00000     0

 58 61  0  0  0  0  0  0  0  0999 V2000
   32.1520   44.4920    6.0330 C   0  0  0  0  0  0  0  0  0  0  0  0
   33.0140   43.5070    5.4390 O   0  0  0  0  0  0  0  0  0  0  0  0
   33.3760   43.6870    4.1300 C   0  0  0  0  0  0  0  0  0  0  0  0
   33.2080   44.9370    3.5230 C   0  0  0  0  0  0  0  0  0  0  0  0
   33.5780   45.1210    2.1850 C   0  0  0  0  0  0  0  0  0  0  0  0
   34.1150   44.0550    1.4550 C   0  0  0  0  0  0  0  0  0  0  0  0
   34.2820   42.8040    2.0620 C   0  0  0  0  0  0  0  0  0  0  0  0
   33.9130   42.6200    3.3990 C   0  0  0  0  0  0  0  0  0  0  0  0
   34.8500   41.6770    1.2890 C   0  0  0  0  0  0  0  0  0  0  0  0
   34.2030   41.2250    0.1330 C   0  0  0  0  0  0  0  0  0  0  0  0
   34.7410   40.1580   -0.5980 C   0  0  0  0  0  0  0  0  0  0  0  0
   35.9240   39.5440   -0.1730 C   0  0  0  0  0  0  0  0  0  0  0  0
   36.5710   39.9960    0.9840 C   0  0  0  0  0  0  0  0  0  0  0  0
   36.0340   41.0620    1.7150 C   0  0  0  0  0  0  0  0  0  0  0  0
   37.8480   39.3330    1.4430 C   0  0  0  0  0  0  0  0  0  0  0  0
   38.6090   38.8560    0.2800 N   0  0  0  0  0  0  0  0  0  0  0  0
   39.7690   39.4860    0.2620 C   0  0  0  0  0  0  0  0  0  0  0  0
   40.8540   39.2910   -0.7700 C   0  0  0  0  0  0  0  0  0  0  0  0
   39.8380   40.4140    1.4130 C   0  0  0  0  0  0  0  0  0  0  0  0
   38.7150   40.3210    2.1000 N   0  0  0  0  0  0  0  0  0  0  0  0
   40.8940   41.2330    1.7160 N   0  0  0  0  0  0  0  0  0  0  0  0
   37.5720   38.1700    2.3950 C   0  0  0  0  0  0  0  0  0  0  0  0
   37.5430   38.6770    3.8490 C   0  0  0  0  0  0  0  0  0  0  0  0
   37.1510   37.5530    4.8270 C   0  0  0  0  0  0  0  0  0  0  0  0
   35.9080   36.8760    4.4280 N   0  0  0  0  0  0  0  0  0  0  0  0
   35.8930   36.3900    3.0410 C   0  0  0  0  0  0  0  0  0  0  0  0
   36.2490   37.4810    2.0140 C   0  0  0  0  0  0  0  0  0  0  0  0
   34.8800   36.7160    5.2570 C   0  0  0  0  0  0  0  0  0  0  0  0
   34.8100   35.7100    5.9620 O   0  0  0  0  0  0  0  0  0  0  0  0
   33.8000   37.7680    5.3330 C   0  0  0  0  0  0  0  0  0  0  0  0
   31.1110   44.2210    5.8700 H   0  0  0  0  0  0  0  0  0  0  0  0
   32.3210   44.4480    7.1070 H   0  0  0  0  0  0  0  0  0  0  0  0
   32.4150   45.4540    5.5990 H   0  0  0  0  0  0  0  0  0  0  0  0
   32.7940   45.7600    4.0870 H   0  0  0  0  0  0  0  0  0  0  0  0
   33.4490   46.0860    1.7170 H   0  0  0  0  0  0  0  0  0  0  0  0
   34.4000   44.1960    0.4230 H   0  0  0  0  0  0  0  0  0  0  0  0
   34.0420   41.6560    3.8670 H   0  0  0  0  0  0  0  0  0  0  0  0
   33.2900   41.6990   -0.1960 H   0  0  0  0  0  0  0  0  0  0  0  0
   34.2420   39.8090   -1.4900 H   0  0  0  0  0  0  0  0  0  0  0  0
   36.3380   38.7210   -0.7360 H   0  0  0  0  0  0  0  0  0  0  0  0
   36.5330   41.4110    2.6070 H   0  0  0  0  0  0  0  0  0  0  0  0
   40.8170   38.2710   -1.1470 H   0  0  0  0  0  0  0  0  0  0  0  0
   40.7030   39.9880   -1.5920 H   0  0  0  0  0  0  0  0  0  0  0  0
   41.8250   39.4740   -0.3140 H   0  0  0  0  0  0  0  0  0  0  0  0
   40.9310   42.1690    1.3380 H   0  0  0  0  0  0  0  0  0  0  0  0
   41.6340   40.9010    2.3170 H   0  0  0  0  0  0  0  0  0  0  0  0
   38.4030   37.4800    2.2590 H   0  0  0  0  0  0  0  0  0  0  0  0
   36.8310   39.4950    3.9330 H   0  0  0  0  0  0  0  0  0  0  0  0
   38.5240   39.0630    4.1180 H   0  0  0  0  0  0  0  0  0  0  0  0
   37.9560   36.8240    4.8840 H   0  0  0  0  0  0  0  0  0  0  0  0
   37.0310   37.9680    5.8250 H   0  0  0  0  0  0  0  0  0  0  0  0
   36.5900   35.5610    2.9420 H   0  0  0  0  0  0  0  0  0  0  0  0
   34.9080   35.9880    2.8120 H   0  0  0  0  0  0  0  0  0  0  0  0
   35.4530   38.2210    1.9800 H   0  0  0  0  0  0  0  0  0  0  0  0
   36.3450   37.0330    1.0270 H   0  0  0  0  0  0  0  0  0  0  0  0
   33.3350   37.8810    4.3560 H   0  0  0  0  0  0  0  0  0  0  0  0
   33.0490   37.4650    6.0590 H   0  0  0  0  0  0  0  0  0  0  0  0
   34.2380   38.7160    5.6370 H   0  0  0  0  0  0  0  0  0  0  0  0
  1 31  1  0  0  0  0
  1 32  1  0  0  0  0
  1 33  1  0  0  0  0
  1  2  1  0  0  0  0
  2  3  1  0  0  0  0
  3  4  2  0  0  0  0
  4 34  1  0  0  0  0
  4  5  1  0  0  0  0
  5 35  1  0  0  0  0
  5  6  2  0  0  0  0
  6 36  1  0  0  0  0
  6  7  1  0  0  0  0
  7  8  2  0  0  0  0
  8  3  1  0  0  0  0
  8 37  1  0  0  0  0
  7  9  1  0  0  0  0
  9 10  2  0  0  0  0
 10 38  1  0  0  0  0
 10 11  1  0  0  0  0
 11 39  1  0  0  0  0
 11 12  2  0  0  0  0
 12 40  1  0  0  0  0
 12 13  1  0  0  0  0
 13 14  2  0  0  0  0
 14  9  1  0  0  0  0
 14 41  1  0  0  0  0
 13 15  1  0  0  0  0
 15 16  1  0  0  0  0
 16 17  2  0  0  0  0
 17 18  1  0  0  0  0
 18 42  1  0  0  0  0
 18 43  1  0  0  0  0
 18 44  1  0  0  0  0
 17 19  1  0  0  0  0
 19 20  2  0  0  0  0
 20 15  1  0  0  0  0
 19 21  1  0  0  0  0
 21 45  1  0  0  0  0
 21 46  1  0  0  0  0
 15 22  1  0  0  0  0
 22 47  1  0  0  0  0
 22 23  1  0  0  0  0
 23 48  1  0  0  0  0
 23 49  1  0  0  0  0
 23 24  1  0  0  0  0
 24 50  1  0  0  0  0
 24 51  1  0  0  0  0
 24 25  1  0  0  0  0
 25 26  1  0  0  0  0
 26 52  1  0  0  0  0
 26 53  1  0  0  0  0
 26 27  1  0  0  0  0
 27 22  1  0  0  0  0
 27 54  1  0  0  0  0
 27 55  1  0  0  0  0
 25 28  1  0  0  0  0
 28 29  2  0  0  0  0
 28 30  1  0  0  0  0
 30 56  1  0  0  0  0
 30 57  1  0  0  0  0
 30 58  1  0  0  0  0
M  END
>  <LOGBIO>
6.1000

>  <PRED_LOGBIO>
6.2500

>  <XV_RES>
-0.3950

>  <WHL_TMPL>
4

>  <ANCH>
1-5;1-5

$$$$
ROW11
  -MTS-   01061521383D 0   0.00000     0.00000     0

 62 65  0  0  1  0  0  0  0  0999 V2000
   33.9260   42.4190   -6.4150 C   0  0  0  0  0  0  0  0  0  0  0  0
   32.4090   42.2840   -6.3290 C   0  0  0  0  0  0  0  0  0  0  0  0
   31.7990   43.5220   -6.7040 O   0  0  0  0  0  0  0  0  0  0  0  0
   30.4310   43.5960   -6.6880 C   0  0  0  0  0  0  0  0  0  0  0  0
   29.7650   43.9990   -5.5240 C   0  0  0  0  0  0  0  0  0  0  0  0
   28.3670   44.0740   -5.5080 C   0  0  0  0  0  0  0  0  0  0  0  0
   27.6490   44.5090   -4.2530 C   0  0  0  0  0  0  0  0  0  0  0  0
   27.3500   43.3310   -3.4260 N   0  0  0  0  0  0  0  0  0  0  0  0
   26.1370   43.6570   -2.6630 C   0  0  0  0  0  0  0  0  0  0  0  0
   26.3050   44.9510   -1.8460 C   0  0  0  0  0  0  0  0  0  0  0  0
   27.5400   44.8680   -0.9300 C   0  0  1  0  0  0  0  0  0  0  0  0
   28.7880   44.4150   -1.7090 C   0  0  0  0  0  0  0  0  0  0  0  0
   28.5040   43.1460   -2.5340 C   0  0  2  0  0  0  0  0  0  0  0  0
   29.7170   42.9400   -3.4380 C   0  0  0  0  0  0  0  0  0  0  0  0
   27.7820   46.2410   -0.2770 C   0  0  0  0  0  0  0  0  0  0  0  0
   26.6120   46.4500    0.5870 N   0  0  0  0  0  0  0  0  0  0  0  0
   25.8890   47.7080    0.8260 C   0  0  0  0  0  0  0  0  0  0  0  0
   26.2660   44.8760    1.2690 S   0  0  0  0  0  0  0  0  0  0  0  0
   24.8800   44.5280    1.2070 O   0  0  0  0  0  0  0  0  0  0  0  0
   26.7280   45.0640    2.6170 O   0  0  0  0  0  0  0  0  0  0  0  0
   27.2610   43.9400    0.1760 N   0  0  0  0  0  0  0  0  0  0  0  0
   27.6970   42.6020    0.3230 C   0  0  0  0  0  0  0  0  0  0  0  0
   28.6700   42.2830    1.2770 C   0  0  0  0  0  0  0  0  0  0  0  0
   29.1010   40.9590    1.4220 C   0  0  0  0  0  0  0  0  0  0  0  0
   28.5580   39.9540    0.6130 C   0  0  0  0  0  0  0  0  0  0  0  0
   27.5840   40.2720   -0.3410 C   0  0  0  0  0  0  0  0  0  0  0  0
   27.0610   39.3030   -1.1210 F   0  0  0  0  0  0  0  0  0  0  0  0
   27.1540   41.5960   -0.4860 C   0  0  0  0  0  0  0  0  0  0  0  0
   27.6350   43.7460   -6.6550 C   0  0  0  0  0  0  0  0  0  0  0  0
   28.3010   43.3430   -7.8190 C   0  0  0  0  0  0  0  0  0  0  0  0
   29.6990   43.2680   -7.8350 C   0  0  0  0  0  0  0  0  0  0  0  0
   30.3500   42.8730   -8.9740 O   0  0  0  0  0  0  0  0  0  0  0  0
   34.2110   42.6700   -7.4350 H   0  0  0  0  0  0  0  0  0  0  0  0
   34.3910   41.4770   -6.1300 H   0  0  0  0  0  0  0  0  0  0  0  0
   34.2590   43.2060   -5.7420 H   0  0  0  0  0  0  0  0  0  0  0  0
   32.0760   41.4980   -7.0030 H   0  0  0  0  0  0  0  0  0  0  0  0
   32.1240   42.0340   -5.3090 H   0  0  0  0  0  0  0  0  0  0  0  0
   30.3300   44.2520   -4.6390 H   0  0  0  0  0  0  0  0  0  0  0  0
   26.7210   45.0090   -4.5210 H   0  0  0  0  0  0  0  0  0  0  0  0
   28.2810   45.1950   -3.6920 H   0  0  0  0  0  0  0  0  0  0  0  0
   26.0070   42.8540   -1.9390 H   0  0  0  0  0  0  0  0  0  0  0  0
   25.3140   43.8050   -3.3590 H   0  0  0  0  0  0  0  0  0  0  0  0
   25.4390   45.0170   -1.1910 H   0  0  0  0  0  0  0  0  0  0  0  0
   26.4500   45.7760   -2.5400 H   0  0  0  0  0  0  0  0  0  0  0  0
   29.5310   44.1360   -0.9650 H   0  0  0  0  0  0  0  0  0  0  0  0
   29.0690   45.2110   -2.3950 H   0  0  0  0  0  0  0  0  0  0  0  0
   28.3660   42.2890   -1.8780 H   0  0  0  0  0  0  0  0  0  0  0  0
   29.4310   42.3370   -4.2970 H   0  0  0  0  0  0  0  0  0  0  0  0
   30.0820   43.9070   -3.7800 H   0  0  0  0  0  0  0  0  0  0  0  0
   30.5010   42.4320   -2.8820 H   0  0  0  0  0  0  0  0  0  0  0  0
   27.7540   46.9930   -1.0640 H   0  0  0  0  0  0  0  0  0  0  0  0
   28.6840   46.1890    0.3290 H   0  0  0  0  0  0  0  0  0  0  0  0
   24.8440   47.4910    1.0370 H   0  0  0  0  0  0  0  0  0  0  0  0
   26.3310   48.2240    1.6750 H   0  0  0  0  0  0  0  0  0  0  0  0
   25.9570   48.3390   -0.0580 H   0  0  0  0  0  0  0  0  0  0  0  0
   29.0890   43.0590    1.9010 H   0  0  0  0  0  0  0  0  0  0  0  0
   29.8520   40.7130    2.1580 H   0  0  0  0  0  0  0  0  0  0  0  0
   28.8910   38.9320    0.7250 H   0  0  0  0  0  0  0  0  0  0  0  0
   26.4020   41.8420   -1.2220 H   0  0  0  0  0  0  0  0  0  0  0  0
   26.5570   43.8040   -6.6420 H   0  0  0  0  0  0  0  0  0  0  0  0
   27.7360   43.0900   -8.7040 H   0  0  0  0  0  0  0  0  0  0  0  0
   30.4720   41.9110   -8.9880 H   0  0  0  0  0  0  0  0  0  0  0  0
  1 33  1  0  0  0  0
  1 34  1  0  0  0  0
  1 35  1  0  0  0  0
  1  2  1  0  0  0  0
  2 36  1  0  0  0  0
  2 37  1  0  0  0  0
  2  3  1  0  0  0  0
  3  4  1  0  0  0  0
  4  5  2  0  0  0  0
  5 38  1  0  0  0  0
  5  6  1  0  0  0  0
  6  7  1  0  0  0  0
  7 39  1  0  0  0  0
  7 40  1  0  0  0  0
  7  8  1  0  0  0  0
  8  9  1  0  0  0  0
  9 41  1  0  0  0  0
  9 42  1  0  0  0  0
  9 10  1  0  0  0  0
 10 43  1  0  0  0  0
 10 44  1  0  0  0  0
 10 11  1  0  0  0  0
 11 12  1  0  0  0  0
 12 45  1  0  0  0  0
 12 46  1  0  0  0  0
 12 13  1  0  0  0  0
 13  8  1  0  0  0  0
 13 47  1  0  0  0  0
 13 14  1  0  0  0  0
 14 48  1  0  0  0  0
 14 49  1  0  0  0  0
 14 50  1  0  0  0  0
 11 15  1  0  0  0  0
 15 51  1  0  0  0  0
 15 52  1  0  0  0  0
 15 16  1  0  0  0  0
 16 17  1  0  0  0  0
 17 53  1  0  0  0  0
 17 54  1  0  0  0  0
 17 55  1  0  0  0  0
 16 18  1  0  0  0  0
 18 19  2  0  0  0  0
 18 20  2  0  0  0  0
 18 21  1  0  0  0  0
 21 11  1  0  0  0  0
 21 22  1  0  0  0  0
 22 23  2  0  0  0  0
 23 56  1  0  0  0  0
 23 24  1  0  0  0  0
 24 57  1  0  0  0  0
 24 25  2  0  0  0  0
 25 58  1  0  0  0  0
 25 26  1  0  0  0  0
 26 27  1  0  0  0  0
 26 28  2  0  0  0  0
 28 22  1  0  0  0  0
 28 59  1  0  0  0  0
  6 29  2  0  0  0  0
 29 60  1  0  0  0  0
 29 30  1  0  0  0  0
 30 61  1  0  0  0  0
 30 31  2  0  0  0  0
 31  4  1  0  0  0  0
 31 32  1  0  0  0  0
 32 62  1  0  0  0  0
M  END
>  <LOGBIO>
5.8000

>  <PRED_LOGBIO>
6.1700

>  <XV_RES>
-0.4110

>  <WHL_TMPL>
9

>  <ANCH>
78-80;41-42

$$$$
ROW12
  -MTS-   01061521383D 0   0.00000     0.00000     0

 47 50  0  0  1  0  0  0  0  0999 V2000
   36.1900   38.2650    2.1590 C   0  0  0  0  0  0  0  0  0  0  0  0
   35.4840   37.3230    3.1290 C   0  0  1  0  0  0  0  0  0  0  0  0
   35.6720   37.8180    4.5750 C   0  0  0  0  0  0  0  0  0  0  0  0
   37.0960   37.6210    5.0390 C   0  0  0  0  0  0  0  0  0  0  0  0
   37.7290   38.5110    5.9140 C   0  0  0  0  0  0  0  0  0  0  0  0
   39.0510   38.2800    6.3120 C   0  0  0  0  0  0  0  0  0  0  0  0
   39.7400   37.1590    5.8340 C   0  0  0  0  0  0  0  0  0  0  0  0
   39.1070   36.2690    4.9590 C   0  0  0  0  0  0  0  0  0  0  0  0
   37.7850   36.5000    4.5610 C   0  0  0  0  0  0  0  0  0  0  0  0
   37.0870   35.5780    3.6370 C   0  0  0  0  0  0  0  0  0  0  0  0
   36.0090   35.9580    2.9760 N   0  0  0  0  0  0  0  0  0  0  0  0
   37.5690   34.3080    3.4630 N   0  0  0  0  0  0  0  0  0  0  0  0
   34.0200   37.3560    2.7590 C   0  0  0  0  0  0  0  0  0  0  0  0
   33.3190   38.5680    2.7880 C   0  0  0  0  0  0  0  0  0  0  0  0
   31.9620   38.5990    2.4440 C   0  0  0  0  0  0  0  0  0  0  0  0
   31.2530   39.8230    2.4730 N   0  0  0  0  0  0  0  0  0  0  0  0
   30.5950   40.3100    1.3810 C   0  0  0  0  0  0  0  0  0  0  0  0
   30.2750   39.5680    0.4440 O   0  0  0  0  0  0  0  0  0  0  0  0
   30.3400   41.7680    1.4000 C   0  0  0  0  0  0  0  0  0  0  0  0
   29.0830   42.2590    1.0280 C   0  0  0  0  0  0  0  0  0  0  0  0
   28.8620   43.6410    1.0530 C   0  0  0  0  0  0  0  0  0  0  0  0
   29.9000   44.4950    1.4470 C   0  0  0  0  0  0  0  0  0  0  0  0
   29.6620   46.2180    1.4900 Cl  0  0  0  0  0  0  0  0  0  0  0  0
   31.1320   43.9360    1.8070 C   0  0  0  0  0  0  0  0  0  0  0  0
   31.3150   42.6090    1.7730 N   0  0  0  0  0  0  0  0  0  0  0  0
   31.3070   37.4190    2.0720 C   0  0  0  0  0  0  0  0  0  0  0  0
   32.0080   36.2080    2.0440 C   0  0  0  0  0  0  0  0  0  0  0  0
   33.3650   36.1760    2.3870 C   0  0  0  0  0  0  0  0  0  0  0  0
   34.0410   35.0080    2.3600 F   0  0  0  0  0  0  0  0  0  0  0  0
   36.0360   37.9180    1.1390 H   0  0  0  0  0  0  0  0  0  0  0  0
   37.2550   38.2810    2.3790 H   0  0  0  0  0  0  0  0  0  0  0  0
   35.7820   39.2680    2.2660 H   0  0  0  0  0  0  0  0  0  0  0  0
   34.9990   37.2750    5.2350 H   0  0  0  0  0  0  0  0  0  0  0  0
   35.4160   38.8740    4.6330 H   0  0  0  0  0  0  0  0  0  0  0  0
   37.1970   39.3760    6.2830 H   0  0  0  0  0  0  0  0  0  0  0  0
   39.5400   38.9670    6.9880 H   0  0  0  0  0  0  0  0  0  0  0  0
   40.7610   36.9810    6.1410 H   0  0  0  0  0  0  0  0  0  0  0  0
   39.6390   35.4040    4.5900 H   0  0  0  0  0  0  0  0  0  0  0  0
   37.2440   33.5590    4.0580 H   0  0  0  0  0  0  0  0  0  0  0  0
   38.2490   34.1200    2.7410 H   0  0  0  0  0  0  0  0  0  0  0  0
   33.8240   39.4780    3.0740 H   0  0  0  0  0  0  0  0  0  0  0  0
   31.2330   40.3550    3.3310 H   0  0  0  0  0  0  0  0  0  0  0  0
   28.2970   41.5830    0.7270 H   0  0  0  0  0  0  0  0  0  0  0  0
   27.9010   44.0450    0.7710 H   0  0  0  0  0  0  0  0  0  0  0  0
   31.9420   44.5800    2.1130 H   0  0  0  0  0  0  0  0  0  0  0  0
   30.2600   37.4430    1.8080 H   0  0  0  0  0  0  0  0  0  0  0  0
   31.5030   35.2970    1.7570 H   0  0  0  0  0  0  0  0  0  0  0  0
  1 30  1  0  0  0  0
  1 31  1  0  0  0  0
  1 32  1  0  0  0  0
  1  2  1  0  0  0  0
  2  3  1  0  0  0  0
  3 33  1  0  0  0  0
  3 34  1  0  0  0  0
  3  4  1  0  0  0  0
  4  5  1  0  0  0  0
  5 35  1  0  0  0  0
  5  6  2  0  0  0  0
  6 36  1  0  0  0  0
  6  7  1  0  0  0  0
  7 37  1  0  0  0  0
  7  8  2  0  0  0  0
  8 38  1  0  0  0  0
  8  9  1  0  0  0  0
  9  4  2  0  0  0  0
  9 10  1  0  0  0  0
 10 11  2  0  0  0  0
 11  2  1  0  0  0  0
 10 12  1  0  0  0  0
 12 39  1  0  0  0  0
 12 40  1  0  0  0  0
  2 13  1  0  0  0  0
 13 14  2  0  0  0  0
 14 41  1  0  0  0  0
 14 15  1  0  0  0  0
 15 16  1  0  0  0  0
 16 42  1  0  0  0  0
 16 17  1  0  0  0  0
 17 18  2  0  0  0  0
 17 19  1  0  0  0  0
 19 20  2  0  0  0  0
 20 43  1  0  0  0  0
 20 21  1  0  0  0  0
 21 44  1  0  0  0  0
 21 22  2  0  0  0  0
 22 23  1  0  0  0  0
 22 24  1  0  0  0  0
 24 45  1  0  0  0  0
 24 25  2  0  0  0  0
 25 19  1  0  0  0  0
 15 26  2  0  0  0  0
 26 46  1  0  0  0  0
 26 27  1  0  0  0  0
 27 47  1  0  0  0  0
 27 28  2  0  0  0  0
 28 13  1  0  0  0  0
 28 29  1  0  0  0  0
M  END
>  <LOGBIO>
7.6000

>  <PRED_LOGBIO>
6.1700

>  <XV_RES>
2.2210

>  <WHL_TMPL>
11

>  <ANCH>
15-17;30-28

$$$$
ROW13
  -MTS-   01061521383D 0   0.00000     0.00000     0

 71 73  0  0  1  0  0  0  0  0999 V2000
   29.6600   48.1380    5.8810 C   0  0  0  0  0  0  0  0  0  0  0  0
   30.8740   47.3900    5.3240 C   0  0  1  0  0  0  0  0  0  0  0  0
   31.9840   47.4780    6.2640 N   0  0  0  0  0  0  0  0  0  0  0  0
   33.2090   47.9260    5.9620 C   0  0  0  0  0  0  0  0  0  0  0  0
   33.5140   48.3610    4.8530 O   0  0  0  0  0  0  0  0  0  0  0  0
   34.2280   47.8490    7.0620 C   0  0  0  0  0  0  0  0  0  0  0  0
   35.5450   47.4620    6.8120 C   0  0  0  0  0  0  0  0  0  0  0  0
   36.4740   47.3740    7.8590 C   0  0  0  0  0  0  0  0  0  0  0  0
   36.0670   47.6860    9.1660 C   0  0  0  0  0  0  0  0  0  0  0  0
   34.7520   48.0760    9.4220 C   0  0  0  0  0  0  0  0  0  0  0  0
   33.8400   48.1590    8.3690 C   0  0  0  0  0  0  0  0  0  0  0  0
   34.2960   48.3980   10.8140 C   0  0  0  0  0  0  0  0  0  0  0  0
   35.0230   48.9900   11.5940 O   0  0  0  0  0  0  0  0  0  0  0  0
   33.0760   47.9960   11.1590 N   0  0  0  0  0  0  0  0  0  0  0  0
   32.3770   48.5350   12.3070 C   0  0  0  0  0  0  0  0  0  0  0  0
   32.3080   47.4560   13.3810 C   0  0  0  0  0  0  0  0  0  0  0  0
   31.6110   47.9530   14.5600 O   0  0  0  0  0  0  0  0  0  0  0  0
   33.1260   49.7470   12.8600 C   0  0  0  0  0  0  0  0  0  0  0  0
   32.4230   50.2650   13.9920 O   0  0  0  0  0  0  0  0  0  0  0  0
   30.9480   48.9520   11.9460 C   0  0  0  0  0  0  0  0  0  0  0  0
   30.1540   49.5290   13.1090 C   0  0  0  0  0  0  0  0  0  0  0  0
   29.2900   50.5960   12.8740 C   0  0  0  0  0  0  0  0  0  0  0  0
   28.5450   51.1600   13.9220 C   0  0  0  0  0  0  0  0  0  0  0  0
   28.6580   50.6430   15.2110 C   0  0  0  0  0  0  0  0  0  0  0  0
   29.5200   49.5770   15.4550 C   0  0  0  0  0  0  0  0  0  0  0  0
   30.2640   49.0190   14.4080 C   0  0  0  0  0  0  0  0  0  0  0  0
   37.8150   46.9760    7.6250 N   0  0  0  0  0  0  0  0  0  0  0  0
   38.8670   47.6210    8.4110 C   0  0  0  0  0  0  0  0  0  0  0  0
   38.2080   45.9070    6.5800 S   0  0  0  0  0  0  0  0  0  0  0  0
   37.1040   45.0490    6.2830 O   0  0  0  0  0  0  0  0  0  0  0  0
   39.3420   45.1670    7.0390 O   0  0  0  0  0  0  0  0  0  0  0  0
   38.6050   46.6630    5.1400 C   0  0  0  0  0  0  0  0  0  0  0  0
   30.5490   45.9720    4.9990 C   0  0  0  0  0  0  0  0  0  0  0  0
   30.5980   45.5480    3.6660 C   0  0  0  0  0  0  0  0  0  0  0  0
   30.2940   44.2270    3.3290 C   0  0  0  0  0  0  0  0  0  0  0  0
   29.9480   43.3230    4.3280 C   0  0  0  0  0  0  0  0  0  0  0  0
   29.6530   42.0480    4.0110 F   0  0  0  0  0  0  0  0  0  0  0  0
   29.8970   43.7340    5.6590 C   0  0  0  0  0  0  0  0  0  0  0  0
   30.1950   45.0570    5.9930 C   0  0  0  0  0  0  0  0  0  0  0  0
   28.7430   47.6690    5.5320 H   0  0  0  0  0  0  0  0  0  0  0  0
   29.6840   48.0110    6.9610 H   0  0  0  0  0  0  0  0  0  0  0  0
   29.7650   49.1740    5.5640 H   0  0  0  0  0  0  0  0  0  0  0  0
   31.1670   47.8860    4.4010 H   0  0  0  0  0  0  0  0  0  0  0  0
   31.8170   47.1790    7.2140 H   0  0  0  0  0  0  0  0  0  0  0  0
   35.8520   47.2280    5.8030 H   0  0  0  0  0  0  0  0  0  0  0  0
   36.7760   47.6240    9.9780 H   0  0  0  0  0  0  0  0  0  0  0  0
   32.8230   48.4660    8.5660 H   0  0  0  0  0  0  0  0  0  0  0  0
   32.6200   47.2890   10.6000 H   0  0  0  0  0  0  0  0  0  0  0  0
   33.3330   47.2580   13.6870 H   0  0  0  0  0  0  0  0  0  0  0  0
   31.7600   46.6080   12.9760 H   0  0  0  0  0  0  0  0  0  0  0  0
   31.6040   47.2450   15.2230 H   0  0  0  0  0  0  0  0  0  0  0  0
   34.1280   49.4470   13.1620 H   0  0  0  0  0  0  0  0  0  0  0  0
   33.1930   50.5140   12.0920 H   0  0  0  0  0  0  0  0  0  0  0  0
   32.8800   51.0370   14.3620 H   0  0  0  0  0  0  0  0  0  0  0  0
   30.4350   48.0350   11.6640 H   0  0  0  0  0  0  0  0  0  0  0  0
   31.0090   49.7130   11.1710 H   0  0  0  0  0  0  0  0  0  0  0  0
   29.1930   50.9940   11.8750 H   0  0  0  0  0  0  0  0  0  0  0  0
   27.8850   51.9930   13.7290 H   0  0  0  0  0  0  0  0  0  0  0  0
   28.0790   51.0680   16.0180 H   0  0  0  0  0  0  0  0  0  0  0  0
   29.6160   49.1790   16.4550 H   0  0  0  0  0  0  0  0  0  0  0  0
   30.9270   48.1890   14.6040 H   0  0  0  0  0  0  0  0  0  0  0  0
   38.4230   48.2510    9.1790 H   0  0  0  0  0  0  0  0  0  0  0  0
   39.4010   48.2840    7.7330 H   0  0  0  0  0  0  0  0  0  0  0  0
   39.4930   46.8290    8.8160 H   0  0  0  0  0  0  0  0  0  0  0  0
   37.6990   46.9430    4.6060 H   0  0  0  0  0  0  0  0  0  0  0  0
   39.1120   45.9210    4.5270 H   0  0  0  0  0  0  0  0  0  0  0  0
   39.2320   47.5070    5.4210 H   0  0  0  0  0  0  0  0  0  0  0  0
   30.8730   46.2480    2.8910 H   0  0  0  0  0  0  0  0  0  0  0  0
   30.3270   43.9090    2.2970 H   0  0  0  0  0  0  0  0  0  0  0  0
   29.6270   43.0300    6.4320 H   0  0  0  0  0  0  0  0  0  0  0  0
   30.1510   45.3740    7.0250 H   0  0  0  0  0  0  0  0  0  0  0  0
  1 40  1  0  0  0  0
  1 41  1  0  0  0  0
  1 42  1  0  0  0  0
  1  2  1  0  0  0  0
  2 43  1  0  0  0  0
  2  3  1  0  0  0  0
  3 44  1  0  0  0  0
  3  4  1  0  0  0  0
  4  5  2  0  0  0  0
  4  6  1  0  0  0  0
  6  7  2  0  0  0  0
  7 45  1  0  0  0  0
  7  8  1  0  0  0  0
  8  9  2  0  0  0  0
  9 46  1  0  0  0  0
  9 10  1  0  0  0  0
 10 11  2  0  0  0  0
 11  6  1  0  0  0  0
 11 47  1  0  0  0  0
 10 12  1  0  0  0  0
 12 13  2  0  0  0  0
 12 14  1  0  0  0  0
 14 48  1  0  0  0  0
 14 15  1  0  0  0  0
 15 16  1  0  0  0  0
 16 49  1  0  0  0  0
 16 50  1  0  0  0  0
 16 17  1  0  0  0  0
 17 51  1  0  0  0  0
 15 18  1  0  0  0  0
 18 52  1  0  0  0  0
 18 53  1  0  0  0  0
 18 19  1  0  0  0  0
 19 54  1  0  0  0  0
 15 20  1  0  0  0  0
 20 55  1  0  0  0  0
 20 56  1  0  0  0  0
 20 21  1  0  0  0  0
 21 22  2  0  0  0  0
 22 57  1  0  0  0  0
 22 23  1  0  0  0  0
 23 58  1  0  0  0  0
 23 24  2  0  0  0  0
 24 59  1  0  0  0  0
 24 25  1  0  0  0  0
 25 60  1  0  0  0  0
 25 26  2  0  0  0  0
 26 21  1  0  0  0  0
 26 61  1  0  0  0  0
  8 27  1  0  0  0  0
 27 28  1  0  0  0  0
 28 62  1  0  0  0  0
 28 63  1  0  0  0  0
 28 64  1  0  0  0  0
 27 29  1  0  0  0  0
 29 30  2  0  0  0  0
 29 31  2  0  0  0  0
 29 32  1  0  0  0  0
 32 65  1  0  0  0  0
 32 66  1  0  0  0  0
 32 67  1  0  0  0  0
  2 33  1  0  0  0  0
 33 34  2  0  0  0  0
 34 68  1  0  0  0  0
 34 35  1  0  0  0  0
 35 69  1  0  0  0  0
 35 36  2  0  0  0  0
 36 37  1  0  0  0  0
 36 38  1  0  0  0  0
 38 70  1  0  0  0  0
 38 39  2  0  0  0  0
 39 33  1  0  0  0  0
 39 71  1  0  0  0  0
M  END
>  <LOGBIO>
5.5700

>  <PRED_LOGBIO>
6.3100

>  <XV_RES>
-1.1790

>  <WHL_TMPL>
7

>  <ANCH>
71-76;66-67

$$$$
ROW14
  -MTS-   01061521383D 0   0.00000     0.00000     0

 91 94  0  0  1  0  0  0  0  0999 V2000
   35.3180   46.3750   15.4330 C   0  0  0  0  0  0  0  0  0  0  0  0
   33.9710   47.0510   15.2020 C   0  0  2  0  0  0  0  0  0  0  0  0
   33.6480   47.0440   13.7770 N   0  0  0  0  0  0  0  0  0  0  0  0
   32.3080   47.4560   13.3810 C   0  0  0  0  0  0  0  0  0  0  0  0
   32.3770   48.5350   12.3070 C   0  0  2  0  0  0  0  0  0  0  0  0
   30.9480   48.9520   11.9460 C   0  0  0  0  0  0  0  0  0  0  0  0
   30.8510   49.8480   10.7200 C   0  0  0  0  0  0  0  0  0  0  0  0
   29.7880   49.6720    9.8370 C   0  0  0  0  0  0  0  0  0  0  0  0
   29.6660   50.4740    8.6910 C   0  0  0  0  0  0  0  0  0  0  0  0
   30.6100   51.4670    8.4350 C   0  0  0  0  0  0  0  0  0  0  0  0
   31.6770   51.6490    9.3120 C   0  0  0  0  0  0  0  0  0  0  0  0
   31.7960   50.8450   10.4520 C   0  0  0  0  0  0  0  0  0  0  0  0
   33.0760   47.9960   11.1590 N   0  0  0  0  0  0  0  0  0  0  0  0
   34.2960   48.3980   10.8140 C   0  0  0  0  0  0  0  0  0  0  0  0
   35.0230   48.9900   11.5940 O   0  0  0  0  0  0  0  0  0  0  0  0
   34.7520   48.0760    9.4220 C   0  0  0  0  0  0  0  0  0  0  0  0
   36.0670   47.6860    9.1660 C   0  0  0  0  0  0  0  0  0  0  0  0
   36.4740   47.3740    7.8590 C   0  0  0  0  0  0  0  0  0  0  0  0
   35.5450   47.4620    6.8120 C   0  0  0  0  0  0  0  0  0  0  0  0
   34.2280   47.8490    7.0620 C   0  0  0  0  0  0  0  0  0  0  0  0
   33.8400   48.1590    8.3690 C   0  0  0  0  0  0  0  0  0  0  0  0
   33.2090   47.9260    5.9620 C   0  0  0  0  0  0  0  0  0  0  0  0
   33.5140   48.3610    4.8530 O   0  0  0  0  0  0  0  0  0  0  0  0
   31.9840   47.4780    6.2640 N   0  0  0  0  0  0  0  0  0  0  0  0
   30.8740   47.3900    5.3240 C   0  0  2  0  0  0  0  0  0  0  0  0
   29.6600   48.1380    5.8810 C   0  0  0  0  0  0  0  0  0  0  0  0
   30.5490   45.9720    4.9990 C   0  0  0  0  0  0  0  0  0  0  0  0
   30.5980   45.5480    3.6660 C   0  0  0  0  0  0  0  0  0  0  0  0
   30.2940   44.2270    3.3290 C   0  0  0  0  0  0  0  0  0  0  0  0
   29.9480   43.3230    4.3280 C   0  0  0  0  0  0  0  0  0  0  0  0
   29.6530   42.0480    4.0110 F   0  0  0  0  0  0  0  0  0  0  0  0
   29.8970   43.7340    5.6590 C   0  0  0  0  0  0  0  0  0  0  0  0
   30.1950   45.0570    5.9930 C   0  0  0  0  0  0  0  0  0  0  0  0
   37.8150   46.9760    7.6250 N   0  0  0  0  0  0  0  0  0  0  0  0
   38.8670   47.6210    8.4110 C   0  0  0  0  0  0  0  0  0  0  0  0
   38.2080   45.9070    6.5800 S   0  0  0  0  0  0  0  0  0  0  0  0
   37.1040   45.0490    6.2830 O   0  0  0  0  0  0  0  0  0  0  0  0
   39.3420   45.1670    7.0390 O   0  0  0  0  0  0  0  0  0  0  0  0
   38.6050   46.6630    5.1400 C   0  0  0  0  0  0  0  0  0  0  0  0
   33.9870   48.4540   15.7520 C   0  0  0  0  0  0  0  0  0  0  0  0
   34.5620   49.3360   15.1260 O   0  0  0  0  0  0  0  0  0  0  0  0
   33.3700   48.6940   16.9120 N   0  0  0  0  0  0  0  0  0  0  0  0
   34.4950   47.8660   17.3710 C   0  0  0  0  0  0  0  0  0  0  0  0
   35.4850   48.7580   18.1430 C   0  0  0  0  0  0  0  0  0  0  0  0
   34.5910   49.9030   18.6560 C   0  0  0  0  0  0  0  0  0  0  0  0
   33.5000   50.0010   17.5720 C   0  0  1  0  0  0  0  0  0  0  0  0
   32.5180   50.2360   18.7180 C   0  0  0  0  0  0  0  0  0  0  0  0
   32.7650   51.0770   19.5660 O   0  0  0  0  0  0  0  0  0  0  0  0
   31.4030   49.5330   18.7910 O   0  0  0  0  0  0  0  0  0  0  0  0
   35.1670   45.3550   15.7810 H   0  0  0  0  0  0  0  0  0  0  0  0
   35.8030   46.3040   14.4610 H   0  0  0  0  0  0  0  0  0  0  0  0
   35.8590   46.9990   16.1420 H   0  0  0  0  0  0  0  0  0  0  0  0
   33.2130   46.4830   15.7370 H   0  0  0  0  0  0  0  0  0  0  0  0
   33.7160   46.0750   13.4990 H   0  0  0  0  0  0  0  0  0  0  0  0
   31.8540   47.9180   14.2550 H   0  0  0  0  0  0  0  0  0  0  0  0
   31.7800   46.5990   12.9680 H   0  0  0  0  0  0  0  0  0  0  0  0
   32.9100   49.3980   12.7010 H   0  0  0  0  0  0  0  0  0  0  0  0
   30.5960   49.5540   12.7810 H   0  0  0  0  0  0  0  0  0  0  0  0
   30.3770   48.0480   11.7470 H   0  0  0  0  0  0  0  0  0  0  0  0
   29.0490   48.9100   10.0360 H   0  0  0  0  0  0  0  0  0  0  0  0
   28.8420   50.3220    8.0090 H   0  0  0  0  0  0  0  0  0  0  0  0
   30.5150   52.0930    7.5600 H   0  0  0  0  0  0  0  0  0  0  0  0
   32.4140   52.4120    9.1120 H   0  0  0  0  0  0  0  0  0  0  0  0
   32.6230   50.9950   11.1300 H   0  0  0  0  0  0  0  0  0  0  0  0
   32.6200   47.2890   10.6000 H   0  0  0  0  0  0  0  0  0  0  0  0
   36.7760   47.6240    9.9780 H   0  0  0  0  0  0  0  0  0  0  0  0
   35.8520   47.2280    5.8030 H   0  0  0  0  0  0  0  0  0  0  0  0
   32.8230   48.4660    8.5660 H   0  0  0  0  0  0  0  0  0  0  0  0
   31.8170   47.1790    7.2140 H   0  0  0  0  0  0  0  0  0  0  0  0
   31.1670   47.8860    4.4010 H   0  0  0  0  0  0  0  0  0  0  0  0
   28.7430   47.6690    5.5320 H   0  0  0  0  0  0  0  0  0  0  0  0
   29.6840   49.1370    5.4500 H   0  0  0  0  0  0  0  0  0  0  0  0
   29.7650   48.1310    6.9640 H   0  0  0  0  0  0  0  0  0  0  0  0
   30.8730   46.2480    2.8910 H   0  0  0  0  0  0  0  0  0  0  0  0
   30.3270   43.9090    2.2970 H   0  0  0  0  0  0  0  0  0  0  0  0
   29.6270   43.0290    6.4320 H   0  0  0  0  0  0  0  0  0  0  0  0
   30.1510   45.3740    7.0240 H   0  0  0  0  0  0  0  0  0  0  0  0
   38.4230   48.2510    9.1790 H   0  0  0  0  0  0  0  0  0  0  0  0
   39.4010   48.2840    7.7330 H   0  0  0  0  0  0  0  0  0  0  0  0
   39.4930   46.8290    8.8160 H   0  0  0  0  0  0  0  0  0  0  0  0
   37.6990   46.9430    4.6060 H   0  0  0  0  0  0  0  0  0  0  0  0
   39.1120   45.9210    4.5270 H   0  0  0  0  0  0  0  0  0  0  0  0
   39.2320   47.5070    5.4210 H   0  0  0  0  0  0  0  0  0  0  0  0
   35.0130   47.5150   16.4810 H   0  0  0  0  0  0  0  0  0  0  0  0
   34.1230   47.1010   18.0490 H   0  0  0  0  0  0  0  0  0  0  0  0
   36.1930   49.1750   17.4300 H   0  0  0  0  0  0  0  0  0  0  0  0
   35.8820   48.2040   18.9910 H   0  0  0  0  0  0  0  0  0  0  0  0
   35.1720   50.8220   18.6360 H   0  0  0  0  0  0  0  0  0  0  0  0
   34.1350   49.6090   19.5990 H   0  0  0  0  0  0  0  0  0  0  0  0
   33.6170   50.8500   16.9020 H   0  0  0  0  0  0  0  0  0  0  0  0
   30.7610   50.0420   19.3100 H   0  0  0  0  0  0  0  0  0  0  0  0
  1 50  1  0  0  0  0
  1 51  1  0  0  0  0
  1 52  1  0  0  0  0
  1  2  1  0  0  0  0
  2 53  1  0  0  0  0
  2  3  1  0  0  0  0
  3 54  1  0  0  0  0
  3  4  1  0  0  0  0
  4 55  1  0  0  0  0
  4 56  1  0  0  0  0
  4  5  1  0  0  0  0
  5 57  1  0  0  0  0
  5  6  1  0  0  0  0
  6 58  1  0  0  0  0
  6 59  1  0  0  0  0
  6  7  1  0  0  0  0
  7  8  2  0  0  0  0
  8 60  1  0  0  0  0
  8  9  1  0  0  0  0
  9 61  1  0  0  0  0
  9 10  2  0  0  0  0
 10 62  1  0  0  0  0
 10 11  1  0  0  0  0
 11 63  1  0  0  0  0
 11 12  2  0  0  0  0
 12  7  1  0  0  0  0
 12 64  1  0  0  0  0
  5 13  1  0  0  0  0
 13 65  1  0  0  0  0
 13 14  1  0  0  0  0
 14 15  2  0  0  0  0
 14 16  1  0  0  0  0
 16 17  2  0  0  0  0
 17 66  1  0  0  0  0
 17 18  1  0  0  0  0
 18 19  2  0  0  0  0
 19 67  1  0  0  0  0
 19 20  1  0  0  0  0
 20 21  2  0  0  0  0
 21 16  1  0  0  0  0
 21 68  1  0  0  0  0
 20 22  1  0  0  0  0
 22 23  2  0  0  0  0
 22 24  1  0  0  0  0
 24 69  1  0  0  0  0
 24 25  1  0  0  0  0
 25 70  1  0  0  0  0
 25 26  1  0  0  0  0
 26 71  1  0  0  0  0
 26 72  1  0  0  0  0
 26 73  1  0  0  0  0
 25 27  1  0  0  0  0
 27 28  2  0  0  0  0
 28 74  1  0  0  0  0
 28 29  1  0  0  0  0
 29 75  1  0  0  0  0
 29 30  2  0  0  0  0
 30 31  1  0  0  0  0
 30 32  1  0  0  0  0
 32 76  1  0  0  0  0
 32 33  2  0  0  0  0
 33 27  1  0  0  0  0
 33 77  1  0  0  0  0
 18 34  1  0  0  0  0
 34 35  1  0  0  0  0
 35 78  1  0  0  0  0
 35 79  1  0  0  0  0
 35 80  1  0  0  0  0
 34 36  1  0  0  0  0
 36 37  2  0  0  0  0
 36 38  2  0  0  0  0
 36 39  1  0  0  0  0
 39 81  1  0  0  0  0
 39 82  1  0  0  0  0
 39 83  1  0  0  0  0
  2 40  1  0  0  0  0
 40 41  2  0  0  0  0
 40 42  1  0  0  0  0
 42 43  1  0  0  0  0
 43 84  1  0  0  0  0
 43 85  1  0  0  0  0
 43 44  1  0  0  0  0
 44 86  1  0  0  0  0
 44 87  1  0  0  0  0
 44 45  1  0  0  0  0
 45 88  1  0  0  0  0
 45 89  1  0  0  0  0
 45 46  1  0  0  0  0
 46 42  1  0  0  0  0
 46 90  1  0  0  0  0
 46 47  1  0  0  0  0
 47 48  2  0  0  0  0
 47 49  1  0  0  0  0
 49 91  1  0  0  0  0
M  END
>  <LOGBIO>
4.7600

>  <PRED_LOGBIO>
6.4400

>  <XV_RES>
-2.3900

>  <WHL_TMPL>
7

>  <ANCH>
21-23;76-86

$$$$
ROW16
  -MTS-   01061521383D 0   0.00000     0.00000     0

 72 75  0  0  1  0  0  0  0  0999 V2000
   34.4100   49.5500    3.6800 C   0  0  0  0  0  0  0  0  0  0  0  0
   34.7520   48.9520    5.0420 C   0  0  0  0  0  0  0  0  0  0  0  0
   33.4840   48.8530    5.8890 C   0  0  0  0  0  0  0  0  0  0  0  0
   33.8140   48.2770    7.2000 N   0  0  0  0  0  0  0  0  0  0  0  0
   34.2050   49.0700    8.3750 C   0  0  0  0  0  0  0  0  0  0  0  0
   34.7550   48.0740    9.4130 C   0  0  0  0  0  0  0  0  0  0  0  0
   34.1850   46.7350    8.9080 C   0  0  0  0  0  0  0  0  0  0  0  0
   33.7950   46.9750    7.4690 C   0  0  0  0  0  0  0  0  0  0  0  0
   33.5010   46.0930    6.6630 O   0  0  0  0  0  0  0  0  0  0  0  0
   34.2960   48.3980   10.8140 C   0  0  0  0  0  0  0  0  0  0  0  0
   35.0230   48.9900   11.5940 O   0  0  0  0  0  0  0  0  0  0  0  0
   33.0760   47.9960   11.1590 N   0  0  0  0  0  0  0  0  0  0  0  0
   32.3770   48.5350   12.3070 C   0  0  1  0  0  0  0  0  0  0  0  0
   30.9480   48.9520   11.9460 C   0  0  0  0  0  0  0  0  0  0  0  0
   30.8510   49.8480   10.7200 C   0  0  0  0  0  0  0  0  0  0  0  0
   29.7880   49.6720    9.8370 C   0  0  0  0  0  0  0  0  0  0  0  0
   29.6660   50.4740    8.6910 C   0  0  0  0  0  0  0  0  0  0  0  0
   28.6360   50.2840    7.8390 F   0  0  0  0  0  0  0  0  0  0  0  0
   30.6100   51.4670    8.4350 C   0  0  0  0  0  0  0  0  0  0  0  0
   31.6770   51.6490    9.3120 C   0  0  0  0  0  0  0  0  0  0  0  0
   32.5990   52.6030    9.0620 F   0  0  0  0  0  0  0  0  0  0  0  0
   31.7960   50.8450   10.4520 C   0  0  0  0  0  0  0  0  0  0  0  0
   32.3080   47.4560   13.3810 C   0  0  2  0  0  0  0  0  0  0  0  0
   31.6940   46.3160   12.7750 O   0  0  0  0  0  0  0  0  0  0  0  0
   33.7140   47.0240   13.7960 C   0  0  2  0  0  0  0  0  0  0  0  0
   33.6560   46.3150   15.0830 N   0  0  0  0  0  0  0  0  0  0  0  0
   34.9530   45.7020   15.4040 C   0  0  0  0  0  0  0  0  0  0  0  0
   35.3290   44.6680   14.3270 C   0  0  0  0  0  0  0  0  0  0  0  0
   35.0830   45.1400   12.9570 N   0  0  0  0  0  0  0  0  0  0  0  0
   35.6740   44.3940   11.8370 C   0  0  0  0  0  0  0  0  0  0  0  0
   37.0420   44.9530   11.5250 C   0  0  0  0  0  0  0  0  0  0  0  0
   38.1740   44.4320   12.1630 C   0  0  0  0  0  0  0  0  0  0  0  0
   39.4410   44.9510   11.8740 C   0  0  0  0  0  0  0  0  0  0  0  0
   39.5770   45.9910   10.9460 C   0  0  0  0  0  0  0  0  0  0  0  0
   38.4450   46.5120   10.3080 C   0  0  0  0  0  0  0  0  0  0  0  0
   37.1780   45.9930   10.5970 C   0  0  0  0  0  0  0  0  0  0  0  0
   34.3470   46.2150   12.6900 C   0  0  0  0  0  0  0  0  0  0  0  0
   34.1800   46.5570   11.5200 O   0  0  0  0  0  0  0  0  0  0  0  0
   33.6860   48.9130    3.1760 H   0  0  0  0  0  0  0  0  0  0  0  0
   35.3130   49.6200    3.0780 H   0  0  0  0  0  0  0  0  0  0  0  0
   33.9870   50.5430    3.8170 H   0  0  0  0  0  0  0  0  0  0  0  0
   35.1750   47.9590    4.9060 H   0  0  0  0  0  0  0  0  0  0  0  0
   35.4760   49.5880    5.5460 H   0  0  0  0  0  0  0  0  0  0  0  0
   33.0610   49.8460    6.0250 H   0  0  0  0  0  0  0  0  0  0  0  0
   32.7600   48.2170    5.3840 H   0  0  0  0  0  0  0  0  0  0  0  0
   33.3280   49.5670    8.7820 H   0  0  0  0  0  0  0  0  0  0  0  0
   34.9910   49.7680    8.0930 H   0  0  0  0  0  0  0  0  0  0  0  0
   35.8430   48.0720    9.4450 H   0  0  0  0  0  0  0  0  0  0  0  0
   33.2970   46.4830    9.4840 H   0  0  0  0  0  0  0  0  0  0  0  0
   34.9640   45.9760    8.9470 H   0  0  0  0  0  0  0  0  0  0  0  0
   32.6200   47.2890   10.6000 H   0  0  0  0  0  0  0  0  0  0  0  0
   32.9100   49.3980   12.7010 H   0  0  0  0  0  0  0  0  0  0  0  0
   30.5960   49.5540   12.7810 H   0  0  0  0  0  0  0  0  0  0  0  0
   30.3770   48.0470   11.7470 H   0  0  0  0  0  0  0  0  0  0  0  0
   29.0490   48.9100   10.0360 H   0  0  0  0  0  0  0  0  0  0  0  0
   30.5150   52.0930    7.5600 H   0  0  0  0  0  0  0  0  0  0  0  0
   32.6230   50.9950   11.1300 H   0  0  0  0  0  0  0  0  0  0  0  0
   31.7470   47.8100   14.2440 H   0  0  0  0  0  0  0  0  0  0  0  0
   31.0030   45.9480   13.3470 H   0  0  0  0  0  0  0  0  0  0  0  0
   34.2480   47.9640   13.9180 H   0  0  0  0  0  0  0  0  0  0  0  0
   33.4010   46.9640   15.8140 H   0  0  0  0  0  0  0  0  0  0  0  0
   35.7180   46.4750   15.4480 H   0  0  0  0  0  0  0  0  0  0  0  0
   34.8920   45.2110   16.3730 H   0  0  0  0  0  0  0  0  0  0  0  0
   34.7690   43.7510   14.4980 H   0  0  0  0  0  0  0  0  0  0  0  0
   36.3790   44.4040   14.4330 H   0  0  0  0  0  0  0  0  0  0  0  0
   35.0360   44.4880   10.9610 H   0  0  0  0  0  0  0  0  0  0  0  0
   35.7650   43.3440   12.1080 H   0  0  0  0  0  0  0  0  0  0  0  0
   38.0690   43.6300   12.8780 H   0  0  0  0  0  0  0  0  0  0  0  0
   40.3140   44.5490   12.3660 H   0  0  0  0  0  0  0  0  0  0  0  0
   40.5550   46.3910   10.7230 H   0  0  0  0  0  0  0  0  0  0  0  0
   38.5500   47.3140    9.5920 H   0  0  0  0  0  0  0  0  0  0  0  0
   36.3040   46.3950   10.1050 H   0  0  0  0  0  0  0  0  0  0  0  0
  1 39  1  0  0  0  0
  1 40  1  0  0  0  0
  1 41  1  0  0  0  0
  1  2  1  0  0  0  0
  2 42  1  0  0  0  0
  2 43  1  0  0  0  0
  2  3  1  0  0  0  0
  3 44  1  0  0  0  0
  3 45  1  0  0  0  0
  3  4  1  0  0  0  0
  4  5  1  0  0  0  0
  5 46  1  0  0  0  0
  5 47  1  0  0  0  0
  5  6  1  0  0  0  0
  6 48  1  0  0  0  0
  6  7  1  0  0  0  0
  7 49  1  0  0  0  0
  7 50  1  0  0  0  0
  7  8  1  0  0  0  0
  8  4  1  0  0  0  0
  8  9  2  0  0  0  0
  6 10  1  0  0  0  0
 10 11  2  0  0  0  0
 10 12  1  0  0  0  0
 12 51  1  0  0  0  0
 12 13  1  0  0  0  0
 13 52  1  0  0  0  0
 13 14  1  0  0  0  0
 14 53  1  0  0  0  0
 14 54  1  0  0  0  0
 14 15  1  0  0  0  0
 15 16  2  0  0  0  0
 16 55  1  0  0  0  0
 16 17  1  0  0  0  0
 17 18  1  0  0  0  0
 17 19  2  0  0  0  0
 19 56  1  0  0  0  0
 19 20  1  0  0  0  0
 20 21  1  0  0  0  0
 20 22  2  0  0  0  0
 22 15  1  0  0  0  0
 22 57  1  0  0  0  0
 13 23  1  0  0  0  0
 23 58  1  0  0  0  0
 23 24  1  0  0  0  0
 24 59  1  0  0  0  0
 23 25  1  0  0  0  0
 25 60  1  0  0  0  0
 25 26  1  0  0  0  0
 26 61  1  0  0  0  0
 26 27  1  0  0  0  0
 27 62  1  0  0  0  0
 27 63  1  0  0  0  0
 27 28  1  0  0  0  0
 28 64  1  0  0  0  0
 28 65  1  0  0  0  0
 28 29  1  0  0  0  0
 29 30  1  0  0  0  0
 30 66  1  0  0  0  0
 30 67  1  0  0  0  0
 30 31  1  0  0  0  0
 31 32  2  0  0  0  0
 32 68  1  0  0  0  0
 32 33  1  0  0  0  0
 33 69  1  0  0  0  0
 33 34  2  0  0  0  0
 34 70  1  0  0  0  0
 34 35  1  0  0  0  0
 35 71  1  0  0  0  0
 35 36  2  0  0  0  0
 36 31  1  0  0  0  0
 36 72  1  0  0  0  0
 29 37  1  0  0  0  0
 37 25  1  0  0  0  0
 37 38  2  0  0  0  0
M  END
>  <LOGBIO>
6.2900

>  <PRED_LOGBIO>
6.3500

>  <XV_RES>
-0.0520

>  <WHL_TMPL>
7

>  <ANCH>
8-55;22-23

$$$$
ROW17
  -MTS-   01061521383D 0   0.00000     0.00000     0

 77 81  0  0  1  0  0  0  0  0999 V2000
   25.2670   43.6310    1.1930 C   0  0  0  0  0  0  0  0  0  0  0  0
   26.2130   43.9720    0.0460 C   0  0  0  0  0  0  0  0  0  0  0  0
   27.5310   44.4510    0.6060 C   0  0  0  0  0  0  0  0  0  0  0  0
   27.8800   45.7090    0.9070 C   0  0  0  0  0  0  0  0  0  0  0  0
   29.1110   45.7580    1.3680 N   0  0  0  0  0  0  0  0  0  0  0  0
   29.7180   47.0070    1.8370 C   0  0  0  0  0  0  0  0  0  0  0  0
   30.6550   47.5820    0.7580 C   0  0  0  0  0  0  0  0  0  0  0  0
   32.1470   47.3780    1.0850 C   0  0  0  0  0  0  0  0  0  0  0  0
   32.6710   45.6620    0.8480 S   0  0  0  0  0  0  0  0  0  0  0  0
   34.0920   45.6260    1.0080 O   0  0  0  0  0  0  0  0  0  0  0  0
   32.1230   45.1790   -0.3800 O   0  0  0  0  0  0  0  0  0  0  0  0
   32.0250   44.8250    2.0960 N   0  0  0  0  0  0  0  0  0  0  0  0
   30.9210   44.0140    1.7270 C   0  0  0  0  0  0  0  0  0  0  0  0
   31.1050   42.6270    1.6890 C   0  0  0  0  0  0  0  0  0  0  0  0
   30.1450   41.7050    1.2550 C   0  0  0  0  0  0  0  0  0  0  0  0
   28.8970   42.2170    0.8470 C   0  0  0  0  0  0  0  0  0  0  0  0
   28.6980   43.6010    0.9310 C   0  0  0  0  0  0  0  0  0  0  0  0
   29.6600   44.5140    1.3790 C   0  0  0  0  0  0  0  0  0  0  0  0
   30.5390   40.2790    1.2840 C   0  0  0  0  0  0  0  0  0  0  0  0
   30.1950   39.4870    0.4050 O   0  0  0  0  0  0  0  0  0  0  0  0
   31.3630   39.8830    2.2950 N   0  0  0  0  0  0  0  0  0  0  0  0
   31.9030   38.5090    2.3850 C   0  0  1  0  0  0  0  0  0  0  0  0
   33.4180   38.6800    2.7350 C   0  0  0  0  0  0  0  0  0  0  0  0
   34.0900   39.9000    2.1230 C   0  0  0  0  0  0  0  0  0  0  0  0
   34.1200   40.0870    0.7080 C   0  0  0  0  0  0  0  0  0  0  0  0
   34.7360   41.2270    0.1430 C   0  0  0  0  0  0  0  0  0  0  0  0
   35.3380   42.1990    0.9820 C   0  0  0  0  0  0  0  0  0  0  0  0
   35.3190   42.0270    2.3860 C   0  0  0  0  0  0  0  0  0  0  0  0
   34.6980   40.8850    2.9550 C   0  0  0  0  0  0  0  0  0  0  0  0
   31.0940   37.6250    3.3600 C   0  0  2  0  0  0  0  0  0  0  0  0
   31.7890   36.3980    3.5030 O   0  0  0  0  0  0  0  0  0  0  0  0
   29.6570   37.3020    2.9300 C   0  0  0  0  0  0  0  0  0  0  0  0
   29.1620   36.1050    3.6320 N   0  0  0  0  0  0  0  0  0  0  0  0
   27.9020   35.6470    3.3920 C   0  0  0  0  0  0  0  0  0  0  0  0
   27.7000   34.7120    2.3700 C   0  0  0  0  0  0  0  0  0  0  0  0
   26.4210   34.2140    2.0920 C   0  0  0  0  0  0  0  0  0  0  0  0
   25.3050   34.6370    2.8240 C   0  0  0  0  0  0  0  0  0  0  0  0
   24.0850   34.1060    2.4990 O   0  0  0  0  0  0  0  0  0  0  0  0
   23.6750   32.9090    3.1660 C   0  0  0  0  0  0  0  0  0  0  0  0
   25.5020   35.5830    3.8430 C   0  0  0  0  0  0  0  0  0  0  0  0
   26.7830   36.0780    4.1140 C   0  0  0  0  0  0  0  0  0  0  0  0
   25.7070   42.8470    1.8060 H   0  0  0  0  0  0  0  0  0  0  0  0
   24.3170   43.2860    0.7890 H   0  0  0  0  0  0  0  0  0  0  0  0
   25.1010   44.5170    1.8020 H   0  0  0  0  0  0  0  0  0  0  0  0
   26.3790   43.0860   -0.5630 H   0  0  0  0  0  0  0  0  0  0  0  0
   25.7730   44.7560   -0.5670 H   0  0  0  0  0  0  0  0  0  0  0  0
   27.2090   46.5450    0.7820 H   0  0  0  0  0  0  0  0  0  0  0  0
   30.1920   46.8410    2.8010 H   0  0  0  0  0  0  0  0  0  0  0  0
   28.9110   47.7110    2.0300 H   0  0  0  0  0  0  0  0  0  0  0  0
   30.4090   47.1670   -0.2170 H   0  0  0  0  0  0  0  0  0  0  0  0
   30.4920   48.6550    0.6970 H   0  0  0  0  0  0  0  0  0  0  0  0
   32.3910   47.7210    2.0880 H   0  0  0  0  0  0  0  0  0  0  0  0
   32.7310   47.9660    0.3800 H   0  0  0  0  0  0  0  0  0  0  0  0
   31.8580   45.4110    2.9760 H   0  0  0  0  0  0  0  0  0  0  0  0
   32.0700   42.2730    2.0200 H   0  0  0  0  0  0  0  0  0  0  0  0
   28.0690   41.6280    0.4810 H   0  0  0  0  0  0  0  0  0  0  0  0
   31.6140   40.5520    3.0090 H   0  0  0  0  0  0  0  0  0  0  0  0
   31.8460   38.0510    1.4000 H   0  0  0  0  0  0  0  0  0  0  0  0
   33.9180   37.8200    2.2940 H   0  0  0  0  0  0  0  0  0  0  0  0
   33.4950   38.7630    3.8170 H   0  0  0  0  0  0  0  0  0  0  0  0
   33.6670   39.3490    0.0620 H   0  0  0  0  0  0  0  0  0  0  0  0
   34.7480   41.3580   -0.9290 H   0  0  0  0  0  0  0  0  0  0  0  0
   35.8100   43.0690    0.5500 H   0  0  0  0  0  0  0  0  0  0  0  0
   35.7780   42.7660    3.0260 H   0  0  0  0  0  0  0  0  0  0  0  0
   34.6860   40.7610    4.0280 H   0  0  0  0  0  0  0  0  0  0  0  0
   31.0530   38.1360    4.3200 H   0  0  0  0  0  0  0  0  0  0  0  0
   31.1310   35.6900    3.5850 H   0  0  0  0  0  0  0  0  0  0  0  0
   29.7000   37.0460    1.8740 H   0  0  0  0  0  0  0  0  0  0  0  0
   29.0270   38.1500    3.1910 H   0  0  0  0  0  0  0  0  0  0  0  0
   29.7680   35.6150    4.3040 H   0  0  0  0  0  0  0  0  0  0  0  0
   28.5320   34.3590    1.7800 H   0  0  0  0  0  0  0  0  0  0  0  0
   26.2920   33.4920    1.2990 H   0  0  0  0  0  0  0  0  0  0  0  0
   23.6280   33.0890    4.2380 H   0  0  0  0  0  0  0  0  0  0  0  0
   22.6920   32.6110    2.8050 H   0  0  0  0  0  0  0  0  0  0  0  0
   24.3920   32.1160    2.9630 H   0  0  0  0  0  0  0  0  0  0  0  0
   24.6940   35.9650    4.4490 H   0  0  0  0  0  0  0  0  0  0  0  0
   26.8730   36.8110    4.9020 H   0  0  0  0  0  0  0  0  0  0  0  0
  1 42  1  0  0  0  0
  1 43  1  0  0  0  0
  1 44  1  0  0  0  0
  1  2  1  0  0  0  0
  2 45  1  0  0  0  0
  2 46  1  0  0  0  0
  2  3  1  0  0  0  0
  3  4  2  0  0  0  0
  4 47  1  0  0  0  0
  4  5  1  0  0  0  0
  5  6  1  0  0  0  0
  6 48  1  0  0  0  0
  6 49  1  0  0  0  0
  6  7  1  0  0  0  0
  7 50  1  0  0  0  0
  7 51  1  0  0  0  0
  7  8  1  0  0  0  0
  8 52  1  0  0  0  0
  8 53  1  0  0  0  0
  8  9  1  0  0  0  0
  9 10  2  0  0  0  0
  9 11  2  0  0  0  0
  9 12  1  0  0  0  0
 12 54  1  0  0  0  0
 12 13  1  0  0  0  0
 13 14  2  0  0  0  0
 14 55  1  0  0  0  0
 14 15  1  0  0  0  0
 15 16  2  0  0  0  0
 16 56  1  0  0  0  0
 16 17  1  0  0  0  0
 17  3  1  0  0  0  0
 17 18  2  0  0  0  0
 18  5  1  0  0  0  0
 18 13  1  0  0  0  0
 15 19  1  0  0  0  0
 19 20  2  0  0  0  0
 19 21  1  0  0  0  0
 21 57  1  0  0  0  0
 21 22  1  0  0  0  0
 22 58  1  0  0  0  0
 22 23  1  0  0  0  0
 23 59  1  0  0  0  0
 23 60  1  0  0  0  0
 23 24  1  0  0  0  0
 24 25  2  0  0  0  0
 25 61  1  0  0  0  0
 25 26  1  0  0  0  0
 26 62  1  0  0  0  0
 26 27  2  0  0  0  0
 27 63  1  0  0  0  0
 27 28  1  0  0  0  0
 28 64  1  0  0  0  0
 28 29  2  0  0  0  0
 29 24  1  0  0  0  0
 29 65  1  0  0  0  0
 22 30  1  0  0  0  0
 30 66  1  0  0  0  0
 30 31  1  0  0  0  0
 31 67  1  0  0  0  0
 30 32  1  0  0  0  0
 32 68  1  0  0  0  0
 32 69  1  0  0  0  0
 32 33  1  0  0  0  0
 33 70  1  0  0  0  0
 33 34  1  0  0  0  0
 34 35  2  0  0  0  0
 35 71  1  0  0  0  0
 35 36  1  0  0  0  0
 36 72  1  0  0  0  0
 36 37  2  0  0  0  0
 37 38  1  0  0  0  0
 38 39  1  0  0  0  0
 39 73  1  0  0  0  0
 39 74  1  0  0  0  0
 39 75  1  0  0  0  0
 37 40  1  0  0  0  0
 40 76  1  0  0  0  0
 40 41  2  0  0  0  0
 41 34  1  0  0  0  0
 41 77  1  0  0  0  0
M  END
>  <LOGBIO>
7.5500

>  <PRED_LOGBIO>
6.9800

>  <XV_RES>
0.8370

>  <WHL_TMPL>
12

>  <ANCH>
29-54;54-56

$$$$
ROW18
  -MTS-   01061521383D 0   0.00000     0.00000     0

 85 89  0  0  1  0  0  0  0  0999 V2000
   35.3350   50.2470    1.4710 C   0  0  0  0  0  0  0  0  0  0  0  0
   35.6780   49.6490    2.8320 C   0  0  0  0  0  0  0  0  0  0  0  0
   34.4090   49.5510    3.6790 C   0  0  0  0  0  0  0  0  0  0  0  0
   34.7520   48.9520    5.0420 C   0  0  0  0  0  0  0  0  0  0  0  0
   33.4840   48.8530    5.8890 C   0  0  0  0  0  0  0  0  0  0  0  0
   33.8140   48.2770    7.2000 N   0  0  0  0  0  0  0  0  0  0  0  0
   34.2050   49.0700    8.3750 C   0  0  0  0  0  0  0  0  0  0  0  0
   34.7550   48.0740    9.4130 C   0  0  2  0  0  0  0  0  0  0  0  0
   34.1850   46.7350    8.9080 C   0  0  2  0  0  0  0  0  0  0  0  0
   35.2610   45.6520    8.9810 C   0  0  0  0  0  0  0  0  0  0  0  0
   36.5150   45.8440    8.1990 C   0  0  0  0  0  0  0  0  0  0  0  0
   36.5360   45.9650    9.6840 C   0  0  0  0  0  0  0  0  0  0  0  0
   33.7950   46.9750    7.4690 C   0  0  0  0  0  0  0  0  0  0  0  0
   33.5010   46.0930    6.6630 O   0  0  0  0  0  0  0  0  0  0  0  0
   34.2960   48.3980   10.8140 C   0  0  0  0  0  0  0  0  0  0  0  0
   35.0230   48.9900   11.5940 O   0  0  0  0  0  0  0  0  0  0  0  0
   33.0760   47.9960   11.1590 N   0  0  0  0  0  0  0  0  0  0  0  0
   32.3770   48.5350   12.3070 C   0  0  1  0  0  0  0  0  0  0  0  0
   30.9480   48.9520   11.9460 C   0  0  0  0  0  0  0  0  0  0  0  0
   30.8510   49.8480   10.7200 C   0  0  0  0  0  0  0  0  0  0  0  0
   29.7880   49.6720    9.8370 C   0  0  0  0  0  0  0  0  0  0  0  0
   29.6660   50.4740    8.6910 C   0  0  0  0  0  0  0  0  0  0  0  0
   28.6360   50.2840    7.8390 F   0  0  0  0  0  0  0  0  0  0  0  0
   30.6100   51.4670    8.4350 C   0  0  0  0  0  0  0  0  0  0  0  0
   31.6770   51.6490    9.3120 C   0  0  0  0  0  0  0  0  0  0  0  0
   32.5990   52.6030    9.0620 F   0  0  0  0  0  0  0  0  0  0  0  0
   31.7960   50.8450   10.4520 C   0  0  0  0  0  0  0  0  0  0  0  0
   32.3080   47.4560   13.3810 C   0  0  2  0  0  0  0  0  0  0  0  0
   31.6940   46.3160   12.7750 O   0  0  0  0  0  0  0  0  0  0  0  0
   33.7140   47.0240   13.7960 C   0  0  1  0  0  0  0  0  0  0  0  0
   34.3610   46.1010   12.7470 C   0  0  0  0  0  0  0  0  0  0  0  0
   35.3700   45.3070   13.5980 C   0  0  2  0  0  0  0  0  0  0  0  0
   34.9140   45.3960   15.0670 C   0  0  0  0  0  0  0  0  0  0  0  0
   33.6950   46.2170   15.0250 N   0  0  0  0  0  0  0  0  0  0  0  0
   35.3570   43.9380   13.1850 O   0  0  0  0  0  0  0  0  0  0  0  0
   36.3040   43.6840   12.1440 C   0  0  0  0  0  0  0  0  0  0  0  0
   36.2420   42.2270   11.7530 C   0  0  0  0  0  0  0  0  0  0  0  0
   37.0580   41.2930   12.4020 C   0  0  0  0  0  0  0  0  0  0  0  0
   37.0020   39.9420   12.0390 C   0  0  0  0  0  0  0  0  0  0  0  0
   36.1290   39.5250   11.0270 C   0  0  0  0  0  0  0  0  0  0  0  0
   35.3130   40.4590   10.3780 C   0  0  0  0  0  0  0  0  0  0  0  0
   35.3700   41.8100   10.7400 C   0  0  0  0  0  0  0  0  0  0  0  0
   34.9120   51.2400    1.6070 H   0  0  0  0  0  0  0  0  0  0  0  0
   36.2380   50.3170    0.8680 H   0  0  0  0  0  0  0  0  0  0  0  0
   34.6110   49.6100    0.9670 H   0  0  0  0  0  0  0  0  0  0  0  0
   36.4020   50.2860    3.3360 H   0  0  0  0  0  0  0  0  0  0  0  0
   36.1010   48.6560    2.6960 H   0  0  0  0  0  0  0  0  0  0  0  0
   33.6850   48.9140    3.1750 H   0  0  0  0  0  0  0  0  0  0  0  0
   33.9860   50.5440    3.8150 H   0  0  0  0  0  0  0  0  0  0  0  0
   35.4760   49.5880    5.5460 H   0  0  0  0  0  0  0  0  0  0  0  0
   35.1750   47.9590    4.9060 H   0  0  0  0  0  0  0  0  0  0  0  0
   32.7600   48.2170    5.3840 H   0  0  0  0  0  0  0  0  0  0  0  0
   33.0610   49.8460    6.0250 H   0  0  0  0  0  0  0  0  0  0  0  0
   33.3280   49.5670    8.7820 H   0  0  0  0  0  0  0  0  0  0  0  0
   34.9910   49.7680    8.0930 H   0  0  0  0  0  0  0  0  0  0  0  0
   35.8430   48.0720    9.4450 H   0  0  0  0  0  0  0  0  0  0  0  0
   33.3070   46.4650    9.4900 H   0  0  0  0  0  0  0  0  0  0  0  0
   34.8540   44.6470    9.0690 H   0  0  0  0  0  0  0  0  0  0  0  0
   36.6100   46.7600    7.6190 H   0  0  0  0  0  0  0  0  0  0  0  0
   36.9740   44.9600    7.7610 H   0  0  0  0  0  0  0  0  0  0  0  0
   36.6460   46.9630   10.1050 H   0  0  0  0  0  0  0  0  0  0  0  0
   37.0100   45.1630   10.2470 H   0  0  0  0  0  0  0  0  0  0  0  0
   32.6200   47.2890   10.6000 H   0  0  0  0  0  0  0  0  0  0  0  0
   32.9100   49.3980   12.7010 H   0  0  0  0  0  0  0  0  0  0  0  0
   30.5960   49.5540   12.7810 H   0  0  0  0  0  0  0  0  0  0  0  0
   30.3770   48.0470   11.7470 H   0  0  0  0  0  0  0  0  0  0  0  0
   29.0490   48.9100   10.0360 H   0  0  0  0  0  0  0  0  0  0  0  0
   30.5150   52.0930    7.5600 H   0  0  0  0  0  0  0  0  0  0  0  0
   32.6230   50.9950   11.1300 H   0  0  0  0  0  0  0  0  0  0  0  0
   31.7470   47.8100   14.2440 H   0  0  0  0  0  0  0  0  0  0  0  0
   32.3460   45.6180   12.6070 H   0  0  0  0  0  0  0  0  0  0  0  0
   34.2780   47.9450   13.9270 H   0  0  0  0  0  0  0  0  0  0  0  0
   33.6270   45.4470   12.2810 H   0  0  0  0  0  0  0  0  0  0  0  0
   34.8570   46.6700   11.9640 H   0  0  0  0  0  0  0  0  0  0  0  0
   36.3530   45.7620   13.5020 H   0  0  0  0  0  0  0  0  0  0  0  0
   35.6780   45.8590   15.6870 H   0  0  0  0  0  0  0  0  0  0  0  0
   34.7080   44.4080   15.4740 H   0  0  0  0  0  0  0  0  0  0  0  0
   33.6730   46.8280   15.8290 H   0  0  0  0  0  0  0  0  0  0  0  0
   37.3040   43.9230   12.4970 H   0  0  0  0  0  0  0  0  0  0  0  0
   36.0670   44.3020   11.2800 H   0  0  0  0  0  0  0  0  0  0  0  0
   37.7320   41.6150   13.1830 H   0  0  0  0  0  0  0  0  0  0  0  0
   37.6310   39.2220   12.5400 H   0  0  0  0  0  0  0  0  0  0  0  0
   36.0850   38.4830   10.7470 H   0  0  0  0  0  0  0  0  0  0  0  0
   34.6400   40.1380    9.5970 H   0  0  0  0  0  0  0  0  0  0  0  0
   34.7400   42.5310   10.2390 H   0  0  0  0  0  0  0  0  0  0  0  0
  1 43  1  0  0  0  0
  1 44  1  0  0  0  0
  1 45  1  0  0  0  0
  1  2  1  0  0  0  0
  2 46  1  0  0  0  0
  2 47  1  0  0  0  0
  2  3  1  0  0  0  0
  3 48  1  0  0  0  0
  3 49  1  0  0  0  0
  3  4  1  0  0  0  0
  4 50  1  0  0  0  0
  4 51  1  0  0  0  0
  4  5  1  0  0  0  0
  5 52  1  0  0  0  0
  5 53  1  0  0  0  0
  5  6  1  0  0  0  0
  6  7  1  0  0  0  0
  7 54  1  0  0  0  0
  7 55  1  0  0  0  0
  7  8  1  0  0  0  0
  8 56  1  0  0  0  0
  8  9  1  0  0  0  0
  9 57  1  0  0  0  0
  9 10  1  0  0  0  0
 10 58  1  0  0  0  0
 10 11  1  0  0  0  0
 11 59  1  0  0  0  0
 11 60  1  0  0  0  0
 11 12  1  0  0  0  0
 12 10  1  0  0  0  0
 12 61  1  0  0  0  0
 12 62  1  0  0  0  0
  9 13  1  0  0  0  0
 13  6  1  0  0  0  0
 13 14  2  0  0  0  0
  8 15  1  0  0  0  0
 15 16  2  0  0  0  0
 15 17  1  0  0  0  0
 17 63  1  0  0  0  0
 17 18  1  0  0  0  0
 18 64  1  0  0  0  0
 18 19  1  0  0  0  0
 19 65  1  0  0  0  0
 19 66  1  0  0  0  0
 19 20  1  0  0  0  0
 20 21  2  0  0  0  0
 21 67  1  0  0  0  0
 21 22  1  0  0  0  0
 22 23  1  0  0  0  0
 22 24  2  0  0  0  0
 24 68  1  0  0  0  0
 24 25  1  0  0  0  0
 25 26  1  0  0  0  0
 25 27  2  0  0  0  0
 27 20  1  0  0  0  0
 27 69  1  0  0  0  0
 18 28  1  0  0  0  0
 28 70  1  0  0  0  0
 28 29  1  0  0  0  0
 29 71  1  0  0  0  0
 28 30  1  0  0  0  0
 30 72  1  0  0  0  0
 30 31  1  0  0  0  0
 31 73  1  0  0  0  0
 31 74  1  0  0  0  0
 31 32  1  0  0  0  0
 32 75  1  0  0  0  0
 32 33  1  0  0  0  0
 33 76  1  0  0  0  0
 33 77  1  0  0  0  0
 33 34  1  0  0  0  0
 34 30  1  0  0  0  0
 34 78  1  0  0  0  0
 32 35  1  0  0  0  0
 35 36  1  0  0  0  0
 36 79  1  0  0  0  0
 36 80  1  0  0  0  0
 36 37  1  0  0  0  0
 37 38  2  0  0  0  0
 38 81  1  0  0  0  0
 38 39  1  0  0  0  0
 39 82  1  0  0  0  0
 39 40  2  0  0  0  0
 40 83  1  0  0  0  0
 40 41  1  0  0  0  0
 41 84  1  0  0  0  0
 41 42  2  0  0  0  0
 42 37  1  0  0  0  0
 42 85  1  0  0  0  0
M  END
>  <LOGBIO>
6.2400

>  <PRED_LOGBIO>
6.3800

>  <XV_RES>
-0.1960

>  <WHL_TMPL>
7

>  <ANCH>
8-55;35-36

$$$$
ROW19
  -MTS-   01061521383D 0   0.00000     0.00000     0

 90 93  0  0  1  0  0  0  0  0999 V2000
   26.0940   39.0100   -0.0920 C   0  0  0  0  0  0  0  0  0  0  0  0
   24.9800   39.6680    0.7180 C   0  0  0  0  0  0  0  0  0  0  0  0
   24.8210   41.1210    0.2790 C   0  0  0  0  0  0  0  0  0  0  0  0
   23.6710   38.9200    0.4830 C   0  0  0  0  0  0  0  0  0  0  0  0
   25.3340   39.6210    2.2040 C   0  0  0  0  0  0  0  0  0  0  0  0
   25.4910   38.1830    2.6380 C   0  0  0  0  0  0  0  0  0  0  0  0
   24.3920   37.4640    3.1210 C   0  0  0  0  0  0  0  0  0  0  0  0
   24.5280   36.1880    3.5070 N   0  0  0  0  0  0  0  0  0  0  0  0
   25.7070   35.5550    3.4480 C   0  0  0  0  0  0  0  0  0  0  0  0
   25.6990   34.2530    3.8760 O   0  0  0  0  0  0  0  0  0  0  0  0
   26.7250   33.4440    3.2960 C   0  0  0  0  0  0  0  0  0  0  0  0
   26.4800   33.0630    1.8240 C   0  0  0  0  0  0  0  0  0  0  0  0
   26.6590   31.5780    2.1890 C   0  0  0  0  0  0  0  0  0  0  0  0
   26.6560   31.9550    3.6820 C   0  0  0  0  0  0  0  0  0  0  0  0
   28.1150   34.0630    3.5340 C   0  0  0  0  0  0  0  0  0  0  0  0
   28.1590   35.4760    2.9210 C   0  0  2  0  0  0  0  0  0  0  0  0
   29.1980   36.2690    3.5930 N   0  0  0  0  0  0  0  0  0  0  0  0
   29.9010   37.1960    2.6950 C   0  0  0  0  0  0  0  0  0  0  0  0
   31.2850   37.5920    3.1950 C   0  0  1  0  0  0  0  0  0  0  0  0
   31.9960   36.3920    3.3740 O   0  0  0  0  0  0  0  0  0  0  0  0
   31.9820   38.5160    2.1590 C   0  0  2  0  0  0  0  0  0  0  0  0
   33.5330   38.4550    2.1000 C   0  0  0  0  0  0  0  0  0  0  0  0
   34.2370   39.7890    1.9250 C   0  0  0  0  0  0  0  0  0  0  0  0
   34.7880   40.5320    3.0040 C   0  0  0  0  0  0  0  0  0  0  0  0
   35.4400   41.7630    2.7510 C   0  0  0  0  0  0  0  0  0  0  0  0
   35.5500   42.2610    1.4290 C   0  0  0  0  0  0  0  0  0  0  0  0
   35.0060   41.5300    0.3530 C   0  0  0  0  0  0  0  0  0  0  0  0
   35.1190   42.0560   -1.0580 C   0  0  0  0  0  0  0  0  0  0  0  0
   33.9200   42.9200   -1.3700 C   0  0  0  0  0  0  0  0  0  0  0  0
   33.8060   43.4970   -2.5740 C   0  0  0  0  0  0  0  0  0  0  0  0
   34.3570   40.3060    0.6030 C   0  0  0  0  0  0  0  0  0  0  0  0
   31.4880   39.8860    2.1900 N   0  0  0  0  0  0  0  0  0  0  0  0
   30.6620   40.3750    1.2470 C   0  0  0  0  0  0  0  0  0  0  0  0
   30.2740   39.6780    0.3070 O   0  0  0  0  0  0  0  0  0  0  0  0
   30.3080   41.7900    1.4050 C   0  0  0  0  0  0  0  0  0  0  0  0
   28.8190   42.1330    1.4430 C   0  0  0  0  0  0  0  0  0  0  0  0
   28.6480   43.6410    1.6120 C   0  0  0  0  0  0  0  0  0  0  0  0
   27.1770   43.9800    1.6500 C   0  0  0  0  0  0  0  0  0  0  0  0
   26.7860   45.2540    1.7920 C   0  0  0  0  0  0  0  0  0  0  0  0
   26.8460   36.2180    2.9750 C   0  0  0  0  0  0  0  0  0  0  0  0
   26.7380   37.5510    2.5640 C   0  0  0  0  0  0  0  0  0  0  0  0
   27.0270   39.5440    0.0760 H   0  0  0  0  0  0  0  0  0  0  0  0
   25.8410   39.0440   -1.1500 H   0  0  0  0  0  0  0  0  0  0  0  0
   26.2070   37.9750    0.2210 H   0  0  0  0  0  0  0  0  0  0  0  0
   25.7550   41.6540    0.4460 H   0  0  0  0  0  0  0  0  0  0  0  0
   24.5690   41.1540   -0.7790 H   0  0  0  0  0  0  0  0  0  0  0  0
   24.0270   41.5900    0.8560 H   0  0  0  0  0  0  0  0  0  0  0  0
   23.7840   37.8840    0.7970 H   0  0  0  0  0  0  0  0  0  0  0  0
   23.4180   38.9540   -0.5740 H   0  0  0  0  0  0  0  0  0  0  0  0
   22.8770   39.3890    1.0610 H   0  0  0  0  0  0  0  0  0  0  0  0
   26.2680   40.1540    2.3710 H   0  0  0  0  0  0  0  0  0  0  0  0
   24.5400   40.0890    2.7810 H   0  0  0  0  0  0  0  0  0  0  0  0
   23.4250   37.9410    3.1820 H   0  0  0  0  0  0  0  0  0  0  0  0
   25.4840   33.3120    1.4650 H   0  0  0  0  0  0  0  0  0  0  0  0
   27.2360   33.4420    1.1390 H   0  0  0  0  0  0  0  0  0  0  0  0
   25.8230   30.9480    1.8920 H   0  0  0  0  0  0  0  0  0  0  0  0
   27.5980   31.1490    1.8440 H   0  0  0  0  0  0  0  0  0  0  0  0
   25.7430   31.6770    4.2050 H   0  0  0  0  0  0  0  0  0  0  0  0
   27.5280   31.6000    4.2270 H   0  0  0  0  0  0  0  0  0  0  0  0
   28.3060   34.1250    4.6030 H   0  0  0  0  0  0  0  0  0  0  0  0
   28.8740   33.4410    3.0660 H   0  0  0  0  0  0  0  0  0  0  0  0
   28.5000   35.4130    1.8900 H   0  0  0  0  0  0  0  0  0  0  0  0
   29.8930   35.6060    3.9060 H   0  0  0  0  0  0  0  0  0  0  0  0
   29.3120   38.1110    2.6900 H   0  0  0  0  0  0  0  0  0  0  0  0
   30.0220   36.7140    1.7270 H   0  0  0  0  0  0  0  0  0  0  0  0
   31.1860   38.1300    4.1360 H   0  0  0  0  0  0  0  0  0  0  0  0
   31.3510   35.6760    3.4810 H   0  0  0  0  0  0  0  0  0  0  0  0
   31.6640   38.1220    1.1960 H   0  0  0  0  0  0  0  0  0  0  0  0
   33.7670   37.8840    1.2040 H   0  0  0  0  0  0  0  0  0  0  0  0
   33.8780   38.0160    3.0340 H   0  0  0  0  0  0  0  0  0  0  0  0
   34.7100   40.1590    4.0140 H   0  0  0  0  0  0  0  0  0  0  0  0
   35.8570   42.3270    3.5720 H   0  0  0  0  0  0  0  0  0  0  0  0
   36.0500   43.2000    1.2460 H   0  0  0  0  0  0  0  0  0  0  0  0
   35.1560   41.2220   -1.7550 H   0  0  0  0  0  0  0  0  0  0  0  0
   36.0270   42.6480   -1.1530 H   0  0  0  0  0  0  0  0  0  0  0  0
   33.1550   43.0720   -0.6230 H   0  0  0  0  0  0  0  0  0  0  0  0
   34.5710   43.3450   -3.3210 H   0  0  0  0  0  0  0  0  0  0  0  0
   32.9480   44.1150   -2.7970 H   0  0  0  0  0  0  0  0  0  0  0  0
   33.9420   39.7480   -0.2240 H   0  0  0  0  0  0  0  0  0  0  0  0
   31.7760   40.4900    2.9460 H   0  0  0  0  0  0  0  0  0  0  0  0
   30.6900   42.2800    0.5120 H   0  0  0  0  0  0  0  0  0  0  0  0
   30.7440   42.1430    2.3370 H   0  0  0  0  0  0  0  0  0  0  0  0
   28.3500   41.8160    0.5140 H   0  0  0  0  0  0  0  0  0  0  0  0
   28.3500   41.6190    2.2800 H   0  0  0  0  0  0  0  0  0  0  0  0
   29.1170   43.9580    2.5410 H   0  0  0  0  0  0  0  0  0  0  0  0
   29.1170   44.1550    0.7750 H   0  0  0  0  0  0  0  0  0  0  0  0
   26.4400   43.1960    1.5620 H   0  0  0  0  0  0  0  0  0  0  0  0
   27.5230   46.0380    1.8790 H   0  0  0  0  0  0  0  0  0  0  0  0
   25.7340   45.4960    1.8190 H   0  0  0  0  0  0  0  0  0  0  0  0
   27.6020   38.0840    2.1950 H   0  0  0  0  0  0  0  0  0  0  0  0
  1 42  1  0  0  0  0
  1 43  1  0  0  0  0
  1 44  1  0  0  0  0
  1  2  1  0  0  0  0
  2  3  1  0  0  0  0
  3 45  1  0  0  0  0
  3 46  1  0  0  0  0
  3 47  1  0  0  0  0
  2  4  1  0  0  0  0
  4 48  1  0  0  0  0
  4 49  1  0  0  0  0
  4 50  1  0  0  0  0
  2  5  1  0  0  0  0
  5 51  1  0  0  0  0
  5 52  1  0  0  0  0
  5  6  1  0  0  0  0
  6  7  1  0  0  0  0
  7 53  1  0  0  0  0
  7  8  2  0  0  0  0
  8  9  1  0  0  0  0
  9 10  1  0  0  0  0
 10 11  1  0  0  0  0
 11 12  1  0  0  0  0
 12 54  1  0  0  0  0
 12 55  1  0  0  0  0
 12 13  1  0  0  0  0
 13 56  1  0  0  0  0
 13 57  1  0  0  0  0
 13 14  1  0  0  0  0
 14 11  1  0  0  0  0
 14 58  1  0  0  0  0
 14 59  1  0  0  0  0
 11 15  1  0  0  0  0
 15 60  1  0  0  0  0
 15 61  1  0  0  0  0
 15 16  1  0  0  0  0
 16 62  1  0  0  0  0
 16 17  1  0  0  0  0
 17 63  1  0  0  0  0
 17 18  1  0  0  0  0
 18 64  1  0  0  0  0
 18 65  1  0  0  0  0
 18 19  1  0  0  0  0
 19 66  1  0  0  0  0
 19 20  1  0  0  0  0
 20 67  1  0  0  0  0
 19 21  1  0  0  0  0
 21 68  1  0  0  0  0
 21 22  1  0  0  0  0
 22 69  1  0  0  0  0
 22 70  1  0  0  0  0
 22 23  1  0  0  0  0
 23 24  2  0  0  0  0
 24 71  1  0  0  0  0
 24 25  1  0  0  0  0
 25 72  1  0  0  0  0
 25 26  2  0  0  0  0
 26 73  1  0  0  0  0
 26 27  1  0  0  0  0
 27 28  1  0  0  0  0
 28 74  1  0  0  0  0
 28 75  1  0  0  0  0
 28 29  1  0  0  0  0
 29 76  1  0  0  0  0
 29 30  2  0  0  0  0
 30 77  1  0  0  0  0
 30 78  1  0  0  0  0
 27 31  2  0  0  0  0
 31 23  1  0  0  0  0
 31 79  1  0  0  0  0
 21 32  1  0  0  0  0
 32 80  1  0  0  0  0
 32 33  1  0  0  0  0
 33 34  2  0  0  0  0
 33 35  1  0  0  0  0
 35 81  1  0  0  0  0
 35 82  1  0  0  0  0
 35 36  1  0  0  0  0
 36 83  1  0  0  0  0
 36 84  1  0  0  0  0
 36 37  1  0  0  0  0
 37 85  1  0  0  0  0
 37 86  1  0  0  0  0
 37 38  1  0  0  0  0
 38 87  1  0  0  0  0
 38 39  2  0  0  0  0
 39 88  1  0  0  0  0
 39 89  1  0  0  0  0
 16 40  1  0  0  0  0
 40  9  2  0  0  0  0
 40 41  1  0  0  0  0
 41  6  2  0  0  0  0
 41 90  1  0  0  0  0
M  END
>  <LOGBIO>
7.1800

>  <PRED_LOGBIO>
8.1700

>  <XV_RES>
-1.2060

>  <WHL_TMPL>
8

>  <ANCH>
39-48;52-53

$$$$
ROW20
  -MTS-   01061521383D 0   0.00000     0.00000     0

 65 67  0  0  0  0  0  0  0  0999 V2000
   31.5300   52.3840    3.7220 C   0  0  0  0  0  0  0  0  0  0  0  0
   30.8600   52.8490    5.0120 C   0  0  0  0  0  0  0  0  0  0  0  0
   31.1170   51.8250    6.1160 C   0  0  0  0  0  0  0  0  0  0  0  0
   30.4890   52.2610    7.3250 O   0  0  0  0  0  0  0  0  0  0  0  0
   30.6100   51.4670    8.4350 C   0  0  0  0  0  0  0  0  0  0  0  0
   31.6770   51.6490    9.3120 C   0  0  0  0  0  0  0  0  0  0  0  0
   31.7960   50.8450   10.4520 C   0  0  0  0  0  0  0  0  0  0  0  0
   30.8510   49.8480   10.7200 C   0  0  0  0  0  0  0  0  0  0  0  0
   29.7880   49.6720    9.8370 C   0  0  0  0  0  0  0  0  0  0  0  0
   29.6660   50.4740    8.6910 C   0  0  0  0  0  0  0  0  0  0  0  0
   30.9450   48.9770   11.9120 C   0  0  0  0  0  0  0  0  0  0  0  0
   30.6480   49.3390   13.1680 C   0  0  0  0  0  0  0  0  0  0  0  0
   30.8910   48.1520   14.0170 C   0  0  0  0  0  0  0  0  0  0  0  0
   31.3130   47.1830   13.1930 C   0  0  0  0  0  0  0  0  0  0  0  0
   31.6790   45.8080   13.6010 C   0  0  0  0  0  0  0  0  0  0  0  0
   32.7170   45.6030   14.5170 C   0  0  0  0  0  0  0  0  0  0  0  0
   33.0640   44.3020   14.9030 C   0  0  0  0  0  0  0  0  0  0  0  0
   32.3710   43.2070   14.3730 C   0  0  0  0  0  0  0  0  0  0  0  0
   31.3320   43.4120   13.4570 C   0  0  0  0  0  0  0  0  0  0  0  0
   30.9860   44.7130   13.0710 C   0  0  0  0  0  0  0  0  0  0  0  0
   29.6950   44.9680   11.9330 Cl  0  0  0  0  0  0  0  0  0  0  0  0
   31.3510   47.6680   11.9120 N   0  0  0  0  0  0  0  0  0  0  0  0
   31.7630   46.9050   10.7250 C   0  0  0  0  0  0  0  0  0  0  0  0
   33.2500   47.0610   10.5170 C   0  0  0  0  0  0  0  0  0  0  0  0
   33.9100   47.7500   11.2930 O   0  0  0  0  0  0  0  0  0  0  0  0
   33.8770   46.4220    9.4410 N   0  0  0  0  0  0  0  0  0  0  0  0
   35.1720   46.5170    9.2040 C   0  0  0  0  0  0  0  0  0  0  0  0
   35.9660   47.2690   10.0290 N   0  0  0  0  0  0  0  0  0  0  0  0
   35.7220   45.8650    8.1320 N   0  0  0  0  0  0  0  0  0  0  0  0
   37.1640   45.9720    7.8680 C   0  0  0  0  0  0  0  0  0  0  0  0
   37.5160   45.1560    6.6250 C   0  0  0  0  0  0  0  0  0  0  0  0
   39.0150   45.2670    6.3500 C   0  0  0  0  0  0  0  0  0  0  0  0
   39.3630   44.4610    5.1210 C   0  0  0  0  0  0  0  0  0  0  0  0
   38.4820   43.8500    4.5170 O   0  0  0  0  0  0  0  0  0  0  0  0
   40.6200   44.4120    4.6910 N   0  0  0  0  0  0  0  0  0  0  0  0
   31.1190   51.4210    3.4260 H   0  0  0  0  0  0  0  0  0  0  0  0
   31.3470   53.1130    2.9350 H   0  0  0  0  0  0  0  0  0  0  0  0
   32.6020   52.2870    3.8840 H   0  0  0  0  0  0  0  0  0  0  0  0
   29.7890   52.9460    4.8490 H   0  0  0  0  0  0  0  0  0  0  0  0
   31.2710   53.8120    5.3070 H   0  0  0  0  0  0  0  0  0  0  0  0
   32.1880   51.7280    6.2790 H   0  0  0  0  0  0  0  0  0  0  0  0
   30.7060   50.8620    5.8210 H   0  0  0  0  0  0  0  0  0  0  0  0
   32.4140   52.4120    9.1120 H   0  0  0  0  0  0  0  0  0  0  0  0
   32.6230   50.9950   11.1300 H   0  0  0  0  0  0  0  0  0  0  0  0
   29.0490   48.9100   10.0360 H   0  0  0  0  0  0  0  0  0  0  0  0
   28.8420   50.3220    8.0090 H   0  0  0  0  0  0  0  0  0  0  0  0
   30.2990   50.3070   13.4950 H   0  0  0  0  0  0  0  0  0  0  0  0
   30.7550   48.0800   15.0860 H   0  0  0  0  0  0  0  0  0  0  0  0
   33.2520   46.4480   14.9260 H   0  0  0  0  0  0  0  0  0  0  0  0
   33.8650   44.1440   15.6100 H   0  0  0  0  0  0  0  0  0  0  0  0
   32.6380   42.2040   14.6710 H   0  0  0  0  0  0  0  0  0  0  0  0
   30.7980   42.5670   13.0480 H   0  0  0  0  0  0  0  0  0  0  0  0
   31.2330   47.2800    9.8520 H   0  0  0  0  0  0  0  0  0  0  0  0
   31.5250   45.8530   10.8700 H   0  0  0  0  0  0  0  0  0  0  0  0
   35.5600   47.7500   10.8200 H   0  0  0  0  0  0  0  0  0  0  0  0
   36.9570   47.3430    9.8480 H   0  0  0  0  0  0  0  0  0  0  0  0
   35.1370   45.3110    7.5240 H   0  0  0  0  0  0  0  0  0  0  0  0
   37.4270   47.0150    7.7040 H   0  0  0  0  0  0  0  0  0  0  0  0
   37.7190   45.5880    8.7220 H   0  0  0  0  0  0  0  0  0  0  0  0
   37.2540   44.1130    6.7890 H   0  0  0  0  0  0  0  0  0  0  0  0
   36.9620   45.5400    5.7710 H   0  0  0  0  0  0  0  0  0  0  0  0
   39.2770   46.3100    6.1850 H   0  0  0  0  0  0  0  0  0  0  0  0
   39.5700   44.8840    7.2040 H   0  0  0  0  0  0  0  0  0  0  0  0
   41.3430   44.9140    5.1870 H   0  0  0  0  0  0  0  0  0  0  0  0
   40.8530   43.8730    3.8700 H   0  0  0  0  0  0  0  0  0  0  0  0
  1 36  1  0  0  0  0
  1 37  1  0  0  0  0
  1 38  1  0  0  0  0
  1  2  1  0  0  0  0
  2 39  1  0  0  0  0
  2 40  1  0  0  0  0
  2  3  1  0  0  0  0
  3 41  1  0  0  0  0
  3 42  1  0  0  0  0
  3  4  1  0  0  0  0
  4  5  1  0  0  0  0
  5  6  2  0  0  0  0
  6 43  1  0  0  0  0
  6  7  1  0  0  0  0
  7 44  1  0  0  0  0
  7  8  2  0  0  0  0
  8  9  1  0  0  0  0
  9 45  1  0  0  0  0
  9 10  2  0  0  0  0
 10  5  1  0  0  0  0
 10 46  1  0  0  0  0
  8 11  1  0  0  0  0
 11 12  2  0  0  0  0
 12 47  1  0  0  0  0
 12 13  1  0  0  0  0
 13 48  1  0  0  0  0
 13 14  2  0  0  0  0
 14 15  1  0  0  0  0
 15 16  2  0  0  0  0
 16 49  1  0  0  0  0
 16 17  1  0  0  0  0
 17 50  1  0  0  0  0
 17 18  2  0  0  0  0
 18 51  1  0  0  0  0
 18 19  1  0  0  0  0
 19 52  1  0  0  0  0
 19 20  2  0  0  0  0
 20 15  1  0  0  0  0
 20 21  1  0  0  0  0
 14 22  1  0  0  0  0
 22 11  1  0  0  0  0
 22 23  1  0  0  0  0
 23 53  1  0  0  0  0
 23 54  1  0  0  0  0
 23 24  1  0  0  0  0
 24 25  2  0  0  0  0
 24 26  1  0  0  0  0
 26 27  2  0  0  0  0
 27 28  1  0  0  0  0
 28 55  1  0  0  0  0
 28 56  1  0  0  0  0
 27 29  1  0  0  0  0
 29 57  1  0  0  0  0
 29 30  1  0  0  0  0
 30 58  1  0  0  0  0
 30 59  1  0  0  0  0
 30 31  1  0  0  0  0
 31 60  1  0  0  0  0
 31 61  1  0  0  0  0
 31 32  1  0  0  0  0
 32 62  1  0  0  0  0
 32 63  1  0  0  0  0
 32 33  1  0  0  0  0
 33 34  2  0  0  0  0
 33 35  1  0  0  0  0
 35 64  1  0  0  0  0
 35 65  1  0  0  0  0
M  END
>  <LOGBIO>
6.8600

>  <PRED_LOGBIO>
6.7800

>  <XV_RES>
0.0250

>  <WHL_TMPL>
7

>  <ANCH>
44-53;17-15

$$$$
ROW21
  -MTS-   01061521383D 0   0.00000     0.00000     0

 88 91  0  0  1  0  0  0  0  0999 V2000
   28.3220   47.5120    5.6200 C   0  0  0  0  0  0  0  0  0  0  0  0
   29.6490   46.8490    5.9790 C   0  0  0  0  0  0  0  0  0  0  0  0
   30.8740   47.3900    5.3240 C   0  0  0  0  0  0  0  0  0  0  0  0
   31.9840   47.4780    6.2640 N   0  0  0  0  0  0  0  0  0  0  0  0
   31.7410   47.0420    7.6470 C   0  0  0  0  0  0  0  0  0  0  0  0
   30.2940   46.5710    7.7850 C   0  0  0  0  0  0  0  0  0  0  0  0
   30.0410   46.1180    9.2200 C   0  0  0  0  0  0  0  0  0  0  0  0
   33.2090   47.9260    5.9620 C   0  0  0  0  0  0  0  0  0  0  0  0
   33.5140   48.3610    4.8530 O   0  0  0  0  0  0  0  0  0  0  0  0
   34.2280   47.8490    7.0620 C   0  0  0  0  0  0  0  0  0  0  0  0
   35.5450   47.4620    6.8120 C   0  0  0  0  0  0  0  0  0  0  0  0
   36.4740   47.3740    7.8590 C   0  0  0  0  0  0  0  0  0  0  0  0
   37.8150   46.9760    7.6250 C   0  0  0  0  0  0  0  0  0  0  0  0
   36.0670   47.6860    9.1660 C   0  0  0  0  0  0  0  0  0  0  0  0
   34.7520   48.0760    9.4220 C   0  0  0  0  0  0  0  0  0  0  0  0
   33.8400   48.1590    8.3690 C   0  0  0  0  0  0  0  0  0  0  0  0
   34.2960   48.3980   10.8140 C   0  0  0  0  0  0  0  0  0  0  0  0
   35.0230   48.9900   11.5940 O   0  0  0  0  0  0  0  0  0  0  0  0
   33.0760   47.9960   11.1590 N   0  0  0  0  0  0  0  0  0  0  0  0
   32.3770   48.5350   12.3070 C   0  0  1  0  0  0  0  0  0  0  0  0
   30.9480   48.9520   11.9460 C   0  0  0  0  0  0  0  0  0  0  0  0
   30.8510   49.8480   10.7200 C   0  0  0  0  0  0  0  0  0  0  0  0
   29.7880   49.6720    9.8370 C   0  0  0  0  0  0  0  0  0  0  0  0
   29.6660   50.4740    8.6910 C   0  0  0  0  0  0  0  0  0  0  0  0
   28.6360   50.2840    7.8390 F   0  0  0  0  0  0  0  0  0  0  0  0
   30.6100   51.4670    8.4350 C   0  0  0  0  0  0  0  0  0  0  0  0
   31.6770   51.6490    9.3120 C   0  0  0  0  0  0  0  0  0  0  0  0
   32.5990   52.6030    9.0620 F   0  0  0  0  0  0  0  0  0  0  0  0
   31.7960   50.8450   10.4520 C   0  0  0  0  0  0  0  0  0  0  0  0
   32.3080   47.4560   13.3810 C   0  0  2  0  0  0  0  0  0  0  0  0
   31.6940   46.3160   12.7740 O   0  0  0  0  0  0  0  0  0  0  0  0
   33.7140   47.0240   13.7960 C   0  0  1  0  0  0  0  0  0  0  0  0
   34.1170   47.7320   15.1030 C   0  0  0  0  0  0  0  0  0  0  0  0
   35.3950   47.2470   15.6450 N   0  0  0  0  0  0  0  0  0  0  0  0
   35.5240   45.7840   15.7040 C   0  0  0  0  0  0  0  0  0  0  0  0
   35.0940   45.1110   14.3870 C   0  0  0  0  0  0  0  0  0  0  0  0
   33.7610   45.5640   13.9650 N   0  0  0  0  0  0  0  0  0  0  0  0
   36.6630   48.3280   16.1800 S   0  0  0  0  0  0  0  0  0  0  0  0
   37.9340   47.7030   15.9880 O   0  0  0  0  0  0  0  0  0  0  0  0
   36.6080   49.5390   15.4210 O   0  0  0  0  0  0  0  0  0  0  0  0
   36.4310   48.7110   17.9640 C   0  0  0  0  0  0  0  0  0  0  0  0
   36.9450   48.0250   18.9940 C   0  0  0  0  0  0  0  0  0  0  0  0
   36.5370   48.6330   20.1520 N   0  0  0  0  0  0  0  0  0  0  0  0
   36.8730   48.2080   21.5190 C   0  0  0  0  0  0  0  0  0  0  0  0
   35.7610   49.7080   19.8080 C   0  0  0  0  0  0  0  0  0  0  0  0
   35.6840   49.7720   18.4920 N   0  0  0  0  0  0  0  0  0  0  0  0
   28.1480   47.4170    4.5500 H   0  0  0  0  0  0  0  0  0  0  0  0
   27.5150   47.0250    6.1630 H   0  0  0  0  0  0  0  0  0  0  0  0
   28.3580   48.5650    5.8890 H   0  0  0  0  0  0  0  0  0  0  0  0
   29.5630   45.8260    5.6210 H   0  0  0  0  0  0  0  0  0  0  0  0
   29.7780   46.9450    7.0550 H   0  0  0  0  0  0  0  0  0  0  0  0
   30.6390   48.4110    5.0300 H   0  0  0  0  0  0  0  0  0  0  0  0
   31.1530   46.7200    4.5130 H   0  0  0  0  0  0  0  0  0  0  0  0
   32.4140   46.2240    7.8930 H   0  0  0  0  0  0  0  0  0  0  0  0
   31.9170   47.8740    8.3250 H   0  0  0  0  0  0  0  0  0  0  0  0
   29.6210   47.3890    7.5390 H   0  0  0  0  0  0  0  0  0  0  0  0
   30.1170   45.7390    7.1060 H   0  0  0  0  0  0  0  0  0  0  0  0
   30.2180   46.9500    9.8990 H   0  0  0  0  0  0  0  0  0  0  0  0
   29.0110   45.7820    9.3190 H   0  0  0  0  0  0  0  0  0  0  0  0
   30.7150   45.3000    9.4670 H   0  0  0  0  0  0  0  0  0  0  0  0
   35.8520   47.2280    5.8030 H   0  0  0  0  0  0  0  0  0  0  0  0
   37.8330   46.0380    7.0740 H   0  0  0  0  0  0  0  0  0  0  0  0
   38.2550   46.7740    8.5990 H   0  0  0  0  0  0  0  0  0  0  0  0
   38.3080   47.7890    7.0960 H   0  0  0  0  0  0  0  0  0  0  0  0
   36.7760   47.6240    9.9780 H   0  0  0  0  0  0  0  0  0  0  0  0
   32.8230   48.4660    8.5660 H   0  0  0  0  0  0  0  0  0  0  0  0
   32.6200   47.2890   10.6000 H   0  0  0  0  0  0  0  0  0  0  0  0
   32.9100   49.3980   12.7010 H   0  0  0  0  0  0  0  0  0  0  0  0
   30.5960   49.5540   12.7810 H   0  0  0  0  0  0  0  0  0  0  0  0
   30.3770   48.0480   11.7470 H   0  0  0  0  0  0  0  0  0  0  0  0
   29.0490   48.9100   10.0360 H   0  0  0  0  0  0  0  0  0  0  0  0
   30.5150   52.0930    7.5600 H   0  0  0  0  0  0  0  0  0  0  0  0
   32.6230   50.9950   11.1300 H   0  0  0  0  0  0  0  0  0  0  0  0
   31.7470   47.8100   14.2440 H   0  0  0  0  0  0  0  0  0  0  0  0
   31.5930   46.4430   11.8180 H   0  0  0  0  0  0  0  0  0  0  0  0
   34.3760   47.3270   12.9890 H   0  0  0  0  0  0  0  0  0  0  0  0
   33.3340   47.5930   15.8450 H   0  0  0  0  0  0  0  0  0  0  0  0
   34.1850   48.8040   14.9260 H   0  0  0  0  0  0  0  0  0  0  0  0
   34.9170   45.4010   16.5220 H   0  0  0  0  0  0  0  0  0  0  0  0
   36.5560   45.5220   15.9250 H   0  0  0  0  0  0  0  0  0  0  0  0
   35.8190   45.3420   13.6100 H   0  0  0  0  0  0  0  0  0  0  0  0
   35.0850   44.0310   14.5190 H   0  0  0  0  0  0  0  0  0  0  0  0
   33.5160   45.1170   13.0930 H   0  0  0  0  0  0  0  0  0  0  0  0
   37.5710   47.1470   18.9230 H   0  0  0  0  0  0  0  0  0  0  0  0
   36.0630   48.4800   22.1920 H   0  0  0  0  0  0  0  0  0  0  0  0
   37.7900   48.7000   21.8370 H   0  0  0  0  0  0  0  0  0  0  0  0
   37.0140   47.1290   21.5390 H   0  0  0  0  0  0  0  0  0  0  0  0
   35.2890   50.3900   20.4990 H   0  0  0  0  0  0  0  0  0  0  0  0
  1 47  1  0  0  0  0
  1 48  1  0  0  0  0
  1 49  1  0  0  0  0
  1  2  1  0  0  0  0
  2 50  1  0  0  0  0
  2 51  1  0  0  0  0
  2  3  1  0  0  0  0
  3 52  1  0  0  0  0
  3 53  1  0  0  0  0
  3  4  1  0  0  0  0
  4  5  1  0  0  0  0
  5 54  1  0  0  0  0
  5 55  1  0  0  0  0
  5  6  1  0  0  0  0
  6 56  1  0  0  0  0
  6 57  1  0  0  0  0
  6  7  1  0  0  0  0
  7 58  1  0  0  0  0
  7 59  1  0  0  0  0
  7 60  1  0  0  0  0
  4  8  1  0  0  0  0
  8  9  2  0  0  0  0
  8 10  1  0  0  0  0
 10 11  2  0  0  0  0
 11 61  1  0  0  0  0
 11 12  1  0  0  0  0
 12 13  1  0  0  0  0
 13 62  1  0  0  0  0
 13 63  1  0  0  0  0
 13 64  1  0  0  0  0
 12 14  2  0  0  0  0
 14 65  1  0  0  0  0
 14 15  1  0  0  0  0
 15 16  2  0  0  0  0
 16 10  1  0  0  0  0
 16 66  1  0  0  0  0
 15 17  1  0  0  0  0
 17 18  2  0  0  0  0
 17 19  1  0  0  0  0
 19 67  1  0  0  0  0
 19 20  1  0  0  0  0
 20 68  1  0  0  0  0
 20 21  1  0  0  0  0
 21 69  1  0  0  0  0
 21 70  1  0  0  0  0
 21 22  1  0  0  0  0
 22 23  2  0  0  0  0
 23 71  1  0  0  0  0
 23 24  1  0  0  0  0
 24 25  1  0  0  0  0
 24 26  2  0  0  0  0
 26 72  1  0  0  0  0
 26 27  1  0  0  0  0
 27 28  1  0  0  0  0
 27 29  2  0  0  0  0
 29 22  1  0  0  0  0
 29 73  1  0  0  0  0
 20 30  1  0  0  0  0
 30 74  1  0  0  0  0
 30 31  1  0  0  0  0
 31 75  1  0  0  0  0
 30 32  1  0  0  0  0
 32 76  1  0  0  0  0
 32 33  1  0  0  0  0
 33 77  1  0  0  0  0
 33 78  1  0  0  0  0
 33 34  1  0  0  0  0
 34 35  1  0  0  0  0
 35 79  1  0  0  0  0
 35 80  1  0  0  0  0
 35 36  1  0  0  0  0
 36 81  1  0  0  0  0
 36 82  1  0  0  0  0
 36 37  1  0  0  0  0
 37 32  1  0  0  0  0
 37 83  1  0  0  0  0
 34 38  1  0  0  0  0
 38 39  2  0  0  0  0
 38 40  2  0  0  0  0
 38 41  1  0  0  0  0
 41 42  2  0  0  0  0
 42 84  1  0  0  0  0
 42 43  1  0  0  0  0
 43 44  1  0  0  0  0
 44 85  1  0  0  0  0
 44 86  1  0  0  0  0
 44 87  1  0  0  0  0
 43 45  1  0  0  0  0
 45 88  1  0  0  0  0
 45 46  2  0  0  0  0
 46 41  1  0  0  0  0
M  END
>  <LOGBIO>
7.0000

>  <PRED_LOGBIO>
6.7500

>  <XV_RES>
0.3800

>  <WHL_TMPL>
7

>  <ANCH>
61-81;22-23

$$$$
ROW22
  -MTS-   01061521383D 0   0.00000     0.00000     0

 83 86  0  0  1  0  0  0  0  0999 V2000
   33.1900   44.6050    3.9900 C   0  0  0  0  0  0  0  0  0  0  0  0
   33.0120   44.8060    2.5140 C   0  0  0  0  0  0  0  0  0  0  0  0
   31.6660   45.1280    2.1450 N   0  0  0  0  0  0  0  0  0  0  0  0
   30.7260   44.0930    1.7510 C   0  0  0  0  0  0  0  0  0  0  0  0
   31.1110   42.6930    1.7250 C   0  0  0  0  0  0  0  0  0  0  0  0
   30.1540   41.7280    1.2930 C   0  0  0  0  0  0  0  0  0  0  0  0
   28.8380   42.1060    0.9180 C   0  0  0  0  0  0  0  0  0  0  0  0
   28.4500   43.5010    0.9870 C   0  0  0  0  0  0  0  0  0  0  0  0
   27.0970   43.7610    0.5510 N   0  0  0  0  0  0  0  0  0  0  0  0
   26.8230   43.5970   -0.9020 C   0  0  0  0  0  0  0  0  0  0  0  0
   27.1100   44.9460   -1.6540 C   0  0  0  0  0  0  0  0  0  0  0  0
   26.2320   46.1670   -1.1660 C   0  0  0  0  0  0  0  0  0  0  0  0
   26.4930   46.4830    0.3480 C   0  0  0  0  0  0  0  0  0  0  0  0
   26.2840   44.8810    1.2700 S   0  0  0  0  0  0  0  0  0  0  0  0
   24.8800   44.5280    1.2070 O   0  0  0  0  0  0  0  0  0  0  0  0
   26.7350   45.0670    2.6380 O   0  0  0  0  0  0  0  0  0  0  0  0
   29.3690   44.4970    1.3660 C   0  0  0  0  0  0  0  0  0  0  0  0
   28.9670   45.9520    1.3760 C   0  0  0  0  0  0  0  0  0  0  0  0
   30.5220   40.2670    1.2680 C   0  0  0  0  0  0  0  0  0  0  0  0
   30.3010   39.5720    0.3160 O   0  0  0  0  0  0  0  0  0  0  0  0
   31.1100   39.7320    2.3340 N   0  0  0  0  0  0  0  0  0  0  0  0
   31.7230   38.3990    2.2440 C   0  0  1  0  0  0  0  0  0  0  0  0
   30.6580   37.3740    1.8560 C   0  0  0  0  0  0  0  0  0  0  0  0
   31.2880   36.0040    1.7640 C   0  0  0  0  0  0  0  0  0  0  0  0
   31.8230   35.5610    0.5480 C   0  0  0  0  0  0  0  0  0  0  0  0
   32.4070   34.2910    0.4630 C   0  0  0  0  0  0  0  0  0  0  0  0
   32.4560   33.4650    1.5920 C   0  0  0  0  0  0  0  0  0  0  0  0
   31.9210   33.9090    2.8070 C   0  0  0  0  0  0  0  0  0  0  0  0
   31.3370   35.1790    2.8930 C   0  0  0  0  0  0  0  0  0  0  0  0
   32.3240   38.0220    3.5980 C   0  0  2  0  0  0  0  0  0  0  0  0
   31.2930   38.0070    4.5890 O   0  0  0  0  0  0  0  0  0  0  0  0
   32.9610   36.6360    3.5040 C   0  0  0  0  0  0  0  0  0  0  0  0
   33.5390   36.2740    4.8060 N   0  0  0  0  0  0  0  0  0  0  0  0
   34.1520   34.9410    4.7160 C   0  0  0  0  0  0  0  0  0  0  0  0
   34.7460   34.5680    6.0530 C   0  0  0  0  0  0  0  0  0  0  0  0
   33.9680   33.8900    7.0000 C   0  0  0  0  0  0  0  0  0  0  0  0
   34.5190   33.5440    8.2400 C   0  0  0  0  0  0  0  0  0  0  0  0
   35.8460   33.8780    8.5340 C   0  0  0  0  0  0  0  0  0  0  0  0
   36.6240   34.5560    7.5870 C   0  0  0  0  0  0  0  0  0  0  0  0
   36.0730   34.9020    6.3470 C   0  0  0  0  0  0  0  0  0  0  0  0
   38.0550   34.9160    7.9040 C   0  0  0  0  0  0  0  0  0  0  0  0
   38.7680   34.9320    6.7810 F   0  0  0  0  0  0  0  0  0  0  0  0
   38.0950   36.1180    8.4720 F   0  0  0  0  0  0  0  0  0  0  0  0
   38.5640   34.0150    8.7390 F   0  0  0  0  0  0  0  0  0  0  0  0
   32.2190   44.5390    4.4750 H   0  0  0  0  0  0  0  0  0  0  0  0
   33.6690   43.6370    4.1180 H   0  0  0  0  0  0  0  0  0  0  0  0
   33.7950   45.4360    4.3480 H   0  0  0  0  0  0  0  0  0  0  0  0
   33.2270   43.8440    2.0530 H   0  0  0  0  0  0  0  0  0  0  0  0
   33.6640   45.6210    2.2060 H   0  0  0  0  0  0  0  0  0  0  0  0
   31.3650   46.0920    2.1590 H   0  0  0  0  0  0  0  0  0  0  0  0
   32.1020   42.3890    2.0270 H   0  0  0  0  0  0  0  0  0  0  0  0
   28.1320   41.3600    0.5840 H   0  0  0  0  0  0  0  0  0  0  0  0
   25.7560   43.4060   -0.9990 H   0  0  0  0  0  0  0  0  0  0  0  0
   27.4910   42.8390   -1.3060 H   0  0  0  0  0  0  0  0  0  0  0  0
   26.8240   44.7730   -2.6890 H   0  0  0  0  0  0  0  0  0  0  0  0
   28.1530   45.2030   -1.4840 H   0  0  0  0  0  0  0  0  0  0  0  0
   25.1940   45.8480   -1.2390 H   0  0  0  0  0  0  0  0  0  0  0  0
   26.5170   47.0400   -1.7490 H   0  0  0  0  0  0  0  0  0  0  0  0
   25.7040   47.1550    0.6800 H   0  0  0  0  0  0  0  0  0  0  0  0
   27.5300   46.7830    0.4840 H   0  0  0  0  0  0  0  0  0  0  0  0
   29.8370   46.5710    1.1660 H   0  0  0  0  0  0  0  0  0  0  0  0
   28.5660   46.2110    2.3540 H   0  0  0  0  0  0  0  0  0  0  0  0
   28.2070   46.1240    0.6160 H   0  0  0  0  0  0  0  0  0  0  0  0
   31.1350   40.2410    3.2060 H   0  0  0  0  0  0  0  0  0  0  0  0
   32.5070   38.4110    1.4900 H   0  0  0  0  0  0  0  0  0  0  0  0
   30.2300   37.6420    0.8930 H   0  0  0  0  0  0  0  0  0  0  0  0
   29.8740   37.3620    2.6100 H   0  0  0  0  0  0  0  0  0  0  0  0
   31.7850   36.1980   -0.3230 H   0  0  0  0  0  0  0  0  0  0  0  0
   32.8200   33.9490   -0.4750 H   0  0  0  0  0  0  0  0  0  0  0  0
   32.9060   32.4860    1.5260 H   0  0  0  0  0  0  0  0  0  0  0  0
   31.9580   33.2720    3.6780 H   0  0  0  0  0  0  0  0  0  0  0  0
   30.9240   35.5210    3.8300 H   0  0  0  0  0  0  0  0  0  0  0  0
   33.0820   38.7520    3.8740 H   0  0  0  0  0  0  0  0  0  0  0  0
   31.6510   37.7690    5.4590 H   0  0  0  0  0  0  0  0  0  0  0  0
   33.7450   36.6480    2.7500 H   0  0  0  0  0  0  0  0  0  0  0  0
   32.2030   35.9070    3.2280 H   0  0  0  0  0  0  0  0  0  0  0  0
   32.8110   36.2630    5.5060 H   0  0  0  0  0  0  0  0  0  0  0  0
   34.9360   34.9520    3.9620 H   0  0  0  0  0  0  0  0  0  0  0  0
   33.3940   34.2110    4.4400 H   0  0  0  0  0  0  0  0  0  0  0  0
   32.9440   33.6320    6.7730 H   0  0  0  0  0  0  0  0  0  0  0  0
   33.9190   33.0210    8.9690 H   0  0  0  0  0  0  0  0  0  0  0  0
   36.2710   33.6110    9.4900 H   0  0  0  0  0  0  0  0  0  0  0  0
   36.6730   35.4250    5.6170 H   0  0  0  0  0  0  0  0  0  0  0  0
  1 45  1  0  0  0  0
  1 46  1  0  0  0  0
  1 47  1  0  0  0  0
  1  2  1  0  0  0  0
  2 48  1  0  0  0  0
  2 49  1  0  0  0  0
  2  3  1  0  0  0  0
  3 50  1  0  0  0  0
  3  4  1  0  0  0  0
  4  5  2  0  0  0  0
  5 51  1  0  0  0  0
  5  6  1  0  0  0  0
  6  7  2  0  0  0  0
  7 52  1  0  0  0  0
  7  8  1  0  0  0  0
  8  9  1  0  0  0  0
  9 10  1  0  0  0  0
 10 53  1  0  0  0  0
 10 54  1  0  0  0  0
 10 11  1  0  0  0  0
 11 55  1  0  0  0  0
 11 56  1  0  0  0  0
 11 12  1  0  0  0  0
 12 57  1  0  0  0  0
 12 58  1  0  0  0  0
 12 13  1  0  0  0  0
 13 59  1  0  0  0  0
 13 60  1  0  0  0  0
 13 14  1  0  0  0  0
 14  9  1  0  0  0  0
 14 15  2  0  0  0  0
 14 16  2  0  0  0  0
  8 17  2  0  0  0  0
 17  4  1  0  0  0  0
 17 18  1  0  0  0  0
 18 61  1  0  0  0  0
 18 62  1  0  0  0  0
 18 63  1  0  0  0  0
  6 19  1  0  0  0  0
 19 20  2  0  0  0  0
 19 21  1  0  0  0  0
 21 64  1  0  0  0  0
 21 22  1  0  0  0  0
 22 65  1  0  0  0  0
 22 23  1  0  0  0  0
 23 66  1  0  0  0  0
 23 67  1  0  0  0  0
 23 24  1  0  0  0  0
 24 25  2  0  0  0  0
 25 68  1  0  0  0  0
 25 26  1  0  0  0  0
 26 69  1  0  0  0  0
 26 27  2  0  0  0  0
 27 70  1  0  0  0  0
 27 28  1  0  0  0  0
 28 71  1  0  0  0  0
 28 29  2  0  0  0  0
 29 24  1  0  0  0  0
 29 72  1  0  0  0  0
 22 30  1  0  0  0  0
 30 73  1  0  0  0  0
 30 31  1  0  0  0  0
 31 74  1  0  0  0  0
 30 32  1  0  0  0  0
 32 75  1  0  0  0  0
 32 76  1  0  0  0  0
 32 33  1  0  0  0  0
 33 77  1  0  0  0  0
 33 34  1  0  0  0  0
 34 78  1  0  0  0  0
 34 79  1  0  0  0  0
 34 35  1  0  0  0  0
 35 36  2  0  0  0  0
 36 80  1  0  0  0  0
 36 37  1  0  0  0  0
 37 81  1  0  0  0  0
 37 38  2  0  0  0  0
 38 82  1  0  0  0  0
 38 39  1  0  0  0  0
 39 40  2  0  0  0  0
 40 35  1  0  0  0  0
 40 83  1  0  0  0  0
 39 41  1  0  0  0  0
 41 42  1  0  0  0  0
 41 43  1  0  0  0  0
 41 44  1  0  0  0  0
M  END
>  <LOGBIO>
7.6400

>  <PRED_LOGBIO>
7.2200

>  <XV_RES>
0.4520

>  <WHL_TMPL>
9

>  <ANCH>
78-80;30-31

$$$$
ROW23
  -MTS-   01061521383D 0   0.00000     0.00000     0

 73 77  0  0  1  0  0  0  0  0999 V2000
   33.0810   44.9990    4.0190 C   0  0  0  0  0  0  0  0  0  0  0  0
   33.0620   45.2320    2.5030 C   0  0  0  0  0  0  0  0  0  0  0  0
   31.6340   45.1950    1.9670 N   0  0  0  0  0  0  0  0  0  0  0  0
   30.8310   46.3050    1.6970 C   0  0  0  0  0  0  0  0  0  0  0  0
   29.6140   45.9180    1.2220 C   0  0  0  0  0  0  0  0  0  0  0  0
   28.4920   46.8170    0.8040 C   0  0  0  0  0  0  0  0  0  0  0  0
   27.0520   46.6270    1.3320 C   0  0  0  0  0  0  0  0  0  0  0  0
   26.4870   44.9420    1.4360 S   0  0  0  0  0  0  0  0  0  0  0  0
   25.1010   44.8910    1.0460 O   0  0  0  0  0  0  0  0  0  0  0  0
   26.8210   44.4650    2.7420 O   0  0  0  0  0  0  0  0  0  0  0  0
   27.3430   44.0620    0.3050 N   0  0  0  0  0  0  0  0  0  0  0  0
   26.5300   43.0570   -0.4290 C   0  0  0  0  0  0  0  0  0  0  0  0
   28.5780   43.5990    0.7590 C   0  0  0  0  0  0  0  0  0  0  0  0
   28.8670   42.1780    0.8030 C   0  0  0  0  0  0  0  0  0  0  0  0
   30.1440   41.7070    1.2550 C   0  0  0  0  0  0  0  0  0  0  0  0
   31.1200   42.6640    1.6650 C   0  0  0  0  0  0  0  0  0  0  0  0
   30.8490   44.0300    1.6270 C   0  0  0  0  0  0  0  0  0  0  0  0
   29.5750   44.5090    1.1620 C   0  0  0  0  0  0  0  0  0  0  0  0
   30.5390   40.2790    1.2840 C   0  0  0  0  0  0  0  0  0  0  0  0
   30.1950   39.4870    0.4050 O   0  0  0  0  0  0  0  0  0  0  0  0
   31.3630   39.8830    2.2950 N   0  0  0  0  0  0  0  0  0  0  0  0
   31.9030   38.5090    2.3850 C   0  0  1  0  0  0  0  0  0  0  0  0
   33.4180   38.6800    2.7350 C   0  0  0  0  0  0  0  0  0  0  0  0
   34.0900   39.9000    2.1230 C   0  0  0  0  0  0  0  0  0  0  0  0
   34.1200   40.0870    0.7080 C   0  0  0  0  0  0  0  0  0  0  0  0
   34.7360   41.2270    0.1430 C   0  0  0  0  0  0  0  0  0  0  0  0
   35.3380   42.1990    0.9820 C   0  0  0  0  0  0  0  0  0  0  0  0
   35.3190   42.0270    2.3860 C   0  0  0  0  0  0  0  0  0  0  0  0
   34.6980   40.8850    2.9550 C   0  0  0  0  0  0  0  0  0  0  0  0
   31.0940   37.6250    3.3600 C   0  0  2  0  0  0  0  0  0  0  0  0
   31.7890   36.3980    3.5030 O   0  0  0  0  0  0  0  0  0  0  0  0
   29.6570   37.3020    2.9300 C   0  0  0  0  0  0  0  0  0  0  0  0
   29.1620   36.1050    3.6320 N   0  0  0  0  0  0  0  0  0  0  0  0
   28.0840   35.4470    2.9950 C   0  0  0  0  0  0  0  0  0  0  0  0
   28.2930   34.7630    1.7910 C   0  0  0  0  0  0  0  0  0  0  0  0
   27.2260   34.1120    1.1610 C   0  0  0  0  0  0  0  0  0  0  0  0
   25.9500   34.1440    1.7340 C   0  0  0  0  0  0  0  0  0  0  0  0
   25.7400   34.8280    2.9380 C   0  0  0  0  0  0  0  0  0  0  0  0
   26.8070   35.4790    3.5680 C   0  0  0  0  0  0  0  0  0  0  0  0
   32.0630   44.9410    4.3980 H   0  0  0  0  0  0  0  0  0  0  0  0
   33.5300   44.0210    4.1790 H   0  0  0  0  0  0  0  0  0  0  0  0
   33.6570   45.8160    4.4480 H   0  0  0  0  0  0  0  0  0  0  0  0
   33.5820   44.3880    2.0540 H   0  0  0  0  0  0  0  0  0  0  0  0
   33.4790   46.2170    2.3030 H   0  0  0  0  0  0  0  0  0  0  0  0
   31.1340   47.3310    1.8450 H   0  0  0  0  0  0  0  0  0  0  0  0
   28.4050   46.6490   -0.2670 H   0  0  0  0  0  0  0  0  0  0  0  0
   28.7840   47.8320    1.0650 H   0  0  0  0  0  0  0  0  0  0  0  0
   26.4080   47.1040    0.5960 H   0  0  0  0  0  0  0  0  0  0  0  0
   27.0050   47.0190    2.3460 H   0  0  0  0  0  0  0  0  0  0  0  0
   25.4710   43.2580   -0.2820 H   0  0  0  0  0  0  0  0  0  0  0  0
   26.7320   42.0930    0.0340 H   0  0  0  0  0  0  0  0  0  0  0  0
   26.8360   43.1050   -1.4720 H   0  0  0  0  0  0  0  0  0  0  0  0
   28.1140   41.4690    0.4930 H   0  0  0  0  0  0  0  0  0  0  0  0
   32.0850   42.3240    2.0110 H   0  0  0  0  0  0  0  0  0  0  0  0
   31.6140   40.5520    3.0090 H   0  0  0  0  0  0  0  0  0  0  0  0
   31.8460   38.0510    1.4000 H   0  0  0  0  0  0  0  0  0  0  0  0
   33.9180   37.8200    2.2940 H   0  0  0  0  0  0  0  0  0  0  0  0
   33.4950   38.7630    3.8170 H   0  0  0  0  0  0  0  0  0  0  0  0
   33.6670   39.3490    0.0620 H   0  0  0  0  0  0  0  0  0  0  0  0
   34.7480   41.3580   -0.9290 H   0  0  0  0  0  0  0  0  0  0  0  0
   35.8100   43.0690    0.5500 H   0  0  0  0  0  0  0  0  0  0  0  0
   35.7780   42.7660    3.0260 H   0  0  0  0  0  0  0  0  0  0  0  0
   34.6860   40.7610    4.0280 H   0  0  0  0  0  0  0  0  0  0  0  0
   31.0530   38.1360    4.3200 H   0  0  0  0  0  0  0  0  0  0  0  0
   31.1310   35.6900    3.5850 H   0  0  0  0  0  0  0  0  0  0  0  0
   29.7000   37.0460    1.8740 H   0  0  0  0  0  0  0  0  0  0  0  0
   29.0270   38.1500    3.1910 H   0  0  0  0  0  0  0  0  0  0  0  0
   29.5610   35.7790    4.5010 H   0  0  0  0  0  0  0  0  0  0  0  0
   29.2780   34.7380    1.3490 H   0  0  0  0  0  0  0  0  0  0  0  0
   27.3880   33.5850    0.2320 H   0  0  0  0  0  0  0  0  0  0  0  0
   25.1260   33.6420    1.2480 H   0  0  0  0  0  0  0  0  0  0  0  0
   24.7550   34.8530    3.3800 H   0  0  0  0  0  0  0  0  0  0  0  0
   26.6450   36.0060    4.4970 H   0  0  0  0  0  0  0  0  0  0  0  0
  1 40  1  0  0  0  0
  1 41  1  0  0  0  0
  1 42  1  0  0  0  0
  1  2  1  0  0  0  0
  2 43  1  0  0  0  0
  2 44  1  0  0  0  0
  2  3  1  0  0  0  0
  3  4  1  0  0  0  0
  4 45  1  0  0  0  0
  4  5  2  0  0  0  0
  5  6  1  0  0  0  0
  6 46  1  0  0  0  0
  6 47  1  0  0  0  0
  6  7  1  0  0  0  0
  7 48  1  0  0  0  0
  7 49  1  0  0  0  0
  7  8  1  0  0  0  0
  8  9  2  0  0  0  0
  8 10  2  0  0  0  0
  8 11  1  0  0  0  0
 11 12  1  0  0  0  0
 12 50  1  0  0  0  0
 12 51  1  0  0  0  0
 12 52  1  0  0  0  0
 11 13  1  0  0  0  0
 13 14  2  0  0  0  0
 14 53  1  0  0  0  0
 14 15  1  0  0  0  0
 15 16  2  0  0  0  0
 16 54  1  0  0  0  0
 16 17  1  0  0  0  0
 17  3  1  0  0  0  0
 17 18  2  0  0  0  0
 18  5  1  0  0  0  0
 18 13  1  0  0  0  0
 15 19  1  0  0  0  0
 19 20  2  0  0  0  0
 19 21  1  0  0  0  0
 21 55  1  0  0  0  0
 21 22  1  0  0  0  0
 22 56  1  0  0  0  0
 22 23  1  0  0  0  0
 23 57  1  0  0  0  0
 23 58  1  0  0  0  0
 23 24  1  0  0  0  0
 24 25  2  0  0  0  0
 25 59  1  0  0  0  0
 25 26  1  0  0  0  0
 26 60  1  0  0  0  0
 26 27  2  0  0  0  0
 27 61  1  0  0  0  0
 27 28  1  0  0  0  0
 28 62  1  0  0  0  0
 28 29  2  0  0  0  0
 29 24  1  0  0  0  0
 29 63  1  0  0  0  0
 22 30  1  0  0  0  0
 30 64  1  0  0  0  0
 30 31  1  0  0  0  0
 31 65  1  0  0  0  0
 30 32  1  0  0  0  0
 32 66  1  0  0  0  0
 32 67  1  0  0  0  0
 32 33  1  0  0  0  0
 33 68  1  0  0  0  0
 33 34  1  0  0  0  0
 34 35  2  0  0  0  0
 35 69  1  0  0  0  0
 35 36  1  0  0  0  0
 36 70  1  0  0  0  0
 36 37  2  0  0  0  0
 37 71  1  0  0  0  0
 37 38  1  0  0  0  0
 38 72  1  0  0  0  0
 38 39  2  0  0  0  0
 39 34  1  0  0  0  0
 39 73  1  0  0  0  0
M  END
>  <LOGBIO>
8.3000

>  <PRED_LOGBIO>
7.0200

>  <XV_RES>
1.4600

>  <WHL_TMPL>
12

>  <ANCH>
19-75;21-22

$$$$
ROW24
  -MTS-   01061521383D 0   0.00000     0.00000     0

 51 53  0  0  1  0  0  0  0  0999 V2000
   32.1520   44.4920    6.0330 C   0  0  0  0  0  0  0  0  0  0  0  0
   33.0140   43.5070    5.4390 O   0  0  0  0  0  0  0  0  0  0  0  0
   33.3760   43.6870    4.1300 C   0  0  0  0  0  0  0  0  0  0  0  0
   33.2080   44.9370    3.5230 C   0  0  0  0  0  0  0  0  0  0  0  0
   33.5780   45.1210    2.1850 C   0  0  0  0  0  0  0  0  0  0  0  0
   34.1150   44.0550    1.4550 C   0  0  0  0  0  0  0  0  0  0  0  0
   34.2820   42.8040    2.0620 C   0  0  0  0  0  0  0  0  0  0  0  0
   33.9130   42.6200    3.3990 C   0  0  0  0  0  0  0  0  0  0  0  0
   34.8500   41.6770    1.2890 C   0  0  0  0  0  0  0  0  0  0  0  0
   34.2030   41.2250    0.1330 C   0  0  0  0  0  0  0  0  0  0  0  0
   34.7410   40.1580   -0.5980 C   0  0  0  0  0  0  0  0  0  0  0  0
   35.9240   39.5440   -0.1730 C   0  0  0  0  0  0  0  0  0  0  0  0
   36.5710   39.9960    0.9840 C   0  0  0  0  0  0  0  0  0  0  0  0
   37.8480   39.3330    1.4430 C   0  0  0  0  0  0  0  0  0  0  0  0
   37.5120   38.1810    2.3890 C   0  0  0  0  0  0  0  0  0  0  0  0
   38.8040   37.5110    2.8540 C   0  0  2  0  0  0  0  0  0  0  0  0
   38.4280   36.9010    4.2010 C   0  0  0  0  0  0  0  0  0  0  0  0
   39.8790   38.5910    3.0750 C   0  0  0  0  0  0  0  0  0  0  0  0
   41.1570   38.4000    2.2940 C   0  0  0  0  0  0  0  0  0  0  0  0
   42.0740   39.2120    2.4050 O   0  0  0  0  0  0  0  0  0  0  0  0
   41.2910   37.3510    1.4870 N   0  0  0  0  0  0  0  0  0  0  0  0
   42.5510   37.2010    0.7440 C   0  0  0  0  0  0  0  0  0  0  0  0
   40.3170   36.4040    1.3090 C   0  0  0  0  0  0  0  0  0  0  0  0
   39.1460   36.4300    1.9180 N   0  0  0  0  0  0  0  0  0  0  0  0
   40.5730   35.3690    0.4490 N   0  0  0  0  0  0  0  0  0  0  0  0
   36.0340   41.0620    1.7150 C   0  0  0  0  0  0  0  0  0  0  0  0
   31.1110   44.2210    5.8700 H   0  0  0  0  0  0  0  0  0  0  0  0
   32.3210   44.4480    7.1070 H   0  0  0  0  0  0  0  0  0  0  0  0
   32.4150   45.4540    5.5990 H   0  0  0  0  0  0  0  0  0  0  0  0
   32.7940   45.7600    4.0870 H   0  0  0  0  0  0  0  0  0  0  0  0
   33.4490   46.0860    1.7170 H   0  0  0  0  0  0  0  0  0  0  0  0
   34.4000   44.1960    0.4230 H   0  0  0  0  0  0  0  0  0  0  0  0
   34.0420   41.6560    3.8670 H   0  0  0  0  0  0  0  0  0  0  0  0
   33.2900   41.6990   -0.1960 H   0  0  0  0  0  0  0  0  0  0  0  0
   34.2420   39.8090   -1.4900 H   0  0  0  0  0  0  0  0  0  0  0  0
   36.3380   38.7210   -0.7360 H   0  0  0  0  0  0  0  0  0  0  0  0
   38.3870   38.9480    0.5800 H   0  0  0  0  0  0  0  0  0  0  0  0
   38.4670   40.0610    1.9630 H   0  0  0  0  0  0  0  0  0  0  0  0
   36.9720   38.5660    3.2520 H   0  0  0  0  0  0  0  0  0  0  0  0
   36.8920   37.4540    1.8690 H   0  0  0  0  0  0  0  0  0  0  0  0
   37.6180   36.1870    4.0630 H   0  0  0  0  0  0  0  0  0  0  0  0
   39.2920   36.3920    4.6230 H   0  0  0  0  0  0  0  0  0  0  0  0
   38.1050   37.6890    4.8780 H   0  0  0  0  0  0  0  0  0  0  0  0
   40.1190   38.6350    4.1350 H   0  0  0  0  0  0  0  0  0  0  0  0
   39.4570   39.5620    2.8230 H   0  0  0  0  0  0  0  0  0  0  0  0
   42.3580   36.6920   -0.1980 H   0  0  0  0  0  0  0  0  0  0  0  0
   43.2530   36.6170    1.3360 H   0  0  0  0  0  0  0  0  0  0  0  0
   42.9740   38.1830    0.5460 H   0  0  0  0  0  0  0  0  0  0  0  0
   41.0010   34.5210    0.7920 H   0  0  0  0  0  0  0  0  0  0  0  0
   40.3350   35.4550   -0.5290 H   0  0  0  0  0  0  0  0  0  0  0  0
   36.5330   41.4110    2.6070 H   0  0  0  0  0  0  0  0  0  0  0  0
  1 27  1  0  0  0  0
  1 28  1  0  0  0  0
  1 29  1  0  0  0  0
  1  2  1  0  0  0  0
  2  3  1  0  0  0  0
  3  4  2  0  0  0  0
  4 30  1  0  0  0  0
  4  5  1  0  0  0  0
  5 31  1  0  0  0  0
  5  6  2  0  0  0  0
  6 32  1  0  0  0  0
  6  7  1  0  0  0  0
  7  8  2  0  0  0  0
  8  3  1  0  0  0  0
  8 33  1  0  0  0  0
  7  9  1  0  0  0  0
  9 10  2  0  0  0  0
 10 34  1  0  0  0  0
 10 11  1  0  0  0  0
 11 35  1  0  0  0  0
 11 12  2  0  0  0  0
 12 36  1  0  0  0  0
 12 13  1  0  0  0  0
 13 14  1  0  0  0  0
 14 37  1  0  0  0  0
 14 38  1  0  0  0  0
 14 15  1  0  0  0  0
 15 39  1  0  0  0  0
 15 40  1  0  0  0  0
 15 16  1  0  0  0  0
 16 17  1  0  0  0  0
 17 41  1  0  0  0  0
 17 42  1  0  0  0  0
 17 43  1  0  0  0  0
 16 18  1  0  0  0  0
 18 44  1  0  0  0  0
 18 45  1  0  0  0  0
 18 19  1  0  0  0  0
 19 20  2  0  0  0  0
 19 21  1  0  0  0  0
 21 22  1  0  0  0  0
 22 46  1  0  0  0  0
 22 47  1  0  0  0  0
 22 48  1  0  0  0  0
 21 23  1  0  0  0  0
 23 24  2  0  0  0  0
 24 16  1  0  0  0  0
 23 25  1  0  0  0  0
 25 49  1  0  0  0  0
 25 50  1  0  0  0  0
 13 26  2  0  0  0  0
 26  9  1  0  0  0  0
 26 51  1  0  0  0  0
M  END
>  <LOGBIO>
7.1000

>  <PRED_LOGBIO>
6.1200

>  <XV_RES>
1.2990

>  <WHL_TMPL>
4

>  <ANCH>
1-5;1-5

$$$$
ROW25
  -MTS-   01061521383D 0   0.00000     0.00000     0

 53 56  0  0  0  0  0  0  0  0999 V2000
   36.2790   42.1300    0.9760 N   0  0  0  0  0  0  0  0  0  0  0  0
   34.9770   42.2930    0.5830 C   0  0  0  0  0  0  0  0  0  0  0  0
   34.6880   42.4420   -0.6970 N   0  0  0  0  0  0  0  0  0  0  0  0
   33.9750   42.3030    1.5170 N   0  0  0  0  0  0  0  0  0  0  0  0
   32.7110   42.4620    1.1360 C   0  0  0  0  0  0  0  0  0  0  0  0
   32.4410   42.6000   -0.0560 O   0  0  0  0  0  0  0  0  0  0  0  0
   31.6070   42.4720    2.1660 C   0  0  0  0  0  0  0  0  0  0  0  0
   30.3130   42.6610    1.4950 N   0  0  0  0  0  0  0  0  0  0  0  0
   29.7230   43.8700    1.2370 C   0  0  0  0  0  0  0  0  0  0  0  0
   28.5540   43.6590    0.6160 C   0  0  0  0  0  0  0  0  0  0  0  0
   28.4110   42.1930    0.4770 C   0  0  0  0  0  0  0  0  0  0  0  0
   29.5070   41.6560    1.0290 C   0  0  0  0  0  0  0  0  0  0  0  0
   29.8100   40.1650    1.1240 C   0  0  0  0  0  0  0  0  0  0  0  0
   31.1350   39.7250    1.2210 C   0  0  0  0  0  0  0  0  0  0  0  0
   31.4130   38.3550    1.3080 C   0  0  0  0  0  0  0  0  0  0  0  0
   30.3650   37.4260    1.2970 C   0  0  0  0  0  0  0  0  0  0  0  0
   30.6370   36.0860    1.3820 O   0  0  0  0  0  0  0  0  0  0  0  0
   31.0110   35.5820    2.5990 C   0  0  0  0  0  0  0  0  0  0  0  0
   32.3640   35.5430    2.9560 C   0  0  0  0  0  0  0  0  0  0  0  0
   32.7460   35.0270    4.2000 C   0  0  0  0  0  0  0  0  0  0  0  0
   31.7750   34.5500    5.0880 C   0  0  0  0  0  0  0  0  0  0  0  0
   30.4210   34.5890    4.7320 C   0  0  0  0  0  0  0  0  0  0  0  0
   30.0390   35.1050    3.4880 C   0  0  0  0  0  0  0  0  0  0  0  0
   29.0400   37.8670    1.2000 C   0  0  0  0  0  0  0  0  0  0  0  0
   28.7620   39.2370    1.1130 C   0  0  0  0  0  0  0  0  0  0  0  0
   30.2840   45.1930    1.5890 C   0  0  0  0  0  0  0  0  0  0  0  0
   31.0530   45.8980    0.6550 C   0  0  0  0  0  0  0  0  0  0  0  0
   31.5840   47.1500    0.9870 C   0  0  0  0  0  0  0  0  0  0  0  0
   31.3450   47.6980    2.2530 C   0  0  0  0  0  0  0  0  0  0  0  0
   30.5750   46.9940    3.1870 C   0  0  0  0  0  0  0  0  0  0  0  0
   30.0440   45.7420    2.8540 C   0  0  0  0  0  0  0  0  0  0  0  0
   36.5010   42.0160    1.9540 H   0  0  0  0  0  0  0  0  0  0  0  0
   37.0180   42.1230    0.2870 H   0  0  0  0  0  0  0  0  0  0  0  0
   35.4110   42.4350   -1.3720 H   0  0  0  0  0  0  0  0  0  0  0  0
   34.1970   42.1890    2.4960 H   0  0  0  0  0  0  0  0  0  0  0  0
   31.6030   41.5260    2.7020 H   0  0  0  0  0  0  0  0  0  0  0  0
   31.7740   43.2860    2.8680 H   0  0  0  0  0  0  0  0  0  0  0  0
   27.8550   44.4110    0.2810 H   0  0  0  0  0  0  0  0  0  0  0  0
   27.5870   41.6620    0.0230 H   0  0  0  0  0  0  0  0  0  0  0  0
   31.9430   40.4410    1.2290 H   0  0  0  0  0  0  0  0  0  0  0  0
   32.4350   38.0150    1.3830 H   0  0  0  0  0  0  0  0  0  0  0  0
   33.1140   35.9110    2.2700 H   0  0  0  0  0  0  0  0  0  0  0  0
   33.7900   34.9970    4.4750 H   0  0  0  0  0  0  0  0  0  0  0  0
   32.0690   34.1520    6.0480 H   0  0  0  0  0  0  0  0  0  0  0  0
   29.6720   34.2210    5.4170 H   0  0  0  0  0  0  0  0  0  0  0  0
   28.9950   35.1350    3.2130 H   0  0  0  0  0  0  0  0  0  0  0  0
   28.2320   37.1510    1.1920 H   0  0  0  0  0  0  0  0  0  0  0  0
   27.7400   39.5760    1.0380 H   0  0  0  0  0  0  0  0  0  0  0  0
   31.2380   45.4750   -0.3210 H   0  0  0  0  0  0  0  0  0  0  0  0
   32.1780   47.6930    0.2670 H   0  0  0  0  0  0  0  0  0  0  0  0
   31.7540   48.6640    2.5090 H   0  0  0  0  0  0  0  0  0  0  0  0
   30.3910   47.4170    4.1630 H   0  0  0  0  0  0  0  0  0  0  0  0
   29.4500   45.1990    3.5750 H   0  0  0  0  0  0  0  0  0  0  0  0
  1 32  1  0  0  0  0
  1 33  1  0  0  0  0
  1  2  1  0  0  0  0
  2  3  2  0  0  0  0
  3 34  1  0  0  0  0
  2  4  1  0  0  0  0
  4 35  1  0  0  0  0
  4  5  1  0  0  0  0
  5  6  2  0  0  0  0
  5  7  1  0  0  0  0
  7 36  1  0  0  0  0
  7 37  1  0  0  0  0
  7  8  1  0  0  0  0
  8  9  1  0  0  0  0
  9 10  2  0  0  0  0
 10 38  1  0  0  0  0
 10 11  1  0  0  0  0
 11 39  1  0  0  0  0
 11 12  2  0  0  0  0
 12  8  1  0  0  0  0
 12 13  1  0  0  0  0
 13 14  2  0  0  0  0
 14 40  1  0  0  0  0
 14 15  1  0  0  0  0
 15 41  1  0  0  0  0
 15 16  2  0  0  0  0
 16 17  1  0  0  0  0
 17 18  1  0  0  0  0
 18 19  2  0  0  0  0
 19 42  1  0  0  0  0
 19 20  1  0  0  0  0
 20 43  1  0  0  0  0
 20 21  2  0  0  0  0
 21 44  1  0  0  0  0
 21 22  1  0  0  0  0
 22 45  1  0  0  0  0
 22 23  2  0  0  0  0
 23 18  1  0  0  0  0
 23 46  1  0  0  0  0
 16 24  1  0  0  0  0
 24 47  1  0  0  0  0
 24 25  2  0  0  0  0
 25 13  1  0  0  0  0
 25 48  1  0  0  0  0
  9 26  1  0  0  0  0
 26 27  2  0  0  0  0
 27 49  1  0  0  0  0
 27 28  1  0  0  0  0
 28 50  1  0  0  0  0
 28 29  2  0  0  0  0
 29 51  1  0  0  0  0
 29 30  1  0  0  0  0
 30 52  1  0  0  0  0
 30 31  2  0  0  0  0
 31 26  1  0  0  0  0
 31 53  1  0  0  0  0
M  END
>  <LOGBIO>
5.8900

>  <PRED_LOGBIO>
5.6300

>  <XV_RES>
0.4190

>  <WHL_TMPL>
2

>  <ANCH>
12-13;20-21

$$$$
ROW26
  -MTS-   01061521383D 0   0.00000     0.00000     0

 76 79  0  0  1  0  0  0  0  0999 V2000
   30.9290   30.9040    1.7070 C   0  0  0  0  0  0  0  0  0  0  0  0
   31.1550   31.9810    0.7950 O   0  0  0  0  0  0  0  0  0  0  0  0
   30.1640   32.9140    0.6420 C   0  0  0  0  0  0  0  0  0  0  0  0
   29.5960   33.1340   -0.6720 C   0  0  0  0  0  0  0  0  0  0  0  0
   28.5670   34.1260   -0.8250 C   0  0  0  0  0  0  0  0  0  0  0  0
   28.1110   34.8820    0.3210 C   0  0  0  0  0  0  0  0  0  0  0  0
   28.6760   34.6470    1.6340 C   0  0  0  0  0  0  0  0  0  0  0  0
   28.1520   35.4780    2.8330 C   0  0  0  0  0  0  0  0  0  0  0  0
   29.2610   36.1530    3.5410 N   0  0  0  0  0  0  0  0  0  0  0  0
   29.8960   37.1800    2.6670 C   0  0  0  0  0  0  0  0  0  0  0  0
   31.2580   37.5620    3.3020 C   0  0  1  0  0  0  0  0  0  0  0  0
   31.9950   36.3160    3.3950 O   0  0  0  0  0  0  0  0  0  0  0  0
   32.0090   38.5120    2.3210 C   0  0  2  0  0  0  0  0  0  0  0  0
   33.4660   38.7200    2.7890 C   0  0  0  0  0  0  0  0  0  0  0  0
   34.1340   39.9370    2.0990 C   0  0  0  0  0  0  0  0  0  0  0  0
   34.8520   40.8840    2.9470 C   0  0  0  0  0  0  0  0  0  0  0  0
   35.4710   42.0260    2.2980 C   0  0  0  0  0  0  0  0  0  0  0  0
   36.1310   42.9390    3.0420 F   0  0  0  0  0  0  0  0  0  0  0  0
   35.3900   42.1970    0.8710 C   0  0  0  0  0  0  0  0  0  0  0  0
   34.6710   41.2600    0.0240 C   0  0  0  0  0  0  0  0  0  0  0  0
   34.5810   41.4540   -1.3090 F   0  0  0  0  0  0  0  0  0  0  0  0
   34.0570   40.1180    0.6520 C   0  0  0  0  0  0  0  0  0  0  0  0
   31.3580   39.8270    2.3650 N   0  0  0  0  0  0  0  0  0  0  0  0
   31.8160   40.8210    1.6100 C   0  0  0  0  0  0  0  0  0  0  0  0
   32.7850   40.6390    0.8750 O   0  0  0  0  0  0  0  0  0  0  0  0
   31.1600   42.1470    1.6540 C   0  0  0  0  0  0  0  0  0  0  0  0
   30.1060   42.4360    0.7790 C   0  0  0  0  0  0  0  0  0  0  0  0
   29.4850   43.6900    0.8210 C   0  0  0  0  0  0  0  0  0  0  0  0
   29.9180   44.6550    1.7390 C   0  0  0  0  0  0  0  0  0  0  0  0
   30.9720   44.3660    2.6140 C   0  0  0  0  0  0  0  0  0  0  0  0
   31.5930   43.1120    2.5720 C   0  0  0  0  0  0  0  0  0  0  0  0
   31.4090   45.3420    3.5410 N   0  0  0  0  0  0  0  0  0  0  0  0
   32.4290   46.2540    3.1800 C   0  0  0  0  0  0  0  0  0  0  0  0
   32.0960   47.4760    2.5850 C   0  0  0  0  0  0  0  0  0  0  0  0
   33.1050   48.3790    2.2280 C   0  0  0  0  0  0  0  0  0  0  0  0
   34.4470   48.0580    2.4660 C   0  0  0  0  0  0  0  0  0  0  0  0
   34.7800   46.8360    3.0610 C   0  0  0  0  0  0  0  0  0  0  0  0
   33.7710   45.9330    3.4180 C   0  0  0  0  0  0  0  0  0  0  0  0
   30.6890   45.4200    5.1340 S   0  0  0  0  0  0  0  0  0  0  0  0
   29.2860   45.6650    5.0110 O   0  0  0  0  0  0  0  0  0  0  0  0
   30.8990   44.1790    5.8130 O   0  0  0  0  0  0  0  0  0  0  0  0
   31.4560   46.7610    6.0770 C   0  0  0  0  0  0  0  0  0  0  0  0
   29.7090   33.6560    1.7960 C   0  0  0  0  0  0  0  0  0  0  0  0
   30.0550   30.3380    1.3910 H   0  0  0  0  0  0  0  0  0  0  0  0
   31.7990   30.2500    1.7200 H   0  0  0  0  0  0  0  0  0  0  0  0
   30.7610   31.3030    2.7050 H   0  0  0  0  0  0  0  0  0  0  0  0
   29.9390   32.5630   -1.5220 H   0  0  0  0  0  0  0  0  0  0  0  0
   28.1330   34.3070   -1.7980 H   0  0  0  0  0  0  0  0  0  0  0  0
   27.3410   35.6290    0.1960 H   0  0  0  0  0  0  0  0  0  0  0  0
   27.7260   34.7670    3.5370 H   0  0  0  0  0  0  0  0  0  0  0  0
   27.4710   36.2330    2.4460 H   0  0  0  0  0  0  0  0  0  0  0  0
   29.9640   35.4480    3.7130 H   0  0  0  0  0  0  0  0  0  0  0  0
   29.2660   38.0660    2.7030 H   0  0  0  0  0  0  0  0  0  0  0  0
   30.0820   36.7490    1.6850 H   0  0  0  0  0  0  0  0  0  0  0  0
   31.1170   38.0370    4.2710 H   0  0  0  0  0  0  0  0  0  0  0  0
   31.3520   35.5920    3.4490 H   0  0  0  0  0  0  0  0  0  0  0  0
   31.9930   38.0970    1.3150 H   0  0  0  0  0  0  0  0  0  0  0  0
   34.0190   37.8430    2.4590 H   0  0  0  0  0  0  0  0  0  0  0  0
   33.4540   38.9050    3.8610 H   0  0  0  0  0  0  0  0  0  0  0  0
   34.9200   40.7410    4.0150 H   0  0  0  0  0  0  0  0  0  0  0  0
   35.8780   43.0470    0.4160 H   0  0  0  0  0  0  0  0  0  0  0  0
   33.5360   39.3900    0.0480 H   0  0  0  0  0  0  0  0  0  0  0  0
   30.5620   39.9770    2.9690 H   0  0  0  0  0  0  0  0  0  0  0  0
   29.7720   41.6920    0.0720 H   0  0  0  0  0  0  0  0  0  0  0  0
   28.6720   43.9130    0.1460 H   0  0  0  0  0  0  0  0  0  0  0  0
   29.4390   45.6230    1.7710 H   0  0  0  0  0  0  0  0  0  0  0  0
   32.4060   42.8890    3.2470 H   0  0  0  0  0  0  0  0  0  0  0  0
   31.0610   47.7230    2.4010 H   0  0  0  0  0  0  0  0  0  0  0  0
   32.8490   49.3220    1.7690 H   0  0  0  0  0  0  0  0  0  0  0  0
   35.2260   48.7540    2.1900 H   0  0  0  0  0  0  0  0  0  0  0  0
   35.8150   46.5880    3.2440 H   0  0  0  0  0  0  0  0  0  0  0  0
   34.0280   44.9900    3.8770 H   0  0  0  0  0  0  0  0  0  0  0  0
   31.2960   47.7050    5.5600 H   0  0  0  0  0  0  0  0  0  0  0  0
   31.0080   46.8100    7.0680 H   0  0  0  0  0  0  0  0  0  0  0  0
   32.5230   46.5740    6.1710 H   0  0  0  0  0  0  0  0  0  0  0  0
   30.1390   33.4700    2.7690 H   0  0  0  0  0  0  0  0  0  0  0  0
  1 44  1  0  0  0  0
  1 45  1  0  0  0  0
  1 46  1  0  0  0  0
  1  2  1  0  0  0  0
  2  3  1  0  0  0  0
  3  4  2  0  0  0  0
  4 47  1  0  0  0  0
  4  5  1  0  0  0  0
  5 48  1  0  0  0  0
  5  6  2  0  0  0  0
  6 49  1  0  0  0  0
  6  7  1  0  0  0  0
  7  8  1  0  0  0  0
  8 50  1  0  0  0  0
  8 51  1  0  0  0  0
  8  9  1  0  0  0  0
  9 52  1  0  0  0  0
  9 10  1  0  0  0  0
 10 53  1  0  0  0  0
 10 54  1  0  0  0  0
 10 11  1  0  0  0  0
 11 55  1  0  0  0  0
 11 12  1  0  0  0  0
 12 56  1  0  0  0  0
 11 13  1  0  0  0  0
 13 57  1  0  0  0  0
 13 14  1  0  0  0  0
 14 58  1  0  0  0  0
 14 59  1  0  0  0  0
 14 15  1  0  0  0  0
 15 16  2  0  0  0  0
 16 60  1  0  0  0  0
 16 17  1  0  0  0  0
 17 18  1  0  0  0  0
 17 19  2  0  0  0  0
 19 61  1  0  0  0  0
 19 20  1  0  0  0  0
 20 21  1  0  0  0  0
 20 22  2  0  0  0  0
 22 15  1  0  0  0  0
 22 62  1  0  0  0  0
 13 23  1  0  0  0  0
 23 63  1  0  0  0  0
 23 24  1  0  0  0  0
 24 25  2  0  0  0  0
 24 26  1  0  0  0  0
 26 27  2  0  0  0  0
 27 64  1  0  0  0  0
 27 28  1  0  0  0  0
 28 65  1  0  0  0  0
 28 29  2  0  0  0  0
 29 66  1  0  0  0  0
 29 30  1  0  0  0  0
 30 31  2  0  0  0  0
 31 26  1  0  0  0  0
 31 67  1  0  0  0  0
 30 32  1  0  0  0  0
 32 33  1  0  0  0  0
 33 34  2  0  0  0  0
 34 68  1  0  0  0  0
 34 35  1  0  0  0  0
 35 69  1  0  0  0  0
 35 36  2  0  0  0  0
 36 70  1  0  0  0  0
 36 37  1  0  0  0  0
 37 71  1  0  0  0  0
 37 38  2  0  0  0  0
 38 33  1  0  0  0  0
 38 72  1  0  0  0  0
 32 39  1  0  0  0  0
 39 40  2  0  0  0  0
 39 41  2  0  0  0  0
 39 42  1  0  0  0  0
 42 73  1  0  0  0  0
 42 74  1  0  0  0  0
 42 75  1  0  0  0  0
  7 43  2  0  0  0  0
 43  3  1  0  0  0  0
 43 76  1  0  0  0  0
M  END
>  <LOGBIO>
6.8600

>  <PRED_LOGBIO>
6.6600

>  <XV_RES>
0.1610

>  <WHL_TMPL>
9

>  <ANCH>
32-33;13-11

$$$$
ROW27
  -MTS-   01061521383D 0   0.00000     0.00000     0

 82 84  0  0  1  0  0  0  0  0999 V2000
   32.2810   46.7120   -2.1400 C   0  0  0  0  0  0  0  0  0  0  0  0
   33.4310   45.9750   -1.4600 C   0  0  0  0  0  0  0  0  0  0  0  0
   34.6760   46.8570   -1.4690 C   0  0  0  0  0  0  0  0  0  0  0  0
   33.0710   45.6710   -0.1100 O   0  0  0  0  0  0  0  0  0  0  0  0
   31.9860   44.8950    0.0980 C   0  0  0  0  0  0  0  0  0  0  0  0
   31.3450   44.4760   -0.8520 O   0  0  0  0  0  0  0  0  0  0  0  0
   31.5650   44.5470    1.5050 C   0  0  0  0  0  0  0  0  0  0  0  0
   30.3660   43.6990    1.4620 N   0  0  0  0  0  0  0  0  0  0  0  0
   30.7470   42.3840    1.4110 C   0  0  0  0  0  0  0  0  0  0  0  0
   29.9080   41.4360    0.9720 C   0  0  0  0  0  0  0  0  0  0  0  0
   28.5390   41.9100    0.5460 C   0  0  0  0  0  0  0  0  0  0  0  0
   27.9240   40.9150   -0.4340 C   0  0  0  0  0  0  0  0  0  0  0  0
   28.6510   43.2690   -0.1010 C   0  0  0  0  0  0  0  0  0  0  0  0
   29.5770   44.0900    0.4130 C   0  0  0  0  0  0  0  0  0  0  0  0
   27.7880   43.6720   -1.2340 C   0  0  0  0  0  0  0  0  0  0  0  0
   28.1390   43.4610   -2.3570 O   0  0  0  0  0  0  0  0  0  0  0  0
   26.6050   44.2770   -1.0000 O   0  0  0  0  0  0  0  0  0  0  0  0
   25.8060   44.6480   -2.1270 C   0  0  0  0  0  0  0  0  0  0  0  0
   25.4600   43.4020   -2.9370 C   0  0  0  0  0  0  0  0  0  0  0  0
   24.5200   45.3120   -1.6420 C   0  0  0  0  0  0  0  0  0  0  0  0
   26.5840   45.6250   -3.0030 C   0  0  0  0  0  0  0  0  0  0  0  0
   30.3000   40.0100    0.9080 C   0  0  0  0  0  0  0  0  0  0  0  0
   30.0230   39.2410    0.0080 O   0  0  0  0  0  0  0  0  0  0  0  0
   31.1170   39.6220    1.9260 N   0  0  0  0  0  0  0  0  0  0  0  0
   31.6240   38.2610    2.0550 C   0  0  1  0  0  0  0  0  0  0  0  0
   33.1530   38.4470    2.4850 C   0  0  0  0  0  0  0  0  0  0  0  0
   33.9100   39.5460    1.6910 C   0  0  0  0  0  0  0  0  0  0  0  0
   34.7110   40.4110    2.3730 C   0  0  0  0  0  0  0  0  0  0  0  0
   35.4470   41.4350    1.7000 C   0  0  0  0  0  0  0  0  0  0  0  0
   35.2600   41.5850    0.3080 C   0  0  0  0  0  0  0  0  0  0  0  0
   34.3910   40.6760   -0.3390 C   0  0  0  0  0  0  0  0  0  0  0  0
   33.6950   39.6980    0.3360 C   0  0  0  0  0  0  0  0  0  0  0  0
   30.9340   37.3220    3.0340 C   0  0  2  0  0  0  0  0  0  0  0  0
   31.6160   36.0550    3.1400 O   0  0  0  0  0  0  0  0  0  0  0  0
   29.6000   37.0180    2.3790 C   0  0  0  0  0  0  0  0  0  0  0  0
   28.8460   36.0410    3.2210 N   0  0  0  0  0  0  0  0  0  0  0  0
   27.7860   35.4790    2.4170 C   0  0  0  0  0  0  0  0  0  0  0  0
   26.4470   36.1020    2.6100 C   0  0  0  0  0  0  0  0  0  0  0  0
   26.8350   34.6590    3.2170 C   0  0  0  0  0  0  0  0  0  0  0  0
   32.0740   47.6360   -1.6030 H   0  0  0  0  0  0  0  0  0  0  0  0
   32.5550   46.9430   -3.1670 H   0  0  0  0  0  0  0  0  0  0  0  0
   31.3930   46.0830   -2.1340 H   0  0  0  0  0  0  0  0  0  0  0  0
   33.6370   45.0510   -1.9970 H   0  0  0  0  0  0  0  0  0  0  0  0
   34.4710   47.7800   -0.9320 H   0  0  0  0  0  0  0  0  0  0  0  0
   34.9500   47.0880   -2.4960 H   0  0  0  0  0  0  0  0  0  0  0  0
   35.4970   46.3310   -0.9840 H   0  0  0  0  0  0  0  0  0  0  0  0
   31.3450   45.4590    2.0550 H   0  0  0  0  0  0  0  0  0  0  0  0
   32.3710   44.0100    2.0020 H   0  0  0  0  0  0  0  0  0  0  0  0
   31.7410   42.1070    1.7300 H   0  0  0  0  0  0  0  0  0  0  0  0
   27.8780   41.9610    1.4080 H   0  0  0  0  0  0  0  0  0  0  0  0
   28.7140   40.4260   -0.9990 H   0  0  0  0  0  0  0  0  0  0  0  0
   27.3570   40.1670    0.1170 H   0  0  0  0  0  0  0  0  0  0  0  0
   27.2610   41.4410   -1.1170 H   0  0  0  0  0  0  0  0  0  0  0  0
   29.7040   45.0770   -0.0080 H   0  0  0  0  0  0  0  0  0  0  0  0
   24.9050   42.7050   -2.3120 H   0  0  0  0  0  0  0  0  0  0  0  0
   24.8520   43.6840   -3.7940 H   0  0  0  0  0  0  0  0  0  0  0  0
   26.3760   42.9280   -3.2830 H   0  0  0  0  0  0  0  0  0  0  0  0
   23.9650   44.6160   -1.0170 H   0  0  0  0  0  0  0  0  0  0  0  0
   23.9120   45.5940   -2.4990 H   0  0  0  0  0  0  0  0  0  0  0  0
   24.7670   46.2010   -1.0640 H   0  0  0  0  0  0  0  0  0  0  0  0
   27.5010   45.1510   -3.3490 H   0  0  0  0  0  0  0  0  0  0  0  0
   25.9760   45.9070   -3.8600 H   0  0  0  0  0  0  0  0  0  0  0  0
   26.8300   46.5130   -2.4250 H   0  0  0  0  0  0  0  0  0  0  0  0
   31.3830   40.3050    2.6210 H   0  0  0  0  0  0  0  0  0  0  0  0
   31.6210   37.7890    1.0750 H   0  0  0  0  0  0  0  0  0  0  0  0
   33.6460   37.5100    2.2350 H   0  0  0  0  0  0  0  0  0  0  0  0
   33.1630   38.7270    3.5360 H   0  0  0  0  0  0  0  0  0  0  0  0
   34.7920   40.3210    3.4460 H   0  0  0  0  0  0  0  0  0  0  0  0
   36.1270   42.0760    2.2410 H   0  0  0  0  0  0  0  0  0  0  0  0
   35.7630   42.3660   -0.2430 H   0  0  0  0  0  0  0  0  0  0  0  0
   34.2680   40.7520   -1.4090 H   0  0  0  0  0  0  0  0  0  0  0  0
   32.9940   39.0620   -0.1850 H   0  0  0  0  0  0  0  0  0  0  0  0
   30.7960   37.7990    4.0020 H   0  0  0  0  0  0  0  0  0  0  0  0
   30.9440   35.3580    3.1980 H   0  0  0  0  0  0  0  0  0  0  0  0
   29.8190   36.5190    1.4370 H   0  0  0  0  0  0  0  0  0  0  0  0
   29.0280   37.9410    2.3140 H   0  0  0  0  0  0  0  0  0  0  0  0
   28.4080   36.5660    3.9640 H   0  0  0  0  0  0  0  0  0  0  0  0
   28.0310   35.1250    1.4180 H   0  0  0  0  0  0  0  0  0  0  0  0
   25.7880   36.0950    1.7450 H   0  0  0  0  0  0  0  0  0  0  0  0
   26.4270   36.8740    3.3770 H   0  0  0  0  0  0  0  0  0  0  0  0
   27.0180   34.6250    4.2890 H   0  0  0  0  0  0  0  0  0  0  0  0
   26.3760   33.8460    2.6580 H   0  0  0  0  0  0  0  0  0  0  0  0
  1 40  1  0  0  0  0
  1 41  1  0  0  0  0
  1 42  1  0  0  0  0
  1  2  1  0  0  0  0
  2 43  1  0  0  0  0
  2  3  1  0  0  0  0
  3 44  1  0  0  0  0
  3 45  1  0  0  0  0
  3 46  1  0  0  0  0
  2  4  1  0  0  0  0
  4  5  1  0  0  0  0
  5  6  2  0  0  0  0
  5  7  1  0  0  0  0
  7 47  1  0  0  0  0
  7 48  1  0  0  0  0
  7  8  1  0  0  0  0
  8  9  1  0  0  0  0
  9 49  1  0  0  0  0
  9 10  2  0  0  0  0
 10 11  1  0  0  0  0
 11 50  1  0  0  0  0
 11 12  1  0  0  0  0
 12 51  1  0  0  0  0
 12 52  1  0  0  0  0
 12 53  1  0  0  0  0
 11 13  1  0  0  0  0
 13 14  2  0  0  0  0
 14  8  1  0  0  0  0
 14 54  1  0  0  0  0
 13 15  1  0  0  0  0
 15 16  2  0  0  0  0
 15 17  1  0  0  0  0
 17 18  1  0  0  0  0
 18 19  1  0  0  0  0
 19 55  1  0  0  0  0
 19 56  1  0  0  0  0
 19 57  1  0  0  0  0
 18 20  1  0  0  0  0
 20 58  1  0  0  0  0
 20 59  1  0  0  0  0
 20 60  1  0  0  0  0
 18 21  1  0  0  0  0
 21 61  1  0  0  0  0
 21 62  1  0  0  0  0
 21 63  1  0  0  0  0
 10 22  1  0  0  0  0
 22 23  2  0  0  0  0
 22 24  1  0  0  0  0
 24 64  1  0  0  0  0
 24 25  1  0  0  0  0
 25 65  1  0  0  0  0
 25 26  1  0  0  0  0
 26 66  1  0  0  0  0
 26 67  1  0  0  0  0
 26 27  1  0  0  0  0
 27 28  2  0  0  0  0
 28 68  1  0  0  0  0
 28 29  1  0  0  0  0
 29 69  1  0  0  0  0
 29 30  2  0  0  0  0
 30 70  1  0  0  0  0
 30 31  1  0  0  0  0
 31 71  1  0  0  0  0
 31 32  2  0  0  0  0
 32 27  1  0  0  0  0
 32 72  1  0  0  0  0
 25 33  1  0  0  0  0
 33 73  1  0  0  0  0
 33 34  1  0  0  0  0
 34 74  1  0  0  0  0
 33 35  1  0  0  0  0
 35 75  1  0  0  0  0
 35 76  1  0  0  0  0
 35 36  1  0  0  0  0
 36 77  1  0  0  0  0
 36 37  1  0  0  0  0
 37 78  1  0  0  0  0
 37 38  1  0  0  0  0
 38 79  1  0  0  0  0
 38 80  1  0  0  0  0
 38 39  1  0  0  0  0
 39 37  1  0  0  0  0
 39 81  1  0  0  0  0
 39 82  1  0  0  0  0
M  END
>  <LOGBIO>
4.5000

>  <PRED_LOGBIO>
5.3600

>  <XV_RES>
-1.6610

>  <WHL_TMPL>
13

>  <ANCH>
17-60;46-47

$$$$
ROW28
  -MTS-   01061521383D 0   0.00000     0.00000     0

 43 46  0  0  0  0  0  0  0  0999 V2000
   31.2850   43.3030   -1.4190 C   0  0  0  0  0  0  0  0  0  0  0  0
   31.1350   43.8640   -0.0690 N   0  0  0  0  0  0  0  0  0  0  0  0
   30.2630   43.3870    0.8740 C   0  0  0  0  0  0  0  0  0  0  0  0
   30.3390   44.0790    1.9950 N   0  0  0  0  0  0  0  0  0  0  0  0
   31.3530   45.1270    1.8100 C   0  0  0  0  0  0  0  0  0  0  0  0
   31.8290   44.9000    0.3950 C   0  0  0  0  0  0  0  0  0  0  0  0
   32.6860   45.5440   -0.2080 O   0  0  0  0  0  0  0  0  0  0  0  0
   32.4780   45.0090    2.8100 C   0  0  0  0  0  0  0  0  0  0  0  0
   32.3620   44.3020    4.0130 C   0  0  0  0  0  0  0  0  0  0  0  0
   33.4830   44.1620    4.8400 C   0  0  0  0  0  0  0  0  0  0  0  0
   34.6550   44.7010    4.4770 N   0  0  0  0  0  0  0  0  0  0  0  0
   34.8020   45.3840    3.3330 C   0  0  0  0  0  0  0  0  0  0  0  0
   33.7180   45.5590    2.4630 C   0  0  0  0  0  0  0  0  0  0  0  0
   30.7770   46.5100    1.9970 C   0  0  0  0  0  0  0  0  0  0  0  0
   29.7330   46.7170    2.9070 C   0  0  0  0  0  0  0  0  0  0  0  0
   29.1990   47.9990    3.0800 C   0  0  0  0  0  0  0  0  0  0  0  0
   29.7100   49.0760    2.3450 C   0  0  0  0  0  0  0  0  0  0  0  0
   30.7540   48.8690    1.4350 C   0  0  0  0  0  0  0  0  0  0  0  0
   31.2880   47.5870    1.2620 C   0  0  0  0  0  0  0  0  0  0  0  0
   31.2930   50.0070    0.6570 C   0  0  0  0  0  0  0  0  0  0  0  0
   31.2490   49.9950   -0.7420 C   0  0  0  0  0  0  0  0  0  0  0  0
   31.7680   51.0870   -1.4480 C   0  0  0  0  0  0  0  0  0  0  0  0
   32.3160   52.1580   -0.7320 C   0  0  0  0  0  0  0  0  0  0  0  0
   32.3440   52.1410    0.6080 N   0  0  0  0  0  0  0  0  0  0  0  0
   31.8550   51.1100    1.3110 C   0  0  0  0  0  0  0  0  0  0  0  0
   29.4200   42.3250    0.6780 N   0  0  0  0  0  0  0  0  0  0  0  0
   30.3380   42.8770   -1.7420 H   0  0  0  0  0  0  0  0  0  0  0  0
   32.0460   42.5250   -1.4060 H   0  0  0  0  0  0  0  0  0  0  0  0
   31.5830   44.0900   -2.1080 H   0  0  0  0  0  0  0  0  0  0  0  0
   31.4150   43.8690    4.3010 H   0  0  0  0  0  0  0  0  0  0  0  0
   33.4040   43.6190    5.7700 H   0  0  0  0  0  0  0  0  0  0  0  0
   35.7650   45.8020    3.0790 H   0  0  0  0  0  0  0  0  0  0  0  0
   33.8360   46.1090    1.5410 H   0  0  0  0  0  0  0  0  0  0  0  0
   29.3400   45.8870    3.4740 H   0  0  0  0  0  0  0  0  0  0  0  0
   28.3940   48.1590    3.7820 H   0  0  0  0  0  0  0  0  0  0  0  0
   29.2980   50.0650    2.4790 H   0  0  0  0  0  0  0  0  0  0  0  0
   32.0930   47.4280    0.5600 H   0  0  0  0  0  0  0  0  0  0  0  0
   30.8200   49.1560   -1.2690 H   0  0  0  0  0  0  0  0  0  0  0  0
   31.7460   51.1030   -2.5270 H   0  0  0  0  0  0  0  0  0  0  0  0
   32.7190   53.0060   -1.2640 H   0  0  0  0  0  0  0  0  0  0  0  0
   31.8950   51.1310    2.3900 H   0  0  0  0  0  0  0  0  0  0  0  0
   29.7260   41.3890    0.9010 H   0  0  0  0  0  0  0  0  0  0  0  0
   28.4920   42.4790    0.3110 H   0  0  0  0  0  0  0  0  0  0  0  0
  1 27  1  0  0  0  0
  1 28  1  0  0  0  0
  1 29  1  0  0  0  0
  1  2  1  0  0  0  0
  2  3  1  0  0  0  0
  3  4  2  0  0  0  0
  4  5  1  0  0  0  0
  5  6  1  0  0  0  0
  6  2  1  0  0  0  0
  6  7  2  0  0  0  0
  5  8  1  0  0  0  0
  8  9  2  0  0  0  0
  9 30  1  0  0  0  0
  9 10  1  0  0  0  0
 10 31  1  0  0  0  0
 10 11  2  0  0  0  0
 11 12  1  0  0  0  0
 12 32  1  0  0  0  0
 12 13  2  0  0  0  0
 13  8  1  0  0  0  0
 13 33  1  0  0  0  0
  5 14  1  0  0  0  0
 14 15  2  0  0  0  0
 15 34  1  0  0  0  0
 15 16  1  0  0  0  0
 16 35  1  0  0  0  0
 16 17  2  0  0  0  0
 17 36  1  0  0  0  0
 17 18  1  0  0  0  0
 18 19  2  0  0  0  0
 19 14  1  0  0  0  0
 19 37  1  0  0  0  0
 18 20  1  0  0  0  0
 20 21  2  0  0  0  0
 21 38  1  0  0  0  0
 21 22  1  0  0  0  0
 22 39  1  0  0  0  0
 22 23  2  0  0  0  0
 23 40  1  0  0  0  0
 23 24  1  0  0  0  0
 24 25  2  0  0  0  0
 25 20  1  0  0  0  0
 25 41  1  0  0  0  0
  3 26  1  0  0  0  0
 26 42  1  0  0  0  0
 26 43  1  0  0  0  0
M  END
>  <LOGBIO>
7.2200

>  <PRED_LOGBIO>
7.0100

>  <XV_RES>
0.2730

>  <WHL_TMPL>
1

>  <ANCH>
42-51;11-12

$$$$
ROW29
  -MTS-   01061521383D 0   0.00000     0.00000     0

 91 94  0  0  1  0  0  0  0  0999 V2000
   28.3220   47.5120    5.6200 C   0  0  0  0  0  0  0  0  0  0  0  0
   29.6490   46.8490    5.9790 C   0  0  0  0  0  0  0  0  0  0  0  0
   30.8740   47.3900    5.3240 C   0  0  0  0  0  0  0  0  0  0  0  0
   31.9840   47.4780    6.2640 N   0  0  0  0  0  0  0  0  0  0  0  0
   31.7410   47.0420    7.6470 C   0  0  0  0  0  0  0  0  0  0  0  0
   30.2940   46.5710    7.7850 C   0  0  0  0  0  0  0  0  0  0  0  0
   30.0410   46.1180    9.2200 C   0  0  0  0  0  0  0  0  0  0  0  0
   33.2090   47.9260    5.9620 C   0  0  0  0  0  0  0  0  0  0  0  0
   33.5140   48.3610    4.8530 O   0  0  0  0  0  0  0  0  0  0  0  0
   34.2280   47.8490    7.0620 C   0  0  0  0  0  0  0  0  0  0  0  0
   35.5450   47.4620    6.8120 C   0  0  0  0  0  0  0  0  0  0  0  0
   36.4740   47.3740    7.8590 C   0  0  0  0  0  0  0  0  0  0  0  0
   37.8150   46.9760    7.6250 C   0  0  0  0  0  0  0  0  0  0  0  0
   36.0670   47.6860    9.1660 C   0  0  0  0  0  0  0  0  0  0  0  0
   34.7520   48.0760    9.4220 C   0  0  0  0  0  0  0  0  0  0  0  0
   33.8400   48.1590    8.3690 C   0  0  0  0  0  0  0  0  0  0  0  0
   34.2960   48.3980   10.8140 C   0  0  0  0  0  0  0  0  0  0  0  0
   35.0230   48.9900   11.5940 O   0  0  0  0  0  0  0  0  0  0  0  0
   33.0760   47.9960   11.1590 N   0  0  0  0  0  0  0  0  0  0  0  0
   32.3770   48.5350   12.3070 C   0  0  1  0  0  0  0  0  0  0  0  0
   30.9480   48.9520   11.9460 C   0  0  0  0  0  0  0  0  0  0  0  0
   30.8510   49.8480   10.7200 C   0  0  0  0  0  0  0  0  0  0  0  0
   29.7880   49.6720    9.8370 C   0  0  0  0  0  0  0  0  0  0  0  0
   29.6660   50.4740    8.6910 C   0  0  0  0  0  0  0  0  0  0  0  0
   28.6360   50.2840    7.8390 F   0  0  0  0  0  0  0  0  0  0  0  0
   30.6100   51.4670    8.4350 C   0  0  0  0  0  0  0  0  0  0  0  0
   31.6770   51.6490    9.3120 C   0  0  0  0  0  0  0  0  0  0  0  0
   32.5990   52.6030    9.0620 F   0  0  0  0  0  0  0  0  0  0  0  0
   31.7960   50.8450   10.4520 C   0  0  0  0  0  0  0  0  0  0  0  0
   32.3080   47.4560   13.3810 C   0  0  2  0  0  0  0  0  0  0  0  0
   31.6940   46.3160   12.7740 O   0  0  0  0  0  0  0  0  0  0  0  0
   33.7140   47.0240   13.7960 C   0  0  1  0  0  0  0  0  0  0  0  0
   34.1170   47.7320   15.1030 C   0  0  0  0  0  0  0  0  0  0  0  0
   35.3950   47.2470   15.6450 N   0  0  0  0  0  0  0  0  0  0  0  0
   35.5240   45.7840   15.7040 C   0  0  0  0  0  0  0  0  0  0  0  0
   35.0940   45.1110   14.3870 C   0  0  0  0  0  0  0  0  0  0  0  0
   33.7610   45.5640   13.9650 N   0  0  0  0  0  0  0  0  0  0  0  0
   36.6630   48.3280   16.1800 S   0  0  0  0  0  0  0  0  0  0  0  0
   37.9340   47.7030   15.9880 O   0  0  0  0  0  0  0  0  0  0  0  0
   36.6080   49.5390   15.4210 O   0  0  0  0  0  0  0  0  0  0  0  0
   36.4310   48.7110   17.9640 C   0  0  0  0  0  0  0  0  0  0  0  0
   35.7150   49.7280   18.4650 C   0  0  0  0  0  0  0  0  0  0  0  0
   35.8010   49.6540   19.8610 N   0  0  0  0  0  0  0  0  0  0  0  0
   36.5510   48.6140   20.1730 C   0  0  0  0  0  0  0  0  0  0  0  0
   36.9020   48.1680   21.5720 C   0  0  0  0  0  0  0  0  0  0  0  0
   36.9580   48.0070   19.0140 N   0  0  0  0  0  0  0  0  0  0  0  0
   37.8100   46.8120   18.9150 C   0  0  0  0  0  0  0  0  0  0  0  0
   28.1480   47.4170    4.5500 H   0  0  0  0  0  0  0  0  0  0  0  0
   27.5150   47.0250    6.1630 H   0  0  0  0  0  0  0  0  0  0  0  0
   28.3580   48.5650    5.8890 H   0  0  0  0  0  0  0  0  0  0  0  0
   29.5630   45.8260    5.6210 H   0  0  0  0  0  0  0  0  0  0  0  0
   29.7780   46.9450    7.0550 H   0  0  0  0  0  0  0  0  0  0  0  0
   30.6390   48.4110    5.0300 H   0  0  0  0  0  0  0  0  0  0  0  0
   31.1530   46.7200    4.5130 H   0  0  0  0  0  0  0  0  0  0  0  0
   32.4140   46.2240    7.8930 H   0  0  0  0  0  0  0  0  0  0  0  0
   31.9170   47.8740    8.3250 H   0  0  0  0  0  0  0  0  0  0  0  0
   29.6210   47.3890    7.5390 H   0  0  0  0  0  0  0  0  0  0  0  0
   30.1170   45.7390    7.1060 H   0  0  0  0  0  0  0  0  0  0  0  0
   30.2180   46.9500    9.8990 H   0  0  0  0  0  0  0  0  0  0  0  0
   29.0110   45.7820    9.3190 H   0  0  0  0  0  0  0  0  0  0  0  0
   30.7150   45.3000    9.4670 H   0  0  0  0  0  0  0  0  0  0  0  0
   35.8520   47.2280    5.8030 H   0  0  0  0  0  0  0  0  0  0  0  0
   37.8330   46.0380    7.0740 H   0  0  0  0  0  0  0  0  0  0  0  0
   38.2550   46.7740    8.5990 H   0  0  0  0  0  0  0  0  0  0  0  0
   38.3080   47.7890    7.0960 H   0  0  0  0  0  0  0  0  0  0  0  0
   36.7760   47.6240    9.9780 H   0  0  0  0  0  0  0  0  0  0  0  0
   32.8230   48.4660    8.5660 H   0  0  0  0  0  0  0  0  0  0  0  0
   32.6200   47.2890   10.6000 H   0  0  0  0  0  0  0  0  0  0  0  0
   32.9100   49.3980   12.7010 H   0  0  0  0  0  0  0  0  0  0  0  0
   30.5960   49.5540   12.7810 H   0  0  0  0  0  0  0  0  0  0  0  0
   30.3770   48.0480   11.7470 H   0  0  0  0  0  0  0  0  0  0  0  0
   29.0490   48.9100   10.0360 H   0  0  0  0  0  0  0  0  0  0  0  0
   30.5150   52.0930    7.5600 H   0  0  0  0  0  0  0  0  0  0  0  0
   32.6230   50.9950   11.1300 H   0  0  0  0  0  0  0  0  0  0  0  0
   31.7470   47.8100   14.2440 H   0  0  0  0  0  0  0  0  0  0  0  0
   31.5930   46.4430   11.8180 H   0  0  0  0  0  0  0  0  0  0  0  0
   34.3760   47.3270   12.9890 H   0  0  0  0  0  0  0  0  0  0  0  0
   33.3340   47.5930   15.8450 H   0  0  0  0  0  0  0  0  0  0  0  0
   34.1850   48.8040   14.9260 H   0  0  0  0  0  0  0  0  0  0  0  0
   34.9170   45.4010   16.5220 H   0  0  0  0  0  0  0  0  0  0  0  0
   36.5560   45.5220   15.9250 H   0  0  0  0  0  0  0  0  0  0  0  0
   35.8190   45.3420   13.6100 H   0  0  0  0  0  0  0  0  0  0  0  0
   35.0850   44.0310   14.5190 H   0  0  0  0  0  0  0  0  0  0  0  0
   33.5160   45.1170   13.0930 H   0  0  0  0  0  0  0  0  0  0  0  0
   35.1730   50.4680   17.8960 H   0  0  0  0  0  0  0  0  0  0  0  0
   36.0960   48.4370   22.2510 H   0  0  0  0  0  0  0  0  0  0  0  0
   37.8210   48.6580   21.8890 H   0  0  0  0  0  0  0  0  0  0  0  0
   37.0430   47.0900   21.5850 H   0  0  0  0  0  0  0  0  0  0  0  0
   37.6510   46.1810   19.7870 H   0  0  0  0  0  0  0  0  0  0  0  0
   38.8540   47.1140   18.8710 H   0  0  0  0  0  0  0  0  0  0  0  0
   37.5540   46.2590   18.0140 H   0  0  0  0  0  0  0  0  0  0  0  0
  1 48  1  0  0  0  0
  1 49  1  0  0  0  0
  1 50  1  0  0  0  0
  1  2  1  0  0  0  0
  2 51  1  0  0  0  0
  2 52  1  0  0  0  0
  2  3  1  0  0  0  0
  3 53  1  0  0  0  0
  3 54  1  0  0  0  0
  3  4  1  0  0  0  0
  4  5  1  0  0  0  0
  5 55  1  0  0  0  0
  5 56  1  0  0  0  0
  5  6  1  0  0  0  0
  6 57  1  0  0  0  0
  6 58  1  0  0  0  0
  6  7  1  0  0  0  0
  7 59  1  0  0  0  0
  7 60  1  0  0  0  0
  7 61  1  0  0  0  0
  4  8  1  0  0  0  0
  8  9  2  0  0  0  0
  8 10  1  0  0  0  0
 10 11  2  0  0  0  0
 11 62  1  0  0  0  0
 11 12  1  0  0  0  0
 12 13  1  0  0  0  0
 13 63  1  0  0  0  0
 13 64  1  0  0  0  0
 13 65  1  0  0  0  0
 12 14  2  0  0  0  0
 14 66  1  0  0  0  0
 14 15  1  0  0  0  0
 15 16  2  0  0  0  0
 16 10  1  0  0  0  0
 16 67  1  0  0  0  0
 15 17  1  0  0  0  0
 17 18  2  0  0  0  0
 17 19  1  0  0  0  0
 19 68  1  0  0  0  0
 19 20  1  0  0  0  0
 20 69  1  0  0  0  0
 20 21  1  0  0  0  0
 21 70  1  0  0  0  0
 21 71  1  0  0  0  0
 21 22  1  0  0  0  0
 22 23  2  0  0  0  0
 23 72  1  0  0  0  0
 23 24  1  0  0  0  0
 24 25  1  0  0  0  0
 24 26  2  0  0  0  0
 26 73  1  0  0  0  0
 26 27  1  0  0  0  0
 27 28  1  0  0  0  0
 27 29  2  0  0  0  0
 29 22  1  0  0  0  0
 29 74  1  0  0  0  0
 20 30  1  0  0  0  0
 30 75  1  0  0  0  0
 30 31  1  0  0  0  0
 31 76  1  0  0  0  0
 30 32  1  0  0  0  0
 32 77  1  0  0  0  0
 32 33  1  0  0  0  0
 33 78  1  0  0  0  0
 33 79  1  0  0  0  0
 33 34  1  0  0  0  0
 34 35  1  0  0  0  0
 35 80  1  0  0  0  0
 35 81  1  0  0  0  0
 35 36  1  0  0  0  0
 36 82  1  0  0  0  0
 36 83  1  0  0  0  0
 36 37  1  0  0  0  0
 37 32  1  0  0  0  0
 37 84  1  0  0  0  0
 34 38  1  0  0  0  0
 38 39  2  0  0  0  0
 38 40  2  0  0  0  0
 38 41  1  0  0  0  0
 41 42  2  0  0  0  0
 42 85  1  0  0  0  0
 42 43  1  0  0  0  0
 43 44  2  0  0  0  0
 44 45  1  0  0  0  0
 45 86  1  0  0  0  0
 45 87  1  0  0  0  0
 45 88  1  0  0  0  0
 44 46  1  0  0  0  0
 46 41  1  0  0  0  0
 46 47  1  0  0  0  0
 47 89  1  0  0  0  0
 47 90  1  0  0  0  0
 47 91  1  0  0  0  0
M  END
>  <LOGBIO>
7.2400

>  <PRED_LOGBIO>
6.5900

>  <XV_RES>
0.8890

>  <WHL_TMPL>
7

>  <ANCH>
61-81;22-23

$$$$
ROW30
  -MTS-   01061521383D 0   0.00000     0.00000     0

 72 74  0  0  1  0  0  0  0  0999 V2000
   34.5410   49.0100    1.6170 C   0  0  0  0  0  0  0  0  0  0  0  0
   33.5830   47.9480    1.0840 C   0  0  0  0  0  0  0  0  0  0  0  0
   33.1740   47.0140    2.2220 C   0  0  0  0  0  0  0  0  0  0  0  0
   32.2510   45.9910    1.7080 N   0  0  0  0  0  0  0  0  0  0  0  0
   31.7620   45.0650    2.5280 C   0  0  0  0  0  0  0  0  0  0  0  0
   32.0820   45.0640    3.7160 O   0  0  0  0  0  0  0  0  0  0  0  0
   30.8970   44.1070    2.0470 C   0  0  0  0  0  0  0  0  0  0  0  0
   29.6090   44.5200    1.6690 C   0  0  0  0  0  0  0  0  0  0  0  0
   28.6500   43.5960    1.1600 C   0  0  0  0  0  0  0  0  0  0  0  0
   29.0170   42.2290    1.0310 C   0  0  0  0  0  0  0  0  0  0  0  0
   30.3080   41.7900    1.4050 C   0  0  0  0  0  0  0  0  0  0  0  0
   31.2470   42.7340    1.9090 C   0  0  0  0  0  0  0  0  0  0  0  0
   30.6620   40.3750    1.2470 C   0  0  0  0  0  0  0  0  0  0  0  0
   30.2740   39.6780    0.3070 O   0  0  0  0  0  0  0  0  0  0  0  0
   31.4880   39.8860    2.1900 N   0  0  0  0  0  0  0  0  0  0  0  0
   31.9820   38.5160    2.1590 C   0  0  1  0  0  0  0  0  0  0  0  0
   33.5330   38.4550    2.1000 C   0  0  0  0  0  0  0  0  0  0  0  0
   34.2370   39.7890    1.9250 C   0  0  0  0  0  0  0  0  0  0  0  0
   34.3570   40.3060    0.6030 C   0  0  0  0  0  0  0  0  0  0  0  0
   35.0060   41.5300    0.3530 C   0  0  0  0  0  0  0  0  0  0  0  0
   35.5500   42.2610    1.4290 C   0  0  0  0  0  0  0  0  0  0  0  0
   35.4400   41.7630    2.7510 C   0  0  0  0  0  0  0  0  0  0  0  0
   34.7880   40.5320    3.0040 C   0  0  0  0  0  0  0  0  0  0  0  0
   31.2850   37.5920    3.1950 C   0  0  2  0  0  0  0  0  0  0  0  0
   31.9960   36.3920    3.3740 O   0  0  0  0  0  0  0  0  0  0  0  0
   29.9010   37.1960    2.6950 C   0  0  0  0  0  0  0  0  0  0  0  0
   29.1980   36.2690    3.5930 N   0  0  0  0  0  0  0  0  0  0  0  0
   28.1460   35.4660    2.9130 C   0  0  0  0  0  0  0  0  0  0  0  0
   28.6140   34.6890    1.6880 C   0  0  0  0  0  0  0  0  0  0  0  0
   28.0400   34.9620    0.4180 C   0  0  0  0  0  0  0  0  0  0  0  0
   28.4610   34.2560   -0.7330 C   0  0  0  0  0  0  0  0  0  0  0  0
   29.4650   33.2660   -0.6330 C   0  0  0  0  0  0  0  0  0  0  0  0
   30.0760   32.9540    0.6340 C   0  0  0  0  0  0  0  0  0  0  0  0
   31.0490   31.9960    0.7410 O   0  0  0  0  0  0  0  0  0  0  0  0
   31.2770   31.1420   -0.3830 C   0  0  0  0  0  0  0  0  0  0  0  0
   29.6180   33.6960    1.7870 C   0  0  0  0  0  0  0  0  0  0  0  0
   27.3860   44.0090    0.7840 C   0  0  0  0  0  0  0  0  0  0  0  0
   26.3250   44.3560    0.4680 N   0  0  0  0  0  0  0  0  0  0  0  0
   35.4260   48.5270    2.0250 H   0  0  0  0  0  0  0  0  0  0  0  0
   34.8320   49.6750    0.8070 H   0  0  0  0  0  0  0  0  0  0  0  0
   34.0480   49.5840    2.3980 H   0  0  0  0  0  0  0  0  0  0  0  0
   34.0760   47.3740    0.3030 H   0  0  0  0  0  0  0  0  0  0  0  0
   32.6970   48.4310    0.6760 H   0  0  0  0  0  0  0  0  0  0  0  0
   32.6810   47.5880    3.0030 H   0  0  0  0  0  0  0  0  0  0  0  0
   34.0590   46.5310    2.6300 H   0  0  0  0  0  0  0  0  0  0  0  0
   31.9880   45.9930    0.7330 H   0  0  0  0  0  0  0  0  0  0  0  0
   29.3390   45.5610    1.7660 H   0  0  0  0  0  0  0  0  0  0  0  0
   28.3020   41.5180    0.6430 H   0  0  0  0  0  0  0  0  0  0  0  0
   32.2360   42.4050    2.1900 H   0  0  0  0  0  0  0  0  0  0  0  0
   31.7760   40.4900    2.9460 H   0  0  0  0  0  0  0  0  0  0  0  0
   31.6640   38.1220    1.1960 H   0  0  0  0  0  0  0  0  0  0  0  0
   33.7670   37.8840    1.2040 H   0  0  0  0  0  0  0  0  0  0  0  0
   33.8780   38.0160    3.0340 H   0  0  0  0  0  0  0  0  0  0  0  0
   33.9420   39.7480   -0.2230 H   0  0  0  0  0  0  0  0  0  0  0  0
   35.0870   41.9060   -0.6560 H   0  0  0  0  0  0  0  0  0  0  0  0
   36.0500   43.2000    1.2460 H   0  0  0  0  0  0  0  0  0  0  0  0
   35.8570   42.3270    3.5720 H   0  0  0  0  0  0  0  0  0  0  0  0
   34.7100   40.1590    4.0140 H   0  0  0  0  0  0  0  0  0  0  0  0
   31.1860   38.1290    4.1360 H   0  0  0  0  0  0  0  0  0  0  0  0
   31.3510   35.6760    3.4810 H   0  0  0  0  0  0  0  0  0  0  0  0
   30.0640   36.6490    1.7690 H   0  0  0  0  0  0  0  0  0  0  0  0
   29.3080   38.1040    2.6030 H   0  0  0  0  0  0  0  0  0  0  0  0
   28.7140   36.8480    4.2640 H   0  0  0  0  0  0  0  0  0  0  0  0
   27.4220   36.1880    2.5410 H   0  0  0  0  0  0  0  0  0  0  0  0
   27.7540   34.7470    3.6290 H   0  0  0  0  0  0  0  0  0  0  0  0
   27.2730   35.7170    0.3300 H   0  0  0  0  0  0  0  0  0  0  0  0
   28.0140   34.4740   -1.6920 H   0  0  0  0  0  0  0  0  0  0  0  0
   29.7790   32.7350   -1.5200 H   0  0  0  0  0  0  0  0  0  0  0  0
   31.5660   31.7430   -1.2420 H   0  0  0  0  0  0  0  0  0  0  0  0
   32.0730   30.4380   -0.1480 H   0  0  0  0  0  0  0  0  0  0  0  0
   30.3650   30.5940   -0.6130 H   0  0  0  0  0  0  0  0  0  0  0  0
   30.0550   33.4870    2.7520 H   0  0  0  0  0  0  0  0  0  0  0  0
  1 39  1  0  0  0  0
  1 40  1  0  0  0  0
  1 41  1  0  0  0  0
  1  2  1  0  0  0  0
  2 42  1  0  0  0  0
  2 43  1  0  0  0  0
  2  3  1  0  0  0  0
  3 44  1  0  0  0  0
  3 45  1  0  0  0  0
  3  4  1  0  0  0  0
  4 46  1  0  0  0  0
  4  5  1  0  0  0  0
  5  6  2  0  0  0  0
  5  7  1  0  0  0  0
  7  8  2  0  0  0  0
  8 47  1  0  0  0  0
  8  9  1  0  0  0  0
  9 10  2  0  0  0  0
 10 48  1  0  0  0  0
 10 11  1  0  0  0  0
 11 12  2  0  0  0  0
 12  7  1  0  0  0  0
 12 49  1  0  0  0  0
 11 13  1  0  0  0  0
 13 14  2  0  0  0  0
 13 15  1  0  0  0  0
 15 50  1  0  0  0  0
 15 16  1  0  0  0  0
 16 51  1  0  0  0  0
 16 17  1  0  0  0  0
 17 52  1  0  0  0  0
 17 53  1  0  0  0  0
 17 18  1  0  0  0  0
 18 19  2  0  0  0  0
 19 54  1  0  0  0  0
 19 20  1  0  0  0  0
 20 55  1  0  0  0  0
 20 21  2  0  0  0  0
 21 56  1  0  0  0  0
 21 22  1  0  0  0  0
 22 57  1  0  0  0  0
 22 23  2  0  0  0  0
 23 18  1  0  0  0  0
 23 58  1  0  0  0  0
 16 24  1  0  0  0  0
 24 59  1  0  0  0  0
 24 25  1  0  0  0  0
 25 60  1  0  0  0  0
 24 26  1  0  0  0  0
 26 61  1  0  0  0  0
 26 62  1  0  0  0  0
 26 27  1  0  0  0  0
 27 63  1  0  0  0  0
 27 28  1  0  0  0  0
 28 64  1  0  0  0  0
 28 65  1  0  0  0  0
 28 29  1  0  0  0  0
 29 30  2  0  0  0  0
 30 66  1  0  0  0  0
 30 31  1  0  0  0  0
 31 67  1  0  0  0  0
 31 32  2  0  0  0  0
 32 68  1  0  0  0  0
 32 33  1  0  0  0  0
 33 34  1  0  0  0  0
 34 35  1  0  0  0  0
 35 69  1  0  0  0  0
 35 70  1  0  0  0  0
 35 71  1  0  0  0  0
 33 36  2  0  0  0  0
 36 29  1  0  0  0  0
 36 72  1  0  0  0  0
  9 37  1  0  0  0  0
 37 38  3  0  0  0  0
M  END
>  <LOGBIO>
6.1100

>  <PRED_LOGBIO>
6.0500

>  <XV_RES>
0.0250

>  <WHL_TMPL>
8

>  <ANCH>
10-34;44-46

$$$$
ROW32
  -MTS-   01061521383D 0   0.00000     0.00000     0

 83 84  0  0  1  0  0  0  0  0999 V2000
   28.3220   47.5120    5.6200 C   0  0  0  0  0  0  0  0  0  0  0  0
   29.6490   46.8490    5.9790 C   0  0  0  0  0  0  0  0  0  0  0  0
   30.8740   47.3900    5.3240 C   0  0  0  0  0  0  0  0  0  0  0  0
   31.9840   47.4780    6.2640 N   0  0  0  0  0  0  0  0  0  0  0  0
   31.7410   47.0420    7.6470 C   0  0  0  0  0  0  0  0  0  0  0  0
   30.2940   46.5710    7.7850 C   0  0  0  0  0  0  0  0  0  0  0  0
   30.0410   46.1180    9.2200 C   0  0  0  0  0  0  0  0  0  0  0  0
   33.2090   47.9260    5.9620 C   0  0  0  0  0  0  0  0  0  0  0  0
   33.5140   48.3610    4.8530 O   0  0  0  0  0  0  0  0  0  0  0  0
   34.2280   47.8490    7.0620 C   0  0  0  0  0  0  0  0  0  0  0  0
   35.5450   47.4620    6.8120 C   0  0  0  0  0  0  0  0  0  0  0  0
   36.4740   47.3740    7.8590 C   0  0  0  0  0  0  0  0  0  0  0  0
   36.0670   47.6860    9.1660 C   0  0  0  0  0  0  0  0  0  0  0  0
   34.7520   48.0760    9.4220 C   0  0  0  0  0  0  0  0  0  0  0  0
   33.8400   48.1590    8.3690 C   0  0  0  0  0  0  0  0  0  0  0  0
   34.2960   48.3980   10.8140 C   0  0  0  0  0  0  0  0  0  0  0  0
   35.0230   48.9900   11.5940 O   0  0  0  0  0  0  0  0  0  0  0  0
   33.0760   47.9960   11.1590 N   0  0  0  0  0  0  0  0  0  0  0  0
   32.3770   48.5350   12.3070 C   0  0  1  0  0  0  0  0  0  0  0  0
   30.9480   48.9520   11.9460 C   0  0  0  0  0  0  0  0  0  0  0  0
   30.8510   49.8480   10.7200 C   0  0  0  0  0  0  0  0  0  0  0  0
   29.7880   49.6720    9.8370 C   0  0  0  0  0  0  0  0  0  0  0  0
   29.6660   50.4740    8.6910 C   0  0  0  0  0  0  0  0  0  0  0  0
   28.6360   50.2840    7.8390 F   0  0  0  0  0  0  0  0  0  0  0  0
   30.6100   51.4670    8.4350 C   0  0  0  0  0  0  0  0  0  0  0  0
   31.6770   51.6490    9.3120 C   0  0  0  0  0  0  0  0  0  0  0  0
   32.5990   52.6030    9.0620 F   0  0  0  0  0  0  0  0  0  0  0  0
   31.7960   50.8450   10.4520 C   0  0  0  0  0  0  0  0  0  0  0  0
   32.3080   47.4560   13.3810 C   0  0  1  0  0  0  0  0  0  0  0  0
   31.6940   46.3160   12.7750 O   0  0  0  0  0  0  0  0  0  0  0  0
   33.6480   47.0440   13.7770 C   0  0  0  0  0  0  0  0  0  0  0  0
   33.9710   47.0510   15.2020 C   0  0  1  0  0  0  0  0  0  0  0  0
   35.3180   46.3750   15.4330 C   0  0  0  0  0  0  0  0  0  0  0  0
   35.2920   44.9310   15.9260 C   0  0  0  0  0  0  0  0  0  0  0  0
   33.9870   48.4540   15.7520 C   0  0  0  0  0  0  0  0  0  0  0  0
   34.5620   49.3360   15.1260 O   0  0  0  0  0  0  0  0  0  0  0  0
   33.3700   48.6940   16.9120 N   0  0  0  0  0  0  0  0  0  0  0  0
   33.5000   49.9960   17.5700 C   0  0  0  0  0  0  0  0  0  0  0  0
   32.5180   50.2360   18.7180 C   0  0  0  0  0  0  0  0  0  0  0  0
   32.7140   51.6190   19.3310 C   0  0  0  0  0  0  0  0  0  0  0  0
   32.0120   51.9790   20.2620 O   0  0  0  0  0  0  0  0  0  0  0  0
   33.6430   52.4270   18.8540 O   0  0  0  0  0  0  0  0  0  0  0  0
   28.1480   47.4170    4.5500 H   0  0  0  0  0  0  0  0  0  0  0  0
   27.5150   47.0250    6.1630 H   0  0  0  0  0  0  0  0  0  0  0  0
   28.3580   48.5650    5.8890 H   0  0  0  0  0  0  0  0  0  0  0  0
   29.5630   45.8260    5.6210 H   0  0  0  0  0  0  0  0  0  0  0  0
   29.7780   46.9450    7.0550 H   0  0  0  0  0  0  0  0  0  0  0  0
   30.6390   48.4110    5.0300 H   0  0  0  0  0  0  0  0  0  0  0  0
   31.1530   46.7200    4.5130 H   0  0  0  0  0  0  0  0  0  0  0  0
   32.4140   46.2240    7.8930 H   0  0  0  0  0  0  0  0  0  0  0  0
   31.9170   47.8740    8.3250 H   0  0  0  0  0  0  0  0  0  0  0  0
   29.6210   47.3890    7.5390 H   0  0  0  0  0  0  0  0  0  0  0  0
   30.1170   45.7390    7.1060 H   0  0  0  0  0  0  0  0  0  0  0  0
   30.2180   46.9500    9.8990 H   0  0  0  0  0  0  0  0  0  0  0  0
   29.0110   45.7820    9.3190 H   0  0  0  0  0  0  0  0  0  0  0  0
   30.7150   45.3000    9.4670 H   0  0  0  0  0  0  0  0  0  0  0  0
   35.8520   47.2280    5.8030 H   0  0  0  0  0  0  0  0  0  0  0  0
   37.4910   47.0700    7.6620 H   0  0  0  0  0  0  0  0  0  0  0  0
   36.7760   47.6240    9.9780 H   0  0  0  0  0  0  0  0  0  0  0  0
   32.8230   48.4660    8.5660 H   0  0  0  0  0  0  0  0  0  0  0  0
   32.6200   47.2890   10.6000 H   0  0  0  0  0  0  0  0  0  0  0  0
   32.9100   49.3980   12.7010 H   0  0  0  0  0  0  0  0  0  0  0  0
   30.5960   49.5540   12.7810 H   0  0  0  0  0  0  0  0  0  0  0  0
   30.3770   48.0480   11.7470 H   0  0  0  0  0  0  0  0  0  0  0  0
   29.0490   48.9100   10.0360 H   0  0  0  0  0  0  0  0  0  0  0  0
   30.5150   52.0930    7.5600 H   0  0  0  0  0  0  0  0  0  0  0  0
   32.6230   50.9950   11.1300 H   0  0  0  0  0  0  0  0  0  0  0  0
   31.7370   47.8120   14.2360 H   0  0  0  0  0  0  0  0  0  0  0  0
   31.4960   45.6350   13.4360 H   0  0  0  0  0  0  0  0  0  0  0  0
   34.3120   47.7840   13.3350 H   0  0  0  0  0  0  0  0  0  0  0  0
   33.8050   46.0320   13.4080 H   0  0  0  0  0  0  0  0  0  0  0  0
   33.2130   46.4830   15.7370 H   0  0  0  0  0  0  0  0  0  0  0  0
   35.7860   46.9410   16.2350 H   0  0  0  0  0  0  0  0  0  0  0  0
   35.8570   46.3880   14.4880 H   0  0  0  0  0  0  0  0  0  0  0  0
   34.7730   44.8840   16.8810 H   0  0  0  0  0  0  0  0  0  0  0  0
   36.3120   44.5720   16.0490 H   0  0  0  0  0  0  0  0  0  0  0  0
   34.7730   44.3090   15.2000 H   0  0  0  0  0  0  0  0  0  0  0  0
   32.8090   47.9710   17.3390 H   0  0  0  0  0  0  0  0  0  0  0  0
   33.2500   50.7340   16.8110 H   0  0  0  0  0  0  0  0  0  0  0  0
   34.5060   50.0760   17.9770 H   0  0  0  0  0  0  0  0  0  0  0  0
   32.7710   49.5170   19.4940 H   0  0  0  0  0  0  0  0  0  0  0  0
   31.5070   50.1780   18.3200 H   0  0  0  0  0  0  0  0  0  0  0  0
   33.6160   53.2500   19.3660 H   0  0  0  0  0  0  0  0  0  0  0  0
  1 43  1  0  0  0  0
  1 44  1  0  0  0  0
  1 45  1  0  0  0  0
  1  2  1  0  0  0  0
  2 46  1  0  0  0  0
  2 47  1  0  0  0  0
  2  3  1  0  0  0  0
  3 48  1  0  0  0  0
  3 49  1  0  0  0  0
  3  4  1  0  0  0  0
  4  5  1  0  0  0  0
  5 50  1  0  0  0  0
  5 51  1  0  0  0  0
  5  6  1  0  0  0  0
  6 52  1  0  0  0  0
  6 53  1  0  0  0  0
  6  7  1  0  0  0  0
  7 54  1  0  0  0  0
  7 55  1  0  0  0  0
  7 56  1  0  0  0  0
  4  8  1  0  0  0  0
  8  9  2  0  0  0  0
  8 10  1  0  0  0  0
 10 11  2  0  0  0  0
 11 57  1  0  0  0  0
 11 12  1  0  0  0  0
 12 58  1  0  0  0  0
 12 13  2  0  0  0  0
 13 59  1  0  0  0  0
 13 14  1  0  0  0  0
 14 15  2  0  0  0  0
 15 10  1  0  0  0  0
 15 60  1  0  0  0  0
 14 16  1  0  0  0  0
 16 17  2  0  0  0  0
 16 18  1  0  0  0  0
 18 61  1  0  0  0  0
 18 19  1  0  0  0  0
 19 62  1  0  0  0  0
 19 20  1  0  0  0  0
 20 63  1  0  0  0  0
 20 64  1  0  0  0  0
 20 21  1  0  0  0  0
 21 22  2  0  0  0  0
 22 65  1  0  0  0  0
 22 23  1  0  0  0  0
 23 24  1  0  0  0  0
 23 25  2  0  0  0  0
 25 66  1  0  0  0  0
 25 26  1  0  0  0  0
 26 27  1  0  0  0  0
 26 28  2  0  0  0  0
 28 21  1  0  0  0  0
 28 67  1  0  0  0  0
 19 29  1  0  0  0  0
 29 68  1  0  0  0  0
 29 30  1  0  0  0  0
 30 69  1  0  0  0  0
 29 31  1  0  0  0  0
 31 70  1  0  0  0  0
 31 71  1  0  0  0  0
 31 32  1  0  0  0  0
 32 72  1  0  0  0  0
 32 33  1  0  0  0  0
 33 73  1  0  0  0  0
 33 74  1  0  0  0  0
 33 34  1  0  0  0  0
 34 75  1  0  0  0  0
 34 76  1  0  0  0  0
 34 77  1  0  0  0  0
 32 35  1  0  0  0  0
 35 36  2  0  0  0  0
 35 37  1  0  0  0  0
 37 78  1  0  0  0  0
 37 38  1  0  0  0  0
 38 79  1  0  0  0  0
 38 80  1  0  0  0  0
 38 39  1  0  0  0  0
 39 81  1  0  0  0  0
 39 82  1  0  0  0  0
 39 40  1  0  0  0  0
 40 41  2  0  0  0  0
 40 42  1  0  0  0  0
 42 83  1  0  0  0  0
M  END
>  <LOGBIO>
5.5500

>  <PRED_LOGBIO>
5.4300

>  <XV_RES>
-0.1030

>  <WHL_TMPL>
7

>  <ANCH>
61-81;22-23

$$$$
ROW34
  -MTS-   01061521383D 0   0.00000     0.00000     0

 75 77  0  0  1  0  0  0  0  0999 V2000
   30.3080   41.7900    1.4050 C   0  0  0  0  0  0  0  0  0  0  0  0
   30.6620   40.3750    1.2470 C   0  0  0  0  0  0  0  0  0  0  0  0
   30.2740   39.6780    0.3070 O   0  0  0  0  0  0  0  0  0  0  0  0
   31.4880   39.8860    2.1900 N   0  0  0  0  0  0  0  0  0  0  0  0
   31.9820   38.5160    2.1590 C   0  0  1  0  0  0  0  0  0  0  0  0
   33.5330   38.4550    2.1000 C   0  0  0  0  0  0  0  0  0  0  0  0
   34.2370   39.7890    1.9250 C   0  0  0  0  0  0  0  0  0  0  0  0
   34.3570   40.3060    0.6030 C   0  0  0  0  0  0  0  0  0  0  0  0
   35.0060   41.5300    0.3530 C   0  0  0  0  0  0  0  0  0  0  0  0
   35.1070   42.0010   -0.9080 F   0  0  0  0  0  0  0  0  0  0  0  0
   35.5500   42.2610    1.4290 C   0  0  0  0  0  0  0  0  0  0  0  0
   35.4400   41.7630    2.7510 C   0  0  0  0  0  0  0  0  0  0  0  0
   35.9610   42.4680    3.7780 F   0  0  0  0  0  0  0  0  0  0  0  0
   34.7880   40.5320    3.0040 C   0  0  0  0  0  0  0  0  0  0  0  0
   31.2850   37.5920    3.1950 C   0  0  2  0  0  0  0  0  0  0  0  0
   31.9960   36.3920    3.3740 O   0  0  0  0  0  0  0  0  0  0  0  0
   29.9010   37.1960    2.6950 C   0  0  0  0  0  0  0  0  0  0  0  0
   29.1980   36.2690    3.5930 N   0  0  0  0  0  0  0  0  0  0  0  0
   28.1590   35.4760    2.9210 C   0  0  0  0  0  0  0  0  0  0  0  0
   27.5960   34.4180    3.8880 C   0  0  0  0  0  0  0  0  0  0  0  0
   26.7790   35.0700    5.0200 C   0  0  0  0  0  0  0  0  0  0  0  0
   25.6930   36.0060    4.4590 C   0  0  0  0  0  0  0  0  0  0  0  0
   26.2360   36.9840    3.5050 N   0  0  0  0  0  0  0  0  0  0  0  0
   27.0350   36.4000    2.4170 C   0  0  0  0  0  0  0  0  0  0  0  0
   26.0230   38.2920    3.6160 C   0  0  0  0  0  0  0  0  0  0  0  0
   26.8150   39.0000    4.2740 O   0  0  0  0  0  0  0  0  0  0  0  0
   24.9660   38.8450    3.0290 N   0  0  0  0  0  0  0  0  0  0  0  0
   28.8330   34.7990    1.7520 C   0  0  0  0  0  0  0  0  0  0  0  0
   29.8900   33.9080    1.9740 C   0  0  0  0  0  0  0  0  0  0  0  0
   30.5160   33.2800    0.8900 C   0  0  0  0  0  0  0  0  0  0  0  0
   30.0840   33.5440   -0.4160 C   0  0  0  0  0  0  0  0  0  0  0  0
   29.0270   34.4340   -0.6370 C   0  0  0  0  0  0  0  0  0  0  0  0
   28.4020   35.0620    0.4470 C   0  0  0  0  0  0  0  0  0  0  0  0
   28.5620   34.7180   -2.0460 C   0  0  0  0  0  0  0  0  0  0  0  0
   29.5650   34.1400   -3.0390 C   0  0  0  0  0  0  0  0  0  0  0  0
   28.4540   36.2270   -2.2510 C   0  0  0  0  0  0  0  0  0  0  0  0
   27.1960   34.0760   -2.2690 C   0  0  0  0  0  0  0  0  0  0  0  0
   29.2260   41.9030    1.4180 H   0  0  0  0  0  0  0  0  0  0  0  0
   30.6650   42.0930    2.3870 H   0  0  0  0  0  0  0  0  0  0  0  0
   30.7850   42.3300    0.5900 H   0  0  0  0  0  0  0  0  0  0  0  0
   31.7760   40.4900    2.9460 H   0  0  0  0  0  0  0  0  0  0  0  0
   31.6640   38.1220    1.1960 H   0  0  0  0  0  0  0  0  0  0  0  0
   33.7670   37.8840    1.2040 H   0  0  0  0  0  0  0  0  0  0  0  0
   33.8780   38.0160    3.0340 H   0  0  0  0  0  0  0  0  0  0  0  0
   33.9420   39.7480   -0.2230 H   0  0  0  0  0  0  0  0  0  0  0  0
   36.0500   43.2000    1.2460 H   0  0  0  0  0  0  0  0  0  0  0  0
   34.7100   40.1590    4.0140 H   0  0  0  0  0  0  0  0  0  0  0  0
   31.1860   38.1300    4.1360 H   0  0  0  0  0  0  0  0  0  0  0  0
   31.3510   35.6760    3.4810 H   0  0  0  0  0  0  0  0  0  0  0  0
   30.0640   36.6490    1.7690 H   0  0  0  0  0  0  0  0  0  0  0  0
   29.3080   38.1040    2.6030 H   0  0  0  0  0  0  0  0  0  0  0  0
   28.7140   36.8480    4.2640 H   0  0  0  0  0  0  0  0  0  0  0  0
   26.9630   33.7250    3.3390 H   0  0  0  0  0  0  0  0  0  0  0  0
   28.4160   33.8470    4.3180 H   0  0  0  0  0  0  0  0  0  0  0  0
   27.4450   35.6360    5.6680 H   0  0  0  0  0  0  0  0  0  0  0  0
   26.3120   34.2950    5.6230 H   0  0  0  0  0  0  0  0  0  0  0  0
   24.9220   35.4150    3.9690 H   0  0  0  0  0  0  0  0  0  0  0  0
   25.2100   36.5340    5.2790 H   0  0  0  0  0  0  0  0  0  0  0  0
   26.3810   35.8410    1.7510 H   0  0  0  0  0  0  0  0  0  0  0  0
   27.4670   37.1990    1.8190 H   0  0  0  0  0  0  0  0  0  0  0  0
   24.3250   38.2730    2.4980 H   0  0  0  0  0  0  0  0  0  0  0  0
   24.8030   39.8390    3.1130 H   0  0  0  0  0  0  0  0  0  0  0  0
   30.2230   33.7050    2.9810 H   0  0  0  0  0  0  0  0  0  0  0  0
   31.3310   32.5930    1.0610 H   0  0  0  0  0  0  0  0  0  0  0  0
   30.5670   33.0600   -1.2520 H   0  0  0  0  0  0  0  0  0  0  0  0
   27.5860   35.7490    0.2760 H   0  0  0  0  0  0  0  0  0  0  0  0
   29.2300   34.3450   -4.0540 H   0  0  0  0  0  0  0  0  0  0  0  0
   29.6420   33.0650   -2.8930 H   0  0  0  0  0  0  0  0  0  0  0  0
   30.5390   34.5990   -2.8800 H   0  0  0  0  0  0  0  0  0  0  0  0
   28.1190   36.4310   -3.2660 H   0  0  0  0  0  0  0  0  0  0  0  0
   27.7390   36.6390   -1.5430 H   0  0  0  0  0  0  0  0  0  0  0  0
   29.4280   36.6850   -2.0920 H   0  0  0  0  0  0  0  0  0  0  0  0
   26.8610   34.2800   -3.2840 H   0  0  0  0  0  0  0  0  0  0  0  0
   26.4810   34.4880   -1.5610 H   0  0  0  0  0  0  0  0  0  0  0  0
   27.2730   33.0000   -2.1230 H   0  0  0  0  0  0  0  0  0  0  0  0
  1 38  1  0  0  0  0
  1 39  1  0  0  0  0
  1 40  1  0  0  0  0
  1  2  1  0  0  0  0
  2  3  2  0  0  0  0
  2  4  1  0  0  0  0
  4 41  1  0  0  0  0
  4  5  1  0  0  0  0
  5 42  1  0  0  0  0
  5  6  1  0  0  0  0
  6 43  1  0  0  0  0
  6 44  1  0  0  0  0
  6  7  1  0  0  0  0
  7  8  2  0  0  0  0
  8 45  1  0  0  0  0
  8  9  1  0  0  0  0
  9 10  1  0  0  0  0
  9 11  2  0  0  0  0
 11 46  1  0  0  0  0
 11 12  1  0  0  0  0
 12 13  1  0  0  0  0
 12 14  2  0  0  0  0
 14  7  1  0  0  0  0
 14 47  1  0  0  0  0
  5 15  1  0  0  0  0
 15 48  1  0  0  0  0
 15 16  1  0  0  0  0
 16 49  1  0  0  0  0
 15 17  1  0  0  0  0
 17 50  1  0  0  0  0
 17 51  1  0  0  0  0
 17 18  1  0  0  0  0
 18 52  1  0  0  0  0
 18 19  1  0  0  0  0
 19 20  1  0  0  0  0
 20 53  1  0  0  0  0
 20 54  1  0  0  0  0
 20 21  1  0  0  0  0
 21 55  1  0  0  0  0
 21 56  1  0  0  0  0
 21 22  1  0  0  0  0
 22 57  1  0  0  0  0
 22 58  1  0  0  0  0
 22 23  1  0  0  0  0
 23 24  1  0  0  0  0
 24 19  1  0  0  0  0
 24 59  1  0  0  0  0
 24 60  1  0  0  0  0
 23 25  1  0  0  0  0
 25 26  2  0  0  0  0
 25 27  1  0  0  0  0
 27 61  1  0  0  0  0
 27 62  1  0  0  0  0
 19 28  1  0  0  0  0
 28 29  2  0  0  0  0
 29 63  1  0  0  0  0
 29 30  1  0  0  0  0
 30 64  1  0  0  0  0
 30 31  2  0  0  0  0
 31 65  1  0  0  0  0
 31 32  1  0  0  0  0
 32 33  2  0  0  0  0
 33 28  1  0  0  0  0
 33 66  1  0  0  0  0
 32 34  1  0  0  0  0
 34 35  1  0  0  0  0
 35 67  1  0  0  0  0
 35 68  1  0  0  0  0
 35 69  1  0  0  0  0
 34 36  1  0  0  0  0
 36 70  1  0  0  0  0
 36 71  1  0  0  0  0
 36 72  1  0  0  0  0
 34 37  1  0  0  0  0
 37 73  1  0  0  0  0
 37 74  1  0  0  0  0
 37 75  1  0  0  0  0
M  END
>  <LOGBIO>
6.4800

>  <PRED_LOGBIO>
6.6100

>  <XV_RES>
-0.1390

>  <WHL_TMPL>
8

>  <ANCH>
10-34;25-27

$$$$
ROW36
  -MTS-   01061521383D 0   0.00000     0.00000     0

 56 59  0  0  0  0  0  0  0  0999 V2000
   34.9330   45.2910    0.7370 C   0  0  0  0  0  0  0  0  0  0  0  0
   33.4920   45.4040    1.0000 N   0  0  0  0  0  0  0  0  0  0  0  0
   32.6470   46.2460    0.3260 C   0  0  0  0  0  0  0  0  0  0  0  0
   31.4080   46.1410    0.7680 N   0  0  0  0  0  0  0  0  0  0  0  0
   31.3960   45.1380    1.8420 C   0  0  0  0  0  0  0  0  0  0  0  0
   30.9000   45.7200    3.1640 C   0  0  0  0  0  0  0  0  0  0  0  0
   31.6050   45.0240    4.3430 C   0  0  0  0  0  0  0  0  0  0  0  0
   31.1860   45.6370    5.6920 C   0  0  0  0  0  0  0  0  0  0  0  0
   31.4200   47.1590    5.7160 C   0  0  0  0  0  0  0  0  0  0  0  0
   30.7150   47.8550    4.5370 C   0  0  0  0  0  0  0  0  0  0  0  0
   31.1340   47.2420    3.1880 C   0  0  0  0  0  0  0  0  0  0  0  0
   32.8390   44.7020    1.9220 C   0  0  0  0  0  0  0  0  0  0  0  0
   33.3170   43.8660    2.6870 O   0  0  0  0  0  0  0  0  0  0  0  0
   30.4740   43.9840    1.5270 C   0  0  0  0  0  0  0  0  0  0  0  0
   29.1110   44.2850    1.1950 C   0  0  0  0  0  0  0  0  0  0  0  0
   28.1560   43.2540    0.8260 C   0  0  0  0  0  0  0  0  0  0  0  0
   28.6300   41.8950    0.7870 C   0  0  0  0  0  0  0  0  0  0  0  0
   29.9760   41.5550    1.1000 C   0  0  0  0  0  0  0  0  0  0  0  0
   30.3750   40.1420    1.0100 N   0  0  0  0  0  0  0  0  0  0  0  0
   31.0740   39.6990    2.0660 C   0  0  0  0  0  0  0  0  0  0  0  0
   31.1410   40.4130    3.0660 O   0  0  0  0  0  0  0  0  0  0  0  0
   31.7690   38.3920    2.0850 C   0  0  0  0  0  0  0  0  0  0  0  0
   31.8400   37.5640    3.1360 C   0  0  0  0  0  0  0  0  0  0  0  0
   32.6270   36.3910    2.6930 C   0  0  0  0  0  0  0  0  0  0  0  0
   32.9570   36.6230    1.4150 C   0  0  0  0  0  0  0  0  0  0  0  0
   32.4430   37.8330    1.0320 N   0  0  0  0  0  0  0  0  0  0  0  0
   32.5920   38.4380   -0.3000 C   0  0  0  0  0  0  0  0  0  0  0  0
   30.8890   42.6020    1.4720 C   0  0  0  0  0  0  0  0  0  0  0  0
   33.0390   47.0910   -0.6790 N   0  0  0  0  0  0  0  0  0  0  0  0
   35.3130   46.2460    0.3790 H   0  0  0  0  0  0  0  0  0  0  0  0
   35.1050   44.5270   -0.0180 H   0  0  0  0  0  0  0  0  0  0  0  0
   35.4490   45.0160    1.6550 H   0  0  0  0  0  0  0  0  0  0  0  0
   29.8330   45.5090    3.1920 H   0  0  0  0  0  0  0  0  0  0  0  0
   32.6830   45.1130    4.2240 H   0  0  0  0  0  0  0  0  0  0  0  0
   31.3600   43.9640    4.3360 H   0  0  0  0  0  0  0  0  0  0  0  0
   30.1330   45.4300    5.8730 H   0  0  0  0  0  0  0  0  0  0  0  0
   31.7550   45.1710    6.4940 H   0  0  0  0  0  0  0  0  0  0  0  0
   32.4880   47.3620    5.6690 H   0  0  0  0  0  0  0  0  0  0  0  0
   31.0480   47.5680    6.6520 H   0  0  0  0  0  0  0  0  0  0  0  0
   29.6370   47.7660    4.6550 H   0  0  0  0  0  0  0  0  0  0  0  0
   30.9600   48.9160    4.5440 H   0  0  0  0  0  0  0  0  0  0  0  0
   32.1870   47.4490    3.0070 H   0  0  0  0  0  0  0  0  0  0  0  0
   30.5650   47.7080    2.3860 H   0  0  0  0  0  0  0  0  0  0  0  0
   28.7830   45.3140    1.2200 H   0  0  0  0  0  0  0  0  0  0  0  0
   27.1310   43.4980    0.5900 H   0  0  0  0  0  0  0  0  0  0  0  0
   27.9430   41.1090    0.5120 H   0  0  0  0  0  0  0  0  0  0  0  0
   30.1430   39.5560    0.2210 H   0  0  0  0  0  0  0  0  0  0  0  0
   31.4090   37.7210    4.1130 H   0  0  0  0  0  0  0  0  0  0  0  0
   32.8840   35.5230    3.2820 H   0  0  0  0  0  0  0  0  0  0  0  0
   33.5350   35.9610    0.7870 H   0  0  0  0  0  0  0  0  0  0  0  0
   32.6700   37.6520   -1.0480 H   0  0  0  0  0  0  0  0  0  0  0  0
   33.4910   39.0500   -0.3220 H   0  0  0  0  0  0  0  0  0  0  0  0
   31.7250   39.0590   -0.5150 H   0  0  0  0  0  0  0  0  0  0  0  0
   31.9100   42.3480    1.7160 H   0  0  0  0  0  0  0  0  0  0  0  0
   33.0270   46.7740   -1.6380 H   0  0  0  0  0  0  0  0  0  0  0  0
   33.3400   48.0300   -0.4610 H   0  0  0  0  0  0  0  0  0  0  0  0
  1 30  1  0  0  0  0
  1 31  1  0  0  0  0
  1 32  1  0  0  0  0
  1  2  1  0  0  0  0
  2  3  1  0  0  0  0
  3  4  2  0  0  0  0
  4  5  1  0  0  0  0
  5  6  1  0  0  0  0
  6 33  1  0  0  0  0
  6  7  1  0  0  0  0
  7 34  1  0  0  0  0
  7 35  1  0  0  0  0
  7  8  1  0  0  0  0
  8 36  1  0  0  0  0
  8 37  1  0  0  0  0
  8  9  1  0  0  0  0
  9 38  1  0  0  0  0
  9 39  1  0  0  0  0
  9 10  1  0  0  0  0
 10 40  1  0  0  0  0
 10 41  1  0  0  0  0
 10 11  1  0  0  0  0
 11  6  1  0  0  0  0
 11 42  1  0  0  0  0
 11 43  1  0  0  0  0
  5 12  1  0  0  0  0
 12  2  1  0  0  0  0
 12 13  2  0  0  0  0
  5 14  1  0  0  0  0
 14 15  2  0  0  0  0
 15 44  1  0  0  0  0
 15 16  1  0  0  0  0
 16 45  1  0  0  0  0
 16 17  2  0  0  0  0
 17 46  1  0  0  0  0
 17 18  1  0  0  0  0
 18 19  1  0  0  0  0
 19 47  1  0  0  0  0
 19 20  1  0  0  0  0
 20 21  2  0  0  0  0
 20 22  1  0  0  0  0
 22 23  2  0  0  0  0
 23 48  1  0  0  0  0
 23 24  1  0  0  0  0
 24 49  1  0  0  0  0
 24 25  2  0  0  0  0
 25 50  1  0  0  0  0
 25 26  1  0  0  0  0
 26 22  1  0  0  0  0
 26 27  1  0  0  0  0
 27 51  1  0  0  0  0
 27 52  1  0  0  0  0
 27 53  1  0  0  0  0
 18 28  2  0  0  0  0
 28 14  1  0  0  0  0
 28 54  1  0  0  0  0
  3 29  1  0  0  0  0
 29 55  1  0  0  0  0
 29 56  1  0  0  0  0
M  END
>  <LOGBIO>
6.0700

>  <PRED_LOGBIO>
5.5100

>  <XV_RES>
0.6170

>  <WHL_TMPL>
1

>  <ANCH>
36-38;29-28

$$$$
ROW37
  -MTS-   01061521383D 0   0.00000     0.00000     0

 60 63  0  0  0  0  0  0  0  0999 V2000
   31.1570   43.1500   -1.1770 N   0  0  0  0  0  0  0  0  0  0  0  0
   31.2920   44.0990   -0.1980 C   0  0  0  0  0  0  0  0  0  0  0  0
   31.1210   43.8660    1.0910 N   0  0  0  0  0  0  0  0  0  0  0  0
   31.3530   45.1270    1.8100 C   0  0  0  0  0  0  0  0  0  0  0  0
   30.1270   45.5640    2.6100 C   0  0  0  0  0  0  0  0  0  0  0  0
   30.0510   47.1010    2.6590 C   0  0  0  0  0  0  0  0  0  0  0  0
   28.7850   47.5790    3.3940 C   0  0  0  0  0  0  0  0  0  0  0  0
   27.5120   46.9730    2.7750 C   0  0  0  0  0  0  0  0  0  0  0  0
   27.5870   45.4360    2.7260 C   0  0  0  0  0  0  0  0  0  0  0  0
   28.8530   44.9570    1.9910 C   0  0  0  0  0  0  0  0  0  0  0  0
   31.6810   46.1000    0.7030 C   0  0  0  0  0  0  0  0  0  0  0  0
   31.9510   47.2940    0.8250 O   0  0  0  0  0  0  0  0  0  0  0  0
   31.6200   45.4080   -0.4310 N   0  0  0  0  0  0  0  0  0  0  0  0
   31.8730   45.9740   -1.7640 C   0  0  0  0  0  0  0  0  0  0  0  0
   33.3580   45.8420   -2.1000 C   0  0  2  0  0  0  0  0  0  0  0  0
   33.6180   44.5030   -2.8140 C   0  0  0  0  0  0  0  0  0  0  0  0
   35.0920   44.3660   -3.2360 C   0  0  0  0  0  0  0  0  0  0  0  0
   35.5440   45.5600   -4.0980 C   0  0  2  0  0  0  0  0  0  0  0  0
   35.2840   46.9000   -3.3850 C   0  0  0  0  0  0  0  0  0  0  0  0
   33.8090   47.0360   -2.9620 C   0  0  0  0  0  0  0  0  0  0  0  0
   37.0110   45.4300   -4.4300 C   0  0  0  0  0  0  0  0  0  0  0  0
   37.8500   45.9150   -3.6900 O   0  0  0  0  0  0  0  0  0  0  0  0
   37.3860   44.7900   -5.5220 O   0  0  0  0  0  0  0  0  0  0  0  0
   32.4780   45.0090    2.8100 C   0  0  0  0  0  0  0  0  0  0  0  0
   32.3570   44.2730    4.0630 C   0  0  0  0  0  0  0  0  0  0  0  0
   33.5360   44.0570    4.8720 C   0  0  0  0  0  0  0  0  0  0  0  0
   34.7950   44.6010    4.3970 C   0  0  0  0  0  0  0  0  0  0  0  0
   34.9050   45.4720    3.2410 C   0  0  0  0  0  0  0  0  0  0  0  0
   33.7210   45.6780    2.4320 C   0  0  0  0  0  0  0  0  0  0  0  0
   31.9550   42.6010   -1.4620 H   0  0  0  0  0  0  0  0  0  0  0  0
   30.2590   43.0000   -1.6140 H   0  0  0  0  0  0  0  0  0  0  0  0
   30.2780   45.1670    3.6110 H   0  0  0  0  0  0  0  0  0  0  0  0
   30.0520   47.4970    1.6460 H   0  0  0  0  0  0  0  0  0  0  0  0
   30.9320   47.4910    3.1650 H   0  0  0  0  0  0  0  0  0  0  0  0
   28.8470   47.2980    4.4430 H   0  0  0  0  0  0  0  0  0  0  0  0
   28.7280   48.6650    3.3480 H   0  0  0  0  0  0  0  0  0  0  0  0
   27.3780   47.3610    1.7680 H   0  0  0  0  0  0  0  0  0  0  0  0
   26.6460   47.2740    3.3610 H   0  0  0  0  0  0  0  0  0  0  0  0
   27.5860   45.0400    3.7390 H   0  0  0  0  0  0  0  0  0  0  0  0
   26.7070   45.0450    2.2200 H   0  0  0  0  0  0  0  0  0  0  0  0
   28.7920   45.2380    0.9420 H   0  0  0  0  0  0  0  0  0  0  0  0
   28.9110   43.8710    2.0370 H   0  0  0  0  0  0  0  0  0  0  0  0
   31.5920   47.0250   -1.7700 H   0  0  0  0  0  0  0  0  0  0  0  0
   31.2840   45.4370   -2.5040 H   0  0  0  0  0  0  0  0  0  0  0  0
   33.8750   45.8590   -1.1430 H   0  0  0  0  0  0  0  0  0  0  0  0
   32.9810   44.4310   -3.6930 H   0  0  0  0  0  0  0  0  0  0  0  0
   33.3540   43.6810   -2.1500 H   0  0  0  0  0  0  0  0  0  0  0  0
   35.7190   44.3030   -2.3500 H   0  0  0  0  0  0  0  0  0  0  0  0
   35.2240   43.4440   -3.7990 H   0  0  0  0  0  0  0  0  0  0  0  0
   35.0270   45.5430   -5.0550 H   0  0  0  0  0  0  0  0  0  0  0  0
   35.9200   46.9720   -2.5050 H   0  0  0  0  0  0  0  0  0  0  0  0
   35.5470   47.7210   -4.0480 H   0  0  0  0  0  0  0  0  0  0  0  0
   33.1820   47.1000   -3.8490 H   0  0  0  0  0  0  0  0  0  0  0  0
   33.6770   47.9580   -2.4000 H   0  0  0  0  0  0  0  0  0  0  0  0
   38.3550   44.8110   -5.5640 H   0  0  0  0  0  0  0  0  0  0  0  0
   31.3980   43.8940    4.3830 H   0  0  0  0  0  0  0  0  0  0  0  0
   33.4810   43.5080    5.8010 H   0  0  0  0  0  0  0  0  0  0  0  0
   35.6970   44.3440    4.9320 H   0  0  0  0  0  0  0  0  0  0  0  0
   35.8400   45.9510    2.9920 H   0  0  0  0  0  0  0  0  0  0  0  0
   33.7560   46.3170    1.5620 H   0  0  0  0  0  0  0  0  0  0  0  0
  1 30  1  0  0  0  0
  1 31  1  0  0  0  0
  1  2  1  0  0  0  0
  2  3  2  0  0  0  0
  3  4  1  0  0  0  0
  4  5  1  0  0  0  0
  5 32  1  0  0  0  0
  5  6  1  0  0  0  0
  6 33  1  0  0  0  0
  6 34  1  0  0  0  0
  6  7  1  0  0  0  0
  7 35  1  0  0  0  0
  7 36  1  0  0  0  0
  7  8  1  0  0  0  0
  8 37  1  0  0  0  0
  8 38  1  0  0  0  0
  8  9  1  0  0  0  0
  9 39  1  0  0  0  0
  9 40  1  0  0  0  0
  9 10  1  0  0  0  0
 10  5  1  0  0  0  0
 10 41  1  0  0  0  0
 10 42  1  0  0  0  0
  4 11  1  0  0  0  0
 11 12  2  0  0  0  0
 11 13  1  0  0  0  0
 13  2  1  0  0  0  0
 13 14  1  0  0  0  0
 14 43  1  0  0  0  0
 14 44  1  0  0  0  0
 14 15  1  0  0  0  0
 15 45  1  0  0  0  0
 15 16  1  0  0  0  0
 16 46  1  0  0  0  0
 16 47  1  0  0  0  0
 16 17  1  0  0  0  0
 17 48  1  0  0  0  0
 17 49  1  0  0  0  0
 17 18  1  0  0  0  0
 18 50  1  0  0  0  0
 18 19  1  0  0  0  0
 19 51  1  0  0  0  0
 19 52  1  0  0  0  0
 19 20  1  0  0  0  0
 20 15  1  0  0  0  0
 20 53  1  0  0  0  0
 20 54  1  0  0  0  0
 18 21  1  0  0  0  0
 21 22  2  0  0  0  0
 21 23  1  0  0  0  0
 23 55  1  0  0  0  0
  4 24  1  0  0  0  0
 24 25  2  0  0  0  0
 25 56  1  0  0  0  0
 25 26  1  0  0  0  0
 26 57  1  0  0  0  0
 26 27  2  0  0  0  0
 27 58  1  0  0  0  0
 27 28  1  0  0  0  0
 28 59  1  0  0  0  0
 28 29  2  0  0  0  0
 29 24  1  0  0  0  0
 29 60  1  0  0  0  0
M  END
>  <LOGBIO>
6.4100

>  <PRED_LOGBIO>
5.9400

>  <XV_RES>
0.7090

>  <WHL_TMPL>
1

>  <ANCH>
42-51;50-51

$$$$
ROW38
  -MTS-   01061521383D 0   0.00000     0.00000     0

 40 43  0  0  0  0  0  0  0  0999 V2000
   31.1730   43.1550   -1.1870 N   0  0  0  0  0  0  0  0  0  0  0  0
   31.3010   44.1070   -0.2100 C   0  0  0  0  0  0  0  0  0  0  0  0
   31.1360   43.8710    1.0780 N   0  0  0  0  0  0  0  0  0  0  0  0
   31.3530   45.1270    1.8100 C   0  0  0  0  0  0  0  0  0  0  0  0
   31.6710   46.1230    0.7200 C   0  0  0  0  0  0  0  0  0  0  0  0
   31.9490   47.4080    0.8380 N   0  0  0  0  0  0  0  0  0  0  0  0
   32.2290   48.1880   -0.3760 C   0  0  0  0  0  0  0  0  0  0  0  0
   32.7660   47.3310   -1.5380 C   0  0  0  0  0  0  0  0  0  0  0  0
   31.8780   46.0890   -1.7350 C   0  0  0  0  0  0  0  0  0  0  0  0
   31.6160   45.4180   -0.4540 N   0  0  0  0  0  0  0  0  0  0  0  0
   30.1360   45.5330    2.6060 C   0  0  0  0  0  0  0  0  0  0  0  0
   29.8480   46.8900    2.8020 C   0  0  0  0  0  0  0  0  0  0  0  0
   28.7200   47.2660    3.5400 C   0  0  0  0  0  0  0  0  0  0  0  0
   27.8790   46.2870    4.0810 C   0  0  0  0  0  0  0  0  0  0  0  0
   28.1660   44.9310    3.8850 C   0  0  0  0  0  0  0  0  0  0  0  0
   29.2950   44.5540    3.1470 C   0  0  0  0  0  0  0  0  0  0  0  0
   32.4780   45.0090    2.8100 C   0  0  0  0  0  0  0  0  0  0  0  0
   32.3570   44.2730    4.0630 C   0  0  0  0  0  0  0  0  0  0  0  0
   33.5360   44.0570    4.8720 C   0  0  0  0  0  0  0  0  0  0  0  0
   34.7950   44.6010    4.3970 C   0  0  0  0  0  0  0  0  0  0  0  0
   34.9050   45.4720    3.2410 C   0  0  0  0  0  0  0  0  0  0  0  0
   33.7210   45.6780    2.4320 C   0  0  0  0  0  0  0  0  0  0  0  0
   31.9760   42.6140   -1.4730 H   0  0  0  0  0  0  0  0  0  0  0  0
   30.2750   42.9950   -1.6210 H   0  0  0  0  0  0  0  0  0  0  0  0
   31.3220   48.6970   -0.6940 H   0  0  0  0  0  0  0  0  0  0  0  0
   32.9490   48.9700   -0.1440 H   0  0  0  0  0  0  0  0  0  0  0  0
   33.7840   47.0180   -1.3170 H   0  0  0  0  0  0  0  0  0  0  0  0
   32.7710   47.9220   -2.4520 H   0  0  0  0  0  0  0  0  0  0  0  0
   30.9350   46.3870   -2.1880 H   0  0  0  0  0  0  0  0  0  0  0  0
   32.3710   45.3950   -2.4130 H   0  0  0  0  0  0  0  0  0  0  0  0
   30.4970   47.6450    2.3840 H   0  0  0  0  0  0  0  0  0  0  0  0
   28.4980   48.3120    3.6910 H   0  0  0  0  0  0  0  0  0  0  0  0
   27.0080   46.5770    4.6510 H   0  0  0  0  0  0  0  0  0  0  0  0
   27.5180   44.1750    4.3030 H   0  0  0  0  0  0  0  0  0  0  0  0
   29.5170   43.5080    2.9960 H   0  0  0  0  0  0  0  0  0  0  0  0
   31.3980   43.8940    4.3830 H   0  0  0  0  0  0  0  0  0  0  0  0
   33.4810   43.5080    5.8010 H   0  0  0  0  0  0  0  0  0  0  0  0
   35.6970   44.3440    4.9320 H   0  0  0  0  0  0  0  0  0  0  0  0
   35.8400   45.9510    2.9920 H   0  0  0  0  0  0  0  0  0  0  0  0
   33.7560   46.3170    1.5620 H   0  0  0  0  0  0  0  0  0  0  0  0
  1 23  1  0  0  0  0
  1 24  1  0  0  0  0
  1  2  1  0  0  0  0
  2  3  2  0  0  0  0
  3  4  1  0  0  0  0
  4  5  1  0  0  0  0
  5  6  2  0  0  0  0
  6  7  1  0  0  0  0
  7 25  1  0  0  0  0
  7 26  1  0  0  0  0
  7  8  1  0  0  0  0
  8 27  1  0  0  0  0
  8 28  1  0  0  0  0
  8  9  1  0  0  0  0
  9 29  1  0  0  0  0
  9 30  1  0  0  0  0
  9 10  1  0  0  0  0
 10  2  1  0  0  0  0
 10  5  1  0  0  0  0
  4 11  1  0  0  0  0
 11 12  2  0  0  0  0
 12 31  1  0  0  0  0
 12 13  1  0  0  0  0
 13 32  1  0  0  0  0
 13 14  2  0  0  0  0
 14 33  1  0  0  0  0
 14 15  1  0  0  0  0
 15 34  1  0  0  0  0
 15 16  2  0  0  0  0
 16 11  1  0  0  0  0
 16 35  1  0  0  0  0
  4 17  1  0  0  0  0
 17 18  2  0  0  0  0
 18 36  1  0  0  0  0
 18 19  1  0  0  0  0
 19 37  1  0  0  0  0
 19 20  2  0  0  0  0
 20 38  1  0  0  0  0
 20 21  1  0  0  0  0
 21 39  1  0  0  0  0
 21 22  2  0  0  0  0
 22 17  1  0  0  0  0
 22 40  1  0  0  0  0
M  END
>  <LOGBIO>
4.4200

>  <PRED_LOGBIO>
4.7700

>  <XV_RES>
-0.5040

>  <WHL_TMPL>
1

>  <ANCH>
42-51;30-31

$$$$
ROW39
  -MTS-   01061521383D 0   0.00000     0.00000     0

 57 57  0  0  1  0  0  0  0  0999 V2000
   23.8780   42.2040   -1.9670 C   0  0  0  0  0  0  0  0  0  0  0  0
   23.0150   41.5640   -0.8830 C   0  0  0  0  0  0  0  0  0  0  0  0
   21.6180   41.2970   -1.4360 C   0  0  0  0  0  0  0  0  0  0  0  0
   23.6480   40.2460   -0.4400 C   0  0  0  0  0  0  0  0  0  0  0  0
   25.0470   40.5130    0.1130 C   0  0  2  0  0  0  0  0  0  0  0  0
   25.6560   39.2450    0.5390 N   0  0  0  0  0  0  0  0  0  0  0  0
   26.8810   39.2370    1.0570 C   0  0  0  0  0  0  0  0  0  0  0  0
   27.5050   40.2900    1.1790 O   0  0  0  0  0  0  0  0  0  0  0  0
   27.5070   37.9340    1.4940 C   0  0  1  0  0  0  0  0  0  0  0  0
   28.8530   38.1910    2.0270 N   0  0  0  0  0  0  0  0  0  0  0  0
   29.5950   37.1820    2.4740 C   0  0  0  0  0  0  0  0  0  0  0  0
   29.1550   36.0340    2.4420 O   0  0  0  0  0  0  0  0  0  0  0  0
   31.0020   37.4510    3.0310 C   0  0  1  0  0  0  0  0  0  0  0  0
   31.7010   36.3200    3.1110 N   0  0  0  0  0  0  0  0  0  0  0  0
   31.7630   38.4030    2.0850 C   0  0  0  0  0  0  0  0  0  0  0  0
   31.0740   39.6990    2.0660 N   0  0  0  0  0  0  0  0  0  0  0  0
   30.3750   40.1420    1.0100 C   0  0  0  0  0  0  0  0  0  0  0  0
   30.0950   39.4110    0.0510 O   0  0  0  0  0  0  0  0  0  0  0  0
   29.9740   41.5640    1.1010 C   0  0  0  0  0  0  0  0  0  0  0  0
   30.8170   42.6200    1.4650 N   0  0  0  0  0  0  0  0  0  0  0  0
   30.2030   43.7060    1.4540 N   0  0  0  0  0  0  0  0  0  0  0  0
   28.8280   43.4650    1.0630 N   0  0  0  0  0  0  0  0  0  0  0  0
   28.7650   42.0320    0.8500 N   0  0  0  0  0  0  0  0  0  0  0  0
   26.6430   37.2930    2.5800 C   0  0  0  0  0  0  0  0  0  0  0  0
   25.2460   37.0260    2.0260 C   0  0  0  0  0  0  0  0  0  0  0  0
   26.5450   38.2370    3.7750 C   0  0  0  0  0  0  0  0  0  0  0  0
   24.9500   41.4470    1.2960 C   0  0  0  0  0  0  0  0  0  0  0  0
   25.3510   41.0890    2.3910 O   0  0  0  0  0  0  0  0  0  0  0  0
   24.4310   42.6520    1.1450 O   0  0  0  0  0  0  0  0  0  0  0  0
   23.9480   41.5310   -2.8190 H   0  0  0  0  0  0  0  0  0  0  0  0
   23.4270   43.1430   -2.2820 H   0  0  0  0  0  0  0  0  0  0  0  0
   24.8740   42.3950   -1.5730 H   0  0  0  0  0  0  0  0  0  0  0  0
   22.9450   42.2370   -0.0310 H   0  0  0  0  0  0  0  0  0  0  0  0
   21.6880   40.6240   -2.2880 H   0  0  0  0  0  0  0  0  0  0  0  0
   21.1670   42.2360   -1.7510 H   0  0  0  0  0  0  0  0  0  0  0  0
   21.0030   40.8410   -0.6630 H   0  0  0  0  0  0  0  0  0  0  0  0
   23.7180   39.5730   -1.2930 H   0  0  0  0  0  0  0  0  0  0  0  0
   23.0330   39.7900    0.3330 H   0  0  0  0  0  0  0  0  0  0  0  0
   25.6620   40.9700   -0.6600 H   0  0  0  0  0  0  0  0  0  0  0  0
   25.1440   38.3800    0.4390 H   0  0  0  0  0  0  0  0  0  0  0  0
   27.5770   37.2610    0.6420 H   0  0  0  0  0  0  0  0  0  0  0  0
   29.2140   39.1340    2.0530 H   0  0  0  0  0  0  0  0  0  0  0  0
   30.9050   37.9320    4.0020 H   0  0  0  0  0  0  0  0  0  0  0  0
   31.0550   35.5450    3.1660 H   0  0  0  0  0  0  0  0  0  0  0  0
   32.2050   36.3460    3.9860 H   0  0  0  0  0  0  0  0  0  0  0  0
   31.6820   37.9860    1.0830 H   0  0  0  0  0  0  0  0  0  0  0  0
   32.7700   38.5380    2.4740 H   0  0  0  0  0  0  0  0  0  0  0  0
   31.1290   40.2850    2.8870 H   0  0  0  0  0  0  0  0  0  0  0  0
   28.0840   44.1400    0.9620 H   0  0  0  0  0  0  0  0  0  0  0  0
   27.0940   36.3550    2.8950 H   0  0  0  0  0  0  0  0  0  0  0  0
   24.7960   37.9650    1.7110 H   0  0  0  0  0  0  0  0  0  0  0  0
   24.6310   36.5700    2.7990 H   0  0  0  0  0  0  0  0  0  0  0  0
   25.3160   36.3530    1.1740 H   0  0  0  0  0  0  0  0  0  0  0  0
   26.0940   39.1760    3.4590 H   0  0  0  0  0  0  0  0  0  0  0  0
   25.9300   37.7810    4.5470 H   0  0  0  0  0  0  0  0  0  0  0  0
   27.5410   38.4280    4.1690 H   0  0  0  0  0  0  0  0  0  0  0  0
   24.4550   43.0980    2.0060 H   0  0  0  0  0  0  0  0  0  0  0  0
  1 30  1  0  0  0  0
  1 31  1  0  0  0  0
  1 32  1  0  0  0  0
  1  2  1  0  0  0  0
  2 33  1  0  0  0  0
  2  3  1  0  0  0  0
  3 34  1  0  0  0  0
  3 35  1  0  0  0  0
  3 36  1  0  0  0  0
  2  4  1  0  0  0  0
  4 37  1  0  0  0  0
  4 38  1  0  0  0  0
  4  5  1  0  0  0  0
  5 39  1  0  0  0  0
  5  6  1  0  0  0  0
  6 40  1  0  0  0  0
  6  7  1  0  0  0  0
  7  8  2  0  0  0  0
  7  9  1  0  0  0  0
  9 41  1  0  0  0  0
  9 10  1  0  0  0  0
 10 42  1  0  0  0  0
 10 11  1  0  0  0  0
 11 12  2  0  0  0  0
 11 13  1  0  0  0  0
 13 43  1  0  0  0  0
 13 14  1  0  0  0  0
 14 44  1  0  0  0  0
 14 45  1  0  0  0  0
 13 15  1  0  0  0  0
 15 46  1  0  0  0  0
 15 47  1  0  0  0  0
 15 16  1  0  0  0  0
 16 48  1  0  0  0  0
 16 17  1  0  0  0  0
 17 18  2  0  0  0  0
 17 19  1  0  0  0  0
 19 20  1  0  0  0  0
 20 21  2  0  0  0  0
 21 22  1  0  0  0  0
 22 49  1  0  0  0  0
 22 23  1  0  0  0  0
 23 19  2  0  0  0  0
  9 24  1  0  0  0  0
 24 50  1  0  0  0  0
 24 25  1  0  0  0  0
 25 51  1  0  0  0  0
 25 52  1  0  0  0  0
 25 53  1  0  0  0  0
 24 26  1  0  0  0  0
 26 54  1  0  0  0  0
 26 55  1  0  0  0  0
 26 56  1  0  0  0  0
  5 27  1  0  0  0  0
 27 28  2  0  0  0  0
 27 29  1  0  0  0  0
 29 57  1  0  0  0  0
M  END
>  <LOGBIO>
5.3600

>  <PRED_LOGBIO>
5.1400

>  <XV_RES>
0.1760

>  <WHL_TMPL>
1

>  <ANCH>
31-66;36-37

$$$$
ROW40
  -MTS-   01061521383D 0   0.00000     0.00000     0

 50 53  0  0  0  0  0  0  0  0999 V2000
   32.6880   36.8200    2.2390 C   0  0  0  0  0  0  0  0  0  0  0  0
   33.6450   36.5300    1.1520 S   0  0  0  0  0  0  0  0  0  0  0  0
   33.9820   37.8130    0.4070 C   0  0  0  0  0  0  0  0  0  0  0  0
   34.0440   37.7780   -0.9870 C   0  0  0  0  0  0  0  0  0  0  0  0
   34.3400   38.9340   -1.6880 C   0  0  0  0  0  0  0  0  0  0  0  0
   34.5730   40.1310   -1.0080 C   0  0  0  0  0  0  0  0  0  0  0  0
   34.5280   40.1800    0.3960 C   0  0  0  0  0  0  0  0  0  0  0  0
   34.2120   39.0090    1.1030 C   0  0  0  0  0  0  0  0  0  0  0  0
   34.7680   41.4700    1.0800 C   0  0  0  0  0  0  0  0  0  0  0  0
   35.6820   42.3860    0.5450 C   0  0  0  0  0  0  0  0  0  0  0  0
   35.9090   43.6070    1.1920 C   0  0  0  0  0  0  0  0  0  0  0  0
   35.2220   43.9120    2.3730 C   0  0  0  0  0  0  0  0  0  0  0  0
   35.5090   45.1280    2.9340 O   0  0  0  0  0  0  0  0  0  0  0  0
   34.4530   45.6650    3.7360 C   0  0  0  0  0  0  0  0  0  0  0  0
   34.9090   46.9730    4.3750 C   0  0  0  0  0  0  0  0  0  0  0  0
   33.2530   46.0060    2.8570 C   0  0  0  0  0  0  0  0  0  0  0  0
   34.0370   44.6620    4.8280 C   0  0  0  0  0  0  0  0  0  0  0  0
   33.5770   43.3420    4.1820 C   0  0  0  0  0  0  0  0  0  0  0  0
   33.7100   42.2540    5.1620 N   0  0  0  0  0  0  0  0  0  0  0  0
   32.5010   41.7890    5.4170 C   0  0  0  0  0  0  0  0  0  0  0  0
   32.2360   40.7650    6.2880 N   0  0  0  0  0  0  0  0  0  0  0  0
   31.5460   42.4600    4.7000 N   0  0  0  0  0  0  0  0  0  0  0  0
   30.1050   42.1730    4.7670 C   0  0  0  0  0  0  0  0  0  0  0  0
   32.0890   43.4030    3.9360 C   0  0  0  0  0  0  0  0  0  0  0  0
   31.4970   44.1720    3.1800 O   0  0  0  0  0  0  0  0  0  0  0  0
   34.3080   42.9960    2.9080 C   0  0  0  0  0  0  0  0  0  0  0  0
   34.0810   41.7750    2.2610 C   0  0  0  0  0  0  0  0  0  0  0  0
   31.6690   36.7220    1.8720 H   0  0  0  0  0  0  0  0  0  0  0  0
   32.8250   36.0450    2.9910 H   0  0  0  0  0  0  0  0  0  0  0  0
   32.9180   37.8180    2.6050 H   0  0  0  0  0  0  0  0  0  0  0  0
   33.8620   36.8540   -1.5160 H   0  0  0  0  0  0  0  0  0  0  0  0
   34.3910   38.9100   -2.7670 H   0  0  0  0  0  0  0  0  0  0  0  0
   34.7900   41.0290   -1.5670 H   0  0  0  0  0  0  0  0  0  0  0  0
   34.1460   39.0290    2.1810 H   0  0  0  0  0  0  0  0  0  0  0  0
   36.2120   42.1510   -0.3660 H   0  0  0  0  0  0  0  0  0  0  0  0
   36.6140   44.3140    0.7790 H   0  0  0  0  0  0  0  0  0  0  0  0
   34.6960   47.8000    3.7010 H   0  0  0  0  0  0  0  0  0  0  0  0
   35.9790   46.9290    4.5680 H   0  0  0  0  0  0  0  0  0  0  0  0
   34.3780   47.1230    5.3130 H   0  0  0  0  0  0  0  0  0  0  0  0
   33.5960   46.2410    1.8510 H   0  0  0  0  0  0  0  0  0  0  0  0
   32.7320   46.8660    3.2730 H   0  0  0  0  0  0  0  0  0  0  0  0
   32.5770   45.1550    2.8200 H   0  0  0  0  0  0  0  0  0  0  0  0
   34.8830   44.4690    5.4840 H   0  0  0  0  0  0  0  0  0  0  0  0
   33.2230   45.0820    5.4150 H   0  0  0  0  0  0  0  0  0  0  0  0
   32.2230   39.8110    5.9560 H   0  0  0  0  0  0  0  0  0  0  0  0
   32.0540   40.9650    7.2610 H   0  0  0  0  0  0  0  0  0  0  0  0
   29.8560   41.7960    5.7570 H   0  0  0  0  0  0  0  0  0  0  0  0
   29.8490   41.4270    4.0190 H   0  0  0  0  0  0  0  0  0  0  0  0
   29.5450   43.0860    4.5760 H   0  0  0  0  0  0  0  0  0  0  0  0
   33.3760   41.0690    2.6730 H   0  0  0  0  0  0  0  0  0  0  0  0
  1 28  1  0  0  0  0
  1 29  1  0  0  0  0
  1 30  1  0  0  0  0
  1  2  1  0  0  0  0
  2  3  1  0  0  0  0
  3  4  2  0  0  0  0
  4 31  1  0  0  0  0
  4  5  1  0  0  0  0
  5 32  1  0  0  0  0
  5  6  2  0  0  0  0
  6 33  1  0  0  0  0
  6  7  1  0  0  0  0
  7  8  2  0  0  0  0
  8  3  1  0  0  0  0
  8 34  1  0  0  0  0
  7  9  1  0  0  0  0
  9 10  1  0  0  0  0
 10 35  1  0  0  0  0
 10 11  2  0  0  0  0
 11 36  1  0  0  0  0
 11 12  1  0  0  0  0
 12 13  1  0  0  0  0
 13 14  1  0  0  0  0
 14 15  1  0  0  0  0
 15 37  1  0  0  0  0
 15 38  1  0  0  0  0
 15 39  1  0  0  0  0
 14 16  1  0  0  0  0
 16 40  1  0  0  0  0
 16 41  1  0  0  0  0
 16 42  1  0  0  0  0
 14 17  1  0  0  0  0
 17 43  1  0  0  0  0
 17 44  1  0  0  0  0
 17 18  1  0  0  0  0
 18 19  1  0  0  0  0
 19 20  2  0  0  0  0
 20 21  1  0  0  0  0
 21 45  1  0  0  0  0
 21 46  1  0  0  0  0
 20 22  1  0  0  0  0
 22 23  1  0  0  0  0
 23 47  1  0  0  0  0
 23 48  1  0  0  0  0
 23 49  1  0  0  0  0
 22 24  1  0  0  0  0
 24 18  1  0  0  0  0
 24 25  2  0  0  0  0
 18 26  1  0  0  0  0
 26 12  2  0  0  0  0
 26 27  1  0  0  0  0
 27  9  2  0  0  0  0
 27 50  1  0  0  0  0
M  END
>  <LOGBIO>
6.4600

>  <PRED_LOGBIO>
5.9900

>  <XV_RES>
0.6800

>  <WHL_TMPL>
5

>  <ANCH>
16-18;11-13

$$$$
ROW41
  -MTS-   01061521383D 0   0.00000     0.00000     0

 79 82  0  0  1  0  0  0  0  0999 V2000
   32.1840   47.3320    2.9840 C   0  0  0  0  0  0  0  0  0  0  0  0
   31.0800   46.3470    2.6090 C   0  0  0  0  0  0  0  0  0  0  0  0
   31.6660   45.1280    2.1450 O   0  0  0  0  0  0  0  0  0  0  0  0
   30.7260   44.0930    1.7510 C   0  0  0  0  0  0  0  0  0  0  0  0
   29.3690   44.4970    1.3660 C   0  0  0  0  0  0  0  0  0  0  0  0
   28.4500   43.5010    0.9870 C   0  0  0  0  0  0  0  0  0  0  0  0
   28.8380   42.1060    0.9180 C   0  0  0  0  0  0  0  0  0  0  0  0
   30.1540   41.7280    1.2930 C   0  0  0  0  0  0  0  0  0  0  0  0
   31.1110   42.6930    1.7250 C   0  0  0  0  0  0  0  0  0  0  0  0
   30.5220   40.2670    1.2680 C   0  0  0  0  0  0  0  0  0  0  0  0
   30.3010   39.5720    0.3160 O   0  0  0  0  0  0  0  0  0  0  0  0
   31.1100   39.7320    2.3340 N   0  0  0  0  0  0  0  0  0  0  0  0
   31.7230   38.3990    2.2440 C   0  0  1  0  0  0  0  0  0  0  0  0
   30.6580   37.3740    1.8560 C   0  0  0  0  0  0  0  0  0  0  0  0
   31.2880   36.0040    1.7640 C   0  0  0  0  0  0  0  0  0  0  0  0
   31.8230   35.5610    0.5480 C   0  0  0  0  0  0  0  0  0  0  0  0
   32.4070   34.2910    0.4620 C   0  0  0  0  0  0  0  0  0  0  0  0
   32.4560   33.4650    1.5920 C   0  0  0  0  0  0  0  0  0  0  0  0
   31.9210   33.9090    2.8070 C   0  0  0  0  0  0  0  0  0  0  0  0
   31.3370   35.1790    2.8930 C   0  0  0  0  0  0  0  0  0  0  0  0
   32.3240   38.0220    3.5970 C   0  0  2  0  0  0  0  0  0  0  0  0
   31.2930   38.0060    4.5890 O   0  0  0  0  0  0  0  0  0  0  0  0
   32.9610   36.6360    3.5040 C   0  0  0  0  0  0  0  0  0  0  0  0
   33.5390   36.2740    4.8060 N   0  0  0  0  0  0  0  0  0  0  0  0
   34.1520   34.9410    4.7160 C   0  0  0  0  0  0  0  0  0  0  0  0
   34.7460   34.5680    6.0530 C   0  0  0  0  0  0  0  0  0  0  0  0
   33.9690   33.8890    6.9990 C   0  0  0  0  0  0  0  0  0  0  0  0
   34.5190   33.5440    8.2390 C   0  0  0  0  0  0  0  0  0  0  0  0
   35.8470   33.8770    8.5330 C   0  0  0  0  0  0  0  0  0  0  0  0
   36.6240   34.5560    7.5870 C   0  0  0  0  0  0  0  0  0  0  0  0
   36.0730   34.9020    6.3470 C   0  0  0  0  0  0  0  0  0  0  0  0
   38.0560   34.9160    7.9040 C   0  0  0  0  0  0  0  0  0  0  0  0
   38.7680   34.9320    6.7810 F   0  0  0  0  0  0  0  0  0  0  0  0
   38.0960   36.1180    8.4710 F   0  0  0  0  0  0  0  0  0  0  0  0
   38.5650   34.0150    8.7390 F   0  0  0  0  0  0  0  0  0  0  0  0
   27.0970   43.7610    0.5510 N   0  0  0  0  0  0  0  0  0  0  0  0
   26.8230   43.5970   -0.9020 C   0  0  0  0  0  0  0  0  0  0  0  0
   27.1100   44.9460   -1.6540 C   0  0  0  0  0  0  0  0  0  0  0  0
   26.2320   46.1670   -1.1660 C   0  0  0  0  0  0  0  0  0  0  0  0
   26.4930   46.4830    0.3480 C   0  0  0  0  0  0  0  0  0  0  0  0
   26.2840   44.8810    1.2700 S   0  0  0  0  0  0  0  0  0  0  0  0
   24.8800   44.5280    1.2070 O   0  0  0  0  0  0  0  0  0  0  0  0
   26.7350   45.0670    2.6380 O   0  0  0  0  0  0  0  0  0  0  0  0
   32.8010   47.5350    2.1110 H   0  0  0  0  0  0  0  0  0  0  0  0
   31.7390   48.2590    3.3370 H   0  0  0  0  0  0  0  0  0  0  0  0
   32.8010   46.9030    3.7710 H   0  0  0  0  0  0  0  0  0  0  0  0
   30.4640   46.7760    1.8220 H   0  0  0  0  0  0  0  0  0  0  0  0
   30.4640   46.1440    3.4820 H   0  0  0  0  0  0  0  0  0  0  0  0
   29.0810   45.5380    1.3730 H   0  0  0  0  0  0  0  0  0  0  0  0
   28.1320   41.3600    0.5840 H   0  0  0  0  0  0  0  0  0  0  0  0
   32.1020   42.3890    2.0270 H   0  0  0  0  0  0  0  0  0  0  0  0
   31.1350   40.2410    3.2060 H   0  0  0  0  0  0  0  0  0  0  0  0
   32.5070   38.4100    1.4900 H   0  0  0  0  0  0  0  0  0  0  0  0
   30.2300   37.6420    0.8930 H   0  0  0  0  0  0  0  0  0  0  0  0
   29.8740   37.3620    2.6100 H   0  0  0  0  0  0  0  0  0  0  0  0
   31.7850   36.1980   -0.3230 H   0  0  0  0  0  0  0  0  0  0  0  0
   32.8200   33.9490   -0.4750 H   0  0  0  0  0  0  0  0  0  0  0  0
   32.9060   32.4860    1.5260 H   0  0  0  0  0  0  0  0  0  0  0  0
   31.9580   33.2720    3.6780 H   0  0  0  0  0  0  0  0  0  0  0  0
   30.9240   35.5210    3.8300 H   0  0  0  0  0  0  0  0  0  0  0  0
   33.0820   38.7520    3.8740 H   0  0  0  0  0  0  0  0  0  0  0  0
   31.6510   37.7690    5.4590 H   0  0  0  0  0  0  0  0  0  0  0  0
   33.7450   36.6480    2.7490 H   0  0  0  0  0  0  0  0  0  0  0  0
   32.2030   35.9060    3.2270 H   0  0  0  0  0  0  0  0  0  0  0  0
   32.8110   36.2630    5.5060 H   0  0  0  0  0  0  0  0  0  0  0  0
   34.9360   34.9530    3.9610 H   0  0  0  0  0  0  0  0  0  0  0  0
   33.3940   34.2110    4.4390 H   0  0  0  0  0  0  0  0  0  0  0  0
   32.9440   33.6320    6.7720 H   0  0  0  0  0  0  0  0  0  0  0  0
   33.9200   33.0200    8.9690 H   0  0  0  0  0  0  0  0  0  0  0  0
   36.2710   33.6110    9.4900 H   0  0  0  0  0  0  0  0  0  0  0  0
   36.6730   35.4250    5.6170 H   0  0  0  0  0  0  0  0  0  0  0  0
   25.7560   43.4050   -0.9990 H   0  0  0  0  0  0  0  0  0  0  0  0
   27.4910   42.8390   -1.3060 H   0  0  0  0  0  0  0  0  0  0  0  0
   26.8240   44.7730   -2.6890 H   0  0  0  0  0  0  0  0  0  0  0  0
   28.1530   45.2030   -1.4840 H   0  0  0  0  0  0  0  0  0  0  0  0
   25.1940   45.8480   -1.2390 H   0  0  0  0  0  0  0  0  0  0  0  0
   26.5170   47.0400   -1.7490 H   0  0  0  0  0  0  0  0  0  0  0  0
   25.7040   47.1550    0.6800 H   0  0  0  0  0  0  0  0  0  0  0  0
   27.5300   46.7830    0.4840 H   0  0  0  0  0  0  0  0  0  0  0  0
  1 44  1  0  0  0  0
  1 45  1  0  0  0  0
  1 46  1  0  0  0  0
  1  2  1  0  0  0  0
  2 47  1  0  0  0  0
  2 48  1  0  0  0  0
  2  3  1  0  0  0  0
  3  4  1  0  0  0  0
  4  5  2  0  0  0  0
  5 49  1  0  0  0  0
  5  6  1  0  0  0  0
  6  7  2  0  0  0  0
  7 50  1  0  0  0  0
  7  8  1  0  0  0  0
  8  9  2  0  0  0  0
  9  4  1  0  0  0  0
  9 51  1  0  0  0  0
  8 10  1  0  0  0  0
 10 11  2  0  0  0  0
 10 12  1  0  0  0  0
 12 52  1  0  0  0  0
 12 13  1  0  0  0  0
 13 53  1  0  0  0  0
 13 14  1  0  0  0  0
 14 54  1  0  0  0  0
 14 55  1  0  0  0  0
 14 15  1  0  0  0  0
 15 16  2  0  0  0  0
 16 56  1  0  0  0  0
 16 17  1  0  0  0  0
 17 57  1  0  0  0  0
 17 18  2  0  0  0  0
 18 58  1  0  0  0  0
 18 19  1  0  0  0  0
 19 59  1  0  0  0  0
 19 20  2  0  0  0  0
 20 15  1  0  0  0  0
 20 60  1  0  0  0  0
 13 21  1  0  0  0  0
 21 61  1  0  0  0  0
 21 22  1  0  0  0  0
 22 62  1  0  0  0  0
 21 23  1  0  0  0  0
 23 63  1  0  0  0  0
 23 64  1  0  0  0  0
 23 24  1  0  0  0  0
 24 65  1  0  0  0  0
 24 25  1  0  0  0  0
 25 66  1  0  0  0  0
 25 67  1  0  0  0  0
 25 26  1  0  0  0  0
 26 27  2  0  0  0  0
 27 68  1  0  0  0  0
 27 28  1  0  0  0  0
 28 69  1  0  0  0  0
 28 29  2  0  0  0  0
 29 70  1  0  0  0  0
 29 30  1  0  0  0  0
 30 31  2  0  0  0  0
 31 26  1  0  0  0  0
 31 71  1  0  0  0  0
 30 32  1  0  0  0  0
 32 33  1  0  0  0  0
 32 34  1  0  0  0  0
 32 35  1  0  0  0  0
  6 36  1  0  0  0  0
 36 37  1  0  0  0  0
 37 72  1  0  0  0  0
 37 73  1  0  0  0  0
 37 38  1  0  0  0  0
 38 74  1  0  0  0  0
 38 75  1  0  0  0  0
 38 39  1  0  0  0  0
 39 76  1  0  0  0  0
 39 77  1  0  0  0  0
 39 40  1  0  0  0  0
 40 78  1  0  0  0  0
 40 79  1  0  0  0  0
 40 41  1  0  0  0  0
 41 36  1  0  0  0  0
 41 42  2  0  0  0  0
 41 43  2  0  0  0  0
M  END
>  <LOGBIO>
7.5700

>  <PRED_LOGBIO>
7.0500

>  <XV_RES>
0.5530

>  <WHL_TMPL>
9

>  <ANCH>
78-80;77-78

$$$$
ROW42
  -MTS-   01061521383D 0   0.00000     0.00000     0

 47 51  0  0  1  0  0  0  0  0999 V2000
   31.4010   37.5380    0.4160 C   0  0  0  0  0  0  0  0  0  0  0  0
   31.7050   37.9790    1.8450 C   0  0  2  0  0  0  0  0  0  0  0  0
   30.7180   37.2260    2.7560 C   0  0  0  0  0  0  0  0  0  0  0  0
   31.0330   35.7190    2.7830 C   0  0  0  0  0  0  0  0  0  0  0  0
   32.3950   35.4780    3.1450 O   0  0  0  0  0  0  0  0  0  0  0  0
   33.3080   36.0390    2.1990 C   0  0  0  0  0  0  0  0  0  0  0  0
   33.1620   37.5710    2.1290 C   0  0  2  0  0  0  0  0  0  0  0  0
   34.1030   38.2330    1.1050 C   0  0  1  0  0  0  0  0  0  0  0  0
   34.2960   37.3220   -0.1220 C   0  0  0  0  0  0  0  0  0  0  0  0
   35.7140   37.4000   -0.3890 O   0  0  0  0  0  0  0  0  0  0  0  0
   36.3200   37.8450    0.7560 C   0  0  0  0  0  0  0  0  0  0  0  0
   35.4680   38.3280    1.6410 N   0  0  0  0  0  0  0  0  0  0  0  0
   37.6740   37.7940    0.9610 N   0  0  0  0  0  0  0  0  0  0  0  0
   33.6480   39.5980    0.6490 C   0  0  0  0  0  0  0  0  0  0  0  0
   34.4500   40.3740   -0.1970 C   0  0  0  0  0  0  0  0  0  0  0  0
   34.0130   41.6380   -0.6100 C   0  0  0  0  0  0  0  0  0  0  0  0
   32.7740   42.1260   -0.1780 C   0  0  0  0  0  0  0  0  0  0  0  0
   31.9720   41.3500    0.6670 C   0  0  0  0  0  0  0  0  0  0  0  0
   32.4090   40.0860    1.0800 C   0  0  0  0  0  0  0  0  0  0  0  0
   31.5580   39.4000    1.9060 O   0  0  0  0  0  0  0  0  0  0  0  0
   34.8610   42.4590   -1.5030 C   0  0  0  0  0  0  0  0  0  0  0  0
   35.6280   41.8540   -2.5070 C   0  0  0  0  0  0  0  0  0  0  0  0
   36.3960   42.5940   -3.3170 N   0  0  0  0  0  0  0  0  0  0  0  0
   36.4630   43.9280   -3.2020 C   0  0  0  0  0  0  0  0  0  0  0  0
   35.7210   44.5950   -2.2200 C   0  0  0  0  0  0  0  0  0  0  0  0
   35.7890   45.9380   -2.1060 F   0  0  0  0  0  0  0  0  0  0  0  0
   34.9080   43.8500   -1.3570 C   0  0  0  0  0  0  0  0  0  0  0  0
   32.3140   37.5660   -0.1740 H   0  0  0  0  0  0  0  0  0  0  0  0
   31.0060   36.5240    0.4260 H   0  0  0  0  0  0  0  0  0  0  0  0
   30.6650   38.2100   -0.0220 H   0  0  0  0  0  0  0  0  0  0  0  0
   29.7370   37.3280    2.2970 H   0  0  0  0  0  0  0  0  0  0  0  0
   30.8220   37.6150    3.7670 H   0  0  0  0  0  0  0  0  0  0  0  0
   30.9200   35.3630    1.7610 H   0  0  0  0  0  0  0  0  0  0  0  0
   30.3790   35.2550    3.5190 H   0  0  0  0  0  0  0  0  0  0  0  0
   33.0150   35.6570    1.2240 H   0  0  0  0  0  0  0  0  0  0  0  0
   34.3280   35.8150    2.5070 H   0  0  0  0  0  0  0  0  0  0  0  0
   33.4230   37.9650    3.1090 H   0  0  0  0  0  0  0  0  0  0  0  0
   33.7710   37.7750   -0.9610 H   0  0  0  0  0  0  0  0  0  0  0  0
   34.0200   36.3050    0.1470 H   0  0  0  0  0  0  0  0  0  0  0  0
   38.2560   38.5710    0.6830 H   0  0  0  0  0  0  0  0  0  0  0  0
   38.0890   36.9800    1.3900 H   0  0  0  0  0  0  0  0  0  0  0  0
   35.4060   39.9980   -0.5300 H   0  0  0  0  0  0  0  0  0  0  0  0
   32.4370   43.1020   -0.4970 H   0  0  0  0  0  0  0  0  0  0  0  0
   31.0160   41.7270    1.0000 H   0  0  0  0  0  0  0  0  0  0  0  0
   35.5990   40.7820   -2.6290 H   0  0  0  0  0  0  0  0  0  0  0  0
   37.0930   44.4930   -3.8730 H   0  0  0  0  0  0  0  0  0  0  0  0
   34.3260   44.3420   -0.5910 H   0  0  0  0  0  0  0  0  0  0  0  0
  1 28  1  0  0  0  0
  1 29  1  0  0  0  0
  1 30  1  0  0  0  0
  1  2  1  0  0  0  0
  2  3  1  0  0  0  0
  3 31  1  0  0  0  0
  3 32  1  0  0  0  0
  3  4  1  0  0  0  0
  4 33  1  0  0  0  0
  4 34  1  0  0  0  0
  4  5  1  0  0  0  0
  5  6  1  0  0  0  0
  6 35  1  0  0  0  0
  6 36  1  0  0  0  0
  6  7  1  0  0  0  0
  7  2  1  0  0  0  0
  7 37  1  0  0  0  0
  7  8  1  0  0  0  0
  8  9  1  0  0  0  0
  9 38  1  0  0  0  0
  9 39  1  0  0  0  0
  9 10  1  0  0  0  0
 10 11  1  0  0  0  0
 11 12  2  0  0  0  0
 12  8  1  0  0  0  0
 11 13  1  0  0  0  0
 13 40  1  0  0  0  0
 13 41  1  0  0  0  0
  8 14  1  0  0  0  0
 14 15  1  0  0  0  0
 15 42  1  0  0  0  0
 15 16  2  0  0  0  0
 16 17  1  0  0  0  0
 17 43  1  0  0  0  0
 17 18  2  0  0  0  0
 18 44  1  0  0  0  0
 18 19  1  0  0  0  0
 19 14  2  0  0  0  0
 19 20  1  0  0  0  0
 20  2  1  0  0  0  0
 16 21  1  0  0  0  0
 21 22  2  0  0  0  0
 22 45  1  0  0  0  0
 22 23  1  0  0  0  0
 23 24  2  0  0  0  0
 24 46  1  0  0  0  0
 24 25  1  0  0  0  0
 25 26  1  0  0  0  0
 25 27  2  0  0  0  0
 27 21  1  0  0  0  0
 27 47  1  0  0  0  0
M  END
>  <LOGBIO>
6.2800

>  <PRED_LOGBIO>
7.2800

>  <XV_RES>
-1.2030

>  <WHL_TMPL>
4

>  <ANCH>
26-24;5-16

$$$$
ROW43
  -MTS-   01061521383D 0   0.00000     0.00000     0

 52 56  0  0  1  0  0  0  0  0999 V2000
   32.1520   44.4920    6.0330 C   0  0  0  0  0  0  0  0  0  0  0  0
   33.0140   43.5070    5.4390 O   0  0  0  0  0  0  0  0  0  0  0  0
   33.3760   43.6870    4.1300 C   0  0  0  0  0  0  0  0  0  0  0  0
   33.2080   44.9370    3.5230 C   0  0  0  0  0  0  0  0  0  0  0  0
   33.5780   45.1210    2.1850 C   0  0  0  0  0  0  0  0  0  0  0  0
   34.1150   44.0550    1.4550 C   0  0  0  0  0  0  0  0  0  0  0  0
   34.2820   42.8040    2.0620 C   0  0  0  0  0  0  0  0  0  0  0  0
   33.9130   42.6200    3.3990 C   0  0  0  0  0  0  0  0  0  0  0  0
   34.8500   41.6770    1.2890 C   0  0  0  0  0  0  0  0  0  0  0  0
   34.2030   41.2250    0.1330 C   0  0  0  0  0  0  0  0  0  0  0  0
   34.7410   40.1580   -0.5980 C   0  0  0  0  0  0  0  0  0  0  0  0
   35.9240   39.5440   -0.1730 C   0  0  0  0  0  0  0  0  0  0  0  0
   36.3750   38.5090   -0.9490 O   0  0  0  0  0  0  0  0  0  0  0  0
   37.1800   37.5600   -0.2440 C   0  0  1  0  0  0  0  0  0  0  0  0
   37.6420   36.3840   -1.1240 C   0  0  0  0  0  0  0  0  0  0  0  0
   38.6350   35.4840   -0.3640 C   0  0  0  0  0  0  0  0  0  0  0  0
   39.7350   36.2410    0.1500 O   0  0  0  0  0  0  0  0  0  0  0  0
   39.3120   37.2250    1.0980 C   0  0  0  0  0  0  0  0  0  0  0  0
   38.3700   38.2530    0.4460 C   0  0  2  0  0  0  0  0  0  0  0  0
   37.8440   39.3190    1.4260 C   0  0  2  0  0  0  0  0  0  0  0  0
   38.8990   40.3170    1.6590 N   0  0  0  0  0  0  0  0  0  0  0  0
   39.2420   40.2520    2.9320 C   0  0  0  0  0  0  0  0  0  0  0  0
   40.2010   41.0400    3.5130 N   0  0  0  0  0  0  0  0  0  0  0  0
   38.5180   39.2990    3.5980 N   0  0  0  0  0  0  0  0  0  0  0  0
   38.6700   38.9900    5.0270 C   0  0  0  0  0  0  0  0  0  0  0  0
   37.6600   38.6890    2.7860 C   0  0  0  0  0  0  0  0  0  0  0  0
   36.8730   37.7910    3.0830 O   0  0  0  0  0  0  0  0  0  0  0  0
   36.5710   39.9960    0.9840 C   0  0  0  0  0  0  0  0  0  0  0  0
   36.0340   41.0620    1.7150 C   0  0  0  0  0  0  0  0  0  0  0  0
   31.1110   44.2210    5.8700 H   0  0  0  0  0  0  0  0  0  0  0  0
   32.3210   44.4480    7.1070 H   0  0  0  0  0  0  0  0  0  0  0  0
   32.4150   45.4540    5.5990 H   0  0  0  0  0  0  0  0  0  0  0  0
   32.7940   45.7600    4.0870 H   0  0  0  0  0  0  0  0  0  0  0  0
   33.4490   46.0860    1.7170 H   0  0  0  0  0  0  0  0  0  0  0  0
   34.4000   44.1960    0.4230 H   0  0  0  0  0  0  0  0  0  0  0  0
   34.0420   41.6560    3.8670 H   0  0  0  0  0  0  0  0  0  0  0  0
   33.2900   41.6990   -0.1960 H   0  0  0  0  0  0  0  0  0  0  0  0
   34.2420   39.8090   -1.4900 H   0  0  0  0  0  0  0  0  0  0  0  0
   36.5710   37.1320    0.5490 H   0  0  0  0  0  0  0  0  0  0  0  0
   38.1180   36.7690   -2.0230 H   0  0  0  0  0  0  0  0  0  0  0  0
   36.7780   35.7960   -1.4250 H   0  0  0  0  0  0  0  0  0  0  0  0
   38.1200   34.9900    0.4570 H   0  0  0  0  0  0  0  0  0  0  0  0
   39.0080   34.7110   -1.0320 H   0  0  0  0  0  0  0  0  0  0  0  0
   38.7990   36.7350    1.9230 H   0  0  0  0  0  0  0  0  0  0  0  0
   40.1830   37.7360    1.5020 H   0  0  0  0  0  0  0  0  0  0  0  0
   38.9360   38.7710   -0.3250 H   0  0  0  0  0  0  0  0  0  0  0  0
   41.1620   40.7320    3.5340 H   0  0  0  0  0  0  0  0  0  0  0  0
   39.9460   41.9270    3.9220 H   0  0  0  0  0  0  0  0  0  0  0  0
   37.7200   38.6430    5.4260 H   0  0  0  0  0  0  0  0  0  0  0  0
   39.4220   38.2130    5.1520 H   0  0  0  0  0  0  0  0  0  0  0  0
   38.9830   39.8850    5.5610 H   0  0  0  0  0  0  0  0  0  0  0  0
   36.5330   41.4110    2.6070 H   0  0  0  0  0  0  0  0  0  0  0  0
  1 30  1  0  0  0  0
  1 31  1  0  0  0  0
  1 32  1  0  0  0  0
  1  2  1  0  0  0  0
  2  3  1  0  0  0  0
  3  4  2  0  0  0  0
  4 33  1  0  0  0  0
  4  5  1  0  0  0  0
  5 34  1  0  0  0  0
  5  6  2  0  0  0  0
  6 35  1  0  0  0  0
  6  7  1  0  0  0  0
  7  8  2  0  0  0  0
  8  3  1  0  0  0  0
  8 36  1  0  0  0  0
  7  9  1  0  0  0  0
  9 10  1  0  0  0  0
 10 37  1  0  0  0  0
 10 11  2  0  0  0  0
 11 38  1  0  0  0  0
 11 12  1  0  0  0  0
 12 13  1  0  0  0  0
 13 14  1  0  0  0  0
 14 39  1  0  0  0  0
 14 15  1  0  0  0  0
 15 40  1  0  0  0  0
 15 41  1  0  0  0  0
 15 16  1  0  0  0  0
 16 42  1  0  0  0  0
 16 43  1  0  0  0  0
 16 17  1  0  0  0  0
 17 18  1  0  0  0  0
 18 44  1  0  0  0  0
 18 45  1  0  0  0  0
 18 19  1  0  0  0  0
 19 14  1  0  0  0  0
 19 46  1  0  0  0  0
 19 20  1  0  0  0  0
 20 21  1  0  0  0  0
 21 22  2  0  0  0  0
 22 23  1  0  0  0  0
 23 47  1  0  0  0  0
 23 48  1  0  0  0  0
 22 24  1  0  0  0  0
 24 25  1  0  0  0  0
 25 49  1  0  0  0  0
 25 50  1  0  0  0  0
 25 51  1  0  0  0  0
 24 26  1  0  0  0  0
 26 20  1  0  0  0  0
 26 27  2  0  0  0  0
 20 28  1  0  0  0  0
 28 12  2  0  0  0  0
 28 29  1  0  0  0  0
 29  9  2  0  0  0  0
 29 52  1  0  0  0  0
M  END
>  <LOGBIO>
7.5500

>  <PRED_LOGBIO>
7.5100

>  <XV_RES>
0.2190

>  <WHL_TMPL>
4

>  <ANCH>
1-5;1-5

$$$$
ROW44
  -MTS-   01061521383D 0   0.00000     0.00000     0

 85 87  0  0  1  0  0  0  0  0999 V2000
   33.8990   47.8400    5.2870 C   0  0  0  0  0  0  0  0  0  0  0  0
   32.9040   46.8370    5.0700 O   0  0  0  0  0  0  0  0  0  0  0  0
   32.8180   46.4570    3.6940 C   0  0  0  0  0  0  0  0  0  0  0  0
   31.7400   45.3870    3.5270 C   0  0  0  0  0  0  0  0  0  0  0  0
   31.6520   44.9960    2.1130 N   0  0  0  0  0  0  0  0  0  0  0  0
   32.5330   45.6270    1.1200 C   0  0  0  0  0  0  0  0  0  0  0  0
   33.4370   46.6450    1.8140 C   0  0  1  0  0  0  0  0  0  0  0  0
   33.6500   46.5180    3.2830 C   0  0  0  0  0  0  0  0  0  0  0  0
   34.7530   46.1840    2.3380 C   0  0  2  0  0  0  0  0  0  0  0  0
   35.9440   47.1330    2.2470 C   0  0  0  0  0  0  0  0  0  0  0  0
   30.7190   44.0120    1.7080 C   0  0  0  0  0  0  0  0  0  0  0  0
   31.0940   42.6640    1.6960 C   0  0  0  0  0  0  0  0  0  0  0  0
   30.1610   41.7020    1.2930 C   0  0  0  0  0  0  0  0  0  0  0  0
   28.8800   42.1190    0.9120 C   0  0  0  0  0  0  0  0  0  0  0  0
   28.5690   43.4840    0.9470 C   0  0  0  0  0  0  0  0  0  0  0  0
   29.4850   44.3810    1.3380 N   0  0  0  0  0  0  0  0  0  0  0  0
   27.2780   43.9200    0.5650 N   0  0  0  0  0  0  0  0  0  0  0  0
   27.0040   44.2670   -0.8370 C   0  0  0  0  0  0  0  0  0  0  0  0
   26.0080   44.0460    1.7620 S   0  0  0  0  0  0  0  0  0  0  0  0
   25.7800   42.7640    2.3520 O   0  0  0  0  0  0  0  0  0  0  0  0
   26.4000   44.9740    2.7770 O   0  0  0  0  0  0  0  0  0  0  0  0
   24.4880   44.6260    0.9700 C   0  0  0  0  0  0  0  0  0  0  0  0
   23.3800   44.7360    2.0140 C   0  0  0  0  0  0  0  0  0  0  0  0
   24.7320   45.9950    0.3410 C   0  0  0  0  0  0  0  0  0  0  0  0
   30.5220   40.2670    1.2680 C   0  0  0  0  0  0  0  0  0  0  0  0
   30.3010   39.5720    0.3160 O   0  0  0  0  0  0  0  0  0  0  0  0
   31.1100   39.7320    2.3340 N   0  0  0  0  0  0  0  0  0  0  0  0
   31.5220   38.3210    2.3160 C   0  0  1  0  0  0  0  0  0  0  0  0
   32.1670   37.9610    3.6540 C   0  0  0  0  0  0  0  0  0  0  0  0
   32.5900   36.5120    3.6350 C   0  0  0  0  0  0  0  0  0  0  0  0
   31.7020   35.5180    4.0620 C   0  0  0  0  0  0  0  0  0  0  0  0
   32.0940   34.1740    4.0440 C   0  0  0  0  0  0  0  0  0  0  0  0
   33.3750   33.8240    3.5990 C   0  0  0  0  0  0  0  0  0  0  0  0
   34.2630   34.8190    3.1720 C   0  0  0  0  0  0  0  0  0  0  0  0
   33.8710   36.1620    3.1900 C   0  0  0  0  0  0  0  0  0  0  0  0
   32.5290   38.0990    1.1890 C   0  0  1  0  0  0  0  0  0  0  0  0
   33.7070   38.9510    1.4100 N   0  0  0  0  0  0  0  0  0  0  0  0
   32.9580   36.6330    1.1690 C   0  0  0  0  0  0  0  0  0  0  0  0
   33.9010   36.4250    0.1150 O   0  0  0  0  0  0  0  0  0  0  0  0
   34.3390   35.0660    0.0480 C   0  0  0  0  0  0  0  0  0  0  0  0
   33.6550   48.7260    4.7050 H   0  0  0  0  0  0  0  0  0  0  0  0
   33.9300   48.0980    6.3440 H   0  0  0  0  0  0  0  0  0  0  0  0
   34.8710   47.4600    4.9790 H   0  0  0  0  0  0  0  0  0  0  0  0
   33.7770   46.0610    3.3670 H   0  0  0  0  0  0  0  0  0  0  0  0
   32.5610   47.3270    3.0930 H   0  0  0  0  0  0  0  0  0  0  0  0
   30.7810   45.7830    3.8550 H   0  0  0  0  0  0  0  0  0  0  0  0
   31.9970   44.5170    4.1290 H   0  0  0  0  0  0  0  0  0  0  0  0
   33.1450   44.8650    0.6420 H   0  0  0  0  0  0  0  0  0  0  0  0
   31.9290   46.1310    0.3680 H   0  0  0  0  0  0  0  0  0  0  0  0
   33.3710   47.6420    1.3850 H   0  0  0  0  0  0  0  0  0  0  0  0
   33.7430   47.4370    3.8580 H   0  0  0  0  0  0  0  0  0  0  0  0
   33.1580   45.6920    3.7930 H   0  0  0  0  0  0  0  0  0  0  0  0
   35.0250   45.1380    2.2090 H   0  0  0  0  0  0  0  0  0  0  0  0
   36.8610   46.5550    2.1480 H   0  0  0  0  0  0  0  0  0  0  0  0
   35.9940   47.7400    3.1480 H   0  0  0  0  0  0  0  0  0  0  0  0
   35.8270   47.7790    1.3800 H   0  0  0  0  0  0  0  0  0  0  0  0
   32.0900   42.3700    1.9950 H   0  0  0  0  0  0  0  0  0  0  0  0
   28.1400   41.3980    0.5970 H   0  0  0  0  0  0  0  0  0  0  0  0
   27.1860   43.3990   -1.4670 H   0  0  0  0  0  0  0  0  0  0  0  0
   25.9670   44.5780   -0.9370 H   0  0  0  0  0  0  0  0  0  0  0  0
   27.6580   45.0810   -1.1430 H   0  0  0  0  0  0  0  0  0  0  0  0
   24.1890   43.9200    0.1980 H   0  0  0  0  0  0  0  0  0  0  0  0
   23.6780   45.4420    2.7860 H   0  0  0  0  0  0  0  0  0  0  0  0
   22.4660   45.0840    1.5370 H   0  0  0  0  0  0  0  0  0  0  0  0
   23.2060   43.7600    2.4620 H   0  0  0  0  0  0  0  0  0  0  0  0
   25.0300   46.7010    1.1130 H   0  0  0  0  0  0  0  0  0  0  0  0
   23.8180   46.3430   -0.1350 H   0  0  0  0  0  0  0  0  0  0  0  0
   25.5210   45.9160   -0.4030 H   0  0  0  0  0  0  0  0  0  0  0  0
   31.2730   40.2950    3.1570 H   0  0  0  0  0  0  0  0  0  0  0  0
   30.6500   37.6910    2.1520 H   0  0  0  0  0  0  0  0  0  0  0  0
   31.4490   38.1190    4.4560 H   0  0  0  0  0  0  0  0  0  0  0  0
   33.0380   38.5910    3.8170 H   0  0  0  0  0  0  0  0  0  0  0  0
   30.7140   35.7870    4.4050 H   0  0  0  0  0  0  0  0  0  0  0  0
   31.4090   33.4070    4.3740 H   0  0  0  0  0  0  0  0  0  0  0  0
   33.6780   32.7880    3.5860 H   0  0  0  0  0  0  0  0  0  0  0  0
   35.2510   34.5490    2.8290 H   0  0  0  0  0  0  0  0  0  0  0  0
   34.5560   36.9290    2.8600 H   0  0  0  0  0  0  0  0  0  0  0  0
   32.0700   38.3560    0.2360 H   0  0  0  0  0  0  0  0  0  0  0  0
   34.1330   38.7130    2.2940 H   0  0  0  0  0  0  0  0  0  0  0  0
   34.3730   38.8050    0.6650 H   0  0  0  0  0  0  0  0  0  0  0  0
   32.0860   36.0030    1.0060 H   0  0  0  0  0  0  0  0  0  0  0  0
   33.4170   36.3760    2.1220 H   0  0  0  0  0  0  0  0  0  0  0  0
   33.4840   34.4170   -0.1290 H   0  0  0  0  0  0  0  0  0  0  0  0
   35.0530   34.9550   -0.7660 H   0  0  0  0  0  0  0  0  0  0  0  0
   34.8140   34.7910    0.9870 H   0  0  0  0  0  0  0  0  0  0  0  0
  1 41  1  0  0  0  0
  1 42  1  0  0  0  0
  1 43  1  0  0  0  0
  1  2  1  0  0  0  0
  2  3  1  0  0  0  0
  3 44  1  0  0  0  0
  3 45  1  0  0  0  0
  3  4  1  0  0  0  0
  4 46  1  0  0  0  0
  4 47  1  0  0  0  0
  4  5  1  0  0  0  0
  5  6  1  0  0  0  0
  6 48  1  0  0  0  0
  6 49  1  0  0  0  0
  6  7  1  0  0  0  0
  7 50  1  0  0  0  0
  7  8  1  0  0  0  0
  8 51  1  0  0  0  0
  8 52  1  0  0  0  0
  8  9  1  0  0  0  0
  9  7  1  0  0  0  0
  9 53  1  0  0  0  0
  9 10  1  0  0  0  0
 10 54  1  0  0  0  0
 10 55  1  0  0  0  0
 10 56  1  0  0  0  0
  5 11  1  0  0  0  0
 11 12  2  0  0  0  0
 12 57  1  0  0  0  0
 12 13  1  0  0  0  0
 13 14  2  0  0  0  0
 14 58  1  0  0  0  0
 14 15  1  0  0  0  0
 15 16  2  0  0  0  0
 16 11  1  0  0  0  0
 15 17  1  0  0  0  0
 17 18  1  0  0  0  0
 18 59  1  0  0  0  0
 18 60  1  0  0  0  0
 18 61  1  0  0  0  0
 17 19  1  0  0  0  0
 19 20  2  0  0  0  0
 19 21  2  0  0  0  0
 19 22  1  0  0  0  0
 22 62  1  0  0  0  0
 22 23  1  0  0  0  0
 23 63  1  0  0  0  0
 23 64  1  0  0  0  0
 23 65  1  0  0  0  0
 22 24  1  0  0  0  0
 24 66  1  0  0  0  0
 24 67  1  0  0  0  0
 24 68  1  0  0  0  0
 13 25  1  0  0  0  0
 25 26  2  0  0  0  0
 25 27  1  0  0  0  0
 27 69  1  0  0  0  0
 27 28  1  0  0  0  0
 28 70  1  0  0  0  0
 28 29  1  0  0  0  0
 29 71  1  0  0  0  0
 29 72  1  0  0  0  0
 29 30  1  0  0  0  0
 30 31  2  0  0  0  0
 31 73  1  0  0  0  0
 31 32  1  0  0  0  0
 32 74  1  0  0  0  0
 32 33  2  0  0  0  0
 33 75  1  0  0  0  0
 33 34  1  0  0  0  0
 34 76  1  0  0  0  0
 34 35  2  0  0  0  0
 35 30  1  0  0  0  0
 35 77  1  0  0  0  0
 28 36  1  0  0  0  0
 36 78  1  0  0  0  0
 36 37  1  0  0  0  0
 37 79  1  0  0  0  0
 37 80  1  0  0  0  0
 36 38  1  0  0  0  0
 38 81  1  0  0  0  0
 38 82  1  0  0  0  0
 38 39  1  0  0  0  0
 39 40  1  0  0  0  0
 40 83  1  0  0  0  0
 40 84  1  0  0  0  0
 40 85  1  0  0  0  0
M  END
>  <LOGBIO>
8.2200

>  <PRED_LOGBIO>
7.6900

>  <XV_RES>
0.7340

>  <WHL_TMPL>
9

>  <ANCH>
17-62;53-54

$$$$
ROW45
  -MTS-   01061521383D 0   0.00000     0.00000     0

 72 74  0  0  1  0  0  0  0  0999 V2000
   32.2430   34.4280    3.6610 C   0  0  0  0  0  0  0  0  0  0  0  0
   31.8850   35.8120    3.6230 O   0  0  0  0  0  0  0  0  0  0  0  0
   32.2240   36.4190    2.3740 C   0  0  0  0  0  0  0  0  0  0  0  0
   31.8180   37.8910    2.3960 C   0  0  2  0  0  0  0  0  0  0  0  0
   32.5290   38.5790    3.4840 N   0  0  0  0  0  0  0  0  0  0  0  0
   32.1800   38.5400    1.0610 C   0  0  2  0  0  0  0  0  0  0  0  0
   33.6870   38.4310    0.8340 C   0  0  0  0  0  0  0  0  0  0  0  0
   34.0880   36.9760    0.8110 C   0  0  0  0  0  0  0  0  0  0  0  0
   34.4570   36.3330    1.9990 C   0  0  0  0  0  0  0  0  0  0  0  0
   34.8300   34.9840    1.9780 C   0  0  0  0  0  0  0  0  0  0  0  0
   34.8320   34.2770    0.7700 C   0  0  0  0  0  0  0  0  0  0  0  0
   34.4630   34.9190   -0.4180 C   0  0  0  0  0  0  0  0  0  0  0  0
   34.0910   36.2690   -0.3970 C   0  0  0  0  0  0  0  0  0  0  0  0
   31.7890   39.9570    1.0830 N   0  0  0  0  0  0  0  0  0  0  0  0
   30.5150   40.2930    1.2680 C   0  0  0  0  0  0  0  0  0  0  0  0
   29.6640   39.4180    1.4200 O   0  0  0  0  0  0  0  0  0  0  0  0
   30.1360   41.7330    1.2880 C   0  0  0  0  0  0  0  0  0  0  0  0
   31.0310   42.7230    1.7100 C   0  0  0  0  0  0  0  0  0  0  0  0
   30.6010   44.0550    1.7500 C   0  0  0  0  0  0  0  0  0  0  0  0
   29.3520   44.3810    1.3900 N   0  0  0  0  0  0  0  0  0  0  0  0
   28.4730   43.4560    0.9810 C   0  0  0  0  0  0  0  0  0  0  0  0
   28.8380   42.1060    0.9180 C   0  0  0  0  0  0  0  0  0  0  0  0
   27.0970   43.7610    0.5510 N   0  0  0  0  0  0  0  0  0  0  0  0
   26.8230   43.5970   -0.9020 C   0  0  0  0  0  0  0  0  0  0  0  0
   26.2840   44.8810    1.2700 S   0  0  0  0  0  0  0  0  0  0  0  0
   26.7350   45.0670    2.6380 O   0  0  0  0  0  0  0  0  0  0  0  0
   24.8800   44.5280    1.2070 O   0  0  0  0  0  0  0  0  0  0  0  0
   26.4930   46.4830    0.3480 C   0  0  0  0  0  0  0  0  0  0  0  0
   31.6660   45.1280    2.1450 N   0  0  0  0  0  0  0  0  0  0  0  0
   31.2650   46.5420    2.1380 C   0  0  0  0  0  0  0  0  0  0  0  0
   33.0120   44.8060    2.5140 C   0  0  0  0  0  0  0  0  0  0  0  0
   33.8540   46.0340    2.8560 C   0  0  1  0  0  0  0  0  0  0  0  0
   34.3070   46.2140    4.2640 C   0  0  0  0  0  0  0  0  0  0  0  0
   33.2460   47.0980    3.7030 C   0  0  2  0  0  0  0  0  0  0  0  0
   33.5960   48.5530    3.4050 C   0  0  0  0  0  0  0  0  0  0  0  0
   33.3170   34.3270    3.5140 H   0  0  0  0  0  0  0  0  0  0  0  0
   31.9680   34.0080    4.6260 H   0  0  0  0  0  0  0  0  0  0  0  0
   31.7170   33.8950    2.8710 H   0  0  0  0  0  0  0  0  0  0  0  0
   31.6980   35.9100    1.5690 H   0  0  0  0  0  0  0  0  0  0  0  0
   33.2970   36.3410    2.2120 H   0  0  0  0  0  0  0  0  0  0  0  0
   30.7450   37.9690    2.5580 H   0  0  0  0  0  0  0  0  0  0  0  0
   33.5250   38.5070    3.3330 H   0  0  0  0  0  0  0  0  0  0  0  0
   32.2890   38.1500    4.3660 H   0  0  0  0  0  0  0  0  0  0  0  0
   31.6540   38.0310    0.2560 H   0  0  0  0  0  0  0  0  0  0  0  0
   33.9440   38.8930   -0.1170 H   0  0  0  0  0  0  0  0  0  0  0  0
   34.2130   38.9400    1.6390 H   0  0  0  0  0  0  0  0  0  0  0  0
   34.4550   36.8780    2.9310 H   0  0  0  0  0  0  0  0  0  0  0  0
   35.1140   34.4880    2.8950 H   0  0  0  0  0  0  0  0  0  0  0  0
   35.1200   33.2360    0.7540 H   0  0  0  0  0  0  0  0  0  0  0  0
   34.4660   34.3740   -1.3500 H   0  0  0  0  0  0  0  0  0  0  0  0
   33.8060   36.7640   -1.3130 H   0  0  0  0  0  0  0  0  0  0  0  0
   32.4870   40.6760    0.9570 H   0  0  0  0  0  0  0  0  0  0  0  0
   32.0380   42.4640    2.0010 H   0  0  0  0  0  0  0  0  0  0  0  0
   28.1280   41.3620    0.5880 H   0  0  0  0  0  0  0  0  0  0  0  0
   25.7490   43.5770   -1.0770 H   0  0  0  0  0  0  0  0  0  0  0  0
   27.2030   42.6170   -1.1830 H   0  0  0  0  0  0  0  0  0  0  0  0
   27.3270   44.4160   -1.4110 H   0  0  0  0  0  0  0  0  0  0  0  0
   25.5180   46.9020    0.1070 H   0  0  0  0  0  0  0  0  0  0  0  0
   26.9710   46.2390   -0.5980 H   0  0  0  0  0  0  0  0  0  0  0  0
   27.0970   47.0950    1.0150 H   0  0  0  0  0  0  0  0  0  0  0  0
   30.4460   46.6910    2.8370 H   0  0  0  0  0  0  0  0  0  0  0  0
   32.1110   47.1600    2.4330 H   0  0  0  0  0  0  0  0  0  0  0  0
   30.9430   46.8230    1.1370 H   0  0  0  0  0  0  0  0  0  0  0  0
   33.4680   44.3670    1.6290 H   0  0  0  0  0  0  0  0  0  0  0  0
   32.9930   44.1640    3.3920 H   0  0  0  0  0  0  0  0  0  0  0  0
   34.5270   46.3320    2.0540 H   0  0  0  0  0  0  0  0  0  0  0  0
   34.0020   45.4630    4.9900 H   0  0  0  0  0  0  0  0  0  0  0  0
   35.2910   46.6500    4.4240 H   0  0  0  0  0  0  0  0  0  0  0  0
   32.2230   46.9640    4.0490 H   0  0  0  0  0  0  0  0  0  0  0  0
   34.5990   48.6070    2.9880 H   0  0  0  0  0  0  0  0  0  0  0  0
   32.8830   48.9580    2.6890 H   0  0  0  0  0  0  0  0  0  0  0  0
   33.5540   49.1320    4.3250 H   0  0  0  0  0  0  0  0  0  0  0  0
  1 36  1  0  0  0  0
  1 37  1  0  0  0  0
  1 38  1  0  0  0  0
  1  2  1  0  0  0  0
  2  3  1  0  0  0  0
  3 39  1  0  0  0  0
  3 40  1  0  0  0  0
  3  4  1  0  0  0  0
  4 41  1  0  0  0  0
  4  5  1  0  0  0  0
  5 42  1  0  0  0  0
  5 43  1  0  0  0  0
  4  6  1  0  0  0  0
  6 44  1  0  0  0  0
  6  7  1  0  0  0  0
  7 45  1  0  0  0  0
  7 46  1  0  0  0  0
  7  8  1  0  0  0  0
  8  9  2  0  0  0  0
  9 47  1  0  0  0  0
  9 10  1  0  0  0  0
 10 48  1  0  0  0  0
 10 11  2  0  0  0  0
 11 49  1  0  0  0  0
 11 12  1  0  0  0  0
 12 50  1  0  0  0  0
 12 13  2  0  0  0  0
 13  8  1  0  0  0  0
 13 51  1  0  0  0  0
  6 14  1  0  0  0  0
 14 52  1  0  0  0  0
 14 15  1  0  0  0  0
 15 16  2  0  0  0  0
 15 17  1  0  0  0  0
 17 18  2  0  0  0  0
 18 53  1  0  0  0  0
 18 19  1  0  0  0  0
 19 20  2  0  0  0  0
 20 21  1  0  0  0  0
 21 22  2  0  0  0  0
 22 17  1  0  0  0  0
 22 54  1  0  0  0  0
 21 23  1  0  0  0  0
 23 24  1  0  0  0  0
 24 55  1  0  0  0  0
 24 56  1  0  0  0  0
 24 57  1  0  0  0  0
 23 25  1  0  0  0  0
 25 26  2  0  0  0  0
 25 27  2  0  0  0  0
 25 28  1  0  0  0  0
 28 58  1  0  0  0  0
 28 59  1  0  0  0  0
 28 60  1  0  0  0  0
 19 29  1  0  0  0  0
 29 30  1  0  0  0  0
 30 61  1  0  0  0  0
 30 62  1  0  0  0  0
 30 63  1  0  0  0  0
 29 31  1  0  0  0  0
 31 64  1  0  0  0  0
 31 65  1  0  0  0  0
 31 32  1  0  0  0  0
 32 66  1  0  0  0  0
 32 33  1  0  0  0  0
 33 67  1  0  0  0  0
 33 68  1  0  0  0  0
 33 34  1  0  0  0  0
 34 32  1  0  0  0  0
 34 69  1  0  0  0  0
 34 35  1  0  0  0  0
 35 70  1  0  0  0  0
 35 71  1  0  0  0  0
 35 72  1  0  0  0  0
M  END
>  <LOGBIO>
7.9200

>  <PRED_LOGBIO>
8.1900

>  <XV_RES>
-0.4160

>  <WHL_TMPL>
9

>  <ANCH>
14-16;40-34

$$$$
ROW46
  -MTS-   01061521383D 0   0.00000     0.00000     0

 69 72  0  0  1  0  0  0  0  0999 V2000
   37.5100   43.4370   13.3410 C   0  0  0  0  0  0  0  0  0  0  0  0
   36.5510   44.0430   14.3610 C   0  0  0  0  0  0  0  0  0  0  0  0
   37.2270   44.0900   15.7290 C   0  0  0  0  0  0  0  0  0  0  0  0
   35.2900   43.1880   14.4460 C   0  0  0  0  0  0  0  0  0  0  0  0
   36.2010   45.3690   13.9560 O   0  0  0  0  0  0  0  0  0  0  0  0
   35.5890   45.5270   12.7640 C   0  0  0  0  0  0  0  0  0  0  0  0
   35.3510   44.5550   12.0670 O   0  0  0  0  0  0  0  0  0  0  0  0
   35.2460   46.7430   12.3480 N   0  0  0  0  0  0  0  0  0  0  0  0
   34.5790   46.9150   11.0490 C   0  0  0  0  0  0  0  0  0  0  0  0
   34.2960   48.3980   10.8140 C   0  0  2  0  0  0  0  0  0  0  0  0
   35.0230   48.9900   11.5940 O   0  0  0  0  0  0  0  0  0  0  0  0
   32.8080   48.5540   11.0200 C   0  0  0  0  0  0  0  0  0  0  0  0
   32.2560   49.8290   11.1950 C   0  0  0  0  0  0  0  0  0  0  0  0
   30.8770   49.9740   11.3860 C   0  0  0  0  0  0  0  0  0  0  0  0
   30.0500   48.8440   11.4020 C   0  0  0  0  0  0  0  0  0  0  0  0
   30.6020   47.5700   11.2270 C   0  0  0  0  0  0  0  0  0  0  0  0
   29.7660   46.4290   11.2430 N   0  0  0  0  0  0  0  0  0  0  0  0
   29.5210   45.8000   12.3890 C   0  0  0  0  0  0  0  0  0  0  0  0
   30.0210   46.2100   13.4350 O   0  0  0  0  0  0  0  0  0  0  0  0
   28.6470   44.6060   12.4060 C   0  0  0  0  0  0  0  0  0  0  0  0
   29.1990   43.3310   12.2300 C   0  0  0  0  0  0  0  0  0  0  0  0
   28.3720   42.2020   12.2460 C   0  0  0  0  0  0  0  0  0  0  0  0
   26.9920   42.3470   12.4370 C   0  0  0  0  0  0  0  0  0  0  0  0
   26.4400   43.6220   12.6120 C   0  0  0  0  0  0  0  0  0  0  0  0
   25.0610   43.7670   12.8040 C   0  0  0  0  0  0  0  0  0  0  0  0
   24.5090   45.0410   12.9790 C   0  0  0  0  0  0  0  0  0  0  0  0
   25.3360   46.1710   12.9630 C   0  0  0  0  0  0  0  0  0  0  0  0
   26.7150   46.0250   12.7720 C   0  0  0  0  0  0  0  0  0  0  0  0
   27.2670   44.7510   12.5970 C   0  0  0  0  0  0  0  0  0  0  0  0
   31.9810   47.4250   11.0360 C   0  0  0  0  0  0  0  0  0  0  0  0
   35.5320   47.9150   13.1880 C   0  0  0  0  0  0  0  0  0  0  0  0
   36.2150   47.4690   14.4590 C   0  0  0  0  0  0  0  0  0  0  0  0
   35.4520   47.1410   15.5850 C   0  0  0  0  0  0  0  0  0  0  0  0
   36.0850   46.7270   16.7630 C   0  0  0  0  0  0  0  0  0  0  0  0
   37.4810   46.6420   16.8150 C   0  0  0  0  0  0  0  0  0  0  0  0
   38.2450   46.9700   15.6880 C   0  0  0  0  0  0  0  0  0  0  0  0
   37.6110   47.3830   14.5100 C   0  0  0  0  0  0  0  0  0  0  0  0
   38.4090   44.0470   13.2800 H   0  0  0  0  0  0  0  0  0  0  0  0
   37.7760   42.4280   13.6480 H   0  0  0  0  0  0  0  0  0  0  0  0
   37.0280   43.4030   12.3660 H   0  0  0  0  0  0  0  0  0  0  0  0
   38.1250   44.7010   15.6680 H   0  0  0  0  0  0  0  0  0  0  0  0
   37.4930   43.0820   16.0360 H   0  0  0  0  0  0  0  0  0  0  0  0
   36.5430   44.5230   16.4560 H   0  0  0  0  0  0  0  0  0  0  0  0
   34.8090   43.1540   13.4710 H   0  0  0  0  0  0  0  0  0  0  0  0
   35.5570   42.1790   14.7540 H   0  0  0  0  0  0  0  0  0  0  0  0
   34.6070   43.6200   15.1730 H   0  0  0  0  0  0  0  0  0  0  0  0
   33.6430   46.3620   11.0460 H   0  0  0  0  0  0  0  0  0  0  0  0
   35.2250   46.5390   10.2580 H   0  0  0  0  0  0  0  0  0  0  0  0
   34.5210   48.6230    9.7740 H   0  0  0  0  0  0  0  0  0  0  0  0
   34.4600   49.4680   12.2230 H   0  0  0  0  0  0  0  0  0  0  0  0
   32.8940   50.7000   11.1830 H   0  0  0  0  0  0  0  0  0  0  0  0
   30.4510   50.9570   11.5220 H   0  0  0  0  0  0  0  0  0  0  0  0
   28.9860   48.9560   11.5500 H   0  0  0  0  0  0  0  0  0  0  0  0
   29.3550   46.0910   10.3840 H   0  0  0  0  0  0  0  0  0  0  0  0
   30.2630   43.2190   12.0830 H   0  0  0  0  0  0  0  0  0  0  0  0
   28.7970   41.2190   12.1110 H   0  0  0  0  0  0  0  0  0  0  0  0
   26.3540   41.4760   12.4490 H   0  0  0  0  0  0  0  0  0  0  0  0
   24.4230   42.8960   12.8160 H   0  0  0  0  0  0  0  0  0  0  0  0
   23.4450   45.1530   13.1260 H   0  0  0  0  0  0  0  0  0  0  0  0
   24.9100   47.1540   13.0980 H   0  0  0  0  0  0  0  0  0  0  0  0
   27.3540   46.8970   12.7600 H   0  0  0  0  0  0  0  0  0  0  0  0
   32.4070   46.4420   10.9010 H   0  0  0  0  0  0  0  0  0  0  0  0
   34.6010   48.4210   13.4350 H   0  0  0  0  0  0  0  0  0  0  0  0
   36.1830   48.5980   12.6470 H   0  0  0  0  0  0  0  0  0  0  0  0
   34.3740   47.2070   15.5460 H   0  0  0  0  0  0  0  0  0  0  0  0
   35.4960   46.4740   17.6330 H   0  0  0  0  0  0  0  0  0  0  0  0
   37.9700   46.3220   17.7240 H   0  0  0  0  0  0  0  0  0  0  0  0
   39.3220   46.9040   15.7280 H   0  0  0  0  0  0  0  0  0  0  0  0
   38.2000   47.6360   13.6410 H   0  0  0  0  0  0  0  0  0  0  0  0
  1 38  1  0  0  0  0
  1 39  1  0  0  0  0
  1 40  1  0  0  0  0
  1  2  1  0  0  0  0
  2  3  1  0  0  0  0
  3 41  1  0  0  0  0
  3 42  1  0  0  0  0
  3 43  1  0  0  0  0
  2  4  1  0  0  0  0
  4 44  1  0  0  0  0
  4 45  1  0  0  0  0
  4 46  1  0  0  0  0
  2  5  1  0  0  0  0
  5  6  1  0  0  0  0
  6  7  2  0  0  0  0
  6  8  1  0  0  0  0
  8  9  1  0  0  0  0
  9 47  1  0  0  0  0
  9 48  1  0  0  0  0
  9 10  1  0  0  0  0
 10 49  1  0  0  0  0
 10 11  1  0  0  0  0
 11 50  1  0  0  0  0
 10 12  1  0  0  0  0
 12 13  2  0  0  0  0
 13 51  1  0  0  0  0
 13 14  1  0  0  0  0
 14 52  1  0  0  0  0
 14 15  2  0  0  0  0
 15 53  1  0  0  0  0
 15 16  1  0  0  0  0
 16 17  1  0  0  0  0
 17 54  1  0  0  0  0
 17 18  1  0  0  0  0
 18 19  2  0  0  0  0
 18 20  1  0  0  0  0
 20 21  2  0  0  0  0
 21 55  1  0  0  0  0
 21 22  1  0  0  0  0
 22 56  1  0  0  0  0
 22 23  2  0  0  0  0
 23 57  1  0  0  0  0
 23 24  1  0  0  0  0
 24 25  1  0  0  0  0
 25 58  1  0  0  0  0
 25 26  2  0  0  0  0
 26 59  1  0  0  0  0
 26 27  1  0  0  0  0
 27 60  1  0  0  0  0
 27 28  2  0  0  0  0
 28 61  1  0  0  0  0
 28 29  1  0  0  0  0
 29 20  1  0  0  0  0
 29 24  2  0  0  0  0
 16 30  2  0  0  0  0
 30 12  1  0  0  0  0
 30 62  1  0  0  0  0
  8 31  1  0  0  0  0
 31 63  1  0  0  0  0
 31 64  1  0  0  0  0
 31 32  1  0  0  0  0
 32 33  2  0  0  0  0
 33 65  1  0  0  0  0
 33 34  1  0  0  0  0
 34 66  1  0  0  0  0
 34 35  2  0  0  0  0
 35 67  1  0  0  0  0
 35 36  1  0  0  0  0
 36 68  1  0  0  0  0
 36 37  2  0  0  0  0
 37 32  1  0  0  0  0
 37 69  1  0  0  0  0
M  END
>  <LOGBIO>
4.9600

>  <PRED_LOGBIO>
5.2200

>  <XV_RES>
-0.4160

>  <WHL_TMPL>
7

>  <ANCH>
8-55;21-23

$$$$
ROW47
  -MTS-   01061521383D 0   0.00000     0.00000     0

 93 95  0  0  1  0  0  0  0  0999 V2000
   24.0290   43.7330   -1.2020 C   0  0  0  0  0  0  0  0  0  0  0  0
   24.7270   44.3060    0.0270 C   0  0  0  0  0  0  0  0  0  0  0  0
   26.1870   43.8540    0.0400 C   0  0  0  0  0  0  0  0  0  0  0  0
   26.8870   44.4280    1.2720 C   0  0  0  0  0  0  0  0  0  0  0  0
   26.8260   45.9540    1.2270 C   0  0  0  0  0  0  0  0  0  0  0  0
   25.3670   46.4050    1.2140 C   0  0  0  0  0  0  0  0  0  0  0  0
   25.3060   47.9300    1.1700 C   0  0  0  0  0  0  0  0  0  0  0  0
   28.6160   43.8930    1.2870 S   0  0  0  0  0  0  0  0  0  0  0  0
   29.2700   44.3610    0.1060 O   0  0  0  0  0  0  0  0  0  0  0  0
   29.2700   44.4290    2.4400 O   0  0  0  0  0  0  0  0  0  0  0  0
   28.6870   42.0850    1.3400 C   0  0  0  0  0  0  0  0  0  0  0  0
   30.1470   41.6330    1.3530 C   0  0  1  0  0  0  0  0  0  0  0  0
   30.6990   42.1550    2.6110 N   0  0  0  0  0  0  0  0  0  0  0  0
   30.6290   43.4560    2.8800 C   0  0  0  0  0  0  0  0  0  0  0  0
   30.1020   44.2220    2.0750 O   0  0  0  0  0  0  0  0  0  0  0  0
   31.1850   43.9810    4.1460 C   0  0  0  0  0  0  0  0  0  0  0  0
   30.3850   44.0650    5.2920 C   0  0  0  0  0  0  0  0  0  0  0  0
   30.9410   44.5660    6.4750 C   0  0  0  0  0  0  0  0  0  0  0  0
   32.2820   44.9700    6.4750 C   0  0  0  0  0  0  0  0  0  0  0  0
   33.0230   44.8780    5.3620 N   0  0  0  0  0  0  0  0  0  0  0  0
   32.5180   44.4020    4.2160 C   0  0  0  0  0  0  0  0  0  0  0  0
   30.4020   40.1570    1.3960 C   0  0  0  0  0  0  0  0  0  0  0  0
   30.1500   39.4920    0.4220 O   0  0  0  0  0  0  0  0  0  0  0  0
   31.2950   39.7360    2.4260 N   0  0  0  0  0  0  0  0  0  0  0  0
   31.9820   38.4550    2.3790 C   0  0  1  0  0  0  0  0  0  0  0  0
   33.4160   38.7480    2.9130 C   0  0  0  0  0  0  0  0  0  0  0  0
   34.0570   39.9730    2.2060 C   0  0  0  0  0  0  0  0  0  0  0  0
   34.7480   40.9530    3.0450 C   0  0  0  0  0  0  0  0  0  0  0  0
   35.3600   42.1110    2.4340 C   0  0  0  0  0  0  0  0  0  0  0  0
   35.9880   43.0330    3.1930 F   0  0  0  0  0  0  0  0  0  0  0  0
   35.2900   42.2680    0.9990 C   0  0  0  0  0  0  0  0  0  0  0  0
   34.6050   41.2860    0.1470 C   0  0  0  0  0  0  0  0  0  0  0  0
   34.5520   41.4600   -1.1910 F   0  0  0  0  0  0  0  0  0  0  0  0
   33.9910   40.1360    0.7570 C   0  0  0  0  0  0  0  0  0  0  0  0
   31.2190   37.5010    3.3200 C   0  0  2  0  0  0  0  0  0  0  0  0
   31.9720   36.2760    3.4200 O   0  0  0  0  0  0  0  0  0  0  0  0
   29.8310   37.1260    2.7210 C   0  0  0  0  0  0  0  0  0  0  0  0
   29.1970   36.1230    3.6320 N   0  0  0  0  0  0  0  0  0  0  0  0
   28.1260   35.3300    2.9730 C   0  0  0  0  0  0  0  0  0  0  0  0
   28.6370   34.5780    1.7180 C   0  0  0  0  0  0  0  0  0  0  0  0
   28.0850   34.8780    0.4020 C   0  0  0  0  0  0  0  0  0  0  0  0
   28.5720   34.1640   -0.7650 C   0  0  0  0  0  0  0  0  0  0  0  0
   29.5960   33.1380   -0.6250 C   0  0  0  0  0  0  0  0  0  0  0  0
   30.1460   32.8580    0.6830 C   0  0  0  0  0  0  0  0  0  0  0  0
   31.2320   31.7980    0.8690 C   0  0  0  0  0  0  0  0  0  0  0  0
   31.4200   31.1040   -0.2710 C   0  0  0  0  0  0  0  0  0  0  0  0
   29.6690   33.5640    1.8560 C   0  0  0  0  0  0  0  0  0  0  0  0
   24.5270   44.0900   -2.1020 H   0  0  0  0  0  0  0  0  0  0  0  0
   22.9890   44.0550   -1.2120 H   0  0  0  0  0  0  0  0  0  0  0  0
   24.0720   42.6460   -1.1710 H   0  0  0  0  0  0  0  0  0  0  0  0
   24.6840   45.3920   -0.0040 H   0  0  0  0  0  0  0  0  0  0  0  0
   24.2290   43.9490    0.9270 H   0  0  0  0  0  0  0  0  0  0  0  0
   26.2300   42.7670    0.0720 H   0  0  0  0  0  0  0  0  0  0  0  0
   26.6850   44.2110   -0.8590 H   0  0  0  0  0  0  0  0  0  0  0  0
   26.3890   44.0710    2.1710 H   0  0  0  0  0  0  0  0  0  0  0  0
   27.3240   46.3110    0.3280 H   0  0  0  0  0  0  0  0  0  0  0  0
   27.3240   46.3620    2.1040 H   0  0  0  0  0  0  0  0  0  0  0  0
   24.8690   46.0490    2.1130 H   0  0  0  0  0  0  0  0  0  0  0  0
   24.8680   45.9970    0.3370 H   0  0  0  0  0  0  0  0  0  0  0  0
   25.8040   48.3380    2.0470 H   0  0  0  0  0  0  0  0  0  0  0  0
   24.2670   48.2510    1.1610 H   0  0  0  0  0  0  0  0  0  0  0  0
   25.8040   48.2860    0.2710 H   0  0  0  0  0  0  0  0  0  0  0  0
   28.1890   41.7280    2.2390 H   0  0  0  0  0  0  0  0  0  0  0  0
   28.1890   41.6760    0.4630 H   0  0  0  0  0  0  0  0  0  0  0  0
   30.6680   42.0720    0.5050 H   0  0  0  0  0  0  0  0  0  0  0  0
   31.1320   41.5260    3.2720 H   0  0  0  0  0  0  0  0  0  0  0  0
   29.3530   43.7460    5.2640 H   0  0  0  0  0  0  0  0  0  0  0  0
   30.3460   44.6410    7.3730 H   0  0  0  0  0  0  0  0  0  0  0  0
   32.7230   45.3580    7.3810 H   0  0  0  0  0  0  0  0  0  0  0  0
   33.1450   44.3420    3.3390 H   0  0  0  0  0  0  0  0  0  0  0  0
   31.4550   40.3480    3.2140 H   0  0  0  0  0  0  0  0  0  0  0  0
   32.0250   38.0500    1.3700 H   0  0  0  0  0  0  0  0  0  0  0  0
   34.0240   37.8870    2.6420 H   0  0  0  0  0  0  0  0  0  0  0  0
   33.3410   38.9710    3.9750 H   0  0  0  0  0  0  0  0  0  0  0  0
   34.8000   40.8120    4.1140 H   0  0  0  0  0  0  0  0  0  0  0  0
   35.7530   43.1290    0.5410 H   0  0  0  0  0  0  0  0  0  0  0  0
   33.4860   39.4010    0.1480 H   0  0  0  0  0  0  0  0  0  0  0  0
   31.0860   37.9670    4.2940 H   0  0  0  0  0  0  0  0  0  0  0  0
   31.3410   35.5420    3.4800 H   0  0  0  0  0  0  0  0  0  0  0  0
   30.0160   36.6260    1.7720 H   0  0  0  0  0  0  0  0  0  0  0  0
   29.2160   38.0230    2.6930 H   0  0  0  0  0  0  0  0  0  0  0  0
   28.7410   36.6560    4.3590 H   0  0  0  0  0  0  0  0  0  0  0  0
   27.3920   36.0500    2.6170 H   0  0  0  0  0  0  0  0  0  0  0  0
   27.7590   34.5880    3.6790 H   0  0  0  0  0  0  0  0  0  0  0  0
   27.3160   35.6290    0.2960 H   0  0  0  0  0  0  0  0  0  0  0  0
   28.1730   34.3950   -1.7420 H   0  0  0  0  0  0  0  0  0  0  0  0
   29.9420   32.5910   -1.4900 H   0  0  0  0  0  0  0  0  0  0  0  0
   30.8510   31.0900    1.6030 H   0  0  0  0  0  0  0  0  0  0  0  0
   32.1490   32.3110    1.1510 H   0  0  0  0  0  0  0  0  0  0  0  0
   30.4590   30.8390   -0.7070 H   0  0  0  0  0  0  0  0  0  0  0  0
   31.9050   30.1710    0.0080 H   0  0  0  0  0  0  0  0  0  0  0  0
   32.0300   31.7090   -0.9390 H   0  0  0  0  0  0  0  0  0  0  0  0
   30.0790   33.3370    2.8290 H   0  0  0  0  0  0  0  0  0  0  0  0
  1 48  1  0  0  0  0
  1 49  1  0  0  0  0
  1 50  1  0  0  0  0
  1  2  1  0  0  0  0
  2 51  1  0  0  0  0
  2 52  1  0  0  0  0
  2  3  1  0  0  0  0
  3 53  1  0  0  0  0
  3 54  1  0  0  0  0
  3  4  1  0  0  0  0
  4 55  1  0  0  0  0
  4  5  1  0  0  0  0
  5 56  1  0  0  0  0
  5 57  1  0  0  0  0
  5  6  1  0  0  0  0
  6 58  1  0  0  0  0
  6 59  1  0  0  0  0
  6  7  1  0  0  0  0
  7 60  1  0  0  0  0
  7 61  1  0  0  0  0
  7 62  1  0  0  0  0
  4  8  1  0  0  0  0
  8  9  2  0  0  0  0
  8 10  2  0  0  0  0
  8 11  1  0  0  0  0
 11 63  1  0  0  0  0
 11 64  1  0  0  0  0
 11 12  1  0  0  0  0
 12 65  1  0  0  0  0
 12 13  1  0  0  0  0
 13 66  1  0  0  0  0
 13 14  1  0  0  0  0
 14 15  2  0  0  0  0
 14 16  1  0  0  0  0
 16 17  2  0  0  0  0
 17 67  1  0  0  0  0
 17 18  1  0  0  0  0
 18 68  1  0  0  0  0
 18 19  2  0  0  0  0
 19 69  1  0  0  0  0
 19 20  1  0  0  0  0
 20 21  2  0  0  0  0
 21 16  1  0  0  0  0
 21 70  1  0  0  0  0
 12 22  1  0  0  0  0
 22 23  2  0  0  0  0
 22 24  1  0  0  0  0
 24 71  1  0  0  0  0
 24 25  1  0  0  0  0
 25 72  1  0  0  0  0
 25 26  1  0  0  0  0
 26 73  1  0  0  0  0
 26 74  1  0  0  0  0
 26 27  1  0  0  0  0
 27 28  2  0  0  0  0
 28 75  1  0  0  0  0
 28 29  1  0  0  0  0
 29 30  1  0  0  0  0
 29 31  2  0  0  0  0
 31 76  1  0  0  0  0
 31 32  1  0  0  0  0
 32 33  1  0  0  0  0
 32 34  2  0  0  0  0
 34 27  1  0  0  0  0
 34 77  1  0  0  0  0
 25 35  1  0  0  0  0
 35 78  1  0  0  0  0
 35 36  1  0  0  0  0
 36 79  1  0  0  0  0
 35 37  1  0  0  0  0
 37 80  1  0  0  0  0
 37 81  1  0  0  0  0
 37 38  1  0  0  0  0
 38 82  1  0  0  0  0
 38 39  1  0  0  0  0
 39 83  1  0  0  0  0
 39 84  1  0  0  0  0
 39 40  1  0  0  0  0
 40 41  2  0  0  0  0
 41 85  1  0  0  0  0
 41 42  1  0  0  0  0
 42 86  1  0  0  0  0
 42 43  2  0  0  0  0
 43 87  1  0  0  0  0
 43 44  1  0  0  0  0
 44 45  1  0  0  0  0
 45 88  1  0  0  0  0
 45 89  1  0  0  0  0
 45 46  1  0  0  0  0
 46 90  1  0  0  0  0
 46 91  1  0  0  0  0
 46 92  1  0  0  0  0
 44 47  2  0  0  0  0
 47 40  1  0  0  0  0
 47 93  1  0  0  0  0
M  END
>  <LOGBIO>
9.0000

>  <PRED_LOGBIO>
8.5800

>  <XV_RES>
0.6290

>  <WHL_TMPL>
10

>  <ANCH>
29-53;65-67

$$$$
ROW48
  -MTS-   01061521383D 0   0.00000     0.00000     0

 83 85  0  0  1  0  0  0  0  0999 V2000
   28.3220   47.5120    5.6200 C   0  0  0  0  0  0  0  0  0  0  0  0
   29.6490   46.8490    5.9790 C   0  0  0  0  0  0  0  0  0  0  0  0
   30.8740   47.3900    5.3240 C   0  0  0  0  0  0  0  0  0  0  0  0
   31.9840   47.4780    6.2640 N   0  0  0  0  0  0  0  0  0  0  0  0
   31.7410   47.0420    7.6470 C   0  0  0  0  0  0  0  0  0  0  0  0
   30.2940   46.5710    7.7850 C   0  0  0  0  0  0  0  0  0  0  0  0
   30.0410   46.1180    9.2200 C   0  0  0  0  0  0  0  0  0  0  0  0
   33.2090   47.9260    5.9620 C   0  0  0  0  0  0  0  0  0  0  0  0
   33.5140   48.3610    4.8530 O   0  0  0  0  0  0  0  0  0  0  0  0
   34.2280   47.8490    7.0620 C   0  0  0  0  0  0  0  0  0  0  0  0
   35.5450   47.4620    6.8120 C   0  0  0  0  0  0  0  0  0  0  0  0
   36.4740   47.3740    7.8590 C   0  0  0  0  0  0  0  0  0  0  0  0
   37.8150   46.9760    7.6250 C   0  0  0  0  0  0  0  0  0  0  0  0
   36.0670   47.6860    9.1660 C   0  0  0  0  0  0  0  0  0  0  0  0
   34.7520   48.0760    9.4220 C   0  0  0  0  0  0  0  0  0  0  0  0
   33.8400   48.1590    8.3690 C   0  0  0  0  0  0  0  0  0  0  0  0
   34.2960   48.3980   10.8140 C   0  0  0  0  0  0  0  0  0  0  0  0
   35.0230   48.9900   11.5940 O   0  0  0  0  0  0  0  0  0  0  0  0
   33.0760   47.9960   11.1590 N   0  0  0  0  0  0  0  0  0  0  0  0
   32.3770   48.5350   12.3070 C   0  0  1  0  0  0  0  0  0  0  0  0
   30.9480   48.9520   11.9460 C   0  0  0  0  0  0  0  0  0  0  0  0
   30.8510   49.8480   10.7200 C   0  0  0  0  0  0  0  0  0  0  0  0
   29.7880   49.6720    9.8370 C   0  0  0  0  0  0  0  0  0  0  0  0
   29.6660   50.4740    8.6910 C   0  0  0  0  0  0  0  0  0  0  0  0
   28.6360   50.2840    7.8390 F   0  0  0  0  0  0  0  0  0  0  0  0
   30.6100   51.4670    8.4350 C   0  0  0  0  0  0  0  0  0  0  0  0
   31.6770   51.6490    9.3120 C   0  0  0  0  0  0  0  0  0  0  0  0
   32.5990   52.6030    9.0620 F   0  0  0  0  0  0  0  0  0  0  0  0
   31.7960   50.8450   10.4520 C   0  0  0  0  0  0  0  0  0  0  0  0
   32.3080   47.4560   13.3810 C   0  0  2  0  0  0  0  0  0  0  0  0
   31.6940   46.3160   12.7740 O   0  0  0  0  0  0  0  0  0  0  0  0
   33.7140   47.0240   13.7960 C   0  0  1  0  0  0  0  0  0  0  0  0
   34.1190   47.7370   15.0990 C   0  0  0  0  0  0  0  0  0  0  0  0
   35.4990   47.2670   15.5970 C   0  0  2  0  0  0  0  0  0  0  0  0
   35.5760   45.7300   15.6500 C   0  0  0  0  0  0  0  0  0  0  0  0
   35.1080   45.1000   14.3250 C   0  0  0  0  0  0  0  0  0  0  0  0
   33.7630   45.5630   13.9580 N   0  0  0  0  0  0  0  0  0  0  0  0
   35.7310   47.7950   16.9050 O   0  0  0  0  0  0  0  0  0  0  0  0
   35.2580   46.9160   17.9290 C   0  0  0  0  0  0  0  0  0  0  0  0
   35.5340   47.5330   19.2970 C   0  0  0  0  0  0  0  0  0  0  0  0
   28.1480   47.4170    4.5500 H   0  0  0  0  0  0  0  0  0  0  0  0
   27.5150   47.0250    6.1630 H   0  0  0  0  0  0  0  0  0  0  0  0
   28.3580   48.5650    5.8890 H   0  0  0  0  0  0  0  0  0  0  0  0
   29.5630   45.8260    5.6210 H   0  0  0  0  0  0  0  0  0  0  0  0
   29.7780   46.9450    7.0550 H   0  0  0  0  0  0  0  0  0  0  0  0
   30.6390   48.4110    5.0300 H   0  0  0  0  0  0  0  0  0  0  0  0
   31.1530   46.7200    4.5130 H   0  0  0  0  0  0  0  0  0  0  0  0
   32.4140   46.2240    7.8930 H   0  0  0  0  0  0  0  0  0  0  0  0
   31.9170   47.8740    8.3250 H   0  0  0  0  0  0  0  0  0  0  0  0
   29.6210   47.3890    7.5390 H   0  0  0  0  0  0  0  0  0  0  0  0
   30.1170   45.7390    7.1060 H   0  0  0  0  0  0  0  0  0  0  0  0
   30.2180   46.9500    9.8990 H   0  0  0  0  0  0  0  0  0  0  0  0
   29.0110   45.7820    9.3190 H   0  0  0  0  0  0  0  0  0  0  0  0
   30.7150   45.3000    9.4670 H   0  0  0  0  0  0  0  0  0  0  0  0
   35.8520   47.2280    5.8030 H   0  0  0  0  0  0  0  0  0  0  0  0
   37.8330   46.0380    7.0740 H   0  0  0  0  0  0  0  0  0  0  0  0
   38.2550   46.7740    8.5990 H   0  0  0  0  0  0  0  0  0  0  0  0
   38.3080   47.7890    7.0960 H   0  0  0  0  0  0  0  0  0  0  0  0
   36.7760   47.6240    9.9780 H   0  0  0  0  0  0  0  0  0  0  0  0
   32.8230   48.4660    8.5660 H   0  0  0  0  0  0  0  0  0  0  0  0
   32.6200   47.2890   10.6000 H   0  0  0  0  0  0  0  0  0  0  0  0
   32.9100   49.3980   12.7010 H   0  0  0  0  0  0  0  0  0  0  0  0
   30.5960   49.5540   12.7810 H   0  0  0  0  0  0  0  0  0  0  0  0
   30.3770   48.0480   11.7470 H   0  0  0  0  0  0  0  0  0  0  0  0
   29.0490   48.9100   10.0360 H   0  0  0  0  0  0  0  0  0  0  0  0
   30.5150   52.0930    7.5600 H   0  0  0  0  0  0  0  0  0  0  0  0
   32.6230   50.9950   11.1300 H   0  0  0  0  0  0  0  0  0  0  0  0
   31.7470   47.8100   14.2440 H   0  0  0  0  0  0  0  0  0  0  0  0
   31.5930   46.4430   11.8180 H   0  0  0  0  0  0  0  0  0  0  0  0
   34.3700   47.3300   12.9850 H   0  0  0  0  0  0  0  0  0  0  0  0
   33.3720   47.5430   15.8650 H   0  0  0  0  0  0  0  0  0  0  0  0
   34.1420   48.8120   14.9300 H   0  0  0  0  0  0  0  0  0  0  0  0
   36.2680   47.6410   14.9240 H   0  0  0  0  0  0  0  0  0  0  0  0
   34.9540   45.3650   16.4650 H   0  0  0  0  0  0  0  0  0  0  0  0
   36.6010   45.4270   15.8540 H   0  0  0  0  0  0  0  0  0  0  0  0
   35.8090   45.3600   13.5340 H   0  0  0  0  0  0  0  0  0  0  0  0
   35.1020   44.0180   14.4350 H   0  0  0  0  0  0  0  0  0  0  0  0
   33.4790   45.1190   13.0960 H   0  0  0  0  0  0  0  0  0  0  0  0
   34.1870   46.7630   17.8100 H   0  0  0  0  0  0  0  0  0  0  0  0
   35.7720   45.9600   17.8520 H   0  0  0  0  0  0  0  0  0  0  0  0
   35.0200   48.4890   19.3740 H   0  0  0  0  0  0  0  0  0  0  0  0
   35.1740   46.8640   20.0760 H   0  0  0  0  0  0  0  0  0  0  0  0
   36.6040   47.6870   19.4170 H   0  0  0  0  0  0  0  0  0  0  0  0
  1 41  1  0  0  0  0
  1 42  1  0  0  0  0
  1 43  1  0  0  0  0
  1  2  1  0  0  0  0
  2 44  1  0  0  0  0
  2 45  1  0  0  0  0
  2  3  1  0  0  0  0
  3 46  1  0  0  0  0
  3 47  1  0  0  0  0
  3  4  1  0  0  0  0
  4  5  1  0  0  0  0
  5 48  1  0  0  0  0
  5 49  1  0  0  0  0
  5  6  1  0  0  0  0
  6 50  1  0  0  0  0
  6 51  1  0  0  0  0
  6  7  1  0  0  0  0
  7 52  1  0  0  0  0
  7 53  1  0  0  0  0
  7 54  1  0  0  0  0
  4  8  1  0  0  0  0
  8  9  2  0  0  0  0
  8 10  1  0  0  0  0
 10 11  2  0  0  0  0
 11 55  1  0  0  0  0
 11 12  1  0  0  0  0
 12 13  1  0  0  0  0
 13 56  1  0  0  0  0
 13 57  1  0  0  0  0
 13 58  1  0  0  0  0
 12 14  2  0  0  0  0
 14 59  1  0  0  0  0
 14 15  1  0  0  0  0
 15 16  2  0  0  0  0
 16 10  1  0  0  0  0
 16 60  1  0  0  0  0
 15 17  1  0  0  0  0
 17 18  2  0  0  0  0
 17 19  1  0  0  0  0
 19 61  1  0  0  0  0
 19 20  1  0  0  0  0
 20 62  1  0  0  0  0
 20 21  1  0  0  0  0
 21 63  1  0  0  0  0
 21 64  1  0  0  0  0
 21 22  1  0  0  0  0
 22 23  2  0  0  0  0
 23 65  1  0  0  0  0
 23 24  1  0  0  0  0
 24 25  1  0  0  0  0
 24 26  2  0  0  0  0
 26 66  1  0  0  0  0
 26 27  1  0  0  0  0
 27 28  1  0  0  0  0
 27 29  2  0  0  0  0
 29 22  1  0  0  0  0
 29 67  1  0  0  0  0
 20 30  1  0  0  0  0
 30 68  1  0  0  0  0
 30 31  1  0  0  0  0
 31 69  1  0  0  0  0
 30 32  1  0  0  0  0
 32 70  1  0  0  0  0
 32 33  1  0  0  0  0
 33 71  1  0  0  0  0
 33 72  1  0  0  0  0
 33 34  1  0  0  0  0
 34 73  1  0  0  0  0
 34 35  1  0  0  0  0
 35 74  1  0  0  0  0
 35 75  1  0  0  0  0
 35 36  1  0  0  0  0
 36 76  1  0  0  0  0
 36 77  1  0  0  0  0
 36 37  1  0  0  0  0
 37 32  1  0  0  0  0
 37 78  1  0  0  0  0
 34 38  1  0  0  0  0
 38 39  1  0  0  0  0
 39 79  1  0  0  0  0
 39 80  1  0  0  0  0
 39 40  1  0  0  0  0
 40 81  1  0  0  0  0
 40 82  1  0  0  0  0
 40 83  1  0  0  0  0
M  END
>  <LOGBIO>
6.9700

>  <PRED_LOGBIO>
6.9000

>  <XV_RES>
0.1120

>  <WHL_TMPL>
7

>  <ANCH>
61-81;22-23

$$$$
ROW49
  -MTS-   01061521383D 0   0.00000     0.00000     0

 79 83  0  0  1  0  0  0  0  0999 V2000
   33.0810   44.9990    4.0190 C   0  0  0  0  0  0  0  0  0  0  0  0
   33.0620   45.2320    2.5030 C   0  0  0  0  0  0  0  0  0  0  0  0
   31.6340   45.1950    1.9670 C   0  0  0  0  0  0  0  0  0  0  0  0
   30.8310   46.3050    1.6970 C   0  0  0  0  0  0  0  0  0  0  0  0
   29.6140   45.9180    1.2220 N   0  0  0  0  0  0  0  0  0  0  0  0
   28.4920   46.8170    0.8040 C   0  0  0  0  0  0  0  0  0  0  0  0
   27.0520   46.6270    1.3320 C   0  0  0  0  0  0  0  0  0  0  0  0
   26.4870   44.9420    1.4360 S   0  0  0  0  0  0  0  0  0  0  0  0
   25.1010   44.8910    1.0460 O   0  0  0  0  0  0  0  0  0  0  0  0
   26.8210   44.4650    2.7420 O   0  0  0  0  0  0  0  0  0  0  0  0
   27.3430   44.0620    0.3050 N   0  0  0  0  0  0  0  0  0  0  0  0
   26.5300   43.0570   -0.4290 C   0  0  0  0  0  0  0  0  0  0  0  0
   28.5780   43.5990    0.7590 C   0  0  0  0  0  0  0  0  0  0  0  0
   28.8670   42.1780    0.8030 C   0  0  0  0  0  0  0  0  0  0  0  0
   30.1440   41.7070    1.2550 C   0  0  0  0  0  0  0  0  0  0  0  0
   31.1200   42.6640    1.6650 C   0  0  0  0  0  0  0  0  0  0  0  0
   30.8490   44.0300    1.6270 C   0  0  0  0  0  0  0  0  0  0  0  0
   29.5750   44.5090    1.1620 C   0  0  0  0  0  0  0  0  0  0  0  0
   30.5390   40.2790    1.2840 C   0  0  0  0  0  0  0  0  0  0  0  0
   30.1950   39.4870    0.4050 O   0  0  0  0  0  0  0  0  0  0  0  0
   31.3630   39.8830    2.2950 N   0  0  0  0  0  0  0  0  0  0  0  0
   31.9030   38.5090    2.3850 C   0  0  1  0  0  0  0  0  0  0  0  0
   33.4180   38.6800    2.7350 C   0  0  0  0  0  0  0  0  0  0  0  0
   34.0900   39.9000    2.1230 C   0  0  0  0  0  0  0  0  0  0  0  0
   34.1200   40.0870    0.7080 C   0  0  0  0  0  0  0  0  0  0  0  0
   34.7360   41.2270    0.1430 C   0  0  0  0  0  0  0  0  0  0  0  0
   35.3380   42.1990    0.9820 C   0  0  0  0  0  0  0  0  0  0  0  0
   35.3190   42.0270    2.3860 C   0  0  0  0  0  0  0  0  0  0  0  0
   34.6980   40.8850    2.9550 C   0  0  0  0  0  0  0  0  0  0  0  0
   31.0940   37.6250    3.3600 C   0  0  2  0  0  0  0  0  0  0  0  0
   31.7890   36.3980    3.5030 O   0  0  0  0  0  0  0  0  0  0  0  0
   29.6570   37.3020    2.9300 C   0  0  0  0  0  0  0  0  0  0  0  0
   29.1620   36.1050    3.6320 N   0  0  0  0  0  0  0  0  0  0  0  0
   28.0420   35.4210    2.9700 C   0  0  0  0  0  0  0  0  0  0  0  0
   26.8510   36.3870    2.8220 C   0  0  0  0  0  0  0  0  0  0  0  0
   25.6830   35.7280    2.0640 C   0  0  0  0  0  0  0  0  0  0  0  0
   26.1360   35.1780    0.6990 C   0  0  0  0  0  0  0  0  0  0  0  0
   27.3270   34.2130    0.8470 C   0  0  0  0  0  0  0  0  0  0  0  0
   28.4950   34.8720    1.6050 C   0  0  0  0  0  0  0  0  0  0  0  0
   32.0630   44.9410    4.3980 H   0  0  0  0  0  0  0  0  0  0  0  0
   33.5300   44.0210    4.1790 H   0  0  0  0  0  0  0  0  0  0  0  0
   33.6570   45.8160    4.4480 H   0  0  0  0  0  0  0  0  0  0  0  0
   33.5820   44.3880    2.0540 H   0  0  0  0  0  0  0  0  0  0  0  0
   33.4790   46.2170    2.3030 H   0  0  0  0  0  0  0  0  0  0  0  0
   31.1340   47.3310    1.8450 H   0  0  0  0  0  0  0  0  0  0  0  0
   28.4050   46.6490   -0.2670 H   0  0  0  0  0  0  0  0  0  0  0  0
   28.7840   47.8320    1.0650 H   0  0  0  0  0  0  0  0  0  0  0  0
   26.4080   47.1040    0.5960 H   0  0  0  0  0  0  0  0  0  0  0  0
   27.0050   47.0190    2.3460 H   0  0  0  0  0  0  0  0  0  0  0  0
   25.4710   43.2580   -0.2820 H   0  0  0  0  0  0  0  0  0  0  0  0
   26.7320   42.0940    0.0340 H   0  0  0  0  0  0  0  0  0  0  0  0
   26.8360   43.1060   -1.4720 H   0  0  0  0  0  0  0  0  0  0  0  0
   28.1140   41.4690    0.4930 H   0  0  0  0  0  0  0  0  0  0  0  0
   32.0850   42.3240    2.0110 H   0  0  0  0  0  0  0  0  0  0  0  0
   31.6140   40.5520    3.0090 H   0  0  0  0  0  0  0  0  0  0  0  0
   31.8460   38.0510    1.4000 H   0  0  0  0  0  0  0  0  0  0  0  0
   33.9180   37.8200    2.2940 H   0  0  0  0  0  0  0  0  0  0  0  0
   33.4950   38.7630    3.8170 H   0  0  0  0  0  0  0  0  0  0  0  0
   33.6670   39.3490    0.0620 H   0  0  0  0  0  0  0  0  0  0  0  0
   34.7480   41.3580   -0.9290 H   0  0  0  0  0  0  0  0  0  0  0  0
   35.8100   43.0690    0.5500 H   0  0  0  0  0  0  0  0  0  0  0  0
   35.7780   42.7660    3.0260 H   0  0  0  0  0  0  0  0  0  0  0  0
   34.6860   40.7610    4.0280 H   0  0  0  0  0  0  0  0  0  0  0  0
   31.0530   38.1360    4.3200 H   0  0  0  0  0  0  0  0  0  0  0  0
   31.1310   35.6900    3.5850 H   0  0  0  0  0  0  0  0  0  0  0  0
   29.7000   37.0460    1.8740 H   0  0  0  0  0  0  0  0  0  0  0  0
   29.0270   38.1500    3.1910 H   0  0  0  0  0  0  0  0  0  0  0  0
   28.7960   36.4380    4.5120 H   0  0  0  0  0  0  0  0  0  0  0  0
   27.7730   34.5990    3.6300 H   0  0  0  0  0  0  0  0  0  0  0  0
   27.1720   37.2780    2.2870 H   0  0  0  0  0  0  0  0  0  0  0  0
   26.5120   36.6990    3.8070 H   0  0  0  0  0  0  0  0  0  0  0  0
   25.2740   34.9170    2.6630 H   0  0  0  0  0  0  0  0  0  0  0  0
   24.8900   36.4580    1.9150 H   0  0  0  0  0  0  0  0  0  0  0  0
   26.4200   36.0050    0.0510 H   0  0  0  0  0  0  0  0  0  0  0  0
   25.3060   34.6590    0.2240 H   0  0  0  0  0  0  0  0  0  0  0  0
   27.0060   33.3210    1.3820 H   0  0  0  0  0  0  0  0  0  0  0  0
   27.6650   33.9010   -0.1380 H   0  0  0  0  0  0  0  0  0  0  0  0
   28.9040   35.6830    1.0060 H   0  0  0  0  0  0  0  0  0  0  0  0
   29.2880   34.1420    1.7540 H   0  0  0  0  0  0  0  0  0  0  0  0
  1 40  1  0  0  0  0
  1 41  1  0  0  0  0
  1 42  1  0  0  0  0
  1  2  1  0  0  0  0
  2 43  1  0  0  0  0
  2 44  1  0  0  0  0
  2  3  1  0  0  0  0
  3  4  2  0  0  0  0
  4 45  1  0  0  0  0
  4  5  1  0  0  0  0
  5  6  1  0  0  0  0
  6 46  1  0  0  0  0
  6 47  1  0  0  0  0
  6  7  1  0  0  0  0
  7 48  1  0  0  0  0
  7 49  1  0  0  0  0
  7  8  1  0  0  0  0
  8  9  2  0  0  0  0
  8 10  2  0  0  0  0
  8 11  1  0  0  0  0
 11 12  1  0  0  0  0
 12 50  1  0  0  0  0
 12 51  1  0  0  0  0
 12 52  1  0  0  0  0
 11 13  1  0  0  0  0
 13 14  2  0  0  0  0
 14 53  1  0  0  0  0
 14 15  1  0  0  0  0
 15 16  2  0  0  0  0
 16 54  1  0  0  0  0
 16 17  1  0  0  0  0
 17  3  1  0  0  0  0
 17 18  2  0  0  0  0
 18  5  1  0  0  0  0
 18 13  1  0  0  0  0
 15 19  1  0  0  0  0
 19 20  2  0  0  0  0
 19 21  1  0  0  0  0
 21 55  1  0  0  0  0
 21 22  1  0  0  0  0
 22 56  1  0  0  0  0
 22 23  1  0  0  0  0
 23 57  1  0  0  0  0
 23 58  1  0  0  0  0
 23 24  1  0  0  0  0
 24 25  2  0  0  0  0
 25 59  1  0  0  0  0
 25 26  1  0  0  0  0
 26 60  1  0  0  0  0
 26 27  2  0  0  0  0
 27 61  1  0  0  0  0
 27 28  1  0  0  0  0
 28 62  1  0  0  0  0
 28 29  2  0  0  0  0
 29 24  1  0  0  0  0
 29 63  1  0  0  0  0
 22 30  1  0  0  0  0
 30 64  1  0  0  0  0
 30 31  1  0  0  0  0
 31 65  1  0  0  0  0
 30 32  1  0  0  0  0
 32 66  1  0  0  0  0
 32 67  1  0  0  0  0
 32 33  1  0  0  0  0
 33 68  1  0  0  0  0
 33 34  1  0  0  0  0
 34 69  1  0  0  0  0
 34 35  1  0  0  0  0
 35 70  1  0  0  0  0
 35 71  1  0  0  0  0
 35 36  1  0  0  0  0
 36 72  1  0  0  0  0
 36 73  1  0  0  0  0
 36 37  1  0  0  0  0
 37 74  1  0  0  0  0
 37 75  1  0  0  0  0
 37 38  1  0  0  0  0
 38 76  1  0  0  0  0
 38 77  1  0  0  0  0
 38 39  1  0  0  0  0
 39 34  1  0  0  0  0
 39 78  1  0  0  0  0
 39 79  1  0  0  0  0
M  END
>  <LOGBIO>
7.0300

>  <PRED_LOGBIO>
7.7600

>  <XV_RES>
-0.7860

>  <WHL_TMPL>
12

>  <ANCH>
29-54;54-56

$$$$
ROW50
  -MTS-   01061521383D 0   0.00000     0.00000     0

 85 88  0  0  1  0  0  0  0  0999 V2000
   23.6960   38.8680    3.8490 C   0  0  0  0  0  0  0  0  0  0  0  0
   24.5860   38.3840    4.9900 C   0  0  0  0  0  0  0  0  0  0  0  0
   25.1330   37.0160    4.6570 C   0  0  0  0  0  0  0  0  0  0  0  0
   24.4250   35.8690    5.0350 C   0  0  0  0  0  0  0  0  0  0  0  0
   24.9320   34.6010    4.7260 C   0  0  0  0  0  0  0  0  0  0  0  0
   26.1460   34.4800    4.0390 C   0  0  0  0  0  0  0  0  0  0  0  0
   26.5630   33.2010    3.7810 O   0  0  0  0  0  0  0  0  0  0  0  0
   27.4200   33.0880    2.6410 C   0  0  0  0  0  0  0  0  0  0  0  0
   26.7000   33.2300    1.2870 C   0  0  0  0  0  0  0  0  0  0  0  0
   27.2980   31.8830    0.8400 C   0  0  0  0  0  0  0  0  0  0  0  0
   27.8040   31.6430    2.2740 C   0  0  0  0  0  0  0  0  0  0  0  0
   28.6390   34.0200    2.7740 C   0  0  0  0  0  0  0  0  0  0  0  0
   28.1590   35.4760    2.9210 C   0  0  2  0  0  0  0  0  0  0  0  0
   29.1980   36.2690    3.5930 N   0  0  0  0  0  0  0  0  0  0  0  0
   29.9010   37.1960    2.6950 C   0  0  0  0  0  0  0  0  0  0  0  0
   31.2850   37.5920    3.1950 C   0  0  1  0  0  0  0  0  0  0  0  0
   31.9960   36.3920    3.3740 O   0  0  0  0  0  0  0  0  0  0  0  0
   31.9820   38.5160    2.1590 C   0  0  2  0  0  0  0  0  0  0  0  0
   33.5330   38.4550    2.1000 C   0  0  0  0  0  0  0  0  0  0  0  0
   34.2370   39.7890    1.9250 C   0  0  0  0  0  0  0  0  0  0  0  0
   34.3570   40.3060    0.6030 C   0  0  0  0  0  0  0  0  0  0  0  0
   35.0060   41.5300    0.3530 C   0  0  0  0  0  0  0  0  0  0  0  0
   35.5500   42.2610    1.4290 C   0  0  0  0  0  0  0  0  0  0  0  0
   35.4400   41.7630    2.7510 C   0  0  0  0  0  0  0  0  0  0  0  0
   36.0230   42.5520    3.8990 C   0  0  0  0  0  0  0  0  0  0  0  0
   37.4540   42.1270    4.1260 C   0  0  0  0  0  0  0  0  0  0  0  0
   38.1760   42.6970    5.1010 C   0  0  0  0  0  0  0  0  0  0  0  0
   34.7880   40.5320    3.0040 C   0  0  0  0  0  0  0  0  0  0  0  0
   31.4880   39.8860    2.1900 N   0  0  0  0  0  0  0  0  0  0  0  0
   30.6620   40.3750    1.2470 C   0  0  0  0  0  0  0  0  0  0  0  0
   30.2740   39.6780    0.3070 O   0  0  0  0  0  0  0  0  0  0  0  0
   30.3080   41.7900    1.4050 C   0  0  0  0  0  0  0  0  0  0  0  0
   28.8190   42.1330    1.4430 C   0  0  0  0  0  0  0  0  0  0  0  0
   28.6480   43.6420    1.6120 C   0  0  0  0  0  0  0  0  0  0  0  0
   27.1600   43.9840    1.6500 C   0  0  0  0  0  0  0  0  0  0  0  0
   26.9900   45.4750    1.8170 C   0  0  0  0  0  0  0  0  0  0  0  0
   25.7620   46.0080    1.8760 C   0  0  0  0  0  0  0  0  0  0  0  0
   26.8530   35.6280    3.6610 C   0  0  0  0  0  0  0  0  0  0  0  0
   26.3470   36.8960    3.9700 C   0  0  0  0  0  0  0  0  0  0  0  0
   24.2790   38.9230    2.9320 H   0  0  0  0  0  0  0  0  0  0  0  0
   23.3020   39.8530    4.0890 H   0  0  0  0  0  0  0  0  0  0  0  0
   22.8710   38.1710    3.7130 H   0  0  0  0  0  0  0  0  0  0  0  0
   25.4110   39.0810    5.1270 H   0  0  0  0  0  0  0  0  0  0  0  0
   24.0030   38.3280    5.9070 H   0  0  0  0  0  0  0  0  0  0  0  0
   23.4890   35.9620    5.5650 H   0  0  0  0  0  0  0  0  0  0  0  0
   24.3860   33.7160    5.0180 H   0  0  0  0  0  0  0  0  0  0  0  0
   25.6140   33.2260    1.3630 H   0  0  0  0  0  0  0  0  0  0  0  0
   27.0360   34.0790    0.6960 H   0  0  0  0  0  0  0  0  0  0  0  0
   26.5560   31.1600    0.5080 H   0  0  0  0  0  0  0  0  0  0  0  0
   28.0920   31.9770    0.1020 H   0  0  0  0  0  0  0  0  0  0  0  0
   27.2430   30.8860    2.8190 H   0  0  0  0  0  0  0  0  0  0  0  0
   28.8720   31.4420    2.3370 H   0  0  0  0  0  0  0  0  0  0  0  0
   29.2170   33.7380    3.6520 H   0  0  0  0  0  0  0  0  0  0  0  0
   29.2620   33.9300    1.8870 H   0  0  0  0  0  0  0  0  0  0  0  0
   28.0740   35.9310    1.9370 H   0  0  0  0  0  0  0  0  0  0  0  0
   29.8930   35.6060    3.9060 H   0  0  0  0  0  0  0  0  0  0  0  0
   29.3120   38.1110    2.6900 H   0  0  0  0  0  0  0  0  0  0  0  0
   30.0220   36.7140    1.7270 H   0  0  0  0  0  0  0  0  0  0  0  0
   31.1860   38.1300    4.1360 H   0  0  0  0  0  0  0  0  0  0  0  0
   31.3510   35.6760    3.4810 H   0  0  0  0  0  0  0  0  0  0  0  0
   31.6640   38.1220    1.1960 H   0  0  0  0  0  0  0  0  0  0  0  0
   33.7670   37.8840    1.2040 H   0  0  0  0  0  0  0  0  0  0  0  0
   33.8780   38.0160    3.0340 H   0  0  0  0  0  0  0  0  0  0  0  0
   33.9420   39.7480   -0.2230 H   0  0  0  0  0  0  0  0  0  0  0  0
   35.0870   41.9060   -0.6560 H   0  0  0  0  0  0  0  0  0  0  0  0
   36.0500   43.2000    1.2460 H   0  0  0  0  0  0  0  0  0  0  0  0
   35.4420   42.3640    4.8000 H   0  0  0  0  0  0  0  0  0  0  0  0
   35.9920   43.6130    3.6630 H   0  0  0  0  0  0  0  0  0  0  0  0
   37.8970   41.3640    3.5020 H   0  0  0  0  0  0  0  0  0  0  0  0
   37.7330   43.4600    5.7250 H   0  0  0  0  0  0  0  0  0  0  0  0
   39.1990   42.3940    5.2630 H   0  0  0  0  0  0  0  0  0  0  0  0
   34.7100   40.1590    4.0140 H   0  0  0  0  0  0  0  0  0  0  0  0
   31.7760   40.4900    2.9460 H   0  0  0  0  0  0  0  0  0  0  0  0
   30.6900   42.2800    0.5120 H   0  0  0  0  0  0  0  0  0  0  0  0
   30.7440   42.1430    2.3370 H   0  0  0  0  0  0  0  0  0  0  0  0
   28.3500   41.8160    0.5140 H   0  0  0  0  0  0  0  0  0  0  0  0
   28.3500   41.6190    2.2800 H   0  0  0  0  0  0  0  0  0  0  0  0
   29.1170   43.9580    2.5410 H   0  0  0  0  0  0  0  0  0  0  0  0
   29.1170   44.1550    0.7750 H   0  0  0  0  0  0  0  0  0  0  0  0
   26.6910   43.6670    0.7210 H   0  0  0  0  0  0  0  0  0  0  0  0
   26.6910   43.4700    2.4860 H   0  0  0  0  0  0  0  0  0  0  0  0
   27.8590   46.1130    1.8880 H   0  0  0  0  0  0  0  0  0  0  0  0
   24.8930   45.3700    1.8050 H   0  0  0  0  0  0  0  0  0  0  0  0
   25.6410   47.0740    1.9950 H   0  0  0  0  0  0  0  0  0  0  0  0
   26.8920   37.7810    3.6790 H   0  0  0  0  0  0  0  0  0  0  0  0
  1 40  1  0  0  0  0
  1 41  1  0  0  0  0
  1 42  1  0  0  0  0
  1  2  1  0  0  0  0
  2 43  1  0  0  0  0
  2 44  1  0  0  0  0
  2  3  1  0  0  0  0
  3  4  1  0  0  0  0
  4 45  1  0  0  0  0
  4  5  2  0  0  0  0
  5 46  1  0  0  0  0
  5  6  1  0  0  0  0
  6  7  1  0  0  0  0
  7  8  1  0  0  0  0
  8  9  1  0  0  0  0
  9 47  1  0  0  0  0
  9 48  1  0  0  0  0
  9 10  1  0  0  0  0
 10 49  1  0  0  0  0
 10 50  1  0  0  0  0
 10 11  1  0  0  0  0
 11  8  1  0  0  0  0
 11 51  1  0  0  0  0
 11 52  1  0  0  0  0
  8 12  1  0  0  0  0
 12 53  1  0  0  0  0
 12 54  1  0  0  0  0
 12 13  1  0  0  0  0
 13 55  1  0  0  0  0
 13 14  1  0  0  0  0
 14 56  1  0  0  0  0
 14 15  1  0  0  0  0
 15 57  1  0  0  0  0
 15 58  1  0  0  0  0
 15 16  1  0  0  0  0
 16 59  1  0  0  0  0
 16 17  1  0  0  0  0
 17 60  1  0  0  0  0
 16 18  1  0  0  0  0
 18 61  1  0  0  0  0
 18 19  1  0  0  0  0
 19 62  1  0  0  0  0
 19 63  1  0  0  0  0
 19 20  1  0  0  0  0
 20 21  2  0  0  0  0
 21 64  1  0  0  0  0
 21 22  1  0  0  0  0
 22 65  1  0  0  0  0
 22 23  2  0  0  0  0
 23 66  1  0  0  0  0
 23 24  1  0  0  0  0
 24 25  1  0  0  0  0
 25 67  1  0  0  0  0
 25 68  1  0  0  0  0
 25 26  1  0  0  0  0
 26 69  1  0  0  0  0
 26 27  2  0  0  0  0
 27 70  1  0  0  0  0
 27 71  1  0  0  0  0
 24 28  2  0  0  0  0
 28 20  1  0  0  0  0
 28 72  1  0  0  0  0
 18 29  1  0  0  0  0
 29 73  1  0  0  0  0
 29 30  1  0  0  0  0
 30 31  2  0  0  0  0
 30 32  1  0  0  0  0
 32 74  1  0  0  0  0
 32 75  1  0  0  0  0
 32 33  1  0  0  0  0
 33 76  1  0  0  0  0
 33 77  1  0  0  0  0
 33 34  1  0  0  0  0
 34 78  1  0  0  0  0
 34 79  1  0  0  0  0
 34 35  1  0  0  0  0
 35 80  1  0  0  0  0
 35 81  1  0  0  0  0
 35 36  1  0  0  0  0
 36 82  1  0  0  0  0
 36 37  2  0  0  0  0
 37 83  1  0  0  0  0
 37 84  1  0  0  0  0
 13 38  1  0  0  0  0
 38  6  2  0  0  0  0
 38 39  1  0  0  0  0
 39  3  2  0  0  0  0
 39 85  1  0  0  0  0
M  END
>  <LOGBIO>
7.0400

>  <PRED_LOGBIO>
7.0500

>  <XV_RES>
-0.0090

>  <WHL_TMPL>
8

>  <ANCH>
10-34;35-37

$$$$
ROW51
  -MTS-   01061521383D 0   0.00000     0.00000     0

 69 72  0  0  1  0  0  0  0  0999 V2000
   28.4700   34.6880    1.7160 C   0  0  0  0  0  0  0  0  0  0  0  0
   28.0380   35.4190    2.9680 C   0  0  0  0  0  0  0  0  0  0  0  0
   29.1620   36.1050    3.6320 N   0  0  0  0  0  0  0  0  0  0  0  0
   29.6570   37.3020    2.9300 C   0  0  0  0  0  0  0  0  0  0  0  0
   31.0940   37.6250    3.3600 C   0  0  1  0  0  0  0  0  0  0  0  0
   31.7890   36.3980    3.5030 O   0  0  0  0  0  0  0  0  0  0  0  0
   31.9030   38.5090    2.3850 C   0  0  2  0  0  0  0  0  0  0  0  0
   33.4180   38.6800    2.7350 C   0  0  0  0  0  0  0  0  0  0  0  0
   34.0900   39.9000    2.1230 C   0  0  0  0  0  0  0  0  0  0  0  0
   34.1200   40.0870    0.7080 C   0  0  0  0  0  0  0  0  0  0  0  0
   34.7360   41.2270    0.1430 C   0  0  0  0  0  0  0  0  0  0  0  0
   35.3380   42.1990    0.9820 C   0  0  0  0  0  0  0  0  0  0  0  0
   35.3190   42.0270    2.3860 C   0  0  0  0  0  0  0  0  0  0  0  0
   34.6980   40.8850    2.9550 C   0  0  0  0  0  0  0  0  0  0  0  0
   31.3630   39.8830    2.2950 N   0  0  0  0  0  0  0  0  0  0  0  0
   30.5390   40.2790    1.2840 C   0  0  0  0  0  0  0  0  0  0  0  0
   30.1950   39.4870    0.4050 O   0  0  0  0  0  0  0  0  0  0  0  0
   30.1440   41.7070    1.2550 C   0  0  0  0  0  0  0  0  0  0  0  0
   28.8670   42.1780    0.8030 C   0  0  0  0  0  0  0  0  0  0  0  0
   28.5780   43.5990    0.7590 C   0  0  0  0  0  0  0  0  0  0  0  0
   27.3430   44.0620    0.3050 N   0  0  0  0  0  0  0  0  0  0  0  0
   26.5300   43.0570   -0.4290 C   0  0  0  0  0  0  0  0  0  0  0  0
   26.4870   44.9420    1.4360 S   0  0  0  0  0  0  0  0  0  0  0  0
   25.1010   44.8910    1.0460 O   0  0  0  0  0  0  0  0  0  0  0  0
   26.8210   44.4650    2.7420 O   0  0  0  0  0  0  0  0  0  0  0  0
   27.0520   46.6270    1.3320 C   0  0  0  0  0  0  0  0  0  0  0  0
   28.4920   46.8170    0.8040 C   0  0  0  0  0  0  0  0  0  0  0  0
   29.6140   45.9180    1.2220 C   0  0  0  0  0  0  0  0  0  0  0  0
   30.8310   46.3050    1.6970 C   0  0  0  0  0  0  0  0  0  0  0  0
   31.6340   45.1950    1.9670 N   0  0  0  0  0  0  0  0  0  0  0  0
   33.0620   45.2320    2.5030 C   0  0  0  0  0  0  0  0  0  0  0  0
   33.0810   44.9990    4.0190 C   0  0  0  0  0  0  0  0  0  0  0  0
   30.8490   44.0300    1.6270 C   0  0  0  0  0  0  0  0  0  0  0  0
   31.1200   42.6640    1.6650 C   0  0  0  0  0  0  0  0  0  0  0  0
   29.5750   44.5090    1.1620 C   0  0  0  0  0  0  0  0  0  0  0  0
   27.5960   34.3610    1.1570 H   0  0  0  0  0  0  0  0  0  0  0  0
   28.9860   35.4150    1.0920 H   0  0  0  0  0  0  0  0  0  0  0  0
   29.1070   33.8670    2.0400 H   0  0  0  0  0  0  0  0  0  0  0  0
   27.6970   34.6540    3.6630 H   0  0  0  0  0  0  0  0  0  0  0  0
   27.2960   36.1630    2.6860 H   0  0  0  0  0  0  0  0  0  0  0  0
   29.9280   35.4470    3.6200 H   0  0  0  0  0  0  0  0  0  0  0  0
   29.0400   38.1340    3.2630 H   0  0  0  0  0  0  0  0  0  0  0  0
   29.6590   37.1080    1.8590 H   0  0  0  0  0  0  0  0  0  0  0  0
   31.0530   38.1360    4.3200 H   0  0  0  0  0  0  0  0  0  0  0  0
   31.1310   35.6900    3.5860 H   0  0  0  0  0  0  0  0  0  0  0  0
   31.8460   38.0510    1.4000 H   0  0  0  0  0  0  0  0  0  0  0  0
   33.9180   37.8200    2.2940 H   0  0  0  0  0  0  0  0  0  0  0  0
   33.4950   38.7630    3.8170 H   0  0  0  0  0  0  0  0  0  0  0  0
   33.6670   39.3490    0.0620 H   0  0  0  0  0  0  0  0  0  0  0  0
   34.7480   41.3580   -0.9290 H   0  0  0  0  0  0  0  0  0  0  0  0
   35.8100   43.0690    0.5500 H   0  0  0  0  0  0  0  0  0  0  0  0
   35.7780   42.7660    3.0260 H   0  0  0  0  0  0  0  0  0  0  0  0
   34.6860   40.7610    4.0280 H   0  0  0  0  0  0  0  0  0  0  0  0
   31.6140   40.5520    3.0090 H   0  0  0  0  0  0  0  0  0  0  0  0
   28.1140   41.4690    0.4930 H   0  0  0  0  0  0  0  0  0  0  0  0
   25.4710   43.2580   -0.2820 H   0  0  0  0  0  0  0  0  0  0  0  0
   26.7320   42.0930    0.0340 H   0  0  0  0  0  0  0  0  0  0  0  0
   26.8360   43.1050   -1.4720 H   0  0  0  0  0  0  0  0  0  0  0  0
   27.0690   46.9910    2.3570 H   0  0  0  0  0  0  0  0  0  0  0  0
   26.3680   47.1280    0.6500 H   0  0  0  0  0  0  0  0  0  0  0  0
   28.7840   47.7960    1.1790 H   0  0  0  0  0  0  0  0  0  0  0  0
   28.4310   46.7660   -0.2810 H   0  0  0  0  0  0  0  0  0  0  0  0
   31.1340   47.3310    1.8450 H   0  0  0  0  0  0  0  0  0  0  0  0
   33.4260   46.2440    2.3410 H   0  0  0  0  0  0  0  0  0  0  0  0
   33.6280   44.4340    2.0270 H   0  0  0  0  0  0  0  0  0  0  0  0
   32.0630   44.9410    4.3980 H   0  0  0  0  0  0  0  0  0  0  0  0
   33.5300   45.8840    4.4650 H   0  0  0  0  0  0  0  0  0  0  0  0
   33.6570   44.0910    4.1830 H   0  0  0  0  0  0  0  0  0  0  0  0
   32.0850   42.3240    2.0110 H   0  0  0  0  0  0  0  0  0  0  0  0
  1 36  1  0  0  0  0
  1 37  1  0  0  0  0
  1 38  1  0  0  0  0
  1  2  1  0  0  0  0
  2 39  1  0  0  0  0
  2 40  1  0  0  0  0
  2  3  1  0  0  0  0
  3 41  1  0  0  0  0
  3  4  1  0  0  0  0
  4 42  1  0  0  0  0
  4 43  1  0  0  0  0
  4  5  1  0  0  0  0
  5 44  1  0  0  0  0
  5  6  1  0  0  0  0
  6 45  1  0  0  0  0
  5  7  1  0  0  0  0
  7 46  1  0  0  0  0
  7  8  1  0  0  0  0
  8 47  1  0  0  0  0
  8 48  1  0  0  0  0
  8  9  1  0  0  0  0
  9 10  2  0  0  0  0
 10 49  1  0  0  0  0
 10 11  1  0  0  0  0
 11 50  1  0  0  0  0
 11 12  2  0  0  0  0
 12 51  1  0  0  0  0
 12 13  1  0  0  0  0
 13 52  1  0  0  0  0
 13 14  2  0  0  0  0
 14  9  1  0  0  0  0
 14 53  1  0  0  0  0
  7 15  1  0  0  0  0
 15 54  1  0  0  0  0
 15 16  1  0  0  0  0
 16 17  2  0  0  0  0
 16 18  1  0  0  0  0
 18 19  2  0  0  0  0
 19 55  1  0  0  0  0
 19 20  1  0  0  0  0
 20 21  1  0  0  0  0
 21 22  1  0  0  0  0
 22 56  1  0  0  0  0
 22 57  1  0  0  0  0
 22 58  1  0  0  0  0
 21 23  1  0  0  0  0
 23 24  2  0  0  0  0
 23 25  2  0  0  0  0
 23 26  1  0  0  0  0
 26 59  1  0  0  0  0
 26 60  1  0  0  0  0
 26 27  1  0  0  0  0
 27 61  1  0  0  0  0
 27 62  1  0  0  0  0
 27 28  1  0  0  0  0
 28 29  2  0  0  0  0
 29 63  1  0  0  0  0
 29 30  1  0  0  0  0
 30 31  1  0  0  0  0
 31 64  1  0  0  0  0
 31 65  1  0  0  0  0
 31 32  1  0  0  0  0
 32 66  1  0  0  0  0
 32 67  1  0  0  0  0
 32 68  1  0  0  0  0
 30 33  1  0  0  0  0
 33 34  2  0  0  0  0
 34 18  1  0  0  0  0
 34 69  1  0  0  0  0
 33 35  1  0  0  0  0
 35 20  2  0  0  0  0
 35 28  1  0  0  0  0
M  END
>  <LOGBIO>
7.1400

>  <PRED_LOGBIO>
7.7200

>  <XV_RES>
-0.6120

>  <WHL_TMPL>
12

>  <ANCH>
19-75;41-42

$$$$
ROW52
  -MTS-   01061521383D 0   0.00000     0.00000     0

 80 84  0  0  1  0  0  0  0  0999 V2000
   33.0810   44.9990    4.0190 C   0  0  0  0  0  0  0  0  0  0  0  0
   33.0620   45.2320    2.5030 C   0  0  0  0  0  0  0  0  0  0  0  0
   31.6340   45.1950    1.9670 C   0  0  0  0  0  0  0  0  0  0  0  0
   30.8310   46.3050    1.6970 C   0  0  0  0  0  0  0  0  0  0  0  0
   29.6140   45.9180    1.2220 N   0  0  0  0  0  0  0  0  0  0  0  0
   28.4920   46.8170    0.8040 C   0  0  0  0  0  0  0  0  0  0  0  0
   27.0520   46.6270    1.3320 C   0  0  0  0  0  0  0  0  0  0  0  0
   26.4870   44.9420    1.4360 S   0  0  0  0  0  0  0  0  0  0  0  0
   25.1010   44.8910    1.0460 O   0  0  0  0  0  0  0  0  0  0  0  0
   26.8210   44.4650    2.7420 O   0  0  0  0  0  0  0  0  0  0  0  0
   27.3430   44.0620    0.3050 N   0  0  0  0  0  0  0  0  0  0  0  0
   26.5300   43.0570   -0.4290 C   0  0  0  0  0  0  0  0  0  0  0  0
   28.5780   43.5990    0.7590 C   0  0  0  0  0  0  0  0  0  0  0  0
   28.8670   42.1780    0.8030 C   0  0  0  0  0  0  0  0  0  0  0  0
   30.1440   41.7070    1.2550 C   0  0  0  0  0  0  0  0  0  0  0  0
   31.1200   42.6640    1.6650 C   0  0  0  0  0  0  0  0  0  0  0  0
   30.8490   44.0300    1.6270 C   0  0  0  0  0  0  0  0  0  0  0  0
   29.5750   44.5090    1.1620 C   0  0  0  0  0  0  0  0  0  0  0  0
   30.5390   40.2790    1.2840 C   0  0  0  0  0  0  0  0  0  0  0  0
   30.1950   39.4870    0.4050 O   0  0  0  0  0  0  0  0  0  0  0  0
   31.3630   39.8830    2.2950 N   0  0  0  0  0  0  0  0  0  0  0  0
   31.9030   38.5090    2.3850 C   0  0  1  0  0  0  0  0  0  0  0  0
   33.4180   38.6800    2.7350 C   0  0  0  0  0  0  0  0  0  0  0  0
   34.0900   39.9000    2.1230 C   0  0  0  0  0  0  0  0  0  0  0  0
   34.1200   40.0870    0.7080 C   0  0  0  0  0  0  0  0  0  0  0  0
   34.7360   41.2270    0.1430 C   0  0  0  0  0  0  0  0  0  0  0  0
   35.3380   42.1990    0.9820 C   0  0  0  0  0  0  0  0  0  0  0  0
   35.3190   42.0270    2.3860 C   0  0  0  0  0  0  0  0  0  0  0  0
   34.6980   40.8850    2.9550 C   0  0  0  0  0  0  0  0  0  0  0  0
   31.0940   37.6250    3.3600 C   0  0  2  0  0  0  0  0  0  0  0  0
   31.7890   36.3980    3.5030 O   0  0  0  0  0  0  0  0  0  0  0  0
   29.6570   37.3020    2.9300 C   0  0  0  0  0  0  0  0  0  0  0  0
   29.1620   36.1050    3.6320 N   0  0  0  0  0  0  0  0  0  0  0  0
   28.0380   35.4190    2.9680 C   0  0  0  0  0  0  0  0  0  0  0  0
   28.4700   34.6880    1.7160 C   0  0  0  0  0  0  0  0  0  0  0  0
   27.7990   34.9050    0.4850 C   0  0  0  0  0  0  0  0  0  0  0  0
   28.2100   34.2210   -0.6810 C   0  0  0  0  0  0  0  0  0  0  0  0
   29.2930   33.3150   -0.6280 C   0  0  0  0  0  0  0  0  0  0  0  0
   29.9800   33.0770    0.5880 C   0  0  0  0  0  0  0  0  0  0  0  0
   31.0410   32.1590    0.5120 O   0  0  0  0  0  0  0  0  0  0  0  0
   31.4150   31.4500    1.6840 C   0  0  0  0  0  0  0  0  0  0  0  0
   29.5550   33.7770    1.7610 C   0  0  0  0  0  0  0  0  0  0  0  0
   32.0630   44.9410    4.3980 H   0  0  0  0  0  0  0  0  0  0  0  0
   33.5300   44.0210    4.1790 H   0  0  0  0  0  0  0  0  0  0  0  0
   33.6570   45.8160    4.4480 H   0  0  0  0  0  0  0  0  0  0  0  0
   33.5820   44.3880    2.0540 H   0  0  0  0  0  0  0  0  0  0  0  0
   33.4790   46.2170    2.3030 H   0  0  0  0  0  0  0  0  0  0  0  0
   31.1340   47.3310    1.8450 H   0  0  0  0  0  0  0  0  0  0  0  0
   28.4050   46.6490   -0.2670 H   0  0  0  0  0  0  0  0  0  0  0  0
   28.7840   47.8320    1.0650 H   0  0  0  0  0  0  0  0  0  0  0  0
   26.4080   47.1040    0.5960 H   0  0  0  0  0  0  0  0  0  0  0  0
   27.0050   47.0190    2.3460 H   0  0  0  0  0  0  0  0  0  0  0  0
   25.4710   43.2580   -0.2820 H   0  0  0  0  0  0  0  0  0  0  0  0
   26.7320   42.0940    0.0340 H   0  0  0  0  0  0  0  0  0  0  0  0
   26.8360   43.1060   -1.4720 H   0  0  0  0  0  0  0  0  0  0  0  0
   28.1140   41.4690    0.4930 H   0  0  0  0  0  0  0  0  0  0  0  0
   32.0850   42.3240    2.0110 H   0  0  0  0  0  0  0  0  0  0  0  0
   31.6140   40.5520    3.0090 H   0  0  0  0  0  0  0  0  0  0  0  0
   31.8460   38.0510    1.4000 H   0  0  0  0  0  0  0  0  0  0  0  0
   33.9180   37.8200    2.2940 H   0  0  0  0  0  0  0  0  0  0  0  0
   33.4950   38.7630    3.8170 H   0  0  0  0  0  0  0  0  0  0  0  0
   33.6670   39.3490    0.0620 H   0  0  0  0  0  0  0  0  0  0  0  0
   34.7480   41.3580   -0.9290 H   0  0  0  0  0  0  0  0  0  0  0  0
   35.8100   43.0690    0.5500 H   0  0  0  0  0  0  0  0  0  0  0  0
   35.7780   42.7660    3.0260 H   0  0  0  0  0  0  0  0  0  0  0  0
   34.6860   40.7610    4.0280 H   0  0  0  0  0  0  0  0  0  0  0  0
   31.0530   38.1360    4.3200 H   0  0  0  0  0  0  0  0  0  0  0  0
   31.1310   35.6900    3.5850 H   0  0  0  0  0  0  0  0  0  0  0  0
   29.7000   37.0460    1.8740 H   0  0  0  0  0  0  0  0  0  0  0  0
   29.0270   38.1500    3.1910 H   0  0  0  0  0  0  0  0  0  0  0  0
   28.7960   36.4380    4.5120 H   0  0  0  0  0  0  0  0  0  0  0  0
   27.3560   36.2010    2.6420 H   0  0  0  0  0  0  0  0  0  0  0  0
   27.6210   34.6890    3.6580 H   0  0  0  0  0  0  0  0  0  0  0  0
   26.9700   35.5960    0.4390 H   0  0  0  0  0  0  0  0  0  0  0  0
   27.6950   34.3910   -1.6150 H   0  0  0  0  0  0  0  0  0  0  0  0
   29.6010   32.7980   -1.5250 H   0  0  0  0  0  0  0  0  0  0  0  0
   30.5260   31.1250    2.2210 H   0  0  0  0  0  0  0  0  0  0  0  0
   31.9270   32.1610    2.3290 H   0  0  0  0  0  0  0  0  0  0  0  0
   32.0510   30.6230    1.3750 H   0  0  0  0  0  0  0  0  0  0  0  0
   30.0690   33.6090    2.6960 H   0  0  0  0  0  0  0  0  0  0  0  0
  1 43  1  0  0  0  0
  1 44  1  0  0  0  0
  1 45  1  0  0  0  0
  1  2  1  0  0  0  0
  2 46  1  0  0  0  0
  2 47  1  0  0  0  0
  2  3  1  0  0  0  0
  3  4  2  0  0  0  0
  4 48  1  0  0  0  0
  4  5  1  0  0  0  0
  5  6  1  0  0  0  0
  6 49  1  0  0  0  0
  6 50  1  0  0  0  0
  6  7  1  0  0  0  0
  7 51  1  0  0  0  0
  7 52  1  0  0  0  0
  7  8  1  0  0  0  0
  8  9  2  0  0  0  0
  8 10  2  0  0  0  0
  8 11  1  0  0  0  0
 11 12  1  0  0  0  0
 12 53  1  0  0  0  0
 12 54  1  0  0  0  0
 12 55  1  0  0  0  0
 11 13  1  0  0  0  0
 13 14  2  0  0  0  0
 14 56  1  0  0  0  0
 14 15  1  0  0  0  0
 15 16  2  0  0  0  0
 16 57  1  0  0  0  0
 16 17  1  0  0  0  0
 17  3  1  0  0  0  0
 17 18  2  0  0  0  0
 18  5  1  0  0  0  0
 18 13  1  0  0  0  0
 15 19  1  0  0  0  0
 19 20  2  0  0  0  0
 19 21  1  0  0  0  0
 21 58  1  0  0  0  0
 21 22  1  0  0  0  0
 22 59  1  0  0  0  0
 22 23  1  0  0  0  0
 23 60  1  0  0  0  0
 23 61  1  0  0  0  0
 23 24  1  0  0  0  0
 24 25  2  0  0  0  0
 25 62  1  0  0  0  0
 25 26  1  0  0  0  0
 26 63  1  0  0  0  0
 26 27  2  0  0  0  0
 27 64  1  0  0  0  0
 27 28  1  0  0  0  0
 28 65  1  0  0  0  0
 28 29  2  0  0  0  0
 29 24  1  0  0  0  0
 29 66  1  0  0  0  0
 22 30  1  0  0  0  0
 30 67  1  0  0  0  0
 30 31  1  0  0  0  0
 31 68  1  0  0  0  0
 30 32  1  0  0  0  0
 32 69  1  0  0  0  0
 32 70  1  0  0  0  0
 32 33  1  0  0  0  0
 33 71  1  0  0  0  0
 33 34  1  0  0  0  0
 34 72  1  0  0  0  0
 34 73  1  0  0  0  0
 34 35  1  0  0  0  0
 35 36  2  0  0  0  0
 36 74  1  0  0  0  0
 36 37  1  0  0  0  0
 37 75  1  0  0  0  0
 37 38  2  0  0  0  0
 38 76  1  0  0  0  0
 38 39  1  0  0  0  0
 39 40  1  0  0  0  0
 40 41  1  0  0  0  0
 41 77  1  0  0  0  0
 41 78  1  0  0  0  0
 41 79  1  0  0  0  0
 39 42  2  0  0  0  0
 42 35  1  0  0  0  0
 42 80  1  0  0  0  0
M  END
>  <LOGBIO>
8.7000

>  <PRED_LOGBIO>
7.5100

>  <XV_RES>
1.3350

>  <WHL_TMPL>
12

>  <ANCH>
73-74;32-33

$$$$
ROW53
  -MTS-   01061521383D 0   0.00000     0.00000     0

 68 71  0  0  0  0  0  0  0  0999 V2000
   31.9960   36.3920    3.3740 O   0  0  0  0  0  0  0  0  0  0  0  0
   31.2850   37.5920    3.1950 C   0  0  0  0  0  0  0  0  0  0  0  0
   31.9820   38.5160    2.1590 C   0  0  0  0  0  0  0  0  0  0  0  0
   31.4880   39.8860    2.1900 N   0  0  0  0  0  0  0  0  0  0  0  0
   30.6620   40.3750    1.2470 C   0  0  0  0  0  0  0  0  0  0  0  0
   30.2740   39.6780    0.3070 O   0  0  0  0  0  0  0  0  0  0  0  0
   30.3080   41.7900    1.4050 C   0  0  0  0  0  0  0  0  0  0  0  0
   31.2470   42.7340    1.9090 C   0  0  0  0  0  0  0  0  0  0  0  0
   30.8970   44.1070    2.0470 C   0  0  0  0  0  0  0  0  0  0  0  0
   29.6090   44.5200    1.6690 C   0  0  0  0  0  0  0  0  0  0  0  0
   28.6500   43.5960    1.1600 C   0  0  0  0  0  0  0  0  0  0  0  0
   29.0170   42.2290    1.0310 C   0  0  0  0  0  0  0  0  0  0  0  0
   28.0810   41.2980    0.5230 N   0  0  0  0  0  0  0  0  0  0  0  0
   27.2620   40.6570    1.3530 C   0  0  0  0  0  0  0  0  0  0  0  0
   27.3190   40.8750    2.5620 O   0  0  0  0  0  0  0  0  0  0  0  0
   26.2830   39.6830    0.8220 C   0  0  0  0  0  0  0  0  0  0  0  0
   26.6370   38.3350    0.6920 C   0  0  0  0  0  0  0  0  0  0  0  0
   25.7100   37.4140    0.1890 C   0  0  0  0  0  0  0  0  0  0  0  0
   24.4300   37.8400   -0.1840 C   0  0  0  0  0  0  0  0  0  0  0  0
   24.0760   39.1890   -0.0530 C   0  0  0  0  0  0  0  0  0  0  0  0
   25.0020   40.1100    0.4490 C   0  0  0  0  0  0  0  0  0  0  0  0
   29.9010   37.1960    2.6950 C   0  0  0  0  0  0  0  0  0  0  0  0
   29.1980   36.2690    3.5930 N   0  0  0  0  0  0  0  0  0  0  0  0
   27.9790   35.8380    3.2820 C   0  0  0  0  0  0  0  0  0  0  0  0
   27.4390   36.2160    2.2430 O   0  0  0  0  0  0  0  0  0  0  0  0
   27.2710   34.9050    4.1870 C   0  0  0  0  0  0  0  0  0  0  0  0
   27.4190   33.5230    4.0220 C   0  0  0  0  0  0  0  0  0  0  0  0
   26.7500   32.6400    4.8770 C   0  0  0  0  0  0  0  0  0  0  0  0
   25.9310   33.1390    5.8970 C   0  0  0  0  0  0  0  0  0  0  0  0
   25.7830   34.5210    6.0630 C   0  0  0  0  0  0  0  0  0  0  0  0
   26.4530   35.4040    5.2070 C   0  0  0  0  0  0  0  0  0  0  0  0
   26.3030   36.8010    5.3740 N   0  0  0  0  0  0  0  0  0  0  0  0
   25.3310   37.4470    4.7350 C   0  0  0  0  0  0  0  0  0  0  0  0
   24.5630   36.8290    4.0000 O   0  0  0  0  0  0  0  0  0  0  0  0
   25.1740   38.9080    4.9100 C   0  0  0  0  0  0  0  0  0  0  0  0
   24.3560   39.4070    5.9300 C   0  0  0  0  0  0  0  0  0  0  0  0
   24.2080   40.7900    6.0950 C   0  0  0  0  0  0  0  0  0  0  0  0
   24.8770   41.6720    5.2400 C   0  0  0  0  0  0  0  0  0  0  0  0
   25.6950   41.1730    4.2190 C   0  0  0  0  0  0  0  0  0  0  0  0
   25.8440   39.7910    4.0540 C   0  0  0  0  0  0  0  0  0  0  0  0
   31.3510   35.6760    3.4810 H   0  0  0  0  0  0  0  0  0  0  0  0
   31.1860   38.1290    4.1360 H   0  0  0  0  0  0  0  0  0  0  0  0
   31.7150   38.1230    1.1800 H   0  0  0  0  0  0  0  0  0  0  0  0
   33.0460   38.5220    2.3880 H   0  0  0  0  0  0  0  0  0  0  0  0
   31.7760   40.4900    2.9460 H   0  0  0  0  0  0  0  0  0  0  0  0
   32.2360   42.4050    2.1900 H   0  0  0  0  0  0  0  0  0  0  0  0
   31.6100   44.8190    2.4360 H   0  0  0  0  0  0  0  0  0  0  0  0
   29.3390   45.5610    1.7660 H   0  0  0  0  0  0  0  0  0  0  0  0
   27.6620   43.9290    0.8770 H   0  0  0  0  0  0  0  0  0  0  0  0
   28.0340   41.1190   -0.4700 H   0  0  0  0  0  0  0  0  0  0  0  0
   27.6240   38.0060    0.9790 H   0  0  0  0  0  0  0  0  0  0  0  0
   25.9830   36.3730    0.0890 H   0  0  0  0  0  0  0  0  0  0  0  0
   23.7150   37.1290   -0.5710 H   0  0  0  0  0  0  0  0  0  0  0  0
   23.0880   39.5180   -0.3410 H   0  0  0  0  0  0  0  0  0  0  0  0
   24.7300   41.1500    0.5500 H   0  0  0  0  0  0  0  0  0  0  0  0
   30.0640   36.6490    1.7690 H   0  0  0  0  0  0  0  0  0  0  0  0
   29.3080   38.1040    2.6030 H   0  0  0  0  0  0  0  0  0  0  0  0
   29.6410   35.9590    4.4460 H   0  0  0  0  0  0  0  0  0  0  0  0
   28.0500   33.1370    3.2340 H   0  0  0  0  0  0  0  0  0  0  0  0
   26.8640   31.5730    4.7500 H   0  0  0  0  0  0  0  0  0  0  0  0
   25.4150   32.4580    6.5570 H   0  0  0  0  0  0  0  0  0  0  0  0
   25.1520   34.9060    6.8500 H   0  0  0  0  0  0  0  0  0  0  0  0
   26.9330   37.3080    5.9780 H   0  0  0  0  0  0  0  0  0  0  0  0
   23.8390   38.7260    6.5900 H   0  0  0  0  0  0  0  0  0  0  0  0
   23.5770   41.1750    6.8830 H   0  0  0  0  0  0  0  0  0  0  0  0
   24.7630   42.7390    5.3670 H   0  0  0  0  0  0  0  0  0  0  0  0
   26.2120   41.8540    3.5590 H   0  0  0  0  0  0  0  0  0  0  0  0
   26.4750   39.4060    3.2670 H   0  0  0  0  0  0  0  0  0  0  0  0
  1 41  1  0  0  0  0
  1  2  1  0  0  0  0
  2 42  1  0  0  0  0
  2  3  1  0  0  0  0
  3 43  1  0  0  0  0
  3 44  1  0  0  0  0
  3  4  1  0  0  0  0
  4 45  1  0  0  0  0
  4  5  1  0  0  0  0
  5  6  2  0  0  0  0
  5  7  1  0  0  0  0
  7  8  2  0  0  0  0
  8 46  1  0  0  0  0
  8  9  1  0  0  0  0
  9 47  1  0  0  0  0
  9 10  2  0  0  0  0
 10 48  1  0  0  0  0
 10 11  1  0  0  0  0
 11 49  1  0  0  0  0
 11 12  2  0  0  0  0
 12  7  1  0  0  0  0
 12 13  1  0  0  0  0
 13 50  1  0  0  0  0
 13 14  1  0  0  0  0
 14 15  2  0  0  0  0
 14 16  1  0  0  0  0
 16 17  2  0  0  0  0
 17 51  1  0  0  0  0
 17 18  1  0  0  0  0
 18 52  1  0  0  0  0
 18 19  2  0  0  0  0
 19 53  1  0  0  0  0
 19 20  1  0  0  0  0
 20 54  1  0  0  0  0
 20 21  2  0  0  0  0
 21 16  1  0  0  0  0
 21 55  1  0  0  0  0
  2 22  1  0  0  0  0
 22 56  1  0  0  0  0
 22 57  1  0  0  0  0
 22 23  1  0  0  0  0
 23 58  1  0  0  0  0
 23 24  1  0  0  0  0
 24 25  2  0  0  0  0
 24 26  1  0  0  0  0
 26 27  2  0  0  0  0
 27 59  1  0  0  0  0
 27 28  1  0  0  0  0
 28 60  1  0  0  0  0
 28 29  2  0  0  0  0
 29 61  1  0  0  0  0
 29 30  1  0  0  0  0
 30 62  1  0  0  0  0
 30 31  2  0  0  0  0
 31 26  1  0  0  0  0
 31 32  1  0  0  0  0
 32 63  1  0  0  0  0
 32 33  1  0  0  0  0
 33 34  2  0  0  0  0
 33 35  1  0  0  0  0
 35 36  2  0  0  0  0
 36 64  1  0  0  0  0
 36 37  1  0  0  0  0
 37 65  1  0  0  0  0
 37 38  2  0  0  0  0
 38 66  1  0  0  0  0
 38 39  1  0  0  0  0
 39 67  1  0  0  0  0
 39 40  2  0  0  0  0
 40 35  1  0  0  0  0
 40 68  1  0  0  0  0
M  END
>  <LOGBIO>
4.0000

>  <PRED_LOGBIO>
4.7900

>  <XV_RES>
-1.9340

>  <WHL_TMPL>
8

>  <ANCH>
10-34;3-1

$$$$
ROW54
  -MTS-   01061521383D 0   0.00000     0.00000     0

 70 72  0  0  1  0  0  0  0  0999 V2000
   30.3080   41.7900    1.4050 C   0  0  0  0  0  0  0  0  0  0  0  0
   30.6620   40.3750    1.2470 C   0  0  0  0  0  0  0  0  0  0  0  0
   30.2740   39.6780    0.3070 O   0  0  0  0  0  0  0  0  0  0  0  0
   31.4880   39.8860    2.1900 N   0  0  0  0  0  0  0  0  0  0  0  0
   31.9820   38.5160    2.1590 C   0  0  1  0  0  0  0  0  0  0  0  0
   33.5330   38.4550    2.1000 C   0  0  0  0  0  0  0  0  0  0  0  0
   34.2370   39.7890    1.9250 C   0  0  0  0  0  0  0  0  0  0  0  0
   34.3570   40.3060    0.6030 C   0  0  0  0  0  0  0  0  0  0  0  0
   35.0060   41.5300    0.3530 C   0  0  0  0  0  0  0  0  0  0  0  0
   35.1070   42.0010   -0.9080 F   0  0  0  0  0  0  0  0  0  0  0  0
   35.5500   42.2610    1.4290 C   0  0  0  0  0  0  0  0  0  0  0  0
   35.4400   41.7630    2.7510 C   0  0  0  0  0  0  0  0  0  0  0  0
   35.9610   42.4680    3.7780 F   0  0  0  0  0  0  0  0  0  0  0  0
   34.7880   40.5320    3.0040 C   0  0  0  0  0  0  0  0  0  0  0  0
   31.2850   37.5920    3.1950 C   0  0  2  0  0  0  0  0  0  0  0  0
   31.9960   36.3920    3.3740 O   0  0  0  0  0  0  0  0  0  0  0  0
   29.9010   37.1960    2.6950 C   0  0  0  0  0  0  0  0  0  0  0  0
   29.1980   36.2690    3.5930 N   0  0  0  0  0  0  0  0  0  0  0  0
   28.1590   35.4760    2.9210 C   0  0  0  0  0  0  0  0  0  0  0  0
   27.0420   36.4020    2.4060 C   0  0  0  0  0  0  0  0  0  0  0  0
   26.2620   37.0440    3.5680 C   0  0  0  0  0  0  0  0  0  0  0  0
   25.7090   35.9780    4.5330 C   0  0  0  0  0  0  0  0  0  0  0  0
   26.8260   35.0520    5.0480 C   0  0  0  0  0  0  0  0  0  0  0  0
   27.6060   34.4100    3.8850 C   0  0  0  0  0  0  0  0  0  0  0  0
   28.8510   34.8080    1.7580 C   0  0  0  0  0  0  0  0  0  0  0  0
   28.1340   33.9670    0.8980 C   0  0  0  0  0  0  0  0  0  0  0  0
   28.8240   33.3720   -0.1650 C   0  0  0  0  0  0  0  0  0  0  0  0
   30.1300   33.6230   -0.3260 N   0  0  0  0  0  0  0  0  0  0  0  0
   30.7900   34.4330    0.5130 C   0  0  0  0  0  0  0  0  0  0  0  0
   30.1570   35.0160    1.5400 N   0  0  0  0  0  0  0  0  0  0  0  0
   28.1010   32.4560   -1.1240 C   0  0  0  0  0  0  0  0  0  0  0  0
   29.0750   31.4130   -1.6630 C   0  0  0  0  0  0  0  0  0  0  0  0
   27.5380   33.2740   -2.2830 C   0  0  0  0  0  0  0  0  0  0  0  0
   26.9580   31.7560   -0.3940 C   0  0  0  0  0  0  0  0  0  0  0  0
   29.2260   41.9030    1.4180 H   0  0  0  0  0  0  0  0  0  0  0  0
   30.6650   42.0930    2.3870 H   0  0  0  0  0  0  0  0  0  0  0  0
   30.7850   42.3300    0.5900 H   0  0  0  0  0  0  0  0  0  0  0  0
   31.7760   40.4900    2.9460 H   0  0  0  0  0  0  0  0  0  0  0  0
   31.6640   38.1220    1.1960 H   0  0  0  0  0  0  0  0  0  0  0  0
   33.7670   37.8840    1.2040 H   0  0  0  0  0  0  0  0  0  0  0  0
   33.8780   38.0160    3.0340 H   0  0  0  0  0  0  0  0  0  0  0  0
   33.9420   39.7480   -0.2230 H   0  0  0  0  0  0  0  0  0  0  0  0
   36.0500   43.2000    1.2460 H   0  0  0  0  0  0  0  0  0  0  0  0
   34.7100   40.1590    4.0140 H   0  0  0  0  0  0  0  0  0  0  0  0
   31.1860   38.1300    4.1360 H   0  0  0  0  0  0  0  0  0  0  0  0
   31.3510   35.6760    3.4810 H   0  0  0  0  0  0  0  0  0  0  0  0
   30.0640   36.6490    1.7690 H   0  0  0  0  0  0  0  0  0  0  0  0
   29.3080   38.1040    2.6030 H   0  0  0  0  0  0  0  0  0  0  0  0
   28.7140   36.8480    4.2640 H   0  0  0  0  0  0  0  0  0  0  0  0
   26.3560   35.8320    1.7820 H   0  0  0  0  0  0  0  0  0  0  0  0
   27.4760   37.1840    1.7870 H   0  0  0  0  0  0  0  0  0  0  0  0
   26.9160   37.7210    4.1140 H   0  0  0  0  0  0  0  0  0  0  0  0
   25.4380   37.6340    3.1710 H   0  0  0  0  0  0  0  0  0  0  0  0
   24.9540   35.3840    4.0220 H   0  0  0  0  0  0  0  0  0  0  0  0
   25.2270   36.4680    5.3770 H   0  0  0  0  0  0  0  0  0  0  0  0
   27.5110   35.6220    5.6710 H   0  0  0  0  0  0  0  0  0  0  0  0
   26.3920   34.2700    5.6670 H   0  0  0  0  0  0  0  0  0  0  0  0
   26.9520   33.7330    3.3400 H   0  0  0  0  0  0  0  0  0  0  0  0
   28.4300   33.8200    4.2830 H   0  0  0  0  0  0  0  0  0  0  0  0
   27.0810   33.7820    1.0510 H   0  0  0  0  0  0  0  0  0  0  0  0
   31.8430   34.6180    0.3600 H   0  0  0  0  0  0  0  0  0  0  0  0
   29.8900   31.9120   -2.1830 H   0  0  0  0  0  0  0  0  0  0  0  0
   28.5550   30.7530   -2.3530 H   0  0  0  0  0  0  0  0  0  0  0  0
   29.4760   30.8300   -0.8360 H   0  0  0  0  0  0  0  0  0  0  0  0
   28.3530   33.7730   -2.8030 H   0  0  0  0  0  0  0  0  0  0  0  0
   27.0180   32.6140   -2.9730 H   0  0  0  0  0  0  0  0  0  0  0  0
   26.8440   34.0180   -1.8980 H   0  0  0  0  0  0  0  0  0  0  0  0
   27.3590   31.1730    0.4330 H   0  0  0  0  0  0  0  0  0  0  0  0
   26.4380   31.0960   -1.0840 H   0  0  0  0  0  0  0  0  0  0  0  0
   26.2640   32.5000   -0.0090 H   0  0  0  0  0  0  0  0  0  0  0  0
  1 35  1  0  0  0  0
  1 36  1  0  0  0  0
  1 37  1  0  0  0  0
  1  2  1  0  0  0  0
  2  3  2  0  0  0  0
  2  4  1  0  0  0  0
  4 38  1  0  0  0  0
  4  5  1  0  0  0  0
  5 39  1  0  0  0  0
  5  6  1  0  0  0  0
  6 40  1  0  0  0  0
  6 41  1  0  0  0  0
  6  7  1  0  0  0  0
  7  8  2  0  0  0  0
  8 42  1  0  0  0  0
  8  9  1  0  0  0  0
  9 10  1  0  0  0  0
  9 11  2  0  0  0  0
 11 43  1  0  0  0  0
 11 12  1  0  0  0  0
 12 13  1  0  0  0  0
 12 14  2  0  0  0  0
 14  7  1  0  0  0  0
 14 44  1  0  0  0  0
  5 15  1  0  0  0  0
 15 45  1  0  0  0  0
 15 16  1  0  0  0  0
 16 46  1  0  0  0  0
 15 17  1  0  0  0  0
 17 47  1  0  0  0  0
 17 48  1  0  0  0  0
 17 18  1  0  0  0  0
 18 49  1  0  0  0  0
 18 19  1  0  0  0  0
 19 20  1  0  0  0  0
 20 50  1  0  0  0  0
 20 51  1  0  0  0  0
 20 21  1  0  0  0  0
 21 52  1  0  0  0  0
 21 53  1  0  0  0  0
 21 22  1  0  0  0  0
 22 54  1  0  0  0  0
 22 55  1  0  0  0  0
 22 23  1  0  0  0  0
 23 56  1  0  0  0  0
 23 57  1  0  0  0  0
 23 24  1  0  0  0  0
 24 19  1  0  0  0  0
 24 58  1  0  0  0  0
 24 59  1  0  0  0  0
 19 25  1  0  0  0  0
 25 26  2  0  0  0  0
 26 60  1  0  0  0  0
 26 27  1  0  0  0  0
 27 28  2  0  0  0  0
 28 29  1  0  0  0  0
 29 61  1  0  0  0  0
 29 30  2  0  0  0  0
 30 25  1  0  0  0  0
 27 31  1  0  0  0  0
 31 32  1  0  0  0  0
 32 62  1  0  0  0  0
 32 63  1  0  0  0  0
 32 64  1  0  0  0  0
 31 33  1  0  0  0  0
 33 65  1  0  0  0  0
 33 66  1  0  0  0  0
 33 67  1  0  0  0  0
 31 34  1  0  0  0  0
 34 68  1  0  0  0  0
 34 69  1  0  0  0  0
 34 70  1  0  0  0  0
M  END
>  <LOGBIO>
5.6100

>  <PRED_LOGBIO>
6.2700

>  <XV_RES>
-0.8370

>  <WHL_TMPL>
8

>  <ANCH>
10-34;25-27

$$$$
ROW55
  -MTS-   01061521383D 0   0.00000     0.00000     0

 80 82  0  0  1  0  0  0  0  0999 V2000
   32.1720   47.1480   -1.9000 C   0  0  0  0  0  0  0  0  0  0  0  0
   32.5680   47.1470   -0.4260 C   0  0  0  0  0  0  0  0  0  0  0  0
   31.8710   45.9900    0.2880 C   0  0  0  0  0  0  0  0  0  0  0  0
   32.2520   45.9900    1.7080 N   0  0  0  0  0  0  0  0  0  0  0  0
   33.1750   47.0120    2.2210 C   0  0  0  0  0  0  0  0  0  0  0  0
   33.5860   47.9450    1.0830 C   0  0  0  0  0  0  0  0  0  0  0  0
   34.5440   49.0070    1.6160 C   0  0  0  0  0  0  0  0  0  0  0  0
   31.7620   45.0650    2.5280 C   0  0  0  0  0  0  0  0  0  0  0  0
   32.0810   45.0650    3.7160 O   0  0  0  0  0  0  0  0  0  0  0  0
   30.8970   44.1070    2.0470 C   0  0  0  0  0  0  0  0  0  0  0  0
   29.6090   44.5200    1.6690 C   0  0  0  0  0  0  0  0  0  0  0  0
   28.6500   43.5960    1.1600 C   0  0  0  0  0  0  0  0  0  0  0  0
   29.0170   42.2290    1.0310 C   0  0  0  0  0  0  0  0  0  0  0  0
   30.3080   41.7900    1.4050 C   0  0  0  0  0  0  0  0  0  0  0  0
   31.2470   42.7340    1.9090 C   0  0  0  0  0  0  0  0  0  0  0  0
   30.6620   40.3750    1.2470 C   0  0  0  0  0  0  0  0  0  0  0  0
   30.2740   39.6780    0.3070 O   0  0  0  0  0  0  0  0  0  0  0  0
   31.4880   39.8860    2.1900 N   0  0  0  0  0  0  0  0  0  0  0  0
   31.9820   38.5160    2.1590 C   0  0  1  0  0  0  0  0  0  0  0  0
   33.5330   38.4550    2.1000 C   0  0  0  0  0  0  0  0  0  0  0  0
   34.2370   39.7890    1.9250 C   0  0  0  0  0  0  0  0  0  0  0  0
   34.3570   40.3060    0.6030 C   0  0  0  0  0  0  0  0  0  0  0  0
   35.0060   41.5300    0.3530 C   0  0  0  0  0  0  0  0  0  0  0  0
   35.1070   42.0010   -0.9080 F   0  0  0  0  0  0  0  0  0  0  0  0
   35.5500   42.2610    1.4290 C   0  0  0  0  0  0  0  0  0  0  0  0
   35.4400   41.7630    2.7510 C   0  0  0  0  0  0  0  0  0  0  0  0
   35.9610   42.4680    3.7780 F   0  0  0  0  0  0  0  0  0  0  0  0
   34.7880   40.5320    3.0040 C   0  0  0  0  0  0  0  0  0  0  0  0
   31.2850   37.5920    3.1950 C   0  0  2  0  0  0  0  0  0  0  0  0
   31.9960   36.3920    3.3740 O   0  0  0  0  0  0  0  0  0  0  0  0
   29.9010   37.1960    2.6950 C   0  0  0  0  0  0  0  0  0  0  0  0
   29.1980   36.2690    3.5930 N   0  0  0  0  0  0  0  0  0  0  0  0
   28.1460   35.4660    2.9130 C   0  0  0  0  0  0  0  0  0  0  0  0
   28.6140   34.6890    1.6880 C   0  0  0  0  0  0  0  0  0  0  0  0
   28.0400   34.9620    0.4180 C   0  0  0  0  0  0  0  0  0  0  0  0
   28.4610   34.2560   -0.7330 C   0  0  0  0  0  0  0  0  0  0  0  0
   29.4650   33.2660   -0.6330 C   0  0  0  0  0  0  0  0  0  0  0  0
   30.0760   32.9540    0.6340 C   0  0  0  0  0  0  0  0  0  0  0  0
   31.0490   31.9960    0.7410 O   0  0  0  0  0  0  0  0  0  0  0  0
   31.2770   31.1420   -0.3830 C   0  0  0  0  0  0  0  0  0  0  0  0
   29.6180   33.6960    1.7870 C   0  0  0  0  0  0  0  0  0  0  0  0
   31.0940   47.2650   -1.9860 H   0  0  0  0  0  0  0  0  0  0  0  0
   32.6690   47.9720   -2.4080 H   0  0  0  0  0  0  0  0  0  0  0  0
   32.4720   46.2060   -2.3560 H   0  0  0  0  0  0  0  0  0  0  0  0
   32.2680   48.0890    0.0300 H   0  0  0  0  0  0  0  0  0  0  0  0
   33.6460   47.0300   -0.3400 H   0  0  0  0  0  0  0  0  0  0  0  0
   32.1710   45.0490   -0.1680 H   0  0  0  0  0  0  0  0  0  0  0  0
   30.7930   46.1080    0.2020 H   0  0  0  0  0  0  0  0  0  0  0  0
   32.6820   47.5880    3.0020 H   0  0  0  0  0  0  0  0  0  0  0  0
   34.0600   46.5290    2.6310 H   0  0  0  0  0  0  0  0  0  0  0  0
   34.0800   47.3700    0.3030 H   0  0  0  0  0  0  0  0  0  0  0  0
   32.7020   48.4290    0.6730 H   0  0  0  0  0  0  0  0  0  0  0  0
   35.4290   48.5240    2.0260 H   0  0  0  0  0  0  0  0  0  0  0  0
   34.8370   49.6710    0.8060 H   0  0  0  0  0  0  0  0  0  0  0  0
   34.0510   49.5820    2.3960 H   0  0  0  0  0  0  0  0  0  0  0  0
   29.3390   45.5610    1.7660 H   0  0  0  0  0  0  0  0  0  0  0  0
   27.6620   43.9290    0.8770 H   0  0  0  0  0  0  0  0  0  0  0  0
   28.3020   41.5180    0.6430 H   0  0  0  0  0  0  0  0  0  0  0  0
   32.2360   42.4050    2.1900 H   0  0  0  0  0  0  0  0  0  0  0  0
   31.7760   40.4900    2.9460 H   0  0  0  0  0  0  0  0  0  0  0  0
   31.6640   38.1220    1.1960 H   0  0  0  0  0  0  0  0  0  0  0  0
   33.7670   37.8840    1.2040 H   0  0  0  0  0  0  0  0  0  0  0  0
   33.8780   38.0160    3.0340 H   0  0  0  0  0  0  0  0  0  0  0  0
   33.9420   39.7480   -0.2230 H   0  0  0  0  0  0  0  0  0  0  0  0
   36.0500   43.2000    1.2460 H   0  0  0  0  0  0  0  0  0  0  0  0
   34.7100   40.1590    4.0140 H   0  0  0  0  0  0  0  0  0  0  0  0
   31.1860   38.1290    4.1360 H   0  0  0  0  0  0  0  0  0  0  0  0
   31.3510   35.6760    3.4810 H   0  0  0  0  0  0  0  0  0  0  0  0
   30.0640   36.6490    1.7690 H   0  0  0  0  0  0  0  0  0  0  0  0
   29.3080   38.1040    2.6030 H   0  0  0  0  0  0  0  0  0  0  0  0
   28.7140   36.8480    4.2640 H   0  0  0  0  0  0  0  0  0  0  0  0
   27.4220   36.1880    2.5410 H   0  0  0  0  0  0  0  0  0  0  0  0
   27.7540   34.7470    3.6290 H   0  0  0  0  0  0  0  0  0  0  0  0
   27.2730   35.7170    0.3300 H   0  0  0  0  0  0  0  0  0  0  0  0
   28.0140   34.4740   -1.6920 H   0  0  0  0  0  0  0  0  0  0  0  0
   29.7790   32.7350   -1.5200 H   0  0  0  0  0  0  0  0  0  0  0  0
   31.5660   31.7430   -1.2420 H   0  0  0  0  0  0  0  0  0  0  0  0
   32.0730   30.4380   -0.1480 H   0  0  0  0  0  0  0  0  0  0  0  0
   30.3650   30.5940   -0.6130 H   0  0  0  0  0  0  0  0  0  0  0  0
   30.0550   33.4870    2.7520 H   0  0  0  0  0  0  0  0  0  0  0  0
  1 42  1  0  0  0  0
  1 43  1  0  0  0  0
  1 44  1  0  0  0  0
  1  2  1  0  0  0  0
  2 45  1  0  0  0  0
  2 46  1  0  0  0  0
  2  3  1  0  0  0  0
  3 47  1  0  0  0  0
  3 48  1  0  0  0  0
  3  4  1  0  0  0  0
  4  5  1  0  0  0  0
  5 49  1  0  0  0  0
  5 50  1  0  0  0  0
  5  6  1  0  0  0  0
  6 51  1  0  0  0  0
  6 52  1  0  0  0  0
  6  7  1  0  0  0  0
  7 53  1  0  0  0  0
  7 54  1  0  0  0  0
  7 55  1  0  0  0  0
  4  8  1  0  0  0  0
  8  9  2  0  0  0  0
  8 10  1  0  0  0  0
 10 11  2  0  0  0  0
 11 56  1  0  0  0  0
 11 12  1  0  0  0  0
 12 57  1  0  0  0  0
 12 13  2  0  0  0  0
 13 58  1  0  0  0  0
 13 14  1  0  0  0  0
 14 15  2  0  0  0  0
 15 10  1  0  0  0  0
 15 59  1  0  0  0  0
 14 16  1  0  0  0  0
 16 17  2  0  0  0  0
 16 18  1  0  0  0  0
 18 60  1  0  0  0  0
 18 19  1  0  0  0  0
 19 61  1  0  0  0  0
 19 20  1  0  0  0  0
 20 62  1  0  0  0  0
 20 63  1  0  0  0  0
 20 21  1  0  0  0  0
 21 22  2  0  0  0  0
 22 64  1  0  0  0  0
 22 23  1  0  0  0  0
 23 24  1  0  0  0  0
 23 25  2  0  0  0  0
 25 65  1  0  0  0  0
 25 26  1  0  0  0  0
 26 27  1  0  0  0  0
 26 28  2  0  0  0  0
 28 21  1  0  0  0  0
 28 66  1  0  0  0  0
 19 29  1  0  0  0  0
 29 67  1  0  0  0  0
 29 30  1  0  0  0  0
 30 68  1  0  0  0  0
 29 31  1  0  0  0  0
 31 69  1  0  0  0  0
 31 70  1  0  0  0  0
 31 32  1  0  0  0  0
 32 71  1  0  0  0  0
 32 33  1  0  0  0  0
 33 72  1  0  0  0  0
 33 73  1  0  0  0  0
 33 34  1  0  0  0  0
 34 35  2  0  0  0  0
 35 74  1  0  0  0  0
 35 36  1  0  0  0  0
 36 75  1  0  0  0  0
 36 37  2  0  0  0  0
 37 76  1  0  0  0  0
 37 38  1  0  0  0  0
 38 39  1  0  0  0  0
 39 40  1  0  0  0  0
 40 77  1  0  0  0  0
 40 78  1  0  0  0  0
 40 79  1  0  0  0  0
 38 41  2  0  0  0  0
 41 34  1  0  0  0  0
 41 80  1  0  0  0  0
M  END
>  <LOGBIO>
7.5100

>  <PRED_LOGBIO>
7.3700

>  <XV_RES>
0.1860

>  <WHL_TMPL>
8

>  <ANCH>
20-21;66-67

$$$$
ROW56
  -MTS-   01061521383D 0   0.00000     0.00000     0

 51 54  0  0  0  0  0  0  0  0999 V2000
   29.9380   40.0330   10.1100 C   0  0  0  0  0  0  0  0  0  0  0  0
   28.9820   40.6650    9.1040 C   0  0  0  0  0  0  0  0  0  0  0  0
   29.7390   41.6380    8.2320 C   0  0  0  0  0  0  0  0  0  0  0  0
   29.9350   42.9250    8.4490 N   0  0  0  0  0  0  0  0  0  0  0  0
   30.7030   43.6450    7.4520 N   0  0  0  0  0  0  0  0  0  0  0  0
   31.1350   42.9470    6.4180 C   0  0  0  0  0  0  0  0  0  0  0  0
   31.8740   43.4010    5.3570 N   0  0  0  0  0  0  0  0  0  0  0  0
   31.2620   43.8650    4.2710 C   0  0  0  0  0  0  0  0  0  0  0  0
   30.0330   43.8870    4.2200 O   0  0  0  0  0  0  0  0  0  0  0  0
   32.0760   44.3650    3.1020 C   0  0  0  0  0  0  0  0  0  0  0  0
   31.3810   44.8260    2.0240 S   0  0  0  0  0  0  0  0  0  0  0  0
   30.2400   43.8750    1.4590 C   0  0  0  0  0  0  0  0  0  0  0  0
   29.0580   44.3370    1.0270 N   0  0  0  0  0  0  0  0  0  0  0  0
   28.0930   43.5120    0.5970 C   0  0  0  0  0  0  0  0  0  0  0  0
   28.2920   42.1260    0.5860 C   0  0  0  0  0  0  0  0  0  0  0  0
   29.5160   41.6130    1.0320 C   0  0  0  0  0  0  0  0  0  0  0  0
   29.8100   40.1650    1.1240 C   0  0  0  0  0  0  0  0  0  0  0  0
   30.7040   39.6920    2.0920 C   0  0  0  0  0  0  0  0  0  0  0  0
   30.9810   38.3230    2.1780 C   0  0  0  0  0  0  0  0  0  0  0  0
   30.3650   37.4270    1.2970 C   0  0  0  0  0  0  0  0  0  0  0  0
   29.4710   37.8990    0.3290 C   0  0  0  0  0  0  0  0  0  0  0  0
   29.1930   39.2690    0.2420 C   0  0  0  0  0  0  0  0  0  0  0  0
   30.5040   42.5010    1.4750 C   0  0  0  0  0  0  0  0  0  0  0  0
   31.7830   42.0030    1.9430 C   0  0  0  0  0  0  0  0  0  0  0  0
   32.8060   41.6050    2.3170 N   0  0  0  0  0  0  0  0  0  0  0  0
   26.6980   44.0140    0.1860 C   0  0  0  0  0  0  0  0  0  0  0  0
   25.5720   43.2630    0.5410 C   0  0  0  0  0  0  0  0  0  0  0  0
   24.2940   43.7000    0.1710 C   0  0  0  0  0  0  0  0  0  0  0  0
   24.1440   44.8880   -0.5540 C   0  0  0  0  0  0  0  0  0  0  0  0
   22.9120   45.3090   -0.9110 F   0  0  0  0  0  0  0  0  0  0  0  0
   25.2700   45.6390   -0.9090 C   0  0  0  0  0  0  0  0  0  0  0  0
   26.5480   45.2020   -0.5390 C   0  0  0  0  0  0  0  0  0  0  0  0
   30.5560   41.2980    6.6990 S   0  0  0  0  0  0  0  0  0  0  0  0
   30.7270   39.5050    9.5790 H   0  0  0  0  0  0  0  0  0  0  0  0
   29.3920   39.3320   10.7380 H   0  0  0  0  0  0  0  0  0  0  0  0
   30.3770   40.8100   10.7320 H   0  0  0  0  0  0  0  0  0  0  0  0
   28.5430   39.8870    8.4820 H   0  0  0  0  0  0  0  0  0  0  0  0
   28.1930   41.1930    9.6350 H   0  0  0  0  0  0  0  0  0  0  0  0
   32.8830   43.3830    5.4000 H   0  0  0  0  0  0  0  0  0  0  0  0
   32.6200   43.4950    2.7400 H   0  0  0  0  0  0  0  0  0  0  0  0
   32.7150   45.1620    3.4760 H   0  0  0  0  0  0  0  0  0  0  0  0
   27.5130   41.4630    0.2400 H   0  0  0  0  0  0  0  0  0  0  0  0
   31.1790   40.3840    2.7710 H   0  0  0  0  0  0  0  0  0  0  0  0
   31.6710   37.9580    2.9250 H   0  0  0  0  0  0  0  0  0  0  0  0
   30.5790   36.3700    1.3640 H   0  0  0  0  0  0  0  0  0  0  0  0
   28.9960   37.2080   -0.3510 H   0  0  0  0  0  0  0  0  0  0  0  0
   28.5040   39.6340   -0.5040 H   0  0  0  0  0  0  0  0  0  0  0  0
   25.6880   42.3460    1.1000 H   0  0  0  0  0  0  0  0  0  0  0  0
   23.4250   43.1200    0.4440 H   0  0  0  0  0  0  0  0  0  0  0  0
   25.1540   46.5560   -1.4680 H   0  0  0  0  0  0  0  0  0  0  0  0
   27.4170   45.7820   -0.8130 H   0  0  0  0  0  0  0  0  0  0  0  0
  1 34  1  0  0  0  0
  1 35  1  0  0  0  0
  1 36  1  0  0  0  0
  1  2  1  0  0  0  0
  2 37  1  0  0  0  0
  2 38  1  0  0  0  0
  2  3  1  0  0  0  0
  3  4  2  0  0  0  0
  4  5  1  0  0  0  0
  5  6  2  0  0  0  0
  6  7  1  0  0  0  0
  7 39  1  0  0  0  0
  7  8  1  0  0  0  0
  8  9  2  0  0  0  0
  8 10  1  0  0  0  0
 10 40  1  0  0  0  0
 10 41  1  0  0  0  0
 10 11  1  0  0  0  0
 11 12  1  0  0  0  0
 12 13  1  0  0  0  0
 13 14  2  0  0  0  0
 14 15  1  0  0  0  0
 15 42  1  0  0  0  0
 15 16  2  0  0  0  0
 16 17  1  0  0  0  0
 17 18  2  0  0  0  0
 18 43  1  0  0  0  0
 18 19  1  0  0  0  0
 19 44  1  0  0  0  0
 19 20  2  0  0  0  0
 20 45  1  0  0  0  0
 20 21  1  0  0  0  0
 21 46  1  0  0  0  0
 21 22  2  0  0  0  0
 22 17  1  0  0  0  0
 22 47  1  0  0  0  0
 16 23  1  0  0  0  0
 23 12  2  0  0  0  0
 23 24  1  0  0  0  0
 24 25  3  0  0  0  0
 14 26  1  0  0  0  0
 26 27  2  0  0  0  0
 27 48  1  0  0  0  0
 27 28  1  0  0  0  0
 28 49  1  0  0  0  0
 28 29  2  0  0  0  0
 29 30  1  0  0  0  0
 29 31  1  0  0  0  0
 31 50  1  0  0  0  0
 31 32  2  0  0  0  0
 32 26  1  0  0  0  0
 32 51  1  0  0  0  0
  6 33  1  0  0  0  0
 33  3  1  0  0  0  0
M  END
>  <LOGBIO>
4.3000

>  <PRED_LOGBIO>
5.7200

>  <XV_RES>
-2.2480

>  <WHL_TMPL>
2

>  <ANCH>
12-40;25-23

$$$$
ROW57
  -MTS-   01061521383D 0   0.00000     0.00000     0

 51 54  0  0  0  0  0  0  0  0999 V2000
   36.6550   43.1080    4.6630 C   0  0  0  0  0  0  0  0  0  0  0  0
   35.9400   44.2750    5.0750 O   0  0  0  0  0  0  0  0  0  0  0  0
   34.7950   44.6010    4.3970 C   0  0  0  0  0  0  0  0  0  0  0  0
   33.5360   44.0570    4.8720 C   0  0  0  0  0  0  0  0  0  0  0  0
   32.3570   44.2730    4.0630 C   0  0  0  0  0  0  0  0  0  0  0  0
   32.4780   45.0090    2.8100 C   0  0  0  0  0  0  0  0  0  0  0  0
   33.7210   45.6780    2.4320 C   0  0  0  0  0  0  0  0  0  0  0  0
   34.9050   45.4720    3.2410 C   0  0  0  0  0  0  0  0  0  0  0  0
   36.2130   46.1420    2.8930 C   0  0  0  0  0  0  0  0  0  0  0  0
   31.3530   45.1270    1.8100 C   0  0  0  0  0  0  0  0  0  0  0  0
   31.3500   46.4340    1.1370 N   0  0  0  0  0  0  0  0  0  0  0  0
   31.4810   46.2220   -0.1590 C   0  0  0  0  0  0  0  0  0  0  0  0
   31.5190   47.2140   -1.1040 N   0  0  0  0  0  0  0  0  0  0  0  0
   31.5740   44.8850   -0.4410 N   0  0  0  0  0  0  0  0  0  0  0  0
   31.7270   44.3310   -1.7940 C   0  0  0  0  0  0  0  0  0  0  0  0
   31.5080   44.1520    0.6670 C   0  0  0  0  0  0  0  0  0  0  0  0
   31.5620   42.9260    0.7460 O   0  0  0  0  0  0  0  0  0  0  0  0
   30.0810   44.8890    2.5880 C   0  0  0  0  0  0  0  0  0  0  0  0
   29.5720   43.5910    2.7170 C   0  0  0  0  0  0  0  0  0  0  0  0
   28.3930   43.3710    3.4390 C   0  0  0  0  0  0  0  0  0  0  0  0
   27.7230   44.4480    4.0310 C   0  0  0  0  0  0  0  0  0  0  0  0
   28.2320   45.7460    3.9020 C   0  0  0  0  0  0  0  0  0  0  0  0
   29.4110   45.9660    3.1800 C   0  0  0  0  0  0  0  0  0  0  0  0
   27.5230   46.8840    4.5270 C   0  0  0  0  0  0  0  0  0  0  0  0
   27.0440   47.9400    3.7430 C   0  0  0  0  0  0  0  0  0  0  0  0
   26.3780   49.0020    4.3660 C   0  0  0  0  0  0  0  0  0  0  0  0
   26.2110   48.9750    5.7560 C   0  0  0  0  0  0  0  0  0  0  0  0
   26.6800   47.9510    6.4810 N   0  0  0  0  0  0  0  0  0  0  0  0
   27.3220   46.9210    5.9120 C   0  0  0  0  0  0  0  0  0  0  0  0
   36.9640   43.2190    3.6260 H   0  0  0  0  0  0  0  0  0  0  0  0
   37.5350   42.9810    5.2910 H   0  0  0  0  0  0  0  0  0  0  0  0
   36.0120   42.2360    4.7590 H   0  0  0  0  0  0  0  0  0  0  0  0
   33.4810   43.5080    5.8010 H   0  0  0  0  0  0  0  0  0  0  0  0
   31.3980   43.8940    4.3830 H   0  0  0  0  0  0  0  0  0  0  0  0
   33.7560   46.3170    1.5620 H   0  0  0  0  0  0  0  0  0  0  0  0
   37.0400   45.5160    3.2210 H   0  0  0  0  0  0  0  0  0  0  0  0
   36.2690   47.1080    3.3910 H   0  0  0  0  0  0  0  0  0  0  0  0
   36.2710   46.2860    1.8160 H   0  0  0  0  0  0  0  0  0  0  0  0
   30.6630   47.5360   -1.5320 H   0  0  0  0  0  0  0  0  0  0  0  0
   32.4030   47.6230   -1.3710 H   0  0  0  0  0  0  0  0  0  0  0  0
   32.2650   45.0410   -2.4180 H   0  0  0  0  0  0  0  0  0  0  0  0
   30.7440   44.1430   -2.2220 H   0  0  0  0  0  0  0  0  0  0  0  0
   32.2840   43.3980   -1.7430 H   0  0  0  0  0  0  0  0  0  0  0  0
   30.0900   42.7610    2.2610 H   0  0  0  0  0  0  0  0  0  0  0  0
   28.0010   42.3700    3.5390 H   0  0  0  0  0  0  0  0  0  0  0  0
   26.8130   44.2780    4.5880 H   0  0  0  0  0  0  0  0  0  0  0  0
   29.8030   46.9680    3.0800 H   0  0  0  0  0  0  0  0  0  0  0  0
   27.1870   47.9360    2.6720 H   0  0  0  0  0  0  0  0  0  0  0  0
   25.9990   49.8290    3.7840 H   0  0  0  0  0  0  0  0  0  0  0  0
   25.6990   49.7890    6.2480 H   0  0  0  0  0  0  0  0  0  0  0  0
   27.6870   46.1120    6.5280 H   0  0  0  0  0  0  0  0  0  0  0  0
  1 30  1  0  0  0  0
  1 31  1  0  0  0  0
  1 32  1  0  0  0  0
  1  2  1  0  0  0  0
  2  3  1  0  0  0  0
  3  4  2  0  0  0  0
  4 33  1  0  0  0  0
  4  5  1  0  0  0  0
  5 34  1  0  0  0  0
  5  6  2  0  0  0  0
  6  7  1  0  0  0  0
  7 35  1  0  0  0  0
  7  8  2  0  0  0  0
  8  3  1  0  0  0  0
  8  9  1  0  0  0  0
  9 36  1  0  0  0  0
  9 37  1  0  0  0  0
  9 38  1  0  0  0  0
  6 10  1  0  0  0  0
 10 11  1  0  0  0  0
 11 12  2  0  0  0  0
 12 13  1  0  0  0  0
 13 39  1  0  0  0  0
 13 40  1  0  0  0  0
 12 14  1  0  0  0  0
 14 15  1  0  0  0  0
 15 41  1  0  0  0  0
 15 42  1  0  0  0  0
 15 43  1  0  0  0  0
 14 16  1  0  0  0  0
 16 10  1  0  0  0  0
 16 17  2  0  0  0  0
 10 18  1  0  0  0  0
 18 19  2  0  0  0  0
 19 44  1  0  0  0  0
 19 20  1  0  0  0  0
 20 45  1  0  0  0  0
 20 21  2  0  0  0  0
 21 46  1  0  0  0  0
 21 22  1  0  0  0  0
 22 23  2  0  0  0  0
 23 18  1  0  0  0  0
 23 47  1  0  0  0  0
 22 24  1  0  0  0  0
 24 25  2  0  0  0  0
 25 48  1  0  0  0  0
 25 26  1  0  0  0  0
 26 49  1  0  0  0  0
 26 27  2  0  0  0  0
 27 50  1  0  0  0  0
 27 28  1  0  0  0  0
 28 29  2  0  0  0  0
 29 24  1  0  0  0  0
 29 51  1  0  0  0  0
M  END
>  <LOGBIO>
7.4000

>  <PRED_LOGBIO>
7.1500

>  <XV_RES>
0.2640

>  <WHL_TMPL>
1

>  <ANCH>
42-51;11-9

$$$$
ROW59
  -MTS-   01061521383D 0   0.00000     0.00000     0

 49 52  0  0  0  0  0  0  0  0999 V2000
   26.7480   35.7820    0.4270 O   0  0  0  0  0  0  0  0  0  0  0  0
   27.7990   34.9050    0.4850 C   0  0  0  0  0  0  0  0  0  0  0  0
   28.2100   34.2210   -0.6810 C   0  0  0  0  0  0  0  0  0  0  0  0
   27.3810   34.4950   -2.1860 Cl  0  0  0  0  0  0  0  0  0  0  0  0
   29.2930   33.3150   -0.6280 C   0  0  0  0  0  0  0  0  0  0  0  0
   29.9800   33.0770    0.5880 C   0  0  0  0  0  0  0  0  0  0  0  0
   31.0410   32.1590    0.5120 Cl  0  0  0  0  0  0  0  0  0  0  0  0
   29.5550   33.7770    1.7610 C   0  0  0  0  0  0  0  0  0  0  0  0
   28.4700   34.6880    1.7160 C   0  0  0  0  0  0  0  0  0  0  0  0
   28.0380   35.4190    2.9680 C   0  0  0  0  0  0  0  0  0  0  0  0
   28.6710   35.2080    4.1070 N   0  0  0  0  0  0  0  0  0  0  0  0
   28.3120   35.8730    5.3450 N   0  0  0  0  0  0  0  0  0  0  0  0
   29.0340   35.5980    6.5300 C   0  0  0  0  0  0  0  0  0  0  0  0
   28.6400   34.6070    7.3410 N   0  0  0  0  0  0  0  0  0  0  0  0
   29.3240   34.3470    8.4630 C   0  0  0  0  0  0  0  0  0  0  0  0
   28.9080   33.3000    9.3190 N   0  0  0  0  0  0  0  0  0  0  0  0
   29.4120   31.9910    9.1320 C   0  0  0  0  0  0  0  0  0  0  0  0
   28.7400   31.0970    8.2900 C   0  0  0  0  0  0  0  0  0  0  0  0
   29.2380   29.8010    8.1050 C   0  0  0  0  0  0  0  0  0  0  0  0
   30.4080   29.4010    8.7620 C   0  0  0  0  0  0  0  0  0  0  0  0
   31.0790   30.2950    9.6040 C   0  0  0  0  0  0  0  0  0  0  0  0
   30.5810   31.5900    9.7890 C   0  0  0  0  0  0  0  0  0  0  0  0
   30.4020   35.0790    8.7760 N   0  0  0  0  0  0  0  0  0  0  0  0
   30.7960   36.0710    7.9650 C   0  0  0  0  0  0  0  0  0  0  0  0
   31.9350   36.8440    8.2940 N   0  0  0  0  0  0  0  0  0  0  0  0
   31.7930   38.0160    9.0740 C   0  0  0  0  0  0  0  0  0  0  0  0
   31.8740   37.9420   10.4700 C   0  0  0  0  0  0  0  0  0  0  0  0
   31.7330   39.1020   11.2420 C   0  0  0  0  0  0  0  0  0  0  0  0
   31.5110   40.3350   10.6180 C   0  0  0  0  0  0  0  0  0  0  0  0
   31.4300   40.4090    9.2220 C   0  0  0  0  0  0  0  0  0  0  0  0
   31.5710   39.2500    8.4500 C   0  0  0  0  0  0  0  0  0  0  0  0
   30.1120   36.3310    6.8420 N   0  0  0  0  0  0  0  0  0  0  0  0
   27.0540   36.6780    0.2180 H   0  0  0  0  0  0  0  0  0  0  0  0
   29.6010   32.7980   -1.5250 H   0  0  0  0  0  0  0  0  0  0  0  0
   30.0690   33.6090    2.6960 H   0  0  0  0  0  0  0  0  0  0  0  0
   27.2120   36.1140    2.9300 H   0  0  0  0  0  0  0  0  0  0  0  0
   27.5460   36.5310    5.3610 H   0  0  0  0  0  0  0  0  0  0  0  0
   28.2520   33.4870   10.0640 H   0  0  0  0  0  0  0  0  0  0  0  0
   27.8380   31.4060    7.7840 H   0  0  0  0  0  0  0  0  0  0  0  0
   28.7200   29.1110    7.4550 H   0  0  0  0  0  0  0  0  0  0  0  0
   30.7920   28.4010    8.6190 H   0  0  0  0  0  0  0  0  0  0  0  0
   31.9820   29.9860   10.1100 H   0  0  0  0  0  0  0  0  0  0  0  0
   31.0990   32.2800   10.4380 H   0  0  0  0  0  0  0  0  0  0  0  0
   32.8490   36.5590    7.9730 H   0  0  0  0  0  0  0  0  0  0  0  0
   32.0450   36.9910   10.9510 H   0  0  0  0  0  0  0  0  0  0  0  0
   31.7960   39.0450   12.3180 H   0  0  0  0  0  0  0  0  0  0  0  0
   31.4020   41.2300   11.2130 H   0  0  0  0  0  0  0  0  0  0  0  0
   31.2590   41.3610    8.7410 H   0  0  0  0  0  0  0  0  0  0  0  0
   31.5080   39.3060    7.3740 H   0  0  0  0  0  0  0  0  0  0  0  0
  1 33  1  0  0  0  0
  1  2  1  0  0  0  0
  2  3  2  0  0  0  0
  3  4  1  0  0  0  0
  3  5  1  0  0  0  0
  5 34  1  0  0  0  0
  5  6  2  0  0  0  0
  6  7  1  0  0  0  0
  6  8  1  0  0  0  0
  8 35  1  0  0  0  0
  8  9  2  0  0  0  0
  9  2  1  0  0  0  0
  9 10  1  0  0  0  0
 10 36  1  0  0  0  0
 10 11  2  0  0  0  0
 11 12  1  0  0  0  0
 12 37  1  0  0  0  0
 12 13  1  0  0  0  0
 13 14  2  0  0  0  0
 14 15  1  0  0  0  0
 15 16  1  0  0  0  0
 16 38  1  0  0  0  0
 16 17  1  0  0  0  0
 17 18  2  0  0  0  0
 18 39  1  0  0  0  0
 18 19  1  0  0  0  0
 19 40  1  0  0  0  0
 19 20  2  0  0  0  0
 20 41  1  0  0  0  0
 20 21  1  0  0  0  0
 21 42  1  0  0  0  0
 21 22  2  0  0  0  0
 22 17  1  0  0  0  0
 22 43  1  0  0  0  0
 15 23  2  0  0  0  0
 23 24  1  0  0  0  0
 24 25  1  0  0  0  0
 25 44  1  0  0  0  0
 25 26  1  0  0  0  0
 26 27  2  0  0  0  0
 27 45  1  0  0  0  0
 27 28  1  0  0  0  0
 28 46  1  0  0  0  0
 28 29  2  0  0  0  0
 29 47  1  0  0  0  0
 29 30  1  0  0  0  0
 30 48  1  0  0  0  0
 30 31  2  0  0  0  0
 31 26  1  0  0  0  0
 31 49  1  0  0  0  0
 24 32  2  0  0  0  0
 32 13  1  0  0  0  0
M  END
>  <LOGBIO>
4.9500

>  <PRED_LOGBIO>
4.6600

>  <XV_RES>
0.2540

>  <WHL_TMPL>
12

>  <ANCH>
39-47;12-10

$$$$
ROW60
  -MTS-   01061521383D 0   0.00000     0.00000     0

 74 76  0  0  1  0  0  0  0  0999 V2000
   29.6600   48.1380    5.8810 C   0  0  0  0  0  0  0  0  0  0  0  0
   30.8740   47.3900    5.3240 C   0  0  1  0  0  0  0  0  0  0  0  0
   31.9840   47.4780    6.2640 N   0  0  0  0  0  0  0  0  0  0  0  0
   33.2090   47.9260    5.9620 C   0  0  0  0  0  0  0  0  0  0  0  0
   33.5140   48.3610    4.8530 O   0  0  0  0  0  0  0  0  0  0  0  0
   34.2280   47.8490    7.0620 C   0  0  0  0  0  0  0  0  0  0  0  0
   33.8400   48.1590    8.3690 C   0  0  0  0  0  0  0  0  0  0  0  0
   34.7520   48.0760    9.4220 C   0  0  0  0  0  0  0  0  0  0  0  0
   34.3580   48.3760   10.7000 O   0  0  0  0  0  0  0  0  0  0  0  0
   33.0530   47.9650   11.1140 C   0  0  0  0  0  0  0  0  0  0  0  0
   32.8210   48.3910   12.5440 C   0  0  0  0  0  0  0  0  0  0  0  0
   33.7010   48.9940   13.1560 O   0  0  0  0  0  0  0  0  0  0  0  0
   31.6660   48.1120   13.1420 N   0  0  0  0  0  0  0  0  0  0  0  0
   31.4410   48.5270   14.5340 C   0  0  0  0  0  0  0  0  0  0  0  0
   30.0460   48.0880   14.9770 C   0  0  0  0  0  0  0  0  0  0  0  0
   29.8110   48.5190   16.4240 C   0  0  0  0  0  0  0  0  0  0  0  0
   28.4160   48.0800   16.8660 C   0  0  0  0  0  0  0  0  0  0  0  0
   28.1820   48.5100   18.3130 C   0  0  0  0  0  0  0  0  0  0  0  0
   26.8400   48.0880   18.7390 N   0  0  0  0  0  0  0  0  0  0  0  0
   36.0670   47.6860    9.1660 C   0  0  0  0  0  0  0  0  0  0  0  0
   36.4740   47.3740    7.8590 C   0  0  0  0  0  0  0  0  0  0  0  0
   37.8150   46.9760    7.6250 O   0  0  0  0  0  0  0  0  0  0  0  0
   38.2080   45.9070    6.5800 S   0  0  0  0  0  0  0  0  0  0  0  0
   37.1040   45.0490    6.2830 O   0  0  0  0  0  0  0  0  0  0  0  0
   38.7830   46.5050    5.4160 O   0  0  0  0  0  0  0  0  0  0  0  0
   39.4690   44.8680    7.3590 C   0  0  0  0  0  0  0  0  0  0  0  0
   39.3650   44.9910    8.8610 C   0  0  0  0  0  0  0  0  0  0  0  0
   38.5380   44.1190    9.5780 C   0  0  0  0  0  0  0  0  0  0  0  0
   38.4410   44.2320   10.9700 C   0  0  0  0  0  0  0  0  0  0  0  0
   39.1710   45.2180   11.6450 C   0  0  0  0  0  0  0  0  0  0  0  0
   39.9990   46.0900   10.9270 C   0  0  0  0  0  0  0  0  0  0  0  0
   40.0950   45.9760    9.5350 C   0  0  0  0  0  0  0  0  0  0  0  0
   35.5450   47.4620    6.8120 C   0  0  0  0  0  0  0  0  0  0  0  0
   30.5490   45.9720    4.9990 C   0  0  0  0  0  0  0  0  0  0  0  0
   30.5980   45.5480    3.6660 C   0  0  0  0  0  0  0  0  0  0  0  0
   30.2940   44.2270    3.3290 C   0  0  0  0  0  0  0  0  0  0  0  0
   29.9480   43.3230    4.3280 C   0  0  0  0  0  0  0  0  0  0  0  0
   29.8970   43.7340    5.6590 C   0  0  0  0  0  0  0  0  0  0  0  0
   30.1950   45.0570    5.9930 C   0  0  0  0  0  0  0  0  0  0  0  0
   28.7430   47.6690    5.5320 H   0  0  0  0  0  0  0  0  0  0  0  0
   29.6840   48.0110    6.9610 H   0  0  0  0  0  0  0  0  0  0  0  0
   29.7650   49.1740    5.5640 H   0  0  0  0  0  0  0  0  0  0  0  0
   31.1670   47.8860    4.4010 H   0  0  0  0  0  0  0  0  0  0  0  0
   31.8170   47.1790    7.2140 H   0  0  0  0  0  0  0  0  0  0  0  0
   32.8230   48.4660    8.5660 H   0  0  0  0  0  0  0  0  0  0  0  0
   32.9730   46.8830   11.0400 H   0  0  0  0  0  0  0  0  0  0  0  0
   32.3060   48.4290   10.4720 H   0  0  0  0  0  0  0  0  0  0  0  0
   30.9440   47.6170   12.6390 H   0  0  0  0  0  0  0  0  0  0  0  0
   32.1870   48.0630   15.1760 H   0  0  0  0  0  0  0  0  0  0  0  0
   31.5210   49.6090   14.6080 H   0  0  0  0  0  0  0  0  0  0  0  0
   29.2990   48.5510   14.3350 H   0  0  0  0  0  0  0  0  0  0  0  0
   29.9660   47.0050   14.9030 H   0  0  0  0  0  0  0  0  0  0  0  0
   30.5580   48.0550   17.0650 H   0  0  0  0  0  0  0  0  0  0  0  0
   29.8920   49.6010   16.4980 H   0  0  0  0  0  0  0  0  0  0  0  0
   27.6700   48.5430   16.2240 H   0  0  0  0  0  0  0  0  0  0  0  0
   28.3360   46.9970   16.7920 H   0  0  0  0  0  0  0  0  0  0  0  0
   28.9280   48.0470   18.9550 H   0  0  0  0  0  0  0  0  0  0  0  0
   28.2620   49.5930   18.3870 H   0  0  0  0  0  0  0  0  0  0  0  0
   26.7650   47.0830   18.6700 H   0  0  0  0  0  0  0  0  0  0  0  0
   26.6850   48.3730   19.6950 H   0  0  0  0  0  0  0  0  0  0  0  0
   36.7760   47.6240    9.9780 H   0  0  0  0  0  0  0  0  0  0  0  0
   40.4560   45.1930    7.0360 H   0  0  0  0  0  0  0  0  0  0  0  0
   39.3150   43.8310    7.0680 H   0  0  0  0  0  0  0  0  0  0  0  0
   37.9740   43.3580    9.0580 H   0  0  0  0  0  0  0  0  0  0  0  0
   37.8030   43.5590   11.5240 H   0  0  0  0  0  0  0  0  0  0  0  0
   39.0970   45.3060   12.7180 H   0  0  0  0  0  0  0  0  0  0  0  0
   40.5620   46.8510   11.4470 H   0  0  0  0  0  0  0  0  0  0  0  0
   40.7330   46.6490    8.9810 H   0  0  0  0  0  0  0  0  0  0  0  0
   35.8520   47.2280    5.8030 H   0  0  0  0  0  0  0  0  0  0  0  0
   30.8730   46.2480    2.8910 H   0  0  0  0  0  0  0  0  0  0  0  0
   30.3270   43.9090    2.2970 H   0  0  0  0  0  0  0  0  0  0  0  0
   29.7180   42.2990    4.0720 H   0  0  0  0  0  0  0  0  0  0  0  0
   29.6270   43.0300    6.4320 H   0  0  0  0  0  0  0  0  0  0  0  0
   30.1510   45.3740    7.0250 H   0  0  0  0  0  0  0  0  0  0  0  0
  1 40  1  0  0  0  0
  1 41  1  0  0  0  0
  1 42  1  0  0  0  0
  1  2  1  0  0  0  0
  2 43  1  0  0  0  0
  2  3  1  0  0  0  0
  3 44  1  0  0  0  0
  3  4  1  0  0  0  0
  4  5  2  0  0  0  0
  4  6  1  0  0  0  0
  6  7  2  0  0  0  0
  7 45  1  0  0  0  0
  7  8  1  0  0  0  0
  8  9  1  0  0  0  0
  9 10  1  0  0  0  0
 10 46  1  0  0  0  0
 10 47  1  0  0  0  0
 10 11  1  0  0  0  0
 11 12  2  0  0  0  0
 11 13  1  0  0  0  0
 13 48  1  0  0  0  0
 13 14  1  0  0  0  0
 14 49  1  0  0  0  0
 14 50  1  0  0  0  0
 14 15  1  0  0  0  0
 15 51  1  0  0  0  0
 15 52  1  0  0  0  0
 15 16  1  0  0  0  0
 16 53  1  0  0  0  0
 16 54  1  0  0  0  0
 16 17  1  0  0  0  0
 17 55  1  0  0  0  0
 17 56  1  0  0  0  0
 17 18  1  0  0  0  0
 18 57  1  0  0  0  0
 18 58  1  0  0  0  0
 18 19  1  0  0  0  0
 19 59  1  0  0  0  0
 19 60  1  0  0  0  0
  8 20  2  0  0  0  0
 20 61  1  0  0  0  0
 20 21  1  0  0  0  0
 21 22  1  0  0  0  0
 22 23  1  0  0  0  0
 23 24  2  0  0  0  0
 23 25  2  0  0  0  0
 23 26  1  0  0  0  0
 26 62  1  0  0  0  0
 26 63  1  0  0  0  0
 26 27  1  0  0  0  0
 27 28  2  0  0  0  0
 28 64  1  0  0  0  0
 28 29  1  0  0  0  0
 29 65  1  0  0  0  0
 29 30  2  0  0  0  0
 30 66  1  0  0  0  0
 30 31  1  0  0  0  0
 31 67  1  0  0  0  0
 31 32  2  0  0  0  0
 32 27  1  0  0  0  0
 32 68  1  0  0  0  0
 21 33  2  0  0  0  0
 33  6  1  0  0  0  0
 33 69  1  0  0  0  0
  2 34  1  0  0  0  0
 34 35  2  0  0  0  0
 35 70  1  0  0  0  0
 35 36  1  0  0  0  0
 36 71  1  0  0  0  0
 36 37  2  0  0  0  0
 37 72  1  0  0  0  0
 37 38  1  0  0  0  0
 38 73  1  0  0  0  0
 38 39  2  0  0  0  0
 39 34  1  0  0  0  0
 39 74  1  0  0  0  0
M  END
>  <LOGBIO>
5.4700

>  <PRED_LOGBIO>
5.5100

>  <XV_RES>
0.0690

>  <WHL_TMPL>
7

>  <ANCH>
64-66;5-64

$$$$
ROW61
  -MTS-   01061521383D 0   0.00000     0.00000     0

 45 47  0  0  0  0  0  0  0  0999 V2000
   28.3610   47.9200    5.9400 F   0  0  0  0  0  0  0  0  0  0  0  0
   27.4670   48.2350    5.0070 C   0  0  0  0  0  0  0  0  0  0  0  0
   27.1340   49.5170    5.1270 F   0  0  0  0  0  0  0  0  0  0  0  0
   26.3830   47.4800    5.1600 F   0  0  0  0  0  0  0  0  0  0  0  0
   28.0660   47.9910    3.6230 C   0  0  0  0  0  0  0  0  0  0  0  0
   29.1500   48.7470    3.4700 F   0  0  0  0  0  0  0  0  0  0  0  0
   27.1710   48.3060    2.6910 F   0  0  0  0  0  0  0  0  0  0  0  0
   28.4480   46.5180    3.4860 C   0  0  0  0  0  0  0  0  0  0  0  0
   27.3640   45.7630    3.6390 F   0  0  0  0  0  0  0  0  0  0  0  0
   29.3430   46.2040    4.4180 F   0  0  0  0  0  0  0  0  0  0  0  0
   29.1660   46.2260    1.8280 S   0  0  0  0  0  0  0  0  0  0  0  0
   29.6090   44.5200    1.6690 C   0  0  0  0  0  0  0  0  0  0  0  0
   30.8970   44.1070    2.0470 C   0  0  0  0  0  0  0  0  0  0  0  0
   31.2470   42.7340    1.9090 C   0  0  0  0  0  0  0  0  0  0  0  0
   30.3080   41.7900    1.4050 C   0  0  0  0  0  0  0  0  0  0  0  0
   29.0170   42.2290    1.0310 C   0  0  0  0  0  0  0  0  0  0  0  0
   28.6500   43.5960    1.1600 C   0  0  0  0  0  0  0  0  0  0  0  0
   27.3860   44.0090    0.7840 N   0  0  0  0  0  0  0  0  0  0  0  0
   26.5290   44.7500    1.5520 C   0  0  0  0  0  0  0  0  0  0  0  0
   26.7310   45.1680    2.6850 O   0  0  0  0  0  0  0  0  0  0  0  0
   25.2370   44.9980    0.7770 C   0  0  0  0  0  0  0  0  0  0  0  0
   25.6150   44.6250   -0.6560 C   0  0  0  0  0  0  0  0  0  0  0  0
   25.7020   42.8140   -0.8120 S   0  0  0  0  0  0  0  0  0  0  0  0
   24.6220   42.2150   -2.0800 C   0  0  0  0  0  0  0  0  0  0  0  0
   24.4620   40.8730   -2.4430 C   0  0  0  0  0  0  0  0  0  0  0  0
   23.5730   40.5250   -3.4670 C   0  0  0  0  0  0  0  0  0  0  0  0
   22.8430   41.5200   -4.1280 C   0  0  0  0  0  0  0  0  0  0  0  0
   23.0030   42.8630   -3.7660 C   0  0  0  0  0  0  0  0  0  0  0  0
   23.8930   43.2100   -2.7420 C   0  0  0  0  0  0  0  0  0  0  0  0
   23.9270   44.6060   -2.5100 N   0  0  0  0  0  0  0  0  0  0  0  0
   24.6530   45.2760   -1.6200 C   0  0  0  0  0  0  0  0  0  0  0  0
   24.5340   46.5000   -1.5800 O   0  0  0  0  0  0  0  0  0  0  0  0
   31.6100   44.8190    2.4360 H   0  0  0  0  0  0  0  0  0  0  0  0
   32.2370   42.4050    2.1900 H   0  0  0  0  0  0  0  0  0  0  0  0
   30.5790   40.7490    1.3090 H   0  0  0  0  0  0  0  0  0  0  0  0
   28.3020   41.5180    0.6430 H   0  0  0  0  0  0  0  0  0  0  0  0
   27.0670   43.7410   -0.1360 H   0  0  0  0  0  0  0  0  0  0  0  0
   25.0260   46.0650    0.8040 H   0  0  0  0  0  0  0  0  0  0  0  0
   24.4650   44.3190    1.1350 H   0  0  0  0  0  0  0  0  0  0  0  0
   26.6080   45.0510   -0.7860 H   0  0  0  0  0  0  0  0  0  0  0  0
   25.0250   40.1050   -1.9330 H   0  0  0  0  0  0  0  0  0  0  0  0
   23.4500   39.4890   -3.7460 H   0  0  0  0  0  0  0  0  0  0  0  0
   22.1570   41.2520   -4.9180 H   0  0  0  0  0  0  0  0  0  0  0  0
   22.4400   43.6300   -4.2760 H   0  0  0  0  0  0  0  0  0  0  0  0
   23.3220   45.1640   -3.0950 H   0  0  0  0  0  0  0  0  0  0  0  0
  1  2  1  0  0  0  0
  2  3  1  0  0  0  0
  2  4  1  0  0  0  0
  2  5  1  0  0  0  0
  5  6  1  0  0  0  0
  5  7  1  0  0  0  0
  5  8  1  0  0  0  0
  8  9  1  0  0  0  0
  8 10  1  0  0  0  0
  8 11  1  0  0  0  0
 11 12  1  0  0  0  0
 12 13  2  0  0  0  0
 13 33  1  0  0  0  0
 13 14  1  0  0  0  0
 14 34  1  0  0  0  0
 14 15  2  0  0  0  0
 15 35  1  0  0  0  0
 15 16  1  0  0  0  0
 16 36  1  0  0  0  0
 16 17  2  0  0  0  0
 17 12  1  0  0  0  0
 17 18  1  0  0  0  0
 18 37  1  0  0  0  0
 18 19  1  0  0  0  0
 19 20  2  0  0  0  0
 19 21  1  0  0  0  0
 21 38  1  0  0  0  0
 21 39  1  0  0  0  0
 21 22  1  0  0  0  0
 22 40  1  0  0  0  0
 22 23  1  0  0  0  0
 23 24  1  0  0  0  0
 24 25  1  0  0  0  0
 25 41  1  0  0  0  0
 25 26  2  0  0  0  0
 26 42  1  0  0  0  0
 26 27  1  0  0  0  0
 27 43  1  0  0  0  0
 27 28  2  0  0  0  0
 28 44  1  0  0  0  0
 28 29  1  0  0  0  0
 29 24  2  0  0  0  0
 29 30  1  0  0  0  0
 30 45  1  0  0  0  0
 30 31  1  0  0  0  0
 31 22  1  0  0  0  0
 31 32  2  0  0  0  0
M  END
>  <LOGBIO>
4.0000

>  <PRED_LOGBIO>
4.7000

>  <XV_RES>
-1.5720

>  <WHL_TMPL>
8

>  <ANCH>
66-67;24-25

$$$$
ROW62
  -MTS-   01061521383D 0   0.00000     0.00000     0

 89 90  0  0  1  0  0  0  0  0999 V2000
   35.7540   45.9480   23.9020 C   0  0  0  0  0  0  0  0  0  0  0  0
   36.2100   44.6160   23.3150 C   0  0  0  0  0  0  0  0  0  0  0  0
   36.1410   43.5350   24.3910 C   0  0  0  0  0  0  0  0  0  0  0  0
   35.2970   44.2340   22.1500 C   0  0  0  0  0  0  0  0  0  0  0  0
   35.3640   45.2740   21.1140 N   0  0  0  0  0  0  0  0  0  0  0  0
   34.6460   45.1510   20.0010 C   0  0  0  0  0  0  0  0  0  0  0  0
   33.9270   44.1670   19.8390 O   0  0  0  0  0  0  0  0  0  0  0  0
   34.7140   46.2200   18.9370 C   0  0  2  0  0  0  0  0  0  0  0  0
   36.1500   46.3500   18.4370 C   0  0  0  0  0  0  0  0  0  0  0  0
   33.8020   45.8380   17.7720 C   0  0  0  0  0  0  0  0  0  0  0  0
   33.8710   46.9200   16.6950 C   0  0  2  0  0  0  0  0  0  0  0  0
   35.2170   47.0410   16.2270 O   0  0  0  0  0  0  0  0  0  0  0  0
   32.9590   46.5380   15.5300 C   0  0  2  0  0  0  0  0  0  0  0  0
   33.4160   45.2040   14.9420 C   0  0  0  0  0  0  0  0  0  0  0  0
   33.3470   44.1220   16.0190 C   0  0  0  0  0  0  0  0  0  0  0  0
   33.8030   42.7900   15.4310 C   0  0  0  0  0  0  0  0  0  0  0  0
   34.2580   44.5030   17.1820 C   0  0  0  0  0  0  0  0  0  0  0  0
   33.0260   47.5790   14.4940 N   0  0  0  0  0  0  0  0  0  0  0  0
   32.3080   47.4560   13.3810 C   0  0  0  0  0  0  0  0  0  0  0  0
   31.5890   46.4720   13.2180 O   0  0  0  0  0  0  0  0  0  0  0  0
   32.3770   48.5350   12.3070 C   0  0  2  0  0  0  0  0  0  0  0  0
   30.9480   48.9520   11.9460 C   0  0  0  0  0  0  0  0  0  0  0  0
   30.8510   49.8480   10.7200 C   0  0  0  0  0  0  0  0  0  0  0  0
   29.7880   49.6720    9.8370 C   0  0  0  0  0  0  0  0  0  0  0  0
   29.6660   50.4740    8.6910 C   0  0  0  0  0  0  0  0  0  0  0  0
   30.6100   51.4670    8.4350 C   0  0  0  0  0  0  0  0  0  0  0  0
   31.6770   51.6490    9.3120 C   0  0  0  0  0  0  0  0  0  0  0  0
   31.7960   50.8450   10.4520 C   0  0  0  0  0  0  0  0  0  0  0  0
   30.4850   52.2870    7.2890 N   0  3  0  0  0  0  0  0  0  0  0  0
   29.8450   53.3500    7.3520 O   0  0  0  0  0  0  0  0  0  0  0  0
   31.0400   51.9290    6.1690 O   0  5  0  0  0  0  0  0  0  0  0  0
   33.0760   47.9960   11.1590 N   0  0  0  0  0  0  0  0  0  0  0  0
   34.2960   48.3980   10.8140 C   0  0  0  0  0  0  0  0  0  0  0  0
   35.0230   48.9900   11.5940 O   0  0  0  0  0  0  0  0  0  0  0  0
   34.7520   48.0760    9.4220 C   0  0  0  0  0  0  0  0  0  0  0  0
   35.9710   48.4530    9.0120 C   0  0  0  0  0  0  0  0  0  0  0  0
   36.4210   48.1350    7.6380 C   0  0  0  0  0  0  0  0  0  0  0  0
   36.1760   49.0370    6.5960 C   0  0  0  0  0  0  0  0  0  0  0  0
   36.6010   48.7360    5.2960 C   0  0  0  0  0  0  0  0  0  0  0  0
   37.2720   47.5340    5.0400 C   0  0  0  0  0  0  0  0  0  0  0  0
   37.5170   46.6330    6.0820 C   0  0  0  0  0  0  0  0  0  0  0  0
   37.0910   46.9330    7.3820 C   0  0  0  0  0  0  0  0  0  0  0  0
   37.7310   47.2100    3.6380 C   0  0  0  0  0  0  0  0  0  0  0  0
   38.8240   46.4540    3.6930 F   0  0  0  0  0  0  0  0  0  0  0  0
   36.7690   46.5520    2.9980 F   0  0  0  0  0  0  0  0  0  0  0  0
   38.0040   48.3380    2.9890 F   0  0  0  0  0  0  0  0  0  0  0  0
   34.7300   45.8560   24.2590 H   0  0  0  0  0  0  0  0  0  0  0  0
   36.4030   46.2200   24.7320 H   0  0  0  0  0  0  0  0  0  0  0  0
   35.8030   46.7190   23.1350 H   0  0  0  0  0  0  0  0  0  0  0  0
   37.2340   44.7080   22.9590 H   0  0  0  0  0  0  0  0  0  0  0  0
   35.1170   43.4430   24.7470 H   0  0  0  0  0  0  0  0  0  0  0  0
   36.7900   43.8070   25.2200 H   0  0  0  0  0  0  0  0  0  0  0  0
   36.4660   42.5850   23.9720 H   0  0  0  0  0  0  0  0  0  0  0  0
   34.2740   44.1420   22.5060 H   0  0  0  0  0  0  0  0  0  0  0  0
   35.6230   43.2840   21.7310 H   0  0  0  0  0  0  0  0  0  0  0  0
   35.9550   46.0830   21.2470 H   0  0  0  0  0  0  0  0  0  0  0  0
   34.3890   47.1700   19.3550 H   0  0  0  0  0  0  0  0  0  0  0  0
   36.2000   47.1200   17.6700 H   0  0  0  0  0  0  0  0  0  0  0  0
   36.8000   46.6220   19.2660 H   0  0  0  0  0  0  0  0  0  0  0  0
   36.4760   45.4000   18.0180 H   0  0  0  0  0  0  0  0  0  0  0  0
   32.7780   45.7460   18.1280 H   0  0  0  0  0  0  0  0  0  0  0  0
   34.1280   44.8880   17.3530 H   0  0  0  0  0  0  0  0  0  0  0  0
   33.5460   47.8700   17.1140 H   0  0  0  0  0  0  0  0  0  0  0  0
   35.8160   47.2840   16.9500 H   0  0  0  0  0  0  0  0  0  0  0  0
   31.9350   46.4460   15.8860 H   0  0  0  0  0  0  0  0  0  0  0  0
   32.7660   44.9320   14.1120 H   0  0  0  0  0  0  0  0  0  0  0  0
   34.4400   45.2960   14.5850 H   0  0  0  0  0  0  0  0  0  0  0  0
   32.3230   44.0300   16.3750 H   0  0  0  0  0  0  0  0  0  0  0  0
   34.8270   42.8820   15.0750 H   0  0  0  0  0  0  0  0  0  0  0  0
   33.7530   42.0190   16.1980 H   0  0  0  0  0  0  0  0  0  0  0  0
   33.1530   42.5180   14.6020 H   0  0  0  0  0  0  0  0  0  0  0  0
   35.2810   44.5960   16.8260 H   0  0  0  0  0  0  0  0  0  0  0  0
   34.2080   43.7330   17.9490 H   0  0  0  0  0  0  0  0  0  0  0  0
   33.9320   45.4530   17.6010 H   0  0  0  0  0  0  0  0  0  0  0  0
   33.6160   48.3870   14.6270 H   0  0  0  0  0  0  0  0  0  0  0  0
   32.9100   49.3980   12.7010 H   0  0  0  0  0  0  0  0  0  0  0  0
   30.5960   49.5540   12.7810 H   0  0  0  0  0  0  0  0  0  0  0  0
   30.3770   48.0480   11.7470 H   0  0  0  0  0  0  0  0  0  0  0  0
   29.0490   48.9100   10.0360 H   0  0  0  0  0  0  0  0  0  0  0  0
   28.8420   50.3220    8.0090 H   0  0  0  0  0  0  0  0  0  0  0  0
   32.4140   52.4120    9.1120 H   0  0  0  0  0  0  0  0  0  0  0  0
   32.6230   50.9950   11.1300 H   0  0  0  0  0  0  0  0  0  0  0  0
   32.6200   47.2890   10.6000 H   0  0  0  0  0  0  0  0  0  0  0  0
   34.0980   47.5400    8.7500 H   0  0  0  0  0  0  0  0  0  0  0  0
   36.6250   48.9890    9.6840 H   0  0  0  0  0  0  0  0  0  0  0  0
   35.6580   49.9640    6.7940 H   0  0  0  0  0  0  0  0  0  0  0  0
   36.4120   49.4320    4.4920 H   0  0  0  0  0  0  0  0  0  0  0  0
   38.0340   45.7060    5.8840 H   0  0  0  0  0  0  0  0  0  0  0  0
   37.2800   46.2380    8.1860 H   0  0  0  0  0  0  0  0  0  0  0  0
  1 47  1  0  0  0  0
  1 48  1  0  0  0  0
  1 49  1  0  0  0  0
  1  2  1  0  0  0  0
  2 50  1  0  0  0  0
  2  3  1  0  0  0  0
  3 51  1  0  0  0  0
  3 52  1  0  0  0  0
  3 53  1  0  0  0  0
  2  4  1  0  0  0  0
  4 54  1  0  0  0  0
  4 55  1  0  0  0  0
  4  5  1  0  0  0  0
  5 56  1  0  0  0  0
  5  6  1  0  0  0  0
  6  7  2  0  0  0  0
  6  8  1  0  0  0  0
  8 57  1  0  0  0  0
  8  9  1  0  0  0  0
  9 58  1  0  0  0  0
  9 59  1  0  0  0  0
  9 60  1  0  0  0  0
  8 10  1  0  0  0  0
 10 61  1  0  0  0  0
 10 62  1  0  0  0  0
 10 11  1  0  0  0  0
 11 63  1  0  0  0  0
 11 12  1  0  0  0  0
 12 64  1  0  0  0  0
 11 13  1  0  0  0  0
 13 65  1  0  0  0  0
 13 14  1  0  0  0  0
 14 66  1  0  0  0  0
 14 67  1  0  0  0  0
 14 15  1  0  0  0  0
 15 68  1  0  0  0  0
 15 16  1  0  0  0  0
 16 69  1  0  0  0  0
 16 70  1  0  0  0  0
 16 71  1  0  0  0  0
 15 17  1  0  0  0  0
 17 72  1  0  0  0  0
 17 73  1  0  0  0  0
 17 74  1  0  0  0  0
 13 18  1  0  0  0  0
 18 75  1  0  0  0  0
 18 19  1  0  0  0  0
 19 20  2  0  0  0  0
 19 21  1  0  0  0  0
 21 76  1  0  0  0  0
 21 22  1  0  0  0  0
 22 77  1  0  0  0  0
 22 78  1  0  0  0  0
 22 23  1  0  0  0  0
 23 24  2  0  0  0  0
 24 79  1  0  0  0  0
 24 25  1  0  0  0  0
 25 80  1  0  0  0  0
 25 26  2  0  0  0  0
 26 27  1  0  0  0  0
 27 81  1  0  0  0  0
 27 28  2  0  0  0  0
 28 23  1  0  0  0  0
 28 82  1  0  0  0  0
 26 29  1  0  0  0  0
 29 30  2  0  0  0  0
 29 31  1  0  0  0  0
 21 32  1  0  0  0  0
 32 83  1  0  0  0  0
 32 33  1  0  0  0  0
 33 34  2  0  0  0  0
 33 35  1  0  0  0  0
 35 84  1  0  0  0  0
 35 36  2  0  0  0  0
 36 85  1  0  0  0  0
 36 37  1  0  0  0  0
 37 38  2  0  0  0  0
 38 86  1  0  0  0  0
 38 39  1  0  0  0  0
 39 87  1  0  0  0  0
 39 40  2  0  0  0  0
 40 41  1  0  0  0  0
 41 88  1  0  0  0  0
 41 42  2  0  0  0  0
 42 37  1  0  0  0  0
 42 89  1  0  0  0  0
 40 43  1  0  0  0  0
 43 44  1  0  0  0  0
 43 45  1  0  0  0  0
 43 46  1  0  0  0  0
M  CHG  2  29   1  31  -1
M  END
>  <LOGBIO>
5.4200

>  <PRED_LOGBIO>
5.1900

>  <XV_RES>
-0.2540

>  <WHL_TMPL>
7

>  <ANCH>
8-55;70-71

$$$$
ROW63
  -MTS-   01061521383D 0   0.00000     0.00000     0

 86 89  0  0  1  0  0  0  0  0999 V2000
   31.8560   51.0290    4.3780 C   0  0  0  0  0  0  0  0  0  0  0  0
   32.9160   50.0690    4.4080 O   0  0  0  0  0  0  0  0  0  0  0  0
   32.6380   48.9390    3.5760 C   0  0  0  0  0  0  0  0  0  0  0  0
   33.8030   47.9540    3.6500 C   0  0  1  0  0  0  0  0  0  0  0  0
   33.9240   47.1800    2.3240 C   0  0  0  0  0  0  0  0  0  0  0  0
   34.4170   45.7930    2.7770 C   0  0  0  0  0  0  0  0  0  0  0  0
   33.8030   45.6510    4.1820 C   0  0  0  0  0  0  0  0  0  0  0  0
   33.5820   46.9930    4.7400 N   0  0  0  0  0  0  0  0  0  0  0  0
   33.2440   47.2830    5.9930 C   0  0  0  0  0  0  0  0  0  0  0  0
   32.0580   47.3560    6.3100 O   0  0  0  0  0  0  0  0  0  0  0  0
   34.3170   47.5220    7.0280 C   0  0  0  0  0  0  0  0  0  0  0  0
   33.6660   47.8340    8.3750 C   0  0  0  0  0  0  0  0  0  0  0  0
   34.7520   48.0760    9.4220 C   0  0  0  0  0  0  0  0  0  0  0  0
   34.2960   48.3980   10.8140 C   0  0  0  0  0  0  0  0  0  0  0  0
   35.0230   48.9900   11.5940 O   0  0  0  0  0  0  0  0  0  0  0  0
   33.0760   47.9960   11.1590 N   0  0  0  0  0  0  0  0  0  0  0  0
   32.3770   48.5350   12.3070 C   0  0  1  0  0  0  0  0  0  0  0  0
   30.9480   48.9520   11.9460 C   0  0  0  0  0  0  0  0  0  0  0  0
   30.8510   49.8480   10.7200 C   0  0  0  0  0  0  0  0  0  0  0  0
   29.7880   49.6720    9.8370 C   0  0  0  0  0  0  0  0  0  0  0  0
   29.6660   50.4740    8.6910 C   0  0  0  0  0  0  0  0  0  0  0  0
   28.6370   50.2840    7.8390 F   0  0  0  0  0  0  0  0  0  0  0  0
   30.6100   51.4670    8.4350 C   0  0  0  0  0  0  0  0  0  0  0  0
   31.6770   51.6490    9.3120 C   0  0  0  0  0  0  0  0  0  0  0  0
   32.5990   52.6030    9.0620 F   0  0  0  0  0  0  0  0  0  0  0  0
   31.7960   50.8450   10.4520 C   0  0  0  0  0  0  0  0  0  0  0  0
   32.3080   47.4560   13.3810 C   0  0  2  0  0  0  0  0  0  0  0  0
   31.6940   46.3160   12.7750 O   0  0  0  0  0  0  0  0  0  0  0  0
   33.7140   47.0240   13.7960 C   0  0  1  0  0  0  0  0  0  0  0  0
   34.5370   48.2530   14.2250 C   0  0  0  0  0  0  0  0  0  0  0  0
   35.8480   47.8950   14.7850 N   0  0  0  0  0  0  0  0  0  0  0  0
   35.8180   46.8250   15.7930 C   0  0  0  0  0  0  0  0  0  0  0  0
   34.9710   45.6230   15.3360 C   0  0  0  0  0  0  0  0  0  0  0  0
   33.6360   46.0470   14.8920 N   0  0  0  0  0  0  0  0  0  0  0  0
   37.3310   48.6830   14.2910 S   0  0  0  0  0  0  0  0  0  0  0  0
   38.4200   47.7650   14.4090 O   0  0  0  0  0  0  0  0  0  0  0  0
   37.2130   49.1100   12.9310 O   0  0  0  0  0  0  0  0  0  0  0  0
   37.6380   50.1430   15.3680 C   0  0  0  0  0  0  0  0  0  0  0  0
   37.1280   51.3960   15.0110 C   0  0  0  0  0  0  0  0  0  0  0  0
   37.3630   52.5070   15.8300 C   0  0  0  0  0  0  0  0  0  0  0  0
   38.1070   52.3640   17.0080 C   0  0  0  0  0  0  0  0  0  0  0  0
   38.6170   51.1100   17.3650 C   0  0  0  0  0  0  0  0  0  0  0  0
   39.4200   50.9550   18.6340 C   0  0  0  0  0  0  0  0  0  0  0  0
   38.3830   49.9990   16.5450 C   0  0  0  0  0  0  0  0  0  0  0  0
   31.7160   51.3830    3.3590 H   0  0  0  0  0  0  0  0  0  0  0  0
   32.1090   51.8680    5.0230 H   0  0  0  0  0  0  0  0  0  0  0  0
   30.9370   50.5650    4.7310 H   0  0  0  0  0  0  0  0  0  0  0  0
   32.5070   49.2690    2.5470 H   0  0  0  0  0  0  0  0  0  0  0  0
   31.7280   48.4510    3.9180 H   0  0  0  0  0  0  0  0  0  0  0  0
   34.7120   48.5220    3.8330 H   0  0  0  0  0  0  0  0  0  0  0  0
   32.9660   47.1140    1.8120 H   0  0  0  0  0  0  0  0  0  0  0  0
   34.6350   47.6540    1.6500 H   0  0  0  0  0  0  0  0  0  0  0  0
   35.5030   45.7480    2.8110 H   0  0  0  0  0  0  0  0  0  0  0  0
   34.0670   45.0090    2.1090 H   0  0  0  0  0  0  0  0  0  0  0  0
   32.8530   45.1260    4.1120 H   0  0  0  0  0  0  0  0  0  0  0  0
   34.4890   45.1010    4.8230 H   0  0  0  0  0  0  0  0  0  0  0  0
   34.9360   46.6320    7.1220 H   0  0  0  0  0  0  0  0  0  0  0  0
   34.9360   48.3630    6.7210 H   0  0  0  0  0  0  0  0  0  0  0  0
   33.0470   48.7240    8.2810 H   0  0  0  0  0  0  0  0  0  0  0  0
   33.0470   46.9930    8.6820 H   0  0  0  0  0  0  0  0  0  0  0  0
   35.2800   48.9650    9.0830 H   0  0  0  0  0  0  0  0  0  0  0  0
   35.3600   47.1750    9.4730 H   0  0  0  0  0  0  0  0  0  0  0  0
   32.6200   47.2890   10.6000 H   0  0  0  0  0  0  0  0  0  0  0  0
   32.9100   49.3980   12.7010 H   0  0  0  0  0  0  0  0  0  0  0  0
   30.5960   49.5540   12.7810 H   0  0  0  0  0  0  0  0  0  0  0  0
   30.3770   48.0480   11.7470 H   0  0  0  0  0  0  0  0  0  0  0  0
   29.0490   48.9100   10.0360 H   0  0  0  0  0  0  0  0  0  0  0  0
   30.5150   52.0930    7.5600 H   0  0  0  0  0  0  0  0  0  0  0  0
   32.6230   50.9950   11.1300 H   0  0  0  0  0  0  0  0  0  0  0  0
   31.7470   47.8100   14.2440 H   0  0  0  0  0  0  0  0  0  0  0  0
   32.0180   45.4930   13.1730 H   0  0  0  0  0  0  0  0  0  0  0  0
   34.1620   46.5630   12.9190 H   0  0  0  0  0  0  0  0  0  0  0  0
   33.9740   48.8240   14.9610 H   0  0  0  0  0  0  0  0  0  0  0  0
   34.6770   48.9090   13.3690 H   0  0  0  0  0  0  0  0  0  0  0  0
   35.4160   47.2190   16.7240 H   0  0  0  0  0  0  0  0  0  0  0  0
   36.8340   46.4960   15.9990 H   0  0  0  0  0  0  0  0  0  0  0  0
   35.4790   45.1120   14.5210 H   0  0  0  0  0  0  0  0  0  0  0  0
   34.8730   44.9170   16.1580 H   0  0  0  0  0  0  0  0  0  0  0  0
   33.1120   45.2390   14.5860 H   0  0  0  0  0  0  0  0  0  0  0  0
   36.5540   51.5070   14.1030 H   0  0  0  0  0  0  0  0  0  0  0  0
   36.9690   53.4740   15.5550 H   0  0  0  0  0  0  0  0  0  0  0  0
   38.2880   53.2200   17.6400 H   0  0  0  0  0  0  0  0  0  0  0  0
   39.0810   51.6830   19.3690 H   0  0  0  0  0  0  0  0  0  0  0  0
   40.4730   51.1200   18.4200 H   0  0  0  0  0  0  0  0  0  0  0  0
   39.2830   49.9510   19.0300 H   0  0  0  0  0  0  0  0  0  0  0  0
   38.7760   49.0320   16.8210 H   0  0  0  0  0  0  0  0  0  0  0  0
  1 45  1  0  0  0  0
  1 46  1  0  0  0  0
  1 47  1  0  0  0  0
  1  2  1  0  0  0  0
  2  3  1  0  0  0  0
  3 48  1  0  0  0  0
  3 49  1  0  0  0  0
  3  4  1  0  0  0  0
  4 50  1  0  0  0  0
  4  5  1  0  0  0  0
  5 51  1  0  0  0  0
  5 52  1  0  0  0  0
  5  6  1  0  0  0  0
  6 53  1  0  0  0  0
  6 54  1  0  0  0  0
  6  7  1  0  0  0  0
  7 55  1  0  0  0  0
  7 56  1  0  0  0  0
  7  8  1  0  0  0  0
  8  4  1  0  0  0  0
  8  9  1  0  0  0  0
  9 10  2  0  0  0  0
  9 11  1  0  0  0  0
 11 57  1  0  0  0  0
 11 58  1  0  0  0  0
 11 12  1  0  0  0  0
 12 59  1  0  0  0  0
 12 60  1  0  0  0  0
 12 13  1  0  0  0  0
 13 61  1  0  0  0  0
 13 62  1  0  0  0  0
 13 14  1  0  0  0  0
 14 15  2  0  0  0  0
 14 16  1  0  0  0  0
 16 63  1  0  0  0  0
 16 17  1  0  0  0  0
 17 64  1  0  0  0  0
 17 18  1  0  0  0  0
 18 65  1  0  0  0  0
 18 66  1  0  0  0  0
 18 19  1  0  0  0  0
 19 20  2  0  0  0  0
 20 67  1  0  0  0  0
 20 21  1  0  0  0  0
 21 22  1  0  0  0  0
 21 23  2  0  0  0  0
 23 68  1  0  0  0  0
 23 24  1  0  0  0  0
 24 25  1  0  0  0  0
 24 26  2  0  0  0  0
 26 19  1  0  0  0  0
 26 69  1  0  0  0  0
 17 27  1  0  0  0  0
 27 70  1  0  0  0  0
 27 28  1  0  0  0  0
 28 71  1  0  0  0  0
 27 29  1  0  0  0  0
 29 72  1  0  0  0  0
 29 30  1  0  0  0  0
 30 73  1  0  0  0  0
 30 74  1  0  0  0  0
 30 31  1  0  0  0  0
 31 32  1  0  0  0  0
 32 75  1  0  0  0  0
 32 76  1  0  0  0  0
 32 33  1  0  0  0  0
 33 77  1  0  0  0  0
 33 78  1  0  0  0  0
 33 34  1  0  0  0  0
 34 29  1  0  0  0  0
 34 79  1  0  0  0  0
 31 35  1  0  0  0  0
 35 36  2  0  0  0  0
 35 37  2  0  0  0  0
 35 38  1  0  0  0  0
 38 39  2  0  0  0  0
 39 80  1  0  0  0  0
 39 40  1  0  0  0  0
 40 81  1  0  0  0  0
 40 41  2  0  0  0  0
 41 82  1  0  0  0  0
 41 42  1  0  0  0  0
 42 43  1  0  0  0  0
 43 83  1  0  0  0  0
 43 84  1  0  0  0  0
 43 85  1  0  0  0  0
 42 44  2  0  0  0  0
 44 38  1  0  0  0  0
 44 86  1  0  0  0  0
M  END
>  <LOGBIO>
6.5700

>  <PRED_LOGBIO>
7.1600

>  <XV_RES>
-0.9710

>  <WHL_TMPL>
7

>  <ANCH>
8-55;32-33

$$$$
ROW64
  -MTS-   01061521383D 0   0.00000     0.00000     0

 44 47  0  0  0  0  0  0  0  0999 V2000
   31.2850   43.3030   -1.4190 C   0  0  0  0  0  0  0  0  0  0  0  0
   31.1350   43.8640   -0.0690 N   0  0  0  0  0  0  0  0  0  0  0  0
   30.2630   43.3870    0.8740 C   0  0  0  0  0  0  0  0  0  0  0  0
   30.3390   44.0790    1.9950 N   0  0  0  0  0  0  0  0  0  0  0  0
   31.3530   45.1270    1.8100 C   0  0  0  0  0  0  0  0  0  0  0  0
   31.8290   44.9000    0.3950 C   0  0  0  0  0  0  0  0  0  0  0  0
   32.6860   45.5440   -0.2080 O   0  0  0  0  0  0  0  0  0  0  0  0
   32.4780   45.0090    2.8100 C   0  0  0  0  0  0  0  0  0  0  0  0
   32.3620   44.3020    4.0130 C   0  0  0  0  0  0  0  0  0  0  0  0
   33.4830   44.1620    4.8400 C   0  0  0  0  0  0  0  0  0  0  0  0
   34.6550   44.7010    4.4770 N   0  0  0  0  0  0  0  0  0  0  0  0
   34.8020   45.3840    3.3330 C   0  0  0  0  0  0  0  0  0  0  0  0
   33.7180   45.5590    2.4630 C   0  0  0  0  0  0  0  0  0  0  0  0
   30.7770   46.5100    1.9970 C   0  0  0  0  0  0  0  0  0  0  0  0
   29.7330   46.7170    2.9070 C   0  0  0  0  0  0  0  0  0  0  0  0
   29.1990   47.9990    3.0800 C   0  0  0  0  0  0  0  0  0  0  0  0
   29.7100   49.0760    2.3450 C   0  0  0  0  0  0  0  0  0  0  0  0
   30.7540   48.8690    1.4350 C   0  0  0  0  0  0  0  0  0  0  0  0
   31.2880   47.5870    1.2620 C   0  0  0  0  0  0  0  0  0  0  0  0
   31.2930   50.0070    0.6570 C   0  0  0  0  0  0  0  0  0  0  0  0
   31.8530   51.1050    1.3210 C   0  0  0  0  0  0  0  0  0  0  0  0
   32.3640   52.1820    0.5850 C   0  0  0  0  0  0  0  0  0  0  0  0
   32.3140   52.1600   -0.8140 C   0  0  0  0  0  0  0  0  0  0  0  0
   31.7540   51.0610   -1.4770 C   0  0  0  0  0  0  0  0  0  0  0  0
   31.7060   51.0400   -2.8260 F   0  0  0  0  0  0  0  0  0  0  0  0
   31.2440   49.9850   -0.7410 C   0  0  0  0  0  0  0  0  0  0  0  0
   30.7040   48.9260   -1.3810 F   0  0  0  0  0  0  0  0  0  0  0  0
   29.4200   42.3250    0.6780 N   0  0  0  0  0  0  0  0  0  0  0  0
   30.3380   42.8770   -1.7420 H   0  0  0  0  0  0  0  0  0  0  0  0
   32.0460   42.5250   -1.4060 H   0  0  0  0  0  0  0  0  0  0  0  0
   31.5830   44.0900   -2.1080 H   0  0  0  0  0  0  0  0  0  0  0  0
   31.4150   43.8690    4.3010 H   0  0  0  0  0  0  0  0  0  0  0  0
   33.4040   43.6190    5.7700 H   0  0  0  0  0  0  0  0  0  0  0  0
   35.7650   45.8020    3.0790 H   0  0  0  0  0  0  0  0  0  0  0  0
   33.8360   46.1090    1.5410 H   0  0  0  0  0  0  0  0  0  0  0  0
   29.3400   45.8870    3.4740 H   0  0  0  0  0  0  0  0  0  0  0  0
   28.3940   48.1590    3.7820 H   0  0  0  0  0  0  0  0  0  0  0  0
   29.2980   50.0650    2.4790 H   0  0  0  0  0  0  0  0  0  0  0  0
   32.0930   47.4280    0.5600 H   0  0  0  0  0  0  0  0  0  0  0  0
   31.8920   51.1230    2.4000 H   0  0  0  0  0  0  0  0  0  0  0  0
   32.7960   53.0290    1.0970 H   0  0  0  0  0  0  0  0  0  0  0  0
   32.7080   52.9900   -1.3810 H   0  0  0  0  0  0  0  0  0  0  0  0
   29.7260   41.3890    0.9010 H   0  0  0  0  0  0  0  0  0  0  0  0
   28.4920   42.4790    0.3110 H   0  0  0  0  0  0  0  0  0  0  0  0
  1 29  1  0  0  0  0
  1 30  1  0  0  0  0
  1 31  1  0  0  0  0
  1  2  1  0  0  0  0
  2  3  1  0  0  0  0
  3  4  2  0  0  0  0
  4  5  1  0  0  0  0
  5  6  1  0  0  0  0
  6  2  1  0  0  0  0
  6  7  2  0  0  0  0
  5  8  1  0  0  0  0
  8  9  2  0  0  0  0
  9 32  1  0  0  0  0
  9 10  1  0  0  0  0
 10 33  1  0  0  0  0
 10 11  2  0  0  0  0
 11 12  1  0  0  0  0
 12 34  1  0  0  0  0
 12 13  2  0  0  0  0
 13  8  1  0  0  0  0
 13 35  1  0  0  0  0
  5 14  1  0  0  0  0
 14 15  2  0  0  0  0
 15 36  1  0  0  0  0
 15 16  1  0  0  0  0
 16 37  1  0  0  0  0
 16 17  2  0  0  0  0
 17 38  1  0  0  0  0
 17 18  1  0  0  0  0
 18 19  2  0  0  0  0
 19 14  1  0  0  0  0
 19 39  1  0  0  0  0
 18 20  1  0  0  0  0
 20 21  2  0  0  0  0
 21 40  1  0  0  0  0
 21 22  1  0  0  0  0
 22 41  1  0  0  0  0
 22 23  2  0  0  0  0
 23 42  1  0  0  0  0
 23 24  1  0  0  0  0
 24 25  1  0  0  0  0
 24 26  2  0  0  0  0
 26 20  1  0  0  0  0
 26 27  1  0  0  0  0
  3 28  1  0  0  0  0
 28 43  1  0  0  0  0
 28 44  1  0  0  0  0
M  END
>  <LOGBIO>
7.4000

>  <PRED_LOGBIO>
7.3100

>  <XV_RES>
0.2330

>  <WHL_TMPL>
1

>  <ANCH>
42-51;11-12

$$$$
ROW65
  -MTS-   01061521383D 0   0.00000     0.00000     0

 69 72  0  0  0  0  0  0  0  0999 V2000
   27.1360   39.3220   13.0370 C   0  0  0  0  0  0  0  0  0  0  0  0
   27.7370   38.7640   11.7500 C   0  0  0  0  0  0  0  0  0  0  0  0
   28.4610   39.8810   11.0010 C   0  0  0  0  0  0  0  0  0  0  0  0
   29.0630   39.3230    9.7120 C   0  0  0  0  0  0  0  0  0  0  0  0
   29.7880   40.4400    8.9630 C   0  0  0  0  0  0  0  0  0  0  0  0
   30.3510   39.9180    7.7570 O   0  0  0  0  0  0  0  0  0  0  0  0
   31.0450   40.7770    6.9460 C   0  0  0  0  0  0  0  0  0  0  0  0
   30.3750   41.4820    5.9380 C   0  0  0  0  0  0  0  0  0  0  0  0
   31.0840   42.3600    5.1100 C   0  0  0  0  0  0  0  0  0  0  0  0
   32.4610   42.5340    5.2880 C   0  0  0  0  0  0  0  0  0  0  0  0
   33.1310   41.8290    6.2960 C   0  0  0  0  0  0  0  0  0  0  0  0
   32.4220   40.9510    7.1250 C   0  0  0  0  0  0  0  0  0  0  0  0
   33.2100   43.4620    4.4120 C   0  0  0  0  0  0  0  0  0  0  0  0
   33.8970   44.5370    4.8230 C   0  0  0  0  0  0  0  0  0  0  0  0
   34.4750   45.1550    3.6080 C   0  0  0  0  0  0  0  0  0  0  0  0
   34.0820   44.3940    2.5780 C   0  0  0  0  0  0  0  0  0  0  0  0
   34.4240   44.6290    1.1570 C   0  0  0  0  0  0  0  0  0  0  0  0
   34.0430   45.8240    0.5350 C   0  0  0  0  0  0  0  0  0  0  0  0
   34.3660   46.0470   -0.8090 C   0  0  0  0  0  0  0  0  0  0  0  0
   35.0700   45.0750   -1.5300 C   0  0  0  0  0  0  0  0  0  0  0  0
   35.4510   43.8810   -0.9080 C   0  0  0  0  0  0  0  0  0  0  0  0
   35.1280   43.6580    0.4360 C   0  0  0  0  0  0  0  0  0  0  0  0
   35.6020   42.1730    1.2100 Cl  0  0  0  0  0  0  0  0  0  0  0  0
   33.3140   43.3620    3.0500 N   0  0  0  0  0  0  0  0  0  0  0  0
   32.6970   42.3140    2.2240 C   0  0  0  0  0  0  0  0  0  0  0  0
   31.3190   42.7570    1.7940 C   0  0  0  0  0  0  0  0  0  0  0  0
   30.3740   41.8010    1.4030 C   0  0  0  0  0  0  0  0  0  0  0  0
   29.1010   42.2270    1.0070 C   0  0  0  0  0  0  0  0  0  0  0  0
   28.8120   43.5970    1.0140 C   0  0  0  0  0  0  0  0  0  0  0  0
   27.5350   44.0620    0.6200 N   0  0  0  0  0  0  0  0  0  0  0  0
   27.0840   43.9910   -0.7640 C   0  0  0  0  0  0  0  0  0  0  0  0
   25.6780   44.5800   -0.7530 C   0  0  0  0  0  0  0  0  0  0  0  0
   24.6110   43.6280   -0.7710 O   0  0  0  0  0  0  0  0  0  0  0  0
   29.8030   44.5000    1.4170 C   0  0  0  0  0  0  0  0  0  0  0  0
   29.5270   45.8740    1.4280 N   0  0  0  0  0  0  0  0  0  0  0  0
   31.0130   44.0610    1.7900 N   0  0  0  0  0  0  0  0  0  0  0  0
   27.9290   39.7230   13.6640 H   0  0  0  0  0  0  0  0  0  0  0  0
   26.6200   38.5260   13.5710 H   0  0  0  0  0  0  0  0  0  0  0  0
   26.4290   40.1130   12.7950 H   0  0  0  0  0  0  0  0  0  0  0  0
   28.4430   37.9730   11.9930 H   0  0  0  0  0  0  0  0  0  0  0  0
   26.9430   38.3620   11.1240 H   0  0  0  0  0  0  0  0  0  0  0  0
   27.7550   40.6730   10.7580 H   0  0  0  0  0  0  0  0  0  0  0  0
   29.2550   40.2830   11.6280 H   0  0  0  0  0  0  0  0  0  0  0  0
   29.7700   38.5320    9.9550 H   0  0  0  0  0  0  0  0  0  0  0  0
   28.2700   38.9210    9.0860 H   0  0  0  0  0  0  0  0  0  0  0  0
   29.0820   41.2320    8.7200 H   0  0  0  0  0  0  0  0  0  0  0  0
   30.5810   40.8420    9.5890 H   0  0  0  0  0  0  0  0  0  0  0  0
   29.3130   41.3480    5.8000 H   0  0  0  0  0  0  0  0  0  0  0  0
   30.5670   42.9040    4.3320 H   0  0  0  0  0  0  0  0  0  0  0  0
   34.1930   41.9630    6.4340 H   0  0  0  0  0  0  0  0  0  0  0  0
   32.9380   40.4070    7.9020 H   0  0  0  0  0  0  0  0  0  0  0  0
   34.0070   44.8840    5.8390 H   0  0  0  0  0  0  0  0  0  0  0  0
   35.0900   46.0410    3.5620 H   0  0  0  0  0  0  0  0  0  0  0  0
   33.4990   46.5730    1.0910 H   0  0  0  0  0  0  0  0  0  0  0  0
   34.0720   46.9690   -1.2890 H   0  0  0  0  0  0  0  0  0  0  0  0
   35.3190   45.2480   -2.5670 H   0  0  0  0  0  0  0  0  0  0  0  0
   35.9940   43.1310   -1.4640 H   0  0  0  0  0  0  0  0  0  0  0  0
   32.6190   41.3960    2.8030 H   0  0  0  0  0  0  0  0  0  0  0  0
   33.3120   42.1370    1.3440 H   0  0  0  0  0  0  0  0  0  0  0  0
   30.6240   40.7500    1.4070 H   0  0  0  0  0  0  0  0  0  0  0  0
   28.3530   41.5100    0.7010 H   0  0  0  0  0  0  0  0  0  0  0  0
   26.9190   44.4550    1.3170 H   0  0  0  0  0  0  0  0  0  0  0  0
   27.0000   42.9400   -1.0310 H   0  0  0  0  0  0  0  0  0  0  0  0
   27.7210   44.6110   -1.3920 H   0  0  0  0  0  0  0  0  0  0  0  0
   25.5880   45.1340   -1.6850 H   0  0  0  0  0  0  0  0  0  0  0  0
   25.5870   45.1850    0.1470 H   0  0  0  0  0  0  0  0  0  0  0  0
   23.7490   44.0710   -0.7630 H   0  0  0  0  0  0  0  0  0  0  0  0
   29.7070   46.4320    0.6060 H   0  0  0  0  0  0  0  0  0  0  0  0
   29.1500   46.3070    2.2590 H   0  0  0  0  0  0  0  0  0  0  0  0
  1 37  1  0  0  0  0
  1 38  1  0  0  0  0
  1 39  1  0  0  0  0
  1  2  1  0  0  0  0
  2 40  1  0  0  0  0
  2 41  1  0  0  0  0
  2  3  1  0  0  0  0
  3 42  1  0  0  0  0
  3 43  1  0  0  0  0
  3  4  1  0  0  0  0
  4 44  1  0  0  0  0
  4 45  1  0  0  0  0
  4  5  1  0  0  0  0
  5 46  1  0  0  0  0
  5 47  1  0  0  0  0
  5  6  1  0  0  0  0
  6  7  1  0  0  0  0
  7  8  2  0  0  0  0
  8 48  1  0  0  0  0
  8  9  1  0  0  0  0
  9 49  1  0  0  0  0
  9 10  2  0  0  0  0
 10 11  1  0  0  0  0
 11 50  1  0  0  0  0
 11 12  2  0  0  0  0
 12  7  1  0  0  0  0
 12 51  1  0  0  0  0
 10 13  1  0  0  0  0
 13 14  2  0  0  0  0
 14 52  1  0  0  0  0
 14 15  1  0  0  0  0
 15 53  1  0  0  0  0
 15 16  2  0  0  0  0
 16 17  1  0  0  0  0
 17 18  2  0  0  0  0
 18 54  1  0  0  0  0
 18 19  1  0  0  0  0
 19 55  1  0  0  0  0
 19 20  2  0  0  0  0
 20 56  1  0  0  0  0
 20 21  1  0  0  0  0
 21 57  1  0  0  0  0
 21 22  2  0  0  0  0
 22 17  1  0  0  0  0
 22 23  1  0  0  0  0
 16 24  1  0  0  0  0
 24 13  1  0  0  0  0
 24 25  1  0  0  0  0
 25 58  1  0  0  0  0
 25 59  1  0  0  0  0
 25 26  1  0  0  0  0
 26 27  2  0  0  0  0
 27 60  1  0  0  0  0
 27 28  1  0  0  0  0
 28 61  1  0  0  0  0
 28 29  2  0  0  0  0
 29 30  1  0  0  0  0
 30 62  1  0  0  0  0
 30 31  1  0  0  0  0
 31 63  1  0  0  0  0
 31 64  1  0  0  0  0
 31 32  1  0  0  0  0
 32 65  1  0  0  0  0
 32 66  1  0  0  0  0
 32 33  1  0  0  0  0
 33 67  1  0  0  0  0
 29 34  1  0  0  0  0
 34 35  1  0  0  0  0
 35 68  1  0  0  0  0
 35 69  1  0  0  0  0
 34 36  2  0  0  0  0
 36 26  1  0  0  0  0
M  END
>  <LOGBIO>
6.7700

>  <PRED_LOGBIO>
6.4100

>  <XV_RES>
0.7650

>  <WHL_TMPL>
11

>  <ANCH>
9-61;54-55

$$$$
ROW66
  -MTS-   01061521383D 0   0.00000     0.00000     0

 88 92  0  0  1  0  0  0  0  0999 V2000
   26.4930   46.4830    0.3480 C   0  0  0  0  0  0  0  0  0  0  0  0
   26.2840   44.8810    1.2700 S   0  0  0  0  0  0  0  0  0  0  0  0
   26.7350   45.0670    2.6380 O   0  0  0  0  0  0  0  0  0  0  0  0
   24.8800   44.5280    1.2070 O   0  0  0  0  0  0  0  0  0  0  0  0
   27.0970   43.7610    0.5510 N   0  0  0  0  0  0  0  0  0  0  0  0
   26.8360   43.6050   -0.8310 C   0  0  0  0  0  0  0  0  0  0  0  0
   25.9300   44.4570   -1.4730 C   0  0  0  0  0  0  0  0  0  0  0  0
   25.6720   44.3030   -2.8400 C   0  0  0  0  0  0  0  0  0  0  0  0
   26.3210   43.2960   -3.5660 C   0  0  0  0  0  0  0  0  0  0  0  0
   27.2270   42.4450   -2.9240 C   0  0  0  0  0  0  0  0  0  0  0  0
   27.4850   42.5990   -1.5570 C   0  0  0  0  0  0  0  0  0  0  0  0
   28.4500   43.5010    0.9870 C   0  0  0  0  0  0  0  0  0  0  0  0
   29.3690   44.4970    1.3660 C   0  0  0  0  0  0  0  0  0  0  0  0
   30.7260   44.0930    1.7510 C   0  0  0  0  0  0  0  0  0  0  0  0
   31.1110   42.6930    1.7250 C   0  0  0  0  0  0  0  0  0  0  0  0
   30.1540   41.7280    1.2930 C   0  0  0  0  0  0  0  0  0  0  0  0
   28.8380   42.1060    0.9180 C   0  0  0  0  0  0  0  0  0  0  0  0
   30.5220   40.2670    1.2680 C   0  0  0  0  0  0  0  0  0  0  0  0
   30.3010   39.5720    0.3160 O   0  0  0  0  0  0  0  0  0  0  0  0
   31.1100   39.7320    2.3340 N   0  0  0  0  0  0  0  0  0  0  0  0
   31.5220   38.3210    2.3160 C   0  0  1  0  0  0  0  0  0  0  0  0
   30.2980   37.4360    2.0860 C   0  0  0  0  0  0  0  0  0  0  0  0
   30.7210   35.9860    2.0670 C   0  0  0  0  0  0  0  0  0  0  0  0
   31.0940   35.3820    0.8610 C   0  0  0  0  0  0  0  0  0  0  0  0
   31.4860   34.0380    0.8430 C   0  0  0  0  0  0  0  0  0  0  0  0
   31.5060   33.2990    2.0320 C   0  0  0  0  0  0  0  0  0  0  0  0
   31.1340   33.9040    3.2390 C   0  0  0  0  0  0  0  0  0  0  0  0
   30.7410   35.2470    3.2560 C   0  0  0  0  0  0  0  0  0  0  0  0
   32.1670   37.9610    3.6540 C   0  0  2  0  0  0  0  0  0  0  0  0
   31.2240   38.1690    4.7080 O   0  0  0  0  0  0  0  0  0  0  0  0
   32.5950   36.4950    3.6350 C   0  0  0  0  0  0  0  0  0  0  0  0
   33.2150   36.1490    4.9220 N   0  0  0  0  0  0  0  0  0  0  0  0
   33.6280   34.7380    4.9030 C   0  0  0  0  0  0  0  0  0  0  0  0
   34.2650   34.3820    6.2250 C   0  0  0  0  0  0  0  0  0  0  0  0
   33.4760   33.8950    7.2740 C   0  0  0  0  0  0  0  0  0  0  0  0
   34.0670   33.5660    8.5000 C   0  0  0  0  0  0  0  0  0  0  0  0
   35.4460   33.7230    8.6770 C   0  0  0  0  0  0  0  0  0  0  0  0
   36.2350   34.2100    7.6280 C   0  0  0  0  0  0  0  0  0  0  0  0
[truncated: 10,856,924 more chars]
