# Supplementary material for: Template CoMFA Generates Single 3D-QSAR Models that, for Twelve of Twelve Biological Targets, Predict All ChEMBL-Tabulated Affinities
Source: PLoS One. 2015 Jun 12;10(6):e0129307. doi: 10.1371/journal.pone.0129307 (PMC4466312; doi:10.1371/journal.pone.0129307)
Supplement: S2 Text — The zip file contains, in. sdf format, the aligned structures, from the A, B, C, D, and F protocols, of all templates and training sets for the carbonic anhydrase II target. The content of each file is evident from its name. (ZIP) [file pone.0129307.s003.zip › carbanyhd2_F_tmpl.sdf]

brinzolamide
  -MTS-   01061521583D 0   0.00000     0.00000     0

 45 46  0  0  0  0  0  0  0  0999 V2000
    1.7850    7.6700   -1.5620 N   0  0  0  0  0  0  0  0  0  0  0  0
    0.6750    8.4440   -0.5560 S   0  0  0  0  0  0  0  0  0  0  0  0
    1.2180    8.4160    0.7840 O   0  0  0  0  0  0  0  0  0  0  0  0
    0.2680    9.6710   -1.2020 O   0  0  0  0  0  0  0  0  0  0  0  0
   -0.7810    7.4370   -0.4730 C   0  0  0  0  0  0  0  0  0  0  0  0
   -1.0280    6.1350   -0.8770 C   0  0  0  0  0  0  0  0  0  0  0  0
   -2.3690    5.7150   -0.6010 C   0  0  0  0  0  0  0  0  0  0  0  0
   -3.0220    4.3770   -0.9020 C   0  0  0  0  0  0  0  0  0  0  0  0
   -2.0750    3.2110   -0.6890 N   0  3  0  0  0  0  0  0  0  0  0  0
   -1.6970    2.9640    0.7390 C   0  0  0  0  0  0  0  0  0  0  0  0
   -0.4520    2.1010    0.7750 C   0  0  0  0  0  0  0  0  0  0  0  0
   -4.3150    4.1290   -0.0470 C   0  0  0  0  0  0  0  0  0  0  0  0
   -5.3030    5.2520   -0.2070 N   0  0  0  0  0  0  0  0  0  0  0  0
   -6.7040    4.8810    0.1440 C   0  0  0  0  0  0  0  0  0  0  0  0
   -6.7630    4.4280    1.5990 C   0  0  0  0  0  0  0  0  0  0  0  0
   -7.7650    5.2510    2.3980 C   0  0  0  0  0  0  0  0  0  0  0  0
   -7.3300    6.6090    2.3880 O   0  0  0  0  0  0  0  0  0  0  0  0
   -8.1990    7.4450    3.1400 C   0  0  0  0  0  0  0  0  0  0  0  0
   -4.7630    6.7350    0.5040 S   0  0  0  0  0  0  0  0  0  0  0  0
   -4.7040    6.5560    1.9370 O   0  0  0  0  0  0  0  0  0  0  0  0
   -5.4290    7.8420   -0.1400 O   0  0  0  0  0  0  0  0  0  0  0  0
   -3.0750    6.7560   -0.0220 C   0  0  0  0  0  0  0  0  0  0  0  0
   -2.1650    8.1600    0.2210 S   0  0  0  0  0  0  0  0  0  0  0  0
    2.6750    7.5010   -1.0870 H   0  0  0  0  0  0  0  0  0  0  0  0
    1.9010    8.1640   -2.4520 H   0  0  0  0  0  0  0  0  0  0  0  0
   -0.2580    5.5350   -1.3480 H   0  0  0  0  0  0  0  0  0  0  0  0
   -3.3120    4.3670   -1.9610 H   0  0  0  0  0  0  0  0  0  0  0  0
   -2.4960    2.3610   -1.0910 H   0  0  0  0  0  0  0  0  0  0  0  0
   -1.5150    3.9390    1.2020 H   0  0  0  0  0  0  0  0  0  0  0  0
   -2.5350    2.4670    1.2340 H   0  0  0  0  0  0  0  0  0  0  0  0
   -0.1530    1.9140    1.8100 H   0  0  0  0  0  0  0  0  0  0  0  0
   -0.6290    1.1340    0.2940 H   0  0  0  0  0  0  0  0  0  0  0  0
    0.3840    2.5900    0.2630 H   0  0  0  0  0  0  0  0  0  0  0  0
   -1.2030    3.3530   -1.2170 H   0  0  0  0  0  0  0  0  0  0  0  0
   -4.0670    4.0090    1.0160 H   0  0  0  0  0  0  0  0  0  0  0  0
   -4.7740    3.1900   -0.3750 H   0  0  0  0  0  0  0  0  0  0  0  0
   -7.0440    4.0570   -0.4960 H   0  0  0  0  0  0  0  0  0  0  0  0
   -7.3720    5.7320   -0.0320 H   0  0  0  0  0  0  0  0  0  0  0  0
   -5.7760    4.5010    2.0720 H   0  0  0  0  0  0  0  0  0  0  0  0
   -7.0340    3.3660    1.6560 H   0  0  0  0  0  0  0  0  0  0  0  0
   -7.8160    4.8880    3.4310 H   0  0  0  0  0  0  0  0  0  0  0  0
   -8.7610    5.1840    1.9450 H   0  0  0  0  0  0  0  0  0  0  0  0
   -7.8190    8.4690    3.0930 H   0  0  0  0  0  0  0  0  0  0  0  0
   -9.2080    7.4280    2.7170 H   0  0  0  0  0  0  0  0  0  0  0  0
   -8.2240    7.1290    4.1880 H   0  0  0  0  0  0  0  0  0  0  0  0
  1 24  1  0  0  0  0
  1 25  1  0  0  0  0
  1  2  1  0  0  0  0
  2  3  2  0  0  0  0
  2  4  2  0  0  0  0
  2  5  1  0  0  0  0
  5  6  2  0  0  0  0
  6 26  1  0  0  0  0
  6  7  1  0  0  0  0
  7  8  1  0  0  0  0
  8 27  1  0  0  0  0
  8  9  1  0  0  0  0
  9 28  1  0  0  0  0
  9 10  1  0  0  0  0
 10 29  1  0  0  0  0
 10 30  1  0  0  0  0
 10 11  1  0  0  0  0
 11 31  1  0  0  0  0
 11 32  1  0  0  0  0
 11 33  1  0  0  0  0
  9 34  1  0  0  0  0
  8 12  1  0  0  0  0
 12 35  1  0  0  0  0
 12 36  1  0  0  0  0
 12 13  1  0  0  0  0
 13 14  1  0  0  0  0
 14 37  1  0  0  0  0
 14 38  1  0  0  0  0
 14 15  1  0  0  0  0
 15 39  1  0  0  0  0
 15 40  1  0  0  0  0
 15 16  1  0  0  0  0
 16 41  1  0  0  0  0
 16 42  1  0  0  0  0
 16 17  1  0  0  0  0
 17 18  1  0  0  0  0
 18 43  1  0  0  0  0
 18 44  1  0  0  0  0
 18 45  1  0  0  0  0
 13 19  1  0  0  0  0
 19 20  2  0  0  0  0
 19 21  2  0  0  0  0
 19 22  1  0  0  0  0
 22  7  2  0  0  0  0
 22 23  1  0  0  0  0
 23  5  1  0  0  0  0
M  CHG  1   9   1
M  END
$$$$
topramate
  -MTS-   01061521583D 0   0.00000     0.00000     0

 43 45  0  0  0  0  0  0  0  0999 V2000
    3.5610    0.6230   -1.4590 N   0  0  0  0  0  0  0  0  0  0  0  0
    2.2180    0.9390   -0.4920 S   0  0  0  0  0  0  0  0  0  0  0  0
    2.6200    0.7300    0.8810 O   0  0  0  0  0  0  0  0  0  0  0  0
    1.6460    2.1870   -0.9430 O   0  0  0  0  0  0  0  0  0  0  0  0
    1.2080   -0.2580   -0.9130 O   0  0  0  0  0  0  0  0  0  0  0  0
    0.1660   -0.6090    0.0000 C   0  0  0  0  0  0  0  0  0  0  0  0
   -0.6900   -1.7510   -0.6180 C   0  0  0  0  0  0  0  0  0  0  0  0
    0.2060   -2.8410   -0.9320 O   0  0  0  0  0  0  0  0  0  0  0  0
    0.2220   -3.6660    0.2630 C   0  0  0  0  0  0  0  0  0  0  0  0
   -0.1570   -5.0950   -0.1350 C   0  0  0  0  0  0  0  0  0  0  0  0
    1.6110   -3.6660    0.8940 C   0  0  0  0  0  0  0  0  0  0  0  0
   -0.7450   -3.1400    1.2090 O   0  0  0  0  0  0  0  0  0  0  0  0
   -1.6440   -2.4640    0.3420 C   0  0  0  0  0  0  0  0  0  0  0  0
   -2.6200   -1.4550    0.8870 C   0  0  0  0  0  0  0  0  0  0  0  0
   -3.6810   -1.9090    1.7220 O   0  0  0  0  0  0  0  0  0  0  0  0
   -4.7070   -0.9010    1.5100 C   0  0  0  0  0  0  0  0  0  0  0  0
   -4.7340    0.0580    2.6940 C   0  0  0  0  0  0  0  0  0  0  0  0
   -6.0490   -1.6020    1.3340 C   0  0  0  0  0  0  0  0  0  0  0  0
   -4.3920   -0.1480    0.3070 O   0  0  0  0  0  0  0  0  0  0  0  0
   -3.4050   -0.9600   -0.3120 C   0  0  0  0  0  0  0  0  0  0  0  0
   -2.4980   -0.3330   -1.3610 C   0  0  0  0  0  0  0  0  0  0  0  0
   -1.4430   -1.2510   -1.7380 O   0  0  0  0  0  0  0  0  0  0  0  0
    4.0300   -0.2450   -1.1970 H   0  0  0  0  0  0  0  0  0  0  0  0
    3.3440    0.6830   -2.4550 H   0  0  0  0  0  0  0  0  0  0  0  0
   -0.4280    0.2860    0.1940 H   0  0  0  0  0  0  0  0  0  0  0  0
    0.6250   -0.9070    0.9440 H   0  0  0  0  0  0  0  0  0  0  0  0
   -1.1270   -5.1250   -0.6440 H   0  0  0  0  0  0  0  0  0  0  0  0
    0.5750   -5.5180   -0.8300 H   0  0  0  0  0  0  0  0  0  0  0  0
   -0.2350   -5.7420    0.7450 H   0  0  0  0  0  0  0  0  0  0  0  0
    1.9130   -2.6640    1.2100 H   0  0  0  0  0  0  0  0  0  0  0  0
    2.3670   -4.0170    0.1830 H   0  0  0  0  0  0  0  0  0  0  0  0
    1.6370   -4.2990    1.7870 H   0  0  0  0  0  0  0  0  0  0  0  0
   -2.2260   -3.2400   -0.1750 H   0  0  0  0  0  0  0  0  0  0  0  0
   -2.1140   -0.6560    1.4410 H   0  0  0  0  0  0  0  0  0  0  0  0
   -3.7690    0.5670    2.8020 H   0  0  0  0  0  0  0  0  0  0  0  0
   -4.9270   -0.4740    3.6300 H   0  0  0  0  0  0  0  0  0  0  0  0
   -5.4920    0.8360    2.5560 H   0  0  0  0  0  0  0  0  0  0  0  0
   -6.0160   -2.2940    0.4860 H   0  0  0  0  0  0  0  0  0  0  0  0
   -6.3080   -2.1900    2.2210 H   0  0  0  0  0  0  0  0  0  0  0  0
   -6.8480   -0.8820    1.1330 H   0  0  0  0  0  0  0  0  0  0  0  0
   -3.9350   -1.7980   -0.7910 H   0  0  0  0  0  0  0  0  0  0  0  0
   -2.0770    0.6210   -1.0260 H   0  0  0  0  0  0  0  0  0  0  0  0
   -3.0760   -0.1030   -2.2630 H   0  0  0  0  0  0  0  0  0  0  0  0
  1 23  1  0  0  0  0
  1 24  1  0  0  0  0
  1  2  1  0  0  0  0
  2  3  2  0  0  0  0
  2  4  2  0  0  0  0
  2  5  1  0  0  0  0
  5  6  1  0  0  0  0
  6 25  1  0  0  0  0
  6 26  1  0  0  0  0
  6  7  1  0  0  0  0
  7  8  1  0  0  0  0
  8  9  1  0  0  0  0
  9 10  1  0  0  0  0
 10 27  1  0  0  0  0
 10 28  1  0  0  0  0
 10 29  1  0  0  0  0
  9 11  1  0  0  0  0
 11 30  1  0  0  0  0
 11 31  1  0  0  0  0
 11 32  1  0  0  0  0
  9 12  1  0  0  0  0
 12 13  1  0  0  0  0
 13  7  1  0  0  0  0
 13 33  1  0  0  0  0
 13 14  1  0  0  0  0
 14 34  1  0  0  0  0
 14 15  1  0  0  0  0
 15 16  1  0  0  0  0
 16 17  1  0  0  0  0
 17 35  1  0  0  0  0
 17 36  1  0  0  0  0
 17 37  1  0  0  0  0
 16 18  1  0  0  0  0
 18 38  1  0  0  0  0
 18 39  1  0  0  0  0
 18 40  1  0  0  0  0
 16 19  1  0  0  0  0
 19 20  1  0  0  0  0
 20 14  1  0  0  0  0
 20 41  1  0  0  0  0
 20 21  1  0  0  0  0
 21 42  1  0  0  0  0
 21 43  1  0  0  0  0
 21 22  1  0  0  0  0
 22  7  1  0  0  0  0
M  END
$$$$
acetazolamide
  -MTS-   01061521583D 0   0.00000     0.00000     0

 19 19  0  0  0  0  0  0  0  0999 V2000
    1.9860   11.4010   -1.4220 N   0  0  0  0  0  0  0  0  0  0  0  0
    1.2630   12.4400   -0.2940 S   0  0  0  0  0  0  0  0  0  0  0  0
    2.0900   12.4080    0.8920 O   0  0  0  0  0  0  0  0  0  0  0  0
    0.9820   13.6700   -1.0020 O   0  0  0  0  0  0  0  0  0  0  0  0
   -0.2870   11.7700    0.1760 C   0  0  0  0  0  0  0  0  0  0  0  0
   -0.6860   11.5370    1.4060 N   0  0  0  0  0  0  0  0  0  0  0  0
   -1.9600   10.9980    1.4210 N   0  0  0  0  0  0  0  0  0  0  0  0
   -2.4520   10.8490    0.2090 C   0  0  0  0  0  0  0  0  0  0  0  0
   -1.4060   11.3550   -1.0400 S   0  0  0  0  0  0  0  0  0  0  0  0
   -3.7060   10.3310   -0.0180 N   0  0  0  0  0  0  0  0  0  0  0  0
   -4.6070    9.8990    0.9340 C   0  0  0  0  0  0  0  0  0  0  0  0
   -4.4700    9.9090    2.1520 O   0  0  0  0  0  0  0  0  0  0  0  0
   -5.8860    9.4020    0.3090 C   0  0  0  0  0  0  0  0  0  0  0  0
    2.8610   11.0090   -1.0610 H   0  0  0  0  0  0  0  0  0  0  0  0
    2.1090   11.8650   -2.3260 H   0  0  0  0  0  0  0  0  0  0  0  0
   -3.9530   10.2790   -0.9990 H   0  0  0  0  0  0  0  0  0  0  0  0
   -6.4340    8.7900    1.0320 H   0  0  0  0  0  0  0  0  0  0  0  0
   -6.5030   10.2560    0.0170 H   0  0  0  0  0  0  0  0  0  0  0  0
   -5.6730    8.7900   -0.5720 H   0  0  0  0  0  0  0  0  0  0  0  0
  1 14  1  0  0  0  0
  1 15  1  0  0  0  0
  1  2  1  0  0  0  0
  2  3  2  0  0  0  0
  2  4  2  0  0  0  0
  2  5  1  0  0  0  0
  5  6  2  0  0  0  0
  6  7  1  0  0  0  0
  7  8  2  0  0  0  0
  8  9  1  0  0  0  0
  9  5  1  0  0  0  0
  8 10  1  0  0  0  0
 10 16  1  0  0  0  0
 10 11  1  0  0  0  0
 11 12  2  0  0  0  0
 11 13  1  0  0  0  0
 13 17  1  0  0  0  0
 13 18  1  0  0  0  0
 13 19  1  0  0  0  0
M  END
$$$$
