# Supplementary material for: Template CoMFA Generates Single 3D-QSAR Models that, for Twelve of Twelve Biological Targets, Predict All ChEMBL-Tabulated Affinities
Source: PLoS One. 2015 Jun 12;10(6):e0129307. doi: 10.1371/journal.pone.0129307 (PMC4466312; doi:10.1371/journal.pone.0129307)
Supplement: S2 Text — The zip file contains, in. sdf format, the aligned structures, from the A, B, C, D, and F protocols, of all templates and training sets for the carbonic anhydrase II target. The content of each file is evident from its name. (ZIP) [file pone.0129307.s003.zip › CAII_A_trng.sdf]

ROW1
  -MTS-   01071500433D 0   0.00000     0.00000     0

 22 22  0  0  0  0  0  0  0  0999 V2000
   -3.5200    3.2690   11.7150 C   0  0  0  0  0  0  0  0  0  0  0  0
   -3.6840    3.2490   13.1750 N   0  0  0  0  0  0  0  0  0  0  0  0
   -3.1160    4.1990   13.9830 C   0  0  0  0  0  0  0  0  0  0  0  0
   -3.5990    3.7390   15.6220 S   0  0  0  0  0  0  0  0  0  0  0  0
   -4.5330    2.3060   15.1640 C   0  0  0  0  0  0  0  0  0  0  0  0
   -4.4550    2.2230   13.8490 N   0  0  0  0  0  0  0  0  0  0  0  0
   -5.4300    1.1640   16.2930 S   0  0  0  0  0  0  0  0  0  0  0  0
   -4.9910    1.4240   17.7040 O   0  0  0  0  0  0  0  0  0  0  0  0
   -6.9080    1.3990   16.1980 O   0  0  0  0  0  0  0  0  0  0  0  0
   -5.0960   -0.3850   15.9120 N   0  0  0  0  0  0  0  0  0  0  0  0
   -2.3750    5.2290   13.6200 N   0  0  0  0  0  0  0  0  0  0  0  0
   -2.0510    5.5020   12.2850 C   0  0  0  0  0  0  0  0  0  0  0  0
   -2.4620    4.7670   11.3900 O   0  0  0  0  0  0  0  0  0  0  0  0
   -1.1960    6.7000   11.9460 C   0  0  0  0  0  0  0  0  0  0  0  0
   -2.5630    3.7200   11.4630 H   0  0  0  0  0  0  0  0  0  0  0  0
   -4.3230    3.8510   11.2680 H   0  0  0  0  0  0  0  0  0  0  0  0
   -3.5540    2.2510   11.3320 H   0  0  0  0  0  0  0  0  0  0  0  0
   -5.5140   -1.1370   16.4420 H   0  0  0  0  0  0  0  0  0  0  0  0
   -4.4710   -0.5930   15.1460 H   0  0  0  0  0  0  0  0  0  0  0  0
   -0.2300    6.6070   12.4370 H   0  0  0  0  0  0  0  0  0  0  0  0
   -1.0520    6.7490   10.8690 H   0  0  0  0  0  0  0  0  0  0  0  0
   -1.6910    7.6070   12.2870 H   0  0  0  0  0  0  0  0  0  0  0  0
  1 15  1  0  0  0  0
  1 16  1  0  0  0  0
  1 17  1  0  0  0  0
  1  2  1  0  0  0  0
  2  3  1  0  0  0  0
  3  4  1  0  0  0  0
  4  5  1  0  0  0  0
  5  6  2  0  0  0  0
  6  2  1  0  0  0  0
  5  7  1  0  0  0  0
  7  8  2  0  0  0  0
  7  9  2  0  0  0  0
  7 10  1  0  0  0  0
 10 18  1  0  0  0  0
 10 19  1  0  0  0  0
  3 11  2  0  0  0  0
 11 12  1  0  0  0  0
 12 13  2  0  0  0  0
 12 14  1  0  0  0  0
 14 20  1  0  0  0  0
 14 21  1  0  0  0  0
 14 22  1  0  0  0  0
M  END
>  <LOGBIO>
7.8500

>  <PRED_LOGBIO>
7.8800

>  <XV_RES>
-0.0260

>  <WHL_TMPL>
36

>  <ANCH>
22-26;10-11

$$$$
ROW2
  -MTS-   01071500433D 0   0.00000     0.00000     0

 35 36  0  0  0  0  0  0  0  0999 V2000
   -5.1030    4.1530   14.5310 N   0  0  0  0  0  0  0  0  0  0  0  0
   -5.2190    5.7730   13.9460 S   0  0  0  0  0  0  0  0  0  0  0  0
   -6.2040    5.7750   12.9370 O   0  0  0  0  0  0  0  0  0  0  0  0
   -5.7490    6.5970   14.9830 O   0  0  0  0  0  0  0  0  0  0  0  0
   -3.8890    6.1900   13.4150 N   0  0  0  0  0  0  0  0  0  0  0  0
   -3.3040    5.1130   12.6200 C   0  0  0  0  0  0  0  0  0  0  0  0
   -2.8720    3.9920   13.5350 C   0  0  0  0  0  0  0  0  0  0  0  0
   -3.6060    3.7140   14.6950 C   0  0  0  0  0  0  0  0  0  0  0  0
   -3.2060    2.6750   15.5440 C   0  0  0  0  0  0  0  0  0  0  0  0
   -2.0720    1.9150   15.2330 C   0  0  0  0  0  0  0  0  0  0  0  0
   -1.3390    2.1930   14.0730 C   0  0  0  0  0  0  0  0  0  0  0  0
   -1.7390    3.2320   13.2250 C   0  0  0  0  0  0  0  0  0  0  0  0
   -2.9280    6.5770   14.4490 C   0  0  0  0  0  0  0  0  0  0  0  0
   -2.3000    7.9010   14.0840 C   0  0  0  0  0  0  0  0  0  0  0  0
   -1.6300    8.6500   15.0590 C   0  0  0  0  0  0  0  0  0  0  0  0
   -1.0480    9.8780   14.7200 C   0  0  0  0  0  0  0  0  0  0  0  0
   -1.1360   10.3560   13.4080 C   0  0  0  0  0  0  0  0  0  0  0  0
   -1.8060    9.6070   12.4330 C   0  0  0  0  0  0  0  0  0  0  0  0
   -2.3880    8.3790   12.7710 C   0  0  0  0  0  0  0  0  0  0  0  0
   -4.4480    3.9270   15.2660 H   0  0  0  0  0  0  0  0  0  0  0  0
   -5.6900    3.4310   14.1380 H   0  0  0  0  0  0  0  0  0  0  0  0
   -2.4000    5.5130   12.1650 H   0  0  0  0  0  0  0  0  0  0  0  0
   -4.0550    4.7280   11.9340 H   0  0  0  0  0  0  0  0  0  0  0  0
   -4.4800    4.3010   14.9350 H   0  0  0  0  0  0  0  0  0  0  0  0
   -3.7710    2.4610   16.4380 H   0  0  0  0  0  0  0  0  0  0  0  0
   -1.7640    1.1130   15.8880 H   0  0  0  0  0  0  0  0  0  0  0  0
   -0.4650    1.6060   13.8330 H   0  0  0  0  0  0  0  0  0  0  0  0
   -1.1730    3.4460   12.3300 H   0  0  0  0  0  0  0  0  0  0  0  0
   -2.1310    5.8360   14.4300 H   0  0  0  0  0  0  0  0  0  0  0  0
   -3.4520    6.6930   15.3960 H   0  0  0  0  0  0  0  0  0  0  0  0
   -1.5620    8.2810   16.0710 H   0  0  0  0  0  0  0  0  0  0  0  0
   -0.5310   10.4550   15.4720 H   0  0  0  0  0  0  0  0  0  0  0  0
   -0.6870   11.3030   13.1470 H   0  0  0  0  0  0  0  0  0  0  0  0
   -1.8740    9.9760   11.4210 H   0  0  0  0  0  0  0  0  0  0  0  0
   -2.9050    7.8020   12.0200 H   0  0  0  0  0  0  0  0  0  0  0  0
  1 20  1  0  0  0  0
  1 21  1  0  0  0  0
  1  2  1  0  0  0  0
  2  3  2  0  0  0  0
  2  4  2  0  0  0  0
  2  5  1  0  0  0  0
  5  6  1  0  0  0  0
  6 22  1  0  0  0  0
  6 23  1  0  0  0  0
  6  7  1  0  0  0  0
  7  8  2  0  0  0  0
  8 24  1  0  0  0  0
  8  9  1  0  0  0  0
  9 25  1  0  0  0  0
  9 10  2  0  0  0  0
 10 26  1  0  0  0  0
 10 11  1  0  0  0  0
 11 27  1  0  0  0  0
 11 12  2  0  0  0  0
 12  7  1  0  0  0  0
 12 28  1  0  0  0  0
  5 13  1  0  0  0  0
 13 29  1  0  0  0  0
 13 30  1  0  0  0  0
 13 14  1  0  0  0  0
 14 15  2  0  0  0  0
 15 31  1  0  0  0  0
 15 16  1  0  0  0  0
 16 32  1  0  0  0  0
 16 17  2  0  0  0  0
 17 33  1  0  0  0  0
 17 18  1  0  0  0  0
 18 34  1  0  0  0  0
 18 19  2  0  0  0  0
 19 14  1  0  0  0  0
 19 35  1  0  0  0  0
M  END
>  <LOGBIO>
6.1900

>  <PRED_LOGBIO>
7.2500

>  <XV_RES>
-1.2530

>  <WHL_TMPL>
6

>  <ANCH>
22-26;4-5

$$$$
ROW3
  -MTS-   01071500433D 0   0.00000     0.00000     0

 22 22  0  0  0  0  0  0  0  0999 V2000
   -3.5200    3.2690   11.7150 C   0  0  0  0  0  0  0  0  0  0  0  0
   -3.6840    3.2490   13.1750 N   0  0  0  0  0  0  0  0  0  0  0  0
   -3.1160    4.1990   13.9830 C   0  0  0  0  0  0  0  0  0  0  0  0
   -3.5990    3.7390   15.6220 S   0  0  0  0  0  0  0  0  0  0  0  0
   -4.5330    2.3060   15.1640 C   0  0  0  0  0  0  0  0  0  0  0  0
   -4.4550    2.2230   13.8490 N   0  0  0  0  0  0  0  0  0  0  0  0
   -5.4300    1.1640   16.2930 S   0  0  0  0  0  0  0  0  0  0  0  0
   -4.9910    1.4240   17.7040 O   0  0  0  0  0  0  0  0  0  0  0  0
   -6.9080    1.3990   16.1980 O   0  0  0  0  0  0  0  0  0  0  0  0
   -5.0960   -0.3850   15.9120 N   0  0  0  0  0  0  0  0  0  0  0  0
   -2.3750    5.2290   13.6200 N   0  0  0  0  0  0  0  0  0  0  0  0
   -2.0510    5.5020   12.2850 C   0  0  0  0  0  0  0  0  0  0  0  0
   -2.4620    4.7670   11.3900 O   0  0  0  0  0  0  0  0  0  0  0  0
   -1.1960    6.7000   11.9460 C   0  0  0  0  0  0  0  0  0  0  0  0
   -2.5630    3.7200   11.4630 H   0  0  0  0  0  0  0  0  0  0  0  0
   -4.3230    3.8510   11.2680 H   0  0  0  0  0  0  0  0  0  0  0  0
   -3.5540    2.2510   11.3320 H   0  0  0  0  0  0  0  0  0  0  0  0
   -5.5140   -1.1370   16.4420 H   0  0  0  0  0  0  0  0  0  0  0  0
   -4.4710   -0.5930   15.1460 H   0  0  0  0  0  0  0  0  0  0  0  0
   -0.2300    6.6070   12.4370 H   0  0  0  0  0  0  0  0  0  0  0  0
   -1.0520    6.7490   10.8690 H   0  0  0  0  0  0  0  0  0  0  0  0
   -1.6910    7.6070   12.2870 H   0  0  0  0  0  0  0  0  0  0  0  0
  1 15  1  0  0  0  0
  1 16  1  0  0  0  0
  1 17  1  0  0  0  0
  1  2  1  0  0  0  0
  2  3  1  0  0  0  0
  3  4  1  0  0  0  0
  4  5  1  0  0  0  0
  5  6  2  0  0  0  0
  6  2  1  0  0  0  0
  5  7  1  0  0  0  0
  7  8  2  0  0  0  0
  7  9  2  0  0  0  0
  7 10  1  0  0  0  0
 10 18  1  0  0  0  0
 10 19  1  0  0  0  0
  3 11  2  0  0  0  0
 11 12  1  0  0  0  0
 12 13  2  0  0  0  0
 12 14  1  0  0  0  0
 14 20  1  0  0  0  0
 14 21  1  0  0  0  0
 14 22  1  0  0  0  0
M  END
>  <LOGBIO>
7.8500

>  <PRED_LOGBIO>
7.8800

>  <XV_RES>
-0.0260

>  <WHL_TMPL>
36

>  <ANCH>
22-26;10-11

$$$$
ROW4
  -MTS-   01071500433D 0   0.00000     0.00000     0

 29 30  0  0  0  0  0  0  0  0999 V2000
   -5.5410    3.6240   11.3300 C   0  0  0  0  0  0  0  0  0  0  0  0
   -6.0960    2.8480   12.4480 N   0  0  0  0  0  0  0  0  0  0  0  0
   -7.0350    1.7630   12.2400 N   0  0  0  0  0  0  0  0  0  0  0  0
   -7.4670    1.1370   13.3190 C   0  0  0  0  0  0  0  0  0  0  0  0
   -6.6750    1.9210   14.6940 S   0  0  0  0  0  0  0  0  0  0  0  0
   -5.7580    3.1050   13.7510 C   0  0  0  0  0  0  0  0  0  0  0  0
   -4.9320    4.0310   14.2020 N   0  0  0  0  0  0  0  0  0  0  0  0
   -4.2540    4.9220   13.3620 C   0  0  0  0  0  0  0  0  0  0  0  0
   -4.4150    4.8630   12.1440 O   0  0  0  0  0  0  0  0  0  0  0  0
   -3.3420    5.9350   13.9390 C   0  0  0  0  0  0  0  0  0  0  0  0
   -2.5640    6.7930   13.0810 C   0  0  0  0  0  0  0  0  0  0  0  0
   -2.6020    6.6150   11.7430 F   0  0  0  0  0  0  0  0  0  0  0  0
   -1.7610    7.8200   13.6300 C   0  0  0  0  0  0  0  0  0  0  0  0
   -1.1200    8.6870   12.8170 F   0  0  0  0  0  0  0  0  0  0  0  0
   -1.6290    7.9380   15.0700 C   0  0  0  0  0  0  0  0  0  0  0  0
   -0.7860    8.8910   15.6700 F   0  0  0  0  0  0  0  0  0  0  0  0
   -2.4220    7.0960   15.9220 C   0  0  0  0  0  0  0  0  0  0  0  0
   -2.3310    7.1730   17.2200 F   0  0  0  0  0  0  0  0  0  0  0  0
   -3.2190    6.0780   15.3630 C   0  0  0  0  0  0  0  0  0  0  0  0
   -3.8760    5.2250   16.1770 F   0  0  0  0  0  0  0  0  0  0  0  0
   -8.6520   -0.2690   13.3810 S   0  0  0  0  0  0  0  0  0  0  0  0
   -8.3590   -1.0900   14.5140 O   0  0  0  0  0  0  0  0  0  0  0  0
   -8.5350   -1.0450   12.1860 O   0  0  0  0  0  0  0  0  0  0  0  0
  -10.2840    0.3500   13.5160 N   0  0  0  0  0  0  0  0  0  0  0  0
   -6.2630    3.6550   10.5170 H   0  0  0  0  0  0  0  0  0  0  0  0
   -4.6230    3.1540   10.9830 H   0  0  0  0  0  0  0  0  0  0  0  0
   -5.3260    4.6370   11.6640 H   0  0  0  0  0  0  0  0  0  0  0  0
  -10.4450    1.3460   13.5480 H   0  0  0  0  0  0  0  0  0  0  0  0
  -11.0640   -0.2900   13.5630 H   0  0  0  0  0  0  0  0  0  0  0  0
  1 25  1  0  0  0  0
  1 26  1  0  0  0  0
  1 27  1  0  0  0  0
  1  2  1  0  0  0  0
  2  3  1  0  0  0  0
  3  4  2  0  0  0  0
  4  5  1  0  0  0  0
  5  6  1  0  0  0  0
  6  2  1  0  0  0  0
  6  7  2  0  0  0  0
  7  8  1  0  0  0  0
  8  9  2  0  0  0  0
  8 10  1  0  0  0  0
 10 11  2  0  0  0  0
 11 12  1  0  0  0  0
 11 13  1  0  0  0  0
 13 14  1  0  0  0  0
 13 15  2  0  0  0  0
 15 16  1  0  0  0  0
 15 17  1  0  0  0  0
 17 18  1  0  0  0  0
 17 19  2  0  0  0  0
 19 10  1  0  0  0  0
 19 20  1  0  0  0  0
  4 21  1  0  0  0  0
 21 22  2  0  0  0  0
 21 23  2  0  0  0  0
 21 24  1  0  0  0  0
 24 28  1  0  0  0  0
 24 29  1  0  0  0  0
M  END
>  <LOGBIO>
8.8200

>  <PRED_LOGBIO>
8.9500

>  <XV_RES>
0.0600

>  <WHL_TMPL>
21

>  <ANCH>
12-21;20-21

$$$$
ROW5
  -MTS-   01071500433D 0   0.00000     0.00000     0

 18 18  0  0  0  0  0  0  0  0999 V2000
    0.4270   11.8440   11.6980 N   0  0  0  0  0  0  0  0  0  0  0  0
   -0.0070   11.2670   13.2920 S   0  0  0  0  0  0  0  0  0  0  0  0
    0.5050   12.2620   14.1830 O   0  0  0  0  0  0  0  0  0  0  0  0
    0.6800   10.0270   13.4790 O   0  0  0  0  0  0  0  0  0  0  0  0
   -1.3890   11.1330   13.6620 O   0  0  0  0  0  0  0  0  0  0  0  0
   -1.8550    9.8310   13.6980 C   0  0  0  0  0  0  0  0  0  0  0  0
   -1.8770    9.0930   14.8900 C   0  0  0  0  0  0  0  0  0  0  0  0
   -2.4330    7.8150   14.8880 C   0  0  0  0  0  0  0  0  0  0  0  0
   -2.9470    7.2860   13.6980 C   0  0  0  0  0  0  0  0  0  0  0  0
   -3.4490    6.0430   13.7130 Br  0  0  0  0  0  0  0  0  0  0  0  0
   -2.8960    8.0180   12.5030 C   0  0  0  0  0  0  0  0  0  0  0  0
   -2.3590    9.3040   12.5070 C   0  0  0  0  0  0  0  0  0  0  0  0
   -0.2950   12.0850   11.0340 H   0  0  0  0  0  0  0  0  0  0  0  0
    1.4000   11.9370   11.4420 H   0  0  0  0  0  0  0  0  0  0  0  0
   -1.4680    9.5100   15.7990 H   0  0  0  0  0  0  0  0  0  0  0  0
   -2.4670    7.2360   15.7990 H   0  0  0  0  0  0  0  0  0  0  0  0
   -3.2700    7.5880   11.5860 H   0  0  0  0  0  0  0  0  0  0  0  0
   -2.3330    9.8870   11.5980 H   0  0  0  0  0  0  0  0  0  0  0  0
  1 13  1  0  0  0  0
  1 14  1  0  0  0  0
  1  2  1  0  0  0  0
  2  3  2  0  0  0  0
  2  4  2  0  0  0  0
  2  5  1  0  0  0  0
  5  6  1  0  0  0  0
  6  7  2  0  0  0  0
  7 15  1  0  0  0  0
  7  8  1  0  0  0  0
  8 16  1  0  0  0  0
  8  9  2  0  0  0  0
  9 10  1  0  0  0  0
  9 11  1  0  0  0  0
 11 17  1  0  0  0  0
 11 12  2  0  0  0  0
 12  6  1  0  0  0  0
 12 18  1  0  0  0  0
M  END
>  <LOGBIO>
8.8200

>  <PRED_LOGBIO>
7.5800

>  <XV_RES>
1.4920

>  <WHL_TMPL>
5

>  <ANCH>
16-22;8-9

$$$$
ROW6
  -MTS-   01071500433D 0   0.00000     0.00000     0

 17 17  0  0  0  0  0  0  0  0999 V2000
   -2.7760    2.7250   12.1650 C   0  0  0  0  0  0  0  0  0  0  0  0
   -3.3610    2.9460   13.4960 N   0  0  0  0  0  0  0  0  0  0  0  0
   -3.2950    4.1600   14.1270 C   0  0  0  0  0  0  0  0  0  0  0  0
   -4.1290    3.9100   15.6670 S   0  0  0  0  0  0  0  0  0  0  0  0
   -4.5290    2.2050   15.4070 C   0  0  0  0  0  0  0  0  0  0  0  0
   -4.0430    1.8910   14.2200 N   0  0  0  0  0  0  0  0  0  0  0  0
   -5.4380    1.0950   16.5580 S   0  0  0  0  0  0  0  0  0  0  0  0
   -4.9950    1.3720   17.9650 O   0  0  0  0  0  0  0  0  0  0  0  0
   -6.9120    1.3460   16.4480 O   0  0  0  0  0  0  0  0  0  0  0  0
   -5.1070   -0.4560   16.1840 N   0  0  0  0  0  0  0  0  0  0  0  0
   -2.7340    5.2700   13.6840 N   0  0  0  0  0  0  0  0  0  0  0  0
   -1.9160    3.3790   12.0340 H   0  0  0  0  0  0  0  0  0  0  0  0
   -3.5190    2.9460   11.4020 H   0  0  0  0  0  0  0  0  0  0  0  0
   -2.4600    1.6880   12.0750 H   0  0  0  0  0  0  0  0  0  0  0  0
   -5.5250   -1.2050   16.7180 H   0  0  0  0  0  0  0  0  0  0  0  0
   -4.4840   -0.6690   15.4180 H   0  0  0  0  0  0  0  0  0  0  0  0
   -2.2940    5.2820   12.7970 H   0  0  0  0  0  0  0  0  0  0  0  0
  1 12  1  0  0  0  0
  1 13  1  0  0  0  0
  1 14  1  0  0  0  0
  1  2  1  0  0  0  0
  2  3  1  0  0  0  0
  3  4  1  0  0  0  0
  4  5  1  0  0  0  0
  5  6  2  0  0  0  0
  6  2  1  0  0  0  0
  5  7  1  0  0  0  0
  7  8  2  0  0  0  0
  7  9  2  0  0  0  0
  7 10  1  0  0  0  0
 10 15  1  0  0  0  0
 10 16  1  0  0  0  0
  3 11  2  0  0  0  0
 11 17  1  0  0  0  0
M  END
>  <LOGBIO>
7.7200

>  <PRED_LOGBIO>
7.8300

>  <XV_RES>
-0.1000

>  <WHL_TMPL>
37

>  <ANCH>
7-11;10-11

$$$$
ROW7
  -MTS-   01071500433D 0   0.00000     0.00000     0

 42 43  0  0  0  0  0  0  0  0999 V2000
    1.6310    7.0370   18.8440 N   0  0  0  0  0  0  0  0  0  0  0  0
    2.3270    7.4040   17.2810 S   0  0  0  0  0  0  0  0  0  0  0  0
    3.0480    8.6360   17.3580 O   0  0  0  0  0  0  0  0  0  0  0  0
    3.2180    6.3530   16.8970 O   0  0  0  0  0  0  0  0  0  0  0  0
    0.9840    7.5570   16.0320 C   0  0  0  0  0  0  0  0  0  0  0  0
    0.3850    8.8000   15.7970 C   0  0  0  0  0  0  0  0  0  0  0  0
   -0.6370    8.9160   14.8470 C   0  0  0  0  0  0  0  0  0  0  0  0
   -1.0600    7.7890   14.1330 C   0  0  0  0  0  0  0  0  0  0  0  0
   -2.1620    7.9140   13.1080 C   0  0  0  0  0  0  0  0  0  0  0  0
   -2.3810    6.5770   12.4790 C   0  0  0  0  0  0  0  0  0  0  0  0
   -2.9880    5.5380   13.3310 N   0  0  0  0  0  0  0  0  0  0  0  0
   -4.2090    5.5410   13.7550 C   0  0  0  0  0  0  0  0  0  0  0  0
   -4.9030    6.5000   13.4670 O   0  0  0  0  0  0  0  0  0  0  0  0
   -4.6260    4.4200   14.5370 C   0  0  0  0  0  0  0  0  0  0  0  0
   -3.7190    3.3360   14.8260 C   0  0  0  0  0  0  0  0  0  0  0  0
   -4.1780    2.2560   15.6080 C   0  0  0  0  0  0  0  0  0  0  0  0
   -5.4780    2.2600   16.1720 C   0  0  0  0  0  0  0  0  0  0  0  0
   -6.3250    3.3430   15.8140 C   0  0  0  0  0  0  0  0  0  0  0  0
   -5.9080    4.4230   15.0320 C   0  0  0  0  0  0  0  0  0  0  0  0
   -6.0000    0.9720   17.0270 S   0  0  0  0  0  0  0  0  0  0  0  0
   -7.4330    1.0980   16.9540 O   0  0  0  0  0  0  0  0  0  0  0  0
   -5.5380    0.9780   18.3690 O   0  0  0  0  0  0  0  0  0  0  0  0
   -5.4320   -0.1580   16.3250 N   0  0  0  0  0  0  0  0  0  0  0  0
   -0.4610    6.5450   14.3680 C   0  0  0  0  0  0  0  0  0  0  0  0
    0.5610    6.4290   15.3180 C   0  0  0  0  0  0  0  0  0  0  0  0
    0.6300    6.9430   18.9420 H   0  0  0  0  0  0  0  0  0  0  0  0
    2.2310    6.9190   19.6480 H   0  0  0  0  0  0  0  0  0  0  0  0
    0.7110    9.6690   16.3480 H   0  0  0  0  0  0  0  0  0  0  0  0
   -1.0990    9.8750   14.6650 H   0  0  0  0  0  0  0  0  0  0  0  0
   -1.7950    8.5760   12.3270 H   0  0  0  0  0  0  0  0  0  0  0  0
   -3.0750    8.2200   13.6140 H   0  0  0  0  0  0  0  0  0  0  0  0
   -1.3860    6.2060   12.2410 H   0  0  0  0  0  0  0  0  0  0  0  0
   -3.0280    6.7210   11.6160 H   0  0  0  0  0  0  0  0  0  0  0  0
   -2.4030    4.7620   13.6050 H   0  0  0  0  0  0  0  0  0  0  0  0
   -2.7070    3.3510   14.4500 H   0  0  0  0  0  0  0  0  0  0  0  0
   -3.5280    1.4110   15.7800 H   0  0  0  0  0  0  0  0  0  0  0  0
   -7.3460    3.3310   16.1650 H   0  0  0  0  0  0  0  0  0  0  0  0
   -6.5790    5.2430   14.8210 H   0  0  0  0  0  0  0  0  0  0  0  0
   -5.6050   -1.0970   16.6550 H   0  0  0  0  0  0  0  0  0  0  0  0
   -4.8620   -0.0080   15.5050 H   0  0  0  0  0  0  0  0  0  0  0  0
   -0.7870    5.6760   13.8170 H   0  0  0  0  0  0  0  0  0  0  0  0
    1.0230    5.4700   15.5000 H   0  0  0  0  0  0  0  0  0  0  0  0
  1 26  1  0  0  0  0
  1 27  1  0  0  0  0
  1  2  1  0  0  0  0
  2  3  2  0  0  0  0
  2  4  2  0  0  0  0
  2  5  1  0  0  0  0
  5  6  2  0  0  0  0
  6 28  1  0  0  0  0
  6  7  1  0  0  0  0
  7 29  1  0  0  0  0
  7  8  2  0  0  0  0
  8  9  1  0  0  0  0
  9 30  1  0  0  0  0
  9 31  1  0  0  0  0
  9 10  1  0  0  0  0
 10 32  1  0  0  0  0
 10 33  1  0  0  0  0
 10 11  1  0  0  0  0
 11 34  1  0  0  0  0
 11 12  1  0  0  0  0
 12 13  2  0  0  0  0
 12 14  1  0  0  0  0
 14 15  2  0  0  0  0
 15 35  1  0  0  0  0
 15 16  1  0  0  0  0
 16 36  1  0  0  0  0
 16 17  2  0  0  0  0
 17 18  1  0  0  0  0
 18 37  1  0  0  0  0
 18 19  2  0  0  0  0
 19 14  1  0  0  0  0
 19 38  1  0  0  0  0
 17 20  1  0  0  0  0
 20 21  2  0  0  0  0
 20 22  2  0  0  0  0
 20 23  1  0  0  0  0
 23 39  1  0  0  0  0
 23 40  1  0  0  0  0
  8 24  1  0  0  0  0
 24 41  1  0  0  0  0
 24 25  2  0  0  0  0
 25  5  1  0  0  0  0
 25 42  1  0  0  0  0
M  END
>  <LOGBIO>
8.3000

>  <PRED_LOGBIO>
8.3100

>  <XV_RES>
0.0720

>  <WHL_TMPL>
11

>  <ANCH>
8-41;21-22

$$$$
ROW8
  -MTS-   01071500433D 0   0.00000     0.00000     0

 25 25  0  0  0  0  0  0  0  0999 V2000
   -1.9320    4.8890   11.8290 N   0  0  0  0  0  0  0  0  0  0  0  0
   -2.1810    5.3670   13.1970 C   0  0  0  0  0  0  0  0  0  0  0  0
   -3.6580    5.5100   13.6060 C   0  0  0  0  0  0  0  0  0  0  0  0
   -4.2570    4.4390   14.4690 C   0  0  0  0  0  0  0  0  0  0  0  0
   -3.4580    3.3580   14.8830 C   0  0  0  0  0  0  0  0  0  0  0  0
   -4.0020    2.3550   15.6480 C   0  0  0  0  0  0  0  0  0  0  0  0
   -5.3550    2.4040   15.9610 C   0  0  0  0  0  0  0  0  0  0  0  0
   -6.1770    3.4280   15.5630 C   0  0  0  0  0  0  0  0  0  0  0  0
   -5.5960    4.4760   14.8460 C   0  0  0  0  0  0  0  0  0  0  0  0
   -6.0020    1.0690   16.9340 S   0  0  0  0  0  0  0  0  0  0  0  0
   -5.4440    1.2710   18.2580 O   0  0  0  0  0  0  0  0  0  0  0  0
   -7.4570    1.1620   16.7970 O   0  0  0  0  0  0  0  0  0  0  0  0
   -5.3860   -0.3150   16.3260 N   0  0  0  0  0  0  0  0  0  0  0  0
   -2.3440    3.9740   11.7120 H   0  0  0  0  0  0  0  0  0  0  0  0
   -0.9360    4.8330   11.6690 H   0  0  0  0  0  0  0  0  0  0  0  0
   -1.7750    6.3760   13.2280 H   0  0  0  0  0  0  0  0  0  0  0  0
   -1.7200    4.6670   13.8900 H   0  0  0  0  0  0  0  0  0  0  0  0
   -4.2130    5.4600   12.6720 H   0  0  0  0  0  0  0  0  0  0  0  0
   -3.7530    6.4530   14.1400 H   0  0  0  0  0  0  0  0  0  0  0  0
   -2.4170    3.3160   14.5990 H   0  0  0  0  0  0  0  0  0  0  0  0
   -3.3870    1.5400   16.0010 H   0  0  0  0  0  0  0  0  0  0  0  0
   -7.2320    3.4240   15.7950 H   0  0  0  0  0  0  0  0  0  0  0  0
   -6.1980    5.3320   14.5790 H   0  0  0  0  0  0  0  0  0  0  0  0
   -5.6320   -1.2020   16.7410 H   0  0  0  0  0  0  0  0  0  0  0  0
   -4.7590   -0.2840   15.5350 H   0  0  0  0  0  0  0  0  0  0  0  0
  1 14  1  0  0  0  0
  1 15  1  0  0  0  0
  1  2  1  0  0  0  0
  2 16  1  0  0  0  0
  2 17  1  0  0  0  0
  2  3  1  0  0  0  0
  3 18  1  0  0  0  0
  3 19  1  0  0  0  0
  3  4  1  0  0  0  0
  4  5  2  0  0  0  0
  5 20  1  0  0  0  0
  5  6  1  0  0  0  0
  6 21  1  0  0  0  0
  6  7  2  0  0  0  0
  7  8  1  0  0  0  0
  8 22  1  0  0  0  0
  8  9  2  0  0  0  0
  9  4  1  0  0  0  0
  9 23  1  0  0  0  0
  7 10  1  0  0  0  0
 10 11  2  0  0  0  0
 10 12  2  0  0  0  0
 10 13  1  0  0  0  0
 13 24  1  0  0  0  0
 13 25  1  0  0  0  0
M  END
>  <LOGBIO>
6.8000

>  <PRED_LOGBIO>
6.8900

>  <XV_RES>
-0.0940

>  <WHL_TMPL>
61

>  <ANCH>
14-18;20-21

$$$$
ROW9
  -MTS-   01071500433D 0   0.00000     0.00000     0

 20 19  0  0  0  0  0  0  0  0999 V2000
   -8.0520    4.5490   11.7760 C   0  0  0  0  0  0  0  0  0  0  0  0
   -8.2530    3.6890   13.0200 C   0  0  0  0  0  0  0  0  0  0  0  0
   -6.8930    3.2940   13.5920 C   0  0  0  0  0  0  0  0  0  0  0  0
   -7.0940    2.4340   14.8390 C   0  0  0  0  0  0  0  0  0  0  0  0
   -5.8210    2.0640   15.3740 O   0  0  0  0  0  0  0  0  0  0  0  0
   -5.8630    1.1910   16.6380 S   0  0  0  0  0  0  0  0  0  0  0  0
   -5.1000    1.6840   17.7850 O   0  0  0  0  0  0  0  0  0  0  0  0
   -7.2600    1.0990   17.0870 O   0  0  0  0  0  0  0  0  0  0  0  0
   -5.2920   -0.1980   16.3410 N   0  0  0  0  0  0  0  0  0  0  0  0
   -7.4950    3.9840   11.0310 H   0  0  0  0  0  0  0  0  0  0  0  0
   -9.0200    4.8300   11.3690 H   0  0  0  0  0  0  0  0  0  0  0  0
   -7.4950    5.4460   12.0410 H   0  0  0  0  0  0  0  0  0  0  0  0
   -8.8090    2.7930   12.7560 H   0  0  0  0  0  0  0  0  0  0  0  0
   -8.8090    4.2550   13.7650 H   0  0  0  0  0  0  0  0  0  0  0  0
   -6.3360    4.1910   13.8570 H   0  0  0  0  0  0  0  0  0  0  0  0
   -6.3360    2.7290   12.8480 H   0  0  0  0  0  0  0  0  0  0  0  0
   -7.6510    1.5370   14.5740 H   0  0  0  0  0  0  0  0  0  0  0  0
   -7.6510    2.9990   15.5840 H   0  0  0  0  0  0  0  0  0  0  0  0
   -5.2490   -0.8930   17.0720 H   0  0  0  0  0  0  0  0  0  0  0  0
   -4.9580   -0.4190   15.4140 H   0  0  0  0  0  0  0  0  0  0  0  0
  1 10  1  0  0  0  0
  1 11  1  0  0  0  0
  1 12  1  0  0  0  0
  1  2  1  0  0  0  0
  2 13  1  0  0  0  0
  2 14  1  0  0  0  0
  2  3  1  0  0  0  0
  3 15  1  0  0  0  0
  3 16  1  0  0  0  0
  3  4  1  0  0  0  0
  4 17  1  0  0  0  0
  4 18  1  0  0  0  0
  4  5  1  0  0  0  0
  5  6  1  0  0  0  0
  6  7  2  0  0  0  0
  6  8  2  0  0  0  0
  6  9  1  0  0  0  0
  9 19  1  0  0  0  0
  9 20  1  0  0  0  0
M  END
>  <LOGBIO>
7.1500

>  <PRED_LOGBIO>
6.9000

>  <XV_RES>
0.2650

>  <WHL_TMPL>
29

>  <ANCH>
2-52;15-16

$$$$
ROW10
  -MTS-   01071500433D 0   0.00000     0.00000     0

 19 19  0  0  0  0  0  0  0  0999 V2000
   -3.6230    7.3940   13.2260 C   0  0  0  0  0  0  0  0  0  0  0  0
   -3.8260    6.1260   13.7880 C   0  0  0  0  0  0  0  0  0  0  0  0
   -2.7280    5.3830   14.3230 C   0  0  0  0  0  0  0  0  0  0  0  0
   -3.1230    4.0920   14.7850 C   0  0  0  0  0  0  0  0  0  0  0  0
   -4.4660    3.6340   14.8000 C   0  0  0  0  0  0  0  0  0  0  0  0
   -5.4900    4.4530   14.3580 C   0  0  0  0  0  0  0  0  0  0  0  0
   -5.1560    5.6740   13.7920 C   0  0  0  0  0  0  0  0  0  0  0  0
   -4.7320    2.3570   15.3530 B   0  0  0  0  0  0  0  0  0  0  0  0
   -3.8320    1.5710   15.7430 O   0  0  0  0  0  0  0  0  0  0  0  0
   -5.9200    2.0160   15.6580 O   0  0  0  0  0  0  0  0  0  0  0  0
   -4.5810    7.8650   13.0170 H   0  0  0  0  0  0  0  0  0  0  0  0
   -3.1370    7.9990   13.9880 H   0  0  0  0  0  0  0  0  0  0  0  0
   -3.0120    7.2650   12.3350 H   0  0  0  0  0  0  0  0  0  0  0  0
   -1.7160    5.7560   14.3720 H   0  0  0  0  0  0  0  0  0  0  0  0
   -2.3540    3.4240   15.1450 H   0  0  0  0  0  0  0  0  0  0  0  0
   -6.5220    4.1490   14.4510 H   0  0  0  0  0  0  0  0  0  0  0  0
   -5.9280    6.2850   13.3490 H   0  0  0  0  0  0  0  0  0  0  0  0
   -4.2620    0.7920   16.1290 H   0  0  0  0  0  0  0  0  0  0  0  0
   -6.5300    2.5780   15.1550 H   0  0  0  0  0  0  0  0  0  0  0  0
  1 11  1  0  0  0  0
  1 12  1  0  0  0  0
  1 13  1  0  0  0  0
  1  2  1  0  0  0  0
  2  3  2  0  0  0  0
  3 14  1  0  0  0  0
  3  4  1  0  0  0  0
  4 15  1  0  0  0  0
  4  5  2  0  0  0  0
  5  6  1  0  0  0  0
  6 16  1  0  0  0  0
  6  7  2  0  0  0  0
  7  2  1  0  0  0  0
  7 17  1  0  0  0  0
  5  8  1  0  0  0  0
  8  9  1  0  0  0  0
  9 18  1  0  0  0  0
  8 10  1  0  0  0  0
 10 19  1  0  0  0  0
M  END
>  <LOGBIO>
4.9700

>  <PRED_LOGBIO>
5.0300

>  <XV_RES>
-0.1640

>  <WHL_TMPL>
65

>  <ANCH>
2-12;10-11

$$$$
ROW11
  -MTS-   01071500433D 0   0.00000     0.00000     0

 22 23  0  0  0  0  0  0  0  0999 V2000
   -1.0210    8.4820   16.5020 N   0  0  0  0  0  0  0  0  0  0  0  0
   -1.1750    8.7890   14.7860 S   0  0  0  0  0  0  0  0  0  0  0  0
   -1.6950   10.1060   14.5820 O   0  0  0  0  0  0  0  0  0  0  0  0
    0.1090    8.6820   14.1650 O   0  0  0  0  0  0  0  0  0  0  0  0
   -2.3200    7.5550   14.0440 C   0  0  0  0  0  0  0  0  0  0  0  0
   -2.7090    6.4980   14.7320 N   0  0  0  0  0  0  0  0  0  0  0  0
   -3.6270    5.5920   14.0700 N   0  0  0  0  0  0  0  0  0  0  0  0
   -3.9880    5.9070   12.8400 C   0  0  0  0  0  0  0  0  0  0  0  0
   -3.1400    7.4180   12.4820 S   0  0  0  0  0  0  0  0  0  0  0  0
   -4.9060    5.1580   11.9520 C   0  0  0  0  0  0  0  0  0  0  0  0
   -4.7290    3.7820   11.7630 C   0  0  0  0  0  0  0  0  0  0  0  0
   -5.5970    3.0740   10.9240 C   0  0  0  0  0  0  0  0  0  0  0  0
   -6.6410    3.7410   10.2720 C   0  0  0  0  0  0  0  0  0  0  0  0
   -6.8170    5.1170   10.4600 C   0  0  0  0  0  0  0  0  0  0  0  0
   -5.9490    5.8260   11.3000 C   0  0  0  0  0  0  0  0  0  0  0  0
   -6.1690    7.5360   11.5350 Cl  0  0  0  0  0  0  0  0  0  0  0  0
   -1.5260    7.7170   16.9260 H   0  0  0  0  0  0  0  0  0  0  0  0
   -0.4260    9.0700   17.0690 H   0  0  0  0  0  0  0  0  0  0  0  0
   -3.9240    3.2670   12.2660 H   0  0  0  0  0  0  0  0  0  0  0  0
   -5.4610    2.0120   10.7780 H   0  0  0  0  0  0  0  0  0  0  0  0
   -7.3100    3.1950    9.6240 H   0  0  0  0  0  0  0  0  0  0  0  0
   -7.6220    5.6320    9.9580 H   0  0  0  0  0  0  0  0  0  0  0  0
  1 17  1  0  0  0  0
  1 18  1  0  0  0  0
  1  2  1  0  0  0  0
  2  3  2  0  0  0  0
  2  4  2  0  0  0  0
  2  5  1  0  0  0  0
  5  6  2  0  0  0  0
  6  7  1  0  0  0  0
  7  8  2  0  0  0  0
  8  9  1  0  0  0  0
  9  5  1  0  0  0  0
  8 10  1  0  0  0  0
 10 11  2  0  0  0  0
 11 19  1  0  0  0  0
 11 12  1  0  0  0  0
 12 20  1  0  0  0  0
 12 13  2  0  0  0  0
 13 21  1  0  0  0  0
 13 14  1  0  0  0  0
 14 22  1  0  0  0  0
 14 15  2  0  0  0  0
 15 10  1  0  0  0  0
 15 16  1  0  0  0  0
M  END
>  <LOGBIO>
7.9200

>  <PRED_LOGBIO>
6.9500

>  <XV_RES>
1.1290

>  <WHL_TMPL>
16

>  <ANCH>
17-18;8-7

$$$$
ROW12
  -MTS-   01071500433D 0   0.00000     0.00000     0

 27 28  0  0  0  0  0  0  0  0999 V2000
   -5.5100   -1.8500   16.5540 N   0  0  0  0  0  0  0  0  0  0  0  0
   -5.8870   -0.3680   16.9680 S   0  0  0  0  0  0  0  0  0  0  0  0
   -7.2760   -0.1190   16.9320 O   0  0  0  0  0  0  0  0  0  0  0  0
   -5.3160   -0.0560   18.2440 O   0  0  0  0  0  0  0  0  0  0  0  0
   -5.1830    0.6690   15.8680 C   0  0  0  0  0  0  0  0  0  0  0  0
   -4.1450    0.3540   15.0730 N   0  0  0  0  0  0  0  0  0  0  0  0
   -3.8990    1.3160   14.0570 N   0  0  0  0  0  0  0  0  0  0  0  0
   -4.7710    2.3500   14.1340 C   0  0  0  0  0  0  0  0  0  0  0  0
   -4.7480    3.4100   13.2850 N   0  0  0  0  0  0  0  0  0  0  0  0
   -5.2870    4.8050   13.5220 S   0  0  0  0  0  0  0  0  0  0  0  0
   -5.8950    5.2940   12.2580 O   0  0  0  0  0  0  0  0  0  0  0  0
   -6.2020    5.0290   14.6270 O   0  0  0  0  0  0  0  0  0  0  0  0
   -3.9830    5.6900   13.8700 C   0  0  0  0  0  0  0  0  0  0  0  0
   -3.7100    5.9470   15.2050 C   0  0  0  0  0  0  0  0  0  0  0  0
   -2.6110    6.7350   15.5320 C   0  0  0  0  0  0  0  0  0  0  0  0
   -1.8390    7.2570   14.4960 C   0  0  0  0  0  0  0  0  0  0  0  0
   -2.1400    7.0250   13.1570 C   0  0  0  0  0  0  0  0  0  0  0  0
   -3.2390    6.2220   12.8310 C   0  0  0  0  0  0  0  0  0  0  0  0
   -5.9010    2.1750   15.4040 S   0  0  0  0  0  0  0  0  0  0  0  0
   -5.5500   -2.5910   17.2390 H   0  0  0  0  0  0  0  0  0  0  0  0
   -5.2300   -2.0530   15.6050 H   0  0  0  0  0  0  0  0  0  0  0  0
   -4.3190    3.2480   12.3850 H   0  0  0  0  0  0  0  0  0  0  0  0
   -4.3420    5.5410   15.9810 H   0  0  0  0  0  0  0  0  0  0  0  0
   -2.3620    6.9370   16.5630 H   0  0  0  0  0  0  0  0  0  0  0  0
   -0.9780    7.8620   14.7400 H   0  0  0  0  0  0  0  0  0  0  0  0
   -1.5320    7.4600   12.3780 H   0  0  0  0  0  0  0  0  0  0  0  0
   -3.4980    6.0240   11.8020 H   0  0  0  0  0  0  0  0  0  0  0  0
  1 20  1  0  0  0  0
  1 21  1  0  0  0  0
  1  2  1  0  0  0  0
  2  3  2  0  0  0  0
  2  4  2  0  0  0  0
  2  5  1  0  0  0  0
  5  6  2  0  0  0  0
  6  7  1  0  0  0  0
  7  8  2  0  0  0  0
  8  9  1  0  0  0  0
  9 22  1  0  0  0  0
  9 10  1  0  0  0  0
 10 11  2  0  0  0  0
 10 12  2  0  0  0  0
 10 13  1  0  0  0  0
 13 14  2  0  0  0  0
 14 23  1  0  0  0  0
 14 15  1  0  0  0  0
 15 24  1  0  0  0  0
 15 16  2  0  0  0  0
 16 25  1  0  0  0  0
 16 17  1  0  0  0  0
 17 26  1  0  0  0  0
 17 18  2  0  0  0  0
 18 13  1  0  0  0  0
 18 27  1  0  0  0  0
  8 19  1  0  0  0  0
 19  5  1  0  0  0  0
M  END
>  <LOGBIO>
8.0500

>  <PRED_LOGBIO>
8.1700

>  <XV_RES>
-0.1400

>  <WHL_TMPL>
34

>  <ANCH>
15-16;8-9

$$$$
ROW13
  -MTS-   01071500433D 0   0.00000     0.00000     0

 17 18  0  0  0  0  0  0  0  0999 V2000
   -6.2750    2.2990   16.9270 O   0  0  0  0  0  0  0  0  0  0  0  0
   -5.9460    1.1820   16.5320 C   0  0  0  0  0  0  0  0  0  0  0  0
   -6.3230    0.0810   17.1760 N   0  0  0  0  0  0  0  0  0  0  0  0
   -5.6590   -1.2850   16.3060 S   0  0  0  0  0  0  0  0  0  0  0  0
   -6.7250   -2.0440   15.7310 O   0  0  0  0  0  0  0  0  0  0  0  0
   -4.7040   -2.0010   17.0940 O   0  0  0  0  0  0  0  0  0  0  0  0
   -4.8160   -0.3200   14.9850 C   0  0  0  0  0  0  0  0  0  0  0  0
   -4.0360   -0.5980   13.8570 C   0  0  0  0  0  0  0  0  0  0  0  0
   -3.5540    0.4500   13.0630 C   0  0  0  0  0  0  0  0  0  0  0  0
   -3.8540    1.7760   13.3980 C   0  0  0  0  0  0  0  0  0  0  0  0
   -4.6340    2.0540   14.5260 C   0  0  0  0  0  0  0  0  0  0  0  0
   -5.1150    1.0060   15.3200 C   0  0  0  0  0  0  0  0  0  0  0  0
   -6.8870    0.0400   18.0120 H   0  0  0  0  0  0  0  0  0  0  0  0
   -3.8050   -1.6210   13.5980 H   0  0  0  0  0  0  0  0  0  0  0  0
   -2.9520    0.2350   12.1920 H   0  0  0  0  0  0  0  0  0  0  0  0
   -3.4820    2.5840   12.7850 H   0  0  0  0  0  0  0  0  0  0  0  0
   -4.8650    3.0770   14.7840 H   0  0  0  0  0  0  0  0  0  0  0  0
  1  2  2  0  0  0  0
  2  3  1  0  0  0  0
  3 13  1  0  0  0  0
  3  4  1  0  0  0  0
  4  5  2  0  0  0  0
  4  6  2  0  0  0  0
  4  7  1  0  0  0  0
  7  8  2  0  0  0  0
  8 14  1  0  0  0  0
  8  9  1  0  0  0  0
  9 15  1  0  0  0  0
  9 10  2  0  0  0  0
 10 16  1  0  0  0  0
 10 11  1  0  0  0  0
 11 17  1  0  0  0  0
 11 12  2  0  0  0  0
 12  2  1  0  0  0  0
 12  7  1  0  0  0  0
M  END
>  <LOGBIO>
5.2300

>  <PRED_LOGBIO>
5.0100

>  <XV_RES>
0.0960

>  <WHL_TMPL>
24

>  <ANCH>
11-12;17-15

$$$$
ROW14
  -MTS-   01071500433D 0   0.00000     0.00000     0

 31 32  0  0  0  0  0  0  0  0999 V2000
   -5.4270   -0.3900   16.2310 N   0  0  0  0  0  0  0  0  0  0  0  0
   -5.9470    1.0380   16.8110 S   0  0  0  0  0  0  0  0  0  0  0  0
   -7.3810    1.1250   16.8050 O   0  0  0  0  0  0  0  0  0  0  0  0
   -5.4780    1.1630   18.1650 O   0  0  0  0  0  0  0  0  0  0  0  0
   -5.2450    2.3540   15.8550 C   0  0  0  0  0  0  0  0  0  0  0  0
   -3.9040    2.3630   15.4940 C   0  0  0  0  0  0  0  0  0  0  0  0
   -3.3890    3.4060   14.7390 C   0  0  0  0  0  0  0  0  0  0  0  0
   -4.2280    4.4480   14.3710 C   0  0  0  0  0  0  0  0  0  0  0  0
   -3.7640    5.5530   13.5960 N   0  0  0  0  0  0  0  0  0  0  0  0
   -2.3980    5.9560   13.5110 C   0  0  0  0  0  0  0  0  0  0  0  0
   -1.5130    5.3690   14.1070 O   0  0  0  0  0  0  0  0  0  0  0  0
   -2.0830    7.1360   12.6680 C   0  0  0  0  0  0  0  0  0  0  0  0
   -1.1830    8.0960   13.3260 C   0  0  0  0  0  0  0  0  0  0  0  0
    0.0340    8.5660   12.8660 C   0  0  0  0  0  0  0  0  0  0  0  0
    0.6710    9.4590   13.7150 C   0  0  0  0  0  0  0  0  0  0  0  0
    0.0060    9.7490   14.8940 C   0  0  0  0  0  0  0  0  0  0  0  0
   -1.4350    8.8280   14.8520 S   0  0  0  0  0  0  0  0  0  0  0  0
   -5.5580    4.4410   14.7400 C   0  0  0  0  0  0  0  0  0  0  0  0
   -6.3530    5.4490   14.3930 Br  0  0  0  0  0  0  0  0  0  0  0  0
   -6.0770    3.3950   15.4790 C   0  0  0  0  0  0  0  0  0  0  0  0
   -5.3000   -1.1730   16.8560 H   0  0  0  0  0  0  0  0  0  0  0  0
   -5.2310   -0.4940   15.2460 H   0  0  0  0  0  0  0  0  0  0  0  0
   -3.2590    1.5540   15.8030 H   0  0  0  0  0  0  0  0  0  0  0  0
   -2.3510    3.4070   14.4420 H   0  0  0  0  0  0  0  0  0  0  0  0
   -4.4470    6.0840   13.0740 H   0  0  0  0  0  0  0  0  0  0  0  0
   -3.0250    7.6600   12.5230 H   0  0  0  0  0  0  0  0  0  0  0  0
   -1.6030    6.7850   11.7570 H   0  0  0  0  0  0  0  0  0  0  0  0
    0.4550    8.2610   11.9190 H   0  0  0  0  0  0  0  0  0  0  0  0
    1.6260    9.9000   13.4710 H   0  0  0  0  0  0  0  0  0  0  0  0
    0.3300   10.4180   15.6780 H   0  0  0  0  0  0  0  0  0  0  0  0
   -7.1200    3.3900   15.7600 H   0  0  0  0  0  0  0  0  0  0  0  0
  1 21  1  0  0  0  0
  1 22  1  0  0  0  0
  1  2  1  0  0  0  0
  2  3  2  0  0  0  0
  2  4  2  0  0  0  0
  2  5  1  0  0  0  0
  5  6  2  0  0  0  0
  6 23  1  0  0  0  0
  6  7  1  0  0  0  0
  7 24  1  0  0  0  0
  7  8  2  0  0  0  0
  8  9  1  0  0  0  0
  9 25  1  0  0  0  0
  9 10  1  0  0  0  0
 10 11  2  0  0  0  0
 10 12  1  0  0  0  0
 12 26  1  0  0  0  0
 12 27  1  0  0  0  0
 12 13  1  0  0  0  0
 13 14  2  0  0  0  0
 14 28  1  0  0  0  0
 14 15  1  0  0  0  0
 15 29  1  0  0  0  0
 15 16  2  0  0  0  0
 16 30  1  0  0  0  0
 16 17  1  0  0  0  0
 17 13  1  0  0  0  0
  8 18  1  0  0  0  0
 18 19  1  0  0  0  0
 18 20  2  0  0  0  0
 20  5  1  0  0  0  0
 20 31  1  0  0  0  0
M  END
>  <LOGBIO>
7.2800

>  <PRED_LOGBIO>
7.0200

>  <XV_RES>
0.2220

>  <WHL_TMPL>
55

>  <ANCH>
26-29;4-1

$$$$
ROW15
  -MTS-   01071500433D 0   0.00000     0.00000     0

 40 41  0  0  0  0  0  0  0  0999 V2000
   -5.5140    0.0510   16.1240 C   0  0  0  0  0  0  0  0  0  0  0  0
   -5.9750    1.3450   16.7890 C   0  0  0  0  0  0  0  0  0  0  0  0
   -7.4990    1.4150   16.7640 C   0  0  0  0  0  0  0  0  0  0  0  0
   -5.4880    1.3750   18.2350 C   0  0  0  0  0  0  0  0  0  0  0  0
   -5.4040    2.5260   16.0410 C   0  0  0  0  0  0  0  0  0  0  0  0
   -6.2470    3.5800   15.6630 C   0  0  0  0  0  0  0  0  0  0  0  0
   -5.7060    4.6720   14.9730 C   0  0  0  0  0  0  0  0  0  0  0  0
   -4.3420    4.6880   14.6760 C   0  0  0  0  0  0  0  0  0  0  0  0
   -3.6430    5.7870   13.9470 C   0  0  0  0  0  0  0  0  0  0  0  0
   -2.3460    5.7050   13.7160 N   0  0  0  0  0  0  0  0  0  0  0  0
   -1.6280    6.6980   13.0390 C   0  0  0  0  0  0  0  0  0  0  0  0
   -1.0460    7.7520   13.7540 C   0  0  0  0  0  0  0  0  0  0  0  0
   -0.3280    8.7450   13.0770 C   0  0  0  0  0  0  0  0  0  0  0  0
   -0.1920    8.6840   11.6850 C   0  0  0  0  0  0  0  0  0  0  0  0
   -0.7740    7.6310   10.9700 C   0  0  0  0  0  0  0  0  0  0  0  0
   -1.4920    6.6380   11.6470 C   0  0  0  0  0  0  0  0  0  0  0  0
    0.5670    9.7340   10.9690 C   0  0  0  0  0  0  0  0  0  0  0  0
   -0.0060   10.7310   10.5630 O   0  0  0  0  0  0  0  0  0  0  0  0
    1.8650    9.5910   10.7700 O   0  0  0  0  0  0  0  0  0  0  0  0
   -3.5210    3.6420   15.0560 C   0  0  0  0  0  0  0  0  0  0  0  0
   -4.0520    2.5560   15.7360 C   0  0  0  0  0  0  0  0  0  0  0  0
   -5.8610    0.0300   15.0930 H   0  0  0  0  0  0  0  0  0  0  0  0
   -5.9250   -0.8000   16.6620 H   0  0  0  0  0  0  0  0  0  0  0  0
   -4.4270    0.0010   16.1420 H   0  0  0  0  0  0  0  0  0  0  0  0
   -7.8460    1.3940   15.7330 H   0  0  0  0  0  0  0  0  0  0  0  0
   -7.9100    0.5640   17.3020 H   0  0  0  0  0  0  0  0  0  0  0  0
   -7.8270    2.3370   17.2380 H   0  0  0  0  0  0  0  0  0  0  0  0
   -4.4010    1.3250   18.2530 H   0  0  0  0  0  0  0  0  0  0  0  0
   -5.8990    0.5240   18.7730 H   0  0  0  0  0  0  0  0  0  0  0  0
   -5.8160    2.2970   18.7090 H   0  0  0  0  0  0  0  0  0  0  0  0
   -7.3000    3.5500   15.9010 H   0  0  0  0  0  0  0  0  0  0  0  0
   -6.3380    5.4950   14.6730 H   0  0  0  0  0  0  0  0  0  0  0  0
   -4.1980    6.6490   13.6090 H   0  0  0  0  0  0  0  0  0  0  0  0
   -1.1510    7.7980   14.8280 H   0  0  0  0  0  0  0  0  0  0  0  0
    0.1210    9.5570   13.6290 H   0  0  0  0  0  0  0  0  0  0  0  0
   -0.6690    7.5840    9.8960 H   0  0  0  0  0  0  0  0  0  0  0  0
   -1.9410    5.8250   11.0950 H   0  0  0  0  0  0  0  0  0  0  0  0
    2.1820   10.3720   10.2900 H   0  0  0  0  0  0  0  0  0  0  0  0
   -2.4670    3.6710   14.8230 H   0  0  0  0  0  0  0  0  0  0  0  0
   -3.4130    1.7350   16.0270 H   0  0  0  0  0  0  0  0  0  0  0  0
  1 22  1  0  0  0  0
  1 23  1  0  0  0  0
  1 24  1  0  0  0  0
  1  2  1  0  0  0  0
  2  3  1  0  0  0  0
  3 25  1  0  0  0  0
  3 26  1  0  0  0  0
  3 27  1  0  0  0  0
  2  4  1  0  0  0  0
  4 28  1  0  0  0  0
  4 29  1  0  0  0  0
  4 30  1  0  0  0  0
  2  5  1  0  0  0  0
  5  6  2  0  0  0  0
  6 31  1  0  0  0  0
  6  7  1  0  0  0  0
  7 32  1  0  0  0  0
  7  8  2  0  0  0  0
  8  9  1  0  0  0  0
  9 33  1  0  0  0  0
  9 10  2  0  0  0  0
 10 11  1  0  0  0  0
 11 12  2  0  0  0  0
 12 34  1  0  0  0  0
 12 13  1  0  0  0  0
 13 35  1  0  0  0  0
 13 14  2  0  0  0  0
 14 15  1  0  0  0  0
 15 36  1  0  0  0  0
 15 16  2  0  0  0  0
 16 11  1  0  0  0  0
 16 37  1  0  0  0  0
 14 17  1  0  0  0  0
 17 18  2  0  0  0  0
 17 19  1  0  0  0  0
 19 38  1  0  0  0  0
  8 20  1  0  0  0  0
 20 39  1  0  0  0  0
 20 21  2  0  0  0  0
 21  5  1  0  0  0  0
 21 40  1  0  0  0  0
M  END
>  <LOGBIO>
6.7300

>  <PRED_LOGBIO>
7.4500

>  <XV_RES>
-0.7910

>  <WHL_TMPL>
40

>  <ANCH>
10-18;19-17

$$$$
ROW16
  -MTS-   01071500433D 0   0.00000     0.00000     0

 23 23  0  0  0  0  0  0  0  0999 V2000
   -0.7030    2.4660   11.0360 C   0  0  0  0  0  0  0  0  0  0  0  0
   -2.2250    2.4920   10.9350 C   0  0  0  0  0  0  0  0  0  0  0  0
   -2.7850    2.7450   12.2260 O   0  0  0  0  0  0  0  0  0  0  0  0
   -4.1290    2.8040   12.3340 C   0  0  0  0  0  0  0  0  0  0  0  0
   -4.8280    2.6440   11.3470 O   0  0  0  0  0  0  0  0  0  0  0  0
   -4.7850    3.0750   13.7120 C   0  0  0  0  0  0  0  0  0  0  0  0
   -5.2330    4.3470   14.0400 C   0  0  0  0  0  0  0  0  0  0  0  0
   -5.8470    4.6350   15.2120 C   0  0  0  0  0  0  0  0  0  0  0  0
   -6.2340    5.9120   15.5240 O   0  0  0  0  0  0  0  0  0  0  0  0
   -6.0660    3.5750   16.0830 C   0  0  0  0  0  0  0  0  0  0  0  0
   -5.6590    2.2950   15.7850 C   0  0  0  0  0  0  0  0  0  0  0  0
   -5.8570    1.2780   16.6810 O   0  0  0  0  0  0  0  0  0  0  0  0
   -5.0610    2.0540   14.5970 C   0  0  0  0  0  0  0  0  0  0  0  0
   -0.3980    1.6790   11.7240 H   0  0  0  0  0  0  0  0  0  0  0  0
   -0.2770    2.2740   10.0540 H   0  0  0  0  0  0  0  0  0  0  0  0
   -0.3470    3.4260   11.4040 H   0  0  0  0  0  0  0  0  0  0  0  0
   -2.5800    1.5320   10.5670 H   0  0  0  0  0  0  0  0  0  0  0  0
   -2.5290    3.2790   10.2480 H   0  0  0  0  0  0  0  0  0  0  0  0
   -5.0850    5.1450   13.3270 H   0  0  0  0  0  0  0  0  0  0  0  0
   -7.1380    6.0850   15.2180 H   0  0  0  0  0  0  0  0  0  0  0  0
   -6.5700    3.7610   17.0200 H   0  0  0  0  0  0  0  0  0  0  0  0
   -6.7170    1.3650   17.1220 H   0  0  0  0  0  0  0  0  0  0  0  0
   -4.7940    1.0410   14.3350 H   0  0  0  0  0  0  0  0  0  0  0  0
  1 14  1  0  0  0  0
  1 15  1  0  0  0  0
  1 16  1  0  0  0  0
  1  2  1  0  0  0  0
  2 17  1  0  0  0  0
  2 18  1  0  0  0  0
  2  3  1  0  0  0  0
  3  4  1  0  0  0  0
  4  5  2  0  0  0  0
  4  6  1  0  0  0  0
  6  7  2  0  0  0  0
  7 19  1  0  0  0  0
  7  8  1  0  0  0  0
  8  9  1  0  0  0  0
  9 20  1  0  0  0  0
  8 10  2  0  0  0  0
 10 21  1  0  0  0  0
 10 11  1  0  0  0  0
 11 12  1  0  0  0  0
 12 22  1  0  0  0  0
 11 13  2  0  0  0  0
 13  6  1  0  0  0  0
 13 23  1  0  0  0  0
M  END
>  <LOGBIO>
6.1800

>  <PRED_LOGBIO>
5.9900

>  <XV_RES>
0.2090

>  <WHL_TMPL>
46

>  <ANCH>
9-10;11-22

$$$$
ROW17
  -MTS-   01071500433D 0   0.00000     0.00000     0

 38 41  0  0  0  0  0  0  0  0999 V2000
   -4.7060    4.3810    6.9260 F   0  0  0  0  0  0  0  0  0  0  0  0
   -5.8540    5.0520    6.9250 C   0  0  0  0  0  0  0  0  0  0  0  0
   -6.6260    4.6090    5.9370 F   0  0  0  0  0  0  0  0  0  0  0  0
   -5.6090    6.3480    6.7490 F   0  0  0  0  0  0  0  0  0  0  0  0
   -6.5210    4.8580    8.1750 O   0  0  0  0  0  0  0  0  0  0  0  0
   -5.8770    5.2570    9.3160 C   0  0  0  0  0  0  0  0  0  0  0  0
   -6.0010    6.5650    9.7680 C   0  0  0  0  0  0  0  0  0  0  0  0
   -5.2830    6.9760   10.8600 C   0  0  0  0  0  0  0  0  0  0  0  0
   -4.4890    6.0920   11.5610 C   0  0  0  0  0  0  0  0  0  0  0  0
   -4.4330    4.7690   11.1520 C   0  0  0  0  0  0  0  0  0  0  0  0
   -5.1030    4.3640   10.0220 C   0  0  0  0  0  0  0  0  0  0  0  0
   -3.7160    6.4750   12.7640 C   0  0  0  0  0  0  0  0  0  0  0  0
   -3.1560    7.6710   12.9920 C   0  0  0  0  0  0  0  0  0  0  0  0
   -2.5350    7.6150   14.2120 N   0  0  0  0  0  0  0  0  0  0  0  0
   -2.7660    6.2730   14.7100 N   0  0  0  0  0  0  0  0  0  0  0  0
   -3.4410    5.6500   13.8610 N   0  0  0  0  0  0  0  0  0  0  0  0
   -1.4400    8.5040   14.6150 C   0  0  0  0  0  0  0  0  0  0  0  0
   -1.1840    9.7090   13.9500 C   0  0  0  0  0  0  0  0  0  0  0  0
   -0.3120   10.6490   14.5130 C   0  0  0  0  0  0  0  0  0  0  0  0
    0.3030   10.3830   15.7430 C   0  0  0  0  0  0  0  0  0  0  0  0
    1.2970   11.1690   16.2620 O   0  0  0  0  0  0  0  0  0  0  0  0
    1.3090   11.4040   17.8190 S   0  0  0  0  0  0  0  0  0  0  0  0
    2.6250   11.7600   18.2510 O   0  0  0  0  0  0  0  0  0  0  0  0
    0.4200   12.4710   18.1590 O   0  0  0  0  0  0  0  0  0  0  0  0
    0.7740    9.8500   18.6470 C   0  0  0  0  0  0  0  0  0  0  0  0
    0.4910    8.8640   17.7840 C   0  0  0  0  0  0  0  0  0  0  0  0
    0.0470    9.1780   16.4080 C   0  0  0  0  0  0  0  0  0  0  0  0
   -0.8240    8.2390   15.8440 C   0  0  0  0  0  0  0  0  0  0  0  0
   -6.6600    7.2540    9.2610 H   0  0  0  0  0  0  0  0  0  0  0  0
   -5.3390    8.0070   11.1770 H   0  0  0  0  0  0  0  0  0  0  0  0
   -3.8610    4.0530   11.7230 H   0  0  0  0  0  0  0  0  0  0  0  0
   -5.0220    3.3410    9.6870 H   0  0  0  0  0  0  0  0  0  0  0  0
   -3.1890    8.5250   12.3330 H   0  0  0  0  0  0  0  0  0  0  0  0
   -1.6580    9.9130   13.0010 H   0  0  0  0  0  0  0  0  0  0  0  0
   -0.1150   11.5780   14.0000 H   0  0  0  0  0  0  0  0  0  0  0  0
    0.6960    9.7430   19.7180 H   0  0  0  0  0  0  0  0  0  0  0  0
    0.5880    7.8350   18.0950 H   0  0  0  0  0  0  0  0  0  0  0  0
   -1.0210    7.3090   16.3570 H   0  0  0  0  0  0  0  0  0  0  0  0
  1  2  1  0  0  0  0
  2  3  1  0  0  0  0
  2  4  1  0  0  0  0
  2  5  1  0  0  0  0
  5  6  1  0  0  0  0
  6  7  2  0  0  0  0
  7 29  1  0  0  0  0
  7  8  1  0  0  0  0
  8 30  1  0  0  0  0
  8  9  2  0  0  0  0
  9 10  1  0  0  0  0
 10 31  1  0  0  0  0
 10 11  2  0  0  0  0
 11  6  1  0  0  0  0
 11 32  1  0  0  0  0
  9 12  1  0  0  0  0
 12 13  2  0  0  0  0
 13 33  1  0  0  0  0
 13 14  1  0  0  0  0
 14 15  1  0  0  0  0
 15 16  2  0  0  0  0
 16 12  1  0  0  0  0
 14 17  1  0  0  0  0
 17 18  1  0  0  0  0
 18 34  1  0  0  0  0
 18 19  2  0  0  0  0
 19 35  1  0  0  0  0
 19 20  1  0  0  0  0
 20 21  1  0  0  0  0
 21 22  1  0  0  0  0
 22 23  2  0  0  0  0
 22 24  2  0  0  0  0
 22 25  1  0  0  0  0
 25 36  1  0  0  0  0
 25 26  2  0  0  0  0
 26 37  1  0  0  0  0
 26 27  1  0  0  0  0
 27 20  2  0  0  0  0
 27 28  1  0  0  0  0
 28 17  2  0  0  0  0
 28 38  1  0  0  0  0
M  END
>  <LOGBIO>
5.0200

>  <PRED_LOGBIO>
5.0400

>  <XV_RES>
-0.3980

>  <WHL_TMPL>
16

>  <ANCH>
21-22;16-11

$$$$
ROW18
  -MTS-   01071500433D 0   0.00000     0.00000     0

 20 20  0  0  0  0  0  0  0  0999 V2000
   -2.7750    1.8970   10.8010 C   0  0  0  0  0  0  0  0  0  0  0  0
   -3.2070    2.2720   12.1120 O   0  0  0  0  0  0  0  0  0  0  0  0
   -4.4830    2.6860   12.2640 C   0  0  0  0  0  0  0  0  0  0  0  0
   -5.2290    2.7320   11.3000 O   0  0  0  0  0  0  0  0  0  0  0  0
   -4.9950    3.0990   13.6500 C   0  0  0  0  0  0  0  0  0  0  0  0
   -5.3190    2.0860   14.5920 C   0  0  0  0  0  0  0  0  0  0  0  0
   -5.8300    2.3190   15.8880 C   0  0  0  0  0  0  0  0  0  0  0  0
   -6.0380    3.6500   16.2010 C   0  0  0  0  0  0  0  0  0  0  0  0
   -6.5270    3.9730   17.4390 O   0  0  0  0  0  0  0  0  0  0  0  0
   -5.7630    4.6790   15.2890 C   0  0  0  0  0  0  0  0  0  0  0  0
   -5.2390    4.4140   14.0230 C   0  0  0  0  0  0  0  0  0  0  0  0
   -4.9680    5.4410   13.1570 O   0  0  0  0  0  0  0  0  0  0  0  0
   -2.8790    2.7460   10.1280 H   0  0  0  0  0  0  0  0  0  0  0  0
   -1.7320    1.5890   10.8370 H   0  0  0  0  0  0  0  0  0  0  0  0
   -3.3850    1.0720   10.4400 H   0  0  0  0  0  0  0  0  0  0  0  0
   -5.1630    1.0600   14.2940 H   0  0  0  0  0  0  0  0  0  0  0  0
   -6.0420    1.5190   16.5820 H   0  0  0  0  0  0  0  0  0  0  0  0
   -7.1640    3.3080   17.7460 H   0  0  0  0  0  0  0  0  0  0  0  0
   -5.9620    5.7020   15.5730 H   0  0  0  0  0  0  0  0  0  0  0  0
   -5.7390    5.6400   12.6030 H   0  0  0  0  0  0  0  0  0  0  0  0
  1 13  1  0  0  0  0
  1 14  1  0  0  0  0
  1 15  1  0  0  0  0
  1  2  1  0  0  0  0
  2  3  1  0  0  0  0
  3  4  2  0  0  0  0
  3  5  1  0  0  0  0
  5  6  2  0  0  0  0
  6 16  1  0  0  0  0
  6  7  1  0  0  0  0
  7 17  1  0  0  0  0
  7  8  2  0  0  0  0
  8  9  1  0  0  0  0
  9 18  1  0  0  0  0
  8 10  1  0  0  0  0
 10 19  1  0  0  0  0
 10 11  2  0  0  0  0
 11  5  1  0  0  0  0
 11 12  1  0  0  0  0
 12 20  1  0  0  0  0
M  END
>  <LOGBIO>
6.1200

>  <PRED_LOGBIO>
5.5600

>  <XV_RES>
0.5860

>  <WHL_TMPL>
32

>  <ANCH>
4-6;9-8

$$$$
ROW19
  -MTS-   01071500433D 0   0.00000     0.00000     0

 44 47  0  0  0  0  0  0  0  0999 V2000
   -5.4180   -0.2260   16.1320 N   0  0  0  0  0  0  0  0  0  0  0  0
   -5.9410    1.1380   16.7590 S   0  0  0  0  0  0  0  0  0  0  0  0
   -5.4120    1.3100   18.0890 O   0  0  0  0  0  0  0  0  0  0  0  0
   -7.3400    1.2030   16.6380 O   0  0  0  0  0  0  0  0  0  0  0  0
   -5.2460    2.4850   15.8110 C   0  0  0  0  0  0  0  0  0  0  0  0
   -3.8770    2.5000   15.6400 C   0  0  0  0  0  0  0  0  0  0  0  0
   -3.3120    3.5980   14.9800 C   0  0  0  0  0  0  0  0  0  0  0  0
   -4.1270    4.6170   14.5280 C   0  0  0  0  0  0  0  0  0  0  0  0
   -5.4850    4.5850   14.6960 C   0  0  0  0  0  0  0  0  0  0  0  0
   -6.0500    3.5020   15.3540 C   0  0  0  0  0  0  0  0  0  0  0  0
   -3.5620    5.7770   13.9470 N   0  0  0  0  0  0  0  0  0  0  0  0
   -3.8500    6.2980   12.6250 N   0  0  0  0  0  0  0  0  0  0  0  0
   -3.1280    7.3890   12.4530 C   0  0  0  0  0  0  0  0  0  0  0  0
   -3.1100    8.2610   11.2210 C   0  0  0  0  0  0  0  0  0  0  0  0
   -4.1060    9.2800   11.3420 O   0  0  0  0  0  0  0  0  0  0  0  0
   -2.3400    7.6030   13.6870 C   0  0  0  0  0  0  0  0  0  0  0  0
   -2.6460    6.6100   14.5330 C   0  0  0  0  0  0  0  0  0  0  0  0
   -2.0810    6.4390   15.8900 C   0  0  0  0  0  0  0  0  0  0  0  0
   -0.7000    6.2790   16.0580 C   0  0  0  0  0  0  0  0  0  0  0  0
   -0.1650    6.1180   17.3420 C   0  0  0  0  0  0  0  0  0  0  0  0
   -1.0120    6.1150   18.4570 C   0  0  0  0  0  0  0  0  0  0  0  0
   -2.3920    6.2740   18.2890 C   0  0  0  0  0  0  0  0  0  0  0  0
   -3.2380    6.2710   19.4040 C   0  0  0  0  0  0  0  0  0  0  0  0
   -4.6190    6.4300   19.2360 C   0  0  0  0  0  0  0  0  0  0  0  0
   -5.1540    6.5920   17.9520 C   0  0  0  0  0  0  0  0  0  0  0  0
   -4.3080    6.5950   16.8370 C   0  0  0  0  0  0  0  0  0  0  0  0
   -2.9270    6.4360   17.0050 C   0  0  0  0  0  0  0  0  0  0  0  0
   -5.2690   -1.0300   16.7250 H   0  0  0  0  0  0  0  0  0  0  0  0
   -5.2350   -0.2890   15.1410 H   0  0  0  0  0  0  0  0  0  0  0  0
   -3.2610    1.6910   16.0040 H   0  0  0  0  0  0  0  0  0  0  0  0
   -2.2440    3.6480   14.8250 H   0  0  0  0  0  0  0  0  0  0  0  0
   -6.1050    5.3870   14.3240 H   0  0  0  0  0  0  0  0  0  0  0  0
   -7.1180    3.4580   15.5070 H   0  0  0  0  0  0  0  0  0  0  0  0
   -3.3190    7.6530   10.3430 H   0  0  0  0  0  0  0  0  0  0  0  0
   -2.1300    8.7220   11.1170 H   0  0  0  0  0  0  0  0  0  0  0  0
   -4.1130    9.8540   10.5610 H   0  0  0  0  0  0  0  0  0  0  0  0
   -1.6470    8.4100   13.8720 H   0  0  0  0  0  0  0  0  0  0  0  0
   -0.0470    6.2820   15.1980 H   0  0  0  0  0  0  0  0  0  0  0  0
    0.9000    5.9950   17.4720 H   0  0  0  0  0  0  0  0  0  0  0  0
   -0.5990    5.9900   19.4480 H   0  0  0  0  0  0  0  0  0  0  0  0
   -2.8260    6.1460   20.3950 H   0  0  0  0  0  0  0  0  0  0  0  0
   -5.2720    6.4280   20.0960 H   0  0  0  0  0  0  0  0  0  0  0  0
   -6.2190    6.7150   17.8220 H   0  0  0  0  0  0  0  0  0  0  0  0
   -4.7200    6.7200   15.8470 H   0  0  0  0  0  0  0  0  0  0  0  0
  1 28  1  0  0  0  0
  1 29  1  0  0  0  0
  1  2  1  0  0  0  0
  2  3  2  0  0  0  0
  2  4  2  0  0  0  0
  2  5  1  0  0  0  0
  5  6  2  0  0  0  0
  6 30  1  0  0  0  0
  6  7  1  0  0  0  0
  7 31  1  0  0  0  0
  7  8  2  0  0  0  0
  8  9  1  0  0  0  0
  9 32  1  0  0  0  0
  9 10  2  0  0  0  0
 10  5  1  0  0  0  0
 10 33  1  0  0  0  0
  8 11  1  0  0  0  0
 11 12  1  0  0  0  0
 12 13  2  0  0  0  0
 13 14  1  0  0  0  0
 14 34  1  0  0  0  0
 14 35  1  0  0  0  0
 14 15  1  0  0  0  0
 15 36  1  0  0  0  0
 13 16  1  0  0  0  0
 16 37  1  0  0  0  0
 16 17  2  0  0  0  0
 17 11  1  0  0  0  0
 17 18  1  0  0  0  0
 18 19  2  0  0  0  0
 19 38  1  0  0  0  0
 19 20  1  0  0  0  0
 20 39  1  0  0  0  0
 20 21  2  0  0  0  0
 21 40  1  0  0  0  0
 21 22  1  0  0  0  0
 22 23  1  0  0  0  0
 23 41  1  0  0  0  0
 23 24  2  0  0  0  0
 24 42  1  0  0  0  0
 24 25  1  0  0  0  0
 25 43  1  0  0  0  0
 25 26  2  0  0  0  0
 26 44  1  0  0  0  0
 26 27  1  0  0  0  0
 27 18  1  0  0  0  0
 27 22  2  0  0  0  0
M  END
>  <LOGBIO>
7.3400

>  <PRED_LOGBIO>
7.1000

>  <XV_RES>
0.2910

>  <WHL_TMPL>
16

>  <ANCH>
1-4;4-1

$$$$
ROW20
  -MTS-   01071500433D 0   0.00000     0.00000     0

 38 40  0  0  0  0  0  0  0  0999 V2000
   -5.4180   -0.2260   16.1320 N   0  0  0  0  0  0  0  0  0  0  0  0
   -5.9410    1.1380   16.7590 S   0  0  0  0  0  0  0  0  0  0  0  0
   -5.4120    1.3100   18.0890 O   0  0  0  0  0  0  0  0  0  0  0  0
   -7.3400    1.2030   16.6380 O   0  0  0  0  0  0  0  0  0  0  0  0
   -5.2460    2.4850   15.8110 C   0  0  0  0  0  0  0  0  0  0  0  0
   -3.8770    2.5000   15.6400 C   0  0  0  0  0  0  0  0  0  0  0  0
   -3.3120    3.5980   14.9800 C   0  0  0  0  0  0  0  0  0  0  0  0
   -4.1270    4.6170   14.5280 C   0  0  0  0  0  0  0  0  0  0  0  0
   -5.4850    4.5850   14.6960 C   0  0  0  0  0  0  0  0  0  0  0  0
   -6.0500    3.5020   15.3540 C   0  0  0  0  0  0  0  0  0  0  0  0
   -3.5620    5.7770   13.9470 N   0  0  0  0  0  0  0  0  0  0  0  0
   -3.8500    6.2980   12.6250 N   0  0  0  0  0  0  0  0  0  0  0  0
   -3.1280    7.3890   12.4530 C   0  0  0  0  0  0  0  0  0  0  0  0
   -3.1100    8.2610   11.2210 C   0  0  0  0  0  0  0  0  0  0  0  0
   -4.1060    9.2800   11.3420 O   0  0  0  0  0  0  0  0  0  0  0  0
   -2.3400    7.6030   13.6870 C   0  0  0  0  0  0  0  0  0  0  0  0
   -2.6460    6.6100   14.5330 C   0  0  0  0  0  0  0  0  0  0  0  0
   -2.0810    6.4390   15.8900 C   0  0  0  0  0  0  0  0  0  0  0  0
   -2.9270    6.4360   17.0050 C   0  0  0  0  0  0  0  0  0  0  0  0
   -2.3920    6.2740   18.2890 C   0  0  0  0  0  0  0  0  0  0  0  0
   -1.0120    6.1150   18.4570 C   0  0  0  0  0  0  0  0  0  0  0  0
   -0.2860    5.8950   20.2000 Br  0  0  0  0  0  0  0  0  0  0  0  0
   -0.1650    6.1180   17.3420 C   0  0  0  0  0  0  0  0  0  0  0  0
   -0.7000    6.2790   16.0580 C   0  0  0  0  0  0  0  0  0  0  0  0
   -5.2690   -1.0300   16.7250 H   0  0  0  0  0  0  0  0  0  0  0  0
   -5.2350   -0.2890   15.1410 H   0  0  0  0  0  0  0  0  0  0  0  0
   -3.2610    1.6910   16.0040 H   0  0  0  0  0  0  0  0  0  0  0  0
   -2.2440    3.6480   14.8250 H   0  0  0  0  0  0  0  0  0  0  0  0
   -6.1050    5.3870   14.3240 H   0  0  0  0  0  0  0  0  0  0  0  0
   -7.1180    3.4580   15.5070 H   0  0  0  0  0  0  0  0  0  0  0  0
   -3.3190    7.6530   10.3430 H   0  0  0  0  0  0  0  0  0  0  0  0
   -2.1300    8.7220   11.1170 H   0  0  0  0  0  0  0  0  0  0  0  0
   -4.1130    9.8540   10.5610 H   0  0  0  0  0  0  0  0  0  0  0  0
   -1.6470    8.4100   13.8720 H   0  0  0  0  0  0  0  0  0  0  0  0
   -3.9920    6.5590   16.8750 H   0  0  0  0  0  0  0  0  0  0  0  0
   -3.0450    6.2720   19.1490 H   0  0  0  0  0  0  0  0  0  0  0  0
    0.9000    5.9950   17.4720 H   0  0  0  0  0  0  0  0  0  0  0  0
   -0.0470    6.2820   15.1980 H   0  0  0  0  0  0  0  0  0  0  0  0
  1 25  1  0  0  0  0
  1 26  1  0  0  0  0
  1  2  1  0  0  0  0
  2  3  2  0  0  0  0
  2  4  2  0  0  0  0
  2  5  1  0  0  0  0
  5  6  2  0  0  0  0
  6 27  1  0  0  0  0
  6  7  1  0  0  0  0
  7 28  1  0  0  0  0
  7  8  2  0  0  0  0
  8  9  1  0  0  0  0
  9 29  1  0  0  0  0
  9 10  2  0  0  0  0
 10  5  1  0  0  0  0
 10 30  1  0  0  0  0
  8 11  1  0  0  0  0
 11 12  1  0  0  0  0
 12 13  2  0  0  0  0
 13 14  1  0  0  0  0
 14 31  1  0  0  0  0
 14 32  1  0  0  0  0
 14 15  1  0  0  0  0
 15 33  1  0  0  0  0
 13 16  1  0  0  0  0
 16 34  1  0  0  0  0
 16 17  2  0  0  0  0
 17 11  1  0  0  0  0
 17 18  1  0  0  0  0
 18 19  2  0  0  0  0
 19 35  1  0  0  0  0
 19 20  1  0  0  0  0
 20 36  1  0  0  0  0
 20 21  2  0  0  0  0
 21 22  1  0  0  0  0
 21 23  1  0  0  0  0
 23 37  1  0  0  0  0
 23 24  2  0  0  0  0
 24 18  1  0  0  0  0
 24 38  1  0  0  0  0
M  END
>  <LOGBIO>
6.9300

>  <PRED_LOGBIO>
7.2800

>  <XV_RES>
-0.4430

>  <WHL_TMPL>
16

>  <ANCH>
1-4;4-1

$$$$
ROW21
  -MTS-   01071500433D 0   0.00000     0.00000     0

 39 40  0  0  0  0  0  0  0  0999 V2000
   -5.4190   -0.4010   16.1930 N   0  0  0  0  0  0  0  0  0  0  0  0
   -5.9000    1.0240   16.7680 S   0  0  0  0  0  0  0  0  0  0  0  0
   -5.3980    1.2230   18.1310 O   0  0  0  0  0  0  0  0  0  0  0  0
   -7.3220    1.2580   16.6170 O   0  0  0  0  0  0  0  0  0  0  0  0
   -5.1420    2.2840   15.7870 C   0  0  0  0  0  0  0  0  0  0  0  0
   -5.8700    3.3510   15.2520 C   0  0  0  0  0  0  0  0  0  0  0  0
   -5.2420    4.3460   14.4960 C   0  0  0  0  0  0  0  0  0  0  0  0
   -3.8620    4.2570   14.2720 C   0  0  0  0  0  0  0  0  0  0  0  0
   -3.0930    5.1870   13.5350 N   0  0  0  0  0  0  0  0  0  0  0  0
   -3.5860    6.3380   12.8900 C   0  0  0  0  0  0  0  0  0  0  0  0
   -4.7700    6.6410   12.9200 O   0  0  0  0  0  0  0  0  0  0  0  0
   -2.5570    7.1470   12.1680 C   0  0  0  0  0  0  0  0  0  0  0  0
   -2.0750    6.8190   10.9610 C   0  0  0  0  0  0  0  0  0  0  0  0
   -2.6580    5.3630   10.1420 S   0  0  0  0  0  0  0  0  0  0  0  0
   -1.1320    7.6120   10.3620 N   0  0  0  0  0  0  0  0  0  0  0  0
   -0.6240    7.2660    9.0880 C   0  0  0  0  0  0  0  0  0  0  0  0
   -1.2510    7.7430    7.9300 C   0  0  0  0  0  0  0  0  0  0  0  0
   -0.7480    7.4000    6.6700 C   0  0  0  0  0  0  0  0  0  0  0  0
    0.3830    6.5810    6.5660 C   0  0  0  0  0  0  0  0  0  0  0  0
    1.0100    6.1040    7.7230 C   0  0  0  0  0  0  0  0  0  0  0  0
    0.5070    6.4470    8.9840 C   0  0  0  0  0  0  0  0  0  0  0  0
   -2.1220    8.3500   12.9220 C   0  0  0  0  0  0  0  0  0  0  0  0
   -1.7820    9.2900   13.5110 N   0  0  0  0  0  0  0  0  0  0  0  0
   -3.1420    3.1890   14.7800 C   0  0  0  0  0  0  0  0  0  0  0  0
   -3.7720    2.2050   15.5240 C   0  0  0  0  0  0  0  0  0  0  0  0
   -5.3120   -1.1880   16.8170 H   0  0  0  0  0  0  0  0  0  0  0  0
   -5.2240   -0.5080   15.2080 H   0  0  0  0  0  0  0  0  0  0  0  0
   -6.9340    3.4080   15.4250 H   0  0  0  0  0  0  0  0  0  0  0  0
   -5.8120    5.1700   14.0910 H   0  0  0  0  0  0  0  0  0  0  0  0
   -2.1010    5.0100   13.4650 H   0  0  0  0  0  0  0  0  0  0  0  0
   -1.9220    5.4640    9.0380 H   0  0  0  0  0  0  0  0  0  0  0  0
   -0.8000    8.4430   10.8300 H   0  0  0  0  0  0  0  0  0  0  0  0
   -2.1230    8.3750    8.0100 H   0  0  0  0  0  0  0  0  0  0  0  0
   -1.2320    7.7680    5.7770 H   0  0  0  0  0  0  0  0  0  0  0  0
    0.7710    6.3170    5.5940 H   0  0  0  0  0  0  0  0  0  0  0  0
    1.8830    5.4720    7.6430 H   0  0  0  0  0  0  0  0  0  0  0  0
    0.9910    6.0790    9.8770 H   0  0  0  0  0  0  0  0  0  0  0  0
   -2.0800    3.1230   14.5950 H   0  0  0  0  0  0  0  0  0  0  0  0
   -3.2000    1.3710   15.9030 H   0  0  0  0  0  0  0  0  0  0  0  0
  1 26  1  0  0  0  0
  1 27  1  0  0  0  0
  1  2  1  0  0  0  0
  2  3  2  0  0  0  0
  2  4  2  0  0  0  0
  2  5  1  0  0  0  0
  5  6  2  0  0  0  0
  6 28  1  0  0  0  0
  6  7  1  0  0  0  0
  7 29  1  0  0  0  0
  7  8  2  0  0  0  0
  8  9  1  0  0  0  0
  9 30  1  0  0  0  0
  9 10  1  0  0  0  0
 10 11  2  0  0  0  0
 10 12  1  0  0  0  0
 12 13  2  0  0  0  0
 13 14  1  0  0  0  0
 14 31  1  0  0  0  0
 13 15  1  0  0  0  0
 15 32  1  0  0  0  0
 15 16  1  0  0  0  0
 16 17  2  0  0  0  0
 17 33  1  0  0  0  0
 17 18  1  0  0  0  0
 18 34  1  0  0  0  0
 18 19  2  0  0  0  0
 19 35  1  0  0  0  0
 19 20  1  0  0  0  0
 20 36  1  0  0  0  0
 20 21  2  0  0  0  0
 21 16  1  0  0  0  0
 21 37  1  0  0  0  0
 12 22  1  0  0  0  0
 22 23  3  0  0  0  0
  8 24  1  0  0  0  0
 24 38  1  0  0  0  0
 24 25  2  0  0  0  0
 25  5  1  0  0  0  0
 25 39  1  0  0  0  0
M  END
>  <LOGBIO>
8.1900

>  <PRED_LOGBIO>
7.7200

>  <XV_RES>
0.6360

>  <WHL_TMPL>
53

>  <ANCH>
16-31;15-16

$$$$
ROW22
  -MTS-   01071500433D 0   0.00000     0.00000     0

 52 55  0  0  0  0  0  0  0  0999 V2000
    1.2620   14.0120   19.5800 N   0  0  0  0  0  0  0  0  0  0  0  0
    2.0120   13.2930   18.1710 S   0  0  0  0  0  0  0  0  0  0  0  0
    2.2980   14.3140   17.2110 O   0  0  0  0  0  0  0  0  0  0  0  0
    3.2270   12.6460   18.5560 O   0  0  0  0  0  0  0  0  0  0  0  0
    0.8670   12.0580   17.4300 C   0  0  0  0  0  0  0  0  0  0  0  0
    0.9130   10.7220   17.8460 C   0  0  0  0  0  0  0  0  0  0  0  0
    0.0420    9.7820   17.2820 C   0  0  0  0  0  0  0  0  0  0  0  0
   -0.8750   10.1790   16.3020 C   0  0  0  0  0  0  0  0  0  0  0  0
   -1.7560    9.2290   15.7320 N   0  0  0  0  0  0  0  0  0  0  0  0
   -1.3930    8.5540   14.6450 C   0  0  0  0  0  0  0  0  0  0  0  0
   -0.2920    8.7560   14.1350 O   0  0  0  0  0  0  0  0  0  0  0  0
   -2.3200    7.5540   14.0450 C   0  0  0  0  0  0  0  0  0  0  0  0
   -2.7090    6.4980   14.7320 N   0  0  0  0  0  0  0  0  0  0  0  0
   -3.5460    5.8110   13.9300 N   0  0  0  0  0  0  0  0  0  0  0  0
   -4.1270    4.6170   14.5280 C   0  0  0  0  0  0  0  0  0  0  0  0
   -3.3120    3.5980   14.9800 C   0  0  0  0  0  0  0  0  0  0  0  0
   -3.8770    2.5000   15.6400 C   0  0  0  0  0  0  0  0  0  0  0  0
   -5.2460    2.4850   15.8110 C   0  0  0  0  0  0  0  0  0  0  0  0
   -6.0500    3.5020   15.3540 C   0  0  0  0  0  0  0  0  0  0  0  0
   -5.4850    4.5850   14.6960 C   0  0  0  0  0  0  0  0  0  0  0  0
   -7.4840    3.4430   15.5590 C   0  0  0  0  0  0  0  0  0  0  0  0
   -8.6320    3.3960   15.7230 N   0  0  0  0  0  0  0  0  0  0  0  0
   -3.7270    6.4690   12.7460 C   0  0  0  0  0  0  0  0  0  0  0  0
   -4.4890    6.0920   11.5610 C   0  0  0  0  0  0  0  0  0  0  0  0
   -5.2830    6.9760   10.8600 C   0  0  0  0  0  0  0  0  0  0  0  0
   -6.0010    6.5650    9.7680 C   0  0  0  0  0  0  0  0  0  0  0  0
   -5.8770    5.2570    9.3160 C   0  0  0  0  0  0  0  0  0  0  0  0
   -5.1030    4.3640   10.0220 C   0  0  0  0  0  0  0  0  0  0  0  0
   -4.4330    4.7690   11.1520 C   0  0  0  0  0  0  0  0  0  0  0  0
   -2.8910    7.5820   12.7770 C   0  0  0  0  0  0  0  0  0  0  0  0
   -2.6610    8.5730   11.7020 C   0  0  0  0  0  0  0  0  0  0  0  0
   -1.7710    8.3940   10.8870 O   0  0  0  0  0  0  0  0  0  0  0  0
   -3.4200    9.6500   11.6240 O   0  0  0  0  0  0  0  0  0  0  0  0
   -0.9220   11.5140   15.8860 C   0  0  0  0  0  0  0  0  0  0  0  0
   -0.0510   12.4540   16.4500 C   0  0  0  0  0  0  0  0  0  0  0  0
    0.3360   13.7230   19.8620 H   0  0  0  0  0  0  0  0  0  0  0  0
    1.7560   14.7150   20.1110 H   0  0  0  0  0  0  0  0  0  0  0  0
    1.6210   10.4170   18.6020 H   0  0  0  0  0  0  0  0  0  0  0  0
    0.0780    8.7520   17.6040 H   0  0  0  0  0  0  0  0  0  0  0  0
   -2.6600    9.0630   16.1510 H   0  0  0  0  0  0  0  0  0  0  0  0
   -2.2440    3.6480   14.8250 H   0  0  0  0  0  0  0  0  0  0  0  0
   -3.2610    1.6910   16.0040 H   0  0  0  0  0  0  0  0  0  0  0  0
   -5.7000    1.6480   16.3200 H   0  0  0  0  0  0  0  0  0  0  0  0
   -6.1050    5.3870   14.3240 H   0  0  0  0  0  0  0  0  0  0  0  0
   -5.3390    8.0070   11.1770 H   0  0  0  0  0  0  0  0  0  0  0  0
   -6.6600    7.2540    9.2610 H   0  0  0  0  0  0  0  0  0  0  0  0
   -6.3850    4.9430    8.4160 H   0  0  0  0  0  0  0  0  0  0  0  0
   -5.0220    3.3410    9.6870 H   0  0  0  0  0  0  0  0  0  0  0  0
   -3.8610    4.0530   11.7230 H   0  0  0  0  0  0  0  0  0  0  0  0
   -3.1210   10.1730   10.8640 H   0  0  0  0  0  0  0  0  0  0  0  0
   -1.6300   11.8200   15.1300 H   0  0  0  0  0  0  0  0  0  0  0  0
   -0.0870   13.4850   16.1290 H   0  0  0  0  0  0  0  0  0  0  0  0
  1 36  1  0  0  0  0
  1 37  1  0  0  0  0
  1  2  1  0  0  0  0
  2  3  2  0  0  0  0
  2  4  2  0  0  0  0
  2  5  1  0  0  0  0
  5  6  2  0  0  0  0
  6 38  1  0  0  0  0
  6  7  1  0  0  0  0
  7 39  1  0  0  0  0
  7  8  2  0  0  0  0
  8  9  1  0  0  0  0
  9 40  1  0  0  0  0
  9 10  1  0  0  0  0
 10 11  2  0  0  0  0
 10 12  1  0  0  0  0
 12 13  2  0  0  0  0
 13 14  1  0  0  0  0
 14 15  1  0  0  0  0
 15 16  2  0  0  0  0
 16 41  1  0  0  0  0
 16 17  1  0  0  0  0
 17 42  1  0  0  0  0
 17 18  2  0  0  0  0
 18 43  1  0  0  0  0
 18 19  1  0  0  0  0
 19 20  2  0  0  0  0
 20 15  1  0  0  0  0
 20 44  1  0  0  0  0
 19 21  1  0  0  0  0
 21 22  3  0  0  0  0
 14 23  1  0  0  0  0
 23 24  1  0  0  0  0
 24 25  2  0  0  0  0
 25 45  1  0  0  0  0
 25 26  1  0  0  0  0
 26 46  1  0  0  0  0
 26 27  2  0  0  0  0
 27 47  1  0  0  0  0
 27 28  1  0  0  0  0
 28 48  1  0  0  0  0
 28 29  2  0  0  0  0
 29 24  1  0  0  0  0
 29 49  1  0  0  0  0
 23 30  2  0  0  0  0
 30 12  1  0  0  0  0
 30 31  1  0  0  0  0
 31 32  2  0  0  0  0
 31 33  1  0  0  0  0
 33 50  1  0  0  0  0
  8 34  1  0  0  0  0
 34 51  1  0  0  0  0
 34 35  2  0  0  0  0
 35  5  1  0  0  0  0
 35 52  1  0  0  0  0
M  END
>  <LOGBIO>
6.4200

>  <PRED_LOGBIO>
6.4200

>  <XV_RES>
-0.0830

>  <WHL_TMPL>
16

>  <ANCH>
16-21;19-32

$$$$
ROW23
  -MTS-   01071500433D 0   0.00000     0.00000     0

 29 30  0  0  0  0  0  0  0  0999 V2000
   -2.9900    6.4130   16.7000 O   0  0  0  0  0  0  0  0  0  0  0  0
   -2.5500    7.1430   15.6270 C   0  0  0  0  0  0  0  0  0  0  0  0
   -1.2360    7.6250   15.6000 C   0  0  0  0  0  0  0  0  0  0  0  0
   -0.7870    8.3710   14.5040 C   0  0  0  0  0  0  0  0  0  0  0  0
   -1.6520    8.6350   13.4340 C   0  0  0  0  0  0  0  0  0  0  0  0
   -1.1670    9.4390   12.2520 C   0  0  0  0  0  0  0  0  0  0  0  0
   -1.8730   10.7970   12.1980 C   0  0  0  0  0  0  0  0  0  0  0  0
   -1.2620   11.9140   12.7540 C   0  0  0  0  0  0  0  0  0  0  0  0
   -1.8730   13.1600   12.6600 C   0  0  0  0  0  0  0  0  0  0  0  0
   -3.0950   13.2870   12.0110 C   0  0  0  0  0  0  0  0  0  0  0  0
   -3.6820   14.5090   11.9040 O   0  0  0  0  0  0  0  0  0  0  0  0
   -3.7110   12.1680   11.4590 C   0  0  0  0  0  0  0  0  0  0  0  0
   -4.9190   12.2930   10.8240 O   0  0  0  0  0  0  0  0  0  0  0  0
   -3.0990   10.9230   11.5530 C   0  0  0  0  0  0  0  0  0  0  0  0
   -2.9650    8.1520   13.4620 C   0  0  0  0  0  0  0  0  0  0  0  0
   -3.4150    7.4060   14.5580 C   0  0  0  0  0  0  0  0  0  0  0  0
   -4.7010    6.9340   14.5840 O   0  0  0  0  0  0  0  0  0  0  0  0
   -2.8300    5.4660   16.5650 H   0  0  0  0  0  0  0  0  0  0  0  0
   -0.5690    7.4220   16.4250 H   0  0  0  0  0  0  0  0  0  0  0  0
    0.2270    8.7430   14.4830 H   0  0  0  0  0  0  0  0  0  0  0  0
   -1.4730    8.8950   11.3610 H   0  0  0  0  0  0  0  0  0  0  0  0
   -0.0990    9.6130   12.3660 H   0  0  0  0  0  0  0  0  0  0  0  0
   -0.3130   11.8150   13.2590 H   0  0  0  0  0  0  0  0  0  0  0  0
   -1.3980   14.0290   13.0910 H   0  0  0  0  0  0  0  0  0  0  0  0
   -4.6430   14.3800   11.9150 H   0  0  0  0  0  0  0  0  0  0  0  0
   -4.9610   13.1190   10.3180 H   0  0  0  0  0  0  0  0  0  0  0  0
   -3.5760   10.0530   11.1250 H   0  0  0  0  0  0  0  0  0  0  0  0
   -3.6320    8.3550   12.6370 H   0  0  0  0  0  0  0  0  0  0  0  0
   -4.7550    6.0520   14.1840 H   0  0  0  0  0  0  0  0  0  0  0  0
  1 18  1  0  0  0  0
  1  2  1  0  0  0  0
  2  3  2  0  0  0  0
  3 19  1  0  0  0  0
  3  4  1  0  0  0  0
  4 20  1  0  0  0  0
  4  5  2  0  0  0  0
  5  6  1  0  0  0  0
  6 21  1  0  0  0  0
  6 22  1  0  0  0  0
  6  7  1  0  0  0  0
  7  8  2  0  0  0  0
  8 23  1  0  0  0  0
  8  9  1  0  0  0  0
  9 24  1  0  0  0  0
  9 10  2  0  0  0  0
 10 11  1  0  0  0  0
 11 25  1  0  0  0  0
 10 12  1  0  0  0  0
 12 13  1  0  0  0  0
 13 26  1  0  0  0  0
 12 14  2  0  0  0  0
 14  7  1  0  0  0  0
 14 27  1  0  0  0  0
  5 15  1  0  0  0  0
 15 28  1  0  0  0  0
 15 16  2  0  0  0  0
 16  2  1  0  0  0  0
 16 17  1  0  0  0  0
 17 29  1  0  0  0  0
M  END
>  <LOGBIO>
5.2500

>  <PRED_LOGBIO>
5.4700

>  <XV_RES>
-0.3530

>  <WHL_TMPL>
52

>  <ANCH>
3-39;17-18

$$$$
ROW24
  -MTS-   01071500433D 0   0.00000     0.00000     0

 36 38  0  0  0  0  0  0  0  0999 V2000
   -1.4670   10.2550   16.5290 N   0  0  0  0  0  0  0  0  0  0  0  0
   -0.7860    8.8910   15.6700 S   0  0  0  0  0  0  0  0  0  0  0  0
   -0.0760    8.1580   16.6720 O   0  0  0  0  0  0  0  0  0  0  0  0
    0.1270    9.4310   14.7110 O   0  0  0  0  0  0  0  0  0  0  0  0
   -1.6290    7.9380   15.0700 C   0  0  0  0  0  0  0  0  0  0  0  0
   -2.4220    7.0960   15.9220 C   0  0  0  0  0  0  0  0  0  0  0  0
   -3.2190    6.0780   15.3630 C   0  0  0  0  0  0  0  0  0  0  0  0
   -3.3420    5.9350   13.9390 C   0  0  0  0  0  0  0  0  0  0  0  0
   -2.5640    6.7930   13.0810 C   0  0  0  0  0  0  0  0  0  0  0  0
   -1.7610    7.8200   13.6300 C   0  0  0  0  0  0  0  0  0  0  0  0
   -4.5990    4.8330   13.2720 S   0  0  0  0  0  0  0  0  0  0  0  0
   -5.6300    5.5410   12.6370 O   0  0  0  0  0  0  0  0  0  0  0  0
   -3.9190    3.9740   12.3060 O   0  0  0  0  0  0  0  0  0  0  0  0
   -5.1090    4.0610   14.3050 N   0  0  0  0  0  0  0  0  0  0  0  0
   -4.8710    2.6980   14.6030 C   0  0  0  0  0  0  0  0  0  0  0  0
   -5.9410    1.8550   14.9240 C   0  0  0  0  0  0  0  0  0  0  0  0
   -5.7060    0.5070   15.2190 C   0  0  0  0  0  0  0  0  0  0  0  0
   -4.4000    0.0020   15.1920 C   0  0  0  0  0  0  0  0  0  0  0  0
   -3.3300    0.8450   14.8700 C   0  0  0  0  0  0  0  0  0  0  0  0
   -1.8670    0.6590   14.7490 C   0  0  0  0  0  0  0  0  0  0  0  0
   -1.0070   -0.8090   15.0010 Cl  0  0  0  0  0  0  0  0  0  0  0  0
   -1.3330    1.8390   14.4070 C   0  0  0  0  0  0  0  0  0  0  0  0
   -2.3140    2.7890   14.2920 N   0  0  0  0  0  0  0  0  0  0  0  0
   -3.5660    2.1930   14.5750 C   0  0  0  0  0  0  0  0  0  0  0  0
   -2.4700   10.3610   16.5950 H   0  0  0  0  0  0  0  0  0  0  0  0
   -0.8580   10.9370   16.9580 H   0  0  0  0  0  0  0  0  0  0  0  0
   -2.4070    7.2440   16.9920 H   0  0  0  0  0  0  0  0  0  0  0  0
   -3.7450    5.3950   16.0140 H   0  0  0  0  0  0  0  0  0  0  0  0
   -2.5940    6.6510   12.0110 H   0  0  0  0  0  0  0  0  0  0  0  0
   -1.2480    8.5130   12.9800 H   0  0  0  0  0  0  0  0  0  0  0  0
   -5.7390    4.5390   14.9330 H   0  0  0  0  0  0  0  0  0  0  0  0
   -6.9480    2.2440   14.9460 H   0  0  0  0  0  0  0  0  0  0  0  0
   -6.5310   -0.1440   15.4670 H   0  0  0  0  0  0  0  0  0  0  0  0
   -4.2190   -1.0380   15.4190 H   0  0  0  0  0  0  0  0  0  0  0  0
   -0.2800    2.0170   14.2460 H   0  0  0  0  0  0  0  0  0  0  0  0
   -2.1670    3.7570   14.0450 H   0  0  0  0  0  0  0  0  0  0  0  0
  1 25  1  0  0  0  0
  1 26  1  0  0  0  0
  1  2  1  0  0  0  0
  2  3  2  0  0  0  0
  2  4  2  0  0  0  0
  2  5  1  0  0  0  0
  5  6  2  0  0  0  0
  6 27  1  0  0  0  0
  6  7  1  0  0  0  0
  7 28  1  0  0  0  0
  7  8  2  0  0  0  0
  8  9  1  0  0  0  0
  9 29  1  0  0  0  0
  9 10  2  0  0  0  0
 10  5  1  0  0  0  0
 10 30  1  0  0  0  0
  8 11  1  0  0  0  0
 11 12  2  0  0  0  0
 11 13  2  0  0  0  0
 11 14  1  0  0  0  0
 14 31  1  0  0  0  0
 14 15  1  0  0  0  0
 15 16  2  0  0  0  0
 16 32  1  0  0  0  0
 16 17  1  0  0  0  0
 17 33  1  0  0  0  0
 17 18  2  0  0  0  0
 18 34  1  0  0  0  0
 18 19  1  0  0  0  0
 19 20  1  0  0  0  0
 20 21  1  0  0  0  0
 20 22  2  0  0  0  0
 22 35  1  0  0  0  0
 22 23  1  0  0  0  0
 23 36  1  0  0  0  0
 23 24  1  0  0  0  0
 24 15  1  0  0  0  0
 24 19  2  0  0  0  0
M  END
>  <LOGBIO>
7.8200

>  <PRED_LOGBIO>
7.7200

>  <XV_RES>
0.1100

>  <WHL_TMPL>
21

>  <ANCH>
8-23;17-18

$$$$
ROW25
  -MTS-   01071500433D 0   0.00000     0.00000     0

 23 23  0  0  0  0  0  0  0  0999 V2000
   -3.5200    3.2690   11.7150 C   0  0  0  0  0  0  0  0  0  0  0  0
   -3.6840    3.2490   13.1750 N   0  0  0  0  0  0  0  0  0  0  0  0
   -3.1160    4.1990   13.9830 C   0  0  0  0  0  0  0  0  0  0  0  0
   -3.5990    3.7390   15.6220 S   0  0  0  0  0  0  0  0  0  0  0  0
   -4.5330    2.3060   15.1640 C   0  0  0  0  0  0  0  0  0  0  0  0
   -4.4550    2.2230   13.8490 N   0  0  0  0  0  0  0  0  0  0  0  0
   -5.4300    1.1640   16.2930 S   0  0  0  0  0  0  0  0  0  0  0  0
   -4.9910    1.4240   17.7040 O   0  0  0  0  0  0  0  0  0  0  0  0
   -6.9080    1.3990   16.1980 O   0  0  0  0  0  0  0  0  0  0  0  0
   -5.0960   -0.3850   15.9120 N   0  0  0  0  0  0  0  0  0  0  0  0
   -2.3750    5.2290   13.6200 N   0  0  0  0  0  0  0  0  0  0  0  0
   -2.0050    5.5410   12.0950 S   0  0  0  0  0  0  0  0  0  0  0  0
   -1.2850    4.4360   11.5430 O   0  0  0  0  0  0  0  0  0  0  0  0
   -3.2050    5.7500   11.3460 O   0  0  0  0  0  0  0  0  0  0  0  0
   -0.9780    7.0300   12.0160 C   0  0  0  0  0  0  0  0  0  0  0  0
    0.1380    6.8360   12.7120 F   0  0  0  0  0  0  0  0  0  0  0  0
   -0.6700    7.2890   10.7480 F   0  0  0  0  0  0  0  0  0  0  0  0
   -1.6480    8.0580   12.5290 F   0  0  0  0  0  0  0  0  0  0  0  0
   -2.5630    3.7200   11.4630 H   0  0  0  0  0  0  0  0  0  0  0  0
   -4.3230    3.8510   11.2680 H   0  0  0  0  0  0  0  0  0  0  0  0
   -3.5540    2.2510   11.3320 H   0  0  0  0  0  0  0  0  0  0  0  0
   -5.5140   -1.1370   16.4420 H   0  0  0  0  0  0  0  0  0  0  0  0
   -4.4710   -0.5930   15.1460 H   0  0  0  0  0  0  0  0  0  0  0  0
  1 19  1  0  0  0  0
  1 20  1  0  0  0  0
  1 21  1  0  0  0  0
  1  2  1  0  0  0  0
  2  3  1  0  0  0  0
  3  4  1  0  0  0  0
  4  5  1  0  0  0  0
  5  6  2  0  0  0  0
  6  2  1  0  0  0  0
  5  7  1  0  0  0  0
  7  8  2  0  0  0  0
  7  9  2  0  0  0  0
  7 10  1  0  0  0  0
 10 22  1  0  0  0  0
 10 23  1  0  0  0  0
  3 11  2  0  0  0  0
 11 12  1  0  0  0  0
 12 13  2  0  0  0  0
 12 14  2  0  0  0  0
 12 15  1  0  0  0  0
 15 16  1  0  0  0  0
 15 17  1  0  0  0  0
 15 18  1  0  0  0  0
M  END
>  <LOGBIO>
7.6200

>  <PRED_LOGBIO>
7.9100

>  <XV_RES>
-0.3000

>  <WHL_TMPL>
36

>  <ANCH>
22-26;10-11

$$$$
ROW26
  -MTS-   01071500433D 0   0.00000     0.00000     0

 49 49  0  0  0  0  0  0  0  0999 V2000
   -1.1900    5.2220   13.0170 C   0  0  0  0  0  0  0  0  0  0  0  0
   -2.3650    4.7230   12.1830 C   0  0  0  0  0  0  0  0  0  0  0  0
   -1.8750    4.3450   10.7880 C   0  0  0  0  0  0  0  0  0  0  0  0
   -3.4160    5.8260   12.0710 C   0  0  0  0  0  0  0  0  0  0  0  0
   -3.8890    6.1900   13.4150 N   0  0  0  0  0  0  0  0  0  0  0  0
   -2.9280    6.5770   14.4490 C   0  0  0  0  0  0  0  0  0  0  0  0
   -2.3000    7.9010   14.0840 C   0  0  0  0  0  0  0  0  0  0  0  0
   -1.6300    8.6500   15.0590 C   0  0  0  0  0  0  0  0  0  0  0  0
   -1.0480    9.8770   14.7210 C   0  0  0  0  0  0  0  0  0  0  0  0
   -1.1360   10.3560   13.4080 C   0  0  0  0  0  0  0  0  0  0  0  0
   -1.8060    9.6070   12.4330 C   0  0  0  0  0  0  0  0  0  0  0  0
   -2.3880    8.3790   12.7720 C   0  0  0  0  0  0  0  0  0  0  0  0
   -5.6010    6.1600   13.7780 S   0  0  0  0  0  0  0  0  0  0  0  0
   -5.7980    5.6650   15.1050 O   0  0  0  0  0  0  0  0  0  0  0  0
   -6.1320    7.4840   13.6800 O   0  0  0  0  0  0  0  0  0  0  0  0
   -6.4490    5.0800   12.5990 C   0  0  0  0  0  0  0  0  0  0  0  0
   -6.2660    5.5410   11.3650 F   0  0  0  0  0  0  0  0  0  0  0  0
   -5.9550    3.8490   12.6910 F   0  0  0  0  0  0  0  0  0  0  0  0
   -7.9430    5.0540   12.9170 C   0  0  0  0  0  0  0  0  0  0  0  0
   -8.1270    4.5940   14.1510 F   0  0  0  0  0  0  0  0  0  0  0  0
   -8.4380    6.2860   12.8250 F   0  0  0  0  0  0  0  0  0  0  0  0
   -8.6600    4.1430   11.9210 C   0  0  0  0  0  0  0  0  0  0  0  0
   -8.4760    4.6030   10.6870 F   0  0  0  0  0  0  0  0  0  0  0  0
   -8.1660    2.9110   12.0130 F   0  0  0  0  0  0  0  0  0  0  0  0
  -10.1540    4.1170   12.2380 C   0  0  0  0  0  0  0  0  0  0  0  0
  -10.6480    5.3480   12.1470 F   0  0  0  0  0  0  0  0  0  0  0  0
  -10.7780    3.3230   11.3720 F   0  0  0  0  0  0  0  0  0  0  0  0
  -10.3370    3.6560   13.4730 F   0  0  0  0  0  0  0  0  0  0  0  0
   -4.5800    5.3320   11.2450 C   0  0  0  0  0  0  0  0  0  0  0  0
   -5.7070    5.2870   11.7360 O   0  0  0  0  0  0  0  0  0  0  0  0
   -4.3860    4.9460    9.9880 N   0  0  0  0  0  0  0  0  0  0  0  0
   -5.4330    4.5000    9.2440 O   0  0  0  0  0  0  0  0  0  0  0  0
   -0.7500    6.0950   12.5390 H   0  0  0  0  0  0  0  0  0  0  0  0
   -0.4410    4.4370   13.0970 H   0  0  0  0  0  0  0  0  0  0  0  0
   -1.5400    5.4910   14.0120 H   0  0  0  0  0  0  0  0  0  0  0  0
   -2.8050    3.8500   12.6610 H   0  0  0  0  0  0  0  0  0  0  0  0
   -1.4350    5.2180   10.3090 H   0  0  0  0  0  0  0  0  0  0  0  0
   -1.1260    3.5600   10.8670 H   0  0  0  0  0  0  0  0  0  0  0  0
   -2.7130    3.9890   10.1930 H   0  0  0  0  0  0  0  0  0  0  0  0
   -2.9770    6.6990   11.5930 H   0  0  0  0  0  0  0  0  0  0  0  0
   -2.1320    5.8360   14.4300 H   0  0  0  0  0  0  0  0  0  0  0  0
   -3.4520    6.6930   15.3960 H   0  0  0  0  0  0  0  0  0  0  0  0
   -1.5620    8.2810   16.0710 H   0  0  0  0  0  0  0  0  0  0  0  0
   -0.5310   10.4550   15.4720 H   0  0  0  0  0  0  0  0  0  0  0  0
   -0.6870   11.3030   13.1470 H   0  0  0  0  0  0  0  0  0  0  0  0
   -1.8740    9.9760   11.4210 H   0  0  0  0  0  0  0  0  0  0  0  0
   -2.9050    7.8010   12.0200 H   0  0  0  0  0  0  0  0  0  0  0  0
   -3.4600    4.9830    9.5850 H   0  0  0  0  0  0  0  0  0  0  0  0
   -5.1460    4.2540    8.3510 H   0  0  0  0  0  0  0  0  0  0  0  0
  1 33  1  0  0  0  0
  1 34  1  0  0  0  0
  1 35  1  0  0  0  0
  1  2  1  0  0  0  0
  2 36  1  0  0  0  0
  2  3  1  0  0  0  0
  3 37  1  0  0  0  0
  3 38  1  0  0  0  0
  3 39  1  0  0  0  0
  2  4  1  0  0  0  0
  4 40  1  0  0  0  0
  4  5  1  0  0  0  0
  5  6  1  0  0  0  0
  6 41  1  0  0  0  0
  6 42  1  0  0  0  0
  6  7  1  0  0  0  0
  7  8  2  0  0  0  0
  8 43  1  0  0  0  0
  8  9  1  0  0  0  0
  9 44  1  0  0  0  0
  9 10  2  0  0  0  0
 10 45  1  0  0  0  0
 10 11  1  0  0  0  0
 11 46  1  0  0  0  0
 11 12  2  0  0  0  0
 12  7  1  0  0  0  0
 12 47  1  0  0  0  0
  5 13  1  0  0  0  0
 13 14  2  0  0  0  0
 13 15  2  0  0  0  0
 13 16  1  0  0  0  0
 16 17  1  0  0  0  0
 16 18  1  0  0  0  0
 16 19  1  0  0  0  0
 19 20  1  0  0  0  0
 19 21  1  0  0  0  0
 19 22  1  0  0  0  0
 22 23  1  0  0  0  0
 22 24  1  0  0  0  0
 22 25  1  0  0  0  0
 25 26  1  0  0  0  0
 25 27  1  0  0  0  0
 25 28  1  0  0  0  0
  4 29  1  0  0  0  0
 29 30  2  0  0  0  0
 29 31  1  0  0  0  0
 31 48  1  0  0  0  0
 31 32  1  0  0  0  0
 32 49  1  0  0  0  0
M  END
>  <LOGBIO>
6.9700

>  <PRED_LOGBIO>
7.3600

>  <XV_RES>
-0.4870

>  <WHL_TMPL>
6

>  <ANCH>
10-11;13-14

$$$$
ROW27
  -MTS-   01071500433D 0   0.00000     0.00000     0

 19 19  0  0  0  0  0  0  0  0999 V2000
   -3.8680    6.5650   10.9640 N   0  0  0  0  0  0  0  0  0  0  0  0
   -4.0920    5.0750   11.6690 S   0  0  0  0  0  0  0  0  0  0  0  0
   -5.3360    4.4540   11.2740 O   0  0  0  0  0  0  0  0  0  0  0  0
   -3.0550    4.1910   11.1920 O   0  0  0  0  0  0  0  0  0  0  0  0
   -3.9430    5.1890   13.2030 N   0  0  0  0  0  0  0  0  0  0  0  0
   -4.4710    4.2080   14.0750 C   0  0  0  0  0  0  0  0  0  0  0  0
   -5.7480    4.3100   14.6340 C   0  0  0  0  0  0  0  0  0  0  0  0
   -6.2250    3.3190   15.4990 C   0  0  0  0  0  0  0  0  0  0  0  0
   -5.4350    2.2020   15.8130 C   0  0  0  0  0  0  0  0  0  0  0  0
   -5.9660    1.0250   16.8000 Cl  0  0  0  0  0  0  0  0  0  0  0  0
   -4.1540    2.1110   15.2440 C   0  0  0  0  0  0  0  0  0  0  0  0
   -3.6780    3.1000   14.3740 C   0  0  0  0  0  0  0  0  0  0  0  0
   -3.8510    7.3970   11.5360 H   0  0  0  0  0  0  0  0  0  0  0  0
   -3.7490    6.6380    9.9640 H   0  0  0  0  0  0  0  0  0  0  0  0
   -3.4570    5.9840   13.5930 H   0  0  0  0  0  0  0  0  0  0  0  0
   -6.3710    5.1600   14.3970 H   0  0  0  0  0  0  0  0  0  0  0  0
   -7.2110    3.4140   15.9290 H   0  0  0  0  0  0  0  0  0  0  0  0
   -3.5260    1.2650   15.4810 H   0  0  0  0  0  0  0  0  0  0  0  0
   -2.6960    3.0050   13.9340 H   0  0  0  0  0  0  0  0  0  0  0  0
  1 13  1  0  0  0  0
  1 14  1  0  0  0  0
  1  2  1  0  0  0  0
  2  3  2  0  0  0  0
  2  4  2  0  0  0  0
  2  5  1  0  0  0  0
  5 15  1  0  0  0  0
  5  6  1  0  0  0  0
  6  7  2  0  0  0  0
  7 16  1  0  0  0  0
  7  8  1  0  0  0  0
  8 17  1  0  0  0  0
  8  9  2  0  0  0  0
  9 10  1  0  0  0  0
  9 11  1  0  0  0  0
 11 18  1  0  0  0  0
 11 12  2  0  0  0  0
 12  6  1  0  0  0  0
 12 19  1  0  0  0  0
M  END
>  <LOGBIO>
7.8200

>  <PRED_LOGBIO>
6.6700

>  <XV_RES>
1.2650

>  <WHL_TMPL>
25

>  <ANCH>
4-17;9-10

$$$$
ROW28
  -MTS-   01071500433D 0   0.00000     0.00000     0

 56 57  0  0  1  0  0  0  0  0999 V2000
  -16.1680   12.5450   20.4200 C   0  0  0  0  0  0  0  0  0  0  0  0
  -15.0770   11.9300   19.6500 N   0  0  0  0  0  0  0  0  0  0  0  0
  -15.3530   11.0490   18.6930 C   0  0  0  0  0  0  0  0  0  0  0  0
  -16.5210   10.7490   18.4510 O   0  0  0  0  0  0  0  0  0  0  0  0
  -14.2320   10.4180   17.9020 C   0  0  0  0  0  0  0  0  0  0  0  0
  -14.7790    9.5130   16.9390 O   0  0  0  0  0  0  0  0  0  0  0  0
  -13.9090    8.8400   16.1220 C   0  0  0  0  0  0  0  0  0  0  0  0
  -13.5280    9.3960   14.8960 C   0  0  0  0  0  0  0  0  0  0  0  0
  -12.6390    8.7090   14.0610 C   0  0  0  0  0  0  0  0  0  0  0  0
  -12.1310    7.4650   14.4530 C   0  0  0  0  0  0  0  0  0  0  0  0
  -11.1720    6.7230   13.5530 C   0  0  0  0  0  0  0  0  0  0  0  0
   -9.8300    7.1020   13.8700 O   0  0  0  0  0  0  0  0  0  0  0  0
   -8.8280    6.5380   13.1630 C   0  0  0  0  0  0  0  0  0  0  0  0
   -9.0810    5.7300   12.2840 O   0  0  0  0  0  0  0  0  0  0  0  0
   -7.3940    6.9060   13.4600 C   0  0  2  0  0  0  0  0  0  0  0  0
   -7.0680    6.5540   14.9080 C   0  0  0  0  0  0  0  0  0  0  0  0
   -6.5010    6.1610   12.5610 N   0  0  0  0  0  0  0  0  0  0  0  0
   -5.2890    6.3150   12.6370 C   0  0  0  0  0  0  0  0  0  0  0  0
   -4.6590    7.3820   11.9240 S   0  0  0  0  0  0  0  0  0  0  0  0
   -4.4110    5.6780   13.5890 N   0  0  0  0  0  0  0  0  0  0  0  0
   -4.8290    4.5660   14.4230 C   0  0  0  0  0  0  0  0  0  0  0  0
   -6.1230    4.4750   14.8920 C   0  0  0  0  0  0  0  0  0  0  0  0
   -6.4750    3.3710   15.6670 C   0  0  0  0  0  0  0  0  0  0  0  0
   -5.5260    2.3970   15.9320 C   0  0  0  0  0  0  0  0  0  0  0  0
   -4.2270    2.5000   15.4530 C   0  0  0  0  0  0  0  0  0  0  0  0
   -3.8720    3.5980   14.6760 C   0  0  0  0  0  0  0  0  0  0  0  0
   -6.0110    0.9960   16.8980 S   0  0  0  0  0  0  0  0  0  0  0  0
   -7.4570    1.0110   16.8490 O   0  0  0  0  0  0  0  0  0  0  0  0
   -5.4320    1.1440   18.2360 O   0  0  0  0  0  0  0  0  0  0  0  0
   -5.3980   -0.3060   16.2020 N   0  0  0  0  0  0  0  0  0  0  0  0
  -12.5120    6.9080   15.6800 C   0  0  0  0  0  0  0  0  0  0  0  0
  -13.4010    7.5960   16.5140 C   0  0  0  0  0  0  0  0  0  0  0  0
  -16.7340   11.7690   20.9310 H   0  0  0  0  0  0  0  0  0  0  0  0
  -15.7520   13.2330   21.1530 H   0  0  0  0  0  0  0  0  0  0  0  0
  -16.8270   13.0880   19.7450 H   0  0  0  0  0  0  0  0  0  0  0  0
  -14.1180   12.1760   19.8490 H   0  0  0  0  0  0  0  0  0  0  0  0
  -13.6670   11.1940   17.3910 H   0  0  0  0  0  0  0  0  0  0  0  0
  -13.5740    9.8750   18.5770 H   0  0  0  0  0  0  0  0  0  0  0  0
  -13.9200   10.3560   14.5930 H   0  0  0  0  0  0  0  0  0  0  0  0
  -12.3450    9.1380   13.1140 H   0  0  0  0  0  0  0  0  0  0  0  0
  -11.3840    6.9710   12.5150 H   0  0  0  0  0  0  0  0  0  0  0  0
  -11.2900    5.6510   13.7010 H   0  0  0  0  0  0  0  0  0  0  0  0
   -7.2550    7.9740   13.3060 H   0  0  0  0  0  0  0  0  0  0  0  0
   -7.2070    5.4860   15.0620 H   0  0  0  0  0  0  0  0  0  0  0  0
   -7.7290    7.1050   15.5730 H   0  0  0  0  0  0  0  0  0  0  0  0
   -6.0350    6.8190   15.1220 H   0  0  0  0  0  0  0  0  0  0  0  0
   -5.5130    8.2300   11.3570 H   0  0  0  0  0  0  0  0  0  0  0  0
   -3.4650    6.0210   13.6790 H   0  0  0  0  0  0  0  0  0  0  0  0
   -6.8480    5.2420   14.6640 H   0  0  0  0  0  0  0  0  0  0  0  0
   -7.4780    3.2760   16.0570 H   0  0  0  0  0  0  0  0  0  0  0  0
   -3.4990    1.7350   15.6810 H   0  0  0  0  0  0  0  0  0  0  0  0
   -2.8720    3.6930   14.2790 H   0  0  0  0  0  0  0  0  0  0  0  0
   -5.5620   -1.2180   16.6040 H   0  0  0  0  0  0  0  0  0  0  0  0
   -4.8470   -0.2170   15.3610 H   0  0  0  0  0  0  0  0  0  0  0  0
  -12.1200    5.9480   15.9820 H   0  0  0  0  0  0  0  0  0  0  0  0
  -13.6950    7.1670   17.4610 H   0  0  0  0  0  0  0  0  0  0  0  0
  1 33  1  0  0  0  0
  1 34  1  0  0  0  0
  1 35  1  0  0  0  0
  1  2  1  0  0  0  0
  2 36  1  0  0  0  0
  2  3  1  0  0  0  0
  3  4  2  0  0  0  0
  3  5  1  0  0  0  0
  5 37  1  0  0  0  0
  5 38  1  0  0  0  0
  5  6  1  0  0  0  0
  6  7  1  0  0  0  0
  7  8  2  0  0  0  0
  8 39  1  0  0  0  0
  8  9  1  0  0  0  0
  9 40  1  0  0  0  0
  9 10  2  0  0  0  0
 10 11  1  0  0  0  0
 11 41  1  0  0  0  0
 11 42  1  0  0  0  0
 11 12  1  0  0  0  0
 12 13  1  0  0  0  0
 13 14  2  0  0  0  0
 13 15  1  0  0  0  0
 15 43  1  0  0  0  0
 15 16  1  0  0  0  0
 16 44  1  0  0  0  0
 16 45  1  0  0  0  0
 16 46  1  0  0  0  0
 15 17  1  0  0  0  0
 17 18  2  0  0  0  0
 18 19  1  0  0  0  0
 19 47  1  0  0  0  0
 18 20  1  0  0  0  0
 20 48  1  0  0  0  0
 20 21  1  0  0  0  0
 21 22  2  0  0  0  0
 22 49  1  0  0  0  0
 22 23  1  0  0  0  0
 23 50  1  0  0  0  0
 23 24  2  0  0  0  0
 24 25  1  0  0  0  0
 25 51  1  0  0  0  0
 25 26  2  0  0  0  0
 26 21  1  0  0  0  0
 26 52  1  0  0  0  0
 24 27  1  0  0  0  0
 27 28  2  0  0  0  0
 27 29  2  0  0  0  0
 27 30  1  0  0  0  0
 30 53  1  0  0  0  0
 30 54  1  0  0  0  0
 10 31  1  0  0  0  0
 31 55  1  0  0  0  0
 31 32  2  0  0  0  0
 32  7  1  0  0  0  0
 32 56  1  0  0  0  0
M  END
>  <LOGBIO>
7.8000

>  <PRED_LOGBIO>
7.3800

>  <XV_RES>
1.0070

>  <WHL_TMPL>
49

>  <ANCH>
2-6;47-48

$$$$
ROW29
  -MTS-   01071500433D 0   0.00000     0.00000     0

 70 73  0  0  0  0  0  0  0  0999 V2000
  -13.9760    1.3560   13.0550 C   0  0  0  0  0  0  0  0  0  0  0  0
  -12.4890    1.3480   12.7120 C   0  0  0  0  0  0  0  0  0  0  0  0
  -11.7540    1.9890   13.7580 O   0  0  0  0  0  0  0  0  0  0  0  0
  -10.4140    2.0770   13.6300 C   0  0  0  0  0  0  0  0  0  0  0  0
   -9.8640    1.6170   12.6420 O   0  0  0  0  0  0  0  0  0  0  0  0
   -9.6100    2.7320   14.6860 C   0  0  0  0  0  0  0  0  0  0  0  0
   -8.2990    2.8180   14.5600 N   0  0  0  0  0  0  0  0  0  0  0  0
   -7.4500    3.4450   15.5540 N   0  0  0  0  0  0  0  0  0  0  0  0
   -6.0500    3.5020   15.3540 C   0  0  0  0  0  0  0  0  0  0  0  0
   -5.2460    2.4850   15.8110 C   0  0  0  0  0  0  0  0  0  0  0  0
   -3.8770    2.5000   15.6400 C   0  0  0  0  0  0  0  0  0  0  0  0
   -3.3120    3.5980   14.9800 C   0  0  0  0  0  0  0  0  0  0  0  0
   -4.1270    4.6170   14.5280 C   0  0  0  0  0  0  0  0  0  0  0  0
   -5.4850    4.5850   14.6960 C   0  0  0  0  0  0  0  0  0  0  0  0
   -3.5630    5.7770   13.9470 N   0  0  0  0  0  0  0  0  0  0  0  0
   -3.7380    6.2210   12.5780 N   0  0  0  0  0  0  0  0  0  0  0  0
   -3.0570    7.3410   12.4170 C   0  0  0  0  0  0  0  0  0  0  0  0
   -2.9580    8.1370   11.1740 C   0  0  0  0  0  0  0  0  0  0  0  0
   -2.5880    9.3090   11.2220 O   0  0  0  0  0  0  0  0  0  0  0  0
   -3.2680    7.5850   10.0040 N   0  0  0  0  0  0  0  0  0  0  0  0
   -3.1730    8.3470    8.8150 C   0  0  0  0  0  0  0  0  0  0  0  0
   -4.2770    9.0810    8.3640 C   0  0  0  0  0  0  0  0  0  0  0  0
   -4.1830    9.8340    7.1880 C   0  0  0  0  0  0  0  0  0  0  0  0
   -2.9860    9.8540    6.4630 C   0  0  0  0  0  0  0  0  0  0  0  0
   -1.8820    9.1200    6.9140 C   0  0  0  0  0  0  0  0  0  0  0  0
   -1.9760    8.3670    8.0900 C   0  0  0  0  0  0  0  0  0  0  0  0
   -2.8630   10.8440    4.9170 S   0  0  0  0  0  0  0  0  0  0  0  0
   -1.5150   11.2890    4.7420 O   0  0  0  0  0  0  0  0  0  0  0  0
   -3.7310   11.9770    5.0060 O   0  0  0  0  0  0  0  0  0  0  0  0
   -3.3320    9.8550    3.5520 N   0  0  0  0  0  0  0  0  0  0  0  0
   -2.4110    7.6500   13.7120 C   0  0  0  0  0  0  0  0  0  0  0  0
   -1.5460    8.8160   14.0010 C   0  0  0  0  0  0  0  0  0  0  0  0
   -2.0380    9.8550   14.4090 O   0  0  0  0  0  0  0  0  0  0  0  0
   -0.2420    8.7320   13.8160 O   0  0  0  0  0  0  0  0  0  0  0  0
   -2.7510    6.6840   14.5760 C   0  0  0  0  0  0  0  0  0  0  0  0
   -2.3180    6.6090   15.9890 C   0  0  0  0  0  0  0  0  0  0  0  0
   -3.2620    6.3900   17.0000 C   0  0  0  0  0  0  0  0  0  0  0  0
   -2.8520    6.3190   18.3370 C   0  0  0  0  0  0  0  0  0  0  0  0
   -1.4980    6.4660   18.6630 C   0  0  0  0  0  0  0  0  0  0  0  0
   -0.5550    6.6850   17.6520 C   0  0  0  0  0  0  0  0  0  0  0  0
   -0.9650    6.7560   16.3150 C   0  0  0  0  0  0  0  0  0  0  0  0
  -10.2770    3.2890   15.8840 C   0  0  0  0  0  0  0  0  0  0  0  0
   -9.6090    3.8330   16.7620 O   0  0  0  0  0  0  0  0  0  0  0  0
  -11.7760    3.1910   16.0280 C   0  0  0  0  0  0  0  0  0  0  0  0
  -14.3180    2.3830   13.1620 H   0  0  0  0  0  0  0  0  0  0  0  0
  -14.5340    0.8680   12.2590 H   0  0  0  0  0  0  0  0  0  0  0  0
  -14.1350    0.8220   13.9900 H   0  0  0  0  0  0  0  0  0  0  0  0
  -12.3290    1.8820   11.7780 H   0  0  0  0  0  0  0  0  0  0  0  0
  -12.1470    0.3200   12.6060 H   0  0  0  0  0  0  0  0  0  0  0  0
   -7.8570    3.8400   16.3890 H   0  0  0  0  0  0  0  0  0  0  0  0
   -5.7000    1.6480   16.3200 H   0  0  0  0  0  0  0  0  0  0  0  0
   -3.2610    1.6910   16.0040 H   0  0  0  0  0  0  0  0  0  0  0  0
   -2.2440    3.6480   14.8250 H   0  0  0  0  0  0  0  0  0  0  0  0
   -6.1050    5.3870   14.3240 H   0  0  0  0  0  0  0  0  0  0  0  0
   -3.5720    6.6230    9.9640 H   0  0  0  0  0  0  0  0  0  0  0  0
   -5.2010    9.0650    8.9230 H   0  0  0  0  0  0  0  0  0  0  0  0
   -5.0350   10.4000    6.8400 H   0  0  0  0  0  0  0  0  0  0  0  0
   -0.9580    9.1350    6.3550 H   0  0  0  0  0  0  0  0  0  0  0  0
   -1.1250    7.8010    8.4380 H   0  0  0  0  0  0  0  0  0  0  0  0
   -3.6130    8.8960    3.6960 H   0  0  0  0  0  0  0  0  0  0  0  0
   -3.3220   10.2440    2.6200 H   0  0  0  0  0  0  0  0  0  0  0  0
    0.1510    9.5860   14.0560 H   0  0  0  0  0  0  0  0  0  0  0  0
   -4.3060    6.2770   16.7480 H   0  0  0  0  0  0  0  0  0  0  0  0
   -3.5800    6.1500   19.1160 H   0  0  0  0  0  0  0  0  0  0  0  0
   -1.1820    6.4110   19.6940 H   0  0  0  0  0  0  0  0  0  0  0  0
    0.4890    6.7990   17.9040 H   0  0  0  0  0  0  0  0  0  0  0  0
   -0.2370    6.9250   15.5360 H   0  0  0  0  0  0  0  0  0  0  0  0
  -12.0730    2.1440   16.0260 H   0  0  0  0  0  0  0  0  0  0  0  0
  -12.0820    3.6520   16.9650 H   0  0  0  0  0  0  0  0  0  0  0  0
  -12.2550    3.7050   15.1980 H   0  0  0  0  0  0  0  0  0  0  0  0
  1 45  1  0  0  0  0
  1 46  1  0  0  0  0
  1 47  1  0  0  0  0
  1  2  1  0  0  0  0
  2 48  1  0  0  0  0
  2 49  1  0  0  0  0
  2  3  1  0  0  0  0
  3  4  1  0  0  0  0
  4  5  2  0  0  0  0
  4  6  1  0  0  0  0
  6  7  2  0  0  0  0
  7  8  1  0  0  0  0
  8 50  1  0  0  0  0
  8  9  1  0  0  0  0
  9 10  2  0  0  0  0
 10 51  1  0  0  0  0
 10 11  1  0  0  0  0
 11 52  1  0  0  0  0
 11 12  2  0  0  0  0
 12 53  1  0  0  0  0
 12 13  1  0  0  0  0
 13 14  2  0  0  0  0
 14  9  1  0  0  0  0
 14 54  1  0  0  0  0
 13 15  1  0  0  0  0
 15 16  1  0  0  0  0
 16 17  2  0  0  0  0
 17 18  1  0  0  0  0
 18 19  2  0  0  0  0
 18 20  1  0  0  0  0
 20 55  1  0  0  0  0
 20 21  1  0  0  0  0
 21 22  2  0  0  0  0
 22 56  1  0  0  0  0
 22 23  1  0  0  0  0
 23 57  1  0  0  0  0
 23 24  2  0  0  0  0
 24 25  1  0  0  0  0
 25 58  1  0  0  0  0
 25 26  2  0  0  0  0
 26 21  1  0  0  0  0
 26 59  1  0  0  0  0
 24 27  1  0  0  0  0
 27 28  2  0  0  0  0
 27 29  2  0  0  0  0
 27 30  1  0  0  0  0
 30 60  1  0  0  0  0
 30 61  1  0  0  0  0
 17 31  1  0  0  0  0
 31 32  1  0  0  0  0
 32 33  2  0  0  0  0
 32 34  1  0  0  0  0
 34 62  1  0  0  0  0
 31 35  2  0  0  0  0
 35 15  1  0  0  0  0
 35 36  1  0  0  0  0
 36 37  2  0  0  0  0
 37 63  1  0  0  0  0
 37 38  1  0  0  0  0
 38 64  1  0  0  0  0
 38 39  2  0  0  0  0
 39 65  1  0  0  0  0
 39 40  1  0  0  0  0
 40 66  1  0  0  0  0
 40 41  2  0  0  0  0
 41 36  1  0  0  0  0
 41 67  1  0  0  0  0
  6 42  1  0  0  0  0
 42 43  2  0  0  0  0
 42 44  1  0  0  0  0
 44 68  1  0  0  0  0
 44 69  1  0  0  0  0
 44 70  1  0  0  0  0
M  END
>  <LOGBIO>
6.7100

>  <PRED_LOGBIO>
6.8000

>  <XV_RES>
-0.1390

>  <WHL_TMPL>
16

>  <ANCH>
11-16;22-25

$$$$
ROW30
  -MTS-   01071500433D 0   0.00000     0.00000     0

 44 46  0  0  1  0  0  0  0  0999 V2000
    2.0050    6.9090    9.4170 C   0  0  0  0  0  0  0  0  0  0  0  0
    0.8880    6.5050   10.3750 C   0  0  0  0  0  0  0  0  0  0  0  0
    0.0370    7.6450   10.5220 O   0  0  0  0  0  0  0  0  0  0  0  0
    0.0050    7.9790   11.9130 C   0  0  2  0  0  0  0  0  0  0  0  0
    0.6350    6.7620   12.6170 C   0  0  2  0  0  0  0  0  0  0  0  0
    1.5070    6.2070   11.6290 O   0  0  0  0  0  0  0  0  0  0  0  0
    0.9070    7.0530   14.1050 C   0  0  0  0  0  0  0  0  0  0  0  0
   -0.2770    7.4990   14.7720 O   0  0  0  0  0  0  0  0  0  0  0  0
   -0.7640    8.7270   14.2250 C   0  0  2  0  0  0  0  0  0  0  0  0
   -1.1550    8.5560   12.7450 C   0  0  1  0  0  0  0  0  0  0  0  0
   -1.9140    9.7340   12.4590 O   0  0  0  0  0  0  0  0  0  0  0  0
   -2.2130   10.3820   13.6980 C   0  0  0  0  0  0  0  0  0  0  0  0
   -1.7900    9.5530   14.7840 O   0  0  0  0  0  0  0  0  0  0  0  0
   -3.7330   10.4820   13.7870 C   0  0  0  0  0  0  0  0  0  0  0  0
   -1.5870   11.7710   13.7730 C   0  0  0  0  0  0  0  0  0  0  0  0
    0.5450    9.5150   14.2720 C   0  0  0  0  0  0  0  0  0  0  0  0
    1.0820    9.6550   12.9110 N   0  0  0  0  0  0  0  0  0  0  0  0
    2.5830   10.5150   12.6470 S   0  0  0  0  0  0  0  0  0  0  0  0
    2.4460   11.8630   13.1050 O   0  0  0  0  0  0  0  0  0  0  0  0
    3.6350    9.8710   13.3690 O   0  0  0  0  0  0  0  0  0  0  0  0
    2.9620   10.5150   10.9390 N   0  0  0  0  0  0  0  0  0  0  0  0
    0.1280    5.3020    9.8220 C   0  0  0  0  0  0  0  0  0  0  0  0
    2.6990    7.5720    9.9280 H   0  0  0  0  0  0  0  0  0  0  0  0
    1.5780    7.4240    8.5580 H   0  0  0  0  0  0  0  0  0  0  0  0
    2.5330    6.0200    9.0800 H   0  0  0  0  0  0  0  0  0  0  0  0
    0.7760    8.7400   12.0140 H   0  0  0  0  0  0  0  0  0  0  0  0
   -0.1910    6.0550   12.6580 H   0  0  0  0  0  0  0  0  0  0  0  0
    1.6070    7.8850   14.1320 H   0  0  0  0  0  0  0  0  0  0  0  0
    1.2520    6.1300   14.5660 H   0  0  0  0  0  0  0  0  0  0  0  0
   -1.8860    7.7510   12.7620 H   0  0  0  0  0  0  0  0  0  0  0  0
   -4.1840    9.7060   13.1730 H   0  0  0  0  0  0  0  0  0  0  0  0
   -4.0540   11.4590   13.4310 H   0  0  0  0  0  0  0  0  0  0  0  0
   -4.0450   10.3530   14.8220 H   0  0  0  0  0  0  0  0  0  0  0  0
   -1.5930   12.2260   12.7850 H   0  0  0  0  0  0  0  0  0  0  0  0
   -2.1600   12.3900   14.4610 H   0  0  0  0  0  0  0  0  0  0  0  0
   -0.5620   11.6890   14.1280 H   0  0  0  0  0  0  0  0  0  0  0  0
    0.3590   10.5010   14.6920 H   0  0  0  0  0  0  0  0  0  0  0  0
    1.2640    8.9860   14.8940 H   0  0  0  0  0  0  0  0  0  0  0  0
    0.5850    9.2540   12.1280 H   0  0  0  0  0  0  0  0  0  0  0  0
    2.3430   10.0590   10.2840 H   0  0  0  0  0  0  0  0  0  0  0  0
    3.8000   10.9710   10.6080 H   0  0  0  0  0  0  0  0  0  0  0  0
    0.6100    4.3850   10.1550 H   0  0  0  0  0  0  0  0  0  0  0  0
   -0.8980    5.3240   10.1840 H   0  0  0  0  0  0  0  0  0  0  0  0
    0.1310    5.3400    8.7350 H   0  0  0  0  0  0  0  0  0  0  0  0
  1 23  1  0  0  0  0
  1 24  1  0  0  0  0
  1 25  1  0  0  0  0
  1  2  1  0  0  0  0
  2  3  1  0  0  0  0
  3  4  1  0  0  0  0
  4 26  1  0  0  0  0
  4  5  1  0  0  0  0
  5 27  1  0  0  0  0
  5  6  1  0  0  0  0
  6  2  1  0  0  0  0
  5  7  1  0  0  0  0
  7 28  1  0  0  0  0
  7 29  1  0  0  0  0
  7  8  1  0  0  0  0
  8  9  1  0  0  0  0
  9 10  1  0  0  0  0
 10  4  1  0  0  0  0
 10 30  1  0  0  0  0
 10 11  1  0  0  0  0
 11 12  1  0  0  0  0
 12 13  1  0  0  0  0
 13  9  1  0  0  0  0
 12 14  1  0  0  0  0
 14 31  1  0  0  0  0
 14 32  1  0  0  0  0
 14 33  1  0  0  0  0
 12 15  1  0  0  0  0
 15 34  1  0  0  0  0
 15 35  1  0  0  0  0
 15 36  1  0  0  0  0
  9 16  1  0  0  0  0
 16 37  1  0  0  0  0
 16 38  1  0  0  0  0
 16 17  1  0  0  0  0
 17 39  1  0  0  0  0
 17 18  1  0  0  0  0
 18 19  2  0  0  0  0
 18 20  2  0  0  0  0
 18 21  1  0  0  0  0
 21 40  1  0  0  0  0
 21 41  1  0  0  0  0
  2 22  1  0  0  0  0
 22 42  1  0  0  0  0
 22 43  1  0  0  0  0
 22 44  1  0  0  0  0
M  END
>  <LOGBIO>
5.6700

>  <PRED_LOGBIO>
7.1900

>  <XV_RES>
-1.6870

>  <WHL_TMPL>
36

>  <ANCH>
33-53;17-19

$$$$
ROW31
  -MTS-   01071500433D 0   0.00000     0.00000     0

 31 32  0  0  0  0  0  0  0  0999 V2000
   -0.8640    6.4300   12.0760 C   0  0  0  0  0  0  0  0  0  0  0  0
   -2.3010    6.5120   12.5310 C   0  0  0  0  0  0  0  0  0  0  0  0
   -2.9920    7.4790   12.2140 O   0  0  0  0  0  0  0  0  0  0  0  0
   -2.8200    5.5380   13.2730 N   0  0  0  0  0  0  0  0  0  0  0  0
   -4.1850    5.6040   13.7110 C   0  0  0  0  0  0  0  0  0  0  0  0
   -5.0730    6.7780   14.1630 C   0  0  0  0  0  0  0  0  0  0  0  0
   -6.3190    6.0800   14.7390 C   0  0  0  0  0  0  0  0  0  0  0  0
   -5.8620    4.6960   15.1330 C   0  0  0  0  0  0  0  0  0  0  0  0
   -6.4740    3.7380   15.9510 C   0  0  0  0  0  0  0  0  0  0  0  0
   -5.8490    2.5050   16.1740 C   0  0  0  0  0  0  0  0  0  0  0  0
   -4.6130    2.2300   15.5770 C   0  0  0  0  0  0  0  0  0  0  0  0
   -4.0010    3.1870   14.7590 C   0  0  0  0  0  0  0  0  0  0  0  0
   -4.6260    4.4200   14.5370 C   0  0  0  0  0  0  0  0  0  0  0  0
   -6.6530    1.2470   17.2490 S   0  0  0  0  0  0  0  0  0  0  0  0
   -8.0260    1.5960   17.4470 O   0  0  0  0  0  0  0  0  0  0  0  0
   -5.9850    1.2040   18.5130 O   0  0  0  0  0  0  0  0  0  0  0  0
   -6.5550   -0.3230   16.4830 N   0  0  0  0  0  0  0  0  0  0  0  0
   -0.7250    5.5360   11.4710 H   0  0  0  0  0  0  0  0  0  0  0  0
   -0.6200    7.3090   11.4840 H   0  0  0  0  0  0  0  0  0  0  0  0
   -0.2110    6.3850   12.9450 H   0  0  0  0  0  0  0  0  0  0  0  0
   -2.2400    4.7680   13.5740 H   0  0  0  0  0  0  0  0  0  0  0  0
   -4.6880    5.3610   12.7770 H   0  0  0  0  0  0  0  0  0  0  0  0
   -5.3770    7.3330   13.2780 H   0  0  0  0  0  0  0  0  0  0  0  0
   -4.5690    7.3250   14.9570 H   0  0  0  0  0  0  0  0  0  0  0  0
   -7.0390    5.9710   13.9310 H   0  0  0  0  0  0  0  0  0  0  0  0
   -6.6450    6.6170   15.6280 H   0  0  0  0  0  0  0  0  0  0  0  0
   -7.4280    3.9510   16.4110 H   0  0  0  0  0  0  0  0  0  0  0  0
   -4.1310    1.2790   15.7490 H   0  0  0  0  0  0  0  0  0  0  0  0
   -3.0470    2.9740   14.2990 H   0  0  0  0  0  0  0  0  0  0  0  0
   -6.1040   -0.4200   15.5850 H   0  0  0  0  0  0  0  0  0  0  0  0
   -6.9490   -1.1330   16.9400 H   0  0  0  0  0  0  0  0  0  0  0  0
  1 18  1  0  0  0  0
  1 19  1  0  0  0  0
  1 20  1  0  0  0  0
  1  2  1  0  0  0  0
  2  3  2  0  0  0  0
  2  4  1  0  0  0  0
  4 21  1  0  0  0  0
  4  5  1  0  0  0  0
  5 22  1  0  0  0  0
  5  6  1  0  0  0  0
  6 23  1  0  0  0  0
  6 24  1  0  0  0  0
  6  7  1  0  0  0  0
  7 25  1  0  0  0  0
  7 26  1  0  0  0  0
  7  8  1  0  0  0  0
  8  9  2  0  0  0  0
  9 27  1  0  0  0  0
  9 10  1  0  0  0  0
 10 11  2  0  0  0  0
 11 28  1  0  0  0  0
 11 12  1  0  0  0  0
 12 29  1  0  0  0  0
 12 13  2  0  0  0  0
 13  5  1  0  0  0  0
 13  8  1  0  0  0  0
 10 14  1  0  0  0  0
 14 15  2  0  0  0  0
 14 16  2  0  0  0  0
 14 17  1  0  0  0  0
 17 30  1  0  0  0  0
 17 31  1  0  0  0  0
M  END
>  <LOGBIO>
7.7200

>  <PRED_LOGBIO>
7.8400

>  <XV_RES>
-0.0820

>  <WHL_TMPL>
11

>  <ANCH>
7-8;25-9

$$$$
ROW32
  -MTS-   01071500433D 0   0.00000     0.00000     0

 44 46  0  0  0  0  0  0  0  0999 V2000
   -6.5790    7.2400   21.9670 C   0  0  0  0  0  0  0  0  0  0  0  0
   -5.2950    7.8100   22.3990 N   0  0  0  0  0  0  0  0  0  0  0  0
   -5.0910    8.3130   23.7440 N   0  0  0  0  0  0  0  0  0  0  0  0
   -3.8960    8.8020   24.0180 C   0  0  0  0  0  0  0  0  0  0  0  0
   -2.9440    8.6400   22.5350 S   0  0  0  0  0  0  0  0  0  0  0  0
   -4.2180    7.8970   21.5570 C   0  0  0  0  0  0  0  0  0  0  0  0
   -4.1470    7.5130   20.2960 N   0  0  0  0  0  0  0  0  0  0  0  0
   -5.3770    6.8490   19.5170 S   0  0  0  0  0  0  0  0  0  0  0  0
   -6.4770    7.7620   19.4970 O   0  0  0  0  0  0  0  0  0  0  0  0
   -5.7680    5.6450   20.1820 O   0  0  0  0  0  0  0  0  0  0  0  0
   -4.8710    6.4590   17.7910 C   0  0  0  0  0  0  0  0  0  0  0  0
   -4.3110    5.2120   17.4910 C   0  0  0  0  0  0  0  0  0  0  0  0
   -3.9260    4.9160   16.1780 C   0  0  0  0  0  0  0  0  0  0  0  0
   -4.1010    5.8670   15.1650 C   0  0  0  0  0  0  0  0  0  0  0  0
   -3.7120    5.5670   13.8380 N   0  0  0  0  0  0  0  0  0  0  0  0
   -2.4380    5.8560   13.4140 C   0  0  0  0  0  0  0  0  0  0  0  0
   -1.4550    5.1530   13.5840 O   0  0  0  0  0  0  0  0  0  0  0  0
   -2.3430    7.1760   12.6920 C   0  0  0  0  0  0  0  0  0  0  0  0
   -2.9170    7.4160   11.3860 C   0  0  0  0  0  0  0  0  0  0  0  0
   -3.5830    6.4340   10.7410 F   0  0  0  0  0  0  0  0  0  0  0  0
   -2.7710    8.7000   10.7890 C   0  0  0  0  0  0  0  0  0  0  0  0
   -3.3030    8.9310    9.5700 F   0  0  0  0  0  0  0  0  0  0  0  0
   -2.0790    9.7340   11.4520 C   0  0  0  0  0  0  0  0  0  0  0  0
   -1.9490   10.9460   10.8720 F   0  0  0  0  0  0  0  0  0  0  0  0
   -1.5210    9.4920   12.7320 C   0  0  0  0  0  0  0  0  0  0  0  0
   -0.8600   10.4790   13.3720 F   0  0  0  0  0  0  0  0  0  0  0  0
   -1.6510    8.2320   13.3390 C   0  0  0  0  0  0  0  0  0  0  0  0
   -1.1090    8.0230   14.5570 F   0  0  0  0  0  0  0  0  0  0  0  0
   -4.6610    7.1140   15.4660 C   0  0  0  0  0  0  0  0  0  0  0  0
   -5.0460    7.4100   16.7790 C   0  0  0  0  0  0  0  0  0  0  0  0
   -3.3330    9.5090   25.6210 S   0  0  0  0  0  0  0  0  0  0  0  0
   -4.0360    8.8780   26.6940 O   0  0  0  0  0  0  0  0  0  0  0  0
   -1.9290    9.2850   25.7740 O   0  0  0  0  0  0  0  0  0  0  0  0
   -3.6550   11.2290   25.6450 N   0  0  0  0  0  0  0  0  0  0  0  0
   -6.7130    7.4160   20.9020 H   0  0  0  0  0  0  0  0  0  0  0  0
   -6.5840    6.1690   22.1610 H   0  0  0  0  0  0  0  0  0  0  0  0
   -7.3890    7.7130   22.5180 H   0  0  0  0  0  0  0  0  0  0  0  0
   -4.1750    4.4790   18.2720 H   0  0  0  0  0  0  0  0  0  0  0  0
   -3.4930    3.9530   15.9460 H   0  0  0  0  0  0  0  0  0  0  0  0
   -4.3710    5.1410   13.2030 H   0  0  0  0  0  0  0  0  0  0  0  0
   -4.7960    7.8470   14.6850 H   0  0  0  0  0  0  0  0  0  0  0  0
   -5.4780    8.3720   17.0110 H   0  0  0  0  0  0  0  0  0  0  0  0
   -4.0880   11.6730   24.8480 H   0  0  0  0  0  0  0  0  0  0  0  0
   -3.4070   11.7780   26.4550 H   0  0  0  0  0  0  0  0  0  0  0  0
  1 35  1  0  0  0  0
  1 36  1  0  0  0  0
  1 37  1  0  0  0  0
  1  2  1  0  0  0  0
  2  3  1  0  0  0  0
  3  4  2  0  0  0  0
  4  5  1  0  0  0  0
  5  6  1  0  0  0  0
  6  2  1  0  0  0  0
  6  7  2  0  0  0  0
  7  8  1  0  0  0  0
  8  9  2  0  0  0  0
  8 10  2  0  0  0  0
  8 11  1  0  0  0  0
 11 12  2  0  0  0  0
 12 38  1  0  0  0  0
 12 13  1  0  0  0  0
 13 39  1  0  0  0  0
 13 14  2  0  0  0  0
 14 15  1  0  0  0  0
 15 40  1  0  0  0  0
 15 16  1  0  0  0  0
 16 17  2  0  0  0  0
 16 18  1  0  0  0  0
 18 19  2  0  0  0  0
 19 20  1  0  0  0  0
 19 21  1  0  0  0  0
 21 22  1  0  0  0  0
 21 23  2  0  0  0  0
 23 24  1  0  0  0  0
 23 25  1  0  0  0  0
 25 26  1  0  0  0  0
 25 27  2  0  0  0  0
 27 18  1  0  0  0  0
 27 28  1  0  0  0  0
 14 29  1  0  0  0  0
 29 41  1  0  0  0  0
 29 30  2  0  0  0  0
 30 11  1  0  0  0  0
 30 42  1  0  0  0  0
  4 31  1  0  0  0  0
 31 32  2  0  0  0  0
 31 33  2  0  0  0  0
 31 34  1  0  0  0  0
 34 43  1  0  0  0  0
 34 44  1  0  0  0  0
M  END
>  <LOGBIO>
8.1500

>  <PRED_LOGBIO>
8.2100

>  <XV_RES>
0.2840

>  <WHL_TMPL>
19

>  <ANCH>
31-44;22-23

$$$$
ROW33
  -MTS-   01071500433D 0   0.00000     0.00000     0

 34 34  0  0  0  0  0  0  0  0999 V2000
   -4.0110   -4.9070   17.0720 C   0  0  0  0  0  0  0  0  0  0  0  0
   -4.5650   -3.6610   17.6190 N   0  0  0  0  0  0  0  0  0  0  0  0
   -4.6490   -2.6520   16.5530 C   0  0  0  0  0  0  0  0  0  0  0  0
   -5.2190   -1.3720   17.1160 C   0  0  0  0  0  0  0  0  0  0  0  0
   -5.5290   -1.3070   18.3040 O   0  0  0  0  0  0  0  0  0  0  0  0
   -5.3860   -0.3150   16.3260 N   0  0  0  0  0  0  0  0  0  0  0  0
   -6.0020    1.0690   16.9340 S   0  0  0  0  0  0  0  0  0  0  0  0
   -5.4440    1.2710   18.2580 O   0  0  0  0  0  0  0  0  0  0  0  0
   -7.4570    1.1620   16.7970 O   0  0  0  0  0  0  0  0  0  0  0  0
   -5.3550    2.4040   15.9610 C   0  0  0  0  0  0  0  0  0  0  0  0
   -4.0020    2.3550   15.6480 C   0  0  0  0  0  0  0  0  0  0  0  0
   -3.4580    3.3580   14.8830 C   0  0  0  0  0  0  0  0  0  0  0  0
   -4.2570    4.4390   14.4690 C   0  0  0  0  0  0  0  0  0  0  0  0
   -3.6580    5.5100   13.6060 C   0  0  0  0  0  0  0  0  0  0  0  0
   -2.1810    5.3670   13.1970 C   0  0  0  0  0  0  0  0  0  0  0  0
   -1.9540    4.9010   11.8640 O   0  0  0  0  0  0  0  0  0  0  0  0
   -5.5960    4.4760   14.8460 C   0  0  0  0  0  0  0  0  0  0  0  0
   -6.1770    3.4280   15.5630 C   0  0  0  0  0  0  0  0  0  0  0  0
   -3.0160   -4.7170   16.6730 H   0  0  0  0  0  0  0  0  0  0  0  0
   -3.9480   -5.6540   17.8600 H   0  0  0  0  0  0  0  0  0  0  0  0
   -4.6570   -5.2730   16.2760 H   0  0  0  0  0  0  0  0  0  0  0  0
   -3.9660   -3.3220   18.3580 H   0  0  0  0  0  0  0  0  0  0  0  0
   -5.2950   -3.0180   15.7580 H   0  0  0  0  0  0  0  0  0  0  0  0
   -3.6550   -2.4620   16.1550 H   0  0  0  0  0  0  0  0  0  0  0  0
   -5.1320   -0.3690   15.3500 H   0  0  0  0  0  0  0  0  0  0  0  0
   -3.3870    1.5400   16.0010 H   0  0  0  0  0  0  0  0  0  0  0  0
   -2.4170    3.3160   14.5990 H   0  0  0  0  0  0  0  0  0  0  0  0
   -3.6940    6.4120   14.2130 H   0  0  0  0  0  0  0  0  0  0  0  0
   -4.2410    5.5570   12.6890 H   0  0  0  0  0  0  0  0  0  0  0  0
   -1.7730    4.5960   13.8480 H   0  0  0  0  0  0  0  0  0  0  0  0
   -1.7200    6.3470   13.3050 H   0  0  0  0  0  0  0  0  0  0  0  0
   -1.0040    4.8350   11.6760 H   0  0  0  0  0  0  0  0  0  0  0  0
   -6.1980    5.3320   14.5790 H   0  0  0  0  0  0  0  0  0  0  0  0
   -7.2320    3.4240   15.7950 H   0  0  0  0  0  0  0  0  0  0  0  0
  1 19  1  0  0  0  0
  1 20  1  0  0  0  0
  1 21  1  0  0  0  0
  1  2  1  0  0  0  0
  2 22  1  0  0  0  0
  2  3  1  0  0  0  0
  3 23  1  0  0  0  0
  3 24  1  0  0  0  0
  3  4  1  0  0  0  0
  4  5  2  0  0  0  0
  4  6  1  0  0  0  0
  6 25  1  0  0  0  0
  6  7  1  0  0  0  0
  7  8  2  0  0  0  0
  7  9  2  0  0  0  0
  7 10  1  0  0  0  0
 10 11  2  0  0  0  0
 11 26  1  0  0  0  0
 11 12  1  0  0  0  0
 12 27  1  0  0  0  0
 12 13  2  0  0  0  0
 13 14  1  0  0  0  0
 14 28  1  0  0  0  0
 14 29  1  0  0  0  0
 14 15  1  0  0  0  0
 15 30  1  0  0  0  0
 15 31  1  0  0  0  0
 15 16  1  0  0  0  0
 16 32  1  0  0  0  0
 13 17  1  0  0  0  0
 17 33  1  0  0  0  0
 17 18  2  0  0  0  0
 18 10  1  0  0  0  0
 18 34  1  0  0  0  0
M  END
>  <LOGBIO>
7.3000

>  <PRED_LOGBIO>
7.5300

>  <XV_RES>
-0.2720

>  <WHL_TMPL>
61

>  <ANCH>
14-18;14-15

$$$$
ROW34
  -MTS-   01071500433D 0   0.00000     0.00000     0

 44 46  0  0  0  0  0  0  0  0999 V2000
   -6.2510   -0.4450   16.4600 N   0  0  0  0  0  0  0  0  0  0  0  0
   -6.7380    1.1330   17.0390 S   0  0  0  0  0  0  0  0  0  0  0  0
   -8.1560    1.2720   16.9090 O   0  0  0  0  0  0  0  0  0  0  0  0
   -6.3700    1.2700   18.4140 O   0  0  0  0  0  0  0  0  0  0  0  0
   -5.9010    2.4360   16.0470 C   0  0  0  0  0  0  0  0  0  0  0  0
   -4.5290    2.3420   15.7820 C   0  0  0  0  0  0  0  0  0  0  0  0
   -3.8920    3.3330   15.0270 C   0  0  0  0  0  0  0  0  0  0  0  0
   -4.6260    4.4200   14.5370 C   0  0  0  0  0  0  0  0  0  0  0  0
   -4.1850    5.6050   13.7110 C   0  0  0  0  0  0  0  0  0  0  0  0
   -5.3270    6.6330   13.8200 C   0  0  0  0  0  0  0  0  0  0  0  0
   -6.5520    5.7680   14.1680 C   0  0  0  0  0  0  0  0  0  0  0  0
   -5.9970    4.5150   14.8020 C   0  0  0  0  0  0  0  0  0  0  0  0
   -6.6350    3.5230   15.5570 C   0  0  0  0  0  0  0  0  0  0  0  0
   -2.8200    5.5380   13.2730 N   0  0  0  0  0  0  0  0  0  0  0  0
   -2.2620    6.4690   12.5050 C   0  0  0  0  0  0  0  0  0  0  0  0
   -2.9210    7.4410   12.1390 O   0  0  0  0  0  0  0  0  0  0  0  0
   -0.8190    6.3330   12.0820 C   0  0  0  0  0  0  0  0  0  0  0  0
    0.0980    7.0120   13.1170 C   0  0  0  0  0  0  0  0  0  0  0  0
    1.5840    6.8280   12.7580 C   0  0  0  0  0  0  0  0  0  0  0  0
    1.9410    5.3410   12.5790 C   0  0  0  0  0  0  0  0  0  0  0  0
    1.0250    4.6620   11.5440 C   0  0  0  0  0  0  0  0  0  0  0  0
   -0.4620    4.8460   11.9030 C   0  0  0  0  0  0  0  0  0  0  0  0
   -5.6020   -0.5220   15.6900 H   0  0  0  0  0  0  0  0  0  0  0  0
   -6.6190   -1.2780   16.8950 H   0  0  0  0  0  0  0  0  0  0  0  0
   -3.9630    1.5030   16.1600 H   0  0  0  0  0  0  0  0  0  0  0  0
   -2.8340    3.2600   14.8230 H   0  0  0  0  0  0  0  0  0  0  0  0
   -4.5720    5.1820   12.7850 H   0  0  0  0  0  0  0  0  0  0  0  0
   -5.4870    7.0640   12.8340 H   0  0  0  0  0  0  0  0  0  0  0  0
   -5.1200    7.3120   14.6440 H   0  0  0  0  0  0  0  0  0  0  0  0
   -7.0280    5.4810   13.2330 H   0  0  0  0  0  0  0  0  0  0  0  0
   -7.1630    6.2990   14.8950 H   0  0  0  0  0  0  0  0  0  0  0  0
   -7.6930    3.5960   15.7610 H   0  0  0  0  0  0  0  0  0  0  0  0
   -2.2780    4.7410   13.5750 H   0  0  0  0  0  0  0  0  0  0  0  0
   -0.7470    6.8490   11.1270 H   0  0  0  0  0  0  0  0  0  0  0  0
   -0.0910    6.5890   14.1010 H   0  0  0  0  0  0  0  0  0  0  0  0
   -0.1340    8.0730   13.1650 H   0  0  0  0  0  0  0  0  0  0  0  0
    1.8040    7.3660   11.8380 H   0  0  0  0  0  0  0  0  0  0  0  0
    2.2030    7.2560   13.5440 H   0  0  0  0  0  0  0  0  0  0  0  0
    1.8500    4.8290   13.5340 H   0  0  0  0  0  0  0  0  0  0  0  0
    2.9770    5.2530   12.2570 H   0  0  0  0  0  0  0  0  0  0  0  0
    1.2140    5.0850   10.5600 H   0  0  0  0  0  0  0  0  0  0  0  0
    1.2570    3.6000   11.4960 H   0  0  0  0  0  0  0  0  0  0  0  0
   -0.6820    4.3080   12.8230 H   0  0  0  0  0  0  0  0  0  0  0  0
   -1.0800    4.4180   11.1170 H   0  0  0  0  0  0  0  0  0  0  0  0
  1 23  1  0  0  0  0
  1 24  1  0  0  0  0
  1  2  1  0  0  0  0
  2  3  2  0  0  0  0
  2  4  2  0  0  0  0
  2  5  1  0  0  0  0
  5  6  2  0  0  0  0
  6 25  1  0  0  0  0
  6  7  1  0  0  0  0
  7 26  1  0  0  0  0
  7  8  2  0  0  0  0
  8  9  1  0  0  0  0
  9 27  1  0  0  0  0
  9 10  1  0  0  0  0
 10 28  1  0  0  0  0
 10 29  1  0  0  0  0
 10 11  1  0  0  0  0
 11 30  1  0  0  0  0
 11 31  1  0  0  0  0
 11 12  1  0  0  0  0
 12  8  1  0  0  0  0
 12 13  2  0  0  0  0
 13  5  1  0  0  0  0
 13 32  1  0  0  0  0
  9 14  1  0  0  0  0
 14 33  1  0  0  0  0
 14 15  1  0  0  0  0
 15 16  2  0  0  0  0
 15 17  1  0  0  0  0
 17 34  1  0  0  0  0
 17 18  1  0  0  0  0
 18 35  1  0  0  0  0
 18 36  1  0  0  0  0
 18 19  1  0  0  0  0
 19 37  1  0  0  0  0
 19 38  1  0  0  0  0
 19 20  1  0  0  0  0
 20 39  1  0  0  0  0
 20 40  1  0  0  0  0
 20 21  1  0  0  0  0
 21 41  1  0  0  0  0
 21 42  1  0  0  0  0
 21 22  1  0  0  0  0
 22 17  1  0  0  0  0
 22 43  1  0  0  0  0
 22 44  1  0  0  0  0
M  END
>  <LOGBIO>
7.4900

>  <PRED_LOGBIO>
8.2000

>  <XV_RES>
-0.8020

>  <WHL_TMPL>
11

>  <ANCH>
7-8;12-13

$$$$
ROW35
  -MTS-   01071500433D 0   0.00000     0.00000     0

  6  5  0  0  0  0  0  0  0  0999 V2000
   -1.4280    8.9020   10.9600 O   0  0  0  0  0  0  0  0  0  0  0  0
   -0.9330    8.2000    9.9570 C   0  0  0  0  0  0  0  0  0  0  0  0
   -1.6790    7.4220    9.3040 O   0  0  0  0  0  0  0  0  0  0  0  0
    0.3430    8.3130    9.6380 O   0  0  0  0  0  0  0  0  0  0  0  0
   -1.0140    9.7760   11.0300 H   0  0  0  0  0  0  0  0  0  0  0  0
    0.5730    9.2560    9.6510 H   0  0  0  0  0  0  0  0  0  0  0  0
  1  5  1  0  0  0  0
  1  2  1  0  0  0  0
  2  3  2  0  0  0  0
  2  4  1  0  0  0  0
  4  6  1  0  0  0  0
M  END
>  <LOGBIO>
1.0700

>  <PRED_LOGBIO>
4.8800

>  <XV_RES>
-4.4650

>  <WHL_TMPL>
45

>  <ANCH>
29-30;3-4

$$$$
ROW36
  -MTS-   01071500433D 0   0.00000     0.00000     0

 37 38  0  0  1  0  0  0  0  0999 V2000
   -5.7020    1.2890   16.5470 C   0  0  0  0  0  0  0  0  0  0  0  0
   -4.9710    1.3360   15.3190 O   0  0  0  0  0  0  0  0  0  0  0  0
   -4.5000    2.5510   14.8970 C   0  0  0  0  0  0  0  0  0  0  0  0
   -5.3480    3.4320   14.2170 C   0  0  0  0  0  0  0  0  0  0  0  0
   -4.8660    4.6740   13.7850 C   0  0  0  0  0  0  0  0  0  0  0  0
   -5.7240    5.5380   13.1090 O   0  0  0  0  0  0  0  0  0  0  0  0
   -5.2810    6.7820   12.6650 C   0  0  0  0  0  0  0  0  0  0  0  0
   -6.0400    7.5320   12.0740 O   0  0  0  0  0  0  0  0  0  0  0  0
   -3.8790    7.1840   12.9180 C   0  0  0  0  0  0  0  0  0  0  0  0
   -3.0530    6.3520   13.5680 C   0  0  0  0  0  0  0  0  0  0  0  0
   -3.5370    5.0340   14.0350 C   0  0  0  0  0  0  0  0  0  0  0  0
   -2.6890    4.1520   14.7150 C   0  0  0  0  0  0  0  0  0  0  0  0
   -3.1700    2.9110   15.1470 C   0  0  0  0  0  0  0  0  0  0  0  0
   -2.2560    1.9600   15.8810 C   0  0  1  0  0  0  0  0  0  0  0  0
   -2.6540    0.6130   15.6140 O   0  0  0  0  0  0  0  0  0  0  0  0
   -2.3420    2.2280   17.3830 C   0  0  0  0  0  0  0  0  0  0  0  0
   -1.4160    1.2660   18.1260 C   0  0  0  0  0  0  0  0  0  0  0  0
   -1.5020    1.5330   19.6260 C   0  0  0  0  0  0  0  0  0  0  0  0
   -1.8420   -0.1720   17.8410 C   0  0  0  0  0  0  0  0  0  0  0  0
   -6.5840    1.9220   16.4690 H   0  0  0  0  0  0  0  0  0  0  0  0
   -6.0090    0.2640   16.7480 H   0  0  0  0  0  0  0  0  0  0  0  0
   -5.0710    1.6440   17.3590 H   0  0  0  0  0  0  0  0  0  0  0  0
   -6.3740    3.1540   14.0240 H   0  0  0  0  0  0  0  0  0  0  0  0
   -3.5220    8.1450   12.5790 H   0  0  0  0  0  0  0  0  0  0  0  0
   -2.0300    6.6460   13.7520 H   0  0  0  0  0  0  0  0  0  0  0  0
   -1.6630    4.4300   14.9080 H   0  0  0  0  0  0  0  0  0  0  0  0
   -1.2320    2.1090   15.5440 H   0  0  0  0  0  0  0  0  0  0  0  0
   -2.0800   -0.0180   16.0760 H   0  0  0  0  0  0  0  0  0  0  0  0
   -2.0390    3.2530   17.5860 H   0  0  0  0  0  0  0  0  0  0  0  0
   -3.3660    2.0790   17.7200 H   0  0  0  0  0  0  0  0  0  0  0  0
   -0.3920    1.4140   17.7890 H   0  0  0  0  0  0  0  0  0  0  0  0
   -2.5260    1.3840   19.9630 H   0  0  0  0  0  0  0  0  0  0  0  0
   -0.8430    0.8480   20.1550 H   0  0  0  0  0  0  0  0  0  0  0  0
   -1.1990    2.5580   19.8290 H   0  0  0  0  0  0  0  0  0  0  0  0
   -2.8660   -0.3210   18.1770 H   0  0  0  0  0  0  0  0  0  0  0  0
   -1.1830   -0.8570   18.3700 H   0  0  0  0  0  0  0  0  0  0  0  0
   -1.7800   -0.3630   16.7710 H   0  0  0  0  0  0  0  0  0  0  0  0
  1 20  1  0  0  0  0
  1 21  1  0  0  0  0
  1 22  1  0  0  0  0
  1  2  1  0  0  0  0
  2  3  1  0  0  0  0
  3  4  2  0  0  0  0
  4 23  1  0  0  0  0
  4  5  1  0  0  0  0
  5  6  1  0  0  0  0
  6  7  1  0  0  0  0
  7  8  2  0  0  0  0
  7  9  1  0  0  0  0
  9 24  1  0  0  0  0
  9 10  2  0  0  0  0
 10 25  1  0  0  0  0
 10 11  1  0  0  0  0
 11  5  2  0  0  0  0
 11 12  1  0  0  0  0
 12 26  1  0  0  0  0
 12 13  2  0  0  0  0
 13  3  1  0  0  0  0
 13 14  1  0  0  0  0
 14 27  1  0  0  0  0
 14 15  1  0  0  0  0
 15 28  1  0  0  0  0
 14 16  1  0  0  0  0
 16 29  1  0  0  0  0
 16 30  1  0  0  0  0
 16 17  1  0  0  0  0
 17 31  1  0  0  0  0
 17 18  1  0  0  0  0
 18 32  1  0  0  0  0
 18 33  1  0  0  0  0
 18 34  1  0  0  0  0
 17 19  1  0  0  0  0
 19 35  1  0  0  0  0
 19 36  1  0  0  0  0
 19 37  1  0  0  0  0
M  END
>  <LOGBIO>
7.2300

>  <PRED_LOGBIO>
6.6000

>  <XV_RES>
0.7740

>  <WHL_TMPL>
17

>  <ANCH>
26-31;11-12

$$$$
ROW37
  -MTS-   01071500433D 0   0.00000     0.00000     0

 28 29  0  0  0  0  0  0  0  0999 V2000
   -5.4730   -1.8590   16.4680 N   0  0  0  0  0  0  0  0  0  0  0  0
   -5.9000   -0.4330   16.9680 S   0  0  0  0  0  0  0  0  0  0  0  0
   -7.2940   -0.3130   16.9250 O   0  0  0  0  0  0  0  0  0  0  0  0
   -5.4260   -0.2410   18.2960 O   0  0  0  0  0  0  0  0  0  0  0  0
   -5.1920    0.7970   15.8710 C   0  0  0  0  0  0  0  0  0  0  0  0
   -3.9060    1.1070   15.7940 N   0  0  0  0  0  0  0  0  0  0  0  0
   -3.7140    2.2150   14.9720 N   0  0  0  0  0  0  0  0  0  0  0  0
   -4.8820    2.7610   14.5890 C   0  0  0  0  0  0  0  0  0  0  0  0
   -5.1090    4.0610   14.3050 N   0  0  0  0  0  0  0  0  0  0  0  0
   -4.5990    4.8330   13.2720 S   0  0  0  0  0  0  0  0  0  0  0  0
   -3.9190    3.9740   12.3060 O   0  0  0  0  0  0  0  0  0  0  0  0
   -3.3420    5.9350   13.9390 C   0  0  0  0  0  0  0  0  0  0  0  0
   -3.2190    6.0780   15.3630 C   0  0  0  0  0  0  0  0  0  0  0  0
   -2.4220    7.0960   15.9220 C   0  0  0  0  0  0  0  0  0  0  0  0
   -1.6290    7.9380   15.0700 C   0  0  0  0  0  0  0  0  0  0  0  0
   -1.7610    7.8200   13.6300 C   0  0  0  0  0  0  0  0  0  0  0  0
   -2.5640    6.7930   13.0810 C   0  0  0  0  0  0  0  0  0  0  0  0
   -0.7860    8.8910   15.6700 N   0  3  0  0  0  0  0  0  0  0  0  0
   -0.0870    9.6350   14.9620 O   0  0  0  0  0  0  0  0  0  0  0  0
   -0.7390    8.9930   16.9650 O   0  5  0  0  0  0  0  0  0  0  0  0
   -6.1480    2.1420   15.4300 S   0  0  0  0  0  0  0  0  0  0  0  0
   -4.4960   -2.1110   16.4360 H   0  0  0  0  0  0  0  0  0  0  0  0
   -6.1760   -2.5240   16.1780 H   0  0  0  0  0  0  0  0  0  0  0  0
   -5.7390    4.5390   14.9330 H   0  0  0  0  0  0  0  0  0  0  0  0
   -3.7450    5.3950   16.0140 H   0  0  0  0  0  0  0  0  0  0  0  0
   -2.4070    7.2440   16.9920 H   0  0  0  0  0  0  0  0  0  0  0  0
   -1.2480    8.5130   12.9800 H   0  0  0  0  0  0  0  0  0  0  0  0
   -2.5940    6.6510   12.0110 H   0  0  0  0  0  0  0  0  0  0  0  0
  1 22  1  0  0  0  0
  1 23  1  0  0  0  0
  1  2  1  0  0  0  0
  2  3  2  0  0  0  0
  2  4  2  0  0  0  0
  2  5  1  0  0  0  0
  5  6  2  0  0  0  0
  6  7  1  0  0  0  0
  7  8  2  0  0  0  0
  8  9  1  0  0  0  0
  9 24  1  0  0  0  0
  9 10  1  0  0  0  0
 10 11  2  0  0  0  0
 10 12  1  0  0  0  0
 12 13  2  0  0  0  0
 13 25  1  0  0  0  0
 13 14  1  0  0  0  0
 14 26  1  0  0  0  0
 14 15  2  0  0  0  0
 15 16  1  0  0  0  0
 16 27  1  0  0  0  0
 16 17  2  0  0  0  0
 17 12  1  0  0  0  0
 17 28  1  0  0  0  0
 15 18  1  0  0  0  0
 18 19  2  0  0  0  0
 18 20  1  0  0  0  0
  8 21  1  0  0  0  0
 21  5  1  0  0  0  0
M  CHG  2  18   1  20  -1
M  END
>  <LOGBIO>
9.0000

>  <PRED_LOGBIO>
8.3700

>  <XV_RES>
0.7130

>  <WHL_TMPL>
21

>  <ANCH>
1-28;4-5

$$$$
ROW38
  -MTS-   01071500433D 0   0.00000     0.00000     0

 21 22  0  0  0  0  0  0  0  0999 V2000
   -3.2570    5.9190   13.1550 N   0  0  0  0  0  0  0  0  0  0  0  0
   -3.3770    4.7380   13.8770 C   0  0  0  0  0  0  0  0  0  0  0  0
   -2.2320    4.0210   14.3130 C   0  0  0  0  0  0  0  0  0  0  0  0
   -2.3420    2.8280   15.0510 C   0  0  0  0  0  0  0  0  0  0  0  0
   -3.6550    2.3330   15.3570 C   0  0  0  0  0  0  0  0  0  0  0  0
   -3.9230    1.1790   16.0790 N   0  0  0  0  0  0  0  0  0  0  0  0
   -5.2110    1.0450   16.1690 C   0  0  0  0  0  0  0  0  0  0  0  0
   -6.2200    2.2370   15.4230 S   0  0  0  0  0  0  0  0  0  0  0  0
   -4.7970    3.0580   14.9110 C   0  0  0  0  0  0  0  0  0  0  0  0
   -4.6760    4.2480   14.1740 C   0  0  0  0  0  0  0  0  0  0  0  0
   -5.9810   -0.3080   17.0430 S   0  0  0  0  0  0  0  0  0  0  0  0
   -7.4000   -0.1820   16.7940 O   0  0  0  0  0  0  0  0  0  0  0  0
   -5.4920   -0.1980   18.3940 O   0  0  0  0  0  0  0  0  0  0  0  0
   -5.4530   -1.6780   16.4190 N   0  0  0  0  0  0  0  0  0  0  0  0
   -4.0850    6.4130   12.8540 H   0  0  0  0  0  0  0  0  0  0  0  0
   -2.3420    6.2830   12.9310 H   0  0  0  0  0  0  0  0  0  0  0  0
   -1.2500    4.4010   14.0720 H   0  0  0  0  0  0  0  0  0  0  0  0
   -1.4600    2.2970   15.3790 H   0  0  0  0  0  0  0  0  0  0  0  0
   -5.5540    4.7800   13.8400 H   0  0  0  0  0  0  0  0  0  0  0  0
   -5.7800   -2.5600   16.7870 H   0  0  0  0  0  0  0  0  0  0  0  0
   -4.7920   -1.6640   15.6560 H   0  0  0  0  0  0  0  0  0  0  0  0
  1 15  1  0  0  0  0
  1 16  1  0  0  0  0
  1  2  1  0  0  0  0
  2  3  2  0  0  0  0
  3 17  1  0  0  0  0
  3  4  1  0  0  0  0
  4 18  1  0  0  0  0
  4  5  2  0  0  0  0
  5  6  1  0  0  0  0
  6  7  2  0  0  0  0
  7  8  1  0  0  0  0
  8  9  1  0  0  0  0
  9  5  1  0  0  0  0
  9 10  2  0  0  0  0
 10  2  1  0  0  0  0
 10 19  1  0  0  0  0
  7 11  1  0  0  0  0
 11 12  2  0  0  0  0
 11 13  2  0  0  0  0
 11 14  1  0  0  0  0
 14 20  1  0  0  0  0
 14 21  1  0  0  0  0
M  END
>  <LOGBIO>
8.0500

>  <PRED_LOGBIO>
7.8400

>  <XV_RES>
0.2190

>  <WHL_TMPL>
33

>  <ANCH>
4-26;16-17

$$$$
ROW39
  -MTS-   01071500433D 0   0.00000     0.00000     0

 31 32  0  0  0  0  0  0  0  0999 V2000
   -5.1610    5.0280   13.3230 C   0  0  0  0  0  0  0  0  0  0  0  0
   -4.4640    5.5140   12.1240 N   0  0  0  0  0  0  0  0  0  0  0  0
   -4.3250    6.9280   11.8360 N   0  0  0  0  0  0  0  0  0  0  0  0
   -3.6790    7.2470   10.7300 C   0  0  0  0  0  0  0  0  0  0  0  0
   -3.2010    5.7160    9.9800 S   0  0  0  0  0  0  0  0  0  0  0  0
   -3.9050    4.6590   11.2120 C   0  0  0  0  0  0  0  0  0  0  0  0
   -3.8950    3.3390   11.2440 N   0  0  0  0  0  0  0  0  0  0  0  0
   -4.4830    2.6860   12.2640 C   0  0  0  0  0  0  0  0  0  0  0  0
   -4.7000    1.5160   11.9490 O   0  0  0  0  0  0  0  0  0  0  0  0
   -4.9770    3.0840   13.6010 C   0  0  0  0  0  0  0  0  0  0  0  0
   -5.2620    2.1010   14.5560 C   0  0  0  0  0  0  0  0  0  0  0  0
   -5.7280    2.5010   15.8150 C   0  0  0  0  0  0  0  0  0  0  0  0
   -5.8960    3.8640   16.0830 C   0  0  0  0  0  0  0  0  0  0  0  0
   -5.5920    4.7940   15.0810 C   0  0  0  0  0  0  0  0  0  0  0  0
   -5.1470    4.3830   13.8860 N   0  0  0  0  0  0  0  0  0  0  0  0
   -5.7620    6.2400   15.3450 C   0  0  0  0  0  0  0  0  0  0  0  0
   -4.8370    6.8900   15.8050 O   0  0  0  0  0  0  0  0  0  0  0  0
   -6.9140    6.8280   15.0810 O   0  0  0  0  0  0  0  0  0  0  0  0
   -3.3420    8.9410   10.0950 S   0  0  0  0  0  0  0  0  0  0  0  0
   -2.1200    8.9370    9.3530 O   0  0  0  0  0  0  0  0  0  0  0  0
   -3.2290    9.8480   11.1950 O   0  0  0  0  0  0  0  0  0  0  0  0
   -4.6550    9.4460    9.0550 N   0  0  0  0  0  0  0  0  0  0  0  0
   -5.9380    5.7360   13.6030 H   0  0  0  0  0  0  0  0  0  0  0  0
   -4.4510    4.9280   14.1410 H   0  0  0  0  0  0  0  0  0  0  0  0
   -5.6120    4.0600   13.1140 H   0  0  0  0  0  0  0  0  0  0  0  0
   -5.1250    1.0550   14.3270 H   0  0  0  0  0  0  0  0  0  0  0  0
   -5.9560    1.7640   16.5710 H   0  0  0  0  0  0  0  0  0  0  0  0
   -6.2540    4.1940   17.0470 H   0  0  0  0  0  0  0  0  0  0  0  0
   -6.8330    7.7650   15.3170 H   0  0  0  0  0  0  0  0  0  0  0  0
   -5.4360    8.8270    8.8910 H   0  0  0  0  0  0  0  0  0  0  0  0
   -4.6330   10.3560    8.6190 H   0  0  0  0  0  0  0  0  0  0  0  0
  1 23  1  0  0  0  0
  1 24  1  0  0  0  0
  1 25  1  0  0  0  0
  1  2  1  0  0  0  0
  2  3  1  0  0  0  0
  3  4  2  0  0  0  0
  4  5  1  0  0  0  0
  5  6  1  0  0  0  0
  6  2  1  0  0  0  0
  6  7  2  0  0  0  0
  7  8  1  0  0  0  0
  8  9  2  0  0  0  0
  8 10  1  0  0  0  0
 10 11  2  0  0  0  0
 11 26  1  0  0  0  0
 11 12  1  0  0  0  0
 12 27  1  0  0  0  0
 12 13  2  0  0  0  0
 13 28  1  0  0  0  0
 13 14  1  0  0  0  0
 14 15  2  0  0  0  0
 15 10  1  0  0  0  0
 14 16  1  0  0  0  0
 16 17  2  0  0  0  0
 16 18  1  0  0  0  0
 18 29  1  0  0  0  0
  4 19  1  0  0  0  0
 19 20  2  0  0  0  0
 19 21  2  0  0  0  0
 19 22  1  0  0  0  0
 22 30  1  0  0  0  0
 22 31  1  0  0  0  0
M  END
>  <LOGBIO>
8.1500

>  <PRED_LOGBIO>
8.1800

>  <XV_RES>
0.1250

>  <WHL_TMPL>
32

>  <ANCH>
7-30;11-12

$$$$
ROW40
  -MTS-   01071500433D 0   0.00000     0.00000     0

 47 48  0  0  0  0  0  0  0  0999 V2000
   -7.1560    7.7500   14.7010 C   0  0  0  0  0  0  0  0  0  0  0  0
   -7.2670    8.1480   13.2320 C   0  0  0  0  0  0  0  0  0  0  0  0
   -8.6150    7.6890   12.6810 C   0  0  0  0  0  0  0  0  0  0  0  0
   -6.1410    7.4870   12.4390 C   0  0  0  0  0  0  0  0  0  0  0  0
   -4.8430    7.9290   12.9690 N   0  0  0  0  0  0  0  0  0  0  0  0
   -4.7930    8.8700   14.0980 C   0  0  0  0  0  0  0  0  0  0  0  0
   -6.1980    9.2230   14.5220 C   0  0  0  0  0  0  0  0  0  0  0  0
   -6.8490   10.3180   13.9430 C   0  0  0  0  0  0  0  0  0  0  0  0
   -8.1520   10.6460   14.3360 C   0  0  0  0  0  0  0  0  0  0  0  0
   -8.8040    9.8780   15.3090 C   0  0  0  0  0  0  0  0  0  0  0  0
   -8.1520    8.7830   15.8880 C   0  0  0  0  0  0  0  0  0  0  0  0
   -6.8490    8.4550   15.4950 C   0  0  0  0  0  0  0  0  0  0  0  0
   -3.3590    7.3360   12.2570 S   0  0  0  0  0  0  0  0  0  0  0  0
   -3.3850    7.8300   10.9150 O   0  0  0  0  0  0  0  0  0  0  0  0
   -3.4470    5.9090   12.2640 O   0  0  0  0  0  0  0  0  0  0  0  0
   -2.1000    7.7600   12.7660 C   0  0  0  0  0  0  0  0  0  0  0  0
   -1.9970    8.1010   14.1030 C   0  0  0  0  0  0  0  0  0  0  0  0
   -3.0010    7.9570   14.9670 F   0  0  0  0  0  0  0  0  0  0  0  0
   -0.8040    8.5950   14.5970 C   0  0  0  0  0  0  0  0  0  0  0  0
   -0.7920    8.8560   15.8930 F   0  0  0  0  0  0  0  0  0  0  0  0
    0.3000    8.7770   13.7530 C   0  0  0  0  0  0  0  0  0  0  0  0
    1.4670    9.2590   14.1860 F   0  0  0  0  0  0  0  0  0  0  0  0
    0.1490    8.4470   12.4020 C   0  0  0  0  0  0  0  0  0  0  0  0
    1.1670    8.6160   11.5770 F   0  0  0  0  0  0  0  0  0  0  0  0
   -1.0610    7.9710   11.9130 C   0  0  0  0  0  0  0  0  0  0  0  0
   -1.2410    7.6510   10.6360 F   0  0  0  0  0  0  0  0  0  0  0  0
   -6.2510    7.8810   10.9850 C   0  0  0  0  0  0  0  0  0  0  0  0
   -5.3260    8.4790   10.4380 O   0  0  0  0  0  0  0  0  0  0  0  0
   -7.3480    7.5810   10.2960 N   0  0  0  0  0  0  0  0  0  0  0  0
   -7.4480    7.9350    8.9870 O   0  0  0  0  0  0  0  0  0  0  0  0
   -7.2350    6.6690   14.7910 H   0  0  0  0  0  0  0  0  0  0  0  0
   -7.9580    8.2210   15.2660 H   0  0  0  0  0  0  0  0  0  0  0  0
   -6.1960    8.0780   15.0940 H   0  0  0  0  0  0  0  0  0  0  0  0
   -7.1880    9.2300   13.1420 H   0  0  0  0  0  0  0  0  0  0  0  0
   -8.6940    6.6080   12.7710 H   0  0  0  0  0  0  0  0  0  0  0  0
   -9.4170    8.1600   13.2460 H   0  0  0  0  0  0  0  0  0  0  0  0
   -8.6940    7.9730   11.6340 H   0  0  0  0  0  0  0  0  0  0  0  0
   -6.2200    6.4060   12.5290 H   0  0  0  0  0  0  0  0  0  0  0  0
   -4.2670    8.4080   14.9310 H   0  0  0  0  0  0  0  0  0  0  0  0
   -4.2670    9.7730   13.7940 H   0  0  0  0  0  0  0  0  0  0  0  0
   -6.3470   10.9110   13.1920 H   0  0  0  0  0  0  0  0  0  0  0  0
   -8.6550   11.4910   13.8890 H   0  0  0  0  0  0  0  0  0  0  0  0
   -9.8090   10.1310   15.6130 H   0  0  0  0  0  0  0  0  0  0  0  0
   -8.6550    8.1910   16.6390 H   0  0  0  0  0  0  0  0  0  0  0  0
   -6.3470    7.6100   15.9420 H   0  0  0  0  0  0  0  0  0  0  0  0
   -8.1080    7.0900   10.7450 H   0  0  0  0  0  0  0  0  0  0  0  0
   -8.2980    7.6540    8.6140 H   0  0  0  0  0  0  0  0  0  0  0  0
  1 31  1  0  0  0  0
  1 32  1  0  0  0  0
  1 33  1  0  0  0  0
  1  2  1  0  0  0  0
  2 34  1  0  0  0  0
  2  3  1  0  0  0  0
  3 35  1  0  0  0  0
  3 36  1  0  0  0  0
  3 37  1  0  0  0  0
  2  4  1  0  0  0  0
  4 38  1  0  0  0  0
  4  5  1  0  0  0  0
  5  6  1  0  0  0  0
  6 39  1  0  0  0  0
  6 40  1  0  0  0  0
  6  7  1  0  0  0  0
  7  8  2  0  0  0  0
  8 41  1  0  0  0  0
  8  9  1  0  0  0  0
  9 42  1  0  0  0  0
  9 10  2  0  0  0  0
 10 43  1  0  0  0  0
 10 11  1  0  0  0  0
 11 44  1  0  0  0  0
 11 12  2  0  0  0  0
 12  7  1  0  0  0  0
 12 45  1  0  0  0  0
  5 13  1  0  0  0  0
 13 14  2  0  0  0  0
 13 15  2  0  0  0  0
 13 16  1  0  0  0  0
 16 17  2  0  0  0  0
 17 18  1  0  0  0  0
 17 19  1  0  0  0  0
 19 20  1  0  0  0  0
 19 21  2  0  0  0  0
 21 22  1  0  0  0  0
 21 23  1  0  0  0  0
 23 24  1  0  0  0  0
 23 25  2  0  0  0  0
 25 16  1  0  0  0  0
 25 26  1  0  0  0  0
  4 27  1  0  0  0  0
 27 28  2  0  0  0  0
 27 29  1  0  0  0  0
 29 46  1  0  0  0  0
 29 30  1  0  0  0  0
 30 47  1  0  0  0  0
M  END
>  <LOGBIO>
7.3500

>  <PRED_LOGBIO>
7.2900

>  <XV_RES>
0.1440

>  <WHL_TMPL>
48

>  <ANCH>
17-18;32-33

$$$$
ROW41
  -MTS-   01071500433D 0   0.00000     0.00000     0

 57 60  0  0  0  0  0  0  0  0999 V2000
    2.0650    3.2000   15.1590 C   0  0  0  0  0  0  0  0  0  0  0  0
    1.0350    3.8350   15.9930 N   0  0  0  0  0  0  0  0  0  0  0  0
    1.0830    5.2920   15.8030 C   0  0  0  0  0  0  0  0  0  0  0  0
    0.0050    6.0030   16.6420 C   0  0  0  0  0  0  0  0  0  0  0  0
   -1.3310    5.4290   16.4270 N   0  0  0  0  0  0  0  0  0  0  0  0
   -1.3870    3.9610   16.4820 C   0  0  0  0  0  0  0  0  0  0  0  0
   -0.2840    3.2870   15.6450 C   0  0  0  0  0  0  0  0  0  0  0  0
   -2.4050    6.1790   16.2010 C   0  0  0  0  0  0  0  0  0  0  0  0
   -3.0900    6.5730   17.1440 O   0  0  0  0  0  0  0  0  0  0  0  0
   -2.7760    6.5410   14.8150 C   0  0  0  0  0  0  0  0  0  0  0  0
   -3.6650    5.7800   13.9080 C   0  0  0  0  0  0  0  0  0  0  0  0
   -3.7160    6.4750   12.7640 C   0  0  0  0  0  0  0  0  0  0  0  0
   -4.4890    6.0920   11.5610 C   0  0  0  0  0  0  0  0  0  0  0  0
   -4.4330    4.7690   11.1520 C   0  0  0  0  0  0  0  0  0  0  0  0
   -5.1030    4.3640   10.0220 C   0  0  0  0  0  0  0  0  0  0  0  0
   -5.8770    5.2570    9.3160 C   0  0  0  0  0  0  0  0  0  0  0  0
   -6.0010    6.5650    9.7680 C   0  0  0  0  0  0  0  0  0  0  0  0
   -5.2830    6.9760   10.8600 C   0  0  0  0  0  0  0  0  0  0  0  0
   -2.9370    7.5950   12.8840 N   0  0  0  0  0  0  0  0  0  0  0  0
   -2.3740    7.6220   14.1330 C   0  0  0  0  0  0  0  0  0  0  0  0
   -1.4500    8.6960   14.6560 C   0  0  0  0  0  0  0  0  0  0  0  0
   -2.7450    8.5710   11.8780 C   0  0  0  0  0  0  0  0  0  0  0  0
   -3.8410    9.2780   11.3700 C   0  0  0  0  0  0  0  0  0  0  0  0
   -3.6510   10.2440   10.3740 C   0  0  0  0  0  0  0  0  0  0  0  0
   -2.3640   10.5020    9.8860 C   0  0  0  0  0  0  0  0  0  0  0  0
   -1.2680    9.7950   10.3940 C   0  0  0  0  0  0  0  0  0  0  0  0
   -1.4580    8.8290   11.3900 C   0  0  0  0  0  0  0  0  0  0  0  0
   -2.1140   11.7710    8.5770 S   0  0  0  0  0  0  0  0  0  0  0  0
   -0.8170   12.3550    8.7220 O   0  0  0  0  0  0  0  0  0  0  0  0
   -3.1120   12.7880    8.7020 O   0  0  0  0  0  0  0  0  0  0  0  0
   -2.2430   11.0180    7.0030 N   0  0  0  0  0  0  0  0  0  0  0  0
    2.2330    3.8020   14.2690 H   0  0  0  0  0  0  0  0  0  0  0  0
    2.9910    3.1210   15.7240 H   0  0  0  0  0  0  0  0  0  0  0  0
    1.7330    2.2060   14.8670 H   0  0  0  0  0  0  0  0  0  0  0  0
    0.9350    5.5260   14.7510 H   0  0  0  0  0  0  0  0  0  0  0  0
    2.0660    5.6620   16.0880 H   0  0  0  0  0  0  0  0  0  0  0  0
    0.2620    5.9330   17.6970 H   0  0  0  0  0  0  0  0  0  0  0  0
   -0.0120    7.0610   16.3890 H   0  0  0  0  0  0  0  0  0  0  0  0
   -1.3040    3.6360   17.5170 H   0  0  0  0  0  0  0  0  0  0  0  0
   -2.3610    3.6250   16.1320 H   0  0  0  0  0  0  0  0  0  0  0  0
   -0.4780    3.4540   14.5880 H   0  0  0  0  0  0  0  0  0  0  0  0
   -0.2920    2.2150   15.8310 H   0  0  0  0  0  0  0  0  0  0  0  0
   -4.1720    4.8520   14.1260 H   0  0  0  0  0  0  0  0  0  0  0  0
   -3.8610    4.0530   11.7230 H   0  0  0  0  0  0  0  0  0  0  0  0
   -5.0220    3.3410    9.6870 H   0  0  0  0  0  0  0  0  0  0  0  0
   -6.3850    4.9430    8.4160 H   0  0  0  0  0  0  0  0  0  0  0  0
   -6.6600    7.2540    9.2610 H   0  0  0  0  0  0  0  0  0  0  0  0
   -5.3390    8.0070   11.1770 H   0  0  0  0  0  0  0  0  0  0  0  0
   -0.7640    8.2630   15.3800 H   0  0  0  0  0  0  0  0  0  0  0  0
   -2.0370    9.4770   15.1350 H   0  0  0  0  0  0  0  0  0  0  0  0
   -0.8850    9.1220   13.8300 H   0  0  0  0  0  0  0  0  0  0  0  0
   -4.8330    9.0790   11.7460 H   0  0  0  0  0  0  0  0  0  0  0  0
   -4.4960   10.7890    9.9820 H   0  0  0  0  0  0  0  0  0  0  0  0
   -0.2750    9.9940   10.0180 H   0  0  0  0  0  0  0  0  0  0  0  0
   -0.6120    8.2840   11.7820 H   0  0  0  0  0  0  0  0  0  0  0  0
   -2.4290   10.0280    6.9300 H   0  0  0  0  0  0  0  0  0  0  0  0
   -2.1310   11.5740    6.1670 H   0  0  0  0  0  0  0  0  0  0  0  0
  1 32  1  0  0  0  0
  1 33  1  0  0  0  0
  1 34  1  0  0  0  0
  1  2  1  0  0  0  0
  2  3  1  0  0  0  0
  3 35  1  0  0  0  0
  3 36  1  0  0  0  0
  3  4  1  0  0  0  0
  4 37  1  0  0  0  0
  4 38  1  0  0  0  0
  4  5  1  0  0  0  0
  5  6  1  0  0  0  0
  6 39  1  0  0  0  0
  6 40  1  0  0  0  0
  6  7  1  0  0  0  0
  7  2  1  0  0  0  0
  7 41  1  0  0  0  0
  7 42  1  0  0  0  0
  5  8  1  0  0  0  0
  8  9  2  0  0  0  0
  8 10  1  0  0  0  0
 10 11  1  0  0  0  0
 11 43  1  0  0  0  0
 11 12  2  0  0  0  0
 12 13  1  0  0  0  0
 13 14  2  0  0  0  0
 14 44  1  0  0  0  0
 14 15  1  0  0  0  0
 15 45  1  0  0  0  0
 15 16  2  0  0  0  0
 16 46  1  0  0  0  0
 16 17  1  0  0  0  0
 17 47  1  0  0  0  0
 17 18  2  0  0  0  0
 18 13  1  0  0  0  0
 18 48  1  0  0  0  0
 12 19  1  0  0  0  0
 19 20  1  0  0  0  0
 20 10  2  0  0  0  0
 20 21  1  0  0  0  0
 21 49  1  0  0  0  0
 21 50  1  0  0  0  0
 21 51  1  0  0  0  0
 19 22  1  0  0  0  0
 22 23  2  0  0  0  0
 23 52  1  0  0  0  0
 23 24  1  0  0  0  0
 24 53  1  0  0  0  0
 24 25  2  0  0  0  0
 25 26  1  0  0  0  0
 26 54  1  0  0  0  0
 26 27  2  0  0  0  0
 27 22  1  0  0  0  0
 27 55  1  0  0  0  0
 25 28  1  0  0  0  0
 28 29  2  0  0  0  0
 28 30  2  0  0  0  0
 28 31  1  0  0  0  0
 31 56  1  0  0  0  0
 31 57  1  0  0  0  0
M  END
>  <LOGBIO>
6.2900

>  <PRED_LOGBIO>
5.7900

>  <XV_RES>
0.5930

>  <WHL_TMPL>
16

>  <ANCH>
22-30;25-26

$$$$
ROW42
  -MTS-   01071500433D 0   0.00000     0.00000     0

 36 36  0  0  0  0  0  0  0  0999 V2000
   -5.0070   -3.3300   18.9810 C   0  0  0  0  0  0  0  0  0  0  0  0
   -4.5650   -3.6610   17.6190 N   0  0  0  0  0  0  0  0  0  0  0  0
   -4.6490   -2.6520   16.5530 C   0  0  0  0  0  0  0  0  0  0  0  0
   -5.2190   -1.3720   17.1160 C   0  0  0  0  0  0  0  0  0  0  0  0
   -5.5290   -1.3070   18.3040 O   0  0  0  0  0  0  0  0  0  0  0  0
   -5.3860   -0.3150   16.3260 N   0  0  0  0  0  0  0  0  0  0  0  0
   -6.0020    1.0690   16.9340 S   0  0  0  0  0  0  0  0  0  0  0  0
   -5.4440    1.2710   18.2580 O   0  0  0  0  0  0  0  0  0  0  0  0
   -7.4570    1.1620   16.7970 O   0  0  0  0  0  0  0  0  0  0  0  0
   -5.3550    2.4040   15.9610 C   0  0  0  0  0  0  0  0  0  0  0  0
   -4.0020    2.3550   15.6480 C   0  0  0  0  0  0  0  0  0  0  0  0
   -3.4580    3.3580   14.8830 C   0  0  0  0  0  0  0  0  0  0  0  0
   -4.2570    4.4390   14.4690 C   0  0  0  0  0  0  0  0  0  0  0  0
   -3.6580    5.5100   13.6060 C   0  0  0  0  0  0  0  0  0  0  0  0
   -4.5960    6.3510   12.9290 O   0  0  0  0  0  0  0  0  0  0  0  0
   -5.5960    4.4760   14.8460 C   0  0  0  0  0  0  0  0  0  0  0  0
   -6.1770    3.4280   15.5630 C   0  0  0  0  0  0  0  0  0  0  0  0
   -4.0750   -4.9100   17.3430 C   0  0  0  0  0  0  0  0  0  0  0  0
   -3.6780   -5.2080   16.1200 N   0  0  0  0  0  0  0  0  0  0  0  0
   -3.9970   -5.8500   18.3360 N   0  0  0  0  0  0  0  0  0  0  0  0
   -6.0590   -3.0520   18.9640 H   0  0  0  0  0  0  0  0  0  0  0  0
   -4.8710   -4.1940   19.6280 H   0  0  0  0  0  0  0  0  0  0  0  0
   -4.4190   -2.4970   19.3610 H   0  0  0  0  0  0  0  0  0  0  0  0
   -3.6550   -2.4620   16.1550 H   0  0  0  0  0  0  0  0  0  0  0  0
   -5.2950   -3.0180   15.7580 H   0  0  0  0  0  0  0  0  0  0  0  0
   -5.1320   -0.3690   15.3500 H   0  0  0  0  0  0  0  0  0  0  0  0
   -3.3870    1.5400   16.0010 H   0  0  0  0  0  0  0  0  0  0  0  0
   -2.4170    3.3160   14.5990 H   0  0  0  0  0  0  0  0  0  0  0  0
   -3.1200    4.9830   12.8210 H   0  0  0  0  0  0  0  0  0  0  0  0
   -3.0330    6.1330   14.2420 H   0  0  0  0  0  0  0  0  0  0  0  0
   -4.1400    7.0170   12.3910 H   0  0  0  0  0  0  0  0  0  0  0  0
   -6.1980    5.3320   14.5790 H   0  0  0  0  0  0  0  0  0  0  0  0
   -7.2320    3.4240   15.7950 H   0  0  0  0  0  0  0  0  0  0  0  0
   -3.3240   -6.1110   15.9200 H   0  0  0  0  0  0  0  0  0  0  0  0
   -4.3010   -5.6230   19.2720 H   0  0  0  0  0  0  0  0  0  0  0  0
   -3.6360   -6.7710   18.1320 H   0  0  0  0  0  0  0  0  0  0  0  0
  1 21  1  0  0  0  0
  1 22  1  0  0  0  0
  1 23  1  0  0  0  0
  1  2  1  0  0  0  0
  2  3  1  0  0  0  0
  3 24  1  0  0  0  0
  3 25  1  0  0  0  0
  3  4  1  0  0  0  0
  4  5  2  0  0  0  0
  4  6  1  0  0  0  0
  6 26  1  0  0  0  0
  6  7  1  0  0  0  0
  7  8  2  0  0  0  0
  7  9  2  0  0  0  0
  7 10  1  0  0  0  0
 10 11  2  0  0  0  0
 11 27  1  0  0  0  0
 11 12  1  0  0  0  0
 12 28  1  0  0  0  0
 12 13  2  0  0  0  0
 13 14  1  0  0  0  0
 14 29  1  0  0  0  0
 14 30  1  0  0  0  0
 14 15  1  0  0  0  0
 15 31  1  0  0  0  0
 13 16  1  0  0  0  0
 16 32  1  0  0  0  0
 16 17  2  0  0  0  0
 17 10  1  0  0  0  0
 17 33  1  0  0  0  0
  2 18  1  0  0  0  0
 18 19  2  0  0  0  0
 19 34  1  0  0  0  0
 18 20  1  0  0  0  0
 20 35  1  0  0  0  0
 20 36  1  0  0  0  0
M  END
>  <LOGBIO>
7.3900

>  <PRED_LOGBIO>
8.0500

>  <XV_RES>
-0.7330

>  <WHL_TMPL>
61

>  <ANCH>
14-18;13-14

$$$$
ROW44
  -MTS-   01071500433D 0   0.00000     0.00000     0

 17 17  0  0  0  0  0  0  0  0999 V2000
   -2.7760    2.7250   12.1650 C   0  0  0  0  0  0  0  0  0  0  0  0
   -3.3610    2.9460   13.4960 N   0  0  0  0  0  0  0  0  0  0  0  0
   -3.2950    4.1600   14.1270 C   0  0  0  0  0  0  0  0  0  0  0  0
   -4.1290    3.9100   15.6670 S   0  0  0  0  0  0  0  0  0  0  0  0
   -4.5290    2.2050   15.4070 C   0  0  0  0  0  0  0  0  0  0  0  0
   -4.0430    1.8910   14.2200 N   0  0  0  0  0  0  0  0  0  0  0  0
   -5.4380    1.0950   16.5580 S   0  0  0  0  0  0  0  0  0  0  0  0
   -4.9950    1.3720   17.9650 O   0  0  0  0  0  0  0  0  0  0  0  0
   -6.9120    1.3460   16.4480 O   0  0  0  0  0  0  0  0  0  0  0  0
   -5.1070   -0.4560   16.1840 N   0  0  0  0  0  0  0  0  0  0  0  0
   -2.7340    5.2700   13.6840 N   0  0  0  0  0  0  0  0  0  0  0  0
   -1.9160    3.3790   12.0340 H   0  0  0  0  0  0  0  0  0  0  0  0
   -3.5190    2.9460   11.4020 H   0  0  0  0  0  0  0  0  0  0  0  0
   -2.4600    1.6880   12.0750 H   0  0  0  0  0  0  0  0  0  0  0  0
   -5.5250   -1.2050   16.7180 H   0  0  0  0  0  0  0  0  0  0  0  0
   -4.4840   -0.6690   15.4180 H   0  0  0  0  0  0  0  0  0  0  0  0
   -2.2940    5.2820   12.7970 H   0  0  0  0  0  0  0  0  0  0  0  0
  1 12  1  0  0  0  0
  1 13  1  0  0  0  0
  1 14  1  0  0  0  0
  1  2  1  0  0  0  0
  2  3  1  0  0  0  0
  3  4  1  0  0  0  0
  4  5  1  0  0  0  0
  5  6  2  0  0  0  0
  6  2  1  0  0  0  0
  5  7  1  0  0  0  0
  7  8  2  0  0  0  0
  7  9  2  0  0  0  0
  7 10  1  0  0  0  0
 10 15  1  0  0  0  0
 10 16  1  0  0  0  0
  3 11  2  0  0  0  0
 11 17  1  0  0  0  0
M  END
>  <LOGBIO>
7.7200

>  <PRED_LOGBIO>
7.8300

>  <XV_RES>
-0.1000

>  <WHL_TMPL>
37

>  <ANCH>
7-11;10-11

$$$$
ROW45
  -MTS-   01071500433D 0   0.00000     0.00000     0

 69 72  0  0  1  0  0  0  0  0999 V2000
   -8.9070   -4.8150   24.1060 N   0  0  0  0  0  0  0  0  0  0  0  0
   -7.2320   -4.7950   23.5990 S   0  0  0  0  0  0  0  0  0  0  0  0
   -6.7580   -6.1380   23.4650 O   0  0  0  0  0  0  0  0  0  0  0  0
   -6.4460   -4.1090   24.5770 O   0  0  0  0  0  0  0  0  0  0  0  0
   -7.0900   -3.9310   21.9810 C   0  0  0  0  0  0  0  0  0  0  0  0
   -6.8740   -2.5480   21.9420 C   0  0  0  0  0  0  0  0  0  0  0  0
   -6.7670   -1.8910   20.7110 C   0  0  0  0  0  0  0  0  0  0  0  0
   -6.8750   -2.6160   19.5190 C   0  0  0  0  0  0  0  0  0  0  0  0
   -7.0910   -3.9980   19.5570 C   0  0  0  0  0  0  0  0  0  0  0  0
   -7.1990   -4.6560   20.7880 C   0  0  0  0  0  0  0  0  0  0  0  0
   -6.7670   -1.9510   18.2740 N   0  0  0  0  0  0  0  0  0  0  0  0
   -5.6950   -1.2340   17.8100 C   0  0  0  0  0  0  0  0  0  0  0  0
   -6.0090   -0.7740   16.5910 C   0  0  0  0  0  0  0  0  0  0  0  0
   -5.1220    0.0680   15.7060 C   0  0  0  0  0  0  0  0  0  0  0  0
   -5.3510    1.4530   15.9800 O   0  0  0  0  0  0  0  0  0  0  0  0
   -4.5360    2.3020   15.1680 C   0  0  2  0  0  0  0  0  0  0  0  0
   -4.5590    3.6080   15.7650 O   0  0  0  0  0  0  0  0  0  0  0  0
   -4.0070    4.6620   14.9610 C   0  0  2  0  0  0  0  0  0  0  0  0
   -4.1480    5.9560   15.7400 C   0  0  0  0  0  0  0  0  0  0  0  0
   -5.2870    6.6630   15.2300 O   0  0  0  0  0  0  0  0  0  0  0  0
   -4.7420    4.7740   13.6370 C   0  0  1  0  0  0  0  0  0  0  0  0
   -4.4500    5.9110   12.8070 O   0  0  0  0  0  0  0  0  0  0  0  0
   -3.1150    6.4330   12.9000 C   0  0  1  0  0  0  0  0  0  0  0  0
   -3.0490    7.5190   13.8380 O   0  0  0  0  0  0  0  0  0  0  0  0
   -1.6740    7.8960   14.0090 C   0  0  2  0  0  0  0  0  0  0  0  0
   -1.4880    8.8480   15.1810 C   0  0  0  0  0  0  0  0  0  0  0  0
   -0.8970   10.0870   14.7600 O   0  0  0  0  0  0  0  0  0  0  0  0
   -1.1550    8.5560   12.7450 C   0  0  1  0  0  0  0  0  0  0  0  0
   -1.9160    9.7370   12.4580 O   0  0  0  0  0  0  0  0  0  0  0  0
   -1.2970    7.5410   11.6270 C   0  0  2  0  0  0  0  0  0  0  0  0
   -0.8620    8.1040   10.3800 O   0  0  0  0  0  0  0  0  0  0  0  0
   -2.7390    7.0700   11.5720 C   0  0  1  0  0  0  0  0  0  0  0  0
   -2.8430    6.1490   10.4810 O   0  0  0  0  0  0  0  0  0  0  0  0
   -4.5670    3.4520   12.9130 C   0  0  2  0  0  0  0  0  0  0  0  0
   -5.1970    3.5320   11.6270 O   0  0  0  0  0  0  0  0  0  0  0  0
   -5.2090    2.4030   13.8070 C   0  0  1  0  0  0  0  0  0  0  0  0
   -5.3770    1.1290   13.1640 O   0  0  0  0  0  0  0  0  0  0  0  0
   -7.3020   -1.2110   16.2820 N   0  0  0  0  0  0  0  0  0  0  0  0
   -7.7660   -1.8880   17.2250 N   0  0  0  0  0  0  0  0  0  0  0  0
   -9.6150   -4.3880   23.5250 H   0  0  0  0  0  0  0  0  0  0  0  0
   -9.1650   -5.2530   24.9780 H   0  0  0  0  0  0  0  0  0  0  0  0
   -6.7910   -1.9890   22.8620 H   0  0  0  0  0  0  0  0  0  0  0  0
   -6.6000   -0.8240   20.6820 H   0  0  0  0  0  0  0  0  0  0  0  0
   -7.1750   -4.5580   18.6370 H   0  0  0  0  0  0  0  0  0  0  0  0
   -7.3650   -5.7230   20.8180 H   0  0  0  0  0  0  0  0  0  0  0  0
   -4.7650   -1.0680   18.3340 H   0  0  0  0  0  0  0  0  0  0  0  0
   -5.3500   -0.1380   14.6620 H   0  0  0  0  0  0  0  0  0  0  0  0
   -4.0790   -0.1720   15.9040 H   0  0  0  0  0  0  0  0  0  0  0  0
   -3.5230    1.9190   15.0670 H   0  0  0  0  0  0  0  0  0  0  0  0
   -2.9530    4.4750   14.7680 H   0  0  0  0  0  0  0  0  0  0  0  0
   -3.2710    6.5600   15.5170 H   0  0  0  0  0  0  0  0  0  0  0  0
   -4.3090    5.7120   16.7880 H   0  0  0  0  0  0  0  0  0  0  0  0
   -6.0850    6.2160   15.5530 H   0  0  0  0  0  0  0  0  0  0  0  0
   -5.7980    4.8350   13.8900 H   0  0  0  0  0  0  0  0  0  0  0  0
   -2.4030    5.6500   13.1530 H   0  0  0  0  0  0  0  0  0  0  0  0
   -1.0780    7.0060   14.1970 H   0  0  0  0  0  0  0  0  0  0  0  0
   -0.7690    8.3760   15.8480 H   0  0  0  0  0  0  0  0  0  0  0  0
   -2.4670    9.0480   15.6110 H   0  0  0  0  0  0  0  0  0  0  0  0
   -1.6150   10.7040   14.5500 H   0  0  0  0  0  0  0  0  0  0  0  0
   -0.1030    8.8030   12.8750 H   0  0  0  0  0  0  0  0  0  0  0  0
   -2.8570    9.5070   12.5140 H   0  0  0  0  0  0  0  0  0  0  0  0
   -0.6720    6.6840   11.8680 H   0  0  0  0  0  0  0  0  0  0  0  0
   -1.6510    8.3360    9.8660 H   0  0  0  0  0  0  0  0  0  0  0  0
   -3.3840    7.9290   11.3990 H   0  0  0  0  0  0  0  0  0  0  0  0
   -3.7850    6.0000   10.3050 H   0  0  0  0  0  0  0  0  0  0  0  0
   -3.5060    3.2350   12.8070 H   0  0  0  0  0  0  0  0  0  0  0  0
   -6.1570    3.5230   11.7640 H   0  0  0  0  0  0  0  0  0  0  0  0
   -6.2110    2.7740   14.0100 H   0  0  0  0  0  0  0  0  0  0  0  0
   -6.3280    0.9610   13.0790 H   0  0  0  0  0  0  0  0  0  0  0  0
  1 40  1  0  0  0  0
  1 41  1  0  0  0  0
  1  2  1  0  0  0  0
  2  3  2  0  0  0  0
  2  4  2  0  0  0  0
  2  5  1  0  0  0  0
  5  6  2  0  0  0  0
  6 42  1  0  0  0  0
  6  7  1  0  0  0  0
  7 43  1  0  0  0  0
  7  8  2  0  0  0  0
  8  9  1  0  0  0  0
  9 44  1  0  0  0  0
  9 10  2  0  0  0  0
 10  5  1  0  0  0  0
 10 45  1  0  0  0  0
  8 11  1  0  0  0  0
 11 12  1  0  0  0  0
 12 46  1  0  0  0  0
 12 13  2  0  0  0  0
 13 14  1  0  0  0  0
 14 47  1  0  0  0  0
 14 48  1  0  0  0  0
 14 15  1  0  0  0  0
 15 16  1  0  0  0  0
 16 49  1  0  0  0  0
 16 17  1  0  0  0  0
 17 18  1  0  0  0  0
 18 50  1  0  0  0  0
 18 19  1  0  0  0  0
 19 51  1  0  0  0  0
 19 52  1  0  0  0  0
 19 20  1  0  0  0  0
 20 53  1  0  0  0  0
 18 21  1  0  0  0  0
 21 54  1  0  0  0  0
 21 22  1  0  0  0  0
 22 23  1  0  0  0  0
 23 55  1  0  0  0  0
 23 24  1  0  0  0  0
 24 25  1  0  0  0  0
 25 56  1  0  0  0  0
 25 26  1  0  0  0  0
 26 57  1  0  0  0  0
 26 58  1  0  0  0  0
 26 27  1  0  0  0  0
 27 59  1  0  0  0  0
 25 28  1  0  0  0  0
 28 60  1  0  0  0  0
 28 29  1  0  0  0  0
 29 61  1  0  0  0  0
 28 30  1  0  0  0  0
 30 62  1  0  0  0  0
 30 31  1  0  0  0  0
 31 63  1  0  0  0  0
 30 32  1  0  0  0  0
 32 23  1  0  0  0  0
 32 64  1  0  0  0  0
 32 33  1  0  0  0  0
 33 65  1  0  0  0  0
 21 34  1  0  0  0  0
 34 66  1  0  0  0  0
 34 35  1  0  0  0  0
 35 67  1  0  0  0  0
 34 36  1  0  0  0  0
 36 16  1  0  0  0  0
 36 68  1  0  0  0  0
 36 37  1  0  0  0  0
 37 69  1  0  0  0  0
 13 38  1  0  0  0  0
 38 39  2  0  0  0  0
 39 11  1  0  0  0  0
M  END
>  <LOGBIO>
7.3200

>  <PRED_LOGBIO>
7.1100

>  <XV_RES>
0.1840

>  <WHL_TMPL>
36

>  <ANCH>
31-60;41-43

$$$$
ROW47
  -MTS-   01071500433D 0   0.00000     0.00000     0

 25 25  0  0  0  0  0  0  0  0999 V2000
   -1.9320    4.8890   11.8290 N   0  0  0  0  0  0  0  0  0  0  0  0
   -2.1810    5.3670   13.1970 C   0  0  0  0  0  0  0  0  0  0  0  0
   -3.6580    5.5100   13.6060 C   0  0  0  0  0  0  0  0  0  0  0  0
   -4.2570    4.4390   14.4690 C   0  0  0  0  0  0  0  0  0  0  0  0
   -3.4580    3.3580   14.8830 C   0  0  0  0  0  0  0  0  0  0  0  0
   -4.0020    2.3550   15.6480 C   0  0  0  0  0  0  0  0  0  0  0  0
   -5.3550    2.4040   15.9610 C   0  0  0  0  0  0  0  0  0  0  0  0
   -6.1770    3.4280   15.5630 C   0  0  0  0  0  0  0  0  0  0  0  0
   -5.5960    4.4760   14.8460 C   0  0  0  0  0  0  0  0  0  0  0  0
   -6.0020    1.0690   16.9340 S   0  0  0  0  0  0  0  0  0  0  0  0
   -5.4440    1.2710   18.2580 O   0  0  0  0  0  0  0  0  0  0  0  0
   -7.4570    1.1620   16.7970 O   0  0  0  0  0  0  0  0  0  0  0  0
   -5.3860   -0.3150   16.3260 N   0  0  0  0  0  0  0  0  0  0  0  0
   -2.3440    3.9740   11.7120 H   0  0  0  0  0  0  0  0  0  0  0  0
   -0.9360    4.8330   11.6690 H   0  0  0  0  0  0  0  0  0  0  0  0
   -1.7750    6.3760   13.2280 H   0  0  0  0  0  0  0  0  0  0  0  0
   -1.7200    4.6670   13.8900 H   0  0  0  0  0  0  0  0  0  0  0  0
   -4.2130    5.4600   12.6720 H   0  0  0  0  0  0  0  0  0  0  0  0
   -3.7530    6.4530   14.1400 H   0  0  0  0  0  0  0  0  0  0  0  0
   -2.4170    3.3160   14.5990 H   0  0  0  0  0  0  0  0  0  0  0  0
   -3.3870    1.5400   16.0010 H   0  0  0  0  0  0  0  0  0  0  0  0
   -7.2320    3.4240   15.7950 H   0  0  0  0  0  0  0  0  0  0  0  0
   -6.1980    5.3320   14.5790 H   0  0  0  0  0  0  0  0  0  0  0  0
   -5.6320   -1.2020   16.7410 H   0  0  0  0  0  0  0  0  0  0  0  0
   -4.7590   -0.2840   15.5350 H   0  0  0  0  0  0  0  0  0  0  0  0
  1 14  1  0  0  0  0
  1 15  1  0  0  0  0
  1  2  1  0  0  0  0
  2 16  1  0  0  0  0
  2 17  1  0  0  0  0
  2  3  1  0  0  0  0
  3 18  1  0  0  0  0
  3 19  1  0  0  0  0
  3  4  1  0  0  0  0
  4  5  2  0  0  0  0
  5 20  1  0  0  0  0
  5  6  1  0  0  0  0
  6 21  1  0  0  0  0
  6  7  2  0  0  0  0
  7  8  1  0  0  0  0
  8 22  1  0  0  0  0
  8  9  2  0  0  0  0
  9  4  1  0  0  0  0
  9 23  1  0  0  0  0
  7 10  1  0  0  0  0
 10 11  2  0  0  0  0
 10 12  2  0  0  0  0
 10 13  1  0  0  0  0
 13 24  1  0  0  0  0
 13 25  1  0  0  0  0
M  END
>  <LOGBIO>
6.8000

>  <PRED_LOGBIO>
6.8900

>  <XV_RES>
-0.0940

>  <WHL_TMPL>
61

>  <ANCH>
14-18;20-21

$$$$
ROW48
  -MTS-   01071500433D 0   0.00000     0.00000     0

 17 16  0  0  0  0  0  0  0  0999 V2000
   -5.2920   -0.1980   16.3410 N   0  0  0  0  0  0  0  0  0  0  0  0
   -5.8630    1.1910   16.6380 S   0  0  0  0  0  0  0  0  0  0  0  0
   -5.1000    1.6840   17.7850 O   0  0  0  0  0  0  0  0  0  0  0  0
   -7.2600    1.0990   17.0870 O   0  0  0  0  0  0  0  0  0  0  0  0
   -5.8210    2.0640   15.3740 O   0  0  0  0  0  0  0  0  0  0  0  0
   -7.0940    2.4340   14.8390 C   0  0  0  0  0  0  0  0  0  0  0  0
   -6.8930    3.2940   13.5930 C   0  0  0  0  0  0  0  0  0  0  0  0
   -8.2530    3.6890   13.0210 C   0  0  0  0  0  0  0  0  0  0  0  0
   -8.0200    4.6860   11.5770 Cl  0  0  0  0  0  0  0  0  0  0  0  0
   -5.6650   -0.7450   15.5790 H   0  0  0  0  0  0  0  0  0  0  0  0
   -4.5420   -0.5670   16.9070 H   0  0  0  0  0  0  0  0  0  0  0  0
   -7.6510    2.9990   15.5840 H   0  0  0  0  0  0  0  0  0  0  0  0
   -7.6510    1.5370   14.5740 H   0  0  0  0  0  0  0  0  0  0  0  0
   -6.3360    2.7290   12.8480 H   0  0  0  0  0  0  0  0  0  0  0  0
   -6.3360    4.1910   13.8570 H   0  0  0  0  0  0  0  0  0  0  0  0
   -8.8100    4.2550   13.7650 H   0  0  0  0  0  0  0  0  0  0  0  0
   -8.8100    2.7930   12.7560 H   0  0  0  0  0  0  0  0  0  0  0  0
  1 10  1  0  0  0  0
  1 11  1  0  0  0  0
  1  2  1  0  0  0  0
  2  3  2  0  0  0  0
  2  4  2  0  0  0  0
  2  5  1  0  0  0  0
  5  6  1  0  0  0  0
  6 12  1  0  0  0  0
  6 13  1  0  0  0  0
  6  7  1  0  0  0  0
  7 14  1  0  0  0  0
  7 15  1  0  0  0  0
  7  8  1  0  0  0  0
  8 16  1  0  0  0  0
  8 17  1  0  0  0  0
  8  9  1  0  0  0  0
M  END
>  <LOGBIO>
6.2400

>  <PRED_LOGBIO>
6.3900

>  <XV_RES>
-0.2100

>  <WHL_TMPL>
29

>  <ANCH>
2-52;4-5

$$$$
ROW49
  -MTS-   01071500433D 0   0.00000     0.00000     0

 27 28  0  0  0  0  0  0  0  0999 V2000
   -5.5100   -1.8500   16.5540 N   0  0  0  0  0  0  0  0  0  0  0  0
   -5.8870   -0.3680   16.9680 S   0  0  0  0  0  0  0  0  0  0  0  0
   -7.2760   -0.1190   16.9320 O   0  0  0  0  0  0  0  0  0  0  0  0
   -5.3160   -0.0560   18.2440 O   0  0  0  0  0  0  0  0  0  0  0  0
   -5.1830    0.6690   15.8680 C   0  0  0  0  0  0  0  0  0  0  0  0
   -4.1450    0.3540   15.0730 N   0  0  0  0  0  0  0  0  0  0  0  0
   -3.8990    1.3160   14.0570 N   0  0  0  0  0  0  0  0  0  0  0  0
   -4.7710    2.3500   14.1340 C   0  0  0  0  0  0  0  0  0  0  0  0
   -4.7480    3.4100   13.2850 N   0  0  0  0  0  0  0  0  0  0  0  0
   -5.2870    4.8050   13.5220 S   0  0  0  0  0  0  0  0  0  0  0  0
   -5.8950    5.2940   12.2580 O   0  0  0  0  0  0  0  0  0  0  0  0
   -6.2020    5.0290   14.6270 O   0  0  0  0  0  0  0  0  0  0  0  0
   -3.9830    5.6900   13.8700 C   0  0  0  0  0  0  0  0  0  0  0  0
   -3.7100    5.9470   15.2050 C   0  0  0  0  0  0  0  0  0  0  0  0
   -2.6110    6.7350   15.5320 C   0  0  0  0  0  0  0  0  0  0  0  0
   -1.8390    7.2570   14.4960 C   0  0  0  0  0  0  0  0  0  0  0  0
   -2.1400    7.0250   13.1570 C   0  0  0  0  0  0  0  0  0  0  0  0
   -3.2390    6.2220   12.8310 C   0  0  0  0  0  0  0  0  0  0  0  0
   -5.9010    2.1750   15.4040 S   0  0  0  0  0  0  0  0  0  0  0  0
   -5.5500   -2.5910   17.2390 H   0  0  0  0  0  0  0  0  0  0  0  0
   -5.2300   -2.0530   15.6050 H   0  0  0  0  0  0  0  0  0  0  0  0
   -4.3190    3.2480   12.3850 H   0  0  0  0  0  0  0  0  0  0  0  0
   -4.3420    5.5410   15.9810 H   0  0  0  0  0  0  0  0  0  0  0  0
   -2.3620    6.9370   16.5630 H   0  0  0  0  0  0  0  0  0  0  0  0
   -0.9780    7.8620   14.7400 H   0  0  0  0  0  0  0  0  0  0  0  0
   -1.5320    7.4600   12.3780 H   0  0  0  0  0  0  0  0  0  0  0  0
   -3.4980    6.0240   11.8020 H   0  0  0  0  0  0  0  0  0  0  0  0
  1 20  1  0  0  0  0
  1 21  1  0  0  0  0
  1  2  1  0  0  0  0
  2  3  2  0  0  0  0
  2  4  2  0  0  0  0
  2  5  1  0  0  0  0
  5  6  2  0  0  0  0
  6  7  1  0  0  0  0
  7  8  2  0  0  0  0
  8  9  1  0  0  0  0
  9 22  1  0  0  0  0
  9 10  1  0  0  0  0
 10 11  2  0  0  0  0
 10 12  2  0  0  0  0
 10 13  1  0  0  0  0
 13 14  2  0  0  0  0
 14 23  1  0  0  0  0
 14 15  1  0  0  0  0
 15 24  1  0  0  0  0
 15 16  2  0  0  0  0
 16 25  1  0  0  0  0
 16 17  1  0  0  0  0
 17 26  1  0  0  0  0
 17 18  2  0  0  0  0
 18 13  1  0  0  0  0
 18 27  1  0  0  0  0
  8 19  1  0  0  0  0
 19  5  1  0  0  0  0
M  END
>  <LOGBIO>
8.0500

>  <PRED_LOGBIO>
8.1700

>  <XV_RES>
-0.1400

>  <WHL_TMPL>
34

>  <ANCH>
15-16;8-9

$$$$
ROW50
  -MTS-   01071500433D 0   0.00000     0.00000     0

 32 34  0  0  0  0  0  0  0  0999 V2000
   -5.4730   -1.8590   16.4680 N   0  0  0  0  0  0  0  0  0  0  0  0
   -5.9000   -0.4330   16.9680 S   0  0  0  0  0  0  0  0  0  0  0  0
   -7.2940   -0.3130   16.9250 O   0  0  0  0  0  0  0  0  0  0  0  0
   -5.4260   -0.2410   18.2960 O   0  0  0  0  0  0  0  0  0  0  0  0
   -5.1920    0.7970   15.8710 C   0  0  0  0  0  0  0  0  0  0  0  0
   -3.9060    1.1070   15.7940 N   0  0  0  0  0  0  0  0  0  0  0  0
   -3.7140    2.2150   14.9720 N   0  0  0  0  0  0  0  0  0  0  0  0
   -4.8820    2.7610   14.5890 C   0  0  0  0  0  0  0  0  0  0  0  0
   -5.1090    4.0610   14.3050 N   0  0  0  0  0  0  0  0  0  0  0  0
   -4.5990    4.8330   13.2720 C   0  0  0  0  0  0  0  0  0  0  0  0
   -5.6030    5.5080   12.3690 C   0  0  0  0  0  0  0  0  0  0  0  0
   -6.0470    6.7370   12.6660 C   0  0  0  0  0  0  0  0  0  0  0  0
   -7.0320    7.4000   11.7810 C   0  0  0  0  0  0  0  0  0  0  0  0
   -7.4330    8.4960   12.0380 O   0  0  0  0  0  0  0  0  0  0  0  0
   -7.4850    6.7320   10.6460 O   0  0  0  0  0  0  0  0  0  0  0  0
   -7.0250    5.4540   10.3370 C   0  0  0  0  0  0  0  0  0  0  0  0
   -7.5040    4.8150    9.1870 C   0  0  0  0  0  0  0  0  0  0  0  0
   -7.0520    3.5300    8.8610 C   0  0  0  0  0  0  0  0  0  0  0  0
   -7.6480    2.7360    7.4320 Cl  0  0  0  0  0  0  0  0  0  0  0  0
   -6.1210    2.8860    9.6840 C   0  0  0  0  0  0  0  0  0  0  0  0
   -5.6420    3.5250   10.8330 C   0  0  0  0  0  0  0  0  0  0  0  0
   -6.0930    4.8090   11.1600 C   0  0  0  0  0  0  0  0  0  0  0  0
   -6.1480    2.1420   15.4300 S   0  0  0  0  0  0  0  0  0  0  0  0
   -4.4960   -2.1110   16.4360 H   0  0  0  0  0  0  0  0  0  0  0  0
   -6.1760   -2.5240   16.1780 H   0  0  0  0  0  0  0  0  0  0  0  0
   -5.7390    4.5390   14.9330 H   0  0  0  0  0  0  0  0  0  0  0  0
   -4.0630    4.1350   12.6320 H   0  0  0  0  0  0  0  0  0  0  0  0
   -3.9740    5.6160   13.6970 H   0  0  0  0  0  0  0  0  0  0  0  0
   -5.6870    7.2440   13.5490 H   0  0  0  0  0  0  0  0  0  0  0  0
   -8.2220    5.3120    8.5520 H   0  0  0  0  0  0  0  0  0  0  0  0
   -5.7720    1.8950    9.4320 H   0  0  0  0  0  0  0  0  0  0  0  0
   -4.9230    3.0270   11.4680 H   0  0  0  0  0  0  0  0  0  0  0  0
  1 24  1  0  0  0  0
  1 25  1  0  0  0  0
  1  2  1  0  0  0  0
  2  3  2  0  0  0  0
  2  4  2  0  0  0  0
  2  5  1  0  0  0  0
  5  6  2  0  0  0  0
  6  7  1  0  0  0  0
  7  8  2  0  0  0  0
  8  9  1  0  0  0  0
  9 26  1  0  0  0  0
  9 10  1  0  0  0  0
 10 27  1  0  0  0  0
 10 28  1  0  0  0  0
 10 11  1  0  0  0  0
 11 12  2  0  0  0  0
 12 29  1  0  0  0  0
 12 13  1  0  0  0  0
 13 14  2  0  0  0  0
 13 15  1  0  0  0  0
 15 16  1  0  0  0  0
 16 17  1  0  0  0  0
 17 30  1  0  0  0  0
 17 18  2  0  0  0  0
 18 19  1  0  0  0  0
 18 20  1  0  0  0  0
 20 31  1  0  0  0  0
 20 21  2  0  0  0  0
 21 32  1  0  0  0  0
 21 22  1  0  0  0  0
 22 11  1  0  0  0  0
 22 16  2  0  0  0  0
  8 23  1  0  0  0  0
 23  5  1  0  0  0  0
M  END
>  <LOGBIO>
8.1500

>  <PRED_LOGBIO>
7.5800

>  <XV_RES>
0.7140

>  <WHL_TMPL>
21

>  <ANCH>
1-28;4-5

$$$$
ROW51
  -MTS-   01071500433D 0   0.00000     0.00000     0

 27 27  0  0  0  0  0  0  0  0999 V2000
   -5.5200   -1.6800   16.5140 N   0  0  0  0  0  0  0  0  0  0  0  0
   -5.9460   -0.3030   17.1210 S   0  0  0  0  0  0  0  0  0  0  0  0
   -7.3390   -0.0730   16.9000 O   0  0  0  0  0  0  0  0  0  0  0  0
   -5.4150   -0.0700   18.4090 O   0  0  0  0  0  0  0  0  0  0  0  0
   -5.1890    0.9560   16.1270 C   0  0  0  0  0  0  0  0  0  0  0  0
   -3.9140    1.0590   15.8650 N   0  0  0  0  0  0  0  0  0  0  0  0
   -3.6920    2.2000   15.0320 N   0  0  0  0  0  0  0  0  0  0  0  0
   -4.7880    2.8350   14.6690 C   0  0  0  0  0  0  0  0  0  0  0  0
   -4.7820    3.9530   13.8360 N   0  0  0  0  0  0  0  0  0  0  0  0
   -5.9390    4.5400   13.4790 C   0  0  0  0  0  0  0  0  0  0  0  0
   -7.0320    4.1710   13.8850 O   0  0  0  0  0  0  0  0  0  0  0  0
   -5.7960    5.6440   12.4520 C   0  0  0  0  0  0  0  0  0  0  0  0
   -7.0490    6.2070   11.9280 N   0  0  0  0  0  0  0  0  0  0  0  0
   -6.7420    7.2590   10.9490 C   0  0  0  0  0  0  0  0  0  0  0  0
   -8.0290    7.8380   10.4110 C   0  0  0  0  0  0  0  0  0  0  0  0
   -9.1010    7.4120   10.8080 O   0  0  0  0  0  0  0  0  0  0  0  0
   -7.9940    8.8040    9.5130 O   0  0  0  0  0  0  0  0  0  0  0  0
   -6.1670    2.1810   15.3640 S   0  0  0  0  0  0  0  0  0  0  0  0
   -5.5080   -2.5060   17.0950 H   0  0  0  0  0  0  0  0  0  0  0  0
   -5.2570   -1.7430   15.5410 H   0  0  0  0  0  0  0  0  0  0  0  0
   -3.9050    4.3240   13.4990 H   0  0  0  0  0  0  0  0  0  0  0  0
   -5.3090    5.1800   11.5970 H   0  0  0  0  0  0  0  0  0  0  0  0
   -5.2320    6.4510   12.9150 H   0  0  0  0  0  0  0  0  0  0  0  0
   -7.5850    5.4770   11.4810 H   0  0  0  0  0  0  0  0  0  0  0  0
   -6.1650    8.0460   11.4310 H   0  0  0  0  0  0  0  0  0  0  0  0
   -6.1650    6.8360   10.1300 H   0  0  0  0  0  0  0  0  0  0  0  0
   -8.9080    9.0410    9.2920 H   0  0  0  0  0  0  0  0  0  0  0  0
  1 19  1  0  0  0  0
  1 20  1  0  0  0  0
  1  2  1  0  0  0  0
  2  3  2  0  0  0  0
  2  4  2  0  0  0  0
  2  5  1  0  0  0  0
  5  6  2  0  0  0  0
  6  7  1  0  0  0  0
  7  8  2  0  0  0  0
  8  9  1  0  0  0  0
  9 21  1  0  0  0  0
  9 10  1  0  0  0  0
 10 11  2  0  0  0  0
 10 12  1  0  0  0  0
 12 22  1  0  0  0  0
 12 23  1  0  0  0  0
 12 13  1  0  0  0  0
 13 24  1  0  0  0  0
 13 14  1  0  0  0  0
 14 25  1  0  0  0  0
 14 26  1  0  0  0  0
 14 15  1  0  0  0  0
 15 16  2  0  0  0  0
 15 17  1  0  0  0  0
 17 27  1  0  0  0  0
  8 18  1  0  0  0  0
 18  5  1  0  0  0  0
M  END
>  <LOGBIO>
7.3000

>  <PRED_LOGBIO>
7.5700

>  <XV_RES>
-0.4110

>  <WHL_TMPL>
38

>  <ANCH>
14-17;4-1

$$$$
ROW52
  -MTS-   01071500433D 0   0.00000     0.00000     0

 10  9  0  0  0  0  0  0  0  0999 V2000
   -5.8950    2.6190   16.1890 N   0  0  0  0  0  0  0  0  0  0  0  0
   -6.1630    1.0670   16.9620 S   0  0  0  0  0  0  0  0  0  0  0  0
   -5.4680    1.0840   18.2170 O   0  0  0  0  0  0  0  0  0  0  0  0
   -7.5890    0.8790   16.9600 O   0  0  0  0  0  0  0  0  0  0  0  0
   -5.5130   -0.1240   16.0400 N   0  0  0  0  0  0  0  0  0  0  0  0
   -4.0960   -0.0990   16.0950 O   0  0  0  0  0  0  0  0  0  0  0  0
   -6.1570    3.4710   16.6630 H   0  0  0  0  0  0  0  0  0  0  0  0
   -5.4780    2.6600   15.2700 H   0  0  0  0  0  0  0  0  0  0  0  0
   -6.0520   -0.7880   15.5030 H   0  0  0  0  0  0  0  0  0  0  0  0
   -3.8370    0.2880   16.9460 H   0  0  0  0  0  0  0  0  0  0  0  0
  1  7  1  0  0  0  0
  1  8  1  0  0  0  0
  1  2  1  0  0  0  0
  2  3  2  0  0  0  0
  2  4  2  0  0  0  0
  2  5  1  0  0  0  0
  5  9  1  0  0  0  0
  5  6  1  0  0  0  0
  6 10  1  0  0  0  0
M  END
>  <LOGBIO>
6.2500

>  <PRED_LOGBIO>
5.8700

>  <XV_RES>
0.3750

>  <WHL_TMPL>
62

>  <ANCH>
15-16;7-9

$$$$
ROW53
  -MTS-   01071500433D 0   0.00000     0.00000     0

 25 25  0  0  0  0  0  0  0  0999 V2000
   -1.9320    4.8890   11.8290 N   0  0  0  0  0  0  0  0  0  0  0  0
   -2.1810    5.3670   13.1970 C   0  0  0  0  0  0  0  0  0  0  0  0
   -3.6580    5.5100   13.6060 C   0  0  0  0  0  0  0  0  0  0  0  0
   -4.2570    4.4390   14.4690 C   0  0  0  0  0  0  0  0  0  0  0  0
   -3.4580    3.3580   14.8830 C   0  0  0  0  0  0  0  0  0  0  0  0
   -4.0020    2.3550   15.6480 C   0  0  0  0  0  0  0  0  0  0  0  0
   -5.3550    2.4040   15.9610 C   0  0  0  0  0  0  0  0  0  0  0  0
   -6.1770    3.4280   15.5630 C   0  0  0  0  0  0  0  0  0  0  0  0
   -5.5960    4.4760   14.8460 C   0  0  0  0  0  0  0  0  0  0  0  0
   -6.0020    1.0690   16.9340 S   0  0  0  0  0  0  0  0  0  0  0  0
   -5.4440    1.2710   18.2580 O   0  0  0  0  0  0  0  0  0  0  0  0
   -7.4570    1.1620   16.7970 O   0  0  0  0  0  0  0  0  0  0  0  0
   -5.3860   -0.3150   16.3260 N   0  0  0  0  0  0  0  0  0  0  0  0
   -2.3440    3.9740   11.7120 H   0  0  0  0  0  0  0  0  0  0  0  0
   -0.9360    4.8330   11.6690 H   0  0  0  0  0  0  0  0  0  0  0  0
   -1.7750    6.3760   13.2280 H   0  0  0  0  0  0  0  0  0  0  0  0
   -1.7200    4.6670   13.8900 H   0  0  0  0  0  0  0  0  0  0  0  0
   -4.2130    5.4600   12.6720 H   0  0  0  0  0  0  0  0  0  0  0  0
   -3.7530    6.4530   14.1400 H   0  0  0  0  0  0  0  0  0  0  0  0
   -2.4170    3.3160   14.5990 H   0  0  0  0  0  0  0  0  0  0  0  0
   -3.3870    1.5400   16.0010 H   0  0  0  0  0  0  0  0  0  0  0  0
   -7.2320    3.4240   15.7950 H   0  0  0  0  0  0  0  0  0  0  0  0
   -6.1980    5.3320   14.5790 H   0  0  0  0  0  0  0  0  0  0  0  0
   -5.6320   -1.2020   16.7410 H   0  0  0  0  0  0  0  0  0  0  0  0
   -4.7590   -0.2840   15.5350 H   0  0  0  0  0  0  0  0  0  0  0  0
  1 14  1  0  0  0  0
  1 15  1  0  0  0  0
  1  2  1  0  0  0  0
  2 16  1  0  0  0  0
  2 17  1  0  0  0  0
  2  3  1  0  0  0  0
  3 18  1  0  0  0  0
  3 19  1  0  0  0  0
  3  4  1  0  0  0  0
  4  5  2  0  0  0  0
  5 20  1  0  0  0  0
  5  6  1  0  0  0  0
  6 21  1  0  0  0  0
  6  7  2  0  0  0  0
  7  8  1  0  0  0  0
  8 22  1  0  0  0  0
  8  9  2  0  0  0  0
  9  4  1  0  0  0  0
  9 23  1  0  0  0  0
  7 10  1  0  0  0  0
 10 11  2  0  0  0  0
 10 12  2  0  0  0  0
 10 13  1  0  0  0  0
 13 24  1  0  0  0  0
 13 25  1  0  0  0  0
M  END
>  <LOGBIO>
6.8000

>  <PRED_LOGBIO>
6.8900

>  <XV_RES>
-0.0940

>  <WHL_TMPL>
61

>  <ANCH>
14-18;20-21

$$$$
ROW55
  -MTS-   01071500433D 0   0.00000     0.00000     0

 24 25  0  0  0  0  0  0  0  0999 V2000
   -5.7820    4.8790   18.2500 C   0  0  0  0  0  0  0  0  0  0  0  0
   -5.2510    3.5890   17.9370 O   0  0  0  0  0  0  0  0  0  0  0  0
   -5.1550    3.2350   16.6170 C   0  0  0  0  0  0  0  0  0  0  0  0
   -6.1450    2.4310   16.0400 C   0  0  0  0  0  0  0  0  0  0  0  0
   -6.1120    2.1570   14.6670 C   0  0  0  0  0  0  0  0  0  0  0  0
   -5.0890    2.6880   13.8720 C   0  0  0  0  0  0  0  0  0  0  0  0
   -4.0990    3.4920   14.4500 C   0  0  0  0  0  0  0  0  0  0  0  0
   -3.0060    4.0660   13.6340 C   0  0  0  0  0  0  0  0  0  0  0  0
   -2.0680    4.8330   14.2050 C   0  0  0  0  0  0  0  0  0  0  0  0
   -0.9770    5.4040   13.3840 C   0  0  0  0  0  0  0  0  0  0  0  0
   -1.2300    5.9220   12.3080 O   0  0  0  0  0  0  0  0  0  0  0  0
    0.2700    5.3540   13.8150 O   0  0  0  0  0  0  0  0  0  0  0  0
   -2.1230    5.1090   15.6580 C   0  0  0  0  0  0  0  0  0  0  0  0
   -1.2870    5.7940   16.1690 O   0  0  0  0  0  0  0  0  0  0  0  0
   -3.1570    4.5640   16.4160 O   0  0  0  0  0  0  0  0  0  0  0  0
   -4.1320    3.7660   15.8230 C   0  0  0  0  0  0  0  0  0  0  0  0
   -6.7960    4.9570   17.8630 H   0  0  0  0  0  0  0  0  0  0  0  0
   -5.7950    5.0150   19.3290 H   0  0  0  0  0  0  0  0  0  0  0  0
   -5.1600    5.6480   17.7960 H   0  0  0  0  0  0  0  0  0  0  0  0
   -6.9340    2.0220   16.6530 H   0  0  0  0  0  0  0  0  0  0  0  0
   -6.8750    1.5370   14.2220 H   0  0  0  0  0  0  0  0  0  0  0  0
   -5.0630    2.4770   12.8140 H   0  0  0  0  0  0  0  0  0  0  0  0
   -2.9640    3.8650   12.5730 H   0  0  0  0  0  0  0  0  0  0  0  0
    0.8350    5.7740   13.1470 H   0  0  0  0  0  0  0  0  0  0  0  0
  1 17  1  0  0  0  0
  1 18  1  0  0  0  0
  1 19  1  0  0  0  0
  1  2  1  0  0  0  0
  2  3  1  0  0  0  0
  3  4  2  0  0  0  0
  4 20  1  0  0  0  0
  4  5  1  0  0  0  0
  5 21  1  0  0  0  0
  5  6  2  0  0  0  0
  6 22  1  0  0  0  0
  6  7  1  0  0  0  0
  7  8  1  0  0  0  0
  8 23  1  0  0  0  0
  8  9  2  0  0  0  0
  9 10  1  0  0  0  0
 10 11  2  0  0  0  0
 10 12  1  0  0  0  0
 12 24  1  0  0  0  0
  9 13  1  0  0  0  0
 13 14  2  0  0  0  0
 13 15  1  0  0  0  0
 15 16  1  0  0  0  0
 16  3  1  0  0  0  0
 16  7  2  0  0  0  0
M  END
>  <LOGBIO>
4.2100

>  <PRED_LOGBIO>
5.9400

>  <XV_RES>
-2.3900

>  <WHL_TMPL>
13

>  <ANCH>
6-9;13-14

$$$$
ROW56
  -MTS-   01071500433D 0   0.00000     0.00000     0

 19 19  0  0  0  0  0  0  0  0999 V2000
   -5.7960    5.6440   12.4520 C   0  0  0  0  0  0  0  0  0  0  0  0
   -5.9390    4.5400   13.4790 C   0  0  0  0  0  0  0  0  0  0  0  0
   -7.0320    4.1710   13.8850 O   0  0  0  0  0  0  0  0  0  0  0  0
   -4.7820    3.9530   13.8360 N   0  0  0  0  0  0  0  0  0  0  0  0
   -4.7880    2.8350   14.6690 C   0  0  0  0  0  0  0  0  0  0  0  0
   -3.6920    2.2000   15.0320 N   0  0  0  0  0  0  0  0  0  0  0  0
   -3.9140    1.0590   15.8650 N   0  0  0  0  0  0  0  0  0  0  0  0
   -5.1890    0.9560   16.1270 C   0  0  0  0  0  0  0  0  0  0  0  0
   -6.1670    2.1810   15.3640 S   0  0  0  0  0  0  0  0  0  0  0  0
   -5.9460   -0.3030   17.1210 S   0  0  0  0  0  0  0  0  0  0  0  0
   -7.3390   -0.0730   16.9000 O   0  0  0  0  0  0  0  0  0  0  0  0
   -5.4150   -0.0700   18.4090 O   0  0  0  0  0  0  0  0  0  0  0  0
   -5.5200   -1.6800   16.5140 N   0  0  0  0  0  0  0  0  0  0  0  0
   -6.7790    5.9850   12.1350 H   0  0  0  0  0  0  0  0  0  0  0  0
   -5.3230    6.4830   12.9590 H   0  0  0  0  0  0  0  0  0  0  0  0
   -5.1970    5.2370   11.6400 H   0  0  0  0  0  0  0  0  0  0  0  0
   -3.9050    4.3240   13.4990 H   0  0  0  0  0  0  0  0  0  0  0  0
   -5.7140   -2.5350   17.0160 H   0  0  0  0  0  0  0  0  0  0  0  0
   -5.0500   -1.7140   15.6200 H   0  0  0  0  0  0  0  0  0  0  0  0
  1 14  1  0  0  0  0
  1 15  1  0  0  0  0
  1 16  1  0  0  0  0
  1  2  1  0  0  0  0
  2  3  2  0  0  0  0
  2  4  1  0  0  0  0
  4 17  1  0  0  0  0
  4  5  1  0  0  0  0
  5  6  2  0  0  0  0
  6  7  1  0  0  0  0
  7  8  2  0  0  0  0
  8  9  1  0  0  0  0
  9  5  1  0  0  0  0
  8 10  1  0  0  0  0
 10 11  2  0  0  0  0
 10 12  2  0  0  0  0
 10 13  1  0  0  0  0
 13 18  1  0  0  0  0
 13 19  1  0  0  0  0
M  END
>  <LOGBIO>
7.9200

>  <PRED_LOGBIO>
7.6900

>  <XV_RES>
0.2370

>  <WHL_TMPL>
38

>  <ANCH>
14-17;14-17

$$$$
ROW57
  -MTS-   01071500433D 0   0.00000     0.00000     0

 36 38  0  0  0  0  0  0  0  0999 V2000
   -5.8640    4.0620   10.8570 C   0  0  0  0  0  0  0  0  0  0  0  0
   -5.2320    5.2390   11.5600 C   0  0  0  0  0  0  0  0  0  0  0  0
   -4.8200    6.4230   10.9520 O   0  0  0  0  0  0  0  0  0  0  0  0
   -4.2880    7.2570   11.9420 N   0  0  0  0  0  0  0  0  0  0  0  0
   -4.3570    6.6430   13.1080 C   0  0  0  0  0  0  0  0  0  0  0  0
   -3.9020    7.1790   14.4100 C   0  0  0  0  0  0  0  0  0  0  0  0
   -4.8140    7.3360   15.4610 C   0  0  0  0  0  0  0  0  0  0  0  0
   -4.3840    7.8430   16.6930 C   0  0  0  0  0  0  0  0  0  0  0  0
   -3.0410    8.1940   16.8740 C   0  0  0  0  0  0  0  0  0  0  0  0
   -2.1280    8.0380   15.8240 C   0  0  0  0  0  0  0  0  0  0  0  0
   -2.5590    7.5310   14.5920 C   0  0  0  0  0  0  0  0  0  0  0  0
   -4.9740    5.3190   12.8720 C   0  0  0  0  0  0  0  0  0  0  0  0
   -5.2530    4.2820   13.8900 C   0  0  0  0  0  0  0  0  0  0  0  0
   -5.8650    4.6340   15.0990 C   0  0  0  0  0  0  0  0  0  0  0  0
   -6.1280    3.6530   16.0620 C   0  0  0  0  0  0  0  0  0  0  0  0
   -5.7800    2.3190   15.8170 C   0  0  0  0  0  0  0  0  0  0  0  0
   -5.1680    1.9670   14.6080 C   0  0  0  0  0  0  0  0  0  0  0  0
   -4.9040    2.9480   13.6450 C   0  0  0  0  0  0  0  0  0  0  0  0
   -6.2670    1.2150   17.1990 S   0  0  0  0  0  0  0  0  0  0  0  0
   -7.6690    1.3520   17.4410 O   0  0  0  0  0  0  0  0  0  0  0  0
   -5.5420    1.5780   18.3760 O   0  0  0  0  0  0  0  0  0  0  0  0
   -5.9060   -0.4450   16.7800 N   0  0  0  0  0  0  0  0  0  0  0  0
   -5.4950    4.0090    9.8350 H   0  0  0  0  0  0  0  0  0  0  0  0
   -6.9450    4.1840   10.8460 H   0  0  0  0  0  0  0  0  0  0  0  0
   -5.6080    3.1450   11.3830 H   0  0  0  0  0  0  0  0  0  0  0  0
   -5.8500    7.0650   15.3200 H   0  0  0  0  0  0  0  0  0  0  0  0
   -5.0880    7.9630   17.5030 H   0  0  0  0  0  0  0  0  0  0  0  0
   -2.7090    8.5850   17.8240 H   0  0  0  0  0  0  0  0  0  0  0  0
   -1.0920    8.3090   15.9640 H   0  0  0  0  0  0  0  0  0  0  0  0
   -1.8550    7.4100   13.7820 H   0  0  0  0  0  0  0  0  0  0  0  0
   -6.1330    5.6630   15.2890 H   0  0  0  0  0  0  0  0  0  0  0  0
   -6.6000    3.9250   16.9950 H   0  0  0  0  0  0  0  0  0  0  0  0
   -4.8990    0.9380   14.4180 H   0  0  0  0  0  0  0  0  0  0  0  0
   -4.4320    2.6760   12.7120 H   0  0  0  0  0  0  0  0  0  0  0  0
   -5.4910   -0.6620   15.8850 H   0  0  0  0  0  0  0  0  0  0  0  0
   -6.1130   -1.1870   17.4340 H   0  0  0  0  0  0  0  0  0  0  0  0
  1 23  1  0  0  0  0
  1 24  1  0  0  0  0
  1 25  1  0  0  0  0
  1  2  1  0  0  0  0
  2  3  1  0  0  0  0
  3  4  1  0  0  0  0
  4  5  2  0  0  0  0
  5  6  1  0  0  0  0
  6  7  2  0  0  0  0
  7 26  1  0  0  0  0
  7  8  1  0  0  0  0
  8 27  1  0  0  0  0
  8  9  2  0  0  0  0
  9 28  1  0  0  0  0
  9 10  1  0  0  0  0
 10 29  1  0  0  0  0
 10 11  2  0  0  0  0
 11  6  1  0  0  0  0
 11 30  1  0  0  0  0
  5 12  1  0  0  0  0
 12  2  2  0  0  0  0
 12 13  1  0  0  0  0
 13 14  2  0  0  0  0
 14 31  1  0  0  0  0
 14 15  1  0  0  0  0
 15 32  1  0  0  0  0
 15 16  2  0  0  0  0
 16 17  1  0  0  0  0
 17 33  1  0  0  0  0
 17 18  2  0  0  0  0
 18 13  1  0  0  0  0
 18 34  1  0  0  0  0
 16 19  1  0  0  0  0
 19 20  2  0  0  0  0
 19 21  2  0  0  0  0
 19 22  1  0  0  0  0
 22 35  1  0  0  0  0
 22 36  1  0  0  0  0
M  END
>  <LOGBIO>
7.3700

>  <PRED_LOGBIO>
7.4200

>  <XV_RES>
-0.0280

>  <WHL_TMPL>
31

>  <ANCH>
17-19;27-26

$$$$
ROW58
  -MTS-   01071500433D 0   0.00000     0.00000     0

 22 22  0  0  0  0  0  0  0  0999 V2000
   -2.9880    5.5380   13.3310 N   0  0  0  0  0  0  0  0  0  0  0  0
   -4.2090    5.5410   13.7550 C   0  0  0  0  0  0  0  0  0  0  0  0
   -4.6260    4.4200   14.5370 C   0  0  0  0  0  0  0  0  0  0  0  0
   -3.7190    3.3360   14.8260 C   0  0  0  0  0  0  0  0  0  0  0  0
   -4.1780    2.2560   15.6080 C   0  0  0  0  0  0  0  0  0  0  0  0
   -5.4780    2.2600   16.1720 C   0  0  0  0  0  0  0  0  0  0  0  0
   -6.3250    3.3430   15.8140 C   0  0  0  0  0  0  0  0  0  0  0  0
   -5.9080    4.4230   15.0320 C   0  0  0  0  0  0  0  0  0  0  0  0
   -6.0000    0.9720   17.0270 S   0  0  0  0  0  0  0  0  0  0  0  0
   -5.5380    0.9780   18.3690 O   0  0  0  0  0  0  0  0  0  0  0  0
   -7.4330    1.0980   16.9540 O   0  0  0  0  0  0  0  0  0  0  0  0
   -5.4320   -0.1580   16.3250 N   0  0  0  0  0  0  0  0  0  0  0  0
   -2.9970    5.5310   12.3210 H   0  0  0  0  0  0  0  0  0  0  0  0
   -2.5750    6.4150   13.6160 H   0  0  0  0  0  0  0  0  0  0  0  0
   -4.8220    5.5050   12.8570 H   0  0  0  0  0  0  0  0  0  0  0  0
   -4.3790    6.4350   14.3520 H   0  0  0  0  0  0  0  0  0  0  0  0
   -2.7070    3.3510   14.4500 H   0  0  0  0  0  0  0  0  0  0  0  0
   -3.5280    1.4110   15.7800 H   0  0  0  0  0  0  0  0  0  0  0  0
   -7.3460    3.3310   16.1650 H   0  0  0  0  0  0  0  0  0  0  0  0
   -6.5790    5.2430   14.8210 H   0  0  0  0  0  0  0  0  0  0  0  0
   -5.6050   -1.0970   16.6550 H   0  0  0  0  0  0  0  0  0  0  0  0
   -4.8620   -0.0080   15.5050 H   0  0  0  0  0  0  0  0  0  0  0  0
  1 13  1  0  0  0  0
  1 14  1  0  0  0  0
  1  2  1  0  0  0  0
  2 15  1  0  0  0  0
  2 16  1  0  0  0  0
  2  3  1  0  0  0  0
  3  4  2  0  0  0  0
  4 17  1  0  0  0  0
  4  5  1  0  0  0  0
  5 18  1  0  0  0  0
  5  6  2  0  0  0  0
  6  7  1  0  0  0  0
  7 19  1  0  0  0  0
  7  8  2  0  0  0  0
  8  3  1  0  0  0  0
  8 20  1  0  0  0  0
  6  9  1  0  0  0  0
  9 10  2  0  0  0  0
  9 11  2  0  0  0  0
  9 12  1  0  0  0  0
 12 21  1  0  0  0  0
 12 22  1  0  0  0  0
M  END
>  <LOGBIO>
6.7700

>  <PRED_LOGBIO>
6.7000

>  <XV_RES>
0.0670

>  <WHL_TMPL>
11

>  <ANCH>
1-49;17-18

$$$$
ROW59
  -MTS-   01071500433D 0   0.00000     0.00000     0

 40 41  0  0  0  0  0  0  0  0999 V2000
    0.2810   11.8430    8.7190 N   0  0  0  0  0  0  0  0  0  0  0  0
   -0.1690   11.0960    9.8170 C   0  0  0  0  0  0  0  0  0  0  0  0
   -0.5970   11.7480   10.9790 C   0  0  0  0  0  0  0  0  0  0  0  0
   -1.0470   11.0020   12.0750 C   0  0  0  0  0  0  0  0  0  0  0  0
   -1.0670    9.6040   12.0090 C   0  0  0  0  0  0  0  0  0  0  0  0
   -0.6390    8.9520   10.8470 C   0  0  0  0  0  0  0  0  0  0  0  0
   -0.1900    9.6980    9.7510 C   0  0  0  0  0  0  0  0  0  0  0  0
   -1.6580    8.6240   13.4500 S   0  0  0  0  0  0  0  0  0  0  0  0
   -2.5490    9.4850   14.1640 O   0  0  0  0  0  0  0  0  0  0  0  0
   -0.5000    8.3140   14.2290 O   0  0  0  0  0  0  0  0  0  0  0  0
   -2.3740    7.5490   13.1320 N   0  0  0  0  0  0  0  0  0  0  0  0
   -2.9280    6.6320   14.1400 C   0  0  0  0  0  0  0  0  0  0  0  0
   -3.8540    5.6380   13.4360 C   0  0  0  0  0  0  0  0  0  0  0  0
   -4.3590    4.5430   14.3790 C   0  0  0  0  0  0  0  0  0  0  0  0
   -5.6910    4.5230   14.7740 C   0  0  0  0  0  0  0  0  0  0  0  0
   -6.1720    3.4750   15.5500 C   0  0  0  0  0  0  0  0  0  0  0  0
   -5.3180    2.4460   15.9340 C   0  0  0  0  0  0  0  0  0  0  0  0
   -3.9830    2.4730   15.5490 C   0  0  0  0  0  0  0  0  0  0  0  0
   -3.5020    3.5200   14.7720 C   0  0  0  0  0  0  0  0  0  0  0  0
   -5.9340    1.0960   16.8620 S   0  0  0  0  0  0  0  0  0  0  0  0
   -7.4320    1.0830   16.7830 O   0  0  0  0  0  0  0  0  0  0  0  0
   -5.5020    1.2350   18.2920 O   0  0  0  0  0  0  0  0  0  0  0  0
   -5.3350   -0.2930   16.2560 N   0  0  0  0  0  0  0  0  0  0  0  0
    1.2580   12.0850    8.6390 H   0  0  0  0  0  0  0  0  0  0  0  0
   -0.3720   12.1390    8.0080 H   0  0  0  0  0  0  0  0  0  0  0  0
   -0.5820   12.8270   11.0290 H   0  0  0  0  0  0  0  0  0  0  0  0
   -1.3770   11.5060   12.9710 H   0  0  0  0  0  0  0  0  0  0  0  0
   -0.6550    7.8730   10.7960 H   0  0  0  0  0  0  0  0  0  0  0  0
    0.1410    9.1940    8.8540 H   0  0  0  0  0  0  0  0  0  0  0  0
   -2.5450    7.3540   12.1560 H   0  0  0  0  0  0  0  0  0  0  0  0
   -3.5490    7.2290   14.8050 H   0  0  0  0  0  0  0  0  0  0  0  0
   -2.1160    6.0770   14.6040 H   0  0  0  0  0  0  0  0  0  0  0  0
   -3.2450    5.1350   12.6870 H   0  0  0  0  0  0  0  0  0  0  0  0
   -4.7160    6.1850   13.0600 H   0  0  0  0  0  0  0  0  0  0  0  0
   -6.3530    5.3230   14.4780 H   0  0  0  0  0  0  0  0  0  0  0  0
   -7.2080    3.4590   15.8550 H   0  0  0  0  0  0  0  0  0  0  0  0
   -3.3180    1.6790   15.8540 H   0  0  0  0  0  0  0  0  0  0  0  0
   -2.4640    3.5390   14.4740 H   0  0  0  0  0  0  0  0  0  0  0  0
   -5.5880   -1.1770   16.6740 H   0  0  0  0  0  0  0  0  0  0  0  0
   -4.7100   -0.2700   15.4630 H   0  0  0  0  0  0  0  0  0  0  0  0
  1 24  1  0  0  0  0
  1 25  1  0  0  0  0
  1  2  1  0  0  0  0
  2  3  2  0  0  0  0
  3 26  1  0  0  0  0
  3  4  1  0  0  0  0
  4 27  1  0  0  0  0
  4  5  2  0  0  0  0
  5  6  1  0  0  0  0
  6 28  1  0  0  0  0
  6  7  2  0  0  0  0
  7  2  1  0  0  0  0
  7 29  1  0  0  0  0
  5  8  1  0  0  0  0
  8  9  2  0  0  0  0
  8 10  2  0  0  0  0
  8 11  1  0  0  0  0
 11 30  1  0  0  0  0
 11 12  1  0  0  0  0
 12 31  1  0  0  0  0
 12 32  1  0  0  0  0
 12 13  1  0  0  0  0
 13 33  1  0  0  0  0
 13 34  1  0  0  0  0
 13 14  1  0  0  0  0
 14 15  2  0  0  0  0
 15 35  1  0  0  0  0
 15 16  1  0  0  0  0
 16 36  1  0  0  0  0
 16 17  2  0  0  0  0
 17 18  1  0  0  0  0
 18 37  1  0  0  0  0
 18 19  2  0  0  0  0
 19 14  1  0  0  0  0
 19 38  1  0  0  0  0
 17 20  1  0  0  0  0
 20 21  2  0  0  0  0
 20 22  2  0  0  0  0
 20 23  1  0  0  0  0
 23 39  1  0  0  0  0
 23 40  1  0  0  0  0
M  END
>  <LOGBIO>
7.3000

>  <PRED_LOGBIO>
7.3100

>  <XV_RES>
-0.0420

>  <WHL_TMPL>
52

>  <ANCH>
27-31;35-36

$$$$
ROW60
  -MTS-   01071500433D 0   0.00000     0.00000     0

 48 49  0  0  0  0  0  0  0  0999 V2000
   -1.0910   11.8510    8.6480 C   0  0  0  0  0  0  0  0  0  0  0  0
   -0.8780   10.5680    8.0530 O   0  0  0  0  0  0  0  0  0  0  0  0
   -0.4900    9.5380    8.8690 C   0  0  0  0  0  0  0  0  0  0  0  0
   -1.4530    8.7280    9.4810 C   0  0  0  0  0  0  0  0  0  0  0  0
   -1.0560    7.6750   10.3140 C   0  0  0  0  0  0  0  0  0  0  0  0
   -2.0750    6.8190   10.9610 C   0  0  0  0  0  0  0  0  0  0  0  0
   -2.5570    7.1470   12.1680 C   0  0  0  0  0  0  0  0  0  0  0  0
   -2.1220    8.3500   12.9220 C   0  0  0  0  0  0  0  0  0  0  0  0
   -1.7820    9.2900   13.5110 N   0  0  0  0  0  0  0  0  0  0  0  0
   -3.5860    6.3380   12.8900 C   0  0  0  0  0  0  0  0  0  0  0  0
   -4.7700    6.6410   12.9200 O   0  0  0  0  0  0  0  0  0  0  0  0
   -3.0930    5.1870   13.5350 N   0  0  0  0  0  0  0  0  0  0  0  0
   -3.8620    4.2570   14.2720 C   0  0  0  0  0  0  0  0  0  0  0  0
   -5.2420    4.3460   14.4960 C   0  0  0  0  0  0  0  0  0  0  0  0
   -5.8700    3.3510   15.2520 C   0  0  0  0  0  0  0  0  0  0  0  0
   -5.1420    2.2840   15.7870 C   0  0  0  0  0  0  0  0  0  0  0  0
   -3.7720    2.2050   15.5240 C   0  0  0  0  0  0  0  0  0  0  0  0
   -3.1420    3.1890   14.7800 C   0  0  0  0  0  0  0  0  0  0  0  0
   -5.9000    1.0240   16.7680 S   0  0  0  0  0  0  0  0  0  0  0  0
   -5.3980    1.2230   18.1310 O   0  0  0  0  0  0  0  0  0  0  0  0
   -7.3220    1.2580   16.6170 O   0  0  0  0  0  0  0  0  0  0  0  0
   -5.4190   -0.4010   16.1930 N   0  0  0  0  0  0  0  0  0  0  0  0
    0.3050    7.4320   10.5340 C   0  0  0  0  0  0  0  0  0  0  0  0
    1.2680    8.2420    9.9220 C   0  0  0  0  0  0  0  0  0  0  0  0
    2.6000    8.0040   10.1380 O   0  0  0  0  0  0  0  0  0  0  0  0
    3.2750    7.1100    9.2500 C   0  0  0  0  0  0  0  0  0  0  0  0
    0.8710    9.2950    9.0890 C   0  0  0  0  0  0  0  0  0  0  0  0
    1.8150   10.0870    8.4900 O   0  0  0  0  0  0  0  0  0  0  0  0
    2.2990    9.6980    7.2020 C   0  0  0  0  0  0  0  0  0  0  0  0
   -0.1690   12.1920    9.1140 H   0  0  0  0  0  0  0  0  0  0  0  0
   -1.3930   12.5610    7.8810 H   0  0  0  0  0  0  0  0  0  0  0  0
   -1.8720   11.7770    9.4010 H   0  0  0  0  0  0  0  0  0  0  0  0
   -2.5030    8.9160    9.3110 H   0  0  0  0  0  0  0  0  0  0  0  0
   -2.4310    5.9310   10.4610 H   0  0  0  0  0  0  0  0  0  0  0  0
   -2.1010    5.0100   13.4650 H   0  0  0  0  0  0  0  0  0  0  0  0
   -5.8120    5.1700   14.0910 H   0  0  0  0  0  0  0  0  0  0  0  0
   -6.9340    3.4080   15.4250 H   0  0  0  0  0  0  0  0  0  0  0  0
   -3.2000    1.3710   15.9030 H   0  0  0  0  0  0  0  0  0  0  0  0
   -2.0800    3.1230   14.5950 H   0  0  0  0  0  0  0  0  0  0  0  0
   -5.7450   -1.2550   16.6220 H   0  0  0  0  0  0  0  0  0  0  0  0
   -4.7910   -0.4410   15.4030 H   0  0  0  0  0  0  0  0  0  0  0  0
    0.6110    6.6200   11.1770 H   0  0  0  0  0  0  0  0  0  0  0  0
    3.2180    7.4950    8.2340 H   0  0  0  0  0  0  0  0  0  0  0  0
    4.3180    7.0220    9.5460 H   0  0  0  0  0  0  0  0  0  0  0  0
    2.8030    6.1300    9.2930 H   0  0  0  0  0  0  0  0  0  0  0  0
    1.4700    9.6630    6.4980 H   0  0  0  0  0  0  0  0  0  0  0  0
    3.0370   10.4190    6.8580 H   0  0  0  0  0  0  0  0  0  0  0  0
    2.7580    8.7140    7.2700 H   0  0  0  0  0  0  0  0  0  0  0  0
  1 30  1  0  0  0  0
  1 31  1  0  0  0  0
  1 32  1  0  0  0  0
  1  2  1  0  0  0  0
  2  3  1  0  0  0  0
  3  4  2  0  0  0  0
  4 33  1  0  0  0  0
  4  5  1  0  0  0  0
  5  6  1  0  0  0  0
  6 34  1  0  0  0  0
  6  7  2  0  0  0  0
  7  8  1  0  0  0  0
  8  9  3  0  0  0  0
  7 10  1  0  0  0  0
 10 11  2  0  0  0  0
 10 12  1  0  0  0  0
 12 35  1  0  0  0  0
 12 13  1  0  0  0  0
 13 14  2  0  0  0  0
 14 36  1  0  0  0  0
 14 15  1  0  0  0  0
 15 37  1  0  0  0  0
 15 16  2  0  0  0  0
 16 17  1  0  0  0  0
 17 38  1  0  0  0  0
 17 18  2  0  0  0  0
 18 13  1  0  0  0  0
 18 39  1  0  0  0  0
 16 19  1  0  0  0  0
 19 20  2  0  0  0  0
 19 21  2  0  0  0  0
 19 22  1  0  0  0  0
 22 40  1  0  0  0  0
 22 41  1  0  0  0  0
  5 23  2  0  0  0  0
 23 42  1  0  0  0  0
 23 24  1  0  0  0  0
 24 25  1  0  0  0  0
 25 26  1  0  0  0  0
 26 43  1  0  0  0  0
 26 44  1  0  0  0  0
 26 45  1  0  0  0  0
 24 27  2  0  0  0  0
 27  3  1  0  0  0  0
 27 28  1  0  0  0  0
 28 29  1  0  0  0  0
 29 46  1  0  0  0  0
 29 47  1  0  0  0  0
 29 48  1  0  0  0  0
M  END
>  <LOGBIO>
8.1200

>  <PRED_LOGBIO>
7.7300

>  <XV_RES>
0.5240

>  <WHL_TMPL>
53

>  <ANCH>
16-31;15-16

$$$$
ROW61
  -MTS-   01071500433D 0   0.00000     0.00000     0

 45 47  0  0  0  0  0  0  0  0999 V2000
   -6.5710   -1.3020   17.1190 N   0  0  0  0  0  0  0  0  0  0  0  0
   -5.6240   -0.2730   16.0670 S   0  0  0  0  0  0  0  0  0  0  0  0
   -6.0690   -0.4330   14.7170 O   0  0  0  0  0  0  0  0  0  0  0  0
   -4.2440   -0.6380   16.1590 O   0  0  0  0  0  0  0  0  0  0  0  0
   -5.8000    1.2300   16.5030 O   0  0  0  0  0  0  0  0  0  0  0  0
   -5.1300    2.1890   15.7910 C   0  0  0  0  0  0  0  0  0  0  0  0
   -3.7470    2.0750   15.6000 C   0  0  0  0  0  0  0  0  0  0  0  0
   -3.0920    3.0460   14.8410 C   0  0  0  0  0  0  0  0  0  0  0  0
   -3.7840    4.1330   14.3130 C   0  0  0  0  0  0  0  0  0  0  0  0
   -2.9490    5.0450   13.5990 N   0  0  0  0  0  0  0  0  0  0  0  0
   -3.3050    6.2100   13.0770 C   0  0  0  0  0  0  0  0  0  0  0  0
   -4.4800    6.5730   13.0260 O   0  0  0  0  0  0  0  0  0  0  0  0
   -2.2770    6.9150   12.5600 N   0  0  0  0  0  0  0  0  0  0  0  0
   -2.4440    8.1970   12.0570 C   0  0  0  0  0  0  0  0  0  0  0  0
   -3.2200    8.4080   10.9100 C   0  0  0  0  0  0  0  0  0  0  0  0
   -3.3690    9.7090   10.4240 C   0  0  0  0  0  0  0  0  0  0  0  0
   -2.7510   10.7790   11.0820 C   0  0  0  0  0  0  0  0  0  0  0  0
   -1.9920   10.5600   12.2410 C   0  0  0  0  0  0  0  0  0  0  0  0
   -1.8270    9.2620   12.7260 C   0  0  0  0  0  0  0  0  0  0  0  0
   -1.0700    9.0320   13.8440 O   0  0  0  0  0  0  0  0  0  0  0  0
   -1.7220    8.8070   15.0280 C   0  0  0  0  0  0  0  0  0  0  0  0
   -2.0710    7.5030   15.3980 C   0  0  0  0  0  0  0  0  0  0  0  0
   -2.7380    7.2730   16.6070 C   0  0  0  0  0  0  0  0  0  0  0  0
   -3.0560    8.3480   17.4470 C   0  0  0  0  0  0  0  0  0  0  0  0
   -2.7070    9.6520   17.0760 C   0  0  0  0  0  0  0  0  0  0  0  0
   -2.0400    9.8820   15.8670 C   0  0  0  0  0  0  0  0  0  0  0  0
   -5.1710    4.2640   14.4970 C   0  0  0  0  0  0  0  0  0  0  0  0
   -5.8370    3.2850   15.2550 C   0  0  0  0  0  0  0  0  0  0  0  0
   -7.1150   -0.8950   17.8660 H   0  0  0  0  0  0  0  0  0  0  0  0
   -6.5730   -2.3020   16.9800 H   0  0  0  0  0  0  0  0  0  0  0  0
   -3.1980    1.2510   16.0320 H   0  0  0  0  0  0  0  0  0  0  0  0
   -2.0310    2.9530   14.6600 H   0  0  0  0  0  0  0  0  0  0  0  0
   -1.9840    4.7730   13.4790 H   0  0  0  0  0  0  0  0  0  0  0  0
   -1.3580    6.4970   12.5390 H   0  0  0  0  0  0  0  0  0  0  0  0
   -3.6960    7.5780   10.4090 H   0  0  0  0  0  0  0  0  0  0  0  0
   -3.9620    9.8900    9.5390 H   0  0  0  0  0  0  0  0  0  0  0  0
   -2.8600   11.7810   10.6940 H   0  0  0  0  0  0  0  0  0  0  0  0
   -1.5370   11.3930   12.7560 H   0  0  0  0  0  0  0  0  0  0  0  0
   -1.8260    6.6740   14.7510 H   0  0  0  0  0  0  0  0  0  0  0  0
   -3.0070    6.2670   16.8930 H   0  0  0  0  0  0  0  0  0  0  0  0
   -3.5700    8.1710   18.3790 H   0  0  0  0  0  0  0  0  0  0  0  0
   -2.9520   10.4810   17.7240 H   0  0  0  0  0  0  0  0  0  0  0  0
   -1.7710   10.8880   15.5810 H   0  0  0  0  0  0  0  0  0  0  0  0
   -5.7110    5.0950   14.0670 H   0  0  0  0  0  0  0  0  0  0  0  0
   -6.8990    3.3730   15.4280 H   0  0  0  0  0  0  0  0  0  0  0  0
  1 29  1  0  0  0  0
  1 30  1  0  0  0  0
  1  2  1  0  0  0  0
  2  3  2  0  0  0  0
  2  4  2  0  0  0  0
  2  5  1  0  0  0  0
  5  6  1  0  0  0  0
  6  7  2  0  0  0  0
  7 31  1  0  0  0  0
  7  8  1  0  0  0  0
  8 32  1  0  0  0  0
  8  9  2  0  0  0  0
  9 10  1  0  0  0  0
 10 33  1  0  0  0  0
 10 11  1  0  0  0  0
 11 12  2  0  0  0  0
 11 13  1  0  0  0  0
 13 34  1  0  0  0  0
 13 14  1  0  0  0  0
 14 15  2  0  0  0  0
 15 35  1  0  0  0  0
 15 16  1  0  0  0  0
 16 36  1  0  0  0  0
 16 17  2  0  0  0  0
 17 37  1  0  0  0  0
 17 18  1  0  0  0  0
 18 38  1  0  0  0  0
 18 19  2  0  0  0  0
 19 14  1  0  0  0  0
 19 20  1  0  0  0  0
 20 21  1  0  0  0  0
 21 22  2  0  0  0  0
 22 39  1  0  0  0  0
 22 23  1  0  0  0  0
 23 40  1  0  0  0  0
 23 24  2  0  0  0  0
 24 41  1  0  0  0  0
 24 25  1  0  0  0  0
 25 42  1  0  0  0  0
 25 26  2  0  0  0  0
 26 21  1  0  0  0  0
 26 43  1  0  0  0  0
  9 27  1  0  0  0  0
 27 44  1  0  0  0  0
 27 28  2  0  0  0  0
 28  6  1  0  0  0  0
 28 45  1  0  0  0  0
M  END
>  <LOGBIO>
8.7600

>  <PRED_LOGBIO>
6.9400

>  <XV_RES>
2.1060

>  <WHL_TMPL>
50

>  <ANCH>
32-55;16-17

$$$$
ROW62
  -MTS-   01071500433D 0   0.00000     0.00000     0

 22 23  0  0  0  0  0  0  0  0999 V2000
   -8.7890    0.8800   11.6240 N   0  0  0  0  0  0  0  0  0  0  0  0
   -7.1860    1.3500   12.1440 S   0  0  0  0  0  0  0  0  0  0  0  0
   -6.9660    0.8950   13.4820 O   0  0  0  0  0  0  0  0  0  0  0  0
   -6.2120    0.7640   11.2750 O   0  0  0  0  0  0  0  0  0  0  0  0
   -7.0370    3.1530   12.0880 C   0  0  0  0  0  0  0  0  0  0  0  0
   -5.6540    3.5580   12.5370 C   0  0  0  0  0  0  0  0  0  0  0  0
   -4.9030    4.4950   11.9890 N   0  0  0  0  0  0  0  0  0  0  0  0
   -3.6850    4.5920   12.6710 O   0  0  0  0  0  0  0  0  0  0  0  0
   -3.6790    3.6590   13.7050 C   0  0  0  0  0  0  0  0  0  0  0  0
   -2.7250    3.3370   14.6780 C   0  0  0  0  0  0  0  0  0  0  0  0
   -2.9920    2.3320   15.6150 C   0  0  0  0  0  0  0  0  0  0  0  0
   -4.2130    1.6480   15.5790 C   0  0  0  0  0  0  0  0  0  0  0  0
   -5.1670    1.9690   14.6060 C   0  0  0  0  0  0  0  0  0  0  0  0
   -4.9000    2.9750   13.6690 C   0  0  0  0  0  0  0  0  0  0  0  0
   -9.4590    1.5850   11.3530 H   0  0  0  0  0  0  0  0  0  0  0  0
   -9.0440   -0.0970   11.5940 H   0  0  0  0  0  0  0  0  0  0  0  0
   -7.2050    3.4990   11.0700 H   0  0  0  0  0  0  0  0  0  0  0  0
   -7.7780    3.5980   12.7490 H   0  0  0  0  0  0  0  0  0  0  0  0
   -1.7830    3.8650   14.7060 H   0  0  0  0  0  0  0  0  0  0  0  0
   -2.2570    2.0830   16.3660 H   0  0  0  0  0  0  0  0  0  0  0  0
   -4.4200    0.8720   16.3010 H   0  0  0  0  0  0  0  0  0  0  0  0
   -6.1090    1.4420   14.5780 H   0  0  0  0  0  0  0  0  0  0  0  0
  1 15  1  0  0  0  0
  1 16  1  0  0  0  0
  1  2  1  0  0  0  0
  2  3  2  0  0  0  0
  2  4  2  0  0  0  0
  2  5  1  0  0  0  0
  5 17  1  0  0  0  0
  5 18  1  0  0  0  0
  5  6  1  0  0  0  0
  6  7  2  0  0  0  0
  7  8  1  0  0  0  0
  8  9  1  0  0  0  0
  9 10  2  0  0  0  0
 10 19  1  0  0  0  0
 10 11  1  0  0  0  0
 11 20  1  0  0  0  0
 11 12  2  0  0  0  0
 12 21  1  0  0  0  0
 12 13  1  0  0  0  0
 13 22  1  0  0  0  0
 13 14  2  0  0  0  0
 14  6  1  0  0  0  0
 14  9  1  0  0  0  0
M  END
>  <LOGBIO>
7.4600

>  <PRED_LOGBIO>
7.0500

>  <XV_RES>
0.4270

>  <WHL_TMPL>
31

>  <ANCH>
16-17;22-20

$$$$
ROW63
  -MTS-   01071500433D 0   0.00000     0.00000     0

 34 35  0  0  0  0  0  0  0  0999 V2000
   -0.7860    8.8910   15.6700 N   0  0  0  0  0  0  0  0  0  0  0  0
   -1.6290    7.9380   15.0700 C   0  0  0  0  0  0  0  0  0  0  0  0
   -1.7610    7.8200   13.6300 C   0  0  0  0  0  0  0  0  0  0  0  0
   -2.5640    6.7930   13.0810 C   0  0  0  0  0  0  0  0  0  0  0  0
   -3.3420    5.9350   13.9390 C   0  0  0  0  0  0  0  0  0  0  0  0
   -3.2190    6.0780   15.3630 C   0  0  0  0  0  0  0  0  0  0  0  0
   -2.4220    7.0960   15.9220 C   0  0  0  0  0  0  0  0  0  0  0  0
   -4.5990    4.8330   13.2720 S   0  0  0  0  0  0  0  0  0  0  0  0
   -3.9190    3.9740   12.3060 O   0  0  0  0  0  0  0  0  0  0  0  0
   -5.6300    5.5410   12.6370 O   0  0  0  0  0  0  0  0  0  0  0  0
   -5.1090    4.0610   14.3050 N   0  0  0  0  0  0  0  0  0  0  0  0
   -4.8710    2.6980   14.6030 C   0  0  0  0  0  0  0  0  0  0  0  0
   -3.5660    2.1930   14.5750 C   0  0  0  0  0  0  0  0  0  0  0  0
   -3.3300    0.8450   14.8700 C   0  0  0  0  0  0  0  0  0  0  0  0
   -4.4000    0.0020   15.1920 C   0  0  0  0  0  0  0  0  0  0  0  0
   -5.7060    0.5070   15.2190 C   0  0  0  0  0  0  0  0  0  0  0  0
   -5.9410    1.8550   14.9240 C   0  0  0  0  0  0  0  0  0  0  0  0
   -4.0910   -1.7700   15.5790 S   0  0  0  0  0  0  0  0  0  0  0  0
   -2.9410   -2.2220   14.8590 O   0  0  0  0  0  0  0  0  0  0  0  0
   -5.2280   -2.5480   15.1950 O   0  0  0  0  0  0  0  0  0  0  0  0
   -3.8120   -1.9520   17.2970 N   0  0  0  0  0  0  0  0  0  0  0  0
   -1.0420    9.3050   16.5550 H   0  0  0  0  0  0  0  0  0  0  0  0
    0.0750    9.1610   15.2160 H   0  0  0  0  0  0  0  0  0  0  0  0
   -1.2480    8.5130   12.9800 H   0  0  0  0  0  0  0  0  0  0  0  0
   -2.5940    6.6510   12.0110 H   0  0  0  0  0  0  0  0  0  0  0  0
   -3.7450    5.3960   16.0140 H   0  0  0  0  0  0  0  0  0  0  0  0
   -2.4070    7.2440   16.9920 H   0  0  0  0  0  0  0  0  0  0  0  0
   -5.7390    4.5390   14.9330 H   0  0  0  0  0  0  0  0  0  0  0  0
   -2.7400    2.8440   14.3270 H   0  0  0  0  0  0  0  0  0  0  0  0
   -2.3230    0.4560   14.8490 H   0  0  0  0  0  0  0  0  0  0  0  0
   -6.5310   -0.1440   15.4670 H   0  0  0  0  0  0  0  0  0  0  0  0
   -6.9480    2.2440   14.9460 H   0  0  0  0  0  0  0  0  0  0  0  0
   -3.8390   -1.1430   17.9010 H   0  0  0  0  0  0  0  0  0  0  0  0
   -3.6250   -2.8660   17.6840 H   0  0  0  0  0  0  0  0  0  0  0  0
  1 22  1  0  0  0  0
  1 23  1  0  0  0  0
  1  2  1  0  0  0  0
  2  3  2  0  0  0  0
  3 24  1  0  0  0  0
  3  4  1  0  0  0  0
  4 25  1  0  0  0  0
  4  5  2  0  0  0  0
  5  6  1  0  0  0  0
  6 26  1  0  0  0  0
  6  7  2  0  0  0  0
  7  2  1  0  0  0  0
  7 27  1  0  0  0  0
  5  8  1  0  0  0  0
  8  9  2  0  0  0  0
  8 10  2  0  0  0  0
  8 11  1  0  0  0  0
 11 28  1  0  0  0  0
 11 12  1  0  0  0  0
 12 13  2  0  0  0  0
 13 29  1  0  0  0  0
 13 14  1  0  0  0  0
 14 30  1  0  0  0  0
 14 15  2  0  0  0  0
 15 16  1  0  0  0  0
 16 31  1  0  0  0  0
 16 17  2  0  0  0  0
 17 12  1  0  0  0  0
 17 32  1  0  0  0  0
 15 18  1  0  0  0  0
 18 19  2  0  0  0  0
 18 20  2  0  0  0  0
 18 21  1  0  0  0  0
 21 33  1  0  0  0  0
 21 34  1  0  0  0  0
M  END
>  <LOGBIO>
7.3400

>  <PRED_LOGBIO>
7.2600

>  <XV_RES>
0.0750

>  <WHL_TMPL>
21

>  <ANCH>
13-14;4-1

$$$$
ROW64
  -MTS-   01071500433D 0   0.00000     0.00000     0

 60 59  0  0  0  0  0  0  0  0999 V2000
   -6.3670    3.0090   15.1680 C   0  0  0  0  0  0  0  0  0  0  0  0
   -5.4850    3.5710   14.0560 C   0  0  0  0  0  0  0  0  0  0  0  0
   -4.0150    3.3830   14.4280 C   0  0  0  0  0  0  0  0  0  0  0  0
   -2.9690    3.8920   13.4200 C   0  0  0  0  0  0  0  0  0  0  0  0
   -2.6930    2.8790   12.4050 C   0  0  0  0  0  0  0  0  0  0  0  0
   -1.3850    2.9390   11.7440 C   0  0  0  0  0  0  0  0  0  0  0  0
   -1.1570    1.8020   10.7380 C   0  0  0  0  0  0  0  0  0  0  0  0
   -3.3550    5.1870   12.6570 C   0  0  0  0  0  0  0  0  0  0  0  0
   -3.8340    6.1060   13.6810 N   0  0  0  0  0  0  0  0  0  0  0  0
   -4.6780    7.0810   13.3570 C   0  0  0  0  0  0  0  0  0  0  0  0
   -4.6680    8.1080   13.9680 O   0  0  0  0  0  0  0  0  0  0  0  0
   -5.5470    6.9110   12.3380 O   0  0  0  0  0  0  0  0  0  0  0  0
   -6.4360    7.9870   12.0260 C   0  0  0  0  0  0  0  0  0  0  0  0
   -5.6240    9.2250   11.6530 C   0  0  0  0  0  0  0  0  0  0  0  0
   -7.3250    7.5890   10.8520 C   0  0  0  0  0  0  0  0  0  0  0  0
   -7.3050    8.2970   13.2410 C   0  0  0  0  0  0  0  0  0  0  0  0
   -3.2990    5.9270   15.3370 S   0  0  0  0  0  0  0  0  0  0  0  0
   -4.2450    6.5450   16.2140 O   0  0  0  0  0  0  0  0  0  0  0  0
   -3.1910    4.5370   15.6560 O   0  0  0  0  0  0  0  0  0  0  0  0
   -1.7370    6.6920   15.5320 N   0  0  0  0  0  0  0  0  0  0  0  0
   -1.0690    6.6780   16.8410 C   0  0  0  0  0  0  0  0  0  0  0  0
    0.2690    7.4090   16.7390 C   0  0  0  0  0  0  0  0  0  0  0  0
    0.9540    7.3950   18.0840 C   0  0  0  0  0  0  0  0  0  0  0  0
    0.4300    6.8610   19.0160 O   0  0  0  0  0  0  0  0  0  0  0  0
    2.1590    7.9850   18.2340 O   0  0  0  0  0  0  0  0  0  0  0  0
    2.7700    7.9460   19.5270 C   0  0  0  0  0  0  0  0  0  0  0  0
   -6.1570    3.5350   16.0970 H   0  0  0  0  0  0  0  0  0  0  0  0
   -7.4130    3.1430   14.9040 H   0  0  0  0  0  0  0  0  0  0  0  0
   -6.1570    1.9490   15.2970 H   0  0  0  0  0  0  0  0  0  0  0  0
   -5.6940    4.6300   13.9280 H   0  0  0  0  0  0  0  0  0  0  0  0
   -5.6940    3.0450   13.1270 H   0  0  0  0  0  0  0  0  0  0  0  0
   -3.8680    2.3060   14.4710 H   0  0  0  0  0  0  0  0  0  0  0  0
   -3.8450    3.9080   15.3660 H   0  0  0  0  0  0  0  0  0  0  0  0
   -2.0520    4.0950   13.9690 H   0  0  0  0  0  0  0  0  0  0  0  0
   -3.4190    3.0620   11.6160 H   0  0  0  0  0  0  0  0  0  0  0  0
   -2.7820    1.9030   12.8760 H   0  0  0  0  0  0  0  0  0  0  0  0
   -0.6460    2.7950   12.5300 H   0  0  0  0  0  0  0  0  0  0  0  0
   -1.3130    3.8800   11.2020 H   0  0  0  0  0  0  0  0  0  0  0  0
   -2.1130    1.4130   10.3940 H   0  0  0  0  0  0  0  0  0  0  0  0
   -0.6700    0.9960   11.2830 H   0  0  0  0  0  0  0  0  0  0  0  0
   -0.5450    2.2170    9.9390 H   0  0  0  0  0  0  0  0  0  0  0  0
   -4.1950    4.9500   12.0070 H   0  0  0  0  0  0  0  0  0  0  0  0
   -2.4620    5.5910   12.1850 H   0  0  0  0  0  0  0  0  0  0  0  0
   -5.0040    9.0040   10.7860 H   0  0  0  0  0  0  0  0  0  0  0  0
   -6.3000   10.0430   11.4160 H   0  0  0  0  0  0  0  0  0  0  0  0
   -4.9900    9.5090   12.4900 H   0  0  0  0  0  0  0  0  0  0  0  0
   -6.7050    7.3680    9.9860 H   0  0  0  0  0  0  0  0  0  0  0  0
   -8.0010    8.4080   10.6150 H   0  0  0  0  0  0  0  0  0  0  0  0
   -7.9040    6.7070   11.1190 H   0  0  0  0  0  0  0  0  0  0  0  0
   -6.6710    8.5810   14.0780 H   0  0  0  0  0  0  0  0  0  0  0  0
   -7.9810    9.1160   13.0040 H   0  0  0  0  0  0  0  0  0  0  0  0
   -7.8840    7.4150   13.5080 H   0  0  0  0  0  0  0  0  0  0  0  0
   -1.2940    7.1430   14.7440 H   0  0  0  0  0  0  0  0  0  0  0  0
   -0.8980    5.6490   17.1500 H   0  0  0  0  0  0  0  0  0  0  0  0
   -1.7000    7.1770   17.5750 H   0  0  0  0  0  0  0  0  0  0  0  0
    0.0970    8.4380   16.4300 H   0  0  0  0  0  0  0  0  0  0  0  0
    0.8990    6.9100   16.0050 H   0  0  0  0  0  0  0  0  0  0  0  0
    2.9230    6.9110   19.8240 H   0  0  0  0  0  0  0  0  0  0  0  0
    3.7280    8.4590   19.4900 H   0  0  0  0  0  0  0  0  0  0  0  0
    2.1220    8.4390   20.2490 H   0  0  0  0  0  0  0  0  0  0  0  0
  1 27  1  0  0  0  0
  1 28  1  0  0  0  0
  1 29  1  0  0  0  0
  1  2  1  0  0  0  0
  2 30  1  0  0  0  0
  2 31  1  0  0  0  0
  2  3  1  0  0  0  0
  3 32  1  0  0  0  0
  3 33  1  0  0  0  0
  3  4  1  0  0  0  0
  4 34  1  0  0  0  0
  4  5  1  0  0  0  0
  5 35  1  0  0  0  0
  5 36  1  0  0  0  0
  5  6  1  0  0  0  0
  6 37  1  0  0  0  0
  6 38  1  0  0  0  0
  6  7  1  0  0  0  0
  7 39  1  0  0  0  0
  7 40  1  0  0  0  0
  7 41  1  0  0  0  0
  4  8  1  0  0  0  0
  8 42  1  0  0  0  0
  8 43  1  0  0  0  0
  8  9  1  0  0  0  0
  9 10  1  0  0  0  0
 10 11  2  0  0  0  0
 10 12  1  0  0  0  0
 12 13  1  0  0  0  0
 13 14  1  0  0  0  0
 14 44  1  0  0  0  0
 14 45  1  0  0  0  0
 14 46  1  0  0  0  0
 13 15  1  0  0  0  0
 15 47  1  0  0  0  0
 15 48  1  0  0  0  0
 15 49  1  0  0  0  0
 13 16  1  0  0  0  0
 16 50  1  0  0  0  0
 16 51  1  0  0  0  0
 16 52  1  0  0  0  0
  9 17  1  0  0  0  0
 17 18  2  0  0  0  0
 17 19  2  0  0  0  0
 17 20  1  0  0  0  0
 20 53  1  0  0  0  0
 20 21  1  0  0  0  0
 21 54  1  0  0  0  0
 21 55  1  0  0  0  0
 21 22  1  0  0  0  0
 22 56  1  0  0  0  0
 22 57  1  0  0  0  0
 22 23  1  0  0  0  0
 23 24  2  0  0  0  0
 23 25  1  0  0  0  0
 25 26  1  0  0  0  0
 26 58  1  0  0  0  0
 26 59  1  0  0  0  0
 26 60  1  0  0  0  0
M  END
>  <LOGBIO>
4.3900

>  <PRED_LOGBIO>
6.6200

>  <XV_RES>
-3.4830

>  <WHL_TMPL>
4

>  <ANCH>
16-19;23-26

$$$$
ROW65
  -MTS-   01071500433D 0   0.00000     0.00000     0

 37 39  0  0  0  0  0  0  0  0999 V2000
   -7.5880    3.1780   14.6730 C   0  0  0  0  0  0  0  0  0  0  0  0
   -6.4910    2.8310   13.8240 O   0  0  0  0  0  0  0  0  0  0  0  0
   -5.2390    3.2480   14.1890 C   0  0  0  0  0  0  0  0  0  0  0  0
   -4.7580    4.4880   13.7500 C   0  0  0  0  0  0  0  0  0  0  0  0
   -5.5690    5.2830   12.9440 O   0  0  0  0  0  0  0  0  0  0  0  0
   -5.1260    6.5220   12.4880 C   0  0  0  0  0  0  0  0  0  0  0  0
   -6.0400    7.5320   12.0740 O   0  0  0  0  0  0  0  0  0  0  0  0
   -3.7760    6.9940   12.8690 C   0  0  0  0  0  0  0  0  0  0  0  0
   -2.9960    6.2290   13.6450 C   0  0  0  0  0  0  0  0  0  0  0  0
   -3.4780    4.9140   14.1230 C   0  0  0  0  0  0  0  0  0  0  0  0
   -2.6780    4.1000   14.9340 C   0  0  0  0  0  0  0  0  0  0  0  0
   -1.4250    4.5170   15.2990 O   0  0  0  0  0  0  0  0  0  0  0  0
   -0.3280    4.1710   14.4500 C   0  0  0  0  0  0  0  0  0  0  0  0
   -3.1580    2.8610   15.3730 C   0  0  0  0  0  0  0  0  0  0  0  0
   -2.3860    1.9350   16.2310 C   0  0  0  0  0  0  0  0  0  0  0  0
   -2.7090    0.6350   16.2510 C   0  0  0  0  0  0  0  0  0  0  0  0
   -3.9020    0.2090   15.4290 C   0  0  0  0  0  0  0  0  0  0  0  0
   -4.5050   -1.0000   16.1370 C   0  0  0  0  0  0  0  0  0  0  0  0
   -3.4720   -0.1640   14.0140 C   0  0  0  0  0  0  0  0  0  0  0  0
   -4.9120    1.2220   15.4270 O   0  0  0  0  0  0  0  0  0  0  0  0
   -4.4390    2.4350   15.0000 C   0  0  0  0  0  0  0  0  0  0  0  0
   -7.6610    4.2610   14.7480 H   0  0  0  0  0  0  0  0  0  0  0  0
   -8.5110    2.7800   14.2550 H   0  0  0  0  0  0  0  0  0  0  0  0
   -7.4270    2.7560   15.6630 H   0  0  0  0  0  0  0  0  0  0  0  0
   -3.4210    7.9530   12.5230 H   0  0  0  0  0  0  0  0  0  0  0  0
   -2.0110    6.5740   13.9230 H   0  0  0  0  0  0  0  0  0  0  0  0
   -0.4890    4.5930   13.4600 H   0  0  0  0  0  0  0  0  0  0  0  0
    0.5940    4.5690   14.8680 H   0  0  0  0  0  0  0  0  0  0  0  0
   -0.2550    3.0880   14.3750 H   0  0  0  0  0  0  0  0  0  0  0  0
   -1.5700    2.3040   16.8350 H   0  0  0  0  0  0  0  0  0  0  0  0
   -2.1410   -0.0780   16.8300 H   0  0  0  0  0  0  0  0  0  0  0  0
   -3.7750   -1.4180   16.8270 H   0  0  0  0  0  0  0  0  0  0  0  0
   -4.7800   -1.7520   15.4010 H   0  0  0  0  0  0  0  0  0  0  0  0
   -5.3910   -0.6930   16.6890 H   0  0  0  0  0  0  0  0  0  0  0  0
   -3.3560    0.7400   13.4190 H   0  0  0  0  0  0  0  0  0  0  0  0
   -2.5250   -0.6980   14.0510 H   0  0  0  0  0  0  0  0  0  0  0  0
   -4.2290   -0.8010   13.5610 H   0  0  0  0  0  0  0  0  0  0  0  0
  1 22  1  0  0  0  0
  1 23  1  0  0  0  0
  1 24  1  0  0  0  0
  1  2  1  0  0  0  0
  2  3  1  0  0  0  0
  3  4  1  0  0  0  0
  4  5  1  0  0  0  0
  5  6  1  0  0  0  0
  6  7  2  0  0  0  0
  6  8  1  0  0  0  0
  8 25  1  0  0  0  0
  8  9  2  0  0  0  0
  9 26  1  0  0  0  0
  9 10  1  0  0  0  0
 10  4  2  0  0  0  0
 10 11  1  0  0  0  0
 11 12  1  0  0  0  0
 12 13  1  0  0  0  0
 13 27  1  0  0  0  0
 13 28  1  0  0  0  0
 13 29  1  0  0  0  0
 11 14  2  0  0  0  0
 14 15  1  0  0  0  0
 15 30  1  0  0  0  0
 15 16  2  0  0  0  0
 16 31  1  0  0  0  0
 16 17  1  0  0  0  0
 17 18  1  0  0  0  0
 18 32  1  0  0  0  0
 18 33  1  0  0  0  0
 18 34  1  0  0  0  0
 17 19  1  0  0  0  0
 19 35  1  0  0  0  0
 19 36  1  0  0  0  0
 19 37  1  0  0  0  0
 17 20  1  0  0  0  0
 20 21  1  0  0  0  0
 21  3  2  0  0  0  0
 21 14  1  0  0  0  0
M  END
>  <LOGBIO>
4.3100

>  <PRED_LOGBIO>
5.1100

>  <XV_RES>
-1.4250

>  <WHL_TMPL>
17

>  <ANCH>
2-3;36-37

$$$$
ROW66
  -MTS-   01071500433D 0   0.00000     0.00000     0

 63 64  0  0  1  0  0  0  0  0999 V2000
    1.1000    9.0030   15.7920 C   0  0  0  0  0  0  0  0  0  0  0  0
    0.4340   10.1510   15.0470 C   0  0  0  0  0  0  0  0  0  0  0  0
    1.0960   11.1380   14.7260 O   0  0  0  0  0  0  0  0  0  0  0  0
   -0.8970   10.0870   14.7600 O   0  0  0  0  0  0  0  0  0  0  0  0
   -1.4880    8.8480   15.1810 C   0  0  0  0  0  0  0  0  0  0  0  0
   -1.6740    7.8960   14.0090 C   0  0  1  0  0  0  0  0  0  0  0  0
   -3.0490    7.5190   13.8380 O   0  0  0  0  0  0  0  0  0  0  0  0
   -3.1150    6.4330   12.9000 C   0  0  1  0  0  0  0  0  0  0  0  0
   -4.4500    5.9110   12.8070 C   0  0  0  0  0  0  0  0  0  0  0  0
   -4.7420    4.7740   13.6370 C   0  0  0  0  0  0  0  0  0  0  0  0
   -3.8710    4.3070   14.3690 O   0  0  0  0  0  0  0  0  0  0  0  0
   -6.0910    4.1650   13.6110 C   0  0  0  0  0  0  0  0  0  0  0  0
   -6.3630    3.1060   14.3840 C   0  0  0  0  0  0  0  0  0  0  0  0
   -7.7120    2.4970   14.3580 C   0  0  0  0  0  0  0  0  0  0  0  0
   -8.7020    2.9510   15.2370 C   0  0  0  0  0  0  0  0  0  0  0  0
   -9.9780    2.3750   15.2120 C   0  0  0  0  0  0  0  0  0  0  0  0
  -10.2640    1.3450   14.3080 C   0  0  0  0  0  0  0  0  0  0  0  0
   -9.2730    0.8920   13.4280 C   0  0  0  0  0  0  0  0  0  0  0  0
   -9.5530   -0.1160   12.5430 O   0  0  0  0  0  0  0  0  0  0  0  0
   -7.9980    1.4680   13.4530 C   0  0  0  0  0  0  0  0  0  0  0  0
   -2.7390    7.0700   11.5720 C   0  0  2  0  0  0  0  0  0  0  0  0
   -2.8430    6.1490   10.4810 O   0  0  0  0  0  0  0  0  0  0  0  0
   -2.0210    5.0740   10.6080 C   0  0  0  0  0  0  0  0  0  0  0  0
   -1.9500    4.2930    9.6610 O   0  0  0  0  0  0  0  0  0  0  0  0
   -1.1460    4.8450   11.8440 C   0  0  0  0  0  0  0  0  0  0  0  0
   -1.2970    7.5410   11.6270 C   0  0  1  0  0  0  0  0  0  0  0  0
   -0.8620    8.1040   10.3800 O   0  0  0  0  0  0  0  0  0  0  0  0
    0.4880    7.9960   10.2410 C   0  0  0  0  0  0  0  0  0  0  0  0
    1.0390    8.4520    9.2400 O   0  0  0  0  0  0  0  0  0  0  0  0
    1.3300    7.2870   11.3050 C   0  0  0  0  0  0  0  0  0  0  0  0
   -1.1550    8.5560   12.7450 C   0  0  1  0  0  0  0  0  0  0  0  0
   -1.9160    9.7370   12.4580 O   0  0  0  0  0  0  0  0  0  0  0  0
   -1.0620   10.7570   11.9180 C   0  0  0  0  0  0  0  0  0  0  0  0
   -1.5270   11.8420   11.6090 O   0  0  0  0  0  0  0  0  0  0  0  0
    0.4120   10.4870   11.7320 C   0  0  0  0  0  0  0  0  0  0  0  0
    0.3430    8.3480   16.2170 H   0  0  0  0  0  0  0  0  0  0  0  0
    1.6370    8.4180   15.0480 H   0  0  0  0  0  0  0  0  0  0  0  0
    1.7500    9.4550   16.5390 H   0  0  0  0  0  0  0  0  0  0  0  0
   -2.4860    9.0910   15.5400 H   0  0  0  0  0  0  0  0  0  0  0  0
   -0.8320    8.3680   15.9040 H   0  0  0  0  0  0  0  0  0  0  0  0
   -1.0780    7.0060   14.1970 H   0  0  0  0  0  0  0  0  0  0  0  0
   -2.4030    5.6500   13.1530 H   0  0  0  0  0  0  0  0  0  0  0  0
   -4.5490    5.5540   11.7840 H   0  0  0  0  0  0  0  0  0  0  0  0
   -5.1430    6.7070   13.0700 H   0  0  0  0  0  0  0  0  0  0  0  0
   -6.8560    4.5750   12.9680 H   0  0  0  0  0  0  0  0  0  0  0  0
   -5.5980    2.6960   15.0270 H   0  0  0  0  0  0  0  0  0  0  0  0
   -8.4820    3.7450   15.9350 H   0  0  0  0  0  0  0  0  0  0  0  0
  -10.7420    2.7250   15.8910 H   0  0  0  0  0  0  0  0  0  0  0  0
  -11.2480    0.9010   14.2880 H   0  0  0  0  0  0  0  0  0  0  0  0
   -9.3600   -0.9830   12.9310 H   0  0  0  0  0  0  0  0  0  0  0  0
   -7.2340    1.1170   12.7740 H   0  0  0  0  0  0  0  0  0  0  0  0
   -3.3840    7.9290   11.3990 H   0  0  0  0  0  0  0  0  0  0  0  0
   -1.7730    4.6830   12.7180 H   0  0  0  0  0  0  0  0  0  0  0  0
   -0.6020    5.7710   12.0170 H   0  0  0  0  0  0  0  0  0  0  0  0
   -0.5010    4.0010   11.6120 H   0  0  0  0  0  0  0  0  0  0  0  0
   -0.6720    6.6840   11.8680 H   0  0  0  0  0  0  0  0  0  0  0  0
    0.6800    6.8030   12.0310 H   0  0  0  0  0  0  0  0  0  0  0  0
    1.8740    8.0620   11.8410 H   0  0  0  0  0  0  0  0  0  0  0  0
    1.9770    6.5930   10.7730 H   0  0  0  0  0  0  0  0  0  0  0  0
   -0.1030    8.8030   12.8750 H   0  0  0  0  0  0  0  0  0  0  0  0
    0.5440    9.6470   11.0530 H   0  0  0  0  0  0  0  0  0  0  0  0
    0.8920   11.3700   11.3150 H   0  0  0  0  0  0  0  0  0  0  0  0
    0.8610   10.2500   12.6940 H   0  0  0  0  0  0  0  0  0  0  0  0
  1 36  1  0  0  0  0
  1 37  1  0  0  0  0
  1 38  1  0  0  0  0
  1  2  1  0  0  0  0
  2  3  2  0  0  0  0
  2  4  1  0  0  0  0
  4  5  1  0  0  0  0
  5 39  1  0  0  0  0
  5 40  1  0  0  0  0
  5  6  1  0  0  0  0
  6 41  1  0  0  0  0
  6  7  1  0  0  0  0
  7  8  1  0  0  0  0
  8 42  1  0  0  0  0
  8  9  1  0  0  0  0
  9 43  1  0  0  0  0
  9 44  1  0  0  0  0
  9 10  1  0  0  0  0
 10 11  2  0  0  0  0
 10 12  1  0  0  0  0
 12 45  1  0  0  0  0
 12 13  2  0  0  0  0
 13 46  1  0  0  0  0
 13 14  1  0  0  0  0
 14 15  2  0  0  0  0
 15 47  1  0  0  0  0
 15 16  1  0  0  0  0
 16 48  1  0  0  0  0
 16 17  2  0  0  0  0
 17 49  1  0  0  0  0
 17 18  1  0  0  0  0
 18 19  1  0  0  0  0
 19 50  1  0  0  0  0
 18 20  2  0  0  0  0
 20 14  1  0  0  0  0
 20 51  1  0  0  0  0
  8 21  1  0  0  0  0
 21 52  1  0  0  0  0
 21 22  1  0  0  0  0
 22 23  1  0  0  0  0
 23 24  2  0  0  0  0
 23 25  1  0  0  0  0
 25 53  1  0  0  0  0
 25 54  1  0  0  0  0
 25 55  1  0  0  0  0
 21 26  1  0  0  0  0
 26 56  1  0  0  0  0
 26 27  1  0  0  0  0
 27 28  1  0  0  0  0
 28 29  2  0  0  0  0
 28 30  1  0  0  0  0
 30 57  1  0  0  0  0
 30 58  1  0  0  0  0
 30 59  1  0  0  0  0
 26 31  1  0  0  0  0
 31  6  1  0  0  0  0
 31 60  1  0  0  0  0
 31 32  1  0  0  0  0
 32 33  1  0  0  0  0
 33 34  2  0  0  0  0
 33 35  1  0  0  0  0
 35 61  1  0  0  0  0
 35 62  1  0  0  0  0
 35 63  1  0  0  0  0
M  END
>  <LOGBIO>
5.1500

>  <PRED_LOGBIO>
5.5100

>  <XV_RES>
-0.6100

>  <WHL_TMPL>
36

>  <ANCH>
64-65;5-6

$$$$
ROW67
  -MTS-   01071500433D 0   0.00000     0.00000     0

 29 30  0  0  0  0  0  0  0  0999 V2000
   -5.4730   -1.8590   16.4680 N   0  0  0  0  0  0  0  0  0  0  0  0
   -5.9000   -0.4330   16.9680 S   0  0  0  0  0  0  0  0  0  0  0  0
   -5.4260   -0.2410   18.2960 O   0  0  0  0  0  0  0  0  0  0  0  0
   -7.2940   -0.3130   16.9250 O   0  0  0  0  0  0  0  0  0  0  0  0
   -5.1920    0.7970   15.8710 C   0  0  0  0  0  0  0  0  0  0  0  0
   -3.9060    1.1070   15.7940 N   0  0  0  0  0  0  0  0  0  0  0  0
   -3.7140    2.2150   14.9720 N   0  0  0  0  0  0  0  0  0  0  0  0
   -4.8820    2.7610   14.5890 C   0  0  0  0  0  0  0  0  0  0  0  0
   -5.1090    4.0610   14.3050 N   0  0  0  0  0  0  0  0  0  0  0  0
   -4.5990    4.8330   13.2720 S   0  0  0  0  0  0  0  0  0  0  0  0
   -5.6300    5.5410   12.6370 O   0  0  0  0  0  0  0  0  0  0  0  0
   -3.9190    3.9740   12.3060 O   0  0  0  0  0  0  0  0  0  0  0  0
   -3.3420    5.9350   13.9390 C   0  0  0  0  0  0  0  0  0  0  0  0
   -3.2190    6.0780   15.3630 C   0  0  0  0  0  0  0  0  0  0  0  0
   -2.4220    7.0960   15.9220 C   0  0  0  0  0  0  0  0  0  0  0  0
   -1.6290    7.9380   15.0700 C   0  0  0  0  0  0  0  0  0  0  0  0
   -1.7610    7.8200   13.6300 C   0  0  0  0  0  0  0  0  0  0  0  0
   -2.5640    6.7930   13.0810 C   0  0  0  0  0  0  0  0  0  0  0  0
   -0.7860    8.8910   15.6700 N   0  0  0  0  0  0  0  0  0  0  0  0
   -0.1160    9.6040   14.9920 C   0  0  0  0  0  0  0  0  0  0  0  0
    0.7840   10.5620   14.0800 S   0  0  0  0  0  0  0  0  0  0  0  0
   -6.1480    2.1420   15.4300 S   0  0  0  0  0  0  0  0  0  0  0  0
   -5.4760   -2.6400   17.1080 H   0  0  0  0  0  0  0  0  0  0  0  0
   -5.1960   -1.9950   15.5060 H   0  0  0  0  0  0  0  0  0  0  0  0
   -5.7390    4.5390   14.9330 H   0  0  0  0  0  0  0  0  0  0  0  0
   -3.7450    5.3950   16.0140 H   0  0  0  0  0  0  0  0  0  0  0  0
   -2.4070    7.2440   16.9920 H   0  0  0  0  0  0  0  0  0  0  0  0
   -1.2480    8.5130   12.9800 H   0  0  0  0  0  0  0  0  0  0  0  0
   -2.5940    6.6510   12.0110 H   0  0  0  0  0  0  0  0  0  0  0  0
  1 23  1  0  0  0  0
  1 24  1  0  0  0  0
  1  2  1  0  0  0  0
  2  3  2  0  0  0  0
  2  4  2  0  0  0  0
  2  5  1  0  0  0  0
  5  6  2  0  0  0  0
  6  7  1  0  0  0  0
  7  8  2  0  0  0  0
  8  9  1  0  0  0  0
  9 25  1  0  0  0  0
  9 10  1  0  0  0  0
 10 11  2  0  0  0  0
 10 12  2  0  0  0  0
 10 13  1  0  0  0  0
 13 14  2  0  0  0  0
 14 26  1  0  0  0  0
 14 15  1  0  0  0  0
 15 27  1  0  0  0  0
 15 16  2  0  0  0  0
 16 17  1  0  0  0  0
 17 28  1  0  0  0  0
 17 18  2  0  0  0  0
 18 13  1  0  0  0  0
 18 29  1  0  0  0  0
 16 19  1  0  0  0  0
 19 20  2  0  0  0  0
 20 21  2  0  0  0  0
  8 22  1  0  0  0  0
 22  5  1  0  0  0  0
M  END
>  <LOGBIO>
8.7700

>  <PRED_LOGBIO>
8.4100

>  <XV_RES>
0.3990

>  <WHL_TMPL>
21

>  <ANCH>
8-23;13-14

$$$$
ROW69
  -MTS-   01071500433D 0   0.00000     0.00000     0

 26 27  0  0  0  0  0  0  0  0999 V2000
  -10.1150    3.6320   15.7150 N   0  0  0  0  0  0  0  0  0  0  0  0
   -8.7860    3.9210   16.8160 S   0  0  0  0  0  0  0  0  0  0  0  0
   -8.9020    5.2360   17.3680 O   0  0  0  0  0  0  0  0  0  0  0  0
   -8.8220    2.9570   17.8710 O   0  0  0  0  0  0  0  0  0  0  0  0
   -7.1930    3.7760   15.9070 C   0  0  0  0  0  0  0  0  0  0  0  0
   -6.5770    4.7280   15.1920 C   0  0  0  0  0  0  0  0  0  0  0  0
   -5.2980    4.3310   14.5630 C   0  0  0  0  0  0  0  0  0  0  0  0
   -4.6830    5.3160   13.8360 N   0  0  0  0  0  0  0  0  0  0  0  0
   -3.5320    5.2220   13.1760 C   0  0  0  0  0  0  0  0  0  0  0  0
   -3.1340    6.2200   12.5760 O   0  0  0  0  0  0  0  0  0  0  0  0
   -2.6800    3.9770   13.1100 C   0  0  0  0  0  0  0  0  0  0  0  0
   -1.3680    4.3320   13.8080 C   0  0  0  0  0  0  0  0  0  0  0  0
   -1.4120    3.8510   15.2380 C   0  0  0  0  0  0  0  0  0  0  0  0
   -2.4030    3.2770   15.6590 O   0  0  0  0  0  0  0  0  0  0  0  0
   -0.3780    4.0510   16.0340 O   0  0  0  0  0  0  0  0  0  0  0  0
   -3.3680    2.5680   14.0340 S   0  0  0  0  0  0  0  0  0  0  0  0
   -4.8950    3.0710   14.7740 C   0  0  0  0  0  0  0  0  0  0  0  0
   -6.1510    2.3500   15.7920 S   0  0  0  0  0  0  0  0  0  0  0  0
   -9.9300    3.4240   14.7440 H   0  0  0  0  0  0  0  0  0  0  0  0
  -11.0660    3.6720   16.0500 H   0  0  0  0  0  0  0  0  0  0  0  0
   -6.9890    5.7210   15.0830 H   0  0  0  0  0  0  0  0  0  0  0  0
   -5.1530    6.2090   13.7980 H   0  0  0  0  0  0  0  0  0  0  0  0
   -2.5130    3.6560   12.0840 H   0  0  0  0  0  0  0  0  0  0  0  0
   -1.2290    5.4110   13.7920 H   0  0  0  0  0  0  0  0  0  0  0  0
   -0.5400    3.8530   13.2890 H   0  0  0  0  0  0  0  0  0  0  0  0
   -0.5910    3.6760   16.9030 H   0  0  0  0  0  0  0  0  0  0  0  0
  1 19  1  0  0  0  0
  1 20  1  0  0  0  0
  1  2  1  0  0  0  0
  2  3  2  0  0  0  0
  2  4  2  0  0  0  0
  2  5  1  0  0  0  0
  5  6  2  0  0  0  0
  6 21  1  0  0  0  0
  6  7  1  0  0  0  0
  7  8  1  0  0  0  0
  8 22  1  0  0  0  0
  8  9  1  0  0  0  0
  9 10  2  0  0  0  0
  9 11  1  0  0  0  0
 11 23  1  0  0  0  0
 11 12  1  0  0  0  0
 12 24  1  0  0  0  0
 12 25  1  0  0  0  0
 12 13  1  0  0  0  0
 13 14  2  0  0  0  0
 13 15  1  0  0  0  0
 15 26  1  0  0  0  0
 11 16  1  0  0  0  0
 16 17  1  0  0  0  0
 17  7  2  0  0  0  0
 17 18  1  0  0  0  0
 18  5  1  0  0  0  0
M  END
>  <LOGBIO>
7.3200

>  <PRED_LOGBIO>
6.0400

>  <XV_RES>
1.7060

>  <WHL_TMPL>
10

>  <ANCH>
1-20;26-25

$$$$
ROW70
  -MTS-   01071500433D 0   0.00000     0.00000     0

 37 39  0  0  0  0  0  0  0  0999 V2000
   -6.7560    4.9600    8.0480 C   0  0  0  0  0  0  0  0  0  0  0  0
   -5.9660    5.3540    9.2730 C   0  0  0  0  0  0  0  0  0  0  0  0
   -4.6560    5.8300    9.1370 C   0  0  0  0  0  0  0  0  0  0  0  0
   -3.9230    6.1960   10.2730 C   0  0  0  0  0  0  0  0  0  0  0  0
   -4.5000    6.0860   11.5430 C   0  0  0  0  0  0  0  0  0  0  0  0
   -5.8100    5.6110   11.6790 C   0  0  0  0  0  0  0  0  0  0  0  0
   -6.5430    5.2450   10.5440 C   0  0  0  0  0  0  0  0  0  0  0  0
   -3.7270    6.4710   12.7430 C   0  0  0  0  0  0  0  0  0  0  0  0
   -2.9890    7.5640   12.7300 N   0  0  0  0  0  0  0  0  0  0  0  0
   -2.2760    7.6260   13.9920 N   0  0  0  0  0  0  0  0  0  0  0  0
   -2.6570    6.5160   14.6980 C   0  0  0  0  0  0  0  0  0  0  0  0
   -2.1190    6.0860   16.2630 S   0  0  0  0  0  0  0  0  0  0  0  0
   -3.5460    5.8110   13.9300 N   0  0  0  0  0  0  0  0  0  0  0  0
   -4.1270    4.6170   14.5280 C   0  0  0  0  0  0  0  0  0  0  0  0
   -3.3120    3.5980   14.9800 C   0  0  0  0  0  0  0  0  0  0  0  0
   -3.8770    2.5000   15.6400 C   0  0  0  0  0  0  0  0  0  0  0  0
   -5.2460    2.4850   15.8110 C   0  0  0  0  0  0  0  0  0  0  0  0
   -6.0500    3.5020   15.3540 C   0  0  0  0  0  0  0  0  0  0  0  0
   -5.4850    4.5850   14.6960 C   0  0  0  0  0  0  0  0  0  0  0  0
   -5.9410    1.1380   16.7590 S   0  0  0  0  0  0  0  0  0  0  0  0
   -5.4120    1.3100   18.0890 O   0  0  0  0  0  0  0  0  0  0  0  0
   -7.3400    1.2030   16.6380 O   0  0  0  0  0  0  0  0  0  0  0  0
   -5.4180   -0.2260   16.1320 N   0  0  0  0  0  0  0  0  0  0  0  0
   -6.0770    4.6000    7.2790 H   0  0  0  0  0  0  0  0  0  0  0  0
   -7.3020    5.8240    7.6750 H   0  0  0  0  0  0  0  0  0  0  0  0
   -7.4590    4.1710    8.3090 H   0  0  0  0  0  0  0  0  0  0  0  0
   -4.2110    5.9140    8.1570 H   0  0  0  0  0  0  0  0  0  0  0  0
   -2.9130    6.5620   10.1680 H   0  0  0  0  0  0  0  0  0  0  0  0
   -6.2550    5.5270   12.6590 H   0  0  0  0  0  0  0  0  0  0  0  0
   -7.5530    4.8790   10.6480 H   0  0  0  0  0  0  0  0  0  0  0  0
   -1.6290    8.3430   14.2890 H   0  0  0  0  0  0  0  0  0  0  0  0
   -2.2440    3.6480   14.8250 H   0  0  0  0  0  0  0  0  0  0  0  0
   -3.2610    1.6910   16.0040 H   0  0  0  0  0  0  0  0  0  0  0  0
   -7.1180    3.4580   15.5070 H   0  0  0  0  0  0  0  0  0  0  0  0
   -6.1050    5.3870   14.3240 H   0  0  0  0  0  0  0  0  0  0  0  0
   -5.7030   -1.1080   16.5330 H   0  0  0  0  0  0  0  0  0  0  0  0
   -4.8010   -0.2100   15.3330 H   0  0  0  0  0  0  0  0  0  0  0  0
  1 24  1  0  0  0  0
  1 25  1  0  0  0  0
  1 26  1  0  0  0  0
  1  2  1  0  0  0  0
  2  3  2  0  0  0  0
  3 27  1  0  0  0  0
  3  4  1  0  0  0  0
  4 28  1  0  0  0  0
  4  5  2  0  0  0  0
  5  6  1  0  0  0  0
  6 29  1  0  0  0  0
  6  7  2  0  0  0  0
  7  2  1  0  0  0  0
  7 30  1  0  0  0  0
  5  8  1  0  0  0  0
  8  9  2  0  0  0  0
  9 10  1  0  0  0  0
 10 31  1  0  0  0  0
 10 11  1  0  0  0  0
 11 12  2  0  0  0  0
 11 13  1  0  0  0  0
 13  8  1  0  0  0  0
 13 14  1  0  0  0  0
 14 15  2  0  0  0  0
 15 32  1  0  0  0  0
 15 16  1  0  0  0  0
 16 33  1  0  0  0  0
 16 17  2  0  0  0  0
 17 18  1  0  0  0  0
 18 34  1  0  0  0  0
 18 19  2  0  0  0  0
 19 14  1  0  0  0  0
 19 35  1  0  0  0  0
 17 20  1  0  0  0  0
 20 21  2  0  0  0  0
 20 22  2  0  0  0  0
 20 23  1  0  0  0  0
 23 36  1  0  0  0  0
 23 37  1  0  0  0  0
M  END
>  <LOGBIO>
7.7000

>  <PRED_LOGBIO>
7.4000

>  <XV_RES>
0.3710

>  <WHL_TMPL>
16

>  <ANCH>
16-21;21-15

$$$$
ROW71
  -MTS-   01071500433D 0   0.00000     0.00000     0

 39 39  0  0  0  0  0  0  0  0999 V2000
   -5.5200   -1.6800   16.5140 N   0  0  0  0  0  0  0  0  0  0  0  0
   -5.9460   -0.3030   17.1210 S   0  0  0  0  0  0  0  0  0  0  0  0
   -7.3390   -0.0730   16.9000 O   0  0  0  0  0  0  0  0  0  0  0  0
   -5.4150   -0.0700   18.4090 O   0  0  0  0  0  0  0  0  0  0  0  0
   -5.1890    0.9560   16.1270 C   0  0  0  0  0  0  0  0  0  0  0  0
   -3.9140    1.0590   15.8650 N   0  0  0  0  0  0  0  0  0  0  0  0
   -3.6920    2.2000   15.0320 N   0  0  0  0  0  0  0  0  0  0  0  0
   -4.7880    2.8350   14.6690 C   0  0  0  0  0  0  0  0  0  0  0  0
   -4.7820    3.9530   13.8360 N   0  0  0  0  0  0  0  0  0  0  0  0
   -5.9390    4.5400   13.4790 C   0  0  0  0  0  0  0  0  0  0  0  0
   -7.0320    4.1710   13.8850 O   0  0  0  0  0  0  0  0  0  0  0  0
   -5.7960    5.6440   12.4520 C   0  0  0  0  0  0  0  0  0  0  0  0
   -7.0860    6.2440   11.8940 C   0  0  0  0  0  0  0  0  0  0  0  0
   -6.7560    7.2930   10.9180 N   0  0  0  0  0  0  0  0  0  0  0  0
   -8.0370    8.1660   10.1060 S   0  0  0  0  0  0  0  0  0  0  0  0
   -8.8460    8.8380   11.0760 O   0  0  0  0  0  0  0  0  0  0  0  0
   -8.8460    7.2470    9.3660 O   0  0  0  0  0  0  0  0  0  0  0  0
   -7.3160    9.3810    8.9750 C   0  0  0  0  0  0  0  0  0  0  0  0
   -6.5650    8.7560    8.0730 F   0  0  0  0  0  0  0  0  0  0  0  0
   -6.5650   10.2360    9.6640 F   0  0  0  0  0  0  0  0  0  0  0  0
   -8.4350   10.1430    8.2660 C   0  0  0  0  0  0  0  0  0  0  0  0
   -9.1860   10.7680    9.1680 F   0  0  0  0  0  0  0  0  0  0  0  0
   -9.1860    9.2890    7.5780 F   0  0  0  0  0  0  0  0  0  0  0  0
   -7.8260   11.1700    7.3120 C   0  0  0  0  0  0  0  0  0  0  0  0
   -7.0740   10.5450    6.4100 F   0  0  0  0  0  0  0  0  0  0  0  0
   -7.0740   12.0240    8.0000 F   0  0  0  0  0  0  0  0  0  0  0  0
   -8.9440   11.9320    6.6020 C   0  0  0  0  0  0  0  0  0  0  0  0
   -9.6960   11.0770    5.9140 F   0  0  0  0  0  0  0  0  0  0  0  0
   -8.4140   12.8250    5.7710 F   0  0  0  0  0  0  0  0  0  0  0  0
   -9.6960   12.5570    7.5040 F   0  0  0  0  0  0  0  0  0  0  0  0
   -6.1670    2.1810   15.3640 S   0  0  0  0  0  0  0  0  0  0  0  0
   -5.5080   -2.5060   17.0950 H   0  0  0  0  0  0  0  0  0  0  0  0
   -5.2570   -1.7430   15.5410 H   0  0  0  0  0  0  0  0  0  0  0  0
   -3.9050    4.3240   13.4990 H   0  0  0  0  0  0  0  0  0  0  0  0
   -5.3070    5.1770   11.5990 H   0  0  0  0  0  0  0  0  0  0  0  0
   -5.2340    6.4530   12.9150 H   0  0  0  0  0  0  0  0  0  0  0  0
   -7.6670    5.4640   11.4060 H   0  0  0  0  0  0  0  0  0  0  0  0
   -7.6670    6.6740   12.7070 H   0  0  0  0  0  0  0  0  0  0  0  0
   -5.7910    7.5100   10.7170 H   0  0  0  0  0  0  0  0  0  0  0  0
  1 32  1  0  0  0  0
  1 33  1  0  0  0  0
  1  2  1  0  0  0  0
  2  3  2  0  0  0  0
  2  4  2  0  0  0  0
  2  5  1  0  0  0  0
  5  6  2  0  0  0  0
  6  7  1  0  0  0  0
  7  8  2  0  0  0  0
  8  9  1  0  0  0  0
  9 34  1  0  0  0  0
  9 10  1  0  0  0  0
 10 11  2  0  0  0  0
 10 12  1  0  0  0  0
 12 35  1  0  0  0  0
 12 36  1  0  0  0  0
 12 13  1  0  0  0  0
 13 37  1  0  0  0  0
 13 38  1  0  0  0  0
 13 14  1  0  0  0  0
 14 39  1  0  0  0  0
 14 15  1  0  0  0  0
 15 16  2  0  0  0  0
 15 17  2  0  0  0  0
 15 18  1  0  0  0  0
 18 19  1  0  0  0  0
 18 20  1  0  0  0  0
 18 21  1  0  0  0  0
 21 22  1  0  0  0  0
 21 23  1  0  0  0  0
 21 24  1  0  0  0  0
 24 25  1  0  0  0  0
 24 26  1  0  0  0  0
 24 27  1  0  0  0  0
 27 28  1  0  0  0  0
 27 29  1  0  0  0  0
 27 30  1  0  0  0  0
  8 31  1  0  0  0  0
 31  5  1  0  0  0  0
M  END
>  <LOGBIO>
8.5200

>  <PRED_LOGBIO>
8.2900

>  <XV_RES>
0.2610

>  <WHL_TMPL>
38

>  <ANCH>
14-17;4-1

$$$$
ROW73
  -MTS-   01071500433D 0   0.00000     0.00000     0

 48 49  0  0  0  0  0  0  0  0999 V2000
   -8.4970    7.0650   14.1330 C   0  0  0  0  0  0  0  0  0  0  0  0
   -7.0170    7.3140   13.8540 C   0  0  0  0  0  0  0  0  0  0  0  0
   -6.4450    6.1710   12.9940 C   0  0  0  0  0  0  0  0  0  0  0  0
   -4.9160    6.2900   12.8510 C   0  0  0  0  0  0  0  0  0  0  0  0
   -4.2570    6.3590   14.1630 N   0  0  0  0  0  0  0  0  0  0  0  0
   -2.8030    6.4710   13.9750 C   0  0  0  0  0  0  0  0  0  0  0  0
   -2.3390    7.2210   12.7160 C   0  0  0  0  0  0  0  0  0  0  0  0
   -2.9940    6.5050   11.5200 C   0  0  0  0  0  0  0  0  0  0  0  0
   -3.7170    5.3330   12.1330 C   0  0  0  0  0  0  0  0  0  0  0  0
   -4.3440    4.5060   11.4570 O   0  0  0  0  0  0  0  0  0  0  0  0
   -3.5500    5.3320   13.4590 N   0  0  0  0  0  0  0  0  0  0  0  0
   -4.1010    4.3520   14.3360 C   0  0  0  0  0  0  0  0  0  0  0  0
   -5.2290    4.6060   15.1390 C   0  0  0  0  0  0  0  0  0  0  0  0
   -5.8510    3.5360   15.7750 C   0  0  0  0  0  0  0  0  0  0  0  0
   -5.2650    2.2640   15.8130 C   0  0  0  0  0  0  0  0  0  0  0  0
   -4.0670    2.0500   15.1390 C   0  0  0  0  0  0  0  0  0  0  0  0
   -3.4880    3.1030   14.4210 C   0  0  0  0  0  0  0  0  0  0  0  0
   -6.0220    0.9970   16.8200 S   0  0  0  0  0  0  0  0  0  0  0  0
   -5.4520    1.0250   18.1350 O   0  0  0  0  0  0  0  0  0  0  0  0
   -7.4590    1.1230   16.6680 O   0  0  0  0  0  0  0  0  0  0  0  0
   -5.5160   -0.3720   16.1030 N   0  0  0  0  0  0  0  0  0  0  0  0
   -4.7300    7.5170   14.9350 C   0  0  0  0  0  0  0  0  0  0  0  0
   -6.2490    7.4570   15.1810 C   0  0  0  0  0  0  0  0  0  0  0  0
   -8.9210    6.4650   13.3310 H   0  0  0  0  0  0  0  0  0  0  0  0
   -9.0200    8.0170   14.1900 H   0  0  0  0  0  0  0  0  0  0  0  0
   -8.6030    6.5350   15.0770 H   0  0  0  0  0  0  0  0  0  0  0  0
   -6.9790    8.2500   13.3000 H   0  0  0  0  0  0  0  0  0  0  0  0
   -6.6930    5.2150   13.4510 H   0  0  0  0  0  0  0  0  0  0  0  0
   -6.9040    6.1950   12.0080 H   0  0  0  0  0  0  0  0  0  0  0  0
   -4.6740    7.1820   12.2770 H   0  0  0  0  0  0  0  0  0  0  0  0
   -4.5360    5.4320   12.3000 H   0  0  0  0  0  0  0  0  0  0  0  0
   -2.4500    5.4500   13.8480 H   0  0  0  0  0  0  0  0  0  0  0  0
   -2.3900    6.9950   14.8350 H   0  0  0  0  0  0  0  0  0  0  0  0
   -1.2630    7.0810   12.6310 H   0  0  0  0  0  0  0  0  0  0  0  0
   -2.7070    8.2440   12.7590 H   0  0  0  0  0  0  0  0  0  0  0  0
   -2.1980    6.1130   10.8900 H   0  0  0  0  0  0  0  0  0  0  0  0
   -3.7160    7.1750   11.0580 H   0  0  0  0  0  0  0  0  0  0  0  0
   -2.9980    6.0730   13.8660 H   0  0  0  0  0  0  0  0  0  0  0  0
   -5.6040    5.6120   15.2590 H   0  0  0  0  0  0  0  0  0  0  0  0
   -6.8080    3.6900   16.2510 H   0  0  0  0  0  0  0  0  0  0  0  0
   -3.5890    1.0820   15.1690 H   0  0  0  0  0  0  0  0  0  0  0  0
   -2.5440    2.9440   13.9210 H   0  0  0  0  0  0  0  0  0  0  0  0
   -5.7990   -1.2690   16.4710 H   0  0  0  0  0  0  0  0  0  0  0  0
   -4.9190   -0.3250   15.2900 H   0  0  0  0  0  0  0  0  0  0  0  0
   -4.4870    8.4330   14.4010 H   0  0  0  0  0  0  0  0  0  0  0  0
   -4.2110    7.5520   15.8910 H   0  0  0  0  0  0  0  0  0  0  0  0
   -6.4790    6.6110   15.8250 H   0  0  0  0  0  0  0  0  0  0  0  0
   -6.5710    8.3640   15.6890 H   0  0  0  0  0  0  0  0  0  0  0  0
  1 24  1  0  0  0  0
  1 25  1  0  0  0  0
  1 26  1  0  0  0  0
  1  2  1  0  0  0  0
  2 27  1  0  0  0  0
  2  3  1  0  0  0  0
  3 28  1  0  0  0  0
  3 29  1  0  0  0  0
  3  4  1  0  0  0  0
  4 30  1  0  0  0  0
  4 31  1  0  0  0  0
  4  5  1  0  0  0  0
  5  6  1  0  0  0  0
  6 32  1  0  0  0  0
  6 33  1  0  0  0  0
  6  7  1  0  0  0  0
  7 34  1  0  0  0  0
  7 35  1  0  0  0  0
  7  8  1  0  0  0  0
  8 36  1  0  0  0  0
  8 37  1  0  0  0  0
  8  9  1  0  0  0  0
  9 10  2  0  0  0  0
  9 11  1  0  0  0  0
 11 38  1  0  0  0  0
 11 12  1  0  0  0  0
 12 13  2  0  0  0  0
 13 39  1  0  0  0  0
 13 14  1  0  0  0  0
 14 40  1  0  0  0  0
 14 15  2  0  0  0  0
 15 16  1  0  0  0  0
 16 41  1  0  0  0  0
 16 17  2  0  0  0  0
 17 12  1  0  0  0  0
 17 42  1  0  0  0  0
 15 18  1  0  0  0  0
 18 19  2  0  0  0  0
 18 20  2  0  0  0  0
 18 21  1  0  0  0  0
 21 43  1  0  0  0  0
 21 44  1  0  0  0  0
  5 22  1  0  0  0  0
 22 45  1  0  0  0  0
 22 46  1  0  0  0  0
 22 23  1  0  0  0  0
 23  2  1  0  0  0  0
 23 47  1  0  0  0  0
 23 48  1  0  0  0  0
M  END
>  <LOGBIO>
6.5800

>  <PRED_LOGBIO>
7.4900

>  <XV_RES>
-1.0770

>  <WHL_TMPL>
15

>  <ANCH>
22-25;20-23

$$$$
ROW74
  -MTS-   01071500433D 0   0.00000     0.00000     0

 29 30  0  0  0  0  0  0  0  0999 V2000
   -0.7860    8.8910   15.6700 N   0  0  0  0  0  0  0  0  0  0  0  0
   -1.6290    7.9380   15.0700 C   0  0  0  0  0  0  0  0  0  0  0  0
   -1.7610    7.8200   13.6300 C   0  0  0  0  0  0  0  0  0  0  0  0
   -2.5640    6.7930   13.0810 C   0  0  0  0  0  0  0  0  0  0  0  0
   -3.3420    5.9350   13.9390 C   0  0  0  0  0  0  0  0  0  0  0  0
   -3.2190    6.0780   15.3630 C   0  0  0  0  0  0  0  0  0  0  0  0
   -2.4220    7.0960   15.9220 C   0  0  0  0  0  0  0  0  0  0  0  0
   -4.5990    4.8330   13.2720 S   0  0  0  0  0  0  0  0  0  0  0  0
   -3.9190    3.9740   12.3060 O   0  0  0  0  0  0  0  0  0  0  0  0
   -5.6300    5.5410   12.6370 O   0  0  0  0  0  0  0  0  0  0  0  0
   -5.1090    4.0610   14.3050 N   0  0  0  0  0  0  0  0  0  0  0  0
   -4.8820    2.7610   14.5890 C   0  0  0  0  0  0  0  0  0  0  0  0
   -3.7140    2.2150   14.9720 N   0  0  0  0  0  0  0  0  0  0  0  0
   -3.9060    1.1070   15.7940 N   0  0  0  0  0  0  0  0  0  0  0  0
   -5.1920    0.7970   15.8710 C   0  0  0  0  0  0  0  0  0  0  0  0
   -6.1480    2.1420   15.4300 S   0  0  0  0  0  0  0  0  0  0  0  0
   -5.9000   -0.4330   16.9680 S   0  0  0  0  0  0  0  0  0  0  0  0
   -5.4260   -0.2410   18.2960 O   0  0  0  0  0  0  0  0  0  0  0  0
   -7.2940   -0.3130   16.9250 O   0  0  0  0  0  0  0  0  0  0  0  0
   -5.4730   -1.8590   16.4680 N   0  0  0  0  0  0  0  0  0  0  0  0
   -1.0420    9.3050   16.5550 H   0  0  0  0  0  0  0  0  0  0  0  0
    0.0750    9.1610   15.2160 H   0  0  0  0  0  0  0  0  0  0  0  0
   -1.2480    8.5130   12.9800 H   0  0  0  0  0  0  0  0  0  0  0  0
   -2.5940    6.6510   12.0110 H   0  0  0  0  0  0  0  0  0  0  0  0
   -3.7450    5.3960   16.0140 H   0  0  0  0  0  0  0  0  0  0  0  0
   -2.4070    7.2440   16.9920 H   0  0  0  0  0  0  0  0  0  0  0  0
   -5.7390    4.5390   14.9330 H   0  0  0  0  0  0  0  0  0  0  0  0
   -5.7810   -2.6820   16.9660 H   0  0  0  0  0  0  0  0  0  0  0  0
   -4.8910   -1.9530   15.6480 H   0  0  0  0  0  0  0  0  0  0  0  0
  1 21  1  0  0  0  0
  1 22  1  0  0  0  0
  1  2  1  0  0  0  0
  2  3  2  0  0  0  0
  3 23  1  0  0  0  0
  3  4  1  0  0  0  0
  4 24  1  0  0  0  0
  4  5  2  0  0  0  0
  5  6  1  0  0  0  0
  6 25  1  0  0  0  0
  6  7  2  0  0  0  0
  7  2  1  0  0  0  0
  7 26  1  0  0  0  0
  5  8  1  0  0  0  0
  8  9  2  0  0  0  0
  8 10  2  0  0  0  0
  8 11  1  0  0  0  0
 11 27  1  0  0  0  0
 11 12  1  0  0  0  0
 12 13  2  0  0  0  0
 13 14  1  0  0  0  0
 14 15  2  0  0  0  0
 15 16  1  0  0  0  0
 16 12  1  0  0  0  0
 15 17  1  0  0  0  0
 17 18  2  0  0  0  0
 17 19  2  0  0  0  0
 17 20  1  0  0  0  0
 20 28  1  0  0  0  0
 20 29  1  0  0  0  0
M  END
>  <LOGBIO>
8.7000

>  <PRED_LOGBIO>
8.4000

>  <XV_RES>
0.3150

>  <WHL_TMPL>
21

>  <ANCH>
13-14;4-1

$$$$
ROW75
  -MTS-   01071500433D 0   0.00000     0.00000     0

 22 22  0  0  0  0  0  0  0  0999 V2000
   -2.5840    1.5060   12.3850 N   0  0  0  0  0  0  0  0  0  0  0  0
   -4.0950    1.0520   12.3320 S   0  0  0  0  0  0  0  0  0  0  0  0
   -4.1280   -0.3740   12.2720 O   0  0  0  0  0  0  0  0  0  0  0  0
   -4.7560    1.8170   11.3210 O   0  0  0  0  0  0  0  0  0  0  0  0
   -4.8230    1.5270   13.8670 C   0  0  0  0  0  0  0  0  0  0  0  0
   -5.0710    2.8960   14.1320 C   0  0  0  0  0  0  0  0  0  0  0  0
   -5.6570    3.2510   15.3550 C   0  0  0  0  0  0  0  0  0  0  0  0
   -5.9600    4.9080   15.6900 Cl  0  0  0  0  0  0  0  0  0  0  0  0
   -5.9990    2.2800   16.3050 C   0  0  0  0  0  0  0  0  0  0  0  0
   -6.7210    2.7530   17.7670 Cl  0  0  0  0  0  0  0  0  0  0  0  0
   -5.7420    0.9180   16.0310 C   0  0  0  0  0  0  0  0  0  0  0  0
   -5.1530    0.5390   14.8120 C   0  0  0  0  0  0  0  0  0  0  0  0
   -6.1490   -0.3560   17.1940 S   0  0  0  0  0  0  0  0  0  0  0  0
   -5.4390   -0.0370   18.4000 O   0  0  0  0  0  0  0  0  0  0  0  0
   -7.5740   -0.3800   17.2140 O   0  0  0  0  0  0  0  0  0  0  0  0
   -5.6150   -1.7380   16.6730 N   0  0  0  0  0  0  0  0  0  0  0  0
   -2.1480    1.7080   13.2730 H   0  0  0  0  0  0  0  0  0  0  0  0
   -2.0530    1.5950   11.5300 H   0  0  0  0  0  0  0  0  0  0  0  0
   -4.8130    3.6520   13.4050 H   0  0  0  0  0  0  0  0  0  0  0  0
   -4.9560   -0.5020   14.6030 H   0  0  0  0  0  0  0  0  0  0  0  0
   -5.7630   -2.5750   17.2190 H   0  0  0  0  0  0  0  0  0  0  0  0
   -5.1240   -1.7900   15.7920 H   0  0  0  0  0  0  0  0  0  0  0  0
  1 17  1  0  0  0  0
  1 18  1  0  0  0  0
  1  2  1  0  0  0  0
  2  3  2  0  0  0  0
  2  4  2  0  0  0  0
  2  5  1  0  0  0  0
  5  6  2  0  0  0  0
  6 19  1  0  0  0  0
  6  7  1  0  0  0  0
  7  8  1  0  0  0  0
  7  9  2  0  0  0  0
  9 10  1  0  0  0  0
  9 11  1  0  0  0  0
 11 12  2  0  0  0  0
 12  5  1  0  0  0  0
 12 20  1  0  0  0  0
 11 13  1  0  0  0  0
 13 14  2  0  0  0  0
 13 15  2  0  0  0  0
 13 16  1  0  0  0  0
 16 21  1  0  0  0  0
 16 22  1  0  0  0  0
M  END
>  <LOGBIO>
7.4200

>  <PRED_LOGBIO>
7.4000

>  <XV_RES>
0.0240

>  <WHL_TMPL>
22

>  <ANCH>
12-16;17-18

$$$$
ROW76
  -MTS-   01071500433D 0   0.00000     0.00000     0

 28 28  0  0  0  0  0  0  0  0999 V2000
   -0.4550    9.2240   13.2150 N   0  0  0  0  0  0  0  0  0  0  0  0
   -1.1680    8.3980   14.2010 C   0  0  0  0  0  0  0  0  0  0  0  0
   -1.8070    7.2220   13.5030 C   0  0  0  0  0  0  0  0  0  0  0  0
   -1.6790    7.0840   12.2870 O   0  0  0  0  0  0  0  0  0  0  0  0
   -2.5090    6.3340   14.2020 N   0  0  0  0  0  0  0  0  0  0  0  0
   -3.1100    5.2280   13.5460 N   0  0  0  0  0  0  0  0  0  0  0  0
   -3.8650    4.2730   14.2990 C   0  0  0  0  0  0  0  0  0  0  0  0
   -3.1320    3.2280   14.8280 C   0  0  0  0  0  0  0  0  0  0  0  0
   -3.7540    2.2510   15.5750 C   0  0  0  0  0  0  0  0  0  0  0  0
   -5.1180    2.3080   15.7890 C   0  0  0  0  0  0  0  0  0  0  0  0
   -5.8730    3.3530   15.2630 C   0  0  0  0  0  0  0  0  0  0  0  0
   -5.2410    4.3420   14.5150 C   0  0  0  0  0  0  0  0  0  0  0  0
   -5.8540    1.0350   16.7580 S   0  0  0  0  0  0  0  0  0  0  0  0
   -7.2790    1.1890   16.6960 O   0  0  0  0  0  0  0  0  0  0  0  0
   -5.4230    1.2030   18.1250 O   0  0  0  0  0  0  0  0  0  0  0  0
   -5.3590   -0.3870   16.1550 N   0  0  0  0  0  0  0  0  0  0  0  0
   -1.1080    9.5590   12.5210 H   0  0  0  0  0  0  0  0  0  0  0  0
   -0.0280   10.0110   13.6820 H   0  0  0  0  0  0  0  0  0  0  0  0
   -1.9380    8.9950   14.6850 H   0  0  0  0  0  0  0  0  0  0  0  0
   -0.4650    8.0380   14.9490 H   0  0  0  0  0  0  0  0  0  0  0  0
   -2.6140    6.4480   15.2000 H   0  0  0  0  0  0  0  0  0  0  0  0
   -3.0050    5.1150   12.5480 H   0  0  0  0  0  0  0  0  0  0  0  0
   -2.0670    3.1770   14.6550 H   0  0  0  0  0  0  0  0  0  0  0  0
   -3.1750    1.4410   15.9930 H   0  0  0  0  0  0  0  0  0  0  0  0
   -6.9390    3.3960   15.4340 H   0  0  0  0  0  0  0  0  0  0  0  0
   -5.8140    5.1600   14.1030 H   0  0  0  0  0  0  0  0  0  0  0  0
   -5.5270   -1.2400   16.6690 H   0  0  0  0  0  0  0  0  0  0  0  0
   -4.8830   -0.4200   15.2650 H   0  0  0  0  0  0  0  0  0  0  0  0
  1 17  1  0  0  0  0
  1 18  1  0  0  0  0
  1  2  1  0  0  0  0
  2 19  1  0  0  0  0
  2 20  1  0  0  0  0
  2  3  1  0  0  0  0
  3  4  2  0  0  0  0
  3  5  1  0  0  0  0
  5 21  1  0  0  0  0
  5  6  1  0  0  0  0
  6 22  1  0  0  0  0
  6  7  1  0  0  0  0
  7  8  2  0  0  0  0
  8 23  1  0  0  0  0
  8  9  1  0  0  0  0
  9 24  1  0  0  0  0
  9 10  2  0  0  0  0
 10 11  1  0  0  0  0
 11 25  1  0  0  0  0
 11 12  2  0  0  0  0
 12  7  1  0  0  0  0
 12 26  1  0  0  0  0
 10 13  1  0  0  0  0
 13 14  2  0  0  0  0
 13 15  2  0  0  0  0
 13 16  1  0  0  0  0
 16 27  1  0  0  0  0
 16 28  1  0  0  0  0
M  END
>  <LOGBIO>
6.6000

>  <PRED_LOGBIO>
7.1000

>  <XV_RES>
-0.5410

>  <WHL_TMPL>
54

>  <ANCH>
26-29;23-26

$$$$
ROW77
  -MTS-   01071500433D 0   0.00000     0.00000     0

 65 68  0  0  1  0  0  0  0  0999 V2000
  -12.9030   -2.6500   19.0030 N   0  0  0  0  0  0  0  0  0  0  0  0
  -12.5050   -2.4760   17.3070 S   0  0  0  0  0  0  0  0  0  0  0  0
  -13.5020   -1.6780   16.6630 O   0  0  0  0  0  0  0  0  0  0  0  0
  -12.4590   -3.7670   16.6940 O   0  0  0  0  0  0  0  0  0  0  0  0
  -10.8640   -1.6600   17.1430 C   0  0  0  0  0  0  0  0  0  0  0  0
   -9.6990   -2.4340   17.0960 C   0  0  0  0  0  0  0  0  0  0  0  0
   -8.4510   -1.8130   16.9710 C   0  0  0  0  0  0  0  0  0  0  0  0
   -8.3680   -0.4180   16.8920 C   0  0  0  0  0  0  0  0  0  0  0  0
   -9.5330    0.3560   16.9380 C   0  0  0  0  0  0  0  0  0  0  0  0
  -10.7820   -0.2650   17.0640 C   0  0  0  0  0  0  0  0  0  0  0  0
   -7.0480    0.2390   16.7590 C   0  0  0  0  0  0  0  0  0  0  0  0
   -6.6580    1.0240   15.7460 C   0  0  0  0  0  0  0  0  0  0  0  0
   -5.3740    1.4290   16.0020 N   0  0  0  0  0  0  0  0  0  0  0  0
   -5.0140    0.8180   17.2670 N   0  0  0  0  0  0  0  0  0  0  0  0
   -5.9890    0.1480   17.6700 N   0  0  0  0  0  0  0  0  0  0  0  0
   -4.5360    2.3020   15.1680 C   0  0  2  0  0  0  0  0  0  0  0  0
   -4.5590    3.6080   15.7650 O   0  0  0  0  0  0  0  0  0  0  0  0
   -4.0070    4.6620   14.9610 C   0  0  2  0  0  0  0  0  0  0  0  0
   -4.1480    5.9560   15.7400 C   0  0  0  0  0  0  0  0  0  0  0  0
   -5.2870    6.6630   15.2300 O   0  0  0  0  0  0  0  0  0  0  0  0
   -4.7420    4.7740   13.6370 C   0  0  1  0  0  0  0  0  0  0  0  0
   -4.4500    5.9110   12.8070 O   0  0  0  0  0  0  0  0  0  0  0  0
   -3.1150    6.4330   12.9000 C   0  0  1  0  0  0  0  0  0  0  0  0
   -3.0490    7.5190   13.8380 O   0  0  0  0  0  0  0  0  0  0  0  0
   -1.6740    7.8960   14.0090 C   0  0  2  0  0  0  0  0  0  0  0  0
   -1.4880    8.8480   15.1810 C   0  0  0  0  0  0  0  0  0  0  0  0
   -0.8970   10.0870   14.7600 O   0  0  0  0  0  0  0  0  0  0  0  0
   -1.1550    8.5560   12.7450 C   0  0  1  0  0  0  0  0  0  0  0  0
   -1.9160    9.7370   12.4580 O   0  0  0  0  0  0  0  0  0  0  0  0
   -1.2970    7.5410   11.6270 C   0  0  2  0  0  0  0  0  0  0  0  0
   -0.8620    8.1040   10.3800 O   0  0  0  0  0  0  0  0  0  0  0  0
   -2.7390    7.0700   11.5720 C   0  0  1  0  0  0  0  0  0  0  0  0
   -2.8430    6.1490   10.4810 O   0  0  0  0  0  0  0  0  0  0  0  0
   -4.5670    3.4520   12.9130 C   0  0  2  0  0  0  0  0  0  0  0  0
   -5.1970    3.5320   11.6270 O   0  0  0  0  0  0  0  0  0  0  0  0
   -5.2090    2.4030   13.8070 C   0  0  1  0  0  0  0  0  0  0  0  0
   -5.3770    1.1290   13.1640 O   0  0  0  0  0  0  0  0  0  0  0  0
  -12.2610   -2.3190   19.7090 H   0  0  0  0  0  0  0  0  0  0  0  0
  -13.7750   -3.0810   19.2750 H   0  0  0  0  0  0  0  0  0  0  0  0
   -9.7630   -3.5110   17.1570 H   0  0  0  0  0  0  0  0  0  0  0  0
   -7.5520   -2.4100   16.9350 H   0  0  0  0  0  0  0  0  0  0  0  0
   -9.4690    1.4330   16.8780 H   0  0  0  0  0  0  0  0  0  0  0  0
  -11.6810    0.3320   17.1000 H   0  0  0  0  0  0  0  0  0  0  0  0
   -7.2490    1.2910   14.8830 H   0  0  0  0  0  0  0  0  0  0  0  0
   -3.5250    1.9130   15.0720 H   0  0  0  0  0  0  0  0  0  0  0  0
   -2.9530    4.4750   14.7680 H   0  0  0  0  0  0  0  0  0  0  0  0
   -3.2710    6.5600   15.5170 H   0  0  0  0  0  0  0  0  0  0  0  0
   -4.3100    5.7120   16.7880 H   0  0  0  0  0  0  0  0  0  0  0  0
   -6.0850    6.2160   15.5530 H   0  0  0  0  0  0  0  0  0  0  0  0
   -5.7980    4.8350   13.8900 H   0  0  0  0  0  0  0  0  0  0  0  0
   -2.4030    5.6500   13.1530 H   0  0  0  0  0  0  0  0  0  0  0  0
   -1.0780    7.0060   14.1970 H   0  0  0  0  0  0  0  0  0  0  0  0
   -0.7690    8.3770   15.8480 H   0  0  0  0  0  0  0  0  0  0  0  0
   -2.4670    9.0480   15.6100 H   0  0  0  0  0  0  0  0  0  0  0  0
   -1.6150   10.7040   14.5500 H   0  0  0  0  0  0  0  0  0  0  0  0
   -0.1030    8.8030   12.8750 H   0  0  0  0  0  0  0  0  0  0  0  0
   -2.8570    9.5070   12.5140 H   0  0  0  0  0  0  0  0  0  0  0  0
   -0.6720    6.6840   11.8680 H   0  0  0  0  0  0  0  0  0  0  0  0
   -1.6510    8.3360    9.8660 H   0  0  0  0  0  0  0  0  0  0  0  0
   -3.3840    7.9290   11.3990 H   0  0  0  0  0  0  0  0  0  0  0  0
   -3.7850    6.0000   10.3050 H   0  0  0  0  0  0  0  0  0  0  0  0
   -3.5060    3.2350   12.8070 H   0  0  0  0  0  0  0  0  0  0  0  0
   -6.1570    3.5230   11.7640 H   0  0  0  0  0  0  0  0  0  0  0  0
   -6.2110    2.7740   14.0100 H   0  0  0  0  0  0  0  0  0  0  0  0
   -6.3280    0.9610   13.0790 H   0  0  0  0  0  0  0  0  0  0  0  0
  1 38  1  0  0  0  0
  1 39  1  0  0  0  0
  1  2  1  0  0  0  0
  2  3  2  0  0  0  0
  2  4  2  0  0  0  0
  2  5  1  0  0  0  0
  5  6  2  0  0  0  0
  6 40  1  0  0  0  0
  6  7  1  0  0  0  0
  7 41  1  0  0  0  0
  7  8  2  0  0  0  0
  8  9  1  0  0  0  0
  9 42  1  0  0  0  0
  9 10  2  0  0  0  0
 10  5  1  0  0  0  0
 10 43  1  0  0  0  0
  8 11  1  0  0  0  0
 11 12  2  0  0  0  0
 12 44  1  0  0  0  0
 12 13  1  0  0  0  0
 13 14  1  0  0  0  0
 14 15  2  0  0  0  0
 15 11  1  0  0  0  0
 13 16  1  0  0  0  0
 16 45  1  0  0  0  0
 16 17  1  0  0  0  0
 17 18  1  0  0  0  0
 18 46  1  0  0  0  0
 18 19  1  0  0  0  0
 19 47  1  0  0  0  0
 19 48  1  0  0  0  0
 19 20  1  0  0  0  0
 20 49  1  0  0  0  0
 18 21  1  0  0  0  0
 21 50  1  0  0  0  0
 21 22  1  0  0  0  0
 22 23  1  0  0  0  0
 23 51  1  0  0  0  0
 23 24  1  0  0  0  0
 24 25  1  0  0  0  0
 25 52  1  0  0  0  0
 25 26  1  0  0  0  0
 26 53  1  0  0  0  0
 26 54  1  0  0  0  0
 26 27  1  0  0  0  0
 27 55  1  0  0  0  0
 25 28  1  0  0  0  0
 28 56  1  0  0  0  0
 28 29  1  0  0  0  0
 29 57  1  0  0  0  0
 28 30  1  0  0  0  0
 30 58  1  0  0  0  0
 30 31  1  0  0  0  0
 31 59  1  0  0  0  0
 30 32  1  0  0  0  0
 32 23  1  0  0  0  0
 32 60  1  0  0  0  0
 32 33  1  0  0  0  0
 33 61  1  0  0  0  0
 21 34  1  0  0  0  0
 34 62  1  0  0  0  0
 34 35  1  0  0  0  0
 35 63  1  0  0  0  0
 34 36  1  0  0  0  0
 36 16  1  0  0  0  0
 36 64  1  0  0  0  0
 36 37  1  0  0  0  0
 37 65  1  0  0  0  0
M  END
>  <LOGBIO>
6.3600

>  <PRED_LOGBIO>
7.2800

>  <XV_RES>
-1.3620

>  <WHL_TMPL>
36

>  <ANCH>
31-60;39-41

$$$$
ROW78
  -MTS-   01071500433D 0   0.00000     0.00000     0

 46 47  0  0  0  0  0  0  0  0999 V2000
   -5.3350   -0.2930   16.2560 N   0  0  0  0  0  0  0  0  0  0  0  0
   -5.9340    1.0960   16.8620 S   0  0  0  0  0  0  0  0  0  0  0  0
   -7.4320    1.0830   16.7830 O   0  0  0  0  0  0  0  0  0  0  0  0
   -5.5020    1.2350   18.2920 O   0  0  0  0  0  0  0  0  0  0  0  0
   -5.3180    2.4460   15.9340 C   0  0  0  0  0  0  0  0  0  0  0  0
   -6.1720    3.4750   15.5500 C   0  0  0  0  0  0  0  0  0  0  0  0
   -5.6910    4.5230   14.7740 C   0  0  0  0  0  0  0  0  0  0  0  0
   -4.3590    4.5430   14.3790 C   0  0  0  0  0  0  0  0  0  0  0  0
   -3.8740    5.6030   13.5770 N   0  0  0  0  0  0  0  0  0  0  0  0
   -3.0140    6.5270   14.1100 C   0  0  0  0  0  0  0  0  0  0  0  0
   -2.5620    7.5160   13.3620 N   0  0  0  0  0  0  0  0  0  0  0  0
   -1.6380    8.5430   13.8660 C   0  0  0  0  0  0  0  0  0  0  0  0
   -0.3480    7.8770   14.3420 C   0  0  0  0  0  0  0  0  0  0  0  0
    0.6020    8.9310   14.8580 C   0  0  0  0  0  0  0  0  0  0  0  0
    0.6780    9.3770   16.1200 C   0  0  0  0  0  0  0  0  0  0  0  0
    1.6630   10.3280   16.1730 N   0  0  0  0  0  0  0  0  0  0  0  0
    2.1880   10.4550   14.9140 C   0  0  0  0  0  0  0  0  0  0  0  0
    1.5610    9.6200   14.1060 N   0  0  0  0  0  0  0  0  0  0  0  0
   -1.3210    9.5210   12.7600 C   0  0  0  0  0  0  0  0  0  0  0  0
   -1.8240    9.3740   11.6460 O   0  0  0  0  0  0  0  0  0  0  0  0
   -0.4990   10.5410   12.9890 N   0  0  0  0  0  0  0  0  0  0  0  0
   -0.1910   11.4930   11.9120 C   0  0  0  0  0  0  0  0  0  0  0  0
    0.7580   12.5480   12.4290 C   0  0  0  0  0  0  0  0  0  0  0  0
    1.1410   12.5080   13.5870 O   0  0  0  0  0  0  0  0  0  0  0  0
    1.1730   13.5120   11.6290 O   0  0  0  0  0  0  0  0  0  0  0  0
   -2.5090    6.3940   15.8010 S   0  0  0  0  0  0  0  0  0  0  0  0
   -3.5020    3.5200   14.7720 C   0  0  0  0  0  0  0  0  0  0  0  0
   -3.9830    2.4730   15.5490 C   0  0  0  0  0  0  0  0  0  0  0  0
   -4.3370   -0.4460   16.2350 H   0  0  0  0  0  0  0  0  0  0  0  0
   -5.9620   -1.0010   15.9020 H   0  0  0  0  0  0  0  0  0  0  0  0
   -7.2080    3.4590   15.8550 H   0  0  0  0  0  0  0  0  0  0  0  0
   -6.3530    5.3230   14.4780 H   0  0  0  0  0  0  0  0  0  0  0  0
   -4.1630    5.6800   12.6120 H   0  0  0  0  0  0  0  0  0  0  0  0
   -2.1010    9.0720   14.6960 H   0  0  0  0  0  0  0  0  0  0  0  0
    0.1150    7.3480   13.5110 H   0  0  0  0  0  0  0  0  0  0  0  0
   -0.5760    7.1720   15.1380 H   0  0  0  0  0  0  0  0  0  0  0  0
    0.0710    9.0440   16.9490 H   0  0  0  0  0  0  0  0  0  0  0  0
    1.9500   10.8420   16.9930 H   0  0  0  0  0  0  0  0  0  0  0  0
    2.9840   11.1260   14.6290 H   0  0  0  0  0  0  0  0  0  0  0  0
   -0.0870   10.6610   13.9030 H   0  0  0  0  0  0  0  0  0  0  0  0
    0.2720   10.9640   11.0820 H   0  0  0  0  0  0  0  0  0  0  0  0
   -1.1100   11.9670   11.5730 H   0  0  0  0  0  0  0  0  0  0  0  0
    1.7700   14.0850   12.1350 H   0  0  0  0  0  0  0  0  0  0  0  0
   -1.7190    7.4630   15.8430 H   0  0  0  0  0  0  0  0  0  0  0  0
   -2.4640    3.5390   14.4740 H   0  0  0  0  0  0  0  0  0  0  0  0
   -3.3180    1.6790   15.8540 H   0  0  0  0  0  0  0  0  0  0  0  0
  1 29  1  0  0  0  0
  1 30  1  0  0  0  0
  1  2  1  0  0  0  0
  2  3  2  0  0  0  0
  2  4  2  0  0  0  0
  2  5  1  0  0  0  0
  5  6  2  0  0  0  0
  6 31  1  0  0  0  0
  6  7  1  0  0  0  0
  7 32  1  0  0  0  0
  7  8  2  0  0  0  0
  8  9  1  0  0  0  0
  9 33  1  0  0  0  0
  9 10  1  0  0  0  0
 10 11  2  0  0  0  0
 11 12  1  0  0  0  0
 12 34  1  0  0  0  0
 12 13  1  0  0  0  0
 13 35  1  0  0  0  0
 13 36  1  0  0  0  0
 13 14  1  0  0  0  0
 14 15  2  0  0  0  0
 15 37  1  0  0  0  0
 15 16  1  0  0  0  0
 16 38  1  0  0  0  0
 16 17  1  0  0  0  0
 17 39  1  0  0  0  0
 17 18  2  0  0  0  0
 18 14  1  0  0  0  0
 12 19  1  0  0  0  0
 19 20  2  0  0  0  0
 19 21  1  0  0  0  0
 21 40  1  0  0  0  0
 21 22  1  0  0  0  0
 22 41  1  0  0  0  0
 22 42  1  0  0  0  0
 22 23  1  0  0  0  0
 23 24  2  0  0  0  0
 23 25  1  0  0  0  0
 25 43  1  0  0  0  0
 10 26  1  0  0  0  0
 26 44  1  0  0  0  0
  8 27  1  0  0  0  0
 27 45  1  0  0  0  0
 27 28  2  0  0  0  0
 28  5  1  0  0  0  0
 28 46  1  0  0  0  0
M  END
>  <LOGBIO>
9.0000

>  <PRED_LOGBIO>
8.2600

>  <XV_RES>
1.2360

>  <WHL_TMPL>
52

>  <ANCH>
27-31;4-5

$$$$
ROW79
  -MTS-   01071500433D 0   0.00000     0.00000     0

 51 52  0  0  0  0  0  0  0  0999 V2000
    1.8320   14.0690   10.1980 C   0  0  0  0  0  0  0  0  0  0  0  0
    1.0080   13.1820   11.1270 C   0  0  0  0  0  0  0  0  0  0  0  0
    1.8730   12.6460   12.1880 N   0  0  0  0  0  0  0  0  0  0  0  0
    2.4510   13.7580   12.9560 C   0  0  0  0  0  0  0  0  0  0  0  0
    3.2750   14.6450   12.0270 C   0  0  0  0  0  0  0  0  0  0  0  0
    1.0800   11.7920   13.0830 C   0  0  0  0  0  0  0  0  0  0  0  0
    0.4780   10.6370   12.2840 C   0  0  0  0  0  0  0  0  0  0  0  0
   -0.3150    9.7830   13.1800 N   0  0  0  0  0  0  0  0  0  0  0  0
   -0.9350    8.7090   12.6980 C   0  0  0  0  0  0  0  0  0  0  0  0
   -0.8440    8.4310   11.5030 O   0  0  0  0  0  0  0  0  0  0  0  0
   -1.7610    7.8200   13.6300 C   0  0  0  0  0  0  0  0  0  0  0  0
   -1.6290    7.9380   15.0700 C   0  0  0  0  0  0  0  0  0  0  0  0
   -2.4220    7.0960   15.9220 C   0  0  0  0  0  0  0  0  0  0  0  0
   -3.2190    6.0780   15.3630 C   0  0  0  0  0  0  0  0  0  0  0  0
   -3.3420    5.9350   13.9390 C   0  0  0  0  0  0  0  0  0  0  0  0
   -2.5640    6.7930   13.0810 C   0  0  0  0  0  0  0  0  0  0  0  0
   -4.5990    4.8330   13.2720 S   0  0  0  0  0  0  0  0  0  0  0  0
   -5.6300    5.5410   12.6370 O   0  0  0  0  0  0  0  0  0  0  0  0
   -3.9190    3.9740   12.3060 O   0  0  0  0  0  0  0  0  0  0  0  0
   -5.1090    4.0610   14.3050 N   0  0  0  0  0  0  0  0  0  0  0  0
   -4.8820    2.7610   14.5890 C   0  0  0  0  0  0  0  0  0  0  0  0
   -3.7140    2.2150   14.9720 N   0  0  0  0  0  0  0  0  0  0  0  0
   -3.9060    1.1070   15.7940 N   0  0  0  0  0  0  0  0  0  0  0  0
   -5.1920    0.7970   15.8710 C   0  0  0  0  0  0  0  0  0  0  0  0
   -6.1480    2.1420   15.4300 S   0  0  0  0  0  0  0  0  0  0  0  0
   -5.9000   -0.4330   16.9680 S   0  0  0  0  0  0  0  0  0  0  0  0
   -5.4260   -0.2410   18.2960 O   0  0  0  0  0  0  0  0  0  0  0  0
   -7.2940   -0.3130   16.9250 O   0  0  0  0  0  0  0  0  0  0  0  0
   -5.4730   -1.8590   16.4680 N   0  0  0  0  0  0  0  0  0  0  0  0
    2.6320   13.4820    9.7510 H   0  0  0  0  0  0  0  0  0  0  0  0
    1.1910   14.4650    9.4130 H   0  0  0  0  0  0  0  0  0  0  0  0
    2.2600   14.8910   10.7660 H   0  0  0  0  0  0  0  0  0  0  0  0
    0.5800   12.3590   10.5580 H   0  0  0  0  0  0  0  0  0  0  0  0
    0.2080   13.7690   11.5730 H   0  0  0  0  0  0  0  0  0  0  0  0
    1.6510   14.3450   13.4030 H   0  0  0  0  0  0  0  0  0  0  0  0
    3.0920   13.3610   13.7410 H   0  0  0  0  0  0  0  0  0  0  0  0
    2.6350   15.0410   11.2420 H   0  0  0  0  0  0  0  0  0  0  0  0
    3.7030   15.4670   12.5960 H   0  0  0  0  0  0  0  0  0  0  0  0
    4.0750   14.0580   11.5800 H   0  0  0  0  0  0  0  0  0  0  0  0
    0.2800   12.3790   13.5290 H   0  0  0  0  0  0  0  0  0  0  0  0
    1.7200   11.3960   13.8680 H   0  0  0  0  0  0  0  0  0  0  0  0
    1.2780   10.0500   11.8380 H   0  0  0  0  0  0  0  0  0  0  0  0
   -0.1620   11.0330   11.4990 H   0  0  0  0  0  0  0  0  0  0  0  0
   -0.3900   10.0110   14.1610 H   0  0  0  0  0  0  0  0  0  0  0  0
   -0.9410    8.6520   15.4970 H   0  0  0  0  0  0  0  0  0  0  0  0
   -2.4070    7.2440   16.9920 H   0  0  0  0  0  0  0  0  0  0  0  0
   -3.7450    5.3950   16.0140 H   0  0  0  0  0  0  0  0  0  0  0  0
   -2.5940    6.6510   12.0110 H   0  0  0  0  0  0  0  0  0  0  0  0
   -5.7390    4.5390   14.9330 H   0  0  0  0  0  0  0  0  0  0  0  0
   -5.7810   -2.6820   16.9660 H   0  0  0  0  0  0  0  0  0  0  0  0
   -4.8910   -1.9530   15.6480 H   0  0  0  0  0  0  0  0  0  0  0  0
  1 30  1  0  0  0  0
  1 31  1  0  0  0  0
  1 32  1  0  0  0  0
  1  2  1  0  0  0  0
  2 33  1  0  0  0  0
  2 34  1  0  0  0  0
  2  3  1  0  0  0  0
  3  4  1  0  0  0  0
  4 35  1  0  0  0  0
  4 36  1  0  0  0  0
  4  5  1  0  0  0  0
  5 37  1  0  0  0  0
  5 38  1  0  0  0  0
  5 39  1  0  0  0  0
  3  6  1  0  0  0  0
  6 40  1  0  0  0  0
  6 41  1  0  0  0  0
  6  7  1  0  0  0  0
  7 42  1  0  0  0  0
  7 43  1  0  0  0  0
  7  8  1  0  0  0  0
  8 44  1  0  0  0  0
  8  9  1  0  0  0  0
  9 10  2  0  0  0  0
  9 11  1  0  0  0  0
 11 12  2  0  0  0  0
 12 45  1  0  0  0  0
 12 13  1  0  0  0  0
 13 46  1  0  0  0  0
 13 14  2  0  0  0  0
 14 47  1  0  0  0  0
 14 15  1  0  0  0  0
 15 16  2  0  0  0  0
 16 11  1  0  0  0  0
 16 48  1  0  0  0  0
 15 17  1  0  0  0  0
 17 18  2  0  0  0  0
 17 19  2  0  0  0  0
 17 20  1  0  0  0  0
 20 49  1  0  0  0  0
 20 21  1  0  0  0  0
 21 22  2  0  0  0  0
 22 23  1  0  0  0  0
 23 24  2  0  0  0  0
 24 25  1  0  0  0  0
 25 21  1  0  0  0  0
 24 26  1  0  0  0  0
 26 27  2  0  0  0  0
 26 28  2  0  0  0  0
 26 29  1  0  0  0  0
 29 50  1  0  0  0  0
 29 51  1  0  0  0  0
M  END
>  <LOGBIO>
8.7700

>  <PRED_LOGBIO>
8.9100

>  <XV_RES>
-0.0800

>  <WHL_TMPL>
21

>  <ANCH>
8-23;36-37

$$$$
ROW80
  -MTS-   01071500433D 0   0.00000     0.00000     0

 20 20  0  0  0  0  0  0  0  0999 V2000
   -0.2520   10.3670   15.2110 C   0  0  0  0  0  0  0  0  0  0  0  0
   -0.9800   10.2460   14.0000 O   0  0  0  0  0  0  0  0  0  0  0  0
   -0.8630    9.1110   13.2410 C   0  0  0  0  0  0  0  0  0  0  0  0
   -0.1540    9.1460   12.0350 C   0  0  0  0  0  0  0  0  0  0  0  0
   -0.0340    7.9870   11.2590 C   0  0  0  0  0  0  0  0  0  0  0  0
   -0.6240    6.7920   11.6910 C   0  0  0  0  0  0  0  0  0  0  0  0
   -1.3330    6.7580   12.8970 C   0  0  0  0  0  0  0  0  0  0  0  0
   -1.4530    7.9170   13.6720 C   0  0  0  0  0  0  0  0  0  0  0  0
   -2.1470    7.8830   14.8530 O   0  0  0  0  0  0  0  0  0  0  0  0
   -3.5480    8.1680   14.8170 C   0  0  0  0  0  0  0  0  0  0  0  0
   -0.9390   10.4510   16.0500 H   0  0  0  0  0  0  0  0  0  0  0  0
    0.2910    9.4330   15.3440 H   0  0  0  0  0  0  0  0  0  0  0  0
    0.4040   11.2290   15.1120 H   0  0  0  0  0  0  0  0  0  0  0  0
    0.3010   10.0680   11.7020 H   0  0  0  0  0  0  0  0  0  0  0  0
    0.5130    8.0140   10.3290 H   0  0  0  0  0  0  0  0  0  0  0  0
   -0.5310    5.8980   11.0920 H   0  0  0  0  0  0  0  0  0  0  0  0
   -1.7880    5.8360   13.2290 H   0  0  0  0  0  0  0  0  0  0  0  0
   -4.0480    7.4470   14.1740 H   0  0  0  0  0  0  0  0  0  0  0  0
   -3.9570    8.1030   15.8220 H   0  0  0  0  0  0  0  0  0  0  0  0
   -3.7030    9.1720   14.4260 H   0  0  0  0  0  0  0  0  0  0  0  0
  1 11  1  0  0  0  0
  1 12  1  0  0  0  0
  1 13  1  0  0  0  0
  1  2  1  0  0  0  0
  2  3  1  0  0  0  0
  3  4  2  0  0  0  0
  4 14  1  0  0  0  0
  4  5  1  0  0  0  0
  5 15  1  0  0  0  0
  5  6  2  0  0  0  0
  6 16  1  0  0  0  0
  6  7  1  0  0  0  0
  7 17  1  0  0  0  0
  7  8  2  0  0  0  0
  8  3  1  0  0  0  0
  8  9  1  0  0  0  0
  9 10  1  0  0  0  0
 10 18  1  0  0  0  0
 10 19  1  0  0  0  0
 10 20  1  0  0  0  0
M  END
>  <LOGBIO>
6.3000

>  <PRED_LOGBIO>
5.8500

>  <XV_RES>
0.4480

>  <WHL_TMPL>
18

>  <ANCH>
46-47;5-1

$$$$
ROW81
  -MTS-   01071500433D 0   0.00000     0.00000     0

 47 49  0  0  1  0  0  0  0  0999 V2000
   -1.4710    4.9640   11.6910 C   0  0  0  0  0  0  0  0  0  0  0  0
   -1.3700    6.4010   11.1860 C   0  0  0  0  0  0  0  0  0  0  0  0
   -1.0590    6.3370    9.6940 C   0  0  0  0  0  0  0  0  0  0  0  0
   -0.3540    7.2420   11.9820 C   0  0  0  0  0  0  0  0  0  0  0  0
   -0.5710    8.5270   11.1620 C   0  0  0  0  0  0  0  0  0  0  0  0
   -2.0790    8.5290   10.8480 C   0  0  0  0  0  0  0  0  0  0  0  0
   -2.6150    7.2470   11.5110 C   0  0  2  0  0  0  0  0  0  0  0  0
   -3.8680    6.5650   10.9640 C   0  0  0  0  0  0  0  0  0  0  0  0
   -4.0920    5.0750   11.6690 S   0  0  0  0  0  0  0  0  0  0  0  0
   -5.3360    4.4540   11.2740 O   0  0  0  0  0  0  0  0  0  0  0  0
   -3.0550    4.1910   11.1920 O   0  0  0  0  0  0  0  0  0  0  0  0
   -3.9430    5.1890   13.2030 N   0  0  0  0  0  0  0  0  0  0  0  0
   -4.4710    4.2080   14.0750 C   0  0  0  0  0  0  0  0  0  0  0  0
   -3.6780    3.1000   14.3740 C   0  0  0  0  0  0  0  0  0  0  0  0
   -4.1540    2.1110   15.2440 C   0  0  0  0  0  0  0  0  0  0  0  0
   -5.4350    2.2020   15.8130 C   0  0  0  0  0  0  0  0  0  0  0  0
   -6.2250    3.3190   15.4990 C   0  0  0  0  0  0  0  0  0  0  0  0
   -5.7480    4.3100   14.6340 C   0  0  0  0  0  0  0  0  0  0  0  0
   -5.9660    1.0250   16.8000 S   0  0  0  0  0  0  0  0  0  0  0  0
   -7.4010    1.0300   16.8400 O   0  0  0  0  0  0  0  0  0  0  0  0
   -5.4180    1.2340   18.1120 O   0  0  0  0  0  0  0  0  0  0  0  0
   -5.4570   -0.3680   16.2160 N   0  0  0  0  0  0  0  0  0  0  0  0
   -2.5330    7.3990   13.0110 C   0  0  0  0  0  0  0  0  0  0  0  0
   -3.4560    7.5000   13.7870 O   0  0  0  0  0  0  0  0  0  0  0  0
   -1.0600    7.3980   13.3420 C   0  0  0  0  0  0  0  0  0  0  0  0
   -2.0890    4.9370   12.5860 H   0  0  0  0  0  0  0  0  0  0  0  0
   -1.9190    4.3400   10.9210 H   0  0  0  0  0  0  0  0  0  0  0  0
   -0.4760    4.5920   11.9260 H   0  0  0  0  0  0  0  0  0  0  0  0
   -0.5760    5.3890    9.4640 H   0  0  0  0  0  0  0  0  0  0  0  0
   -0.3950    7.1560    9.4260 H   0  0  0  0  0  0  0  0  0  0  0  0
   -1.9840    6.4190    9.1270 H   0  0  0  0  0  0  0  0  0  0  0  0
    0.6640    6.8600   12.0120 H   0  0  0  0  0  0  0  0  0  0  0  0
   -0.2880    9.4090   11.7320 H   0  0  0  0  0  0  0  0  0  0  0  0
    0.0200    8.5160   10.2490 H   0  0  0  0  0  0  0  0  0  0  0  0
   -2.5640    9.4140   11.2570 H   0  0  0  0  0  0  0  0  0  0  0  0
   -2.2560    8.5200    9.7750 H   0  0  0  0  0  0  0  0  0  0  0  0
   -3.6820    6.3810    9.9080 H   0  0  0  0  0  0  0  0  0  0  0  0
   -4.7350    7.1730   11.2130 H   0  0  0  0  0  0  0  0  0  0  0  0
   -3.4570    5.9840   13.5930 H   0  0  0  0  0  0  0  0  0  0  0  0
   -2.6960    3.0050   13.9340 H   0  0  0  0  0  0  0  0  0  0  0  0
   -3.5260    1.2650   15.4810 H   0  0  0  0  0  0  0  0  0  0  0  0
   -7.2110    3.4140   15.9290 H   0  0  0  0  0  0  0  0  0  0  0  0
   -6.3710    5.1600   14.3970 H   0  0  0  0  0  0  0  0  0  0  0  0
   -5.6860   -1.2290   16.6920 H   0  0  0  0  0  0  0  0  0  0  0  0
   -4.9060   -0.3900   15.3700 H   0  0  0  0  0  0  0  0  0  0  0  0
   -0.7670    8.3250   13.8310 H   0  0  0  0  0  0  0  0  0  0  0  0
   -0.8090    6.5760   14.0100 H   0  0  0  0  0  0  0  0  0  0  0  0
  1 26  1  0  0  0  0
  1 27  1  0  0  0  0
  1 28  1  0  0  0  0
  1  2  1  0  0  0  0
  2  3  1  0  0  0  0
  3 29  1  0  0  0  0
  3 30  1  0  0  0  0
  3 31  1  0  0  0  0
  2  4  1  0  0  0  0
  4 32  1  0  0  0  0
  4  5  1  0  0  0  0
  5 33  1  0  0  0  0
  5 34  1  0  0  0  0
  5  6  1  0  0  0  0
  6 35  1  0  0  0  0
  6 36  1  0  0  0  0
  6  7  1  0  0  0  0
  7  2  1  0  0  0  0
  7  8  1  0  0  0  0
  8 37  1  0  0  0  0
  8 38  1  0  0  0  0
  8  9  1  0  0  0  0
  9 10  2  0  0  0  0
  9 11  2  0  0  0  0
  9 12  1  0  0  0  0
 12 39  1  0  0  0  0
 12 13  1  0  0  0  0
 13 14  2  0  0  0  0
 14 40  1  0  0  0  0
 14 15  1  0  0  0  0
 15 41  1  0  0  0  0
 15 16  2  0  0  0  0
 16 17  1  0  0  0  0
 17 42  1  0  0  0  0
 17 18  2  0  0  0  0
 18 13  1  0  0  0  0
 18 43  1  0  0  0  0
 16 19  1  0  0  0  0
 19 20  2  0  0  0  0
 19 21  2  0  0  0  0
 19 22  1  0  0  0  0
 22 44  1  0  0  0  0
 22 45  1  0  0  0  0
  7 23  1  0  0  0  0
 23 24  2  0  0  0  0
 23 25  1  0  0  0  0
 25  4  1  0  0  0  0
 25 46  1  0  0  0  0
 25 47  1  0  0  0  0
M  END
>  <LOGBIO>
5.9300

>  <PRED_LOGBIO>
7.5600

>  <XV_RES>
-1.8700

>  <WHL_TMPL>
25

>  <ANCH>
10-14;37-38

$$$$
ROW82
  -MTS-   01071500433D 0   0.00000     0.00000     0

 36 36  0  0  0  0  0  0  0  0999 V2000
    1.2690    5.5030    8.3660 C   0  0  0  0  0  0  0  0  0  0  0  0
    0.9970    5.5130    9.8680 C   0  0  0  0  0  0  0  0  0  0  0  0
   -0.4540    5.5150   10.1040 N   0  0  0  0  0  0  0  0  0  0  0  0
   -1.3840    5.5070    8.9650 C   0  0  0  0  0  0  0  0  0  0  0  0
   -0.9400    5.5240   11.3840 C   0  0  0  0  0  0  0  0  0  0  0  0
    0.1410    5.5340   12.7090 S   0  0  0  0  0  0  0  0  0  0  0  0
   -2.6870    5.5260   11.6680 S   0  0  0  0  0  0  0  0  0  0  0  0
   -2.9880    5.5380   13.3310 N   0  0  0  0  0  0  0  0  0  0  0  0
   -4.2090    5.5410   13.7550 C   0  0  0  0  0  0  0  0  0  0  0  0
   -4.6260    4.4200   14.5370 C   0  0  0  0  0  0  0  0  0  0  0  0
   -3.7190    3.3360   14.8260 C   0  0  0  0  0  0  0  0  0  0  0  0
   -4.1780    2.2560   15.6080 C   0  0  0  0  0  0  0  0  0  0  0  0
   -5.4780    2.2600   16.1720 C   0  0  0  0  0  0  0  0  0  0  0  0
   -6.3250    3.3430   15.8140 C   0  0  0  0  0  0  0  0  0  0  0  0
   -5.9080    4.4230   15.0320 C   0  0  0  0  0  0  0  0  0  0  0  0
   -6.0000    0.9720   17.0270 S   0  0  0  0  0  0  0  0  0  0  0  0
   -5.5380    0.9780   18.3690 O   0  0  0  0  0  0  0  0  0  0  0  0
   -7.4330    1.0980   16.9540 O   0  0  0  0  0  0  0  0  0  0  0  0
   -5.4320   -0.1580   16.3250 N   0  0  0  0  0  0  0  0  0  0  0  0
    0.8280    6.3880    7.9120 H   0  0  0  0  0  0  0  0  0  0  0  0
    2.3430    5.5020    8.1920 H   0  0  0  0  0  0  0  0  0  0  0  0
    0.8280    4.6110    7.9250 H   0  0  0  0  0  0  0  0  0  0  0  0
    1.4370    6.4050   10.3100 H   0  0  0  0  0  0  0  0  0  0  0  0
    1.4370    4.6280   10.3230 H   0  0  0  0  0  0  0  0  0  0  0  0
   -2.0100    6.3950    9.0020 H   0  0  0  0  0  0  0  0  0  0  0  0
   -0.8180    5.5000    8.0350 H   0  0  0  0  0  0  0  0  0  0  0  0
   -2.0100    4.6190    9.0140 H   0  0  0  0  0  0  0  0  0  0  0  0
   -2.6040    6.4150   13.6530 H   0  0  0  0  0  0  0  0  0  0  0  0
   -4.8220    5.5050   12.8570 H   0  0  0  0  0  0  0  0  0  0  0  0
   -4.3790    6.4350   14.3520 H   0  0  0  0  0  0  0  0  0  0  0  0
   -2.7070    3.3510   14.4500 H   0  0  0  0  0  0  0  0  0  0  0  0
   -3.5280    1.4110   15.7800 H   0  0  0  0  0  0  0  0  0  0  0  0
   -7.3460    3.3310   16.1650 H   0  0  0  0  0  0  0  0  0  0  0  0
   -6.5790    5.2430   14.8210 H   0  0  0  0  0  0  0  0  0  0  0  0
   -5.6050   -1.0970   16.6550 H   0  0  0  0  0  0  0  0  0  0  0  0
   -4.8620   -0.0080   15.5050 H   0  0  0  0  0  0  0  0  0  0  0  0
  1 20  1  0  0  0  0
  1 21  1  0  0  0  0
  1 22  1  0  0  0  0
  1  2  1  0  0  0  0
  2 23  1  0  0  0  0
  2 24  1  0  0  0  0
  2  3  1  0  0  0  0
  3  4  1  0  0  0  0
  4 25  1  0  0  0  0
  4 26  1  0  0  0  0
  4 27  1  0  0  0  0
  3  5  1  0  0  0  0
  5  6  2  0  0  0  0
  5  7  1  0  0  0  0
  7  8  1  0  0  0  0
  8 28  1  0  0  0  0
  8  9  1  0  0  0  0
  9 29  1  0  0  0  0
  9 30  1  0  0  0  0
  9 10  1  0  0  0  0
 10 11  2  0  0  0  0
 11 31  1  0  0  0  0
 11 12  1  0  0  0  0
 12 32  1  0  0  0  0
 12 13  2  0  0  0  0
 13 14  1  0  0  0  0
 14 33  1  0  0  0  0
 14 15  2  0  0  0  0
 15 10  1  0  0  0  0
 15 34  1  0  0  0  0
 13 16  1  0  0  0  0
 16 17  2  0  0  0  0
 16 18  2  0  0  0  0
 16 19  1  0  0  0  0
 19 35  1  0  0  0  0
 19 36  1  0  0  0  0
M  END
>  <LOGBIO>
7.8900

>  <PRED_LOGBIO>
7.7000

>  <XV_RES>
0.2540

>  <WHL_TMPL>
11

>  <ANCH>
1-49;31-32

$$$$
ROW83
  -MTS-   01071500433D 0   0.00000     0.00000     0

 43 44  0  0  0  0  0  0  0  0999 V2000
   -5.5160   -0.3720   16.1030 N   0  0  0  0  0  0  0  0  0  0  0  0
   -6.0220    0.9970   16.8200 S   0  0  0  0  0  0  0  0  0  0  0  0
   -5.4520    1.0250   18.1350 O   0  0  0  0  0  0  0  0  0  0  0  0
   -7.4590    1.1230   16.6680 O   0  0  0  0  0  0  0  0  0  0  0  0
   -5.2650    2.2640   15.8130 C   0  0  0  0  0  0  0  0  0  0  0  0
   -5.8510    3.5360   15.7750 C   0  0  0  0  0  0  0  0  0  0  0  0
   -5.2290    4.6060   15.1390 C   0  0  0  0  0  0  0  0  0  0  0  0
   -4.1010    4.3520   14.3360 C   0  0  0  0  0  0  0  0  0  0  0  0
   -3.5500    5.3320   13.4590 N   0  0  0  0  0  0  0  0  0  0  0  0
   -3.7170    5.3330   12.1330 C   0  0  0  0  0  0  0  0  0  0  0  0
   -4.3440    4.5060   11.4570 O   0  0  0  0  0  0  0  0  0  0  0  0
   -2.9940    6.5050   11.5200 C   0  0  0  0  0  0  0  0  0  0  0  0
   -2.3390    7.2210   12.7160 C   0  0  0  0  0  0  0  0  0  0  0  0
   -2.8030    6.4710   13.9750 C   0  0  0  0  0  0  0  0  0  0  0  0
   -4.2570    6.3590   14.1630 N   0  0  0  0  0  0  0  0  0  0  0  0
   -4.9150    6.2740   12.8510 C   0  0  0  0  0  0  0  0  0  0  0  0
   -6.4480    6.3160   12.9960 C   0  0  0  0  0  0  0  0  0  0  0  0
   -6.8700    7.4700   13.7270 O   0  0  0  0  0  0  0  0  0  0  0  0
   -6.2780    7.5220   15.0270 C   0  0  0  0  0  0  0  0  0  0  0  0
   -4.7410    7.5130   14.9350 C   0  0  0  0  0  0  0  0  0  0  0  0
   -3.4880    3.1030   14.4210 C   0  0  0  0  0  0  0  0  0  0  0  0
   -4.0670    2.0500   15.1390 C   0  0  0  0  0  0  0  0  0  0  0  0
   -5.3790   -1.2090   16.6520 H   0  0  0  0  0  0  0  0  0  0  0  0
   -5.3380   -0.3860   15.1090 H   0  0  0  0  0  0  0  0  0  0  0  0
   -6.8080    3.6900   16.2510 H   0  0  0  0  0  0  0  0  0  0  0  0
   -5.6040    5.6120   15.2590 H   0  0  0  0  0  0  0  0  0  0  0  0
   -2.9980    6.0730   13.8660 H   0  0  0  0  0  0  0  0  0  0  0  0
   -3.7410    7.1750   11.0990 H   0  0  0  0  0  0  0  0  0  0  0  0
   -2.2140    6.1410   10.8540 H   0  0  0  0  0  0  0  0  0  0  0  0
   -2.7550    8.2250   12.7630 H   0  0  0  0  0  0  0  0  0  0  0  0
   -1.2580    7.1320   12.6310 H   0  0  0  0  0  0  0  0  0  0  0  0
   -2.4500    7.0690   14.8130 H   0  0  0  0  0  0  0  0  0  0  0  0
   -2.3900    5.4660   13.9240 H   0  0  0  0  0  0  0  0  0  0  0  0
   -4.5870    7.1030   12.2270 H   0  0  0  0  0  0  0  0  0  0  0  0
   -4.6230    5.3490   12.3590 H   0  0  0  0  0  0  0  0  0  0  0  0
   -6.7870    5.4180   13.5070 H   0  0  0  0  0  0  0  0  0  0  0  0
   -6.9040    6.3260   12.0080 H   0  0  0  0  0  0  0  0  0  0  0  0
   -6.6110    6.6680   15.6130 H   0  0  0  0  0  0  0  0  0  0  0  0
   -6.6040    8.4260   15.5370 H   0  0  0  0  0  0  0  0  0  0  0  0
   -4.4010    8.4330   14.4640 H   0  0  0  0  0  0  0  0  0  0  0  0
   -4.3200    7.4810   15.9370 H   0  0  0  0  0  0  0  0  0  0  0  0
   -2.5440    2.9440   13.9210 H   0  0  0  0  0  0  0  0  0  0  0  0
   -3.5890    1.0820   15.1690 H   0  0  0  0  0  0  0  0  0  0  0  0
  1 23  1  0  0  0  0
  1 24  1  0  0  0  0
  1  2  1  0  0  0  0
  2  3  2  0  0  0  0
  2  4  2  0  0  0  0
  2  5  1  0  0  0  0
  5  6  2  0  0  0  0
  6 25  1  0  0  0  0
  6  7  1  0  0  0  0
  7 26  1  0  0  0  0
  7  8  2  0  0  0  0
  8  9  1  0  0  0  0
  9 27  1  0  0  0  0
  9 10  1  0  0  0  0
 10 11  2  0  0  0  0
 10 12  1  0  0  0  0
 12 28  1  0  0  0  0
 12 29  1  0  0  0  0
 12 13  1  0  0  0  0
 13 30  1  0  0  0  0
 13 31  1  0  0  0  0
 13 14  1  0  0  0  0
 14 32  1  0  0  0  0
 14 33  1  0  0  0  0
 14 15  1  0  0  0  0
 15 16  1  0  0  0  0
 16 34  1  0  0  0  0
 16 35  1  0  0  0  0
 16 17  1  0  0  0  0
 17 36  1  0  0  0  0
 17 37  1  0  0  0  0
 17 18  1  0  0  0  0
 18 19  1  0  0  0  0
 19 38  1  0  0  0  0
 19 39  1  0  0  0  0
 19 20  1  0  0  0  0
 20 15  1  0  0  0  0
 20 40  1  0  0  0  0
 20 41  1  0  0  0  0
  8 21  1  0  0  0  0
 21 42  1  0  0  0  0
 21 22  2  0  0  0  0
 22  5  1  0  0  0  0
 22 43  1  0  0  0  0
M  END
>  <LOGBIO>
6.9800

>  <PRED_LOGBIO>
7.2700

>  <XV_RES>
-0.3690

>  <WHL_TMPL>
15

>  <ANCH>
22-25;17-15

$$$$
ROW84
  -MTS-   01071500433D 0   0.00000     0.00000     0

 14 14  0  0  0  0  0  0  0  0999 V2000
   -4.7370    4.1470   14.1430 N   0  0  0  0  0  0  0  0  0  0  0  0
   -4.7710    3.0190   14.8720 C   0  0  0  0  0  0  0  0  0  0  0  0
   -3.7020    2.2590   15.0170 N   0  0  0  0  0  0  0  0  0  0  0  0
   -3.9530    1.1550   15.7900 N   0  0  0  0  0  0  0  0  0  0  0  0
   -5.2590    0.9720   15.9520 C   0  0  0  0  0  0  0  0  0  0  0  0
   -6.2410    2.2850   15.3840 S   0  0  0  0  0  0  0  0  0  0  0  0
   -5.9530   -0.2920   16.9800 S   0  0  0  0  0  0  0  0  0  0  0  0
   -5.5110   -0.0860   18.3360 O   0  0  0  0  0  0  0  0  0  0  0  0
   -7.3800   -0.1680   16.8630 O   0  0  0  0  0  0  0  0  0  0  0  0
   -5.4800   -1.6940   16.4710 N   0  0  0  0  0  0  0  0  0  0  0  0
   -5.5690    4.7120   14.0470 H   0  0  0  0  0  0  0  0  0  0  0  0
   -3.8790    4.4300   13.6910 H   0  0  0  0  0  0  0  0  0  0  0  0
   -5.7840   -2.5320   16.9450 H   0  0  0  0  0  0  0  0  0  0  0  0
   -4.8710   -1.7610   15.6680 H   0  0  0  0  0  0  0  0  0  0  0  0
  1 11  1  0  0  0  0
  1 12  1  0  0  0  0
  1  2  1  0  0  0  0
  2  3  2  0  0  0  0
  3  4  1  0  0  0  0
  4  5  2  0  0  0  0
  5  6  1  0  0  0  0
  6  2  1  0  0  0  0
  5  7  1  0  0  0  0
  7  8  2  0  0  0  0
  7  9  2  0  0  0  0
  7 10  1  0  0  0  0
 10 13  1  0  0  0  0
 10 14  1  0  0  0  0
M  END
>  <LOGBIO>
7.2200

>  <PRED_LOGBIO>
7.0600

>  <XV_RES>
0.1570

>  <WHL_TMPL>
20

>  <ANCH>
5-9;4-8

$$$$
ROW87
  -MTS-   01071500433D 0   0.00000     0.00000     0

 79 83  0  0  1  0  0  0  0  0999 V2000
   -5.9600    0.5180   14.2150 C   0  0  0  0  0  0  0  0  0  0  0  0
   -6.3030    1.9450   14.6330 C   0  0  2  0  0  0  0  0  0  0  0  0
   -7.4070    1.9150   15.6880 C   0  0  0  0  0  0  0  0  0  0  0  0
   -8.6500    1.2420   15.1070 C   0  0  0  0  0  0  0  0  0  0  0  0
   -9.7410    1.2120   16.1500 C   0  0  0  0  0  0  0  0  0  0  0  0
   -9.5390    1.6910   17.2650 O   0  0  0  0  0  0  0  0  0  0  0  0
  -10.9210    0.6690   15.8630 N   0  0  0  0  0  0  0  0  0  0  0  0
  -11.9430    0.6410   16.8410 C   0  0  0  0  0  0  0  0  0  0  0  0
  -12.0480   -0.4490   17.7130 C   0  0  0  0  0  0  0  0  0  0  0  0
  -13.0600   -0.4760   18.6810 C   0  0  0  0  0  0  0  0  0  0  0  0
  -13.9670    0.5860   18.7750 C   0  0  0  0  0  0  0  0  0  0  0  0
  -13.8620    1.6760   17.9030 C   0  0  0  0  0  0  0  0  0  0  0  0
  -12.8500    1.7030   16.9360 C   0  0  0  0  0  0  0  0  0  0  0  0
  -15.0540    3.0720   18.0270 S   0  0  0  0  0  0  0  0  0  0  0  0
  -14.4160    4.2820   17.6100 O   0  0  0  0  0  0  0  0  0  0  0  0
  -15.4910    3.2060   19.3820 O   0  0  0  0  0  0  0  0  0  0  0  0
  -16.4330    2.7550   16.9980 N   0  0  0  0  0  0  0  0  0  0  0  0
   -5.0610    2.6180   15.2140 C   0  0  1  0  0  0  0  0  0  0  0  0
   -5.5220    3.5950   16.3120 C   0  0  0  0  0  0  0  0  0  0  0  0
   -4.7390    4.9050   16.1090 C   0  0  0  0  0  0  0  0  0  0  0  0
   -3.8180    4.6960   14.8930 C   0  0  1  0  0  0  0  0  0  0  0  0
   -3.3600    5.8150   13.9390 C   0  0  1  0  0  0  0  0  0  0  0  0
   -2.4010    5.2630   12.8680 C   0  0  2  0  0  0  0  0  0  0  0  0
   -3.0280    4.0980   12.0800 C   0  0  0  0  0  0  0  0  0  0  0  0
   -3.5720    3.0380   13.0070 C   0  0  0  0  0  0  0  0  0  0  0  0
   -3.3110    1.8650   12.8620 O   0  0  0  0  0  0  0  0  0  0  0  0
   -4.4620    3.5260   14.1240 C   0  0  2  0  0  0  0  0  0  0  0  0
   -5.6750    4.0200   13.3420 C   0  0  0  0  0  0  0  0  0  0  0  0
   -1.8900    6.3830   11.9430 C   0  0  1  0  0  0  0  0  0  0  0  0
   -3.0940    6.9780   11.2190 C   0  0  0  0  0  0  0  0  0  0  0  0
   -0.9210    5.8370   10.8780 C   0  0  0  0  0  0  0  0  0  0  0  0
   -0.3990    6.9470    9.9470 C   0  0  0  0  0  0  0  0  0  0  0  0
    0.1670    8.1040   10.7350 C   0  0  0  0  0  0  0  0  0  0  0  0
    1.2540    8.5760   10.4910 O   0  0  0  0  0  0  0  0  0  0  0  0
   -0.7070    8.6370   11.8450 C   0  0  0  0  0  0  0  0  0  0  0  0
   -1.2240    7.5080   12.7570 C   0  0  1  0  0  0  0  0  0  0  0  0
   -2.1710    8.0800   13.8280 C   0  0  0  0  0  0  0  0  0  0  0  0
   -2.7600    6.9840   14.6830 C   0  0  0  0  0  0  0  0  0  0  0  0
   -2.7510    7.0390   15.8920 O   0  0  0  0  0  0  0  0  0  0  0  0
   -5.6170   -0.0420   15.0830 H   0  0  0  0  0  0  0  0  0  0  0  0
   -6.8440    0.0380   13.8010 H   0  0  0  0  0  0  0  0  0  0  0  0
   -5.1730    0.5390   13.4640 H   0  0  0  0  0  0  0  0  0  0  0  0
   -6.6460    2.5040   13.7650 H   0  0  0  0  0  0  0  0  0  0  0  0
   -7.6520    2.9320   15.9860 H   0  0  0  0  0  0  0  0  0  0  0  0
   -7.0640    1.3560   16.5560 H   0  0  0  0  0  0  0  0  0  0  0  0
   -8.4050    0.2240   14.8090 H   0  0  0  0  0  0  0  0  0  0  0  0
   -8.9930    1.8010   14.2390 H   0  0  0  0  0  0  0  0  0  0  0  0
  -11.0860    0.2760   14.9480 H   0  0  0  0  0  0  0  0  0  0  0  0
  -11.3480   -1.2680   17.6400 H   0  0  0  0  0  0  0  0  0  0  0  0
  -13.1410   -1.3170   19.3540 H   0  0  0  0  0  0  0  0  0  0  0  0
  -14.7470    0.5650   19.5210 H   0  0  0  0  0  0  0  0  0  0  0  0
  -12.7690    2.5440   16.2620 H   0  0  0  0  0  0  0  0  0  0  0  0
  -16.4740    1.9030   16.4560 H   0  0  0  0  0  0  0  0  0  0  0  0
  -17.1880    3.4230   16.9450 H   0  0  0  0  0  0  0  0  0  0  0  0
   -4.3370    1.8960   15.5880 H   0  0  0  0  0  0  0  0  0  0  0  0
   -5.2130    3.1770   17.2670 H   0  0  0  0  0  0  0  0  0  0  0  0
   -6.5830    3.7960   16.1780 H   0  0  0  0  0  0  0  0  0  0  0  0
   -4.1000    5.0380   16.9800 H   0  0  0  0  0  0  0  0  0  0  0  0
   -5.4430    5.7030   15.8830 H   0  0  0  0  0  0  0  0  0  0  0  0
   -2.8980    4.2870   15.3050 H   0  0  0  0  0  0  0  0  0  0  0  0
   -4.2460    6.1770   13.4210 H   0  0  0  0  0  0  0  0  0  0  0  0
   -1.5350    4.8640   13.3920 H   0  0  0  0  0  0  0  0  0  0  0  0
   -2.2160    3.6330   11.5240 H   0  0  0  0  0  0  0  0  0  0  0  0
   -3.8500    4.4940   11.4870 H   0  0  0  0  0  0  0  0  0  0  0  0
   -6.5900    3.7060   13.8400 H   0  0  0  0  0  0  0  0  0  0  0  0
   -5.6530    3.5130   12.3790 H   0  0  0  0  0  0  0  0  0  0  0  0
   -5.5700    5.1000   13.2670 H   0  0  0  0  0  0  0  0  0  0  0  0
   -3.8560    6.2130   11.0930 H   0  0  0  0  0  0  0  0  0  0  0  0
   -3.4990    7.8010   11.8050 H   0  0  0  0  0  0  0  0  0  0  0  0
   -2.7850    7.3460   10.2430 H   0  0  0  0  0  0  0  0  0  0  0  0
   -1.5050    5.1650   10.2520 H   0  0  0  0  0  0  0  0  0  0  0  0
   -0.0690    5.3950   11.3900 H   0  0  0  0  0  0  0  0  0  0  0  0
   -1.2650    7.3320    9.4130 H   0  0  0  0  0  0  0  0  0  0  0  0
    0.3950    6.5270    9.3320 H   0  0  0  0  0  0  0  0  0  0  0  0
   -1.5840    9.0660   11.3640 H   0  0  0  0  0  0  0  0  0  0  0  0
   -0.1140    9.3170   12.4530 H   0  0  0  0  0  0  0  0  0  0  0  0
   -0.3660    7.0800   13.2700 H   0  0  0  0  0  0  0  0  0  0  0  0
   -3.0030    8.5320   13.2930 H   0  0  0  0  0  0  0  0  0  0  0  0
   -1.5950    8.7460   14.4680 H   0  0  0  0  0  0  0  0  0  0  0  0
  1 40  1  0  0  0  0
  1 41  1  0  0  0  0
  1 42  1  0  0  0  0
  1  2  1  0  0  0  0
  2 43  1  0  0  0  0
  2  3  1  0  0  0  0
  3 44  1  0  0  0  0
  3 45  1  0  0  0  0
  3  4  1  0  0  0  0
  4 46  1  0  0  0  0
  4 47  1  0  0  0  0
  4  5  1  0  0  0  0
  5  6  2  0  0  0  0
  5  7  1  0  0  0  0
  7 48  1  0  0  0  0
  7  8  1  0  0  0  0
  8  9  2  0  0  0  0
  9 49  1  0  0  0  0
  9 10  1  0  0  0  0
 10 50  1  0  0  0  0
 10 11  2  0  0  0  0
 11 51  1  0  0  0  0
 11 12  1  0  0  0  0
 12 13  2  0  0  0  0
 13  8  1  0  0  0  0
 13 52  1  0  0  0  0
 12 14  1  0  0  0  0
 14 15  2  0  0  0  0
 14 16  2  0  0  0  0
 14 17  1  0  0  0  0
 17 53  1  0  0  0  0
 17 54  1  0  0  0  0
  2 18  1  0  0  0  0
 18 55  1  0  0  0  0
 18 19  1  0  0  0  0
 19 56  1  0  0  0  0
 19 57  1  0  0  0  0
 19 20  1  0  0  0  0
 20 58  1  0  0  0  0
 20 59  1  0  0  0  0
 20 21  1  0  0  0  0
 21 60  1  0  0  0  0
 21 22  1  0  0  0  0
 22 61  1  0  0  0  0
 22 23  1  0  0  0  0
 23 62  1  0  0  0  0
 23 24  1  0  0  0  0
 24 63  1  0  0  0  0
 24 64  1  0  0  0  0
 24 25  1  0  0  0  0
 25 26  2  0  0  0  0
 25 27  1  0  0  0  0
 27 18  1  0  0  0  0
 27 21  1  0  0  0  0
 27 28  1  0  0  0  0
 28 65  1  0  0  0  0
 28 66  1  0  0  0  0
 28 67  1  0  0  0  0
 23 29  1  0  0  0  0
 29 30  1  0  0  0  0
 30 68  1  0  0  0  0
 30 69  1  0  0  0  0
 30 70  1  0  0  0  0
 29 31  1  0  0  0  0
 31 71  1  0  0  0  0
 31 72  1  0  0  0  0
 31 32  1  0  0  0  0
 32 73  1  0  0  0  0
 32 74  1  0  0  0  0
 32 33  1  0  0  0  0
 33 34  2  0  0  0  0
 33 35  1  0  0  0  0
 35 75  1  0  0  0  0
 35 76  1  0  0  0  0
 35 36  1  0  0  0  0
 36 29  1  0  0  0  0
 36 77  1  0  0  0  0
 36 37  1  0  0  0  0
 37 78  1  0  0  0  0
 37 79  1  0  0  0  0
 37 38  1  0  0  0  0
 38 22  1  0  0  0  0
 38 39  2  0  0  0  0
M  END
>  <LOGBIO>
6.8100

>  <PRED_LOGBIO>
8.4200

>  <XV_RES>
-2.1380

>  <WHL_TMPL>
18

>  <ANCH>
14-42;52-53

$$$$
ROW88
  -MTS-   01071500433D 0   0.00000     0.00000     0

 19 19  0  0  0  0  0  0  0  0999 V2000
   -5.7960    5.6440   12.4520 C   0  0  0  0  0  0  0  0  0  0  0  0
   -5.9390    4.5400   13.4790 C   0  0  0  0  0  0  0  0  0  0  0  0
   -7.0320    4.1710   13.8850 O   0  0  0  0  0  0  0  0  0  0  0  0
   -4.7820    3.9530   13.8360 N   0  0  0  0  0  0  0  0  0  0  0  0
   -4.7880    2.8350   14.6690 C   0  0  0  0  0  0  0  0  0  0  0  0
   -3.6920    2.2000   15.0320 N   0  0  0  0  0  0  0  0  0  0  0  0
   -3.9140    1.0590   15.8650 N   0  0  0  0  0  0  0  0  0  0  0  0
   -5.1890    0.9560   16.1270 C   0  0  0  0  0  0  0  0  0  0  0  0
   -6.1670    2.1810   15.3640 S   0  0  0  0  0  0  0  0  0  0  0  0
   -5.9460   -0.3030   17.1210 S   0  0  0  0  0  0  0  0  0  0  0  0
   -7.3390   -0.0730   16.9000 O   0  0  0  0  0  0  0  0  0  0  0  0
   -5.4150   -0.0700   18.4090 O   0  0  0  0  0  0  0  0  0  0  0  0
   -5.5200   -1.6800   16.5140 N   0  0  0  0  0  0  0  0  0  0  0  0
   -6.7790    5.9850   12.1350 H   0  0  0  0  0  0  0  0  0  0  0  0
   -5.3230    6.4830   12.9590 H   0  0  0  0  0  0  0  0  0  0  0  0
   -5.1970    5.2370   11.6400 H   0  0  0  0  0  0  0  0  0  0  0  0
   -3.9050    4.3240   13.4990 H   0  0  0  0  0  0  0  0  0  0  0  0
   -5.7140   -2.5350   17.0160 H   0  0  0  0  0  0  0  0  0  0  0  0
   -5.0500   -1.7140   15.6200 H   0  0  0  0  0  0  0  0  0  0  0  0
  1 14  1  0  0  0  0
  1 15  1  0  0  0  0
  1 16  1  0  0  0  0
  1  2  1  0  0  0  0
  2  3  2  0  0  0  0
  2  4  1  0  0  0  0
  4 17  1  0  0  0  0
  4  5  1  0  0  0  0
  5  6  2  0  0  0  0
  6  7  1  0  0  0  0
  7  8  2  0  0  0  0
  8  9  1  0  0  0  0
  9  5  1  0  0  0  0
  8 10  1  0  0  0  0
 10 11  2  0  0  0  0
 10 12  2  0  0  0  0
 10 13  1  0  0  0  0
 13 18  1  0  0  0  0
 13 19  1  0  0  0  0
M  END
>  <LOGBIO>
7.9200

>  <PRED_LOGBIO>
7.6900

>  <XV_RES>
0.2370

>  <WHL_TMPL>
38

>  <ANCH>
14-17;14-17

$$$$
ROW89
  -MTS-   01071500433D 0   0.00000     0.00000     0

 51 53  0  0  1  0  0  0  0  0999 V2000
   -5.4320   -0.1580   16.3250 N   0  0  0  0  0  0  0  0  0  0  0  0
   -6.0000    0.9720   17.0270 S   0  0  0  0  0  0  0  0  0  0  0  0
   -7.4330    1.0980   16.9540 O   0  0  0  0  0  0  0  0  0  0  0  0
   -5.5380    0.9780   18.3690 O   0  0  0  0  0  0  0  0  0  0  0  0
   -5.4780    2.2600   16.1720 C   0  0  0  0  0  0  0  0  0  0  0  0
   -4.1780    2.2560   15.6080 C   0  0  0  0  0  0  0  0  0  0  0  0
   -3.7190    3.3360   14.8260 C   0  0  0  0  0  0  0  0  0  0  0  0
   -4.6260    4.4200   14.5370 C   0  0  0  0  0  0  0  0  0  0  0  0
   -5.9080    4.4230   15.0320 C   0  0  0  0  0  0  0  0  0  0  0  0
   -6.3250    3.3430   15.8140 C   0  0  0  0  0  0  0  0  0  0  0  0
   -4.2090    5.5410   13.7550 C   0  0  0  0  0  0  0  0  0  0  0  0
   -4.9030    6.5000   13.4670 O   0  0  0  0  0  0  0  0  0  0  0  0
   -2.9880    5.5380   13.3310 N   0  0  0  0  0  0  0  0  0  0  0  0
   -2.3810    6.5770   12.4790 C   0  0  0  0  0  0  0  0  0  0  0  0
   -2.1600    7.9290   13.1150 C   0  0  0  0  0  0  0  0  0  0  0  0
   -2.7370    9.0780   12.7410 C   0  0  0  0  0  0  0  0  0  0  0  0
   -2.2730   10.0670   13.5680 N   0  0  0  0  0  0  0  0  0  0  0  0
   -1.3560    9.4160   14.4830 N   0  0  0  0  0  0  0  0  0  0  0  0
   -1.3150    8.2000   14.1980 N   0  0  0  0  0  0  0  0  0  0  0  0
   -2.6300   11.4930   13.5340 C   0  0  2  0  0  0  0  0  0  0  0  0
   -1.8700   12.2090   14.5120 O   0  0  0  0  0  0  0  0  0  0  0  0
   -2.1170   13.6150   14.4350 C   0  0  2  0  0  0  0  0  0  0  0  0
   -1.2090   14.3570   15.4150 C   0  0  0  0  0  0  0  0  0  0  0  0
    0.0160   14.7010   14.7630 O   0  0  0  0  0  0  0  0  0  0  0  0
   -3.5910   13.9520   14.7280 C   0  0  1  0  0  0  0  0  0  0  0  0
   -3.8050   15.3500   14.5150 O   0  0  0  0  0  0  0  0  0  0  0  0
   -4.5280   13.1510   13.8050 C   0  0  2  0  0  0  0  0  0  0  0  0
   -5.8710   13.2740   14.2790 O   0  0  0  0  0  0  0  0  0  0  0  0
   -4.1440   11.6600   13.7540 C   0  0  1  0  0  0  0  0  0  0  0  0
   -4.8480   11.0300   12.6800 O   0  0  0  0  0  0  0  0  0  0  0  0
   -5.1770   -0.9920   16.8340 H   0  0  0  0  0  0  0  0  0  0  0  0
   -5.2910   -0.1130   15.3260 H   0  0  0  0  0  0  0  0  0  0  0  0
   -3.5280    1.4110   15.7800 H   0  0  0  0  0  0  0  0  0  0  0  0
   -2.7070    3.3510   14.4500 H   0  0  0  0  0  0  0  0  0  0  0  0
   -6.5790    5.2430   14.8210 H   0  0  0  0  0  0  0  0  0  0  0  0
   -7.3460    3.3310   16.1650 H   0  0  0  0  0  0  0  0  0  0  0  0
   -2.4030    4.7620   13.6050 H   0  0  0  0  0  0  0  0  0  0  0  0
   -3.1020    6.7500   11.6820 H   0  0  0  0  0  0  0  0  0  0  0  0
   -1.4130    6.2110   12.1430 H   0  0  0  0  0  0  0  0  0  0  0  0
   -3.4430    9.2030   11.9330 H   0  0  0  0  0  0  0  0  0  0  0  0
   -2.3610   11.8310   12.5360 H   0  0  0  0  0  0  0  0  0  0  0  0
   -1.8400   13.9870   13.4510 H   0  0  0  0  0  0  0  0  0  0  0  0
   -1.7060   15.2630   15.7550 H   0  0  0  0  0  0  0  0  0  0  0  0
   -0.9980   13.7170   16.2690 H   0  0  0  0  0  0  0  0  0  0  0  0
    0.6100   15.1740   15.3660 H   0  0  0  0  0  0  0  0  0  0  0  0
   -3.8150   13.7080   15.7640 H   0  0  0  0  0  0  0  0  0  0  0  0
   -4.4930   15.6910   15.1080 H   0  0  0  0  0  0  0  0  0  0  0  0
   -4.4800   13.5660   12.8000 H   0  0  0  0  0  0  0  0  0  0  0  0
   -5.8930   13.3540   15.2450 H   0  0  0  0  0  0  0  0  0  0  0  0
   -4.4240   11.1870   14.6930 H   0  0  0  0  0  0  0  0  0  0  0  0
   -5.0360   10.1010   12.8860 H   0  0  0  0  0  0  0  0  0  0  0  0
  1 31  1  0  0  0  0
  1 32  1  0  0  0  0
  1  2  1  0  0  0  0
  2  3  2  0  0  0  0
  2  4  2  0  0  0  0
  2  5  1  0  0  0  0
  5  6  2  0  0  0  0
  6 33  1  0  0  0  0
  6  7  1  0  0  0  0
  7 34  1  0  0  0  0
  7  8  2  0  0  0  0
  8  9  1  0  0  0  0
  9 35  1  0  0  0  0
  9 10  2  0  0  0  0
 10  5  1  0  0  0  0
 10 36  1  0  0  0  0
  8 11  1  0  0  0  0
 11 12  2  0  0  0  0
 11 13  1  0  0  0  0
 13 37  1  0  0  0  0
 13 14  1  0  0  0  0
 14 38  1  0  0  0  0
 14 39  1  0  0  0  0
 14 15  1  0  0  0  0
 15 16  2  0  0  0  0
 16 40  1  0  0  0  0
 16 17  1  0  0  0  0
 17 18  1  0  0  0  0
 18 19  2  0  0  0  0
 19 15  1  0  0  0  0
 17 20  1  0  0  0  0
 20 41  1  0  0  0  0
 20 21  1  0  0  0  0
 21 22  1  0  0  0  0
 22 42  1  0  0  0  0
 22 23  1  0  0  0  0
 23 43  1  0  0  0  0
 23 44  1  0  0  0  0
 23 24  1  0  0  0  0
 24 45  1  0  0  0  0
 22 25  1  0  0  0  0
 25 46  1  0  0  0  0
 25 26  1  0  0  0  0
 26 47  1  0  0  0  0
 25 27  1  0  0  0  0
 27 48  1  0  0  0  0
 27 28  1  0  0  0  0
 28 49  1  0  0  0  0
 27 29  1  0  0  0  0
 29 20  1  0  0  0  0
 29 50  1  0  0  0  0
 29 30  1  0  0  0  0
 30 51  1  0  0  0  0
M  END
>  <LOGBIO>
8.0900

>  <PRED_LOGBIO>
8.2700

>  <XV_RES>
-0.2130

>  <WHL_TMPL>
11

>  <ANCH>
8-41;17-18

$$$$
ROW90
  -MTS-   01071500433D 0   0.00000     0.00000     0

 21 21  0  0  0  0  0  0  0  0999 V2000
   -7.3920    1.5570   18.0440 N   0  0  0  0  0  0  0  0  0  0  0  0
   -6.5970    2.6600   17.5300 N   0  0  0  0  0  0  0  0  0  0  0  0
   -5.9990    2.2800   16.3050 C   0  0  0  0  0  0  0  0  0  0  0  0
   -5.6570    3.2510   15.3550 C   0  0  0  0  0  0  0  0  0  0  0  0
   -5.0710    2.8960   14.1320 C   0  0  0  0  0  0  0  0  0  0  0  0
   -4.8230    1.5270   13.8670 C   0  0  0  0  0  0  0  0  0  0  0  0
   -5.1530    0.5390   14.8120 C   0  0  0  0  0  0  0  0  0  0  0  0
   -5.7420    0.9180   16.0310 C   0  0  0  0  0  0  0  0  0  0  0  0
   -6.1490   -0.3560   17.1940 S   0  0  0  0  0  0  0  0  0  0  0  0
   -5.4390   -0.0370   18.4000 O   0  0  0  0  0  0  0  0  0  0  0  0
   -7.5740   -0.3800   17.2140 O   0  0  0  0  0  0  0  0  0  0  0  0
   -5.6150   -1.7380   16.6730 N   0  0  0  0  0  0  0  0  0  0  0  0
   -6.7970    0.7550   18.1950 H   0  0  0  0  0  0  0  0  0  0  0  0
   -7.8190    1.8280   18.9180 H   0  0  0  0  0  0  0  0  0  0  0  0
   -5.8770    2.8960   18.1970 H   0  0  0  0  0  0  0  0  0  0  0  0
   -5.8480    4.2920   15.5690 H   0  0  0  0  0  0  0  0  0  0  0  0
   -4.8130    3.6520   13.4050 H   0  0  0  0  0  0  0  0  0  0  0  0
   -4.3750    1.2380   12.9280 H   0  0  0  0  0  0  0  0  0  0  0  0
   -4.9560   -0.5020   14.6030 H   0  0  0  0  0  0  0  0  0  0  0  0
   -5.7630   -2.5750   17.2190 H   0  0  0  0  0  0  0  0  0  0  0  0
   -5.1240   -1.7900   15.7920 H   0  0  0  0  0  0  0  0  0  0  0  0
  1 13  1  0  0  0  0
  1 14  1  0  0  0  0
  1  2  1  0  0  0  0
  2 15  1  0  0  0  0
  2  3  1  0  0  0  0
  3  4  2  0  0  0  0
  4 16  1  0  0  0  0
  4  5  1  0  0  0  0
  5 17  1  0  0  0  0
  5  6  2  0  0  0  0
  6 18  1  0  0  0  0
  6  7  1  0  0  0  0
  7 19  1  0  0  0  0
  7  8  2  0  0  0  0
  8  3  1  0  0  0  0
  8  9  1  0  0  0  0
  9 10  2  0  0  0  0
  9 11  2  0  0  0  0
  9 12  1  0  0  0  0
 12 20  1  0  0  0  0
 12 21  1  0  0  0  0
M  END
>  <LOGBIO>
6.9000

>  <PRED_LOGBIO>
6.9000

>  <XV_RES>
-0.0030

>  <WHL_TMPL>
22

>  <ANCH>
12-16;16-17

$$$$
ROW91
  -MTS-   01071500433D 0   0.00000     0.00000     0

 20 20  0  0  0  0  0  0  0  0999 V2000
   -5.3160   -0.7250   12.6460 O   0  0  0  0  0  0  0  0  0  0  0  0
   -5.0830    0.5300   12.9840 C   0  0  0  0  0  0  0  0  0  0  0  0
   -5.1840    0.8770   14.1490 O   0  0  0  0  0  0  0  0  0  0  0  0
   -4.7000    1.5160   11.9490 C   0  0  0  0  0  0  0  0  0  0  0  0
   -4.4830    2.6860   12.2640 C   0  0  0  0  0  0  0  0  0  0  0  0
   -4.9950    3.0990   13.6500 C   0  0  0  0  0  0  0  0  0  0  0  0
   -5.2390    4.4140   14.0230 C   0  0  0  0  0  0  0  0  0  0  0  0
   -5.7630    4.6790   15.2890 C   0  0  0  0  0  0  0  0  0  0  0  0
   -6.0380    3.6500   16.2010 C   0  0  0  0  0  0  0  0  0  0  0  0
   -6.5270    3.9730   17.4390 O   0  0  0  0  0  0  0  0  0  0  0  0
   -5.8300    2.3190   15.8880 C   0  0  0  0  0  0  0  0  0  0  0  0
   -5.3190    2.0860   14.5920 C   0  0  0  0  0  0  0  0  0  0  0  0
   -5.5510   -1.2130   13.4510 H   0  0  0  0  0  0  0  0  0  0  0  0
   -4.6110    1.2090   10.9170 H   0  0  0  0  0  0  0  0  0  0  0  0
   -3.9680    3.3740   11.6100 H   0  0  0  0  0  0  0  0  0  0  0  0
   -5.0250    5.2230   13.3410 H   0  0  0  0  0  0  0  0  0  0  0  0
   -5.9620    5.7020   15.5730 H   0  0  0  0  0  0  0  0  0  0  0  0
   -7.1640    3.3080   17.7460 H   0  0  0  0  0  0  0  0  0  0  0  0
   -6.0420    1.5190   16.5820 H   0  0  0  0  0  0  0  0  0  0  0  0
   -5.1630    1.0600   14.2940 H   0  0  0  0  0  0  0  0  0  0  0  0
  1 13  1  0  0  0  0
  1  2  1  0  0  0  0
  2  3  2  0  0  0  0
  2  4  1  0  0  0  0
  4 14  1  0  0  0  0
  4  5  2  0  0  0  0
  5 15  1  0  0  0  0
  5  6  1  0  0  0  0
  6  7  2  0  0  0  0
  7 16  1  0  0  0  0
  7  8  1  0  0  0  0
  8 17  1  0  0  0  0
  8  9  2  0  0  0  0
  9 10  1  0  0  0  0
 10 18  1  0  0  0  0
  9 11  1  0  0  0  0
 11 19  1  0  0  0  0
 11 12  2  0  0  0  0
 12  6  1  0  0  0  0
 12 20  1  0  0  0  0
M  END
>  <LOGBIO>
6.0100

>  <PRED_LOGBIO>
5.7700

>  <XV_RES>
0.2510

>  <WHL_TMPL>
32

>  <ANCH>
4-6;19-9

$$$$
ROW92
  -MTS-   01071500433D 0   0.00000     0.00000     0

 19 19  0  0  0  0  0  0  0  0999 V2000
   -5.7960    5.6440   12.4520 C   0  0  0  0  0  0  0  0  0  0  0  0
   -5.9390    4.5400   13.4790 C   0  0  0  0  0  0  0  0  0  0  0  0
   -7.0320    4.1710   13.8850 O   0  0  0  0  0  0  0  0  0  0  0  0
   -4.7820    3.9530   13.8360 N   0  0  0  0  0  0  0  0  0  0  0  0
   -4.7880    2.8350   14.6690 C   0  0  0  0  0  0  0  0  0  0  0  0
   -3.6920    2.2000   15.0320 N   0  0  0  0  0  0  0  0  0  0  0  0
   -3.9140    1.0590   15.8650 N   0  0  0  0  0  0  0  0  0  0  0  0
   -5.1890    0.9560   16.1270 C   0  0  0  0  0  0  0  0  0  0  0  0
   -6.1670    2.1810   15.3640 S   0  0  0  0  0  0  0  0  0  0  0  0
   -5.9460   -0.3030   17.1210 S   0  0  0  0  0  0  0  0  0  0  0  0
   -7.3390   -0.0730   16.9000 O   0  0  0  0  0  0  0  0  0  0  0  0
   -5.4150   -0.0700   18.4090 O   0  0  0  0  0  0  0  0  0  0  0  0
   -5.5200   -1.6800   16.5140 N   0  0  0  0  0  0  0  0  0  0  0  0
   -6.7790    5.9850   12.1350 H   0  0  0  0  0  0  0  0  0  0  0  0
   -5.3230    6.4830   12.9590 H   0  0  0  0  0  0  0  0  0  0  0  0
   -5.1970    5.2370   11.6400 H   0  0  0  0  0  0  0  0  0  0  0  0
   -3.9050    4.3240   13.4990 H   0  0  0  0  0  0  0  0  0  0  0  0
   -5.7140   -2.5350   17.0160 H   0  0  0  0  0  0  0  0  0  0  0  0
   -5.0500   -1.7140   15.6200 H   0  0  0  0  0  0  0  0  0  0  0  0
  1 14  1  0  0  0  0
  1 15  1  0  0  0  0
  1 16  1  0  0  0  0
  1  2  1  0  0  0  0
  2  3  2  0  0  0  0
  2  4  1  0  0  0  0
  4 17  1  0  0  0  0
  4  5  1  0  0  0  0
  5  6  2  0  0  0  0
  6  7  1  0  0  0  0
  7  8  2  0  0  0  0
  8  9  1  0  0  0  0
  9  5  1  0  0  0  0
  8 10  1  0  0  0  0
 10 11  2  0  0  0  0
 10 12  2  0  0  0  0
 10 13  1  0  0  0  0
 13 18  1  0  0  0  0
 13 19  1  0  0  0  0
M  END
>  <LOGBIO>
7.9200

>  <PRED_LOGBIO>
7.6900

>  <XV_RES>
0.2370

>  <WHL_TMPL>
38

>  <ANCH>
14-17;14-17

$$$$
ROW93
  -MTS-   01071500433D 0   0.00000     0.00000     0

 50 52  0  0  1  0  0  0  0  0999 V2000
   -0.9350    5.2700   13.6930 C   0  0  0  0  0  0  0  0  0  0  0  0
   -0.1550    6.5760   13.8140 C   0  0  0  0  0  0  0  0  0  0  0  0
    0.6410    6.7500   12.5240 C   0  0  0  0  0  0  0  0  0  0  0  0
    0.7210    6.6320   15.0800 C   0  0  0  0  0  0  0  0  0  0  0  0
    1.2900    8.0330   14.7880 C   0  0  0  0  0  0  0  0  0  0  0  0
    0.1110    8.8020   14.1640 C   0  0  0  0  0  0  0  0  0  0  0  0
   -1.0470    7.7870   14.1450 C   0  0  1  0  0  0  0  0  0  0  0  0
   -2.1620    7.9140   13.1080 C   0  0  0  0  0  0  0  0  0  0  0  0
   -2.3810    6.5770   12.4790 S   0  0  0  0  0  0  0  0  0  0  0  0
   -1.0730    6.0900   12.1670 O   0  0  0  0  0  0  0  0  0  0  0  0
   -3.1520    6.7330   11.2850 O   0  0  0  0  0  0  0  0  0  0  0  0
   -2.9880    5.5380   13.3310 N   0  0  0  0  0  0  0  0  0  0  0  0
   -4.2090    5.5410   13.7550 C   0  0  0  0  0  0  0  0  0  0  0  0
   -4.6260    4.4200   14.5370 C   0  0  0  0  0  0  0  0  0  0  0  0
   -3.7190    3.3360   14.8260 C   0  0  0  0  0  0  0  0  0  0  0  0
   -4.1780    2.2560   15.6080 C   0  0  0  0  0  0  0  0  0  0  0  0
   -5.4780    2.2600   16.1720 C   0  0  0  0  0  0  0  0  0  0  0  0
   -6.3250    3.3430   15.8140 C   0  0  0  0  0  0  0  0  0  0  0  0
   -5.9080    4.4230   15.0320 C   0  0  0  0  0  0  0  0  0  0  0  0
   -6.0000    0.9720   17.0270 S   0  0  0  0  0  0  0  0  0  0  0  0
   -7.4330    1.0980   16.9540 O   0  0  0  0  0  0  0  0  0  0  0  0
   -5.5380    0.9780   18.3690 O   0  0  0  0  0  0  0  0  0  0  0  0
   -5.4320   -0.1580   16.3250 N   0  0  0  0  0  0  0  0  0  0  0  0
   -1.4770    7.5070   15.5650 C   0  0  0  0  0  0  0  0  0  0  0  0
   -2.5220    7.8230   16.0870 O   0  0  0  0  0  0  0  0  0  0  0  0
   -0.3340    6.7500   16.1960 C   0  0  0  0  0  0  0  0  0  0  0  0
   -1.8070    5.3070   14.3430 H   0  0  0  0  0  0  0  0  0  0  0  0
   -1.2560    5.1340   12.6630 H   0  0  0  0  0  0  0  0  0  0  0  0
   -0.2980    4.4390   13.9880 H   0  0  0  0  0  0  0  0  0  0  0  0
    0.8070    5.7770   12.0660 H   0  0  0  0  0  0  0  0  0  0  0  0
    1.6000    7.2130   12.7500 H   0  0  0  0  0  0  0  0  0  0  0  0
    0.0850    7.3840   11.8370 H   0  0  0  0  0  0  0  0  0  0  0  0
    1.4500    5.8330   15.1930 H   0  0  0  0  0  0  0  0  0  0  0  0
    1.6350    8.5150   15.7010 H   0  0  0  0  0  0  0  0  0  0  0  0
    2.1320    7.9790   14.1010 H   0  0  0  0  0  0  0  0  0  0  0  0
   -0.1440    9.6770   14.7580 H   0  0  0  0  0  0  0  0  0  0  0  0
    0.3530    9.1420   13.1590 H   0  0  0  0  0  0  0  0  0  0  0  0
   -1.7950    8.5760   12.3270 H   0  0  0  0  0  0  0  0  0  0  0  0
   -3.0740    8.2200   13.6160 H   0  0  0  0  0  0  0  0  0  0  0  0
   -2.4030    4.7620   13.6050 H   0  0  0  0  0  0  0  0  0  0  0  0
   -4.8220    5.5050   12.8570 H   0  0  0  0  0  0  0  0  0  0  0  0
   -4.3790    6.4350   14.3520 H   0  0  0  0  0  0  0  0  0  0  0  0
   -2.7070    3.3510   14.4500 H   0  0  0  0  0  0  0  0  0  0  0  0
   -3.5280    1.4110   15.7800 H   0  0  0  0  0  0  0  0  0  0  0  0
   -7.3460    3.3310   16.1650 H   0  0  0  0  0  0  0  0  0  0  0  0
   -6.5790    5.2430   14.8210 H   0  0  0  0  0  0  0  0  0  0  0  0
   -5.6050   -1.0970   16.6550 H   0  0  0  0  0  0  0  0  0  0  0  0
   -4.8620   -0.0080   15.5050 H   0  0  0  0  0  0  0  0  0  0  0  0
    0.0640    7.2870   17.0550 H   0  0  0  0  0  0  0  0  0  0  0  0
   -0.6550    5.7680   16.5370 H   0  0  0  0  0  0  0  0  0  0  0  0
  1 27  1  0  0  0  0
  1 28  1  0  0  0  0
  1 29  1  0  0  0  0
  1  2  1  0  0  0  0
  2  3  1  0  0  0  0
  3 30  1  0  0  0  0
  3 31  1  0  0  0  0
  3 32  1  0  0  0  0
  2  4  1  0  0  0  0
  4 33  1  0  0  0  0
  4  5  1  0  0  0  0
  5 34  1  0  0  0  0
  5 35  1  0  0  0  0
  5  6  1  0  0  0  0
  6 36  1  0  0  0  0
  6 37  1  0  0  0  0
  6  7  1  0  0  0  0
  7  2  1  0  0  0  0
  7  8  1  0  0  0  0
  8 38  1  0  0  0  0
  8 39  1  0  0  0  0
  8  9  1  0  0  0  0
  9 10  2  0  0  0  0
  9 11  2  0  0  0  0
  9 12  1  0  0  0  0
 12 40  1  0  0  0  0
 12 13  1  0  0  0  0
 13 41  1  0  0  0  0
 13 42  1  0  0  0  0
 13 14  1  0  0  0  0
 14 15  2  0  0  0  0
 15 43  1  0  0  0  0
 15 16  1  0  0  0  0
 16 44  1  0  0  0  0
 16 17  2  0  0  0  0
 17 18  1  0  0  0  0
 18 45  1  0  0  0  0
 18 19  2  0  0  0  0
 19 14  1  0  0  0  0
 19 46  1  0  0  0  0
 17 20  1  0  0  0  0
 20 21  2  0  0  0  0
 20 22  2  0  0  0  0
 20 23  1  0  0  0  0
 23 47  1  0  0  0  0
 23 48  1  0  0  0  0
  7 24  1  0  0  0  0
 24 25  2  0  0  0  0
 24 26  1  0  0  0  0
 26  4  1  0  0  0  0
 26 49  1  0  0  0  0
 26 50  1  0  0  0  0
M  END
>  <LOGBIO>
5.8100

>  <PRED_LOGBIO>
6.3700

>  <XV_RES>
-0.7450

>  <WHL_TMPL>
11

>  <ANCH>
2-44;35-36

$$$$
ROW94
  -MTS-   01071500433D 0   0.00000     0.00000     0

 20 20  0  0  0  0  0  0  0  0999 V2000
   -1.9540    4.9010   11.8640 O   0  0  0  0  0  0  0  0  0  0  0  0
   -2.1810    5.3670   13.1970 C   0  0  0  0  0  0  0  0  0  0  0  0
   -3.6580    5.5100   13.6060 C   0  0  0  0  0  0  0  0  0  0  0  0
   -4.2570    4.4390   14.4690 C   0  0  0  0  0  0  0  0  0  0  0  0
   -5.5960    4.4760   14.8460 C   0  0  0  0  0  0  0  0  0  0  0  0
   -6.1770    3.4280   15.5630 C   0  0  0  0  0  0  0  0  0  0  0  0
   -5.3550    2.4040   15.9610 C   0  0  0  0  0  0  0  0  0  0  0  0
   -5.8930    1.3840   16.7010 O   0  0  0  0  0  0  0  0  0  0  0  0
   -4.0020    2.3550   15.6480 C   0  0  0  0  0  0  0  0  0  0  0  0
   -3.4580    3.3580   14.8830 C   0  0  0  0  0  0  0  0  0  0  0  0
   -1.0040    4.8350   11.6760 H   0  0  0  0  0  0  0  0  0  0  0  0
   -1.7730    6.3750   13.2260 H   0  0  0  0  0  0  0  0  0  0  0  0
   -1.7200    4.6680   13.8920 H   0  0  0  0  0  0  0  0  0  0  0  0
   -4.2130    5.4600   12.6720 H   0  0  0  0  0  0  0  0  0  0  0  0
   -3.7530    6.4530   14.1400 H   0  0  0  0  0  0  0  0  0  0  0  0
   -6.1980    5.3320   14.5790 H   0  0  0  0  0  0  0  0  0  0  0  0
   -7.2320    3.4240   15.7950 H   0  0  0  0  0  0  0  0  0  0  0  0
   -5.2870    0.6270   16.7410 H   0  0  0  0  0  0  0  0  0  0  0  0
   -3.3870    1.5400   16.0010 H   0  0  0  0  0  0  0  0  0  0  0  0
   -2.4170    3.3160   14.5990 H   0  0  0  0  0  0  0  0  0  0  0  0
  1 11  1  0  0  0  0
  1  2  1  0  0  0  0
  2 12  1  0  0  0  0
  2 13  1  0  0  0  0
  2  3  1  0  0  0  0
  3 14  1  0  0  0  0
  3 15  1  0  0  0  0
  3  4  1  0  0  0  0
  4  5  2  0  0  0  0
  5 16  1  0  0  0  0
  5  6  1  0  0  0  0
  6 17  1  0  0  0  0
  6  7  2  0  0  0  0
  7  8  1  0  0  0  0
  8 18  1  0  0  0  0
  7  9  1  0  0  0  0
  9 19  1  0  0  0  0
  9 10  2  0  0  0  0
 10  4  1  0  0  0  0
 10 20  1  0  0  0  0
M  END
>  <LOGBIO>
5.0600

>  <PRED_LOGBIO>
6.0200

>  <XV_RES>
-1.0360

>  <WHL_TMPL>
61

>  <ANCH>
8-21;9-10

$$$$
ROW95
  -MTS-   01071500433D 0   0.00000     0.00000     0

 40 41  0  0  0  0  0  0  0  0999 V2000
   -2.4370    1.6160   17.1730 C   0  0  0  0  0  0  0  0  0  0  0  0
   -3.1390    1.4650   15.9360 O   0  0  0  0  0  0  0  0  0  0  0  0
   -3.9830    2.4730   15.5490 C   0  0  0  0  0  0  0  0  0  0  0  0
   -5.3180    2.4460   15.9340 C   0  0  0  0  0  0  0  0  0  0  0  0
   -6.1720    3.4750   15.5500 C   0  0  0  0  0  0  0  0  0  0  0  0
   -5.6910    4.5230   14.7740 C   0  0  0  0  0  0  0  0  0  0  0  0
   -4.3590    4.5430   14.3790 C   0  0  0  0  0  0  0  0  0  0  0  0
   -3.8540    5.6380   13.4360 C   0  0  0  0  0  0  0  0  0  0  0  0
   -2.9280    6.6320   14.1400 C   0  0  0  0  0  0  0  0  0  0  0  0
   -2.3740    7.5490   13.1320 N   0  0  0  0  0  0  0  0  0  0  0  0
   -1.6580    8.6240   13.4500 C   0  0  0  0  0  0  0  0  0  0  0  0
   -1.3890    8.9590   14.6040 O   0  0  0  0  0  0  0  0  0  0  0  0
   -1.1670    9.4390   12.2520 C   0  0  0  0  0  0  0  0  0  0  0  0
   -1.8730   10.7970   12.1980 C   0  0  0  0  0  0  0  0  0  0  0  0
   -1.2620   11.9140   12.7540 C   0  0  0  0  0  0  0  0  0  0  0  0
   -1.8730   13.1600   12.6600 C   0  0  0  0  0  0  0  0  0  0  0  0
   -3.0950   13.2870   12.0110 C   0  0  0  0  0  0  0  0  0  0  0  0
   -3.6820   14.5090   11.9040 O   0  0  0  0  0  0  0  0  0  0  0  0
   -3.7110   12.1680   11.4590 C   0  0  0  0  0  0  0  0  0  0  0  0
   -5.2370   12.3320   10.6610 Cl  0  0  0  0  0  0  0  0  0  0  0  0
   -3.0990   10.9230   11.5530 C   0  0  0  0  0  0  0  0  0  0  0  0
   -3.5020    3.5200   14.7720 C   0  0  0  0  0  0  0  0  0  0  0  0
   -3.1520    1.7140   17.9870 H   0  0  0  0  0  0  0  0  0  0  0  0
   -1.8110    0.7420   17.3430 H   0  0  0  0  0  0  0  0  0  0  0  0
   -1.8130    2.5060   17.1290 H   0  0  0  0  0  0  0  0  0  0  0  0
   -5.6920    1.6270   16.5310 H   0  0  0  0  0  0  0  0  0  0  0  0
   -7.2080    3.4590   15.8550 H   0  0  0  0  0  0  0  0  0  0  0  0
   -6.3530    5.3230   14.4780 H   0  0  0  0  0  0  0  0  0  0  0  0
   -4.7320    6.2050   13.1330 H   0  0  0  0  0  0  0  0  0  0  0  0
   -3.2930    5.1620   12.6340 H   0  0  0  0  0  0  0  0  0  0  0  0
   -2.0940    6.0600   14.5420 H   0  0  0  0  0  0  0  0  0  0  0  0
   -3.5150    7.2010   14.8580 H   0  0  0  0  0  0  0  0  0  0  0  0
   -2.5450    7.3540   12.1560 H   0  0  0  0  0  0  0  0  0  0  0  0
   -1.4730    8.8950   11.3610 H   0  0  0  0  0  0  0  0  0  0  0  0
   -0.0990    9.6120   12.3690 H   0  0  0  0  0  0  0  0  0  0  0  0
   -0.3130   11.8150   13.2590 H   0  0  0  0  0  0  0  0  0  0  0  0
   -1.3980   14.0290   13.0910 H   0  0  0  0  0  0  0  0  0  0  0  0
   -4.6430   14.3800   11.9150 H   0  0  0  0  0  0  0  0  0  0  0  0
   -3.5760   10.0540   11.1250 H   0  0  0  0  0  0  0  0  0  0  0  0
   -2.4640    3.5390   14.4740 H   0  0  0  0  0  0  0  0  0  0  0  0
  1 23  1  0  0  0  0
  1 24  1  0  0  0  0
  1 25  1  0  0  0  0
  1  2  1  0  0  0  0
  2  3  1  0  0  0  0
  3  4  2  0  0  0  0
  4 26  1  0  0  0  0
  4  5  1  0  0  0  0
  5 27  1  0  0  0  0
  5  6  2  0  0  0  0
  6 28  1  0  0  0  0
  6  7  1  0  0  0  0
  7  8  1  0  0  0  0
  8 29  1  0  0  0  0
  8 30  1  0  0  0  0
  8  9  1  0  0  0  0
  9 31  1  0  0  0  0
  9 32  1  0  0  0  0
  9 10  1  0  0  0  0
 10 33  1  0  0  0  0
 10 11  1  0  0  0  0
 11 12  2  0  0  0  0
 11 13  1  0  0  0  0
 13 34  1  0  0  0  0
 13 35  1  0  0  0  0
 13 14  1  0  0  0  0
 14 15  2  0  0  0  0
 15 36  1  0  0  0  0
 15 16  1  0  0  0  0
 16 37  1  0  0  0  0
 16 17  2  0  0  0  0
 17 18  1  0  0  0  0
 18 38  1  0  0  0  0
 17 19  1  0  0  0  0
 19 20  1  0  0  0  0
 19 21  2  0  0  0  0
 21 14  1  0  0  0  0
 21 39  1  0  0  0  0
  7 22  2  0  0  0  0
 22  3  1  0  0  0  0
 22 40  1  0  0  0  0
M  END
>  <LOGBIO>
4.9700

>  <PRED_LOGBIO>
4.7600

>  <XV_RES>
0.0380

>  <WHL_TMPL>
52

>  <ANCH>
12-36;22-23

$$$$
ROW96
  -MTS-   01071500433D 0   0.00000     0.00000     0

 35 36  0  0  1  0  0  0  0  0999 V2000
   -1.4900    0.9010   11.0360 C   0  0  0  0  0  0  0  0  0  0  0  0
   -1.4060    1.9690   12.1280 C   0  0  0  0  0  0  0  0  0  0  0  0
   -2.6700    1.9180   12.8760 N   0  0  0  0  0  0  0  0  0  0  0  0
   -2.6440    2.6530   14.1540 C   0  0  1  0  0  0  0  0  0  0  0  0
   -2.6080    4.1740   13.9070 C   0  0  0  0  0  0  0  0  0  0  0  0
   -3.8500    4.7550   13.2730 C   0  0  2  0  0  0  0  0  0  0  0  0
   -3.5670    6.1990   12.8220 C   0  0  0  0  0  0  0  0  0  0  0  0
   -5.1030    4.7430   14.5360 S   0  0  0  0  0  0  0  0  0  0  0  0
   -4.7360    5.5340   15.6810 O   0  0  0  0  0  0  0  0  0  0  0  0
   -6.3770    4.9580   13.9020 O   0  0  0  0  0  0  0  0  0  0  0  0
   -5.0100    3.0960   15.0320 C   0  0  0  0  0  0  0  0  0  0  0  0
   -6.2230    2.3620   15.9440 S   0  0  0  0  0  0  0  0  0  0  0  0
   -5.2940    0.9690   16.1800 C   0  0  0  0  0  0  0  0  0  0  0  0
   -4.0290    1.0290   15.5900 C   0  0  0  0  0  0  0  0  0  0  0  0
   -3.8610    2.2770   14.9180 C   0  0  0  0  0  0  0  0  0  0  0  0
   -5.9160   -0.3450   17.1160 S   0  0  0  0  0  0  0  0  0  0  0  0
   -7.3420   -0.2990   16.9590 O   0  0  0  0  0  0  0  0  0  0  0  0
   -5.3750   -0.2540   18.4430 O   0  0  0  0  0  0  0  0  0  0  0  0
   -5.3600   -1.8010   16.4050 N   0  0  0  0  0  0  0  0  0  0  0  0
   -2.5320    0.6810   10.8110 H   0  0  0  0  0  0  0  0  0  0  0  0
   -1.0620    1.3400   10.1370 H   0  0  0  0  0  0  0  0  0  0  0  0
   -0.9350    0.0400   11.4040 H   0  0  0  0  0  0  0  0  0  0  0  0
   -1.3620    2.9360   11.6320 H   0  0  0  0  0  0  0  0  0  0  0  0
   -0.5810    1.7220   12.7930 H   0  0  0  0  0  0  0  0  0  0  0  0
   -2.8060    0.9470   13.1200 H   0  0  0  0  0  0  0  0  0  0  0  0
   -1.7590    2.3700   14.7200 H   0  0  0  0  0  0  0  0  0  0  0  0
   -1.8110    4.3330   13.1840 H   0  0  0  0  0  0  0  0  0  0  0  0
   -2.4650    4.6600   14.8700 H   0  0  0  0  0  0  0  0  0  0  0  0
   -4.1990    4.1450   12.4420 H   0  0  0  0  0  0  0  0  0  0  0  0
   -4.5040    6.7270   12.6570 H   0  0  0  0  0  0  0  0  0  0  0  0
   -3.0720    6.1330   11.8560 H   0  0  0  0  0  0  0  0  0  0  0  0
   -2.9480    6.6460   13.5970 H   0  0  0  0  0  0  0  0  0  0  0  0
   -3.2870    0.2460   15.6360 H   0  0  0  0  0  0  0  0  0  0  0  0
   -5.6170   -2.6900   16.8090 H   0  0  0  0  0  0  0  0  0  0  0  0
   -4.7750   -1.7700   15.5820 H   0  0  0  0  0  0  0  0  0  0  0  0
  1 20  1  0  0  0  0
  1 21  1  0  0  0  0
  1 22  1  0  0  0  0
  1  2  1  0  0  0  0
  2 23  1  0  0  0  0
  2 24  1  0  0  0  0
  2  3  1  0  0  0  0
  3 25  1  0  0  0  0
  3  4  1  0  0  0  0
  4 26  1  0  0  0  0
  4  5  1  0  0  0  0
  5 27  1  0  0  0  0
  5 28  1  0  0  0  0
  5  6  1  0  0  0  0
  6 29  1  0  0  0  0
  6  7  1  0  0  0  0
  7 30  1  0  0  0  0
  7 31  1  0  0  0  0
  7 32  1  0  0  0  0
  6  8  1  0  0  0  0
  8  9  2  0  0  0  0
  8 10  2  0  0  0  0
  8 11  1  0  0  0  0
 11 12  1  0  0  0  0
 12 13  1  0  0  0  0
 13 14  2  0  0  0  0
 14 33  1  0  0  0  0
 14 15  1  0  0  0  0
 15  4  1  0  0  0  0
 15 11  2  0  0  0  0
 13 16  1  0  0  0  0
 16 17  2  0  0  0  0
 16 18  2  0  0  0  0
 16 19  1  0  0  0  0
 19 34  1  0  0  0  0
 19 35  1  0  0  0  0
M  END
>  <LOGBIO>
8.0500

>  <PRED_LOGBIO>
8.1500

>  <XV_RES>
-0.1040

>  <WHL_TMPL>
8

>  <ANCH>
30-34;30-31

$$$$
ROW97
  -MTS-   01071500433D 0   0.00000     0.00000     0

 14 14  0  0  0  0  0  0  0  0999 V2000
   -4.7370    4.1470   14.1430 N   0  0  0  0  0  0  0  0  0  0  0  0
   -4.7710    3.0190   14.8720 C   0  0  0  0  0  0  0  0  0  0  0  0
   -3.7020    2.2590   15.0170 N   0  0  0  0  0  0  0  0  0  0  0  0
   -3.9530    1.1550   15.7900 N   0  0  0  0  0  0  0  0  0  0  0  0
   -5.2590    0.9720   15.9520 C   0  0  0  0  0  0  0  0  0  0  0  0
   -6.2410    2.2850   15.3840 S   0  0  0  0  0  0  0  0  0  0  0  0
   -5.9530   -0.2920   16.9800 S   0  0  0  0  0  0  0  0  0  0  0  0
   -5.5110   -0.0860   18.3360 O   0  0  0  0  0  0  0  0  0  0  0  0
   -7.3800   -0.1680   16.8630 O   0  0  0  0  0  0  0  0  0  0  0  0
   -5.4800   -1.6940   16.4710 N   0  0  0  0  0  0  0  0  0  0  0  0
   -5.5690    4.7120   14.0470 H   0  0  0  0  0  0  0  0  0  0  0  0
   -3.8790    4.4300   13.6910 H   0  0  0  0  0  0  0  0  0  0  0  0
   -5.7840   -2.5320   16.9450 H   0  0  0  0  0  0  0  0  0  0  0  0
   -4.8710   -1.7610   15.6680 H   0  0  0  0  0  0  0  0  0  0  0  0
  1 11  1  0  0  0  0
  1 12  1  0  0  0  0
  1  2  1  0  0  0  0
  2  3  2  0  0  0  0
  3  4  1  0  0  0  0
  4  5  2  0  0  0  0
  5  6  1  0  0  0  0
  6  2  1  0  0  0  0
  5  7  1  0  0  0  0
  7  8  2  0  0  0  0
  7  9  2  0  0  0  0
  7 10  1  0  0  0  0
 10 13  1  0  0  0  0
 10 14  1  0  0  0  0
M  END
>  <LOGBIO>
7.2200

>  <PRED_LOGBIO>
7.0600

>  <XV_RES>
0.1570

>  <WHL_TMPL>
20

>  <ANCH>
5-9;4-8

$$$$
ROW98
  -MTS-   01071500433D 0   0.00000     0.00000     0

 25 26  0  0  0  0  0  0  0  0999 V2000
   -2.6250    1.6600   12.3760 N   0  0  0  0  0  0  0  0  0  0  0  0
   -4.1300    1.1850   12.3610 S   0  0  0  0  0  0  0  0  0  0  0  0
   -4.8110    1.8990   11.3300 O   0  0  0  0  0  0  0  0  0  0  0  0
   -4.1260   -0.2380   12.3230 O   0  0  0  0  0  0  0  0  0  0  0  0
   -4.9920    1.9840   13.9410 C   0  0  0  0  0  0  0  0  0  0  0  0
   -5.2400    0.8830   14.7690 C   0  0  0  0  0  0  0  0  0  0  0  0
   -5.8020    1.0730   16.0370 C   0  0  0  0  0  0  0  0  0  0  0  0
   -6.1170    2.3640   16.4770 C   0  0  0  0  0  0  0  0  0  0  0  0
   -6.6860    2.7450   17.7150 N   0  0  0  0  0  0  0  0  0  0  0  0
   -7.0450    1.7890   18.7720 C   0  0  0  0  0  0  0  0  0  0  0  0
   -7.3200    0.3970   18.3840 N   0  0  0  0  0  0  0  0  0  0  0  0
   -6.1830   -0.2720   17.2340 S   0  0  0  0  0  0  0  0  0  0  0  0
   -7.5980   -0.3360   17.2120 O   0  0  0  0  0  0  0  0  0  0  0  0
   -5.4930    0.0590   18.4220 O   0  0  0  0  0  0  0  0  0  0  0  0
   -5.8700    3.4650   15.6480 C   0  0  0  0  0  0  0  0  0  0  0  0
   -5.3070    3.2750   14.3800 C   0  0  0  0  0  0  0  0  0  0  0  0
   -4.8950    4.0550   13.1810 Cl  0  0  0  0  0  0  0  0  0  0  0  0
   -2.1980    1.9560   13.2420 H   0  0  0  0  0  0  0  0  0  0  0  0
   -2.0890    1.6680   11.5200 H   0  0  0  0  0  0  0  0  0  0  0  0
   -4.9960   -0.1130   14.4300 H   0  0  0  0  0  0  0  0  0  0  0  0
   -6.8540    3.7270   17.8820 H   0  0  0  0  0  0  0  0  0  0  0  0
   -7.9870    2.1570   19.1740 H   0  0  0  0  0  0  0  0  0  0  0  0
   -6.2300    1.7740   19.4930 H   0  0  0  0  0  0  0  0  0  0  0  0
   -8.1000   -0.1290   18.7510 H   0  0  0  0  0  0  0  0  0  0  0  0
   -6.1130    4.4620   15.9870 H   0  0  0  0  0  0  0  0  0  0  0  0
  1 18  1  0  0  0  0
  1 19  1  0  0  0  0
  1  2  1  0  0  0  0
  2  3  2  0  0  0  0
  2  4  2  0  0  0  0
  2  5  1  0  0  0  0
  5  6  2  0  0  0  0
  6 20  1  0  0  0  0
  6  7  1  0  0  0  0
  7  8  2  0  0  0  0
  8  9  1  0  0  0  0
  9 21  1  0  0  0  0
  9 10  1  0  0  0  0
 10 22  1  0  0  0  0
 10 23  1  0  0  0  0
 10 11  1  0  0  0  0
 11 24  1  0  0  0  0
 11 12  1  0  0  0  0
 12  7  1  0  0  0  0
 12 13  2  0  0  0  0
 12 14  2  0  0  0  0
  8 15  1  0  0  0  0
 15 25  1  0  0  0  0
 15 16  2  0  0  0  0
 16  5  1  0  0  0  0
 16 17  1  0  0  0  0
M  END
>  <LOGBIO>
6.5400

>  <PRED_LOGBIO>
6.4300

>  <XV_RES>
0.0640

>  <WHL_TMPL>
23

>  <ANCH>
9-10;10-19

$$$$
ROW99
  -MTS-   01071500433D 0   0.00000     0.00000     0

 19 19  0  0  0  0  0  0  0  0999 V2000
   -6.5920    2.6570   17.5180 N   0  0  0  0  0  0  0  0  0  0  0  0
   -5.9990    2.2800   16.3050 C   0  0  0  0  0  0  0  0  0  0  0  0
   -5.7420    0.9180   16.0310 C   0  0  0  0  0  0  0  0  0  0  0  0
   -5.1530    0.5390   14.8120 C   0  0  0  0  0  0  0  0  0  0  0  0
   -4.8230    1.5270   13.8670 C   0  0  0  0  0  0  0  0  0  0  0  0
   -5.0710    2.8960   14.1320 C   0  0  0  0  0  0  0  0  0  0  0  0
   -5.6570    3.2510   15.3550 C   0  0  0  0  0  0  0  0  0  0  0  0
   -5.8960    4.5530   15.6220 F   0  0  0  0  0  0  0  0  0  0  0  0
   -4.0950    1.0520   12.3320 S   0  0  0  0  0  0  0  0  0  0  0  0
   -4.7560    1.8170   11.3210 O   0  0  0  0  0  0  0  0  0  0  0  0
   -4.4200   -0.3230   12.1110 O   0  0  0  0  0  0  0  0  0  0  0  0
   -2.3730    1.3520   12.4110 N   0  0  0  0  0  0  0  0  0  0  0  0
   -6.1080    2.4920   18.3890 H   0  0  0  0  0  0  0  0  0  0  0  0
   -7.5030    3.0930   17.5210 H   0  0  0  0  0  0  0  0  0  0  0  0
   -5.9990    0.1650   16.7610 H   0  0  0  0  0  0  0  0  0  0  0  0
   -4.9560   -0.5020   14.6030 H   0  0  0  0  0  0  0  0  0  0  0  0
   -4.8130    3.6520   13.4050 H   0  0  0  0  0  0  0  0  0  0  0  0
   -1.7310    0.5820   12.5340 H   0  0  0  0  0  0  0  0  0  0  0  0
   -2.0200    2.2950   12.3350 H   0  0  0  0  0  0  0  0  0  0  0  0
  1 13  1  0  0  0  0
  1 14  1  0  0  0  0
  1  2  1  0  0  0  0
  2  3  2  0  0  0  0
  3 15  1  0  0  0  0
  3  4  1  0  0  0  0
  4 16  1  0  0  0  0
  4  5  2  0  0  0  0
  5  6  1  0  0  0  0
  6 17  1  0  0  0  0
  6  7  2  0  0  0  0
  7  2  1  0  0  0  0
  7  8  1  0  0  0  0
  5  9  1  0  0  0  0
  9 10  2  0  0  0  0
  9 11  2  0  0  0  0
  9 12  1  0  0  0  0
 12 18  1  0  0  0  0
 12 19  1  0  0  0  0
M  END
>  <LOGBIO>
7.2200

>  <PRED_LOGBIO>
7.3900

>  <XV_RES>
-0.1810

>  <WHL_TMPL>
22

>  <ANCH>
1-21;14-15

$$$$
ROW100
  -MTS-   01071500433D 0   0.00000     0.00000     0

 17 17  0  0  0  0  0  0  0  0999 V2000
   -2.7760    2.7250   12.1650 C   0  0  0  0  0  0  0  0  0  0  0  0
   -3.3610    2.9460   13.4960 N   0  0  0  0  0  0  0  0  0  0  0  0
   -3.2950    4.1600   14.1270 C   0  0  0  0  0  0  0  0  0  0  0  0
   -4.1290    3.9100   15.6670 S   0  0  0  0  0  0  0  0  0  0  0  0
   -4.5290    2.2050   15.4070 C   0  0  0  0  0  0  0  0  0  0  0  0
   -4.0430    1.8910   14.2200 N   0  0  0  0  0  0  0  0  0  0  0  0
   -5.4380    1.0950   16.5580 S   0  0  0  0  0  0  0  0  0  0  0  0
   -4.9950    1.3720   17.9650 O   0  0  0  0  0  0  0  0  0  0  0  0
   -6.9120    1.3460   16.4480 O   0  0  0  0  0  0  0  0  0  0  0  0
   -5.1070   -0.4560   16.1840 N   0  0  0  0  0  0  0  0  0  0  0  0
   -2.7340    5.2700   13.6840 N   0  0  0  0  0  0  0  0  0  0  0  0
   -1.9160    3.3790   12.0340 H   0  0  0  0  0  0  0  0  0  0  0  0
   -3.5190    2.9460   11.4020 H   0  0  0  0  0  0  0  0  0  0  0  0
   -2.4600    1.6880   12.0750 H   0  0  0  0  0  0  0  0  0  0  0  0
   -5.5250   -1.2050   16.7180 H   0  0  0  0  0  0  0  0  0  0  0  0
   -4.4840   -0.6690   15.4180 H   0  0  0  0  0  0  0  0  0  0  0  0
   -2.2940    5.2820   12.7970 H   0  0  0  0  0  0  0  0  0  0  0  0
  1 12  1  0  0  0  0
  1 13  1  0  0  0  0
  1 14  1  0  0  0  0
  1  2  1  0  0  0  0
  2  3  1  0  0  0  0
  3  4  1  0  0  0  0
  4  5  1  0  0  0  0
  5  6  2  0  0  0  0
  6  2  1  0  0  0  0
  5  7  1  0  0  0  0
  7  8  2  0  0  0  0
  7  9  2  0  0  0  0
  7 10  1  0  0  0  0
 10 15  1  0  0  0  0
 10 16  1  0  0  0  0
  3 11  2  0  0  0  0
 11 17  1  0  0  0  0
M  END
>  <LOGBIO>
7.7200

>  <PRED_LOGBIO>
7.8300

>  <XV_RES>
-0.1000

>  <WHL_TMPL>
37

>  <ANCH>
7-11;10-11

$$$$
ROW101
  -MTS-   01071500433D 0   0.00000     0.00000     0

 24 24  0  0  0  0  0  0  0  0999 V2000
   -4.7370    3.8780   13.1890 N   0  0  0  0  0  0  0  0  0  0  0  0
   -5.0710    2.8960   14.1320 C   0  0  0  0  0  0  0  0  0  0  0  0
   -5.6570    3.2510   15.3550 C   0  0  0  0  0  0  0  0  0  0  0  0
   -5.9600    4.9080   15.6900 Cl  0  0  0  0  0  0  0  0  0  0  0  0
   -5.9990    2.2800   16.3050 C   0  0  0  0  0  0  0  0  0  0  0  0
   -6.7210    2.7530   17.7670 Cl  0  0  0  0  0  0  0  0  0  0  0  0
   -5.7420    0.9180   16.0310 C   0  0  0  0  0  0  0  0  0  0  0  0
   -5.1530    0.5390   14.8120 C   0  0  0  0  0  0  0  0  0  0  0  0
   -4.8230    1.5270   13.8670 C   0  0  0  0  0  0  0  0  0  0  0  0
   -4.0950    1.0520   12.3320 S   0  0  0  0  0  0  0  0  0  0  0  0
   -4.1280   -0.3740   12.2720 O   0  0  0  0  0  0  0  0  0  0  0  0
   -4.7560    1.8170   11.3210 O   0  0  0  0  0  0  0  0  0  0  0  0
   -2.5840    1.5060   12.3850 N   0  0  0  0  0  0  0  0  0  0  0  0
   -6.1490   -0.3560   17.1940 S   0  0  0  0  0  0  0  0  0  0  0  0
   -5.4390   -0.0370   18.4000 O   0  0  0  0  0  0  0  0  0  0  0  0
   -7.5740   -0.3800   17.2140 O   0  0  0  0  0  0  0  0  0  0  0  0
   -5.6150   -1.7380   16.6730 N   0  0  0  0  0  0  0  0  0  0  0  0
   -3.8220    4.3060   13.2080 H   0  0  0  0  0  0  0  0  0  0  0  0
   -5.4100    4.1570   12.4900 H   0  0  0  0  0  0  0  0  0  0  0  0
   -4.9560   -0.5020   14.6030 H   0  0  0  0  0  0  0  0  0  0  0  0
   -1.9760    1.3300   11.5980 H   0  0  0  0  0  0  0  0  0  0  0  0
   -2.2260    1.9730   13.2060 H   0  0  0  0  0  0  0  0  0  0  0  0
   -5.7630   -2.5750   17.2190 H   0  0  0  0  0  0  0  0  0  0  0  0
   -5.1240   -1.7900   15.7920 H   0  0  0  0  0  0  0  0  0  0  0  0
  1 18  1  0  0  0  0
  1 19  1  0  0  0  0
  1  2  1  0  0  0  0
  2  3  2  0  0  0  0
  3  4  1  0  0  0  0
  3  5  1  0  0  0  0
  5  6  1  0  0  0  0
  5  7  2  0  0  0  0
  7  8  1  0  0  0  0
  8 20  1  0  0  0  0
  8  9  2  0  0  0  0
  9  2  1  0  0  0  0
  9 10  1  0  0  0  0
 10 11  2  0  0  0  0
 10 12  2  0  0  0  0
 10 13  1  0  0  0  0
 13 21  1  0  0  0  0
 13 22  1  0  0  0  0
  7 14  1  0  0  0  0
 14 15  2  0  0  0  0
 14 16  2  0  0  0  0
 14 17  1  0  0  0  0
 17 23  1  0  0  0  0
 17 24  1  0  0  0  0
M  END
>  <LOGBIO>
7.5500

>  <PRED_LOGBIO>
7.4800

>  <XV_RES>
0.0780

>  <WHL_TMPL>
22

>  <ANCH>
12-16;19-20

$$$$
ROW102
  -MTS-   01071500433D 0   0.00000     0.00000     0

 42 42  0  0  0  0  0  0  0  0999 V2000
   -2.5860   10.4260   14.2230 C   0  0  0  0  0  0  0  0  0  0  0  0
   -3.2200    9.2500   13.4860 C   0  0  0  0  0  0  0  0  0  0  0  0
   -2.1220    8.3500   12.9220 C   0  0  0  0  0  0  0  0  0  0  0  0
   -2.5570    7.1470   12.1680 C   0  0  0  0  0  0  0  0  0  0  0  0
   -1.3230    6.2530   12.0550 C   0  0  0  0  0  0  0  0  0  0  0  0
   -0.3790    6.8200   10.9990 C   0  0  0  0  0  0  0  0  0  0  0  0
   -0.6070    6.2010   13.4010 C   0  0  0  0  0  0  0  0  0  0  0  0
   -3.5860    6.3380   12.8900 C   0  0  0  0  0  0  0  0  0  0  0  0
   -4.7700    6.6410   12.9200 O   0  0  0  0  0  0  0  0  0  0  0  0
   -3.0930    5.1870   13.5350 N   0  0  0  0  0  0  0  0  0  0  0  0
   -3.8620    4.2570   14.2720 C   0  0  0  0  0  0  0  0  0  0  0  0
   -5.2420    4.3460   14.4960 C   0  0  0  0  0  0  0  0  0  0  0  0
   -5.8700    3.3510   15.2520 C   0  0  0  0  0  0  0  0  0  0  0  0
   -5.1420    2.2840   15.7870 C   0  0  0  0  0  0  0  0  0  0  0  0
   -3.7720    2.2050   15.5240 C   0  0  0  0  0  0  0  0  0  0  0  0
   -3.1420    3.1890   14.7800 C   0  0  0  0  0  0  0  0  0  0  0  0
   -5.9000    1.0240   16.7680 S   0  0  0  0  0  0  0  0  0  0  0  0
   -5.3980    1.2230   18.1310 O   0  0  0  0  0  0  0  0  0  0  0  0
   -7.3220    1.2580   16.6170 O   0  0  0  0  0  0  0  0  0  0  0  0
   -5.4190   -0.4010   16.1930 N   0  0  0  0  0  0  0  0  0  0  0  0
   -1.9690   10.9960   13.5320 H   0  0  0  0  0  0  0  0  0  0  0  0
   -3.3680   11.0670   14.6250 H   0  0  0  0  0  0  0  0  0  0  0  0
   -1.9690   10.0530   15.0380 H   0  0  0  0  0  0  0  0  0  0  0  0
   -3.8380    9.6230   12.6710 H   0  0  0  0  0  0  0  0  0  0  0  0
   -3.8380    8.6790   14.1770 H   0  0  0  0  0  0  0  0  0  0  0  0
   -1.5950    7.9650   13.7930 H   0  0  0  0  0  0  0  0  0  0  0  0
   -1.5150    8.9590   12.2560 H   0  0  0  0  0  0  0  0  0  0  0  0
   -2.9120    7.4210   11.1770 H   0  0  0  0  0  0  0  0  0  0  0  0
   -1.6280    5.2490   11.7670 H   0  0  0  0  0  0  0  0  0  0  0  0
   -0.0740    7.8240   11.2860 H   0  0  0  0  0  0  0  0  0  0  0  0
    0.4990    6.1840   10.9180 H   0  0  0  0  0  0  0  0  0  0  0  0
   -0.8900    6.8570   10.0380 H   0  0  0  0  0  0  0  0  0  0  0  0
   -0.3020    7.2050   13.6890 H   0  0  0  0  0  0  0  0  0  0  0  0
    0.2720    5.5650   13.3210 H   0  0  0  0  0  0  0  0  0  0  0  0
   -1.2800    5.7970   14.1550 H   0  0  0  0  0  0  0  0  0  0  0  0
   -2.1010    5.0100   13.4650 H   0  0  0  0  0  0  0  0  0  0  0  0
   -5.8120    5.1700   14.0910 H   0  0  0  0  0  0  0  0  0  0  0  0
   -6.9340    3.4080   15.4250 H   0  0  0  0  0  0  0  0  0  0  0  0
   -3.2000    1.3710   15.9030 H   0  0  0  0  0  0  0  0  0  0  0  0
   -2.0800    3.1230   14.5950 H   0  0  0  0  0  0  0  0  0  0  0  0
   -5.7450   -1.2550   16.6220 H   0  0  0  0  0  0  0  0  0  0  0  0
   -4.7910   -0.4410   15.4030 H   0  0  0  0  0  0  0  0  0  0  0  0
  1 21  1  0  0  0  0
  1 22  1  0  0  0  0
  1 23  1  0  0  0  0
  1  2  1  0  0  0  0
  2 24  1  0  0  0  0
  2 25  1  0  0  0  0
  2  3  1  0  0  0  0
  3 26  1  0  0  0  0
  3 27  1  0  0  0  0
  3  4  1  0  0  0  0
  4 28  1  0  0  0  0
  4  5  1  0  0  0  0
  5 29  1  0  0  0  0
  5  6  1  0  0  0  0
  6 30  1  0  0  0  0
  6 31  1  0  0  0  0
  6 32  1  0  0  0  0
  5  7  1  0  0  0  0
  7 33  1  0  0  0  0
  7 34  1  0  0  0  0
  7 35  1  0  0  0  0
  4  8  1  0  0  0  0
  8  9  2  0  0  0  0
  8 10  1  0  0  0  0
 10 36  1  0  0  0  0
 10 11  1  0  0  0  0
 11 12  2  0  0  0  0
 12 37  1  0  0  0  0
 12 13  1  0  0  0  0
 13 38  1  0  0  0  0
 13 14  2  0  0  0  0
 14 15  1  0  0  0  0
 15 39  1  0  0  0  0
 15 16  2  0  0  0  0
 16 11  1  0  0  0  0
 16 40  1  0  0  0  0
 14 17  1  0  0  0  0
 17 18  2  0  0  0  0
 17 19  2  0  0  0  0
 17 20  1  0  0  0  0
 20 41  1  0  0  0  0
 20 42  1  0  0  0  0
M  END
>  <LOGBIO>
6.7200

>  <PRED_LOGBIO>
7.0800

>  <XV_RES>
-0.4170

>  <WHL_TMPL>
53

>  <ANCH>
16-31;23-24

$$$$
ROW103
  -MTS-   01071500433D 0   0.00000     0.00000     0

 45 45  0  0  0  0  0  0  0  0999 V2000
   -2.5860   10.4260   14.2230 C   0  0  0  0  0  0  0  0  0  0  0  0
   -3.2200    9.2500   13.4860 C   0  0  0  0  0  0  0  0  0  0  0  0
   -2.1220    8.3500   12.9220 C   0  0  0  0  0  0  0  0  0  0  0  0
   -2.5570    7.1470   12.1680 C   0  0  0  0  0  0  0  0  0  0  0  0
   -3.5860    6.3380   12.8900 C   0  0  0  0  0  0  0  0  0  0  0  0
   -4.7700    6.6410   12.9200 O   0  0  0  0  0  0  0  0  0  0  0  0
   -3.0930    5.1870   13.5350 N   0  0  0  0  0  0  0  0  0  0  0  0
   -3.8620    4.2570   14.2720 C   0  0  0  0  0  0  0  0  0  0  0  0
   -5.2420    4.3460   14.4960 C   0  0  0  0  0  0  0  0  0  0  0  0
   -5.8700    3.3510   15.2520 C   0  0  0  0  0  0  0  0  0  0  0  0
   -5.1420    2.2840   15.7870 C   0  0  0  0  0  0  0  0  0  0  0  0
   -3.7720    2.2050   15.5240 C   0  0  0  0  0  0  0  0  0  0  0  0
   -3.1420    3.1890   14.7800 C   0  0  0  0  0  0  0  0  0  0  0  0
   -5.9000    1.0240   16.7680 S   0  0  0  0  0  0  0  0  0  0  0  0
   -5.3980    1.2230   18.1310 O   0  0  0  0  0  0  0  0  0  0  0  0
   -7.3220    1.2580   16.6170 O   0  0  0  0  0  0  0  0  0  0  0  0
   -5.4190   -0.4010   16.1930 N   0  0  0  0  0  0  0  0  0  0  0  0
   -1.3230    6.2530   12.0550 C   0  0  0  0  0  0  0  0  0  0  0  0
   -0.6920    6.0800   13.4330 C   0  0  0  0  0  0  0  0  0  0  0  0
   -1.7320    4.8880   11.5080 C   0  0  0  0  0  0  0  0  0  0  0  0
   -0.3130    6.8980   11.1100 C   0  0  0  0  0  0  0  0  0  0  0  0
   -1.9690   10.0530   15.0380 H   0  0  0  0  0  0  0  0  0  0  0  0
   -3.3680   11.0670   14.6250 H   0  0  0  0  0  0  0  0  0  0  0  0
   -1.9690   10.9960   13.5330 H   0  0  0  0  0  0  0  0  0  0  0  0
   -3.8380    8.6790   14.1770 H   0  0  0  0  0  0  0  0  0  0  0  0
   -3.8380    9.6230   12.6710 H   0  0  0  0  0  0  0  0  0  0  0  0
   -1.5950    7.9650   13.7930 H   0  0  0  0  0  0  0  0  0  0  0  0
   -1.5150    8.9590   12.2560 H   0  0  0  0  0  0  0  0  0  0  0  0
   -2.9120    7.4210   11.1770 H   0  0  0  0  0  0  0  0  0  0  0  0
   -2.1010    5.0100   13.4650 H   0  0  0  0  0  0  0  0  0  0  0  0
   -5.8120    5.1700   14.0910 H   0  0  0  0  0  0  0  0  0  0  0  0
   -6.9340    3.4080   15.4250 H   0  0  0  0  0  0  0  0  0  0  0  0
   -3.2000    1.3710   15.9030 H   0  0  0  0  0  0  0  0  0  0  0  0
   -2.0800    3.1230   14.5950 H   0  0  0  0  0  0  0  0  0  0  0  0
   -5.7450   -1.2550   16.6220 H   0  0  0  0  0  0  0  0  0  0  0  0
   -4.7910   -0.4410   15.4030 H   0  0  0  0  0  0  0  0  0  0  0  0
   -1.4120    5.6210   14.1070 H   0  0  0  0  0  0  0  0  0  0  0  0
    0.1870    5.4440   13.3530 H   0  0  0  0  0  0  0  0  0  0  0  0
   -0.4000    7.0530   13.8230 H   0  0  0  0  0  0  0  0  0  0  0  0
   -2.4520    4.4290   12.1820 H   0  0  0  0  0  0  0  0  0  0  0  0
   -0.8530    4.2520   11.4270 H   0  0  0  0  0  0  0  0  0  0  0  0
   -2.1820    5.0110   10.5250 H   0  0  0  0  0  0  0  0  0  0  0  0
   -0.0210    7.8710   11.5000 H   0  0  0  0  0  0  0  0  0  0  0  0
    0.5660    6.2610   11.0290 H   0  0  0  0  0  0  0  0  0  0  0  0
   -0.7630    7.0210   10.1270 H   0  0  0  0  0  0  0  0  0  0  0  0
  1 22  1  0  0  0  0
  1 23  1  0  0  0  0
  1 24  1  0  0  0  0
  1  2  1  0  0  0  0
  2 25  1  0  0  0  0
  2 26  1  0  0  0  0
  2  3  1  0  0  0  0
  3 27  1  0  0  0  0
  3 28  1  0  0  0  0
  3  4  1  0  0  0  0
  4 29  1  0  0  0  0
  4  5  1  0  0  0  0
  5  6  2  0  0  0  0
  5  7  1  0  0  0  0
  7 30  1  0  0  0  0
  7  8  1  0  0  0  0
  8  9  2  0  0  0  0
  9 31  1  0  0  0  0
  9 10  1  0  0  0  0
 10 32  1  0  0  0  0
 10 11  2  0  0  0  0
 11 12  1  0  0  0  0
 12 33  1  0  0  0  0
 12 13  2  0  0  0  0
 13  8  1  0  0  0  0
 13 34  1  0  0  0  0
 11 14  1  0  0  0  0
 14 15  2  0  0  0  0
 14 16  2  0  0  0  0
 14 17  1  0  0  0  0
 17 35  1  0  0  0  0
 17 36  1  0  0  0  0
  4 18  1  0  0  0  0
 18 19  1  0  0  0  0
 19 37  1  0  0  0  0
 19 38  1  0  0  0  0
 19 39  1  0  0  0  0
 18 20  1  0  0  0  0
 20 40  1  0  0  0  0
 20 41  1  0  0  0  0
 20 42  1  0  0  0  0
 18 21  1  0  0  0  0
 21 43  1  0  0  0  0
 21 44  1  0  0  0  0
 21 45  1  0  0  0  0
M  END
>  <LOGBIO>
8.0000

>  <PRED_LOGBIO>
7.2500

>  <XV_RES>
0.8090

>  <WHL_TMPL>
53

>  <ANCH>
16-31;13-14

$$$$
ROW104
  -MTS-   01071500433D 0   0.00000     0.00000     0

 19 19  0  0  0  0  0  0  0  0999 V2000
   -6.5920    2.6570   17.5180 N   0  0  0  0  0  0  0  0  0  0  0  0
   -5.9990    2.2800   16.3050 C   0  0  0  0  0  0  0  0  0  0  0  0
   -5.7420    0.9180   16.0310 C   0  0  0  0  0  0  0  0  0  0  0  0
   -5.1530    0.5390   14.8120 C   0  0  0  0  0  0  0  0  0  0  0  0
   -4.8230    1.5270   13.8670 C   0  0  0  0  0  0  0  0  0  0  0  0
   -5.0710    2.8960   14.1320 C   0  0  0  0  0  0  0  0  0  0  0  0
   -5.6570    3.2510   15.3550 C   0  0  0  0  0  0  0  0  0  0  0  0
   -5.9600    4.9080   15.6900 I   0  0  0  0  0  0  0  0  0  0  0  0
   -4.0950    1.0520   12.3320 S   0  0  0  0  0  0  0  0  0  0  0  0
   -4.7560    1.8170   11.3210 O   0  0  0  0  0  0  0  0  0  0  0  0
   -4.4200   -0.3230   12.1110 O   0  0  0  0  0  0  0  0  0  0  0  0
   -2.3730    1.3520   12.4110 N   0  0  0  0  0  0  0  0  0  0  0  0
   -6.1080    2.4920   18.3890 H   0  0  0  0  0  0  0  0  0  0  0  0
   -7.5030    3.0930   17.5210 H   0  0  0  0  0  0  0  0  0  0  0  0
   -5.9990    0.1650   16.7610 H   0  0  0  0  0  0  0  0  0  0  0  0
   -4.9560   -0.5020   14.6030 H   0  0  0  0  0  0  0  0  0  0  0  0
   -4.8130    3.6520   13.4050 H   0  0  0  0  0  0  0  0  0  0  0  0
   -1.7310    0.5820   12.5340 H   0  0  0  0  0  0  0  0  0  0  0  0
   -2.0200    2.2950   12.3350 H   0  0  0  0  0  0  0  0  0  0  0  0
  1 13  1  0  0  0  0
  1 14  1  0  0  0  0
  1  2  1  0  0  0  0
  2  3  2  0  0  0  0
  3 15  1  0  0  0  0
  3  4  1  0  0  0  0
  4 16  1  0  0  0  0
  4  5  2  0  0  0  0
  5  6  1  0  0  0  0
  6 17  1  0  0  0  0
  6  7  2  0  0  0  0
  7  2  1  0  0  0  0
  7  8  1  0  0  0  0
  5  9  1  0  0  0  0
  9 10  2  0  0  0  0
  9 11  2  0  0  0  0
  9 12  1  0  0  0  0
 12 18  1  0  0  0  0
 12 19  1  0  0  0  0
M  END
>  <LOGBIO>
7.1500

>  <PRED_LOGBIO>
7.3000

>  <XV_RES>
-0.1510

>  <WHL_TMPL>
22

>  <ANCH>
1-21;14-15

$$$$
ROW105
  -MTS-   01071500433D 0   0.00000     0.00000     0

 33 34  0  0  0  0  0  0  0  0999 V2000
   -5.8990   10.4590   10.7690 N   0  0  0  0  0  0  0  0  0  0  0  0
   -4.9970    9.8070   11.6210 C   0  0  0  0  0  0  0  0  0  0  0  0
   -3.9770   10.4860   12.1640 N   0  0  0  0  0  0  0  0  0  0  0  0
   -3.1150    9.8630   12.9780 C   0  0  0  0  0  0  0  0  0  0  0  0
   -2.0480   10.5740   13.5460 N   0  0  0  0  0  0  0  0  0  0  0  0
   -3.2720    8.5600   13.2500 N   0  0  0  0  0  0  0  0  0  0  0  0
   -4.2920    7.8810   12.7070 C   0  0  0  0  0  0  0  0  0  0  0  0
   -4.4720    6.5020   12.9980 N   0  0  0  0  0  0  0  0  0  0  0  0
   -3.6430    5.7870   13.9470 C   0  0  0  0  0  0  0  0  0  0  0  0
   -4.3420    4.6880   14.6760 C   0  0  0  0  0  0  0  0  0  0  0  0
   -3.5210    3.6420   15.0560 C   0  0  0  0  0  0  0  0  0  0  0  0
   -4.0520    2.5560   15.7360 C   0  0  0  0  0  0  0  0  0  0  0  0
   -5.4040    2.5260   16.0410 C   0  0  0  0  0  0  0  0  0  0  0  0
   -6.2470    3.5800   15.6630 C   0  0  0  0  0  0  0  0  0  0  0  0
   -5.7060    4.6720   14.9730 C   0  0  0  0  0  0  0  0  0  0  0  0
   -6.0000    1.1370   16.8990 S   0  0  0  0  0  0  0  0  0  0  0  0
   -7.5130    1.1270   16.7330 O   0  0  0  0  0  0  0  0  0  0  0  0
   -5.4760    1.2100   18.3110 O   0  0  0  0  0  0  0  0  0  0  0  0
   -5.3480   -0.2660   16.1540 N   0  0  0  0  0  0  0  0  0  0  0  0
   -5.1540    8.5040   11.8930 N   0  0  0  0  0  0  0  0  0  0  0  0
   -5.6930   10.5430    9.7840 H   0  0  0  0  0  0  0  0  0  0  0  0
   -6.7560   10.8440   11.1400 H   0  0  0  0  0  0  0  0  0  0  0  0
   -2.0980   11.5790   13.6270 H   0  0  0  0  0  0  0  0  0  0  0  0
   -1.2300   10.0800   13.8730 H   0  0  0  0  0  0  0  0  0  0  0  0
   -5.2090    5.9990   12.5240 H   0  0  0  0  0  0  0  0  0  0  0  0
   -3.3690    6.5160   14.7070 H   0  0  0  0  0  0  0  0  0  0  0  0
   -2.8040    5.3500   13.4090 H   0  0  0  0  0  0  0  0  0  0  0  0
   -2.4670    3.6710   14.8230 H   0  0  0  0  0  0  0  0  0  0  0  0
   -3.4130    1.7350   16.0270 H   0  0  0  0  0  0  0  0  0  0  0  0
   -7.3000    3.5500   15.9010 H   0  0  0  0  0  0  0  0  0  0  0  0
   -6.3380    5.4950   14.6730 H   0  0  0  0  0  0  0  0  0  0  0  0
   -5.5790   -1.1820   16.5120 H   0  0  0  0  0  0  0  0  0  0  0  0
   -4.7330   -0.1760   15.3580 H   0  0  0  0  0  0  0  0  0  0  0  0
  1 21  1  0  0  0  0
  1 22  1  0  0  0  0
  1  2  1  0  0  0  0
  2  3  2  0  0  0  0
  3  4  1  0  0  0  0
  4  5  1  0  0  0  0
  5 23  1  0  0  0  0
  5 24  1  0  0  0  0
  4  6  2  0  0  0  0
  6  7  1  0  0  0  0
  7  8  1  0  0  0  0
  8 25  1  0  0  0  0
  8  9  1  0  0  0  0
  9 26  1  0  0  0  0
  9 27  1  0  0  0  0
  9 10  1  0  0  0  0
 10 11  2  0  0  0  0
 11 28  1  0  0  0  0
 11 12  1  0  0  0  0
 12 29  1  0  0  0  0
 12 13  2  0  0  0  0
 13 14  1  0  0  0  0
 14 30  1  0  0  0  0
 14 15  2  0  0  0  0
 15 10  1  0  0  0  0
 15 31  1  0  0  0  0
 13 16  1  0  0  0  0
 16 17  2  0  0  0  0
 16 18  2  0  0  0  0
 16 19  1  0  0  0  0
 19 32  1  0  0  0  0
 19 33  1  0  0  0  0
  7 20  2  0  0  0  0
 20  2  1  0  0  0  0
M  END
>  <LOGBIO>
7.8000

>  <PRED_LOGBIO>
7.3400

>  <XV_RES>
0.5620

>  <WHL_TMPL>
40

>  <ANCH>
2-3;6-10

$$$$
ROW106
  -MTS-   01071500433D 0   0.00000     0.00000     0

 48 51  0  0  0  0  0  0  0  0999 V2000
   -5.4320   -0.1580   16.3250 N   0  0  0  0  0  0  0  0  0  0  0  0
   -6.0000    0.9720   17.0270 S   0  0  0  0  0  0  0  0  0  0  0  0
   -7.4330    1.0980   16.9540 O   0  0  0  0  0  0  0  0  0  0  0  0
   -5.5380    0.9780   18.3690 O   0  0  0  0  0  0  0  0  0  0  0  0
   -5.4780    2.2600   16.1720 C   0  0  0  0  0  0  0  0  0  0  0  0
   -4.1780    2.2560   15.6080 C   0  0  0  0  0  0  0  0  0  0  0  0
   -3.7190    3.3360   14.8260 C   0  0  0  0  0  0  0  0  0  0  0  0
   -4.6260    4.4200   14.5370 C   0  0  0  0  0  0  0  0  0  0  0  0
   -5.9080    4.4230   15.0320 C   0  0  0  0  0  0  0  0  0  0  0  0
   -6.3250    3.3430   15.8140 C   0  0  0  0  0  0  0  0  0  0  0  0
   -4.2090    5.5410   13.7550 C   0  0  0  0  0  0  0  0  0  0  0  0
   -4.9030    6.5000   13.4670 O   0  0  0  0  0  0  0  0  0  0  0  0
   -2.9880    5.5380   13.3310 N   0  0  0  0  0  0  0  0  0  0  0  0
   -2.3810    6.5770   12.4790 N   0  0  0  0  0  0  0  0  0  0  0  0
   -1.1100    6.4690   12.1020 C   0  0  0  0  0  0  0  0  0  0  0  0
   -0.4300    5.4870   12.4700 O   0  0  0  0  0  0  0  0  0  0  0  0
   -0.5620    7.4060   11.3340 N   0  0  0  0  0  0  0  0  0  0  0  0
    0.8420    7.2870   10.9170 C   0  0  0  0  0  0  0  0  0  0  0  0
    1.0590    8.0340    9.6230 C   0  0  0  0  0  0  0  0  0  0  0  0
    0.5150    7.8760    8.3430 C   0  0  0  0  0  0  0  0  0  0  0  0
    0.9060    8.7310    7.3050 C   0  0  0  0  0  0  0  0  0  0  0  0
    1.8410    9.7440    7.5480 C   0  0  0  0  0  0  0  0  0  0  0  0
    2.3860    9.9020    8.8280 C   0  0  0  0  0  0  0  0  0  0  0  0
    1.9950    9.0470    9.8660 C   0  0  0  0  0  0  0  0  0  0  0  0
    2.4120    9.0030   11.2850 C   0  0  0  0  0  0  0  0  0  0  0  0
    3.3160    9.7990   11.9980 C   0  0  0  0  0  0  0  0  0  0  0  0
    3.5440    9.5530   13.3570 C   0  0  0  0  0  0  0  0  0  0  0  0
    2.8690    8.5110   14.0030 C   0  0  0  0  0  0  0  0  0  0  0  0
    1.9650    7.7140   13.2900 C   0  0  0  0  0  0  0  0  0  0  0  0
    1.7370    7.9600   11.9310 C   0  0  0  0  0  0  0  0  0  0  0  0
   -5.1770   -0.9920   16.8340 H   0  0  0  0  0  0  0  0  0  0  0  0
   -5.2910   -0.1130   15.3260 H   0  0  0  0  0  0  0  0  0  0  0  0
   -3.5280    1.4110   15.7800 H   0  0  0  0  0  0  0  0  0  0  0  0
   -2.7070    3.3510   14.4500 H   0  0  0  0  0  0  0  0  0  0  0  0
   -6.5790    5.2430   14.8210 H   0  0  0  0  0  0  0  0  0  0  0  0
   -7.3460    3.3310   16.1650 H   0  0  0  0  0  0  0  0  0  0  0  0
   -2.4030    4.7620   13.6050 H   0  0  0  0  0  0  0  0  0  0  0  0
   -2.9300    7.3710   12.1820 H   0  0  0  0  0  0  0  0  0  0  0  0
   -1.1120    8.2000   11.0360 H   0  0  0  0  0  0  0  0  0  0  0  0
    1.1360    6.2470   10.7970 H   0  0  0  0  0  0  0  0  0  0  0  0
   -0.2070    7.0950    8.1550 H   0  0  0  0  0  0  0  0  0  0  0  0
    0.4860    8.6100    6.3180 H   0  0  0  0  0  0  0  0  0  0  0  0
    2.1430   10.4040    6.7480 H   0  0  0  0  0  0  0  0  0  0  0  0
    3.1070   10.6830    9.0160 H   0  0  0  0  0  0  0  0  0  0  0  0
    3.8370   10.6030   11.5000 H   0  0  0  0  0  0  0  0  0  0  0  0
    4.2410   10.1680   13.9080 H   0  0  0  0  0  0  0  0  0  0  0  0
    3.0450    8.3210   15.0520 H   0  0  0  0  0  0  0  0  0  0  0  0
    1.4440    6.9100   13.7880 H   0  0  0  0  0  0  0  0  0  0  0  0
  1 31  1  0  0  0  0
  1 32  1  0  0  0  0
  1  2  1  0  0  0  0
  2  3  2  0  0  0  0
  2  4  2  0  0  0  0
  2  5  1  0  0  0  0
  5  6  2  0  0  0  0
  6 33  1  0  0  0  0
  6  7  1  0  0  0  0
  7 34  1  0  0  0  0
  7  8  2  0  0  0  0
  8  9  1  0  0  0  0
  9 35  1  0  0  0  0
  9 10  2  0  0  0  0
 10  5  1  0  0  0  0
 10 36  1  0  0  0  0
  8 11  1  0  0  0  0
 11 12  2  0  0  0  0
 11 13  1  0  0  0  0
 13 37  1  0  0  0  0
 13 14  1  0  0  0  0
 14 38  1  0  0  0  0
 14 15  1  0  0  0  0
 15 16  2  0  0  0  0
 15 17  1  0  0  0  0
 17 39  1  0  0  0  0
 17 18  1  0  0  0  0
 18 40  1  0  0  0  0
 18 19  1  0  0  0  0
 19 20  2  0  0  0  0
 20 41  1  0  0  0  0
 20 21  1  0  0  0  0
 21 42  1  0  0  0  0
 21 22  2  0  0  0  0
 22 43  1  0  0  0  0
 22 23  1  0  0  0  0
 23 44  1  0  0  0  0
 23 24  2  0  0  0  0
 24 19  1  0  0  0  0
 24 25  1  0  0  0  0
 25 26  2  0  0  0  0
 26 45  1  0  0  0  0
 26 27  1  0  0  0  0
 27 46  1  0  0  0  0
 27 28  2  0  0  0  0
 28 47  1  0  0  0  0
 28 29  1  0  0  0  0
 29 48  1  0  0  0  0
 29 30  2  0  0  0  0
 30 18  1  0  0  0  0
 30 25  1  0  0  0  0
M  END
>  <LOGBIO>
7.6000

>  <PRED_LOGBIO>
8.1700

>  <XV_RES>
-0.6870

>  <WHL_TMPL>
11

>  <ANCH>
8-41;17-18

$$$$
ROW107
  -MTS-   01071500433D 0   0.00000     0.00000     0

 47 49  0  0  1  0  0  0  0  0999 V2000
   -3.8120    5.6110   11.6710 C   0  0  0  0  0  0  0  0  0  0  0  0
   -2.8360    5.0720   12.7120 C   0  0  0  0  0  0  0  0  0  0  0  0
   -2.2840    6.2090   13.3790 O   0  0  0  0  0  0  0  0  0  0  0  0
   -1.7390    7.1600   12.4590 C   0  0  2  0  0  0  0  0  0  0  0  0
   -0.7050    6.4990   11.5280 C   0  0  2  0  0  0  0  0  0  0  0  0
   -1.2400    5.1700   10.9630 C   0  0  0  0  0  0  0  0  0  0  0  0
   -1.8230    4.3650   11.9910 O   0  0  0  0  0  0  0  0  0  0  0  0
   -0.1030    7.5920   10.8290 O   0  0  0  0  0  0  0  0  0  0  0  0
    0.0540    8.6360   11.7940 C   0  0  2  0  0  0  0  0  0  0  0  0
   -1.1550    8.5560   12.7450 C   0  0  1  0  0  0  0  0  0  0  0  0
   -1.9140    9.7340   12.4590 O   0  0  0  0  0  0  0  0  0  0  0  0
   -0.9900   10.6580   11.8790 C   0  0  0  0  0  0  0  0  0  0  0  0
   -0.1390    9.8490   11.0620 O   0  0  0  0  0  0  0  0  0  0  0  0
   -0.3590   10.5440   10.6920 C   0  0  0  0  0  0  0  0  0  0  0  0
   -0.9000   12.0890   12.6550 C   0  0  0  0  0  0  0  0  0  0  0  0
   -0.0520    7.4740   10.8070 C   0  0  0  0  0  0  0  0  0  0  0  0
   -1.1020    6.5940   11.2170 O   0  0  0  0  0  0  0  0  0  0  0  0
   -1.3450    5.5030   10.4610 C   0  0  0  0  0  0  0  0  0  0  0  0
   -0.6770    5.2910    9.4630 O   0  0  0  0  0  0  0  0  0  0  0  0
   -2.3130    4.6580   10.8050 N   0  0  0  0  0  0  0  0  0  0  0  0
   -2.6280    3.2420    9.8250 S   0  0  0  0  0  0  0  0  0  0  0  0
   -2.9790    3.6480    8.5000 O   0  0  0  0  0  0  0  0  0  0  0  0
   -1.4560    2.4240    9.7790 O   0  0  0  0  0  0  0  0  0  0  0  0
   -3.9480    2.3310   10.5250 N   0  0  0  0  0  0  0  0  0  0  0  0
   -3.5670    4.1550   13.6880 C   0  0  0  0  0  0  0  0  0  0  0  0
   -4.3860    4.7880   11.2500 H   0  0  0  0  0  0  0  0  0  0  0  0
   -4.4890    6.3210   12.1420 H   0  0  0  0  0  0  0  0  0  0  0  0
   -3.2580    6.1090   10.8780 H   0  0  0  0  0  0  0  0  0  0  0  0
   -2.5660    7.3760   11.7880 H   0  0  0  0  0  0  0  0  0  0  0  0
    0.0690    6.1730   12.2190 H   0  0  0  0  0  0  0  0  0  0  0  0
   -0.3750    4.6220   10.5970 H   0  0  0  0  0  0  0  0  0  0  0  0
   -1.9980    5.4060   10.2190 H   0  0  0  0  0  0  0  0  0  0  0  0
   -0.7940    8.5810   13.7710 H   0  0  0  0  0  0  0  0  0  0  0  0
   -1.0890   10.4670    9.8890 H   0  0  0  0  0  0  0  0  0  0  0  0
    0.1810    9.6000   10.7150 H   0  0  0  0  0  0  0  0  0  0  0  0
    0.3010   11.4010   10.5770 H   0  0  0  0  0  0  0  0  0  0  0  0
   -1.9010   12.4640   12.8590 H   0  0  0  0  0  0  0  0  0  0  0  0
   -0.4380   12.7910   11.9640 H   0  0  0  0  0  0  0  0  0  0  0  0
   -0.3110   11.9010   13.5500 H   0  0  0  0  0  0  0  0  0  0  0  0
   -0.2690    7.8600    9.8140 H   0  0  0  0  0  0  0  0  0  0  0  0
    0.8900    6.9290   10.7870 H   0  0  0  0  0  0  0  0  0  0  0  0
   -2.8660    4.8330   11.6320 H   0  0  0  0  0  0  0  0  0  0  0  0
   -4.3960    2.6570   11.3700 H   0  0  0  0  0  0  0  0  0  0  0  0
   -4.2630    1.4790   10.0840 H   0  0  0  0  0  0  0  0  0  0  0  0
   -3.8430    4.7180   14.5770 H   0  0  0  0  0  0  0  0  0  0  0  0
   -2.9160    3.3300   13.9680 H   0  0  0  0  0  0  0  0  0  0  0  0
   -4.4650    3.7630   13.2140 H   0  0  0  0  0  0  0  0  0  0  0  0
  1 26  1  0  0  0  0
  1 27  1  0  0  0  0
  1 28  1  0  0  0  0
  1  2  1  0  0  0  0
  2  3  1  0  0  0  0
  3  4  1  0  0  0  0
  4 29  1  0  0  0  0
  4  5  1  0  0  0  0
  5 30  1  0  0  0  0
  5  6  1  0  0  0  0
  6 31  1  0  0  0  0
  6 32  1  0  0  0  0
  6  7  1  0  0  0  0
  7  2  1  0  0  0  0
  5  8  1  0  0  0  0
  8  9  1  0  0  0  0
  9 10  1  0  0  0  0
 10  4  1  0  0  0  0
 10 33  1  0  0  0  0
 10 11  1  0  0  0  0
 11 12  1  0  0  0  0
 12 13  1  0  0  0  0
 13  9  1  0  0  0  0
 12 14  1  0  0  0  0
 14 34  1  0  0  0  0
 14 35  1  0  0  0  0
 14 36  1  0  0  0  0
 12 15  1  0  0  0  0
 15 37  1  0  0  0  0
 15 38  1  0  0  0  0
 15 39  1  0  0  0  0
  9 16  1  0  0  0  0
 16 40  1  0  0  0  0
 16 41  1  0  0  0  0
 16 17  1  0  0  0  0
 17 18  1  0  0  0  0
 18 19  2  0  0  0  0
 18 20  1  0  0  0  0
 20 42  1  0  0  0  0
 20 21  1  0  0  0  0
 21 22  2  0  0  0  0
 21 23  2  0  0  0  0
 21 24  1  0  0  0  0
 24 43  1  0  0  0  0
 24 44  1  0  0  0  0
  2 25  1  0  0  0  0
 25 45  1  0  0  0  0
 25 46  1  0  0  0  0
 25 47  1  0  0  0  0
M  END
>  <LOGBIO>
7.1500

>  <PRED_LOGBIO>
7.9500

>  <XV_RES>
0.0000

>  <WHL_TMPL>
36

>  <ANCH>
33-53;17-19

$$$$
ROW108
  -MTS-   01071500433D 0   0.00000     0.00000     0

 35 36  0  0  1  0  0  0  0  0999 V2000
   -1.4900    0.9010   11.0360 C   0  0  0  0  0  0  0  0  0  0  0  0
   -1.4060    1.9690   12.1280 C   0  0  0  0  0  0  0  0  0  0  0  0
   -2.6700    1.9180   12.8760 N   0  0  0  0  0  0  0  0  0  0  0  0
   -2.6440    2.6530   14.1540 C   0  0  1  0  0  0  0  0  0  0  0  0
   -2.6080    4.1740   13.9070 C   0  0  0  0  0  0  0  0  0  0  0  0
   -3.8500    4.7550   13.2730 C   0  0  2  0  0  0  0  0  0  0  0  0
   -3.5670    6.1990   12.8220 C   0  0  0  0  0  0  0  0  0  0  0  0
   -5.1030    4.7430   14.5360 S   0  0  0  0  0  0  0  0  0  0  0  0
   -4.7360    5.5340   15.6810 O   0  0  0  0  0  0  0  0  0  0  0  0
   -6.3770    4.9580   13.9020 O   0  0  0  0  0  0  0  0  0  0  0  0
   -5.0100    3.0960   15.0320 C   0  0  0  0  0  0  0  0  0  0  0  0
   -6.2230    2.3620   15.9440 S   0  0  0  0  0  0  0  0  0  0  0  0
   -5.2940    0.9690   16.1800 C   0  0  0  0  0  0  0  0  0  0  0  0
   -4.0290    1.0290   15.5900 C   0  0  0  0  0  0  0  0  0  0  0  0
   -3.8610    2.2770   14.9180 C   0  0  0  0  0  0  0  0  0  0  0  0
   -5.9160   -0.3450   17.1160 S   0  0  0  0  0  0  0  0  0  0  0  0
   -7.3420   -0.2990   16.9590 O   0  0  0  0  0  0  0  0  0  0  0  0
   -5.3750   -0.2540   18.4430 O   0  0  0  0  0  0  0  0  0  0  0  0
   -5.3600   -1.8010   16.4050 N   0  0  0  0  0  0  0  0  0  0  0  0
   -2.5320    0.6810   10.8110 H   0  0  0  0  0  0  0  0  0  0  0  0
   -1.0620    1.3400   10.1370 H   0  0  0  0  0  0  0  0  0  0  0  0
   -0.9350    0.0400   11.4040 H   0  0  0  0  0  0  0  0  0  0  0  0
   -1.3620    2.9360   11.6320 H   0  0  0  0  0  0  0  0  0  0  0  0
   -0.5810    1.7220   12.7930 H   0  0  0  0  0  0  0  0  0  0  0  0
   -2.8060    0.9470   13.1200 H   0  0  0  0  0  0  0  0  0  0  0  0
   -1.7590    2.3700   14.7200 H   0  0  0  0  0  0  0  0  0  0  0  0
   -1.8110    4.3330   13.1840 H   0  0  0  0  0  0  0  0  0  0  0  0
   -2.4650    4.6600   14.8700 H   0  0  0  0  0  0  0  0  0  0  0  0
   -4.1990    4.1450   12.4420 H   0  0  0  0  0  0  0  0  0  0  0  0
   -4.5040    6.7270   12.6570 H   0  0  0  0  0  0  0  0  0  0  0  0
   -3.0720    6.1330   11.8560 H   0  0  0  0  0  0  0  0  0  0  0  0
   -2.9480    6.6460   13.5970 H   0  0  0  0  0  0  0  0  0  0  0  0
   -3.2870    0.2460   15.6360 H   0  0  0  0  0  0  0  0  0  0  0  0
   -5.6170   -2.6900   16.8090 H   0  0  0  0  0  0  0  0  0  0  0  0
   -4.7750   -1.7700   15.5820 H   0  0  0  0  0  0  0  0  0  0  0  0
  1 20  1  0  0  0  0
  1 21  1  0  0  0  0
  1 22  1  0  0  0  0
  1  2  1  0  0  0  0
  2 23  1  0  0  0  0
  2 24  1  0  0  0  0
  2  3  1  0  0  0  0
  3 25  1  0  0  0  0
  3  4  1  0  0  0  0
  4 26  1  0  0  0  0
  4  5  1  0  0  0  0
  5 27  1  0  0  0  0
  5 28  1  0  0  0  0
  5  6  1  0  0  0  0
  6 29  1  0  0  0  0
  6  7  1  0  0  0  0
  7 30  1  0  0  0  0
  7 31  1  0  0  0  0
  7 32  1  0  0  0  0
  6  8  1  0  0  0  0
  8  9  2  0  0  0  0
  8 10  2  0  0  0  0
  8 11  1  0  0  0  0
 11 12  1  0  0  0  0
 12 13  1  0  0  0  0
 13 14  2  0  0  0  0
 14 33  1  0  0  0  0
 14 15  1  0  0  0  0
 15  4  1  0  0  0  0
 15 11  2  0  0  0  0
 13 16  1  0  0  0  0
 16 17  2  0  0  0  0
 16 18  2  0  0  0  0
 16 19  1  0  0  0  0
 19 34  1  0  0  0  0
 19 35  1  0  0  0  0
M  END
>  <LOGBIO>
8.0500

>  <PRED_LOGBIO>
8.1500

>  <XV_RES>
0.0000

>  <WHL_TMPL>
8

>  <ANCH>
30-34;30-31

$$$$
ROW109
  -MTS-   01071500433D 0   0.00000     0.00000     0

 60 61  0  0  0  0  0  0  0  0999 V2000
    1.3500   16.2550   12.8560 C   0  0  0  0  0  0  0  0  0  0  0  0
    1.3950   14.7450   13.0760 C   0  0  0  0  0  0  0  0  0  0  0  0
   -0.0300   14.1990   13.1550 C   0  0  0  0  0  0  0  0  0  0  0  0
    0.0150   12.6880   13.3750 C   0  0  0  0  0  0  0  0  0  0  0  0
   -1.2040   12.0280   13.4710 N   0  0  0  0  0  0  0  0  0  0  0  0
   -1.3240   10.4890   13.8090 C   0  0  0  0  0  0  0  0  0  0  0  0
   -0.8480   10.2860   15.0450 N   0  0  0  0  0  0  0  0  0  0  0  0
   -0.8630    9.0560   15.5750 C   0  0  0  0  0  0  0  0  0  0  0  0
   -0.3600    8.8410   16.8800 N   0  0  0  0  0  0  0  0  0  0  0  0
   -1.2560    8.9520   18.0410 C   0  0  0  0  0  0  0  0  0  0  0  0
   -0.4680    8.6760   19.3200 C   0  0  0  0  0  0  0  0  0  0  0  0
   -1.3990    8.7910   20.5260 C   0  0  0  0  0  0  0  0  0  0  0  0
   -0.6120    8.5150   21.8040 C   0  0  0  0  0  0  0  0  0  0  0  0
   -1.3550    8.0280   14.8690 N   0  0  0  0  0  0  0  0  0  0  0  0
   -1.8310    8.2310   13.6340 C   0  0  0  0  0  0  0  0  0  0  0  0
   -2.2800    7.0330   13.0080 N   0  0  0  0  0  0  0  0  0  0  0  0
   -2.6270    5.9160   13.7840 C   0  0  0  0  0  0  0  0  0  0  0  0
   -4.1450    5.9720   13.8640 C   0  0  0  0  0  0  0  0  0  0  0  0
   -4.5250    4.7270   14.6030 C   0  0  0  0  0  0  0  0  0  0  0  0
   -3.6070    3.6890   14.9120 C   0  0  0  0  0  0  0  0  0  0  0  0
   -4.0810    2.5330   15.6190 C   0  0  0  0  0  0  0  0  0  0  0  0
   -5.4340    2.3960   16.0210 C   0  0  0  0  0  0  0  0  0  0  0  0
   -6.2800    3.4390   15.6860 C   0  0  0  0  0  0  0  0  0  0  0  0
   -5.8570    4.5900   14.9760 C   0  0  0  0  0  0  0  0  0  0  0  0
   -6.0540    0.9130   16.9120 S   0  0  0  0  0  0  0  0  0  0  0  0
   -7.4770    0.7900   16.9860 O   0  0  0  0  0  0  0  0  0  0  0  0
   -5.6140    1.0680   18.2640 O   0  0  0  0  0  0  0  0  0  0  0  0
   -5.3210   -0.4790   16.1460 N   0  0  0  0  0  0  0  0  0  0  0  0
   -1.8160    9.4610   13.1030 N   0  0  0  0  0  0  0  0  0  0  0  0
    0.8270   16.7260   13.6850 H   0  0  0  0  0  0  0  0  0  0  0  0
    2.3650   16.6430   12.8000 H   0  0  0  0  0  0  0  0  0  0  0  0
    0.8270   16.4710   11.9270 H   0  0  0  0  0  0  0  0  0  0  0  0
    1.9180   14.5290   14.0050 H   0  0  0  0  0  0  0  0  0  0  0  0
    1.9180   14.2730   12.2470 H   0  0  0  0  0  0  0  0  0  0  0  0
   -0.5530   14.4150   12.2260 H   0  0  0  0  0  0  0  0  0  0  0  0
   -0.5530   14.6710   13.9840 H   0  0  0  0  0  0  0  0  0  0  0  0
    0.4870   12.5560   14.3460 H   0  0  0  0  0  0  0  0  0  0  0  0
    0.5770   12.2640   12.5460 H   0  0  0  0  0  0  0  0  0  0  0  0
   -2.0510   12.5560   13.3180 H   0  0  0  0  0  0  0  0  0  0  0  0
    0.6140    8.6120   17.0140 H   0  0  0  0  0  0  0  0  0  0  0  0
   -1.6740    9.9560   18.0820 H   0  0  0  0  0  0  0  0  0  0  0  0
   -2.0620    8.2270   17.9470 H   0  0  0  0  0  0  0  0  0  0  0  0
   -0.0500    7.6720   19.2790 H   0  0  0  0  0  0  0  0  0  0  0  0
    0.3380    9.4010   19.4140 H   0  0  0  0  0  0  0  0  0  0  0  0
   -1.8170    9.7940   20.5670 H   0  0  0  0  0  0  0  0  0  0  0  0
   -2.2050    8.0660   20.4330 H   0  0  0  0  0  0  0  0  0  0  0  0
    0.1940    9.2400   21.8980 H   0  0  0  0  0  0  0  0  0  0  0  0
   -1.2750    8.5970   22.6630 H   0  0  0  0  0  0  0  0  0  0  0  0
   -0.1940    7.5110   21.7640 H   0  0  0  0  0  0  0  0  0  0  0  0
   -2.3490    6.9870   12.0010 H   0  0  0  0  0  0  0  0  0  0  0  0
   -2.2340    6.0710   14.7870 H   0  0  0  0  0  0  0  0  0  0  0  0
   -2.3360    4.9970   13.2790 H   0  0  0  0  0  0  0  0  0  0  0  0
   -4.5350    5.8910   12.8520 H   0  0  0  0  0  0  0  0  0  0  0  0
   -4.4400    6.8430   14.4450 H   0  0  0  0  0  0  0  0  0  0  0  0
   -2.5700    3.7680   14.6200 H   0  0  0  0  0  0  0  0  0  0  0  0
   -3.3840    1.7420   15.8520 H   0  0  0  0  0  0  0  0  0  0  0  0
   -7.3170    3.3720   15.9810 H   0  0  0  0  0  0  0  0  0  0  0  0
   -6.5700    5.3610   14.7250 H   0  0  0  0  0  0  0  0  0  0  0  0
   -4.6910   -0.3540   15.3670 H   0  0  0  0  0  0  0  0  0  0  0  0
   -5.5280   -1.4090   16.4830 H   0  0  0  0  0  0  0  0  0  0  0  0
  1 30  1  0  0  0  0
  1 31  1  0  0  0  0
  1 32  1  0  0  0  0
  1  2  1  0  0  0  0
  2 33  1  0  0  0  0
  2 34  1  0  0  0  0
  2  3  1  0  0  0  0
  3 35  1  0  0  0  0
  3 36  1  0  0  0  0
  3  4  1  0  0  0  0
  4 37  1  0  0  0  0
  4 38  1  0  0  0  0
  4  5  1  0  0  0  0
  5 39  1  0  0  0  0
  5  6  1  0  0  0  0
  6  7  2  0  0  0  0
  7  8  1  0  0  0  0
  8  9  1  0  0  0  0
  9 40  1  0  0  0  0
  9 10  1  0  0  0  0
 10 41  1  0  0  0  0
 10 42  1  0  0  0  0
 10 11  1  0  0  0  0
 11 43  1  0  0  0  0
 11 44  1  0  0  0  0
 11 12  1  0  0  0  0
 12 45  1  0  0  0  0
 12 46  1  0  0  0  0
 12 13  1  0  0  0  0
 13 47  1  0  0  0  0
 13 48  1  0  0  0  0
 13 49  1  0  0  0  0
  8 14  2  0  0  0  0
 14 15  1  0  0  0  0
 15 16  1  0  0  0  0
 16 50  1  0  0  0  0
 16 17  1  0  0  0  0
 17 51  1  0  0  0  0
 17 52  1  0  0  0  0
 17 18  1  0  0  0  0
 18 53  1  0  0  0  0
 18 54  1  0  0  0  0
 18 19  1  0  0  0  0
 19 20  2  0  0  0  0
 20 55  1  0  0  0  0
 20 21  1  0  0  0  0
 21 56  1  0  0  0  0
 21 22  2  0  0  0  0
 22 23  1  0  0  0  0
 23 57  1  0  0  0  0
 23 24  2  0  0  0  0
 24 19  1  0  0  0  0
 24 58  1  0  0  0  0
 22 25  1  0  0  0  0
 25 26  2  0  0  0  0
 25 27  2  0  0  0  0
 25 28  1  0  0  0  0
 28 59  1  0  0  0  0
 28 60  1  0  0  0  0
 15 29  2  0  0  0  0
 29  6  1  0  0  0  0
M  END
>  <LOGBIO>
6.7900

>  <PRED_LOGBIO>
7.4400

>  <XV_RES>
0.0000

>  <WHL_TMPL>
39

>  <ANCH>
1-2;17-18

$$$$
ROW110
  -MTS-   01071500433D 0   0.00000     0.00000     0

 82 83  0  0  0  0  0  0  0  0999 V2000
   -5.9880   12.5900   35.4410 N   0  0  0  0  0  0  0  0  0  0  0  0
   -4.9600   11.4240   34.6360 S   0  0  0  0  0  0  0  0  0  0  0  0
   -4.2150   12.0770   33.6050 O   0  0  0  0  0  0  0  0  0  0  0  0
   -4.0580   10.8490   35.5840 O   0  0  0  0  0  0  0  0  0  0  0  0
   -5.9990   10.0990   33.8960 C   0  0  0  0  0  0  0  0  0  0  0  0
   -6.3130    8.9560   34.6420 C   0  0  0  0  0  0  0  0  0  0  0  0
   -7.1040    7.9480   34.0790 C   0  0  0  0  0  0  0  0  0  0  0  0
   -7.5810    8.0810   32.7690 C   0  0  0  0  0  0  0  0  0  0  0  0
   -7.2670    9.2230   32.0230 C   0  0  0  0  0  0  0  0  0  0  0  0
   -7.7490    9.3580   30.7000 N   0  0  0  0  0  0  0  0  0  0  0  0
   -7.0290    8.9010   29.6800 C   0  0  0  0  0  0  0  0  0  0  0  0
   -5.9430    8.3610   29.8870 O   0  0  0  0  0  0  0  0  0  0  0  0
   -7.5430    9.0450   28.2670 C   0  0  0  0  0  0  0  0  0  0  0  0
   -6.5700    8.4660   27.3300 N   0  0  0  0  0  0  0  0  0  0  0  0
   -7.0710    8.6060   25.9550 C   0  0  0  0  0  0  0  0  0  0  0  0
   -6.0600    8.0030   24.9810 C   0  0  0  0  0  0  0  0  0  0  0  0
   -6.5470    8.1390   23.6430 O   0  0  0  0  0  0  0  0  0  0  0  0
   -5.6390    7.5910   22.6840 C   0  0  0  0  0  0  0  0  0  0  0  0
   -6.2150    7.7670   21.2800 C   0  0  0  0  0  0  0  0  0  0  0  0
   -5.3070    7.2190   20.3200 O   0  0  0  0  0  0  0  0  0  0  0  0
   -5.7940    7.3550   18.9830 C   0  0  0  0  0  0  0  0  0  0  0  0
   -4.7830    6.7530   18.0090 C   0  0  0  0  0  0  0  0  0  0  0  0
   -5.2840    6.8930   16.6340 N   0  0  0  0  0  0  0  0  0  0  0  0
   -5.4740    8.3170   16.3240 C   0  0  0  0  0  0  0  0  0  0  0  0
   -6.4740    8.9120   17.2870 C   0  0  0  0  0  0  0  0  0  0  0  0
   -6.9800    8.2140   18.1500 O   0  0  0  0  0  0  0  0  0  0  0  0
   -6.8000   10.1880   17.1950 O   0  0  0  0  0  0  0  0  0  0  0  0
   -4.3110    6.3130   15.6960 C   0  0  0  0  0  0  0  0  0  0  0  0
   -4.8260    6.4570   14.2840 C   0  0  0  0  0  0  0  0  0  0  0  0
   -5.9110    6.9970   14.0770 O   0  0  0  0  0  0  0  0  0  0  0  0
   -4.1050    6.0000   13.2640 N   0  0  0  0  0  0  0  0  0  0  0  0
   -4.5990    6.1380   11.9080 C   0  0  0  0  0  0  0  0  0  0  0  0
   -4.4600    5.0490   10.9610 C   0  0  0  0  0  0  0  0  0  0  0  0
   -4.9970    5.0970    9.6020 C   0  0  0  0  0  0  0  0  0  0  0  0
   -5.6900    6.3830    9.3330 C   0  0  0  0  0  0  0  0  0  0  0  0
   -5.9170    7.5180   10.2560 C   0  0  0  0  0  0  0  0  0  0  0  0
   -5.3010    7.3220   11.5140 C   0  0  0  0  0  0  0  0  0  0  0  0
   -6.6180    8.6230    9.9060 S   0  0  0  0  0  0  0  0  0  0  0  0
   -8.0410    8.4880    9.9490 O   0  0  0  0  0  0  0  0  0  0  0  0
   -6.2980    8.8590    8.5320 O   0  0  0  0  0  0  0  0  0  0  0  0
   -6.1280   10.0000   10.8690 N   0  0  0  0  0  0  0  0  0  0  0  0
   -6.3800    7.0410   27.6400 C   0  0  0  0  0  0  0  0  0  0  0  0
   -5.8660    6.8970   29.0520 C   0  0  0  0  0  0  0  0  0  0  0  0
   -5.6760    7.8900   29.7360 O   0  0  0  0  0  0  0  0  0  0  0  0
   -5.6220    5.6980   29.5460 O   0  0  0  0  0  0  0  0  0  0  0  0
   -6.4760   10.2320   32.5860 C   0  0  0  0  0  0  0  0  0  0  0  0
   -6.9900   12.4640   35.4420 H   0  0  0  0  0  0  0  0  0  0  0  0
   -5.5780   13.3890   35.9040 H   0  0  0  0  0  0  0  0  0  0  0  0
   -5.9450    8.8530   35.6520 H   0  0  0  0  0  0  0  0  0  0  0  0
   -7.3460    7.0670   34.6550 H   0  0  0  0  0  0  0  0  0  0  0  0
   -8.1910    7.3030   32.3350 H   0  0  0  0  0  0  0  0  0  0  0  0
   -8.6410    9.8010   30.5300 H   0  0  0  0  0  0  0  0  0  0  0  0
   -8.4930    8.5230   28.1730 H   0  0  0  0  0  0  0  0  0  0  0  0
   -7.6840   10.0990   28.0380 H   0  0  0  0  0  0  0  0  0  0  0  0
   -8.0210    8.0840   25.8600 H   0  0  0  0  0  0  0  0  0  0  0  0
   -7.2120    9.6600   25.7260 H   0  0  0  0  0  0  0  0  0  0  0  0
   -5.1100    8.5250   25.0760 H   0  0  0  0  0  0  0  0  0  0  0  0
   -5.9190    6.9490   25.2100 H   0  0  0  0  0  0  0  0  0  0  0  0
   -5.4940    6.5320   22.8860 H   0  0  0  0  0  0  0  0  0  0  0  0
   -4.6850    8.1080   22.7520 H   0  0  0  0  0  0  0  0  0  0  0  0
   -6.3610    8.8260   21.0770 H   0  0  0  0  0  0  0  0  0  0  0  0
   -7.1700    7.2500   21.2120 H   0  0  0  0  0  0  0  0  0  0  0  0
   -5.9350    8.4100   18.7540 H   0  0  0  0  0  0  0  0  0  0  0  0
   -6.7440    6.8330   18.8880 H   0  0  0  0  0  0  0  0  0  0  0  0
   -4.6420    5.6990   18.2380 H   0  0  0  0  0  0  0  0  0  0  0  0
   -3.8330    7.2750   18.1030 H   0  0  0  0  0  0  0  0  0  0  0  0
   -5.8450    8.4210   15.3060 H   0  0  0  0  0  0  0  0  0  0  0  0
   -4.5240    8.8390   16.4190 H   0  0  0  0  0  0  0  0  0  0  0  0
   -7.4470   10.3830   17.8900 H   0  0  0  0  0  0  0  0  0  0  0  0
   -3.3610    6.8350   15.7910 H   0  0  0  0  0  0  0  0  0  0  0  0
   -4.1700    5.2590   15.9250 H   0  0  0  0  0  0  0  0  0  0  0  0
   -3.2130    5.5570   13.4340 H   0  0  0  0  0  0  0  0  0  0  0  0
   -3.9340    4.1590   11.2750 H   0  0  0  0  0  0  0  0  0  0  0  0
   -4.9020    4.2970    8.8830 H   0  0  0  0  0  0  0  0  0  0  0  0
   -6.0790    6.5060    8.3330 H   0  0  0  0  0  0  0  0  0  0  0  0
   -5.3650    8.1260   12.2320 H   0  0  0  0  0  0  0  0  0  0  0  0
   -5.4100    9.8950   11.5710 H   0  0  0  0  0  0  0  0  0  0  0  0
   -6.5640   10.8990   10.7220 H   0  0  0  0  0  0  0  0  0  0  0  0
   -7.3300    6.5200   27.5450 H   0  0  0  0  0  0  0  0  0  0  0  0
   -5.6600    6.6120   26.9460 H   0  0  0  0  0  0  0  0  0  0  0  0
   -5.3020    5.8080   30.4560 H   0  0  0  0  0  0  0  0  0  0  0  0
   -6.2340   11.1130   32.0110 H   0  0  0  0  0  0  0  0  0  0  0  0
  1 47  1  0  0  0  0
  1 48  1  0  0  0  0
  1  2  1  0  0  0  0
  2  3  2  0  0  0  0
  2  4  2  0  0  0  0
  2  5  1  0  0  0  0
  5  6  2  0  0  0  0
  6 49  1  0  0  0  0
  6  7  1  0  0  0  0
  7 50  1  0  0  0  0
  7  8  2  0  0  0  0
  8 51  1  0  0  0  0
  8  9  1  0  0  0  0
  9 10  1  0  0  0  0
 10 52  1  0  0  0  0
 10 11  1  0  0  0  0
 11 12  2  0  0  0  0
 11 13  1  0  0  0  0
 13 53  1  0  0  0  0
 13 54  1  0  0  0  0
 13 14  1  0  0  0  0
 14 15  1  0  0  0  0
 15 55  1  0  0  0  0
 15 56  1  0  0  0  0
 15 16  1  0  0  0  0
 16 57  1  0  0  0  0
 16 58  1  0  0  0  0
 16 17  1  0  0  0  0
 17 18  1  0  0  0  0
 18 59  1  0  0  0  0
 18 60  1  0  0  0  0
 18 19  1  0  0  0  0
 19 61  1  0  0  0  0
 19 62  1  0  0  0  0
 19 20  1  0  0  0  0
 20 21  1  0  0  0  0
 21 63  1  0  0  0  0
 21 64  1  0  0  0  0
 21 22  1  0  0  0  0
 22 65  1  0  0  0  0
 22 66  1  0  0  0  0
 22 23  1  0  0  0  0
 23 24  1  0  0  0  0
 24 67  1  0  0  0  0
 24 68  1  0  0  0  0
 24 25  1  0  0  0  0
 25 26  2  0  0  0  0
 25 27  1  0  0  0  0
 27 69  1  0  0  0  0
 23 28  1  0  0  0  0
 28 70  1  0  0  0  0
 28 71  1  0  0  0  0
 28 29  1  0  0  0  0
 29 30  2  0  0  0  0
 29 31  1  0  0  0  0
 31 72  1  0  0  0  0
 31 32  1  0  0  0  0
 32 33  2  0  0  0  0
 33 73  1  0  0  0  0
 33 34  1  0  0  0  0
 34 74  1  0  0  0  0
 34 35  2  0  0  0  0
 35 75  1  0  0  0  0
 35 36  1  0  0  0  0
 36 37  2  0  0  0  0
 37 32  1  0  0  0  0
 37 76  1  0  0  0  0
 36 38  1  0  0  0  0
 38 39  2  0  0  0  0
 38 40  2  0  0  0  0
 38 41  1  0  0  0  0
 41 77  1  0  0  0  0
 41 78  1  0  0  0  0
 14 42  1  0  0  0  0
 42 79  1  0  0  0  0
 42 80  1  0  0  0  0
 42 43  1  0  0  0  0
 43 44  2  0  0  0  0
 43 45  1  0  0  0  0
 45 81  1  0  0  0  0
  9 46  2  0  0  0  0
 46  5  1  0  0  0  0
 46 82  1  0  0  0  0
M  END
>  <LOGBIO>
6.8400

>  <PRED_LOGBIO>
6.7100

>  <XV_RES>
0.0000

>  <WHL_TMPL>
12

>  <ANCH>
10-11;58-66

$$$$
ROW111
  -MTS-   01071500433D 0   0.00000     0.00000     0

 37 37  0  0  0  0  0  0  0  0999 V2000
   -4.8170    0.4430   16.3710 C   0  0  0  0  0  0  0  0  0  0  0  0
   -5.6550    0.4430   15.0950 C   0  0  0  0  0  0  0  0  0  0  0  0
   -6.8790   -0.4470   15.2900 C   0  0  0  0  0  0  0  0  0  0  0  0
   -6.1070    1.8690   14.7840 C   0  0  0  0  0  0  0  0  0  0  0  0
   -4.8820    2.7610   14.5890 C   0  0  0  0  0  0  0  0  0  0  0  0
   -5.1090    4.0610   14.3050 N   0  0  0  0  0  0  0  0  0  0  0  0
   -4.5990    4.8330   13.2720 S   0  0  0  0  0  0  0  0  0  0  0  0
   -3.9190    3.9740   12.3060 O   0  0  0  0  0  0  0  0  0  0  0  0
   -5.6300    5.5410   12.6370 O   0  0  0  0  0  0  0  0  0  0  0  0
   -3.3420    5.9350   13.9390 C   0  0  0  0  0  0  0  0  0  0  0  0
   -2.5640    6.7930   13.0810 C   0  0  0  0  0  0  0  0  0  0  0  0
   -2.6020    6.6150   11.7430 F   0  0  0  0  0  0  0  0  0  0  0  0
   -1.7610    7.8200   13.6300 C   0  0  0  0  0  0  0  0  0  0  0  0
   -1.1200    8.6870   12.8170 F   0  0  0  0  0  0  0  0  0  0  0  0
   -1.6290    7.9380   15.0700 C   0  0  0  0  0  0  0  0  0  0  0  0
   -0.7860    8.8910   15.6700 F   0  0  0  0  0  0  0  0  0  0  0  0
   -2.4220    7.0960   15.9220 C   0  0  0  0  0  0  0  0  0  0  0  0
   -2.3310    7.1730   17.2200 F   0  0  0  0  0  0  0  0  0  0  0  0
   -3.2190    6.0780   15.3630 C   0  0  0  0  0  0  0  0  0  0  0  0
   -3.8760    5.2250   16.1770 F   0  0  0  0  0  0  0  0  0  0  0  0
   -4.1810    2.2080   13.3710 C   0  0  0  0  0  0  0  0  0  0  0  0
   -3.9470    2.9400   12.4110 O   0  0  0  0  0  0  0  0  0  0  0  0
   -3.8160    0.9290   13.3380 N   0  0  0  0  0  0  0  0  0  0  0  0
   -3.1850    0.4310   12.2410 O   0  0  0  0  0  0  0  0  0  0  0  0
   -5.4150    0.8220   17.1970 H   0  0  0  0  0  0  0  0  0  0  0  0
   -4.4950   -0.5730   16.5930 H   0  0  0  0  0  0  0  0  0  0  0  0
   -3.9450    1.0780   16.2320 H   0  0  0  0  0  0  0  0  0  0  0  0
   -5.0580    0.0640   14.2690 H   0  0  0  0  0  0  0  0  0  0  0  0
   -7.4760   -0.0680   16.1160 H   0  0  0  0  0  0  0  0  0  0  0  0
   -6.5570   -1.4630   15.5120 H   0  0  0  0  0  0  0  0  0  0  0  0
   -7.4760   -0.4470   14.3800 H   0  0  0  0  0  0  0  0  0  0  0  0
   -6.7050    2.2490   15.6100 H   0  0  0  0  0  0  0  0  0  0  0  0
   -6.7050    1.8700   13.8740 H   0  0  0  0  0  0  0  0  0  0  0  0
   -4.2300    2.6520   15.4530 H   0  0  0  0  0  0  0  0  0  0  0  0
   -5.7390    4.5390   14.9330 H   0  0  0  0  0  0  0  0  0  0  0  0
   -4.0080    0.3280   14.1260 H   0  0  0  0  0  0  0  0  0  0  0  0
   -2.9800   -0.5100   12.3560 H   0  0  0  0  0  0  0  0  0  0  0  0
  1 25  1  0  0  0  0
  1 26  1  0  0  0  0
  1 27  1  0  0  0  0
  1  2  1  0  0  0  0
  2 28  1  0  0  0  0
  2  3  1  0  0  0  0
  3 29  1  0  0  0  0
  3 30  1  0  0  0  0
  3 31  1  0  0  0  0
  2  4  1  0  0  0  0
  4 32  1  0  0  0  0
  4 33  1  0  0  0  0
  4  5  1  0  0  0  0
  5 34  1  0  0  0  0
  5  6  1  0  0  0  0
  6 35  1  0  0  0  0
  6  7  1  0  0  0  0
  7  8  2  0  0  0  0
  7  9  2  0  0  0  0
  7 10  1  0  0  0  0
 10 11  2  0  0  0  0
 11 12  1  0  0  0  0
 11 13  1  0  0  0  0
 13 14  1  0  0  0  0
 13 15  2  0  0  0  0
 15 16  1  0  0  0  0
 15 17  1  0  0  0  0
 17 18  1  0  0  0  0
 17 19  2  0  0  0  0
 19 10  1  0  0  0  0
 19 20  1  0  0  0  0
  5 21  1  0  0  0  0
 21 22  2  0  0  0  0
 21 23  1  0  0  0  0
 23 36  1  0  0  0  0
 23 24  1  0  0  0  0
 24 37  1  0  0  0  0
M  END
>  <LOGBIO>
7.9600

>  <PRED_LOGBIO>
9.4500

>  <XV_RES>
0.0000

>  <WHL_TMPL>
21

>  <ANCH>
12-21;28-29

$$$$
ROW112
  -MTS-   01071500433D 0   0.00000     0.00000     0

  8  7  0  0  0  0  0  0  0  0999 V2000
   -5.1620    2.0040   15.8190 N   0  0  0  0  0  0  0  0  0  0  0  0
   -5.7810    0.6760   16.7010 S   0  0  0  0  0  0  0  0  0  0  0  0
   -5.1780    0.7880   17.9510 O   0  0  0  0  0  0  0  0  0  0  0  0
   -7.1810    0.8390   16.7690 O   0  0  0  0  0  0  0  0  0  0  0  0
   -5.3810   -0.7240   16.0590 O   0  0  0  0  0  0  0  0  0  0  0  0
   -5.4490    2.1530   14.8620 H   0  0  0  0  0  0  0  0  0  0  0  0
   -4.5090    2.6390   16.2550 H   0  0  0  0  0  0  0  0  0  0  0  0
   -6.1990   -1.1970   15.8420 H   0  0  0  0  0  0  0  0  0  0  0  0
  1  6  1  0  0  0  0
  1  7  1  0  0  0  0
  1  2  1  0  0  0  0
  2  3  2  0  0  0  0
  2  4  2  0  0  0  0
  2  5  1  0  0  0  0
  5  8  1  0  0  0  0
M  END
>  <LOGBIO>
4.0100

>  <PRED_LOGBIO>
6.1000

>  <XV_RES>
0.0000

>  <WHL_TMPL>
1

>  <ANCH>
30-34;4-5

$$$$
ROW113
  -MTS-   01071500433D 0   0.00000     0.00000     0

 22 22  0  0  0  0  0  0  0  0999 V2000
   -2.9880    5.5380   13.3310 N   0  0  0  0  0  0  0  0  0  0  0  0
   -4.2090    5.5410   13.7550 C   0  0  0  0  0  0  0  0  0  0  0  0
   -4.6260    4.4200   14.5370 C   0  0  0  0  0  0  0  0  0  0  0  0
   -3.7190    3.3360   14.8260 C   0  0  0  0  0  0  0  0  0  0  0  0
   -4.1780    2.2560   15.6080 C   0  0  0  0  0  0  0  0  0  0  0  0
   -5.4780    2.2600   16.1720 C   0  0  0  0  0  0  0  0  0  0  0  0
   -6.3250    3.3430   15.8140 C   0  0  0  0  0  0  0  0  0  0  0  0
   -5.9080    4.4230   15.0320 C   0  0  0  0  0  0  0  0  0  0  0  0
   -6.0000    0.9720   17.0270 S   0  0  0  0  0  0  0  0  0  0  0  0
   -5.5380    0.9780   18.3690 O   0  0  0  0  0  0  0  0  0  0  0  0
   -7.4330    1.0980   16.9540 O   0  0  0  0  0  0  0  0  0  0  0  0
   -5.4320   -0.1580   16.3250 N   0  0  0  0  0  0  0  0  0  0  0  0
   -2.9970    5.5310   12.3210 H   0  0  0  0  0  0  0  0  0  0  0  0
   -2.5750    6.4150   13.6160 H   0  0  0  0  0  0  0  0  0  0  0  0
   -4.8220    5.5050   12.8570 H   0  0  0  0  0  0  0  0  0  0  0  0
   -4.3790    6.4350   14.3520 H   0  0  0  0  0  0  0  0  0  0  0  0
   -2.7070    3.3510   14.4500 H   0  0  0  0  0  0  0  0  0  0  0  0
   -3.5280    1.4110   15.7800 H   0  0  0  0  0  0  0  0  0  0  0  0
   -7.3460    3.3310   16.1650 H   0  0  0  0  0  0  0  0  0  0  0  0
   -6.5790    5.2430   14.8210 H   0  0  0  0  0  0  0  0  0  0  0  0
   -5.6050   -1.0970   16.6550 H   0  0  0  0  0  0  0  0  0  0  0  0
   -4.8620   -0.0080   15.5050 H   0  0  0  0  0  0  0  0  0  0  0  0
  1 13  1  0  0  0  0
  1 14  1  0  0  0  0
  1  2  1  0  0  0  0
  2 15  1  0  0  0  0
  2 16  1  0  0  0  0
  2  3  1  0  0  0  0
  3  4  2  0  0  0  0
  4 17  1  0  0  0  0
  4  5  1  0  0  0  0
  5 18  1  0  0  0  0
  5  6  2  0  0  0  0
  6  7  1  0  0  0  0
  7 19  1  0  0  0  0
  7  8  2  0  0  0  0
  8  3  1  0  0  0  0
  8 20  1  0  0  0  0
  6  9  1  0  0  0  0
  9 10  2  0  0  0  0
  9 11  2  0  0  0  0
  9 12  1  0  0  0  0
 12 21  1  0  0  0  0
 12 22  1  0  0  0  0
M  END
>  <LOGBIO>
6.7700

>  <PRED_LOGBIO>
6.7000

>  <XV_RES>
0.0000

>  <WHL_TMPL>
11

>  <ANCH>
1-49;17-18

$$$$
ROW114
  -MTS-   01071500433D 0   0.00000     0.00000     0

 52 52  0  0  0  0  0  0  0  0999 V2000
   -5.4320   -0.1580   16.3250 N   0  0  0  0  0  0  0  0  0  0  0  0
   -6.0000    0.9720   17.0270 S   0  0  0  0  0  0  0  0  0  0  0  0
   -5.5380    0.9780   18.3690 O   0  0  0  0  0  0  0  0  0  0  0  0
   -7.4330    1.0980   16.9540 O   0  0  0  0  0  0  0  0  0  0  0  0
   -5.4780    2.2600   16.1720 C   0  0  0  0  0  0  0  0  0  0  0  0
   -4.1780    2.2560   15.6080 C   0  0  0  0  0  0  0  0  0  0  0  0
   -3.7190    3.3360   14.8260 C   0  0  0  0  0  0  0  0  0  0  0  0
   -4.6260    4.4200   14.5370 C   0  0  0  0  0  0  0  0  0  0  0  0
   -4.2090    5.5410   13.7550 C   0  0  0  0  0  0  0  0  0  0  0  0
   -2.9880    5.5380   13.3310 C   0  0  0  0  0  0  0  0  0  0  0  0
   -2.8100    5.5280   11.8720 N   0  0  0  0  0  0  0  0  0  0  0  0
   -1.1990    5.5230   11.1870 S   0  0  0  0  0  0  0  0  0  0  0  0
   -0.4970    4.3580   11.6290 O   0  0  0  0  0  0  0  0  0  0  0  0
   -0.4970    6.6940   11.6130 O   0  0  0  0  0  0  0  0  0  0  0  0
   -1.3120    5.5100    9.3810 C   0  0  0  0  0  0  0  0  0  0  0  0
   -1.9650    6.5930    8.9690 F   0  0  0  0  0  0  0  0  0  0  0  0
   -1.9650    4.4210    8.9850 F   0  0  0  0  0  0  0  0  0  0  0  0
    0.0940    5.5060    8.7830 C   0  0  0  0  0  0  0  0  0  0  0  0
    0.7480    4.4230    9.1940 F   0  0  0  0  0  0  0  0  0  0  0  0
    0.7480    6.5950    9.1790 F   0  0  0  0  0  0  0  0  0  0  0  0
   -0.0010    5.4950    7.2580 C   0  0  0  0  0  0  0  0  0  0  0  0
   -0.6540    6.5780    6.8470 F   0  0  0  0  0  0  0  0  0  0  0  0
   -0.6540    4.4060    6.8620 F   0  0  0  0  0  0  0  0  0  0  0  0
    1.4060    5.4910    6.6600 C   0  0  0  0  0  0  0  0  0  0  0  0
    2.0590    4.4080    7.0710 F   0  0  0  0  0  0  0  0  0  0  0  0
    2.0590    6.5800    7.0560 F   0  0  0  0  0  0  0  0  0  0  0  0
    1.3110    5.4800    5.1350 C   0  0  0  0  0  0  0  0  0  0  0  0
    0.6570    6.5630    4.7240 F   0  0  0  0  0  0  0  0  0  0  0  0
    0.6570    4.3910    4.7390 F   0  0  0  0  0  0  0  0  0  0  0  0
    2.7170    5.4760    4.5370 C   0  0  0  0  0  0  0  0  0  0  0  0
    3.3700    4.3930    4.9480 F   0  0  0  0  0  0  0  0  0  0  0  0
    3.3700    6.5640    4.9330 F   0  0  0  0  0  0  0  0  0  0  0  0
    2.6220    5.4650    3.0120 C   0  0  0  0  0  0  0  0  0  0  0  0
    1.9680    6.5480    2.6010 F   0  0  0  0  0  0  0  0  0  0  0  0
    1.9690    4.3760    2.6160 F   0  0  0  0  0  0  0  0  0  0  0  0
    4.0280    5.4610    2.4140 C   0  0  0  0  0  0  0  0  0  0  0  0
    4.6810    6.5500    2.8100 F   0  0  0  0  0  0  0  0  0  0  0  0
    3.9450    5.4510    1.0870 F   0  0  0  0  0  0  0  0  0  0  0  0
    4.6810    4.3780    2.8260 F   0  0  0  0  0  0  0  0  0  0  0  0
   -5.9080    4.4230   15.0320 C   0  0  0  0  0  0  0  0  0  0  0  0
   -6.3250    3.3430   15.8140 C   0  0  0  0  0  0  0  0  0  0  0  0
   -5.6580   -0.3140   15.3530 H   0  0  0  0  0  0  0  0  0  0  0  0
   -4.8100   -0.7910   16.8070 H   0  0  0  0  0  0  0  0  0  0  0  0
   -3.5280    1.4110   15.7800 H   0  0  0  0  0  0  0  0  0  0  0  0
   -2.7070    3.3510   14.4500 H   0  0  0  0  0  0  0  0  0  0  0  0
   -4.2750    6.3960   14.4250 H   0  0  0  0  0  0  0  0  0  0  0  0
   -4.8840    5.6130   12.9050 H   0  0  0  0  0  0  0  0  0  0  0  0
   -2.5650    4.5980   13.6790 H   0  0  0  0  0  0  0  0  0  0  0  0
   -2.4680    6.4150   13.7110 H   0  0  0  0  0  0  0  0  0  0  0  0
   -3.6170    5.5230   11.2650 H   0  0  0  0  0  0  0  0  0  0  0  0
   -6.5790    5.2430   14.8210 H   0  0  0  0  0  0  0  0  0  0  0  0
   -7.3460    3.3310   16.1650 H   0  0  0  0  0  0  0  0  0  0  0  0
  1 42  1  0  0  0  0
  1 43  1  0  0  0  0
  1  2  1  0  0  0  0
  2  3  2  0  0  0  0
  2  4  2  0  0  0  0
  2  5  1  0  0  0  0
  5  6  2  0  0  0  0
  6 44  1  0  0  0  0
  6  7  1  0  0  0  0
  7 45  1  0  0  0  0
  7  8  2  0  0  0  0
  8  9  1  0  0  0  0
  9 46  1  0  0  0  0
  9 47  1  0  0  0  0
  9 10  1  0  0  0  0
 10 48  1  0  0  0  0
 10 49  1  0  0  0  0
 10 11  1  0  0  0  0
 11 50  1  0  0  0  0
 11 12  1  0  0  0  0
 12 13  2  0  0  0  0
 12 14  2  0  0  0  0
 12 15  1  0  0  0  0
 15 16  1  0  0  0  0
 15 17  1  0  0  0  0
 15 18  1  0  0  0  0
 18 19  1  0  0  0  0
 18 20  1  0  0  0  0
 18 21  1  0  0  0  0
 21 22  1  0  0  0  0
 21 23  1  0  0  0  0
 21 24  1  0  0  0  0
 24 25  1  0  0  0  0
 24 26  1  0  0  0  0
 24 27  1  0  0  0  0
 27 28  1  0  0  0  0
 27 29  1  0  0  0  0
 27 30  1  0  0  0  0
 30 31  1  0  0  0  0
 30 32  1  0  0  0  0
 30 33  1  0  0  0  0
 33 34  1  0  0  0  0
 33 35  1  0  0  0  0
 33 36  1  0  0  0  0
 36 37  1  0  0  0  0
 36 38  1  0  0  0  0
 36 39  1  0  0  0  0
  8 40  1  0  0  0  0
 40 51  1  0  0  0  0
 40 41  2  0  0  0  0
 41  5  1  0  0  0  0
 41 52  1  0  0  0  0
M  END
>  <LOGBIO>
7.2700

>  <PRED_LOGBIO>
7.9700

>  <XV_RES>
0.0000

>  <WHL_TMPL>
11

>  <ANCH>
1-49;4-5

$$$$
ROW115
  -MTS-   01071500433D 0   0.00000     0.00000     0

 14 14  0  0  0  0  0  0  0  0999 V2000
   -4.7370    4.1470   14.1430 N   0  0  0  0  0  0  0  0  0  0  0  0
   -4.7710    3.0190   14.8720 C   0  0  0  0  0  0  0  0  0  0  0  0
   -3.7020    2.2590   15.0170 N   0  0  0  0  0  0  0  0  0  0  0  0
   -3.9530    1.1550   15.7900 N   0  0  0  0  0  0  0  0  0  0  0  0
   -5.2590    0.9720   15.9520 C   0  0  0  0  0  0  0  0  0  0  0  0
   -6.2410    2.2850   15.3840 S   0  0  0  0  0  0  0  0  0  0  0  0
   -5.9530   -0.2920   16.9800 S   0  0  0  0  0  0  0  0  0  0  0  0
   -5.5110   -0.0860   18.3360 O   0  0  0  0  0  0  0  0  0  0  0  0
   -7.3800   -0.1680   16.8630 O   0  0  0  0  0  0  0  0  0  0  0  0
   -5.4800   -1.6940   16.4710 N   0  0  0  0  0  0  0  0  0  0  0  0
   -5.5690    4.7120   14.0470 H   0  0  0  0  0  0  0  0  0  0  0  0
   -3.8790    4.4300   13.6910 H   0  0  0  0  0  0  0  0  0  0  0  0
   -5.7840   -2.5320   16.9450 H   0  0  0  0  0  0  0  0  0  0  0  0
   -4.8710   -1.7610   15.6680 H   0  0  0  0  0  0  0  0  0  0  0  0
  1 11  1  0  0  0  0
  1 12  1  0  0  0  0
  1  2  1  0  0  0  0
  2  3  2  0  0  0  0
  3  4  1  0  0  0  0
  4  5  2  0  0  0  0
  5  6  1  0  0  0  0
  6  2  1  0  0  0  0
  5  7  1  0  0  0  0
  7  8  2  0  0  0  0
  7  9  2  0  0  0  0
  7 10  1  0  0  0  0
 10 13  1  0  0  0  0
 10 14  1  0  0  0  0
M  END
>  <LOGBIO>
7.2200

>  <PRED_LOGBIO>
7.0600

>  <XV_RES>
0.0000

>  <WHL_TMPL>
20

>  <ANCH>
5-9;4-8

$$$$
ROW116
  -MTS-   01071500433D 0   0.00000     0.00000     0

 20 20  0  0  0  0  0  0  0  0999 V2000
   -5.8770   -1.4040   13.7550 C   0  0  0  0  0  0  0  0  0  0  0  0
   -4.8650   -0.6560   14.4350 O   0  0  0  0  0  0  0  0  0  0  0  0
   -5.1370    0.6480   14.7580 C   0  0  0  0  0  0  0  0  0  0  0  0
   -4.8290    1.6800   13.8640 C   0  0  0  0  0  0  0  0  0  0  0  0
   -5.1170    3.0040   14.2170 C   0  0  0  0  0  0  0  0  0  0  0  0
   -5.6810    3.2730   15.4020 N   0  0  0  0  0  0  0  0  0  0  0  0
   -5.9890    2.3100   16.2810 C   0  0  0  0  0  0  0  0  0  0  0  0
   -5.7260    0.9670   15.9870 C   0  0  0  0  0  0  0  0  0  0  0  0
   -6.1490   -0.3560   17.1940 S   0  0  0  0  0  0  0  0  0  0  0  0
   -5.4390   -0.0370   18.4000 O   0  0  0  0  0  0  0  0  0  0  0  0
   -7.5740   -0.3800   17.2140 O   0  0  0  0  0  0  0  0  0  0  0  0
   -5.6150   -1.7380   16.6730 N   0  0  0  0  0  0  0  0  0  0  0  0
   -6.1110   -0.9220   12.8090 H   0  0  0  0  0  0  0  0  0  0  0  0
   -5.5170   -2.4140   13.5680 H   0  0  0  0  0  0  0  0  0  0  0  0
   -6.7720   -1.4470   14.3720 H   0  0  0  0  0  0  0  0  0  0  0  0
   -4.3740    1.4570   12.9100 H   0  0  0  0  0  0  0  0  0  0  0  0
   -4.8830    3.8080   13.5340 H   0  0  0  0  0  0  0  0  0  0  0  0
   -6.4430    2.5720   17.2240 H   0  0  0  0  0  0  0  0  0  0  0  0
   -5.7630   -2.5750   17.2190 H   0  0  0  0  0  0  0  0  0  0  0  0
   -5.1240   -1.7900   15.7920 H   0  0  0  0  0  0  0  0  0  0  0  0
  1 13  1  0  0  0  0
  1 14  1  0  0  0  0
  1 15  1  0  0  0  0
  1  2  1  0  0  0  0
  2  3  1  0  0  0  0
  3  4  2  0  0  0  0
  4 16  1  0  0  0  0
  4  5  1  0  0  0  0
  5 17  1  0  0  0  0
  5  6  2  0  0  0  0
  6  7  1  0  0  0  0
  7 18  1  0  0  0  0
  7  8  2  0  0  0  0
  8  3  1  0  0  0  0
  8  9  1  0  0  0  0
  9 10  2  0  0  0  0
  9 11  2  0  0  0  0
  9 12  1  0  0  0  0
 12 19  1  0  0  0  0
 12 20  1  0  0  0  0
M  END
>  <LOGBIO>
7.0300

>  <PRED_LOGBIO>
6.5600

>  <XV_RES>
0.0000

>  <WHL_TMPL>
22

>  <ANCH>
12-16;15-16

$$$$
ROW117
  -MTS-   01071500433D 0   0.00000     0.00000     0

 19 19  0  0  0  0  0  0  0  0999 V2000
   -5.7960    5.6440   12.4520 C   0  0  0  0  0  0  0  0  0  0  0  0
   -5.9390    4.5400   13.4790 C   0  0  0  0  0  0  0  0  0  0  0  0
   -7.0320    4.1710   13.8850 O   0  0  0  0  0  0  0  0  0  0  0  0
   -4.7820    3.9530   13.8360 N   0  0  0  0  0  0  0  0  0  0  0  0
   -4.7880    2.8350   14.6690 C   0  0  0  0  0  0  0  0  0  0  0  0
   -3.6920    2.2000   15.0320 N   0  0  0  0  0  0  0  0  0  0  0  0
   -3.9140    1.0590   15.8650 N   0  0  0  0  0  0  0  0  0  0  0  0
   -5.1890    0.9560   16.1270 C   0  0  0  0  0  0  0  0  0  0  0  0
   -6.1670    2.1810   15.3640 S   0  0  0  0  0  0  0  0  0  0  0  0
   -5.9460   -0.3030   17.1210 S   0  0  0  0  0  0  0  0  0  0  0  0
   -7.3390   -0.0730   16.9000 O   0  0  0  0  0  0  0  0  0  0  0  0
   -5.4150   -0.0700   18.4090 O   0  0  0  0  0  0  0  0  0  0  0  0
   -5.5200   -1.6800   16.5140 N   0  0  0  0  0  0  0  0  0  0  0  0
   -6.7790    5.9850   12.1350 H   0  0  0  0  0  0  0  0  0  0  0  0
   -5.3230    6.4830   12.9590 H   0  0  0  0  0  0  0  0  0  0  0  0
   -5.1970    5.2370   11.6400 H   0  0  0  0  0  0  0  0  0  0  0  0
   -3.9050    4.3240   13.4990 H   0  0  0  0  0  0  0  0  0  0  0  0
   -5.7140   -2.5350   17.0160 H   0  0  0  0  0  0  0  0  0  0  0  0
   -5.0500   -1.7140   15.6200 H   0  0  0  0  0  0  0  0  0  0  0  0
  1 14  1  0  0  0  0
  1 15  1  0  0  0  0
  1 16  1  0  0  0  0
  1  2  1  0  0  0  0
  2  3  2  0  0  0  0
  2  4  1  0  0  0  0
  4 17  1  0  0  0  0
  4  5  1  0  0  0  0
  5  6  2  0  0  0  0
  6  7  1  0  0  0  0
  7  8  2  0  0  0  0
  8  9  1  0  0  0  0
  9  5  1  0  0  0  0
  8 10  1  0  0  0  0
 10 11  2  0  0  0  0
 10 12  2  0  0  0  0
 10 13  1  0  0  0  0
 13 18  1  0  0  0  0
 13 19  1  0  0  0  0
M  END
>  <LOGBIO>
7.9200

>  <PRED_LOGBIO>
7.6900

>  <XV_RES>
0.0000

>  <WHL_TMPL>
38

>  <ANCH>
14-17;14-17

$$$$
ROW118
  -MTS-   01071500433D 0   0.00000     0.00000     0

 61 62  0  0  0  0  0  0  0  0999 V2000
  -13.4600   -1.6580   19.7190 N   0  0  0  0  0  0  0  0  0  0  0  0
  -13.1390   -0.5710   18.7830 C   0  0  0  0  0  0  0  0  0  0  0  0
  -11.6220   -0.4330   18.6640 C   0  0  0  0  0  0  0  0  0  0  0  0
  -11.2880    0.6970   17.6910 C   0  0  0  0  0  0  0  0  0  0  0  0
   -9.8290    0.8300   17.5770 N   0  0  0  0  0  0  0  0  0  0  0  0
   -9.5080    1.9170   16.6400 C   0  0  0  0  0  0  0  0  0  0  0  0
   -7.9910    2.0550   16.5220 C   0  0  0  0  0  0  0  0  0  0  0  0
   -7.6570    3.1850   15.5480 C   0  0  0  0  0  0  0  0  0  0  0  0
   -6.1400    3.3230   15.4300 C   0  0  0  0  0  0  0  0  0  0  0  0
   -5.8190    4.4100   14.4930 N   0  0  0  0  0  0  0  0  0  0  0  0
   -4.3590    4.5430   14.3790 C   0  0  0  0  0  0  0  0  0  0  0  0
   -3.8540    5.6380   13.4360 C   0  0  0  0  0  0  0  0  0  0  0  0
   -2.9280    6.6320   14.1400 C   0  0  0  0  0  0  0  0  0  0  0  0
   -2.3740    7.5490   13.1320 N   0  0  0  0  0  0  0  0  0  0  0  0
   -1.6580    8.6240   13.4500 C   0  0  0  0  0  0  0  0  0  0  0  0
   -1.3890    8.9590   14.6040 O   0  0  0  0  0  0  0  0  0  0  0  0
   -1.1670    9.4390   12.2520 C   0  0  0  0  0  0  0  0  0  0  0  0
   -1.8630   10.7780   12.1990 C   0  0  0  0  0  0  0  0  0  0  0  0
   -1.2630   11.9020   12.7790 C   0  0  0  0  0  0  0  0  0  0  0  0
   -1.9090   13.1430   12.7290 C   0  0  0  0  0  0  0  0  0  0  0  0
   -3.1540   13.2600   12.1000 C   0  0  0  0  0  0  0  0  0  0  0  0
   -3.7530   12.1360   11.5200 C   0  0  0  0  0  0  0  0  0  0  0  0
   -4.9990   12.2530   10.8910 C   0  0  0  0  0  0  0  0  0  0  0  0
   -5.5980   11.1290   10.3110 C   0  0  0  0  0  0  0  0  0  0  0  0
   -4.9530    9.8880   10.3610 C   0  0  0  0  0  0  0  0  0  0  0  0
   -3.7080    9.7710   10.9900 C   0  0  0  0  0  0  0  0  0  0  0  0
   -3.1080   10.8950   11.5700 C   0  0  0  0  0  0  0  0  0  0  0  0
  -13.0690   -1.4470   20.6260 H   0  0  0  0  0  0  0  0  0  0  0  0
  -14.4630   -1.7490   19.7980 H   0  0  0  0  0  0  0  0  0  0  0  0
  -13.5600    0.3620   19.1520 H   0  0  0  0  0  0  0  0  0  0  0  0
  -13.5600   -0.7980   17.8060 H   0  0  0  0  0  0  0  0  0  0  0  0
  -11.2010   -1.3650   18.2950 H   0  0  0  0  0  0  0  0  0  0  0  0
  -11.2010   -0.2060   19.6410 H   0  0  0  0  0  0  0  0  0  0  0  0
  -11.7100    1.6300   18.0600 H   0  0  0  0  0  0  0  0  0  0  0  0
  -11.7090    0.4710   16.7140 H   0  0  0  0  0  0  0  0  0  0  0  0
   -9.4380   -0.0360   17.2340 H   0  0  0  0  0  0  0  0  0  0  0  0
   -9.9290    2.8500   17.0090 H   0  0  0  0  0  0  0  0  0  0  0  0
   -9.9290    1.6900   15.6630 H   0  0  0  0  0  0  0  0  0  0  0  0
   -7.5690    1.1220   16.1520 H   0  0  0  0  0  0  0  0  0  0  0  0
   -7.5690    2.2820   17.4990 H   0  0  0  0  0  0  0  0  0  0  0  0
   -8.0780    4.1180   15.9180 H   0  0  0  0  0  0  0  0  0  0  0  0
   -8.0780    2.9580   14.5710 H   0  0  0  0  0  0  0  0  0  0  0  0
   -5.7180    2.3900   15.0610 H   0  0  0  0  0  0  0  0  0  0  0  0
   -5.7180    3.5500   16.4070 H   0  0  0  0  0  0  0  0  0  0  0  0
   -6.2100    5.2760   14.8360 H   0  0  0  0  0  0  0  0  0  0  0  0
   -4.0180    3.6070   13.9420 H   0  0  0  0  0  0  0  0  0  0  0  0
   -3.9600    4.7570   15.3680 H   0  0  0  0  0  0  0  0  0  0  0  0
   -4.7320    6.2050   13.1330 H   0  0  0  0  0  0  0  0  0  0  0  0
   -3.2930    5.1620   12.6340 H   0  0  0  0  0  0  0  0  0  0  0  0
   -2.0940    6.0600   14.5420 H   0  0  0  0  0  0  0  0  0  0  0  0
   -3.5150    7.2010   14.8580 H   0  0  0  0  0  0  0  0  0  0  0  0
   -2.5450    7.3540   12.1560 H   0  0  0  0  0  0  0  0  0  0  0  0
   -1.4730    8.8950   11.3610 H   0  0  0  0  0  0  0  0  0  0  0  0
   -0.0990    9.6080   12.3680 H   0  0  0  0  0  0  0  0  0  0  0  0
   -0.3030   11.8120   13.2640 H   0  0  0  0  0  0  0  0  0  0  0  0
   -1.4460   14.0110   13.1770 H   0  0  0  0  0  0  0  0  0  0  0  0
   -3.6520   14.2180   12.0620 H   0  0  0  0  0  0  0  0  0  0  0  0
   -5.4960   13.2110   10.8530 H   0  0  0  0  0  0  0  0  0  0  0  0
   -6.5590   11.2200    9.8260 H   0  0  0  0  0  0  0  0  0  0  0  0
   -5.4160    9.0200    9.9130 H   0  0  0  0  0  0  0  0  0  0  0  0
   -3.2100    8.8130   11.0280 H   0  0  0  0  0  0  0  0  0  0  0  0
  1 28  1  0  0  0  0
  1 29  1  0  0  0  0
  1  2  1  0  0  0  0
  2 30  1  0  0  0  0
  2 31  1  0  0  0  0
  2  3  1  0  0  0  0
  3 32  1  0  0  0  0
  3 33  1  0  0  0  0
  3  4  1  0  0  0  0
  4 34  1  0  0  0  0
  4 35  1  0  0  0  0
  4  5  1  0  0  0  0
  5 36  1  0  0  0  0
  5  6  1  0  0  0  0
  6 37  1  0  0  0  0
  6 38  1  0  0  0  0
  6  7  1  0  0  0  0
  7 39  1  0  0  0  0
  7 40  1  0  0  0  0
  7  8  1  0  0  0  0
  8 41  1  0  0  0  0
  8 42  1  0  0  0  0
  8  9  1  0  0  0  0
  9 43  1  0  0  0  0
  9 44  1  0  0  0  0
  9 10  1  0  0  0  0
 10 45  1  0  0  0  0
 10 11  1  0  0  0  0
 11 46  1  0  0  0  0
 11 47  1  0  0  0  0
 11 12  1  0  0  0  0
 12 48  1  0  0  0  0
 12 49  1  0  0  0  0
 12 13  1  0  0  0  0
 13 50  1  0  0  0  0
 13 51  1  0  0  0  0
 13 14  1  0  0  0  0
 14 52  1  0  0  0  0
 14 15  1  0  0  0  0
 15 16  2  0  0  0  0
 15 17  1  0  0  0  0
 17 53  1  0  0  0  0
 17 54  1  0  0  0  0
 17 18  1  0  0  0  0
 18 19  2  0  0  0  0
 19 55  1  0  0  0  0
 19 20  1  0  0  0  0
 20 56  1  0  0  0  0
 20 21  2  0  0  0  0
 21 57  1  0  0  0  0
 21 22  1  0  0  0  0
 22 23  1  0  0  0  0
 23 58  1  0  0  0  0
 23 24  2  0  0  0  0
 24 59  1  0  0  0  0
 24 25  1  0  0  0  0
 25 60  1  0  0  0  0
 25 26  2  0  0  0  0
 26 61  1  0  0  0  0
 26 27  1  0  0  0  0
 27 18  1  0  0  0  0
 27 22  2  0  0  0  0
M  END
>  <LOGBIO>
5.9500

>  <PRED_LOGBIO>
7.5700

>  <XV_RES>
0.0000

>  <WHL_TMPL>
52

>  <ANCH>
12-36;40-41

$$$$
ROW119
  -MTS-   01071500433D 0   0.00000     0.00000     0

 66 67  0  0  1  0  0  0  0  0999 V2000
   -6.5770    5.0410   16.6750 C   0  0  0  0  0  0  0  0  0  0  0  0
   -6.4860    6.1910   15.6680 C   0  0  0  0  0  0  0  0  0  0  0  0
   -7.5090    6.7300   15.2520 O   0  0  0  0  0  0  0  0  0  0  0  0
   -5.2870    6.6630   15.2300 O   0  0  0  0  0  0  0  0  0  0  0  0
   -4.1480    5.9560   15.7400 C   0  0  0  0  0  0  0  0  0  0  0  0
   -4.0070    4.6620   14.9610 C   0  0  1  0  0  0  0  0  0  0  0  0
   -4.5590    3.6080   15.7650 O   0  0  0  0  0  0  0  0  0  0  0  0
   -4.5360    2.3020   15.1680 C   0  0  2  0  0  0  0  0  0  0  0  0
   -5.2090    2.4030   13.8070 C   0  0  2  0  0  0  0  0  0  0  0  0
   -5.3770    1.1290   13.1640 O   0  0  0  0  0  0  0  0  0  0  0  0
   -4.2560    0.4470   12.7970 C   0  0  0  0  0  0  0  0  0  0  0  0
   -4.3710   -0.6380   12.2290 O   0  0  0  0  0  0  0  0  0  0  0  0
   -2.8620    1.0000   13.0890 C   0  0  0  0  0  0  0  0  0  0  0  0
   -4.5670    3.4520   12.9130 C   0  0  1  0  0  0  0  0  0  0  0  0
   -5.1970    3.5320   11.6270 O   0  0  0  0  0  0  0  0  0  0  0  0
   -4.3260    3.1350   10.6600 C   0  0  0  0  0  0  0  0  0  0  0  0
   -4.6430    3.2390    9.4770 O   0  0  0  0  0  0  0  0  0  0  0  0
   -2.9840    2.5020   11.0300 C   0  0  0  0  0  0  0  0  0  0  0  0
   -4.7420    4.7740   13.6370 C   0  0  2  0  0  0  0  0  0  0  0  0
   -4.4500    5.9110   12.8070 O   0  0  0  0  0  0  0  0  0  0  0  0
   -3.1150    6.4330   12.9000 C   0  0  0  0  0  0  0  0  0  0  0  0
   -2.7890    7.3970   12.2270 O   0  0  0  0  0  0  0  0  0  0  0  0
   -2.1150    5.7890   13.8300 C   0  0  0  0  0  0  0  0  0  0  0  0
   -5.4300    1.1640   16.2930 S   0  0  0  0  0  0  0  0  0  0  0  0
   -6.9080    1.3990   16.1980 O   0  0  0  0  0  0  0  0  0  0  0  0
   -4.9910    1.4240   17.7040 O   0  0  0  0  0  0  0  0  0  0  0  0
   -5.0960   -0.3850   15.9120 N   0  0  0  0  0  0  0  0  0  0  0  0
   -5.7040   -1.4790   16.6830 C   0  0  0  0  0  0  0  0  0  0  0  0
   -5.2350   -2.8040   16.1320 C   0  0  0  0  0  0  0  0  0  0  0  0
   -5.9600   -3.4340   15.1120 C   0  0  0  0  0  0  0  0  0  0  0  0
   -5.5250   -4.6630   14.6010 C   0  0  0  0  0  0  0  0  0  0  0  0
   -4.3660   -5.2620   15.1090 C   0  0  0  0  0  0  0  0  0  0  0  0
   -3.6420   -4.6320   16.1280 C   0  0  0  0  0  0  0  0  0  0  0  0
   -4.0760   -3.4040   16.6400 C   0  0  0  0  0  0  0  0  0  0  0  0
   -3.7950   -6.8770   14.4370 S   0  0  0  0  0  0  0  0  0  0  0  0
   -4.1850   -6.9870   13.0660 O   0  0  0  0  0  0  0  0  0  0  0  0
   -2.3710   -6.9580   14.5370 O   0  0  0  0  0  0  0  0  0  0  0  0
   -4.5190   -8.1790   15.3550 N   0  0  0  0  0  0  0  0  0  0  0  0
   -7.6200    4.8080   16.8790 H   0  0  0  0  0  0  0  0  0  0  0  0
   -6.1510    4.1660   16.1890 H   0  0  0  0  0  0  0  0  0  0  0  0
   -6.0240    5.3590   17.5560 H   0  0  0  0  0  0  0  0  0  0  0  0
   -4.3750    5.6860   16.7690 H   0  0  0  0  0  0  0  0  0  0  0  0
   -3.2500    6.5510   15.5860 H   0  0  0  0  0  0  0  0  0  0  0  0
   -2.9530    4.4750   14.7680 H   0  0  0  0  0  0  0  0  0  0  0  0
   -3.5230    1.9190   15.0670 H   0  0  0  0  0  0  0  0  0  0  0  0
   -6.2110    2.7740   14.0100 H   0  0  0  0  0  0  0  0  0  0  0  0
   -2.9420    1.9600   13.5960 H   0  0  0  0  0  0  0  0  0  0  0  0
   -2.3950    1.1940   12.1260 H   0  0  0  0  0  0  0  0  0  0  0  0
   -2.3470    0.2420   13.6760 H   0  0  0  0  0  0  0  0  0  0  0  0
   -3.5060    3.2350   12.8070 H   0  0  0  0  0  0  0  0  0  0  0  0
   -3.1490    1.5730   11.5730 H   0  0  0  0  0  0  0  0  0  0  0  0
   -2.4960    3.1860   11.7220 H   0  0  0  0  0  0  0  0  0  0  0  0
   -2.4390    2.3680   10.0980 H   0  0  0  0  0  0  0  0  0  0  0  0
   -5.7980    4.8350   13.8900 H   0  0  0  0  0  0  0  0  0  0  0  0
   -1.9720    4.7490   13.5440 H   0  0  0  0  0  0  0  0  0  0  0  0
   -1.1670    6.3170   13.7660 H   0  0  0  0  0  0  0  0  0  0  0  0
   -2.4880    5.8350   14.8510 H   0  0  0  0  0  0  0  0  0  0  0  0
   -4.4710   -0.5930   15.1460 H   0  0  0  0  0  0  0  0  0  0  0  0
   -6.7870   -1.4180   16.6080 H   0  0  0  0  0  0  0  0  0  0  0  0
   -5.4080   -1.3950   17.7270 H   0  0  0  0  0  0  0  0  0  0  0  0
   -6.8530   -2.9720   14.7210 H   0  0  0  0  0  0  0  0  0  0  0  0
   -6.0840   -5.1480   13.8150 H   0  0  0  0  0  0  0  0  0  0  0  0
   -2.7480   -5.0950   16.5200 H   0  0  0  0  0  0  0  0  0  0  0  0
   -3.5170   -2.9180   17.4260 H   0  0  0  0  0  0  0  0  0  0  0  0
   -5.1430   -7.9710   16.1210 H   0  0  0  0  0  0  0  0  0  0  0  0
   -4.3120   -9.1390   15.1190 H   0  0  0  0  0  0  0  0  0  0  0  0
  1 39  1  0  0  0  0
  1 40  1  0  0  0  0
  1 41  1  0  0  0  0
  1  2  1  0  0  0  0
  2  3  2  0  0  0  0
  2  4  1  0  0  0  0
  4  5  1  0  0  0  0
  5 42  1  0  0  0  0
  5 43  1  0  0  0  0
  5  6  1  0  0  0  0
  6 44  1  0  0  0  0
  6  7  1  0  0  0  0
  7  8  1  0  0  0  0
  8 45  1  0  0  0  0
  8  9  1  0  0  0  0
  9 46  1  0  0  0  0
  9 10  1  0  0  0  0
 10 11  1  0  0  0  0
 11 12  2  0  0  0  0
 11 13  1  0  0  0  0
 13 47  1  0  0  0  0
 13 48  1  0  0  0  0
 13 49  1  0  0  0  0
  9 14  1  0  0  0  0
 14 50  1  0  0  0  0
 14 15  1  0  0  0  0
 15 16  1  0  0  0  0
 16 17  2  0  0  0  0
 16 18  1  0  0  0  0
 18 51  1  0  0  0  0
 18 52  1  0  0  0  0
 18 53  1  0  0  0  0
 14 19  1  0  0  0  0
 19  6  1  0  0  0  0
 19 54  1  0  0  0  0
 19 20  1  0  0  0  0
 20 21  1  0  0  0  0
 21 22  2  0  0  0  0
 21 23  1  0  0  0  0
 23 55  1  0  0  0  0
 23 56  1  0  0  0  0
 23 57  1  0  0  0  0
  8 24  1  0  0  0  0
 24 25  2  0  0  0  0
 24 26  2  0  0  0  0
 24 27  1  0  0  0  0
 27 58  1  0  0  0  0
 27 28  1  0  0  0  0
 28 59  1  0  0  0  0
 28 60  1  0  0  0  0
 28 29  1  0  0  0  0
 29 30  2  0  0  0  0
 30 61  1  0  0  0  0
 30 31  1  0  0  0  0
 31 62  1  0  0  0  0
 31 32  2  0  0  0  0
 32 33  1  0  0  0  0
 33 63  1  0  0  0  0
 33 34  2  0  0  0  0
 34 29  1  0  0  0  0
 34 64  1  0  0  0  0
 32 35  1  0  0  0  0
 35 36  2  0  0  0  0
 35 37  2  0  0  0  0
 35 38  1  0  0  0  0
 38 65  1  0  0  0  0
 38 66  1  0  0  0  0
M  END
>  <LOGBIO>
7.8300

>  <PRED_LOGBIO>
8.0600

>  <XV_RES>
0.0000

>  <WHL_TMPL>
36

>  <ANCH>
78-79;19-20

$$$$
ROW121
  -MTS-   01071500433D 0   0.00000     0.00000     0

 63 66  0  0  0  0  0  0  0  0999 V2000
   -1.4500    8.6960   14.6560 C   0  0  0  0  0  0  0  0  0  0  0  0
   -2.3740    7.6220   14.1330 C   0  0  0  0  0  0  0  0  0  0  0  0
   -2.7760    6.5410   14.8150 C   0  0  0  0  0  0  0  0  0  0  0  0
   -3.6650    5.7800   13.9090 C   0  0  0  0  0  0  0  0  0  0  0  0
   -3.7160    6.4750   12.7640 C   0  0  0  0  0  0  0  0  0  0  0  0
   -4.4890    6.0920   11.5610 C   0  0  0  0  0  0  0  0  0  0  0  0
   -4.4330    4.7690   11.1520 C   0  0  0  0  0  0  0  0  0  0  0  0
   -5.1030    4.3640   10.0220 C   0  0  0  0  0  0  0  0  0  0  0  0
   -5.8770    5.2570    9.3160 C   0  0  0  0  0  0  0  0  0  0  0  0
   -6.0010    6.5650    9.7680 C   0  0  0  0  0  0  0  0  0  0  0  0
   -5.2830    6.9760   10.8600 C   0  0  0  0  0  0  0  0  0  0  0  0
   -2.9370    7.5950   12.8840 N   0  0  0  0  0  0  0  0  0  0  0  0
   -2.7450    8.5710   11.8780 C   0  0  0  0  0  0  0  0  0  0  0  0
   -3.8410    9.2780   11.3700 C   0  0  0  0  0  0  0  0  0  0  0  0
   -3.6510   10.2440   10.3740 C   0  0  0  0  0  0  0  0  0  0  0  0
   -2.3640   10.5020    9.8860 C   0  0  0  0  0  0  0  0  0  0  0  0
   -1.2680    9.7950   10.3940 C   0  0  0  0  0  0  0  0  0  0  0  0
   -1.4580    8.8290   11.3900 C   0  0  0  0  0  0  0  0  0  0  0  0
   -2.1140   11.7710    8.5770 S   0  0  0  0  0  0  0  0  0  0  0  0
   -0.8170   12.3550    8.7210 O   0  0  0  0  0  0  0  0  0  0  0  0
   -3.1110   12.7880    8.7020 O   0  0  0  0  0  0  0  0  0  0  0  0
   -2.2430   11.0180    7.0030 N   0  0  0  0  0  0  0  0  0  0  0  0
   -2.4050    6.1790   16.2010 C   0  0  0  0  0  0  0  0  0  0  0  0
   -3.0900    6.5730   17.1440 O   0  0  0  0  0  0  0  0  0  0  0  0
   -1.3310    5.4290   16.4270 N   0  0  0  0  0  0  0  0  0  0  0  0
   -0.9620    5.0700   17.8040 C   0  0  0  0  0  0  0  0  0  0  0  0
    0.3010    4.2100   17.7850 C   0  0  0  0  0  0  0  0  0  0  0  0
    0.6700    3.8510   19.1620 N   0  0  0  0  0  0  0  0  0  0  0  0
    0.0140    2.5880   19.5310 C   0  0  0  0  0  0  0  0  0  0  0  0
    0.3490    2.1940   20.9820 C   0  0  0  0  0  0  0  0  0  0  0  0
    1.8710    2.1370   21.2100 C   0  0  0  0  0  0  0  0  0  0  0  0
    2.5620    3.4180   20.7070 C   0  0  0  0  0  0  0  0  0  0  0  0
    2.1330    3.7590   19.2690 C   0  0  0  0  0  0  0  0  0  0  0  0
   -0.7640    8.2620   15.3800 H   0  0  0  0  0  0  0  0  0  0  0  0
   -2.0360    9.4770   15.1340 H   0  0  0  0  0  0  0  0  0  0  0  0
   -0.8840    9.1210   13.8290 H   0  0  0  0  0  0  0  0  0  0  0  0
   -4.1720    4.8510   14.1260 H   0  0  0  0  0  0  0  0  0  0  0  0
   -3.8610    4.0530   11.7230 H   0  0  0  0  0  0  0  0  0  0  0  0
   -5.0220    3.3410    9.6870 H   0  0  0  0  0  0  0  0  0  0  0  0
   -6.3850    4.9430    8.4160 H   0  0  0  0  0  0  0  0  0  0  0  0
   -6.6600    7.2540    9.2610 H   0  0  0  0  0  0  0  0  0  0  0  0
   -5.3390    8.0070   11.1770 H   0  0  0  0  0  0  0  0  0  0  0  0
   -4.8330    9.0790   11.7460 H   0  0  0  0  0  0  0  0  0  0  0  0
   -4.4960   10.7890    9.9820 H   0  0  0  0  0  0  0  0  0  0  0  0
   -0.2750    9.9940   10.0170 H   0  0  0  0  0  0  0  0  0  0  0  0
   -0.6130    8.2840   11.7810 H   0  0  0  0  0  0  0  0  0  0  0  0
   -2.4290   10.0280    6.9300 H   0  0  0  0  0  0  0  0  0  0  0  0
   -2.1310   11.5740    6.1670 H   0  0  0  0  0  0  0  0  0  0  0  0
   -0.7680    5.1060   15.6530 H   0  0  0  0  0  0  0  0  0  0  0  0
   -0.7750    5.9750   18.3770 H   0  0  0  0  0  0  0  0  0  0  0  0
   -1.7740    4.5110   18.2630 H   0  0  0  0  0  0  0  0  0  0  0  0
    0.1150    3.3040   17.2110 H   0  0  0  0  0  0  0  0  0  0  0  0
    1.1140    4.7690   17.3260 H   0  0  0  0  0  0  0  0  0  0  0  0
    0.3400    1.7990   18.8570 H   0  0  0  0  0  0  0  0  0  0  0  0
   -1.0650    2.6990   19.4380 H   0  0  0  0  0  0  0  0  0  0  0  0
   -0.0920    2.9160   21.6650 H   0  0  0  0  0  0  0  0  0  0  0  0
   -0.0860    1.2220   21.2030 H   0  0  0  0  0  0  0  0  0  0  0  0
    2.2840    1.2750   20.6880 H   0  0  0  0  0  0  0  0  0  0  0  0
    2.0740    2.0080   22.2710 H   0  0  0  0  0  0  0  0  0  0  0  0
    2.3120    4.2470   21.3660 H   0  0  0  0  0  0  0  0  0  0  0  0
    3.6410    3.2860   20.7410 H   0  0  0  0  0  0  0  0  0  0  0  0
    2.5000    2.9930   18.5900 H   0  0  0  0  0  0  0  0  0  0  0  0
    2.5760    4.7090   18.9740 H   0  0  0  0  0  0  0  0  0  0  0  0
  1 34  1  0  0  0  0
  1 35  1  0  0  0  0
  1 36  1  0  0  0  0
  1  2  1  0  0  0  0
  2  3  2  0  0  0  0
  3  4  1  0  0  0  0
  4 37  1  0  0  0  0
  4  5  2  0  0  0  0
  5  6  1  0  0  0  0
  6  7  2  0  0  0  0
  7 38  1  0  0  0  0
  7  8  1  0  0  0  0
  8 39  1  0  0  0  0
  8  9  2  0  0  0  0
  9 40  1  0  0  0  0
  9 10  1  0  0  0  0
 10 41  1  0  0  0  0
 10 11  2  0  0  0  0
 11  6  1  0  0  0  0
 11 42  1  0  0  0  0
  5 12  1  0  0  0  0
 12  2  1  0  0  0  0
 12 13  1  0  0  0  0
 13 14  2  0  0  0  0
 14 43  1  0  0  0  0
 14 15  1  0  0  0  0
 15 44  1  0  0  0  0
 15 16  2  0  0  0  0
 16 17  1  0  0  0  0
 17 45  1  0  0  0  0
 17 18  2  0  0  0  0
 18 13  1  0  0  0  0
 18 46  1  0  0  0  0
 16 19  1  0  0  0  0
 19 20  2  0  0  0  0
 19 21  2  0  0  0  0
 19 22  1  0  0  0  0
 22 47  1  0  0  0  0
 22 48  1  0  0  0  0
  3 23  1  0  0  0  0
 23 24  2  0  0  0  0
 23 25  1  0  0  0  0
 25 49  1  0  0  0  0
 25 26  1  0  0  0  0
 26 50  1  0  0  0  0
 26 51  1  0  0  0  0
 26 27  1  0  0  0  0
 27 52  1  0  0  0  0
 27 53  1  0  0  0  0
 27 28  1  0  0  0  0
 28 29  1  0  0  0  0
 29 54  1  0  0  0  0
 29 55  1  0  0  0  0
 29 30  1  0  0  0  0
 30 56  1  0  0  0  0
 30 57  1  0  0  0  0
 30 31  1  0  0  0  0
 31 58  1  0  0  0  0
 31 59  1  0  0  0  0
 31 32  1  0  0  0  0
 32 60  1  0  0  0  0
 32 61  1  0  0  0  0
 32 33  1  0  0  0  0
 33 28  1  0  0  0  0
 33 62  1  0  0  0  0
 33 63  1  0  0  0  0
M  END
>  <LOGBIO>
6.5400

>  <PRED_LOGBIO>
5.9800

>  <XV_RES>
0.0000

>  <WHL_TMPL>
16

>  <ANCH>
22-30;10-11

$$$$
ROW122
  -MTS-   01071500433D 0   0.00000     0.00000     0

 78 82  0  0  0  0  0  0  0  0999 V2000
    0.4620   -4.2450   15.6040 C   0  0  0  0  0  0  0  0  0  0  0  0
   -0.3950   -3.1220   15.0260 C   0  0  0  0  0  0  0  0  0  0  0  0
   -0.7750   -2.2260   16.0740 O   0  0  0  0  0  0  0  0  0  0  0  0
   -1.5420   -1.1620   15.7510 C   0  0  0  0  0  0  0  0  0  0  0  0
   -1.8890   -0.9890   14.5940 O   0  0  0  0  0  0  0  0  0  0  0  0
   -1.9600   -0.2060   16.8000 C   0  0  0  0  0  0  0  0  0  0  0  0
   -2.7100    0.8340   16.4840 N   0  0  0  0  0  0  0  0  0  0  0  0
   -3.1590    1.1020   15.1320 N   0  0  0  0  0  0  0  0  0  0  0  0
   -3.9610    2.2360   14.8650 C   0  0  0  0  0  0  0  0  0  0  0  0
   -5.3560    2.1400   14.9340 C   0  0  0  0  0  0  0  0  0  0  0  0
   -6.1500    3.2620   14.6700 C   0  0  0  0  0  0  0  0  0  0  0  0
   -5.5480    4.4820   14.3370 C   0  0  0  0  0  0  0  0  0  0  0  0
   -4.1540    4.5780   14.2670 C   0  0  0  0  0  0  0  0  0  0  0  0
   -3.3600    3.4560   14.5310 C   0  0  0  0  0  0  0  0  0  0  0  0
   -3.5460    5.8110   13.9300 N   0  0  0  0  0  0  0  0  0  0  0  0
   -2.7090    6.4980   14.7320 N   0  0  0  0  0  0  0  0  0  0  0  0
   -2.3200    7.5540   14.0450 C   0  0  0  0  0  0  0  0  0  0  0  0
   -1.3930    8.5540   14.6450 C   0  0  0  0  0  0  0  0  0  0  0  0
   -0.9820    8.4000   15.7940 O   0  0  0  0  0  0  0  0  0  0  0  0
   -1.0100    9.6140   13.9380 N   0  0  0  0  0  0  0  0  0  0  0  0
   -0.1580   10.5330   14.4900 C   0  0  0  0  0  0  0  0  0  0  0  0
   -0.4790   11.6120   15.1800 N   0  0  0  0  0  0  0  0  0  0  0  0
    0.6190   12.4290   15.6590 N   0  0  0  0  0  0  0  0  0  0  0  0
    1.8380   12.0190   15.3620 C   0  0  0  0  0  0  0  0  0  0  0  0
    1.6110   10.5310   14.4320 S   0  0  0  0  0  0  0  0  0  0  0  0
    3.4300   12.8220   15.8170 S   0  0  0  0  0  0  0  0  0  0  0  0
    4.4450   11.8250   15.9540 O   0  0  0  0  0  0  0  0  0  0  0  0
    3.2760   13.5180   17.0570 O   0  0  0  0  0  0  0  0  0  0  0  0
    3.8900   13.9560   14.5660 N   0  0  0  0  0  0  0  0  0  0  0  0
   -2.8910    7.5820   12.7770 C   0  0  0  0  0  0  0  0  0  0  0  0
   -2.6610    8.5730   11.7020 C   0  0  0  0  0  0  0  0  0  0  0  0
   -3.3480    9.5480   11.6310 O   0  0  0  0  0  0  0  0  0  0  0  0
   -1.6760    8.3750   10.8000 O   0  0  0  0  0  0  0  0  0  0  0  0
   -1.4920    9.3590    9.7800 C   0  0  0  0  0  0  0  0  0  0  0  0
   -0.3360    8.9430    8.8750 C   0  0  0  0  0  0  0  0  0  0  0  0
   -3.7270    6.4690   12.7460 C   0  0  0  0  0  0  0  0  0  0  0  0
   -4.4890    6.0920   11.5610 C   0  0  0  0  0  0  0  0  0  0  0  0
   -5.2830    6.9760   10.8600 C   0  0  0  0  0  0  0  0  0  0  0  0
   -6.0010    6.5650    9.7680 C   0  0  0  0  0  0  0  0  0  0  0  0
   -5.8770    5.2570    9.3160 C   0  0  0  0  0  0  0  0  0  0  0  0
   -5.1030    4.3640   10.0220 C   0  0  0  0  0  0  0  0  0  0  0  0
   -4.4330    4.7690   11.1520 C   0  0  0  0  0  0  0  0  0  0  0  0
   -1.5390   -0.4160   18.2030 C   0  0  0  0  0  0  0  0  0  0  0  0
   -1.8870    0.3790   19.0750 O   0  0  0  0  0  0  0  0  0  0  0  0
   -0.6980   -1.5820   18.5570 C   0  0  0  0  0  0  0  0  0  0  0  0
    0.6970   -1.4750   18.5230 C   0  0  0  0  0  0  0  0  0  0  0  0
    1.4920   -2.5780   18.8580 C   0  0  0  0  0  0  0  0  0  0  0  0
    0.8910   -3.7870   19.2270 C   0  0  0  0  0  0  0  0  0  0  0  0
   -0.5040   -3.8940   19.2610 C   0  0  0  0  0  0  0  0  0  0  0  0
   -1.2990   -2.7910   18.9260 C   0  0  0  0  0  0  0  0  0  0  0  0
   -0.1090   -4.7870   16.3560 H   0  0  0  0  0  0  0  0  0  0  0  0
    0.7500   -4.9270   14.8070 H   0  0  0  0  0  0  0  0  0  0  0  0
    1.3540   -3.8220   16.0610 H   0  0  0  0  0  0  0  0  0  0  0  0
   -1.2880   -3.5450   14.5700 H   0  0  0  0  0  0  0  0  0  0  0  0
    0.1750   -2.5810   14.2750 H   0  0  0  0  0  0  0  0  0  0  0  0
   -2.9000    0.4790   14.3810 H   0  0  0  0  0  0  0  0  0  0  0  0
   -5.8200    1.1990   15.1920 H   0  0  0  0  0  0  0  0  0  0  0  0
   -7.2260    3.1870   14.7240 H   0  0  0  0  0  0  0  0  0  0  0  0
   -6.1610    5.3480   14.1330 H   0  0  0  0  0  0  0  0  0  0  0  0
   -2.2840    3.5310   14.4780 H   0  0  0  0  0  0  0  0  0  0  0  0
   -1.3480    9.7410   12.9950 H   0  0  0  0  0  0  0  0  0  0  0  0
    3.3020   14.0780   13.7540 H   0  0  0  0  0  0  0  0  0  0  0  0
    4.7440   14.4870   14.6550 H   0  0  0  0  0  0  0  0  0  0  0  0
   -2.4020    9.4440    9.1890 H   0  0  0  0  0  0  0  0  0  0  0  0
   -1.2660   10.3190   10.2390 H   0  0  0  0  0  0  0  0  0  0  0  0
   -0.5610    7.9830    8.4160 H   0  0  0  0  0  0  0  0  0  0  0  0
   -0.1950    9.6920    8.0980 H   0  0  0  0  0  0  0  0  0  0  0  0
    0.5740    8.8580    9.4650 H   0  0  0  0  0  0  0  0  0  0  0  0
   -5.3390    8.0070   11.1770 H   0  0  0  0  0  0  0  0  0  0  0  0
   -6.6600    7.2540    9.2610 H   0  0  0  0  0  0  0  0  0  0  0  0
   -6.3850    4.9430    8.4160 H   0  0  0  0  0  0  0  0  0  0  0  0
   -5.0220    3.3410    9.6870 H   0  0  0  0  0  0  0  0  0  0  0  0
   -3.8610    4.0530   11.7230 H   0  0  0  0  0  0  0  0  0  0  0  0
    1.1600   -0.5420   18.2380 H   0  0  0  0  0  0  0  0  0  0  0  0
    2.5680   -2.4950   18.8320 H   0  0  0  0  0  0  0  0  0  0  0  0
    1.5040   -4.6380   19.4850 H   0  0  0  0  0  0  0  0  0  0  0  0
   -0.9680   -4.8270   19.5450 H   0  0  0  0  0  0  0  0  0  0  0  0
   -2.3760   -2.8730   18.9520 H   0  0  0  0  0  0  0  0  0  0  0  0
  1 51  1  0  0  0  0
  1 52  1  0  0  0  0
  1 53  1  0  0  0  0
  1  2  1  0  0  0  0
  2 54  1  0  0  0  0
  2 55  1  0  0  0  0
  2  3  1  0  0  0  0
  3  4  1  0  0  0  0
  4  5  2  0  0  0  0
  4  6  1  0  0  0  0
  6  7  2  0  0  0  0
  7  8  1  0  0  0  0
  8 56  1  0  0  0  0
  8  9  1  0  0  0  0
  9 10  2  0  0  0  0
 10 57  1  0  0  0  0
 10 11  1  0  0  0  0
 11 58  1  0  0  0  0
 11 12  2  0  0  0  0
 12 59  1  0  0  0  0
 12 13  1  0  0  0  0
 13 14  2  0  0  0  0
 14  9  1  0  0  0  0
 14 60  1  0  0  0  0
 13 15  1  0  0  0  0
 15 16  1  0  0  0  0
 16 17  2  0  0  0  0
 17 18  1  0  0  0  0
 18 19  2  0  0  0  0
 18 20  1  0  0  0  0
 20 61  1  0  0  0  0
 20 21  1  0  0  0  0
 21 22  2  0  0  0  0
 22 23  1  0  0  0  0
 23 24  2  0  0  0  0
 24 25  1  0  0  0  0
 25 21  1  0  0  0  0
 24 26  1  0  0  0  0
 26 27  2  0  0  0  0
 26 28  2  0  0  0  0
 26 29  1  0  0  0  0
 29 62  1  0  0  0  0
 29 63  1  0  0  0  0
 17 30  1  0  0  0  0
 30 31  1  0  0  0  0
 31 32  2  0  0  0  0
 31 33  1  0  0  0  0
 33 34  1  0  0  0  0
 34 64  1  0  0  0  0
 34 65  1  0  0  0  0
 34 35  1  0  0  0  0
 35 66  1  0  0  0  0
 35 67  1  0  0  0  0
 35 68  1  0  0  0  0
 30 36  2  0  0  0  0
 36 15  1  0  0  0  0
 36 37  1  0  0  0  0
 37 38  2  0  0  0  0
 38 69  1  0  0  0  0
 38 39  1  0  0  0  0
 39 70  1  0  0  0  0
 39 40  2  0  0  0  0
 40 71  1  0  0  0  0
 40 41  1  0  0  0  0
 41 72  1  0  0  0  0
 41 42  2  0  0  0  0
 42 37  1  0  0  0  0
 42 73  1  0  0  0  0
  6 43  1  0  0  0  0
 43 44  2  0  0  0  0
 43 45  1  0  0  0  0
 45 46  2  0  0  0  0
 46 74  1  0  0  0  0
 46 47  1  0  0  0  0
 47 75  1  0  0  0  0
 47 48  2  0  0  0  0
 48 76  1  0  0  0  0
 48 49  1  0  0  0  0
 49 77  1  0  0  0  0
 49 50  2  0  0  0  0
 50 45  1  0  0  0  0
 50 78  1  0  0  0  0
M  END
>  <LOGBIO>
5.6600

>  <PRED_LOGBIO>
6.8200

>  <XV_RES>
0.0000

>  <WHL_TMPL>
16

>  <ANCH>
16-17;25-26

$$$$
ROW124
  -MTS-   01071500433D 0   0.00000     0.00000     0

 19 19  0  0  0  0  0  0  0  0999 V2000
   -4.8230    4.1030   14.6760 N   0  0  0  0  0  0  0  0  0  0  0  0
   -4.7800    5.6090   13.8730 S   0  0  0  0  0  0  0  0  0  0  0  0
   -5.2120    6.5850   14.8250 O   0  0  0  0  0  0  0  0  0  0  0  0
   -5.6350    5.5440   12.7290 O   0  0  0  0  0  0  0  0  0  0  0  0
   -3.3700    5.9900   13.4830 N   0  0  0  0  0  0  0  0  0  0  0  0
   -2.8740    7.2350   13.4450 C   0  0  0  0  0  0  0  0  0  0  0  0
   -2.0380    7.7250   14.4430 C   0  0  0  0  0  0  0  0  0  0  0  0
   -1.6110    9.0470   14.3570 C   0  0  0  0  0  0  0  0  0  0  0  0
   -2.0130    9.8820   13.2810 C   0  0  0  0  0  0  0  0  0  0  0  0
   -2.8530    9.3710   12.2950 C   0  0  0  0  0  0  0  0  0  0  0  0
   -3.2890    8.0520   12.3770 C   0  0  0  0  0  0  0  0  0  0  0  0
   -4.9140    4.0690   15.6810 H   0  0  0  0  0  0  0  0  0  0  0  0
   -4.7570    3.2460   14.1460 H   0  0  0  0  0  0  0  0  0  0  0  0
   -2.7450    5.2390   13.2280 H   0  0  0  0  0  0  0  0  0  0  0  0
   -1.7280    7.0950   15.2640 H   0  0  0  0  0  0  0  0  0  0  0  0
   -0.9620    9.4450   15.1230 H   0  0  0  0  0  0  0  0  0  0  0  0
   -1.6700   10.9050   13.2280 H   0  0  0  0  0  0  0  0  0  0  0  0
   -3.1650    9.9950   11.4710 H   0  0  0  0  0  0  0  0  0  0  0  0
   -3.9480    7.6540   11.6190 H   0  0  0  0  0  0  0  0  0  0  0  0
  1 12  1  0  0  0  0
  1 13  1  0  0  0  0
  1  2  1  0  0  0  0
  2  3  2  0  0  0  0
  2  4  2  0  0  0  0
  2  5  1  0  0  0  0
  5 14  1  0  0  0  0
  5  6  1  0  0  0  0
  6  7  2  0  0  0  0
  7 15  1  0  0  0  0
  7  8  1  0  0  0  0
  8 16  1  0  0  0  0
  8  9  2  0  0  0  0
  9 17  1  0  0  0  0
  9 10  1  0  0  0  0
 10 18  1  0  0  0  0
 10 11  2  0  0  0  0
 11  6  1  0  0  0  0
 11 19  1  0  0  0  0
M  END
>  <LOGBIO>
7.8900

>  <PRED_LOGBIO>
6.8100

>  <XV_RES>
0.0000

>  <WHL_TMPL>
1

>  <ANCH>
10-23;9-10

$$$$
ROW125
  -MTS-   01071500433D 0   0.00000     0.00000     0

 60 63  0  0  0  0  0  0  0  0999 V2000
   -0.5390    8.3710   12.2390 C   0  0  0  0  0  0  0  0  0  0  0  0
   -0.8990    6.9450   11.8980 C   0  0  0  0  0  0  0  0  0  0  0  0
   -0.4600    6.3810   10.6940 C   0  0  0  0  0  0  0  0  0  0  0  0
   -0.7940    5.0590   10.3770 C   0  0  0  0  0  0  0  0  0  0  0  0
   -1.5670    4.3010   11.2650 C   0  0  0  0  0  0  0  0  0  0  0  0
   -1.9890    2.6290   10.8650 S   0  0  0  0  0  0  0  0  0  0  0  0
   -3.1420    2.1040   12.2130 C   0  0  0  0  0  0  0  0  0  0  0  0
   -4.2880    3.1070   12.3730 C   0  0  0  0  0  0  0  0  0  0  0  0
   -4.5300    4.0550   11.3710 C   0  0  0  0  0  0  0  0  0  0  0  0
   -5.3480    5.1600   11.6360 C   0  0  0  0  0  0  0  0  0  0  0  0
   -5.9230    5.3170   12.9030 C   0  0  0  0  0  0  0  0  0  0  0  0
   -5.6810    4.3690   13.9040 C   0  0  0  0  0  0  0  0  0  0  0  0
   -6.2570    4.5270   15.1710 C   0  0  0  0  0  0  0  0  0  0  0  0
   -6.0150    3.5790   16.1720 C   0  0  0  0  0  0  0  0  0  0  0  0
   -5.1970    2.4740   15.9080 C   0  0  0  0  0  0  0  0  0  0  0  0
   -4.6210    2.3170   14.6410 C   0  0  0  0  0  0  0  0  0  0  0  0
   -4.8640    3.2640   13.6400 C   0  0  0  0  0  0  0  0  0  0  0  0
   -2.0060    4.8650   12.4690 C   0  0  0  0  0  0  0  0  0  0  0  0
   -1.6720    6.1870   12.7850 C   0  0  0  0  0  0  0  0  0  0  0  0
   -2.2170    6.8880   14.2820 Cl  0  0  0  0  0  0  0  0  0  0  0  0
   -0.2170    4.3180    8.7950 S   0  0  0  0  0  0  0  0  0  0  0  0
   -0.0400    2.9090    8.9650 O   0  0  0  0  0  0  0  0  0  0  0  0
    1.0260    4.9130    8.4150 O   0  0  0  0  0  0  0  0  0  0  0  0
   -1.4090    4.6090    7.5460 N   0  0  0  0  0  0  0  0  0  0  0  0
   -1.1950    4.1460    6.2750 C   0  0  0  0  0  0  0  0  0  0  0  0
   -0.0900    3.4810    5.9920 N   0  0  0  0  0  0  0  0  0  0  0  0
   -2.1270    4.3730    5.2970 N   0  0  0  0  0  0  0  0  0  0  0  0
   -1.9070    3.8950    3.9840 C   0  0  0  0  0  0  0  0  0  0  0  0
   -2.3510    2.6190    3.6200 C   0  0  0  0  0  0  0  0  0  0  0  0
   -2.1320    2.1460    2.3200 C   0  0  0  0  0  0  0  0  0  0  0  0
   -1.4700    2.9500    1.3850 C   0  0  0  0  0  0  0  0  0  0  0  0
   -1.0260    4.2260    1.7490 C   0  0  0  0  0  0  0  0  0  0  0  0
   -1.2440    4.6990    3.0490 C   0  0  0  0  0  0  0  0  0  0  0  0
   -0.1550    5.2830    0.5200 S   0  0  0  0  0  0  0  0  0  0  0  0
   -0.6280    4.9750   -0.7940 O   0  0  0  0  0  0  0  0  0  0  0  0
   -0.4110    6.6600    0.8080 O   0  0  0  0  0  0  0  0  0  0  0  0
    1.5670    4.9790    0.6050 N   0  0  0  0  0  0  0  0  0  0  0  0
   -0.4690    8.4790   13.3190 H   0  0  0  0  0  0  0  0  0  0  0  0
   -1.3060    9.0410   11.8560 H   0  0  0  0  0  0  0  0  0  0  0  0
    0.4190    8.6220   11.7870 H   0  0  0  0  0  0  0  0  0  0  0  0
    0.1360    6.9660   10.0090 H   0  0  0  0  0  0  0  0  0  0  0  0
   -2.5710    2.1380   13.1380 H   0  0  0  0  0  0  0  0  0  0  0  0
   -3.5460    1.1430   11.9020 H   0  0  0  0  0  0  0  0  0  0  0  0
   -4.0860    3.9330   10.3940 H   0  0  0  0  0  0  0  0  0  0  0  0
   -5.5350    5.8910   10.8640 H   0  0  0  0  0  0  0  0  0  0  0  0
   -6.5540    6.1700   13.1070 H   0  0  0  0  0  0  0  0  0  0  0  0
   -6.8870    5.3790   15.3750 H   0  0  0  0  0  0  0  0  0  0  0  0
   -6.4580    3.7010   17.1490 H   0  0  0  0  0  0  0  0  0  0  0  0
   -5.0100    1.7430   16.6800 H   0  0  0  0  0  0  0  0  0  0  0  0
   -3.9910    1.4640   14.4370 H   0  0  0  0  0  0  0  0  0  0  0  0
   -2.6020    4.2800   13.1540 H   0  0  0  0  0  0  0  0  0  0  0  0
   -2.2540    5.1180    7.7630 H   0  0  0  0  0  0  0  0  0  0  0  0
    0.0640    3.1460    5.0730 H   0  0  0  0  0  0  0  0  0  0  0  0
   -2.9720    4.8820    5.5140 H   0  0  0  0  0  0  0  0  0  0  0  0
   -2.8620    1.9990    4.3410 H   0  0  0  0  0  0  0  0  0  0  0  0
   -2.4750    1.1610    2.0390 H   0  0  0  0  0  0  0  0  0  0  0  0
   -1.3010    2.5850    0.3830 H   0  0  0  0  0  0  0  0  0  0  0  0
   -0.9010    5.6840    3.3290 H   0  0  0  0  0  0  0  0  0  0  0  0
    1.9280    4.3060    1.2650 H   0  0  0  0  0  0  0  0  0  0  0  0
    2.1980    5.4780   -0.0050 H   0  0  0  0  0  0  0  0  0  0  0  0
  1 38  1  0  0  0  0
  1 39  1  0  0  0  0
  1 40  1  0  0  0  0
  1  2  1  0  0  0  0
  2  3  2  0  0  0  0
  3 41  1  0  0  0  0
  3  4  1  0  0  0  0
  4  5  2  0  0  0  0
  5  6  1  0  0  0  0
  6  7  1  0  0  0  0
  7 42  1  0  0  0  0
  7 43  1  0  0  0  0
  7  8  1  0  0  0  0
  8  9  2  0  0  0  0
  9 44  1  0  0  0  0
  9 10  1  0  0  0  0
 10 45  1  0  0  0  0
 10 11  2  0  0  0  0
 11 46  1  0  0  0  0
 11 12  1  0  0  0  0
 12 13  1  0  0  0  0
 13 47  1  0  0  0  0
 13 14  2  0  0  0  0
 14 48  1  0  0  0  0
 14 15  1  0  0  0  0
 15 49  1  0  0  0  0
 15 16  2  0  0  0  0
 16 50  1  0  0  0  0
 16 17  1  0  0  0  0
 17  8  1  0  0  0  0
 17 12  2  0  0  0  0
  5 18  1  0  0  0  0
 18 51  1  0  0  0  0
 18 19  2  0  0  0  0
 19  2  1  0  0  0  0
 19 20  1  0  0  0  0
  4 21  1  0  0  0  0
 21 22  2  0  0  0  0
 21 23  2  0  0  0  0
 21 24  1  0  0  0  0
 24 52  1  0  0  0  0
 24 25  1  0  0  0  0
 25 26  2  0  0  0  0
 26 53  1  0  0  0  0
 25 27  1  0  0  0  0
 27 54  1  0  0  0  0
 27 28  1  0  0  0  0
 28 29  2  0  0  0  0
 29 55  1  0  0  0  0
 29 30  1  0  0  0  0
 30 56  1  0  0  0  0
 30 31  2  0  0  0  0
 31 57  1  0  0  0  0
 31 32  1  0  0  0  0
 32 33  2  0  0  0  0
 33 28  1  0  0  0  0
 33 58  1  0  0  0  0
 32 34  1  0  0  0  0
 34 35  2  0  0  0  0
 34 36  2  0  0  0  0
 34 37  1  0  0  0  0
 37 59  1  0  0  0  0
 37 60  1  0  0  0  0
M  END
>  <LOGBIO>
6.3700

>  <PRED_LOGBIO>
6.8500

>  <XV_RES>
0.0000

>  <WHL_TMPL>
57

>  <ANCH>
7-9;14-30

$$$$
ROW126
  -MTS-   01071500433D 0   0.00000     0.00000     0

 43 45  0  0  1  0  0  0  0  0999 V2000
    2.0050    6.9090    9.4170 C   0  0  0  0  0  0  0  0  0  0  0  0
    0.8880    6.5050   10.3750 C   0  0  0  0  0  0  0  0  0  0  0  0
    0.0370    7.6450   10.5220 O   0  0  0  0  0  0  0  0  0  0  0  0
    0.0050    7.9790   11.9130 C   0  0  2  0  0  0  0  0  0  0  0  0
    0.6350    6.7620   12.6170 C   0  0  2  0  0  0  0  0  0  0  0  0
[truncated: 6,220,332 more chars]
