# Supplementary material for: Template CoMFA Generates Single 3D-QSAR Models that, for Twelve of Twelve Biological Targets, Predict All ChEMBL-Tabulated Affinities
Source: PLoS One. 2015 Jun 12;10(6):e0129307. doi: 10.1371/journal.pone.0129307 (PMC4466312; doi:10.1371/journal.pone.0129307)
Supplement: S2 Text — The zip file contains, in. sdf format, the aligned structures, from the A, B, C, D, and F protocols, of all templates and training sets for the carbonic anhydrase II target. The content of each file is evident from its name. (ZIP) [file pone.0129307.s003.zip › CAII_B_trng.sdf]

ROW1
  -MTS-   01071500473D 0   0.00000     0.00000     0

 22 22  0  0  0  0  0  0  0  0999 V2000
   -1.0610   -0.2950    2.8990 C   0  0  0  0  0  0  0  0  0  0  0  0
   -0.3220    0.0690    1.6820 N   0  0  0  0  0  0  0  0  0  0  0  0
   -0.8530   -0.1050    0.4310 C   0  0  0  0  0  0  0  0  0  0  0  0
    0.4040    0.4740   -0.6730 S   0  0  0  0  0  0  0  0  0  0  0  0
    1.5780    0.9210    0.5740 C   0  0  0  0  0  0  0  0  0  0  0  0
    1.0130    0.6330    1.7310 N   0  0  0  0  0  0  0  0  0  0  0  0
    3.1230    1.5850    0.0810 S   0  0  0  0  0  0  0  0  0  0  0  0
    3.9610    1.5680    1.2600 O   0  0  0  0  0  0  0  0  0  0  0  0
    2.8360    2.8060   -0.6400 O   0  0  0  0  0  0  0  0  0  0  0  0
    3.8360    0.5310   -1.0400 N   0  0  0  0  0  0  0  0  0  0  0  0
   -1.8430   -0.5200    0.4300 N   0  0  0  0  0  0  0  0  0  0  0  0
   -2.7350   -0.9390    1.3960 C   0  0  0  0  0  0  0  0  0  0  0  0
   -2.5870   -0.9140    2.6120 O   0  0  0  0  0  0  0  0  0  0  0  0
   -4.0200   -1.4440    0.7890 C   0  0  0  0  0  0  0  0  0  0  0  0
   -1.7280   -1.1270    2.6840 H   0  0  0  0  0  0  0  0  0  0  0  0
   -1.6430    0.5590    3.2390 H   0  0  0  0  0  0  0  0  0  0  0  0
   -0.3570   -0.5870    3.6770 H   0  0  0  0  0  0  0  0  0  0  0  0
    4.7380    0.7510   -1.4380 H   0  0  0  0  0  0  0  0  0  0  0  0
    3.3590   -0.3170   -1.3100 H   0  0  0  0  0  0  0  0  0  0  0  0
   -4.8720   -1.0110    1.3100 H   0  0  0  0  0  0  0  0  0  0  0  0
   -4.0530   -2.5160    0.9740 H   0  0  0  0  0  0  0  0  0  0  0  0
   -3.9860   -1.1900   -0.2680 H   0  0  0  0  0  0  0  0  0  0  0  0
  1 15  1  0  0  0  0
  1 16  1  0  0  0  0
  1 17  1  0  0  0  0
  1  2  1  0  0  0  0
  2  3  1  0  0  0  0
  3  4  1  0  0  0  0
  4  5  1  0  0  0  0
  5  6  2  0  0  0  0
  6  2  1  0  0  0  0
  5  7  1  0  0  0  0
  7  8  2  0  0  0  0
  7  9  2  0  0  0  0
  7 10  1  0  0  0  0
 10 18  1  0  0  0  0
 10 19  1  0  0  0  0
  3 11  2  0  0  0  0
 11 12  1  0  0  0  0
 12 13  2  0  0  0  0
 12 14  1  0  0  0  0
 14 20  1  0  0  0  0
 14 21  1  0  0  0  0
 14 22  1  0  0  0  0
M  END
>  <LOGBIO>
7.8500

>  <PRED_LOGBIO>
7.9100

>  <XV_RES>
-0.0650

>  <WHL_TMPL>
3

>  <ANCH>
7-11;8-7

$$$$
ROW2
  -MTS-   01071500473D 0   0.00000     0.00000     0

 35 36  0  0  0  0  0  0  0  0999 V2000
   -0.3680   -0.0830    0.4680 N   0  0  0  0  0  0  0  0  0  0  0  0
   -2.0510   -0.0970    1.0100 S   0  0  0  0  0  0  0  0  0  0  0  0
   -2.7230    1.0020    0.3580 O   0  0  0  0  0  0  0  0  0  0  0  0
   -2.6310   -1.3810    0.7650 O   0  0  0  0  0  0  0  0  0  0  0  0
   -2.0450    0.2440    2.7260 N   0  0  0  0  0  0  0  0  0  0  0  0
   -1.9200   -0.8560    3.6940 C   0  0  0  0  0  0  0  0  0  0  0  0
   -1.9420   -0.2970    5.0960 C   0  0  0  0  0  0  0  0  0  0  0  0
   -3.1590   -0.1520    5.7730 C   0  0  0  0  0  0  0  0  0  0  0  0
   -3.1800    0.3650    7.0740 C   0  0  0  0  0  0  0  0  0  0  0  0
   -1.9830    0.7380    7.6970 C   0  0  0  0  0  0  0  0  0  0  0  0
   -0.7660    0.5930    7.0210 C   0  0  0  0  0  0  0  0  0  0  0  0
   -0.7460    0.0750    5.7200 C   0  0  0  0  0  0  0  0  0  0  0  0
   -2.1660    1.6300    3.2010 C   0  0  0  0  0  0  0  0  0  0  0  0
   -2.1350    1.6500    4.7100 C   0  0  0  0  0  0  0  0  0  0  0  0
   -3.3270    1.5450    5.4370 C   0  0  0  0  0  0  0  0  0  0  0  0
   -3.2980    1.5630    6.8360 C   0  0  0  0  0  0  0  0  0  0  0  0
   -2.0770    1.6860    7.5100 C   0  0  0  0  0  0  0  0  0  0  0  0
   -0.8840    1.7910    6.7830 C   0  0  0  0  0  0  0  0  0  0  0  0
   -0.9130    1.7730    5.3840 C   0  0  0  0  0  0  0  0  0  0  0  0
    0.2790   -0.7790    0.8110 H   0  0  0  0  0  0  0  0  0  0  0  0
   -0.0530    0.6210   -0.1850 H   0  0  0  0  0  0  0  0  0  0  0  0
   -2.7500   -1.5480    3.5660 H   0  0  0  0  0  0  0  0  0  0  0  0
   -0.9820   -1.3800    3.5270 H   0  0  0  0  0  0  0  0  0  0  0  0
   -4.0820   -0.4400    5.2920 H   0  0  0  0  0  0  0  0  0  0  0  0
   -4.1180    0.4770    7.5960 H   0  0  0  0  0  0  0  0  0  0  0  0
   -1.9990    1.1380    8.7010 H   0  0  0  0  0  0  0  0  0  0  0  0
    0.1570    0.8810    7.5020 H   0  0  0  0  0  0  0  0  0  0  0  0
    0.1930   -0.0360    5.1980 H   0  0  0  0  0  0  0  0  0  0  0  0
   -3.1060    2.0520    2.8520 H   0  0  0  0  0  0  0  0  0  0  0  0
   -1.3380    2.2190    2.8130 H   0  0  0  0  0  0  0  0  0  0  0  0
   -4.2690    1.4500    4.9180 H   0  0  0  0  0  0  0  0  0  0  0  0
   -4.2180    1.4820    7.3970 H   0  0  0  0  0  0  0  0  0  0  0  0
   -2.0540    1.7000    8.5890 H   0  0  0  0  0  0  0  0  0  0  0  0
    0.0580    1.8860    7.3030 H   0  0  0  0  0  0  0  0  0  0  0  0
    0.0060    1.8540    4.8230 H   0  0  0  0  0  0  0  0  0  0  0  0
  1 20  1  0  0  0  0
  1 21  1  0  0  0  0
  1  2  1  0  0  0  0
  2  3  2  0  0  0  0
  2  4  2  0  0  0  0
  2  5  1  0  0  0  0
  5  6  1  0  0  0  0
  6 22  1  0  0  0  0
  6 23  1  0  0  0  0
  6  7  1  0  0  0  0
  7  8  2  0  0  0  0
  8 24  1  0  0  0  0
  8  9  1  0  0  0  0
  9 25  1  0  0  0  0
  9 10  2  0  0  0  0
 10 26  1  0  0  0  0
 10 11  1  0  0  0  0
 11 27  1  0  0  0  0
 11 12  2  0  0  0  0
 12  7  1  0  0  0  0
 12 28  1  0  0  0  0
  5 13  1  0  0  0  0
 13 29  1  0  0  0  0
 13 30  1  0  0  0  0
 13 14  1  0  0  0  0
 14 15  2  0  0  0  0
 15 31  1  0  0  0  0
 15 16  1  0  0  0  0
 16 32  1  0  0  0  0
 16 17  2  0  0  0  0
 17 33  1  0  0  0  0
 17 18  1  0  0  0  0
 18 34  1  0  0  0  0
 18 19  2  0  0  0  0
 19 14  1  0  0  0  0
 19 35  1  0  0  0  0
M  END
>  <LOGBIO>
6.1900

>  <PRED_LOGBIO>
6.9100

>  <XV_RES>
-0.8150

>  <WHL_TMPL>
1

>  <ANCH>
41-43;4-5

$$$$
ROW3
  -MTS-   01071500473D 0   0.00000     0.00000     0

 22 22  0  0  0  0  0  0  0  0999 V2000
   -1.0610   -0.2950    2.8990 C   0  0  0  0  0  0  0  0  0  0  0  0
   -0.3220    0.0690    1.6820 N   0  0  0  0  0  0  0  0  0  0  0  0
   -0.8530   -0.1050    0.4310 C   0  0  0  0  0  0  0  0  0  0  0  0
    0.4040    0.4740   -0.6730 S   0  0  0  0  0  0  0  0  0  0  0  0
    1.5780    0.9210    0.5740 C   0  0  0  0  0  0  0  0  0  0  0  0
    1.0130    0.6330    1.7310 N   0  0  0  0  0  0  0  0  0  0  0  0
    3.1230    1.5850    0.0810 S   0  0  0  0  0  0  0  0  0  0  0  0
    3.9610    1.5680    1.2600 O   0  0  0  0  0  0  0  0  0  0  0  0
    2.8360    2.8060   -0.6400 O   0  0  0  0  0  0  0  0  0  0  0  0
    3.8360    0.5310   -1.0400 N   0  0  0  0  0  0  0  0  0  0  0  0
   -1.8430   -0.5200    0.4300 N   0  0  0  0  0  0  0  0  0  0  0  0
   -2.7350   -0.9390    1.3960 C   0  0  0  0  0  0  0  0  0  0  0  0
   -2.5870   -0.9140    2.6120 O   0  0  0  0  0  0  0  0  0  0  0  0
   -4.0200   -1.4440    0.7890 C   0  0  0  0  0  0  0  0  0  0  0  0
   -1.7280   -1.1270    2.6840 H   0  0  0  0  0  0  0  0  0  0  0  0
   -1.6430    0.5590    3.2390 H   0  0  0  0  0  0  0  0  0  0  0  0
   -0.3570   -0.5870    3.6770 H   0  0  0  0  0  0  0  0  0  0  0  0
    4.7380    0.7510   -1.4380 H   0  0  0  0  0  0  0  0  0  0  0  0
    3.3590   -0.3170   -1.3100 H   0  0  0  0  0  0  0  0  0  0  0  0
   -4.8720   -1.0110    1.3100 H   0  0  0  0  0  0  0  0  0  0  0  0
   -4.0530   -2.5160    0.9740 H   0  0  0  0  0  0  0  0  0  0  0  0
   -3.9860   -1.1900   -0.2680 H   0  0  0  0  0  0  0  0  0  0  0  0
  1 15  1  0  0  0  0
  1 16  1  0  0  0  0
  1 17  1  0  0  0  0
  1  2  1  0  0  0  0
  2  3  1  0  0  0  0
  3  4  1  0  0  0  0
  4  5  1  0  0  0  0
  5  6  2  0  0  0  0
  6  2  1  0  0  0  0
  5  7  1  0  0  0  0
  7  8  2  0  0  0  0
  7  9  2  0  0  0  0
  7 10  1  0  0  0  0
 10 18  1  0  0  0  0
 10 19  1  0  0  0  0
  3 11  2  0  0  0  0
 11 12  1  0  0  0  0
 12 13  2  0  0  0  0
 12 14  1  0  0  0  0
 14 20  1  0  0  0  0
 14 21  1  0  0  0  0
 14 22  1  0  0  0  0
M  END
>  <LOGBIO>
7.8500

>  <PRED_LOGBIO>
7.9100

>  <XV_RES>
-0.0650

>  <WHL_TMPL>
3

>  <ANCH>
7-11;8-7

$$$$
ROW4
  -MTS-   01071500473D 0   0.00000     0.00000     0

 29 30  0  0  0  0  0  0  0  0999 V2000
   -0.6860   -0.1550    3.3240 C   0  0  0  0  0  0  0  0  0  0  0  0
   -0.1340    0.1350    1.9930 N   0  0  0  0  0  0  0  0  0  0  0  0
    1.1880    0.7030    1.8160 N   0  0  0  0  0  0  0  0  0  0  0  0
    1.5780    0.9210    0.5740 C   0  0  0  0  0  0  0  0  0  0  0  0
    0.2410    0.3990   -0.4610 S   0  0  0  0  0  0  0  0  0  0  0  0
   -0.8380   -0.1140    0.8450 C   0  0  0  0  0  0  0  0  0  0  0  0
   -1.8430   -0.5200    0.4300 N   0  0  0  0  0  0  0  0  0  0  0  0
   -2.7350   -0.9390    1.3960 C   0  0  0  0  0  0  0  0  0  0  0  0
   -2.5870   -0.9140    2.6120 O   0  0  0  0  0  0  0  0  0  0  0  0
   -3.9960   -1.4350    0.8000 C   0  0  0  0  0  0  0  0  0  0  0  0
   -3.9740   -2.5240   -0.0790 C   0  0  0  0  0  0  0  0  0  0  0  0
   -2.8030   -3.1220   -0.3840 F   0  0  0  0  0  0  0  0  0  0  0  0
   -5.1670   -2.9930   -0.6420 C   0  0  0  0  0  0  0  0  0  0  0  0
   -5.1460   -4.0430   -1.4900 F   0  0  0  0  0  0  0  0  0  0  0  0
   -6.3820   -2.3720   -0.3270 C   0  0  0  0  0  0  0  0  0  0  0  0
   -7.5320   -2.8240   -0.8700 F   0  0  0  0  0  0  0  0  0  0  0  0
   -6.4030   -1.2830    0.5530 C   0  0  0  0  0  0  0  0  0  0  0  0
   -7.5750   -0.6850    0.8570 F   0  0  0  0  0  0  0  0  0  0  0  0
   -5.2110   -0.8140    1.1160 C   0  0  0  0  0  0  0  0  0  0  0  0
   -5.2320    0.2360    1.9640 F   0  0  0  0  0  0  0  0  0  0  0  0
    3.1230    1.5850    0.0810 S   0  0  0  0  0  0  0  0  0  0  0  0
    3.9610    1.5680    1.2600 O   0  0  0  0  0  0  0  0  0  0  0  0
    2.8360    2.8060   -0.6400 O   0  0  0  0  0  0  0  0  0  0  0  0
    3.8360    0.5310   -1.0400 N   0  0  0  0  0  0  0  0  0  0  0  0
   -1.3690   -0.9990    3.2580 H   0  0  0  0  0  0  0  0  0  0  0  0
   -1.2220    0.7170    3.6930 H   0  0  0  0  0  0  0  0  0  0  0  0
    0.1250   -0.3980    4.0080 H   0  0  0  0  0  0  0  0  0  0  0  0
    4.7380    0.7510   -1.4380 H   0  0  0  0  0  0  0  0  0  0  0  0
    3.3590   -0.3170   -1.3100 H   0  0  0  0  0  0  0  0  0  0  0  0
  1 25  1  0  0  0  0
  1 26  1  0  0  0  0
  1 27  1  0  0  0  0
  1  2  1  0  0  0  0
  2  3  1  0  0  0  0
  3  4  2  0  0  0  0
  4  5  1  0  0  0  0
  5  6  1  0  0  0  0
  6  2  1  0  0  0  0
  6  7  2  0  0  0  0
  7  8  1  0  0  0  0
  8  9  2  0  0  0  0
  8 10  1  0  0  0  0
 10 11  2  0  0  0  0
 11 12  1  0  0  0  0
 11 13  1  0  0  0  0
 13 14  1  0  0  0  0
 13 15  2  0  0  0  0
 15 16  1  0  0  0  0
 15 17  1  0  0  0  0
 17 18  1  0  0  0  0
 17 19  2  0  0  0  0
 19 10  1  0  0  0  0
 19 20  1  0  0  0  0
  4 21  1  0  0  0  0
 21 22  2  0  0  0  0
 21 23  2  0  0  0  0
 21 24  1  0  0  0  0
 24 28  1  0  0  0  0
 24 29  1  0  0  0  0
M  END
>  <LOGBIO>
8.8200

>  <PRED_LOGBIO>
8.2500

>  <XV_RES>
0.6700

>  <WHL_TMPL>
3

>  <ANCH>
7-8;7-6

$$$$
ROW5
  -MTS-   01071500473D 0   0.00000     0.00000     0

 18 18  0  0  0  0  0  0  0  0999 V2000
    4.5370    1.2500   -0.9530 N   0  0  0  0  0  0  0  0  0  0  0  0
    3.2030    1.5780    0.0220 S   0  0  0  0  0  0  0  0  0  0  0  0
    2.6270    2.8210   -0.4400 O   0  0  0  0  0  0  0  0  0  0  0  0
    2.2890    0.4790   -0.0160 O   0  0  0  0  0  0  0  0  0  0  0  0
    3.7410    1.8270    1.4810 O   0  0  0  0  0  0  0  0  0  0  0  0
    4.5290    0.8610    2.0500 C   0  0  0  0  0  0  0  0  0  0  0  0
    5.9180    0.9030    1.8850 C   0  0  0  0  0  0  0  0  0  0  0  0
    6.7230   -0.0840    2.4660 C   0  0  0  0  0  0  0  0  0  0  0  0
    6.1380   -1.1140    3.2120 C   0  0  0  0  0  0  0  0  0  0  0  0
    7.2300   -2.4540    4.0010 Br  0  0  0  0  0  0  0  0  0  0  0  0
    4.7480   -1.1560    3.3780 C   0  0  0  0  0  0  0  0  0  0  0  0
    3.9440   -0.1690    2.7960 C   0  0  0  0  0  0  0  0  0  0  0  0
    5.0860    0.4170   -0.7940 H   0  0  0  0  0  0  0  0  0  0  0  0
    4.7880    1.8860   -1.6960 H   0  0  0  0  0  0  0  0  0  0  0  0
    6.3690    1.6980    1.3090 H   0  0  0  0  0  0  0  0  0  0  0  0
    7.7950   -0.0510    2.3380 H   0  0  0  0  0  0  0  0  0  0  0  0
    4.2970   -1.9510    3.9530 H   0  0  0  0  0  0  0  0  0  0  0  0
    2.8720   -0.2020    2.9240 H   0  0  0  0  0  0  0  0  0  0  0  0
  1 13  1  0  0  0  0
  1 14  1  0  0  0  0
  1  2  1  0  0  0  0
  2  3  2  0  0  0  0
  2  4  2  0  0  0  0
  2  5  1  0  0  0  0
  5  6  1  0  0  0  0
  6  7  2  0  0  0  0
  7 15  1  0  0  0  0
  7  8  1  0  0  0  0
  8 16  1  0  0  0  0
  8  9  2  0  0  0  0
  9 10  1  0  0  0  0
  9 11  1  0  0  0  0
 11 17  1  0  0  0  0
 11 12  2  0  0  0  0
 12  6  1  0  0  0  0
 12 18  1  0  0  0  0
M  END
>  <LOGBIO>
8.8200

>  <PRED_LOGBIO>
7.7600

>  <XV_RES>
1.2190

>  <WHL_TMPL>
2

>  <ANCH>
4-6;4-5

$$$$
ROW6
  -MTS-   01071500473D 0   0.00000     0.00000     0

 17 17  0  0  0  0  0  0  0  0999 V2000
   -0.6860   -0.1550    3.3250 C   0  0  0  0  0  0  0  0  0  0  0  0
   -0.1340    0.1350    1.9940 N   0  0  0  0  0  0  0  0  0  0  0  0
   -0.8380   -0.1140    0.8450 C   0  0  0  0  0  0  0  0  0  0  0  0
    0.2410    0.3990   -0.4610 S   0  0  0  0  0  0  0  0  0  0  0  0
    1.5780    0.9210    0.5740 C   0  0  0  0  0  0  0  0  0  0  0  0
    1.1880    0.7030    1.8160 N   0  0  0  0  0  0  0  0  0  0  0  0
    3.1230    1.5850    0.0810 S   0  0  0  0  0  0  0  0  0  0  0  0
    3.9610    1.5680    1.2600 O   0  0  0  0  0  0  0  0  0  0  0  0
    2.8360    2.8060   -0.6400 O   0  0  0  0  0  0  0  0  0  0  0  0
    3.8360    0.5310   -1.0400 N   0  0  0  0  0  0  0  0  0  0  0  0
   -1.8430   -0.5200    0.4300 N   0  0  0  0  0  0  0  0  0  0  0  0
   -1.3690   -0.9990    3.2580 H   0  0  0  0  0  0  0  0  0  0  0  0
   -1.2210    0.7170    3.6930 H   0  0  0  0  0  0  0  0  0  0  0  0
    0.1250   -0.3980    4.0080 H   0  0  0  0  0  0  0  0  0  0  0  0
    4.7380    0.7510   -1.4380 H   0  0  0  0  0  0  0  0  0  0  0  0
    3.3590   -0.3170   -1.3100 H   0  0  0  0  0  0  0  0  0  0  0  0
   -2.0000   -0.5460   -0.5470 H   0  0  0  0  0  0  0  0  0  0  0  0
  1 12  1  0  0  0  0
  1 13  1  0  0  0  0
  1 14  1  0  0  0  0
  1  2  1  0  0  0  0
  2  3  1  0  0  0  0
  3  4  1  0  0  0  0
  4  5  1  0  0  0  0
  5  6  2  0  0  0  0
  6  2  1  0  0  0  0
  5  7  1  0  0  0  0
  7  8  2  0  0  0  0
  7  9  2  0  0  0  0
  7 10  1  0  0  0  0
 10 15  1  0  0  0  0
 10 16  1  0  0  0  0
  3 11  2  0  0  0  0
 11 17  1  0  0  0  0
M  END
>  <LOGBIO>
7.7200

>  <PRED_LOGBIO>
7.6600

>  <XV_RES>
0.0610

>  <WHL_TMPL>
3

>  <ANCH>
7-8;8-9

$$$$
ROW7
  -MTS-   01071500473D 0   0.00000     0.00000     0

 42 43  0  0  0  0  0  0  0  0999 V2000
  -12.1710   -0.3740    4.5990 N   0  0  0  0  0  0  0  0  0  0  0  0
  -11.0230   -1.6750    4.3740 S   0  0  0  0  0  0  0  0  0  0  0  0
  -11.5030   -2.5650    3.3630 O   0  0  0  0  0  0  0  0  0  0  0  0
  -10.8640   -2.3890    5.6020 O   0  0  0  0  0  0  0  0  0  0  0  0
   -9.4010   -0.9780    3.8560 C   0  0  0  0  0  0  0  0  0  0  0  0
   -9.1150   -0.8040    2.4960 C   0  0  0  0  0  0  0  0  0  0  0  0
   -7.8810   -0.2730    2.1030 C   0  0  0  0  0  0  0  0  0  0  0  0
   -6.9320    0.0830    3.0680 C   0  0  0  0  0  0  0  0  0  0  0  0
   -5.6010    0.6550    2.6430 C   0  0  0  0  0  0  0  0  0  0  0  0
   -4.5980   -0.4800    2.4460 C   0  0  0  0  0  0  0  0  0  0  0  0
   -3.3020    0.0770    2.0330 N   0  0  0  0  0  0  0  0  0  0  0  0
   -2.2730   -0.7340    1.8030 C   0  0  0  0  0  0  0  0  0  0  0  0
   -2.4050   -1.9490    1.9360 O   0  0  0  0  0  0  0  0  0  0  0  0
   -0.9680   -0.1730    1.3860 C   0  0  0  0  0  0  0  0  0  0  0  0
   -0.6820    0.0010    0.0270 C   0  0  0  0  0  0  0  0  0  0  0  0
    0.5520    0.5310   -0.3670 C   0  0  0  0  0  0  0  0  0  0  0  0
    1.5010    0.8880    0.5990 C   0  0  0  0  0  0  0  0  0  0  0  0
    1.2150    0.7140    1.9580 C   0  0  0  0  0  0  0  0  0  0  0  0
   -0.0190    0.1830    2.3520 C   0  0  0  0  0  0  0  0  0  0  0  0
    3.1230    1.5850    0.0810 S   0  0  0  0  0  0  0  0  0  0  0  0
    2.8360    2.8060   -0.6400 O   0  0  0  0  0  0  0  0  0  0  0  0
    3.7060    0.6670   -0.8480 O   0  0  0  0  0  0  0  0  0  0  0  0
    4.0900    1.8390    1.5170 N   0  0  0  0  0  0  0  0  0  0  0  0
   -7.2170   -0.0910    4.4280 C   0  0  0  0  0  0  0  0  0  0  0  0
   -8.4520   -0.6210    4.8210 C   0  0  0  0  0  0  0  0  0  0  0  0
  -11.8880    0.5830    4.4430 H   0  0  0  0  0  0  0  0  0  0  0  0
  -13.1180   -0.5800    4.8860 H   0  0  0  0  0  0  0  0  0  0  0  0
   -9.8470   -1.0790    1.7520 H   0  0  0  0  0  0  0  0  0  0  0  0
   -7.6610   -0.1390    1.0540 H   0  0  0  0  0  0  0  0  0  0  0  0
   -5.2350    1.3330    3.4120 H   0  0  0  0  0  0  0  0  0  0  0  0
   -5.7210    1.1990    1.7090 H   0  0  0  0  0  0  0  0  0  0  0  0
   -4.9630   -1.1580    1.6770 H   0  0  0  0  0  0  0  0  0  0  0  0
   -4.4770   -1.0240    3.3810 H   0  0  0  0  0  0  0  0  0  0  0  0
   -3.1930    1.0750    1.9230 H   0  0  0  0  0  0  0  0  0  0  0  0
   -1.4140   -0.2740   -0.7180 H   0  0  0  0  0  0  0  0  0  0  0  0
    0.7720    0.6650   -1.4160 H   0  0  0  0  0  0  0  0  0  0  0  0
    1.9470    0.9890    2.7030 H   0  0  0  0  0  0  0  0  0  0  0  0
   -0.2390    0.0490    3.4010 H   0  0  0  0  0  0  0  0  0  0  0  0
    4.8950    1.2540    1.6940 H   0  0  0  0  0  0  0  0  0  0  0  0
    3.8440    2.5700    2.1690 H   0  0  0  0  0  0  0  0  0  0  0  0
   -6.4850    0.1840    5.1720 H   0  0  0  0  0  0  0  0  0  0  0  0
   -8.6720   -0.7550    5.8700 H   0  0  0  0  0  0  0  0  0  0  0  0
  1 26  1  0  0  0  0
  1 27  1  0  0  0  0
  1  2  1  0  0  0  0
  2  3  2  0  0  0  0
  2  4  2  0  0  0  0
  2  5  1  0  0  0  0
  5  6  2  0  0  0  0
  6 28  1  0  0  0  0
  6  7  1  0  0  0  0
  7 29  1  0  0  0  0
  7  8  2  0  0  0  0
  8  9  1  0  0  0  0
  9 30  1  0  0  0  0
  9 31  1  0  0  0  0
  9 10  1  0  0  0  0
 10 32  1  0  0  0  0
 10 33  1  0  0  0  0
 10 11  1  0  0  0  0
 11 34  1  0  0  0  0
 11 12  1  0  0  0  0
 12 13  2  0  0  0  0
 12 14  1  0  0  0  0
 14 15  2  0  0  0  0
 15 35  1  0  0  0  0
 15 16  1  0  0  0  0
 16 36  1  0  0  0  0
 16 17  2  0  0  0  0
 17 18  1  0  0  0  0
 18 37  1  0  0  0  0
 18 19  2  0  0  0  0
 19 14  1  0  0  0  0
 19 38  1  0  0  0  0
 17 20  1  0  0  0  0
 20 21  2  0  0  0  0
 20 22  2  0  0  0  0
 20 23  1  0  0  0  0
 23 39  1  0  0  0  0
 23 40  1  0  0  0  0
  8 24  1  0  0  0  0
 24 41  1  0  0  0  0
 24 25  2  0  0  0  0
 25  5  1  0  0  0  0
 25 42  1  0  0  0  0
M  END
>  <LOGBIO>
8.3000

>  <PRED_LOGBIO>
7.6600

>  <XV_RES>
0.6940

>  <WHL_TMPL>
3

>  <ANCH>
4-6;33-34

$$$$
ROW8
  -MTS-   01071500473D 0   0.00000     0.00000     0

 25 25  0  0  0  0  0  0  0  0999 V2000
   -3.4900   -2.8240    2.3140 N   0  0  0  0  0  0  0  0  0  0  0  0
   -2.1940   -2.2670    1.9010 C   0  0  0  0  0  0  0  0  0  0  0  0
   -2.2990   -0.7450    1.8110 C   0  0  0  0  0  0  0  0  0  0  0  0
   -0.9680   -0.1730    1.3860 C   0  0  0  0  0  0  0  0  0  0  0  0
   -0.0190    0.1830    2.3520 C   0  0  0  0  0  0  0  0  0  0  0  0
    1.2150    0.7140    1.9580 C   0  0  0  0  0  0  0  0  0  0  0  0
    1.5010    0.8880    0.5990 C   0  0  0  0  0  0  0  0  0  0  0  0
    0.5520    0.5310   -0.3670 C   0  0  0  0  0  0  0  0  0  0  0  0
   -0.6820    0.0010    0.0270 C   0  0  0  0  0  0  0  0  0  0  0  0
    3.1230    1.5850    0.0810 S   0  0  0  0  0  0  0  0  0  0  0  0
    2.8360    2.8060   -0.6400 O   0  0  0  0  0  0  0  0  0  0  0  0
    3.7060    0.6670   -0.8480 O   0  0  0  0  0  0  0  0  0  0  0  0
    4.0900    1.8390    1.5170 N   0  0  0  0  0  0  0  0  0  0  0  0
   -3.7440   -2.4500    3.2170 H   0  0  0  0  0  0  0  0  0  0  0  0
   -3.4210   -3.8300    2.3740 H   0  0  0  0  0  0  0  0  0  0  0  0
   -1.4340   -2.5360    2.6310 H   0  0  0  0  0  0  0  0  0  0  0  0
   -1.9200   -2.6700    0.9280 H   0  0  0  0  0  0  0  0  0  0  0  0
   -3.0590   -0.4770    1.0810 H   0  0  0  0  0  0  0  0  0  0  0  0
   -2.5730   -0.3430    2.7840 H   0  0  0  0  0  0  0  0  0  0  0  0
   -0.2390    0.0490    3.4010 H   0  0  0  0  0  0  0  0  0  0  0  0
    1.9470    0.9890    2.7030 H   0  0  0  0  0  0  0  0  0  0  0  0
    0.7720    0.6650   -1.4160 H   0  0  0  0  0  0  0  0  0  0  0  0
   -1.4140   -0.2740   -0.7180 H   0  0  0  0  0  0  0  0  0  0  0  0
    4.5940    1.0670    1.9300 H   0  0  0  0  0  0  0  0  0  0  0  0
    4.1450    2.7580    1.9330 H   0  0  0  0  0  0  0  0  0  0  0  0
  1 14  1  0  0  0  0
  1 15  1  0  0  0  0
  1  2  1  0  0  0  0
  2 16  1  0  0  0  0
  2 17  1  0  0  0  0
  2  3  1  0  0  0  0
  3 18  1  0  0  0  0
  3 19  1  0  0  0  0
  3  4  1  0  0  0  0
  4  5  2  0  0  0  0
  5 20  1  0  0  0  0
  5  6  1  0  0  0  0
  6 21  1  0  0  0  0
  6  7  2  0  0  0  0
  7  8  1  0  0  0  0
  8 22  1  0  0  0  0
  8  9  2  0  0  0  0
  9  4  1  0  0  0  0
  9 23  1  0  0  0  0
  7 10  1  0  0  0  0
 10 11  2  0  0  0  0
 10 12  2  0  0  0  0
 10 13  1  0  0  0  0
 13 24  1  0  0  0  0
 13 25  1  0  0  0  0
M  END
>  <LOGBIO>
6.8000

>  <PRED_LOGBIO>
6.8800

>  <XV_RES>
-0.0760

>  <WHL_TMPL>
3

>  <ANCH>
4-6;20-21

$$$$
ROW9
  -MTS-   01071500473D 0   0.00000     0.00000     0

 20 19  0  0  0  0  0  0  0  0999 V2000
    0.2560   -2.4780    1.8030 C   0  0  0  0  0  0  0  0  0  0  0  0
   -0.6510   -1.8130    0.9360 C   0  0  0  0  0  0  0  0  0  0  0  0
    0.2940   -1.1130   -0.0420 C   0  0  0  0  0  0  0  0  0  0  0  0
    1.1560    0.0370    0.5530 C   0  0  0  0  0  0  0  0  0  0  0  0
    2.1890    0.3760   -0.3740 O   0  0  0  0  0  0  0  0  0  0  0  0
    3.2030    1.5780    0.0220 S   0  0  0  0  0  0  0  0  0  0  0  0
    2.6270    2.8210   -0.4400 O   0  0  0  0  0  0  0  0  0  0  0  0
    4.4080    1.3720   -0.7200 O   0  0  0  0  0  0  0  0  0  0  0  0
    3.4730    1.5760    1.7510 N   0  0  0  0  0  0  0  0  0  0  0  0
   -0.2940   -3.0490    2.5480 H   0  0  0  0  0  0  0  0  0  0  0  0
    0.7980   -3.1990    1.1940 H   0  0  0  0  0  0  0  0  0  0  0  0
    0.9020   -1.7200    2.2410 H   0  0  0  0  0  0  0  0  0  0  0  0
   -1.1750   -1.0510    1.5090 H   0  0  0  0  0  0  0  0  0  0  0  0
   -1.2570   -2.5330    0.3910 H   0  0  0  0  0  0  0  0  0  0  0  0
   -0.3520   -0.6390   -0.7780 H   0  0  0  0  0  0  0  0  0  0  0  0
    0.9780   -1.8620   -0.4360 H   0  0  0  0  0  0  0  0  0  0  0  0
    1.6460   -0.3620    1.4390 H   0  0  0  0  0  0  0  0  0  0  0  0
    0.5080    0.8970    0.7090 H   0  0  0  0  0  0  0  0  0  0  0  0
    3.2200    0.7680    2.3010 H   0  0  0  0  0  0  0  0  0  0  0  0
    3.8820    2.3840    2.1990 H   0  0  0  0  0  0  0  0  0  0  0  0
  1 10  1  0  0  0  0
  1 11  1  0  0  0  0
  1 12  1  0  0  0  0
  1  2  1  0  0  0  0
  2 13  1  0  0  0  0
  2 14  1  0  0  0  0
  2  3  1  0  0  0  0
  3 15  1  0  0  0  0
  3 16  1  0  0  0  0
  3  4  1  0  0  0  0
  4 17  1  0  0  0  0
  4 18  1  0  0  0  0
  4  5  1  0  0  0  0
  5  6  1  0  0  0  0
  6  7  2  0  0  0  0
  6  8  2  0  0  0  0
  6  9  1  0  0  0  0
  9 19  1  0  0  0  0
  9 20  1  0  0  0  0
M  END
>  <LOGBIO>
7.1500

>  <PRED_LOGBIO>
6.8800

>  <XV_RES>
0.2780

>  <WHL_TMPL>
2

>  <ANCH>
4-6;15-16

$$$$
ROW11
  -MTS-   01071500473D 0   0.00000     0.00000     0

 22 23  0  0  0  0  0  0  0  0999 V2000
    3.8360    0.5310   -1.0400 N   0  0  0  0  0  0  0  0  0  0  0  0
    3.1230    1.5850    0.0810 S   0  0  0  0  0  0  0  0  0  0  0  0
    2.8360    2.8060   -0.6400 O   0  0  0  0  0  0  0  0  0  0  0  0
    1.9930    0.9770    0.7120 O   0  0  0  0  0  0  0  0  0  0  0  0
    4.3920    1.9800    1.3530 C   0  0  0  0  0  0  0  0  0  0  0  0
    4.2260    2.0380    2.6610 N   0  0  0  0  0  0  0  0  0  0  0  0
    5.3940    2.3730    3.4520 N   0  0  0  0  0  0  0  0  0  0  0  0
    6.5160    2.5890    2.7920 C   0  0  0  0  0  0  0  0  0  0  0  0
    6.0990    2.3640    1.0860 S   0  0  0  0  0  0  0  0  0  0  0  0
    7.8380    2.9440    3.3550 C   0  0  0  0  0  0  0  0  0  0  0  0
    7.9880    4.1170    4.1050 C   0  0  0  0  0  0  0  0  0  0  0  0
    9.2380    4.4520    4.6380 C   0  0  0  0  0  0  0  0  0  0  0  0
   10.3390    3.6150    4.4220 C   0  0  0  0  0  0  0  0  0  0  0  0
   10.1890    2.4420    3.6720 C   0  0  0  0  0  0  0  0  0  0  0  0
    8.9390    2.1070    3.1390 C   0  0  0  0  0  0  0  0  0  0  0  0
    8.7530    0.6490    2.2070 Cl  0  0  0  0  0  0  0  0  0  0  0  0
    4.1220   -0.3940   -0.7520 H   0  0  0  0  0  0  0  0  0  0  0  0
    3.9740    0.8280   -1.9950 H   0  0  0  0  0  0  0  0  0  0  0  0
    7.1380    4.7630    4.2720 H   0  0  0  0  0  0  0  0  0  0  0  0
    9.3530    5.3570    5.2170 H   0  0  0  0  0  0  0  0  0  0  0  0
   11.3030    3.8740    4.8330 H   0  0  0  0  0  0  0  0  0  0  0  0
   11.0390    1.7960    3.5050 H   0  0  0  0  0  0  0  0  0  0  0  0
  1 17  1  0  0  0  0
  1 18  1  0  0  0  0
  1  2  1  0  0  0  0
  2  3  2  0  0  0  0
  2  4  2  0  0  0  0
  2  5  1  0  0  0  0
  5  6  2  0  0  0  0
  6  7  1  0  0  0  0
  7  8  2  0  0  0  0
  8  9  1  0  0  0  0
  9  5  1  0  0  0  0
  8 10  1  0  0  0  0
 10 11  2  0  0  0  0
 11 19  1  0  0  0  0
 11 12  1  0  0  0  0
 12 20  1  0  0  0  0
 12 13  2  0  0  0  0
 13 21  1  0  0  0  0
 13 14  1  0  0  0  0
 14 22  1  0  0  0  0
 14 15  2  0  0  0  0
 15 10  1  0  0  0  0
 15 16  1  0  0  0  0
M  END
>  <LOGBIO>
7.9200

>  <PRED_LOGBIO>
8.0300

>  <XV_RES>
-0.0910

>  <WHL_TMPL>
3

>  <ANCH>
4-6;4-5

$$$$
ROW12
  -MTS-   01071500473D 0   0.00000     0.00000     0

 27 28  0  0  0  0  0  0  0  0999 V2000
    3.8360    0.5310   -1.0400 N   0  0  0  0  0  0  0  0  0  0  0  0
    3.1230    1.5850    0.0810 S   0  0  0  0  0  0  0  0  0  0  0  0
    2.8360    2.8060   -0.6400 O   0  0  0  0  0  0  0  0  0  0  0  0
    1.9930    0.9770    0.7120 O   0  0  0  0  0  0  0  0  0  0  0  0
    4.3920    1.9800    1.3530 C   0  0  0  0  0  0  0  0  0  0  0  0
    4.2260    2.0380    2.6610 N   0  0  0  0  0  0  0  0  0  0  0  0
    5.3940    2.3730    3.4520 N   0  0  0  0  0  0  0  0  0  0  0  0
    6.5160    2.5890    2.7920 C   0  0  0  0  0  0  0  0  0  0  0  0
    7.7400    2.9180    3.3130 N   0  0  0  0  0  0  0  0  0  0  0  0
    8.1730    4.5980    3.5370 S   0  0  0  0  0  0  0  0  0  0  0  0
    7.2410    5.2160    4.4280 O   0  0  0  0  0  0  0  0  0  0  0  0
    8.1440    5.2700    2.2750 O   0  0  0  0  0  0  0  0  0  0  0  0
    9.8660    4.7050    4.2510 C   0  0  0  0  0  0  0  0  0  0  0  0
   10.0410    4.7180    5.6400 C   0  0  0  0  0  0  0  0  0  0  0  0
   11.3290    4.7990    6.1820 C   0  0  0  0  0  0  0  0  0  0  0  0
   12.4420    4.8680    5.3360 C   0  0  0  0  0  0  0  0  0  0  0  0
   12.2670    4.8560    3.9470 C   0  0  0  0  0  0  0  0  0  0  0  0
   10.9790    4.7740    3.4040 C   0  0  0  0  0  0  0  0  0  0  0  0
    6.0990    2.3640    1.0860 S   0  0  0  0  0  0  0  0  0  0  0  0
    4.1220   -0.3940   -0.7520 H   0  0  0  0  0  0  0  0  0  0  0  0
    3.9740    0.8280   -1.9950 H   0  0  0  0  0  0  0  0  0  0  0  0
    8.3920    2.1900    3.5690 H   0  0  0  0  0  0  0  0  0  0  0  0
    9.1820    4.6650    6.2930 H   0  0  0  0  0  0  0  0  0  0  0  0
   11.4640    4.8090    7.2540 H   0  0  0  0  0  0  0  0  0  0  0  0
   13.4350    4.9310    5.7540 H   0  0  0  0  0  0  0  0  0  0  0  0
   13.1260    4.9090    3.2940 H   0  0  0  0  0  0  0  0  0  0  0  0
   10.8440    4.7640    2.3330 H   0  0  0  0  0  0  0  0  0  0  0  0
  1 20  1  0  0  0  0
  1 21  1  0  0  0  0
  1  2  1  0  0  0  0
  2  3  2  0  0  0  0
  2  4  2  0  0  0  0
  2  5  1  0  0  0  0
  5  6  2  0  0  0  0
  6  7  1  0  0  0  0
  7  8  2  0  0  0  0
  8  9  1  0  0  0  0
  9 22  1  0  0  0  0
  9 10  1  0  0  0  0
 10 11  2  0  0  0  0
 10 12  2  0  0  0  0
 10 13  1  0  0  0  0
 13 14  2  0  0  0  0
 14 23  1  0  0  0  0
 14 15  1  0  0  0  0
 15 24  1  0  0  0  0
 15 16  2  0  0  0  0
 16 25  1  0  0  0  0
 16 17  1  0  0  0  0
 17 26  1  0  0  0  0
 17 18  2  0  0  0  0
 18 13  1  0  0  0  0
 18 27  1  0  0  0  0
  8 19  1  0  0  0  0
 19  5  1  0  0  0  0
M  END
>  <LOGBIO>
8.0500

>  <PRED_LOGBIO>
8.1400

>  <XV_RES>
-0.1070

>  <WHL_TMPL>
3

>  <ANCH>
4-6;4-5

$$$$
ROW13
  -MTS-   01071500473D 0   0.00000     0.00000     0

 17 18  0  0  0  0  0  0  0  0999 V2000
   -0.2220    0.2730    4.1840 O   0  0  0  0  0  0  0  0  0  0  0  0
   -0.6170    0.1390    3.0270 C   0  0  0  0  0  0  0  0  0  0  0  0
   -1.9150    0.1210    2.7350 N   0  0  0  0  0  0  0  0  0  0  0  0
   -2.0570   -0.0870    1.0040 S   0  0  0  0  0  0  0  0  0  0  0  0
   -2.7230    1.0020    0.3580 O   0  0  0  0  0  0  0  0  0  0  0  0
   -2.6270   -1.3680    0.7230 O   0  0  0  0  0  0  0  0  0  0  0  0
   -0.2560   -0.1550    0.6380 C   0  0  0  0  0  0  0  0  0  0  0  0
    0.5520   -0.3040   -0.4960 C   0  0  0  0  0  0  0  0  0  0  0  0
    1.9460   -0.3070   -0.3670 C   0  0  0  0  0  0  0  0  0  0  0  0
    2.5330   -0.1620    0.8960 C   0  0  0  0  0  0  0  0  0  0  0  0
    1.7250   -0.0140    2.0300 C   0  0  0  0  0  0  0  0  0  0  0  0
    0.3310   -0.0110    1.9010 C   0  0  0  0  0  0  0  0  0  0  0  0
   -2.6770    0.2110    3.3920 H   0  0  0  0  0  0  0  0  0  0  0  0
    0.0990   -0.4150   -1.4700 H   0  0  0  0  0  0  0  0  0  0  0  0
    2.5690   -0.4220   -1.2420 H   0  0  0  0  0  0  0  0  0  0  0  0
    3.6080   -0.1650    0.9950 H   0  0  0  0  0  0  0  0  0  0  0  0
    2.1780    0.0980    3.0040 H   0  0  0  0  0  0  0  0  0  0  0  0
  1  2  2  0  0  0  0
  2  3  1  0  0  0  0
  3 13  1  0  0  0  0
  3  4  1  0  0  0  0
  4  5  2  0  0  0  0
  4  6  2  0  0  0  0
  4  7  1  0  0  0  0
  7  8  2  0  0  0  0
  8 14  1  0  0  0  0
  8  9  1  0  0  0  0
  9 15  1  0  0  0  0
  9 10  2  0  0  0  0
 10 16  1  0  0  0  0
 10 11  1  0  0  0  0
 11 17  1  0  0  0  0
 11 12  2  0  0  0  0
 12  2  1  0  0  0  0
 12  7  1  0  0  0  0
M  END
>  <LOGBIO>
5.2300

>  <PRED_LOGBIO>
6.7000

>  <XV_RES>
-1.5930

>  <WHL_TMPL>
1

>  <ANCH>
41-43;5-6

$$$$
ROW14
  -MTS-   01071500473D 0   0.00000     0.00000     0

 31 32  0  0  0  0  0  0  0  0999 V2000
    4.4770    0.8110   -1.1280 N   0  0  0  0  0  0  0  0  0  0  0  0
    3.3770    1.5980   -0.1220 S   0  0  0  0  0  0  0  0  0  0  0  0
    2.9640    2.8160   -0.7800 O   0  0  0  0  0  0  0  0  0  0  0  0
    2.3030    0.7250    0.2390 O   0  0  0  0  0  0  0  0  0  0  0  0
    4.2890    2.0870    1.3990 C   0  0  0  0  0  0  0  0  0  0  0  0
    3.6950    1.9210    2.6560 C   0  0  0  0  0  0  0  0  0  0  0  0
    4.3890    2.2930    3.8130 C   0  0  0  0  0  0  0  0  0  0  0  0
    5.6770    2.8320    3.7140 C   0  0  0  0  0  0  0  0  0  0  0  0
    6.3790    3.2080    4.8840 N   0  0  0  0  0  0  0  0  0  0  0  0
    6.2610    4.4440    5.3620 C   0  0  0  0  0  0  0  0  0  0  0  0
    5.5410    5.2590    4.7870 O   0  0  0  0  0  0  0  0  0  0  0  0
    7.0090    4.8460    6.6100 C   0  0  0  0  0  0  0  0  0  0  0  0
    6.7050    6.2880    6.9370 C   0  0  0  0  0  0  0  0  0  0  0  0
    5.7130    6.7530    7.7090 C   0  0  0  0  0  0  0  0  0  0  0  0
    5.6460    8.2240    7.8620 C   0  0  0  0  0  0  0  0  0  0  0  0
    6.5840    8.9260    7.2110 C   0  0  0  0  0  0  0  0  0  0  0  0
    7.5820    7.7220    6.3820 S   0  0  0  0  0  0  0  0  0  0  0  0
    6.2720    2.9980    2.4570 C   0  0  0  0  0  0  0  0  0  0  0  0
    8.0200    3.7300    2.3230 Br  0  0  0  0  0  0  0  0  0  0  0  0
    5.5780    2.6260    1.3000 C   0  0  0  0  0  0  0  0  0  0  0  0
    4.8840   -0.0680   -0.8410 H   0  0  0  0  0  0  0  0  0  0  0  0
    4.7290    1.2180   -2.0170 H   0  0  0  0  0  0  0  0  0  0  0  0
    2.7010    1.5050    2.7320 H   0  0  0  0  0  0  0  0  0  0  0  0
    3.9310    2.1650    4.7820 H   0  0  0  0  0  0  0  0  0  0  0  0
    6.9700    2.5390    5.3560 H   0  0  0  0  0  0  0  0  0  0  0  0
    8.0780    4.7290    6.4450 H   0  0  0  0  0  0  0  0  0  0  0  0
    6.6990    4.2120    7.4380 H   0  0  0  0  0  0  0  0  0  0  0  0
    5.0060    6.0950    8.1920 H   0  0  0  0  0  0  0  0  0  0  0  0
    4.8870    8.7030    8.4620 H   0  0  0  0  0  0  0  0  0  0  0  0
    6.7050    9.9990    7.1950 H   0  0  0  0  0  0  0  0  0  0  0  0
    6.0360    2.7540    0.3300 H   0  0  0  0  0  0  0  0  0  0  0  0
  1 21  1  0  0  0  0
  1 22  1  0  0  0  0
  1  2  1  0  0  0  0
  2  3  2  0  0  0  0
  2  4  2  0  0  0  0
  2  5  1  0  0  0  0
  5  6  2  0  0  0  0
  6 23  1  0  0  0  0
  6  7  1  0  0  0  0
  7 24  1  0  0  0  0
  7  8  2  0  0  0  0
  8  9  1  0  0  0  0
  9 25  1  0  0  0  0
  9 10  1  0  0  0  0
 10 11  2  0  0  0  0
 10 12  1  0  0  0  0
 12 26  1  0  0  0  0
 12 27  1  0  0  0  0
 12 13  1  0  0  0  0
 13 14  2  0  0  0  0
 14 28  1  0  0  0  0
 14 15  1  0  0  0  0
 15 29  1  0  0  0  0
 15 16  2  0  0  0  0
 16 30  1  0  0  0  0
 16 17  1  0  0  0  0
 17 13  1  0  0  0  0
  8 18  1  0  0  0  0
 18 19  1  0  0  0  0
 18 20  2  0  0  0  0
 20  5  1  0  0  0  0
 20 31  1  0  0  0  0
M  END
>  <LOGBIO>
7.2800

>  <PRED_LOGBIO>
7.3000

>  <XV_RES>
-0.0280

>  <WHL_TMPL>
1

>  <ANCH>
4-6;4-5

$$$$
ROW15
  -MTS-   01071500473D 0   0.00000     0.00000     0

 40 41  0  0  0  0  0  0  0  0999 V2000
    6.6300    1.3960   -7.1240 C   0  0  0  0  0  0  0  0  0  0  0  0
    5.2480    1.9970   -7.3600 C   0  0  0  0  0  0  0  0  0  0  0  0
    5.3280    3.5170   -7.2450 C   0  0  0  0  0  0  0  0  0  0  0  0
    4.7590    1.6180   -8.7550 C   0  0  0  0  0  0  0  0  0  0  0  0
    4.2840    1.4640   -6.3270 C   0  0  0  0  0  0  0  0  0  0  0  0
    2.9270    1.3260   -6.6420 C   0  0  0  0  0  0  0  0  0  0  0  0
    2.0330    0.8320   -5.6840 C   0  0  0  0  0  0  0  0  0  0  0  0
    2.4970    0.4760   -4.4120 C   0  0  0  0  0  0  0  0  0  0  0  0
    1.5520   -0.0460   -3.4000 C   0  0  0  0  0  0  0  0  0  0  0  0
    0.9360    0.7860   -2.5800 N   0  0  0  0  0  0  0  0  0  0  0  0
    0.0320    0.3600   -1.6000 C   0  0  0  0  0  0  0  0  0  0  0  0
   -1.3310    0.2560   -1.9040 C   0  0  0  0  0  0  0  0  0  0  0  0
   -2.2360   -0.1690   -0.9230 C   0  0  0  0  0  0  0  0  0  0  0  0
   -1.7780   -0.4900    0.3600 C   0  0  0  0  0  0  0  0  0  0  0  0
   -0.4160   -0.3860    0.6630 C   0  0  0  0  0  0  0  0  0  0  0  0
    0.4890    0.0400   -0.3170 C   0  0  0  0  0  0  0  0  0  0  0  0
   -2.7350   -0.9390    1.3960 C   0  0  0  0  0  0  0  0  0  0  0  0
   -2.5870   -0.9140    2.6120 O   0  0  0  0  0  0  0  0  0  0  0  0
   -3.8820   -1.4240    0.9590 O   0  0  0  0  0  0  0  0  0  0  0  0
    3.8540    0.6150   -4.0970 C   0  0  0  0  0  0  0  0  0  0  0  0
    4.7470    1.1090   -5.0550 C   0  0  0  0  0  0  0  0  0  0  0  0
    6.9790    1.6660   -6.1300 H   0  0  0  0  0  0  0  0  0  0  0  0
    7.3250    1.7800   -7.8690 H   0  0  0  0  0  0  0  0  0  0  0  0
    6.5730    0.3120   -7.2070 H   0  0  0  0  0  0  0  0  0  0  0  0
    5.6770    3.7870   -6.2500 H   0  0  0  0  0  0  0  0  0  0  0  0
    6.0230    3.9010   -7.9890 H   0  0  0  0  0  0  0  0  0  0  0  0
    4.3430    3.9460   -7.4130 H   0  0  0  0  0  0  0  0  0  0  0  0
    4.7020    0.5350   -8.8380 H   0  0  0  0  0  0  0  0  0  0  0  0
    5.4540    2.0020   -9.5000 H   0  0  0  0  0  0  0  0  0  0  0  0
    3.7740    2.0470   -8.9230 H   0  0  0  0  0  0  0  0  0  0  0  0
    2.5700    1.6000   -7.6240 H   0  0  0  0  0  0  0  0  0  0  0  0
    0.9860    0.7250   -5.9270 H   0  0  0  0  0  0  0  0  0  0  0  0
    1.3660   -1.1080   -3.3310 H   0  0  0  0  0  0  0  0  0  0  0  0
   -1.6840    0.5040   -2.8940 H   0  0  0  0  0  0  0  0  0  0  0  0
   -3.2870   -0.2490   -1.1580 H   0  0  0  0  0  0  0  0  0  0  0  0
   -0.0630   -0.6330    1.6540 H   0  0  0  0  0  0  0  0  0  0  0  0
    1.5400    0.1200   -0.0820 H   0  0  0  0  0  0  0  0  0  0  0  0
   -3.8350   -1.4780   -0.0090 H   0  0  0  0  0  0  0  0  0  0  0  0
    4.2110    0.3410   -3.1160 H   0  0  0  0  0  0  0  0  0  0  0  0
    5.7940    1.2160   -4.8120 H   0  0  0  0  0  0  0  0  0  0  0  0
  1 22  1  0  0  0  0
  1 23  1  0  0  0  0
  1 24  1  0  0  0  0
  1  2  1  0  0  0  0
  2  3  1  0  0  0  0
  3 25  1  0  0  0  0
  3 26  1  0  0  0  0
  3 27  1  0  0  0  0
  2  4  1  0  0  0  0
  4 28  1  0  0  0  0
  4 29  1  0  0  0  0
  4 30  1  0  0  0  0
  2  5  1  0  0  0  0
  5  6  2  0  0  0  0
  6 31  1  0  0  0  0
  6  7  1  0  0  0  0
  7 32  1  0  0  0  0
  7  8  2  0  0  0  0
  8  9  1  0  0  0  0
  9 33  1  0  0  0  0
  9 10  2  0  0  0  0
 10 11  1  0  0  0  0
 11 12  2  0  0  0  0
 12 34  1  0  0  0  0
 12 13  1  0  0  0  0
 13 35  1  0  0  0  0
 13 14  2  0  0  0  0
 14 15  1  0  0  0  0
 15 36  1  0  0  0  0
 15 16  2  0  0  0  0
 16 11  1  0  0  0  0
 16 37  1  0  0  0  0
 14 17  1  0  0  0  0
 17 18  2  0  0  0  0
 17 19  1  0  0  0  0
 19 38  1  0  0  0  0
  8 20  1  0  0  0  0
 20 39  1  0  0  0  0
 20 21  2  0  0  0  0
 21  5  1  0  0  0  0
 21 40  1  0  0  0  0
M  END
>  <LOGBIO>
6.7300

>  <PRED_LOGBIO>
6.2200

>  <XV_RES>
0.5580

>  <WHL_TMPL>
3

>  <ANCH>
14-15;33-34

$$$$
ROW16
  -MTS-   01071500473D 0   0.00000     0.00000     0

 23 23  0  0  0  0  0  0  0  0999 V2000
   -2.4180   -0.3170    0.2780 C   0  0  0  0  0  0  0  0  0  0  0  0
   -1.5210    0.2960   -0.7870 C   0  0  0  0  0  0  0  0  0  0  0  0
   -0.4690   -0.6270   -1.1620 O   0  0  0  0  0  0  0  0  0  0  0  0
    0.2940   -1.1130   -0.0420 C   0  0  0  0  0  0  0  0  0  0  0  0
    0.0240   -0.7400    1.0880 O   0  0  0  0  0  0  0  0  0  0  0  0
    1.4060   -2.0650   -0.2610 C   0  0  0  0  0  0  0  0  0  0  0  0
    1.1610   -3.4430   -0.2430 C   0  0  0  0  0  0  0  0  0  0  0  0
    2.2120   -4.3440   -0.4500 C   0  0  0  0  0  0  0  0  0  0  0  0
    1.9730   -5.6930   -0.4320 O   0  0  0  0  0  0  0  0  0  0  0  0
    3.5090   -3.8660   -0.6760 C   0  0  0  0  0  0  0  0  0  0  0  0
    3.7540   -2.4880   -0.6950 C   0  0  0  0  0  0  0  0  0  0  0  0
    5.0220   -2.0210   -0.9160 O   0  0  0  0  0  0  0  0  0  0  0  0
    2.7020   -1.5870   -0.4870 C   0  0  0  0  0  0  0  0  0  0  0  0
   -3.4630   -0.1660    0.0150 H   0  0  0  0  0  0  0  0  0  0  0  0
   -2.2420   -1.3900    0.2540 H   0  0  0  0  0  0  0  0  0  0  0  0
   -2.1380    0.1460    1.2220 H   0  0  0  0  0  0  0  0  0  0  0  0
   -1.0320    1.1510   -0.3250 H   0  0  0  0  0  0  0  0  0  0  0  0
   -2.1320    0.5140   -1.6610 H   0  0  0  0  0  0  0  0  0  0  0  0
    0.1610   -3.8120   -0.0680 H   0  0  0  0  0  0  0  0  0  0  0  0
    1.7500   -6.0180   -1.3180 H   0  0  0  0  0  0  0  0  0  0  0  0
    4.3200   -4.5610   -0.8360 H   0  0  0  0  0  0  0  0  0  0  0  0
    5.5060   -1.9190   -0.0810 H   0  0  0  0  0  0  0  0  0  0  0  0
    2.8910   -0.5240   -0.5020 H   0  0  0  0  0  0  0  0  0  0  0  0
  1 14  1  0  0  0  0
  1 15  1  0  0  0  0
  1 16  1  0  0  0  0
  1  2  1  0  0  0  0
  2 17  1  0  0  0  0
  2 18  1  0  0  0  0
  2  3  1  0  0  0  0
  3  4  1  0  0  0  0
  4  5  2  0  0  0  0
  4  6  1  0  0  0  0
  6  7  2  0  0  0  0
  7 19  1  0  0  0  0
  7  8  1  0  0  0  0
  8  9  1  0  0  0  0
  9 20  1  0  0  0  0
  8 10  2  0  0  0  0
 10 21  1  0  0  0  0
 10 11  1  0  0  0  0
 11 12  1  0  0  0  0
 12 22  1  0  0  0  0
 11 13  2  0  0  0  0
 13  6  1  0  0  0  0
 13 23  1  0  0  0  0
M  END
>  <LOGBIO>
6.1800

>  <PRED_LOGBIO>
6.0200

>  <XV_RES>
0.1260

>  <WHL_TMPL>
2

>  <ANCH>
40-43;5-8

$$$$
ROW17
  -MTS-   01071500473D 0   0.00000     0.00000     0

 38 41  0  0  0  0  0  0  0  0999 V2000
   -5.5460   -3.9890    1.0520 F   0  0  0  0  0  0  0  0  0  0  0  0
   -5.9020   -3.5590   -0.1550 C   0  0  0  0  0  0  0  0  0  0  0  0
   -7.1740   -3.8750   -0.3800 F   0  0  0  0  0  0  0  0  0  0  0  0
   -5.1330   -4.1320   -1.0750 F   0  0  0  0  0  0  0  0  0  0  0  0
   -5.7450   -2.1390   -0.2190 O   0  0  0  0  0  0  0  0  0  0  0  0
   -4.4940   -1.6200   -0.0110 C   0  0  0  0  0  0  0  0  0  0  0  0
   -4.0860   -1.2750    1.2830 C   0  0  0  0  0  0  0  0  0  0  0  0
   -2.8080   -0.7450    1.4950 C   0  0  0  0  0  0  0  0  0  0  0  0
   -1.9380   -0.5590    0.4140 C   0  0  0  0  0  0  0  0  0  0  0  0
   -2.3470   -0.9040   -0.8800 C   0  0  0  0  0  0  0  0  0  0  0  0
   -3.6250   -1.4340   -1.0920 C   0  0  0  0  0  0  0  0  0  0  0  0
   -0.4540    0.0630    0.5400 C   0  0  0  0  0  0  0  0  0  0  0  0
    0.4850    0.4950   -0.3140 C   0  0  0  0  0  0  0  0  0  0  0  0
    1.5580    0.9170    0.4250 N   0  0  0  0  0  0  0  0  0  0  0  0
    1.1900    0.7040    1.8110 N   0  0  0  0  0  0  0  0  0  0  0  0
    0.0390    0.2170    1.8410 N   0  0  0  0  0  0  0  0  0  0  0  0
    2.7740    1.4500   -0.0640 C   0  0  0  0  0  0  0  0  0  0  0  0
    2.7560    2.4710   -1.0220 C   0  0  0  0  0  0  0  0  0  0  0  0
    3.9600    2.9980   -1.5060 C   0  0  0  0  0  0  0  0  0  0  0  0
    5.1810    2.5060   -1.0300 C   0  0  0  0  0  0  0  0  0  0  0  0
    6.3860    2.8450   -1.5850 O   0  0  0  0  0  0  0  0  0  0  0  0
    7.6110    3.0430   -0.6150 S   0  0  0  0  0  0  0  0  0  0  0  0
    8.8360    2.8620   -1.3290 O   0  0  0  0  0  0  0  0  0  0  0  0
    7.5970    4.3660   -0.0740 O   0  0  0  0  0  0  0  0  0  0  0  0
    7.4850    1.8060    0.7420 C   0  0  0  0  0  0  0  0  0  0  0  0
    6.4110    1.0130    0.6340 C   0  0  0  0  0  0  0  0  0  0  0  0
    5.1990    1.4860   -0.0720 C   0  0  0  0  0  0  0  0  0  0  0  0
    3.9960    0.9580    0.4120 C   0  0  0  0  0  0  0  0  0  0  0  0
   -4.7570   -1.4180    2.1170 H   0  0  0  0  0  0  0  0  0  0  0  0
   -2.4930   -0.4790    2.4940 H   0  0  0  0  0  0  0  0  0  0  0  0
   -1.6760   -0.7610   -1.7140 H   0  0  0  0  0  0  0  0  0  0  0  0
   -3.9400   -1.7000   -2.0910 H   0  0  0  0  0  0  0  0  0  0  0  0
    0.4080    0.5070   -1.3910 H   0  0  0  0  0  0  0  0  0  0  0  0
    1.8140    2.8500   -1.3890 H   0  0  0  0  0  0  0  0  0  0  0  0
    3.9460    3.7850   -2.2450 H   0  0  0  0  0  0  0  0  0  0  0  0
    8.2040    1.7280    1.5440 H   0  0  0  0  0  0  0  0  0  0  0  0
    6.4300    0.0220    1.0640 H   0  0  0  0  0  0  0  0  0  0  0  0
    4.0100    0.1710    1.1510 H   0  0  0  0  0  0  0  0  0  0  0  0
  1  2  1  0  0  0  0
  2  3  1  0  0  0  0
  2  4  1  0  0  0  0
  2  5  1  0  0  0  0
  5  6  1  0  0  0  0
  6  7  2  0  0  0  0
  7 29  1  0  0  0  0
  7  8  1  0  0  0  0
  8 30  1  0  0  0  0
  8  9  2  0  0  0  0
  9 10  1  0  0  0  0
 10 31  1  0  0  0  0
 10 11  2  0  0  0  0
 11  6  1  0  0  0  0
 11 32  1  0  0  0  0
  9 12  1  0  0  0  0
 12 13  2  0  0  0  0
 13 33  1  0  0  0  0
 13 14  1  0  0  0  0
 14 15  1  0  0  0  0
 15 16  2  0  0  0  0
 16 12  1  0  0  0  0
 14 17  1  0  0  0  0
 17 18  1  0  0  0  0
 18 34  1  0  0  0  0
 18 19  2  0  0  0  0
 19 35  1  0  0  0  0
 19 20  1  0  0  0  0
 20 21  1  0  0  0  0
 21 22  1  0  0  0  0
 22 23  2  0  0  0  0
 22 24  2  0  0  0  0
 22 25  1  0  0  0  0
 25 36  1  0  0  0  0
 25 26  2  0  0  0  0
 26 37  1  0  0  0  0
 26 27  1  0  0  0  0
 27 20  2  0  0  0  0
 27 28  1  0  0  0  0
 28 17  2  0  0  0  0
 28 38  1  0  0  0  0
M  END
>  <LOGBIO>
5.0200

>  <PRED_LOGBIO>
5.7900

>  <XV_RES>
-1.2200

>  <WHL_TMPL>
3

>  <ANCH>
8-9;20-21

$$$$
ROW18
  -MTS-   01071500473D 0   0.00000     0.00000     0

 20 20  0  0  0  0  0  0  0  0999 V2000
   -5.4630    0.6480    3.6680 C   0  0  0  0  0  0  0  0  0  0  0  0
   -4.6010   -0.1980    2.9190 O   0  0  0  0  0  0  0  0  0  0  0  0
   -5.0360   -1.5560    2.9510 C   0  0  0  0  0  0  0  0  0  0  0  0
   -6.0400   -1.8600    3.5740 O   0  0  0  0  0  0  0  0  0  0  0  0
   -4.2690   -2.5960    2.2290 C   0  0  0  0  0  0  0  0  0  0  0  0
   -3.2340   -3.2800    2.8780 C   0  0  0  0  0  0  0  0  0  0  0  0
   -2.5090   -4.2630    2.1950 C   0  0  0  0  0  0  0  0  0  0  0  0
   -2.8190   -4.5630    0.8630 C   0  0  0  0  0  0  0  0  0  0  0  0
   -2.1090   -5.5260    0.1950 O   0  0  0  0  0  0  0  0  0  0  0  0
   -3.8530   -3.8790    0.2140 C   0  0  0  0  0  0  0  0  0  0  0  0
   -4.5790   -2.8960    0.8970 C   0  0  0  0  0  0  0  0  0  0  0  0
   -5.5910   -2.2270    0.2620 O   0  0  0  0  0  0  0  0  0  0  0  0
   -6.5010    0.4040    3.4520 H   0  0  0  0  0  0  0  0  0  0  0  0
   -5.2980    0.4120    4.7170 H   0  0  0  0  0  0  0  0  0  0  0  0
   -5.2070    1.6760    3.4190 H   0  0  0  0  0  0  0  0  0  0  0  0
   -2.9960   -3.0480    3.9060 H   0  0  0  0  0  0  0  0  0  0  0  0
   -1.7110   -4.7910    2.6960 H   0  0  0  0  0  0  0  0  0  0  0  0
   -2.5190   -6.3980    0.3040 H   0  0  0  0  0  0  0  0  0  0  0  0
   -4.0920   -4.1110   -0.8130 H   0  0  0  0  0  0  0  0  0  0  0  0
   -5.2590   -1.4290   -0.1780 H   0  0  0  0  0  0  0  0  0  0  0  0
  1 13  1  0  0  0  0
  1 14  1  0  0  0  0
  1 15  1  0  0  0  0
  1  2  1  0  0  0  0
  2  3  1  0  0  0  0
  3  4  2  0  0  0  0
  3  5  1  0  0  0  0
  5  6  2  0  0  0  0
  6 16  1  0  0  0  0
  6  7  1  0  0  0  0
  7 17  1  0  0  0  0
  7  8  2  0  0  0  0
  8  9  1  0  0  0  0
  9 18  1  0  0  0  0
  8 10  1  0  0  0  0
 10 19  1  0  0  0  0
 10 11  2  0  0  0  0
 11  5  1  0  0  0  0
 11 12  1  0  0  0  0
 12 20  1  0  0  0  0
M  END
>  <LOGBIO>
6.1200

>  <PRED_LOGBIO>
6.1100

>  <XV_RES>
-0.0730

>  <WHL_TMPL>
1

>  <ANCH>
36-37;5-1

$$$$
ROW19
  -MTS-   01071500473D 0   0.00000     0.00000     0

 44 47  0  0  0  0  0  0  0  0999 V2000
    3.8360    0.5310   -1.0400 N   0  0  0  0  0  0  0  0  0  0  0  0
    3.1230    1.5850    0.0810 S   0  0  0  0  0  0  0  0  0  0  0  0
    2.8360    2.8060   -0.6400 O   0  0  0  0  0  0  0  0  0  0  0  0
    1.9930    0.9770    0.7120 O   0  0  0  0  0  0  0  0  0  0  0  0
    4.3920    1.9800    1.3530 C   0  0  0  0  0  0  0  0  0  0  0  0
    4.0560    1.9480    2.7110 C   0  0  0  0  0  0  0  0  0  0  0  0
    5.0220    2.2480    3.6790 C   0  0  0  0  0  0  0  0  0  0  0  0
    6.3240    2.5810    3.2890 C   0  0  0  0  0  0  0  0  0  0  0  0
    6.6610    2.6130    1.9300 C   0  0  0  0  0  0  0  0  0  0  0  0
    5.6950    2.3120    0.9630 C   0  0  0  0  0  0  0  0  0  0  0  0
    7.3000    2.8840    4.2670 N   0  0  0  0  0  0  0  0  0  0  0  0
    8.0240    4.1340    4.3940 N   0  0  0  0  0  0  0  0  0  0  0  0
    8.8410    4.0270    5.4240 C   0  0  0  0  0  0  0  0  0  0  0  0
    9.7890    5.0900    5.9250 C   0  0  0  0  0  0  0  0  0  0  0  0
    9.1240    5.9010    6.8980 O   0  0  0  0  0  0  0  0  0  0  0  0
    8.6610    2.6750    5.9990 C   0  0  0  0  0  0  0  0  0  0  0  0
    7.7310    2.0500    5.2640 C   0  0  0  0  0  0  0  0  0  0  0  0
    7.2460    0.6710    5.4940 C   0  0  0  0  0  0  0  0  0  0  0  0
    8.1410   -0.4040    5.4420 C   0  0  0  0  0  0  0  0  0  0  0  0
    7.6820   -1.7090    5.6600 C   0  0  0  0  0  0  0  0  0  0  0  0
    6.3270   -1.9380    5.9290 C   0  0  0  0  0  0  0  0  0  0  0  0
    5.4320   -0.8630    5.9800 C   0  0  0  0  0  0  0  0  0  0  0  0
    4.0770   -1.0920    6.2490 C   0  0  0  0  0  0  0  0  0  0  0  0
    3.1820   -0.0170    6.3010 C   0  0  0  0  0  0  0  0  0  0  0  0
    3.6410    1.2870    6.0830 C   0  0  0  0  0  0  0  0  0  0  0  0
    4.9960    1.5170    5.8150 C   0  0  0  0  0  0  0  0  0  0  0  0
    5.8910    0.4410    5.7630 C   0  0  0  0  0  0  0  0  0  0  0  0
    4.1220   -0.3940   -0.7520 H   0  0  0  0  0  0  0  0  0  0  0  0
    3.9740    0.8280   -1.9950 H   0  0  0  0  0  0  0  0  0  0  0  0
    3.0510    1.6910    3.0130 H   0  0  0  0  0  0  0  0  0  0  0  0
    4.7620    2.2240    4.7270 H   0  0  0  0  0  0  0  0  0  0  0  0
    7.6660    2.8690    1.6290 H   0  0  0  0  0  0  0  0  0  0  0  0
    5.9550    2.3370   -0.0850 H   0  0  0  0  0  0  0  0  0  0  0  0
   10.1090    5.7120    5.0920 H   0  0  0  0  0  0  0  0  0  0  0  0
   10.6570    4.6170    6.3800 H   0  0  0  0  0  0  0  0  0  0  0  0
    9.7140    6.5930    7.2350 H   0  0  0  0  0  0  0  0  0  0  0  0
    9.1820    2.2680    6.8540 H   0  0  0  0  0  0  0  0  0  0  0  0
    9.1860   -0.2280    5.2350 H   0  0  0  0  0  0  0  0  0  0  0  0
    8.3720   -2.5380    5.6200 H   0  0  0  0  0  0  0  0  0  0  0  0
    5.9730   -2.9450    6.0960 H   0  0  0  0  0  0  0  0  0  0  0  0
    3.7230   -2.0990    6.4170 H   0  0  0  0  0  0  0  0  0  0  0  0
    2.1370   -0.1940    6.5080 H   0  0  0  0  0  0  0  0  0  0  0  0
    2.9510    2.1160    6.1230 H   0  0  0  0  0  0  0  0  0  0  0  0
    5.3500    2.5230    5.6470 H   0  0  0  0  0  0  0  0  0  0  0  0
  1 28  1  0  0  0  0
  1 29  1  0  0  0  0
  1  2  1  0  0  0  0
  2  3  2  0  0  0  0
  2  4  2  0  0  0  0
  2  5  1  0  0  0  0
  5  6  2  0  0  0  0
  6 30  1  0  0  0  0
  6  7  1  0  0  0  0
  7 31  1  0  0  0  0
  7  8  2  0  0  0  0
  8  9  1  0  0  0  0
  9 32  1  0  0  0  0
  9 10  2  0  0  0  0
 10  5  1  0  0  0  0
 10 33  1  0  0  0  0
  8 11  1  0  0  0  0
 11 12  1  0  0  0  0
 12 13  2  0  0  0  0
 13 14  1  0  0  0  0
 14 34  1  0  0  0  0
 14 35  1  0  0  0  0
 14 15  1  0  0  0  0
 15 36  1  0  0  0  0
 13 16  1  0  0  0  0
 16 37  1  0  0  0  0
 16 17  2  0  0  0  0
 17 11  1  0  0  0  0
 17 18  1  0  0  0  0
 18 19  2  0  0  0  0
 19 38  1  0  0  0  0
 19 20  1  0  0  0  0
 20 39  1  0  0  0  0
 20 21  2  0  0  0  0
 21 40  1  0  0  0  0
 21 22  1  0  0  0  0
 22 23  1  0  0  0  0
 23 41  1  0  0  0  0
 23 24  2  0  0  0  0
 24 42  1  0  0  0  0
 24 25  1  0  0  0  0
 25 43  1  0  0  0  0
 25 26  2  0  0  0  0
 26 44  1  0  0  0  0
 26 27  1  0  0  0  0
 27 18  1  0  0  0  0
 27 22  2  0  0  0  0
M  END
>  <LOGBIO>
7.3400

>  <PRED_LOGBIO>
7.7100

>  <XV_RES>
-0.4200

>  <WHL_TMPL>
3

>  <ANCH>
4-6;4-5

$$$$
ROW20
  -MTS-   01071500473D 0   0.00000     0.00000     0

 38 40  0  0  0  0  0  0  0  0999 V2000
    3.8360    0.5310   -1.0400 N   0  0  0  0  0  0  0  0  0  0  0  0
    3.1230    1.5850    0.0810 S   0  0  0  0  0  0  0  0  0  0  0  0
    2.8360    2.8060   -0.6400 O   0  0  0  0  0  0  0  0  0  0  0  0
    1.9930    0.9770    0.7120 O   0  0  0  0  0  0  0  0  0  0  0  0
    4.3920    1.9800    1.3530 C   0  0  0  0  0  0  0  0  0  0  0  0
    4.0560    1.9480    2.7110 C   0  0  0  0  0  0  0  0  0  0  0  0
    5.0220    2.2480    3.6790 C   0  0  0  0  0  0  0  0  0  0  0  0
    6.3240    2.5810    3.2890 C   0  0  0  0  0  0  0  0  0  0  0  0
    6.6610    2.6130    1.9300 C   0  0  0  0  0  0  0  0  0  0  0  0
    5.6950    2.3120    0.9630 C   0  0  0  0  0  0  0  0  0  0  0  0
    7.3000    2.8840    4.2670 N   0  0  0  0  0  0  0  0  0  0  0  0
    8.0240    4.1340    4.3940 N   0  0  0  0  0  0  0  0  0  0  0  0
    8.8410    4.0270    5.4240 C   0  0  0  0  0  0  0  0  0  0  0  0
    9.7890    5.0900    5.9250 C   0  0  0  0  0  0  0  0  0  0  0  0
    9.1240    5.9010    6.8980 O   0  0  0  0  0  0  0  0  0  0  0  0
    8.6610    2.6750    5.9990 C   0  0  0  0  0  0  0  0  0  0  0  0
    7.7310    2.0500    5.2640 C   0  0  0  0  0  0  0  0  0  0  0  0
    7.2460    0.6710    5.4940 C   0  0  0  0  0  0  0  0  0  0  0  0
    5.8910    0.4410    5.7630 C   0  0  0  0  0  0  0  0  0  0  0  0
    5.4320   -0.8630    5.9800 C   0  0  0  0  0  0  0  0  0  0  0  0
    6.3270   -1.9380    5.9290 C   0  0  0  0  0  0  0  0  0  0  0  0
    5.7030   -3.7090    6.2240 Br  0  0  0  0  0  0  0  0  0  0  0  0
    7.6820   -1.7090    5.6600 C   0  0  0  0  0  0  0  0  0  0  0  0
    8.1410   -0.4040    5.4420 C   0  0  0  0  0  0  0  0  0  0  0  0
    4.1220   -0.3940   -0.7520 H   0  0  0  0  0  0  0  0  0  0  0  0
    3.9740    0.8280   -1.9950 H   0  0  0  0  0  0  0  0  0  0  0  0
    3.0510    1.6910    3.0130 H   0  0  0  0  0  0  0  0  0  0  0  0
    4.7620    2.2240    4.7270 H   0  0  0  0  0  0  0  0  0  0  0  0
    7.6660    2.8690    1.6290 H   0  0  0  0  0  0  0  0  0  0  0  0
    5.9550    2.3370   -0.0850 H   0  0  0  0  0  0  0  0  0  0  0  0
   10.1090    5.7120    5.0920 H   0  0  0  0  0  0  0  0  0  0  0  0
   10.6570    4.6170    6.3800 H   0  0  0  0  0  0  0  0  0  0  0  0
    9.7140    6.5930    7.2350 H   0  0  0  0  0  0  0  0  0  0  0  0
    9.1820    2.2680    6.8540 H   0  0  0  0  0  0  0  0  0  0  0  0
    5.2010    1.2710    5.8030 H   0  0  0  0  0  0  0  0  0  0  0  0
    4.3870   -1.0400    6.1880 H   0  0  0  0  0  0  0  0  0  0  0  0
    8.3720   -2.5380    5.6200 H   0  0  0  0  0  0  0  0  0  0  0  0
    9.1860   -0.2280    5.2350 H   0  0  0  0  0  0  0  0  0  0  0  0
  1 25  1  0  0  0  0
  1 26  1  0  0  0  0
  1  2  1  0  0  0  0
  2  3  2  0  0  0  0
  2  4  2  0  0  0  0
  2  5  1  0  0  0  0
  5  6  2  0  0  0  0
  6 27  1  0  0  0  0
  6  7  1  0  0  0  0
  7 28  1  0  0  0  0
  7  8  2  0  0  0  0
  8  9  1  0  0  0  0
  9 29  1  0  0  0  0
  9 10  2  0  0  0  0
 10  5  1  0  0  0  0
 10 30  1  0  0  0  0
  8 11  1  0  0  0  0
 11 12  1  0  0  0  0
 12 13  2  0  0  0  0
 13 14  1  0  0  0  0
 14 31  1  0  0  0  0
 14 32  1  0  0  0  0
 14 15  1  0  0  0  0
 15 33  1  0  0  0  0
 13 16  1  0  0  0  0
 16 34  1  0  0  0  0
 16 17  2  0  0  0  0
 17 11  1  0  0  0  0
 17 18  1  0  0  0  0
 18 19  2  0  0  0  0
 19 35  1  0  0  0  0
 19 20  1  0  0  0  0
 20 36  1  0  0  0  0
 20 21  2  0  0  0  0
 21 22  1  0  0  0  0
 21 23  1  0  0  0  0
 23 37  1  0  0  0  0
 23 24  2  0  0  0  0
 24 18  1  0  0  0  0
 24 38  1  0  0  0  0
M  END
>  <LOGBIO>
6.9300

>  <PRED_LOGBIO>
7.3600

>  <XV_RES>
-0.5270

>  <WHL_TMPL>
3

>  <ANCH>
4-6;4-5

$$$$
ROW21
  -MTS-   01071500473D 0   0.00000     0.00000     0

 39 40  0  0  0  0  0  0  0  0999 V2000
    3.8360    0.5310   -1.0400 N   0  0  0  0  0  0  0  0  0  0  0  0
    3.1230    1.5850    0.0810 S   0  0  0  0  0  0  0  0  0  0  0  0
    2.8360    2.8060   -0.6400 O   0  0  0  0  0  0  0  0  0  0  0  0
    1.9930    0.9770    0.7120 O   0  0  0  0  0  0  0  0  0  0  0  0
    4.3920    1.9800    1.3530 C   0  0  0  0  0  0  0  0  0  0  0  0
    4.0560    1.9480    2.7110 C   0  0  0  0  0  0  0  0  0  0  0  0
    5.0220    2.2480    3.6790 C   0  0  0  0  0  0  0  0  0  0  0  0
    6.3240    2.5810    3.2890 C   0  0  0  0  0  0  0  0  0  0  0  0
    7.3000    2.8840    4.2670 N   0  0  0  0  0  0  0  0  0  0  0  0
    8.0570    1.9150    4.7750 C   0  0  0  0  0  0  0  0  0  0  0  0
    7.9080    0.7550    4.3930 O   0  0  0  0  0  0  0  0  0  0  0  0
    9.0780    2.2330    5.7980 C   0  0  0  0  0  0  0  0  0  0  0  0
    9.8410    1.2570    6.3090 C   0  0  0  0  0  0  0  0  0  0  0  0
    9.6270   -0.4120    5.7600 S   0  0  0  0  0  0  0  0  0  0  0  0
   10.7860    1.5510    7.2560 N   0  0  0  0  0  0  0  0  0  0  0  0
   11.5910    0.5200    7.7960 C   0  0  0  0  0  0  0  0  0  0  0  0
   12.8090    0.1920    7.1880 C   0  0  0  0  0  0  0  0  0  0  0  0
   13.6060   -0.8280    7.7230 C   0  0  0  0  0  0  0  0  0  0  0  0
   13.1840   -1.5200    8.8640 C   0  0  0  0  0  0  0  0  0  0  0  0
   11.9660   -1.1920    9.4720 C   0  0  0  0  0  0  0  0  0  0  0  0
   11.1690   -0.1720    8.9370 C   0  0  0  0  0  0  0  0  0  0  0  0
    9.2530    3.6000    6.2470 C   0  0  0  0  0  0  0  0  0  0  0  0
    9.3940    4.6940    6.6060 N   0  0  0  0  0  0  0  0  0  0  0  0
    6.6610    2.6130    1.9300 C   0  0  0  0  0  0  0  0  0  0  0  0
    5.6950    2.3120    0.9630 C   0  0  0  0  0  0  0  0  0  0  0  0
    4.1220   -0.3940   -0.7520 H   0  0  0  0  0  0  0  0  0  0  0  0
    3.9740    0.8280   -1.9950 H   0  0  0  0  0  0  0  0  0  0  0  0
    3.0510    1.6910    3.0130 H   0  0  0  0  0  0  0  0  0  0  0  0
    4.7620    2.2240    4.7270 H   0  0  0  0  0  0  0  0  0  0  0  0
    7.4220    3.8370    4.5800 H   0  0  0  0  0  0  0  0  0  0  0  0
   10.5620   -0.9780    6.5190 H   0  0  0  0  0  0  0  0  0  0  0  0
   10.9080    2.5030    7.5690 H   0  0  0  0  0  0  0  0  0  0  0  0
   13.1340    0.7260    6.3080 H   0  0  0  0  0  0  0  0  0  0  0  0
   14.5450   -1.0800    7.2540 H   0  0  0  0  0  0  0  0  0  0  0  0
   13.7990   -2.3060    9.2760 H   0  0  0  0  0  0  0  0  0  0  0  0
   11.6410   -1.7260   10.3520 H   0  0  0  0  0  0  0  0  0  0  0  0
   10.2300    0.0810    9.4060 H   0  0  0  0  0  0  0  0  0  0  0  0
    7.6660    2.8690    1.6290 H   0  0  0  0  0  0  0  0  0  0  0  0
    5.9550    2.3370   -0.0850 H   0  0  0  0  0  0  0  0  0  0  0  0
  1 26  1  0  0  0  0
  1 27  1  0  0  0  0
  1  2  1  0  0  0  0
  2  3  2  0  0  0  0
  2  4  2  0  0  0  0
  2  5  1  0  0  0  0
  5  6  2  0  0  0  0
  6 28  1  0  0  0  0
  6  7  1  0  0  0  0
  7 29  1  0  0  0  0
  7  8  2  0  0  0  0
  8  9  1  0  0  0  0
  9 30  1  0  0  0  0
  9 10  1  0  0  0  0
 10 11  2  0  0  0  0
 10 12  1  0  0  0  0
 12 13  2  0  0  0  0
 13 14  1  0  0  0  0
 14 31  1  0  0  0  0
 13 15  1  0  0  0  0
 15 32  1  0  0  0  0
 15 16  1  0  0  0  0
 16 17  2  0  0  0  0
 17 33  1  0  0  0  0
 17 18  1  0  0  0  0
 18 34  1  0  0  0  0
 18 19  2  0  0  0  0
 19 35  1  0  0  0  0
 19 20  1  0  0  0  0
 20 36  1  0  0  0  0
 20 21  2  0  0  0  0
 21 16  1  0  0  0  0
 21 37  1  0  0  0  0
 12 22  1  0  0  0  0
 22 23  3  0  0  0  0
  8 24  1  0  0  0  0
 24 38  1  0  0  0  0
 24 25  2  0  0  0  0
 25  5  1  0  0  0  0
 25 39  1  0  0  0  0
M  END
>  <LOGBIO>
8.1900

>  <PRED_LOGBIO>
7.6700

>  <XV_RES>
0.6340

>  <WHL_TMPL>
3

>  <ANCH>
4-6;4-5

$$$$
ROW22
  -MTS-   01071500473D 0   0.00000     0.00000     0

 52 55  0  0  0  0  0  0  0  0999 V2000
    3.8360    0.5310   -1.0400 N   0  0  0  0  0  0  0  0  0  0  0  0
    3.1230    1.5850    0.0810 S   0  0  0  0  0  0  0  0  0  0  0  0
    2.8360    2.8060   -0.6400 O   0  0  0  0  0  0  0  0  0  0  0  0
    1.9930    0.9770    0.7120 O   0  0  0  0  0  0  0  0  0  0  0  0
    4.3920    1.9800    1.3530 C   0  0  0  0  0  0  0  0  0  0  0  0
    4.0560    1.9480    2.7110 C   0  0  0  0  0  0  0  0  0  0  0  0
    5.0220    2.2480    3.6790 C   0  0  0  0  0  0  0  0  0  0  0  0
    6.3240    2.5810    3.2890 C   0  0  0  0  0  0  0  0  0  0  0  0
    7.3000    2.8840    4.2670 N   0  0  0  0  0  0  0  0  0  0  0  0
    8.0570    1.9150    4.7750 C   0  0  0  0  0  0  0  0  0  0  0  0
    7.9080    0.7550    4.3930 O   0  0  0  0  0  0  0  0  0  0  0  0
    9.0780    2.2330    5.7980 C   0  0  0  0  0  0  0  0  0  0  0  0
   10.3370    2.5610    5.5730 N   0  0  0  0  0  0  0  0  0  0  0  0
   10.9810    2.7880    6.8510 N   0  0  0  0  0  0  0  0  0  0  0  0
   12.3320    3.1590    7.0530 C   0  0  0  0  0  0  0  0  0  0  0  0
   12.6390    4.3580    7.7080 C   0  0  0  0  0  0  0  0  0  0  0  0
   13.9750    4.7240    7.9070 C   0  0  0  0  0  0  0  0  0  0  0  0
   15.0050    3.8930    7.4500 C   0  0  0  0  0  0  0  0  0  0  0  0
   14.6980    2.6940    6.7950 C   0  0  0  0  0  0  0  0  0  0  0  0
   13.3610    2.3270    6.5960 C   0  0  0  0  0  0  0  0  0  0  0  0
   15.7640    1.8330    6.3220 C   0  0  0  0  0  0  0  0  0  0  0  0
   16.6170    1.1440    5.9430 N   0  0  0  0  0  0  0  0  0  0  0  0
   10.0450    2.5790    7.8300 C   0  0  0  0  0  0  0  0  0  0  0  0
   10.2860    2.7060    9.2850 C   0  0  0  0  0  0  0  0  0  0  0  0
   10.7050    3.9300    9.8210 C   0  0  0  0  0  0  0  0  0  0  0  0
   10.9320    4.0490   11.1970 C   0  0  0  0  0  0  0  0  0  0  0  0
   10.7400    2.9460   12.0370 C   0  0  0  0  0  0  0  0  0  0  0  0
   10.3210    1.7230   11.5010 C   0  0  0  0  0  0  0  0  0  0  0  0
   10.0940    1.6030   10.1250 C   0  0  0  0  0  0  0  0  0  0  0  0
    8.8780    2.2420    7.2640 C   0  0  0  0  0  0  0  0  0  0  0  0
    7.6180    1.9350    7.9760 C   0  0  0  0  0  0  0  0  0  0  0  0
    6.8250    2.8280    8.2260 O   0  0  0  0  0  0  0  0  0  0  0  0
    7.3520    0.6950    8.3410 O   0  0  0  0  0  0  0  0  0  0  0  0
    6.6610    2.6130    1.9300 C   0  0  0  0  0  0  0  0  0  0  0  0
    5.6950    2.3120    0.9630 C   0  0  0  0  0  0  0  0  0  0  0  0
    4.1220   -0.3940   -0.7520 H   0  0  0  0  0  0  0  0  0  0  0  0
    3.9740    0.8280   -1.9950 H   0  0  0  0  0  0  0  0  0  0  0  0
    3.0510    1.6910    3.0130 H   0  0  0  0  0  0  0  0  0  0  0  0
    4.7620    2.2240    4.7270 H   0  0  0  0  0  0  0  0  0  0  0  0
    7.4220    3.8370    4.5800 H   0  0  0  0  0  0  0  0  0  0  0  0
   11.8450    4.9990    8.0600 H   0  0  0  0  0  0  0  0  0  0  0  0
   14.2120    5.6490    8.4130 H   0  0  0  0  0  0  0  0  0  0  0  0
   16.0350    4.1760    7.6040 H   0  0  0  0  0  0  0  0  0  0  0  0
   13.1240    1.4030    6.0900 H   0  0  0  0  0  0  0  0  0  0  0  0
   10.8530    4.7810    9.1730 H   0  0  0  0  0  0  0  0  0  0  0  0
   11.2560    4.9930   11.6110 H   0  0  0  0  0  0  0  0  0  0  0  0
   10.9160    3.0390   13.0990 H   0  0  0  0  0  0  0  0  0  0  0  0
   10.1730    0.8720   12.1490 H   0  0  0  0  0  0  0  0  0  0  0  0
    9.7700    0.6590    9.7110 H   0  0  0  0  0  0  0  0  0  0  0  0
    6.4920    0.6920    8.7900 H   0  0  0  0  0  0  0  0  0  0  0  0
    7.6660    2.8690    1.6290 H   0  0  0  0  0  0  0  0  0  0  0  0
    5.9550    2.3370   -0.0850 H   0  0  0  0  0  0  0  0  0  0  0  0
  1 36  1  0  0  0  0
  1 37  1  0  0  0  0
  1  2  1  0  0  0  0
  2  3  2  0  0  0  0
  2  4  2  0  0  0  0
  2  5  1  0  0  0  0
  5  6  2  0  0  0  0
  6 38  1  0  0  0  0
  6  7  1  0  0  0  0
  7 39  1  0  0  0  0
  7  8  2  0  0  0  0
  8  9  1  0  0  0  0
  9 40  1  0  0  0  0
  9 10  1  0  0  0  0
 10 11  2  0  0  0  0
 10 12  1  0  0  0  0
 12 13  2  0  0  0  0
 13 14  1  0  0  0  0
 14 15  1  0  0  0  0
 15 16  2  0  0  0  0
 16 41  1  0  0  0  0
 16 17  1  0  0  0  0
 17 42  1  0  0  0  0
 17 18  2  0  0  0  0
 18 43  1  0  0  0  0
 18 19  1  0  0  0  0
 19 20  2  0  0  0  0
 20 15  1  0  0  0  0
 20 44  1  0  0  0  0
 19 21  1  0  0  0  0
 21 22  3  0  0  0  0
 14 23  1  0  0  0  0
 23 24  1  0  0  0  0
 24 25  2  0  0  0  0
 25 45  1  0  0  0  0
 25 26  1  0  0  0  0
 26 46  1  0  0  0  0
 26 27  2  0  0  0  0
 27 47  1  0  0  0  0
 27 28  1  0  0  0  0
 28 48  1  0  0  0  0
 28 29  2  0  0  0  0
 29 24  1  0  0  0  0
 29 49  1  0  0  0  0
 23 30  2  0  0  0  0
 30 12  1  0  0  0  0
 30 31  1  0  0  0  0
 31 32  2  0  0  0  0
 31 33  1  0  0  0  0
 33 50  1  0  0  0  0
  8 34  1  0  0  0  0
 34 51  1  0  0  0  0
 34 35  2  0  0  0  0
 35  5  1  0  0  0  0
 35 52  1  0  0  0  0
M  END
>  <LOGBIO>
6.4200

>  <PRED_LOGBIO>
7.1500

>  <XV_RES>
-1.1000

>  <WHL_TMPL>
3

>  <ANCH>
4-6;4-5

$$$$
ROW24
  -MTS-   01071500473D 0   0.00000     0.00000     0

 36 38  0  0  0  0  0  0  0  0999 V2000
   -8.1640   -4.1580    5.0120 N   0  0  0  0  0  0  0  0  0  0  0  0
   -7.9420   -4.1210    3.2770 S   0  0  0  0  0  0  0  0  0  0  0  0
   -8.7960   -3.1260    2.7080 O   0  0  0  0  0  0  0  0  0  0  0  0
   -8.2680   -5.4000    2.7270 O   0  0  0  0  0  0  0  0  0  0  0  0
   -6.1880   -3.7170    2.8910 C   0  0  0  0  0  0  0  0  0  0  0  0
   -5.7960   -2.3820    2.7350 C   0  0  0  0  0  0  0  0  0  0  0  0
   -4.4620   -2.0740    2.4420 C   0  0  0  0  0  0  0  0  0  0  0  0
   -3.5210   -3.1010    2.3050 C   0  0  0  0  0  0  0  0  0  0  0  0
   -3.9130   -4.4360    2.4610 C   0  0  0  0  0  0  0  0  0  0  0  0
   -5.2470   -4.7440    2.7550 C   0  0  0  0  0  0  0  0  0  0  0  0
   -1.7670   -2.6970    1.9200 S   0  0  0  0  0  0  0  0  0  0  0  0
   -0.9130   -3.6920    2.4890 O   0  0  0  0  0  0  0  0  0  0  0  0
   -1.4410   -1.4180    2.4700 O   0  0  0  0  0  0  0  0  0  0  0  0
   -1.5450   -2.6600    0.1850 N   0  0  0  0  0  0  0  0  0  0  0  0
   -0.2720   -2.3680   -0.3590 C   0  0  0  0  0  0  0  0  0  0  0  0
    0.3840   -3.3170   -1.1530 C   0  0  0  0  0  0  0  0  0  0  0  0
    1.6440   -3.0280   -1.6910 C   0  0  0  0  0  0  0  0  0  0  0  0
    2.2480   -1.7910   -1.4350 C   0  0  0  0  0  0  0  0  0  0  0  0
    1.5920   -0.8430   -0.6420 C   0  0  0  0  0  0  0  0  0  0  0  0
    1.9210    0.5240   -0.1790 C   0  0  0  0  0  0  0  0  0  0  0  0
    3.3580    1.3980   -0.5380 Cl  0  0  0  0  0  0  0  0  0  0  0  0
    0.8980    0.9580    0.5690 C   0  0  0  0  0  0  0  0  0  0  0  0
   -0.0780   -0.0010    0.6430 N   0  0  0  0  0  0  0  0  0  0  0  0
    0.3320   -1.1310   -0.1040 C   0  0  0  0  0  0  0  0  0  0  0  0
   -7.3830   -3.9720    5.6250 H   0  0  0  0  0  0  0  0  0  0  0  0
   -9.0730   -4.3670    5.4000 H   0  0  0  0  0  0  0  0  0  0  0  0
   -6.5220   -1.5900    2.8410 H   0  0  0  0  0  0  0  0  0  0  0  0
   -4.1590   -1.0450    2.3220 H   0  0  0  0  0  0  0  0  0  0  0  0
   -3.1870   -5.2280    2.3560 H   0  0  0  0  0  0  0  0  0  0  0  0
   -5.5500   -5.7730    2.8750 H   0  0  0  0  0  0  0  0  0  0  0  0
   -2.3260   -2.8460   -0.4290 H   0  0  0  0  0  0  0  0  0  0  0  0
   -0.0820   -4.2710   -1.3500 H   0  0  0  0  0  0  0  0  0  0  0  0
    2.1500   -3.7600   -2.3030 H   0  0  0  0  0  0  0  0  0  0  0  0
    3.2200   -1.5690   -1.8500 H   0  0  0  0  0  0  0  0  0  0  0  0
    0.8500    1.9250    1.0470 H   0  0  0  0  0  0  0  0  0  0  0  0
   -0.9480    0.0850    1.1480 H   0  0  0  0  0  0  0  0  0  0  0  0
  1 25  1  0  0  0  0
  1 26  1  0  0  0  0
  1  2  1  0  0  0  0
  2  3  2  0  0  0  0
  2  4  2  0  0  0  0
  2  5  1  0  0  0  0
  5  6  2  0  0  0  0
  6 27  1  0  0  0  0
  6  7  1  0  0  0  0
  7 28  1  0  0  0  0
  7  8  2  0  0  0  0
  8  9  1  0  0  0  0
  9 29  1  0  0  0  0
  9 10  2  0  0  0  0
 10  5  1  0  0  0  0
 10 30  1  0  0  0  0
  8 11  1  0  0  0  0
 11 12  2  0  0  0  0
 11 13  2  0  0  0  0
 11 14  1  0  0  0  0
 14 31  1  0  0  0  0
 14 15  1  0  0  0  0
 15 16  2  0  0  0  0
 16 32  1  0  0  0  0
 16 17  1  0  0  0  0
 17 33  1  0  0  0  0
 17 18  2  0  0  0  0
 18 34  1  0  0  0  0
 18 19  1  0  0  0  0
 19 20  1  0  0  0  0
 20 21  1  0  0  0  0
 20 22  2  0  0  0  0
 22 35  1  0  0  0  0
 22 23  1  0  0  0  0
 23 36  1  0  0  0  0
 23 24  1  0  0  0  0
 24 15  1  0  0  0  0
 24 19  2  0  0  0  0
M  END
>  <LOGBIO>
7.8200

>  <PRED_LOGBIO>
7.9000

>  <XV_RES>
-0.0700

>  <WHL_TMPL>
1

>  <ANCH>
10-11;36-22

$$$$
ROW25
  -MTS-   01071500473D 0   0.00000     0.00000     0

 23 23  0  0  0  0  0  0  0  0999 V2000
   -0.6860   -0.1550    3.3250 C   0  0  0  0  0  0  0  0  0  0  0  0
   -0.1340    0.1350    1.9940 N   0  0  0  0  0  0  0  0  0  0  0  0
   -0.8380   -0.1140    0.8450 C   0  0  0  0  0  0  0  0  0  0  0  0
    0.2410    0.3990   -0.4610 S   0  0  0  0  0  0  0  0  0  0  0  0
    1.5780    0.9210    0.5740 C   0  0  0  0  0  0  0  0  0  0  0  0
    1.1880    0.7030    1.8160 N   0  0  0  0  0  0  0  0  0  0  0  0
    3.1230    1.5850    0.0810 S   0  0  0  0  0  0  0  0  0  0  0  0
    3.9610    1.5680    1.2600 O   0  0  0  0  0  0  0  0  0  0  0  0
    2.8360    2.8060   -0.6400 O   0  0  0  0  0  0  0  0  0  0  0  0
    3.8360    0.5310   -1.0400 N   0  0  0  0  0  0  0  0  0  0  0  0
   -1.8430   -0.5200    0.4300 N   0  0  0  0  0  0  0  0  0  0  0  0
   -2.7350   -0.9390    1.3960 S   0  0  0  0  0  0  0  0  0  0  0  0
   -2.4870   -0.0700    2.5040 O   0  0  0  0  0  0  0  0  0  0  0  0
   -2.4830   -2.2960    1.7690 O   0  0  0  0  0  0  0  0  0  0  0  0
   -4.5220   -0.8240    1.1320 C   0  0  0  0  0  0  0  0  0  0  0  0
   -4.8600   -1.5460    0.0670 F   0  0  0  0  0  0  0  0  0  0  0  0
   -5.1590   -1.2890    2.2030 F   0  0  0  0  0  0  0  0  0  0  0  0
   -4.8600    0.4460    0.9320 F   0  0  0  0  0  0  0  0  0  0  0  0
   -1.3690   -0.9990    3.2580 H   0  0  0  0  0  0  0  0  0  0  0  0
   -1.2210    0.7170    3.6930 H   0  0  0  0  0  0  0  0  0  0  0  0
    0.1250   -0.3980    4.0080 H   0  0  0  0  0  0  0  0  0  0  0  0
    4.7380    0.7510   -1.4380 H   0  0  0  0  0  0  0  0  0  0  0  0
    3.3590   -0.3170   -1.3100 H   0  0  0  0  0  0  0  0  0  0  0  0
  1 19  1  0  0  0  0
  1 20  1  0  0  0  0
  1 21  1  0  0  0  0
  1  2  1  0  0  0  0
  2  3  1  0  0  0  0
  3  4  1  0  0  0  0
  4  5  1  0  0  0  0
  5  6  2  0  0  0  0
  6  2  1  0  0  0  0
  5  7  1  0  0  0  0
  7  8  2  0  0  0  0
  7  9  2  0  0  0  0
  7 10  1  0  0  0  0
 10 22  1  0  0  0  0
 10 23  1  0  0  0  0
  3 11  2  0  0  0  0
 11 12  1  0  0  0  0
 12 13  2  0  0  0  0
 12 14  2  0  0  0  0
 12 15  1  0  0  0  0
 15 16  1  0  0  0  0
 15 17  1  0  0  0  0
 15 18  1  0  0  0  0
M  END
>  <LOGBIO>
7.6200

>  <PRED_LOGBIO>
7.6000

>  <XV_RES>
0.0260

>  <WHL_TMPL>
3

>  <ANCH>
7-8;8-9

$$$$
ROW26
  -MTS-   01071500473D 0   0.00000     0.00000     0

 49 49  0  0  0  0  0  0  0  0999 V2000
    0.3320   -1.1310   -0.1040 C   0  0  0  0  0  0  0  0  0  0  0  0
   -0.3230   -2.4730   -0.3810 C   0  0  0  0  0  0  0  0  0  0  0  0
    0.6260   -3.6360   -0.1620 C   0  0  0  0  0  0  0  0  0  0  0  0
   -1.6080   -2.7100    0.4890 C   0  0  0  0  0  0  0  0  0  0  0  0
   -2.5980   -1.5890    0.3230 N   0  0  0  0  0  0  0  0  0  0  0  0
   -3.9960   -1.9550    0.6920 C   0  0  0  0  0  0  0  0  0  0  0  0
   -4.0410   -2.3850    2.1390 C   0  0  0  0  0  0  0  0  0  0  0  0
   -3.1900   -1.7840    3.0740 C   0  0  0  0  0  0  0  0  0  0  0  0
   -3.2310   -2.1820    4.4150 C   0  0  0  0  0  0  0  0  0  0  0  0
   -4.1230   -3.1820    4.8220 C   0  0  0  0  0  0  0  0  0  0  0  0
   -4.9740   -3.7830    3.8860 C   0  0  0  0  0  0  0  0  0  0  0  0
   -4.9330   -3.3840    2.5450 C   0  0  0  0  0  0  0  0  0  0  0  0
   -2.0510   -0.0970    1.0100 S   0  0  0  0  0  0  0  0  0  0  0  0
   -1.9790   -0.2570    2.4450 O   0  0  0  0  0  0  0  0  0  0  0  0
   -2.7230    1.0020    0.3580 O   0  0  0  0  0  0  0  0  0  0  0  0
   -0.3680   -0.0830    0.4680 C   0  0  0  0  0  0  0  0  0  0  0  0
    0.1370   -1.2460    0.8710 F   0  0  0  0  0  0  0  0  0  0  0  0
    0.2180    0.9620    1.0450 F   0  0  0  0  0  0  0  0  0  0  0  0
   -0.1250   -0.0440   -1.0400 C   0  0  0  0  0  0  0  0  0  0  0  0
   -0.6740   -1.1160   -1.6050 F   0  0  0  0  0  0  0  0  0  0  0  0
   -0.6740    1.0550   -1.5490 F   0  0  0  0  0  0  0  0  0  0  0  0
    1.3780   -0.0370   -1.3140 C   0  0  0  0  0  0  0  0  0  0  0  0
    1.9270    1.0350   -0.7490 F   0  0  0  0  0  0  0  0  0  0  0  0
    1.9270   -1.1360   -0.8050 F   0  0  0  0  0  0  0  0  0  0  0  0
    1.6210    0.0020   -2.8220 C   0  0  0  0  0  0  0  0  0  0  0  0
    1.0720    1.1010   -3.3310 F   0  0  0  0  0  0  0  0  0  0  0  0
    2.9290    0.0080   -3.0600 F   0  0  0  0  0  0  0  0  0  0  0  0
    1.0720   -1.0700   -3.3870 F   0  0  0  0  0  0  0  0  0  0  0  0
   -1.1590   -2.6710    1.9300 C   0  0  0  0  0  0  0  0  0  0  0  0
    0.0340   -2.5380    2.2000 O   0  0  0  0  0  0  0  0  0  0  0  0
   -2.0530   -2.7820    2.9080 N   0  0  0  0  0  0  0  0  0  0  0  0
   -1.6490   -2.7470    4.2070 O   0  0  0  0  0  0  0  0  0  0  0  0
   -0.4310   -0.3710    0.0530 H   0  0  0  0  0  0  0  0  0  0  0  0
    0.8690   -1.2340    0.8370 H   0  0  0  0  0  0  0  0  0  0  0  0
    0.9820   -0.9230   -0.9520 H   0  0  0  0  0  0  0  0  0  0  0  0
   -0.6320   -2.4850   -1.4240 H   0  0  0  0  0  0  0  0  0  0  0  0
    0.0600   -4.5490    0.0100 H   0  0  0  0  0  0  0  0  0  0  0  0
    1.1690   -3.4270    0.7570 H   0  0  0  0  0  0  0  0  0  0  0  0
    1.2660   -3.6830   -1.0400 H   0  0  0  0  0  0  0  0  0  0  0  0
   -2.0570   -3.6700    0.2440 H   0  0  0  0  0  0  0  0  0  0  0  0
   -4.2590   -2.8270    0.0970 H   0  0  0  0  0  0  0  0  0  0  0  0
   -4.6310   -1.0800    0.5710 H   0  0  0  0  0  0  0  0  0  0  0  0
   -2.5010   -1.0130    2.7610 H   0  0  0  0  0  0  0  0  0  0  0  0
   -2.5740   -1.7190    5.1370 H   0  0  0  0  0  0  0  0  0  0  0  0
   -4.1550   -3.4890    5.8560 H   0  0  0  0  0  0  0  0  0  0  0  0
   -5.6620   -4.5540    4.2000 H   0  0  0  0  0  0  0  0  0  0  0  0
   -5.5890   -3.8480    1.8230 H   0  0  0  0  0  0  0  0  0  0  0  0
   -3.0330   -2.8910    2.6870 H   0  0  0  0  0  0  0  0  0  0  0  0
   -2.4040   -2.8380    4.8080 H   0  0  0  0  0  0  0  0  0  0  0  0
  1 33  1  0  0  0  0
  1 34  1  0  0  0  0
  1 35  1  0  0  0  0
  1  2  1  0  0  0  0
  2 36  1  0  0  0  0
  2  3  1  0  0  0  0
  3 37  1  0  0  0  0
  3 38  1  0  0  0  0
  3 39  1  0  0  0  0
  2  4  1  0  0  0  0
  4 40  1  0  0  0  0
  4  5  1  0  0  0  0
  5  6  1  0  0  0  0
  6 41  1  0  0  0  0
  6 42  1  0  0  0  0
  6  7  1  0  0  0  0
  7  8  2  0  0  0  0
  8 43  1  0  0  0  0
  8  9  1  0  0  0  0
  9 44  1  0  0  0  0
  9 10  2  0  0  0  0
 10 45  1  0  0  0  0
 10 11  1  0  0  0  0
 11 46  1  0  0  0  0
 11 12  2  0  0  0  0
 12  7  1  0  0  0  0
 12 47  1  0  0  0  0
  5 13  1  0  0  0  0
 13 14  2  0  0  0  0
 13 15  2  0  0  0  0
 13 16  1  0  0  0  0
 16 17  1  0  0  0  0
 16 18  1  0  0  0  0
 16 19  1  0  0  0  0
 19 20  1  0  0  0  0
 19 21  1  0  0  0  0
 19 22  1  0  0  0  0
 22 23  1  0  0  0  0
 22 24  1  0  0  0  0
 22 25  1  0  0  0  0
 25 26  1  0  0  0  0
 25 27  1  0  0  0  0
 25 28  1  0  0  0  0
  4 29  1  0  0  0  0
 29 30  2  0  0  0  0
 29 31  1  0  0  0  0
 31 48  1  0  0  0  0
 31 32  1  0  0  0  0
 32 49  1  0  0  0  0
M  END
>  <LOGBIO>
6.9700

>  <PRED_LOGBIO>
6.6400

>  <XV_RES>
0.3520

>  <WHL_TMPL>
1

>  <ANCH>
26-27;13-14

$$$$
ROW27
  -MTS-   01071500473D 0   0.00000     0.00000     0

 19 19  0  0  0  0  0  0  0  0999 V2000
   -0.3680   -0.0830    0.4680 N   0  0  0  0  0  0  0  0  0  0  0  0
   -2.0510   -0.0970    1.0100 S   0  0  0  0  0  0  0  0  0  0  0  0
   -2.7230    1.0020    0.3580 O   0  0  0  0  0  0  0  0  0  0  0  0
   -2.6310   -1.3810    0.7650 O   0  0  0  0  0  0  0  0  0  0  0  0
   -2.0450    0.2440    2.7260 N   0  0  0  0  0  0  0  0  0  0  0  0
   -1.2110   -0.5010    3.5930 C   0  0  0  0  0  0  0  0  0  0  0  0
    0.0910   -0.0630    3.8590 C   0  0  0  0  0  0  0  0  0  0  0  0
    0.9170   -0.8010    4.7160 C   0  0  0  0  0  0  0  0  0  0  0  0
    0.4390   -1.9760    5.3080 C   0  0  0  0  0  0  0  0  0  0  0  0
    1.4650   -2.8920    6.3740 Cl  0  0  0  0  0  0  0  0  0  0  0  0
   -0.8640   -2.4140    5.0420 C   0  0  0  0  0  0  0  0  0  0  0  0
   -1.6890   -1.6770    4.1850 C   0  0  0  0  0  0  0  0  0  0  0  0
    0.2790   -0.7790    0.8110 H   0  0  0  0  0  0  0  0  0  0  0  0
   -0.0530    0.6210   -0.1850 H   0  0  0  0  0  0  0  0  0  0  0  0
   -2.6380    0.9730    3.0980 H   0  0  0  0  0  0  0  0  0  0  0  0
    0.4600    0.8430    3.4020 H   0  0  0  0  0  0  0  0  0  0  0  0
    1.9220   -0.4630    4.9210 H   0  0  0  0  0  0  0  0  0  0  0  0
   -1.2320   -3.3210    5.4990 H   0  0  0  0  0  0  0  0  0  0  0  0
   -2.6940   -2.0150    3.9800 H   0  0  0  0  0  0  0  0  0  0  0  0
  1 13  1  0  0  0  0
  1 14  1  0  0  0  0
  1  2  1  0  0  0  0
  2  3  2  0  0  0  0
  2  4  2  0  0  0  0
  2  5  1  0  0  0  0
  5 15  1  0  0  0  0
  5  6  1  0  0  0  0
  6  7  2  0  0  0  0
  7 16  1  0  0  0  0
  7  8  1  0  0  0  0
  8 17  1  0  0  0  0
  8  9  2  0  0  0  0
  9 10  1  0  0  0  0
  9 11  1  0  0  0  0
 11 18  1  0  0  0  0
 11 12  2  0  0  0  0
 12  6  1  0  0  0  0
 12 19  1  0  0  0  0
M  END
>  <LOGBIO>
7.8200

>  <PRED_LOGBIO>
7.2900

>  <XV_RES>
0.6110

>  <WHL_TMPL>
1

>  <ANCH>
41-43;4-5

$$$$
ROW28
  -MTS-   01071500473D 0   0.00000     0.00000     0

 56 57  0  0  1  0  0  0  0  0999 V2000
   -7.1710  -15.9170    4.3940 C   0  0  0  0  0  0  0  0  0  0  0  0
   -6.6880  -14.5510    4.1490 N   0  0  0  0  0  0  0  0  0  0  0  0
   -7.5110  -13.5170    4.3020 C   0  0  0  0  0  0  0  0  0  0  0  0
   -8.6760  -13.7050    4.6490 O   0  0  0  0  0  0  0  0  0  0  0  0
   -7.0150  -12.1130    4.0500 C   0  0  0  0  0  0  0  0  0  0  0  0
   -8.0770  -11.1840    4.2800 O   0  0  0  0  0  0  0  0  0  0  0  0
   -7.8160   -9.8510    4.1010 C   0  0  0  0  0  0  0  0  0  0  0  0
   -8.0140   -9.2620    2.8470 C   0  0  0  0  0  0  0  0  0  0  0  0
   -7.7470   -7.9000    2.6640 C   0  0  0  0  0  0  0  0  0  0  0  0
   -7.2820   -7.1270    3.7350 C   0  0  0  0  0  0  0  0  0  0  0  0
   -6.9940   -5.6580    3.5370 C   0  0  0  0  0  0  0  0  0  0  0  0
   -5.6320   -5.4890    3.1350 O   0  0  0  0  0  0  0  0  0  0  0  0
   -5.1890   -4.2340    2.9100 C   0  0  0  0  0  0  0  0  0  0  0  0
   -5.9440   -3.2860    3.0510 O   0  0  0  0  0  0  0  0  0  0  0  0
   -3.7590   -4.0040    2.4840 C   0  0  2  0  0  0  0  0  0  0  0  0
   -3.4970   -4.7290    1.1670 C   0  0  0  0  0  0  0  0  0  0  0  0
   -3.5270   -2.5630    2.3040 N   0  0  0  0  0  0  0  0  0  0  0  0
   -2.3630   -2.0630    1.9330 C   0  0  0  0  0  0  0  0  0  0  0  0
   -0.9930   -3.1420    1.6270 S   0  0  0  0  0  0  0  0  0  0  0  0
   -2.2150   -0.7090    1.7840 N   0  0  0  0  0  0  0  0  0  0  0  0
   -0.9680   -0.1730    1.3860 C   0  0  0  0  0  0  0  0  0  0  0  0
   -0.0190    0.1840    2.3520 C   0  0  0  0  0  0  0  0  0  0  0  0
    1.2150    0.7140    1.9580 C   0  0  0  0  0  0  0  0  0  0  0  0
    1.5010    0.8880    0.5990 C   0  0  0  0  0  0  0  0  0  0  0  0
    0.5520    0.5310   -0.3670 C   0  0  0  0  0  0  0  0  0  0  0  0
   -0.6820    0.0010    0.0270 C   0  0  0  0  0  0  0  0  0  0  0  0
    3.1230    1.5850    0.0810 S   0  0  0  0  0  0  0  0  0  0  0  0
    2.8360    2.8060   -0.6400 O   0  0  0  0  0  0  0  0  0  0  0  0
    3.7060    0.6670   -0.8480 O   0  0  0  0  0  0  0  0  0  0  0  0
    4.0900    1.8390    1.5170 N   0  0  0  0  0  0  0  0  0  0  0  0
   -7.0840   -7.7170    4.9890 C   0  0  0  0  0  0  0  0  0  0  0  0
   -7.3510   -9.0790    5.1720 C   0  0  0  0  0  0  0  0  0  0  0  0
   -7.5100  -16.0030    5.4240 H   0  0  0  0  0  0  0  0  0  0  0  0
   -6.3620  -16.6240    4.2190 H   0  0  0  0  0  0  0  0  0  0  0  0
   -7.9960  -16.1360    3.7200 H   0  0  0  0  0  0  0  0  0  0  0  0
   -5.7310  -14.3960    3.8630 H   0  0  0  0  0  0  0  0  0  0  0  0
   -6.6750  -12.0280    3.0200 H   0  0  0  0  0  0  0  0  0  0  0  0
   -6.1890  -11.8940    4.7240 H   0  0  0  0  0  0  0  0  0  0  0  0
   -8.3730   -9.8570    2.0210 H   0  0  0  0  0  0  0  0  0  0  0  0
   -7.9000   -7.4450    1.6960 H   0  0  0  0  0  0  0  0  0  0  0  0
   -7.1650   -5.1260    4.4700 H   0  0  0  0  0  0  0  0  0  0  0  0
   -7.6510   -5.2600    2.7670 H   0  0  0  0  0  0  0  0  0  0  0  0
   -3.0860   -4.3870    3.2480 H   0  0  0  0  0  0  0  0  0  0  0  0
   -4.1700   -4.3460    0.4020 H   0  0  0  0  0  0  0  0  0  0  0  0
   -3.6690   -5.7950    1.2990 H   0  0  0  0  0  0  0  0  0  0  0  0
   -2.4670   -4.5630    0.8600 H   0  0  0  0  0  0  0  0  0  0  0  0
   -1.6030   -4.2940    1.8910 H   0  0  0  0  0  0  0  0  0  0  0  0
   -2.9970   -0.0940    1.9590 H   0  0  0  0  0  0  0  0  0  0  0  0
   -0.2390    0.0490    3.4010 H   0  0  0  0  0  0  0  0  0  0  0  0
    1.9470    0.9890    2.7030 H   0  0  0  0  0  0  0  0  0  0  0  0
    0.7720    0.6650   -1.4160 H   0  0  0  0  0  0  0  0  0  0  0  0
   -1.4140   -0.2740   -0.7180 H   0  0  0  0  0  0  0  0  0  0  0  0
    3.7410    1.5490    2.4190 H   0  0  0  0  0  0  0  0  0  0  0  0
    4.9980    2.2750    1.4440 H   0  0  0  0  0  0  0  0  0  0  0  0
   -6.7250   -7.1210    5.8150 H   0  0  0  0  0  0  0  0  0  0  0  0
   -7.1980   -9.5340    6.1400 H   0  0  0  0  0  0  0  0  0  0  0  0
  1 33  1  0  0  0  0
  1 34  1  0  0  0  0
  1 35  1  0  0  0  0
  1  2  1  0  0  0  0
  2 36  1  0  0  0  0
  2  3  1  0  0  0  0
  3  4  2  0  0  0  0
  3  5  1  0  0  0  0
  5 37  1  0  0  0  0
  5 38  1  0  0  0  0
  5  6  1  0  0  0  0
  6  7  1  0  0  0  0
  7  8  2  0  0  0  0
  8 39  1  0  0  0  0
  8  9  1  0  0  0  0
  9 40  1  0  0  0  0
  9 10  2  0  0  0  0
 10 11  1  0  0  0  0
 11 41  1  0  0  0  0
 11 42  1  0  0  0  0
 11 12  1  0  0  0  0
 12 13  1  0  0  0  0
 13 14  2  0  0  0  0
 13 15  1  0  0  0  0
 15 43  1  0  0  0  0
 15 16  1  0  0  0  0
 16 44  1  0  0  0  0
 16 45  1  0  0  0  0
 16 46  1  0  0  0  0
 15 17  1  0  0  0  0
 17 18  2  0  0  0  0
 18 19  1  0  0  0  0
 19 47  1  0  0  0  0
 18 20  1  0  0  0  0
 20 48  1  0  0  0  0
 20 21  1  0  0  0  0
 21 22  2  0  0  0  0
 22 49  1  0  0  0  0
 22 23  1  0  0  0  0
 23 50  1  0  0  0  0
 23 24  2  0  0  0  0
 24 25  1  0  0  0  0
 25 51  1  0  0  0  0
 25 26  2  0  0  0  0
 26 21  1  0  0  0  0
 26 52  1  0  0  0  0
 24 27  1  0  0  0  0
 27 28  2  0  0  0  0
 27 29  2  0  0  0  0
 27 30  1  0  0  0  0
 30 53  1  0  0  0  0
 30 54  1  0  0  0  0
 10 31  1  0  0  0  0
 31 55  1  0  0  0  0
 31 32  2  0  0  0  0
 32  7  1  0  0  0  0
 32 56  1  0  0  0  0
M  END
>  <LOGBIO>
7.8000

>  <PRED_LOGBIO>
8.3100

>  <XV_RES>
-0.4530

>  <WHL_TMPL>
3

>  <ANCH>
4-6;47-48

$$$$
ROW29
  -MTS-   01071500473D 0   0.00000     0.00000     0

 70 73  0  0  0  0  0  0  0  0999 V2000
  -12.7760    1.7000   -6.6120 C   0  0  0  0  0  0  0  0  0  0  0  0
  -11.7990    0.7650   -5.9060 C   0  0  0  0  0  0  0  0  0  0  0  0
  -12.0120    0.8300   -4.4940 O   0  0  0  0  0  0  0  0  0  0  0  0
  -11.2340    0.0640   -3.6990 C   0  0  0  0  0  0  0  0  0  0  0  0
  -10.3800   -0.6550   -4.1920 O   0  0  0  0  0  0  0  0  0  0  0  0
  -11.4160    0.0980   -2.2310 C   0  0  0  0  0  0  0  0  0  0  0  0
  -10.6550   -0.6510   -1.4540 N   0  0  0  0  0  0  0  0  0  0  0  0
  -10.7770   -0.6690   -0.0100 N   0  0  0  0  0  0  0  0  0  0  0  0
   -9.9280   -1.4960    0.7620 C   0  0  0  0  0  0  0  0  0  0  0  0
  -10.3130   -2.8080    1.0640 C   0  0  0  0  0  0  0  0  0  0  0  0
   -9.4730   -3.6260    1.8280 C   0  0  0  0  0  0  0  0  0  0  0  0
   -8.2460   -3.1340    2.2890 C   0  0  0  0  0  0  0  0  0  0  0  0
   -7.8610   -1.8220    1.9870 C   0  0  0  0  0  0  0  0  0  0  0  0
   -8.7010   -1.0040    1.2240 C   0  0  0  0  0  0  0  0  0  0  0  0
   -6.6210   -1.3240    2.4540 N   0  0  0  0  0  0  0  0  0  0  0  0
   -5.5300   -0.8360    1.6320 N   0  0  0  0  0  0  0  0  0  0  0  0
   -4.5490   -0.4600    2.4310 C   0  0  0  0  0  0  0  0  0  0  0  0
   -3.2440    0.1010    2.0140 C   0  0  0  0  0  0  0  0  0  0  0  0
   -3.1120    1.3170    1.8810 O   0  0  0  0  0  0  0  0  0  0  0  0
   -2.2150   -0.7090    1.7840 N   0  0  0  0  0  0  0  0  0  0  0  0
   -0.9680   -0.1730    1.3860 C   0  0  0  0  0  0  0  0  0  0  0  0
   -0.6820    0.0010    0.0270 C   0  0  0  0  0  0  0  0  0  0  0  0
    0.5520    0.5310   -0.3670 C   0  0  0  0  0  0  0  0  0  0  0  0
    1.5010    0.8880    0.5990 C   0  0  0  0  0  0  0  0  0  0  0  0
    1.2150    0.7140    1.9580 C   0  0  0  0  0  0  0  0  0  0  0  0
   -0.0190    0.1830    2.3520 C   0  0  0  0  0  0  0  0  0  0  0  0
    3.1230    1.5850    0.0810 S   0  0  0  0  0  0  0  0  0  0  0  0
    2.8360    2.8060   -0.6400 O   0  0  0  0  0  0  0  0  0  0  0  0
    3.7060    0.6670   -0.8480 O   0  0  0  0  0  0  0  0  0  0  0  0
    4.0900    1.8390    1.5170 N   0  0  0  0  0  0  0  0  0  0  0  0
   -4.9970   -0.7030    3.8200 C   0  0  0  0  0  0  0  0  0  0  0  0
   -4.2200   -0.4290    5.0500 C   0  0  0  0  0  0  0  0  0  0  0  0
   -3.4940   -1.2900    5.5170 O   0  0  0  0  0  0  0  0  0  0  0  0
   -4.3140    0.7480    5.6410 O   0  0  0  0  0  0  0  0  0  0  0  0
   -6.2340   -1.2160    3.7630 C   0  0  0  0  0  0  0  0  0  0  0  0
   -7.0530   -1.6050    4.9330 C   0  0  0  0  0  0  0  0  0  0  0  0
   -7.3970   -0.6490    5.8960 C   0  0  0  0  0  0  0  0  0  0  0  0
   -8.1720   -1.0170    7.0020 C   0  0  0  0  0  0  0  0  0  0  0  0
   -8.6040   -2.3410    7.1450 C   0  0  0  0  0  0  0  0  0  0  0  0
   -8.2600   -3.2970    6.1820 C   0  0  0  0  0  0  0  0  0  0  0  0
   -7.4850   -2.9290    5.0760 C   0  0  0  0  0  0  0  0  0  0  0  0
  -12.4510    0.9700   -1.6330 C   0  0  0  0  0  0  0  0  0  0  0  0
  -12.6030    0.9980   -0.4130 O   0  0  0  0  0  0  0  0  0  0  0  0
  -13.3220    1.8260   -2.5220 C   0  0  0  0  0  0  0  0  0  0  0  0
  -12.6150    2.7200   -6.2670 H   0  0  0  0  0  0  0  0  0  0  0  0
  -12.6150    1.6500   -7.6860 H   0  0  0  0  0  0  0  0  0  0  0  0
  -13.7970    1.3980   -6.3840 H   0  0  0  0  0  0  0  0  0  0  0  0
  -10.7790    1.0670   -6.1340 H   0  0  0  0  0  0  0  0  0  0  0  0
  -11.9600   -0.2550   -6.2500 H   0  0  0  0  0  0  0  0  0  0  0  0
  -11.4690   -0.0910    0.4460 H   0  0  0  0  0  0  0  0  0  0  0  0
  -11.2600   -3.1880    0.7080 H   0  0  0  0  0  0  0  0  0  0  0  0
   -9.7700   -4.6380    2.0610 H   0  0  0  0  0  0  0  0  0  0  0  0
   -7.5980   -3.7650    2.8780 H   0  0  0  0  0  0  0  0  0  0  0  0
   -8.4040    0.0080    0.9910 H   0  0  0  0  0  0  0  0  0  0  0  0
   -2.3240   -1.7070    1.8940 H   0  0  0  0  0  0  0  0  0  0  0  0
   -1.4140   -0.2740   -0.7180 H   0  0  0  0  0  0  0  0  0  0  0  0
    0.7720    0.6650   -1.4160 H   0  0  0  0  0  0  0  0  0  0  0  0
    1.9470    0.9890    2.7030 H   0  0  0  0  0  0  0  0  0  0  0  0
   -0.2390    0.0490    3.4010 H   0  0  0  0  0  0  0  0  0  0  0  0
    5.0230    2.2190    1.4370 H   0  0  0  0  0  0  0  0  0  0  0  0
    3.7160    1.6060    2.4260 H   0  0  0  0  0  0  0  0  0  0  0  0
   -3.7380    0.7380    6.4210 H   0  0  0  0  0  0  0  0  0  0  0  0
   -7.0640    0.3730    5.7850 H   0  0  0  0  0  0  0  0  0  0  0  0
   -8.4370   -0.2790    7.7450 H   0  0  0  0  0  0  0  0  0  0  0  0
   -9.2020   -2.6240    7.9980 H   0  0  0  0  0  0  0  0  0  0  0  0
   -8.5930   -4.3180    6.2920 H   0  0  0  0  0  0  0  0  0  0  0  0
   -7.2200   -3.6660    4.3330 H   0  0  0  0  0  0  0  0  0  0  0  0
  -13.8780    1.1900   -3.2070 H   0  0  0  0  0  0  0  0  0  0  0  0
  -14.0180    2.3940   -1.9080 H   0  0  0  0  0  0  0  0  0  0  0  0
  -12.6970    2.5120   -3.0900 H   0  0  0  0  0  0  0  0  0  0  0  0
  1 45  1  0  0  0  0
  1 46  1  0  0  0  0
  1 47  1  0  0  0  0
  1  2  1  0  0  0  0
  2 48  1  0  0  0  0
  2 49  1  0  0  0  0
  2  3  1  0  0  0  0
  3  4  1  0  0  0  0
  4  5  2  0  0  0  0
  4  6  1  0  0  0  0
  6  7  2  0  0  0  0
  7  8  1  0  0  0  0
  8 50  1  0  0  0  0
  8  9  1  0  0  0  0
  9 10  2  0  0  0  0
 10 51  1  0  0  0  0
 10 11  1  0  0  0  0
 11 52  1  0  0  0  0
 11 12  2  0  0  0  0
 12 53  1  0  0  0  0
 12 13  1  0  0  0  0
 13 14  2  0  0  0  0
 14  9  1  0  0  0  0
 14 54  1  0  0  0  0
 13 15  1  0  0  0  0
 15 16  1  0  0  0  0
 16 17  2  0  0  0  0
 17 18  1  0  0  0  0
 18 19  2  0  0  0  0
 18 20  1  0  0  0  0
 20 55  1  0  0  0  0
 20 21  1  0  0  0  0
 21 22  2  0  0  0  0
 22 56  1  0  0  0  0
 22 23  1  0  0  0  0
 23 57  1  0  0  0  0
 23 24  2  0  0  0  0
 24 25  1  0  0  0  0
 25 58  1  0  0  0  0
 25 26  2  0  0  0  0
 26 21  1  0  0  0  0
 26 59  1  0  0  0  0
 24 27  1  0  0  0  0
 27 28  2  0  0  0  0
 27 29  2  0  0  0  0
 27 30  1  0  0  0  0
 30 60  1  0  0  0  0
 30 61  1  0  0  0  0
 17 31  1  0  0  0  0
 31 32  1  0  0  0  0
 32 33  2  0  0  0  0
 32 34  1  0  0  0  0
 34 62  1  0  0  0  0
 31 35  2  0  0  0  0
 35 15  1  0  0  0  0
 35 36  1  0  0  0  0
 36 37  2  0  0  0  0
 37 63  1  0  0  0  0
 37 38  1  0  0  0  0
 38 64  1  0  0  0  0
 38 39  2  0  0  0  0
 39 65  1  0  0  0  0
 39 40  1  0  0  0  0
 40 66  1  0  0  0  0
 40 41  2  0  0  0  0
 41 36  1  0  0  0  0
 41 67  1  0  0  0  0
  6 42  1  0  0  0  0
 42 43  2  0  0  0  0
 42 44  1  0  0  0  0
 44 68  1  0  0  0  0
 44 69  1  0  0  0  0
 44 70  1  0  0  0  0
M  END
>  <LOGBIO>
6.7100

>  <PRED_LOGBIO>
6.4000

>  <XV_RES>
0.2730

>  <WHL_TMPL>
3

>  <ANCH>
4-6;42-43

$$$$
ROW30
  -MTS-   01071500473D 0   0.00000     0.00000     0

 44 46  0  0  1  0  0  0  0  0999 V2000
   -3.7190    0.7400    3.2830 C   0  0  0  0  0  0  0  0  0  0  0  0
   -3.7030   -0.2350    2.1110 C   0  0  0  0  0  0  0  0  0  0  0  0
   -2.6750   -1.2400    2.3270 O   0  0  0  0  0  0  0  0  0  0  0  0
   -1.6220   -0.7970    1.4760 C   0  0  2  0  0  0  0  0  0  0  0  0
   -2.4180   -0.3170    0.2780 C   0  0  2  0  0  0  0  0  0  0  0  0
   -3.3990    0.5030    0.8960 O   0  0  0  0  0  0  0  0  0  0  0  0
   -1.5210    0.2960   -0.7870 C   0  0  0  0  0  0  0  0  0  0  0  0
   -0.4690   -0.6270   -1.1620 O   0  0  0  0  0  0  0  0  0  0  0  0
    0.2940   -1.1130   -0.0420 C   0  0  2  0  0  0  0  0  0  0  0  0
   -0.6510   -1.8130    0.9360 C   0  0  1  0  0  0  0  0  0  0  0  0
    0.2560   -2.4780    1.8030 O   0  0  0  0  0  0  0  0  0  0  0  0
    1.2140   -3.0160    0.8550 C   0  0  0  0  0  0  0  0  0  0  0  0
    1.1870   -2.2070   -0.3500 O   0  0  0  0  0  0  0  0  0  0  0  0
    0.8310   -4.4500    0.4790 C   0  0  0  0  0  0  0  0  0  0  0  0
    2.6090   -3.0080    1.4730 C   0  0  0  0  0  0  0  0  0  0  0  0
    1.1560    0.0370    0.5530 C   0  0  0  0  0  0  0  0  0  0  0  0
    2.1890    0.3760   -0.3740 N   0  0  0  0  0  0  0  0  0  0  0  0
    3.2030    1.5780    0.0220 S   0  0  0  0  0  0  0  0  0  0  0  0
    2.5810    2.8010    0.4250 O   0  0  0  0  0  0  0  0  0  0  0  0
    3.9130    1.8890   -1.1790 O   0  0  0  0  0  0  0  0  0  0  0  0
    4.2940    0.9940    1.2600 N   0  0  0  0  0  0  0  0  0  0  0  0
   -5.0470   -0.9380    1.9570 C   0  0  0  0  0  0  0  0  0  0  0  0
   -4.7460    0.9700    3.5600 H   0  0  0  0  0  0  0  0  0  0  0  0
   -3.2770    0.2180    4.1290 H   0  0  0  0  0  0  0  0  0  0  0  0
   -3.1500    1.6120    2.9670 H   0  0  0  0  0  0  0  0  0  0  0  0
   -1.0810    0.0370    1.9190 H   0  0  0  0  0  0  0  0  0  0  0  0
   -2.9080   -1.1830   -0.1620 H   0  0  0  0  0  0  0  0  0  0  0  0
   -1.0320    1.1510   -0.3250 H   0  0  0  0  0  0  0  0  0  0  0  0
   -2.1320    0.5140   -1.6610 H   0  0  0  0  0  0  0  0  0  0  0  0
   -1.2170   -2.5540    0.3760 H   0  0  0  0  0  0  0  0  0  0  0  0
   -0.2520   -4.5500    0.4530 H   0  0  0  0  0  0  0  0  0  0  0  0
    1.1840   -5.0890    1.2860 H   0  0  0  0  0  0  0  0  0  0  0  0
    1.3080   -4.6550   -0.4770 H   0  0  0  0  0  0  0  0  0  0  0  0
    2.5340   -2.9940    2.5580 H   0  0  0  0  0  0  0  0  0  0  0  0
    3.0750   -2.0690    1.1800 H   0  0  0  0  0  0  0  0  0  0  0  0
    3.1230   -3.8860    1.0860 H   0  0  0  0  0  0  0  0  0  0  0  0
    1.6460   -0.3620    1.4390 H   0  0  0  0  0  0  0  0  0  0  0  0
    0.5080    0.8970    0.7090 H   0  0  0  0  0  0  0  0  0  0  0  0
    2.2850   -0.1180   -1.2500 H   0  0  0  0  0  0  0  0  0  0  0  0
    4.2130    0.0460    1.5970 H   0  0  0  0  0  0  0  0  0  0  0  0
    5.0040    1.6050    1.6370 H   0  0  0  0  0  0  0  0  0  0  0  0
   -5.8570   -0.2280    2.1120 H   0  0  0  0  0  0  0  0  0  0  0  0
   -5.1120   -1.6670    2.7620 H   0  0  0  0  0  0  0  0  0  0  0  0
   -5.0490   -1.3860    0.9660 H   0  0  0  0  0  0  0  0  0  0  0  0
  1 23  1  0  0  0  0
  1 24  1  0  0  0  0
  1 25  1  0  0  0  0
  1  2  1  0  0  0  0
  2  3  1  0  0  0  0
  3  4  1  0  0  0  0
  4 26  1  0  0  0  0
  4  5  1  0  0  0  0
  5 27  1  0  0  0  0
  5  6  1  0  0  0  0
  6  2  1  0  0  0  0
  5  7  1  0  0  0  0
  7 28  1  0  0  0  0
  7 29  1  0  0  0  0
  7  8  1  0  0  0  0
  8  9  1  0  0  0  0
  9 10  1  0  0  0  0
 10  4  1  0  0  0  0
 10 30  1  0  0  0  0
 10 11  1  0  0  0  0
 11 12  1  0  0  0  0
 12 13  1  0  0  0  0
 13  9  1  0  0  0  0
 12 14  1  0  0  0  0
 14 31  1  0  0  0  0
 14 32  1  0  0  0  0
 14 33  1  0  0  0  0
 12 15  1  0  0  0  0
 15 34  1  0  0  0  0
 15 35  1  0  0  0  0
 15 36  1  0  0  0  0
  9 16  1  0  0  0  0
 16 37  1  0  0  0  0
 16 38  1  0  0  0  0
 16 17  1  0  0  0  0
 17 39  1  0  0  0  0
 17 18  1  0  0  0  0
 18 19  2  0  0  0  0
 18 20  2  0  0  0  0
 18 21  1  0  0  0  0
 21 40  1  0  0  0  0
 21 41  1  0  0  0  0
  2 22  1  0  0  0  0
 22 42  1  0  0  0  0
 22 43  1  0  0  0  0
 22 44  1  0  0  0  0
M  END
>  <LOGBIO>
5.6700

>  <PRED_LOGBIO>
7.0800

>  <XV_RES>
-1.5360

>  <WHL_TMPL>
2

>  <ANCH>
40-43;12-15

$$$$
ROW31
  -MTS-   01071500473D 0   0.00000     0.00000     0

 31 32  0  0  0  0  0  0  0  0999 V2000
    0.8550   -5.2530    1.6790 C   0  0  0  0  0  0  0  0  0  0  0  0
    0.1900   -4.7490    0.4210 C   0  0  0  0  0  0  0  0  0  0  0  0
   -0.7550   -5.3690   -0.0650 O   0  0  0  0  0  0  0  0  0  0  0  0
    0.6260   -3.6360   -0.1620 N   0  0  0  0  0  0  0  0  0  0  0  0
   -0.2940   -2.5090   -0.3740 C   0  0  0  0  0  0  0  0  0  0  0  0
   -0.8350   -2.5400   -1.8150 C   0  0  0  0  0  0  0  0  0  0  0  0
   -0.8910   -1.0510   -2.2060 C   0  0  0  0  0  0  0  0  0  0  0  0
    0.1100   -0.3600   -1.3120 C   0  0  0  0  0  0  0  0  0  0  0  0
    0.6840    0.9140   -1.4090 C   0  0  0  0  0  0  0  0  0  0  0  0
    1.6030    1.3430   -0.4440 C   0  0  0  0  0  0  0  0  0  0  0  0
    1.9490    0.4980    0.6180 C   0  0  0  0  0  0  0  0  0  0  0  0
    1.3760   -0.7750    0.7140 C   0  0  0  0  0  0  0  0  0  0  0  0
    0.4560   -1.2040   -0.2500 C   0  0  0  0  0  0  0  0  0  0  0  0
    2.3570    3.0160   -0.5710 S   0  0  0  0  0  0  0  0  0  0  0  0
    1.8530    3.8470    0.4770 O   0  0  0  0  0  0  0  0  0  0  0  0
    2.0260    3.5930   -1.8370 O   0  0  0  0  0  0  0  0  0  0  0  0
    4.0960    2.8850   -0.4270 N   0  0  0  0  0  0  0  0  0  0  0  0
    0.7740   -4.4990    2.4590 H   0  0  0  0  0  0  0  0  0  0  0  0
    0.3660   -6.1680    2.0070 H   0  0  0  0  0  0  0  0  0  0  0  0
    1.9060   -5.4550    1.4790 H   0  0  0  0  0  0  0  0  0  0  0  0
    1.5890   -3.5650   -0.4590 H   0  0  0  0  0  0  0  0  0  0  0  0
   -1.1190   -2.5410    0.3340 H   0  0  0  0  0  0  0  0  0  0  0  0
   -1.8550   -2.9190   -1.7840 H   0  0  0  0  0  0  0  0  0  0  0  0
   -0.1220   -3.0530   -2.4560 H   0  0  0  0  0  0  0  0  0  0  0  0
   -1.8790   -0.6790   -1.9440 H   0  0  0  0  0  0  0  0  0  0  0  0
   -0.5780   -0.9480   -3.2430 H   0  0  0  0  0  0  0  0  0  0  0  0
    0.4170    1.5650   -2.2280 H   0  0  0  0  0  0  0  0  0  0  0  0
    2.6580    0.8290    1.3620 H   0  0  0  0  0  0  0  0  0  0  0  0
    1.6430   -1.4270    1.5330 H   0  0  0  0  0  0  0  0  0  0  0  0
    4.5250    1.9810   -0.2960 H   0  0  0  0  0  0  0  0  0  0  0  0
    4.6710    3.7150   -0.4750 H   0  0  0  0  0  0  0  0  0  0  0  0
  1 18  1  0  0  0  0
  1 19  1  0  0  0  0
  1 20  1  0  0  0  0
  1  2  1  0  0  0  0
  2  3  2  0  0  0  0
  2  4  1  0  0  0  0
  4 21  1  0  0  0  0
  4  5  1  0  0  0  0
  5 22  1  0  0  0  0
  5  6  1  0  0  0  0
  6 23  1  0  0  0  0
  6 24  1  0  0  0  0
  6  7  1  0  0  0  0
  7 25  1  0  0  0  0
  7 26  1  0  0  0  0
  7  8  1  0  0  0  0
  8  9  2  0  0  0  0
  9 27  1  0  0  0  0
  9 10  1  0  0  0  0
 10 11  2  0  0  0  0
 11 28  1  0  0  0  0
 11 12  1  0  0  0  0
 12 29  1  0  0  0  0
 12 13  2  0  0  0  0
 13  5  1  0  0  0  0
 13  8  1  0  0  0  0
 10 14  1  0  0  0  0
 14 15  2  0  0  0  0
 14 16  2  0  0  0  0
 14 17  1  0  0  0  0
 17 30  1  0  0  0  0
 17 31  1  0  0  0  0
M  END
>  <LOGBIO>
7.7200

>  <PRED_LOGBIO>
7.0700

>  <XV_RES>
0.8100

>  <WHL_TMPL>
1

>  <ANCH>
11-13;9-7

$$$$
ROW32
  -MTS-   01071500473D 0   0.00000     0.00000     0

 44 46  0  0  0  0  0  0  0  0999 V2000
    4.4870    3.4050   -1.3480 C   0  0  0  0  0  0  0  0  0  0  0  0
    4.9840    2.3130   -2.1960 N   0  0  0  0  0  0  0  0  0  0  0  0
    5.8790    2.5520   -3.3120 N   0  0  0  0  0  0  0  0  0  0  0  0
    6.2600    1.4940   -4.0030 C   0  0  0  0  0  0  0  0  0  0  0  0
    5.4740    0.1000   -3.2450 S   0  0  0  0  0  0  0  0  0  0  0  0
    4.6300    1.0070   -1.9810 C   0  0  0  0  0  0  0  0  0  0  0  0
    3.8360    0.5310   -1.0400 N   0  0  0  0  0  0  0  0  0  0  0  0
    3.1230    1.5850    0.0810 S   0  0  0  0  0  0  0  0  0  0  0  0
    2.8360    2.8060   -0.6400 O   0  0  0  0  0  0  0  0  0  0  0  0
    1.9930    0.9770    0.7120 O   0  0  0  0  0  0  0  0  0  0  0  0
    4.3920    1.9800    1.3530 C   0  0  0  0  0  0  0  0  0  0  0  0
    4.5500    1.1460    2.4670 C   0  0  0  0  0  0  0  0  0  0  0  0
    5.5160    1.4470    3.4350 C   0  0  0  0  0  0  0  0  0  0  0  0
    6.3240    2.5810    3.2890 C   0  0  0  0  0  0  0  0  0  0  0  0
    7.3000    2.8840    4.2670 N   0  0  0  0  0  0  0  0  0  0  0  0
    8.5340    2.4010    4.1490 C   0  0  0  0  0  0  0  0  0  0  0  0
    8.8260    1.6900    3.1890 O   0  0  0  0  0  0  0  0  0  0  0  0
    9.5550    2.7180    5.1720 C   0  0  0  0  0  0  0  0  0  0  0  0
   10.3630    3.8520    5.0260 C   0  0  0  0  0  0  0  0  0  0  0  0
   10.2110    4.6560    3.9520 F   0  0  0  0  0  0  0  0  0  0  0  0
   11.3280    4.1530    5.9940 C   0  0  0  0  0  0  0  0  0  0  0  0
   12.1080    5.2460    5.8540 F   0  0  0  0  0  0  0  0  0  0  0  0
   11.4860    3.3190    7.1080 C   0  0  0  0  0  0  0  0  0  0  0  0
   12.4170    3.6090    8.0410 F   0  0  0  0  0  0  0  0  0  0  0  0
   10.6780    2.1850    7.2540 C   0  0  0  0  0  0  0  0  0  0  0  0
   10.8300    1.3820    8.3280 F   0  0  0  0  0  0  0  0  0  0  0  0
    9.7120    1.8850    6.2860 C   0  0  0  0  0  0  0  0  0  0  0  0
    8.9330    0.7920    6.4260 F   0  0  0  0  0  0  0  0  0  0  0  0
    6.1660    3.4140    2.1750 C   0  0  0  0  0  0  0  0  0  0  0  0
    5.2010    3.1140    1.2070 C   0  0  0  0  0  0  0  0  0  0  0  0
    7.3810    1.4720   -5.4620 S   0  0  0  0  0  0  0  0  0  0  0  0
    8.0890    0.2300   -5.5000 O   0  0  0  0  0  0  0  0  0  0  0  0
    8.3150    2.5500   -5.3610 O   0  0  0  0  0  0  0  0  0  0  0  0
    6.4390    1.6510   -6.9250 N   0  0  0  0  0  0  0  0  0  0  0  0
    4.4190    4.3190   -1.9350 H   0  0  0  0  0  0  0  0  0  0  0  0
    5.1710    3.5590   -0.5160 H   0  0  0  0  0  0  0  0  0  0  0  0
    3.5020    3.1470   -0.9650 H   0  0  0  0  0  0  0  0  0  0  0  0
    3.9270    0.2720    2.5790 H   0  0  0  0  0  0  0  0  0  0  0  0
    5.6380    0.8040    4.2940 H   0  0  0  0  0  0  0  0  0  0  0  0
    7.0610    3.4680    5.0560 H   0  0  0  0  0  0  0  0  0  0  0  0
    6.7900    4.2890    2.0630 H   0  0  0  0  0  0  0  0  0  0  0  0
    5.0790    3.7570    0.3480 H   0  0  0  0  0  0  0  0  0  0  0  0
    5.4340    1.7460   -6.8710 H   0  0  0  0  0  0  0  0  0  0  0  0
    6.8990    1.6600   -7.8240 H   0  0  0  0  0  0  0  0  0  0  0  0
  1 35  1  0  0  0  0
  1 36  1  0  0  0  0
  1 37  1  0  0  0  0
  1  2  1  0  0  0  0
  2  3  1  0  0  0  0
  3  4  2  0  0  0  0
  4  5  1  0  0  0  0
  5  6  1  0  0  0  0
  6  2  1  0  0  0  0
  6  7  2  0  0  0  0
  7  8  1  0  0  0  0
  8  9  2  0  0  0  0
  8 10  2  0  0  0  0
  8 11  1  0  0  0  0
 11 12  2  0  0  0  0
 12 38  1  0  0  0  0
 12 13  1  0  0  0  0
 13 39  1  0  0  0  0
 13 14  2  0  0  0  0
 14 15  1  0  0  0  0
 15 40  1  0  0  0  0
 15 16  1  0  0  0  0
 16 17  2  0  0  0  0
 16 18  1  0  0  0  0
 18 19  2  0  0  0  0
 19 20  1  0  0  0  0
 19 21  1  0  0  0  0
 21 22  1  0  0  0  0
 21 23  2  0  0  0  0
 23 24  1  0  0  0  0
 23 25  1  0  0  0  0
 25 26  1  0  0  0  0
 25 27  2  0  0  0  0
 27 18  1  0  0  0  0
 27 28  1  0  0  0  0
 14 29  1  0  0  0  0
 29 41  1  0  0  0  0
 29 30  2  0  0  0  0
 30 11  1  0  0  0  0
 30 42  1  0  0  0  0
  4 31  1  0  0  0  0
 31 32  2  0  0  0  0
 31 33  2  0  0  0  0
 31 34  1  0  0  0  0
 34 43  1  0  0  0  0
 34 44  1  0  0  0  0
M  END
>  <LOGBIO>
8.1500

>  <PRED_LOGBIO>
8.6700

>  <XV_RES>
-0.4050

>  <WHL_TMPL>
3

>  <ANCH>
4-6;11-12

$$$$
ROW33
  -MTS-   01071500473D 0   0.00000     0.00000     0

 34 34  0  0  0  0  0  0  0  0999 V2000
    7.6960   -2.0840   -2.3810 C   0  0  0  0  0  0  0  0  0  0  0  0
    7.0780   -1.1710   -1.4100 N   0  0  0  0  0  0  0  0  0  0  0  0
    5.7130   -0.8410   -1.8460 C   0  0  0  0  0  0  0  0  0  0  0  0
    5.0780    0.0970   -0.8480 C   0  0  0  0  0  0  0  0  0  0  0  0
    5.7100    0.4600    0.1430 O   0  0  0  0  0  0  0  0  0  0  0  0
    3.8360    0.5310   -1.0400 N   0  0  0  0  0  0  0  0  0  0  0  0
    3.1230    1.5850    0.0810 S   0  0  0  0  0  0  0  0  0  0  0  0
    2.8360    2.8060   -0.6400 O   0  0  0  0  0  0  0  0  0  0  0  0
    1.9930    0.9770    0.7120 O   0  0  0  0  0  0  0  0  0  0  0  0
    4.3920    1.9800    1.3530 C   0  0  0  0  0  0  0  0  0  0  0  0
    4.0560    1.9480    2.7110 C   0  0  0  0  0  0  0  0  0  0  0  0
    5.0220    2.2480    3.6790 C   0  0  0  0  0  0  0  0  0  0  0  0
    6.3240    2.5810    3.2890 C   0  0  0  0  0  0  0  0  0  0  0  0
    7.3660    2.9050    4.3330 C   0  0  0  0  0  0  0  0  0  0  0  0
    7.3450    4.4040    4.6250 C   0  0  0  0  0  0  0  0  0  0  0  0
    8.3310    4.7110    5.6140 O   0  0  0  0  0  0  0  0  0  0  0  0
    6.6610    2.6130    1.9300 C   0  0  0  0  0  0  0  0  0  0  0  0
    5.6950    2.3120    0.9630 C   0  0  0  0  0  0  0  0  0  0  0  0
    7.7330   -1.6050   -3.3570 H   0  0  0  0  0  0  0  0  0  0  0  0
    8.7060   -2.3280   -2.0590 H   0  0  0  0  0  0  0  0  0  0  0  0
    7.1060   -2.9960   -2.4480 H   0  0  0  0  0  0  0  0  0  0  0  0
    7.6250   -0.3240   -1.3480 H   0  0  0  0  0  0  0  0  0  0  0  0
    5.1240   -1.7530   -1.9120 H   0  0  0  0  0  0  0  0  0  0  0  0
    5.7500   -0.3620   -2.8220 H   0  0  0  0  0  0  0  0  0  0  0  0
    3.3170    0.2330   -1.8540 H   0  0  0  0  0  0  0  0  0  0  0  0
    3.0510    1.6910    3.0130 H   0  0  0  0  0  0  0  0  0  0  0  0
    4.7620    2.2240    4.7270 H   0  0  0  0  0  0  0  0  0  0  0  0
    8.3490    2.6210    3.9640 H   0  0  0  0  0  0  0  0  0  0  0  0
    7.1480    2.3540    5.2460 H   0  0  0  0  0  0  0  0  0  0  0  0
    6.3610    4.6880    4.9940 H   0  0  0  0  0  0  0  0  0  0  0  0
    7.5620    4.9550    3.7120 H   0  0  0  0  0  0  0  0  0  0  0  0
    8.3370    5.6600    5.8170 H   0  0  0  0  0  0  0  0  0  0  0  0
    7.6660    2.8690    1.6290 H   0  0  0  0  0  0  0  0  0  0  0  0
    5.9550    2.3370   -0.0850 H   0  0  0  0  0  0  0  0  0  0  0  0
  1 19  1  0  0  0  0
  1 20  1  0  0  0  0
  1 21  1  0  0  0  0
  1  2  1  0  0  0  0
  2 22  1  0  0  0  0
  2  3  1  0  0  0  0
  3 23  1  0  0  0  0
  3 24  1  0  0  0  0
  3  4  1  0  0  0  0
  4  5  2  0  0  0  0
  4  6  1  0  0  0  0
  6 25  1  0  0  0  0
  6  7  1  0  0  0  0
  7  8  2  0  0  0  0
  7  9  2  0  0  0  0
  7 10  1  0  0  0  0
 10 11  2  0  0  0  0
 11 26  1  0  0  0  0
 11 12  1  0  0  0  0
 12 27  1  0  0  0  0
 12 13  2  0  0  0  0
 13 14  1  0  0  0  0
 14 28  1  0  0  0  0
 14 29  1  0  0  0  0
 14 15  1  0  0  0  0
 15 30  1  0  0  0  0
 15 31  1  0  0  0  0
 15 16  1  0  0  0  0
 16 32  1  0  0  0  0
 13 17  1  0  0  0  0
 17 33  1  0  0  0  0
 17 18  2  0  0  0  0
 18 10  1  0  0  0  0
 18 34  1  0  0  0  0
M  END
>  <LOGBIO>
7.3000

>  <PRED_LOGBIO>
6.8100

>  <XV_RES>
0.5330

>  <WHL_TMPL>
3

>  <ANCH>
4-6;14-15

$$$$
ROW34
  -MTS-   01071500473D 0   0.00000     0.00000     0

 44 46  0  0  0  0  0  0  0  0999 V2000
    3.5920    3.0800   -1.3840 N   0  0  0  0  0  0  0  0  0  0  0  0
    2.9050    2.7190    0.1840 S   0  0  0  0  0  0  0  0  0  0  0  0
    3.9570    2.5200    1.1310 O   0  0  0  0  0  0  0  0  0  0  0  0
    2.0840    3.8110    0.6070 O   0  0  0  0  0  0  0  0  0  0  0  0
    1.8850    1.1920    0.0700 C   0  0  0  0  0  0  0  0  0  0  0  0
    0.7260    1.0650    0.8450 C   0  0  0  0  0  0  0  0  0  0  0  0
   -0.0510   -0.0960    0.7580 C   0  0  0  0  0  0  0  0  0  0  0  0
    0.3320   -1.1310   -0.1040 C   0  0  0  0  0  0  0  0  0  0  0  0
   -0.3190   -2.4650   -0.3790 C   0  0  0  0  0  0  0  0  0  0  0  0
    0.7500   -3.3070   -1.1010 C   0  0  0  0  0  0  0  0  0  0  0  0
    1.6810   -2.2460   -1.7170 C   0  0  0  0  0  0  0  0  0  0  0  0
    1.4910   -1.0040   -0.8790 C   0  0  0  0  0  0  0  0  0  0  0  0
    2.2670    0.1580   -0.7920 C   0  0  0  0  0  0  0  0  0  0  0  0
    0.5970   -3.6000   -0.1690 N   0  0  0  0  0  0  0  0  0  0  0  0
    0.2410   -4.8250   -0.5440 C   0  0  0  0  0  0  0  0  0  0  0  0
   -0.8550   -5.0140   -1.0690 O   0  0  0  0  0  0  0  0  0  0  0  0
    1.1830   -5.9850   -0.3260 C   0  0  0  0  0  0  0  0  0  0  0  0
    2.0960   -6.1580   -1.5550 C   0  0  0  0  0  0  0  0  0  0  0  0
    3.1230   -7.2860   -1.3390 C   0  0  0  0  0  0  0  0  0  0  0  0
    3.9430   -7.0620   -0.0550 C   0  0  0  0  0  0  0  0  0  0  0  0
    3.0300   -6.8880    1.1740 C   0  0  0  0  0  0  0  0  0  0  0  0
    2.0030   -5.7610    0.9580 C   0  0  0  0  0  0  0  0  0  0  0  0
    3.3980    2.4780   -2.1720 H   0  0  0  0  0  0  0  0  0  0  0  0
    4.1840    3.8900   -1.5020 H   0  0  0  0  0  0  0  0  0  0  0  0
    0.4310    1.8640    1.5100 H   0  0  0  0  0  0  0  0  0  0  0  0
   -0.9450   -0.1940    1.3560 H   0  0  0  0  0  0  0  0  0  0  0  0
   -1.3810   -2.5740   -0.5880 H   0  0  0  0  0  0  0  0  0  0  0  0
    0.2650   -3.8430   -1.9140 H   0  0  0  0  0  0  0  0  0  0  0  0
    1.3040   -3.8890   -0.3680 H   0  0  0  0  0  0  0  0  0  0  0  0
    1.3140   -2.0270   -2.7170 H   0  0  0  0  0  0  0  0  0  0  0  0
    2.7100   -2.5860   -1.6270 H   0  0  0  0  0  0  0  0  0  0  0  0
    3.1610    0.2560   -1.3900 H   0  0  0  0  0  0  0  0  0  0  0  0
    1.4950   -3.4460    0.2660 H   0  0  0  0  0  0  0  0  0  0  0  0
    0.5450   -6.8590   -0.2120 H   0  0  0  0  0  0  0  0  0  0  0  0
    2.6190   -5.2250   -1.7520 H   0  0  0  0  0  0  0  0  0  0  0  0
    1.4890   -6.3850   -2.4280 H   0  0  0  0  0  0  0  0  0  0  0  0
    2.6050   -8.2400   -1.2750 H   0  0  0  0  0  0  0  0  0  0  0  0
    3.7940   -7.3330   -2.1930 H   0  0  0  0  0  0  0  0  0  0  0  0
    4.5640   -6.1760   -0.1710 H   0  0  0  0  0  0  0  0  0  0  0  0
    4.6060   -7.9090    0.1050 H   0  0  0  0  0  0  0  0  0  0  0  0
    2.5070   -7.8210    1.3710 H   0  0  0  0  0  0  0  0  0  0  0  0
    3.6380   -6.6610    2.0470 H   0  0  0  0  0  0  0  0  0  0  0  0
    2.5210   -4.8060    0.8940 H   0  0  0  0  0  0  0  0  0  0  0  0
    1.3320   -5.7140    1.8120 H   0  0  0  0  0  0  0  0  0  0  0  0
  1 23  1  0  0  0  0
  1 24  1  0  0  0  0
  1  2  1  0  0  0  0
  2  3  2  0  0  0  0
  2  4  2  0  0  0  0
  2  5  1  0  0  0  0
  5  6  2  0  0  0  0
  6 25  1  0  0  0  0
  6  7  1  0  0  0  0
  7 26  1  0  0  0  0
  7  8  2  0  0  0  0
  8  9  1  0  0  0  0
  9 27  1  0  0  0  0
  9 10  1  0  0  0  0
 10 28  1  0  0  0  0
 10 29  1  0  0  0  0
 10 11  1  0  0  0  0
 11 30  1  0  0  0  0
 11 31  1  0  0  0  0
 11 12  1  0  0  0  0
 12  8  1  0  0  0  0
 12 13  2  0  0  0  0
 13  5  1  0  0  0  0
 13 32  1  0  0  0  0
  9 14  1  0  0  0  0
 14 33  1  0  0  0  0
 14 15  1  0  0  0  0
 15 16  2  0  0  0  0
 15 17  1  0  0  0  0
 17 34  1  0  0  0  0
 17 18  1  0  0  0  0
 18 35  1  0  0  0  0
 18 36  1  0  0  0  0
 18 19  1  0  0  0  0
 19 37  1  0  0  0  0
 19 38  1  0  0  0  0
 19 20  1  0  0  0  0
 20 39  1  0  0  0  0
 20 40  1  0  0  0  0
 20 21  1  0  0  0  0
 21 41  1  0  0  0  0
 21 42  1  0  0  0  0
 21 22  1  0  0  0  0
 22 17  1  0  0  0  0
 22 43  1  0  0  0  0
 22 44  1  0  0  0  0
M  END
>  <LOGBIO>
7.4900

>  <PRED_LOGBIO>
6.8100

>  <XV_RES>
0.7650

>  <WHL_TMPL>
1

>  <ANCH>
10-11;12-13

$$$$
ROW35
  -MTS-   01071500473D 0   0.00000     0.00000     0

  6  5  0  0  0  0  0  0  0  0999 V2000
   -1.8430   -0.5200    0.4300 O   0  0  0  0  0  0  0  0  0  0  0  0
   -2.7350   -0.9390    1.3960 C   0  0  0  0  0  0  0  0  0  0  0  0
   -2.5870   -0.9140    2.6120 O   0  0  0  0  0  0  0  0  0  0  0  0
   -3.8820   -1.4240    0.9590 O   0  0  0  0  0  0  0  0  0  0  0  0
   -2.3540   -0.1920   -0.3260 H   0  0  0  0  0  0  0  0  0  0  0  0
   -4.4740   -1.5260    1.7200 H   0  0  0  0  0  0  0  0  0  0  0  0
  1  5  1  0  0  0  0
  1  2  1  0  0  0  0
  2  3  2  0  0  0  0
  2  4  1  0  0  0  0
  4  6  1  0  0  0  0
M  END
>  <LOGBIO>
1.0700

>  <PRED_LOGBIO>
5.3000

>  <XV_RES>
-4.5450

>  <WHL_TMPL>
3

>  <ANCH>
14-15;3-4

$$$$
ROW36
  -MTS-   01071500473D 0   0.00000     0.00000     0

 37 38  0  0  1  0  0  0  0  0999 V2000
    3.7000   -3.7030   -0.4990 C   0  0  0  0  0  0  0  0  0  0  0  0
    2.4300   -4.2640   -0.1540 O   0  0  0  0  0  0  0  0  0  0  0  0
    1.4340   -3.4080    0.2360 C   0  0  0  0  0  0  0  0  0  0  0  0
    0.9640   -2.4310   -0.6510 C   0  0  0  0  0  0  0  0  0  0  0  0
   -0.0540   -1.5570   -0.2530 C   0  0  0  0  0  0  0  0  0  0  0  0
   -0.5100   -0.5910   -1.1480 O   0  0  0  0  0  0  0  0  0  0  0  0
   -1.5210    0.2960   -0.7870 C   0  0  0  0  0  0  0  0  0  0  0  0
   -1.9130    1.1380   -1.5780 O   0  0  0  0  0  0  0  0  0  0  0  0
   -2.1150    0.2070    0.5660 C   0  0  0  0  0  0  0  0  0  0  0  0
   -1.6780   -0.7220    1.4270 C   0  0  0  0  0  0  0  0  0  0  0  0
   -0.6020   -1.6590    1.0320 C   0  0  0  0  0  0  0  0  0  0  0  0
   -0.1320   -2.6350    1.9180 C   0  0  0  0  0  0  0  0  0  0  0  0
    0.8860   -3.5100    1.5200 C   0  0  0  0  0  0  0  0  0  0  0  0
    1.3930   -4.5630    2.4760 C   0  0  1  0  0  0  0  0  0  0  0  0
    0.3370   -4.9560    3.3560 O   0  0  0  0  0  0  0  0  0  0  0  0
    2.5520   -3.9940    3.2930 C   0  0  0  0  0  0  0  0  0  0  0  0
    3.0650   -5.0600    4.2600 C   0  0  0  0  0  0  0  0  0  0  0  0
    4.2220   -4.4910    5.0760 C   0  0  0  0  0  0  0  0  0  0  0  0
    1.9380   -5.4790    5.1990 C   0  0  0  0  0  0  0  0  0  0  0  0
    4.1050   -3.1680    0.3570 H   0  0  0  0  0  0  0  0  0  0  0  0
    4.3820   -4.5010   -0.7860 H   0  0  0  0  0  0  0  0  0  0  0  0
    3.5770   -3.0150   -1.3330 H   0  0  0  0  0  0  0  0  0  0  0  0
    1.3870   -2.3530   -1.6410 H   0  0  0  0  0  0  0  0  0  0  0  0
   -2.9000    0.8890    0.8580 H   0  0  0  0  0  0  0  0  0  0  0  0
   -2.1110   -0.7870    2.4140 H   0  0  0  0  0  0  0  0  0  0  0  0
   -0.5550   -2.7140    2.9080 H   0  0  0  0  0  0  0  0  0  0  0  0
    1.7370   -5.4280    1.9130 H   0  0  0  0  0  0  0  0  0  0  0  0
    0.6390   -5.6340    3.9810 H   0  0  0  0  0  0  0  0  0  0  0  0
    3.3550   -3.6950    2.6230 H   0  0  0  0  0  0  0  0  0  0  0  0
    2.2080   -3.1290    3.8560 H   0  0  0  0  0  0  0  0  0  0  0  0
    3.4090   -5.9250    3.6970 H   0  0  0  0  0  0  0  0  0  0  0  0
    3.8780   -3.6260    5.6390 H   0  0  0  0  0  0  0  0  0  0  0  0
    4.5870   -5.2500    5.7650 H   0  0  0  0  0  0  0  0  0  0  0  0
    5.0260   -4.1920    4.4070 H   0  0  0  0  0  0  0  0  0  0  0  0
    1.5940   -4.6140    5.7620 H   0  0  0  0  0  0  0  0  0  0  0  0
    2.3030   -6.2380    5.8880 H   0  0  0  0  0  0  0  0  0  0  0  0
    1.1130   -5.8850    4.6170 H   0  0  0  0  0  0  0  0  0  0  0  0
  1 20  1  0  0  0  0
  1 21  1  0  0  0  0
  1 22  1  0  0  0  0
  1  2  1  0  0  0  0
  2  3  1  0  0  0  0
  3  4  2  0  0  0  0
  4 23  1  0  0  0  0
  4  5  1  0  0  0  0
  5  6  1  0  0  0  0
  6  7  1  0  0  0  0
  7  8  2  0  0  0  0
  7  9  1  0  0  0  0
  9 24  1  0  0  0  0
  9 10  2  0  0  0  0
 10 25  1  0  0  0  0
 10 11  1  0  0  0  0
 11  5  2  0  0  0  0
 11 12  1  0  0  0  0
 12 26  1  0  0  0  0
 12 13  2  0  0  0  0
 13  3  1  0  0  0  0
 13 14  1  0  0  0  0
 14 27  1  0  0  0  0
 14 15  1  0  0  0  0
 15 28  1  0  0  0  0
 14 16  1  0  0  0  0
 16 29  1  0  0  0  0
 16 30  1  0  0  0  0
 16 17  1  0  0  0  0
 17 31  1  0  0  0  0
 17 18  1  0  0  0  0
 18 32  1  0  0  0  0
 18 33  1  0  0  0  0
 18 34  1  0  0  0  0
 17 19  1  0  0  0  0
 19 35  1  0  0  0  0
 19 36  1  0  0  0  0
 19 37  1  0  0  0  0
M  END
>  <LOGBIO>
7.2300

>  <PRED_LOGBIO>
6.3500

>  <XV_RES>
1.0200

>  <WHL_TMPL>
2

>  <ANCH>
40-43;11-10

$$$$
ROW37
  -MTS-   01071500473D 0   0.00000     0.00000     0

 28 29  0  0  0  0  0  0  0  0999 V2000
    3.8360    0.5310   -1.0400 N   0  0  0  0  0  0  0  0  0  0  0  0
    3.1230    1.5850    0.0810 S   0  0  0  0  0  0  0  0  0  0  0  0
    2.8360    2.8060   -0.6400 O   0  0  0  0  0  0  0  0  0  0  0  0
    1.9930    0.9770    0.7120 O   0  0  0  0  0  0  0  0  0  0  0  0
    4.3920    1.9800    1.3530 C   0  0  0  0  0  0  0  0  0  0  0  0
    4.2260    2.0380    2.6610 N   0  0  0  0  0  0  0  0  0  0  0  0
    5.3940    2.3730    3.4520 N   0  0  0  0  0  0  0  0  0  0  0  0
    6.5160    2.5890    2.7920 C   0  0  0  0  0  0  0  0  0  0  0  0
    7.7400    2.9180    3.3130 N   0  0  0  0  0  0  0  0  0  0  0  0
    8.1580    4.5400    3.5300 S   0  0  0  0  0  0  0  0  0  0  0  0
    7.1840    5.1870    4.4610 O   0  0  0  0  0  0  0  0  0  0  0  0
    9.8050    4.6450    4.2240 C   0  0  0  0  0  0  0  0  0  0  0  0
    9.9800    4.6570    5.6130 C   0  0  0  0  0  0  0  0  0  0  0  0
   11.2680    4.7390    6.1550 C   0  0  0  0  0  0  0  0  0  0  0  0
   12.3810    4.8080    5.3090 C   0  0  0  0  0  0  0  0  0  0  0  0
   12.2060    4.7950    3.9200 C   0  0  0  0  0  0  0  0  0  0  0  0
   10.9180    4.7140    3.3770 C   0  0  0  0  0  0  0  0  0  0  0  0
   13.6830    4.8900    5.8580 N   0  3  0  0  0  0  0  0  0  0  0  0
   14.1870    6.0000    6.0970 O   0  0  0  0  0  0  0  0  0  0  0  0
   14.3510    3.8040    6.1110 O   0  5  0  0  0  0  0  0  0  0  0  0
    6.0990    2.3640    1.0860 S   0  0  0  0  0  0  0  0  0  0  0  0
    4.1220   -0.3940   -0.7520 H   0  0  0  0  0  0  0  0  0  0  0  0
    3.9740    0.8280   -1.9950 H   0  0  0  0  0  0  0  0  0  0  0  0
    8.3920    2.1900    3.5690 H   0  0  0  0  0  0  0  0  0  0  0  0
    9.1210    4.6040    6.2650 H   0  0  0  0  0  0  0  0  0  0  0  0
   11.4030    4.7490    7.2270 H   0  0  0  0  0  0  0  0  0  0  0  0
   13.0650    4.8480    3.2670 H   0  0  0  0  0  0  0  0  0  0  0  0
   10.7830    4.7040    2.3060 H   0  0  0  0  0  0  0  0  0  0  0  0
  1 22  1  0  0  0  0
  1 23  1  0  0  0  0
  1  2  1  0  0  0  0
  2  3  2  0  0  0  0
  2  4  2  0  0  0  0
  2  5  1  0  0  0  0
  5  6  2  0  0  0  0
  6  7  1  0  0  0  0
  7  8  2  0  0  0  0
  8  9  1  0  0  0  0
  9 24  1  0  0  0  0
  9 10  1  0  0  0  0
 10 11  2  0  0  0  0
 10 12  1  0  0  0  0
 12 13  2  0  0  0  0
 13 25  1  0  0  0  0
 13 14  1  0  0  0  0
 14 26  1  0  0  0  0
 14 15  2  0  0  0  0
 15 16  1  0  0  0  0
 16 27  1  0  0  0  0
 16 17  2  0  0  0  0
 17 12  1  0  0  0  0
 17 28  1  0  0  0  0
 15 18  1  0  0  0  0
 18 19  2  0  0  0  0
 18 20  1  0  0  0  0
  8 21  1  0  0  0  0
 21  5  1  0  0  0  0
M  CHG  2  18   1  20  -1
M  END
>  <LOGBIO>
9.0000

>  <PRED_LOGBIO>
8.4400

>  <XV_RES>
0.6570

>  <WHL_TMPL>
3

>  <ANCH>
4-6;4-5

$$$$
ROW38
  -MTS-   01071500473D 0   0.00000     0.00000     0

 21 22  0  0  0  0  0  0  0  0999 V2000
   -3.9960   -1.9550    0.6920 N   0  0  0  0  0  0  0  0  0  0  0  0
   -2.4200   -1.6250    0.5720 C   0  0  0  0  0  0  0  0  0  0  0  0
   -1.6030   -2.5890   -0.0310 C   0  0  0  0  0  0  0  0  0  0  0  0
   -0.2730   -2.2820   -0.3430 C   0  0  0  0  0  0  0  0  0  0  0  0
    0.2400   -1.0130   -0.0530 C   0  0  0  0  0  0  0  0  0  0  0  0
    1.5580   -0.6350   -0.3360 N   0  0  0  0  0  0  0  0  0  0  0  0
    1.9220    0.5920   -0.0130 C   0  0  0  0  0  0  0  0  0  0  0  0
    0.4950    1.3500    0.7100 S   0  0  0  0  0  0  0  0  0  0  0  0
   -0.5770   -0.0490    0.5500 C   0  0  0  0  0  0  0  0  0  0  0  0
   -1.9070   -0.3550    0.8620 C   0  0  0  0  0  0  0  0  0  0  0  0
    3.5760    1.3590   -0.2640 S   0  0  0  0  0  0  0  0  0  0  0  0
    4.2350    1.4930    0.9980 O   0  0  0  0  0  0  0  0  0  0  0  0
    3.4180    2.6490   -0.8580 O   0  0  0  0  0  0  0  0  0  0  0  0
    4.5350    0.3440   -1.3180 N   0  0  0  0  0  0  0  0  0  0  0  0
   -4.6200   -1.2870    1.1200 H   0  0  0  0  0  0  0  0  0  0  0  0
   -4.3570   -2.8300    0.3390 H   0  0  0  0  0  0  0  0  0  0  0  0
   -1.9980   -3.5680   -0.2560 H   0  0  0  0  0  0  0  0  0  0  0  0
    0.3580   -3.0260   -0.8090 H   0  0  0  0  0  0  0  0  0  0  0  0
   -2.5380    0.3880    1.3280 H   0  0  0  0  0  0  0  0  0  0  0  0
    4.1480   -0.5150   -1.6830 H   0  0  0  0  0  0  0  0  0  0  0  0
    5.4770    0.6170   -1.5620 H   0  0  0  0  0  0  0  0  0  0  0  0
  1 15  1  0  0  0  0
  1 16  1  0  0  0  0
  1  2  1  0  0  0  0
  2  3  2  0  0  0  0
  3 17  1  0  0  0  0
  3  4  1  0  0  0  0
  4 18  1  0  0  0  0
  4  5  2  0  0  0  0
  5  6  1  0  0  0  0
  6  7  2  0  0  0  0
  7  8  1  0  0  0  0
  8  9  1  0  0  0  0
  9  5  1  0  0  0  0
  9 10  2  0  0  0  0
 10  2  1  0  0  0  0
 10 19  1  0  0  0  0
  7 11  1  0  0  0  0
 11 12  2  0  0  0  0
 11 13  2  0  0  0  0
 11 14  1  0  0  0  0
 14 20  1  0  0  0  0
 14 21  1  0  0  0  0
M  END
>  <LOGBIO>
8.0500

>  <PRED_LOGBIO>
8.4700

>  <XV_RES>
-0.4290

>  <WHL_TMPL>
1

>  <ANCH>
7-45;11-12

$$$$
ROW39
  -MTS-   01071500473D 0   0.00000     0.00000     0

 31 32  0  0  0  0  0  0  0  0999 V2000
   -0.6860   -0.1550    3.3240 C   0  0  0  0  0  0  0  0  0  0  0  0
   -0.1340    0.1350    1.9930 N   0  0  0  0  0  0  0  0  0  0  0  0
    1.1880    0.7030    1.8160 N   0  0  0  0  0  0  0  0  0  0  0  0
    1.5780    0.9210    0.5740 C   0  0  0  0  0  0  0  0  0  0  0  0
    0.2410    0.3990   -0.4610 S   0  0  0  0  0  0  0  0  0  0  0  0
   -0.8380   -0.1140    0.8450 C   0  0  0  0  0  0  0  0  0  0  0  0
   -1.8430   -0.5200    0.4300 N   0  0  0  0  0  0  0  0  0  0  0  0
   -2.7350   -0.9390    1.3960 C   0  0  0  0  0  0  0  0  0  0  0  0
   -2.5870   -0.9140    2.6120 O   0  0  0  0  0  0  0  0  0  0  0  0
   -3.9960   -1.4350    0.8000 C   0  0  0  0  0  0  0  0  0  0  0  0
   -5.2070   -0.8090    1.1210 C   0  0  0  0  0  0  0  0  0  0  0  0
   -6.3880   -1.2940    0.5460 C   0  0  0  0  0  0  0  0  0  0  0  0
   -6.3270   -2.3860   -0.3290 C   0  0  0  0  0  0  0  0  0  0  0  0
   -5.0820   -2.9630   -0.6060 C   0  0  0  0  0  0  0  0  0  0  0  0
   -3.9680   -2.4770   -0.0410 N   0  0  0  0  0  0  0  0  0  0  0  0
   -4.9950   -4.1170   -1.5280 C   0  0  0  0  0  0  0  0  0  0  0  0
   -4.8340   -3.9330   -2.7230 O   0  0  0  0  0  0  0  0  0  0  0  0
   -5.0920   -5.3470   -1.0570 O   0  0  0  0  0  0  0  0  0  0  0  0
    3.1230    1.5850    0.0810 S   0  0  0  0  0  0  0  0  0  0  0  0
    3.9610    1.5680    1.2600 O   0  0  0  0  0  0  0  0  0  0  0  0
    2.8360    2.8060   -0.6400 O   0  0  0  0  0  0  0  0  0  0  0  0
    3.8360    0.5310   -1.0400 N   0  0  0  0  0  0  0  0  0  0  0  0
   -1.3690   -0.9990    3.2580 H   0  0  0  0  0  0  0  0  0  0  0  0
   -1.2220    0.7170    3.6930 H   0  0  0  0  0  0  0  0  0  0  0  0
    0.1250   -0.3980    4.0080 H   0  0  0  0  0  0  0  0  0  0  0  0
   -5.2300    0.0310    1.7980 H   0  0  0  0  0  0  0  0  0  0  0  0
   -7.3360   -0.8320    0.7750 H   0  0  0  0  0  0  0  0  0  0  0  0
   -7.2260   -2.7760   -0.7840 H   0  0  0  0  0  0  0  0  0  0  0  0
   -5.0130   -5.9610   -1.8040 H   0  0  0  0  0  0  0  0  0  0  0  0
    4.7380    0.7510   -1.4380 H   0  0  0  0  0  0  0  0  0  0  0  0
    3.3590   -0.3170   -1.3100 H   0  0  0  0  0  0  0  0  0  0  0  0
  1 23  1  0  0  0  0
  1 24  1  0  0  0  0
  1 25  1  0  0  0  0
  1  2  1  0  0  0  0
  2  3  1  0  0  0  0
  3  4  2  0  0  0  0
  4  5  1  0  0  0  0
  5  6  1  0  0  0  0
  6  2  1  0  0  0  0
  6  7  2  0  0  0  0
  7  8  1  0  0  0  0
  8  9  2  0  0  0  0
  8 10  1  0  0  0  0
 10 11  2  0  0  0  0
 11 26  1  0  0  0  0
 11 12  1  0  0  0  0
 12 27  1  0  0  0  0
 12 13  2  0  0  0  0
 13 28  1  0  0  0  0
 13 14  1  0  0  0  0
 14 15  2  0  0  0  0
 15 10  1  0  0  0  0
 14 16  1  0  0  0  0
 16 17  2  0  0  0  0
 16 18  1  0  0  0  0
 18 29  1  0  0  0  0
  4 19  1  0  0  0  0
 19 20  2  0  0  0  0
 19 21  2  0  0  0  0
 19 22  1  0  0  0  0
 22 30  1  0  0  0  0
 22 31  1  0  0  0  0
M  END
>  <LOGBIO>
8.1500

>  <PRED_LOGBIO>
8.1300

>  <XV_RES>
0.0330

>  <WHL_TMPL>
3

>  <ANCH>
7-8;7-6

$$$$
ROW40
  -MTS-   01071500473D 0   0.00000     0.00000     0

 47 48  0  0  0  0  0  0  0  0999 V2000
    0.5070   -1.2840   -2.9100 C   0  0  0  0  0  0  0  0  0  0  0  0
   -0.4080   -2.5040   -2.8600 C   0  0  0  0  0  0  0  0  0  0  0  0
   -1.3360   -2.4940   -4.0710 C   0  0  0  0  0  0  0  0  0  0  0  0
   -1.2410   -2.4630   -1.5800 C   0  0  0  0  0  0  0  0  0  0  0  0
   -2.0550   -1.2400   -1.5630 N   0  0  0  0  0  0  0  0  0  0  0  0
   -1.8910   -0.2620   -0.4780 C   0  0  0  0  0  0  0  0  0  0  0  0
   -2.8370    0.8950   -0.6950 C   0  0  0  0  0  0  0  0  0  0  0  0
   -4.1250    0.8570   -0.1490 C   0  0  0  0  0  0  0  0  0  0  0  0
   -5.0020    1.9300   -0.3500 C   0  0  0  0  0  0  0  0  0  0  0  0
   -4.5910    3.0400   -1.0960 C   0  0  0  0  0  0  0  0  0  0  0  0
   -3.3020    3.0780   -1.6430 C   0  0  0  0  0  0  0  0  0  0  0  0
   -2.4250    2.0050   -1.4420 C   0  0  0  0  0  0  0  0  0  0  0  0
   -3.2210   -0.9470   -2.8350 S   0  0  0  0  0  0  0  0  0  0  0  0
   -4.1850   -2.0030   -2.8510 O   0  0  0  0  0  0  0  0  0  0  0  0
   -2.5480   -0.8970   -4.0960 O   0  0  0  0  0  0  0  0  0  0  0  0
   -4.0720    0.6560   -2.5310 C   0  0  0  0  0  0  0  0  0  0  0  0
   -5.2450    0.6920   -1.7680 C   0  0  0  0  0  0  0  0  0  0  0  0
   -5.7530   -0.4500   -1.2560 F   0  0  0  0  0  0  0  0  0  0  0  0
   -5.8930    1.9110   -1.5360 C   0  0  0  0  0  0  0  0  0  0  0  0
   -7.0240    1.9460   -0.8010 F   0  0  0  0  0  0  0  0  0  0  0  0
   -5.3660    3.0950   -2.0670 C   0  0  0  0  0  0  0  0  0  0  0  0
   -5.9910    4.2710   -1.8440 F   0  0  0  0  0  0  0  0  0  0  0  0
   -4.1930    3.0590   -2.8300 C   0  0  0  0  0  0  0  0  0  0  0  0
   -3.6850    4.2010   -3.3410 F   0  0  0  0  0  0  0  0  0  0  0  0
   -3.5450    1.8400   -3.0610 C   0  0  0  0  0  0  0  0  0  0  0  0
   -2.4140    1.8050   -3.7970 F   0  0  0  0  0  0  0  0  0  0  0  0
   -0.3230   -2.4730   -0.3810 C   0  0  0  0  0  0  0  0  0  0  0  0
   -0.3440   -1.5380    0.4180 O   0  0  0  0  0  0  0  0  0  0  0  0
    0.6260   -3.6360   -0.1620 N   0  0  0  0  0  0  0  0  0  0  0  0
    0.4640   -4.7880   -0.8670 O   0  0  0  0  0  0  0  0  0  0  0  0
   -0.0960   -0.3780   -2.8980 H   0  0  0  0  0  0  0  0  0  0  0  0
    1.1000   -1.3130   -3.8220 H   0  0  0  0  0  0  0  0  0  0  0  0
    1.1690   -1.2910   -2.0470 H   0  0  0  0  0  0  0  0  0  0  0  0
    0.1940   -3.4100   -2.8720 H   0  0  0  0  0  0  0  0  0  0  0  0
   -1.9390   -1.5880   -4.0590 H   0  0  0  0  0  0  0  0  0  0  0  0
   -0.7430   -2.5230   -4.9830 H   0  0  0  0  0  0  0  0  0  0  0  0
   -1.9880   -3.3640   -4.0350 H   0  0  0  0  0  0  0  0  0  0  0  0
   -1.8940   -3.3330   -1.5440 H   0  0  0  0  0  0  0  0  0  0  0  0
   -2.1110   -0.7370    0.4750 H   0  0  0  0  0  0  0  0  0  0  0  0
   -0.8660    0.1040   -0.4720 H   0  0  0  0  0  0  0  0  0  0  0  0
   -4.4420    0.0010    0.4280 H   0  0  0  0  0  0  0  0  0  0  0  0
   -5.9960    1.9000    0.0720 H   0  0  0  0  0  0  0  0  0  0  0  0
   -5.2680    3.8670   -1.2510 H   0  0  0  0  0  0  0  0  0  0  0  0
   -2.9850    3.9340   -2.2190 H   0  0  0  0  0  0  0  0  0  0  0  0
   -1.4310    2.0350   -1.8630 H   0  0  0  0  0  0  0  0  0  0  0  0
    1.3780   -3.5550    0.5070 H   0  0  0  0  0  0  0  0  0  0  0  0
   -0.4760   -4.9730   -1.0200 H   0  0  0  0  0  0  0  0  0  0  0  0
  1 31  1  0  0  0  0
  1 32  1  0  0  0  0
  1 33  1  0  0  0  0
  1  2  1  0  0  0  0
  2 34  1  0  0  0  0
  2  3  1  0  0  0  0
  3 35  1  0  0  0  0
  3 36  1  0  0  0  0
  3 37  1  0  0  0  0
  2  4  1  0  0  0  0
  4 38  1  0  0  0  0
  4  5  1  0  0  0  0
  5  6  1  0  0  0  0
  6 39  1  0  0  0  0
  6 40  1  0  0  0  0
  6  7  1  0  0  0  0
  7  8  2  0  0  0  0
  8 41  1  0  0  0  0
  8  9  1  0  0  0  0
  9 42  1  0  0  0  0
  9 10  2  0  0  0  0
 10 43  1  0  0  0  0
 10 11  1  0  0  0  0
 11 44  1  0  0  0  0
 11 12  2  0  0  0  0
 12  7  1  0  0  0  0
 12 45  1  0  0  0  0
  5 13  1  0  0  0  0
 13 14  2  0  0  0  0
 13 15  2  0  0  0  0
 13 16  1  0  0  0  0
 16 17  2  0  0  0  0
 17 18  1  0  0  0  0
 17 19  1  0  0  0  0
 19 20  1  0  0  0  0
 19 21  2  0  0  0  0
 21 22  1  0  0  0  0
 21 23  1  0  0  0  0
 23 24  1  0  0  0  0
 23 25  2  0  0  0  0
 25 16  1  0  0  0  0
 25 26  1  0  0  0  0
  4 27  1  0  0  0  0
 27 28  2  0  0  0  0
 27 29  1  0  0  0  0
 29 46  1  0  0  0  0
 29 30  1  0  0  0  0
 30 47  1  0  0  0  0
M  END
>  <LOGBIO>
7.3500

>  <PRED_LOGBIO>
6.4300

>  <XV_RES>
1.1360

>  <WHL_TMPL>
1

>  <ANCH>
11-13;42-44

$$$$
ROW41
  -MTS-   01071500473D 0   0.00000     0.00000     0

 57 60  0  0  0  0  0  0  0  0999 V2000
   -8.4450    1.7340   -0.3850 C   0  0  0  0  0  0  0  0  0  0  0  0
   -8.1370    1.2440    0.9670 N   0  0  0  0  0  0  0  0  0  0  0  0
   -7.8830   -0.2030    0.9160 C   0  0  0  0  0  0  0  0  0  0  0  0
   -7.5330   -0.7600    2.3080 C   0  0  0  0  0  0  0  0  0  0  0  0
   -6.4530    0.0000    2.9520 N   0  0  0  0  0  0  0  0  0  0  0  0
   -6.6140    1.4610    2.9050 C   0  0  0  0  0  0  0  0  0  0  0  0
   -6.9800    1.9780    1.5010 C   0  0  0  0  0  0  0  0  0  0  0  0
   -5.4110   -0.5870    3.5340 C   0  0  0  0  0  0  0  0  0  0  0  0
   -5.4600   -0.8870    4.7250 O   0  0  0  0  0  0  0  0  0  0  0  0
   -4.1920   -0.8800    2.7470 C   0  0  0  0  0  0  0  0  0  0  0  0
   -3.9030   -2.1180    1.9900 C   0  0  0  0  0  0  0  0  0  0  0  0
   -2.6950   -1.9440    1.4360 C   0  0  0  0  0  0  0  0  0  0  0  0
   -1.9920   -2.9290    0.5830 C   0  0  0  0  0  0  0  0  0  0  0  0
   -1.6450   -2.5950   -0.7310 C   0  0  0  0  0  0  0  0  0  0  0  0
   -0.9800   -3.5270   -1.5370 C   0  0  0  0  0  0  0  0  0  0  0  0
   -0.6620   -4.7920   -1.0290 C   0  0  0  0  0  0  0  0  0  0  0  0
   -1.0090   -5.1260    0.2850 C   0  0  0  0  0  0  0  0  0  0  0  0
   -1.6740   -4.1940    1.0920 C   0  0  0  0  0  0  0  0  0  0  0  0
   -2.2150   -0.7090    1.7840 N   0  0  0  0  0  0  0  0  0  0  0  0
   -3.1340   -0.0750    2.5790 C   0  0  0  0  0  0  0  0  0  0  0  0
   -2.9780    1.3050    3.1700 C   0  0  0  0  0  0  0  0  0  0  0  0
   -0.9680   -0.1730    1.3860 C   0  0  0  0  0  0  0  0  0  0  0  0
   -0.0190    0.1830    2.3520 C   0  0  0  0  0  0  0  0  0  0  0  0
    1.2150    0.7140    1.9580 C   0  0  0  0  0  0  0  0  0  0  0  0
    1.5010    0.8880    0.5990 C   0  0  0  0  0  0  0  0  0  0  0  0
    0.5520    0.5310   -0.3670 C   0  0  0  0  0  0  0  0  0  0  0  0
   -0.6820    0.0010    0.0270 C   0  0  0  0  0  0  0  0  0  0  0  0
    3.1230    1.5850    0.0810 S   0  0  0  0  0  0  0  0  0  0  0  0
    2.8360    2.8060   -0.6400 O   0  0  0  0  0  0  0  0  0  0  0  0
    3.7060    0.6670   -0.8480 O   0  0  0  0  0  0  0  0  0  0  0  0
    4.0900    1.8390    1.5170 N   0  0  0  0  0  0  0  0  0  0  0  0
   -8.1610    2.7810   -0.4650 H   0  0  0  0  0  0  0  0  0  0  0  0
   -7.8900    1.1510   -1.1170 H   0  0  0  0  0  0  0  0  0  0  0  0
   -9.5120    1.6310   -0.5730 H   0  0  0  0  0  0  0  0  0  0  0  0
   -7.0640   -0.4040    0.2290 H   0  0  0  0  0  0  0  0  0  0  0  0
   -8.7660   -0.7120    0.5340 H   0  0  0  0  0  0  0  0  0  0  0  0
   -8.4180   -0.7370    2.9410 H   0  0  0  0  0  0  0  0  0  0  0  0
   -7.2350   -1.8030    2.2170 H   0  0  0  0  0  0  0  0  0  0  0  0
   -7.3840    1.7620    3.6120 H   0  0  0  0  0  0  0  0  0  0  0  0
   -5.6920    1.9360    3.2340 H   0  0  0  0  0  0  0  0  0  0  0  0
   -6.1300    1.8500    0.8340 H   0  0  0  0  0  0  0  0  0  0  0  0
   -7.2180    3.0380    1.5560 H   0  0  0  0  0  0  0  0  0  0  0  0
   -4.5380   -2.9870    1.9010 H   0  0  0  0  0  0  0  0  0  0  0  0
   -1.8900   -1.6190   -1.1230 H   0  0  0  0  0  0  0  0  0  0  0  0
   -0.7120   -3.2690   -2.5510 H   0  0  0  0  0  0  0  0  0  0  0  0
   -0.1490   -5.5110   -1.6510 H   0  0  0  0  0  0  0  0  0  0  0  0
   -0.7640   -6.1020    0.6770 H   0  0  0  0  0  0  0  0  0  0  0  0
   -1.9420   -4.4520    2.1060 H   0  0  0  0  0  0  0  0  0  0  0  0
   -3.5180    1.3590    4.1140 H   0  0  0  0  0  0  0  0  0  0  0  0
   -3.3810    2.0430    2.4800 H   0  0  0  0  0  0  0  0  0  0  0  0
   -1.9230    1.5090    3.3440 H   0  0  0  0  0  0  0  0  0  0  0  0
   -0.2390    0.0490    3.4010 H   0  0  0  0  0  0  0  0  0  0  0  0
    1.9470    0.9890    2.7030 H   0  0  0  0  0  0  0  0  0  0  0  0
    0.7720    0.6650   -1.4160 H   0  0  0  0  0  0  0  0  0  0  0  0
   -1.4140   -0.2740   -0.7180 H   0  0  0  0  0  0  0  0  0  0  0  0
    4.4230    2.7650    1.7450 H   0  0  0  0  0  0  0  0  0  0  0  0
    4.3160    1.0590    2.1180 H   0  0  0  0  0  0  0  0  0  0  0  0
  1 32  1  0  0  0  0
  1 33  1  0  0  0  0
  1 34  1  0  0  0  0
  1  2  1  0  0  0  0
  2  3  1  0  0  0  0
  3 35  1  0  0  0  0
  3 36  1  0  0  0  0
  3  4  1  0  0  0  0
  4 37  1  0  0  0  0
  4 38  1  0  0  0  0
  4  5  1  0  0  0  0
  5  6  1  0  0  0  0
  6 39  1  0  0  0  0
  6 40  1  0  0  0  0
  6  7  1  0  0  0  0
  7  2  1  0  0  0  0
  7 41  1  0  0  0  0
  7 42  1  0  0  0  0
  5  8  1  0  0  0  0
  8  9  2  0  0  0  0
  8 10  1  0  0  0  0
 10 11  1  0  0  0  0
 11 43  1  0  0  0  0
 11 12  2  0  0  0  0
 12 13  1  0  0  0  0
 13 14  2  0  0  0  0
 14 44  1  0  0  0  0
 14 15  1  0  0  0  0
 15 45  1  0  0  0  0
 15 16  2  0  0  0  0
 16 46  1  0  0  0  0
 16 17  1  0  0  0  0
 17 47  1  0  0  0  0
 17 18  2  0  0  0  0
 18 13  1  0  0  0  0
 18 48  1  0  0  0  0
 12 19  1  0  0  0  0
 19 20  1  0  0  0  0
 20 10  2  0  0  0  0
 20 21  1  0  0  0  0
 21 49  1  0  0  0  0
 21 50  1  0  0  0  0
 21 51  1  0  0  0  0
 19 22  1  0  0  0  0
 22 23  2  0  0  0  0
 23 52  1  0  0  0  0
 23 24  1  0  0  0  0
 24 53  1  0  0  0  0
 24 25  2  0  0  0  0
 25 26  1  0  0  0  0
 26 54  1  0  0  0  0
 26 27  2  0  0  0  0
 27 22  1  0  0  0  0
 27 55  1  0  0  0  0
 25 28  1  0  0  0  0
 28 29  2  0  0  0  0
 28 30  2  0  0  0  0
 28 31  1  0  0  0  0
 31 56  1  0  0  0  0
 31 57  1  0  0  0  0
M  END
>  <LOGBIO>
6.2900

>  <PRED_LOGBIO>
7.2700

>  <XV_RES>
-1.2920

>  <WHL_TMPL>
3

>  <ANCH>
4-6;52-53

$$$$
ROW42
  -MTS-   01071500473D 0   0.00000     0.00000     0

 36 36  0  0  0  0  0  0  0  0999 V2000
   -1.4830   -4.9060    2.3310 C   0  0  0  0  0  0  0  0  0  0  0  0
   -2.2910   -5.1660    1.1310 N   0  0  0  0  0  0  0  0  0  0  0  0
   -2.7640   -4.0440    0.3070 C   0  0  0  0  0  0  0  0  0  0  0  0
   -2.2860   -2.7430    0.9060 C   0  0  0  0  0  0  0  0  0  0  0  0
   -1.6100   -2.7510    1.9330 O   0  0  0  0  0  0  0  0  0  0  0  0
   -2.5980   -1.5890    0.3230 N   0  0  0  0  0  0  0  0  0  0  0  0
   -2.0510   -0.0970    1.0100 S   0  0  0  0  0  0  0  0  0  0  0  0
   -1.9790   -0.2570    2.4450 O   0  0  0  0  0  0  0  0  0  0  0  0
   -0.8290    0.3160    0.3940 O   0  0  0  0  0  0  0  0  0  0  0  0
   -3.3510    1.1600    0.6730 C   0  0  0  0  0  0  0  0  0  0  0  0
   -3.0010    2.5080    0.5270 C   0  0  0  0  0  0  0  0  0  0  0  0
   -3.9910    3.4640    0.2700 C   0  0  0  0  0  0  0  0  0  0  0  0
   -5.3300    3.0730    0.1590 C   0  0  0  0  0  0  0  0  0  0  0  0
   -6.3980    4.1050   -0.1170 C   0  0  0  0  0  0  0  0  0  0  0  0
   -6.8980    4.6170    1.1200 O   0  0  0  0  0  0  0  0  0  0  0  0
   -5.6810    1.7260    0.3060 C   0  0  0  0  0  0  0  0  0  0  0  0
   -4.6910    0.7690    0.5620 C   0  0  0  0  0  0  0  0  0  0  0  0
   -2.6030   -6.4530    0.7800 C   0  0  0  0  0  0  0  0  0  0  0  0
   -3.3280   -6.6860   -0.2980 N   0  0  0  0  0  0  0  0  0  0  0  0
   -2.1620   -7.4980    1.5480 N   0  0  0  0  0  0  0  0  0  0  0  0
   -2.0520   -4.2920    3.0250 H   0  0  0  0  0  0  0  0  0  0  0  0
   -1.2280   -5.8510    2.8080 H   0  0  0  0  0  0  0  0  0  0  0  0
   -0.5710   -4.3850    2.0490 H   0  0  0  0  0  0  0  0  0  0  0  0
   -2.3700   -4.1450   -0.7030 H   0  0  0  0  0  0  0  0  0  0  0  0
   -3.8510   -4.0520    0.2740 H   0  0  0  0  0  0  0  0  0  0  0  0
   -3.1540   -1.5830   -0.5200 H   0  0  0  0  0  0  0  0  0  0  0  0
   -1.9680    2.8090    0.6120 H   0  0  0  0  0  0  0  0  0  0  0  0
   -3.7210    4.5040    0.1570 H   0  0  0  0  0  0  0  0  0  0  0  0
   -7.2110    3.6450   -0.6750 H   0  0  0  0  0  0  0  0  0  0  0  0
   -5.9730    4.9190   -0.7010 H   0  0  0  0  0  0  0  0  0  0  0  0
   -7.5870    5.2830    0.9680 H   0  0  0  0  0  0  0  0  0  0  0  0
   -6.7140    1.4240    0.2200 H   0  0  0  0  0  0  0  0  0  0  0  0
   -4.9610   -0.2700    0.6750 H   0  0  0  0  0  0  0  0  0  0  0  0
   -3.5540   -7.6160   -0.5510 H   0  0  0  0  0  0  0  0  0  0  0  0
   -1.6070   -7.3200    2.3730 H   0  0  0  0  0  0  0  0  0  0  0  0
   -2.3920   -8.4470    1.2900 H   0  0  0  0  0  0  0  0  0  0  0  0
  1 21  1  0  0  0  0
  1 22  1  0  0  0  0
  1 23  1  0  0  0  0
  1  2  1  0  0  0  0
  2  3  1  0  0  0  0
  3 24  1  0  0  0  0
  3 25  1  0  0  0  0
  3  4  1  0  0  0  0
  4  5  2  0  0  0  0
  4  6  1  0  0  0  0
  6 26  1  0  0  0  0
  6  7  1  0  0  0  0
  7  8  2  0  0  0  0
  7  9  2  0  0  0  0
  7 10  1  0  0  0  0
 10 11  2  0  0  0  0
 11 27  1  0  0  0  0
 11 12  1  0  0  0  0
 12 28  1  0  0  0  0
 12 13  2  0  0  0  0
 13 14  1  0  0  0  0
 14 29  1  0  0  0  0
 14 30  1  0  0  0  0
 14 15  1  0  0  0  0
 15 31  1  0  0  0  0
 13 16  1  0  0  0  0
 16 32  1  0  0  0  0
 16 17  2  0  0  0  0
 17 10  1  0  0  0  0
 17 33  1  0  0  0  0
  2 18  1  0  0  0  0
 18 19  2  0  0  0  0
 19 34  1  0  0  0  0
 18 20  1  0  0  0  0
 20 35  1  0  0  0  0
 20 36  1  0  0  0  0
M  END
>  <LOGBIO>
7.3900

>  <PRED_LOGBIO>
7.0500

>  <XV_RES>
0.4830

>  <WHL_TMPL>
1

>  <ANCH>
41-42;13-14

$$$$
ROW44
  -MTS-   01071500473D 0   0.00000     0.00000     0

 17 17  0  0  0  0  0  0  0  0999 V2000
   -0.6860   -0.1550    3.3250 C   0  0  0  0  0  0  0  0  0  0  0  0
   -0.1340    0.1350    1.9940 N   0  0  0  0  0  0  0  0  0  0  0  0
   -0.8380   -0.1140    0.8450 C   0  0  0  0  0  0  0  0  0  0  0  0
    0.2410    0.3990   -0.4610 S   0  0  0  0  0  0  0  0  0  0  0  0
    1.5780    0.9210    0.5740 C   0  0  0  0  0  0  0  0  0  0  0  0
    1.1880    0.7030    1.8160 N   0  0  0  0  0  0  0  0  0  0  0  0
    3.1230    1.5850    0.0810 S   0  0  0  0  0  0  0  0  0  0  0  0
    3.9610    1.5680    1.2600 O   0  0  0  0  0  0  0  0  0  0  0  0
    2.8360    2.8060   -0.6400 O   0  0  0  0  0  0  0  0  0  0  0  0
    3.8360    0.5310   -1.0400 N   0  0  0  0  0  0  0  0  0  0  0  0
   -1.8430   -0.5200    0.4300 N   0  0  0  0  0  0  0  0  0  0  0  0
   -1.3690   -0.9990    3.2580 H   0  0  0  0  0  0  0  0  0  0  0  0
   -1.2210    0.7170    3.6930 H   0  0  0  0  0  0  0  0  0  0  0  0
    0.1250   -0.3980    4.0080 H   0  0  0  0  0  0  0  0  0  0  0  0
    4.7380    0.7510   -1.4380 H   0  0  0  0  0  0  0  0  0  0  0  0
    3.3590   -0.3170   -1.3100 H   0  0  0  0  0  0  0  0  0  0  0  0
   -2.0000   -0.5460   -0.5470 H   0  0  0  0  0  0  0  0  0  0  0  0
  1 12  1  0  0  0  0
  1 13  1  0  0  0  0
  1 14  1  0  0  0  0
  1  2  1  0  0  0  0
  2  3  1  0  0  0  0
  3  4  1  0  0  0  0
  4  5  1  0  0  0  0
  5  6  2  0  0  0  0
  6  2  1  0  0  0  0
  5  7  1  0  0  0  0
  7  8  2  0  0  0  0
  7  9  2  0  0  0  0
  7 10  1  0  0  0  0
 10 15  1  0  0  0  0
 10 16  1  0  0  0  0
  3 11  2  0  0  0  0
 11 17  1  0  0  0  0
M  END
>  <LOGBIO>
7.7200

>  <PRED_LOGBIO>
7.6600

>  <XV_RES>
0.0610

>  <WHL_TMPL>
3

>  <ANCH>
7-8;8-9

$$$$
ROW45
  -MTS-   01071500473D 0   0.00000     0.00000     0

 69 72  0  0  1  0  0  0  0  0999 V2000
   -6.5220    6.0420    7.4830 N   0  0  0  0  0  0  0  0  0  0  0  0
   -6.9890    4.9420    6.2050 S   0  0  0  0  0  0  0  0  0  0  0  0
   -7.8350    3.9210    6.7400 O   0  0  0  0  0  0  0  0  0  0  0  0
   -7.6930    5.6620    5.1900 O   0  0  0  0  0  0  0  0  0  0  0  0
   -5.4830    4.1730    5.4780 C   0  0  0  0  0  0  0  0  0  0  0  0
   -4.8370    4.7840    4.3970 C   0  0  0  0  0  0  0  0  0  0  0  0
   -3.6920    4.1990    3.8440 C   0  0  0  0  0  0  0  0  0  0  0  0
   -3.1920    3.0030    4.3720 C   0  0  0  0  0  0  0  0  0  0  0  0
   -3.8380    2.3920    5.4540 C   0  0  0  0  0  0  0  0  0  0  0  0
   -4.9840    2.9770    6.0060 C   0  0  0  0  0  0  0  0  0  0  0  0
   -2.0350    2.4120    3.8140 N   0  0  0  0  0  0  0  0  0  0  0  0
   -1.8660    1.9820    2.5240 C   0  0  0  0  0  0  0  0  0  0  0  0
   -0.6250    1.4880    2.4170 C   0  0  0  0  0  0  0  0  0  0  0  0
   -0.0080    0.9030    1.1690 C   0  0  0  0  0  0  0  0  0  0  0  0
   -0.2690   -0.5020    1.1220 O   0  0  0  0  0  0  0  0  0  0  0  0
    0.2940   -1.1130   -0.0420 C   0  0  2  0  0  0  0  0  0  0  0  0
   -0.4640   -0.6300   -1.1540 O   0  0  0  0  0  0  0  0  0  0  0  0
   -1.8650   -0.8440   -0.9620 C   0  0  2  0  0  0  0  0  0  0  0  0
   -2.5530   -0.3430   -2.2310 C   0  0  0  0  0  0  0  0  0  0  0  0
   -1.6660    0.5230   -2.9440 O   0  0  0  0  0  0  0  0  0  0  0  0
   -2.2030   -2.3420   -0.8490 C   0  0  1  0  0  0  0  0  0  0  0  0
   -1.8060   -2.9420   -2.0850 O   0  0  0  0  0  0  0  0  0  0  0  0
   -2.4420   -4.2050   -2.2950 C   0  0  1  0  0  0  0  0  0  0  0  0
   -3.7560   -4.1890   -1.7320 O   0  0  0  0  0  0  0  0  0  0  0  0
   -4.4590   -5.4010   -2.0160 C   0  0  2  0  0  0  0  0  0  0  0  0
   -5.8940   -5.3050   -1.4980 C   0  0  0  0  0  0  0  0  0  0  0  0
   -6.7350   -4.7690   -2.5230 O   0  0  0  0  0  0  0  0  0  0  0  0
   -3.7590   -6.6250   -1.3960 C   0  0  1  0  0  0  0  0  0  0  0  0
   -4.4320   -7.8150   -1.8150 O   0  0  0  0  0  0  0  0  0  0  0  0
   -2.2860   -6.6940   -1.8400 C   0  0  2  0  0  0  0  0  0  0  0  0
   -1.6010   -7.6640   -1.0430 O   0  0  0  0  0  0  0  0  0  0  0  0
   -1.5800   -5.3330   -1.6970 C   0  0  1  0  0  0  0  0  0  0  0  0
   -0.3260   -5.3800   -2.3830 O   0  0  0  0  0  0  0  0  0  0  0  0
   -1.3610   -3.0100    0.2530 C   0  0  2  0  0  0  0  0  0  0  0  0
   -1.4350   -4.4190    0.0160 O   0  0  0  0  0  0  0  0  0  0  0  0
    0.1280   -2.6330    0.1440 C   0  0  1  0  0  0  0  0  0  0  0  0
    0.6160   -3.2440   -1.0530 O   0  0  0  0  0  0  0  0  0  0  0  0
   -0.0010    1.6090    3.6640 N   0  0  0  0  0  0  0  0  0  0  0  0
   -0.7810    2.1350    4.4870 N   0  0  0  0  0  0  0  0  0  0  0  0
   -5.5470    6.1670    7.7120 H   0  0  0  0  0  0  0  0  0  0  0  0
   -7.2290    6.5530    7.9930 H   0  0  0  0  0  0  0  0  0  0  0  0
   -5.2230    5.7070    3.9900 H   0  0  0  0  0  0  0  0  0  0  0  0
   -3.1930    4.6710    3.0100 H   0  0  0  0  0  0  0  0  0  0  0  0
   -3.4530    1.4690    5.8610 H   0  0  0  0  0  0  0  0  0  0  0  0
   -5.4820    2.5050    6.8400 H   0  0  0  0  0  0  0  0  0  0  0  0
   -2.6010    2.0330    1.7340 H   0  0  0  0  0  0  0  0  0  0  0  0
    1.0670    1.0720    1.1830 H   0  0  0  0  0  0  0  0  0  0  0  0
   -0.4390    1.3810    0.2920 H   0  0  0  0  0  0  0  0  0  0  0  0
    1.3490   -0.8690   -0.1460 H   0  0  0  0  0  0  0  0  0  0  0  0
   -2.2390   -0.3080   -0.0920 H   0  0  0  0  0  0  0  0  0  0  0  0
   -3.4550    0.2030   -1.9630 H   0  0  0  0  0  0  0  0  0  0  0  0
   -2.8150   -1.1910   -2.8600 H   0  0  0  0  0  0  0  0  0  0  0  0
   -2.0820    0.8550   -3.7550 H   0  0  0  0  0  0  0  0  0  0  0  0
   -3.2640   -2.4770   -0.6510 H   0  0  0  0  0  0  0  0  0  0  0  0
   -2.5020   -4.3180   -3.3760 H   0  0  0  0  0  0  0  0  0  0  0  0
   -4.5520   -5.5330   -3.0920 H   0  0  0  0  0  0  0  0  0  0  0  0
   -6.2460   -6.2960   -1.2210 H   0  0  0  0  0  0  0  0  0  0  0  0
   -5.9220   -4.6530   -0.6280 H   0  0  0  0  0  0  0  0  0  0  0  0
   -7.6530   -4.6980   -2.2170 H   0  0  0  0  0  0  0  0  0  0  0  0
   -3.8020   -6.5500   -0.3110 H   0  0  0  0  0  0  0  0  0  0  0  0
   -4.3790   -8.5030   -1.1330 H   0  0  0  0  0  0  0  0  0  0  0  0
   -2.2410   -7.0120   -2.8800 H   0  0  0  0  0  0  0  0  0  0  0  0
   -1.9670   -7.6970   -0.1460 H   0  0  0  0  0  0  0  0  0  0  0  0
   -1.4060   -5.1290   -0.6430 H   0  0  0  0  0  0  0  0  0  0  0  0
    0.3280   -4.8070   -1.9520 H   0  0  0  0  0  0  0  0  0  0  0  0
   -1.7460   -2.7440    1.2350 H   0  0  0  0  0  0  0  0  0  0  0  0
   -0.7500   -4.7020   -0.6100 H   0  0  0  0  0  0  0  0  0  0  0  0
    0.6710   -2.9690    1.0260 H   0  0  0  0  0  0  0  0  0  0  0  0
    1.3690   -2.7500   -1.4140 H   0  0  0  0  0  0  0  0  0  0  0  0
  1 40  1  0  0  0  0
  1 41  1  0  0  0  0
  1  2  1  0  0  0  0
  2  3  2  0  0  0  0
  2  4  2  0  0  0  0
  2  5  1  0  0  0  0
  5  6  2  0  0  0  0
  6 42  1  0  0  0  0
  6  7  1  0  0  0  0
  7 43  1  0  0  0  0
  7  8  2  0  0  0  0
  8  9  1  0  0  0  0
  9 44  1  0  0  0  0
  9 10  2  0  0  0  0
 10  5  1  0  0  0  0
 10 45  1  0  0  0  0
  8 11  1  0  0  0  0
 11 12  1  0  0  0  0
 12 46  1  0  0  0  0
 12 13  2  0  0  0  0
 13 14  1  0  0  0  0
 14 47  1  0  0  0  0
 14 48  1  0  0  0  0
 14 15  1  0  0  0  0
 15 16  1  0  0  0  0
 16 49  1  0  0  0  0
 16 17  1  0  0  0  0
 17 18  1  0  0  0  0
 18 50  1  0  0  0  0
 18 19  1  0  0  0  0
 19 51  1  0  0  0  0
 19 52  1  0  0  0  0
 19 20  1  0  0  0  0
 20 53  1  0  0  0  0
 18 21  1  0  0  0  0
 21 54  1  0  0  0  0
 21 22  1  0  0  0  0
 22 23  1  0  0  0  0
 23 55  1  0  0  0  0
 23 24  1  0  0  0  0
 24 25  1  0  0  0  0
 25 56  1  0  0  0  0
 25 26  1  0  0  0  0
 26 57  1  0  0  0  0
 26 58  1  0  0  0  0
 26 27  1  0  0  0  0
 27 59  1  0  0  0  0
 25 28  1  0  0  0  0
 28 60  1  0  0  0  0
 28 29  1  0  0  0  0
 29 61  1  0  0  0  0
 28 30  1  0  0  0  0
 30 62  1  0  0  0  0
 30 31  1  0  0  0  0
 31 63  1  0  0  0  0
 30 32  1  0  0  0  0
 32 23  1  0  0  0  0
 32 64  1  0  0  0  0
 32 33  1  0  0  0  0
 33 65  1  0  0  0  0
 21 34  1  0  0  0  0
 34 66  1  0  0  0  0
 34 35  1  0  0  0  0
 35 67  1  0  0  0  0
 34 36  1  0  0  0  0
 36 16  1  0  0  0  0
 36 68  1  0  0  0  0
 36 37  1  0  0  0  0
 37 69  1  0  0  0  0
 13 38  1  0  0  0  0
 38 39  2  0  0  0  0
 39 11  1  0  0  0  0
M  END
>  <LOGBIO>
7.3200

>  <PRED_LOGBIO>
7.7100

>  <XV_RES>
-0.2310

>  <WHL_TMPL>
2

>  <ANCH>
11-43;25-27

$$$$
ROW47
  -MTS-   01071500473D 0   0.00000     0.00000     0

 25 25  0  0  0  0  0  0  0  0999 V2000
   -3.4900   -2.8240    2.3140 N   0  0  0  0  0  0  0  0  0  0  0  0
   -2.1940   -2.2670    1.9010 C   0  0  0  0  0  0  0  0  0  0  0  0
   -2.2990   -0.7450    1.8110 C   0  0  0  0  0  0  0  0  0  0  0  0
   -0.9680   -0.1730    1.3860 C   0  0  0  0  0  0  0  0  0  0  0  0
   -0.0190    0.1830    2.3520 C   0  0  0  0  0  0  0  0  0  0  0  0
    1.2150    0.7140    1.9580 C   0  0  0  0  0  0  0  0  0  0  0  0
    1.5010    0.8880    0.5990 C   0  0  0  0  0  0  0  0  0  0  0  0
    0.5520    0.5310   -0.3670 C   0  0  0  0  0  0  0  0  0  0  0  0
   -0.6820    0.0010    0.0270 C   0  0  0  0  0  0  0  0  0  0  0  0
    3.1230    1.5850    0.0810 S   0  0  0  0  0  0  0  0  0  0  0  0
    2.8360    2.8060   -0.6400 O   0  0  0  0  0  0  0  0  0  0  0  0
    3.7060    0.6670   -0.8480 O   0  0  0  0  0  0  0  0  0  0  0  0
    4.0900    1.8390    1.5170 N   0  0  0  0  0  0  0  0  0  0  0  0
   -3.7440   -2.4500    3.2170 H   0  0  0  0  0  0  0  0  0  0  0  0
   -3.4210   -3.8300    2.3740 H   0  0  0  0  0  0  0  0  0  0  0  0
   -1.4340   -2.5360    2.6310 H   0  0  0  0  0  0  0  0  0  0  0  0
   -1.9200   -2.6700    0.9280 H   0  0  0  0  0  0  0  0  0  0  0  0
   -3.0590   -0.4770    1.0810 H   0  0  0  0  0  0  0  0  0  0  0  0
   -2.5730   -0.3430    2.7840 H   0  0  0  0  0  0  0  0  0  0  0  0
   -0.2390    0.0490    3.4010 H   0  0  0  0  0  0  0  0  0  0  0  0
    1.9470    0.9890    2.7030 H   0  0  0  0  0  0  0  0  0  0  0  0
    0.7720    0.6650   -1.4160 H   0  0  0  0  0  0  0  0  0  0  0  0
   -1.4140   -0.2740   -0.7180 H   0  0  0  0  0  0  0  0  0  0  0  0
    4.5940    1.0670    1.9300 H   0  0  0  0  0  0  0  0  0  0  0  0
    4.1450    2.7580    1.9330 H   0  0  0  0  0  0  0  0  0  0  0  0
  1 14  1  0  0  0  0
  1 15  1  0  0  0  0
  1  2  1  0  0  0  0
  2 16  1  0  0  0  0
  2 17  1  0  0  0  0
  2  3  1  0  0  0  0
  3 18  1  0  0  0  0
  3 19  1  0  0  0  0
  3  4  1  0  0  0  0
  4  5  2  0  0  0  0
  5 20  1  0  0  0  0
  5  6  1  0  0  0  0
  6 21  1  0  0  0  0
  6  7  2  0  0  0  0
  7  8  1  0  0  0  0
  8 22  1  0  0  0  0
  8  9  2  0  0  0  0
  9  4  1  0  0  0  0
  9 23  1  0  0  0  0
  7 10  1  0  0  0  0
 10 11  2  0  0  0  0
 10 12  2  0  0  0  0
 10 13  1  0  0  0  0
 13 24  1  0  0  0  0
 13 25  1  0  0  0  0
M  END
>  <LOGBIO>
6.8000

>  <PRED_LOGBIO>
6.8800

>  <XV_RES>
-0.0760

>  <WHL_TMPL>
3

>  <ANCH>
4-6;20-21

$$$$
ROW48
  -MTS-   01071500473D 0   0.00000     0.00000     0

 17 16  0  0  0  0  0  0  0  0999 V2000
    4.5370    1.2500   -0.9530 N   0  0  0  0  0  0  0  0  0  0  0  0
    3.2030    1.5780    0.0220 S   0  0  0  0  0  0  0  0  0  0  0  0
    2.6270    2.8210   -0.4400 O   0  0  0  0  0  0  0  0  0  0  0  0
    2.2890    0.4790   -0.0160 O   0  0  0  0  0  0  0  0  0  0  0  0
    3.7410    1.8270    1.4810 O   0  0  0  0  0  0  0  0  0  0  0  0
    3.1970    0.8950    2.4190 C   0  0  0  0  0  0  0  0  0  0  0  0
    3.7560    1.1880    3.8110 C   0  0  0  0  0  0  0  0  0  0  0  0
    3.1750    0.1920    4.8130 C   0  0  0  0  0  0  0  0  0  0  0  0
    3.8220    0.5320    6.4250 Cl  0  0  0  0  0  0  0  0  0  0  0  0
    5.0860    0.4170   -0.7940 H   0  0  0  0  0  0  0  0  0  0  0  0
    4.7880    1.8860   -1.6960 H   0  0  0  0  0  0  0  0  0  0  0  0
    3.4690   -0.1160    2.1250 H   0  0  0  0  0  0  0  0  0  0  0  0
    2.1140    0.9890    2.4360 H   0  0  0  0  0  0  0  0  0  0  0  0
    3.4840    2.2000    4.1050 H   0  0  0  0  0  0  0  0  0  0  0  0
    4.8400    1.0950    3.7930 H   0  0  0  0  0  0  0  0  0  0  0  0
    3.4470   -0.8190    4.5190 H   0  0  0  0  0  0  0  0  0  0  0  0
    2.0910    0.2860    4.8310 H   0  0  0  0  0  0  0  0  0  0  0  0
  1 10  1  0  0  0  0
  1 11  1  0  0  0  0
  1  2  1  0  0  0  0
  2  3  2  0  0  0  0
  2  4  2  0  0  0  0
  2  5  1  0  0  0  0
  5  6  1  0  0  0  0
  6 12  1  0  0  0  0
  6 13  1  0  0  0  0
  6  7  1  0  0  0  0
  7 14  1  0  0  0  0
  7 15  1  0  0  0  0
  7  8  1  0  0  0  0
  8 16  1  0  0  0  0
  8 17  1  0  0  0  0
  8  9  1  0  0  0  0
M  END
>  <LOGBIO>
6.2400

>  <PRED_LOGBIO>
6.9500

>  <XV_RES>
-0.7770

>  <WHL_TMPL>
2

>  <ANCH>
4-6;4-5

$$$$
ROW49
  -MTS-   01071500473D 0   0.00000     0.00000     0

 27 28  0  0  0  0  0  0  0  0999 V2000
    3.8360    0.5310   -1.0400 N   0  0  0  0  0  0  0  0  0  0  0  0
    3.1230    1.5850    0.0810 S   0  0  0  0  0  0  0  0  0  0  0  0
    2.8360    2.8060   -0.6400 O   0  0  0  0  0  0  0  0  0  0  0  0
    1.9930    0.9770    0.7120 O   0  0  0  0  0  0  0  0  0  0  0  0
    4.3920    1.9800    1.3530 C   0  0  0  0  0  0  0  0  0  0  0  0
    4.2260    2.0380    2.6610 N   0  0  0  0  0  0  0  0  0  0  0  0
    5.3940    2.3730    3.4520 N   0  0  0  0  0  0  0  0  0  0  0  0
    6.5160    2.5890    2.7920 C   0  0  0  0  0  0  0  0  0  0  0  0
    7.7400    2.9180    3.3130 N   0  0  0  0  0  0  0  0  0  0  0  0
    8.1730    4.5980    3.5370 S   0  0  0  0  0  0  0  0  0  0  0  0
    7.2410    5.2160    4.4280 O   0  0  0  0  0  0  0  0  0  0  0  0
    8.1440    5.2700    2.2750 O   0  0  0  0  0  0  0  0  0  0  0  0
    9.8660    4.7050    4.2510 C   0  0  0  0  0  0  0  0  0  0  0  0
   10.0410    4.7180    5.6400 C   0  0  0  0  0  0  0  0  0  0  0  0
   11.3290    4.7990    6.1820 C   0  0  0  0  0  0  0  0  0  0  0  0
   12.4420    4.8680    5.3360 C   0  0  0  0  0  0  0  0  0  0  0  0
   12.2670    4.8560    3.9470 C   0  0  0  0  0  0  0  0  0  0  0  0
   10.9790    4.7740    3.4040 C   0  0  0  0  0  0  0  0  0  0  0  0
    6.0990    2.3640    1.0860 S   0  0  0  0  0  0  0  0  0  0  0  0
    4.1220   -0.3940   -0.7520 H   0  0  0  0  0  0  0  0  0  0  0  0
    3.9740    0.8280   -1.9950 H   0  0  0  0  0  0  0  0  0  0  0  0
    8.3920    2.1900    3.5690 H   0  0  0  0  0  0  0  0  0  0  0  0
    9.1820    4.6650    6.2930 H   0  0  0  0  0  0  0  0  0  0  0  0
   11.4640    4.8090    7.2540 H   0  0  0  0  0  0  0  0  0  0  0  0
   13.4350    4.9310    5.7540 H   0  0  0  0  0  0  0  0  0  0  0  0
   13.1260    4.9090    3.2940 H   0  0  0  0  0  0  0  0  0  0  0  0
   10.8440    4.7640    2.3330 H   0  0  0  0  0  0  0  0  0  0  0  0
  1 20  1  0  0  0  0
  1 21  1  0  0  0  0
  1  2  1  0  0  0  0
  2  3  2  0  0  0  0
  2  4  2  0  0  0  0
  2  5  1  0  0  0  0
  5  6  2  0  0  0  0
  6  7  1  0  0  0  0
  7  8  2  0  0  0  0
  8  9  1  0  0  0  0
  9 22  1  0  0  0  0
  9 10  1  0  0  0  0
 10 11  2  0  0  0  0
 10 12  2  0  0  0  0
 10 13  1  0  0  0  0
 13 14  2  0  0  0  0
 14 23  1  0  0  0  0
 14 15  1  0  0  0  0
 15 24  1  0  0  0  0
 15 16  2  0  0  0  0
 16 25  1  0  0  0  0
 16 17  1  0  0  0  0
 17 26  1  0  0  0  0
 17 18  2  0  0  0  0
 18 13  1  0  0  0  0
 18 27  1  0  0  0  0
  8 19  1  0  0  0  0
 19  5  1  0  0  0  0
M  END
>  <LOGBIO>
8.0500

>  <PRED_LOGBIO>
8.1400

>  <XV_RES>
-0.1070

>  <WHL_TMPL>
3

>  <ANCH>
4-6;4-5

$$$$
ROW50
  -MTS-   01071500473D 0   0.00000     0.00000     0

 32 34  0  0  0  0  0  0  0  0999 V2000
    3.8360    0.5310   -1.0400 N   0  0  0  0  0  0  0  0  0  0  0  0
    3.1230    1.5850    0.0810 S   0  0  0  0  0  0  0  0  0  0  0  0
    2.8360    2.8060   -0.6400 O   0  0  0  0  0  0  0  0  0  0  0  0
    1.9930    0.9770    0.7120 O   0  0  0  0  0  0  0  0  0  0  0  0
    4.3920    1.9800    1.3530 C   0  0  0  0  0  0  0  0  0  0  0  0
    4.2260    2.0380    2.6610 N   0  0  0  0  0  0  0  0  0  0  0  0
    5.3940    2.3730    3.4520 N   0  0  0  0  0  0  0  0  0  0  0  0
    6.5160    2.5890    2.7920 C   0  0  0  0  0  0  0  0  0  0  0  0
    7.7400    2.9180    3.3130 N   0  0  0  0  0  0  0  0  0  0  0  0
    8.1040    4.3290    3.5020 C   0  0  0  0  0  0  0  0  0  0  0  0
    9.4930    4.4170    4.0870 C   0  0  0  0  0  0  0  0  0  0  0  0
   10.5560    4.4830    3.2740 C   0  0  0  0  0  0  0  0  0  0  0  0
   11.9190    4.5690    3.8460 C   0  0  0  0  0  0  0  0  0  0  0  0
   12.8730    4.6280    3.1290 O   0  0  0  0  0  0  0  0  0  0  0  0
   12.0760    4.5810    5.2300 O   0  0  0  0  0  0  0  0  0  0  0  0
   10.9710    4.5120    6.0760 C   0  0  0  0  0  0  0  0  0  0  0  0
   11.1700    4.5260    7.4620 C   0  0  0  0  0  0  0  0  0  0  0  0
   10.0710    4.4590    8.3270 C   0  0  0  0  0  0  0  0  0  0  0  0
   10.3180    4.4760   10.0500 Cl  0  0  0  0  0  0  0  0  0  0  0  0
    8.7740    4.3770    7.8070 C   0  0  0  0  0  0  0  0  0  0  0  0
    8.5760    4.3620    6.4210 C   0  0  0  0  0  0  0  0  0  0  0  0
    9.6740    4.4300    5.5560 C   0  0  0  0  0  0  0  0  0  0  0  0
    6.0990    2.3640    1.0860 S   0  0  0  0  0  0  0  0  0  0  0  0
    4.1220   -0.3940   -0.7520 H   0  0  0  0  0  0  0  0  0  0  0  0
    3.9740    0.8280   -1.9950 H   0  0  0  0  0  0  0  0  0  0  0  0
    8.3920    2.1900    3.5690 H   0  0  0  0  0  0  0  0  0  0  0  0
    7.3940    4.7990    4.1790 H   0  0  0  0  0  0  0  0  0  0  0  0
    8.0820    4.8410    2.5420 H   0  0  0  0  0  0  0  0  0  0  0  0
   10.4200    4.4730    2.2030 H   0  0  0  0  0  0  0  0  0  0  0  0
   12.1700    4.5900    7.8640 H   0  0  0  0  0  0  0  0  0  0  0  0
    7.9270    4.3240    8.4740 H   0  0  0  0  0  0  0  0  0  0  0  0
    7.5750    4.2990    6.0190 H   0  0  0  0  0  0  0  0  0  0  0  0
  1 24  1  0  0  0  0
  1 25  1  0  0  0  0
  1  2  1  0  0  0  0
  2  3  2  0  0  0  0
  2  4  2  0  0  0  0
  2  5  1  0  0  0  0
  5  6  2  0  0  0  0
  6  7  1  0  0  0  0
  7  8  2  0  0  0  0
  8  9  1  0  0  0  0
  9 26  1  0  0  0  0
  9 10  1  0  0  0  0
 10 27  1  0  0  0  0
 10 28  1  0  0  0  0
 10 11  1  0  0  0  0
 11 12  2  0  0  0  0
 12 29  1  0  0  0  0
 12 13  1  0  0  0  0
 13 14  2  0  0  0  0
 13 15  1  0  0  0  0
 15 16  1  0  0  0  0
 16 17  1  0  0  0  0
 17 30  1  0  0  0  0
 17 18  2  0  0  0  0
 18 19  1  0  0  0  0
 18 20  1  0  0  0  0
 20 31  1  0  0  0  0
 20 21  2  0  0  0  0
 21 32  1  0  0  0  0
 21 22  1  0  0  0  0
 22 11  1  0  0  0  0
 22 16  2  0  0  0  0
  8 23  1  0  0  0  0
 23  5  1  0  0  0  0
M  END
>  <LOGBIO>
8.1500

>  <PRED_LOGBIO>
7.9500

>  <XV_RES>
0.2800

>  <WHL_TMPL>
3

>  <ANCH>
4-6;4-5

$$$$
ROW51
  -MTS-   01071500473D 0   0.00000     0.00000     0

 27 27  0  0  0  0  0  0  0  0999 V2000
    3.8360    0.5310   -1.0400 N   0  0  0  0  0  0  0  0  0  0  0  0
    3.1230    1.5850    0.0810 S   0  0  0  0  0  0  0  0  0  0  0  0
    3.9610    1.5680    1.2600 O   0  0  0  0  0  0  0  0  0  0  0  0
    2.8360    2.8060   -0.6400 O   0  0  0  0  0  0  0  0  0  0  0  0
    1.5780    0.9210    0.5740 C   0  0  0  0  0  0  0  0  0  0  0  0
    1.1900    0.7040    1.8110 N   0  0  0  0  0  0  0  0  0  0  0  0
   -0.0840    0.1650    1.8440 N   0  0  0  0  0  0  0  0  0  0  0  0
   -0.5870    0.0010    0.6390 C   0  0  0  0  0  0  0  0  0  0  0  0
   -1.8430   -0.5200    0.4300 N   0  0  0  0  0  0  0  0  0  0  0  0
   -2.7350   -0.9390    1.3960 C   0  0  0  0  0  0  0  0  0  0  0  0
   -2.5870   -0.9140    2.6120 O   0  0  0  0  0  0  0  0  0  0  0  0
   -4.0200   -1.4440    0.7890 C   0  0  0  0  0  0  0  0  0  0  0  0
   -5.2620   -0.9410    1.3930 N   0  0  0  0  0  0  0  0  0  0  0  0
   -6.4170   -1.5230    0.6940 C   0  0  0  0  0  0  0  0  0  0  0  0
   -7.6930   -1.0070    1.3150 C   0  0  0  0  0  0  0  0  0  0  0  0
   -7.6440   -0.2270    2.2520 O   0  0  0  0  0  0  0  0  0  0  0  0
   -8.8620   -1.3990    0.8430 O   0  0  0  0  0  0  0  0  0  0  0  0
    0.4480    0.4910   -0.6260 S   0  0  0  0  0  0  0  0  0  0  0  0
    4.8260    0.3370   -0.9920 H   0  0  0  0  0  0  0  0  0  0  0  0
    3.2710    0.0980   -1.7560 H   0  0  0  0  0  0  0  0  0  0  0  0
   -2.1440   -0.6050   -0.5300 H   0  0  0  0  0  0  0  0  0  0  0  0
   -4.0240   -2.5160    0.9730 H   0  0  0  0  0  0  0  0  0  0  0  0
   -4.0190   -1.1630   -0.2620 H   0  0  0  0  0  0  0  0  0  0  0  0
   -5.2920   -1.2030    2.3680 H   0  0  0  0  0  0  0  0  0  0  0  0
   -6.3850   -1.2410   -0.3560 H   0  0  0  0  0  0  0  0  0  0  0  0
   -6.3850   -2.6070    0.7800 H   0  0  0  0  0  0  0  0  0  0  0  0
   -9.5560   -0.9650    1.3640 H   0  0  0  0  0  0  0  0  0  0  0  0
  1 19  1  0  0  0  0
  1 20  1  0  0  0  0
  1  2  1  0  0  0  0
  2  3  2  0  0  0  0
  2  4  2  0  0  0  0
  2  5  1  0  0  0  0
  5  6  2  0  0  0  0
  6  7  1  0  0  0  0
  7  8  2  0  0  0  0
  8  9  1  0  0  0  0
  9 21  1  0  0  0  0
  9 10  1  0  0  0  0
 10 11  2  0  0  0  0
 10 12  1  0  0  0  0
 12 22  1  0  0  0  0
 12 23  1  0  0  0  0
 12 13  1  0  0  0  0
 13 24  1  0  0  0  0
 13 14  1  0  0  0  0
 14 25  1  0  0  0  0
 14 26  1  0  0  0  0
 14 15  1  0  0  0  0
 15 16  2  0  0  0  0
 15 17  1  0  0  0  0
 17 27  1  0  0  0  0
  8 18  1  0  0  0  0
 18  5  1  0  0  0  0
M  END
>  <LOGBIO>
7.3000

>  <PRED_LOGBIO>
8.0600

>  <XV_RES>
-0.8250

>  <WHL_TMPL>
3

>  <ANCH>
14-15;13-14

$$$$
ROW52
  -MTS-   01071500473D 0   0.00000     0.00000     0

 10  9  0  0  0  0  0  0  0  0999 V2000
   -0.3680   -0.0830    0.4680 N   0  0  0  0  0  0  0  0  0  0  0  0
   -2.0510   -0.0970    1.0100 S   0  0  0  0  0  0  0  0  0  0  0  0
   -2.7230    1.0020    0.3580 O   0  0  0  0  0  0  0  0  0  0  0  0
   -2.6310   -1.3810    0.7650 O   0  0  0  0  0  0  0  0  0  0  0  0
   -2.0450    0.2440    2.7260 N   0  0  0  0  0  0  0  0  0  0  0  0
   -0.8760    0.5320    3.3590 O   0  0  0  0  0  0  0  0  0  0  0  0
    0.2790   -0.7790    0.8110 H   0  0  0  0  0  0  0  0  0  0  0  0
   -0.0530    0.6210   -0.1840 H   0  0  0  0  0  0  0  0  0  0  0  0
   -2.9100    0.2270    3.2470 H   0  0  0  0  0  0  0  0  0  0  0  0
   -1.0240    0.6990    4.3030 H   0  0  0  0  0  0  0  0  0  0  0  0
  1  7  1  0  0  0  0
  1  8  1  0  0  0  0
  1  2  1  0  0  0  0
  2  3  2  0  0  0  0
  2  4  2  0  0  0  0
  2  5  1  0  0  0  0
  5  9  1  0  0  0  0
  5  6  1  0  0  0  0
  6 10  1  0  0  0  0
M  END
>  <LOGBIO>
6.2500

>  <PRED_LOGBIO>
6.3800

>  <XV_RES>
-0.1410

>  <WHL_TMPL>
1

>  <ANCH>
41-43;4-5

$$$$
ROW53
  -MTS-   01071500473D 0   0.00000     0.00000     0

 25 25  0  0  0  0  0  0  0  0999 V2000
   -3.4900   -2.8240    2.3140 N   0  0  0  0  0  0  0  0  0  0  0  0
   -2.1940   -2.2670    1.9010 C   0  0  0  0  0  0  0  0  0  0  0  0
   -2.2990   -0.7450    1.8110 C   0  0  0  0  0  0  0  0  0  0  0  0
   -0.9680   -0.1730    1.3860 C   0  0  0  0  0  0  0  0  0  0  0  0
   -0.0190    0.1830    2.3520 C   0  0  0  0  0  0  0  0  0  0  0  0
    1.2150    0.7140    1.9580 C   0  0  0  0  0  0  0  0  0  0  0  0
    1.5010    0.8880    0.5990 C   0  0  0  0  0  0  0  0  0  0  0  0
    0.5520    0.5310   -0.3670 C   0  0  0  0  0  0  0  0  0  0  0  0
   -0.6820    0.0010    0.0270 C   0  0  0  0  0  0  0  0  0  0  0  0
    3.1230    1.5850    0.0810 S   0  0  0  0  0  0  0  0  0  0  0  0
    2.8360    2.8060   -0.6400 O   0  0  0  0  0  0  0  0  0  0  0  0
    3.7060    0.6670   -0.8480 O   0  0  0  0  0  0  0  0  0  0  0  0
    4.0900    1.8390    1.5170 N   0  0  0  0  0  0  0  0  0  0  0  0
   -3.7440   -2.4500    3.2170 H   0  0  0  0  0  0  0  0  0  0  0  0
   -3.4210   -3.8300    2.3740 H   0  0  0  0  0  0  0  0  0  0  0  0
   -1.4340   -2.5360    2.6310 H   0  0  0  0  0  0  0  0  0  0  0  0
   -1.9200   -2.6700    0.9280 H   0  0  0  0  0  0  0  0  0  0  0  0
   -3.0590   -0.4770    1.0810 H   0  0  0  0  0  0  0  0  0  0  0  0
   -2.5730   -0.3430    2.7840 H   0  0  0  0  0  0  0  0  0  0  0  0
   -0.2390    0.0490    3.4010 H   0  0  0  0  0  0  0  0  0  0  0  0
    1.9470    0.9890    2.7030 H   0  0  0  0  0  0  0  0  0  0  0  0
    0.7720    0.6650   -1.4160 H   0  0  0  0  0  0  0  0  0  0  0  0
   -1.4140   -0.2740   -0.7180 H   0  0  0  0  0  0  0  0  0  0  0  0
    4.5940    1.0670    1.9300 H   0  0  0  0  0  0  0  0  0  0  0  0
    4.1450    2.7580    1.9330 H   0  0  0  0  0  0  0  0  0  0  0  0
  1 14  1  0  0  0  0
  1 15  1  0  0  0  0
  1  2  1  0  0  0  0
  2 16  1  0  0  0  0
  2 17  1  0  0  0  0
  2  3  1  0  0  0  0
  3 18  1  0  0  0  0
  3 19  1  0  0  0  0
  3  4  1  0  0  0  0
  4  5  2  0  0  0  0
  5 20  1  0  0  0  0
  5  6  1  0  0  0  0
  6 21  1  0  0  0  0
  6  7  2  0  0  0  0
  7  8  1  0  0  0  0
  8 22  1  0  0  0  0
  8  9  2  0  0  0  0
  9  4  1  0  0  0  0
  9 23  1  0  0  0  0
  7 10  1  0  0  0  0
 10 11  2  0  0  0  0
 10 12  2  0  0  0  0
 10 13  1  0  0  0  0
 13 24  1  0  0  0  0
 13 25  1  0  0  0  0
M  END
>  <LOGBIO>
6.8000

>  <PRED_LOGBIO>
6.8800

>  <XV_RES>
-0.0760

>  <WHL_TMPL>
3

>  <ANCH>
4-6;20-21

$$$$
ROW55
  -MTS-   01071500473D 0   0.00000     0.00000     0

 24 25  0  0  0  0  0  0  0  0999 V2000
    1.3880   -5.0640    3.6830 C   0  0  0  0  0  0  0  0  0  0  0  0
    1.9850   -3.7740    3.5260 O   0  0  0  0  0  0  0  0  0  0  0  0
    2.4230   -3.4160    2.2780 C   0  0  0  0  0  0  0  0  0  0  0  0
    3.7350   -3.7070    1.8870 C   0  0  0  0  0  0  0  0  0  0  0  0
    4.1820   -3.3410    0.6120 C   0  0  0  0  0  0  0  0  0  0  0  0
    3.3180   -2.6840   -0.2720 C   0  0  0  0  0  0  0  0  0  0  0  0
    2.0050   -2.3930    0.1200 C   0  0  0  0  0  0  0  0  0  0  0  0
    1.0700   -1.6990   -0.7930 C   0  0  0  0  0  0  0  0  0  0  0  0
   -0.1820   -1.4290   -0.4000 C   0  0  0  0  0  0  0  0  0  0  0  0
   -1.1130   -0.7350   -1.3180 C   0  0  0  0  0  0  0  0  0  0  0  0
   -2.3070   -0.7040   -1.0670 O   0  0  0  0  0  0  0  0  0  0  0  0
   -0.6530   -0.1500   -2.4070 O   0  0  0  0  0  0  0  0  0  0  0  0
   -0.6340   -1.8260    0.9530 C   0  0  0  0  0  0  0  0  0  0  0  0
   -1.7490   -1.5890    1.3110 O   0  0  0  0  0  0  0  0  0  0  0  0
    0.2560   -2.4780    1.8030 O   0  0  0  0  0  0  0  0  0  0  0  0
    1.5580   -2.7590    1.3950 C   0  0  0  0  0  0  0  0  0  0  0  0
    2.1050   -5.8330    3.4040 H   0  0  0  0  0  0  0  0  0  0  0  0
    1.0930   -5.2030    4.7210 H   0  0  0  0  0  0  0  0  0  0  0  0
    0.5100   -5.1380    3.0440 H   0  0  0  0  0  0  0  0  0  0  0  0
    4.4020   -4.2140    2.5680 H   0  0  0  0  0  0  0  0  0  0  0  0
    5.1950   -3.5650    0.3100 H   0  0  0  0  0  0  0  0  0  0  0  0
    3.6630   -2.4010   -1.2550 H   0  0  0  0  0  0  0  0  0  0  0  0
    1.3980   -1.4090   -1.7810 H   0  0  0  0  0  0  0  0  0  0  0  0
   -1.4040    0.2460   -2.8760 H   0  0  0  0  0  0  0  0  0  0  0  0
  1 17  1  0  0  0  0
  1 18  1  0  0  0  0
  1 19  1  0  0  0  0
  1  2  1  0  0  0  0
  2  3  1  0  0  0  0
  3  4  2  0  0  0  0
  4 20  1  0  0  0  0
  4  5  1  0  0  0  0
  5 21  1  0  0  0  0
  5  6  2  0  0  0  0
  6 22  1  0  0  0  0
  6  7  1  0  0  0  0
  7  8  1  0  0  0  0
  8 23  1  0  0  0  0
  8  9  2  0  0  0  0
  9 10  1  0  0  0  0
 10 11  2  0  0  0  0
 10 12  1  0  0  0  0
 12 24  1  0  0  0  0
  9 13  1  0  0  0  0
 13 14  2  0  0  0  0
 13 15  1  0  0  0  0
 15 16  1  0  0  0  0
 16  3  1  0  0  0  0
 16  7  2  0  0  0  0
M  END
>  <LOGBIO>
4.2100

>  <PRED_LOGBIO>
5.8000

>  <XV_RES>
-2.0070

>  <WHL_TMPL>
2

>  <ANCH>
22-23;23-21

$$$$
ROW56
  -MTS-   01071500473D 0   0.00000     0.00000     0

 19 19  0  0  0  0  0  0  0  0999 V2000
   -4.0200   -1.4440    0.7890 C   0  0  0  0  0  0  0  0  0  0  0  0
   -2.7350   -0.9390    1.3960 C   0  0  0  0  0  0  0  0  0  0  0  0
   -2.5870   -0.9140    2.6120 O   0  0  0  0  0  0  0  0  0  0  0  0
   -1.8430   -0.5200    0.4300 N   0  0  0  0  0  0  0  0  0  0  0  0
   -0.5870    0.0010    0.6390 C   0  0  0  0  0  0  0  0  0  0  0  0
   -0.0840    0.1650    1.8440 N   0  0  0  0  0  0  0  0  0  0  0  0
    1.1900    0.7040    1.8110 N   0  0  0  0  0  0  0  0  0  0  0  0
    1.5780    0.9210    0.5740 C   0  0  0  0  0  0  0  0  0  0  0  0
    0.4480    0.4910   -0.6260 S   0  0  0  0  0  0  0  0  0  0  0  0
    3.1230    1.5850    0.0810 S   0  0  0  0  0  0  0  0  0  0  0  0
    3.9610    1.5680    1.2600 O   0  0  0  0  0  0  0  0  0  0  0  0
    2.8360    2.8060   -0.6400 O   0  0  0  0  0  0  0  0  0  0  0  0
    3.8360    0.5310   -1.0400 N   0  0  0  0  0  0  0  0  0  0  0  0
   -4.8720   -1.0110    1.3100 H   0  0  0  0  0  0  0  0  0  0  0  0
   -4.0530   -1.0670   -0.2310 H   0  0  0  0  0  0  0  0  0  0  0  0
   -3.9860   -2.5300    0.8470 H   0  0  0  0  0  0  0  0  0  0  0  0
   -2.1440   -0.6050   -0.5300 H   0  0  0  0  0  0  0  0  0  0  0  0
    4.7380    0.7510   -1.4380 H   0  0  0  0  0  0  0  0  0  0  0  0
    3.3590   -0.3170   -1.3100 H   0  0  0  0  0  0  0  0  0  0  0  0
  1 14  1  0  0  0  0
  1 15  1  0  0  0  0
  1 16  1  0  0  0  0
  1  2  1  0  0  0  0
  2  3  2  0  0  0  0
  2  4  1  0  0  0  0
  4 17  1  0  0  0  0
  4  5  1  0  0  0  0
  5  6  2  0  0  0  0
  6  7  1  0  0  0  0
  7  8  2  0  0  0  0
  8  9  1  0  0  0  0
  9  5  1  0  0  0  0
  8 10  1  0  0  0  0
 10 11  2  0  0  0  0
 10 12  2  0  0  0  0
 10 13  1  0  0  0  0
 13 18  1  0  0  0  0
 13 19  1  0  0  0  0
M  END
>  <LOGBIO>
7.9200

>  <PRED_LOGBIO>
7.8600

>  <XV_RES>
0.0660

>  <WHL_TMPL>
3

>  <ANCH>
14-15;5-6

$$$$
ROW57
  -MTS-   01071500473D 0   0.00000     0.00000     0

 36 38  0  0  0  0  0  0  0  0999 V2000
   -2.0770   -2.9650    0.6110 C   0  0  0  0  0  0  0  0  0  0  0  0
   -2.7650   -1.9370    1.4770 C   0  0  0  0  0  0  0  0  0  0  0  0
   -4.0180   -2.0800    2.0690 O   0  0  0  0  0  0  0  0  0  0  0  0
   -4.2960   -0.9110    2.7860 N   0  0  0  0  0  0  0  0  0  0  0  0
   -3.2830   -0.0740    2.6590 C   0  0  0  0  0  0  0  0  0  0  0  0
   -3.1780    1.2740    3.2610 C   0  0  0  0  0  0  0  0  0  0  0  0
   -3.0330    2.3980    2.4390 C   0  0  0  0  0  0  0  0  0  0  0  0
   -2.9330    3.6730    3.0080 C   0  0  0  0  0  0  0  0  0  0  0  0
   -2.9790    3.8240    4.3990 C   0  0  0  0  0  0  0  0  0  0  0  0
   -3.1240    2.7000    5.2210 C   0  0  0  0  0  0  0  0  0  0  0  0
   -3.2230    1.4250    4.6520 C   0  0  0  0  0  0  0  0  0  0  0  0
   -2.2730   -0.7340    1.8030 C   0  0  0  0  0  0  0  0  0  0  0  0
   -0.9680   -0.1730    1.3860 C   0  0  0  0  0  0  0  0  0  0  0  0
   -0.6820    0.0010    0.0270 C   0  0  0  0  0  0  0  0  0  0  0  0
    0.5520    0.5310   -0.3670 C   0  0  0  0  0  0  0  0  0  0  0  0
    1.5010    0.8880    0.5990 C   0  0  0  0  0  0  0  0  0  0  0  0
    1.2150    0.7140    1.9580 C   0  0  0  0  0  0  0  0  0  0  0  0
   -0.0190    0.1830    2.3520 C   0  0  0  0  0  0  0  0  0  0  0  0
    3.1230    1.5850    0.0810 S   0  0  0  0  0  0  0  0  0  0  0  0
    2.8360    2.8060   -0.6400 O   0  0  0  0  0  0  0  0  0  0  0  0
    3.7060    0.6670   -0.8480 O   0  0  0  0  0  0  0  0  0  0  0  0
    4.0900    1.8390    1.5170 N   0  0  0  0  0  0  0  0  0  0  0  0
   -2.8250   -3.5560    0.0870 H   0  0  0  0  0  0  0  0  0  0  0  0
   -1.4720   -3.6180    1.2360 H   0  0  0  0  0  0  0  0  0  0  0  0
   -1.4400   -2.4620   -0.1120 H   0  0  0  0  0  0  0  0  0  0  0  0
   -2.9980    2.2820    1.3660 H   0  0  0  0  0  0  0  0  0  0  0  0
   -2.8210    4.5400    2.3740 H   0  0  0  0  0  0  0  0  0  0  0  0
   -2.9020    4.8080    4.8380 H   0  0  0  0  0  0  0  0  0  0  0  0
   -3.1590    2.8170    6.2940 H   0  0  0  0  0  0  0  0  0  0  0  0
   -3.3350    0.5580    5.2860 H   0  0  0  0  0  0  0  0  0  0  0  0
   -1.4140   -0.2740   -0.7180 H   0  0  0  0  0  0  0  0  0  0  0  0
    0.7720    0.6650   -1.4160 H   0  0  0  0  0  0  0  0  0  0  0  0
    1.9470    0.9890    2.7030 H   0  0  0  0  0  0  0  0  0  0  0  0
   -0.2390    0.0490    3.4010 H   0  0  0  0  0  0  0  0  0  0  0  0
    4.7290    2.6200    1.5640 H   0  0  0  0  0  0  0  0  0  0  0  0
    4.0090    1.2050    2.2990 H   0  0  0  0  0  0  0  0  0  0  0  0
  1 23  1  0  0  0  0
  1 24  1  0  0  0  0
  1 25  1  0  0  0  0
  1  2  1  0  0  0  0
  2  3  1  0  0  0  0
  3  4  1  0  0  0  0
  4  5  2  0  0  0  0
  5  6  1  0  0  0  0
  6  7  2  0  0  0  0
  7 26  1  0  0  0  0
  7  8  1  0  0  0  0
  8 27  1  0  0  0  0
  8  9  2  0  0  0  0
  9 28  1  0  0  0  0
  9 10  1  0  0  0  0
 10 29  1  0  0  0  0
 10 11  2  0  0  0  0
 11  6  1  0  0  0  0
 11 30  1  0  0  0  0
  5 12  1  0  0  0  0
 12  2  2  0  0  0  0
 12 13  1  0  0  0  0
 13 14  2  0  0  0  0
 14 31  1  0  0  0  0
 14 15  1  0  0  0  0
 15 32  1  0  0  0  0
 15 16  2  0  0  0  0
 16 17  1  0  0  0  0
 17 33  1  0  0  0  0
 17 18  2  0  0  0  0
 18 13  1  0  0  0  0
 18 34  1  0  0  0  0
 16 19  1  0  0  0  0
 19 20  2  0  0  0  0
 19 21  2  0  0  0  0
 19 22  1  0  0  0  0
 22 35  1  0  0  0  0
 22 36  1  0  0  0  0
M  END
>  <LOGBIO>
7.3700

>  <PRED_LOGBIO>
7.5900

>  <XV_RES>
-0.2030

>  <WHL_TMPL>
3

>  <ANCH>
4-6;31-32

$$$$
ROW58
  -MTS-   01071500473D 0   0.00000     0.00000     0

 22 22  0  0  0  0  0  0  0  0999 V2000
   -2.1980   -2.2090    1.8970 N   0  0  0  0  0  0  0  0  0  0  0  0
   -2.2990   -0.7450    1.8110 C   0  0  0  0  0  0  0  0  0  0  0  0
   -0.9680   -0.1730    1.3860 C   0  0  0  0  0  0  0  0  0  0  0  0
   -0.0190    0.1830    2.3520 C   0  0  0  0  0  0  0  0  0  0  0  0
    1.2150    0.7140    1.9580 C   0  0  0  0  0  0  0  0  0  0  0  0
    1.5010    0.8880    0.5990 C   0  0  0  0  0  0  0  0  0  0  0  0
    0.5520    0.5310   -0.3670 C   0  0  0  0  0  0  0  0  0  0  0  0
   -0.6820    0.0010    0.0270 C   0  0  0  0  0  0  0  0  0  0  0  0
    3.1230    1.5850    0.0810 S   0  0  0  0  0  0  0  0  0  0  0  0
    2.8360    2.8060   -0.6400 O   0  0  0  0  0  0  0  0  0  0  0  0
    3.7060    0.6670   -0.8480 O   0  0  0  0  0  0  0  0  0  0  0  0
    4.0900    1.8390    1.5170 N   0  0  0  0  0  0  0  0  0  0  0  0
   -1.9440   -2.5830    0.9940 H   0  0  0  0  0  0  0  0  0  0  0  0
   -3.0890   -2.5920    2.1810 H   0  0  0  0  0  0  0  0  0  0  0  0
   -3.0590   -0.4770    1.0810 H   0  0  0  0  0  0  0  0  0  0  0  0
   -2.5730   -0.3430    2.7840 H   0  0  0  0  0  0  0  0  0  0  0  0
   -0.2390    0.0490    3.4010 H   0  0  0  0  0  0  0  0  0  0  0  0
    1.9470    0.9890    2.7030 H   0  0  0  0  0  0  0  0  0  0  0  0
    0.7720    0.6650   -1.4160 H   0  0  0  0  0  0  0  0  0  0  0  0
   -1.4140   -0.2740   -0.7180 H   0  0  0  0  0  0  0  0  0  0  0  0
    4.5940    1.0670    1.9300 H   0  0  0  0  0  0  0  0  0  0  0  0
    4.1450    2.7580    1.9330 H   0  0  0  0  0  0  0  0  0  0  0  0
  1 13  1  0  0  0  0
  1 14  1  0  0  0  0
  1  2  1  0  0  0  0
  2 15  1  0  0  0  0
  2 16  1  0  0  0  0
  2  3  1  0  0  0  0
  3  4  2  0  0  0  0
  4 17  1  0  0  0  0
  4  5  1  0  0  0  0
  5 18  1  0  0  0  0
  5  6  2  0  0  0  0
  6  7  1  0  0  0  0
  7 19  1  0  0  0  0
  7  8  2  0  0  0  0
  8  3  1  0  0  0  0
  8 20  1  0  0  0  0
  6  9  1  0  0  0  0
  9 10  2  0  0  0  0
  9 11  2  0  0  0  0
  9 12  1  0  0  0  0
 12 21  1  0  0  0  0
 12 22  1  0  0  0  0
M  END
>  <LOGBIO>
6.7700

>  <PRED_LOGBIO>
6.6400

>  <XV_RES>
0.1280

>  <WHL_TMPL>
3

>  <ANCH>
4-6;17-18

$$$$
ROW59
  -MTS-   01071500473D 0   0.00000     0.00000     0

 40 41  0  0  0  0  0  0  0  0999 V2000
  -10.7640   -2.3710    4.3540 N   0  0  0  0  0  0  0  0  0  0  0  0
   -9.6480   -1.6120    3.9760 C   0  0  0  0  0  0  0  0  0  0  0  0
   -9.4220   -1.3240    2.6250 C   0  0  0  0  0  0  0  0  0  0  0  0
   -8.3070   -0.5670    2.2470 C   0  0  0  0  0  0  0  0  0  0  0  0
   -7.4180   -0.0970    3.2210 C   0  0  0  0  0  0  0  0  0  0  0  0
   -7.6440   -0.3840    4.5720 C   0  0  0  0  0  0  0  0  0  0  0  0
   -8.7590   -1.1420    4.9500 C   0  0  0  0  0  0  0  0  0  0  0  0
   -5.9520    0.8990    2.7250 S   0  0  0  0  0  0  0  0  0  0  0  0
   -5.6170    1.8100    3.7750 O   0  0  0  0  0  0  0  0  0  0  0  0
   -6.2550    1.6340    1.5360 O   0  0  0  0  0  0  0  0  0  0  0  0
   -4.5980   -0.1670    2.4220 N   0  0  0  0  0  0  0  0  0  0  0  0
   -3.3020    0.3900    2.0080 C   0  0  0  0  0  0  0  0  0  0  0  0
   -2.2990   -0.7460    1.8110 C   0  0  0  0  0  0  0  0  0  0  0  0
   -0.9680   -0.1730    1.3860 C   0  0  0  0  0  0  0  0  0  0  0  0
   -0.6820    0.0010    0.0270 C   0  0  0  0  0  0  0  0  0  0  0  0
    0.5520    0.5310   -0.3670 C   0  0  0  0  0  0  0  0  0  0  0  0
    1.5010    0.8880    0.5990 C   0  0  0  0  0  0  0  0  0  0  0  0
    1.2150    0.7140    1.9580 C   0  0  0  0  0  0  0  0  0  0  0  0
   -0.0190    0.1830    2.3520 C   0  0  0  0  0  0  0  0  0  0  0  0
    3.1230    1.5850    0.0810 S   0  0  0  0  0  0  0  0  0  0  0  0
    2.8360    2.8060   -0.6400 O   0  0  0  0  0  0  0  0  0  0  0  0
    3.7060    0.6670   -0.8480 O   0  0  0  0  0  0  0  0  0  0  0  0
    4.0900    1.8390    1.5170 N   0  0  0  0  0  0  0  0  0  0  0  0
  -10.6950   -3.3760    4.4130 H   0  0  0  0  0  0  0  0  0  0  0  0
  -11.6380   -1.9110    4.5670 H   0  0  0  0  0  0  0  0  0  0  0  0
  -10.1080   -1.6870    1.8740 H   0  0  0  0  0  0  0  0  0  0  0  0
   -8.1330   -0.3450    1.2050 H   0  0  0  0  0  0  0  0  0  0  0  0
   -6.9580   -0.0220    5.3230 H   0  0  0  0  0  0  0  0  0  0  0  0
   -8.9330   -1.3640    5.9920 H   0  0  0  0  0  0  0  0  0  0  0  0
   -4.7070   -1.1650    2.5310 H   0  0  0  0  0  0  0  0  0  0  0  0
   -2.9370    1.0670    2.7770 H   0  0  0  0  0  0  0  0  0  0  0  0
   -3.4230    0.9340    1.0740 H   0  0  0  0  0  0  0  0  0  0  0  0
   -2.6640   -1.4230    1.0420 H   0  0  0  0  0  0  0  0  0  0  0  0
   -2.1780   -1.2890    2.7460 H   0  0  0  0  0  0  0  0  0  0  0  0
   -1.4140   -0.2740   -0.7180 H   0  0  0  0  0  0  0  0  0  0  0  0
    0.7720    0.6650   -1.4160 H   0  0  0  0  0  0  0  0  0  0  0  0
    1.9470    0.9890    2.7030 H   0  0  0  0  0  0  0  0  0  0  0  0
   -0.2390    0.0490    3.4010 H   0  0  0  0  0  0  0  0  0  0  0  0
    4.9180    2.4170    1.4730 H   0  0  0  0  0  0  0  0  0  0  0  0
    3.8210    1.4080    2.3900 H   0  0  0  0  0  0  0  0  0  0  0  0
  1 24  1  0  0  0  0
  1 25  1  0  0  0  0
  1  2  1  0  0  0  0
  2  3  2  0  0  0  0
  3 26  1  0  0  0  0
  3  4  1  0  0  0  0
  4 27  1  0  0  0  0
  4  5  2  0  0  0  0
  5  6  1  0  0  0  0
  6 28  1  0  0  0  0
  6  7  2  0  0  0  0
  7  2  1  0  0  0  0
  7 29  1  0  0  0  0
  5  8  1  0  0  0  0
  8  9  2  0  0  0  0
  8 10  2  0  0  0  0
  8 11  1  0  0  0  0
 11 30  1  0  0  0  0
 11 12  1  0  0  0  0
 12 31  1  0  0  0  0
 12 32  1  0  0  0  0
 12 13  1  0  0  0  0
 13 33  1  0  0  0  0
 13 34  1  0  0  0  0
 13 14  1  0  0  0  0
 14 15  2  0  0  0  0
 15 35  1  0  0  0  0
 15 16  1  0  0  0  0
 16 36  1  0  0  0  0
 16 17  2  0  0  0  0
 17 18  1  0  0  0  0
 18 37  1  0  0  0  0
 18 19  2  0  0  0  0
 19 14  1  0  0  0  0
 19 38  1  0  0  0  0
 17 20  1  0  0  0  0
 20 21  2  0  0  0  0
 20 22  2  0  0  0  0
 20 23  1  0  0  0  0
 23 39  1  0  0  0  0
 23 40  1  0  0  0  0
M  END
>  <LOGBIO>
7.3000

>  <PRED_LOGBIO>
7.4000

>  <XV_RES>
-0.0990

>  <WHL_TMPL>
3

>  <ANCH>
4-6;35-36

$$$$
ROW60
  -MTS-   01071500473D 0   0.00000     0.00000     0

 48 49  0  0  0  0  0  0  0  0999 V2000
   -9.3120    0.0030    6.8620 C   0  0  0  0  0  0  0  0  0  0  0  0
   -8.6900   -1.0780    6.1620 O   0  0  0  0  0  0  0  0  0  0  0  0
   -8.4110   -0.9080    4.8320 C   0  0  0  0  0  0  0  0  0  0  0  0
   -7.1760   -0.3780    4.4380 C   0  0  0  0  0  0  0  0  0  0  0  0
   -6.8910   -0.2040    3.0790 C   0  0  0  0  0  0  0  0  0  0  0  0
   -5.5860    0.3570    2.6630 C   0  0  0  0  0  0  0  0  0  0  0  0
   -4.5490   -0.4600    2.4310 C   0  0  0  0  0  0  0  0  0  0  0  0
   -4.7060   -1.8930    2.5880 C   0  0  0  0  0  0  0  0  0  0  0  0
   -4.8310   -3.0390    2.7140 N   0  0  0  0  0  0  0  0  0  0  0  0
   -3.2450    0.1010    2.0140 C   0  0  0  0  0  0  0  0  0  0  0  0
   -3.1120    1.3170    1.8810 O   0  0  0  0  0  0  0  0  0  0  0  0
   -2.2150   -0.7090    1.7840 N   0  0  0  0  0  0  0  0  0  0  0  0
   -0.9680   -0.1730    1.3860 C   0  0  0  0  0  0  0  0  0  0  0  0
   -0.6820    0.0010    0.0270 C   0  0  0  0  0  0  0  0  0  0  0  0
    0.5520    0.5310   -0.3670 C   0  0  0  0  0  0  0  0  0  0  0  0
    1.5010    0.8880    0.5990 C   0  0  0  0  0  0  0  0  0  0  0  0
    1.2150    0.7140    1.9580 C   0  0  0  0  0  0  0  0  0  0  0  0
   -0.0190    0.1830    2.3520 C   0  0  0  0  0  0  0  0  0  0  0  0
    3.1230    1.5850    0.0810 S   0  0  0  0  0  0  0  0  0  0  0  0
    2.8360    2.8060   -0.6400 O   0  0  0  0  0  0  0  0  0  0  0  0
    3.7060    0.6670   -0.8480 O   0  0  0  0  0  0  0  0  0  0  0  0
    4.0900    1.8390    1.5170 N   0  0  0  0  0  0  0  0  0  0  0  0
   -7.8400   -0.5600    2.1130 C   0  0  0  0  0  0  0  0  0  0  0  0
   -9.0740   -1.0910    2.5070 C   0  0  0  0  0  0  0  0  0  0  0  0
  -10.0030   -1.4400    1.5620 O   0  0  0  0  0  0  0  0  0  0  0  0
   -9.9720   -2.7750    1.0520 C   0  0  0  0  0  0  0  0  0  0  0  0
   -9.3590   -1.2650    3.8670 C   0  0  0  0  0  0  0  0  0  0  0  0
  -10.5670   -1.7840    4.2520 O   0  0  0  0  0  0  0  0  0  0  0  0
  -10.6740   -3.2030    4.3940 C   0  0  0  0  0  0  0  0  0  0  0  0
   -8.6710    0.8800    6.8180 H   0  0  0  0  0  0  0  0  0  0  0  0
   -9.4690   -0.2800    7.9000 H   0  0  0  0  0  0  0  0  0  0  0  0
  -10.2700    0.2300    6.3990 H   0  0  0  0  0  0  0  0  0  0  0  0
   -6.4440   -0.1030    5.1830 H   0  0  0  0  0  0  0  0  0  0  0  0
   -5.4700    1.4240    2.5450 H   0  0  0  0  0  0  0  0  0  0  0  0
   -2.3240   -1.7070    1.8940 H   0  0  0  0  0  0  0  0  0  0  0  0
   -1.4140   -0.2740   -0.7180 H   0  0  0  0  0  0  0  0  0  0  0  0
    0.7720    0.6650   -1.4160 H   0  0  0  0  0  0  0  0  0  0  0  0
    1.9470    0.9890    2.7030 H   0  0  0  0  0  0  0  0  0  0  0  0
   -0.2390    0.0490    3.4010 H   0  0  0  0  0  0  0  0  0  0  0  0
    4.9450    1.3180    1.6490 H   0  0  0  0  0  0  0  0  0  0  0  0
    3.7940    2.5070    2.2140 H   0  0  0  0  0  0  0  0  0  0  0  0
   -7.6200   -0.4260    1.0640 H   0  0  0  0  0  0  0  0  0  0  0  0
   -9.0080   -2.9630    0.5840 H   0  0  0  0  0  0  0  0  0  0  0  0
  -10.7640   -2.9000    0.3160 H   0  0  0  0  0  0  0  0  0  0  0  0
  -10.1220   -3.4790    1.8680 H   0  0  0  0  0  0  0  0  0  0  0  0
  -10.4520   -3.6800    3.4420 H   0  0  0  0  0  0  0  0  0  0  0  0
  -11.6840   -3.4620    4.7020 H   0  0  0  0  0  0  0  0  0  0  0  0
   -9.9660   -3.5460    5.1450 H   0  0  0  0  0  0  0  0  0  0  0  0
  1 30  1  0  0  0  0
  1 31  1  0  0  0  0
  1 32  1  0  0  0  0
  1  2  1  0  0  0  0
  2  3  1  0  0  0  0
  3  4  2  0  0  0  0
  4 33  1  0  0  0  0
  4  5  1  0  0  0  0
  5  6  1  0  0  0  0
  6 34  1  0  0  0  0
  6  7  2  0  0  0  0
  7  8  1  0  0  0  0
  8  9  3  0  0  0  0
  7 10  1  0  0  0  0
 10 11  2  0  0  0  0
 10 12  1  0  0  0  0
 12 35  1  0  0  0  0
 12 13  1  0  0  0  0
 13 14  2  0  0  0  0
 14 36  1  0  0  0  0
 14 15  1  0  0  0  0
 15 37  1  0  0  0  0
 15 16  2  0  0  0  0
 16 17  1  0  0  0  0
 17 38  1  0  0  0  0
 17 18  2  0  0  0  0
 18 13  1  0  0  0  0
 18 39  1  0  0  0  0
 16 19  1  0  0  0  0
 19 20  2  0  0  0  0
 19 21  2  0  0  0  0
 19 22  1  0  0  0  0
 22 40  1  0  0  0  0
 22 41  1  0  0  0  0
  5 23  2  0  0  0  0
 23 42  1  0  0  0  0
 23 24  1  0  0  0  0
 24 25  1  0  0  0  0
 25 26  1  0  0  0  0
 26 43  1  0  0  0  0
 26 44  1  0  0  0  0
 26 45  1  0  0  0  0
 24 27  2  0  0  0  0
 27  3  1  0  0  0  0
 27 28  1  0  0  0  0
 28 29  1  0  0  0  0
 29 46  1  0  0  0  0
 29 47  1  0  0  0  0
 29 48  1  0  0  0  0
M  END
>  <LOGBIO>
8.1200

>  <PRED_LOGBIO>
7.4400

>  <XV_RES>
0.8920

>  <WHL_TMPL>
3

>  <ANCH>
4-6;29-30

$$$$
ROW61
  -MTS-   01071500473D 0   0.00000     0.00000     0

 45 47  0  0  0  0  0  0  0  0999 V2000
    5.0720    3.5720    1.6960 N   0  0  0  0  0  0  0  0  0  0  0  0
    3.3910    3.1550    1.4430 S   0  0  0  0  0  0  0  0  0  0  0  0
    2.9120    3.8030    0.2620 O   0  0  0  0  0  0  0  0  0  0  0  0
    2.6190    3.5850    2.5680 O   0  0  0  0  0  0  0  0  0  0  0  0
    3.2560    1.5950    1.2780 O   0  0  0  0  0  0  0  0  0  0  0  0
    2.0050    1.0760    1.0700 C   0  0  0  0  0  0  0  0  0  0  0  0
    1.2140    0.6980    2.1610 C   0  0  0  0  0  0  0  0  0  0  0  0
   -0.0640    0.1680    1.9490 C   0  0  0  0  0  0  0  0  0  0  0  0
   -0.5510    0.0160    0.6450 C   0  0  0  0  0  0  0  0  0  0  0  0
   -1.8430   -0.5200    0.4300 N   0  0  0  0  0  0  0  0  0  0  0  0
   -2.7350   -0.9390    1.3960 C   0  0  0  0  0  0  0  0  0  0  0  0
   -2.5870   -0.9140    2.6120 O   0  0  0  0  0  0  0  0  0  0  0  0
   -3.8910   -1.4270    0.9550 N   0  0  0  0  0  0  0  0  0  0  0  0
   -4.8820   -1.8400    1.8770 C   0  0  0  0  0  0  0  0  0  0  0  0
   -4.9020   -3.1620    2.3380 C   0  0  0  0  0  0  0  0  0  0  0  0
   -5.8820   -3.5710    3.2500 C   0  0  0  0  0  0  0  0  0  0  0  0
   -6.8430   -2.6580    3.7010 C   0  0  0  0  0  0  0  0  0  0  0  0
   -6.8230   -1.3360    3.2400 C   0  0  0  0  0  0  0  0  0  0  0  0
   -5.8420   -0.9270    2.3280 C   0  0  0  0  0  0  0  0  0  0  0  0
   -5.8230    0.3660    1.8780 O   0  0  0  0  0  0  0  0  0  0  0  0
   -6.5390    0.6650    0.7480 C   0  0  0  0  0  0  0  0  0  0  0  0
   -5.9340    0.5650   -0.5100 C   0  0  0  0  0  0  0  0  0  0  0  0
   -6.6660    0.8700   -1.6640 C   0  0  0  0  0  0  0  0  0  0  0  0
   -8.0020    1.2750   -1.5600 C   0  0  0  0  0  0  0  0  0  0  0  0
   -8.6060    1.3740   -0.3010 C   0  0  0  0  0  0  0  0  0  0  0  0
   -7.8750    1.0690    0.8530 C   0  0  0  0  0  0  0  0  0  0  0  0
    0.2400    0.3940   -0.4460 C   0  0  0  0  0  0  0  0  0  0  0  0
    1.5180    0.9240   -0.2330 C   0  0  0  0  0  0  0  0  0  0  0  0
    5.7740    2.8460    1.7170 H   0  0  0  0  0  0  0  0  0  0  0  0
    5.3390    4.5380    1.8220 H   0  0  0  0  0  0  0  0  0  0  0  0
    1.5890    0.8150    3.1670 H   0  0  0  0  0  0  0  0  0  0  0  0
   -0.6750   -0.1240    2.7900 H   0  0  0  0  0  0  0  0  0  0  0  0
   -2.1440   -0.6050   -0.5300 H   0  0  0  0  0  0  0  0  0  0  0  0
   -4.0620   -1.5030   -0.0370 H   0  0  0  0  0  0  0  0  0  0  0  0
   -4.1610   -3.8670    1.9890 H   0  0  0  0  0  0  0  0  0  0  0  0
   -5.8970   -4.5910    3.6050 H   0  0  0  0  0  0  0  0  0  0  0  0
   -7.5990   -2.9730    4.4050 H   0  0  0  0  0  0  0  0  0  0  0  0
   -7.5640   -0.6320    3.5890 H   0  0  0  0  0  0  0  0  0  0  0  0
   -4.9030    0.2530   -0.5910 H   0  0  0  0  0  0  0  0  0  0  0  0
   -6.1990    0.7930   -2.6350 H   0  0  0  0  0  0  0  0  0  0  0  0
   -8.5660    1.5100   -2.4500 H   0  0  0  0  0  0  0  0  0  0  0  0
   -9.6370    1.6870   -0.2200 H   0  0  0  0  0  0  0  0  0  0  0  0
   -8.3410    1.1460    1.8240 H   0  0  0  0  0  0  0  0  0  0  0  0
   -0.1350    0.2770   -1.4520 H   0  0  0  0  0  0  0  0  0  0  0  0
    2.1290    1.2160   -1.0750 H   0  0  0  0  0  0  0  0  0  0  0  0
  1 29  1  0  0  0  0
  1 30  1  0  0  0  0
  1  2  1  0  0  0  0
  2  3  2  0  0  0  0
  2  4  2  0  0  0  0
  2  5  1  0  0  0  0
  5  6  1  0  0  0  0
  6  7  2  0  0  0  0
  7 31  1  0  0  0  0
  7  8  1  0  0  0  0
  8 32  1  0  0  0  0
  8  9  2  0  0  0  0
  9 10  1  0  0  0  0
 10 33  1  0  0  0  0
 10 11  1  0  0  0  0
 11 12  2  0  0  0  0
 11 13  1  0  0  0  0
 13 34  1  0  0  0  0
 13 14  1  0  0  0  0
 14 15  2  0  0  0  0
 15 35  1  0  0  0  0
 15 16  1  0  0  0  0
 16 36  1  0  0  0  0
 16 17  2  0  0  0  0
 17 37  1  0  0  0  0
 17 18  1  0  0  0  0
 18 38  1  0  0  0  0
 18 19  2  0  0  0  0
 19 14  1  0  0  0  0
 19 20  1  0  0  0  0
 20 21  1  0  0  0  0
 21 22  2  0  0  0  0
 22 39  1  0  0  0  0
 22 23  1  0  0  0  0
 23 40  1  0  0  0  0
 23 24  2  0  0  0  0
 24 41  1  0  0  0  0
 24 25  1  0  0  0  0
 25 42  1  0  0  0  0
 25 26  2  0  0  0  0
 26 21  1  0  0  0  0
 26 43  1  0  0  0  0
  9 27  1  0  0  0  0
 27 44  1  0  0  0  0
 27 28  2  0  0  0  0
 28  6  1  0  0  0  0
 28 45  1  0  0  0  0
M  END
>  <LOGBIO>
8.7600

>  <PRED_LOGBIO>
7.3500

>  <XV_RES>
1.5940

>  <WHL_TMPL>
3

>  <ANCH>
14-15;16-17

$$$$
ROW62
  -MTS-   01071500473D 0   0.00000     0.00000     0

 22 23  0  0  0  0  0  0  0  0999 V2000
    5.5530    1.3220   -2.1860 N   0  0  0  0  0  0  0  0  0  0  0  0
    4.0890    0.4370   -1.8180 S   0  0  0  0  0  0  0  0  0  0  0  0
    3.2680    0.3650   -2.9870 O   0  0  0  0  0  0  0  0  0  0  0  0
    4.4260   -0.8850   -1.3890 O   0  0  0  0  0  0  0  0  0  0  0  0
    3.1860    1.2870   -0.4990 C   0  0  0  0  0  0  0  0  0  0  0  0
    1.9230    0.5240   -0.1810 C   0  0  0  0  0  0  0  0  0  0  0  0
    0.9190    0.9580    0.5580 N   0  0  0  0  0  0  0  0  0  0  0  0
   -0.0780   -0.0220    0.6330 O   0  0  0  0  0  0  0  0  0  0  0  0
    0.3320   -1.1310   -0.1040 C   0  0  0  0  0  0  0  0  0  0  0  0
   -0.2720   -2.3680   -0.3590 C   0  0  0  0  0  0  0  0  0  0  0  0
    0.3840   -3.3170   -1.1530 C   0  0  0  0  0  0  0  0  0  0  0  0
    1.6440   -3.0280   -1.6910 C   0  0  0  0  0  0  0  0  0  0  0  0
    2.2480   -1.7910   -1.4360 C   0  0  0  0  0  0  0  0  0  0  0  0
    1.5920   -0.8430   -0.6420 C   0  0  0  0  0  0  0  0  0  0  0  0
    5.7720    2.1690   -1.6820 H   0  0  0  0  0  0  0  0  0  0  0  0
    6.1790    0.9850   -2.9030 H   0  0  0  0  0  0  0  0  0  0  0  0
    3.8100    1.3420    0.3910 H   0  0  0  0  0  0  0  0  0  0  0  0
    2.9300    2.2930   -0.8250 H   0  0  0  0  0  0  0  0  0  0  0  0
   -1.2440   -2.5900    0.0560 H   0  0  0  0  0  0  0  0  0  0  0  0
   -0.0820   -4.2710   -1.3500 H   0  0  0  0  0  0  0  0  0  0  0  0
    2.1500   -3.7600   -2.3030 H   0  0  0  0  0  0  0  0  0  0  0  0
    3.2200   -1.5690   -1.8510 H   0  0  0  0  0  0  0  0  0  0  0  0
  1 15  1  0  0  0  0
  1 16  1  0  0  0  0
  1  2  1  0  0  0  0
  2  3  2  0  0  0  0
  2  4  2  0  0  0  0
  2  5  1  0  0  0  0
  5 17  1  0  0  0  0
  5 18  1  0  0  0  0
  5  6  1  0  0  0  0
  6  7  2  0  0  0  0
  7  8  1  0  0  0  0
  8  9  1  0  0  0  0
  9 10  2  0  0  0  0
 10 19  1  0  0  0  0
 10 11  1  0  0  0  0
 11 20  1  0  0  0  0
 11 12  2  0  0  0  0
 12 21  1  0  0  0  0
 12 13  1  0  0  0  0
 13 22  1  0  0  0  0
 13 14  2  0  0  0  0
 14  6  1  0  0  0  0
 14  9  1  0  0  0  0
M  END
>  <LOGBIO>
7.4600

>  <PRED_LOGBIO>
7.3000

>  <XV_RES>
0.1990

>  <WHL_TMPL>
1

>  <ANCH>
10-11;13-14

$$$$
ROW63
  -MTS-   01071500473D 0   0.00000     0.00000     0

 34 35  0  0  0  0  0  0  0  0999 V2000
   -8.0660   -3.6710    3.6860 N   0  0  0  0  0  0  0  0  0  0  0  0
   -6.7520   -3.3850    3.2890 C   0  0  0  0  0  0  0  0  0  0  0  0
   -6.4280   -3.3330    1.9280 C   0  0  0  0  0  0  0  0  0  0  0  0
   -5.1160   -3.0480    1.5310 C   0  0  0  0  0  0  0  0  0  0  0  0
   -4.1280   -2.8140    2.4960 C   0  0  0  0  0  0  0  0  0  0  0  0
   -4.4520   -2.8650    3.8570 C   0  0  0  0  0  0  0  0  0  0  0  0
   -5.7640   -3.1510    4.2530 C   0  0  0  0  0  0  0  0  0  0  0  0
   -2.4040   -2.4390    1.9740 S   0  0  0  0  0  0  0  0  0  0  0  0
   -2.1310   -3.0870    0.7290 O   0  0  0  0  0  0  0  0  0  0  0  0
   -1.4920   -2.9110    2.9690 O   0  0  0  0  0  0  0  0  0  0  0  0
   -2.2150   -0.7090    1.7850 N   0  0  0  0  0  0  0  0  0  0  0  0
   -0.9680   -0.1730    1.3860 C   0  0  0  0  0  0  0  0  0  0  0  0
   -0.0190    0.1840    2.3520 C   0  0  0  0  0  0  0  0  0  0  0  0
    1.2150    0.7140    1.9580 C   0  0  0  0  0  0  0  0  0  0  0  0
    1.5010    0.8880    0.5990 C   0  0  0  0  0  0  0  0  0  0  0  0
    0.5520    0.5310   -0.3670 C   0  0  0  0  0  0  0  0  0  0  0  0
   -0.6820    0.0010    0.0270 C   0  0  0  0  0  0  0  0  0  0  0  0
    3.1230    1.5850    0.0810 S   0  0  0  0  0  0  0  0  0  0  0  0
    2.8360    2.8060   -0.6400 O   0  0  0  0  0  0  0  0  0  0  0  0
    3.7060    0.6670   -0.8480 O   0  0  0  0  0  0  0  0  0  0  0  0
    4.0900    1.8390    1.5170 N   0  0  0  0  0  0  0  0  0  0  0  0
   -8.3490   -4.6280    3.8420 H   0  0  0  0  0  0  0  0  0  0  0  0
   -8.7290   -2.9200    3.8170 H   0  0  0  0  0  0  0  0  0  0  0  0
   -7.1900   -3.5140    1.1840 H   0  0  0  0  0  0  0  0  0  0  0  0
   -4.8660   -3.0080    0.4820 H   0  0  0  0  0  0  0  0  0  0  0  0
   -3.6900   -2.6850    4.6000 H   0  0  0  0  0  0  0  0  0  0  0  0
   -6.0140   -3.1910    5.3030 H   0  0  0  0  0  0  0  0  0  0  0  0
   -2.9970   -0.0940    1.9590 H   0  0  0  0  0  0  0  0  0  0  0  0
   -0.2390    0.0490    3.4010 H   0  0  0  0  0  0  0  0  0  0  0  0
    1.9470    0.9890    2.7030 H   0  0  0  0  0  0  0  0  0  0  0  0
    0.7720    0.6650   -1.4160 H   0  0  0  0  0  0  0  0  0  0  0  0
   -1.4140   -0.2740   -0.7180 H   0  0  0  0  0  0  0  0  0  0  0  0
    3.6630    2.2080    2.3550 H   0  0  0  0  0  0  0  0  0  0  0  0
    5.0750    1.6170    1.5080 H   0  0  0  0  0  0  0  0  0  0  0  0
  1 22  1  0  0  0  0
  1 23  1  0  0  0  0
  1  2  1  0  0  0  0
  2  3  2  0  0  0  0
  3 24  1  0  0  0  0
  3  4  1  0  0  0  0
  4 25  1  0  0  0  0
  4  5  2  0  0  0  0
  5  6  1  0  0  0  0
  6 26  1  0  0  0  0
  6  7  2  0  0  0  0
  7  2  1  0  0  0  0
  7 27  1  0  0  0  0
  5  8  1  0  0  0  0
  8  9  2  0  0  0  0
  8 10  2  0  0  0  0
  8 11  1  0  0  0  0
 11 28  1  0  0  0  0
 11 12  1  0  0  0  0
 12 13  2  0  0  0  0
 13 29  1  0  0  0  0
 13 14  1  0  0  0  0
 14 30  1  0  0  0  0
 14 15  2  0  0  0  0
 15 16  1  0  0  0  0
 16 31  1  0  0  0  0
 16 17  2  0  0  0  0
 17 12  1  0  0  0  0
 17 32  1  0  0  0  0
 15 18  1  0  0  0  0
 18 19  2  0  0  0  0
 18 20  2  0  0  0  0
 18 21  1  0  0  0  0
 21 33  1  0  0  0  0
 21 34  1  0  0  0  0
M  END
>  <LOGBIO>
7.3400

>  <PRED_LOGBIO>
7.6600

>  <XV_RES>
-0.3350

>  <WHL_TMPL>
3

>  <ANCH>
4-6;29-30

$$$$
ROW64
  -MTS-   01071500473D 0   0.00000     0.00000     0

 60 59  0  0  0  0  0  0  0  0999 V2000
    0.2360    1.3090    0.4000 C   0  0  0  0  0  0  0  0  0  0  0  0
   -0.5970    0.0570    0.1410 C   0  0  0  0  0  0  0  0  0  0  0  0
    0.3320   -1.1310   -0.1040 C   0  0  0  0  0  0  0  0  0  0  0  0
   -0.3230   -2.4730   -0.3810 C   0  0  0  0  0  0  0  0  0  0  0  0
    0.6260   -3.6360   -0.1620 C   0  0  0  0  0  0  0  0  0  0  0  0
    1.0170   -3.8650    1.2660 C   0  0  0  0  0  0  0  0  0  0  0  0
    2.2620   -4.7270    1.3010 C   0  0  0  0  0  0  0  0  0  0  0  0
   -1.6080   -2.7100    0.4890 C   0  0  0  0  0  0  0  0  0  0  0  0
   -2.5980   -1.5890    0.3230 N   0  0  0  0  0  0  0  0  0  0  0  0
   -2.6710   -0.6250    1.2370 C   0  0  0  0  0  0  0  0  0  0  0  0
   -2.5060    0.5140    0.9170 O   0  0  0  0  0  0  0  0  0  0  0  0
   -2.9310   -0.9350    2.5250 O   0  0  0  0  0  0  0  0  0  0  0  0
   -2.9990    0.1350    3.4710 C   0  0  0  0  0  0  0  0  0  0  0  0
   -4.1070    1.1030    3.0650 C   0  0  0  0  0  0  0  0  0  0  0  0
   -3.3010   -0.4300    4.8560 C   0  0  0  0  0  0  0  0  0  0  0  0
   -1.6640    0.8730    3.5030 C   0  0  0  0  0  0  0  0  0  0  0  0
   -3.6540   -1.5530   -1.0720 S   0  0  0  0  0  0  0  0  0  0  0  0
   -4.9420   -1.0690   -0.6830 O   0  0  0  0  0  0  0  0  0  0  0  0
   -3.0990   -0.6890   -2.0670 O   0  0  0  0  0  0  0  0  0  0  0  0
   -3.8110   -3.1690   -1.7260 N   0  0  0  0  0  0  0  0  0  0  0  0
   -4.6520   -3.4040   -2.9090 C   0  0  0  0  0  0  0  0  0  0  0  0
   -4.6170   -4.8890   -3.2710 C   0  0  0  0  0  0  0  0  0  0  0  0
   -5.4800   -5.1310   -4.4860 C   0  0  0  0  0  0  0  0  0  0  0  0
   -6.0560   -4.2190   -5.0010 O   0  0  0  0  0  0  0  0  0  0  0  0
   -5.6020   -6.3770   -4.9900 O   0  0  0  0  0  0  0  0  0  0  0  0
   -6.4300   -6.5570   -6.1420 C   0  0  0  0  0  0  0  0  0  0  0  0
    0.8630    1.5120   -0.4650 H   0  0  0  0  0  0  0  0  0  0  0  0
   -0.4260    2.1550    0.5740 H   0  0  0  0  0  0  0  0  0  0  0  0
    0.8630    1.1530    1.2740 H   0  0  0  0  0  0  0  0  0  0  0  0
   -1.2250    0.2130   -0.7340 H   0  0  0  0  0  0  0  0  0  0  0  0
   -1.2250   -0.1460    1.0060 H   0  0  0  0  0  0  0  0  0  0  0  0
    0.8730   -1.2660    0.8300 H   0  0  0  0  0  0  0  0  0  0  0  0
    0.9540   -0.8860   -0.9620 H   0  0  0  0  0  0  0  0  0  0  0  0
   -0.6320   -2.4850   -1.4240 H   0  0  0  0  0  0  0  0  0  0  0  0
    1.5450   -3.3660   -0.6780 H   0  0  0  0  0  0  0  0  0  0  0  0
    0.1370   -4.5370   -0.5260 H   0  0  0  0  0  0  0  0  0  0  0  0
    0.2180   -4.4440    1.7240 H   0  0  0  0  0  0  0  0  0  0  0  0
    1.2450   -2.9060    1.7260 H   0  0  0  0  0  0  0  0  0  0  0  0
    1.9840   -5.7780    1.3440 H   0  0  0  0  0  0  0  0  0  0  0  0
    2.7720   -4.5010    2.2350 H   0  0  0  0  0  0  0  0  0  0  0  0
    2.8430   -4.4690    0.4180 H   0  0  0  0  0  0  0  0  0  0  0  0
   -1.2850   -2.6820    1.5270 H   0  0  0  0  0  0  0  0  0  0  0  0
   -2.0710   -3.6360    0.1540 H   0  0  0  0  0  0  0  0  0  0  0  0
   -5.0590    0.5770    3.0430 H   0  0  0  0  0  0  0  0  0  0  0  0
   -4.1590    1.9170    3.7850 H   0  0  0  0  0  0  0  0  0  0  0  0
   -3.8920    1.5060    2.0780 H   0  0  0  0  0  0  0  0  0  0  0  0
   -4.2530   -0.9560    4.8340 H   0  0  0  0  0  0  0  0  0  0  0  0
   -3.3530    0.3840    5.5770 H   0  0  0  0  0  0  0  0  0  0  0  0
   -2.5120   -1.1210    5.1460 H   0  0  0  0  0  0  0  0  0  0  0  0
   -1.4490    1.2760    2.5150 H   0  0  0  0  0  0  0  0  0  0  0  0
   -1.7160    1.6870    4.2230 H   0  0  0  0  0  0  0  0  0  0  0  0
   -0.8750    0.1820    3.7930 H   0  0  0  0  0  0  0  0  0  0  0  0
   -3.3250   -3.9400   -1.2900 H   0  0  0  0  0  0  0  0  0  0  0  0
   -4.2740   -2.8190   -3.7440 H   0  0  0  0  0  0  0  0  0  0  0  0
   -5.6750   -3.1080   -2.6910 H   0  0  0  0  0  0  0  0  0  0  0  0
   -4.9950   -5.4740   -2.4350 H   0  0  0  0  0  0  0  0  0  0  0  0
   -3.5930   -5.1850   -3.4880 H   0  0  0  0  0  0  0  0  0  0  0  0
   -6.0450   -5.9570   -6.9630 H   0  0  0  0  0  0  0  0  0  0  0  0
   -6.4290   -7.6070   -6.4280 H   0  0  0  0  0  0  0  0  0  0  0  0
   -7.4470   -6.2460   -5.9100 H   0  0  0  0  0  0  0  0  0  0  0  0
  1 27  1  0  0  0  0
  1 28  1  0  0  0  0
  1 29  1  0  0  0  0
  1  2  1  0  0  0  0
  2 30  1  0  0  0  0
  2 31  1  0  0  0  0
  2  3  1  0  0  0  0
  3 32  1  0  0  0  0
  3 33  1  0  0  0  0
  3  4  1  0  0  0  0
  4 34  1  0  0  0  0
  4  5  1  0  0  0  0
  5 35  1  0  0  0  0
  5 36  1  0  0  0  0
  5  6  1  0  0  0  0
  6 37  1  0  0  0  0
  6 38  1  0  0  0  0
  6  7  1  0  0  0  0
  7 39  1  0  0  0  0
  7 40  1  0  0  0  0
  7 41  1  0  0  0  0
  4  8  1  0  0  0  0
  8 42  1  0  0  0  0
  8 43  1  0  0  0  0
  8  9  1  0  0  0  0
  9 10  1  0  0  0  0
 10 11  2  0  0  0  0
 10 12  1  0  0  0  0
 12 13  1  0  0  0  0
 13 14  1  0  0  0  0
 14 44  1  0  0  0  0
 14 45  1  0  0  0  0
 14 46  1  0  0  0  0
 13 15  1  0  0  0  0
 15 47  1  0  0  0  0
 15 48  1  0  0  0  0
 15 49  1  0  0  0  0
 13 16  1  0  0  0  0
 16 50  1  0  0  0  0
 16 51  1  0  0  0  0
 16 52  1  0  0  0  0
  9 17  1  0  0  0  0
 17 18  2  0  0  0  0
 17 19  2  0  0  0  0
 17 20  1  0  0  0  0
 20 53  1  0  0  0  0
 20 21  1  0  0  0  0
 21 54  1  0  0  0  0
 21 55  1  0  0  0  0
 21 22  1  0  0  0  0
 22 56  1  0  0  0  0
 22 57  1  0  0  0  0
 22 23  1  0  0  0  0
 23 24  2  0  0  0  0
 23 25  1  0  0  0  0
 25 26  1  0  0  0  0
 26 58  1  0  0  0  0
 26 59  1  0  0  0  0
 26 60  1  0  0  0  0
M  END
>  <LOGBIO>
4.3900

>  <PRED_LOGBIO>
5.8400

>  <XV_RES>
-2.0530

>  <WHL_TMPL>
1

>  <ANCH>
23-26;23-26

$$$$
ROW65
  -MTS-   01071500473D 0   0.00000     0.00000     0

 37 39  0  0  0  0  0  0  0  0999 V2000
    1.4330   -2.5430   -1.5970 C   0  0  0  0  0  0  0  0  0  0  0  0
    0.4810   -1.5080   -1.3400 O   0  0  0  0  0  0  0  0  0  0  0  0
    0.2940   -1.1130   -0.0420 C   0  0  0  0  0  0  0  0  0  0  0  0
    1.0700   -0.0780    0.4930 C   0  0  0  0  0  0  0  0  0  0  0  0
    2.0270    0.5380   -0.3100 O   0  0  0  0  0  0  0  0  0  0  0  0
    2.8180    1.5710    0.1870 C   0  0  0  0  0  0  0  0  0  0  0  0
    3.6530    2.1050   -0.5240 O   0  0  0  0  0  0  0  0  0  0  0  0
    2.6340    2.0150    1.5870 C   0  0  0  0  0  0  0  0  0  0  0  0
    1.7130    1.4220    2.3600 C   0  0  0  0  0  0  0  0  0  0  0  0
    0.8790    0.3250    1.8200 C   0  0  0  0  0  0  0  0  0  0  0  0
   -0.0880   -0.3060    2.6120 C   0  0  0  0  0  0  0  0  0  0  0  0
   -0.2750    0.0890    3.9100 O   0  0  0  0  0  0  0  0  0  0  0  0
   -1.2270    1.1240    4.1670 C   0  0  0  0  0  0  0  0  0  0  0  0
   -0.8640   -1.3410    2.0760 C   0  0  0  0  0  0  0  0  0  0  0  0
   -1.9070   -2.0650    2.8360 C   0  0  0  0  0  0  0  0  0  0  0  0
   -2.2900   -3.2820    2.4270 C   0  0  0  0  0  0  0  0  0  0  0  0
   -1.6640   -3.8120    1.1590 C   0  0  0  0  0  0  0  0  0  0  0  0
   -2.6960   -4.7360    0.5200 C   0  0  0  0  0  0  0  0  0  0  0  0
   -0.3850   -4.5820    1.4740 C   0  0  0  0  0  0  0  0  0  0  0  0
   -1.4300   -2.7570    0.2220 O   0  0  0  0  0  0  0  0  0  0  0  0
   -0.6730   -1.7440    0.7490 C   0  0  0  0  0  0  0  0  0  0  0  0
    1.1390   -3.4460   -1.0660 H   0  0  0  0  0  0  0  0  0  0  0  0
    1.4700   -2.7460   -2.6650 H   0  0  0  0  0  0  0  0  0  0  0  0
    2.4160   -2.2250   -1.2540 H   0  0  0  0  0  0  0  0  0  0  0  0
    3.2400    2.8140    1.9850 H   0  0  0  0  0  0  0  0  0  0  0  0
    1.5800    1.7470    3.3810 H   0  0  0  0  0  0  0  0  0  0  0  0
   -2.2100    0.8060    3.8240 H   0  0  0  0  0  0  0  0  0  0  0  0
   -1.2640    1.3270    5.2350 H   0  0  0  0  0  0  0  0  0  0  0  0
   -0.9330    2.0270    3.6360 H   0  0  0  0  0  0  0  0  0  0  0  0
   -2.3550   -1.6180    3.7110 H   0  0  0  0  0  0  0  0  0  0  0  0
   -3.0160   -3.8600    2.9800 H   0  0  0  0  0  0  0  0  0  0  0  0
   -2.7010   -5.6900    1.0430 H   0  0  0  0  0  0  0  0  0  0  0  0
   -2.4410   -4.8970   -0.5250 H   0  0  0  0  0  0  0  0  0  0  0  0
   -3.6820   -4.2810    0.5870 H   0  0  0  0  0  0  0  0  0  0  0  0
    0.4560   -4.1120    0.9680 H   0  0  0  0  0  0  0  0  0  0  0  0
   -0.2120   -4.5740    2.5490 H   0  0  0  0  0  0  0  0  0  0  0  0
   -0.4860   -5.6100    1.1310 H   0  0  0  0  0  0  0  0  0  0  0  0
  1 22  1  0  0  0  0
  1 23  1  0  0  0  0
  1 24  1  0  0  0  0
  1  2  1  0  0  0  0
  2  3  1  0  0  0  0
  3  4  1  0  0  0  0
  4  5  1  0  0  0  0
  5  6  1  0  0  0  0
  6  7  2  0  0  0  0
  6  8  1  0  0  0  0
  8 25  1  0  0  0  0
  8  9  2  0  0  0  0
  9 26  1  0  0  0  0
  9 10  1  0  0  0  0
 10  4  2  0  0  0  0
 10 11  1  0  0  0  0
 11 12  1  0  0  0  0
 12 13  1  0  0  0  0
 13 27  1  0  0  0  0
 13 28  1  0  0  0  0
 13 29  1  0  0  0  0
 11 14  2  0  0  0  0
 14 15  1  0  0  0  0
 15 30  1  0  0  0  0
 15 16  2  0  0  0  0
 16 31  1  0  0  0  0
 16 17  1  0  0  0  0
 17 18  1  0  0  0  0
 18 32  1  0  0  0  0
 18 33  1  0  0  0  0
 18 34  1  0  0  0  0
 17 19  1  0  0  0  0
 19 35  1  0  0  0  0
 19 36  1  0  0  0  0
 19 37  1  0  0  0  0
 17 20  1  0  0  0  0
 20 21  1  0  0  0  0
 21  3  2  0  0  0  0
 21 14  1  0  0  0  0
M  END
>  <LOGBIO>
4.3100

>  <PRED_LOGBIO>
7.1400

>  <XV_RES>
-3.3900

>  <WHL_TMPL>
2

>  <ANCH>
11-8;6-7

$$$$
ROW66
  -MTS-   01071500473D 0   0.00000     0.00000     0

 63 64  0  0  1  0  0  0  0  0999 V2000
    2.3500    0.2850   -2.8450 C   0  0  0  0  0  0  0  0  0  0  0  0
    1.7390    0.8130   -1.5690 C   0  0  0  0  0  0  0  0  0  0  0  0
    0.8580    1.6180   -1.6180 O   0  0  0  0  0  0  0  0  0  0  0  0
    2.1890    0.3760   -0.3740 O   0  0  0  0  0  0  0  0  0  0  0  0
    1.1560    0.0370    0.5530 C   0  0  0  0  0  0  0  0  0  0  0  0
    0.3090   -1.0930   -0.0310 C   0  0  1  0  0  0  0  0  0  0  0  0
    0.3500   -2.2300    0.8340 O   0  0  0  0  0  0  0  0  0  0  0  0
   -0.3480   -3.3420    0.2660 C   0  0  1  0  0  0  0  0  0  0  0  0
   -0.1900   -4.5690    1.1630 C   0  0  0  0  0  0  0  0  0  0  0  0
   -1.3120   -4.6010    2.1740 C   0  0  0  0  0  0  0  0  0  0  0  0
   -2.1650   -3.7150    2.1740 O   0  0  0  0  0  0  0  0  0  0  0  0
   -1.3840   -5.6990    3.1630 C   0  0  0  0  0  0  0  0  0  0  0  0
   -2.3800   -5.7280    4.0600 C   0  0  0  0  0  0  0  0  0  0  0  0
   -2.4520   -6.8260    5.0500 C   0  0  0  0  0  0  0  0  0  0  0  0
   -1.8120   -6.6960    6.2880 C   0  0  0  0  0  0  0  0  0  0  0  0
   -1.8810   -7.7350    7.2240 C   0  0  0  0  0  0  0  0  0  0  0  0
   -2.5900   -8.9030    6.9220 C   0  0  0  0  0  0  0  0  0  0  0  0
   -3.2300   -9.0340    5.6840 C   0  0  0  0  0  0  0  0  0  0  0  0
   -3.9240  -10.1770    5.3890 O   0  0  0  0  0  0  0  0  0  0  0  0
   -3.1610   -7.9950    4.7480 C   0  0  0  0  0  0  0  0  0  0  0  0
   -1.8420   -3.0310    0.0600 C   0  0  2  0  0  0  0  0  0  0  0  0
   -2.4590   -4.1270   -0.6220 O   0  0  0  0  0  0  0  0  0  0  0  0
   -1.7090   -4.8360   -1.4920 C   0  0  0  0  0  0  0  0  0  0  0  0
   -0.5410   -4.5350   -1.6760 O   0  0  0  0  0  0  0  0  0  0  0  0
   -2.3150   -6.0010   -2.2360 C   0  0  0  0  0  0  0  0  0  0  0  0
   -2.0240   -1.7490   -0.7740 C   0  0  1  0  0  0  0  0  0  0  0  0
   -3.3930   -1.3410   -0.7150 O   0  0  0  0  0  0  0  0  0  0  0  0
   -3.9190   -0.7290   -1.7970 C   0  0  0  0  0  0  0  0  0  0  0  0
   -3.2300   -0.5380   -2.7850 O   0  0  0  0  0  0  0  0  0  0  0  0
   -5.3600   -0.2790   -1.7830 C   0  0  0  0  0  0  0  0  0  0  0  0
   -1.1320   -0.6030   -0.2620 C   0  0  1  0  0  0  0  0  0  0  0  0
   -1.1220    0.4520   -1.2280 O   0  0  0  0  0  0  0  0  0  0  0  0
   -1.2490    0.1190   -2.5300 C   0  0  0  0  0  0  0  0  0  0  0  0
   -1.3690   -1.0520   -2.8520 O   0  0  0  0  0  0  0  0  0  0  0  0
   -1.2430    1.1960   -3.5890 C   0  0  0  0  0  0  0  0  0  0  0  0
    2.2160   -0.7940   -2.8920 H   0  0  0  0  0  0  0  0  0  0  0  0
    1.8630    0.7490   -3.7000 H   0  0  0  0  0  0  0  0  0  0  0  0
    3.4130    0.5190   -2.8620 H   0  0  0  0  0  0  0  0  0  0  0  0
    0.5080    0.9070    0.6350 H   0  0  0  0  0  0  0  0  0  0  0  0
    1.6010   -0.3160    1.4810 H   0  0  0  0  0  0  0  0  0  0  0  0
    0.7750   -1.3350   -0.9840 H   0  0  0  0  0  0  0  0  0  0  0  0
    0.1080   -3.6200   -0.6820 H   0  0  0  0  0  0  0  0  0  0  0  0
    0.7650   -4.5180    1.6820 H   0  0  0  0  0  0  0  0  0  0  0  0
   -0.2240   -5.4700    0.5540 H   0  0  0  0  0  0  0  0  0  0  0  0
   -0.6350   -6.4770    3.1630 H   0  0  0  0  0  0  0  0  0  0  0  0
   -3.1290   -4.9500    4.0600 H   0  0  0  0  0  0  0  0  0  0  0  0
   -1.2650   -5.7940    6.5210 H   0  0  0  0  0  0  0  0  0  0  0  0
   -1.3870   -7.6340    8.1790 H   0  0  0  0  0  0  0  0  0  0  0  0
   -2.6430   -9.7050    7.6450 H   0  0  0  0  0  0  0  0  0  0  0  0
   -3.3490  -10.8330    4.9640 H   0  0  0  0  0  0  0  0  0  0  0  0
   -3.6550   -8.0950    3.7930 H   0  0  0  0  0  0  0  0  0  0  0  0
   -2.3170   -2.8980    1.0290 H   0  0  0  0  0  0  0  0  0  0  0  0
   -3.1530   -5.6520   -2.8360 H   0  0  0  0  0  0  0  0  0  0  0  0
   -1.5650   -6.4460   -2.8860 H   0  0  0  0  0  0  0  0  0  0  0  0
   -2.6650   -6.7450   -1.5230 H   0  0  0  0  0  0  0  0  0  0  0  0
   -1.7740   -1.9600   -1.8110 H   0  0  0  0  0  0  0  0  0  0  0  0
   -5.5090    0.4370   -0.9770 H   0  0  0  0  0  0  0  0  0  0  0  0
   -5.6030    0.1900   -2.7340 H   0  0  0  0  0  0  0  0  0  0  0  0
   -6.0070   -1.1400   -1.6280 H   0  0  0  0  0  0  0  0  0  0  0  0
   -1.5360   -0.2270    0.6760 H   0  0  0  0  0  0  0  0  0  0  0  0
   -0.3020    1.7400   -3.5470 H   0  0  0  0  0  0  0  0  0  0  0  0
   -1.3560    0.7400   -4.5700 H   0  0  0  0  0  0  0  0  0  0  0  0
   -2.0680    1.8830   -3.4110 H   0  0  0  0  0  0  0  0  0  0  0  0
  1 36  1  0  0  0  0
  1 37  1  0  0  0  0
  1 38  1  0  0  0  0
  1  2  1  0  0  0  0
  2  3  2  0  0  0  0
  2  4  1  0  0  0  0
  4  5  1  0  0  0  0
  5 39  1  0  0  0  0
  5 40  1  0  0  0  0
  5  6  1  0  0  0  0
  6 41  1  0  0  0  0
  6  7  1  0  0  0  0
  7  8  1  0  0  0  0
  8 42  1  0  0  0  0
  8  9  1  0  0  0  0
  9 43  1  0  0  0  0
  9 44  1  0  0  0  0
  9 10  1  0  0  0  0
 10 11  2  0  0  0  0
 10 12  1  0  0  0  0
 12 45  1  0  0  0  0
 12 13  2  0  0  0  0
 13 46  1  0  0  0  0
 13 14  1  0  0  0  0
 14 15  2  0  0  0  0
 15 47  1  0  0  0  0
 15 16  1  0  0  0  0
 16 48  1  0  0  0  0
 16 17  2  0  0  0  0
 17 49  1  0  0  0  0
 17 18  1  0  0  0  0
 18 19  1  0  0  0  0
 19 50  1  0  0  0  0
 18 20  2  0  0  0  0
 20 14  1  0  0  0  0
 20 51  1  0  0  0  0
  8 21  1  0  0  0  0
 21 52  1  0  0  0  0
 21 22  1  0  0  0  0
 22 23  1  0  0  0  0
 23 24  2  0  0  0  0
 23 25  1  0  0  0  0
 25 53  1  0  0  0  0
 25 54  1  0  0  0  0
 25 55  1  0  0  0  0
 21 26  1  0  0  0  0
 26 56  1  0  0  0  0
 26 27  1  0  0  0  0
 27 28  1  0  0  0  0
 28 29  2  0  0  0  0
 28 30  1  0  0  0  0
 30 57  1  0  0  0  0
 30 58  1  0  0  0  0
 30 59  1  0  0  0  0
 26 31  1  0  0  0  0
 31  6  1  0  0  0  0
 31 60  1  0  0  0  0
 31 32  1  0  0  0  0
 32 33  1  0  0  0  0
 33 34  2  0  0  0  0
 33 35  1  0  0  0  0
 35 61  1  0  0  0  0
 35 62  1  0  0  0  0
 35 63  1  0  0  0  0
M  END
>  <LOGBIO>
5.1500

>  <PRED_LOGBIO>
5.7000

>  <XV_RES>
-0.7630

>  <WHL_TMPL>
2

>  <ANCH>
7-8;7-8

$$$$
ROW67
  -MTS-   01071500473D 0   0.00000     0.00000     0

 29 30  0  0  0  0  0  0  0  0999 V2000
    3.8360    0.5310   -1.0400 N   0  0  0  0  0  0  0  0  0  0  0  0
    3.1230    1.5850    0.0810 S   0  0  0  0  0  0  0  0  0  0  0  0
    2.8360    2.8060   -0.6400 O   0  0  0  0  0  0  0  0  0  0  0  0
    1.9930    0.9770    0.7120 O   0  0  0  0  0  0  0  0  0  0  0  0
    4.3920    1.9800    1.3530 C   0  0  0  0  0  0  0  0  0  0  0  0
    4.2260    2.0380    2.6610 N   0  0  0  0  0  0  0  0  0  0  0  0
    5.3940    2.3730    3.4520 N   0  0  0  0  0  0  0  0  0  0  0  0
    6.5160    2.5890    2.7920 C   0  0  0  0  0  0  0  0  0  0  0  0
    7.7400    2.9180    3.3130 N   0  0  0  0  0  0  0  0  0  0  0  0
    8.1730    4.5980    3.5370 S   0  0  0  0  0  0  0  0  0  0  0  0
    7.2410    5.2160    4.4280 O   0  0  0  0  0  0  0  0  0  0  0  0
    8.1440    5.2700    2.2750 O   0  0  0  0  0  0  0  0  0  0  0  0
    9.8660    4.7050    4.2510 C   0  0  0  0  0  0  0  0  0  0  0  0
   10.0410    4.7180    5.6400 C   0  0  0  0  0  0  0  0  0  0  0  0
   11.3290    4.7990    6.1820 C   0  0  0  0  0  0  0  0  0  0  0  0
   12.4420    4.8680    5.3360 C   0  0  0  0  0  0  0  0  0  0  0  0
   12.2670    4.8560    3.9470 C   0  0  0  0  0  0  0  0  0  0  0  0
   10.9790    4.7740    3.4040 C   0  0  0  0  0  0  0  0  0  0  0  0
   13.7300    4.9500    5.8780 N   0  0  0  0  0  0  0  0  0  0  0  0
   14.3420    3.9560    6.1100 C   0  0  0  0  0  0  0  0  0  0  0  0
   15.1650    2.6200    6.4220 S   0  0  0  0  0  0  0  0  0  0  0  0
    6.0990    2.3640    1.0860 S   0  0  0  0  0  0  0  0  0  0  0  0
    4.1220   -0.3940   -0.7520 H   0  0  0  0  0  0  0  0  0  0  0  0
    3.9740    0.8280   -1.9950 H   0  0  0  0  0  0  0  0  0  0  0  0
    8.3920    2.1900    3.5690 H   0  0  0  0  0  0  0  0  0  0  0  0
    9.1820    4.6650    6.2930 H   0  0  0  0  0  0  0  0  0  0  0  0
   11.4640    4.8090    7.2540 H   0  0  0  0  0  0  0  0  0  0  0  0
   13.1260    4.9090    3.2940 H   0  0  0  0  0  0  0  0  0  0  0  0
   10.8440    4.7640    2.3330 H   0  0  0  0  0  0  0  0  0  0  0  0
  1 23  1  0  0  0  0
  1 24  1  0  0  0  0
  1  2  1  0  0  0  0
  2  3  2  0  0  0  0
  2  4  2  0  0  0  0
  2  5  1  0  0  0  0
  5  6  2  0  0  0  0
  6  7  1  0  0  0  0
  7  8  2  0  0  0  0
  8  9  1  0  0  0  0
  9 25  1  0  0  0  0
  9 10  1  0  0  0  0
 10 11  2  0  0  0  0
 10 12  2  0  0  0  0
 10 13  1  0  0  0  0
 13 14  2  0  0  0  0
 14 26  1  0  0  0  0
 14 15  1  0  0  0  0
 15 27  1  0  0  0  0
 15 16  2  0  0  0  0
 16 17  1  0  0  0  0
 17 28  1  0  0  0  0
 17 18  2  0  0  0  0
 18 13  1  0  0  0  0
 18 29  1  0  0  0  0
 16 19  1  0  0  0  0
 19 20  2  0  0  0  0
 20 21  2  0  0  0  0
  8 22  1  0  0  0  0
 22  5  1  0  0  0  0
M  END
>  <LOGBIO>
8.7700

>  <PRED_LOGBIO>
8.4100

>  <XV_RES>
0.3850

>  <WHL_TMPL>
3

>  <ANCH>
4-6;4-5

$$$$
ROW69
  -MTS-   01071500473D 0   0.00000     0.00000     0

 26 27  0  0  0  0  0  0  0  0999 V2000
   -2.0660   -5.2380   -0.4440 N   0  0  0  0  0  0  0  0  0  0  0  0
   -2.8880   -3.7790    0.0630 S   0  0  0  0  0  0  0  0  0  0  0  0
   -3.9240   -3.4660   -0.8720 O   0  0  0  0  0  0  0  0  0  0  0  0
   -3.4600   -3.9790    1.3580 O   0  0  0  0  0  0  0  0  0  0  0  0
   -1.6840   -2.3890    0.1320 C   0  0  0  0  0  0  0  0  0  0  0  0
   -0.4100   -2.3990   -0.2830 C   0  0  0  0  0  0  0  0  0  0  0  0
    0.3320   -1.1310   -0.1040 C   0  0  0  0  0  0  0  0  0  0  0  0
    1.6330   -1.1580   -0.5330 N   0  0  0  0  0  0  0  0  0  0  0  0
    2.5110   -0.1600   -0.4880 C   0  0  0  0  0  0  0  0  0  0  0  0
    3.6410   -0.3740   -0.9240 O   0  0  0  0  0  0  0  0  0  0  0  0
    2.2180    1.2160    0.0610 C   0  0  0  0  0  0  0  0  0  0  0  0
    2.3480    2.1730   -1.1230 C   0  0  0  0  0  0  0  0  0  0  0  0
    1.5610    1.6350   -2.2940 C   0  0  0  0  0  0  0  0  0  0  0  0
    0.9540    0.5820   -2.1890 O   0  0  0  0  0  0  0  0  0  0  0  0
    1.5310    2.3040   -3.4320 O   0  0  0  0  0  0  0  0  0  0  0  0
    0.5160    1.4130    0.6760 S   0  0  0  0  0  0  0  0  0  0  0  0
   -0.3460   -0.1160    0.4500 C   0  0  0  0  0  0  0  0  0  0  0  0
   -1.9650   -0.7590    0.7610 S   0  0  0  0  0  0  0  0  0  0  0  0
   -1.0770   -5.2170   -0.6440 H   0  0  0  0  0  0  0  0  0  0  0  0
   -2.5820   -6.1020   -0.5350 H   0  0  0  0  0  0  0  0  0  0  0  0
    0.0460   -3.2750   -0.7190 H   0  0  0  0  0  0  0  0  0  0  0  0
    1.9600   -2.0290   -0.9260 H   0  0  0  0  0  0  0  0  0  0  0  0
    2.8990    1.4820    0.8660 H   0  0  0  0  0  0  0  0  0  0  0  0
    3.3950    2.2660   -1.4010 H   0  0  0  0  0  0  0  0  0  0  0  0
    1.9590    3.1500   -0.8430 H   0  0  0  0  0  0  0  0  0  0  0  0
    0.9820    1.8060   -4.0580 H   0  0  0  0  0  0  0  0  0  0  0  0
  1 19  1  0  0  0  0
  1 20  1  0  0  0  0
  1  2  1  0  0  0  0
  2  3  2  0  0  0  0
  2  4  2  0  0  0  0
  2  5  1  0  0  0  0
  5  6  2  0  0  0  0
  6 21  1  0  0  0  0
  6  7  1  0  0  0  0
  7  8  1  0  0  0  0
  8 22  1  0  0  0  0
  8  9  1  0  0  0  0
  9 10  2  0  0  0  0
  9 11  1  0  0  0  0
 11 23  1  0  0  0  0
 11 12  1  0  0  0  0
 12 24  1  0  0  0  0
 12 25  1  0  0  0  0
 12 13  1  0  0  0  0
 13 14  2  0  0  0  0
 13 15  1  0  0  0  0
 15 26  1  0  0  0  0
 11 16  1  0  0  0  0
 16 17  1  0  0  0  0
 17  7  2  0  0  0  0
 17 18  1  0  0  0  0
 18  5  1  0  0  0  0
M  END
>  <LOGBIO>
7.3200

>  <PRED_LOGBIO>
6.5000

>  <XV_RES>
0.9660

>  <WHL_TMPL>
1

>  <ANCH>
10-44;10-25

$$$$
ROW70
  -MTS-   01071500473D 0   0.00000     0.00000     0

 37 39  0  0  0  0  0  0  0  0999 V2000
   -4.3340    4.7190   -1.4710 C   0  0  0  0  0  0  0  0  0  0  0  0
   -4.1010    3.4460   -0.6940 C   0  0  0  0  0  0  0  0  0  0  0  0
   -4.5440    3.3430    0.6300 C   0  0  0  0  0  0  0  0  0  0  0  0
   -4.3290    2.1630    1.3510 C   0  0  0  0  0  0  0  0  0  0  0  0
   -3.6690    1.0850    0.7480 C   0  0  0  0  0  0  0  0  0  0  0  0
   -3.2260    1.1880   -0.5760 C   0  0  0  0  0  0  0  0  0  0  0  0
   -3.4420    2.3680   -1.2970 C   0  0  0  0  0  0  0  0  0  0  0  0
   -3.4410   -0.1630    1.5100 C   0  0  0  0  0  0  0  0  0  0  0  0
   -4.3880   -0.9220    2.0300 N   0  0  0  0  0  0  0  0  0  0  0  0
   -3.7400   -2.0390    2.6890 N   0  0  0  0  0  0  0  0  0  0  0  0
   -2.3940   -1.8590    2.5070 C   0  0  0  0  0  0  0  0  0  0  0  0
   -1.1550   -2.8890    3.0810 S   0  0  0  0  0  0  0  0  0  0  0  0
   -2.2150   -0.7090    1.7840 N   0  0  0  0  0  0  0  0  0  0  0  0
   -0.9680   -0.1730    1.3860 C   0  0  0  0  0  0  0  0  0  0  0  0
   -0.6820    0.0010    0.0270 C   0  0  0  0  0  0  0  0  0  0  0  0
    0.5520    0.5310   -0.3670 C   0  0  0  0  0  0  0  0  0  0  0  0
    1.5010    0.8880    0.5990 C   0  0  0  0  0  0  0  0  0  0  0  0
    1.2150    0.7140    1.9580 C   0  0  0  0  0  0  0  0  0  0  0  0
   -0.0190    0.1830    2.3520 C   0  0  0  0  0  0  0  0  0  0  0  0
    3.1230    1.5850    0.0810 S   0  0  0  0  0  0  0  0  0  0  0  0
    2.8360    2.8060   -0.6400 O   0  0  0  0  0  0  0  0  0  0  0  0
    3.7060    0.6670   -0.8480 O   0  0  0  0  0  0  0  0  0  0  0  0
    4.0900    1.8390    1.5170 N   0  0  0  0  0  0  0  0  0  0  0  0
   -5.2430    5.2000   -1.1170 H   0  0  0  0  0  0  0  0  0  0  0  0
   -3.4900    5.3910   -1.3280 H   0  0  0  0  0  0  0  0  0  0  0  0
   -4.4350    4.4850   -2.5290 H   0  0  0  0  0  0  0  0  0  0  0  0
   -5.0530    4.1750    1.0950 H   0  0  0  0  0  0  0  0  0  0  0  0
   -4.6710    2.0840    2.3720 H   0  0  0  0  0  0  0  0  0  0  0  0
   -2.7170    0.3560   -1.0410 H   0  0  0  0  0  0  0  0  0  0  0  0
   -3.0990    2.4480   -2.3180 H   0  0  0  0  0  0  0  0  0  0  0  0
   -4.1900   -2.7970    3.1830 H   0  0  0  0  0  0  0  0  0  0  0  0
   -1.4140   -0.2740   -0.7180 H   0  0  0  0  0  0  0  0  0  0  0  0
    0.7720    0.6650   -1.4160 H   0  0  0  0  0  0  0  0  0  0  0  0
    1.9470    0.9890    2.7030 H   0  0  0  0  0  0  0  0  0  0  0  0
   -0.2390    0.0490    3.4010 H   0  0  0  0  0  0  0  0  0  0  0  0
    4.6140    2.6960    1.6280 H   0  0  0  0  0  0  0  0  0  0  0  0
    4.1250    1.1290    2.2340 H   0  0  0  0  0  0  0  0  0  0  0  0
  1 24  1  0  0  0  0
  1 25  1  0  0  0  0
  1 26  1  0  0  0  0
  1  2  1  0  0  0  0
  2  3  2  0  0  0  0
  3 27  1  0  0  0  0
  3  4  1  0  0  0  0
  4 28  1  0  0  0  0
  4  5  2  0  0  0  0
  5  6  1  0  0  0  0
  6 29  1  0  0  0  0
  6  7  2  0  0  0  0
  7  2  1  0  0  0  0
  7 30  1  0  0  0  0
  5  8  1  0  0  0  0
  8  9  2  0  0  0  0
  9 10  1  0  0  0  0
 10 31  1  0  0  0  0
 10 11  1  0  0  0  0
 11 12  2  0  0  0  0
 11 13  1  0  0  0  0
 13  8  1  0  0  0  0
 13 14  1  0  0  0  0
 14 15  2  0  0  0  0
 15 32  1  0  0  0  0
 15 16  1  0  0  0  0
 16 33  1  0  0  0  0
 16 17  2  0  0  0  0
 17 18  1  0  0  0  0
 18 34  1  0  0  0  0
 18 19  2  0  0  0  0
 19 14  1  0  0  0  0
 19 35  1  0  0  0  0
 17 20  1  0  0  0  0
 20 21  2  0  0  0  0
 20 22  2  0  0  0  0
 20 23  1  0  0  0  0
 23 36  1  0  0  0  0
 23 37  1  0  0  0  0
M  END
>  <LOGBIO>
7.7000

>  <PRED_LOGBIO>
7.1000

>  <XV_RES>
0.7020

>  <WHL_TMPL>
3

>  <ANCH>
4-6;32-33

$$$$
ROW71
  -MTS-   01071500473D 0   0.00000     0.00000     0

 39 39  0  0  0  0  0  0  0  0999 V2000
    3.8360    0.5310   -1.0400 N   0  0  0  0  0  0  0  0  0  0  0  0
    3.1230    1.5850    0.0810 S   0  0  0  0  0  0  0  0  0  0  0  0
    3.9610    1.5680    1.2600 O   0  0  0  0  0  0  0  0  0  0  0  0
    2.8360    2.8060   -0.6400 O   0  0  0  0  0  0  0  0  0  0  0  0
    1.5780    0.9210    0.5740 C   0  0  0  0  0  0  0  0  0  0  0  0
    1.1900    0.7040    1.8110 N   0  0  0  0  0  0  0  0  0  0  0  0
   -0.0840    0.1650    1.8440 N   0  0  0  0  0  0  0  0  0  0  0  0
   -0.5870    0.0010    0.6390 C   0  0  0  0  0  0  0  0  0  0  0  0
   -1.8430   -0.5200    0.4300 N   0  0  0  0  0  0  0  0  0  0  0  0
   -2.7350   -0.9390    1.3960 C   0  0  0  0  0  0  0  0  0  0  0  0
   -2.5870   -0.9140    2.6120 O   0  0  0  0  0  0  0  0  0  0  0  0
   -4.0200   -1.4440    0.7890 C   0  0  0  0  0  0  0  0  0  0  0  0
   -5.3240   -0.9340    1.4010 C   0  0  0  0  0  0  0  0  0  0  0  0
   -6.4650   -1.5270    0.6890 N   0  0  0  0  0  0  0  0  0  0  0  0
   -8.0990   -1.1280    1.1690 S   0  0  0  0  0  0  0  0  0  0  0  0
   -8.3040    0.2810    1.0370 O   0  0  0  0  0  0  0  0  0  0  0  0
   -8.3040   -1.5140    2.5300 O   0  0  0  0  0  0  0  0  0  0  0  0
   -9.2720   -2.0100    0.1090 C   0  0  0  0  0  0  0  0  0  0  0  0
   -9.0810   -3.3210    0.2310 F   0  0  0  0  0  0  0  0  0  0  0  0
   -9.0810   -1.6510   -1.1580 F   0  0  0  0  0  0  0  0  0  0  0  0
  -10.6990   -1.6620    0.5280 C   0  0  0  0  0  0  0  0  0  0  0  0
  -10.8900   -0.3510    0.4050 F   0  0  0  0  0  0  0  0  0  0  0  0
  -10.8900   -2.0210    1.7940 F   0  0  0  0  0  0  0  0  0  0  0  0
  -11.6890   -2.4060   -0.3670 C   0  0  0  0  0  0  0  0  0  0  0  0
  -11.4980   -3.7170   -0.2450 F   0  0  0  0  0  0  0  0  0  0  0  0
  -11.4990   -2.0470   -1.6340 F   0  0  0  0  0  0  0  0  0  0  0  0
  -13.1170   -2.0580    0.0520 C   0  0  0  0  0  0  0  0  0  0  0  0
  -13.3070   -2.4170    1.3180 F   0  0  0  0  0  0  0  0  0  0  0  0
  -13.9780   -2.7060   -0.7270 F   0  0  0  0  0  0  0  0  0  0  0  0
  -13.3070   -0.7470   -0.0710 F   0  0  0  0  0  0  0  0  0  0  0  0
    0.4480    0.4910   -0.6260 S   0  0  0  0  0  0  0  0  0  0  0  0
    4.8260    0.3370   -0.9920 H   0  0  0  0  0  0  0  0  0  0  0  0
    3.2710    0.0980   -1.7560 H   0  0  0  0  0  0  0  0  0  0  0  0
   -2.1440   -0.6050   -0.5300 H   0  0  0  0  0  0  0  0  0  0  0  0
   -4.0190   -2.5160    0.9730 H   0  0  0  0  0  0  0  0  0  0  0  0
   -4.0220   -1.1610   -0.2620 H   0  0  0  0  0  0  0  0  0  0  0  0
   -5.3660   -1.2160    2.4510 H   0  0  0  0  0  0  0  0  0  0  0  0
   -5.3660    0.1490    1.3150 H   0  0  0  0  0  0  0  0  0  0  0  0
   -6.3050   -2.1650   -0.0780 H   0  0  0  0  0  0  0  0  0  0  0  0
  1 32  1  0  0  0  0
  1 33  1  0  0  0  0
  1  2  1  0  0  0  0
  2  3  2  0  0  0  0
  2  4  2  0  0  0  0
  2  5  1  0  0  0  0
  5  6  2  0  0  0  0
  6  7  1  0  0  0  0
  7  8  2  0  0  0  0
  8  9  1  0  0  0  0
  9 34  1  0  0  0  0
  9 10  1  0  0  0  0
 10 11  2  0  0  0  0
 10 12  1  0  0  0  0
 12 35  1  0  0  0  0
 12 36  1  0  0  0  0
 12 13  1  0  0  0  0
 13 37  1  0  0  0  0
 13 38  1  0  0  0  0
 13 14  1  0  0  0  0
 14 39  1  0  0  0  0
 14 15  1  0  0  0  0
 15 16  2  0  0  0  0
 15 17  2  0  0  0  0
 15 18  1  0  0  0  0
 18 19  1  0  0  0  0
 18 20  1  0  0  0  0
 18 21  1  0  0  0  0
 21 22  1  0  0  0  0
 21 23  1  0  0  0  0
 21 24  1  0  0  0  0
 24 25  1  0  0  0  0
 24 26  1  0  0  0  0
 24 27  1  0  0  0  0
 27 28  1  0  0  0  0
 27 29  1  0  0  0  0
 27 30  1  0  0  0  0
  8 31  1  0  0  0  0
 31  5  1  0  0  0  0
M  END
>  <LOGBIO>
8.5200

>  <PRED_LOGBIO>
8.9300

>  <XV_RES>
-0.3990

>  <WHL_TMPL>
3

>  <ANCH>
14-15;13-14

$$$$
ROW73
  -MTS-   01071500473D 0   0.00000     0.00000     0

 48 49  0  0  0  0  0  0  0  0999 V2000
    0.7000   -1.5990   -1.0220 C   0  0  0  0  0  0  0  0  0  0  0  0
    0.3060   -1.0410    0.3430 C   0  0  0  0  0  0  0  0  0  0  0  0
   -0.2990   -2.2150    1.1330 C   0  0  0  0  0  0  0  0  0  0  0  0
   -1.6080   -2.7100    0.4890 C   0  0  0  0  0  0  0  0  0  0  0  0
   -2.5750   -1.6150    0.3270 N   0  0  0  0  0  0  0  0  0  0  0  0
   -3.9760   -1.9500    0.6870 C   0  0  0  0  0  0  0  0  0  0  0  0
   -4.8940   -0.8440    0.1680 C   0  0  0  0  0  0  0  0  0  0  0  0
   -6.3420   -1.1720    0.5300 C   0  0  0  0  0  0  0  0  0  0  0  0
   -7.2490   -0.0800    0.0170 C   0  0  0  0  0  0  0  0  0  0  0  0
   -6.7740    0.8810   -0.5880 O   0  0  0  0  0  0  0  0  0  0  0  0
   -8.5610   -0.1560    0.2180 N   0  0  0  0  0  0  0  0  0  0  0  0
   -9.4120    0.8680   -0.2620 C   0  0  0  0  0  0  0  0  0  0  0  0
   -9.7060    1.9720    0.5480 C   0  0  0  0  0  0  0  0  0  0  0  0
  -10.5470    2.9850    0.0720 C   0  0  0  0  0  0  0  0  0  0  0  0
  -11.0940    2.8940   -1.2130 C   0  0  0  0  0  0  0  0  0  0  0  0
  -10.8000    1.7910   -2.0230 C   0  0  0  0  0  0  0  0  0  0  0  0
   -9.9590    0.7780   -1.5480 C   0  0  0  0  0  0  0  0  0  0  0  0
  -12.1990    4.2260   -1.8380 S   0  0  0  0  0  0  0  0  0  0  0  0
  -12.0740    4.3220   -3.2590 O   0  0  0  0  0  0  0  0  0  0  0  0
  -11.8300    5.4720   -1.2410 O   0  0  0  0  0  0  0  0  0  0  0  0
  -13.8570    3.8500   -1.4240 N   0  0  0  0  0  0  0  0  0  0  0  0
   -2.0290   -0.5450   -0.5200 C   0  0  0  0  0  0  0  0  0  0  0  0
   -0.7420    0.0560    0.0760 C   0  0  0  0  0  0  0  0  0  0  0  0
    0.9630   -2.6500   -0.9210 H   0  0  0  0  0  0  0  0  0  0  0  0
   -0.1360   -1.4980   -1.7110 H   0  0  0  0  0  0  0  0  0  0  0  0
    1.5550   -1.0460   -1.4060 H   0  0  0  0  0  0  0  0  0  0  0  0
    1.1700   -0.6310    0.8610 H   0  0  0  0  0  0  0  0  0  0  0  0
   -0.5680   -1.8210    2.1110 H   0  0  0  0  0  0  0  0  0  0  0  0
    0.4160   -3.0360    1.1250 H   0  0  0  0  0  0  0  0  0  0  0  0
   -2.0520   -3.4090    1.1950 H   0  0  0  0  0  0  0  0  0  0  0  0
   -1.3670   -3.1140   -0.4920 H   0  0  0  0  0  0  0  0  0  0  0  0
   -4.2450   -2.8940    0.2190 H   0  0  0  0  0  0  0  0  0  0  0  0
   -4.0860   -2.0350    1.7660 H   0  0  0  0  0  0  0  0  0  0  0  0
   -4.6130    0.1040    0.6220 H   0  0  0  0  0  0  0  0  0  0  0  0
   -4.7980   -0.7710   -0.9140 H   0  0  0  0  0  0  0  0  0  0  0  0
   -6.6230   -2.1200    0.0750 H   0  0  0  0  0  0  0  0  0  0  0  0
   -6.4380   -1.2460    1.6110 H   0  0  0  0  0  0  0  0  0  0  0  0
   -8.9510   -0.9440    0.7150 H   0  0  0  0  0  0  0  0  0  0  0  0
   -9.2830    2.0410    1.5390 H   0  0  0  0  0  0  0  0  0  0  0  0
  -10.7740    3.8360    0.6970 H   0  0  0  0  0  0  0  0  0  0  0  0
  -11.2220    1.7210   -3.0150 H   0  0  0  0  0  0  0  0  0  0  0  0
   -9.7320   -0.0730   -2.1730 H   0  0  0  0  0  0  0  0  0  0  0  0
  -14.0710    3.0030   -0.9160 H   0  0  0  0  0  0  0  0  0  0  0  0
  -14.6000    4.4790   -1.6920 H   0  0  0  0  0  0  0  0  0  0  0  0
   -2.7680    0.2540   -0.5170 H   0  0  0  0  0  0  0  0  0  0  0  0
   -1.7840   -0.9600   -1.4950 H   0  0  0  0  0  0  0  0  0  0  0  0
   -0.3220    0.7050   -0.6890 H   0  0  0  0  0  0  0  0  0  0  0  0
   -0.9930    0.5260    1.0250 H   0  0  0  0  0  0  0  0  0  0  0  0
  1 24  1  0  0  0  0
  1 25  1  0  0  0  0
  1 26  1  0  0  0  0
  1  2  1  0  0  0  0
  2 27  1  0  0  0  0
  2  3  1  0  0  0  0
  3 28  1  0  0  0  0
  3 29  1  0  0  0  0
  3  4  1  0  0  0  0
  4 30  1  0  0  0  0
  4 31  1  0  0  0  0
  4  5  1  0  0  0  0
  5  6  1  0  0  0  0
  6 32  1  0  0  0  0
  6 33  1  0  0  0  0
  6  7  1  0  0  0  0
  7 34  1  0  0  0  0
  7 35  1  0  0  0  0
  7  8  1  0  0  0  0
  8 36  1  0  0  0  0
  8 37  1  0  0  0  0
  8  9  1  0  0  0  0
  9 10  2  0  0  0  0
  9 11  1  0  0  0  0
 11 38  1  0  0  0  0
 11 12  1  0  0  0  0
 12 13  2  0  0  0  0
 13 39  1  0  0  0  0
 13 14  1  0  0  0  0
 14 40  1  0  0  0  0
 14 15  2  0  0  0  0
 15 16  1  0  0  0  0
 16 41  1  0  0  0  0
 16 17  2  0  0  0  0
 17 12  1  0  0  0  0
 17 42  1  0  0  0  0
 15 18  1  0  0  0  0
 18 19  2  0  0  0  0
 18 20  2  0  0  0  0
 18 21  1  0  0  0  0
 21 43  1  0  0  0  0
 21 44  1  0  0  0  0
  5 22  1  0  0  0  0
 22 45  1  0  0  0  0
 22 46  1  0  0  0  0
 22 23  1  0  0  0  0
 23  2  1  0  0  0  0
 23 47  1  0  0  0  0
 23 48  1  0  0  0  0
M  END
>  <LOGBIO>
6.5800

>  <PRED_LOGBIO>
6.5900

>  <XV_RES>
-0.1590

>  <WHL_TMPL>
1

>  <ANCH>
23-26;10-13

$$$$
ROW74
  -MTS-   01071500473D 0   0.00000     0.00000     0

 29 30  0  0  0  0  0  0  0  0999 V2000
   -8.7070   -0.5740    0.5540 N   0  0  0  0  0  0  0  0  0  0  0  0
   -7.3210   -0.6590    0.7500 C   0  0  0  0  0  0  0  0  0  0  0  0
   -6.6290   -1.8130    0.3650 C   0  0  0  0  0  0  0  0  0  0  0  0
   -5.2460   -1.8980    0.5600 C   0  0  0  0  0  0  0  0  0  0  0  0
   -4.5540   -0.8280    1.1400 C   0  0  0  0  0  0  0  0  0  0  0  0
   -5.2460    0.3270    1.5250 C   0  0  0  0  0  0  0  0  0  0  0  0
   -6.6290    0.4110    1.3290 C   0  0  0  0  0  0  0  0  0  0  0  0
   -2.7350   -0.9390    1.3960 S   0  0  0  0  0  0  0  0  0  0  0  0
   -2.4850   -2.3420    1.5180 O   0  0  0  0  0  0  0  0  0  0  0  0
   -2.4830   -0.2840    2.6420 O   0  0  0  0  0  0  0  0  0  0  0  0
   -1.8430   -0.5200    0.4300 N   0  0  0  0  0  0  0  0  0  0  0  0
   -0.5870    0.0010    0.6390 C   0  0  0  0  0  0  0  0  0  0  0  0
   -0.0840    0.1650    1.8440 N   0  0  0  0  0  0  0  0  0  0  0  0
    1.1900    0.7040    1.8110 N   0  0  0  0  0  0  0  0  0  0  0  0
    1.5780    0.9210    0.5740 C   0  0  0  0  0  0  0  0  0  0  0  0
    0.4480    0.4910   -0.6260 S   0  0  0  0  0  0  0  0  0  0  0  0
    3.1230    1.5850    0.0810 S   0  0  0  0  0  0  0  0  0  0  0  0
    2.8360    2.8060   -0.6400 O   0  0  0  0  0  0  0  0  0  0  0  0
    3.7060    0.6670   -0.8480 O   0  0  0  0  0  0  0  0  0  0  0  0
    4.1060    1.8460    1.5050 N   0  0  0  0  0  0  0  0  0  0  0  0
   -9.3390   -0.8870    1.2770 H   0  0  0  0  0  0  0  0  0  0  0  0
   -9.0730   -0.1990   -0.3090 H   0  0  0  0  0  0  0  0  0  0  0  0
   -7.1630   -2.6380   -0.0830 H   0  0  0  0  0  0  0  0  0  0  0  0
   -4.7120   -2.7880    0.2630 H   0  0  0  0  0  0  0  0  0  0  0  0
   -4.7120    1.1520    1.9720 H   0  0  0  0  0  0  0  0  0  0  0  0
   -7.1630    1.3020    1.6260 H   0  0  0  0  0  0  0  0  0  0  0  0
   -2.1440   -0.6050   -0.5300 H   0  0  0  0  0  0  0  0  0  0  0  0
    3.6680    1.9370    2.4110 H   0  0  0  0  0  0  0  0  0  0  0  0
    5.1100    1.9070    1.4210 H   0  0  0  0  0  0  0  0  0  0  0  0
  1 21  1  0  0  0  0
  1 22  1  0  0  0  0
  1  2  1  0  0  0  0
  2  3  2  0  0  0  0
  3 23  1  0  0  0  0
  3  4  1  0  0  0  0
  4 24  1  0  0  0  0
  4  5  2  0  0  0  0
  5  6  1  0  0  0  0
  6 25  1  0  0  0  0
  6  7  2  0  0  0  0
  7  2  1  0  0  0  0
  7 26  1  0  0  0  0
  5  8  1  0  0  0  0
  8  9  2  0  0  0  0
  8 10  2  0  0  0  0
  8 11  1  0  0  0  0
 11 27  1  0  0  0  0
 11 12  1  0  0  0  0
 12 13  2  0  0  0  0
 13 14  1  0  0  0  0
 14 15  2  0  0  0  0
 15 16  1  0  0  0  0
 16 12  1  0  0  0  0
 15 17  1  0  0  0  0
 17 18  2  0  0  0  0
 17 19  2  0  0  0  0
 17 20  1  0  0  0  0
 20 28  1  0  0  0  0
 20 29  1  0  0  0  0
M  END
>  <LOGBIO>
8.7000

>  <PRED_LOGBIO>
8.2800

>  <XV_RES>
0.4440

>  <WHL_TMPL>
3

>  <ANCH>
4-6;24-25

$$$$
ROW75
  -MTS-   01071500473D 0   0.00000     0.00000     0

 22 22  0  0  0  0  0  0  0  0999 V2000
    1.2550   -4.3660    0.2730 N   0  0  0  0  0  0  0  0  0  0  0  0
    0.7690   -3.2890   -1.0190 S   0  0  0  0  0  0  0  0  0  0  0  0
    1.7000   -3.3910   -2.1000 O   0  0  0  0  0  0  0  0  0  0  0  0
   -0.5350   -3.6530   -1.4780 O   0  0  0  0  0  0  0  0  0  0  0  0
    0.7400   -1.5580   -0.3960 C   0  0  0  0  0  0  0  0  0  0  0  0
   -0.4320   -1.0360    0.1630 C   0  0  0  0  0  0  0  0  0  0  0  0
   -0.4550    0.2820    0.6370 C   0  0  0  0  0  0  0  0  0  0  0  0
   -1.9110    0.9310    1.3330 Cl  0  0  0  0  0  0  0  0  0  0  0  0
    0.6950    1.0760    0.5510 C   0  0  0  0  0  0  0  0  0  0  0  0
    0.6670    2.7130    1.1400 Cl  0  0  0  0  0  0  0  0  0  0  0  0
    1.8660    0.5540   -0.0090 C   0  0  0  0  0  0  0  0  0  0  0  0
    1.8890   -0.7640   -0.4830 C   0  0  0  0  0  0  0  0  0  0  0  0
    3.3770    1.5980   -0.1220 S   0  0  0  0  0  0  0  0  0  0  0  0
    2.9640    2.8160   -0.7800 O   0  0  0  0  0  0  0  0  0  0  0  0
    4.2990    0.9310   -0.9880 O   0  0  0  0  0  0  0  0  0  0  0  0
    3.9890    1.8530    1.4970 N   0  0  0  0  0  0  0  0  0  0  0  0
    1.4660   -3.9940    1.1870 H   0  0  0  0  0  0  0  0  0  0  0  0
    1.3240   -5.3590    0.1030 H   0  0  0  0  0  0  0  0  0  0  0  0
   -1.3190   -1.6490    0.2300 H   0  0  0  0  0  0  0  0  0  0  0  0
    2.7930   -1.1670   -0.9140 H   0  0  0  0  0  0  0  0  0  0  0  0
    3.8230    2.7310    1.9680 H   0  0  0  0  0  0  0  0  0  0  0  0
    4.5090    1.1220    1.9610 H   0  0  0  0  0  0  0  0  0  0  0  0
  1 17  1  0  0  0  0
  1 18  1  0  0  0  0
  1  2  1  0  0  0  0
  2  3  2  0  0  0  0
  2  4  2  0  0  0  0
  2  5  1  0  0  0  0
  5  6  2  0  0  0  0
  6 19  1  0  0  0  0
  6  7  1  0  0  0  0
  7  8  1  0  0  0  0
  7  9  2  0  0  0  0
  9 10  1  0  0  0  0
  9 11  1  0  0  0  0
 11 12  2  0  0  0  0
 12  5  1  0  0  0  0
 12 20  1  0  0  0  0
 11 13  1  0  0  0  0
 13 14  2  0  0  0  0
 13 15  2  0  0  0  0
 13 16  1  0  0  0  0
 16 21  1  0  0  0  0
 16 22  1  0  0  0  0
M  END
>  <LOGBIO>
7.4200

>  <PRED_LOGBIO>
7.1200

>  <XV_RES>
0.3020

>  <WHL_TMPL>
1

>  <ANCH>
4-6;17-18

$$$$
ROW76
  -MTS-   01071500473D 0   0.00000     0.00000     0

 28 28  0  0  0  0  0  0  0  0999 V2000
   -4.3690   -4.9040    2.7290 N   0  0  0  0  0  0  0  0  0  0  0  0
   -3.0730   -4.3470    2.3150 C   0  0  0  0  0  0  0  0  0  0  0  0
   -3.1770   -2.8430    2.2270 C   0  0  0  0  0  0  0  0  0  0  0  0
   -4.2410   -2.2840    2.4870 O   0  0  0  0  0  0  0  0  0  0  0  0
   -2.1180   -2.1230    1.8680 N   0  0  0  0  0  0  0  0  0  0  0  0
   -2.2150   -0.7090    1.7840 N   0  0  0  0  0  0  0  0  0  0  0  0
   -0.9680   -0.1730    1.3860 C   0  0  0  0  0  0  0  0  0  0  0  0
   -0.0190    0.1830    2.3520 C   0  0  0  0  0  0  0  0  0  0  0  0
    1.2150    0.7140    1.9580 C   0  0  0  0  0  0  0  0  0  0  0  0
    1.5010    0.8880    0.5990 C   0  0  0  0  0  0  0  0  0  0  0  0
    0.5520    0.5310   -0.3670 C   0  0  0  0  0  0  0  0  0  0  0  0
   -0.6820    0.0010    0.0270 C   0  0  0  0  0  0  0  0  0  0  0  0
    3.1230    1.5850    0.0810 S   0  0  0  0  0  0  0  0  0  0  0  0
    2.8360    2.8060   -0.6400 O   0  0  0  0  0  0  0  0  0  0  0  0
    3.7060    0.6670   -0.8480 O   0  0  0  0  0  0  0  0  0  0  0  0
    4.0900    1.8390    1.5170 N   0  0  0  0  0  0  0  0  0  0  0  0
   -5.0750   -4.6540    2.0510 H   0  0  0  0  0  0  0  0  0  0  0  0
   -4.3000   -5.9100    2.7880 H   0  0  0  0  0  0  0  0  0  0  0  0
   -2.8000   -4.7490    1.3420 H   0  0  0  0  0  0  0  0  0  0  0  0
   -2.3130   -4.6160    3.0460 H   0  0  0  0  0  0  0  0  0  0  0  0
   -1.2440   -2.5830    1.6540 H   0  0  0  0  0  0  0  0  0  0  0  0
   -2.4690   -0.3360    2.6880 H   0  0  0  0  0  0  0  0  0  0  0  0
   -0.2390    0.0490    3.4010 H   0  0  0  0  0  0  0  0  0  0  0  0
    1.9470    0.9890    2.7030 H   0  0  0  0  0  0  0  0  0  0  0  0
    0.7720    0.6650   -1.4160 H   0  0  0  0  0  0  0  0  0  0  0  0
   -1.4140   -0.2740   -0.7180 H   0  0  0  0  0  0  0  0  0  0  0  0
    4.5940    1.0670    1.9300 H   0  0  0  0  0  0  0  0  0  0  0  0
    4.1450    2.7580    1.9330 H   0  0  0  0  0  0  0  0  0  0  0  0
  1 17  1  0  0  0  0
  1 18  1  0  0  0  0
  1  2  1  0  0  0  0
  2 19  1  0  0  0  0
  2 20  1  0  0  0  0
  2  3  1  0  0  0  0
  3  4  2  0  0  0  0
  3  5  1  0  0  0  0
  5 21  1  0  0  0  0
  5  6  1  0  0  0  0
  6 22  1  0  0  0  0
  6  7  1  0  0  0  0
  7  8  2  0  0  0  0
  8 23  1  0  0  0  0
  8  9  1  0  0  0  0
  9 24  1  0  0  0  0
  9 10  2  0  0  0  0
 10 11  1  0  0  0  0
 11 25  1  0  0  0  0
 11 12  2  0  0  0  0
 12  7  1  0  0  0  0
 12 26  1  0  0  0  0
 10 13  1  0  0  0  0
 13 14  2  0  0  0  0
 13 15  2  0  0  0  0
 13 16  1  0  0  0  0
 16 27  1  0  0  0  0
 16 28  1  0  0  0  0
M  END
>  <LOGBIO>
6.6000

>  <PRED_LOGBIO>
7.1200

>  <XV_RES>
-0.5710

>  <WHL_TMPL>
3

>  <ANCH>
4-6;23-24

$$$$
ROW77
  -MTS-   01071500473D 0   0.00000     0.00000     0

 65 68  0  0  1  0  0  0  0  0999 V2000
    3.8360    0.5310   -1.0400 N   0  0  0  0  0  0  0  0  0  0  0  0
    3.1230    1.5850    0.0810 S   0  0  0  0  0  0  0  0  0  0  0  0
    2.8360    2.8060   -0.6400 O   0  0  0  0  0  0  0  0  0  0  0  0
    1.9930    0.9770    0.7120 O   0  0  0  0  0  0  0  0  0  0  0  0
    4.3920    1.9800    1.3530 C   0  0  0  0  0  0  0  0  0  0  0  0
    4.0560    1.9480    2.7110 C   0  0  0  0  0  0  0  0  0  0  0  0
    5.0220    2.2480    3.6790 C   0  0  0  0  0  0  0  0  0  0  0  0
    6.3240    2.5810    3.2890 C   0  0  0  0  0  0  0  0  0  0  0  0
    6.6610    2.6130    1.9300 C   0  0  0  0  0  0  0  0  0  0  0  0
    5.6950    2.3120    0.9630 C   0  0  0  0  0  0  0  0  0  0  0  0
    7.3450    2.8980    4.3120 C   0  0  0  0  0  0  0  0  0  0  0  0
    7.7650    2.0790    5.2860 C   0  0  0  0  0  0  0  0  0  0  0  0
    8.7110    2.7490    6.0160 N   0  0  0  0  0  0  0  0  0  0  0  0
    8.8330    4.0550    5.3980 N   0  0  0  0  0  0  0  0  0  0  0  0
    8.0420    4.1070    4.4310 N   0  0  0  0  0  0  0  0  0  0  0  0
    9.4500    2.2470    7.1830 C   0  0  2  0  0  0  0  0  0  0  0  0
   10.2620    1.1330    6.8040 O   0  0  0  0  0  0  0  0  0  0  0  0
   11.0740    0.6850    7.8930 C   0  0  2  0  0  0  0  0  0  0  0  0
   12.0060   -0.4300    7.4240 C   0  0  0  0  0  0  0  0  0  0  0  0
   13.2320    0.1380    6.9570 O   0  0  0  0  0  0  0  0  0  0  0  0
   10.2200    0.1920    9.0760 C   0  0  1  0  0  0  0  0  0  0  0  0
   11.0770   -0.1230   10.1760 O   0  0  0  0  0  0  0  0  0  0  0  0
   10.5520   -1.1840   10.9770 C   0  0  1  0  0  0  0  0  0  0  0  0
    9.8380   -2.1100   10.1540 O   0  0  0  0  0  0  0  0  0  0  0  0
    9.3880   -3.2380   10.9080 C   0  0  2  0  0  0  0  0  0  0  0  0
    8.7280   -4.2560    9.9780 C   0  0  0  0  0  0  0  0  0  0  0  0
    9.7150   -5.1740    9.5000 O   0  0  0  0  0  0  0  0  0  0  0  0
    8.4030   -2.8260   12.0180 C   0  0  1  0  0  0  0  0  0  0  0  0
    8.0860   -3.9710   12.8130 O   0  0  0  0  0  0  0  0  0  0  0  0
    9.0190   -1.7390   12.9180 C   0  0  2  0  0  0  0  0  0  0  0  0
    7.9970   -1.1880   13.7540 O   0  0  0  0  0  0  0  0  0  0  0  0
    9.6610   -0.6080   12.0930 C   0  0  1  0  0  0  0  0  0  0  0  0
   10.4560    0.2090   12.9550 O   0  0  0  0  0  0  0  0  0  0  0  0
    9.2140    1.2740    9.5120 C   0  0  2  0  0  0  0  0  0  0  0  0
    8.2650    0.6970   10.4120 O   0  0  0  0  0  0  0  0  0  0  0  0
    8.4660    1.8790    8.3090 C   0  0  1  0  0  0  0  0  0  0  0  0
    7.7730    3.0570    8.7310 O   0  0  0  0  0  0  0  0  0  0  0  0
    4.1220   -0.3940   -0.7520 H   0  0  0  0  0  0  0  0  0  0  0  0
    3.9740    0.8280   -1.9950 H   0  0  0  0  0  0  0  0  0  0  0  0
    3.0510    1.6910    3.0130 H   0  0  0  0  0  0  0  0  0  0  0  0
    4.7620    2.2240    4.7270 H   0  0  0  0  0  0  0  0  0  0  0  0
    7.6660    2.8690    1.6290 H   0  0  0  0  0  0  0  0  0  0  0  0
    5.9550    2.3370   -0.0850 H   0  0  0  0  0  0  0  0  0  0  0  0
    7.4190    1.0720    5.4640 H   0  0  0  0  0  0  0  0  0  0  0  0
   10.0820    3.0750    7.4990 H   0  0  0  0  0  0  0  0  0  0  0  0
   11.7310    1.4880    8.2200 H   0  0  0  0  0  0  0  0  0  0  0  0
   12.2110   -1.1040    8.2530 H   0  0  0  0  0  0  0  0  0  0  0  0
   11.5320   -0.9830    6.6150 H   0  0  0  0  0  0  0  0  0  0  0  0
   13.8420   -0.5520    6.6520 H   0  0  0  0  0  0  0  0  0  0  0  0
    9.6760   -0.7010    8.7760 H   0  0  0  0  0  0  0  0  0  0  0  0
   11.4230   -1.6710   11.4120 H   0  0  0  0  0  0  0  0  0  0  0  0
   10.2390   -3.7580   11.3410 H   0  0  0  0  0  0  0  0  0  0  0  0
    7.9600   -4.8000   10.5230 H   0  0  0  0  0  0  0  0  0  0  0  0
    8.2770   -3.7380    9.1350 H   0  0  0  0  0  0  0  0  0  0  0  0
    9.3190   -5.8320    8.9070 H   0  0  0  0  0  0  0  0  0  0  0  0
    7.4930   -2.4410   11.5630 H   0  0  0  0  0  0  0  0  0  0  0  0
    7.1840   -3.9120   13.1640 H   0  0  0  0  0  0  0  0  0  0  0  0
    9.7760   -2.1900   13.5550 H   0  0  0  0  0  0  0  0  0  0  0  0
    7.1400   -1.1880   13.3000 H   0  0  0  0  0  0  0  0  0  0  0  0
    8.8760   -0.0020   11.6460 H   0  0  0  0  0  0  0  0  0  0  0  0
   10.4690    1.1290   12.6480 H   0  0  0  0  0  0  0  0  0  0  0  0
    9.7460    2.0650   10.0360 H   0  0  0  0  0  0  0  0  0  0  0  0
    8.0990   -0.2330   10.1930 H   0  0  0  0  0  0  0  0  0  0  0  0
    7.7480    1.1540    7.9330 H   0  0  0  0  0  0  0  0  0  0  0  0
    6.9600    3.1840    8.2180 H   0  0  0  0  0  0  0  0  0  0  0  0
  1 38  1  0  0  0  0
  1 39  1  0  0  0  0
  1  2  1  0  0  0  0
  2  3  2  0  0  0  0
  2  4  2  0  0  0  0
  2  5  1  0  0  0  0
  5  6  2  0  0  0  0
  6 40  1  0  0  0  0
  6  7  1  0  0  0  0
  7 41  1  0  0  0  0
  7  8  2  0  0  0  0
  8  9  1  0  0  0  0
  9 42  1  0  0  0  0
  9 10  2  0  0  0  0
 10  5  1  0  0  0  0
 10 43  1  0  0  0  0
  8 11  1  0  0  0  0
 11 12  2  0  0  0  0
 12 44  1  0  0  0  0
 12 13  1  0  0  0  0
 13 14  1  0  0  0  0
 14 15  2  0  0  0  0
 15 11  1  0  0  0  0
 13 16  1  0  0  0  0
 16 45  1  0  0  0  0
 16 17  1  0  0  0  0
 17 18  1  0  0  0  0
 18 46  1  0  0  0  0
 18 19  1  0  0  0  0
 19 47  1  0  0  0  0
 19 48  1  0  0  0  0
 19 20  1  0  0  0  0
 20 49  1  0  0  0  0
 18 21  1  0  0  0  0
 21 50  1  0  0  0  0
 21 22  1  0  0  0  0
 22 23  1  0  0  0  0
 23 51  1  0  0  0  0
 23 24  1  0  0  0  0
 24 25  1  0  0  0  0
 25 52  1  0  0  0  0
 25 26  1  0  0  0  0
 26 53  1  0  0  0  0
 26 54  1  0  0  0  0
 26 27  1  0  0  0  0
 27 55  1  0  0  0  0
 25 28  1  0  0  0  0
 28 56  1  0  0  0  0
 28 29  1  0  0  0  0
 29 57  1  0  0  0  0
 28 30  1  0  0  0  0
 30 58  1  0  0  0  0
 30 31  1  0  0  0  0
 31 59  1  0  0  0  0
 30 32  1  0  0  0  0
 32 23  1  0  0  0  0
 32 60  1  0  0  0  0
 32 33  1  0  0  0  0
 33 61  1  0  0  0  0
 21 34  1  0  0  0  0
 34 62  1  0  0  0  0
 34 35  1  0  0  0  0
 35 63  1  0  0  0  0
 34 36  1  0  0  0  0
 36 16  1  0  0  0  0
 36 64  1  0  0  0  0
 36 37  1  0  0  0  0
 37 65  1  0  0  0  0
M  END
>  <LOGBIO>
6.3600

>  <PRED_LOGBIO>
6.2100

>  <XV_RES>
-0.1770

>  <WHL_TMPL>
3

>  <ANCH>
4-6;4-5

$$$$
ROW78
  -MTS-   01071500473D 0   0.00000     0.00000     0

 46 47  0  0  0  0  0  0  0  0999 V2000
   -1.9590  -11.4030   -2.9740 N   0  0  0  0  0  0  0  0  0  0  0  0
   -0.2560  -11.3680   -2.5710 S   0  0  0  0  0  0  0  0  0  0  0  0
    0.5150  -11.6950   -3.7300 O   0  0  0  0  0  0  0  0  0  0  0  0
    0.0090  -12.3210   -1.5380 O   0  0  0  0  0  0  0  0  0  0  0  0
    0.2010   -9.6850   -1.9860 C   0  0  0  0  0  0  0  0  0  0  0  0
    0.6370   -8.7200   -2.9010 C   0  0  0  0  0  0  0  0  0  0  0  0
    0.9850   -7.4390   -2.4550 C   0  0  0  0  0  0  0  0  0  0  0  0
    0.8960   -7.1230   -1.0940 C   0  0  0  0  0  0  0  0  0  0  0  0
    1.2480   -5.8290   -0.6440 N   0  0  0  0  0  0  0  0  0  0  0  0
    0.2980   -4.8440   -0.5820 C   0  0  0  0  0  0  0  0  0  0  0  0
    0.6260   -3.6360   -0.1620 N   0  0  0  0  0  0  0  0  0  0  0  0
   -0.3230   -2.4730   -0.3810 C   0  0  0  0  0  0  0  0  0  0  0  0
    0.3320   -1.1310   -0.1040 C   0  0  0  0  0  0  0  0  0  0  0  0
   -0.5920    0.0390    0.1370 C   0  0  0  0  0  0  0  0  0  0  0  0
   -1.0760    0.4330    1.3230 C   0  0  0  0  0  0  0  0  0  0  0  0
   -1.8720    1.5270    1.1110 N   0  0  0  0  0  0  0  0  0  0  0  0
   -1.8650    1.7950   -0.2320 C   0  0  0  0  0  0  0  0  0  0  0  0
   -1.0970    0.9070   -0.8370 N   0  0  0  0  0  0  0  0  0  0  0  0
   -1.6080   -2.7100    0.4890 C   0  0  0  0  0  0  0  0  0  0  0  0
   -1.7000   -3.7170    1.1890 O   0  0  0  0  0  0  0  0  0  0  0  0
   -2.5970   -1.8220    0.4690 N   0  0  0  0  0  0  0  0  0  0  0  0
   -3.8010   -2.0430    1.2840 C   0  0  0  0  0  0  0  0  0  0  0  0
   -4.7630   -0.8970    1.0830 C   0  0  0  0  0  0  0  0  0  0  0  0
   -4.4730    0.0180    0.3310 O   0  0  0  0  0  0  0  0  0  0  0  0
   -5.9190   -0.8860    1.7210 O   0  0  0  0  0  0  0  0  0  0  0  0
   -1.3690   -5.1900   -1.0660 S   0  0  0  0  0  0  0  0  0  0  0  0
    0.4600   -8.0880   -0.1790 C   0  0  0  0  0  0  0  0  0  0  0  0
    0.1120   -9.3690   -0.6250 C   0  0  0  0  0  0  0  0  0  0  0  0
   -2.5210  -10.5710   -2.8670 H   0  0  0  0  0  0  0  0  0  0  0  0
   -2.3800  -12.2560   -3.3150 H   0  0  0  0  0  0  0  0  0  0  0  0
    0.7060   -8.9630   -3.9510 H   0  0  0  0  0  0  0  0  0  0  0  0
    1.3220   -6.6950   -3.1610 H   0  0  0  0  0  0  0  0  0  0  0  0
    2.1990   -5.6310   -0.3680 H   0  0  0  0  0  0  0  0  0  0  0  0
   -0.6320   -2.4850   -1.4240 H   0  0  0  0  0  0  0  0  0  0  0  0
    0.8730   -0.8840   -1.0150 H   0  0  0  0  0  0  0  0  0  0  0  0
    0.9550   -1.2470    0.7800 H   0  0  0  0  0  0  0  0  0  0  0  0
   -0.8740   -0.0310    2.2770 H   0  0  0  0  0  0  0  0  0  0  0  0
   -2.3740    2.0440    1.8190 H   0  0  0  0  0  0  0  0  0  0  0  0
   -2.3980    2.5990   -0.7160 H   0  0  0  0  0  0  0  0  0  0  0  0
   -2.5220   -0.9940   -0.1050 H   0  0  0  0  0  0  0  0  0  0  0  0
   -4.2770   -2.9740    0.9820 H   0  0  0  0  0  0  0  0  0  0  0  0
   -3.5220   -2.1030    2.3340 H   0  0  0  0  0  0  0  0  0  0  0  0
   -6.3940   -0.0800    1.4670 H   0  0  0  0  0  0  0  0  0  0  0  0
   -1.2050   -6.4690   -1.3930 H   0  0  0  0  0  0  0  0  0  0  0  0
    0.3910   -7.8450    0.8710 H   0  0  0  0  0  0  0  0  0  0  0  0
   -0.2250  -10.1140    0.0810 H   0  0  0  0  0  0  0  0  0  0  0  0
  1 29  1  0  0  0  0
  1 30  1  0  0  0  0
  1  2  1  0  0  0  0
  2  3  2  0  0  0  0
  2  4  2  0  0  0  0
  2  5  1  0  0  0  0
  5  6  2  0  0  0  0
  6 31  1  0  0  0  0
  6  7  1  0  0  0  0
  7 32  1  0  0  0  0
  7  8  2  0  0  0  0
  8  9  1  0  0  0  0
  9 33  1  0  0  0  0
  9 10  1  0  0  0  0
 10 11  2  0  0  0  0
 11 12  1  0  0  0  0
 12 34  1  0  0  0  0
 12 13  1  0  0  0  0
 13 35  1  0  0  0  0
 13 36  1  0  0  0  0
 13 14  1  0  0  0  0
 14 15  2  0  0  0  0
 15 37  1  0  0  0  0
 15 16  1  0  0  0  0
 16 38  1  0  0  0  0
 16 17  1  0  0  0  0
 17 39  1  0  0  0  0
 17 18  2  0  0  0  0
 18 14  1  0  0  0  0
 12 19  1  0  0  0  0
 19 20  2  0  0  0  0
 19 21  1  0  0  0  0
 21 40  1  0  0  0  0
 21 22  1  0  0  0  0
 22 41  1  0  0  0  0
 22 42  1  0  0  0  0
 22 23  1  0  0  0  0
 23 24  2  0  0  0  0
 23 25  1  0  0  0  0
 25 43  1  0  0  0  0
 10 26  1  0  0  0  0
 26 44  1  0  0  0  0
  8 27  1  0  0  0  0
 27 45  1  0  0  0  0
 27 28  2  0  0  0  0
 28  5  1  0  0  0  0
 28 46  1  0  0  0  0
M  END
>  <LOGBIO>
9.0000

>  <PRED_LOGBIO>
7.5300

>  <XV_RES>
2.0700

>  <WHL_TMPL>
1

>  <ANCH>
11-13;17-16

$$$$
ROW79
  -MTS-   01071500473D 0   0.00000     0.00000     0

 51 52  0  0  0  0  0  0  0  0999 V2000
    2.5590   -9.1910   -1.5770 C   0  0  0  0  0  0  0  0  0  0  0  0
    2.5340   -7.7560   -1.0610 C   0  0  0  0  0  0  0  0  0  0  0  0
    1.5770   -7.6500    0.0500 N   0  0  0  0  0  0  0  0  0  0  0  0
    1.9850   -8.5540    1.1350 C   0  0  0  0  0  0  0  0  0  0  0  0
    2.0100   -9.9900    0.6190 C   0  0  0  0  0  0  0  0  0  0  0  0
    1.5540   -6.2670    0.5470 C   0  0  0  0  0  0  0  0  0  0  0  0
    1.1300   -5.3280   -0.5800 C   0  0  0  0  0  0  0  0  0  0  0  0
    1.1060   -3.9450   -0.0830 N   0  0  0  0  0  0  0  0  0  0  0  0
    0.7630   -2.9510   -0.8970 C   0  0  0  0  0  0  0  0  0  0  0  0
    0.4660   -3.1890   -2.0670 O   0  0  0  0  0  0  0  0  0  0  0  0
    0.7400   -1.5580   -0.3960 C   0  0  0  0  0  0  0  0  0  0  0  0
   -0.4320   -1.0360    0.1630 C   0  0  0  0  0  0  0  0  0  0  0  0
   -0.4550    0.2820    0.6370 C   0  0  0  0  0  0  0  0  0  0  0  0
    0.6950    1.0760    0.5510 C   0  0  0  0  0  0  0  0  0  0  0  0
    1.8660    0.5540   -0.0090 C   0  0  0  0  0  0  0  0  0  0  0  0
    1.8890   -0.7640   -0.4830 C   0  0  0  0  0  0  0  0  0  0  0  0
    3.3770    1.5980   -0.1220 S   0  0  0  0  0  0  0  0  0  0  0  0
    2.9640    2.8160   -0.7800 O   0  0  0  0  0  0  0  0  0  0  0  0
    3.9410    1.7680    1.1810 O   0  0  0  0  0  0  0  0  0  0  0  0
    4.5050    0.7820   -1.1820 N   0  0  0  0  0  0  0  0  0  0  0  0
    5.4570    1.5020   -1.8540 C   0  0  0  0  0  0  0  0  0  0  0  0
    5.3530    2.0510   -3.0500 N   0  0  0  0  0  0  0  0  0  0  0  0
    6.5130    2.7670   -3.5420 N   0  0  0  0  0  0  0  0  0  0  0  0
    7.5680    2.8040   -2.7490 C   0  0  0  0  0  0  0  0  0  0  0  0
    7.0930    1.8970   -1.3050 S   0  0  0  0  0  0  0  0  0  0  0  0
    9.1830    3.6230   -3.0740 S   0  0  0  0  0  0  0  0  0  0  0  0
    9.7610    4.0470   -1.8370 O   0  0  0  0  0  0  0  0  0  0  0  0
    8.9800    4.7590   -3.9190 O   0  0  0  0  0  0  0  0  0  0  0  0
   10.2610    2.4940   -3.8640 N   0  0  0  0  0  0  0  0  0  0  0  0
    1.5660   -9.4680   -1.9260 H   0  0  0  0  0  0  0  0  0  0  0  0
    3.2670   -9.2690   -2.4000 H   0  0  0  0  0  0  0  0  0  0  0  0
    2.8610   -9.8600   -0.7740 H   0  0  0  0  0  0  0  0  0  0  0  0
    2.2320   -7.0870   -1.8640 H   0  0  0  0  0  0  0  0  0  0  0  0
    3.5270   -7.4790   -0.7120 H   0  0  0  0  0  0  0  0  0  0  0  0
    2.9780   -8.2780    1.4840 H   0  0  0  0  0  0  0  0  0  0  0  0
    1.2770   -8.4770    1.9570 H   0  0  0  0  0  0  0  0  0  0  0  0
    2.7180  -10.0680   -0.2040 H   0  0  0  0  0  0  0  0  0  0  0  0
    2.3120  -10.6590    1.4220 H   0  0  0  0  0  0  0  0  0  0  0  0
    1.0170  -10.2670    0.2700 H   0  0  0  0  0  0  0  0  0  0  0  0
    2.5470   -5.9910    0.8960 H   0  0  0  0  0  0  0  0  0  0  0  0
    0.8460   -6.1900    1.3700 H   0  0  0  0  0  0  0  0  0  0  0  0
    0.1370   -5.6040   -0.9290 H   0  0  0  0  0  0  0  0  0  0  0  0
    1.8380   -5.4050   -1.4030 H   0  0  0  0  0  0  0  0  0  0  0  0
    1.3510   -3.7490    0.8770 H   0  0  0  0  0  0  0  0  0  0  0  0
   -1.3190   -1.6490    0.2300 H   0  0  0  0  0  0  0  0  0  0  0  0
   -1.3590    0.6850    1.0690 H   0  0  0  0  0  0  0  0  0  0  0  0
    0.6770    2.0920    0.9170 H   0  0  0  0  0  0  0  0  0  0  0  0
    2.7930   -1.1670   -0.9140 H   0  0  0  0  0  0  0  0  0  0  0  0
    4.4540   -0.2200   -1.2980 H   0  0  0  0  0  0  0  0  0  0  0  0
    9.9480    1.5550   -4.0680 H   0  0  0  0  0  0  0  0  0  0  0  0
   11.1960    2.7800   -4.1170 H   0  0  0  0  0  0  0  0  0  0  0  0
  1 30  1  0  0  0  0
  1 31  1  0  0  0  0
  1 32  1  0  0  0  0
  1  2  1  0  0  0  0
  2 33  1  0  0  0  0
  2 34  1  0  0  0  0
  2  3  1  0  0  0  0
  3  4  1  0  0  0  0
  4 35  1  0  0  0  0
  4 36  1  0  0  0  0
  4  5  1  0  0  0  0
  5 37  1  0  0  0  0
  5 38  1  0  0  0  0
  5 39  1  0  0  0  0
  3  6  1  0  0  0  0
  6 40  1  0  0  0  0
  6 41  1  0  0  0  0
  6  7  1  0  0  0  0
  7 42  1  0  0  0  0
  7 43  1  0  0  0  0
  7  8  1  0  0  0  0
  8 44  1  0  0  0  0
  8  9  1  0  0  0  0
  9 10  2  0  0  0  0
  9 11  1  0  0  0  0
 11 12  2  0  0  0  0
 12 45  1  0  0  0  0
 12 13  1  0  0  0  0
 13 46  1  0  0  0  0
 13 14  2  0  0  0  0
 14 47  1  0  0  0  0
 14 15  1  0  0  0  0
 15 16  2  0  0  0  0
 16 11  1  0  0  0  0
 16 48  1  0  0  0  0
 15 17  1  0  0  0  0
 17 18  2  0  0  0  0
 17 19  2  0  0  0  0
 17 20  1  0  0  0  0
 20 49  1  0  0  0  0
 20 21  1  0  0  0  0
 21 22  2  0  0  0  0
 22 23  1  0  0  0  0
 23 24  2  0  0  0  0
 24 25  1  0  0  0  0
 25 21  1  0  0  0  0
 24 26  1  0  0  0  0
 26 27  2  0  0  0  0
 26 28  2  0  0  0  0
 26 29  1  0  0  0  0
 29 50  1  0  0  0  0
 29 51  1  0  0  0  0
M  END
>  <LOGBIO>
8.7700

>  <PRED_LOGBIO>
8.2200

>  <XV_RES>
0.8620

>  <WHL_TMPL>
1

>  <ANCH>
4-6;36-37

$$$$
ROW80
  -MTS-   01071500473D 0   0.00000     0.00000     0

 20 20  0  0  0  0  0  0  0  0999 V2000
   -2.5520   -2.0040    0.8900 C   0  0  0  0  0  0  0  0  0  0  0  0
   -3.9770   -1.9020    0.8260 O   0  0  0  0  0  0  0  0  0  0  0  0
   -4.7030   -2.3640    1.8920 C   0  0  0  0  0  0  0  0  0  0  0  0
   -5.1300   -3.6960    1.9230 C   0  0  0  0  0  0  0  0  0  0  0  0
   -5.8730   -4.1680    3.0130 C   0  0  0  0  0  0  0  0  0  0  0  0
   -6.1880   -3.3070    4.0700 C   0  0  0  0  0  0  0  0  0  0  0  0
   -5.7610   -1.9740    4.0390 C   0  0  0  0  0  0  0  0  0  0  0  0
   -5.0190   -1.5020    2.9500 C   0  0  0  0  0  0  0  0  0  0  0  0
   -4.6010   -0.1980    2.9190 O   0  0  0  0  0  0  0  0  0  0  0  0
   -5.4630    0.6480    3.6680 C   0  0  0  0  0  0  0  0  0  0  0  0
   -2.2670   -3.0490    0.9950 H   0  0  0  0  0  0  0  0  0  0  0  0
   -2.1180   -1.6000   -0.0220 H   0  0  0  0  0  0  0  0  0  0  0  0
   -2.1860   -1.4410    1.7470 H   0  0  0  0  0  0  0  0  0  0  0  0
   -4.8870   -4.3610    1.1080 H   0  0  0  0  0  0  0  0  0  0  0  0
   -6.2020   -5.1960    3.0370 H   0  0  0  0  0  0  0  0  0  0  0  0
   -6.7610   -3.6710    4.9100 H   0  0  0  0  0  0  0  0  0  0  0  0
   -6.0050   -1.3100    4.8550 H   0  0  0  0  0  0  0  0  0  0  0  0
   -6.5010    0.4040    3.4520 H   0  0  0  0  0  0  0  0  0  0  0  0
   -5.2980    1.6610    3.3060 H   0  0  0  0  0  0  0  0  0  0  0  0
   -5.2070    0.5250    4.7180 H   0  0  0  0  0  0  0  0  0  0  0  0
  1 11  1  0  0  0  0
  1 12  1  0  0  0  0
  1 13  1  0  0  0  0
  1  2  1  0  0  0  0
  2  3  1  0  0  0  0
  3  4  2  0  0  0  0
  4 14  1  0  0  0  0
  4  5  1  0  0  0  0
  5 15  1  0  0  0  0
  5  6  2  0  0  0  0
  6 16  1  0  0  0  0
  6  7  1  0  0  0  0
  7 17  1  0  0  0  0
  7  8  2  0  0  0  0
  8  3  1  0  0  0  0
  8  9  1  0  0  0  0
  9 10  1  0  0  0  0
 10 18  1  0  0  0  0
 10 19  1  0  0  0  0
 10 20  1  0  0  0  0
M  END
>  <LOGBIO>
6.3000

>  <PRED_LOGBIO>
5.7100

>  <XV_RES>
0.5790

>  <WHL_TMPL>
1

>  <ANCH>
36-37;16-17

$$$$
ROW81
  -MTS-   01071500473D 0   0.00000     0.00000     0

 47 49  0  0  1  0  0  0  0  0999 V2000
   -6.1470    1.0380    0.3860 C   0  0  0  0  0  0  0  0  0  0  0  0
   -6.9970    0.5210    1.5430 C   0  0  0  0  0  0  0  0  0  0  0  0
   -7.7020   -0.7430    1.0590 C   0  0  0  0  0  0  0  0  0  0  0  0
   -7.9670    1.5840    2.0910 C   0  0  0  0  0  0  0  0  0  0  0  0
   -8.5820    0.6670    3.1640 C   0  0  0  0  0  0  0  0  0  0  0  0
   -7.3990   -0.1840    3.6620 C   0  0  0  0  0  0  0  0  0  0  0  0
   -6.1940    0.3090    2.8390 C   0  0  2  0  0  0  0  0  0  0  0  0
   -5.0110   -0.6220    2.5750 C   0  0  0  0  0  0  0  0  0  0  0  0
   -3.5690    0.3570    2.0870 S   0  0  0  0  0  0  0  0  0  0  0  0
   -3.2340    1.2680    3.1370 O   0  0  0  0  0  0  0  0  0  0  0  0
   -3.8730    1.0920    0.8980 O   0  0  0  0  0  0  0  0  0  0  0  0
   -2.2150   -0.7090    1.7840 N   0  0  0  0  0  0  0  0  0  0  0  0
   -0.9680   -0.1730    1.3860 C   0  0  0  0  0  0  0  0  0  0  0  0
   -0.6820    0.0010    0.0270 C   0  0  0  0  0  0  0  0  0  0  0  0
    0.5520    0.5310   -0.3670 C   0  0  0  0  0  0  0  0  0  0  0  0
    1.5010    0.8880    0.5990 C   0  0  0  0  0  0  0  0  0  0  0  0
    1.2150    0.7140    1.9580 C   0  0  0  0  0  0  0  0  0  0  0  0
   -0.0190    0.1840    2.3520 C   0  0  0  0  0  0  0  0  0  0  0  0
    3.1230    1.5850    0.0810 S   0  0  0  0  0  0  0  0  0  0  0  0
    2.8360    2.8060   -0.6400 O   0  0  0  0  0  0  0  0  0  0  0  0
    3.7060    0.6670   -0.8480 O   0  0  0  0  0  0  0  0  0  0  0  0
    4.0900    1.8390    1.5170 N   0  0  0  0  0  0  0  0  0  0  0  0
   -5.8580    1.7200    3.2580 C   0  0  0  0  0  0  0  0  0  0  0  0
   -4.8720    2.0900    3.8550 O   0  0  0  0  0  0  0  0  0  0  0  0
   -7.0070    2.5740    2.7770 C   0  0  0  0  0  0  0  0  0  0  0  0
   -5.3290    1.6390    0.7770 H   0  0  0  0  0  0  0  0  0  0  0  0
   -5.7430    0.1960   -0.1720 H   0  0  0  0  0  0  0  0  0  0  0  0
   -6.7620    1.6470   -0.2720 H   0  0  0  0  0  0  0  0  0  0  0  0
   -7.7850   -0.7190   -0.0260 H   0  0  0  0  0  0  0  0  0  0  0  0
   -8.6970   -0.7940    1.4970 H   0  0  0  0  0  0  0  0  0  0  0  0
   -7.1280   -1.6160    1.3600 H   0  0  0  0  0  0  0  0  0  0  0  0
   -8.6630    2.0130    1.3720 H   0  0  0  0  0  0  0  0  0  0  0  0
   -9.0170    1.2470    3.9750 H   0  0  0  0  0  0  0  0  0  0  0  0
   -9.3660    0.0410    2.7430 H   0  0  0  0  0  0  0  0  0  0  0  0
   -7.2320   -0.0380    4.7270 H   0  0  0  0  0  0  0  0  0  0  0  0
   -7.5810   -1.2440    3.4960 H   0  0  0  0  0  0  0  0  0  0  0  0
   -5.2670   -1.3150    1.7760 H   0  0  0  0  0  0  0  0  0  0  0  0
   -4.7810   -1.1810    3.4800 H   0  0  0  0  0  0  0  0  0  0  0  0
   -2.3240   -1.7070    1.8940 H   0  0  0  0  0  0  0  0  0  0  0  0
   -1.4140   -0.2740   -0.7180 H   0  0  0  0  0  0  0  0  0  0  0  0
    0.7720    0.6650   -1.4160 H   0  0  0  0  0  0  0  0  0  0  0  0
    1.9470    0.9890    2.7030 H   0  0  0  0  0  0  0  0  0  0  0  0
   -0.2390    0.0490    3.4010 H   0  0  0  0  0  0  0  0  0  0  0  0
    4.6400    2.6810    1.6130 H   0  0  0  0  0  0  0  0  0  0  0  0
    4.0980    1.1440    2.2500 H   0  0  0  0  0  0  0  0  0  0  0  0
   -7.4940    3.0790    3.6080 H   0  0  0  0  0  0  0  0  0  0  0  0
   -6.6640    3.3350    2.0800 H   0  0  0  0  0  0  0  0  0  0  0  0
  1 26  1  0  0  0  0
  1 27  1  0  0  0  0
  1 28  1  0  0  0  0
  1  2  1  0  0  0  0
  2  3  1  0  0  0  0
  3 29  1  0  0  0  0
  3 30  1  0  0  0  0
  3 31  1  0  0  0  0
  2  4  1  0  0  0  0
  4 32  1  0  0  0  0
  4  5  1  0  0  0  0
  5 33  1  0  0  0  0
  5 34  1  0  0  0  0
  5  6  1  0  0  0  0
  6 35  1  0  0  0  0
  6 36  1  0  0  0  0
  6  7  1  0  0  0  0
  7  2  1  0  0  0  0
  7  8  1  0  0  0  0
  8 37  1  0  0  0  0
  8 38  1  0  0  0  0
  8  9  1  0  0  0  0
  9 10  2  0  0  0  0
  9 11  2  0  0  0  0
  9 12  1  0  0  0  0
 12 39  1  0  0  0  0
 12 13  1  0  0  0  0
 13 14  2  0  0  0  0
 14 40  1  0  0  0  0
 14 15  1  0  0  0  0
 15 41  1  0  0  0  0
 15 16  2  0  0  0  0
 16 17  1  0  0  0  0
 17 42  1  0  0  0  0
 17 18  2  0  0  0  0
 18 13  1  0  0  0  0
 18 43  1  0  0  0  0
 16 19  1  0  0  0  0
 19 20  2  0  0  0  0
 19 21  2  0  0  0  0
 19 22  1  0  0  0  0
 22 44  1  0  0  0  0
 22 45  1  0  0  0  0
  7 23  1  0  0  0  0
 23 24  2  0  0  0  0
 23 25  1  0  0  0  0
 25  4  1  0  0  0  0
 25 46  1  0  0  0  0
 25 47  1  0  0  0  0
M  END
>  <LOGBIO>
5.9300

>  <PRED_LOGBIO>
7.0200

>  <XV_RES>
-1.2700

>  <WHL_TMPL>
3

>  <ANCH>
4-6;37-38

$$$$
ROW82
  -MTS-   01071500473D 0   0.00000     0.00000     0

 36 36  0  0  0  0  0  0  0  0999 V2000
   -5.9030   -7.3960    3.3620 C   0  0  0  0  0  0  0  0  0  0  0  0
   -4.5570   -6.8180    2.9320 C   0  0  0  0  0  0  0  0  0  0  0  0
   -4.6580   -5.3530    2.8460 N   0  0  0  0  0  0  0  0  0  0  0  0
   -5.9300   -4.6850    3.1570 C   0  0  0  0  0  0  0  0  0  0  0  0
   -3.5670   -4.6120    2.4770 C   0  0  0  0  0  0  0  0  0  0  0  0
   -2.0870   -5.3900    2.1150 S   0  0  0  0  0  0  0  0  0  0  0  0
   -3.6880   -2.8500    2.3730 S   0  0  0  0  0  0  0  0  0  0  0  0
   -2.1980   -2.2090    1.8970 N   0  0  0  0  0  0  0  0  0  0  0  0
   -2.2990   -0.7450    1.8110 C   0  0  0  0  0  0  0  0  0  0  0  0
   -0.9680   -0.1730    1.3860 C   0  0  0  0  0  0  0  0  0  0  0  0
   -0.0190    0.1830    2.3520 C   0  0  0  0  0  0  0  0  0  0  0  0
    1.2150    0.7140    1.9580 C   0  0  0  0  0  0  0  0  0  0  0  0
    1.5010    0.8880    0.5990 C   0  0  0  0  0  0  0  0  0  0  0  0
    0.5520    0.5310   -0.3670 C   0  0  0  0  0  0  0  0  0  0  0  0
   -0.6820    0.0010    0.0270 C   0  0  0  0  0  0  0  0  0  0  0  0
    3.1230    1.5850    0.0810 S   0  0  0  0  0  0  0  0  0  0  0  0
    2.8360    2.8060   -0.6400 O   0  0  0  0  0  0  0  0  0  0  0  0
    3.7060    0.6670   -0.8480 O   0  0  0  0  0  0  0  0  0  0  0  0
    4.0900    1.8390    1.5170 N   0  0  0  0  0  0  0  0  0  0  0  0
   -6.6620   -7.1270    2.6310 H   0  0  0  0  0  0  0  0  0  0  0  0
   -5.8280   -8.4790    3.4250 H   0  0  0  0  0  0  0  0  0  0  0  0
   -6.1760   -6.9930    4.3350 H   0  0  0  0  0  0  0  0  0  0  0  0
   -4.2830   -7.2200    1.9590 H   0  0  0  0  0  0  0  0  0  0  0  0
   -3.7970   -7.0860    3.6630 H   0  0  0  0  0  0  0  0  0  0  0  0
   -6.2710   -4.1310    2.2840 H   0  0  0  0  0  0  0  0  0  0  0  0
   -6.6750   -5.4300    3.4280 H   0  0  0  0  0  0  0  0  0  0  0  0
   -5.7850   -3.9980    3.9880 H   0  0  0  0  0  0  0  0  0  0  0  0
   -1.4930   -2.4590    2.5760 H   0  0  0  0  0  0  0  0  0  0  0  0
   -3.0590   -0.4770    1.0810 H   0  0  0  0  0  0  0  0  0  0  0  0
   -2.5730   -0.3430    2.7840 H   0  0  0  0  0  0  0  0  0  0  0  0
   -0.2390    0.0490    3.4010 H   0  0  0  0  0  0  0  0  0  0  0  0
    1.9470    0.9890    2.7030 H   0  0  0  0  0  0  0  0  0  0  0  0
    0.7720    0.6650   -1.4160 H   0  0  0  0  0  0  0  0  0  0  0  0
   -1.4140   -0.2740   -0.7180 H   0  0  0  0  0  0  0  0  0  0  0  0
    4.5940    1.0670    1.9300 H   0  0  0  0  0  0  0  0  0  0  0  0
    4.1450    2.7580    1.9330 H   0  0  0  0  0  0  0  0  0  0  0  0
  1 20  1  0  0  0  0
  1 21  1  0  0  0  0
  1 22  1  0  0  0  0
  1  2  1  0  0  0  0
  2 23  1  0  0  0  0
  2 24  1  0  0  0  0
  2  3  1  0  0  0  0
  3  4  1  0  0  0  0
  4 25  1  0  0  0  0
  4 26  1  0  0  0  0
  4 27  1  0  0  0  0
  3  5  1  0  0  0  0
  5  6  2  0  0  0  0
  5  7  1  0  0  0  0
  7  8  1  0  0  0  0
  8 28  1  0  0  0  0
  8  9  1  0  0  0  0
  9 29  1  0  0  0  0
  9 30  1  0  0  0  0
  9 10  1  0  0  0  0
 10 11  2  0  0  0  0
 11 31  1  0  0  0  0
 11 12  1  0  0  0  0
 12 32  1  0  0  0  0
 12 13  2  0  0  0  0
 13 14  1  0  0  0  0
 14 33  1  0  0  0  0
 14 15  2  0  0  0  0
 15 10  1  0  0  0  0
 15 34  1  0  0  0  0
 13 16  1  0  0  0  0
 16 17  2  0  0  0  0
 16 18  2  0  0  0  0
 16 19  1  0  0  0  0
 19 35  1  0  0  0  0
 19 36  1  0  0  0  0
M  END
>  <LOGBIO>
7.8900

>  <PRED_LOGBIO>
7.4000

>  <XV_RES>
0.5640

>  <WHL_TMPL>
3

>  <ANCH>
4-6;31-32

$$$$
ROW83
  -MTS-   01071500473D 0   0.00000     0.00000     0

 43 44  0  0  0  0  0  0  0  0999 V2000
  -12.2020    0.7230    4.8360 N   0  0  0  0  0  0  0  0  0  0  0  0
  -11.4090   -0.4800    3.8430 S   0  0  0  0  0  0  0  0  0  0  0  0
  -11.9430   -0.4300    2.5170 O   0  0  0  0  0  0  0  0  0  0  0  0
  -11.6320   -1.7790    4.3980 O   0  0  0  0  0  0  0  0  0  0  0  0
   -9.6020   -0.1370    3.7900 C   0  0  0  0  0  0  0  0  0  0  0  0
   -9.0760    0.6930    2.7930 C   0  0  0  0  0  0  0  0  0  0  0  0
   -7.7020    0.9540    2.7520 C   0  0  0  0  0  0  0  0  0  0  0  0
   -6.8530    0.3840    3.7090 C   0  0  0  0  0  0  0  0  0  0  0  0
   -5.4630    0.6480    3.6680 N   0  0  0  0  0  0  0  0  0  0  0  0
   -4.6010   -0.1980    2.9190 C   0  0  0  0  0  0  0  0  0  0  0  0
   -3.6020    0.1930    2.3170 O   0  0  0  0  0  0  0  0  0  0  0  0
   -5.0360   -1.5560    2.9510 C   0  0  0  0  0  0  0  0  0  0  0  0
   -4.0410   -2.3890    2.1530 C   0  0  0  0  0  0  0  0  0  0  0  0
   -3.9960   -1.9550    0.6920 C   0  0  0  0  0  0  0  0  0  0  0  0
   -2.6180   -1.5940    0.3280 N   0  0  0  0  0  0  0  0  0  0  0  0
   -1.9270   -1.0500    1.5060 C   0  0  0  0  0  0  0  0  0  0  0  0
   -0.4350   -0.8080    1.2110 C   0  0  0  0  0  0  0  0  0  0  0  0
    0.1990   -1.9940    0.7260 O   0  0  0  0  0  0  0  0  0  0  0  0
   -0.4350   -2.4910   -0.4560 C   0  0  0  0  0  0  0  0  0  0  0  0
   -1.9260   -2.7770   -0.2030 C   0  0  0  0  0  0  0  0  0  0  0  0
   -7.3790   -0.4460    4.7060 C   0  0  0  0  0  0  0  0  0  0  0  0
   -8.7530   -0.7070    4.7460 C   0  0  0  0  0  0  0  0  0  0  0  0
  -11.6600    1.4560    5.2720 H   0  0  0  0  0  0  0  0  0  0  0  0
  -13.2020    0.6850    4.9740 H   0  0  0  0  0  0  0  0  0  0  0  0
   -9.7310    1.1330    2.0550 H   0  0  0  0  0  0  0  0  0  0  0  0
   -7.2960    1.5950    1.9840 H   0  0  0  0  0  0  0  0  0  0  0  0
   -5.0840    1.4370    4.1710 H   0  0  0  0  0  0  0  0  0  0  0  0
   -5.9860   -1.6000    2.4220 H   0  0  0  0  0  0  0  0  0  0  0  0
   -5.0400   -1.9160    3.9780 H   0  0  0  0  0  0  0  0  0  0  0  0
   -4.4210   -3.4080    2.1580 H   0  0  0  0  0  0  0  0  0  0  0  0
   -3.0520   -2.2450    2.5830 H   0  0  0  0  0  0  0  0  0  0  0  0
   -4.5890   -1.0460    0.6160 H   0  0  0  0  0  0  0  0  0  0  0  0
   -4.3190   -2.7920    0.0760 H   0  0  0  0  0  0  0  0  0  0  0  0
   -2.0240   -1.7460    2.3360 H   0  0  0  0  0  0  0  0  0  0  0  0
   -2.3950   -0.1130    1.7990 H   0  0  0  0  0  0  0  0  0  0  0  0
   -0.3370   -0.0150    0.4720 H   0  0  0  0  0  0  0  0  0  0  0  0
    0.0640   -0.4760    2.1190 H   0  0  0  0  0  0  0  0  0  0  0  0
   -0.3370   -1.7590   -1.2560 H   0  0  0  0  0  0  0  0  0  0  0  0
    0.0610   -3.4050   -0.7750 H   0  0  0  0  0  0  0  0  0  0  0  0
   -2.0220   -3.6010    0.5010 H   0  0  0  0  0  0  0  0  0  0  0  0
   -2.3970   -3.0850   -1.1350 H   0  0  0  0  0  0  0  0  0  0  0  0
   -6.7240   -0.8850    5.4430 H   0  0  0  0  0  0  0  0  0  0  0  0
   -9.1590   -1.3470    5.5150 H   0  0  0  0  0  0  0  0  0  0  0  0
  1 23  1  0  0  0  0
  1 24  1  0  0  0  0
  1  2  1  0  0  0  0
  2  3  2  0  0  0  0
  2  4  2  0  0  0  0
  2  5  1  0  0  0  0
  5  6  2  0  0  0  0
  6 25  1  0  0  0  0
  6  7  1  0  0  0  0
  7 26  1  0  0  0  0
  7  8  2  0  0  0  0
  8  9  1  0  0  0  0
  9 27  1  0  0  0  0
  9 10  1  0  0  0  0
 10 11  2  0  0  0  0
 10 12  1  0  0  0  0
 12 28  1  0  0  0  0
 12 29  1  0  0  0  0
 12 13  1  0  0  0  0
 13 30  1  0  0  0  0
 13 31  1  0  0  0  0
 13 14  1  0  0  0  0
 14 32  1  0  0  0  0
 14 33  1  0  0  0  0
 14 15  1  0  0  0  0
 15 16  1  0  0  0  0
 16 34  1  0  0  0  0
 16 35  1  0  0  0  0
 16 17  1  0  0  0  0
 17 36  1  0  0  0  0
 17 37  1  0  0  0  0
 17 18  1  0  0  0  0
 18 19  1  0  0  0  0
 19 38  1  0  0  0  0
 19 39  1  0  0  0  0
 19 20  1  0  0  0  0
 20 15  1  0  0  0  0
 20 40  1  0  0  0  0
 20 41  1  0  0  0  0
  8 21  1  0  0  0  0
 21 42  1  0  0  0  0
 21 22  2  0  0  0  0
 22  5  1  0  0  0  0
 22 43  1  0  0  0  0
M  END
>  <LOGBIO>
6.9800

>  <PRED_LOGBIO>
6.8300

>  <XV_RES>
0.0750

>  <WHL_TMPL>
1

>  <ANCH>
37-36;13-15

$$$$
ROW84
  -MTS-   01071500473D 0   0.00000     0.00000     0

 14 14  0  0  0  0  0  0  0  0999 V2000
   -1.8430   -0.5200    0.4300 N   0  0  0  0  0  0  0  0  0  0  0  0
   -0.5870    0.0010    0.6390 C   0  0  0  0  0  0  0  0  0  0  0  0
   -0.0840    0.1650    1.8440 N   0  0  0  0  0  0  0  0  0  0  0  0
    1.1900    0.7040    1.8110 N   0  0  0  0  0  0  0  0  0  0  0  0
    1.5780    0.9210    0.5740 C   0  0  0  0  0  0  0  0  0  0  0  0
    0.4480    0.4910   -0.6260 S   0  0  0  0  0  0  0  0  0  0  0  0
    3.1230    1.5850    0.0810 S   0  0  0  0  0  0  0  0  0  0  0  0
    2.8360    2.8060   -0.6400 O   0  0  0  0  0  0  0  0  0  0  0  0
    3.7060    0.6670   -0.8480 O   0  0  0  0  0  0  0  0  0  0  0  0
    4.1060    1.8460    1.5050 N   0  0  0  0  0  0  0  0  0  0  0  0
   -2.1940   -0.6300   -0.5110 H   0  0  0  0  0  0  0  0  0  0  0  0
   -2.4140   -0.7920    1.2170 H   0  0  0  0  0  0  0  0  0  0  0  0
    4.6700    2.6800    1.5830 H   0  0  0  0  0  0  0  0  0  0  0  0
    4.1080    1.1630    2.2490 H   0  0  0  0  0  0  0  0  0  0  0  0
  1 11  1  0  0  0  0
  1 12  1  0  0  0  0
  1  2  1  0  0  0  0
  2  3  2  0  0  0  0
  3  4  1  0  0  0  0
  4  5  2  0  0  0  0
  5  6  1  0  0  0  0
  6  2  1  0  0  0  0
  5  7  1  0  0  0  0
  7  8  2  0  0  0  0
  7  9  2  0  0  0  0
  7 10  1  0  0  0  0
 10 13  1  0  0  0  0
 10 14  1  0  0  0  0
M  END
>  <LOGBIO>
7.2200

>  <PRED_LOGBIO>
7.2500

>  <XV_RES>
-0.0290

>  <WHL_TMPL>
3

>  <ANCH>
4-6;9-10

$$$$
ROW87
  -MTS-   01071500473D 0   0.00000     0.00000     0

 79 83  0  0  1  0  0  0  0  0999 V2000
   -1.7710   -2.4610    5.8180 C   0  0  0  0  0  0  0  0  0  0  0  0
   -1.8590   -1.0430    6.3750 C   0  0  2  0  0  0  0  0  0  0  0  0
   -0.5880   -0.7250    7.1630 C   0  0  0  0  0  0  0  0  0  0  0  0
   -0.4420   -1.7170    8.3160 C   0  0  0  0  0  0  0  0  0  0  0  0
    0.8130   -1.4030    9.0940 C   0  0  0  0  0  0  0  0  0  0  0  0
    1.5300   -0.4630    8.7520 O   0  0  0  0  0  0  0  0  0  0  0  0
    1.1440   -2.1430   10.1480 N   0  0  0  0  0  0  0  0  0  0  0  0
    2.3210   -1.8490   10.8770 C   0  0  0  0  0  0  0  0  0  0  0  0
    3.5350   -2.4460   10.5180 C   0  0  0  0  0  0  0  0  0  0  0  0
    4.6990   -2.1560   11.2400 C   0  0  0  0  0  0  0  0  0  0  0  0
    4.6490   -1.2670   12.3200 C   0  0  0  0  0  0  0  0  0  0  0  0
    3.4350   -0.6690   12.6790 C   0  0  0  0  0  0  0  0  0  0  0  0
    2.2710   -0.9600   11.9580 C   0  0  0  0  0  0  0  0  0  0  0  0
    3.3700    0.5000   14.0990 S   0  0  0  0  0  0  0  0  0  0  0  0
    2.3380    1.4640   13.8760 O   0  0  0  0  0  0  0  0  0  0  0  0
    4.6270    1.1680   14.2250 O   0  0  0  0  0  0  0  0  0  0  0  0
    3.0310   -0.3870   15.5690 N   0  0  0  0  0  0  0  0  0  0  0  0
   -2.0050   -0.0510    5.2220 C   0  0  1  0  0  0  0  0  0  0  0  0
   -3.4890   -0.0170    4.8130 C   0  0  0  0  0  0  0  0  0  0  0  0
   -3.5350   -0.0600    3.2750 C   0  0  0  0  0  0  0  0  0  0  0  0
   -2.0770   -0.1200    2.7820 C   0  0  1  0  0  0  0  0  0  0  0  0
   -1.6220   -0.7970    1.4760 C   0  0  1  0  0  0  0  0  0  0  0  0
   -0.1070   -0.6180    1.2660 C   0  0  2  0  0  0  0  0  0  0  0  0
    0.7060   -1.1440    2.4640 C   0  0  0  0  0  0  0  0  0  0  0  0
    0.2040   -0.5640    3.7650 C   0  0  0  0  0  0  0  0  0  0  0  0
    0.9520   -0.0660    4.5750 O   0  0  0  0  0  0  0  0  0  0  0  0
   -1.2860   -0.6430    3.9960 C   0  0  2  0  0  0  0  0  0  0  0  0
   -1.5990   -2.1350    4.0470 C   0  0  0  0  0  0  0  0  0  0  0  0
    0.3520   -1.2410   -0.0660 C   0  0  1  0  0  0  0  0  0  0  0  0
    1.1560    0.0370    0.5530 C   0  0  0  0  0  0  0  0  0  0  0  0
    1.8650   -1.0540   -0.2840 C   0  0  0  0  0  0  0  0  0  0  0  0
    2.3380   -1.6690   -1.6150 C   0  0  0  0  0  0  0  0  0  0  0  0
    1.5000   -1.1840   -2.7730 C   0  0  0  0  0  0  0  0  0  0  0  0
    1.9970   -0.7510   -3.7880 O   0  0  0  0  0  0  0  0  0  0  0  0
    0.0030   -1.2710   -2.5890 C   0  0  0  0  0  0  0  0  0  0  0  0
   -0.4440   -0.6590   -1.2490 C   0  0  1  0  0  0  0  0  0  0  0  0
   -1.9620   -0.8350   -1.0620 C   0  0  0  0  0  0  0  0  0  0  0  0
   -2.4150   -0.3190    0.2830 C   0  0  0  0  0  0  0  0  0  0  0  0
   -3.3560    0.4330    0.3980 O   0  0  0  0  0  0  0  0  0  0  0  0
   -0.9070   -2.5390    5.1610 H   0  0  0  0  0  0  0  0  0  0  0  0
   -1.6670   -3.1670    6.6390 H   0  0  0  0  0  0  0  0  0  0  0  0
   -2.6750   -2.6870    5.2580 H   0  0  0  0  0  0  0  0  0  0  0  0
   -2.7220   -0.9640    7.0330 H   0  0  0  0  0  0  0  0  0  0  0  0
   -0.6510    0.2860    7.5600 H   0  0  0  0  0  0  0  0  0  0  0  0
    0.2750   -0.8030    6.5050 H   0  0  0  0  0  0  0  0  0  0  0  0
   -0.3790   -2.7280    7.9180 H   0  0  0  0  0  0  0  0  0  0  0  0
   -1.3050   -1.6390    8.9730 H   0  0  0  0  0  0  0  0  0  0  0  0
    0.5560   -2.9140   10.4290 H   0  0  0  0  0  0  0  0  0  0  0  0
    3.5730   -3.1320    9.6850 H   0  0  0  0  0  0  0  0  0  0  0  0
    5.6350   -2.6170   10.9630 H   0  0  0  0  0  0  0  0  0  0  0  0
    5.5470   -1.0420   12.8770 H   0  0  0  0  0  0  0  0  0  0  0  0
    1.3350   -0.4980   12.2350 H   0  0  0  0  0  0  0  0  0  0  0  0
    2.9070   -1.3890   15.5370 H   0  0  0  0  0  0  0  0  0  0  0  0
    2.9600    0.1030   16.4500 H   0  0  0  0  0  0  0  0  0  0  0  0
   -1.6290    0.9370    5.4790 H   0  0  0  0  0  0  0  0  0  0  0  0
   -3.8870    0.9480    5.1220 H   0  0  0  0  0  0  0  0  0  0  0  0
   -3.9810   -0.9050    5.2040 H   0  0  0  0  0  0  0  0  0  0  0  0
   -3.9520    0.8860    2.9370 H   0  0  0  0  0  0  0  0  0  0  0  0
   -4.0480   -0.9680    2.9640 H   0  0  0  0  0  0  0  0  0  0  0  0
   -1.7740    0.9200    2.6780 H   0  0  0  0  0  0  0  0  0  0  0  0
   -1.8070   -1.8640    1.5860 H   0  0  0  0  0  0  0  0  0  0  0  0
    0.0810    0.4510    1.1990 H   0  0  0  0  0  0  0  0  0  0  0  0
    1.7200   -0.7720    2.3340 H   0  0  0  0  0  0  0  0  0  0  0  0
    0.5930   -2.2250    2.5020 H   0  0  0  0  0  0  0  0  0  0  0  0
   -0.7200   -2.6790    4.3880 H   0  0  0  0  0  0  0  0  0  0  0  0
   -2.4230   -2.3100    4.7360 H   0  0  0  0  0  0  0  0  0  0  0  0
   -1.8770   -2.4820    3.0540 H   0  0  0  0  0  0  0  0  0  0  0  0
    0.4490    0.7810    0.9130 H   0  0  0  0  0  0  0  0  0  0  0  0
    1.6970    0.4950   -0.2720 H   0  0  0  0  0  0  0  0  0  0  0  0
    1.8000   -0.3700    1.3300 H   0  0  0  0  0  0  0  0  0  0  0  0
    2.3580   -1.6200    0.5040 H   0  0  0  0  0  0  0  0  0  0  0  0
    2.0740    0.0130   -0.3110 H   0  0  0  0  0  0  0  0  0  0  0  0
    2.1630   -2.7400   -1.5370 H   0  0  0  0  0  0  0  0  0  0  0  0
    3.3680   -1.3630   -1.7820 H   0  0  0  0  0  0  0  0  0  0  0  0
   -0.2360   -2.3310   -2.5340 H   0  0  0  0  0  0  0  0  0  0  0  0
   -0.4750   -0.7140   -3.3910 H   0  0  0  0  0  0  0  0  0  0  0  0
   -0.2390    0.4090   -1.2900 H   0  0  0  0  0  0  0  0  0  0  0  0
   -2.1480   -1.9070   -1.0580 H   0  0  0  0  0  0  0  0  0  0  0  0
   -2.4670   -0.2640   -1.8390 H   0  0  0  0  0  0  0  0  0  0  0  0
  1 40  1  0  0  0  0
  1 41  1  0  0  0  0
  1 42  1  0  0  0  0
  1  2  1  0  0  0  0
  2 43  1  0  0  0  0
  2  3  1  0  0  0  0
  3 44  1  0  0  0  0
  3 45  1  0  0  0  0
  3  4  1  0  0  0  0
  4 46  1  0  0  0  0
  4 47  1  0  0  0  0
  4  5  1  0  0  0  0
  5  6  2  0  0  0  0
  5  7  1  0  0  0  0
  7 48  1  0  0  0  0
  7  8  1  0  0  0  0
  8  9  2  0  0  0  0
  9 49  1  0  0  0  0
  9 10  1  0  0  0  0
 10 50  1  0  0  0  0
 10 11  2  0  0  0  0
 11 51  1  0  0  0  0
 11 12  1  0  0  0  0
 12 13  2  0  0  0  0
 13  8  1  0  0  0  0
 13 52  1  0  0  0  0
 12 14  1  0  0  0  0
 14 15  2  0  0  0  0
 14 16  2  0  0  0  0
 14 17  1  0  0  0  0
 17 53  1  0  0  0  0
 17 54  1  0  0  0  0
  2 18  1  0  0  0  0
 18 55  1  0  0  0  0
 18 19  1  0  0  0  0
 19 56  1  0  0  0  0
 19 57  1  0  0  0  0
 19 20  1  0  0  0  0
 20 58  1  0  0  0  0
 20 59  1  0  0  0  0
 20 21  1  0  0  0  0
 21 60  1  0  0  0  0
 21 22  1  0  0  0  0
 22 61  1  0  0  0  0
 22 23  1  0  0  0  0
 23 62  1  0  0  0  0
 23 24  1  0  0  0  0
 24 63  1  0  0  0  0
 24 64  1  0  0  0  0
 24 25  1  0  0  0  0
 25 26  2  0  0  0  0
 25 27  1  0  0  0  0
 27 18  1  0  0  0  0
 27 21  1  0  0  0  0
 27 28  1  0  0  0  0
 28 65  1  0  0  0  0
 28 66  1  0  0  0  0
 28 67  1  0  0  0  0
 23 29  1  0  0  0  0
 29 30  1  0  0  0  0
 30 68  1  0  0  0  0
 30 69  1  0  0  0  0
 30 70  1  0  0  0  0
 29 31  1  0  0  0  0
 31 71  1  0  0  0  0
 31 72  1  0  0  0  0
 31 32  1  0  0  0  0
 32 73  1  0  0  0  0
 32 74  1  0  0  0  0
 32 33  1  0  0  0  0
 33 34  2  0  0  0  0
 33 35  1  0  0  0  0
 35 75  1  0  0  0  0
 35 76  1  0  0  0  0
 35 36  1  0  0  0  0
 36 29  1  0  0  0  0
 36 77  1  0  0  0  0
 36 37  1  0  0  0  0
 37 78  1  0  0  0  0
 37 79  1  0  0  0  0
 37 38  1  0  0  0  0
 38 22  1  0  0  0  0
 38 39  2  0  0  0  0
M  END
>  <LOGBIO>
6.8100

>  <PRED_LOGBIO>
7.9700

>  <XV_RES>
-1.3090

>  <WHL_TMPL>
2

>  <ANCH>
25-38;43-78

$$$$
ROW88
  -MTS-   01071500473D 0   0.00000     0.00000     0

 19 19  0  0  0  0  0  0  0  0999 V2000
   -4.0200   -1.4440    0.7890 C   0  0  0  0  0  0  0  0  0  0  0  0
   -2.7350   -0.9390    1.3960 C   0  0  0  0  0  0  0  0  0  0  0  0
   -2.5870   -0.9140    2.6120 O   0  0  0  0  0  0  0  0  0  0  0  0
   -1.8430   -0.5200    0.4300 N   0  0  0  0  0  0  0  0  0  0  0  0
   -0.5870    0.0010    0.6390 C   0  0  0  0  0  0  0  0  0  0  0  0
   -0.0840    0.1650    1.8440 N   0  0  0  0  0  0  0  0  0  0  0  0
    1.1900    0.7040    1.8110 N   0  0  0  0  0  0  0  0  0  0  0  0
    1.5780    0.9210    0.5740 C   0  0  0  0  0  0  0  0  0  0  0  0
    0.4480    0.4910   -0.6260 S   0  0  0  0  0  0  0  0  0  0  0  0
    3.1230    1.5850    0.0810 S   0  0  0  0  0  0  0  0  0  0  0  0
    3.9610    1.5680    1.2600 O   0  0  0  0  0  0  0  0  0  0  0  0
    2.8360    2.8060   -0.6400 O   0  0  0  0  0  0  0  0  0  0  0  0
    3.8360    0.5310   -1.0400 N   0  0  0  0  0  0  0  0  0  0  0  0
   -4.8720   -1.0110    1.3100 H   0  0  0  0  0  0  0  0  0  0  0  0
   -4.0530   -1.0670   -0.2310 H   0  0  0  0  0  0  0  0  0  0  0  0
   -3.9860   -2.5300    0.8470 H   0  0  0  0  0  0  0  0  0  0  0  0
   -2.1440   -0.6050   -0.5300 H   0  0  0  0  0  0  0  0  0  0  0  0
    4.7380    0.7510   -1.4380 H   0  0  0  0  0  0  0  0  0  0  0  0
    3.3590   -0.3170   -1.3100 H   0  0  0  0  0  0  0  0  0  0  0  0
  1 14  1  0  0  0  0
  1 15  1  0  0  0  0
  1 16  1  0  0  0  0
  1  2  1  0  0  0  0
  2  3  2  0  0  0  0
  2  4  1  0  0  0  0
  4 17  1  0  0  0  0
  4  5  1  0  0  0  0
  5  6  2  0  0  0  0
  6  7  1  0  0  0  0
  7  8  2  0  0  0  0
  8  9  1  0  0  0  0
  9  5  1  0  0  0  0
  8 10  1  0  0  0  0
 10 11  2  0  0  0  0
 10 12  2  0  0  0  0
 10 13  1  0  0  0  0
 13 18  1  0  0  0  0
 13 19  1  0  0  0  0
M  END
>  <LOGBIO>
7.9200

>  <PRED_LOGBIO>
7.8600

>  <XV_RES>
0.0660

>  <WHL_TMPL>
3

>  <ANCH>
14-15;5-6

$$$$
ROW89
  -MTS-   01071500473D 0   0.00000     0.00000     0

 51 53  0  0  1  0  0  0  0  0999 V2000
    3.8360    0.5310   -1.0400 N   0  0  0  0  0  0  0  0  0  0  0  0
    3.1230    1.5850    0.0810 S   0  0  0  0  0  0  0  0  0  0  0  0
    2.8360    2.8060   -0.6400 O   0  0  0  0  0  0  0  0  0  0  0  0
    1.9930    0.9770    0.7120 O   0  0  0  0  0  0  0  0  0  0  0  0
    4.3920    1.9800    1.3530 C   0  0  0  0  0  0  0  0  0  0  0  0
    4.0560    1.9480    2.7110 C   0  0  0  0  0  0  0  0  0  0  0  0
    5.0220    2.2480    3.6790 C   0  0  0  0  0  0  0  0  0  0  0  0
    6.3240    2.5810    3.2890 C   0  0  0  0  0  0  0  0  0  0  0  0
    6.6610    2.6130    1.9300 C   0  0  0  0  0  0  0  0  0  0  0  0
    5.6950    2.3120    0.9630 C   0  0  0  0  0  0  0  0  0  0  0  0
    7.3450    2.8980    4.3120 C   0  0  0  0  0  0  0  0  0  0  0  0
    7.4940    4.0580    4.6930 O   0  0  0  0  0  0  0  0  0  0  0  0
    8.1020    1.9290    4.8190 N   0  0  0  0  0  0  0  0  0  0  0  0
    9.1160    2.2450    5.8360 C   0  0  0  0  0  0  0  0  0  0  0  0
    9.8320    0.9790    6.2430 C   0  0  0  0  0  0  0  0  0  0  0  0
    9.4710    0.1560    7.2370 C   0  0  0  0  0  0  0  0  0  0  0  0
   10.3780   -0.8710    7.2780 N   0  0  0  0  0  0  0  0  0  0  0  0
   11.3270   -0.6000    6.2170 N   0  0  0  0  0  0  0  0  0  0  0  0
   10.9870    0.4600    5.6470 N   0  0  0  0  0  0  0  0  0  0  0  0
   10.3860   -2.0100    8.2070 C   0  0  2  0  0  0  0  0  0  0  0  0
    9.2140   -2.8050    8.0130 O   0  0  0  0  0  0  0  0  0  0  0  0
    9.2400   -3.9800    8.8290 C   0  0  2  0  0  0  0  0  0  0  0  0
    8.0300   -4.8590    8.5150 C   0  0  0  0  0  0  0  0  0  0  0  0
    8.3660   -5.7750    7.4690 O   0  0  0  0  0  0  0  0  0  0  0  0
    9.2610   -3.6320   10.3290 C   0  0  1  0  0  0  0  0  0  0  0  0
    9.4130   -4.8340   11.0880 O   0  0  0  0  0  0  0  0  0  0  0  0
   10.4260   -2.6780   10.6520 C   0  0  2  0  0  0  0  0  0  0  0  0
   10.2570   -2.1620   11.9750 O   0  0  0  0  0  0  0  0  0  0  0  0
   10.4990   -1.5050    9.6570 C   0  0  1  0  0  0  0  0  0  0  0  0
   11.7460   -0.8250    9.8220 O   0  0  0  0  0  0  0  0  0  0  0  0
    4.1220   -0.3940   -0.7520 H   0  0  0  0  0  0  0  0  0  0  0  0
    3.9740    0.8280   -1.9950 H   0  0  0  0  0  0  0  0  0  0  0  0
    3.0510    1.6910    3.0130 H   0  0  0  0  0  0  0  0  0  0  0  0
    4.7620    2.2240    4.7270 H   0  0  0  0  0  0  0  0  0  0  0  0
    7.6660    2.8690    1.6290 H   0  0  0  0  0  0  0  0  0  0  0  0
    5.9550    2.3370   -0.0850 H   0  0  0  0  0  0  0  0  0  0  0  0
    7.9800    0.9770    4.5070 H   0  0  0  0  0  0  0  0  0  0  0  0
    8.6330    2.6840    6.7060 H   0  0  0  0  0  0  0  0  0  0  0  0
    9.8340    2.9510    5.4240 H   0  0  0  0  0  0  0  0  0  0  0  0
    8.6190    0.2800    7.8890 H   0  0  0  0  0  0  0  0  0  0  0  0
   11.2720   -2.5850    7.9450 H   0  0  0  0  0  0  0  0  0  0  0  0
   10.1070   -4.5870    8.5770 H   0  0  0  0  0  0  0  0  0  0  0  0
    7.7450   -5.4140    9.4060 H   0  0  0  0  0  0  0  0  0  0  0  0
    7.2000   -4.2330    8.1960 H   0  0  0  0  0  0  0  0  0  0  0  0
    7.6120   -6.3450    7.2520 H   0  0  0  0  0  0  0  0  0  0  0  0
    8.3220   -3.1530   10.5980 H   0  0  0  0  0  0  0  0  0  0  0  0
    8.9660   -4.7620   11.9460 H   0  0  0  0  0  0  0  0  0  0  0  0
   11.3610   -3.2330   10.6180 H   0  0  0  0  0  0  0  0  0  0  0  0
    9.3170   -2.0680   12.1930 H   0  0  0  0  0  0  0  0  0  0  0  0
    9.6830   -0.8140    9.8590 H   0  0  0  0  0  0  0  0  0  0  0  0
   11.6560    0.1200    9.6210 H   0  0  0  0  0  0  0  0  0  0  0  0
  1 31  1  0  0  0  0
  1 32  1  0  0  0  0
  1  2  1  0  0  0  0
  2  3  2  0  0  0  0
  2  4  2  0  0  0  0
  2  5  1  0  0  0  0
  5  6  2  0  0  0  0
  6 33  1  0  0  0  0
  6  7  1  0  0  0  0
  7 34  1  0  0  0  0
  7  8  2  0  0  0  0
  8  9  1  0  0  0  0
  9 35  1  0  0  0  0
  9 10  2  0  0  0  0
 10  5  1  0  0  0  0
 10 36  1  0  0  0  0
  8 11  1  0  0  0  0
 11 12  2  0  0  0  0
 11 13  1  0  0  0  0
 13 37  1  0  0  0  0
 13 14  1  0  0  0  0
 14 38  1  0  0  0  0
 14 39  1  0  0  0  0
 14 15  1  0  0  0  0
 15 16  2  0  0  0  0
 16 40  1  0  0  0  0
 16 17  1  0  0  0  0
 17 18  1  0  0  0  0
 18 19  2  0  0  0  0
 19 15  1  0  0  0  0
 17 20  1  0  0  0  0
 20 41  1  0  0  0  0
 20 21  1  0  0  0  0
 21 22  1  0  0  0  0
 22 42  1  0  0  0  0
 22 23  1  0  0  0  0
 23 43  1  0  0  0  0
 23 44  1  0  0  0  0
 23 24  1  0  0  0  0
 24 45  1  0  0  0  0
 22 25  1  0  0  0  0
 25 46  1  0  0  0  0
 25 26  1  0  0  0  0
 26 47  1  0  0  0  0
 25 27  1  0  0  0  0
 27 48  1  0  0  0  0
 27 28  1  0  0  0  0
 28 49  1  0  0  0  0
 27 29  1  0  0  0  0
 29 20  1  0  0  0  0
 29 50  1  0  0  0  0
 29 30  1  0  0  0  0
 30 51  1  0  0  0  0
M  END
>  <LOGBIO>
8.0900

>  <PRED_LOGBIO>
6.9800

>  <XV_RES>
1.3330

>  <WHL_TMPL>
3

>  <ANCH>
4-6;4-5

$$$$
ROW90
  -MTS-   01071500473D 0   0.00000     0.00000     0

 21 21  0  0  0  0  0  0  0  0999 V2000
    1.4660   -0.4970   -2.2630 N   0  0  0  0  0  0  0  0  0  0  0  0
    0.8400    0.7070   -1.7410 N   0  0  0  0  0  0  0  0  0  0  0  0
    0.5520    0.5310   -0.3670 C   0  0  0  0  0  0  0  0  0  0  0  0
   -0.6820    0.0010    0.0270 C   0  0  0  0  0  0  0  0  0  0  0  0
   -0.9680   -0.1730    1.3860 C   0  0  0  0  0  0  0  0  0  0  0  0
   -0.0190    0.1840    2.3520 C   0  0  0  0  0  0  0  0  0  0  0  0
    1.2150    0.7140    1.9580 C   0  0  0  0  0  0  0  0  0  0  0  0
    1.5010    0.8880    0.5990 C   0  0  0  0  0  0  0  0  0  0  0  0
    3.1230    1.5850    0.0810 S   0  0  0  0  0  0  0  0  0  0  0  0
    2.8360    2.8060   -0.6400 O   0  0  0  0  0  0  0  0  0  0  0  0
    3.7060    0.6670   -0.8480 O   0  0  0  0  0  0  0  0  0  0  0  0
    4.0900    1.8390    1.5170 N   0  0  0  0  0  0  0  0  0  0  0  0
    0.8380   -1.2800   -2.1480 H   0  0  0  0  0  0  0  0  0  0  0  0
    1.6720   -0.3720   -3.2440 H   0  0  0  0  0  0  0  0  0  0  0  0
   -0.0160    0.8860   -2.2450 H   0  0  0  0  0  0  0  0  0  0  0  0
   -1.4140   -0.2740   -0.7180 H   0  0  0  0  0  0  0  0  0  0  0  0
   -1.9200   -0.5820    1.6900 H   0  0  0  0  0  0  0  0  0  0  0  0
   -0.2390    0.0490    3.4010 H   0  0  0  0  0  0  0  0  0  0  0  0
    1.9470    0.9890    2.7030 H   0  0  0  0  0  0  0  0  0  0  0  0
    4.7820    2.5750    1.5370 H   0  0  0  0  0  0  0  0  0  0  0  0
    3.9570    1.2500    2.3260 H   0  0  0  0  0  0  0  0  0  0  0  0
  1 13  1  0  0  0  0
  1 14  1  0  0  0  0
  1  2  1  0  0  0  0
  2 15  1  0  0  0  0
  2  3  1  0  0  0  0
  3  4  2  0  0  0  0
  4 16  1  0  0  0  0
  4  5  1  0  0  0  0
  5 17  1  0  0  0  0
  5  6  2  0  0  0  0
  6 18  1  0  0  0  0
  6  7  1  0  0  0  0
  7 19  1  0  0  0  0
  7  8  2  0  0  0  0
  8  3  1  0  0  0  0
  8  9  1  0  0  0  0
  9 10  2  0  0  0  0
  9 11  2  0  0  0  0
  9 12  1  0  0  0  0
 12 20  1  0  0  0  0
 12 21  1  0  0  0  0
M  END
>  <LOGBIO>
6.9000

>  <PRED_LOGBIO>
6.5200

>  <XV_RES>
0.3920

>  <WHL_TMPL>
3

>  <ANCH>
4-6;16-17

$$$$
ROW91
  -MTS-   01071500473D 0   0.00000     0.00000     0

 20 20  0  0  0  0  0  0  0  0999 V2000
   -2.8610    0.1900    0.7230 O   0  0  0  0  0  0  0  0  0  0  0  0
   -2.7350   -0.9390    1.3960 C   0  0  0  0  0  0  0  0  0  0  0  0
   -2.5870   -0.9140    2.6120 O   0  0  0  0  0  0  0  0  0  0  0  0
   -2.7730   -2.2350    0.6820 C   0  0  0  0  0  0  0  0  0  0  0  0
   -3.6720   -2.4380   -0.2900 C   0  0  0  0  0  0  0  0  0  0  0  0
   -3.7100   -3.7330   -1.0050 C   0  0  0  0  0  0  0  0  0  0  0  0
   -4.5150   -4.7740   -0.5250 C   0  0  0  0  0  0  0  0  0  0  0  0
   -4.5500   -5.9990   -1.2010 C   0  0  0  0  0  0  0  0  0  0  0  0
   -3.7820   -6.1850   -2.3560 C   0  0  0  0  0  0  0  0  0  0  0  0
   -3.8170   -7.3840   -3.0170 O   0  0  0  0  0  0  0  0  0  0  0  0
   -2.9770   -5.1440   -2.8360 C   0  0  0  0  0  0  0  0  0  0  0  0
   -2.9410   -3.9180   -2.1600 C   0  0  0  0  0  0  0  0  0  0  0  0
   -3.7260    0.5720    0.9380 H   0  0  0  0  0  0  0  0  0  0  0  0
   -2.0750   -3.0160    0.9440 H   0  0  0  0  0  0  0  0  0  0  0  0
   -4.3700   -1.6560   -0.5530 H   0  0  0  0  0  0  0  0  0  0  0  0
   -5.1080   -4.6310    0.3660 H   0  0  0  0  0  0  0  0  0  0  0  0
   -5.1710   -6.8020   -0.8310 H   0  0  0  0  0  0  0  0  0  0  0  0
   -3.1370   -7.9870   -2.6790 H   0  0  0  0  0  0  0  0  0  0  0  0
   -2.3840   -5.2870   -3.7270 H   0  0  0  0  0  0  0  0  0  0  0  0
   -2.3210   -3.1160   -2.5300 H   0  0  0  0  0  0  0  0  0  0  0  0
  1 13  1  0  0  0  0
  1  2  1  0  0  0  0
  2  3  2  0  0  0  0
  2  4  1  0  0  0  0
  4 14  1  0  0  0  0
  4  5  2  0  0  0  0
  5 15  1  0  0  0  0
  5  6  1  0  0  0  0
  6  7  2  0  0  0  0
  7 16  1  0  0  0  0
  7  8  1  0  0  0  0
  8 17  1  0  0  0  0
  8  9  2  0  0  0  0
  9 10  1  0  0  0  0
 10 18  1  0  0  0  0
  9 11  1  0  0  0  0
 11 19  1  0  0  0  0
 11 12  2  0  0  0  0
 12  6  1  0  0  0  0
 12 20  1  0  0  0  0
M  END
>  <LOGBIO>
6.0100

>  <PRED_LOGBIO>
6.5100

>  <XV_RES>
-0.5930

>  <WHL_TMPL>
3

>  <ANCH>
14-15;3-4

$$$$
ROW92
  -MTS-   01071500473D 0   0.00000     0.00000     0

 19 19  0  0  0  0  0  0  0  0999 V2000
   -4.0200   -1.4440    0.7890 C   0  0  0  0  0  0  0  0  0  0  0  0
   -2.7350   -0.9390    1.3960 C   0  0  0  0  0  0  0  0  0  0  0  0
   -2.5870   -0.9140    2.6120 O   0  0  0  0  0  0  0  0  0  0  0  0
   -1.8430   -0.5200    0.4300 N   0  0  0  0  0  0  0  0  0  0  0  0
   -0.5870    0.0010    0.6390 C   0  0  0  0  0  0  0  0  0  0  0  0
   -0.0840    0.1650    1.8440 N   0  0  0  0  0  0  0  0  0  0  0  0
    1.1900    0.7040    1.8110 N   0  0  0  0  0  0  0  0  0  0  0  0
    1.5780    0.9210    0.5740 C   0  0  0  0  0  0  0  0  0  0  0  0
    0.4480    0.4910   -0.6260 S   0  0  0  0  0  0  0  0  0  0  0  0
    3.1230    1.5850    0.0810 S   0  0  0  0  0  0  0  0  0  0  0  0
    3.9610    1.5680    1.2600 O   0  0  0  0  0  0  0  0  0  0  0  0
    2.8360    2.8060   -0.6400 O   0  0  0  0  0  0  0  0  0  0  0  0
    3.8360    0.5310   -1.0400 N   0  0  0  0  0  0  0  0  0  0  0  0
   -4.8720   -1.0110    1.3100 H   0  0  0  0  0  0  0  0  0  0  0  0
   -4.0530   -1.0670   -0.2310 H   0  0  0  0  0  0  0  0  0  0  0  0
   -3.9860   -2.5300    0.8470 H   0  0  0  0  0  0  0  0  0  0  0  0
   -2.1440   -0.6050   -0.5300 H   0  0  0  0  0  0  0  0  0  0  0  0
    4.7380    0.7510   -1.4380 H   0  0  0  0  0  0  0  0  0  0  0  0
    3.3590   -0.3170   -1.3100 H   0  0  0  0  0  0  0  0  0  0  0  0
  1 14  1  0  0  0  0
  1 15  1  0  0  0  0
  1 16  1  0  0  0  0
  1  2  1  0  0  0  0
  2  3  2  0  0  0  0
  2  4  1  0  0  0  0
  4 17  1  0  0  0  0
  4  5  1  0  0  0  0
  5  6  2  0  0  0  0
  6  7  1  0  0  0  0
  7  8  2  0  0  0  0
  8  9  1  0  0  0  0
  9  5  1  0  0  0  0
  8 10  1  0  0  0  0
 10 11  2  0  0  0  0
 10 12  2  0  0  0  0
 10 13  1  0  0  0  0
 13 18  1  0  0  0  0
 13 19  1  0  0  0  0
M  END
>  <LOGBIO>
7.9200

>  <PRED_LOGBIO>
7.8600

>  <XV_RES>
0.0660

>  <WHL_TMPL>
3

>  <ANCH>
14-15;5-6

$$$$
ROW93
  -MTS-   01071500473D 0   0.00000     0.00000     0

 50 52  0  0  1  0  0  0  0  0999 V2000
   -8.1320    2.1790    0.8630 C   0  0  0  0  0  0  0  0  0  0  0  0
   -8.1610    1.0040    1.8370 C   0  0  0  0  0  0  0  0  0  0  0  0
   -7.7980   -0.2500    1.0480 C   0  0  0  0  0  0  0  0  0  0  0  0
   -9.5020    0.8840    2.5840 C   0  0  0  0  0  0  0  0  0  0  0  0
   -9.0950   -0.3630    3.3920 C   0  0  0  0  0  0  0  0  0  0  0  0
   -7.6070   -0.1370    3.7180 C   0  0  0  0  0  0  0  0  0  0  0  0
   -7.2710    1.2210    3.0750 C   0  0  1  0  0  0  0  0  0  0  0  0
   -5.8400    1.5330    2.6420 C   0  0  0  0  0  0  0  0  0  0  0  0
   -4.9040   -0.0100    2.4960 S   0  0  0  0  0  0  0  0  0  0  0  0
   -5.5240   -0.8530    1.5220 O   0  0  0  0  0  0  0  0  0  0  0  0
   -4.8850   -0.6770    3.7610 O   0  0  0  0  0  0  0  0  0  0  0  0
   -3.2640    0.3470    2.0000 N   0  0  0  0  0  0  0  0  0  0  0  0
   -2.2990   -0.7450    1.8110 C   0  0  0  0  0  0  0  0  0  0  0  0
   -0.9680   -0.1730    1.3860 C   0  0  0  0  0  0  0  0  0  0  0  0
   -0.0190    0.1830    2.3520 C   0  0  0  0  0  0  0  0  0  0  0  0
    1.2150    0.7140    1.9580 C   0  0  0  0  0  0  0  0  0  0  0  0
    1.5010    0.8880    0.5990 C   0  0  0  0  0  0  0  0  0  0  0  0
    0.5520    0.5310   -0.3670 C   0  0  0  0  0  0  0  0  0  0  0  0
   -0.6820    0.0010    0.0270 C   0  0  0  0  0  0  0  0  0  0  0  0
    3.1230    1.5850    0.0810 S   0  0  0  0  0  0  0  0  0  0  0  0
    2.8360    2.8060   -0.6400 O   0  0  0  0  0  0  0  0  0  0  0  0
    3.7060    0.6670   -0.8480 O   0  0  0  0  0  0  0  0  0  0  0  0
    4.0900    1.8390    1.5170 N   0  0  0  0  0  0  0  0  0  0  0  0
   -8.0000    2.3120    3.8230 C   0  0  0  0  0  0  0  0  0  0  0  0
   -7.5120    3.1690    4.5240 O   0  0  0  0  0  0  0  0  0  0  0  0
   -9.4640    2.1100    3.5150 C   0  0  0  0  0  0  0  0  0  0  0  0
   -7.9540    3.1010    1.4120 H   0  0  0  0  0  0  0  0  0  0  0  0
   -7.3340    2.0290    0.1380 H   0  0  0  0  0  0  0  0  0  0  0  0
   -9.0860    2.2430    0.3440 H   0  0  0  0  0  0  0  0  0  0  0  0
   -8.0330   -0.0970   -0.0040 H   0  0  0  0  0  0  0  0  0  0  0  0
   -8.3680   -1.0950    1.4270 H   0  0  0  0  0  0  0  0  0  0  0  0
   -6.7340   -0.4510    1.1560 H   0  0  0  0  0  0  0  0  0  0  0  0
  -10.3890    0.7820    1.9620 H   0  0  0  0  0  0  0  0  0  0  0  0
   -9.6880   -0.4530    4.3000 H   0  0  0  0  0  0  0  0  0  0  0  0
   -9.2370   -1.2710    2.8100 H   0  0  0  0  0  0  0  0  0  0  0  0
   -7.4410   -0.1140    4.7930 H   0  0  0  0  0  0  0  0  0  0  0  0
   -6.9900   -0.9320    3.3030 H   0  0  0  0  0  0  0  0  0  0  0  0
   -5.3680    2.1740    3.3840 H   0  0  0  0  0  0  0  0  0  0  0  0
   -5.8540    2.0410    1.6800 H   0  0  0  0  0  0  0  0  0  0  0  0
   -2.9810    1.3040    1.8440 H   0  0  0  0  0  0  0  0  0  0  0  0
   -2.6650   -1.4230    1.0420 H   0  0  0  0  0  0  0  0  0  0  0  0
   -2.1790   -1.2890    2.7460 H   0  0  0  0  0  0  0  0  0  0  0  0
   -0.2390    0.0490    3.4010 H   0  0  0  0  0  0  0  0  0  0  0  0
    1.9470    0.9890    2.7030 H   0  0  0  0  0  0  0  0  0  0  0  0
    0.7720    0.6650   -1.4160 H   0  0  0  0  0  0  0  0  0  0  0  0
   -1.4140   -0.2740   -0.7180 H   0  0  0  0  0  0  0  0  0  0  0  0
    4.9510    2.3640    1.4600 H   0  0  0  0  0  0  0  0  0  0  0  0
    3.7870    1.4610    2.4030 H   0  0  0  0  0  0  0  0  0  0  0  0
  -10.0340    1.9290    4.4240 H   0  0  0  0  0  0  0  0  0  0  0  0
   -9.8860    2.9860    3.0270 H   0  0  0  0  0  0  0  0  0  0  0  0
  1 27  1  0  0  0  0
  1 28  1  0  0  0  0
  1 29  1  0  0  0  0
  1  2  1  0  0  0  0
  2  3  1  0  0  0  0
  3 30  1  0  0  0  0
  3 31  1  0  0  0  0
  3 32  1  0  0  0  0
  2  4  1  0  0  0  0
  4 33  1  0  0  0  0
  4  5  1  0  0  0  0
  5 34  1  0  0  0  0
  5 35  1  0  0  0  0
  5  6  1  0  0  0  0
  6 36  1  0  0  0  0
  6 37  1  0  0  0  0
  6  7  1  0  0  0  0
  7  2  1  0  0  0  0
  7  8  1  0  0  0  0
  8 38  1  0  0  0  0
  8 39  1  0  0  0  0
  8  9  1  0  0  0  0
  9 10  2  0  0  0  0
  9 11  2  0  0  0  0
  9 12  1  0  0  0  0
 12 40  1  0  0  0  0
 12 13  1  0  0  0  0
 13 41  1  0  0  0  0
 13 42  1  0  0  0  0
 13 14  1  0  0  0  0
 14 15  2  0  0  0  0
 15 43  1  0  0  0  0
 15 16  1  0  0  0  0
 16 44  1  0  0  0  0
 16 17  2  0  0  0  0
 17 18  1  0  0  0  0
 18 45  1  0  0  0  0
 18 19  2  0  0  0  0
 19 14  1  0  0  0  0
 19 46  1  0  0  0  0
 17 20  1  0  0  0  0
 20 21  2  0  0  0  0
 20 22  2  0  0  0  0
 20 23  1  0  0  0  0
 23 47  1  0  0  0  0
 23 48  1  0  0  0  0
  7 24  1  0  0  0  0
 24 25  2  0  0  0  0
 24 26  1  0  0  0  0
 26  4  1  0  0  0  0
 26 49  1  0  0  0  0
 26 50  1  0  0  0  0
M  END
>  <LOGBIO>
5.8100

>  <PRED_LOGBIO>
6.6700

>  <XV_RES>
-1.0600

>  <WHL_TMPL>
3

>  <ANCH>
4-6;40-41

$$$$
ROW94
  -MTS-   01071500473D 0   0.00000     0.00000     0

 20 20  0  0  0  0  0  0  0  0999 V2000
   -4.6010   -0.1980    2.9190 O   0  0  0  0  0  0  0  0  0  0  0  0
   -5.0360   -1.5560    2.9510 C   0  0  0  0  0  0  0  0  0  0  0  0
   -4.0410   -2.3890    2.1530 C   0  0  0  0  0  0  0  0  0  0  0  0
   -3.9960   -1.9590    0.7060 C   0  0  0  0  0  0  0  0  0  0  0  0
   -3.0180   -2.4800   -0.1490 C   0  0  0  0  0  0  0  0  0  0  0  0
   -2.9770   -2.0820   -1.4900 C   0  0  0  0  0  0  0  0  0  0  0  0
   -3.9140   -1.1620   -1.9770 C   0  0  0  0  0  0  0  0  0  0  0  0
   -3.8730   -0.7720   -3.2890 O   0  0  0  0  0  0  0  0  0  0  0  0
   -4.8920   -0.6420   -1.1220 C   0  0  0  0  0  0  0  0  0  0  0  0
   -4.9340   -1.0400    0.2200 C   0  0  0  0  0  0  0  0  0  0  0  0
   -5.3890    0.3680    2.9060 H   0  0  0  0  0  0  0  0  0  0  0  0
   -5.9860   -1.6000    2.4220 H   0  0  0  0  0  0  0  0  0  0  0  0
   -5.0400   -1.9160    3.9780 H   0  0  0  0  0  0  0  0  0  0  0  0
   -4.4210   -3.4080    2.1580 H   0  0  0  0  0  0  0  0  0  0  0  0
   -3.0530   -2.2460    2.5850 H   0  0  0  0  0  0  0  0  0  0  0  0
   -2.2950   -3.1890    0.2260 H   0  0  0  0  0  0  0  0  0  0  0  0
   -2.2220   -2.4830   -2.1500 H   0  0  0  0  0  0  0  0  0  0  0  0
   -4.4180   -1.3550   -3.8420 H   0  0  0  0  0  0  0  0  0  0  0  0
   -5.6150    0.0680   -1.4970 H   0  0  0  0  0  0  0  0  0  0  0  0
   -5.6880   -0.6380    0.8800 H   0  0  0  0  0  0  0  0  0  0  0  0
  1 11  1  0  0  0  0
  1  2  1  0  0  0  0
  2 12  1  0  0  0  0
  2 13  1  0  0  0  0
  2  3  1  0  0  0  0
  3 14  1  0  0  0  0
  3 15  1  0  0  0  0
  3  4  1  0  0  0  0
  4  5  2  0  0  0  0
  5 16  1  0  0  0  0
  5  6  1  0  0  0  0
  6 17  1  0  0  0  0
  6  7  2  0  0  0  0
  7  8  1  0  0  0  0
  8 18  1  0  0  0  0
  7  9  1  0  0  0  0
  9 19  1  0  0  0  0
  9 10  2  0  0  0  0
 10  4  1  0  0  0  0
 10 20  1  0  0  0  0
M  END
>  <LOGBIO>
5.0600

>  <PRED_LOGBIO>
6.1600

>  <XV_RES>
-1.3040

>  <WHL_TMPL>
1

>  <ANCH>
33-36;3-1

$$$$
ROW95
  -MTS-   01071500473D 0   0.00000     0.00000     0

 40 41  0  0  0  0  0  0  0  0999 V2000
   -6.2140   -6.3600   -3.3040 C   0  0  0  0  0  0  0  0  0  0  0  0
   -7.2510   -5.3930   -3.1200 O   0  0  0  0  0  0  0  0  0  0  0  0
   -7.3770   -4.8100   -1.8870 C   0  0  0  0  0  0  0  0  0  0  0  0
   -8.2020   -5.3940   -0.9180 C   0  0  0  0  0  0  0  0  0  0  0  0
   -8.3300   -4.7980    0.3430 C   0  0  0  0  0  0  0  0  0  0  0  0
   -7.6330   -3.6200    0.6350 C   0  0  0  0  0  0  0  0  0  0  0  0
   -6.8070   -3.0370   -0.3340 C   0  0  0  0  0  0  0  0  0  0  0  0
   -6.0560   -1.7660   -0.0190 C   0  0  0  0  0  0  0  0  0  0  0  0
   -4.6880   -2.1150    0.5670 C   0  0  0  0  0  0  0  0  0  0  0  0
   -3.9560   -0.8770    0.8730 N   0  0  0  0  0  0  0  0  0  0  0  0
   -2.7350   -0.9390    1.3960 C   0  0  0  0  0  0  0  0  0  0  0  0
   -2.5870   -0.9140    2.6120 O   0  0  0  0  0  0  0  0  0  0  0  0
   -1.5310   -1.0400    0.4910 C   0  0  0  0  0  0  0  0  0  0  0  0
   -1.2540   -2.4920    0.1810 C   0  0  0  0  0  0  0  0  0  0  0  0
   -1.8500   -3.0950   -0.9330 C   0  0  0  0  0  0  0  0  0  0  0  0
   -1.5940   -4.4410   -1.2210 C   0  0  0  0  0  0  0  0  0  0  0  0
   -0.7420   -5.1840   -0.3940 C   0  0  0  0  0  0  0  0  0  0  0  0
   -0.4920   -6.5010   -0.6750 O   0  0  0  0  0  0  0  0  0  0  0  0
   -0.1470   -4.5800    0.7200 C   0  0  0  0  0  0  0  0  0  0  0  0
    0.9120   -5.5030    1.7480 Cl  0  0  0  0  0  0  0  0  0  0  0  0
   -0.4030   -3.2340    1.0070 C   0  0  0  0  0  0  0  0  0  0  0  0
   -6.6790   -3.6320   -1.5950 C   0  0  0  0  0  0  0  0  0  0  0  0
   -5.2480   -5.8980   -3.1100 H   0  0  0  0  0  0  0  0  0  0  0  0
   -6.2400   -6.7300   -4.3260 H   0  0  0  0  0  0  0  0  0  0  0  0
   -6.3640   -7.1880   -2.6140 H   0  0  0  0  0  0  0  0  0  0  0  0
   -8.7400   -6.3030   -1.1430 H   0  0  0  0  0  0  0  0  0  0  0  0
   -8.9670   -5.2480    1.0900 H   0  0  0  0  0  0  0  0  0  0  0  0
   -7.7320   -3.1610    1.6070 H   0  0  0  0  0  0  0  0  0  0  0  0
   -6.6210   -1.1790    0.7020 H   0  0  0  0  0  0  0  0  0  0  0  0
   -5.9220   -1.1880   -0.9320 H   0  0  0  0  0  0  0  0  0  0  0  0
   -4.1230   -2.7010   -0.1540 H   0  0  0  0  0  0  0  0  0  0  0  0
   -4.8220   -2.6920    1.4790 H   0  0  0  0  0  0  0  0  0  0  0  0
   -4.3810    0.0200    0.6870 H   0  0  0  0  0  0  0  0  0  0  0  0
   -0.6660   -0.6040    0.9870 H   0  0  0  0  0  0  0  0  0  0  0  0
   -1.7260   -0.5030   -0.4350 H   0  0  0  0  0  0  0  0  0  0  0  0
   -2.5070   -2.5230   -1.5710 H   0  0  0  0  0  0  0  0  0  0  0  0
   -2.0530   -4.9070   -2.0800 H   0  0  0  0  0  0  0  0  0  0  0  0
   -1.1350   -7.0790   -0.2370 H   0  0  0  0  0  0  0  0  0  0  0  0
    0.0570   -2.7690    1.8670 H   0  0  0  0  0  0  0  0  0  0  0  0
   -6.0430   -3.1820   -2.3420 H   0  0  0  0  0  0  0  0  0  0  0  0
  1 23  1  0  0  0  0
  1 24  1  0  0  0  0
  1 25  1  0  0  0  0
  1  2  1  0  0  0  0
  2  3  1  0  0  0  0
  3  4  2  0  0  0  0
  4 26  1  0  0  0  0
  4  5  1  0  0  0  0
  5 27  1  0  0  0  0
  5  6  2  0  0  0  0
  6 28  1  0  0  0  0
  6  7  1  0  0  0  0
  7  8  1  0  0  0  0
  8 29  1  0  0  0  0
  8 30  1  0  0  0  0
  8  9  1  0  0  0  0
  9 31  1  0  0  0  0
  9 32  1  0  0  0  0
  9 10  1  0  0  0  0
 10 33  1  0  0  0  0
 10 11  1  0  0  0  0
 11 12  2  0  0  0  0
 11 13  1  0  0  0  0
 13 34  1  0  0  0  0
 13 35  1  0  0  0  0
 13 14  1  0  0  0  0
 14 15  2  0  0  0  0
 15 36  1  0  0  0  0
 15 16  1  0  0  0  0
 16 37  1  0  0  0  0
 16 17  2  0  0  0  0
 17 18  1  0  0  0  0
 18 38  1  0  0  0  0
 17 19  1  0  0  0  0
 19 20  1  0  0  0  0
 19 21  2  0  0  0  0
 21 14  1  0  0  0  0
 21 39  1  0  0  0  0
  7 22  2  0  0  0  0
 22  3  1  0  0  0  0
 22 40  1  0  0  0  0
M  END
>  <LOGBIO>
4.9700

>  <PRED_LOGBIO>
6.3100

>  <XV_RES>
-1.8280

>  <WHL_TMPL>
3

>  <ANCH>
14-15;22-23

$$$$
ROW96
  -MTS-   01071500473D 0   0.00000     0.00000     0

 35 36  0  0  1  0  0  0  0  0999 V2000
    3.3200   -4.6650    0.1660 C   0  0  0  0  0  0  0  0  0  0  0  0
    1.9620   -4.0050    0.3900 C   0  0  0  0  0  0  0  0  0  0  0  0
    1.5090   -3.3790   -0.8600 N   0  0  0  0  0  0  0  0  0  0  0  0
    0.2010   -2.7440   -0.6440 C   0  0  1  0  0  0  0  0  0  0  0  0
   -0.6080   -3.5460    0.3920 C   0  0  0  0  0  0  0  0  0  0  0  0
   -2.0780   -3.0880    0.4270 C   0  0  2  0  0  0  0  0  0  0  0  0
   -2.8150   -3.7870    1.5640 C   0  0  0  0  0  0  0  0  0  0  0  0
   -2.1830   -1.2930    0.6320 S   0  0  0  0  0  0  0  0  0  0  0  0
   -2.6700   -0.9780    1.9390 O   0  0  0  0  0  0  0  0  0  0  0  0
   -3.1250   -0.7480   -0.2970 O   0  0  0  0  0  0  0  0  0  0  0  0
   -0.5300   -0.5260    0.3750 C   0  0  0  0  0  0  0  0  0  0  0  0
    0.2930    1.0150    0.6580 S   0  0  0  0  0  0  0  0  0  0  0  0
    1.8660    0.5540   -0.0090 C   0  0  0  0  0  0  0  0  0  0  0  0
    1.7260   -0.7160   -0.4140 C   0  0  0  0  0  0  0  0  0  0  0  0
    0.3900   -1.3140   -0.1980 C   0  0  0  0  0  0  0  0  0  0  0  0
    3.3770    1.5980   -0.1220 S   0  0  0  0  0  0  0  0  0  0  0  0
    2.9640    2.8160   -0.7800 O   0  0  0  0  0  0  0  0  0  0  0  0
    4.2990    0.9310   -0.9880 O   0  0  0  0  0  0  0  0  0  0  0  0
    3.9890    1.8530    1.4970 N   0  0  0  0  0  0  0  0  0  0  0  0
    4.0420   -3.9120   -0.1440 H   0  0  0  0  0  0  0  0  0  0  0  0
    3.6550   -5.1280    1.0920 H   0  0  0  0  0  0  0  0  0  0  0  0
    3.2310   -5.4240   -0.6080 H   0  0  0  0  0  0  0  0  0  0  0  0
    2.0510   -3.2470    1.1650 H   0  0  0  0  0  0  0  0  0  0  0  0
    1.2400   -4.7580    0.7010 H   0  0  0  0  0  0  0  0  0  0  0  0
    1.4270   -4.0830   -1.5790 H   0  0  0  0  0  0  0  0  0  0  0  0
   -0.3020   -2.7690   -1.6080 H   0  0  0  0  0  0  0  0  0  0  0  0
   -0.1640   -3.4150    1.3770 H   0  0  0  0  0  0  0  0  0  0  0  0
   -0.5640   -4.6040    0.1450 H   0  0  0  0  0  0  0  0  0  0  0  0
   -2.5820   -3.3870   -0.4900 H   0  0  0  0  0  0  0  0  0  0  0  0
   -2.7700   -3.1700    2.4590 H   0  0  0  0  0  0  0  0  0  0  0  0
   -3.8550   -3.9410    1.2820 H   0  0  0  0  0  0  0  0  0  0  0  0
   -2.3470   -4.7490    1.7630 H   0  0  0  0  0  0  0  0  0  0  0  0
    2.5360   -1.2670   -0.8680 H   0  0  0  0  0  0  0  0  0  0  0  0
    3.4870    2.4490    2.1390 H   0  0  0  0  0  0  0  0  0  0  0  0
    4.8450    1.4040    1.7900 H   0  0  0  0  0  0  0  0  0  0  0  0
  1 20  1  0  0  0  0
  1 21  1  0  0  0  0
  1 22  1  0  0  0  0
  1  2  1  0  0  0  0
  2 23  1  0  0  0  0
  2 24  1  0  0  0  0
  2  3  1  0  0  0  0
  3 25  1  0  0  0  0
  3  4  1  0  0  0  0
  4 26  1  0  0  0  0
  4  5  1  0  0  0  0
  5 27  1  0  0  0  0
  5 28  1  0  0  0  0
  5  6  1  0  0  0  0
  6 29  1  0  0  0  0
  6  7  1  0  0  0  0
  7 30  1  0  0  0  0
  7 31  1  0  0  0  0
  7 32  1  0  0  0  0
  6  8  1  0  0  0  0
  8  9  2  0  0  0  0
  8 10  2  0  0  0  0
  8 11  1  0  0  0  0
 11 12  1  0  0  0  0
 12 13  1  0  0  0  0
 13 14  2  0  0  0  0
 14 33  1  0  0  0  0
 14 15  1  0  0  0  0
 15  4  1  0  0  0  0
 15 11  2  0  0  0  0
 13 16  1  0  0  0  0
 16 17  2  0  0  0  0
 16 18  2  0  0  0  0
 16 19  1  0  0  0  0
 19 34  1  0  0  0  0
 19 35  1  0  0  0  0
M  END
>  <LOGBIO>
8.0500

>  <PRED_LOGBIO>
8.2500

>  <XV_RES>
-0.2080

>  <WHL_TMPL>
1

>  <ANCH>
4-6;30-31

$$$$
ROW97
  -MTS-   01071500473D 0   0.00000     0.00000     0

 14 14  0  0  0  0  0  0  0  0999 V2000
   -1.8430   -0.5200    0.4300 N   0  0  0  0  0  0  0  0  0  0  0  0
   -0.5870    0.0010    0.6390 C   0  0  0  0  0  0  0  0  0  0  0  0
   -0.0840    0.1650    1.8440 N   0  0  0  0  0  0  0  0  0  0  0  0
    1.1900    0.7040    1.8110 N   0  0  0  0  0  0  0  0  0  0  0  0
    1.5780    0.9210    0.5740 C   0  0  0  0  0  0  0  0  0  0  0  0
    0.4480    0.4910   -0.6260 S   0  0  0  0  0  0  0  0  0  0  0  0
    3.1230    1.5850    0.0810 S   0  0  0  0  0  0  0  0  0  0  0  0
    2.8360    2.8060   -0.6400 O   0  0  0  0  0  0  0  0  0  0  0  0
    3.7060    0.6670   -0.8480 O   0  0  0  0  0  0  0  0  0  0  0  0
    4.1060    1.8460    1.5050 N   0  0  0  0  0  0  0  0  0  0  0  0
   -2.1940   -0.6300   -0.5110 H   0  0  0  0  0  0  0  0  0  0  0  0
   -2.4140   -0.7920    1.2170 H   0  0  0  0  0  0  0  0  0  0  0  0
    4.6700    2.6800    1.5830 H   0  0  0  0  0  0  0  0  0  0  0  0
    4.1080    1.1630    2.2490 H   0  0  0  0  0  0  0  0  0  0  0  0
  1 11  1  0  0  0  0
  1 12  1  0  0  0  0
  1  2  1  0  0  0  0
  2  3  2  0  0  0  0
  3  4  1  0  0  0  0
  4  5  2  0  0  0  0
  5  6  1  0  0  0  0
  6  2  1  0  0  0  0
  5  7  1  0  0  0  0
  7  8  2  0  0  0  0
  7  9  2  0  0  0  0
  7 10  1  0  0  0  0
 10 13  1  0  0  0  0
 10 14  1  0  0  0  0
M  END
>  <LOGBIO>
7.2200

>  <PRED_LOGBIO>
7.2500

>  <XV_RES>
-0.0290

>  <WHL_TMPL>
3

>  <ANCH>
4-6;9-10

$$$$
ROW98
  -MTS-   01071500473D 0   0.00000     0.00000     0

 25 26  0  0  0  0  0  0  0  0999 V2000
    4.1240   -1.3450   -1.0510 N   0  0  0  0  0  0  0  0  0  0  0  0
    2.4310   -1.6050   -0.6960 S   0  0  0  0  0  0  0  0  0  0  0  0
    1.9680   -2.7610   -1.3990 O   0  0  0  0  0  0  0  0  0  0  0  0
    2.2640   -1.8040    0.7100 O   0  0  0  0  0  0  0  0  0  0  0  0
    1.4600   -0.1350   -1.2270 C   0  0  0  0  0  0  0  0  0  0  0  0
    0.1020   -0.0390   -0.9030 C   0  0  0  0  0  0  0  0  0  0  0  0
   -0.3130   -0.1870    0.4260 C   0  0  0  0  0  0  0  0  0  0  0  0
    0.6310   -0.4310    1.4310 C   0  0  0  0  0  0  0  0  0  0  0  0
    0.3980   -0.6060    2.8160 N   0  0  0  0  0  0  0  0  0  0  0  0
   -0.9370   -0.5540    3.4290 C   0  0  0  0  0  0  0  0  0  0  0  0
   -1.9910    0.1940    2.7300 N   0  0  0  0  0  0  0  0  0  0  0  0
   -2.0570   -0.0860    1.0040 S   0  0  0  0  0  0  0  0  0  0  0  0
   -2.7230    1.0020    0.3580 O   0  0  0  0  0  0  0  0  0  0  0  0
   -2.6750   -1.3530    0.7630 O   0  0  0  0  0  0  0  0  0  0  0  0
    1.9890   -0.5270    1.1070 C   0  0  0  0  0  0  0  0  0  0  0  0
    2.4040   -0.3790   -0.2220 C   0  0  0  0  0  0  0  0  0  0  0  0
    4.0920   -0.4990   -0.6250 Cl  0  0  0  0  0  0  0  0  0  0  0  0
    4.4230   -0.4830   -1.4840 H   0  0  0  0  0  0  0  0  0  0  0  0
    4.8030   -2.0570   -0.8230 H   0  0  0  0  0  0  0  0  0  0  0  0
   -0.6270    0.1500   -1.6780 H   0  0  0  0  0  0  0  0  0  0  0  0
    1.1930   -0.7770    3.4160 H   0  0  0  0  0  0  0  0  0  0  0  0
   -0.7930   -0.0240    4.3680 H   0  0  0  0  0  0  0  0  0  0  0  0
   -1.2840   -1.5790    3.5470 H   0  0  0  0  0  0  0  0  0  0  0  0
   -2.6260    0.8190    3.2070 H   0  0  0  0  0  0  0  0  0  0  0  0
    2.7170   -0.7160    1.8820 H   0  0  0  0  0  0  0  0  0  0  0  0
  1 18  1  0  0  0  0
  1 19  1  0  0  0  0
  1  2  1  0  0  0  0
  2  3  2  0  0  0  0
  2  4  2  0  0  0  0
  2  5  1  0  0  0  0
  5  6  2  0  0  0  0
  6 20  1  0  0  0  0
  6  7  1  0  0  0  0
  7  8  2  0  0  0  0
  8  9  1  0  0  0  0
  9 21  1  0  0  0  0
  9 10  1  0  0  0  0
 10 22  1  0  0  0  0
 10 23  1  0  0  0  0
 10 11  1  0  0  0  0
 11 24  1  0  0  0  0
 11 12  1  0  0  0  0
 12  7  1  0  0  0  0
 12 13  2  0  0  0  0
 12 14  2  0  0  0  0
  8 15  1  0  0  0  0
 15 25  1  0  0  0  0
 15 16  2  0  0  0  0
 16  5  1  0  0  0  0
 16 17  1  0  0  0  0
M  END
>  <LOGBIO>
6.5400

>  <PRED_LOGBIO>
6.1500

>  <XV_RES>
0.3870

>  <WHL_TMPL>
1

>  <ANCH>
41-43;19-20

$$$$
ROW99
  -MTS-   01071500473D 0   0.00000     0.00000     0

 19 19  0  0  0  0  0  0  0  0999 V2000
   -1.5830   -1.8310    0.2500 N   0  0  0  0  0  0  0  0  0  0  0  0
   -0.4320   -1.0360    0.1630 C   0  0  0  0  0  0  0  0  0  0  0  0
   -0.4550    0.2810    0.6370 C   0  0  0  0  0  0  0  0  0  0  0  0
    0.6940    1.0760    0.5510 C   0  0  0  0  0  0  0  0  0  0  0  0
    1.8660    0.5540   -0.0090 C   0  0  0  0  0  0  0  0  0  0  0  0
    1.8890   -0.7640   -0.4830 C   0  0  0  0  0  0  0  0  0  0  0  0
    0.7400   -1.5580   -0.3960 C   0  0  0  0  0  0  0  0  0  0  0  0
    0.7610   -2.8280   -0.8530 F   0  0  0  0  0  0  0  0  0  0  0  0
    3.3770    1.5980   -0.1220 S   0  0  0  0  0  0  0  0  0  0  0  0
    2.9640    2.8160   -0.7800 O   0  0  0  0  0  0  0  0  0  0  0  0
    4.2990    0.9310   -0.9880 O   0  0  0  0  0  0  0  0  0  0  0  0
    3.9890    1.8530    1.4970 N   0  0  0  0  0  0  0  0  0  0  0  0
   -1.7450   -2.3980    1.0700 H   0  0  0  0  0  0  0  0  0  0  0  0
   -2.2500   -1.8380   -0.5090 H   0  0  0  0  0  0  0  0  0  0  0  0
   -1.3590    0.6850    1.0690 H   0  0  0  0  0  0  0  0  0  0  0  0
    0.6770    2.0920    0.9170 H   0  0  0  0  0  0  0  0  0  0  0  0
    2.7930   -1.1670   -0.9140 H   0  0  0  0  0  0  0  0  0  0  0  0
    4.5090    1.1220    1.9610 H   0  0  0  0  0  0  0  0  0  0  0  0
    3.8230    2.7310    1.9680 H   0  0  0  0  0  0  0  0  0  0  0  0
  1 13  1  0  0  0  0
  1 14  1  0  0  0  0
  1  2  1  0  0  0  0
  2  3  2  0  0  0  0
  3 15  1  0  0  0  0
  3  4  1  0  0  0  0
  4 16  1  0  0  0  0
  4  5  2  0  0  0  0
  5  6  1  0  0  0  0
  6 17  1  0  0  0  0
  6  7  2  0  0  0  0
  7  2  1  0  0  0  0
  7  8  1  0  0  0  0
  5  9  1  0  0  0  0
  9 10  2  0  0  0  0
  9 11  2  0  0  0  0
  9 12  1  0  0  0  0
 12 18  1  0  0  0  0
 12 19  1  0  0  0  0
M  END
>  <LOGBIO>
7.2200

>  <PRED_LOGBIO>
7.2900

>  <XV_RES>
-0.0710

>  <WHL_TMPL>
1

>  <ANCH>
4-6;14-15

$$$$
ROW100
  -MTS-   01071500473D 0   0.00000     0.00000     0

 17 17  0  0  0  0  0  0  0  0999 V2000
   -0.6860   -0.1550    3.3250 C   0  0  0  0  0  0  0  0  0  0  0  0
   -0.1340    0.1350    1.9940 N   0  0  0  0  0  0  0  0  0  0  0  0
   -0.8380   -0.1140    0.8450 C   0  0  0  0  0  0  0  0  0  0  0  0
    0.2410    0.3990   -0.4610 S   0  0  0  0  0  0  0  0  0  0  0  0
    1.5780    0.9210    0.5740 C   0  0  0  0  0  0  0  0  0  0  0  0
    1.1880    0.7030    1.8160 N   0  0  0  0  0  0  0  0  0  0  0  0
    3.1230    1.5850    0.0810 S   0  0  0  0  0  0  0  0  0  0  0  0
    3.9610    1.5680    1.2600 O   0  0  0  0  0  0  0  0  0  0  0  0
    2.8360    2.8060   -0.6400 O   0  0  0  0  0  0  0  0  0  0  0  0
    3.8360    0.5310   -1.0400 N   0  0  0  0  0  0  0  0  0  0  0  0
   -1.8430   -0.5200    0.4300 N   0  0  0  0  0  0  0  0  0  0  0  0
   -1.3690   -0.9990    3.2580 H   0  0  0  0  0  0  0  0  0  0  0  0
   -1.2210    0.7170    3.6930 H   0  0  0  0  0  0  0  0  0  0  0  0
    0.1250   -0.3980    4.0080 H   0  0  0  0  0  0  0  0  0  0  0  0
    4.7380    0.7510   -1.4380 H   0  0  0  0  0  0  0  0  0  0  0  0
    3.3590   -0.3170   -1.3100 H   0  0  0  0  0  0  0  0  0  0  0  0
   -2.0000   -0.5460   -0.5470 H   0  0  0  0  0  0  0  0  0  0  0  0
  1 12  1  0  0  0  0
  1 13  1  0  0  0  0
  1 14  1  0  0  0  0
  1  2  1  0  0  0  0
  2  3  1  0  0  0  0
  3  4  1  0  0  0  0
  4  5  1  0  0  0  0
  5  6  2  0  0  0  0
  6  2  1  0  0  0  0
  5  7  1  0  0  0  0
  7  8  2  0  0  0  0
  7  9  2  0  0  0  0
  7 10  1  0  0  0  0
 10 15  1  0  0  0  0
 10 16  1  0  0  0  0
  3 11  2  0  0  0  0
 11 17  1  0  0  0  0
M  END
>  <LOGBIO>
7.7200

>  <PRED_LOGBIO>
7.6600

>  <XV_RES>
0.0610

>  <WHL_TMPL>
3

>  <ANCH>
7-8;8-9

$$$$
ROW101
  -MTS-   01071500473D 0   0.00000     0.00000     0

 24 24  0  0  0  0  0  0  0  0999 V2000
   -1.5830   -1.8320    0.2500 N   0  0  0  0  0  0  0  0  0  0  0  0
   -0.4320   -1.0360    0.1630 C   0  0  0  0  0  0  0  0  0  0  0  0
   -0.4550    0.2810    0.6370 C   0  0  0  0  0  0  0  0  0  0  0  0
   -1.9110    0.9310    1.3330 Cl  0  0  0  0  0  0  0  0  0  0  0  0
    0.6940    1.0760    0.5510 C   0  0  0  0  0  0  0  0  0  0  0  0
    0.6660    2.7130    1.1400 Cl  0  0  0  0  0  0  0  0  0  0  0  0
    1.8660    0.5540   -0.0090 C   0  0  0  0  0  0  0  0  0  0  0  0
    1.8890   -0.7640   -0.4830 C   0  0  0  0  0  0  0  0  0  0  0  0
    0.7400   -1.5580   -0.3960 C   0  0  0  0  0  0  0  0  0  0  0  0
    0.7690   -3.2890   -1.0190 S   0  0  0  0  0  0  0  0  0  0  0  0
    1.7000   -3.3910   -2.1000 O   0  0  0  0  0  0  0  0  0  0  0  0
   -0.5350   -3.6540   -1.4780 O   0  0  0  0  0  0  0  0  0  0  0  0
    1.2550   -4.3660    0.2720 N   0  0  0  0  0  0  0  0  0  0  0  0
    3.3770    1.5980   -0.1220 S   0  0  0  0  0  0  0  0  0  0  0  0
    2.9640    2.8160   -0.7800 O   0  0  0  0  0  0  0  0  0  0  0  0
    4.2990    0.9310   -0.9880 O   0  0  0  0  0  0  0  0  0  0  0  0
    3.9890    1.8530    1.4970 N   0  0  0  0  0  0  0  0  0  0  0  0
   -1.7450   -2.3980    1.0700 H   0  0  0  0  0  0  0  0  0  0  0  0
   -2.2500   -1.8390   -0.5090 H   0  0  0  0  0  0  0  0  0  0  0  0
    2.7930   -1.1670   -0.9140 H   0  0  0  0  0  0  0  0  0  0  0  0
    1.4660   -3.9940    1.1870 H   0  0  0  0  0  0  0  0  0  0  0  0
    1.3240   -5.3590    0.1030 H   0  0  0  0  0  0  0  0  0  0  0  0
    4.5410    2.6730    1.7060 H   0  0  0  0  0  0  0  0  0  0  0  0
    3.7920    1.1800    2.2240 H   0  0  0  0  0  0  0  0  0  0  0  0
  1 18  1  0  0  0  0
  1 19  1  0  0  0  0
  1  2  1  0  0  0  0
  2  3  2  0  0  0  0
  3  4  1  0  0  0  0
  3  5  1  0  0  0  0
  5  6  1  0  0  0  0
  5  7  2  0  0  0  0
  7  8  1  0  0  0  0
  8 20  1  0  0  0  0
  8  9  2  0  0  0  0
  9  2  1  0  0  0  0
  9 10  1  0  0  0  0
 10 11  2  0  0  0  0
 10 12  2  0  0  0  0
 10 13  1  0  0  0  0
 13 21  1  0  0  0  0
 13 22  1  0  0  0  0
  7 14  1  0  0  0  0
 14 15  2  0  0  0  0
 14 16  2  0  0  0  0
 14 17  1  0  0  0  0
 17 23  1  0  0  0  0
 17 24  1  0  0  0  0
M  END
>  <LOGBIO>
7.5500

>  <PRED_LOGBIO>
7.3900

>  <XV_RES>
0.1680

>  <WHL_TMPL>
1

>  <ANCH>
4-6;19-20

$$$$
ROW102
  -MTS-   01071500473D 0   0.00000     0.00000     0

 42 42  0  0  0  0  0  0  0  0999 V2000
   -7.1700   -2.4200    0.7320 C   0  0  0  0  0  0  0  0  0  0  0  0
   -6.1040   -2.7970    1.7570 C   0  0  0  0  0  0  0  0  0  0  0  0
   -4.7570   -2.2180    1.3270 C   0  0  0  0  0  0  0  0  0  0  0  0
   -3.6900   -2.5960    2.3530 C   0  0  0  0  0  0  0  0  0  0  0  0
   -3.5850   -4.1170    2.4430 C   0  0  0  0  0  0  0  0  0  0  0  0
   -4.9300   -4.6950    2.8720 C   0  0  0  0  0  0  0  0  0  0  0  0
   -3.2010   -4.6820    1.0780 C   0  0  0  0  0  0  0  0  0  0  0  0
   -2.3590   -2.0240    1.9290 C   0  0  0  0  0  0  0  0  0  0  0  0
   -1.4070   -2.7730    1.7160 O   0  0  0  0  0  0  0  0  0  0  0  0
   -2.2150   -0.7090    1.7840 N   0  0  0  0  0  0  0  0  0  0  0  0
   -0.9680   -0.1730    1.3860 C   0  0  0  0  0  0  0  0  0  0  0  0
   -0.0190    0.1830    2.3520 C   0  0  0  0  0  0  0  0  0  0  0  0
    1.2150    0.7140    1.9580 C   0  0  0  0  0  0  0  0  0  0  0  0
    1.5010    0.8880    0.5990 C   0  0  0  0  0  0  0  0  0  0  0  0
    0.5520    0.5310   -0.3670 C   0  0  0  0  0  0  0  0  0  0  0  0
   -0.6820    0.0010    0.0270 C   0  0  0  0  0  0  0  0  0  0  0  0
    3.1230    1.5850    0.0810 S   0  0  0  0  0  0  0  0  0  0  0  0
    2.8360    2.8060   -0.6400 O   0  0  0  0  0  0  0  0  0  0  0  0
    3.7060    0.6670   -0.8480 O   0  0  0  0  0  0  0  0  0  0  0  0
    4.0900    1.8390    1.5170 N   0  0  0  0  0  0  0  0  0  0  0  0
   -6.8960   -2.8230   -0.2410 H   0  0  0  0  0  0  0  0  0  0  0  0
   -8.1300   -2.8330    1.0380 H   0  0  0  0  0  0  0  0  0  0  0  0
   -7.2450   -1.3370    0.6680 H   0  0  0  0  0  0  0  0  0  0  0  0
   -6.0300   -3.8810    1.8210 H   0  0  0  0  0  0  0  0  0  0  0  0
   -6.3780   -2.3950    2.7300 H   0  0  0  0  0  0  0  0  0  0  0  0
   -4.8320   -1.1350    1.2630 H   0  0  0  0  0  0  0  0  0  0  0  0
   -4.4830   -2.6210    0.3540 H   0  0  0  0  0  0  0  0  0  0  0  0
   -3.9640   -2.1930    3.3260 H   0  0  0  0  0  0  0  0  0  0  0  0
   -2.8250   -4.3860    3.1740 H   0  0  0  0  0  0  0  0  0  0  0  0
   -5.6900   -4.4270    2.1420 H   0  0  0  0  0  0  0  0  0  0  0  0
   -4.8560   -5.7790    2.9360 H   0  0  0  0  0  0  0  0  0  0  0  0
   -5.2040   -4.2930    3.8450 H   0  0  0  0  0  0  0  0  0  0  0  0
   -3.9610   -4.4130    0.3480 H   0  0  0  0  0  0  0  0  0  0  0  0
   -3.1260   -5.7660    1.1420 H   0  0  0  0  0  0  0  0  0  0  0  0
   -2.2420   -4.2700    0.7720 H   0  0  0  0  0  0  0  0  0  0  0  0
   -2.9970   -0.0940    1.9590 H   0  0  0  0  0  0  0  0  0  0  0  0
   -0.2390    0.0490    3.4010 H   0  0  0  0  0  0  0  0  0  0  0  0
    1.9470    0.9890    2.7030 H   0  0  0  0  0  0  0  0  0  0  0  0
    0.7720    0.6650   -1.4160 H   0  0  0  0  0  0  0  0  0  0  0  0
   -1.4140   -0.2740   -0.7180 H   0  0  0  0  0  0  0  0  0  0  0  0
    4.5940    1.0670    1.9300 H   0  0  0  0  0  0  0  0  0  0  0  0
    4.1450    2.7580    1.9330 H   0  0  0  0  0  0  0  0  0  0  0  0
  1 21  1  0  0  0  0
  1 22  1  0  0  0  0
  1 23  1  0  0  0  0
  1  2  1  0  0  0  0
  2 24  1  0  0  0  0
  2 25  1  0  0  0  0
  2  3  1  0  0  0  0
  3 26  1  0  0  0  0
  3 27  1  0  0  0  0
  3  4  1  0  0  0  0
  4 28  1  0  0  0  0
  4  5  1  0  0  0  0
  5 29  1  0  0  0  0
  5  6  1  0  0  0  0
  6 30  1  0  0  0  0
  6 31  1  0  0  0  0
  6 32  1  0  0  0  0
  5  7  1  0  0  0  0
  7 33  1  0  0  0  0
  7 34  1  0  0  0  0
  7 35  1  0  0  0  0
  4  8  1  0  0  0  0
  8  9  2  0  0  0  0
  8 10  1  0  0  0  0
 10 36  1  0  0  0  0
 10 11  1  0  0  0  0
 11 12  2  0  0  0  0
 12 37  1  0  0  0  0
 12 13  1  0  0  0  0
 13 38  1  0  0  0  0
 13 14  2  0  0  0  0
 14 15  1  0  0  0  0
 15 39  1  0  0  0  0
 15 16  2  0  0  0  0
 16 11  1  0  0  0  0
 16 40  1  0  0  0  0
 14 17  1  0  0  0  0
 17 18  2  0  0  0  0
 17 19  2  0  0  0  0
 17 20  1  0  0  0  0
 20 41  1  0  0  0  0
 20 42  1  0  0  0  0
M  END
>  <LOGBIO>
6.7200

>  <PRED_LOGBIO>
7.1300

>  <XV_RES>
-0.4590

>  <WHL_TMPL>
3

>  <ANCH>
4-6;37-38

$$$$
ROW103
  -MTS-   01071500473D 0   0.00000     0.00000     0

 45 45  0  0  0  0  0  0  0  0999 V2000
   -6.9490   -2.9510    0.7110 C   0  0  0  0  0  0  0  0  0  0  0  0
   -6.4360   -2.0010    1.7900 C   0  0  0  0  0  0  0  0  0  0  0  0
   -5.0890   -1.4220    1.3600 C   0  0  0  0  0  0  0  0  0  0  0  0
   -4.5760   -0.4710    2.4390 C   0  0  0  0  0  0  0  0  0  0  0  0
   -3.2440    0.1010    2.0140 C   0  0  0  0  0  0  0  0  0  0  0  0
   -3.1120    1.3170    1.8810 O   0  0  0  0  0  0  0  0  0  0  0  0
   -2.2150   -0.7090    1.7840 N   0  0  0  0  0  0  0  0  0  0  0  0
   -0.9680   -0.1730    1.3860 C   0  0  0  0  0  0  0  0  0  0  0  0
   -0.0190    0.1830    2.3520 C   0  0  0  0  0  0  0  0  0  0  0  0
    1.2150    0.7140    1.9580 C   0  0  0  0  0  0  0  0  0  0  0  0
    1.5010    0.8880    0.5990 C   0  0  0  0  0  0  0  0  0  0  0  0
    0.5520    0.5310   -0.3670 C   0  0  0  0  0  0  0  0  0  0  0  0
   -0.6820    0.0010    0.0270 C   0  0  0  0  0  0  0  0  0  0  0  0
    3.1230    1.5850    0.0810 S   0  0  0  0  0  0  0  0  0  0  0  0
    2.8360    2.8060   -0.6400 O   0  0  0  0  0  0  0  0  0  0  0  0
    3.7060    0.6670   -0.8480 O   0  0  0  0  0  0  0  0  0  0  0  0
    4.0900    1.8390    1.5170 N   0  0  0  0  0  0  0  0  0  0  0  0
   -5.5790    0.6650    2.6360 C   0  0  0  0  0  0  0  0  0  0  0  0
   -5.7480    1.4270    1.3250 C   0  0  0  0  0  0  0  0  0  0  0  0
   -6.9240    0.0870    3.0660 C   0  0  0  0  0  0  0  0  0  0  0  0
   -5.0660    1.6150    3.7150 C   0  0  0  0  0  0  0  0  0  0  0  0
   -7.0700   -2.4080   -0.2230 H   0  0  0  0  0  0  0  0  0  0  0  0
   -7.9080   -3.3640    1.0180 H   0  0  0  0  0  0  0  0  0  0  0  0
   -6.2350   -3.7600    0.5710 H   0  0  0  0  0  0  0  0  0  0  0  0
   -7.1500   -1.1930    1.9300 H   0  0  0  0  0  0  0  0  0  0  0  0
   -6.3160   -2.5450    2.7240 H   0  0  0  0  0  0  0  0  0  0  0  0
   -4.3750   -2.2310    1.2190 H   0  0  0  0  0  0  0  0  0  0  0  0
   -5.2100   -0.8790    0.4250 H   0  0  0  0  0  0  0  0  0  0  0  0
   -4.4550   -1.0140    3.3740 H   0  0  0  0  0  0  0  0  0  0  0  0
   -2.3240   -1.7070    1.8940 H   0  0  0  0  0  0  0  0  0  0  0  0
   -0.2390    0.0490    3.4010 H   0  0  0  0  0  0  0  0  0  0  0  0
    1.9470    0.9890    2.7030 H   0  0  0  0  0  0  0  0  0  0  0  0
    0.7720    0.6650   -1.4160 H   0  0  0  0  0  0  0  0  0  0  0  0
   -1.4140   -0.2740   -0.7180 H   0  0  0  0  0  0  0  0  0  0  0  0
    4.5940    1.0670    1.9300 H   0  0  0  0  0  0  0  0  0  0  0  0
    4.1450    2.7580    1.9330 H   0  0  0  0  0  0  0  0  0  0  0  0
   -6.1140    0.7500    0.5570 H   0  0  0  0  0  0  0  0  0  0  0  0
   -6.4620    2.2360    1.4660 H   0  0  0  0  0  0  0  0  0  0  0  0
   -4.7890    1.8390    1.0190 H   0  0  0  0  0  0  0  0  0  0  0  0
   -7.2900   -0.5910    2.2970 H   0  0  0  0  0  0  0  0  0  0  0  0
   -7.6380    0.8950    3.2060 H   0  0  0  0  0  0  0  0  0  0  0  0
   -6.8030   -0.4570    4.0010 H   0  0  0  0  0  0  0  0  0  0  0  0
   -4.1060    2.0270    3.4090 H   0  0  0  0  0  0  0  0  0  0  0  0
   -5.7800    2.4240    3.8550 H   0  0  0  0  0  0  0  0  0  0  0  0
   -4.9450    1.0710    4.6500 H   0  0  0  0  0  0  0  0  0  0  0  0
  1 22  1  0  0  0  0
  1 23  1  0  0  0  0
  1 24  1  0  0  0  0
  1  2  1  0  0  0  0
  2 25  1  0  0  0  0
  2 26  1  0  0  0  0
  2  3  1  0  0  0  0
  3 27  1  0  0  0  0
  3 28  1  0  0  0  0
  3  4  1  0  0  0  0
  4 29  1  0  0  0  0
  4  5  1  0  0  0  0
  5  6  2  0  0  0  0
  5  7  1  0  0  0  0
  7 30  1  0  0  0  0
  7  8  1  0  0  0  0
  8  9  2  0  0  0  0
  9 31  1  0  0  0  0
  9 10  1  0  0  0  0
 10 32  1  0  0  0  0
 10 11  2  0  0  0  0
 11 12  1  0  0  0  0
 12 33  1  0  0  0  0
 12 13  2  0  0  0  0
 13  8  1  0  0  0  0
 13 34  1  0  0  0  0
 11 14  1  0  0  0  0
 14 15  2  0  0  0  0
 14 16  2  0  0  0  0
 14 17  1  0  0  0  0
 17 35  1  0  0  0  0
 17 36  1  0  0  0  0
  4 18  1  0  0  0  0
 18 19  1  0  0  0  0
 19 37  1  0  0  0  0
 19 38  1  0  0  0  0
 19 39  1  0  0  0  0
 18 20  1  0  0  0  0
 20 40  1  0  0  0  0
 20 41  1  0  0  0  0
 20 42  1  0  0  0  0
 18 21  1  0  0  0  0
 21 43  1  0  0  0  0
 21 44  1  0  0  0  0
 21 45  1  0  0  0  0
M  END
>  <LOGBIO>
8.0000

>  <PRED_LOGBIO>
7.1200

>  <XV_RES>
0.9560

>  <WHL_TMPL>
3

>  <ANCH>
4-6;27-28

$$$$
ROW104
  -MTS-   01071500473D 0   0.00000     0.00000     0

 19 19  0  0  0  0  0  0  0  0999 V2000
   -1.5830   -1.8310    0.2500 N   0  0  0  0  0  0  0  0  0  0  0  0
   -0.4320   -1.0360    0.1630 C   0  0  0  0  0  0  0  0  0  0  0  0
   -0.4550    0.2810    0.6370 C   0  0  0  0  0  0  0  0  0  0  0  0
    0.6940    1.0760    0.5510 C   0  0  0  0  0  0  0  0  0  0  0  0
    1.8660    0.5540   -0.0090 C   0  0  0  0  0  0  0  0  0  0  0  0
    1.8890   -0.7640   -0.4830 C   0  0  0  0  0  0  0  0  0  0  0  0
    0.7400   -1.5580   -0.3960 C   0  0  0  0  0  0  0  0  0  0  0  0
    0.7740   -3.5340   -1.1070 I   0  0  0  0  0  0  0  0  0  0  0  0
    3.3770    1.5980   -0.1220 S   0  0  0  0  0  0  0  0  0  0  0  0
    2.9640    2.8160   -0.7800 O   0  0  0  0  0  0  0  0  0  0  0  0
    4.2990    0.9310   -0.9880 O   0  0  0  0  0  0  0  0  0  0  0  0
    3.9890    1.8530    1.4970 N   0  0  0  0  0  0  0  0  0  0  0  0
   -1.7450   -2.3980    1.0700 H   0  0  0  0  0  0  0  0  0  0  0  0
   -2.2500   -1.8380   -0.5090 H   0  0  0  0  0  0  0  0  0  0  0  0
   -1.3590    0.6850    1.0690 H   0  0  0  0  0  0  0  0  0  0  0  0
    0.6770    2.0920    0.9170 H   0  0  0  0  0  0  0  0  0  0  0  0
    2.7930   -1.1670   -0.9140 H   0  0  0  0  0  0  0  0  0  0  0  0
    4.5090    1.1220    1.9610 H   0  0  0  0  0  0  0  0  0  0  0  0
    3.8230    2.7310    1.9680 H   0  0  0  0  0  0  0  0  0  0  0  0
  1 13  1  0  0  0  0
  1 14  1  0  0  0  0
  1  2  1  0  0  0  0
  2  3  2  0  0  0  0
  3 15  1  0  0  0  0
  3  4  1  0  0  0  0
  4 16  1  0  0  0  0
  4  5  2  0  0  0  0
  5  6  1  0  0  0  0
  6 17  1  0  0  0  0
  6  7  2  0  0  0  0
  7  2  1  0  0  0  0
  7  8  1  0  0  0  0
  5  9  1  0  0  0  0
  9 10  2  0  0  0  0
  9 11  2  0  0  0  0
  9 12  1  0  0  0  0
 12 18  1  0  0  0  0
 12 19  1  0  0  0  0
M  END
>  <LOGBIO>
7.1500

>  <PRED_LOGBIO>
7.2300

>  <XV_RES>
-0.0830

>  <WHL_TMPL>
1

>  <ANCH>
4-6;14-15

$$$$
ROW105
  -MTS-   01071500473D 0   0.00000     0.00000     0

 33 34  0  0  0  0  0  0  0  0999 V2000
   -7.7800   -0.6740    0.8930 N   0  0  0  0  0  0  0  0  0  0  0  0
   -6.7910   -0.4390    1.8590 C   0  0  0  0  0  0  0  0  0  0  0  0
   -7.1010   -0.4890    3.1610 N   0  0  0  0  0  0  0  0  0  0  0  0
   -6.1560   -0.2640    4.0840 C   0  0  0  0  0  0  0  0  0  0  0  0
   -6.4800   -0.3160    5.4470 N   0  0  0  0  0  0  0  0  0  0  0  0
   -4.9000    0.0090    3.7040 N   0  0  0  0  0  0  0  0  0  0  0  0
   -4.5900    0.0580    2.4020 C   0  0  0  0  0  0  0  0  0  0  0  0
   -3.2640    0.3470    2.0010 N   0  0  0  0  0  0  0  0  0  0  0  0
   -2.2990   -0.7450    1.8110 C   0  0  0  0  0  0  0  0  0  0  0  0
   -0.9680   -0.1730    1.3860 C   0  0  0  0  0  0  0  0  0  0  0  0
   -0.6820    0.0010    0.0270 C   0  0  0  0  0  0  0  0  0  0  0  0
    0.5520    0.5310   -0.3670 C   0  0  0  0  0  0  0  0  0  0  0  0
    1.5010    0.8880    0.5990 C   0  0  0  0  0  0  0  0  0  0  0  0
    1.2150    0.7140    1.9580 C   0  0  0  0  0  0  0  0  0  0  0  0
   -0.0190    0.1830    2.3520 C   0  0  0  0  0  0  0  0  0  0  0  0
    3.1230    1.5850    0.0810 S   0  0  0  0  0  0  0  0  0  0  0  0
    2.8360    2.8060   -0.6400 O   0  0  0  0  0  0  0  0  0  0  0  0
    3.7060    0.6670   -0.8480 O   0  0  0  0  0  0  0  0  0  0  0  0
    4.0900    1.8390    1.5170 N   0  0  0  0  0  0  0  0  0  0  0  0
   -5.5350   -0.1660    1.4790 N   0  0  0  0  0  0  0  0  0  0  0  0
   -8.3260    0.0960    0.5330 H   0  0  0  0  0  0  0  0  0  0  0  0
   -7.9460   -1.6120    0.5580 H   0  0  0  0  0  0  0  0  0  0  0  0
   -6.4070   -1.1880    5.9510 H   0  0  0  0  0  0  0  0  0  0  0  0
   -6.7870    0.5190    5.9250 H   0  0  0  0  0  0  0  0  0  0  0  0
   -2.9810    1.3040    1.8450 H   0  0  0  0  0  0  0  0  0  0  0  0
   -2.6650   -1.4230    1.0420 H   0  0  0  0  0  0  0  0  0  0  0  0
   -2.1780   -1.2890    2.7460 H   0  0  0  0  0  0  0  0  0  0  0  0
   -1.4140   -0.2740   -0.7180 H   0  0  0  0  0  0  0  0  0  0  0  0
    0.7720    0.6650   -1.4160 H   0  0  0  0  0  0  0  0  0  0  0  0
    1.9470    0.9890    2.7030 H   0  0  0  0  0  0  0  0  0  0  0  0
   -0.2390    0.0490    3.4010 H   0  0  0  0  0  0  0  0  0  0  0  0
    4.9580    1.3360    1.6370 H   0  0  0  0  0  0  0  0  0  0  0  0
    3.7810    2.4880    2.2260 H   0  0  0  0  0  0  0  0  0  0  0  0
  1 21  1  0  0  0  0
  1 22  1  0  0  0  0
  1  2  1  0  0  0  0
  2  3  2  0  0  0  0
  3  4  1  0  0  0  0
  4  5  1  0  0  0  0
  5 23  1  0  0  0  0
  5 24  1  0  0  0  0
  4  6  2  0  0  0  0
  6  7  1  0  0  0  0
  7  8  1  0  0  0  0
  8 25  1  0  0  0  0
  8  9  1  0  0  0  0
  9 26  1  0  0  0  0
  9 27  1  0  0  0  0
  9 10  1  0  0  0  0
 10 11  2  0  0  0  0
 11 28  1  0  0  0  0
 11 12  1  0  0  0  0
 12 29  1  0  0  0  0
 12 13  2  0  0  0  0
 13 14  1  0  0  0  0
 14 30  1  0  0  0  0
 14 15  2  0  0  0  0
 15 10  1  0  0  0  0
 15 31  1  0  0  0  0
 13 16  1  0  0  0  0
 16 17  2  0  0  0  0
 16 18  2  0  0  0  0
 16 19  1  0  0  0  0
 19 32  1  0  0  0  0
 19 33  1  0  0  0  0
  7 20  2  0  0  0  0
 20  2  1  0  0  0  0
M  END
>  <LOGBIO>
7.8000

>  <PRED_LOGBIO>
6.9900

>  <XV_RES>
0.8780

>  <WHL_TMPL>
3

>  <ANCH>
4-6;27-28

$$$$
ROW106
  -MTS-   01071500473D 0   0.00000     0.00000     0

 48 51  0  0  0  0  0  0  0  0999 V2000
    1.1500  -13.3250   -0.0360 N   0  0  0  0  0  0  0  0  0  0  0  0
    2.8240  -12.8940    0.2330 S   0  0  0  0  0  0  0  0  0  0  0  0
    3.6010  -13.2630   -0.9100 O   0  0  0  0  0  0  0  0  0  0  0  0
    3.3150  -13.5830    1.3850 O   0  0  0  0  0  0  0  0  0  0  0  0
    2.9540  -11.0780    0.5020 C   0  0  0  0  0  0  0  0  0  0  0  0
    3.1520  -10.2220   -0.5870 C   0  0  0  0  0  0  0  0  0  0  0  0
    3.2510   -8.8400   -0.3820 C   0  0  0  0  0  0  0  0  0  0  0  0
    3.1520   -8.3160    0.9120 C   0  0  0  0  0  0  0  0  0  0  0  0
    2.9540   -9.1730    2.0010 C   0  0  0  0  0  0  0  0  0  0  0  0
    2.8550  -10.5540    1.7960 C   0  0  0  0  0  0  0  0  0  0  0  0
    3.2570   -6.8550    1.1280 C   0  0  0  0  0  0  0  0  0  0  0  0
    4.3550   -6.3420    1.3370 O   0  0  0  0  0  0  0  0  0  0  0  0
    2.1640   -6.0980    1.0980 N   0  0  0  0  0  0  0  0  0  0  0  0
    2.2620   -4.7270    1.3010 N   0  0  0  0  0  0  0  0  0  0  0  0
    1.0170   -3.8650    1.2660 C   0  0  0  0  0  0  0  0  0  0  0  0
    1.1180   -2.6190    1.2890 O   0  0  0  0  0  0  0  0  0  0  0  0
   -0.1840   -4.4340    1.2110 N   0  0  0  0  0  0  0  0  0  0  0  0
   -1.2120   -3.8930    0.3090 C   0  0  0  0  0  0  0  0  0  0  0  0
   -1.1160   -4.5650   -1.0400 C   0  0  0  0  0  0  0  0  0  0  0  0
   -1.2600   -5.8990   -1.4390 C   0  0  0  0  0  0  0  0  0  0  0  0
   -1.1150   -6.2450   -2.7880 C   0  0  0  0  0  0  0  0  0  0  0  0
   -0.8260   -5.2580   -3.7370 C   0  0  0  0  0  0  0  0  0  0  0  0
   -0.6820   -3.9230   -3.3380 C   0  0  0  0  0  0  0  0  0  0  0  0
   -0.8280   -3.5770   -1.9890 C   0  0  0  0  0  0  0  0  0  0  0  0
   -0.7270   -2.2620   -1.3180 C   0  0  0  0  0  0  0  0  0  0  0  0
   -0.4580   -0.9890   -1.8340 C   0  0  0  0  0  0  0  0  0  0  0  0
   -0.4150    0.1190   -0.9780 C   0  0  0  0  0  0  0  0  0  0  0  0
   -0.6410   -0.0470    0.3930 C   0  0  0  0  0  0  0  0  0  0  0  0
   -0.9100   -1.3200    0.9100 C   0  0  0  0  0  0  0  0  0  0  0  0
   -0.9530   -2.4280    0.0540 C   0  0  0  0  0  0  0  0  0  0  0  0
    0.4360  -12.6100   -0.0260 H   0  0  0  0  0  0  0  0  0  0  0  0
    0.8970  -14.2890   -0.2020 H   0  0  0  0  0  0  0  0  0  0  0  0
    3.2290  -10.6260   -1.5860 H   0  0  0  0  0  0  0  0  0  0  0  0
    3.4040   -8.1790   -1.2230 H   0  0  0  0  0  0  0  0  0  0  0  0
    2.8780   -8.7680    2.9990 H   0  0  0  0  0  0  0  0  0  0  0  0
    2.7020  -11.2150    2.6360 H   0  0  0  0  0  0  0  0  0  0  0  0
    1.2620   -6.5200    0.9260 H   0  0  0  0  0  0  0  0  0  0  0  0
    3.1640   -4.3050    1.4720 H   0  0  0  0  0  0  0  0  0  0  0  0
   -0.3900   -5.2360    1.7880 H   0  0  0  0  0  0  0  0  0  0  0  0
   -2.2110   -4.0260    0.7180 H   0  0  0  0  0  0  0  0  0  0  0  0
   -1.4830   -6.6610   -0.7070 H   0  0  0  0  0  0  0  0  0  0  0  0
   -1.2260   -7.2740   -3.0960 H   0  0  0  0  0  0  0  0  0  0  0  0
   -0.7140   -5.5250   -4.7780 H   0  0  0  0  0  0  0  0  0  0  0  0
   -0.4600   -3.1610   -4.0700 H   0  0  0  0  0  0  0  0  0  0  0  0
   -0.2830   -0.8610   -2.8920 H   0  0  0  0  0  0  0  0  0  0  0  0
   -0.2080    1.1010   -1.3770 H   0  0  0  0  0  0  0  0  0  0  0  0
   -0.6090    0.8070    1.0530 H   0  0  0  0  0  0  0  0  0  0  0  0
   -1.0850   -1.4480    1.9680 H   0  0  0  0  0  0  0  0  0  0  0  0
  1 31  1  0  0  0  0
  1 32  1  0  0  0  0
  1  2  1  0  0  0  0
  2  3  2  0  0  0  0
  2  4  2  0  0  0  0
  2  5  1  0  0  0  0
  5  6  2  0  0  0  0
  6 33  1  0  0  0  0
  6  7  1  0  0  0  0
  7 34  1  0  0  0  0
  7  8  2  0  0  0  0
  8  9  1  0  0  0  0
  9 35  1  0  0  0  0
  9 10  2  0  0  0  0
 10  5  1  0  0  0  0
 10 36  1  0  0  0  0
  8 11  1  0  0  0  0
 11 12  2  0  0  0  0
 11 13  1  0  0  0  0
 13 37  1  0  0  0  0
 13 14  1  0  0  0  0
 14 38  1  0  0  0  0
 14 15  1  0  0  0  0
 15 16  2  0  0  0  0
 15 17  1  0  0  0  0
 17 39  1  0  0  0  0
 17 18  1  0  0  0  0
 18 40  1  0  0  0  0
 18 19  1  0  0  0  0
 19 20  2  0  0  0  0
 20 41  1  0  0  0  0
 20 21  1  0  0  0  0
 21 42  1  0  0  0  0
 21 22  2  0  0  0  0
 22 43  1  0  0  0  0
 22 23  1  0  0  0  0
 23 44  1  0  0  0  0
 23 24  2  0  0  0  0
 24 19  1  0  0  0  0
 24 25  1  0  0  0  0
 25 26  2  0  0  0  0
 26 45  1  0  0  0  0
 26 27  1  0  0  0  0
 27 46  1  0  0  0  0
 27 28  2  0  0  0  0
 28 47  1  0  0  0  0
 28 29  1  0  0  0  0
 29 48  1  0  0  0  0
 29 30  2  0  0  0  0
 30 18  1  0  0  0  0
 30 25  1  0  0  0  0
M  END
>  <LOGBIO>
7.6000

>  <PRED_LOGBIO>
6.2800

>  <XV_RES>
1.7540

>  <WHL_TMPL>
1

>  <ANCH>
18-15;21-23

$$$$
ROW107
  -MTS-   01071500473D 0   0.00000     0.00000     0

 47 49  0  0  1  0  0  0  0  0999 V2000
   -4.2700    1.5930    2.4160 C   0  0  0  0  0  0  0  0  0  0  0  0
   -2.8360    1.0820    2.3080 C   0  0  0  0  0  0  0  0  0  0  0  0
   -2.6630   -0.3060    2.0130 O   0  0  0  0  0  0  0  0  0  0  0  0
   -1.4080   -0.5690    1.3800 C   0  0  2  0  0  0  0  0  0  0  0  0
   -1.2300    0.2980    0.1200 C   0  0  2  0  0  0  0  0  0  0  0  0
   -1.6060    1.7650    0.4010 C   0  0  0  0  0  0  0  0  0  0  0  0
   -2.8460    1.8590    1.1070 O   0  0  0  0  0  0  0  0  0  0  0  0
   -0.0560   -0.2210   -0.5100 O   0  0  0  0  0  0  0  0  0  0  0  0
   -0.1300   -1.6420   -0.3660 C   0  0  2  0  0  0  0  0  0  0  0  0
   -0.7820   -1.9240    1.0000 C   0  0  1  0  0  0  0  0  0  0  0  0
    0.2700   -2.4860    1.7890 O   0  0  0  0  0  0  0  0  0  0  0  0
    1.2140   -3.0160    0.8550 C   0  0  0  0  0  0  0  0  0  0  0  0
    1.2270   -2.0700   -0.2170 O   0  0  0  0  0  0  0  0  0  0  0  0
    0.8310   -4.4500    0.4790 C   0  0  0  0  0  0  0  0  0  0  0  0
    2.6090   -3.0080    1.4730 C   0  0  0  0  0  0  0  0  0  0  0  0
   -0.8720   -2.3370   -1.5070 C   0  0  0  0  0  0  0  0  0  0  0  0
   -0.4290   -1.8030   -2.7580 O   0  0  0  0  0  0  0  0  0  0  0  0
   -0.9780   -2.2990   -3.8880 C   0  0  0  0  0  0  0  0  0  0  0  0
   -1.8240   -3.1760   -3.8210 O   0  0  0  0  0  0  0  0  0  0  0  0
   -0.5960   -1.8320   -5.0730 N   0  0  0  0  0  0  0  0  0  0  0  0
   -1.3060   -2.4750   -6.5370 S   0  0  0  0  0  0  0  0  0  0  0  0
   -1.0440   -3.8780   -6.6180 O   0  0  0  0  0  0  0  0  0  0  0  0
   -2.7190   -2.2540   -6.5180 O   0  0  0  0  0  0  0  0  0  0  0  0
   -0.6090   -1.6700   -7.9260 N   0  0  0  0  0  0  0  0  0  0  0  0
   -2.2390    1.2720    3.6990 C   0  0  0  0  0  0  0  0  0  0  0  0
   -4.9390    0.7560    2.6080 H   0  0  0  0  0  0  0  0  0  0  0  0
   -4.3400    2.3080    3.2330 H   0  0  0  0  0  0  0  0  0  0  0  0
   -4.5540    2.0770    1.4840 H   0  0  0  0  0  0  0  0  0  0  0  0
   -0.6770   -0.1490    2.0680 H   0  0  0  0  0  0  0  0  0  0  0  0
   -2.0410   -0.0400   -0.5220 H   0  0  0  0  0  0  0  0  0  0  0  0
   -1.7690    2.2320   -0.5680 H   0  0  0  0  0  0  0  0  0  0  0  0
   -0.8150    2.2010    1.0080 H   0  0  0  0  0  0  0  0  0  0  0  0
   -1.5790   -2.6510    0.8630 H   0  0  0  0  0  0  0  0  0  0  0  0
   -0.2520   -4.5500    0.4530 H   0  0  0  0  0  0  0  0  0  0  0  0
    1.1840   -5.0890    1.2850 H   0  0  0  0  0  0  0  0  0  0  0  0
    1.3080   -4.6550   -0.4770 H   0  0  0  0  0  0  0  0  0  0  0  0
    2.5340   -2.9940    2.5580 H   0  0  0  0  0  0  0  0  0  0  0  0
    3.0750   -2.0700    1.1800 H   0  0  0  0  0  0  0  0  0  0  0  0
    3.1230   -3.8860    1.0860 H   0  0  0  0  0  0  0  0  0  0  0  0
   -0.6670   -3.4050   -1.4750 H   0  0  0  0  0  0  0  0  0  0  0  0
   -1.9410   -2.1690   -1.3990 H   0  0  0  0  0  0  0  0  0  0  0  0
    0.1050   -1.1060   -5.1280 H   0  0  0  0  0  0  0  0  0  0  0  0
    0.0920   -0.9550   -7.7960 H   0  0  0  0  0  0  0  0  0  0  0  0
   -0.9080   -1.9210   -8.8580 H   0  0  0  0  0  0  0  0  0  0  0  0
   -3.0350    1.4840    4.4090 H   0  0  0  0  0  0  0  0  0  0  0  0
   -1.5380    2.1030    3.6820 H   0  0  0  0  0  0  0  0  0  0  0  0
   -1.7190    0.3640    3.9970 H   0  0  0  0  0  0  0  0  0  0  0  0
  1 26  1  0  0  0  0
  1 27  1  0  0  0  0
  1 28  1  0  0  0  0
  1  2  1  0  0  0  0
  2  3  1  0  0  0  0
  3  4  1  0  0  0  0
  4 29  1  0  0  0  0
  4  5  1  0  0  0  0
  5 30  1  0  0  0  0
  5  6  1  0  0  0  0
  6 31  1  0  0  0  0
  6 32  1  0  0  0  0
  6  7  1  0  0  0  0
  7  2  1  0  0  0  0
  5  8  1  0  0  0  0
  8  9  1  0  0  0  0
  9 10  1  0  0  0  0
 10  4  1  0  0  0  0
 10 33  1  0  0  0  0
 10 11  1  0  0  0  0
 11 12  1  0  0  0  0
 12 13  1  0  0  0  0
 13  9  1  0  0  0  0
 12 14  1  0  0  0  0
 14 34  1  0  0  0  0
 14 35  1  0  0  0  0
 14 36  1  0  0  0  0
 12 15  1  0  0  0  0
 15 37  1  0  0  0  0
 15 38  1  0  0  0  0
 15 39  1  0  0  0  0
  9 16  1  0  0  0  0
 16 40  1  0  0  0  0
 16 41  1  0  0  0  0
 16 17  1  0  0  0  0
 17 18  1  0  0  0  0
 18 19  2  0  0  0  0
 18 20  1  0  0  0  0
 20 42  1  0  0  0  0
 20 21  1  0  0  0  0
 21 22  2  0  0  0  0
 21 23  2  0  0  0  0
 21 24  1  0  0  0  0
 24 43  1  0  0  0  0
 24 44  1  0  0  0  0
  2 25  1  0  0  0  0
 25 45  1  0  0  0  0
 25 46  1  0  0  0  0
 25 47  1  0  0  0  0
M  END
>  <LOGBIO>
7.1500

>  <PRED_LOGBIO>
6.2500

>  <XV_RES>
1.0960

>  <WHL_TMPL>
2

>  <ANCH>
13-22;20-19

$$$$
ROW108
  -MTS-   01071500473D 0   0.00000     0.00000     0

 35 36  0  0  1  0  0  0  0  0999 V2000
    3.3200   -4.6650    0.1660 C   0  0  0  0  0  0  0  0  0  0  0  0
    1.9620   -4.0050    0.3900 C   0  0  0  0  0  0  0  0  0  0  0  0
    1.5090   -3.3790   -0.8600 N   0  0  0  0  0  0  0  0  0  0  0  0
    0.2010   -2.7440   -0.6440 C   0  0  1  0  0  0  0  0  0  0  0  0
   -0.6080   -3.5460    0.3920 C   0  0  0  0  0  0  0  0  0  0  0  0
   -2.0780   -3.0880    0.4270 C   0  0  2  0  0  0  0  0  0  0  0  0
   -2.8150   -3.7870    1.5640 C   0  0  0  0  0  0  0  0  0  0  0  0
   -2.1830   -1.2930    0.6320 S   0  0  0  0  0  0  0  0  0  0  0  0
   -2.6700   -0.9780    1.9390 O   0  0  0  0  0  0  0  0  0  0  0  0
   -3.1250   -0.7480   -0.2970 O   0  0  0  0  0  0  0  0  0  0  0  0
   -0.5300   -0.5260    0.3750 C   0  0  0  0  0  0  0  0  0  0  0  0
    0.2930    1.0150    0.6580 S   0  0  0  0  0  0  0  0  0  0  0  0
    1.8660    0.5540   -0.0090 C   0  0  0  0  0  0  0  0  0  0  0  0
    1.7260   -0.7160   -0.4140 C   0  0  0  0  0  0  0  0  0  0  0  0
    0.3900   -1.3140   -0.1980 C   0  0  0  0  0  0  0  0  0  0  0  0
    3.3770    1.5980   -0.1220 S   0  0  0  0  0  0  0  0  0  0  0  0
    2.9640    2.8160   -0.7800 O   0  0  0  0  0  0  0  0  0  0  0  0
    4.2990    0.9310   -0.9880 O   0  0  0  0  0  0  0  0  0  0  0  0
    3.9890    1.8530    1.4970 N   0  0  0  0  0  0  0  0  0  0  0  0
    4.0420   -3.9120   -0.1440 H   0  0  0  0  0  0  0  0  0  0  0  0
    3.6550   -5.1280    1.0920 H   0  0  0  0  0  0  0  0  0  0  0  0
    3.2310   -5.4240   -0.6080 H   0  0  0  0  0  0  0  0  0  0  0  0
    2.0510   -3.2470    1.1650 H   0  0  0  0  0  0  0  0  0  0  0  0
    1.2400   -4.7580    0.7010 H   0  0  0  0  0  0  0  0  0  0  0  0
    1.4270   -4.0830   -1.5790 H   0  0  0  0  0  0  0  0  0  0  0  0
   -0.3020   -2.7690   -1.6080 H   0  0  0  0  0  0  0  0  0  0  0  0
   -0.1640   -3.4150    1.3770 H   0  0  0  0  0  0  0  0  0  0  0  0
   -0.5640   -4.6040    0.1450 H   0  0  0  0  0  0  0  0  0  0  0  0
   -2.5820   -3.3870   -0.4900 H   0  0  0  0  0  0  0  0  0  0  0  0
   -2.7700   -3.1700    2.4590 H   0  0  0  0  0  0  0  0  0  0  0  0
   -3.8550   -3.9410    1.2820 H   0  0  0  0  0  0  0  0  0  0  0  0
   -2.3470   -4.7490    1.7630 H   0  0  0  0  0  0  0  0  0  0  0  0
    2.5360   -1.2670   -0.8680 H   0  0  0  0  0  0  0  0  0  0  0  0
    3.4870    2.4490    2.1390 H   0  0  0  0  0  0  0  0  0  0  0  0
    4.8450    1.4040    1.7900 H   0  0  0  0  0  0  0  0  0  0  0  0
  1 20  1  0  0  0  0
  1 21  1  0  0  0  0
  1 22  1  0  0  0  0
  1  2  1  0  0  0  0
  2 23  1  0  0  0  0
  2 24  1  0  0  0  0
  2  3  1  0  0  0  0
  3 25  1  0  0  0  0
  3  4  1  0  0  0  0
  4 26  1  0  0  0  0
  4  5  1  0  0  0  0
  5 27  1  0  0  0  0
  5 28  1  0  0  0  0
  5  6  1  0  0  0  0
  6 29  1  0  0  0  0
  6  7  1  0  0  0  0
  7 30  1  0  0  0  0
  7 31  1  0  0  0  0
  7 32  1  0  0  0  0
  6  8  1  0  0  0  0
  8  9  2  0  0  0  0
  8 10  2  0  0  0  0
  8 11  1  0  0  0  0
 11 12  1  0  0  0  0
 12 13  1  0  0  0  0
 13 14  2  0  0  0  0
 14 33  1  0  0  0  0
 14 15  1  0  0  0  0
 15  4  1  0  0  0  0
 15 11  2  0  0  0  0
 13 16  1  0  0  0  0
 16 17  2  0  0  0  0
 16 18  2  0  0  0  0
 16 19  1  0  0  0  0
 19 34  1  0  0  0  0
 19 35  1  0  0  0  0
M  END
>  <LOGBIO>
8.0500

>  <PRED_LOGBIO>
8.2500

>  <XV_RES>
-0.2080

>  <WHL_TMPL>
1

>  <ANCH>
4-6;30-31

$$$$
ROW109
  -MTS-   01071500473D 0   0.00000     0.00000     0

 60 61  0  0  0  0  0  0  0  0999 V2000
  -12.4220    1.6410   -2.0410 C   0  0  0  0  0  0  0  0  0  0  0  0
  -11.6450    1.0620   -0.8620 C   0  0  0  0  0  0  0  0  0  0  0  0
  -10.4120    1.9230   -0.5920 C   0  0  0  0  0  0  0  0  0  0  0  0
   -9.6340    1.3430    0.5880 C   0  0  0  0  0  0  0  0  0  0  0  0
   -8.4490    2.1720    0.8490 N   0  0  0  0  0  0  0  0  0  0  0  0
   -7.5660    1.8330    1.9010 C   0  0  0  0  0  0  0  0  0  0  0  0
   -7.7670    2.3290    3.1300 N   0  0  0  0  0  0  0  0  0  0  0  0
   -6.9310    2.0080    4.1270 C   0  0  0  0  0  0  0  0  0  0  0  0
   -7.1430    2.5310    5.4240 N   0  0  0  0  0  0  0  0  0  0  0  0
   -6.5260    3.8080    5.8120 C   0  0  0  0  0  0  0  0  0  0  0  0
   -6.9100    4.1430    7.2520 C   0  0  0  0  0  0  0  0  0  0  0  0
   -6.2690    5.4700    7.6550 C   0  0  0  0  0  0  0  0  0  0  0  0
   -6.6530    5.8050    9.0930 C   0  0  0  0  0  0  0  0  0  0  0  0
   -5.8940    1.1910    3.8950 N   0  0  0  0  0  0  0  0  0  0  0  0
   -5.6930    0.6960    2.6660 C   0  0  0  0  0  0  0  0  0  0  0  0
   -4.5980   -0.1670    2.4220 N   0  0  0  0  0  0  0  0  0  0  0  0
   -3.3020    0.3900    2.0080 C   0  0  0  0  0  0  0  0  0  0  0  0
   -2.2990   -0.7450    1.8110 C   0  0  0  0  0  0  0  0  0  0  0  0
   -0.9680   -0.1730    1.3860 C   0  0  0  0  0  0  0  0  0  0  0  0
   -0.0190    0.1830    2.3520 C   0  0  0  0  0  0  0  0  0  0  0  0
    1.2150    0.7140    1.9580 C   0  0  0  0  0  0  0  0  0  0  0  0
    1.5010    0.8880    0.5990 C   0  0  0  0  0  0  0  0  0  0  0  0
    0.5520    0.5310   -0.3670 C   0  0  0  0  0  0  0  0  0  0  0  0
   -0.6820    0.0010    0.0270 C   0  0  0  0  0  0  0  0  0  0  0  0
    3.1230    1.5850    0.0810 S   0  0  0  0  0  0  0  0  0  0  0  0
    2.8360    2.8060   -0.6400 O   0  0  0  0  0  0  0  0  0  0  0  0
    3.7060    0.6670   -0.8480 O   0  0  0  0  0  0  0  0  0  0  0  0
    4.0900    1.8390    1.5170 N   0  0  0  0  0  0  0  0  0  0  0  0
   -6.5290    1.0170    1.6690 N   0  0  0  0  0  0  0  0  0  0  0  0
  -11.7860    1.6520   -2.9240 H   0  0  0  0  0  0  0  0  0  0  0  0
  -13.2990    1.0280   -2.2340 H   0  0  0  0  0  0  0  0  0  0  0  0
  -12.7330    2.6570   -1.8060 H   0  0  0  0  0  0  0  0  0  0  0  0
  -11.3330    0.0460   -1.0970 H   0  0  0  0  0  0  0  0  0  0  0  0
  -12.2800    1.0510    0.0210 H   0  0  0  0  0  0  0  0  0  0  0  0
  -10.7240    2.9390   -0.3570 H   0  0  0  0  0  0  0  0  0  0  0  0
   -9.7770    1.9340   -1.4750 H   0  0  0  0  0  0  0  0  0  0  0  0
   -9.3230    0.3280    0.3530 H   0  0  0  0  0  0  0  0  0  0  0  0
  -10.2700    1.3320    1.4710 H   0  0  0  0  0  0  0  0  0  0  0  0
   -8.2640    2.9830    0.2760 H   0  0  0  0  0  0  0  0  0  0  0  0
   -7.7180    2.0280    6.0840 H   0  0  0  0  0  0  0  0  0  0  0  0
   -5.4440    3.7260    5.7350 H   0  0  0  0  0  0  0  0  0  0  0  0
   -6.8770    4.5960    5.1490 H   0  0  0  0  0  0  0  0  0  0  0  0
   -7.9930    4.2260    7.3280 H   0  0  0  0  0  0  0  0  0  0  0  0
   -6.5590    3.3550    7.9140 H   0  0  0  0  0  0  0  0  0  0  0  0
   -5.1870    5.3880    7.5780 H   0  0  0  0  0  0  0  0  0  0  0  0
   -6.6200    6.2590    6.9920 H   0  0  0  0  0  0  0  0  0  0  0  0
   -6.3020    5.0170    9.7550 H   0  0  0  0  0  0  0  0  0  0  0  0
   -6.1960    6.7500    9.3800 H   0  0  0  0  0  0  0  0  0  0  0  0
   -7.7350    5.8880    9.1700 H   0  0  0  0  0  0  0  0  0  0  0  0
   -4.7070   -1.1650    2.5310 H   0  0  0  0  0  0  0  0  0  0  0  0
   -2.9370    1.0680    2.7770 H   0  0  0  0  0  0  0  0  0  0  0  0
   -3.4230    0.9340    1.0730 H   0  0  0  0  0  0  0  0  0  0  0  0
   -2.6650   -1.4230    1.0420 H   0  0  0  0  0  0  0  0  0  0  0  0
   -2.1790   -1.2890    2.7460 H   0  0  0  0  0  0  0  0  0  0  0  0
   -0.2390    0.0490    3.4010 H   0  0  0  0  0  0  0  0  0  0  0  0
    1.9470    0.9890    2.7030 H   0  0  0  0  0  0  0  0  0  0  0  0
    0.7720    0.6650   -1.4160 H   0  0  0  0  0  0  0  0  0  0  0  0
   -1.4140   -0.2740   -0.7180 H   0  0  0  0  0  0  0  0  0  0  0  0
    3.7940    2.5070    2.2140 H   0  0  0  0  0  0  0  0  0  0  0  0
    4.9450    1.3180    1.6490 H   0  0  0  0  0  0  0  0  0  0  0  0
  1 30  1  0  0  0  0
  1 31  1  0  0  0  0
  1 32  1  0  0  0  0
  1  2  1  0  0  0  0
  2 33  1  0  0  0  0
  2 34  1  0  0  0  0
  2  3  1  0  0  0  0
  3 35  1  0  0  0  0
  3 36  1  0  0  0  0
  3  4  1  0  0  0  0
  4 37  1  0  0  0  0
  4 38  1  0  0  0  0
  4  5  1  0  0  0  0
  5 39  1  0  0  0  0
  5  6  1  0  0  0  0
  6  7  2  0  0  0  0
  7  8  1  0  0  0  0
  8  9  1  0  0  0  0
  9 40  1  0  0  0  0
  9 10  1  0  0  0  0
 10 41  1  0  0  0  0
 10 42  1  0  0  0  0
 10 11  1  0  0  0  0
 11 43  1  0  0  0  0
 11 44  1  0  0  0  0
 11 12  1  0  0  0  0
 12 45  1  0  0  0  0
 12 46  1  0  0  0  0
 12 13  1  0  0  0  0
 13 47  1  0  0  0  0
 13 48  1  0  0  0  0
 13 49  1  0  0  0  0
  8 14  2  0  0  0  0
 14 15  1  0  0  0  0
 15 16  1  0  0  0  0
 16 50  1  0  0  0  0
 16 17  1  0  0  0  0
 17 51  1  0  0  0  0
 17 52  1  0  0  0  0
 17 18  1  0  0  0  0
 18 53  1  0  0  0  0
 18 54  1  0  0  0  0
 18 19  1  0  0  0  0
 19 20  2  0  0  0  0
 20 55  1  0  0  0  0
 20 21  1  0  0  0  0
 21 56  1  0  0  0  0
 21 22  2  0  0  0  0
 22 23  1  0  0  0  0
 23 57  1  0  0  0  0
 23 24  2  0  0  0  0
 24 19  1  0  0  0  0
 24 58  1  0  0  0  0
 22 25  1  0  0  0  0
 25 26  2  0  0  0  0
 25 27  2  0  0  0  0
 25 28  1  0  0  0  0
 28 59  1  0  0  0  0
 28 60  1  0  0  0  0
 15 29  2  0  0  0  0
 29  6  1  0  0  0  0
M  END
>  <LOGBIO>
6.7900

>  <PRED_LOGBIO>
7.3400

>  <XV_RES>
0.0000

>  <WHL_TMPL>
3

>  <ANCH>
4-6;54-55

$$$$
ROW110
  -MTS-   01071500473D 0   0.00000     0.00000     0

 82 83  0  0  0  0  0  0  0  0999 V2000
    0.4730  -24.4250    1.4380 N   0  0  0  0  0  0  0  0  0  0  0  0
    1.4280  -24.6210    2.8910 S   0  0  0  0  0  0  0  0  0  0  0  0
    1.8060  -25.9930    3.0310 O   0  0  0  0  0  0  0  0  0  0  0  0
    0.6560  -24.2210    4.0260 O   0  0  0  0  0  0  0  0  0  0  0  0
    2.9380  -23.5770    2.7780 C   0  0  0  0  0  0  0  0  0  0  0  0
    4.1100  -24.0990    2.2180 C   0  0  0  0  0  0  0  0  0  0  0  0
    5.2600  -23.3050    2.1320 C   0  0  0  0  0  0  0  0  0  0  0  0
    5.2370  -21.9880    2.6060 C   0  0  0  0  0  0  0  0  0  0  0  0
    4.0650  -21.4650    3.1660 C   0  0  0  0  0  0  0  0  0  0  0  0
    4.0430  -20.1340    3.6450 N   0  0  0  0  0  0  0  0  0  0  0  0
    3.7000  -19.1400    2.8310 C   0  0  0  0  0  0  0  0  0  0  0  0
    3.4020  -19.3780    1.6610 O   0  0  0  0  0  0  0  0  0  0  0  0
    3.6750  -17.7190    3.3420 C   0  0  0  0  0  0  0  0  0  0  0  0
    3.2670  -16.8150    2.2570 N   0  0  0  0  0  0  0  0  0  0  0  0
    3.2440  -15.4320    2.7550 C   0  0  0  0  0  0  0  0  0  0  0  0
    2.8200  -14.4920    1.6270 C   0  0  0  0  0  0  0  0  0  0  0  0
    2.7970  -13.1470    2.1110 O   0  0  0  0  0  0  0  0  0  0  0  0
    2.4050  -12.2190    1.0960 C   0  0  0  0  0  0  0  0  0  0  0  0
    2.4000  -10.8040    1.6740 C   0  0  0  0  0  0  0  0  0  0  0  0
    2.0090   -9.8760    0.6580 O   0  0  0  0  0  0  0  0  0  0  0  0
    1.9860   -8.5310    1.1420 C   0  0  0  0  0  0  0  0  0  0  0  0
    1.5620   -7.5910    0.0150 C   0  0  0  0  0  0  0  0  0  0  0  0
    1.5380   -6.2080    0.5130 N   0  0  0  0  0  0  0  0  0  0  0  0
    2.8790   -5.8340    0.9840 C   0  0  0  0  0  0  0  0  0  0  0  0
    3.2980   -6.7630    2.0980 C   0  0  0  0  0  0  0  0  0  0  0  0
    2.5490   -7.6530    2.4650 O   0  0  0  0  0  0  0  0  0  0  0  0
    4.4750   -6.6120    2.6760 O   0  0  0  0  0  0  0  0  0  0  0  0
    1.1300   -5.3040   -0.5720 C   0  0  0  0  0  0  0  0  0  0  0  0
    1.1060   -3.8830   -0.0610 C   0  0  0  0  0  0  0  0  0  0  0  0
    1.4030   -3.6450    1.1080 O   0  0  0  0  0  0  0  0  0  0  0  0
    0.7620   -2.8900   -0.8750 N   0  0  0  0  0  0  0  0  0  0  0  0
    0.7400   -1.5580   -0.3960 C   0  0  0  0  0  0  0  0  0  0  0  0
   -0.4320   -1.0360    0.1630 C   0  0  0  0  0  0  0  0  0  0  0  0
   -0.4550    0.2810    0.6370 C   0  0  0  0  0  0  0  0  0  0  0  0
    0.6940    1.0760    0.5510 C   0  0  0  0  0  0  0  0  0  0  0  0
    1.8660    0.5540   -0.0090 C   0  0  0  0  0  0  0  0  0  0  0  0
    1.8890   -0.7640   -0.4830 C   0  0  0  0  0  0  0  0  0  0  0  0
    3.3770    1.5980   -0.1220 S   0  0  0  0  0  0  0  0  0  0  0  0
    2.9640    2.8160   -0.7800 O   0  0  0  0  0  0  0  0  0  0  0  0
    4.2990    0.9310   -0.9880 O   0  0  0  0  0  0  0  0  0  0  0  0
    3.9890    1.8530    1.4970 N   0  0  0  0  0  0  0  0  0  0  0  0
    1.9260  -17.1890    1.7860 C   0  0  0  0  0  0  0  0  0  0  0  0
    1.9500  -18.6100    1.2740 C   0  0  0  0  0  0  0  0  0  0  0  0
    2.9890  -19.2500    1.3010 O   0  0  0  0  0  0  0  0  0  0  0  0
    0.8480  -19.1590    0.7990 O   0  0  0  0  0  0  0  0  0  0  0  0
    2.9160  -22.2600    3.2520 C   0  0  0  0  0  0  0  0  0  0  0  0
    0.7900  -23.8070    0.7050 H   0  0  0  0  0  0  0  0  0  0  0  0
   -0.3960  -24.9290    1.3320 H   0  0  0  0  0  0  0  0  0  0  0  0
    4.1280  -25.1150    1.8520 H   0  0  0  0  0  0  0  0  0  0  0  0
    6.1640  -23.7080    1.7000 H   0  0  0  0  0  0  0  0  0  0  0  0
    6.1240  -21.3750    2.5390 H   0  0  0  0  0  0  0  0  0  0  0  0
    4.2870  -19.9390    4.6050 H   0  0  0  0  0  0  0  0  0  0  0  0
    2.9670  -17.6420    4.1640 H   0  0  0  0  0  0  0  0  0  0  0  0
    4.6680  -17.4430    3.6910 H   0  0  0  0  0  0  0  0  0  0  0  0
    2.5360  -15.3550    3.5770 H   0  0  0  0  0  0  0  0  0  0  0  0
    4.2360  -15.1550    3.1040 H   0  0  0  0  0  0  0  0  0  0  0  0
    3.5280  -14.5700    0.8050 H   0  0  0  0  0  0  0  0  0  0  0  0
    1.8270  -14.7690    1.2780 H   0  0  0  0  0  0  0  0  0  0  0  0
    1.4080  -12.4690    0.7410 H   0  0  0  0  0  0  0  0  0  0  0  0
    3.1090  -12.2700    0.2680 H   0  0  0  0  0  0  0  0  0  0  0  0
    3.3980  -10.5540    2.0290 H   0  0  0  0  0  0  0  0  0  0  0  0
    1.6970  -10.7540    2.5020 H   0  0  0  0  0  0  0  0  0  0  0  0
    2.9780   -8.2540    1.4910 H   0  0  0  0  0  0  0  0  0  0  0  0
    1.2770   -8.4540    1.9650 H   0  0  0  0  0  0  0  0  0  0  0  0
    0.5690   -7.8680   -0.3340 H   0  0  0  0  0  0  0  0  0  0  0  0
    2.2700   -7.6690   -0.8070 H   0  0  0  0  0  0  0  0  0  0  0  0
    2.8620   -4.8100    1.3520 H   0  0  0  0  0  0  0  0  0  0  0  0
    3.5870   -5.9120    0.1620 H   0  0  0  0  0  0  0  0  0  0  0  0
    4.5630   -7.2940    3.3600 H   0  0  0  0  0  0  0  0  0  0  0  0
    1.8380   -5.3820   -1.3950 H   0  0  0  0  0  0  0  0  0  0  0  0
    0.1370   -5.5810   -0.9210 H   0  0  0  0  0  0  0  0  0  0  0  0
    0.5180   -3.0850   -1.8360 H   0  0  0  0  0  0  0  0  0  0  0  0
   -1.3190   -1.6490    0.2300 H   0  0  0  0  0  0  0  0  0  0  0  0
   -1.3590    0.6850    1.0690 H   0  0  0  0  0  0  0  0  0  0  0  0
    0.6770    2.0920    0.9160 H   0  0  0  0  0  0  0  0  0  0  0  0
    2.7930   -1.1670   -0.9150 H   0  0  0  0  0  0  0  0  0  0  0  0
    4.9310    2.1910    1.6340 H   0  0  0  0  0  0  0  0  0  0  0  0
    3.4010    1.6620    2.2960 H   0  0  0  0  0  0  0  0  0  0  0  0
    1.2180  -17.1120    2.6080 H   0  0  0  0  0  0  0  0  0  0  0  0
    1.6240  -16.5200    0.9830 H   0  0  0  0  0  0  0  0  0  0  0  0
    1.0600  -20.0640    0.5220 H   0  0  0  0  0  0  0  0  0  0  0  0
    2.0120  -21.8570    3.6840 H   0  0  0  0  0  0  0  0  0  0  0  0
  1 47  1  0  0  0  0
  1 48  1  0  0  0  0
  1  2  1  0  0  0  0
  2  3  2  0  0  0  0
  2  4  2  0  0  0  0
  2  5  1  0  0  0  0
  5  6  2  0  0  0  0
  6 49  1  0  0  0  0
  6  7  1  0  0  0  0
  7 50  1  0  0  0  0
  7  8  2  0  0  0  0
  8 51  1  0  0  0  0
  8  9  1  0  0  0  0
  9 10  1  0  0  0  0
 10 52  1  0  0  0  0
 10 11  1  0  0  0  0
 11 12  2  0  0  0  0
 11 13  1  0  0  0  0
 13 53  1  0  0  0  0
 13 54  1  0  0  0  0
 13 14  1  0  0  0  0
 14 15  1  0  0  0  0
 15 55  1  0  0  0  0
 15 56  1  0  0  0  0
 15 16  1  0  0  0  0
 16 57  1  0  0  0  0
 16 58  1  0  0  0  0
 16 17  1  0  0  0  0
 17 18  1  0  0  0  0
 18 59  1  0  0  0  0
 18 60  1  0  0  0  0
 18 19  1  0  0  0  0
 19 61  1  0  0  0  0
 19 62  1  0  0  0  0
 19 20  1  0  0  0  0
 20 21  1  0  0  0  0
 21 63  1  0  0  0  0
 21 64  1  0  0  0  0
 21 22  1  0  0  0  0
 22 65  1  0  0  0  0
 22 66  1  0  0  0  0
 22 23  1  0  0  0  0
 23 24  1  0  0  0  0
 24 67  1  0  0  0  0
 24 68  1  0  0  0  0
 24 25  1  0  0  0  0
 25 26  2  0  0  0  0
 25 27  1  0  0  0  0
 27 69  1  0  0  0  0
 23 28  1  0  0  0  0
 28 70  1  0  0  0  0
 28 71  1  0  0  0  0
 28 29  1  0  0  0  0
 29 30  2  0  0  0  0
 29 31  1  0  0  0  0
 31 72  1  0  0  0  0
 31 32  1  0  0  0  0
 32 33  2  0  0  0  0
 33 73  1  0  0  0  0
 33 34  1  0  0  0  0
 34 74  1  0  0  0  0
 34 35  2  0  0  0  0
 35 75  1  0  0  0  0
 35 36  1  0  0  0  0
 36 37  2  0  0  0  0
 37 32  1  0  0  0  0
 37 76  1  0  0  0  0
 36 38  1  0  0  0  0
 38 39  2  0  0  0  0
 38 40  2  0  0  0  0
 38 41  1  0  0  0  0
 41 77  1  0  0  0  0
 41 78  1  0  0  0  0
 14 42  1  0  0  0  0
 42 79  1  0  0  0  0
 42 80  1  0  0  0  0
 42 43  1  0  0  0  0
 43 44  2  0  0  0  0
 43 45  1  0  0  0  0
 45 81  1  0  0  0  0
  9 46  2  0  0  0  0
 46  5  1  0  0  0  0
 46 82  1  0  0  0  0
M  END
>  <LOGBIO>
6.8400

>  <PRED_LOGBIO>
7.3800

>  <XV_RES>
0.0000

>  <WHL_TMPL>
1

>  <ANCH>
4-6;68-69

$$$$
ROW111
  -MTS-   01071500473D 0   0.00000     0.00000     0

 37 37  0  0  0  0  0  0  0  0999 V2000
    8.6560    0.2180   -0.5060 C   0  0  0  0  0  0  0  0  0  0  0  0
    8.1780    0.5600   -1.9140 C   0  0  0  0  0  0  0  0  0  0  0  0
    8.9470   -0.2790   -2.9300 C   0  0  0  0  0  0  0  0  0  0  0  0
    6.6840    0.2600   -2.0320 C   0  0  0  0  0  0  0  0  0  0  0  0
    5.9140    1.1000   -1.0140 C   0  0  0  0  0  0  0  0  0  0  0  0
    4.4770    0.8110   -1.1280 N   0  0  0  0  0  0  0  0  0  0  0  0
    3.3770    1.5980   -0.1220 S   0  0  0  0  0  0  0  0  0  0  0  0
    2.9640    2.8160   -0.7800 O   0  0  0  0  0  0  0  0  0  0  0  0
    2.3030    0.7250    0.2390 O   0  0  0  0  0  0  0  0  0  0  0  0
    4.2890    2.0870    1.3990 C   0  0  0  0  0  0  0  0  0  0  0  0
    3.6950    1.9210    2.6560 C   0  0  0  0  0  0  0  0  0  0  0  0
    2.4530    1.4020    2.7510 F   0  0  0  0  0  0  0  0  0  0  0  0
    4.3890    2.2930    3.8130 C   0  0  0  0  0  0  0  0  0  0  0  0
    3.8160    2.1330    5.0250 F   0  0  0  0  0  0  0  0  0  0  0  0
    5.6770    2.8320    3.7140 C   0  0  0  0  0  0  0  0  0  0  0  0
    6.3470    3.1910    4.8300 F   0  0  0  0  0  0  0  0  0  0  0  0
    6.2720    2.9980    2.4570 C   0  0  0  0  0  0  0  0  0  0  0  0
    7.5140    3.5180    2.3620 F   0  0  0  0  0  0  0  0  0  0  0  0
    5.5780    2.6260    1.3000 C   0  0  0  0  0  0  0  0  0  0  0  0
    6.1510    2.7860    0.0880 F   0  0  0  0  0  0  0  0  0  0  0  0
    6.3870    0.7610    0.3790 C   0  0  0  0  0  0  0  0  0  0  0  0
    5.5930    0.3160    1.2070 O   0  0  0  0  0  0  0  0  0  0  0  0
    7.6620    0.9430    0.7110 N   0  0  0  0  0  0  0  0  0  0  0  0
    8.0880    0.6380    1.9660 O   0  0  0  0  0  0  0  0  0  0  0  0
    8.4810   -0.8380   -0.3110 H   0  0  0  0  0  0  0  0  0  0  0  0
    9.7190    0.4320   -0.4220 H   0  0  0  0  0  0  0  0  0  0  0  0
    8.1070    0.8160    0.2190 H   0  0  0  0  0  0  0  0  0  0  0  0
    8.3520    1.6160   -2.1090 H   0  0  0  0  0  0  0  0  0  0  0  0
    8.7730   -1.3350   -2.7350 H   0  0  0  0  0  0  0  0  0  0  0  0
   10.0110   -0.0650   -2.8460 H   0  0  0  0  0  0  0  0  0  0  0  0
    8.6060   -0.0340   -3.9340 H   0  0  0  0  0  0  0  0  0  0  0  0
    6.5100   -0.7960   -1.8370 H   0  0  0  0  0  0  0  0  0  0  0  0
    6.3440    0.5040   -3.0360 H   0  0  0  0  0  0  0  0  0  0  0  0
    6.0880    2.1560   -1.2100 H   0  0  0  0  0  0  0  0  0  0  0  0
    4.1490    0.1410   -1.8090 H   0  0  0  0  0  0  0  0  0  0  0  0
    8.3130    1.3080    0.0310 H   0  0  0  0  0  0  0  0  0  0  0  0
    9.0350    0.8210    2.0660 H   0  0  0  0  0  0  0  0  0  0  0  0
  1 25  1  0  0  0  0
  1 26  1  0  0  0  0
  1 27  1  0  0  0  0
  1  2  1  0  0  0  0
  2 28  1  0  0  0  0
  2  3  1  0  0  0  0
  3 29  1  0  0  0  0
  3 30  1  0  0  0  0
  3 31  1  0  0  0  0
  2  4  1  0  0  0  0
  4 32  1  0  0  0  0
  4 33  1  0  0  0  0
  4  5  1  0  0  0  0
  5 34  1  0  0  0  0
  5  6  1  0  0  0  0
  6 35  1  0  0  0  0
  6  7  1  0  0  0  0
  7  8  2  0  0  0  0
  7  9  2  0  0  0  0
  7 10  1  0  0  0  0
 10 11  2  0  0  0  0
 11 12  1  0  0  0  0
 11 13  1  0  0  0  0
 13 14  1  0  0  0  0
 13 15  2  0  0  0  0
 15 16  1  0  0  0  0
 15 17  1  0  0  0  0
 17 18  1  0  0  0  0
 17 19  2  0  0  0  0
 19 10  1  0  0  0  0
 19 20  1  0  0  0  0
  5 21  1  0  0  0  0
 21 22  2  0  0  0  0
 21 23  1  0  0  0  0
 23 36  1  0  0  0  0
 23 24  1  0  0  0  0
 24 37  1  0  0  0  0
M  END
>  <LOGBIO>
7.9600

>  <PRED_LOGBIO>
8.4400

>  <XV_RES>
0.0000

>  <WHL_TMPL>
1

>  <ANCH>
4-6;18-19

$$$$
ROW112
  -MTS-   01071500473D 0   0.00000     0.00000     0

  8  7  0  0  0  0  0  0  0  0999 V2000
   -2.9780   -1.3730    1.7670 N   0  0  0  0  0  0  0  0  0  0  0  0
   -2.0510   -0.0970    1.0100 S   0  0  0  0  0  0  0  0  0  0  0  0
   -2.7230    1.0020    0.3580 O   0  0  0  0  0  0  0  0  0  0  0  0
   -1.3370   -0.7520   -0.0410 O   0  0  0  0  0  0  0  0  0  0  0  0
   -1.0530    0.4430    2.1020 O   0  0  0  0  0  0  0  0  0  0  0  0
   -3.9460   -1.2180    2.0110 H   0  0  0  0  0  0  0  0  0  0  0  0
   -2.5460   -2.2650    1.9610 H   0  0  0  0  0  0  0  0  0  0  0  0
   -1.2640    0.0080    2.9420 H   0  0  0  0  0  0  0  0  0  0  0  0
  1  6  1  0  0  0  0
  1  7  1  0  0  0  0
  1  2  1  0  0  0  0
  2  3  2  0  0  0  0
  2  4  2  0  0  0  0
  2  5  1  0  0  0  0
  5  8  1  0  0  0  0
M  END
>  <LOGBIO>
4.0100

>  <PRED_LOGBIO>
6.0700

>  <XV_RES>
0.0000

>  <WHL_TMPL>
1

>  <ANCH>
41-43;4-5

$$$$
ROW113
  -MTS-   01071500473D 0   0.00000     0.00000     0

 22 22  0  0  0  0  0  0  0  0999 V2000
   -2.1980   -2.2090    1.8970 N   0  0  0  0  0  0  0  0  0  0  0  0
   -2.2990   -0.7450    1.8110 C   0  0  0  0  0  0  0  0  0  0  0  0
   -0.9680   -0.1730    1.3860 C   0  0  0  0  0  0  0  0  0  0  0  0
   -0.0190    0.1830    2.3520 C   0  0  0  0  0  0  0  0  0  0  0  0
    1.2150    0.7140    1.9580 C   0  0  0  0  0  0  0  0  0  0  0  0
    1.5010    0.8880    0.5990 C   0  0  0  0  0  0  0  0  0  0  0  0
    0.5520    0.5310   -0.3670 C   0  0  0  0  0  0  0  0  0  0  0  0
   -0.6820    0.0010    0.0270 C   0  0  0  0  0  0  0  0  0  0  0  0
    3.1230    1.5850    0.0810 S   0  0  0  0  0  0  0  0  0  0  0  0
    2.8360    2.8060   -0.6400 O   0  0  0  0  0  0  0  0  0  0  0  0
    3.7060    0.6670   -0.8480 O   0  0  0  0  0  0  0  0  0  0  0  0
    4.0900    1.8390    1.5170 N   0  0  0  0  0  0  0  0  0  0  0  0
   -1.9440   -2.5830    0.9940 H   0  0  0  0  0  0  0  0  0  0  0  0
   -3.0890   -2.5920    2.1810 H   0  0  0  0  0  0  0  0  0  0  0  0
   -3.0590   -0.4770    1.0810 H   0  0  0  0  0  0  0  0  0  0  0  0
   -2.5730   -0.3430    2.7840 H   0  0  0  0  0  0  0  0  0  0  0  0
   -0.2390    0.0490    3.4010 H   0  0  0  0  0  0  0  0  0  0  0  0
    1.9470    0.9890    2.7030 H   0  0  0  0  0  0  0  0  0  0  0  0
    0.7720    0.6650   -1.4160 H   0  0  0  0  0  0  0  0  0  0  0  0
   -1.4140   -0.2740   -0.7180 H   0  0  0  0  0  0  0  0  0  0  0  0
    4.5940    1.0670    1.9300 H   0  0  0  0  0  0  0  0  0  0  0  0
    4.1450    2.7580    1.9330 H   0  0  0  0  0  0  0  0  0  0  0  0
  1 13  1  0  0  0  0
  1 14  1  0  0  0  0
  1  2  1  0  0  0  0
  2 15  1  0  0  0  0
  2 16  1  0  0  0  0
  2  3  1  0  0  0  0
  3  4  2  0  0  0  0
  4 17  1  0  0  0  0
  4  5  1  0  0  0  0
  5 18  1  0  0  0  0
  5  6  2  0  0  0  0
  6  7  1  0  0  0  0
  7 19  1  0  0  0  0
  7  8  2  0  0  0  0
  8  3  1  0  0  0  0
  8 20  1  0  0  0  0
  6  9  1  0  0  0  0
  9 10  2  0  0  0  0
  9 11  2  0  0  0  0
  9 12  1  0  0  0  0
 12 21  1  0  0  0  0
 12 22  1  0  0  0  0
M  END
>  <LOGBIO>
6.7700

>  <PRED_LOGBIO>
6.6400

>  <XV_RES>
0.0000

>  <WHL_TMPL>
3

>  <ANCH>
4-6;17-18

$$$$
ROW114
  -MTS-   01071500473D 0   0.00000     0.00000     0

 52 52  0  0  0  0  0  0  0  0999 V2000
    3.8530   -7.3580    2.2170 N   0  0  0  0  0  0  0  0  0  0  0  0
    3.5240   -7.1880    0.5070 S   0  0  0  0  0  0  0  0  0  0  0  0
    4.7480   -6.9430   -0.1920 O   0  0  0  0  0  0  0  0  0  0  0  0
    2.9270   -8.3900    0.0140 O   0  0  0  0  0  0  0  0  0  0  0  0
    2.3730   -5.7770    0.2410 C   0  0  0  0  0  0  0  0  0  0  0  0
    2.8810   -4.4890    0.0330 C   0  0  0  0  0  0  0  0  0  0  0  0
    2.0050   -3.4160   -0.1690 C   0  0  0  0  0  0  0  0  0  0  0  0
    0.6220   -3.6310   -0.1630 C   0  0  0  0  0  0  0  0  0  0  0  0
   -0.3230   -2.4730   -0.3810 C   0  0  0  0  0  0  0  0  0  0  0  0
   -1.6080   -2.7100    0.4890 C   0  0  0  0  0  0  0  0  0  0  0  0
   -2.5980   -1.5890    0.3230 N   0  0  0  0  0  0  0  0  0  0  0  0
   -2.0510   -0.0970    1.0100 S   0  0  0  0  0  0  0  0  0  0  0  0
   -2.7230    1.0020    0.3580 O   0  0  0  0  0  0  0  0  0  0  0  0
   -2.2080   -0.1240    2.4310 O   0  0  0  0  0  0  0  0  0  0  0  0
   -0.2920    0.0510    0.6080 C   0  0  0  0  0  0  0  0  0  0  0  0
    0.0110    1.3310    0.4100 F   0  0  0  0  0  0  0  0  0  0  0  0
   -0.0300   -0.6420   -0.4960 F   0  0  0  0  0  0  0  0  0  0  0  0
    0.5420   -0.4970    1.7640 C   0  0  0  0  0  0  0  0  0  0  0  0
    0.2390   -1.7770    1.9610 F   0  0  0  0  0  0  0  0  0  0  0  0
    0.2800    0.1960    2.8680 F   0  0  0  0  0  0  0  0  0  0  0  0
    2.0270   -0.3720    1.4240 C   0  0  0  0  0  0  0  0  0  0  0  0
    2.3300    0.9080    1.2270 F   0  0  0  0  0  0  0  0  0  0  0  0
    2.2890   -1.0650    0.3200 F   0  0  0  0  0  0  0  0  0  0  0  0
    2.8620   -0.9210    2.5810 C   0  0  0  0  0  0  0  0  0  0  0  0
    2.5590   -2.2010    2.7780 F   0  0  0  0  0  0  0  0  0  0  0  0
    2.6000   -0.2270    3.6850 F   0  0  0  0  0  0  0  0  0  0  0  0
    4.3460   -0.7950    2.2410 C   0  0  0  0  0  0  0  0  0  0  0  0
    4.6500    0.4840    2.0440 F   0  0  0  0  0  0  0  0  0  0  0  0
    4.6090   -1.4890    1.1370 F   0  0  0  0  0  0  0  0  0  0  0  0
    5.1810   -1.3440    3.3970 C   0  0  0  0  0  0  0  0  0  0  0  0
    4.8780   -2.6240    3.5950 F   0  0  0  0  0  0  0  0  0  0  0  0
    4.9190   -0.6510    4.5020 F   0  0  0  0  0  0  0  0  0  0  0  0
    6.6660   -1.2190    3.0580 C   0  0  0  0  0  0  0  0  0  0  0  0
    6.9690    0.0610    2.8600 F   0  0  0  0  0  0  0  0  0  0  0  0
    6.9280   -1.9120    1.9530 F   0  0  0  0  0  0  0  0  0  0  0  0
    7.5010   -1.7680    4.2140 C   0  0  0  0  0  0  0  0  0  0  0  0
    7.2390   -1.0740    5.3180 F   0  0  0  0  0  0  0  0  0  0  0  0
    8.7930   -1.6590    3.9180 F   0  0  0  0  0  0  0  0  0  0  0  0
    7.1980   -3.0470    4.4110 F   0  0  0  0  0  0  0  0  0  0  0  0
    0.1140   -4.9190    0.0450 C   0  0  0  0  0  0  0  0  0  0  0  0
    0.9900   -5.9920    0.2470 C   0  0  0  0  0  0  0  0  0  0  0  0
    3.4260   -6.7260    2.8790 H   0  0  0  0  0  0  0  0  0  0  0  0
    4.4710   -8.0890    2.5420 H   0  0  0  0  0  0  0  0  0  0  0  0
    3.9480   -4.3240    0.0280 H   0  0  0  0  0  0  0  0  0  0  0  0
    2.3970   -2.4220   -0.3300 H   0  0  0  0  0  0  0  0  0  0  0  0
   -0.6340   -2.5080   -1.4230 H   0  0  0  0  0  0  0  0  0  0  0  0
    0.1550   -1.5570   -0.0410 H   0  0  0  0  0  0  0  0  0  0  0  0
   -1.2850   -2.6820    1.5270 H   0  0  0  0  0  0  0  0  0  0  0  0
   -2.0710   -3.6360    0.1540 H   0  0  0  0  0  0  0  0  0  0  0  0
   -3.4890   -1.6960   -0.1410 H   0  0  0  0  0  0  0  0  0  0  0  0
   -0.9530   -5.0840    0.0500 H   0  0  0  0  0  0  0  0  0  0  0  0
    0.5980   -6.9860    0.4080 H   0  0  0  0  0  0  0  0  0  0  0  0
  1 42  1  0  0  0  0
  1 43  1  0  0  0  0
  1  2  1  0  0  0  0
  2  3  2  0  0  0  0
  2  4  2  0  0  0  0
  2  5  1  0  0  0  0
  5  6  2  0  0  0  0
  6 44  1  0  0  0  0
  6  7  1  0  0  0  0
  7 45  1  0  0  0  0
  7  8  2  0  0  0  0
  8  9  1  0  0  0  0
  9 46  1  0  0  0  0
  9 47  1  0  0  0  0
  9 10  1  0  0  0  0
 10 48  1  0  0  0  0
 10 49  1  0  0  0  0
 10 11  1  0  0  0  0
 11 50  1  0  0  0  0
 11 12  1  0  0  0  0
 12 13  2  0  0  0  0
 12 14  2  0  0  0  0
 12 15  1  0  0  0  0
 15 16  1  0  0  0  0
 15 17  1  0  0  0  0
 15 18  1  0  0  0  0
 18 19  1  0  0  0  0
 18 20  1  0  0  0  0
 18 21  1  0  0  0  0
 21 22  1  0  0  0  0
 21 23  1  0  0  0  0
 21 24  1  0  0  0  0
 24 25  1  0  0  0  0
 24 26  1  0  0  0  0
 24 27  1  0  0  0  0
 27 28  1  0  0  0  0
 27 29  1  0  0  0  0
 27 30  1  0  0  0  0
 30 31  1  0  0  0  0
 30 32  1  0  0  0  0
 30 33  1  0  0  0  0
 33 34  1  0  0  0  0
 33 35  1  0  0  0  0
 33 36  1  0  0  0  0
 36 37  1  0  0  0  0
 36 38  1  0  0  0  0
 36 39  1  0  0  0  0
  8 40  1  0  0  0  0
 40 51  1  0  0  0  0
 40 41  2  0  0  0  0
 41  5  1  0  0  0  0
 41 52  1  0  0  0  0
M  END
>  <LOGBIO>
7.2700

>  <PRED_LOGBIO>
7.1600

>  <XV_RES>
0.0000

>  <WHL_TMPL>
1

>  <ANCH>
41-43;21-22

$$$$
ROW115
  -MTS-   01071500473D 0   0.00000     0.00000     0

 14 14  0  0  0  0  0  0  0  0999 V2000
   -1.8430   -0.5200    0.4300 N   0  0  0  0  0  0  0  0  0  0  0  0
   -0.5870    0.0010    0.6390 C   0  0  0  0  0  0  0  0  0  0  0  0
   -0.0840    0.1650    1.8440 N   0  0  0  0  0  0  0  0  0  0  0  0
    1.1900    0.7040    1.8110 N   0  0  0  0  0  0  0  0  0  0  0  0
    1.5780    0.9210    0.5740 C   0  0  0  0  0  0  0  0  0  0  0  0
    0.4480    0.4910   -0.6260 S   0  0  0  0  0  0  0  0  0  0  0  0
    3.1230    1.5850    0.0810 S   0  0  0  0  0  0  0  0  0  0  0  0
    2.8360    2.8060   -0.6400 O   0  0  0  0  0  0  0  0  0  0  0  0
    3.7060    0.6670   -0.8480 O   0  0  0  0  0  0  0  0  0  0  0  0
    4.1060    1.8460    1.5050 N   0  0  0  0  0  0  0  0  0  0  0  0
   -2.1940   -0.6300   -0.5110 H   0  0  0  0  0  0  0  0  0  0  0  0
   -2.4140   -0.7920    1.2170 H   0  0  0  0  0  0  0  0  0  0  0  0
    4.6700    2.6800    1.5830 H   0  0  0  0  0  0  0  0  0  0  0  0
    4.1080    1.1630    2.2490 H   0  0  0  0  0  0  0  0  0  0  0  0
  1 11  1  0  0  0  0
  1 12  1  0  0  0  0
  1  2  1  0  0  0  0
  2  3  2  0  0  0  0
  3  4  1  0  0  0  0
  4  5  2  0  0  0  0
  5  6  1  0  0  0  0
  6  2  1  0  0  0  0
  5  7  1  0  0  0  0
  7  8  2  0  0  0  0
  7  9  2  0  0  0  0
  7 10  1  0  0  0  0
 10 13  1  0  0  0  0
 10 14  1  0  0  0  0
M  END
>  <LOGBIO>
7.2200

>  <PRED_LOGBIO>
7.2500

>  <XV_RES>
0.0000

>  <WHL_TMPL>
3

>  <ANCH>
4-6;9-10

$$$$
ROW116
  -MTS-   01071500473D 0   0.00000     0.00000     0

 20 20  0  0  0  0  0  0  0  0999 V2000
    1.4100   -0.3980   -2.3950 C   0  0  0  0  0  0  0  0  0  0  0  0
    0.7990    0.6880   -1.6930 O   0  0  0  0  0  0  0  0  0  0  0  0
    0.5430    0.5270   -0.3560 C   0  0  0  0  0  0  0  0  0  0  0  0
   -0.6800    0.0000    0.0740 C   0  0  0  0  0  0  0  0  0  0  0  0
   -0.9180   -0.1550    1.4450 C   0  0  0  0  0  0  0  0  0  0  0  0
    0.0210    0.2010    2.3320 N   0  0  0  0  0  0  0  0  0  0  0  0
    1.2020    0.7090    1.9550 C   0  0  0  0  0  0  0  0  0  0  0  0
    1.5010    0.8880    0.5990 C   0  0  0  0  0  0  0  0  0  0  0  0
    3.1230    1.5850    0.0810 S   0  0  0  0  0  0  0  0  0  0  0  0
    2.8360    2.8060   -0.6400 O   0  0  0  0  0  0  0  0  0  0  0  0
    3.7060    0.6670   -0.8480 O   0  0  0  0  0  0  0  0  0  0  0  0
    4.0900    1.8390    1.5170 N   0  0  0  0  0  0  0  0  0  0  0  0
    0.7700   -1.2760   -2.3330 H   0  0  0  0  0  0  0  0  0  0  0  0
    1.5490   -0.1230   -3.4380 H   0  0  0  0  0  0  0  0  0  0  0  0
    2.3760   -0.6220   -1.9470 H   0  0  0  0  0  0  0  0  0  0  0  0
   -1.4340   -0.2850   -0.6450 H   0  0  0  0  0  0  0  0  0  0  0  0
   -1.8590   -0.5610    1.7880 H   0  0  0  0  0  0  0  0  0  0  0  0
    1.9310    0.9820    2.7030 H   0  0  0  0  0  0  0  0  0  0  0  0
    3.6450    1.9020    2.4210 H   0  0  0  0  0  0  0  0  0  0  0  0
    5.0940    1.9230    1.4420 H   0  0  0  0  0  0  0  0  0  0  0  0
  1 13  1  0  0  0  0
  1 14  1  0  0  0  0
  1 15  1  0  0  0  0
  1  2  1  0  0  0  0
  2  3  1  0  0  0  0
  3  4  2  0  0  0  0
  4 16  1  0  0  0  0
  4  5  1  0  0  0  0
  5 17  1  0  0  0  0
  5  6  2  0  0  0  0
  6  7  1  0  0  0  0
  7 18  1  0  0  0  0
  7  8  2  0  0  0  0
  8  3  1  0  0  0  0
  8  9  1  0  0  0  0
  9 10  2  0  0  0  0
  9 11  2  0  0  0  0
  9 12  1  0  0  0  0
 12 19  1  0  0  0  0
 12 20  1  0  0  0  0
M  END
>  <LOGBIO>
7.0300

>  <PRED_LOGBIO>
7.1900

>  <XV_RES>
0.0000

>  <WHL_TMPL>
3

>  <ANCH>
4-6;15-16

$$$$
ROW117
  -MTS-   01071500473D 0   0.00000     0.00000     0

 19 19  0  0  0  0  0  0  0  0999 V2000
   -4.0200   -1.4440    0.7890 C   0  0  0  0  0  0  0  0  0  0  0  0
   -2.7350   -0.9390    1.3960 C   0  0  0  0  0  0  0  0  0  0  0  0
   -2.5870   -0.9140    2.6120 O   0  0  0  0  0  0  0  0  0  0  0  0
   -1.8430   -0.5200    0.4300 N   0  0  0  0  0  0  0  0  0  0  0  0
   -0.5870    0.0010    0.6390 C   0  0  0  0  0  0  0  0  0  0  0  0
   -0.0840    0.1650    1.8440 N   0  0  0  0  0  0  0  0  0  0  0  0
    1.1900    0.7040    1.8110 N   0  0  0  0  0  0  0  0  0  0  0  0
    1.5780    0.9210    0.5740 C   0  0  0  0  0  0  0  0  0  0  0  0
    0.4480    0.4910   -0.6260 S   0  0  0  0  0  0  0  0  0  0  0  0
    3.1230    1.5850    0.0810 S   0  0  0  0  0  0  0  0  0  0  0  0
    3.9610    1.5680    1.2600 O   0  0  0  0  0  0  0  0  0  0  0  0
    2.8360    2.8060   -0.6400 O   0  0  0  0  0  0  0  0  0  0  0  0
    3.8360    0.5310   -1.0400 N   0  0  0  0  0  0  0  0  0  0  0  0
   -4.8720   -1.0110    1.3100 H   0  0  0  0  0  0  0  0  0  0  0  0
   -4.0530   -1.0670   -0.2310 H   0  0  0  0  0  0  0  0  0  0  0  0
   -3.9860   -2.5300    0.8470 H   0  0  0  0  0  0  0  0  0  0  0  0
   -2.1440   -0.6050   -0.5300 H   0  0  0  0  0  0  0  0  0  0  0  0
    4.7380    0.7510   -1.4380 H   0  0  0  0  0  0  0  0  0  0  0  0
    3.3590   -0.3170   -1.3100 H   0  0  0  0  0  0  0  0  0  0  0  0
  1 14  1  0  0  0  0
  1 15  1  0  0  0  0
  1 16  1  0  0  0  0
  1  2  1  0  0  0  0
  2  3  2  0  0  0  0
  2  4  1  0  0  0  0
  4 17  1  0  0  0  0
  4  5  1  0  0  0  0
  5  6  2  0  0  0  0
  6  7  1  0  0  0  0
  7  8  2  0  0  0  0
  8  9  1  0  0  0  0
  9  5  1  0  0  0  0
  8 10  1  0  0  0  0
 10 11  2  0  0  0  0
 10 12  2  0  0  0  0
 10 13  1  0  0  0  0
 13 18  1  0  0  0  0
 13 19  1  0  0  0  0
M  END
>  <LOGBIO>
7.9200

>  <PRED_LOGBIO>
7.8600

>  <XV_RES>
0.0000

>  <WHL_TMPL>
3

>  <ANCH>
14-15;5-6

$$$$
ROW118
  -MTS-   01071500473D 0   0.00000     0.00000     0

 61 62  0  0  0  0  0  0  0  0999 V2000
    5.4820  -12.7300    1.6260 N   0  0  0  0  0  0  0  0  0  0  0  0
    5.6800  -11.2750    1.5670 C   0  0  0  0  0  0  0  0  0  0  0  0
    4.3210  -10.5770    1.5380 C   0  0  0  0  0  0  0  0  0  0  0  0
    4.5260   -9.0640    1.4770 C   0  0  0  0  0  0  0  0  0  0  0  0
    3.2180   -8.3930    1.4500 N   0  0  0  0  0  0  0  0  0  0  0  0
    3.4160   -6.9380    1.3910 C   0  0  0  0  0  0  0  0  0  0  0  0
    2.0570   -6.2400    1.3620 C   0  0  0  0  0  0  0  0  0  0  0  0
    2.2620   -4.7270    1.3010 C   0  0  0  0  0  0  0  0  0  0  0  0
    1.0170   -3.8650    1.2660 C   0  0  0  0  0  0  0  0  0  0  0  0
    0.6260   -3.6360   -0.1620 N   0  0  0  0  0  0  0  0  0  0  0  0
   -0.3230   -2.4730   -0.3810 C   0  0  0  0  0  0  0  0  0  0  0  0
   -1.6080   -2.7100    0.4890 C   0  0  0  0  0  0  0  0  0  0  0  0
   -2.5980   -1.5890    0.3230 C   0  0  0  0  0  0  0  0  0  0  0  0
   -3.9960   -1.9550    0.6920 N   0  0  0  0  0  0  0  0  0  0  0  0
   -4.9680   -1.0530    0.5910 C   0  0  0  0  0  0  0  0  0  0  0  0
   -4.7150    0.0830    0.1930 O   0  0  0  0  0  0  0  0  0  0  0  0
   -6.3840   -1.4240    0.9640 C   0  0  0  0  0  0  0  0  0  0  0  0
   -7.2870   -0.2310    0.7600 C   0  0  0  0  0  0  0  0  0  0  0  0
   -7.4970    0.6750    1.8060 C   0  0  0  0  0  0  0  0  0  0  0  0
   -8.3340    1.7810    1.6170 C   0  0  0  0  0  0  0  0  0  0  0  0
   -8.9610    1.9810    0.3820 C   0  0  0  0  0  0  0  0  0  0  0  0
   -8.7510    1.0750   -0.6650 C   0  0  0  0  0  0  0  0  0  0  0  0
   -9.3790    1.2740   -1.9000 C   0  0  0  0  0  0  0  0  0  0  0  0
   -9.1690    0.3680   -2.9460 C   0  0  0  0  0  0  0  0  0  0  0  0
   -8.3310   -0.7380   -2.7570 C   0  0  0  0  0  0  0  0  0  0  0  0
   -7.7040   -0.9370   -1.5220 C   0  0  0  0  0  0  0  0  0  0  0  0
   -7.9140   -0.0310   -0.4750 C   0  0  0  0  0  0  0  0  0  0  0  0
    4.9650  -13.0330    0.8130 H   0  0  0  0  0  0  0  0  0  0  0  0
    6.3810  -13.1910    1.6450 H   0  0  0  0  0  0  0  0  0  0  0  0
    6.2370  -11.0210    0.6670 H   0  0  0  0  0  0  0  0  0  0  0  0
    6.2370  -10.9490    2.4430 H   0  0  0  0  0  0  0  0  0  0  0  0
    3.7640  -10.8310    2.4380 H   0  0  0  0  0  0  0  0  0  0  0  0
    3.7640  -10.9030    0.6630 H   0  0  0  0  0  0  0  0  0  0  0  0
    5.0830   -8.8100    0.5780 H   0  0  0  0  0  0  0  0  0  0  0  0
    5.0830   -8.7380    2.3530 H   0  0  0  0  0  0  0  0  0  0  0  0
    2.7010   -8.6290    2.2850 H   0  0  0  0  0  0  0  0  0  0  0  0
    3.9730   -6.6830    0.4910 H   0  0  0  0  0  0  0  0  0  0  0  0
    3.9730   -6.6110    2.2670 H   0  0  0  0  0  0  0  0  0  0  0  0
    1.5000   -6.4940    2.2620 H   0  0  0  0  0  0  0  0  0  0  0  0
    1.5000   -6.5660    0.4870 H   0  0  0  0  0  0  0  0  0  0  0  0
    2.7600   -4.5460    0.3510 H   0  0  0  0  0  0  0  0  0  0  0  0
    2.8360   -4.4400    2.1800 H   0  0  0  0  0  0  0  0  0  0  0  0
    1.2910   -2.8960    1.6780 H   0  0  0  0  0  0  0  0  0  0  0  0
    0.2120   -4.3960    1.7700 H   0  0  0  0  0  0  0  0  0  0  0  0
    0.1140   -4.4610   -0.4400 H   0  0  0  0  0  0  0  0  0  0  0  0
   -0.6340   -2.5080   -1.4230 H   0  0  0  0  0  0  0  0  0  0  0  0
    0.1560   -1.5570   -0.0400 H   0  0  0  0  0  0  0  0  0  0  0  0
   -1.2850   -2.6820    1.5270 H   0  0  0  0  0  0  0  0  0  0  0  0
   -2.0710   -3.6360    0.1540 H   0  0  0  0  0  0  0  0  0  0  0  0
   -2.6210   -1.3690   -0.7420 H   0  0  0  0  0  0  0  0  0  0  0  0
   -2.2840   -0.7660    0.9610 H   0  0  0  0  0  0  0  0  0  0  0  0
   -4.2040   -2.8880    1.0190 H   0  0  0  0  0  0  0  0  0  0  0  0
   -6.7210   -2.2460    0.3360 H   0  0  0  0  0  0  0  0  0  0  0  0
   -6.4150   -1.7280    2.0080 H   0  0  0  0  0  0  0  0  0  0  0  0
   -7.0130    0.5210    2.7600 H   0  0  0  0  0  0  0  0  0  0  0  0
   -8.4960    2.4800    2.4240 H   0  0  0  0  0  0  0  0  0  0  0  0
   -9.6070    2.8340    0.2360 H   0  0  0  0  0  0  0  0  0  0  0  0
  -10.0250    2.1270   -2.0460 H   0  0  0  0  0  0  0  0  0  0  0  0
   -9.6530    0.5220   -3.9000 H   0  0  0  0  0  0  0  0  0  0  0  0
   -8.1690   -1.4370   -3.5640 H   0  0  0  0  0  0  0  0  0  0  0  0
   -7.0580   -1.7910   -1.3760 H   0  0  0  0  0  0  0  0  0  0  0  0
  1 28  1  0  0  0  0
  1 29  1  0  0  0  0
  1  2  1  0  0  0  0
  2 30  1  0  0  0  0
  2 31  1  0  0  0  0
  2  3  1  0  0  0  0
  3 32  1  0  0  0  0
  3 33  1  0  0  0  0
  3  4  1  0  0  0  0
  4 34  1  0  0  0  0
  4 35  1  0  0  0  0
  4  5  1  0  0  0  0
  5 36  1  0  0  0  0
  5  6  1  0  0  0  0
  6 37  1  0  0  0  0
  6 38  1  0  0  0  0
  6  7  1  0  0  0  0
  7 39  1  0  0  0  0
  7 40  1  0  0  0  0
  7  8  1  0  0  0  0
  8 41  1  0  0  0  0
  8 42  1  0  0  0  0
  8  9  1  0  0  0  0
  9 43  1  0  0  0  0
  9 44  1  0  0  0  0
  9 10  1  0  0  0  0
 10 45  1  0  0  0  0
 10 11  1  0  0  0  0
 11 46  1  0  0  0  0
 11 47  1  0  0  0  0
 11 12  1  0  0  0  0
 12 48  1  0  0  0  0
 12 49  1  0  0  0  0
 12 13  1  0  0  0  0
 13 50  1  0  0  0  0
 13 51  1  0  0  0  0
 13 14  1  0  0  0  0
 14 52  1  0  0  0  0
 14 15  1  0  0  0  0
 15 16  2  0  0  0  0
 15 17  1  0  0  0  0
 17 53  1  0  0  0  0
 17 54  1  0  0  0  0
 17 18  1  0  0  0  0
 18 19  2  0  0  0  0
 19 55  1  0  0  0  0
 19 20  1  0  0  0  0
 20 56  1  0  0  0  0
 20 21  2  0  0  0  0
 21 57  1  0  0  0  0
 21 22  1  0  0  0  0
 22 23  1  0  0  0  0
 23 58  1  0  0  0  0
 23 24  2  0  0  0  0
 24 59  1  0  0  0  0
 24 25  1  0  0  0  0
 25 60  1  0  0  0  0
 25 26  2  0  0  0  0
 26 61  1  0  0  0  0
 26 27  1  0  0  0  0
 27 18  1  0  0  0  0
 27 22  2  0  0  0  0
M  END
>  <LOGBIO>
5.9500

>  <PRED_LOGBIO>
6.5500

>  <XV_RES>
0.0000

>  <WHL_TMPL>
1

>  <ANCH>
13-15;27-24

$$$$
ROW119
  -MTS-   01071500473D 0   0.00000     0.00000     0

 66 67  0  0  1  0  0  0  0  0999 V2000
    2.3500    0.2850   -2.8450 C   0  0  0  0  0  0  0  0  0  0  0  0
    1.7390    0.8130   -1.5690 C   0  0  0  0  0  0  0  0  0  0  0  0
    0.8580    1.6180   -1.6180 O   0  0  0  0  0  0  0  0  0  0  0  0
    2.1890    0.3760   -0.3740 O   0  0  0  0  0  0  0  0  0  0  0  0
    1.1560    0.0370    0.5530 C   0  0  0  0  0  0  0  0  0  0  0  0
    0.3090   -1.0930   -0.0310 C   0  0  1  0  0  0  0  0  0  0  0  0
    0.3500   -2.2300    0.8340 O   0  0  0  0  0  0  0  0  0  0  0  0
   -0.3480   -3.3420    0.2660 C   0  0  2  0  0  0  0  0  0  0  0  0
   -1.8420   -3.0310    0.0600 C   0  0  2  0  0  0  0  0  0  0  0  0
   -2.4590   -4.1270   -0.6220 O   0  0  0  0  0  0  0  0  0  0  0  0
   -1.7090   -4.8360   -1.4920 C   0  0  0  0  0  0  0  0  0  0  0  0
   -0.5410   -4.5350   -1.6760 O   0  0  0  0  0  0  0  0  0  0  0  0
   -2.3150   -6.0010   -2.2360 C   0  0  0  0  0  0  0  0  0  0  0  0
   -2.0240   -1.7490   -0.7740 C   0  0  1  0  0  0  0  0  0  0  0  0
   -3.3930   -1.3410   -0.7150 O   0  0  0  0  0  0  0  0  0  0  0  0
   -3.9190   -0.7290   -1.7970 C   0  0  0  0  0  0  0  0  0  0  0  0
   -3.2300   -0.5380   -2.7850 O   0  0  0  0  0  0  0  0  0  0  0  0
   -5.3600   -0.2790   -1.7830 C   0  0  0  0  0  0  0  0  0  0  0  0
   -1.1320   -0.6030   -0.2620 C   0  0  2  0  0  0  0  0  0  0  0  0
   -1.1220    0.4520   -1.2280 O   0  0  0  0  0  0  0  0  0  0  0  0
   -1.2490    0.1190   -2.5300 C   0  0  0  0  0  0  0  0  0  0  0  0
   -1.3690   -1.0520   -2.8520 O   0  0  0  0  0  0  0  0  0  0  0  0
   -1.2430    1.1960   -3.5890 C   0  0  0  0  0  0  0  0  0  0  0  0
   -0.1610   -4.7950    1.3290 S   0  0  0  0  0  0  0  0  0  0  0  0
   -0.2050   -5.9790    0.5280 O   0  0  0  0  0  0  0  0  0  0  0  0
    1.0940   -4.7280    2.0110 O   0  0  0  0  0  0  0  0  0  0  0  0
   -1.4610   -4.8330    2.5000 N   0  0  0  0  0  0  0  0  0  0  0  0
   -1.5330   -5.9240    3.4830 C   0  0  0  0  0  0  0  0  0  0  0  0
   -2.7380   -5.7230    4.3700 C   0  0  0  0  0  0  0  0  0  0  0  0
   -2.6220   -4.9800    5.5510 C   0  0  0  0  0  0  0  0  0  0  0  0
   -3.7400   -4.7940    6.3730 C   0  0  0  0  0  0  0  0  0  0  0  0
   -4.9730   -5.3510    6.0150 C   0  0  0  0  0  0  0  0  0  0  0  0
   -5.0890   -6.0930    4.8330 C   0  0  0  0  0  0  0  0  0  0  0  0
   -3.9720   -6.2800    4.0110 C   0  0  0  0  0  0  0  0  0  0  0  0
   -6.4420   -5.1060    7.0960 S   0  0  0  0  0  0  0  0  0  0  0  0
   -6.3280   -3.8560    7.7790 O   0  0  0  0  0  0  0  0  0  0  0  0
   -7.6280   -5.1060    6.2960 O   0  0  0  0  0  0  0  0  0  0  0  0
   -6.5280   -6.4050    8.2660 N   0  0  0  0  0  0  0  0  0  0  0  0
    2.2160   -0.7940   -2.8920 H   0  0  0  0  0  0  0  0  0  0  0  0
    1.8630    0.7490   -3.7000 H   0  0  0  0  0  0  0  0  0  0  0  0
    3.4130    0.5190   -2.8620 H   0  0  0  0  0  0  0  0  0  0  0  0
    0.5080    0.9070    0.6350 H   0  0  0  0  0  0  0  0  0  0  0  0
    1.6010   -0.3160    1.4810 H   0  0  0  0  0  0  0  0  0  0  0  0
    0.7750   -1.3350   -0.9840 H   0  0  0  0  0  0  0  0  0  0  0  0
    0.1080   -3.6200   -0.6820 H   0  0  0  0  0  0  0  0  0  0  0  0
   -2.3170   -2.8980    1.0290 H   0  0  0  0  0  0  0  0  0  0  0  0
   -3.1530   -5.6520   -2.8360 H   0  0  0  0  0  0  0  0  0  0  0  0
   -1.5650   -6.4460   -2.8860 H   0  0  0  0  0  0  0  0  0  0  0  0
   -2.6650   -6.7450   -1.5230 H   0  0  0  0  0  0  0  0  0  0  0  0
   -1.7740   -1.9600   -1.8110 H   0  0  0  0  0  0  0  0  0  0  0  0
   -5.5090    0.4370   -0.9770 H   0  0  0  0  0  0  0  0  0  0  0  0
   -5.6030    0.1900   -2.7340 H   0  0  0  0  0  0  0  0  0  0  0  0
   -6.0070   -1.1400   -1.6280 H   0  0  0  0  0  0  0  0  0  0  0  0
   -1.5360   -0.2270    0.6760 H   0  0  0  0  0  0  0  0  0  0  0  0
   -0.3020    1.7400   -3.5470 H   0  0  0  0  0  0  0  0  0  0  0  0
   -1.3560    0.7400   -4.5700 H   0  0  0  0  0  0  0  0  0  0  0  0
   -2.0680    1.8830   -3.4110 H   0  0  0  0  0  0  0  0  0  0  0  0
   -2.1610   -4.1060    2.5000 H   0  0  0  0  0  0  0  0  0  0  0  0
   -0.6310   -5.9240    4.0910 H   0  0  0  0  0  0  0  0  0  0  0  0
   -1.6190   -6.8750    2.9630 H   0  0  0  0  0  0  0  0  0  0  0  0
   -1.6700   -4.5510    5.8280 H   0  0  0  0  0  0  0  0  0  0  0  0
   -3.6500   -4.2220    7.2850 H   0  0  0  0  0  0  0  0  0  0  0  0
   -6.0410   -6.5230    4.5570 H   0  0  0  0  0  0  0  0  0  0  0  0
   -4.0610   -6.8520    3.1000 H   0  0  0  0  0  0  0  0  0  0  0  0
   -5.8270   -7.1320    8.2650 H   0  0  0  0  0  0  0  0  0  0  0  0
   -7.2780   -6.4270    8.9420 H   0  0  0  0  0  0  0  0  0  0  0  0
  1 39  1  0  0  0  0
  1 40  1  0  0  0  0
  1 41  1  0  0  0  0
  1  2  1  0  0  0  0
  2  3  2  0  0  0  0
  2  4  1  0  0  0  0
  4  5  1  0  0  0  0
  5 42  1  0  0  0  0
  5 43  1  0  0  0  0
  5  6  1  0  0  0  0
  6 44  1  0  0  0  0
  6  7  1  0  0  0  0
  7  8  1  0  0  0  0
  8 45  1  0  0  0  0
  8  9  1  0  0  0  0
  9 46  1  0  0  0  0
  9 10  1  0  0  0  0
 10 11  1  0  0  0  0
 11 12  2  0  0  0  0
 11 13  1  0  0  0  0
 13 47  1  0  0  0  0
 13 48  1  0  0  0  0
 13 49  1  0  0  0  0
  9 14  1  0  0  0  0
 14 50  1  0  0  0  0
 14 15  1  0  0  0  0
 15 16  1  0  0  0  0
 16 17  2  0  0  0  0
 16 18  1  0  0  0  0
 18 51  1  0  0  0  0
 18 52  1  0  0  0  0
 18 53  1  0  0  0  0
 14 19  1  0  0  0  0
 19  6  1  0  0  0  0
 19 54  1  0  0  0  0
 19 20  1  0  0  0  0
 20 21  1  0  0  0  0
 21 22  2  0  0  0  0
 21 23  1  0  0  0  0
 23 55  1  0  0  0  0
 23 56  1  0  0  0  0
 23 57  1  0  0  0  0
  8 24  1  0  0  0  0
 24 25  2  0  0  0  0
 24 26  2  0  0  0  0
 24 27  1  0  0  0  0
 27 58  1  0  0  0  0
 27 28  1  0  0  0  0
 28 59  1  0  0  0  0
 28 60  1  0  0  0  0
 28 29  1  0  0  0  0
 29 30  2  0  0  0  0
 30 61  1  0  0  0  0
 30 31  1  0  0  0  0
 31 62  1  0  0  0  0
 31 32  2  0  0  0  0
 32 33  1  0  0  0  0
 33 63  1  0  0  0  0
 33 34  2  0  0  0  0
 34 29  1  0  0  0  0
 34 64  1  0  0  0  0
 32 35  1  0  0  0  0
 35 36  2  0  0  0  0
 35 37  2  0  0  0  0
 35 38  1  0  0  0  0
 38 65  1  0  0  0  0
 38 66  1  0  0  0  0
M  END
>  <LOGBIO>
7.8300

>  <PRED_LOGBIO>
7.5000

>  <XV_RES>
0.0000

>  <WHL_TMPL>
2

>  <ANCH>
7-8;7-8

$$$$
ROW121
  -MTS-   01071500473D 0   0.00000     0.00000     0

 63 66  0  0  0  0  0  0  0  0999 V2000
   -6.5000   -1.0940    5.2040 C   0  0  0  0  0  0  0  0  0  0  0  0
   -6.3240    0.3140    4.6880 C   0  0  0  0  0  0  0  0  0  0  0  0
   -5.4990    0.6830    3.6990 C   0  0  0  0  0  0  0  0  0  0  0  0
   -5.6610    2.1450    3.5410 C   0  0  0  0  0  0  0  0  0  0  0  0
   -6.5710    2.5210    4.4500 C   0  0  0  0  0  0  0  0  0  0  0  0
   -7.0540    3.9050    4.6600 C   0  0  0  0  0  0  0  0  0  0  0  0
   -6.8800    4.5250    5.9030 C   0  0  0  0  0  0  0  0  0  0  0  0
   -7.3370    5.8340    6.1010 C   0  0  0  0  0  0  0  0  0  0  0  0
   -7.9670    6.5220    5.0570 C   0  0  0  0  0  0  0  0  0  0  0  0
   -8.1400    5.9010    3.8150 C   0  0  0  0  0  0  0  0  0  0  0  0
   -7.6840    4.5920    3.6160 C   0  0  0  0  0  0  0  0  0  0  0  0
   -6.9830    1.4210    5.1540 N   0  0  0  0  0  0  0  0  0  0  0  0
   -7.9380    1.4260    6.1980 C   0  0  0  0  0  0  0  0  0  0  0  0
   -7.7110    2.1890    7.3500 C   0  0  0  0  0  0  0  0  0  0  0  0
   -8.6560    2.1950    8.3830 C   0  0  0  0  0  0  0  0  0  0  0  0
   -9.8270    1.4380    8.2640 C   0  0  0  0  0  0  0  0  0  0  0  0
  -10.0540    0.6750    7.1120 C   0  0  0  0  0  0  0  0  0  0  0  0
   -9.1090    0.6690    6.0790 C   0  0  0  0  0  0  0  0  0  0  0  0
  -11.0690    1.4450    9.6220 S   0  0  0  0  0  0  0  0  0  0  0  0
  -11.0280    2.7040   10.2990 O   0  0  0  0  0  0  0  0  0  0  0  0
  -12.3740    1.2400    9.0750 O   0  0  0  0  0  0  0  0  0  0  0  0
  -10.7030    0.1620   10.7540 N   0  0  0  0  0  0  0  0  0  0  0  0
   -4.6010   -0.1980    2.9190 C   0  0  0  0  0  0  0  0  0  0  0  0
   -3.6020    0.1930    2.3170 O   0  0  0  0  0  0  0  0  0  0  0  0
   -5.0360   -1.5560    2.9510 N   0  0  0  0  0  0  0  0  0  0  0  0
   -4.2740   -2.5890    2.2340 C   0  0  0  0  0  0  0  0  0  0  0  0
   -4.9490   -3.9460    2.4290 C   0  0  0  0  0  0  0  0  0  0  0  0
   -4.1870   -4.9790    1.7110 N   0  0  0  0  0  0  0  0  0  0  0  0
   -2.7580   -4.6360    1.7310 C   0  0  0  0  0  0  0  0  0  0  0  0
   -1.9200   -5.7130    1.0180 C   0  0  0  0  0  0  0  0  0  0  0  0
   -2.4300   -5.9630   -0.4140 C   0  0  0  0  0  0  0  0  0  0  0  0
   -3.9510   -6.2020   -0.4340 C   0  0  0  0  0  0  0  0  0  0  0  0
   -4.7020   -5.1040    0.3400 C   0  0  0  0  0  0  0  0  0  0  0  0
   -7.5150   -1.2210    5.5750 H   0  0  0  0  0  0  0  0  0  0  0  0
   -5.7940   -1.2750    6.0120 H   0  0  0  0  0  0  0  0  0  0  0  0
   -6.3180   -1.8020    4.3980 H   0  0  0  0  0  0  0  0  0  0  0  0
   -5.1500    2.7820    2.8340 H   0  0  0  0  0  0  0  0  0  0  0  0
   -6.3940    3.9950    6.7080 H   0  0  0  0  0  0  0  0  0  0  0  0
   -7.2030    6.3130    7.0600 H   0  0  0  0  0  0  0  0  0  0  0  0
   -8.3190    7.5310    5.2110 H   0  0  0  0  0  0  0  0  0  0  0  0
   -8.6260    6.4310    3.0090 H   0  0  0  0  0  0  0  0  0  0  0  0
   -7.8170    4.1130    2.6570 H   0  0  0  0  0  0  0  0  0  0  0  0
   -6.8070    2.7740    7.4410 H   0  0  0  0  0  0  0  0  0  0  0  0
   -8.4810    2.7840    9.2710 H   0  0  0  0  0  0  0  0  0  0  0  0
  -10.9580    0.0910    7.0210 H   0  0  0  0  0  0  0  0  0  0  0  0
   -9.2840    0.0810    5.1910 H   0  0  0  0  0  0  0  0  0  0  0  0
   -9.9070   -0.4390   10.5970 H   0  0  0  0  0  0  0  0  0  0  0  0
  -11.2880    0.0230   11.5660 H   0  0  0  0  0  0  0  0  0  0  0  0
   -5.8670   -1.8080    3.4660 H   0  0  0  0  0  0  0  0  0  0  0  0
   -4.2450   -2.3470    1.1740 H   0  0  0  0  0  0  0  0  0  0  0  0
   -3.2600   -2.6280    2.6250 H   0  0  0  0  0  0  0  0  0  0  0  0
   -4.9780   -4.1880    3.4890 H   0  0  0  0  0  0  0  0  0  0  0  0
   -5.9630   -3.9060    2.0370 H   0  0  0  0  0  0  0  0  0  0  0  0
   -2.6080   -3.6770    1.2400 H   0  0  0  0  0  0  0  0  0  0  0  0
   -2.4190   -4.5540    2.7620 H   0  0  0  0  0  0  0  0  0  0  0  0
   -1.9640   -6.6420    1.5840 H   0  0  0  0  0  0  0  0  0  0  0  0
   -0.8790   -5.3990    0.9810 H   0  0  0  0  0  0  0  0  0  0  0  0
   -2.1910   -5.1040   -1.0390 H   0  0  0  0  0  0  0  0  0  0  0  0
   -1.9220   -6.8280   -0.8340 H   0  0  0  0  0  0  0  0  0  0  0  0
   -4.1710   -7.1720    0.0080 H   0  0  0  0  0  0  0  0  0  0  0  0
   -4.3010   -6.2220   -1.4640 H   0  0  0  0  0  0  0  0  0  0  0  0
   -4.5890   -4.1530   -0.1780 H   0  0  0  0  0  0  0  0  0  0  0  0
   -5.7620   -5.3440    0.3740 H   0  0  0  0  0  0  0  0  0  0  0  0
  1 34  1  0  0  0  0
  1 35  1  0  0  0  0
  1 36  1  0  0  0  0
  1  2  1  0  0  0  0
  2  3  2  0  0  0  0
  3  4  1  0  0  0  0
  4 37  1  0  0  0  0
  4  5  2  0  0  0  0
  5  6  1  0  0  0  0
  6  7  2  0  0  0  0
  7 38  1  0  0  0  0
  7  8  1  0  0  0  0
  8 39  1  0  0  0  0
  8  9  2  0  0  0  0
  9 40  1  0  0  0  0
  9 10  1  0  0  0  0
 10 41  1  0  0  0  0
 10 11  2  0  0  0  0
 11  6  1  0  0  0  0
 11 42  1  0  0  0  0
  5 12  1  0  0  0  0
 12  2  1  0  0  0  0
 12 13  1  0  0  0  0
 13 14  2  0  0  0  0
 14 43  1  0  0  0  0
 14 15  1  0  0  0  0
 15 44  1  0  0  0  0
 15 16  2  0  0  0  0
 16 17  1  0  0  0  0
 17 45  1  0  0  0  0
 17 18  2  0  0  0  0
 18 13  1  0  0  0  0
 18 46  1  0  0  0  0
 16 19  1  0  0  0  0
 19 20  2  0  0  0  0
 19 21  2  0  0  0  0
 19 22  1  0  0  0  0
 22 47  1  0  0  0  0
 22 48  1  0  0  0  0
  3 23  1  0  0  0  0
 23 24  2  0  0  0  0
 23 25  1  0  0  0  0
 25 49  1  0  0  0  0
 25 26  1  0  0  0  0
 26 50  1  0  0  0  0
 26 51  1  0  0  0  0
 26 27  1  0  0  0  0
 27 52  1  0  0  0  0
 27 53  1  0  0  0  0
 27 28  1  0  0  0  0
 28 29  1  0  0  0  0
 29 54  1  0  0  0  0
 29 55  1  0  0  0  0
 29 30  1  0  0  0  0
 30 56  1  0  0  0  0
 30 57  1  0  0  0  0
 30 31  1  0  0  0  0
 31 58  1  0  0  0  0
 31 59  1  0  0  0  0
 31 32  1  0  0  0  0
 32 60  1  0  0  0  0
 32 61  1  0  0  0  0
 32 33  1  0  0  0  0
 33 28  1  0  0  0  0
 33 62  1  0  0  0  0
 33 63  1  0  0  0  0
M  END
>  <LOGBIO>
6.5400

>  <PRED_LOGBIO>
5.8400

>  <XV_RES>
0.0000

>  <WHL_TMPL>
1

>  <ANCH>
37-36;6-38

$$$$
ROW122
  -MTS-   01071500473D 0   0.00000     0.00000     0

 78 82  0  0  0  0  0  0  0  0999 V2000
   -3.9230  -10.9450   -7.0040 C   0  0  0  0  0  0  0  0  0  0  0  0
   -4.6210   -9.7840   -6.3010 C   0  0  0  0  0  0  0  0  0  0  0  0
   -4.3920   -9.8730   -4.8920 O   0  0  0  0  0  0  0  0  0  0  0  0
   -4.9370   -8.9250   -4.1000 C   0  0  0  0  0  0  0  0  0  0  0  0
   -5.6000   -8.0270   -4.5920 O   0  0  0  0  0  0  0  0  0  0  0  0
   -4.7280   -8.9740   -2.6360 C   0  0  0  0  0  0  0  0  0  0  0  0
   -5.2600   -8.0470   -1.8620 N   0  0  0  0  0  0  0  0  0  0  0  0
   -6.0590   -6.9520   -2.3760 N   0  0  0  0  0  0  0  0  0  0  0  0
   -6.6000   -5.9920   -1.4880 C   0  0  0  0  0  0  0  0  0  0  0  0
   -7.8670   -6.1910   -0.9290 C   0  0  0  0  0  0  0  0  0  0  0  0
   -8.4020   -5.2420   -0.0500 C   0  0  0  0  0  0  0  0  0  0  0  0
   -7.6690   -4.0930    0.2700 C   0  0  0  0  0  0  0  0  0  0  0  0
   -6.4010   -3.8940   -0.2890 C   0  0  0  0  0  0  0  0  0  0  0  0
   -5.8660   -4.8430   -1.1680 C   0  0  0  0  0  0  0  0  0  0  0  0
   -5.6600   -2.7330    0.0340 N   0  0  0  0  0  0  0  0  0  0  0  0
   -4.3550   -2.6980    0.6650 N   0  0  0  0  0  0  0  0  0  0  0  0
   -3.9960   -1.4350    0.8000 C   0  0  0  0  0  0  0  0  0  0  0  0
   -2.7350   -0.9390    1.3960 C   0  0  0  0  0  0  0  0  0  0  0  0
   -2.5870   -0.9140    2.6120 O   0  0  0  0  0  0  0  0  0  0  0  0
   -1.8430   -0.5200    0.4300 N   0  0  0  0  0  0  0  0  0  0  0  0
   -0.5870    0.0010    0.6390 C   0  0  0  0  0  0  0  0  0  0  0  0
   -0.0840    0.1650    1.8440 N   0  0  0  0  0  0  0  0  0  0  0  0
    1.1900    0.7040    1.8110 N   0  0  0  0  0  0  0  0  0  0  0  0
    1.5780    0.9210    0.5740 C   0  0  0  0  0  0  0  0  0  0  0  0
    0.4480    0.4910   -0.6260 S   0  0  0  0  0  0  0  0  0  0  0  0
    3.1230    1.5850    0.0810 S   0  0  0  0  0  0  0  0  0  0  0  0
    3.9610    1.5680    1.2600 O   0  0  0  0  0  0  0  0  0  0  0  0
    2.8360    2.8060   -0.6400 O   0  0  0  0  0  0  0  0  0  0  0  0
    3.8360    0.5310   -1.0400 N   0  0  0  0  0  0  0  0  0  0  0  0
   -5.0900   -0.6060    0.2450 C   0  0  0  0  0  0  0  0  0  0  0  0
   -5.1220    0.8720    0.1840 C   0  0  0  0  0  0  0  0  0  0  0  0
   -5.5860    1.4970    1.0900 O   0  0  0  0  0  0  0  0  0  0  0  0
   -4.6270    1.5140   -0.8960 O   0  0  0  0  0  0  0  0  0  0  0  0
   -4.6800    2.9430   -0.9100 C   0  0  0  0  0  0  0  0  0  0  0  0
   -4.0730    3.4610   -2.2110 C   0  0  0  0  0  0  0  0  0  0  0  0
   -6.0450   -1.4380   -0.1920 C   0  0  0  0  0  0  0  0  0  0  0  0
   -7.3180   -1.0220   -0.8220 C   0  0  0  0  0  0  0  0  0  0  0  0
   -8.5390   -1.3770   -0.2350 C   0  0  0  0  0  0  0  0  0  0  0  0
   -9.7430   -0.9840   -0.8310 C   0  0  0  0  0  0  0  0  0  0  0  0
   -9.7270   -0.2350   -2.0130 C   0  0  0  0  0  0  0  0  0  0  0  0
   -8.5070    0.1210   -2.6000 C   0  0  0  0  0  0  0  0  0  0  0  0
   -7.3030   -0.2720   -2.0050 C   0  0  0  0  0  0  0  0  0  0  0  0
   -3.9230  -10.0640   -2.0400 C   0  0  0  0  0  0  0  0  0  0  0  0
   -3.7500  -10.1050   -0.8220 O   0  0  0  0  0  0  0  0  0  0  0  0
   -3.3260  -11.1030   -2.9080 C   0  0  0  0  0  0  0  0  0  0  0  0
   -4.0450  -12.2690   -3.1980 C   0  0  0  0  0  0  0  0  0  0  0  0
   -3.4810  -13.2530   -4.0190 C   0  0  0  0  0  0  0  0  0  0  0  0
   -2.1980  -13.0700   -4.5500 C   0  0  0  0  0  0  0  0  0  0  0  0
   -1.4790  -11.9040   -4.2590 C   0  0  0  0  0  0  0  0  0  0  0  0
   -2.0440  -10.9210   -3.4380 C   0  0  0  0  0  0  0  0  0  0  0  0
   -2.8540  -10.8980   -6.8060 H   0  0  0  0  0  0  0  0  0  0  0  0
   -4.0970  -10.8770   -8.0760 H   0  0  0  0  0  0  0  0  0  0  0  0
   -4.3210  -11.8860   -6.6310 H   0  0  0  0  0  0  0  0  0  0  0  0
   -4.2240   -8.8420   -6.6740 H   0  0  0  0  0  0  0  0  0  0  0  0
   -5.6900   -9.8300   -6.4980 H   0  0  0  0  0  0  0  0  0  0  0  0
   -6.2300   -6.8740   -3.3680 H   0  0  0  0  0  0  0  0  0  0  0  0
   -8.4330   -7.0780   -1.1750 H   0  0  0  0  0  0  0  0  0  0  0  0
   -9.3800   -5.3960    0.3820 H   0  0  0  0  0  0  0  0  0  0  0  0
   -8.0810   -3.3610    0.9480 H   0  0  0  0  0  0  0  0  0  0  0  0
   -4.8880   -4.6900   -1.5990 H   0  0  0  0  0  0  0  0  0  0  0  0
   -2.1440   -0.6050   -0.5300 H   0  0  0  0  0  0  0  0  0  0  0  0
    4.7380    0.7510   -1.4380 H   0  0  0  0  0  0  0  0  0  0  0  0
    3.3590   -0.3170   -1.3100 H   0  0  0  0  0  0  0  0  0  0  0  0
   -5.7150    3.2680   -0.8380 H   0  0  0  0  0  0  0  0  0  0  0  0
   -4.1170    3.3350   -0.0660 H   0  0  0  0  0  0  0  0  0  0  0  0
   -4.6360    3.0690   -3.0550 H   0  0  0  0  0  0  0  0  0  0  0  0
   -4.1130    4.5480   -2.2220 H   0  0  0  0  0  0  0  0  0  0  0  0
   -3.0370    3.1360   -2.2830 H   0  0  0  0  0  0  0  0  0  0  0  0
   -8.5510   -1.9550    0.6770 H   0  0  0  0  0  0  0  0  0  0  0  0
  -10.6840   -1.2580   -0.3780 H   0  0  0  0  0  0  0  0  0  0  0  0
  -10.6560    0.0690   -2.4730 H   0  0  0  0  0  0  0  0  0  0  0  0
   -8.4940    0.6990   -3.5130 H   0  0  0  0  0  0  0  0  0  0  0  0
   -6.3610    0.0020   -2.4570 H   0  0  0  0  0  0  0  0  0  0  0  0
   -5.0340  -12.4100   -2.7890 H   0  0  0  0  0  0  0  0  0  0  0  0
   -4.0350  -14.1520   -4.2440 H   0  0  0  0  0  0  0  0  0  0  0  0
   -1.7620  -13.8290   -5.1830 H   0  0  0  0  0  0  0  0  0  0  0  0
   -0.4900  -11.7640   -4.6680 H   0  0  0  0  0  0  0  0  0  0  0  0
   -1.4890  -10.0220   -3.2130 H   0  0  0  0  0  0  0  0  0  0  0  0
  1 51  1  0  0  0  0
  1 52  1  0  0  0  0
  1 53  1  0  0  0  0
  1  2  1  0  0  0  0
  2 54  1  0  0  0  0
  2 55  1  0  0  0  0
  2  3  1  0  0  0  0
  3  4  1  0  0  0  0
  4  5  2  0  0  0  0
  4  6  1  0  0  0  0
  6  7  2  0  0  0  0
  7  8  1  0  0  0  0
  8 56  1  0  0  0  0
  8  9  1  0  0  0  0
  9 10  2  0  0  0  0
 10 57  1  0  0  0  0
 10 11  1  0  0  0  0
 11 58  1  0  0  0  0
 11 12  2  0  0  0  0
 12 59  1  0  0  0  0
 12 13  1  0  0  0  0
 13 14  2  0  0  0  0
 14  9  1  0  0  0  0
 14 60  1  0  0  0  0
 13 15  1  0  0  0  0
 15 16  1  0  0  0  0
 16 17  2  0  0  0  0
 17 18  1  0  0  0  0
 18 19  2  0  0  0  0
 18 20  1  0  0  0  0
 20 61  1  0  0  0  0
 20 21  1  0  0  0  0
 21 22  2  0  0  0  0
 22 23  1  0  0  0  0
 23 24  2  0  0  0  0
 24 25  1  0  0  0  0
 25 21  1  0  0  0  0
 24 26  1  0  0  0  0
 26 27  2  0  0  0  0
 26 28  2  0  0  0  0
 26 29  1  0  0  0  0
 29 62  1  0  0  0  0
 29 63  1  0  0  0  0
 17 30  1  0  0  0  0
 30 31  1  0  0  0  0
 31 32  2  0  0  0  0
 31 33  1  0  0  0  0
 33 34  1  0  0  0  0
 34 64  1  0  0  0  0
 34 65  1  0  0  0  0
 34 35  1  0  0  0  0
 35 66  1  0  0  0  0
 35 67  1  0  0  0  0
 35 68  1  0  0  0  0
 30 36  2  0  0  0  0
 36 15  1  0  0  0  0
 36 37  1  0  0  0  0
 37 38  2  0  0  0  0
 38 69  1  0  0  0  0
 38 39  1  0  0  0  0
 39 70  1  0  0  0  0
 39 40  2  0  0  0  0
 40 71  1  0  0  0  0
 40 41  1  0  0  0  0
 41 72  1  0  0  0  0
 41 42  2  0  0  0  0
 42 37  1  0  0  0  0
 42 73  1  0  0  0  0
  6 43  1  0  0  0  0
 43 44  2  0  0  0  0
 43 45  1  0  0  0  0
 45 46  2  0  0  0  0
 46 74  1  0  0  0  0
 46 47  1  0  0  0  0
 47 75  1  0  0  0  0
 47 48  2  0  0  0  0
 48 76  1  0  0  0  0
 48 49  1  0  0  0  0
 49 77  1  0  0  0  0
 49 50  2  0  0  0  0
 50 45  1  0  0  0  0
 50 78  1  0  0  0  0
M  END
>  <LOGBIO>
5.6600

>  <PRED_LOGBIO>
6.9600

>  <XV_RES>
0.0000

>  <WHL_TMPL>
3

>  <ANCH>
14-15;28-29

$$$$
ROW124
  -MTS-   01071500473D 0   0.00000     0.00000     0

 19 19  0  0  0  0  0  0  0  0999 V2000
   -0.3680   -0.0830    0.4680 N   0  0  0  0  0  0  0  0  0  0  0  0
   -2.0510   -0.0970    1.0100 S   0  0  0  0  0  0  0  0  0  0  0  0
   -2.7230    1.0020    0.3580 O   0  0  0  0  0  0  0  0  0  0  0  0
   -2.6310   -1.3810    0.7650 O   0  0  0  0  0  0  0  0  0  0  0  0
   -2.0450    0.2440    2.7260 N   0  0  0  0  0  0  0  0  0  0  0  0
   -1.2110   -0.5010    3.5930 C   0  0  0  0  0  0  0  0  0  0  0  0
    0.0910   -0.0630    3.8590 C   0  0  0  0  0  0  0  0  0  0  0  0
    0.9170   -0.8010    4.7160 C   0  0  0  0  0  0  0  0  0  0  0  0
    0.4390   -1.9760    5.3080 C   0  0  0  0  0  0  0  0  0  0  0  0
   -0.8640   -2.4140    5.0420 C   0  0  0  0  0  0  0  0  0  0  0  0
   -1.6890   -1.6770    4.1850 C   0  0  0  0  0  0  0  0  0  0  0  0
    0.2790   -0.7790    0.8110 H   0  0  0  0  0  0  0  0  0  0  0  0
   -0.0530    0.6210   -0.1850 H   0  0  0  0  0  0  0  0  0  0  0  0
   -2.6380    0.9730    3.0980 H   0  0  0  0  0  0  0  0  0  0  0  0
    0.4600    0.8430    3.4020 H   0  0  0  0  0  0  0  0  0  0  0  0
    1.9220   -0.4630    4.9210 H   0  0  0  0  0  0  0  0  0  0  0  0
    1.0760   -2.5450    5.9690 H   0  0  0  0  0  0  0  0  0  0  0  0
   -1.2320   -3.3210    5.4990 H   0  0  0  0  0  0  0  0  0  0  0  0
   -2.6940   -2.0150    3.9800 H   0  0  0  0  0  0  0  0  0  0  0  0
  1 12  1  0  0  0  0
  1 13  1  0  0  0  0
  1  2  1  0  0  0  0
  2  3  2  0  0  0  0
  2  4  2  0  0  0  0
  2  5  1  0  0  0  0
  5 14  1  0  0  0  0
  5  6  1  0  0  0  0
  6  7  2  0  0  0  0
  7 15  1  0  0  0  0
  7  8  1  0  0  0  0
  8 16  1  0  0  0  0
  8  9  2  0  0  0  0
  9 17  1  0  0  0  0
  9 10  1  0  0  0  0
 10 18  1  0  0  0  0
 10 11  2  0  0  0  0
 11  6  1  0  0  0  0
 11 19  1  0  0  0  0
M  END
>  <LOGBIO>
7.8900

>  <PRED_LOGBIO>
7.0600

>  <XV_RES>
0.0000

>  <WHL_TMPL>
1

>  <ANCH>
41-43;4-5

$$$$
ROW125
  -MTS-   01071500473D 0   0.00000     0.00000     0

 60 63  0  0  0  0  0  0  0  0999 V2000
   -9.6590    2.0210    2.1530 C   0  0  0  0  0  0  0  0  0  0  0  0
   -8.4700    2.9270    1.9410 C   0  0  0  0  0  0  0  0  0  0  0  0
   -7.3920    2.4950    1.1600 C   0  0  0  0  0  0  0  0  0  0  0  0
   -6.2890    3.3350    0.9630 C   0  0  0  0  0  0  0  0  0  0  0  0
   -6.2650    4.6070    1.5480 C   0  0  0  0  0  0  0  0  0  0  0  0
   -4.8710    5.6690    1.2990 S   0  0  0  0  0  0  0  0  0  0  0  0
   -5.1420    6.6890   -0.1840 C   0  0  0  0  0  0  0  0  0  0  0  0
   -3.9530    7.5950   -0.3960 C   0  0  0  0  0  0  0  0  0  0  0  0
   -3.9290    8.8670    0.1890 C   0  0  0  0  0  0  0  0  0  0  0  0
   -2.8260    9.7070   -0.0080 C   0  0  0  0  0  0  0  0  0  0  0  0
   -1.7480    9.2750   -0.7900 C   0  0  0  0  0  0  0  0  0  0  0  0
   -1.7720    8.0030   -1.3740 C   0  0  0  0  0  0  0  0  0  0  0  0
   -0.6940    7.5710   -2.1550 C   0  0  0  0  0  0  0  0  0  0  0  0
   -0.7180    6.2990   -2.7400 C   0  0  0  0  0  0  0  0  0  0  0  0
   -1.8210    5.4590   -2.5430 C   0  0  0  0  0  0  0  0  0  0  0  0
   -2.8990    5.8910   -1.7620 C   0  0  0  0  0  0  0  0  0  0  0  0
   -2.8750    7.1630   -1.1770 C   0  0  0  0  0  0  0  0  0  0  0  0
   -7.3430    5.0390    2.3290 C   0  0  0  0  0  0  0  0  0  0  0  0
   -8.4460    4.1990    2.5260 C   0  0  0  0  0  0  0  0  0  0  0  0
   -9.7860    4.7360    3.4970 Cl  0  0  0  0  0  0  0  0  0  0  0  0
   -4.8720    2.7670   -0.0640 S   0  0  0  0  0  0  0  0  0  0  0  0
   -4.2570    3.8950   -0.6920 O   0  0  0  0  0  0  0  0  0  0  0  0
   -5.3420    1.8610   -1.0650 O   0  0  0  0  0  0  0  0  0  0  0  0
   -3.7020    1.9560    0.9540 N   0  0  0  0  0  0  0  0  0  0  0  0
   -2.5550    1.4450    0.4060 C   0  0  0  0  0  0  0  0  0  0  0  0
   -2.3330    1.5640   -0.8890 N   0  0  0  0  0  0  0  0  0  0  0  0
   -1.6390    0.8090    1.2030 N   0  0  0  0  0  0  0  0  0  0  0  0
   -0.4550    0.2810    0.6370 C   0  0  0  0  0  0  0  0  0  0  0  0
   -0.4320   -1.0360    0.1630 C   0  0  0  0  0  0  0  0  0  0  0  0
    0.7400   -1.5580   -0.3970 C   0  0  0  0  0  0  0  0  0  0  0  0
    1.8890   -0.7640   -0.4830 C   0  0  0  0  0  0  0  0  0  0  0  0
    1.8660    0.5540   -0.0090 C   0  0  0  0  0  0  0  0  0  0  0  0
    0.6940    1.0760    0.5510 C   0  0  0  0  0  0  0  0  0  0  0  0
    3.3770    1.5980   -0.1220 S   0  0  0  0  0  0  0  0  0  0  0  0
    2.9640    2.8160   -0.7800 O   0  0  0  0  0  0  0  0  0  0  0  0
    4.2990    0.9310   -0.9880 O   0  0  0  0  0  0  0  0  0  0  0  0
    3.9890    1.8530    1.4970 N   0  0  0  0  0  0  0  0  0  0  0  0
  -10.5550    2.6240    2.2870 H   0  0  0  0  0  0  0  0  0  0  0  0
   -9.4970    1.4110    3.0400 H   0  0  0  0  0  0  0  0  0  0  0  0
   -9.7830    1.3760    1.2860 H   0  0  0  0  0  0  0  0  0  0  0  0
   -7.4110    1.5140    0.7090 H   0  0  0  0  0  0  0  0  0  0  0  0
   -6.0380    7.2920   -0.0500 H   0  0  0  0  0  0  0  0  0  0  0  0
   -5.2660    6.0430   -1.0510 H   0  0  0  0  0  0  0  0  0  0  0  0
   -4.7610    9.2000    0.7910 H   0  0  0  0  0  0  0  0  0  0  0  0
   -2.8070   10.6880    0.4430 H   0  0  0  0  0  0  0  0  0  0  0  0
   -0.8970    9.9220   -0.9410 H   0  0  0  0  0  0  0  0  0  0  0  0
    0.1570    8.2190   -2.3070 H   0  0  0  0  0  0  0  0  0  0  0  0
    0.1140    5.9660   -3.3420 H   0  0  0  0  0  0  0  0  0  0  0  0
   -1.8390    4.4780   -2.9940 H   0  0  0  0  0  0  0  0  0  0  0  0
   -3.7500    5.2430   -1.6100 H   0  0  0  0  0  0  0  0  0  0  0  0
   -7.3250    6.0200    2.7800 H   0  0  0  0  0  0  0  0  0  0  0  0
   -3.8720    1.8650    1.9450 H   0  0  0  0  0  0  0  0  0  0  0  0
   -2.9950    2.0220   -1.4650 H   0  0  0  0  0  0  0  0  0  0  0  0
   -1.8100    0.7180    2.1940 H   0  0  0  0  0  0  0  0  0  0  0  0
   -1.3190   -1.6490    0.2300 H   0  0  0  0  0  0  0  0  0  0  0  0
    0.7570   -2.5740   -0.7620 H   0  0  0  0  0  0  0  0  0  0  0  0
    2.7930   -1.1670   -0.9150 H   0  0  0  0  0  0  0  0  0  0  0  0
    0.6770    2.0920    0.9170 H   0  0  0  0  0  0  0  0  0  0  0  0
    4.6250    1.1840    1.9080 H   0  0  0  0  0  0  0  0  0  0  0  0
    3.7080    2.6690    2.0210 H   0  0  0  0  0  0  0  0  0  0  0  0
  1 38  1  0  0  0  0
  1 39  1  0  0  0  0
  1 40  1  0  0  0  0
  1  2  1  0  0  0  0
  2  3  2  0  0  0  0
  3 41  1  0  0  0  0
  3  4  1  0  0  0  0
  4  5  2  0  0  0  0
  5  6  1  0  0  0  0
  6  7  1  0  0  0  0
  7 42  1  0  0  0  0
  7 43  1  0  0  0  0
  7  8  1  0  0  0  0
  8  9  2  0  0  0  0
  9 44  1  0  0  0  0
  9 10  1  0  0  0  0
 10 45  1  0  0  0  0
 10 11  2  0  0  0  0
 11 46  1  0  0  0  0
 11 12  1  0  0  0  0
 12 13  1  0  0  0  0
 13 47  1  0  0  0  0
 13 14  2  0  0  0  0
 14 48  1  0  0  0  0
 14 15  1  0  0  0  0
 15 49  1  0  0  0  0
 15 16  2  0  0  0  0
 16 50  1  0  0  0  0
 16 17  1  0  0  0  0
 17  8  1  0  0  0  0
 17 12  2  0  0  0  0
  5 18  1  0  0  0  0
 18 51  1  0  0  0  0
 18 19  2  0  0  0  0
 19  2  1  0  0  0  0
 19 20  1  0  0  0  0
  4 21  1  0  0  0  0
 21 22  2  0  0  0  0
 21 23  2  0  0  0  0
 21 24  1  0  0  0  0
 24 52  1  0  0  0  0
 24 25  1  0  0  0  0
 25 26  2  0  0  0  0
 26 53  1  0  0  0  0
 25 27  1  0  0  0  0
 27 54  1  0  0  0  0
 27 28  1  0  0  0  0
 28 29  2  0  0  0  0
 29 55  1  0  0  0  0
 29 30  1  0  0  0  0
 30 56  1  0  0  0  0
 30 31  2  0  0  0  0
 31 57  1  0  0  0  0
 31 32  1  0  0  0  0
 32 33  2  0  0  0  0
 33 28  1  0  0  0  0
 33 58  1  0  0  0  0
 32 34  1  0  0  0  0
 34 35  2  0  0  0  0
 34 36  2  0  0  0  0
 34 37  1  0  0  0  0
 37 59  1  0  0  0  0
 37 60  1  0  0  0  0
M  END
>  <LOGBIO>
6.3700

>  <PRED_LOGBIO>
6.6900

>  <XV_RES>
0.0000

>  <WHL_TMPL>
1

>  <ANCH>
4-6;55-56

$$$$
ROW126
  -MTS-   01071500473D 0   0.00000     0.00000     0

 43 45  0  0  1  0  0  0  0  0999 V2000
   -3.7190    0.7400    3.2830 C   0  0  0  0  0  0  0  0  0  0  0  0
   -3.7030   -0.2350    2.1110 C   0  0  0  0  0  0  0  0  0  0  0  0
   -2.6750   -1.2400    2.3270 O   0  0  0  0  0  0  0  0  0  0  0  0
   -1.6220   -0.7970    1.4760 C   0  0  2  0  0  0  0  0  0  0  0  0
   -2.4180   -0.3170    0.2780 C   0  0  2  0  0  0  0  0  0  0  0  0
   -3.3990    0.5030    0.8960 O   0  0  0  0  0  0  0  0  0  0  0  0
   -1.5210    0.2960   -0.7870 C   0  0  0  0  0  0  0  0  0  0  0  0
   -0.4690   -0.6270   -1.1620 O   0  0  0  0  0  0  0  0  0  0  0  0
    0.2940   -1.1130   -0.0420 C   0  0  2  0  0  0  0  0  0  0  0  0
   -0.6510   -1.8130    0.9360 C   0  0  1  0  0  0  0  0  0  0  0  0
    0.2560   -2.4780    1.8030 O   0  0  0  0  0  0  0  0  0  0  0  0
    1.2140   -3.0160    0.8550 C   0  0  0  0  0  0  0  0  0  0  0  0
    1.1870   -2.2070   -0.3500 O   0  0  0  0  0  0  0  0  0  0  0  0
    0.8310   -4.4500    0.4790 C   0  0  0  0  0  0  0  0  0  0  0  0
    2.6090   -3.0080    1.4730 C   0  0  0  0  0  0  0  0  0  0  0  0
    1.1560    0.0370    0.5530 C   0  0  0  0  0  0  0  0  0  0  0  0
    2.1890    0.3760   -0.3740 O   0  0  0  0  0  0  0  0  0  0  0  0
    3.2030    1.5780    0.0220 S   0  0  0  0  0  0  0  0  0  0  0  0
    3.6180    1.3870    1.3940 O   0  0  0  0  0  0  0  0  0  0  0  0
    2.6270    2.8210   -0.4400 O   0  0  0  0  0  0  0  0  0  0  0  0
    4.5370    1.2500   -0.9530 N   0  0  0  0  0  0  0  0  0  0  0  0
   -5.0470   -0.9380    1.9570 C   0  0  0  0  0  0  0  0  0  0  0  0
   -4.7460    0.9700    3.5600 H   0  0  0  0  0  0  0  0  0  0  0  0
   -3.2770    0.2180    4.1290 H   0  0  0  0  0  0  0  0  0  0  0  0
   -3.1500    1.6120    2.9670 H   0  0  0  0  0  0  0  0  0  0  0  0
   -1.0810    0.0370    1.9190 H   0  0  0  0  0  0  0  0  0  0  0  0
   -2.9080   -1.1830   -0.1620 H   0  0  0  0  0  0  0  0  0  0  0  0
   -1.0320    1.1510   -0.3250 H   0  0  0  0  0  0  0  0  0  0  0  0
   -2.1320    0.5140   -1.6610 H   0  0  0  0  0  0  0  0  0  0  0  0
   -1.2170   -2.5540    0.3760 H   0  0  0  0  0  0  0  0  0  0  0  0
   -0.2520   -4.5500    0.4530 H   0  0  0  0  0  0  0  0  0  0  0  0
    1.1840   -5.0890    1.2860 H   0  0  0  0  0  0  0  0  0  0  0  0
    1.3080   -4.6550   -0.4770 H   0  0  0  0  0  0  0  0  0  0  0  0
    2.5340   -2.9940    2.5580 H   0  0  0  0  0  0  0  0  0  0  0  0
    3.0750   -2.0690    1.1800 H   0  0  0  0  0  0  0  0  0  0  0  0
    3.1230   -3.8860    1.0860 H   0  0  0  0  0  0  0  0  0  0  0  0
    1.6460   -0.3620    1.4390 H   0  0  0  0  0  0  0  0  0  0  0  0
    0.5080    0.8970    0.7090 H   0  0  0  0  0  0  0  0  0  0  0  0
    5.3480    1.8510   -0.9180 H   0  0  0  0  0  0  0  0  0  0  0  0
    4.5260    0.4520   -1.5720 H   0  0  0  0  0  0  0  0  0  0  0  0
   -5.8570   -0.2280    2.1120 H   0  0  0  0  0  0  0  0  0  0  0  0
   -5.1120   -1.6670    2.7620 H   0  0  0  0  0  0  0  0  0  0  0  0
   -5.0490   -1.3860    0.9660 H   0  0  0  0  0  0  0  0  0  0  0  0
  1 23  1  0  0  0  0
  1 24  1  0  0  0  0
  1 25  1  0  0  0  0
  1  2  1  0  0  0  0
  2  3  1  0  0  0  0
  3  4  1  0  0  0  0
  4 26  1  0  0  0  0
  4  5  1  0  0  0  0
  5 27  1  0  0  0  0
  5  6  1  0  0  0  0
  6  2  1  0  0  0  0
  5  7  1  0  0  0  0
  7 28  1  0  0  0  0
  7 29  1  0  0  0  0
  7  8  1  0  0  0  0
  8  9  1  0  0  0  0
  9 10  1  0  0  0  0
 10  4  1  0  0  0  0
 10 30  1  0  0  0  0
 10 11  1  0  0  0  0
 11 12  1  0  0  0  0
 12 13  1  0  0  0  0
 13  9  1  0  0  0  0
 12 14  1  0  0  0  0
 14 31  1  0  0  0  0
 14 32  1  0  0  0  0
 14 33  1  0  0  0  0
 12 15  1  0  0  0  0
 15 34  1  0  0  0  0
 15 35  1  0  0  0  0
 15 36  1  0  0  0  0
  9 16  1  0  0  0  0
 16 37  1  0  0  0  0
 16 38  1  0  0  0  0
 16 17  1  0  0  0  0
 17 18  1  0  0  0  0
 18 19  2  0  0  0  0
 18 20  2  0  0  0  0
 18 21  1  0  0  0  0
 21 39  1  0  0  0  0
 21 40  1  0  0  0  0
  2 22  1  0  0  0  0
 22 41  1  0  0  0  0
 22 42  1  0  0  0  0
 22 43  1  0  0  0  0
M  END
>  <LOGBIO>
8.0000

>  <PRED_LOGBIO>
7.8300

>  <XV_RES>
0.0000

>  <WHL_TMPL>
2

>  <ANCH>
40-43;12-15

$$$$
ROW127
  -MTS-   01071500473D 0   0.00000     0.00000     0

 18 18  0  0  0  0  0  0  0  0999 V2000
    4.4770    0.8110   -1.1280 N   0  0  0  0  0  0  0  0  0  0  0  0
    3.3770    1.5980   -0.1220 S   0  0  0  0  0  0  0  0  0  0  0  0
    2.9640    2.8160   -0.7800 O   0  0  0  0  0  0  0  0  0  0  0  0
    2.3030    0.7250    0.2390 O   0  0  0  0  0  0  0  0  0  0  0  0
    4.2890    2.0870    1.3990 C   0  0  0  0  0  0  0  0  0  0  0  0
    3.6950    1.9210    2.6560 C   0  0  0  0  0  0  0  0  0  0  0  0
    4.3890    2.2930    3.8130 C   0  0  0  0  0  0  0  0  0  0  0  0
    3.6510    2.0870    5.3750 Cl  0  0  0  0  0  0  0  0  0  0  0  0
    5.6770    2.8320    3.7140 C   0  0  0  0  0  0  0  0  0  0  0  0
    6.2720    2.9980    2.4570 C   0  0  0  0  0  0  0  0  0  0  0  0
    7.8730    3.6680    2.3340 Cl  0  0  0  0  0  0  0  0  0  0  0  0
    5.5780    2.6260    1.3000 C   0  0  0  0  0  0  0  0  0  0  0  0
    6.1590    2.7890    0.0700 O   0  0  0  0  0  0  0  0  0  0  0  0
    4.8840   -0.0680   -0.8410 H   0  0  0  0  0  0  0  0  0  0  0  0
    4.7290    1.2180   -2.0170 H   0  0  0  0  0  0  0  0  0  0  0  0
    2.7010    1.5050    2.7320 H   0  0  0  0  0  0  0  0  0  0  0  0
    6.2130    3.1190    4.6070 H   0  0  0  0  0  0  0  0  0  0  0  0
    5.9540    3.6620   -0.2980 H   0  0  0  0  0  0  0  0  0  0  0  0
[truncated: 6,127,844 more chars]
