# Supplementary material for: Template CoMFA Generates Single 3D-QSAR Models that, for Twelve of Twelve Biological Targets, Predict All ChEMBL-Tabulated Affinities
Source: PLoS One. 2015 Jun 12;10(6):e0129307. doi: 10.1371/journal.pone.0129307 (PMC4466312; doi:10.1371/journal.pone.0129307)
Supplement: S2 Text — The zip file contains, in. sdf format, the aligned structures, from the A, B, C, D, and F protocols, of all templates and training sets for the carbonic anhydrase II target. The content of each file is evident from its name. (ZIP) [file pone.0129307.s003.zip › CAII_D_trng.sdf]

ROW1
  -MTS-   01071500493D 0   0.00000     0.00000     0

 22 22  0  0  0  0  0  0  0  0999 V2000
   -1.8080    1.7510   -1.2570 C   0  0  0  0  0  0  0  0  0  0  0  0
   -0.7420    1.2260   -0.3920 N   0  0  0  0  0  0  0  0  0  0  0  0
   -1.0010    0.3470    0.6270 C   0  0  0  0  0  0  0  0  0  0  0  0
    0.5820    0.0250    1.3510 S   0  0  0  0  0  0  0  0  0  0  0  0
    1.5160    1.0700    0.2700 C   0  0  0  0  0  0  0  0  0  0  0  0
    0.6460    1.6060   -0.5660 N   0  0  0  0  0  0  0  0  0  0  0  0
    3.3330    1.3620    0.2930 S   0  0  0  0  0  0  0  0  0  0  0  0
    3.8200    1.2290    1.6310 O   0  0  0  0  0  0  0  0  0  0  0  0
    3.6100    2.6810   -0.1860 O   0  0  0  0  0  0  0  0  0  0  0  0
    4.1250    0.1890   -0.7360 N   0  0  0  0  0  0  0  0  0  0  0  0
   -2.2080   -0.1560    0.9900 N   0  0  0  0  0  0  0  0  0  0  0  0
   -2.6460   -1.2890    0.4480 C   0  0  0  0  0  0  0  0  0  0  0  0
   -1.9610   -1.8760   -0.3890 O   0  0  0  0  0  0  0  0  0  0  0  0
   -3.9840   -1.8550    0.8590 C   0  0  0  0  0  0  0  0  0  0  0  0
   -1.4040    1.9610   -2.2450 H   0  0  0  0  0  0  0  0  0  0  0  0
   -2.2060    2.6680   -0.8260 H   0  0  0  0  0  0  0  0  0  0  0  0
   -2.6040    1.0140   -1.3400 H   0  0  0  0  0  0  0  0  0  0  0  0
    5.1300    0.2050   -0.8400 H   0  0  0  0  0  0  0  0  0  0  0  0
    3.5780   -0.5040   -1.2260 H   0  0  0  0  0  0  0  0  0  0  0  0
   -4.7870   -1.2610    0.4270 H   0  0  0  0  0  0  0  0  0  0  0  0
   -4.0540   -1.7380    1.9380 H   0  0  0  0  0  0  0  0  0  0  0  0
   -3.9950   -2.8940    0.5360 H   0  0  0  0  0  0  0  0  0  0  0  0
  1 15  1  0  0  0  0
  1 16  1  0  0  0  0
  1 17  1  0  0  0  0
  1  2  1  0  0  0  0
  2  3  1  0  0  0  0
  3  4  1  0  0  0  0
  4  5  1  0  0  0  0
  5  6  2  0  0  0  0
  6  2  1  0  0  0  0
  5  7  1  0  0  0  0
  7  8  2  0  0  0  0
  7  9  2  0  0  0  0
  7 10  1  0  0  0  0
 10 18  1  0  0  0  0
 10 19  1  0  0  0  0
  3 11  2  0  0  0  0
 11 12  1  0  0  0  0
 12 13  2  0  0  0  0
 12 14  1  0  0  0  0
 14 20  1  0  0  0  0
 14 21  1  0  0  0  0
 14 22  1  0  0  0  0
M  END
>  <LOGBIO>
7.8500

>  <PRED_LOGBIO>
8.1700

>  <XV_RES>
-0.3230

>  <WHL_TMPL>
3

>  <ANCH>
7-11;8-7

$$$$
ROW2
  -MTS-   01071500493D 0   0.00000     0.00000     0

 35 36  0  0  0  0  0  0  0  0999 V2000
    2.7690   -0.3360    2.4160 N   0  0  0  0  0  0  0  0  0  0  0  0
    1.1450   -0.5030    3.2650 S   0  0  0  0  0  0  0  0  0  0  0  0
    1.2390   -1.4670    4.3170 O   0  0  0  0  0  0  0  0  0  0  0  0
    0.7790    0.7400    3.8700 O   0  0  0  0  0  0  0  0  0  0  0  0
   -0.0790   -0.9910    2.1130 N   0  0  0  0  0  0  0  0  0  0  0  0
    0.4090   -1.0410    0.7270 C   0  0  0  0  0  0  0  0  0  0  0  0
    1.7290   -1.7620    0.5890 C   0  0  0  0  0  0  0  0  0  0  0  0
    2.7230   -1.5930    1.5600 C   0  0  0  0  0  0  0  0  0  0  0  0
    3.9470   -2.2610    1.4320 C   0  0  0  0  0  0  0  0  0  0  0  0
    4.1760   -3.0980    0.3320 C   0  0  0  0  0  0  0  0  0  0  0  0
    3.1810   -3.2660   -0.6380 C   0  0  0  0  0  0  0  0  0  0  0  0
    1.9580   -2.5980   -0.5100 C   0  0  0  0  0  0  0  0  0  0  0  0
   -1.4600   -1.3190    2.4940 C   0  0  0  0  0  0  0  0  0  0  0  0
   -2.3220   -0.0850    2.3770 C   0  0  0  0  0  0  0  0  0  0  0  0
   -1.7430    1.1860    2.4810 C   0  0  0  0  0  0  0  0  0  0  0  0
   -2.5420    2.3300    2.3730 C   0  0  0  0  0  0  0  0  0  0  0  0
   -3.9200    2.2040    2.1610 C   0  0  0  0  0  0  0  0  0  0  0  0
   -4.4990    0.9340    2.0580 C   0  0  0  0  0  0  0  0  0  0  0  0
   -3.7000   -0.2110    2.1660 C   0  0  0  0  0  0  0  0  0  0  0  0
    2.8720    0.3090    1.6450 H   0  0  0  0  0  0  0  0  0  0  0  0
    3.5570   -0.8890    2.7210 H   0  0  0  0  0  0  0  0  0  0  0  0
    0.5990   -0.0090    0.4390 H   0  0  0  0  0  0  0  0  0  0  0  0
   -0.3260   -1.5670    0.1210 H   0  0  0  0  0  0  0  0  0  0  0  0
    2.5460   -0.9480    2.4080 H   0  0  0  0  0  0  0  0  0  0  0  0
    4.7140   -2.1320    2.1810 H   0  0  0  0  0  0  0  0  0  0  0  0
    5.1200   -3.6130    0.2340 H   0  0  0  0  0  0  0  0  0  0  0  0
    3.3580   -3.9110   -1.4860 H   0  0  0  0  0  0  0  0  0  0  0  0
    1.1910   -2.7280   -1.2590 H   0  0  0  0  0  0  0  0  0  0  0  0
   -1.4390   -1.5890    3.5480 H   0  0  0  0  0  0  0  0  0  0  0  0
   -1.8460   -2.0750    1.8130 H   0  0  0  0  0  0  0  0  0  0  0  0
   -0.6800    1.2830    2.6440 H   0  0  0  0  0  0  0  0  0  0  0  0
   -2.0950    3.3100    2.4530 H   0  0  0  0  0  0  0  0  0  0  0  0
   -4.5360    3.0870    2.0780 H   0  0  0  0  0  0  0  0  0  0  0  0
   -5.5620    0.8370    1.8950 H   0  0  0  0  0  0  0  0  0  0  0  0
   -4.1470   -1.1910    2.0860 H   0  0  0  0  0  0  0  0  0  0  0  0
  1 20  1  0  0  0  0
  1 21  1  0  0  0  0
  1  2  1  0  0  0  0
  2  3  2  0  0  0  0
  2  4  2  0  0  0  0
  2  5  1  0  0  0  0
  5  6  1  0  0  0  0
  6 22  1  0  0  0  0
  6 23  1  0  0  0  0
  6  7  1  0  0  0  0
  7  8  2  0  0  0  0
  8 24  1  0  0  0  0
  8  9  1  0  0  0  0
  9 25  1  0  0  0  0
  9 10  2  0  0  0  0
 10 26  1  0  0  0  0
 10 11  1  0  0  0  0
 11 27  1  0  0  0  0
 11 12  2  0  0  0  0
 12  7  1  0  0  0  0
 12 28  1  0  0  0  0
  5 13  1  0  0  0  0
 13 29  1  0  0  0  0
 13 30  1  0  0  0  0
 13 14  1  0  0  0  0
 14 15  2  0  0  0  0
 15 31  1  0  0  0  0
 15 16  1  0  0  0  0
 16 32  1  0  0  0  0
 16 17  2  0  0  0  0
 17 33  1  0  0  0  0
 17 18  1  0  0  0  0
 18 34  1  0  0  0  0
 18 19  2  0  0  0  0
 19 14  1  0  0  0  0
 19 35  1  0  0  0  0
M  END
>  <LOGBIO>
6.1900

>  <PRED_LOGBIO>
7.3100

>  <XV_RES>
-1.2340

>  <WHL_TMPL>
1

>  <ANCH>
41-43;4-5

$$$$
ROW3
  -MTS-   01071500493D 0   0.00000     0.00000     0

 22 22  0  0  0  0  0  0  0  0999 V2000
   -1.8080    1.7510   -1.2570 C   0  0  0  0  0  0  0  0  0  0  0  0
   -0.7420    1.2260   -0.3920 N   0  0  0  0  0  0  0  0  0  0  0  0
   -1.0010    0.3470    0.6270 C   0  0  0  0  0  0  0  0  0  0  0  0
    0.5820    0.0250    1.3510 S   0  0  0  0  0  0  0  0  0  0  0  0
    1.5160    1.0700    0.2700 C   0  0  0  0  0  0  0  0  0  0  0  0
    0.6460    1.6060   -0.5660 N   0  0  0  0  0  0  0  0  0  0  0  0
    3.3330    1.3620    0.2930 S   0  0  0  0  0  0  0  0  0  0  0  0
    3.8200    1.2290    1.6310 O   0  0  0  0  0  0  0  0  0  0  0  0
    3.6100    2.6810   -0.1860 O   0  0  0  0  0  0  0  0  0  0  0  0
    4.1250    0.1890   -0.7360 N   0  0  0  0  0  0  0  0  0  0  0  0
   -2.2080   -0.1560    0.9900 N   0  0  0  0  0  0  0  0  0  0  0  0
   -2.6460   -1.2890    0.4480 C   0  0  0  0  0  0  0  0  0  0  0  0
   -1.9610   -1.8760   -0.3890 O   0  0  0  0  0  0  0  0  0  0  0  0
   -3.9840   -1.8550    0.8590 C   0  0  0  0  0  0  0  0  0  0  0  0
   -1.4040    1.9610   -2.2450 H   0  0  0  0  0  0  0  0  0  0  0  0
   -2.2060    2.6680   -0.8260 H   0  0  0  0  0  0  0  0  0  0  0  0
   -2.6040    1.0140   -1.3400 H   0  0  0  0  0  0  0  0  0  0  0  0
    5.1300    0.2050   -0.8400 H   0  0  0  0  0  0  0  0  0  0  0  0
    3.5780   -0.5040   -1.2260 H   0  0  0  0  0  0  0  0  0  0  0  0
   -4.7870   -1.2610    0.4270 H   0  0  0  0  0  0  0  0  0  0  0  0
   -4.0540   -1.7380    1.9380 H   0  0  0  0  0  0  0  0  0  0  0  0
   -3.9950   -2.8940    0.5360 H   0  0  0  0  0  0  0  0  0  0  0  0
  1 15  1  0  0  0  0
  1 16  1  0  0  0  0
  1 17  1  0  0  0  0
  1  2  1  0  0  0  0
  2  3  1  0  0  0  0
  3  4  1  0  0  0  0
  4  5  1  0  0  0  0
  5  6  2  0  0  0  0
  6  2  1  0  0  0  0
  5  7  1  0  0  0  0
  7  8  2  0  0  0  0
  7  9  2  0  0  0  0
  7 10  1  0  0  0  0
 10 18  1  0  0  0  0
 10 19  1  0  0  0  0
  3 11  2  0  0  0  0
 11 12  1  0  0  0  0
 12 13  2  0  0  0  0
 12 14  1  0  0  0  0
 14 20  1  0  0  0  0
 14 21  1  0  0  0  0
 14 22  1  0  0  0  0
M  END
>  <LOGBIO>
7.8500

>  <PRED_LOGBIO>
8.1700

>  <XV_RES>
-0.3230

>  <WHL_TMPL>
3

>  <ANCH>
7-11;8-7

$$$$
ROW4
  -MTS-   01071500493D 0   0.00000     0.00000     0

 29 30  0  0  0  0  0  0  0  0999 V2000
   -1.8330    1.7150   -1.2170 C   0  0  0  0  0  0  0  0  0  0  0  0
   -0.7520    1.2020   -0.3650 N   0  0  0  0  0  0  0  0  0  0  0  0
    0.6310    1.5950   -0.5560 N   0  0  0  0  0  0  0  0  0  0  0  0
    1.5160    1.0700    0.2700 C   0  0  0  0  0  0  0  0  0  0  0  0
    0.6060    0.0180    1.3650 S   0  0  0  0  0  0  0  0  0  0  0  0
   -0.9880    0.3230    0.6590 C   0  0  0  0  0  0  0  0  0  0  0  0
   -2.2080   -0.1560    0.9900 N   0  0  0  0  0  0  0  0  0  0  0  0
   -2.6460   -1.2890    0.4480 C   0  0  0  0  0  0  0  0  0  0  0  0
   -1.9610   -1.8760   -0.3890 O   0  0  0  0  0  0  0  0  0  0  0  0
   -3.9580   -1.8440    0.8510 C   0  0  0  0  0  0  0  0  0  0  0  0
   -4.3970   -3.0610    0.3160 C   0  0  0  0  0  0  0  0  0  0  0  0
   -3.6240   -3.7280   -0.5670 F   0  0  0  0  0  0  0  0  0  0  0  0
   -5.6380   -3.5860    0.6970 C   0  0  0  0  0  0  0  0  0  0  0  0
   -6.0620   -4.7590    0.1810 F   0  0  0  0  0  0  0  0  0  0  0  0
   -6.4390   -2.8940    1.6130 C   0  0  0  0  0  0  0  0  0  0  0  0
   -7.6350   -3.4000    1.9810 F   0  0  0  0  0  0  0  0  0  0  0  0
   -5.9990   -1.6770    2.1480 C   0  0  0  0  0  0  0  0  0  0  0  0
   -6.7720   -1.0090    3.0310 F   0  0  0  0  0  0  0  0  0  0  0  0
   -4.7590   -1.1520    1.7670 C   0  0  0  0  0  0  0  0  0  0  0  0
   -4.3350    0.0220    2.2830 F   0  0  0  0  0  0  0  0  0  0  0  0
    3.3330    1.3620    0.2930 S   0  0  0  0  0  0  0  0  0  0  0  0
    3.8200    1.2290    1.6310 O   0  0  0  0  0  0  0  0  0  0  0  0
    3.6100    2.6810   -0.1860 O   0  0  0  0  0  0  0  0  0  0  0  0
    4.1250    0.1890   -0.7360 N   0  0  0  0  0  0  0  0  0  0  0  0
   -2.7580    1.7570   -0.6450 H   0  0  0  0  0  0  0  0  0  0  0  0
   -1.9660    1.0550   -2.0720 H   0  0  0  0  0  0  0  0  0  0  0  0
   -1.5780    2.7130   -1.5660 H   0  0  0  0  0  0  0  0  0  0  0  0
    5.1300    0.2050   -0.8400 H   0  0  0  0  0  0  0  0  0  0  0  0
    3.5780   -0.5040   -1.2260 H   0  0  0  0  0  0  0  0  0  0  0  0
  1 25  1  0  0  0  0
  1 26  1  0  0  0  0
  1 27  1  0  0  0  0
  1  2  1  0  0  0  0
  2  3  1  0  0  0  0
  3  4  2  0  0  0  0
  4  5  1  0  0  0  0
  5  6  1  0  0  0  0
  6  2  1  0  0  0  0
  6  7  2  0  0  0  0
  7  8  1  0  0  0  0
  8  9  2  0  0  0  0
  8 10  1  0  0  0  0
 10 11  2  0  0  0  0
 11 12  1  0  0  0  0
 11 13  1  0  0  0  0
 13 14  1  0  0  0  0
 13 15  2  0  0  0  0
 15 16  1  0  0  0  0
 15 17  1  0  0  0  0
 17 18  1  0  0  0  0
 17 19  2  0  0  0  0
 19 10  1  0  0  0  0
 19 20  1  0  0  0  0
  4 21  1  0  0  0  0
 21 22  2  0  0  0  0
 21 23  2  0  0  0  0
 21 24  1  0  0  0  0
 24 28  1  0  0  0  0
 24 29  1  0  0  0  0
M  END
>  <LOGBIO>
8.8200

>  <PRED_LOGBIO>
8.4500

>  <XV_RES>
0.4730

>  <WHL_TMPL>
3

>  <ANCH>
7-8;7-6

$$$$
ROW5
  -MTS-   01071500493D 0   0.00000     0.00000     0

 18 18  0  0  0  0  0  0  0  0999 V2000
    2.4390   -2.8330    0.1340 N   0  0  0  0  0  0  0  0  0  0  0  0
    0.9880   -1.8580    0.0580 S   0  0  0  0  0  0  0  0  0  0  0  0
    0.2660   -1.9800    1.2860 O   0  0  0  0  0  0  0  0  0  0  0  0
    0.1680   -2.3070   -1.0240 O   0  0  0  0  0  0  0  0  0  0  0  0
    1.3810   -0.3500   -0.1720 O   0  0  0  0  0  0  0  0  0  0  0  0
    0.3010    0.4850   -0.0590 C   0  0  0  0  0  0  0  0  0  0  0  0
    0.4840    1.8730   -0.0820 C   0  0  0  0  0  0  0  0  0  0  0  0
   -0.6200    2.7260    0.0340 C   0  0  0  0  0  0  0  0  0  0  0  0
   -1.9070    2.1920    0.1720 C   0  0  0  0  0  0  0  0  0  0  0  0
   -3.4050    3.3500    0.3290 Br  0  0  0  0  0  0  0  0  0  0  0  0
   -2.0890    0.8040    0.1950 C   0  0  0  0  0  0  0  0  0  0  0  0
   -0.9860   -0.0490    0.0790 C   0  0  0  0  0  0  0  0  0  0  0  0
    3.0690   -2.8630   -0.6550 H   0  0  0  0  0  0  0  0  0  0  0  0
    2.6460   -3.3660    0.9660 H   0  0  0  0  0  0  0  0  0  0  0  0
    1.4760    2.2850   -0.1880 H   0  0  0  0  0  0  0  0  0  0  0  0
   -0.4790    3.7970    0.0160 H   0  0  0  0  0  0  0  0  0  0  0  0
   -3.0820    0.3920    0.3010 H   0  0  0  0  0  0  0  0  0  0  0  0
   -1.1270   -1.1200    0.0970 H   0  0  0  0  0  0  0  0  0  0  0  0
  1 13  1  0  0  0  0
  1 14  1  0  0  0  0
  1  2  1  0  0  0  0
  2  3  2  0  0  0  0
  2  4  2  0  0  0  0
  2  5  1  0  0  0  0
  5  6  1  0  0  0  0
  6  7  2  0  0  0  0
  7 15  1  0  0  0  0
  7  8  1  0  0  0  0
  8 16  1  0  0  0  0
  8  9  2  0  0  0  0
  9 10  1  0  0  0  0
  9 11  1  0  0  0  0
 11 17  1  0  0  0  0
 11 12  2  0  0  0  0
 12  6  1  0  0  0  0
 12 18  1  0  0  0  0
M  END
>  <LOGBIO>
8.8200

>  <PRED_LOGBIO>
6.7900

>  <XV_RES>
2.1440

>  <WHL_TMPL>
2

>  <ANCH>
4-6;4-5

$$$$
ROW6
  -MTS-   01071500493D 0   0.00000     0.00000     0

 17 17  0  0  0  0  0  0  0  0999 V2000
   -1.8330    1.7150   -1.2180 C   0  0  0  0  0  0  0  0  0  0  0  0
   -0.7520    1.2020   -0.3650 N   0  0  0  0  0  0  0  0  0  0  0  0
   -0.9890    0.3230    0.6590 C   0  0  0  0  0  0  0  0  0  0  0  0
    0.6060    0.0180    1.3650 S   0  0  0  0  0  0  0  0  0  0  0  0
    1.5160    1.0700    0.2700 C   0  0  0  0  0  0  0  0  0  0  0  0
    0.6310    1.5950   -0.5560 N   0  0  0  0  0  0  0  0  0  0  0  0
    3.3330    1.3620    0.2930 S   0  0  0  0  0  0  0  0  0  0  0  0
    3.8200    1.2290    1.6310 O   0  0  0  0  0  0  0  0  0  0  0  0
    3.6100    2.6810   -0.1860 O   0  0  0  0  0  0  0  0  0  0  0  0
    4.1250    0.1890   -0.7360 N   0  0  0  0  0  0  0  0  0  0  0  0
   -2.2080   -0.1560    0.9900 N   0  0  0  0  0  0  0  0  0  0  0  0
   -2.7580    1.7570   -0.6450 H   0  0  0  0  0  0  0  0  0  0  0  0
   -1.9660    1.0550   -2.0720 H   0  0  0  0  0  0  0  0  0  0  0  0
   -1.5770    2.7140   -1.5660 H   0  0  0  0  0  0  0  0  0  0  0  0
    5.1300    0.2050   -0.8400 H   0  0  0  0  0  0  0  0  0  0  0  0
    3.5780   -0.5040   -1.2260 H   0  0  0  0  0  0  0  0  0  0  0  0
   -2.3030   -0.7900    1.7450 H   0  0  0  0  0  0  0  0  0  0  0  0
  1 12  1  0  0  0  0
  1 13  1  0  0  0  0
  1 14  1  0  0  0  0
  1  2  1  0  0  0  0
  2  3  1  0  0  0  0
  3  4  1  0  0  0  0
  4  5  1  0  0  0  0
  5  6  2  0  0  0  0
  6  2  1  0  0  0  0
  5  7  1  0  0  0  0
  7  8  2  0  0  0  0
  7  9  2  0  0  0  0
  7 10  1  0  0  0  0
 10 15  1  0  0  0  0
 10 16  1  0  0  0  0
  3 11  2  0  0  0  0
 11 17  1  0  0  0  0
M  END
>  <LOGBIO>
7.7200

>  <PRED_LOGBIO>
7.6600

>  <XV_RES>
0.0740

>  <WHL_TMPL>
3

>  <ANCH>
7-8;8-9

$$$$
ROW7
  -MTS-   01071500493D 0   0.00000     0.00000     0

 42 43  0  0  0  0  0  0  0  0999 V2000
  -12.5240    2.1570    2.7640 N   0  0  0  0  0  0  0  0  0  0  0  0
  -11.7310    0.9840    1.7350 S   0  0  0  0  0  0  0  0  0  0  0  0
  -12.2190    1.1170    0.3970 O   0  0  0  0  0  0  0  0  0  0  0  0
  -12.0080   -0.3340    2.2140 O   0  0  0  0  0  0  0  0  0  0  0  0
   -9.9150    1.2760    1.7580 C   0  0  0  0  0  0  0  0  0  0  0  0
   -9.3330    2.1410    0.8240 C   0  0  0  0  0  0  0  0  0  0  0  0
   -7.9510    2.3630    0.8410 C   0  0  0  0  0  0  0  0  0  0  0  0
   -7.1510    1.7200    1.7930 C   0  0  0  0  0  0  0  0  0  0  0  0
   -5.6600    1.9600    1.8120 C   0  0  0  0  0  0  0  0  0  0  0  0
   -4.9680    0.9360    0.9130 C   0  0  0  0  0  0  0  0  0  0  0  0
   -3.5170    1.1690    0.9320 N   0  0  0  0  0  0  0  0  0  0  0  0
   -2.7090    0.3910    0.2170 C   0  0  0  0  0  0  0  0  0  0  0  0
   -3.1760   -0.5240   -0.4600 O   0  0  0  0  0  0  0  0  0  0  0  0
   -1.2480    0.6260    0.2350 C   0  0  0  0  0  0  0  0  0  0  0  0
   -0.6660    1.4910   -0.7000 C   0  0  0  0  0  0  0  0  0  0  0  0
    0.7160    1.7130   -0.6820 C   0  0  0  0  0  0  0  0  0  0  0  0
    1.5160    1.0700    0.2700 C   0  0  0  0  0  0  0  0  0  0  0  0
    0.9350    0.2050    1.2050 C   0  0  0  0  0  0  0  0  0  0  0  0
   -0.4480   -0.0170    1.1870 C   0  0  0  0  0  0  0  0  0  0  0  0
    3.3330    1.3620    0.2930 S   0  0  0  0  0  0  0  0  0  0  0  0
    3.6100    2.6810   -0.1860 O   0  0  0  0  0  0  0  0  0  0  0  0
    3.8200    1.2290    1.6310 O   0  0  0  0  0  0  0  0  0  0  0  0
    4.1250    0.1890   -0.7360 N   0  0  0  0  0  0  0  0  0  0  0  0
   -7.7320    0.8550    2.7280 C   0  0  0  0  0  0  0  0  0  0  0  0
   -9.1140    0.6330    2.7100 C   0  0  0  0  0  0  0  0  0  0  0  0
  -11.9760    2.8500    3.2550 H   0  0  0  0  0  0  0  0  0  0  0  0
  -13.5280    2.1410    2.8680 H   0  0  0  0  0  0  0  0  0  0  0  0
   -9.9500    2.6370    0.0890 H   0  0  0  0  0  0  0  0  0  0  0  0
   -7.5020    3.0300    0.1200 H   0  0  0  0  0  0  0  0  0  0  0  0
   -5.2890    1.8580    2.8300 H   0  0  0  0  0  0  0  0  0  0  0  0
   -5.4490    2.9630    1.4470 H   0  0  0  0  0  0  0  0  0  0  0  0
   -5.3390    1.0370   -0.1040 H   0  0  0  0  0  0  0  0  0  0  0  0
   -5.1790   -0.0670    1.2780 H   0  0  0  0  0  0  0  0  0  0  0  0
   -3.1330    1.9200    1.4870 H   0  0  0  0  0  0  0  0  0  0  0  0
   -1.2830    1.9860   -1.4340 H   0  0  0  0  0  0  0  0  0  0  0  0
    1.1650    2.3800   -1.4030 H   0  0  0  0  0  0  0  0  0  0  0  0
    1.5520   -0.2910    1.9390 H   0  0  0  0  0  0  0  0  0  0  0  0
   -0.8960   -0.6840    1.9080 H   0  0  0  0  0  0  0  0  0  0  0  0
    5.1300    0.2050   -0.8400 H   0  0  0  0  0  0  0  0  0  0  0  0
    3.5780   -0.5040   -1.2260 H   0  0  0  0  0  0  0  0  0  0  0  0
   -7.1150    0.3600    3.4620 H   0  0  0  0  0  0  0  0  0  0  0  0
   -9.5630   -0.0340    3.4310 H   0  0  0  0  0  0  0  0  0  0  0  0
  1 26  1  0  0  0  0
  1 27  1  0  0  0  0
  1  2  1  0  0  0  0
  2  3  2  0  0  0  0
  2  4  2  0  0  0  0
  2  5  1  0  0  0  0
  5  6  2  0  0  0  0
  6 28  1  0  0  0  0
  6  7  1  0  0  0  0
  7 29  1  0  0  0  0
  7  8  2  0  0  0  0
  8  9  1  0  0  0  0
  9 30  1  0  0  0  0
  9 31  1  0  0  0  0
  9 10  1  0  0  0  0
 10 32  1  0  0  0  0
 10 33  1  0  0  0  0
 10 11  1  0  0  0  0
 11 34  1  0  0  0  0
 11 12  1  0  0  0  0
 12 13  2  0  0  0  0
 12 14  1  0  0  0  0
 14 15  2  0  0  0  0
 15 35  1  0  0  0  0
 15 16  1  0  0  0  0
 16 36  1  0  0  0  0
 16 17  2  0  0  0  0
 17 18  1  0  0  0  0
 18 37  1  0  0  0  0
 18 19  2  0  0  0  0
 19 14  1  0  0  0  0
 19 38  1  0  0  0  0
 17 20  1  0  0  0  0
 20 21  2  0  0  0  0
 20 22  2  0  0  0  0
 20 23  1  0  0  0  0
 23 39  1  0  0  0  0
 23 40  1  0  0  0  0
  8 24  1  0  0  0  0
 24 41  1  0  0  0  0
 24 25  2  0  0  0  0
 25  5  1  0  0  0  0
 25 42  1  0  0  0  0
M  END
>  <LOGBIO>
8.3000

>  <PRED_LOGBIO>
7.8400

>  <XV_RES>
0.5500

>  <WHL_TMPL>
3

>  <ANCH>
4-6;33-34

$$$$
ROW8
  -MTS-   01071500493D 0   0.00000     0.00000     0

 25 25  0  0  0  0  0  0  0  0999 V2000
   -4.8820    1.1770    1.0960 N   0  0  0  0  0  0  0  0  0  0  0  0
   -3.4300    1.4100    1.1150 C   0  0  0  0  0  0  0  0  0  0  0  0
   -2.7380    0.3860    0.2160 C   0  0  0  0  0  0  0  0  0  0  0  0
   -1.2480    0.6260    0.2350 C   0  0  0  0  0  0  0  0  0  0  0  0
   -0.4480   -0.0170    1.1870 C   0  0  0  0  0  0  0  0  0  0  0  0
    0.9350    0.2050    1.2050 C   0  0  0  0  0  0  0  0  0  0  0  0
    1.5160    1.0700    0.2700 C   0  0  0  0  0  0  0  0  0  0  0  0
    0.7160    1.7130   -0.6820 C   0  0  0  0  0  0  0  0  0  0  0  0
   -0.6660    1.4910   -0.7000 C   0  0  0  0  0  0  0  0  0  0  0  0
    3.3330    1.3620    0.2930 S   0  0  0  0  0  0  0  0  0  0  0  0
    3.6100    2.6810   -0.1860 O   0  0  0  0  0  0  0  0  0  0  0  0
    3.8200    1.2290    1.6310 O   0  0  0  0  0  0  0  0  0  0  0  0
    4.1250    0.1890   -0.7360 N   0  0  0  0  0  0  0  0  0  0  0  0
   -5.2260    1.2710    0.1510 H   0  0  0  0  0  0  0  0  0  0  0  0
   -5.3390    1.8540    1.6900 H   0  0  0  0  0  0  0  0  0  0  0  0
   -3.2200    2.4140    0.7500 H   0  0  0  0  0  0  0  0  0  0  0  0
   -3.0600    1.3090    2.1320 H   0  0  0  0  0  0  0  0  0  0  0  0
   -2.9490   -0.6170    0.5810 H   0  0  0  0  0  0  0  0  0  0  0  0
   -3.1090    0.4880   -0.8020 H   0  0  0  0  0  0  0  0  0  0  0  0
   -0.8960   -0.6840    1.9080 H   0  0  0  0  0  0  0  0  0  0  0  0
    1.5520   -0.2910    1.9390 H   0  0  0  0  0  0  0  0  0  0  0  0
    1.1650    2.3800   -1.4030 H   0  0  0  0  0  0  0  0  0  0  0  0
   -1.2830    1.9860   -1.4340 H   0  0  0  0  0  0  0  0  0  0  0  0
    5.1300    0.2050   -0.8400 H   0  0  0  0  0  0  0  0  0  0  0  0
    3.5780   -0.5040   -1.2260 H   0  0  0  0  0  0  0  0  0  0  0  0
  1 14  1  0  0  0  0
  1 15  1  0  0  0  0
  1  2  1  0  0  0  0
  2 16  1  0  0  0  0
  2 17  1  0  0  0  0
  2  3  1  0  0  0  0
  3 18  1  0  0  0  0
  3 19  1  0  0  0  0
  3  4  1  0  0  0  0
  4  5  2  0  0  0  0
  5 20  1  0  0  0  0
  5  6  1  0  0  0  0
  6 21  1  0  0  0  0
  6  7  2  0  0  0  0
  7  8  1  0  0  0  0
  8 22  1  0  0  0  0
  8  9  2  0  0  0  0
  9  4  1  0  0  0  0
  9 23  1  0  0  0  0
  7 10  1  0  0  0  0
 10 11  2  0  0  0  0
 10 12  2  0  0  0  0
 10 13  1  0  0  0  0
 13 24  1  0  0  0  0
 13 25  1  0  0  0  0
M  END
>  <LOGBIO>
6.8000

>  <PRED_LOGBIO>
6.7500

>  <XV_RES>
0.0470

>  <WHL_TMPL>
3

>  <ANCH>
4-6;20-21

$$$$
ROW9
  -MTS-   01071500493D 0   0.00000     0.00000     0

 20 19  0  0  0  0  0  0  0  0999 V2000
    0.5680    2.5200   -2.3630 C   0  0  0  0  0  0  0  0  0  0  0  0
   -0.1040    2.7670   -1.1250 C   0  0  0  0  0  0  0  0  0  0  0  0
    0.7250    1.9740   -0.0980 C   0  0  0  0  0  0  0  0  0  0  0  0
    0.2530    0.5220   -0.0540 C   0  0  0  0  0  0  0  0  0  0  0  0
    1.3810   -0.3500   -0.1720 O   0  0  0  0  0  0  0  0  0  0  0  0
    0.9880   -1.8580    0.0580 S   0  0  0  0  0  0  0  0  0  0  0  0
    0.2660   -1.9800    1.2860 O   0  0  0  0  0  0  0  0  0  0  0  0
    0.1680   -2.3070   -1.0240 O   0  0  0  0  0  0  0  0  0  0  0  0
    2.4390   -2.8330    0.1340 N   0  0  0  0  0  0  0  0  0  0  0  0
   -0.1600    2.3620   -3.1550 H   0  0  0  0  0  0  0  0  0  0  0  0
    1.1080    3.4310   -2.6120 H   0  0  0  0  0  0  0  0  0  0  0  0
    1.2230    1.6650   -2.2110 H   0  0  0  0  0  0  0  0  0  0  0  0
   -1.0910    2.3140   -1.1820 H   0  0  0  0  0  0  0  0  0  0  0  0
   -0.0560    3.8240   -0.8730 H   0  0  0  0  0  0  0  0  0  0  0  0
    0.5060    2.4030    0.8780 H   0  0  0  0  0  0  0  0  0  0  0  0
    1.7660    1.9900   -0.4120 H   0  0  0  0  0  0  0  0  0  0  0  0
   -0.3600    0.3640   -0.9390 H   0  0  0  0  0  0  0  0  0  0  0  0
   -0.2380    0.3530    0.9020 H   0  0  0  0  0  0  0  0  0  0  0  0
    2.3700   -3.8300    0.2780 H   0  0  0  0  0  0  0  0  0  0  0  0
    3.3450   -2.3980    0.0340 H   0  0  0  0  0  0  0  0  0  0  0  0
  1 10  1  0  0  0  0
  1 11  1  0  0  0  0
  1 12  1  0  0  0  0
  1  2  1  0  0  0  0
  2 13  1  0  0  0  0
  2 14  1  0  0  0  0
  2  3  1  0  0  0  0
  3 15  1  0  0  0  0
  3 16  1  0  0  0  0
  3  4  1  0  0  0  0
  4 17  1  0  0  0  0
  4 18  1  0  0  0  0
  4  5  1  0  0  0  0
  5  6  1  0  0  0  0
  6  7  2  0  0  0  0
  6  8  2  0  0  0  0
  6  9  1  0  0  0  0
  9 19  1  0  0  0  0
  9 20  1  0  0  0  0
M  END
>  <LOGBIO>
7.1500

>  <PRED_LOGBIO>
6.9500

>  <XV_RES>
0.2160

>  <WHL_TMPL>
2

>  <ANCH>
4-6;15-16

$$$$
ROW11
  -MTS-   01071500493D 0   0.00000     0.00000     0

 22 23  0  0  0  0  0  0  0  0999 V2000
    4.1250    0.1890   -0.7360 N   0  0  0  0  0  0  0  0  0  0  0  0
    3.3330    1.3620    0.2930 S   0  0  0  0  0  0  0  0  0  0  0  0
    3.6100    2.6810   -0.1860 O   0  0  0  0  0  0  0  0  0  0  0  0
    3.8200    1.2290    1.6310 O   0  0  0  0  0  0  0  0  0  0  0  0
    1.5160    1.0700    0.2700 C   0  0  0  0  0  0  0  0  0  0  0  0
    0.6310    1.5950   -0.5560 N   0  0  0  0  0  0  0  0  0  0  0  0
   -0.7530    1.2040   -0.3670 N   0  0  0  0  0  0  0  0  0  0  0  0
   -0.9940    0.3570    0.6160 C   0  0  0  0  0  0  0  0  0  0  0  0
    0.5820    0.0250    1.3510 S   0  0  0  0  0  0  0  0  0  0  0  0
   -2.3060   -0.1970    1.0200 C   0  0  0  0  0  0  0  0  0  0  0  0
   -3.2570   -0.5250    0.0470 C   0  0  0  0  0  0  0  0  0  0  0  0
   -4.4980   -1.0490    0.4290 C   0  0  0  0  0  0  0  0  0  0  0  0
   -4.7870   -1.2460    1.7840 C   0  0  0  0  0  0  0  0  0  0  0  0
   -3.8350   -0.9180    2.7580 C   0  0  0  0  0  0  0  0  0  0  0  0
   -2.5950   -0.3940    2.3760 C   0  0  0  0  0  0  0  0  0  0  0  0
   -1.4120    0.0140    3.5850 Cl  0  0  0  0  0  0  0  0  0  0  0  0
    4.0340   -0.7980   -0.5400 H   0  0  0  0  0  0  0  0  0  0  0  0
    4.6730    0.4990   -1.5260 H   0  0  0  0  0  0  0  0  0  0  0  0
   -3.0340   -0.3730   -0.9990 H   0  0  0  0  0  0  0  0  0  0  0  0
   -5.2310   -1.3020   -0.3220 H   0  0  0  0  0  0  0  0  0  0  0  0
   -5.7440   -1.6500    2.0790 H   0  0  0  0  0  0  0  0  0  0  0  0
   -4.0590   -1.0700    3.8040 H   0  0  0  0  0  0  0  0  0  0  0  0
  1 17  1  0  0  0  0
  1 18  1  0  0  0  0
  1  2  1  0  0  0  0
  2  3  2  0  0  0  0
  2  4  2  0  0  0  0
  2  5  1  0  0  0  0
  5  6  2  0  0  0  0
  6  7  1  0  0  0  0
  7  8  2  0  0  0  0
  8  9  1  0  0  0  0
  9  5  1  0  0  0  0
  8 10  1  0  0  0  0
 10 11  2  0  0  0  0
 11 19  1  0  0  0  0
 11 12  1  0  0  0  0
 12 20  1  0  0  0  0
 12 13  2  0  0  0  0
 13 21  1  0  0  0  0
 13 14  1  0  0  0  0
 14 22  1  0  0  0  0
 14 15  2  0  0  0  0
 15 10  1  0  0  0  0
 15 16  1  0  0  0  0
M  END
>  <LOGBIO>
7.9200

>  <PRED_LOGBIO>
7.6000

>  <XV_RES>
0.3550

>  <WHL_TMPL>
3

>  <ANCH>
4-6;4-5

$$$$
ROW12
  -MTS-   01071500493D 0   0.00000     0.00000     0

 27 28  0  0  0  0  0  0  0  0999 V2000
    4.1250    0.1890   -0.7360 N   0  0  0  0  0  0  0  0  0  0  0  0
    3.3330    1.3620    0.2930 S   0  0  0  0  0  0  0  0  0  0  0  0
    3.6100    2.6810   -0.1860 O   0  0  0  0  0  0  0  0  0  0  0  0
    3.8200    1.2290    1.6310 O   0  0  0  0  0  0  0  0  0  0  0  0
    1.5160    1.0700    0.2700 C   0  0  0  0  0  0  0  0  0  0  0  0
    0.6310    1.5950   -0.5560 N   0  0  0  0  0  0  0  0  0  0  0  0
   -0.7530    1.2040   -0.3670 N   0  0  0  0  0  0  0  0  0  0  0  0
   -0.9940    0.3570    0.6160 C   0  0  0  0  0  0  0  0  0  0  0  0
   -2.2080   -0.1560    0.9900 N   0  0  0  0  0  0  0  0  0  0  0  0
   -2.6460   -1.2890    0.4480 S   0  0  0  0  0  0  0  0  0  0  0  0
   -2.1720   -2.3060    1.3340 O   0  0  0  0  0  0  0  0  0  0  0  0
   -2.0980   -1.4890   -0.8580 O   0  0  0  0  0  0  0  0  0  0  0  0
   -4.4440   -1.6430    0.2790 C   0  0  0  0  0  0  0  0  0  0  0  0
   -5.1280   -1.2540   -0.8790 C   0  0  0  0  0  0  0  0  0  0  0  0
   -6.4950   -1.5230   -1.0080 C   0  0  0  0  0  0  0  0  0  0  0  0
   -7.1790   -2.1810    0.0210 C   0  0  0  0  0  0  0  0  0  0  0  0
   -6.4950   -2.5700    1.1790 C   0  0  0  0  0  0  0  0  0  0  0  0
   -5.1270   -2.3010    1.3080 C   0  0  0  0  0  0  0  0  0  0  0  0
    0.5820    0.0250    1.3510 S   0  0  0  0  0  0  0  0  0  0  0  0
    4.0340   -0.7980   -0.5400 H   0  0  0  0  0  0  0  0  0  0  0  0
    4.6730    0.4990   -1.5260 H   0  0  0  0  0  0  0  0  0  0  0  0
   -2.7700    0.3260    1.6770 H   0  0  0  0  0  0  0  0  0  0  0  0
   -4.6000   -0.7470   -1.6730 H   0  0  0  0  0  0  0  0  0  0  0  0
   -7.0230   -1.2240   -1.9010 H   0  0  0  0  0  0  0  0  0  0  0  0
   -8.2340   -2.3890   -0.0780 H   0  0  0  0  0  0  0  0  0  0  0  0
   -7.0230   -3.0770    1.9730 H   0  0  0  0  0  0  0  0  0  0  0  0
   -4.6000   -2.6000    2.2010 H   0  0  0  0  0  0  0  0  0  0  0  0
  1 20  1  0  0  0  0
  1 21  1  0  0  0  0
  1  2  1  0  0  0  0
  2  3  2  0  0  0  0
  2  4  2  0  0  0  0
  2  5  1  0  0  0  0
  5  6  2  0  0  0  0
  6  7  1  0  0  0  0
  7  8  2  0  0  0  0
  8  9  1  0  0  0  0
  9 22  1  0  0  0  0
  9 10  1  0  0  0  0
 10 11  2  0  0  0  0
 10 12  2  0  0  0  0
 10 13  1  0  0  0  0
 13 14  2  0  0  0  0
 14 23  1  0  0  0  0
 14 15  1  0  0  0  0
 15 24  1  0  0  0  0
 15 16  2  0  0  0  0
 16 25  1  0  0  0  0
 16 17  1  0  0  0  0
 17 26  1  0  0  0  0
 17 18  2  0  0  0  0
 18 13  1  0  0  0  0
 18 27  1  0  0  0  0
  8 19  1  0  0  0  0
 19  5  1  0  0  0  0
M  END
>  <LOGBIO>
8.0500

>  <PRED_LOGBIO>
8.3700

>  <XV_RES>
-0.3260

>  <WHL_TMPL>
3

>  <ANCH>
4-6;4-5

$$$$
ROW13
  -MTS-   01071500493D 0   0.00000     0.00000     0

 17 18  0  0  0  0  0  0  0  0999 V2000
    0.6890   -1.4230   -0.2790 O   0  0  0  0  0  0  0  0  0  0  0  0
    1.0640   -1.0650    0.8370 C   0  0  0  0  0  0  0  0  0  0  0  0
    0.2410   -1.0770    1.8810 N   0  0  0  0  0  0  0  0  0  0  0  0
    1.1450   -0.5030    3.2650 S   0  0  0  0  0  0  0  0  0  0  0  0
    1.2390   -1.4670    4.3170 O   0  0  0  0  0  0  0  0  0  0  0  0
    0.7790    0.7400    3.8700 O   0  0  0  0  0  0  0  0  0  0  0  0
    2.7400   -0.2260    2.3900 C   0  0  0  0  0  0  0  0  0  0  0  0
    4.0220    0.2270    2.7220 C   0  0  0  0  0  0  0  0  0  0  0  0
    5.0150    0.3020    1.7380 C   0  0  0  0  0  0  0  0  0  0  0  0
    4.7250   -0.0750    0.4210 C   0  0  0  0  0  0  0  0  0  0  0  0
    3.4420   -0.5280    0.0890 C   0  0  0  0  0  0  0  0  0  0  0  0
    2.4500   -0.6030    1.0730 C   0  0  0  0  0  0  0  0  0  0  0  0
   -0.7280   -1.3640    1.8770 H   0  0  0  0  0  0  0  0  0  0  0  0
    4.2450    0.5190    3.7380 H   0  0  0  0  0  0  0  0  0  0  0  0
    6.0040    0.6520    1.9940 H   0  0  0  0  0  0  0  0  0  0  0  0
    5.4910   -0.0170   -0.3380 H   0  0  0  0  0  0  0  0  0  0  0  0
    3.2190   -0.8190   -0.9270 H   0  0  0  0  0  0  0  0  0  0  0  0
  1  2  2  0  0  0  0
  2  3  1  0  0  0  0
  3 13  1  0  0  0  0
  3  4  1  0  0  0  0
  4  5  2  0  0  0  0
  4  6  2  0  0  0  0
  4  7  1  0  0  0  0
  7  8  2  0  0  0  0
  8 14  1  0  0  0  0
  8  9  1  0  0  0  0
  9 15  1  0  0  0  0
  9 10  2  0  0  0  0
 10 16  1  0  0  0  0
 10 11  1  0  0  0  0
 11 17  1  0  0  0  0
 11 12  2  0  0  0  0
 12  2  1  0  0  0  0
 12  7  1  0  0  0  0
M  END
>  <LOGBIO>
5.2300

>  <PRED_LOGBIO>
6.4900

>  <XV_RES>
-1.3800

>  <WHL_TMPL>
1

>  <ANCH>
41-43;5-6

$$$$
ROW14
  -MTS-   01071500493D 0   0.00000     0.00000     0

 31 32  0  0  0  0  0  0  0  0999 V2000
    6.8090    1.7080   -0.3590 N   0  0  0  0  0  0  0  0  0  0  0  0
    6.7980    0.2130    0.5500 S   0  0  0  0  0  0  0  0  0  0  0  0
    7.6780    0.3300    1.6710 O   0  0  0  0  0  0  0  0  0  0  0  0
    7.2340   -0.8590   -0.2890 O   0  0  0  0  0  0  0  0  0  0  0  0
    5.0910   -0.1300    1.1450 C   0  0  0  0  0  0  0  0  0  0  0  0
    4.6590    0.3910    2.3700 C   0  0  0  0  0  0  0  0  0  0  0  0
    3.3600    0.1300    2.8230 C   0  0  0  0  0  0  0  0  0  0  0  0
    2.4930   -0.6520    2.0500 C   0  0  0  0  0  0  0  0  0  0  0  0
    1.1810   -0.9160    2.5080 N   0  0  0  0  0  0  0  0  0  0  0  0
    0.9410   -1.9870    3.2590 C   0  0  0  0  0  0  0  0  0  0  0  0
    1.8600   -2.7480    3.5560 O   0  0  0  0  0  0  0  0  0  0  0  0
   -0.4600   -2.2680    3.7470 C   0  0  0  0  0  0  0  0  0  0  0  0
   -0.4610   -3.5330    4.5720 C   0  0  0  0  0  0  0  0  0  0  0  0
   -0.6520   -4.7860    4.1380 C   0  0  0  0  0  0  0  0  0  0  0  0
   -0.6010   -5.8450    5.1700 C   0  0  0  0  0  0  0  0  0  0  0  0
   -0.3690   -5.4340    6.4240 C   0  0  0  0  0  0  0  0  0  0  0  0
   -0.2090   -3.6740    6.3190 S   0  0  0  0  0  0  0  0  0  0  0  0
    2.9260   -1.1730    0.8250 C   0  0  0  0  0  0  0  0  0  0  0  0
    1.7490   -2.2350   -0.2240 Br  0  0  0  0  0  0  0  0  0  0  0  0
    4.2240   -0.9120    0.3720 C   0  0  0  0  0  0  0  0  0  0  0  0
    6.2390    1.7990   -1.1880 H   0  0  0  0  0  0  0  0  0  0  0  0
    7.3850    2.4800   -0.0550 H   0  0  0  0  0  0  0  0  0  0  0  0
    5.3270    0.9950    2.9660 H   0  0  0  0  0  0  0  0  0  0  0  0
    3.0270    0.5320    3.7680 H   0  0  0  0  0  0  0  0  0  0  0  0
    0.4260   -0.2910    2.2640 H   0  0  0  0  0  0  0  0  0  0  0  0
   -1.1240   -2.3920    2.8940 H   0  0  0  0  0  0  0  0  0  0  0  0
   -0.8050   -1.4370    4.3580 H   0  0  0  0  0  0  0  0  0  0  0  0
   -0.8330   -5.0090    3.0970 H   0  0  0  0  0  0  0  0  0  0  0  0
   -0.7420   -6.8880    4.9270 H   0  0  0  0  0  0  0  0  0  0  0  0
   -0.2950   -6.0460    7.3110 H   0  0  0  0  0  0  0  0  0  0  0  0
    4.5580   -1.3140   -0.5730 H   0  0  0  0  0  0  0  0  0  0  0  0
  1 21  1  0  0  0  0
  1 22  1  0  0  0  0
  1  2  1  0  0  0  0
  2  3  2  0  0  0  0
  2  4  2  0  0  0  0
  2  5  1  0  0  0  0
  5  6  2  0  0  0  0
  6 23  1  0  0  0  0
  6  7  1  0  0  0  0
  7 24  1  0  0  0  0
  7  8  2  0  0  0  0
  8  9  1  0  0  0  0
  9 25  1  0  0  0  0
  9 10  1  0  0  0  0
 10 11  2  0  0  0  0
 10 12  1  0  0  0  0
 12 26  1  0  0  0  0
 12 27  1  0  0  0  0
 12 13  1  0  0  0  0
 13 14  2  0  0  0  0
 14 28  1  0  0  0  0
 14 15  1  0  0  0  0
 15 29  1  0  0  0  0
 15 16  2  0  0  0  0
 16 30  1  0  0  0  0
 16 17  1  0  0  0  0
 17 13  1  0  0  0  0
  8 18  1  0  0  0  0
 18 19  1  0  0  0  0
 18 20  2  0  0  0  0
 20  5  1  0  0  0  0
 20 31  1  0  0  0  0
M  END
>  <LOGBIO>
7.2800

>  <PRED_LOGBIO>
7.0500

>  <XV_RES>
0.2250

>  <WHL_TMPL>
1

>  <ANCH>
4-6;4-5

$$$$
ROW15
  -MTS-   01071500493D 0   0.00000     0.00000     0

 40 41  0  0  0  0  0  0  0  0999 V2000
    0.7980    9.2890    6.6010 C   0  0  0  0  0  0  0  0  0  0  0  0
    0.7440    9.4810    5.0880 C   0  0  0  0  0  0  0  0  0  0  0  0
   -0.1540   10.6710    4.7590 C   0  0  0  0  0  0  0  0  0  0  0  0
    2.1500    9.7430    4.5580 C   0  0  0  0  0  0  0  0  0  0  0  0
    0.1860    8.2360    4.4420 C   0  0  0  0  0  0  0  0  0  0  0  0
   -0.7300    7.4370    5.1360 C   0  0  0  0  0  0  0  0  0  0  0  0
   -1.2470    6.2820    4.5370 C   0  0  0  0  0  0  0  0  0  0  0  0
   -0.8480    5.9260    3.2440 C   0  0  0  0  0  0  0  0  0  0  0  0
   -1.3940    4.7050    2.6100 C   0  0  0  0  0  0  0  0  0  0  0  0
   -0.7760    3.5490    2.7620 N   0  0  0  0  0  0  0  0  0  0  0  0
   -1.2370    2.3570    2.1920 C   0  0  0  0  0  0  0  0  0  0  0  0
   -0.8090    1.9820    0.9130 C   0  0  0  0  0  0  0  0  0  0  0  0
   -1.2700    0.7890    0.3420 C   0  0  0  0  0  0  0  0  0  0  0  0
   -2.1590   -0.0280    1.0510 C   0  0  0  0  0  0  0  0  0  0  0  0
   -2.5860    0.3470    2.3300 C   0  0  0  0  0  0  0  0  0  0  0  0
   -2.1250    1.5390    2.9010 C   0  0  0  0  0  0  0  0  0  0  0  0
   -2.6460   -1.2890    0.4480 C   0  0  0  0  0  0  0  0  0  0  0  0
   -1.9610   -1.8760   -0.3890 O   0  0  0  0  0  0  0  0  0  0  0  0
   -3.8160   -1.7840    0.8080 O   0  0  0  0  0  0  0  0  0  0  0  0
    0.0680    6.7250    2.5490 C   0  0  0  0  0  0  0  0  0  0  0  0
    0.5850    7.8800    3.1480 C   0  0  0  0  0  0  0  0  0  0  0  0
   -0.2050    9.1020    6.9790 H   0  0  0  0  0  0  0  0  0  0  0  0
    1.2000   10.1860    7.0660 H   0  0  0  0  0  0  0  0  0  0  0  0
    1.4380    8.4410    6.8360 H   0  0  0  0  0  0  0  0  0  0  0  0
   -1.1570   10.4840    5.1370 H   0  0  0  0  0  0  0  0  0  0  0  0
    0.2480   11.5680    5.2250 H   0  0  0  0  0  0  0  0  0  0  0  0
   -0.1930   10.8080    3.6800 H   0  0  0  0  0  0  0  0  0  0  0  0
    2.7900    8.8950    4.7930 H   0  0  0  0  0  0  0  0  0  0  0  0
    2.5520   10.6410    5.0230 H   0  0  0  0  0  0  0  0  0  0  0  0
    2.1110    9.8810    3.4790 H   0  0  0  0  0  0  0  0  0  0  0  0
   -1.0380    7.7120    6.1340 H   0  0  0  0  0  0  0  0  0  0  0  0
   -1.9540    5.6660    5.0730 H   0  0  0  0  0  0  0  0  0  0  0  0
   -2.3000    4.7600    2.0240 H   0  0  0  0  0  0  0  0  0  0  0  0
   -0.1240    2.6120    0.3660 H   0  0  0  0  0  0  0  0  0  0  0  0
   -0.9410    0.5000   -0.6450 H   0  0  0  0  0  0  0  0  0  0  0  0
   -3.2710   -0.2840    2.8770 H   0  0  0  0  0  0  0  0  0  0  0  0
   -2.4550    1.8280    3.8880 H   0  0  0  0  0  0  0  0  0  0  0  0
   -4.3260   -1.9620    0.0030 H   0  0  0  0  0  0  0  0  0  0  0  0
    0.3760    6.4500    1.5510 H   0  0  0  0  0  0  0  0  0  0  0  0
    1.2920    8.4960    2.6120 H   0  0  0  0  0  0  0  0  0  0  0  0
  1 22  1  0  0  0  0
  1 23  1  0  0  0  0
  1 24  1  0  0  0  0
  1  2  1  0  0  0  0
  2  3  1  0  0  0  0
  3 25  1  0  0  0  0
  3 26  1  0  0  0  0
  3 27  1  0  0  0  0
  2  4  1  0  0  0  0
  4 28  1  0  0  0  0
  4 29  1  0  0  0  0
  4 30  1  0  0  0  0
  2  5  1  0  0  0  0
  5  6  2  0  0  0  0
  6 31  1  0  0  0  0
  6  7  1  0  0  0  0
  7 32  1  0  0  0  0
  7  8  2  0  0  0  0
  8  9  1  0  0  0  0
  9 33  1  0  0  0  0
  9 10  2  0  0  0  0
 10 11  1  0  0  0  0
 11 12  2  0  0  0  0
 12 34  1  0  0  0  0
 12 13  1  0  0  0  0
 13 35  1  0  0  0  0
 13 14  2  0  0  0  0
 14 15  1  0  0  0  0
 15 36  1  0  0  0  0
 15 16  2  0  0  0  0
 16 11  1  0  0  0  0
 16 37  1  0  0  0  0
 14 17  1  0  0  0  0
 17 18  2  0  0  0  0
 17 19  1  0  0  0  0
 19 38  1  0  0  0  0
  8 20  1  0  0  0  0
 20 39  1  0  0  0  0
 20 21  2  0  0  0  0
 21  5  1  0  0  0  0
 21 40  1  0  0  0  0
M  END
>  <LOGBIO>
6.7300

>  <PRED_LOGBIO>
6.5900

>  <XV_RES>
0.1140

>  <WHL_TMPL>
3

>  <ANCH>
14-15;33-34

$$$$
ROW16
  -MTS-   01071500493D 0   0.00000     0.00000     0

 23 23  0  0  0  0  0  0  0  0999 V2000
   -1.9070    2.0740    0.5740 C   0  0  0  0  0  0  0  0  0  0  0  0
   -0.8690    2.1040    1.7110 C   0  0  0  0  0  0  0  0  0  0  0  0
    0.4320    2.4390    1.2210 O   0  0  0  0  0  0  0  0  0  0  0  0
    0.7250    1.9740   -0.0980 C   0  0  0  0  0  0  0  0  0  0  0  0
   -0.1110    1.3400   -0.7210 O   0  0  0  0  0  0  0  0  0  0  0  0
    2.0420    2.2620   -0.7090 C   0  0  0  0  0  0  0  0  0  0  0  0
    3.1040    1.3670   -0.5360 C   0  0  0  0  0  0  0  0  0  0  0  0
    4.3500    1.6390   -1.1140 C   0  0  0  0  0  0  0  0  0  0  0  0
    5.3900    0.7630   -0.9450 O   0  0  0  0  0  0  0  0  0  0  0  0
    4.5340    2.8060   -1.8640 C   0  0  0  0  0  0  0  0  0  0  0  0
    3.4720    3.7020   -2.0360 C   0  0  0  0  0  0  0  0  0  0  0  0
    3.6510    4.8450   -2.7700 O   0  0  0  0  0  0  0  0  0  0  0  0
    2.2260    3.4300   -1.4590 C   0  0  0  0  0  0  0  0  0  0  0  0
   -2.9130    2.0850    0.9890 H   0  0  0  0  0  0  0  0  0  0  0  0
   -1.7880    3.0020    0.0180 H   0  0  0  0  0  0  0  0  0  0  0  0
   -1.6910    1.1850   -0.0150 H   0  0  0  0  0  0  0  0  0  0  0  0
   -0.8010    1.0870    2.0910 H   0  0  0  0  0  0  0  0  0  0  0  0
   -1.1850    2.8560    2.4310 H   0  0  0  0  0  0  0  0  0  0  0  0
    2.9630    0.4660    0.0430 H   0  0  0  0  0  0  0  0  0  0  0  0
    5.4030    0.0980   -1.6510 H   0  0  0  0  0  0  0  0  0  0  0  0
    5.4950    3.0160   -2.3090 H   0  0  0  0  0  0  0  0  0  0  0  0
    3.9480    5.5770   -2.2070 H   0  0  0  0  0  0  0  0  0  0  0  0
    1.4060    4.1200   -1.5920 H   0  0  0  0  0  0  0  0  0  0  0  0
  1 14  1  0  0  0  0
  1 15  1  0  0  0  0
  1 16  1  0  0  0  0
  1  2  1  0  0  0  0
  2 17  1  0  0  0  0
  2 18  1  0  0  0  0
  2  3  1  0  0  0  0
  3  4  1  0  0  0  0
  4  5  2  0  0  0  0
  4  6  1  0  0  0  0
  6  7  2  0  0  0  0
  7 19  1  0  0  0  0
  7  8  1  0  0  0  0
  8  9  1  0  0  0  0
  9 20  1  0  0  0  0
  8 10  2  0  0  0  0
 10 21  1  0  0  0  0
 10 11  1  0  0  0  0
 11 12  1  0  0  0  0
 12 22  1  0  0  0  0
 11 13  2  0  0  0  0
 13  6  1  0  0  0  0
 13 23  1  0  0  0  0
M  END
>  <LOGBIO>
6.1800

>  <PRED_LOGBIO>
6.1100

>  <XV_RES>
0.0040

>  <WHL_TMPL>
2

>  <ANCH>
40-43;5-8

$$$$
ROW17
  -MTS-   01071500493D 0   0.00000     0.00000     0

 38 41  0  0  0  0  0  0  0  0999 V2000
    3.7020    1.4320   -7.4780 F   0  0  0  0  0  0  0  0  0  0  0  0
    2.9180    2.2560   -8.1680 C   0  0  0  0  0  0  0  0  0  0  0  0
    3.5580    2.6690   -9.2580 F   0  0  0  0  0  0  0  0  0  0  0  0
    1.8060    1.6160   -8.5220 F   0  0  0  0  0  0  0  0  0  0  0  0
    2.5800    3.3840   -7.3560 O   0  0  0  0  0  0  0  0  0  0  0  0
    1.9120    3.1550   -6.1820 C   0  0  0  0  0  0  0  0  0  0  0  0
    0.5130    3.1410   -6.1650 C   0  0  0  0  0  0  0  0  0  0  0  0
   -0.1700    2.9070   -4.9650 C   0  0  0  0  0  0  0  0  0  0  0  0
    0.5470    2.6870   -3.7830 C   0  0  0  0  0  0  0  0  0  0  0  0
    1.9460    2.7010   -3.8000 C   0  0  0  0  0  0  0  0  0  0  0  0
    2.6290    2.9350   -5.0000 C   0  0  0  0  0  0  0  0  0  0  0  0
   -0.1750    2.4390   -2.5150 C   0  0  0  0  0  0  0  0  0  0  0  0
   -0.0790    1.3390   -1.7560 C   0  0  0  0  0  0  0  0  0  0  0  0
   -0.9030    1.5050   -0.6740 N   0  0  0  0  0  0  0  0  0  0  0  0
   -1.5150    2.8090   -0.8420 N   0  0  0  0  0  0  0  0  0  0  0  0
   -1.0790    3.3140   -1.8990 N   0  0  0  0  0  0  0  0  0  0  0  0
   -1.1150    0.5920    0.3860 C   0  0  0  0  0  0  0  0  0  0  0  0
   -2.1230    0.8330    1.3270 C   0  0  0  0  0  0  0  0  0  0  0  0
   -2.3320   -0.0700    2.3760 C   0  0  0  0  0  0  0  0  0  0  0  0
   -1.5330   -1.2140    2.4840 C   0  0  0  0  0  0  0  0  0  0  0  0
   -1.5600   -2.0400    3.5760 O   0  0  0  0  0  0  0  0  0  0  0  0
   -1.4180   -3.5890    3.3280 S   0  0  0  0  0  0  0  0  0  0  0  0
   -2.6920   -4.0590    2.8790 O   0  0  0  0  0  0  0  0  0  0  0  0
   -0.9220   -4.2660    4.4860 O   0  0  0  0  0  0  0  0  0  0  0  0
   -0.2300   -3.8520    1.9480 C   0  0  0  0  0  0  0  0  0  0  0  0
    0.2580   -2.7080    1.4480 C   0  0  0  0  0  0  0  0  0  0  0  0
   -0.5250   -1.4560    1.5430 C   0  0  0  0  0  0  0  0  0  0  0  0
   -0.3160   -0.5530    0.4940 C   0  0  0  0  0  0  0  0  0  0  0  0
   -0.0410    3.3100   -7.0770 H   0  0  0  0  0  0  0  0  0  0  0  0
   -1.2500    2.8950   -4.9520 H   0  0  0  0  0  0  0  0  0  0  0  0
    2.4990    2.5320   -2.8880 H   0  0  0  0  0  0  0  0  0  0  0  0
    3.7090    2.9460   -5.0130 H   0  0  0  0  0  0  0  0  0  0  0  0
    0.5390    0.4770   -1.9600 H   0  0  0  0  0  0  0  0  0  0  0  0
   -2.7390    1.7160    1.2440 H   0  0  0  0  0  0  0  0  0  0  0  0
   -3.1100    0.1160    3.1020 H   0  0  0  0  0  0  0  0  0  0  0  0
    0.0450   -4.8280    1.5780 H   0  0  0  0  0  0  0  0  0  0  0  0
    1.2270   -2.7010    0.9730 H   0  0  0  0  0  0  0  0  0  0  0  0
    0.4620   -0.7390   -0.2320 H   0  0  0  0  0  0  0  0  0  0  0  0
  1  2  1  0  0  0  0
  2  3  1  0  0  0  0
  2  4  1  0  0  0  0
  2  5  1  0  0  0  0
  5  6  1  0  0  0  0
  6  7  2  0  0  0  0
  7 29  1  0  0  0  0
  7  8  1  0  0  0  0
  8 30  1  0  0  0  0
  8  9  2  0  0  0  0
  9 10  1  0  0  0  0
 10 31  1  0  0  0  0
 10 11  2  0  0  0  0
 11  6  1  0  0  0  0
 11 32  1  0  0  0  0
  9 12  1  0  0  0  0
 12 13  2  0  0  0  0
 13 33  1  0  0  0  0
 13 14  1  0  0  0  0
 14 15  1  0  0  0  0
 15 16  2  0  0  0  0
 16 12  1  0  0  0  0
 14 17  1  0  0  0  0
 17 18  1  0  0  0  0
 18 34  1  0  0  0  0
 18 19  2  0  0  0  0
 19 35  1  0  0  0  0
 19 20  1  0  0  0  0
 20 21  1  0  0  0  0
 21 22  1  0  0  0  0
 22 23  2  0  0  0  0
 22 24  2  0  0  0  0
 22 25  1  0  0  0  0
 25 36  1  0  0  0  0
 25 26  2  0  0  0  0
 26 37  1  0  0  0  0
 26 27  1  0  0  0  0
 27 20  2  0  0  0  0
 27 28  1  0  0  0  0
 28 17  2  0  0  0  0
 28 38  1  0  0  0  0
M  END
>  <LOGBIO>
5.0200

>  <PRED_LOGBIO>
5.6700

>  <XV_RES>
-0.9880

>  <WHL_TMPL>
1

>  <ANCH>
30-27;25-27

$$$$
ROW18
  -MTS-   01071500493D 0   0.00000     0.00000     0

 20 20  0  0  0  0  0  0  0  0999 V2000
   -5.9270    0.5170    3.0880 C   0  0  0  0  0  0  0  0  0  0  0  0
   -4.5830    0.7580    2.6630 O   0  0  0  0  0  0  0  0  0  0  0  0
   -3.7590   -0.4010    2.8090 C   0  0  0  0  0  0  0  0  0  0  0  0
   -4.2320   -1.4340    3.2540 O   0  0  0  0  0  0  0  0  0  0  0  0
   -2.3320   -0.3480    2.4210 C   0  0  0  0  0  0  0  0  0  0  0  0
   -1.9500   -0.6720    1.1140 C   0  0  0  0  0  0  0  0  0  0  0  0
   -0.6000   -0.6220    0.7470 C   0  0  0  0  0  0  0  0  0  0  0  0
    0.3680   -0.2480    1.6860 C   0  0  0  0  0  0  0  0  0  0  0  0
    1.6890   -0.1990    1.3270 O   0  0  0  0  0  0  0  0  0  0  0  0
   -0.0140    0.0770    2.9930 C   0  0  0  0  0  0  0  0  0  0  0  0
   -1.3640    0.0270    3.3610 C   0  0  0  0  0  0  0  0  0  0  0  0
   -1.7380    0.3440    4.6400 O   0  0  0  0  0  0  0  0  0  0  0  0
   -6.6250    0.9290    2.3620 H   0  0  0  0  0  0  0  0  0  0  0  0
   -6.0680   -0.5620    3.0800 H   0  0  0  0  0  0  0  0  0  0  0  0
   -6.0360    0.9530    4.0790 H   0  0  0  0  0  0  0  0  0  0  0  0
   -2.6960   -0.9610    0.3890 H   0  0  0  0  0  0  0  0  0  0  0  0
   -0.3050   -0.8730   -0.2620 H   0  0  0  0  0  0  0  0  0  0  0  0
    2.1230   -1.0530    1.4800 H   0  0  0  0  0  0  0  0  0  0  0  0
    0.7320    0.3660    3.7180 H   0  0  0  0  0  0  0  0  0  0  0  0
   -1.7350   -0.4420    5.2080 H   0  0  0  0  0  0  0  0  0  0  0  0
  1 13  1  0  0  0  0
  1 14  1  0  0  0  0
  1 15  1  0  0  0  0
  1  2  1  0  0  0  0
  2  3  1  0  0  0  0
  3  4  2  0  0  0  0
  3  5  1  0  0  0  0
  5  6  2  0  0  0  0
  6 16  1  0  0  0  0
  6  7  1  0  0  0  0
  7 17  1  0  0  0  0
  7  8  2  0  0  0  0
  8  9  1  0  0  0  0
  9 18  1  0  0  0  0
  8 10  1  0  0  0  0
 10 19  1  0  0  0  0
 10 11  2  0  0  0  0
 11  5  1  0  0  0  0
 11 12  1  0  0  0  0
 12 20  1  0  0  0  0
M  END
>  <LOGBIO>
6.1200

>  <PRED_LOGBIO>
6.3400

>  <XV_RES>
-0.2890

>  <WHL_TMPL>
1

>  <ANCH>
36-37;5-1

$$$$
ROW19
  -MTS-   01071500493D 0   0.00000     0.00000     0

 44 47  0  0  0  0  0  0  0  0999 V2000
    4.1250    0.1890   -0.7360 N   0  0  0  0  0  0  0  0  0  0  0  0
    3.3330    1.3620    0.2930 S   0  0  0  0  0  0  0  0  0  0  0  0
    3.6100    2.6810   -0.1860 O   0  0  0  0  0  0  0  0  0  0  0  0
    3.8200    1.2290    1.6310 O   0  0  0  0  0  0  0  0  0  0  0  0
    1.5170    1.0700    0.2700 C   0  0  0  0  0  0  0  0  0  0  0  0
    0.9350    0.2050    1.2050 C   0  0  0  0  0  0  0  0  0  0  0  0
   -0.4470   -0.0170    1.1870 C   0  0  0  0  0  0  0  0  0  0  0  0
   -1.2480    0.6260    0.2350 C   0  0  0  0  0  0  0  0  0  0  0  0
   -0.6660    1.4910   -0.7000 C   0  0  0  0  0  0  0  0  0  0  0  0
    0.7160    1.7130   -0.6820 C   0  0  0  0  0  0  0  0  0  0  0  0
   -2.6450    0.4010    0.2170 N   0  0  0  0  0  0  0  0  0  0  0  0
   -3.5690    0.6790    1.2990 N   0  0  0  0  0  0  0  0  0  0  0  0
   -4.7780    0.3350    0.8980 C   0  0  0  0  0  0  0  0  0  0  0  0
   -6.0510    0.4500    1.7010 C   0  0  0  0  0  0  0  0  0  0  0  0
   -6.6460    1.7290    1.4700 O   0  0  0  0  0  0  0  0  0  0  0  0
   -4.6600   -0.1860   -0.4830 C   0  0  0  0  0  0  0  0  0  0  0  0
   -3.3660   -0.1180   -0.8250 C   0  0  0  0  0  0  0  0  0  0  0  0
   -2.8040   -0.5390   -2.1280 C   0  0  0  0  0  0  0  0  0  0  0  0
   -2.9410   -1.8650   -2.5540 C   0  0  0  0  0  0  0  0  0  0  0  0
   -2.4090   -2.2630   -3.7860 C   0  0  0  0  0  0  0  0  0  0  0  0
   -1.7400   -1.3350   -4.5920 C   0  0  0  0  0  0  0  0  0  0  0  0
   -1.6030   -0.0080   -4.1660 C   0  0  0  0  0  0  0  0  0  0  0  0
   -0.9340    0.9200   -4.9730 C   0  0  0  0  0  0  0  0  0  0  0  0
   -0.7960    2.2470   -4.5470 C   0  0  0  0  0  0  0  0  0  0  0  0
   -1.3280    2.6450   -3.3140 C   0  0  0  0  0  0  0  0  0  0  0  0
   -1.9980    1.7170   -2.5080 C   0  0  0  0  0  0  0  0  0  0  0  0
   -2.1350    0.3900   -2.9340 C   0  0  0  0  0  0  0  0  0  0  0  0
    4.0340   -0.7980   -0.5400 H   0  0  0  0  0  0  0  0  0  0  0  0
    4.6730    0.4990   -1.5260 H   0  0  0  0  0  0  0  0  0  0  0  0
    1.5520   -0.2910    1.9390 H   0  0  0  0  0  0  0  0  0  0  0  0
   -0.8960   -0.6840    1.9080 H   0  0  0  0  0  0  0  0  0  0  0  0
   -1.2830    1.9870   -1.4340 H   0  0  0  0  0  0  0  0  0  0  0  0
    1.1650    2.3800   -1.4030 H   0  0  0  0  0  0  0  0  0  0  0  0
   -5.8230    0.3420    2.7600 H   0  0  0  0  0  0  0  0  0  0  0  0
   -6.7430   -0.3320    1.3980 H   0  0  0  0  0  0  0  0  0  0  0  0
   -7.4680    1.8270    1.9770 H   0  0  0  0  0  0  0  0  0  0  0  0
   -5.4670   -0.5520   -1.1000 H   0  0  0  0  0  0  0  0  0  0  0  0
   -3.4570   -2.5810   -1.9320 H   0  0  0  0  0  0  0  0  0  0  0  0
   -2.5150   -3.2860   -4.1150 H   0  0  0  0  0  0  0  0  0  0  0  0
   -1.3300   -1.6420   -5.5430 H   0  0  0  0  0  0  0  0  0  0  0  0
   -0.5230    0.6130   -5.9230 H   0  0  0  0  0  0  0  0  0  0  0  0
   -0.2800    2.9630   -5.1690 H   0  0  0  0  0  0  0  0  0  0  0  0
   -1.2220    3.6680   -2.9860 H   0  0  0  0  0  0  0  0  0  0  0  0
   -2.4080    2.0240   -1.5570 H   0  0  0  0  0  0  0  0  0  0  0  0
  1 28  1  0  0  0  0
  1 29  1  0  0  0  0
  1  2  1  0  0  0  0
  2  3  2  0  0  0  0
  2  4  2  0  0  0  0
  2  5  1  0  0  0  0
  5  6  2  0  0  0  0
  6 30  1  0  0  0  0
  6  7  1  0  0  0  0
  7 31  1  0  0  0  0
  7  8  2  0  0  0  0
  8  9  1  0  0  0  0
  9 32  1  0  0  0  0
  9 10  2  0  0  0  0
 10  5  1  0  0  0  0
 10 33  1  0  0  0  0
  8 11  1  0  0  0  0
 11 12  1  0  0  0  0
 12 13  2  0  0  0  0
 13 14  1  0  0  0  0
 14 34  1  0  0  0  0
 14 35  1  0  0  0  0
 14 15  1  0  0  0  0
 15 36  1  0  0  0  0
 13 16  1  0  0  0  0
 16 37  1  0  0  0  0
 16 17  2  0  0  0  0
 17 11  1  0  0  0  0
 17 18  1  0  0  0  0
 18 19  2  0  0  0  0
 19 38  1  0  0  0  0
 19 20  1  0  0  0  0
 20 39  1  0  0  0  0
 20 21  2  0  0  0  0
 21 40  1  0  0  0  0
 21 22  1  0  0  0  0
 22 23  1  0  0  0  0
 23 41  1  0  0  0  0
 23 24  2  0  0  0  0
 24 42  1  0  0  0  0
 24 25  1  0  0  0  0
 25 43  1  0  0  0  0
 25 26  2  0  0  0  0
 26 44  1  0  0  0  0
 26 27  1  0  0  0  0
 27 18  1  0  0  0  0
 27 22  2  0  0  0  0
M  END
>  <LOGBIO>
7.3400

>  <PRED_LOGBIO>
7.0800

>  <XV_RES>
0.2800

>  <WHL_TMPL>
3

>  <ANCH>
4-6;4-5

$$$$
ROW20
  -MTS-   01071500493D 0   0.00000     0.00000     0

 38 40  0  0  0  0  0  0  0  0999 V2000
    4.1250    0.1890   -0.7360 N   0  0  0  0  0  0  0  0  0  0  0  0
    3.3330    1.3620    0.2930 S   0  0  0  0  0  0  0  0  0  0  0  0
    3.6100    2.6810   -0.1860 O   0  0  0  0  0  0  0  0  0  0  0  0
    3.8200    1.2290    1.6310 O   0  0  0  0  0  0  0  0  0  0  0  0
    1.5170    1.0700    0.2700 C   0  0  0  0  0  0  0  0  0  0  0  0
    0.9350    0.2050    1.2050 C   0  0  0  0  0  0  0  0  0  0  0  0
   -0.4470   -0.0170    1.1870 C   0  0  0  0  0  0  0  0  0  0  0  0
   -1.2480    0.6260    0.2350 C   0  0  0  0  0  0  0  0  0  0  0  0
   -0.6660    1.4910   -0.7000 C   0  0  0  0  0  0  0  0  0  0  0  0
    0.7160    1.7130   -0.6820 C   0  0  0  0  0  0  0  0  0  0  0  0
   -2.6450    0.4010    0.2170 N   0  0  0  0  0  0  0  0  0  0  0  0
   -3.5690    0.6790    1.2990 N   0  0  0  0  0  0  0  0  0  0  0  0
   -4.7780    0.3350    0.8980 C   0  0  0  0  0  0  0  0  0  0  0  0
   -6.0510    0.4500    1.7010 C   0  0  0  0  0  0  0  0  0  0  0  0
   -6.6460    1.7290    1.4700 O   0  0  0  0  0  0  0  0  0  0  0  0
   -4.6600   -0.1860   -0.4830 C   0  0  0  0  0  0  0  0  0  0  0  0
   -3.3660   -0.1180   -0.8250 C   0  0  0  0  0  0  0  0  0  0  0  0
   -2.8040   -0.5390   -2.1280 C   0  0  0  0  0  0  0  0  0  0  0  0
   -2.1350    0.3900   -2.9340 C   0  0  0  0  0  0  0  0  0  0  0  0
   -1.6030   -0.0080   -4.1660 C   0  0  0  0  0  0  0  0  0  0  0  0
   -1.7400   -1.3350   -4.5920 C   0  0  0  0  0  0  0  0  0  0  0  0
   -1.0180   -1.8750   -6.2650 Br  0  0  0  0  0  0  0  0  0  0  0  0
   -2.4090   -2.2630   -3.7860 C   0  0  0  0  0  0  0  0  0  0  0  0
   -2.9410   -1.8650   -2.5540 C   0  0  0  0  0  0  0  0  0  0  0  0
    4.0340   -0.7980   -0.5400 H   0  0  0  0  0  0  0  0  0  0  0  0
    4.6730    0.4990   -1.5260 H   0  0  0  0  0  0  0  0  0  0  0  0
    1.5520   -0.2910    1.9390 H   0  0  0  0  0  0  0  0  0  0  0  0
   -0.8960   -0.6840    1.9080 H   0  0  0  0  0  0  0  0  0  0  0  0
   -1.2830    1.9870   -1.4340 H   0  0  0  0  0  0  0  0  0  0  0  0
    1.1650    2.3800   -1.4030 H   0  0  0  0  0  0  0  0  0  0  0  0
   -5.8230    0.3420    2.7600 H   0  0  0  0  0  0  0  0  0  0  0  0
   -6.7430   -0.3320    1.3980 H   0  0  0  0  0  0  0  0  0  0  0  0
   -7.4680    1.8270    1.9770 H   0  0  0  0  0  0  0  0  0  0  0  0
   -5.4670   -0.5520   -1.1000 H   0  0  0  0  0  0  0  0  0  0  0  0
   -2.0290    1.4130   -2.6050 H   0  0  0  0  0  0  0  0  0  0  0  0
   -1.0870    0.7080   -4.7880 H   0  0  0  0  0  0  0  0  0  0  0  0
   -2.5150   -3.2860   -4.1150 H   0  0  0  0  0  0  0  0  0  0  0  0
   -3.4570   -2.5810   -1.9320 H   0  0  0  0  0  0  0  0  0  0  0  0
  1 25  1  0  0  0  0
  1 26  1  0  0  0  0
  1  2  1  0  0  0  0
  2  3  2  0  0  0  0
  2  4  2  0  0  0  0
  2  5  1  0  0  0  0
  5  6  2  0  0  0  0
  6 27  1  0  0  0  0
  6  7  1  0  0  0  0
  7 28  1  0  0  0  0
  7  8  2  0  0  0  0
  8  9  1  0  0  0  0
  9 29  1  0  0  0  0
  9 10  2  0  0  0  0
 10  5  1  0  0  0  0
 10 30  1  0  0  0  0
  8 11  1  0  0  0  0
 11 12  1  0  0  0  0
 12 13  2  0  0  0  0
 13 14  1  0  0  0  0
 14 31  1  0  0  0  0
 14 32  1  0  0  0  0
 14 15  1  0  0  0  0
 15 33  1  0  0  0  0
 13 16  1  0  0  0  0
 16 34  1  0  0  0  0
 16 17  2  0  0  0  0
 17 11  1  0  0  0  0
 17 18  1  0  0  0  0
 18 19  2  0  0  0  0
 19 35  1  0  0  0  0
 19 20  1  0  0  0  0
 20 36  1  0  0  0  0
 20 21  2  0  0  0  0
 21 22  1  0  0  0  0
 21 23  1  0  0  0  0
 23 37  1  0  0  0  0
 23 24  2  0  0  0  0
 24 18  1  0  0  0  0
 24 38  1  0  0  0  0
M  END
>  <LOGBIO>
6.9300

>  <PRED_LOGBIO>
7.2300

>  <XV_RES>
-0.3290

>  <WHL_TMPL>
3

>  <ANCH>
4-6;4-5

$$$$
ROW21
  -MTS-   01071500493D 0   0.00000     0.00000     0

 39 40  0  0  0  0  0  0  0  0999 V2000
    4.1250    0.1890   -0.7360 N   0  0  0  0  0  0  0  0  0  0  0  0
    3.3330    1.3620    0.2930 S   0  0  0  0  0  0  0  0  0  0  0  0
    3.6100    2.6810   -0.1860 O   0  0  0  0  0  0  0  0  0  0  0  0
    3.8200    1.2290    1.6310 O   0  0  0  0  0  0  0  0  0  0  0  0
    1.5170    1.0700    0.2700 C   0  0  0  0  0  0  0  0  0  0  0  0
    0.9350    0.2050    1.2050 C   0  0  0  0  0  0  0  0  0  0  0  0
   -0.4470   -0.0170    1.1870 C   0  0  0  0  0  0  0  0  0  0  0  0
   -1.2480    0.6260    0.2350 C   0  0  0  0  0  0  0  0  0  0  0  0
   -2.6450    0.4010    0.2170 N   0  0  0  0  0  0  0  0  0  0  0  0
   -3.1500   -0.5880   -0.5140 C   0  0  0  0  0  0  0  0  0  0  0  0
   -2.4030   -1.3070   -1.1760 O   0  0  0  0  0  0  0  0  0  0  0  0
   -4.6110   -0.8220   -0.5330 C   0  0  0  0  0  0  0  0  0  0  0  0
   -5.1200   -1.8190   -1.2700 C   0  0  0  0  0  0  0  0  0  0  0  0
   -4.0460   -2.8540   -2.2220 S   0  0  0  0  0  0  0  0  0  0  0  0
   -6.4730   -2.0360   -1.2870 N   0  0  0  0  0  0  0  0  0  0  0  0
   -7.0110   -3.0880   -2.0660 C   0  0  0  0  0  0  0  0  0  0  0  0
   -7.1680   -4.3620   -1.5080 C   0  0  0  0  0  0  0  0  0  0  0  0
   -7.7000   -5.4030   -2.2780 C   0  0  0  0  0  0  0  0  0  0  0  0
   -8.0750   -5.1700   -3.6060 C   0  0  0  0  0  0  0  0  0  0  0  0
   -7.9180   -3.8960   -4.1650 C   0  0  0  0  0  0  0  0  0  0  0  0
   -7.3860   -2.8550   -3.3940 C   0  0  0  0  0  0  0  0  0  0  0  0
   -5.4920    0.0260    0.2470 C   0  0  0  0  0  0  0  0  0  0  0  0
   -6.1960    0.7040    0.8700 N   0  0  0  0  0  0  0  0  0  0  0  0
   -0.6660    1.4910   -0.7000 C   0  0  0  0  0  0  0  0  0  0  0  0
    0.7160    1.7130   -0.6820 C   0  0  0  0  0  0  0  0  0  0  0  0
    4.0340   -0.7980   -0.5400 H   0  0  0  0  0  0  0  0  0  0  0  0
    4.6730    0.4990   -1.5260 H   0  0  0  0  0  0  0  0  0  0  0  0
    1.5520   -0.2910    1.9390 H   0  0  0  0  0  0  0  0  0  0  0  0
   -0.8960   -0.6840    1.9080 H   0  0  0  0  0  0  0  0  0  0  0  0
   -3.2580    0.9920    0.7600 H   0  0  0  0  0  0  0  0  0  0  0  0
   -4.9730   -3.6480   -2.7490 H   0  0  0  0  0  0  0  0  0  0  0  0
   -7.0860   -1.4450   -0.7440 H   0  0  0  0  0  0  0  0  0  0  0  0
   -6.8780   -4.5420   -0.4830 H   0  0  0  0  0  0  0  0  0  0  0  0
   -7.8210   -6.3860   -1.8470 H   0  0  0  0  0  0  0  0  0  0  0  0
   -8.4850   -5.9730   -4.2010 H   0  0  0  0  0  0  0  0  0  0  0  0
   -8.2070   -3.7160   -5.1890 H   0  0  0  0  0  0  0  0  0  0  0  0
   -7.2650   -1.8720   -3.8250 H   0  0  0  0  0  0  0  0  0  0  0  0
   -1.2830    1.9870   -1.4340 H   0  0  0  0  0  0  0  0  0  0  0  0
    1.1650    2.3800   -1.4030 H   0  0  0  0  0  0  0  0  0  0  0  0
  1 26  1  0  0  0  0
  1 27  1  0  0  0  0
  1  2  1  0  0  0  0
  2  3  2  0  0  0  0
  2  4  2  0  0  0  0
  2  5  1  0  0  0  0
  5  6  2  0  0  0  0
  6 28  1  0  0  0  0
  6  7  1  0  0  0  0
  7 29  1  0  0  0  0
  7  8  2  0  0  0  0
  8  9  1  0  0  0  0
  9 30  1  0  0  0  0
  9 10  1  0  0  0  0
 10 11  2  0  0  0  0
 10 12  1  0  0  0  0
 12 13  2  0  0  0  0
 13 14  1  0  0  0  0
 14 31  1  0  0  0  0
 13 15  1  0  0  0  0
 15 32  1  0  0  0  0
 15 16  1  0  0  0  0
 16 17  2  0  0  0  0
 17 33  1  0  0  0  0
 17 18  1  0  0  0  0
 18 34  1  0  0  0  0
 18 19  2  0  0  0  0
 19 35  1  0  0  0  0
 19 20  1  0  0  0  0
 20 36  1  0  0  0  0
 20 21  2  0  0  0  0
 21 16  1  0  0  0  0
 21 37  1  0  0  0  0
 12 22  1  0  0  0  0
 22 23  3  0  0  0  0
  8 24  1  0  0  0  0
 24 38  1  0  0  0  0
 24 25  2  0  0  0  0
 25  5  1  0  0  0  0
 25 39  1  0  0  0  0
M  END
>  <LOGBIO>
8.1900

>  <PRED_LOGBIO>
7.8700

>  <XV_RES>
0.3850

>  <WHL_TMPL>
3

>  <ANCH>
4-6;4-5

$$$$
ROW22
  -MTS-   01071500493D 0   0.00000     0.00000     0

 52 55  0  0  0  0  0  0  0  0999 V2000
    4.1250    0.1890   -0.7360 N   0  0  0  0  0  0  0  0  0  0  0  0
    3.3330    1.3620    0.2930 S   0  0  0  0  0  0  0  0  0  0  0  0
    3.6100    2.6810   -0.1860 O   0  0  0  0  0  0  0  0  0  0  0  0
    3.8200    1.2290    1.6310 O   0  0  0  0  0  0  0  0  0  0  0  0
    1.5170    1.0700    0.2700 C   0  0  0  0  0  0  0  0  0  0  0  0
    0.9350    0.2050    1.2050 C   0  0  0  0  0  0  0  0  0  0  0  0
   -0.4470   -0.0170    1.1870 C   0  0  0  0  0  0  0  0  0  0  0  0
   -1.2480    0.6260    0.2350 C   0  0  0  0  0  0  0  0  0  0  0  0
   -2.6450    0.4010    0.2170 N   0  0  0  0  0  0  0  0  0  0  0  0
   -3.1500   -0.5880   -0.5140 C   0  0  0  0  0  0  0  0  0  0  0  0
   -2.4030   -1.3070   -1.1760 O   0  0  0  0  0  0  0  0  0  0  0  0
   -4.6110   -0.8220   -0.5330 C   0  0  0  0  0  0  0  0  0  0  0  0
   -5.2890   -1.6070    0.2840 N   0  0  0  0  0  0  0  0  0  0  0  0
   -6.6890   -1.5440   -0.0850 N   0  0  0  0  0  0  0  0  0  0  0  0
   -7.7510   -2.2390    0.5410 C   0  0  0  0  0  0  0  0  0  0  0  0
   -8.8070   -1.5270    1.1230 C   0  0  0  0  0  0  0  0  0  0  0  0
   -9.8570   -2.2140    1.7430 C   0  0  0  0  0  0  0  0  0  0  0  0
   -9.8510   -3.6140    1.7810 C   0  0  0  0  0  0  0  0  0  0  0  0
   -8.7960   -4.3260    1.2000 C   0  0  0  0  0  0  0  0  0  0  0  0
   -7.7450   -3.6380    0.5800 C   0  0  0  0  0  0  0  0  0  0  0  0
   -8.7900   -5.7750    1.2390 C   0  0  0  0  0  0  0  0  0  0  0  0
   -8.7850   -6.9350    1.2710 N   0  0  0  0  0  0  0  0  0  0  0  0
   -6.7990   -0.6900   -1.1510 C   0  0  0  0  0  0  0  0  0  0  0  0
   -8.0610   -0.3410   -1.8410 C   0  0  0  0  0  0  0  0  0  0  0  0
   -9.1020    0.2680   -1.1310 C   0  0  0  0  0  0  0  0  0  0  0  0
  -10.2950    0.5980   -1.7840 C   0  0  0  0  0  0  0  0  0  0  0  0
  -10.4480    0.3200   -3.1470 C   0  0  0  0  0  0  0  0  0  0  0  0
   -9.4060   -0.2890   -3.8580 C   0  0  0  0  0  0  0  0  0  0  0  0
   -8.2130   -0.6190   -3.2050 C   0  0  0  0  0  0  0  0  0  0  0  0
   -5.5850   -0.2210   -1.4710 C   0  0  0  0  0  0  0  0  0  0  0  0
   -5.2750    0.7270   -2.5640 C   0  0  0  0  0  0  0  0  0  0  0  0
   -5.2860    1.9280   -2.3510 O   0  0  0  0  0  0  0  0  0  0  0  0
   -4.9870    0.2730   -3.7700 O   0  0  0  0  0  0  0  0  0  0  0  0
   -0.6660    1.4910   -0.7000 C   0  0  0  0  0  0  0  0  0  0  0  0
    0.7160    1.7130   -0.6820 C   0  0  0  0  0  0  0  0  0  0  0  0
    4.0340   -0.7980   -0.5400 H   0  0  0  0  0  0  0  0  0  0  0  0
    4.6730    0.4990   -1.5260 H   0  0  0  0  0  0  0  0  0  0  0  0
    1.5520   -0.2910    1.9390 H   0  0  0  0  0  0  0  0  0  0  0  0
   -0.8960   -0.6840    1.9080 H   0  0  0  0  0  0  0  0  0  0  0  0
   -3.2580    0.9920    0.7600 H   0  0  0  0  0  0  0  0  0  0  0  0
   -8.8110   -0.4470    1.0930 H   0  0  0  0  0  0  0  0  0  0  0  0
  -10.6710   -1.6650    2.1920 H   0  0  0  0  0  0  0  0  0  0  0  0
  -10.6620   -4.1440    2.2600 H   0  0  0  0  0  0  0  0  0  0  0  0
   -6.9310   -4.1880    0.1310 H   0  0  0  0  0  0  0  0  0  0  0  0
   -8.9850    0.4830   -0.0790 H   0  0  0  0  0  0  0  0  0  0  0  0
  -11.0990    1.0680   -1.2350 H   0  0  0  0  0  0  0  0  0  0  0  0
  -11.3680    0.5750   -3.6510 H   0  0  0  0  0  0  0  0  0  0  0  0
   -9.5240   -0.5040   -4.9100 H   0  0  0  0  0  0  0  0  0  0  0  0
   -7.4100   -1.0890   -3.7530 H   0  0  0  0  0  0  0  0  0  0  0  0
   -4.8140    1.0360   -4.3440 H   0  0  0  0  0  0  0  0  0  0  0  0
   -1.2830    1.9870   -1.4340 H   0  0  0  0  0  0  0  0  0  0  0  0
    1.1650    2.3800   -1.4030 H   0  0  0  0  0  0  0  0  0  0  0  0
  1 36  1  0  0  0  0
  1 37  1  0  0  0  0
  1  2  1  0  0  0  0
  2  3  2  0  0  0  0
  2  4  2  0  0  0  0
  2  5  1  0  0  0  0
  5  6  2  0  0  0  0
  6 38  1  0  0  0  0
  6  7  1  0  0  0  0
  7 39  1  0  0  0  0
  7  8  2  0  0  0  0
  8  9  1  0  0  0  0
  9 40  1  0  0  0  0
  9 10  1  0  0  0  0
 10 11  2  0  0  0  0
 10 12  1  0  0  0  0
 12 13  2  0  0  0  0
 13 14  1  0  0  0  0
 14 15  1  0  0  0  0
 15 16  2  0  0  0  0
 16 41  1  0  0  0  0
 16 17  1  0  0  0  0
 17 42  1  0  0  0  0
 17 18  2  0  0  0  0
 18 43  1  0  0  0  0
 18 19  1  0  0  0  0
 19 20  2  0  0  0  0
 20 15  1  0  0  0  0
 20 44  1  0  0  0  0
 19 21  1  0  0  0  0
 21 22  3  0  0  0  0
 14 23  1  0  0  0  0
 23 24  1  0  0  0  0
 24 25  2  0  0  0  0
 25 45  1  0  0  0  0
 25 26  1  0  0  0  0
 26 46  1  0  0  0  0
 26 27  2  0  0  0  0
 27 47  1  0  0  0  0
 27 28  1  0  0  0  0
 28 48  1  0  0  0  0
 28 29  2  0  0  0  0
 29 24  1  0  0  0  0
 29 49  1  0  0  0  0
 23 30  2  0  0  0  0
 30 12  1  0  0  0  0
 30 31  1  0  0  0  0
 31 32  2  0  0  0  0
 31 33  1  0  0  0  0
 33 50  1  0  0  0  0
  8 34  1  0  0  0  0
 34 51  1  0  0  0  0
 34 35  2  0  0  0  0
 35  5  1  0  0  0  0
 35 52  1  0  0  0  0
M  END
>  <LOGBIO>
6.4200

>  <PRED_LOGBIO>
7.1000

>  <XV_RES>
-0.9080

>  <WHL_TMPL>
3

>  <ANCH>
4-6;4-5

$$$$
ROW24
  -MTS-   01071500493D 0   0.00000     0.00000     0

 36 38  0  0  0  0  0  0  0  0999 V2000
   -6.7620    0.6900    2.0670 N   0  0  0  0  0  0  0  0  0  0  0  0
   -6.4050   -0.6700    3.1090 S   0  0  0  0  0  0  0  0  0  0  0  0
   -6.5910   -0.2860    4.4740 O   0  0  0  0  0  0  0  0  0  0  0  0
   -7.2830   -1.7540    2.7950 O   0  0  0  0  0  0  0  0  0  0  0  0
   -4.6610   -1.1980    2.8530 C   0  0  0  0  0  0  0  0  0  0  0  0
   -4.3570   -2.1610    1.8840 C   0  0  0  0  0  0  0  0  0  0  0  0
   -3.0300   -2.5630    1.6890 C   0  0  0  0  0  0  0  0  0  0  0  0
   -2.0080   -2.0020    2.4630 C   0  0  0  0  0  0  0  0  0  0  0  0
   -2.3120   -1.0390    3.4330 C   0  0  0  0  0  0  0  0  0  0  0  0
   -3.6390   -0.6370    3.6270 C   0  0  0  0  0  0  0  0  0  0  0  0
   -0.2640   -2.5300    2.2070 S   0  0  0  0  0  0  0  0  0  0  0  0
   -0.2380   -3.8880    1.7600 O   0  0  0  0  0  0  0  0  0  0  0  0
    0.4530   -2.4200    3.4400 O   0  0  0  0  0  0  0  0  0  0  0  0
    0.4850   -1.5050    1.0030 N   0  0  0  0  0  0  0  0  0  0  0  0
    1.8340   -1.7180    0.6330 C   0  0  0  0  0  0  0  0  0  0  0  0
    2.1520   -2.6760   -0.3370 C   0  0  0  0  0  0  0  0  0  0  0  0
    3.4870   -2.8860   -0.7030 C   0  0  0  0  0  0  0  0  0  0  0  0
    4.5040   -2.1380   -0.0980 C   0  0  0  0  0  0  0  0  0  0  0  0
    4.1870   -1.1800    0.8730 C   0  0  0  0  0  0  0  0  0  0  0  0
    4.9800   -0.2380    1.6940 C   0  0  0  0  0  0  0  0  0  0  0  0
    6.6900   -0.0570    1.6640 Cl  0  0  0  0  0  0  0  0  0  0  0  0
    4.1250    0.4480    2.4650 C   0  0  0  0  0  0  0  0  0  0  0  0
    2.8390    0.0430    2.2260 N   0  0  0  0  0  0  0  0  0  0  0  0
    2.8520   -0.9700    1.2380 C   0  0  0  0  0  0  0  0  0  0  0  0
   -6.0490    1.0560    1.4530 H   0  0  0  0  0  0  0  0  0  0  0  0
   -7.6810    1.1080    2.0790 H   0  0  0  0  0  0  0  0  0  0  0  0
   -5.1450   -2.5940    1.2860 H   0  0  0  0  0  0  0  0  0  0  0  0
   -2.7950   -3.3060    0.9410 H   0  0  0  0  0  0  0  0  0  0  0  0
   -1.5240   -0.6060    4.0300 H   0  0  0  0  0  0  0  0  0  0  0  0
   -3.8740    0.1060    4.3750 H   0  0  0  0  0  0  0  0  0  0  0  0
   -0.0460   -0.7620    0.5710 H   0  0  0  0  0  0  0  0  0  0  0  0
    1.3670   -3.2520   -0.8040 H   0  0  0  0  0  0  0  0  0  0  0  0
    3.7320   -3.6250   -1.4510 H   0  0  0  0  0  0  0  0  0  0  0  0
    5.5340   -2.3010   -0.3800 H   0  0  0  0  0  0  0  0  0  0  0  0
    4.4110    1.2120    3.1730 H   0  0  0  0  0  0  0  0  0  0  0  0
    2.0140    0.4090    2.6800 H   0  0  0  0  0  0  0  0  0  0  0  0
  1 25  1  0  0  0  0
  1 26  1  0  0  0  0
  1  2  1  0  0  0  0
  2  3  2  0  0  0  0
  2  4  2  0  0  0  0
  2  5  1  0  0  0  0
  5  6  2  0  0  0  0
  6 27  1  0  0  0  0
  6  7  1  0  0  0  0
  7 28  1  0  0  0  0
  7  8  2  0  0  0  0
  8  9  1  0  0  0  0
  9 29  1  0  0  0  0
  9 10  2  0  0  0  0
 10  5  1  0  0  0  0
 10 30  1  0  0  0  0
  8 11  1  0  0  0  0
 11 12  2  0  0  0  0
 11 13  2  0  0  0  0
 11 14  1  0  0  0  0
 14 31  1  0  0  0  0
 14 15  1  0  0  0  0
 15 16  2  0  0  0  0
 16 32  1  0  0  0  0
 16 17  1  0  0  0  0
 17 33  1  0  0  0  0
 17 18  2  0  0  0  0
 18 34  1  0  0  0  0
 18 19  1  0  0  0  0
 19 20  1  0  0  0  0
 20 21  1  0  0  0  0
 20 22  2  0  0  0  0
 22 35  1  0  0  0  0
 22 23  1  0  0  0  0
 23 36  1  0  0  0  0
 23 24  1  0  0  0  0
 24 15  1  0  0  0  0
 24 19  2  0  0  0  0
M  END
>  <LOGBIO>
7.8200

>  <PRED_LOGBIO>
7.3700

>  <XV_RES>
0.4870

>  <WHL_TMPL>
1

>  <ANCH>
10-11;36-22

$$$$
ROW25
  -MTS-   01071500493D 0   0.00000     0.00000     0

 23 23  0  0  0  0  0  0  0  0999 V2000
   -1.8330    1.7150   -1.2180 C   0  0  0  0  0  0  0  0  0  0  0  0
   -0.7520    1.2020   -0.3650 N   0  0  0  0  0  0  0  0  0  0  0  0
   -0.9890    0.3230    0.6590 C   0  0  0  0  0  0  0  0  0  0  0  0
    0.6060    0.0180    1.3650 S   0  0  0  0  0  0  0  0  0  0  0  0
    1.5160    1.0700    0.2700 C   0  0  0  0  0  0  0  0  0  0  0  0
    0.6310    1.5950   -0.5560 N   0  0  0  0  0  0  0  0  0  0  0  0
    3.3330    1.3620    0.2930 S   0  0  0  0  0  0  0  0  0  0  0  0
    3.8200    1.2290    1.6310 O   0  0  0  0  0  0  0  0  0  0  0  0
    3.6100    2.6810   -0.1860 O   0  0  0  0  0  0  0  0  0  0  0  0
    4.1250    0.1890   -0.7360 N   0  0  0  0  0  0  0  0  0  0  0  0
   -2.2080   -0.1560    0.9900 N   0  0  0  0  0  0  0  0  0  0  0  0
   -2.6460   -1.2890    0.4480 S   0  0  0  0  0  0  0  0  0  0  0  0
   -2.1740   -2.3080    1.3330 O   0  0  0  0  0  0  0  0  0  0  0  0
   -2.0980   -1.4890   -0.8580 O   0  0  0  0  0  0  0  0  0  0  0  0
   -4.4170   -1.6250    0.2870 C   0  0  0  0  0  0  0  0  0  0  0  0
   -4.9800   -0.6860   -0.4670 F   0  0  0  0  0  0  0  0  0  0  0  0
   -4.5930   -2.8150   -0.2820 F   0  0  0  0  0  0  0  0  0  0  0  0
   -4.9800   -1.6230    1.4920 F   0  0  0  0  0  0  0  0  0  0  0  0
   -2.7580    1.7570   -0.6450 H   0  0  0  0  0  0  0  0  0  0  0  0
   -1.9660    1.0550   -2.0720 H   0  0  0  0  0  0  0  0  0  0  0  0
   -1.5770    2.7140   -1.5660 H   0  0  0  0  0  0  0  0  0  0  0  0
    5.1300    0.2050   -0.8400 H   0  0  0  0  0  0  0  0  0  0  0  0
    3.5780   -0.5040   -1.2260 H   0  0  0  0  0  0  0  0  0  0  0  0
  1 19  1  0  0  0  0
  1 20  1  0  0  0  0
  1 21  1  0  0  0  0
  1  2  1  0  0  0  0
  2  3  1  0  0  0  0
  3  4  1  0  0  0  0
  4  5  1  0  0  0  0
  5  6  2  0  0  0  0
  6  2  1  0  0  0  0
  5  7  1  0  0  0  0
  7  8  2  0  0  0  0
  7  9  2  0  0  0  0
  7 10  1  0  0  0  0
 10 22  1  0  0  0  0
 10 23  1  0  0  0  0
  3 11  2  0  0  0  0
 11 12  1  0  0  0  0
 12 13  2  0  0  0  0
 12 14  2  0  0  0  0
 12 15  1  0  0  0  0
 15 16  1  0  0  0  0
 15 17  1  0  0  0  0
 15 18  1  0  0  0  0
M  END
>  <LOGBIO>
7.6200

>  <PRED_LOGBIO>
8.2700

>  <XV_RES>
-0.6650

>  <WHL_TMPL>
3

>  <ANCH>
7-8;8-9

$$$$
ROW26
  -MTS-   01071500493D 0   0.00000     0.00000     0

 49 49  0  0  0  0  0  0  0  0999 V2000
    2.8520   -0.9700    1.2380 C   0  0  0  0  0  0  0  0  0  0  0  0
    1.7550   -1.7760    0.5860 C   0  0  0  0  0  0  0  0  0  0  0  0
    2.0690   -1.9930   -0.8600 C   0  0  0  0  0  0  0  0  0  0  0  0
    0.4090   -1.0410    0.7270 C   0  0  0  0  0  0  0  0  0  0  0  0
   -0.0790   -0.9910    2.1130 N   0  0  0  0  0  0  0  0  0  0  0  0
   -1.4600   -1.3190    2.4940 C   0  0  0  0  0  0  0  0  0  0  0  0
   -2.3220   -0.0850    2.3770 C   0  0  0  0  0  0  0  0  0  0  0  0
   -1.7320    1.1600    2.1260 C   0  0  0  0  0  0  0  0  0  0  0  0
   -2.5310    2.3040    2.0180 C   0  0  0  0  0  0  0  0  0  0  0  0
   -3.9200    2.2040    2.1610 C   0  0  0  0  0  0  0  0  0  0  0  0
   -4.5100    0.9600    2.4120 C   0  0  0  0  0  0  0  0  0  0  0  0
   -3.7110   -0.1850    2.5200 C   0  0  0  0  0  0  0  0  0  0  0  0
    1.1450   -0.5030    3.2650 S   0  0  0  0  0  0  0  0  0  0  0  0
    0.7790    0.7400    3.8700 O   0  0  0  0  0  0  0  0  0  0  0  0
    1.2390   -1.4670    4.3170 O   0  0  0  0  0  0  0  0  0  0  0  0
    2.7690   -0.3360    2.4160 C   0  0  0  0  0  0  0  0  0  0  0  0
    3.3420   -1.5310    2.5240 F   0  0  0  0  0  0  0  0  0  0  0  0
    3.4330    0.6220    3.0560 F   0  0  0  0  0  0  0  0  0  0  0  0
    2.7410   -0.0410    0.9170 C   0  0  0  0  0  0  0  0  0  0  0  0
    2.1060   -1.0230    0.2840 F   0  0  0  0  0  0  0  0  0  0  0  0
    2.1060    1.1080    0.7030 F   0  0  0  0  0  0  0  0  0  0  0  0
    4.1720    0.0620    0.3910 C   0  0  0  0  0  0  0  0  0  0  0  0
    4.8070    1.0440    1.0250 F   0  0  0  0  0  0  0  0  0  0  0  0
    4.8070   -1.0870    0.6060 F   0  0  0  0  0  0  0  0  0  0  0  0
    4.1440    0.3570   -1.1080 C   0  0  0  0  0  0  0  0  0  0  0  0
    3.5090    1.5060   -1.3220 F   0  0  0  0  0  0  0  0  0  0  0  0
    5.3900    0.4470   -1.5650 F   0  0  0  0  0  0  0  0  0  0  0  0
    3.5090   -0.6250   -1.7410 F   0  0  0  0  0  0  0  0  0  0  0  0
   -0.5980   -1.8660   -0.0390 C   0  0  0  0  0  0  0  0  0  0  0  0
   -0.2670   -2.9480   -0.5200 O   0  0  0  0  0  0  0  0  0  0  0  0
   -1.8420   -1.4210   -0.1930 N   0  0  0  0  0  0  0  0  0  0  0  0
   -2.7480   -2.1640   -0.8830 O   0  0  0  0  0  0  0  0  0  0  0  0
    2.4190   -0.1940    1.8660 H   0  0  0  0  0  0  0  0  0  0  0  0
    3.3850   -1.6480    1.9020 H   0  0  0  0  0  0  0  0  0  0  0  0
    3.4710   -0.5790    0.4330 H   0  0  0  0  0  0  0  0  0  0  0  0
    1.6790   -2.7400    1.0850 H   0  0  0  0  0  0  0  0  0  0  0  0
    1.1470   -2.0790   -1.4310 H   0  0  0  0  0  0  0  0  0  0  0  0
    2.5700   -2.9560   -0.9300 H   0  0  0  0  0  0  0  0  0  0  0  0
    2.6940   -1.1590   -1.1730 H   0  0  0  0  0  0  0  0  0  0  0  0
    0.4840   -0.0420    0.3030 H   0  0  0  0  0  0  0  0  0  0  0  0
   -1.4390   -1.5890    3.5480 H   0  0  0  0  0  0  0  0  0  0  0  0
   -1.8460   -2.0750    1.8130 H   0  0  0  0  0  0  0  0  0  0  0  0
   -0.6600    1.2370    2.0160 H   0  0  0  0  0  0  0  0  0  0  0  0
   -2.0750    3.2640    1.8240 H   0  0  0  0  0  0  0  0  0  0  0  0
   -4.5360    3.0870    2.0780 H   0  0  0  0  0  0  0  0  0  0  0  0
   -5.5810    0.8830    2.5220 H   0  0  0  0  0  0  0  0  0  0  0  0
   -4.1660   -1.1450    2.7140 H   0  0  0  0  0  0  0  0  0  0  0  0
   -2.1130   -0.5330    0.2020 H   0  0  0  0  0  0  0  0  0  0  0  0
   -3.6100   -1.7190   -0.9150 H   0  0  0  0  0  0  0  0  0  0  0  0
  1 33  1  0  0  0  0
  1 34  1  0  0  0  0
  1 35  1  0  0  0  0
  1  2  1  0  0  0  0
  2 36  1  0  0  0  0
  2  3  1  0  0  0  0
  3 37  1  0  0  0  0
  3 38  1  0  0  0  0
  3 39  1  0  0  0  0
  2  4  1  0  0  0  0
  4 40  1  0  0  0  0
  4  5  1  0  0  0  0
  5  6  1  0  0  0  0
  6 41  1  0  0  0  0
  6 42  1  0  0  0  0
  6  7  1  0  0  0  0
  7  8  2  0  0  0  0
  8 43  1  0  0  0  0
  8  9  1  0  0  0  0
  9 44  1  0  0  0  0
  9 10  2  0  0  0  0
 10 45  1  0  0  0  0
 10 11  1  0  0  0  0
 11 46  1  0  0  0  0
 11 12  2  0  0  0  0
 12  7  1  0  0  0  0
 12 47  1  0  0  0  0
  5 13  1  0  0  0  0
 13 14  2  0  0  0  0
 13 15  2  0  0  0  0
 13 16  1  0  0  0  0
 16 17  1  0  0  0  0
 16 18  1  0  0  0  0
 16 19  1  0  0  0  0
 19 20  1  0  0  0  0
 19 21  1  0  0  0  0
 19 22  1  0  0  0  0
 22 23  1  0  0  0  0
 22 24  1  0  0  0  0
 22 25  1  0  0  0  0
 25 26  1  0  0  0  0
 25 27  1  0  0  0  0
 25 28  1  0  0  0  0
  4 29  1  0  0  0  0
 29 30  2  0  0  0  0
 29 31  1  0  0  0  0
 31 48  1  0  0  0  0
 31 32  1  0  0  0  0
 32 49  1  0  0  0  0
M  END
>  <LOGBIO>
6.9700

>  <PRED_LOGBIO>
7.6500

>  <XV_RES>
-0.7350

>  <WHL_TMPL>
1

>  <ANCH>
26-27;13-14

$$$$
ROW27
  -MTS-   01071500493D 0   0.00000     0.00000     0

 19 19  0  0  0  0  0  0  0  0999 V2000
    2.7690   -0.3360    2.4160 N   0  0  0  0  0  0  0  0  0  0  0  0
    1.1450   -0.5030    3.2650 S   0  0  0  0  0  0  0  0  0  0  0  0
    1.2390   -1.4670    4.3170 O   0  0  0  0  0  0  0  0  0  0  0  0
    0.7790    0.7400    3.8700 O   0  0  0  0  0  0  0  0  0  0  0  0
   -0.0790   -0.9910    2.1130 N   0  0  0  0  0  0  0  0  0  0  0  0
   -1.4090   -1.3070    2.4800 C   0  0  0  0  0  0  0  0  0  0  0  0
   -2.3120   -0.2820    2.7870 C   0  0  0  0  0  0  0  0  0  0  0  0
   -3.6280   -0.5950    3.1500 C   0  0  0  0  0  0  0  0  0  0  0  0
   -4.0400   -1.9310    3.2060 C   0  0  0  0  0  0  0  0  0  0  0  0
   -5.6750   -2.3200    3.6570 Cl  0  0  0  0  0  0  0  0  0  0  0  0
   -3.1360   -2.9560    2.8990 C   0  0  0  0  0  0  0  0  0  0  0  0
   -1.8210   -2.6440    2.5360 C   0  0  0  0  0  0  0  0  0  0  0  0
    2.8720    0.3090    1.6450 H   0  0  0  0  0  0  0  0  0  0  0  0
    3.5570   -0.8890    2.7210 H   0  0  0  0  0  0  0  0  0  0  0  0
    0.1760   -1.0500    1.1380 H   0  0  0  0  0  0  0  0  0  0  0  0
   -1.9940    0.7490    2.7430 H   0  0  0  0  0  0  0  0  0  0  0  0
   -4.3250    0.1960    3.3860 H   0  0  0  0  0  0  0  0  0  0  0  0
   -3.4540   -3.9870    2.9420 H   0  0  0  0  0  0  0  0  0  0  0  0
   -1.1240   -3.4340    2.2990 H   0  0  0  0  0  0  0  0  0  0  0  0
  1 13  1  0  0  0  0
  1 14  1  0  0  0  0
  1  2  1  0  0  0  0
  2  3  2  0  0  0  0
  2  4  2  0  0  0  0
  2  5  1  0  0  0  0
  5 15  1  0  0  0  0
  5  6  1  0  0  0  0
  6  7  2  0  0  0  0
  7 16  1  0  0  0  0
  7  8  1  0  0  0  0
  8 17  1  0  0  0  0
  8  9  2  0  0  0  0
  9 10  1  0  0  0  0
  9 11  1  0  0  0  0
 11 18  1  0  0  0  0
 11 12  2  0  0  0  0
 12  6  1  0  0  0  0
 12 19  1  0  0  0  0
M  END
>  <LOGBIO>
7.8200

>  <PRED_LOGBIO>
6.9100

>  <XV_RES>
0.9790

>  <WHL_TMPL>
1

>  <ANCH>
41-43;4-5

$$$$
ROW28
  -MTS-   01071500493D 0   0.00000     0.00000     0

 56 57  0  0  1  0  0  0  0  0999 V2000
  -14.9490    7.9010    7.6340 C   0  0  0  0  0  0  0  0  0  0  0  0
  -13.8100    7.2440    6.9780 N   0  0  0  0  0  0  0  0  0  0  0  0
  -14.0150    6.2060    6.1720 C   0  0  0  0  0  0  0  0  0  0  0  0
  -15.1580    5.7950    5.9760 O   0  0  0  0  0  0  0  0  0  0  0  0
  -12.8440    5.5310    5.4970 C   0  0  0  0  0  0  0  0  0  0  0  0
  -13.3180    4.4510    4.6890 O   0  0  0  0  0  0  0  0  0  0  0  0
  -12.3950    3.7150    3.9940 C   0  0  0  0  0  0  0  0  0  0  0  0
  -12.0330    4.0920    2.6960 C   0  0  0  0  0  0  0  0  0  0  0  0
  -11.0900    3.3400    1.9850 C   0  0  0  0  0  0  0  0  0  0  0  0
  -10.5090    2.2100    2.5730 C   0  0  0  0  0  0  0  0  0  0  0  0
   -9.4910    1.3990    1.8070 C   0  0  0  0  0  0  0  0  0  0  0  0
   -8.1820    1.9110    2.0650 O   0  0  0  0  0  0  0  0  0  0  0  0
   -7.1350    1.3080    1.4620 C   0  0  0  0  0  0  0  0  0  0  0  0
   -7.3230    0.3560    0.7230 O   0  0  0  0  0  0  0  0  0  0  0  0
   -5.7320    1.8120    1.7020 C   0  0  2  0  0  0  0  0  0  0  0  0
   -5.4050    1.7170    3.1890 C   0  0  0  0  0  0  0  0  0  0  0  0
   -4.7800    0.9930    0.9380 N   0  0  0  0  0  0  0  0  0  0  0  0
   -3.4770    1.2030    0.9540 C   0  0  0  0  0  0  0  0  0  0  0  0
   -2.8040    2.5190    1.9280 S   0  0  0  0  0  0  0  0  0  0  0  0
   -2.6450    0.4010    0.2170 N   0  0  0  0  0  0  0  0  0  0  0  0
   -1.2480    0.6260    0.2350 C   0  0  0  0  0  0  0  0  0  0  0  0
   -0.4480   -0.0170    1.1870 C   0  0  0  0  0  0  0  0  0  0  0  0
    0.9350    0.2050    1.2050 C   0  0  0  0  0  0  0  0  0  0  0  0
    1.5160    1.0700    0.2700 C   0  0  0  0  0  0  0  0  0  0  0  0
    0.7160    1.7130   -0.6820 C   0  0  0  0  0  0  0  0  0  0  0  0
   -0.6660    1.4910   -0.6990 C   0  0  0  0  0  0  0  0  0  0  0  0
    3.3330    1.3620    0.2930 S   0  0  0  0  0  0  0  0  0  0  0  0
    3.6100    2.6810   -0.1860 O   0  0  0  0  0  0  0  0  0  0  0  0
    3.8200    1.2290    1.6310 O   0  0  0  0  0  0  0  0  0  0  0  0
    4.1250    0.1890   -0.7360 N   0  0  0  0  0  0  0  0  0  0  0  0
  -10.8710    1.8330    3.8720 C   0  0  0  0  0  0  0  0  0  0  0  0
  -11.8140    2.5850    4.5820 C   0  0  0  0  0  0  0  0  0  0  0  0
  -15.4710    7.1810    8.2610 H   0  0  0  0  0  0  0  0  0  0  0  0
  -14.5890    8.7230    8.2490 H   0  0  0  0  0  0  0  0  0  0  0  0
  -15.6310    8.2850    6.8790 H   0  0  0  0  0  0  0  0  0  0  0  0
  -12.8710    7.5810    7.1380 H   0  0  0  0  0  0  0  0  0  0  0  0
  -12.3230    6.2510    4.8710 H   0  0  0  0  0  0  0  0  0  0  0  0
  -12.1620    5.1470    6.2530 H   0  0  0  0  0  0  0  0  0  0  0  0
  -12.4810    4.9640    2.2420 H   0  0  0  0  0  0  0  0  0  0  0  0
  -10.8100    3.6310    0.9840 H   0  0  0  0  0  0  0  0  0  0  0  0
   -9.7030    1.4640    0.7420 H   0  0  0  0  0  0  0  0  0  0  0  0
   -9.5430    0.3590    2.1250 H   0  0  0  0  0  0  0  0  0  0  0  0
   -5.6590    2.8490    1.3800 H   0  0  0  0  0  0  0  0  0  0  0  0
   -5.4780    0.6800    3.5110 H   0  0  0  0  0  0  0  0  0  0  0  0
   -6.1100    2.3230    3.7550 H   0  0  0  0  0  0  0  0  0  0  0  0
   -4.3940    2.0800    3.3620 H   0  0  0  0  0  0  0  0  0  0  0  0
   -3.9460    2.9810    2.4290 H   0  0  0  0  0  0  0  0  0  0  0  0
   -3.0290   -0.3500   -0.3380 H   0  0  0  0  0  0  0  0  0  0  0  0
   -0.8960   -0.6840    1.9080 H   0  0  0  0  0  0  0  0  0  0  0  0
    1.5520   -0.2910    1.9390 H   0  0  0  0  0  0  0  0  0  0  0  0
    1.1650    2.3800   -1.4030 H   0  0  0  0  0  0  0  0  0  0  0  0
   -1.2830    1.9870   -1.4340 H   0  0  0  0  0  0  0  0  0  0  0  0
    5.1300    0.2050   -0.8400 H   0  0  0  0  0  0  0  0  0  0  0  0
    3.5780   -0.5040   -1.2260 H   0  0  0  0  0  0  0  0  0  0  0  0
  -10.4230    0.9610    4.3260 H   0  0  0  0  0  0  0  0  0  0  0  0
  -12.0940    2.2940    5.5840 H   0  0  0  0  0  0  0  0  0  0  0  0
  1 33  1  0  0  0  0
  1 34  1  0  0  0  0
  1 35  1  0  0  0  0
  1  2  1  0  0  0  0
  2 36  1  0  0  0  0
  2  3  1  0  0  0  0
  3  4  2  0  0  0  0
  3  5  1  0  0  0  0
  5 37  1  0  0  0  0
  5 38  1  0  0  0  0
  5  6  1  0  0  0  0
  6  7  1  0  0  0  0
  7  8  2  0  0  0  0
  8 39  1  0  0  0  0
  8  9  1  0  0  0  0
  9 40  1  0  0  0  0
  9 10  2  0  0  0  0
 10 11  1  0  0  0  0
 11 41  1  0  0  0  0
 11 42  1  0  0  0  0
 11 12  1  0  0  0  0
 12 13  1  0  0  0  0
 13 14  2  0  0  0  0
 13 15  1  0  0  0  0
 15 43  1  0  0  0  0
 15 16  1  0  0  0  0
 16 44  1  0  0  0  0
 16 45  1  0  0  0  0
 16 46  1  0  0  0  0
 15 17  1  0  0  0  0
 17 18  2  0  0  0  0
 18 19  1  0  0  0  0
 19 47  1  0  0  0  0
 18 20  1  0  0  0  0
 20 48  1  0  0  0  0
 20 21  1  0  0  0  0
 21 22  2  0  0  0  0
 22 49  1  0  0  0  0
 22 23  1  0  0  0  0
 23 50  1  0  0  0  0
 23 24  2  0  0  0  0
 24 25  1  0  0  0  0
 25 51  1  0  0  0  0
 25 26  2  0  0  0  0
 26 21  1  0  0  0  0
 26 52  1  0  0  0  0
 24 27  1  0  0  0  0
 27 28  2  0  0  0  0
 27 29  2  0  0  0  0
 27 30  1  0  0  0  0
 30 53  1  0  0  0  0
 30 54  1  0  0  0  0
 10 31  1  0  0  0  0
 31 55  1  0  0  0  0
 31 32  2  0  0  0  0
 32  7  1  0  0  0  0
 32 56  1  0  0  0  0
M  END
>  <LOGBIO>
7.8000

>  <PRED_LOGBIO>
7.8700

>  <XV_RES>
0.0140

>  <WHL_TMPL>
3

>  <ANCH>
4-6;47-48

$$$$
ROW29
  -MTS-   01071500493D 0   0.00000     0.00000     0

 70 73  0  0  0  0  0  0  0  0999 V2000
  -11.9410   -3.6440   -8.7750 C   0  0  0  0  0  0  0  0  0  0  0  0
  -11.8250   -3.4730   -7.2630 C   0  0  0  0  0  0  0  0  0  0  0  0
  -11.2800   -2.1840   -6.9700 O   0  0  0  0  0  0  0  0  0  0  0  0
  -11.1030   -1.8510   -5.6740 C   0  0  0  0  0  0  0  0  0  0  0  0
  -11.4060   -2.6400   -4.7940 O   0  0  0  0  0  0  0  0  0  0  0  0
  -10.5410   -0.5280   -5.3190 C   0  0  0  0  0  0  0  0  0  0  0  0
  -10.3680   -0.2020   -4.0520 N   0  0  0  0  0  0  0  0  0  0  0  0
   -9.8240    1.0740   -3.6320 N   0  0  0  0  0  0  0  0  0  0  0  0
   -9.6650    1.3570   -2.2540 C   0  0  0  0  0  0  0  0  0  0  0  0
  -10.7050    1.9630   -1.5400 C   0  0  0  0  0  0  0  0  0  0  0  0
  -10.5490    2.2430   -0.1770 C   0  0  0  0  0  0  0  0  0  0  0  0
   -9.3520    1.9170    0.4710 C   0  0  0  0  0  0  0  0  0  0  0  0
   -8.3110    1.3110   -0.2430 C   0  0  0  0  0  0  0  0  0  0  0  0
   -8.4680    1.0310   -1.6060 C   0  0  0  0  0  0  0  0  0  0  0  0
   -7.1020    0.9810    0.4120 N   0  0  0  0  0  0  0  0  0  0  0  0
   -5.7820    1.4810    0.0770 N   0  0  0  0  0  0  0  0  0  0  0  0
   -4.9140    0.9440    0.9140 C   0  0  0  0  0  0  0  0  0  0  0  0
   -3.4520    1.1790    0.9320 C   0  0  0  0  0  0  0  0  0  0  0  0
   -2.9850    2.0940    1.6090 O   0  0  0  0  0  0  0  0  0  0  0  0
   -2.6450    0.4010    0.2170 N   0  0  0  0  0  0  0  0  0  0  0  0
   -1.2480    0.6260    0.2350 C   0  0  0  0  0  0  0  0  0  0  0  0
   -0.6660    1.4910   -0.7000 C   0  0  0  0  0  0  0  0  0  0  0  0
    0.7160    1.7130   -0.6820 C   0  0  0  0  0  0  0  0  0  0  0  0
    1.5170    1.0700    0.2700 C   0  0  0  0  0  0  0  0  0  0  0  0
    0.9350    0.2050    1.2050 C   0  0  0  0  0  0  0  0  0  0  0  0
   -0.4480   -0.0170    1.1870 C   0  0  0  0  0  0  0  0  0  0  0  0
    3.3330    1.3620    0.2930 S   0  0  0  0  0  0  0  0  0  0  0  0
    3.6100    2.6810   -0.1860 O   0  0  0  0  0  0  0  0  0  0  0  0
    3.8200    1.2290    1.6310 O   0  0  0  0  0  0  0  0  0  0  0  0
    4.1250    0.1890   -0.7360 N   0  0  0  0  0  0  0  0  0  0  0  0
   -5.6730    0.0640    1.8300 C   0  0  0  0  0  0  0  0  0  0  0  0
   -5.1090   -0.7430    2.9340 C   0  0  0  0  0  0  0  0  0  0  0  0
   -4.7370   -1.8870    2.7250 O   0  0  0  0  0  0  0  0  0  0  0  0
   -5.0070   -0.2270    4.1440 O   0  0  0  0  0  0  0  0  0  0  0  0
   -6.9640    0.1310    1.4780 C   0  0  0  0  0  0  0  0  0  0  0  0
   -8.0700   -0.5980    2.1380 C   0  0  0  0  0  0  0  0  0  0  0  0
   -8.3350   -0.3870    3.4970 C   0  0  0  0  0  0  0  0  0  0  0  0
   -9.3810   -1.0770    4.1210 C   0  0  0  0  0  0  0  0  0  0  0  0
  -10.1610   -1.9790    3.3870 C   0  0  0  0  0  0  0  0  0  0  0  0
   -9.8960   -2.1900    2.0290 C   0  0  0  0  0  0  0  0  0  0  0  0
   -8.8500   -1.5000    1.4050 C   0  0  0  0  0  0  0  0  0  0  0  0
  -10.1730    0.4300   -6.3860 C   0  0  0  0  0  0  0  0  0  0  0  0
   -9.7070    1.5290   -6.0920 O   0  0  0  0  0  0  0  0  0  0  0  0
  -10.3710    0.0570   -7.8360 C   0  0  0  0  0  0  0  0  0  0  0  0
  -12.5940   -2.8730   -9.1780 H   0  0  0  0  0  0  0  0  0  0  0  0
  -12.3560   -4.6240   -8.9980 H   0  0  0  0  0  0  0  0  0  0  0  0
  -10.9550   -3.5560   -9.2270 H   0  0  0  0  0  0  0  0  0  0  0  0
  -12.8110   -3.5600   -6.8120 H   0  0  0  0  0  0  0  0  0  0  0  0
  -11.1720   -4.2430   -6.8600 H   0  0  0  0  0  0  0  0  0  0  0  0
   -9.5580    1.7620   -4.3220 H   0  0  0  0  0  0  0  0  0  0  0  0
  -11.6290    2.2150   -2.0400 H   0  0  0  0  0  0  0  0  0  0  0  0
  -11.3510    2.7110    0.3740 H   0  0  0  0  0  0  0  0  0  0  0  0
   -9.2310    2.1330    1.5220 H   0  0  0  0  0  0  0  0  0  0  0  0
   -7.6660    0.5630   -2.1570 H   0  0  0  0  0  0  0  0  0  0  0  0
   -3.0290   -0.3500   -0.3380 H   0  0  0  0  0  0  0  0  0  0  0  0
   -1.2830    1.9860   -1.4340 H   0  0  0  0  0  0  0  0  0  0  0  0
    1.1650    2.3800   -1.4030 H   0  0  0  0  0  0  0  0  0  0  0  0
    1.5520   -0.2910    1.9390 H   0  0  0  0  0  0  0  0  0  0  0  0
   -0.8960   -0.6840    1.9080 H   0  0  0  0  0  0  0  0  0  0  0  0
    5.1300    0.2050   -0.8400 H   0  0  0  0  0  0  0  0  0  0  0  0
    3.5780   -0.5040   -1.2260 H   0  0  0  0  0  0  0  0  0  0  0  0
   -4.6180   -0.8990    4.7260 H   0  0  0  0  0  0  0  0  0  0  0  0
   -7.7330    0.3080    4.0630 H   0  0  0  0  0  0  0  0  0  0  0  0
   -9.5860   -0.9140    5.1690 H   0  0  0  0  0  0  0  0  0  0  0  0
  -10.9680   -2.5120    3.8690 H   0  0  0  0  0  0  0  0  0  0  0  0
  -10.4980   -2.8860    1.4630 H   0  0  0  0  0  0  0  0  0  0  0  0
   -8.6450   -1.6630    0.3570 H   0  0  0  0  0  0  0  0  0  0  0  0
   -9.7850   -0.8300   -8.0660 H   0  0  0  0  0  0  0  0  0  0  0  0
  -10.0470    0.8800   -8.4700 H   0  0  0  0  0  0  0  0  0  0  0  0
  -11.4240   -0.1470   -8.0180 H   0  0  0  0  0  0  0  0  0  0  0  0
  1 45  1  0  0  0  0
  1 46  1  0  0  0  0
  1 47  1  0  0  0  0
  1  2  1  0  0  0  0
  2 48  1  0  0  0  0
  2 49  1  0  0  0  0
  2  3  1  0  0  0  0
  3  4  1  0  0  0  0
  4  5  2  0  0  0  0
  4  6  1  0  0  0  0
  6  7  2  0  0  0  0
  7  8  1  0  0  0  0
  8 50  1  0  0  0  0
  8  9  1  0  0  0  0
  9 10  2  0  0  0  0
 10 51  1  0  0  0  0
 10 11  1  0  0  0  0
 11 52  1  0  0  0  0
 11 12  2  0  0  0  0
 12 53  1  0  0  0  0
 12 13  1  0  0  0  0
 13 14  2  0  0  0  0
 14  9  1  0  0  0  0
 14 54  1  0  0  0  0
 13 15  1  0  0  0  0
 15 16  1  0  0  0  0
 16 17  2  0  0  0  0
 17 18  1  0  0  0  0
 18 19  2  0  0  0  0
 18 20  1  0  0  0  0
 20 55  1  0  0  0  0
 20 21  1  0  0  0  0
 21 22  2  0  0  0  0
 22 56  1  0  0  0  0
 22 23  1  0  0  0  0
 23 57  1  0  0  0  0
 23 24  2  0  0  0  0
 24 25  1  0  0  0  0
 25 58  1  0  0  0  0
 25 26  2  0  0  0  0
 26 21  1  0  0  0  0
 26 59  1  0  0  0  0
 24 27  1  0  0  0  0
 27 28  2  0  0  0  0
 27 29  2  0  0  0  0
 27 30  1  0  0  0  0
 30 60  1  0  0  0  0
 30 61  1  0  0  0  0
 17 31  1  0  0  0  0
 31 32  1  0  0  0  0
 32 33  2  0  0  0  0
 32 34  1  0  0  0  0
 34 62  1  0  0  0  0
 31 35  2  0  0  0  0
 35 15  1  0  0  0  0
 35 36  1  0  0  0  0
 36 37  2  0  0  0  0
 37 63  1  0  0  0  0
 37 38  1  0  0  0  0
 38 64  1  0  0  0  0
 38 39  2  0  0  0  0
 39 65  1  0  0  0  0
 39 40  1  0  0  0  0
 40 66  1  0  0  0  0
 40 41  2  0  0  0  0
 41 36  1  0  0  0  0
 41 67  1  0  0  0  0
  6 42  1  0  0  0  0
 42 43  2  0  0  0  0
 42 44  1  0  0  0  0
 44 68  1  0  0  0  0
 44 69  1  0  0  0  0
 44 70  1  0  0  0  0
M  END
>  <LOGBIO>
6.7100

>  <PRED_LOGBIO>
6.4200

>  <XV_RES>
0.1800

>  <WHL_TMPL>
3

>  <ANCH>
4-6;42-43

$$$$
ROW30
  -MTS-   01071500493D 0   0.00000     0.00000     0

 44 46  0  0  1  0  0  0  0  0999 V2000
   -3.1730   -0.7000   -1.4070 C   0  0  0  0  0  0  0  0  0  0  0  0
   -2.9990    0.7340   -0.9120 C   0  0  0  0  0  0  0  0  0  0  0  0
   -2.0360    1.4490   -1.6900 O   0  0  0  0  0  0  0  0  0  0  0  0
   -1.6040    2.5330   -0.8640 C   0  0  2  0  0  0  0  0  0  0  0  0
   -1.9070    2.0740    0.5740 C   0  0  2  0  0  0  0  0  0  0  0  0
   -2.4820    0.7740    0.4210 O   0  0  0  0  0  0  0  0  0  0  0  0
   -0.8690    2.1040    1.7110 C   0  0  0  0  0  0  0  0  0  0  0  0
    0.4320    2.4390    1.2210 O   0  0  0  0  0  0  0  0  0  0  0  0
    0.7250    1.9740   -0.0980 C   0  0  2  0  0  0  0  0  0  0  0  0
   -0.1040    2.7670   -1.1250 C   0  0  1  0  0  0  0  0  0  0  0  0
    0.5680    2.5200   -2.3630 O   0  0  0  0  0  0  0  0  0  0  0  0
    1.8290    1.9140   -2.0710 C   0  0  0  0  0  0  0  0  0  0  0  0
    2.0400    1.9110   -0.6570 O   0  0  0  0  0  0  0  0  0  0  0  0
    2.9510    2.6810   -2.7650 C   0  0  0  0  0  0  0  0  0  0  0  0
    1.8580    0.4850   -2.6060 C   0  0  0  0  0  0  0  0  0  0  0  0
    0.2530    0.5220   -0.0540 C   0  0  0  0  0  0  0  0  0  0  0  0
    1.3810   -0.3500   -0.1720 N   0  0  0  0  0  0  0  0  0  0  0  0
    0.9880   -1.8580    0.0580 S   0  0  0  0  0  0  0  0  0  0  0  0
    0.1680   -2.3070   -1.0240 O   0  0  0  0  0  0  0  0  0  0  0  0
    0.2660   -1.9800    1.2860 O   0  0  0  0  0  0  0  0  0  0  0  0
    2.4390   -2.8330    0.1340 N   0  0  0  0  0  0  0  0  0  0  0  0
   -4.3820    1.3710   -1.0010 C   0  0  0  0  0  0  0  0  0  0  0  0
   -4.2310   -0.9380   -1.4890 H   0  0  0  0  0  0  0  0  0  0  0  0
   -2.7660   -0.7340   -2.4150 H   0  0  0  0  0  0  0  0  0  0  0  0
   -2.6400   -1.3360   -0.7040 H   0  0  0  0  0  0  0  0  0  0  0  0
   -2.1600    3.4420   -1.0830 H   0  0  0  0  0  0  0  0  0  0  0  0
   -2.7120    2.7230    0.9120 H   0  0  0  0  0  0  0  0  0  0  0  0
   -0.8010    1.0870    2.0910 H   0  0  0  0  0  0  0  0  0  0  0  0
   -1.1850    2.8560    2.4310 H   0  0  0  0  0  0  0  0  0  0  0  0
    0.0680    3.8140   -0.8850 H   0  0  0  0  0  0  0  0  0  0  0  0
    2.5310    3.4250   -3.4380 H   0  0  0  0  0  0  0  0  0  0  0  0
    3.4830    1.9630   -3.3860 H   0  0  0  0  0  0  0  0  0  0  0  0
    3.5660    3.1090   -1.9760 H   0  0  0  0  0  0  0  0  0  0  0  0
    0.8430    0.1190   -2.7430 H   0  0  0  0  0  0  0  0  0  0  0  0
    2.3090   -0.1300   -1.8300 H   0  0  0  0  0  0  0  0  0  0  0  0
    2.4360    0.5120   -3.5270 H   0  0  0  0  0  0  0  0  0  0  0  0
   -0.3600    0.3640   -0.9390 H   0  0  0  0  0  0  0  0  0  0  0  0
   -0.2380    0.3530    0.9020 H   0  0  0  0  0  0  0  0  0  0  0  0
    2.3180   -0.0360   -0.3780 H   0  0  0  0  0  0  0  0  0  0  0  0
    2.3700   -3.8300    0.2780 H   0  0  0  0  0  0  0  0  0  0  0  0
    3.3450   -2.3980    0.0340 H   0  0  0  0  0  0  0  0  0  0  0  0
   -5.1500    0.6080   -0.8940 H   0  0  0  0  0  0  0  0  0  0  0  0
   -4.4770    1.7710   -2.0080 H   0  0  0  0  0  0  0  0  0  0  0  0
   -4.4210    2.1340   -0.2270 H   0  0  0  0  0  0  0  0  0  0  0  0
  1 23  1  0  0  0  0
  1 24  1  0  0  0  0
  1 25  1  0  0  0  0
  1  2  1  0  0  0  0
  2  3  1  0  0  0  0
  3  4  1  0  0  0  0
  4 26  1  0  0  0  0
  4  5  1  0  0  0  0
  5 27  1  0  0  0  0
  5  6  1  0  0  0  0
  6  2  1  0  0  0  0
  5  7  1  0  0  0  0
  7 28  1  0  0  0  0
  7 29  1  0  0  0  0
  7  8  1  0  0  0  0
  8  9  1  0  0  0  0
  9 10  1  0  0  0  0
 10  4  1  0  0  0  0
 10 30  1  0  0  0  0
 10 11  1  0  0  0  0
 11 12  1  0  0  0  0
 12 13  1  0  0  0  0
 13  9  1  0  0  0  0
 12 14  1  0  0  0  0
 14 31  1  0  0  0  0
 14 32  1  0  0  0  0
 14 33  1  0  0  0  0
 12 15  1  0  0  0  0
 15 34  1  0  0  0  0
 15 35  1  0  0  0  0
 15 36  1  0  0  0  0
  9 16  1  0  0  0  0
 16 37  1  0  0  0  0
 16 38  1  0  0  0  0
 16 17  1  0  0  0  0
 17 39  1  0  0  0  0
 17 18  1  0  0  0  0
 18 19  2  0  0  0  0
 18 20  2  0  0  0  0
 18 21  1  0  0  0  0
 21 40  1  0  0  0  0
 21 41  1  0  0  0  0
  2 22  1  0  0  0  0
 22 42  1  0  0  0  0
 22 43  1  0  0  0  0
 22 44  1  0  0  0  0
M  END
>  <LOGBIO>
5.6700

>  <PRED_LOGBIO>
8.0100

>  <XV_RES>
-2.4620

>  <WHL_TMPL>
2

>  <ANCH>
40-43;12-15

$$$$
ROW31
  -MTS-   01071500493D 0   0.00000     0.00000     0

 31 32  0  0  0  0  0  0  0  0999 V2000
    2.6020   -4.2540   -1.6730 C   0  0  0  0  0  0  0  0  0  0  0  0
    3.0020   -2.8720   -1.2130 C   0  0  0  0  0  0  0  0  0  0  0  0
    4.1910   -2.5600   -1.1650 O   0  0  0  0  0  0  0  0  0  0  0  0
    2.0690   -1.9930   -0.8600 N   0  0  0  0  0  0  0  0  0  0  0  0
    1.7600   -1.7800    0.5610 C   0  0  0  0  0  0  0  0  0  0  0  0
    0.6110   -0.7650    0.7010 C   0  0  0  0  0  0  0  0  0  0  0  0
    1.0120    0.0590    1.9390 C   0  0  0  0  0  0  0  0  0  0  0  0
    2.5110   -0.0840    2.0530 C   0  0  0  0  0  0  0  0  0  0  0  0
    3.4380    0.6560    2.7960 C   0  0  0  0  0  0  0  0  0  0  0  0
    4.7980    0.3310    2.7410 C   0  0  0  0  0  0  0  0  0  0  0  0
    5.2320   -0.7340    1.9430 C   0  0  0  0  0  0  0  0  0  0  0  0
    4.3050   -1.4750    1.2000 C   0  0  0  0  0  0  0  0  0  0  0  0
    2.9450   -1.1500    1.2550 C   0  0  0  0  0  0  0  0  0  0  0  0
    6.0170    1.3040    3.7180 S   0  0  0  0  0  0  0  0  0  0  0  0
    5.4550    1.6290    4.9930 O   0  0  0  0  0  0  0  0  0  0  0  0
    6.3360    2.5090    3.0170 O   0  0  0  0  0  0  0  0  0  0  0  0
    7.4710    0.3580    3.9460 N   0  0  0  0  0  0  0  0  0  0  0  0
    1.9700   -4.1740   -2.5550 H   0  0  0  0  0  0  0  0  0  0  0  0
    3.4940   -4.8270   -1.9180 H   0  0  0  0  0  0  0  0  0  0  0  0
    2.0550   -4.7560   -0.8780 H   0  0  0  0  0  0  0  0  0  0  0  0
    1.5720   -1.4720   -1.5680 H   0  0  0  0  0  0  0  0  0  0  0  0
    1.4910   -2.7160    1.0460 H   0  0  0  0  0  0  0  0  0  0  0  0
   -0.2970   -1.3140    0.9410 H   0  0  0  0  0  0  0  0  0  0  0  0
    0.5970   -0.1160   -0.1730 H   0  0  0  0  0  0  0  0  0  0  0  0
    0.5690   -0.4190    2.8090 H   0  0  0  0  0  0  0  0  0  0  0  0
    0.7630    1.1030    1.7620 H   0  0  0  0  0  0  0  0  0  0  0  0
    3.1030    1.4780    3.4120 H   0  0  0  0  0  0  0  0  0  0  0  0
    6.2820   -0.9850    1.9010 H   0  0  0  0  0  0  0  0  0  0  0  0
    4.6400   -2.2970    0.5840 H   0  0  0  0  0  0  0  0  0  0  0  0
    7.5330   -0.5730    3.5590 H   0  0  0  0  0  0  0  0  0  0  0  0
    8.2480    0.7430    4.4640 H   0  0  0  0  0  0  0  0  0  0  0  0
  1 18  1  0  0  0  0
  1 19  1  0  0  0  0
  1 20  1  0  0  0  0
  1  2  1  0  0  0  0
  2  3  2  0  0  0  0
  2  4  1  0  0  0  0
  4 21  1  0  0  0  0
  4  5  1  0  0  0  0
  5 22  1  0  0  0  0
  5  6  1  0  0  0  0
  6 23  1  0  0  0  0
  6 24  1  0  0  0  0
  6  7  1  0  0  0  0
  7 25  1  0  0  0  0
  7 26  1  0  0  0  0
  7  8  1  0  0  0  0
  8  9  2  0  0  0  0
  9 27  1  0  0  0  0
  9 10  1  0  0  0  0
 10 11  2  0  0  0  0
 11 28  1  0  0  0  0
 11 12  1  0  0  0  0
 12 29  1  0  0  0  0
 12 13  2  0  0  0  0
 13  5  1  0  0  0  0
 13  8  1  0  0  0  0
 10 14  1  0  0  0  0
 14 15  2  0  0  0  0
 14 16  2  0  0  0  0
 14 17  1  0  0  0  0
 17 30  1  0  0  0  0
 17 31  1  0  0  0  0
M  END
>  <LOGBIO>
7.7200

>  <PRED_LOGBIO>
6.6500

>  <XV_RES>
1.1880

>  <WHL_TMPL>
1

>  <ANCH>
11-13;9-7

$$$$
ROW32
  -MTS-   01071500493D 0   0.00000     0.00000     0

 44 46  0  0  0  0  0  0  0  0999 V2000
    2.4010    3.8050    1.1670 C   0  0  0  0  0  0  0  0  0  0  0  0
    3.0770    3.5020    2.4360 N   0  0  0  0  0  0  0  0  0  0  0  0
    3.0510    4.4190    3.5600 N   0  0  0  0  0  0  0  0  0  0  0  0
    3.6940    4.0400    4.6490 C   0  0  0  0  0  0  0  0  0  0  0  0
    4.3840    2.4500    4.2860 S   0  0  0  0  0  0  0  0  0  0  0  0
    3.7700    2.3360    2.6300 C   0  0  0  0  0  0  0  0  0  0  0  0
    3.9420    1.3480    1.7720 N   0  0  0  0  0  0  0  0  0  0  0  0
    3.3330    1.3620    0.2930 S   0  0  0  0  0  0  0  0  0  0  0  0
    3.6100    2.6810   -0.1860 O   0  0  0  0  0  0  0  0  0  0  0  0
    4.0060    0.3750   -0.4930 O   0  0  0  0  0  0  0  0  0  0  0  0
    1.6080    0.7600    0.5120 C   0  0  0  0  0  0  0  0  0  0  0  0
    0.5680    1.3290   -0.2340 C   0  0  0  0  0  0  0  0  0  0  0  0
   -0.7440    0.8710   -0.0680 C   0  0  0  0  0  0  0  0  0  0  0  0
   -1.0170   -0.1560    0.8440 C   0  0  0  0  0  0  0  0  0  0  0  0
   -2.3440   -0.6190    1.0120 N   0  0  0  0  0  0  0  0  0  0  0  0
   -2.8000   -1.6170    0.2620 C   0  0  0  0  0  0  0  0  0  0  0  0
   -2.0680   -2.1390   -0.5780 O   0  0  0  0  0  0  0  0  0  0  0  0
   -4.1870   -2.1020    0.4380 C   0  0  0  0  0  0  0  0  0  0  0  0
   -4.4600   -3.1280    1.3500 C   0  0  0  0  0  0  0  0  0  0  0  0
   -3.4570   -3.6770    2.0680 F   0  0  0  0  0  0  0  0  0  0  0  0
   -5.7720   -3.5860    1.5160 C   0  0  0  0  0  0  0  0  0  0  0  0
   -6.0360   -4.5760    2.3950 F   0  0  0  0  0  0  0  0  0  0  0  0
   -6.8120   -3.0170    0.7700 C   0  0  0  0  0  0  0  0  0  0  0  0
   -8.0780   -3.4590    0.9310 F   0  0  0  0  0  0  0  0  0  0  0  0
   -6.5390   -1.9910   -0.1410 C   0  0  0  0  0  0  0  0  0  0  0  0
   -7.5420   -1.4420   -0.8600 F   0  0  0  0  0  0  0  0  0  0  0  0
   -5.2270   -1.5330   -0.3080 C   0  0  0  0  0  0  0  0  0  0  0  0
   -4.9630   -0.5430   -1.1870 F   0  0  0  0  0  0  0  0  0  0  0  0
    0.0230   -0.7250    1.5900 C   0  0  0  0  0  0  0  0  0  0  0  0
    1.3350   -0.2670    1.4230 C   0  0  0  0  0  0  0  0  0  0  0  0
    3.8420    4.9750    6.2260 S   0  0  0  0  0  0  0  0  0  0  0  0
    2.6800    5.7870    6.4100 O   0  0  0  0  0  0  0  0  0  0  0  0
    3.9600    4.0570    7.3160 O   0  0  0  0  0  0  0  0  0  0  0  0
    5.2630    5.9960    6.1670 N   0  0  0  0  0  0  0  0  0  0  0  0
    2.9360    3.3280    0.3480 H   0  0  0  0  0  0  0  0  0  0  0  0
    1.3810    3.4300    1.2010 H   0  0  0  0  0  0  0  0  0  0  0  0
    2.3870    4.8820    1.0120 H   0  0  0  0  0  0  0  0  0  0  0  0
    0.7790    2.1210   -0.9370 H   0  0  0  0  0  0  0  0  0  0  0  0
   -1.5460    1.3100   -0.6430 H   0  0  0  0  0  0  0  0  0  0  0  0
   -2.9440   -0.1910    1.7020 H   0  0  0  0  0  0  0  0  0  0  0  0
   -0.1880   -1.5170    2.2930 H   0  0  0  0  0  0  0  0  0  0  0  0
    2.1370   -0.7050    1.9990 H   0  0  0  0  0  0  0  0  0  0  0  0
    5.8490    5.9980    5.3450 H   0  0  0  0  0  0  0  0  0  0  0  0
    5.4970    6.5810    6.9560 H   0  0  0  0  0  0  0  0  0  0  0  0
  1 35  1  0  0  0  0
  1 36  1  0  0  0  0
  1 37  1  0  0  0  0
  1  2  1  0  0  0  0
  2  3  1  0  0  0  0
  3  4  2  0  0  0  0
  4  5  1  0  0  0  0
  5  6  1  0  0  0  0
  6  2  1  0  0  0  0
  6  7  2  0  0  0  0
  7  8  1  0  0  0  0
  8  9  2  0  0  0  0
  8 10  2  0  0  0  0
  8 11  1  0  0  0  0
 11 12  2  0  0  0  0
 12 38  1  0  0  0  0
 12 13  1  0  0  0  0
 13 39  1  0  0  0  0
 13 14  2  0  0  0  0
 14 15  1  0  0  0  0
 15 40  1  0  0  0  0
 15 16  1  0  0  0  0
 16 17  2  0  0  0  0
 16 18  1  0  0  0  0
 18 19  2  0  0  0  0
 19 20  1  0  0  0  0
 19 21  1  0  0  0  0
 21 22  1  0  0  0  0
 21 23  2  0  0  0  0
 23 24  1  0  0  0  0
 23 25  1  0  0  0  0
 25 26  1  0  0  0  0
 25 27  2  0  0  0  0
 27 18  1  0  0  0  0
 27 28  1  0  0  0  0
 14 29  1  0  0  0  0
 29 41  1  0  0  0  0
 29 30  2  0  0  0  0
 30 11  1  0  0  0  0
 30 42  1  0  0  0  0
  4 31  1  0  0  0  0
 31 32  2  0  0  0  0
 31 33  2  0  0  0  0
 31 34  1  0  0  0  0
 34 43  1  0  0  0  0
 34 44  1  0  0  0  0
M  END
>  <LOGBIO>
8.1500

>  <PRED_LOGBIO>
7.4000

>  <XV_RES>
0.9550

>  <WHL_TMPL>
3

>  <ANCH>
4-6;11-12

$$$$
ROW33
  -MTS-   01071500493D 0   0.00000     0.00000     0

 34 34  0  0  0  0  0  0  0  0999 V2000
    8.0490   -2.5030   -1.6780 C   0  0  0  0  0  0  0  0  0  0  0  0
    7.3840   -1.5180   -0.8140 N   0  0  0  0  0  0  0  0  0  0  0  0
    6.0410   -1.2330   -1.3390 C   0  0  0  0  0  0  0  0  0  0  0  0
    5.3580   -0.2210   -0.4510 C   0  0  0  0  0  0  0  0  0  0  0  0
    5.9410    0.2250    0.5360 O   0  0  0  0  0  0  0  0  0  0  0  0
    4.1250    0.1890   -0.7360 N   0  0  0  0  0  0  0  0  0  0  0  0
    3.3330    1.3620    0.2930 S   0  0  0  0  0  0  0  0  0  0  0  0
    3.6100    2.6810   -0.1860 O   0  0  0  0  0  0  0  0  0  0  0  0
    3.8200    1.2290    1.6310 O   0  0  0  0  0  0  0  0  0  0  0  0
    1.5170    1.0700    0.2700 C   0  0  0  0  0  0  0  0  0  0  0  0
    0.9350    0.2050    1.2050 C   0  0  0  0  0  0  0  0  0  0  0  0
   -0.4470   -0.0170    1.1870 C   0  0  0  0  0  0  0  0  0  0  0  0
   -1.2480    0.6260    0.2350 C   0  0  0  0  0  0  0  0  0  0  0  0
   -2.7380    0.3860    0.2160 C   0  0  0  0  0  0  0  0  0  0  0  0
   -3.0520   -0.7990   -0.6950 C   0  0  0  0  0  0  0  0  0  0  0  0
   -4.4640   -1.0260   -0.7130 O   0  0  0  0  0  0  0  0  0  0  0  0
   -0.6660    1.4910   -0.7000 C   0  0  0  0  0  0  0  0  0  0  0  0
    0.7160    1.7130   -0.6820 C   0  0  0  0  0  0  0  0  0  0  0  0
    8.1320   -2.1040   -2.6870 H   0  0  0  0  0  0  0  0  0  0  0  0
    9.0430   -2.7140   -1.2890 H   0  0  0  0  0  0  0  0  0  0  0  0
    7.4650   -3.4210   -1.6980 H   0  0  0  0  0  0  0  0  0  0  0  0
    7.9260   -0.6660   -0.7950 H   0  0  0  0  0  0  0  0  0  0  0  0
    5.4570   -2.1510   -1.3590 H   0  0  0  0  0  0  0  0  0  0  0  0
    6.1240   -0.8330   -2.3480 H   0  0  0  0  0  0  0  0  0  0  0  0
    3.6460   -0.1770   -1.5460 H   0  0  0  0  0  0  0  0  0  0  0  0
    1.5520   -0.2910    1.9390 H   0  0  0  0  0  0  0  0  0  0  0  0
   -0.8960   -0.6840    1.9080 H   0  0  0  0  0  0  0  0  0  0  0  0
   -3.2440    1.2740   -0.1570 H   0  0  0  0  0  0  0  0  0  0  0  0
   -3.0840    0.1700    1.2250 H   0  0  0  0  0  0  0  0  0  0  0  0
   -2.5470   -1.6880   -0.3220 H   0  0  0  0  0  0  0  0  0  0  0  0
   -2.7070   -0.5830   -1.7040 H   0  0  0  0  0  0  0  0  0  0  0  0
   -4.6880   -1.7760   -1.2860 H   0  0  0  0  0  0  0  0  0  0  0  0
   -1.2830    1.9870   -1.4340 H   0  0  0  0  0  0  0  0  0  0  0  0
    1.1650    2.3800   -1.4030 H   0  0  0  0  0  0  0  0  0  0  0  0
  1 19  1  0  0  0  0
  1 20  1  0  0  0  0
  1 21  1  0  0  0  0
  1  2  1  0  0  0  0
  2 22  1  0  0  0  0
  2  3  1  0  0  0  0
  3 23  1  0  0  0  0
  3 24  1  0  0  0  0
  3  4  1  0  0  0  0
  4  5  2  0  0  0  0
  4  6  1  0  0  0  0
  6 25  1  0  0  0  0
  6  7  1  0  0  0  0
  7  8  2  0  0  0  0
  7  9  2  0  0  0  0
  7 10  1  0  0  0  0
 10 11  2  0  0  0  0
 11 26  1  0  0  0  0
 11 12  1  0  0  0  0
 12 27  1  0  0  0  0
 12 13  2  0  0  0  0
 13 14  1  0  0  0  0
 14 28  1  0  0  0  0
 14 29  1  0  0  0  0
 14 15  1  0  0  0  0
 15 30  1  0  0  0  0
 15 31  1  0  0  0  0
 15 16  1  0  0  0  0
 16 32  1  0  0  0  0
 13 17  1  0  0  0  0
 17 33  1  0  0  0  0
 17 18  2  0  0  0  0
 18 10  1  0  0  0  0
 18 34  1  0  0  0  0
M  END
>  <LOGBIO>
7.3000

>  <PRED_LOGBIO>
6.8200

>  <XV_RES>
0.4970

>  <WHL_TMPL>
3

>  <ANCH>
4-6;14-15

$$$$
ROW34
  -MTS-   01071500493D 0   0.00000     0.00000     0

 44 46  0  0  0  0  0  0  0  0999 V2000
    7.6890    1.5990    1.2880 N   0  0  0  0  0  0  0  0  0  0  0  0
    6.7230    1.1460    2.6750 S   0  0  0  0  0  0  0  0  0  0  0  0
    7.4710    0.2570    3.5080 O   0  0  0  0  0  0  0  0  0  0  0  0
    6.3780    2.3180    3.4180 O   0  0  0  0  0  0  0  0  0  0  0  0
    5.1880    0.3070    2.1050 C   0  0  0  0  0  0  0  0  0  0  0  0
    3.9710    0.5630    2.7470 C   0  0  0  0  0  0  0  0  0  0  0  0
    2.8030   -0.0750    2.3140 C   0  0  0  0  0  0  0  0  0  0  0  0
    2.8520   -0.9700    1.2380 C   0  0  0  0  0  0  0  0  0  0  0  0
    1.7550   -1.7760    0.5860 C   0  0  0  0  0  0  0  0  0  0  0  0
    2.4720   -2.8430   -0.2620 C   0  0  0  0  0  0  0  0  0  0  0  0
    3.8560   -2.2180   -0.5220 C   0  0  0  0  0  0  0  0  0  0  0  0
    4.0690   -1.2260    0.5960 C   0  0  0  0  0  0  0  0  0  0  0  0
    5.2370   -0.5880    1.0300 C   0  0  0  0  0  0  0  0  0  0  0  0
    2.0640   -1.9890   -0.8350 N   0  0  0  0  0  0  0  0  0  0  0  0
    1.3900   -2.8990   -1.5330 C   0  0  0  0  0  0  0  0  0  0  0  0
    0.5080   -3.5620   -0.9890 O   0  0  0  0  0  0  0  0  0  0  0  0
    1.7070   -3.1180   -2.9930 C   0  0  0  0  0  0  0  0  0  0  0  0
    0.8390   -2.1910   -3.8640 C   0  0  0  0  0  0  0  0  0  0  0  0
    1.1880   -2.3310   -5.3570 C   0  0  0  0  0  0  0  0  0  0  0  0
    2.6890   -2.0980   -5.6090 C   0  0  0  0  0  0  0  0  0  0  0  0
    3.5570   -3.0260   -4.7380 C   0  0  0  0  0  0  0  0  0  0  0  0
    3.2080   -2.8850   -3.2450 C   0  0  0  0  0  0  0  0  0  0  0  0
    7.3650    1.3870    0.3560 H   0  0  0  0  0  0  0  0  0  0  0  0
    8.5710    2.0730    1.4200 H   0  0  0  0  0  0  0  0  0  0  0  0
    3.9320    1.2540    3.5770 H   0  0  0  0  0  0  0  0  0  0  0  0
    1.8630    0.1220    2.8090 H   0  0  0  0  0  0  0  0  0  0  0  0
    0.7780   -1.9400    1.0370 H   0  0  0  0  0  0  0  0  0  0  0  0
    1.9530   -2.9220   -1.2150 H   0  0  0  0  0  0  0  0  0  0  0  0
    2.5930   -3.7490    0.3280 H   0  0  0  0  0  0  0  0  0  0  0  0
    3.7940   -1.6570   -1.4520 H   0  0  0  0  0  0  0  0  0  0  0  0
    4.6120   -2.9980   -0.4600 H   0  0  0  0  0  0  0  0  0  0  0  0
    6.1770   -0.7850    0.5340 H   0  0  0  0  0  0  0  0  0  0  0  0
    2.7880   -1.4450   -1.2820 H   0  0  0  0  0  0  0  0  0  0  0  0
    1.4540   -4.1570   -3.1920 H   0  0  0  0  0  0  0  0  0  0  0  0
    0.9870   -1.1580   -3.5540 H   0  0  0  0  0  0  0  0  0  0  0  0
   -0.2110   -2.4310   -3.7140 H   0  0  0  0  0  0  0  0  0  0  0  0
    0.9140   -3.3260   -5.7020 H   0  0  0  0  0  0  0  0  0  0  0  0
    0.6090   -1.6130   -5.9340 H   0  0  0  0  0  0  0  0  0  0  0  0
    2.9370   -1.0620   -5.3910 H   0  0  0  0  0  0  0  0  0  0  0  0
    2.9130   -2.2750   -6.6590 H   0  0  0  0  0  0  0  0  0  0  0  0
    3.4090   -4.0580   -5.0480 H   0  0  0  0  0  0  0  0  0  0  0  0
    4.6080   -2.7850   -4.8880 H   0  0  0  0  0  0  0  0  0  0  0  0
    3.4820   -1.8900   -2.9010 H   0  0  0  0  0  0  0  0  0  0  0  0
    3.7870   -3.6030   -2.6680 H   0  0  0  0  0  0  0  0  0  0  0  0
  1 23  1  0  0  0  0
  1 24  1  0  0  0  0
  1  2  1  0  0  0  0
  2  3  2  0  0  0  0
  2  4  2  0  0  0  0
  2  5  1  0  0  0  0
  5  6  2  0  0  0  0
  6 25  1  0  0  0  0
  6  7  1  0  0  0  0
  7 26  1  0  0  0  0
  7  8  2  0  0  0  0
  8  9  1  0  0  0  0
  9 27  1  0  0  0  0
  9 10  1  0  0  0  0
 10 28  1  0  0  0  0
 10 29  1  0  0  0  0
 10 11  1  0  0  0  0
 11 30  1  0  0  0  0
 11 31  1  0  0  0  0
 11 12  1  0  0  0  0
 12  8  1  0  0  0  0
 12 13  2  0  0  0  0
 13  5  1  0  0  0  0
 13 32  1  0  0  0  0
  9 14  1  0  0  0  0
 14 33  1  0  0  0  0
 14 15  1  0  0  0  0
 15 16  2  0  0  0  0
 15 17  1  0  0  0  0
 17 34  1  0  0  0  0
 17 18  1  0  0  0  0
 18 35  1  0  0  0  0
 18 36  1  0  0  0  0
 18 19  1  0  0  0  0
 19 37  1  0  0  0  0
 19 38  1  0  0  0  0
 19 20  1  0  0  0  0
 20 39  1  0  0  0  0
 20 40  1  0  0  0  0
 20 21  1  0  0  0  0
 21 41  1  0  0  0  0
 21 42  1  0  0  0  0
 21 22  1  0  0  0  0
 22 17  1  0  0  0  0
 22 43  1  0  0  0  0
 22 44  1  0  0  0  0
M  END
>  <LOGBIO>
7.4900

>  <PRED_LOGBIO>
7.1900

>  <XV_RES>
0.3590

>  <WHL_TMPL>
1

>  <ANCH>
10-11;12-13

$$$$
ROW35
  -MTS-   01071500493D 0   0.00000     0.00000     0

  6  5  0  0  0  0  0  0  0  0999 V2000
   -2.2080   -0.1560    0.9900 O   0  0  0  0  0  0  0  0  0  0  0  0
   -2.6460   -1.2890    0.4480 C   0  0  0  0  0  0  0  0  0  0  0  0
   -1.9610   -1.8760   -0.3890 O   0  0  0  0  0  0  0  0  0  0  0  0
   -3.8160   -1.7840    0.8080 O   0  0  0  0  0  0  0  0  0  0  0  0
   -2.9810    0.3720    1.2430 H   0  0  0  0  0  0  0  0  0  0  0  0
   -3.8620   -1.7680    1.7770 H   0  0  0  0  0  0  0  0  0  0  0  0
  1  5  1  0  0  0  0
  1  2  1  0  0  0  0
  2  3  2  0  0  0  0
  2  4  1  0  0  0  0
  4  6  1  0  0  0  0
M  END
>  <LOGBIO>
1.0700

>  <PRED_LOGBIO>
5.7700

>  <XV_RES>
-5.0500

>  <WHL_TMPL>
3

>  <ANCH>
14-15;3-4

$$$$
ROW36
  -MTS-   01071500493D 0   0.00000     0.00000     0

 37 38  0  0  1  0  0  0  0  0999 V2000
    4.5300    1.8990   -2.4240 C   0  0  0  0  0  0  0  0  0  0  0  0
    3.5480    2.9370   -2.3630 O   0  0  0  0  0  0  0  0  0  0  0  0
    2.2910    2.6080   -1.9300 C   0  0  0  0  0  0  0  0  0  0  0  0
    1.9770    2.6840   -0.5680 C   0  0  0  0  0  0  0  0  0  0  0  0
    0.6920    2.3480   -0.1250 C   0  0  0  0  0  0  0  0  0  0  0  0
    0.3980    2.4300    1.2340 O   0  0  0  0  0  0  0  0  0  0  0  0
   -0.8690    2.1040    1.7110 C   0  0  0  0  0  0  0  0  0  0  0  0
   -1.1170    2.1790    2.9030 O   0  0  0  0  0  0  0  0  0  0  0  0
   -1.9120    1.6650    0.7570 C   0  0  0  0  0  0  0  0  0  0  0  0
   -1.6300    1.5860   -0.5510 C   0  0  0  0  0  0  0  0  0  0  0  0
   -0.2790    1.9360   -1.0450 C   0  0  0  0  0  0  0  0  0  0  0  0
    0.0340    1.8590   -2.4070 C   0  0  0  0  0  0  0  0  0  0  0  0
    1.3190    2.1960   -2.8500 C   0  0  0  0  0  0  0  0  0  0  0  0
    1.6570    2.1130   -4.3190 C   0  0  1  0  0  0  0  0  0  0  0  0
    2.3470    0.8880   -4.5820 O   0  0  0  0  0  0  0  0  0  0  0  0
    2.5500    3.2920   -4.7030 C   0  0  0  0  0  0  0  0  0  0  0  0
    2.8920    3.2090   -6.1900 C   0  0  0  0  0  0  0  0  0  0  0  0
    3.7840    4.3860   -6.5740 C   0  0  0  0  0  0  0  0  0  0  0  0
    3.6280    1.9010   -6.4710 C   0  0  0  0  0  0  0  0  0  0  0  0
    4.1920    1.1200   -3.1040 H   0  0  0  0  0  0  0  0  0  0  0  0
    5.4710    2.3110   -2.7840 H   0  0  0  0  0  0  0  0  0  0  0  0
    4.6750    1.4780   -1.4320 H   0  0  0  0  0  0  0  0  0  0  0  0
    2.7270    3.0030    0.1420 H   0  0  0  0  0  0  0  0  0  0  0  0
   -2.8980    1.4090    1.1140 H   0  0  0  0  0  0  0  0  0  0  0  0
   -2.3910    1.2660   -1.2470 H   0  0  0  0  0  0  0  0  0  0  0  0
   -0.7150    1.5410   -3.1170 H   0  0  0  0  0  0  0  0  0  0  0  0
    0.7410    2.1460   -4.9050 H   0  0  0  0  0  0  0  0  0  0  0  0
    2.5750    0.8120   -5.5220 H   0  0  0  0  0  0  0  0  0  0  0  0
    2.0260    4.2240   -4.5040 H   0  0  0  0  0  0  0  0  0  0  0  0
    3.4660    3.2590   -4.1180 H   0  0  0  0  0  0  0  0  0  0  0  0
    1.9760    3.2420   -6.7760 H   0  0  0  0  0  0  0  0  0  0  0  0
    4.7000    4.3530   -5.9890 H   0  0  0  0  0  0  0  0  0  0  0  0
    4.0270    4.3270   -7.6330 H   0  0  0  0  0  0  0  0  0  0  0  0
    3.2590    5.3180   -6.3740 H   0  0  0  0  0  0  0  0  0  0  0  0
    4.5440    1.8680   -5.8850 H   0  0  0  0  0  0  0  0  0  0  0  0
    3.8710    1.8420   -7.5290 H   0  0  0  0  0  0  0  0  0  0  0  0
    2.9920    1.0620   -6.1970 H   0  0  0  0  0  0  0  0  0  0  0  0
  1 20  1  0  0  0  0
  1 21  1  0  0  0  0
  1 22  1  0  0  0  0
  1  2  1  0  0  0  0
  2  3  1  0  0  0  0
  3  4  2  0  0  0  0
  4 23  1  0  0  0  0
  4  5  1  0  0  0  0
  5  6  1  0  0  0  0
  6  7  1  0  0  0  0
  7  8  2  0  0  0  0
  7  9  1  0  0  0  0
  9 24  1  0  0  0  0
  9 10  2  0  0  0  0
 10 25  1  0  0  0  0
 10 11  1  0  0  0  0
 11  5  2  0  0  0  0
 11 12  1  0  0  0  0
 12 26  1  0  0  0  0
 12 13  2  0  0  0  0
 13  3  1  0  0  0  0
 13 14  1  0  0  0  0
 14 27  1  0  0  0  0
 14 15  1  0  0  0  0
 15 28  1  0  0  0  0
 14 16  1  0  0  0  0
 16 29  1  0  0  0  0
 16 30  1  0  0  0  0
 16 17  1  0  0  0  0
 17 31  1  0  0  0  0
 17 18  1  0  0  0  0
 18 32  1  0  0  0  0
 18 33  1  0  0  0  0
 18 34  1  0  0  0  0
 17 19  1  0  0  0  0
 19 35  1  0  0  0  0
 19 36  1  0  0  0  0
 19 37  1  0  0  0  0
M  END
>  <LOGBIO>
7.2300

>  <PRED_LOGBIO>
6.2500

>  <XV_RES>
1.0860

>  <WHL_TMPL>
2

>  <ANCH>
40-43;11-10

$$$$
ROW37
  -MTS-   01071500493D 0   0.00000     0.00000     0

 28 29  0  0  0  0  0  0  0  0999 V2000
    4.1250    0.1890   -0.7360 N   0  0  0  0  0  0  0  0  0  0  0  0
    3.3330    1.3620    0.2930 S   0  0  0  0  0  0  0  0  0  0  0  0
    3.6100    2.6810   -0.1860 O   0  0  0  0  0  0  0  0  0  0  0  0
    3.8200    1.2290    1.6310 O   0  0  0  0  0  0  0  0  0  0  0  0
    1.5160    1.0700    0.2700 C   0  0  0  0  0  0  0  0  0  0  0  0
    0.6310    1.5950   -0.5560 N   0  0  0  0  0  0  0  0  0  0  0  0
   -0.7530    1.2040   -0.3670 N   0  0  0  0  0  0  0  0  0  0  0  0
   -0.9940    0.3570    0.6160 C   0  0  0  0  0  0  0  0  0  0  0  0
   -2.2080   -0.1560    0.9900 N   0  0  0  0  0  0  0  0  0  0  0  0
   -2.6460   -1.2890    0.4480 S   0  0  0  0  0  0  0  0  0  0  0  0
   -2.1540   -2.3550    1.3730 O   0  0  0  0  0  0  0  0  0  0  0  0
   -4.3990   -1.6140    0.2930 C   0  0  0  0  0  0  0  0  0  0  0  0
   -5.0850   -2.2640    1.3260 C   0  0  0  0  0  0  0  0  0  0  0  0
   -6.4560   -2.5180    1.2040 C   0  0  0  0  0  0  0  0  0  0  0  0
   -7.1420   -2.1220    0.0490 C   0  0  0  0  0  0  0  0  0  0  0  0
   -6.4560   -1.4720   -0.9830 C   0  0  0  0  0  0  0  0  0  0  0  0
   -5.0850   -1.2180   -0.8620 C   0  0  0  0  0  0  0  0  0  0  0  0
   -8.5280   -2.3790   -0.0730 N   0  3  0  0  0  0  0  0  0  0  0  0
   -9.3530   -1.5410    0.3270 O   0  0  0  0  0  0  0  0  0  0  0  0
   -8.9380   -3.4920   -0.6060 O   0  5  0  0  0  0  0  0  0  0  0  0
    0.5820    0.0250    1.3510 S   0  0  0  0  0  0  0  0  0  0  0  0
    4.0340   -0.7980   -0.5400 H   0  0  0  0  0  0  0  0  0  0  0  0
    4.6730    0.4990   -1.5260 H   0  0  0  0  0  0  0  0  0  0  0  0
   -2.7700    0.3260    1.6770 H   0  0  0  0  0  0  0  0  0  0  0  0
   -4.5560   -2.5700    2.2160 H   0  0  0  0  0  0  0  0  0  0  0  0
   -6.9850   -3.0200    2.0010 H   0  0  0  0  0  0  0  0  0  0  0  0
   -6.9850   -1.1660   -1.8740 H   0  0  0  0  0  0  0  0  0  0  0  0
   -4.5560   -0.7160   -1.6590 H   0  0  0  0  0  0  0  0  0  0  0  0
  1 22  1  0  0  0  0
  1 23  1  0  0  0  0
  1  2  1  0  0  0  0
  2  3  2  0  0  0  0
  2  4  2  0  0  0  0
  2  5  1  0  0  0  0
  5  6  2  0  0  0  0
  6  7  1  0  0  0  0
  7  8  2  0  0  0  0
  8  9  1  0  0  0  0
  9 24  1  0  0  0  0
  9 10  1  0  0  0  0
 10 11  2  0  0  0  0
 10 12  1  0  0  0  0
 12 13  2  0  0  0  0
 13 25  1  0  0  0  0
 13 14  1  0  0  0  0
 14 26  1  0  0  0  0
 14 15  2  0  0  0  0
 15 16  1  0  0  0  0
 16 27  1  0  0  0  0
 16 17  2  0  0  0  0
 17 12  1  0  0  0  0
 17 28  1  0  0  0  0
 15 18  1  0  0  0  0
 18 19  2  0  0  0  0
 18 20  1  0  0  0  0
  8 21  1  0  0  0  0
 21  5  1  0  0  0  0
M  CHG  2  18   1  20  -1
M  END
>  <LOGBIO>
9.0000

>  <PRED_LOGBIO>
8.5900

>  <XV_RES>
0.5150

>  <WHL_TMPL>
3

>  <ANCH>
4-6;4-5

$$$$
ROW38
  -MTS-   01071500493D 0   0.00000     0.00000     0

 21 22  0  0  0  0  0  0  0  0999 V2000
   -0.7160   -1.2640    3.2330 N   0  0  0  0  0  0  0  0  0  0  0  0
    0.5000   -1.1700    2.5410 C   0  0  0  0  0  0  0  0  0  0  0  0
    0.6530   -1.8080    1.3040 C   0  0  0  0  0  0  0  0  0  0  0  0
    1.8670   -1.7150    0.6140 C   0  0  0  0  0  0  0  0  0  0  0  0
    2.9280   -0.9830    1.1600 C   0  0  0  0  0  0  0  0  0  0  0  0
    4.1700   -0.8460    0.5280 N   0  0  0  0  0  0  0  0  0  0  0  0
    5.0910   -0.1300    1.1450 C   0  0  0  0  0  0  0  0  0  0  0  0
    4.3480    0.4260    2.6520 S   0  0  0  0  0  0  0  0  0  0  0  0
    2.7750   -0.3450    2.3970 C   0  0  0  0  0  0  0  0  0  0  0  0
    1.5610   -0.4390    3.0870 C   0  0  0  0  0  0  0  0  0  0  0  0
    6.7980    0.2130    0.5500 S   0  0  0  0  0  0  0  0  0  0  0  0
    7.2340   -0.8590   -0.2890 O   0  0  0  0  0  0  0  0  0  0  0  0
    7.6780    0.3300    1.6710 O   0  0  0  0  0  0  0  0  0  0  0  0
    6.8090    1.7080   -0.3590 N   0  0  0  0  0  0  0  0  0  0  0  0
   -1.5850   -1.3150    2.7210 H   0  0  0  0  0  0  0  0  0  0  0  0
   -0.7230   -1.2800    4.2420 H   0  0  0  0  0  0  0  0  0  0  0  0
   -0.1660   -2.3730    0.8830 H   0  0  0  0  0  0  0  0  0  0  0  0
    1.9850   -2.2070   -0.3400 H   0  0  0  0  0  0  0  0  0  0  0  0
    1.4430    0.0540    4.0410 H   0  0  0  0  0  0  0  0  0  0  0  0
    7.6710    2.0480   -0.7610 H   0  0  0  0  0  0  0  0  0  0  0  0
    5.9540    2.2310   -0.4820 H   0  0  0  0  0  0  0  0  0  0  0  0
  1 15  1  0  0  0  0
  1 16  1  0  0  0  0
  1  2  1  0  0  0  0
  2  3  2  0  0  0  0
  3 17  1  0  0  0  0
  3  4  1  0  0  0  0
  4 18  1  0  0  0  0
  4  5  2  0  0  0  0
  5  6  1  0  0  0  0
  6  7  2  0  0  0  0
  7  8  1  0  0  0  0
  8  9  1  0  0  0  0
  9  5  1  0  0  0  0
  9 10  2  0  0  0  0
 10  2  1  0  0  0  0
 10 19  1  0  0  0  0
  7 11  1  0  0  0  0
 11 12  2  0  0  0  0
 11 13  2  0  0  0  0
 11 14  1  0  0  0  0
 14 20  1  0  0  0  0
 14 21  1  0  0  0  0
M  END
>  <LOGBIO>
8.0500

>  <PRED_LOGBIO>
7.6500

>  <XV_RES>
0.4190

>  <WHL_TMPL>
1

>  <ANCH>
7-45;11-12

$$$$
ROW39
  -MTS-   01071500493D 0   0.00000     0.00000     0

 31 32  0  0  0  0  0  0  0  0999 V2000
   -1.8330    1.7150   -1.2170 C   0  0  0  0  0  0  0  0  0  0  0  0
   -0.7520    1.2020   -0.3650 N   0  0  0  0  0  0  0  0  0  0  0  0
    0.6310    1.5950   -0.5560 N   0  0  0  0  0  0  0  0  0  0  0  0
    1.5160    1.0700    0.2700 C   0  0  0  0  0  0  0  0  0  0  0  0
    0.6060    0.0180    1.3650 S   0  0  0  0  0  0  0  0  0  0  0  0
   -0.9880    0.3230    0.6590 C   0  0  0  0  0  0  0  0  0  0  0  0
   -2.2080   -0.1560    0.9900 N   0  0  0  0  0  0  0  0  0  0  0  0
   -2.6460   -1.2890    0.4480 C   0  0  0  0  0  0  0  0  0  0  0  0
   -1.9610   -1.8760   -0.3890 O   0  0  0  0  0  0  0  0  0  0  0  0
   -3.9580   -1.8440    0.8510 C   0  0  0  0  0  0  0  0  0  0  0  0
   -4.7540   -1.1460    1.7670 C   0  0  0  0  0  0  0  0  0  0  0  0
   -5.9910   -1.6900    2.1350 C   0  0  0  0  0  0  0  0  0  0  0  0
   -6.3970   -2.9090    1.5790 C   0  0  0  0  0  0  0  0  0  0  0  0
   -5.5510   -3.5530    0.6680 C   0  0  0  0  0  0  0  0  0  0  0  0
   -4.3720   -3.0090    0.3350 N   0  0  0  0  0  0  0  0  0  0  0  0
   -5.9610   -4.8420    0.0690 C   0  0  0  0  0  0  0  0  0  0  0  0
   -6.5940   -4.8560   -0.9740 O   0  0  0  0  0  0  0  0  0  0  0  0
   -5.6430   -5.9770    0.6630 O   0  0  0  0  0  0  0  0  0  0  0  0
    3.3330    1.3620    0.2930 S   0  0  0  0  0  0  0  0  0  0  0  0
    3.8200    1.2290    1.6310 O   0  0  0  0  0  0  0  0  0  0  0  0
    3.6100    2.6810   -0.1860 O   0  0  0  0  0  0  0  0  0  0  0  0
    4.1250    0.1890   -0.7360 N   0  0  0  0  0  0  0  0  0  0  0  0
   -2.7580    1.7570   -0.6450 H   0  0  0  0  0  0  0  0  0  0  0  0
   -1.9660    1.0550   -2.0720 H   0  0  0  0  0  0  0  0  0  0  0  0
   -1.5780    2.7130   -1.5660 H   0  0  0  0  0  0  0  0  0  0  0  0
   -4.4200   -0.2070    2.1830 H   0  0  0  0  0  0  0  0  0  0  0  0
   -6.6250   -1.1730    2.8390 H   0  0  0  0  0  0  0  0  0  0  0  0
   -7.3470   -3.3450    1.8480 H   0  0  0  0  0  0  0  0  0  0  0  0
   -5.9940   -6.7050    0.1270 H   0  0  0  0  0  0  0  0  0  0  0  0
    5.1300    0.2050   -0.8400 H   0  0  0  0  0  0  0  0  0  0  0  0
    3.5780   -0.5040   -1.2260 H   0  0  0  0  0  0  0  0  0  0  0  0
  1 23  1  0  0  0  0
  1 24  1  0  0  0  0
  1 25  1  0  0  0  0
  1  2  1  0  0  0  0
  2  3  1  0  0  0  0
  3  4  2  0  0  0  0
  4  5  1  0  0  0  0
  5  6  1  0  0  0  0
  6  2  1  0  0  0  0
  6  7  2  0  0  0  0
  7  8  1  0  0  0  0
  8  9  2  0  0  0  0
  8 10  1  0  0  0  0
 10 11  2  0  0  0  0
 11 26  1  0  0  0  0
 11 12  1  0  0  0  0
 12 27  1  0  0  0  0
 12 13  2  0  0  0  0
 13 28  1  0  0  0  0
 13 14  1  0  0  0  0
 14 15  2  0  0  0  0
 15 10  1  0  0  0  0
 14 16  1  0  0  0  0
 16 17  2  0  0  0  0
 16 18  1  0  0  0  0
 18 29  1  0  0  0  0
  4 19  1  0  0  0  0
 19 20  2  0  0  0  0
 19 21  2  0  0  0  0
 19 22  1  0  0  0  0
 22 30  1  0  0  0  0
 22 31  1  0  0  0  0
M  END
>  <LOGBIO>
8.1500

>  <PRED_LOGBIO>
7.8400

>  <XV_RES>
0.3650

>  <WHL_TMPL>
3

>  <ANCH>
7-8;7-6

$$$$
ROW40
  -MTS-   01071500493D 0   0.00000     0.00000     0

 47 48  0  0  0  0  0  0  0  0999 V2000
    0.8890   -4.2190    1.9210 C   0  0  0  0  0  0  0  0  0  0  0  0
    2.3620   -3.9380    1.6390 C   0  0  0  0  0  0  0  0  0  0  0  0
    3.2210   -4.5990    2.7140 C   0  0  0  0  0  0  0  0  0  0  0  0
    2.6050   -2.4300    1.6490 C   0  0  0  0  0  0  0  0  0  0  0  0
    2.2460   -1.8850    2.9670 N   0  0  0  0  0  0  0  0  0  0  0  0
    1.1970   -0.8610    3.0780 C   0  0  0  0  0  0  0  0  0  0  0  0
    1.0230   -0.4730    4.5260 C   0  0  0  0  0  0  0  0  0  0  0  0
    1.7770    0.5760    5.0660 C   0  0  0  0  0  0  0  0  0  0  0  0
    1.6150    0.9350    6.4090 C   0  0  0  0  0  0  0  0  0  0  0  0
    0.7000    0.2450    7.2130 C   0  0  0  0  0  0  0  0  0  0  0  0
   -0.0540   -0.8040    6.6740 C   0  0  0  0  0  0  0  0  0  0  0  0
    0.1080   -1.1630    5.3310 C   0  0  0  0  0  0  0  0  0  0  0  0
    3.0680   -2.4550    4.4030 S   0  0  0  0  0  0  0  0  0  0  0  0
    4.4680   -2.1880    4.2880 O   0  0  0  0  0  0  0  0  0  0  0  0
    2.8610   -3.8630    4.5430 O   0  0  0  0  0  0  0  0  0  0  0  0
    2.3960   -1.5860    5.8790 C   0  0  0  0  0  0  0  0  0  0  0  0
    2.9750   -0.3860    6.3080 C   0  0  0  0  0  0  0  0  0  0  0  0
    4.0260    0.1340    5.6390 F   0  0  0  0  0  0  0  0  0  0  0  0
    2.4650    0.2760    7.4320 C   0  0  0  0  0  0  0  0  0  0  0  0
    3.0230    1.4330    7.8460 F   0  0  0  0  0  0  0  0  0  0  0  0
    1.3750   -0.2630    8.1260 C   0  0  0  0  0  0  0  0  0  0  0  0
    0.8820    0.3740    9.2090 F   0  0  0  0  0  0  0  0  0  0  0  0
    0.7960   -1.4640    7.6960 C   0  0  0  0  0  0  0  0  0  0  0  0
   -0.2550   -1.9830    8.3660 F   0  0  0  0  0  0  0  0  0  0  0  0
    1.3070   -2.1250    6.5730 C   0  0  0  0  0  0  0  0  0  0  0  0
    0.7480   -3.2820    6.1590 F   0  0  0  0  0  0  0  0  0  0  0  0
    1.7550   -1.7760    0.5860 C   0  0  0  0  0  0  0  0  0  0  0  0
    0.8050   -1.0650    0.9090 O   0  0  0  0  0  0  0  0  0  0  0  0
    2.0690   -1.9930   -0.8600 N   0  0  0  0  0  0  0  0  0  0  0  0
    3.0600   -2.8530   -1.2190 O   0  0  0  0  0  0  0  0  0  0  0  0
    0.6240   -3.8160    2.8960 H   0  0  0  0  0  0  0  0  0  0  0  0
    0.7170   -5.2930    1.9140 H   0  0  0  0  0  0  0  0  0  0  0  0
    0.2770   -3.7480    1.1550 H   0  0  0  0  0  0  0  0  0  0  0  0
    2.6280   -4.3410    0.6640 H   0  0  0  0  0  0  0  0  0  0  0  0
    2.9560   -4.1960    3.6890 H   0  0  0  0  0  0  0  0  0  0  0  0
    3.0480   -5.6730    2.7060 H   0  0  0  0  0  0  0  0  0  0  0  0
    4.2710   -4.3990    2.5120 H   0  0  0  0  0  0  0  0  0  0  0  0
    3.6550   -2.2300    1.4480 H   0  0  0  0  0  0  0  0  0  0  0  0
    1.4830    0.0150    2.5000 H   0  0  0  0  0  0  0  0  0  0  0  0
    0.2600   -1.2590    2.6940 H   0  0  0  0  0  0  0  0  0  0  0  0
    2.4830    1.1080    4.4450 H   0  0  0  0  0  0  0  0  0  0  0  0
    2.1970    1.7440    6.8250 H   0  0  0  0  0  0  0  0  0  0  0  0
    0.5760    0.5220    8.2500 H   0  0  0  0  0  0  0  0  0  0  0  0
   -0.7600   -1.3360    7.2940 H   0  0  0  0  0  0  0  0  0  0  0  0
   -0.4740   -1.9720    4.9150 H   0  0  0  0  0  0  0  0  0  0  0  0
    1.5450   -1.5010   -1.5700 H   0  0  0  0  0  0  0  0  0  0  0  0
    3.8940   -2.6240   -0.7810 H   0  0  0  0  0  0  0  0  0  0  0  0
  1 31  1  0  0  0  0
  1 32  1  0  0  0  0
  1 33  1  0  0  0  0
  1  2  1  0  0  0  0
  2 34  1  0  0  0  0
  2  3  1  0  0  0  0
  3 35  1  0  0  0  0
  3 36  1  0  0  0  0
  3 37  1  0  0  0  0
  2  4  1  0  0  0  0
  4 38  1  0  0  0  0
  4  5  1  0  0  0  0
  5  6  1  0  0  0  0
  6 39  1  0  0  0  0
  6 40  1  0  0  0  0
  6  7  1  0  0  0  0
  7  8  2  0  0  0  0
  8 41  1  0  0  0  0
  8  9  1  0  0  0  0
  9 42  1  0  0  0  0
  9 10  2  0  0  0  0
 10 43  1  0  0  0  0
 10 11  1  0  0  0  0
 11 44  1  0  0  0  0
 11 12  2  0  0  0  0
 12  7  1  0  0  0  0
 12 45  1  0  0  0  0
  5 13  1  0  0  0  0
 13 14  2  0  0  0  0
 13 15  2  0  0  0  0
 13 16  1  0  0  0  0
 16 17  2  0  0  0  0
 17 18  1  0  0  0  0
 17 19  1  0  0  0  0
 19 20  1  0  0  0  0
 19 21  2  0  0  0  0
 21 22  1  0  0  0  0
 21 23  1  0  0  0  0
 23 24  1  0  0  0  0
 23 25  2  0  0  0  0
 25 16  1  0  0  0  0
 25 26  1  0  0  0  0
  4 27  1  0  0  0  0
 27 28  2  0  0  0  0
 27 29  1  0  0  0  0
 29 46  1  0  0  0  0
 29 30  1  0  0  0  0
 30 47  1  0  0  0  0
M  END
>  <LOGBIO>
7.3500

>  <PRED_LOGBIO>
6.4300

>  <XV_RES>
1.0470

>  <WHL_TMPL>
1

>  <ANCH>
11-13;42-44

$$$$
ROW41
  -MTS-   01071500493D 0   0.00000     0.00000     0

 57 60  0  0  0  0  0  0  0  0999 V2000
   -6.1410   -3.1670    5.1700 C   0  0  0  0  0  0  0  0  0  0  0  0
   -6.4140   -3.2080    3.7260 N   0  0  0  0  0  0  0  0  0  0  0  0
   -6.9330   -1.9040    3.2890 C   0  0  0  0  0  0  0  0  0  0  0  0
   -7.2130   -1.8910    1.7750 C   0  0  0  0  0  0  0  0  0  0  0  0
   -6.0570   -2.3520    0.9940 N   0  0  0  0  0  0  0  0  0  0  0  0
   -5.4340   -3.5890    1.4860 C   0  0  0  0  0  0  0  0  0  0  0  0
   -5.1850   -3.5710    3.0060 C   0  0  0  0  0  0  0  0  0  0  0  0
   -5.6090   -1.7010   -0.0750 C   0  0  0  0  0  0  0  0  0  0  0  0
   -6.0500   -1.9730   -1.1910 O   0  0  0  0  0  0  0  0  0  0  0  0
   -4.5790   -0.6480    0.0770 C   0  0  0  0  0  0  0  0  0  0  0  0
   -4.8150    0.7950    0.3060 C   0  0  0  0  0  0  0  0  0  0  0  0
   -3.6050    1.3650    0.3800 C   0  0  0  0  0  0  0  0  0  0  0  0
   -3.3460    2.8050    0.6030 C   0  0  0  0  0  0  0  0  0  0  0  0
   -3.8080    3.4270    1.7690 C   0  0  0  0  0  0  0  0  0  0  0  0
   -3.5640    4.7890    1.9800 C   0  0  0  0  0  0  0  0  0  0  0  0
   -2.8580    5.5300    1.0250 C   0  0  0  0  0  0  0  0  0  0  0  0
   -2.3960    4.9080   -0.1420 C   0  0  0  0  0  0  0  0  0  0  0  0
   -2.6400    3.5460   -0.3520 C   0  0  0  0  0  0  0  0  0  0  0  0
   -2.6450    0.4010    0.2170 N   0  0  0  0  0  0  0  0  0  0  0  0
   -3.2500   -0.8140    0.0340 C   0  0  0  0  0  0  0  0  0  0  0  0
   -2.5360   -2.1270   -0.1810 C   0  0  0  0  0  0  0  0  0  0  0  0
   -1.2480    0.6260    0.2350 C   0  0  0  0  0  0  0  0  0  0  0  0
   -0.4480   -0.0170    1.1870 C   0  0  0  0  0  0  0  0  0  0  0  0
    0.9350    0.2050    1.2050 C   0  0  0  0  0  0  0  0  0  0  0  0
    1.5160    1.0700    0.2700 C   0  0  0  0  0  0  0  0  0  0  0  0
    0.7160    1.7130   -0.6820 C   0  0  0  0  0  0  0  0  0  0  0  0
   -0.6660    1.4910   -0.7000 C   0  0  0  0  0  0  0  0  0  0  0  0
    3.3330    1.3620    0.2930 S   0  0  0  0  0  0  0  0  0  0  0  0
    3.6100    2.6810   -0.1860 O   0  0  0  0  0  0  0  0  0  0  0  0
    3.8200    1.2290    1.6310 O   0  0  0  0  0  0  0  0  0  0  0  0
    4.1250    0.1890   -0.7360 N   0  0  0  0  0  0  0  0  0  0  0  0
   -5.8700   -2.1530    5.4580 H   0  0  0  0  0  0  0  0  0  0  0  0
   -7.0310   -3.4730    5.7160 H   0  0  0  0  0  0  0  0  0  0  0  0
   -5.3210   -3.8420    5.4040 H   0  0  0  0  0  0  0  0  0  0  0  0
   -6.2100   -1.1280    3.5300 H   0  0  0  0  0  0  0  0  0  0  0  0
   -7.8500   -1.6800    3.8290 H   0  0  0  0  0  0  0  0  0  0  0  0
   -8.0700   -2.5260    1.5600 H   0  0  0  0  0  0  0  0  0  0  0  0
   -7.4790   -0.8830    1.4650 H   0  0  0  0  0  0  0  0  0  0  0  0
   -6.0680   -4.4370    1.2350 H   0  0  0  0  0  0  0  0  0  0  0  0
   -4.4900   -3.7480    0.9680 H   0  0  0  0  0  0  0  0  0  0  0  0
   -4.4030   -2.8500    3.2370 H   0  0  0  0  0  0  0  0  0  0  0  0
   -4.8520   -4.5550    3.3300 H   0  0  0  0  0  0  0  0  0  0  0  0
   -5.7710    1.2890    0.3960 H   0  0  0  0  0  0  0  0  0  0  0  0
   -4.3530    2.8560    2.5070 H   0  0  0  0  0  0  0  0  0  0  0  0
   -3.9200    5.2690    2.8800 H   0  0  0  0  0  0  0  0  0  0  0  0
   -2.6690    6.5800    1.1870 H   0  0  0  0  0  0  0  0  0  0  0  0
   -1.8510    5.4790   -0.8790 H   0  0  0  0  0  0  0  0  0  0  0  0
   -2.2840    3.0660   -1.2520 H   0  0  0  0  0  0  0  0  0  0  0  0
   -1.5890   -1.9460   -0.6840 H   0  0  0  0  0  0  0  0  0  0  0  0
   -2.3520   -2.6010    0.7810 H   0  0  0  0  0  0  0  0  0  0  0  0
   -3.1540   -2.7790   -0.7950 H   0  0  0  0  0  0  0  0  0  0  0  0
   -0.8960   -0.6840    1.9080 H   0  0  0  0  0  0  0  0  0  0  0  0
    1.5520   -0.2910    1.9390 H   0  0  0  0  0  0  0  0  0  0  0  0
    1.1650    2.3800   -1.4030 H   0  0  0  0  0  0  0  0  0  0  0  0
   -1.2830    1.9860   -1.4340 H   0  0  0  0  0  0  0  0  0  0  0  0
    5.1290    0.2050   -0.8400 H   0  0  0  0  0  0  0  0  0  0  0  0
    3.5780   -0.5040   -1.2260 H   0  0  0  0  0  0  0  0  0  0  0  0
  1 32  1  0  0  0  0
  1 33  1  0  0  0  0
  1 34  1  0  0  0  0
  1  2  1  0  0  0  0
  2  3  1  0  0  0  0
  3 35  1  0  0  0  0
  3 36  1  0  0  0  0
  3  4  1  0  0  0  0
  4 37  1  0  0  0  0
  4 38  1  0  0  0  0
  4  5  1  0  0  0  0
  5  6  1  0  0  0  0
  6 39  1  0  0  0  0
  6 40  1  0  0  0  0
  6  7  1  0  0  0  0
  7  2  1  0  0  0  0
  7 41  1  0  0  0  0
  7 42  1  0  0  0  0
  5  8  1  0  0  0  0
  8  9  2  0  0  0  0
  8 10  1  0  0  0  0
 10 11  1  0  0  0  0
 11 43  1  0  0  0  0
 11 12  2  0  0  0  0
 12 13  1  0  0  0  0
 13 14  2  0  0  0  0
 14 44  1  0  0  0  0
 14 15  1  0  0  0  0
 15 45  1  0  0  0  0
 15 16  2  0  0  0  0
 16 46  1  0  0  0  0
 16 17  1  0  0  0  0
 17 47  1  0  0  0  0
 17 18  2  0  0  0  0
 18 13  1  0  0  0  0
 18 48  1  0  0  0  0
 12 19  1  0  0  0  0
 19 20  1  0  0  0  0
 20 10  2  0  0  0  0
 20 21  1  0  0  0  0
 21 49  1  0  0  0  0
 21 50  1  0  0  0  0
 21 51  1  0  0  0  0
 19 22  1  0  0  0  0
 22 23  2  0  0  0  0
 23 52  1  0  0  0  0
 23 24  1  0  0  0  0
 24 53  1  0  0  0  0
 24 25  2  0  0  0  0
 25 26  1  0  0  0  0
 26 54  1  0  0  0  0
 26 27  2  0  0  0  0
 27 22  1  0  0  0  0
 27 55  1  0  0  0  0
 25 28  1  0  0  0  0
 28 29  2  0  0  0  0
 28 30  2  0  0  0  0
 28 31  1  0  0  0  0
 31 56  1  0  0  0  0
 31 57  1  0  0  0  0
M  END
>  <LOGBIO>
6.2900

>  <PRED_LOGBIO>
7.1200

>  <XV_RES>
-1.0180

>  <WHL_TMPL>
3

>  <ANCH>
4-6;52-53

$$$$
ROW42
  -MTS-   01071500493D 0   0.00000     0.00000     0

 36 36  0  0  0  0  0  0  0  0999 V2000
   -0.5430   -4.9780    1.6970 C   0  0  0  0  0  0  0  0  0  0  0  0
   -1.4350   -4.1710    0.8520 N   0  0  0  0  0  0  0  0  0  0  0  0
   -1.3690   -2.7030    0.9050 C   0  0  0  0  0  0  0  0  0  0  0  0
   -0.3140   -2.2830    1.8990 C   0  0  0  0  0  0  0  0  0  0  0  0
    0.3300   -3.1340    2.5100 O   0  0  0  0  0  0  0  0  0  0  0  0
   -0.0790   -0.9910    2.1130 N   0  0  0  0  0  0  0  0  0  0  0  0
    1.1450   -0.5030    3.2650 S   0  0  0  0  0  0  0  0  0  0  0  0
    1.2390   -1.4670    4.3170 O   0  0  0  0  0  0  0  0  0  0  0  0
    2.3790   -0.3050    2.5700 O   0  0  0  0  0  0  0  0  0  0  0  0
    0.6740    1.0960    4.0430 C   0  0  0  0  0  0  0  0  0  0  0  0
    1.4450    2.2420    3.8110 C   0  0  0  0  0  0  0  0  0  0  0  0
    1.0870    3.4580    4.4040 C   0  0  0  0  0  0  0  0  0  0  0  0
   -0.0430    3.5300    5.2280 C   0  0  0  0  0  0  0  0  0  0  0  0
   -0.4290    4.8420    5.8670 C   0  0  0  0  0  0  0  0  0  0  0  0
    0.2120    4.9600    7.1400 O   0  0  0  0  0  0  0  0  0  0  0  0
   -0.8130    2.3850    5.4600 C   0  0  0  0  0  0  0  0  0  0  0  0
   -0.4550    1.1680    4.8680 C   0  0  0  0  0  0  0  0  0  0  0  0
   -2.3270   -4.7870    0.0140 C   0  0  0  0  0  0  0  0  0  0  0  0
   -3.1270   -4.0630   -0.7460 N   0  0  0  0  0  0  0  0  0  0  0  0
   -2.3880   -6.1550   -0.0360 N   0  0  0  0  0  0  0  0  0  0  0  0
   -0.7270   -4.7440    2.7440 H   0  0  0  0  0  0  0  0  0  0  0  0
   -0.7350   -6.0340    1.5220 H   0  0  0  0  0  0  0  0  0  0  0  0
    0.4920   -4.7520    1.4520 H   0  0  0  0  0  0  0  0  0  0  0  0
   -1.1160   -2.3160   -0.0790 H   0  0  0  0  0  0  0  0  0  0  0  0
   -2.3350   -2.3080    1.2130 H   0  0  0  0  0  0  0  0  0  0  0  0
   -0.6070   -0.2920    1.6110 H   0  0  0  0  0  0  0  0  0  0  0  0
    2.3160    2.1860    3.1750 H   0  0  0  0  0  0  0  0  0  0  0  0
    1.6810    4.3420    4.2250 H   0  0  0  0  0  0  0  0  0  0  0  0
   -1.5080    4.8770    6.0000 H   0  0  0  0  0  0  0  0  0  0  0  0
   -0.1160    5.6640    5.2260 H   0  0  0  0  0  0  0  0  0  0  0  0
   -0.0210    5.7970    7.5700 H   0  0  0  0  0  0  0  0  0  0  0  0
   -1.6850    2.4400    6.0960 H   0  0  0  0  0  0  0  0  0  0  0  0
   -1.0500    0.2840    5.0470 H   0  0  0  0  0  0  0  0  0  0  0  0
   -3.7720   -4.5080   -1.3510 H   0  0  0  0  0  0  0  0  0  0  0  0
   -1.7750   -6.7090    0.5450 H   0  0  0  0  0  0  0  0  0  0  0  0
   -3.0450   -6.6090   -0.6540 H   0  0  0  0  0  0  0  0  0  0  0  0
  1 21  1  0  0  0  0
  1 22  1  0  0  0  0
  1 23  1  0  0  0  0
  1  2  1  0  0  0  0
  2  3  1  0  0  0  0
  3 24  1  0  0  0  0
  3 25  1  0  0  0  0
  3  4  1  0  0  0  0
  4  5  2  0  0  0  0
  4  6  1  0  0  0  0
  6 26  1  0  0  0  0
  6  7  1  0  0  0  0
  7  8  2  0  0  0  0
  7  9  2  0  0  0  0
  7 10  1  0  0  0  0
 10 11  2  0  0  0  0
 11 27  1  0  0  0  0
 11 12  1  0  0  0  0
 12 28  1  0  0  0  0
 12 13  2  0  0  0  0
 13 14  1  0  0  0  0
 14 29  1  0  0  0  0
 14 30  1  0  0  0  0
 14 15  1  0  0  0  0
 15 31  1  0  0  0  0
 13 16  1  0  0  0  0
 16 32  1  0  0  0  0
 16 17  2  0  0  0  0
 17 10  1  0  0  0  0
 17 33  1  0  0  0  0
  2 18  1  0  0  0  0
 18 19  2  0  0  0  0
 19 34  1  0  0  0  0
 18 20  1  0  0  0  0
 20 35  1  0  0  0  0
 20 36  1  0  0  0  0
M  END
>  <LOGBIO>
7.3900

>  <PRED_LOGBIO>
6.3000

>  <XV_RES>
1.2220

>  <WHL_TMPL>
1

>  <ANCH>
41-43;13-14

$$$$
ROW44
  -MTS-   01071500493D 0   0.00000     0.00000     0

 17 17  0  0  0  0  0  0  0  0999 V2000
   -1.8330    1.7150   -1.2180 C   0  0  0  0  0  0  0  0  0  0  0  0
   -0.7520    1.2020   -0.3650 N   0  0  0  0  0  0  0  0  0  0  0  0
   -0.9890    0.3230    0.6590 C   0  0  0  0  0  0  0  0  0  0  0  0
    0.6060    0.0180    1.3650 S   0  0  0  0  0  0  0  0  0  0  0  0
    1.5160    1.0700    0.2700 C   0  0  0  0  0  0  0  0  0  0  0  0
    0.6310    1.5950   -0.5560 N   0  0  0  0  0  0  0  0  0  0  0  0
    3.3330    1.3620    0.2930 S   0  0  0  0  0  0  0  0  0  0  0  0
    3.8200    1.2290    1.6310 O   0  0  0  0  0  0  0  0  0  0  0  0
    3.6100    2.6810   -0.1860 O   0  0  0  0  0  0  0  0  0  0  0  0
    4.1250    0.1890   -0.7360 N   0  0  0  0  0  0  0  0  0  0  0  0
   -2.2080   -0.1560    0.9900 N   0  0  0  0  0  0  0  0  0  0  0  0
   -2.7580    1.7570   -0.6450 H   0  0  0  0  0  0  0  0  0  0  0  0
   -1.9660    1.0550   -2.0720 H   0  0  0  0  0  0  0  0  0  0  0  0
   -1.5770    2.7140   -1.5660 H   0  0  0  0  0  0  0  0  0  0  0  0
    5.1300    0.2050   -0.8400 H   0  0  0  0  0  0  0  0  0  0  0  0
    3.5780   -0.5040   -1.2260 H   0  0  0  0  0  0  0  0  0  0  0  0
   -2.3030   -0.7900    1.7450 H   0  0  0  0  0  0  0  0  0  0  0  0
  1 12  1  0  0  0  0
  1 13  1  0  0  0  0
  1 14  1  0  0  0  0
  1  2  1  0  0  0  0
  2  3  1  0  0  0  0
  3  4  1  0  0  0  0
  4  5  1  0  0  0  0
  5  6  2  0  0  0  0
  6  2  1  0  0  0  0
  5  7  1  0  0  0  0
  7  8  2  0  0  0  0
  7  9  2  0  0  0  0
  7 10  1  0  0  0  0
 10 15  1  0  0  0  0
 10 16  1  0  0  0  0
  3 11  2  0  0  0  0
 11 17  1  0  0  0  0
M  END
>  <LOGBIO>
7.7200

>  <PRED_LOGBIO>
7.6600

>  <XV_RES>
0.0740

>  <WHL_TMPL>
3

>  <ANCH>
7-8;8-9

$$$$
ROW45
  -MTS-   01071500493D 0   0.00000     0.00000     0

 69 72  0  0  1  0  0  0  0  0999 V2000
    0.5160   -9.3830   -4.3880 N   0  0  0  0  0  0  0  0  0  0  0  0
   -0.4700   -9.2540   -2.9480 S   0  0  0  0  0  0  0  0  0  0  0  0
   -0.1310  -10.3070   -2.0420 O   0  0  0  0  0  0  0  0  0  0  0  0
   -1.8510   -9.3580   -3.3050 O   0  0  0  0  0  0  0  0  0  0  0  0
   -0.1660   -7.6280   -2.1410 C   0  0  0  0  0  0  0  0  0  0  0  0
    0.8420   -7.5030   -1.1780 C   0  0  0  0  0  0  0  0  0  0  0  0
    1.0730   -6.2660   -0.5640 C   0  0  0  0  0  0  0  0  0  0  0  0
    0.2960   -5.1550   -0.9120 C   0  0  0  0  0  0  0  0  0  0  0  0
   -0.7120   -5.2810   -1.8750 C   0  0  0  0  0  0  0  0  0  0  0  0
   -0.9440   -6.5170   -2.4890 C   0  0  0  0  0  0  0  0  0  0  0  0
    0.5300   -3.9050   -0.2920 N   0  0  0  0  0  0  0  0  0  0  0  0
    0.8850   -2.7320   -0.9030 C   0  0  0  0  0  0  0  0  0  0  0  0
    1.0040   -1.7960    0.0480 C   0  0  0  0  0  0  0  0  0  0  0  0
    1.3810   -0.3500   -0.1720 C   0  0  0  0  0  0  0  0  0  0  0  0
    0.2530    0.5220   -0.0540 O   0  0  0  0  0  0  0  0  0  0  0  0
    0.7250    1.9740   -0.0980 C   0  0  2  0  0  0  0  0  0  0  0  0
    0.4320    2.4390    1.2220 O   0  0  0  0  0  0  0  0  0  0  0  0
    1.2470    1.7850    2.1980 C   0  0  2  0  0  0  0  0  0  0  0  0
    0.8020    2.3220    3.5580 C   0  0  0  0  0  0  0  0  0  0  0  0
    0.0710    3.5370    3.3750 O   0  0  0  0  0  0  0  0  0  0  0  0
    0.9930    0.2670    2.2280 C   0  0  1  0  0  0  0  0  0  0  0  0
   -0.3830    0.0920    2.5770 O   0  0  0  0  0  0  0  0  0  0  0  0
   -0.6380   -1.2080    3.1150 C   0  0  1  0  0  0  0  0  0  0  0  0
    0.5000   -1.6620    3.8530 O   0  0  0  0  0  0  0  0  0  0  0  0
    0.2400   -2.9150    4.4920 C   0  0  2  0  0  0  0  0  0  0  0  0
    1.4330   -3.3140    5.3590 C   0  0  0  0  0  0  0  0  0  0  0  0
    1.2580   -2.7920    6.6790 O   0  0  0  0  0  0  0  0  0  0  0  0
   -0.0590   -4.0260    3.4670 C   0  0  1  0  0  0  0  0  0  0  0  0
   -0.4320   -5.2180    4.1620 O   0  0  0  0  0  0  0  0  0  0  0  0
   -1.2050   -3.6080    2.5280 C   0  0  2  0  0  0  0  0  0  0  0  0
   -1.2720   -4.5250    1.4330 O   0  0  0  0  0  0  0  0  0  0  0  0
   -1.0070   -2.1820    1.9800 C   0  0  1  0  0  0  0  0  0  0  0  0
   -2.2180   -1.7440    1.3600 O   0  0  0  0  0  0  0  0  0  0  0  0
    1.1690   -0.3450    0.8250 C   0  0  2  0  0  0  0  0  0  0  0  0
    0.5350   -1.6260    0.8640 O   0  0  0  0  0  0  0  0  0  0  0  0
    0.4290    0.4710   -0.2510 C   0  0  1  0  0  0  0  0  0  0  0  0
   -0.9690    0.3040    0.0020 O   0  0  0  0  0  0  0  0  0  0  0  0
    0.7190   -2.3920    1.2820 N   0  0  0  0  0  0  0  0  0  0  0  0
    0.4430   -3.6010    1.1230 N   0  0  0  0  0  0  0  0  0  0  0  0
    1.1280   -8.6240   -4.6510 H   0  0  0  0  0  0  0  0  0  0  0  0
    0.4730  -10.2170   -4.9560 H   0  0  0  0  0  0  0  0  0  0  0  0
    1.4420   -8.3600   -0.9090 H   0  0  0  0  0  0  0  0  0  0  0  0
    1.8510   -6.1690    0.1790 H   0  0  0  0  0  0  0  0  0  0  0  0
   -1.3120   -4.4240   -2.1440 H   0  0  0  0  0  0  0  0  0  0  0  0
   -1.7210   -6.6140   -3.2320 H   0  0  0  0  0  0  0  0  0  0  0  0
    1.0400   -2.5870   -1.9620 H   0  0  0  0  0  0  0  0  0  0  0  0
    1.7150   -0.2770   -1.2050 H   0  0  0  0  0  0  0  0  0  0  0  0
    2.1200   -0.0770    0.5780 H   0  0  0  0  0  0  0  0  0  0  0  0
    0.0880    2.5030   -0.8040 H   0  0  0  0  0  0  0  0  0  0  0  0
    2.3050    1.9850    2.0400 H   0  0  0  0  0  0  0  0  0  0  0  0
    1.6770    2.5140    4.1750 H   0  0  0  0  0  0  0  0  0  0  0  0
    0.1670    1.5860    4.0470 H   0  0  0  0  0  0  0  0  0  0  0  0
   -0.2230    3.8970    4.2260 H   0  0  0  0  0  0  0  0  0  0  0  0
    1.6600   -0.2160    2.9390 H   0  0  0  0  0  0  0  0  0  0  0  0
   -1.4860   -1.0790    3.7840 H   0  0  0  0  0  0  0  0  0  0  0  0
   -0.5940   -2.8140    5.1820 H   0  0  0  0  0  0  0  0  0  0  0  0
    1.5010   -4.3990    5.4050 H   0  0  0  0  0  0  0  0  0  0  0  0
    2.3460   -2.9120    4.9270 H   0  0  0  0  0  0  0  0  0  0  0  0
    2.0050   -3.0330    7.2500 H   0  0  0  0  0  0  0  0  0  0  0  0
    0.8350   -4.2180    2.8770 H   0  0  0  0  0  0  0  0  0  0  0  0
   -0.1610   -6.0080    3.6680 H   0  0  0  0  0  0  0  0  0  0  0  0
   -2.1470   -3.6540    3.0710 H   0  0  0  0  0  0  0  0  0  0  0  0
   -0.3910   -4.8590    1.2040 H   0  0  0  0  0  0  0  0  0  0  0  0
   -0.2070   -2.1900    1.2420 H   0  0  0  0  0  0  0  0  0  0  0  0
   -2.0340   -1.1380    0.6260 H   0  0  0  0  0  0  0  0  0  0  0  0
    2.2260   -0.4220    0.5790 H   0  0  0  0  0  0  0  0  0  0  0  0
    0.7610   -2.1500    0.0800 H   0  0  0  0  0  0  0  0  0  0  0  0
    0.7080    0.1280   -1.2460 H   0  0  0  0  0  0  0  0  0  0  0  0
   -1.1670    0.4160    0.9450 H   0  0  0  0  0  0  0  0  0  0  0  0
  1 40  1  0  0  0  0
  1 41  1  0  0  0  0
  1  2  1  0  0  0  0
  2  3  2  0  0  0  0
  2  4  2  0  0  0  0
  2  5  1  0  0  0  0
  5  6  2  0  0  0  0
  6 42  1  0  0  0  0
  6  7  1  0  0  0  0
  7 43  1  0  0  0  0
  7  8  2  0  0  0  0
  8  9  1  0  0  0  0
  9 44  1  0  0  0  0
  9 10  2  0  0  0  0
 10  5  1  0  0  0  0
 10 45  1  0  0  0  0
  8 11  1  0  0  0  0
 11 12  1  0  0  0  0
 12 46  1  0  0  0  0
 12 13  2  0  0  0  0
 13 14  1  0  0  0  0
 14 47  1  0  0  0  0
 14 48  1  0  0  0  0
 14 15  1  0  0  0  0
 15 16  1  0  0  0  0
 16 49  1  0  0  0  0
 16 17  1  0  0  0  0
 17 18  1  0  0  0  0
 18 50  1  0  0  0  0
 18 19  1  0  0  0  0
 19 51  1  0  0  0  0
 19 52  1  0  0  0  0
 19 20  1  0  0  0  0
 20 53  1  0  0  0  0
 18 21  1  0  0  0  0
 21 54  1  0  0  0  0
 21 22  1  0  0  0  0
 22 23  1  0  0  0  0
 23 55  1  0  0  0  0
 23 24  1  0  0  0  0
 24 25  1  0  0  0  0
 25 56  1  0  0  0  0
 25 26  1  0  0  0  0
 26 57  1  0  0  0  0
 26 58  1  0  0  0  0
 26 27  1  0  0  0  0
 27 59  1  0  0  0  0
 25 28  1  0  0  0  0
 28 60  1  0  0  0  0
 28 29  1  0  0  0  0
 29 61  1  0  0  0  0
 28 30  1  0  0  0  0
 30 62  1  0  0  0  0
 30 31  1  0  0  0  0
 31 63  1  0  0  0  0
 30 32  1  0  0  0  0
 32 23  1  0  0  0  0
 32 64  1  0  0  0  0
 32 33  1  0  0  0  0
 33 65  1  0  0  0  0
 21 34  1  0  0  0  0
 34 66  1  0  0  0  0
 34 35  1  0  0  0  0
 35 67  1  0  0  0  0
 34 36  1  0  0  0  0
 36 16  1  0  0  0  0
 36 68  1  0  0  0  0
 36 37  1  0  0  0  0
 37 69  1  0  0  0  0
 13 38  1  0  0  0  0
 38 39  2  0  0  0  0
 39 11  1  0  0  0  0
M  END
>  <LOGBIO>
7.3200

>  <PRED_LOGBIO>
7.0100

>  <XV_RES>
0.4350

>  <WHL_TMPL>
2

>  <ANCH>
11-43;25-27

$$$$
ROW47
  -MTS-   01071500493D 0   0.00000     0.00000     0

 25 25  0  0  0  0  0  0  0  0999 V2000
   -4.8820    1.1770    1.0960 N   0  0  0  0  0  0  0  0  0  0  0  0
   -3.4300    1.4100    1.1150 C   0  0  0  0  0  0  0  0  0  0  0  0
   -2.7380    0.3860    0.2160 C   0  0  0  0  0  0  0  0  0  0  0  0
   -1.2480    0.6260    0.2350 C   0  0  0  0  0  0  0  0  0  0  0  0
   -0.4480   -0.0170    1.1870 C   0  0  0  0  0  0  0  0  0  0  0  0
    0.9350    0.2050    1.2050 C   0  0  0  0  0  0  0  0  0  0  0  0
    1.5160    1.0700    0.2700 C   0  0  0  0  0  0  0  0  0  0  0  0
    0.7160    1.7130   -0.6820 C   0  0  0  0  0  0  0  0  0  0  0  0
   -0.6660    1.4910   -0.7000 C   0  0  0  0  0  0  0  0  0  0  0  0
    3.3330    1.3620    0.2930 S   0  0  0  0  0  0  0  0  0  0  0  0
    3.6100    2.6810   -0.1860 O   0  0  0  0  0  0  0  0  0  0  0  0
    3.8200    1.2290    1.6310 O   0  0  0  0  0  0  0  0  0  0  0  0
    4.1250    0.1890   -0.7360 N   0  0  0  0  0  0  0  0  0  0  0  0
   -5.2260    1.2710    0.1510 H   0  0  0  0  0  0  0  0  0  0  0  0
   -5.3390    1.8540    1.6900 H   0  0  0  0  0  0  0  0  0  0  0  0
   -3.2200    2.4140    0.7500 H   0  0  0  0  0  0  0  0  0  0  0  0
   -3.0600    1.3090    2.1320 H   0  0  0  0  0  0  0  0  0  0  0  0
   -2.9490   -0.6170    0.5810 H   0  0  0  0  0  0  0  0  0  0  0  0
   -3.1090    0.4880   -0.8020 H   0  0  0  0  0  0  0  0  0  0  0  0
   -0.8960   -0.6840    1.9080 H   0  0  0  0  0  0  0  0  0  0  0  0
    1.5520   -0.2910    1.9390 H   0  0  0  0  0  0  0  0  0  0  0  0
    1.1650    2.3800   -1.4030 H   0  0  0  0  0  0  0  0  0  0  0  0
   -1.2830    1.9860   -1.4340 H   0  0  0  0  0  0  0  0  0  0  0  0
    5.1300    0.2050   -0.8400 H   0  0  0  0  0  0  0  0  0  0  0  0
    3.5780   -0.5040   -1.2260 H   0  0  0  0  0  0  0  0  0  0  0  0
  1 14  1  0  0  0  0
  1 15  1  0  0  0  0
  1  2  1  0  0  0  0
  2 16  1  0  0  0  0
  2 17  1  0  0  0  0
  2  3  1  0  0  0  0
  3 18  1  0  0  0  0
  3 19  1  0  0  0  0
  3  4  1  0  0  0  0
  4  5  2  0  0  0  0
  5 20  1  0  0  0  0
  5  6  1  0  0  0  0
  6 21  1  0  0  0  0
  6  7  2  0  0  0  0
  7  8  1  0  0  0  0
  8 22  1  0  0  0  0
  8  9  2  0  0  0  0
  9  4  1  0  0  0  0
  9 23  1  0  0  0  0
  7 10  1  0  0  0  0
 10 11  2  0  0  0  0
 10 12  2  0  0  0  0
 10 13  1  0  0  0  0
 13 24  1  0  0  0  0
 13 25  1  0  0  0  0
M  END
>  <LOGBIO>
6.8000

>  <PRED_LOGBIO>
6.7500

>  <XV_RES>
0.0470

>  <WHL_TMPL>
3

>  <ANCH>
4-6;20-21

$$$$
ROW48
  -MTS-   01071500493D 0   0.00000     0.00000     0

 17 16  0  0  0  0  0  0  0  0999 V2000
    2.4390   -2.8330    0.1340 N   0  0  0  0  0  0  0  0  0  0  0  0
    0.9880   -1.8580    0.0580 S   0  0  0  0  0  0  0  0  0  0  0  0
    0.2660   -1.9800    1.2860 O   0  0  0  0  0  0  0  0  0  0  0  0
    0.1680   -2.3070   -1.0240 O   0  0  0  0  0  0  0  0  0  0  0  0
    1.3810   -0.3500   -0.1720 O   0  0  0  0  0  0  0  0  0  0  0  0
    0.2530    0.5220   -0.0540 C   0  0  0  0  0  0  0  0  0  0  0  0
    0.7250    1.9740   -0.0980 C   0  0  0  0  0  0  0  0  0  0  0  0
   -0.1040    2.7670   -1.1250 C   0  0  0  0  0  0  0  0  0  0  0  0
    0.5680    2.5200   -2.3630 Cl  0  0  0  0  0  0  0  0  0  0  0  0
    3.0690   -2.8630   -0.6540 H   0  0  0  0  0  0  0  0  0  0  0  0
    2.6460   -3.3660    0.9660 H   0  0  0  0  0  0  0  0  0  0  0  0
   -0.1680    0.3590    0.9360 H   0  0  0  0  0  0  0  0  0  0  0  0
   -0.4210    0.3580   -0.8920 H   0  0  0  0  0  0  0  0  0  0  0  0
    1.7480    1.9580   -0.4680 H   0  0  0  0  0  0  0  0  0  0  0  0
    0.5710    2.4180    0.8830 H   0  0  0  0  0  0  0  0  0  0  0  0
   -0.0040    3.8250   -0.8930 H   0  0  0  0  0  0  0  0  0  0  0  0
   -1.1120    2.3580   -1.1540 H   0  0  0  0  0  0  0  0  0  0  0  0
  1 10  1  0  0  0  0
  1 11  1  0  0  0  0
  1  2  1  0  0  0  0
  2  3  2  0  0  0  0
  2  4  2  0  0  0  0
  2  5  1  0  0  0  0
  5  6  1  0  0  0  0
  6 12  1  0  0  0  0
  6 13  1  0  0  0  0
  6  7  1  0  0  0  0
  7 14  1  0  0  0  0
  7 15  1  0  0  0  0
  7  8  1  0  0  0  0
  8 16  1  0  0  0  0
  8 17  1  0  0  0  0
  8  9  1  0  0  0  0
M  END
>  <LOGBIO>
6.2400

>  <PRED_LOGBIO>
7.0100

>  <XV_RES>
-0.8050

>  <WHL_TMPL>
2

>  <ANCH>
4-6;4-5

$$$$
ROW49
  -MTS-   01071500493D 0   0.00000     0.00000     0

 27 28  0  0  0  0  0  0  0  0999 V2000
    4.1250    0.1890   -0.7360 N   0  0  0  0  0  0  0  0  0  0  0  0
    3.3330    1.3620    0.2930 S   0  0  0  0  0  0  0  0  0  0  0  0
    3.6100    2.6810   -0.1860 O   0  0  0  0  0  0  0  0  0  0  0  0
    3.8200    1.2290    1.6310 O   0  0  0  0  0  0  0  0  0  0  0  0
    1.5160    1.0700    0.2700 C   0  0  0  0  0  0  0  0  0  0  0  0
    0.6310    1.5950   -0.5560 N   0  0  0  0  0  0  0  0  0  0  0  0
   -0.7530    1.2040   -0.3670 N   0  0  0  0  0  0  0  0  0  0  0  0
   -0.9940    0.3570    0.6160 C   0  0  0  0  0  0  0  0  0  0  0  0
   -2.2080   -0.1560    0.9900 N   0  0  0  0  0  0  0  0  0  0  0  0
   -2.6460   -1.2890    0.4480 S   0  0  0  0  0  0  0  0  0  0  0  0
   -2.1720   -2.3060    1.3340 O   0  0  0  0  0  0  0  0  0  0  0  0
   -2.0980   -1.4890   -0.8580 O   0  0  0  0  0  0  0  0  0  0  0  0
   -4.4440   -1.6430    0.2790 C   0  0  0  0  0  0  0  0  0  0  0  0
   -5.1280   -1.2540   -0.8790 C   0  0  0  0  0  0  0  0  0  0  0  0
   -6.4950   -1.5230   -1.0080 C   0  0  0  0  0  0  0  0  0  0  0  0
   -7.1790   -2.1810    0.0210 C   0  0  0  0  0  0  0  0  0  0  0  0
   -6.4950   -2.5700    1.1790 C   0  0  0  0  0  0  0  0  0  0  0  0
   -5.1270   -2.3010    1.3080 C   0  0  0  0  0  0  0  0  0  0  0  0
    0.5820    0.0250    1.3510 S   0  0  0  0  0  0  0  0  0  0  0  0
    4.0340   -0.7980   -0.5400 H   0  0  0  0  0  0  0  0  0  0  0  0
    4.6730    0.4990   -1.5260 H   0  0  0  0  0  0  0  0  0  0  0  0
   -2.7700    0.3260    1.6770 H   0  0  0  0  0  0  0  0  0  0  0  0
   -4.6000   -0.7470   -1.6730 H   0  0  0  0  0  0  0  0  0  0  0  0
   -7.0230   -1.2240   -1.9010 H   0  0  0  0  0  0  0  0  0  0  0  0
   -8.2340   -2.3890   -0.0780 H   0  0  0  0  0  0  0  0  0  0  0  0
   -7.0230   -3.0770    1.9730 H   0  0  0  0  0  0  0  0  0  0  0  0
   -4.6000   -2.6000    2.2010 H   0  0  0  0  0  0  0  0  0  0  0  0
  1 20  1  0  0  0  0
  1 21  1  0  0  0  0
  1  2  1  0  0  0  0
  2  3  2  0  0  0  0
  2  4  2  0  0  0  0
  2  5  1  0  0  0  0
  5  6  2  0  0  0  0
  6  7  1  0  0  0  0
  7  8  2  0  0  0  0
  8  9  1  0  0  0  0
  9 22  1  0  0  0  0
  9 10  1  0  0  0  0
 10 11  2  0  0  0  0
 10 12  2  0  0  0  0
 10 13  1  0  0  0  0
 13 14  2  0  0  0  0
 14 23  1  0  0  0  0
 14 15  1  0  0  0  0
 15 24  1  0  0  0  0
 15 16  2  0  0  0  0
 16 25  1  0  0  0  0
 16 17  1  0  0  0  0
 17 26  1  0  0  0  0
 17 18  2  0  0  0  0
 18 13  1  0  0  0  0
 18 27  1  0  0  0  0
  8 19  1  0  0  0  0
 19  5  1  0  0  0  0
M  END
>  <LOGBIO>
8.0500

>  <PRED_LOGBIO>
8.3700

>  <XV_RES>
-0.3260

>  <WHL_TMPL>
3

>  <ANCH>
4-6;4-5

$$$$
ROW50
  -MTS-   01071500493D 0   0.00000     0.00000     0

 32 34  0  0  0  0  0  0  0  0999 V2000
    4.1250    0.1890   -0.7360 N   0  0  0  0  0  0  0  0  0  0  0  0
    3.3330    1.3620    0.2930 S   0  0  0  0  0  0  0  0  0  0  0  0
    3.6100    2.6810   -0.1860 O   0  0  0  0  0  0  0  0  0  0  0  0
    3.8200    1.2290    1.6310 O   0  0  0  0  0  0  0  0  0  0  0  0
    1.5160    1.0700    0.2700 C   0  0  0  0  0  0  0  0  0  0  0  0
    0.6310    1.5950   -0.5560 N   0  0  0  0  0  0  0  0  0  0  0  0
   -0.7530    1.2040   -0.3670 N   0  0  0  0  0  0  0  0  0  0  0  0
   -0.9940    0.3570    0.6160 C   0  0  0  0  0  0  0  0  0  0  0  0
   -2.2080   -0.1560    0.9900 N   0  0  0  0  0  0  0  0  0  0  0  0
   -2.6460   -1.2890    0.4480 C   0  0  0  0  0  0  0  0  0  0  0  0
   -4.1430   -1.4670    0.3630 C   0  0  0  0  0  0  0  0  0  0  0  0
   -4.8040   -2.0470    1.3740 C   0  0  0  0  0  0  0  0  0  0  0  0
   -6.2720   -2.2220    1.2920 C   0  0  0  0  0  0  0  0  0  0  0  0
   -6.8700   -2.7380    2.1880 O   0  0  0  0  0  0  0  0  0  0  0  0
   -6.9480   -1.7780    0.1580 O   0  0  0  0  0  0  0  0  0  0  0  0
   -6.2610   -1.1750   -0.8940 C   0  0  0  0  0  0  0  0  0  0  0  0
   -6.9760   -0.7420   -2.0170 C   0  0  0  0  0  0  0  0  0  0  0  0
   -6.3020   -0.1330   -3.0830 C   0  0  0  0  0  0  0  0  0  0  0  0
   -7.1900    0.4050   -4.4790 Cl  0  0  0  0  0  0  0  0  0  0  0  0
   -4.9150    0.0420   -3.0260 C   0  0  0  0  0  0  0  0  0  0  0  0
   -4.2000   -0.3910   -1.9030 C   0  0  0  0  0  0  0  0  0  0  0  0
   -4.8740   -1.0000   -0.8360 C   0  0  0  0  0  0  0  0  0  0  0  0
    0.5820    0.0250    1.3510 S   0  0  0  0  0  0  0  0  0  0  0  0
    4.0340   -0.7980   -0.5400 H   0  0  0  0  0  0  0  0  0  0  0  0
    4.6730    0.4990   -1.5260 H   0  0  0  0  0  0  0  0  0  0  0  0
   -2.7700    0.3260    1.6770 H   0  0  0  0  0  0  0  0  0  0  0  0
   -2.3030   -2.0760    1.1160 H   0  0  0  0  0  0  0  0  0  0  0  0
   -2.2600   -1.3740   -0.5650 H   0  0  0  0  0  0  0  0  0  0  0  0
   -4.2680   -2.3870    2.2470 H   0  0  0  0  0  0  0  0  0  0  0  0
   -8.0460   -0.8770   -2.0610 H   0  0  0  0  0  0  0  0  0  0  0  0
   -4.3950    0.5110   -3.8480 H   0  0  0  0  0  0  0  0  0  0  0  0
   -3.1300   -0.2560   -1.8580 H   0  0  0  0  0  0  0  0  0  0  0  0
  1 24  1  0  0  0  0
  1 25  1  0  0  0  0
  1  2  1  0  0  0  0
  2  3  2  0  0  0  0
  2  4  2  0  0  0  0
  2  5  1  0  0  0  0
  5  6  2  0  0  0  0
  6  7  1  0  0  0  0
  7  8  2  0  0  0  0
  8  9  1  0  0  0  0
  9 26  1  0  0  0  0
  9 10  1  0  0  0  0
 10 27  1  0  0  0  0
 10 28  1  0  0  0  0
 10 11  1  0  0  0  0
 11 12  2  0  0  0  0
 12 29  1  0  0  0  0
 12 13  1  0  0  0  0
 13 14  2  0  0  0  0
 13 15  1  0  0  0  0
 15 16  1  0  0  0  0
 16 17  1  0  0  0  0
 17 30  1  0  0  0  0
 17 18  2  0  0  0  0
 18 19  1  0  0  0  0
 18 20  1  0  0  0  0
 20 31  1  0  0  0  0
 20 21  2  0  0  0  0
 21 32  1  0  0  0  0
 21 22  1  0  0  0  0
 22 11  1  0  0  0  0
 22 16  2  0  0  0  0
  8 23  1  0  0  0  0
 23  5  1  0  0  0  0
M  END
>  <LOGBIO>
8.1500

>  <PRED_LOGBIO>
8.0000

>  <XV_RES>
0.2080

>  <WHL_TMPL>
3

>  <ANCH>
4-6;4-5

$$$$
ROW51
  -MTS-   01071500493D 0   0.00000     0.00000     0

 27 27  0  0  0  0  0  0  0  0999 V2000
    4.1250    0.1890   -0.7360 N   0  0  0  0  0  0  0  0  0  0  0  0
    3.3330    1.3620    0.2930 S   0  0  0  0  0  0  0  0  0  0  0  0
    3.8200    1.2290    1.6310 O   0  0  0  0  0  0  0  0  0  0  0  0
    3.6100    2.6810   -0.1860 O   0  0  0  0  0  0  0  0  0  0  0  0
    1.5160    1.0700    0.2700 C   0  0  0  0  0  0  0  0  0  0  0  0
    0.6310    1.5950   -0.5560 N   0  0  0  0  0  0  0  0  0  0  0  0
   -0.7530    1.2040   -0.3670 N   0  0  0  0  0  0  0  0  0  0  0  0
   -0.9940    0.3570    0.6160 C   0  0  0  0  0  0  0  0  0  0  0  0
   -2.2080   -0.1560    0.9900 N   0  0  0  0  0  0  0  0  0  0  0  0
   -2.6460   -1.2890    0.4480 C   0  0  0  0  0  0  0  0  0  0  0  0
   -1.9610   -1.8760   -0.3890 O   0  0  0  0  0  0  0  0  0  0  0  0
   -3.9840   -1.8550    0.8590 C   0  0  0  0  0  0  0  0  0  0  0  0
   -5.1690   -1.1510    0.3480 N   0  0  0  0  0  0  0  0  0  0  0  0
   -6.3840   -1.8200    0.8340 C   0  0  0  0  0  0  0  0  0  0  0  0
   -7.6010   -1.0970    0.3090 C   0  0  0  0  0  0  0  0  0  0  0  0
   -7.4680   -0.1160   -0.4040 O   0  0  0  0  0  0  0  0  0  0  0  0
   -8.8100   -1.5270    0.6210 O   0  0  0  0  0  0  0  0  0  0  0  0
    0.5820    0.0250    1.3510 S   0  0  0  0  0  0  0  0  0  0  0  0
    5.1000   -0.0330   -0.5920 H   0  0  0  0  0  0  0  0  0  0  0  0
    3.6070   -0.2660   -1.4740 H   0  0  0  0  0  0  0  0  0  0  0  0
   -2.7700    0.3260    1.6770 H   0  0  0  0  0  0  0  0  0  0  0  0
   -4.0250   -1.7400    1.9400 H   0  0  0  0  0  0  0  0  0  0  0  0
   -4.0260   -2.8840    0.5090 H   0  0  0  0  0  0  0  0  0  0  0  0
   -5.1580   -0.1950    0.6720 H   0  0  0  0  0  0  0  0  0  0  0  0
   -6.3950   -2.8510    0.4840 H   0  0  0  0  0  0  0  0  0  0  0  0
   -6.3950   -1.8070    1.9220 H   0  0  0  0  0  0  0  0  0  0  0  0
   -9.4550   -0.9410    0.1950 H   0  0  0  0  0  0  0  0  0  0  0  0
  1 19  1  0  0  0  0
  1 20  1  0  0  0  0
  1  2  1  0  0  0  0
  2  3  2  0  0  0  0
  2  4  2  0  0  0  0
  2  5  1  0  0  0  0
  5  6  2  0  0  0  0
  6  7  1  0  0  0  0
  7  8  2  0  0  0  0
  8  9  1  0  0  0  0
  9 21  1  0  0  0  0
  9 10  1  0  0  0  0
 10 11  2  0  0  0  0
 10 12  1  0  0  0  0
 12 22  1  0  0  0  0
 12 23  1  0  0  0  0
 12 13  1  0  0  0  0
 13 24  1  0  0  0  0
 13 14  1  0  0  0  0
 14 25  1  0  0  0  0
 14 26  1  0  0  0  0
 14 15  1  0  0  0  0
 15 16  2  0  0  0  0
 15 17  1  0  0  0  0
 17 27  1  0  0  0  0
  8 18  1  0  0  0  0
 18  5  1  0  0  0  0
M  END
>  <LOGBIO>
7.3000

>  <PRED_LOGBIO>
7.8300

>  <XV_RES>
-0.5610

>  <WHL_TMPL>
3

>  <ANCH>
14-15;13-14

$$$$
ROW52
  -MTS-   01071500493D 0   0.00000     0.00000     0

 10  9  0  0  0  0  0  0  0  0999 V2000
    2.7690   -0.3360    2.4160 N   0  0  0  0  0  0  0  0  0  0  0  0
    1.1450   -0.5030    3.2650 S   0  0  0  0  0  0  0  0  0  0  0  0
    1.2390   -1.4670    4.3170 O   0  0  0  0  0  0  0  0  0  0  0  0
    0.7790    0.7400    3.8700 O   0  0  0  0  0  0  0  0  0  0  0  0
   -0.0790   -0.9910    2.1130 N   0  0  0  0  0  0  0  0  0  0  0  0
   -1.3630   -1.1760    2.5220 O   0  0  0  0  0  0  0  0  0  0  0  0
    2.8720    0.3080    1.6450 H   0  0  0  0  0  0  0  0  0  0  0  0
    3.5570   -0.8890    2.7210 H   0  0  0  0  0  0  0  0  0  0  0  0
    0.1680   -1.1350    1.1440 H   0  0  0  0  0  0  0  0  0  0  0  0
   -1.9290   -1.4440    1.7810 H   0  0  0  0  0  0  0  0  0  0  0  0
  1  7  1  0  0  0  0
  1  8  1  0  0  0  0
  1  2  1  0  0  0  0
  2  3  2  0  0  0  0
  2  4  2  0  0  0  0
  2  5  1  0  0  0  0
  5  9  1  0  0  0  0
  5  6  1  0  0  0  0
  6 10  1  0  0  0  0
M  END
>  <LOGBIO>
6.2500

>  <PRED_LOGBIO>
6.4700

>  <XV_RES>
-0.2550

>  <WHL_TMPL>
1

>  <ANCH>
41-43;4-5

$$$$
ROW53
  -MTS-   01071500493D 0   0.00000     0.00000     0

 25 25  0  0  0  0  0  0  0  0999 V2000
   -4.8820    1.1770    1.0960 N   0  0  0  0  0  0  0  0  0  0  0  0
   -3.4300    1.4100    1.1150 C   0  0  0  0  0  0  0  0  0  0  0  0
   -2.7380    0.3860    0.2160 C   0  0  0  0  0  0  0  0  0  0  0  0
   -1.2480    0.6260    0.2350 C   0  0  0  0  0  0  0  0  0  0  0  0
   -0.4480   -0.0170    1.1870 C   0  0  0  0  0  0  0  0  0  0  0  0
    0.9350    0.2050    1.2050 C   0  0  0  0  0  0  0  0  0  0  0  0
    1.5160    1.0700    0.2700 C   0  0  0  0  0  0  0  0  0  0  0  0
    0.7160    1.7130   -0.6820 C   0  0  0  0  0  0  0  0  0  0  0  0
   -0.6660    1.4910   -0.7000 C   0  0  0  0  0  0  0  0  0  0  0  0
    3.3330    1.3620    0.2930 S   0  0  0  0  0  0  0  0  0  0  0  0
    3.6100    2.6810   -0.1860 O   0  0  0  0  0  0  0  0  0  0  0  0
    3.8200    1.2290    1.6310 O   0  0  0  0  0  0  0  0  0  0  0  0
    4.1250    0.1890   -0.7360 N   0  0  0  0  0  0  0  0  0  0  0  0
   -5.2260    1.2710    0.1510 H   0  0  0  0  0  0  0  0  0  0  0  0
   -5.3390    1.8540    1.6900 H   0  0  0  0  0  0  0  0  0  0  0  0
   -3.2200    2.4140    0.7500 H   0  0  0  0  0  0  0  0  0  0  0  0
   -3.0600    1.3090    2.1320 H   0  0  0  0  0  0  0  0  0  0  0  0
   -2.9490   -0.6170    0.5810 H   0  0  0  0  0  0  0  0  0  0  0  0
   -3.1090    0.4880   -0.8020 H   0  0  0  0  0  0  0  0  0  0  0  0
   -0.8960   -0.6840    1.9080 H   0  0  0  0  0  0  0  0  0  0  0  0
    1.5520   -0.2910    1.9390 H   0  0  0  0  0  0  0  0  0  0  0  0
    1.1650    2.3800   -1.4030 H   0  0  0  0  0  0  0  0  0  0  0  0
   -1.2830    1.9860   -1.4340 H   0  0  0  0  0  0  0  0  0  0  0  0
    5.1300    0.2050   -0.8400 H   0  0  0  0  0  0  0  0  0  0  0  0
    3.5780   -0.5040   -1.2260 H   0  0  0  0  0  0  0  0  0  0  0  0
  1 14  1  0  0  0  0
  1 15  1  0  0  0  0
  1  2  1  0  0  0  0
  2 16  1  0  0  0  0
  2 17  1  0  0  0  0
  2  3  1  0  0  0  0
  3 18  1  0  0  0  0
  3 19  1  0  0  0  0
  3  4  1  0  0  0  0
  4  5  2  0  0  0  0
  5 20  1  0  0  0  0
  5  6  1  0  0  0  0
  6 21  1  0  0  0  0
  6  7  2  0  0  0  0
  7  8  1  0  0  0  0
  8 22  1  0  0  0  0
  8  9  2  0  0  0  0
  9  4  1  0  0  0  0
  9 23  1  0  0  0  0
  7 10  1  0  0  0  0
 10 11  2  0  0  0  0
 10 12  2  0  0  0  0
 10 13  1  0  0  0  0
 13 24  1  0  0  0  0
 13 25  1  0  0  0  0
M  END
>  <LOGBIO>
6.8000

>  <PRED_LOGBIO>
6.7500

>  <XV_RES>
0.0470

>  <WHL_TMPL>
3

>  <ANCH>
4-6;20-21

$$$$
ROW55
  -MTS-   01071500493D 0   0.00000     0.00000     0

 24 25  0  0  0  0  0  0  0  0999 V2000
    2.1850    3.3820   -5.2170 C   0  0  0  0  0  0  0  0  0  0  0  0
    1.8290    2.0670   -4.7800 O   0  0  0  0  0  0  0  0  0  0  0  0
    2.3990    1.5970   -3.6260 C   0  0  0  0  0  0  0  0  0  0  0  0
    3.6080    0.8940   -3.6790 C   0  0  0  0  0  0  0  0  0  0  0  0
    4.1900    0.4130   -2.5000 C   0  0  0  0  0  0  0  0  0  0  0  0
    3.5620    0.6350   -1.2680 C   0  0  0  0  0  0  0  0  0  0  0  0
    2.3530    1.3370   -1.2160 C   0  0  0  0  0  0  0  0  0  0  0  0
    1.6670    1.5860    0.0720 C   0  0  0  0  0  0  0  0  0  0  0  0
    0.5100    2.2610    0.1020 C   0  0  0  0  0  0  0  0  0  0  0  0
   -0.1710    2.5070    1.3930 C   0  0  0  0  0  0  0  0  0  0  0  0
   -0.5410    3.6330    1.6820 O   0  0  0  0  0  0  0  0  0  0  0  0
   -0.3780    1.5080    2.2310 O   0  0  0  0  0  0  0  0  0  0  0  0
   -0.0870    2.7610   -1.1570 C   0  0  0  0  0  0  0  0  0  0  0  0
   -1.1180    3.3630   -1.1390 O   0  0  0  0  0  0  0  0  0  0  0  0
    0.5680    2.5200   -2.3630 O   0  0  0  0  0  0  0  0  0  0  0  0
    1.7710    1.8180   -2.3950 C   0  0  0  0  0  0  0  0  0  0  0  0
    3.2580    3.4270   -5.3920 H   0  0  0  0  0  0  0  0  0  0  0  0
    1.6570    3.6130   -6.1390 H   0  0  0  0  0  0  0  0  0  0  0  0
    1.9120    4.1050   -4.4510 H   0  0  0  0  0  0  0  0  0  0  0  0
    4.0930    0.7230   -4.6290 H   0  0  0  0  0  0  0  0  0  0  0  0
    5.1230   -0.1300   -2.5400 H   0  0  0  0  0  0  0  0  0  0  0  0
    4.0110    0.2630   -0.3590 H   0  0  0  0  0  0  0  0  0  0  0  0
    2.1020    1.2230    0.9920 H   0  0  0  0  0  0  0  0  0  0  0  0
   -0.8310    1.8620    3.0120 H   0  0  0  0  0  0  0  0  0  0  0  0
  1 17  1  0  0  0  0
  1 18  1  0  0  0  0
  1 19  1  0  0  0  0
  1  2  1  0  0  0  0
  2  3  1  0  0  0  0
  3  4  2  0  0  0  0
  4 20  1  0  0  0  0
  4  5  1  0  0  0  0
  5 21  1  0  0  0  0
  5  6  2  0  0  0  0
  6 22  1  0  0  0  0
  6  7  1  0  0  0  0
  7  8  1  0  0  0  0
  8 23  1  0  0  0  0
  8  9  2  0  0  0  0
  9 10  1  0  0  0  0
 10 11  2  0  0  0  0
 10 12  1  0  0  0  0
 12 24  1  0  0  0  0
  9 13  1  0  0  0  0
 13 14  2  0  0  0  0
 13 15  1  0  0  0  0
 15 16  1  0  0  0  0
 16  3  1  0  0  0  0
 16  7  2  0  0  0  0
M  END
>  <LOGBIO>
4.2100

>  <PRED_LOGBIO>
5.6100

>  <XV_RES>
-1.7810

>  <WHL_TMPL>
2

>  <ANCH>
22-23;23-21

$$$$
ROW56
  -MTS-   01071500493D 0   0.00000     0.00000     0

 19 19  0  0  0  0  0  0  0  0999 V2000
   -3.9840   -1.8550    0.8590 C   0  0  0  0  0  0  0  0  0  0  0  0
   -2.6460   -1.2890    0.4480 C   0  0  0  0  0  0  0  0  0  0  0  0
   -1.9610   -1.8760   -0.3890 O   0  0  0  0  0  0  0  0  0  0  0  0
   -2.2080   -0.1560    0.9900 N   0  0  0  0  0  0  0  0  0  0  0  0
   -0.9940    0.3570    0.6160 C   0  0  0  0  0  0  0  0  0  0  0  0
   -0.7530    1.2040   -0.3670 N   0  0  0  0  0  0  0  0  0  0  0  0
    0.6310    1.5950   -0.5560 N   0  0  0  0  0  0  0  0  0  0  0  0
    1.5160    1.0700    0.2700 C   0  0  0  0  0  0  0  0  0  0  0  0
    0.5820    0.0250    1.3510 S   0  0  0  0  0  0  0  0  0  0  0  0
    3.3330    1.3620    0.2930 S   0  0  0  0  0  0  0  0  0  0  0  0
    3.8200    1.2290    1.6310 O   0  0  0  0  0  0  0  0  0  0  0  0
    3.6100    2.6810   -0.1860 O   0  0  0  0  0  0  0  0  0  0  0  0
    4.1250    0.1890   -0.7360 N   0  0  0  0  0  0  0  0  0  0  0  0
   -4.7870   -1.2610    0.4270 H   0  0  0  0  0  0  0  0  0  0  0  0
   -4.0540   -2.8450    0.4140 H   0  0  0  0  0  0  0  0  0  0  0  0
   -3.9950   -1.8690    1.9470 H   0  0  0  0  0  0  0  0  0  0  0  0
   -2.7700    0.3260    1.6770 H   0  0  0  0  0  0  0  0  0  0  0  0
    5.1300    0.2050   -0.8400 H   0  0  0  0  0  0  0  0  0  0  0  0
    3.5780   -0.5040   -1.2260 H   0  0  0  0  0  0  0  0  0  0  0  0
  1 14  1  0  0  0  0
  1 15  1  0  0  0  0
  1 16  1  0  0  0  0
  1  2  1  0  0  0  0
  2  3  2  0  0  0  0
  2  4  1  0  0  0  0
  4 17  1  0  0  0  0
  4  5  1  0  0  0  0
  5  6  2  0  0  0  0
  6  7  1  0  0  0  0
  7  8  2  0  0  0  0
  8  9  1  0  0  0  0
  9  5  1  0  0  0  0
  8 10  1  0  0  0  0
 10 11  2  0  0  0  0
 10 12  2  0  0  0  0
 10 13  1  0  0  0  0
 13 18  1  0  0  0  0
 13 19  1  0  0  0  0
M  END
>  <LOGBIO>
7.9200

>  <PRED_LOGBIO>
7.5700

>  <XV_RES>
0.3480

>  <WHL_TMPL>
3

>  <ANCH>
14-15;5-6

$$$$
ROW57
  -MTS-   01071500493D 0   0.00000     0.00000     0

 36 38  0  0  0  0  0  0  0  0999 V2000
   -3.4420    2.7890    0.6020 C   0  0  0  0  0  0  0  0  0  0  0  0
   -3.6680    1.3140    0.3730 C   0  0  0  0  0  0  0  0  0  0  0  0
   -4.9090    0.6850    0.2900 O   0  0  0  0  0  0  0  0  0  0  0  0
   -4.6900   -0.6800    0.0730 N   0  0  0  0  0  0  0  0  0  0  0  0
   -3.3910   -0.9080    0.0210 C   0  0  0  0  0  0  0  0  0  0  0  0
   -2.7380   -2.2180   -0.1920 C   0  0  0  0  0  0  0  0  0  0  0  0
   -2.9600   -3.2660    0.7090 C   0  0  0  0  0  0  0  0  0  0  0  0
   -2.3420   -4.5060    0.5070 C   0  0  0  0  0  0  0  0  0  0  0  0
   -1.5020   -4.6980   -0.5970 C   0  0  0  0  0  0  0  0  0  0  0  0
   -1.2800   -3.6500   -1.4980 C   0  0  0  0  0  0  0  0  0  0  0  0
   -1.8980   -2.4100   -1.2960 C   0  0  0  0  0  0  0  0  0  0  0  0
   -2.7090    0.3910    0.2170 C   0  0  0  0  0  0  0  0  0  0  0  0
   -1.2480    0.6260    0.2350 C   0  0  0  0  0  0  0  0  0  0  0  0
   -0.4480   -0.0170    1.1870 C   0  0  0  0  0  0  0  0  0  0  0  0
    0.9350    0.2050    1.2050 C   0  0  0  0  0  0  0  0  0  0  0  0
    1.5160    1.0700    0.2700 C   0  0  0  0  0  0  0  0  0  0  0  0
    0.7160    1.7130   -0.6820 C   0  0  0  0  0  0  0  0  0  0  0  0
   -0.6660    1.4910   -0.7000 C   0  0  0  0  0  0  0  0  0  0  0  0
    3.3330    1.3620    0.2930 S   0  0  0  0  0  0  0  0  0  0  0  0
    3.6100    2.6810   -0.1860 O   0  0  0  0  0  0  0  0  0  0  0  0
    3.8200    1.2290    1.6310 O   0  0  0  0  0  0  0  0  0  0  0  0
    4.1250    0.1890   -0.7360 N   0  0  0  0  0  0  0  0  0  0  0  0
   -2.5030    2.9340    1.1320 H   0  0  0  0  0  0  0  0  0  0  0  0
   -3.4000    3.3020   -0.3560 H   0  0  0  0  0  0  0  0  0  0  0  0
   -4.2590    3.1940    1.1950 H   0  0  0  0  0  0  0  0  0  0  0  0
   -3.6080   -3.1180    1.5600 H   0  0  0  0  0  0  0  0  0  0  0  0
   -2.5130   -5.3150    1.2020 H   0  0  0  0  0  0  0  0  0  0  0  0
   -1.0250   -5.6550   -0.7530 H   0  0  0  0  0  0  0  0  0  0  0  0
   -0.6320   -3.7980   -2.3490 H   0  0  0  0  0  0  0  0  0  0  0  0
   -1.7270   -1.6020   -1.9910 H   0  0  0  0  0  0  0  0  0  0  0  0
   -0.8960   -0.6840    1.9080 H   0  0  0  0  0  0  0  0  0  0  0  0
    1.5520   -0.2910    1.9390 H   0  0  0  0  0  0  0  0  0  0  0  0
    1.1650    2.3800   -1.4030 H   0  0  0  0  0  0  0  0  0  0  0  0
   -1.2830    1.9870   -1.4340 H   0  0  0  0  0  0  0  0  0  0  0  0
    5.1290    0.2050   -0.8400 H   0  0  0  0  0  0  0  0  0  0  0  0
    3.5780   -0.5040   -1.2260 H   0  0  0  0  0  0  0  0  0  0  0  0
  1 23  1  0  0  0  0
  1 24  1  0  0  0  0
  1 25  1  0  0  0  0
  1  2  1  0  0  0  0
  2  3  1  0  0  0  0
  3  4  1  0  0  0  0
  4  5  2  0  0  0  0
  5  6  1  0  0  0  0
  6  7  2  0  0  0  0
  7 26  1  0  0  0  0
  7  8  1  0  0  0  0
  8 27  1  0  0  0  0
  8  9  2  0  0  0  0
  9 28  1  0  0  0  0
  9 10  1  0  0  0  0
 10 29  1  0  0  0  0
 10 11  2  0  0  0  0
 11  6  1  0  0  0  0
 11 30  1  0  0  0  0
  5 12  1  0  0  0  0
 12  2  2  0  0  0  0
 12 13  1  0  0  0  0
 13 14  2  0  0  0  0
 14 31  1  0  0  0  0
 14 15  1  0  0  0  0
 15 32  1  0  0  0  0
 15 16  2  0  0  0  0
 16 17  1  0  0  0  0
 17 33  1  0  0  0  0
 17 18  2  0  0  0  0
 18 13  1  0  0  0  0
 18 34  1  0  0  0  0
 16 19  1  0  0  0  0
 19 20  2  0  0  0  0
 19 21  2  0  0  0  0
 19 22  1  0  0  0  0
 22 35  1  0  0  0  0
 22 36  1  0  0  0  0
M  END
>  <LOGBIO>
7.3700

>  <PRED_LOGBIO>
7.4800

>  <XV_RES>
-0.1130

>  <WHL_TMPL>
3

>  <ANCH>
4-6;31-32

$$$$
ROW58
  -MTS-   01071500493D 0   0.00000     0.00000     0

 22 22  0  0  0  0  0  0  0  0999 V2000
   -3.4040    1.3720    1.0800 N   0  0  0  0  0  0  0  0  0  0  0  0
   -2.7380    0.3860    0.2160 C   0  0  0  0  0  0  0  0  0  0  0  0
   -1.2480    0.6260    0.2350 C   0  0  0  0  0  0  0  0  0  0  0  0
   -0.4480   -0.0170    1.1870 C   0  0  0  0  0  0  0  0  0  0  0  0
    0.9350    0.2050    1.2050 C   0  0  0  0  0  0  0  0  0  0  0  0
    1.5160    1.0700    0.2700 C   0  0  0  0  0  0  0  0  0  0  0  0
    0.7160    1.7130   -0.6820 C   0  0  0  0  0  0  0  0  0  0  0  0
   -0.6660    1.4910   -0.7000 C   0  0  0  0  0  0  0  0  0  0  0  0
    3.3330    1.3620    0.2930 S   0  0  0  0  0  0  0  0  0  0  0  0
    3.6100    2.6810   -0.1860 O   0  0  0  0  0  0  0  0  0  0  0  0
    3.8200    1.2290    1.6310 O   0  0  0  0  0  0  0  0  0  0  0  0
    4.1250    0.1890   -0.7360 N   0  0  0  0  0  0  0  0  0  0  0  0
   -3.0600    1.2780    2.0250 H   0  0  0  0  0  0  0  0  0  0  0  0
   -4.4010    1.2110    1.0680 H   0  0  0  0  0  0  0  0  0  0  0  0
   -2.9490   -0.6170    0.5810 H   0  0  0  0  0  0  0  0  0  0  0  0
   -3.1090    0.4880   -0.8020 H   0  0  0  0  0  0  0  0  0  0  0  0
   -0.8960   -0.6840    1.9080 H   0  0  0  0  0  0  0  0  0  0  0  0
    1.5520   -0.2910    1.9390 H   0  0  0  0  0  0  0  0  0  0  0  0
    1.1650    2.3800   -1.4030 H   0  0  0  0  0  0  0  0  0  0  0  0
   -1.2830    1.9860   -1.4340 H   0  0  0  0  0  0  0  0  0  0  0  0
    5.1300    0.2050   -0.8400 H   0  0  0  0  0  0  0  0  0  0  0  0
    3.5780   -0.5040   -1.2260 H   0  0  0  0  0  0  0  0  0  0  0  0
  1 13  1  0  0  0  0
  1 14  1  0  0  0  0
  1  2  1  0  0  0  0
  2 15  1  0  0  0  0
  2 16  1  0  0  0  0
  2  3  1  0  0  0  0
  3  4  2  0  0  0  0
  4 17  1  0  0  0  0
  4  5  1  0  0  0  0
  5 18  1  0  0  0  0
  5  6  2  0  0  0  0
  6  7  1  0  0  0  0
  7 19  1  0  0  0  0
  7  8  2  0  0  0  0
  8  3  1  0  0  0  0
  8 20  1  0  0  0  0
  6  9  1  0  0  0  0
  9 10  2  0  0  0  0
  9 11  2  0  0  0  0
  9 12  1  0  0  0  0
 12 21  1  0  0  0  0
 12 22  1  0  0  0  0
M  END
>  <LOGBIO>
6.7700

>  <PRED_LOGBIO>
6.4800

>  <XV_RES>
0.2860

>  <WHL_TMPL>
3

>  <ANCH>
4-6;17-18

$$$$
ROW59
  -MTS-   01071500493D 0   0.00000     0.00000     0

 40 41  0  0  0  0  0  0  0  0999 V2000
  -11.6640    0.4110    1.2690 N   0  0  0  0  0  0  0  0  0  0  0  0
  -10.3370    0.8260    1.4470 C   0  0  0  0  0  0  0  0  0  0  0  0
   -9.7840    1.7870    0.5930 C   0  0  0  0  0  0  0  0  0  0  0  0
   -8.4580    2.2020    0.7710 C   0  0  0  0  0  0  0  0  0  0  0  0
   -7.6860    1.6550    1.8030 C   0  0  0  0  0  0  0  0  0  0  0  0
   -8.2400    0.6940    2.6570 C   0  0  0  0  0  0  0  0  0  0  0  0
   -9.5650    0.2790    2.4790 C   0  0  0  0  0  0  0  0  0  0  0  0
   -5.9450    2.2000    2.0370 S   0  0  0  0  0  0  0  0  0  0  0  0
   -5.5970    2.1040    3.4210 O   0  0  0  0  0  0  0  0  0  0  0  0
   -5.8070    3.5560    1.6040 O   0  0  0  0  0  0  0  0  0  0  0  0
   -4.8820    1.1770    1.0960 N   0  0  0  0  0  0  0  0  0  0  0  0
   -3.4310    1.4100    1.1140 C   0  0  0  0  0  0  0  0  0  0  0  0
   -2.7390    0.3860    0.2160 C   0  0  0  0  0  0  0  0  0  0  0  0
   -1.2480    0.6260    0.2350 C   0  0  0  0  0  0  0  0  0  0  0  0
   -0.6660    1.4910   -0.7000 C   0  0  0  0  0  0  0  0  0  0  0  0
    0.7160    1.7130   -0.6820 C   0  0  0  0  0  0  0  0  0  0  0  0
    1.5160    1.0700    0.2700 C   0  0  0  0  0  0  0  0  0  0  0  0
    0.9350    0.2050    1.2050 C   0  0  0  0  0  0  0  0  0  0  0  0
   -0.4480   -0.0170    1.1870 C   0  0  0  0  0  0  0  0  0  0  0  0
    3.3330    1.3620    0.2930 S   0  0  0  0  0  0  0  0  0  0  0  0
    3.6100    2.6810   -0.1860 O   0  0  0  0  0  0  0  0  0  0  0  0
    3.8200    1.2290    1.6310 O   0  0  0  0  0  0  0  0  0  0  0  0
    4.1250    0.1890   -0.7360 N   0  0  0  0  0  0  0  0  0  0  0  0
  -11.8710   -0.3730    0.6660 H   0  0  0  0  0  0  0  0  0  0  0  0
  -12.4130    0.8950    1.7420 H   0  0  0  0  0  0  0  0  0  0  0  0
  -10.3790    2.2090   -0.2040 H   0  0  0  0  0  0  0  0  0  0  0  0
   -8.0310    2.9430    0.1120 H   0  0  0  0  0  0  0  0  0  0  0  0
   -7.6450    0.2720    3.4530 H   0  0  0  0  0  0  0  0  0  0  0  0
   -9.9920   -0.4620    3.1380 H   0  0  0  0  0  0  0  0  0  0  0  0
   -5.2660    0.4260    0.5400 H   0  0  0  0  0  0  0  0  0  0  0  0
   -3.0600    1.3090    2.1320 H   0  0  0  0  0  0  0  0  0  0  0  0
   -3.2200    2.4130    0.7500 H   0  0  0  0  0  0  0  0  0  0  0  0
   -3.1090    0.4870   -0.8020 H   0  0  0  0  0  0  0  0  0  0  0  0
   -2.9490   -0.6170    0.5800 H   0  0  0  0  0  0  0  0  0  0  0  0
   -1.2830    1.9860   -1.4340 H   0  0  0  0  0  0  0  0  0  0  0  0
    1.1650    2.3800   -1.4030 H   0  0  0  0  0  0  0  0  0  0  0  0
    1.5520   -0.2910    1.9390 H   0  0  0  0  0  0  0  0  0  0  0  0
   -0.8960   -0.6840    1.9080 H   0  0  0  0  0  0  0  0  0  0  0  0
    5.1300    0.2050   -0.8400 H   0  0  0  0  0  0  0  0  0  0  0  0
    3.5780   -0.5040   -1.2260 H   0  0  0  0  0  0  0  0  0  0  0  0
  1 24  1  0  0  0  0
  1 25  1  0  0  0  0
  1  2  1  0  0  0  0
  2  3  2  0  0  0  0
  3 26  1  0  0  0  0
  3  4  1  0  0  0  0
  4 27  1  0  0  0  0
  4  5  2  0  0  0  0
  5  6  1  0  0  0  0
  6 28  1  0  0  0  0
  6  7  2  0  0  0  0
  7  2  1  0  0  0  0
  7 29  1  0  0  0  0
  5  8  1  0  0  0  0
  8  9  2  0  0  0  0
  8 10  2  0  0  0  0
  8 11  1  0  0  0  0
 11 30  1  0  0  0  0
 11 12  1  0  0  0  0
 12 31  1  0  0  0  0
 12 32  1  0  0  0  0
 12 13  1  0  0  0  0
 13 33  1  0  0  0  0
 13 34  1  0  0  0  0
 13 14  1  0  0  0  0
 14 15  2  0  0  0  0
 15 35  1  0  0  0  0
 15 16  1  0  0  0  0
 16 36  1  0  0  0  0
 16 17  2  0  0  0  0
 17 18  1  0  0  0  0
 18 37  1  0  0  0  0
 18 19  2  0  0  0  0
 19 14  1  0  0  0  0
 19 38  1  0  0  0  0
 17 20  1  0  0  0  0
 20 21  2  0  0  0  0
 20 22  2  0  0  0  0
 20 23  1  0  0  0  0
 23 39  1  0  0  0  0
 23 40  1  0  0  0  0
M  END
>  <LOGBIO>
7.3000

>  <PRED_LOGBIO>
6.6800

>  <XV_RES>
0.6480

>  <WHL_TMPL>
3

>  <ANCH>
4-6;35-36

$$$$
ROW60
  -MTS-   01071500493D 0   0.00000     0.00000     0

 48 49  0  0  0  0  0  0  0  0999 V2000
  -10.1660    0.1140    4.6890 C   0  0  0  0  0  0  0  0  0  0  0  0
   -9.7220   -0.4400    3.4470 O   0  0  0  0  0  0  0  0  0  0  0  0
   -9.1520    0.4060    2.5330 C   0  0  0  0  0  0  0  0  0  0  0  0
   -7.7700    0.6290    2.5500 C   0  0  0  0  0  0  0  0  0  0  0  0
   -7.1880    1.4930    1.6160 C   0  0  0  0  0  0  0  0  0  0  0  0
   -5.7270    1.7280    1.6340 C   0  0  0  0  0  0  0  0  0  0  0  0
   -4.9140    0.9440    0.9140 C   0  0  0  0  0  0  0  0  0  0  0  0
   -5.4650   -0.1340    0.1160 C   0  0  0  0  0  0  0  0  0  0  0  0
   -5.9050   -0.9960   -0.5220 N   0  0  0  0  0  0  0  0  0  0  0  0
   -3.4520    1.1790    0.9320 C   0  0  0  0  0  0  0  0  0  0  0  0
   -2.9850    2.0940    1.6090 O   0  0  0  0  0  0  0  0  0  0  0  0
   -2.6450    0.4010    0.2170 N   0  0  0  0  0  0  0  0  0  0  0  0
   -1.2480    0.6260    0.2350 C   0  0  0  0  0  0  0  0  0  0  0  0
   -0.6660    1.4910   -0.7000 C   0  0  0  0  0  0  0  0  0  0  0  0
    0.7160    1.7130   -0.6820 C   0  0  0  0  0  0  0  0  0  0  0  0
    1.5160    1.0700    0.2700 C   0  0  0  0  0  0  0  0  0  0  0  0
    0.9350    0.2050    1.2050 C   0  0  0  0  0  0  0  0  0  0  0  0
   -0.4480   -0.0170    1.1870 C   0  0  0  0  0  0  0  0  0  0  0  0
    3.3330    1.3620    0.2930 S   0  0  0  0  0  0  0  0  0  0  0  0
    3.6100    2.6810   -0.1860 O   0  0  0  0  0  0  0  0  0  0  0  0
    3.8200    1.2290    1.6310 O   0  0  0  0  0  0  0  0  0  0  0  0
    4.1250    0.1890   -0.7360 N   0  0  0  0  0  0  0  0  0  0  0  0
   -7.9890    2.1360    0.6640 C   0  0  0  0  0  0  0  0  0  0  0  0
   -9.3710    1.9140    0.6460 C   0  0  0  0  0  0  0  0  0  0  0  0
  -10.1540    2.5430   -0.2850 O   0  0  0  0  0  0  0  0  0  0  0  0
  -10.3720    1.8830   -1.5350 C   0  0  0  0  0  0  0  0  0  0  0  0
   -9.9530    1.0490    1.5810 C   0  0  0  0  0  0  0  0  0  0  0  0
  -11.3050    0.8320    1.5640 O   0  0  0  0  0  0  0  0  0  0  0  0
  -12.1340    1.6940    2.3480 C   0  0  0  0  0  0  0  0  0  0  0  0
   -9.3230    0.5650    5.2080 H   0  0  0  0  0  0  0  0  0  0  0  0
  -10.5920   -0.6750    5.3050 H   0  0  0  0  0  0  0  0  0  0  0  0
  -10.9220    0.8720    4.4970 H   0  0  0  0  0  0  0  0  0  0  0  0
   -7.1530    0.1330    3.2850 H   0  0  0  0  0  0  0  0  0  0  0  0
   -5.3170    2.5310    2.2290 H   0  0  0  0  0  0  0  0  0  0  0  0
   -3.0290   -0.3500   -0.3380 H   0  0  0  0  0  0  0  0  0  0  0  0
   -1.2830    1.9860   -1.4340 H   0  0  0  0  0  0  0  0  0  0  0  0
    1.1650    2.3800   -1.4030 H   0  0  0  0  0  0  0  0  0  0  0  0
    1.5520   -0.2910    1.9390 H   0  0  0  0  0  0  0  0  0  0  0  0
   -0.8960   -0.6840    1.9080 H   0  0  0  0  0  0  0  0  0  0  0  0
    5.1300    0.2050   -0.8400 H   0  0  0  0  0  0  0  0  0  0  0  0
    3.5780   -0.5040   -1.2260 H   0  0  0  0  0  0  0  0  0  0  0  0
   -7.5400    2.8030   -0.0570 H   0  0  0  0  0  0  0  0  0  0  0  0
   -9.4180    1.7210   -2.0310 H   0  0  0  0  0  0  0  0  0  0  0  0
  -11.0080    2.5010   -2.1650 H   0  0  0  0  0  0  0  0  0  0  0  0
  -10.8570    0.9250   -1.3590 H   0  0  0  0  0  0  0  0  0  0  0  0
  -11.8480    1.6170    3.3960 H   0  0  0  0  0  0  0  0  0  0  0  0
  -13.1750    1.3990    2.2340 H   0  0  0  0  0  0  0  0  0  0  0  0
  -12.0080    2.7210    2.0130 H   0  0  0  0  0  0  0  0  0  0  0  0
  1 30  1  0  0  0  0
  1 31  1  0  0  0  0
  1 32  1  0  0  0  0
  1  2  1  0  0  0  0
  2  3  1  0  0  0  0
  3  4  2  0  0  0  0
  4 33  1  0  0  0  0
  4  5  1  0  0  0  0
  5  6  1  0  0  0  0
  6 34  1  0  0  0  0
  6  7  2  0  0  0  0
  7  8  1  0  0  0  0
  8  9  3  0  0  0  0
  7 10  1  0  0  0  0
 10 11  2  0  0  0  0
 10 12  1  0  0  0  0
 12 35  1  0  0  0  0
 12 13  1  0  0  0  0
 13 14  2  0  0  0  0
 14 36  1  0  0  0  0
 14 15  1  0  0  0  0
 15 37  1  0  0  0  0
 15 16  2  0  0  0  0
 16 17  1  0  0  0  0
 17 38  1  0  0  0  0
 17 18  2  0  0  0  0
 18 13  1  0  0  0  0
 18 39  1  0  0  0  0
 16 19  1  0  0  0  0
 19 20  2  0  0  0  0
 19 21  2  0  0  0  0
 19 22  1  0  0  0  0
 22 40  1  0  0  0  0
 22 41  1  0  0  0  0
  5 23  2  0  0  0  0
 23 42  1  0  0  0  0
 23 24  1  0  0  0  0
 24 25  1  0  0  0  0
 25 26  1  0  0  0  0
 26 43  1  0  0  0  0
 26 44  1  0  0  0  0
 26 45  1  0  0  0  0
 24 27  2  0  0  0  0
 27  3  1  0  0  0  0
 27 28  1  0  0  0  0
 28 29  1  0  0  0  0
 29 46  1  0  0  0  0
 29 47  1  0  0  0  0
 29 48  1  0  0  0  0
M  END
>  <LOGBIO>
8.1200

>  <PRED_LOGBIO>
7.0700

>  <XV_RES>
1.2220

>  <WHL_TMPL>
3

>  <ANCH>
4-6;29-30

$$$$
ROW61
  -MTS-   01071500493D 0   0.00000     0.00000     0

 45 47  0  0  0  0  0  0  0  0999 V2000
    4.7820    3.7280   -0.4990 N   0  0  0  0  0  0  0  0  0  0  0  0
    3.2150    3.2790    0.1370 S   0  0  0  0  0  0  0  0  0  0  0  0
    2.2700    4.3140   -0.1490 O   0  0  0  0  0  0  0  0  0  0  0  0
    3.3080    3.0970    1.5520 O   0  0  0  0  0  0  0  0  0  0  0  0
    2.7410    1.9350   -0.5350 O   0  0  0  0  0  0  0  0  0  0  0  0
    1.5270    1.4220   -0.1610 C   0  0  0  0  0  0  0  0  0  0  0  0
    0.3680    1.7920   -0.8530 C   0  0  0  0  0  0  0  0  0  0  0  0
   -0.8730    1.2680   -0.4710 C   0  0  0  0  0  0  0  0  0  0  0  0
   -0.9540    0.3740    0.6040 C   0  0  0  0  0  0  0  0  0  0  0  0
   -2.2080   -0.1560    0.9900 N   0  0  0  0  0  0  0  0  0  0  0  0
   -2.6460   -1.2890    0.4480 C   0  0  0  0  0  0  0  0  0  0  0  0
   -1.9610   -1.8760   -0.3890 O   0  0  0  0  0  0  0  0  0  0  0  0
   -3.8240   -1.7880    0.8110 N   0  0  0  0  0  0  0  0  0  0  0  0
   -4.0940   -2.0450    2.1760 C   0  0  0  0  0  0  0  0  0  0  0  0
   -3.7900   -3.2970    2.7250 C   0  0  0  0  0  0  0  0  0  0  0  0
   -4.0570   -3.5520    4.0750 C   0  0  0  0  0  0  0  0  0  0  0  0
   -4.6260   -2.5560    4.8770 C   0  0  0  0  0  0  0  0  0  0  0  0
   -4.9300   -1.3040    4.3280 C   0  0  0  0  0  0  0  0  0  0  0  0
   -4.6640   -1.0490    2.9770 C   0  0  0  0  0  0  0  0  0  0  0  0
   -4.9610    0.1760    2.4400 O   0  0  0  0  0  0  0  0  0  0  0  0
   -6.2050    0.3550    1.8950 C   0  0  0  0  0  0  0  0  0  0  0  0
   -6.4220    0.0750    0.5400 C   0  0  0  0  0  0  0  0  0  0  0  0
   -7.6940    0.2580   -0.0170 C   0  0  0  0  0  0  0  0  0  0  0  0
   -8.7480    0.7200    0.7810 C   0  0  0  0  0  0  0  0  0  0  0  0
   -8.5300    0.9990    2.1350 C   0  0  0  0  0  0  0  0  0  0  0  0
   -7.2580    0.8160    2.6920 C   0  0  0  0  0  0  0  0  0  0  0  0
    0.2050    0.0040    1.2960 C   0  0  0  0  0  0  0  0  0  0  0  0
    1.4460    0.5290    0.9140 C   0  0  0  0  0  0  0  0  0  0  0  0
    5.2320    3.1460   -1.1900 H   0  0  0  0  0  0  0  0  0  0  0  0
    5.2360    4.5700   -0.1740 H   0  0  0  0  0  0  0  0  0  0  0  0
    0.4300    2.4810   -1.6820 H   0  0  0  0  0  0  0  0  0  0  0  0
   -1.7670    1.5530   -1.0050 H   0  0  0  0  0  0  0  0  0  0  0  0
   -2.7700    0.3260    1.6770 H   0  0  0  0  0  0  0  0  0  0  0  0
   -4.5270   -1.9820    0.1120 H   0  0  0  0  0  0  0  0  0  0  0  0
   -3.3510   -4.0660    2.1070 H   0  0  0  0  0  0  0  0  0  0  0  0
   -3.8220   -4.5170    4.4990 H   0  0  0  0  0  0  0  0  0  0  0  0
   -4.8320   -2.7520    5.9190 H   0  0  0  0  0  0  0  0  0  0  0  0
   -5.3700   -0.5350    4.9460 H   0  0  0  0  0  0  0  0  0  0  0  0
   -5.6090   -0.2810   -0.0750 H   0  0  0  0  0  0  0  0  0  0  0  0
   -7.8620    0.0420   -1.0610 H   0  0  0  0  0  0  0  0  0  0  0  0
   -9.7280    0.8600    0.3510 H   0  0  0  0  0  0  0  0  0  0  0  0
   -9.3430    1.3550    2.7510 H   0  0  0  0  0  0  0  0  0  0  0  0
   -7.0910    1.0320    3.7370 H   0  0  0  0  0  0  0  0  0  0  0  0
    0.1430   -0.6850    2.1250 H   0  0  0  0  0  0  0  0  0  0  0  0
    2.3400    0.2440    1.4480 H   0  0  0  0  0  0  0  0  0  0  0  0
  1 29  1  0  0  0  0
  1 30  1  0  0  0  0
  1  2  1  0  0  0  0
  2  3  2  0  0  0  0
  2  4  2  0  0  0  0
  2  5  1  0  0  0  0
  5  6  1  0  0  0  0
  6  7  2  0  0  0  0
  7 31  1  0  0  0  0
  7  8  1  0  0  0  0
  8 32  1  0  0  0  0
  8  9  2  0  0  0  0
  9 10  1  0  0  0  0
 10 33  1  0  0  0  0
 10 11  1  0  0  0  0
 11 12  2  0  0  0  0
 11 13  1  0  0  0  0
 13 34  1  0  0  0  0
 13 14  1  0  0  0  0
 14 15  2  0  0  0  0
 15 35  1  0  0  0  0
 15 16  1  0  0  0  0
 16 36  1  0  0  0  0
 16 17  2  0  0  0  0
 17 37  1  0  0  0  0
 17 18  1  0  0  0  0
 18 38  1  0  0  0  0
 18 19  2  0  0  0  0
 19 14  1  0  0  0  0
 19 20  1  0  0  0  0
 20 21  1  0  0  0  0
 21 22  2  0  0  0  0
 22 39  1  0  0  0  0
 22 23  1  0  0  0  0
 23 40  1  0  0  0  0
 23 24  2  0  0  0  0
 24 41  1  0  0  0  0
 24 25  1  0  0  0  0
 25 42  1  0  0  0  0
 25 26  2  0  0  0  0
 26 21  1  0  0  0  0
 26 43  1  0  0  0  0
  9 27  1  0  0  0  0
 27 44  1  0  0  0  0
 27 28  2  0  0  0  0
 28  6  1  0  0  0  0
 28 45  1  0  0  0  0
M  END
>  <LOGBIO>
8.7600

>  <PRED_LOGBIO>
7.7200

>  <XV_RES>
1.1870

>  <WHL_TMPL>
3

>  <ANCH>
14-15;16-17

$$$$
ROW62
  -MTS-   01071500493D 0   0.00000     0.00000     0

 22 23  0  0  0  0  0  0  0  0999 V2000
    8.6730    1.3850    0.4390 N   0  0  0  0  0  0  0  0  0  0  0  0
    6.9330    1.2050    0.4740 S   0  0  0  0  0  0  0  0  0  0  0  0
    6.3330    2.4430    0.8650 O   0  0  0  0  0  0  0  0  0  0  0  0
    6.4650    0.8390   -0.8260 O   0  0  0  0  0  0  0  0  0  0  0  0
    6.4830   -0.0840    1.6620 C   0  0  0  0  0  0  0  0  0  0  0  0
    4.9820   -0.2390    1.6930 C   0  0  0  0  0  0  0  0  0  0  0  0
    4.1460    0.4410    2.4550 N   0  0  0  0  0  0  0  0  0  0  0  0
    2.8310    0.0270    2.2110 O   0  0  0  0  0  0  0  0  0  0  0  0
    2.8520   -0.9700    1.2380 C   0  0  0  0  0  0  0  0  0  0  0  0
    1.8340   -1.7180    0.6330 C   0  0  0  0  0  0  0  0  0  0  0  0
    2.1520   -2.6760   -0.3370 C   0  0  0  0  0  0  0  0  0  0  0  0
    3.4870   -2.8860   -0.7030 C   0  0  0  0  0  0  0  0  0  0  0  0
    4.5040   -2.1380   -0.0980 C   0  0  0  0  0  0  0  0  0  0  0  0
    4.1870   -1.1800    0.8720 C   0  0  0  0  0  0  0  0  0  0  0  0
    9.2530    0.8080    1.0320 H   0  0  0  0  0  0  0  0  0  0  0  0
    9.0980    2.0660   -0.1740 H   0  0  0  0  0  0  0  0  0  0  0  0
    6.9390   -1.0260    1.3650 H   0  0  0  0  0  0  0  0  0  0  0  0
    6.8390    0.1950    2.6520 H   0  0  0  0  0  0  0  0  0  0  0  0
    0.8050   -1.5550    0.9150 H   0  0  0  0  0  0  0  0  0  0  0  0
    1.3670   -3.2520   -0.8040 H   0  0  0  0  0  0  0  0  0  0  0  0
    3.7320   -3.6250   -1.4510 H   0  0  0  0  0  0  0  0  0  0  0  0
    5.5340   -2.3010   -0.3800 H   0  0  0  0  0  0  0  0  0  0  0  0
  1 15  1  0  0  0  0
  1 16  1  0  0  0  0
  1  2  1  0  0  0  0
  2  3  2  0  0  0  0
  2  4  2  0  0  0  0
  2  5  1  0  0  0  0
  5 17  1  0  0  0  0
  5 18  1  0  0  0  0
  5  6  1  0  0  0  0
  6  7  2  0  0  0  0
  7  8  1  0  0  0  0
  8  9  1  0  0  0  0
  9 10  2  0  0  0  0
 10 19  1  0  0  0  0
 10 11  1  0  0  0  0
 11 20  1  0  0  0  0
 11 12  2  0  0  0  0
 12 21  1  0  0  0  0
 12 13  1  0  0  0  0
 13 22  1  0  0  0  0
 13 14  2  0  0  0  0
 14  6  1  0  0  0  0
 14  9  1  0  0  0  0
M  END
>  <LOGBIO>
7.4600

>  <PRED_LOGBIO>
6.9600

>  <XV_RES>
0.5500

>  <WHL_TMPL>
1

>  <ANCH>
10-11;13-14

$$$$
ROW63
  -MTS-   01071500493D 0   0.00000     0.00000     0

 34 35  0  0  0  0  0  0  0  0999 V2000
   -9.3190   -0.9950   -0.1260 N   0  0  0  0  0  0  0  0  0  0  0  0
   -7.9250   -0.9730   -0.2700 C   0  0  0  0  0  0  0  0  0  0  0  0
   -7.3380   -0.2080   -1.2850 C   0  0  0  0  0  0  0  0  0  0  0  0
   -5.9450   -0.1860   -1.4280 C   0  0  0  0  0  0  0  0  0  0  0  0
   -5.1400   -0.9290   -0.5570 C   0  0  0  0  0  0  0  0  0  0  0  0
   -5.7270   -1.6940    0.4580 C   0  0  0  0  0  0  0  0  0  0  0  0
   -7.1190   -1.7160    0.6020 C   0  0  0  0  0  0  0  0  0  0  0  0
   -3.3100   -0.9000   -0.7450 S   0  0  0  0  0  0  0  0  0  0  0  0
   -2.9760   -0.6940   -2.1200 O   0  0  0  0  0  0  0  0  0  0  0  0
   -2.7650   -2.1460   -0.3040 O   0  0  0  0  0  0  0  0  0  0  0  0
   -2.6450    0.4010    0.2180 N   0  0  0  0  0  0  0  0  0  0  0  0
   -1.2480    0.6260    0.2350 C   0  0  0  0  0  0  0  0  0  0  0  0
   -0.4480   -0.0170    1.1870 C   0  0  0  0  0  0  0  0  0  0  0  0
    0.9350    0.2050    1.2050 C   0  0  0  0  0  0  0  0  0  0  0  0
    1.5160    1.0700    0.2700 C   0  0  0  0  0  0  0  0  0  0  0  0
    0.7160    1.7130   -0.6820 C   0  0  0  0  0  0  0  0  0  0  0  0
   -0.6660    1.4910   -0.6990 C   0  0  0  0  0  0  0  0  0  0  0  0
    3.3330    1.3620    0.2930 S   0  0  0  0  0  0  0  0  0  0  0  0
    3.6100    2.6810   -0.1860 O   0  0  0  0  0  0  0  0  0  0  0  0
    3.8200    1.2290    1.6310 O   0  0  0  0  0  0  0  0  0  0  0  0
    4.1250    0.1890   -0.7360 N   0  0  0  0  0  0  0  0  0  0  0  0
   -9.8660   -1.6880   -0.6170 H   0  0  0  0  0  0  0  0  0  0  0  0
   -9.7760   -0.3180    0.4680 H   0  0  0  0  0  0  0  0  0  0  0  0
   -7.9590    0.3650   -1.9570 H   0  0  0  0  0  0  0  0  0  0  0  0
   -5.4930    0.4040   -2.2110 H   0  0  0  0  0  0  0  0  0  0  0  0
   -5.1060   -2.2670    1.1300 H   0  0  0  0  0  0  0  0  0  0  0  0
   -7.5720   -2.3060    1.3850 H   0  0  0  0  0  0  0  0  0  0  0  0
   -3.2580    0.9920    0.7610 H   0  0  0  0  0  0  0  0  0  0  0  0
   -0.8960   -0.6840    1.9080 H   0  0  0  0  0  0  0  0  0  0  0  0
    1.5520   -0.2910    1.9390 H   0  0  0  0  0  0  0  0  0  0  0  0
    1.1650    2.3800   -1.4030 H   0  0  0  0  0  0  0  0  0  0  0  0
   -1.2830    1.9870   -1.4340 H   0  0  0  0  0  0  0  0  0  0  0  0
    5.1300    0.2050   -0.8400 H   0  0  0  0  0  0  0  0  0  0  0  0
    3.5780   -0.5040   -1.2260 H   0  0  0  0  0  0  0  0  0  0  0  0
  1 22  1  0  0  0  0
  1 23  1  0  0  0  0
  1  2  1  0  0  0  0
  2  3  2  0  0  0  0
  3 24  1  0  0  0  0
  3  4  1  0  0  0  0
  4 25  1  0  0  0  0
  4  5  2  0  0  0  0
  5  6  1  0  0  0  0
  6 26  1  0  0  0  0
  6  7  2  0  0  0  0
  7  2  1  0  0  0  0
  7 27  1  0  0  0  0
  5  8  1  0  0  0  0
  8  9  2  0  0  0  0
  8 10  2  0  0  0  0
  8 11  1  0  0  0  0
 11 28  1  0  0  0  0
 11 12  1  0  0  0  0
 12 13  2  0  0  0  0
 13 29  1  0  0  0  0
 13 14  1  0  0  0  0
 14 30  1  0  0  0  0
 14 15  2  0  0  0  0
 15 16  1  0  0  0  0
 16 31  1  0  0  0  0
 16 17  2  0  0  0  0
 17 12  1  0  0  0  0
 17 32  1  0  0  0  0
 15 18  1  0  0  0  0
 18 19  2  0  0  0  0
 18 20  2  0  0  0  0
 18 21  1  0  0  0  0
 21 33  1  0  0  0  0
 21 34  1  0  0  0  0
M  END
>  <LOGBIO>
7.3400

>  <PRED_LOGBIO>
7.6800

>  <XV_RES>
-0.3610

>  <WHL_TMPL>
3

>  <ANCH>
4-6;29-30

$$$$
ROW64
  -MTS-   01071500493D 0   0.00000     0.00000     0

 60 59  0  0  0  0  0  0  0  0999 V2000
    3.6580    0.8650    2.7220 C   0  0  0  0  0  0  0  0  0  0  0  0
    2.4210    0.1700    2.1600 C   0  0  0  0  0  0  0  0  0  0  0  0
    2.8520   -0.9700    1.2380 C   0  0  0  0  0  0  0  0  0  0  0  0
    1.7550   -1.7760    0.5860 C   0  0  0  0  0  0  0  0  0  0  0  0
    2.0690   -1.9930   -0.8600 C   0  0  0  0  0  0  0  0  0  0  0  0
    2.8110   -3.2810   -1.0200 C   0  0  0  0  0  0  0  0  0  0  0  0
    3.3510   -3.3830   -2.4440 C   0  0  0  0  0  0  0  0  0  0  0  0
    0.4090   -1.0410    0.7270 C   0  0  0  0  0  0  0  0  0  0  0  0
   -0.0790   -0.9910    2.1130 N   0  0  0  0  0  0  0  0  0  0  0  0
   -1.0000   -0.0980    2.4620 C   0  0  0  0  0  0  0  0  0  0  0  0
   -0.6680    0.9820    2.8530 O   0  0  0  0  0  0  0  0  0  0  0  0
   -2.3110   -0.4100    2.3740 O   0  0  0  0  0  0  0  0  0  0  0  0
   -3.2650    0.5830    2.7600 C   0  0  0  0  0  0  0  0  0  0  0  0
   -3.0930    1.8210    1.8850 C   0  0  0  0  0  0  0  0  0  0  0  0
   -4.6760    0.0280    2.5850 C   0  0  0  0  0  0  0  0  0  0  0  0
   -3.0440    0.9590    4.2220 C   0  0  0  0  0  0  0  0  0  0  0  0
    0.5520   -2.1070    3.3040 S   0  0  0  0  0  0  0  0  0  0  0  0
    0.8510   -1.3990    4.5100 O   0  0  0  0  0  0  0  0  0  0  0  0
   -0.4220   -3.1180    3.5730 O   0  0  0  0  0  0  0  0  0  0  0  0
    2.0120   -2.8520    2.6890 N   0  0  0  0  0  0  0  0  0  0  0  0
    2.7360   -3.8350    3.5070 C   0  0  0  0  0  0  0  0  0  0  0  0
    3.9640   -4.3280    2.7430 C   0  0  0  0  0  0  0  0  0  0  0  0
    4.7090   -5.3370    3.5840 C   0  0  0  0  0  0  0  0  0  0  0  0
    4.3020   -5.6270    4.6700 O   0  0  0  0  0  0  0  0  0  0  0  0
    5.8340   -5.9120    3.1100 O   0  0  0  0  0  0  0  0  0  0  0  0
    6.5050   -6.8620    3.9420 C   0  0  0  0  0  0  0  0  0  0  0  0
    4.2520    1.2650    1.9040 H   0  0  0  0  0  0  0  0  0  0  0  0
    3.3510    1.6760    3.3780 H   0  0  0  0  0  0  0  0  0  0  0  0
    4.2520    0.1480    3.2850 H   0  0  0  0  0  0  0  0  0  0  0  0
    1.8270    0.8860    1.5970 H   0  0  0  0  0  0  0  0  0  0  0  0
    1.8270   -0.2310    2.9780 H   0  0  0  0  0  0  0  0  0  0  0  0
    3.3770   -1.6730    1.8810 H   0  0  0  0  0  0  0  0  0  0  0  0
    3.4580   -0.5360    0.4450 H   0  0  0  0  0  0  0  0  0  0  0  0
    1.6790   -2.7400    1.0850 H   0  0  0  0  0  0  0  0  0  0  0  0
    2.7510   -1.1990   -1.1560 H   0  0  0  0  0  0  0  0  0  0  0  0
    1.1350   -2.0560   -1.4150 H   0  0  0  0  0  0  0  0  0  0  0  0
    2.0820   -4.0800   -0.9020 H   0  0  0  0  0  0  0  0  0  0  0  0
    3.6530   -3.2900   -0.3310 H   0  0  0  0  0  0  0  0  0  0  0  0
    2.5260   -3.4340   -3.1510 H   0  0  0  0  0  0  0  0  0  0  0  0
    3.8780   -4.3320   -2.5110 H   0  0  0  0  0  0  0  0  0  0  0  0
    3.9950   -2.5190   -2.5920 H   0  0  0  0  0  0  0  0  0  0  0  0
   -0.3160   -1.6350    0.1750 H   0  0  0  0  0  0  0  0  0  0  0  0
    0.5490   -0.0220    0.3710 H   0  0  0  0  0  0  0  0  0  0  0  0
   -3.2500    1.5530    0.8420 H   0  0  0  0  0  0  0  0  0  0  0  0
   -3.8190    2.5770    2.1790 H   0  0  0  0  0  0  0  0  0  0  0  0
   -2.0870    2.2170    2.0100 H   0  0  0  0  0  0  0  0  0  0  0  0
   -4.8330   -0.2400    1.5420 H   0  0  0  0  0  0  0  0  0  0  0  0
   -5.4010    0.7840    2.8780 H   0  0  0  0  0  0  0  0  0  0  0  0
   -4.7980   -0.8550    3.2080 H   0  0  0  0  0  0  0  0  0  0  0  0
   -2.0380    1.3550    4.3470 H   0  0  0  0  0  0  0  0  0  0  0  0
   -3.7700    1.7140    4.5160 H   0  0  0  0  0  0  0  0  0  0  0  0
   -3.1670    0.0760    4.8460 H   0  0  0  0  0  0  0  0  0  0  0  0
    2.3560   -2.6070    1.7710 H   0  0  0  0  0  0  0  0  0  0  0  0
    2.0830   -4.6770    3.7260 H   0  0  0  0  0  0  0  0  0  0  0  0
    3.0520   -3.3690    4.4390 H   0  0  0  0  0  0  0  0  0  0  0  0
    4.6170   -3.4860    2.5250 H   0  0  0  0  0  0  0  0  0  0  0  0
    3.6490   -4.7940    1.8120 H   0  0  0  0  0  0  0  0  0  0  0  0
    5.8350   -7.6910    4.1600 H   0  0  0  0  0  0  0  0  0  0  0  0
    7.3880   -7.2350    3.4280 H   0  0  0  0  0  0  0  0  0  0  0  0
    6.8030   -6.3820    4.8720 H   0  0  0  0  0  0  0  0  0  0  0  0
  1 27  1  0  0  0  0
  1 28  1  0  0  0  0
  1 29  1  0  0  0  0
  1  2  1  0  0  0  0
  2 30  1  0  0  0  0
  2 31  1  0  0  0  0
  2  3  1  0  0  0  0
  3 32  1  0  0  0  0
  3 33  1  0  0  0  0
  3  4  1  0  0  0  0
  4 34  1  0  0  0  0
  4  5  1  0  0  0  0
  5 35  1  0  0  0  0
  5 36  1  0  0  0  0
  5  6  1  0  0  0  0
  6 37  1  0  0  0  0
  6 38  1  0  0  0  0
  6  7  1  0  0  0  0
  7 39  1  0  0  0  0
  7 40  1  0  0  0  0
  7 41  1  0  0  0  0
  4  8  1  0  0  0  0
  8 42  1  0  0  0  0
  8 43  1  0  0  0  0
  8  9  1  0  0  0  0
  9 10  1  0  0  0  0
 10 11  2  0  0  0  0
 10 12  1  0  0  0  0
 12 13  1  0  0  0  0
 13 14  1  0  0  0  0
 14 44  1  0  0  0  0
 14 45  1  0  0  0  0
 14 46  1  0  0  0  0
 13 15  1  0  0  0  0
 15 47  1  0  0  0  0
 15 48  1  0  0  0  0
 15 49  1  0  0  0  0
 13 16  1  0  0  0  0
 16 50  1  0  0  0  0
 16 51  1  0  0  0  0
 16 52  1  0  0  0  0
  9 17  1  0  0  0  0
 17 18  2  0  0  0  0
 17 19  2  0  0  0  0
 17 20  1  0  0  0  0
 20 53  1  0  0  0  0
 20 21  1  0  0  0  0
 21 54  1  0  0  0  0
 21 55  1  0  0  0  0
 21 22  1  0  0  0  0
 22 56  1  0  0  0  0
 22 57  1  0  0  0  0
 22 23  1  0  0  0  0
 23 24  2  0  0  0  0
 23 25  1  0  0  0  0
 25 26  1  0  0  0  0
 26 58  1  0  0  0  0
 26 59  1  0  0  0  0
 26 60  1  0  0  0  0
M  END
>  <LOGBIO>
4.3900

>  <PRED_LOGBIO>
7.6300

>  <XV_RES>
-3.8480

>  <WHL_TMPL>
1

>  <ANCH>
23-26;23-26

$$$$
ROW65
  -MTS-   01071500493D 0   0.00000     0.00000     0

 37 39  0  0  0  0  0  0  0  0999 V2000
    2.9660    2.3430    0.6800 C   0  0  0  0  0  0  0  0  0  0  0  0
    1.5540    2.4550    0.8810 O   0  0  0  0  0  0  0  0  0  0  0  0
    0.7250    1.9740   -0.0980 C   0  0  0  0  0  0  0  0  0  0  0  0
    0.2920    0.6430   -0.0580 C   0  0  0  0  0  0  0  0  0  0  0  0
    0.7160   -0.1760    0.9860 O   0  0  0  0  0  0  0  0  0  0  0  0
    0.3070   -1.5060    1.0600 C   0  0  0  0  0  0  0  0  0  0  0  0
    0.6830   -2.2160    1.9780 O   0  0  0  0  0  0  0  0  0  0  0  0
   -0.5890   -2.0470    0.0140 C   0  0  0  0  0  0  0  0  0  0  0  0
   -0.9960   -1.2590   -0.9900 C   0  0  0  0  0  0  0  0  0  0  0  0
   -0.5550    0.1520   -1.0580 C   0  0  0  0  0  0  0  0  0  0  0  0
   -0.9700    0.9920   -2.0990 C   0  0  0  0  0  0  0  0  0  0  0  0
   -1.7990    0.5110   -3.0780 O   0  0  0  0  0  0  0  0  0  0  0  0
   -3.2100    0.6230   -2.8770 C   0  0  0  0  0  0  0  0  0  0  0  0
   -0.5370    2.3220   -2.1390 C   0  0  0  0  0  0  0  0  0  0  0  0
   -0.9230    3.2820   -3.1980 C   0  0  0  0  0  0  0  0  0  0  0  0
   -0.1590    4.3610   -3.4140 C   0  0  0  0  0  0  0  0  0  0  0  0
    1.0280    4.5600   -2.5030 C   0  0  0  0  0  0  0  0  0  0  0  0
    1.2570    6.0660   -2.4130 C   0  0  0  0  0  0  0  0  0  0  0  0
    2.2630    3.8680   -3.0720 C   0  0  0  0  0  0  0  0  0  0  0  0
    0.7360    4.1150   -1.1750 O   0  0  0  0  0  0  0  0  0  0  0  0
    0.3100    2.8140   -1.1390 C   0  0  0  0  0  0  0  0  0  0  0  0
    3.2480    2.8850   -0.2210 H   0  0  0  0  0  0  0  0  0  0  0  0
    3.4880    2.7650    1.5360 H   0  0  0  0  0  0  0  0  0  0  0  0
    3.2340    1.2940    0.5710 H   0  0  0  0  0  0  0  0  0  0  0  0
   -0.9130   -3.0760    0.0600 H   0  0  0  0  0  0  0  0  0  0  0  0
   -1.6500   -1.6550   -1.7530 H   0  0  0  0  0  0  0  0  0  0  0  0
   -3.4790    1.6710   -2.7680 H   0  0  0  0  0  0  0  0  0  0  0  0
   -3.7330    0.2010   -3.7330 H   0  0  0  0  0  0  0  0  0  0  0  0
   -3.4920    0.0810   -1.9760 H   0  0  0  0  0  0  0  0  0  0  0  0
   -1.8100    3.1130   -3.7900 H   0  0  0  0  0  0  0  0  0  0  0  0
   -0.3840    5.0600   -4.2070 H   0  0  0  0  0  0  0  0  0  0  0  0
    1.3800    6.4740   -3.4140 H   0  0  0  0  0  0  0  0  0  0  0  0
    2.1530    6.2620   -1.8290 H   0  0  0  0  0  0  0  0  0  0  0  0
    0.4010    6.5350   -1.9330 H   0  0  0  0  0  0  0  0  0  0  0  0
    2.7080    4.4960   -3.8410 H   0  0  0  0  0  0  0  0  0  0  0  0
    2.9850    3.7020   -2.2760 H   0  0  0  0  0  0  0  0  0  0  0  0
    1.9750    2.9120   -3.5060 H   0  0  0  0  0  0  0  0  0  0  0  0
  1 22  1  0  0  0  0
  1 23  1  0  0  0  0
  1 24  1  0  0  0  0
  1  2  1  0  0  0  0
  2  3  1  0  0  0  0
  3  4  1  0  0  0  0
  4  5  1  0  0  0  0
  5  6  1  0  0  0  0
  6  7  2  0  0  0  0
  6  8  1  0  0  0  0
  8 25  1  0  0  0  0
  8  9  2  0  0  0  0
  9 26  1  0  0  0  0
  9 10  1  0  0  0  0
 10  4  2  0  0  0  0
 10 11  1  0  0  0  0
 11 12  1  0  0  0  0
 12 13  1  0  0  0  0
 13 27  1  0  0  0  0
 13 28  1  0  0  0  0
 13 29  1  0  0  0  0
 11 14  2  0  0  0  0
 14 15  1  0  0  0  0
 15 30  1  0  0  0  0
 15 16  2  0  0  0  0
 16 31  1  0  0  0  0
 16 17  1  0  0  0  0
 17 18  1  0  0  0  0
 18 32  1  0  0  0  0
 18 33  1  0  0  0  0
 18 34  1  0  0  0  0
 17 19  1  0  0  0  0
 19 35  1  0  0  0  0
 19 36  1  0  0  0  0
 19 37  1  0  0  0  0
 17 20  1  0  0  0  0
 20 21  1  0  0  0  0
 21  3  2  0  0  0  0
 21 14  1  0  0  0  0
M  END
>  <LOGBIO>
4.3100

>  <PRED_LOGBIO>
6.1000

>  <XV_RES>
-2.3260

>  <WHL_TMPL>
2

>  <ANCH>
11-8;6-7

$$$$
ROW66
  -MTS-   01071500493D 0   0.00000     0.00000     0

 63 64  0  0  1  0  0  0  0  0999 V2000
    1.3520   -2.6530    0.7420 C   0  0  0  0  0  0  0  0  0  0  0  0
    1.0610   -1.6500   -0.3480 C   0  0  0  0  0  0  0  0  0  0  0  0
    0.5470   -2.0060   -1.3660 O   0  0  0  0  0  0  0  0  0  0  0  0
    1.3810   -0.3500   -0.1720 O   0  0  0  0  0  0  0  0  0  0  0  0
    0.2530    0.5220   -0.0540 C   0  0  0  0  0  0  0  0  0  0  0  0
    0.7250    1.9740   -0.0980 C   0  0  1  0  0  0  0  0  0  0  0  0
    1.3390    2.2490   -1.3600 O   0  0  0  0  0  0  0  0  0  0  0  0
    1.8850    3.5700   -1.3970 C   0  0  1  0  0  0  0  0  0  0  0  0
    2.6280    3.7900   -2.7140 C   0  0  0  0  0  0  0  0  0  0  0  0
    1.6730    4.3420   -3.7440 C   0  0  0  0  0  0  0  0  0  0  0  0
    0.4960    4.5420   -3.4480 O   0  0  0  0  0  0  0  0  0  0  0  0
    2.1520    4.6430   -5.1120 C   0  0  0  0  0  0  0  0  0  0  0  0
    1.3050    5.1330   -6.0270 C   0  0  0  0  0  0  0  0  0  0  0  0
    1.7840    5.4330   -7.3940 C   0  0  0  0  0  0  0  0  0  0  0  0
    1.7320    4.4470   -8.3870 C   0  0  0  0  0  0  0  0  0  0  0  0
    2.1860    4.7320   -9.6800 C   0  0  0  0  0  0  0  0  0  0  0  0
    2.6910    6.0020   -9.9810 C   0  0  0  0  0  0  0  0  0  0  0  0
    2.7430    6.9880   -8.9890 C   0  0  0  0  0  0  0  0  0  0  0  0
    3.2380    8.2310   -9.2830 O   0  0  0  0  0  0  0  0  0  0  0  0
    2.2900    6.7040   -7.6950 C   0  0  0  0  0  0  0  0  0  0  0  0
    0.7940    4.6430   -1.2240 C   0  0  2  0  0  0  0  0  0  0  0  0
    1.4100    5.9310   -1.1430 O   0  0  0  0  0  0  0  0  0  0  0  0
    1.6050    6.6140   -2.2920 C   0  0  0  0  0  0  0  0  0  0  0  0
    1.2590    6.1280   -3.3560 O   0  0  0  0  0  0  0  0  0  0  0  0
    2.2520    7.9780   -2.2590 C   0  0  0  0  0  0  0  0  0  0  0  0
   -0.0220    4.3920    0.0570 C   0  0  1  0  0  0  0  0  0  0  0  0
   -1.1840    5.2260    0.0460 O   0  0  0  0  0  0  0  0  0  0  0  0
   -1.6500    5.6790    1.2280 C   0  0  0  0  0  0  0  0  0  0  0  0
   -1.0840    5.3740    2.2650 O   0  0  0  0  0  0  0  0  0  0  0  0
   -2.8740    6.5630    1.2680 C   0  0  0  0  0  0  0  0  0  0  0  0
   -0.4590    2.9200    0.1780 C   0  0  1  0  0  0  0  0  0  0  0  0
   -0.9510    2.6830    1.5000 O   0  0  0  0  0  0  0  0  0  0  0  0
   -0.4160    3.3960    2.5130 C   0  0  0  0  0  0  0  0  0  0  0  0
    0.4610    4.2140    2.2870 O   0  0  0  0  0  0  0  0  0  0  0  0
   -0.9020    3.1820    3.9260 C   0  0  0  0  0  0  0  0  0  0  0  0
    0.8170   -2.3710    1.6470 H   0  0  0  0  0  0  0  0  0  0  0  0
    1.0260   -3.6410    0.4220 H   0  0  0  0  0  0  0  0  0  0  0  0
    2.4210   -2.6710    0.9430 H   0  0  0  0  0  0  0  0  0  0  0  0
   -0.1680    0.3590    0.9360 H   0  0  0  0  0  0  0  0  0  0  0  0
   -0.4210    0.3580   -0.8920 H   0  0  0  0  0  0  0  0  0  0  0  0
    1.4610    2.0600    0.6980 H   0  0  0  0  0  0  0  0  0  0  0  0
    2.6400    3.6810   -0.6210 H   0  0  0  0  0  0  0  0  0  0  0  0
    3.0320    2.8430   -3.0640 H   0  0  0  0  0  0  0  0  0  0  0  0
    3.4410    4.4960   -2.5580 H   0  0  0  0  0  0  0  0  0  0  0  0
    3.1860    4.4680   -5.3720 H   0  0  0  0  0  0  0  0  0  0  0  0
    0.2710    5.3080   -5.7660 H   0  0  0  0  0  0  0  0  0  0  0  0
    1.3420    3.4670   -8.1550 H   0  0  0  0  0  0  0  0  0  0  0  0
    2.1460    3.9710  -10.4460 H   0  0  0  0  0  0  0  0  0  0  0  0
    3.0410    6.2220  -10.9790 H   0  0  0  0  0  0  0  0  0  0  0  0
    4.1940    8.2710   -9.1270 H   0  0  0  0  0  0  0  0  0  0  0  0
    2.3300    7.4640   -6.9290 H   0  0  0  0  0  0  0  0  0  0  0  0
    0.1270    4.6170   -2.0840 H   0  0  0  0  0  0  0  0  0  0  0  0
    3.2480    7.8970   -1.8290 H   0  0  0  0  0  0  0  0  0  0  0  0
    2.3250    8.3690   -3.2720 H   0  0  0  0  0  0  0  0  0  0  0  0
    1.6490    8.6500   -1.6530 H   0  0  0  0  0  0  0  0  0  0  0  0
    0.5810    4.6570    0.9230 H   0  0  0  0  0  0  0  0  0  0  0  0
   -3.7200    6.0310    0.8380 H   0  0  0  0  0  0  0  0  0  0  0  0
   -3.0970    6.8260    2.3000 H   0  0  0  0  0  0  0  0  0  0  0  0
   -2.6860    7.4690    0.6960 H   0  0  0  0  0  0  0  0  0  0  0  0
   -1.2500    2.7210   -0.5410 H   0  0  0  0  0  0  0  0  0  0  0  0
   -0.7320    2.1470    4.2150 H   0  0  0  0  0  0  0  0  0  0  0  0
   -0.3590    3.8410    4.6010 H   0  0  0  0  0  0  0  0  0  0  0  0
   -1.9660    3.4040    3.9820 H   0  0  0  0  0  0  0  0  0  0  0  0
  1 36  1  0  0  0  0
  1 37  1  0  0  0  0
  1 38  1  0  0  0  0
  1  2  1  0  0  0  0
  2  3  2  0  0  0  0
  2  4  1  0  0  0  0
  4  5  1  0  0  0  0
  5 39  1  0  0  0  0
  5 40  1  0  0  0  0
  5  6  1  0  0  0  0
  6 41  1  0  0  0  0
  6  7  1  0  0  0  0
  7  8  1  0  0  0  0
  8 42  1  0  0  0  0
  8  9  1  0  0  0  0
  9 43  1  0  0  0  0
  9 44  1  0  0  0  0
  9 10  1  0  0  0  0
 10 11  2  0  0  0  0
 10 12  1  0  0  0  0
 12 45  1  0  0  0  0
 12 13  2  0  0  0  0
 13 46  1  0  0  0  0
 13 14  1  0  0  0  0
 14 15  2  0  0  0  0
 15 47  1  0  0  0  0
 15 16  1  0  0  0  0
 16 48  1  0  0  0  0
 16 17  2  0  0  0  0
 17 49  1  0  0  0  0
 17 18  1  0  0  0  0
 18 19  1  0  0  0  0
 19 50  1  0  0  0  0
 18 20  2  0  0  0  0
 20 14  1  0  0  0  0
 20 51  1  0  0  0  0
  8 21  1  0  0  0  0
 21 52  1  0  0  0  0
 21 22  1  0  0  0  0
 22 23  1  0  0  0  0
 23 24  2  0  0  0  0
 23 25  1  0  0  0  0
 25 53  1  0  0  0  0
 25 54  1  0  0  0  0
 25 55  1  0  0  0  0
 21 26  1  0  0  0  0
 26 56  1  0  0  0  0
 26 27  1  0  0  0  0
 27 28  1  0  0  0  0
 28 29  2  0  0  0  0
 28 30  1  0  0  0  0
 30 57  1  0  0  0  0
 30 58  1  0  0  0  0
 30 59  1  0  0  0  0
 26 31  1  0  0  0  0
 31  6  1  0  0  0  0
 31 60  1  0  0  0  0
 31 32  1  0  0  0  0
 32 33  1  0  0  0  0
 33 34  2  0  0  0  0
 33 35  1  0  0  0  0
 35 61  1  0  0  0  0
 35 62  1  0  0  0  0
 35 63  1  0  0  0  0
M  END
>  <LOGBIO>
5.1500

>  <PRED_LOGBIO>
6.6900

>  <XV_RES>
-1.8230

>  <WHL_TMPL>
2

>  <ANCH>
7-8;7-8

$$$$
ROW67
  -MTS-   01071500493D 0   0.00000     0.00000     0

 29 30  0  0  0  0  0  0  0  0999 V2000
    4.1250    0.1890   -0.7360 N   0  0  0  0  0  0  0  0  0  0  0  0
    3.3330    1.3620    0.2930 S   0  0  0  0  0  0  0  0  0  0  0  0
    3.6100    2.6810   -0.1860 O   0  0  0  0  0  0  0  0  0  0  0  0
    3.8200    1.2290    1.6310 O   0  0  0  0  0  0  0  0  0  0  0  0
    1.5160    1.0700    0.2700 C   0  0  0  0  0  0  0  0  0  0  0  0
    0.6310    1.5950   -0.5560 N   0  0  0  0  0  0  0  0  0  0  0  0
   -0.7530    1.2040   -0.3670 N   0  0  0  0  0  0  0  0  0  0  0  0
   -0.9940    0.3570    0.6160 C   0  0  0  0  0  0  0  0  0  0  0  0
   -2.2080   -0.1560    0.9900 N   0  0  0  0  0  0  0  0  0  0  0  0
   -2.6460   -1.2890    0.4480 S   0  0  0  0  0  0  0  0  0  0  0  0
   -2.1720   -2.3060    1.3340 O   0  0  0  0  0  0  0  0  0  0  0  0
   -2.0980   -1.4890   -0.8580 O   0  0  0  0  0  0  0  0  0  0  0  0
   -4.4440   -1.6430    0.2790 C   0  0  0  0  0  0  0  0  0  0  0  0
   -5.1280   -1.2540   -0.8790 C   0  0  0  0  0  0  0  0  0  0  0  0
   -6.4950   -1.5230   -1.0080 C   0  0  0  0  0  0  0  0  0  0  0  0
   -7.1790   -2.1810    0.0210 C   0  0  0  0  0  0  0  0  0  0  0  0
   -6.4950   -2.5700    1.1790 C   0  0  0  0  0  0  0  0  0  0  0  0
   -5.1270   -2.3010    1.3080 C   0  0  0  0  0  0  0  0  0  0  0  0
   -8.5470   -2.4510   -0.1070 N   0  0  0  0  0  0  0  0  0  0  0  0
   -8.9090   -3.4730   -0.5970 C   0  0  0  0  0  0  0  0  0  0  0  0
   -9.3950   -4.8480   -1.2550 S   0  0  0  0  0  0  0  0  0  0  0  0
    0.5820    0.0250    1.3510 S   0  0  0  0  0  0  0  0  0  0  0  0
    4.0340   -0.7980   -0.5400 H   0  0  0  0  0  0  0  0  0  0  0  0
    4.6730    0.4990   -1.5260 H   0  0  0  0  0  0  0  0  0  0  0  0
   -2.7700    0.3260    1.6770 H   0  0  0  0  0  0  0  0  0  0  0  0
   -4.6000   -0.7470   -1.6730 H   0  0  0  0  0  0  0  0  0  0  0  0
   -7.0230   -1.2240   -1.9010 H   0  0  0  0  0  0  0  0  0  0  0  0
   -7.0230   -3.0770    1.9730 H   0  0  0  0  0  0  0  0  0  0  0  0
   -4.6000   -2.6000    2.2010 H   0  0  0  0  0  0  0  0  0  0  0  0
  1 23  1  0  0  0  0
  1 24  1  0  0  0  0
  1  2  1  0  0  0  0
  2  3  2  0  0  0  0
  2  4  2  0  0  0  0
  2  5  1  0  0  0  0
  5  6  2  0  0  0  0
  6  7  1  0  0  0  0
  7  8  2  0  0  0  0
  8  9  1  0  0  0  0
  9 25  1  0  0  0  0
  9 10  1  0  0  0  0
 10 11  2  0  0  0  0
 10 12  2  0  0  0  0
 10 13  1  0  0  0  0
 13 14  2  0  0  0  0
 14 26  1  0  0  0  0
 14 15  1  0  0  0  0
 15 27  1  0  0  0  0
 15 16  2  0  0  0  0
 16 17  1  0  0  0  0
 17 28  1  0  0  0  0
 17 18  2  0  0  0  0
 18 13  1  0  0  0  0
 18 29  1  0  0  0  0
 16 19  1  0  0  0  0
 19 20  2  0  0  0  0
 20 21  2  0  0  0  0
  8 22  1  0  0  0  0
 22  5  1  0  0  0  0
M  END
>  <LOGBIO>
8.7700

>  <PRED_LOGBIO>
8.7100

>  <XV_RES>
0.0840

>  <WHL_TMPL>
3

>  <ANCH>
4-6;4-5

$$$$
ROW69
  -MTS-   01071500493D 0   0.00000     0.00000     0

 26 27  0  0  0  0  0  0  0  0999 V2000
    6.8090    1.7080   -0.3590 N   0  0  0  0  0  0  0  0  0  0  0  0
    6.7980    0.2130    0.5500 S   0  0  0  0  0  0  0  0  0  0  0  0
    7.2340   -0.8590   -0.2890 O   0  0  0  0  0  0  0  0  0  0  0  0
    7.6780    0.3300    1.6710 O   0  0  0  0  0  0  0  0  0  0  0  0
    5.0910   -0.1300    1.1450 C   0  0  0  0  0  0  0  0  0  0  0  0
    4.5300    0.2920    2.2860 C   0  0  0  0  0  0  0  0  0  0  0  0
    3.1320   -0.1380    2.5110 C   0  0  0  0  0  0  0  0  0  0  0  0
    2.5740    0.3030    3.6820 N   0  0  0  0  0  0  0  0  0  0  0  0
    1.3420    0.0610    4.1210 C   0  0  0  0  0  0  0  0  0  0  0  0
    1.0160    0.5440    5.2040 O   0  0  0  0  0  0  0  0  0  0  0  0
    0.3150   -0.7650    3.3840 C   0  0  0  0  0  0  0  0  0  0  0  0
   -0.1560   -1.9130    4.2750 C   0  0  0  0  0  0  0  0  0  0  0  0
    1.0000   -2.4110    5.1090 C   0  0  0  0  0  0  0  0  0  0  0  0
    2.0990   -1.8920    4.9980 O   0  0  0  0  0  0  0  0  0  0  0  0
    0.8220   -3.4060    5.9570 O   0  0  0  0  0  0  0  0  0  0  0  0
    0.9090   -1.4270    1.7960 S   0  0  0  0  0  0  0  0  0  0  0  0
    2.5810   -0.8980    1.5540 C   0  0  0  0  0  0  0  0  0  0  0  0
    3.8450   -1.0870    0.3300 S   0  0  0  0  0  0  0  0  0  0  0  0
    6.5270    2.5710    0.0840 H   0  0  0  0  0  0  0  0  0  0  0  0
    7.0970    1.7080   -1.3270 H   0  0  0  0  0  0  0  0  0  0  0  0
    5.0640    0.9070    2.9960 H   0  0  0  0  0  0  0  0  0  0  0  0
    3.1600    0.8720    4.2750 H   0  0  0  0  0  0  0  0  0  0  0  0
   -0.5820   -0.1720    3.2200 H   0  0  0  0  0  0  0  0  0  0  0  0
   -0.5310   -2.7240    3.6530 H   0  0  0  0  0  0  0  0  0  0  0  0
   -0.9510   -1.5620    4.9290 H   0  0  0  0  0  0  0  0  0  0  0  0
    1.6690   -3.5810    6.3960 H   0  0  0  0  0  0  0  0  0  0  0  0
  1 19  1  0  0  0  0
  1 20  1  0  0  0  0
  1  2  1  0  0  0  0
  2  3  2  0  0  0  0
  2  4  2  0  0  0  0
  2  5  1  0  0  0  0
  5  6  2  0  0  0  0
  6 21  1  0  0  0  0
  6  7  1  0  0  0  0
  7  8  1  0  0  0  0
  8 22  1  0  0  0  0
  8  9  1  0  0  0  0
  9 10  2  0  0  0  0
  9 11  1  0  0  0  0
 11 23  1  0  0  0  0
 11 12  1  0  0  0  0
 12 24  1  0  0  0  0
 12 25  1  0  0  0  0
 12 13  1  0  0  0  0
 13 14  2  0  0  0  0
 13 15  1  0  0  0  0
 15 26  1  0  0  0  0
 11 16  1  0  0  0  0
 16 17  1  0  0  0  0
 17  7  2  0  0  0  0
 17 18  1  0  0  0  0
 18  5  1  0  0  0  0
M  END
>  <LOGBIO>
7.3200

>  <PRED_LOGBIO>
7.0800

>  <XV_RES>
0.2280

>  <WHL_TMPL>
1

>  <ANCH>
1-4;1-4

$$$$
ROW70
  -MTS-   01071500493D 0   0.00000     0.00000     0

 37 39  0  0  0  0  0  0  0  0999 V2000
   -1.1020   -1.7490   -5.9110 C   0  0  0  0  0  0  0  0  0  0  0  0
   -1.6890   -1.3240   -4.5870 C   0  0  0  0  0  0  0  0  0  0  0  0
   -1.5610    0.0020   -4.1570 C   0  0  0  0  0  0  0  0  0  0  0  0
   -2.1060    0.3970   -2.9290 C   0  0  0  0  0  0  0  0  0  0  0  0
   -2.7790   -0.5360   -2.1310 C   0  0  0  0  0  0  0  0  0  0  0  0
   -2.9070   -1.8620   -2.5600 C   0  0  0  0  0  0  0  0  0  0  0  0
   -2.3620   -2.2560   -3.7880 C   0  0  0  0  0  0  0  0  0  0  0  0
   -3.3550   -0.1190   -0.8330 C   0  0  0  0  0  0  0  0  0  0  0  0
   -4.6320   -0.1910   -0.5070 N   0  0  0  0  0  0  0  0  0  0  0  0
   -4.7690    0.3150    0.8440 N   0  0  0  0  0  0  0  0  0  0  0  0
   -3.5080    0.6690    1.2470 C   0  0  0  0  0  0  0  0  0  0  0  0
   -3.0850    1.3280    2.7670 S   0  0  0  0  0  0  0  0  0  0  0  0
   -2.6450    0.4010    0.2170 N   0  0  0  0  0  0  0  0  0  0  0  0
   -1.2480    0.6260    0.2350 C   0  0  0  0  0  0  0  0  0  0  0  0
   -0.6660    1.4910   -0.7000 C   0  0  0  0  0  0  0  0  0  0  0  0
    0.7160    1.7130   -0.6820 C   0  0  0  0  0  0  0  0  0  0  0  0
    1.5170    1.0700    0.2700 C   0  0  0  0  0  0  0  0  0  0  0  0
    0.9350    0.2050    1.2040 C   0  0  0  0  0  0  0  0  0  0  0  0
   -0.4480   -0.0170    1.1870 C   0  0  0  0  0  0  0  0  0  0  0  0
    3.3330    1.3620    0.2930 S   0  0  0  0  0  0  0  0  0  0  0  0
    3.6100    2.6810   -0.1860 O   0  0  0  0  0  0  0  0  0  0  0  0
    3.8200    1.2290    1.6310 O   0  0  0  0  0  0  0  0  0  0  0  0
    4.1250    0.1890   -0.7360 N   0  0  0  0  0  0  0  0  0  0  0  0
   -0.8130   -2.7970   -5.8600 H   0  0  0  0  0  0  0  0  0  0  0  0
   -1.8420   -1.6150   -6.6960 H   0  0  0  0  0  0  0  0  0  0  0  0
   -0.2260   -1.1420   -6.1310 H   0  0  0  0  0  0  0  0  0  0  0  0
   -1.0420    0.7210   -4.7730 H   0  0  0  0  0  0  0  0  0  0  0  0
   -2.0070    1.4200   -2.5980 H   0  0  0  0  0  0  0  0  0  0  0  0
   -3.4260   -2.5810   -1.9440 H   0  0  0  0  0  0  0  0  0  0  0  0
   -2.4610   -3.2790   -4.1190 H   0  0  0  0  0  0  0  0  0  0  0  0
   -5.6210    0.3920    1.3810 H   0  0  0  0  0  0  0  0  0  0  0  0
   -1.2830    1.9870   -1.4340 H   0  0  0  0  0  0  0  0  0  0  0  0
    1.1650    2.3800   -1.4030 H   0  0  0  0  0  0  0  0  0  0  0  0
    1.5520   -0.2910    1.9390 H   0  0  0  0  0  0  0  0  0  0  0  0
   -0.8970   -0.6840    1.9080 H   0  0  0  0  0  0  0  0  0  0  0  0
    5.1300    0.2050   -0.8400 H   0  0  0  0  0  0  0  0  0  0  0  0
    3.5780   -0.5040   -1.2260 H   0  0  0  0  0  0  0  0  0  0  0  0
  1 24  1  0  0  0  0
  1 25  1  0  0  0  0
  1 26  1  0  0  0  0
  1  2  1  0  0  0  0
  2  3  2  0  0  0  0
  3 27  1  0  0  0  0
  3  4  1  0  0  0  0
  4 28  1  0  0  0  0
  4  5  2  0  0  0  0
  5  6  1  0  0  0  0
  6 29  1  0  0  0  0
  6  7  2  0  0  0  0
  7  2  1  0  0  0  0
  7 30  1  0  0  0  0
  5  8  1  0  0  0  0
  8  9  2  0  0  0  0
  9 10  1  0  0  0  0
 10 31  1  0  0  0  0
 10 11  1  0  0  0  0
 11 12  2  0  0  0  0
 11 13  1  0  0  0  0
 13  8  1  0  0  0  0
 13 14  1  0  0  0  0
 14 15  2  0  0  0  0
 15 32  1  0  0  0  0
 15 16  1  0  0  0  0
 16 33  1  0  0  0  0
 16 17  2  0  0  0  0
 17 18  1  0  0  0  0
 18 34  1  0  0  0  0
 18 19  2  0  0  0  0
 19 14  1  0  0  0  0
 19 35  1  0  0  0  0
 17 20  1  0  0  0  0
 20 21  2  0  0  0  0
 20 22  2  0  0  0  0
 20 23  1  0  0  0  0
 23 36  1  0  0  0  0
 23 37  1  0  0  0  0
M  END
>  <LOGBIO>
7.7000

>  <PRED_LOGBIO>
7.0800

>  <XV_RES>
0.6760

>  <WHL_TMPL>
3

>  <ANCH>
4-6;32-33

$$$$
ROW71
  -MTS-   01071500493D 0   0.00000     0.00000     0

 39 39  0  0  0  0  0  0  0  0999 V2000
    4.1250    0.1890   -0.7360 N   0  0  0  0  0  0  0  0  0  0  0  0
    3.3330    1.3620    0.2930 S   0  0  0  0  0  0  0  0  0  0  0  0
    3.8200    1.2290    1.6310 O   0  0  0  0  0  0  0  0  0  0  0  0
    3.6100    2.6810   -0.1860 O   0  0  0  0  0  0  0  0  0  0  0  0
    1.5160    1.0700    0.2700 C   0  0  0  0  0  0  0  0  0  0  0  0
    0.6310    1.5950   -0.5560 N   0  0  0  0  0  0  0  0  0  0  0  0
   -0.7530    1.2040   -0.3670 N   0  0  0  0  0  0  0  0  0  0  0  0
   -0.9940    0.3570    0.6160 C   0  0  0  0  0  0  0  0  0  0  0  0
   -2.2080   -0.1560    0.9900 N   0  0  0  0  0  0  0  0  0  0  0  0
   -2.6460   -1.2890    0.4480 C   0  0  0  0  0  0  0  0  0  0  0  0
   -1.9610   -1.8760   -0.3890 O   0  0  0  0  0  0  0  0  0  0  0  0
   -3.9840   -1.8550    0.8590 C   0  0  0  0  0  0  0  0  0  0  0  0
   -5.2300   -1.1390    0.3390 C   0  0  0  0  0  0  0  0  0  0  0  0
   -6.4320   -1.8230    0.8360 N   0  0  0  0  0  0  0  0  0  0  0  0
   -8.0190   -1.2280    0.4040 S   0  0  0  0  0  0  0  0  0  0  0  0
   -8.1690   -1.2570   -1.0180 O   0  0  0  0  0  0  0  0  0  0  0  0
   -8.1680    0.1150    0.8710 O   0  0  0  0  0  0  0  0  0  0  0  0
   -9.2840   -2.2750    1.1640 C   0  0  0  0  0  0  0  0  0  0  0  0
   -9.1460   -2.2480    2.4870 F   0  0  0  0  0  0  0  0  0  0  0  0
   -9.1460   -3.5240    0.7290 F   0  0  0  0  0  0  0  0  0  0  0  0
  -10.6710   -1.7550    0.7870 C   0  0  0  0  0  0  0  0  0  0  0  0
  -10.8100   -1.7820   -0.5360 F   0  0  0  0  0  0  0  0  0  0  0  0
  -10.8090   -0.5060    1.2220 F   0  0  0  0  0  0  0  0  0  0  0  0
  -11.7390   -2.6400    1.4290 C   0  0  0  0  0  0  0  0  0  0  0  0
  -11.6000   -2.6130    2.7510 F   0  0  0  0  0  0  0  0  0  0  0  0
  -11.6000   -3.8890    0.9940 F   0  0  0  0  0  0  0  0  0  0  0  0
  -13.1250   -2.1200    1.0510 C   0  0  0  0  0  0  0  0  0  0  0  0
  -13.2640   -0.8700    1.4860 F   0  0  0  0  0  0  0  0  0  0  0  0
  -14.0550   -2.8890    1.6100 F   0  0  0  0  0  0  0  0  0  0  0  0
  -13.2640   -2.1470   -0.2710 F   0  0  0  0  0  0  0  0  0  0  0  0
    0.5820    0.0250    1.3510 S   0  0  0  0  0  0  0  0  0  0  0  0
    5.1000   -0.0330   -0.5920 H   0  0  0  0  0  0  0  0  0  0  0  0
    3.6070   -0.2660   -1.4740 H   0  0  0  0  0  0  0  0  0  0  0  0
   -2.7700    0.3260    1.6770 H   0  0  0  0  0  0  0  0  0  0  0  0
   -4.0210   -1.7410    1.9400 H   0  0  0  0  0  0  0  0  0  0  0  0
   -4.0290   -2.8830    0.5070 H   0  0  0  0  0  0  0  0  0  0  0  0
   -5.2280   -0.1090    0.6890 H   0  0  0  0  0  0  0  0  0  0  0  0
   -5.2280   -1.1530   -0.7490 H   0  0  0  0  0  0  0  0  0  0  0  0
   -6.3410   -2.6370    1.4270 H   0  0  0  0  0  0  0  0  0  0  0  0
  1 32  1  0  0  0  0
  1 33  1  0  0  0  0
  1  2  1  0  0  0  0
  2  3  2  0  0  0  0
  2  4  2  0  0  0  0
  2  5  1  0  0  0  0
  5  6  2  0  0  0  0
  6  7  1  0  0  0  0
  7  8  2  0  0  0  0
  8  9  1  0  0  0  0
  9 34  1  0  0  0  0
  9 10  1  0  0  0  0
 10 11  2  0  0  0  0
 10 12  1  0  0  0  0
 12 35  1  0  0  0  0
 12 36  1  0  0  0  0
 12 13  1  0  0  0  0
 13 37  1  0  0  0  0
 13 38  1  0  0  0  0
 13 14  1  0  0  0  0
 14 39  1  0  0  0  0
 14 15  1  0  0  0  0
 15 16  2  0  0  0  0
 15 17  2  0  0  0  0
 15 18  1  0  0  0  0
 18 19  1  0  0  0  0
 18 20  1  0  0  0  0
 18 21  1  0  0  0  0
 21 22  1  0  0  0  0
 21 23  1  0  0  0  0
 21 24  1  0  0  0  0
 24 25  1  0  0  0  0
 24 26  1  0  0  0  0
 24 27  1  0  0  0  0
 27 28  1  0  0  0  0
 27 29  1  0  0  0  0
 27 30  1  0  0  0  0
  8 31  1  0  0  0  0
 31  5  1  0  0  0  0
M  END
>  <LOGBIO>
8.5200

>  <PRED_LOGBIO>
8.6300

>  <XV_RES>
-0.0650

>  <WHL_TMPL>
3

>  <ANCH>
14-15;13-14

$$$$
ROW73
  -MTS-   01071500493D 0   0.00000     0.00000     0

 48 49  0  0  0  0  0  0  0  0999 V2000
    3.1850   -0.0460    1.1120 C   0  0  0  0  0  0  0  0  0  0  0  0
    2.7740   -1.4410    1.5750 C   0  0  0  0  0  0  0  0  0  0  0  0
    1.6740   -1.9120    0.6060 C   0  0  0  0  0  0  0  0  0  0  0  0
    0.4090   -1.0410    0.7270 C   0  0  0  0  0  0  0  0  0  0  0  0
   -0.0790   -0.9910    2.1130 N   0  0  0  0  0  0  0  0  0  0  0  0
   -0.2900   -2.3850    2.5290 C   0  0  0  0  0  0  0  0  0  0  0  0
    0.9900   -3.1860    2.2950 C   0  0  0  0  0  0  0  0  0  0  0  0
    0.7700   -4.6350    2.7280 C   0  0  0  0  0  0  0  0  0  0  0  0
    2.0350   -5.4270    2.4960 C   0  0  0  0  0  0  0  0  0  0  0  0
    3.0280   -4.8750    2.0240 O   0  0  0  0  0  0  0  0  0  0  0  0
    2.0750   -6.7200    2.8030 N   0  0  0  0  0  0  0  0  0  0  0  0
    3.2600   -7.4620    2.5850 C   0  0  0  0  0  0  0  0  0  0  0  0
    4.2240   -7.5530    3.5960 C   0  0  0  0  0  0  0  0  0  0  0  0
    5.3970   -8.2870    3.3810 C   0  0  0  0  0  0  0  0  0  0  0  0
    5.6050   -8.9310    2.1560 C   0  0  0  0  0  0  0  0  0  0  0  0
    4.6400   -8.8400    1.1450 C   0  0  0  0  0  0  0  0  0  0  0  0
    3.4680   -8.1060    1.3600 C   0  0  0  0  0  0  0  0  0  0  0  0
    7.1460   -9.8960    1.8740 S   0  0  0  0  0  0  0  0  0  0  0  0
    7.4840   -9.8590    0.4850 O   0  0  0  0  0  0  0  0  0  0  0  0
    8.2120   -9.3260    2.6380 O   0  0  0  0  0  0  0  0  0  0  0  0
    6.8940  -11.5550    2.3690 N   0  0  0  0  0  0  0  0  0  0  0  0
    0.9410   -0.4380    3.0160 C   0  0  0  0  0  0  0  0  0  0  0  0
    2.2300   -1.2800    3.0060 C   0  0  0  0  0  0  0  0  0  0  0  0
    3.0490    0.0340    0.0360 H   0  0  0  0  0  0  0  0  0  0  0  0
    2.5690    0.6980    1.6120 H   0  0  0  0  0  0  0  0  0  0  0  0
    4.2310    0.1240    1.3590 H   0  0  0  0  0  0  0  0  0  0  0  0
    3.6210   -2.1230    1.5580 H   0  0  0  0  0  0  0  0  0  0  0  0
    1.3890   -2.9120    0.9270 H   0  0  0  0  0  0  0  0  0  0  0  0
    2.0530   -1.8220   -0.4100 H   0  0  0  0  0  0  0  0  0  0  0  0
   -0.3640   -1.5410    0.1480 H   0  0  0  0  0  0  0  0  0  0  0  0
    0.6640   -0.0330    0.4080 H   0  0  0  0  0  0  0  0  0  0  0  0
   -0.5470   -2.4130    3.5860 H   0  0  0  0  0  0  0  0  0  0  0  0
   -1.1010   -2.8180    1.9470 H   0  0  0  0  0  0  0  0  0  0  0  0
    1.2460   -3.1580    1.2380 H   0  0  0  0  0  0  0  0  0  0  0  0
    1.8000   -2.7530    2.8760 H   0  0  0  0  0  0  0  0  0  0  0  0
    0.5130   -4.6630    3.7840 H   0  0  0  0  0  0  0  0  0  0  0  0
   -0.0410   -5.0680    2.1460 H   0  0  0  0  0  0  0  0  0  0  0  0
    1.2590   -7.1730    3.1900 H   0  0  0  0  0  0  0  0  0  0  0  0
    4.0640   -7.0560    4.5420 H   0  0  0  0  0  0  0  0  0  0  0  0
    6.1410   -8.3560    4.1610 H   0  0  0  0  0  0  0  0  0  0  0  0
    4.8010   -9.3370    0.2000 H   0  0  0  0  0  0  0  0  0  0  0  0
    2.7240   -8.0370    0.5800 H   0  0  0  0  0  0  0  0  0  0  0  0
    6.0000  -11.8400    2.7420 H   0  0  0  0  0  0  0  0  0  0  0  0
    7.6430  -12.2270    2.2830 H   0  0  0  0  0  0  0  0  0  0  0  0
    0.5330   -0.5160    4.0210 H   0  0  0  0  0  0  0  0  0  0  0  0
    1.1950    0.5670    2.6840 H   0  0  0  0  0  0  0  0  0  0  0  0
    2.9750   -0.7100    3.5570 H   0  0  0  0  0  0  0  0  0  0  0  0
    1.9940   -2.2690    3.3950 H   0  0  0  0  0  0  0  0  0  0  0  0
  1 24  1  0  0  0  0
  1 25  1  0  0  0  0
  1 26  1  0  0  0  0
  1  2  1  0  0  0  0
  2 27  1  0  0  0  0
  2  3  1  0  0  0  0
  3 28  1  0  0  0  0
  3 29  1  0  0  0  0
  3  4  1  0  0  0  0
  4 30  1  0  0  0  0
  4 31  1  0  0  0  0
  4  5  1  0  0  0  0
  5  6  1  0  0  0  0
  6 32  1  0  0  0  0
  6 33  1  0  0  0  0
  6  7  1  0  0  0  0
  7 34  1  0  0  0  0
  7 35  1  0  0  0  0
  7  8  1  0  0  0  0
  8 36  1  0  0  0  0
  8 37  1  0  0  0  0
  8  9  1  0  0  0  0
  9 10  2  0  0  0  0
  9 11  1  0  0  0  0
 11 38  1  0  0  0  0
 11 12  1  0  0  0  0
 12 13  2  0  0  0  0
 13 39  1  0  0  0  0
 13 14  1  0  0  0  0
 14 40  1  0  0  0  0
 14 15  2  0  0  0  0
 15 16  1  0  0  0  0
 16 41  1  0  0  0  0
 16 17  2  0  0  0  0
 17 12  1  0  0  0  0
 17 42  1  0  0  0  0
 15 18  1  0  0  0  0
 18 19  2  0  0  0  0
 18 20  2  0  0  0  0
 18 21  1  0  0  0  0
 21 43  1  0  0  0  0
 21 44  1  0  0  0  0
  5 22  1  0  0  0  0
 22 45  1  0  0  0  0
 22 46  1  0  0  0  0
 22 23  1  0  0  0  0
 23  2  1  0  0  0  0
 23 47  1  0  0  0  0
 23 48  1  0  0  0  0
M  END
>  <LOGBIO>
6.5800

>  <PRED_LOGBIO>
6.3800

>  <XV_RES>
0.1110

>  <WHL_TMPL>
1

>  <ANCH>
23-26;10-13

$$$$
ROW74
  -MTS-   01071500493D 0   0.00000     0.00000     0

 29 30  0  0  0  0  0  0  0  0999 V2000
   -8.5490   -2.4510   -0.1080 N   0  0  0  0  0  0  0  0  0  0  0  0
   -7.1790   -2.1810    0.0210 C   0  0  0  0  0  0  0  0  0  0  0  0
   -6.4950   -2.5700    1.1790 C   0  0  0  0  0  0  0  0  0  0  0  0
   -5.1280   -2.3010    1.3080 C   0  0  0  0  0  0  0  0  0  0  0  0
   -4.4440   -1.6430    0.2790 C   0  0  0  0  0  0  0  0  0  0  0  0
   -5.1280   -1.2540   -0.8790 C   0  0  0  0  0  0  0  0  0  0  0  0
   -6.4950   -1.5230   -1.0080 C   0  0  0  0  0  0  0  0  0  0  0  0
   -2.6460   -1.2890    0.4480 S   0  0  0  0  0  0  0  0  0  0  0  0
   -2.1720   -1.2370   -0.9000 O   0  0  0  0  0  0  0  0  0  0  0  0
   -2.0980   -2.4310    1.1120 O   0  0  0  0  0  0  0  0  0  0  0  0
   -2.2080   -0.1560    0.9900 N   0  0  0  0  0  0  0  0  0  0  0  0
   -0.9940    0.3570    0.6160 C   0  0  0  0  0  0  0  0  0  0  0  0
   -0.7530    1.2040   -0.3670 N   0  0  0  0  0  0  0  0  0  0  0  0
    0.6310    1.5950   -0.5560 N   0  0  0  0  0  0  0  0  0  0  0  0
    1.5160    1.0700    0.2700 C   0  0  0  0  0  0  0  0  0  0  0  0
    0.5820    0.0250    1.3510 S   0  0  0  0  0  0  0  0  0  0  0  0
    3.3330    1.3620    0.2930 S   0  0  0  0  0  0  0  0  0  0  0  0
    3.6100    2.6810   -0.1860 O   0  0  0  0  0  0  0  0  0  0  0  0
    3.8200    1.2290    1.6310 O   0  0  0  0  0  0  0  0  0  0  0  0
    4.1250    0.1890   -0.7360 N   0  0  0  0  0  0  0  0  0  0  0  0
   -8.8560   -3.3190   -0.5230 H   0  0  0  0  0  0  0  0  0  0  0  0
   -9.2290   -1.7770    0.2150 H   0  0  0  0  0  0  0  0  0  0  0  0
   -7.0230   -3.0770    1.9730 H   0  0  0  0  0  0  0  0  0  0  0  0
   -4.6000   -2.6000    2.2010 H   0  0  0  0  0  0  0  0  0  0  0  0
   -4.6000   -0.7470   -1.6730 H   0  0  0  0  0  0  0  0  0  0  0  0
   -7.0230   -1.2240   -1.9020 H   0  0  0  0  0  0  0  0  0  0  0  0
   -2.7700    0.3260    1.6770 H   0  0  0  0  0  0  0  0  0  0  0  0
    5.1300    0.2050   -0.8400 H   0  0  0  0  0  0  0  0  0  0  0  0
    3.5780   -0.5040   -1.2260 H   0  0  0  0  0  0  0  0  0  0  0  0
  1 21  1  0  0  0  0
  1 22  1  0  0  0  0
  1  2  1  0  0  0  0
  2  3  2  0  0  0  0
  3 23  1  0  0  0  0
  3  4  1  0  0  0  0
  4 24  1  0  0  0  0
  4  5  2  0  0  0  0
  5  6  1  0  0  0  0
  6 25  1  0  0  0  0
  6  7  2  0  0  0  0
  7  2  1  0  0  0  0
  7 26  1  0  0  0  0
  5  8  1  0  0  0  0
  8  9  2  0  0  0  0
  8 10  2  0  0  0  0
  8 11  1  0  0  0  0
 11 27  1  0  0  0  0
 11 12  1  0  0  0  0
 12 13  2  0  0  0  0
 13 14  1  0  0  0  0
 14 15  2  0  0  0  0
 15 16  1  0  0  0  0
 16 12  1  0  0  0  0
 15 17  1  0  0  0  0
 17 18  2  0  0  0  0
 17 19  2  0  0  0  0
 17 20  1  0  0  0  0
 20 28  1  0  0  0  0
 20 29  1  0  0  0  0
M  END
>  <LOGBIO>
8.7000

>  <PRED_LOGBIO>
8.5000

>  <XV_RES>
0.2250

>  <WHL_TMPL>
3

>  <ANCH>
4-6;24-25

$$$$
ROW75
  -MTS-   01071500493D 0   0.00000     0.00000     0

 22 22  0  0  0  0  0  0  0  0999 V2000
    1.9660   -3.8840    0.2560 N   0  0  0  0  0  0  0  0  0  0  0  0
    1.7860   -2.2010   -0.1900 S   0  0  0  0  0  0  0  0  0  0  0  0
    2.1040   -2.0380   -1.5750 O   0  0  0  0  0  0  0  0  0  0  0  0
    0.4370   -1.7880    0.0410 O   0  0  0  0  0  0  0  0  0  0  0  0
    2.9260   -1.1730    0.8250 C   0  0  0  0  0  0  0  0  0  0  0  0
    2.4930   -0.6520    2.0500 C   0  0  0  0  0  0  0  0  0  0  0  0
    3.3600    0.1300    2.8230 C   0  0  0  0  0  0  0  0  0  0  0  0
    2.8230    0.7780    4.3460 Cl  0  0  0  0  0  0  0  0  0  0  0  0
    4.6590    0.3910    2.3700 C   0  0  0  0  0  0  0  0  0  0  0  0
    5.7360    1.3630    3.3310 Cl  0  0  0  0  0  0  0  0  0  0  0  0
    5.0910   -0.1300    1.1450 C   0  0  0  0  0  0  0  0  0  0  0  0
    4.2240   -0.9120    0.3720 C   0  0  0  0  0  0  0  0  0  0  0  0
    6.7980    0.2130    0.5500 S   0  0  0  0  0  0  0  0  0  0  0  0
    7.6780    0.3300    1.6710 O   0  0  0  0  0  0  0  0  0  0  0  0
    7.2340   -0.8590   -0.2890 O   0  0  0  0  0  0  0  0  0  0  0  0
    6.8090    1.7080   -0.3590 N   0  0  0  0  0  0  0  0  0  0  0  0
    2.6230   -4.1490    0.9750 H   0  0  0  0  0  0  0  0  0  0  0  0
    1.4110   -4.5900   -0.2070 H   0  0  0  0  0  0  0  0  0  0  0  0
    1.4920   -0.8530    2.4000 H   0  0  0  0  0  0  0  0  0  0  0  0
    4.5580   -1.3140   -0.5730 H   0  0  0  0  0  0  0  0  0  0  0  0
    7.6710    2.0480   -0.7610 H   0  0  0  0  0  0  0  0  0  0  0  0
    5.9540    2.2310   -0.4820 H   0  0  0  0  0  0  0  0  0  0  0  0
  1 17  1  0  0  0  0
  1 18  1  0  0  0  0
  1  2  1  0  0  0  0
  2  3  2  0  0  0  0
  2  4  2  0  0  0  0
  2  5  1  0  0  0  0
  5  6  2  0  0  0  0
  6 19  1  0  0  0  0
  6  7  1  0  0  0  0
  7  8  1  0  0  0  0
  7  9  2  0  0  0  0
  9 10  1  0  0  0  0
  9 11  1  0  0  0  0
 11 12  2  0  0  0  0
 12  5  1  0  0  0  0
 12 20  1  0  0  0  0
 11 13  1  0  0  0  0
 13 14  2  0  0  0  0
 13 15  2  0  0  0  0
 13 16  1  0  0  0  0
 16 21  1  0  0  0  0
 16 22  1  0  0  0  0
M  END
>  <LOGBIO>
7.4200

>  <PRED_LOGBIO>
7.5000

>  <XV_RES>
-0.0870

>  <WHL_TMPL>
1

>  <ANCH>
4-6;17-18

$$$$
ROW76
  -MTS-   01071500493D 0   0.00000     0.00000     0

 28 28  0  0  0  0  0  0  0  0999 V2000
   -6.7450    2.1110    2.0580 N   0  0  0  0  0  0  0  0  0  0  0  0
   -5.2940    2.3440    2.0770 C   0  0  0  0  0  0  0  0  0  0  0  0
   -4.6100    1.3320    1.1890 C   0  0  0  0  0  0  0  0  0  0  0  0
   -5.2770    0.4880    0.5910 O   0  0  0  0  0  0  0  0  0  0  0  0
   -3.2880    1.3530    1.0520 N   0  0  0  0  0  0  0  0  0  0  0  0
   -2.6450    0.4010    0.2170 N   0  0  0  0  0  0  0  0  0  0  0  0
   -1.2480    0.6260    0.2350 C   0  0  0  0  0  0  0  0  0  0  0  0
   -0.4480   -0.0170    1.1870 C   0  0  0  0  0  0  0  0  0  0  0  0
    0.9350    0.2050    1.2050 C   0  0  0  0  0  0  0  0  0  0  0  0
    1.5160    1.0700    0.2700 C   0  0  0  0  0  0  0  0  0  0  0  0
    0.7160    1.7130   -0.6820 C   0  0  0  0  0  0  0  0  0  0  0  0
   -0.6660    1.4910   -0.7000 C   0  0  0  0  0  0  0  0  0  0  0  0
    3.3330    1.3620    0.2930 S   0  0  0  0  0  0  0  0  0  0  0  0
    3.6100    2.6810   -0.1860 O   0  0  0  0  0  0  0  0  0  0  0  0
    3.8200    1.2290    1.6310 O   0  0  0  0  0  0  0  0  0  0  0  0
    4.1250    0.1890   -0.7360 N   0  0  0  0  0  0  0  0  0  0  0  0
   -6.9410    1.1800    2.3970 H   0  0  0  0  0  0  0  0  0  0  0  0
   -7.2030    2.7880    2.6520 H   0  0  0  0  0  0  0  0  0  0  0  0
   -4.9230    2.2430    3.0940 H   0  0  0  0  0  0  0  0  0  0  0  0
   -5.0840    3.3470    1.7120 H   0  0  0  0  0  0  0  0  0  0  0  0
   -2.7400    2.0460    1.5430 H   0  0  0  0  0  0  0  0  0  0  0  0
   -2.9890    0.4960   -0.7280 H   0  0  0  0  0  0  0  0  0  0  0  0
   -0.8960   -0.6840    1.9080 H   0  0  0  0  0  0  0  0  0  0  0  0
    1.5520   -0.2910    1.9390 H   0  0  0  0  0  0  0  0  0  0  0  0
    1.1650    2.3800   -1.4030 H   0  0  0  0  0  0  0  0  0  0  0  0
   -1.2830    1.9860   -1.4340 H   0  0  0  0  0  0  0  0  0  0  0  0
    5.1300    0.2050   -0.8400 H   0  0  0  0  0  0  0  0  0  0  0  0
    3.5780   -0.5040   -1.2260 H   0  0  0  0  0  0  0  0  0  0  0  0
  1 17  1  0  0  0  0
  1 18  1  0  0  0  0
  1  2  1  0  0  0  0
  2 19  1  0  0  0  0
  2 20  1  0  0  0  0
  2  3  1  0  0  0  0
  3  4  2  0  0  0  0
  3  5  1  0  0  0  0
  5 21  1  0  0  0  0
  5  6  1  0  0  0  0
  6 22  1  0  0  0  0
  6  7  1  0  0  0  0
  7  8  2  0  0  0  0
  8 23  1  0  0  0  0
  8  9  1  0  0  0  0
  9 24  1  0  0  0  0
  9 10  2  0  0  0  0
 10 11  1  0  0  0  0
 11 25  1  0  0  0  0
 11 12  2  0  0  0  0
 12  7  1  0  0  0  0
 12 26  1  0  0  0  0
 10 13  1  0  0  0  0
 13 14  2  0  0  0  0
 13 15  2  0  0  0  0
 13 16  1  0  0  0  0
 16 27  1  0  0  0  0
 16 28  1  0  0  0  0
M  END
>  <LOGBIO>
6.6000

>  <PRED_LOGBIO>
7.4700

>  <XV_RES>
-0.9150

>  <WHL_TMPL>
3

>  <ANCH>
4-6;23-24

$$$$
ROW77
  -MTS-   01071500493D 0   0.00000     0.00000     0

 65 68  0  0  1  0  0  0  0  0999 V2000
    4.1250    0.1890   -0.7360 N   0  0  0  0  0  0  0  0  0  0  0  0
    3.3330    1.3620    0.2930 S   0  0  0  0  0  0  0  0  0  0  0  0
    3.6100    2.6810   -0.1860 O   0  0  0  0  0  0  0  0  0  0  0  0
    3.8200    1.2290    1.6310 O   0  0  0  0  0  0  0  0  0  0  0  0
    1.5170    1.0700    0.2700 C   0  0  0  0  0  0  0  0  0  0  0  0
    0.9350    0.2050    1.2050 C   0  0  0  0  0  0  0  0  0  0  0  0
   -0.4470   -0.0170    1.1870 C   0  0  0  0  0  0  0  0  0  0  0  0
   -1.2480    0.6260    0.2350 C   0  0  0  0  0  0  0  0  0  0  0  0
   -0.6660    1.4910   -0.7000 C   0  0  0  0  0  0  0  0  0  0  0  0
    0.7160    1.7130   -0.6820 C   0  0  0  0  0  0  0  0  0  0  0  0
   -2.7090    0.3910    0.2160 C   0  0  0  0  0  0  0  0  0  0  0  0
   -3.4120   -0.1170   -0.8050 C   0  0  0  0  0  0  0  0  0  0  0  0
   -4.7260   -0.1720   -0.4220 N   0  0  0  0  0  0  0  0  0  0  0  0
   -4.7630    0.3500    0.9310 N   0  0  0  0  0  0  0  0  0  0  0  0
   -3.5990    0.6610    1.2630 N   0  0  0  0  0  0  0  0  0  0  0  0
   -5.8620   -0.6590   -1.2160 C   0  0  2  0  0  0  0  0  0  0  0  0
   -5.6950   -2.0500   -1.5050 O   0  0  0  0  0  0  0  0  0  0  0  0
   -6.8330   -2.5810   -2.1880 C   0  0  2  0  0  0  0  0  0  0  0  0
   -6.6690   -4.0870   -2.3810 C   0  0  0  0  0  0  0  0  0  0  0  0
   -7.2260   -4.7750   -1.2580 O   0  0  0  0  0  0  0  0  0  0  0  0
   -7.0500   -1.8970   -3.5510 C   0  0  1  0  0  0  0  0  0  0  0  0
   -8.2670   -2.3770   -4.1300 O   0  0  0  0  0  0  0  0  0  0  0  0
   -8.2090   -2.3990   -5.5580 C   0  0  1  0  0  0  0  0  0  0  0  0
   -6.8780   -2.6990   -5.9870 O   0  0  0  0  0  0  0  0  0  0  0  0
   -6.8070   -2.8310   -7.4090 C   0  0  2  0  0  0  0  0  0  0  0  0
   -5.4000   -3.2600   -7.8230 C   0  0  0  0  0  0  0  0  0  0  0  0
   -5.3250   -4.6880   -7.8500 O   0  0  0  0  0  0  0  0  0  0  0  0
   -7.1870   -1.5210   -8.1240 C   0  0  1  0  0  0  0  0  0  0  0  0
   -7.2200   -1.7470   -9.5350 O   0  0  0  0  0  0  0  0  0  0  0  0
   -8.5690   -1.0270   -7.6580 C   0  0  2  0  0  0  0  0  0  0  0  0
   -8.7700    0.3110   -8.1220 O   0  0  0  0  0  0  0  0  0  0  0  0
   -8.7010   -1.0540   -6.1240 C   0  0  1  0  0  0  0  0  0  0  0  0
  -10.0730   -0.8680   -5.7670 O   0  0  0  0  0  0  0  0  0  0  0  0
   -7.1350   -0.3680   -3.3890 C   0  0  2  0  0  0  0  0  0  0  0  0
   -7.0590    0.2460   -4.6780 O   0  0  0  0  0  0  0  0  0  0  0  0
   -6.0010    0.1780   -2.5020 C   0  0  1  0  0  0  0  0  0  0  0  0
   -6.2900    1.5330   -2.1510 O   0  0  0  0  0  0  0  0  0  0  0  0
    4.0340   -0.7980   -0.5400 H   0  0  0  0  0  0  0  0  0  0  0  0
    4.6730    0.4990   -1.5260 H   0  0  0  0  0  0  0  0  0  0  0  0
    1.5520   -0.2910    1.9390 H   0  0  0  0  0  0  0  0  0  0  0  0
   -0.8960   -0.6840    1.9080 H   0  0  0  0  0  0  0  0  0  0  0  0
   -1.2830    1.9870   -1.4340 H   0  0  0  0  0  0  0  0  0  0  0  0
    1.1650    2.3800   -1.4030 H   0  0  0  0  0  0  0  0  0  0  0  0
   -3.0130   -0.4280   -1.7600 H   0  0  0  0  0  0  0  0  0  0  0  0
   -6.7360   -0.5150   -0.5840 H   0  0  0  0  0  0  0  0  0  0  0  0
   -7.7220   -2.4670   -1.5710 H   0  0  0  0  0  0  0  0  0  0  0  0
   -7.1850   -4.3950   -3.2880 H   0  0  0  0  0  0  0  0  0  0  0  0
   -5.6110   -4.3290   -2.4670 H   0  0  0  0  0  0  0  0  0  0  0  0
   -7.1330   -5.7360   -1.3580 H   0  0  0  0  0  0  0  0  0  0  0  0
   -6.2180   -2.1410   -4.2100 H   0  0  0  0  0  0  0  0  0  0  0  0
   -8.8840   -3.1980   -5.8590 H   0  0  0  0  0  0  0  0  0  0  0  0
   -7.4590   -3.6360   -7.7400 H   0  0  0  0  0  0  0  0  0  0  0  0
   -5.1770   -2.8660   -8.8120 H   0  0  0  0  0  0  0  0  0  0  0  0
   -4.6770   -2.8720   -7.1070 H   0  0  0  0  0  0  0  0  0  0  0  0
   -4.4390   -4.9850   -8.1100 H   0  0  0  0  0  0  0  0  0  0  0  0
   -6.4410   -0.7610   -7.8980 H   0  0  0  0  0  0  0  0  0  0  0  0
   -6.9700   -0.9460  -10.0220 H   0  0  0  0  0  0  0  0  0  0  0  0
   -9.3400   -1.6590   -8.0940 H   0  0  0  0  0  0  0  0  0  0  0  0
   -7.9310    0.7970   -8.1560 H   0  0  0  0  0  0  0  0  0  0  0  0
   -8.1060   -0.2480   -5.7000 H   0  0  0  0  0  0  0  0  0  0  0  0
  -10.1510   -0.4080   -4.9160 H   0  0  0  0  0  0  0  0  0  0  0  0
   -8.0930   -0.1100   -2.9420 H   0  0  0  0  0  0  0  0  0  0  0  0
   -6.4980   -0.2710   -5.2760 H   0  0  0  0  0  0  0  0  0  0  0  0
   -5.0650    0.1410   -3.0550 H   0  0  0  0  0  0  0  0  0  0  0  0
   -5.4740    2.0460   -2.0420 H   0  0  0  0  0  0  0  0  0  0  0  0
  1 38  1  0  0  0  0
  1 39  1  0  0  0  0
  1  2  1  0  0  0  0
  2  3  2  0  0  0  0
  2  4  2  0  0  0  0
  2  5  1  0  0  0  0
  5  6  2  0  0  0  0
  6 40  1  0  0  0  0
  6  7  1  0  0  0  0
  7 41  1  0  0  0  0
  7  8  2  0  0  0  0
  8  9  1  0  0  0  0
  9 42  1  0  0  0  0
  9 10  2  0  0  0  0
 10  5  1  0  0  0  0
 10 43  1  0  0  0  0
  8 11  1  0  0  0  0
 11 12  2  0  0  0  0
 12 44  1  0  0  0  0
 12 13  1  0  0  0  0
 13 14  1  0  0  0  0
 14 15  2  0  0  0  0
 15 11  1  0  0  0  0
 13 16  1  0  0  0  0
 16 45  1  0  0  0  0
 16 17  1  0  0  0  0
 17 18  1  0  0  0  0
 18 46  1  0  0  0  0
 18 19  1  0  0  0  0
 19 47  1  0  0  0  0
 19 48  1  0  0  0  0
 19 20  1  0  0  0  0
 20 49  1  0  0  0  0
 18 21  1  0  0  0  0
 21 50  1  0  0  0  0
 21 22  1  0  0  0  0
 22 23  1  0  0  0  0
 23 51  1  0  0  0  0
 23 24  1  0  0  0  0
 24 25  1  0  0  0  0
 25 52  1  0  0  0  0
 25 26  1  0  0  0  0
 26 53  1  0  0  0  0
 26 54  1  0  0  0  0
 26 27  1  0  0  0  0
 27 55  1  0  0  0  0
 25 28  1  0  0  0  0
 28 56  1  0  0  0  0
 28 29  1  0  0  0  0
 29 57  1  0  0  0  0
 28 30  1  0  0  0  0
 30 58  1  0  0  0  0
 30 31  1  0  0  0  0
 31 59  1  0  0  0  0
 30 32  1  0  0  0  0
 32 23  1  0  0  0  0
 32 60  1  0  0  0  0
 32 33  1  0  0  0  0
 33 61  1  0  0  0  0
 21 34  1  0  0  0  0
 34 62  1  0  0  0  0
 34 35  1  0  0  0  0
 35 63  1  0  0  0  0
 34 36  1  0  0  0  0
 36 16  1  0  0  0  0
 36 64  1  0  0  0  0
 36 37  1  0  0  0  0
 37 65  1  0  0  0  0
M  END
>  <LOGBIO>
6.3600

>  <PRED_LOGBIO>
6.7300

>  <XV_RES>
-0.5840

>  <WHL_TMPL>
3

>  <ANCH>
4-6;4-5

$$$$
ROW78
  -MTS-   01071500493D 0   0.00000     0.00000     0

 46 47  0  0  0  0  0  0  0  0999 V2000
   -3.3720   -7.0060   -5.3530 N   0  0  0  0  0  0  0  0  0  0  0  0
   -1.8900   -6.6760   -6.2230 S   0  0  0  0  0  0  0  0  0  0  0  0
   -2.1960   -6.0050   -7.4490 O   0  0  0  0  0  0  0  0  0  0  0  0
   -1.2200   -7.9070   -6.5090 O   0  0  0  0  0  0  0  0  0  0  0  0
   -0.8000   -5.6080   -5.1950 C   0  0  0  0  0  0  0  0  0  0  0  0
   -0.8920   -4.2150   -5.2920 C   0  0  0  0  0  0  0  0  0  0  0  0
   -0.0620   -3.4020   -4.5100 C   0  0  0  0  0  0  0  0  0  0  0  0
    0.8590   -3.9830   -3.6310 C   0  0  0  0  0  0  0  0  0  0  0  0
    1.6980   -3.1620   -2.8410 N   0  0  0  0  0  0  0  0  0  0  0  0
    1.2870   -2.7590   -1.5970 C   0  0  0  0  0  0  0  0  0  0  0  0
    2.0690   -1.9930   -0.8600 N   0  0  0  0  0  0  0  0  0  0  0  0
    1.7550   -1.7760    0.5860 C   0  0  0  0  0  0  0  0  0  0  0  0
    2.8520   -0.9700    1.2380 C   0  0  0  0  0  0  0  0  0  0  0  0
    2.4190    0.1550    2.1480 C   0  0  0  0  0  0  0  0  0  0  0  0
    2.1930    0.0640    3.4650 C   0  0  0  0  0  0  0  0  0  0  0  0
    1.8200    1.3020    3.9160 N   0  0  0  0  0  0  0  0  0  0  0  0
    1.8230    2.1550    2.8440 C   0  0  0  0  0  0  0  0  0  0  0  0
    2.1820    1.4810    1.7670 N   0  0  0  0  0  0  0  0  0  0  0  0
    0.4090   -1.0410    0.7270 C   0  0  0  0  0  0  0  0  0  0  0  0
   -0.2290   -0.7270   -0.2770 O   0  0  0  0  0  0  0  0  0  0  0  0
   -0.0640   -0.7450    1.9340 N   0  0  0  0  0  0  0  0  0  0  0  0
   -1.3490   -0.0440    2.0690 C   0  0  0  0  0  0  0  0  0  0  0  0
   -1.6550    0.1690    3.5320 C   0  0  0  0  0  0  0  0  0  0  0  0
   -0.8750   -0.2260    4.3830 O   0  0  0  0  0  0  0  0  0  0  0  0
   -2.7660    0.7840    3.8910 O   0  0  0  0  0  0  0  0  0  0  0  0
   -0.2930   -3.2650   -0.9800 S   0  0  0  0  0  0  0  0  0  0  0  0
    0.9510   -5.3770   -3.5340 C   0  0  0  0  0  0  0  0  0  0  0  0
    0.1220   -6.1890   -4.3160 C   0  0  0  0  0  0  0  0  0  0  0  0
   -3.5110   -6.6210   -4.4300 H   0  0  0  0  0  0  0  0  0  0  0  0
   -4.0870   -7.5820   -5.7740 H   0  0  0  0  0  0  0  0  0  0  0  0
   -1.6030   -3.7660   -5.9710 H   0  0  0  0  0  0  0  0  0  0  0  0
   -0.1330   -2.3270   -4.5850 H   0  0  0  0  0  0  0  0  0  0  0  0
    2.5990   -2.8740   -3.1930 H   0  0  0  0  0  0  0  0  0  0  0  0
    1.6790   -2.7400    1.0850 H   0  0  0  0  0  0  0  0  0  0  0  0
    3.3770   -0.4870    0.4170 H   0  0  0  0  0  0  0  0  0  0  0  0
    3.4580   -1.6550    1.8270 H   0  0  0  0  0  0  0  0  0  0  0  0
    2.2870   -0.8290    4.0660 H   0  0  0  0  0  0  0  0  0  0  0  0
    1.5840    1.5440    4.8680 H   0  0  0  0  0  0  0  0  0  0  0  0
    1.5730    3.2050    2.8740 H   0  0  0  0  0  0  0  0  0  0  0  0
    0.4590   -1.0030    2.7590 H   0  0  0  0  0  0  0  0  0  0  0  0
   -1.2900    0.9190    1.5660 H   0  0  0  0  0  0  0  0  0  0  0  0
   -2.1370   -0.6420    1.6170 H   0  0  0  0  0  0  0  0  0  0  0  0
   -2.7860    0.8260    4.8600 H   0  0  0  0  0  0  0  0  0  0  0  0
   -0.6810   -3.9830   -2.0310 H   0  0  0  0  0  0  0  0  0  0  0  0
    1.6620   -5.8250   -2.8560 H   0  0  0  0  0  0  0  0  0  0  0  0
    0.1930   -7.2640   -4.2410 H   0  0  0  0  0  0  0  0  0  0  0  0
  1 29  1  0  0  0  0
  1 30  1  0  0  0  0
  1  2  1  0  0  0  0
  2  3  2  0  0  0  0
  2  4  2  0  0  0  0
  2  5  1  0  0  0  0
  5  6  2  0  0  0  0
  6 31  1  0  0  0  0
  6  7  1  0  0  0  0
  7 32  1  0  0  0  0
  7  8  2  0  0  0  0
  8  9  1  0  0  0  0
  9 33  1  0  0  0  0
  9 10  1  0  0  0  0
 10 11  2  0  0  0  0
 11 12  1  0  0  0  0
 12 34  1  0  0  0  0
 12 13  1  0  0  0  0
 13 35  1  0  0  0  0
 13 36  1  0  0  0  0
 13 14  1  0  0  0  0
 14 15  2  0  0  0  0
 15 37  1  0  0  0  0
 15 16  1  0  0  0  0
 16 38  1  0  0  0  0
 16 17  1  0  0  0  0
 17 39  1  0  0  0  0
 17 18  2  0  0  0  0
 18 14  1  0  0  0  0
 12 19  1  0  0  0  0
 19 20  2  0  0  0  0
 19 21  1  0  0  0  0
 21 40  1  0  0  0  0
 21 22  1  0  0  0  0
 22 41  1  0  0  0  0
 22 42  1  0  0  0  0
 22 23  1  0  0  0  0
 23 24  2  0  0  0  0
 23 25  1  0  0  0  0
 25 43  1  0  0  0  0
 10 26  1  0  0  0  0
 26 44  1  0  0  0  0
  8 27  1  0  0  0  0
 27 45  1  0  0  0  0
 27 28  2  0  0  0  0
 28  5  1  0  0  0  0
 28 46  1  0  0  0  0
M  END
>  <LOGBIO>
9.0000

>  <PRED_LOGBIO>
7.5800

>  <XV_RES>
1.8850

>  <WHL_TMPL>
1

>  <ANCH>
11-13;17-16

$$$$
ROW79
  -MTS-   01071500493D 0   0.00000     0.00000     0

 51 52  0  0  0  0  0  0  0  0999 V2000
   -0.3080   -7.1160   -3.3210 C   0  0  0  0  0  0  0  0  0  0  0  0
    0.6370   -6.2640   -2.4790 C   0  0  0  0  0  0  0  0  0  0  0  0
    0.3110   -6.4310   -1.0560 N   0  0  0  0  0  0  0  0  0  0  0  0
    0.4610   -7.8440   -0.6810 C   0  0  0  0  0  0  0  0  0  0  0  0
   -0.4840   -8.6970   -1.5230 C   0  0  0  0  0  0  0  0  0  0  0  0
    1.2210   -5.6090   -0.2450 C   0  0  0  0  0  0  0  0  0  0  0  0
    1.0650   -4.1400   -0.6340 C   0  0  0  0  0  0  0  0  0  0  0  0
    1.9750   -3.3190    0.1770 N   0  0  0  0  0  0  0  0  0  0  0  0
    2.0090   -2.0000    0.0090 C   0  0  0  0  0  0  0  0  0  0  0  0
    1.2800   -1.4680   -0.8270 O   0  0  0  0  0  0  0  0  0  0  0  0
    2.9260   -1.1730    0.8250 C   0  0  0  0  0  0  0  0  0  0  0  0
    2.4930   -0.6520    2.0500 C   0  0  0  0  0  0  0  0  0  0  0  0
    3.3600    0.1300    2.8230 C   0  0  0  0  0  0  0  0  0  0  0  0
    4.6590    0.3910    2.3700 C   0  0  0  0  0  0  0  0  0  0  0  0
    5.0910   -0.1300    1.1450 C   0  0  0  0  0  0  0  0  0  0  0  0
    4.2240   -0.9120    0.3720 C   0  0  0  0  0  0  0  0  0  0  0  0
    6.7980    0.2130    0.5500 S   0  0  0  0  0  0  0  0  0  0  0  0
    7.6780    0.3300    1.6710 O   0  0  0  0  0  0  0  0  0  0  0  0
    7.2340   -0.8590   -0.2890 O   0  0  0  0  0  0  0  0  0  0  0  0
    6.8090    1.7080   -0.3590 N   0  0  0  0  0  0  0  0  0  0  0  0
    7.9780    2.1700   -0.9040 C   0  0  0  0  0  0  0  0  0  0  0  0
    8.4630    1.9060   -2.1030 N   0  0  0  0  0  0  0  0  0  0  0  0
    9.7300    2.5240   -2.4430 N   0  0  0  0  0  0  0  0  0  0  0  0
   10.2820    3.2920   -1.5230 C   0  0  0  0  0  0  0  0  0  0  0  0
    9.1630    3.2480   -0.1520 S   0  0  0  0  0  0  0  0  0  0  0  0
   11.8720    4.2120   -1.6400 S   0  0  0  0  0  0  0  0  0  0  0  0
   12.1140    4.5740   -3.0020 O   0  0  0  0  0  0  0  0  0  0  0  0
   11.7990    5.3930   -0.8380 O   0  0  0  0  0  0  0  0  0  0  0  0
   13.1760    3.1970   -1.0660 N   0  0  0  0  0  0  0  0  0  0  0  0
   -1.3340   -6.8020   -3.1450 H   0  0  0  0  0  0  0  0  0  0  0  0
   -0.0660   -6.9920   -4.3750 H   0  0  0  0  0  0  0  0  0  0  0  0
   -0.1960   -8.1620   -3.0440 H   0  0  0  0  0  0  0  0  0  0  0  0
    0.5260   -5.2170   -2.7570 H   0  0  0  0  0  0  0  0  0  0  0  0
    1.6630   -6.5780   -2.6550 H   0  0  0  0  0  0  0  0  0  0  0  0
    1.4880   -8.1590   -0.8570 H   0  0  0  0  0  0  0  0  0  0  0  0
    0.2200   -7.9680    0.3720 H   0  0  0  0  0  0  0  0  0  0  0  0
   -0.2420   -8.5730   -2.5770 H   0  0  0  0  0  0  0  0  0  0  0  0
   -0.3720   -9.7430   -1.2460 H   0  0  0  0  0  0  0  0  0  0  0  0
   -1.5100   -8.3820   -1.3480 H   0  0  0  0  0  0  0  0  0  0  0  0
    2.2470   -5.9240   -0.4210 H   0  0  0  0  0  0  0  0  0  0  0  0
    0.9790   -5.7330    0.8090 H   0  0  0  0  0  0  0  0  0  0  0  0
    0.0380   -3.8250   -0.4580 H   0  0  0  0  0  0  0  0  0  0  0  0
    1.3060   -4.0160   -1.6870 H   0  0  0  0  0  0  0  0  0  0  0  0
    2.5740   -3.7560    0.8630 H   0  0  0  0  0  0  0  0  0  0  0  0
    1.4920   -0.8530    2.4000 H   0  0  0  0  0  0  0  0  0  0  0  0
    3.0270    0.5320    3.7680 H   0  0  0  0  0  0  0  0  0  0  0  0
    5.3280    0.9950    2.9660 H   0  0  0  0  0  0  0  0  0  0  0  0
    4.5580   -1.3140   -0.5730 H   0  0  0  0  0  0  0  0  0  0  0  0
    5.9540    2.2310   -0.4820 H   0  0  0  0  0  0  0  0  0  0  0  0
   12.9820    2.2610   -0.7400 H   0  0  0  0  0  0  0  0  0  0  0  0
   14.1240    3.5460   -1.0610 H   0  0  0  0  0  0  0  0  0  0  0  0
  1 30  1  0  0  0  0
  1 31  1  0  0  0  0
  1 32  1  0  0  0  0
  1  2  1  0  0  0  0
  2 33  1  0  0  0  0
  2 34  1  0  0  0  0
  2  3  1  0  0  0  0
  3  4  1  0  0  0  0
  4 35  1  0  0  0  0
  4 36  1  0  0  0  0
  4  5  1  0  0  0  0
  5 37  1  0  0  0  0
  5 38  1  0  0  0  0
  5 39  1  0  0  0  0
  3  6  1  0  0  0  0
  6 40  1  0  0  0  0
  6 41  1  0  0  0  0
  6  7  1  0  0  0  0
  7 42  1  0  0  0  0
  7 43  1  0  0  0  0
  7  8  1  0  0  0  0
  8 44  1  0  0  0  0
  8  9  1  0  0  0  0
  9 10  2  0  0  0  0
  9 11  1  0  0  0  0
 11 12  2  0  0  0  0
 12 45  1  0  0  0  0
 12 13  1  0  0  0  0
 13 46  1  0  0  0  0
 13 14  2  0  0  0  0
 14 47  1  0  0  0  0
 14 15  1  0  0  0  0
 15 16  2  0  0  0  0
 16 11  1  0  0  0  0
 16 48  1  0  0  0  0
 15 17  1  0  0  0  0
 17 18  2  0  0  0  0
 17 19  2  0  0  0  0
 17 20  1  0  0  0  0
 20 49  1  0  0  0  0
 20 21  1  0  0  0  0
 21 22  2  0  0  0  0
 22 23  1  0  0  0  0
 23 24  2  0  0  0  0
 24 25  1  0  0  0  0
 25 21  1  0  0  0  0
 24 26  1  0  0  0  0
 26 27  2  0  0  0  0
 26 28  2  0  0  0  0
 26 29  1  0  0  0  0
 29 50  1  0  0  0  0
 29 51  1  0  0  0  0
M  END
>  <LOGBIO>
8.7700

>  <PRED_LOGBIO>
7.9300

>  <XV_RES>
1.1460

>  <WHL_TMPL>
1

>  <ANCH>
4-6;36-37

$$$$
ROW80
  -MTS-   01071500493D 0   0.00000     0.00000     0

 20 20  0  0  0  0  0  0  0  0999 V2000
   -5.9270    0.5170    3.0880 C   0  0  0  0  0  0  0  0  0  0  0  0
   -4.5830    0.7580    2.6630 O   0  0  0  0  0  0  0  0  0  0  0  0
   -3.7930   -0.3530    2.8030 C   0  0  0  0  0  0  0  0  0  0  0  0
   -3.1750   -0.6220    4.0300 C   0  0  0  0  0  0  0  0  0  0  0  0
   -2.3680   -1.7570    4.1730 C   0  0  0  0  0  0  0  0  0  0  0  0
   -2.1790   -2.6230    3.0890 C   0  0  0  0  0  0  0  0  0  0  0  0
   -2.7970   -2.3530    1.8620 C   0  0  0  0  0  0  0  0  0  0  0  0
   -3.6040   -1.2180    1.7190 C   0  0  0  0  0  0  0  0  0  0  0  0
   -4.2090   -0.9550    0.5180 O   0  0  0  0  0  0  0  0  0  0  0  0
   -3.4980   -0.1550   -0.4300 C   0  0  0  0  0  0  0  0  0  0  0  0
   -6.6250    0.9290    2.3620 H   0  0  0  0  0  0  0  0  0  0  0  0
   -6.0680   -0.5620    3.0800 H   0  0  0  0  0  0  0  0  0  0  0  0
   -6.0360    0.9530    4.0790 H   0  0  0  0  0  0  0  0  0  0  0  0
   -3.3210    0.0460    4.8660 H   0  0  0  0  0  0  0  0  0  0  0  0
   -1.8920   -1.9650    5.1190 H   0  0  0  0  0  0  0  0  0  0  0  0
   -1.5570   -3.4980    3.1990 H   0  0  0  0  0  0  0  0  0  0  0  0
   -2.6520   -3.0210    1.0260 H   0  0  0  0  0  0  0  0  0  0  0  0
   -2.5610   -0.6440   -0.6870 H   0  0  0  0  0  0  0  0  0  0  0  0
   -4.1020   -0.0340   -1.3270 H   0  0  0  0  0  0  0  0  0  0  0  0
   -3.2910    0.8220    0.0020 H   0  0  0  0  0  0  0  0  0  0  0  0
  1 11  1  0  0  0  0
  1 12  1  0  0  0  0
  1 13  1  0  0  0  0
  1  2  1  0  0  0  0
  2  3  1  0  0  0  0
  3  4  2  0  0  0  0
  4 14  1  0  0  0  0
  4  5  1  0  0  0  0
  5 15  1  0  0  0  0
  5  6  2  0  0  0  0
  6 16  1  0  0  0  0
  6  7  1  0  0  0  0
  7 17  1  0  0  0  0
  7  8  2  0  0  0  0
  8  3  1  0  0  0  0
  8  9  1  0  0  0  0
  9 10  1  0  0  0  0
 10 18  1  0  0  0  0
 10 19  1  0  0  0  0
 10 20  1  0  0  0  0
M  END
>  <LOGBIO>
6.3000

>  <PRED_LOGBIO>
6.1200

>  <XV_RES>
0.1360

>  <WHL_TMPL>
1

>  <ANCH>
36-37;5-1

$$$$
ROW81
  -MTS-   01071500493D 0   0.00000     0.00000     0

 47 49  0  0  1  0  0  0  0  0999 V2000
   -5.6340    3.7950    0.3380 C   0  0  0  0  0  0  0  0  0  0  0  0
   -6.7990    2.9910    0.9070 C   0  0  0  0  0  0  0  0  0  0  0  0
   -7.6990    2.6050   -0.2630 C   0  0  0  0  0  0  0  0  0  0  0  0
   -7.5470    3.7370    2.0270 C   0  0  0  0  0  0  0  0  0  0  0  0
   -8.5780    2.6190    2.2700 C   0  0  0  0  0  0  0  0  0  0  0  0
   -7.7780    1.3160    2.0840 C   0  0  0  0  0  0  0  0  0  0  0  0
   -6.3490    1.7830    1.7500 C   0  0  2  0  0  0  0  0  0  0  0  0
   -5.4210    0.8890    0.9280 C   0  0  0  0  0  0  0  0  0  0  0  0
   -3.7070    1.4250    1.1580 S   0  0  0  0  0  0  0  0  0  0  0  0
   -3.3600    1.3290    2.5420 O   0  0  0  0  0  0  0  0  0  0  0  0
   -3.5700    2.7810    0.7250 O   0  0  0  0  0  0  0  0  0  0  0  0
   -2.6450    0.4010    0.2170 N   0  0  0  0  0  0  0  0  0  0  0  0
   -1.2480    0.6260    0.2350 C   0  0  0  0  0  0  0  0  0  0  0  0
   -0.6660    1.4910   -0.7000 C   0  0  0  0  0  0  0  0  0  0  0  0
    0.7160    1.7130   -0.6820 C   0  0  0  0  0  0  0  0  0  0  0  0
    1.5160    1.0700    0.2700 C   0  0  0  0  0  0  0  0  0  0  0  0
    0.9350    0.2050    1.2050 C   0  0  0  0  0  0  0  0  0  0  0  0
   -0.4480   -0.0170    1.1870 C   0  0  0  0  0  0  0  0  0  0  0  0
    3.3330    1.3620    0.2930 S   0  0  0  0  0  0  0  0  0  0  0  0
    3.6100    2.6810   -0.1860 O   0  0  0  0  0  0  0  0  0  0  0  0
    3.8200    1.2290    1.6310 O   0  0  0  0  0  0  0  0  0  0  0  0
    4.1250    0.1890   -0.7360 N   0  0  0  0  0  0  0  0  0  0  0  0
   -5.7470    2.4340    2.9720 C   0  0  0  0  0  0  0  0  0  0  0  0
   -4.8360    2.0150    3.6490 O   0  0  0  0  0  0  0  0  0  0  0  0
   -6.5170    3.7180    3.1720 C   0  0  0  0  0  0  0  0  0  0  0  0
   -4.7810    3.7230    1.0100 H   0  0  0  0  0  0  0  0  0  0  0  0
   -5.3610    3.3980   -0.6370 H   0  0  0  0  0  0  0  0  0  0  0  0
   -5.9280    4.8380    0.2370 H   0  0  0  0  0  0  0  0  0  0  0  0
   -7.5580    3.3130   -1.0770 H   0  0  0  0  0  0  0  0  0  0  0  0
   -8.7390    2.6230    0.0570 H   0  0  0  0  0  0  0  0  0  0  0  0
   -7.4420    1.6050   -0.6040 H   0  0  0  0  0  0  0  0  0  0  0  0
   -7.9530    4.7120    1.7650 H   0  0  0  0  0  0  0  0  0  0  0  0
   -8.9980    2.6820    3.2720 H   0  0  0  0  0  0  0  0  0  0  0  0
   -9.3990    2.6800    1.5600 H   0  0  0  0  0  0  0  0  0  0  0  0
   -7.7910    0.7150    2.9910 H   0  0  0  0  0  0  0  0  0  0  0  0
   -8.1920    0.7130    1.2800 H   0  0  0  0  0  0  0  0  0  0  0  0
   -5.6860    0.9620   -0.1240 H   0  0  0  0  0  0  0  0  0  0  0  0
   -5.5260   -0.1420    1.2580 H   0  0  0  0  0  0  0  0  0  0  0  0
   -3.0290   -0.3500   -0.3380 H   0  0  0  0  0  0  0  0  0  0  0  0
   -1.2830    1.9860   -1.4340 H   0  0  0  0  0  0  0  0  0  0  0  0
    1.1650    2.3800   -1.4030 H   0  0  0  0  0  0  0  0  0  0  0  0
    1.5520   -0.2910    1.9390 H   0  0  0  0  0  0  0  0  0  0  0  0
   -0.8960   -0.6840    1.9080 H   0  0  0  0  0  0  0  0  0  0  0  0
    5.1300    0.2050   -0.8400 H   0  0  0  0  0  0  0  0  0  0  0  0
    3.5780   -0.5040   -1.2260 H   0  0  0  0  0  0  0  0  0  0  0  0
   -7.0100    3.7310    4.1420 H   0  0  0  0  0  0  0  0  0  0  0  0
   -5.8580    4.5820    3.1210 H   0  0  0  0  0  0  0  0  0  0  0  0
  1 26  1  0  0  0  0
  1 27  1  0  0  0  0
  1 28  1  0  0  0  0
  1  2  1  0  0  0  0
  2  3  1  0  0  0  0
  3 29  1  0  0  0  0
  3 30  1  0  0  0  0
  3 31  1  0  0  0  0
  2  4  1  0  0  0  0
  4 32  1  0  0  0  0
  4  5  1  0  0  0  0
  5 33  1  0  0  0  0
  5 34  1  0  0  0  0
  5  6  1  0  0  0  0
  6 35  1  0  0  0  0
  6 36  1  0  0  0  0
  6  7  1  0  0  0  0
  7  2  1  0  0  0  0
  7  8  1  0  0  0  0
  8 37  1  0  0  0  0
  8 38  1  0  0  0  0
  8  9  1  0  0  0  0
  9 10  2  0  0  0  0
  9 11  2  0  0  0  0
  9 12  1  0  0  0  0
 12 39  1  0  0  0  0
 12 13  1  0  0  0  0
 13 14  2  0  0  0  0
 14 40  1  0  0  0  0
 14 15  1  0  0  0  0
 15 41  1  0  0  0  0
 15 16  2  0  0  0  0
 16 17  1  0  0  0  0
 17 42  1  0  0  0  0
 17 18  2  0  0  0  0
 18 13  1  0  0  0  0
 18 43  1  0  0  0  0
 16 19  1  0  0  0  0
 19 20  2  0  0  0  0
 19 21  2  0  0  0  0
 19 22  1  0  0  0  0
 22 44  1  0  0  0  0
 22 45  1  0  0  0  0
  7 23  1  0  0  0  0
 23 24  2  0  0  0  0
 23 25  1  0  0  0  0
 25  4  1  0  0  0  0
 25 46  1  0  0  0  0
 25 47  1  0  0  0  0
M  END
>  <LOGBIO>
5.9300

>  <PRED_LOGBIO>
7.0200

>  <XV_RES>
-1.2210

>  <WHL_TMPL>
3

>  <ANCH>
4-6;37-38

$$$$
ROW82
  -MTS-   01071500493D 0   0.00000     0.00000     0

 36 36  0  0  0  0  0  0  0  0999 V2000
   -9.4090    3.0110    3.0860 C   0  0  0  0  0  0  0  0  0  0  0  0
   -7.9020    3.2530    3.1050 C   0  0  0  0  0  0  0  0  0  0  0  0
   -7.2370    2.2680    2.2410 N   0  0  0  0  0  0  0  0  0  0  0  0
   -8.0330    1.2590    1.5270 C   0  0  0  0  0  0  0  0  0  0  0  0
   -5.8740    2.2900    2.1000 C   0  0  0  0  0  0  0  0  0  0  0  0
   -4.9480    3.4630    2.9300 S   0  0  0  0  0  0  0  0  0  0  0  0
   -5.0730    1.1030    1.0590 S   0  0  0  0  0  0  0  0  0  0  0  0
   -3.4040    1.3720    1.0800 N   0  0  0  0  0  0  0  0  0  0  0  0
   -2.7380    0.3860    0.2160 C   0  0  0  0  0  0  0  0  0  0  0  0
   -1.2480    0.6260    0.2350 C   0  0  0  0  0  0  0  0  0  0  0  0
   -0.4480   -0.0170    1.1870 C   0  0  0  0  0  0  0  0  0  0  0  0
    0.9350    0.2050    1.2050 C   0  0  0  0  0  0  0  0  0  0  0  0
    1.5160    1.0700    0.2700 C   0  0  0  0  0  0  0  0  0  0  0  0
    0.7160    1.7130   -0.6820 C   0  0  0  0  0  0  0  0  0  0  0  0
   -0.6660    1.4910   -0.7000 C   0  0  0  0  0  0  0  0  0  0  0  0
    3.3330    1.3620    0.2930 S   0  0  0  0  0  0  0  0  0  0  0  0
    3.6100    2.6810   -0.1860 O   0  0  0  0  0  0  0  0  0  0  0  0
    3.8200    1.2290    1.6310 O   0  0  0  0  0  0  0  0  0  0  0  0
    4.1250    0.1890   -0.7360 N   0  0  0  0  0  0  0  0  0  0  0  0
   -9.6190    2.0080    3.4500 H   0  0  0  0  0  0  0  0  0  0  0  0
   -9.9020    3.7400    3.7260 H   0  0  0  0  0  0  0  0  0  0  0  0
   -9.7800    3.1120    2.0680 H   0  0  0  0  0  0  0  0  0  0  0  0
   -7.5310    3.1520    4.1230 H   0  0  0  0  0  0  0  0  0  0  0  0
   -7.6920    4.2560    2.7410 H   0  0  0  0  0  0  0  0  0  0  0  0
   -7.7210    0.2640    1.8370 H   0  0  0  0  0  0  0  0  0  0  0  0
   -9.0870    1.3980    1.7600 H   0  0  0  0  0  0  0  0  0  0  0  0
   -7.8810    1.3690    0.4550 H   0  0  0  0  0  0  0  0  0  0  0  0
   -3.2080    2.3030    0.7420 H   0  0  0  0  0  0  0  0  0  0  0  0
   -2.9490   -0.6170    0.5810 H   0  0  0  0  0  0  0  0  0  0  0  0
   -3.1090    0.4880   -0.8020 H   0  0  0  0  0  0  0  0  0  0  0  0
   -0.8960   -0.6840    1.9080 H   0  0  0  0  0  0  0  0  0  0  0  0
    1.5520   -0.2910    1.9390 H   0  0  0  0  0  0  0  0  0  0  0  0
    1.1650    2.3800   -1.4030 H   0  0  0  0  0  0  0  0  0  0  0  0
   -1.2830    1.9860   -1.4340 H   0  0  0  0  0  0  0  0  0  0  0  0
    5.1300    0.2050   -0.8400 H   0  0  0  0  0  0  0  0  0  0  0  0
    3.5780   -0.5040   -1.2260 H   0  0  0  0  0  0  0  0  0  0  0  0
  1 20  1  0  0  0  0
  1 21  1  0  0  0  0
  1 22  1  0  0  0  0
  1  2  1  0  0  0  0
  2 23  1  0  0  0  0
  2 24  1  0  0  0  0
  2  3  1  0  0  0  0
  3  4  1  0  0  0  0
  4 25  1  0  0  0  0
  4 26  1  0  0  0  0
  4 27  1  0  0  0  0
  3  5  1  0  0  0  0
  5  6  2  0  0  0  0
  5  7  1  0  0  0  0
  7  8  1  0  0  0  0
  8 28  1  0  0  0  0
  8  9  1  0  0  0  0
  9 29  1  0  0  0  0
  9 30  1  0  0  0  0
  9 10  1  0  0  0  0
 10 11  2  0  0  0  0
 11 31  1  0  0  0  0
 11 12  1  0  0  0  0
 12 32  1  0  0  0  0
 12 13  2  0  0  0  0
 13 14  1  0  0  0  0
 14 33  1  0  0  0  0
 14 15  2  0  0  0  0
 15 10  1  0  0  0  0
 15 34  1  0  0  0  0
 13 16  1  0  0  0  0
 16 17  2  0  0  0  0
 16 18  2  0  0  0  0
 16 19  1  0  0  0  0
 19 35  1  0  0  0  0
 19 36  1  0  0  0  0
M  END
>  <LOGBIO>
7.8900

>  <PRED_LOGBIO>
6.6100

>  <XV_RES>
1.3590

>  <WHL_TMPL>
3

>  <ANCH>
4-6;31-32

$$$$
ROW83
  -MTS-   01071500493D 0   0.00000     0.00000     0

 43 44  0  0  0  0  0  0  0  0999 V2000
   -8.4150    8.4810    3.1480 N   0  0  0  0  0  0  0  0  0  0  0  0
   -8.4770    6.8010    2.6650 S   0  0  0  0  0  0  0  0  0  0  0  0
   -8.9410    6.7100    1.3150 O   0  0  0  0  0  0  0  0  0  0  0  0
   -9.3710    6.0900    3.5250 O   0  0  0  0  0  0  0  0  0  0  0  0
   -6.7950    6.0650    2.7850 C   0  0  0  0  0  0  0  0  0  0  0  0
   -6.3780    5.4630    3.9790 C   0  0  0  0  0  0  0  0  0  0  0  0
   -5.0990    4.9030    4.0710 C   0  0  0  0  0  0  0  0  0  0  0  0
   -4.2350    4.9450    2.9700 C   0  0  0  0  0  0  0  0  0  0  0  0
   -2.9420    4.3790    3.0630 N   0  0  0  0  0  0  0  0  0  0  0  0
   -2.7490    3.1030    2.7420 C   0  0  0  0  0  0  0  0  0  0  0  0
   -3.6960    2.4150    2.3640 O   0  0  0  0  0  0  0  0  0  0  0  0
   -1.3690    2.4990    2.8410 C   0  0  0  0  0  0  0  0  0  0  0  0
   -1.4240    1.0320    2.4190 C   0  0  0  0  0  0  0  0  0  0  0  0
   -0.0270    0.4210    2.5190 C   0  0  0  0  0  0  0  0  0  0  0  0
   -0.0790   -0.9910    2.1130 N   0  0  0  0  0  0  0  0  0  0  0  0
    0.8160   -1.7180    3.0250 C   0  0  0  0  0  0  0  0  0  0  0  0
    2.2720   -1.2430    2.8690 C   0  0  0  0  0  0  0  0  0  0  0  0
    2.7090   -1.3380    1.5110 O   0  0  0  0  0  0  0  0  0  0  0  0
    1.8750   -0.5820    0.6290 C   0  0  0  0  0  0  0  0  0  0  0  0
    0.4090   -1.0410    0.7270 C   0  0  0  0  0  0  0  0  0  0  0  0
   -4.6520    5.5470    1.7760 C   0  0  0  0  0  0  0  0  0  0  0  0
   -5.9320    6.1070    1.6840 C   0  0  0  0  0  0  0  0  0  0  0  0
   -7.5380    8.8920    3.4340 H   0  0  0  0  0  0  0  0  0  0  0  0
   -9.2560    9.0400    3.1410 H   0  0  0  0  0  0  0  0  0  0  0  0
   -7.0440    5.4310    4.8280 H   0  0  0  0  0  0  0  0  0  0  0  0
   -4.7770    4.4390    4.9910 H   0  0  0  0  0  0  0  0  0  0  0  0
   -2.1640    4.9450    3.3730 H   0  0  0  0  0  0  0  0  0  0  0  0
   -0.6890    3.0400    2.1870 H   0  0  0  0  0  0  0  0  0  0  0  0
   -1.0160    2.5680    3.8680 H   0  0  0  0  0  0  0  0  0  0  0  0
   -2.1040    0.4910    3.0730 H   0  0  0  0  0  0  0  0  0  0  0  0
   -1.7770    0.9630    1.3920 H   0  0  0  0  0  0  0  0  0  0  0  0
    0.6540    0.9620    1.8650 H   0  0  0  0  0  0  0  0  0  0  0  0
    0.3260    0.4900    3.5460 H   0  0  0  0  0  0  0  0  0  0  0  0
    0.7960   -2.7590    2.7110 H   0  0  0  0  0  0  0  0  0  0  0  0
    0.5070   -1.5240    4.0500 H   0  0  0  0  0  0  0  0  0  0  0  0
    2.8850   -1.9390    3.4380 H   0  0  0  0  0  0  0  0  0  0  0  0
    2.3200   -0.2040    3.1890 H   0  0  0  0  0  0  0  0  0  0  0  0
    2.2040   -0.8140   -0.3810 H   0  0  0  0  0  0  0  0  0  0  0  0
    1.9150    0.4690    0.9100 H   0  0  0  0  0  0  0  0  0  0  0  0
   -0.1780   -0.3140    0.1690 H   0  0  0  0  0  0  0  0  0  0  0  0
    0.3550   -2.0680    0.3720 H   0  0  0  0  0  0  0  0  0  0  0  0
   -3.9860    5.5800    0.9270 H   0  0  0  0  0  0  0  0  0  0  0  0
   -6.2530    6.5710    0.7640 H   0  0  0  0  0  0  0  0  0  0  0  0
  1 23  1  0  0  0  0
  1 24  1  0  0  0  0
  1  2  1  0  0  0  0
  2  3  2  0  0  0  0
  2  4  2  0  0  0  0
  2  5  1  0  0  0  0
  5  6  2  0  0  0  0
  6 25  1  0  0  0  0
  6  7  1  0  0  0  0
  7 26  1  0  0  0  0
  7  8  2  0  0  0  0
  8  9  1  0  0  0  0
  9 27  1  0  0  0  0
  9 10  1  0  0  0  0
 10 11  2  0  0  0  0
 10 12  1  0  0  0  0
 12 28  1  0  0  0  0
 12 29  1  0  0  0  0
 12 13  1  0  0  0  0
 13 30  1  0  0  0  0
 13 31  1  0  0  0  0
 13 14  1  0  0  0  0
 14 32  1  0  0  0  0
 14 33  1  0  0  0  0
 14 15  1  0  0  0  0
 15 16  1  0  0  0  0
 16 34  1  0  0  0  0
 16 35  1  0  0  0  0
 16 17  1  0  0  0  0
 17 36  1  0  0  0  0
 17 37  1  0  0  0  0
 17 18  1  0  0  0  0
 18 19  1  0  0  0  0
 19 38  1  0  0  0  0
 19 39  1  0  0  0  0
 19 20  1  0  0  0  0
 20 15  1  0  0  0  0
 20 40  1  0  0  0  0
 20 41  1  0  0  0  0
  8 21  1  0  0  0  0
 21 42  1  0  0  0  0
 21 22  2  0  0  0  0
 22  5  1  0  0  0  0
 22 43  1  0  0  0  0
M  END
>  <LOGBIO>
6.9800

>  <PRED_LOGBIO>
7.0100

>  <XV_RES>
-0.0390

>  <WHL_TMPL>
1

>  <ANCH>
23-26;37-26

$$$$
ROW84
  -MTS-   01071500493D 0   0.00000     0.00000     0

 14 14  0  0  0  0  0  0  0  0999 V2000
   -2.2080   -0.1560    0.9900 N   0  0  0  0  0  0  0  0  0  0  0  0
   -0.9940    0.3570    0.6160 C   0  0  0  0  0  0  0  0  0  0  0  0
   -0.7530    1.2040   -0.3670 N   0  0  0  0  0  0  0  0  0  0  0  0
    0.6310    1.5950   -0.5560 N   0  0  0  0  0  0  0  0  0  0  0  0
    1.5160    1.0700    0.2700 C   0  0  0  0  0  0  0  0  0  0  0  0
    0.5820    0.0250    1.3510 S   0  0  0  0  0  0  0  0  0  0  0  0
    3.3330    1.3620    0.2930 S   0  0  0  0  0  0  0  0  0  0  0  0
    3.6100    2.6810   -0.1860 O   0  0  0  0  0  0  0  0  0  0  0  0
    3.8200    1.2290    1.6310 O   0  0  0  0  0  0  0  0  0  0  0  0
    4.1250    0.1890   -0.7360 N   0  0  0  0  0  0  0  0  0  0  0  0
   -2.2670   -0.8010    1.7650 H   0  0  0  0  0  0  0  0  0  0  0  0
   -3.0450    0.1110    0.4910 H   0  0  0  0  0  0  0  0  0  0  0  0
    5.1300    0.2050   -0.8400 H   0  0  0  0  0  0  0  0  0  0  0  0
    3.5780   -0.5040   -1.2260 H   0  0  0  0  0  0  0  0  0  0  0  0
  1 11  1  0  0  0  0
  1 12  1  0  0  0  0
  1  2  1  0  0  0  0
  2  3  2  0  0  0  0
  3  4  1  0  0  0  0
  4  5  2  0  0  0  0
  5  6  1  0  0  0  0
  6  2  1  0  0  0  0
  5  7  1  0  0  0  0
  7  8  2  0  0  0  0
  7  9  2  0  0  0  0
  7 10  1  0  0  0  0
 10 13  1  0  0  0  0
 10 14  1  0  0  0  0
M  END
>  <LOGBIO>
7.2200

>  <PRED_LOGBIO>
6.8800

>  <XV_RES>
0.3490

>  <WHL_TMPL>
3

>  <ANCH>
4-6;9-10

$$$$
ROW87
  -MTS-   01071500493D 0   0.00000     0.00000     0

 79 83  0  0  1  0  0  0  0  0999 V2000
   -3.3190    4.2730   -4.8230 C   0  0  0  0  0  0  0  0  0  0  0  0
   -3.7010    2.8720   -5.2920 C   0  0  2  0  0  0  0  0  0  0  0  0
   -2.8550    2.4940   -6.5070 C   0  0  0  0  0  0  0  0  0  0  0  0
   -3.1070    3.4940   -7.6340 C   0  0  0  0  0  0  0  0  0  0  0  0
   -2.2710    3.1200   -8.8350 C   0  0  0  0  0  0  0  0  0  0  0  0
   -1.5360    2.1340   -8.7900 O   0  0  0  0  0  0  0  0  0  0  0  0
   -2.3290    3.8560   -9.9410 N   0  0  0  0  0  0  0  0  0  0  0  0
   -1.5460    3.5050  -11.0660 C   0  0  0  0  0  0  0  0  0  0  0  0
   -2.0640    2.6390  -12.0370 C   0  0  0  0  0  0  0  0  0  0  0  0
   -1.2890    2.2920  -13.1500 C   0  0  0  0  0  0  0  0  0  0  0  0
    0.0030    2.8120  -13.2930 C   0  0  0  0  0  0  0  0  0  0  0  0
    0.5200    3.6780  -12.3230 C   0  0  0  0  0  0  0  0  0  0  0  0
   -0.2540    4.0250  -11.2100 C   0  0  0  0  0  0  0  0  0  0  0  0
    2.2190    4.3610  -12.5110 S   0  0  0  0  0  0  0  0  0  0  0  0
    2.5330    4.4810  -13.9010 O   0  0  0  0  0  0  0  0  0  0  0  0
    2.2850    5.6500  -11.8950 O   0  0  0  0  0  0  0  0  0  0  0  0
    3.3680    3.2870  -11.7440 N   0  0  0  0  0  0  0  0  0  0  0  0
   -3.4490    1.8720   -4.1650 C   0  0  1  0  0  0  0  0  0  0  0  0
   -4.6590    1.9180   -3.2130 C   0  0  0  0  0  0  0  0  0  0  0  0
   -4.1040    1.9390   -1.7770 C   0  0  0  0  0  0  0  0  0  0  0  0
   -2.5690    1.9050   -1.8870 C   0  0  1  0  0  0  0  0  0  0  0  0
   -1.6040    2.5330   -0.8640 C   0  0  1  0  0  0  0  0  0  0  0  0
   -0.1390    2.2620   -1.2550 C   0  0  2  0  0  0  0  0  0  0  0  0
    0.1770    2.7590   -2.6780 C   0  0  0  0  0  0  0  0  0  0  0  0
   -0.8230    2.2310   -3.6790 C   0  0  0  0  0  0  0  0  0  0  0  0
   -0.4770    1.7030   -4.7120 O   0  0  0  0  0  0  0  0  0  0  0  0
   -2.2780    2.4010   -3.3160 C   0  0  2  0  0  0  0  0  0  0  0  0
   -2.4960    3.9100   -3.2540 C   0  0  0  0  0  0  0  0  0  0  0  0
    0.8350    2.8350   -0.2090 C   0  0  1  0  0  0  0  0  0  0  0  0
    0.6420    4.3480   -0.1680 C   0  0  0  0  0  0  0  0  0  0  0  0
    2.3010    2.5570   -0.5920 C   0  0  0  0  0  0  0  0  0  0  0  0
    3.2870    3.1210    0.4470 C   0  0  0  0  0  0  0  0  0  0  0  0
    2.9350    2.6670    1.8440 C   0  0  0  0  0  0  0  0  0  0  0  0
    3.7580    2.1890    2.5900 O   0  0  0  0  0  0  0  0  0  0  0  0
    1.4920    2.8450    2.2520 C   0  0  0  0  0  0  0  0  0  0  0  0
    0.5250    2.2810    1.1940 C   0  0  1  0  0  0  0  0  0  0  0  0
   -0.9340    2.5490    1.6080 C   0  0  0  0  0  0  0  0  0  0  0  0
   -1.9010    2.0830    0.5460 C   0  0  0  0  0  0  0  0  0  0  0  0
   -2.8570    1.3900    0.8100 O   0  0  0  0  0  0  0  0  0  0  0  0
   -2.2650    4.2900   -4.5510 H   0  0  0  0  0  0  0  0  0  0  0  0
   -3.4980    4.9860   -5.6260 H   0  0  0  0  0  0  0  0  0  0  0  0
   -3.9210    4.5430   -3.9580 H   0  0  0  0  0  0  0  0  0  0  0  0
   -4.7540    2.8550   -5.5640 H   0  0  0  0  0  0  0  0  0  0  0  0
   -3.1280    1.4950   -6.8410 H   0  0  0  0  0  0  0  0  0  0  0  0
   -1.8020    2.5110   -6.2350 H   0  0  0  0  0  0  0  0  0  0  0  0
   -2.8340    4.4930   -7.3000 H   0  0  0  0  0  0  0  0  0  0  0  0
   -4.1600    3.4770   -7.9060 H   0  0  0  0  0  0  0  0  0  0  0  0
   -2.9320    4.6650   -9.9780 H   0  0  0  0  0  0  0  0  0  0  0  0
   -3.0600    2.2380  -11.9260 H   0  0  0  0  0  0  0  0  0  0  0  0
   -1.6880    1.6230  -13.8980 H   0  0  0  0  0  0  0  0  0  0  0  0
    0.6010    2.5440  -14.1520 H   0  0  0  0  0  0  0  0  0  0  0  0
    0.1450    4.6940  -10.4610 H   0  0  0  0  0  0  0  0  0  0  0  0
    3.0460    2.4430  -11.2920 H   0  0  0  0  0  0  0  0  0  0  0  0
    4.3520    3.5120  -11.7530 H   0  0  0  0  0  0  0  0  0  0  0  0
   -3.2620    0.8680   -4.5390 H   0  0  0  0  0  0  0  0  0  0  0  0
   -5.2030    0.9840   -3.3360 H   0  0  0  0  0  0  0  0  0  0  0  0
   -5.2100    2.8400   -3.3900 H   0  0  0  0  0  0  0  0  0  0  0  0
   -4.4150    1.0140   -1.2970 H   0  0  0  0  0  0  0  0  0  0  0  0
   -4.4010    2.8710   -1.3000 H   0  0  0  0  0  0  0  0  0  0  0  0
   -2.3130    0.8480   -1.9010 H   0  0  0  0  0  0  0  0  0  0  0  0
   -1.7530    3.6100   -0.9020 H   0  0  0  0  0  0  0  0  0  0  0  0
   -0.0050    1.1830   -1.2580 H   0  0  0  0  0  0  0  0  0  0  0  0
    1.1380    2.3260   -2.9470 H   0  0  0  0  0  0  0  0  0  0  0  0
    0.1240    3.8460   -2.6770 H   0  0  0  0  0  0  0  0  0  0  0  0
   -3.4810    4.1170   -2.8410 H   0  0  0  0  0  0  0  0  0  0  0  0
   -1.7350    4.3600   -2.6210 H   0  0  0  0  0  0  0  0  0  0  0  0
   -2.4280    4.3280   -4.2560 H   0  0  0  0  0  0  0  0  0  0  0  0
   -0.3400    4.5770    0.2400 H   0  0  0  0  0  0  0  0  0  0  0  0
    1.4090    4.7950    0.4610 H   0  0  0  0  0  0  0  0  0  0  0  0
    0.7190    4.7510   -1.1760 H   0  0  0  0  0  0  0  0  0  0  0  0
    2.4840    3.1050   -1.5140 H   0  0  0  0  0  0  0  0  0  0  0  0
    2.4390    1.4790   -0.6400 H   0  0  0  0  0  0  0  0  0  0  0  0
    3.1610    4.2010    0.4350 H   0  0  0  0  0  0  0  0  0  0  0  0
    4.2820    2.7520    0.2050 H   0  0  0  0  0  0  0  0  0  0  0  0
    1.3150    3.9180    2.2860 H   0  0  0  0  0  0  0  0  0  0  0  0
    1.3280    2.3040    3.1810 H   0  0  0  0  0  0  0  0  0  0  0  0
    0.6650    1.2030    1.1600 H   0  0  0  0  0  0  0  0  0  0  0  0
   -1.0420    3.6300    1.6680 H   0  0  0  0  0  0  0  0  0  0  0  0
   -1.1330    1.9960    2.5230 H   0  0  0  0  0  0  0  0  0  0  0  0
  1 40  1  0  0  0  0
  1 41  1  0  0  0  0
  1 42  1  0  0  0  0
  1  2  1  0  0  0  0
  2 43  1  0  0  0  0
  2  3  1  0  0  0  0
  3 44  1  0  0  0  0
  3 45  1  0  0  0  0
  3  4  1  0  0  0  0
  4 46  1  0  0  0  0
  4 47  1  0  0  0  0
  4  5  1  0  0  0  0
  5  6  2  0  0  0  0
  5  7  1  0  0  0  0
  7 48  1  0  0  0  0
  7  8  1  0  0  0  0
  8  9  2  0  0  0  0
  9 49  1  0  0  0  0
  9 10  1  0  0  0  0
 10 50  1  0  0  0  0
 10 11  2  0  0  0  0
 11 51  1  0  0  0  0
 11 12  1  0  0  0  0
 12 13  2  0  0  0  0
 13  8  1  0  0  0  0
 13 52  1  0  0  0  0
 12 14  1  0  0  0  0
 14 15  2  0  0  0  0
 14 16  2  0  0  0  0
 14 17  1  0  0  0  0
 17 53  1  0  0  0  0
 17 54  1  0  0  0  0
  2 18  1  0  0  0  0
 18 55  1  0  0  0  0
 18 19  1  0  0  0  0
 19 56  1  0  0  0  0
 19 57  1  0  0  0  0
 19 20  1  0  0  0  0
 20 58  1  0  0  0  0
 20 59  1  0  0  0  0
 20 21  1  0  0  0  0
 21 60  1  0  0  0  0
 21 22  1  0  0  0  0
 22 61  1  0  0  0  0
 22 23  1  0  0  0  0
 23 62  1  0  0  0  0
 23 24  1  0  0  0  0
 24 63  1  0  0  0  0
 24 64  1  0  0  0  0
 24 25  1  0  0  0  0
 25 26  2  0  0  0  0
 25 27  1  0  0  0  0
 27 18  1  0  0  0  0
 27 21  1  0  0  0  0
 27 28  1  0  0  0  0
 28 65  1  0  0  0  0
 28 66  1  0  0  0  0
 28 67  1  0  0  0  0
 23 29  1  0  0  0  0
 29 30  1  0  0  0  0
 30 68  1  0  0  0  0
 30 69  1  0  0  0  0
 30 70  1  0  0  0  0
 29 31  1  0  0  0  0
 31 71  1  0  0  0  0
 31 72  1  0  0  0  0
 31 32  1  0  0  0  0
 32 73  1  0  0  0  0
 32 74  1  0  0  0  0
 32 33  1  0  0  0  0
 33 34  2  0  0  0  0
 33 35  1  0  0  0  0
 35 75  1  0  0  0  0
 35 76  1  0  0  0  0
 35 36  1  0  0  0  0
 36 29  1  0  0  0  0
 36 77  1  0  0  0  0
 36 37  1  0  0  0  0
 37 78  1  0  0  0  0
 37 79  1  0  0  0  0
 37 38  1  0  0  0  0
 38 22  1  0  0  0  0
 38 39  2  0  0  0  0
M  END
>  <LOGBIO>
6.8100

>  <PRED_LOGBIO>
6.9800

>  <XV_RES>
-0.2100

>  <WHL_TMPL>
2

>  <ANCH>
25-38;43-78

$$$$
ROW88
  -MTS-   01071500493D 0   0.00000     0.00000     0

 19 19  0  0  0  0  0  0  0  0999 V2000
   -3.9840   -1.8550    0.8590 C   0  0  0  0  0  0  0  0  0  0  0  0
   -2.6460   -1.2890    0.4480 C   0  0  0  0  0  0  0  0  0  0  0  0
   -1.9610   -1.8760   -0.3890 O   0  0  0  0  0  0  0  0  0  0  0  0
   -2.2080   -0.1560    0.9900 N   0  0  0  0  0  0  0  0  0  0  0  0
   -0.9940    0.3570    0.6160 C   0  0  0  0  0  0  0  0  0  0  0  0
   -0.7530    1.2040   -0.3670 N   0  0  0  0  0  0  0  0  0  0  0  0
    0.6310    1.5950   -0.5560 N   0  0  0  0  0  0  0  0  0  0  0  0
    1.5160    1.0700    0.2700 C   0  0  0  0  0  0  0  0  0  0  0  0
    0.5820    0.0250    1.3510 S   0  0  0  0  0  0  0  0  0  0  0  0
    3.3330    1.3620    0.2930 S   0  0  0  0  0  0  0  0  0  0  0  0
    3.8200    1.2290    1.6310 O   0  0  0  0  0  0  0  0  0  0  0  0
    3.6100    2.6810   -0.1860 O   0  0  0  0  0  0  0  0  0  0  0  0
    4.1250    0.1890   -0.7360 N   0  0  0  0  0  0  0  0  0  0  0  0
   -4.7870   -1.2610    0.4270 H   0  0  0  0  0  0  0  0  0  0  0  0
   -4.0540   -2.8450    0.4140 H   0  0  0  0  0  0  0  0  0  0  0  0
   -3.9950   -1.8690    1.9470 H   0  0  0  0  0  0  0  0  0  0  0  0
   -2.7700    0.3260    1.6770 H   0  0  0  0  0  0  0  0  0  0  0  0
    5.1300    0.2050   -0.8400 H   0  0  0  0  0  0  0  0  0  0  0  0
    3.5780   -0.5040   -1.2260 H   0  0  0  0  0  0  0  0  0  0  0  0
  1 14  1  0  0  0  0
  1 15  1  0  0  0  0
  1 16  1  0  0  0  0
  1  2  1  0  0  0  0
  2  3  2  0  0  0  0
  2  4  1  0  0  0  0
  4 17  1  0  0  0  0
  4  5  1  0  0  0  0
  5  6  2  0  0  0  0
  6  7  1  0  0  0  0
  7  8  2  0  0  0  0
  8  9  1  0  0  0  0
  9  5  1  0  0  0  0
  8 10  1  0  0  0  0
 10 11  2  0  0  0  0
 10 12  2  0  0  0  0
 10 13  1  0  0  0  0
 13 18  1  0  0  0  0
 13 19  1  0  0  0  0
M  END
>  <LOGBIO>
7.9200

>  <PRED_LOGBIO>
7.5700

>  <XV_RES>
0.3480

>  <WHL_TMPL>
3

>  <ANCH>
14-15;5-6

$$$$
ROW89
  -MTS-   01071500493D 0   0.00000     0.00000     0

 51 53  0  0  1  0  0  0  0  0999 V2000
    4.1250    0.1890   -0.7360 N   0  0  0  0  0  0  0  0  0  0  0  0
    3.3330    1.3620    0.2930 S   0  0  0  0  0  0  0  0  0  0  0  0
    3.6100    2.6810   -0.1860 O   0  0  0  0  0  0  0  0  0  0  0  0
    3.8200    1.2290    1.6310 O   0  0  0  0  0  0  0  0  0  0  0  0
    1.5170    1.0700    0.2700 C   0  0  0  0  0  0  0  0  0  0  0  0
    0.9350    0.2050    1.2050 C   0  0  0  0  0  0  0  0  0  0  0  0
   -0.4470   -0.0170    1.1870 C   0  0  0  0  0  0  0  0  0  0  0  0
   -1.2480    0.6260    0.2350 C   0  0  0  0  0  0  0  0  0  0  0  0
   -0.6660    1.4910   -0.7000 C   0  0  0  0  0  0  0  0  0  0  0  0
    0.7160    1.7130   -0.6820 C   0  0  0  0  0  0  0  0  0  0  0  0
   -2.7090    0.3910    0.2160 C   0  0  0  0  0  0  0  0  0  0  0  0
   -3.4560    1.1110    0.8780 O   0  0  0  0  0  0  0  0  0  0  0  0
   -3.2140   -0.5980   -0.5150 N   0  0  0  0  0  0  0  0  0  0  0  0
   -4.6660   -0.8310   -0.5340 C   0  0  0  0  0  0  0  0  0  0  0  0
   -4.9760   -2.0030   -1.4340 C   0  0  0  0  0  0  0  0  0  0  0  0
   -5.2350   -1.9400   -2.7470 C   0  0  0  0  0  0  0  0  0  0  0  0
   -5.4640   -3.2160   -3.1900 N   0  0  0  0  0  0  0  0  0  0  0  0
   -5.3200   -4.0670   -2.0250 N   0  0  0  0  0  0  0  0  0  0  0  0
   -5.0430   -3.3450   -1.0430 N   0  0  0  0  0  0  0  0  0  0  0  0
   -5.7870   -3.6350   -4.5610 C   0  0  2  0  0  0  0  0  0  0  0  0
   -6.0290   -5.0440   -4.5960 O   0  0  0  0  0  0  0  0  0  0  0  0
   -6.4480   -5.4680   -5.8950 C   0  0  2  0  0  0  0  0  0  0  0  0
   -6.8050   -6.9540   -5.8680 C   0  0  0  0  0  0  0  0  0  0  0  0
   -8.1910   -7.1060   -5.5500 O   0  0  0  0  0  0  0  0  0  0  0  0
   -5.3640   -5.2080   -6.9570 C   0  0  1  0  0  0  0  0  0  0  0  0
   -5.8830   -5.5340   -8.2490 O   0  0  0  0  0  0  0  0  0  0  0  0
   -4.9300   -3.7310   -6.9450 C   0  0  2  0  0  0  0  0  0  0  0  0
   -3.7480   -3.5820   -7.7350 O   0  0  0  0  0  0  0  0  0  0  0  0
   -4.6500   -3.2280   -5.5160 C   0  0  1  0  0  0  0  0  0  0  0  0
   -4.5370   -1.8030   -5.5330 O   0  0  0  0  0  0  0  0  0  0  0  0
    4.0340   -0.7980   -0.5400 H   0  0  0  0  0  0  0  0  0  0  0  0
    4.6730    0.4990   -1.5260 H   0  0  0  0  0  0  0  0  0  0  0  0
    1.5520   -0.2910    1.9390 H   0  0  0  0  0  0  0  0  0  0  0  0
   -0.8960   -0.6840    1.9080 H   0  0  0  0  0  0  0  0  0  0  0  0
   -1.2830    1.9870   -1.4340 H   0  0  0  0  0  0  0  0  0  0  0  0
    1.1650    2.3800   -1.4030 H   0  0  0  0  0  0  0  0  0  0  0  0
   -2.6010   -1.1890   -1.0580 H   0  0  0  0  0  0  0  0  0  0  0  0
   -5.1710    0.0570   -0.9070 H   0  0  0  0  0  0  0  0  0  0  0  0
   -5.0110   -1.0480    0.4750 H   0  0  0  0  0  0  0  0  0  0  0  0
   -5.2590   -1.0430   -3.3490 H   0  0  0  0  0  0  0  0  0  0  0  0
   -6.6970   -3.0960   -4.8170 H   0  0  0  0  0  0  0  0  0  0  0  0
   -7.3690   -4.9590   -6.1730 H   0  0  0  0  0  0  0  0  0  0  0  0
   -6.6060   -7.3920   -6.8440 H   0  0  0  0  0  0  0  0  0  0  0  0
   -6.2030   -7.4580   -5.1150 H   0  0  0  0  0  0  0  0  0  0  0  0
   -8.4410   -8.0430   -5.5270 H   0  0  0  0  0  0  0  0  0  0  0  0
   -4.5000   -5.8360   -6.7480 H   0  0  0  0  0  0  0  0  0  0  0  0
   -5.1800   -5.8550   -8.8360 H   0  0  0  0  0  0  0  0  0  0  0  0
   -5.7170   -3.1240   -7.3880 H   0  0  0  0  0  0  0  0  0  0  0  0
   -3.1950   -4.3770   -7.6870 H   0  0  0  0  0  0  0  0  0  0  0  0
   -3.7150   -3.6590   -5.1630 H   0  0  0  0  0  0  0  0  0  0  0  0
   -3.9200   -1.4950   -4.8510 H   0  0  0  0  0  0  0  0  0  0  0  0
  1 31  1  0  0  0  0
  1 32  1  0  0  0  0
  1  2  1  0  0  0  0
  2  3  2  0  0  0  0
  2  4  2  0  0  0  0
  2  5  1  0  0  0  0
  5  6  2  0  0  0  0
  6 33  1  0  0  0  0
  6  7  1  0  0  0  0
  7 34  1  0  0  0  0
  7  8  2  0  0  0  0
  8  9  1  0  0  0  0
  9 35  1  0  0  0  0
  9 10  2  0  0  0  0
 10  5  1  0  0  0  0
 10 36  1  0  0  0  0
  8 11  1  0  0  0  0
 11 12  2  0  0  0  0
 11 13  1  0  0  0  0
 13 37  1  0  0  0  0
 13 14  1  0  0  0  0
 14 38  1  0  0  0  0
 14 39  1  0  0  0  0
 14 15  1  0  0  0  0
 15 16  2  0  0  0  0
 16 40  1  0  0  0  0
 16 17  1  0  0  0  0
 17 18  1  0  0  0  0
 18 19  2  0  0  0  0
 19 15  1  0  0  0  0
 17 20  1  0  0  0  0
 20 41  1  0  0  0  0
 20 21  1  0  0  0  0
 21 22  1  0  0  0  0
 22 42  1  0  0  0  0
 22 23  1  0  0  0  0
 23 43  1  0  0  0  0
 23 44  1  0  0  0  0
 23 24  1  0  0  0  0
 24 45  1  0  0  0  0
 22 25  1  0  0  0  0
 25 46  1  0  0  0  0
 25 26  1  0  0  0  0
 26 47  1  0  0  0  0
 25 27  1  0  0  0  0
 27 48  1  0  0  0  0
 27 28  1  0  0  0  0
 28 49  1  0  0  0  0
 27 29  1  0  0  0  0
 29 20  1  0  0  0  0
 29 50  1  0  0  0  0
 29 30  1  0  0  0  0
 30 51  1  0  0  0  0
M  END
>  <LOGBIO>
8.0900

>  <PRED_LOGBIO>
7.2700

>  <XV_RES>
1.0130

>  <WHL_TMPL>
3

>  <ANCH>
4-6;4-5

$$$$
ROW90
  -MTS-   01071500493D 0   0.00000     0.00000     0

 21 21  0  0  0  0  0  0  0  0999 V2000
    1.6860    1.8350   -2.8110 N   0  0  0  0  0  0  0  0  0  0  0  0
    1.3040    2.5870   -1.6270 N   0  0  0  0  0  0  0  0  0  0  0  0
    0.7160    1.7130   -0.6820 C   0  0  0  0  0  0  0  0  0  0  0  0
   -0.6660    1.4910   -0.7000 C   0  0  0  0  0  0  0  0  0  0  0  0
   -1.2480    0.6260    0.2350 C   0  0  0  0  0  0  0  0  0  0  0  0
   -0.4470   -0.0170    1.1870 C   0  0  0  0  0  0  0  0  0  0  0  0
    0.9350    0.2050    1.2050 C   0  0  0  0  0  0  0  0  0  0  0  0
    1.5160    1.0700    0.2700 C   0  0  0  0  0  0  0  0  0  0  0  0
    3.3330    1.3620    0.2930 S   0  0  0  0  0  0  0  0  0  0  0  0
    3.6100    2.6810   -0.1860 O   0  0  0  0  0  0  0  0  0  0  0  0
    3.8200    1.2290    1.6310 O   0  0  0  0  0  0  0  0  0  0  0  0
    4.1250    0.1890   -0.7360 N   0  0  0  0  0  0  0  0  0  0  0  0
    0.8660    1.4050   -3.2150 H   0  0  0  0  0  0  0  0  0  0  0  0
    2.1050    2.4590   -3.4850 H   0  0  0  0  0  0  0  0  0  0  0  0
    0.6400    3.3030   -1.8820 H   0  0  0  0  0  0  0  0  0  0  0  0
   -1.2830    1.9870   -1.4340 H   0  0  0  0  0  0  0  0  0  0  0  0
   -2.3140    0.4550    0.2220 H   0  0  0  0  0  0  0  0  0  0  0  0
   -0.8960   -0.6840    1.9080 H   0  0  0  0  0  0  0  0  0  0  0  0
    1.5520   -0.2910    1.9390 H   0  0  0  0  0  0  0  0  0  0  0  0
    5.1300    0.2050   -0.8400 H   0  0  0  0  0  0  0  0  0  0  0  0
    3.5780   -0.5040   -1.2260 H   0  0  0  0  0  0  0  0  0  0  0  0
  1 13  1  0  0  0  0
  1 14  1  0  0  0  0
  1  2  1  0  0  0  0
  2 15  1  0  0  0  0
  2  3  1  0  0  0  0
  3  4  2  0  0  0  0
  4 16  1  0  0  0  0
  4  5  1  0  0  0  0
  5 17  1  0  0  0  0
  5  6  2  0  0  0  0
  6 18  1  0  0  0  0
  6  7  1  0  0  0  0
  7 19  1  0  0  0  0
  7  8  2  0  0  0  0
  8  3  1  0  0  0  0
  8  9  1  0  0  0  0
  9 10  2  0  0  0  0
  9 11  2  0  0  0  0
  9 12  1  0  0  0  0
 12 20  1  0  0  0  0
 12 21  1  0  0  0  0
M  END
>  <LOGBIO>
6.9000

>  <PRED_LOGBIO>
6.6400

>  <XV_RES>
0.2630

>  <WHL_TMPL>
3

>  <ANCH>
4-6;16-17

$$$$
ROW91
  -MTS-   01071500493D 0   0.00000     0.00000     0

 20 20  0  0  0  0  0  0  0  0999 V2000
   -3.5310   -0.3890    0.0630 O   0  0  0  0  0  0  0  0  0  0  0  0
   -2.6460   -1.2890    0.4480 C   0  0  0  0  0  0  0  0  0  0  0  0
   -1.9610   -1.8760   -0.3890 O   0  0  0  0  0  0  0  0  0  0  0  0
   -2.4770   -1.5920    1.8870 C   0  0  0  0  0  0  0  0  0  0  0  0
   -3.3890   -2.3370    2.5260 C   0  0  0  0  0  0  0  0  0  0  0  0
   -3.2200   -2.6400    3.9650 C   0  0  0  0  0  0  0  0  0  0  0  0
   -2.5210   -3.7860    4.3610 C   0  0  0  0  0  0  0  0  0  0  0  0
   -2.3610   -4.0730    5.7220 C   0  0  0  0  0  0  0  0  0  0  0  0
   -2.9010   -3.2130    6.6870 C   0  0  0  0  0  0  0  0  0  0  0  0
   -2.7440   -3.4940    8.0190 O   0  0  0  0  0  0  0  0  0  0  0  0
   -3.6000   -2.0670    6.2900 C   0  0  0  0  0  0  0  0  0  0  0  0
   -3.7600   -1.7810    4.9290 C   0  0  0  0  0  0  0  0  0  0  0  0
   -4.3960   -0.8250    0.0040 H   0  0  0  0  0  0  0  0  0  0  0  0
   -1.6190   -1.2130    2.4210 H   0  0  0  0  0  0  0  0  0  0  0  0
   -4.2480   -2.7160    1.9920 H   0  0  0  0  0  0  0  0  0  0  0  0
   -2.1040   -4.4490    3.6170 H   0  0  0  0  0  0  0  0  0  0  0  0
   -1.8210   -4.9570    6.0280 H   0  0  0  0  0  0  0  0  0  0  0  0
   -3.4760   -4.0390    8.3470 H   0  0  0  0  0  0  0  0  0  0  0  0
   -4.0170   -1.4050    7.0340 H   0  0  0  0  0  0  0  0  0  0  0  0
   -4.3000   -0.8970    4.6230 H   0  0  0  0  0  0  0  0  0  0  0  0
  1 13  1  0  0  0  0
  1  2  1  0  0  0  0
  2  3  2  0  0  0  0
  2  4  1  0  0  0  0
  4 14  1  0  0  0  0
  4  5  2  0  0  0  0
  5 15  1  0  0  0  0
  5  6  1  0  0  0  0
  6  7  2  0  0  0  0
  7 16  1  0  0  0  0
  7  8  1  0  0  0  0
  8 17  1  0  0  0  0
  8  9  2  0  0  0  0
  9 10  1  0  0  0  0
 10 18  1  0  0  0  0
  9 11  1  0  0  0  0
 11 19  1  0  0  0  0
 11 12  2  0  0  0  0
 12  6  1  0  0  0  0
 12 20  1  0  0  0  0
M  END
>  <LOGBIO>
6.0100

>  <PRED_LOGBIO>
5.9500

>  <XV_RES>
-0.0150

>  <WHL_TMPL>
3

>  <ANCH>
14-15;3-4

$$$$
ROW92
  -MTS-   01071500493D 0   0.00000     0.00000     0

 19 19  0  0  0  0  0  0  0  0999 V2000
   -3.9840   -1.8550    0.8590 C   0  0  0  0  0  0  0  0  0  0  0  0
   -2.6460   -1.2890    0.4480 C   0  0  0  0  0  0  0  0  0  0  0  0
   -1.9610   -1.8760   -0.3890 O   0  0  0  0  0  0  0  0  0  0  0  0
   -2.2080   -0.1560    0.9900 N   0  0  0  0  0  0  0  0  0  0  0  0
   -0.9940    0.3570    0.6160 C   0  0  0  0  0  0  0  0  0  0  0  0
   -0.7530    1.2040   -0.3670 N   0  0  0  0  0  0  0  0  0  0  0  0
    0.6310    1.5950   -0.5560 N   0  0  0  0  0  0  0  0  0  0  0  0
    1.5160    1.0700    0.2700 C   0  0  0  0  0  0  0  0  0  0  0  0
    0.5820    0.0250    1.3510 S   0  0  0  0  0  0  0  0  0  0  0  0
    3.3330    1.3620    0.2930 S   0  0  0  0  0  0  0  0  0  0  0  0
    3.8200    1.2290    1.6310 O   0  0  0  0  0  0  0  0  0  0  0  0
    3.6100    2.6810   -0.1860 O   0  0  0  0  0  0  0  0  0  0  0  0
    4.1250    0.1890   -0.7360 N   0  0  0  0  0  0  0  0  0  0  0  0
   -4.7870   -1.2610    0.4270 H   0  0  0  0  0  0  0  0  0  0  0  0
   -4.0540   -2.8450    0.4140 H   0  0  0  0  0  0  0  0  0  0  0  0
   -3.9950   -1.8690    1.9470 H   0  0  0  0  0  0  0  0  0  0  0  0
   -2.7700    0.3260    1.6770 H   0  0  0  0  0  0  0  0  0  0  0  0
    5.1300    0.2050   -0.8400 H   0  0  0  0  0  0  0  0  0  0  0  0
    3.5780   -0.5040   -1.2260 H   0  0  0  0  0  0  0  0  0  0  0  0
  1 14  1  0  0  0  0
  1 15  1  0  0  0  0
  1 16  1  0  0  0  0
  1  2  1  0  0  0  0
  2  3  2  0  0  0  0
  2  4  1  0  0  0  0
  4 17  1  0  0  0  0
  4  5  1  0  0  0  0
  5  6  2  0  0  0  0
  6  7  1  0  0  0  0
  7  8  2  0  0  0  0
  8  9  1  0  0  0  0
  9  5  1  0  0  0  0
  8 10  1  0  0  0  0
 10 11  2  0  0  0  0
 10 12  2  0  0  0  0
 10 13  1  0  0  0  0
 13 18  1  0  0  0  0
 13 19  1  0  0  0  0
M  END
>  <LOGBIO>
7.9200

>  <PRED_LOGBIO>
7.5700

>  <XV_RES>
0.3480

>  <WHL_TMPL>
3

>  <ANCH>
14-15;5-6

$$$$
ROW93
  -MTS-   01071500493D 0   0.00000     0.00000     0

 50 52  0  0  1  0  0  0  0  0999 V2000
   -7.3080    4.9710    1.4720 C   0  0  0  0  0  0  0  0  0  0  0  0
   -7.8320    3.5380    1.4640 C   0  0  0  0  0  0  0  0  0  0  0  0
   -7.6590    2.9990    0.0470 C   0  0  0  0  0  0  0  0  0  0  0  0
   -9.2780    3.4290    1.9820 C   0  0  0  0  0  0  0  0  0  0  0  0
   -9.3750    1.9040    1.7920 C   0  0  0  0  0  0  0  0  0  0  0  0
   -7.9740    1.3830    2.1610 C   0  0  0  0  0  0  0  0  0  0  0  0
   -7.1770    2.6460    2.5360 C   0  0  1  0  0  0  0  0  0  0  0  0
   -5.6570    2.6710    2.3790 C   0  0  0  0  0  0  0  0  0  0  0  0
   -5.1450    1.3440    1.2600 S   0  0  0  0  0  0  0  0  0  0  0  0
   -5.7590    1.5340   -0.0180 O   0  0  0  0  0  0  0  0  0  0  0  0
   -5.5480    0.0830    1.7990 O   0  0  0  0  0  0  0  0  0  0  0  0
   -3.4040    1.3720    1.0800 N   0  0  0  0  0  0  0  0  0  0  0  0
   -2.7390    0.3860    0.2160 C   0  0  0  0  0  0  0  0  0  0  0  0
   -1.2480    0.6260    0.2350 C   0  0  0  0  0  0  0  0  0  0  0  0
   -0.4480   -0.0170    1.1870 C   0  0  0  0  0  0  0  0  0  0  0  0
    0.9350    0.2050    1.2050 C   0  0  0  0  0  0  0  0  0  0  0  0
    1.5160    1.0700    0.2700 C   0  0  0  0  0  0  0  0  0  0  0  0
    0.7160    1.7130   -0.6820 C   0  0  0  0  0  0  0  0  0  0  0  0
   -0.6660    1.4910   -0.7000 C   0  0  0  0  0  0  0  0  0  0  0  0
    3.3330    1.3620    0.2930 S   0  0  0  0  0  0  0  0  0  0  0  0
    3.6100    2.6810   -0.1860 O   0  0  0  0  0  0  0  0  0  0  0  0
    3.8200    1.2290    1.6310 O   0  0  0  0  0  0  0  0  0  0  0  0
    4.1250    0.1890   -0.7360 N   0  0  0  0  0  0  0  0  0  0  0  0
   -7.7290    3.2110    3.8220 C   0  0  0  0  0  0  0  0  0  0  0  0
   -7.1820    3.2420    4.9010 O   0  0  0  0  0  0  0  0  0  0  0  0
   -9.1060    3.7310    3.4820 C   0  0  0  0  0  0  0  0  0  0  0  0
   -7.0080    5.2420    2.4820 H   0  0  0  0  0  0  0  0  0  0  0  0
   -6.4500    5.0470    0.8060 H   0  0  0  0  0  0  0  0  0  0  0  0
   -8.0910    5.6450    1.1320 H   0  0  0  0  0  0  0  0  0  0  0  0
   -7.6350    3.8290   -0.6560 H   0  0  0  0  0  0  0  0  0  0  0  0
   -8.4920    2.3420   -0.1960 H   0  0  0  0  0  0  0  0  0  0  0  0
   -6.7270    2.4410   -0.0180 H   0  0  0  0  0  0  0  0  0  0  0  0
  -10.0200    4.0250    1.4560 H   0  0  0  0  0  0  0  0  0  0  0  0
  -10.1370    1.4750    2.4400 H   0  0  0  0  0  0  0  0  0  0  0  0
   -9.6310    1.6520    0.7650 H   0  0  0  0  0  0  0  0  0  0  0  0
   -8.0210    0.6880    2.9960 H   0  0  0  0  0  0  0  0  0  0  0  0
   -7.5160    0.8640    1.3220 H   0  0  0  0  0  0  0  0  0  0  0  0
   -5.1900    2.5260    3.3510 H   0  0  0  0  0  0  0  0  0  0  0  0
   -5.3500    3.6300    1.9690 H   0  0  0  0  0  0  0  0  0  0  0  0
   -2.8570    2.0650    1.5710 H   0  0  0  0  0  0  0  0  0  0  0  0
   -3.1090    0.4880   -0.8020 H   0  0  0  0  0  0  0  0  0  0  0  0
   -2.9490   -0.6170    0.5810 H   0  0  0  0  0  0  0  0  0  0  0  0
   -0.8960   -0.6840    1.9080 H   0  0  0  0  0  0  0  0  0  0  0  0
    1.5520   -0.2910    1.9390 H   0  0  0  0  0  0  0  0  0  0  0  0
    1.1650    2.3800   -1.4030 H   0  0  0  0  0  0  0  0  0  0  0  0
   -1.2830    1.9870   -1.4340 H   0  0  0  0  0  0  0  0  0  0  0  0
    5.1300    0.2050   -0.8400 H   0  0  0  0  0  0  0  0  0  0  0  0
    3.5780   -0.5040   -1.2260 H   0  0  0  0  0  0  0  0  0  0  0  0
   -9.8700    3.2290    4.0720 H   0  0  0  0  0  0  0  0  0  0  0  0
   -9.1820    4.7980    3.6790 H   0  0  0  0  0  0  0  0  0  0  0  0
  1 27  1  0  0  0  0
  1 28  1  0  0  0  0
  1 29  1  0  0  0  0
  1  2  1  0  0  0  0
  2  3  1  0  0  0  0
  3 30  1  0  0  0  0
  3 31  1  0  0  0  0
  3 32  1  0  0  0  0
  2  4  1  0  0  0  0
  4 33  1  0  0  0  0
  4  5  1  0  0  0  0
  5 34  1  0  0  0  0
  5 35  1  0  0  0  0
  5  6  1  0  0  0  0
  6 36  1  0  0  0  0
  6 37  1  0  0  0  0
  6  7  1  0  0  0  0
  7  2  1  0  0  0  0
  7  8  1  0  0  0  0
  8 38  1  0  0  0  0
  8 39  1  0  0  0  0
  8  9  1  0  0  0  0
  9 10  2  0  0  0  0
  9 11  2  0  0  0  0
  9 12  1  0  0  0  0
 12 40  1  0  0  0  0
 12 13  1  0  0  0  0
 13 41  1  0  0  0  0
 13 42  1  0  0  0  0
 13 14  1  0  0  0  0
 14 15  2  0  0  0  0
 15 43  1  0  0  0  0
 15 16  1  0  0  0  0
 16 44  1  0  0  0  0
 16 17  2  0  0  0  0
 17 18  1  0  0  0  0
 18 45  1  0  0  0  0
 18 19  2  0  0  0  0
 19 14  1  0  0  0  0
 19 46  1  0  0  0  0
 17 20  1  0  0  0  0
 20 21  2  0  0  0  0
 20 22  2  0  0  0  0
 20 23  1  0  0  0  0
 23 47  1  0  0  0  0
 23 48  1  0  0  0  0
  7 24  1  0  0  0  0
 24 25  2  0  0  0  0
 24 26  1  0  0  0  0
 26  4  1  0  0  0  0
 26 49  1  0  0  0  0
 26 50  1  0  0  0  0
M  END
>  <LOGBIO>
5.8100

>  <PRED_LOGBIO>
7.3400

>  <XV_RES>
-1.7290

>  <WHL_TMPL>
3

>  <ANCH>
4-6;40-41

$$$$
ROW94
  -MTS-   01071500493D 0   0.00000     0.00000     0

 20 20  0  0  0  0  0  0  0  0999 V2000
   -4.5830    0.7580    2.6630 O   0  0  0  0  0  0  0  0  0  0  0  0
   -3.7590   -0.4010    2.8090 C   0  0  0  0  0  0  0  0  0  0  0  0
   -2.3320   -0.0700    2.3760 C   0  0  0  0  0  0  0  0  0  0  0  0
   -1.4700   -1.3040    2.4930 C   0  0  0  0  0  0  0  0  0  0  0  0
   -0.8210   -1.5940    3.6990 C   0  0  0  0  0  0  0  0  0  0  0  0
   -0.0220   -2.7380    3.8070 C   0  0  0  0  0  0  0  0  0  0  0  0
    0.1280   -3.5930    2.7090 C   0  0  0  0  0  0  0  0  0  0  0  0
    0.9100   -4.7130    2.8150 O   0  0  0  0  0  0  0  0  0  0  0  0
   -0.5210   -3.3040    1.5030 C   0  0  0  0  0  0  0  0  0  0  0  0
   -1.3200   -2.1600    1.3950 C   0  0  0  0  0  0  0  0  0  0  0  0
   -5.5090    0.4720    2.6990 H   0  0  0  0  0  0  0  0  0  0  0  0
   -4.1350   -1.1440    2.1090 H   0  0  0  0  0  0  0  0  0  0  0  0
   -3.7360   -0.7000    3.8550 H   0  0  0  0  0  0  0  0  0  0  0  0
   -1.9460    0.6510    3.0930 H   0  0  0  0  0  0  0  0  0  0  0  0
   -2.3520    0.2450    1.3350 H   0  0  0  0  0  0  0  0  0  0  0  0
   -0.9370   -0.9340    4.5460 H   0  0  0  0  0  0  0  0  0  0  0  0
    0.4780   -2.9610    4.7380 H   0  0  0  0  0  0  0  0  0  0  0  0
    0.3880   -5.4740    3.1150 H   0  0  0  0  0  0  0  0  0  0  0  0
   -0.4050   -3.9640    0.6560 H   0  0  0  0  0  0  0  0  0  0  0  0
   -1.8210   -1.9360    0.4640 H   0  0  0  0  0  0  0  0  0  0  0  0
  1 11  1  0  0  0  0
  1  2  1  0  0  0  0
  2 12  1  0  0  0  0
  2 13  1  0  0  0  0
  2  3  1  0  0  0  0
  3 14  1  0  0  0  0
  3 15  1  0  0  0  0
  3  4  1  0  0  0  0
  4  5  2  0  0  0  0
  5 16  1  0  0  0  0
  5  6  1  0  0  0  0
  6 17  1  0  0  0  0
  6  7  2  0  0  0  0
  7  8  1  0  0  0  0
  8 18  1  0  0  0  0
  7  9  1  0  0  0  0
  9 19  1  0  0  0  0
  9 10  2  0  0  0  0
 10  4  1  0  0  0  0
 10 20  1  0  0  0  0
M  END
>  <LOGBIO>
5.0600

>  <PRED_LOGBIO>
6.1600

>  <XV_RES>
-1.2600

>  <WHL_TMPL>
1

>  <ANCH>
33-36;3-1

$$$$
ROW95
  -MTS-   01071500493D 0   0.00000     0.00000     0

 40 41  0  0  0  0  0  0  0  0999 V2000
   -6.6600   -7.6480   -2.2050 C   0  0  0  0  0  0  0  0  0  0  0  0
   -7.6940   -6.8360   -1.6420 O   0  0  0  0  0  0  0  0  0  0  0  0
   -7.4190   -6.1520   -0.4880 C   0  0  0  0  0  0  0  0  0  0  0  0
   -7.6650   -6.7480    0.7550 C   0  0  0  0  0  0  0  0  0  0  0  0
   -7.3840   -6.0480    1.9340 C   0  0  0  0  0  0  0  0  0  0  0  0
   -6.8570   -4.7530    1.8710 C   0  0  0  0  0  0  0  0  0  0  0  0
   -6.6110   -4.1570    0.6290 C   0  0  0  0  0  0  0  0  0  0  0  0
   -6.0430   -2.7600    0.5600 C   0  0  0  0  0  0  0  0  0  0  0  0
   -4.5170   -2.8310    0.5410 C   0  0  0  0  0  0  0  0  0  0  0  0
   -3.9630   -1.4710    0.4750 N   0  0  0  0  0  0  0  0  0  0  0  0
   -2.6460   -1.2890    0.4480 C   0  0  0  0  0  0  0  0  0  0  0  0
   -1.9610   -1.8760   -0.3890 O   0  0  0  0  0  0  0  0  0  0  0  0
   -1.9910   -0.3630    1.4440 C   0  0  0  0  0  0  0  0  0  0  0  0
   -0.9480   -1.1230    2.2290 C   0  0  0  0  0  0  0  0  0  0  0  0
    0.3720   -1.1790    1.7660 C   0  0  0  0  0  0  0  0  0  0  0  0
    1.3390   -1.8840    2.4940 C   0  0  0  0  0  0  0  0  0  0  0  0
    0.9850   -2.5330    3.6830 C   0  0  0  0  0  0  0  0  0  0  0  0
    1.9310   -3.2220    4.3940 O   0  0  0  0  0  0  0  0  0  0  0  0
   -0.3350   -2.4760    4.1450 C   0  0  0  0  0  0  0  0  0  0  0  0
   -0.7750   -3.2830    5.6230 Cl  0  0  0  0  0  0  0  0  0  0  0  0
   -1.3020   -1.7720    3.4180 C   0  0  0  0  0  0  0  0  0  0  0  0
   -6.8920   -4.8560   -0.5510 C   0  0  0  0  0  0  0  0  0  0  0  0
   -5.8000   -7.0250   -2.4440 H   0  0  0  0  0  0  0  0  0  0  0  0
   -7.0250   -8.1240   -3.1120 H   0  0  0  0  0  0  0  0  0  0  0  0
   -6.3670   -8.4110   -1.4870 H   0  0  0  0  0  0  0  0  0  0  0  0
   -8.0720   -7.7470    0.8040 H   0  0  0  0  0  0  0  0  0  0  0  0
   -7.5740   -6.5080    2.8930 H   0  0  0  0  0  0  0  0  0  0  0  0
   -6.6400   -4.2130    2.7810 H   0  0  0  0  0  0  0  0  0  0  0  0
   -6.3680   -2.1930    1.4300 H   0  0  0  0  0  0  0  0  0  0  0  0
   -6.3940   -2.2690   -0.3450 H   0  0  0  0  0  0  0  0  0  0  0  0
   -4.1910   -3.3980   -0.3280 H   0  0  0  0  0  0  0  0  0  0  0  0
   -4.1650   -3.3220    1.4460 H   0  0  0  0  0  0  0  0  0  0  0  0
   -4.5830   -0.6740    0.4500 H   0  0  0  0  0  0  0  0  0  0  0  0
   -2.7440    0.0280    2.1260 H   0  0  0  0  0  0  0  0  0  0  0  0
   -1.5170    0.4620    0.9160 H   0  0  0  0  0  0  0  0  0  0  0  0
    0.6450   -0.6790    0.8490 H   0  0  0  0  0  0  0  0  0  0  0  0
    2.3570   -1.9270    2.1370 H   0  0  0  0  0  0  0  0  0  0  0  0
    1.9760   -4.1480    4.1070 H   0  0  0  0  0  0  0  0  0  0  0  0
   -2.3200   -1.7280    3.7740 H   0  0  0  0  0  0  0  0  0  0  0  0
   -6.7030   -4.3970   -1.5100 H   0  0  0  0  0  0  0  0  0  0  0  0
  1 23  1  0  0  0  0
  1 24  1  0  0  0  0
  1 25  1  0  0  0  0
  1  2  1  0  0  0  0
  2  3  1  0  0  0  0
  3  4  2  0  0  0  0
  4 26  1  0  0  0  0
  4  5  1  0  0  0  0
  5 27  1  0  0  0  0
  5  6  2  0  0  0  0
  6 28  1  0  0  0  0
  6  7  1  0  0  0  0
  7  8  1  0  0  0  0
  8 29  1  0  0  0  0
  8 30  1  0  0  0  0
  8  9  1  0  0  0  0
  9 31  1  0  0  0  0
  9 32  1  0  0  0  0
  9 10  1  0  0  0  0
 10 33  1  0  0  0  0
 10 11  1  0  0  0  0
 11 12  2  0  0  0  0
 11 13  1  0  0  0  0
 13 34  1  0  0  0  0
 13 35  1  0  0  0  0
 13 14  1  0  0  0  0
 14 15  2  0  0  0  0
 15 36  1  0  0  0  0
 15 16  1  0  0  0  0
 16 37  1  0  0  0  0
 16 17  2  0  0  0  0
 17 18  1  0  0  0  0
 18 38  1  0  0  0  0
 17 19  1  0  0  0  0
 19 20  1  0  0  0  0
 19 21  2  0  0  0  0
 21 14  1  0  0  0  0
 21 39  1  0  0  0  0
  7 22  2  0  0  0  0
 22  3  1  0  0  0  0
 22 40  1  0  0  0  0
M  END
>  <LOGBIO>
4.9700

>  <PRED_LOGBIO>
6.6500

>  <XV_RES>
-2.0720

>  <WHL_TMPL>
3

>  <ANCH>
14-15;22-23

$$$$
ROW96
  -MTS-   01071500493D 0   0.00000     0.00000     0

 35 36  0  0  1  0  0  0  0  0999 V2000
    3.3510   -4.7810   -1.0250 C   0  0  0  0  0  0  0  0  0  0  0  0
    2.7470   -3.9130    0.0740 C   0  0  0  0  0  0  0  0  0  0  0  0
    2.3550   -2.6130   -0.4880 N   0  0  0  0  0  0  0  0  0  0  0  0
    1.7720   -1.7760    0.5710 C   0  0  1  0  0  0  0  0  0  0  0  0
    1.0300   -2.6600    1.5910 C   0  0  0  0  0  0  0  0  0  0  0  0
    0.1680   -1.8090    2.5410 C   0  0  2  0  0  0  0  0  0  0  0  0
   -0.4300   -2.6920    3.6330 C   0  0  0  0  0  0  0  0  0  0  0  0
    1.1530   -0.4860    3.2870 S   0  0  0  0  0  0  0  0  0  0  0  0
    1.3660   -0.7570    4.6740 O   0  0  0  0  0  0  0  0  0  0  0  0
    0.4420    0.7520    3.2170 O   0  0  0  0  0  0  0  0  0  0  0  0
    2.7690   -0.3330    2.4200 C   0  0  0  0  0  0  0  0  0  0  0  0
    4.3500    0.4280    2.6520 S   0  0  0  0  0  0  0  0  0  0  0  0
    5.0910   -0.1300    1.1450 C   0  0  0  0  0  0  0  0  0  0  0  0
    4.1480   -0.8550    0.5280 C   0  0  0  0  0  0  0  0  0  0  0  0
    2.8560   -0.9650    1.2410 C   0  0  0  0  0  0  0  0  0  0  0  0
    6.7980    0.2130    0.5500 S   0  0  0  0  0  0  0  0  0  0  0  0
    7.6780    0.3300    1.6710 O   0  0  0  0  0  0  0  0  0  0  0  0
    7.2340   -0.8590   -0.2890 O   0  0  0  0  0  0  0  0  0  0  0  0
    6.8090    1.7080   -0.3590 N   0  0  0  0  0  0  0  0  0  0  0  0
    4.2270   -4.2860   -1.4380 H   0  0  0  0  0  0  0  0  0  0  0  0
    3.6410   -5.7440   -0.6090 H   0  0  0  0  0  0  0  0  0  0  0  0
    2.6160   -4.9340   -1.8130 H   0  0  0  0  0  0  0  0  0  0  0  0
    3.4820   -3.7610    0.8620 H   0  0  0  0  0  0  0  0  0  0  0  0
    1.8700   -4.4080    0.4870 H   0  0  0  0  0  0  0  0  0  0  0  0
    1.6720   -2.7540   -1.2190 H   0  0  0  0  0  0  0  0  0  0  0  0
    1.0680   -1.1140    0.0710 H   0  0  0  0  0  0  0  0  0  0  0  0
    1.7540   -3.2300    2.1690 H   0  0  0  0  0  0  0  0  0  0  0  0
    0.3960   -3.3680    1.0610 H   0  0  0  0  0  0  0  0  0  0  0  0
   -0.6750   -1.3850    2.0000 H   0  0  0  0  0  0  0  0  0  0  0  0
    0.2300   -2.6980    4.4970 H   0  0  0  0  0  0  0  0  0  0  0  0
   -1.4030   -2.3000    3.9230 H   0  0  0  0  0  0  0  0  0  0  0  0
   -0.5450   -3.7060    3.2570 H   0  0  0  0  0  0  0  0  0  0  0  0
    4.3190   -1.3270   -0.4280 H   0  0  0  0  0  0  0  0  0  0  0  0
    7.6710    2.0480   -0.7610 H   0  0  0  0  0  0  0  0  0  0  0  0
    5.9540    2.2310   -0.4820 H   0  0  0  0  0  0  0  0  0  0  0  0
  1 20  1  0  0  0  0
  1 21  1  0  0  0  0
  1 22  1  0  0  0  0
  1  2  1  0  0  0  0
  2 23  1  0  0  0  0
  2 24  1  0  0  0  0
  2  3  1  0  0  0  0
  3 25  1  0  0  0  0
  3  4  1  0  0  0  0
  4 26  1  0  0  0  0
  4  5  1  0  0  0  0
  5 27  1  0  0  0  0
  5 28  1  0  0  0  0
  5  6  1  0  0  0  0
  6 29  1  0  0  0  0
  6  7  1  0  0  0  0
  7 30  1  0  0  0  0
  7 31  1  0  0  0  0
  7 32  1  0  0  0  0
  6  8  1  0  0  0  0
  8  9  2  0  0  0  0
  8 10  2  0  0  0  0
  8 11  1  0  0  0  0
 11 12  1  0  0  0  0
 12 13  1  0  0  0  0
 13 14  2  0  0  0  0
 14 33  1  0  0  0  0
 14 15  1  0  0  0  0
 15  4  1  0  0  0  0
 15 11  2  0  0  0  0
 13 16  1  0  0  0  0
 16 17  2  0  0  0  0
 16 18  2  0  0  0  0
 16 19  1  0  0  0  0
 19 34  1  0  0  0  0
 19 35  1  0  0  0  0
M  END
>  <LOGBIO>
8.0500

>  <PRED_LOGBIO>
8.1300

>  <XV_RES>
-0.0730

>  <WHL_TMPL>
1

>  <ANCH>
4-6;30-31

$$$$
ROW97
  -MTS-   01071500493D 0   0.00000     0.00000     0

 14 14  0  0  0  0  0  0  0  0999 V2000
   -2.2080   -0.1560    0.9900 N   0  0  0  0  0  0  0  0  0  0  0  0
   -0.9940    0.3570    0.6160 C   0  0  0  0  0  0  0  0  0  0  0  0
   -0.7530    1.2040   -0.3670 N   0  0  0  0  0  0  0  0  0  0  0  0
    0.6310    1.5950   -0.5560 N   0  0  0  0  0  0  0  0  0  0  0  0
    1.5160    1.0700    0.2700 C   0  0  0  0  0  0  0  0  0  0  0  0
    0.5820    0.0250    1.3510 S   0  0  0  0  0  0  0  0  0  0  0  0
    3.3330    1.3620    0.2930 S   0  0  0  0  0  0  0  0  0  0  0  0
    3.6100    2.6810   -0.1860 O   0  0  0  0  0  0  0  0  0  0  0  0
    3.8200    1.2290    1.6310 O   0  0  0  0  0  0  0  0  0  0  0  0
    4.1250    0.1890   -0.7360 N   0  0  0  0  0  0  0  0  0  0  0  0
   -2.2670   -0.8010    1.7650 H   0  0  0  0  0  0  0  0  0  0  0  0
   -3.0450    0.1110    0.4910 H   0  0  0  0  0  0  0  0  0  0  0  0
    5.1300    0.2050   -0.8400 H   0  0  0  0  0  0  0  0  0  0  0  0
    3.5780   -0.5040   -1.2260 H   0  0  0  0  0  0  0  0  0  0  0  0
  1 11  1  0  0  0  0
  1 12  1  0  0  0  0
  1  2  1  0  0  0  0
  2  3  2  0  0  0  0
  3  4  1  0  0  0  0
  4  5  2  0  0  0  0
  5  6  1  0  0  0  0
  6  2  1  0  0  0  0
  5  7  1  0  0  0  0
  7  8  2  0  0  0  0
  7  9  2  0  0  0  0
  7 10  1  0  0  0  0
 10 13  1  0  0  0  0
 10 14  1  0  0  0  0
M  END
>  <LOGBIO>
7.2200

>  <PRED_LOGBIO>
6.8800

>  <XV_RES>
0.3490

>  <WHL_TMPL>
3

>  <ANCH>
4-6;9-10

$$$$
ROW98
  -MTS-   01071500493D 0   0.00000     0.00000     0

 25 26  0  0  0  0  0  0  0  0999 V2000
    7.5500    0.4360    3.3400 N   0  0  0  0  0  0  0  0  0  0  0  0
    6.7670   -0.9750    2.6620 S   0  0  0  0  0  0  0  0  0  0  0  0
    7.5690   -1.5030    1.6030 O   0  0  0  0  0  0  0  0  0  0  0  0
    6.6090   -1.9680    3.6800 O   0  0  0  0  0  0  0  0  0  0  0  0
    5.1150   -0.5030    2.0040 C   0  0  0  0  0  0  0  0  0  0  0  0
    3.9940   -0.5260    2.8430 C   0  0  0  0  0  0  0  0  0  0  0  0
    2.7080   -0.4800    2.2940 C   0  0  0  0  0  0  0  0  0  0  0  0
    2.5410   -0.4110    0.9050 C   0  0  0  0  0  0  0  0  0  0  0  0
    1.3290   -0.3570    0.1780 N   0  0  0  0  0  0  0  0  0  0  0  0
    0.0010   -0.3670    0.8090 C   0  0  0  0  0  0  0  0  0  0  0  0
   -0.1240   -0.9590    2.1490 N   0  0  0  0  0  0  0  0  0  0  0  0
    1.1450   -0.5030    3.2650 S   0  0  0  0  0  0  0  0  0  0  0  0
    1.2390   -1.4670    4.3170 O   0  0  0  0  0  0  0  0  0  0  0  0
    0.7790    0.7400    3.8700 O   0  0  0  0  0  0  0  0  0  0  0  0
    3.6620   -0.3880    0.0660 C   0  0  0  0  0  0  0  0  0  0  0  0
    4.9490   -0.4340    0.6160 C   0  0  0  0  0  0  0  0  0  0  0  0
    6.3410   -0.4050   -0.4270 Cl  0  0  0  0  0  0  0  0  0  0  0  0
    7.0810    1.3300    3.3240 H   0  0  0  0  0  0  0  0  0  0  0  0
    8.4700    0.3550    3.7480 H   0  0  0  0  0  0  0  0  0  0  0  0
    4.1230   -0.5800    3.9140 H   0  0  0  0  0  0  0  0  0  0  0  0
    1.3780   -0.3100   -0.8300 H   0  0  0  0  0  0  0  0  0  0  0  0
   -0.6090   -0.9980    0.1670 H   0  0  0  0  0  0  0  0  0  0  0  0
   -0.3400    0.6640    0.8720 H   0  0  0  0  0  0  0  0  0  0  0  0
   -0.8800   -1.5770    2.4050 H   0  0  0  0  0  0  0  0  0  0  0  0
    4.3200   -1.3270   -0.4260 H   0  0  0  0  0  0  0  0  0  0  0  0
  1 18  1  0  0  0  0
  1 19  1  0  0  0  0
  1  2  1  0  0  0  0
  2  3  2  0  0  0  0
  2  4  2  0  0  0  0
  2  5  1  0  0  0  0
  5  6  2  0  0  0  0
  6 20  1  0  0  0  0
  6  7  1  0  0  0  0
  7  8  2  0  0  0  0
  8  9  1  0  0  0  0
  9 21  1  0  0  0  0
  9 10  1  0  0  0  0
 10 22  1  0  0  0  0
 10 23  1  0  0  0  0
 10 11  1  0  0  0  0
 11 24  1  0  0  0  0
 11 12  1  0  0  0  0
 12  7  1  0  0  0  0
 12 13  2  0  0  0  0
 12 14  2  0  0  0  0
  8 15  1  0  0  0  0
 15 25  1  0  0  0  0
 15 16  2  0  0  0  0
 16  5  1  0  0  0  0
 16 17  1  0  0  0  0
M  END
>  <LOGBIO>
6.5400

>  <PRED_LOGBIO>
7.1800

>  <XV_RES>
-0.7340

>  <WHL_TMPL>
1

>  <ANCH>
41-43;19-20

$$$$
ROW99
  -MTS-   01071500493D 0   0.00000     0.00000     0

 19 19  0  0  0  0  0  0  0  0999 V2000
    1.1930   -0.9130    2.5040 N   0  0  0  0  0  0  0  0  0  0  0  0
    2.4930   -0.6520    2.0500 C   0  0  0  0  0  0  0  0  0  0  0  0
    3.3600    0.1300    2.8230 C   0  0  0  0  0  0  0  0  0  0  0  0
    4.6590    0.3910    2.3700 C   0  0  0  0  0  0  0  0  0  0  0  0
    5.0910   -0.1300    1.1450 C   0  0  0  0  0  0  0  0  0  0  0  0
    4.2240   -0.9120    0.3720 C   0  0  0  0  0  0  0  0  0  0  0  0
    2.9260   -1.1730    0.8250 C   0  0  0  0  0  0  0  0  0  0  0  0
    2.0900   -1.9270    0.0800 F   0  0  0  0  0  0  0  0  0  0  0  0
    6.7980    0.2130    0.5500 S   0  0  0  0  0  0  0  0  0  0  0  0
    7.6780    0.3300    1.6710 O   0  0  0  0  0  0  0  0  0  0  0  0
    7.2340   -0.8590   -0.2890 O   0  0  0  0  0  0  0  0  0  0  0  0
    6.8090    1.7080   -0.3590 N   0  0  0  0  0  0  0  0  0  0  0  0
    1.0110   -1.7270    3.0740 H   0  0  0  0  0  0  0  0  0  0  0  0
    0.4380   -0.2880    2.2600 H   0  0  0  0  0  0  0  0  0  0  0  0
    3.0270    0.5320    3.7680 H   0  0  0  0  0  0  0  0  0  0  0  0
    5.3270    0.9950    2.9660 H   0  0  0  0  0  0  0  0  0  0  0  0
    4.5580   -1.3140   -0.5730 H   0  0  0  0  0  0  0  0  0  0  0  0
    7.6710    2.0480   -0.7610 H   0  0  0  0  0  0  0  0  0  0  0  0
    5.9540    2.2310   -0.4820 H   0  0  0  0  0  0  0  0  0  0  0  0
  1 13  1  0  0  0  0
  1 14  1  0  0  0  0
  1  2  1  0  0  0  0
  2  3  2  0  0  0  0
  3 15  1  0  0  0  0
  3  4  1  0  0  0  0
  4 16  1  0  0  0  0
  4  5  2  0  0  0  0
  5  6  1  0  0  0  0
  6 17  1  0  0  0  0
  6  7  2  0  0  0  0
  7  2  1  0  0  0  0
  7  8  1  0  0  0  0
  5  9  1  0  0  0  0
  9 10  2  0  0  0  0
  9 11  2  0  0  0  0
  9 12  1  0  0  0  0
 12 18  1  0  0  0  0
 12 19  1  0  0  0  0
M  END
>  <LOGBIO>
7.2200

>  <PRED_LOGBIO>
6.9300

>  <XV_RES>
0.2830

>  <WHL_TMPL>
1

>  <ANCH>
4-6;14-15

$$$$
ROW100
  -MTS-   01071500493D 0   0.00000     0.00000     0

 17 17  0  0  0  0  0  0  0  0999 V2000
   -1.8330    1.7150   -1.2180 C   0  0  0  0  0  0  0  0  0  0  0  0
   -0.7520    1.2020   -0.3650 N   0  0  0  0  0  0  0  0  0  0  0  0
   -0.9890    0.3230    0.6590 C   0  0  0  0  0  0  0  0  0  0  0  0
    0.6060    0.0180    1.3650 S   0  0  0  0  0  0  0  0  0  0  0  0
    1.5160    1.0700    0.2700 C   0  0  0  0  0  0  0  0  0  0  0  0
    0.6310    1.5950   -0.5560 N   0  0  0  0  0  0  0  0  0  0  0  0
    3.3330    1.3620    0.2930 S   0  0  0  0  0  0  0  0  0  0  0  0
    3.8200    1.2290    1.6310 O   0  0  0  0  0  0  0  0  0  0  0  0
    3.6100    2.6810   -0.1860 O   0  0  0  0  0  0  0  0  0  0  0  0
    4.1250    0.1890   -0.7360 N   0  0  0  0  0  0  0  0  0  0  0  0
   -2.2080   -0.1560    0.9900 N   0  0  0  0  0  0  0  0  0  0  0  0
   -2.7580    1.7570   -0.6450 H   0  0  0  0  0  0  0  0  0  0  0  0
   -1.9660    1.0550   -2.0720 H   0  0  0  0  0  0  0  0  0  0  0  0
   -1.5770    2.7140   -1.5660 H   0  0  0  0  0  0  0  0  0  0  0  0
    5.1300    0.2050   -0.8400 H   0  0  0  0  0  0  0  0  0  0  0  0
    3.5780   -0.5040   -1.2260 H   0  0  0  0  0  0  0  0  0  0  0  0
   -2.3030   -0.7900    1.7450 H   0  0  0  0  0  0  0  0  0  0  0  0
  1 12  1  0  0  0  0
  1 13  1  0  0  0  0
  1 14  1  0  0  0  0
  1  2  1  0  0  0  0
  2  3  1  0  0  0  0
  3  4  1  0  0  0  0
  4  5  1  0  0  0  0
  5  6  2  0  0  0  0
  6  2  1  0  0  0  0
  5  7  1  0  0  0  0
  7  8  2  0  0  0  0
  7  9  2  0  0  0  0
  7 10  1  0  0  0  0
 10 15  1  0  0  0  0
 10 16  1  0  0  0  0
  3 11  2  0  0  0  0
 11 17  1  0  0  0  0
M  END
>  <LOGBIO>
7.7200

>  <PRED_LOGBIO>
7.6600

>  <XV_RES>
0.0740

>  <WHL_TMPL>
3

>  <ANCH>
7-8;8-9

$$$$
ROW101
  -MTS-   01071500493D 0   0.00000     0.00000     0

 24 24  0  0  0  0  0  0  0  0999 V2000
    1.1930   -0.9130    2.5040 N   0  0  0  0  0  0  0  0  0  0  0  0
    2.4930   -0.6520    2.0500 C   0  0  0  0  0  0  0  0  0  0  0  0
    3.3600    0.1300    2.8230 C   0  0  0  0  0  0  0  0  0  0  0  0
    2.8230    0.7780    4.3460 Cl  0  0  0  0  0  0  0  0  0  0  0  0
    4.6590    0.3910    2.3700 C   0  0  0  0  0  0  0  0  0  0  0  0
    5.7360    1.3630    3.3310 Cl  0  0  0  0  0  0  0  0  0  0  0  0
    5.0910   -0.1300    1.1450 C   0  0  0  0  0  0  0  0  0  0  0  0
    4.2240   -0.9120    0.3720 C   0  0  0  0  0  0  0  0  0  0  0  0
    2.9260   -1.1730    0.8250 C   0  0  0  0  0  0  0  0  0  0  0  0
    1.7870   -2.2010   -0.1900 S   0  0  0  0  0  0  0  0  0  0  0  0
    2.1040   -2.0390   -1.5750 O   0  0  0  0  0  0  0  0  0  0  0  0
    0.4370   -1.7880    0.0410 O   0  0  0  0  0  0  0  0  0  0  0  0
    1.9660   -3.8840    0.2550 N   0  0  0  0  0  0  0  0  0  0  0  0
    6.7980    0.2130    0.5500 S   0  0  0  0  0  0  0  0  0  0  0  0
    7.6780    0.3300    1.6710 O   0  0  0  0  0  0  0  0  0  0  0  0
    7.2340   -0.8590   -0.2890 O   0  0  0  0  0  0  0  0  0  0  0  0
    6.8090    1.7080   -0.3590 N   0  0  0  0  0  0  0  0  0  0  0  0
    1.0110   -1.7270    3.0740 H   0  0  0  0  0  0  0  0  0  0  0  0
    0.4380   -0.2880    2.2600 H   0  0  0  0  0  0  0  0  0  0  0  0
    4.5580   -1.3140   -0.5730 H   0  0  0  0  0  0  0  0  0  0  0  0
    2.6230   -4.1490    0.9750 H   0  0  0  0  0  0  0  0  0  0  0  0
    1.4110   -4.5910   -0.2070 H   0  0  0  0  0  0  0  0  0  0  0  0
    7.6710    2.0480   -0.7610 H   0  0  0  0  0  0  0  0  0  0  0  0
    5.9530    2.2310   -0.4820 H   0  0  0  0  0  0  0  0  0  0  0  0
  1 18  1  0  0  0  0
  1 19  1  0  0  0  0
  1  2  1  0  0  0  0
  2  3  2  0  0  0  0
  3  4  1  0  0  0  0
  3  5  1  0  0  0  0
  5  6  1  0  0  0  0
  5  7  2  0  0  0  0
  7  8  1  0  0  0  0
  8 20  1  0  0  0  0
  8  9  2  0  0  0  0
  9  2  1  0  0  0  0
  9 10  1  0  0  0  0
 10 11  2  0  0  0  0
 10 12  2  0  0  0  0
 10 13  1  0  0  0  0
 13 21  1  0  0  0  0
 13 22  1  0  0  0  0
  7 14  1  0  0  0  0
 14 15  2  0  0  0  0
 14 16  2  0  0  0  0
 14 17  1  0  0  0  0
 17 23  1  0  0  0  0
 17 24  1  0  0  0  0
M  END
>  <LOGBIO>
7.5500

>  <PRED_LOGBIO>
7.5500

>  <XV_RES>
0.0000

>  <WHL_TMPL>
1

>  <ANCH>
4-6;19-20

$$$$
ROW102
  -MTS-   01071500493D 0   0.00000     0.00000     0

 42 42  0  0  0  0  0  0  0  0999 V2000
   -7.0430   -2.1190    1.9180 C   0  0  0  0  0  0  0  0  0  0  0  0
   -6.7470   -0.7120    1.4070 C   0  0  0  0  0  0  0  0  0  0  0  0
   -5.2390   -0.4690    1.4260 C   0  0  0  0  0  0  0  0  0  0  0  0
   -4.9430    0.9400    0.9140 C   0  0  0  0  0  0  0  0  0  0  0  0
   -5.6350    1.9640    1.8120 C   0  0  0  0  0  0  0  0  0  0  0  0
   -7.1410    1.7210    1.7930 C   0  0  0  0  0  0  0  0  0  0  0  0
   -5.1150    1.8220    3.2400 C   0  0  0  0  0  0  0  0  0  0  0  0
   -3.4520    1.1790    0.9320 C   0  0  0  0  0  0  0  0  0  0  0  0
   -2.9850    2.0940    1.6090 O   0  0  0  0  0  0  0  0  0  0  0  0
   -2.6450    0.4010    0.2170 N   0  0  0  0  0  0  0  0  0  0  0  0
   -1.2480    0.6260    0.2350 C   0  0  0  0  0  0  0  0  0  0  0  0
   -0.4480   -0.0170    1.1870 C   0  0  0  0  0  0  0  0  0  0  0  0
    0.9350    0.2050    1.2050 C   0  0  0  0  0  0  0  0  0  0  0  0
    1.5160    1.0700    0.2700 C   0  0  0  0  0  0  0  0  0  0  0  0
    0.7160    1.7130   -0.6820 C   0  0  0  0  0  0  0  0  0  0  0  0
   -0.6660    1.4910   -0.7000 C   0  0  0  0  0  0  0  0  0  0  0  0
    3.3330    1.3620    0.2930 S   0  0  0  0  0  0  0  0  0  0  0  0
    3.6100    2.6810   -0.1860 O   0  0  0  0  0  0  0  0  0  0  0  0
    3.8200    1.2290    1.6310 O   0  0  0  0  0  0  0  0  0  0  0  0
    4.1250    0.1890   -0.7360 N   0  0  0  0  0  0  0  0  0  0  0  0
   -6.6720   -2.2200    2.9360 H   0  0  0  0  0  0  0  0  0  0  0  0
   -8.1170   -2.2920    1.9040 H   0  0  0  0  0  0  0  0  0  0  0  0
   -6.5500   -2.8480    1.2780 H   0  0  0  0  0  0  0  0  0  0  0  0
   -7.2400    0.0170    2.0460 H   0  0  0  0  0  0  0  0  0  0  0  0
   -7.1180   -0.6110    0.3890 H   0  0  0  0  0  0  0  0  0  0  0  0
   -4.7460   -1.1990    0.7860 H   0  0  0  0  0  0  0  0  0  0  0  0
   -4.8680   -0.5710    2.4430 H   0  0  0  0  0  0  0  0  0  0  0  0
   -5.3140    1.0410   -0.1040 H   0  0  0  0  0  0  0  0  0  0  0  0
   -5.4240    2.9670    1.4480 H   0  0  0  0  0  0  0  0  0  0  0  0
   -7.3520    0.7180    2.1580 H   0  0  0  0  0  0  0  0  0  0  0  0
   -7.6340    2.4510    2.4330 H   0  0  0  0  0  0  0  0  0  0  0  0
   -7.5120    1.8230    0.7750 H   0  0  0  0  0  0  0  0  0  0  0  0
   -5.3260    0.8180    3.6040 H   0  0  0  0  0  0  0  0  0  0  0  0
   -5.6080    2.5510    3.8790 H   0  0  0  0  0  0  0  0  0  0  0  0
   -4.0410    1.9940    3.2530 H   0  0  0  0  0  0  0  0  0  0  0  0
   -3.0280   -0.3500   -0.3380 H   0  0  0  0  0  0  0  0  0  0  0  0
   -0.8960   -0.6840    1.9080 H   0  0  0  0  0  0  0  0  0  0  0  0
    1.5520   -0.2910    1.9390 H   0  0  0  0  0  0  0  0  0  0  0  0
    1.1650    2.3800   -1.4030 H   0  0  0  0  0  0  0  0  0  0  0  0
   -1.2830    1.9860   -1.4340 H   0  0  0  0  0  0  0  0  0  0  0  0
    5.1300    0.2050   -0.8400 H   0  0  0  0  0  0  0  0  0  0  0  0
    3.5780   -0.5040   -1.2260 H   0  0  0  0  0  0  0  0  0  0  0  0
  1 21  1  0  0  0  0
  1 22  1  0  0  0  0
  1 23  1  0  0  0  0
  1  2  1  0  0  0  0
  2 24  1  0  0  0  0
  2 25  1  0  0  0  0
  2  3  1  0  0  0  0
  3 26  1  0  0  0  0
  3 27  1  0  0  0  0
  3  4  1  0  0  0  0
  4 28  1  0  0  0  0
  4  5  1  0  0  0  0
  5 29  1  0  0  0  0
  5  6  1  0  0  0  0
  6 30  1  0  0  0  0
  6 31  1  0  0  0  0
  6 32  1  0  0  0  0
  5  7  1  0  0  0  0
  7 33  1  0  0  0  0
  7 34  1  0  0  0  0
  7 35  1  0  0  0  0
  4  8  1  0  0  0  0
  8  9  2  0  0  0  0
  8 10  1  0  0  0  0
 10 36  1  0  0  0  0
 10 11  1  0  0  0  0
 11 12  2  0  0  0  0
 12 37  1  0  0  0  0
 12 13  1  0  0  0  0
 13 38  1  0  0  0  0
 13 14  2  0  0  0  0
 14 15  1  0  0  0  0
 15 39  1  0  0  0  0
 15 16  2  0  0  0  0
 16 11  1  0  0  0  0
 16 40  1  0  0  0  0
 14 17  1  0  0  0  0
 17 18  2  0  0  0  0
 17 19  2  0  0  0  0
 17 20  1  0  0  0  0
 20 41  1  0  0  0  0
 20 42  1  0  0  0  0
M  END
>  <LOGBIO>
6.7200

>  <PRED_LOGBIO>
7.2700

>  <XV_RES>
-0.5950

>  <WHL_TMPL>
3

>  <ANCH>
4-6;37-38

$$$$
ROW103
  -MTS-   01071500493D 0   0.00000     0.00000     0

 45 45  0  0  0  0  0  0  0  0999 V2000
   -7.4930    0.9810   -1.9620 C   0  0  0  0  0  0  0  0  0  0  0  0
   -6.9720    0.8390   -0.5350 C   0  0  0  0  0  0  0  0  0  0  0  0
   -5.4640    1.0820   -0.5160 C   0  0  0  0  0  0  0  0  0  0  0  0
   -4.9430    0.9400    0.9140 C   0  0  0  0  0  0  0  0  0  0  0  0
   -3.4520    1.1790    0.9320 C   0  0  0  0  0  0  0  0  0  0  0  0
   -2.9850    2.0940    1.6090 O   0  0  0  0  0  0  0  0  0  0  0  0
   -2.6450    0.4010    0.2170 N   0  0  0  0  0  0  0  0  0  0  0  0
   -1.2480    0.6260    0.2350 C   0  0  0  0  0  0  0  0  0  0  0  0
   -0.4480   -0.0170    1.1870 C   0  0  0  0  0  0  0  0  0  0  0  0
    0.9350    0.2050    1.2050 C   0  0  0  0  0  0  0  0  0  0  0  0
    1.5160    1.0700    0.2700 C   0  0  0  0  0  0  0  0  0  0  0  0
    0.7160    1.7130   -0.6820 C   0  0  0  0  0  0  0  0  0  0  0  0
   -0.6660    1.4910   -0.7000 C   0  0  0  0  0  0  0  0  0  0  0  0
    3.3330    1.3620    0.2930 S   0  0  0  0  0  0  0  0  0  0  0  0
    3.6100    2.6810   -0.1860 O   0  0  0  0  0  0  0  0  0  0  0  0
    3.8200    1.2290    1.6310 O   0  0  0  0  0  0  0  0  0  0  0  0
    4.1250    0.1890   -0.7360 N   0  0  0  0  0  0  0  0  0  0  0  0
   -5.6350    1.9640    1.8120 C   0  0  0  0  0  0  0  0  0  0  0  0
   -5.3400    3.3710    1.3010 C   0  0  0  0  0  0  0  0  0  0  0  0
   -7.1410    1.7210    1.7930 C   0  0  0  0  0  0  0  0  0  0  0  0
   -5.1150    1.8210    3.2400 C   0  0  0  0  0  0  0  0  0  0  0  0
   -7.2820    1.9850   -2.3270 H   0  0  0  0  0  0  0  0  0  0  0  0
   -8.5670    0.8090   -1.9760 H   0  0  0  0  0  0  0  0  0  0  0  0
   -7.0000    0.2530   -2.6020 H   0  0  0  0  0  0  0  0  0  0  0  0
   -7.4650    1.5680    0.1050 H   0  0  0  0  0  0  0  0  0  0  0  0
   -7.1830   -0.1640   -0.1700 H   0  0  0  0  0  0  0  0  0  0  0  0
   -4.9710    0.3530   -1.1550 H   0  0  0  0  0  0  0  0  0  0  0  0
   -5.2530    2.0850   -0.8800 H   0  0  0  0  0  0  0  0  0  0  0  0
   -5.1540   -0.0640    1.2780 H   0  0  0  0  0  0  0  0  0  0  0  0
   -3.0280   -0.3500   -0.3380 H   0  0  0  0  0  0  0  0  0  0  0  0
   -0.8960   -0.6840    1.9080 H   0  0  0  0  0  0  0  0  0  0  0  0
    1.5520   -0.2910    1.9390 H   0  0  0  0  0  0  0  0  0  0  0  0
    1.1650    2.3800   -1.4030 H   0  0  0  0  0  0  0  0  0  0  0  0
   -1.2830    1.9860   -1.4340 H   0  0  0  0  0  0  0  0  0  0  0  0
    5.1300    0.2050   -0.8400 H   0  0  0  0  0  0  0  0  0  0  0  0
    3.5780   -0.5040   -1.2260 H   0  0  0  0  0  0  0  0  0  0  0  0
   -5.7100    3.4720    0.2830 H   0  0  0  0  0  0  0  0  0  0  0  0
   -5.8320    4.1000    1.9410 H   0  0  0  0  0  0  0  0  0  0  0  0
   -4.2650    3.5440    1.3140 H   0  0  0  0  0  0  0  0  0  0  0  0
   -7.5120    1.8230    0.7750 H   0  0  0  0  0  0  0  0  0  0  0  0
   -7.6340    2.4510    2.4330 H   0  0  0  0  0  0  0  0  0  0  0  0
   -7.3520    0.7180    2.1580 H   0  0  0  0  0  0  0  0  0  0  0  0
   -4.0410    1.9940    3.2530 H   0  0  0  0  0  0  0  0  0  0  0  0
   -5.6070    2.5510    3.8800 H   0  0  0  0  0  0  0  0  0  0  0  0
   -5.3250    0.8180    3.6040 H   0  0  0  0  0  0  0  0  0  0  0  0
  1 22  1  0  0  0  0
  1 23  1  0  0  0  0
  1 24  1  0  0  0  0
  1  2  1  0  0  0  0
  2 25  1  0  0  0  0
  2 26  1  0  0  0  0
  2  3  1  0  0  0  0
  3 27  1  0  0  0  0
  3 28  1  0  0  0  0
  3  4  1  0  0  0  0
  4 29  1  0  0  0  0
  4  5  1  0  0  0  0
  5  6  2  0  0  0  0
  5  7  1  0  0  0  0
  7 30  1  0  0  0  0
  7  8  1  0  0  0  0
  8  9  2  0  0  0  0
  9 31  1  0  0  0  0
  9 10  1  0  0  0  0
 10 32  1  0  0  0  0
 10 11  2  0  0  0  0
 11 12  1  0  0  0  0
 12 33  1  0  0  0  0
 12 13  2  0  0  0  0
 13  8  1  0  0  0  0
 13 34  1  0  0  0  0
 11 14  1  0  0  0  0
 14 15  2  0  0  0  0
 14 16  2  0  0  0  0
 14 17  1  0  0  0  0
 17 35  1  0  0  0  0
 17 36  1  0  0  0  0
  4 18  1  0  0  0  0
 18 19  1  0  0  0  0
 19 37  1  0  0  0  0
 19 38  1  0  0  0  0
 19 39  1  0  0  0  0
 18 20  1  0  0  0  0
 20 40  1  0  0  0  0
 20 41  1  0  0  0  0
 20 42  1  0  0  0  0
 18 21  1  0  0  0  0
 21 43  1  0  0  0  0
 21 44  1  0  0  0  0
 21 45  1  0  0  0  0
M  END
>  <LOGBIO>
8.0000

>  <PRED_LOGBIO>
7.1400

>  <XV_RES>
0.9110

>  <WHL_TMPL>
3

>  <ANCH>
4-6;27-28

$$$$
ROW104
  -MTS-   01071500493D 0   0.00000     0.00000     0

 19 19  0  0  0  0  0  0  0  0999 V2000
    1.1930   -0.9130    2.5040 N   0  0  0  0  0  0  0  0  0  0  0  0
    2.4930   -0.6520    2.0500 C   0  0  0  0  0  0  0  0  0  0  0  0
    3.3600    0.1300    2.8230 C   0  0  0  0  0  0  0  0  0  0  0  0
    4.6590    0.3910    2.3700 C   0  0  0  0  0  0  0  0  0  0  0  0
    5.0910   -0.1300    1.1450 C   0  0  0  0  0  0  0  0  0  0  0  0
    4.2240   -0.9120    0.3720 C   0  0  0  0  0  0  0  0  0  0  0  0
    2.9260   -1.1730    0.8250 C   0  0  0  0  0  0  0  0  0  0  0  0
    1.6260   -2.3460   -0.3340 I   0  0  0  0  0  0  0  0  0  0  0  0
    6.7980    0.2130    0.5500 S   0  0  0  0  0  0  0  0  0  0  0  0
    7.6780    0.3300    1.6710 O   0  0  0  0  0  0  0  0  0  0  0  0
    7.2340   -0.8590   -0.2890 O   0  0  0  0  0  0  0  0  0  0  0  0
    6.8090    1.7080   -0.3590 N   0  0  0  0  0  0  0  0  0  0  0  0
    1.0110   -1.7270    3.0740 H   0  0  0  0  0  0  0  0  0  0  0  0
    0.4380   -0.2880    2.2600 H   0  0  0  0  0  0  0  0  0  0  0  0
    3.0270    0.5320    3.7680 H   0  0  0  0  0  0  0  0  0  0  0  0
    5.3270    0.9950    2.9660 H   0  0  0  0  0  0  0  0  0  0  0  0
    4.5580   -1.3140   -0.5730 H   0  0  0  0  0  0  0  0  0  0  0  0
    7.6710    2.0480   -0.7610 H   0  0  0  0  0  0  0  0  0  0  0  0
    5.9540    2.2310   -0.4820 H   0  0  0  0  0  0  0  0  0  0  0  0
  1 13  1  0  0  0  0
  1 14  1  0  0  0  0
  1  2  1  0  0  0  0
  2  3  2  0  0  0  0
  3 15  1  0  0  0  0
  3  4  1  0  0  0  0
  4 16  1  0  0  0  0
  4  5  2  0  0  0  0
  5  6  1  0  0  0  0
  6 17  1  0  0  0  0
  6  7  2  0  0  0  0
  7  2  1  0  0  0  0
  7  8  1  0  0  0  0
  5  9  1  0  0  0  0
  9 10  2  0  0  0  0
  9 11  2  0  0  0  0
  9 12  1  0  0  0  0
 12 18  1  0  0  0  0
 12 19  1  0  0  0  0
M  END
>  <LOGBIO>
7.1500

>  <PRED_LOGBIO>
7.0800

>  <XV_RES>
0.0640

>  <WHL_TMPL>
1

>  <ANCH>
4-6;14-15

$$$$
ROW105
  -MTS-   01071500493D 0   0.00000     0.00000     0

 33 34  0  0  0  0  0  0  0  0999 V2000
   -7.7220    2.7820   -0.3440 N   0  0  0  0  0  0  0  0  0  0  0  0
   -6.9150    2.0380    0.5280 C   0  0  0  0  0  0  0  0  0  0  0  0
   -7.4770    1.3060    1.5000 N   0  0  0  0  0  0  0  0  0  0  0  0
   -6.7060    0.5950    2.3340 C   0  0  0  0  0  0  0  0  0  0  0  0
   -7.2940   -0.1710    3.3500 N   0  0  0  0  0  0  0  0  0  0  0  0
   -5.3730    0.6170    2.1970 N   0  0  0  0  0  0  0  0  0  0  0  0
   -4.8120    1.3490    1.2250 C   0  0  0  0  0  0  0  0  0  0  0  0
   -3.4040    1.3710    1.0800 N   0  0  0  0  0  0  0  0  0  0  0  0
   -2.7390    0.3860    0.2160 C   0  0  0  0  0  0  0  0  0  0  0  0
   -1.2480    0.6260    0.2350 C   0  0  0  0  0  0  0  0  0  0  0  0
   -0.6660    1.4910   -0.7000 C   0  0  0  0  0  0  0  0  0  0  0  0
    0.7160    1.7130   -0.6820 C   0  0  0  0  0  0  0  0  0  0  0  0
    1.5160    1.0700    0.2700 C   0  0  0  0  0  0  0  0  0  0  0  0
    0.9350    0.2050    1.2050 C   0  0  0  0  0  0  0  0  0  0  0  0
   -0.4480   -0.0170    1.1870 C   0  0  0  0  0  0  0  0  0  0  0  0
    3.3330    1.3620    0.2930 S   0  0  0  0  0  0  0  0  0  0  0  0
    3.6100    2.6810   -0.1860 O   0  0  0  0  0  0  0  0  0  0  0  0
    3.8200    1.2290    1.6310 O   0  0  0  0  0  0  0  0  0  0  0  0
    4.1250    0.1890   -0.7360 N   0  0  0  0  0  0  0  0  0  0  0  0
   -5.5830    2.0600    0.3910 N   0  0  0  0  0  0  0  0  0  0  0  0
   -7.9680    3.7350   -0.1170 H   0  0  0  0  0  0  0  0  0  0  0  0
   -8.0570    2.3650   -1.2010 H   0  0  0  0  0  0  0  0  0  0  0  0
   -7.5510   -1.1320    3.1740 H   0  0  0  0  0  0  0  0  0  0  0  0
   -7.4610    0.2380    4.2590 H   0  0  0  0  0  0  0  0  0  0  0  0
   -2.8570    2.0640    1.5710 H   0  0  0  0  0  0  0  0  0  0  0  0
   -3.1090    0.4870   -0.8020 H   0  0  0  0  0  0  0  0  0  0  0  0
   -2.9490   -0.6170    0.5800 H   0  0  0  0  0  0  0  0  0  0  0  0
   -1.2830    1.9860   -1.4340 H   0  0  0  0  0  0  0  0  0  0  0  0
    1.1650    2.3800   -1.4030 H   0  0  0  0  0  0  0  0  0  0  0  0
    1.5520   -0.2910    1.9390 H   0  0  0  0  0  0  0  0  0  0  0  0
   -0.8960   -0.6840    1.9080 H   0  0  0  0  0  0  0  0  0  0  0  0
    5.1300    0.2050   -0.8400 H   0  0  0  0  0  0  0  0  0  0  0  0
    3.5780   -0.5040   -1.2260 H   0  0  0  0  0  0  0  0  0  0  0  0
  1 21  1  0  0  0  0
  1 22  1  0  0  0  0
  1  2  1  0  0  0  0
  2  3  2  0  0  0  0
  3  4  1  0  0  0  0
  4  5  1  0  0  0  0
  5 23  1  0  0  0  0
  5 24  1  0  0  0  0
  4  6  2  0  0  0  0
  6  7  1  0  0  0  0
  7  8  1  0  0  0  0
  8 25  1  0  0  0  0
  8  9  1  0  0  0  0
  9 26  1  0  0  0  0
  9 27  1  0  0  0  0
  9 10  1  0  0  0  0
 10 11  2  0  0  0  0
 11 28  1  0  0  0  0
 11 12  1  0  0  0  0
 12 29  1  0  0  0  0
 12 13  2  0  0  0  0
 13 14  1  0  0  0  0
 14 30  1  0  0  0  0
 14 15  2  0  0  0  0
 15 10  1  0  0  0  0
 15 31  1  0  0  0  0
 13 16  1  0  0  0  0
 16 17  2  0  0  0  0
 16 18  2  0  0  0  0
 16 19  1  0  0  0  0
 19 32  1  0  0  0  0
 19 33  1  0  0  0  0
  7 20  2  0  0  0  0
 20  2  1  0  0  0  0
M  END
>  <LOGBIO>
7.8000

>  <PRED_LOGBIO>
6.9000

>  <XV_RES>
0.9580

>  <WHL_TMPL>
3

>  <ANCH>
4-6;27-28

$$$$
ROW106
  -MTS-   01071500493D 0   0.00000     0.00000     0

 48 51  0  0  0  0  0  0  0  0999 V2000
    2.5460   -9.0530   -9.6380 N   0  0  0  0  0  0  0  0  0  0  0  0
    1.7710   -9.2080   -8.0770 S   0  0  0  0  0  0  0  0  0  0  0  0
    2.1670  -10.4400   -7.4680 O   0  0  0  0  0  0  0  0  0  0  0  0
    0.3510   -9.1950   -8.2460 O   0  0  0  0  0  0  0  0  0  0  0  0
    2.2730   -7.8030   -7.0010 C   0  0  0  0  0  0  0  0  0  0  0  0
    1.5210   -6.6220   -6.9950 C   0  0  0  0  0  0  0  0  0  0  0  0
    1.9040   -5.5520   -6.1760 C   0  0  0  0  0  0  0  0  0  0  0  0
    3.0380   -5.6640   -5.3630 C   0  0  0  0  0  0  0  0  0  0  0  0
    3.7900   -6.8450   -5.3690 C   0  0  0  0  0  0  0  0  0  0  0  0
    3.4070   -7.9140   -6.1870 C   0  0  0  0  0  0  0  0  0  0  0  0
    3.4420   -4.5340   -4.4980 C   0  0  0  0  0  0  0  0  0  0  0  0
    4.2130   -3.6760   -4.9260 O   0  0  0  0  0  0  0  0  0  0  0  0
    2.9710   -4.4450   -3.2570 N   0  0  0  0  0  0  0  0  0  0  0  0
    3.3510   -3.3830   -2.4440 N   0  0  0  0  0  0  0  0  0  0  0  0
    2.8110   -3.2810   -1.0200 C   0  0  0  0  0  0  0  0  0  0  0  0
    3.2800   -2.4300   -0.2330 O   0  0  0  0  0  0  0  0  0  0  0  0
    1.8420   -4.0980   -0.6160 N   0  0  0  0  0  0  0  0  0  0  0  0
    1.4110   -4.0890    0.7890 C   0  0  0  0  0  0  0  0  0  0  0  0
    0.2950   -3.0890    0.9780 C   0  0  0  0  0  0  0  0  0  0  0  0
   -0.9910   -3.0000    0.4320 C   0  0  0  0  0  0  0  0  0  0  0  0
   -1.8330   -1.9420    0.7930 C   0  0  0  0  0  0  0  0  0  0  0  0
   -1.3890   -0.9720    1.6990 C   0  0  0  0  0  0  0  0  0  0  0  0
   -0.1030   -1.0610    2.2460 C   0  0  0  0  0  0  0  0  0  0  0  0
    0.7390   -2.1190    1.8850 C   0  0  0  0  0  0  0  0  0  0  0  0
    2.1200   -2.4380    2.3110 C   0  0  0  0  0  0  0  0  0  0  0  0
    2.9810   -1.7760    3.1940 C   0  0  0  0  0  0  0  0  0  0  0  0
    4.2630   -2.2850    3.4370 C   0  0  0  0  0  0  0  0  0  0  0  0
    4.6830   -3.4570    2.7950 C   0  0  0  0  0  0  0  0  0  0  0  0
    3.8220   -4.1180    1.9110 C   0  0  0  0  0  0  0  0  0  0  0  0
    2.5410   -3.6090    1.6690 C   0  0  0  0  0  0  0  0  0  0  0  0
    3.1600   -8.2730   -9.8220 H   0  0  0  0  0  0  0  0  0  0  0  0
    2.3790   -9.7450  -10.3550 H   0  0  0  0  0  0  0  0  0  0  0  0
    0.6470   -6.5360   -7.6220 H   0  0  0  0  0  0  0  0  0  0  0  0
    1.3240   -4.6410   -6.1720 H   0  0  0  0  0  0  0  0  0  0  0  0
    4.6640   -6.9310   -4.7410 H   0  0  0  0  0  0  0  0  0  0  0  0
    3.9870   -8.8250   -6.1920 H   0  0  0  0  0  0  0  0  0  0  0  0
    2.3380   -5.1490   -2.9050 H   0  0  0  0  0  0  0  0  0  0  0  0
    3.9840   -2.6790   -2.7960 H   0  0  0  0  0  0  0  0  0  0  0  0
    1.4020   -4.7240   -1.2750 H   0  0  0  0  0  0  0  0  0  0  0  0
    1.0830   -5.0740    1.1130 H   0  0  0  0  0  0  0  0  0  0  0  0
   -1.3330   -3.7490   -0.2680 H   0  0  0  0  0  0  0  0  0  0  0  0
   -2.8250   -1.8730    0.3710 H   0  0  0  0  0  0  0  0  0  0  0  0
   -2.0390   -0.1550    1.9780 H   0  0  0  0  0  0  0  0  0  0  0  0
    0.2390   -0.3130    2.9450 H   0  0  0  0  0  0  0  0  0  0  0  0
    2.6570   -0.8730    3.6890 H   0  0  0  0  0  0  0  0  0  0  0  0
    4.9270   -1.7750    4.1180 H   0  0  0  0  0  0  0  0  0  0  0  0
    5.6720   -3.8490    2.9820 H   0  0  0  0  0  0  0  0  0  0  0  0
    4.1470   -5.0220    1.4160 H   0  0  0  0  0  0  0  0  0  0  0  0
  1 31  1  0  0  0  0
  1 32  1  0  0  0  0
  1  2  1  0  0  0  0
  2  3  2  0  0  0  0
  2  4  2  0  0  0  0
  2  5  1  0  0  0  0
  5  6  2  0  0  0  0
  6 33  1  0  0  0  0
  6  7  1  0  0  0  0
  7 34  1  0  0  0  0
  7  8  2  0  0  0  0
  8  9  1  0  0  0  0
  9 35  1  0  0  0  0
  9 10  2  0  0  0  0
 10  5  1  0  0  0  0
 10 36  1  0  0  0  0
  8 11  1  0  0  0  0
 11 12  2  0  0  0  0
 11 13  1  0  0  0  0
 13 37  1  0  0  0  0
 13 14  1  0  0  0  0
 14 38  1  0  0  0  0
 14 15  1  0  0  0  0
 15 16  2  0  0  0  0
 15 17  1  0  0  0  0
 17 39  1  0  0  0  0
 17 18  1  0  0  0  0
 18 40  1  0  0  0  0
 18 19  1  0  0  0  0
 19 20  2  0  0  0  0
 20 41  1  0  0  0  0
 20 21  1  0  0  0  0
 21 42  1  0  0  0  0
 21 22  2  0  0  0  0
 22 43  1  0  0  0  0
 22 23  1  0  0  0  0
 23 44  1  0  0  0  0
 23 24  2  0  0  0  0
 24 19  1  0  0  0  0
 24 25  1  0  0  0  0
 25 26  2  0  0  0  0
 26 45  1  0  0  0  0
 26 27  1  0  0  0  0
 27 46  1  0  0  0  0
 27 28  2  0  0  0  0
 28 47  1  0  0  0  0
 28 29  1  0  0  0  0
 29 48  1  0  0  0  0
 29 30  2  0  0  0  0
 30 18  1  0  0  0  0
 30 25  1  0  0  0  0
M  END
>  <LOGBIO>
7.6000

>  <PRED_LOGBIO>
7.0300

>  <XV_RES>
0.7710

>  <WHL_TMPL>
1

>  <ANCH>
18-15;21-23

$$$$
ROW107
  -MTS-   01071500493D 0   0.00000     0.00000     0

 47 49  0  0  1  0  0  0  0  0999 V2000
   -3.1730   -0.7000   -1.4070 C   0  0  0  0  0  0  0  0  0  0  0  0
   -2.9990    0.7330   -0.9120 C   0  0  0  0  0  0  0  0  0  0  0  0
   -1.6290    1.1250   -1.0240 O   0  0  0  0  0  0  0  0  0  0  0  0
   -1.3960    2.4270   -0.4790 C   0  0  2  0  0  0  0  0  0  0  0  0
   -2.3310    3.4700   -1.1180 C   0  0  2  0  0  0  0  0  0  0  0  0
   -3.7820    2.9550   -1.1680 C   0  0  0  0  0  0  0  0  0  0  0  0
   -3.8410    1.6140   -1.6600 O   0  0  0  0  0  0  0  0  0  0  0  0
   -1.8430    4.7270   -0.6440 O   0  0  0  0  0  0  0  0  0  0  0  0
   -0.4170    4.6270   -0.6650 C   0  0  2  0  0  0  0  0  0  0  0  0
   -0.0620    3.1740   -0.2970 C   0  0  1  0  0  0  0  0  0  0  0  0
    0.5480    3.2700    0.9920 O   0  0  0  0  0  0  0  0  0  0  0  0
    1.0300    4.6120    1.0940 C   0  0  0  0  0  0  0  0  0  0  0  0
    0.0250    5.4030    0.4530 O   0  0  0  0  0  0  0  0  0  0  0  0
    2.3060    4.7150    0.2640 C   0  0  0  0  0  0  0  0  0  0  0  0
    1.2780    5.0390    2.5380 C   0  0  0  0  0  0  0  0  0  0  0  0
    0.2100    5.0490   -1.9920 C   0  0  0  0  0  0  0  0  0  0  0  0
    0.8020    3.9110   -2.6240 O   0  0  0  0  0  0  0  0  0  0  0  0
    1.4080    4.0910   -3.8160 C   0  0  0  0  0  0  0  0  0  0  0  0
    1.4400    5.2010   -4.3230 O   0  0  0  0  0  0  0  0  0  0  0  0
    1.9720    3.0600   -4.4390 N   0  0  0  0  0  0  0  0  0  0  0  0
    2.7580    3.2940   -5.9850 S   0  0  0  0  0  0  0  0  0  0  0  0
    1.8100    3.7920   -6.9310 O   0  0  0  0  0  0  0  0  0  0  0  0
    3.8250    4.2340   -5.8390 O   0  0  0  0  0  0  0  0  0  0  0  0
    3.3990    1.7660   -6.5500 N   0  0  0  0  0  0  0  0  0  0  0  0
   -4.3830    1.3710   -1.0010 C   0  0  0  0  0  0  0  0  0  0  0  0
   -4.2310   -0.9380   -1.4890 H   0  0  0  0  0  0  0  0  0  0  0  0
   -2.7660   -0.7340   -2.4150 H   0  0  0  0  0  0  0  0  0  0  0  0
   -2.6400   -1.3360   -0.7040 H   0  0  0  0  0  0  0  0  0  0  0  0
   -1.7730    2.3550    0.5390 H   0  0  0  0  0  0  0  0  0  0  0  0
   -2.0330    3.4530   -2.1650 H   0  0  0  0  0  0  0  0  0  0  0  0
   -4.3020    3.5730   -1.8960 H   0  0  0  0  0  0  0  0  0  0  0  0
   -4.1800    2.9830   -0.1560 H   0  0  0  0  0  0  0  0  0  0  0  0
    0.6530    2.7950   -1.0240 H   0  0  0  0  0  0  0  0  0  0  0  0
    2.8980    3.8120    0.3950 H   0  0  0  0  0  0  0  0  0  0  0  0
    2.0470    4.8300   -0.7860 H   0  0  0  0  0  0  0  0  0  0  0  0
    2.8840    5.5770    0.5920 H   0  0  0  0  0  0  0  0  0  0  0  0
    1.8590    4.2730    3.0480 H   0  0  0  0  0  0  0  0  0  0  0  0
    0.3250    5.1690    3.0470 H   0  0  0  0  0  0  0  0  0  0  0  0
    1.8260    5.9780    2.5500 H   0  0  0  0  0  0  0  0  0  0  0  0
   -0.5580    5.4650   -2.6410 H   0  0  0  0  0  0  0  0  0  0  0  0
    0.9750    5.8010   -1.8100 H   0  0  0  0  0  0  0  0  0  0  0  0
    1.9460    2.1410   -4.0190 H   0  0  0  0  0  0  0  0  0  0  0  0
    3.2800    0.9320   -5.9940 H   0  0  0  0  0  0  0  0  0  0  0  0
    3.8870    1.7200   -7.4330 H   0  0  0  0  0  0  0  0  0  0  0  0
   -4.3800    2.3190   -0.4670 H   0  0  0  0  0  0  0  0  0  0  0  0
   -5.1180    0.7050   -0.5540 H   0  0  0  0  0  0  0  0  0  0  0  0
   -4.6360    1.5430   -2.0450 H   0  0  0  0  0  0  0  0  0  0  0  0
  1 26  1  0  0  0  0
  1 27  1  0  0  0  0
  1 28  1  0  0  0  0
  1  2  1  0  0  0  0
  2  3  1  0  0  0  0
  3  4  1  0  0  0  0
  4 29  1  0  0  0  0
  4  5  1  0  0  0  0
  5 30  1  0  0  0  0
  5  6  1  0  0  0  0
  6 31  1  0  0  0  0
  6 32  1  0  0  0  0
  6  7  1  0  0  0  0
  7  2  1  0  0  0  0
  5  8  1  0  0  0  0
  8  9  1  0  0  0  0
  9 10  1  0  0  0  0
 10  4  1  0  0  0  0
 10 33  1  0  0  0  0
 10 11  1  0  0  0  0
 11 12  1  0  0  0  0
 12 13  1  0  0  0  0
 13  9  1  0  0  0  0
 12 14  1  0  0  0  0
 14 34  1  0  0  0  0
 14 35  1  0  0  0  0
 14 36  1  0  0  0  0
 12 15  1  0  0  0  0
 15 37  1  0  0  0  0
 15 38  1  0  0  0  0
 15 39  1  0  0  0  0
  9 16  1  0  0  0  0
 16 40  1  0  0  0  0
 16 41  1  0  0  0  0
 16 17  1  0  0  0  0
 17 18  1  0  0  0  0
 18 19  2  0  0  0  0
 18 20  1  0  0  0  0
 20 42  1  0  0  0  0
 20 21  1  0  0  0  0
 21 22  2  0  0  0  0
 21 23  2  0  0  0  0
 21 24  1  0  0  0  0
 24 43  1  0  0  0  0
 24 44  1  0  0  0  0
  2 25  1  0  0  0  0
 25 45  1  0  0  0  0
 25 46  1  0  0  0  0
 25 47  1  0  0  0  0
M  END
>  <LOGBIO>
7.1500

>  <PRED_LOGBIO>
6.0100

>  <XV_RES>
1.2920

>  <WHL_TMPL>
2

>  <ANCH>
29-28;1-5

$$$$
ROW108
  -MTS-   01071500493D 0   0.00000     0.00000     0

 35 36  0  0  1  0  0  0  0  0999 V2000
    3.3510   -4.7810   -1.0250 C   0  0  0  0  0  0  0  0  0  0  0  0
    2.7470   -3.9130    0.0740 C   0  0  0  0  0  0  0  0  0  0  0  0
    2.3550   -2.6130   -0.4880 N   0  0  0  0  0  0  0  0  0  0  0  0
    1.7720   -1.7760    0.5710 C   0  0  1  0  0  0  0  0  0  0  0  0
    1.0300   -2.6600    1.5910 C   0  0  0  0  0  0  0  0  0  0  0  0
    0.1680   -1.8090    2.5410 C   0  0  2  0  0  0  0  0  0  0  0  0
   -0.4300   -2.6920    3.6330 C   0  0  0  0  0  0  0  0  0  0  0  0
    1.1530   -0.4860    3.2870 S   0  0  0  0  0  0  0  0  0  0  0  0
    1.3660   -0.7570    4.6740 O   0  0  0  0  0  0  0  0  0  0  0  0
    0.4420    0.7520    3.2170 O   0  0  0  0  0  0  0  0  0  0  0  0
    2.7690   -0.3330    2.4200 C   0  0  0  0  0  0  0  0  0  0  0  0
    4.3500    0.4280    2.6520 S   0  0  0  0  0  0  0  0  0  0  0  0
    5.0910   -0.1300    1.1450 C   0  0  0  0  0  0  0  0  0  0  0  0
    4.1480   -0.8550    0.5280 C   0  0  0  0  0  0  0  0  0  0  0  0
    2.8560   -0.9650    1.2410 C   0  0  0  0  0  0  0  0  0  0  0  0
    6.7980    0.2130    0.5500 S   0  0  0  0  0  0  0  0  0  0  0  0
    7.6780    0.3300    1.6710 O   0  0  0  0  0  0  0  0  0  0  0  0
    7.2340   -0.8590   -0.2890 O   0  0  0  0  0  0  0  0  0  0  0  0
    6.8090    1.7080   -0.3590 N   0  0  0  0  0  0  0  0  0  0  0  0
    4.2270   -4.2860   -1.4380 H   0  0  0  0  0  0  0  0  0  0  0  0
    3.6410   -5.7440   -0.6090 H   0  0  0  0  0  0  0  0  0  0  0  0
    2.6160   -4.9340   -1.8130 H   0  0  0  0  0  0  0  0  0  0  0  0
    3.4820   -3.7610    0.8620 H   0  0  0  0  0  0  0  0  0  0  0  0
    1.8700   -4.4080    0.4870 H   0  0  0  0  0  0  0  0  0  0  0  0
    1.6720   -2.7540   -1.2190 H   0  0  0  0  0  0  0  0  0  0  0  0
    1.0680   -1.1140    0.0710 H   0  0  0  0  0  0  0  0  0  0  0  0
    1.7540   -3.2300    2.1690 H   0  0  0  0  0  0  0  0  0  0  0  0
    0.3960   -3.3680    1.0610 H   0  0  0  0  0  0  0  0  0  0  0  0
   -0.6750   -1.3850    2.0000 H   0  0  0  0  0  0  0  0  0  0  0  0
    0.2300   -2.6980    4.4970 H   0  0  0  0  0  0  0  0  0  0  0  0
   -1.4030   -2.3000    3.9230 H   0  0  0  0  0  0  0  0  0  0  0  0
   -0.5450   -3.7060    3.2570 H   0  0  0  0  0  0  0  0  0  0  0  0
    4.3190   -1.3270   -0.4280 H   0  0  0  0  0  0  0  0  0  0  0  0
    7.6710    2.0480   -0.7610 H   0  0  0  0  0  0  0  0  0  0  0  0
    5.9540    2.2310   -0.4820 H   0  0  0  0  0  0  0  0  0  0  0  0
  1 20  1  0  0  0  0
  1 21  1  0  0  0  0
  1 22  1  0  0  0  0
  1  2  1  0  0  0  0
  2 23  1  0  0  0  0
  2 24  1  0  0  0  0
  2  3  1  0  0  0  0
  3 25  1  0  0  0  0
  3  4  1  0  0  0  0
  4 26  1  0  0  0  0
  4  5  1  0  0  0  0
  5 27  1  0  0  0  0
  5 28  1  0  0  0  0
  5  6  1  0  0  0  0
  6 29  1  0  0  0  0
  6  7  1  0  0  0  0
  7 30  1  0  0  0  0
  7 31  1  0  0  0  0
  7 32  1  0  0  0  0
  6  8  1  0  0  0  0
  8  9  2  0  0  0  0
  8 10  2  0  0  0  0
  8 11  1  0  0  0  0
 11 12  1  0  0  0  0
 12 13  1  0  0  0  0
 13 14  2  0  0  0  0
 14 33  1  0  0  0  0
 14 15  1  0  0  0  0
 15  4  1  0  0  0  0
 15 11  2  0  0  0  0
 13 16  1  0  0  0  0
 16 17  2  0  0  0  0
 16 18  2  0  0  0  0
 16 19  1  0  0  0  0
 19 34  1  0  0  0  0
 19 35  1  0  0  0  0
M  END
>  <LOGBIO>
8.0500

>  <PRED_LOGBIO>
8.1300

>  <XV_RES>
-0.0730

>  <WHL_TMPL>
1

>  <ANCH>
4-6;30-31

$$$$
ROW109
  -MTS-   01071500493D 0   0.00000     0.00000     0

 60 61  0  0  0  0  0  0  0  0999 V2000
   -5.6180   -2.3740   -9.7330 C   0  0  0  0  0  0  0  0  0  0  0  0
   -4.9600   -2.6930   -8.3940 C   0  0  0  0  0  0  0  0  0  0  0  0
   -5.9730   -2.4940   -7.2680 C   0  0  0  0  0  0  0  0  0  0  0  0
   -5.3140   -2.8130   -5.9270 C   0  0  0  0  0  0  0  0  0  0  0  0
   -6.2890   -2.6220   -4.8430 N   0  0  0  0  0  0  0  0  0  0  0  0
   -5.9100   -2.8580   -3.5010 C   0  0  0  0  0  0  0  0  0  0  0  0
   -6.0600   -4.0780   -2.9660 N   0  0  0  0  0  0  0  0  0  0  0  0
   -5.7010   -4.3010   -1.6950 C   0  0  0  0  0  0  0  0  0  0  0  0
   -5.8590   -5.5890   -1.1310 N   0  0  0  0  0  0  0  0  0  0  0  0
   -7.1130   -5.9450   -0.4520 C   0  0  0  0  0  0  0  0  0  0  0  0
   -7.0240   -7.3810    0.0630 C   0  0  0  0  0  0  0  0  0  0  0  0
   -8.3280   -7.7500    0.7690 C   0  0  0  0  0  0  0  0  0  0  0  0
   -8.2390   -9.1850    1.2820 C   0  0  0  0  0  0  0  0  0  0  0  0
   -5.1910   -3.3050   -0.9580 N   0  0  0  0  0  0  0  0  0  0  0  0
   -5.0410   -2.0850   -1.4920 C   0  0  0  0  0  0  0  0  0  0  0  0
   -4.5040   -1.0330   -0.7130 N   0  0  0  0  0  0  0  0  0  0  0  0
   -3.0530   -0.7990   -0.6950 C   0  0  0  0  0  0  0  0  0  0  0  0
   -2.7390    0.3860    0.2160 C   0  0  0  0  0  0  0  0  0  0  0  0
   -1.2480    0.6260    0.2350 C   0  0  0  0  0  0  0  0  0  0  0  0
   -0.4480   -0.0170    1.1870 C   0  0  0  0  0  0  0  0  0  0  0  0
    0.9350    0.2050    1.2050 C   0  0  0  0  0  0  0  0  0  0  0  0
    1.5160    1.0700    0.2700 C   0  0  0  0  0  0  0  0  0  0  0  0
    0.7160    1.7130   -0.6820 C   0  0  0  0  0  0  0  0  0  0  0  0
   -0.6660    1.4910   -0.7000 C   0  0  0  0  0  0  0  0  0  0  0  0
    3.3330    1.3620    0.2930 S   0  0  0  0  0  0  0  0  0  0  0  0
    3.6100    2.6810   -0.1860 O   0  0  0  0  0  0  0  0  0  0  0  0
    3.8200    1.2290    1.6310 O   0  0  0  0  0  0  0  0  0  0  0  0
    4.1250    0.1890   -0.7360 N   0  0  0  0  0  0  0  0  0  0  0  0
   -5.4000   -1.8620   -2.7630 N   0  0  0  0  0  0  0  0  0  0  0  0
   -6.4660   -3.0380   -9.8870 H   0  0  0  0  0  0  0  0  0  0  0  0
   -4.8970   -2.5160  -10.5350 H   0  0  0  0  0  0  0  0  0  0  0  0
   -5.9620   -1.3420   -9.7320 H   0  0  0  0  0  0  0  0  0  0  0  0
   -4.6160   -3.7250   -8.3950 H   0  0  0  0  0  0  0  0  0  0  0  0
   -4.1120   -2.0290   -8.2400 H   0  0  0  0  0  0  0  0  0  0  0  0
   -6.3170   -1.4620   -7.2660 H   0  0  0  0  0  0  0  0  0  0  0  0
   -6.8210   -3.1580   -7.4220 H   0  0  0  0  0  0  0  0  0  0  0  0
   -4.9700   -3.8460   -5.9280 H   0  0  0  0  0  0  0  0  0  0  0  0
   -4.4660   -2.1490   -5.7730 H   0  0  0  0  0  0  0  0  0  0  0  0
   -7.2290   -2.3230   -5.0570 H   0  0  0  0  0  0  0  0  0  0  0  0
   -5.1100   -6.2640   -1.1940 H   0  0  0  0  0  0  0  0  0  0  0  0
   -7.9410   -5.8610   -1.1520 H   0  0  0  0  0  0  0  0  0  0  0  0
   -7.2770   -5.2690    0.3850 H   0  0  0  0  0  0  0  0  0  0  0  0
   -6.1960   -7.4640    0.7630 H   0  0  0  0  0  0  0  0  0  0  0  0
   -6.8610   -8.0560   -0.7740 H   0  0  0  0  0  0  0  0  0  0  0  0
   -9.1560   -7.6670    0.0680 H   0  0  0  0  0  0  0  0  0  0  0  0
   -8.4920   -7.0750    1.6060 H   0  0  0  0  0  0  0  0  0  0  0  0
   -8.0760   -9.8600    0.4450 H   0  0  0  0  0  0  0  0  0  0  0  0
   -9.1680   -9.4480    1.7850 H   0  0  0  0  0  0  0  0  0  0  0  0
   -7.4110   -9.2680    1.9830 H   0  0  0  0  0  0  0  0  0  0  0  0
   -5.1170   -0.4420   -0.1700 H   0  0  0  0  0  0  0  0  0  0  0  0
   -2.7070   -0.5830   -1.7040 H   0  0  0  0  0  0  0  0  0  0  0  0
   -2.5470   -1.6880   -0.3220 H   0  0  0  0  0  0  0  0  0  0  0  0
   -3.0840    0.1700    1.2250 H   0  0  0  0  0  0  0  0  0  0  0  0
   -3.2440    1.2740   -0.1570 H   0  0  0  0  0  0  0  0  0  0  0  0
   -0.8960   -0.6840    1.9080 H   0  0  0  0  0  0  0  0  0  0  0  0
    1.5520   -0.2910    1.9390 H   0  0  0  0  0  0  0  0  0  0  0  0
    1.1650    2.3800   -1.4030 H   0  0  0  0  0  0  0  0  0  0  0  0
   -1.2830    1.9860   -1.4340 H   0  0  0  0  0  0  0  0  0  0  0  0
    5.1290    0.2050   -0.8400 H   0  0  0  0  0  0  0  0  0  0  0  0
    3.5780   -0.5040   -1.2260 H   0  0  0  0  0  0  0  0  0  0  0  0
  1 30  1  0  0  0  0
  1 31  1  0  0  0  0
  1 32  1  0  0  0  0
  1  2  1  0  0  0  0
  2 33  1  0  0  0  0
  2 34  1  0  0  0  0
  2  3  1  0  0  0  0
  3 35  1  0  0  0  0
  3 36  1  0  0  0  0
  3  4  1  0  0  0  0
  4 37  1  0  0  0  0
  4 38  1  0  0  0  0
  4  5  1  0  0  0  0
  5 39  1  0  0  0  0
  5  6  1  0  0  0  0
  6  7  2  0  0  0  0
  7  8  1  0  0  0  0
  8  9  1  0  0  0  0
  9 40  1  0  0  0  0
  9 10  1  0  0  0  0
 10 41  1  0  0  0  0
 10 42  1  0  0  0  0
 10 11  1  0  0  0  0
 11 43  1  0  0  0  0
 11 44  1  0  0  0  0
 11 12  1  0  0  0  0
 12 45  1  0  0  0  0
 12 46  1  0  0  0  0
 12 13  1  0  0  0  0
 13 47  1  0  0  0  0
 13 48  1  0  0  0  0
 13 49  1  0  0  0  0
  8 14  2  0  0  0  0
 14 15  1  0  0  0  0
 15 16  1  0  0  0  0
 16 50  1  0  0  0  0
 16 17  1  0  0  0  0
 17 51  1  0  0  0  0
 17 52  1  0  0  0  0
 17 18  1  0  0  0  0
 18 53  1  0  0  0  0
 18 54  1  0  0  0  0
 18 19  1  0  0  0  0
 19 20  2  0  0  0  0
 20 55  1  0  0  0  0
 20 21  1  0  0  0  0
 21 56  1  0  0  0  0
 21 22  2  0  0  0  0
 22 23  1  0  0  0  0
 23 57  1  0  0  0  0
 23 24  2  0  0  0  0
 24 19  1  0  0  0  0
 24 58  1  0  0  0  0
 22 25  1  0  0  0  0
 25 26  2  0  0  0  0
 25 27  2  0  0  0  0
 25 28  1  0  0  0  0
 28 59  1  0  0  0  0
 28 60  1  0  0  0  0
 15 29  2  0  0  0  0
 29  6  1  0  0  0  0
M  END
>  <LOGBIO>
6.7900

>  <PRED_LOGBIO>
6.5200

>  <XV_RES>
0.0000

>  <WHL_TMPL>
3

>  <ANCH>
4-6;54-55

$$$$
ROW110
  -MTS-   01071500493D 0   0.00000     0.00000     0

 82 83  0  0  0  0  0  0  0  0999 V2000
   -9.4590  -19.7980   -4.2770 N   0  0  0  0  0  0  0  0  0  0  0  0
   -8.3780  -21.0470   -3.6980 S   0  0  0  0  0  0  0  0  0  0  0  0
   -8.8090  -22.3170   -4.1920 O   0  0  0  0  0  0  0  0  0  0  0  0
   -8.3900  -21.0620   -2.2680 O   0  0  0  0  0  0  0  0  0  0  0  0
   -6.6710  -20.7040   -4.2930 C   0  0  0  0  0  0  0  0  0  0  0  0
   -6.2390  -21.2250   -5.5180 C   0  0  0  0  0  0  0  0  0  0  0  0
   -4.9400  -20.9640   -5.9710 C   0  0  0  0  0  0  0  0  0  0  0  0
   -4.0730  -20.1820   -5.1980 C   0  0  0  0  0  0  0  0  0  0  0  0
   -4.5050  -19.6610   -3.9730 C   0  0  0  0  0  0  0  0  0  0  0  0
   -3.6290  -18.8710   -3.1920 N   0  0  0  0  0  0  0  0  0  0  0  0
   -3.5940  -17.5520   -3.3610 C   0  0  0  0  0  0  0  0  0  0  0  0
   -4.3240  -17.0190   -4.1960 O   0  0  0  0  0  0  0  0  0  0  0  0
   -2.6590  -16.7080   -2.5270 C   0  0  0  0  0  0  0  0  0  0  0  0
   -2.8100  -15.2950   -2.9010 N   0  0  0  0  0  0  0  0  0  0  0  0
   -1.9000  -14.4740   -2.0900 C   0  0  0  0  0  0  0  0  0  0  0  0
   -2.0560  -13.0040   -2.4790 C   0  0  0  0  0  0  0  0  0  0  0  0
   -1.1710  -12.2060   -1.6900 O   0  0  0  0  0  0  0  0  0  0  0  0
   -1.2730  -10.8160   -2.0110 C   0  0  0  0  0  0  0  0  0  0  0  0
   -0.3060  -10.0190   -1.1370 C   0  0  0  0  0  0  0  0  0  0  0  0
   -0.4090   -8.6290   -1.4580 O   0  0  0  0  0  0  0  0  0  0  0  0
    0.4770   -7.8300   -0.6690 C   0  0  0  0  0  0  0  0  0  0  0  0
    0.3200   -6.3610   -1.0580 C   0  0  0  0  0  0  0  0  0  0  0  0
    1.2310   -5.5400   -0.2460 N   0  0  0  0  0  0  0  0  0  0  0  0
    2.6180   -5.9650   -0.4840 C   0  0  0  0  0  0  0  0  0  0  0  0
    2.7720   -7.4170   -0.1000 C   0  0  0  0  0  0  0  0  0  0  0  0
    1.8150   -8.0380    0.3320 O   0  0  0  0  0  0  0  0  0  0  0  0
    3.9420   -8.0130   -0.2310 O   0  0  0  0  0  0  0  0  0  0  0  0
    1.0800   -4.1260   -0.6210 C   0  0  0  0  0  0  0  0  0  0  0  0
    2.0150   -3.2820    0.2130 C   0  0  0  0  0  0  0  0  0  0  0  0
    2.7440   -3.8150    1.0480 O   0  0  0  0  0  0  0  0  0  0  0  0
    2.0500   -1.9640    0.0440 N   0  0  0  0  0  0  0  0  0  0  0  0
    2.9250   -1.1730    0.8250 C   0  0  0  0  0  0  0  0  0  0  0  0
    2.4930   -0.6520    2.0500 C   0  0  0  0  0  0  0  0  0  0  0  0
    3.3600    0.1300    2.8230 C   0  0  0  0  0  0  0  0  0  0  0  0
    4.6590    0.3910    2.3700 C   0  0  0  0  0  0  0  0  0  0  0  0
    5.0910   -0.1300    1.1450 C   0  0  0  0  0  0  0  0  0  0  0  0
    4.2240   -0.9120    0.3720 C   0  0  0  0  0  0  0  0  0  0  0  0
    6.7980    0.2130    0.5500 S   0  0  0  0  0  0  0  0  0  0  0  0
    7.6780    0.3300    1.6710 O   0  0  0  0  0  0  0  0  0  0  0  0
    7.2340   -0.8590   -0.2890 O   0  0  0  0  0  0  0  0  0  0  0  0
    6.8090    1.7080   -0.3590 N   0  0  0  0  0  0  0  0  0  0  0  0
   -4.1970  -14.8700   -2.6630 C   0  0  0  0  0  0  0  0  0  0  0  0
   -5.1320  -15.7130   -3.4970 C   0  0  0  0  0  0  0  0  0  0  0  0
   -4.6830  -16.5870   -4.2210 O   0  0  0  0  0  0  0  0  0  0  0  0
   -6.4340  -15.5060   -3.4420 O   0  0  0  0  0  0  0  0  0  0  0  0
   -5.8040  -19.9220   -3.5200 C   0  0  0  0  0  0  0  0  0  0  0  0
   -9.1010  -19.0450   -4.8460 H   0  0  0  0  0  0  0  0  0  0  0  0
  -10.4410  -19.8310   -4.0420 H   0  0  0  0  0  0  0  0  0  0  0  0
   -6.9080  -21.8280   -6.1140 H   0  0  0  0  0  0  0  0  0  0  0  0
   -4.6070  -21.3660   -6.9160 H   0  0  0  0  0  0  0  0  0  0  0  0
   -3.0710  -19.9810   -5.5470 H   0  0  0  0  0  0  0  0  0  0  0  0
   -3.0300  -19.3080   -2.5060 H   0  0  0  0  0  0  0  0  0  0  0  0
   -2.9010  -16.8320   -1.4740 H   0  0  0  0  0  0  0  0  0  0  0  0
   -1.6330  -17.0230   -2.7030 H   0  0  0  0  0  0  0  0  0  0  0  0
   -2.1410  -14.5980   -1.0360 H   0  0  0  0  0  0  0  0  0  0  0  0
   -0.8730  -14.7880   -2.2660 H   0  0  0  0  0  0  0  0  0  0  0  0
   -1.8140  -12.8810   -3.5330 H   0  0  0  0  0  0  0  0  0  0  0  0
   -3.0830  -12.6900   -2.3030 H   0  0  0  0  0  0  0  0  0  0  0  0
   -2.2910  -10.4760   -1.8290 H   0  0  0  0  0  0  0  0  0  0  0  0
   -1.0220  -10.6660   -3.0590 H   0  0  0  0  0  0  0  0  0  0  0  0
    0.7110  -10.3590   -1.3180 H   0  0  0  0  0  0  0  0  0  0  0  0
   -0.5570  -10.1680   -0.0890 H   0  0  0  0  0  0  0  0  0  0  0  0
    1.5030   -8.1450   -0.8450 H   0  0  0  0  0  0  0  0  0  0  0  0
    0.2350   -7.9540    0.3850 H   0  0  0  0  0  0  0  0  0  0  0  0
   -0.7060   -6.0460   -0.8820 H   0  0  0  0  0  0  0  0  0  0  0  0
    0.5620   -6.2370   -2.1110 H   0  0  0  0  0  0  0  0  0  0  0  0
    3.2910   -5.3570    0.1160 H   0  0  0  0  0  0  0  0  0  0  0  0
    2.8590   -5.8410   -1.5380 H   0  0  0  0  0  0  0  0  0  0  0  0
    3.8450   -8.9320    0.0640 H   0  0  0  0  0  0  0  0  0  0  0  0
    1.3220   -4.0020   -1.6740 H   0  0  0  0  0  0  0  0  0  0  0  0
    0.0540   -3.8110   -0.4450 H   0  0  0  0  0  0  0  0  0  0  0  0
    1.4510   -1.5260   -0.6410 H   0  0  0  0  0  0  0  0  0  0  0  0
    1.4910   -0.8530    2.4000 H   0  0  0  0  0  0  0  0  0  0  0  0
    3.0270    0.5320    3.7680 H   0  0  0  0  0  0  0  0  0  0  0  0
    5.3270    0.9950    2.9660 H   0  0  0  0  0  0  0  0  0  0  0  0
    4.5580   -1.3140   -0.5730 H   0  0  0  0  0  0  0  0  0  0  0  0
    7.6710    2.0480   -0.7610 H   0  0  0  0  0  0  0  0  0  0  0  0
    5.9530    2.2310   -0.4820 H   0  0  0  0  0  0  0  0  0  0  0  0
   -4.4380  -14.9940   -1.6100 H   0  0  0  0  0  0  0  0  0  0  0  0
   -4.3080  -13.8240   -2.9400 H   0  0  0  0  0  0  0  0  0  0  0  0
   -6.8640  -16.1370   -4.0390 H   0  0  0  0  0  0  0  0  0  0  0  0
   -6.1370  -19.5200   -2.5750 H   0  0  0  0  0  0  0  0  0  0  0  0
  1 47  1  0  0  0  0
  1 48  1  0  0  0  0
  1  2  1  0  0  0  0
  2  3  2  0  0  0  0
  2  4  2  0  0  0  0
  2  5  1  0  0  0  0
  5  6  2  0  0  0  0
  6 49  1  0  0  0  0
  6  7  1  0  0  0  0
  7 50  1  0  0  0  0
  7  8  2  0  0  0  0
  8 51  1  0  0  0  0
  8  9  1  0  0  0  0
  9 10  1  0  0  0  0
 10 52  1  0  0  0  0
 10 11  1  0  0  0  0
 11 12  2  0  0  0  0
 11 13  1  0  0  0  0
 13 53  1  0  0  0  0
 13 54  1  0  0  0  0
 13 14  1  0  0  0  0
 14 15  1  0  0  0  0
 15 55  1  0  0  0  0
 15 56  1  0  0  0  0
 15 16  1  0  0  0  0
 16 57  1  0  0  0  0
 16 58  1  0  0  0  0
 16 17  1  0  0  0  0
 17 18  1  0  0  0  0
 18 59  1  0  0  0  0
 18 60  1  0  0  0  0
 18 19  1  0  0  0  0
 19 61  1  0  0  0  0
 19 62  1  0  0  0  0
 19 20  1  0  0  0  0
 20 21  1  0  0  0  0
 21 63  1  0  0  0  0
 21 64  1  0  0  0  0
 21 22  1  0  0  0  0
 22 65  1  0  0  0  0
 22 66  1  0  0  0  0
 22 23  1  0  0  0  0
 23 24  1  0  0  0  0
 24 67  1  0  0  0  0
 24 68  1  0  0  0  0
 24 25  1  0  0  0  0
 25 26  2  0  0  0  0
 25 27  1  0  0  0  0
 27 69  1  0  0  0  0
 23 28  1  0  0  0  0
 28 70  1  0  0  0  0
 28 71  1  0  0  0  0
 28 29  1  0  0  0  0
 29 30  2  0  0  0  0
 29 31  1  0  0  0  0
 31 72  1  0  0  0  0
 31 32  1  0  0  0  0
 32 33  2  0  0  0  0
 33 73  1  0  0  0  0
 33 34  1  0  0  0  0
 34 74  1  0  0  0  0
 34 35  2  0  0  0  0
 35 75  1  0  0  0  0
 35 36  1  0  0  0  0
 36 37  2  0  0  0  0
 37 32  1  0  0  0  0
 37 76  1  0  0  0  0
 36 38  1  0  0  0  0
 38 39  2  0  0  0  0
 38 40  2  0  0  0  0
 38 41  1  0  0  0  0
 41 77  1  0  0  0  0
 41 78  1  0  0  0  0
 14 42  1  0  0  0  0
 42 79  1  0  0  0  0
 42 80  1  0  0  0  0
 42 43  1  0  0  0  0
 43 44  2  0  0  0  0
 43 45  1  0  0  0  0
 45 81  1  0  0  0  0
  9 46  2  0  0  0  0
 46  5  1  0  0  0  0
 46 82  1  0  0  0  0
M  END
>  <LOGBIO>
6.8400

>  <PRED_LOGBIO>
7.1300

>  <XV_RES>
0.0000

>  <WHL_TMPL>
1

>  <ANCH>
4-6;68-69

$$$$
ROW111
  -MTS-   01071500493D 0   0.00000     0.00000     0

 37 37  0  0  0  0  0  0  0  0999 V2000
   10.1490    4.1860   -1.3100 C   0  0  0  0  0  0  0  0  0  0  0  0
    8.8360    4.8620   -0.9240 C   0  0  0  0  0  0  0  0  0  0  0  0
    8.6040    6.0730   -1.8230 C   0  0  0  0  0  0  0  0  0  0  0  0
    7.6840    3.8730   -1.0950 C   0  0  0  0  0  0  0  0  0  0  0  0
    7.9170    2.6600   -0.1950 C   0  0  0  0  0  0  0  0  0  0  0  0
    6.8090    1.7080   -0.3590 N   0  0  0  0  0  0  0  0  0  0  0  0
    6.7980    0.2130    0.5500 S   0  0  0  0  0  0  0  0  0  0  0  0
    7.6780    0.3300    1.6710 O   0  0  0  0  0  0  0  0  0  0  0  0
    7.2340   -0.8590   -0.2890 O   0  0  0  0  0  0  0  0  0  0  0  0
    5.0910   -0.1300    1.1450 C   0  0  0  0  0  0  0  0  0  0  0  0
    4.6590    0.3910    2.3700 C   0  0  0  0  0  0  0  0  0  0  0  0
    5.4950    1.1450    3.1150 F   0  0  0  0  0  0  0  0  0  0  0  0
    3.3600    0.1300    2.8230 C   0  0  0  0  0  0  0  0  0  0  0  0
    2.9430    0.6330    4.0050 F   0  0  0  0  0  0  0  0  0  0  0  0
    2.4930   -0.6520    2.0500 C   0  0  0  0  0  0  0  0  0  0  0  0
    1.2410   -0.9040    2.4870 F   0  0  0  0  0  0  0  0  0  0  0  0
    2.9260   -1.1730    0.8250 C   0  0  0  0  0  0  0  0  0  0  0  0
    2.0900   -1.9270    0.0800 F   0  0  0  0  0  0  0  0  0  0  0  0
    4.2240   -0.9120    0.3720 C   0  0  0  0  0  0  0  0  0  0  0  0
    4.6410   -1.4150   -0.8090 F   0  0  0  0  0  0  0  0  0  0  0  0
    9.2160    1.9910   -0.5770 C   0  0  0  0  0  0  0  0  0  0  0  0
    9.2170    0.8210   -0.9540 O   0  0  0  0  0  0  0  0  0  0  0  0
   10.3580    2.6680   -0.5050 N   0  0  0  0  0  0  0  0  0  0  0  0
   11.5280    2.0660   -0.8490 O   0  0  0  0  0  0  0  0  0  0  0  0
   10.0990    3.8630   -2.3480 H   0  0  0  0  0  0  0  0  0  0  0  0
   10.9690    4.8910   -1.1880 H   0  0  0  0  0  0  0  0  0  0  0  0
   10.3140    3.3230   -0.6690 H   0  0  0  0  0  0  0  0  0  0  0  0
    8.8860    5.1850    0.1140 H   0  0  0  0  0  0  0  0  0  0  0  0
    8.5540    5.7500   -2.8610 H   0  0  0  0  0  0  0  0  0  0  0  0
    9.4240    6.7780   -1.7020 H   0  0  0  0  0  0  0  0  0  0  0  0
    7.6680    6.5550   -1.5480 H   0  0  0  0  0  0  0  0  0  0  0  0
    7.6350    3.5500   -2.1330 H   0  0  0  0  0  0  0  0  0  0  0  0
    6.7490    4.3540   -0.8200 H   0  0  0  0  0  0  0  0  0  0  0  0
    7.9670    2.9830    0.8430 H   0  0  0  0  0  0  0  0  0  0  0  0
    6.0540    1.9170   -0.9970 H   0  0  0  0  0  0  0  0  0  0  0  0
   10.3570    3.6300   -0.1960 H   0  0  0  0  0  0  0  0  0  0  0  0
   12.2760    2.6760   -0.7490 H   0  0  0  0  0  0  0  0  0  0  0  0
  1 25  1  0  0  0  0
  1 26  1  0  0  0  0
  1 27  1  0  0  0  0
  1  2  1  0  0  0  0
  2 28  1  0  0  0  0
  2  3  1  0  0  0  0
  3 29  1  0  0  0  0
  3 30  1  0  0  0  0
  3 31  1  0  0  0  0
  2  4  1  0  0  0  0
  4 32  1  0  0  0  0
  4 33  1  0  0  0  0
  4  5  1  0  0  0  0
  5 34  1  0  0  0  0
  5  6  1  0  0  0  0
  6 35  1  0  0  0  0
  6  7  1  0  0  0  0
  7  8  2  0  0  0  0
  7  9  2  0  0  0  0
  7 10  1  0  0  0  0
 10 11  2  0  0  0  0
 11 12  1  0  0  0  0
 11 13  1  0  0  0  0
 13 14  1  0  0  0  0
 13 15  2  0  0  0  0
 15 16  1  0  0  0  0
 15 17  1  0  0  0  0
 17 18  1  0  0  0  0
 17 19  2  0  0  0  0
 19 10  1  0  0  0  0
 19 20  1  0  0  0  0
  5 21  1  0  0  0  0
 21 22  2  0  0  0  0
 21 23  1  0  0  0  0
 23 36  1  0  0  0  0
 23 24  1  0  0  0  0
 24 37  1  0  0  0  0
M  END
>  <LOGBIO>
7.9600

>  <PRED_LOGBIO>
7.4900

>  <XV_RES>
0.0000

>  <WHL_TMPL>
1

>  <ANCH>
4-6;18-19

$$$$
ROW112
  -MTS-   01071500493D 0   0.00000     0.00000     0

  8  7  0  0  0  0  0  0  0  0999 V2000
   -0.1800   -0.9890    2.2300 N   0  0  0  0  0  0  0  0  0  0  0  0
    1.1450   -0.5030    3.2650 S   0  0  0  0  0  0  0  0  0  0  0  0
    1.2390   -1.4670    4.3170 O   0  0  0  0  0  0  0  0  0  0  0  0
    0.7790    0.7400    3.8700 O   0  0  0  0  0  0  0  0  0  0  0  0
    2.4550   -0.4060    2.3960 O   0  0  0  0  0  0  0  0  0  0  0  0
   -0.8460   -0.3020    1.9060 H   0  0  0  0  0  0  0  0  0  0  0  0
   -0.2790   -1.9560    1.9580 H   0  0  0  0  0  0  0  0  0  0  0  0
    3.1800   -0.8060    2.9010 H   0  0  0  0  0  0  0  0  0  0  0  0
  1  6  1  0  0  0  0
  1  7  1  0  0  0  0
  1  2  1  0  0  0  0
  2  3  2  0  0  0  0
  2  4  2  0  0  0  0
  2  5  1  0  0  0  0
  5  8  1  0  0  0  0
M  END
>  <LOGBIO>
4.0100

>  <PRED_LOGBIO>
6.2600

>  <XV_RES>
0.0000

>  <WHL_TMPL>
1

>  <ANCH>
41-43;4-5

$$$$
ROW113
  -MTS-   01071500493D 0   0.00000     0.00000     0

 22 22  0  0  0  0  0  0  0  0999 V2000
   -3.4040    1.3720    1.0800 N   0  0  0  0  0  0  0  0  0  0  0  0
   -2.7380    0.3860    0.2160 C   0  0  0  0  0  0  0  0  0  0  0  0
   -1.2480    0.6260    0.2350 C   0  0  0  0  0  0  0  0  0  0  0  0
   -0.4480   -0.0170    1.1870 C   0  0  0  0  0  0  0  0  0  0  0  0
    0.9350    0.2050    1.2050 C   0  0  0  0  0  0  0  0  0  0  0  0
    1.5160    1.0700    0.2700 C   0  0  0  0  0  0  0  0  0  0  0  0
    0.7160    1.7130   -0.6820 C   0  0  0  0  0  0  0  0  0  0  0  0
   -0.6660    1.4910   -0.7000 C   0  0  0  0  0  0  0  0  0  0  0  0
    3.3330    1.3620    0.2930 S   0  0  0  0  0  0  0  0  0  0  0  0
    3.6100    2.6810   -0.1860 O   0  0  0  0  0  0  0  0  0  0  0  0
    3.8200    1.2290    1.6310 O   0  0  0  0  0  0  0  0  0  0  0  0
    4.1250    0.1890   -0.7360 N   0  0  0  0  0  0  0  0  0  0  0  0
   -3.0600    1.2780    2.0250 H   0  0  0  0  0  0  0  0  0  0  0  0
   -4.4010    1.2110    1.0680 H   0  0  0  0  0  0  0  0  0  0  0  0
   -2.9490   -0.6170    0.5810 H   0  0  0  0  0  0  0  0  0  0  0  0
   -3.1090    0.4880   -0.8020 H   0  0  0  0  0  0  0  0  0  0  0  0
   -0.8960   -0.6840    1.9080 H   0  0  0  0  0  0  0  0  0  0  0  0
    1.5520   -0.2910    1.9390 H   0  0  0  0  0  0  0  0  0  0  0  0
    1.1650    2.3800   -1.4030 H   0  0  0  0  0  0  0  0  0  0  0  0
   -1.2830    1.9860   -1.4340 H   0  0  0  0  0  0  0  0  0  0  0  0
    5.1300    0.2050   -0.8400 H   0  0  0  0  0  0  0  0  0  0  0  0
    3.5780   -0.5040   -1.2260 H   0  0  0  0  0  0  0  0  0  0  0  0
  1 13  1  0  0  0  0
  1 14  1  0  0  0  0
  1  2  1  0  0  0  0
  2 15  1  0  0  0  0
  2 16  1  0  0  0  0
  2  3  1  0  0  0  0
  3  4  2  0  0  0  0
  4 17  1  0  0  0  0
  4  5  1  0  0  0  0
  5 18  1  0  0  0  0
  5  6  2  0  0  0  0
  6  7  1  0  0  0  0
  7 19  1  0  0  0  0
  7  8  2  0  0  0  0
  8  3  1  0  0  0  0
  8 20  1  0  0  0  0
  6  9  1  0  0  0  0
  9 10  2  0  0  0  0
  9 11  2  0  0  0  0
  9 12  1  0  0  0  0
 12 21  1  0  0  0  0
 12 22  1  0  0  0  0
M  END
>  <LOGBIO>
6.7700

>  <PRED_LOGBIO>
6.4800

>  <XV_RES>
0.0000

>  <WHL_TMPL>
3

>  <ANCH>
4-6;17-18

$$$$
ROW114
  -MTS-   01071500493D 0   0.00000     0.00000     0

 52 52  0  0  0  0  0  0  0  0999 V2000
    4.3990   -3.7690   -5.5050 N   0  0  0  0  0  0  0  0  0  0  0  0
    3.0460   -2.6680   -5.3600 S   0  0  0  0  0  0  0  0  0  0  0  0
    3.3820   -1.4180   -5.9680 O   0  0  0  0  0  0  0  0  0  0  0  0
    1.9050   -3.2270   -6.0170 O   0  0  0  0  0  0  0  0  0  0  0  0
    2.6600   -2.4010   -3.5810 C   0  0  0  0  0  0  0  0  0  0  0  0
    3.2790   -1.3610   -2.8790 C   0  0  0  0  0  0  0  0  0  0  0  0
    2.9850   -1.1580   -1.5250 C   0  0  0  0  0  0  0  0  0  0  0  0
    2.0720   -1.9950   -0.8740 C   0  0  0  0  0  0  0  0  0  0  0  0
    1.7550   -1.7760    0.5860 C   0  0  0  0  0  0  0  0  0  0  0  0
    0.4090   -1.0410    0.7270 C   0  0  0  0  0  0  0  0  0  0  0  0
   -0.0790   -0.9910    2.1130 N   0  0  0  0  0  0  0  0  0  0  0  0
    1.1450   -0.5030    3.2650 S   0  0  0  0  0  0  0  0  0  0  0  0
    1.2390   -1.4670    4.3170 O   0  0  0  0  0  0  0  0  0  0  0  0
    0.7790    0.7400    3.8700 O   0  0  0  0  0  0  0  0  0  0  0  0
    2.7690   -0.3360    2.4160 C   0  0  0  0  0  0  0  0  0  0  0  0
    3.3420   -1.5310    2.5240 F   0  0  0  0  0  0  0  0  0  0  0  0
    3.4330    0.6220    3.0560 F   0  0  0  0  0  0  0  0  0  0  0  0
    2.7410   -0.0410    0.9170 C   0  0  0  0  0  0  0  0  0  0  0  0
    2.1060    1.1080    0.7030 F   0  0  0  0  0  0  0  0  0  0  0  0
    2.1060   -1.0230    0.2840 F   0  0  0  0  0  0  0  0  0  0  0  0
    4.1720    0.0620    0.3910 C   0  0  0  0  0  0  0  0  0  0  0  0
    4.8070   -1.0870    0.6060 F   0  0  0  0  0  0  0  0  0  0  0  0
    4.8070    1.0450    1.0250 F   0  0  0  0  0  0  0  0  0  0  0  0
    4.1440    0.3570   -1.1080 C   0  0  0  0  0  0  0  0  0  0  0  0
    3.5090    1.5060   -1.3220 F   0  0  0  0  0  0  0  0  0  0  0  0
    3.5090   -0.6250   -1.7410 F   0  0  0  0  0  0  0  0  0  0  0  0
    5.5750    0.4610   -1.6330 C   0  0  0  0  0  0  0  0  0  0  0  0
    6.2100   -0.6880   -1.4190 F   0  0  0  0  0  0  0  0  0  0  0  0
    6.2100    1.4430   -1.0000 F   0  0  0  0  0  0  0  0  0  0  0  0
    5.5470    0.7550   -3.1320 C   0  0  0  0  0  0  0  0  0  0  0  0
    4.9120    1.9040   -3.3460 F   0  0  0  0  0  0  0  0  0  0  0  0
    4.9120   -0.2270   -3.7650 F   0  0  0  0  0  0  0  0  0  0  0  0
    6.9780    0.8590   -3.6580 C   0  0  0  0  0  0  0  0  0  0  0  0
    7.6130   -0.2900   -3.4430 F   0  0  0  0  0  0  0  0  0  0  0  0
    7.6130    1.8410   -3.0240 F   0  0  0  0  0  0  0  0  0  0  0  0
    6.9500    1.1540   -5.1570 C   0  0  0  0  0  0  0  0  0  0  0  0
    6.3150    0.1710   -5.7900 F   0  0  0  0  0  0  0  0  0  0  0  0
    8.1960    1.2440   -5.6140 F   0  0  0  0  0  0  0  0  0  0  0  0
    6.3150    2.3020   -5.3710 F   0  0  0  0  0  0  0  0  0  0  0  0
    1.4530   -3.0360   -1.5760 C   0  0  0  0  0  0  0  0  0  0  0  0
    1.7460   -3.2390   -2.9300 C   0  0  0  0  0  0  0  0  0  0  0  0
    4.8340   -4.1460   -4.6750 H   0  0  0  0  0  0  0  0  0  0  0  0
    4.7450   -4.0270   -6.4180 H   0  0  0  0  0  0  0  0  0  0  0  0
    3.9840   -0.7150   -3.3810 H   0  0  0  0  0  0  0  0  0  0  0  0
    3.4630   -0.3550   -0.9840 H   0  0  0  0  0  0  0  0  0  0  0  0
    2.5190   -1.1060    0.9740 H   0  0  0  0  0  0  0  0  0  0  0  0
    1.6680   -2.7450    1.0730 H   0  0  0  0  0  0  0  0  0  0  0  0
   -0.3160   -1.6350    0.1750 H   0  0  0  0  0  0  0  0  0  0  0  0
    0.5490   -0.0220    0.3710 H   0  0  0  0  0  0  0  0  0  0  0  0
   -1.0280   -1.2160    2.3750 H   0  0  0  0  0  0  0  0  0  0  0  0
    0.7480   -3.6820   -1.0740 H   0  0  0  0  0  0  0  0  0  0  0  0
    1.2690   -4.0420   -3.4720 H   0  0  0  0  0  0  0  0  0  0  0  0
  1 42  1  0  0  0  0
  1 43  1  0  0  0  0
  1  2  1  0  0  0  0
  2  3  2  0  0  0  0
  2  4  2  0  0  0  0
  2  5  1  0  0  0  0
  5  6  2  0  0  0  0
  6 44  1  0  0  0  0
  6  7  1  0  0  0  0
  7 45  1  0  0  0  0
  7  8  2  0  0  0  0
  8  9  1  0  0  0  0
  9 46  1  0  0  0  0
  9 47  1  0  0  0  0
  9 10  1  0  0  0  0
 10 48  1  0  0  0  0
 10 49  1  0  0  0  0
 10 11  1  0  0  0  0
 11 50  1  0  0  0  0
 11 12  1  0  0  0  0
 12 13  2  0  0  0  0
 12 14  2  0  0  0  0
 12 15  1  0  0  0  0
 15 16  1  0  0  0  0
 15 17  1  0  0  0  0
 15 18  1  0  0  0  0
 18 19  1  0  0  0  0
 18 20  1  0  0  0  0
 18 21  1  0  0  0  0
 21 22  1  0  0  0  0
 21 23  1  0  0  0  0
 21 24  1  0  0  0  0
 24 25  1  0  0  0  0
 24 26  1  0  0  0  0
 24 27  1  0  0  0  0
 27 28  1  0  0  0  0
 27 29  1  0  0  0  0
 27 30  1  0  0  0  0
 30 31  1  0  0  0  0
 30 32  1  0  0  0  0
 30 33  1  0  0  0  0
 33 34  1  0  0  0  0
 33 35  1  0  0  0  0
 33 36  1  0  0  0  0
 36 37  1  0  0  0  0
 36 38  1  0  0  0  0
 36 39  1  0  0  0  0
  8 40  1  0  0  0  0
 40 51  1  0  0  0  0
 40 41  2  0  0  0  0
 41  5  1  0  0  0  0
 41 52  1  0  0  0  0
M  END
>  <LOGBIO>
7.2700

>  <PRED_LOGBIO>
7.5300

>  <XV_RES>
0.0000

>  <WHL_TMPL>
1

>  <ANCH>
41-43;21-22

$$$$
ROW115
  -MTS-   01071500493D 0   0.00000     0.00000     0

 14 14  0  0  0  0  0  0  0  0999 V2000
   -2.2080   -0.1560    0.9900 N   0  0  0  0  0  0  0  0  0  0  0  0
   -0.9940    0.3570    0.6160 C   0  0  0  0  0  0  0  0  0  0  0  0
   -0.7530    1.2040   -0.3670 N   0  0  0  0  0  0  0  0  0  0  0  0
    0.6310    1.5950   -0.5560 N   0  0  0  0  0  0  0  0  0  0  0  0
    1.5160    1.0700    0.2700 C   0  0  0  0  0  0  0  0  0  0  0  0
    0.5820    0.0250    1.3510 S   0  0  0  0  0  0  0  0  0  0  0  0
    3.3330    1.3620    0.2930 S   0  0  0  0  0  0  0  0  0  0  0  0
    3.6100    2.6810   -0.1860 O   0  0  0  0  0  0  0  0  0  0  0  0
    3.8200    1.2290    1.6310 O   0  0  0  0  0  0  0  0  0  0  0  0
    4.1250    0.1890   -0.7360 N   0  0  0  0  0  0  0  0  0  0  0  0
   -2.2670   -0.8010    1.7650 H   0  0  0  0  0  0  0  0  0  0  0  0
   -3.0450    0.1110    0.4910 H   0  0  0  0  0  0  0  0  0  0  0  0
    5.1300    0.2050   -0.8400 H   0  0  0  0  0  0  0  0  0  0  0  0
    3.5780   -0.5040   -1.2260 H   0  0  0  0  0  0  0  0  0  0  0  0
  1 11  1  0  0  0  0
  1 12  1  0  0  0  0
  1  2  1  0  0  0  0
  2  3  2  0  0  0  0
  3  4  1  0  0  0  0
  4  5  2  0  0  0  0
  5  6  1  0  0  0  0
  6  2  1  0  0  0  0
  5  7  1  0  0  0  0
  7  8  2  0  0  0  0
  7  9  2  0  0  0  0
  7 10  1  0  0  0  0
 10 13  1  0  0  0  0
 10 14  1  0  0  0  0
M  END
>  <LOGBIO>
7.2200

>  <PRED_LOGBIO>
6.8800

>  <XV_RES>
0.0000

>  <WHL_TMPL>
3

>  <ANCH>
4-6;9-10

$$$$
ROW116
  -MTS-   01071500493D 0   0.00000     0.00000     0

 20 20  0  0  0  0  0  0  0  0999 V2000
    1.6840    2.0050   -2.8470 C   0  0  0  0  0  0  0  0  0  0  0  0
    1.2500    2.5570   -1.6010 O   0  0  0  0  0  0  0  0  0  0  0  0
    0.7050    1.7060   -0.6770 C   0  0  0  0  0  0  0  0  0  0  0  0
   -0.6730    1.4600   -0.6640 C   0  0  0  0  0  0  0  0  0  0  0  0
   -1.2080    0.5870    0.2910 C   0  0  0  0  0  0  0  0  0  0  0  0
   -0.4010   -0.0050    1.1820 N   0  0  0  0  0  0  0  0  0  0  0  0
    0.9220    0.2080    1.1990 C   0  0  0  0  0  0  0  0  0  0  0  0
    1.5160    1.0700    0.2700 C   0  0  0  0  0  0  0  0  0  0  0  0
    3.3330    1.3620    0.2930 S   0  0  0  0  0  0  0  0  0  0  0  0
    3.6100    2.6810   -0.1860 O   0  0  0  0  0  0  0  0  0  0  0  0
    3.8200    1.2290    1.6310 O   0  0  0  0  0  0  0  0  0  0  0  0
    4.1250    0.1890   -0.7360 N   0  0  0  0  0  0  0  0  0  0  0  0
    0.8390    1.5430   -3.3530 H   0  0  0  0  0  0  0  0  0  0  0  0
    2.0910    2.7970   -3.4720 H   0  0  0  0  0  0  0  0  0  0  0  0
    2.4510    1.2560   -2.6650 H   0  0  0  0  0  0  0  0  0  0  0  0
   -1.3190    1.9400   -1.3850 H   0  0  0  0  0  0  0  0  0  0  0  0
   -2.2700    0.3900    0.3090 H   0  0  0  0  0  0  0  0  0  0  0  0
    1.5350   -0.2900    1.9350 H   0  0  0  0  0  0  0  0  0  0  0  0
    5.1300    0.2050   -0.8400 H   0  0  0  0  0  0  0  0  0  0  0  0
    3.5780   -0.5040   -1.2260 H   0  0  0  0  0  0  0  0  0  0  0  0
  1 13  1  0  0  0  0
  1 14  1  0  0  0  0
  1 15  1  0  0  0  0
  1  2  1  0  0  0  0
  2  3  1  0  0  0  0
  3  4  2  0  0  0  0
  4 16  1  0  0  0  0
  4  5  1  0  0  0  0
  5 17  1  0  0  0  0
  5  6  2  0  0  0  0
  6  7  1  0  0  0  0
  7 18  1  0  0  0  0
  7  8  2  0  0  0  0
  8  3  1  0  0  0  0
  8  9  1  0  0  0  0
  9 10  2  0  0  0  0
  9 11  2  0  0  0  0
  9 12  1  0  0  0  0
 12 19  1  0  0  0  0
 12 20  1  0  0  0  0
M  END
>  <LOGBIO>
7.0300

>  <PRED_LOGBIO>
6.7600

>  <XV_RES>
0.0000

>  <WHL_TMPL>
3

>  <ANCH>
4-6;15-16

$$$$
ROW117
  -MTS-   01071500493D 0   0.00000     0.00000     0

 19 19  0  0  0  0  0  0  0  0999 V2000
   -3.9840   -1.8550    0.8590 C   0  0  0  0  0  0  0  0  0  0  0  0
   -2.6460   -1.2890    0.4480 C   0  0  0  0  0  0  0  0  0  0  0  0
   -1.9610   -1.8760   -0.3890 O   0  0  0  0  0  0  0  0  0  0  0  0
   -2.2080   -0.1560    0.9900 N   0  0  0  0  0  0  0  0  0  0  0  0
   -0.9940    0.3570    0.6160 C   0  0  0  0  0  0  0  0  0  0  0  0
   -0.7530    1.2040   -0.3670 N   0  0  0  0  0  0  0  0  0  0  0  0
    0.6310    1.5950   -0.5560 N   0  0  0  0  0  0  0  0  0  0  0  0
    1.5160    1.0700    0.2700 C   0  0  0  0  0  0  0  0  0  0  0  0
    0.5820    0.0250    1.3510 S   0  0  0  0  0  0  0  0  0  0  0  0
    3.3330    1.3620    0.2930 S   0  0  0  0  0  0  0  0  0  0  0  0
    3.8200    1.2290    1.6310 O   0  0  0  0  0  0  0  0  0  0  0  0
    3.6100    2.6810   -0.1860 O   0  0  0  0  0  0  0  0  0  0  0  0
    4.1250    0.1890   -0.7360 N   0  0  0  0  0  0  0  0  0  0  0  0
   -4.7870   -1.2610    0.4270 H   0  0  0  0  0  0  0  0  0  0  0  0
   -4.0540   -2.8450    0.4140 H   0  0  0  0  0  0  0  0  0  0  0  0
   -3.9950   -1.8690    1.9470 H   0  0  0  0  0  0  0  0  0  0  0  0
   -2.7700    0.3260    1.6770 H   0  0  0  0  0  0  0  0  0  0  0  0
    5.1300    0.2050   -0.8400 H   0  0  0  0  0  0  0  0  0  0  0  0
    3.5780   -0.5040   -1.2260 H   0  0  0  0  0  0  0  0  0  0  0  0
  1 14  1  0  0  0  0
  1 15  1  0  0  0  0
  1 16  1  0  0  0  0
  1  2  1  0  0  0  0
  2  3  2  0  0  0  0
  2  4  1  0  0  0  0
  4 17  1  0  0  0  0
  4  5  1  0  0  0  0
  5  6  2  0  0  0  0
  6  7  1  0  0  0  0
  7  8  2  0  0  0  0
  8  9  1  0  0  0  0
  9  5  1  0  0  0  0
  8 10  1  0  0  0  0
 10 11  2  0  0  0  0
 10 12  2  0  0  0  0
 10 13  1  0  0  0  0
 13 18  1  0  0  0  0
 13 19  1  0  0  0  0
M  END
>  <LOGBIO>
7.9200

>  <PRED_LOGBIO>
7.5700

>  <XV_RES>
0.0000

>  <WHL_TMPL>
3

>  <ANCH>
14-15;5-6

$$$$
ROW118
  -MTS-   01071500493D 0   0.00000     0.00000     0

 61 62  0  0  0  0  0  0  0  0999 V2000
    1.4590   -3.9850  -10.8460 N   0  0  0  0  0  0  0  0  0  0  0  0
    2.4480   -3.9070   -9.7610 C   0  0  0  0  0  0  0  0  0  0  0  0
    1.7250   -3.8110   -8.4180 C   0  0  0  0  0  0  0  0  0  0  0  0
    2.7530   -3.7300   -7.2910 C   0  0  0  0  0  0  0  0  0  0  0  0
    2.0570   -3.6380   -5.9990 N   0  0  0  0  0  0  0  0  0  0  0  0
    3.0460   -3.5600   -4.9140 C   0  0  0  0  0  0  0  0  0  0  0  0
    2.3230   -3.4640   -3.5720 C   0  0  0  0  0  0  0  0  0  0  0  0
    3.3510   -3.3830   -2.4440 C   0  0  0  0  0  0  0  0  0  0  0  0
    2.8110   -3.2810   -1.0200 C   0  0  0  0  0  0  0  0  0  0  0  0
    2.0690   -1.9930   -0.8600 N   0  0  0  0  0  0  0  0  0  0  0  0
    1.7550   -1.7760    0.5860 C   0  0  0  0  0  0  0  0  0  0  0  0
    0.4090   -1.0410    0.7270 C   0  0  0  0  0  0  0  0  0  0  0  0
   -0.0790   -0.9910    2.1130 C   0  0  0  0  0  0  0  0  0  0  0  0
   -1.5390   -0.9850    2.2850 N   0  0  0  0  0  0  0  0  0  0  0  0
   -2.0640   -0.9410    3.5060 C   0  0  0  0  0  0  0  0  0  0  0  0
   -1.3290   -0.9050    4.4910 O   0  0  0  0  0  0  0  0  0  0  0  0
   -3.5640   -0.9340    3.6830 C   0  0  0  0  0  0  0  0  0  0  0  0
   -3.8970   -0.8810    5.1550 C   0  0  0  0  0  0  0  0  0  0  0  0
   -4.0510   -2.0680    5.8810 C   0  0  0  0  0  0  0  0  0  0  0  0
   -4.3600   -2.0190    7.2460 C   0  0  0  0  0  0  0  0  0  0  0  0
   -4.5140   -0.7830    7.8840 C   0  0  0  0  0  0  0  0  0  0  0  0
   -4.3600    0.4040    7.1580 C   0  0  0  0  0  0  0  0  0  0  0  0
   -4.5140    1.6400    7.7970 C   0  0  0  0  0  0  0  0  0  0  0  0
   -4.3600    2.8270    7.0710 C   0  0  0  0  0  0  0  0  0  0  0  0
   -4.0510    2.7780    5.7060 C   0  0  0  0  0  0  0  0  0  0  0  0
   -3.8970    1.5420    5.0680 C   0  0  0  0  0  0  0  0  0  0  0  0
   -4.0510    0.3550    5.7940 C   0  0  0  0  0  0  0  0  0  0  0  0
    0.8800   -3.1570  -10.8330 H   0  0  0  0  0  0  0  0  0  0  0  0
    1.9370   -4.0480  -11.7330 H   0  0  0  0  0  0  0  0  0  0  0  0
    3.0720   -3.0260   -9.9010 H   0  0  0  0  0  0  0  0  0  0  0  0
    3.0720   -4.7990   -9.7740 H   0  0  0  0  0  0  0  0  0  0  0  0
    1.1020   -4.6910   -8.2780 H   0  0  0  0  0  0  0  0  0  0  0  0
    1.1020   -2.9190   -8.4050 H   0  0  0  0  0  0  0  0  0  0  0  0
    3.3760   -2.8500   -7.4310 H   0  0  0  0  0  0  0  0  0  0  0  0
    3.3760   -4.6220   -7.3040 H   0  0  0  0  0  0  0  0  0  0  0  0
    1.4780   -4.4550   -5.8690 H   0  0  0  0  0  0  0  0  0  0  0  0
    3.6700   -2.6790   -5.0540 H   0  0  0  0  0  0  0  0  0  0  0  0
    3.6700   -4.4510   -4.9270 H   0  0  0  0  0  0  0  0  0  0  0  0
    1.7000   -4.3440   -3.4320 H   0  0  0  0  0  0  0  0  0  0  0  0
    1.7000   -2.5720   -3.5590 H   0  0  0  0  0  0  0  0  0  0  0  0
    3.8850   -2.4500   -2.6130 H   0  0  0  0  0  0  0  0  0  0  0  0
    3.9650   -4.2800   -2.4970 H   0  0  0  0  0  0  0  0  0  0  0  0
    3.6740   -3.2300   -0.3600 H   0  0  0  0  0  0  0  0  0  0  0  0
    2.1220   -4.1070   -0.8530 H   0  0  0  0  0  0  0  0  0  0  0  0
    1.1860   -2.1040   -1.3370 H   0  0  0  0  0  0  0  0  0  0  0  0
    2.5190   -1.1060    0.9740 H   0  0  0  0  0  0  0  0  0  0  0  0
    1.6680   -2.7440    1.0760 H   0  0  0  0  0  0  0  0  0  0  0  0
   -0.3160   -1.6350    0.1750 H   0  0  0  0  0  0  0  0  0  0  0  0
    0.5490   -0.0220    0.3710 H   0  0  0  0  0  0  0  0  0  0  0  0
    0.2610   -0.0340    2.5030 H   0  0  0  0  0  0  0  0  0  0  0  0
    0.3160   -1.8590    2.6380 H   0  0  0  0  0  0  0  0  0  0  0  0
   -2.1430   -1.0140    1.4760 H   0  0  0  0  0  0  0  0  0  0  0  0
   -3.9840   -0.0630    3.1850 H   0  0  0  0  0  0  0  0  0  0  0  0
   -3.9840   -1.8390    3.2490 H   0  0  0  0  0  0  0  0  0  0  0  0
   -3.9320   -3.0220    5.3880 H   0  0  0  0  0  0  0  0  0  0  0  0
   -4.4790   -2.9350    7.8060 H   0  0  0  0  0  0  0  0  0  0  0  0
   -4.7520   -0.7450    8.9370 H   0  0  0  0  0  0  0  0  0  0  0  0
   -4.7520    1.6780    8.8500 H   0  0  0  0  0  0  0  0  0  0  0  0
   -4.4790    3.7810    7.5640 H   0  0  0  0  0  0  0  0  0  0  0  0
   -3.9320    3.6940    5.1460 H   0  0  0  0  0  0  0  0  0  0  0  0
   -3.6590    1.5040    4.0150 H   0  0  0  0  0  0  0  0  0  0  0  0
  1 28  1  0  0  0  0
  1 29  1  0  0  0  0
  1  2  1  0  0  0  0
  2 30  1  0  0  0  0
  2 31  1  0  0  0  0
  2  3  1  0  0  0  0
  3 32  1  0  0  0  0
  3 33  1  0  0  0  0
  3  4  1  0  0  0  0
  4 34  1  0  0  0  0
  4 35  1  0  0  0  0
  4  5  1  0  0  0  0
  5 36  1  0  0  0  0
  5  6  1  0  0  0  0
  6 37  1  0  0  0  0
  6 38  1  0  0  0  0
  6  7  1  0  0  0  0
  7 39  1  0  0  0  0
  7 40  1  0  0  0  0
  7  8  1  0  0  0  0
  8 41  1  0  0  0  0
  8 42  1  0  0  0  0
  8  9  1  0  0  0  0
  9 43  1  0  0  0  0
  9 44  1  0  0  0  0
  9 10  1  0  0  0  0
 10 45  1  0  0  0  0
 10 11  1  0  0  0  0
 11 46  1  0  0  0  0
 11 47  1  0  0  0  0
 11 12  1  0  0  0  0
 12 48  1  0  0  0  0
 12 49  1  0  0  0  0
 12 13  1  0  0  0  0
 13 50  1  0  0  0  0
 13 51  1  0  0  0  0
 13 14  1  0  0  0  0
 14 52  1  0  0  0  0
 14 15  1  0  0  0  0
 15 16  2  0  0  0  0
 15 17  1  0  0  0  0
 17 53  1  0  0  0  0
 17 54  1  0  0  0  0
 17 18  1  0  0  0  0
 18 19  2  0  0  0  0
 19 55  1  0  0  0  0
 19 20  1  0  0  0  0
 20 56  1  0  0  0  0
 20 21  2  0  0  0  0
 21 57  1  0  0  0  0
 21 22  1  0  0  0  0
 22 23  1  0  0  0  0
 23 58  1  0  0  0  0
 23 24  2  0  0  0  0
 24 59  1  0  0  0  0
 24 25  1  0  0  0  0
 25 60  1  0  0  0  0
 25 26  2  0  0  0  0
 26 61  1  0  0  0  0
 26 27  1  0  0  0  0
 27 18  1  0  0  0  0
 27 22  2  0  0  0  0
M  END
>  <LOGBIO>
5.9500

>  <PRED_LOGBIO>
7.0100

>  <XV_RES>
0.0000

>  <WHL_TMPL>
1

>  <ANCH>
13-15;27-24

$$$$
ROW119
  -MTS-   01071500493D 0   0.00000     0.00000     0

 66 67  0  0  1  0  0  0  0  0999 V2000
    1.3520   -2.6530    0.7420 C   0  0  0  0  0  0  0  0  0  0  0  0
    1.0610   -1.6500   -0.3480 C   0  0  0  0  0  0  0  0  0  0  0  0
    0.5470   -2.0060   -1.3660 O   0  0  0  0  0  0  0  0  0  0  0  0
    1.3810   -0.3500   -0.1720 O   0  0  0  0  0  0  0  0  0  0  0  0
    0.2530    0.5220   -0.0540 C   0  0  0  0  0  0  0  0  0  0  0  0
    0.7250    1.9740   -0.0980 C   0  0  1  0  0  0  0  0  0  0  0  0
    1.3390    2.2490   -1.3600 O   0  0  0  0  0  0  0  0  0  0  0  0
    1.8850    3.5700   -1.3970 C   0  0  2  0  0  0  0  0  0  0  0  0
    0.7940    4.6430   -1.2240 C   0  0  2  0  0  0  0  0  0  0  0  0
    1.4100    5.9310   -1.1430 O   0  0  0  0  0  0  0  0  0  0  0  0
    1.6050    6.6140   -2.2920 C   0  0  0  0  0  0  0  0  0  0  0  0
    1.2590    6.1280   -3.3560 O   0  0  0  0  0  0  0  0  0  0  0  0
    2.2520    7.9780   -2.2590 C   0  0  0  0  0  0  0  0  0  0  0  0
   -0.0220    4.3920    0.0570 C   0  0  1  0  0  0  0  0  0  0  0  0
   -1.1840    5.2260    0.0460 O   0  0  0  0  0  0  0  0  0  0  0  0
   -1.6500    5.6790    1.2280 C   0  0  0  0  0  0  0  0  0  0  0  0
   -1.0840    5.3740    2.2650 O   0  0  0  0  0  0  0  0  0  0  0  0
   -2.8740    6.5630    1.2680 C   0  0  0  0  0  0  0  0  0  0  0  0
   -0.4590    2.9200    0.1780 C   0  0  2  0  0  0  0  0  0  0  0  0
   -0.9510    2.6830    1.5000 O   0  0  0  0  0  0  0  0  0  0  0  0
   -0.4160    3.3960    2.5130 C   0  0  0  0  0  0  0  0  0  0  0  0
    0.4610    4.2140    2.2870 O   0  0  0  0  0  0  0  0  0  0  0  0
   -0.9020    3.1820    3.9260 C   0  0  0  0  0  0  0  0  0  0  0  0
    2.7650    3.8310   -2.9560 S   0  0  0  0  0  0  0  0  0  0  0  0
    3.8340    4.7590   -2.7520 O   0  0  0  0  0  0  0  0  0  0  0  0
    3.2970    2.5860   -3.4180 O   0  0  0  0  0  0  0  0  0  0  0  0
    1.6580    4.4710   -4.1510 N   0  0  0  0  0  0  0  0  0  0  0  0
    2.1350    4.7690   -5.5100 C   0  0  0  0  0  0  0  0  0  0  0  0
    0.9910    5.3050   -6.3370 C   0  0  0  0  0  0  0  0  0  0  0  0
    0.1830    4.4260   -7.0670 C   0  0  0  0  0  0  0  0  0  0  0  0
   -0.8770    4.9230   -7.8350 C   0  0  0  0  0  0  0  0  0  0  0  0
   -1.1280    6.3000   -7.8730 C   0  0  0  0  0  0  0  0  0  0  0  0
   -0.3200    7.1790   -7.1430 C   0  0  0  0  0  0  0  0  0  0  0  0
    0.7400    6.6820   -6.3760 C   0  0  0  0  0  0  0  0  0  0  0  0
   -2.5220    6.9530   -8.8820 S   0  0  0  0  0  0  0  0  0  0  0  0
   -3.5630    5.9760   -8.9460 O   0  0  0  0  0  0  0  0  0  0  0  0
   -3.0260    8.1480   -8.2800 O   0  0  0  0  0  0  0  0  0  0  0  0
   -1.9540    7.3090  -10.4990 N   0  0  0  0  0  0  0  0  0  0  0  0
    0.8170   -2.3710    1.6470 H   0  0  0  0  0  0  0  0  0  0  0  0
    1.0260   -3.6410    0.4220 H   0  0  0  0  0  0  0  0  0  0  0  0
    2.4210   -2.6710    0.9430 H   0  0  0  0  0  0  0  0  0  0  0  0
   -0.1680    0.3590    0.9360 H   0  0  0  0  0  0  0  0  0  0  0  0
   -0.4210    0.3580   -0.8920 H   0  0  0  0  0  0  0  0  0  0  0  0
    1.4610    2.0600    0.6980 H   0  0  0  0  0  0  0  0  0  0  0  0
    2.6400    3.6810   -0.6210 H   0  0  0  0  0  0  0  0  0  0  0  0
    0.1270    4.6170   -2.0840 H   0  0  0  0  0  0  0  0  0  0  0  0
    3.2480    7.8970   -1.8290 H   0  0  0  0  0  0  0  0  0  0  0  0
    2.3250    8.3690   -3.2720 H   0  0  0  0  0  0  0  0  0  0  0  0
    1.6490    8.6500   -1.6530 H   0  0  0  0  0  0  0  0  0  0  0  0
    0.5810    4.6570    0.9230 H   0  0  0  0  0  0  0  0  0  0  0  0
   -3.7200    6.0310    0.8380 H   0  0  0  0  0  0  0  0  0  0  0  0
   -3.0970    6.8260    2.3000 H   0  0  0  0  0  0  0  0  0  0  0  0
   -2.6860    7.4690    0.6960 H   0  0  0  0  0  0  0  0  0  0  0  0
   -1.2500    2.7210   -0.5410 H   0  0  0  0  0  0  0  0  0  0  0  0
   -0.7320    2.1470    4.2150 H   0  0  0  0  0  0  0  0  0  0  0  0
   -0.3590    3.8410    4.6010 H   0  0  0  0  0  0  0  0  0  0  0  0
   -1.9660    3.4040    3.9820 H   0  0  0  0  0  0  0  0  0  0  0  0
    0.6920    4.6350   -3.9080 H   0  0  0  0  0  0  0  0  0  0  0  0
    2.5180    3.8600   -5.9670 H   0  0  0  0  0  0  0  0  0  0  0  0
    2.9270    5.5130   -5.4600 H   0  0  0  0  0  0  0  0  0  0  0  0
    0.3760    3.3640   -7.0380 H   0  0  0  0  0  0  0  0  0  0  0  0
   -1.5010    4.2450   -8.3980 H   0  0  0  0  0  0  0  0  0  0  0  0
   -0.5140    8.2410   -7.1730 H   0  0  0  0  0  0  0  0  0  0  0  0
    1.3640    7.3610   -5.8130 H   0  0  0  0  0  0  0  0  0  0  0  0
   -0.9880    7.1440  -10.7420 H   0  0  0  0  0  0  0  0  0  0  0  0
   -2.5930    7.6780  -11.1880 H   0  0  0  0  0  0  0  0  0  0  0  0
  1 39  1  0  0  0  0
  1 40  1  0  0  0  0
  1 41  1  0  0  0  0
  1  2  1  0  0  0  0
  2  3  2  0  0  0  0
  2  4  1  0  0  0  0
  4  5  1  0  0  0  0
  5 42  1  0  0  0  0
  5 43  1  0  0  0  0
  5  6  1  0  0  0  0
  6 44  1  0  0  0  0
  6  7  1  0  0  0  0
  7  8  1  0  0  0  0
  8 45  1  0  0  0  0
  8  9  1  0  0  0  0
  9 46  1  0  0  0  0
  9 10  1  0  0  0  0
 10 11  1  0  0  0  0
 11 12  2  0  0  0  0
 11 13  1  0  0  0  0
 13 47  1  0  0  0  0
 13 48  1  0  0  0  0
 13 49  1  0  0  0  0
  9 14  1  0  0  0  0
 14 50  1  0  0  0  0
 14 15  1  0  0  0  0
 15 16  1  0  0  0  0
 16 17  2  0  0  0  0
 16 18  1  0  0  0  0
 18 51  1  0  0  0  0
 18 52  1  0  0  0  0
 18 53  1  0  0  0  0
 14 19  1  0  0  0  0
 19  6  1  0  0  0  0
 19 54  1  0  0  0  0
 19 20  1  0  0  0  0
 20 21  1  0  0  0  0
 21 22  2  0  0  0  0
 21 23  1  0  0  0  0
 23 55  1  0  0  0  0
 23 56  1  0  0  0  0
 23 57  1  0  0  0  0
  8 24  1  0  0  0  0
 24 25  2  0  0  0  0
 24 26  2  0  0  0  0
 24 27  1  0  0  0  0
 27 58  1  0  0  0  0
 27 28  1  0  0  0  0
 28 59  1  0  0  0  0
 28 60  1  0  0  0  0
 28 29  1  0  0  0  0
 29 30  2  0  0  0  0
 30 61  1  0  0  0  0
 30 31  1  0  0  0  0
 31 62  1  0  0  0  0
 31 32  2  0  0  0  0
 32 33  1  0  0  0  0
 33 63  1  0  0  0  0
 33 34  2  0  0  0  0
 34 29  1  0  0  0  0
 34 64  1  0  0  0  0
 32 35  1  0  0  0  0
 35 36  2  0  0  0  0
 35 37  2  0  0  0  0
 35 38  1  0  0  0  0
 38 65  1  0  0  0  0
 38 66  1  0  0  0  0
M  END
>  <LOGBIO>
7.8300

>  <PRED_LOGBIO>
7.2000

>  <XV_RES>
0.0000

>  <WHL_TMPL>
2

>  <ANCH>
7-8;7-8

$$$$
ROW121
  -MTS-   01071500493D 0   0.00000     0.00000     0

 63 66  0  0  0  0  0  0  0  0999 V2000
   -0.3860    5.7700    0.5400 C   0  0  0  0  0  0  0  0  0  0  0  0
   -1.1060    5.9130    1.8600 C   0  0  0  0  0  0  0  0  0  0  0  0
   -1.7490    4.9310    2.5070 C   0  0  0  0  0  0  0  0  0  0  0  0
   -2.2950    5.5310    3.7440 C   0  0  0  0  0  0  0  0  0  0  0  0
   -1.9300    6.8210    3.7270 C   0  0  0  0  0  0  0  0  0  0  0  0
   -2.2560    7.8190    4.7710 C   0  0  0  0  0  0  0  0  0  0  0  0
   -1.2270    8.4710    5.4600 C   0  0  0  0  0  0  0  0  0  0  0  0
   -1.5350    9.4150    6.4470 C   0  0  0  0  0  0  0  0  0  0  0  0
   -2.8720    9.7060    6.7450 C   0  0  0  0  0  0  0  0  0  0  0  0
   -3.9000    9.0530    6.0560 C   0  0  0  0  0  0  0  0  0  0  0  0
   -3.5930    8.1090    5.0690 C   0  0  0  0  0  0  0  0  0  0  0  0
   -1.2080    7.0680    2.5900 N   0  0  0  0  0  0  0  0  0  0  0  0
   -0.6540    8.3180    2.2260 C   0  0  0  0  0  0  0  0  0  0  0  0
    0.2810    8.9390    3.0630 C   0  0  0  0  0  0  0  0  0  0  0  0
    0.8290   10.1760    2.7030 C   0  0  0  0  0  0  0  0  0  0  0  0
    0.4410   10.7920    1.5070 C   0  0  0  0  0  0  0  0  0  0  0  0
   -0.4940   10.1710    0.6710 C   0  0  0  0  0  0  0  0  0  0  0  0
   -1.0420    8.9340    1.0310 C   0  0  0  0  0  0  0  0  0  0  0  0
    1.1610   12.4180    1.0350 S   0  0  0  0  0  0  0  0  0  0  0  0
    1.2100   12.5220   -0.3910 O   0  0  0  0  0  0  0  0  0  0  0  0
    2.4840   12.5270    1.5660 O   0  0  0  0  0  0  0  0  0  0  0  0
    0.1660   13.7060    1.6790 N   0  0  0  0  0  0  0  0  0  0  0  0
   -1.8850    3.5240    2.0700 C   0  0  0  0  0  0  0  0  0  0  0  0
   -2.8400    3.1860    1.3720 O   0  0  0  0  0  0  0  0  0  0  0  0
   -0.9750    2.6240    2.4320 N   0  0  0  0  0  0  0  0  0  0  0  0
   -1.1110    1.2260    1.9980 C   0  0  0  0  0  0  0  0  0  0  0  0
    0.0570    0.4070    2.5470 C   0  0  0  0  0  0  0  0  0  0  0  0
   -0.0790   -0.9910    2.1130 N   0  0  0  0  0  0  0  0  0  0  0  0
    0.7620   -1.7870    3.0190 C   0  0  0  0  0  0  0  0  0  0  0  0
    2.2140   -1.2740    3.0190 C   0  0  0  0  0  0  0  0  0  0  0  0
    2.7930   -1.2280    1.5930 C   0  0  0  0  0  0  0  0  0  0  0  0
    1.8440   -0.4950    0.6270 C   0  0  0  0  0  0  0  0  0  0  0  0
    0.4090   -1.0410    0.7270 C   0  0  0  0  0  0  0  0  0  0  0  0
    0.4400    6.4760    0.4990 H   0  0  0  0  0  0  0  0  0  0  0  0
   -1.0780    5.9740   -0.2750 H   0  0  0  0  0  0  0  0  0  0  0  0
   -0.0020    4.7560    0.4440 H   0  0  0  0  0  0  0  0  0  0  0  0
   -2.8720    5.0310    4.5070 H   0  0  0  0  0  0  0  0  0  0  0  0
   -0.1960    8.2470    5.2300 H   0  0  0  0  0  0  0  0  0  0  0  0
   -0.7410    9.9190    6.9790 H   0  0  0  0  0  0  0  0  0  0  0  0
   -3.1090   10.4340    7.5070 H   0  0  0  0  0  0  0  0  0  0  0  0
   -4.9310    9.2780    6.2860 H   0  0  0  0  0  0  0  0  0  0  0  0
   -4.3860    7.6060    4.5370 H   0  0  0  0  0  0  0  0  0  0  0  0
    0.5800    8.4640    3.9850 H   0  0  0  0  0  0  0  0  0  0  0  0
    1.5500   10.6550    3.3480 H   0  0  0  0  0  0  0  0  0  0  0  0
   -0.7930   10.6470   -0.2510 H   0  0  0  0  0  0  0  0  0  0  0  0
   -1.7640    8.4550    0.3850 H   0  0  0  0  0  0  0  0  0  0  0  0
   -0.6590   13.4850    2.2170 H   0  0  0  0  0  0  0  0  0  0  0  0
    0.4180   14.6700    1.5130 H   0  0  0  0  0  0  0  0  0  0  0  0
   -0.1920    2.9010    3.0050 H   0  0  0  0  0  0  0  0  0  0  0  0
   -2.0470    0.8190    2.3740 H   0  0  0  0  0  0  0  0  0  0  0  0
   -1.1060    1.1810    0.9110 H   0  0  0  0  0  0  0  0  0  0  0  0
    0.9930    0.8140    2.1710 H   0  0  0  0  0  0  0  0  0  0  0  0
    0.0520    0.4510    3.6340 H   0  0  0  0  0  0  0  0  0  0  0  0
    0.7910   -2.7930    2.6070 H   0  0  0  0  0  0  0  0  0  0  0  0
    0.3730   -1.6960    4.0310 H   0  0  0  0  0  0  0  0  0  0  0  0
    2.8000   -2.0120    3.5640 H   0  0  0  0  0  0  0  0  0  0  0  0
    2.2180   -0.2630    3.4210 H   0  0  0  0  0  0  0  0  0  0  0  0
    2.8440   -2.2590    1.2490 H   0  0  0  0  0  0  0  0  0  0  0  0
    3.7340   -0.6830    1.6250 H   0  0  0  0  0  0  0  0  0  0  0  0
    2.1910   -0.7260   -0.3780 H   0  0  0  0  0  0  0  0  0  0  0  0
    1.8280    0.5580    0.9000 H   0  0  0  0  0  0  0  0  0  0  0  0
   -0.2200   -0.3620    0.1540 H   0  0  0  0  0  0  0  0  0  0  0  0
    0.4190   -2.0770    0.3940 H   0  0  0  0  0  0  0  0  0  0  0  0
  1 34  1  0  0  0  0
  1 35  1  0  0  0  0
  1 36  1  0  0  0  0
  1  2  1  0  0  0  0
  2  3  2  0  0  0  0
  3  4  1  0  0  0  0
  4 37  1  0  0  0  0
  4  5  2  0  0  0  0
  5  6  1  0  0  0  0
  6  7  2  0  0  0  0
  7 38  1  0  0  0  0
  7  8  1  0  0  0  0
  8 39  1  0  0  0  0
  8  9  2  0  0  0  0
  9 40  1  0  0  0  0
  9 10  1  0  0  0  0
 10 41  1  0  0  0  0
 10 11  2  0  0  0  0
 11  6  1  0  0  0  0
 11 42  1  0  0  0  0
  5 12  1  0  0  0  0
 12  2  1  0  0  0  0
 12 13  1  0  0  0  0
 13 14  2  0  0  0  0
 14 43  1  0  0  0  0
 14 15  1  0  0  0  0
 15 44  1  0  0  0  0
 15 16  2  0  0  0  0
 16 17  1  0  0  0  0
 17 45  1  0  0  0  0
 17 18  2  0  0  0  0
 18 13  1  0  0  0  0
 18 46  1  0  0  0  0
 16 19  1  0  0  0  0
 19 20  2  0  0  0  0
 19 21  2  0  0  0  0
 19 22  1  0  0  0  0
 22 47  1  0  0  0  0
 22 48  1  0  0  0  0
  3 23  1  0  0  0  0
 23 24  2  0  0  0  0
 23 25  1  0  0  0  0
 25 49  1  0  0  0  0
 25 26  1  0  0  0  0
 26 50  1  0  0  0  0
 26 51  1  0  0  0  0
 26 27  1  0  0  0  0
 27 52  1  0  0  0  0
 27 53  1  0  0  0  0
 27 28  1  0  0  0  0
 28 29  1  0  0  0  0
 29 54  1  0  0  0  0
 29 55  1  0  0  0  0
 29 30  1  0  0  0  0
 30 56  1  0  0  0  0
 30 57  1  0  0  0  0
 30 31  1  0  0  0  0
 31 58  1  0  0  0  0
 31 59  1  0  0  0  0
 31 32  1  0  0  0  0
 32 60  1  0  0  0  0
 32 61  1  0  0  0  0
 32 33  1  0  0  0  0
 33 28  1  0  0  0  0
 33 62  1  0  0  0  0
 33 63  1  0  0  0  0
M  END
>  <LOGBIO>
6.5400

>  <PRED_LOGBIO>
6.6000

>  <XV_RES>
0.0000

>  <WHL_TMPL>
1

>  <ANCH>
23-26;61-48

$$$$
ROW122
  -MTS-   01071500493D 0   0.00000     0.00000     0

 78 82  0  0  0  0  0  0  0  0999 V2000
   -7.9650  -12.4860   -3.8430 C   0  0  0  0  0  0  0  0  0  0  0  0
   -8.1680  -11.2110   -3.0300 C   0  0  0  0  0  0  0  0  0  0  0  0
   -7.1070  -11.0770   -2.0800 O   0  0  0  0  0  0  0  0  0  0  0  0
   -7.1170  -10.0010   -1.2650 C   0  0  0  0  0  0  0  0  0  0  0  0
   -8.0140   -9.1790   -1.3530 O   0  0  0  0  0  0  0  0  0  0  0  0
   -6.0400   -9.8190   -0.2660 C   0  0  0  0  0  0  0  0  0  0  0  0
   -6.0500   -8.7670    0.5300 N   0  0  0  0  0  0  0  0  0  0  0  0
   -7.0830   -7.7500    0.4830 N   0  0  0  0  0  0  0  0  0  0  0  0
   -7.0310   -6.6470    1.3680 C   0  0  0  0  0  0  0  0  0  0  0  0
   -7.6550   -6.7230    2.6190 C   0  0  0  0  0  0  0  0  0  0  0  0
   -7.6040   -5.6320    3.4940 C   0  0  0  0  0  0  0  0  0  0  0  0
   -6.9290   -4.4650    3.1190 C   0  0  0  0  0  0  0  0  0  0  0  0
   -6.3050   -4.3880    1.8680 C   0  0  0  0  0  0  0  0  0  0  0  0
   -6.3560   -5.4800    0.9920 C   0  0  0  0  0  0  0  0  0  0  0  0
   -5.6230   -3.2080    1.4880 N   0  0  0  0  0  0  0  0  0  0  0  0
   -4.2170   -3.1030    1.1500 N   0  0  0  0  0  0  0  0  0  0  0  0
   -3.9580   -1.8440    0.8510 C   0  0  0  0  0  0  0  0  0  0  0  0
   -2.6460   -1.2890    0.4480 C   0  0  0  0  0  0  0  0  0  0  0  0
   -1.9610   -1.8760   -0.3890 O   0  0  0  0  0  0  0  0  0  0  0  0
   -2.2080   -0.1560    0.9900 N   0  0  0  0  0  0  0  0  0  0  0  0
   -0.9940    0.3570    0.6160 C   0  0  0  0  0  0  0  0  0  0  0  0
   -0.7530    1.2040   -0.3670 N   0  0  0  0  0  0  0  0  0  0  0  0
    0.6310    1.5950   -0.5560 N   0  0  0  0  0  0  0  0  0  0  0  0
    1.5160    1.0700    0.2700 C   0  0  0  0  0  0  0  0  0  0  0  0
    0.5820    0.0250    1.3510 S   0  0  0  0  0  0  0  0  0  0  0  0
    3.3330    1.3620    0.2930 S   0  0  0  0  0  0  0  0  0  0  0  0
    3.8200    1.2290    1.6310 O   0  0  0  0  0  0  0  0  0  0  0  0
    3.6100    2.6810   -0.1860 O   0  0  0  0  0  0  0  0  0  0  0  0
    4.1250    0.1890   -0.7360 N   0  0  0  0  0  0  0  0  0  0  0  0
   -5.2230   -1.0900    0.9940 C   0  0  0  0  0  0  0  0  0  0  0  0
   -5.4090    0.3590    0.7600 C   0  0  0  0  0  0  0  0  0  0  0  0
   -5.2590    1.1340    1.6570 O   0  0  0  0  0  0  0  0  0  0  0  0
   -5.7470    0.8070   -0.4680 O   0  0  0  0  0  0  0  0  0  0  0  0
   -5.9150    2.2160   -0.6470 C   0  0  0  0  0  0  0  0  0  0  0  0
   -6.2930    2.5030   -2.0970 C   0  0  0  0  0  0  0  0  0  0  0  0
   -6.1710   -1.9580    1.3740 C   0  0  0  0  0  0  0  0  0  0  0  0
   -7.5880   -1.6190    1.6300 C   0  0  0  0  0  0  0  0  0  0  0  0
   -8.1450   -1.8460    2.8950 C   0  0  0  0  0  0  0  0  0  0  0  0
   -9.4860   -1.5250    3.1370 C   0  0  0  0  0  0  0  0  0  0  0  0
  -10.2700   -0.9760    2.1160 C   0  0  0  0  0  0  0  0  0  0  0  0
   -9.7140   -0.7490    0.8510 C   0  0  0  0  0  0  0  0  0  0  0  0
   -8.3730   -1.0700    0.6090 C   0  0  0  0  0  0  0  0  0  0  0  0
   -4.9520  -10.8170   -0.1610 C   0  0  0  0  0  0  0  0  0  0  0  0
   -4.0580  -10.6660    0.6700 O   0  0  0  0  0  0  0  0  0  0  0  0
   -4.9410  -11.9970   -1.0540 C   0  0  0  0  0  0  0  0  0  0  0  0
   -5.5850  -13.1770   -0.6630 C   0  0  0  0  0  0  0  0  0  0  0  0
   -5.5750  -14.2930   -1.5080 C   0  0  0  0  0  0  0  0  0  0  0  0
   -4.9200  -14.2290   -2.7440 C   0  0  0  0  0  0  0  0  0  0  0  0
   -4.2760  -13.0490   -3.1350 C   0  0  0  0  0  0  0  0  0  0  0  0
   -4.2860  -11.9330   -2.2900 C   0  0  0  0  0  0  0  0  0  0  0  0
   -7.0130  -12.4340   -4.3680 H   0  0  0  0  0  0  0  0  0  0  0  0
   -8.7720  -12.5880   -4.5650 H   0  0  0  0  0  0  0  0  0  0  0  0
   -7.9650  -13.3460   -3.1760 H   0  0  0  0  0  0  0  0  0  0  0  0
   -8.1680  -10.3510   -3.6970 H   0  0  0  0  0  0  0  0  0  0  0  0
   -9.1190  -11.2630   -2.5050 H   0  0  0  0  0  0  0  0  0  0  0  0
   -7.8390   -7.8290   -0.1820 H   0  0  0  0  0  0  0  0  0  0  0  0
   -8.1760   -7.6240    2.9080 H   0  0  0  0  0  0  0  0  0  0  0  0
   -8.0850   -5.6910    4.4590 H   0  0  0  0  0  0  0  0  0  0  0  0
   -6.8890   -3.6230    3.7940 H   0  0  0  0  0  0  0  0  0  0  0  0
   -5.8750   -5.4210    0.0270 H   0  0  0  0  0  0  0  0  0  0  0  0
   -2.7700    0.3260    1.6770 H   0  0  0  0  0  0  0  0  0  0  0  0
    5.1300    0.2050   -0.8400 H   0  0  0  0  0  0  0  0  0  0  0  0
    3.5780   -0.5040   -1.2260 H   0  0  0  0  0  0  0  0  0  0  0  0
   -6.7040    2.5730    0.0120 H   0  0  0  0  0  0  0  0  0  0  0  0
   -4.9840    2.7250   -0.4070 H   0  0  0  0  0  0  0  0  0  0  0  0
   -7.2240    1.9930   -2.3370 H   0  0  0  0  0  0  0  0  0  0  0  0
   -6.4210    3.5750   -2.2330 H   0  0  0  0  0  0  0  0  0  0  0  0
   -5.5040    2.1460   -2.7550 H   0  0  0  0  0  0  0  0  0  0  0  0
   -7.5400   -2.2690    3.6830 H   0  0  0  0  0  0  0  0  0  0  0  0
   -9.9150   -1.7000    4.1130 H   0  0  0  0  0  0  0  0  0  0  0  0
  -11.3050   -0.7290    2.3030 H   0  0  0  0  0  0  0  0  0  0  0  0
  -10.3190   -0.3260    0.0630 H   0  0  0  0  0  0  0  0  0  0  0  0
   -7.9440   -0.8950   -0.3670 H   0  0  0  0  0  0  0  0  0  0  0  0
   -6.0900  -13.2260    0.2900 H   0  0  0  0  0  0  0  0  0  0  0  0
   -6.0720  -15.2030   -1.2070 H   0  0  0  0  0  0  0  0  0  0  0  0
   -4.9120  -15.0900   -3.3960 H   0  0  0  0  0  0  0  0  0  0  0  0
   -3.7710  -13.0000   -4.0880 H   0  0  0  0  0  0  0  0  0  0  0  0
   -3.7890  -11.0230   -2.5910 H   0  0  0  0  0  0  0  0  0  0  0  0
  1 51  1  0  0  0  0
  1 52  1  0  0  0  0
  1 53  1  0  0  0  0
  1  2  1  0  0  0  0
  2 54  1  0  0  0  0
  2 55  1  0  0  0  0
  2  3  1  0  0  0  0
  3  4  1  0  0  0  0
  4  5  2  0  0  0  0
  4  6  1  0  0  0  0
  6  7  2  0  0  0  0
  7  8  1  0  0  0  0
  8 56  1  0  0  0  0
  8  9  1  0  0  0  0
  9 10  2  0  0  0  0
 10 57  1  0  0  0  0
 10 11  1  0  0  0  0
 11 58  1  0  0  0  0
 11 12  2  0  0  0  0
 12 59  1  0  0  0  0
 12 13  1  0  0  0  0
 13 14  2  0  0  0  0
 14  9  1  0  0  0  0
 14 60  1  0  0  0  0
 13 15  1  0  0  0  0
 15 16  1  0  0  0  0
 16 17  2  0  0  0  0
 17 18  1  0  0  0  0
 18 19  2  0  0  0  0
 18 20  1  0  0  0  0
 20 61  1  0  0  0  0
 20 21  1  0  0  0  0
 21 22  2  0  0  0  0
 22 23  1  0  0  0  0
 23 24  2  0  0  0  0
 24 25  1  0  0  0  0
 25 21  1  0  0  0  0
 24 26  1  0  0  0  0
 26 27  2  0  0  0  0
 26 28  2  0  0  0  0
 26 29  1  0  0  0  0
 29 62  1  0  0  0  0
 29 63  1  0  0  0  0
 17 30  1  0  0  0  0
 30 31  1  0  0  0  0
 31 32  2  0  0  0  0
 31 33  1  0  0  0  0
 33 34  1  0  0  0  0
 34 64  1  0  0  0  0
 34 65  1  0  0  0  0
 34 35  1  0  0  0  0
 35 66  1  0  0  0  0
 35 67  1  0  0  0  0
 35 68  1  0  0  0  0
 30 36  2  0  0  0  0
 36 15  1  0  0  0  0
 36 37  1  0  0  0  0
 37 38  2  0  0  0  0
 38 69  1  0  0  0  0
 38 39  1  0  0  0  0
 39 70  1  0  0  0  0
 39 40  2  0  0  0  0
 40 71  1  0  0  0  0
 40 41  1  0  0  0  0
 41 72  1  0  0  0  0
 41 42  2  0  0  0  0
 42 37  1  0  0  0  0
 42 73  1  0  0  0  0
  6 43  1  0  0  0  0
 43 44  2  0  0  0  0
 43 45  1  0  0  0  0
 45 46  2  0  0  0  0
 46 74  1  0  0  0  0
 46 47  1  0  0  0  0
 47 75  1  0  0  0  0
 47 48  2  0  0  0  0
 48 76  1  0  0  0  0
 48 49  1  0  0  0  0
 49 77  1  0  0  0  0
 49 50  2  0  0  0  0
 50 45  1  0  0  0  0
 50 78  1  0  0  0  0
M  END
>  <LOGBIO>
5.6600

>  <PRED_LOGBIO>
7.0000

>  <XV_RES>
0.0000

>  <WHL_TMPL>
3

>  <ANCH>
14-15;28-29

$$$$
ROW124
  -MTS-   01071500493D 0   0.00000     0.00000     0

 19 19  0  0  0  0  0  0  0  0999 V2000
    2.7690   -0.3360    2.4160 N   0  0  0  0  0  0  0  0  0  0  0  0
    1.1450   -0.5030    3.2650 S   0  0  0  0  0  0  0  0  0  0  0  0
    1.2390   -1.4670    4.3170 O   0  0  0  0  0  0  0  0  0  0  0  0
    0.7790    0.7400    3.8700 O   0  0  0  0  0  0  0  0  0  0  0  0
   -0.0790   -0.9910    2.1130 N   0  0  0  0  0  0  0  0  0  0  0  0
   -1.4090   -1.3070    2.4800 C   0  0  0  0  0  0  0  0  0  0  0  0
   -2.3120   -0.2820    2.7870 C   0  0  0  0  0  0  0  0  0  0  0  0
   -3.6280   -0.5950    3.1500 C   0  0  0  0  0  0  0  0  0  0  0  0
   -4.0400   -1.9320    3.2060 C   0  0  0  0  0  0  0  0  0  0  0  0
   -3.1360   -2.9560    2.8990 C   0  0  0  0  0  0  0  0  0  0  0  0
   -1.8210   -2.6440    2.5360 C   0  0  0  0  0  0  0  0  0  0  0  0
    2.8720    0.3090    1.6450 H   0  0  0  0  0  0  0  0  0  0  0  0
    3.5570   -0.8890    2.7210 H   0  0  0  0  0  0  0  0  0  0  0  0
    0.1760   -1.0500    1.1380 H   0  0  0  0  0  0  0  0  0  0  0  0
   -1.9940    0.7490    2.7430 H   0  0  0  0  0  0  0  0  0  0  0  0
   -4.3250    0.1960    3.3860 H   0  0  0  0  0  0  0  0  0  0  0  0
   -5.0540   -2.1730    3.4860 H   0  0  0  0  0  0  0  0  0  0  0  0
   -3.4540   -3.9870    2.9420 H   0  0  0  0  0  0  0  0  0  0  0  0
   -1.1240   -3.4340    2.2990 H   0  0  0  0  0  0  0  0  0  0  0  0
  1 12  1  0  0  0  0
  1 13  1  0  0  0  0
  1  2  1  0  0  0  0
  2  3  2  0  0  0  0
  2  4  2  0  0  0  0
  2  5  1  0  0  0  0
  5 14  1  0  0  0  0
  5  6  1  0  0  0  0
  6  7  2  0  0  0  0
  7 15  1  0  0  0  0
  7  8  1  0  0  0  0
  8 16  1  0  0  0  0
  8  9  2  0  0  0  0
  9 17  1  0  0  0  0
  9 10  1  0  0  0  0
 10 18  1  0  0  0  0
 10 11  2  0  0  0  0
 11  6  1  0  0  0  0
 11 19  1  0  0  0  0
M  END
>  <LOGBIO>
7.8900

>  <PRED_LOGBIO>
6.8200

>  <XV_RES>
0.0000

>  <WHL_TMPL>
1

>  <ANCH>
41-43;4-5

$$$$
ROW125
  -MTS-   01071500493D 0   0.00000     0.00000     0

 60 63  0  0  0  0  0  0  0  0999 V2000
   -0.2190   -7.9670   -5.0060 C   0  0  0  0  0  0  0  0  0  0  0  0
   -0.6470   -7.5250   -3.6280 C   0  0  0  0  0  0  0  0  0  0  0  0
    0.2880   -6.9670   -2.7490 C   0  0  0  0  0  0  0  0  0  0  0  0
   -0.1090   -6.5570   -1.4710 C   0  0  0  0  0  0  0  0  0  0  0  0
   -1.4430   -6.7070   -1.0710 C   0  0  0  0  0  0  0  0  0  0  0  0
   -1.9450   -6.1890    0.5450 S   0  0  0  0  0  0  0  0  0  0  0  0
   -2.4760   -4.4490    0.4870 C   0  0  0  0  0  0  0  0  0  0  0  0
   -2.9050   -4.0070    1.8660 C   0  0  0  0  0  0  0  0  0  0  0  0
   -1.9690   -3.4490    2.7450 C   0  0  0  0  0  0  0  0  0  0  0  0
   -2.3670   -3.0390    4.0230 C   0  0  0  0  0  0  0  0  0  0  0  0
   -3.7000   -3.1890    4.4230 C   0  0  0  0  0  0  0  0  0  0  0  0
   -4.6360   -3.7470    3.5440 C   0  0  0  0  0  0  0  0  0  0  0  0
   -5.9690   -3.8970    3.9440 C   0  0  0  0  0  0  0  0  0  0  0  0
   -6.9050   -4.4550    3.0650 C   0  0  0  0  0  0  0  0  0  0  0  0
   -6.5070   -4.8650    1.7870 C   0  0  0  0  0  0  0  0  0  0  0  0
   -5.1740   -4.7150    1.3870 C   0  0  0  0  0  0  0  0  0  0  0  0
   -4.2380   -4.1570    2.2660 C   0  0  0  0  0  0  0  0  0  0  0  0
   -2.3780   -7.2650   -1.9500 C   0  0  0  0  0  0  0  0  0  0  0  0
   -1.9810   -7.6750   -3.2280 C   0  0  0  0  0  0  0  0  0  0  0  0
   -3.1440   -8.3690   -4.3200 Cl  0  0  0  0  0  0  0  0  0  0  0  0
    1.1210   -5.8230   -0.3160 S   0  0  0  0  0  0  0  0  0  0  0  0
    2.4140   -6.3720   -0.5840 O   0  0  0  0  0  0  0  0  0  0  0  0
    0.7470   -6.1210    1.0320 O   0  0  0  0  0  0  0  0  0  0  0  0
    1.1660   -4.0880   -0.5380 N   0  0  0  0  0  0  0  0  0  0  0  0
    2.0140   -3.3220    0.2180 C   0  0  0  0  0  0  0  0  0  0  0  0
    2.7970   -3.8940    1.1140 N   0  0  0  0  0  0  0  0  0  0  0  0
    2.0500   -1.9640    0.0440 N   0  0  0  0  0  0  0  0  0  0  0  0
    2.9250   -1.1730    0.8250 C   0  0  0  0  0  0  0  0  0  0  0  0
    2.4930   -0.6520    2.0510 C   0  0  0  0  0  0  0  0  0  0  0  0
    3.3600    0.1300    2.8230 C   0  0  0  0  0  0  0  0  0  0  0  0
    4.6590    0.3910    2.3700 C   0  0  0  0  0  0  0  0  0  0  0  0
    5.0910   -0.1300    1.1450 C   0  0  0  0  0  0  0  0  0  0  0  0
    4.2240   -0.9120    0.3720 C   0  0  0  0  0  0  0  0  0  0  0  0
    6.7980    0.2130    0.5500 S   0  0  0  0  0  0  0  0  0  0  0  0
    7.6780    0.3300    1.6710 O   0  0  0  0  0  0  0  0  0  0  0  0
    7.2340   -0.8590   -0.2890 O   0  0  0  0  0  0  0  0  0  0  0  0
    6.8090    1.7080   -0.3590 N   0  0  0  0  0  0  0  0  0  0  0  0
    0.6090   -7.3470   -5.3450 H   0  0  0  0  0  0  0  0  0  0  0  0
    0.0990   -9.0070   -4.9720 H   0  0  0  0  0  0  0  0  0  0  0  0
   -1.0540   -7.8650   -5.6960 H   0  0  0  0  0  0  0  0  0  0  0  0
    1.3170   -6.8520   -3.0570 H   0  0  0  0  0  0  0  0  0  0  0  0
   -1.6490   -3.8290    0.1490 H   0  0  0  0  0  0  0  0  0  0  0  0
   -3.3110   -4.3470   -0.2020 H   0  0  0  0  0  0  0  0  0  0  0  0
   -0.9400   -3.3340    2.4370 H   0  0  0  0  0  0  0  0  0  0  0  0
   -1.6450   -2.6080    4.7010 H   0  0  0  0  0  0  0  0  0  0  0  0
   -4.0070   -2.8730    5.4090 H   0  0  0  0  0  0  0  0  0  0  0  0
   -6.2760   -3.5810    4.9300 H   0  0  0  0  0  0  0  0  0  0  0  0
   -7.9340   -4.5710    3.3740 H   0  0  0  0  0  0  0  0  0  0  0  0
   -7.2290   -5.2960    1.1090 H   0  0  0  0  0  0  0  0  0  0  0  0
   -4.8670   -5.0310    0.4010 H   0  0  0  0  0  0  0  0  0  0  0  0
   -3.4070   -7.3800   -1.6410 H   0  0  0  0  0  0  0  0  0  0  0  0
    0.5670   -3.6510   -1.2240 H   0  0  0  0  0  0  0  0  0  0  0  0
    2.7710   -4.8750    1.2400 H   0  0  0  0  0  0  0  0  0  0  0  0
    1.4510   -1.5270   -0.6420 H   0  0  0  0  0  0  0  0  0  0  0  0
    1.4910   -0.8530    2.4000 H   0  0  0  0  0  0  0  0  0  0  0  0
    3.0270    0.5320    3.7680 H   0  0  0  0  0  0  0  0  0  0  0  0
    5.3270    0.9950    2.9660 H   0  0  0  0  0  0  0  0  0  0  0  0
    4.5580   -1.3140   -0.5730 H   0  0  0  0  0  0  0  0  0  0  0  0
    7.6710    2.0480   -0.7610 H   0  0  0  0  0  0  0  0  0  0  0  0
    5.9540    2.2310   -0.4820 H   0  0  0  0  0  0  0  0  0  0  0  0
  1 38  1  0  0  0  0
  1 39  1  0  0  0  0
  1 40  1  0  0  0  0
  1  2  1  0  0  0  0
  2  3  2  0  0  0  0
  3 41  1  0  0  0  0
  3  4  1  0  0  0  0
  4  5  2  0  0  0  0
  5  6  1  0  0  0  0
  6  7  1  0  0  0  0
  7 42  1  0  0  0  0
  7 43  1  0  0  0  0
  7  8  1  0  0  0  0
  8  9  2  0  0  0  0
  9 44  1  0  0  0  0
  9 10  1  0  0  0  0
 10 45  1  0  0  0  0
 10 11  2  0  0  0  0
 11 46  1  0  0  0  0
 11 12  1  0  0  0  0
 12 13  1  0  0  0  0
 13 47  1  0  0  0  0
 13 14  2  0  0  0  0
 14 48  1  0  0  0  0
 14 15  1  0  0  0  0
 15 49  1  0  0  0  0
 15 16  2  0  0  0  0
 16 50  1  0  0  0  0
 16 17  1  0  0  0  0
 17  8  1  0  0  0  0
 17 12  2  0  0  0  0
  5 18  1  0  0  0  0
 18 51  1  0  0  0  0
 18 19  2  0  0  0  0
 19  2  1  0  0  0  0
 19 20  1  0  0  0  0
  4 21  1  0  0  0  0
 21 22  2  0  0  0  0
 21 23  2  0  0  0  0
 21 24  1  0  0  0  0
 24 52  1  0  0  0  0
 24 25  1  0  0  0  0
 25 26  2  0  0  0  0
 26 53  1  0  0  0  0
 25 27  1  0  0  0  0
 27 54  1  0  0  0  0
 27 28  1  0  0  0  0
 28 29  2  0  0  0  0
 29 55  1  0  0  0  0
 29 30  1  0  0  0  0
 30 56  1  0  0  0  0
 30 31  2  0  0  0  0
 31 57  1  0  0  0  0
 31 32  1  0  0  0  0
 32 33  2  0  0  0  0
 33 28  1  0  0  0  0
 33 58  1  0  0  0  0
 32 34  1  0  0  0  0
 34 35  2  0  0  0  0
 34 36  2  0  0  0  0
 34 37  1  0  0  0  0
 37 59  1  0  0  0  0
 37 60  1  0  0  0  0
M  END
>  <LOGBIO>
6.3700

>  <PRED_LOGBIO>
6.6800

>  <XV_RES>
0.0000

>  <WHL_TMPL>
1

>  <ANCH>
4-6;55-56

$$$$
ROW126
  -MTS-   01071500493D 0   0.00000     0.00000     0

 43 45  0  0  1  0  0  0  0  0999 V2000
   -3.1730   -0.7000   -1.4070 C   0  0  0  0  0  0  0  0  0  0  0  0
   -2.9990    0.7340   -0.9120 C   0  0  0  0  0  0  0  0  0  0  0  0
   -2.0360    1.4490   -1.6900 O   0  0  0  0  0  0  0  0  0  0  0  0
   -1.6040    2.5330   -0.8640 C   0  0  2  0  0  0  0  0  0  0  0  0
   -1.9070    2.0740    0.5740 C   0  0  2  0  0  0  0  0  0  0  0  0
   -2.4820    0.7740    0.4210 O   0  0  0  0  0  0  0  0  0  0  0  0
   -0.8690    2.1040    1.7110 C   0  0  0  0  0  0  0  0  0  0  0  0
    0.4320    2.4390    1.2210 O   0  0  0  0  0  0  0  0  0  0  0  0
    0.7250    1.9740   -0.0980 C   0  0  2  0  0  0  0  0  0  0  0  0
   -0.1040    2.7670   -1.1250 C   0  0  1  0  0  0  0  0  0  0  0  0
    0.5680    2.5200   -2.3630 O   0  0  0  0  0  0  0  0  0  0  0  0
    1.8290    1.9140   -2.0710 C   0  0  0  0  0  0  0  0  0  0  0  0
    2.0400    1.9110   -0.6570 O   0  0  0  0  0  0  0  0  0  0  0  0
    2.9510    2.6810   -2.7650 C   0  0  0  0  0  0  0  0  0  0  0  0
    1.8580    0.4850   -2.6060 C   0  0  0  0  0  0  0  0  0  0  0  0
    0.2530    0.5220   -0.0540 C   0  0  0  0  0  0  0  0  0  0  0  0
    1.3810   -0.3500   -0.1720 O   0  0  0  0  0  0  0  0  0  0  0  0
    0.9880   -1.8580    0.0580 S   0  0  0  0  0  0  0  0  0  0  0  0
    0.1680   -2.3070   -1.0240 O   0  0  0  0  0  0  0  0  0  0  0  0
    0.2660   -1.9800    1.2860 O   0  0  0  0  0  0  0  0  0  0  0  0
    2.4390   -2.8330    0.1340 N   0  0  0  0  0  0  0  0  0  0  0  0
   -4.3820    1.3710   -1.0010 C   0  0  0  0  0  0  0  0  0  0  0  0
   -4.2310   -0.9380   -1.4890 H   0  0  0  0  0  0  0  0  0  0  0  0
   -2.7660   -0.7340   -2.4150 H   0  0  0  0  0  0  0  0  0  0  0  0
   -2.6400   -1.3360   -0.7040 H   0  0  0  0  0  0  0  0  0  0  0  0
   -2.1600    3.4420   -1.0830 H   0  0  0  0  0  0  0  0  0  0  0  0
   -2.7120    2.7230    0.9120 H   0  0  0  0  0  0  0  0  0  0  0  0
   -0.8010    1.0870    2.0910 H   0  0  0  0  0  0  0  0  0  0  0  0
   -1.1850    2.8560    2.4310 H   0  0  0  0  0  0  0  0  0  0  0  0
    0.0680    3.8140   -0.8850 H   0  0  0  0  0  0  0  0  0  0  0  0
    2.5310    3.4250   -3.4380 H   0  0  0  0  0  0  0  0  0  0  0  0
    3.4830    1.9630   -3.3860 H   0  0  0  0  0  0  0  0  0  0  0  0
    3.5660    3.1090   -1.9760 H   0  0  0  0  0  0  0  0  0  0  0  0
    0.8430    0.1190   -2.7430 H   0  0  0  0  0  0  0  0  0  0  0  0
    2.3090   -0.1300   -1.8300 H   0  0  0  0  0  0  0  0  0  0  0  0
    2.4360    0.5120   -3.5270 H   0  0  0  0  0  0  0  0  0  0  0  0
   -0.3600    0.3640   -0.9390 H   0  0  0  0  0  0  0  0  0  0  0  0
   -0.2380    0.3530    0.9020 H   0  0  0  0  0  0  0  0  0  0  0  0
    2.3700   -3.8300    0.2780 H   0  0  0  0  0  0  0  0  0  0  0  0
    3.3450   -2.3980    0.0340 H   0  0  0  0  0  0  0  0  0  0  0  0
   -5.1500    0.6080   -0.8940 H   0  0  0  0  0  0  0  0  0  0  0  0
   -4.4770    1.7710   -2.0080 H   0  0  0  0  0  0  0  0  0  0  0  0
   -4.4210    2.1340   -0.2270 H   0  0  0  0  0  0  0  0  0  0  0  0
  1 23  1  0  0  0  0
  1 24  1  0  0  0  0
  1 25  1  0  0  0  0
  1  2  1  0  0  0  0
  2  3  1  0  0  0  0
  3  4  1  0  0  0  0
  4 26  1  0  0  0  0
  4  5  1  0  0  0  0
  5 27  1  0  0  0  0
  5  6  1  0  0  0  0
  6  2  1  0  0  0  0
  5  7  1  0  0  0  0
  7 28  1  0  0  0  0
  7 29  1  0  0  0  0
  7  8  1  0  0  0  0
  8  9  1  0  0  0  0
  9 10  1  0  0  0  0
 10  4  1  0  0  0  0
 10 30  1  0  0  0  0
 10 11  1  0  0  0  0
 11 12  1  0  0  0  0
 12 13  1  0  0  0  0
 13  9  1  0  0  0  0
 12 14  1  0  0  0  0
 14 31  1  0  0  0  0
 14 32  1  0  0  0  0
 14 33  1  0  0  0  0
 12 15  1  0  0  0  0
 15 34  1  0  0  0  0
 15 35  1  0  0  0  0
 15 36  1  0  0  0  0
  9 16  1  0  0  0  0
 16 37  1  0  0  0  0
 16 38  1  0  0  0  0
 16 17  1  0  0  0  0
 17 18  1  0  0  0  0
 18 19  2  0  0  0  0
 18 20  2  0  0  0  0
 18 21  1  0  0  0  0
 21 39  1  0  0  0  0
 21 40  1  0  0  0  0
  2 22  1  0  0  0  0
 22 41  1  0  0  0  0
 22 42  1  0  0  0  0
 22 43  1  0  0  0  0
M  END
>  <LOGBIO>
8.0000

>  <PRED_LOGBIO>
7.9900

>  <XV_RES>
0.0000

>  <WHL_TMPL>
2

>  <ANCH>
40-43;12-15

$$$$
ROW127
  -MTS-   01071500493D 0   0.00000     0.00000     0

 18 18  0  0  0  0  0  0  0  0999 V2000
    6.8090    1.7080   -0.3590 N   0  0  0  0  0  0  0  0  0  0  0  0
    6.7980    0.2130    0.5500 S   0  0  0  0  0  0  0  0  0  0  0  0
    7.6780    0.3300    1.6710 O   0  0  0  0  0  0  0  0  0  0  0  0
    7.2340   -0.8590   -0.2890 O   0  0  0  0  0  0  0  0  0  0  0  0
    5.0910   -0.1300    1.1450 C   0  0  0  0  0  0  0  0  0  0  0  0
    4.6590    0.3910    2.3700 C   0  0  0  0  0  0  0  0  0  0  0  0
    3.3600    0.1300    2.8230 C   0  0  0  0  0  0  0  0  0  0  0  0
    2.8230    0.7780    4.3460 Cl  0  0  0  0  0  0  0  0  0  0  0  0
    2.4930   -0.6520    2.0500 C   0  0  0  0  0  0  0  0  0  0  0  0
    2.9260   -1.1730    0.8250 C   0  0  0  0  0  0  0  0  0  0  0  0
    1.8480   -2.1450   -0.1350 Cl  0  0  0  0  0  0  0  0  0  0  0  0
    4.2240   -0.9120    0.3720 C   0  0  0  0  0  0  0  0  0  0  0  0
    4.6470   -1.4220   -0.8270 O   0  0  0  0  0  0  0  0  0  0  0  0
    6.2390    1.7990   -1.1880 H   0  0  0  0  0  0  0  0  0  0  0  0
    7.3850    2.4800   -0.0550 H   0  0  0  0  0  0  0  0  0  0  0  0
    5.3270    0.9950    2.9660 H   0  0  0  0  0  0  0  0  0  0  0  0
    1.4920   -0.8530    2.4000 H   0  0  0  0  0  0  0  0  0  0  0  0
    5.0510   -2.2960   -0.7100 H   0  0  0  0  0  0  0  0  0  0  0  0
[truncated: 2,841,828 more chars]
