# Supplementary material for: Template CoMFA Generates Single 3D-QSAR Models that, for Twelve of Twelve Biological Targets, Predict All ChEMBL-Tabulated Affinities
Source: PLoS One. 2015 Jun 12;10(6):e0129307. doi: 10.1371/journal.pone.0129307 (PMC4466312; doi:10.1371/journal.pone.0129307)
Supplement: S2 Text — The zip file contains, in. sdf format, the aligned structures, from the A, B, C, D, and F protocols, of all templates and training sets for the carbonic anhydrase II target. The content of each file is evident from its name. (ZIP) [file pone.0129307.s003.zip › CAII_F_trng.sdf]

ROW1
  -MTS-   01071500523D 0   0.00000     0.00000     0

 22 22  0  0  0  0  0  0  0  0999 V2000
   -2.9460   10.5230    2.4610 C   0  0  0  0  0  0  0  0  0  0  0  0
   -2.1970   10.9030    1.2550 N   0  0  0  0  0  0  0  0  0  0  0  0
   -2.7160   10.7450   -0.0030 C   0  0  0  0  0  0  0  0  0  0  0  0
   -1.4490   11.3390   -1.0870 S   0  0  0  0  0  0  0  0  0  0  0  0
   -0.2870   11.7700    0.1760 C   0  0  0  0  0  0  0  0  0  0  0  0
   -0.8630   11.4670    1.3240 N   0  0  0  0  0  0  0  0  0  0  0  0
    1.2630   12.4400   -0.2940 S   0  0  0  0  0  0  0  0  0  0  0  0
    2.0900   12.4080    0.8920 O   0  0  0  0  0  0  0  0  0  0  0  0
    0.9820   13.6700   -1.0020 O   0  0  0  0  0  0  0  0  0  0  0  0
    1.9860   11.4010   -1.4220 N   0  0  0  0  0  0  0  0  0  0  0  0
   -3.7060   10.3310   -0.0180 N   0  0  0  0  0  0  0  0  0  0  0  0
   -4.6070    9.8990    0.9340 C   0  0  0  0  0  0  0  0  0  0  0  0
   -4.4700    9.9090    2.1520 O   0  0  0  0  0  0  0  0  0  0  0  0
   -5.8860    9.4020    0.3090 C   0  0  0  0  0  0  0  0  0  0  0  0
   -3.6110    9.6940    2.2290 H   0  0  0  0  0  0  0  0  0  0  0  0
   -3.5330   11.3730    2.8060 H   0  0  0  0  0  0  0  0  0  0  0  0
   -2.2500   10.2220    3.2410 H   0  0  0  0  0  0  0  0  0  0  0  0
    2.8920   11.6260   -1.8080 H   0  0  0  0  0  0  0  0  0  0  0  0
    1.5110   10.5570   -1.7080 H   0  0  0  0  0  0  0  0  0  0  0  0
   -6.7420    9.8200    0.8340 H   0  0  0  0  0  0  0  0  0  0  0  0
   -5.9150    8.3260    0.4700 H   0  0  0  0  0  0  0  0  0  0  0  0
   -5.8470    9.6800   -0.7420 H   0  0  0  0  0  0  0  0  0  0  0  0
  1 15  1  0  0  0  0
  1 16  1  0  0  0  0
  1 17  1  0  0  0  0
  1  2  1  0  0  0  0
  2  3  1  0  0  0  0
  3  4  1  0  0  0  0
  4  5  1  0  0  0  0
  5  6  2  0  0  0  0
  6  2  1  0  0  0  0
  5  7  1  0  0  0  0
  7  8  2  0  0  0  0
  7  9  2  0  0  0  0
  7 10  1  0  0  0  0
 10 18  1  0  0  0  0
 10 19  1  0  0  0  0
  3 11  2  0  0  0  0
 11 12  1  0  0  0  0
 12 13  2  0  0  0  0
 12 14  1  0  0  0  0
 14 20  1  0  0  0  0
 14 21  1  0  0  0  0
 14 22  1  0  0  0  0
M  END
>  <LOGBIO>
7.8500

>  <PRED_LOGBIO>
7.7300

>  <XV_RES>
0.1250

>  <WHL_TMPL>
3

>  <ANCH>
7-11;8-7

$$$$
ROW2
  -MTS-   01071500523D 0   0.00000     0.00000     0

 35 36  0  0  0  0  0  0  0  0999 V2000
   -3.0750    6.7560   -0.0220 N   0  0  0  0  0  0  0  0  0  0  0  0
   -4.7630    6.7350    0.5040 S   0  0  0  0  0  0  0  0  0  0  0  0
   -5.4290    7.8420   -0.1400 O   0  0  0  0  0  0  0  0  0  0  0  0
   -5.3400    5.4540    0.2370 O   0  0  0  0  0  0  0  0  0  0  0  0
   -4.7740    7.0540    2.2250 N   0  0  0  0  0  0  0  0  0  0  0  0
   -4.9090    8.4330    2.7160 C   0  0  0  0  0  0  0  0  0  0  0  0
   -4.8890    8.4340    4.2250 C   0  0  0  0  0  0  0  0  0  0  0  0
   -6.0860    8.3110    4.9410 C   0  0  0  0  0  0  0  0  0  0  0  0
   -6.0680    8.3110    6.3410 C   0  0  0  0  0  0  0  0  0  0  0  0
   -4.8540    8.4360    7.0250 C   0  0  0  0  0  0  0  0  0  0  0  0
   -3.6570    8.5590    6.3100 C   0  0  0  0  0  0  0  0  0  0  0  0
   -3.6750    8.5580    4.9100 C   0  0  0  0  0  0  0  0  0  0  0  0
   -4.6470    5.9430    3.1790 C   0  0  0  0  0  0  0  0  0  0  0  0
   -4.6850    6.4840    4.5880 C   0  0  0  0  0  0  0  0  0  0  0  0
   -5.9080    6.6100    5.2570 C   0  0  0  0  0  0  0  0  0  0  0  0
   -5.9420    7.1110    6.5640 C   0  0  0  0  0  0  0  0  0  0  0  0
   -4.7540    7.4860    7.2020 C   0  0  0  0  0  0  0  0  0  0  0  0
   -3.5300    7.3590    6.5330 C   0  0  0  0  0  0  0  0  0  0  0  0
   -3.4960    6.8580    5.2260 C   0  0  0  0  0  0  0  0  0  0  0  0
   -2.4310    6.0560    0.3180 H   0  0  0  0  0  0  0  0  0  0  0  0
   -2.7540    7.4680   -0.6630 H   0  0  0  0  0  0  0  0  0  0  0  0
   -4.0820    9.0330    2.3420 H   0  0  0  0  0  0  0  0  0  0  0  0
   -5.8490    8.8520    2.3650 H   0  0  0  0  0  0  0  0  0  0  0  0
   -7.0240    8.2150    4.4130 H   0  0  0  0  0  0  0  0  0  0  0  0
   -6.9920    8.2160    6.8930 H   0  0  0  0  0  0  0  0  0  0  0  0
   -4.8400    8.4360    8.1050 H   0  0  0  0  0  0  0  0  0  0  0  0
   -2.7190    8.6550    6.8380 H   0  0  0  0  0  0  0  0  0  0  0  0
   -2.7510    8.6530    4.3580 H   0  0  0  0  0  0  0  0  0  0  0  0
   -3.7030    5.4280    3.0130 H   0  0  0  0  0  0  0  0  0  0  0  0
   -5.4710    5.2470    3.0360 H   0  0  0  0  0  0  0  0  0  0  0  0
   -6.8250    6.3210    4.7650 H   0  0  0  0  0  0  0  0  0  0  0  0
   -6.8860    7.2090    7.0800 H   0  0  0  0  0  0  0  0  0  0  0  0
   -4.7800    7.8720    8.2100 H   0  0  0  0  0  0  0  0  0  0  0  0
   -2.6130    7.6480    7.0250 H   0  0  0  0  0  0  0  0  0  0  0  0
   -2.5520    6.7600    4.7100 H   0  0  0  0  0  0  0  0  0  0  0  0
  1 20  1  0  0  0  0
  1 21  1  0  0  0  0
  1  2  1  0  0  0  0
  2  3  2  0  0  0  0
  2  4  2  0  0  0  0
  2  5  1  0  0  0  0
  5  6  1  0  0  0  0
  6 22  1  0  0  0  0
  6 23  1  0  0  0  0
  6  7  1  0  0  0  0
  7  8  2  0  0  0  0
  8 24  1  0  0  0  0
  8  9  1  0  0  0  0
  9 25  1  0  0  0  0
  9 10  2  0  0  0  0
 10 26  1  0  0  0  0
 10 11  1  0  0  0  0
 11 27  1  0  0  0  0
 11 12  2  0  0  0  0
 12  7  1  0  0  0  0
 12 28  1  0  0  0  0
  5 13  1  0  0  0  0
 13 29  1  0  0  0  0
 13 30  1  0  0  0  0
 13 14  1  0  0  0  0
 14 15  2  0  0  0  0
 15 31  1  0  0  0  0
 15 16  1  0  0  0  0
 16 32  1  0  0  0  0
 16 17  2  0  0  0  0
 17 33  1  0  0  0  0
 17 18  1  0  0  0  0
 18 34  1  0  0  0  0
 18 19  2  0  0  0  0
 19 14  1  0  0  0  0
 19 35  1  0  0  0  0
M  END
>  <LOGBIO>
6.1900

>  <PRED_LOGBIO>
6.3400

>  <XV_RES>
-0.2640

>  <WHL_TMPL>
1

>  <ANCH>
41-43;4-5

$$$$
ROW3
  -MTS-   01071500523D 0   0.00000     0.00000     0

 22 22  0  0  0  0  0  0  0  0999 V2000
   -2.9460   10.5230    2.4610 C   0  0  0  0  0  0  0  0  0  0  0  0
   -2.1970   10.9030    1.2550 N   0  0  0  0  0  0  0  0  0  0  0  0
   -2.7160   10.7450   -0.0030 C   0  0  0  0  0  0  0  0  0  0  0  0
   -1.4490   11.3390   -1.0870 S   0  0  0  0  0  0  0  0  0  0  0  0
   -0.2870   11.7700    0.1760 C   0  0  0  0  0  0  0  0  0  0  0  0
   -0.8630   11.4670    1.3240 N   0  0  0  0  0  0  0  0  0  0  0  0
    1.2630   12.4400   -0.2940 S   0  0  0  0  0  0  0  0  0  0  0  0
    2.0900   12.4080    0.8920 O   0  0  0  0  0  0  0  0  0  0  0  0
    0.9820   13.6700   -1.0020 O   0  0  0  0  0  0  0  0  0  0  0  0
    1.9860   11.4010   -1.4220 N   0  0  0  0  0  0  0  0  0  0  0  0
   -3.7060   10.3310   -0.0180 N   0  0  0  0  0  0  0  0  0  0  0  0
   -4.6070    9.8990    0.9340 C   0  0  0  0  0  0  0  0  0  0  0  0
   -4.4700    9.9090    2.1520 O   0  0  0  0  0  0  0  0  0  0  0  0
   -5.8860    9.4020    0.3090 C   0  0  0  0  0  0  0  0  0  0  0  0
   -3.6110    9.6940    2.2290 H   0  0  0  0  0  0  0  0  0  0  0  0
   -3.5330   11.3730    2.8060 H   0  0  0  0  0  0  0  0  0  0  0  0
   -2.2500   10.2220    3.2410 H   0  0  0  0  0  0  0  0  0  0  0  0
    2.8920   11.6260   -1.8080 H   0  0  0  0  0  0  0  0  0  0  0  0
    1.5110   10.5570   -1.7080 H   0  0  0  0  0  0  0  0  0  0  0  0
   -6.7420    9.8200    0.8340 H   0  0  0  0  0  0  0  0  0  0  0  0
   -5.9150    8.3260    0.4700 H   0  0  0  0  0  0  0  0  0  0  0  0
   -5.8470    9.6800   -0.7420 H   0  0  0  0  0  0  0  0  0  0  0  0
  1 15  1  0  0  0  0
  1 16  1  0  0  0  0
  1 17  1  0  0  0  0
  1  2  1  0  0  0  0
  2  3  1  0  0  0  0
  3  4  1  0  0  0  0
  4  5  1  0  0  0  0
  5  6  2  0  0  0  0
  6  2  1  0  0  0  0
  5  7  1  0  0  0  0
  7  8  2  0  0  0  0
  7  9  2  0  0  0  0
  7 10  1  0  0  0  0
 10 18  1  0  0  0  0
 10 19  1  0  0  0  0
  3 11  2  0  0  0  0
 11 12  1  0  0  0  0
 12 13  2  0  0  0  0
 12 14  1  0  0  0  0
 14 20  1  0  0  0  0
 14 21  1  0  0  0  0
 14 22  1  0  0  0  0
M  END
>  <LOGBIO>
7.8500

>  <PRED_LOGBIO>
7.7300

>  <XV_RES>
0.1250

>  <WHL_TMPL>
3

>  <ANCH>
7-11;8-7

$$$$
ROW4
  -MTS-   01071500523D 0   0.00000     0.00000     0

 29 30  0  0  0  0  0  0  0  0999 V2000
   -2.5750   10.6580    2.8920 C   0  0  0  0  0  0  0  0  0  0  0  0
   -2.0120   10.9660    1.5690 N   0  0  0  0  0  0  0  0  0  0  0  0
   -0.6880   11.5360    1.4120 N   0  0  0  0  0  0  0  0  0  0  0  0
   -0.2870   11.7700    0.1760 C   0  0  0  0  0  0  0  0  0  0  0  0
   -1.6150   11.2610   -0.8780 S   0  0  0  0  0  0  0  0  0  0  0  0
   -2.7050   10.7310    0.4110 C   0  0  0  0  0  0  0  0  0  0  0  0
   -3.7060   10.3310   -0.0180 N   0  0  0  0  0  0  0  0  0  0  0  0
   -4.6070    9.8990    0.9340 C   0  0  0  0  0  0  0  0  0  0  0  0
   -4.4700    9.9090    2.1520 O   0  0  0  0  0  0  0  0  0  0  0  0
   -5.8620    9.4110    0.3210 C   0  0  0  0  0  0  0  0  0  0  0  0
   -5.8340    8.3280   -0.5650 C   0  0  0  0  0  0  0  0  0  0  0  0
   -4.6610    7.7280   -0.8600 F   0  0  0  0  0  0  0  0  0  0  0  0
   -7.0210    7.8660   -1.1460 C   0  0  0  0  0  0  0  0  0  0  0  0
   -6.9930    6.8210   -2.0000 F   0  0  0  0  0  0  0  0  0  0  0  0
   -8.2380    8.4880   -0.8400 C   0  0  0  0  0  0  0  0  0  0  0  0
   -9.3830    8.0430   -1.4000 F   0  0  0  0  0  0  0  0  0  0  0  0
   -8.2660    9.5720    0.0460 C   0  0  0  0  0  0  0  0  0  0  0  0
   -9.4390   10.1720    0.3410 F   0  0  0  0  0  0  0  0  0  0  0  0
   -7.0790   10.0330    0.6260 C   0  0  0  0  0  0  0  0  0  0  0  0
   -7.1070   11.0780    1.4810 F   0  0  0  0  0  0  0  0  0  0  0  0
    1.2630   12.4400   -0.2940 S   0  0  0  0  0  0  0  0  0  0  0  0
    2.0900   12.4080    0.8920 O   0  0  0  0  0  0  0  0  0  0  0  0
    0.9820   13.6700   -1.0020 O   0  0  0  0  0  0  0  0  0  0  0  0
    1.9860   11.4010   -1.4220 N   0  0  0  0  0  0  0  0  0  0  0  0
   -3.2580    9.8150    2.8080 H   0  0  0  0  0  0  0  0  0  0  0  0
   -3.1150   11.5250    3.2670 H   0  0  0  0  0  0  0  0  0  0  0  0
   -1.7710   10.4060    3.5790 H   0  0  0  0  0  0  0  0  0  0  0  0
    2.8920   11.6260   -1.8080 H   0  0  0  0  0  0  0  0  0  0  0  0
    1.5110   10.5570   -1.7080 H   0  0  0  0  0  0  0  0  0  0  0  0
  1 25  1  0  0  0  0
  1 26  1  0  0  0  0
  1 27  1  0  0  0  0
  1  2  1  0  0  0  0
  2  3  1  0  0  0  0
  3  4  2  0  0  0  0
  4  5  1  0  0  0  0
  5  6  1  0  0  0  0
  6  2  1  0  0  0  0
  6  7  2  0  0  0  0
  7  8  1  0  0  0  0
  8  9  2  0  0  0  0
  8 10  1  0  0  0  0
 10 11  2  0  0  0  0
 11 12  1  0  0  0  0
 11 13  1  0  0  0  0
 13 14  1  0  0  0  0
 13 15  2  0  0  0  0
 15 16  1  0  0  0  0
 15 17  1  0  0  0  0
 17 18  1  0  0  0  0
 17 19  2  0  0  0  0
 19 10  1  0  0  0  0
 19 20  1  0  0  0  0
  4 21  1  0  0  0  0
 21 22  2  0  0  0  0
 21 23  2  0  0  0  0
 21 24  1  0  0  0  0
 24 28  1  0  0  0  0
 24 29  1  0  0  0  0
M  END
>  <LOGBIO>
8.8200

>  <PRED_LOGBIO>
8.5500

>  <XV_RES>
0.3860

>  <WHL_TMPL>
3

>  <ANCH>
7-8;7-6

$$$$
ROW5
  -MTS-   01071500523D 0   0.00000     0.00000     0

 18 18  0  0  0  0  0  0  0  0999 V2000
    3.5610    0.6230   -1.4590 N   0  0  0  0  0  0  0  0  0  0  0  0
    2.2180    0.9390   -0.4920 S   0  0  0  0  0  0  0  0  0  0  0  0
    1.6460    2.1870   -0.9430 O   0  0  0  0  0  0  0  0  0  0  0  0
    1.3050   -0.1600   -0.5520 O   0  0  0  0  0  0  0  0  0  0  0  0
    2.7430    1.1700    0.9750 O   0  0  0  0  0  0  0  0  0  0  0  0
    3.5260    0.1970    1.5380 C   0  0  0  0  0  0  0  0  0  0  0  0
    4.9170    0.2430    1.3860 C   0  0  0  0  0  0  0  0  0  0  0  0
    5.7170   -0.7510    1.9610 C   0  0  0  0  0  0  0  0  0  0  0  0
    5.1270   -1.7910    2.6890 C   0  0  0  0  0  0  0  0  0  0  0  0
    6.2130   -3.1400    3.4710 Br  0  0  0  0  0  0  0  0  0  0  0  0
    3.7360   -1.8370    2.8420 C   0  0  0  0  0  0  0  0  0  0  0  0
    2.9360   -0.8430    2.2660 C   0  0  0  0  0  0  0  0  0  0  0  0
    4.1080   -0.2120   -1.3060 H   0  0  0  0  0  0  0  0  0  0  0  0
    3.8190    1.2690   -2.1920 H   0  0  0  0  0  0  0  0  0  0  0  0
    5.3730    1.0450    0.8240 H   0  0  0  0  0  0  0  0  0  0  0  0
    6.7900   -0.7160    1.8440 H   0  0  0  0  0  0  0  0  0  0  0  0
    3.2800   -2.6390    3.4030 H   0  0  0  0  0  0  0  0  0  0  0  0
    1.8630   -0.8780    2.3840 H   0  0  0  0  0  0  0  0  0  0  0  0
  1 13  1  0  0  0  0
  1 14  1  0  0  0  0
  1  2  1  0  0  0  0
  2  3  2  0  0  0  0
  2  4  2  0  0  0  0
  2  5  1  0  0  0  0
  5  6  1  0  0  0  0
  6  7  2  0  0  0  0
  7 15  1  0  0  0  0
  7  8  1  0  0  0  0
  8 16  1  0  0  0  0
  8  9  2  0  0  0  0
  9 10  1  0  0  0  0
  9 11  1  0  0  0  0
 11 17  1  0  0  0  0
 11 12  2  0  0  0  0
 12  6  1  0  0  0  0
 12 18  1  0  0  0  0
M  END
>  <LOGBIO>
8.8200

>  <PRED_LOGBIO>
7.7000

>  <XV_RES>
1.2910

>  <WHL_TMPL>
2

>  <ANCH>
4-6;4-5

$$$$
ROW6
  -MTS-   01071500523D 0   0.00000     0.00000     0

 17 17  0  0  0  0  0  0  0  0999 V2000
   -2.5750   10.6580    2.8920 C   0  0  0  0  0  0  0  0  0  0  0  0
   -2.0120   10.9660    1.5700 N   0  0  0  0  0  0  0  0  0  0  0  0
   -2.7050   10.7310    0.4120 C   0  0  0  0  0  0  0  0  0  0  0  0
   -1.6150   11.2610   -0.8780 S   0  0  0  0  0  0  0  0  0  0  0  0
   -0.2870   11.7700    0.1760 C   0  0  0  0  0  0  0  0  0  0  0  0
   -0.6880   11.5360    1.4120 N   0  0  0  0  0  0  0  0  0  0  0  0
    1.2630   12.4400   -0.2940 S   0  0  0  0  0  0  0  0  0  0  0  0
    2.0900   12.4080    0.8920 O   0  0  0  0  0  0  0  0  0  0  0  0
    0.9820   13.6700   -1.0020 O   0  0  0  0  0  0  0  0  0  0  0  0
    1.9860   11.4010   -1.4220 N   0  0  0  0  0  0  0  0  0  0  0  0
   -3.7060   10.3310   -0.0180 N   0  0  0  0  0  0  0  0  0  0  0  0
   -3.2580    9.8150    2.8080 H   0  0  0  0  0  0  0  0  0  0  0  0
   -3.1150   11.5250    3.2670 H   0  0  0  0  0  0  0  0  0  0  0  0
   -1.7710   10.4060    3.5790 H   0  0  0  0  0  0  0  0  0  0  0  0
    2.8920   11.6260   -1.8080 H   0  0  0  0  0  0  0  0  0  0  0  0
    1.5110   10.5570   -1.7080 H   0  0  0  0  0  0  0  0  0  0  0  0
   -3.8540   10.3170   -0.9970 H   0  0  0  0  0  0  0  0  0  0  0  0
  1 12  1  0  0  0  0
  1 13  1  0  0  0  0
  1 14  1  0  0  0  0
  1  2  1  0  0  0  0
  2  3  1  0  0  0  0
  3  4  1  0  0  0  0
  4  5  1  0  0  0  0
  5  6  2  0  0  0  0
  6  2  1  0  0  0  0
  5  7  1  0  0  0  0
  7  8  2  0  0  0  0
  7  9  2  0  0  0  0
  7 10  1  0  0  0  0
 10 15  1  0  0  0  0
 10 16  1  0  0  0  0
  3 11  2  0  0  0  0
 11 17  1  0  0  0  0
M  END
>  <LOGBIO>
7.7200

>  <PRED_LOGBIO>
7.3600

>  <XV_RES>
0.3760

>  <WHL_TMPL>
3

>  <ANCH>
7-8;8-9

$$$$
ROW7
  -MTS-   01071500523D 0   0.00000     0.00000     0

 42 43  0  0  0  0  0  0  0  0999 V2000
  -14.0730   10.4270    4.0550 N   0  0  0  0  0  0  0  0  0  0  0  0
  -12.9230    9.1290    3.8230 S   0  0  0  0  0  0  0  0  0  0  0  0
  -13.3940    8.2520    2.7970 O   0  0  0  0  0  0  0  0  0  0  0  0
  -12.7760    8.3990    5.0440 O   0  0  0  0  0  0  0  0  0  0  0  0
  -11.2960    9.8320    3.3300 C   0  0  0  0  0  0  0  0  0  0  0  0
  -10.9980   10.0240    1.9760 C   0  0  0  0  0  0  0  0  0  0  0  0
   -9.7600   10.5590    1.6000 C   0  0  0  0  0  0  0  0  0  0  0  0
   -8.8200   10.9030    2.5790 C   0  0  0  0  0  0  0  0  0  0  0  0
   -7.4850   11.4800    2.1740 C   0  0  0  0  0  0  0  0  0  0  0  0
   -6.4800   10.3460    1.9720 C   0  0  0  0  0  0  0  0  0  0  0  0
   -5.1800   10.9080    1.5780 N   0  0  0  0  0  0  0  0  0  0  0  0
   -4.1490   10.1010    1.3470 C   0  0  0  0  0  0  0  0  0  0  0  0
   -4.2830    8.8840    1.4630 O   0  0  0  0  0  0  0  0  0  0  0  0
   -2.8400   10.6660    0.9500 C   0  0  0  0  0  0  0  0  0  0  0  0
   -2.5420   10.8580   -0.4040 C   0  0  0  0  0  0  0  0  0  0  0  0
   -1.3040   11.3930   -0.7800 C   0  0  0  0  0  0  0  0  0  0  0  0
   -0.3640   11.7370    0.1990 C   0  0  0  0  0  0  0  0  0  0  0  0
   -0.6620   11.5450    1.5540 C   0  0  0  0  0  0  0  0  0  0  0  0
   -1.9000   11.0100    1.9290 C   0  0  0  0  0  0  0  0  0  0  0  0
    1.2630   12.4400   -0.2940 S   0  0  0  0  0  0  0  0  0  0  0  0
    0.9820   13.6700   -1.0020 O   0  0  0  0  0  0  0  0  0  0  0  0
    1.8550   11.5340   -1.2290 O   0  0  0  0  0  0  0  0  0  0  0  0
    2.2170   12.6760    1.1540 N   0  0  0  0  0  0  0  0  0  0  0  0
   -9.1180   10.7110    3.9340 C   0  0  0  0  0  0  0  0  0  0  0  0
  -10.3560   10.1760    4.3090 C   0  0  0  0  0  0  0  0  0  0  0  0
  -13.7880   11.3860    3.9140 H   0  0  0  0  0  0  0  0  0  0  0  0
  -15.0230   10.2180    4.3300 H   0  0  0  0  0  0  0  0  0  0  0  0
  -11.7230    9.7590    1.2200 H   0  0  0  0  0  0  0  0  0  0  0  0
   -9.5300   10.7070    0.5550 H   0  0  0  0  0  0  0  0  0  0  0  0
   -7.1260   12.1470    2.9550 H   0  0  0  0  0  0  0  0  0  0  0  0
   -7.5960   12.0350    1.2450 H   0  0  0  0  0  0  0  0  0  0  0  0
   -6.8380    9.6790    1.1910 H   0  0  0  0  0  0  0  0  0  0  0  0
   -6.3680    9.7910    2.9010 H   0  0  0  0  0  0  0  0  0  0  0  0
   -5.0700   11.9080    1.4820 H   0  0  0  0  0  0  0  0  0  0  0  0
   -3.2670   10.5920   -1.1590 H   0  0  0  0  0  0  0  0  0  0  0  0
   -1.0740   11.5400   -1.8240 H   0  0  0  0  0  0  0  0  0  0  0  0
    0.0630   11.8110    2.3090 H   0  0  0  0  0  0  0  0  0  0  0  0
   -2.1300   10.8630    2.9740 H   0  0  0  0  0  0  0  0  0  0  0  0
    3.0180   12.0870    1.3330 H   0  0  0  0  0  0  0  0  0  0  0  0
    1.9660   13.4010    1.8110 H   0  0  0  0  0  0  0  0  0  0  0  0
   -8.3930   10.9770    4.6890 H   0  0  0  0  0  0  0  0  0  0  0  0
  -10.5860   10.0290    5.3540 H   0  0  0  0  0  0  0  0  0  0  0  0
  1 26  1  0  0  0  0
  1 27  1  0  0  0  0
  1  2  1  0  0  0  0
  2  3  2  0  0  0  0
  2  4  2  0  0  0  0
  2  5  1  0  0  0  0
  5  6  2  0  0  0  0
  6 28  1  0  0  0  0
  6  7  1  0  0  0  0
  7 29  1  0  0  0  0
  7  8  2  0  0  0  0
  8  9  1  0  0  0  0
  9 30  1  0  0  0  0
  9 31  1  0  0  0  0
  9 10  1  0  0  0  0
 10 32  1  0  0  0  0
 10 33  1  0  0  0  0
 10 11  1  0  0  0  0
 11 34  1  0  0  0  0
 11 12  1  0  0  0  0
 12 13  2  0  0  0  0
 12 14  1  0  0  0  0
 14 15  2  0  0  0  0
 15 35  1  0  0  0  0
 15 16  1  0  0  0  0
 16 36  1  0  0  0  0
 16 17  2  0  0  0  0
 17 18  1  0  0  0  0
 18 37  1  0  0  0  0
 18 19  2  0  0  0  0
 19 14  1  0  0  0  0
 19 38  1  0  0  0  0
 17 20  1  0  0  0  0
 20 21  2  0  0  0  0
 20 22  2  0  0  0  0
 20 23  1  0  0  0  0
 23 39  1  0  0  0  0
 23 40  1  0  0  0  0
  8 24  1  0  0  0  0
 24 41  1  0  0  0  0
 24 25  2  0  0  0  0
 25  5  1  0  0  0  0
 25 42  1  0  0  0  0
M  END
>  <LOGBIO>
8.3000

>  <PRED_LOGBIO>
7.6800

>  <XV_RES>
0.6820

>  <WHL_TMPL>
3

>  <ANCH>
4-6;33-34

$$$$
ROW8
  -MTS-   01071500523D 0   0.00000     0.00000     0

 25 25  0  0  0  0  0  0  0  0999 V2000
   -5.3710    8.0050    1.8200 N   0  0  0  0  0  0  0  0  0  0  0  0
   -4.0720    8.5660    1.4260 C   0  0  0  0  0  0  0  0  0  0  0  0
   -4.1750   10.0890    1.3550 C   0  0  0  0  0  0  0  0  0  0  0  0
   -2.8400   10.6660    0.9500 C   0  0  0  0  0  0  0  0  0  0  0  0
   -1.9000   11.0100    1.9290 C   0  0  0  0  0  0  0  0  0  0  0  0
   -0.6620   11.5450    1.5540 C   0  0  0  0  0  0  0  0  0  0  0  0
   -0.3640   11.7370    0.1990 C   0  0  0  0  0  0  0  0  0  0  0  0
   -1.3040   11.3930   -0.7800 C   0  0  0  0  0  0  0  0  0  0  0  0
   -2.5420   10.8580   -0.4040 C   0  0  0  0  0  0  0  0  0  0  0  0
    1.2630   12.4400   -0.2940 S   0  0  0  0  0  0  0  0  0  0  0  0
    0.9820   13.6700   -1.0020 O   0  0  0  0  0  0  0  0  0  0  0  0
    1.8550   11.5340   -1.2290 O   0  0  0  0  0  0  0  0  0  0  0  0
    2.2170   12.6760    1.1540 N   0  0  0  0  0  0  0  0  0  0  0  0
   -5.6340    8.3670    2.7260 H   0  0  0  0  0  0  0  0  0  0  0  0
   -5.3030    6.9980    1.8670 H   0  0  0  0  0  0  0  0  0  0  0  0
   -3.3180    8.2880    2.1600 H   0  0  0  0  0  0  0  0  0  0  0  0
   -3.7890    8.1760    0.4510 H   0  0  0  0  0  0  0  0  0  0  0  0
   -4.9280   10.3670    0.6210 H   0  0  0  0  0  0  0  0  0  0  0  0
   -4.4580   10.4790    2.3300 H   0  0  0  0  0  0  0  0  0  0  0  0
   -2.1300   10.8630    2.9740 H   0  0  0  0  0  0  0  0  0  0  0  0
    0.0630   11.8110    2.3090 H   0  0  0  0  0  0  0  0  0  0  0  0
   -1.0740   11.5400   -1.8240 H   0  0  0  0  0  0  0  0  0  0  0  0
   -3.2670   10.5920   -1.1590 H   0  0  0  0  0  0  0  0  0  0  0  0
    2.7140   11.8980    1.5630 H   0  0  0  0  0  0  0  0  0  0  0  0
    2.2700   13.5900    1.5810 H   0  0  0  0  0  0  0  0  0  0  0  0
  1 14  1  0  0  0  0
  1 15  1  0  0  0  0
  1  2  1  0  0  0  0
  2 16  1  0  0  0  0
  2 17  1  0  0  0  0
  2  3  1  0  0  0  0
  3 18  1  0  0  0  0
  3 19  1  0  0  0  0
  3  4  1  0  0  0  0
  4  5  2  0  0  0  0
  5 20  1  0  0  0  0
  5  6  1  0  0  0  0
  6 21  1  0  0  0  0
  6  7  2  0  0  0  0
  7  8  1  0  0  0  0
  8 22  1  0  0  0  0
  8  9  2  0  0  0  0
  9  4  1  0  0  0  0
  9 23  1  0  0  0  0
  7 10  1  0  0  0  0
 10 11  2  0  0  0  0
 10 12  2  0  0  0  0
 10 13  1  0  0  0  0
 13 24  1  0  0  0  0
 13 25  1  0  0  0  0
M  END
>  <LOGBIO>
6.8000

>  <PRED_LOGBIO>
6.6000

>  <XV_RES>
0.2050

>  <WHL_TMPL>
3

>  <ANCH>
4-6;20-21

$$$$
ROW9
  -MTS-   01071500523D 0   0.00000     0.00000     0

 20 19  0  0  0  0  0  0  0  0999 V2000
   -0.7450   -3.1400    1.2090 C   0  0  0  0  0  0  0  0  0  0  0  0
   -1.6440   -2.4640    0.3420 C   0  0  0  0  0  0  0  0  0  0  0  0
   -0.6900   -1.7510   -0.6180 C   0  0  0  0  0  0  0  0  0  0  0  0
    0.1660   -0.6090    0.0000 C   0  0  0  0  0  0  0  0  0  0  0  0
    1.2080   -0.2580   -0.9130 O   0  0  0  0  0  0  0  0  0  0  0  0
    2.2180    0.9390   -0.4920 S   0  0  0  0  0  0  0  0  0  0  0  0
    1.6460    2.1870   -0.9430 O   0  0  0  0  0  0  0  0  0  0  0  0
    3.4300    0.7430   -1.2250 O   0  0  0  0  0  0  0  0  0  0  0  0
    2.4720    0.9150    1.2390 N   0  0  0  0  0  0  0  0  0  0  0  0
   -1.3020   -3.7150    1.9460 H   0  0  0  0  0  0  0  0  0  0  0  0
   -0.2030   -3.8580    0.5980 H   0  0  0  0  0  0  0  0  0  0  0  0
   -0.0980   -2.3890    1.6570 H   0  0  0  0  0  0  0  0  0  0  0  0
   -2.1740   -1.7100    0.9200 H   0  0  0  0  0  0  0  0  0  0  0  0
   -2.2440   -3.1770   -0.2180 H   0  0  0  0  0  0  0  0  0  0  0  0
   -1.3290   -1.2670   -1.3540 H   0  0  0  0  0  0  0  0  0  0  0  0
   -0.0030   -2.4950   -1.0150 H   0  0  0  0  0  0  0  0  0  0  0  0
    0.6470   -1.0190    0.8850 H   0  0  0  0  0  0  0  0  0  0  0  0
   -0.4840    0.2490    0.1610 H   0  0  0  0  0  0  0  0  0  0  0  0
    2.2180    0.0970    1.7750 H   0  0  0  0  0  0  0  0  0  0  0  0
    2.8730    1.7180    1.7020 H   0  0  0  0  0  0  0  0  0  0  0  0
  1 10  1  0  0  0  0
  1 11  1  0  0  0  0
  1 12  1  0  0  0  0
  1  2  1  0  0  0  0
  2 13  1  0  0  0  0
  2 14  1  0  0  0  0
  2  3  1  0  0  0  0
  3 15  1  0  0  0  0
  3 16  1  0  0  0  0
  3  4  1  0  0  0  0
  4 17  1  0  0  0  0
  4 18  1  0  0  0  0
  4  5  1  0  0  0  0
  5  6  1  0  0  0  0
  6  7  2  0  0  0  0
  6  8  2  0  0  0  0
  6  9  1  0  0  0  0
  9 19  1  0  0  0  0
  9 20  1  0  0  0  0
M  END
>  <LOGBIO>
7.1500

>  <PRED_LOGBIO>
6.5900

>  <XV_RES>
0.6000

>  <WHL_TMPL>
2

>  <ANCH>
4-6;15-16

$$$$
ROW11
  -MTS-   01071500523D 0   0.00000     0.00000     0

 22 23  0  0  0  0  0  0  0  0999 V2000
    1.9860   11.4010   -1.4220 N   0  0  0  0  0  0  0  0  0  0  0  0
    1.2630   12.4400   -0.2940 S   0  0  0  0  0  0  0  0  0  0  0  0
    0.9820   13.6700   -1.0020 O   0  0  0  0  0  0  0  0  0  0  0  0
    0.1270   11.8240    0.3190 O   0  0  0  0  0  0  0  0  0  0  0  0
    2.5210   12.8190    0.9940 C   0  0  0  0  0  0  0  0  0  0  0  0
    2.3420   12.8660    2.3010 N   0  0  0  0  0  0  0  0  0  0  0  0
    3.5030   13.1890    3.1070 N   0  0  0  0  0  0  0  0  0  0  0  0
    4.6330   13.4080    2.4590 C   0  0  0  0  0  0  0  0  0  0  0  0
    4.2320   13.1990    0.7480 S   0  0  0  0  0  0  0  0  0  0  0  0
    5.9500   13.7520    3.0390 C   0  0  0  0  0  0  0  0  0  0  0  0
    6.0960   14.9180    3.8010 C   0  0  0  0  0  0  0  0  0  0  0  0
    7.3420   15.2440    4.3490 C   0  0  0  0  0  0  0  0  0  0  0  0
    8.4420   14.4050    4.1360 C   0  0  0  0  0  0  0  0  0  0  0  0
    8.2960   13.2390    3.3750 C   0  0  0  0  0  0  0  0  0  0  0  0
    7.0500   12.9130    2.8260 C   0  0  0  0  0  0  0  0  0  0  0  0
    6.8680   11.4640    1.8790 Cl  0  0  0  0  0  0  0  0  0  0  0  0
    2.2700   10.4730   -1.1440 H   0  0  0  0  0  0  0  0  0  0  0  0
    2.1330   11.7100   -2.3720 H   0  0  0  0  0  0  0  0  0  0  0  0
    5.2480   15.5650    3.9650 H   0  0  0  0  0  0  0  0  0  0  0  0
    7.4550   16.1430    4.9370 H   0  0  0  0  0  0  0  0  0  0  0  0
    9.4030   14.6560    4.5590 H   0  0  0  0  0  0  0  0  0  0  0  0
    9.1450   12.5920    3.2100 H   0  0  0  0  0  0  0  0  0  0  0  0
  1 17  1  0  0  0  0
  1 18  1  0  0  0  0
  1  2  1  0  0  0  0
  2  3  2  0  0  0  0
  2  4  2  0  0  0  0
  2  5  1  0  0  0  0
  5  6  2  0  0  0  0
  6  7  1  0  0  0  0
  7  8  2  0  0  0  0
  8  9  1  0  0  0  0
  9  5  1  0  0  0  0
  8 10  1  0  0  0  0
 10 11  2  0  0  0  0
 11 19  1  0  0  0  0
 11 12  1  0  0  0  0
 12 20  1  0  0  0  0
 12 13  2  0  0  0  0
 13 21  1  0  0  0  0
 13 14  1  0  0  0  0
 14 22  1  0  0  0  0
 14 15  2  0  0  0  0
 15 10  1  0  0  0  0
 15 16  1  0  0  0  0
M  END
>  <LOGBIO>
7.9200

>  <PRED_LOGBIO>
8.0000

>  <XV_RES>
-0.0610

>  <WHL_TMPL>
3

>  <ANCH>
4-6;4-5

$$$$
ROW12
  -MTS-   01071500523D 0   0.00000     0.00000     0

 27 28  0  0  0  0  0  0  0  0999 V2000
    1.9860   11.4010   -1.4220 N   0  0  0  0  0  0  0  0  0  0  0  0
    1.2630   12.4400   -0.2940 S   0  0  0  0  0  0  0  0  0  0  0  0
    0.9820   13.6700   -1.0020 O   0  0  0  0  0  0  0  0  0  0  0  0
    0.1270   11.8240    0.3190 O   0  0  0  0  0  0  0  0  0  0  0  0
    2.5210   12.8190    0.9940 C   0  0  0  0  0  0  0  0  0  0  0  0
    2.3420   12.8660    2.3010 N   0  0  0  0  0  0  0  0  0  0  0  0
    3.5030   13.1890    3.1070 N   0  0  0  0  0  0  0  0  0  0  0  0
    4.6330   13.4080    2.4590 C   0  0  0  0  0  0  0  0  0  0  0  0
    5.8520   13.7270    2.9960 N   0  0  0  0  0  0  0  0  0  0  0  0
    6.2890   15.4040    3.2390 S   0  0  0  0  0  0  0  0  0  0  0  0
    5.3500   16.0170    4.1260 O   0  0  0  0  0  0  0  0  0  0  0  0
    6.2750   16.0870    1.9830 O   0  0  0  0  0  0  0  0  0  0  0  0
    7.9750   15.4980    3.9700 C   0  0  0  0  0  0  0  0  0  0  0  0
    8.1360   15.4980    5.3610 C   0  0  0  0  0  0  0  0  0  0  0  0
    9.4190   15.5700    5.9170 C   0  0  0  0  0  0  0  0  0  0  0  0
   10.5410   15.6420    5.0820 C   0  0  0  0  0  0  0  0  0  0  0  0
   10.3790   15.6430    3.6920 C   0  0  0  0  0  0  0  0  0  0  0  0
    9.0970   15.5710    3.1360 C   0  0  0  0  0  0  0  0  0  0  0  0
    4.2320   13.1990    0.7480 S   0  0  0  0  0  0  0  0  0  0  0  0
    2.2700   10.4730   -1.1440 H   0  0  0  0  0  0  0  0  0  0  0  0
    2.1330   11.7100   -2.3720 H   0  0  0  0  0  0  0  0  0  0  0  0
    6.4990   12.9940    3.2510 H   0  0  0  0  0  0  0  0  0  0  0  0
    7.2710   15.4420    6.0050 H   0  0  0  0  0  0  0  0  0  0  0  0
    9.5430   15.5690    6.9900 H   0  0  0  0  0  0  0  0  0  0  0  0
   11.5300   15.6980    5.5120 H   0  0  0  0  0  0  0  0  0  0  0  0
   11.2450   15.6980    3.0480 H   0  0  0  0  0  0  0  0  0  0  0  0
    8.9720   15.5710    2.0630 H   0  0  0  0  0  0  0  0  0  0  0  0
  1 20  1  0  0  0  0
  1 21  1  0  0  0  0
  1  2  1  0  0  0  0
  2  3  2  0  0  0  0
  2  4  2  0  0  0  0
  2  5  1  0  0  0  0
  5  6  2  0  0  0  0
  6  7  1  0  0  0  0
  7  8  2  0  0  0  0
  8  9  1  0  0  0  0
  9 22  1  0  0  0  0
  9 10  1  0  0  0  0
 10 11  2  0  0  0  0
 10 12  2  0  0  0  0
 10 13  1  0  0  0  0
 13 14  2  0  0  0  0
 14 23  1  0  0  0  0
 14 15  1  0  0  0  0
 15 24  1  0  0  0  0
 15 16  2  0  0  0  0
 16 25  1  0  0  0  0
 16 17  1  0  0  0  0
 17 26  1  0  0  0  0
 17 18  2  0  0  0  0
 18 13  1  0  0  0  0
 18 27  1  0  0  0  0
  8 19  1  0  0  0  0
 19  5  1  0  0  0  0
M  END
>  <LOGBIO>
8.0500

>  <PRED_LOGBIO>
7.9700

>  <XV_RES>
0.0870

>  <WHL_TMPL>
3

>  <ANCH>
4-6;4-5

$$$$
ROW13
  -MTS-   01071500523D 0   0.00000     0.00000     0

 17 18  0  0  0  0  0  0  0  0999 V2000
   -2.8920    7.0830    3.6560 O   0  0  0  0  0  0  0  0  0  0  0  0
   -3.3020    6.9530    2.5040 C   0  0  0  0  0  0  0  0  0  0  0  0
   -4.6030    6.9510    2.2280 N   0  0  0  0  0  0  0  0  0  0  0  0
   -4.7690    6.7450    0.4980 S   0  0  0  0  0  0  0  0  0  0  0  0
   -5.4290    7.8420   -0.1400 O   0  0  0  0  0  0  0  0  0  0  0  0
   -5.3580    5.4710    0.2240 O   0  0  0  0  0  0  0  0  0  0  0  0
   -2.9730    6.6540    0.1110 C   0  0  0  0  0  0  0  0  0  0  0  0
   -2.1810    6.4960   -1.0330 C   0  0  0  0  0  0  0  0  0  0  0  0
   -0.7860    6.4750   -0.9210 C   0  0  0  0  0  0  0  0  0  0  0  0
   -0.1820    6.6130    0.3350 C   0  0  0  0  0  0  0  0  0  0  0  0
   -0.9740    6.7710    1.4780 C   0  0  0  0  0  0  0  0  0  0  0  0
   -2.3690    6.7920    1.3660 C   0  0  0  0  0  0  0  0  0  0  0  0
   -5.3560    7.0510    2.8930 H   0  0  0  0  0  0  0  0  0  0  0  0
   -2.6470    6.3900   -2.0020 H   0  0  0  0  0  0  0  0  0  0  0  0
   -0.1750    6.3530   -1.8030 H   0  0  0  0  0  0  0  0  0  0  0  0
    0.8940    6.5970    0.4210 H   0  0  0  0  0  0  0  0  0  0  0  0
   -0.5080    6.8770    2.4470 H   0  0  0  0  0  0  0  0  0  0  0  0
  1  2  2  0  0  0  0
  2  3  1  0  0  0  0
  3 13  1  0  0  0  0
  3  4  1  0  0  0  0
  4  5  2  0  0  0  0
  4  6  2  0  0  0  0
  4  7  1  0  0  0  0
  7  8  2  0  0  0  0
  8 14  1  0  0  0  0
  8  9  1  0  0  0  0
  9 15  1  0  0  0  0
  9 10  2  0  0  0  0
 10 16  1  0  0  0  0
 10 11  1  0  0  0  0
 11 17  1  0  0  0  0
 11 12  2  0  0  0  0
 12  2  1  0  0  0  0
 12  7  1  0  0  0  0
M  END
>  <LOGBIO>
5.2300

>  <PRED_LOGBIO>
6.2500

>  <XV_RES>
-1.1540

>  <WHL_TMPL>
1

>  <ANCH>
41-43;5-6

$$$$
ROW14
  -MTS-   01071500523D 0   0.00000     0.00000     0

 31 32  0  0  0  0  0  0  0  0999 V2000
    1.7850    7.6700   -1.5620 N   0  0  0  0  0  0  0  0  0  0  0  0
    0.6750    8.4440   -0.5560 S   0  0  0  0  0  0  0  0  0  0  0  0
    0.2680    9.6710   -1.2020 O   0  0  0  0  0  0  0  0  0  0  0  0
   -0.4020    7.5670   -0.2170 O   0  0  0  0  0  0  0  0  0  0  0  0
    1.5730    8.9130    0.9800 C   0  0  0  0  0  0  0  0  0  0  0  0
    0.9660    8.7320    2.2280 C   0  0  0  0  0  0  0  0  0  0  0  0
    1.6490    9.0890    3.3970 C   0  0  0  0  0  0  0  0  0  0  0  0
    2.9390    9.6270    3.3180 C   0  0  0  0  0  0  0  0  0  0  0  0
    3.6290    9.9880    4.4990 N   0  0  0  0  0  0  0  0  0  0  0  0
    3.5070   11.2180    4.9910 C   0  0  0  0  0  0  0  0  0  0  0  0
    2.7940   12.0410    4.4190 O   0  0  0  0  0  0  0  0  0  0  0  0
    4.2440   11.6030    6.2520 C   0  0  0  0  0  0  0  0  0  0  0  0
    3.9380   13.0420    6.5940 C   0  0  0  0  0  0  0  0  0  0  0  0
    2.9390   13.4990    7.3620 C   0  0  0  0  0  0  0  0  0  0  0  0
    2.8720   14.9670    7.5310 C   0  0  0  0  0  0  0  0  0  0  0  0
    3.8170   15.6760    6.8990 C   0  0  0  0  0  0  0  0  0  0  0  0
    4.8220   14.4810    6.0650 S   0  0  0  0  0  0  0  0  0  0  0  0
    3.5450    9.8090    2.0690 C   0  0  0  0  0  0  0  0  0  0  0  0
    5.2960   10.5390    1.9610 Br  0  0  0  0  0  0  0  0  0  0  0  0
    2.8620    9.4510    0.9000 C   0  0  0  0  0  0  0  0  0  0  0  0
    2.1900    6.7880   -1.2830 H   0  0  0  0  0  0  0  0  0  0  0  0
    2.0450    8.0890   -2.4440 H   0  0  0  0  0  0  0  0  0  0  0  0
   -0.0290    8.3170    2.2900 H   0  0  0  0  0  0  0  0  0  0  0  0
    1.1800    8.9490    4.3600 H   0  0  0  0  0  0  0  0  0  0  0  0
    4.2140    9.3120    4.9680 H   0  0  0  0  0  0  0  0  0  0  0  0
    5.3140   11.4870    6.0960 H   0  0  0  0  0  0  0  0  0  0  0  0
    3.9240   10.9600    7.0690 H   0  0  0  0  0  0  0  0  0  0  0  0
    2.2260   12.8350    7.8290 H   0  0  0  0  0  0  0  0  0  0  0  0
    2.1070   15.4400    8.1300 H   0  0  0  0  0  0  0  0  0  0  0  0
    3.9400   16.7490    6.8970 H   0  0  0  0  0  0  0  0  0  0  0  0
    3.3310    9.5910   -0.0630 H   0  0  0  0  0  0  0  0  0  0  0  0
  1 21  1  0  0  0  0
  1 22  1  0  0  0  0
  1  2  1  0  0  0  0
  2  3  2  0  0  0  0
  2  4  2  0  0  0  0
  2  5  1  0  0  0  0
  5  6  2  0  0  0  0
  6 23  1  0  0  0  0
  6  7  1  0  0  0  0
  7 24  1  0  0  0  0
  7  8  2  0  0  0  0
  8  9  1  0  0  0  0
  9 25  1  0  0  0  0
  9 10  1  0  0  0  0
 10 11  2  0  0  0  0
 10 12  1  0  0  0  0
 12 26  1  0  0  0  0
 12 27  1  0  0  0  0
 12 13  1  0  0  0  0
 13 14  2  0  0  0  0
 14 28  1  0  0  0  0
 14 15  1  0  0  0  0
 15 29  1  0  0  0  0
 15 16  2  0  0  0  0
 16 30  1  0  0  0  0
 16 17  1  0  0  0  0
 17 13  1  0  0  0  0
  8 18  1  0  0  0  0
 18 19  1  0  0  0  0
 18 20  2  0  0  0  0
 20  5  1  0  0  0  0
 20 31  1  0  0  0  0
M  END
>  <LOGBIO>
7.2800

>  <PRED_LOGBIO>
7.4500

>  <XV_RES>
-0.1740

>  <WHL_TMPL>
1

>  <ANCH>
4-6;4-5

$$$$
ROW15
  -MTS-   01071500523D 0   0.00000     0.00000     0

 40 41  0  0  0  0  0  0  0  0999 V2000
    4.8570   12.3700   -7.4380 C   0  0  0  0  0  0  0  0  0  0  0  0
    3.4690   12.9510   -7.6960 C   0  0  0  0  0  0  0  0  0  0  0  0
    3.5260   14.4720   -7.5800 C   0  0  0  0  0  0  0  0  0  0  0  0
    3.0090   12.5650   -9.0980 C   0  0  0  0  0  0  0  0  0  0  0  0
    2.4970   12.4040   -6.6780 C   0  0  0  0  0  0  0  0  0  0  0  0
    1.1480   12.2460   -7.0140 C   0  0  0  0  0  0  0  0  0  0  0  0
    0.2460   11.7390   -6.0710 C   0  0  0  0  0  0  0  0  0  0  0  0
    0.6950   11.3900   -4.7910 C   0  0  0  0  0  0  0  0  0  0  0  0
   -0.2580   10.8540   -3.7930 C   0  0  0  0  0  0  0  0  0  0  0  0
   -0.8990   11.6770   -2.9840 N   0  0  0  0  0  0  0  0  0  0  0  0
   -1.8130   11.2390   -2.0180 C   0  0  0  0  0  0  0  0  0  0  0  0
   -3.1690   11.1140   -2.3430 C   0  0  0  0  0  0  0  0  0  0  0  0
   -4.0830   10.6760   -1.3780 C   0  0  0  0  0  0  0  0  0  0  0  0
   -3.6410   10.3620   -0.0870 C   0  0  0  0  0  0  0  0  0  0  0  0
   -2.2850   10.4870    0.2380 C   0  0  0  0  0  0  0  0  0  0  0  0
   -1.3710   10.9250   -0.7280 C   0  0  0  0  0  0  0  0  0  0  0  0
   -4.6070    9.8990    0.9340 C   0  0  0  0  0  0  0  0  0  0  0  0
   -4.4700    9.9090    2.1520 O   0  0  0  0  0  0  0  0  0  0  0  0
   -5.7500    9.4190    0.4800 O   0  0  0  0  0  0  0  0  0  0  0  0
    2.0440   11.5490   -4.4550 C   0  0  0  0  0  0  0  0  0  0  0  0
    2.9460   12.0560   -5.3980 C   0  0  0  0  0  0  0  0  0  0  0  0
    5.1850   12.6460   -6.4380 H   0  0  0  0  0  0  0  0  0  0  0  0
    5.5570   12.7640   -8.1710 H   0  0  0  0  0  0  0  0  0  0  0  0
    4.8170   11.2860   -7.5210 H   0  0  0  0  0  0  0  0  0  0  0  0
    3.8540   14.7480   -6.5800 H   0  0  0  0  0  0  0  0  0  0  0  0
    4.2260   14.8660   -8.3130 H   0  0  0  0  0  0  0  0  0  0  0  0
    2.5370   14.8860   -7.7640 H   0  0  0  0  0  0  0  0  0  0  0  0
    2.9690   11.4810   -9.1810 H   0  0  0  0  0  0  0  0  0  0  0  0
    3.7090   12.9590   -9.8320 H   0  0  0  0  0  0  0  0  0  0  0  0
    2.0200   12.9790   -9.2820 H   0  0  0  0  0  0  0  0  0  0  0  0
    0.8020   12.5140   -8.0010 H   0  0  0  0  0  0  0  0  0  0  0  0
   -0.7950   11.6160   -6.3300 H   0  0  0  0  0  0  0  0  0  0  0  0
   -0.4290    9.7900   -3.7280 H   0  0  0  0  0  0  0  0  0  0  0  0
   -3.5100   11.3570   -3.3390 H   0  0  0  0  0  0  0  0  0  0  0  0
   -5.1290   10.5800   -1.6280 H   0  0  0  0  0  0  0  0  0  0  0  0
   -1.9440   10.2440    1.2340 H   0  0  0  0  0  0  0  0  0  0  0  0
   -0.3250   11.0210   -0.4770 H   0  0  0  0  0  0  0  0  0  0  0  0
   -5.6910    9.3700   -0.4870 H   0  0  0  0  0  0  0  0  0  0  0  0
    2.3900   11.2800   -3.4680 H   0  0  0  0  0  0  0  0  0  0  0  0
    3.9870   12.1790   -5.1390 H   0  0  0  0  0  0  0  0  0  0  0  0
  1 22  1  0  0  0  0
  1 23  1  0  0  0  0
  1 24  1  0  0  0  0
  1  2  1  0  0  0  0
  2  3  1  0  0  0  0
  3 25  1  0  0  0  0
  3 26  1  0  0  0  0
  3 27  1  0  0  0  0
  2  4  1  0  0  0  0
  4 28  1  0  0  0  0
  4 29  1  0  0  0  0
  4 30  1  0  0  0  0
  2  5  1  0  0  0  0
  5  6  2  0  0  0  0
  6 31  1  0  0  0  0
  6  7  1  0  0  0  0
  7 32  1  0  0  0  0
  7  8  2  0  0  0  0
  8  9  1  0  0  0  0
  9 33  1  0  0  0  0
  9 10  2  0  0  0  0
 10 11  1  0  0  0  0
 11 12  2  0  0  0  0
 12 34  1  0  0  0  0
 12 13  1  0  0  0  0
 13 35  1  0  0  0  0
 13 14  2  0  0  0  0
 14 15  1  0  0  0  0
 15 36  1  0  0  0  0
 15 16  2  0  0  0  0
 16 11  1  0  0  0  0
 16 37  1  0  0  0  0
 14 17  1  0  0  0  0
 17 18  2  0  0  0  0
 17 19  1  0  0  0  0
 19 38  1  0  0  0  0
  8 20  1  0  0  0  0
 20 39  1  0  0  0  0
 20 21  2  0  0  0  0
 21  5  1  0  0  0  0
 21 40  1  0  0  0  0
M  END
>  <LOGBIO>
6.7300

>  <PRED_LOGBIO>
6.3800

>  <XV_RES>
0.5080

>  <WHL_TMPL>
3

>  <ANCH>
14-15;33-34

$$$$
ROW16
  -MTS-   01071500523D 0   0.00000     0.00000     0

 23 23  0  0  0  0  0  0  0  0999 V2000
   -3.4050   -0.9600   -0.3120 C   0  0  0  0  0  0  0  0  0  0  0  0
   -2.4980   -0.3330   -1.3610 C   0  0  0  0  0  0  0  0  0  0  0  0
   -1.4430   -1.2510   -1.7380 O   0  0  0  0  0  0  0  0  0  0  0  0
   -0.6900   -1.7510   -0.6180 C   0  0  0  0  0  0  0  0  0  0  0  0
   -0.7190   -2.9010   -0.2130 O   0  0  0  0  0  0  0  0  0  0  0  0
    0.1250   -0.6640   -0.0300 C   0  0  0  0  0  0  0  0  0  0  0  0
   -0.1380   -0.2180    1.2710 C   0  0  0  0  0  0  0  0  0  0  0  0
    0.6320    0.8100    1.8270 C   0  0  0  0  0  0  0  0  0  0  0  0
    0.3750    1.2470    3.1000 O   0  0  0  0  0  0  0  0  0  0  0  0
    1.6660    1.3920    1.0830 C   0  0  0  0  0  0  0  0  0  0  0  0
    1.9280    0.9450   -0.2180 C   0  0  0  0  0  0  0  0  0  0  0  0
    2.9390    1.5150   -0.9460 O   0  0  0  0  0  0  0  0  0  0  0  0
    1.1580   -0.0830   -0.7740 C   0  0  0  0  0  0  0  0  0  0  0  0
   -4.4470   -0.8000   -0.5790 H   0  0  0  0  0  0  0  0  0  0  0  0
   -3.2330   -2.0340   -0.3520 H   0  0  0  0  0  0  0  0  0  0  0  0
   -3.1300   -0.5140    0.6410 H   0  0  0  0  0  0  0  0  0  0  0  0
   -2.0140    0.5160   -0.8840 H   0  0  0  0  0  0  0  0  0  0  0  0
   -3.1010   -0.1040   -2.2370 H   0  0  0  0  0  0  0  0  0  0  0  0
   -0.9350   -0.6670    1.8450 H   0  0  0  0  0  0  0  0  0  0  0  0
    0.8910    0.7450    3.7500 H   0  0  0  0  0  0  0  0  0  0  0  0
    2.2600    2.1850    1.5120 H   0  0  0  0  0  0  0  0  0  0  0  0
    2.6150    2.2720   -1.4590 H   0  0  0  0  0  0  0  0  0  0  0  0
    1.3600   -0.4270   -1.7780 H   0  0  0  0  0  0  0  0  0  0  0  0
  1 14  1  0  0  0  0
  1 15  1  0  0  0  0
  1 16  1  0  0  0  0
  1  2  1  0  0  0  0
  2 17  1  0  0  0  0
  2 18  1  0  0  0  0
  2  3  1  0  0  0  0
  3  4  1  0  0  0  0
  4  5  2  0  0  0  0
  4  6  1  0  0  0  0
  6  7  2  0  0  0  0
  7 19  1  0  0  0  0
  7  8  1  0  0  0  0
  8  9  1  0  0  0  0
  9 20  1  0  0  0  0
  8 10  2  0  0  0  0
 10 21  1  0  0  0  0
 10 11  1  0  0  0  0
 11 12  1  0  0  0  0
 12 22  1  0  0  0  0
 11 13  2  0  0  0  0
 13  6  1  0  0  0  0
 13 23  1  0  0  0  0
M  END
>  <LOGBIO>
6.1800

>  <PRED_LOGBIO>
5.9800

>  <XV_RES>
0.0600

>  <WHL_TMPL>
2

>  <ANCH>
40-43;5-8

$$$$
ROW17
  -MTS-   01071500523D 0   0.00000     0.00000     0

 38 41  0  0  0  0  0  0  0  0999 V2000
   -7.4220    6.8650    0.5430 F   0  0  0  0  0  0  0  0  0  0  0  0
   -7.7620    7.3020   -0.6660 C   0  0  0  0  0  0  0  0  0  0  0  0
   -9.0320    6.9890   -0.9100 F   0  0  0  0  0  0  0  0  0  0  0  0
   -6.9820    6.7310   -1.5800 F   0  0  0  0  0  0  0  0  0  0  0  0
   -7.6020    8.7220   -0.7230 O   0  0  0  0  0  0  0  0  0  0  0  0
   -6.3530    9.2370   -0.4970 C   0  0  0  0  0  0  0  0  0  0  0  0
   -5.9610    9.5760    0.8030 C   0  0  0  0  0  0  0  0  0  0  0  0
   -4.6850   10.1030    1.0340 C   0  0  0  0  0  0  0  0  0  0  0  0
   -3.8010   10.2920   -0.0350 C   0  0  0  0  0  0  0  0  0  0  0  0
   -4.1940    9.9530   -1.3360 C   0  0  0  0  0  0  0  0  0  0  0  0
   -5.4700    9.4260   -1.5670 C   0  0  0  0  0  0  0  0  0  0  0  0
   -2.3190   10.9120    0.1120 C   0  0  0  0  0  0  0  0  0  0  0  0
   -1.3730   11.3540   -0.7270 C   0  0  0  0  0  0  0  0  0  0  0  0
   -0.3060   11.7670    0.0260 N   0  0  0  0  0  0  0  0  0  0  0  0
   -0.6860   11.5370    1.4060 N   0  0  0  0  0  0  0  0  0  0  0  0
   -1.8370   11.0500    1.4200 N   0  0  0  0  0  0  0  0  0  0  0  0
    0.9150   12.3070   -0.4450 C   0  0  0  0  0  0  0  0  0  0  0  0
    0.9060   13.3270   -1.4040 C   0  0  0  0  0  0  0  0  0  0  0  0
    2.1130   13.8610   -1.8700 C   0  0  0  0  0  0  0  0  0  0  0  0
    3.3300   13.3740   -1.3770 C   0  0  0  0  0  0  0  0  0  0  0  0
    4.5410   13.7190   -1.9150 O   0  0  0  0  0  0  0  0  0  0  0  0
    5.7510   13.9220   -0.9270 S   0  0  0  0  0  0  0  0  0  0  0  0
    6.9870   13.7480   -1.6240 O   0  0  0  0  0  0  0  0  0  0  0  0
    5.7230   15.2450   -0.3860 O   0  0  0  0  0  0  0  0  0  0  0  0
    5.6120   12.6850    0.4280 C   0  0  0  0  0  0  0  0  0  0  0  0
    4.5430   11.8860    0.3040 C   0  0  0  0  0  0  0  0  0  0  0  0
    3.3390   12.3540   -0.4190 C   0  0  0  0  0  0  0  0  0  0  0  0
    2.1320   11.8200    0.0470 C   0  0  0  0  0  0  0  0  0  0  0  0
   -6.6430    9.4310    1.6280 H   0  0  0  0  0  0  0  0  0  0  0  0
   -4.3820   10.3640    2.0370 H   0  0  0  0  0  0  0  0  0  0  0  0
   -3.5120   10.0980   -2.1610 H   0  0  0  0  0  0  0  0  0  0  0  0
   -5.7730    9.1650   -2.5700 H   0  0  0  0  0  0  0  0  0  0  0  0
   -1.4400   11.3810   -1.8050 H   0  0  0  0  0  0  0  0  0  0  0  0
   -0.0330   13.7020   -1.7840 H   0  0  0  0  0  0  0  0  0  0  0  0
    2.1060   14.6480   -2.6090 H   0  0  0  0  0  0  0  0  0  0  0  0
    6.3200   12.6100    1.2400 H   0  0  0  0  0  0  0  0  0  0  0  0
    4.5600   10.8950    0.7340 H   0  0  0  0  0  0  0  0  0  0  0  0
    2.1390   11.0330    0.7870 H   0  0  0  0  0  0  0  0  0  0  0  0
  1  2  1  0  0  0  0
  2  3  1  0  0  0  0
  2  4  1  0  0  0  0
  2  5  1  0  0  0  0
  5  6  1  0  0  0  0
  6  7  2  0  0  0  0
  7 29  1  0  0  0  0
  7  8  1  0  0  0  0
  8 30  1  0  0  0  0
  8  9  2  0  0  0  0
  9 10  1  0  0  0  0
 10 31  1  0  0  0  0
 10 11  2  0  0  0  0
 11  6  1  0  0  0  0
 11 32  1  0  0  0  0
  9 12  1  0  0  0  0
 12 13  2  0  0  0  0
 13 33  1  0  0  0  0
 13 14  1  0  0  0  0
 14 15  1  0  0  0  0
 15 16  2  0  0  0  0
 16 12  1  0  0  0  0
 14 17  1  0  0  0  0
 17 18  1  0  0  0  0
 18 34  1  0  0  0  0
 18 19  2  0  0  0  0
 19 35  1  0  0  0  0
 19 20  1  0  0  0  0
 20 21  1  0  0  0  0
 21 22  1  0  0  0  0
 22 23  2  0  0  0  0
 22 24  2  0  0  0  0
 22 25  1  0  0  0  0
 25 36  1  0  0  0  0
 25 26  2  0  0  0  0
 26 37  1  0  0  0  0
 26 27  1  0  0  0  0
 27 20  2  0  0  0  0
 27 28  1  0  0  0  0
 28 17  2  0  0  0  0
 28 38  1  0  0  0  0
M  END
>  <LOGBIO>
5.0200

>  <PRED_LOGBIO>
4.9500

>  <XV_RES>
-0.3120

>  <WHL_TMPL>
3

>  <ANCH>
8-9;20-21

$$$$
ROW18
  -MTS-   01071500523D 0   0.00000     0.00000     0

 20 20  0  0  0  0  0  0  0  0999 V2000
   -8.1990    7.4450    3.1400 C   0  0  0  0  0  0  0  0  0  0  0  0
   -7.3300    6.6090    2.3880 O   0  0  0  0  0  0  0  0  0  0  0  0
   -7.7650    5.2510    2.3980 C   0  0  0  0  0  0  0  0  0  0  0  0
   -8.7750    4.9380    3.0070 O   0  0  0  0  0  0  0  0  0  0  0  0
   -6.9910    4.2210    1.6700 C   0  0  0  0  0  0  0  0  0  0  0  0
   -5.9630    3.5290    2.3190 C   0  0  0  0  0  0  0  0  0  0  0  0
   -5.2310    2.5540    1.6300 C   0  0  0  0  0  0  0  0  0  0  0  0
   -5.5280    2.2720    0.2920 C   0  0  0  0  0  0  0  0  0  0  0  0
   -4.8120    1.3180   -0.3830 O   0  0  0  0  0  0  0  0  0  0  0  0
   -6.5570    2.9640   -0.3580 C   0  0  0  0  0  0  0  0  0  0  0  0
   -7.2880    3.9390    0.3310 C   0  0  0  0  0  0  0  0  0  0  0  0
   -8.2950    4.6160   -0.3050 O   0  0  0  0  0  0  0  0  0  0  0  0
   -9.2350    7.1980    2.9180 H   0  0  0  0  0  0  0  0  0  0  0  0
   -8.0370    7.2010    4.1880 H   0  0  0  0  0  0  0  0  0  0  0  0
   -7.9470    8.4760    2.9000 H   0  0  0  0  0  0  0  0  0  0  0  0
   -5.7330    3.7460    3.3520 H   0  0  0  0  0  0  0  0  0  0  0  0
   -4.4370    2.0200    2.1310 H   0  0  0  0  0  0  0  0  0  0  0  0
   -5.2220    0.4440   -0.2890 H   0  0  0  0  0  0  0  0  0  0  0  0
   -6.7860    2.7460   -1.3910 H   0  0  0  0  0  0  0  0  0  0  0  0
   -7.9590    5.4200   -0.7310 H   0  0  0  0  0  0  0  0  0  0  0  0
  1 13  1  0  0  0  0
  1 14  1  0  0  0  0
  1 15  1  0  0  0  0
  1  2  1  0  0  0  0
  2  3  1  0  0  0  0
  3  4  2  0  0  0  0
  3  5  1  0  0  0  0
  5  6  2  0  0  0  0
  6 16  1  0  0  0  0
  6  7  1  0  0  0  0
  7 17  1  0  0  0  0
  7  8  2  0  0  0  0
  8  9  1  0  0  0  0
  9 18  1  0  0  0  0
  8 10  1  0  0  0  0
 10 19  1  0  0  0  0
 10 11  2  0  0  0  0
 11  5  1  0  0  0  0
 11 12  1  0  0  0  0
 12 20  1  0  0  0  0
M  END
>  <LOGBIO>
6.1200

>  <PRED_LOGBIO>
6.4100

>  <XV_RES>
-0.4790

>  <WHL_TMPL>
1

>  <ANCH>
36-37;5-1

$$$$
ROW19
  -MTS-   01071500523D 0   0.00000     0.00000     0

 44 47  0  0  0  0  0  0  0  0999 V2000
    1.9860   11.4010   -1.4220 N   0  0  0  0  0  0  0  0  0  0  0  0
    1.2630   12.4400   -0.2940 S   0  0  0  0  0  0  0  0  0  0  0  0
    0.9820   13.6700   -1.0020 O   0  0  0  0  0  0  0  0  0  0  0  0
    0.1270   11.8240    0.3190 O   0  0  0  0  0  0  0  0  0  0  0  0
    2.5210   12.8190    0.9940 C   0  0  0  0  0  0  0  0  0  0  0  0
    2.1710   12.7760    2.3490 C   0  0  0  0  0  0  0  0  0  0  0  0
    3.1280   13.0640    3.3290 C   0  0  0  0  0  0  0  0  0  0  0  0
    4.4350   13.3950    2.9540 C   0  0  0  0  0  0  0  0  0  0  0  0
    4.7860   13.4380    1.6000 C   0  0  0  0  0  0  0  0  0  0  0  0
    3.8290   13.1500    0.6200 C   0  0  0  0  0  0  0  0  0  0  0  0
    5.4030   13.6870    3.9450 N   0  0  0  0  0  0  0  0  0  0  0  0
    6.1300   14.9330    4.0900 N   0  0  0  0  0  0  0  0  0  0  0  0
    6.9360   14.8130    5.1270 C   0  0  0  0  0  0  0  0  0  0  0  0
    7.8830   15.8680    5.6470 C   0  0  0  0  0  0  0  0  0  0  0  0
    7.2110   16.6730    6.6210 O   0  0  0  0  0  0  0  0  0  0  0  0
    6.7460   13.4570    5.6890 C   0  0  0  0  0  0  0  0  0  0  0  0
    5.8210   12.8420    4.9390 C   0  0  0  0  0  0  0  0  0  0  0  0
    5.3280   11.4620    5.1510 C   0  0  0  0  0  0  0  0  0  0  0  0
    6.2200   10.3840    5.0990 C   0  0  0  0  0  0  0  0  0  0  0  0
    5.7540    9.0800    5.3000 C   0  0  0  0  0  0  0  0  0  0  0  0
    4.3960    8.8530    5.5530 C   0  0  0  0  0  0  0  0  0  0  0  0
    3.5040    9.9310    5.6060 C   0  0  0  0  0  0  0  0  0  0  0  0
    2.1460    9.7040    5.8590 C   0  0  0  0  0  0  0  0  0  0  0  0
    1.2540   10.7820    5.9120 C   0  0  0  0  0  0  0  0  0  0  0  0
    1.7200   12.0870    5.7100 C   0  0  0  0  0  0  0  0  0  0  0  0
    3.0780   12.3130    5.4570 C   0  0  0  0  0  0  0  0  0  0  0  0
    3.9700   11.2360    5.4050 C   0  0  0  0  0  0  0  0  0  0  0  0
    2.2700   10.4730   -1.1440 H   0  0  0  0  0  0  0  0  0  0  0  0
    2.1330   11.7100   -2.3720 H   0  0  0  0  0  0  0  0  0  0  0  0
    1.1620   12.5200    2.6380 H   0  0  0  0  0  0  0  0  0  0  0  0
    2.8580   13.0310    4.3740 H   0  0  0  0  0  0  0  0  0  0  0  0
    5.7950   13.6940    1.3110 H   0  0  0  0  0  0  0  0  0  0  0  0
    4.0990   13.1830   -0.4260 H   0  0  0  0  0  0  0  0  0  0  0  0
    8.2130   16.4970    4.8230 H   0  0  0  0  0  0  0  0  0  0  0  0
    8.7450   15.3880    6.1060 H   0  0  0  0  0  0  0  0  0  0  0  0
    7.8000   17.3600    6.9700 H   0  0  0  0  0  0  0  0  0  0  0  0
    7.2570   13.0410    6.5440 H   0  0  0  0  0  0  0  0  0  0  0  0
    7.2680   10.5590    4.9040 H   0  0  0  0  0  0  0  0  0  0  0  0
    6.4420    8.2480    5.2600 H   0  0  0  0  0  0  0  0  0  0  0  0
    4.0360    7.8460    5.7090 H   0  0  0  0  0  0  0  0  0  0  0  0
    1.7860    8.6980    6.0140 H   0  0  0  0  0  0  0  0  0  0  0  0
    0.2070   10.6070    6.1070 H   0  0  0  0  0  0  0  0  0  0  0  0
    1.0320   12.9180    5.7510 H   0  0  0  0  0  0  0  0  0  0  0  0
    3.4380   13.3200    5.3020 H   0  0  0  0  0  0  0  0  0  0  0  0
  1 28  1  0  0  0  0
  1 29  1  0  0  0  0
  1  2  1  0  0  0  0
  2  3  2  0  0  0  0
  2  4  2  0  0  0  0
  2  5  1  0  0  0  0
  5  6  2  0  0  0  0
  6 30  1  0  0  0  0
  6  7  1  0  0  0  0
  7 31  1  0  0  0  0
  7  8  2  0  0  0  0
  8  9  1  0  0  0  0
  9 32  1  0  0  0  0
  9 10  2  0  0  0  0
 10  5  1  0  0  0  0
 10 33  1  0  0  0  0
  8 11  1  0  0  0  0
 11 12  1  0  0  0  0
 12 13  2  0  0  0  0
 13 14  1  0  0  0  0
 14 34  1  0  0  0  0
 14 35  1  0  0  0  0
 14 15  1  0  0  0  0
 15 36  1  0  0  0  0
 13 16  1  0  0  0  0
 16 37  1  0  0  0  0
 16 17  2  0  0  0  0
 17 11  1  0  0  0  0
 17 18  1  0  0  0  0
 18 19  2  0  0  0  0
 19 38  1  0  0  0  0
 19 20  1  0  0  0  0
 20 39  1  0  0  0  0
 20 21  2  0  0  0  0
 21 40  1  0  0  0  0
 21 22  1  0  0  0  0
 22 23  1  0  0  0  0
 23 41  1  0  0  0  0
 23 24  2  0  0  0  0
 24 42  1  0  0  0  0
 24 25  1  0  0  0  0
 25 43  1  0  0  0  0
 25 26  2  0  0  0  0
 26 44  1  0  0  0  0
 26 27  1  0  0  0  0
 27 18  1  0  0  0  0
 27 22  2  0  0  0  0
M  END
>  <LOGBIO>
7.3400

>  <PRED_LOGBIO>
7.0900

>  <XV_RES>
0.2430

>  <WHL_TMPL>
3

>  <ANCH>
4-6;4-5

$$$$
ROW20
  -MTS-   01071500523D 0   0.00000     0.00000     0

 38 40  0  0  0  0  0  0  0  0999 V2000
    1.9860   11.4010   -1.4220 N   0  0  0  0  0  0  0  0  0  0  0  0
    1.2630   12.4400   -0.2940 S   0  0  0  0  0  0  0  0  0  0  0  0
    0.9820   13.6700   -1.0020 O   0  0  0  0  0  0  0  0  0  0  0  0
    0.1270   11.8240    0.3190 O   0  0  0  0  0  0  0  0  0  0  0  0
    2.5210   12.8190    0.9940 C   0  0  0  0  0  0  0  0  0  0  0  0
    2.1710   12.7760    2.3490 C   0  0  0  0  0  0  0  0  0  0  0  0
    3.1280   13.0640    3.3290 C   0  0  0  0  0  0  0  0  0  0  0  0
    4.4350   13.3950    2.9540 C   0  0  0  0  0  0  0  0  0  0  0  0
    4.7860   13.4380    1.6000 C   0  0  0  0  0  0  0  0  0  0  0  0
    3.8290   13.1500    0.6200 C   0  0  0  0  0  0  0  0  0  0  0  0
    5.4030   13.6870    3.9450 N   0  0  0  0  0  0  0  0  0  0  0  0
    6.1300   14.9330    4.0900 N   0  0  0  0  0  0  0  0  0  0  0  0
    6.9360   14.8130    5.1270 C   0  0  0  0  0  0  0  0  0  0  0  0
    7.8830   15.8680    5.6470 C   0  0  0  0  0  0  0  0  0  0  0  0
    7.2110   16.6730    6.6210 O   0  0  0  0  0  0  0  0  0  0  0  0
    6.7460   13.4570    5.6890 C   0  0  0  0  0  0  0  0  0  0  0  0
    5.8210   12.8420    4.9390 C   0  0  0  0  0  0  0  0  0  0  0  0
    5.3280   11.4620    5.1510 C   0  0  0  0  0  0  0  0  0  0  0  0
    3.9700   11.2360    5.4050 C   0  0  0  0  0  0  0  0  0  0  0  0
    3.5040    9.9310    5.6060 C   0  0  0  0  0  0  0  0  0  0  0  0
    4.3960    8.8530    5.5530 C   0  0  0  0  0  0  0  0  0  0  0  0
    3.7630    7.0820    5.8260 Br  0  0  0  0  0  0  0  0  0  0  0  0
    5.7540    9.0800    5.3000 C   0  0  0  0  0  0  0  0  0  0  0  0
    6.2200   10.3840    5.0990 C   0  0  0  0  0  0  0  0  0  0  0  0
    2.2700   10.4730   -1.1440 H   0  0  0  0  0  0  0  0  0  0  0  0
    2.1330   11.7100   -2.3720 H   0  0  0  0  0  0  0  0  0  0  0  0
    1.1620   12.5200    2.6380 H   0  0  0  0  0  0  0  0  0  0  0  0
    2.8580   13.0310    4.3740 H   0  0  0  0  0  0  0  0  0  0  0  0
    5.7950   13.6940    1.3110 H   0  0  0  0  0  0  0  0  0  0  0  0
    4.0990   13.1830   -0.4260 H   0  0  0  0  0  0  0  0  0  0  0  0
    8.2130   16.4970    4.8230 H   0  0  0  0  0  0  0  0  0  0  0  0
    8.7450   15.3880    6.1060 H   0  0  0  0  0  0  0  0  0  0  0  0
    7.8000   17.3600    6.9700 H   0  0  0  0  0  0  0  0  0  0  0  0
    7.2570   13.0410    6.5440 H   0  0  0  0  0  0  0  0  0  0  0  0
    3.2820   12.0670    5.4450 H   0  0  0  0  0  0  0  0  0  0  0  0
    2.4560    9.7560    5.8010 H   0  0  0  0  0  0  0  0  0  0  0  0
    6.4420    8.2480    5.2600 H   0  0  0  0  0  0  0  0  0  0  0  0
    7.2680   10.5590    4.9040 H   0  0  0  0  0  0  0  0  0  0  0  0
  1 25  1  0  0  0  0
  1 26  1  0  0  0  0
  1  2  1  0  0  0  0
  2  3  2  0  0  0  0
  2  4  2  0  0  0  0
  2  5  1  0  0  0  0
  5  6  2  0  0  0  0
  6 27  1  0  0  0  0
  6  7  1  0  0  0  0
  7 28  1  0  0  0  0
  7  8  2  0  0  0  0
  8  9  1  0  0  0  0
  9 29  1  0  0  0  0
  9 10  2  0  0  0  0
 10  5  1  0  0  0  0
 10 30  1  0  0  0  0
  8 11  1  0  0  0  0
 11 12  1  0  0  0  0
 12 13  2  0  0  0  0
 13 14  1  0  0  0  0
 14 31  1  0  0  0  0
 14 32  1  0  0  0  0
 14 15  1  0  0  0  0
 15 33  1  0  0  0  0
 13 16  1  0  0  0  0
 16 34  1  0  0  0  0
 16 17  2  0  0  0  0
 17 11  1  0  0  0  0
 17 18  1  0  0  0  0
 18 19  2  0  0  0  0
 19 35  1  0  0  0  0
 19 20  1  0  0  0  0
 20 36  1  0  0  0  0
 20 21  2  0  0  0  0
 21 22  1  0  0  0  0
 21 23  1  0  0  0  0
 23 37  1  0  0  0  0
 23 24  2  0  0  0  0
 24 18  1  0  0  0  0
 24 38  1  0  0  0  0
M  END
>  <LOGBIO>
6.9300

>  <PRED_LOGBIO>
7.3300

>  <XV_RES>
-0.5270

>  <WHL_TMPL>
3

>  <ANCH>
4-6;4-5

$$$$
ROW21
  -MTS-   01071500523D 0   0.00000     0.00000     0

 39 40  0  0  0  0  0  0  0  0999 V2000
    1.9860   11.4010   -1.4220 N   0  0  0  0  0  0  0  0  0  0  0  0
    1.2630   12.4400   -0.2940 S   0  0  0  0  0  0  0  0  0  0  0  0
    0.9820   13.6700   -1.0020 O   0  0  0  0  0  0  0  0  0  0  0  0
    0.1270   11.8240    0.3190 O   0  0  0  0  0  0  0  0  0  0  0  0
    2.5210   12.8190    0.9940 C   0  0  0  0  0  0  0  0  0  0  0  0
    2.1710   12.7760    2.3490 C   0  0  0  0  0  0  0  0  0  0  0  0
    3.1280   13.0640    3.3290 C   0  0  0  0  0  0  0  0  0  0  0  0
    4.4350   13.3950    2.9540 C   0  0  0  0  0  0  0  0  0  0  0  0
    5.4030   13.6870    3.9450 N   0  0  0  0  0  0  0  0  0  0  0  0
    6.1510   12.7100    4.4510 C   0  0  0  0  0  0  0  0  0  0  0  0
    6.0020   11.5540    4.0580 O   0  0  0  0  0  0  0  0  0  0  0  0
    7.1630   13.0150    5.4870 C   0  0  0  0  0  0  0  0  0  0  0  0
    7.9170   12.0320    5.9970 C   0  0  0  0  0  0  0  0  0  0  0  0
    7.7030   10.3680    5.4320 S   0  0  0  0  0  0  0  0  0  0  0  0
    8.8540   12.3140    6.9560 N   0  0  0  0  0  0  0  0  0  0  0  0
    9.6500   11.2750    7.4950 C   0  0  0  0  0  0  0  0  0  0  0  0
   10.8730   10.9490    6.8970 C   0  0  0  0  0  0  0  0  0  0  0  0
   11.6600    9.9210    7.4300 C   0  0  0  0  0  0  0  0  0  0  0  0
   11.2250    9.2200    8.5610 C   0  0  0  0  0  0  0  0  0  0  0  0
   10.0020    9.5470    9.1590 C   0  0  0  0  0  0  0  0  0  0  0  0
    9.2140   10.5740    8.6260 C   0  0  0  0  0  0  0  0  0  0  0  0
    7.3390   14.3780    5.9500 C   0  0  0  0  0  0  0  0  0  0  0  0
    7.4790   15.4680    6.3210 N   0  0  0  0  0  0  0  0  0  0  0  0
    4.7860   13.4380    1.6000 C   0  0  0  0  0  0  0  0  0  0  0  0
    3.8290   13.1500    0.6200 C   0  0  0  0  0  0  0  0  0  0  0  0
    2.2700   10.4730   -1.1440 H   0  0  0  0  0  0  0  0  0  0  0  0
    2.1330   11.7100   -2.3720 H   0  0  0  0  0  0  0  0  0  0  0  0
    1.1620   12.5200    2.6380 H   0  0  0  0  0  0  0  0  0  0  0  0
    2.8580   13.0310    4.3740 H   0  0  0  0  0  0  0  0  0  0  0  0
    5.5250   14.6360    4.2680 H   0  0  0  0  0  0  0  0  0  0  0  0
    8.6280    9.7930    6.1940 H   0  0  0  0  0  0  0  0  0  0  0  0
    8.9760   13.2630    7.2790 H   0  0  0  0  0  0  0  0  0  0  0  0
   11.2080   11.4890    6.0240 H   0  0  0  0  0  0  0  0  0  0  0  0
   12.6030    9.6690    6.9680 H   0  0  0  0  0  0  0  0  0  0  0  0
   11.8320    8.4280    8.9720 H   0  0  0  0  0  0  0  0  0  0  0  0
    9.6660    9.0060   10.0310 H   0  0  0  0  0  0  0  0  0  0  0  0
    8.2710   10.8260    9.0870 H   0  0  0  0  0  0  0  0  0  0  0  0
    5.7950   13.6940    1.3110 H   0  0  0  0  0  0  0  0  0  0  0  0
    4.0990   13.1830   -0.4260 H   0  0  0  0  0  0  0  0  0  0  0  0
  1 26  1  0  0  0  0
  1 27  1  0  0  0  0
  1  2  1  0  0  0  0
  2  3  2  0  0  0  0
  2  4  2  0  0  0  0
  2  5  1  0  0  0  0
  5  6  2  0  0  0  0
  6 28  1  0  0  0  0
  6  7  1  0  0  0  0
  7 29  1  0  0  0  0
  7  8  2  0  0  0  0
  8  9  1  0  0  0  0
  9 30  1  0  0  0  0
  9 10  1  0  0  0  0
 10 11  2  0  0  0  0
 10 12  1  0  0  0  0
 12 13  2  0  0  0  0
 13 14  1  0  0  0  0
 14 31  1  0  0  0  0
 13 15  1  0  0  0  0
 15 32  1  0  0  0  0
 15 16  1  0  0  0  0
 16 17  2  0  0  0  0
 17 33  1  0  0  0  0
 17 18  1  0  0  0  0
 18 34  1  0  0  0  0
 18 19  2  0  0  0  0
 19 35  1  0  0  0  0
 19 20  1  0  0  0  0
 20 36  1  0  0  0  0
 20 21  2  0  0  0  0
 21 16  1  0  0  0  0
 21 37  1  0  0  0  0
 12 22  1  0  0  0  0
 22 23  3  0  0  0  0
  8 24  1  0  0  0  0
 24 38  1  0  0  0  0
 24 25  2  0  0  0  0
 25  5  1  0  0  0  0
 25 39  1  0  0  0  0
M  END
>  <LOGBIO>
8.1900

>  <PRED_LOGBIO>
8.1600

>  <XV_RES>
0.0980

>  <WHL_TMPL>
3

>  <ANCH>
4-6;4-5

$$$$
ROW22
  -MTS-   01071500523D 0   0.00000     0.00000     0

 52 55  0  0  0  0  0  0  0  0999 V2000
    1.9860   11.4010   -1.4220 N   0  0  0  0  0  0  0  0  0  0  0  0
    1.2630   12.4400   -0.2940 S   0  0  0  0  0  0  0  0  0  0  0  0
    0.9820   13.6700   -1.0020 O   0  0  0  0  0  0  0  0  0  0  0  0
    0.1270   11.8240    0.3190 O   0  0  0  0  0  0  0  0  0  0  0  0
    2.5210   12.8190    0.9940 C   0  0  0  0  0  0  0  0  0  0  0  0
    2.1710   12.7760    2.3490 C   0  0  0  0  0  0  0  0  0  0  0  0
    3.1280   13.0640    3.3290 C   0  0  0  0  0  0  0  0  0  0  0  0
    4.4350   13.3950    2.9540 C   0  0  0  0  0  0  0  0  0  0  0  0
    5.4030   13.6870    3.9450 N   0  0  0  0  0  0  0  0  0  0  0  0
    6.1510   12.7100    4.4510 C   0  0  0  0  0  0  0  0  0  0  0  0
    6.0020   11.5540    4.0580 O   0  0  0  0  0  0  0  0  0  0  0  0
    7.1630   13.0150    5.4870 C   0  0  0  0  0  0  0  0  0  0  0  0
    8.4250   13.3400    5.2780 N   0  0  0  0  0  0  0  0  0  0  0  0
    9.0570   13.5540    6.5650 N   0  0  0  0  0  0  0  0  0  0  0  0
   10.4070   13.9180    6.7830 C   0  0  0  0  0  0  0  0  0  0  0  0
   10.7120   15.1100    7.4520 C   0  0  0  0  0  0  0  0  0  0  0  0
   12.0480   15.4700    7.6670 C   0  0  0  0  0  0  0  0  0  0  0  0
   13.0790   14.6380    7.2130 C   0  0  0  0  0  0  0  0  0  0  0  0
   12.7740   13.4470    6.5440 C   0  0  0  0  0  0  0  0  0  0  0  0
   11.4380   13.0870    6.3290 C   0  0  0  0  0  0  0  0  0  0  0  0
   13.8420   12.5860    6.0740 C   0  0  0  0  0  0  0  0  0  0  0  0
   14.6960   11.8970    5.6980 N   0  0  0  0  0  0  0  0  0  0  0  0
    8.1110   13.3400    7.5320 C   0  0  0  0  0  0  0  0  0  0  0  0
    8.3370   13.4530    8.9900 C   0  0  0  0  0  0  0  0  0  0  0  0
    8.7560   14.6700    9.5420 C   0  0  0  0  0  0  0  0  0  0  0  0
    8.9700   14.7770   10.9210 C   0  0  0  0  0  0  0  0  0  0  0  0
    8.7650   13.6660   11.7490 C   0  0  0  0  0  0  0  0  0  0  0  0
    8.3470   12.4490   11.1980 C   0  0  0  0  0  0  0  0  0  0  0  0
    8.1330   12.3430    9.8180 C   0  0  0  0  0  0  0  0  0  0  0  0
    6.9490   13.0120    6.9520 C   0  0  0  0  0  0  0  0  0  0  0  0
    5.6800   12.7030    7.6490 C   0  0  0  0  0  0  0  0  0  0  0  0
    4.8880   13.5970    7.8980 O   0  0  0  0  0  0  0  0  0  0  0  0
    5.4060   11.4600    8.0000 O   0  0  0  0  0  0  0  0  0  0  0  0
    4.7860   13.4380    1.6000 C   0  0  0  0  0  0  0  0  0  0  0  0
    3.8290   13.1500    0.6200 C   0  0  0  0  0  0  0  0  0  0  0  0
    2.2700   10.4730   -1.1440 H   0  0  0  0  0  0  0  0  0  0  0  0
    2.1330   11.7100   -2.3720 H   0  0  0  0  0  0  0  0  0  0  0  0
    1.1620   12.5200    2.6380 H   0  0  0  0  0  0  0  0  0  0  0  0
    2.8580   13.0310    4.3740 H   0  0  0  0  0  0  0  0  0  0  0  0
    5.5250   14.6360    4.2680 H   0  0  0  0  0  0  0  0  0  0  0  0
    9.9170   15.7510    7.8020 H   0  0  0  0  0  0  0  0  0  0  0  0
   12.2830   16.3890    8.1840 H   0  0  0  0  0  0  0  0  0  0  0  0
   14.1090   14.9160    7.3800 H   0  0  0  0  0  0  0  0  0  0  0  0
   11.2030   12.1680    5.8130 H   0  0  0  0  0  0  0  0  0  0  0  0
    8.9130   15.5260    8.9030 H   0  0  0  0  0  0  0  0  0  0  0  0
    9.2920   15.7150   11.3460 H   0  0  0  0  0  0  0  0  0  0  0  0
    8.9310   13.7490   12.8130 H   0  0  0  0  0  0  0  0  0  0  0  0
    8.1900   11.5930   11.8370 H   0  0  0  0  0  0  0  0  0  0  0  0
    7.8100   11.4040    9.3930 H   0  0  0  0  0  0  0  0  0  0  0  0
    4.5410   11.4570    8.4400 H   0  0  0  0  0  0  0  0  0  0  0  0
    5.7950   13.6940    1.3110 H   0  0  0  0  0  0  0  0  0  0  0  0
    4.0990   13.1830   -0.4260 H   0  0  0  0  0  0  0  0  0  0  0  0
  1 36  1  0  0  0  0
  1 37  1  0  0  0  0
  1  2  1  0  0  0  0
  2  3  2  0  0  0  0
  2  4  2  0  0  0  0
  2  5  1  0  0  0  0
  5  6  2  0  0  0  0
  6 38  1  0  0  0  0
  6  7  1  0  0  0  0
  7 39  1  0  0  0  0
  7  8  2  0  0  0  0
  8  9  1  0  0  0  0
  9 40  1  0  0  0  0
  9 10  1  0  0  0  0
 10 11  2  0  0  0  0
 10 12  1  0  0  0  0
 12 13  2  0  0  0  0
 13 14  1  0  0  0  0
 14 15  1  0  0  0  0
 15 16  2  0  0  0  0
 16 41  1  0  0  0  0
 16 17  1  0  0  0  0
 17 42  1  0  0  0  0
 17 18  2  0  0  0  0
 18 43  1  0  0  0  0
 18 19  1  0  0  0  0
 19 20  2  0  0  0  0
 20 15  1  0  0  0  0
 20 44  1  0  0  0  0
 19 21  1  0  0  0  0
 21 22  3  0  0  0  0
 14 23  1  0  0  0  0
 23 24  1  0  0  0  0
 24 25  2  0  0  0  0
 25 45  1  0  0  0  0
 25 26  1  0  0  0  0
 26 46  1  0  0  0  0
 26 27  2  0  0  0  0
 27 47  1  0  0  0  0
 27 28  1  0  0  0  0
 28 48  1  0  0  0  0
 28 29  2  0  0  0  0
 29 24  1  0  0  0  0
 29 49  1  0  0  0  0
 23 30  2  0  0  0  0
 30 12  1  0  0  0  0
 30 31  1  0  0  0  0
 31 32  2  0  0  0  0
 31 33  1  0  0  0  0
 33 50  1  0  0  0  0
  8 34  1  0  0  0  0
 34 51  1  0  0  0  0
 34 35  2  0  0  0  0
 35  5  1  0  0  0  0
 35 52  1  0  0  0  0
M  END
>  <LOGBIO>
6.4200

>  <PRED_LOGBIO>
7.1400

>  <XV_RES>
-1.2890

>  <WHL_TMPL>
3

>  <ANCH>
4-6;4-5

$$$$
ROW24
  -MTS-   01071500523D 0   0.00000     0.00000     0

 36 38  0  0  0  0  0  0  0  0999 V2000
  -10.9120    2.6310    4.4000 N   0  0  0  0  0  0  0  0  0  0  0  0
  -10.6730    2.6840    2.6670 S   0  0  0  0  0  0  0  0  0  0  0  0
  -11.5240    3.6830    2.0990 O   0  0  0  0  0  0  0  0  0  0  0  0
  -10.9910    1.4090    2.1020 O   0  0  0  0  0  0  0  0  0  0  0  0
   -8.9170    3.0950    2.3020 C   0  0  0  0  0  0  0  0  0  0  0  0
   -8.5250    4.4310    2.1620 C   0  0  0  0  0  0  0  0  0  0  0  0
   -7.1890    4.7440    1.8850 C   0  0  0  0  0  0  0  0  0  0  0  0
   -6.2440    3.7190    1.7480 C   0  0  0  0  0  0  0  0  0  0  0  0
   -6.6360    2.3830    1.8880 C   0  0  0  0  0  0  0  0  0  0  0  0
   -7.9720    2.0700    2.1650 C   0  0  0  0  0  0  0  0  0  0  0  0
   -4.4880    4.1300    1.3830 S   0  0  0  0  0  0  0  0  0  0  0  0
   -3.6370    3.1310    1.9510 O   0  0  0  0  0  0  0  0  0  0  0  0
   -4.1700    5.4050    1.9480 O   0  0  0  0  0  0  0  0  0  0  0  0
   -4.2490    4.1830   -0.3500 N   0  0  0  0  0  0  0  0  0  0  0  0
   -2.9710    4.4820   -0.8780 C   0  0  0  0  0  0  0  0  0  0  0  0
   -2.3080    3.5440   -1.6790 C   0  0  0  0  0  0  0  0  0  0  0  0
   -1.0440    3.8390   -2.2020 C   0  0  0  0  0  0  0  0  0  0  0  0
   -0.4420    5.0720   -1.9250 C   0  0  0  0  0  0  0  0  0  0  0  0
   -1.1040    6.0100   -1.1240 C   0  0  0  0  0  0  0  0  0  0  0  0
   -0.7790    7.3700   -0.6400 C   0  0  0  0  0  0  0  0  0  0  0  0
    0.6620    8.2490   -0.9750 Cl  0  0  0  0  0  0  0  0  0  0  0  0
   -1.8080    7.7940    0.1060 C   0  0  0  0  0  0  0  0  0  0  0  0
   -2.7850    6.8350    0.1570 N   0  0  0  0  0  0  0  0  0  0  0  0
   -2.3690    5.7150   -0.6010 C   0  0  0  0  0  0  0  0  0  0  0  0
  -10.1380    2.8130    5.0220 H   0  0  0  0  0  0  0  0  0  0  0  0
  -11.8240    2.4180    4.7770 H   0  0  0  0  0  0  0  0  0  0  0  0
   -9.2540    5.2210    2.2670 H   0  0  0  0  0  0  0  0  0  0  0  0
   -6.8870    5.7750    1.7760 H   0  0  0  0  0  0  0  0  0  0  0  0
   -5.9070    1.5930    1.7830 H   0  0  0  0  0  0  0  0  0  0  0  0
   -8.2740    1.0390    2.2740 H   0  0  0  0  0  0  0  0  0  0  0  0
   -5.0230    4.0010   -0.9720 H   0  0  0  0  0  0  0  0  0  0  0  0
   -2.7730    2.5930   -1.8930 H   0  0  0  0  0  0  0  0  0  0  0  0
   -0.5320    3.1150   -2.8200 H   0  0  0  0  0  0  0  0  0  0  0  0
    0.5340    5.3000   -2.3280 H   0  0  0  0  0  0  0  0  0  0  0  0
   -1.8600    8.7550    0.5960 H   0  0  0  0  0  0  0  0  0  0  0  0
   -3.6600    6.9140    0.6560 H   0  0  0  0  0  0  0  0  0  0  0  0
  1 25  1  0  0  0  0
  1 26  1  0  0  0  0
  1  2  1  0  0  0  0
  2  3  2  0  0  0  0
  2  4  2  0  0  0  0
  2  5  1  0  0  0  0
  5  6  2  0  0  0  0
  6 27  1  0  0  0  0
  6  7  1  0  0  0  0
  7 28  1  0  0  0  0
  7  8  2  0  0  0  0
  8  9  1  0  0  0  0
  9 29  1  0  0  0  0
  9 10  2  0  0  0  0
 10  5  1  0  0  0  0
 10 30  1  0  0  0  0
  8 11  1  0  0  0  0
 11 12  2  0  0  0  0
 11 13  2  0  0  0  0
 11 14  1  0  0  0  0
 14 31  1  0  0  0  0
 14 15  1  0  0  0  0
 15 16  2  0  0  0  0
 16 32  1  0  0  0  0
 16 17  1  0  0  0  0
 17 33  1  0  0  0  0
 17 18  2  0  0  0  0
 18 34  1  0  0  0  0
 18 19  1  0  0  0  0
 19 20  1  0  0  0  0
 20 21  1  0  0  0  0
 20 22  2  0  0  0  0
 22 35  1  0  0  0  0
 22 23  1  0  0  0  0
 23 36  1  0  0  0  0
 23 24  1  0  0  0  0
 24 15  1  0  0  0  0
 24 19  2  0  0  0  0
M  END
>  <LOGBIO>
7.8200

>  <PRED_LOGBIO>
7.5800

>  <XV_RES>
0.2440

>  <WHL_TMPL>
1

>  <ANCH>
10-11;36-22

$$$$
ROW25
  -MTS-   01071500523D 0   0.00000     0.00000     0

 23 23  0  0  0  0  0  0  0  0999 V2000
   -2.5750   10.6580    2.8920 C   0  0  0  0  0  0  0  0  0  0  0  0
   -2.0120   10.9660    1.5700 N   0  0  0  0  0  0  0  0  0  0  0  0
   -2.7050   10.7310    0.4120 C   0  0  0  0  0  0  0  0  0  0  0  0
   -1.6150   11.2610   -0.8780 S   0  0  0  0  0  0  0  0  0  0  0  0
   -0.2870   11.7700    0.1760 C   0  0  0  0  0  0  0  0  0  0  0  0
   -0.6880   11.5360    1.4120 N   0  0  0  0  0  0  0  0  0  0  0  0
    1.2630   12.4400   -0.2940 S   0  0  0  0  0  0  0  0  0  0  0  0
    2.0900   12.4080    0.8920 O   0  0  0  0  0  0  0  0  0  0  0  0
    0.9820   13.6700   -1.0020 O   0  0  0  0  0  0  0  0  0  0  0  0
    1.9860   11.4010   -1.4220 N   0  0  0  0  0  0  0  0  0  0  0  0
   -3.7060   10.3310   -0.0180 N   0  0  0  0  0  0  0  0  0  0  0  0
   -4.6070    9.8990    0.9340 S   0  0  0  0  0  0  0  0  0  0  0  0
   -4.3650   10.7490    2.0580 O   0  0  0  0  0  0  0  0  0  0  0  0
   -4.3630    8.5350    1.2860 O   0  0  0  0  0  0  0  0  0  0  0  0
   -6.3910   10.0240    0.6580 C   0  0  0  0  0  0  0  0  0  0  0  0
   -6.7240    9.3220   -0.4210 F   0  0  0  0  0  0  0  0  0  0  0  0
   -7.0390    9.5440    1.7160 F   0  0  0  0  0  0  0  0  0  0  0  0
   -6.7240   11.2990    0.4760 F   0  0  0  0  0  0  0  0  0  0  0  0
   -3.2580    9.8150    2.8080 H   0  0  0  0  0  0  0  0  0  0  0  0
   -3.1150   11.5250    3.2670 H   0  0  0  0  0  0  0  0  0  0  0  0
   -1.7710   10.4060    3.5790 H   0  0  0  0  0  0  0  0  0  0  0  0
    2.8920   11.6260   -1.8080 H   0  0  0  0  0  0  0  0  0  0  0  0
    1.5110   10.5570   -1.7080 H   0  0  0  0  0  0  0  0  0  0  0  0
  1 19  1  0  0  0  0
  1 20  1  0  0  0  0
  1 21  1  0  0  0  0
  1  2  1  0  0  0  0
  2  3  1  0  0  0  0
  3  4  1  0  0  0  0
  4  5  1  0  0  0  0
  5  6  2  0  0  0  0
  6  2  1  0  0  0  0
  5  7  1  0  0  0  0
  7  8  2  0  0  0  0
  7  9  2  0  0  0  0
  7 10  1  0  0  0  0
 10 22  1  0  0  0  0
 10 23  1  0  0  0  0
  3 11  2  0  0  0  0
 11 12  1  0  0  0  0
 12 13  2  0  0  0  0
 12 14  2  0  0  0  0
 12 15  1  0  0  0  0
 15 16  1  0  0  0  0
 15 17  1  0  0  0  0
 15 18  1  0  0  0  0
M  END
>  <LOGBIO>
7.6200

>  <PRED_LOGBIO>
7.8600

>  <XV_RES>
-0.2520

>  <WHL_TMPL>
3

>  <ANCH>
7-8;8-9

$$$$
ROW26
  -MTS-   01071500523D 0   0.00000     0.00000     0

 49 49  0  0  0  0  0  0  0  0999 V2000
   -2.3690    5.7150   -0.6010 C   0  0  0  0  0  0  0  0  0  0  0  0
   -3.0220    4.3770   -0.9020 C   0  0  0  0  0  0  0  0  0  0  0  0
   -2.0750    3.2110   -0.6890 C   0  0  0  0  0  0  0  0  0  0  0  0
   -4.3150    4.1290   -0.0470 C   0  0  0  0  0  0  0  0  0  0  0  0
   -5.3030    5.2520   -0.2070 N   0  0  0  0  0  0  0  0  0  0  0  0
   -6.7040    4.8810    0.1440 C   0  0  0  0  0  0  0  0  0  0  0  0
   -6.7620    4.4330    1.5850 C   0  0  0  0  0  0  0  0  0  0  0  0
   -5.9340    5.0350    2.5390 C   0  0  0  0  0  0  0  0  0  0  0  0
   -5.9890    4.6190    3.8750 C   0  0  0  0  0  0  0  0  0  0  0  0
   -6.8710    3.6010    4.2560 C   0  0  0  0  0  0  0  0  0  0  0  0
   -7.6990    2.9990    3.3010 C   0  0  0  0  0  0  0  0  0  0  0  0
   -7.6440    3.4140    1.9660 C   0  0  0  0  0  0  0  0  0  0  0  0
   -4.7630    6.7350    0.5040 S   0  0  0  0  0  0  0  0  0  0  0  0
   -4.7040    6.5560    1.9370 O   0  0  0  0  0  0  0  0  0  0  0  0
   -5.4290    7.8420   -0.1400 O   0  0  0  0  0  0  0  0  0  0  0  0
   -3.0750    6.7560   -0.0220 C   0  0  0  0  0  0  0  0  0  0  0  0
   -2.5740    5.5880    0.3700 F   0  0  0  0  0  0  0  0  0  0  0  0
   -2.4950    7.7930    0.5750 F   0  0  0  0  0  0  0  0  0  0  0  0
   -2.8180    6.8160   -1.5270 C   0  0  0  0  0  0  0  0  0  0  0  0
   -3.3620    5.7530   -2.1120 F   0  0  0  0  0  0  0  0  0  0  0  0
   -3.3620    7.9230   -2.0260 F   0  0  0  0  0  0  0  0  0  0  0  0
   -1.3120    6.8260   -1.7870 C   0  0  0  0  0  0  0  0  0  0  0  0
   -0.7690    7.8900   -1.2010 F   0  0  0  0  0  0  0  0  0  0  0  0
   -0.7690    5.7200   -1.2880 F   0  0  0  0  0  0  0  0  0  0  0  0
   -1.0550    6.8860   -3.2920 C   0  0  0  0  0  0  0  0  0  0  0  0
   -1.5990    7.9930   -3.7900 F   0  0  0  0  0  0  0  0  0  0  0  0
    0.2550    6.8960   -3.5180 F   0  0  0  0  0  0  0  0  0  0  0  0
   -1.5990    5.8230   -3.8770 F   0  0  0  0  0  0  0  0  0  0  0  0
   -3.8790    4.1490    1.3990 C   0  0  0  0  0  0  0  0  0  0  0  0
   -2.6890    4.2790    1.6810 O   0  0  0  0  0  0  0  0  0  0  0  0
   -4.7820    4.0240    2.3670 N   0  0  0  0  0  0  0  0  0  0  0  0
   -4.3900    4.0420    3.6690 O   0  0  0  0  0  0  0  0  0  0  0  0
   -3.1330    6.4710   -0.4310 H   0  0  0  0  0  0  0  0  0  0  0  0
   -1.8330    5.5960    0.3380 H   0  0  0  0  0  0  0  0  0  0  0  0
   -1.7190    5.9390   -1.4450 H   0  0  0  0  0  0  0  0  0  0  0  0
   -3.3210    4.3790   -1.9480 H   0  0  0  0  0  0  0  0  0  0  0  0
   -2.6420    2.2980   -0.5220 H   0  0  0  0  0  0  0  0  0  0  0  0
   -1.5320    3.4140    0.2320 H   0  0  0  0  0  0  0  0  0  0  0  0
   -1.4350    3.1670   -1.5680 H   0  0  0  0  0  0  0  0  0  0  0  0
   -4.7620    3.1720   -0.3080 H   0  0  0  0  0  0  0  0  0  0  0  0
   -6.9610    4.0170   -0.4640 H   0  0  0  0  0  0  0  0  0  0  0  0
   -7.3390    5.7570    0.0280 H   0  0  0  0  0  0  0  0  0  0  0  0
   -5.2540    5.8200    2.2450 H   0  0  0  0  0  0  0  0  0  0  0  0
   -5.3500    5.0840    4.6110 H   0  0  0  0  0  0  0  0  0  0  0  0
   -6.9120    3.2800    5.2860 H   0  0  0  0  0  0  0  0  0  0  0  0
   -8.3790    2.2130    3.5950 H   0  0  0  0  0  0  0  0  0  0  0  0
   -8.2830    2.9500    1.2290 H   0  0  0  0  0  0  0  0  0  0  0  0
   -5.7600    3.9170    2.1360 H   0  0  0  0  0  0  0  0  0  0  0  0
   -5.1510    3.9420    4.2630 H   0  0  0  0  0  0  0  0  0  0  0  0
  1 33  1  0  0  0  0
  1 34  1  0  0  0  0
  1 35  1  0  0  0  0
  1  2  1  0  0  0  0
  2 36  1  0  0  0  0
  2  3  1  0  0  0  0
  3 37  1  0  0  0  0
  3 38  1  0  0  0  0
  3 39  1  0  0  0  0
  2  4  1  0  0  0  0
  4 40  1  0  0  0  0
  4  5  1  0  0  0  0
  5  6  1  0  0  0  0
  6 41  1  0  0  0  0
  6 42  1  0  0  0  0
  6  7  1  0  0  0  0
  7  8  2  0  0  0  0
  8 43  1  0  0  0  0
  8  9  1  0  0  0  0
  9 44  1  0  0  0  0
  9 10  2  0  0  0  0
 10 45  1  0  0  0  0
 10 11  1  0  0  0  0
 11 46  1  0  0  0  0
 11 12  2  0  0  0  0
 12  7  1  0  0  0  0
 12 47  1  0  0  0  0
  5 13  1  0  0  0  0
 13 14  2  0  0  0  0
 13 15  2  0  0  0  0
 13 16  1  0  0  0  0
 16 17  1  0  0  0  0
 16 18  1  0  0  0  0
 16 19  1  0  0  0  0
 19 20  1  0  0  0  0
 19 21  1  0  0  0  0
 19 22  1  0  0  0  0
 22 23  1  0  0  0  0
 22 24  1  0  0  0  0
 22 25  1  0  0  0  0
 25 26  1  0  0  0  0
 25 27  1  0  0  0  0
 25 28  1  0  0  0  0
  4 29  1  0  0  0  0
 29 30  2  0  0  0  0
 29 31  1  0  0  0  0
 31 48  1  0  0  0  0
 31 32  1  0  0  0  0
 32 49  1  0  0  0  0
M  END
>  <LOGBIO>
6.9700

>  <PRED_LOGBIO>
6.6300

>  <XV_RES>
0.2600

>  <WHL_TMPL>
1

>  <ANCH>
26-27;13-14

$$$$
ROW27
  -MTS-   01071500523D 0   0.00000     0.00000     0

 19 19  0  0  0  0  0  0  0  0999 V2000
   -3.0750    6.7560   -0.0220 N   0  0  0  0  0  0  0  0  0  0  0  0
   -4.7630    6.7350    0.5040 S   0  0  0  0  0  0  0  0  0  0  0  0
   -5.4290    7.8420   -0.1400 O   0  0  0  0  0  0  0  0  0  0  0  0
   -5.3400    5.4540    0.2370 O   0  0  0  0  0  0  0  0  0  0  0  0
   -4.7740    7.0540    2.2250 N   0  0  0  0  0  0  0  0  0  0  0  0
   -5.6150    8.0620    2.7520 C   0  0  0  0  0  0  0  0  0  0  0  0
   -5.1470    9.3760    2.8670 C   0  0  0  0  0  0  0  0  0  0  0  0
   -5.9790   10.3730    3.3890 C   0  0  0  0  0  0  0  0  0  0  0  0
   -7.2810   10.0560    3.7960 C   0  0  0  0  0  0  0  0  0  0  0  0
   -8.3160   11.2950    4.4450 Cl  0  0  0  0  0  0  0  0  0  0  0  0
   -7.7490    8.7410    3.6810 C   0  0  0  0  0  0  0  0  0  0  0  0
   -6.9170    7.7450    3.1590 C   0  0  0  0  0  0  0  0  0  0  0  0
   -2.4310    6.0560    0.3180 H   0  0  0  0  0  0  0  0  0  0  0  0
   -2.7540    7.4680   -0.6620 H   0  0  0  0  0  0  0  0  0  0  0  0
   -4.1790    6.5190    2.8410 H   0  0  0  0  0  0  0  0  0  0  0  0
   -4.1420    9.6200    2.5540 H   0  0  0  0  0  0  0  0  0  0  0  0
   -5.6180   11.3860    3.4780 H   0  0  0  0  0  0  0  0  0  0  0  0
   -8.7530    8.4970    3.9950 H   0  0  0  0  0  0  0  0  0  0  0  0
   -7.2780    6.7310    3.0700 H   0  0  0  0  0  0  0  0  0  0  0  0
  1 13  1  0  0  0  0
  1 14  1  0  0  0  0
  1  2  1  0  0  0  0
  2  3  2  0  0  0  0
  2  4  2  0  0  0  0
  2  5  1  0  0  0  0
  5 15  1  0  0  0  0
  5  6  1  0  0  0  0
  6  7  2  0  0  0  0
  7 16  1  0  0  0  0
  7  8  1  0  0  0  0
  8 17  1  0  0  0  0
  8  9  2  0  0  0  0
  9 10  1  0  0  0  0
  9 11  1  0  0  0  0
 11 18  1  0  0  0  0
 11 12  2  0  0  0  0
 12  6  1  0  0  0  0
 12 19  1  0  0  0  0
M  END
>  <LOGBIO>
7.8200

>  <PRED_LOGBIO>
7.1100

>  <XV_RES>
0.8020

>  <WHL_TMPL>
1

>  <ANCH>
41-43;4-5

$$$$
ROW28
  -MTS-   01071500523D 0   0.00000     0.00000     0

 56 57  0  0  1  0  0  0  0  0999 V2000
   -9.0730   -5.1130    3.6960 C   0  0  0  0  0  0  0  0  0  0  0  0
   -8.5880   -3.7440    3.4730 N   0  0  0  0  0  0  0  0  0  0  0  0
   -9.4120   -2.7120    3.6330 C   0  0  0  0  0  0  0  0  0  0  0  0
  -10.5800   -2.9040    3.9660 O   0  0  0  0  0  0  0  0  0  0  0  0
   -8.9140   -1.3050    3.4030 C   0  0  0  0  0  0  0  0  0  0  0  0
   -9.9780   -0.3790    3.6350 O   0  0  0  0  0  0  0  0  0  0  0  0
   -9.7150    0.9560    3.4760 C   0  0  0  0  0  0  0  0  0  0  0  0
   -9.9010    1.5620    2.2280 C   0  0  0  0  0  0  0  0  0  0  0  0
   -9.6320    2.9260    2.0640 C   0  0  0  0  0  0  0  0  0  0  0  0
   -9.1770    3.6840    3.1490 C   0  0  0  0  0  0  0  0  0  0  0  0
   -8.8870    5.1560    2.9730 C   0  0  0  0  0  0  0  0  0  0  0  0
   -7.5220    5.3300    2.5870 O   0  0  0  0  0  0  0  0  0  0  0  0
   -7.0760    6.5870    2.3820 C   0  0  0  0  0  0  0  0  0  0  0  0
   -7.8320    7.5340    2.5280 O   0  0  0  0  0  0  0  0  0  0  0  0
   -5.6420    6.8230    1.9720 C   0  0  2  0  0  0  0  0  0  0  0  0
   -5.3680    6.1150    0.6480 C   0  0  0  0  0  0  0  0  0  0  0  0
   -5.4080    8.2650    1.8130 N   0  0  0  0  0  0  0  0  0  0  0  0
   -4.2410    8.7700    1.4590 C   0  0  0  0  0  0  0  0  0  0  0  0
   -2.8690    7.6950    1.1520 S   0  0  0  0  0  0  0  0  0  0  0  0
   -4.0910   10.1260    1.3300 N   0  0  0  0  0  0  0  0  0  0  0  0
   -2.8400   10.6660    0.9500 C   0  0  0  0  0  0  0  0  0  0  0  0
   -1.9000   11.0100    1.9290 C   0  0  0  0  0  0  0  0  0  0  0  0
   -0.6620   11.5450    1.5540 C   0  0  0  0  0  0  0  0  0  0  0  0
   -0.3640   11.7370    0.1990 C   0  0  0  0  0  0  0  0  0  0  0  0
   -1.3040   11.3930   -0.7800 C   0  0  0  0  0  0  0  0  0  0  0  0
   -2.5420   10.8580   -0.4040 C   0  0  0  0  0  0  0  0  0  0  0  0
    1.2630   12.4400   -0.2940 S   0  0  0  0  0  0  0  0  0  0  0  0
    0.9820   13.6700   -1.0020 O   0  0  0  0  0  0  0  0  0  0  0  0
    1.8550   11.5340   -1.2290 O   0  0  0  0  0  0  0  0  0  0  0  0
    2.2170   12.6760    1.1540 N   0  0  0  0  0  0  0  0  0  0  0  0
   -8.9910    3.0790    4.3980 C   0  0  0  0  0  0  0  0  0  0  0  0
   -9.2600    1.7150    4.5610 C   0  0  0  0  0  0  0  0  0  0  0  0
   -9.4230   -5.2120    4.7220 H   0  0  0  0  0  0  0  0  0  0  0  0
   -8.2640   -5.8180    3.5200 H   0  0  0  0  0  0  0  0  0  0  0  0
   -9.8930   -5.3240    3.0120 H   0  0  0  0  0  0  0  0  0  0  0  0
   -7.6290   -3.5860    3.1990 H   0  0  0  0  0  0  0  0  0  0  0  0
   -8.5650   -1.2070    2.3780 H   0  0  0  0  0  0  0  0  0  0  0  0
   -8.0940   -1.0950    4.0870 H   0  0  0  0  0  0  0  0  0  0  0  0
  -10.2530    0.9770    1.3910 H   0  0  0  0  0  0  0  0  0  0  0  0
   -9.7760    3.3930    1.1010 H   0  0  0  0  0  0  0  0  0  0  0  0
   -9.0670    5.6760    3.9120 H   0  0  0  0  0  0  0  0  0  0  0  0
   -9.5370    5.5640    2.2020 H   0  0  0  0  0  0  0  0  0  0  0  0
   -4.9770    6.4300    2.7380 H   0  0  0  0  0  0  0  0  0  0  0  0
   -6.0330    6.5080   -0.1180 H   0  0  0  0  0  0  0  0  0  0  0  0
   -5.5410    5.0470    0.7660 H   0  0  0  0  0  0  0  0  0  0  0  0
   -4.3350    6.2840    0.3530 H   0  0  0  0  0  0  0  0  0  0  0  0
   -3.4800    6.5400    1.3960 H   0  0  0  0  0  0  0  0  0  0  0  0
   -4.8750   10.7390    1.5050 H   0  0  0  0  0  0  0  0  0  0  0  0
   -2.1300   10.8630    2.9740 H   0  0  0  0  0  0  0  0  0  0  0  0
    0.0630   11.8110    2.3090 H   0  0  0  0  0  0  0  0  0  0  0  0
   -1.0740   11.5400   -1.8250 H   0  0  0  0  0  0  0  0  0  0  0  0
   -3.2670   10.5930   -1.1590 H   0  0  0  0  0  0  0  0  0  0  0  0
    1.8580   12.3770    2.0500 H   0  0  0  0  0  0  0  0  0  0  0  0
    3.1260   13.1110    1.0950 H   0  0  0  0  0  0  0  0  0  0  0  0
   -8.6400    3.6640    5.2350 H   0  0  0  0  0  0  0  0  0  0  0  0
   -9.1160    1.2470    5.5240 H   0  0  0  0  0  0  0  0  0  0  0  0
  1 33  1  0  0  0  0
  1 34  1  0  0  0  0
  1 35  1  0  0  0  0
  1  2  1  0  0  0  0
  2 36  1  0  0  0  0
  2  3  1  0  0  0  0
  3  4  2  0  0  0  0
  3  5  1  0  0  0  0
  5 37  1  0  0  0  0
  5 38  1  0  0  0  0
  5  6  1  0  0  0  0
  6  7  1  0  0  0  0
  7  8  2  0  0  0  0
  8 39  1  0  0  0  0
  8  9  1  0  0  0  0
  9 40  1  0  0  0  0
  9 10  2  0  0  0  0
 10 11  1  0  0  0  0
 11 41  1  0  0  0  0
 11 42  1  0  0  0  0
 11 12  1  0  0  0  0
 12 13  1  0  0  0  0
 13 14  2  0  0  0  0
 13 15  1  0  0  0  0
 15 43  1  0  0  0  0
 15 16  1  0  0  0  0
 16 44  1  0  0  0  0
 16 45  1  0  0  0  0
 16 46  1  0  0  0  0
 15 17  1  0  0  0  0
 17 18  2  0  0  0  0
 18 19  1  0  0  0  0
 19 47  1  0  0  0  0
 18 20  1  0  0  0  0
 20 48  1  0  0  0  0
 20 21  1  0  0  0  0
 21 22  2  0  0  0  0
 22 49  1  0  0  0  0
 22 23  1  0  0  0  0
 23 50  1  0  0  0  0
 23 24  2  0  0  0  0
 24 25  1  0  0  0  0
 25 51  1  0  0  0  0
 25 26  2  0  0  0  0
 26 21  1  0  0  0  0
 26 52  1  0  0  0  0
 24 27  1  0  0  0  0
 27 28  2  0  0  0  0
 27 29  2  0  0  0  0
 27 30  1  0  0  0  0
 30 53  1  0  0  0  0
 30 54  1  0  0  0  0
 10 31  1  0  0  0  0
 31 55  1  0  0  0  0
 31 32  2  0  0  0  0
 32  7  1  0  0  0  0
 32 56  1  0  0  0  0
M  END
>  <LOGBIO>
7.8000

>  <PRED_LOGBIO>
8.8000

>  <XV_RES>
-1.1430

>  <WHL_TMPL>
3

>  <ANCH>
4-6;47-48

$$$$
ROW29
  -MTS-   01071500523D 0   0.00000     0.00000     0

 70 73  0  0  0  0  0  0  0  0999 V2000
  -14.5730   12.6460   -7.1330 C   0  0  0  0  0  0  0  0  0  0  0  0
  -13.6020   11.7010   -6.4310 C   0  0  0  0  0  0  0  0  0  0  0  0
  -13.8280   11.7480   -5.0200 O   0  0  0  0  0  0  0  0  0  0  0  0
  -13.0580   10.9720   -4.2280 C   0  0  0  0  0  0  0  0  0  0  0  0
  -12.2000   10.2590   -4.7220 O   0  0  0  0  0  0  0  0  0  0  0  0
  -13.2540   10.9870   -2.7610 C   0  0  0  0  0  0  0  0  0  0  0  0
  -12.5000   10.2280   -1.9870 N   0  0  0  0  0  0  0  0  0  0  0  0
  -12.6360   10.1910   -0.5440 N   0  0  0  0  0  0  0  0  0  0  0  0
  -11.7940    9.3540    0.2250 C   0  0  0  0  0  0  0  0  0  0  0  0
  -12.1830    8.0390    0.5060 C   0  0  0  0  0  0  0  0  0  0  0  0
  -11.3490    7.2100    1.2670 C   0  0  0  0  0  0  0  0  0  0  0  0
  -10.1270    7.6970    1.7470 C   0  0  0  0  0  0  0  0  0  0  0  0
   -9.7390    9.0120    1.4650 C   0  0  0  0  0  0  0  0  0  0  0  0
  -10.5720    9.8400    0.7040 C   0  0  0  0  0  0  0  0  0  0  0  0
   -8.5030    9.5030    1.9490 N   0  0  0  0  0  0  0  0  0  0  0  0
   -7.4050   10.0010    1.1450 N   0  0  0  0  0  0  0  0  0  0  0  0
   -6.4310   10.3670    1.9570 C   0  0  0  0  0  0  0  0  0  0  0  0
   -5.1230   10.9330    1.5600 C   0  0  0  0  0  0  0  0  0  0  0  0
   -4.9890   12.1500    1.4440 O   0  0  0  0  0  0  0  0  0  0  0  0
   -4.0910   10.1250    1.3290 N   0  0  0  0  0  0  0  0  0  0  0  0
   -2.8400   10.6660    0.9500 C   0  0  0  0  0  0  0  0  0  0  0  0
   -2.5420   10.8580   -0.4040 C   0  0  0  0  0  0  0  0  0  0  0  0
   -1.3040   11.3930   -0.7800 C   0  0  0  0  0  0  0  0  0  0  0  0
   -0.3640   11.7370    0.1990 C   0  0  0  0  0  0  0  0  0  0  0  0
   -0.6620   11.5450    1.5540 C   0  0  0  0  0  0  0  0  0  0  0  0
   -1.9000   11.0100    1.9290 C   0  0  0  0  0  0  0  0  0  0  0  0
    1.2630   12.4400   -0.2940 S   0  0  0  0  0  0  0  0  0  0  0  0
    0.9820   13.6700   -1.0020 O   0  0  0  0  0  0  0  0  0  0  0  0
    1.8550   11.5340   -1.2290 O   0  0  0  0  0  0  0  0  0  0  0  0
    2.2170   12.6760    1.1540 N   0  0  0  0  0  0  0  0  0  0  0  0
   -6.8920   10.1070    3.3390 C   0  0  0  0  0  0  0  0  0  0  0  0
   -6.1270   10.3650    4.5790 C   0  0  0  0  0  0  0  0  0  0  0  0
   -5.4050    9.4970    5.0420 O   0  0  0  0  0  0  0  0  0  0  0  0
   -6.2260   11.5340    5.1840 O   0  0  0  0  0  0  0  0  0  0  0  0
   -8.1280    9.5950    3.2640 C   0  0  0  0  0  0  0  0  0  0  0  0
   -8.9590    9.1910    4.4210 C   0  0  0  0  0  0  0  0  0  0  0  0
   -9.3110   10.1350    5.3930 C   0  0  0  0  0  0  0  0  0  0  0  0
  -10.0970    9.7530    6.4870 C   0  0  0  0  0  0  0  0  0  0  0  0
  -10.5300    8.4270    6.6090 C   0  0  0  0  0  0  0  0  0  0  0  0
  -10.1780    7.4830    5.6370 C   0  0  0  0  0  0  0  0  0  0  0  0
   -9.3920    7.8650    4.5430 C   0  0  0  0  0  0  0  0  0  0  0  0
  -14.2950   11.8520   -2.1620 C   0  0  0  0  0  0  0  0  0  0  0  0
  -14.4580   11.8630   -0.9430 O   0  0  0  0  0  0  0  0  0  0  0  0
  -15.1570   12.7190   -3.0480 C   0  0  0  0  0  0  0  0  0  0  0  0
  -14.4150   13.6610   -6.7750 H   0  0  0  0  0  0  0  0  0  0  0  0
  -14.4010   12.6100   -8.2070 H   0  0  0  0  0  0  0  0  0  0  0  0
  -15.5950   12.3400   -6.9200 H   0  0  0  0  0  0  0  0  0  0  0  0
  -12.5800   12.0060   -6.6450 H   0  0  0  0  0  0  0  0  0  0  0  0
  -13.7600   10.6860   -6.7900 H   0  0  0  0  0  0  0  0  0  0  0  0
  -13.3320   10.7630   -0.0880 H   0  0  0  0  0  0  0  0  0  0  0  0
  -13.1260    7.6630    0.1370 H   0  0  0  0  0  0  0  0  0  0  0  0
  -11.6490    6.1950    1.4850 H   0  0  0  0  0  0  0  0  0  0  0  0
   -9.4850    7.0570    2.3340 H   0  0  0  0  0  0  0  0  0  0  0  0
  -10.2720   10.8550    0.4870 H   0  0  0  0  0  0  0  0  0  0  0  0
   -4.2010    9.1260    1.4250 H   0  0  0  0  0  0  0  0  0  0  0  0
   -3.2670   10.5920   -1.1600 H   0  0  0  0  0  0  0  0  0  0  0  0
   -1.0740   11.5400   -1.8250 H   0  0  0  0  0  0  0  0  0  0  0  0
    0.0630   11.8110    2.3090 H   0  0  0  0  0  0  0  0  0  0  0  0
   -2.1300   10.8630    2.9740 H   0  0  0  0  0  0  0  0  0  0  0  0
    3.1510   13.0540    1.0880 H   0  0  0  0  0  0  0  0  0  0  0  0
    1.8330   12.4340    2.0570 H   0  0  0  0  0  0  0  0  0  0  0  0
   -5.6570   11.5130    5.9700 H   0  0  0  0  0  0  0  0  0  0  0  0
   -8.9770   11.1570    5.2980 H   0  0  0  0  0  0  0  0  0  0  0  0
  -10.3690   10.4810    7.2360 H   0  0  0  0  0  0  0  0  0  0  0  0
  -11.1360    8.1320    7.4530 H   0  0  0  0  0  0  0  0  0  0  0  0
  -10.5120    6.4610    5.7310 H   0  0  0  0  0  0  0  0  0  0  0  0
   -9.1200    7.1370    3.7930 H   0  0  0  0  0  0  0  0  0  0  0  0
  -15.7060   12.0920   -3.7460 H   0  0  0  0  0  0  0  0  0  0  0  0
  -15.8590   13.2800   -2.4340 H   0  0  0  0  0  0  0  0  0  0  0  0
  -14.5260   13.4120   -3.6010 H   0  0  0  0  0  0  0  0  0  0  0  0
  1 45  1  0  0  0  0
  1 46  1  0  0  0  0
  1 47  1  0  0  0  0
  1  2  1  0  0  0  0
  2 48  1  0  0  0  0
  2 49  1  0  0  0  0
  2  3  1  0  0  0  0
  3  4  1  0  0  0  0
  4  5  2  0  0  0  0
  4  6  1  0  0  0  0
  6  7  2  0  0  0  0
  7  8  1  0  0  0  0
  8 50  1  0  0  0  0
  8  9  1  0  0  0  0
  9 10  2  0  0  0  0
 10 51  1  0  0  0  0
 10 11  1  0  0  0  0
 11 52  1  0  0  0  0
 11 12  2  0  0  0  0
 12 53  1  0  0  0  0
 12 13  1  0  0  0  0
 13 14  2  0  0  0  0
 14  9  1  0  0  0  0
 14 54  1  0  0  0  0
 13 15  1  0  0  0  0
 15 16  1  0  0  0  0
 16 17  2  0  0  0  0
 17 18  1  0  0  0  0
 18 19  2  0  0  0  0
 18 20  1  0  0  0  0
 20 55  1  0  0  0  0
 20 21  1  0  0  0  0
 21 22  2  0  0  0  0
 22 56  1  0  0  0  0
 22 23  1  0  0  0  0
 23 57  1  0  0  0  0
 23 24  2  0  0  0  0
 24 25  1  0  0  0  0
 25 58  1  0  0  0  0
 25 26  2  0  0  0  0
 26 21  1  0  0  0  0
 26 59  1  0  0  0  0
 24 27  1  0  0  0  0
 27 28  2  0  0  0  0
 27 29  2  0  0  0  0
 27 30  1  0  0  0  0
 30 60  1  0  0  0  0
 30 61  1  0  0  0  0
 17 31  1  0  0  0  0
 31 32  1  0  0  0  0
 32 33  2  0  0  0  0
 32 34  1  0  0  0  0
 34 62  1  0  0  0  0
 31 35  2  0  0  0  0
 35 15  1  0  0  0  0
 35 36  1  0  0  0  0
 36 37  2  0  0  0  0
 37 63  1  0  0  0  0
 37 38  1  0  0  0  0
 38 64  1  0  0  0  0
 38 39  2  0  0  0  0
 39 65  1  0  0  0  0
 39 40  1  0  0  0  0
 40 66  1  0  0  0  0
 40 41  2  0  0  0  0
 41 36  1  0  0  0  0
 41 67  1  0  0  0  0
  6 42  1  0  0  0  0
 42 43  2  0  0  0  0
 42 44  1  0  0  0  0
 44 68  1  0  0  0  0
 44 69  1  0  0  0  0
 44 70  1  0  0  0  0
M  END
>  <LOGBIO>
6.7100

>  <PRED_LOGBIO>
6.3500

>  <XV_RES>
0.5580

>  <WHL_TMPL>
3

>  <ANCH>
4-6;42-43

$$$$
ROW30
  -MTS-   01071500523D 0   0.00000     0.00000     0

 44 46  0  0  1  0  0  0  0  0999 V2000
   -4.7340    0.0580    2.6940 C   0  0  0  0  0  0  0  0  0  0  0  0
   -4.7070   -0.9010    1.5100 C   0  0  0  0  0  0  0  0  0  0  0  0
   -3.6810   -1.9090    1.7220 O   0  0  0  0  0  0  0  0  0  0  0  0
   -2.6200   -1.4550    0.8870 C   0  0  2  0  0  0  0  0  0  0  0  0
   -3.4050   -0.9600   -0.3120 C   0  0  2  0  0  0  0  0  0  0  0  0
   -4.3920   -0.1480    0.3070 O   0  0  0  0  0  0  0  0  0  0  0  0
   -2.4980   -0.3330   -1.3610 C   0  0  0  0  0  0  0  0  0  0  0  0
   -1.4430   -1.2510   -1.7380 O   0  0  0  0  0  0  0  0  0  0  0  0
   -0.6900   -1.7510   -0.6180 C   0  0  2  0  0  0  0  0  0  0  0  0
   -1.6440   -2.4640    0.3420 C   0  0  1  0  0  0  0  0  0  0  0  0
   -0.7450   -3.1400    1.2090 O   0  0  0  0  0  0  0  0  0  0  0  0
    0.2220   -3.6660    0.2630 C   0  0  0  0  0  0  0  0  0  0  0  0
    0.2060   -2.8410   -0.9320 O   0  0  0  0  0  0  0  0  0  0  0  0
   -0.1570   -5.0950   -0.1350 C   0  0  0  0  0  0  0  0  0  0  0  0
    1.6110   -3.6660    0.8940 C   0  0  0  0  0  0  0  0  0  0  0  0
    0.1660   -0.6090    0.0000 C   0  0  0  0  0  0  0  0  0  0  0  0
    1.2080   -0.2580   -0.9130 N   0  0  0  0  0  0  0  0  0  0  0  0
    2.2180    0.9390   -0.4920 S   0  0  0  0  0  0  0  0  0  0  0  0
    1.5910    2.1520   -0.0660 O   0  0  0  0  0  0  0  0  0  0  0  0
    2.9290    1.2760   -1.6860 O   0  0  0  0  0  0  0  0  0  0  0  0
    3.3090    0.3340    0.7350 N   0  0  0  0  0  0  0  0  0  0  0  0
   -6.0490   -1.6020    1.3340 C   0  0  0  0  0  0  0  0  0  0  0  0
   -5.7630    0.2800    2.9680 H   0  0  0  0  0  0  0  0  0  0  0  0
   -4.2940   -0.4730    3.5360 H   0  0  0  0  0  0  0  0  0  0  0  0
   -4.1670    0.9370    2.3930 H   0  0  0  0  0  0  0  0  0  0  0  0
   -2.0840   -0.6270    1.3460 H   0  0  0  0  0  0  0  0  0  0  0  0
   -3.8900   -1.8200   -0.7680 H   0  0  0  0  0  0  0  0  0  0  0  0
   -2.0140    0.5160   -0.8840 H   0  0  0  0  0  0  0  0  0  0  0  0
   -3.1010   -0.1040   -2.2370 H   0  0  0  0  0  0  0  0  0  0  0  0
   -2.2050   -3.1980   -0.2330 H   0  0  0  0  0  0  0  0  0  0  0  0
   -1.2400   -5.1970   -0.1640 H   0  0  0  0  0  0  0  0  0  0  0  0
    0.1970   -5.7460    0.6620 H   0  0  0  0  0  0  0  0  0  0  0  0
    0.3210   -5.2850   -1.0940 H   0  0  0  0  0  0  0  0  0  0  0  0
    1.9490   -2.6430    1.0470 H   0  0  0  0  0  0  0  0  0  0  0  0
    2.2850   -4.1110    0.1650 H   0  0  0  0  0  0  0  0  0  0  0  0
    1.5310   -4.2380    1.8160 H   0  0  0  0  0  0  0  0  0  0  0  0
    0.6470   -1.0190    0.8850 H   0  0  0  0  0  0  0  0  0  0  0  0
   -0.4840    0.2490    0.1610 H   0  0  0  0  0  0  0  0  0  0  0  0
    1.3120   -0.7410   -1.7940 H   0  0  0  0  0  0  0  0  0  0  0  0
    3.2310   -0.6220    1.0540 H   0  0  0  0  0  0  0  0  0  0  0  0
    4.0170    0.9400    1.1250 H   0  0  0  0  0  0  0  0  0  0  0  0
   -6.8610   -0.8990    1.5100 H   0  0  0  0  0  0  0  0  0  0  0  0
   -6.1130   -2.3550    2.1160 H   0  0  0  0  0  0  0  0  0  0  0  0
   -6.0500   -2.0200    0.3300 H   0  0  0  0  0  0  0  0  0  0  0  0
  1 23  1  0  0  0  0
  1 24  1  0  0  0  0
  1 25  1  0  0  0  0
  1  2  1  0  0  0  0
  2  3  1  0  0  0  0
  3  4  1  0  0  0  0
  4 26  1  0  0  0  0
  4  5  1  0  0  0  0
  5 27  1  0  0  0  0
  5  6  1  0  0  0  0
  6  2  1  0  0  0  0
  5  7  1  0  0  0  0
  7 28  1  0  0  0  0
  7 29  1  0  0  0  0
  7  8  1  0  0  0  0
  8  9  1  0  0  0  0
  9 10  1  0  0  0  0
 10  4  1  0  0  0  0
 10 30  1  0  0  0  0
 10 11  1  0  0  0  0
 11 12  1  0  0  0  0
 12 13  1  0  0  0  0
 13  9  1  0  0  0  0
 12 14  1  0  0  0  0
 14 31  1  0  0  0  0
 14 32  1  0  0  0  0
 14 33  1  0  0  0  0
 12 15  1  0  0  0  0
 15 34  1  0  0  0  0
 15 35  1  0  0  0  0
 15 36  1  0  0  0  0
  9 16  1  0  0  0  0
 16 37  1  0  0  0  0
 16 38  1  0  0  0  0
 16 17  1  0  0  0  0
 17 39  1  0  0  0  0
 17 18  1  0  0  0  0
 18 19  2  0  0  0  0
 18 20  2  0  0  0  0
 18 21  1  0  0  0  0
 21 40  1  0  0  0  0
 21 41  1  0  0  0  0
  2 22  1  0  0  0  0
 22 42  1  0  0  0  0
 22 43  1  0  0  0  0
 22 44  1  0  0  0  0
M  END
>  <LOGBIO>
5.6700

>  <PRED_LOGBIO>
7.0500

>  <XV_RES>
-1.6500

>  <WHL_TMPL>
2

>  <ANCH>
40-43;12-15

$$$$
ROW31
  -MTS-   01071500523D 0   0.00000     0.00000     0

 31 32  0  0  0  0  0  0  0  0999 V2000
   -1.0010    1.9210    1.1110 C   0  0  0  0  0  0  0  0  0  0  0  0
   -1.2530    3.2040    0.3560 C   0  0  0  0  0  0  0  0  0  0  0  0
   -0.6980    4.2440    0.7090 O   0  0  0  0  0  0  0  0  0  0  0  0
   -2.0750    3.2110   -0.6890 N   0  0  0  0  0  0  0  0  0  0  0  0
   -2.9930    4.3410   -0.8950 C   0  0  0  0  0  0  0  0  0  0  0  0
   -3.5420    4.3130   -2.3340 C   0  0  0  0  0  0  0  0  0  0  0  0
   -3.5950    5.8020   -2.7230 C   0  0  0  0  0  0  0  0  0  0  0  0
   -2.5870    6.4900   -1.8330 C   0  0  0  0  0  0  0  0  0  0  0  0
   -2.0110    7.7620   -1.9310 C   0  0  0  0  0  0  0  0  0  0  0  0
   -1.0850    8.1870   -0.9700 C   0  0  0  0  0  0  0  0  0  0  0  0
   -0.7370    7.3400    0.0890 C   0  0  0  0  0  0  0  0  0  0  0  0
   -1.3130    6.0680    0.1870 C   0  0  0  0  0  0  0  0  0  0  0  0
   -2.2380    5.6430   -0.7740 C   0  0  0  0  0  0  0  0  0  0  0  0
   -0.3280    9.8590   -1.1000 S   0  0  0  0  0  0  0  0  0  0  0  0
   -0.8270   10.6910   -0.0500 O   0  0  0  0  0  0  0  0  0  0  0  0
   -0.6610   10.4370   -2.3650 O   0  0  0  0  0  0  0  0  0  0  0  0
    1.4110    9.7230   -0.9600 N   0  0  0  0  0  0  0  0  0  0  0  0
   -0.5740    1.1820    0.4360 H   0  0  0  0  0  0  0  0  0  0  0  0
   -0.3070    2.1100    1.9270 H   0  0  0  0  0  0  0  0  0  0  0  0
   -1.9400    1.5460    1.5120 H   0  0  0  0  0  0  0  0  0  0  0  0
   -2.0690    2.4400   -1.3410 H   0  0  0  0  0  0  0  0  0  0  0  0
   -3.8140    4.3100   -0.1830 H   0  0  0  0  0  0  0  0  0  0  0  0
   -4.5620    3.9370   -2.2980 H   0  0  0  0  0  0  0  0  0  0  0  0
   -2.8330    3.7980   -2.9790 H   0  0  0  0  0  0  0  0  0  0  0  0
   -4.5800    6.1770   -2.4550 H   0  0  0  0  0  0  0  0  0  0  0  0
   -3.2870    5.9060   -3.7610 H   0  0  0  0  0  0  0  0  0  0  0  0
   -2.2800    8.4150   -2.7480 H   0  0  0  0  0  0  0  0  0  0  0  0
   -0.0230    7.6690    0.8300 H   0  0  0  0  0  0  0  0  0  0  0  0
   -1.0440    5.4150    1.0040 H   0  0  0  0  0  0  0  0  0  0  0  0
    1.8390    8.8180   -0.8290 H   0  0  0  0  0  0  0  0  0  0  0  0
    1.9880   10.5510   -1.0090 H   0  0  0  0  0  0  0  0  0  0  0  0
  1 18  1  0  0  0  0
  1 19  1  0  0  0  0
  1 20  1  0  0  0  0
  1  2  1  0  0  0  0
  2  3  2  0  0  0  0
  2  4  1  0  0  0  0
  4 21  1  0  0  0  0
  4  5  1  0  0  0  0
  5 22  1  0  0  0  0
  5  6  1  0  0  0  0
  6 23  1  0  0  0  0
  6 24  1  0  0  0  0
  6  7  1  0  0  0  0
  7 25  1  0  0  0  0
  7 26  1  0  0  0  0
  7  8  1  0  0  0  0
  8  9  2  0  0  0  0
  9 27  1  0  0  0  0
  9 10  1  0  0  0  0
 10 11  2  0  0  0  0
 11 28  1  0  0  0  0
 11 12  1  0  0  0  0
 12 29  1  0  0  0  0
 12 13  2  0  0  0  0
 13  5  1  0  0  0  0
 13  8  1  0  0  0  0
 10 14  1  0  0  0  0
 14 15  2  0  0  0  0
 14 16  2  0  0  0  0
 14 17  1  0  0  0  0
 17 30  1  0  0  0  0
 17 31  1  0  0  0  0
M  END
>  <LOGBIO>
7.7200

>  <PRED_LOGBIO>
7.0100

>  <XV_RES>
0.8700

>  <WHL_TMPL>
1

>  <ANCH>
11-13;9-7

$$$$
ROW32
  -MTS-   01071500523D 0   0.00000     0.00000     0

 44 46  0  0  0  0  0  0  0  0999 V2000
    1.9640   14.2810   -2.1210 C   0  0  0  0  0  0  0  0  0  0  0  0
    2.5320   13.1990   -2.9380 N   0  0  0  0  0  0  0  0  0  0  0  0
    3.1620   13.4530   -4.2190 N   0  0  0  0  0  0  0  0  0  0  0  0
    3.6360   12.4040   -4.8650 C   0  0  0  0  0  0  0  0  0  0  0  0
    3.2940   11.0000   -3.8430 S   0  0  0  0  0  0  0  0  0  0  0  0
    2.4980   11.8900   -2.5360 C   0  0  0  0  0  0  0  0  0  0  0  0
    1.9860   11.4010   -1.4220 N   0  0  0  0  0  0  0  0  0  0  0  0
    1.2630   12.4400   -0.2940 S   0  0  0  0  0  0  0  0  0  0  0  0
    0.9820   13.6700   -1.0020 O   0  0  0  0  0  0  0  0  0  0  0  0
    0.1270   11.8240    0.3190 O   0  0  0  0  0  0  0  0  0  0  0  0
    2.5210   12.8190    0.9940 C   0  0  0  0  0  0  0  0  0  0  0  0
    2.6650   11.9750    2.1020 C   0  0  0  0  0  0  0  0  0  0  0  0
    3.6220   12.2630    3.0820 C   0  0  0  0  0  0  0  0  0  0  0  0
    4.4360   13.3950    2.9540 C   0  0  0  0  0  0  0  0  0  0  0  0
    5.4030   13.6870    3.9450 N   0  0  0  0  0  0  0  0  0  0  0  0
    6.6360   13.2000    3.8350 C   0  0  0  0  0  0  0  0  0  0  0  0
    6.9350   12.4960    2.8710 O   0  0  0  0  0  0  0  0  0  0  0  0
    7.6470   13.5040    4.8710 C   0  0  0  0  0  0  0  0  0  0  0  0
    8.4610   14.6370    4.7430 C   0  0  0  0  0  0  0  0  0  0  0  0
    8.3220   15.4500    3.6750 F   0  0  0  0  0  0  0  0  0  0  0  0
    9.4180   14.9250    5.7230 C   0  0  0  0  0  0  0  0  0  0  0  0
   10.2030   16.0170    5.6000 F   0  0  0  0  0  0  0  0  0  0  0  0
    9.5620   14.0810    6.8310 C   0  0  0  0  0  0  0  0  0  0  0  0
   10.4850   14.3590    7.7760 F   0  0  0  0  0  0  0  0  0  0  0  0
    8.7480   12.9490    6.9590 C   0  0  0  0  0  0  0  0  0  0  0  0
    8.8870   12.1350    8.0270 F   0  0  0  0  0  0  0  0  0  0  0  0
    7.7910   12.6600    5.9780 C   0  0  0  0  0  0  0  0  0  0  0  0
    7.0070   11.5690    6.1010 F   0  0  0  0  0  0  0  0  0  0  0  0
    4.2920   14.2390    1.8470 C   0  0  0  0  0  0  0  0  0  0  0  0
    3.3350   13.9510    0.8670 C   0  0  0  0  0  0  0  0  0  0  0  0
    4.4830   12.4020   -6.4980 S   0  0  0  0  0  0  0  0  0  0  0  0
    5.4180   11.3210   -6.5490 O   0  0  0  0  0  0  0  0  0  0  0  0
    5.1750   13.6400   -6.6780 O   0  0  0  0  0  0  0  0  0  0  0  0
    3.2970   12.2070   -7.7700 N   0  0  0  0  0  0  0  0  0  0  0  0
    1.6120   15.0800   -2.7700 H   0  0  0  0  0  0  0  0  0  0  0  0
    2.7280   14.6680   -1.4500 H   0  0  0  0  0  0  0  0  0  0  0  0
    1.1310   13.8950   -1.5370 H   0  0  0  0  0  0  0  0  0  0  0  0
    2.0370   11.1020    2.2000 H   0  0  0  0  0  0  0  0  0  0  0  0
    3.7330   11.6120    3.9370 H   0  0  0  0  0  0  0  0  0  0  0  0
    5.1570   14.2640    4.7360 H   0  0  0  0  0  0  0  0  0  0  0  0
    4.9190   15.1130    1.7480 H   0  0  0  0  0  0  0  0  0  0  0  0
    3.2240   14.6020    0.0120 H   0  0  0  0  0  0  0  0  0  0  0  0
    2.3180   12.1180   -7.5380 H   0  0  0  0  0  0  0  0  0  0  0  0
    3.5910   12.1840   -8.7360 H   0  0  0  0  0  0  0  0  0  0  0  0
  1 35  1  0  0  0  0
  1 36  1  0  0  0  0
  1 37  1  0  0  0  0
  1  2  1  0  0  0  0
  2  3  1  0  0  0  0
  3  4  2  0  0  0  0
  4  5  1  0  0  0  0
  5  6  1  0  0  0  0
  6  2  1  0  0  0  0
  6  7  2  0  0  0  0
  7  8  1  0  0  0  0
  8  9  2  0  0  0  0
  8 10  2  0  0  0  0
  8 11  1  0  0  0  0
 11 12  2  0  0  0  0
 12 38  1  0  0  0  0
 12 13  1  0  0  0  0
 13 39  1  0  0  0  0
 13 14  2  0  0  0  0
 14 15  1  0  0  0  0
 15 40  1  0  0  0  0
 15 16  1  0  0  0  0
 16 17  2  0  0  0  0
 16 18  1  0  0  0  0
 18 19  2  0  0  0  0
 19 20  1  0  0  0  0
 19 21  1  0  0  0  0
 21 22  1  0  0  0  0
 21 23  2  0  0  0  0
 23 24  1  0  0  0  0
 23 25  1  0  0  0  0
 25 26  1  0  0  0  0
 25 27  2  0  0  0  0
 27 18  1  0  0  0  0
 27 28  1  0  0  0  0
 14 29  1  0  0  0  0
 29 41  1  0  0  0  0
 29 30  2  0  0  0  0
 30 11  1  0  0  0  0
 30 42  1  0  0  0  0
  4 31  1  0  0  0  0
 31 32  2  0  0  0  0
 31 33  2  0  0  0  0
 31 34  1  0  0  0  0
 34 43  1  0  0  0  0
 34 44  1  0  0  0  0
M  END
>  <LOGBIO>
8.1500

>  <PRED_LOGBIO>
8.7100

>  <XV_RES>
-0.4280

>  <WHL_TMPL>
3

>  <ANCH>
4-6;11-12

$$$$
ROW33
  -MTS-   01071500523D 0   0.00000     0.00000     0

 34 34  0  0  0  0  0  0  0  0999 V2000
    5.3670   10.7080   -4.8320 C   0  0  0  0  0  0  0  0  0  0  0  0
    4.7400   11.6090   -3.8540 N   0  0  0  0  0  0  0  0  0  0  0  0
    3.6480   10.9040   -3.1680 C   0  0  0  0  0  0  0  0  0  0  0  0
    3.0040   11.8290   -2.1630 C   0  0  0  0  0  0  0  0  0  0  0  0
    3.4210   12.9790   -2.0310 O   0  0  0  0  0  0  0  0  0  0  0  0
    1.9860   11.4010   -1.4220 N   0  0  0  0  0  0  0  0  0  0  0  0
    1.2630   12.4400   -0.2940 S   0  0  0  0  0  0  0  0  0  0  0  0
    0.9820   13.6700   -1.0020 O   0  0  0  0  0  0  0  0  0  0  0  0
    0.1270   11.8240    0.3190 O   0  0  0  0  0  0  0  0  0  0  0  0
    2.5210   12.8190    0.9940 C   0  0  0  0  0  0  0  0  0  0  0  0
    2.1710   12.7760    2.3490 C   0  0  0  0  0  0  0  0  0  0  0  0
    3.1280   13.0640    3.3290 C   0  0  0  0  0  0  0  0  0  0  0  0
    4.4350   13.3950    2.9540 C   0  0  0  0  0  0  0  0  0  0  0  0
    5.4680   13.7060    4.0110 C   0  0  0  0  0  0  0  0  0  0  0  0
    5.4490   15.2030    4.3170 C   0  0  0  0  0  0  0  0  0  0  0  0
    6.4270   15.4980    5.3180 O   0  0  0  0  0  0  0  0  0  0  0  0
    4.7860   13.4380    1.6000 C   0  0  0  0  0  0  0  0  0  0  0  0
    3.8290   13.1500    0.6200 C   0  0  0  0  0  0  0  0  0  0  0  0
    4.6250   10.3920   -5.5620 H   0  0  0  0  0  0  0  0  0  0  0  0
    6.1760   11.2300   -5.3390 H   0  0  0  0  0  0  0  0  0  0  0  0
    5.7650    9.8350   -4.3180 H   0  0  0  0  0  0  0  0  0  0  0  0
    4.3710   12.4190   -4.3300 H   0  0  0  0  0  0  0  0  0  0  0  0
    4.0450   10.0310   -2.6540 H   0  0  0  0  0  0  0  0  0  0  0  0
    2.9050   10.5880   -3.8980 H   0  0  0  0  0  0  0  0  0  0  0  0
    1.6440   10.4570   -1.5310 H   0  0  0  0  0  0  0  0  0  0  0  0
    1.1620   12.5200    2.6380 H   0  0  0  0  0  0  0  0  0  0  0  0
    2.8580   13.0310    4.3740 H   0  0  0  0  0  0  0  0  0  0  0  0
    6.4540   13.4220    3.6500 H   0  0  0  0  0  0  0  0  0  0  0  0
    5.2390   13.1480    4.9170 H   0  0  0  0  0  0  0  0  0  0  0  0
    4.4630   15.4870    4.6790 H   0  0  0  0  0  0  0  0  0  0  0  0
    5.6780   15.7610    3.4120 H   0  0  0  0  0  0  0  0  0  0  0  0
    6.4340   16.4440    5.5300 H   0  0  0  0  0  0  0  0  0  0  0  0
    5.7950   13.6940    1.3110 H   0  0  0  0  0  0  0  0  0  0  0  0
    4.0990   13.1830   -0.4260 H   0  0  0  0  0  0  0  0  0  0  0  0
  1 19  1  0  0  0  0
  1 20  1  0  0  0  0
  1 21  1  0  0  0  0
  1  2  1  0  0  0  0
  2 22  1  0  0  0  0
  2  3  1  0  0  0  0
  3 23  1  0  0  0  0
  3 24  1  0  0  0  0
  3  4  1  0  0  0  0
  4  5  2  0  0  0  0
  4  6  1  0  0  0  0
  6 25  1  0  0  0  0
  6  7  1  0  0  0  0
  7  8  2  0  0  0  0
  7  9  2  0  0  0  0
  7 10  1  0  0  0  0
 10 11  2  0  0  0  0
 11 26  1  0  0  0  0
 11 12  1  0  0  0  0
 12 27  1  0  0  0  0
 12 13  2  0  0  0  0
 13 14  1  0  0  0  0
 14 28  1  0  0  0  0
 14 29  1  0  0  0  0
 14 15  1  0  0  0  0
 15 30  1  0  0  0  0
 15 31  1  0  0  0  0
 15 16  1  0  0  0  0
 16 32  1  0  0  0  0
 13 17  1  0  0  0  0
 17 33  1  0  0  0  0
 17 18  2  0  0  0  0
 18 10  1  0  0  0  0
 18 34  1  0  0  0  0
M  END
>  <LOGBIO>
7.3000

>  <PRED_LOGBIO>
6.8600

>  <XV_RES>
0.5550

>  <WHL_TMPL>
3

>  <ANCH>
4-6;14-15

$$$$
ROW34
  -MTS-   01071500523D 0   0.00000     0.00000     0

 44 46  0  0  0  0  0  0  0  0999 V2000
    0.9100    9.9370   -1.7940 N   0  0  0  0  0  0  0  0  0  0  0  0
    0.2020    9.5600   -0.2380 S   0  0  0  0  0  0  0  0  0  0  0  0
    1.2430    9.3490    0.7200 O   0  0  0  0  0  0  0  0  0  0  0  0
   -0.6240   10.6480    0.1860 O   0  0  0  0  0  0  0  0  0  0  0  0
   -0.8170    8.0350   -0.3820 C   0  0  0  0  0  0  0  0  0  0  0  0
   -1.9830    7.8980    0.3810 C   0  0  0  0  0  0  0  0  0  0  0  0
   -2.7590    6.7380    0.2720 C   0  0  0  0  0  0  0  0  0  0  0  0
   -2.3690    5.7150   -0.6010 C   0  0  0  0  0  0  0  0  0  0  0  0
   -3.0180    4.3850   -0.9000 C   0  0  0  0  0  0  0  0  0  0  0  0
   -1.9430    3.5530   -1.6240 C   0  0  0  0  0  0  0  0  0  0  0  0
   -1.0060    4.6220   -2.2170 C   0  0  0  0  0  0  0  0  0  0  0  0
   -1.2030    5.8520   -1.3640 C   0  0  0  0  0  0  0  0  0  0  0  0
   -0.4280    7.0120   -1.2550 C   0  0  0  0  0  0  0  0  0  0  0  0
   -2.1040    3.2470   -0.6960 N   0  0  0  0  0  0  0  0  0  0  0  0
   -2.4740    2.0200   -1.0520 C   0  0  0  0  0  0  0  0  0  0  0  0
   -3.5810    1.8320   -1.5540 O   0  0  0  0  0  0  0  0  0  0  0  0
   -1.5340    0.8580   -0.8400 C   0  0  0  0  0  0  0  0  0  0  0  0
   -0.6460    0.6670   -2.0840 C   0  0  0  0  0  0  0  0  0  0  0  0
    0.3790   -0.4640   -1.8760 C   0  0  0  0  0  0  0  0  0  0  0  0
    1.2250   -0.2320   -0.6100 C   0  0  0  0  0  0  0  0  0  0  0  0
    0.3370   -0.0410    0.6330 C   0  0  0  0  0  0  0  0  0  0  0  0
   -0.6880    1.0900    0.4260 C   0  0  0  0  0  0  0  0  0  0  0  0
    0.7250    9.3440   -2.5900 H   0  0  0  0  0  0  0  0  0  0  0  0
    1.5030   10.7480   -1.8950 H   0  0  0  0  0  0  0  0  0  0  0  0
   -2.2840    8.6870    1.0540 H   0  0  0  0  0  0  0  0  0  0  0  0
   -3.6580    6.6320    0.8600 H   0  0  0  0  0  0  0  0  0  0  0  0
   -4.0790    4.2800   -1.1190 H   0  0  0  0  0  0  0  0  0  0  0  0
   -2.4210    3.0280   -2.4490 H   0  0  0  0  0  0  0  0  0  0  0  0
   -1.3950    2.9610   -0.8940 H   0  0  0  0  0  0  0  0  0  0  0  0
   -1.3650    4.8540   -3.2180 H   0  0  0  0  0  0  0  0  0  0  0  0
    0.0220    4.2800   -2.1230 H   0  0  0  0  0  0  0  0  0  0  0  0
    0.4720    7.1180   -1.8430 H   0  0  0  0  0  0  0  0  0  0  0  0
   -1.1970    3.4010   -0.2790 H   0  0  0  0  0  0  0  0  0  0  0  0
   -2.1740   -0.0120   -0.7040 H   0  0  0  0  0  0  0  0  0  0  0  0
   -0.1210    1.5950   -2.3010 H   0  0  0  0  0  0  0  0  0  0  0  0
   -1.2710    0.4340   -2.9430 H   0  0  0  0  0  0  0  0  0  0  0  0
   -0.1430   -1.4150   -1.7930 H   0  0  0  0  0  0  0  0  0  0  0  0
    1.0340   -0.5230   -2.7430 H   0  0  0  0  0  0  0  0  0  0  0  0
    1.8490    0.6490   -0.7480 H   0  0  0  0  0  0  0  0  0  0  0  0
    1.8860   -1.0810   -0.4550 H   0  0  0  0  0  0  0  0  0  0  0  0
   -0.1880   -0.9690    0.8500 H   0  0  0  0  0  0  0  0  0  0  0  0
    0.9620    0.1920    1.4930 H   0  0  0  0  0  0  0  0  0  0  0  0
   -0.1660    2.0410    0.3420 H   0  0  0  0  0  0  0  0  0  0  0  0
   -1.3430    1.1490    1.2920 H   0  0  0  0  0  0  0  0  0  0  0  0
  1 23  1  0  0  0  0
  1 24  1  0  0  0  0
  1  2  1  0  0  0  0
  2  3  2  0  0  0  0
  2  4  2  0  0  0  0
  2  5  1  0  0  0  0
  5  6  2  0  0  0  0
  6 25  1  0  0  0  0
  6  7  1  0  0  0  0
  7 26  1  0  0  0  0
  7  8  2  0  0  0  0
  8  9  1  0  0  0  0
  9 27  1  0  0  0  0
  9 10  1  0  0  0  0
 10 28  1  0  0  0  0
 10 29  1  0  0  0  0
 10 11  1  0  0  0  0
 11 30  1  0  0  0  0
 11 31  1  0  0  0  0
 11 12  1  0  0  0  0
 12  8  1  0  0  0  0
 12 13  2  0  0  0  0
 13  5  1  0  0  0  0
 13 32  1  0  0  0  0
  9 14  1  0  0  0  0
 14 33  1  0  0  0  0
 14 15  1  0  0  0  0
 15 16  2  0  0  0  0
 15 17  1  0  0  0  0
 17 34  1  0  0  0  0
 17 18  1  0  0  0  0
 18 35  1  0  0  0  0
 18 36  1  0  0  0  0
 18 19  1  0  0  0  0
 19 37  1  0  0  0  0
 19 38  1  0  0  0  0
 19 20  1  0  0  0  0
 20 39  1  0  0  0  0
 20 40  1  0  0  0  0
 20 21  1  0  0  0  0
 21 41  1  0  0  0  0
 21 42  1  0  0  0  0
 21 22  1  0  0  0  0
 22 17  1  0  0  0  0
 22 43  1  0  0  0  0
 22 44  1  0  0  0  0
M  END
>  <LOGBIO>
7.4900

>  <PRED_LOGBIO>
6.9100

>  <XV_RES>
0.6910

>  <WHL_TMPL>
1

>  <ANCH>
10-11;12-13

$$$$
ROW35
  -MTS-   01071500523D 0   0.00000     0.00000     0

  6  5  0  0  0  0  0  0  0  0999 V2000
   -3.7060   10.3310   -0.0180 O   0  0  0  0  0  0  0  0  0  0  0  0
   -4.6070    9.8990    0.9340 C   0  0  0  0  0  0  0  0  0  0  0  0
   -4.4700    9.9090    2.1520 O   0  0  0  0  0  0  0  0  0  0  0  0
   -5.7500    9.4190    0.4800 O   0  0  0  0  0  0  0  0  0  0  0  0
   -4.2100   10.6730   -0.7730 H   0  0  0  0  0  0  0  0  0  0  0  0
   -6.3510    9.3130    1.2340 H   0  0  0  0  0  0  0  0  0  0  0  0
  1  5  1  0  0  0  0
  1  2  1  0  0  0  0
  2  3  2  0  0  0  0
  2  4  1  0  0  0  0
  4  6  1  0  0  0  0
M  END
>  <LOGBIO>
1.0700

>  <PRED_LOGBIO>
5.4700

>  <XV_RES>
-4.8170

>  <WHL_TMPL>
3

>  <ANCH>
14-15;3-4

$$$$
ROW36
  -MTS-   01071500523D 0   0.00000     0.00000     0

 37 38  0  0  1  0  0  0  0  0999 V2000
    2.7150   -4.3350   -1.0940 C   0  0  0  0  0  0  0  0  0  0  0  0
    1.4470   -4.9010   -0.7500 O   0  0  0  0  0  0  0  0  0  0  0  0
    0.4480   -4.0500   -0.3590 C   0  0  0  0  0  0  0  0  0  0  0  0
   -0.0140   -3.0620   -1.2370 C   0  0  0  0  0  0  0  0  0  0  0  0
   -1.0360   -2.1930   -0.8370 C   0  0  0  0  0  0  0  0  0  0  0  0
   -1.4830   -1.2160   -1.7240 O   0  0  0  0  0  0  0  0  0  0  0  0
   -2.4980   -0.3330   -1.3610 C   0  0  0  0  0  0  0  0  0  0  0  0
   -2.8830    0.5190   -2.1450 O   0  0  0  0  0  0  0  0  0  0  0  0
   -3.1040   -0.4390   -0.0150 C   0  0  0  0  0  0  0  0  0  0  0  0
   -2.6750   -1.3790    0.8380 C   0  0  0  0  0  0  0  0  0  0  0  0
   -1.5960   -2.3110    0.4410 C   0  0  0  0  0  0  0  0  0  0  0  0
   -1.1340   -3.2990    1.3190 C   0  0  0  0  0  0  0  0  0  0  0  0
   -0.1120   -4.1680    0.9190 C   0  0  0  0  0  0  0  0  0  0  0  0
    0.3860   -5.2340    1.8660 C   0  0  1  0  0  0  0  0  0  0  0  0
   -0.6780   -5.6380    2.7310 O   0  0  0  0  0  0  0  0  0  0  0  0
    1.5380   -4.6750    2.7010 C   0  0  0  0  0  0  0  0  0  0  0  0
    2.0420   -5.7530    3.6590 C   0  0  0  0  0  0  0  0  0  0  0  0
    3.1920   -5.1950    4.4930 C   0  0  0  0  0  0  0  0  0  0  0  0
    0.9060   -6.1840    4.5830 C   0  0  0  0  0  0  0  0  0  0  0  0
    3.1180   -3.8000   -0.2370 H   0  0  0  0  0  0  0  0  0  0  0  0
    3.4000   -5.1290   -1.3820 H   0  0  0  0  0  0  0  0  0  0  0  0
    2.5900   -3.6440   -1.9260 H   0  0  0  0  0  0  0  0  0  0  0  0
    0.4170   -2.9710   -2.2220 H   0  0  0  0  0  0  0  0  0  0  0  0
   -3.8920    0.2390    0.2790 H   0  0  0  0  0  0  0  0  0  0  0  0
   -3.1170   -1.4560    1.8200 H   0  0  0  0  0  0  0  0  0  0  0  0
   -1.5660   -3.3900    2.3050 H   0  0  0  0  0  0  0  0  0  0  0  0
    0.7350   -6.0910    1.2950 H   0  0  0  0  0  0  0  0  0  0  0  0
   -0.3810   -6.3230    3.3500 H   0  0  0  0  0  0  0  0  0  0  0  0
    2.3470   -4.3670    2.0420 H   0  0  0  0  0  0  0  0  0  0  0  0
    1.1890   -3.8170    3.2720 H   0  0  0  0  0  0  0  0  0  0  0  0
    2.3910   -6.6110    3.0880 H   0  0  0  0  0  0  0  0  0  0  0  0
    2.8430   -4.3370    5.0640 H   0  0  0  0  0  0  0  0  0  0  0  0
    3.5510   -5.9630    5.1750 H   0  0  0  0  0  0  0  0  0  0  0  0
    4.0010   -4.8870    3.8350 H   0  0  0  0  0  0  0  0  0  0  0  0
    0.5570   -5.3260    5.1530 H   0  0  0  0  0  0  0  0  0  0  0  0
    1.2650   -6.9520    5.2650 H   0  0  0  0  0  0  0  0  0  0  0  0
    0.0870   -6.5820    3.9880 H   0  0  0  0  0  0  0  0  0  0  0  0
  1 20  1  0  0  0  0
  1 21  1  0  0  0  0
  1 22  1  0  0  0  0
  1  2  1  0  0  0  0
  2  3  1  0  0  0  0
  3  4  2  0  0  0  0
  4 23  1  0  0  0  0
  4  5  1  0  0  0  0
  5  6  1  0  0  0  0
  6  7  1  0  0  0  0
  7  8  2  0  0  0  0
  7  9  1  0  0  0  0
  9 24  1  0  0  0  0
  9 10  2  0  0  0  0
 10 25  1  0  0  0  0
 10 11  1  0  0  0  0
 11  5  2  0  0  0  0
 11 12  1  0  0  0  0
 12 26  1  0  0  0  0
 12 13  2  0  0  0  0
 13  3  1  0  0  0  0
 13 14  1  0  0  0  0
 14 27  1  0  0  0  0
 14 15  1  0  0  0  0
 15 28  1  0  0  0  0
 14 16  1  0  0  0  0
 16 29  1  0  0  0  0
 16 30  1  0  0  0  0
 16 17  1  0  0  0  0
 17 31  1  0  0  0  0
 17 18  1  0  0  0  0
 18 32  1  0  0  0  0
 18 33  1  0  0  0  0
 18 34  1  0  0  0  0
 17 19  1  0  0  0  0
 19 35  1  0  0  0  0
 19 36  1  0  0  0  0
 19 37  1  0  0  0  0
M  END
>  <LOGBIO>
7.2300

>  <PRED_LOGBIO>
5.9500

>  <XV_RES>
1.6460

>  <WHL_TMPL>
2

>  <ANCH>
40-43;11-10

$$$$
ROW37
  -MTS-   01071500523D 0   0.00000     0.00000     0

 28 29  0  0  0  0  0  0  0  0999 V2000
    1.9860   11.4010   -1.4220 N   0  0  0  0  0  0  0  0  0  0  0  0
    1.2630   12.4400   -0.2940 S   0  0  0  0  0  0  0  0  0  0  0  0
    0.9820   13.6700   -1.0020 O   0  0  0  0  0  0  0  0  0  0  0  0
    0.1270   11.8240    0.3190 O   0  0  0  0  0  0  0  0  0  0  0  0
    2.5210   12.8190    0.9940 C   0  0  0  0  0  0  0  0  0  0  0  0
    2.3420   12.8660    2.3010 N   0  0  0  0  0  0  0  0  0  0  0  0
    3.5030   13.1890    3.1070 N   0  0  0  0  0  0  0  0  0  0  0  0
    4.6330   13.4080    2.4590 C   0  0  0  0  0  0  0  0  0  0  0  0
    5.8520   13.7270    2.9960 N   0  0  0  0  0  0  0  0  0  0  0  0
    6.2740   15.3460    3.2310 S   0  0  0  0  0  0  0  0  0  0  0  0
    5.2920   15.9870    4.1580 O   0  0  0  0  0  0  0  0  0  0  0  0
    7.9140   15.4380    3.9420 C   0  0  0  0  0  0  0  0  0  0  0  0
    8.0750   15.4380    5.3330 C   0  0  0  0  0  0  0  0  0  0  0  0
    9.3580   15.5100    5.8890 C   0  0  0  0  0  0  0  0  0  0  0  0
   10.4800   15.5820    5.0550 C   0  0  0  0  0  0  0  0  0  0  0  0
   10.3190   15.5820    3.6640 C   0  0  0  0  0  0  0  0  0  0  0  0
    9.0360   15.5100    3.1080 C   0  0  0  0  0  0  0  0  0  0  0  0
   11.7760   15.6550    5.6170 N   0  3  0  0  0  0  0  0  0  0  0  0
   12.2820   16.7600    5.8710 O   0  0  0  0  0  0  0  0  0  0  0  0
   12.4380   14.5640    5.8670 O   0  5  0  0  0  0  0  0  0  0  0  0
    4.2320   13.1990    0.7480 S   0  0  0  0  0  0  0  0  0  0  0  0
    2.2700   10.4730   -1.1440 H   0  0  0  0  0  0  0  0  0  0  0  0
    2.1330   11.7100   -2.3720 H   0  0  0  0  0  0  0  0  0  0  0  0
    6.4990   12.9940    3.2510 H   0  0  0  0  0  0  0  0  0  0  0  0
    7.2100   15.3820    5.9770 H   0  0  0  0  0  0  0  0  0  0  0  0
    9.4820   15.5090    6.9620 H   0  0  0  0  0  0  0  0  0  0  0  0
   11.1840   15.6380    3.0200 H   0  0  0  0  0  0  0  0  0  0  0  0
    8.9120   15.5110    2.0350 H   0  0  0  0  0  0  0  0  0  0  0  0
  1 22  1  0  0  0  0
  1 23  1  0  0  0  0
  1  2  1  0  0  0  0
  2  3  2  0  0  0  0
  2  4  2  0  0  0  0
  2  5  1  0  0  0  0
  5  6  2  0  0  0  0
  6  7  1  0  0  0  0
  7  8  2  0  0  0  0
  8  9  1  0  0  0  0
  9 24  1  0  0  0  0
  9 10  1  0  0  0  0
 10 11  2  0  0  0  0
 10 12  1  0  0  0  0
 12 13  2  0  0  0  0
 13 25  1  0  0  0  0
 13 14  1  0  0  0  0
 14 26  1  0  0  0  0
 14 15  2  0  0  0  0
 15 16  1  0  0  0  0
 16 27  1  0  0  0  0
 16 17  2  0  0  0  0
 17 12  1  0  0  0  0
 17 28  1  0  0  0  0
 15 18  1  0  0  0  0
 18 19  2  0  0  0  0
 18 20  1  0  0  0  0
  8 21  1  0  0  0  0
 21  5  1  0  0  0  0
M  CHG  2  18   1  20  -1
M  END
>  <LOGBIO>
9.0000

>  <PRED_LOGBIO>
8.4400

>  <XV_RES>
0.7200

>  <WHL_TMPL>
3

>  <ANCH>
4-6;4-5

$$$$
ROW38
  -MTS-   01071500523D 0   0.00000     0.00000     0

 21 22  0  0  0  0  0  0  0  0999 V2000
   -6.7040    4.8810    0.1440 N   0  0  0  0  0  0  0  0  0  0  0  0
   -5.1280    5.2130    0.0420 C   0  0  0  0  0  0  0  0  0  0  0  0
   -4.3060    4.2580   -0.5660 C   0  0  0  0  0  0  0  0  0  0  0  0
   -2.9730    4.5680   -0.8610 C   0  0  0  0  0  0  0  0  0  0  0  0
   -2.4630    5.8330   -0.5490 C   0  0  0  0  0  0  0  0  0  0  0  0
   -1.1420    6.2140   -0.8150 N   0  0  0  0  0  0  0  0  0  0  0  0
   -0.7810    7.4370   -0.4730 C   0  0  0  0  0  0  0  0  0  0  0  0
   -2.2140    8.1860    0.2460 S   0  0  0  0  0  0  0  0  0  0  0  0
   -3.2860    6.7890    0.0580 C   0  0  0  0  0  0  0  0  0  0  0  0
   -4.6180    6.4790    0.3540 C   0  0  0  0  0  0  0  0  0  0  0  0
    0.8750    8.2060   -0.6980 S   0  0  0  0  0  0  0  0  0  0  0  0
    1.5230    8.3240    0.5720 O   0  0  0  0  0  0  0  0  0  0  0  0
    0.7230    9.5050   -1.2770 O   0  0  0  0  0  0  0  0  0  0  0  0
    1.8450    7.2050   -1.7570 N   0  0  0  0  0  0  0  0  0  0  0  0
   -7.3330    5.5430    0.5750 H   0  0  0  0  0  0  0  0  0  0  0  0
   -7.0610    4.0100   -0.2230 H   0  0  0  0  0  0  0  0  0  0  0  0
   -4.6990    3.2810   -0.8060 H   0  0  0  0  0  0  0  0  0  0  0  0
   -2.3380    3.8300   -1.3300 H   0  0  0  0  0  0  0  0  0  0  0  0
   -5.2530    7.2170    0.8220 H   0  0  0  0  0  0  0  0  0  0  0  0
    1.4600    6.3520   -2.1360 H   0  0  0  0  0  0  0  0  0  0  0  0
    2.7880    7.4810   -1.9880 H   0  0  0  0  0  0  0  0  0  0  0  0
  1 15  1  0  0  0  0
  1 16  1  0  0  0  0
  1  2  1  0  0  0  0
  2  3  2  0  0  0  0
  3 17  1  0  0  0  0
  3  4  1  0  0  0  0
  4 18  1  0  0  0  0
  4  5  2  0  0  0  0
  5  6  1  0  0  0  0
  6  7  2  0  0  0  0
  7  8  1  0  0  0  0
  8  9  1  0  0  0  0
  9  5  1  0  0  0  0
  9 10  2  0  0  0  0
 10  2  1  0  0  0  0
 10 19  1  0  0  0  0
  7 11  1  0  0  0  0
 11 12  2  0  0  0  0
 11 13  2  0  0  0  0
 11 14  1  0  0  0  0
 14 20  1  0  0  0  0
 14 21  1  0  0  0  0
M  END
>  <LOGBIO>
8.0500

>  <PRED_LOGBIO>
8.2700

>  <XV_RES>
-0.2210

>  <WHL_TMPL>
1

>  <ANCH>
7-45;11-12

$$$$
ROW39
  -MTS-   01071500523D 0   0.00000     0.00000     0

 31 32  0  0  0  0  0  0  0  0999 V2000
   -2.5750   10.6580    2.8920 C   0  0  0  0  0  0  0  0  0  0  0  0
   -2.0120   10.9660    1.5690 N   0  0  0  0  0  0  0  0  0  0  0  0
   -0.6880   11.5360    1.4120 N   0  0  0  0  0  0  0  0  0  0  0  0
   -0.2870   11.7700    0.1760 C   0  0  0  0  0  0  0  0  0  0  0  0
   -1.6150   11.2610   -0.8780 S   0  0  0  0  0  0  0  0  0  0  0  0
   -2.7050   10.7310    0.4110 C   0  0  0  0  0  0  0  0  0  0  0  0
   -3.7060   10.3310   -0.0180 N   0  0  0  0  0  0  0  0  0  0  0  0
   -4.6070    9.8990    0.9340 C   0  0  0  0  0  0  0  0  0  0  0  0
   -4.4700    9.9090    2.1520 O   0  0  0  0  0  0  0  0  0  0  0  0
   -5.8620    9.4110    0.3210 C   0  0  0  0  0  0  0  0  0  0  0  0
   -7.0750   10.0380    0.6310 C   0  0  0  0  0  0  0  0  0  0  0  0
   -8.2510    9.5600    0.0390 C   0  0  0  0  0  0  0  0  0  0  0  0
   -8.1830    8.4750   -0.8420 C   0  0  0  0  0  0  0  0  0  0  0  0
   -6.9360    7.8950   -1.1080 C   0  0  0  0  0  0  0  0  0  0  0  0
   -5.8280    8.3740   -0.5270 N   0  0  0  0  0  0  0  0  0  0  0  0
   -6.8430    6.7460   -2.0360 C   0  0  0  0  0  0  0  0  0  0  0  0
   -6.6670    6.9380   -3.2280 O   0  0  0  0  0  0  0  0  0  0  0  0
   -6.9490    5.5140   -1.5750 O   0  0  0  0  0  0  0  0  0  0  0  0
    1.2630   12.4400   -0.2940 S   0  0  0  0  0  0  0  0  0  0  0  0
    2.0900   12.4080    0.8920 O   0  0  0  0  0  0  0  0  0  0  0  0
    0.9820   13.6700   -1.0020 O   0  0  0  0  0  0  0  0  0  0  0  0
    1.9860   11.4010   -1.4220 N   0  0  0  0  0  0  0  0  0  0  0  0
   -3.2580    9.8150    2.8080 H   0  0  0  0  0  0  0  0  0  0  0  0
   -3.1150   11.5250    3.2670 H   0  0  0  0  0  0  0  0  0  0  0  0
   -1.7710   10.4060    3.5790 H   0  0  0  0  0  0  0  0  0  0  0  0
   -7.1030   10.8740    1.3130 H   0  0  0  0  0  0  0  0  0  0  0  0
   -9.2000   10.0250    0.2600 H   0  0  0  0  0  0  0  0  0  0  0  0
   -9.0770    8.0900   -1.3090 H   0  0  0  0  0  0  0  0  0  0  0  0
   -6.8620    4.9050   -2.3240 H   0  0  0  0  0  0  0  0  0  0  0  0
    2.8920   11.6260   -1.8080 H   0  0  0  0  0  0  0  0  0  0  0  0
    1.5110   10.5570   -1.7080 H   0  0  0  0  0  0  0  0  0  0  0  0
  1 23  1  0  0  0  0
  1 24  1  0  0  0  0
  1 25  1  0  0  0  0
  1  2  1  0  0  0  0
  2  3  1  0  0  0  0
  3  4  2  0  0  0  0
  4  5  1  0  0  0  0
  5  6  1  0  0  0  0
  6  2  1  0  0  0  0
  6  7  2  0  0  0  0
  7  8  1  0  0  0  0
  8  9  2  0  0  0  0
  8 10  1  0  0  0  0
 10 11  2  0  0  0  0
 11 26  1  0  0  0  0
 11 12  1  0  0  0  0
 12 27  1  0  0  0  0
 12 13  2  0  0  0  0
 13 28  1  0  0  0  0
 13 14  1  0  0  0  0
 14 15  2  0  0  0  0
 15 10  1  0  0  0  0
 14 16  1  0  0  0  0
 16 17  2  0  0  0  0
 16 18  1  0  0  0  0
 18 29  1  0  0  0  0
  4 19  1  0  0  0  0
 19 20  2  0  0  0  0
 19 21  2  0  0  0  0
 19 22  1  0  0  0  0
 22 30  1  0  0  0  0
 22 31  1  0  0  0  0
M  END
>  <LOGBIO>
8.1500

>  <PRED_LOGBIO>
8.3700

>  <XV_RES>
-0.2130

>  <WHL_TMPL>
3

>  <ANCH>
7-8;7-6

$$$$
ROW40
  -MTS-   01071500523D 0   0.00000     0.00000     0

 47 48  0  0  0  0  0  0  0  0999 V2000
   -2.6080    6.1210    1.3970 C   0  0  0  0  0  0  0  0  0  0  0  0
   -1.6870    6.1650    0.1820 C   0  0  0  0  0  0  0  0  0  0  0  0
   -1.1330    7.5760    0.0140 C   0  0  0  0  0  0  0  0  0  0  0  0
   -2.4740    5.7740   -1.0680 C   0  0  0  0  0  0  0  0  0  0  0  0
   -3.5850    6.7170   -1.2620 N   0  0  0  0  0  0  0  0  0  0  0  0
   -4.9710    6.2270   -1.2690 C   0  0  0  0  0  0  0  0  0  0  0  0
   -5.9140    7.3870   -1.4840 C   0  0  0  0  0  0  0  0  0  0  0  0
   -6.2850    7.7560   -2.7820 C   0  0  0  0  0  0  0  0  0  0  0  0
   -7.1590    8.8320   -2.9820 C   0  0  0  0  0  0  0  0  0  0  0  0
   -7.6610    9.5380   -1.8820 C   0  0  0  0  0  0  0  0  0  0  0  0
   -7.2900    9.1690   -0.5840 C   0  0  0  0  0  0  0  0  0  0  0  0
   -6.4170    8.0930   -0.3850 C   0  0  0  0  0  0  0  0  0  0  0  0
   -3.2580    8.4210   -1.4840 S   0  0  0  0  0  0  0  0  0  0  0  0
   -2.4450    8.6030   -2.6460 O   0  0  0  0  0  0  0  0  0  0  0  0
   -2.5710    8.9280   -0.3360 O   0  0  0  0  0  0  0  0  0  0  0  0
   -4.8450    9.3270   -1.6980 C   0  0  0  0  0  0  0  0  0  0  0  0
   -5.3830    9.5040   -2.9790 C   0  0  0  0  0  0  0  0  0  0  0  0
   -4.7380    9.0090   -4.0560 F   0  0  0  0  0  0  0  0  0  0  0  0
   -6.5910   10.1930   -3.1420 C   0  0  0  0  0  0  0  0  0  0  0  0
   -7.1090   10.3630   -4.3770 F   0  0  0  0  0  0  0  0  0  0  0  0
   -7.2600   10.7060   -2.0250 C   0  0  0  0  0  0  0  0  0  0  0  0
   -8.4250   11.3710   -2.1820 F   0  0  0  0  0  0  0  0  0  0  0  0
   -6.7220   10.5300   -0.7440 C   0  0  0  0  0  0  0  0  0  0  0  0
   -7.3680   11.0250    0.3330 F   0  0  0  0  0  0  0  0  0  0  0  0
   -5.5150    9.8410   -0.5810 C   0  0  0  0  0  0  0  0  0  0  0  0
   -4.9960    9.6710    0.6540 F   0  0  0  0  0  0  0  0  0  0  0  0
   -3.0220    4.3770   -0.9020 C   0  0  0  0  0  0  0  0  0  0  0  0
   -4.2360    4.1840   -0.9390 O   0  0  0  0  0  0  0  0  0  0  0  0
   -2.0750    3.2110   -0.6890 N   0  0  0  0  0  0  0  0  0  0  0  0
   -0.7930    3.2850   -1.1380 O   0  0  0  0  0  0  0  0  0  0  0  0
   -3.4310    6.8180    1.2540 H   0  0  0  0  0  0  0  0  0  0  0  0
   -2.0470    6.3990    2.2870 H   0  0  0  0  0  0  0  0  0  0  0  0
   -3.0030    5.1140    1.5170 H   0  0  0  0  0  0  0  0  0  0  0  0
   -0.8640    5.4670    0.3250 H   0  0  0  0  0  0  0  0  0  0  0  0
   -1.9550    8.2740   -0.1290 H   0  0  0  0  0  0  0  0  0  0  0  0
   -0.5720    7.8540    0.9040 H   0  0  0  0  0  0  0  0  0  0  0  0
   -0.4760    7.6070   -0.8530 H   0  0  0  0  0  0  0  0  0  0  0  0
   -1.8170    5.8050   -1.9350 H   0  0  0  0  0  0  0  0  0  0  0  0
   -5.0960    5.5040   -2.0730 H   0  0  0  0  0  0  0  0  0  0  0  0
   -5.1930    5.7510   -0.3160 H   0  0  0  0  0  0  0  0  0  0  0  0
   -5.8970    7.2110   -3.6300 H   0  0  0  0  0  0  0  0  0  0  0  0
   -7.4450    9.1160   -3.9830 H   0  0  0  0  0  0  0  0  0  0  0  0
   -8.3360   10.3670   -2.0360 H   0  0  0  0  0  0  0  0  0  0  0  0
   -7.6780    9.7130    0.2640 H   0  0  0  0  0  0  0  0  0  0  0  0
   -6.1300    7.8080    0.6170 H   0  0  0  0  0  0  0  0  0  0  0  0
   -2.3960    2.3800   -0.2140 H   0  0  0  0  0  0  0  0  0  0  0  0
   -0.2670    3.8870   -0.5880 H   0  0  0  0  0  0  0  0  0  0  0  0
  1 31  1  0  0  0  0
  1 32  1  0  0  0  0
  1 33  1  0  0  0  0
  1  2  1  0  0  0  0
  2 34  1  0  0  0  0
  2  3  1  0  0  0  0
  3 35  1  0  0  0  0
  3 36  1  0  0  0  0
  3 37  1  0  0  0  0
  2  4  1  0  0  0  0
  4 38  1  0  0  0  0
  4  5  1  0  0  0  0
  5  6  1  0  0  0  0
  6 39  1  0  0  0  0
  6 40  1  0  0  0  0
  6  7  1  0  0  0  0
  7  8  2  0  0  0  0
  8 41  1  0  0  0  0
  8  9  1  0  0  0  0
  9 42  1  0  0  0  0
  9 10  2  0  0  0  0
 10 43  1  0  0  0  0
 10 11  1  0  0  0  0
 11 44  1  0  0  0  0
 11 12  2  0  0  0  0
 12  7  1  0  0  0  0
 12 45  1  0  0  0  0
  5 13  1  0  0  0  0
 13 14  2  0  0  0  0
 13 15  2  0  0  0  0
 13 16  1  0  0  0  0
 16 17  2  0  0  0  0
 17 18  1  0  0  0  0
 17 19  1  0  0  0  0
 19 20  1  0  0  0  0
 19 21  2  0  0  0  0
 21 22  1  0  0  0  0
 21 23  1  0  0  0  0
 23 24  1  0  0  0  0
 23 25  2  0  0  0  0
 25 16  1  0  0  0  0
 25 26  1  0  0  0  0
  4 27  1  0  0  0  0
 27 28  2  0  0  0  0
 27 29  1  0  0  0  0
 29 46  1  0  0  0  0
 29 30  1  0  0  0  0
 30 47  1  0  0  0  0
M  END
>  <LOGBIO>
7.3500

>  <PRED_LOGBIO>
6.8800

>  <XV_RES>
0.7620

>  <WHL_TMPL>
1

>  <ANCH>
11-13;42-44

$$$$
ROW41
  -MTS-   01071500523D 0   0.00000     0.00000     0

 57 60  0  0  0  0  0  0  0  0999 V2000
  -10.3000   12.5980   -0.8660 C   0  0  0  0  0  0  0  0  0  0  0  0
  -10.0040   12.0910    0.4820 N   0  0  0  0  0  0  0  0  0  0  0  0
   -9.7510   10.6450    0.4140 C   0  0  0  0  0  0  0  0  0  0  0  0
   -9.4140   10.0690    1.8020 C   0  0  0  0  0  0  0  0  0  0  0  0
   -8.3400   10.8210    2.4670 N   0  0  0  0  0  0  0  0  0  0  0  0
   -8.5000   12.2820    2.4370 C   0  0  0  0  0  0  0  0  0  0  0  0
   -8.8530   12.8170    1.0360 C   0  0  0  0  0  0  0  0  0  0  0  0
   -7.3030   10.2260    3.0500 C   0  0  0  0  0  0  0  0  0  0  0  0
   -7.3640    9.9100    4.2380 O   0  0  0  0  0  0  0  0  0  0  0  0
   -6.0770    9.9430    2.2710 C   0  0  0  0  0  0  0  0  0  0  0  0
   -5.7810    8.7150    1.5010 C   0  0  0  0  0  0  0  0  0  0  0  0
   -4.5680    8.8950    0.9600 C   0  0  0  0  0  0  0  0  0  0  0  0
   -3.8570    7.9210    0.1020 C   0  0  0  0  0  0  0  0  0  0  0  0
   -3.4970    8.2720   -1.2050 C   0  0  0  0  0  0  0  0  0  0  0  0
   -2.8250    7.3510   -2.0160 C   0  0  0  0  0  0  0  0  0  0  0  0
   -2.5120    6.0790   -1.5220 C   0  0  0  0  0  0  0  0  0  0  0  0
   -2.8720    5.7280   -0.2150 C   0  0  0  0  0  0  0  0  0  0  0  0
   -3.5450    6.6500    0.5970 C   0  0  0  0  0  0  0  0  0  0  0  0
   -4.0910   10.1250    1.3300 N   0  0  0  0  0  0  0  0  0  0  0  0
   -5.0170   10.7490    2.1240 C   0  0  0  0  0  0  0  0  0  0  0  0
   -4.8670   12.1220    2.7340 C   0  0  0  0  0  0  0  0  0  0  0  0
   -2.8400   10.6660    0.9500 C   0  0  0  0  0  0  0  0  0  0  0  0
   -1.9000   11.0100    1.9290 C   0  0  0  0  0  0  0  0  0  0  0  0
   -0.6620   11.5450    1.5540 C   0  0  0  0  0  0  0  0  0  0  0  0
   -0.3640   11.7370    0.1990 C   0  0  0  0  0  0  0  0  0  0  0  0
   -1.3040   11.3930   -0.7800 C   0  0  0  0  0  0  0  0  0  0  0  0
   -2.5420   10.8580   -0.4040 C   0  0  0  0  0  0  0  0  0  0  0  0
    1.2630   12.4400   -0.2940 S   0  0  0  0  0  0  0  0  0  0  0  0
    0.9820   13.6700   -1.0020 O   0  0  0  0  0  0  0  0  0  0  0  0
    1.8550   11.5340   -1.2290 O   0  0  0  0  0  0  0  0  0  0  0  0
    2.2170   12.6760    1.1540 N   0  0  0  0  0  0  0  0  0  0  0  0
   -9.7750   11.9950   -1.6040 H   0  0  0  0  0  0  0  0  0  0  0  0
  -11.3710   12.5410   -1.0480 H   0  0  0  0  0  0  0  0  0  0  0  0
   -9.9740   13.6330   -0.9440 H   0  0  0  0  0  0  0  0  0  0  0  0
   -8.9250   10.4530   -0.2670 H   0  0  0  0  0  0  0  0  0  0  0  0
  -10.6300   10.1410    0.0180 H   0  0  0  0  0  0  0  0  0  0  0  0
  -10.3040   10.0840    2.4270 H   0  0  0  0  0  0  0  0  0  0  0  0
   -9.1150    9.0280    1.7010 H   0  0  0  0  0  0  0  0  0  0  0  0
   -9.2760   12.5740    3.1400 H   0  0  0  0  0  0  0  0  0  0  0  0
   -7.5810   12.7530    2.7810 H   0  0  0  0  0  0  0  0  0  0  0  0
   -7.9970   12.6980    0.3760 H   0  0  0  0  0  0  0  0  0  0  0  0
   -9.0910   13.8770    1.1030 H   0  0  0  0  0  0  0  0  0  0  0  0
   -6.4150    7.8470    1.3950 H   0  0  0  0  0  0  0  0  0  0  0  0
   -3.7390    9.2530   -1.5860 H   0  0  0  0  0  0  0  0  0  0  0  0
   -2.5470    7.6210   -3.0250 H   0  0  0  0  0  0  0  0  0  0  0  0
   -1.9940    5.3680   -2.1480 H   0  0  0  0  0  0  0  0  0  0  0  0
   -2.6310    4.7470    0.1670 H   0  0  0  0  0  0  0  0  0  0  0  0
   -3.8220    6.3790    1.6050 H   0  0  0  0  0  0  0  0  0  0  0  0
   -5.4150   12.1640    3.6730 H   0  0  0  0  0  0  0  0  0  0  0  0
   -5.2630   12.8690    2.0490 H   0  0  0  0  0  0  0  0  0  0  0  0
   -3.8140   12.3230    2.9200 H   0  0  0  0  0  0  0  0  0  0  0  0
   -2.1300   10.8630    2.9740 H   0  0  0  0  0  0  0  0  0  0  0  0
    0.0630   11.8110    2.3090 H   0  0  0  0  0  0  0  0  0  0  0  0
   -1.0740   11.5400   -1.8240 H   0  0  0  0  0  0  0  0  0  0  0  0
   -3.2670   10.5920   -1.1590 H   0  0  0  0  0  0  0  0  0  0  0  0
    2.5490   13.5990    1.3950 H   0  0  0  0  0  0  0  0  0  0  0  0
    2.4350   11.8890    1.7490 H   0  0  0  0  0  0  0  0  0  0  0  0
  1 32  1  0  0  0  0
  1 33  1  0  0  0  0
  1 34  1  0  0  0  0
  1  2  1  0  0  0  0
  2  3  1  0  0  0  0
  3 35  1  0  0  0  0
  3 36  1  0  0  0  0
  3  4  1  0  0  0  0
  4 37  1  0  0  0  0
  4 38  1  0  0  0  0
  4  5  1  0  0  0  0
  5  6  1  0  0  0  0
  6 39  1  0  0  0  0
  6 40  1  0  0  0  0
  6  7  1  0  0  0  0
  7  2  1  0  0  0  0
  7 41  1  0  0  0  0
  7 42  1  0  0  0  0
  5  8  1  0  0  0  0
  8  9  2  0  0  0  0
  8 10  1  0  0  0  0
 10 11  1  0  0  0  0
 11 43  1  0  0  0  0
 11 12  2  0  0  0  0
 12 13  1  0  0  0  0
 13 14  2  0  0  0  0
 14 44  1  0  0  0  0
 14 15  1  0  0  0  0
 15 45  1  0  0  0  0
 15 16  2  0  0  0  0
 16 46  1  0  0  0  0
 16 17  1  0  0  0  0
 17 47  1  0  0  0  0
 17 18  2  0  0  0  0
 18 13  1  0  0  0  0
 18 48  1  0  0  0  0
 12 19  1  0  0  0  0
 19 20  1  0  0  0  0
 20 10  2  0  0  0  0
 20 21  1  0  0  0  0
 21 49  1  0  0  0  0
 21 50  1  0  0  0  0
 21 51  1  0  0  0  0
 19 22  1  0  0  0  0
 22 23  2  0  0  0  0
 23 52  1  0  0  0  0
 23 24  1  0  0  0  0
 24 53  1  0  0  0  0
 24 25  2  0  0  0  0
 25 26  1  0  0  0  0
 26 54  1  0  0  0  0
 26 27  2  0  0  0  0
 27 22  1  0  0  0  0
 27 55  1  0  0  0  0
 25 28  1  0  0  0  0
 28 29  2  0  0  0  0
 28 30  2  0  0  0  0
 28 31  1  0  0  0  0
 31 56  1  0  0  0  0
 31 57  1  0  0  0  0
M  END
>  <LOGBIO>
6.2900

>  <PRED_LOGBIO>
7.0300

>  <XV_RES>
-1.0490

>  <WHL_TMPL>
3

>  <ANCH>
4-6;52-53

$$$$
ROW42
  -MTS-   01071500523D 0   0.00000     0.00000     0

 36 36  0  0  0  0  0  0  0  0999 V2000
   -9.2780    5.0160   -0.8570 C   0  0  0  0  0  0  0  0  0  0  0  0
   -8.5240    3.8220   -1.2650 N   0  0  0  0  0  0  0  0  0  0  0  0
   -7.0660    3.7760   -1.0840 C   0  0  0  0  0  0  0  0  0  0  0  0
   -6.5950    5.0690   -0.4640 C   0  0  0  0  0  0  0  0  0  0  0  0
   -7.4060    5.9540   -0.1960 O   0  0  0  0  0  0  0  0  0  0  0  0
   -5.3030    5.2520   -0.2070 N   0  0  0  0  0  0  0  0  0  0  0  0
   -4.7630    6.7350    0.5040 S   0  0  0  0  0  0  0  0  0  0  0  0
   -4.7040    6.5560    1.9370 O   0  0  0  0  0  0  0  0  0  0  0  0
   -3.5350    7.1570   -0.0960 O   0  0  0  0  0  0  0  0  0  0  0  0
   -6.0610    7.9960    0.1710 C   0  0  0  0  0  0  0  0  0  0  0  0
   -5.7070    9.3430    0.0240 C   0  0  0  0  0  0  0  0  0  0  0  0
   -6.6950   10.3020   -0.2290 C   0  0  0  0  0  0  0  0  0  0  0  0
   -8.0360    9.9150   -0.3350 C   0  0  0  0  0  0  0  0  0  0  0  0
   -9.1010   10.9500   -0.6070 C   0  0  0  0  0  0  0  0  0  0  0  0
   -9.2790   11.0900   -2.0190 O   0  0  0  0  0  0  0  0  0  0  0  0
   -8.3900    8.5680   -0.1880 C   0  0  0  0  0  0  0  0  0  0  0  0
   -7.4020    7.6090    0.0650 C   0  0  0  0  0  0  0  0  0  0  0  0
   -9.1800    2.7520   -1.8150 C   0  0  0  0  0  0  0  0  0  0  0  0
   -8.5030    1.6800   -2.1820 N   0  0  0  0  0  0  0  0  0  0  0  0
  -10.5390    2.7950   -1.9840 N   0  0  0  0  0  0  0  0  0  0  0  0
   -8.9170    5.8800   -1.4110 H   0  0  0  0  0  0  0  0  0  0  0  0
  -10.3350    4.8660   -1.0670 H   0  0  0  0  0  0  0  0  0  0  0  0
   -9.1410    5.1850    0.2090 H   0  0  0  0  0  0  0  0  0  0  0  0
   -6.8080    2.9450   -0.4300 H   0  0  0  0  0  0  0  0  0  0  0  0
   -6.5840    3.6400   -2.0500 H   0  0  0  0  0  0  0  0  0  0  0  0
   -4.6370    4.5250   -0.4270 H   0  0  0  0  0  0  0  0  0  0  0  0
   -4.6730    9.6410    0.1060 H   0  0  0  0  0  0  0  0  0  0  0  0
   -6.4220   11.3410   -0.3420 H   0  0  0  0  0  0  0  0  0  0  0  0
   -8.7970   11.9040   -0.1840 H   0  0  0  0  0  0  0  0  0  0  0  0
  -10.0380   10.6340   -0.1540 H   0  0  0  0  0  0  0  0  0  0  0  0
   -9.9600   11.7510   -2.2200 H   0  0  0  0  0  0  0  0  0  0  0  0
   -9.4240    8.2700   -0.2690 H   0  0  0  0  0  0  0  0  0  0  0  0
   -7.6750    6.5700    0.1790 H   0  0  0  0  0  0  0  0  0  0  0  0
   -8.9770    0.9070   -2.5790 H   0  0  0  0  0  0  0  0  0  0  0  0
  -11.0570    3.6150   -1.7040 H   0  0  0  0  0  0  0  0  0  0  0  0
  -11.0220    2.0060   -2.3900 H   0  0  0  0  0  0  0  0  0  0  0  0
  1 21  1  0  0  0  0
  1 22  1  0  0  0  0
  1 23  1  0  0  0  0
  1  2  1  0  0  0  0
  2  3  1  0  0  0  0
  3 24  1  0  0  0  0
  3 25  1  0  0  0  0
  3  4  1  0  0  0  0
  4  5  2  0  0  0  0
  4  6  1  0  0  0  0
  6 26  1  0  0  0  0
  6  7  1  0  0  0  0
  7  8  2  0  0  0  0
  7  9  2  0  0  0  0
  7 10  1  0  0  0  0
 10 11  2  0  0  0  0
 11 27  1  0  0  0  0
 11 12  1  0  0  0  0
 12 28  1  0  0  0  0
 12 13  2  0  0  0  0
 13 14  1  0  0  0  0
 14 29  1  0  0  0  0
 14 30  1  0  0  0  0
 14 15  1  0  0  0  0
 15 31  1  0  0  0  0
 13 16  1  0  0  0  0
 16 32  1  0  0  0  0
 16 17  2  0  0  0  0
 17 10  1  0  0  0  0
 17 33  1  0  0  0  0
  2 18  1  0  0  0  0
 18 19  2  0  0  0  0
 19 34  1  0  0  0  0
 18 20  1  0  0  0  0
 20 35  1  0  0  0  0
 20 36  1  0  0  0  0
M  END
>  <LOGBIO>
7.3900

>  <PRED_LOGBIO>
6.5700

>  <XV_RES>
1.0140

>  <WHL_TMPL>
1

>  <ANCH>
41-42;13-14

$$$$
ROW44
  -MTS-   01071500523D 0   0.00000     0.00000     0

 17 17  0  0  0  0  0  0  0  0999 V2000
   -2.5750   10.6580    2.8920 C   0  0  0  0  0  0  0  0  0  0  0  0
   -2.0120   10.9660    1.5700 N   0  0  0  0  0  0  0  0  0  0  0  0
   -2.7050   10.7310    0.4120 C   0  0  0  0  0  0  0  0  0  0  0  0
   -1.6150   11.2610   -0.8780 S   0  0  0  0  0  0  0  0  0  0  0  0
   -0.2870   11.7700    0.1760 C   0  0  0  0  0  0  0  0  0  0  0  0
   -0.6880   11.5360    1.4120 N   0  0  0  0  0  0  0  0  0  0  0  0
    1.2630   12.4400   -0.2940 S   0  0  0  0  0  0  0  0  0  0  0  0
    2.0900   12.4080    0.8920 O   0  0  0  0  0  0  0  0  0  0  0  0
    0.9820   13.6700   -1.0020 O   0  0  0  0  0  0  0  0  0  0  0  0
    1.9860   11.4010   -1.4220 N   0  0  0  0  0  0  0  0  0  0  0  0
   -3.7060   10.3310   -0.0180 N   0  0  0  0  0  0  0  0  0  0  0  0
   -3.2580    9.8150    2.8080 H   0  0  0  0  0  0  0  0  0  0  0  0
   -3.1150   11.5250    3.2670 H   0  0  0  0  0  0  0  0  0  0  0  0
   -1.7710   10.4060    3.5790 H   0  0  0  0  0  0  0  0  0  0  0  0
    2.8920   11.6260   -1.8080 H   0  0  0  0  0  0  0  0  0  0  0  0
    1.5110   10.5570   -1.7080 H   0  0  0  0  0  0  0  0  0  0  0  0
   -3.8540   10.3170   -0.9970 H   0  0  0  0  0  0  0  0  0  0  0  0
  1 12  1  0  0  0  0
  1 13  1  0  0  0  0
  1 14  1  0  0  0  0
  1  2  1  0  0  0  0
  2  3  1  0  0  0  0
  3  4  1  0  0  0  0
  4  5  1  0  0  0  0
  5  6  2  0  0  0  0
  6  2  1  0  0  0  0
  5  7  1  0  0  0  0
  7  8  2  0  0  0  0
  7  9  2  0  0  0  0
  7 10  1  0  0  0  0
 10 15  1  0  0  0  0
 10 16  1  0  0  0  0
  3 11  2  0  0  0  0
 11 17  1  0  0  0  0
M  END
>  <LOGBIO>
7.7200

>  <PRED_LOGBIO>
7.3600

>  <XV_RES>
0.3760

>  <WHL_TMPL>
3

>  <ANCH>
7-8;8-9

$$$$
ROW45
  -MTS-   01071500523D 0   0.00000     0.00000     0

 69 72  0  0  1  0  0  0  0  0999 V2000
   -7.5710    5.3100    6.9380 N   0  0  0  0  0  0  0  0  0  0  0  0
   -8.0260    4.2260    5.6410 S   0  0  0  0  0  0  0  0  0  0  0  0
   -8.8770    3.1990    6.1550 O   0  0  0  0  0  0  0  0  0  0  0  0
   -8.7220    4.9600    4.6290 O   0  0  0  0  0  0  0  0  0  0  0  0
   -6.5150    3.4660    4.9180 C   0  0  0  0  0  0  0  0  0  0  0  0
   -5.8590    4.0910    3.8510 C   0  0  0  0  0  0  0  0  0  0  0  0
   -4.7090    3.5130    3.3010 C   0  0  0  0  0  0  0  0  0  0  0  0
   -4.2140    2.3090    3.8180 C   0  0  0  0  0  0  0  0  0  0  0  0
   -4.8700    1.6840    4.8850 C   0  0  0  0  0  0  0  0  0  0  0  0
   -6.0200    2.2630    5.4350 C   0  0  0  0  0  0  0  0  0  0  0  0
   -3.0520    1.7250    3.2620 N   0  0  0  0  0  0  0  0  0  0  0  0
   -2.8720    1.3120    1.9680 C   0  0  0  0  0  0  0  0  0  0  0  0
   -1.6300    0.8190    1.8660 C   0  0  0  0  0  0  0  0  0  0  0  0
   -1.0020    0.2490    0.6160 C   0  0  0  0  0  0  0  0  0  0  0  0
   -1.2630   -1.1550    0.5490 O   0  0  0  0  0  0  0  0  0  0  0  0
   -0.6900   -1.7510   -0.6180 C   0  0  2  0  0  0  0  0  0  0  0  0
   -1.4380   -1.2540   -1.7310 O   0  0  0  0  0  0  0  0  0  0  0  0
   -2.8410   -1.4700   -1.5530 C   0  0  2  0  0  0  0  0  0  0  0  0
   -3.5180   -0.9530   -2.8220 C   0  0  0  0  0  0  0  0  0  0  0  0
   -2.6200   -0.0890   -3.5240 O   0  0  0  0  0  0  0  0  0  0  0  0
   -3.1800   -2.9690   -1.4620 C   0  0  1  0  0  0  0  0  0  0  0  0
   -2.7720   -3.5540   -2.7020 O   0  0  0  0  0  0  0  0  0  0  0  0
   -3.4060   -4.8140   -2.9340 C   0  0  1  0  0  0  0  0  0  0  0  0
   -4.7250   -4.8050   -2.3830 O   0  0  0  0  0  0  0  0  0  0  0  0
   -5.4260   -6.0130   -2.6880 C   0  0  2  0  0  0  0  0  0  0  0  0
   -6.8650   -5.9230   -2.1820 C   0  0  0  0  0  0  0  0  0  0  0  0
   -7.6970   -5.3740   -3.2070 O   0  0  0  0  0  0  0  0  0  0  0  0
   -4.7310   -7.2450   -2.0780 C   0  0  1  0  0  0  0  0  0  0  0  0
   -5.4010   -8.4290   -2.5180 O   0  0  0  0  0  0  0  0  0  0  0  0
   -3.2550   -7.3090   -2.5100 C   0  0  2  0  0  0  0  0  0  0  0  0
   -2.5770   -8.2890   -1.7190 O   0  0  0  0  0  0  0  0  0  0  0  0
   -2.5500   -5.9500   -2.3430 C   0  0  1  0  0  0  0  0  0  0  0  0
   -1.2900   -5.9880   -3.0180 O   0  0  0  0  0  0  0  0  0  0  0  0
   -2.3470   -3.6520   -0.3610 C   0  0  2  0  0  0  0  0  0  0  0  0
   -2.4190   -5.0570   -0.6170 O   0  0  0  0  0  0  0  0  0  0  0  0
   -0.8570   -3.2730   -0.4520 C   0  0  1  0  0  0  0  0  0  0  0  0
   -0.3590   -3.8690   -1.6530 O   0  0  0  0  0  0  0  0  0  0  0  0
   -1.0170    0.9230    3.1200 N   0  0  0  0  0  0  0  0  0  0  0  0
   -1.8050    1.4380    3.9430 N   0  0  0  0  0  0  0  0  0  0  0  0
   -6.5970    5.4310    7.1760 H   0  0  0  0  0  0  0  0  0  0  0  0
   -8.2820    5.8140    7.4470 H   0  0  0  0  0  0  0  0  0  0  0  0
   -6.2400    5.0200    3.4520 H   0  0  0  0  0  0  0  0  0  0  0  0
   -4.2030    3.9950    2.4770 H   0  0  0  0  0  0  0  0  0  0  0  0
   -4.4890    0.7560    5.2840 H   0  0  0  0  0  0  0  0  0  0  0  0
   -6.5270    1.7810    6.2580 H   0  0  0  0  0  0  0  0  0  0  0  0
   -3.6000    1.3730    1.1730 H   0  0  0  0  0  0  0  0  0  0  0  0
    0.0730    0.4170    0.6420 H   0  0  0  0  0  0  0  0  0  0  0  0
   -1.4250    0.7390   -0.2580 H   0  0  0  0  0  0  0  0  0  0  0  0
    0.3660   -1.5050   -0.7100 H   0  0  0  0  0  0  0  0  0  0  0  0
   -3.2230   -0.9450   -0.6800 H   0  0  0  0  0  0  0  0  0  0  0  0
   -4.4170   -0.4020   -2.5540 H   0  0  0  0  0  0  0  0  0  0  0  0
   -3.7840   -1.7940   -3.4590 H   0  0  0  0  0  0  0  0  0  0  0  0
   -3.0280    0.2520   -4.3340 H   0  0  0  0  0  0  0  0  0  0  0  0
   -4.2430   -3.1080   -1.2750 H   0  0  0  0  0  0  0  0  0  0  0  0
   -3.4570   -4.9130   -4.0160 H   0  0  0  0  0  0  0  0  0  0  0  0
   -5.5100   -6.1310   -3.7670 H   0  0  0  0  0  0  0  0  0  0  0  0
   -7.2200   -6.9180   -1.9200 H   0  0  0  0  0  0  0  0  0  0  0  0
   -6.9010   -5.2820   -1.3040 H   0  0  0  0  0  0  0  0  0  0  0  0
   -8.6180   -5.3070   -2.9090 H   0  0  0  0  0  0  0  0  0  0  0  0
   -4.7840   -7.1840   -0.9930 H   0  0  0  0  0  0  0  0  0  0  0  0
   -5.3540   -9.1260   -1.8450 H   0  0  0  0  0  0  0  0  0  0  0  0
   -3.2010   -7.6130   -3.5530 H   0  0  0  0  0  0  0  0  0  0  0  0
   -2.9500   -8.3340   -0.8250 H   0  0  0  0  0  0  0  0  0  0  0  0
   -2.3850   -5.7600   -1.2850 H   0  0  0  0  0  0  0  0  0  0  0  0
   -0.6400   -5.4210   -2.5740 H   0  0  0  0  0  0  0  0  0  0  0  0
   -2.7410   -3.3980    0.6210 H   0  0  0  0  0  0  0  0  0  0  0  0
   -1.7330   -5.3320   -1.2450 H   0  0  0  0  0  0  0  0  0  0  0  0
   -0.3220   -3.6200    0.4290 H   0  0  0  0  0  0  0  0  0  0  0  0
    0.3910   -3.3650   -2.0060 H   0  0  0  0  0  0  0  0  0  0  0  0
  1 40  1  0  0  0  0
  1 41  1  0  0  0  0
  1  2  1  0  0  0  0
  2  3  2  0  0  0  0
  2  4  2  0  0  0  0
  2  5  1  0  0  0  0
  5  6  2  0  0  0  0
  6 42  1  0  0  0  0
  6  7  1  0  0  0  0
  7 43  1  0  0  0  0
  7  8  2  0  0  0  0
  8  9  1  0  0  0  0
  9 44  1  0  0  0  0
  9 10  2  0  0  0  0
 10  5  1  0  0  0  0
 10 45  1  0  0  0  0
  8 11  1  0  0  0  0
 11 12  1  0  0  0  0
 12 46  1  0  0  0  0
 12 13  2  0  0  0  0
 13 14  1  0  0  0  0
 14 47  1  0  0  0  0
 14 48  1  0  0  0  0
 14 15  1  0  0  0  0
 15 16  1  0  0  0  0
 16 49  1  0  0  0  0
 16 17  1  0  0  0  0
 17 18  1  0  0  0  0
 18 50  1  0  0  0  0
 18 19  1  0  0  0  0
 19 51  1  0  0  0  0
 19 52  1  0  0  0  0
 19 20  1  0  0  0  0
 20 53  1  0  0  0  0
 18 21  1  0  0  0  0
 21 54  1  0  0  0  0
 21 22  1  0  0  0  0
 22 23  1  0  0  0  0
 23 55  1  0  0  0  0
 23 24  1  0  0  0  0
 24 25  1  0  0  0  0
 25 56  1  0  0  0  0
 25 26  1  0  0  0  0
 26 57  1  0  0  0  0
 26 58  1  0  0  0  0
 26 27  1  0  0  0  0
 27 59  1  0  0  0  0
 25 28  1  0  0  0  0
 28 60  1  0  0  0  0
 28 29  1  0  0  0  0
 29 61  1  0  0  0  0
 28 30  1  0  0  0  0
 30 62  1  0  0  0  0
 30 31  1  0  0  0  0
 31 63  1  0  0  0  0
 30 32  1  0  0  0  0
 32 23  1  0  0  0  0
 32 64  1  0  0  0  0
 32 33  1  0  0  0  0
 33 65  1  0  0  0  0
 21 34  1  0  0  0  0
 34 66  1  0  0  0  0
 34 35  1  0  0  0  0
 35 67  1  0  0  0  0
 34 36  1  0  0  0  0
 36 16  1  0  0  0  0
 36 68  1  0  0  0  0
 36 37  1  0  0  0  0
 37 69  1  0  0  0  0
 13 38  1  0  0  0  0
 38 39  2  0  0  0  0
 39 11  1  0  0  0  0
M  END
>  <LOGBIO>
7.3200

>  <PRED_LOGBIO>
7.5600

>  <XV_RES>
-0.1430

>  <WHL_TMPL>
2

>  <ANCH>
11-43;25-27

$$$$
ROW47
  -MTS-   01071500523D 0   0.00000     0.00000     0

 25 25  0  0  0  0  0  0  0  0999 V2000
   -5.3710    8.0050    1.8200 N   0  0  0  0  0  0  0  0  0  0  0  0
   -4.0720    8.5660    1.4260 C   0  0  0  0  0  0  0  0  0  0  0  0
   -4.1750   10.0890    1.3550 C   0  0  0  0  0  0  0  0  0  0  0  0
   -2.8400   10.6660    0.9500 C   0  0  0  0  0  0  0  0  0  0  0  0
   -1.9000   11.0100    1.9290 C   0  0  0  0  0  0  0  0  0  0  0  0
   -0.6620   11.5450    1.5540 C   0  0  0  0  0  0  0  0  0  0  0  0
   -0.3640   11.7370    0.1990 C   0  0  0  0  0  0  0  0  0  0  0  0
   -1.3040   11.3930   -0.7800 C   0  0  0  0  0  0  0  0  0  0  0  0
   -2.5420   10.8580   -0.4040 C   0  0  0  0  0  0  0  0  0  0  0  0
    1.2630   12.4400   -0.2940 S   0  0  0  0  0  0  0  0  0  0  0  0
    0.9820   13.6700   -1.0020 O   0  0  0  0  0  0  0  0  0  0  0  0
    1.8550   11.5340   -1.2290 O   0  0  0  0  0  0  0  0  0  0  0  0
    2.2170   12.6760    1.1540 N   0  0  0  0  0  0  0  0  0  0  0  0
   -5.6340    8.3670    2.7260 H   0  0  0  0  0  0  0  0  0  0  0  0
   -5.3030    6.9980    1.8670 H   0  0  0  0  0  0  0  0  0  0  0  0
   -3.3180    8.2880    2.1600 H   0  0  0  0  0  0  0  0  0  0  0  0
   -3.7890    8.1760    0.4510 H   0  0  0  0  0  0  0  0  0  0  0  0
   -4.9280   10.3670    0.6210 H   0  0  0  0  0  0  0  0  0  0  0  0
   -4.4580   10.4790    2.3300 H   0  0  0  0  0  0  0  0  0  0  0  0
   -2.1300   10.8630    2.9740 H   0  0  0  0  0  0  0  0  0  0  0  0
    0.0630   11.8110    2.3090 H   0  0  0  0  0  0  0  0  0  0  0  0
   -1.0740   11.5400   -1.8240 H   0  0  0  0  0  0  0  0  0  0  0  0
   -3.2670   10.5920   -1.1590 H   0  0  0  0  0  0  0  0  0  0  0  0
    2.7140   11.8980    1.5630 H   0  0  0  0  0  0  0  0  0  0  0  0
    2.2700   13.5900    1.5810 H   0  0  0  0  0  0  0  0  0  0  0  0
  1 14  1  0  0  0  0
  1 15  1  0  0  0  0
  1  2  1  0  0  0  0
  2 16  1  0  0  0  0
  2 17  1  0  0  0  0
  2  3  1  0  0  0  0
  3 18  1  0  0  0  0
  3 19  1  0  0  0  0
  3  4  1  0  0  0  0
  4  5  2  0  0  0  0
  5 20  1  0  0  0  0
  5  6  1  0  0  0  0
  6 21  1  0  0  0  0
  6  7  2  0  0  0  0
  7  8  1  0  0  0  0
  8 22  1  0  0  0  0
  8  9  2  0  0  0  0
  9  4  1  0  0  0  0
  9 23  1  0  0  0  0
  7 10  1  0  0  0  0
 10 11  2  0  0  0  0
 10 12  2  0  0  0  0
 10 13  1  0  0  0  0
 13 24  1  0  0  0  0
 13 25  1  0  0  0  0
M  END
>  <LOGBIO>
6.8000

>  <PRED_LOGBIO>
6.6000

>  <XV_RES>
0.2050

>  <WHL_TMPL>
3

>  <ANCH>
4-6;20-21

$$$$
ROW48
  -MTS-   01071500523D 0   0.00000     0.00000     0

 17 16  0  0  0  0  0  0  0  0999 V2000
    3.5610    0.6230   -1.4590 N   0  0  0  0  0  0  0  0  0  0  0  0
    2.2180    0.9390   -0.4920 S   0  0  0  0  0  0  0  0  0  0  0  0
    1.6460    2.1870   -0.9430 O   0  0  0  0  0  0  0  0  0  0  0  0
    1.3050   -0.1600   -0.5520 O   0  0  0  0  0  0  0  0  0  0  0  0
    2.7430    1.1700    0.9750 O   0  0  0  0  0  0  0  0  0  0  0  0
    2.1920    0.2250    1.8960 C   0  0  0  0  0  0  0  0  0  0  0  0
    2.7380    0.5010    3.2960 C   0  0  0  0  0  0  0  0  0  0  0  0
    2.1490   -0.5080    4.2810 C   0  0  0  0  0  0  0  0  0  0  0  0
    2.7810   -0.1890    5.9020 Cl  0  0  0  0  0  0  0  0  0  0  0  0
    4.1080   -0.2120   -1.3060 H   0  0  0  0  0  0  0  0  0  0  0  0
    3.8190    1.2680   -2.1920 H   0  0  0  0  0  0  0  0  0  0  0  0
    2.4670   -0.7820    1.5910 H   0  0  0  0  0  0  0  0  0  0  0  0
    1.1080    0.3180    1.9050 H   0  0  0  0  0  0  0  0  0  0  0  0
    2.4630    1.5090    3.6010 H   0  0  0  0  0  0  0  0  0  0  0  0
    3.8220    0.4080    3.2870 H   0  0  0  0  0  0  0  0  0  0  0  0
    2.4240   -1.5150    3.9760 H   0  0  0  0  0  0  0  0  0  0  0  0
    1.0650   -0.4150    4.2900 H   0  0  0  0  0  0  0  0  0  0  0  0
  1 10  1  0  0  0  0
  1 11  1  0  0  0  0
  1  2  1  0  0  0  0
  2  3  2  0  0  0  0
  2  4  2  0  0  0  0
  2  5  1  0  0  0  0
  5  6  1  0  0  0  0
  6 12  1  0  0  0  0
  6 13  1  0  0  0  0
  6  7  1  0  0  0  0
  7 14  1  0  0  0  0
  7 15  1  0  0  0  0
  7  8  1  0  0  0  0
  8 16  1  0  0  0  0
  8 17  1  0  0  0  0
  8  9  1  0  0  0  0
M  END
>  <LOGBIO>
6.2400

>  <PRED_LOGBIO>
7.3800

>  <XV_RES>
-1.3000

>  <WHL_TMPL>
2

>  <ANCH>
4-6;4-5

$$$$
ROW49
  -MTS-   01071500523D 0   0.00000     0.00000     0

 27 28  0  0  0  0  0  0  0  0999 V2000
    1.9860   11.4010   -1.4220 N   0  0  0  0  0  0  0  0  0  0  0  0
    1.2630   12.4400   -0.2940 S   0  0  0  0  0  0  0  0  0  0  0  0
    0.9820   13.6700   -1.0020 O   0  0  0  0  0  0  0  0  0  0  0  0
    0.1270   11.8240    0.3190 O   0  0  0  0  0  0  0  0  0  0  0  0
    2.5210   12.8190    0.9940 C   0  0  0  0  0  0  0  0  0  0  0  0
    2.3420   12.8660    2.3010 N   0  0  0  0  0  0  0  0  0  0  0  0
    3.5030   13.1890    3.1070 N   0  0  0  0  0  0  0  0  0  0  0  0
    4.6330   13.4080    2.4590 C   0  0  0  0  0  0  0  0  0  0  0  0
    5.8520   13.7270    2.9960 N   0  0  0  0  0  0  0  0  0  0  0  0
    6.2890   15.4040    3.2390 S   0  0  0  0  0  0  0  0  0  0  0  0
    5.3500   16.0170    4.1260 O   0  0  0  0  0  0  0  0  0  0  0  0
    6.2750   16.0870    1.9830 O   0  0  0  0  0  0  0  0  0  0  0  0
    7.9750   15.4980    3.9700 C   0  0  0  0  0  0  0  0  0  0  0  0
    8.1360   15.4980    5.3610 C   0  0  0  0  0  0  0  0  0  0  0  0
    9.4190   15.5700    5.9170 C   0  0  0  0  0  0  0  0  0  0  0  0
   10.5410   15.6420    5.0820 C   0  0  0  0  0  0  0  0  0  0  0  0
   10.3790   15.6430    3.6920 C   0  0  0  0  0  0  0  0  0  0  0  0
    9.0970   15.5710    3.1360 C   0  0  0  0  0  0  0  0  0  0  0  0
    4.2320   13.1990    0.7480 S   0  0  0  0  0  0  0  0  0  0  0  0
    2.2700   10.4730   -1.1440 H   0  0  0  0  0  0  0  0  0  0  0  0
    2.1330   11.7100   -2.3720 H   0  0  0  0  0  0  0  0  0  0  0  0
    6.4990   12.9940    3.2510 H   0  0  0  0  0  0  0  0  0  0  0  0
    7.2710   15.4420    6.0050 H   0  0  0  0  0  0  0  0  0  0  0  0
    9.5430   15.5690    6.9900 H   0  0  0  0  0  0  0  0  0  0  0  0
   11.5300   15.6980    5.5120 H   0  0  0  0  0  0  0  0  0  0  0  0
   11.2450   15.6980    3.0480 H   0  0  0  0  0  0  0  0  0  0  0  0
    8.9720   15.5710    2.0630 H   0  0  0  0  0  0  0  0  0  0  0  0
  1 20  1  0  0  0  0
  1 21  1  0  0  0  0
  1  2  1  0  0  0  0
  2  3  2  0  0  0  0
  2  4  2  0  0  0  0
  2  5  1  0  0  0  0
  5  6  2  0  0  0  0
  6  7  1  0  0  0  0
  7  8  2  0  0  0  0
  8  9  1  0  0  0  0
  9 22  1  0  0  0  0
  9 10  1  0  0  0  0
 10 11  2  0  0  0  0
 10 12  2  0  0  0  0
 10 13  1  0  0  0  0
 13 14  2  0  0  0  0
 14 23  1  0  0  0  0
 14 15  1  0  0  0  0
 15 24  1  0  0  0  0
 15 16  2  0  0  0  0
 16 25  1  0  0  0  0
 16 17  1  0  0  0  0
 17 26  1  0  0  0  0
 17 18  2  0  0  0  0
 18 13  1  0  0  0  0
 18 27  1  0  0  0  0
  8 19  1  0  0  0  0
 19  5  1  0  0  0  0
M  END
>  <LOGBIO>
8.0500

>  <PRED_LOGBIO>
7.9700

>  <XV_RES>
0.0870

>  <WHL_TMPL>
3

>  <ANCH>
4-6;4-5

$$$$
ROW50
  -MTS-   01071500523D 0   0.00000     0.00000     0

 32 34  0  0  0  0  0  0  0  0999 V2000
    1.9860   11.4010   -1.4220 N   0  0  0  0  0  0  0  0  0  0  0  0
    1.2630   12.4400   -0.2940 S   0  0  0  0  0  0  0  0  0  0  0  0
    0.9820   13.6700   -1.0020 O   0  0  0  0  0  0  0  0  0  0  0  0
    0.1270   11.8240    0.3190 O   0  0  0  0  0  0  0  0  0  0  0  0
    2.5210   12.8190    0.9940 C   0  0  0  0  0  0  0  0  0  0  0  0
    2.3420   12.8660    2.3010 N   0  0  0  0  0  0  0  0  0  0  0  0
    3.5030   13.1890    3.1070 N   0  0  0  0  0  0  0  0  0  0  0  0
    4.6330   13.4080    2.4590 C   0  0  0  0  0  0  0  0  0  0  0  0
    5.8520   13.7270    2.9960 N   0  0  0  0  0  0  0  0  0  0  0  0
    6.2190   15.1350    3.2000 C   0  0  0  0  0  0  0  0  0  0  0  0
    7.6030   15.2130    3.8000 C   0  0  0  0  0  0  0  0  0  0  0  0
    8.6740   15.2820    2.9990 C   0  0  0  0  0  0  0  0  0  0  0  0
   10.0310   15.3580    3.5850 C   0  0  0  0  0  0  0  0  0  0  0  0
   10.9930   15.4200    2.8780 O   0  0  0  0  0  0  0  0  0  0  0  0
   10.1750   15.3570    4.9710 O   0  0  0  0  0  0  0  0  0  0  0  0
    9.0610   15.2850    5.8050 C   0  0  0  0  0  0  0  0  0  0  0  0
    9.2460   15.2860    7.1930 C   0  0  0  0  0  0  0  0  0  0  0  0
    8.1390   15.2140    8.0460 C   0  0  0  0  0  0  0  0  0  0  0  0
    8.3680   15.2160    9.7710 Cl  0  0  0  0  0  0  0  0  0  0  0  0
    6.8470   15.1420    7.5120 C   0  0  0  0  0  0  0  0  0  0  0  0
    6.6620   15.1410    6.1250 C   0  0  0  0  0  0  0  0  0  0  0  0
    7.7690   15.2120    5.2710 C   0  0  0  0  0  0  0  0  0  0  0  0
    4.2320   13.1990    0.7480 S   0  0  0  0  0  0  0  0  0  0  0  0
    2.2700   10.4730   -1.1440 H   0  0  0  0  0  0  0  0  0  0  0  0
    2.1330   11.7100   -2.3720 H   0  0  0  0  0  0  0  0  0  0  0  0
    6.4990   12.9940    3.2510 H   0  0  0  0  0  0  0  0  0  0  0  0
    5.5050   15.6020    3.8750 H   0  0  0  0  0  0  0  0  0  0  0  0
    6.2090   15.6550    2.2450 H   0  0  0  0  0  0  0  0  0  0  0  0
    8.5490   15.2820    1.9260 H   0  0  0  0  0  0  0  0  0  0  0  0
   10.2430   15.3420    7.6050 H   0  0  0  0  0  0  0  0  0  0  0  0
    5.9920   15.0870    8.1710 H   0  0  0  0  0  0  0  0  0  0  0  0
    5.6650   15.0850    5.7120 H   0  0  0  0  0  0  0  0  0  0  0  0
  1 24  1  0  0  0  0
  1 25  1  0  0  0  0
  1  2  1  0  0  0  0
  2  3  2  0  0  0  0
  2  4  2  0  0  0  0
  2  5  1  0  0  0  0
  5  6  2  0  0  0  0
  6  7  1  0  0  0  0
  7  8  2  0  0  0  0
  8  9  1  0  0  0  0
  9 26  1  0  0  0  0
  9 10  1  0  0  0  0
 10 27  1  0  0  0  0
 10 28  1  0  0  0  0
 10 11  1  0  0  0  0
 11 12  2  0  0  0  0
 12 29  1  0  0  0  0
 12 13  1  0  0  0  0
 13 14  2  0  0  0  0
 13 15  1  0  0  0  0
 15 16  1  0  0  0  0
 16 17  1  0  0  0  0
 17 30  1  0  0  0  0
 17 18  2  0  0  0  0
 18 19  1  0  0  0  0
 18 20  1  0  0  0  0
 20 31  1  0  0  0  0
 20 21  2  0  0  0  0
 21 32  1  0  0  0  0
 21 22  1  0  0  0  0
 22 11  1  0  0  0  0
 22 16  2  0  0  0  0
  8 23  1  0  0  0  0
 23  5  1  0  0  0  0
M  END
>  <LOGBIO>
8.1500

>  <PRED_LOGBIO>
8.0100

>  <XV_RES>
0.2330

>  <WHL_TMPL>
3

>  <ANCH>
4-6;4-5

$$$$
ROW51
  -MTS-   01071500523D 0   0.00000     0.00000     0

 27 27  0  0  0  0  0  0  0  0999 V2000
    1.9860   11.4010   -1.4220 N   0  0  0  0  0  0  0  0  0  0  0  0
    1.2630   12.4400   -0.2940 S   0  0  0  0  0  0  0  0  0  0  0  0
    2.0900   12.4080    0.8920 O   0  0  0  0  0  0  0  0  0  0  0  0
    0.9820   13.6700   -1.0020 O   0  0  0  0  0  0  0  0  0  0  0  0
   -0.2870   11.7700    0.1760 C   0  0  0  0  0  0  0  0  0  0  0  0
   -0.6860   11.5370    1.4060 N   0  0  0  0  0  0  0  0  0  0  0  0
   -1.9600   10.9980    1.4210 N   0  0  0  0  0  0  0  0  0  0  0  0
   -2.4520   10.8490    0.2090 C   0  0  0  0  0  0  0  0  0  0  0  0
   -3.7060   10.3310   -0.0180 N   0  0  0  0  0  0  0  0  0  0  0  0
   -4.6070    9.8990    0.9340 C   0  0  0  0  0  0  0  0  0  0  0  0
   -4.4700    9.9090    2.1520 O   0  0  0  0  0  0  0  0  0  0  0  0
   -5.8860    9.4020    0.3090 C   0  0  0  0  0  0  0  0  0  0  0  0
   -7.1340    9.8860    0.9170 N   0  0  0  0  0  0  0  0  0  0  0  0
   -8.2820    9.3150    0.1990 C   0  0  0  0  0  0  0  0  0  0  0  0
   -9.5640    9.8110    0.8240 C   0  0  0  0  0  0  0  0  0  0  0  0
   -9.5230   10.5700    1.7780 O   0  0  0  0  0  0  0  0  0  0  0  0
  -10.7290    9.4240    0.3370 O   0  0  0  0  0  0  0  0  0  0  0  0
   -1.4060   11.3550   -1.0400 S   0  0  0  0  0  0  0  0  0  0  0  0
    2.7150   11.7450   -2.0310 H   0  0  0  0  0  0  0  0  0  0  0  0
    1.6880   10.4380   -1.4850 H   0  0  0  0  0  0  0  0  0  0  0  0
   -3.9980   10.2590   -0.9820 H   0  0  0  0  0  0  0  0  0  0  0  0
   -5.8860    8.3260    0.4700 H   0  0  0  0  0  0  0  0  0  0  0  0
   -5.8810    9.7060   -0.7360 H   0  0  0  0  0  0  0  0  0  0  0  0
   -7.1680    9.6030    1.8860 H   0  0  0  0  0  0  0  0  0  0  0  0
   -8.2460    9.6200   -0.8450 H   0  0  0  0  0  0  0  0  0  0  0  0
   -8.2460    8.2290    0.2610 H   0  0  0  0  0  0  0  0  0  0  0  0
  -11.4280    9.8430    0.8640 H   0  0  0  0  0  0  0  0  0  0  0  0
  1 19  1  0  0  0  0
  1 20  1  0  0  0  0
  1  2  1  0  0  0  0
  2  3  2  0  0  0  0
  2  4  2  0  0  0  0
  2  5  1  0  0  0  0
  5  6  2  0  0  0  0
  6  7  1  0  0  0  0
  7  8  2  0  0  0  0
  8  9  1  0  0  0  0
  9 21  1  0  0  0  0
  9 10  1  0  0  0  0
 10 11  2  0  0  0  0
 10 12  1  0  0  0  0
 12 22  1  0  0  0  0
 12 23  1  0  0  0  0
 12 13  1  0  0  0  0
 13 24  1  0  0  0  0
 13 14  1  0  0  0  0
 14 25  1  0  0  0  0
 14 26  1  0  0  0  0
 14 15  1  0  0  0  0
 15 16  2  0  0  0  0
 15 17  1  0  0  0  0
 17 27  1  0  0  0  0
  8 18  1  0  0  0  0
 18  5  1  0  0  0  0
M  END
>  <LOGBIO>
7.3000

>  <PRED_LOGBIO>
8.1000

>  <XV_RES>
-0.8820

>  <WHL_TMPL>
3

>  <ANCH>
14-15;13-14

$$$$
ROW52
  -MTS-   01071500523D 0   0.00000     0.00000     0

 10  9  0  0  0  0  0  0  0  0999 V2000
   -3.0750    6.7560   -0.0220 N   0  0  0  0  0  0  0  0  0  0  0  0
   -4.7630    6.7350    0.5040 S   0  0  0  0  0  0  0  0  0  0  0  0
   -5.4290    7.8420   -0.1400 O   0  0  0  0  0  0  0  0  0  0  0  0
   -5.3400    5.4540    0.2370 O   0  0  0  0  0  0  0  0  0  0  0  0
   -4.7740    7.0540    2.2250 N   0  0  0  0  0  0  0  0  0  0  0  0
   -5.9440    7.0130    2.9170 O   0  0  0  0  0  0  0  0  0  0  0  0
   -2.4310    6.0560    0.3180 H   0  0  0  0  0  0  0  0  0  0  0  0
   -2.7550    7.4680   -0.6620 H   0  0  0  0  0  0  0  0  0  0  0  0
   -3.9110    7.2690    2.7040 H   0  0  0  0  0  0  0  0  0  0  0  0
   -5.7990    7.2080    3.8560 H   0  0  0  0  0  0  0  0  0  0  0  0
  1  7  1  0  0  0  0
  1  8  1  0  0  0  0
  1  2  1  0  0  0  0
  2  3  2  0  0  0  0
  2  4  2  0  0  0  0
  2  5  1  0  0  0  0
  5  9  1  0  0  0  0
  5  6  1  0  0  0  0
  6 10  1  0  0  0  0
M  END
>  <LOGBIO>
6.2500

>  <PRED_LOGBIO>
6.8400

>  <XV_RES>
-0.6540

>  <WHL_TMPL>
1

>  <ANCH>
41-43;4-5

$$$$
ROW53
  -MTS-   01071500523D 0   0.00000     0.00000     0

 25 25  0  0  0  0  0  0  0  0999 V2000
   -5.3710    8.0050    1.8200 N   0  0  0  0  0  0  0  0  0  0  0  0
   -4.0720    8.5660    1.4260 C   0  0  0  0  0  0  0  0  0  0  0  0
   -4.1750   10.0890    1.3550 C   0  0  0  0  0  0  0  0  0  0  0  0
   -2.8400   10.6660    0.9500 C   0  0  0  0  0  0  0  0  0  0  0  0
   -1.9000   11.0100    1.9290 C   0  0  0  0  0  0  0  0  0  0  0  0
   -0.6620   11.5450    1.5540 C   0  0  0  0  0  0  0  0  0  0  0  0
   -0.3640   11.7370    0.1990 C   0  0  0  0  0  0  0  0  0  0  0  0
   -1.3040   11.3930   -0.7800 C   0  0  0  0  0  0  0  0  0  0  0  0
   -2.5420   10.8580   -0.4040 C   0  0  0  0  0  0  0  0  0  0  0  0
    1.2630   12.4400   -0.2940 S   0  0  0  0  0  0  0  0  0  0  0  0
    0.9820   13.6700   -1.0020 O   0  0  0  0  0  0  0  0  0  0  0  0
    1.8550   11.5340   -1.2290 O   0  0  0  0  0  0  0  0  0  0  0  0
    2.2170   12.6760    1.1540 N   0  0  0  0  0  0  0  0  0  0  0  0
   -5.6340    8.3670    2.7260 H   0  0  0  0  0  0  0  0  0  0  0  0
   -5.3030    6.9980    1.8670 H   0  0  0  0  0  0  0  0  0  0  0  0
   -3.3180    8.2880    2.1600 H   0  0  0  0  0  0  0  0  0  0  0  0
   -3.7890    8.1760    0.4510 H   0  0  0  0  0  0  0  0  0  0  0  0
   -4.9280   10.3670    0.6210 H   0  0  0  0  0  0  0  0  0  0  0  0
   -4.4580   10.4790    2.3300 H   0  0  0  0  0  0  0  0  0  0  0  0
   -2.1300   10.8630    2.9740 H   0  0  0  0  0  0  0  0  0  0  0  0
    0.0630   11.8110    2.3090 H   0  0  0  0  0  0  0  0  0  0  0  0
   -1.0740   11.5400   -1.8240 H   0  0  0  0  0  0  0  0  0  0  0  0
   -3.2670   10.5920   -1.1590 H   0  0  0  0  0  0  0  0  0  0  0  0
    2.7140   11.8980    1.5630 H   0  0  0  0  0  0  0  0  0  0  0  0
    2.2700   13.5900    1.5810 H   0  0  0  0  0  0  0  0  0  0  0  0
  1 14  1  0  0  0  0
  1 15  1  0  0  0  0
  1  2  1  0  0  0  0
  2 16  1  0  0  0  0
  2 17  1  0  0  0  0
  2  3  1  0  0  0  0
  3 18  1  0  0  0  0
  3 19  1  0  0  0  0
  3  4  1  0  0  0  0
  4  5  2  0  0  0  0
  5 20  1  0  0  0  0
  5  6  1  0  0  0  0
  6 21  1  0  0  0  0
  6  7  2  0  0  0  0
  7  8  1  0  0  0  0
  8 22  1  0  0  0  0
  8  9  2  0  0  0  0
  9  4  1  0  0  0  0
  9 23  1  0  0  0  0
  7 10  1  0  0  0  0
 10 11  2  0  0  0  0
 10 12  2  0  0  0  0
 10 13  1  0  0  0  0
 13 24  1  0  0  0  0
 13 25  1  0  0  0  0
M  END
>  <LOGBIO>
6.8000

>  <PRED_LOGBIO>
6.6000

>  <XV_RES>
0.2050

>  <WHL_TMPL>
3

>  <ANCH>
4-6;20-21

$$$$
ROW55
  -MTS-   01071500523D 0   0.00000     0.00000     0

 24 25  0  0  0  0  0  0  0  0999 V2000
    0.3690   -5.7500    3.0670 C   0  0  0  0  0  0  0  0  0  0  0  0
    0.9680   -4.4580    2.9310 O   0  0  0  0  0  0  0  0  0  0  0  0
    1.4170   -4.0840    1.6930 C   0  0  0  0  0  0  0  0  0  0  0  0
    2.7330   -4.3690    1.3100 C   0  0  0  0  0  0  0  0  0  0  0  0
    3.1930   -3.9870    0.0440 C   0  0  0  0  0  0  0  0  0  0  0  0
    2.3360   -3.3190   -0.8390 C   0  0  0  0  0  0  0  0  0  0  0  0
    1.0200   -3.0330   -0.4560 C   0  0  0  0  0  0  0  0  0  0  0  0
    0.0930   -2.3280   -1.3690 C   0  0  0  0  0  0  0  0  0  0  0  0
   -1.1630   -2.0630   -0.9850 C   0  0  0  0  0  0  0  0  0  0  0  0
   -2.0850   -1.3580   -1.9020 C   0  0  0  0  0  0  0  0  0  0  0  0
   -3.2810   -1.3300   -1.6620 O   0  0  0  0  0  0  0  0  0  0  0  0
   -1.6140   -0.7580   -2.9790 O   0  0  0  0  0  0  0  0  0  0  0  0
   -1.6270   -2.4770    0.3590 C   0  0  0  0  0  0  0  0  0  0  0  0
   -2.7450   -2.2450    0.7100 O   0  0  0  0  0  0  0  0  0  0  0  0
   -0.7450   -3.1400    1.2090 O   0  0  0  0  0  0  0  0  0  0  0  0
    0.5610   -3.4150    0.8100 C   0  0  0  0  0  0  0  0  0  0  0  0
    1.0900   -6.5150    2.7850 H   0  0  0  0  0  0  0  0  0  0  0  0
    0.0650   -5.9020    4.1000 H   0  0  0  0  0  0  0  0  0  0  0  0
   -0.5020   -5.8150    2.4180 H   0  0  0  0  0  0  0  0  0  0  0  0
    3.3940   -4.8850    1.9910 H   0  0  0  0  0  0  0  0  0  0  0  0
    4.2080   -4.2070   -0.2520 H   0  0  0  0  0  0  0  0  0  0  0  0
    2.6900   -3.0240   -1.8160 H   0  0  0  0  0  0  0  0  0  0  0  0
    0.4300   -2.0250   -2.3500 H   0  0  0  0  0  0  0  0  0  0  0  0
   -2.3610   -0.3560   -3.4500 H   0  0  0  0  0  0  0  0  0  0  0  0
  1 17  1  0  0  0  0
  1 18  1  0  0  0  0
  1 19  1  0  0  0  0
  1  2  1  0  0  0  0
  2  3  1  0  0  0  0
  3  4  2  0  0  0  0
  4 20  1  0  0  0  0
  4  5  1  0  0  0  0
  5 21  1  0  0  0  0
  5  6  2  0  0  0  0
  6 22  1  0  0  0  0
  6  7  1  0  0  0  0
  7  8  1  0  0  0  0
  8 23  1  0  0  0  0
  8  9  2  0  0  0  0
  9 10  1  0  0  0  0
 10 11  2  0  0  0  0
 10 12  1  0  0  0  0
 12 24  1  0  0  0  0
  9 13  1  0  0  0  0
 13 14  2  0  0  0  0
 13 15  1  0  0  0  0
 15 16  1  0  0  0  0
 16  3  1  0  0  0  0
 16  7  2  0  0  0  0
M  END
>  <LOGBIO>
4.2100

>  <PRED_LOGBIO>
5.0400

>  <XV_RES>
-1.3990

>  <WHL_TMPL>
2

>  <ANCH>
22-23;23-21

$$$$
ROW56
  -MTS-   01071500523D 0   0.00000     0.00000     0

 19 19  0  0  0  0  0  0  0  0999 V2000
   -5.8860    9.4020    0.3090 C   0  0  0  0  0  0  0  0  0  0  0  0
   -4.6070    9.8990    0.9340 C   0  0  0  0  0  0  0  0  0  0  0  0
   -4.4700    9.9090    2.1520 O   0  0  0  0  0  0  0  0  0  0  0  0
   -3.7060   10.3310   -0.0180 N   0  0  0  0  0  0  0  0  0  0  0  0
   -2.4520   10.8490    0.2090 C   0  0  0  0  0  0  0  0  0  0  0  0
   -1.9600   10.9980    1.4210 N   0  0  0  0  0  0  0  0  0  0  0  0
   -0.6860   11.5370    1.4060 N   0  0  0  0  0  0  0  0  0  0  0  0
   -0.2870   11.7700    0.1760 C   0  0  0  0  0  0  0  0  0  0  0  0
   -1.4060   11.3550   -1.0400 S   0  0  0  0  0  0  0  0  0  0  0  0
    1.2630   12.4400   -0.2940 S   0  0  0  0  0  0  0  0  0  0  0  0
    2.0900   12.4080    0.8920 O   0  0  0  0  0  0  0  0  0  0  0  0
    0.9820   13.6700   -1.0020 O   0  0  0  0  0  0  0  0  0  0  0  0
    1.9860   11.4010   -1.4220 N   0  0  0  0  0  0  0  0  0  0  0  0
   -6.7420    9.8200    0.8340 H   0  0  0  0  0  0  0  0  0  0  0  0
   -5.9150    9.8010   -0.7030 H   0  0  0  0  0  0  0  0  0  0  0  0
   -5.8470    8.3150    0.3430 H   0  0  0  0  0  0  0  0  0  0  0  0
   -3.9980   10.2590   -0.9820 H   0  0  0  0  0  0  0  0  0  0  0  0
    2.8920   11.6260   -1.8080 H   0  0  0  0  0  0  0  0  0  0  0  0
    1.5110   10.5570   -1.7080 H   0  0  0  0  0  0  0  0  0  0  0  0
  1 14  1  0  0  0  0
  1 15  1  0  0  0  0
  1 16  1  0  0  0  0
  1  2  1  0  0  0  0
  2  3  2  0  0  0  0
  2  4  1  0  0  0  0
  4 17  1  0  0  0  0
  4  5  1  0  0  0  0
  5  6  2  0  0  0  0
  6  7  1  0  0  0  0
  7  8  2  0  0  0  0
  8  9  1  0  0  0  0
  9  5  1  0  0  0  0
  8 10  1  0  0  0  0
 10 11  2  0  0  0  0
 10 12  2  0  0  0  0
 10 13  1  0  0  0  0
 13 18  1  0  0  0  0
 13 19  1  0  0  0  0
M  END
>  <LOGBIO>
7.9200

>  <PRED_LOGBIO>
7.8300

>  <XV_RES>
0.0950

>  <WHL_TMPL>
3

>  <ANCH>
14-15;5-6

$$$$
ROW57
  -MTS-   01071500523D 0   0.00000     0.00000     0

 36 38  0  0  0  0  0  0  0  0999 V2000
   -3.9430    7.8850    0.1290 C   0  0  0  0  0  0  0  0  0  0  0  0
   -4.6390    8.9020    1.0010 C   0  0  0  0  0  0  0  0  0  0  0  0
   -5.8970    8.7510    1.5800 O   0  0  0  0  0  0  0  0  0  0  0  0
   -6.1820    9.9120    2.3090 N   0  0  0  0  0  0  0  0  0  0  0  0
   -5.1680   10.7500    2.2020 C   0  0  0  0  0  0  0  0  0  0  0  0
   -5.0680   12.0900    2.8220 C   0  0  0  0  0  0  0  0  0  0  0  0
   -4.9150   13.2240    2.0160 C   0  0  0  0  0  0  0  0  0  0  0  0
   -4.8200   14.4920    2.6030 C   0  0  0  0  0  0  0  0  0  0  0  0
   -4.8780   14.6250    3.9950 C   0  0  0  0  0  0  0  0  0  0  0  0
   -5.0310   13.4910    4.8010 C   0  0  0  0  0  0  0  0  0  0  0  0
   -5.1260   12.2230    4.2150 C   0  0  0  0  0  0  0  0  0  0  0  0
   -4.1490   10.1010    1.3470 C   0  0  0  0  0  0  0  0  0  0  0  0
   -2.8400   10.6660    0.9500 C   0  0  0  0  0  0  0  0  0  0  0  0
   -2.5420   10.8580   -0.4040 C   0  0  0  0  0  0  0  0  0  0  0  0
   -1.3040   11.3930   -0.7800 C   0  0  0  0  0  0  0  0  0  0  0  0
   -0.3640   11.7370    0.1990 C   0  0  0  0  0  0  0  0  0  0  0  0
   -0.6620   11.5450    1.5540 C   0  0  0  0  0  0  0  0  0  0  0  0
   -1.9000   11.0100    1.9290 C   0  0  0  0  0  0  0  0  0  0  0  0
    1.2630   12.4400   -0.2940 S   0  0  0  0  0  0  0  0  0  0  0  0
    0.9820   13.6700   -1.0020 O   0  0  0  0  0  0  0  0  0  0  0  0
    1.8550   11.5340   -1.2290 O   0  0  0  0  0  0  0  0  0  0  0  0
    2.2170   12.6760    1.1540 N   0  0  0  0  0  0  0  0  0  0  0  0
   -4.6860    7.3010   -0.4100 H   0  0  0  0  0  0  0  0  0  0  0  0
   -3.3430    7.2240    0.7510 H   0  0  0  0  0  0  0  0  0  0  0  0
   -3.2980    8.3970   -0.5820 H   0  0  0  0  0  0  0  0  0  0  0  0
   -4.8700   13.1220    0.9420 H   0  0  0  0  0  0  0  0  0  0  0  0
   -4.7020   15.3670    1.9810 H   0  0  0  0  0  0  0  0  0  0  0  0
   -4.8060   15.6030    4.4480 H   0  0  0  0  0  0  0  0  0  0  0  0
   -5.0760   13.5940    5.8750 H   0  0  0  0  0  0  0  0  0  0  0  0
   -5.2440   11.3480    4.8360 H   0  0  0  0  0  0  0  0  0  0  0  0
   -3.2670   10.5920   -1.1590 H   0  0  0  0  0  0  0  0  0  0  0  0
   -1.0740   11.5400   -1.8240 H   0  0  0  0  0  0  0  0  0  0  0  0
    0.0630   11.8110    2.3090 H   0  0  0  0  0  0  0  0  0  0  0  0
   -2.1300   10.8630    2.9740 H   0  0  0  0  0  0  0  0  0  0  0  0
    2.8570   13.4540    1.2160 H   0  0  0  0  0  0  0  0  0  0  0  0
    2.1270   12.0340    1.9280 H   0  0  0  0  0  0  0  0  0  0  0  0
  1 23  1  0  0  0  0
  1 24  1  0  0  0  0
  1 25  1  0  0  0  0
  1  2  1  0  0  0  0
  2  3  1  0  0  0  0
  3  4  1  0  0  0  0
  4  5  2  0  0  0  0
  5  6  1  0  0  0  0
  6  7  2  0  0  0  0
  7 26  1  0  0  0  0
  7  8  1  0  0  0  0
  8 27  1  0  0  0  0
  8  9  2  0  0  0  0
  9 28  1  0  0  0  0
  9 10  1  0  0  0  0
 10 29  1  0  0  0  0
 10 11  2  0  0  0  0
 11  6  1  0  0  0  0
 11 30  1  0  0  0  0
  5 12  1  0  0  0  0
 12  2  2  0  0  0  0
 12 13  1  0  0  0  0
 13 14  2  0  0  0  0
 14 31  1  0  0  0  0
 14 15  1  0  0  0  0
 15 32  1  0  0  0  0
 15 16  2  0  0  0  0
 16 17  1  0  0  0  0
 17 33  1  0  0  0  0
 17 18  2  0  0  0  0
 18 13  1  0  0  0  0
 18 34  1  0  0  0  0
 16 19  1  0  0  0  0
 19 20  2  0  0  0  0
 19 21  2  0  0  0  0
 19 22  1  0  0  0  0
 22 35  1  0  0  0  0
 22 36  1  0  0  0  0
M  END
>  <LOGBIO>
7.3700

>  <PRED_LOGBIO>
7.7700

>  <XV_RES>
-0.4130

>  <WHL_TMPL>
3

>  <ANCH>
4-6;31-32

$$$$
ROW58
  -MTS-   01071500523D 0   0.00000     0.00000     0

 22 22  0  0  0  0  0  0  0  0999 V2000
   -4.0760    8.6240    1.4230 N   0  0  0  0  0  0  0  0  0  0  0  0
   -4.1750   10.0890    1.3550 C   0  0  0  0  0  0  0  0  0  0  0  0
   -2.8400   10.6660    0.9500 C   0  0  0  0  0  0  0  0  0  0  0  0
   -1.9000   11.0100    1.9290 C   0  0  0  0  0  0  0  0  0  0  0  0
   -0.6620   11.5450    1.5540 C   0  0  0  0  0  0  0  0  0  0  0  0
   -0.3640   11.7370    0.1990 C   0  0  0  0  0  0  0  0  0  0  0  0
   -1.3040   11.3930   -0.7800 C   0  0  0  0  0  0  0  0  0  0  0  0
   -2.5420   10.8580   -0.4040 C   0  0  0  0  0  0  0  0  0  0  0  0
    1.2630   12.4400   -0.2940 S   0  0  0  0  0  0  0  0  0  0  0  0
    0.9820   13.6700   -1.0020 O   0  0  0  0  0  0  0  0  0  0  0  0
    1.8550   11.5340   -1.2290 O   0  0  0  0  0  0  0  0  0  0  0  0
    2.2170   12.6760    1.1540 N   0  0  0  0  0  0  0  0  0  0  0  0
   -3.8130    8.2620    0.5180 H   0  0  0  0  0  0  0  0  0  0  0  0
   -4.9690    8.2380    1.6940 H   0  0  0  0  0  0  0  0  0  0  0  0
   -4.9280   10.3680    0.6210 H   0  0  0  0  0  0  0  0  0  0  0  0
   -4.4580   10.4790    2.3310 H   0  0  0  0  0  0  0  0  0  0  0  0
   -2.1300   10.8630    2.9740 H   0  0  0  0  0  0  0  0  0  0  0  0
    0.0630   11.8110    2.3090 H   0  0  0  0  0  0  0  0  0  0  0  0
   -1.0740   11.5400   -1.8240 H   0  0  0  0  0  0  0  0  0  0  0  0
   -3.2670   10.5920   -1.1590 H   0  0  0  0  0  0  0  0  0  0  0  0
    2.7140   11.8980    1.5630 H   0  0  0  0  0  0  0  0  0  0  0  0
    2.2700   13.5900    1.5810 H   0  0  0  0  0  0  0  0  0  0  0  0
  1 13  1  0  0  0  0
  1 14  1  0  0  0  0
  1  2  1  0  0  0  0
  2 15  1  0  0  0  0
  2 16  1  0  0  0  0
  2  3  1  0  0  0  0
  3  4  2  0  0  0  0
  4 17  1  0  0  0  0
  4  5  1  0  0  0  0
  5 18  1  0  0  0  0
  5  6  2  0  0  0  0
  6  7  1  0  0  0  0
  7 19  1  0  0  0  0
  7  8  2  0  0  0  0
  8  3  1  0  0  0  0
  8 20  1  0  0  0  0
  6  9  1  0  0  0  0
  9 10  2  0  0  0  0
  9 11  2  0  0  0  0
  9 12  1  0  0  0  0
 12 21  1  0  0  0  0
 12 22  1  0  0  0  0
M  END
>  <LOGBIO>
6.7700

>  <PRED_LOGBIO>
6.7600

>  <XV_RES>
0.0040

>  <WHL_TMPL>
3

>  <ANCH>
4-6;17-18

$$$$
ROW59
  -MTS-   01071500523D 0   0.00000     0.00000     0

 40 41  0  0  0  0  0  0  0  0999 V2000
  -12.6650    8.4340    3.7970 N   0  0  0  0  0  0  0  0  0  0  0  0
  -11.5440    9.1970    3.4400 C   0  0  0  0  0  0  0  0  0  0  0  0
  -11.3060    9.5020    2.0940 C   0  0  0  0  0  0  0  0  0  0  0  0
  -10.1870   10.2640    1.7370 C   0  0  0  0  0  0  0  0  0  0  0  0
   -9.3070   10.7210    2.7250 C   0  0  0  0  0  0  0  0  0  0  0  0
   -9.5460   10.4160    4.0700 C   0  0  0  0  0  0  0  0  0  0  0  0
  -10.6640    9.6540    4.4280 C   0  0  0  0  0  0  0  0  0  0  0  0
   -7.8370   11.7230    2.2550 S   0  0  0  0  0  0  0  0  0  0  0  0
   -7.5110   12.6190    3.3200 O   0  0  0  0  0  0  0  0  0  0  0  0
   -8.1290   12.4730    1.0730 O   0  0  0  0  0  0  0  0  0  0  0  0
   -6.4800   10.6600    1.9520 N   0  0  0  0  0  0  0  0  0  0  0  0
   -5.1800   11.2220    1.5570 C   0  0  0  0  0  0  0  0  0  0  0  0
   -4.1750   10.0890    1.3550 C   0  0  0  0  0  0  0  0  0  0  0  0
   -2.8400   10.6660    0.9500 C   0  0  0  0  0  0  0  0  0  0  0  0
   -2.5420   10.8580   -0.4040 C   0  0  0  0  0  0  0  0  0  0  0  0
   -1.3040   11.3930   -0.7800 C   0  0  0  0  0  0  0  0  0  0  0  0
   -0.3640   11.7370    0.1990 C   0  0  0  0  0  0  0  0  0  0  0  0
   -0.6620   11.5450    1.5540 C   0  0  0  0  0  0  0  0  0  0  0  0
   -1.9000   11.0100    1.9290 C   0  0  0  0  0  0  0  0  0  0  0  0
    1.2630   12.4400   -0.2940 S   0  0  0  0  0  0  0  0  0  0  0  0
    0.9820   13.6700   -1.0020 O   0  0  0  0  0  0  0  0  0  0  0  0
    1.8550   11.5340   -1.2290 O   0  0  0  0  0  0  0  0  0  0  0  0
    2.2170   12.6760    1.1540 N   0  0  0  0  0  0  0  0  0  0  0  0
  -12.5960    7.4270    3.8440 H   0  0  0  0  0  0  0  0  0  0  0  0
  -13.5400    8.8900    4.0080 H   0  0  0  0  0  0  0  0  0  0  0  0
  -11.9850    9.1490    1.3320 H   0  0  0  0  0  0  0  0  0  0  0  0
  -10.0030   10.4990    0.6990 H   0  0  0  0  0  0  0  0  0  0  0  0
   -8.8670   10.7690    4.8320 H   0  0  0  0  0  0  0  0  0  0  0  0
  -10.8480    9.4190    5.4650 H   0  0  0  0  0  0  0  0  0  0  0  0
   -6.5900    9.6610    2.0470 H   0  0  0  0  0  0  0  0  0  0  0  0
   -4.8220   11.8890    2.3380 H   0  0  0  0  0  0  0  0  0  0  0  0
   -5.2920   11.7780    0.6290 H   0  0  0  0  0  0  0  0  0  0  0  0
   -4.5340    9.4220    0.5740 H   0  0  0  0  0  0  0  0  0  0  0  0
   -4.0640    9.5330    2.2840 H   0  0  0  0  0  0  0  0  0  0  0  0
   -3.2670   10.5920   -1.1590 H   0  0  0  0  0  0  0  0  0  0  0  0
   -1.0740   11.5400   -1.8240 H   0  0  0  0  0  0  0  0  0  0  0  0
    0.0630   11.8110    2.3090 H   0  0  0  0  0  0  0  0  0  0  0  0
   -2.1300   10.8630    2.9740 H   0  0  0  0  0  0  0  0  0  0  0  0
    3.0460   13.2520    1.1250 H   0  0  0  0  0  0  0  0  0  0  0  0
    1.9380   12.2360    2.0200 H   0  0  0  0  0  0  0  0  0  0  0  0
  1 24  1  0  0  0  0
  1 25  1  0  0  0  0
  1  2  1  0  0  0  0
  2  3  2  0  0  0  0
  3 26  1  0  0  0  0
  3  4  1  0  0  0  0
  4 27  1  0  0  0  0
  4  5  2  0  0  0  0
  5  6  1  0  0  0  0
  6 28  1  0  0  0  0
  6  7  2  0  0  0  0
  7  2  1  0  0  0  0
  7 29  1  0  0  0  0
  5  8  1  0  0  0  0
  8  9  2  0  0  0  0
  8 10  2  0  0  0  0
  8 11  1  0  0  0  0
 11 30  1  0  0  0  0
 11 12  1  0  0  0  0
 12 31  1  0  0  0  0
 12 32  1  0  0  0  0
 12 13  1  0  0  0  0
 13 33  1  0  0  0  0
 13 34  1  0  0  0  0
 13 14  1  0  0  0  0
 14 15  2  0  0  0  0
 15 35  1  0  0  0  0
 15 16  1  0  0  0  0
 16 36  1  0  0  0  0
 16 17  2  0  0  0  0
 17 18  1  0  0  0  0
 18 37  1  0  0  0  0
 18 19  2  0  0  0  0
 19 14  1  0  0  0  0
 19 38  1  0  0  0  0
 17 20  1  0  0  0  0
 20 21  2  0  0  0  0
 20 22  2  0  0  0  0
 20 23  1  0  0  0  0
 23 39  1  0  0  0  0
 23 40  1  0  0  0  0
M  END
>  <LOGBIO>
7.3000

>  <PRED_LOGBIO>
7.5100

>  <XV_RES>
-0.1930

>  <WHL_TMPL>
3

>  <ANCH>
4-6;35-36

$$$$
ROW60
  -MTS-   01071500523D 0   0.00000     0.00000     0

 48 49  0  0  0  0  0  0  0  0999 V2000
  -11.2360   10.7740    6.3490 C   0  0  0  0  0  0  0  0  0  0  0  0
  -10.6070    9.7020    5.6420 O   0  0  0  0  0  0  0  0  0  0  0  0
  -10.3150    9.8890    4.3160 C   0  0  0  0  0  0  0  0  0  0  0  0
   -9.0770   10.4240    3.9410 C   0  0  0  0  0  0  0  0  0  0  0  0
   -8.7790   10.6150    2.5870 C   0  0  0  0  0  0  0  0  0  0  0  0
   -7.4700   11.1810    2.1900 C   0  0  0  0  0  0  0  0  0  0  0  0
   -6.4310   10.3670    1.9570 C   0  0  0  0  0  0  0  0  0  0  0  0
   -6.5890    8.9330    2.0940 C   0  0  0  0  0  0  0  0  0  0  0  0
   -6.7160    7.7850    2.2040 N   0  0  0  0  0  0  0  0  0  0  0  0
   -5.1230   10.9330    1.5600 C   0  0  0  0  0  0  0  0  0  0  0  0
   -4.9890   12.1500    1.4440 O   0  0  0  0  0  0  0  0  0  0  0  0
   -4.0910   10.1260    1.3300 N   0  0  0  0  0  0  0  0  0  0  0  0
   -2.8400   10.6660    0.9500 C   0  0  0  0  0  0  0  0  0  0  0  0
   -2.5420   10.8580   -0.4040 C   0  0  0  0  0  0  0  0  0  0  0  0
   -1.3040   11.3930   -0.7800 C   0  0  0  0  0  0  0  0  0  0  0  0
   -0.3640   11.7370    0.1990 C   0  0  0  0  0  0  0  0  0  0  0  0
   -0.6620   11.5450    1.5540 C   0  0  0  0  0  0  0  0  0  0  0  0
   -1.9000   11.0100    1.9290 C   0  0  0  0  0  0  0  0  0  0  0  0
    1.2630   12.4400   -0.2940 S   0  0  0  0  0  0  0  0  0  0  0  0
    0.9820   13.6700   -1.0020 O   0  0  0  0  0  0  0  0  0  0  0  0
    1.8550   11.5340   -1.2290 O   0  0  0  0  0  0  0  0  0  0  0  0
    2.2170   12.6760    1.1540 N   0  0  0  0  0  0  0  0  0  0  0  0
   -9.7190   10.2720    1.6080 C   0  0  0  0  0  0  0  0  0  0  0  0
  -10.9570    9.7360    1.9830 C   0  0  0  0  0  0  0  0  0  0  0  0
  -11.8760    9.4000    1.0250 O   0  0  0  0  0  0  0  0  0  0  0  0
  -11.8420    8.0710    0.4980 C   0  0  0  0  0  0  0  0  0  0  0  0
  -11.2550    9.5450    3.3370 C   0  0  0  0  0  0  0  0  0  0  0  0
  -12.4660    9.0220    3.7050 O   0  0  0  0  0  0  0  0  0  0  0  0
  -12.5740    7.6010    3.8270 C   0  0  0  0  0  0  0  0  0  0  0  0
  -10.5940   11.6520    6.3220 H   0  0  0  0  0  0  0  0  0  0  0  0
  -11.4030   10.4780    7.3820 H   0  0  0  0  0  0  0  0  0  0  0  0
  -12.1890   11.0080    5.8800 H   0  0  0  0  0  0  0  0  0  0  0  0
   -8.3520   10.6890    4.6960 H   0  0  0  0  0  0  0  0  0  0  0  0
   -7.3530   12.2500    2.0870 H   0  0  0  0  0  0  0  0  0  0  0  0
   -4.2020    9.1260    1.4250 H   0  0  0  0  0  0  0  0  0  0  0  0
   -3.2670   10.5920   -1.1590 H   0  0  0  0  0  0  0  0  0  0  0  0
   -1.0740   11.5400   -1.8240 H   0  0  0  0  0  0  0  0  0  0  0  0
    0.0630   11.8110    2.3090 H   0  0  0  0  0  0  0  0  0  0  0  0
   -2.1300   10.8630    2.9740 H   0  0  0  0  0  0  0  0  0  0  0  0
    3.0690   12.1510    1.2890 H   0  0  0  0  0  0  0  0  0  0  0  0
    1.9150   13.3370    1.8550 H   0  0  0  0  0  0  0  0  0  0  0  0
   -9.4890   10.4190    0.5630 H   0  0  0  0  0  0  0  0  0  0  0  0
  -10.8730    7.8890    0.0360 H   0  0  0  0  0  0  0  0  0  0  0  0
  -12.6260    7.9560   -0.2470 H   0  0  0  0  0  0  0  0  0  0  0  0
  -11.9990    7.3570    1.3030 H   0  0  0  0  0  0  0  0  0  0  0  0
  -12.3440    7.1360    2.8710 H   0  0  0  0  0  0  0  0  0  0  0  0
  -13.5880    7.3380    4.1230 H   0  0  0  0  0  0  0  0  0  0  0  0
  -11.8740    7.2480    4.5810 H   0  0  0  0  0  0  0  0  0  0  0  0
  1 30  1  0  0  0  0
  1 31  1  0  0  0  0
  1 32  1  0  0  0  0
  1  2  1  0  0  0  0
  2  3  1  0  0  0  0
  3  4  2  0  0  0  0
  4 33  1  0  0  0  0
  4  5  1  0  0  0  0
  5  6  1  0  0  0  0
  6 34  1  0  0  0  0
  6  7  2  0  0  0  0
  7  8  1  0  0  0  0
  8  9  3  0  0  0  0
  7 10  1  0  0  0  0
 10 11  2  0  0  0  0
 10 12  1  0  0  0  0
 12 35  1  0  0  0  0
 12 13  1  0  0  0  0
 13 14  2  0  0  0  0
 14 36  1  0  0  0  0
 14 15  1  0  0  0  0
 15 37  1  0  0  0  0
 15 16  2  0  0  0  0
 16 17  1  0  0  0  0
 17 38  1  0  0  0  0
 17 18  2  0  0  0  0
 18 13  1  0  0  0  0
 18 39  1  0  0  0  0
 16 19  1  0  0  0  0
 19 20  2  0  0  0  0
 19 21  2  0  0  0  0
 19 22  1  0  0  0  0
 22 40  1  0  0  0  0
 22 41  1  0  0  0  0
  5 23  2  0  0  0  0
 23 42  1  0  0  0  0
 23 24  1  0  0  0  0
 24 25  1  0  0  0  0
 25 26  1  0  0  0  0
 26 43  1  0  0  0  0
 26 44  1  0  0  0  0
 26 45  1  0  0  0  0
 24 27  2  0  0  0  0
 27  3  1  0  0  0  0
 27 28  1  0  0  0  0
 28 29  1  0  0  0  0
 29 46  1  0  0  0  0
 29 47  1  0  0  0  0
 29 48  1  0  0  0  0
M  END
>  <LOGBIO>
8.1200

>  <PRED_LOGBIO>
7.2600

>  <XV_RES>
1.1550

>  <WHL_TMPL>
3

>  <ANCH>
4-6;29-30

$$$$
ROW61
  -MTS-   01071500523D 0   0.00000     0.00000     0

 45 47  0  0  0  0  0  0  0  0999 V2000
    3.1970   14.4050    1.3630 N   0  0  0  0  0  0  0  0  0  0  0  0
    1.5190   13.9920    1.0890 S   0  0  0  0  0  0  0  0  0  0  0  0
    1.0510   14.6550   -0.0880 O   0  0  0  0  0  0  0  0  0  0  0  0
    0.7370   14.4070    2.2120 O   0  0  0  0  0  0  0  0  0  0  0  0
    1.3850   12.4340    0.9040 O   0  0  0  0  0  0  0  0  0  0  0  0
    0.1360   11.9180    0.6780 C   0  0  0  0  0  0  0  0  0  0  0  0
   -0.6650   11.5260    1.7560 C   0  0  0  0  0  0  0  0  0  0  0  0
   -1.9410   10.9990    1.5250 C   0  0  0  0  0  0  0  0  0  0  0  0
   -2.4160   10.8640    0.2150 C   0  0  0  0  0  0  0  0  0  0  0  0
   -3.7060   10.3310   -0.0180 N   0  0  0  0  0  0  0  0  0  0  0  0
   -4.6070    9.8990    0.9340 C   0  0  0  0  0  0  0  0  0  0  0  0
   -4.4700    9.9090    2.1520 O   0  0  0  0  0  0  0  0  0  0  0  0
   -5.7580    9.4150    0.4760 N   0  0  0  0  0  0  0  0  0  0  0  0
   -6.7610    8.9990    1.3840 C   0  0  0  0  0  0  0  0  0  0  0  0
   -6.7890    7.6740    1.8360 C   0  0  0  0  0  0  0  0  0  0  0  0
   -7.7810    7.2620    2.7340 C   0  0  0  0  0  0  0  0  0  0  0  0
   -8.7460    8.1740    3.1790 C   0  0  0  0  0  0  0  0  0  0  0  0
   -8.7180    9.4990    2.7260 C   0  0  0  0  0  0  0  0  0  0  0  0
   -7.7250    9.9110    1.8280 C   0  0  0  0  0  0  0  0  0  0  0  0
   -7.6980   11.2070    1.3850 O   0  0  0  0  0  0  0  0  0  0  0  0
   -8.4000   11.5130    0.2490 C   0  0  0  0  0  0  0  0  0  0  0  0
   -7.7800   11.4200   -1.0030 C   0  0  0  0  0  0  0  0  0  0  0  0
   -8.4970   11.7330   -2.1640 C   0  0  0  0  0  0  0  0  0  0  0  0
   -9.8330   12.1390   -2.0730 C   0  0  0  0  0  0  0  0  0  0  0  0
  -10.4530   12.2330   -0.8210 C   0  0  0  0  0  0  0  0  0  0  0  0
   -9.7360   11.9200    0.3400 C   0  0  0  0  0  0  0  0  0  0  0  0
   -1.6150   11.2560   -0.8640 C   0  0  0  0  0  0  0  0  0  0  0  0
   -0.3390   11.7830   -0.6320 C   0  0  0  0  0  0  0  0  0  0  0  0
    3.8990   13.6790    1.3810 H   0  0  0  0  0  0  0  0  0  0  0  0
    3.4640   15.3690    1.5030 H   0  0  0  0  0  0  0  0  0  0  0  0
   -0.2990   11.6300    2.7670 H   0  0  0  0  0  0  0  0  0  0  0  0
   -2.5590   10.6970    2.3580 H   0  0  0  0  0  0  0  0  0  0  0  0
   -3.9980   10.2590   -0.9820 H   0  0  0  0  0  0  0  0  0  0  0  0
   -5.9170    9.3450   -0.5190 H   0  0  0  0  0  0  0  0  0  0  0  0
   -6.0450    6.9710    1.4930 H   0  0  0  0  0  0  0  0  0  0  0  0
   -7.8030    6.2400    3.0830 H   0  0  0  0  0  0  0  0  0  0  0  0
   -9.5110    7.8560    3.8710 H   0  0  0  0  0  0  0  0  0  0  0  0
   -9.4620   10.2030    3.0690 H   0  0  0  0  0  0  0  0  0  0  0  0
   -6.7490   11.1060   -1.0730 H   0  0  0  0  0  0  0  0  0  0  0  0
   -8.0180   11.6600   -3.1300 H   0  0  0  0  0  0  0  0  0  0  0  0
  -10.3860   12.3800   -2.9690 H   0  0  0  0  0  0  0  0  0  0  0  0
  -11.4840   12.5460   -0.7510 H   0  0  0  0  0  0  0  0  0  0  0  0
  -10.2140   11.9920    1.3050 H   0  0  0  0  0  0  0  0  0  0  0  0
   -1.9810   11.1520   -1.8740 H   0  0  0  0  0  0  0  0  0  0  0  0
    0.2790   12.0850   -1.4650 H   0  0  0  0  0  0  0  0  0  0  0  0
  1 29  1  0  0  0  0
  1 30  1  0  0  0  0
  1  2  1  0  0  0  0
  2  3  2  0  0  0  0
  2  4  2  0  0  0  0
  2  5  1  0  0  0  0
  5  6  1  0  0  0  0
  6  7  2  0  0  0  0
  7 31  1  0  0  0  0
  7  8  1  0  0  0  0
  8 32  1  0  0  0  0
  8  9  2  0  0  0  0
  9 10  1  0  0  0  0
 10 33  1  0  0  0  0
 10 11  1  0  0  0  0
 11 12  2  0  0  0  0
 11 13  1  0  0  0  0
 13 34  1  0  0  0  0
 13 14  1  0  0  0  0
 14 15  2  0  0  0  0
 15 35  1  0  0  0  0
 15 16  1  0  0  0  0
 16 36  1  0  0  0  0
 16 17  2  0  0  0  0
 17 37  1  0  0  0  0
 17 18  1  0  0  0  0
 18 38  1  0  0  0  0
 18 19  2  0  0  0  0
 19 14  1  0  0  0  0
 19 20  1  0  0  0  0
 20 21  1  0  0  0  0
 21 22  2  0  0  0  0
 22 39  1  0  0  0  0
 22 23  1  0  0  0  0
 23 40  1  0  0  0  0
 23 24  2  0  0  0  0
 24 41  1  0  0  0  0
 24 25  1  0  0  0  0
 25 42  1  0  0  0  0
 25 26  2  0  0  0  0
 26 21  1  0  0  0  0
 26 43  1  0  0  0  0
  9 27  1  0  0  0  0
 27 44  1  0  0  0  0
 27 28  2  0  0  0  0
 28  6  1  0  0  0  0
 28 45  1  0  0  0  0
M  END
>  <LOGBIO>
8.7600

>  <PRED_LOGBIO>
7.5200

>  <XV_RES>
1.4800

>  <WHL_TMPL>
3

>  <ANCH>
14-15;16-17

$$$$
ROW62
  -MTS-   01071500523D 0   0.00000     0.00000     0

 22 23  0  0  0  0  0  0  0  0999 V2000
    2.8710    8.1930   -2.6030 N   0  0  0  0  0  0  0  0  0  0  0  0
    1.4040    7.3040   -2.2590 S   0  0  0  0  0  0  0  0  0  0  0  0
    0.5940    7.2470   -3.4370 O   0  0  0  0  0  0  0  0  0  0  0  0
    1.7360    5.9770   -1.8450 O   0  0  0  0  0  0  0  0  0  0  0  0
    0.4890    8.1370   -0.9380 C   0  0  0  0  0  0  0  0  0  0  0  0
   -0.7770    7.3700   -0.6410 C   0  0  0  0  0  0  0  0  0  0  0  0
   -1.7870    7.7940    0.0950 N   0  0  0  0  0  0  0  0  0  0  0  0
   -2.7850    6.8140    0.1470 O   0  0  0  0  0  0  0  0  0  0  0  0
   -2.3690    5.7150   -0.6010 C   0  0  0  0  0  0  0  0  0  0  0  0
   -2.9710    4.4820   -0.8780 C   0  0  0  0  0  0  0  0  0  0  0  0
   -2.3080    3.5440   -1.6790 C   0  0  0  0  0  0  0  0  0  0  0  0
   -1.0440    3.8390   -2.2020 C   0  0  0  0  0  0  0  0  0  0  0  0
   -0.4420    5.0720   -1.9250 C   0  0  0  0  0  0  0  0  0  0  0  0
   -1.1050    6.0100   -1.1240 C   0  0  0  0  0  0  0  0  0  0  0  0
    3.0850    9.0340   -2.0860 H   0  0  0  0  0  0  0  0  0  0  0  0
    3.5040    7.8660   -3.3190 H   0  0  0  0  0  0  0  0  0  0  0  0
    1.1050    8.1810   -0.0420 H   0  0  0  0  0  0  0  0  0  0  0  0
    0.2360    9.1470   -1.2530 H   0  0  0  0  0  0  0  0  0  0  0  0
   -3.9460    4.2540   -0.4750 H   0  0  0  0  0  0  0  0  0  0  0  0
   -2.7730    2.5930   -1.8930 H   0  0  0  0  0  0  0  0  0  0  0  0
   -0.5330    3.1150   -2.8200 H   0  0  0  0  0  0  0  0  0  0  0  0
    0.5340    5.3000   -2.3290 H   0  0  0  0  0  0  0  0  0  0  0  0
  1 15  1  0  0  0  0
  1 16  1  0  0  0  0
  1  2  1  0  0  0  0
  2  3  2  0  0  0  0
  2  4  2  0  0  0  0
  2  5  1  0  0  0  0
  5 17  1  0  0  0  0
  5 18  1  0  0  0  0
  5  6  1  0  0  0  0
  6  7  2  0  0  0  0
  7  8  1  0  0  0  0
  8  9  1  0  0  0  0
  9 10  2  0  0  0  0
 10 19  1  0  0  0  0
 10 11  1  0  0  0  0
 11 20  1  0  0  0  0
 11 12  2  0  0  0  0
 12 21  1  0  0  0  0
 12 13  1  0  0  0  0
 13 22  1  0  0  0  0
 13 14  2  0  0  0  0
 14  6  1  0  0  0  0
 14  9  1  0  0  0  0
M  END
>  <LOGBIO>
7.4600

>  <PRED_LOGBIO>
6.9600

>  <XV_RES>
0.5250

>  <WHL_TMPL>
1

>  <ANCH>
10-11;13-14

$$$$
ROW63
  -MTS-   01071500523D 0   0.00000     0.00000     0

 34 35  0  0  0  0  0  0  0  0999 V2000
   -9.9600    7.1410    3.1380 N   0  0  0  0  0  0  0  0  0  0  0  0
   -8.6420    7.4320    2.7570 C   0  0  0  0  0  0  0  0  0  0  0  0
   -8.3060    7.5010    1.4000 C   0  0  0  0  0  0  0  0  0  0  0  0
   -6.9900    7.7910    1.0190 C   0  0  0  0  0  0  0  0  0  0  0  0
   -6.0110    8.0130    1.9960 C   0  0  0  0  0  0  0  0  0  0  0  0
   -6.3480    7.9440    3.3530 C   0  0  0  0  0  0  0  0  0  0  0  0
   -7.6640    7.6530    3.7330 C   0  0  0  0  0  0  0  0  0  0  0  0
   -4.2820    8.3940    1.4950 S   0  0  0  0  0  0  0  0  0  0  0  0
   -3.9970    7.7610    0.2450 O   0  0  0  0  0  0  0  0  0  0  0  0
   -3.3790    7.9080    2.4920 O   0  0  0  0  0  0  0  0  0  0  0  0
   -4.0910   10.1260    1.3300 N   0  0  0  0  0  0  0  0  0  0  0  0
   -2.8400   10.6660    0.9500 C   0  0  0  0  0  0  0  0  0  0  0  0
   -1.9000   11.0100    1.9290 C   0  0  0  0  0  0  0  0  0  0  0  0
   -0.6620   11.5450    1.5540 C   0  0  0  0  0  0  0  0  0  0  0  0
   -0.3640   11.7370    0.1990 C   0  0  0  0  0  0  0  0  0  0  0  0
   -1.3040   11.3930   -0.7800 C   0  0  0  0  0  0  0  0  0  0  0  0
   -2.5420   10.8580   -0.4040 C   0  0  0  0  0  0  0  0  0  0  0  0
    1.2630   12.4400   -0.2940 S   0  0  0  0  0  0  0  0  0  0  0  0
    0.9820   13.6700   -1.0020 O   0  0  0  0  0  0  0  0  0  0  0  0
    1.8550   11.5340   -1.2290 O   0  0  0  0  0  0  0  0  0  0  0  0
    2.2170   12.6760    1.1540 N   0  0  0  0  0  0  0  0  0  0  0  0
  -10.2450    6.1830    3.2790 H   0  0  0  0  0  0  0  0  0  0  0  0
  -10.6240    7.8900    3.2720 H   0  0  0  0  0  0  0  0  0  0  0  0
   -9.0600    7.3300    0.6470 H   0  0  0  0  0  0  0  0  0  0  0  0
   -6.7300    7.8440   -0.0280 H   0  0  0  0  0  0  0  0  0  0  0  0
   -5.5930    8.1140    4.1060 H   0  0  0  0  0  0  0  0  0  0  0  0
   -7.9240    7.6000    4.7800 H   0  0  0  0  0  0  0  0  0  0  0  0
   -4.8750   10.7390    1.5050 H   0  0  0  0  0  0  0  0  0  0  0  0
   -2.1300   10.8630    2.9740 H   0  0  0  0  0  0  0  0  0  0  0  0
    0.0630   11.8110    2.3090 H   0  0  0  0  0  0  0  0  0  0  0  0
   -1.0740   11.5400   -1.8240 H   0  0  0  0  0  0  0  0  0  0  0  0
   -3.2670   10.5930   -1.1590 H   0  0  0  0  0  0  0  0  0  0  0  0
    1.7820   13.0370    1.9920 H   0  0  0  0  0  0  0  0  0  0  0  0
    3.2010   12.4510    1.1530 H   0  0  0  0  0  0  0  0  0  0  0  0
  1 22  1  0  0  0  0
  1 23  1  0  0  0  0
  1  2  1  0  0  0  0
  2  3  2  0  0  0  0
  3 24  1  0  0  0  0
  3  4  1  0  0  0  0
  4 25  1  0  0  0  0
  4  5  2  0  0  0  0
  5  6  1  0  0  0  0
  6 26  1  0  0  0  0
  6  7  2  0  0  0  0
  7  2  1  0  0  0  0
  7 27  1  0  0  0  0
  5  8  1  0  0  0  0
  8  9  2  0  0  0  0
  8 10  2  0  0  0  0
  8 11  1  0  0  0  0
 11 28  1  0  0  0  0
 11 12  1  0  0  0  0
 12 13  2  0  0  0  0
 13 29  1  0  0  0  0
 13 14  1  0  0  0  0
 14 30  1  0  0  0  0
 14 15  2  0  0  0  0
 15 16  1  0  0  0  0
 16 31  1  0  0  0  0
 16 17  2  0  0  0  0
 17 12  1  0  0  0  0
 17 32  1  0  0  0  0
 15 18  1  0  0  0  0
 18 19  2  0  0  0  0
 18 20  2  0  0  0  0
 18 21  1  0  0  0  0
 21 33  1  0  0  0  0
 21 34  1  0  0  0  0
M  END
>  <LOGBIO>
7.3400

>  <PRED_LOGBIO>
7.3300

>  <XV_RES>
0.0080

>  <WHL_TMPL>
3

>  <ANCH>
4-6;29-30

$$$$
ROW64
  -MTS-   01071500523D 0   0.00000     0.00000     0

 60 59  0  0  0  0  0  0  0  0999 V2000
   -2.4690    8.1460   -0.0540 C   0  0  0  0  0  0  0  0  0  0  0  0
   -3.3000    6.8970   -0.3350 C   0  0  0  0  0  0  0  0  0  0  0  0
   -2.3690    5.7150   -0.6010 C   0  0  0  0  0  0  0  0  0  0  0  0
   -3.0220    4.3770   -0.9020 C   0  0  0  0  0  0  0  0  0  0  0  0
   -2.0750    3.2110   -0.6890 C   0  0  0  0  0  0  0  0  0  0  0  0
   -1.6970    2.9640    0.7390 C   0  0  0  0  0  0  0  0  0  0  0  0
   -0.4520    2.1010    0.7750 C   0  0  0  0  0  0  0  0  0  0  0  0
   -4.3150    4.1290   -0.0470 C   0  0  0  0  0  0  0  0  0  0  0  0
   -5.3030    5.2520   -0.2070 N   0  0  0  0  0  0  0  0  0  0  0  0
   -5.9780    5.7000    0.8480 C   0  0  0  0  0  0  0  0  0  0  0  0
   -6.0200    6.8720    1.0770 O   0  0  0  0  0  0  0  0  0  0  0  0
   -6.6150    4.8300    1.6610 O   0  0  0  0  0  0  0  0  0  0  0  0
   -7.3270    5.3580    2.7830 C   0  0  0  0  0  0  0  0  0  0  0  0
   -8.4130    6.3110    2.2930 C   0  0  0  0  0  0  0  0  0  0  0  0
   -7.9690    4.2130    3.5620 C   0  0  0  0  0  0  0  0  0  0  0  0
   -6.3600    6.1120    3.6900 C   0  0  0  0  0  0  0  0  0  0  0  0
   -5.5650    5.9690   -1.7820 S   0  0  0  0  0  0  0  0  0  0  0  0
   -6.9450    6.3150   -1.9240 O   0  0  0  0  0  0  0  0  0  0  0  0
   -4.7630    7.1470   -1.9080 O   0  0  0  0  0  0  0  0  0  0  0  0
   -5.1180    4.8230   -3.0260 N   0  0  0  0  0  0  0  0  0  0  0  0
   -5.2480    5.1900   -4.4440 C   0  0  0  0  0  0  0  0  0  0  0  0
   -4.7950    4.0200   -5.3160 C   0  0  0  0  0  0  0  0  0  0  0  0
   -4.9280    4.3970   -6.7720 C   0  0  0  0  0  0  0  0  0  0  0  0
   -5.3380    5.4780   -7.0750 O   0  0  0  0  0  0  0  0  0  0  0  0
   -4.5840    3.5130   -7.7330 O   0  0  0  0  0  0  0  0  0  0  0  0
   -4.7270    3.9150   -9.0980 C   0  0  0  0  0  0  0  0  0  0  0  0
   -1.8410    8.3650   -0.9150 H   0  0  0  0  0  0  0  0  0  0  0  0
   -3.1320    8.9870    0.1350 H   0  0  0  0  0  0  0  0  0  0  0  0
   -1.8410    7.9750    0.8180 H   0  0  0  0  0  0  0  0  0  0  0  0
   -3.9280    7.0680   -1.2070 H   0  0  0  0  0  0  0  0  0  0  0  0
   -3.9280    6.6780    0.5260 H   0  0  0  0  0  0  0  0  0  0  0  0
   -1.8280    5.5640    0.3310 H   0  0  0  0  0  0  0  0  0  0  0  0
   -1.7470    5.9760   -1.4550 H   0  0  0  0  0  0  0  0  0  0  0  0
   -3.3210    4.3790   -1.9480 H   0  0  0  0  0  0  0  0  0  0  0  0
   -1.1510    3.4870   -1.1930 H   0  0  0  0  0  0  0  0  0  0  0  0
   -2.5610    2.3150   -1.0690 H   0  0  0  0  0  0  0  0  0  0  0  0
   -2.5000    2.3790    1.1820 H   0  0  0  0  0  0  0  0  0  0  0  0
   -1.4730    3.9170    1.2140 H   0  0  0  0  0  0  0  0  0  0  0  0
   -0.7300    1.0500    0.8190 H   0  0  0  0  0  0  0  0  0  0  0  0
    0.0580    2.3280    1.7090 H   0  0  0  0  0  0  0  0  0  0  0  0
    0.1290    2.3580   -0.1080 H   0  0  0  0  0  0  0  0  0  0  0  0
   -4.0010    4.1430    0.9950 H   0  0  0  0  0  0  0  0  0  0  0  0
   -4.7750    3.2080   -0.3980 H   0  0  0  0  0  0  0  0  0  0  0  0
   -9.1030    5.7730    1.6460 H   0  0  0  0  0  0  0  0  0  0  0  0
   -8.9550    6.7130    3.1460 H   0  0  0  0  0  0  0  0  0  0  0  0
   -7.9560    7.1270    1.7370 H   0  0  0  0  0  0  0  0  0  0  0  0
   -8.6580    3.6760    2.9150 H   0  0  0  0  0  0  0  0  0  0  0  0
   -8.5100    4.6150    4.4160 H   0  0  0  0  0  0  0  0  0  0  0  0
   -7.1940    3.5340    3.9110 H   0  0  0  0  0  0  0  0  0  0  0  0
   -5.9020    6.9280    3.1350 H   0  0  0  0  0  0  0  0  0  0  0  0
   -6.9020    6.5130    4.5440 H   0  0  0  0  0  0  0  0  0  0  0  0
   -5.5850    5.4320    4.0400 H   0  0  0  0  0  0  0  0  0  0  0  0
   -4.7720    3.9100   -2.7710 H   0  0  0  0  0  0  0  0  0  0  0  0
   -4.6270    6.0590   -4.6520 H   0  0  0  0  0  0  0  0  0  0  0  0
   -6.2870    5.4260   -4.6640 H   0  0  0  0  0  0  0  0  0  0  0  0
   -5.4160    3.1510   -5.1080 H   0  0  0  0  0  0  0  0  0  0  0  0
   -3.7560    3.7840   -5.0960 H   0  0  0  0  0  0  0  0  0  0  0  0
   -4.1080    4.7900   -9.2850 H   0  0  0  0  0  0  0  0  0  0  0  0
   -4.4120    3.1030   -9.7500 H   0  0  0  0  0  0  0  0  0  0  0  0
   -5.7690    4.1570   -9.2970 H   0  0  0  0  0  0  0  0  0  0  0  0
  1 27  1  0  0  0  0
  1 28  1  0  0  0  0
  1 29  1  0  0  0  0
  1  2  1  0  0  0  0
  2 30  1  0  0  0  0
  2 31  1  0  0  0  0
  2  3  1  0  0  0  0
  3 32  1  0  0  0  0
  3 33  1  0  0  0  0
  3  4  1  0  0  0  0
  4 34  1  0  0  0  0
  4  5  1  0  0  0  0
  5 35  1  0  0  0  0
  5 36  1  0  0  0  0
  5  6  1  0  0  0  0
  6 37  1  0  0  0  0
  6 38  1  0  0  0  0
  6  7  1  0  0  0  0
  7 39  1  0  0  0  0
  7 40  1  0  0  0  0
  7 41  1  0  0  0  0
  4  8  1  0  0  0  0
  8 42  1  0  0  0  0
  8 43  1  0  0  0  0
  8  9  1  0  0  0  0
  9 10  1  0  0  0  0
 10 11  2  0  0  0  0
 10 12  1  0  0  0  0
 12 13  1  0  0  0  0
 13 14  1  0  0  0  0
 14 44  1  0  0  0  0
 14 45  1  0  0  0  0
 14 46  1  0  0  0  0
 13 15  1  0  0  0  0
 15 47  1  0  0  0  0
 15 48  1  0  0  0  0
 15 49  1  0  0  0  0
 13 16  1  0  0  0  0
 16 50  1  0  0  0  0
 16 51  1  0  0  0  0
 16 52  1  0  0  0  0
  9 17  1  0  0  0  0
 17 18  2  0  0  0  0
 17 19  2  0  0  0  0
 17 20  1  0  0  0  0
 20 53  1  0  0  0  0
 20 21  1  0  0  0  0
 21 54  1  0  0  0  0
 21 55  1  0  0  0  0
 21 22  1  0  0  0  0
 22 56  1  0  0  0  0
 22 57  1  0  0  0  0
 22 23  1  0  0  0  0
 23 24  2  0  0  0  0
 23 25  1  0  0  0  0
 25 26  1  0  0  0  0
 26 58  1  0  0  0  0
 26 59  1  0  0  0  0
 26 60  1  0  0  0  0
M  END
>  <LOGBIO>
4.3900

>  <PRED_LOGBIO>
6.6600

>  <XV_RES>
-3.5210

>  <WHL_TMPL>
1

>  <ANCH>
23-26;23-26

$$$$
ROW65
  -MTS-   01071500523D 0   0.00000     0.00000     0

 37 39  0  0  0  0  0  0  0  0999 V2000
    0.4660   -3.1630   -2.1770 C   0  0  0  0  0  0  0  0  0  0  0  0
   -0.4890   -2.1300   -1.9190 O   0  0  0  0  0  0  0  0  0  0  0  0
   -0.6900   -1.7510   -0.6180 C   0  0  0  0  0  0  0  0  0  0  0  0
    0.0800   -0.7230   -0.0620 C   0  0  0  0  0  0  0  0  0  0  0  0
    1.0460   -0.0980   -0.8470 O   0  0  0  0  0  0  0  0  0  0  0  0
    1.8330    0.9280   -0.3290 C   0  0  0  0  0  0  0  0  0  0  0  0
    2.6760    1.4700   -1.0250 O   0  0  0  0  0  0  0  0  0  0  0  0
    1.6330    1.3550    1.0740 C   0  0  0  0  0  0  0  0  0  0  0  0
    0.7040    0.7540    1.8290 C   0  0  0  0  0  0  0  0  0  0  0  0
   -0.1250   -0.3350    1.2680 C   0  0  0  0  0  0  0  0  0  0  0  0
   -1.1010   -0.9760    2.0410 C   0  0  0  0  0  0  0  0  0  0  0  0
   -1.3020   -0.5960    3.3420 O   0  0  0  0  0  0  0  0  0  0  0  0
   -2.2560    0.4370    3.6000 C   0  0  0  0  0  0  0  0  0  0  0  0
   -1.8710   -2.0030    1.4850 C   0  0  0  0  0  0  0  0  0  0  0  0
   -2.9230   -2.7360    2.2240 C   0  0  0  0  0  0  0  0  0  0  0  0
   -3.3030   -3.9480    1.7960 C   0  0  0  0  0  0  0  0  0  0  0  0
   -2.6620   -4.4620    0.5290 C   0  0  0  0  0  0  0  0  0  0  0  0
   -3.6880   -5.3790   -0.1320 C   0  0  0  0  0  0  0  0  0  0  0  0
   -1.3880   -5.2380    0.8490 C   0  0  0  0  0  0  0  0  0  0  0  0
   -2.4180   -3.3970   -0.3920 O   0  0  0  0  0  0  0  0  0  0  0  0
   -1.6660   -2.3910    0.1550 C   0  0  0  0  0  0  0  0  0  0  0  0
    0.1650   -4.0730   -1.6610 H   0  0  0  0  0  0  0  0  0  0  0  0
    0.5140   -3.3530   -3.2470 H   0  0  0  0  0  0  0  0  0  0  0  0
    1.4440   -2.8500   -1.8200 H   0  0  0  0  0  0  0  0  0  0  0  0
    2.2360    2.1500    1.4880 H   0  0  0  0  0  0  0  0  0  0  0  0
    0.5600    1.0670    2.8530 H   0  0  0  0  0  0  0  0  0  0  0  0
   -3.2350    0.1240    3.2430 H   0  0  0  0  0  0  0  0  0  0  0  0
   -2.3050    0.6270    4.6700 H   0  0  0  0  0  0  0  0  0  0  0  0
   -1.9550    1.3460    3.0840 H   0  0  0  0  0  0  0  0  0  0  0  0
   -3.3810   -2.2980    3.0990 H   0  0  0  0  0  0  0  0  0  0  0  0
   -4.0350   -4.5310    2.3350 H   0  0  0  0  0  0  0  0  0  0  0  0
   -3.7020   -6.3380    0.3810 H   0  0  0  0  0  0  0  0  0  0  0  0
   -3.4210   -5.5290   -1.1760 H   0  0  0  0  0  0  0  0  0  0  0  0
   -4.6740   -4.9220   -0.0720 H   0  0  0  0  0  0  0  0  0  0  0  0
   -0.5430   -4.7720    0.3450 H   0  0  0  0  0  0  0  0  0  0  0  0
   -1.2180   -5.2290    1.9240 H   0  0  0  0  0  0  0  0  0  0  0  0
   -1.4920   -6.2650    0.5070 H   0  0  0  0  0  0  0  0  0  0  0  0
  1 22  1  0  0  0  0
  1 23  1  0  0  0  0
  1 24  1  0  0  0  0
  1  2  1  0  0  0  0
  2  3  1  0  0  0  0
  3  4  1  0  0  0  0
  4  5  1  0  0  0  0
  5  6  1  0  0  0  0
  6  7  2  0  0  0  0
  6  8  1  0  0  0  0
  8 25  1  0  0  0  0
  8  9  2  0  0  0  0
  9 26  1  0  0  0  0
  9 10  1  0  0  0  0
 10  4  2  0  0  0  0
 10 11  1  0  0  0  0
 11 12  1  0  0  0  0
 12 13  1  0  0  0  0
 13 27  1  0  0  0  0
 13 28  1  0  0  0  0
 13 29  1  0  0  0  0
 11 14  2  0  0  0  0
 14 15  1  0  0  0  0
 15 30  1  0  0  0  0
 15 16  2  0  0  0  0
 16 31  1  0  0  0  0
 16 17  1  0  0  0  0
 17 18  1  0  0  0  0
 18 32  1  0  0  0  0
 18 33  1  0  0  0  0
 18 34  1  0  0  0  0
 17 19  1  0  0  0  0
 19 35  1  0  0  0  0
 19 36  1  0  0  0  0
 19 37  1  0  0  0  0
 17 20  1  0  0  0  0
 20 21  1  0  0  0  0
 21  3  2  0  0  0  0
 21 14  1  0  0  0  0
M  END
>  <LOGBIO>
4.3100

>  <PRED_LOGBIO>
5.7600

>  <XV_RES>
-2.3740

>  <WHL_TMPL>
2

>  <ANCH>
11-8;6-7

$$$$
ROW66
  -MTS-   01071500523D 0   0.00000     0.00000     0

 63 64  0  0  1  0  0  0  0  0999 V2000
    1.3890   -0.3090   -3.3840 C   0  0  0  0  0  0  0  0  0  0  0  0
    0.7700    0.2000   -2.1050 C   0  0  0  0  0  0  0  0  0  0  0  0
   -0.1090    1.0090   -2.1470 O   0  0  0  0  0  0  0  0  0  0  0  0
    1.2080   -0.2580   -0.9130 O   0  0  0  0  0  0  0  0  0  0  0  0
    0.1660   -0.6090    0.0000 C   0  0  0  0  0  0  0  0  0  0  0  0
   -0.6750   -1.7310   -0.6070 C   0  0  1  0  0  0  0  0  0  0  0  0
   -0.6400   -2.8810    0.2420 O   0  0  0  0  0  0  0  0  0  0  0  0
   -1.3320   -3.9850   -0.3470 C   0  0  1  0  0  0  0  0  0  0  0  0
   -1.1790   -5.2250    0.5330 C   0  0  0  0  0  0  0  0  0  0  0  0
   -2.3080   -5.2730    1.5340 C   0  0  0  0  0  0  0  0  0  0  0  0
   -3.1620   -4.3880    1.5410 O   0  0  0  0  0  0  0  0  0  0  0  0
   -2.3870   -6.3850    2.5080 C   0  0  0  0  0  0  0  0  0  0  0  0
   -3.3890   -6.4290    3.3960 C   0  0  0  0  0  0  0  0  0  0  0  0
   -3.4670   -7.5410    4.3690 C   0  0  0  0  0  0  0  0  0  0  0  0
   -2.8360   -7.4280    5.6140 C   0  0  0  0  0  0  0  0  0  0  0  0
   -2.9110   -8.4800    6.5350 C   0  0  0  0  0  0  0  0  0  0  0  0
   -3.6160   -9.6450    6.2110 C   0  0  0  0  0  0  0  0  0  0  0  0
   -4.2470   -9.7580    4.9660 C   0  0  0  0  0  0  0  0  0  0  0  0
   -4.9380  -10.8980    4.6490 O   0  0  0  0  0  0  0  0  0  0  0  0
   -4.1730   -8.7060    4.0450 C   0  0  0  0  0  0  0  0  0  0  0  0
   -2.8250   -3.6730   -0.5600 C   0  0  2  0  0  0  0  0  0  0  0  0
   -3.4360   -4.7590   -1.2630 O   0  0  0  0  0  0  0  0  0  0  0  0
   -2.6780   -5.4550   -2.1370 C   0  0  0  0  0  0  0  0  0  0  0  0
   -1.5090   -5.1500   -2.3080 O   0  0  0  0  0  0  0  0  0  0  0  0
   -3.2770   -6.6100   -2.9030 C   0  0  0  0  0  0  0  0  0  0  0  0
   -3.0020   -2.3790   -1.3760 C   0  0  1  0  0  0  0  0  0  0  0  0
   -4.3720   -1.9740   -1.3220 O   0  0  0  0  0  0  0  0  0  0  0  0
   -4.8900   -1.3460   -2.3980 C   0  0  0  0  0  0  0  0  0  0  0  0
   -4.1940   -1.1410   -3.3790 O   0  0  0  0  0  0  0  0  0  0  0  0
   -6.3320   -0.8980   -2.3890 C   0  0  0  0  0  0  0  0  0  0  0  0
   -2.1150   -1.2390   -0.8410 C   0  0  1  0  0  0  0  0  0  0  0  0
   -2.0990   -0.1710   -1.7920 O   0  0  0  0  0  0  0  0  0  0  0  0
   -2.2160   -0.4850   -3.1000 C   0  0  0  0  0  0  0  0  0  0  0  0
   -2.3320   -1.6510   -3.4390 O   0  0  0  0  0  0  0  0  0  0  0  0
   -2.2040    0.6070   -4.1420 C   0  0  0  0  0  0  0  0  0  0  0  0
    1.2520   -1.3870   -3.4500 H   0  0  0  0  0  0  0  0  0  0  0  0
    0.9100    0.1700   -4.2350 H   0  0  0  0  0  0  0  0  0  0  0  0
    2.4530   -0.0790   -3.3890 H   0  0  0  0  0  0  0  0  0  0  0  0
   -0.4830    0.2600    0.0870 H   0  0  0  0  0  0  0  0  0  0  0  0
    0.6020   -0.9740    0.9270 H   0  0  0  0  0  0  0  0  0  0  0  0
   -0.2020   -1.9590   -1.5600 H   0  0  0  0  0  0  0  0  0  0  0  0
   -0.8690   -4.2490   -1.2950 H   0  0  0  0  0  0  0  0  0  0  0  0
   -0.2280   -5.1800    1.0600 H   0  0  0  0  0  0  0  0  0  0  0  0
   -1.2070   -6.1170   -0.0890 H   0  0  0  0  0  0  0  0  0  0  0  0
   -1.6370   -7.1620    2.5020 H   0  0  0  0  0  0  0  0  0  0  0  0
   -4.1390   -5.6520    3.4020 H   0  0  0  0  0  0  0  0  0  0  0  0
   -2.2920   -6.5290    5.8640 H   0  0  0  0  0  0  0  0  0  0  0  0
   -2.4240   -8.3930    7.4950 H   0  0  0  0  0  0  0  0  0  0  0  0
   -3.6740  -10.4570    6.9210 H   0  0  0  0  0  0  0  0  0  0  0  0
   -4.3590  -11.5470    4.2180 H   0  0  0  0  0  0  0  0  0  0  0  0
   -4.6600   -8.7930    3.0850 H   0  0  0  0  0  0  0  0  0  0  0  0
   -3.3070   -3.5540    0.4080 H   0  0  0  0  0  0  0  0  0  0  0  0
   -4.1110   -6.2530   -3.5040 H   0  0  0  0  0  0  0  0  0  0  0  0
   -2.5210   -7.0450   -3.5530 H   0  0  0  0  0  0  0  0  0  0  0  0
   -3.6310   -7.3640   -2.2030 H   0  0  0  0  0  0  0  0  0  0  0  0
   -2.7430   -2.5740   -2.4150 H   0  0  0  0  0  0  0  0  0  0  0  0
   -6.4880   -0.1940   -1.5740 H   0  0  0  0  0  0  0  0  0  0  0  0
   -6.5680   -0.4160   -3.3350 H   0  0  0  0  0  0  0  0  0  0  0  0
   -6.9800   -1.7620   -2.2510 H   0  0  0  0  0  0  0  0  0  0  0  0
   -2.5270   -0.8780    0.0990 H   0  0  0  0  0  0  0  0  0  0  0  0
   -1.2640    1.1520   -4.0860 H   0  0  0  0  0  0  0  0  0  0  0  0
   -2.3090    0.1660   -5.1310 H   0  0  0  0  0  0  0  0  0  0  0  0
   -3.0300    1.2910   -3.9610 H   0  0  0  0  0  0  0  0  0  0  0  0
  1 36  1  0  0  0  0
  1 37  1  0  0  0  0
  1 38  1  0  0  0  0
  1  2  1  0  0  0  0
  2  3  2  0  0  0  0
  2  4  1  0  0  0  0
  4  5  1  0  0  0  0
  5 39  1  0  0  0  0
  5 40  1  0  0  0  0
  5  6  1  0  0  0  0
  6 41  1  0  0  0  0
  6  7  1  0  0  0  0
  7  8  1  0  0  0  0
  8 42  1  0  0  0  0
  8  9  1  0  0  0  0
  9 43  1  0  0  0  0
  9 44  1  0  0  0  0
  9 10  1  0  0  0  0
 10 11  2  0  0  0  0
 10 12  1  0  0  0  0
 12 45  1  0  0  0  0
 12 13  2  0  0  0  0
 13 46  1  0  0  0  0
 13 14  1  0  0  0  0
 14 15  2  0  0  0  0
 15 47  1  0  0  0  0
 15 16  1  0  0  0  0
 16 48  1  0  0  0  0
 16 17  2  0  0  0  0
 17 49  1  0  0  0  0
 17 18  1  0  0  0  0
 18 19  1  0  0  0  0
 19 50  1  0  0  0  0
 18 20  2  0  0  0  0
 20 14  1  0  0  0  0
 20 51  1  0  0  0  0
  8 21  1  0  0  0  0
 21 52  1  0  0  0  0
 21 22  1  0  0  0  0
 22 23  1  0  0  0  0
 23 24  2  0  0  0  0
 23 25  1  0  0  0  0
 25 53  1  0  0  0  0
 25 54  1  0  0  0  0
 25 55  1  0  0  0  0
 21 26  1  0  0  0  0
 26 56  1  0  0  0  0
 26 27  1  0  0  0  0
 27 28  1  0  0  0  0
 28 29  2  0  0  0  0
 28 30  1  0  0  0  0
 30 57  1  0  0  0  0
 30 58  1  0  0  0  0
 30 59  1  0  0  0  0
 26 31  1  0  0  0  0
 31  6  1  0  0  0  0
 31 60  1  0  0  0  0
 31 32  1  0  0  0  0
 32 33  1  0  0  0  0
 33 34  2  0  0  0  0
 33 35  1  0  0  0  0
 35 61  1  0  0  0  0
 35 62  1  0  0  0  0
 35 63  1  0  0  0  0
M  END
>  <LOGBIO>
5.1500

>  <PRED_LOGBIO>
5.4500

>  <XV_RES>
-0.5360

>  <WHL_TMPL>
2

>  <ANCH>
7-8;7-8

$$$$
ROW67
  -MTS-   01071500523D 0   0.00000     0.00000     0

 29 30  0  0  0  0  0  0  0  0999 V2000
    1.9860   11.4010   -1.4220 N   0  0  0  0  0  0  0  0  0  0  0  0
    1.2630   12.4400   -0.2940 S   0  0  0  0  0  0  0  0  0  0  0  0
    0.9820   13.6700   -1.0020 O   0  0  0  0  0  0  0  0  0  0  0  0
    0.1270   11.8240    0.3190 O   0  0  0  0  0  0  0  0  0  0  0  0
    2.5210   12.8190    0.9940 C   0  0  0  0  0  0  0  0  0  0  0  0
    2.3420   12.8660    2.3010 N   0  0  0  0  0  0  0  0  0  0  0  0
    3.5030   13.1890    3.1070 N   0  0  0  0  0  0  0  0  0  0  0  0
    4.6330   13.4080    2.4590 C   0  0  0  0  0  0  0  0  0  0  0  0
    5.8520   13.7270    2.9960 N   0  0  0  0  0  0  0  0  0  0  0  0
    6.2890   15.4040    3.2390 S   0  0  0  0  0  0  0  0  0  0  0  0
    5.3500   16.0170    4.1260 O   0  0  0  0  0  0  0  0  0  0  0  0
    6.2750   16.0870    1.9830 O   0  0  0  0  0  0  0  0  0  0  0  0
    7.9750   15.4980    3.9700 C   0  0  0  0  0  0  0  0  0  0  0  0
    8.1360   15.4980    5.3610 C   0  0  0  0  0  0  0  0  0  0  0  0
    9.4190   15.5700    5.9170 C   0  0  0  0  0  0  0  0  0  0  0  0
   10.5410   15.6420    5.0820 C   0  0  0  0  0  0  0  0  0  0  0  0
   10.3790   15.6430    3.6920 C   0  0  0  0  0  0  0  0  0  0  0  0
    9.0970   15.5710    3.1360 C   0  0  0  0  0  0  0  0  0  0  0  0
   11.8230   15.7140    5.6390 N   0  0  0  0  0  0  0  0  0  0  0  0
   12.4290   14.7160    5.8680 C   0  0  0  0  0  0  0  0  0  0  0  0
   13.2450   13.3740    6.1760 S   0  0  0  0  0  0  0  0  0  0  0  0
    4.2320   13.1990    0.7480 S   0  0  0  0  0  0  0  0  0  0  0  0
    2.2700   10.4730   -1.1440 H   0  0  0  0  0  0  0  0  0  0  0  0
    2.1330   11.7100   -2.3720 H   0  0  0  0  0  0  0  0  0  0  0  0
    6.4990   12.9940    3.2510 H   0  0  0  0  0  0  0  0  0  0  0  0
    7.2710   15.4420    6.0050 H   0  0  0  0  0  0  0  0  0  0  0  0
    9.5430   15.5690    6.9900 H   0  0  0  0  0  0  0  0  0  0  0  0
   11.2450   15.6980    3.0480 H   0  0  0  0  0  0  0  0  0  0  0  0
    8.9720   15.5710    2.0630 H   0  0  0  0  0  0  0  0  0  0  0  0
  1 23  1  0  0  0  0
  1 24  1  0  0  0  0
  1  2  1  0  0  0  0
  2  3  2  0  0  0  0
  2  4  2  0  0  0  0
  2  5  1  0  0  0  0
  5  6  2  0  0  0  0
  6  7  1  0  0  0  0
  7  8  2  0  0  0  0
  8  9  1  0  0  0  0
  9 25  1  0  0  0  0
  9 10  1  0  0  0  0
 10 11  2  0  0  0  0
 10 12  2  0  0  0  0
 10 13  1  0  0  0  0
 13 14  2  0  0  0  0
 14 26  1  0  0  0  0
 14 15  1  0  0  0  0
 15 27  1  0  0  0  0
 15 16  2  0  0  0  0
 16 17  1  0  0  0  0
 17 28  1  0  0  0  0
 17 18  2  0  0  0  0
 18 13  1  0  0  0  0
 18 29  1  0  0  0  0
 16 19  1  0  0  0  0
 19 20  2  0  0  0  0
 20 21  2  0  0  0  0
  8 22  1  0  0  0  0
 22  5  1  0  0  0  0
M  END
>  <LOGBIO>
8.7700

>  <PRED_LOGBIO>
8.2200

>  <XV_RES>
0.6170

>  <WHL_TMPL>
3

>  <ANCH>
4-6;4-5

$$$$
ROW69
  -MTS-   01071500523D 0   0.00000     0.00000     0

 26 27  0  0  0  0  0  0  0  0999 V2000
   -4.7620    1.6110   -1.0130 N   0  0  0  0  0  0  0  0  0  0  0  0
   -5.5890    3.0640   -0.4960 S   0  0  0  0  0  0  0  0  0  0  0  0
   -6.6160    3.3880   -1.4380 O   0  0  0  0  0  0  0  0  0  0  0  0
   -6.1740    2.8480    0.7910 O   0  0  0  0  0  0  0  0  0  0  0  0
   -4.3870    4.4530   -0.3990 C   0  0  0  0  0  0  0  0  0  0  0  0
   -3.1090    4.4490   -0.8020 C   0  0  0  0  0  0  0  0  0  0  0  0
   -2.3690    5.7150   -0.6010 C   0  0  0  0  0  0  0  0  0  0  0  0
   -1.0640    5.6940   -1.0190 N   0  0  0  0  0  0  0  0  0  0  0  0
   -0.1870    6.6910   -0.9530 C   0  0  0  0  0  0  0  0  0  0  0  0
    0.9470    6.4840   -1.3810 O   0  0  0  0  0  0  0  0  0  0  0  0
   -0.4860    8.0600   -0.3900 C   0  0  0  0  0  0  0  0  0  0  0  0
   -0.3460    9.0320   -1.5600 C   0  0  0  0  0  0  0  0  0  0  0  0
   -1.1210    8.5090   -2.7450 C   0  0  0  0  0  0  0  0  0  0  0  0
   -1.7280    7.4540   -2.6590 O   0  0  0  0  0  0  0  0  0  0  0  0
   -1.1410    9.1910   -3.8750 O   0  0  0  0  0  0  0  0  0  0  0  0
   -2.1930    8.2490    0.2120 S   0  0  0  0  0  0  0  0  0  0  0  0
   -3.0520    6.7220   -0.0410 C   0  0  0  0  0  0  0  0  0  0  0  0
   -4.6740    6.0750    0.2480 S   0  0  0  0  0  0  0  0  0  0  0  0
   -3.7710    1.6350   -1.2040 H   0  0  0  0  0  0  0  0  0  0  0  0
   -5.2760    0.7480   -1.1200 H   0  0  0  0  0  0  0  0  0  0  0  0
   -2.6490    3.5780   -1.2450 H   0  0  0  0  0  0  0  0  0  0  0  0
   -0.7330    4.8280   -1.4200 H   0  0  0  0  0  0  0  0  0  0  0  0
    0.1870    8.3170    0.4250 H   0  0  0  0  0  0  0  0  0  0  0  0
    0.7050    9.1290   -1.8270 H   0  0  0  0  0  0  0  0  0  0  0  0
   -0.7380   10.0060   -1.2720 H   0  0  0  0  0  0  0  0  0  0  0  0
   -1.6840    8.7010   -4.5120 H   0  0  0  0  0  0  0  0  0  0  0  0
  1 19  1  0  0  0  0
  1 20  1  0  0  0  0
  1  2  1  0  0  0  0
  2  3  2  0  0  0  0
  2  4  2  0  0  0  0
  2  5  1  0  0  0  0
  5  6  2  0  0  0  0
  6 21  1  0  0  0  0
  6  7  1  0  0  0  0
  7  8  1  0  0  0  0
  8 22  1  0  0  0  0
  8  9  1  0  0  0  0
  9 10  2  0  0  0  0
  9 11  1  0  0  0  0
 11 23  1  0  0  0  0
 11 12  1  0  0  0  0
 12 24  1  0  0  0  0
 12 25  1  0  0  0  0
 12 13  1  0  0  0  0
 13 14  2  0  0  0  0
 13 15  1  0  0  0  0
 15 26  1  0  0  0  0
 11 16  1  0  0  0  0
 16 17  1  0  0  0  0
 17  7  2  0  0  0  0
 17 18  1  0  0  0  0
 18  5  1  0  0  0  0
M  END
>  <LOGBIO>
7.3200

>  <PRED_LOGBIO>
6.4100

>  <XV_RES>
1.0710

>  <WHL_TMPL>
1

>  <ANCH>
10-44;10-25

$$$$
ROW70
  -MTS-   01071500523D 0   0.00000     0.00000     0

 37 39  0  0  0  0  0  0  0  0999 V2000
   -6.1780   15.5960   -1.8760 C   0  0  0  0  0  0  0  0  0  0  0  0
   -5.9530   14.3130   -1.1130 C   0  0  0  0  0  0  0  0  0  0  0  0
   -6.4090   14.1930    0.2050 C   0  0  0  0  0  0  0  0  0  0  0  0
   -6.2000   13.0040    0.9130 C   0  0  0  0  0  0  0  0  0  0  0  0
   -5.5350   11.9330    0.3030 C   0  0  0  0  0  0  0  0  0  0  0  0
   -5.0790   12.0530   -1.0160 C   0  0  0  0  0  0  0  0  0  0  0  0
   -5.2880   13.2430   -1.7230 C   0  0  0  0  0  0  0  0  0  0  0  0
   -5.3150   10.6760    1.0510 C   0  0  0  0  0  0  0  0  0  0  0  0
   -6.2660    9.9100    1.5520 N   0  0  0  0  0  0  0  0  0  0  0  0
   -5.6250    8.7840    2.2030 N   0  0  0  0  0  0  0  0  0  0  0  0
   -4.2770    8.9660    2.0360 C   0  0  0  0  0  0  0  0  0  0  0  0
   -3.0440    7.9290    2.6070 S   0  0  0  0  0  0  0  0  0  0  0  0
   -4.0910   10.1250    1.3290 N   0  0  0  0  0  0  0  0  0  0  0  0
   -2.8400   10.6660    0.9500 C   0  0  0  0  0  0  0  0  0  0  0  0
   -2.5420   10.8580   -0.4040 C   0  0  0  0  0  0  0  0  0  0  0  0
   -1.3040   11.3930   -0.7800 C   0  0  0  0  0  0  0  0  0  0  0  0
   -0.3640   11.7370    0.1990 C   0  0  0  0  0  0  0  0  0  0  0  0
   -0.6620   11.5450    1.5540 C   0  0  0  0  0  0  0  0  0  0  0  0
   -1.9000   11.0100    1.9290 C   0  0  0  0  0  0  0  0  0  0  0  0
    1.2630   12.4400   -0.2940 S   0  0  0  0  0  0  0  0  0  0  0  0
    0.9820   13.6700   -1.0020 O   0  0  0  0  0  0  0  0  0  0  0  0
    1.8550   11.5340   -1.2290 O   0  0  0  0  0  0  0  0  0  0  0  0
    2.2170   12.6760    1.1540 N   0  0  0  0  0  0  0  0  0  0  0  0
   -7.0910   16.0720   -1.5240 H   0  0  0  0  0  0  0  0  0  0  0  0
   -5.3360   16.2660   -1.7160 H   0  0  0  0  0  0  0  0  0  0  0  0
   -6.2700   15.3760   -2.9370 H   0  0  0  0  0  0  0  0  0  0  0  0
   -6.9220   15.0190    0.6760 H   0  0  0  0  0  0  0  0  0  0  0  0
   -6.5520   12.9110    1.9300 H   0  0  0  0  0  0  0  0  0  0  0  0
   -4.5670   11.2280   -1.4870 H   0  0  0  0  0  0  0  0  0  0  0  0
   -4.9360   13.3350   -2.7400 H   0  0  0  0  0  0  0  0  0  0  0  0
   -6.0790    8.0200    2.6820 H   0  0  0  0  0  0  0  0  0  0  0  0
   -3.2670   10.5920   -1.1600 H   0  0  0  0  0  0  0  0  0  0  0  0
   -1.0740   11.5400   -1.8250 H   0  0  0  0  0  0  0  0  0  0  0  0
    0.0630   11.8110    2.3090 H   0  0  0  0  0  0  0  0  0  0  0  0
   -2.1300   10.8630    2.9740 H   0  0  0  0  0  0  0  0  0  0  0  0
    2.7410   13.5300    1.2800 H   0  0  0  0  0  0  0  0  0  0  0  0
    2.2430   11.9580    1.8640 H   0  0  0  0  0  0  0  0  0  0  0  0
  1 24  1  0  0  0  0
  1 25  1  0  0  0  0
  1 26  1  0  0  0  0
  1  2  1  0  0  0  0
  2  3  2  0  0  0  0
  3 27  1  0  0  0  0
  3  4  1  0  0  0  0
  4 28  1  0  0  0  0
  4  5  2  0  0  0  0
  5  6  1  0  0  0  0
  6 29  1  0  0  0  0
  6  7  2  0  0  0  0
  7  2  1  0  0  0  0
  7 30  1  0  0  0  0
  5  8  1  0  0  0  0
  8  9  2  0  0  0  0
  9 10  1  0  0  0  0
 10 31  1  0  0  0  0
 10 11  1  0  0  0  0
 11 12  2  0  0  0  0
 11 13  1  0  0  0  0
 13  8  1  0  0  0  0
 13 14  1  0  0  0  0
 14 15  2  0  0  0  0
 15 32  1  0  0  0  0
 15 16  1  0  0  0  0
 16 33  1  0  0  0  0
 16 17  2  0  0  0  0
 17 18  1  0  0  0  0
 18 34  1  0  0  0  0
 18 19  2  0  0  0  0
 19 14  1  0  0  0  0
 19 35  1  0  0  0  0
 17 20  1  0  0  0  0
 20 21  2  0  0  0  0
 20 22  2  0  0  0  0
 20 23  1  0  0  0  0
 23 36  1  0  0  0  0
 23 37  1  0  0  0  0
M  END
>  <LOGBIO>
7.7000

>  <PRED_LOGBIO>
7.2500

>  <XV_RES>
0.6270

>  <WHL_TMPL>
3

>  <ANCH>
4-6;32-33

$$$$
ROW71
  -MTS-   01071500523D 0   0.00000     0.00000     0

 39 39  0  0  0  0  0  0  0  0999 V2000
    1.9860   11.4010   -1.4220 N   0  0  0  0  0  0  0  0  0  0  0  0
    1.2630   12.4400   -0.2940 S   0  0  0  0  0  0  0  0  0  0  0  0
    2.0900   12.4080    0.8920 O   0  0  0  0  0  0  0  0  0  0  0  0
    0.9820   13.6700   -1.0020 O   0  0  0  0  0  0  0  0  0  0  0  0
   -0.2870   11.7700    0.1760 C   0  0  0  0  0  0  0  0  0  0  0  0
   -0.6860   11.5370    1.4060 N   0  0  0  0  0  0  0  0  0  0  0  0
   -1.9600   10.9980    1.4210 N   0  0  0  0  0  0  0  0  0  0  0  0
   -2.4520   10.8490    0.2090 C   0  0  0  0  0  0  0  0  0  0  0  0
   -3.7060   10.3310   -0.0180 N   0  0  0  0  0  0  0  0  0  0  0  0
   -4.6070    9.8990    0.9340 C   0  0  0  0  0  0  0  0  0  0  0  0
   -4.4700    9.9090    2.1520 O   0  0  0  0  0  0  0  0  0  0  0  0
   -5.8860    9.4020    0.3090 C   0  0  0  0  0  0  0  0  0  0  0  0
   -7.1950    9.8920    0.9250 C   0  0  0  0  0  0  0  0  0  0  0  0
   -8.3300    9.3100    0.1930 N   0  0  0  0  0  0  0  0  0  0  0  0
   -9.9690    9.6910    0.6730 S   0  0  0  0  0  0  0  0  0  0  0  0
  -10.1790   11.1020    0.5710 O   0  0  0  0  0  0  0  0  0  0  0  0
  -10.1790    9.2740    2.0240 O   0  0  0  0  0  0  0  0  0  0  0  0
  -11.1310    8.8280   -0.4130 C   0  0  0  0  0  0  0  0  0  0  0  0
  -10.9360    7.5160   -0.3180 F   0  0  0  0  0  0  0  0  0  0  0  0
  -10.9360    9.2160   -1.6700 F   0  0  0  0  0  0  0  0  0  0  0  0
  -12.5630    9.1610    0.0060 C   0  0  0  0  0  0  0  0  0  0  0  0
  -12.7590   10.4730   -0.0890 F   0  0  0  0  0  0  0  0  0  0  0  0
  -12.7590    8.7730    1.2630 F   0  0  0  0  0  0  0  0  0  0  0  0
  -13.5440    8.4320   -0.9110 C   0  0  0  0  0  0  0  0  0  0  0  0
  -13.3480    7.1200   -0.8160 F   0  0  0  0  0  0  0  0  0  0  0  0
  -13.3480    8.8200   -2.1680 F   0  0  0  0  0  0  0  0  0  0  0  0
  -14.9760    8.7650   -0.4920 C   0  0  0  0  0  0  0  0  0  0  0  0
  -15.1710    8.3770    0.7650 F   0  0  0  0  0  0  0  0  0  0  0  0
  -15.8300    8.1300   -1.2900 F   0  0  0  0  0  0  0  0  0  0  0  0
  -15.1710   10.0770   -0.5870 F   0  0  0  0  0  0  0  0  0  0  0  0
   -1.4060   11.3550   -1.0400 S   0  0  0  0  0  0  0  0  0  0  0  0
    2.7150   11.7450   -2.0310 H   0  0  0  0  0  0  0  0  0  0  0  0
    1.6880   10.4380   -1.4850 H   0  0  0  0  0  0  0  0  0  0  0  0
   -3.9980   10.2590   -0.9820 H   0  0  0  0  0  0  0  0  0  0  0  0
   -5.8810    8.3260    0.4700 H   0  0  0  0  0  0  0  0  0  0  0  0
   -5.8830    9.7080   -0.7350 H   0  0  0  0  0  0  0  0  0  0  0  0
   -7.2420    9.5870    1.9680 H   0  0  0  0  0  0  0  0  0  0  0  0
   -7.2420   10.9770    0.8630 H   0  0  0  0  0  0  0  0  0  0  0  0
   -8.1630    8.6900   -0.5860 H   0  0  0  0  0  0  0  0  0  0  0  0
  1 32  1  0  0  0  0
  1 33  1  0  0  0  0
  1  2  1  0  0  0  0
  2  3  2  0  0  0  0
  2  4  2  0  0  0  0
  2  5  1  0  0  0  0
  5  6  2  0  0  0  0
  6  7  1  0  0  0  0
  7  8  2  0  0  0  0
  8  9  1  0  0  0  0
  9 34  1  0  0  0  0
  9 10  1  0  0  0  0
 10 11  2  0  0  0  0
 10 12  1  0  0  0  0
 12 35  1  0  0  0  0
 12 36  1  0  0  0  0
 12 13  1  0  0  0  0
 13 37  1  0  0  0  0
 13 38  1  0  0  0  0
 13 14  1  0  0  0  0
 14 39  1  0  0  0  0
 14 15  1  0  0  0  0
 15 16  2  0  0  0  0
 15 17  2  0  0  0  0
 15 18  1  0  0  0  0
 18 19  1  0  0  0  0
 18 20  1  0  0  0  0
 18 21  1  0  0  0  0
 21 22  1  0  0  0  0
 21 23  1  0  0  0  0
 21 24  1  0  0  0  0
 24 25  1  0  0  0  0
 24 26  1  0  0  0  0
 24 27  1  0  0  0  0
 27 28  1  0  0  0  0
 27 29  1  0  0  0  0
 27 30  1  0  0  0  0
  8 31  1  0  0  0  0
 31  5  1  0  0  0  0
M  END
>  <LOGBIO>
8.5200

>  <PRED_LOGBIO>
8.7300

>  <XV_RES>
-0.2080

>  <WHL_TMPL>
3

>  <ANCH>
14-15;13-14

$$$$
ROW73
  -MTS-   01071500523D 0   0.00000     0.00000     0

 48 49  0  0  0  0  0  0  0  0999 V2000
   -1.9930    5.2600   -1.5220 C   0  0  0  0  0  0  0  0  0  0  0  0
   -2.4000    5.8000   -0.1540 C   0  0  0  0  0  0  0  0  0  0  0  0
   -3.0120    4.6150    0.6160 C   0  0  0  0  0  0  0  0  0  0  0  0
   -4.3150    4.1290   -0.0470 C   0  0  0  0  0  0  0  0  0  0  0  0
   -5.2800    5.2260   -0.2030 N   0  0  0  0  0  0  0  0  0  0  0  0
   -6.6840    4.8860    0.1390 C   0  0  0  0  0  0  0  0  0  0  0  0
   -7.6010    5.9790   -0.4080 C   0  0  0  0  0  0  0  0  0  0  0  0
   -9.0530    5.6450   -0.0650 C   0  0  0  0  0  0  0  0  0  0  0  0
   -9.9590    6.7240   -0.6060 C   0  0  0  0  0  0  0  0  0  0  0  0
   -9.4820    7.6800   -1.2150 O   0  0  0  0  0  0  0  0  0  0  0  0
  -11.2740    6.6420   -0.4240 N   0  0  0  0  0  0  0  0  0  0  0  0
  -12.1240    7.6530   -0.9310 C   0  0  0  0  0  0  0  0  0  0  0  0
  -12.4380    8.7650   -0.1400 C   0  0  0  0  0  0  0  0  0  0  0  0
  -13.2780    9.7660   -0.6410 C   0  0  0  0  0  0  0  0  0  0  0  0
  -13.8050    9.6550   -1.9340 C   0  0  0  0  0  0  0  0  0  0  0  0
  -13.4900    8.5430   -2.7250 C   0  0  0  0  0  0  0  0  0  0  0  0
  -12.6500    7.5430   -2.2230 C   0  0  0  0  0  0  0  0  0  0  0  0
  -14.9090   10.9710   -2.5930 S   0  0  0  0  0  0  0  0  0  0  0  0
  -14.7620   11.0500   -4.0130 O   0  0  0  0  0  0  0  0  0  0  0  0
  -14.5580   12.2270   -2.0060 O   0  0  0  0  0  0  0  0  0  0  0  0
  -16.5710   10.5880   -2.1990 N   0  0  0  0  0  0  0  0  0  0  0  0
   -4.7270    6.3080   -1.0310 C   0  0  0  0  0  0  0  0  0  0  0  0
   -3.4450    6.9000   -0.4150 C   0  0  0  0  0  0  0  0  0  0  0  0
   -1.7310    4.2070   -1.4330 H   0  0  0  0  0  0  0  0  0  0  0  0
   -2.8230    5.3700   -2.2170 H   0  0  0  0  0  0  0  0  0  0  0  0
   -1.1340    5.8170   -1.8910 H   0  0  0  0  0  0  0  0  0  0  0  0
   -1.5400    6.2020    0.3770 H   0  0  0  0  0  0  0  0  0  0  0  0
   -3.2900    4.9960    1.5960 H   0  0  0  0  0  0  0  0  0  0  0  0
   -2.2970    3.7940    0.6030 H   0  0  0  0  0  0  0  0  0  0  0  0
   -4.7650    3.4210    0.6460 H   0  0  0  0  0  0  0  0  0  0  0  0
   -4.0650    3.7370   -1.0310 H   0  0  0  0  0  0  0  0  0  0  0  0
   -6.9400    3.9340   -0.3210 H   0  0  0  0  0  0  0  0  0  0  0  0
   -6.8100    4.8140    1.2170 H   0  0  0  0  0  0  0  0  0  0  0  0
   -7.3340    6.9340    0.0380 H   0  0  0  0  0  0  0  0  0  0  0  0
   -7.4890    6.0390   -1.4890 H   0  0  0  0  0  0  0  0  0  0  0  0
   -9.3200    4.6890   -0.5110 H   0  0  0  0  0  0  0  0  0  0  0  0
   -9.1650    5.5850    1.0160 H   0  0  0  0  0  0  0  0  0  0  0  0
  -11.6660    5.8570    0.0770 H   0  0  0  0  0  0  0  0  0  0  0  0
  -12.0320    8.8500    0.8580 H   0  0  0  0  0  0  0  0  0  0  0  0
  -13.5210   10.6230   -0.0310 H   0  0  0  0  0  0  0  0  0  0  0  0
  -13.8960    8.4580   -3.7220 H   0  0  0  0  0  0  0  0  0  0  0  0
  -12.4070    6.6850   -2.8330 H   0  0  0  0  0  0  0  0  0  0  0  0
  -16.7870    9.7470   -1.6840 H   0  0  0  0  0  0  0  0  0  0  0  0
  -17.3140   11.2090   -2.4870 H   0  0  0  0  0  0  0  0  0  0  0  0
   -5.4660    7.1060   -1.0240 H   0  0  0  0  0  0  0  0  0  0  0  0
   -4.4730    5.9050   -2.0100 H   0  0  0  0  0  0  0  0  0  0  0  0
   -3.0180    7.5590   -1.1680 H   0  0  0  0  0  0  0  0  0  0  0  0
   -3.7040    7.3580    0.5370 H   0  0  0  0  0  0  0  0  0  0  0  0
  1 24  1  0  0  0  0
  1 25  1  0  0  0  0
  1 26  1  0  0  0  0
  1  2  1  0  0  0  0
  2 27  1  0  0  0  0
  2  3  1  0  0  0  0
  3 28  1  0  0  0  0
  3 29  1  0  0  0  0
  3  4  1  0  0  0  0
  4 30  1  0  0  0  0
  4 31  1  0  0  0  0
  4  5  1  0  0  0  0
  5  6  1  0  0  0  0
  6 32  1  0  0  0  0
  6 33  1  0  0  0  0
  6  7  1  0  0  0  0
  7 34  1  0  0  0  0
  7 35  1  0  0  0  0
  7  8  1  0  0  0  0
  8 36  1  0  0  0  0
  8 37  1  0  0  0  0
  8  9  1  0  0  0  0
  9 10  2  0  0  0  0
  9 11  1  0  0  0  0
 11 38  1  0  0  0  0
 11 12  1  0  0  0  0
 12 13  2  0  0  0  0
 13 39  1  0  0  0  0
 13 14  1  0  0  0  0
 14 40  1  0  0  0  0
 14 15  2  0  0  0  0
 15 16  1  0  0  0  0
 16 41  1  0  0  0  0
 16 17  2  0  0  0  0
 17 12  1  0  0  0  0
 17 42  1  0  0  0  0
 15 18  1  0  0  0  0
 18 19  2  0  0  0  0
 18 20  2  0  0  0  0
 18 21  1  0  0  0  0
 21 43  1  0  0  0  0
 21 44  1  0  0  0  0
  5 22  1  0  0  0  0
 22 45  1  0  0  0  0
 22 46  1  0  0  0  0
 22 23  1  0  0  0  0
 23  2  1  0  0  0  0
 23 47  1  0  0  0  0
 23 48  1  0  0  0  0
M  END
>  <LOGBIO>
6.5800

>  <PRED_LOGBIO>
5.8400

>  <XV_RES>
0.6330

>  <WHL_TMPL>
1

>  <ANCH>
23-26;10-13

$$$$
ROW74
  -MTS-   01071500523D 0   0.00000     0.00000     0

 29 30  0  0  0  0  0  0  0  0999 V2000
  -10.5710   10.2990    0.0520 N   0  0  0  0  0  0  0  0  0  0  0  0
   -9.1870   10.2060    0.2570 C   0  0  0  0  0  0  0  0  0  0  0  0
   -8.4960    9.0560   -0.1420 C   0  0  0  0  0  0  0  0  0  0  0  0
   -7.1140    8.9630    0.0620 C   0  0  0  0  0  0  0  0  0  0  0  0
   -6.4230   10.0210    0.6650 C   0  0  0  0  0  0  0  0  0  0  0  0
   -7.1140   11.1710    1.0640 C   0  0  0  0  0  0  0  0  0  0  0  0
   -8.4960   11.2640    0.8600 C   0  0  0  0  0  0  0  0  0  0  0  0
   -4.6070    9.8990    0.9340 S   0  0  0  0  0  0  0  0  0  0  0  0
   -4.3620    8.4940    1.0340 O   0  0  0  0  0  0  0  0  0  0  0  0
   -4.3630   10.5320    2.1930 O   0  0  0  0  0  0  0  0  0  0  0  0
   -3.7060   10.3310   -0.0180 N   0  0  0  0  0  0  0  0  0  0  0  0
   -2.4520   10.8490    0.2090 C   0  0  0  0  0  0  0  0  0  0  0  0
   -1.9600   10.9980    1.4210 N   0  0  0  0  0  0  0  0  0  0  0  0
   -0.6860   11.5370    1.4060 N   0  0  0  0  0  0  0  0  0  0  0  0
   -0.2870   11.7700    0.1760 C   0  0  0  0  0  0  0  0  0  0  0  0
   -1.4060   11.3550   -1.0400 S   0  0  0  0  0  0  0  0  0  0  0  0
    1.2630   12.4400   -0.2940 S   0  0  0  0  0  0  0  0  0  0  0  0
    0.9820   13.6700   -1.0020 O   0  0  0  0  0  0  0  0  0  0  0  0
    1.8550   11.5340   -1.2290 O   0  0  0  0  0  0  0  0  0  0  0  0
    2.2320   12.6830    1.1430 N   0  0  0  0  0  0  0  0  0  0  0  0
  -11.2090    9.9760    0.7650 H   0  0  0  0  0  0  0  0  0  0  0  0
  -10.9290   10.6890   -0.8080 H   0  0  0  0  0  0  0  0  0  0  0  0
   -9.0290    8.2400   -0.6070 H   0  0  0  0  0  0  0  0  0  0  0  0
   -6.5810    8.0760   -0.2450 H   0  0  0  0  0  0  0  0  0  0  0  0
   -6.5810   11.9870    1.5300 H   0  0  0  0  0  0  0  0  0  0  0  0
   -9.0290   12.1510    1.1680 H   0  0  0  0  0  0  0  0  0  0  0  0
   -3.9980   10.2590   -0.9820 H   0  0  0  0  0  0  0  0  0  0  0  0
    1.7860   12.7650    2.0450 H   0  0  0  0  0  0  0  0  0  0  0  0
    3.2380   12.7420    1.0690 H   0  0  0  0  0  0  0  0  0  0  0  0
  1 21  1  0  0  0  0
  1 22  1  0  0  0  0
  1  2  1  0  0  0  0
  2  3  2  0  0  0  0
  3 23  1  0  0  0  0
  3  4  1  0  0  0  0
  4 24  1  0  0  0  0
  4  5  2  0  0  0  0
  5  6  1  0  0  0  0
  6 25  1  0  0  0  0
  6  7  2  0  0  0  0
  7  2  1  0  0  0  0
  7 26  1  0  0  0  0
  5  8  1  0  0  0  0
  8  9  2  0  0  0  0
  8 10  2  0  0  0  0
  8 11  1  0  0  0  0
 11 27  1  0  0  0  0
 11 12  1  0  0  0  0
 12 13  2  0  0  0  0
 13 14  1  0  0  0  0
 14 15  2  0  0  0  0
 15 16  1  0  0  0  0
 16 12  1  0  0  0  0
 15 17  1  0  0  0  0
 17 18  2  0  0  0  0
 17 19  2  0  0  0  0
 17 20  1  0  0  0  0
 20 28  1  0  0  0  0
 20 29  1  0  0  0  0
M  END
>  <LOGBIO>
8.7000

>  <PRED_LOGBIO>
8.6100

>  <XV_RES>
0.1020

>  <WHL_TMPL>
3

>  <ANCH>
4-6;24-25

$$$$
ROW75
  -MTS-   01071500523D 0   0.00000     0.00000     0

 22 22  0  0  0  0  0  0  0  0999 V2000
   -1.4510    2.4760   -0.2570 N   0  0  0  0  0  0  0  0  0  0  0  0
   -1.9250    3.5690   -1.5390 S   0  0  0  0  0  0  0  0  0  0  0  0
   -0.9850    3.4810   -2.6130 O   0  0  0  0  0  0  0  0  0  0  0  0
   -3.2260    3.2120   -2.0140 O   0  0  0  0  0  0  0  0  0  0  0  0
   -1.9600    5.2920   -0.8950 C   0  0  0  0  0  0  0  0  0  0  0  0
   -3.1370    5.8080   -0.3390 C   0  0  0  0  0  0  0  0  0  0  0  0
   -3.1640    7.1190    0.1520 C   0  0  0  0  0  0  0  0  0  0  0  0
   -4.6260    7.7590    0.8430 Cl  0  0  0  0  0  0  0  0  0  0  0  0
   -2.0130    7.9140    0.0860 C   0  0  0  0  0  0  0  0  0  0  0  0
   -2.0460    9.5430    0.6960 Cl  0  0  0  0  0  0  0  0  0  0  0  0
   -0.8370    7.3990   -0.4700 C   0  0  0  0  0  0  0  0  0  0  0  0
   -0.8100    6.0880   -0.9600 C   0  0  0  0  0  0  0  0  0  0  0  0
    0.6750    8.4440   -0.5560 S   0  0  0  0  0  0  0  0  0  0  0  0
    0.2680    9.6710   -1.2020 O   0  0  0  0  0  0  0  0  0  0  0  0
    1.6040    7.7880   -1.4220 O   0  0  0  0  0  0  0  0  0  0  0  0
    1.2730    8.6780    1.0720 N   0  0  0  0  0  0  0  0  0  0  0  0
   -1.2480    2.8360    0.6640 H   0  0  0  0  0  0  0  0  0  0  0  0
   -1.3810    1.4850   -0.4390 H   0  0  0  0  0  0  0  0  0  0  0  0
   -4.0240    5.1940   -0.2880 H   0  0  0  0  0  0  0  0  0  0  0  0
    0.0980    5.6900   -1.3890 H   0  0  0  0  0  0  0  0  0  0  0  0
    1.1020    9.5500    1.5520 H   0  0  0  0  0  0  0  0  0  0  0  0
    1.7890    7.9410    1.5310 H   0  0  0  0  0  0  0  0  0  0  0  0
  1 17  1  0  0  0  0
  1 18  1  0  0  0  0
  1  2  1  0  0  0  0
  2  3  2  0  0  0  0
  2  4  2  0  0  0  0
  2  5  1  0  0  0  0
  5  6  2  0  0  0  0
  6 19  1  0  0  0  0
  6  7  1  0  0  0  0
  7  8  1  0  0  0  0
  7  9  2  0  0  0  0
  9 10  1  0  0  0  0
  9 11  1  0  0  0  0
 11 12  2  0  0  0  0
 12  5  1  0  0  0  0
 12 20  1  0  0  0  0
 11 13  1  0  0  0  0
 13 14  2  0  0  0  0
 13 15  2  0  0  0  0
 13 16  1  0  0  0  0
 16 21  1  0  0  0  0
 16 22  1  0  0  0  0
M  END
>  <LOGBIO>
7.4200

>  <PRED_LOGBIO>
7.3500

>  <XV_RES>
0.0770

>  <WHL_TMPL>
1

>  <ANCH>
4-6;17-18

$$$$
ROW76
  -MTS-   01071500523D 0   0.00000     0.00000     0

 28 28  0  0  0  0  0  0  0  0999 V2000
   -6.2550    5.9200    2.2000 N   0  0  0  0  0  0  0  0  0  0  0  0
   -4.9550    6.4820    1.8050 C   0  0  0  0  0  0  0  0  0  0  0  0
   -5.0580    7.9870    1.7350 C   0  0  0  0  0  0  0  0  0  0  0  0
   -6.1240    8.5430    1.9920 O   0  0  0  0  0  0  0  0  0  0  0  0
   -3.9950    8.7100    1.3960 N   0  0  0  0  0  0  0  0  0  0  0  0
   -4.0910   10.1260    1.3300 N   0  0  0  0  0  0  0  0  0  0  0  0
   -2.8400   10.6660    0.9500 C   0  0  0  0  0  0  0  0  0  0  0  0
   -1.9000   11.0100    1.9290 C   0  0  0  0  0  0  0  0  0  0  0  0
   -0.6620   11.5450    1.5540 C   0  0  0  0  0  0  0  0  0  0  0  0
   -0.3640   11.7370    0.1990 C   0  0  0  0  0  0  0  0  0  0  0  0
   -1.3040   11.3930   -0.7800 C   0  0  0  0  0  0  0  0  0  0  0  0
   -2.5420   10.8580   -0.4040 C   0  0  0  0  0  0  0  0  0  0  0  0
    1.2630   12.4400   -0.2940 S   0  0  0  0  0  0  0  0  0  0  0  0
    0.9820   13.6700   -1.0020 O   0  0  0  0  0  0  0  0  0  0  0  0
    1.8550   11.5340   -1.2290 O   0  0  0  0  0  0  0  0  0  0  0  0
    2.2170   12.6760    1.1540 N   0  0  0  0  0  0  0  0  0  0  0  0
   -6.9540    6.1780    1.5180 H   0  0  0  0  0  0  0  0  0  0  0  0
   -6.1860    4.9130    2.2470 H   0  0  0  0  0  0  0  0  0  0  0  0
   -4.6720    6.0920    0.8300 H   0  0  0  0  0  0  0  0  0  0  0  0
   -4.2020    6.2030    2.5400 H   0  0  0  0  0  0  0  0  0  0  0  0
   -3.1190    8.2540    1.1850 H   0  0  0  0  0  0  0  0  0  0  0  0
   -4.3540   10.4880    2.2350 H   0  0  0  0  0  0  0  0  0  0  0  0
   -2.1300   10.8630    2.9740 H   0  0  0  0  0  0  0  0  0  0  0  0
    0.0630   11.8110    2.3090 H   0  0  0  0  0  0  0  0  0  0  0  0
   -1.0740   11.5400   -1.8240 H   0  0  0  0  0  0  0  0  0  0  0  0
   -3.2670   10.5920   -1.1590 H   0  0  0  0  0  0  0  0  0  0  0  0
    2.7140   11.8980    1.5630 H   0  0  0  0  0  0  0  0  0  0  0  0
    2.2700   13.5900    1.5810 H   0  0  0  0  0  0  0  0  0  0  0  0
  1 17  1  0  0  0  0
  1 18  1  0  0  0  0
  1  2  1  0  0  0  0
  2 19  1  0  0  0  0
  2 20  1  0  0  0  0
  2  3  1  0  0  0  0
  3  4  2  0  0  0  0
  3  5  1  0  0  0  0
  5 21  1  0  0  0  0
  5  6  1  0  0  0  0
  6 22  1  0  0  0  0
  6  7  1  0  0  0  0
  7  8  2  0  0  0  0
  8 23  1  0  0  0  0
  8  9  1  0  0  0  0
  9 24  1  0  0  0  0
  9 10  2  0  0  0  0
 10 11  1  0  0  0  0
 11 25  1  0  0  0  0
 11 12  2  0  0  0  0
 12  7  1  0  0  0  0
 12 26  1  0  0  0  0
 10 13  1  0  0  0  0
 13 14  2  0  0  0  0
 13 15  2  0  0  0  0
 13 16  1  0  0  0  0
 16 27  1  0  0  0  0
 16 28  1  0  0  0  0
M  END
>  <LOGBIO>
6.6000

>  <PRED_LOGBIO>
7.6700

>  <XV_RES>
-1.1530

>  <WHL_TMPL>
3

>  <ANCH>
4-6;23-24

$$$$
ROW77
  -MTS-   01071500523D 0   0.00000     0.00000     0

 65 68  0  0  1  0  0  0  0  0999 V2000
    1.9860   11.4010   -1.4220 N   0  0  0  0  0  0  0  0  0  0  0  0
    1.2630   12.4400   -0.2940 S   0  0  0  0  0  0  0  0  0  0  0  0
    0.9820   13.6700   -1.0020 O   0  0  0  0  0  0  0  0  0  0  0  0
    0.1270   11.8240    0.3190 O   0  0  0  0  0  0  0  0  0  0  0  0
    2.5210   12.8190    0.9940 C   0  0  0  0  0  0  0  0  0  0  0  0
    2.1710   12.7760    2.3490 C   0  0  0  0  0  0  0  0  0  0  0  0
    3.1280   13.0640    3.3290 C   0  0  0  0  0  0  0  0  0  0  0  0
    4.4350   13.3950    2.9540 C   0  0  0  0  0  0  0  0  0  0  0  0
    4.7860   13.4380    1.6000 C   0  0  0  0  0  0  0  0  0  0  0  0
    3.8290   13.1500    0.6200 C   0  0  0  0  0  0  0  0  0  0  0  0
    5.4470   13.7000    3.9900 C   0  0  0  0  0  0  0  0  0  0  0  0
    5.8540   12.8710    4.9610 C   0  0  0  0  0  0  0  0  0  0  0  0
    6.7960   13.5300    5.7060 N   0  0  0  0  0  0  0  0  0  0  0  0
    6.9280   14.8410    5.1010 N   0  0  0  0  0  0  0  0  0  0  0  0
    6.1470   14.9050    4.1280 N   0  0  0  0  0  0  0  0  0  0  0  0
    7.5220   13.0160    6.8770 C   0  0  2  0  0  0  0  0  0  0  0  0
    8.3330   11.9020    6.4960 O   0  0  0  0  0  0  0  0  0  0  0  0
    9.1320   11.4410    7.5880 C   0  0  2  0  0  0  0  0  0  0  0  0
   10.0650   10.3270    7.1180 C   0  0  0  0  0  0  0  0  0  0  0  0
   11.2980   10.8950    6.6680 O   0  0  0  0  0  0  0  0  0  0  0  0
    8.2640   10.9410    8.7580 C   0  0  1  0  0  0  0  0  0  0  0  0
    9.1100   10.6130    9.8640 O   0  0  0  0  0  0  0  0  0  0  0  0
    8.5730    9.5460   10.6500 C   0  0  1  0  0  0  0  0  0  0  0  0
    7.8640    8.6310    9.8110 O   0  0  0  0  0  0  0  0  0  0  0  0
    7.4020    7.4970   10.5510 C   0  0  2  0  0  0  0  0  0  0  0  0
    6.7480    6.4900    9.6060 C   0  0  0  0  0  0  0  0  0  0  0  0
    7.7360    5.5730    9.1290 O   0  0  0  0  0  0  0  0  0  0  0  0
    6.4080    7.9030   11.6550 C   0  0  1  0  0  0  0  0  0  0  0  0
    6.0790    6.7520   12.4370 O   0  0  0  0  0  0  0  0  0  0  0  0
    7.0180    8.9800   12.5710 C   0  0  2  0  0  0  0  0  0  0  0  0
    5.9910    9.5270   13.4010 O   0  0  0  0  0  0  0  0  0  0  0  0
    7.6730   10.1160   11.7620 C   0  0  1  0  0  0  0  0  0  0  0  0
    8.4630   10.9230   12.6400 O   0  0  0  0  0  0  0  0  0  0  0  0
    7.2580   12.0230    9.1940 C   0  0  2  0  0  0  0  0  0  0  0  0
    6.2980   11.4410   10.0790 O   0  0  0  0  0  0  0  0  0  0  0  0
    6.5250   12.6410    7.9890 C   0  0  1  0  0  0  0  0  0  0  0  0
    5.8320   13.8170    8.4150 O   0  0  0  0  0  0  0  0  0  0  0  0
    2.2700   10.4730   -1.1440 H   0  0  0  0  0  0  0  0  0  0  0  0
    2.1330   11.7100   -2.3720 H   0  0  0  0  0  0  0  0  0  0  0  0
    1.1620   12.5200    2.6380 H   0  0  0  0  0  0  0  0  0  0  0  0
    2.8580   13.0310    4.3740 H   0  0  0  0  0  0  0  0  0  0  0  0
    5.7950   13.6940    1.3110 H   0  0  0  0  0  0  0  0  0  0  0  0
    4.0990   13.1830   -0.4260 H   0  0  0  0  0  0  0  0  0  0  0  0
    5.5030   11.8630    5.1270 H   0  0  0  0  0  0  0  0  0  0  0  0
    8.1530   13.8390    7.2060 H   0  0  0  0  0  0  0  0  0  0  0  0
    9.7890   12.2390    7.9290 H   0  0  0  0  0  0  0  0  0  0  0  0
   10.2600    9.6450    7.9430 H   0  0  0  0  0  0  0  0  0  0  0  0
    9.5970    9.7830    6.3000 H   0  0  0  0  0  0  0  0  0  0  0  0
   11.9080   10.2050    6.3640 H   0  0  0  0  0  0  0  0  0  0  0  0
    7.7200   10.0520    8.4450 H   0  0  0  0  0  0  0  0  0  0  0  0
    9.4380    9.0530   11.0900 H   0  0  0  0  0  0  0  0  0  0  0  0
    8.2480    6.9710   10.9880 H   0  0  0  0  0  0  0  0  0  0  0  0
    5.9730    5.9440   10.1380 H   0  0  0  0  0  0  0  0  0  0  0  0
    6.3070    7.0180    8.7620 H   0  0  0  0  0  0  0  0  0  0  0  0
    7.3440    4.9220    8.5260 H   0  0  0  0  0  0  0  0  0  0  0  0
    5.5030    8.2960   11.1950 H   0  0  0  0  0  0  0  0  0  0  0  0
    5.1730    6.8110   12.7790 H   0  0  0  0  0  0  0  0  0  0  0  0
    7.7680    8.5200   13.2110 H   0  0  0  0  0  0  0  0  0  0  0  0
    5.1380    9.5350   12.9390 H   0  0  0  0  0  0  0  0  0  0  0  0
    6.8940   10.7290   11.3130 H   0  0  0  0  0  0  0  0  0  0  0  0
    8.4820   11.8450   12.3410 H   0  0  0  0  0  0  0  0  0  0  0  0
    7.7880   12.8070    9.7300 H   0  0  0  0  0  0  0  0  0  0  0  0
    6.1320   10.5130    9.8500 H   0  0  0  0  0  0  0  0  0  0  0  0
    5.8080   11.9220    7.5990 H   0  0  0  0  0  0  0  0  0  0  0  0
    5.0240   13.9520    7.8940 H   0  0  0  0  0  0  0  0  0  0  0  0
  1 38  1  0  0  0  0
  1 39  1  0  0  0  0
  1  2  1  0  0  0  0
  2  3  2  0  0  0  0
  2  4  2  0  0  0  0
  2  5  1  0  0  0  0
  5  6  2  0  0  0  0
  6 40  1  0  0  0  0
  6  7  1  0  0  0  0
  7 41  1  0  0  0  0
  7  8  2  0  0  0  0
  8  9  1  0  0  0  0
  9 42  1  0  0  0  0
  9 10  2  0  0  0  0
 10  5  1  0  0  0  0
 10 43  1  0  0  0  0
  8 11  1  0  0  0  0
 11 12  2  0  0  0  0
 12 44  1  0  0  0  0
 12 13  1  0  0  0  0
 13 14  1  0  0  0  0
 14 15  2  0  0  0  0
 15 11  1  0  0  0  0
 13 16  1  0  0  0  0
 16 45  1  0  0  0  0
 16 17  1  0  0  0  0
 17 18  1  0  0  0  0
 18 46  1  0  0  0  0
 18 19  1  0  0  0  0
 19 47  1  0  0  0  0
 19 48  1  0  0  0  0
 19 20  1  0  0  0  0
 20 49  1  0  0  0  0
 18 21  1  0  0  0  0
 21 50  1  0  0  0  0
 21 22  1  0  0  0  0
 22 23  1  0  0  0  0
 23 51  1  0  0  0  0
 23 24  1  0  0  0  0
 24 25  1  0  0  0  0
 25 52  1  0  0  0  0
 25 26  1  0  0  0  0
 26 53  1  0  0  0  0
 26 54  1  0  0  0  0
 26 27  1  0  0  0  0
 27 55  1  0  0  0  0
 25 28  1  0  0  0  0
 28 56  1  0  0  0  0
 28 29  1  0  0  0  0
 29 57  1  0  0  0  0
 28 30  1  0  0  0  0
 30 58  1  0  0  0  0
 30 31  1  0  0  0  0
 31 59  1  0  0  0  0
 30 32  1  0  0  0  0
 32 23  1  0  0  0  0
 32 60  1  0  0  0  0
 32 33  1  0  0  0  0
 33 61  1  0  0  0  0
 21 34  1  0  0  0  0
 34 62  1  0  0  0  0
 34 35  1  0  0  0  0
 35 63  1  0  0  0  0
 34 36  1  0  0  0  0
 36 16  1  0  0  0  0
 36 64  1  0  0  0  0
 36 37  1  0  0  0  0
 37 65  1  0  0  0  0
M  END
>  <LOGBIO>
6.3600

>  <PRED_LOGBIO>
6.1200

>  <XV_RES>
-0.2090

>  <WHL_TMPL>
3

>  <ANCH>
4-6;4-5

$$$$
ROW78
  -MTS-   01071500523D 0   0.00000     0.00000     0

 46 47  0  0  0  0  0  0  0  0999 V2000
   -3.9580   -4.1830   -4.7760 N   0  0  0  0  0  0  0  0  0  0  0  0
   -2.3210   -4.1570   -4.1550 S   0  0  0  0  0  0  0  0  0  0  0  0
   -1.3990   -4.3090   -5.2380 O   0  0  0  0  0  0  0  0  0  0  0  0
   -2.1470   -5.2300   -3.2260 O   0  0  0  0  0  0  0  0  0  0  0  0
   -2.0130   -2.5540   -3.3060 C   0  0  0  0  0  0  0  0  0  0  0  0
   -1.5070   -1.4660   -4.0280 C   0  0  0  0  0  0  0  0  0  0  0  0
   -1.2720   -0.2470   -3.3820 C   0  0  0  0  0  0  0  0  0  0  0  0
   -1.5430   -0.1150   -2.0150 C   0  0  0  0  0  0  0  0  0  0  0  0
   -1.3050    1.1170   -1.3620 N   0  0  0  0  0  0  0  0  0  0  0  0
   -2.2970    2.0610   -1.2980 C   0  0  0  0  0  0  0  0  0  0  0  0
   -2.0750    3.2110   -0.6890 N   0  0  0  0  0  0  0  0  0  0  0  0
   -3.0220    4.3770   -0.9020 C   0  0  0  0  0  0  0  0  0  0  0  0
   -2.3690    5.7150   -0.6010 C   0  0  0  0  0  0  0  0  0  0  0  0
   -3.2950    6.8790   -0.3390 C   0  0  0  0  0  0  0  0  0  0  0  0
   -3.7800    7.2510    0.8530 C   0  0  0  0  0  0  0  0  0  0  0  0
   -4.5770    8.3480    0.6610 N   0  0  0  0  0  0  0  0  0  0  0  0
   -4.5700    8.6390   -0.6780 C   0  0  0  0  0  0  0  0  0  0  0  0
   -3.8010    7.7640   -1.2980 N   0  0  0  0  0  0  0  0  0  0  0  0
   -4.3150    4.1290   -0.0470 C   0  0  0  0  0  0  0  0  0  0  0  0
   -4.4130    3.1130    0.6390 O   0  0  0  0  0  0  0  0  0  0  0  0
   -5.3040    5.0180   -0.0640 N   0  0  0  0  0  0  0  0  0  0  0  0
   -6.5150    4.7850    0.7360 C   0  0  0  0  0  0  0  0  0  0  0  0
   -7.4760    5.9340    0.5410 C   0  0  0  0  0  0  0  0  0  0  0  0
   -7.1780    6.8590   -0.1960 O   0  0  0  0  0  0  0  0  0  0  0  0
   -8.6370    5.9370    1.1690 O   0  0  0  0  0  0  0  0  0  0  0  0
   -3.8740    1.7380   -2.0330 S   0  0  0  0  0  0  0  0  0  0  0  0
   -2.0490   -1.2030   -1.2930 C   0  0  0  0  0  0  0  0  0  0  0  0
   -2.2840   -2.4230   -1.9390 C   0  0  0  0  0  0  0  0  0  0  0  0
   -4.5630   -3.3870   -4.6360 H   0  0  0  0  0  0  0  0  0  0  0  0
   -4.2960   -4.9940   -5.2730 H   0  0  0  0  0  0  0  0  0  0  0  0
   -1.2980   -1.5680   -5.0820 H   0  0  0  0  0  0  0  0  0  0  0  0
   -0.8820    0.5930   -3.9380 H   0  0  0  0  0  0  0  0  0  0  0  0
   -0.4050    1.3020   -0.9430 H   0  0  0  0  0  0  0  0  0  0  0  0
   -3.3210    4.3790   -1.9480 H   0  0  0  0  0  0  0  0  0  0  0  0
   -1.8280    5.9790   -1.5070 H   0  0  0  0  0  0  0  0  0  0  0  0
   -1.7460    5.5840    0.2820 H   0  0  0  0  0  0  0  0  0  0  0  0
   -3.5770    6.7710    1.7990 H   0  0  0  0  0  0  0  0  0  0  0  0
   -5.0810    8.8520    1.3770 H   0  0  0  0  0  0  0  0  0  0  0  0
   -5.1050    9.4520   -1.1480 H   0  0  0  0  0  0  0  0  0  0  0  0
   -5.2240    5.8520   -0.6280 H   0  0  0  0  0  0  0  0  0  0  0  0
   -6.9880    3.8590    0.4180 H   0  0  0  0  0  0  0  0  0  0  0  0
   -6.2460    4.7120    1.7880 H   0  0  0  0  0  0  0  0  0  0  0  0
   -9.1100    6.7470    0.9200 H   0  0  0  0  0  0  0  0  0  0  0  0
   -3.6170    0.5180   -2.4950 H   0  0  0  0  0  0  0  0  0  0  0  0
   -2.2580   -1.1020   -0.2390 H   0  0  0  0  0  0  0  0  0  0  0  0
   -2.6740   -3.2620   -1.3830 H   0  0  0  0  0  0  0  0  0  0  0  0
  1 29  1  0  0  0  0
  1 30  1  0  0  0  0
  1  2  1  0  0  0  0
  2  3  2  0  0  0  0
  2  4  2  0  0  0  0
  2  5  1  0  0  0  0
  5  6  2  0  0  0  0
  6 31  1  0  0  0  0
  6  7  1  0  0  0  0
  7 32  1  0  0  0  0
  7  8  2  0  0  0  0
  8  9  1  0  0  0  0
  9 33  1  0  0  0  0
  9 10  1  0  0  0  0
 10 11  2  0  0  0  0
 11 12  1  0  0  0  0
 12 34  1  0  0  0  0
 12 13  1  0  0  0  0
 13 35  1  0  0  0  0
 13 36  1  0  0  0  0
 13 14  1  0  0  0  0
 14 15  2  0  0  0  0
 15 37  1  0  0  0  0
 15 16  1  0  0  0  0
 16 38  1  0  0  0  0
 16 17  1  0  0  0  0
 17 39  1  0  0  0  0
 17 18  2  0  0  0  0
 18 14  1  0  0  0  0
 12 19  1  0  0  0  0
 19 20  2  0  0  0  0
 19 21  1  0  0  0  0
 21 40  1  0  0  0  0
 21 22  1  0  0  0  0
 22 41  1  0  0  0  0
 22 42  1  0  0  0  0
 22 23  1  0  0  0  0
 23 24  2  0  0  0  0
 23 25  1  0  0  0  0
 25 43  1  0  0  0  0
 10 26  1  0  0  0  0
 26 44  1  0  0  0  0
  8 27  1  0  0  0  0
 27 45  1  0  0  0  0
 27 28  2  0  0  0  0
 28  5  1  0  0  0  0
 28 46  1  0  0  0  0
M  END
>  <LOGBIO>
9.0000

>  <PRED_LOGBIO>
7.7100

>  <XV_RES>
2.0470

>  <WHL_TMPL>
1

>  <ANCH>
11-13;17-16

$$$$
ROW79
  -MTS-   01071500523D 0   0.00000     0.00000     0

 51 52  0  0  0  0  0  0  0  0999 V2000
   -0.1310   -2.3250   -2.1580 C   0  0  0  0  0  0  0  0  0  0  0  0
   -0.1600   -0.8960   -1.6230 C   0  0  0  0  0  0  0  0  0  0  0  0
   -1.1270   -0.8050   -0.5200 N   0  0  0  0  0  0  0  0  0  0  0  0
   -0.7290   -1.7240    0.5570 C   0  0  0  0  0  0  0  0  0  0  0  0
   -0.7000   -3.1530    0.0220 C   0  0  0  0  0  0  0  0  0  0  0  0
   -1.1550    0.5710   -0.0050 C   0  0  0  0  0  0  0  0  0  0  0  0
   -1.5690    1.5250   -1.1240 C   0  0  0  0  0  0  0  0  0  0  0  0
   -1.5960    2.9020   -0.6090 N   0  0  0  0  0  0  0  0  0  0  0  0
   -1.9320    3.9060   -1.4130 C   0  0  0  0  0  0  0  0  0  0  0  0
   -2.2190    3.6830   -2.5880 O   0  0  0  0  0  0  0  0  0  0  0  0
   -1.9600    5.2920   -0.8950 C   0  0  0  0  0  0  0  0  0  0  0  0
   -3.1370    5.8080   -0.3390 C   0  0  0  0  0  0  0  0  0  0  0  0
   -3.1640    7.1190    0.1520 C   0  0  0  0  0  0  0  0  0  0  0  0
   -2.0130    7.9140    0.0860 C   0  0  0  0  0  0  0  0  0  0  0  0
   -0.8370    7.3990   -0.4700 C   0  0  0  0  0  0  0  0  0  0  0  0
   -0.8100    6.0880   -0.9600 C   0  0  0  0  0  0  0  0  0  0  0  0
    0.6750    8.4440   -0.5560 S   0  0  0  0  0  0  0  0  0  0  0  0
    0.2680    9.6710   -1.2020 O   0  0  0  0  0  0  0  0  0  0  0  0
    1.2280    8.5970    0.7540 O   0  0  0  0  0  0  0  0  0  0  0  0
    1.8120    7.6410   -1.6160 N   0  0  0  0  0  0  0  0  0  0  0  0
    2.7610    8.3720   -2.2830 C   0  0  0  0  0  0  0  0  0  0  0  0
    2.6550    8.9250   -3.4760 N   0  0  0  0  0  0  0  0  0  0  0  0
    3.8110    9.6520   -3.9620 N   0  0  0  0  0  0  0  0  0  0  0  0
    4.8630    9.6950   -3.1660 C   0  0  0  0  0  0  0  0  0  0  0  0
    4.3920    8.7770   -1.7280 S   0  0  0  0  0  0  0  0  0  0  0  0
    6.4730   10.5280   -3.4840 S   0  0  0  0  0  0  0  0  0  0  0  0
    7.0440   10.9510   -2.2430 O   0  0  0  0  0  0  0  0  0  0  0  0
    6.2630   11.6650   -4.3240 O   0  0  0  0  0  0  0  0  0  0  0  0
    7.5620    9.4100   -4.2760 N   0  0  0  0  0  0  0  0  0  0  0  0
   -1.1210   -2.5980   -2.5190 H   0  0  0  0  0  0  0  0  0  0  0  0
    0.5840   -2.3930   -2.9750 H   0  0  0  0  0  0  0  0  0  0  0  0
    0.1630   -3.0050   -1.3610 H   0  0  0  0  0  0  0  0  0  0  0  0
   -0.4550   -0.2170   -2.4200 H   0  0  0  0  0  0  0  0  0  0  0  0
    0.8290   -0.6240   -1.2620 H   0  0  0  0  0  0  0  0  0  0  0  0
    0.2610   -1.4510    0.9180 H   0  0  0  0  0  0  0  0  0  0  0  0
   -1.4440   -1.6560    1.3740 H   0  0  0  0  0  0  0  0  0  0  0  0
    0.0160   -3.2200   -0.7940 H   0  0  0  0  0  0  0  0  0  0  0  0
   -0.4050   -3.8320    0.8200 H   0  0  0  0  0  0  0  0  0  0  0  0
   -1.6890   -3.4250   -0.3390 H   0  0  0  0  0  0  0  0  0  0  0  0
   -0.1650    0.8430    0.3570 H   0  0  0  0  0  0  0  0  0  0  0  0
   -1.8700    0.6380    0.8120 H   0  0  0  0  0  0  0  0  0  0  0  0
   -2.5580    1.2530   -1.4850 H   0  0  0  0  0  0  0  0  0  0  0  0
   -0.8530    1.4580   -1.9410 H   0  0  0  0  0  0  0  0  0  0  0  0
   -1.3610    3.0850    0.3560 H   0  0  0  0  0  0  0  0  0  0  0  0
   -4.0240    5.1940   -0.2880 H   0  0  0  0  0  0  0  0  0  0  0  0
   -4.0710    7.5160    0.5810 H   0  0  0  0  0  0  0  0  0  0  0  0
   -2.0340    8.9250    0.4650 H   0  0  0  0  0  0  0  0  0  0  0  0
    0.0980    5.6900   -1.3890 H   0  0  0  0  0  0  0  0  0  0  0  0
    1.7700    6.6390   -1.7370 H   0  0  0  0  0  0  0  0  0  0  0  0
    7.2570    8.4700   -4.4840 H   0  0  0  0  0  0  0  0  0  0  0  0
    8.4950    9.7050   -4.5240 H   0  0  0  0  0  0  0  0  0  0  0  0
  1 30  1  0  0  0  0
  1 31  1  0  0  0  0
  1 32  1  0  0  0  0
  1  2  1  0  0  0  0
  2 33  1  0  0  0  0
  2 34  1  0  0  0  0
  2  3  1  0  0  0  0
  3  4  1  0  0  0  0
  4 35  1  0  0  0  0
  4 36  1  0  0  0  0
  4  5  1  0  0  0  0
  5 37  1  0  0  0  0
  5 38  1  0  0  0  0
  5 39  1  0  0  0  0
  3  6  1  0  0  0  0
  6 40  1  0  0  0  0
  6 41  1  0  0  0  0
  6  7  1  0  0  0  0
  7 42  1  0  0  0  0
  7 43  1  0  0  0  0
  7  8  1  0  0  0  0
  8 44  1  0  0  0  0
  8  9  1  0  0  0  0
  9 10  2  0  0  0  0
  9 11  1  0  0  0  0
 11 12  2  0  0  0  0
 12 45  1  0  0  0  0
 12 13  1  0  0  0  0
 13 46  1  0  0  0  0
 13 14  2  0  0  0  0
 14 47  1  0  0  0  0
 14 15  1  0  0  0  0
 15 16  2  0  0  0  0
 16 11  1  0  0  0  0
 16 48  1  0  0  0  0
 15 17  1  0  0  0  0
 17 18  2  0  0  0  0
 17 19  2  0  0  0  0
 17 20  1  0  0  0  0
 20 49  1  0  0  0  0
 20 21  1  0  0  0  0
 21 22  2  0  0  0  0
 22 23  1  0  0  0  0
 23 24  2  0  0  0  0
 24 25  1  0  0  0  0
 25 21  1  0  0  0  0
 24 26  1  0  0  0  0
 26 27  2  0  0  0  0
 26 28  2  0  0  0  0
 26 29  1  0  0  0  0
 29 50  1  0  0  0  0
 29 51  1  0  0  0  0
M  END
>  <LOGBIO>
8.7700

>  <PRED_LOGBIO>
8.9200

>  <XV_RES>
0.3480

>  <WHL_TMPL>
1

>  <ANCH>
4-6;36-37

$$$$
ROW80
  -MTS-   01071500523D 0   0.00000     0.00000     0

 20 20  0  0  0  0  0  0  0  0999 V2000
   -5.2630    4.8300    0.3530 C   0  0  0  0  0  0  0  0  0  0  0  0
   -6.6870    4.9330    0.2780 O   0  0  0  0  0  0  0  0  0  0  0  0
   -7.4230    4.4570    1.3310 C   0  0  0  0  0  0  0  0  0  0  0  0
   -7.8500    3.1240    1.3410 C   0  0  0  0  0  0  0  0  0  0  0  0
   -8.6020    2.6380    2.4170 C   0  0  0  0  0  0  0  0  0  0  0  0
   -8.9270    3.4850    3.4840 C   0  0  0  0  0  0  0  0  0  0  0  0
   -8.5000    4.8180    3.4740 C   0  0  0  0  0  0  0  0  0  0  0  0
   -7.7480    5.3040    2.3980 C   0  0  0  0  0  0  0  0  0  0  0  0
   -7.3300    6.6090    2.3880 O   0  0  0  0  0  0  0  0  0  0  0  0
   -8.1990    7.4450    3.1400 C   0  0  0  0  0  0  0  0  0  0  0  0
   -4.9790    3.7840    0.4460 H   0  0  0  0  0  0  0  0  0  0  0  0
   -4.8210    5.2470   -0.5490 H   0  0  0  0  0  0  0  0  0  0  0  0
   -4.9050    5.3810    1.2200 H   0  0  0  0  0  0  0  0  0  0  0  0
   -7.5990    2.4710    0.5190 H   0  0  0  0  0  0  0  0  0  0  0  0
   -8.9310    1.6090    2.4250 H   0  0  0  0  0  0  0  0  0  0  0  0
   -9.5070    3.1100    4.3140 H   0  0  0  0  0  0  0  0  0  0  0  0
   -8.7510    5.4710    4.2960 H   0  0  0  0  0  0  0  0  0  0  0  0
   -9.2350    7.1980    2.9180 H   0  0  0  0  0  0  0  0  0  0  0  0
   -8.0370    8.4610    2.7870 H   0  0  0  0  0  0  0  0  0  0  0  0
   -7.9470    7.3150    4.1900 H   0  0  0  0  0  0  0  0  0  0  0  0
  1 11  1  0  0  0  0
  1 12  1  0  0  0  0
  1 13  1  0  0  0  0
  1  2  1  0  0  0  0
  2  3  1  0  0  0  0
  3  4  2  0  0  0  0
  4 14  1  0  0  0  0
  4  5  1  0  0  0  0
  5 15  1  0  0  0  0
  5  6  2  0  0  0  0
  6 16  1  0  0  0  0
  6  7  1  0  0  0  0
  7 17  1  0  0  0  0
  7  8  2  0  0  0  0
  8  3  1  0  0  0  0
  8  9  1  0  0  0  0
  9 10  1  0  0  0  0
 10 18  1  0  0  0  0
 10 19  1  0  0  0  0
 10 20  1  0  0  0  0
M  END
>  <LOGBIO>
6.3000

>  <PRED_LOGBIO>
6.2800

>  <XV_RES>
-0.0770

>  <WHL_TMPL>
1

>  <ANCH>
36-37;16-17

$$$$
ROW81
  -MTS-   01071500523D 0   0.00000     0.00000     0

 47 49  0  0  1  0  0  0  0  0999 V2000
   -8.0100   11.8920   -0.0830 C   0  0  0  0  0  0  0  0  0  0  0  0
   -8.8710   11.3600    1.0590 C   0  0  0  0  0  0  0  0  0  0  0  0
   -9.5710   10.1030    0.5520 C   0  0  0  0  0  0  0  0  0  0  0  0
   -9.8460   12.4170    1.6110 C   0  0  0  0  0  0  0  0  0  0  0  0
  -10.4700   11.4850    2.6670 C   0  0  0  0  0  0  0  0  0  0  0  0
   -9.2920   10.6280    3.1650 C   0  0  0  0  0  0  0  0  0  0  0  0
   -8.0790   11.1310    2.3600 C   0  0  2  0  0  0  0  0  0  0  0  0
   -6.8950   10.2030    2.0950 C   0  0  0  0  0  0  0  0  0  0  0  0
   -5.4480   11.1880    1.6330 S   0  0  0  0  0  0  0  0  0  0  0  0
   -5.1220   12.0850    2.6980 O   0  0  0  0  0  0  0  0  0  0  0  0
   -5.7400   11.9380    0.4510 O   0  0  0  0  0  0  0  0  0  0  0  0
   -4.0910   10.1260    1.3300 N   0  0  0  0  0  0  0  0  0  0  0  0
   -2.8400   10.6660    0.9500 C   0  0  0  0  0  0  0  0  0  0  0  0
   -2.5420   10.8580   -0.4040 C   0  0  0  0  0  0  0  0  0  0  0  0
   -1.3040   11.3930   -0.7800 C   0  0  0  0  0  0  0  0  0  0  0  0
   -0.3640   11.7370    0.1990 C   0  0  0  0  0  0  0  0  0  0  0  0
   -0.6620   11.5450    1.5540 C   0  0  0  0  0  0  0  0  0  0  0  0
   -1.9000   11.0100    1.9290 C   0  0  0  0  0  0  0  0  0  0  0  0
    1.2630   12.4400   -0.2940 S   0  0  0  0  0  0  0  0  0  0  0  0
    0.9820   13.6700   -1.0020 O   0  0  0  0  0  0  0  0  0  0  0  0
    1.8550   11.5340   -1.2290 O   0  0  0  0  0  0  0  0  0  0  0  0
    2.2170   12.6760    1.1540 N   0  0  0  0  0  0  0  0  0  0  0  0
   -7.7470   12.5370    2.8000 C   0  0  0  0  0  0  0  0  0  0  0  0
   -6.7670   12.8990    3.4110 O   0  0  0  0  0  0  0  0  0  0  0  0
   -8.8920   13.3970    2.3200 C   0  0  0  0  0  0  0  0  0  0  0  0
   -7.1950   12.4870    0.3240 H   0  0  0  0  0  0  0  0  0  0  0  0
   -7.6010   11.0560   -0.6480 H   0  0  0  0  0  0  0  0  0  0  0  0
   -8.6190   12.5100   -0.7390 H   0  0  0  0  0  0  0  0  0  0  0  0
   -9.6440   10.1400   -0.5330 H   0  0  0  0  0  0  0  0  0  0  0  0
  -10.5700   10.0460    0.9810 H   0  0  0  0  0  0  0  0  0  0  0  0
   -9.0000    9.2250    0.8470 H   0  0  0  0  0  0  0  0  0  0  0  0
  -10.5340   12.8550    0.8920 H   0  0  0  0  0  0  0  0  0  0  0  0
  -10.9130   12.0550    3.4810 H   0  0  0  0  0  0  0  0  0  0  0  0
  -11.2510   10.8650    2.2310 H   0  0  0  0  0  0  0  0  0  0  0  0
   -9.1350   10.7600    4.2330 H   0  0  0  0  0  0  0  0  0  0  0  0
   -9.4730    9.5710    2.9840 H   0  0  0  0  0  0  0  0  0  0  0  0
   -7.1430    9.5210    1.2850 H   0  0  0  0  0  0  0  0  0  0  0  0
   -6.6730    9.6330    2.9940 H   0  0  0  0  0  0  0  0  0  0  0  0
   -4.2010    9.1260    1.4250 H   0  0  0  0  0  0  0  0  0  0  0  0
   -3.2670   10.5920   -1.1590 H   0  0  0  0  0  0  0  0  0  0  0  0
   -1.0740   11.5400   -1.8240 H   0  0  0  0  0  0  0  0  0  0  0  0
    0.0630   11.8110    2.3090 H   0  0  0  0  0  0  0  0  0  0  0  0
   -2.1300   10.8630    2.9740 H   0  0  0  0  0  0  0  0  0  0  0  0
    2.7680   13.5150    1.2650 H   0  0  0  0  0  0  0  0  0  0  0  0
    2.2160   11.9730    1.8790 H   0  0  0  0  0  0  0  0  0  0  0  0
   -9.3860   13.8910    3.1530 H   0  0  0  0  0  0  0  0  0  0  0  0
   -8.5420   14.1670    1.6350 H   0  0  0  0  0  0  0  0  0  0  0  0
  1 26  1  0  0  0  0
  1 27  1  0  0  0  0
  1 28  1  0  0  0  0
  1  2  1  0  0  0  0
  2  3  1  0  0  0  0
  3 29  1  0  0  0  0
  3 30  1  0  0  0  0
  3 31  1  0  0  0  0
  2  4  1  0  0  0  0
  4 32  1  0  0  0  0
  4  5  1  0  0  0  0
  5 33  1  0  0  0  0
  5 34  1  0  0  0  0
  5  6  1  0  0  0  0
  6 35  1  0  0  0  0
  6 36  1  0  0  0  0
  6  7  1  0  0  0  0
  7  2  1  0  0  0  0
  7  8  1  0  0  0  0
  8 37  1  0  0  0  0
  8 38  1  0  0  0  0
  8  9  1  0  0  0  0
  9 10  2  0  0  0  0
  9 11  2  0  0  0  0
  9 12  1  0  0  0  0
 12 39  1  0  0  0  0
 12 13  1  0  0  0  0
 13 14  2  0  0  0  0
 14 40  1  0  0  0  0
 14 15  1  0  0  0  0
 15 41  1  0  0  0  0
 15 16  2  0  0  0  0
 16 17  1  0  0  0  0
 17 42  1  0  0  0  0
 17 18  2  0  0  0  0
 18 13  1  0  0  0  0
 18 43  1  0  0  0  0
 16 19  1  0  0  0  0
 19 20  2  0  0  0  0
 19 21  2  0  0  0  0
 19 22  1  0  0  0  0
 22 44  1  0  0  0  0
 22 45  1  0  0  0  0
  7 23  1  0  0  0  0
 23 24  2  0  0  0  0
 23 25  1  0  0  0  0
 25  4  1  0  0  0  0
 25 46  1  0  0  0  0
 25 47  1  0  0  0  0
M  END
>  <LOGBIO>
5.9300

>  <PRED_LOGBIO>
6.2200

>  <XV_RES>
-0.4790

>  <WHL_TMPL>
3

>  <ANCH>
4-6;37-38

$$$$
ROW82
  -MTS-   01071500523D 0   0.00000     0.00000     0

 36 36  0  0  0  0  0  0  0  0999 V2000
   -7.7940    3.4200    2.7860 C   0  0  0  0  0  0  0  0  0  0  0  0
   -6.4450    4.0040    2.3770 C   0  0  0  0  0  0  0  0  0  0  0  0
   -6.5450    5.4690    2.3080 N   0  0  0  0  0  0  0  0  0  0  0  0
   -7.8190    6.1340    2.6160 C   0  0  0  0  0  0  0  0  0  0  0  0
   -5.4500    6.2140    1.9590 C   0  0  0  0  0  0  0  0  0  0  0  0
   -3.9670    5.4410    1.6020 S   0  0  0  0  0  0  0  0  0  0  0  0
   -5.5700    7.9780    1.8760 S   0  0  0  0  0  0  0  0  0  0  0  0
   -4.0760    8.6240    1.4230 N   0  0  0  0  0  0  0  0  0  0  0  0
   -4.1750   10.0890    1.3550 C   0  0  0  0  0  0  0  0  0  0  0  0
   -2.8400   10.6660    0.9500 C   0  0  0  0  0  0  0  0  0  0  0  0
   -1.9000   11.0100    1.9290 C   0  0  0  0  0  0  0  0  0  0  0  0
   -0.6620   11.5450    1.5540 C   0  0  0  0  0  0  0  0  0  0  0  0
   -0.3640   11.7370    0.1990 C   0  0  0  0  0  0  0  0  0  0  0  0
   -1.3040   11.3930   -0.7800 C   0  0  0  0  0  0  0  0  0  0  0  0
   -2.5420   10.8580   -0.4040 C   0  0  0  0  0  0  0  0  0  0  0  0
    1.2630   12.4400   -0.2940 S   0  0  0  0  0  0  0  0  0  0  0  0
    0.9820   13.6700   -1.0020 O   0  0  0  0  0  0  0  0  0  0  0  0
    1.8550   11.5340   -1.2290 O   0  0  0  0  0  0  0  0  0  0  0  0
    2.2170   12.6760    1.1540 N   0  0  0  0  0  0  0  0  0  0  0  0
   -8.5470    3.6990    2.0520 H   0  0  0  0  0  0  0  0  0  0  0  0
   -7.7200    2.3360    2.8360 H   0  0  0  0  0  0  0  0  0  0  0  0
   -8.0770    3.8110    3.7610 H   0  0  0  0  0  0  0  0  0  0  0  0
   -6.1620    3.6140    1.4010 H   0  0  0  0  0  0  0  0  0  0  0  0
   -5.6920    3.7250    3.1110 H   0  0  0  0  0  0  0  0  0  0  0  0
   -8.1520    6.6980    1.7470 H   0  0  0  0  0  0  0  0  0  0  0  0
   -8.5670    5.3850    2.8700 H   0  0  0  0  0  0  0  0  0  0  0  0
   -7.6820    6.8100    3.4570 H   0  0  0  0  0  0  0  0  0  0  0  0
   -3.3760    8.3660    2.1050 H   0  0  0  0  0  0  0  0  0  0  0  0
   -4.9280   10.3680    0.6210 H   0  0  0  0  0  0  0  0  0  0  0  0
   -4.4580   10.4790    2.3310 H   0  0  0  0  0  0  0  0  0  0  0  0
   -2.1300   10.8630    2.9740 H   0  0  0  0  0  0  0  0  0  0  0  0
    0.0630   11.8110    2.3090 H   0  0  0  0  0  0  0  0  0  0  0  0
   -1.0740   11.5400   -1.8240 H   0  0  0  0  0  0  0  0  0  0  0  0
   -3.2670   10.5920   -1.1590 H   0  0  0  0  0  0  0  0  0  0  0  0
    2.7140   11.8980    1.5630 H   0  0  0  0  0  0  0  0  0  0  0  0
    2.2700   13.5900    1.5810 H   0  0  0  0  0  0  0  0  0  0  0  0
  1 20  1  0  0  0  0
  1 21  1  0  0  0  0
  1 22  1  0  0  0  0
  1  2  1  0  0  0  0
  2 23  1  0  0  0  0
  2 24  1  0  0  0  0
  2  3  1  0  0  0  0
  3  4  1  0  0  0  0
  4 25  1  0  0  0  0
  4 26  1  0  0  0  0
  4 27  1  0  0  0  0
  3  5  1  0  0  0  0
  5  6  2  0  0  0  0
  5  7  1  0  0  0  0
  7  8  1  0  0  0  0
  8 28  1  0  0  0  0
  8  9  1  0  0  0  0
  9 29  1  0  0  0  0
  9 30  1  0  0  0  0
  9 10  1  0  0  0  0
 10 11  2  0  0  0  0
 11 31  1  0  0  0  0
 11 12  1  0  0  0  0
 12 32  1  0  0  0  0
 12 13  2  0  0  0  0
 13 14  1  0  0  0  0
 14 33  1  0  0  0  0
 14 15  2  0  0  0  0
 15 10  1  0  0  0  0
 15 34  1  0  0  0  0
 13 16  1  0  0  0  0
 16 17  2  0  0  0  0
 16 18  2  0  0  0  0
 16 19  1  0  0  0  0
 19 35  1  0  0  0  0
 19 36  1  0  0  0  0
M  END
>  <LOGBIO>
7.8900

>  <PRED_LOGBIO>
6.6600

>  <XV_RES>
1.3520

>  <WHL_TMPL>
3

>  <ANCH>
4-6;31-32

$$$$
ROW83
  -MTS-   01071500523D 0   0.00000     0.00000     0

 43 44  0  0  0  0  0  0  0  0999 V2000
  -13.6510   11.2650    1.5660 N   0  0  0  0  0  0  0  0  0  0  0  0
  -12.7640   10.3190    0.3900 S   0  0  0  0  0  0  0  0  0  0  0  0
  -12.2420   11.1850   -0.6210 O   0  0  0  0  0  0  0  0  0  0  0  0
  -13.6400    9.3600   -0.2080 O   0  0  0  0  0  0  0  0  0  0  0  0
  -11.3770    9.4460    1.2260 C   0  0  0  0  0  0  0  0  0  0  0  0
  -10.1240   10.0610    1.3290 C   0  0  0  0  0  0  0  0  0  0  0  0
   -9.0680    9.3960    1.9650 C   0  0  0  0  0  0  0  0  0  0  0  0
   -9.2660    8.1170    2.4970 C   0  0  0  0  0  0  0  0  0  0  0  0
   -8.1990    7.4450    3.1400 N   0  0  0  0  0  0  0  0  0  0  0  0
   -7.3300    6.6090    2.3880 C   0  0  0  0  0  0  0  0  0  0  0  0
   -6.3260    7.0080    1.8000 O   0  0  0  0  0  0  0  0  0  0  0  0
   -7.7650    5.2510    2.3980 C   0  0  0  0  0  0  0  0  0  0  0  0
   -6.7630    4.4280    1.5990 C   0  0  0  0  0  0  0  0  0  0  0  0
   -6.7040    4.8810    0.1440 C   0  0  0  0  0  0  0  0  0  0  0  0
   -5.3230    5.2470   -0.2020 N   0  0  0  0  0  0  0  0  0  0  0  0
   -4.6370    5.7580    0.9940 C   0  0  0  0  0  0  0  0  0  0  0  0
   -3.1430    6.0030    0.7140 C   0  0  0  0  0  0  0  0  0  0  0  0
   -2.5090    4.8280    0.2010 O   0  0  0  0  0  0  0  0  0  0  0  0
   -3.1380    4.3640   -0.9970 C   0  0  0  0  0  0  0  0  0  0  0  0
   -4.6310    4.0760   -0.7610 C   0  0  0  0  0  0  0  0  0  0  0  0
  -10.5190    7.5020    2.3940 C   0  0  0  0  0  0  0  0  0  0  0  0
  -11.5750    8.1660    1.7580 C   0  0  0  0  0  0  0  0  0  0  0  0
  -13.3640   11.2640    2.5350 H   0  0  0  0  0  0  0  0  0  0  0  0
  -14.4490   11.8110    1.2760 H   0  0  0  0  0  0  0  0  0  0  0  0
   -9.9710   11.0480    0.9190 H   0  0  0  0  0  0  0  0  0  0  0  0
   -8.1010    9.8710    2.0450 H   0  0  0  0  0  0  0  0  0  0  0  0
   -8.0550    7.5600    4.1330 H   0  0  0  0  0  0  0  0  0  0  0  0
   -8.7100    5.2140    1.8600 H   0  0  0  0  0  0  0  0  0  0  0  0
   -7.7790    4.8780    3.4200 H   0  0  0  0  0  0  0  0  0  0  0  0
   -7.1440    3.4090    1.5870 H   0  0  0  0  0  0  0  0  0  0  0  0
   -5.7780    4.5660    2.0400 H   0  0  0  0  0  0  0  0  0  0  0  0
   -7.2960    5.7910    0.0740 H   0  0  0  0  0  0  0  0  0  0  0  0
   -7.0210    4.0520   -0.4860 H   0  0  0  0  0  0  0  0  0  0  0  0
   -4.7410    5.0400    1.8050 H   0  0  0  0  0  0  0  0  0  0  0  0
   -5.1040    6.6880    1.3090 H   0  0  0  0  0  0  0  0  0  0  0  0
   -3.0370    6.8140   -0.0030 H   0  0  0  0  0  0  0  0  0  0  0  0
   -2.6480    6.3090    1.6330 H   0  0  0  0  0  0  0  0  0  0  0  0
   -3.0330    5.1160   -1.7760 H   0  0  0  0  0  0  0  0  0  0  0  0
   -2.6430    3.4570   -1.3370 H   0  0  0  0  0  0  0  0  0  0  0  0
   -4.7340    3.2350   -0.0780 H   0  0  0  0  0  0  0  0  0  0  0  0
   -5.0970    3.7950   -1.7020 H   0  0  0  0  0  0  0  0  0  0  0  0
  -10.6720    6.5150    2.8050 H   0  0  0  0  0  0  0  0  0  0  0  0
  -12.5420    7.6920    1.6790 H   0  0  0  0  0  0  0  0  0  0  0  0
  1 23  1  0  0  0  0
  1 24  1  0  0  0  0
  1  2  1  0  0  0  0
  2  3  2  0  0  0  0
  2  4  2  0  0  0  0
  2  5  1  0  0  0  0
  5  6  2  0  0  0  0
  6 25  1  0  0  0  0
  6  7  1  0  0  0  0
  7 26  1  0  0  0  0
  7  8  2  0  0  0  0
  8  9  1  0  0  0  0
  9 27  1  0  0  0  0
  9 10  1  0  0  0  0
 10 11  2  0  0  0  0
 10 12  1  0  0  0  0
 12 28  1  0  0  0  0
 12 29  1  0  0  0  0
 12 13  1  0  0  0  0
 13 30  1  0  0  0  0
 13 31  1  0  0  0  0
 13 14  1  0  0  0  0
 14 32  1  0  0  0  0
 14 33  1  0  0  0  0
 14 15  1  0  0  0  0
 15 16  1  0  0  0  0
 16 34  1  0  0  0  0
 16 35  1  0  0  0  0
 16 17  1  0  0  0  0
 17 36  1  0  0  0  0
 17 37  1  0  0  0  0
 17 18  1  0  0  0  0
 18 19  1  0  0  0  0
 19 38  1  0  0  0  0
 19 39  1  0  0  0  0
 19 20  1  0  0  0  0
 20 15  1  0  0  0  0
 20 40  1  0  0  0  0
 20 41  1  0  0  0  0
  8 21  1  0  0  0  0
 21 42  1  0  0  0  0
 21 22  2  0  0  0  0
 22  5  1  0  0  0  0
 22 43  1  0  0  0  0
M  END
>  <LOGBIO>
6.9800

>  <PRED_LOGBIO>
6.5700

>  <XV_RES>
0.3140

>  <WHL_TMPL>
1

>  <ANCH>
37-36;13-15

$$$$
ROW84
  -MTS-   01071500523D 0   0.00000     0.00000     0

 14 14  0  0  0  0  0  0  0  0999 V2000
   -3.7060   10.3310   -0.0180 N   0  0  0  0  0  0  0  0  0  0  0  0
   -2.4520   10.8490    0.2090 C   0  0  0  0  0  0  0  0  0  0  0  0
   -1.9600   10.9980    1.4210 N   0  0  0  0  0  0  0  0  0  0  0  0
   -0.6860   11.5370    1.4060 N   0  0  0  0  0  0  0  0  0  0  0  0
   -0.2870   11.7700    0.1760 C   0  0  0  0  0  0  0  0  0  0  0  0
   -1.4060   11.3550   -1.0400 S   0  0  0  0  0  0  0  0  0  0  0  0
    1.2630   12.4400   -0.2940 S   0  0  0  0  0  0  0  0  0  0  0  0
    0.9820   13.6700   -1.0020 O   0  0  0  0  0  0  0  0  0  0  0  0
    1.8550   11.5340   -1.2290 O   0  0  0  0  0  0  0  0  0  0  0  0
    2.2320   12.6830    1.1430 N   0  0  0  0  0  0  0  0  0  0  0  0
   -4.0480   10.2320   -0.9630 H   0  0  0  0  0  0  0  0  0  0  0  0
   -4.2850   10.0490    0.7610 H   0  0  0  0  0  0  0  0  0  0  0  0
    2.7980   13.5150    1.2350 H   0  0  0  0  0  0  0  0  0  0  0  0
    2.2260   11.9920    1.8790 H   0  0  0  0  0  0  0  0  0  0  0  0
  1 11  1  0  0  0  0
  1 12  1  0  0  0  0
  1  2  1  0  0  0  0
  2  3  2  0  0  0  0
  3  4  1  0  0  0  0
  4  5  2  0  0  0  0
  5  6  1  0  0  0  0
  6  2  1  0  0  0  0
  5  7  1  0  0  0  0
  7  8  2  0  0  0  0
  7  9  2  0  0  0  0
  7 10  1  0  0  0  0
 10 13  1  0  0  0  0
 10 14  1  0  0  0  0
M  END
>  <LOGBIO>
7.2200

>  <PRED_LOGBIO>
7.4100

>  <XV_RES>
-0.1940

>  <WHL_TMPL>
3

>  <ANCH>
4-6;9-10

$$$$
ROW87
  -MTS-   01071500523D 0   0.00000     0.00000     0

 79 83  0  0  1  0  0  0  0  0999 V2000
   -2.8080   -3.1740    5.2060 C   0  0  0  0  0  0  0  0  0  0  0  0
   -2.9020   -1.7630    5.7800 C   0  0  2  0  0  0  0  0  0  0  0  0
   -1.6390   -1.4550    6.5830 C   0  0  0  0  0  0  0  0  0  0  0  0
   -1.5030   -2.4620    7.7250 C   0  0  0  0  0  0  0  0  0  0  0  0
   -0.2550   -2.1570    8.5190 C   0  0  0  0  0  0  0  0  0  0  0  0
    0.4650   -1.2130    8.1960 O   0  0  0  0  0  0  0  0  0  0  0  0
    0.0670   -2.9100    9.5670 N   0  0  0  0  0  0  0  0  0  0  0  0
    1.2360   -2.6250   10.3100 C   0  0  0  0  0  0  0  0  0  0  0  0
    2.4540   -3.2180    9.9550 C   0  0  0  0  0  0  0  0  0  0  0  0
    3.6110   -2.9360   10.6900 C   0  0  0  0  0  0  0  0  0  0  0  0
    3.5510   -2.0610   11.7820 C   0  0  0  0  0  0  0  0  0  0  0  0
    2.3340   -1.4680   12.1370 C   0  0  0  0  0  0  0  0  0  0  0  0
    1.1770   -1.7500   11.4010 C   0  0  0  0  0  0  0  0  0  0  0  0
    2.2550   -0.3180   13.5710 S   0  0  0  0  0  0  0  0  0  0  0  0
    1.2250    0.6490   13.3500 O   0  0  0  0  0  0  0  0  0  0  0  0
    3.5110    0.3490   13.7170 O   0  0  0  0  0  0  0  0  0  0  0  0
    1.9030   -1.2230   15.0270 N   0  0  0  0  0  0  0  0  0  0  0  0
   -3.0370   -0.7560    4.6390 C   0  0  1  0  0  0  0  0  0  0  0  0
   -4.5180   -0.7170    4.2170 C   0  0  0  0  0  0  0  0  0  0  0  0
   -4.5500   -0.7410    2.6770 C   0  0  0  0  0  0  0  0  0  0  0  0
   -3.0870   -0.7950    2.1970 C   0  0  1  0  0  0  0  0  0  0  0  0
   -2.6200   -1.4550    0.8870 C   0  0  1  0  0  0  0  0  0  0  0  0
   -1.1030   -1.2730    0.6930 C   0  0  2  0  0  0  0  0  0  0  0  0
   -0.3020   -1.8140    1.8920 C   0  0  0  0  0  0  0  0  0  0  0  0
   -0.8150   -1.2510    3.1960 C   0  0  0  0  0  0  0  0  0  0  0  0
   -0.0750   -0.7630    4.0190 O   0  0  0  0  0  0  0  0  0  0  0  0
   -2.3070   -1.3330    3.4110 C   0  0  2  0  0  0  0  0  0  0  0  0
   -2.6200   -2.8260    3.4410 C   0  0  0  0  0  0  0  0  0  0  0  0
   -0.6320   -1.8790   -0.6420 C   0  0  1  0  0  0  0  0  0  0  0  0
    0.1660   -0.6090    0.0000 C   0  0  0  0  0  0  0  0  0  0  0  0
    0.8830   -1.6890   -0.8440 C   0  0  0  0  0  0  0  0  0  0  0  0
    1.3680   -2.2870   -2.1780 C   0  0  0  0  0  0  0  0  0  0  0  0
    0.5410   -1.7870   -3.3380 C   0  0  0  0  0  0  0  0  0  0  0  0
    1.0470   -1.3420   -4.3420 O   0  0  0  0  0  0  0  0  0  0  0  0
   -0.9570   -1.8780   -3.1680 C   0  0  0  0  0  0  0  0  0  0  0  0
   -1.4170   -1.2820   -1.8250 C   0  0  1  0  0  0  0  0  0  0  0  0
   -2.9370   -1.4610   -1.6540 C   0  0  0  0  0  0  0  0  0  0  0  0
   -3.4020   -0.9620   -0.3070 C   0  0  0  0  0  0  0  0  0  0  0  0
   -4.3440   -0.2120   -0.1910 O   0  0  0  0  0  0  0  0  0  0  0  0
   -1.9390   -3.2440    4.5560 H   0  0  0  0  0  0  0  0  0  0  0  0
   -2.7110   -3.8900    6.0190 H   0  0  0  0  0  0  0  0  0  0  0  0
   -3.7070   -3.3930    4.6340 H   0  0  0  0  0  0  0  0  0  0  0  0
   -3.7710   -1.6930    6.4310 H   0  0  0  0  0  0  0  0  0  0  0  0
   -1.7050   -0.4490    6.9930 H   0  0  0  0  0  0  0  0  0  0  0  0
   -0.7690   -1.5250    5.9330 H   0  0  0  0  0  0  0  0  0  0  0  0
   -1.4360   -3.4670    7.3160 H   0  0  0  0  0  0  0  0  0  0  0  0
   -2.3720   -2.3920    8.3750 H   0  0  0  0  0  0  0  0  0  0  0  0
   -0.5240   -3.6850    9.8320 H   0  0  0  0  0  0  0  0  0  0  0  0
    2.5000   -3.8930    9.1130 H   0  0  0  0  0  0  0  0  0  0  0  0
    4.5500   -3.3940   10.4160 H   0  0  0  0  0  0  0  0  0  0  0  0
    4.4440   -1.8440   12.3490 H   0  0  0  0  0  0  0  0  0  0  0  0
    0.2370   -1.2920   11.6750 H   0  0  0  0  0  0  0  0  0  0  0  0
    1.7790   -2.2250   14.9810 H   0  0  0  0  0  0  0  0  0  0  0  0
    1.8240   -0.7450   15.9120 H   0  0  0  0  0  0  0  0  0  0  0  0
   -2.6640    0.2290    4.9110 H   0  0  0  0  0  0  0  0  0  0  0  0
   -4.9190    0.2430    4.5340 H   0  0  0  0  0  0  0  0  0  0  0  0
   -5.0130   -1.6110    4.5920 H   0  0  0  0  0  0  0  0  0  0  0  0
   -4.9640    0.2090    2.3470 H   0  0  0  0  0  0  0  0  0  0  0  0
   -5.0590   -1.6460    2.3510 H   0  0  0  0  0  0  0  0  0  0  0  0
   -2.7840    0.2470    2.1090 H   0  0  0  0  0  0  0  0  0  0  0  0
   -2.8060   -2.5230    0.9820 H   0  0  0  0  0  0  0  0  0  0  0  0
   -0.9150   -0.2030    0.6410 H   0  0  0  0  0  0  0  0  0  0  0  0
    0.7140   -1.4410    1.7760 H   0  0  0  0  0  0  0  0  0  0  0  0
   -0.4150   -2.8960    1.9150 H   0  0  0  0  0  0  0  0  0  0  0  0
   -1.7430   -3.3740    3.7800 H   0  0  0  0  0  0  0  0  0  0  0  0
   -3.4480   -3.0090    4.1230 H   0  0  0  0  0  0  0  0  0  0  0  0
   -2.8920   -3.1590    2.4420 H   0  0  0  0  0  0  0  0  0  0  0  0
   -0.5450    0.1260    0.3720 H   0  0  0  0  0  0  0  0  0  0  0  0
    0.7070   -0.1350   -0.8160 H   0  0  0  0  0  0  0  0  0  0  0  0
    0.8100   -1.0270    0.7710 H   0  0  0  0  0  0  0  0  0  0  0  0
    1.3690   -2.2650   -0.0590 H   0  0  0  0  0  0  0  0  0  0  0  0
    1.0920   -0.6220   -0.8550 H   0  0  0  0  0  0  0  0  0  0  0  0
    1.1930   -3.3590   -2.1150 H   0  0  0  0  0  0  0  0  0  0  0  0
    2.4000   -1.9790   -2.3320 H   0  0  0  0  0  0  0  0  0  0  0  0
   -1.1960   -2.9380   -3.1290 H   0  0  0  0  0  0  0  0  0  0  0  0
   -1.4290   -1.3100   -3.9680 H   0  0  0  0  0  0  0  0  0  0  0  0
   -1.2120   -0.2140   -1.8500 H   0  0  0  0  0  0  0  0  0  0  0  0
   -3.1230   -2.5330   -1.6660 H   0  0  0  0  0  0  0  0  0  0  0  0
   -3.4350   -0.8800   -2.4280 H   0  0  0  0  0  0  0  0  0  0  0  0
  1 40  1  0  0  0  0
  1 41  1  0  0  0  0
  1 42  1  0  0  0  0
  1  2  1  0  0  0  0
  2 43  1  0  0  0  0
  2  3  1  0  0  0  0
  3 44  1  0  0  0  0
  3 45  1  0  0  0  0
  3  4  1  0  0  0  0
  4 46  1  0  0  0  0
  4 47  1  0  0  0  0
  4  5  1  0  0  0  0
  5  6  2  0  0  0  0
  5  7  1  0  0  0  0
  7 48  1  0  0  0  0
  7  8  1  0  0  0  0
  8  9  2  0  0  0  0
  9 49  1  0  0  0  0
  9 10  1  0  0  0  0
 10 50  1  0  0  0  0
 10 11  2  0  0  0  0
 11 51  1  0  0  0  0
 11 12  1  0  0  0  0
 12 13  2  0  0  0  0
 13  8  1  0  0  0  0
 13 52  1  0  0  0  0
 12 14  1  0  0  0  0
 14 15  2  0  0  0  0
 14 16  2  0  0  0  0
 14 17  1  0  0  0  0
 17 53  1  0  0  0  0
 17 54  1  0  0  0  0
  2 18  1  0  0  0  0
 18 55  1  0  0  0  0
 18 19  1  0  0  0  0
 19 56  1  0  0  0  0
 19 57  1  0  0  0  0
 19 20  1  0  0  0  0
 20 58  1  0  0  0  0
 20 59  1  0  0  0  0
 20 21  1  0  0  0  0
 21 60  1  0  0  0  0
 21 22  1  0  0  0  0
 22 61  1  0  0  0  0
 22 23  1  0  0  0  0
 23 62  1  0  0  0  0
 23 24  1  0  0  0  0
 24 63  1  0  0  0  0
 24 64  1  0  0  0  0
 24 25  1  0  0  0  0
 25 26  2  0  0  0  0
 25 27  1  0  0  0  0
 27 18  1  0  0  0  0
 27 21  1  0  0  0  0
 27 28  1  0  0  0  0
 28 65  1  0  0  0  0
 28 66  1  0  0  0  0
 28 67  1  0  0  0  0
 23 29  1  0  0  0  0
 29 30  1  0  0  0  0
 30 68  1  0  0  0  0
 30 69  1  0  0  0  0
 30 70  1  0  0  0  0
 29 31  1  0  0  0  0
 31 71  1  0  0  0  0
 31 72  1  0  0  0  0
 31 32  1  0  0  0  0
 32 73  1  0  0  0  0
 32 74  1  0  0  0  0
 32 33  1  0  0  0  0
 33 34  2  0  0  0  0
 33 35  1  0  0  0  0
 35 75  1  0  0  0  0
 35 76  1  0  0  0  0
 35 36  1  0  0  0  0
 36 29  1  0  0  0  0
 36 77  1  0  0  0  0
 36 37  1  0  0  0  0
 37 78  1  0  0  0  0
 37 79  1  0  0  0  0
 37 38  1  0  0  0  0
 38 22  1  0  0  0  0
 38 39  2  0  0  0  0
M  END
>  <LOGBIO>
6.8100

>  <PRED_LOGBIO>
7.5100

>  <XV_RES>
-0.9790

>  <WHL_TMPL>
2

>  <ANCH>
25-38;43-78

$$$$
ROW88
  -MTS-   01071500523D 0   0.00000     0.00000     0

 19 19  0  0  0  0  0  0  0  0999 V2000
   -5.8860    9.4020    0.3090 C   0  0  0  0  0  0  0  0  0  0  0  0
   -4.6070    9.8990    0.9340 C   0  0  0  0  0  0  0  0  0  0  0  0
   -4.4700    9.9090    2.1520 O   0  0  0  0  0  0  0  0  0  0  0  0
   -3.7060   10.3310   -0.0180 N   0  0  0  0  0  0  0  0  0  0  0  0
   -2.4520   10.8490    0.2090 C   0  0  0  0  0  0  0  0  0  0  0  0
   -1.9600   10.9980    1.4210 N   0  0  0  0  0  0  0  0  0  0  0  0
   -0.6860   11.5370    1.4060 N   0  0  0  0  0  0  0  0  0  0  0  0
   -0.2870   11.7700    0.1760 C   0  0  0  0  0  0  0  0  0  0  0  0
   -1.4060   11.3550   -1.0400 S   0  0  0  0  0  0  0  0  0  0  0  0
    1.2630   12.4400   -0.2940 S   0  0  0  0  0  0  0  0  0  0  0  0
    2.0900   12.4080    0.8920 O   0  0  0  0  0  0  0  0  0  0  0  0
    0.9820   13.6700   -1.0020 O   0  0  0  0  0  0  0  0  0  0  0  0
    1.9860   11.4010   -1.4220 N   0  0  0  0  0  0  0  0  0  0  0  0
   -6.7420    9.8200    0.8340 H   0  0  0  0  0  0  0  0  0  0  0  0
   -5.9150    9.8010   -0.7030 H   0  0  0  0  0  0  0  0  0  0  0  0
   -5.8470    8.3150    0.3430 H   0  0  0  0  0  0  0  0  0  0  0  0
   -3.9980   10.2590   -0.9820 H   0  0  0  0  0  0  0  0  0  0  0  0
    2.8920   11.6260   -1.8080 H   0  0  0  0  0  0  0  0  0  0  0  0
    1.5110   10.5570   -1.7080 H   0  0  0  0  0  0  0  0  0  0  0  0
  1 14  1  0  0  0  0
  1 15  1  0  0  0  0
  1 16  1  0  0  0  0
  1  2  1  0  0  0  0
  2  3  2  0  0  0  0
  2  4  1  0  0  0  0
  4 17  1  0  0  0  0
  4  5  1  0  0  0  0
  5  6  2  0  0  0  0
  6  7  1  0  0  0  0
  7  8  2  0  0  0  0
  8  9  1  0  0  0  0
  9  5  1  0  0  0  0
  8 10  1  0  0  0  0
 10 11  2  0  0  0  0
 10 12  2  0  0  0  0
 10 13  1  0  0  0  0
 13 18  1  0  0  0  0
 13 19  1  0  0  0  0
M  END
>  <LOGBIO>
7.9200

>  <PRED_LOGBIO>
7.8300

>  <XV_RES>
0.0950

>  <WHL_TMPL>
3

>  <ANCH>
14-15;5-6

$$$$
ROW89
  -MTS-   01071500523D 0   0.00000     0.00000     0

 51 53  0  0  1  0  0  0  0  0999 V2000
    1.9860   11.4010   -1.4220 N   0  0  0  0  0  0  0  0  0  0  0  0
    1.2630   12.4400   -0.2940 S   0  0  0  0  0  0  0  0  0  0  0  0
    0.9820   13.6700   -1.0020 O   0  0  0  0  0  0  0  0  0  0  0  0
    0.1270   11.8240    0.3190 O   0  0  0  0  0  0  0  0  0  0  0  0
    2.5210   12.8190    0.9940 C   0  0  0  0  0  0  0  0  0  0  0  0
    2.1710   12.7760    2.3490 C   0  0  0  0  0  0  0  0  0  0  0  0
    3.1280   13.0640    3.3290 C   0  0  0  0  0  0  0  0  0  0  0  0
    4.4350   13.3950    2.9540 C   0  0  0  0  0  0  0  0  0  0  0  0
    4.7860   13.4380    1.6000 C   0  0  0  0  0  0  0  0  0  0  0  0
    3.8290   13.1500    0.6200 C   0  0  0  0  0  0  0  0  0  0  0  0
    5.4470   13.7000    3.9900 C   0  0  0  0  0  0  0  0  0  0  0  0
    5.5960   14.8560    4.3830 O   0  0  0  0  0  0  0  0  0  0  0  0
    6.1960   12.7240    4.4970 N   0  0  0  0  0  0  0  0  0  0  0  0
    7.2010   13.0260    5.5260 C   0  0  0  0  0  0  0  0  0  0  0  0
    7.9080   11.7540    5.9280 C   0  0  0  0  0  0  0  0  0  0  0  0
    7.5350   10.9240    6.9120 C   0  0  0  0  0  0  0  0  0  0  0  0
    8.4370    9.8940    6.9530 N   0  0  0  0  0  0  0  0  0  0  0  0
    9.3980   10.1710    5.9030 N   0  0  0  0  0  0  0  0  0  0  0  0
    9.0670   11.2360    5.3400 N   0  0  0  0  0  0  0  0  0  0  0  0
    8.4320    8.7460    7.8710 C   0  0  2  0  0  0  0  0  0  0  0  0
    7.2580    7.9570    7.6590 O   0  0  0  0  0  0  0  0  0  0  0  0
    7.2730    6.7750    8.4640 C   0  0  2  0  0  0  0  0  0  0  0  0
    6.0630    5.9030    8.1300 C   0  0  0  0  0  0  0  0  0  0  0  0
    6.4050    4.9950    7.0800 O   0  0  0  0  0  0  0  0  0  0  0  0
    7.2800    7.1100    9.9670 C   0  0  1  0  0  0  0  0  0  0  0  0
    7.4200    5.9000   10.7170 O   0  0  0  0  0  0  0  0  0  0  0  0
    8.4450    8.0560   10.3100 C   0  0  2  0  0  0  0  0  0  0  0  0
    8.2640    8.5610   11.6360 O   0  0  0  0  0  0  0  0  0  0  0  0
    8.5320    9.2380    9.3270 C   0  0  1  0  0  0  0  0  0  0  0  0
    9.7800    9.9120    9.5110 O   0  0  0  0  0  0  0  0  0  0  0  0
    2.2700   10.4730   -1.1440 H   0  0  0  0  0  0  0  0  0  0  0  0
    2.1330   11.7100   -2.3720 H   0  0  0  0  0  0  0  0  0  0  0  0
    1.1620   12.5200    2.6380 H   0  0  0  0  0  0  0  0  0  0  0  0
    2.8580   13.0310    4.3740 H   0  0  0  0  0  0  0  0  0  0  0  0
    5.7950   13.6940    1.3110 H   0  0  0  0  0  0  0  0  0  0  0  0
    4.0990   13.1830   -0.4260 H   0  0  0  0  0  0  0  0  0  0  0  0
    6.0730   11.7750    4.1740 H   0  0  0  0  0  0  0  0  0  0  0  0
    6.7110   13.4600    6.3950 H   0  0  0  0  0  0  0  0  0  0  0  0
    7.9250   13.7340    5.1280 H   0  0  0  0  0  0  0  0  0  0  0  0
    6.6770   11.0450    7.5560 H   0  0  0  0  0  0  0  0  0  0  0  0
    9.3180    8.1700    7.6130 H   0  0  0  0  0  0  0  0  0  0  0  0
    8.1400    6.1670    8.2150 H   0  0  0  0  0  0  0  0  0  0  0  0
    5.7660    5.3410    9.0130 H   0  0  0  0  0  0  0  0  0  0  0  0
    5.2380    6.5350    7.8080 H   0  0  0  0  0  0  0  0  0  0  0  0
    5.6520    4.4300    6.8500 H   0  0  0  0  0  0  0  0  0  0  0  0
    6.3400    7.5900   10.2310 H   0  0  0  0  0  0  0  0  0  0  0  0
    6.9640    5.9660   11.5710 H   0  0  0  0  0  0  0  0  0  0  0  0
    9.3790    7.4980   10.2810 H   0  0  0  0  0  0  0  0  0  0  0  0
    7.3220    8.6560   11.8460 H   0  0  0  0  0  0  0  0  0  0  0  0
    7.7160    9.9300    9.5270 H   0  0  0  0  0  0  0  0  0  0  0  0
    9.6950   10.8590    9.3170 H   0  0  0  0  0  0  0  0  0  0  0  0
  1 31  1  0  0  0  0
  1 32  1  0  0  0  0
  1  2  1  0  0  0  0
  2  3  2  0  0  0  0
  2  4  2  0  0  0  0
  2  5  1  0  0  0  0
  5  6  2  0  0  0  0
  6 33  1  0  0  0  0
  6  7  1  0  0  0  0
  7 34  1  0  0  0  0
  7  8  2  0  0  0  0
  8  9  1  0  0  0  0
  9 35  1  0  0  0  0
  9 10  2  0  0  0  0
 10  5  1  0  0  0  0
 10 36  1  0  0  0  0
  8 11  1  0  0  0  0
 11 12  2  0  0  0  0
 11 13  1  0  0  0  0
 13 37  1  0  0  0  0
 13 14  1  0  0  0  0
 14 38  1  0  0  0  0
 14 39  1  0  0  0  0
 14 15  1  0  0  0  0
 15 16  2  0  0  0  0
 16 40  1  0  0  0  0
 16 17  1  0  0  0  0
 17 18  1  0  0  0  0
 18 19  2  0  0  0  0
 19 15  1  0  0  0  0
 17 20  1  0  0  0  0
 20 41  1  0  0  0  0
 20 21  1  0  0  0  0
 21 22  1  0  0  0  0
 22 42  1  0  0  0  0
 22 23  1  0  0  0  0
 23 43  1  0  0  0  0
 23 44  1  0  0  0  0
 23 24  1  0  0  0  0
 24 45  1  0  0  0  0
 22 25  1  0  0  0  0
 25 46  1  0  0  0  0
 25 26  1  0  0  0  0
 26 47  1  0  0  0  0
 25 27  1  0  0  0  0
 27 48  1  0  0  0  0
 27 28  1  0  0  0  0
 28 49  1  0  0  0  0
 27 29  1  0  0  0  0
 29 20  1  0  0  0  0
 29 50  1  0  0  0  0
 29 30  1  0  0  0  0
 30 51  1  0  0  0  0
M  END
>  <LOGBIO>
8.0900

>  <PRED_LOGBIO>
7.2500

>  <XV_RES>
1.0830

>  <WHL_TMPL>
3

>  <ANCH>
4-6;4-5

$$$$
ROW90
  -MTS-   01071500523D 0   0.00000     0.00000     0

 21 21  0  0  0  0  0  0  0  0999 V2000
   -0.3720   10.3890   -2.6800 N   0  0  0  0  0  0  0  0  0  0  0  0
   -1.0030   11.5860   -2.1490 N   0  0  0  0  0  0  0  0  0  0  0  0
   -1.3040   11.3930   -0.7800 C   0  0  0  0  0  0  0  0  0  0  0  0
   -2.5420   10.8580   -0.4040 C   0  0  0  0  0  0  0  0  0  0  0  0
   -2.8400   10.6660    0.9500 C   0  0  0  0  0  0  0  0  0  0  0  0
   -1.9000   11.0100    1.9290 C   0  0  0  0  0  0  0  0  0  0  0  0
   -0.6620   11.5450    1.5540 C   0  0  0  0  0  0  0  0  0  0  0  0
   -0.3640   11.7370    0.1990 C   0  0  0  0  0  0  0  0  0  0  0  0
    1.2630   12.4400   -0.2940 S   0  0  0  0  0  0  0  0  0  0  0  0
    0.9820   13.6700   -1.0020 O   0  0  0  0  0  0  0  0  0  0  0  0
    1.8550   11.5340   -1.2290 O   0  0  0  0  0  0  0  0  0  0  0  0
    2.2170   12.6760    1.1540 N   0  0  0  0  0  0  0  0  0  0  0  0
   -1.0010    9.6050   -2.5810 H   0  0  0  0  0  0  0  0  0  0  0  0
   -0.1570   10.5270   -3.6570 H   0  0  0  0  0  0  0  0  0  0  0  0
   -1.8550   11.7720   -2.6580 H   0  0  0  0  0  0  0  0  0  0  0  0
   -3.2670   10.5930   -1.1600 H   0  0  0  0  0  0  0  0  0  0  0  0
   -3.7950   10.2540    1.2400 H   0  0  0  0  0  0  0  0  0  0  0  0
   -2.1300   10.8630    2.9740 H   0  0  0  0  0  0  0  0  0  0  0  0
    0.0630   11.8110    2.3090 H   0  0  0  0  0  0  0  0  0  0  0  0
    2.9100   13.4100    1.1880 H   0  0  0  0  0  0  0  0  0  0  0  0
    2.0740   12.0780    1.9560 H   0  0  0  0  0  0  0  0  0  0  0  0
  1 13  1  0  0  0  0
  1 14  1  0  0  0  0
  1  2  1  0  0  0  0
  2 15  1  0  0  0  0
  2  3  1  0  0  0  0
  3  4  2  0  0  0  0
  4 16  1  0  0  0  0
  4  5  1  0  0  0  0
  5 17  1  0  0  0  0
  5  6  2  0  0  0  0
  6 18  1  0  0  0  0
  6  7  1  0  0  0  0
  7 19  1  0  0  0  0
  7  8  2  0  0  0  0
  8  3  1  0  0  0  0
  8  9  1  0  0  0  0
  9 10  2  0  0  0  0
  9 11  2  0  0  0  0
  9 12  1  0  0  0  0
 12 20  1  0  0  0  0
 12 21  1  0  0  0  0
M  END
>  <LOGBIO>
6.9000

>  <PRED_LOGBIO>
6.7500

>  <XV_RES>
0.1550

>  <WHL_TMPL>
3

>  <ANCH>
4-6;16-17

$$$$
ROW91
  -MTS-   01071500523D 0   0.00000     0.00000     0

 20 20  0  0  0  0  0  0  0  0999 V2000
   -4.4850    8.7670    0.2650 O   0  0  0  0  0  0  0  0  0  0  0  0
   -4.6070    9.8990    0.9340 C   0  0  0  0  0  0  0  0  0  0  0  0
   -4.4700    9.9090    2.1520 O   0  0  0  0  0  0  0  0  0  0  0  0
   -4.9090   11.1560    0.2130 C   0  0  0  0  0  0  0  0  0  0  0  0
   -3.9130   11.8900   -0.2990 C   0  0  0  0  0  0  0  0  0  0  0  0
   -4.2150   13.1470   -1.0200 C   0  0  0  0  0  0  0  0  0  0  0  0
   -4.4380   13.1250   -2.4020 C   0  0  0  0  0  0  0  0  0  0  0  0
   -4.7240   14.3140   -3.0840 C   0  0  0  0  0  0  0  0  0  0  0  0
   -4.7870   15.5240   -2.3840 C   0  0  0  0  0  0  0  0  0  0  0  0
   -5.0660   16.6880   -3.0520 O   0  0  0  0  0  0  0  0  0  0  0  0
   -4.5630   15.5470   -1.0030 C   0  0  0  0  0  0  0  0  0  0  0  0
   -4.2770   14.3580   -0.3210 C   0  0  0  0  0  0  0  0  0  0  0  0
   -5.0910    8.7990   -0.4910 H   0  0  0  0  0  0  0  0  0  0  0  0
   -5.9330   11.4800    0.1000 H   0  0  0  0  0  0  0  0  0  0  0  0
   -2.8890   11.5660   -0.1860 H   0  0  0  0  0  0  0  0  0  0  0  0
   -4.3900   12.1910   -2.9420 H   0  0  0  0  0  0  0  0  0  0  0  0
   -4.8960   14.2960   -4.1500 H   0  0  0  0  0  0  0  0  0  0  0  0
   -6.0220   16.8530   -3.0760 H   0  0  0  0  0  0  0  0  0  0  0  0
   -4.6120   16.4810   -0.4630 H   0  0  0  0  0  0  0  0  0  0  0  0
   -4.1050   14.3750    0.7460 H   0  0  0  0  0  0  0  0  0  0  0  0
  1 13  1  0  0  0  0
  1  2  1  0  0  0  0
  2  3  2  0  0  0  0
  2  4  1  0  0  0  0
  4 14  1  0  0  0  0
  4  5  2  0  0  0  0
  5 15  1  0  0  0  0
  5  6  1  0  0  0  0
  6  7  2  0  0  0  0
  7 16  1  0  0  0  0
  7  8  1  0  0  0  0
  8 17  1  0  0  0  0
  8  9  2  0  0  0  0
  9 10  1  0  0  0  0
 10 18  1  0  0  0  0
  9 11  1  0  0  0  0
 11 19  1  0  0  0  0
 11 12  2  0  0  0  0
 12  6  1  0  0  0  0
 12 20  1  0  0  0  0
M  END
>  <LOGBIO>
6.0100

>  <PRED_LOGBIO>
5.5600

>  <XV_RES>
0.4400

>  <WHL_TMPL>
3

>  <ANCH>
14-15;3-4

$$$$
ROW92
  -MTS-   01071500523D 0   0.00000     0.00000     0

 19 19  0  0  0  0  0  0  0  0999 V2000
   -5.8860    9.4020    0.3090 C   0  0  0  0  0  0  0  0  0  0  0  0
   -4.6070    9.8990    0.9340 C   0  0  0  0  0  0  0  0  0  0  0  0
   -4.4700    9.9090    2.1520 O   0  0  0  0  0  0  0  0  0  0  0  0
   -3.7060   10.3310   -0.0180 N   0  0  0  0  0  0  0  0  0  0  0  0
   -2.4520   10.8490    0.2090 C   0  0  0  0  0  0  0  0  0  0  0  0
   -1.9600   10.9980    1.4210 N   0  0  0  0  0  0  0  0  0  0  0  0
   -0.6860   11.5370    1.4060 N   0  0  0  0  0  0  0  0  0  0  0  0
   -0.2870   11.7700    0.1760 C   0  0  0  0  0  0  0  0  0  0  0  0
   -1.4060   11.3550   -1.0400 S   0  0  0  0  0  0  0  0  0  0  0  0
    1.2630   12.4400   -0.2940 S   0  0  0  0  0  0  0  0  0  0  0  0
    2.0900   12.4080    0.8920 O   0  0  0  0  0  0  0  0  0  0  0  0
    0.9820   13.6700   -1.0020 O   0  0  0  0  0  0  0  0  0  0  0  0
    1.9860   11.4010   -1.4220 N   0  0  0  0  0  0  0  0  0  0  0  0
   -6.7420    9.8200    0.8340 H   0  0  0  0  0  0  0  0  0  0  0  0
   -5.9150    9.8010   -0.7030 H   0  0  0  0  0  0  0  0  0  0  0  0
   -5.8470    8.3150    0.3430 H   0  0  0  0  0  0  0  0  0  0  0  0
   -3.9980   10.2590   -0.9820 H   0  0  0  0  0  0  0  0  0  0  0  0
    2.8920   11.6260   -1.8080 H   0  0  0  0  0  0  0  0  0  0  0  0
    1.5110   10.5570   -1.7080 H   0  0  0  0  0  0  0  0  0  0  0  0
  1 14  1  0  0  0  0
  1 15  1  0  0  0  0
  1 16  1  0  0  0  0
  1  2  1  0  0  0  0
  2  3  2  0  0  0  0
  2  4  1  0  0  0  0
  4 17  1  0  0  0  0
  4  5  1  0  0  0  0
  5  6  2  0  0  0  0
  6  7  1  0  0  0  0
  7  8  2  0  0  0  0
  8  9  1  0  0  0  0
  9  5  1  0  0  0  0
  8 10  1  0  0  0  0
 10 11  2  0  0  0  0
 10 12  2  0  0  0  0
 10 13  1  0  0  0  0
 13 18  1  0  0  0  0
 13 19  1  0  0  0  0
M  END
>  <LOGBIO>
7.9200

>  <PRED_LOGBIO>
7.8300

>  <XV_RES>
0.0950

>  <WHL_TMPL>
3

>  <ANCH>
14-15;5-6

$$$$
ROW93
  -MTS-   01071500523D 0   0.00000     0.00000     0

 50 52  0  0  1  0  0  0  0  0999 V2000
   -9.9990   13.0270    0.3900 C   0  0  0  0  0  0  0  0  0  0  0  0
  -10.0370   11.8400    1.3490 C   0  0  0  0  0  0  0  0  0  0  0  0
   -9.6670   10.5960    0.5460 C   0  0  0  0  0  0  0  0  0  0  0  0
  -11.3850   11.7100    2.0810 C   0  0  0  0  0  0  0  0  0  0  0  0
  -10.9860   10.4530    2.8770 C   0  0  0  0  0  0  0  0  0  0  0  0
   -9.5010   10.6740    3.2200 C   0  0  0  0  0  0  0  0  0  0  0  0
   -9.1590   12.0400    2.5980 C   0  0  1  0  0  0  0  0  0  0  0  0
   -7.7230   12.3570    2.1820 C   0  0  0  0  0  0  0  0  0  0  0  0
   -6.7860   10.8170    2.0250 S   0  0  0  0  0  0  0  0  0  0  0  0
   -7.3970    9.9860    1.0340 O   0  0  0  0  0  0  0  0  0  0  0  0
   -6.7790   10.1330    3.2810 O   0  0  0  0  0  0  0  0  0  0  0  0
   -5.1420   11.1790    1.5490 N   0  0  0  0  0  0  0  0  0  0  0  0
   -4.1750   10.0890    1.3550 C   0  0  0  0  0  0  0  0  0  0  0  0
   -2.8400   10.6660    0.9500 C   0  0  0  0  0  0  0  0  0  0  0  0
   -1.9000   11.0100    1.9290 C   0  0  0  0  0  0  0  0  0  0  0  0
   -0.6620   11.5450    1.5540 C   0  0  0  0  0  0  0  0  0  0  0  0
   -0.3640   11.7370    0.1990 C   0  0  0  0  0  0  0  0  0  0  0  0
   -1.3040   11.3930   -0.7800 C   0  0  0  0  0  0  0  0  0  0  0  0
   -2.5420   10.8580   -0.4040 C   0  0  0  0  0  0  0  0  0  0  0  0
    1.2630   12.4400   -0.2940 S   0  0  0  0  0  0  0  0  0  0  0  0
    0.9820   13.6700   -1.0020 O   0  0  0  0  0  0  0  0  0  0  0  0
    1.8550   11.5340   -1.2290 O   0  0  0  0  0  0  0  0  0  0  0  0
    2.2170   12.6760    1.1540 N   0  0  0  0  0  0  0  0  0  0  0  0
   -9.8940   13.1220    3.3530 C   0  0  0  0  0  0  0  0  0  0  0  0
   -9.4130   13.9700    4.0690 O   0  0  0  0  0  0  0  0  0  0  0  0
  -11.3560   12.9240    3.0280 C   0  0  0  0  0  0  0  0  0  0  0  0
   -9.8260   13.9420    0.9520 H   0  0  0  0  0  0  0  0  0  0  0  0
   -9.1940   12.8860   -0.3290 H   0  0  0  0  0  0  0  0  0  0  0  0
  -10.9480   13.0980   -0.1370 H   0  0  0  0  0  0  0  0  0  0  0  0
   -9.8920   10.7620   -0.5050 H   0  0  0  0  0  0  0  0  0  0  0  0
  -10.2400    9.7460    0.9100 H   0  0  0  0  0  0  0  0  0  0  0  0
   -8.6040   10.3930    0.6620 H   0  0  0  0  0  0  0  0  0  0  0  0
  -12.2660   11.6170    1.4500 H   0  0  0  0  0  0  0  0  0  0  0  0
  -11.5870   10.3510    3.7780 H   0  0  0  0  0  0  0  0  0  0  0  0
  -11.1220    9.5520    2.2820 H   0  0  0  0  0  0  0  0  0  0  0  0
   -9.3450   10.6830    4.2960 H   0  0  0  0  0  0  0  0  0  0  0  0
   -8.8810    9.8850    2.8010 H   0  0  0  0  0  0  0  0  0  0  0  0
   -7.2580   12.9890    2.9360 H   0  0  0  0  0  0  0  0  0  0  0  0
   -7.7280   12.8770    1.2270 H   0  0  0  0  0  0  0  0  0  0  0  0
   -4.8570   12.1380    1.4080 H   0  0  0  0  0  0  0  0  0  0  0  0
   -4.5340    9.4220    0.5740 H   0  0  0  0  0  0  0  0  0  0  0  0
   -4.0640    9.5340    2.2840 H   0  0  0  0  0  0  0  0  0  0  0  0
   -2.1300   10.8630    2.9740 H   0  0  0  0  0  0  0  0  0  0  0  0
    0.0630   11.8110    2.3090 H   0  0  0  0  0  0  0  0  0  0  0  0
   -1.0740   11.5400   -1.8250 H   0  0  0  0  0  0  0  0  0  0  0  0
   -3.2670   10.5930   -1.1600 H   0  0  0  0  0  0  0  0  0  0  0  0
    3.0800   13.1990    1.1110 H   0  0  0  0  0  0  0  0  0  0  0  0
    1.9040   12.2890    2.0330 H   0  0  0  0  0  0  0  0  0  0  0  0
  -11.9340   12.7320    3.9300 H   0  0  0  0  0  0  0  0  0  0  0  0
  -11.7730   13.8060    2.5480 H   0  0  0  0  0  0  0  0  0  0  0  0
  1 27  1  0  0  0  0
  1 28  1  0  0  0  0
  1 29  1  0  0  0  0
  1  2  1  0  0  0  0
  2  3  1  0  0  0  0
  3 30  1  0  0  0  0
  3 31  1  0  0  0  0
  3 32  1  0  0  0  0
  2  4  1  0  0  0  0
  4 33  1  0  0  0  0
  4  5  1  0  0  0  0
  5 34  1  0  0  0  0
  5 35  1  0  0  0  0
  5  6  1  0  0  0  0
  6 36  1  0  0  0  0
  6 37  1  0  0  0  0
  6  7  1  0  0  0  0
  7  2  1  0  0  0  0
  7  8  1  0  0  0  0
  8 38  1  0  0  0  0
  8 39  1  0  0  0  0
  8  9  1  0  0  0  0
  9 10  2  0  0  0  0
  9 11  2  0  0  0  0
  9 12  1  0  0  0  0
 12 40  1  0  0  0  0
 12 13  1  0  0  0  0
 13 41  1  0  0  0  0
 13 42  1  0  0  0  0
 13 14  1  0  0  0  0
 14 15  2  0  0  0  0
 15 43  1  0  0  0  0
 15 16  1  0  0  0  0
 16 44  1  0  0  0  0
 16 17  2  0  0  0  0
 17 18  1  0  0  0  0
 18 45  1  0  0  0  0
 18 19  2  0  0  0  0
 19 14  1  0  0  0  0
 19 46  1  0  0  0  0
 17 20  1  0  0  0  0
 20 21  2  0  0  0  0
 20 22  2  0  0  0  0
 20 23  1  0  0  0  0
 23 47  1  0  0  0  0
 23 48  1  0  0  0  0
  7 24  1  0  0  0  0
 24 25  2  0  0  0  0
 24 26  1  0  0  0  0
 26  4  1  0  0  0  0
 26 49  1  0  0  0  0
 26 50  1  0  0  0  0
M  END
>  <LOGBIO>
5.8100

>  <PRED_LOGBIO>
6.6200

>  <XV_RES>
-1.1400

>  <WHL_TMPL>
3

>  <ANCH>
4-6;40-41

$$$$
ROW94
  -MTS-   01071500523D 0   0.00000     0.00000     0

 20 20  0  0  0  0  0  0  0  0999 V2000
   -7.3300    6.6090    2.3880 O   0  0  0  0  0  0  0  0  0  0  0  0
   -7.7650    5.2510    2.3980 C   0  0  0  0  0  0  0  0  0  0  0  0
   -6.7630    4.4280    1.5990 C   0  0  0  0  0  0  0  0  0  0  0  0
   -6.7050    4.8760    0.1580 C   0  0  0  0  0  0  0  0  0  0  0  0
   -5.7060    4.3820   -0.6890 C   0  0  0  0  0  0  0  0  0  0  0  0
   -5.6520    4.7980   -2.0240 C   0  0  0  0  0  0  0  0  0  0  0  0
   -6.5960    5.7080   -2.5130 C   0  0  0  0  0  0  0  0  0  0  0  0
   -6.5430    6.1150   -3.8200 O   0  0  0  0  0  0  0  0  0  0  0  0
   -7.5950    6.2030   -1.6660 C   0  0  0  0  0  0  0  0  0  0  0  0
   -7.6490    5.7870   -0.3300 C   0  0  0  0  0  0  0  0  0  0  0  0
   -8.1180    7.1750    2.3840 H   0  0  0  0  0  0  0  0  0  0  0  0
   -8.7100    5.2140    1.8600 H   0  0  0  0  0  0  0  0  0  0  0  0
   -7.7790    4.8780    3.4200 H   0  0  0  0  0  0  0  0  0  0  0  0
   -7.1440    3.4090    1.5870 H   0  0  0  0  0  0  0  0  0  0  0  0
   -5.7790    4.5650    2.0420 H   0  0  0  0  0  0  0  0  0  0  0  0
   -4.9770    3.6790   -0.3120 H   0  0  0  0  0  0  0  0  0  0  0  0
   -4.8810    4.4160   -2.6780 H   0  0  0  0  0  0  0  0  0  0  0  0
   -7.0700    5.5310   -4.3880 H   0  0  0  0  0  0  0  0  0  0  0  0
   -8.3230    6.9050   -2.0430 H   0  0  0  0  0  0  0  0  0  0  0  0
   -8.4190    6.1690    0.3230 H   0  0  0  0  0  0  0  0  0  0  0  0
  1 11  1  0  0  0  0
  1  2  1  0  0  0  0
  2 12  1  0  0  0  0
  2 13  1  0  0  0  0
  2  3  1  0  0  0  0
  3 14  1  0  0  0  0
  3 15  1  0  0  0  0
  3  4  1  0  0  0  0
  4  5  2  0  0  0  0
  5 16  1  0  0  0  0
  5  6  1  0  0  0  0
  6 17  1  0  0  0  0
  6  7  2  0  0  0  0
  7  8  1  0  0  0  0
  8 18  1  0  0  0  0
  7  9  1  0  0  0  0
  9 19  1  0  0  0  0
  9 10  2  0  0  0  0
 10  4  1  0  0  0  0
 10 20  1  0  0  0  0
M  END
>  <LOGBIO>
5.0600

>  <PRED_LOGBIO>
6.2700

>  <XV_RES>
-1.5620

>  <WHL_TMPL>
1

>  <ANCH>
33-36;3-1

$$$$
ROW95
  -MTS-   01071500523D 0   0.00000     0.00000     0

 40 41  0  0  0  0  0  0  0  0999 V2000
  -10.6540    8.4440   -4.0560 C   0  0  0  0  0  0  0  0  0  0  0  0
  -10.7020    9.8650   -3.9110 O   0  0  0  0  0  0  0  0  0  0  0  0
  -10.4410   10.3960   -2.6760 C   0  0  0  0  0  0  0  0  0  0  0  0
  -11.4850   10.5980   -1.7650 C   0  0  0  0  0  0  0  0  0  0  0  0
  -11.2180   11.1400   -0.5030 C   0  0  0  0  0  0  0  0  0  0  0  0
   -9.9060   11.4800   -0.1500 C   0  0  0  0  0  0  0  0  0  0  0  0
   -8.8620   11.2770   -1.0600 C   0  0  0  0  0  0  0  0  0  0  0  0
   -7.4470   11.6430   -0.6790 C   0  0  0  0  0  0  0  0  0  0  0  0
   -6.7680   10.4410   -0.0250 C   0  0  0  0  0  0  0  0  0  0  0  0
   -5.3910   10.7980    0.3460 N   0  0  0  0  0  0  0  0  0  0  0  0
   -4.6070    9.8990    0.9340 C   0  0  0  0  0  0  0  0  0  0  0  0
   -4.4700    9.9090    2.1520 O   0  0  0  0  0  0  0  0  0  0  0  0
   -3.8850    8.8660    0.1020 C   0  0  0  0  0  0  0  0  0  0  0  0
   -4.5110    7.5110    0.3280 C   0  0  0  0  0  0  0  0  0  0  0  0
   -5.5690    7.0840   -0.4830 C   0  0  0  0  0  0  0  0  0  0  0  0
   -6.1490    5.8270   -0.2730 C   0  0  0  0  0  0  0  0  0  0  0  0
   -5.6710    4.9970    0.7480 C   0  0  0  0  0  0  0  0  0  0  0  0
   -6.2380    3.7670    0.9530 O   0  0  0  0  0  0  0  0  0  0  0  0
   -4.6120    5.4240    1.5590 C   0  0  0  0  0  0  0  0  0  0  0  0
   -4.0180    4.3920    2.8270 Cl  0  0  0  0  0  0  0  0  0  0  0  0
   -4.0330    6.6810    1.3490 C   0  0  0  0  0  0  0  0  0  0  0  0
   -9.1290   10.7350   -2.3230 C   0  0  0  0  0  0  0  0  0  0  0  0
   -9.6580    8.0870   -3.8000 H   0  0  0  0  0  0  0  0  0  0  0  0
  -10.8820    8.1760   -5.0850 H   0  0  0  0  0  0  0  0  0  0  0  0
  -11.3840    7.9860   -3.3920 H   0  0  0  0  0  0  0  0  0  0  0  0
  -12.4970   10.3360   -2.0380 H   0  0  0  0  0  0  0  0  0  0  0  0
  -12.0230   11.2960    0.2000 H   0  0  0  0  0  0  0  0  0  0  0  0
   -9.7000   11.8980    0.8240 H   0  0  0  0  0  0  0  0  0  0  0  0
   -7.4640   12.4760    0.0210 H   0  0  0  0  0  0  0  0  0  0  0  0
   -6.8950   11.9310   -1.5720 H   0  0  0  0  0  0  0  0  0  0  0  0
   -6.7520    9.6080   -0.7250 H   0  0  0  0  0  0  0  0  0  0  0  0
   -7.3210   10.1540    0.8670 H   0  0  0  0  0  0  0  0  0  0  0  0
   -5.0410   11.7250    0.1530 H   0  0  0  0  0  0  0  0  0  0  0  0
   -2.8370    8.8350    0.3910 H   0  0  0  0  0  0  0  0  0  0  0  0
   -3.9630    9.1300   -0.9510 H   0  0  0  0  0  0  0  0  0  0  0  0
   -5.9380    7.7240   -1.2710 H   0  0  0  0  0  0  0  0  0  0  0  0
   -6.9650    5.4980   -0.8990 H   0  0  0  0  0  0  0  0  0  0  0  0
   -6.9740    3.8240    1.5820 H   0  0  0  0  0  0  0  0  0  0  0  0
   -3.2160    7.0100    1.9740 H   0  0  0  0  0  0  0  0  0  0  0  0
   -8.3240   10.5790   -3.0250 H   0  0  0  0  0  0  0  0  0  0  0  0
  1 23  1  0  0  0  0
  1 24  1  0  0  0  0
  1 25  1  0  0  0  0
  1  2  1  0  0  0  0
  2  3  1  0  0  0  0
  3  4  2  0  0  0  0
  4 26  1  0  0  0  0
  4  5  1  0  0  0  0
  5 27  1  0  0  0  0
  5  6  2  0  0  0  0
  6 28  1  0  0  0  0
  6  7  1  0  0  0  0
  7  8  1  0  0  0  0
  8 29  1  0  0  0  0
  8 30  1  0  0  0  0
  8  9  1  0  0  0  0
  9 31  1  0  0  0  0
  9 32  1  0  0  0  0
  9 10  1  0  0  0  0
 10 33  1  0  0  0  0
 10 11  1  0  0  0  0
 11 12  2  0  0  0  0
 11 13  1  0  0  0  0
 13 34  1  0  0  0  0
 13 35  1  0  0  0  0
 13 14  1  0  0  0  0
 14 15  2  0  0  0  0
 15 36  1  0  0  0  0
 15 16  1  0  0  0  0
 16 37  1  0  0  0  0
 16 17  2  0  0  0  0
 17 18  1  0  0  0  0
 18 38  1  0  0  0  0
 17 19  1  0  0  0  0
 19 20  1  0  0  0  0
 19 21  2  0  0  0  0
 21 14  1  0  0  0  0
 21 39  1  0  0  0  0
  7 22  2  0  0  0  0
 22  3  1  0  0  0  0
 22 40  1  0  0  0  0
M  END
>  <LOGBIO>
4.9700

>  <PRED_LOGBIO>
6.4300

>  <XV_RES>
-2.2700

>  <WHL_TMPL>
3

>  <ANCH>
14-15;22-23

$$$$
ROW96
  -MTS-   01071500523D 0   0.00000     0.00000     0

 35 36  0  0  1  0  0  0  0  0999 V2000
    0.6150    2.1780   -0.3490 C   0  0  0  0  0  0  0  0  0  0  0  0
   -0.7450    2.8350   -0.1290 C   0  0  0  0  0  0  0  0  0  0  0  0
   -1.1870    3.4770   -1.3750 N   0  0  0  0  0  0  0  0  0  0  0  0
   -2.4960    4.1100   -1.1630 C   0  0  1  0  0  0  0  0  0  0  0  0
   -3.3150    3.2950   -0.1440 C   0  0  0  0  0  0  0  0  0  0  0  0
   -4.7850    3.7530   -0.1170 C   0  0  2  0  0  0  0  0  0  0  0  0
   -5.5330    3.0390    1.0050 C   0  0  0  0  0  0  0  0  0  0  0  0
   -4.8920    5.5450    0.1110 S   0  0  0  0  0  0  0  0  0  0  0  0
   -5.3910    5.8430    1.4180 O   0  0  0  0  0  0  0  0  0  0  0  0
   -5.8250    6.1020   -0.8190 O   0  0  0  0  0  0  0  0  0  0  0  0
   -3.2370    6.3140   -0.1210 C   0  0  0  0  0  0  0  0  0  0  0  0
   -2.4160    7.8510    0.1890 S   0  0  0  0  0  0  0  0  0  0  0  0
   -0.8370    7.3990   -0.4700 C   0  0  0  0  0  0  0  0  0  0  0  0
   -0.9730    6.1340   -0.8920 C   0  0  0  0  0  0  0  0  0  0  0  0
   -2.3120    5.5340   -0.6960 C   0  0  0  0  0  0  0  0  0  0  0  0
    0.6750    8.4440   -0.5560 S   0  0  0  0  0  0  0  0  0  0  0  0
    0.2680    9.6710   -1.2020 O   0  0  0  0  0  0  0  0  0  0  0  0
    1.6040    7.7880   -1.4230 O   0  0  0  0  0  0  0  0  0  0  0  0
    1.2730    8.6780    1.0720 N   0  0  0  0  0  0  0  0  0  0  0  0
    1.3390    2.9350   -0.6440 H   0  0  0  0  0  0  0  0  0  0  0  0
    0.9410    1.7030    0.5730 H   0  0  0  0  0  0  0  0  0  0  0  0
    0.5330    1.4290   -1.1340 H   0  0  0  0  0  0  0  0  0  0  0  0
   -0.6630    3.5840    0.6560 H   0  0  0  0  0  0  0  0  0  0  0  0
   -1.4700    2.0780    0.1660 H   0  0  0  0  0  0  0  0  0  0  0  0
   -1.2630    2.7820   -2.1040 H   0  0  0  0  0  0  0  0  0  0  0  0
   -2.9910    4.0970   -2.1320 H   0  0  0  0  0  0  0  0  0  0  0  0
   -2.8800    3.4130    0.8460 H   0  0  0  0  0  0  0  0  0  0  0  0
   -3.2690    2.2390   -0.4040 H   0  0  0  0  0  0  0  0  0  0  0  0
   -5.2810    3.4650   -1.0410 H   0  0  0  0  0  0  0  0  0  0  0  0
   -5.4950    3.6440    1.9090 H   0  0  0  0  0  0  0  0  0  0  0  0
   -6.5700    2.8890    0.7120 H   0  0  0  0  0  0  0  0  0  0  0  0
   -5.0670    2.0740    1.1960 H   0  0  0  0  0  0  0  0  0  0  0  0
   -0.1590    5.5890   -1.3470 H   0  0  0  0  0  0  0  0  0  0  0  0
    0.7650    9.2650    1.7170 H   0  0  0  0  0  0  0  0  0  0  0  0
    2.1270    8.2250    1.3660 H   0  0  0  0  0  0  0  0  0  0  0  0
  1 20  1  0  0  0  0
  1 21  1  0  0  0  0
  1 22  1  0  0  0  0
  1  2  1  0  0  0  0
  2 23  1  0  0  0  0
  2 24  1  0  0  0  0
  2  3  1  0  0  0  0
  3 25  1  0  0  0  0
  3  4  1  0  0  0  0
  4 26  1  0  0  0  0
  4  5  1  0  0  0  0
  5 27  1  0  0  0  0
  5 28  1  0  0  0  0
  5  6  1  0  0  0  0
  6 29  1  0  0  0  0
  6  7  1  0  0  0  0
  7 30  1  0  0  0  0
  7 31  1  0  0  0  0
  7 32  1  0  0  0  0
  6  8  1  0  0  0  0
  8  9  2  0  0  0  0
  8 10  2  0  0  0  0
  8 11  1  0  0  0  0
 11 12  1  0  0  0  0
 12 13  1  0  0  0  0
 13 14  2  0  0  0  0
 14 33  1  0  0  0  0
 14 15  1  0  0  0  0
 15  4  1  0  0  0  0
 15 11  2  0  0  0  0
 13 16  1  0  0  0  0
 16 17  2  0  0  0  0
 16 18  2  0  0  0  0
 16 19  1  0  0  0  0
 19 34  1  0  0  0  0
 19 35  1  0  0  0  0
M  END
>  <LOGBIO>
8.0500

>  <PRED_LOGBIO>
8.3300

>  <XV_RES>
-0.2780

>  <WHL_TMPL>
1

>  <ANCH>
4-6;30-31

$$$$
ROW97
  -MTS-   01071500523D 0   0.00000     0.00000     0

 14 14  0  0  0  0  0  0  0  0999 V2000
   -3.7060   10.3310   -0.0180 N   0  0  0  0  0  0  0  0  0  0  0  0
   -2.4520   10.8490    0.2090 C   0  0  0  0  0  0  0  0  0  0  0  0
   -1.9600   10.9980    1.4210 N   0  0  0  0  0  0  0  0  0  0  0  0
   -0.6860   11.5370    1.4060 N   0  0  0  0  0  0  0  0  0  0  0  0
   -0.2870   11.7700    0.1760 C   0  0  0  0  0  0  0  0  0  0  0  0
   -1.4060   11.3550   -1.0400 S   0  0  0  0  0  0  0  0  0  0  0  0
    1.2630   12.4400   -0.2940 S   0  0  0  0  0  0  0  0  0  0  0  0
    0.9820   13.6700   -1.0020 O   0  0  0  0  0  0  0  0  0  0  0  0
    1.8550   11.5340   -1.2290 O   0  0  0  0  0  0  0  0  0  0  0  0
    2.2320   12.6830    1.1430 N   0  0  0  0  0  0  0  0  0  0  0  0
   -4.0480   10.2320   -0.9630 H   0  0  0  0  0  0  0  0  0  0  0  0
   -4.2850   10.0490    0.7610 H   0  0  0  0  0  0  0  0  0  0  0  0
    2.7980   13.5150    1.2350 H   0  0  0  0  0  0  0  0  0  0  0  0
    2.2260   11.9920    1.8790 H   0  0  0  0  0  0  0  0  0  0  0  0
  1 11  1  0  0  0  0
  1 12  1  0  0  0  0
  1  2  1  0  0  0  0
  2  3  2  0  0  0  0
  3  4  1  0  0  0  0
  4  5  2  0  0  0  0
  5  6  1  0  0  0  0
  6  2  1  0  0  0  0
  5  7  1  0  0  0  0
  7  8  2  0  0  0  0
  7  9  2  0  0  0  0
  7 10  1  0  0  0  0
 10 13  1  0  0  0  0
 10 14  1  0  0  0  0
M  END
>  <LOGBIO>
7.2200

>  <PRED_LOGBIO>
7.4100

>  <XV_RES>
-0.1940

>  <WHL_TMPL>
3

>  <ANCH>
4-6;9-10

$$$$
ROW98
  -MTS-   01071500523D 0   0.00000     0.00000     0

 25 26  0  0  0  0  0  0  0  0999 V2000
    1.2850    7.7000   -2.7350 N   0  0  0  0  0  0  0  0  0  0  0  0
   -0.2930    8.1640   -2.1350 S   0  0  0  0  0  0  0  0  0  0  0  0
   -0.1400    8.9310   -0.9380 O   0  0  0  0  0  0  0  0  0  0  0  0
   -0.9660    8.9490   -3.1220 O   0  0  0  0  0  0  0  0  0  0  0  0
   -1.2800    6.6540   -1.7750 C   0  0  0  0  0  0  0  0  0  0  0  0
   -2.6330    6.7670   -1.4340 C   0  0  0  0  0  0  0  0  0  0  0  0
   -3.0330    6.6240   -0.1000 C   0  0  0  0  0  0  0  0  0  0  0  0
   -2.0810    6.3680    0.8930 C   0  0  0  0  0  0  0  0  0  0  0  0
   -2.2990    6.1950    2.2810 N   0  0  0  0  0  0  0  0  0  0  0  0
   -3.6250    6.2640    2.9100 C   0  0  0  0  0  0  0  0  0  0  0  0
   -4.6790    7.0250    2.2230 N   0  0  0  0  0  0  0  0  0  0  0  0
   -4.7690    6.7450    0.4980 S   0  0  0  0  0  0  0  0  0  0  0  0
   -5.4290    7.8420   -0.1400 O   0  0  0  0  0  0  0  0  0  0  0  0
   -5.4060    5.4860    0.2650 O   0  0  0  0  0  0  0  0  0  0  0  0
   -0.7280    6.2550    0.5530 C   0  0  0  0  0  0  0  0  0  0  0  0
   -0.3270    6.3980   -0.7810 C   0  0  0  0  0  0  0  0  0  0  0  0
    1.3550    6.2570   -1.2040 Cl  0  0  0  0  0  0  0  0  0  0  0  0
    1.5210    6.7230   -2.8330 H   0  0  0  0  0  0  0  0  0  0  0  0
    1.9590    8.4100   -2.9840 H   0  0  0  0  0  0  0  0  0  0  0  0
   -3.3680    6.9640   -2.2000 H   0  0  0  0  0  0  0  0  0  0  0  0
   -1.4990    6.0150    2.8710 H   0  0  0  0  0  0  0  0  0  0  0  0
   -3.4640    6.7920    3.8470 H   0  0  0  0  0  0  0  0  0  0  0  0
   -3.9840    5.2440    3.0320 H   0  0  0  0  0  0  0  0  0  0  0  0
   -5.3000    7.6580    2.7070 H   0  0  0  0  0  0  0  0  0  0  0  0
    0.0070    6.0570    1.3190 H   0  0  0  0  0  0  0  0  0  0  0  0
  1 18  1  0  0  0  0
  1 19  1  0  0  0  0
  1  2  1  0  0  0  0
  2  3  2  0  0  0  0
  2  4  2  0  0  0  0
  2  5  1  0  0  0  0
  5  6  2  0  0  0  0
  6 20  1  0  0  0  0
  6  7  1  0  0  0  0
  7  8  2  0  0  0  0
  8  9  1  0  0  0  0
  9 21  1  0  0  0  0
  9 10  1  0  0  0  0
 10 22  1  0  0  0  0
 10 23  1  0  0  0  0
 10 11  1  0  0  0  0
 11 24  1  0  0  0  0
 11 12  1  0  0  0  0
 12  7  1  0  0  0  0
 12 13  2  0  0  0  0
 12 14  2  0  0  0  0
  8 15  1  0  0  0  0
 15 25  1  0  0  0  0
 15 16  2  0  0  0  0
 16  5  1  0  0  0  0
 16 17  1  0  0  0  0
M  END
>  <LOGBIO>
6.5400

>  <PRED_LOGBIO>
7.7500

>  <XV_RES>
-1.3740

>  <WHL_TMPL>
1

>  <ANCH>
41-43;19-20

$$$$
ROW99
  -MTS-   01071500523D 0   0.00000     0.00000     0

 19 19  0  0  0  0  0  0  0  0999 V2000
   -4.2890    5.0110   -0.2730 N   0  0  0  0  0  0  0  0  0  0  0  0
   -3.1370    5.8080   -0.3390 C   0  0  0  0  0  0  0  0  0  0  0  0
   -3.1640    7.1190    0.1520 C   0  0  0  0  0  0  0  0  0  0  0  0
   -2.0140    7.9140    0.0860 C   0  0  0  0  0  0  0  0  0  0  0  0
   -0.8370    7.3980   -0.4700 C   0  0  0  0  0  0  0  0  0  0  0  0
   -0.8100    6.0880   -0.9600 C   0  0  0  0  0  0  0  0  0  0  0  0
   -1.9600    5.2920   -0.8950 C   0  0  0  0  0  0  0  0  0  0  0  0
   -1.9340    4.0280   -1.3680 F   0  0  0  0  0  0  0  0  0  0  0  0
    0.6750    8.4440   -0.5560 S   0  0  0  0  0  0  0  0  0  0  0  0
    0.2680    9.6710   -1.2020 O   0  0  0  0  0  0  0  0  0  0  0  0
    1.6040    7.7880   -1.4220 O   0  0  0  0  0  0  0  0  0  0  0  0
    1.2730    8.6780    1.0720 N   0  0  0  0  0  0  0  0  0  0  0  0
   -4.4580    4.4340    0.5390 H   0  0  0  0  0  0  0  0  0  0  0  0
   -4.9490    5.0140   -1.0370 H   0  0  0  0  0  0  0  0  0  0  0  0
   -4.0720    7.5160    0.5810 H   0  0  0  0  0  0  0  0  0  0  0  0
   -2.0340    8.9250    0.4650 H   0  0  0  0  0  0  0  0  0  0  0  0
    0.0980    5.6900   -1.3890 H   0  0  0  0  0  0  0  0  0  0  0  0
    1.7890    7.9410    1.5310 H   0  0  0  0  0  0  0  0  0  0  0  0
    1.1020    9.5500    1.5520 H   0  0  0  0  0  0  0  0  0  0  0  0
  1 13  1  0  0  0  0
  1 14  1  0  0  0  0
  1  2  1  0  0  0  0
  2  3  2  0  0  0  0
  3 15  1  0  0  0  0
  3  4  1  0  0  0  0
  4 16  1  0  0  0  0
  4  5  2  0  0  0  0
  5  6  1  0  0  0  0
  6 17  1  0  0  0  0
  6  7  2  0  0  0  0
  7  2  1  0  0  0  0
  7  8  1  0  0  0  0
  5  9  1  0  0  0  0
  9 10  2  0  0  0  0
  9 11  2  0  0  0  0
  9 12  1  0  0  0  0
 12 18  1  0  0  0  0
 12 19  1  0  0  0  0
M  END
>  <LOGBIO>
7.2200

>  <PRED_LOGBIO>
7.3300

>  <XV_RES>
-0.1110

>  <WHL_TMPL>
1

>  <ANCH>
4-6;14-15

$$$$
ROW100
  -MTS-   01071500523D 0   0.00000     0.00000     0

 17 17  0  0  0  0  0  0  0  0999 V2000
   -2.5750   10.6580    2.8920 C   0  0  0  0  0  0  0  0  0  0  0  0
   -2.0120   10.9660    1.5700 N   0  0  0  0  0  0  0  0  0  0  0  0
   -2.7050   10.7310    0.4120 C   0  0  0  0  0  0  0  0  0  0  0  0
   -1.6150   11.2610   -0.8780 S   0  0  0  0  0  0  0  0  0  0  0  0
   -0.2870   11.7700    0.1760 C   0  0  0  0  0  0  0  0  0  0  0  0
   -0.6880   11.5360    1.4120 N   0  0  0  0  0  0  0  0  0  0  0  0
    1.2630   12.4400   -0.2940 S   0  0  0  0  0  0  0  0  0  0  0  0
    2.0900   12.4080    0.8920 O   0  0  0  0  0  0  0  0  0  0  0  0
    0.9820   13.6700   -1.0020 O   0  0  0  0  0  0  0  0  0  0  0  0
    1.9860   11.4010   -1.4220 N   0  0  0  0  0  0  0  0  0  0  0  0
   -3.7060   10.3310   -0.0180 N   0  0  0  0  0  0  0  0  0  0  0  0
   -3.2580    9.8150    2.8080 H   0  0  0  0  0  0  0  0  0  0  0  0
   -3.1150   11.5250    3.2670 H   0  0  0  0  0  0  0  0  0  0  0  0
   -1.7710   10.4060    3.5790 H   0  0  0  0  0  0  0  0  0  0  0  0
    2.8920   11.6260   -1.8080 H   0  0  0  0  0  0  0  0  0  0  0  0
    1.5110   10.5570   -1.7080 H   0  0  0  0  0  0  0  0  0  0  0  0
   -3.8540   10.3170   -0.9970 H   0  0  0  0  0  0  0  0  0  0  0  0
  1 12  1  0  0  0  0
  1 13  1  0  0  0  0
  1 14  1  0  0  0  0
  1  2  1  0  0  0  0
  2  3  1  0  0  0  0
  3  4  1  0  0  0  0
  4  5  1  0  0  0  0
  5  6  2  0  0  0  0
  6  2  1  0  0  0  0
  5  7  1  0  0  0  0
  7  8  2  0  0  0  0
  7  9  2  0  0  0  0
  7 10  1  0  0  0  0
 10 15  1  0  0  0  0
 10 16  1  0  0  0  0
  3 11  2  0  0  0  0
 11 17  1  0  0  0  0
M  END
>  <LOGBIO>
7.7200

>  <PRED_LOGBIO>
7.3600

>  <XV_RES>
0.3760

>  <WHL_TMPL>
3

>  <ANCH>
7-8;8-9

$$$$
ROW101
  -MTS-   01071500523D 0   0.00000     0.00000     0

 24 24  0  0  0  0  0  0  0  0999 V2000
   -4.2890    5.0110   -0.2730 N   0  0  0  0  0  0  0  0  0  0  0  0
   -3.1370    5.8080   -0.3390 C   0  0  0  0  0  0  0  0  0  0  0  0
   -3.1640    7.1180    0.1520 C   0  0  0  0  0  0  0  0  0  0  0  0
   -4.6260    7.7590    0.8430 Cl  0  0  0  0  0  0  0  0  0  0  0  0
   -2.0140    7.9140    0.0860 C   0  0  0  0  0  0  0  0  0  0  0  0
   -2.0470    9.5430    0.6960 Cl  0  0  0  0  0  0  0  0  0  0  0  0
   -0.8370    7.3980   -0.4700 C   0  0  0  0  0  0  0  0  0  0  0  0
   -0.8100    6.0880   -0.9600 C   0  0  0  0  0  0  0  0  0  0  0  0
   -1.9600    5.2920   -0.8950 C   0  0  0  0  0  0  0  0  0  0  0  0
   -1.9250    3.5690   -1.5390 S   0  0  0  0  0  0  0  0  0  0  0  0
   -0.9850    3.4810   -2.6130 O   0  0  0  0  0  0  0  0  0  0  0  0
   -3.2260    3.2110   -2.0140 O   0  0  0  0  0  0  0  0  0  0  0  0
   -1.4510    2.4760   -0.2580 N   0  0  0  0  0  0  0  0  0  0  0  0
    0.6750    8.4440   -0.5560 S   0  0  0  0  0  0  0  0  0  0  0  0
    0.2680    9.6710   -1.2020 O   0  0  0  0  0  0  0  0  0  0  0  0
    1.6040    7.7880   -1.4220 O   0  0  0  0  0  0  0  0  0  0  0  0
    1.2730    8.6780    1.0720 N   0  0  0  0  0  0  0  0  0  0  0  0
   -4.4580    4.4340    0.5380 H   0  0  0  0  0  0  0  0  0  0  0  0
   -4.9490    5.0140   -1.0370 H   0  0  0  0  0  0  0  0  0  0  0  0
    0.0980    5.6900   -1.3890 H   0  0  0  0  0  0  0  0  0  0  0  0
   -1.2480    2.8360    0.6640 H   0  0  0  0  0  0  0  0  0  0  0  0
   -1.3800    1.4850   -0.4390 H   0  0  0  0  0  0  0  0  0  0  0  0
    1.8220    9.4960    1.2960 H   0  0  0  0  0  0  0  0  0  0  0  0
    1.0690    7.9950    1.7880 H   0  0  0  0  0  0  0  0  0  0  0  0
  1 18  1  0  0  0  0
  1 19  1  0  0  0  0
  1  2  1  0  0  0  0
  2  3  2  0  0  0  0
  3  4  1  0  0  0  0
  3  5  1  0  0  0  0
  5  6  1  0  0  0  0
  5  7  2  0  0  0  0
  7  8  1  0  0  0  0
  8 20  1  0  0  0  0
  8  9  2  0  0  0  0
  9  2  1  0  0  0  0
  9 10  1  0  0  0  0
 10 11  2  0  0  0  0
 10 12  2  0  0  0  0
 10 13  1  0  0  0  0
 13 21  1  0  0  0  0
 13 22  1  0  0  0  0
  7 14  1  0  0  0  0
 14 15  2  0  0  0  0
 14 16  2  0  0  0  0
 14 17  1  0  0  0  0
 17 23  1  0  0  0  0
 17 24  1  0  0  0  0
M  END
>  <LOGBIO>
7.5500

>  <PRED_LOGBIO>
7.3900

>  <XV_RES>
0.1730

>  <WHL_TMPL>
1

>  <ANCH>
4-6;19-20

$$$$
ROW102
  -MTS-   01071500523D 0   0.00000     0.00000     0

 42 42  0  0  0  0  0  0  0  0999 V2000
   -9.0370    8.4290    0.2090 C   0  0  0  0  0  0  0  0  0  0  0  0
   -7.9800    8.0390    1.2390 C   0  0  0  0  0  0  0  0  0  0  0  0
   -6.6290    8.6230    0.8290 C   0  0  0  0  0  0  0  0  0  0  0  0
   -5.5720    8.2320    1.8600 C   0  0  0  0  0  0  0  0  0  0  0  0
   -5.4680    6.7100    1.9310 C   0  0  0  0  0  0  0  0  0  0  0  0
   -6.8170    6.1260    2.3410 C   0  0  0  0  0  0  0  0  0  0  0  0
   -5.0710    6.1620    0.5630 C   0  0  0  0  0  0  0  0  0  0  0  0
   -4.2360    8.8090    1.4560 C   0  0  0  0  0  0  0  0  0  0  0  0
   -3.2830    8.0630    1.2420 O   0  0  0  0  0  0  0  0  0  0  0  0
   -4.0910   10.1260    1.3300 N   0  0  0  0  0  0  0  0  0  0  0  0
   -2.8400   10.6660    0.9500 C   0  0  0  0  0  0  0  0  0  0  0  0
   -1.9000   11.0100    1.9290 C   0  0  0  0  0  0  0  0  0  0  0  0
   -0.6620   11.5450    1.5540 C   0  0  0  0  0  0  0  0  0  0  0  0
   -0.3640   11.7370    0.1990 C   0  0  0  0  0  0  0  0  0  0  0  0
   -1.3040   11.3930   -0.7800 C   0  0  0  0  0  0  0  0  0  0  0  0
   -2.5420   10.8580   -0.4040 C   0  0  0  0  0  0  0  0  0  0  0  0
    1.2630   12.4400   -0.2940 S   0  0  0  0  0  0  0  0  0  0  0  0
    0.9820   13.6700   -1.0020 O   0  0  0  0  0  0  0  0  0  0  0  0
    1.8550   11.5340   -1.2290 O   0  0  0  0  0  0  0  0  0  0  0  0
    2.2170   12.6760    1.1540 N   0  0  0  0  0  0  0  0  0  0  0  0
   -8.7540    8.0390   -0.7660 H   0  0  0  0  0  0  0  0  0  0  0  0
   -9.9990    8.0140    0.5010 H   0  0  0  0  0  0  0  0  0  0  0  0
   -9.1110    9.5140    0.1580 H   0  0  0  0  0  0  0  0  0  0  0  0
   -7.9060    6.9550    1.2890 H   0  0  0  0  0  0  0  0  0  0  0  0
   -8.2630    8.4290    2.2140 H   0  0  0  0  0  0  0  0  0  0  0  0
   -6.7030    9.7080    0.7790 H   0  0  0  0  0  0  0  0  0  0  0  0
   -6.3460    8.2330   -0.1460 H   0  0  0  0  0  0  0  0  0  0  0  0
   -5.8550    8.6220    2.8360 H   0  0  0  0  0  0  0  0  0  0  0  0
   -4.7150    6.4310    2.6660 H   0  0  0  0  0  0  0  0  0  0  0  0
   -7.5700    6.4050    1.6060 H   0  0  0  0  0  0  0  0  0  0  0  0
   -6.7430    5.0420    2.3910 H   0  0  0  0  0  0  0  0  0  0  0  0
   -7.1000    6.5170    3.3160 H   0  0  0  0  0  0  0  0  0  0  0  0
   -5.8240    6.4410   -0.1710 H   0  0  0  0  0  0  0  0  0  0  0  0
   -4.9970    5.0780    0.6140 H   0  0  0  0  0  0  0  0  0  0  0  0
   -4.1090    6.5780    0.2710 H   0  0  0  0  0  0  0  0  0  0  0  0
   -4.8740   10.7390    1.5050 H   0  0  0  0  0  0  0  0  0  0  0  0
   -2.1300   10.8630    2.9740 H   0  0  0  0  0  0  0  0  0  0  0  0
    0.0630   11.8110    2.3090 H   0  0  0  0  0  0  0  0  0  0  0  0
   -1.0740   11.5400   -1.8240 H   0  0  0  0  0  0  0  0  0  0  0  0
   -3.2670   10.5920   -1.1590 H   0  0  0  0  0  0  0  0  0  0  0  0
    2.7140   11.8980    1.5630 H   0  0  0  0  0  0  0  0  0  0  0  0
    2.2700   13.5900    1.5810 H   0  0  0  0  0  0  0  0  0  0  0  0
  1 21  1  0  0  0  0
  1 22  1  0  0  0  0
  1 23  1  0  0  0  0
  1  2  1  0  0  0  0
  2 24  1  0  0  0  0
  2 25  1  0  0  0  0
  2  3  1  0  0  0  0
  3 26  1  0  0  0  0
  3 27  1  0  0  0  0
  3  4  1  0  0  0  0
  4 28  1  0  0  0  0
  4  5  1  0  0  0  0
  5 29  1  0  0  0  0
  5  6  1  0  0  0  0
  6 30  1  0  0  0  0
  6 31  1  0  0  0  0
  6 32  1  0  0  0  0
  5  7  1  0  0  0  0
  7 33  1  0  0  0  0
  7 34  1  0  0  0  0
  7 35  1  0  0  0  0
  4  8  1  0  0  0  0
  8  9  2  0  0  0  0
  8 10  1  0  0  0  0
 10 36  1  0  0  0  0
 10 11  1  0  0  0  0
 11 12  2  0  0  0  0
 12 37  1  0  0  0  0
 12 13  1  0  0  0  0
 13 38  1  0  0  0  0
 13 14  2  0  0  0  0
 14 15  1  0  0  0  0
 15 39  1  0  0  0  0
 15 16  2  0  0  0  0
 16 11  1  0  0  0  0
 16 40  1  0  0  0  0
 14 17  1  0  0  0  0
 17 18  2  0  0  0  0
 17 19  2  0  0  0  0
 17 20  1  0  0  0  0
 20 41  1  0  0  0  0
 20 42  1  0  0  0  0
M  END
>  <LOGBIO>
6.7200

>  <PRED_LOGBIO>
7.4000

>  <XV_RES>
-0.7700

>  <WHL_TMPL>
3

>  <ANCH>
4-6;37-38

$$$$
ROW103
  -MTS-   01071500523D 0   0.00000     0.00000     0

 45 45  0  0  0  0  0  0  0  0999 V2000
   -8.8150    7.8990    0.1830 C   0  0  0  0  0  0  0  0  0  0  0  0
   -8.3120    8.8350    1.2790 C   0  0  0  0  0  0  0  0  0  0  0  0
   -6.9610    9.4190    0.8690 C   0  0  0  0  0  0  0  0  0  0  0  0
   -6.4580   10.3560    1.9650 C   0  0  0  0  0  0  0  0  0  0  0  0
   -5.1220   10.9330    1.5600 C   0  0  0  0  0  0  0  0  0  0  0  0
   -4.9880   12.1500    1.4440 O   0  0  0  0  0  0  0  0  0  0  0  0
   -4.0910   10.1260    1.3300 N   0  0  0  0  0  0  0  0  0  0  0  0
   -2.8400   10.6660    0.9500 C   0  0  0  0  0  0  0  0  0  0  0  0
   -1.9000   11.0100    1.9290 C   0  0  0  0  0  0  0  0  0  0  0  0
   -0.6620   11.5450    1.5540 C   0  0  0  0  0  0  0  0  0  0  0  0
   -0.3640   11.7370    0.1990 C   0  0  0  0  0  0  0  0  0  0  0  0
   -1.3040   11.3930   -0.7800 C   0  0  0  0  0  0  0  0  0  0  0  0
   -2.5420   10.8580   -0.4040 C   0  0  0  0  0  0  0  0  0  0  0  0
    1.2630   12.4400   -0.2940 S   0  0  0  0  0  0  0  0  0  0  0  0
    0.9820   13.6700   -1.0020 O   0  0  0  0  0  0  0  0  0  0  0  0
    1.8550   11.5340   -1.2290 O   0  0  0  0  0  0  0  0  0  0  0  0
    2.2170   12.6760    1.1540 N   0  0  0  0  0  0  0  0  0  0  0  0
   -7.4620   11.4890    2.1680 C   0  0  0  0  0  0  0  0  0  0  0  0
   -7.6190   12.2690    0.8650 C   0  0  0  0  0  0  0  0  0  0  0  0
   -8.8120   10.9060    2.5770 C   0  0  0  0  0  0  0  0  0  0  0  0
   -6.9590   12.4250    3.2630 C   0  0  0  0  0  0  0  0  0  0  0  0
   -8.9270    8.4540   -0.7450 H   0  0  0  0  0  0  0  0  0  0  0  0
   -9.7770    7.4830    0.4750 H   0  0  0  0  0  0  0  0  0  0  0  0
   -8.1000    7.0920    0.0390 H   0  0  0  0  0  0  0  0  0  0  0  0
   -9.0280    9.6420    1.4230 H   0  0  0  0  0  0  0  0  0  0  0  0
   -8.2010    8.2790    2.2070 H   0  0  0  0  0  0  0  0  0  0  0  0
   -6.2460    8.6120    0.7250 H   0  0  0  0  0  0  0  0  0  0  0  0
   -7.0730    9.9740   -0.0600 H   0  0  0  0  0  0  0  0  0  0  0  0
   -6.3460    9.8010    2.8940 H   0  0  0  0  0  0  0  0  0  0  0  0
   -4.2010    9.1260    1.4250 H   0  0  0  0  0  0  0  0  0  0  0  0
   -2.1300   10.8630    2.9740 H   0  0  0  0  0  0  0  0  0  0  0  0
    0.0630   11.8110    2.3090 H   0  0  0  0  0  0  0  0  0  0  0  0
   -1.0740   11.5400   -1.8240 H   0  0  0  0  0  0  0  0  0  0  0  0
   -3.2670   10.5920   -1.1590 H   0  0  0  0  0  0  0  0  0  0  0  0
    2.7140   11.8980    1.5630 H   0  0  0  0  0  0  0  0  0  0  0  0
    2.2700   13.5900    1.5810 H   0  0  0  0  0  0  0  0  0  0  0  0
   -7.9780   11.6010    0.0840 H   0  0  0  0  0  0  0  0  0  0  0  0
   -8.3340   13.0760    1.0090 H   0  0  0  0  0  0  0  0  0  0  0  0
   -6.6570   12.6850    0.5730 H   0  0  0  0  0  0  0  0  0  0  0  0
   -9.1700   10.2390    1.7960 H   0  0  0  0  0  0  0  0  0  0  0  0
   -9.5270   11.7130    2.7210 H   0  0  0  0  0  0  0  0  0  0  0  0
   -8.7000   10.3510    3.5060 H   0  0  0  0  0  0  0  0  0  0  0  0
   -5.9970   12.8410    2.9710 H   0  0  0  0  0  0  0  0  0  0  0  0
   -7.6750   13.2330    3.4070 H   0  0  0  0  0  0  0  0  0  0  0  0
   -6.8480   11.8700    4.1920 H   0  0  0  0  0  0  0  0  0  0  0  0
  1 22  1  0  0  0  0
  1 23  1  0  0  0  0
  1 24  1  0  0  0  0
  1  2  1  0  0  0  0
  2 25  1  0  0  0  0
  2 26  1  0  0  0  0
  2  3  1  0  0  0  0
  3 27  1  0  0  0  0
  3 28  1  0  0  0  0
  3  4  1  0  0  0  0
  4 29  1  0  0  0  0
  4  5  1  0  0  0  0
  5  6  2  0  0  0  0
  5  7  1  0  0  0  0
  7 30  1  0  0  0  0
  7  8  1  0  0  0  0
  8  9  2  0  0  0  0
  9 31  1  0  0  0  0
  9 10  1  0  0  0  0
 10 32  1  0  0  0  0
 10 11  2  0  0  0  0
 11 12  1  0  0  0  0
 12 33  1  0  0  0  0
 12 13  2  0  0  0  0
 13  8  1  0  0  0  0
 13 34  1  0  0  0  0
 11 14  1  0  0  0  0
 14 15  2  0  0  0  0
 14 16  2  0  0  0  0
 14 17  1  0  0  0  0
 17 35  1  0  0  0  0
 17 36  1  0  0  0  0
  4 18  1  0  0  0  0
 18 19  1  0  0  0  0
 19 37  1  0  0  0  0
 19 38  1  0  0  0  0
 19 39  1  0  0  0  0
 18 20  1  0  0  0  0
 20 40  1  0  0  0  0
 20 41  1  0  0  0  0
 20 42  1  0  0  0  0
 18 21  1  0  0  0  0
 21 43  1  0  0  0  0
 21 44  1  0  0  0  0
 21 45  1  0  0  0  0
M  END
>  <LOGBIO>
8.0000

>  <PRED_LOGBIO>
7.6900

>  <XV_RES>
0.4160

>  <WHL_TMPL>
3

>  <ANCH>
4-6;27-28

$$$$
ROW104
  -MTS-   01071500523D 0   0.00000     0.00000     0

 19 19  0  0  0  0  0  0  0  0999 V2000
   -4.2890    5.0110   -0.2730 N   0  0  0  0  0  0  0  0  0  0  0  0
   -3.1370    5.8080   -0.3390 C   0  0  0  0  0  0  0  0  0  0  0  0
   -3.1640    7.1190    0.1520 C   0  0  0  0  0  0  0  0  0  0  0  0
   -2.0140    7.9140    0.0860 C   0  0  0  0  0  0  0  0  0  0  0  0
   -0.8370    7.3980   -0.4700 C   0  0  0  0  0  0  0  0  0  0  0  0
   -0.8100    6.0880   -0.9600 C   0  0  0  0  0  0  0  0  0  0  0  0
   -1.9600    5.2920   -0.8950 C   0  0  0  0  0  0  0  0  0  0  0  0
   -1.9200    3.3260   -1.6310 I   0  0  0  0  0  0  0  0  0  0  0  0
    0.6750    8.4440   -0.5560 S   0  0  0  0  0  0  0  0  0  0  0  0
    0.2680    9.6710   -1.2020 O   0  0  0  0  0  0  0  0  0  0  0  0
    1.6040    7.7880   -1.4220 O   0  0  0  0  0  0  0  0  0  0  0  0
    1.2730    8.6780    1.0720 N   0  0  0  0  0  0  0  0  0  0  0  0
   -4.4580    4.4340    0.5390 H   0  0  0  0  0  0  0  0  0  0  0  0
   -4.9490    5.0140   -1.0370 H   0  0  0  0  0  0  0  0  0  0  0  0
   -4.0720    7.5160    0.5810 H   0  0  0  0  0  0  0  0  0  0  0  0
   -2.0340    8.9250    0.4650 H   0  0  0  0  0  0  0  0  0  0  0  0
    0.0980    5.6900   -1.3890 H   0  0  0  0  0  0  0  0  0  0  0  0
    1.7890    7.9410    1.5310 H   0  0  0  0  0  0  0  0  0  0  0  0
    1.1020    9.5500    1.5520 H   0  0  0  0  0  0  0  0  0  0  0  0
  1 13  1  0  0  0  0
  1 14  1  0  0  0  0
  1  2  1  0  0  0  0
  2  3  2  0  0  0  0
  3 15  1  0  0  0  0
  3  4  1  0  0  0  0
  4 16  1  0  0  0  0
  4  5  2  0  0  0  0
  5  6  1  0  0  0  0
  6 17  1  0  0  0  0
  6  7  2  0  0  0  0
  7  2  1  0  0  0  0
  7  8  1  0  0  0  0
  5  9  1  0  0  0  0
  9 10  2  0  0  0  0
  9 11  2  0  0  0  0
  9 12  1  0  0  0  0
 12 18  1  0  0  0  0
 12 19  1  0  0  0  0
M  END
>  <LOGBIO>
7.1500

>  <PRED_LOGBIO>
7.1200

>  <XV_RES>
0.0280

>  <WHL_TMPL>
1

>  <ANCH>
4-6;14-15

$$$$
ROW105
  -MTS-   01071500523D 0   0.00000     0.00000     0

 33 34  0  0  0  0  0  0  0  0999 V2000
   -9.6470   10.1740    0.3870 N   0  0  0  0  0  0  0  0  0  0  0  0
   -8.6670   10.3960    1.3640 C   0  0  0  0  0  0  0  0  0  0  0  0
   -8.9900   10.3300    2.6630 N   0  0  0  0  0  0  0  0  0  0  0  0
   -8.0530   10.5420    3.5980 C   0  0  0  0  0  0  0  0  0  0  0  0
   -8.3900   10.4730    4.9570 N   0  0  0  0  0  0  0  0  0  0  0  0
   -6.7940   10.8200    3.2330 N   0  0  0  0  0  0  0  0  0  0  0  0
   -6.4720   10.8860    1.9340 C   0  0  0  0  0  0  0  0  0  0  0  0
   -5.1420   11.1790    1.5500 N   0  0  0  0  0  0  0  0  0  0  0  0
   -4.1750   10.0890    1.3550 C   0  0  0  0  0  0  0  0  0  0  0  0
   -2.8400   10.6660    0.9500 C   0  0  0  0  0  0  0  0  0  0  0  0
   -2.5420   10.8580   -0.4040 C   0  0  0  0  0  0  0  0  0  0  0  0
   -1.3040   11.3930   -0.7800 C   0  0  0  0  0  0  0  0  0  0  0  0
   -0.3640   11.7370    0.1990 C   0  0  0  0  0  0  0  0  0  0  0  0
   -0.6620   11.5450    1.5540 C   0  0  0  0  0  0  0  0  0  0  0  0
   -1.9000   11.0100    1.9290 C   0  0  0  0  0  0  0  0  0  0  0  0
    1.2630   12.4400   -0.2940 S   0  0  0  0  0  0  0  0  0  0  0  0
    0.9820   13.6700   -1.0020 O   0  0  0  0  0  0  0  0  0  0  0  0
    1.8550   11.5340   -1.2290 O   0  0  0  0  0  0  0  0  0  0  0  0
    2.2170   12.6760    1.1540 N   0  0  0  0  0  0  0  0  0  0  0  0
   -7.4080   10.6740    1.0000 N   0  0  0  0  0  0  0  0  0  0  0  0
  -10.1900   10.9480    0.0310 H   0  0  0  0  0  0  0  0  0  0  0  0
   -9.8110    9.2400    0.0380 H   0  0  0  0  0  0  0  0  0  0  0  0
   -8.3220    9.5940    5.4500 H   0  0  0  0  0  0  0  0  0  0  0  0
   -8.7020   11.3020    5.4430 H   0  0  0  0  0  0  0  0  0  0  0  0
   -4.8570   12.1380    1.4090 H   0  0  0  0  0  0  0  0  0  0  0  0
   -4.5340    9.4220    0.5740 H   0  0  0  0  0  0  0  0  0  0  0  0
   -4.0640    9.5330    2.2840 H   0  0  0  0  0  0  0  0  0  0  0  0
   -3.2670   10.5920   -1.1590 H   0  0  0  0  0  0  0  0  0  0  0  0
   -1.0740   11.5400   -1.8240 H   0  0  0  0  0  0  0  0  0  0  0  0
    0.0630   11.8110    2.3090 H   0  0  0  0  0  0  0  0  0  0  0  0
   -2.1300   10.8630    2.9740 H   0  0  0  0  0  0  0  0  0  0  0  0
    3.0820   12.1700    1.2770 H   0  0  0  0  0  0  0  0  0  0  0  0
    1.9020   13.3180    1.8670 H   0  0  0  0  0  0  0  0  0  0  0  0
  1 21  1  0  0  0  0
  1 22  1  0  0  0  0
  1  2  1  0  0  0  0
  2  3  2  0  0  0  0
  3  4  1  0  0  0  0
  4  5  1  0  0  0  0
  5 23  1  0  0  0  0
  5 24  1  0  0  0  0
  4  6  2  0  0  0  0
  6  7  1  0  0  0  0
  7  8  1  0  0  0  0
  8 25  1  0  0  0  0
  8  9  1  0  0  0  0
  9 26  1  0  0  0  0
  9 27  1  0  0  0  0
  9 10  1  0  0  0  0
 10 11  2  0  0  0  0
 11 28  1  0  0  0  0
 11 12  1  0  0  0  0
 12 29  1  0  0  0  0
 12 13  2  0  0  0  0
 13 14  1  0  0  0  0
 14 30  1  0  0  0  0
 14 15  2  0  0  0  0
 15 10  1  0  0  0  0
 15 31  1  0  0  0  0
 13 16  1  0  0  0  0
 16 17  2  0  0  0  0
 16 18  2  0  0  0  0
 16 19  1  0  0  0  0
 19 32  1  0  0  0  0
 19 33  1  0  0  0  0
  7 20  2  0  0  0  0
 20  2  1  0  0  0  0
M  END
>  <LOGBIO>
7.8000

>  <PRED_LOGBIO>
7.1900

>  <XV_RES>
0.7000

>  <WHL_TMPL>
3

>  <ANCH>
4-6;27-28

$$$$
ROW106
  -MTS-   01071500523D 0   0.00000     0.00000     0

 48 51  0  0  0  0  0  0  0  0999 V2000
    0.8950   -3.1750   -6.1030 N   0  0  0  0  0  0  0  0  0  0  0  0
    2.1510   -3.3090   -4.8920 S   0  0  0  0  0  0  0  0  0  0  0  0
    3.4110   -2.9590   -5.4720 O   0  0  0  0  0  0  0  0  0  0  0  0
    2.2060   -4.6530   -4.4080 O   0  0  0  0  0  0  0  0  0  0  0  0
    1.7810   -2.1690   -3.4960 C   0  0  0  0  0  0  0  0  0  0  0  0
    2.2660   -0.8560   -3.5170 C   0  0  0  0  0  0  0  0  0  0  0  0
    1.9840    0.0110   -2.4550 C   0  0  0  0  0  0  0  0  0  0  0  0
    1.2180   -0.4340   -1.3710 C   0  0  0  0  0  0  0  0  0  0  0  0
    0.7330   -1.7480   -1.3500 C   0  0  0  0  0  0  0  0  0  0  0  0
    1.0150   -2.6150   -2.4120 C   0  0  0  0  0  0  0  0  0  0  0  0
    0.9200    0.4820   -0.2480 C   0  0  0  0  0  0  0  0  0  0  0  0
    1.6840    0.5440    0.7140 O   0  0  0  0  0  0  0  0  0  0  0  0
   -0.1730    1.2400   -0.2800 N   0  0  0  0  0  0  0  0  0  0  0  0
   -0.4520    2.1010    0.7750 N   0  0  0  0  0  0  0  0  0  0  0  0
   -1.6970    2.9640    0.7390 C   0  0  0  0  0  0  0  0  0  0  0  0
   -1.6540    4.1410    1.1580 O   0  0  0  0  0  0  0  0  0  0  0  0
   -2.8360    2.4690    0.2620 N   0  0  0  0  0  0  0  0  0  0  0  0
   -3.5010    3.1210   -0.8750 C   0  0  0  0  0  0  0  0  0  0  0  0
   -3.0010    2.5290   -2.1710 C   0  0  0  0  0  0  0  0  0  0  0  0
   -3.0540    1.2320   -2.6960 C   0  0  0  0  0  0  0  0  0  0  0  0
   -2.4960    0.9620   -3.9510 C   0  0  0  0  0  0  0  0  0  0  0  0
   -1.8850    1.9870   -4.6810 C   0  0  0  0  0  0  0  0  0  0  0  0
   -1.8310    3.2840   -4.1560 C   0  0  0  0  0  0  0  0  0  0  0  0
   -2.3890    3.5550   -2.9010 C   0  0  0  0  0  0  0  0  0  0  0  0
   -2.4640    4.8190   -2.1340 C   0  0  0  0  0  0  0  0  0  0  0  0
   -2.0010    6.1040   -2.4400 C   0  0  0  0  0  0  0  0  0  0  0  0
   -2.1970    7.1530   -1.5340 C   0  0  0  0  0  0  0  0  0  0  0  0
   -2.8560    6.9160   -0.3210 C   0  0  0  0  0  0  0  0  0  0  0  0
   -3.3200    5.6310   -0.0160 C   0  0  0  0  0  0  0  0  0  0  0  0
   -3.1240    4.5820   -0.9220 C   0  0  0  0  0  0  0  0  0  0  0  0
    0.1230   -2.5380   -5.9620 H   0  0  0  0  0  0  0  0  0  0  0  0
    0.9410   -3.7350   -6.9420 H   0  0  0  0  0  0  0  0  0  0  0  0
    2.8570   -0.5120   -4.3530 H   0  0  0  0  0  0  0  0  0  0  0  0
    2.3580    1.0240   -2.4710 H   0  0  0  0  0  0  0  0  0  0  0  0
    0.1420   -2.0910   -0.5140 H   0  0  0  0  0  0  0  0  0  0  0  0
    0.6410   -3.6280   -2.3960 H   0  0  0  0  0  0  0  0  0  0  0  0
   -0.7990    1.1890   -1.0700 H   0  0  0  0  0  0  0  0  0  0  0  0
    0.1750    2.1510    1.5650 H   0  0  0  0  0  0  0  0  0  0  0  0
   -3.2430    1.6450    0.6810 H   0  0  0  0  0  0  0  0  0  0  0  0
   -4.5830    3.0200   -0.8160 H   0  0  0  0  0  0  0  0  0  0  0  0
   -3.5260    0.4410   -2.1320 H   0  0  0  0  0  0  0  0  0  0  0  0
   -2.5380   -0.0390   -4.3560 H   0  0  0  0  0  0  0  0  0  0  0  0
   -1.4540    1.7790   -5.6490 H   0  0  0  0  0  0  0  0  0  0  0  0
   -1.3590    4.0760   -4.7200 H   0  0  0  0  0  0  0  0  0  0  0  0
   -1.4920    6.2860   -3.3750 H   0  0  0  0  0  0  0  0  0  0  0  0
   -1.8390    8.1440   -1.7690 H   0  0  0  0  0  0  0  0  0  0  0  0
   -3.0070    7.7250    0.3780 H   0  0  0  0  0  0  0  0  0  0  0  0
   -3.8290    5.4490    0.9190 H   0  0  0  0  0  0  0  0  0  0  0  0
  1 31  1  0  0  0  0
  1 32  1  0  0  0  0
  1  2  1  0  0  0  0
  2  3  2  0  0  0  0
  2  4  2  0  0  0  0
  2  5  1  0  0  0  0
  5  6  2  0  0  0  0
  6 33  1  0  0  0  0
  6  7  1  0  0  0  0
  7 34  1  0  0  0  0
  7  8  2  0  0  0  0
  8  9  1  0  0  0  0
  9 35  1  0  0  0  0
  9 10  2  0  0  0  0
 10  5  1  0  0  0  0
 10 36  1  0  0  0  0
  8 11  1  0  0  0  0
 11 12  2  0  0  0  0
 11 13  1  0  0  0  0
 13 37  1  0  0  0  0
 13 14  1  0  0  0  0
 14 38  1  0  0  0  0
 14 15  1  0  0  0  0
 15 16  2  0  0  0  0
 15 17  1  0  0  0  0
 17 39  1  0  0  0  0
 17 18  1  0  0  0  0
 18 40  1  0  0  0  0
 18 19  1  0  0  0  0
 19 20  2  0  0  0  0
 20 41  1  0  0  0  0
 20 21  1  0  0  0  0
 21 42  1  0  0  0  0
 21 22  2  0  0  0  0
 22 43  1  0  0  0  0
 22 23  1  0  0  0  0
 23 44  1  0  0  0  0
 23 24  2  0  0  0  0
 24 19  1  0  0  0  0
 24 25  1  0  0  0  0
 25 26  2  0  0  0  0
 26 45  1  0  0  0  0
 26 27  1  0  0  0  0
 27 46  1  0  0  0  0
 27 28  2  0  0  0  0
 28 47  1  0  0  0  0
 28 29  1  0  0  0  0
 29 48  1  0  0  0  0
 29 30  2  0  0  0  0
 30 18  1  0  0  0  0
 30 25  1  0  0  0  0
M  END
>  <LOGBIO>
7.6000

>  <PRED_LOGBIO>
6.3200

>  <XV_RES>
1.8370

>  <WHL_TMPL>
1

>  <ANCH>
18-15;21-23

$$$$
ROW107
  -MTS-   01071500523D 0   0.00000     0.00000     0

 47 49  0  0  1  0  0  0  0  0999 V2000
   -5.2770    0.9200    1.8440 C   0  0  0  0  0  0  0  0  0  0  0  0
   -3.8420    0.4130    1.7300 C   0  0  0  0  0  0  0  0  0  0  0  0
   -3.6660   -0.9710    1.4190 O   0  0  0  0  0  0  0  0  0  0  0  0
   -2.4050   -1.2260    0.7950 C   0  0  2  0  0  0  0  0  0  0  0  0
   -2.2160   -0.3420   -0.4520 C   0  0  2  0  0  0  0  0  0  0  0  0
   -2.5940    1.1210   -0.1560 C   0  0  0  0  0  0  0  0  0  0  0  0
   -3.8410    1.2050    0.5390 O   0  0  0  0  0  0  0  0  0  0  0  0
   -1.0350   -0.8530   -1.0780 O   0  0  0  0  0  0  0  0  0  0  0  0
   -1.1100   -2.2760   -0.9530 C   0  0  2  0  0  0  0  0  0  0  0  0
   -1.7750   -2.5760    0.4030 C   0  0  1  0  0  0  0  0  0  0  0  0
   -0.7310   -3.1480    1.1950 O   0  0  0  0  0  0  0  0  0  0  0  0
    0.2220   -3.6660    0.2630 C   0  0  0  0  0  0  0  0  0  0  0  0
    0.2440   -2.7060   -0.7970 O   0  0  0  0  0  0  0  0  0  0  0  0
   -0.1570   -5.0950   -0.1350 C   0  0  0  0  0  0  0  0  0  0  0  0
    1.6110   -3.6660    0.8940 C   0  0  0  0  0  0  0  0  0  0  0  0
   -1.8420   -2.9560   -2.1100 C   0  0  0  0  0  0  0  0  0  0  0  0
   -1.3880   -2.4070   -3.3490 O   0  0  0  0  0  0  0  0  0  0  0  0
   -1.9260   -2.8880   -4.4900 C   0  0  0  0  0  0  0  0  0  0  0  0
   -2.7720   -3.7660   -4.4430 O   0  0  0  0  0  0  0  0  0  0  0  0
   -1.5330   -2.4060   -5.6660 N   0  0  0  0  0  0  0  0  0  0  0  0
   -2.2300   -3.0290   -7.1450 S   0  0  0  0  0  0  0  0  0  0  0  0
   -1.9670   -4.4320   -7.2420 O   0  0  0  0  0  0  0  0  0  0  0  0
   -3.6430   -2.8090   -7.1360 O   0  0  0  0  0  0  0  0  0  0  0  0
   -1.5200   -2.2070   -8.5170 N   0  0  0  0  0  0  0  0  0  0  0  0
   -3.2460    0.5880    3.1240 C   0  0  0  0  0  0  0  0  0  0  0  0
   -5.9430    0.0820    2.0370 H   0  0  0  0  0  0  0  0  0  0  0  0
   -5.3460    1.6340    2.6620 H   0  0  0  0  0  0  0  0  0  0  0  0
   -5.5650    1.4050    0.9140 H   0  0  0  0  0  0  0  0  0  0  0  0
   -1.6800   -0.8150    1.4950 H   0  0  0  0  0  0  0  0  0  0  0  0
   -3.0200   -0.6720   -1.1060 H   0  0  0  0  0  0  0  0  0  0  0  0
   -2.7480    1.6000   -1.1200 H   0  0  0  0  0  0  0  0  0  0  0  0
   -1.8080    1.5490    0.4630 H   0  0  0  0  0  0  0  0  0  0  0  0
   -2.5710   -3.3010    0.2500 H   0  0  0  0  0  0  0  0  0  0  0  0
   -1.2400   -5.1970   -0.1640 H   0  0  0  0  0  0  0  0  0  0  0  0
    0.1970   -5.7450    0.6620 H   0  0  0  0  0  0  0  0  0  0  0  0
    0.3210   -5.2850   -1.0940 H   0  0  0  0  0  0  0  0  0  0  0  0
    1.9490   -2.6430    1.0470 H   0  0  0  0  0  0  0  0  0  0  0  0
    2.2850   -4.1110    0.1650 H   0  0  0  0  0  0  0  0  0  0  0  0
    1.5310   -4.2380    1.8160 H   0  0  0  0  0  0  0  0  0  0  0  0
   -1.6370   -4.0250   -2.0900 H   0  0  0  0  0  0  0  0  0  0  0  0
   -2.9120   -2.7900   -2.0090 H   0  0  0  0  0  0  0  0  0  0  0  0
   -0.8320   -1.6790   -5.7050 H   0  0  0  0  0  0  0  0  0  0  0  0
   -0.8210   -1.4930   -8.3710 H   0  0  0  0  0  0  0  0  0  0  0  0
   -1.8110   -2.4450   -9.4540 H   0  0  0  0  0  0  0  0  0  0  0  0
   -4.0420    0.7980    3.8350 H   0  0  0  0  0  0  0  0  0  0  0  0
   -2.5400    1.4160    3.1150 H   0  0  0  0  0  0  0  0  0  0  0  0
   -2.7310   -0.3250    3.4150 H   0  0  0  0  0  0  0  0  0  0  0  0
  1 26  1  0  0  0  0
  1 27  1  0  0  0  0
  1 28  1  0  0  0  0
  1  2  1  0  0  0  0
  2  3  1  0  0  0  0
  3  4  1  0  0  0  0
  4 29  1  0  0  0  0
  4  5  1  0  0  0  0
  5 30  1  0  0  0  0
  5  6  1  0  0  0  0
  6 31  1  0  0  0  0
  6 32  1  0  0  0  0
  6  7  1  0  0  0  0
  7  2  1  0  0  0  0
  5  8  1  0  0  0  0
  8  9  1  0  0  0  0
  9 10  1  0  0  0  0
 10  4  1  0  0  0  0
 10 33  1  0  0  0  0
 10 11  1  0  0  0  0
 11 12  1  0  0  0  0
 12 13  1  0  0  0  0
 13  9  1  0  0  0  0
 12 14  1  0  0  0  0
 14 34  1  0  0  0  0
 14 35  1  0  0  0  0
 14 36  1  0  0  0  0
 12 15  1  0  0  0  0
 15 37  1  0  0  0  0
 15 38  1  0  0  0  0
 15 39  1  0  0  0  0
  9 16  1  0  0  0  0
 16 40  1  0  0  0  0
 16 41  1  0  0  0  0
 16 17  1  0  0  0  0
 17 18  1  0  0  0  0
 18 19  2  0  0  0  0
 18 20  1  0  0  0  0
 20 42  1  0  0  0  0
 20 21  1  0  0  0  0
 21 22  2  0  0  0  0
 21 23  2  0  0  0  0
 21 24  1  0  0  0  0
 24 43  1  0  0  0  0
 24 44  1  0  0  0  0
  2 25  1  0  0  0  0
 25 45  1  0  0  0  0
 25 46  1  0  0  0  0
 25 47  1  0  0  0  0
M  END
>  <LOGBIO>
7.1500

>  <PRED_LOGBIO>
6.3300

>  <XV_RES>
1.0530

>  <WHL_TMPL>
2

>  <ANCH>
13-22;20-19

$$$$
ROW108
  -MTS-   01071500523D 0   0.00000     0.00000     0

 35 36  0  0  1  0  0  0  0  0999 V2000
    0.6150    2.1780   -0.3490 C   0  0  0  0  0  0  0  0  0  0  0  0
   -0.7450    2.8350   -0.1290 C   0  0  0  0  0  0  0  0  0  0  0  0
   -1.1870    3.4770   -1.3750 N   0  0  0  0  0  0  0  0  0  0  0  0
   -2.4960    4.1100   -1.1630 C   0  0  1  0  0  0  0  0  0  0  0  0
   -3.3150    3.2950   -0.1440 C   0  0  0  0  0  0  0  0  0  0  0  0
   -4.7850    3.7530   -0.1170 C   0  0  2  0  0  0  0  0  0  0  0  0
   -5.5330    3.0390    1.0050 C   0  0  0  0  0  0  0  0  0  0  0  0
   -4.8920    5.5450    0.1110 S   0  0  0  0  0  0  0  0  0  0  0  0
   -5.3910    5.8430    1.4180 O   0  0  0  0  0  0  0  0  0  0  0  0
   -5.8250    6.1020   -0.8190 O   0  0  0  0  0  0  0  0  0  0  0  0
   -3.2370    6.3140   -0.1210 C   0  0  0  0  0  0  0  0  0  0  0  0
   -2.4160    7.8510    0.1890 S   0  0  0  0  0  0  0  0  0  0  0  0
   -0.8370    7.3990   -0.4700 C   0  0  0  0  0  0  0  0  0  0  0  0
   -0.9730    6.1340   -0.8920 C   0  0  0  0  0  0  0  0  0  0  0  0
   -2.3120    5.5340   -0.6960 C   0  0  0  0  0  0  0  0  0  0  0  0
    0.6750    8.4440   -0.5560 S   0  0  0  0  0  0  0  0  0  0  0  0
    0.2680    9.6710   -1.2020 O   0  0  0  0  0  0  0  0  0  0  0  0
    1.6040    7.7880   -1.4230 O   0  0  0  0  0  0  0  0  0  0  0  0
    1.2730    8.6780    1.0720 N   0  0  0  0  0  0  0  0  0  0  0  0
    1.3390    2.9350   -0.6440 H   0  0  0  0  0  0  0  0  0  0  0  0
    0.9410    1.7030    0.5730 H   0  0  0  0  0  0  0  0  0  0  0  0
    0.5330    1.4290   -1.1340 H   0  0  0  0  0  0  0  0  0  0  0  0
   -0.6630    3.5840    0.6560 H   0  0  0  0  0  0  0  0  0  0  0  0
   -1.4700    2.0780    0.1660 H   0  0  0  0  0  0  0  0  0  0  0  0
   -1.2630    2.7820   -2.1040 H   0  0  0  0  0  0  0  0  0  0  0  0
   -2.9910    4.0970   -2.1320 H   0  0  0  0  0  0  0  0  0  0  0  0
   -2.8800    3.4130    0.8460 H   0  0  0  0  0  0  0  0  0  0  0  0
   -3.2690    2.2390   -0.4040 H   0  0  0  0  0  0  0  0  0  0  0  0
   -5.2810    3.4650   -1.0410 H   0  0  0  0  0  0  0  0  0  0  0  0
   -5.4950    3.6440    1.9090 H   0  0  0  0  0  0  0  0  0  0  0  0
   -6.5700    2.8890    0.7120 H   0  0  0  0  0  0  0  0  0  0  0  0
   -5.0670    2.0740    1.1960 H   0  0  0  0  0  0  0  0  0  0  0  0
   -0.1590    5.5890   -1.3470 H   0  0  0  0  0  0  0  0  0  0  0  0
    0.7650    9.2650    1.7170 H   0  0  0  0  0  0  0  0  0  0  0  0
    2.1270    8.2250    1.3660 H   0  0  0  0  0  0  0  0  0  0  0  0
  1 20  1  0  0  0  0
  1 21  1  0  0  0  0
  1 22  1  0  0  0  0
  1  2  1  0  0  0  0
  2 23  1  0  0  0  0
  2 24  1  0  0  0  0
  2  3  1  0  0  0  0
  3 25  1  0  0  0  0
  3  4  1  0  0  0  0
  4 26  1  0  0  0  0
  4  5  1  0  0  0  0
  5 27  1  0  0  0  0
  5 28  1  0  0  0  0
  5  6  1  0  0  0  0
  6 29  1  0  0  0  0
  6  7  1  0  0  0  0
  7 30  1  0  0  0  0
  7 31  1  0  0  0  0
  7 32  1  0  0  0  0
  6  8  1  0  0  0  0
  8  9  2  0  0  0  0
  8 10  2  0  0  0  0
  8 11  1  0  0  0  0
 11 12  1  0  0  0  0
 12 13  1  0  0  0  0
 13 14  2  0  0  0  0
 14 33  1  0  0  0  0
 14 15  1  0  0  0  0
 15  4  1  0  0  0  0
 15 11  2  0  0  0  0
 13 16  1  0  0  0  0
 16 17  2  0  0  0  0
 16 18  2  0  0  0  0
 16 19  1  0  0  0  0
 19 34  1  0  0  0  0
 19 35  1  0  0  0  0
M  END
>  <LOGBIO>
8.0500

>  <PRED_LOGBIO>
8.3300

>  <XV_RES>
-0.2780

>  <WHL_TMPL>
1

>  <ANCH>
4-6;30-31

$$$$
ROW109
  -MTS-   01071500523D 0   0.00000     0.00000     0

 60 61  0  0  0  0  0  0  0  0999 V2000
  -14.2610   12.5280   -2.5610 C   0  0  0  0  0  0  0  0  0  0  0  0
  -13.4950   11.9330   -1.3830 C   0  0  0  0  0  0  0  0  0  0  0  0
  -12.2650   12.7910   -1.0890 C   0  0  0  0  0  0  0  0  0  0  0  0
  -11.4990   12.1950    0.0910 C   0  0  0  0  0  0  0  0  0  0  0  0
  -10.3150   13.0200    0.3730 N   0  0  0  0  0  0  0  0  0  0  0  0
   -9.4420   12.6680    1.4290 C   0  0  0  0  0  0  0  0  0  0  0  0
   -9.6550   13.1480    2.6620 N   0  0  0  0  0  0  0  0  0  0  0  0
   -8.8280   12.8140    3.6620 C   0  0  0  0  0  0  0  0  0  0  0  0
   -9.0520   13.3200    4.9640 N   0  0  0  0  0  0  0  0  0  0  0  0
   -8.4390   14.5920    5.3740 C   0  0  0  0  0  0  0  0  0  0  0  0
   -8.8370   14.9090    6.8150 C   0  0  0  0  0  0  0  0  0  0  0  0
   -8.1990   16.2300    7.2410 C   0  0  0  0  0  0  0  0  0  0  0  0
   -8.5970   16.5470    8.6790 C   0  0  0  0  0  0  0  0  0  0  0  0
   -7.7890   12.0000    3.4300 N   0  0  0  0  0  0  0  0  0  0  0  0
   -7.5770   11.5200    2.1970 C   0  0  0  0  0  0  0  0  0  0  0  0
   -6.4800   10.6610    1.9510 N   0  0  0  0  0  0  0  0  0  0  0  0
   -5.1800   11.2230    1.5570 C   0  0  0  0  0  0  0  0  0  0  0  0
   -4.1750   10.0890    1.3550 C   0  0  0  0  0  0  0  0  0  0  0  0
   -2.8400   10.6660    0.9500 C   0  0  0  0  0  0  0  0  0  0  0  0
   -1.9000   11.0100    1.9290 C   0  0  0  0  0  0  0  0  0  0  0  0
   -0.6620   11.5450    1.5540 C   0  0  0  0  0  0  0  0  0  0  0  0
   -0.3640   11.7370    0.1990 C   0  0  0  0  0  0  0  0  0  0  0  0
   -1.3040   11.3930   -0.7800 C   0  0  0  0  0  0  0  0  0  0  0  0
   -2.5420   10.8580   -0.4040 C   0  0  0  0  0  0  0  0  0  0  0  0
    1.2630   12.4400   -0.2940 S   0  0  0  0  0  0  0  0  0  0  0  0
    0.9820   13.6700   -1.0020 O   0  0  0  0  0  0  0  0  0  0  0  0
    1.8550   11.5340   -1.2290 O   0  0  0  0  0  0  0  0  0  0  0  0
    2.2170   12.6760    1.1540 N   0  0  0  0  0  0  0  0  0  0  0  0
   -8.4040   11.8540    1.1960 N   0  0  0  0  0  0  0  0  0  0  0  0
  -13.6170   12.5500   -3.4380 H   0  0  0  0  0  0  0  0  0  0  0  0
  -15.1370   11.9170   -2.7700 H   0  0  0  0  0  0  0  0  0  0  0  0
  -14.5750   13.5400   -2.3160 H   0  0  0  0  0  0  0  0  0  0  0  0
  -13.1820   10.9210   -1.6280 H   0  0  0  0  0  0  0  0  0  0  0  0
  -14.1390   11.9110   -0.5060 H   0  0  0  0  0  0  0  0  0  0  0  0
  -12.5790   13.8030   -0.8440 H   0  0  0  0  0  0  0  0  0  0  0  0
  -11.6210   12.8130   -1.9660 H   0  0  0  0  0  0  0  0  0  0  0  0
  -11.1850   11.1830   -0.1550 H   0  0  0  0  0  0  0  0  0  0  0  0
  -12.1430   12.1730    0.9670 H   0  0  0  0  0  0  0  0  0  0  0  0
  -10.1250   13.8390   -0.1880 H   0  0  0  0  0  0  0  0  0  0  0  0
   -9.6340   12.8090    5.6120 H   0  0  0  0  0  0  0  0  0  0  0  0
   -7.3560   14.5100    5.3070 H   0  0  0  0  0  0  0  0  0  0  0  0
   -8.7840   15.3890    4.7190 H   0  0  0  0  0  0  0  0  0  0  0  0
   -9.9200   14.9900    6.8820 H   0  0  0  0  0  0  0  0  0  0  0  0
   -8.4920   14.1120    7.4700 H   0  0  0  0  0  0  0  0  0  0  0  0
   -7.1160   16.1490    7.1730 H   0  0  0  0  0  0  0  0  0  0  0  0
   -8.5440   17.0270    6.5850 H   0  0  0  0  0  0  0  0  0  0  0  0
   -8.2510   15.7500    9.3350 H   0  0  0  0  0  0  0  0  0  0  0  0
   -8.1430   17.4880    8.9830 H   0  0  0  0  0  0  0  0  0  0  0  0
   -9.6790   16.6280    8.7470 H   0  0  0  0  0  0  0  0  0  0  0  0
   -6.5900    9.6610    2.0470 H   0  0  0  0  0  0  0  0  0  0  0  0
   -4.8220   11.8900    2.3380 H   0  0  0  0  0  0  0  0  0  0  0  0
   -5.2920   11.7780    0.6290 H   0  0  0  0  0  0  0  0  0  0  0  0
   -4.5340    9.4220    0.5740 H   0  0  0  0  0  0  0  0  0  0  0  0
   -4.0640    9.5340    2.2840 H   0  0  0  0  0  0  0  0  0  0  0  0
   -2.1300   10.8630    2.9740 H   0  0  0  0  0  0  0  0  0  0  0  0
    0.0630   11.8110    2.3090 H   0  0  0  0  0  0  0  0  0  0  0  0
   -1.0740   11.5400   -1.8240 H   0  0  0  0  0  0  0  0  0  0  0  0
   -3.2670   10.5920   -1.1590 H   0  0  0  0  0  0  0  0  0  0  0  0
    1.9150   13.3370    1.8560 H   0  0  0  0  0  0  0  0  0  0  0  0
    3.0690   12.1510    1.2890 H   0  0  0  0  0  0  0  0  0  0  0  0
  1 30  1  0  0  0  0
  1 31  1  0  0  0  0
  1 32  1  0  0  0  0
  1  2  1  0  0  0  0
  2 33  1  0  0  0  0
  2 34  1  0  0  0  0
  2  3  1  0  0  0  0
  3 35  1  0  0  0  0
  3 36  1  0  0  0  0
  3  4  1  0  0  0  0
  4 37  1  0  0  0  0
  4 38  1  0  0  0  0
  4  5  1  0  0  0  0
  5 39  1  0  0  0  0
  5  6  1  0  0  0  0
  6  7  2  0  0  0  0
  7  8  1  0  0  0  0
  8  9  1  0  0  0  0
  9 40  1  0  0  0  0
  9 10  1  0  0  0  0
 10 41  1  0  0  0  0
 10 42  1  0  0  0  0
 10 11  1  0  0  0  0
 11 43  1  0  0  0  0
 11 44  1  0  0  0  0
 11 12  1  0  0  0  0
 12 45  1  0  0  0  0
 12 46  1  0  0  0  0
 12 13  1  0  0  0  0
 13 47  1  0  0  0  0
 13 48  1  0  0  0  0
 13 49  1  0  0  0  0
  8 14  2  0  0  0  0
 14 15  1  0  0  0  0
 15 16  1  0  0  0  0
 16 50  1  0  0  0  0
 16 17  1  0  0  0  0
 17 51  1  0  0  0  0
 17 52  1  0  0  0  0
 17 18  1  0  0  0  0
 18 53  1  0  0  0  0
 18 54  1  0  0  0  0
 18 19  1  0  0  0  0
 19 20  2  0  0  0  0
 20 55  1  0  0  0  0
 20 21  1  0  0  0  0
 21 56  1  0  0  0  0
 21 22  2  0  0  0  0
 22 23  1  0  0  0  0
 23 57  1  0  0  0  0
 23 24  2  0  0  0  0
 24 19  1  0  0  0  0
 24 58  1  0  0  0  0
 22 25  1  0  0  0  0
 25 26  2  0  0  0  0
 25 27  2  0  0  0  0
 25 28  1  0  0  0  0
 28 59  1  0  0  0  0
 28 60  1  0  0  0  0
 15 29  2  0  0  0  0
 29  6  1  0  0  0  0
M  END
>  <LOGBIO>
6.7900

>  <PRED_LOGBIO>
7.2600

>  <XV_RES>
0.0000

>  <WHL_TMPL>
3

>  <ANCH>
4-6;54-55

$$$$
ROW110
  -MTS-   01071500523D 0   0.00000     0.00000     0

 82 83  0  0  0  0  0  0  0  0999 V2000
   -2.2460  -17.5960    0.6410 N   0  0  0  0  0  0  0  0  0  0  0  0
   -1.3040  -17.8120    2.1000 S   0  0  0  0  0  0  0  0  0  0  0  0
   -0.9270  -19.1850    2.2260 O   0  0  0  0  0  0  0  0  0  0  0  0
   -2.0860  -17.4260    3.2340 O   0  0  0  0  0  0  0  0  0  0  0  0
    0.2080  -16.7660    2.0140 C   0  0  0  0  0  0  0  0  0  0  0  0
    1.3850  -17.2820    1.4580 C   0  0  0  0  0  0  0  0  0  0  0  0
    2.5350  -16.4860    1.3920 C   0  0  0  0  0  0  0  0  0  0  0  0
    2.5080  -15.1750    1.8830 C   0  0  0  0  0  0  0  0  0  0  0  0
    1.3320  -14.6600    2.4390 C   0  0  0  0  0  0  0  0  0  0  0  0
    1.3050  -13.3350    2.9350 N   0  0  0  0  0  0  0  0  0  0  0  0
    0.9690  -12.3300    2.1310 C   0  0  0  0  0  0  0  0  0  0  0  0
    0.6820  -12.5530    0.9560 O   0  0  0  0  0  0  0  0  0  0  0  0
    0.9400  -10.9170    2.6600 C   0  0  0  0  0  0  0  0  0  0  0  0
    0.5420   -9.9980    1.5840 N   0  0  0  0  0  0  0  0  0  0  0  0
    0.5140   -8.6220    2.0990 C   0  0  0  0  0  0  0  0  0  0  0  0
    0.1010   -7.6680    0.9800 C   0  0  0  0  0  0  0  0  0  0  0  0
    0.0730   -6.3290    1.4810 O   0  0  0  0  0  0  0  0  0  0  0  0
   -0.3090   -5.3870    0.4750 C   0  0  0  0  0  0  0  0  0  0  0  0
   -0.3190   -3.9800    1.0700 C   0  0  0  0  0  0  0  0  0  0  0  0
   -0.7010   -3.0390    0.0640 O   0  0  0  0  0  0  0  0  0  0  0  0
   -0.7290   -1.7000    0.5650 C   0  0  0  0  0  0  0  0  0  0  0  0
   -1.1420   -0.7460   -0.5540 C   0  0  0  0  0  0  0  0  0  0  0  0
   -1.1700    0.6310   -0.0390 N   0  0  0  0  0  0  0  0  0  0  0  0
    0.1670    0.9980    0.4490 C   0  0  0  0  0  0  0  0  0  0  0  0
    0.5750    0.0550    1.5550 C   0  0  0  0  0  0  0  0  0  0  0  0
   -0.1770   -0.8400    1.9030 O   0  0  0  0  0  0  0  0  0  0  0  0
    1.7480    0.1990    2.1450 O   0  0  0  0  0  0  0  0  0  0  0  0
   -1.5690    1.5490   -1.1160 C   0  0  0  0  0  0  0  0  0  0  0  0
   -1.5970    2.9630   -0.5860 C   0  0  0  0  0  0  0  0  0  0  0  0
   -1.3100    3.1850    0.5890 O   0  0  0  0  0  0  0  0  0  0  0  0
   -1.9330    3.9670   -1.3910 N   0  0  0  0  0  0  0  0  0  0  0  0
   -1.9600    5.2920   -0.8950 C   0  0  0  0  0  0  0  0  0  0  0  0
   -3.1370    5.8080   -0.3390 C   0  0  0  0  0  0  0  0  0  0  0  0
   -3.1640    7.1190    0.1520 C   0  0  0  0  0  0  0  0  0  0  0  0
   -2.0130    7.9140    0.0860 C   0  0  0  0  0  0  0  0  0  0  0  0
   -0.8370    7.3990   -0.4700 C   0  0  0  0  0  0  0  0  0  0  0  0
   -0.8100    6.0880   -0.9600 C   0  0  0  0  0  0  0  0  0  0  0  0
    0.6750    8.4440   -0.5560 S   0  0  0  0  0  0  0  0  0  0  0  0
    0.2680    9.6710   -1.2020 O   0  0  0  0  0  0  0  0  0  0  0  0
    1.6040    7.7880   -1.4220 O   0  0  0  0  0  0  0  0  0  0  0  0
    1.2730    8.6780    1.0720 N   0  0  0  0  0  0  0  0  0  0  0  0
   -0.7950  -10.3660    1.0960 C   0  0  0  0  0  0  0  0  0  0  0  0
   -0.7660  -11.7800    0.5660 C   0  0  0  0  0  0  0  0  0  0  0  0
    0.2720  -12.4210    0.5940 O   0  0  0  0  0  0  0  0  0  0  0  0
   -1.8640  -12.3230    0.0740 O   0  0  0  0  0  0  0  0  0  0  0  0
    0.1810  -15.4550    2.5050 C   0  0  0  0  0  0  0  0  0  0  0  0
   -1.9220  -16.9690   -0.0810 H   0  0  0  0  0  0  0  0  0  0  0  0
   -3.1130  -18.0990    0.5210 H   0  0  0  0  0  0  0  0  0  0  0  0
    1.4050  -18.2930    1.0790 H   0  0  0  0  0  0  0  0  0  0  0  0
    3.4430  -16.8840    0.9630 H   0  0  0  0  0  0  0  0  0  0  0  0
    3.3960  -14.5620    1.8330 H   0  0  0  0  0  0  0  0  0  0  0  0
    1.5410  -13.1520    3.9000 H   0  0  0  0  0  0  0  0  0  0  0  0
    0.2250  -10.8500    3.4770 H   0  0  0  0  0  0  0  0  0  0  0  0
    1.9300  -10.6450    3.0220 H   0  0  0  0  0  0  0  0  0  0  0  0
   -0.2010   -8.5550    2.9160 H   0  0  0  0  0  0  0  0  0  0  0  0
    1.5040   -8.3500    2.4600 H   0  0  0  0  0  0  0  0  0  0  0  0
    0.8160   -7.7340    0.1630 H   0  0  0  0  0  0  0  0  0  0  0  0
   -0.8890   -7.9400    0.6190 H   0  0  0  0  0  0  0  0  0  0  0  0
   -1.3030   -5.6330    0.1070 H   0  0  0  0  0  0  0  0  0  0  0  0
    0.4020   -5.4280   -0.3480 H   0  0  0  0  0  0  0  0  0  0  0  0
    0.6750   -3.7350    1.4380 H   0  0  0  0  0  0  0  0  0  0  0  0
   -1.0300   -3.9400    1.8930 H   0  0  0  0  0  0  0  0  0  0  0  0
    0.2610   -1.4280    0.9260 H   0  0  0  0  0  0  0  0  0  0  0  0
   -1.4440   -1.6330    1.3820 H   0  0  0  0  0  0  0  0  0  0  0  0
   -2.1320   -1.0180   -0.9150 H   0  0  0  0  0  0  0  0  0  0  0  0
   -0.4270   -0.8130   -1.3710 H   0  0  0  0  0  0  0  0  0  0  0  0
    0.1460    2.0170    0.8310 H   0  0  0  0  0  0  0  0  0  0  0  0
    0.8820    0.9310   -0.3680 H   0  0  0  0  0  0  0  0  0  0  0  0
    1.8290   -0.4920    2.8210 H   0  0  0  0  0  0  0  0  0  0  0  0
   -0.8530    1.4820   -1.9320 H   0  0  0  0  0  0  0  0  0  0  0  0
   -2.5580    1.2770   -1.4770 H   0  0  0  0  0  0  0  0  0  0  0  0
   -2.1690    3.7840   -2.3560 H   0  0  0  0  0  0  0  0  0  0  0  0
   -4.0240    5.1940   -0.2880 H   0  0  0  0  0  0  0  0  0  0  0  0
   -4.0720    7.5160    0.5810 H   0  0  0  0  0  0  0  0  0  0  0  0
   -2.0340    8.9250    0.4650 H   0  0  0  0  0  0  0  0  0  0  0  0
    0.0980    5.6900   -1.3890 H   0  0  0  0  0  0  0  0  0  0  0  0
    2.2140    9.0140    1.2210 H   0  0  0  0  0  0  0  0  0  0  0  0
    0.6770    8.4770    1.8630 H   0  0  0  0  0  0  0  0  0  0  0  0
   -1.5100  -10.2990    1.9130 H   0  0  0  0  0  0  0  0  0  0  0  0
   -1.0890   -9.6860    0.2990 H   0  0  0  0  0  0  0  0  0  0  0  0
   -1.6500  -13.2240   -0.2120 H   0  0  0  0  0  0  0  0  0  0  0  0
   -0.7260  -15.0580    2.9340 H   0  0  0  0  0  0  0  0  0  0  0  0
  1 47  1  0  0  0  0
  1 48  1  0  0  0  0
  1  2  1  0  0  0  0
  2  3  2  0  0  0  0
  2  4  2  0  0  0  0
  2  5  1  0  0  0  0
  5  6  2  0  0  0  0
  6 49  1  0  0  0  0
  6  7  1  0  0  0  0
  7 50  1  0  0  0  0
  7  8  2  0  0  0  0
  8 51  1  0  0  0  0
  8  9  1  0  0  0  0
  9 10  1  0  0  0  0
 10 52  1  0  0  0  0
 10 11  1  0  0  0  0
 11 12  2  0  0  0  0
 11 13  1  0  0  0  0
 13 53  1  0  0  0  0
 13 54  1  0  0  0  0
 13 14  1  0  0  0  0
 14 15  1  0  0  0  0
 15 55  1  0  0  0  0
 15 56  1  0  0  0  0
 15 16  1  0  0  0  0
 16 57  1  0  0  0  0
 16 58  1  0  0  0  0
 16 17  1  0  0  0  0
 17 18  1  0  0  0  0
 18 59  1  0  0  0  0
 18 60  1  0  0  0  0
 18 19  1  0  0  0  0
 19 61  1  0  0  0  0
 19 62  1  0  0  0  0
 19 20  1  0  0  0  0
 20 21  1  0  0  0  0
 21 63  1  0  0  0  0
 21 64  1  0  0  0  0
 21 22  1  0  0  0  0
 22 65  1  0  0  0  0
 22 66  1  0  0  0  0
 22 23  1  0  0  0  0
 23 24  1  0  0  0  0
 24 67  1  0  0  0  0
 24 68  1  0  0  0  0
 24 25  1  0  0  0  0
 25 26  2  0  0  0  0
 25 27  1  0  0  0  0
 27 69  1  0  0  0  0
 23 28  1  0  0  0  0
 28 70  1  0  0  0  0
 28 71  1  0  0  0  0
 28 29  1  0  0  0  0
 29 30  2  0  0  0  0
 29 31  1  0  0  0  0
 31 72  1  0  0  0  0
 31 32  1  0  0  0  0
 32 33  2  0  0  0  0
 33 73  1  0  0  0  0
 33 34  1  0  0  0  0
 34 74  1  0  0  0  0
 34 35  2  0  0  0  0
 35 75  1  0  0  0  0
 35 36  1  0  0  0  0
 36 37  2  0  0  0  0
 37 32  1  0  0  0  0
 37 76  1  0  0  0  0
 36 38  1  0  0  0  0
 38 39  2  0  0  0  0
 38 40  2  0  0  0  0
 38 41  1  0  0  0  0
 41 77  1  0  0  0  0
 41 78  1  0  0  0  0
 14 42  1  0  0  0  0
 42 79  1  0  0  0  0
 42 80  1  0  0  0  0
 42 43  1  0  0  0  0
 43 44  2  0  0  0  0
 43 45  1  0  0  0  0
 45 81  1  0  0  0  0
  9 46  2  0  0  0  0
 46  5  1  0  0  0  0
 46 82  1  0  0  0  0
M  END
>  <LOGBIO>
6.8400

>  <PRED_LOGBIO>
6.8000

>  <XV_RES>
0.0000

>  <WHL_TMPL>
1

>  <ANCH>
4-6;68-69

$$$$
ROW111
  -MTS-   01071500523D 0   0.00000     0.00000     0

 37 37  0  0  0  0  0  0  0  0999 V2000
    5.8700    8.6900   -2.2520 C   0  0  0  0  0  0  0  0  0  0  0  0
    5.0310    8.2280   -3.4400 C   0  0  0  0  0  0  0  0  0  0  0  0
    5.8660    7.3070   -4.3250 C   0  0  0  0  0  0  0  0  0  0  0  0
    3.8030    7.4730   -2.9340 C   0  0  0  0  0  0  0  0  0  0  0  0
    2.9670    8.3960   -2.0490 C   0  0  0  0  0  0  0  0  0  0  0  0
    1.7850    7.6700   -1.5620 N   0  0  0  0  0  0  0  0  0  0  0  0
    0.6750    8.4440   -0.5560 S   0  0  0  0  0  0  0  0  0  0  0  0
    0.2680    9.6710   -1.2020 O   0  0  0  0  0  0  0  0  0  0  0  0
   -0.4020    7.5660   -0.2170 O   0  0  0  0  0  0  0  0  0  0  0  0
    1.5730    8.9130    0.9800 C   0  0  0  0  0  0  0  0  0  0  0  0
    0.9660    8.7320    2.2280 C   0  0  0  0  0  0  0  0  0  0  0  0
   -0.2780    8.2130    2.3050 F   0  0  0  0  0  0  0  0  0  0  0  0
    1.6490    9.0890    3.3970 C   0  0  0  0  0  0  0  0  0  0  0  0
    1.0630    8.9150    4.6010 F   0  0  0  0  0  0  0  0  0  0  0  0
    2.9390    9.6270    3.3170 C   0  0  0  0  0  0  0  0  0  0  0  0
    3.5970    9.9720    4.4440 F   0  0  0  0  0  0  0  0  0  0  0  0
    3.5450    9.8090    2.0690 C   0  0  0  0  0  0  0  0  0  0  0  0
    4.7890   10.3280    1.9920 F   0  0  0  0  0  0  0  0  0  0  0  0
    2.8620    9.4510    0.9000 C   0  0  0  0  0  0  0  0  0  0  0  0
    3.4480    9.6260   -0.3040 F   0  0  0  0  0  0  0  0  0  0  0  0
    3.7970    8.8520   -0.8730 C   0  0  0  0  0  0  0  0  0  0  0  0
    3.4340    8.5940    0.2740 O   0  0  0  0  0  0  0  0  0  0  0  0
    4.9210    9.5340   -1.0760 N   0  0  0  0  0  0  0  0  0  0  0  0
    5.6680    9.9450   -0.0170 O   0  0  0  0  0  0  0  0  0  0  0  0
    6.1880    7.8240   -1.6750 H   0  0  0  0  0  0  0  0  0  0  0  0
    6.7440    9.2270   -2.6120 H   0  0  0  0  0  0  0  0  0  0  0  0
    5.2740    9.3470   -1.6210 H   0  0  0  0  0  0  0  0  0  0  0  0
    4.7130    9.0940   -4.0170 H   0  0  0  0  0  0  0  0  0  0  0  0
    6.1840    6.4410   -3.7480 H   0  0  0  0  0  0  0  0  0  0  0  0
    6.7410    7.8440   -4.6850 H   0  0  0  0  0  0  0  0  0  0  0  0
    5.2680    6.9780   -5.1720 H   0  0  0  0  0  0  0  0  0  0  0  0
    4.1210    6.6080   -2.3580 H   0  0  0  0  0  0  0  0  0  0  0  0
    3.2050    7.1450   -3.7820 H   0  0  0  0  0  0  0  0  0  0  0  0
    2.6480    9.2620   -2.6260 H   0  0  0  0  0  0  0  0  0  0  0  0
    1.6380    6.7070   -1.8300 H   0  0  0  0  0  0  0  0  0  0  0  0
    5.2190    9.7460   -2.0180 H   0  0  0  0  0  0  0  0  0  0  0  0
    6.4550   10.4280   -0.3140 H   0  0  0  0  0  0  0  0  0  0  0  0
  1 25  1  0  0  0  0
  1 26  1  0  0  0  0
  1 27  1  0  0  0  0
  1  2  1  0  0  0  0
  2 28  1  0  0  0  0
  2  3  1  0  0  0  0
  3 29  1  0  0  0  0
  3 30  1  0  0  0  0
  3 31  1  0  0  0  0
  2  4  1  0  0  0  0
  4 32  1  0  0  0  0
  4 33  1  0  0  0  0
  4  5  1  0  0  0  0
  5 34  1  0  0  0  0
  5  6  1  0  0  0  0
  6 35  1  0  0  0  0
  6  7  1  0  0  0  0
  7  8  2  0  0  0  0
  7  9  2  0  0  0  0
  7 10  1  0  0  0  0
 10 11  2  0  0  0  0
 11 12  1  0  0  0  0
 11 13  1  0  0  0  0
 13 14  1  0  0  0  0
 13 15  2  0  0  0  0
 15 16  1  0  0  0  0
 15 17  1  0  0  0  0
 17 18  1  0  0  0  0
 17 19  2  0  0  0  0
 19 10  1  0  0  0  0
 19 20  1  0  0  0  0
  5 21  1  0  0  0  0
 21 22  2  0  0  0  0
 21 23  1  0  0  0  0
 23 36  1  0  0  0  0
 23 24  1  0  0  0  0
 24 37  1  0  0  0  0
M  END
>  <LOGBIO>
7.9600

>  <PRED_LOGBIO>
8.7400

>  <XV_RES>
0.0000

>  <WHL_TMPL>
1

>  <ANCH>
4-6;18-19

$$$$
ROW112
  -MTS-   01071500523D 0   0.00000     0.00000     0

  8  7  0  0  0  0  0  0  0  0999 V2000
   -5.6970    5.4560    1.2480 N   0  0  0  0  0  0  0  0  0  0  0  0
   -4.7630    6.7350    0.5040 S   0  0  0  0  0  0  0  0  0  0  0  0
   -5.4290    7.8420   -0.1400 O   0  0  0  0  0  0  0  0  0  0  0  0
   -4.0490    6.0870   -0.5510 O   0  0  0  0  0  0  0  0  0  0  0  0
   -3.7650    7.2620    1.6030 O   0  0  0  0  0  0  0  0  0  0  0  0
   -6.6670    5.6100    1.4820 H   0  0  0  0  0  0  0  0  0  0  0  0
   -5.2660    4.5640    1.4440 H   0  0  0  0  0  0  0  0  0  0  0  0
   -3.9810    6.8220    2.4400 H   0  0  0  0  0  0  0  0  0  0  0  0
  1  6  1  0  0  0  0
  1  7  1  0  0  0  0
  1  2  1  0  0  0  0
  2  3  2  0  0  0  0
  2  4  2  0  0  0  0
  2  5  1  0  0  0  0
  5  8  1  0  0  0  0
M  END
>  <LOGBIO>
4.0100

>  <PRED_LOGBIO>
6.2800

>  <XV_RES>
0.0000

>  <WHL_TMPL>
1

>  <ANCH>
41-43;4-5

$$$$
ROW113
  -MTS-   01071500523D 0   0.00000     0.00000     0

 22 22  0  0  0  0  0  0  0  0999 V2000
   -4.0760    8.6240    1.4230 N   0  0  0  0  0  0  0  0  0  0  0  0
   -4.1750   10.0890    1.3550 C   0  0  0  0  0  0  0  0  0  0  0  0
   -2.8400   10.6660    0.9500 C   0  0  0  0  0  0  0  0  0  0  0  0
   -1.9000   11.0100    1.9290 C   0  0  0  0  0  0  0  0  0  0  0  0
   -0.6620   11.5450    1.5540 C   0  0  0  0  0  0  0  0  0  0  0  0
   -0.3640   11.7370    0.1990 C   0  0  0  0  0  0  0  0  0  0  0  0
   -1.3040   11.3930   -0.7800 C   0  0  0  0  0  0  0  0  0  0  0  0
   -2.5420   10.8580   -0.4040 C   0  0  0  0  0  0  0  0  0  0  0  0
    1.2630   12.4400   -0.2940 S   0  0  0  0  0  0  0  0  0  0  0  0
    0.9820   13.6700   -1.0020 O   0  0  0  0  0  0  0  0  0  0  0  0
    1.8550   11.5340   -1.2290 O   0  0  0  0  0  0  0  0  0  0  0  0
    2.2170   12.6760    1.1540 N   0  0  0  0  0  0  0  0  0  0  0  0
   -3.8130    8.2620    0.5180 H   0  0  0  0  0  0  0  0  0  0  0  0
   -4.9690    8.2380    1.6940 H   0  0  0  0  0  0  0  0  0  0  0  0
   -4.9280   10.3680    0.6210 H   0  0  0  0  0  0  0  0  0  0  0  0
   -4.4580   10.4790    2.3310 H   0  0  0  0  0  0  0  0  0  0  0  0
   -2.1300   10.8630    2.9740 H   0  0  0  0  0  0  0  0  0  0  0  0
    0.0630   11.8110    2.3090 H   0  0  0  0  0  0  0  0  0  0  0  0
   -1.0740   11.5400   -1.8240 H   0  0  0  0  0  0  0  0  0  0  0  0
   -3.2670   10.5920   -1.1590 H   0  0  0  0  0  0  0  0  0  0  0  0
    2.7140   11.8980    1.5630 H   0  0  0  0  0  0  0  0  0  0  0  0
    2.2700   13.5900    1.5810 H   0  0  0  0  0  0  0  0  0  0  0  0
  1 13  1  0  0  0  0
  1 14  1  0  0  0  0
  1  2  1  0  0  0  0
  2 15  1  0  0  0  0
  2 16  1  0  0  0  0
  2  3  1  0  0  0  0
  3  4  2  0  0  0  0
  4 17  1  0  0  0  0
  4  5  1  0  0  0  0
  5 18  1  0  0  0  0
  5  6  2  0  0  0  0
  6  7  1  0  0  0  0
  7 19  1  0  0  0  0
  7  8  2  0  0  0  0
  8  3  1  0  0  0  0
  8 20  1  0  0  0  0
  6  9  1  0  0  0  0
  9 10  2  0  0  0  0
  9 11  2  0  0  0  0
  9 12  1  0  0  0  0
 12 21  1  0  0  0  0
 12 22  1  0  0  0  0
M  END
>  <LOGBIO>
6.7700

>  <PRED_LOGBIO>
6.7600

>  <XV_RES>
0.0000

>  <WHL_TMPL>
3

>  <ANCH>
4-6;17-18

$$$$
ROW114
  -MTS-   01071500523D 0   0.00000     0.00000     0

 52 52  0  0  0  0  0  0  0  0999 V2000
    1.1540   -0.5230    1.6700 N   0  0  0  0  0  0  0  0  0  0  0  0
    0.8170   -0.3500   -0.0390 S   0  0  0  0  0  0  0  0  0  0  0  0
    2.0370   -0.1070   -0.7430 O   0  0  0  0  0  0  0  0  0  0  0  0
    0.2130   -1.5490   -0.5290 O   0  0  0  0  0  0  0  0  0  0  0  0
   -0.3320    1.0650   -0.2970 C   0  0  0  0  0  0  0  0  0  0  0  0
    0.1780    2.3510   -0.5060 C   0  0  0  0  0  0  0  0  0  0  0  0
   -0.6960    3.4270   -0.7030 C   0  0  0  0  0  0  0  0  0  0  0  0
   -2.0790    3.2160   -0.6900 C   0  0  0  0  0  0  0  0  0  0  0  0
   -3.0220    4.3770   -0.9020 C   0  0  0  0  0  0  0  0  0  0  0  0
   -4.3150    4.1290   -0.0470 C   0  0  0  0  0  0  0  0  0  0  0  0
   -5.3030    5.2520   -0.2070 N   0  0  0  0  0  0  0  0  0  0  0  0
   -4.7630    6.7350    0.5040 S   0  0  0  0  0  0  0  0  0  0  0  0
   -5.4290    7.8420   -0.1400 O   0  0  0  0  0  0  0  0  0  0  0  0
   -4.9330    6.6900    1.9230 O   0  0  0  0  0  0  0  0  0  0  0  0
   -3.0010    6.8890    0.1200 C   0  0  0  0  0  0  0  0  0  0  0  0
   -2.7000    8.1690   -0.0750 F   0  0  0  0  0  0  0  0  0  0  0  0
   -2.7250    6.1960   -0.9810 F   0  0  0  0  0  0  0  0  0  0  0  0
   -2.1760    6.3430    1.2850 C   0  0  0  0  0  0  0  0  0  0  0  0
   -2.4780    5.0630    1.4800 F   0  0  0  0  0  0  0  0  0  0  0  0
   -2.4520    7.0360    2.3870 F   0  0  0  0  0  0  0  0  0  0  0  0
   -0.6890    6.4730    0.9620 C   0  0  0  0  0  0  0  0  0  0  0  0
   -0.3880    7.7540    0.7660 F   0  0  0  0  0  0  0  0  0  0  0  0
   -0.4130    5.7800   -0.1400 F   0  0  0  0  0  0  0  0  0  0  0  0
    0.1360    5.9280    2.1270 C   0  0  0  0  0  0  0  0  0  0  0  0
   -0.1650    4.6470    2.3220 F   0  0  0  0  0  0  0  0  0  0  0  0
   -0.1400    6.6210    3.2280 F   0  0  0  0  0  0  0  0  0  0  0  0
    1.6230    6.0580    1.8030 C   0  0  0  0  0  0  0  0  0  0  0  0
    1.9240    7.3380    1.6080 F   0  0  0  0  0  0  0  0  0  0  0  0
    1.8990    5.3650    0.7020 F   0  0  0  0  0  0  0  0  0  0  0  0
    2.4480    5.5120    2.9680 C   0  0  0  0  0  0  0  0  0  0  0  0
    2.1470    4.2310    3.1630 F   0  0  0  0  0  0  0  0  0  0  0  0
    2.1720    6.2050    4.0690 F   0  0  0  0  0  0  0  0  0  0  0  0
    3.9350    5.6420    2.6440 C   0  0  0  0  0  0  0  0  0  0  0  0
    4.2370    6.9230    2.4490 F   0  0  0  0  0  0  0  0  0  0  0  0
    4.2110    4.9490    1.5430 F   0  0  0  0  0  0  0  0  0  0  0  0
    4.7600    5.0960    3.8090 C   0  0  0  0  0  0  0  0  0  0  0  0
    4.4840    5.7890    4.9100 F   0  0  0  0  0  0  0  0  0  0  0  0
    6.0550    5.2090    3.5270 F   0  0  0  0  0  0  0  0  0  0  0  0
    4.4590    3.8160    4.0040 F   0  0  0  0  0  0  0  0  0  0  0  0
   -2.5900    1.9300   -0.4810 C   0  0  0  0  0  0  0  0  0  0  0  0
   -1.7160    0.8540   -0.2840 C   0  0  0  0  0  0  0  0  0  0  0  0
    0.7320    0.1100    2.3350 H   0  0  0  0  0  0  0  0  0  0  0  0
    1.7710   -1.2550    1.9910 H   0  0  0  0  0  0  0  0  0  0  0  0
    1.2460    2.5140   -0.5160 H   0  0  0  0  0  0  0  0  0  0  0  0
   -0.3020    4.4200   -0.8640 H   0  0  0  0  0  0  0  0  0  0  0  0
   -3.3230    4.3560   -1.9470 H   0  0  0  0  0  0  0  0  0  0  0  0
   -2.5470    5.2890   -0.5450 H   0  0  0  0  0  0  0  0  0  0  0  0
   -4.0010    4.1430    0.9950 H   0  0  0  0  0  0  0  0  0  0  0  0
   -4.7750    3.2080   -0.3980 H   0  0  0  0  0  0  0  0  0  0  0  0
   -6.1900    5.1510   -0.6800 H   0  0  0  0  0  0  0  0  0  0  0  0
   -3.6570    1.7670   -0.4710 H   0  0  0  0  0  0  0  0  0  0  0  0
   -2.1090   -0.1390   -0.1230 H   0  0  0  0  0  0  0  0  0  0  0  0
  1 42  1  0  0  0  0
  1 43  1  0  0  0  0
  1  2  1  0  0  0  0
  2  3  2  0  0  0  0
  2  4  2  0  0  0  0
  2  5  1  0  0  0  0
  5  6  2  0  0  0  0
  6 44  1  0  0  0  0
  6  7  1  0  0  0  0
  7 45  1  0  0  0  0
  7  8  2  0  0  0  0
  8  9  1  0  0  0  0
  9 46  1  0  0  0  0
  9 47  1  0  0  0  0
  9 10  1  0  0  0  0
 10 48  1  0  0  0  0
 10 49  1  0  0  0  0
 10 11  1  0  0  0  0
 11 50  1  0  0  0  0
 11 12  1  0  0  0  0
 12 13  2  0  0  0  0
 12 14  2  0  0  0  0
 12 15  1  0  0  0  0
 15 16  1  0  0  0  0
 15 17  1  0  0  0  0
 15 18  1  0  0  0  0
 18 19  1  0  0  0  0
 18 20  1  0  0  0  0
 18 21  1  0  0  0  0
 21 22  1  0  0  0  0
 21 23  1  0  0  0  0
 21 24  1  0  0  0  0
 24 25  1  0  0  0  0
 24 26  1  0  0  0  0
 24 27  1  0  0  0  0
 27 28  1  0  0  0  0
 27 29  1  0  0  0  0
 27 30  1  0  0  0  0
 30 31  1  0  0  0  0
 30 32  1  0  0  0  0
 30 33  1  0  0  0  0
 33 34  1  0  0  0  0
 33 35  1  0  0  0  0
 33 36  1  0  0  0  0
 36 37  1  0  0  0  0
 36 38  1  0  0  0  0
 36 39  1  0  0  0  0
  8 40  1  0  0  0  0
 40 51  1  0  0  0  0
 40 41  2  0  0  0  0
 41  5  1  0  0  0  0
 41 52  1  0  0  0  0
M  END
>  <LOGBIO>
7.2700

>  <PRED_LOGBIO>
7.4000

>  <XV_RES>
0.0000

>  <WHL_TMPL>
1

>  <ANCH>
41-43;21-22

$$$$
ROW115
  -MTS-   01071500523D 0   0.00000     0.00000     0

 14 14  0  0  0  0  0  0  0  0999 V2000
   -3.7060   10.3310   -0.0180 N   0  0  0  0  0  0  0  0  0  0  0  0
   -2.4520   10.8490    0.2090 C   0  0  0  0  0  0  0  0  0  0  0  0
   -1.9600   10.9980    1.4210 N   0  0  0  0  0  0  0  0  0  0  0  0
   -0.6860   11.5370    1.4060 N   0  0  0  0  0  0  0  0  0  0  0  0
   -0.2870   11.7700    0.1760 C   0  0  0  0  0  0  0  0  0  0  0  0
   -1.4060   11.3550   -1.0400 S   0  0  0  0  0  0  0  0  0  0  0  0
    1.2630   12.4400   -0.2940 S   0  0  0  0  0  0  0  0  0  0  0  0
    0.9820   13.6700   -1.0020 O   0  0  0  0  0  0  0  0  0  0  0  0
    1.8550   11.5340   -1.2290 O   0  0  0  0  0  0  0  0  0  0  0  0
    2.2320   12.6830    1.1430 N   0  0  0  0  0  0  0  0  0  0  0  0
   -4.0480   10.2320   -0.9630 H   0  0  0  0  0  0  0  0  0  0  0  0
   -4.2850   10.0490    0.7610 H   0  0  0  0  0  0  0  0  0  0  0  0
    2.7980   13.5150    1.2350 H   0  0  0  0  0  0  0  0  0  0  0  0
    2.2260   11.9920    1.8790 H   0  0  0  0  0  0  0  0  0  0  0  0
  1 11  1  0  0  0  0
  1 12  1  0  0  0  0
  1  2  1  0  0  0  0
  2  3  2  0  0  0  0
  3  4  1  0  0  0  0
  4  5  2  0  0  0  0
  5  6  1  0  0  0  0
  6  2  1  0  0  0  0
  5  7  1  0  0  0  0
  7  8  2  0  0  0  0
  7  9  2  0  0  0  0
  7 10  1  0  0  0  0
 10 13  1  0  0  0  0
 10 14  1  0  0  0  0
M  END
>  <LOGBIO>
7.2200

>  <PRED_LOGBIO>
7.4100

>  <XV_RES>
0.0000

>  <WHL_TMPL>
3

>  <ANCH>
4-6;9-10

$$$$
ROW116
  -MTS-   01071500523D 0   0.00000     0.00000     0

 20 20  0  0  0  0  0  0  0  0999 V2000
   -0.4270   10.4890   -2.8110 C   0  0  0  0  0  0  0  0  0  0  0  0
   -1.0450   11.5660   -2.1010 O   0  0  0  0  0  0  0  0  0  0  0  0
   -1.3130   11.3890   -0.7690 C   0  0  0  0  0  0  0  0  0  0  0  0
   -2.5400   10.8560   -0.3570 C   0  0  0  0  0  0  0  0  0  0  0  0
   -2.7910   10.6840    1.0100 C   0  0  0  0  0  0  0  0  0  0  0  0
   -1.8600   11.0280    1.9100 N   0  0  0  0  0  0  0  0  0  0  0  0
   -0.6750   11.5400    1.5500 C   0  0  0  0  0  0  0  0  0  0  0  0
   -0.3640   11.7370    0.1990 C   0  0  0  0  0  0  0  0  0  0  0  0
    1.2630   12.4400   -0.2940 S   0  0  0  0  0  0  0  0  0  0  0  0
    0.9820   13.6700   -1.0020 O   0  0  0  0  0  0  0  0  0  0  0  0
    1.8550   11.5340   -1.2290 O   0  0  0  0  0  0  0  0  0  0  0  0
    2.2170   12.6760    1.1540 N   0  0  0  0  0  0  0  0  0  0  0  0
   -1.0680    9.6110   -2.7670 H   0  0  0  0  0  0  0  0  0  0  0  0
   -0.2790   10.7780   -3.8490 H   0  0  0  0  0  0  0  0  0  0  0  0
    0.5340   10.2600   -2.3570 H   0  0  0  0  0  0  0  0  0  0  0  0
   -3.2870   10.5800   -1.0870 H   0  0  0  0  0  0  0  0  0  0  0  0
   -3.7350   10.2740    1.3390 H   0  0  0  0  0  0  0  0  0  0  0  0
    0.0460   11.8040    2.3090 H   0  0  0  0  0  0  0  0  0  0  0  0
    1.7630   12.7300    2.0550 H   0  0  0  0  0  0  0  0  0  0  0  0
    3.2210   12.7580    1.0890 H   0  0  0  0  0  0  0  0  0  0  0  0
  1 13  1  0  0  0  0
  1 14  1  0  0  0  0
  1 15  1  0  0  0  0
  1  2  1  0  0  0  0
  2  3  1  0  0  0  0
  3  4  2  0  0  0  0
  4 16  1  0  0  0  0
  4  5  1  0  0  0  0
  5 17  1  0  0  0  0
  5  6  2  0  0  0  0
  6  7  1  0  0  0  0
  7 18  1  0  0  0  0
  7  8  2  0  0  0  0
  8  3  1  0  0  0  0
  8  9  1  0  0  0  0
  9 10  2  0  0  0  0
  9 11  2  0  0  0  0
  9 12  1  0  0  0  0
 12 19  1  0  0  0  0
 12 20  1  0  0  0  0
M  END
>  <LOGBIO>
7.0300

>  <PRED_LOGBIO>
6.9800

>  <XV_RES>
0.0000

>  <WHL_TMPL>
3

>  <ANCH>
4-6;15-16

$$$$
ROW117
  -MTS-   01071500523D 0   0.00000     0.00000     0

 19 19  0  0  0  0  0  0  0  0999 V2000
   -5.8860    9.4020    0.3090 C   0  0  0  0  0  0  0  0  0  0  0  0
   -4.6070    9.8990    0.9340 C   0  0  0  0  0  0  0  0  0  0  0  0
   -4.4700    9.9090    2.1520 O   0  0  0  0  0  0  0  0  0  0  0  0
   -3.7060   10.3310   -0.0180 N   0  0  0  0  0  0  0  0  0  0  0  0
   -2.4520   10.8490    0.2090 C   0  0  0  0  0  0  0  0  0  0  0  0
   -1.9600   10.9980    1.4210 N   0  0  0  0  0  0  0  0  0  0  0  0
   -0.6860   11.5370    1.4060 N   0  0  0  0  0  0  0  0  0  0  0  0
   -0.2870   11.7700    0.1760 C   0  0  0  0  0  0  0  0  0  0  0  0
   -1.4060   11.3550   -1.0400 S   0  0  0  0  0  0  0  0  0  0  0  0
    1.2630   12.4400   -0.2940 S   0  0  0  0  0  0  0  0  0  0  0  0
    2.0900   12.4080    0.8920 O   0  0  0  0  0  0  0  0  0  0  0  0
    0.9820   13.6700   -1.0020 O   0  0  0  0  0  0  0  0  0  0  0  0
    1.9860   11.4010   -1.4220 N   0  0  0  0  0  0  0  0  0  0  0  0
   -6.7420    9.8200    0.8340 H   0  0  0  0  0  0  0  0  0  0  0  0
   -5.9150    9.8010   -0.7030 H   0  0  0  0  0  0  0  0  0  0  0  0
   -5.8470    8.3150    0.3430 H   0  0  0  0  0  0  0  0  0  0  0  0
   -3.9980   10.2590   -0.9820 H   0  0  0  0  0  0  0  0  0  0  0  0
    2.8920   11.6260   -1.8080 H   0  0  0  0  0  0  0  0  0  0  0  0
    1.5110   10.5570   -1.7080 H   0  0  0  0  0  0  0  0  0  0  0  0
  1 14  1  0  0  0  0
  1 15  1  0  0  0  0
  1 16  1  0  0  0  0
  1  2  1  0  0  0  0
  2  3  2  0  0  0  0
  2  4  1  0  0  0  0
  4 17  1  0  0  0  0
  4  5  1  0  0  0  0
  5  6  2  0  0  0  0
  6  7  1  0  0  0  0
  7  8  2  0  0  0  0
  8  9  1  0  0  0  0
  9  5  1  0  0  0  0
  8 10  1  0  0  0  0
 10 11  2  0  0  0  0
 10 12  2  0  0  0  0
 10 13  1  0  0  0  0
 13 18  1  0  0  0  0
 13 19  1  0  0  0  0
M  END
>  <LOGBIO>
7.9200

>  <PRED_LOGBIO>
7.8300

>  <XV_RES>
0.0000

>  <WHL_TMPL>
3

>  <ANCH>
14-15;5-6

$$$$
ROW118
  -MTS-   01071500523D 0   0.00000     0.00000     0

 61 62  0  0  0  0  0  0  0  0999 V2000
    2.7640   -5.9040    1.1090 N   0  0  0  0  0  0  0  0  0  0  0  0
    2.9620   -4.4480    1.0480 C   0  0  0  0  0  0  0  0  0  0  0  0
    1.6030   -3.7500    1.0190 C   0  0  0  0  0  0  0  0  0  0  0  0
    1.8100   -2.2370    0.9560 C   0  0  0  0  0  0  0  0  0  0  0  0
    0.5020   -1.5650    0.9280 N   0  0  0  0  0  0  0  0  0  0  0  0
    0.7010   -0.1100    0.8670 C   0  0  0  0  0  0  0  0  0  0  0  0
   -0.6580    0.5880    0.8380 C   0  0  0  0  0  0  0  0  0  0  0  0
   -0.4520    2.1010    0.7750 C   0  0  0  0  0  0  0  0  0  0  0  0
   -1.6970    2.9640    0.7390 C   0  0  0  0  0  0  0  0  0  0  0  0
   -2.0750    3.2110   -0.6890 N   0  0  0  0  0  0  0  0  0  0  0  0
   -3.0220    4.3770   -0.9020 C   0  0  0  0  0  0  0  0  0  0  0  0
   -4.3150    4.1290   -0.0470 C   0  0  0  0  0  0  0  0  0  0  0  0
   -5.3030    5.2520   -0.2070 C   0  0  0  0  0  0  0  0  0  0  0  0
   -6.7040    4.8810    0.1440 N   0  0  0  0  0  0  0  0  0  0  0  0
   -7.6760    5.7840    0.0460 C   0  0  0  0  0  0  0  0  0  0  0  0
   -7.4180    6.9250   -0.3340 O   0  0  0  0  0  0  0  0  0  0  0  0
   -9.0940    5.4080    0.4010 C   0  0  0  0  0  0  0  0  0  0  0  0
   -9.9960    6.6040    0.2050 C   0  0  0  0  0  0  0  0  0  0  0  0
  -10.2150    7.4950    1.2620 C   0  0  0  0  0  0  0  0  0  0  0  0
  -11.0510    8.6040    1.0800 C   0  0  0  0  0  0  0  0  0  0  0  0
  -11.6670    8.8200   -0.1590 C   0  0  0  0  0  0  0  0  0  0  0  0
  -11.4470    7.9280   -1.2150 C   0  0  0  0  0  0  0  0  0  0  0  0
  -12.0630    8.1450   -2.4540 C   0  0  0  0  0  0  0  0  0  0  0  0
  -11.8440    7.2530   -3.5100 C   0  0  0  0  0  0  0  0  0  0  0  0
  -11.0080    6.1450   -3.3280 C   0  0  0  0  0  0  0  0  0  0  0  0
  -10.3920    5.9280   -2.0900 C   0  0  0  0  0  0  0  0  0  0  0  0
  -10.6120    6.8200   -1.0330 C   0  0  0  0  0  0  0  0  0  0  0  0
    2.2470   -6.2070    0.2960 H   0  0  0  0  0  0  0  0  0  0  0  0
    3.6620   -6.3650    1.1280 H   0  0  0  0  0  0  0  0  0  0  0  0
    3.5190   -4.1950    0.1480 H   0  0  0  0  0  0  0  0  0  0  0  0
    3.5190   -4.1210    1.9240 H   0  0  0  0  0  0  0  0  0  0  0  0
    1.0460   -4.0030    1.9190 H   0  0  0  0  0  0  0  0  0  0  0  0
    1.0460   -4.0770    0.1440 H   0  0  0  0  0  0  0  0  0  0  0  0
    2.3670   -1.9840    0.0560 H   0  0  0  0  0  0  0  0  0  0  0  0
    2.3670   -1.9100    1.8310 H   0  0  0  0  0  0  0  0  0  0  0  0
   -0.0150   -1.8000    1.7630 H   0  0  0  0  0  0  0  0  0  0  0  0
    1.2580    0.1430   -0.0320 H   0  0  0  0  0  0  0  0  0  0  0  0
    1.2580    0.2170    1.7430 H   0  0  0  0  0  0  0  0  0  0  0  0
   -1.2150    0.3350    1.7380 H   0  0  0  0  0  0  0  0  0  0  0  0
   -1.2150    0.2610   -0.0370 H   0  0  0  0  0  0  0  0  0  0  0  0
    0.0460    2.2810   -0.1760 H   0  0  0  0  0  0  0  0  0  0  0  0
    0.1220    2.3890    1.6540 H   0  0  0  0  0  0  0  0  0  0  0  0
   -1.4260    3.9280    1.1660 H   0  0  0  0  0  0  0  0  0  0  0  0
   -2.5060    2.4270    1.2290 H   0  0  0  0  0  0  0  0  0  0  0  0
   -2.5840    2.3890   -0.9820 H   0  0  0  0  0  0  0  0  0  0  0  0
   -3.3230    4.3560   -1.9470 H   0  0  0  0  0  0  0  0  0  0  0  0
   -2.5460    5.2880   -0.5450 H   0  0  0  0  0  0  0  0  0  0  0  0
   -4.0010    4.1430    0.9950 H   0  0  0  0  0  0  0  0  0  0  0  0
   -4.7750    3.2080   -0.3980 H   0  0  0  0  0  0  0  0  0  0  0  0
   -5.3160    5.4860   -1.2690 H   0  0  0  0  0  0  0  0  0  0  0  0
   -4.9950    6.0660    0.4450 H   0  0  0  0  0  0  0  0  0  0  0  0
   -6.9150    3.9440    0.4560 H   0  0  0  0  0  0  0  0  0  0  0  0
   -9.4250    4.5950   -0.2410 H   0  0  0  0  0  0  0  0  0  0  0  0
   -9.1350    5.0900    1.4410 H   0  0  0  0  0  0  0  0  0  0  0  0
   -9.7400    7.3290    2.2170 H   0  0  0  0  0  0  0  0  0  0  0  0
  -11.2210    9.2920    1.8950 H   0  0  0  0  0  0  0  0  0  0  0  0
  -12.3120    9.6750   -0.2990 H   0  0  0  0  0  0  0  0  0  0  0  0
  -12.7080    9.0000   -2.5940 H   0  0  0  0  0  0  0  0  0  0  0  0
  -12.3190    7.4200   -4.4660 H   0  0  0  0  0  0  0  0  0  0  0  0
  -10.8380    5.4570   -4.1430 H   0  0  0  0  0  0  0  0  0  0  0  0
   -9.7470    5.0730   -1.9500 H   0  0  0  0  0  0  0  0  0  0  0  0
  1 28  1  0  0  0  0
  1 29  1  0  0  0  0
  1  2  1  0  0  0  0
  2 30  1  0  0  0  0
  2 31  1  0  0  0  0
  2  3  1  0  0  0  0
  3 32  1  0  0  0  0
  3 33  1  0  0  0  0
  3  4  1  0  0  0  0
  4 34  1  0  0  0  0
  4 35  1  0  0  0  0
  4  5  1  0  0  0  0
  5 36  1  0  0  0  0
  5  6  1  0  0  0  0
  6 37  1  0  0  0  0
  6 38  1  0  0  0  0
  6  7  1  0  0  0  0
  7 39  1  0  0  0  0
  7 40  1  0  0  0  0
  7  8  1  0  0  0  0
  8 41  1  0  0  0  0
  8 42  1  0  0  0  0
  8  9  1  0  0  0  0
  9 43  1  0  0  0  0
  9 44  1  0  0  0  0
  9 10  1  0  0  0  0
 10 45  1  0  0  0  0
 10 11  1  0  0  0  0
 11 46  1  0  0  0  0
 11 47  1  0  0  0  0
 11 12  1  0  0  0  0
 12 48  1  0  0  0  0
 12 49  1  0  0  0  0
 12 13  1  0  0  0  0
 13 50  1  0  0  0  0
 13 51  1  0  0  0  0
 13 14  1  0  0  0  0
 14 52  1  0  0  0  0
 14 15  1  0  0  0  0
 15 16  2  0  0  0  0
 15 17  1  0  0  0  0
 17 53  1  0  0  0  0
 17 54  1  0  0  0  0
 17 18  1  0  0  0  0
 18 19  2  0  0  0  0
 19 55  1  0  0  0  0
 19 20  1  0  0  0  0
 20 56  1  0  0  0  0
 20 21  2  0  0  0  0
 21 57  1  0  0  0  0
 21 22  1  0  0  0  0
 22 23  1  0  0  0  0
 23 58  1  0  0  0  0
 23 24  2  0  0  0  0
 24 59  1  0  0  0  0
 24 25  1  0  0  0  0
 25 60  1  0  0  0  0
 25 26  2  0  0  0  0
 26 61  1  0  0  0  0
 26 27  1  0  0  0  0
 27 18  1  0  0  0  0
 27 22  2  0  0  0  0
M  END
>  <LOGBIO>
5.9500

>  <PRED_LOGBIO>
6.3300

>  <XV_RES>
0.0000

>  <WHL_TMPL>
1

>  <ANCH>
13-15;27-24

$$$$
ROW119
  -MTS-   01071500523D 0   0.00000     0.00000     0

 66 67  0  0  1  0  0  0  0  0999 V2000
    1.3890   -0.3090   -3.3840 C   0  0  0  0  0  0  0  0  0  0  0  0
    0.7700    0.2000   -2.1050 C   0  0  0  0  0  0  0  0  0  0  0  0
   -0.1090    1.0090   -2.1470 O   0  0  0  0  0  0  0  0  0  0  0  0
    1.2080   -0.2580   -0.9130 O   0  0  0  0  0  0  0  0  0  0  0  0
    0.1660   -0.6090    0.0000 C   0  0  0  0  0  0  0  0  0  0  0  0
   -0.6750   -1.7310   -0.6070 C   0  0  1  0  0  0  0  0  0  0  0  0
   -0.6400   -2.8810    0.2420 O   0  0  0  0  0  0  0  0  0  0  0  0
   -1.3320   -3.9850   -0.3470 C   0  0  2  0  0  0  0  0  0  0  0  0
   -2.8250   -3.6730   -0.5600 C   0  0  2  0  0  0  0  0  0  0  0  0
   -3.4360   -4.7590   -1.2630 O   0  0  0  0  0  0  0  0  0  0  0  0
   -2.6780   -5.4550   -2.1370 C   0  0  0  0  0  0  0  0  0  0  0  0
   -1.5090   -5.1500   -2.3080 O   0  0  0  0  0  0  0  0  0  0  0  0
   -3.2770   -6.6100   -2.9030 C   0  0  0  0  0  0  0  0  0  0  0  0
   -3.0020   -2.3790   -1.3760 C   0  0  1  0  0  0  0  0  0  0  0  0
   -4.3720   -1.9740   -1.3220 O   0  0  0  0  0  0  0  0  0  0  0  0
   -4.8900   -1.3460   -2.3980 C   0  0  0  0  0  0  0  0  0  0  0  0
   -4.1940   -1.1410   -3.3790 O   0  0  0  0  0  0  0  0  0  0  0  0
   -6.3320   -0.8980   -2.3890 C   0  0  0  0  0  0  0  0  0  0  0  0
   -2.1150   -1.2390   -0.8410 C   0  0  2  0  0  0  0  0  0  0  0  0
   -2.0990   -0.1710   -1.7920 O   0  0  0  0  0  0  0  0  0  0  0  0
   -2.2160   -0.4850   -3.1000 C   0  0  0  0  0  0  0  0  0  0  0  0
   -2.3320   -1.6510   -3.4390 O   0  0  0  0  0  0  0  0  0  0  0  0
   -2.2040    0.6070   -4.1420 C   0  0  0  0  0  0  0  0  0  0  0  0
   -1.1510   -5.4530    0.6950 S   0  0  0  0  0  0  0  0  0  0  0  0
   -1.1880   -6.6260   -0.1220 O   0  0  0  0  0  0  0  0  0  0  0  0
    0.0990   -5.3950    1.3880 O   0  0  0  0  0  0  0  0  0  0  0  0
   -2.4590   -5.5100    1.8560 N   0  0  0  0  0  0  0  0  0  0  0  0
   -2.5370   -6.6150    2.8230 C   0  0  0  0  0  0  0  0  0  0  0  0
   -3.7490   -6.4280    3.7030 C   0  0  0  0  0  0  0  0  0  0  0  0
   -3.6430   -5.7030    4.8960 C   0  0  0  0  0  0  0  0  0  0  0  0
   -4.7670   -5.5300    5.7130 C   0  0  0  0  0  0  0  0  0  0  0  0
   -5.9970   -6.0830    5.3370 C   0  0  0  0  0  0  0  0  0  0  0  0
   -6.1030   -6.8080    4.1440 C   0  0  0  0  0  0  0  0  0  0  0  0
   -4.9800   -6.9810    3.3270 C   0  0  0  0  0  0  0  0  0  0  0  0
   -7.4740   -5.8560    6.4100 S   0  0  0  0  0  0  0  0  0  0  0  0
   -7.3670   -4.6150    7.1120 O   0  0  0  0  0  0  0  0  0  0  0  0
   -8.6540   -5.8450    5.6020 O   0  0  0  0  0  0  0  0  0  0  0  0
   -7.5670   -7.1710    7.5610 N   0  0  0  0  0  0  0  0  0  0  0  0
    1.2520   -1.3870   -3.4500 H   0  0  0  0  0  0  0  0  0  0  0  0
    0.9100    0.1700   -4.2350 H   0  0  0  0  0  0  0  0  0  0  0  0
    2.4530   -0.0790   -3.3890 H   0  0  0  0  0  0  0  0  0  0  0  0
   -0.4830    0.2600    0.0870 H   0  0  0  0  0  0  0  0  0  0  0  0
    0.6020   -0.9740    0.9270 H   0  0  0  0  0  0  0  0  0  0  0  0
   -0.2020   -1.9590   -1.5600 H   0  0  0  0  0  0  0  0  0  0  0  0
   -0.8690   -4.2490   -1.2950 H   0  0  0  0  0  0  0  0  0  0  0  0
   -3.3070   -3.5540    0.4080 H   0  0  0  0  0  0  0  0  0  0  0  0
   -4.1110   -6.2530   -3.5040 H   0  0  0  0  0  0  0  0  0  0  0  0
   -2.5210   -7.0450   -3.5530 H   0  0  0  0  0  0  0  0  0  0  0  0
   -3.6310   -7.3640   -2.2030 H   0  0  0  0  0  0  0  0  0  0  0  0
   -2.7430   -2.5740   -2.4150 H   0  0  0  0  0  0  0  0  0  0  0  0
   -6.4880   -0.1940   -1.5740 H   0  0  0  0  0  0  0  0  0  0  0  0
   -6.5680   -0.4160   -3.3350 H   0  0  0  0  0  0  0  0  0  0  0  0
   -6.9800   -1.7620   -2.2510 H   0  0  0  0  0  0  0  0  0  0  0  0
   -2.5270   -0.8780    0.0990 H   0  0  0  0  0  0  0  0  0  0  0  0
   -1.2640    1.1520   -4.0860 H   0  0  0  0  0  0  0  0  0  0  0  0
   -2.3090    0.1660   -5.1310 H   0  0  0  0  0  0  0  0  0  0  0  0
   -3.0300    1.2910   -3.9610 H   0  0  0  0  0  0  0  0  0  0  0  0
   -3.1610   -4.7830    1.8620 H   0  0  0  0  0  0  0  0  0  0  0  0
   -1.6400   -6.6220    3.4380 H   0  0  0  0  0  0  0  0  0  0  0  0
   -2.6190   -7.5590    2.2880 H   0  0  0  0  0  0  0  0  0  0  0  0
   -2.6940   -5.2770    5.1860 H   0  0  0  0  0  0  0  0  0  0  0  0
   -4.6850   -4.9700    6.6330 H   0  0  0  0  0  0  0  0  0  0  0  0
   -7.0520   -7.2340    3.8540 H   0  0  0  0  0  0  0  0  0  0  0  0
   -5.0620   -7.5400    2.4070 H   0  0  0  0  0  0  0  0  0  0  0  0
   -6.8660   -7.8970    7.5550 H   0  0  0  0  0  0  0  0  0  0  0  0
   -8.3220   -7.2030    8.2300 H   0  0  0  0  0  0  0  0  0  0  0  0
  1 39  1  0  0  0  0
  1 40  1  0  0  0  0
  1 41  1  0  0  0  0
  1  2  1  0  0  0  0
  2  3  2  0  0  0  0
  2  4  1  0  0  0  0
  4  5  1  0  0  0  0
  5 42  1  0  0  0  0
  5 43  1  0  0  0  0
  5  6  1  0  0  0  0
  6 44  1  0  0  0  0
  6  7  1  0  0  0  0
  7  8  1  0  0  0  0
  8 45  1  0  0  0  0
  8  9  1  0  0  0  0
  9 46  1  0  0  0  0
  9 10  1  0  0  0  0
 10 11  1  0  0  0  0
 11 12  2  0  0  0  0
 11 13  1  0  0  0  0
 13 47  1  0  0  0  0
 13 48  1  0  0  0  0
 13 49  1  0  0  0  0
  9 14  1  0  0  0  0
 14 50  1  0  0  0  0
 14 15  1  0  0  0  0
 15 16  1  0  0  0  0
 16 17  2  0  0  0  0
 16 18  1  0  0  0  0
 18 51  1  0  0  0  0
 18 52  1  0  0  0  0
 18 53  1  0  0  0  0
 14 19  1  0  0  0  0
 19  6  1  0  0  0  0
 19 54  1  0  0  0  0
 19 20  1  0  0  0  0
 20 21  1  0  0  0  0
 21 22  2  0  0  0  0
 21 23  1  0  0  0  0
 23 55  1  0  0  0  0
 23 56  1  0  0  0  0
 23 57  1  0  0  0  0
  8 24  1  0  0  0  0
 24 25  2  0  0  0  0
 24 26  2  0  0  0  0
 24 27  1  0  0  0  0
 27 58  1  0  0  0  0
 27 28  1  0  0  0  0
 28 59  1  0  0  0  0
 28 60  1  0  0  0  0
 28 29  1  0  0  0  0
 29 30  2  0  0  0  0
 30 61  1  0  0  0  0
 30 31  1  0  0  0  0
 31 62  1  0  0  0  0
 31 32  2  0  0  0  0
 32 33  1  0  0  0  0
 33 63  1  0  0  0  0
 33 34  2  0  0  0  0
 34 29  1  0  0  0  0
 34 64  1  0  0  0  0
 32 35  1  0  0  0  0
 35 36  2  0  0  0  0
 35 37  2  0  0  0  0
 35 38  1  0  0  0  0
 38 65  1  0  0  0  0
 38 66  1  0  0  0  0
M  END
>  <LOGBIO>
7.8300

>  <PRED_LOGBIO>
7.3000

>  <XV_RES>
0.0000

>  <WHL_TMPL>
2

>  <ANCH>
7-8;7-8

$$$$
ROW121
  -MTS-   01071500523D 0   0.00000     0.00000     0

 63 66  0  0  0  0  0  0  0  0999 V2000
   -9.2260    5.6870    4.6660 C   0  0  0  0  0  0  0  0  0  0  0  0
   -9.0590    7.0990    4.1570 C   0  0  0  0  0  0  0  0  0  0  0  0
   -8.2350    7.4800    3.1710 C   0  0  0  0  0  0  0  0  0  0  0  0
   -8.4080    8.9420    3.0200 C   0  0  0  0  0  0  0  0  0  0  0  0
   -9.3210    9.3070    3.9300 C   0  0  0  0  0  0  0  0  0  0  0  0
   -9.8140   10.6850    4.1460 C   0  0  0  0  0  0  0  0  0  0  0  0
   -9.6470   11.3010    5.3920 C   0  0  0  0  0  0  0  0  0  0  0  0
  -10.1130   12.6050    5.5970 C   0  0  0  0  0  0  0  0  0  0  0  0
  -10.7460   13.2940    4.5560 C   0  0  0  0  0  0  0  0  0  0  0  0
  -10.9130   12.6780    3.3100 C   0  0  0  0  0  0  0  0  0  0  0  0
  -10.4470   11.3740    3.1050 C   0  0  0  0  0  0  0  0  0  0  0  0
   -9.7260    8.1990    4.6280 N   0  0  0  0  0  0  0  0  0  0  0  0
  -10.6830    8.1930    5.6700 C   0  0  0  0  0  0  0  0  0  0  0  0
  -10.4630    8.9520    6.8260 C   0  0  0  0  0  0  0  0  0  0  0  0
  -11.4100    8.9450    7.8580 C   0  0  0  0  0  0  0  0  0  0  0  0
  -12.5760    8.1800    7.7340 C   0  0  0  0  0  0  0  0  0  0  0  0
  -12.7950    7.4220    6.5780 C   0  0  0  0  0  0  0  0  0  0  0  0
  -11.8490    7.4280    5.5460 C   0  0  0  0  0  0  0  0  0  0  0  0
  -13.8190    8.1720    9.0900 S   0  0  0  0  0  0  0  0  0  0  0  0
  -13.7880    9.4280    9.7730 O   0  0  0  0  0  0  0  0  0  0  0  0
  -15.1220    7.9610    8.5400 O   0  0  0  0  0  0  0  0  0  0  0  0
  -13.4460    6.8860   10.2160 N   0  0  0  0  0  0  0  0  0  0  0  0
   -7.3300    6.6090    2.3880 C   0  0  0  0  0  0  0  0  0  0  0  0
   -6.3260    7.0080    1.8000 O   0  0  0  0  0  0  0  0  0  0  0  0
   -7.7650    5.2510    2.3980 N   0  0  0  0  0  0  0  0  0  0  0  0
   -6.9970    4.2280    1.6750 C   0  0  0  0  0  0  0  0  0  0  0  0
   -7.6730    2.8680    1.8450 C   0  0  0  0  0  0  0  0  0  0  0  0
   -6.9040    1.8450    1.1210 N   0  0  0  0  0  0  0  0  0  0  0  0
   -5.4750    2.1870    1.1590 C   0  0  0  0  0  0  0  0  0  0  0  0
   -4.6310    1.1190    0.4390 C   0  0  0  0  0  0  0  0  0  0  0  0
   -5.1270    0.8890   -1.0010 C   0  0  0  0  0  0  0  0  0  0  0  0
   -6.6480    0.6500   -1.0380 C   0  0  0  0  0  0  0  0  0  0  0  0
   -7.4060    1.7380   -0.2560 C   0  0  0  0  0  0  0  0  0  0  0  0
  -10.2410    5.5520    5.0340 H   0  0  0  0  0  0  0  0  0  0  0  0
   -8.5200    5.5070    5.4730 H   0  0  0  0  0  0  0  0  0  0  0  0
   -9.0380    4.9850    3.8560 H   0  0  0  0  0  0  0  0  0  0  0  0
   -7.8990    9.5850    2.3170 H   0  0  0  0  0  0  0  0  0  0  0  0
   -9.1580   10.7700    6.1960 H   0  0  0  0  0  0  0  0  0  0  0  0
   -9.9840   13.0800    6.5590 H   0  0  0  0  0  0  0  0  0  0  0  0
  -11.1060   14.3000    4.7140 H   0  0  0  0  0  0  0  0  0  0  0  0
  -11.4020   13.2090    2.5060 H   0  0  0  0  0  0  0  0  0  0  0  0
  -10.5760   10.8990    2.1430 H   0  0  0  0  0  0  0  0  0  0  0  0
   -9.5640    9.5420    6.9220 H   0  0  0  0  0  0  0  0  0  0  0  0
  -11.2400    9.5300    8.7500 H   0  0  0  0  0  0  0  0  0  0  0  0
  -13.6950    6.8320    6.4820 H   0  0  0  0  0  0  0  0  0  0  0  0
  -12.0180    6.8430    4.6540 H   0  0  0  0  0  0  0  0  0  0  0  0
  -12.6450    6.2920   10.0560 H   0  0  0  0  0  0  0  0  0  0  0  0
  -14.0310    6.7380   11.0260 H   0  0  0  0  0  0  0  0  0  0  0  0
   -8.6010    4.9920    2.9020 H   0  0  0  0  0  0  0  0  0  0  0  0
   -6.9570    4.4830    0.6180 H   0  0  0  0  0  0  0  0  0  0  0  0
   -5.9860    4.1830    2.0740 H   0  0  0  0  0  0  0  0  0  0  0  0
   -7.7120    2.6120    2.9020 H   0  0  0  0  0  0  0  0  0  0  0  0
   -8.6830    2.9130    1.4450 H   0  0  0  0  0  0  0  0  0  0  0  0
   -5.3210    3.1530    0.6820 H   0  0  0  0  0  0  0  0  0  0  0  0
   -5.1460    2.2560    2.1940 H   0  0  0  0  0  0  0  0  0  0  0  0
   -4.6800    0.1840    0.9920 H   0  0  0  0  0  0  0  0  0  0  0  0
   -3.5900    1.4350    0.4160 H   0  0  0  0  0  0  0  0  0  0  0  0
   -4.8820    1.7560   -1.6110 H   0  0  0  0  0  0  0  0  0  0  0  0
   -4.6150    0.0290   -1.4270 H   0  0  0  0  0  0  0  0  0  0  0  0
   -6.8720   -0.3250   -0.6110 H   0  0  0  0  0  0  0  0  0  0  0  0
   -6.9890    0.6430   -2.0710 H   0  0  0  0  0  0  0  0  0  0  0  0
   -7.2890    2.6950   -0.7600 H   0  0  0  0  0  0  0  0  0  0  0  0
   -8.4670    1.4970   -0.2350 H   0  0  0  0  0  0  0  0  0  0  0  0
  1 34  1  0  0  0  0
  1 35  1  0  0  0  0
  1 36  1  0  0  0  0
  1  2  1  0  0  0  0
  2  3  2  0  0  0  0
  3  4  1  0  0  0  0
  4 37  1  0  0  0  0
  4  5  2  0  0  0  0
  5  6  1  0  0  0  0
  6  7  2  0  0  0  0
  7 38  1  0  0  0  0
  7  8  1  0  0  0  0
  8 39  1  0  0  0  0
  8  9  2  0  0  0  0
  9 40  1  0  0  0  0
  9 10  1  0  0  0  0
 10 41  1  0  0  0  0
 10 11  2  0  0  0  0
 11  6  1  0  0  0  0
 11 42  1  0  0  0  0
  5 12  1  0  0  0  0
 12  2  1  0  0  0  0
 12 13  1  0  0  0  0
 13 14  2  0  0  0  0
 14 43  1  0  0  0  0
 14 15  1  0  0  0  0
 15 44  1  0  0  0  0
 15 16  2  0  0  0  0
 16 17  1  0  0  0  0
 17 45  1  0  0  0  0
 17 18  2  0  0  0  0
 18 13  1  0  0  0  0
 18 46  1  0  0  0  0
 16 19  1  0  0  0  0
 19 20  2  0  0  0  0
 19 21  2  0  0  0  0
 19 22  1  0  0  0  0
 22 47  1  0  0  0  0
 22 48  1  0  0  0  0
  3 23  1  0  0  0  0
 23 24  2  0  0  0  0
 23 25  1  0  0  0  0
 25 49  1  0  0  0  0
 25 26  1  0  0  0  0
 26 50  1  0  0  0  0
 26 51  1  0  0  0  0
 26 27  1  0  0  0  0
 27 52  1  0  0  0  0
 27 53  1  0  0  0  0
 27 28  1  0  0  0  0
 28 29  1  0  0  0  0
 29 54  1  0  0  0  0
 29 55  1  0  0  0  0
 29 30  1  0  0  0  0
 30 56  1  0  0  0  0
 30 57  1  0  0  0  0
 30 31  1  0  0  0  0
 31 58  1  0  0  0  0
 31 59  1  0  0  0  0
 31 32  1  0  0  0  0
 32 60  1  0  0  0  0
 32 61  1  0  0  0  0
 32 33  1  0  0  0  0
 33 28  1  0  0  0  0
 33 62  1  0  0  0  0
 33 63  1  0  0  0  0
M  END
>  <LOGBIO>
6.5400

>  <PRED_LOGBIO>
5.8600

>  <XV_RES>
0.0000

>  <WHL_TMPL>
1

>  <ANCH>
37-36;6-38

$$$$
ROW122
  -MTS-   01071500523D 0   0.00000     0.00000     0

 78 82  0  0  0  0  0  0  0  0999 V2000
   -5.7270   -0.0490   -7.5430 C   0  0  0  0  0  0  0  0  0  0  0  0
   -6.4300    1.1090   -6.8410 C   0  0  0  0  0  0  0  0  0  0  0  0
   -6.2180    1.0100   -5.4300 O   0  0  0  0  0  0  0  0  0  0  0  0
   -6.7680    1.9550   -4.6390 C   0  0  0  0  0  0  0  0  0  0  0  0
   -7.4240    2.8590   -5.1320 O   0  0  0  0  0  0  0  0  0  0  0  0
   -6.5770    1.8960   -3.1720 C   0  0  0  0  0  0  0  0  0  0  0  0
   -7.1150    2.8200   -2.3980 N   0  0  0  0  0  0  0  0  0  0  0  0
   -7.9050    3.9210   -2.9150 N   0  0  0  0  0  0  0  0  0  0  0  0
   -8.4530    4.8760   -2.0270 C   0  0  0  0  0  0  0  0  0  0  0  0
   -9.7280    4.6770   -1.4840 C   0  0  0  0  0  0  0  0  0  0  0  0
  -10.2700    5.6230   -0.6050 C   0  0  0  0  0  0  0  0  0  0  0  0
   -9.5370    6.7680   -0.2700 C   0  0  0  0  0  0  0  0  0  0  0  0
   -8.2620    6.9660   -0.8130 C   0  0  0  0  0  0  0  0  0  0  0  0
   -7.7200    6.0210   -1.6910 C   0  0  0  0  0  0  0  0  0  0  0  0
   -7.5210    8.1230   -0.4730 N   0  0  0  0  0  0  0  0  0  0  0  0
   -6.2240    8.1500    0.1730 N   0  0  0  0  0  0  0  0  0  0  0  0
   -5.8620    9.4110    0.3210 C   0  0  0  0  0  0  0  0  0  0  0  0
   -4.6070    9.8990    0.9340 C   0  0  0  0  0  0  0  0  0  0  0  0
   -4.4700    9.9090    2.1520 O   0  0  0  0  0  0  0  0  0  0  0  0
   -3.7060   10.3310   -0.0180 N   0  0  0  0  0  0  0  0  0  0  0  0
   -2.4520   10.8490    0.2090 C   0  0  0  0  0  0  0  0  0  0  0  0
   -1.9600   10.9980    1.4210 N   0  0  0  0  0  0  0  0  0  0  0  0
   -0.6860   11.5370    1.4060 N   0  0  0  0  0  0  0  0  0  0  0  0
   -0.2870   11.7700    0.1760 C   0  0  0  0  0  0  0  0  0  0  0  0
   -1.4060   11.3550   -1.0400 S   0  0  0  0  0  0  0  0  0  0  0  0
    1.2630   12.4400   -0.2940 S   0  0  0  0  0  0  0  0  0  0  0  0
    2.0900   12.4080    0.8920 O   0  0  0  0  0  0  0  0  0  0  0  0
    0.9820   13.6700   -1.0020 O   0  0  0  0  0  0  0  0  0  0  0  0
    1.9860   11.4010   -1.4220 N   0  0  0  0  0  0  0  0  0  0  0  0
   -6.9470   10.2460   -0.2420 C   0  0  0  0  0  0  0  0  0  0  0  0
   -6.9740   11.7250   -0.2940 C   0  0  0  0  0  0  0  0  0  0  0  0
   -7.4470   12.3460    0.6100 O   0  0  0  0  0  0  0  0  0  0  0  0
   -6.4640   12.3720   -1.3640 O   0  0  0  0  0  0  0  0  0  0  0  0
   -6.5130   13.8010   -1.3700 C   0  0  0  0  0  0  0  0  0  0  0  0
   -5.8890   14.3260   -2.6600 C   0  0  0  0  0  0  0  0  0  0  0  0
   -7.9000    9.4210   -0.6960 C   0  0  0  0  0  0  0  0  0  0  0  0
   -9.1640    9.8450   -1.3380 C   0  0  0  0  0  0  0  0  0  0  0  0
  -10.3930    9.4890   -0.7680 C   0  0  0  0  0  0  0  0  0  0  0  0
  -11.5890    9.8900   -1.3750 C   0  0  0  0  0  0  0  0  0  0  0  0
  -11.5570   10.6470   -2.5520 C   0  0  0  0  0  0  0  0  0  0  0  0
  -10.3280   11.0020   -3.1220 C   0  0  0  0  0  0  0  0  0  0  0  0
   -9.1320   10.6010   -2.5150 C   0  0  0  0  0  0  0  0  0  0  0  0
   -5.7820    0.8000   -2.5740 C   0  0  0  0  0  0  0  0  0  0  0  0
   -5.6230    0.7510   -1.3550 O   0  0  0  0  0  0  0  0  0  0  0  0
   -5.1790   -0.2360   -3.4410 C   0  0  0  0  0  0  0  0  0  0  0  0
   -5.8970   -1.3970   -3.7480 C   0  0  0  0  0  0  0  0  0  0  0  0
   -5.3260   -2.3770   -4.5690 C   0  0  0  0  0  0  0  0  0  0  0  0
   -4.0370   -2.1960   -5.0830 C   0  0  0  0  0  0  0  0  0  0  0  0
   -3.3180   -1.0340   -4.7760 C   0  0  0  0  0  0  0  0  0  0  0  0
   -3.8890   -0.0540   -3.9550 C   0  0  0  0  0  0  0  0  0  0  0  0
   -4.6610   -0.0070   -7.3330 H   0  0  0  0  0  0  0  0  0  0  0  0
   -5.8880    0.0260   -8.6170 H   0  0  0  0  0  0  0  0  0  0  0  0
   -6.1320   -0.9920   -7.1810 H   0  0  0  0  0  0  0  0  0  0  0  0
   -6.0250    2.0520   -7.2030 H   0  0  0  0  0  0  0  0  0  0  0  0
   -7.4960    1.0680   -7.0510 H   0  0  0  0  0  0  0  0  0  0  0  0
   -8.0640    4.0050   -3.9090 H   0  0  0  0  0  0  0  0  0  0  0  0
  -10.2930    3.7940   -1.7430 H   0  0  0  0  0  0  0  0  0  0  0  0
  -11.2540    5.4690   -0.1860 H   0  0  0  0  0  0  0  0  0  0  0  0
   -9.9550    7.4970    0.4080 H   0  0  0  0  0  0  0  0  0  0  0  0
   -6.7360    6.1740   -2.1100 H   0  0  0  0  0  0  0  0  0  0  0  0
   -3.9980   10.2590   -0.9820 H   0  0  0  0  0  0  0  0  0  0  0  0
    2.8920   11.6260   -1.8080 H   0  0  0  0  0  0  0  0  0  0  0  0
    1.5110   10.5570   -1.7080 H   0  0  0  0  0  0  0  0  0  0  0  0
   -7.5480   14.1300   -1.3080 H   0  0  0  0  0  0  0  0  0  0  0  0
   -5.9590   14.1860   -0.5160 H   0  0  0  0  0  0  0  0  0  0  0  0
   -6.4430   13.9410   -3.5130 H   0  0  0  0  0  0  0  0  0  0  0  0
   -5.9260   15.4140   -2.6640 H   0  0  0  0  0  0  0  0  0  0  0  0
   -4.8540   13.9980   -2.7220 H   0  0  0  0  0  0  0  0  0  0  0  0
  -10.4170    8.9050    0.1410 H   0  0  0  0  0  0  0  0  0  0  0  0
  -12.5360    9.6160   -0.9350 H   0  0  0  0  0  0  0  0  0  0  0  0
  -12.4790   10.9560   -3.0200 H   0  0  0  0  0  0  0  0  0  0  0  0
  -10.3040   11.5860   -4.0310 H   0  0  0  0  0  0  0  0  0  0  0  0
   -8.1850   10.8760   -2.9550 H   0  0  0  0  0  0  0  0  0  0  0  0
   -6.8920   -1.5380   -3.3510 H   0  0  0  0  0  0  0  0  0  0  0  0
   -5.8810   -3.2740   -4.8060 H   0  0  0  0  0  0  0  0  0  0  0  0
   -3.5970   -2.9520   -5.7160 H   0  0  0  0  0  0  0  0  0  0  0  0
   -2.3240   -0.8940   -5.1730 H   0  0  0  0  0  0  0  0  0  0  0  0
   -3.3350    0.8420   -3.7190 H   0  0  0  0  0  0  0  0  0  0  0  0
  1 51  1  0  0  0  0
  1 52  1  0  0  0  0
  1 53  1  0  0  0  0
  1  2  1  0  0  0  0
  2 54  1  0  0  0  0
  2 55  1  0  0  0  0
  2  3  1  0  0  0  0
  3  4  1  0  0  0  0
  4  5  2  0  0  0  0
  4  6  1  0  0  0  0
  6  7  2  0  0  0  0
  7  8  1  0  0  0  0
  8 56  1  0  0  0  0
  8  9  1  0  0  0  0
  9 10  2  0  0  0  0
 10 57  1  0  0  0  0
 10 11  1  0  0  0  0
 11 58  1  0  0  0  0
 11 12  2  0  0  0  0
 12 59  1  0  0  0  0
 12 13  1  0  0  0  0
 13 14  2  0  0  0  0
 14  9  1  0  0  0  0
 14 60  1  0  0  0  0
 13 15  1  0  0  0  0
 15 16  1  0  0  0  0
 16 17  2  0  0  0  0
 17 18  1  0  0  0  0
 18 19  2  0  0  0  0
 18 20  1  0  0  0  0
 20 61  1  0  0  0  0
 20 21  1  0  0  0  0
 21 22  2  0  0  0  0
 22 23  1  0  0  0  0
 23 24  2  0  0  0  0
 24 25  1  0  0  0  0
 25 21  1  0  0  0  0
 24 26  1  0  0  0  0
 26 27  2  0  0  0  0
 26 28  2  0  0  0  0
 26 29  1  0  0  0  0
 29 62  1  0  0  0  0
 29 63  1  0  0  0  0
 17 30  1  0  0  0  0
 30 31  1  0  0  0  0
 31 32  2  0  0  0  0
 31 33  1  0  0  0  0
 33 34  1  0  0  0  0
 34 64  1  0  0  0  0
 34 65  1  0  0  0  0
 34 35  1  0  0  0  0
 35 66  1  0  0  0  0
 35 67  1  0  0  0  0
 35 68  1  0  0  0  0
 30 36  2  0  0  0  0
 36 15  1  0  0  0  0
 36 37  1  0  0  0  0
 37 38  2  0  0  0  0
 38 69  1  0  0  0  0
 38 39  1  0  0  0  0
 39 70  1  0  0  0  0
 39 40  2  0  0  0  0
 40 71  1  0  0  0  0
 40 41  1  0  0  0  0
 41 72  1  0  0  0  0
 41 42  2  0  0  0  0
 42 37  1  0  0  0  0
 42 73  1  0  0  0  0
  6 43  1  0  0  0  0
 43 44  2  0  0  0  0
 43 45  1  0  0  0  0
 45 46  2  0  0  0  0
 46 74  1  0  0  0  0
 46 47  1  0  0  0  0
 47 75  1  0  0  0  0
 47 48  2  0  0  0  0
 48 76  1  0  0  0  0
 48 49  1  0  0  0  0
 49 77  1  0  0  0  0
 49 50  2  0  0  0  0
 50 45  1  0  0  0  0
 50 78  1  0  0  0  0
M  END
>  <LOGBIO>
5.6600

>  <PRED_LOGBIO>
7.7500

>  <XV_RES>
0.0000

>  <WHL_TMPL>
3

>  <ANCH>
14-15;28-29

$$$$
ROW124
  -MTS-   01071500523D 0   0.00000     0.00000     0

 19 19  0  0  0  0  0  0  0  0999 V2000
   -3.0750    6.7560   -0.0220 N   0  0  0  0  0  0  0  0  0  0  0  0
   -4.7630    6.7350    0.5040 S   0  0  0  0  0  0  0  0  0  0  0  0
   -5.4290    7.8420   -0.1400 O   0  0  0  0  0  0  0  0  0  0  0  0
   -5.3400    5.4540    0.2370 O   0  0  0  0  0  0  0  0  0  0  0  0
   -4.7740    7.0540    2.2250 N   0  0  0  0  0  0  0  0  0  0  0  0
   -5.6150    8.0620    2.7520 C   0  0  0  0  0  0  0  0  0  0  0  0
   -5.1470    9.3760    2.8670 C   0  0  0  0  0  0  0  0  0  0  0  0
   -5.9790   10.3730    3.3890 C   0  0  0  0  0  0  0  0  0  0  0  0
   -7.2810   10.0550    3.7960 C   0  0  0  0  0  0  0  0  0  0  0  0
   -7.7490    8.7410    3.6810 C   0  0  0  0  0  0  0  0  0  0  0  0
   -6.9170    7.7450    3.1590 C   0  0  0  0  0  0  0  0  0  0  0  0
   -2.4310    6.0560    0.3180 H   0  0  0  0  0  0  0  0  0  0  0  0
   -2.7540    7.4680   -0.6620 H   0  0  0  0  0  0  0  0  0  0  0  0
   -4.1790    6.5190    2.8410 H   0  0  0  0  0  0  0  0  0  0  0  0
   -4.1420    9.6200    2.5540 H   0  0  0  0  0  0  0  0  0  0  0  0
   -5.6180   11.3860    3.4780 H   0  0  0  0  0  0  0  0  0  0  0  0
   -7.9230   10.8250    4.1990 H   0  0  0  0  0  0  0  0  0  0  0  0
   -8.7530    8.4970    3.9950 H   0  0  0  0  0  0  0  0  0  0  0  0
   -7.2780    6.7310    3.0700 H   0  0  0  0  0  0  0  0  0  0  0  0
  1 12  1  0  0  0  0
  1 13  1  0  0  0  0
  1  2  1  0  0  0  0
  2  3  2  0  0  0  0
  2  4  2  0  0  0  0
  2  5  1  0  0  0  0
  5 14  1  0  0  0  0
  5  6  1  0  0  0  0
  6  7  2  0  0  0  0
  7 15  1  0  0  0  0
  7  8  1  0  0  0  0
  8 16  1  0  0  0  0
  8  9  2  0  0  0  0
  9 17  1  0  0  0  0
  9 10  1  0  0  0  0
 10 18  1  0  0  0  0
 10 11  2  0  0  0  0
 11  6  1  0  0  0  0
 11 19  1  0  0  0  0
M  END
>  <LOGBIO>
7.8900

>  <PRED_LOGBIO>
7.1400

>  <XV_RES>
0.0000

>  <WHL_TMPL>
1

>  <ANCH>
41-43;4-5

$$$$
ROW125
  -MTS-   01071500523D 0   0.00000     0.00000     0

 60 63  0  0  0  0  0  0  0  0999 V2000
  -12.3810    8.8400    1.6080 C   0  0  0  0  0  0  0  0  0  0  0  0
  -11.1900    9.7490    1.4180 C   0  0  0  0  0  0  0  0  0  0  0  0
  -10.1050    9.3270    0.6410 C   0  0  0  0  0  0  0  0  0  0  0  0
   -9.0000   10.1690    0.4650 C   0  0  0  0  0  0  0  0  0  0  0  0
   -8.9810   11.4330    1.0660 C   0  0  0  0  0  0  0  0  0  0  0  0
   -7.5850   12.4980    0.8440 S   0  0  0  0  0  0  0  0  0  0  0  0
   -7.8430   13.5370   -0.6280 C   0  0  0  0  0  0  0  0  0  0  0  0
   -6.6520   14.4450   -0.8180 C   0  0  0  0  0  0  0  0  0  0  0  0
   -6.6330   15.7100   -0.2170 C   0  0  0  0  0  0  0  0  0  0  0  0
   -5.5280   16.5520   -0.3930 C   0  0  0  0  0  0  0  0  0  0  0  0
   -4.4430   16.1300   -1.1700 C   0  0  0  0  0  0  0  0  0  0  0  0
   -4.4620   14.8650   -1.7710 C   0  0  0  0  0  0  0  0  0  0  0  0
   -3.3770   14.4430   -2.5480 C   0  0  0  0  0  0  0  0  0  0  0  0
   -3.3960   13.1790   -3.1490 C   0  0  0  0  0  0  0  0  0  0  0  0
   -4.5000   12.3370   -2.9730 C   0  0  0  0  0  0  0  0  0  0  0  0
   -5.5860   12.7590   -2.1960 C   0  0  0  0  0  0  0  0  0  0  0  0
   -5.5660   14.0230   -1.5950 C   0  0  0  0  0  0  0  0  0  0  0  0
  -10.0660   11.8550    1.8430 C   0  0  0  0  0  0  0  0  0  0  0  0
  -11.1710   11.0130    2.0190 C   0  0  0  0  0  0  0  0  0  0  0  0
  -12.5200   11.5380    2.9850 Cl  0  0  0  0  0  0  0  0  0  0  0  0
   -7.5740    9.6140   -0.5560 S   0  0  0  0  0  0  0  0  0  0  0  0
   -6.9530   10.7490   -1.1640 O   0  0  0  0  0  0  0  0  0  0  0  0
   -8.0350    8.7210   -1.5740 O   0  0  0  0  0  0  0  0  0  0  0  0
   -6.4130    8.7890    0.4610 N   0  0  0  0  0  0  0  0  0  0  0  0
   -5.2620    8.2850   -0.0830 C   0  0  0  0  0  0  0  0  0  0  0  0
   -5.0280    8.4210   -1.3750 N   0  0  0  0  0  0  0  0  0  0  0  0
   -4.3530    7.6400    0.7140 N   0  0  0  0  0  0  0  0  0  0  0  0
   -3.1640    7.1180    0.1520 C   0  0  0  0  0  0  0  0  0  0  0  0
   -3.1370    5.8080   -0.3390 C   0  0  0  0  0  0  0  0  0  0  0  0
   -1.9600    5.2920   -0.8950 C   0  0  0  0  0  0  0  0  0  0  0  0
   -0.8100    6.0880   -0.9600 C   0  0  0  0  0  0  0  0  0  0  0  0
   -0.8370    7.3990   -0.4700 C   0  0  0  0  0  0  0  0  0  0  0  0
   -2.0130    7.9140    0.0860 C   0  0  0  0  0  0  0  0  0  0  0  0
    0.6750    8.4440   -0.5560 S   0  0  0  0  0  0  0  0  0  0  0  0
    0.2680    9.6710   -1.2020 O   0  0  0  0  0  0  0  0  0  0  0  0
    1.6040    7.7880   -1.4230 O   0  0  0  0  0  0  0  0  0  0  0  0
    1.2730    8.6780    1.0720 N   0  0  0  0  0  0  0  0  0  0  0  0
  -13.2780    9.4420    1.7420 H   0  0  0  0  0  0  0  0  0  0  0  0
  -12.2270    8.2190    2.4880 H   0  0  0  0  0  0  0  0  0  0  0  0
  -12.4970    8.2060    0.7320 H   0  0  0  0  0  0  0  0  0  0  0  0
  -10.1200    8.3510    0.1780 H   0  0  0  0  0  0  0  0  0  0  0  0
   -8.7400   14.1380   -0.4940 H   0  0  0  0  0  0  0  0  0  0  0  0
   -7.9590   12.9030   -1.5040 H   0  0  0  0  0  0  0  0  0  0  0  0
   -7.4700   16.0350    0.3830 H   0  0  0  0  0  0  0  0  0  0  0  0
   -5.5130   17.5270    0.0710 H   0  0  0  0  0  0  0  0  0  0  0  0
   -3.5910   16.7790   -1.3060 H   0  0  0  0  0  0  0  0  0  0  0  0
   -2.5250   15.0930   -2.6840 H   0  0  0  0  0  0  0  0  0  0  0  0
   -2.5590   12.8530   -3.7490 H   0  0  0  0  0  0  0  0  0  0  0  0
   -4.5150   11.3620   -3.4370 H   0  0  0  0  0  0  0  0  0  0  0  0
   -6.4380   12.1090   -2.0600 H   0  0  0  0  0  0  0  0  0  0  0  0
  -10.0520   12.8300    2.3070 H   0  0  0  0  0  0  0  0  0  0  0  0
   -6.5930    8.6860    1.4500 H   0  0  0  0  0  0  0  0  0  0  0  0
   -5.6840    8.8870   -1.9510 H   0  0  0  0  0  0  0  0  0  0  0  0
   -4.5320    7.5360    1.7020 H   0  0  0  0  0  0  0  0  0  0  0  0
   -4.0240    5.1940   -0.2880 H   0  0  0  0  0  0  0  0  0  0  0  0
   -1.9400    4.2810   -1.2730 H   0  0  0  0  0  0  0  0  0  0  0  0
    0.0980    5.6900   -1.3890 H   0  0  0  0  0  0  0  0  0  0  0  0
   -2.0340    8.9250    0.4650 H   0  0  0  0  0  0  0  0  0  0  0  0
    1.9050    8.0030    1.4800 H   0  0  0  0  0  0  0  0  0  0  0  0
    0.9860    9.4870    1.6040 H   0  0  0  0  0  0  0  0  0  0  0  0
  1 38  1  0  0  0  0
  1 39  1  0  0  0  0
  1 40  1  0  0  0  0
  1  2  1  0  0  0  0
  2  3  2  0  0  0  0
  3 41  1  0  0  0  0
  3  4  1  0  0  0  0
  4  5  2  0  0  0  0
  5  6  1  0  0  0  0
  6  7  1  0  0  0  0
  7 42  1  0  0  0  0
  7 43  1  0  0  0  0
  7  8  1  0  0  0  0
  8  9  2  0  0  0  0
  9 44  1  0  0  0  0
  9 10  1  0  0  0  0
 10 45  1  0  0  0  0
 10 11  2  0  0  0  0
 11 46  1  0  0  0  0
 11 12  1  0  0  0  0
 12 13  1  0  0  0  0
 13 47  1  0  0  0  0
 13 14  2  0  0  0  0
 14 48  1  0  0  0  0
 14 15  1  0  0  0  0
 15 49  1  0  0  0  0
 15 16  2  0  0  0  0
 16 50  1  0  0  0  0
 16 17  1  0  0  0  0
 17  8  1  0  0  0  0
 17 12  2  0  0  0  0
  5 18  1  0  0  0  0
 18 51  1  0  0  0  0
 18 19  2  0  0  0  0
 19  2  1  0  0  0  0
 19 20  1  0  0  0  0
  4 21  1  0  0  0  0
 21 22  2  0  0  0  0
 21 23  2  0  0  0  0
 21 24  1  0  0  0  0
 24 52  1  0  0  0  0
 24 25  1  0  0  0  0
 25 26  2  0  0  0  0
 26 53  1  0  0  0  0
 25 27  1  0  0  0  0
 27 54  1  0  0  0  0
 27 28  1  0  0  0  0
 28 29  2  0  0  0  0
 29 55  1  0  0  0  0
 29 30  1  0  0  0  0
 30 56  1  0  0  0  0
 30 31  2  0  0  0  0
 31 57  1  0  0  0  0
 31 32  1  0  0  0  0
 32 33  2  0  0  0  0
 33 28  1  0  0  0  0
 33 58  1  0  0  0  0
 32 34  1  0  0  0  0
 34 35  2  0  0  0  0
 34 36  2  0  0  0  0
 34 37  1  0  0  0  0
 37 59  1  0  0  0  0
 37 60  1  0  0  0  0
M  END
>  <LOGBIO>
6.3700

>  <PRED_LOGBIO>
6.4900

>  <XV_RES>
0.0000

>  <WHL_TMPL>
1

>  <ANCH>
4-6;55-56

$$$$
ROW126
  -MTS-   01071500523D 0   0.00000     0.00000     0

 43 45  0  0  1  0  0  0  0  0999 V2000
   -4.7340    0.0580    2.6940 C   0  0  0  0  0  0  0  0  0  0  0  0
   -4.7070   -0.9010    1.5100 C   0  0  0  0  0  0  0  0  0  0  0  0
   -3.6810   -1.9090    1.7220 O   0  0  0  0  0  0  0  0  0  0  0  0
   -2.6200   -1.4550    0.8870 C   0  0  2  0  0  0  0  0  0  0  0  0
   -3.4050   -0.9600   -0.3120 C   0  0  2  0  0  0  0  0  0  0  0  0
   -4.3920   -0.1480    0.3070 O   0  0  0  0  0  0  0  0  0  0  0  0
   -2.4980   -0.3330   -1.3610 C   0  0  0  0  0  0  0  0  0  0  0  0
   -1.4430   -1.2510   -1.7380 O   0  0  0  0  0  0  0  0  0  0  0  0
   -0.6900   -1.7510   -0.6180 C   0  0  2  0  0  0  0  0  0  0  0  0
   -1.6440   -2.4640    0.3420 C   0  0  1  0  0  0  0  0  0  0  0  0
   -0.7450   -3.1400    1.2090 O   0  0  0  0  0  0  0  0  0  0  0  0
    0.2220   -3.6660    0.2630 C   0  0  0  0  0  0  0  0  0  0  0  0
    0.2060   -2.8410   -0.9320 O   0  0  0  0  0  0  0  0  0  0  0  0
   -0.1570   -5.0950   -0.1350 C   0  0  0  0  0  0  0  0  0  0  0  0
    1.6110   -3.6660    0.8940 C   0  0  0  0  0  0  0  0  0  0  0  0
    0.1660   -0.6090    0.0000 C   0  0  0  0  0  0  0  0  0  0  0  0
    1.2080   -0.2580   -0.9130 O   0  0  0  0  0  0  0  0  0  0  0  0
    2.2180    0.9390   -0.4920 S   0  0  0  0  0  0  0  0  0  0  0  0
    2.6200    0.7300    0.8810 O   0  0  0  0  0  0  0  0  0  0  0  0
    1.6460    2.1870   -0.9430 O   0  0  0  0  0  0  0  0  0  0  0  0
    3.5610    0.6230   -1.4590 N   0  0  0  0  0  0  0  0  0  0  0  0
   -6.0490   -1.6020    1.3340 C   0  0  0  0  0  0  0  0  0  0  0  0
   -5.7630    0.2800    2.9680 H   0  0  0  0  0  0  0  0  0  0  0  0
   -4.2940   -0.4730    3.5360 H   0  0  0  0  0  0  0  0  0  0  0  0
   -4.1670    0.9370    2.3930 H   0  0  0  0  0  0  0  0  0  0  0  0
   -2.0840   -0.6270    1.3460 H   0  0  0  0  0  0  0  0  0  0  0  0
   -3.8900   -1.8200   -0.7680 H   0  0  0  0  0  0  0  0  0  0  0  0
   -2.0140    0.5160   -0.8840 H   0  0  0  0  0  0  0  0  0  0  0  0
   -3.1010   -0.1040   -2.2370 H   0  0  0  0  0  0  0  0  0  0  0  0
   -2.2050   -3.1980   -0.2330 H   0  0  0  0  0  0  0  0  0  0  0  0
   -1.2400   -5.1970   -0.1640 H   0  0  0  0  0  0  0  0  0  0  0  0
    0.1970   -5.7460    0.6620 H   0  0  0  0  0  0  0  0  0  0  0  0
    0.3210   -5.2850   -1.0940 H   0  0  0  0  0  0  0  0  0  0  0  0
    1.9490   -2.6430    1.0470 H   0  0  0  0  0  0  0  0  0  0  0  0
    2.2850   -4.1110    0.1650 H   0  0  0  0  0  0  0  0  0  0  0  0
    1.5310   -4.2380    1.8160 H   0  0  0  0  0  0  0  0  0  0  0  0
    0.6470   -1.0190    0.8850 H   0  0  0  0  0  0  0  0  0  0  0  0
   -0.4840    0.2490    0.1610 H   0  0  0  0  0  0  0  0  0  0  0  0
    4.3720    1.2240   -1.4090 H   0  0  0  0  0  0  0  0  0  0  0  0
    3.5560   -0.1670   -2.0880 H   0  0  0  0  0  0  0  0  0  0  0  0
   -6.8610   -0.8990    1.5100 H   0  0  0  0  0  0  0  0  0  0  0  0
   -6.1130   -2.3550    2.1160 H   0  0  0  0  0  0  0  0  0  0  0  0
   -6.0500   -2.0200    0.3300 H   0  0  0  0  0  0  0  0  0  0  0  0
  1 23  1  0  0  0  0
  1 24  1  0  0  0  0
  1 25  1  0  0  0  0
  1  2  1  0  0  0  0
  2  3  1  0  0  0  0
  3  4  1  0  0  0  0
  4 26  1  0  0  0  0
  4  5  1  0  0  0  0
  5 27  1  0  0  0  0
  5  6  1  0  0  0  0
  6  2  1  0  0  0  0
  5  7  1  0  0  0  0
  7 28  1  0  0  0  0
  7 29  1  0  0  0  0
  7  8  1  0  0  0  0
  8  9  1  0  0  0  0
  9 10  1  0  0  0  0
 10  4  1  0  0  0  0
 10 30  1  0  0  0  0
 10 11  1  0  0  0  0
 11 12  1  0  0  0  0
 12 13  1  0  0  0  0
 13  9  1  0  0  0  0
 12 14  1  0  0  0  0
 14 31  1  0  0  0  0
 14 32  1  0  0  0  0
 14 33  1  0  0  0  0
 12 15  1  0  0  0  0
 15 34  1  0  0  0  0
 15 35  1  0  0  0  0
 15 36  1  0  0  0  0
  9 16  1  0  0  0  0
 16 37  1  0  0  0  0
 16 38  1  0  0  0  0
 16 17  1  0  0  0  0
 17 18  1  0  0  0  0
 18 19  2  0  0  0  0
 18 20  2  0  0  0  0
 18 21  1  0  0  0  0
 21 39  1  0  0  0  0
 21 40  1  0  0  0  0
  2 22  1  0  0  0  0
 22 41  1  0  0  0  0
 22 42  1  0  0  0  0
 22 43  1  0  0  0  0
M  END
>  <LOGBIO>
8.0000

>  <PRED_LOGBIO>
7.8600

>  <XV_RES>
0.0000

>  <WHL_TMPL>
2

>  <ANCH>
40-43;12-15

$$$$
ROW127
  -MTS-   01071500523D 0   0.00000     0.00000     0

 18 18  0  0  0  0  0  0  0  0999 V2000
    1.7850    7.6700   -1.5620 N   0  0  0  0  0  0  0  0  0  0  0  0
    0.6750    8.4440   -0.5560 S   0  0  0  0  0  0  0  0  0  0  0  0
    0.2680    9.6710   -1.2020 O   0  0  0  0  0  0  0  0  0  0  0  0
   -0.4020    7.5660   -0.2170 O   0  0  0  0  0  0  0  0  0  0  0  0
    1.5730    8.9130    0.9800 C   0  0  0  0  0  0  0  0  0  0  0  0
    0.9660    8.7320    2.2280 C   0  0  0  0  0  0  0  0  0  0  0  0
    1.6490    9.0890    3.3970 C   0  0  0  0  0  0  0  0  0  0  0  0
    0.8940    8.8640    4.9490 Cl  0  0  0  0  0  0  0  0  0  0  0  0
    2.9390    9.6270    3.3180 C   0  0  0  0  0  0  0  0  0  0  0  0
    3.5450    9.8090    2.0690 C   0  0  0  0  0  0  0  0  0  0  0  0
    5.1490   10.4780    1.9700 Cl  0  0  0  0  0  0  0  0  0  0  0  0
    2.8620    9.4510    0.9000 C   0  0  0  0  0  0  0  0  0  0  0  0
    3.4560    9.6290   -0.3210 O   0  0  0  0  0  0  0  0  0  0  0  0
    2.1900    6.7880   -1.2830 H   0  0  0  0  0  0  0  0  0  0  0  0
    2.0450    8.0890   -2.4440 H   0  0  0  0  0  0  0  0  0  0  0  0
   -0.0290    8.3170    2.2900 H   0  0  0  0  0  0  0  0  0  0  0  0
    3.4650    9.9030    4.2190 H   0  0  0  0  0  0  0  0  0  0  0  0
    3.2560   10.5070   -0.6810 H   0  0  0  0  0  0  0  0  0  0  0  0
[truncated: 6,127,842 more chars]
