# Supplementary material for: Template CoMFA Generates Single 3D-QSAR Models that, for Twelve of Twelve Biological Targets, Predict All ChEMBL-Tabulated Affinities
Source: PLoS One. 2015 Jun 12;10(6):e0129307. doi: 10.1371/journal.pone.0129307 (PMC4466312; doi:10.1371/journal.pone.0129307)
Supplement: S2 Text — The zip file contains, in. sdf format, the aligned structures, from the A, B, C, D, and F protocols, of all templates and training sets for the carbonic anhydrase II target. The content of each file is evident from its name. (ZIP) [file pone.0129307.s003.zip › carbanyhd2_A_tmpl.sdf]

1BN3_extract
  -MTS-   01061521563D 0   0.00000     0.00000     0

 23 25  0  0  0  0  0  0  0  0999 V2000
   -5.1620    2.0040   15.8190 C   0  0  0  0  0  0  0  0  0  0  0  0
   -3.8940    2.0820   15.2930 C   0  0  0  0  0  0  0  0  0  0  0  0
   -3.7070    3.2920   14.6720 C   0  0  0  0  0  0  0  0  0  0  0  0
   -2.4970    3.7380   14.1560 C   0  0  0  0  0  0  0  0  0  0  0  0
   -2.3610    5.0120   13.6270 C   0  0  0  0  0  0  0  0  0  0  0  0
   -3.3700    5.9900   13.4830 N   0  0  0  0  0  0  0  0  0  0  0  0
   -2.8740    7.2350   13.4450 C   0  0  0  0  0  0  0  0  0  0  0  0
   -3.2890    8.0520   12.3770 C   0  0  0  0  0  0  0  0  0  0  0  0
   -2.8530    9.3710   12.2950 C   0  0  0  0  0  0  0  0  0  0  0  0
   -2.0130    9.8820   13.2810 C   0  0  0  0  0  0  0  0  0  0  0  0
   -1.6110    9.0470   14.3570 C   0  0  0  0  0  0  0  0  0  0  0  0
   -0.8380    9.4470   15.3310 O   0  0  0  0  0  0  0  0  0  0  0  0
   -0.3530   10.8120   15.3060 C   0  0  0  0  0  0  0  0  0  0  0  0
   -2.0380    7.7250   14.4430 C   0  0  0  0  0  0  0  0  0  0  0  0
   -4.7800    5.6090   13.8730 S   0  0  0  0  0  0  0  0  0  0  0  0
   -4.8230    4.1030   14.6760 C   0  0  0  0  0  0  0  0  0  0  0  0
   -6.0970    3.3980   15.5150 S   0  0  0  0  0  0  0  0  0  0  0  0
   -5.6330    6.5090   14.5920 O   0  0  0  0  0  0  0  0  0  0  0  0
   -5.3990    5.3260   12.6450 O   0  0  0  0  0  0  0  0  0  0  0  0
   -5.7810    0.6760   16.7010 S   0  0  0  0  0  0  0  0  0  0  0  0
   -5.3810   -0.7240   16.0590 N   0  0  0  0  0  0  0  0  0  0  0  0
   -7.1810    0.8390   16.7690 O   0  0  0  0  0  0  0  0  0  0  0  0
   -5.1780    0.7880   17.9510 O   0  0  0  0  0  0  0  0  0  0  0  0
  1  2  2  0  0  0  0
  2  3  1  0  0  0  0
  3  4  1  0  0  0  0
  4  5  2  0  0  0  0
  5  6  1  0  0  0  0
  6  7  1  0  0  0  0
  7  8  2  0  0  0  0
  8  9  1  0  0  0  0
  9 10  2  0  0  0  0
 10 11  1  0  0  0  0
 11 12  1  0  0  0  0
 12 13  1  0  0  0  0
 11 14  2  0  0  0  0
 14  7  1  0  0  0  0
  6 15  1  0  0  0  0
 15 16  1  0  0  0  0
 16  3  2  0  0  0  0
 16 17  1  0  0  0  0
 17  1  1  0  0  0  0
 15 18  2  0  0  0  0
 15 19  2  0  0  0  0
  1 20  1  0  0  0  0
 20 21  1  0  0  0  0
 20 22  2  0  0  0  0
 20 23  2  0  0  0  0
M  END
>  <EXTREG>  (1BN3_extract)
1BN3_extract

$$$$
1BNM_extract
  -MTS-   01061521563D 0   0.00000     0.00000     0

 25 27  0  0  0  0  0  0  0  0999 V2000
   -5.2950    1.9930   15.8250 C   0  0  0  0  0  0  0  0  0  0  0  0
   -6.1780    3.4540   15.7660 S   0  0  0  0  0  0  0  0  0  0  0  0
   -4.9790    4.0500   14.7080 C   0  0  0  0  0  0  0  0  0  0  0  0
   -3.9830    3.0960   14.4410 C   0  0  0  0  0  0  0  0  0  0  0  0
   -2.7960    3.4560   13.5630 C   0  0  0  0  0  0  0  0  0  0  0  0
   -2.3680    4.9030   13.8190 C   0  0  0  0  0  0  0  0  0  0  0  0
   -3.4390    5.8440   13.5080 N   0  0  0  0  0  0  0  0  0  0  0  0
   -2.9620    7.0870   13.3550 C   0  0  0  0  0  0  0  0  0  0  0  0
   -3.2000    7.7680   12.1560 C   0  0  0  0  0  0  0  0  0  0  0  0
   -2.7010    9.0540   11.9830 C   0  0  0  0  0  0  0  0  0  0  0  0
   -1.9720    9.6460   13.0020 C   0  0  0  0  0  0  0  0  0  0  0  0
   -1.7480    8.9310   14.1940 C   0  0  0  0  0  0  0  0  0  0  0  0
   -1.0720    9.4010   15.2030 O   0  0  0  0  0  0  0  0  0  0  0  0
   -0.5240   10.7390   15.0790 C   0  0  0  0  0  0  0  0  0  0  0  0
   -2.2370    7.6610   14.3810 C   0  0  0  0  0  0  0  0  0  0  0  0
   -4.8150    5.6770   14.1810 S   0  0  0  0  0  0  0  0  0  0  0  0
   -4.8720    6.5560   15.3790 O   0  0  0  0  0  0  0  0  0  0  0  0
   -6.0350    6.0670   13.3920 O   0  0  0  0  0  0  0  0  0  0  0  0
   -3.0560    3.2210   12.1510 N   0  0  0  0  0  0  0  0  0  0  0  0
   -1.6470    2.8960   11.9380 C   0  0  0  0  0  0  0  0  0  0  0  0
   -4.1670    1.9190   15.0860 C   0  0  0  0  0  0  0  0  0  0  0  0
   -5.8400    0.7130   16.7870 S   0  0  0  0  0  0  0  0  0  0  0  0
   -7.2420    1.0090   16.8500 O   0  0  0  0  0  0  0  0  0  0  0  0
   -5.2790    0.8680   18.0760 O   0  0  0  0  0  0  0  0  0  0  0  0
   -5.4280   -0.5660   16.1670 N   0  0  0  0  0  0  0  0  0  0  0  0
  1  2  1  0  0  0  0
  2  3  1  0  0  0  0
  3  4  2  0  0  0  0
  4  5  1  0  0  0  0
  5  6  1  0  0  0  0
  6  7  1  0  0  0  0
  7  8  1  0  0  0  0
  8  9  2  0  0  0  0
  9 10  1  0  0  0  0
 10 11  2  0  0  0  0
 11 12  1  0  0  0  0
 12 13  1  0  0  0  0
 13 14  1  0  0  0  0
 12 15  2  0  0  0  0
 15  8  1  0  0  0  0
  7 16  1  0  0  0  0
 16  3  1  0  0  0  0
 16 17  2  0  0  0  0
 16 18  2  0  0  0  0
  5 19  1  0  0  0  0
 19 20  1  0  0  0  0
  4 21  1  0  0  0  0
 21  1  2  0  0  0  0
  1 22  1  0  0  0  0
 22 23  2  0  0  0  0
 22 24  2  0  0  0  0
 22 25  1  0  0  0  0
M  END
>  <EXTREG>  (1BNM_extract)
1BNM_extract

$$$$
1BNN_extract
  -MTS-   01061521563D 0   0.00000     0.00000     0

 23 25  0  0  0  0  0  0  0  0999 V2000
   -5.0890    2.0560   15.8180 C   0  0  0  0  0  0  0  0  0  0  0  0
   -6.0610    3.4140   15.4200 S   0  0  0  0  0  0  0  0  0  0  0  0
   -4.7200    4.0450   14.5900 C   0  0  0  0  0  0  0  0  0  0  0  0
   -3.5410    3.2600   14.6260 C   0  0  0  0  0  0  0  0  0  0  0  0
   -2.2730    3.7910   13.9650 C   0  0  0  0  0  0  0  0  0  0  0  0
   -2.5490    4.8240   12.8850 C   0  0  0  0  0  0  0  0  0  0  0  0
   -3.3920    5.8580   13.4580 N   0  0  0  0  0  0  0  0  0  0  0  0
   -2.9210    7.1090   13.4490 C   0  0  0  0  0  0  0  0  0  0  0  0
   -2.9620    7.8540   12.2690 C   0  0  0  0  0  0  0  0  0  0  0  0
   -2.3920    9.1240   12.2510 C   0  0  0  0  0  0  0  0  0  0  0  0
   -1.7980    9.6260   13.3970 C   0  0  0  0  0  0  0  0  0  0  0  0
   -1.7890    8.8330   14.5630 C   0  0  0  0  0  0  0  0  0  0  0  0
   -1.2410    9.2240   15.6730 O   0  0  0  0  0  0  0  0  0  0  0  0
   -0.6200   10.5320   15.6500 C   0  0  0  0  0  0  0  0  0  0  0  0
   -2.3480    7.5710   14.6110 C   0  0  0  0  0  0  0  0  0  0  0  0
   -4.8480    5.5270   13.7320 S   0  0  0  0  0  0  0  0  0  0  0  0
   -5.6520    6.5850   14.3970 O   0  0  0  0  0  0  0  0  0  0  0  0
   -5.6570    5.1890   12.5250 O   0  0  0  0  0  0  0  0  0  0  0  0
   -3.7910    2.1060   15.3380 C   0  0  0  0  0  0  0  0  0  0  0  0
   -5.7480    0.7590   16.7440 S   0  0  0  0  0  0  0  0  0  0  0  0
   -7.1290    0.9670   16.6210 O   0  0  0  0  0  0  0  0  0  0  0  0
   -5.1680    0.9300   18.0240 O   0  0  0  0  0  0  0  0  0  0  0  0
   -5.3950   -0.6070   16.3010 N   0  0  0  0  0  0  0  0  0  0  0  0
  1  2  1  0  0  0  0
  2  3  1  0  0  0  0
  3  4  2  0  0  0  0
  4  5  1  0  0  0  0
  5  6  1  0  0  0  0
  6  7  1  0  0  0  0
  7  8  1  0  0  0  0
  8  9  2  0  0  0  0
  9 10  1  0  0  0  0
 10 11  2  0  0  0  0
 11 12  1  0  0  0  0
 12 13  1  0  0  0  0
 13 14  1  0  0  0  0
 12 15  2  0  0  0  0
 15  8  1  0  0  0  0
  7 16  1  0  0  0  0
 16  3  1  0  0  0  0
 16 17  2  0  0  0  0
 16 18  2  0  0  0  0
  4 19  1  0  0  0  0
 19  1  2  0  0  0  0
  1 20  1  0  0  0  0
 20 21  2  0  0  0  0
 20 22  2  0  0  0  0
 20 23  1  0  0  0  0
M  END
>  <EXTREG>  (1BNN_extract)
1BNN_extract

$$$$
1BNQ_extract
  -MTS-   01061521563D 0   0.00000     0.00000     0

 22 23  0  0  0  0  0  0  0  0999 V2000
   -5.2860    2.1360   15.8740 C   0  0  0  0  0  0  0  0  0  0  0  0
   -4.1540    2.2070   15.1120 C   0  0  0  0  0  0  0  0  0  0  0  0
   -4.0150    3.3830   14.4280 C   0  0  0  0  0  0  0  0  0  0  0  0
   -2.9690    3.8920   13.4200 C   0  0  0  0  0  0  0  0  0  0  0  0
   -2.6930    2.8790   12.4050 N   0  0  0  0  0  0  0  0  0  0  0  0
   -1.3850    2.9390   11.7440 C   0  0  0  0  0  0  0  0  0  0  0  0
   -1.1570    1.8020   10.7380 C   0  0  0  0  0  0  0  0  0  0  0  0
   -3.3550    5.1870   12.6570 C   0  0  0  0  0  0  0  0  0  0  0  0
   -3.8340    6.1060   13.6810 N   0  0  0  0  0  0  0  0  0  0  0  0
   -5.2200    5.8590   14.1880 S   0  0  0  0  0  0  0  0  0  0  0  0
   -5.6260    6.7260   15.2300 O   0  0  0  0  0  0  0  0  0  0  0  0
   -6.2210    5.9190   13.1850 O   0  0  0  0  0  0  0  0  0  0  0  0
   -5.0780    4.2320   14.7190 C   0  0  0  0  0  0  0  0  0  0  0  0
   -6.2400    3.5600   15.7740 S   0  0  0  0  0  0  0  0  0  0  0  0
   -3.2300    7.4130   13.6450 C   0  0  0  0  0  0  0  0  0  0  0  0
   -1.9850    7.2840   14.5000 C   0  0  0  0  0  0  0  0  0  0  0  0
   -1.1840    8.4430   14.3610 O   0  0  0  0  0  0  0  0  0  0  0  0
   -1.7640    9.6070   14.9530 C   0  0  0  0  0  0  0  0  0  0  0  0
   -5.8140    0.8310   16.8390 S   0  0  0  0  0  0  0  0  0  0  0  0
   -5.3930   -0.4650   16.2500 N   0  0  0  0  0  0  0  0  0  0  0  0
   -7.2140    1.0190   16.9090 O   0  0  0  0  0  0  0  0  0  0  0  0
   -5.2390    0.9300   18.1370 O   0  0  0  0  0  0  0  0  0  0  0  0
  1  2  2  0  0  0  0
  2  3  1  0  0  0  0
  3  4  1  0  0  0  0
  4  5  1  0  0  0  0
  5  6  1  0  0  0  0
  6  7  1  0  0  0  0
  4  8  1  0  0  0  0
  8  9  1  0  0  0  0
  9 10  1  0  0  0  0
 10 11  2  0  0  0  0
 10 12  2  0  0  0  0
 10 13  1  0  0  0  0
 13  3  2  0  0  0  0
 13 14  1  0  0  0  0
 14  1  1  0  0  0  0
  9 15  1  0  0  0  0
 15 16  1  0  0  0  0
 16 17  1  0  0  0  0
 17 18  1  0  0  0  0
  1 19  1  0  0  0  0
 19 20  1  0  0  0  0
 19 21  2  0  0  0  0
 19 22  2  0  0  0  0
M  END
>  <EXTREG>  (1BNQ_extract)
1BNQ_extract

$$$$
1BNT_extract
  -MTS-   01061521563D 0   0.00000     0.00000     0

 24 26  0  0  0  0  0  0  0  0999 V2000
   -5.2180    2.0810   15.8840 C   0  0  0  0  0  0  0  0  0  0  0  0
   -4.0370    2.1520   15.1940 C   0  0  0  0  0  0  0  0  0  0  0  0
   -3.8100    3.3260   14.5220 C   0  0  0  0  0  0  0  0  0  0  0  0
   -2.6850    3.8360   13.5860 C   0  0  0  0  0  0  0  0  0  0  0  0
   -3.0710    5.0560   12.7160 C   0  0  0  0  0  0  0  0  0  0  0  0
   -3.4490    6.0430   13.7130 N   0  0  0  0  0  0  0  0  0  0  0  0
   -2.9470    7.2860   13.6980 C   0  0  0  0  0  0  0  0  0  0  0  0
   -2.8960    8.0180   12.5030 C   0  0  0  0  0  0  0  0  0  0  0  0
   -2.3590    9.3040   12.5070 C   0  0  0  0  0  0  0  0  0  0  0  0
   -1.8550    9.8310   13.6980 C   0  0  0  0  0  0  0  0  0  0  0  0
   -1.3890   11.1330   13.6620 O   0  0  0  0  0  0  0  0  0  0  0  0
   -0.0070   11.2670   13.2920 C   0  0  0  0  0  0  0  0  0  0  0  0
   -1.8770    9.0930   14.8900 C   0  0  0  0  0  0  0  0  0  0  0  0
   -2.4330    7.8150   14.8880 C   0  0  0  0  0  0  0  0  0  0  0  0
   -4.8900    5.7940   14.1190 S   0  0  0  0  0  0  0  0  0  0  0  0
   -4.8700    4.1910   14.7350 C   0  0  0  0  0  0  0  0  0  0  0  0
   -6.1120    3.5340   15.7120 S   0  0  0  0  0  0  0  0  0  0  0  0
   -5.3770    6.6220   15.1780 O   0  0  0  0  0  0  0  0  0  0  0  0
   -5.8030    5.8350   13.0250 O   0  0  0  0  0  0  0  0  0  0  0  0
   -2.3140    2.8040   12.6860 O   0  0  0  0  0  0  0  0  0  0  0  0
   -5.8250    0.7730   16.8140 S   0  0  0  0  0  0  0  0  0  0  0  0
   -5.4380   -0.5190   16.2200 N   0  0  0  0  0  0  0  0  0  0  0  0
   -7.2270    0.9380   16.7970 O   0  0  0  0  0  0  0  0  0  0  0  0
   -5.3990    0.8430   18.1560 O   0  0  0  0  0  0  0  0  0  0  0  0
  1  2  2  0  0  0  0
  2  3  1  0  0  0  0
  3  4  1  0  0  0  0
  4  5  1  0  0  0  0
  5  6  1  0  0  0  0
  6  7  1  0  0  0  0
  7  8  2  0  0  0  0
  8  9  1  0  0  0  0
  9 10  2  0  0  0  0
 10 11  1  0  0  0  0
 11 12  1  0  0  0  0
 10 13  1  0  0  0  0
 13 14  2  0  0  0  0
 14  7  1  0  0  0  0
  6 15  1  0  0  0  0
 15 16  1  0  0  0  0
 16  3  2  0  0  0  0
 16 17  1  0  0  0  0
 17  1  1  0  0  0  0
 15 18  2  0  0  0  0
 15 19  2  0  0  0  0
  4 20  1  0  0  0  0
  1 21  1  0  0  0  0
 21 22  1  0  0  0  0
 21 23  2  0  0  0  0
 21 24  2  0  0  0  0
M  END
>  <EXTREG>  (1BNT_extract)
1BNT_extract

$$$$
1BNU_extract
  -MTS-   01061521563D 0   0.00000     0.00000     0

 22 24  0  0  0  0  0  0  0  0999 V2000
   -5.2880    2.1000   15.7800 C   0  0  0  0  0  0  0  0  0  0  0  0
   -4.1670    2.1660   15.0180 C   0  0  0  0  0  0  0  0  0  0  0  0
   -4.0400    3.3160   14.2990 C   0  0  0  0  0  0  0  0  0  0  0  0
   -2.8580    3.9550   13.5660 C   0  0  0  0  0  0  0  0  0  0  0  0
   -3.3040    5.1130   12.6200 C   0  0  0  0  0  0  0  0  0  0  0  0
   -3.8890    6.1900   13.4150 N   0  0  0  0  0  0  0  0  0  0  0  0
   -2.9280    6.5770   14.4490 C   0  0  0  0  0  0  0  0  0  0  0  0
   -2.3290    7.8400   14.1010 C   0  0  0  0  0  0  0  0  0  0  0  0
   -1.5310    8.7430   15.3240 S   0  0  0  0  0  0  0  0  0  0  0  0
   -1.2000    9.9910   14.1720 C   0  0  0  0  0  0  0  0  0  0  0  0
   -1.6990    9.6700   12.9190 C   0  0  0  0  0  0  0  0  0  0  0  0
   -2.3360    8.4590   12.8660 C   0  0  0  0  0  0  0  0  0  0  0  0
   -5.2190    5.7730   13.9460 S   0  0  0  0  0  0  0  0  0  0  0  0
   -5.1030    4.1530   14.5310 C   0  0  0  0  0  0  0  0  0  0  0  0
   -6.2440    3.5060   15.6250 S   0  0  0  0  0  0  0  0  0  0  0  0
   -5.7490    6.5970   14.9830 O   0  0  0  0  0  0  0  0  0  0  0  0
   -6.2040    5.7750   12.9370 O   0  0  0  0  0  0  0  0  0  0  0  0
   -2.2180    2.9720   12.7650 O   0  0  0  0  0  0  0  0  0  0  0  0
   -5.7800    0.8080   16.7740 S   0  0  0  0  0  0  0  0  0  0  0  0
   -5.2550   -0.4250   16.1600 N   0  0  0  0  0  0  0  0  0  0  0  0
   -7.2030    0.8240   16.8150 O   0  0  0  0  0  0  0  0  0  0  0  0
   -5.3570    0.9680   18.1050 O   0  0  0  0  0  0  0  0  0  0  0  0
  1  2  2  0  0  0  0
  2  3  1  0  0  0  0
  3  4  1  0  0  0  0
  4  5  1  0  0  0  0
  5  6  1  0  0  0  0
  6  7  1  0  0  0  0
  7  8  1  0  0  0  0
  8  9  1  0  0  0  0
  9 10  1  0  0  0  0
 10 11  2  0  0  0  0
 11 12  1  0  0  0  0
 12  8  2  0  0  0  0
  6 13  1  0  0  0  0
 13 14  1  0  0  0  0
 14  3  2  0  0  0  0
 14 15  1  0  0  0  0
 15  1  1  0  0  0  0
 13 16  2  0  0  0  0
 13 17  2  0  0  0  0
  4 18  1  0  0  0  0
  1 19  1  0  0  0  0
 19 20  1  0  0  0  0
 19 21  2  0  0  0  0
 19 22  2  0  0  0  0
M  END
>  <EXTREG>  (1BNU_extract)
1BNU_extract

$$$$
1BNV_extract
  -MTS-   01061521563D 0   0.00000     0.00000     0

 25 27  0  0  0  0  0  0  0  0999 V2000
   -5.3300    1.8870   15.7580 C   0  0  0  0  0  0  0  0  0  0  0  0
   -6.0190    3.4500   15.9090 S   0  0  0  0  0  0  0  0  0  0  0  0
   -5.0900    3.9550   14.5860 C   0  0  0  0  0  0  0  0  0  0  0  0
   -4.2550    2.9830   14.0230 C   0  0  0  0  0  0  0  0  0  0  0  0
   -3.3660    3.4560   12.8750 C   0  0  0  0  0  0  0  0  0  0  0  0
   -4.0250    4.6140   12.1110 C   0  0  0  0  0  0  0  0  0  0  0  0
   -4.0700    5.7220   13.0630 N   0  0  0  0  0  0  0  0  0  0  0  0
   -3.2690    6.8040   13.0190 C   0  0  0  0  0  0  0  0  0  0  0  0
   -3.2400    7.5240   11.8180 C   0  0  0  0  0  0  0  0  0  0  0  0
   -2.4970    8.6950   11.6990 C   0  0  0  0  0  0  0  0  0  0  0  0
   -1.7720    9.1730   12.7780 C   0  0  0  0  0  0  0  0  0  0  0  0
   -1.7860    8.4730   13.9810 C   0  0  0  0  0  0  0  0  0  0  0  0
   -1.1790    8.8930   15.0530 O   0  0  0  0  0  0  0  0  0  0  0  0
   -0.4690   10.1380   15.0450 C   0  0  0  0  0  0  0  0  0  0  0  0
   -2.5190    7.2840   14.1130 C   0  0  0  0  0  0  0  0  0  0  0  0
   -5.2200    5.5580   14.0100 S   0  0  0  0  0  0  0  0  0  0  0  0
   -5.1360    6.4340   15.2120 O   0  0  0  0  0  0  0  0  0  0  0  0
   -6.5060    5.7320   13.2680 O   0  0  0  0  0  0  0  0  0  0  0  0
   -2.0420    3.8400   13.3540 N   0  0  0  0  0  0  0  0  0  0  0  0
   -1.4320    3.0230   12.3060 C   0  0  0  0  0  0  0  0  0  0  0  0
   -4.4210    1.8070   14.7190 C   0  0  0  0  0  0  0  0  0  0  0  0
   -5.8030    0.6130   16.8330 S   0  0  0  0  0  0  0  0  0  0  0  0
   -7.1850    0.7900   16.8110 O   0  0  0  0  0  0  0  0  0  0  0  0
   -5.1800    0.8760   18.0770 O   0  0  0  0  0  0  0  0  0  0  0  0
   -5.4820   -0.7440   16.3370 N   0  0  0  0  0  0  0  0  0  0  0  0
  1  2  1  0  0  0  0
  2  3  1  0  0  0  0
  3  4  2  0  0  0  0
  4  5  1  0  0  0  0
  5  6  1  0  0  0  0
  6  7  1  0  0  0  0
  7  8  1  0  0  0  0
  8  9  2  0  0  0  0
  9 10  1  0  0  0  0
 10 11  2  0  0  0  0
 11 12  1  0  0  0  0
 12 13  1  0  0  0  0
 13 14  1  0  0  0  0
 12 15  2  0  0  0  0
 15  8  1  0  0  0  0
  7 16  1  0  0  0  0
 16  3  1  0  0  0  0
 16 17  2  0  0  0  0
 16 18  2  0  0  0  0
  5 19  1  0  0  0  0
 19 20  1  0  0  0  0
  4 21  1  0  0  0  0
 21  1  2  0  0  0  0
  1 22  1  0  0  0  0
 22 23  2  0  0  0  0
 22 24  2  0  0  0  0
 22 25  1  0  0  0  0
M  END
>  <EXTREG>  (1BNV_extract)
1BNV_extract

$$$$
1CIL_extract
  -MTS-   01061521563D 0   0.00000     0.00000     0

 19 20  0  0  0  0  0  0  0  0999 V2000
   -6.2230    2.3620   15.9440 S   0  0  0  0  0  0  0  0  0  0  0  0
   -5.2940    0.9690   16.1800 C   0  0  0  0  0  0  0  0  0  0  0  0
   -4.0290    1.0290   15.5900 C   0  0  0  0  0  0  0  0  0  0  0  0
   -3.8610    2.2770   14.9180 C   0  0  0  0  0  0  0  0  0  0  0  0
   -2.6440    2.6530   14.1540 C   0  0  0  0  0  0  0  0  0  0  0  0
   -2.6700    1.9180   12.8760 N   0  0  0  0  0  0  0  0  0  0  0  0
   -1.4060    1.9690   12.1280 C   0  0  0  0  0  0  0  0  0  0  0  0
   -1.4900    0.9010   11.0360 C   0  0  0  0  0  0  0  0  0  0  0  0
   -2.6080    4.1740   13.9070 C   0  0  0  0  0  0  0  0  0  0  0  0
   -3.8500    4.7550   13.2730 C   0  0  0  0  0  0  0  0  0  0  0  0
   -5.1030    4.7430   14.5360 S   0  0  0  0  0  0  0  0  0  0  0  0
   -5.0100    3.0960   15.0320 C   0  0  0  0  0  0  0  0  0  0  0  0
   -4.7360    5.5340   15.6810 O   0  0  0  0  0  0  0  0  0  0  0  0
   -6.3770    4.9580   13.9020 O   0  0  0  0  0  0  0  0  0  0  0  0
   -3.5670    6.1990   12.8220 C   0  0  0  0  0  0  0  0  0  0  0  0
   -5.9160   -0.3450   17.1160 S   0  0  0  0  0  0  0  0  0  0  0  0
   -5.3600   -1.8010   16.4050 N   0  0  0  0  0  0  0  0  0  0  0  0
   -5.3750   -0.2540   18.4430 O   0  0  0  0  0  0  0  0  0  0  0  0
   -7.3420   -0.2990   16.9590 O   0  0  0  0  0  0  0  0  0  0  0  0
  1  2  1  0  0  0  0
  2  3  2  0  0  0  0
  3  4  1  0  0  0  0
  4  5  1  0  0  0  0
  5  6  1  0  0  0  0
  6  7  1  0  0  0  0
  7  8  1  0  0  0  0
  5  9  1  0  0  0  0
  9 10  1  0  0  0  0
 10 11  1  0  0  0  0
 11 12  1  0  0  0  0
 12  4  2  0  0  0  0
 12  1  1  0  0  0  0
 11 13  2  0  0  0  0
 11 14  2  0  0  0  0
 10 15  1  0  0  0  0
  2 16  1  0  0  0  0
 16 17  1  0  0  0  0
 16 18  2  0  0  0  0
 16 19  2  0  0  0  0
M  END
>  <EXTREG>  (1CIL_extract)
1CIL_extract

$$$$
1CIM_extract
  -MTS-   01061521563D 0   0.00000     0.00000     0

 17 18  0  0  0  0  0  0  0  0999 V2000
   -6.2420    2.3940   15.7400 S   0  0  0  0  0  0  0  0  0  0  0  0
   -5.3960    0.9430   15.9390 C   0  0  0  0  0  0  0  0  0  0  0  0
   -4.0720    1.0320   15.4550 C   0  0  0  0  0  0  0  0  0  0  0  0
   -3.8080    2.3140   14.8740 C   0  0  0  0  0  0  0  0  0  0  0  0
   -2.5010    2.7000   14.2290 C   0  0  0  0  0  0  0  0  0  0  0  0
   -2.4020    4.2370   13.9800 C   0  0  0  0  0  0  0  0  0  0  0  0
   -3.6450    4.8150   13.3080 C   0  0  0  0  0  0  0  0  0  0  0  0
   -4.9770    4.7620   14.4780 S   0  0  0  0  0  0  0  0  0  0  0  0
   -4.5890    5.5740   15.5940 O   0  0  0  0  0  0  0  0  0  0  0  0
   -6.1850    5.0990   13.7620 O   0  0  0  0  0  0  0  0  0  0  0  0
   -4.9600    3.1350   14.9150 C   0  0  0  0  0  0  0  0  0  0  0  0
   -3.5060    6.2900   12.9400 C   0  0  0  0  0  0  0  0  0  0  0  0
   -2.3270    2.0250   12.9120 N   0  0  0  0  0  0  0  0  0  0  0  0
   -5.9500   -0.3420   16.9650 S   0  0  0  0  0  0  0  0  0  0  0  0
   -5.3500   -1.8420   16.3360 N   0  0  0  0  0  0  0  0  0  0  0  0
   -5.3570   -0.2130   18.2620 O   0  0  0  0  0  0  0  0  0  0  0  0
   -7.3750   -0.4710   16.9190 O   0  0  0  0  0  0  0  0  0  0  0  0
  1  2  1  0  0  0  0
  2  3  2  0  0  0  0
  3  4  1  0  0  0  0
  4  5  1  0  0  0  0
  5  6  1  0  0  0  0
  6  7  1  0  0  0  0
  7  8  1  0  0  0  0
  8  9  2  0  0  0  0
  8 10  2  0  0  0  0
  8 11  1  0  0  0  0
 11  4  2  0  0  0  0
 11  1  1  0  0  0  0
  7 12  1  0  0  0  0
  5 13  1  0  0  0  0
  2 14  1  0  0  0  0
 14 15  1  0  0  0  0
 14 16  2  0  0  0  0
 14 17  2  0  0  0  0
M  END
>  <EXTREG>  (1CIM_extract)
1CIM_extract

$$$$
1CIN_extract
  -MTS-   01061521563D 0   0.00000     0.00000     0

 18 19  0  0  0  0  0  0  0  0999 V2000
   -6.1510    2.3500   15.7920 S   0  0  0  0  0  0  0  0  0  0  0  0
   -5.3240    0.8770   15.9140 C   0  0  0  0  0  0  0  0  0  0  0  0
   -4.0550    0.9150   15.3060 C   0  0  0  0  0  0  0  0  0  0  0  0
   -3.8310    2.1880   14.6930 C   0  0  0  0  0  0  0  0  0  0  0  0
   -2.5890    2.5650   13.9520 C   0  0  0  0  0  0  0  0  0  0  0  0
   -2.5730    1.8530   12.6520 N   0  0  0  0  0  0  0  0  0  0  0  0
   -1.2250    1.9820   12.0790 C   0  0  0  0  0  0  0  0  0  0  0  0
   -2.5000    4.1060   13.7110 C   0  0  0  0  0  0  0  0  0  0  0  0
   -3.7590    4.7040   13.1020 C   0  0  0  0  0  0  0  0  0  0  0  0
   -5.0100    4.6610   14.3470 S   0  0  0  0  0  0  0  0  0  0  0  0
   -4.9580    3.0350   14.8250 C   0  0  0  0  0  0  0  0  0  0  0  0
   -4.6260    5.4450   15.4980 O   0  0  0  0  0  0  0  0  0  0  0  0
   -6.2610    4.9790   13.7160 O   0  0  0  0  0  0  0  0  0  0  0  0
   -3.5890    6.1770   12.7200 C   0  0  0  0  0  0  0  0  0  0  0  0
   -5.8820   -0.3520   16.9770 S   0  0  0  0  0  0  0  0  0  0  0  0
   -5.3480   -1.9060   16.3810 N   0  0  0  0  0  0  0  0  0  0  0  0
   -5.2970   -0.2250   18.2730 O   0  0  0  0  0  0  0  0  0  0  0  0
   -7.3160   -0.3730   16.9230 O   0  0  0  0  0  0  0  0  0  0  0  0
  1  2  1  0  0  0  0
  2  3  2  0  0  0  0
  3  4  1  0  0  0  0
  4  5  1  0  0  0  0
  5  6  1  0  0  0  0
  6  7  1  0  0  0  0
  5  8  1  0  0  0  0
  8  9  1  0  0  0  0
  9 10  1  0  0  0  0
 10 11  1  0  0  0  0
 11  4  2  0  0  0  0
 11  1  1  0  0  0  0
 10 12  2  0  0  0  0
 10 13  2  0  0  0  0
  9 14  1  0  0  0  0
  2 15  1  0  0  0  0
 15 16  1  0  0  0  0
 15 17  2  0  0  0  0
 15 18  2  0  0  0  0
M  END
>  <EXTREG>  (1CIN_extract)
1CIN_extract

$$$$
1CNW_extract
  -MTS-   01061521563D 0   0.00000     0.00000     0

 26 26  0  0  0  0  0  0  0  0999 V2000
   -6.0000    0.9720   17.0270 S   0  0  0  0  0  0  0  0  0  0  0  0
   -5.4780    2.2600   16.1720 C   0  0  0  0  0  0  0  0  0  0  0  0
   -4.1780    2.2560   15.6080 C   0  0  0  0  0  0  0  0  0  0  0  0
   -3.7190    3.3360   14.8260 C   0  0  0  0  0  0  0  0  0  0  0  0
   -4.6260    4.4200   14.5370 C   0  0  0  0  0  0  0  0  0  0  0  0
   -4.2090    5.5410   13.7550 C   0  0  0  0  0  0  0  0  0  0  0  0
   -2.9880    5.5380   13.3310 N   0  0  0  0  0  0  0  0  0  0  0  0
   -2.3810    6.5770   12.4790 C   0  0  0  0  0  0  0  0  0  0  0  0
   -2.1620    7.9140   13.1080 C   0  0  0  0  0  0  0  0  0  0  0  0
   -1.0970    7.7930   14.0980 O   0  0  0  0  0  0  0  0  0  0  0  0
   -1.3910    8.6740   15.2240 C   0  0  0  0  0  0  0  0  0  0  0  0
   -0.9550   10.0480   14.8640 C   0  0  0  0  0  0  0  0  0  0  0  0
   -1.5550   11.0320   15.7270 O   0  0  0  0  0  0  0  0  0  0  0  0
   -1.0970   12.3040   15.2850 C   0  0  0  0  0  0  0  0  0  0  0  0
    0.1550   12.1790   14.5770 C   0  0  0  0  0  0  0  0  0  0  0  0
    0.9540   13.3710   14.8050 N   0  0  0  0  0  0  0  0  0  0  0  0
    2.2230   13.2830   14.1000 C   0  0  0  0  0  0  0  0  0  0  0  0
    3.0590   14.5910   13.9590 C   0  0  0  0  0  0  0  0  0  0  0  0
    2.2430   15.6640   14.6380 N   0  0  0  0  0  0  0  0  0  0  0  0
    2.5690   12.2160   13.6230 O   0  0  0  0  0  0  0  0  0  0  0  0
   -4.9030    6.5000   13.4670 O   0  0  0  0  0  0  0  0  0  0  0  0
   -5.9080    4.4230   15.0320 C   0  0  0  0  0  0  0  0  0  0  0  0
   -6.3250    3.3430   15.8140 C   0  0  0  0  0  0  0  0  0  0  0  0
   -5.4320   -0.1580   16.3250 N   0  0  0  0  0  0  0  0  0  0  0  0
   -7.4330    1.0980   16.9540 O   0  0  0  0  0  0  0  0  0  0  0  0
   -5.5380    0.9780   18.3690 O   0  0  0  0  0  0  0  0  0  0  0  0
  1  2  1  0  0  0  0
  2  3  2  0  0  0  0
  3  4  1  0  0  0  0
  4  5  2  0  0  0  0
  5  6  1  0  0  0  0
  6  7  1  0  0  0  0
  7  8  1  0  0  0  0
  8  9  1  0  0  0  0
  9 10  1  0  0  0  0
 10 11  1  0  0  0  0
 11 12  1  0  0  0  0
 12 13  1  0  0  0  0
 13 14  1  0  0  0  0
 14 15  1  0  0  0  0
 15 16  1  0  0  0  0
 16 17  1  0  0  0  0
 17 18  1  0  0  0  0
 18 19  1  0  0  0  0
 17 20  2  0  0  0  0
  6 21  2  0  0  0  0
  5 22  1  0  0  0  0
 22 23  2  0  0  0  0
 23  2  1  0  0  0  0
  1 24  1  0  0  0  0
  1 25  2  0  0  0  0
  1 26  2  0  0  0  0
M  END
>  <EXTREG>  (1CNW_extract)
1CNW_extract

$$$$
1I8Z_extract
  -MTS-   01061521563D 0   0.00000     0.00000     0

 30 33  0  0  0  0  0  0  0  0999 V2000
   -5.9260    0.8640   16.8730 S   0  0  0  0  0  0  0  0  0  0  0  0
   -5.3960    2.0920   16.0060 C   0  0  0  0  0  0  0  0  0  0  0  0
   -4.0890    2.1610   15.4530 C   0  0  0  0  0  0  0  0  0  0  0  0
   -3.9260    3.3690   14.7020 C   0  0  0  0  0  0  0  0  0  0  0  0
   -2.7830    3.9230   13.9900 C   0  0  0  0  0  0  0  0  0  0  0  0
   -2.7700    5.2550   13.1960 C   0  0  0  0  0  0  0  0  0  0  0  0
   -4.1050    6.0000   13.2640 N   0  0  0  0  0  0  0  0  0  0  0  0
   -4.5990    6.1380   11.9080 C   0  0  0  0  0  0  0  0  0  0  0  0
   -5.3010    7.3220   11.5140 C   0  0  0  0  0  0  0  0  0  0  0  0
   -5.9170    7.5180   10.2560 C   0  0  0  0  0  0  0  0  0  0  0  0
   -6.6180    8.6230    9.9060 O   0  0  0  0  0  0  0  0  0  0  0  0
   -6.5430   10.1010   10.6730 C   0  0  0  0  0  0  0  0  0  0  0  0
   -5.6900    6.3830    9.3330 C   0  0  0  0  0  0  0  0  0  0  0  0
   -4.9970    5.0970    9.6020 C   0  0  0  0  0  0  0  0  0  0  0  0
   -4.4600    5.0490   10.9610 C   0  0  0  0  0  0  0  0  0  0  0  0
   -5.1910    5.5470   14.1870 S   0  0  0  0  0  0  0  0  0  0  0  0
   -5.1560    4.1560   14.7360 C   0  0  0  0  0  0  0  0  0  0  0  0
   -6.1040    3.3590   15.5690 S   0  0  0  0  0  0  0  0  0  0  0  0
   -6.4070    5.7450   13.5880 O   0  0  0  0  0  0  0  0  0  0  0  0
   -5.0470    6.4640   15.2190 O   0  0  0  0  0  0  0  0  0  0  0  0
   -1.6740    5.8220   12.3450 C   0  0  0  0  0  0  0  0  0  0  0  0
   -1.9010    7.3160   12.9390 N   0  0  0  0  0  0  0  0  0  0  0  0
   -1.8680    7.3510   14.5350 C   0  0  0  0  0  0  0  0  0  0  0  0
   -2.1340    8.7520   15.0640 C   0  0  0  0  0  0  0  0  0  0  0  0
   -1.2940    9.8430   14.3960 O   0  0  0  0  0  0  0  0  0  0  0  0
   -1.3260    9.7960   12.8390 C   0  0  0  0  0  0  0  0  0  0  0  0
   -0.9730    8.3800   12.3060 C   0  0  0  0  0  0  0  0  0  0  0  0
   -5.4300   -0.3620   16.2730 N   0  0  0  0  0  0  0  0  0  0  0  0
   -7.3100    0.8830   16.9310 O   0  0  0  0  0  0  0  0  0  0  0  0
   -5.4110    0.9530   18.1670 O   0  0  0  0  0  0  0  0  0  0  0  0
  1  2  1  0  0  0  0
  2  3  2  0  0  0  0
  3  4  1  0  0  0  0
  4  5  1  0  0  0  0
  5  6  2  0  0  0  0
  6  7  1  0  0  0  0
  7  8  1  0  0  0  0
  8  9  2  0  0  0  0
  9 10  1  0  0  0  0
 10 11  1  0  0  0  0
 11 12  1  0  0  0  0
 10 13  2  0  0  0  0
 13 14  1  0  0  0  0
 14 15  2  0  0  0  0
 15  8  1  0  0  0  0
  7 16  1  0  0  0  0
 16 17  1  0  0  0  0
 17  4  2  0  0  0  0
 17 18  1  0  0  0  0
 18  2  1  0  0  0  0
 16 19  2  0  0  0  0
 16 20  2  0  0  0  0
  6 21  1  0  0  0  0
 21 22  1  0  0  0  0
 22 23  1  0  0  0  0
 23 24  1  0  0  0  0
 24 25  1  0  0  0  0
 25 26  1  0  0  0  0
 26 27  1  0  0  0  0
 27 22  1  0  0  0  0
  1 28  1  0  0  0  0
  1 29  2  0  0  0  0
  1 30  2  0  0  0  0
M  END
>  <EXTREG>  (1I8Z_extract)
1I8Z_extract

$$$$
1I91_extract
  -MTS-   01061521563D 0   0.00000     0.00000     0

 29 32  0  0  0  0  0  0  0  0999 V2000
   -5.9170    0.7870   16.6220 S   0  0  0  0  0  0  0  0  0  0  0  0
   -5.2680    0.8080   17.8620 O   0  0  0  0  0  0  0  0  0  0  0  0
   -5.4800    2.1020   15.7870 C   0  0  0  0  0  0  0  0  0  0  0  0
   -6.2520    3.4010   15.4970 S   0  0  0  0  0  0  0  0  0  0  0  0
   -5.3320    4.2690   14.6240 C   0  0  0  0  0  0  0  0  0  0  0  0
   -4.0990    3.4920   14.4500 C   0  0  0  0  0  0  0  0  0  0  0  0
   -4.1960    2.2430   15.1290 C   0  0  0  0  0  0  0  0  0  0  0  0
   -3.0210    4.0580   13.6450 C   0  0  0  0  0  0  0  0  0  0  0  0
   -3.0400    5.4360   12.9000 C   0  0  0  0  0  0  0  0  0  0  0  0
   -4.3620    6.2030   13.1050 N   0  0  0  0  0  0  0  0  0  0  0  0
   -5.4720    5.6650   13.9990 S   0  0  0  0  0  0  0  0  0  0  0  0
   -6.7210    5.7670   13.3450 O   0  0  0  0  0  0  0  0  0  0  0  0
   -5.5090    6.6390   15.0180 O   0  0  0  0  0  0  0  0  0  0  0  0
   -4.9220    6.4010   11.7500 C   0  0  0  0  0  0  0  0  0  0  0  0
   -4.8960    5.3190   10.7470 C   0  0  0  0  0  0  0  0  0  0  0  0
   -5.4590    5.4610    9.3760 C   0  0  0  0  0  0  0  0  0  0  0  0
   -6.0430    6.8120    9.1560 C   0  0  0  0  0  0  0  0  0  0  0  0
   -6.1070    7.9460   10.1110 C   0  0  0  0  0  0  0  0  0  0  0  0
   -5.5230    7.6520   11.3890 C   0  0  0  0  0  0  0  0  0  0  0  0
   -6.7060    9.3340    9.8030 O   0  0  0  0  0  0  0  0  0  0  0  0
   -1.9680    6.0680   12.0070 C   0  0  0  0  0  0  0  0  0  0  0  0
   -2.1030    7.5290   12.7190 N   0  0  0  0  0  0  0  0  0  0  0  0
   -1.7690    7.4020   14.2840 C   0  0  0  0  0  0  0  0  0  0  0  0
   -1.8620    8.7350   15.0190 C   0  0  0  0  0  0  0  0  0  0  0  0
   -1.1100    9.8890   14.3380 O   0  0  0  0  0  0  0  0  0  0  0  0
   -1.3850    9.9910   12.7920 C   0  0  0  0  0  0  0  0  0  0  0  0
   -1.1820    8.6100   12.0770 C   0  0  0  0  0  0  0  0  0  0  0  0
   -5.5590   -0.4610   15.9160 N   0  0  0  0  0  0  0  0  0  0  0  0
   -7.2910    0.8330   16.8130 O   0  0  0  0  0  0  0  0  0  0  0  0
  1  2  2  0  0  0  0
  1  3  1  0  0  0  0
  3  4  1  0  0  0  0
  4  5  1  0  0  0  0
  5  6  2  0  0  0  0
  6  7  1  0  0  0  0
  7  3  2  0  0  0  0
  6  8  1  0  0  0  0
  8  9  2  0  0  0  0
  9 10  1  0  0  0  0
 10 11  1  0  0  0  0
 11  5  1  0  0  0  0
 11 12  2  0  0  0  0
 11 13  2  0  0  0  0
 10 14  1  0  0  0  0
 14 15  2  0  0  0  0
 15 16  1  0  0  0  0
 16 17  2  0  0  0  0
 17 18  1  0  0  0  0
 18 19  2  0  0  0  0
 19 14  1  0  0  0  0
 18 20  1  0  0  0  0
  9 21  1  0  0  0  0
 21 22  1  0  0  0  0
 22 23  1  0  0  0  0
 23 24  1  0  0  0  0
 24 25  1  0  0  0  0
 25 26  1  0  0  0  0
 26 27  1  0  0  0  0
 27 22  1  0  0  0  0
  1 28  1  0  0  0  0
  1 29  2  0  0  0  0
M  END
>  <EXTREG>  (1I91_extract)
1I91_extract

$$$$
1IF4_extract
  -MTS-   01061521563D 0   0.00000     0.00000     0

 11 11  0  0  0  0  0  0  0  0999 V2000
   -4.5100    3.2340   14.6860 C   0  0  0  0  0  0  0  0  0  0  0  0
   -4.1050    4.3490   14.0050 F   0  0  0  0  0  0  0  0  0  0  0  0
   -5.7920    3.1880   15.2810 C   0  0  0  0  0  0  0  0  0  0  0  0
   -6.2290    2.0250   16.0030 C   0  0  0  0  0  0  0  0  0  0  0  0
   -5.3930    0.8650   16.1550 C   0  0  0  0  0  0  0  0  0  0  0  0
   -4.0680    0.9360   15.5330 C   0  0  0  0  0  0  0  0  0  0  0  0
   -3.6460    2.1100   14.8120 C   0  0  0  0  0  0  0  0  0  0  0  0
   -5.9470   -0.4070   16.9940 S   0  0  0  0  0  0  0  0  0  0  0  0
   -5.6500   -1.7140   16.3310 N   0  0  0  0  0  0  0  0  0  0  0  0
   -7.3400   -0.3030   17.1420 O   0  0  0  0  0  0  0  0  0  0  0  0
   -5.3720   -0.3810   18.3120 O   0  0  0  0  0  0  0  0  0  0  0  0
  1  2  1  0  0  0  0
  1  3  2  0  0  0  0
  3  4  1  0  0  0  0
  4  5  2  0  0  0  0
  5  6  1  0  0  0  0
  6  7  2  0  0  0  0
  7  1  1  0  0  0  0
  5  8  1  0  0  0  0
  8  9  1  0  0  0  0
  8 10  2  0  0  0  0
  8 11  2  0  0  0  0
M  END
>  <EXTREG>  (1IF4_extract)
1IF4_extract

$$$$
1KWQ_extract
  -MTS-   01061521563D 0   0.00000     0.00000     0

 19 20  0  0  0  0  0  0  0  0999 V2000
   -6.0220    0.9970   16.8200 S   0  0  0  0  0  0  0  0  0  0  0  0
   -5.4520    1.0250   18.1350 O   0  0  0  0  0  0  0  0  0  0  0  0
   -7.4590    1.1230   16.6680 O   0  0  0  0  0  0  0  0  0  0  0  0
   -5.5160   -0.3720   16.1030 N   0  0  0  0  0  0  0  0  0  0  0  0
   -5.2650    2.2640   15.8130 C   0  0  0  0  0  0  0  0  0  0  0  0
   -5.8510    3.5360   15.7750 C   0  0  0  0  0  0  0  0  0  0  0  0
   -5.2290    4.6060   15.1390 C   0  0  0  0  0  0  0  0  0  0  0  0
   -4.1010    4.3520   14.3360 C   0  0  0  0  0  0  0  0  0  0  0  0
   -3.4880    3.1030   14.4210 C   0  0  0  0  0  0  0  0  0  0  0  0
   -4.0670    2.0500   15.1390 C   0  0  0  0  0  0  0  0  0  0  0  0
   -3.5500    5.3320   13.4590 N   0  0  0  0  0  0  0  0  0  0  0  0
   -2.8030    6.4710   13.9750 C   0  0  0  0  0  0  0  0  0  0  0  0
   -2.3390    7.2210   12.7160 C   0  0  0  0  0  0  0  0  0  0  0  0
   -2.9940    6.5050   11.5200 C   0  0  0  0  0  0  0  0  0  0  0  0
   -3.7170    5.3330   12.1330 C   0  0  0  0  0  0  0  0  0  0  0  0
   -4.3440    4.5060   11.4570 O   0  0  0  0  0  0  0  0  0  0  0  0
   -5.7350    5.8540   15.3460 N   0  0  0  0  0  0  0  0  0  0  0  0
   -6.5810    6.2690   14.5750 O   0  0  0  0  0  0  0  0  0  0  0  0
   -5.3120    6.4780   16.3010 O   0  0  0  0  0  0  0  0  0  0  0  0
  1  2  2  0  0  0  0
  1  3  2  0  0  0  0
  1  4  1  0  0  0  0
  1  5  1  0  0  0  0
  5  6  2  0  0  0  0
  6  7  1  0  0  0  0
  7  8  2  0  0  0  0
  8  9  1  0  0  0  0
  9 10  2  0  0  0  0
 10  5  1  0  0  0  0
  8 11  1  0  0  0  0
 11 12  1  0  0  0  0
 12 13  1  0  0  0  0
 13 14  1  0  0  0  0
 14 15  1  0  0  0  0
 15 11  1  0  0  0  0
 15 16  2  0  0  0  0
  7 17  1  0  0  0  0
 17 18  1  0  0  0  0
 17 19  2  0  0  0  0
M  END
>  <EXTREG>  (1KWQ_extract)
1KWQ_extract

$$$$
1OQ5_extract
  -MTS-   01061521563D 0   0.00000     0.00000     0

 26 28  0  0  0  0  0  0  0  0999 V2000
   -5.9410    1.1380   16.7590 S   0  0  0  0  0  0  0  0  0  0  0  0
   -5.4120    1.3100   18.0890 O   0  0  0  0  0  0  0  0  0  0  0  0
   -7.3400    1.2030   16.6380 O   0  0  0  0  0  0  0  0  0  0  0  0
   -5.4180   -0.2260   16.1320 N   0  0  0  0  0  0  0  0  0  0  0  0
   -5.2460    2.4850   15.8110 C   0  0  0  0  0  0  0  0  0  0  0  0
   -3.8770    2.5000   15.6400 C   0  0  0  0  0  0  0  0  0  0  0  0
   -3.3120    3.5980   14.9800 C   0  0  0  0  0  0  0  0  0  0  0  0
   -4.1270    4.6170   14.5280 C   0  0  0  0  0  0  0  0  0  0  0  0
   -5.4850    4.5850   14.6960 C   0  0  0  0  0  0  0  0  0  0  0  0
   -6.0500    3.5020   15.3540 C   0  0  0  0  0  0  0  0  0  0  0  0
   -3.5460    5.8110   13.9300 N   0  0  0  0  0  0  0  0  0  0  0  0
   -2.7090    6.4980   14.7320 N   0  0  0  0  0  0  0  0  0  0  0  0
   -2.3200    7.5540   14.0450 C   0  0  0  0  0  0  0  0  0  0  0  0
   -2.8910    7.5820   12.7770 C   0  0  0  0  0  0  0  0  0  0  0  0
   -3.7270    6.4690   12.7460 C   0  0  0  0  0  0  0  0  0  0  0  0
   -4.4890    6.0920   11.5610 C   0  0  0  0  0  0  0  0  0  0  0  0
   -5.2830    6.9760   10.8600 C   0  0  0  0  0  0  0  0  0  0  0  0
   -6.0010    6.5650    9.7680 C   0  0  0  0  0  0  0  0  0  0  0  0
   -5.8770    5.2570    9.3160 C   0  0  0  0  0  0  0  0  0  0  0  0
   -5.1030    4.3640   10.0220 C   0  0  0  0  0  0  0  0  0  0  0  0
   -4.4330    4.7690   11.1520 C   0  0  0  0  0  0  0  0  0  0  0  0
   -6.5990    4.7950    8.0760 C   0  0  0  0  0  0  0  0  0  0  0  0
   -1.3930    8.5540   14.6450 C   0  0  0  0  0  0  0  0  0  0  0  0
   -1.8630    9.7750   14.4210 F   0  0  0  0  0  0  0  0  0  0  0  0
   -1.3210    8.5050   15.9710 F   0  0  0  0  0  0  0  0  0  0  0  0
   -0.1840    8.5440   14.1480 F   0  0  0  0  0  0  0  0  0  0  0  0
  1  2  2  0  0  0  0
  1  3  2  0  0  0  0
  1  4  1  0  0  0  0
  1  5  1  0  0  0  0
  5  6  2  0  0  0  0
  6  7  1  0  0  0  0
  7  8  2  0  0  0  0
  8  9  1  0  0  0  0
  9 10  2  0  0  0  0
 10  5  1  0  0  0  0
  8 11  1  0  0  0  0
 11 12  1  0  0  0  0
 12 13  2  0  0  0  0
 13 14  1  0  0  0  0
 14 15  2  0  0  0  0
 15 11  1  0  0  0  0
 15 16  1  0  0  0  0
 16 17  2  0  0  0  0
 17 18  1  0  0  0  0
 18 19  2  0  0  0  0
 19 20  1  0  0  0  0
 20 21  2  0  0  0  0
 21 16  1  0  0  0  0
 19 22  1  0  0  0  0
 13 23  1  0  0  0  0
 23 24  1  0  0  0  0
 23 25  1  0  0  0  0
 23 26  1  0  0  0  0
M  END
>  <EXTREG>  (1OQ5_extract)
1OQ5_extract

$$$$
1TTM_extract
  -MTS-   01061521563D 0   0.00000     0.00000     0

 21 23  0  0  0  0  0  0  0  0999 V2000
   -5.6340    0.9320   16.5550 S   0  0  0  0  0  0  0  0  0  0  0  0
   -4.9120    1.2220   15.4270 O   0  0  0  0  0  0  0  0  0  0  0  0
   -4.4390    2.4340   15.0000 C   0  0  0  0  0  0  0  0  0  0  0  0
   -3.1140    2.7770   15.2550 C   0  0  0  0  0  0  0  0  0  0  0  0
   -2.6030    4.0430   14.8090 C   0  0  0  0  0  0  0  0  0  0  0  0
   -3.4680    4.9680   14.0880 C   0  0  0  0  0  0  0  0  0  0  0  0
   -2.9400    6.3640   13.5820 C   0  0  0  0  0  0  0  0  0  0  0  0
   -1.4500    6.7650   13.8420 C   0  0  0  0  0  0  0  0  0  0  0  0
   -1.3040    7.8360   14.9370 C   0  0  0  0  0  0  0  0  0  0  0  0
   -2.2310    9.0610   14.7210 C   0  0  0  0  0  0  0  0  0  0  0  0
   -2.3460    9.4770   13.2260 C   0  0  0  0  0  0  0  0  0  0  0  0
   -3.3720    8.6500   12.3620 C   0  0  0  0  0  0  0  0  0  0  0  0
   -3.8070    7.2210   12.9050 C   0  0  0  0  0  0  0  0  0  0  0  0
   -5.2810    6.7820   12.6650 C   0  0  0  0  0  0  0  0  0  0  0  0
   -5.9060    5.3250   13.1600 O   0  0  0  0  0  0  0  0  0  0  0  0
   -4.8640    4.5920   13.8360 C   0  0  0  0  0  0  0  0  0  0  0  0
   -5.3500    3.3210   14.2870 C   0  0  0  0  0  0  0  0  0  0  0  0
   -6.0400    7.5320   12.0740 O   0  0  0  0  0  0  0  0  0  0  0  0
   -5.4750   -0.7110   16.7950 N   0  0  0  0  0  0  0  0  0  0  0  0
   -7.1410    1.4600   16.2360 O   0  0  0  0  0  0  0  0  0  0  0  0
   -4.8900    1.8110   17.7220 O   0  0  0  0  0  0  0  0  0  0  0  0
  1  2  1  0  0  0  0
  2  3  1  0  0  0  0
  3  4  1  0  0  0  0
  4  5  2  0  0  0  0
  5  6  1  0  0  0  0
  6  7  1  0  0  0  0
  7  8  1  0  0  0  0
  8  9  1  0  0  0  0
  9 10  1  0  0  0  0
 10 11  1  0  0  0  0
 11 12  1  0  0  0  0
 12 13  1  0  0  0  0
 13  7  2  0  0  0  0
 13 14  1  0  0  0  0
 14 15  1  0  0  0  0
 15 16  1  0  0  0  0
 16  6  2  0  0  0  0
 16 17  1  0  0  0  0
 17  3  2  0  0  0  0
 14 18  2  0  0  0  0
  1 19  1  0  0  0  0
  1 20  2  0  0  0  0
  1 21  2  0  0  0  0
M  END
>  <EXTREG>  (1TTM_extract)
1TTM_extract

$$$$
2GD8_extract
  -MTS-   01061521563D 0   0.00000     0.00000     0

 30 33  0  0  0  0  0  0  0  0999 V2000
   -0.1750    9.0120   11.9990 C   0  0  0  0  0  0  0  0  0  0  0  0
   -0.8620    9.1020   13.2350 C   0  0  0  0  0  0  0  0  0  0  0  0
   -1.4850    7.9440   13.7340 C   0  0  0  0  0  0  0  0  0  0  0  0
   -1.4580    6.6760   13.0640 C   0  0  0  0  0  0  0  0  0  0  0  0
   -2.1410    5.4420   13.6670 C   0  0  0  0  0  0  0  0  0  0  0  0
   -3.3840    5.8200   14.5420 C   0  0  0  0  0  0  0  0  0  0  0  0
   -4.0690    4.5710   15.1790 C   0  0  0  0  0  0  0  0  0  0  0  0
   -4.4390    3.5170   14.1390 C   0  0  0  0  0  0  0  0  0  0  0  0
   -4.6360    2.0710   14.6550 C   0  0  0  0  0  0  0  0  0  0  0  0
   -5.9150    1.9330   15.3400 O   0  0  0  0  0  0  0  0  0  0  0  0
   -5.9760    1.0690   16.6750 S   0  0  0  0  0  0  0  0  0  0  0  0
   -5.5090   -0.3810   16.2850 N   0  0  0  0  0  0  0  0  0  0  0  0
   -5.0350    1.6780   17.5820 O   0  0  0  0  0  0  0  0  0  0  0  0
   -7.3560    1.0900   17.0310 O   0  0  0  0  0  0  0  0  0  0  0  0
   -4.5850    1.2090   13.4020 C   0  0  0  0  0  0  0  0  0  0  0  0
   -3.6140    1.9490   12.4660 C   0  0  0  0  0  0  0  0  0  0  0  0
   -3.1620    3.1860   13.2910 C   0  0  0  0  0  0  0  0  0  0  0  0
   -2.5090    4.3880   12.5560 C   0  0  0  0  0  0  0  0  0  0  0  0
   -1.2540    4.0660   11.7160 C   0  0  0  0  0  0  0  0  0  0  0  0
   -0.6650    5.3150   11.0150 C   0  0  0  0  0  0  0  0  0  0  0  0
   -0.7560    6.6170   11.8140 C   0  0  0  0  0  0  0  0  0  0  0  0
   -0.1230    7.7710   11.2940 C   0  0  0  0  0  0  0  0  0  0  0  0
   -5.6750    4.0200   13.3420 C   0  0  0  0  0  0  0  0  0  0  0  0
   -0.9800   10.2460   14.0000 O   0  0  0  0  0  0  0  0  0  0  0  0
   -0.2520   10.3670   15.2110 C   0  0  0  0  0  0  0  0  0  0  0  0
    0.4600   10.1970   11.5020 O   0  0  0  0  0  0  0  0  0  0  0  0
    2.0660   10.3610   11.5990 S   0  0  0  0  0  0  0  0  0  0  0  0
    2.3820   11.8770   11.9130 N   0  0  0  0  0  0  0  0  0  0  0  0
    2.5220   10.0540   10.2900 O   0  0  0  0  0  0  0  0  0  0  0  0
    2.4700    9.5670   12.7110 O   0  0  0  0  0  0  0  0  0  0  0  0
  1  2  1  0  0  0  0
  2  3  2  0  0  0  0
  3  4  1  0  0  0  0
  4  5  1  0  0  0  0
  5  6  1  0  0  0  0
  6  7  1  0  0  0  0
  7  8  1  0  0  0  0
  8  9  1  0  0  0  0
  9 10  1  0  0  0  0
 10 11  1  0  0  0  0
 11 12  1  0  0  0  0
 11 13  2  0  0  0  0
 11 14  2  0  0  0  0
  9 15  1  0  0  0  0
 15 16  1  0  0  0  0
 16 17  1  0  0  0  0
 17  8  1  0  0  0  0
 17 18  1  0  0  0  0
 18  5  1  0  0  0  0
 18 19  1  0  0  0  0
 19 20  1  0  0  0  0
 20 21  1  0  0  0  0
 21  4  2  0  0  0  0
 21 22  1  0  0  0  0
 22  1  2  0  0  0  0
  8 23  1  0  0  0  0
  2 24  1  0  0  0  0
 24 25  1  0  0  0  0
  1 26  1  0  0  0  0
 26 27  1  0  0  0  0
 27 28  1  0  0  0  0
 27 29  2  0  0  0  0
 27 30  2  0  0  0  0
M  END
>  <EXTREG>  (2GD8_extract)
2GD8_extract

$$$$
2HD6_extract
  -MTS-   01061521563D 0   0.00000     0.00000     0

 40 39  0  0  0  0  0  0  0  0999 V2000
    6.6720  -13.1130    6.7620 Cl  0  0  0  0  0  0  0  0  0  0  0  0
   -2.1020   10.6380   24.2610 Hg  0  0  0  0  0  0  0  0  0  0  0  0
   -1.4060   11.4050   26.0190 C   0  0  0  0  0  0  0  0  0  0  0  0
   -1.2850   10.5600   27.1610 C   0  0  0  0  0  0  0  0  0  0  0  0
   -0.8080   11.0910   28.3910 C   0  0  0  0  0  0  0  0  0  0  0  0
   -0.4490   12.4580   28.4940 C   0  0  0  0  0  0  0  0  0  0  0  0
    0.0240   12.9910   29.7370 C   0  0  0  0  0  0  0  0  0  0  0  0
    0.0830   12.2870   30.7580 O   0  0  0  0  0  0  0  0  0  0  0  0
    0.3780   14.1690   29.8260 O   0  0  0  0  0  0  0  0  0  0  0  0
   -0.5680   13.2960   27.3530 C   0  0  0  0  0  0  0  0  0  0  0  0
   -1.0430   12.7750   26.1210 C   0  0  0  0  0  0  0  0  0  0  0  0
   -5.4420   -0.4520   16.1860 N   0  0  0  0  0  0  0  0  0  0  0  0
   -6.0140    0.9250   16.8760 S   0  0  0  0  0  0  0  0  0  0  0  0
   -5.3370    2.2660   15.9800 C   0  0  0  0  0  0  0  0  0  0  0  0
   -3.9760    2.2480   15.6190 C   0  0  0  0  0  0  0  0  0  0  0  0
   -3.4230    3.3290   14.9080 C   0  0  0  0  0  0  0  0  0  0  0  0
   -4.2330    4.4490   14.5490 C   0  0  0  0  0  0  0  0  0  0  0  0
   -3.7120    5.5670   13.8380 N   0  0  0  0  0  0  0  0  0  0  0  0
   -2.4380    5.8560   13.4140 C   0  0  0  0  0  0  0  0  0  0  0  0
   -2.3430    7.1760   12.6920 C   0  0  0  0  0  0  0  0  0  0  0  0
   -2.9170    7.4160   11.3860 C   0  0  0  0  0  0  0  0  0  0  0  0
   -3.8080    6.1110   10.5170 S   0  0  0  0  0  0  0  0  0  0  0  0
   -2.7710    8.7000   10.7890 C   0  0  0  0  0  0  0  0  0  0  0  0
   -2.0790    9.7340   11.4520 C   0  0  0  0  0  0  0  0  0  0  0  0
   -1.5210    9.4920   12.7320 C   0  0  0  0  0  0  0  0  0  0  0  0
   -1.6510    8.2320   13.3390 C   0  0  0  0  0  0  0  0  0  0  0  0
   -1.4550    5.1530   13.5840 O   0  0  0  0  0  0  0  0  0  0  0  0
   -5.6040    4.4500   14.9200 C   0  0  0  0  0  0  0  0  0  0  0  0
   -6.1510    3.3650   15.6310 C   0  0  0  0  0  0  0  0  0  0  0  0
   -7.4280    0.9120   16.7370 O   0  0  0  0  0  0  0  0  0  0  0  0
   -5.4610    0.9370   18.2010 O   0  0  0  0  0  0  0  0  0  0  0  0
   -4.4780    1.8790   11.4980 C   0  0  0  0  0  0  0  0  0  0  0  0
   -5.1350    0.6750   11.2080 C   0  0  0  0  0  0  0  0  0  0  0  0
   -4.4580   -0.3920   11.8300 C   0  0  0  0  0  0  0  0  0  0  0  0
   -3.0460   -0.6710   11.1080 O   0  0  0  0  0  0  0  0  0  0  0  0
   -5.2330    0.4780    9.8790 O   0  0  0  0  0  0  0  0  0  0  0  0
   -5.3090    3.1160   10.8860 O   0  0  0  0  0  0  0  0  0  0  0  0
   -0.5050    9.9780   23.9550 H   0  0  0  0  0  0  0  0  0  0  0  0
   -2.5420    9.1750   25.1230 H   0  0  0  0  0  0  0  0  0  0  0  0
   -1.6620   12.1020   23.3980 H   0  0  0  0  0  0  0  0  0  0  0  0
 40  2  1  0  0  0  0
 39  2  1  0  0  0  0
 38  2  1  0  0  0  0
  2  3  8  0  0  0  0
  3  4  2  0  0  0  0
  4  5  1  0  0  0  0
  5  6  2  0  0  0  0
  6  7  1  0  0  0  0
  7  8  2  0  0  0  0
  7  9  1  0  0  0  0
  6 10  1  0  0  0  0
 10 11  2  0  0  0  0
 11  3  1  0  0  0  0
 12 13  1  0  0  0  0
 13 14  1  0  0  0  0
 14 15  2  0  0  0  0
 15 16  1  0  0  0  0
 16 17  2  0  0  0  0
 17 18  1  0  0  0  0
 18 19  1  0  0  0  0
 19 20  1  0  0  0  0
 20 21  2  0  0  0  0
 21 22  1  0  0  0  0
 21 23  1  0  0  0  0
 23 24  2  0  0  0  0
 24 25  1  0  0  0  0
 25 26  2  0  0  0  0
 26 20  1  0  0  0  0
 19 27  2  0  0  0  0
 17 28  1  0  0  0  0
 28 29  2  0  0  0  0
 29 14  1  0  0  0  0
 13 30  2  0  0  0  0
 13 31  2  0  0  0  0
 32 33  1  0  0  0  0
 33 34  1  0  0  0  0
 34 35  1  0  0  0  0
 33 36  1  0  0  0  0
 32 37  1  0  0  0  0
M  END
>  <EXTREG>  (2HD6_extract)
2HD6_extract

$$$$
2HNC_extract
  -MTS-   01061521563D 0   0.00000     0.00000     0

 10 10  0  0  0  0  0  0  0  0999 V2000
   -5.9530   -0.2920   16.9800 S   0  0  0  0  0  0  0  0  0  0  0  0
   -5.2590    0.9720   15.9520 C   0  0  0  0  0  0  0  0  0  0  0  0
   -3.9530    1.1550   15.7900 N   0  0  0  0  0  0  0  0  0  0  0  0
   -3.7020    2.2590   15.0170 N   0  0  0  0  0  0  0  0  0  0  0  0
   -4.7710    3.0190   14.8720 C   0  0  0  0  0  0  0  0  0  0  0  0
   -4.7370    4.1470   14.1430 N   0  0  0  0  0  0  0  0  0  0  0  0
   -6.2410    2.2850   15.3840 S   0  0  0  0  0  0  0  0  0  0  0  0
   -5.4800   -1.6940   16.4710 N   0  0  0  0  0  0  0  0  0  0  0  0
   -5.5110   -0.0860   18.3360 O   0  0  0  0  0  0  0  0  0  0  0  0
   -7.3800   -0.1680   16.8630 O   0  0  0  0  0  0  0  0  0  0  0  0
  1  2  1  0  0  0  0
  2  3  2  0  0  0  0
  3  4  1  0  0  0  0
  4  5  2  0  0  0  0
  5  6  1  0  0  0  0
  5  7  1  0  0  0  0
  7  2  1  0  0  0  0
  1  8  1  0  0  0  0
  1  9  2  0  0  0  0
  1 10  2  0  0  0  0
M  END
>  <EXTREG>  (2HNC_extract)
2HNC_extract

$$$$
2HOC_extract
  -MTS-   01061521563D 0   0.00000     0.00000     0

 22 23  0  0  0  0  0  0  0  0999 V2000
   -5.9000   -0.4330   16.9680 S   0  0  0  0  0  0  0  0  0  0  0  0
   -5.1920    0.7970   15.8710 C   0  0  0  0  0  0  0  0  0  0  0  0
   -3.9060    1.1070   15.7940 N   0  0  0  0  0  0  0  0  0  0  0  0
   -3.7140    2.2150   14.9720 N   0  0  0  0  0  0  0  0  0  0  0  0
   -4.8820    2.7610   14.5890 C   0  0  0  0  0  0  0  0  0  0  0  0
   -5.1090    4.0610   14.3050 N   0  0  0  0  0  0  0  0  0  0  0  0
   -4.5990    4.8330   13.2720 S   0  0  0  0  0  0  0  0  0  0  0  0
   -3.3420    5.9350   13.9390 C   0  0  0  0  0  0  0  0  0  0  0  0
   -3.2190    6.0780   15.3630 C   0  0  0  0  0  0  0  0  0  0  0  0
   -2.4220    7.0960   15.9220 C   0  0  0  0  0  0  0  0  0  0  0  0
   -1.6290    7.9380   15.0700 C   0  0  0  0  0  0  0  0  0  0  0  0
   -0.7860    8.8910   15.6700 N   0  0  0  0  0  0  0  0  0  0  0  0
   -1.7610    7.8200   13.6300 C   0  0  0  0  0  0  0  0  0  0  0  0
   -2.5640    6.7930   13.0810 C   0  0  0  0  0  0  0  0  0  0  0  0
   -0.9350    8.7090   12.6980 Cl  0  0  0  0  0  0  0  0  0  0  0  0
   -2.3310    7.1730   17.2200 F   0  0  0  0  0  0  0  0  0  0  0  0
   -3.9190    3.9740   12.3060 O   0  0  0  0  0  0  0  0  0  0  0  0
   -5.6300    5.5410   12.6370 O   0  0  0  0  0  0  0  0  0  0  0  0
   -6.1480    2.1420   15.4300 S   0  0  0  0  0  0  0  0  0  0  0  0
   -5.4730   -1.8590   16.4680 N   0  0  0  0  0  0  0  0  0  0  0  0
   -5.4260   -0.2410   18.2960 O   0  0  0  0  0  0  0  0  0  0  0  0
   -7.2940   -0.3130   16.9250 O   0  0  0  0  0  0  0  0  0  0  0  0
  1  2  1  0  0  0  0
  2  3  2  0  0  0  0
  3  4  1  0  0  0  0
  4  5  2  0  0  0  0
  5  6  1  0  0  0  0
  6  7  1  0  0  0  0
  7  8  1  0  0  0  0
  8  9  2  0  0  0  0
  9 10  1  0  0  0  0
 10 11  2  0  0  0  0
 11 12  1  0  0  0  0
 11 13  1  0  0  0  0
 13 14  2  0  0  0  0
 14  8  1  0  0  0  0
 13 15  1  0  0  0  0
 10 16  1  0  0  0  0
  7 17  2  0  0  0  0
  7 18  2  0  0  0  0
  5 19  1  0  0  0  0
 19  2  1  0  0  0  0
  1 20  1  0  0  0  0
  1 21  2  0  0  0  0
  1 22  2  0  0  0  0
M  END
>  <EXTREG>  (2HOC_extract)
2HOC_extract

$$$$
2POU_extract
  -MTS-   01061521563D 0   0.00000     0.00000     0

 16 16  0  0  0  0  0  0  0  0999 V2000
   -4.0950    1.0520   12.3320 S   0  0  0  0  0  0  0  0  0  0  0  0
   -4.8230    1.5270   13.8670 C   0  0  0  0  0  0  0  0  0  0  0  0
   -5.1530    0.5390   14.8120 C   0  0  0  0  0  0  0  0  0  0  0  0
   -5.7420    0.9180   16.0310 C   0  0  0  0  0  0  0  0  0  0  0  0
   -5.9990    2.2800   16.3050 C   0  0  0  0  0  0  0  0  0  0  0  0
   -5.6570    3.2510   15.3550 C   0  0  0  0  0  0  0  0  0  0  0  0
   -5.9600    4.9080   15.6900 Cl  0  0  0  0  0  0  0  0  0  0  0  0
   -5.0710    2.8960   14.1320 C   0  0  0  0  0  0  0  0  0  0  0  0
   -6.7210    2.7530   17.7670 Cl  0  0  0  0  0  0  0  0  0  0  0  0
   -6.1490   -0.3560   17.1940 S   0  0  0  0  0  0  0  0  0  0  0  0
   -5.6150   -1.7380   16.6730 N   0  0  0  0  0  0  0  0  0  0  0  0
   -7.5740   -0.3800   17.2140 O   0  0  0  0  0  0  0  0  0  0  0  0
   -5.4390   -0.0370   18.4000 O   0  0  0  0  0  0  0  0  0  0  0  0
   -2.5840    1.5060   12.3850 N   0  0  0  0  0  0  0  0  0  0  0  0
   -4.1280   -0.3740   12.2720 O   0  0  0  0  0  0  0  0  0  0  0  0
   -4.7560    1.8170   11.3210 O   0  0  0  0  0  0  0  0  0  0  0  0
  1  2  1  0  0  0  0
  2  3  2  0  0  0  0
  3  4  1  0  0  0  0
  4  5  2  0  0  0  0
  5  6  1  0  0  0  0
  6  7  1  0  0  0  0
  6  8  2  0  0  0  0
  8  2  1  0  0  0  0
  5  9  1  0  0  0  0
  4 10  1  0  0  0  0
 10 11  1  0  0  0  0
 10 12  2  0  0  0  0
 10 13  2  0  0  0  0
  1 14  1  0  0  0  0
  1 15  2  0  0  0  0
  1 16  2  0  0  0  0
M  END
>  <EXTREG>  (2POU_extract)
2POU_extract

$$$$
2POV_extract
  -MTS-   01061521563D 0   0.00000     0.00000     0

 16 16  0  0  0  0  0  0  0  0999 V2000
   -5.1890    0.7050   14.8280 C   0  0  0  0  0  0  0  0  0  0  0  0
   -4.8830    1.6900   13.8730 C   0  0  0  0  0  0  0  0  0  0  0  0
   -5.1800    3.0540   14.1020 C   0  0  0  0  0  0  0  0  0  0  0  0
   -5.7900    3.4100   15.3140 C   0  0  0  0  0  0  0  0  0  0  0  0
   -6.1080    2.4370   16.2860 C   0  0  0  0  0  0  0  0  0  0  0  0
   -6.8370    2.9030   17.7270 Cl  0  0  0  0  0  0  0  0  0  0  0  0
   -5.8020    1.0730   16.0370 C   0  0  0  0  0  0  0  0  0  0  0  0
   -6.1720   -0.2320   17.1980 S   0  0  0  0  0  0  0  0  0  0  0  0
   -7.6000   -0.3360   17.2120 O   0  0  0  0  0  0  0  0  0  0  0  0
   -5.4930    0.0590   18.4220 O   0  0  0  0  0  0  0  0  0  0  0  0
   -5.6080   -1.5930   16.6460 N   0  0  0  0  0  0  0  0  0  0  0  0
   -4.8950    4.0550   13.1810 N   0  0  0  0  0  0  0  0  0  0  0  0
   -4.1300    1.1850   12.3610 S   0  0  0  0  0  0  0  0  0  0  0  0
   -4.8110    1.8990   11.3300 O   0  0  0  0  0  0  0  0  0  0  0  0
   -4.1260   -0.2380   12.3230 O   0  0  0  0  0  0  0  0  0  0  0  0
   -2.6250    1.6600   12.3760 N   0  0  0  0  0  0  0  0  0  0  0  0
  1  2  2  0  0  0  0
  2  3  1  0  0  0  0
  3  4  2  0  0  0  0
  4  5  1  0  0  0  0
  5  6  1  0  0  0  0
  5  7  2  0  0  0  0
  7  1  1  0  0  0  0
  7  8  1  0  0  0  0
  8  9  2  0  0  0  0
  8 10  2  0  0  0  0
  8 11  1  0  0  0  0
  3 12  1  0  0  0  0
  2 13  1  0  0  0  0
 13 14  2  0  0  0  0
 13 15  2  0  0  0  0
 13 16  1  0  0  0  0
M  END
>  <EXTREG>  (2POV_extract)
2POV_extract

$$$$
2Q1B_extract
  -MTS-   01061521563D 0   0.00000     0.00000     0

 12 13  0  0  0  0  0  0  0  0999 V2000
   -5.7360    3.6380   16.0250 C   0  0  0  0  0  0  0  0  0  0  0  0
   -6.2150    2.5950   16.8150 C   0  0  0  0  0  0  0  0  0  0  0  0
   -5.8810    1.3010   16.4260 C   0  0  0  0  0  0  0  0  0  0  0  0
   -6.3500   -0.1850   17.2530 S   0  0  0  0  0  0  0  0  0  0  0  0
   -5.7150   -0.1930   18.5720 O   0  0  0  0  0  0  0  0  0  0  0  0
   -7.7840   -0.2860   17.1440 O   0  0  0  0  0  0  0  0  0  0  0  0
   -5.5340   -1.2460   16.1190 N   0  0  0  0  0  0  0  0  0  0  0  0
   -4.9290   -0.4860   15.1660 C   0  0  0  0  0  0  0  0  0  0  0  0
   -5.1150    1.0060   15.3200 C   0  0  0  0  0  0  0  0  0  0  0  0
   -4.6380    2.0450   14.5330 C   0  0  0  0  0  0  0  0  0  0  0  0
   -4.9560    3.3480   14.8980 C   0  0  0  0  0  0  0  0  0  0  0  0
   -4.2780   -0.9340   14.2430 O   0  0  0  0  0  0  0  0  0  0  0  0
  1  2  2  0  0  0  0
  2  3  1  0  0  0  0
  3  4  1  0  0  0  0
  4  5  2  0  0  0  0
  4  6  2  0  0  0  0
  4  7  1  0  0  0  0
  7  8  1  0  0  0  0
  8  9  1  0  0  0  0
  9  3  2  0  0  0  0
  9 10  1  0  0  0  0
 10 11  2  0  0  0  0
 11  1  1  0  0  0  0
  8 12  2  0  0  0  0
M  END
>  <EXTREG>  (2Q1B_extract)
2Q1B_extract

$$$$
2Q1Q_extract
  -MTS-   01061521563D 0   0.00000     0.00000     0

 18 19  0  0  0  0  0  0  0  0999 V2000
   -5.3360    4.4540   11.2740 O   0  0  0  0  0  0  0  0  0  0  0  0
   -4.0920    5.0750   11.6690 S   0  0  0  0  0  0  0  0  0  0  0  0
   -3.9430    5.1890   13.2030 N   0  0  0  0  0  0  0  0  0  0  0  0
   -4.4710    4.2080   14.0750 C   0  0  0  0  0  0  0  0  0  0  0  0
   -3.6780    3.1000   14.3740 C   0  0  0  0  0  0  0  0  0  0  0  0
   -4.1540    2.1110   15.2440 C   0  0  0  0  0  0  0  0  0  0  0  0
   -5.4350    2.2020   15.8130 C   0  0  0  0  0  0  0  0  0  0  0  0
   -5.9660    1.0250   16.8000 S   0  0  0  0  0  0  0  0  0  0  0  0
   -5.4570   -0.3680   16.2160 N   0  0  0  0  0  0  0  0  0  0  0  0
   -5.4180    1.2340   18.1120 O   0  0  0  0  0  0  0  0  0  0  0  0
   -7.4010    1.0300   16.8400 O   0  0  0  0  0  0  0  0  0  0  0  0
   -6.2250    3.3190   15.4990 C   0  0  0  0  0  0  0  0  0  0  0  0
   -5.7480    4.3100   14.6340 C   0  0  0  0  0  0  0  0  0  0  0  0
   -3.1750    6.2790   13.7940 C   0  0  0  0  0  0  0  0  0  0  0  0
   -2.0740    6.6100   12.7940 C   0  0  0  0  0  0  0  0  0  0  0  0
   -2.6110    7.2490   11.5130 C   0  0  0  0  0  0  0  0  0  0  0  0
   -3.8680    6.5650   10.9640 C   0  0  0  0  0  0  0  0  0  0  0  0
   -3.0550    4.1910   11.1920 O   0  0  0  0  0  0  0  0  0  0  0  0
  1  2  2  0  0  0  0
  2  3  1  0  0  0  0
  3  4  1  0  0  0  0
  4  5  2  0  0  0  0
  5  6  1  0  0  0  0
  6  7  2  0  0  0  0
  7  8  1  0  0  0  0
  8  9  1  0  0  0  0
  8 10  2  0  0  0  0
  8 11  2  0  0  0  0
  7 12  1  0  0  0  0
 12 13  2  0  0  0  0
 13  4  1  0  0  0  0
  3 14  1  0  0  0  0
 14 15  1  0  0  0  0
 15 16  1  0  0  0  0
 16 17  1  0  0  0  0
 17  2  1  0  0  0  0
  2 18  2  0  0  0  0
M  END
>  <EXTREG>  (2Q1Q_extract)
2Q1Q_extract

$$$$
2Q38_extract
  -MTS-   01061521563D 0   0.00000     0.00000     0

 12 13  0  0  0  0  0  0  0  0999 V2000
   -5.9410    3.6820   15.9990 C   0  0  0  0  0  0  0  0  0  0  0  0
   -6.4150    2.6600   16.8290 C   0  0  0  0  0  0  0  0  0  0  0  0
   -6.0740    1.3460   16.5090 C   0  0  0  0  0  0  0  0  0  0  0  0
   -6.5150   -0.1420   17.3600 S   0  0  0  0  0  0  0  0  0  0  0  0
   -7.9470   -0.3360   17.3040 O   0  0  0  0  0  0  0  0  0  0  0  0
   -5.8270   -0.2060   18.6350 O   0  0  0  0  0  0  0  0  0  0  0  0
   -5.7470   -1.0760   16.2260 N   0  0  0  0  0  0  0  0  0  0  0  0
   -5.0060   -0.4300   15.3940 C   0  0  0  0  0  0  0  0  0  0  0  0
   -5.3170    1.0500   15.3840 C   0  0  0  0  0  0  0  0  0  0  0  0
   -4.7930    2.0670   14.5860 C   0  0  0  0  0  0  0  0  0  0  0  0
   -5.1620    3.3850   14.8700 C   0  0  0  0  0  0  0  0  0  0  0  0
   -4.4890   -1.0230   14.4540 O   0  0  0  0  0  0  0  0  0  0  0  0
  1  2  2  0  0  0  0
  2  3  1  0  0  0  0
  3  4  1  0  0  0  0
  4  5  2  0  0  0  0
  4  6  2  0  0  0  0
  4  7  1  0  0  0  0
  7  8  1  0  0  0  0
  8  9  1  0  0  0  0
  9  3  2  0  0  0  0
  9 10  1  0  0  0  0
 10 11  2  0  0  0  0
 11  1  1  0  0  0  0
  8 12  2  0  0  0  0
M  END
>  <EXTREG>  (2Q38_extract)
2Q38_extract

$$$$
2QO8_extract
  -MTS-   01061521563D 0   0.00000     0.00000     0

 23 24  0  0  0  0  0  0  0  0999 V2000
   -4.2710    2.6190   15.3280 C   0  0  0  0  0  0  0  0  0  0  0  0
   -5.5150    2.4970   15.9670 C   0  0  0  0  0  0  0  0  0  0  0  0
   -6.4720    3.5510   15.9400 C   0  0  0  0  0  0  0  0  0  0  0  0
   -6.1730    4.7430   15.2610 C   0  0  0  0  0  0  0  0  0  0  0  0
   -4.9580    4.8700   14.6330 C   0  0  0  0  0  0  0  0  0  0  0  0
   -4.4070    5.9870   13.8670 C   0  0  0  0  0  0  0  0  0  0  0  0
   -3.3340    5.4370   13.0730 C   0  0  0  0  0  0  0  0  0  0  0  0
   -2.2820    6.4620   12.7870 N   0  0  0  0  0  0  0  0  0  0  0  0
   -2.4380    7.5840   12.0280 C   0  0  0  0  0  0  0  0  0  0  0  0
   -1.3180    8.6490   11.7390 C   0  0  0  0  0  0  0  0  0  0  0  0
   -0.2540    8.0630   10.7380 C   0  0  0  0  0  0  0  0  0  0  0  0
   -0.7820    7.4130    9.4340 C   0  0  0  0  0  0  0  0  0  0  0  0
   -0.7660    8.3900    8.2520 C   0  0  0  0  0  0  0  0  0  0  0  0
   -0.6530    9.1760   13.0530 C   0  0  0  0  0  0  0  0  0  0  0  0
   -1.5980    9.6780   14.1710 C   0  0  0  0  0  0  0  0  0  0  0  0
   -0.9940    9.4540   15.5610 C   0  0  0  0  0  0  0  0  0  0  0  0
   -3.5640    7.7440   11.5430 O   0  0  0  0  0  0  0  0  0  0  0  0
   -2.7920    4.3010   13.8730 C   0  0  0  0  0  0  0  0  0  0  0  0
   -3.9780    3.8410   14.6390 C   0  0  0  0  0  0  0  0  0  0  0  0
   -5.9610    1.0170   16.8510 S   0  0  0  0  0  0  0  0  0  0  0  0
   -5.2860   -0.2370   16.1950 N   0  0  0  0  0  0  0  0  0  0  0  0
   -7.3900    0.8770   16.7120 O   0  0  0  0  0  0  0  0  0  0  0  0
   -5.4160    1.1350   18.1720 O   0  0  0  0  0  0  0  0  0  0  0  0
  1  2  2  0  0  0  0
  2  3  1  0  0  0  0
  3  4  2  0  0  0  0
  4  5  1  0  0  0  0
  5  6  1  0  0  0  0
  6  7  1  0  0  0  0
  7  8  1  0  0  0  0
  8  9  1  0  0  0  0
  9 10  1  0  0  0  0
 10 11  1  0  0  0  0
 11 12  1  0  0  0  0
 12 13  1  0  0  0  0
 10 14  1  0  0  0  0
 14 15  1  0  0  0  0
 15 16  1  0  0  0  0
  9 17  2  0  0  0  0
  7 18  1  0  0  0  0
 18 19  1  0  0  0  0
 19  5  2  0  0  0  0
 19  1  1  0  0  0  0
  2 20  1  0  0  0  0
 20 21  1  0  0  0  0
 20 22  2  0  0  0  0
 20 23  2  0  0  0  0
M  END
>  <EXTREG>  (2QO8_extract)
2QO8_extract

$$$$
2QOA_extract
  -MTS-   01061521563D 0   0.00000     0.00000     0

 13 14  0  0  0  0  0  0  0  0999 V2000
   -5.9530    3.4180   15.4330 C   0  0  0  0  0  0  0  0  0  0  0  0
   -5.1660    2.3560   15.8810 C   0  0  0  0  0  0  0  0  0  0  0  0
   -5.9000    1.0390   16.8390 S   0  0  0  0  0  0  0  0  0  0  0  0
   -5.3620   -0.3150   16.2880 N   0  0  0  0  0  0  0  0  0  0  0  0
   -5.3820    1.1740   18.1660 O   0  0  0  0  0  0  0  0  0  0  0  0
   -7.3150    1.1000   16.6330 O   0  0  0  0  0  0  0  0  0  0  0  0
   -3.7660    2.3000   15.6080 C   0  0  0  0  0  0  0  0  0  0  0  0
   -3.1690    3.3420   14.8620 C   0  0  0  0  0  0  0  0  0  0  0  0
   -3.9460    4.3950   14.4200 C   0  0  0  0  0  0  0  0  0  0  0  0
   -5.3380    4.4630   14.6800 C   0  0  0  0  0  0  0  0  0  0  0  0
   -5.9020    5.6880   14.0890 C   0  0  0  0  0  0  0  0  0  0  0  0
   -4.7920    6.2980   13.2980 C   0  0  0  0  0  0  0  0  0  0  0  0
   -3.5710    5.5920   13.6330 C   0  0  0  0  0  0  0  0  0  0  0  0
  1  2  2  0  0  0  0
  2  3  1  0  0  0  0
  3  4  1  0  0  0  0
  3  5  2  0  0  0  0
  3  6  2  0  0  0  0
  2  7  1  0  0  0  0
  7  8  2  0  0  0  0
  8  9  1  0  0  0  0
  9 10  2  0  0  0  0
 10  1  1  0  0  0  0
 10 11  1  0  0  0  0
 11 12  1  0  0  0  0
 12 13  1  0  0  0  0
 13  9  1  0  0  0  0
M  END
>  <EXTREG>  (2QOA_extract)
2QOA_extract

$$$$
2X7S_extract
  -MTS-   01061521563D 0   0.00000     0.00000     0

 26 29  0  0  0  0  0  0  0  0999 V2000
   -7.2600    1.0990   17.0870 O   0  0  0  0  0  0  0  0  0  0  0  0
   -5.8630    1.1910   16.6380 S   0  0  0  0  0  0  0  0  0  0  0  0
   -5.8210    2.0640   15.3740 O   0  0  0  0  0  0  0  0  0  0  0  0
   -4.6090    2.3180   14.6720 C   0  0  0  0  0  0  0  0  0  0  0  0
   -4.4220    1.3560   13.4860 C   0  0  0  0  0  0  0  0  0  0  0  0
   -3.8310    2.1800   12.3410 C   0  0  0  0  0  0  0  0  0  0  0  0
   -3.4520    3.4670   13.0610 C   0  0  0  0  0  0  0  0  0  0  0  0
   -3.1310    4.7180   12.2530 C   0  0  0  0  0  0  0  0  0  0  0  0
   -2.5370    5.7150   13.2590 C   0  0  0  0  0  0  0  0  0  0  0  0
   -3.5310    6.0430   14.3830 C   0  0  0  0  0  0  0  0  0  0  0  0
   -4.1130    4.8040   15.0770 C   0  0  0  0  0  0  0  0  0  0  0  0
   -4.5450    3.7200   14.0840 C   0  0  0  0  0  0  0  0  0  0  0  0
   -5.8960    4.1010   13.4600 C   0  0  0  0  0  0  0  0  0  0  0  0
   -2.0930    6.9590   12.5700 C   0  0  0  0  0  0  0  0  0  0  0  0
   -1.9350    8.1420   13.3040 C   0  0  0  0  0  0  0  0  0  0  0  0
   -1.5220    9.3250   12.6760 C   0  0  0  0  0  0  0  0  0  0  0  0
   -1.2760    9.3230   11.3130 C   0  0  0  0  0  0  0  0  0  0  0  0
   -1.4390    8.1540   10.5800 C   0  0  0  0  0  0  0  0  0  0  0  0
   -1.8440    6.9690   11.1950 C   0  0  0  0  0  0  0  0  0  0  0  0
   -1.9880    5.7440   10.3090 C   0  0  0  0  0  0  0  0  0  0  0  0
   -2.1670    4.4550   11.1050 C   0  0  0  0  0  0  0  0  0  0  0  0
   -0.8800   10.4610   10.6690 O   0  0  0  0  0  0  0  0  0  0  0  0
   -1.3530   10.4930   13.3910 O   0  0  0  0  0  0  0  0  0  0  0  0
   -0.8060   10.4900   14.7130 C   0  0  0  0  0  0  0  0  0  0  0  0
   -5.2920   -0.1980   16.3410 N   0  0  0  0  0  0  0  0  0  0  0  0
   -5.1000    1.6840   17.7850 O   0  0  0  0  0  0  0  0  0  0  0  0
  1  2  2  0  0  0  0
  2  3  1  0  0  0  0
  3  4  1  0  0  0  0
  4  5  1  0  0  0  0
  5  6  1  0  0  0  0
  6  7  1  0  0  0  0
  7  8  1  0  0  0  0
  8  9  1  0  0  0  0
  9 10  1  0  0  0  0
 10 11  1  0  0  0  0
 11 12  1  0  0  0  0
 12  7  1  0  0  0  0
 12  4  1  0  0  0  0
 12 13  1  0  0  0  0
  9 14  1  0  0  0  0
 14 15  1  0  0  0  0
 15 16  2  0  0  0  0
 16 17  1  0  0  0  0
 17 18  2  0  0  0  0
 18 19  1  0  0  0  0
 19 14  2  0  0  0  0
 19 20  1  0  0  0  0
 20 21  1  0  0  0  0
 21  8  1  0  0  0  0
 17 22  1  0  0  0  0
 16 23  1  0  0  0  0
 23 24  1  0  0  0  0
  2 25  1  0  0  0  0
  2 26  2  0  0  0  0
M  END
>  <EXTREG>  (2X7S_extract)
2X7S_extract

$$$$
2X7T_extract
  -MTS-   01061521563D 0   0.00000     0.00000     0

 30 33  0  0  0  0  0  0  0  0999 V2000
   -7.3820    1.0770   17.1550 O   0  0  0  0  0  0  0  0  0  0  0  0
   -5.9710    1.1180   16.8060 S   0  0  0  0  0  0  0  0  0  0  0  0
   -5.8850    1.9590   15.3980 O   0  0  0  0  0  0  0  0  0  0  0  0
   -4.6250    2.1750   14.7420 C   0  0  0  0  0  0  0  0  0  0  0  0
   -4.4950    1.3410   13.4430 C   0  0  0  0  0  0  0  0  0  0  0  0
   -3.5050    2.1260   12.5590 C   0  0  0  0  0  0  0  0  0  0  0  0
   -3.1290    3.2830   13.5000 C   0  0  0  0  0  0  0  0  0  0  0  0
   -2.4760    4.5340   12.8210 C   0  0  0  0  0  0  0  0  0  0  0  0
   -1.1860    4.1640   12.0330 C   0  0  0  0  0  0  0  0  0  0  0  0
   -0.5900    5.4230   11.3310 C   0  0  0  0  0  0  0  0  0  0  0  0
   -0.6630    6.7000   12.1800 C   0  0  0  0  0  0  0  0  0  0  0  0
    0.0340    7.8890   11.7270 C   0  0  0  0  0  0  0  0  0  0  0  0
    0.0180    9.1190   12.4790 C   0  0  0  0  0  0  0  0  0  0  0  0
    0.7160   10.2130   11.9830 O   0  0  0  0  0  0  0  0  0  0  0  0
    2.3670   10.2220   12.0630 S   0  0  0  0  0  0  0  0  0  0  0  0
    2.8780    9.7100   13.4100 N   0  0  0  0  0  0  0  0  0  0  0  0
    2.9300    9.3670   10.9940 O   0  0  0  0  0  0  0  0  0  0  0  0
    2.8290   11.6140   11.8510 O   0  0  0  0  0  0  0  0  0  0  0  0
   -0.7240    9.1630   13.7320 C   0  0  0  0  0  0  0  0  0  0  0  0
   -1.2540    7.9720   13.9030 C   0  0  0  0  0  0  0  0  0  0  0  0
   -1.4050    6.7590   13.4320 C   0  0  0  0  0  0  0  0  0  0  0  0
   -2.1520    5.5530   13.9890 C   0  0  0  0  0  0  0  0  0  0  0  0
   -3.4270    5.9620   14.7750 C   0  0  0  0  0  0  0  0  0  0  0  0
   -4.1710    4.7250   15.3390 C   0  0  0  0  0  0  0  0  0  0  0  0
   -4.4240    3.6190   14.2840 C   0  0  0  0  0  0  0  0  0  0  0  0
   -5.6780    4.0650   13.4420 C   0  0  0  0  0  0  0  0  0  0  0  0
   -0.8350   10.3770   14.6490 C   0  0  0  0  0  0  0  0  0  0  0  0
   -2.0380   11.2010   14.2090 C   0  0  0  0  0  0  0  0  0  0  0  0
   -5.3850   -0.2640   16.5460 N   0  0  0  0  0  0  0  0  0  0  0  0
   -5.1810    1.7220   17.8250 O   0  0  0  0  0  0  0  0  0  0  0  0
  1  2  2  0  0  0  0
  2  3  1  0  0  0  0
  3  4  1  0  0  0  0
  4  5  1  0  0  0  0
  5  6  1  0  0  0  0
  6  7  1  0  0  0  0
  7  8  1  0  0  0  0
  8  9  1  0  0  0  0
  9 10  1  0  0  0  0
 10 11  1  0  0  0  0
 11 12  1  0  0  0  0
 12 13  2  0  0  0  0
 13 14  1  0  0  0  0
 14 15  1  0  0  0  0
 15 16  1  0  0  0  0
 15 17  2  0  0  0  0
 15 18  2  0  0  0  0
 13 19  1  0  0  0  0
 19 20  2  0  0  0  0
 20 21  1  0  0  0  0
 21 11  2  0  0  0  0
 21 22  1  0  0  0  0
 22  8  1  0  0  0  0
 22 23  1  0  0  0  0
 23 24  1  0  0  0  0
 24 25  1  0  0  0  0
 25  7  1  0  0  0  0
 25  4  1  0  0  0  0
 25 26  1  0  0  0  0
 19 27  1  0  0  0  0
 27 28  1  0  0  0  0
  2 29  1  0  0  0  0
  2 30  2  0  0  0  0
M  END
>  <EXTREG>  (2X7T_extract)
2X7T_extract

$$$$
3B4F_extract
  -MTS-   01061521563D 0   0.00000     0.00000     0

 23 25  0  0  0  0  0  0  0  0999 V2000
   -2.5640    1.6640   11.2590 C   0  0  0  0  0  0  0  0  0  0  0  0
   -3.8340    1.7600   11.8440 C   0  0  0  0  0  0  0  0  0  0  0  0
   -4.3130    2.9540   12.4160 C   0  0  0  0  0  0  0  0  0  0  0  0
   -4.3240    4.2810   11.9510 C   0  0  0  0  0  0  0  0  0  0  0  0
   -3.8020    4.9100   10.6400 C   0  0  0  0  0  0  0  0  0  0  0  0
   -3.8700    4.2010    9.5320 N   0  0  0  0  0  0  0  0  0  0  0  0
   -4.3660    2.9530    9.4850 N   0  0  0  0  0  0  0  0  0  0  0  0
   -3.3500    6.0560   10.6570 O   0  0  0  0  0  0  0  0  0  0  0  0
   -4.8790    5.0620   12.8760 N   0  0  0  0  0  0  0  0  0  0  0  0
   -5.2430    4.3050   13.9150 C   0  0  0  0  0  0  0  0  0  0  0  0
   -4.9000    2.9750   13.6690 C   0  0  0  0  0  0  0  0  0  0  0  0
   -5.1680    1.9670   14.6080 C   0  0  0  0  0  0  0  0  0  0  0  0
   -5.7760    2.3170   15.8090 C   0  0  0  0  0  0  0  0  0  0  0  0
   -6.1340    3.6460   16.0340 C   0  0  0  0  0  0  0  0  0  0  0  0
   -5.8630    4.6430   15.1030 C   0  0  0  0  0  0  0  0  0  0  0  0
   -6.2430    1.2680   17.1320 S   0  0  0  0  0  0  0  0  0  0  0  0
   -5.7860   -0.1230   16.4300 N   0  0  0  0  0  0  0  0  0  0  0  0
   -7.6910    1.0210   17.0480 O   0  0  0  0  0  0  0  0  0  0  0  0
   -5.3460    0.9000   18.2350 O   0  0  0  0  0  0  0  0  0  0  0  0
   -4.6360    0.6030   11.9130 C   0  0  0  0  0  0  0  0  0  0  0  0
   -4.2130   -0.6130   11.3870 C   0  0  0  0  0  0  0  0  0  0  0  0
   -2.9540   -0.6930   10.7890 C   0  0  0  0  0  0  0  0  0  0  0  0
   -2.1380    0.4400   10.7160 C   0  0  0  0  0  0  0  0  0  0  0  0
  1  2  2  0  0  0  0
  2  3  1  0  0  0  0
  3  4  2  0  0  0  0
  4  5  1  0  0  0  0
  5  6  1  0  0  0  0
  6  7  1  0  0  0  0
  5  8  2  0  0  0  0
  4  9  1  0  0  0  0
  9 10  1  0  0  0  0
 10 11  2  0  0  0  0
 11  3  1  0  0  0  0
 11 12  1  0  0  0  0
 12 13  2  0  0  0  0
 13 14  1  0  0  0  0
 14 15  2  0  0  0  0
 15 10  1  0  0  0  0
 13 16  1  0  0  0  0
 16 17  1  0  0  0  0
 16 18  2  0  0  0  0
 16 19  2  0  0  0  0
  2 20  1  0  0  0  0
 20 21  2  0  0  0  0
 21 22  1  0  0  0  0
 22 23  2  0  0  0  0
 23  1  1  0  0  0  0
M  END
>  <EXTREG>  (3B4F_extract)
3B4F_extract

$$$$
3BL1_extract
  -MTS-   01061521563D 0   0.00000     0.00000     0

 24 26  0  0  0  0  0  0  0  0999 V2000
   -7.5950    0.8940   17.0260 O   0  0  0  0  0  0  0  0  0  0  0  0
   -6.1780    1.1050   16.9510 S   0  0  0  0  0  0  0  0  0  0  0  0
   -5.8300    2.3190   15.8880 C   0  0  0  0  0  0  0  0  0  0  0  0
   -5.3190    2.0860   14.5920 C   0  0  0  0  0  0  0  0  0  0  0  0
   -4.9950    3.0990   13.6500 C   0  0  0  0  0  0  0  0  0  0  0  0
   -4.4830    2.6860   12.2640 C   0  0  0  0  0  0  0  0  0  0  0  0
   -3.8950    3.3390   11.2440 N   0  0  0  0  0  0  0  0  0  0  0  0
   -3.3810    4.6120   10.8910 N   0  0  0  0  0  0  0  0  0  0  0  0
   -3.9230    5.8800   11.1360 C   0  0  0  0  0  0  0  0  0  0  0  0
   -3.0940    6.8320   10.6040 C   0  0  0  0  0  0  0  0  0  0  0  0
   -3.3780    8.1980   10.6910 C   0  0  0  0  0  0  0  0  0  0  0  0
   -4.5690    8.5660   11.3430 C   0  0  0  0  0  0  0  0  0  0  0  0
   -5.4340    7.5980   11.8890 C   0  0  0  0  0  0  0  0  0  0  0  0
   -5.1110    6.2350   11.7850 C   0  0  0  0  0  0  0  0  0  0  0  0
   -1.8890    6.1970    9.9440 C   0  0  0  0  0  0  0  0  0  0  0  0
   -2.1420    4.6840   10.1090 C   0  0  0  0  0  0  0  0  0  0  0  0
   -2.3170    4.0390    8.7390 C   0  0  0  0  0  0  0  0  0  0  0  0
   -4.7000    1.5160   11.9490 O   0  0  0  0  0  0  0  0  0  0  0  0
   -5.2390    4.4140   14.0230 C   0  0  0  0  0  0  0  0  0  0  0  0
   -5.7630    4.6790   15.2890 C   0  0  0  0  0  0  0  0  0  0  0  0
   -6.0380    3.6500   16.2010 C   0  0  0  0  0  0  0  0  0  0  0  0
   -6.7030    4.0340   17.8000 Cl  0  0  0  0  0  0  0  0  0  0  0  0
   -5.7090    1.2920   18.4530 O   0  0  0  0  0  0  0  0  0  0  0  0
   -5.5800   -0.0840   16.3950 N   0  0  0  0  0  0  0  0  0  0  0  0
  1  2  2  0  0  0  0
  2  3  1  0  0  0  0
  3  4  2  0  0  0  0
  4  5  1  0  0  0  0
  5  6  1  0  0  0  0
  6  7  1  0  0  0  0
  7  8  1  0  0  0  0
  8  9  1  0  0  0  0
  9 10  2  0  0  0  0
 10 11  1  0  0  0  0
 11 12  2  0  0  0  0
 12 13  1  0  0  0  0
 13 14  2  0  0  0  0
 14  9  1  0  0  0  0
 10 15  1  0  0  0  0
 15 16  1  0  0  0  0
 16  8  1  0  0  0  0
 16 17  1  0  0  0  0
  6 18  2  0  0  0  0
  5 19  2  0  0  0  0
 19 20  1  0  0  0  0
 20 21  2  0  0  0  0
 21  3  1  0  0  0  0
 21 22  1  0  0  0  0
  2 23  2  0  0  0  0
  2 24  1  0  0  0  0
M  END
>  <EXTREG>  (3BL1_extract)
3BL1_extract

$$$$
3CAJ_extract
  -MTS-   01061521563D 0   0.00000     0.00000     0

 16 17  0  0  0  0  0  0  0  0999 V2000
   -5.4530   -1.6780   16.4190 N   0  0  0  0  0  0  0  0  0  0  0  0
   -5.9810   -0.3080   17.0430 S   0  0  0  0  0  0  0  0  0  0  0  0
   -5.2110    1.0450   16.1690 C   0  0  0  0  0  0  0  0  0  0  0  0
   -3.9230    1.1790   16.0790 N   0  0  0  0  0  0  0  0  0  0  0  0
   -3.6550    2.3330   15.3570 C   0  0  0  0  0  0  0  0  0  0  0  0
   -4.7970    3.0580   14.9110 C   0  0  0  0  0  0  0  0  0  0  0  0
   -4.6760    4.2480   14.1740 C   0  0  0  0  0  0  0  0  0  0  0  0
   -3.3770    4.7380   13.8770 C   0  0  0  0  0  0  0  0  0  0  0  0
   -3.2570    5.9190   13.1550 O   0  0  0  0  0  0  0  0  0  0  0  0
   -1.9270    6.4210   12.8540 C   0  0  0  0  0  0  0  0  0  0  0  0
   -1.7590    7.7170   13.5550 C   0  0  0  0  0  0  0  0  0  0  0  0
   -2.2320    4.0210   14.3130 C   0  0  0  0  0  0  0  0  0  0  0  0
   -2.3420    2.8280   15.0510 C   0  0  0  0  0  0  0  0  0  0  0  0
   -6.2200    2.2370   15.4230 S   0  0  0  0  0  0  0  0  0  0  0  0
   -5.4920   -0.1980   18.3940 O   0  0  0  0  0  0  0  0  0  0  0  0
   -7.4000   -0.1820   16.7940 O   0  0  0  0  0  0  0  0  0  0  0  0
  1  2  1  0  0  0  0
  2  3  1  0  0  0  0
  3  4  2  0  0  0  0
  4  5  1  0  0  0  0
  5  6  2  0  0  0  0
  6  7  1  0  0  0  0
  7  8  2  0  0  0  0
  8  9  1  0  0  0  0
  9 10  1  0  0  0  0
 10 11  1  0  0  0  0
  8 12  1  0  0  0  0
 12 13  2  0  0  0  0
 13  5  1  0  0  0  0
  6 14  1  0  0  0  0
 14  3  1  0  0  0  0
  2 15  2  0  0  0  0
  2 16  2  0  0  0  0
M  END
>  <EXTREG>  (3CAJ_extract)
3CAJ_extract

$$$$
3D8W_extract
  -MTS-   01061521563D 0   0.00000     0.00000     0

 19 20  0  0  0  0  0  0  0  0999 V2000
   -3.7100    5.9470   15.2050 C   0  0  0  0  0  0  0  0  0  0  0  0
   -3.9830    5.6900   13.8700 C   0  0  0  0  0  0  0  0  0  0  0  0
   -5.2870    4.8050   13.5220 S   0  0  0  0  0  0  0  0  0  0  0  0
   -4.7480    3.4100   13.2850 N   0  0  0  0  0  0  0  0  0  0  0  0
   -4.7710    2.3500   14.1340 C   0  0  0  0  0  0  0  0  0  0  0  0
   -5.9010    2.1750   15.4040 S   0  0  0  0  0  0  0  0  0  0  0  0
   -5.1830    0.6690   15.8680 C   0  0  0  0  0  0  0  0  0  0  0  0
   -5.8870   -0.3680   16.9680 S   0  0  0  0  0  0  0  0  0  0  0  0
   -5.5100   -1.8500   16.5540 N   0  0  0  0  0  0  0  0  0  0  0  0
   -7.2760   -0.1190   16.9320 O   0  0  0  0  0  0  0  0  0  0  0  0
   -5.3160   -0.0560   18.2440 O   0  0  0  0  0  0  0  0  0  0  0  0
   -4.1450    0.3540   15.0730 N   0  0  0  0  0  0  0  0  0  0  0  0
   -3.8990    1.3160   14.0570 N   0  0  0  0  0  0  0  0  0  0  0  0
   -5.8950    5.2940   12.2580 O   0  0  0  0  0  0  0  0  0  0  0  0
   -6.2020    5.0290   14.6270 O   0  0  0  0  0  0  0  0  0  0  0  0
   -3.2390    6.2220   12.8310 C   0  0  0  0  0  0  0  0  0  0  0  0
   -2.1400    7.0250   13.1570 C   0  0  0  0  0  0  0  0  0  0  0  0
   -1.8390    7.2570   14.4960 C   0  0  0  0  0  0  0  0  0  0  0  0
   -2.6110    6.7350   15.5320 C   0  0  0  0  0  0  0  0  0  0  0  0
  1  2  2  0  0  0  0
  2  3  1  0  0  0  0
  3  4  1  0  0  0  0
  4  5  1  0  0  0  0
  5  6  1  0  0  0  0
  6  7  1  0  0  0  0
  7  8  1  0  0  0  0
  8  9  1  0  0  0  0
  8 10  2  0  0  0  0
  8 11  2  0  0  0  0
  7 12  2  0  0  0  0
 12 13  1  0  0  0  0
 13  5  2  0  0  0  0
  3 14  2  0  0  0  0
  3 15  2  0  0  0  0
  2 16  1  0  0  0  0
 16 17  2  0  0  0  0
 17 18  1  0  0  0  0
 18 19  2  0  0  0  0
 19  1  1  0  0  0  0
M  END
>  <EXTREG>  (3D8W_extract)
3D8W_extract

$$$$
3DD0_extract
  -MTS-   01061521563D 0   0.00000     0.00000     0

 16 17  0  0  0  0  0  0  0  0999 V2000
   -5.4460   -1.6480   16.4810 N   0  0  0  0  0  0  0  0  0  0  0  0
   -6.0190   -0.3400   17.1430 S   0  0  0  0  0  0  0  0  0  0  0  0
   -5.2630    1.0400   16.2880 C   0  0  0  0  0  0  0  0  0  0  0  0
   -3.9440    1.2130   16.2190 N   0  0  0  0  0  0  0  0  0  0  0  0
   -3.6610    2.3480   15.4680 C   0  0  0  0  0  0  0  0  0  0  0  0
   -4.8220    3.0220   15.0870 C   0  0  0  0  0  0  0  0  0  0  0  0
   -4.7150    4.2240   14.3390 C   0  0  0  0  0  0  0  0  0  0  0  0
   -3.3420    4.5680   14.1020 C   0  0  0  0  0  0  0  0  0  0  0  0
   -3.1840    5.7230   13.3240 O   0  0  0  0  0  0  0  0  0  0  0  0
   -1.8990    6.4650   13.2450 C   0  0  0  0  0  0  0  0  0  0  0  0
   -1.7190    7.3650   14.4780 C   0  0  0  0  0  0  0  0  0  0  0  0
   -2.1490    3.9390   14.4820 C   0  0  0  0  0  0  0  0  0  0  0  0
   -2.3030    2.7300   15.2400 C   0  0  0  0  0  0  0  0  0  0  0  0
   -6.1950    2.2150   15.5590 S   0  0  0  0  0  0  0  0  0  0  0  0
   -7.4220   -0.1460   16.9100 O   0  0  0  0  0  0  0  0  0  0  0  0
   -5.5900   -0.1860   18.5010 O   0  0  0  0  0  0  0  0  0  0  0  0
  1  2  1  0  0  0  0
  2  3  1  0  0  0  0
  3  4  2  0  0  0  0
  4  5  1  0  0  0  0
  5  6  2  0  0  0  0
  6  7  1  0  0  0  0
  7  8  2  0  0  0  0
  8  9  1  0  0  0  0
  9 10  1  0  0  0  0
 10 11  1  0  0  0  0
  8 12  1  0  0  0  0
 12 13  2  0  0  0  0
 13  5  1  0  0  0  0
  6 14  1  0  0  0  0
 14  3  1  0  0  0  0
  2 15  2  0  0  0  0
  2 16  2  0  0  0  0
M  END
>  <EXTREG>  (3DD0_extract)
3DD0_extract

$$$$
3HKN_extract
  -MTS-   01061521563D 0   0.00000     0.00000     0

 47 48  0  0  0  0  0  0  0  0999 V2000
   -5.2090    2.4030   13.8070 C   0  0  0  0  0  0  0  0  0  0  0  0
   -4.5670    3.4520   12.9130 C   0  0  0  0  0  0  0  0  0  0  0  0
   -4.7420    4.7740   13.6370 C   0  0  0  0  0  0  0  0  0  0  0  0
   -4.0070    4.6620   14.9610 C   0  0  0  0  0  0  0  0  0  0  0  0
   -4.1480    5.9560   15.7400 C   0  0  0  0  0  0  0  0  0  0  0  0
   -5.2870    6.6630   15.2300 O   0  0  0  0  0  0  0  0  0  0  0  0
   -6.4860    6.1910   15.6680 C   0  0  0  0  0  0  0  0  0  0  0  0
   -7.5090    6.7300   15.2520 O   0  0  0  0  0  0  0  0  0  0  0  0
   -6.5770    5.0410   16.6750 C   0  0  0  0  0  0  0  0  0  0  0  0
   -4.5590    3.6080   15.7650 O   0  0  0  0  0  0  0  0  0  0  0  0
   -4.5360    2.3020   15.1680 C   0  0  0  0  0  0  0  0  0  0  0  0
   -5.4300    1.1640   16.2930 S   0  0  0  0  0  0  0  0  0  0  0  0
   -5.0960   -0.3850   15.9120 N   0  0  0  0  0  0  0  0  0  0  0  0
   -6.9080    1.3990   16.1980 O   0  0  0  0  0  0  0  0  0  0  0  0
   -4.9910    1.4240   17.7040 O   0  0  0  0  0  0  0  0  0  0  0  0
   -4.4500    5.9110   12.8070 O   0  0  0  0  0  0  0  0  0  0  0  0
   -3.1150    6.4330   12.9000 C   0  0  0  0  0  0  0  0  0  0  0  0
   -3.0490    7.5190   13.8380 O   0  0  0  0  0  0  0  0  0  0  0  0
   -1.6740    7.8960   14.0090 C   0  0  0  0  0  0  0  0  0  0  0  0
   -1.1550    8.5560   12.7450 C   0  0  0  0  0  0  0  0  0  0  0  0
   -1.2970    7.5410   11.6270 C   0  0  0  0  0  0  0  0  0  0  0  0
   -2.7390    7.0700   11.5720 C   0  0  0  0  0  0  0  0  0  0  0  0
   -2.8430    6.1490   10.4810 O   0  0  0  0  0  0  0  0  0  0  0  0
   -2.0210    5.0740   10.6080 C   0  0  0  0  0  0  0  0  0  0  0  0
   -1.9500    4.2930    9.6610 O   0  0  0  0  0  0  0  0  0  0  0  0
   -1.1460    4.8450   11.8440 C   0  0  0  0  0  0  0  0  0  0  0  0
   -0.8620    8.1040   10.3800 O   0  0  0  0  0  0  0  0  0  0  0  0
    0.4880    7.9960   10.2410 C   0  0  0  0  0  0  0  0  0  0  0  0
    1.0390    8.4520    9.2400 O   0  0  0  0  0  0  0  0  0  0  0  0
    1.3300    7.2870   11.3050 C   0  0  0  0  0  0  0  0  0  0  0  0
   -1.9160    9.7370   12.4580 O   0  0  0  0  0  0  0  0  0  0  0  0
   -1.0620   10.7570   11.9180 C   0  0  0  0  0  0  0  0  0  0  0  0
   -0.3590   10.5440   10.6920 O   0  0  0  0  0  0  0  0  0  0  0  0
   -0.9000   12.0890   12.6550 C   0  0  0  0  0  0  0  0  0  0  0  0
   -1.4880    8.8480   15.1810 C   0  0  0  0  0  0  0  0  0  0  0  0
   -0.8970   10.0870   14.7600 O   0  0  0  0  0  0  0  0  0  0  0  0
    0.4340   10.1510   15.0470 C   0  0  0  0  0  0  0  0  0  0  0  0
    1.0960   11.1380   14.7260 O   0  0  0  0  0  0  0  0  0  0  0  0
    1.1000    9.0030   15.7920 C   0  0  0  0  0  0  0  0  0  0  0  0
   -5.1970    3.5320   11.6270 O   0  0  0  0  0  0  0  0  0  0  0  0
   -4.3260    3.1350   10.6600 C   0  0  0  0  0  0  0  0  0  0  0  0
   -4.6430    3.2390    9.4770 O   0  0  0  0  0  0  0  0  0  0  0  0
   -2.9840    2.5020   11.0300 C   0  0  0  0  0  0  0  0  0  0  0  0
   -5.3770    1.1290   13.1640 O   0  0  0  0  0  0  0  0  0  0  0  0
   -4.2560    0.4470   12.7970 C   0  0  0  0  0  0  0  0  0  0  0  0
   -4.3710   -0.6380   12.2290 O   0  0  0  0  0  0  0  0  0  0  0  0
   -2.8620    1.0000   13.0890 C   0  0  0  0  0  0  0  0  0  0  0  0
  1  2  1  0  0  0  0
  2  3  1  0  0  0  0
  3  4  1  0  0  0  0
  4  5  1  0  0  0  0
  5  6  1  0  0  0  0
  6  7  1  0  0  0  0
  7  8  2  0  0  0  0
  7  9  1  0  0  0  0
  4 10  1  0  0  0  0
 10 11  1  0  0  0  0
 11  1  1  0  0  0  0
 11 12  1  0  0  0  0
 12 13  1  0  0  0  0
 12 14  2  0  0  0  0
 12 15  2  0  0  0  0
  3 16  1  0  0  0  0
 16 17  1  0  0  0  0
 17 18  1  0  0  0  0
 18 19  1  0  0  0  0
 19 20  1  0  0  0  0
 20 21  1  0  0  0  0
 21 22  1  0  0  0  0
 22 17  1  0  0  0  0
 22 23  1  0  0  0  0
 23 24  1  0  0  0  0
 24 25  2  0  0  0  0
 24 26  1  0  0  0  0
 21 27  1  0  0  0  0
 27 28  1  0  0  0  0
 28 29  2  0  0  0  0
 28 30  1  0  0  0  0
 20 31  1  0  0  0  0
 31 32  1  0  0  0  0
 32 33  2  0  0  0  0
 32 34  1  0  0  0  0
 19 35  1  0  0  0  0
 35 36  1  0  0  0  0
 36 37  1  0  0  0  0
 37 38  2  0  0  0  0
 37 39  1  0  0  0  0
  2 40  1  0  0  0  0
 40 41  1  0  0  0  0
 41 42  2  0  0  0  0
 41 43  1  0  0  0  0
  1 44  1  0  0  0  0
 44 45  1  0  0  0  0
 45 46  2  0  0  0  0
 45 47  1  0  0  0  0
M  END
>  <EXTREG>  (3HKN_extract)
3HKN_extract

$$$$
3HKQ_extract
  -MTS-   01061521563D 0   0.00000     0.00000     0

 15 15  0  0  0  0  0  0  0  0999 V2000
   -4.2990    0.4460   13.7560 O   0  0  0  0  0  0  0  0  0  0  0  0
   -4.7900    1.7730   13.9650 C   0  0  0  0  0  0  0  0  0  0  0  0
   -4.5330    2.2000   15.4120 C   0  0  0  0  0  0  0  0  0  0  0  0
   -5.4380    1.0950   16.5580 S   0  0  0  0  0  0  0  0  0  0  0  0
   -5.1070   -0.4560   16.1840 N   0  0  0  0  0  0  0  0  0  0  0  0
   -6.9120    1.3460   16.4480 O   0  0  0  0  0  0  0  0  0  0  0  0
   -4.9950    1.3720   17.9650 O   0  0  0  0  0  0  0  0  0  0  0  0
   -4.9990    3.5460   15.6020 O   0  0  0  0  0  0  0  0  0  0  0  0
   -4.2480    4.4660   14.7930 C   0  0  0  0  0  0  0  0  0  0  0  0
   -4.5150    4.1690   13.3170 C   0  0  0  0  0  0  0  0  0  0  0  0
   -4.0960    2.7330   12.9980 C   0  0  0  0  0  0  0  0  0  0  0  0
   -4.4790    2.4190   11.6560 O   0  0  0  0  0  0  0  0  0  0  0  0
   -5.9120    4.3220   13.0510 O   0  0  0  0  0  0  0  0  0  0  0  0
   -4.6730    5.9000   15.1130 C   0  0  0  0  0  0  0  0  0  0  0  0
   -6.0690    6.0540   14.8460 O   0  0  0  0  0  0  0  0  0  0  0  0
  1  2  1  0  0  0  0
  2  3  1  0  0  0  0
  3  4  1  0  0  0  0
  4  5  1  0  0  0  0
  4  6  2  0  0  0  0
  4  7  2  0  0  0  0
  3  8  1  0  0  0  0
  8  9  1  0  0  0  0
  9 10  1  0  0  0  0
 10 11  1  0  0  0  0
 11  2  1  0  0  0  0
 11 12  1  0  0  0  0
 10 13  1  0  0  0  0
  9 14  1  0  0  0  0
 14 15  1  0  0  0  0
M  END
>  <EXTREG>  (3HKQ_extract)
3HKQ_extract

$$$$
3HS4_extract
  -MTS-   01061521563D 0   0.00000     0.00000     0

 13 13  0  0  0  0  0  0  0  0999 V2000
   -5.1890    0.9560   16.1270 C   0  0  0  0  0  0  0  0  0  0  0  0
   -6.1670    2.1810   15.3640 S   0  0  0  0  0  0  0  0  0  0  0  0
   -4.7880    2.8350   14.6690 C   0  0  0  0  0  0  0  0  0  0  0  0
   -3.6920    2.2000   15.0320 N   0  0  0  0  0  0  0  0  0  0  0  0
   -3.9140    1.0590   15.8650 N   0  0  0  0  0  0  0  0  0  0  0  0
   -4.7820    3.9530   13.8360 N   0  0  0  0  0  0  0  0  0  0  0  0
   -5.9390    4.5400   13.4790 C   0  0  0  0  0  0  0  0  0  0  0  0
   -7.0320    4.1710   13.8850 O   0  0  0  0  0  0  0  0  0  0  0  0
   -5.7960    5.6440   12.4520 C   0  0  0  0  0  0  0  0  0  0  0  0
   -5.9460   -0.3030   17.1210 S   0  0  0  0  0  0  0  0  0  0  0  0
   -7.3390   -0.0730   16.9000 O   0  0  0  0  0  0  0  0  0  0  0  0
   -5.4150   -0.0700   18.4090 O   0  0  0  0  0  0  0  0  0  0  0  0
   -5.5200   -1.6800   16.5140 N   0  0  0  0  0  0  0  0  0  0  0  0
  1  2  1  0  0  0  0
  2  3  1  0  0  0  0
  3  4  2  0  0  0  0
  4  5  1  0  0  0  0
  5  1  2  0  0  0  0
  3  6  1  0  0  0  0
  6  7  1  0  0  0  0
  7  8  2  0  0  0  0
  7  9  1  0  0  0  0
  1 10  1  0  0  0  0
 10 11  2  0  0  0  0
 10 12  2  0  0  0  0
 10 13  1  0  0  0  0
M  END
>  <EXTREG>  (3HS4_extract)
3HS4_extract

$$$$
3M3X_extract
  -MTS-   01061521563D 0   0.00000     0.00000     0

 24 25  0  0  0  0  0  0  0  0999 V2000
   -0.8480   10.2860   15.0450 N   0  0  0  0  0  0  0  0  0  0  0  0
   -0.8630    9.0650   15.5710 C   0  0  0  0  0  0  0  0  0  0  0  0
   -1.3320    8.0340   14.8980 N   0  0  0  0  0  0  0  0  0  0  0  0
   -1.8190    8.1910   13.6690 C   0  0  0  0  0  0  0  0  0  0  0  0
   -2.2800    7.0330   13.0080 N   0  0  0  0  0  0  0  0  0  0  0  0
   -2.6270    5.9160   13.7840 C   0  0  0  0  0  0  0  0  0  0  0  0
   -4.1450    5.9720   13.8640 C   0  0  0  0  0  0  0  0  0  0  0  0
   -4.5250    4.7270   14.6030 C   0  0  0  0  0  0  0  0  0  0  0  0
   -3.6070    3.6890   14.9120 C   0  0  0  0  0  0  0  0  0  0  0  0
   -4.0810    2.5330   15.6190 C   0  0  0  0  0  0  0  0  0  0  0  0
   -5.4340    2.3960   16.0210 C   0  0  0  0  0  0  0  0  0  0  0  0
   -6.2800    3.4390   15.6860 C   0  0  0  0  0  0  0  0  0  0  0  0
   -5.8570    4.5900   14.9760 C   0  0  0  0  0  0  0  0  0  0  0  0
   -6.0540    0.9130   16.9120 S   0  0  0  0  0  0  0  0  0  0  0  0
   -5.4150   -0.3510   16.0510 N   0  0  0  0  0  0  0  0  0  0  0  0
   -7.6180    1.0130   16.7480 O   0  0  0  0  0  0  0  0  0  0  0  0
   -5.4970    0.9880   18.2930 O   0  0  0  0  0  0  0  0  0  0  0  0
   -1.8390    9.4830   13.0510 C   0  0  0  0  0  0  0  0  0  0  0  0
   -1.3130   10.5740   13.8200 C   0  0  0  0  0  0  0  0  0  0  0  0
   -1.2040   12.0280   13.4710 O   0  0  0  0  0  0  0  0  0  0  0  0
    0.0150   12.6880   13.3750 C   0  0  0  0  0  0  0  0  0  0  0  0
   -2.4240    9.5820   11.6350 N   0  0  0  0  0  0  0  0  0  0  0  0
   -1.8960    8.8480   10.6380 O   0  0  0  0  0  0  0  0  0  0  0  0
   -3.3370   10.2970   11.3870 O   0  0  0  0  0  0  0  0  0  0  0  0
  1  2  2  0  0  0  0
  2  3  1  0  0  0  0
  3  4  2  0  0  0  0
  4  5  1  0  0  0  0
  5  6  1  0  0  0  0
  6  7  1  0  0  0  0
  7  8  1  0  0  0  0
  8  9  2  0  0  0  0
  9 10  1  0  0  0  0
 10 11  2  0  0  0  0
 11 12  1  0  0  0  0
 12 13  2  0  0  0  0
 13  8  1  0  0  0  0
 11 14  1  0  0  0  0
 14 15  1  0  0  0  0
 14 16  2  0  0  0  0
 14 17  2  0  0  0  0
  4 18  1  0  0  0  0
 18 19  2  0  0  0  0
 19  1  1  0  0  0  0
 19 20  1  0  0  0  0
 20 21  1  0  0  0  0
 18 22  1  0  0  0  0
 22 23  1  0  0  0  0
 22 24  2  0  0  0  0
M  END
>  <EXTREG>  (3M3X_extract)
3M3X_extract

$$$$
3M5E_extract
  -MTS-   01061521563D 0   0.00000     0.00000     0

 23 24  0  0  0  0  0  0  0  0999 V2000
   -3.9380   10.5280   12.1780 N   0  0  0  0  0  0  0  0  0  0  0  0
   -3.1150    9.8630   12.9780 C   0  0  0  0  0  0  0  0  0  0  0  0
   -3.2710    8.5690   13.2480 N   0  0  0  0  0  0  0  0  0  0  0  0
   -4.2890    7.8980   12.7060 C   0  0  0  0  0  0  0  0  0  0  0  0
   -4.4720    6.5020   12.9980 N   0  0  0  0  0  0  0  0  0  0  0  0
   -3.6430    5.7870   13.9470 C   0  0  0  0  0  0  0  0  0  0  0  0
   -4.3420    4.6880   14.6760 C   0  0  0  0  0  0  0  0  0  0  0  0
   -3.5210    3.6420   15.0560 C   0  0  0  0  0  0  0  0  0  0  0  0
   -4.0520    2.5560   15.7360 C   0  0  0  0  0  0  0  0  0  0  0  0
   -5.4040    2.5260   16.0410 C   0  0  0  0  0  0  0  0  0  0  0  0
   -6.2470    3.5800   15.6630 C   0  0  0  0  0  0  0  0  0  0  0  0
   -5.7060    4.6720   14.9730 C   0  0  0  0  0  0  0  0  0  0  0  0
   -6.0000    1.1370   16.8990 S   0  0  0  0  0  0  0  0  0  0  0  0
   -5.3480   -0.2660   16.1540 N   0  0  0  0  0  0  0  0  0  0  0  0
   -7.5130    1.1270   16.7330 O   0  0  0  0  0  0  0  0  0  0  0  0
   -5.4760    1.2100   18.3110 O   0  0  0  0  0  0  0  0  0  0  0  0
   -5.1790    8.5570   11.8590 C   0  0  0  0  0  0  0  0  0  0  0  0
   -4.9630    9.9080   11.6120 C   0  0  0  0  0  0  0  0  0  0  0  0
   -6.0150   10.8160   10.5890 Cl  0  0  0  0  0  0  0  0  0  0  0  0
   -6.3230    7.8570   11.2330 C   0  0  0  0  0  0  0  0  0  0  0  0
   -6.7610    6.8170   11.7290 O   0  0  0  0  0  0  0  0  0  0  0  0
   -1.7660   10.6900   13.7420 S   0  0  0  0  0  0  0  0  0  0  0  0
   -1.0440    9.6790   15.0760 C   0  0  0  0  0  0  0  0  0  0  0  0
  1  2  2  0  0  0  0
  2  3  1  0  0  0  0
  3  4  2  0  0  0  0
  4  5  1  0  0  0  0
  5  6  1  0  0  0  0
  6  7  1  0  0  0  0
  7  8  2  0  0  0  0
  8  9  1  0  0  0  0
  9 10  2  0  0  0  0
 10 11  1  0  0  0  0
 11 12  2  0  0  0  0
 12  7  1  0  0  0  0
 10 13  1  0  0  0  0
 13 14  1  0  0  0  0
 13 15  2  0  0  0  0
 13 16  2  0  0  0  0
  4 17  1  0  0  0  0
 17 18  2  0  0  0  0
 18  1  1  0  0  0  0
 18 19  1  0  0  0  0
 17 20  1  0  0  0  0
 20 21  2  0  0  0  0
  2 22  1  0  0  0  0
 22 23  1  0  0  0  0
M  END
>  <EXTREG>  (3M5E_extract)
3M5E_extract

$$$$
3M98_extract
  -MTS-   01061521563D 0   0.00000     0.00000     0

 23 25  0  0  0  0  0  0  0  0999 V2000
   -3.0250    4.2800   10.2160 N   0  0  0  0  0  0  0  0  0  0  0  0
   -3.9090    4.1980   11.4170 C   0  0  0  0  0  0  0  0  0  0  0  0
   -3.7150    3.1160   12.5430 C   0  0  0  0  0  0  0  0  0  0  0  0
   -4.5230    3.3800   13.8690 C   0  0  0  0  0  0  0  0  0  0  0  0
   -4.8680    2.2650   14.7300 C   0  0  0  0  0  0  0  0  0  0  0  0
   -5.5400    2.4780   15.8710 C   0  0  0  0  0  0  0  0  0  0  0  0
   -6.0170    1.0180   16.8990 S   0  0  0  0  0  0  0  0  0  0  0  0
   -5.3710   -0.2990   16.1760 N   0  0  0  0  0  0  0  0  0  0  0  0
   -7.5210    0.9670   16.8340 O   0  0  0  0  0  0  0  0  0  0  0  0
   -5.3820    1.2330   18.2560 O   0  0  0  0  0  0  0  0  0  0  0  0
   -6.0370    3.7750   16.2040 C   0  0  0  0  0  0  0  0  0  0  0  0
   -5.7320    4.8340   15.4240 C   0  0  0  0  0  0  0  0  0  0  0  0
   -4.9890    4.6250   14.2300 C   0  0  0  0  0  0  0  0  0  0  0  0
   -6.8970    4.0040   17.6560 Cl  0  0  0  0  0  0  0  0  0  0  0  0
   -3.0970    2.0380   12.4150 O   0  0  0  0  0  0  0  0  0  0  0  0
   -1.6880    4.0440   10.3130 C   0  0  0  0  0  0  0  0  0  0  0  0
   -1.1510    4.1810    9.1030 C   0  0  0  0  0  0  0  0  0  0  0  0
   -2.1630    4.5300    8.1520 N   0  0  0  0  0  0  0  0  0  0  0  0
   -3.2930    4.5930    8.8330 C   0  0  0  0  0  0  0  0  0  0  0  0
    0.2730    3.9950    8.9080 C   0  0  0  0  0  0  0  0  0  0  0  0
    0.9770    3.6810   10.0110 C   0  0  0  0  0  0  0  0  0  0  0  0
    0.3450    3.5250   11.3760 C   0  0  0  0  0  0  0  0  0  0  0  0
   -0.9590    3.7040   11.5200 C   0  0  0  0  0  0  0  0  0  0  0  0
  1  2  1  0  0  0  0
  2  3  1  0  0  0  0
  3  4  1  0  0  0  0
  4  5  2  0  0  0  0
  5  6  1  0  0  0  0
  6  7  1  0  0  0  0
  7  8  1  0  0  0  0
  7  9  2  0  0  0  0
  7 10  2  0  0  0  0
  6 11  2  0  0  0  0
 11 12  1  0  0  0  0
 12 13  2  0  0  0  0
 13  4  1  0  0  0  0
 11 14  1  0  0  0  0
  3 15  2  0  0  0  0
  1 16  1  0  0  0  0
 16 17  2  0  0  0  0
 17 18  1  0  0  0  0
 18 19  2  0  0  0  0
 19  1  1  0  0  0  0
 17 20  1  0  0  0  0
 20 21  2  0  0  0  0
 21 22  1  0  0  0  0
 22 23  2  0  0  0  0
 23 16  1  0  0  0  0
M  END
>  <EXTREG>  (3M98_extract)
3M98_extract

$$$$
3MHM_extract
  -MTS-   01061521563D 0   0.00000     0.00000     0

 29 31  0  0  0  0  0  0  0  0999 V2000
   -3.5070   10.0810   11.1100 N   0  0  0  0  0  0  0  0  0  0  0  0
   -2.5840    9.4240   11.8540 C   0  0  0  0  0  0  0  0  0  0  0  0
   -2.8970    8.2430   12.4850 N   0  0  0  0  0  0  0  0  0  0  0  0
   -4.1430    7.6840   12.3870 C   0  0  0  0  0  0  0  0  0  0  0  0
   -4.4600    6.4560   13.0600 N   0  0  0  0  0  0  0  0  0  0  0  0
   -3.5060    5.7920   13.8880 C   0  0  0  0  0  0  0  0  0  0  0  0
   -4.1750    4.6540   14.6340 C   0  0  0  0  0  0  0  0  0  0  0  0
   -5.5620    4.6120   14.9420 C   0  0  0  0  0  0  0  0  0  0  0  0
   -6.1370    3.5320   15.6750 C   0  0  0  0  0  0  0  0  0  0  0  0
   -5.3280    2.4290   16.0510 C   0  0  0  0  0  0  0  0  0  0  0  0
   -3.9630    2.4280   15.7090 C   0  0  0  0  0  0  0  0  0  0  0  0
   -3.4120    3.5220   14.9990 C   0  0  0  0  0  0  0  0  0  0  0  0
   -5.9690    0.9700   16.9500 S   0  0  0  0  0  0  0  0  0  0  0  0
   -5.4160   -0.2940   16.0770 N   0  0  0  0  0  0  0  0  0  0  0  0
   -5.5210    1.0430   18.3540 O   0  0  0  0  0  0  0  0  0  0  0  0
   -7.4980    1.0350   16.7670 O   0  0  0  0  0  0  0  0  0  0  0  0
   -5.1360    8.3500   11.6000 C   0  0  0  0  0  0  0  0  0  0  0  0
   -4.7780    9.5740   10.9650 C   0  0  0  0  0  0  0  0  0  0  0  0
   -5.7810   10.2100   10.1890 N   0  0  0  0  0  0  0  0  0  0  0  0
   -5.6360   11.5000    9.6050 C   0  0  0  0  0  0  0  0  0  0  0  0
   -5.9190   12.7720   10.3870 C   0  0  0  0  0  0  0  0  0  0  0  0
   -7.1950   13.3860   10.3620 C   0  0  0  0  0  0  0  0  0  0  0  0
   -7.4350   14.6180   11.0570 C   0  0  0  0  0  0  0  0  0  0  0  0
   -6.3750   15.2580   11.7820 C   0  0  0  0  0  0  0  0  0  0  0  0
   -5.0940   14.6800   11.7670 C   0  0  0  0  0  0  0  0  0  0  0  0
   -4.8660   13.4470   11.0790 C   0  0  0  0  0  0  0  0  0  0  0  0
   -6.5000    7.8570   11.4460 N   0  3  0  0  0  0  0  0  0  0  0  0
   -7.0320    6.9670   12.2600 O   0  0  0  0  0  0  0  0  0  0  0  0
   -7.2100    8.3320   10.5880 O   0  5  0  0  0  0  0  0  0  0  0  0
  1  2  2  0  0  0  0
  2  3  1  0  0  0  0
  3  4  2  0  0  0  0
  4  5  1  0  0  0  0
  5  6  1  0  0  0  0
  6  7  1  0  0  0  0
  7  8  2  0  0  0  0
  8  9  1  0  0  0  0
  9 10  2  0  0  0  0
 10 11  1  0  0  0  0
 11 12  2  0  0  0  0
 12  7  1  0  0  0  0
 10 13  1  0  0  0  0
 13 14  1  0  0  0  0
 13 15  2  0  0  0  0
 13 16  2  0  0  0  0
  4 17  1  0  0  0  0
 17 18  2  0  0  0  0
 18  1  1  0  0  0  0
 18 19  1  0  0  0  0
 19 20  1  0  0  0  0
 20 21  1  0  0  0  0
 21 22  2  0  0  0  0
 22 23  1  0  0  0  0
 23 24  2  0  0  0  0
 24 25  1  0  0  0  0
 25 26  2  0  0  0  0
 26 21  1  0  0  0  0
 17 27  1  0  0  0  0
 27 28  2  0  0  0  0
 27 29  1  0  0  0  0
M  CHG  2  27   1  29  -1
M  END
>  <EXTREG>  (3MHM_extract)
3MHM_extract

$$$$
3MHO_extract
  -MTS-   01061521563D 0   0.00000     0.00000     0

 22 23  0  0  0  0  0  0  0  0999 V2000
   -0.1530    4.5020   12.0670 N   0  0  0  0  0  0  0  0  0  0  0  0
   -0.9640    3.4540   12.0400 C   0  0  0  0  0  0  0  0  0  0  0  0
   -0.6270    2.0400   11.0170 S   0  0  0  0  0  0  0  0  0  0  0  0
   -1.5630    0.6120   11.6220 C   0  0  0  0  0  0  0  0  0  0  0  0
   -2.0590    3.4450   12.7820 N   0  0  0  0  0  0  0  0  0  0  0  0
   -2.3850    4.4440   13.6030 C   0  0  0  0  0  0  0  0  0  0  0  0
   -1.5820    5.5820   13.6380 C   0  0  0  0  0  0  0  0  0  0  0  0
   -0.4320    5.5510   12.8430 C   0  0  0  0  0  0  0  0  0  0  0  0
    0.6710    6.8760   12.8340 Cl  0  0  0  0  0  0  0  0  0  0  0  0
   -1.9010    6.7470   14.5030 C   0  0  0  0  0  0  0  0  0  0  0  0
   -2.7630    6.7450   15.3790 O   0  0  0  0  0  0  0  0  0  0  0  0
   -3.6330    4.2770   14.2640 N   0  0  0  0  0  0  0  0  0  0  0  0
   -4.1260    3.1780   14.8890 C   0  0  0  0  0  0  0  0  0  0  0  0
   -5.4420    3.2750   15.3130 C   0  0  0  0  0  0  0  0  0  0  0  0
   -6.0330    2.2190   15.9950 C   0  0  0  0  0  0  0  0  0  0  0  0
   -5.2960    1.0610   16.2550 C   0  0  0  0  0  0  0  0  0  0  0  0
   -3.9670    0.9710   15.8310 C   0  0  0  0  0  0  0  0  0  0  0  0
   -3.3840    2.0270   15.1420 C   0  0  0  0  0  0  0  0  0  0  0  0
   -6.0020   -0.2410   17.1050 S   0  0  0  0  0  0  0  0  0  0  0  0
   -5.4480   -1.7080   16.4190 N   0  0  0  0  0  0  0  0  0  0  0  0
   -5.4770   -0.1090   18.4980 O   0  0  0  0  0  0  0  0  0  0  0  0
   -7.4890   -0.1160   16.9610 O   0  0  0  0  0  0  0  0  0  0  0  0
  1  2  2  0  0  0  0
  2  3  1  0  0  0  0
  3  4  1  0  0  0  0
  2  5  1  0  0  0  0
  5  6  2  0  0  0  0
  6  7  1  0  0  0  0
  7  8  2  0  0  0  0
  8  1  1  0  0  0  0
  8  9  1  0  0  0  0
  7 10  1  0  0  0  0
 10 11  2  0  0  0  0
  6 12  1  0  0  0  0
 12 13  1  0  0  0  0
 13 14  2  0  0  0  0
 14 15  1  0  0  0  0
 15 16  2  0  0  0  0
 16 17  1  0  0  0  0
 17 18  2  0  0  0  0
 18 13  1  0  0  0  0
 16 19  1  0  0  0  0
 19 20  1  0  0  0  0
 19 21  2  0  0  0  0
 19 22  2  0  0  0  0
M  END
>  <EXTREG>  (3MHO_extract)
3MHO_extract

$$$$
3MMF_extract
  -MTS-   01061521563D 0   0.00000     0.00000     0

 28 28  0  0  0  0  0  0  0  0999 V2000
   -5.3820    2.3480   15.8730 C   0  0  0  0  0  0  0  0  0  0  0  0
   -5.9790    1.0290   16.8660 S   0  0  0  0  0  0  0  0  0  0  0  0
   -5.4840   -0.2990   16.1950 N   0  0  0  0  0  0  0  0  0  0  0  0
   -5.4130    1.2650   18.1470 O   0  0  0  0  0  0  0  0  0  0  0  0
   -7.4470    1.1760   16.7590 O   0  0  0  0  0  0  0  0  0  0  0  0
   -3.9750    2.3320   15.4770 C   0  0  0  0  0  0  0  0  0  0  0  0
   -3.4700    3.3590   14.7530 C   0  0  0  0  0  0  0  0  0  0  0  0
   -4.3340    4.4560   14.3410 C   0  0  0  0  0  0  0  0  0  0  0  0
   -5.6550    4.5020   14.6820 C   0  0  0  0  0  0  0  0  0  0  0  0
   -6.1840    3.3840   15.4810 C   0  0  0  0  0  0  0  0  0  0  0  0
   -3.6580    5.4520   13.6300 N   0  0  0  0  0  0  0  0  0  0  0  0
   -4.2290    6.4110   12.8100 C   0  0  0  0  0  0  0  0  0  0  0  0
   -5.5410    6.5470   12.6530 N   0  0  0  0  0  0  0  0  0  0  0  0
   -5.9660    7.5330   11.8680 C   0  0  0  0  0  0  0  0  0  0  0  0
   -5.1190    8.3760   11.2730 N   0  0  0  0  0  0  0  0  0  0  0  0
   -3.8050    8.2140   11.4360 C   0  0  0  0  0  0  0  0  0  0  0  0
   -3.3520    7.2390   12.2220 N   0  0  0  0  0  0  0  0  0  0  0  0
   -2.8930    9.1090   10.8050 N   0  0  0  0  0  0  0  0  0  0  0  0
   -1.4900    8.8020   10.7970 C   0  0  0  0  0  0  0  0  0  0  0  0
   -1.1940    7.9970    9.5700 C   0  0  0  0  0  0  0  0  0  0  0  0
    0.1100    7.5340    9.6020 O   0  0  0  0  0  0  0  0  0  0  0  0
   -7.6220    7.8030   11.6870 Cl  0  0  0  0  0  0  0  0  0  0  0  0
   -4.4240    2.1230   11.3710 C   0  0  0  0  0  0  0  0  0  0  0  0
   -5.1060    0.7900   11.1480 C   0  0  0  0  0  0  0  0  0  0  0  0
   -4.3590   -0.3410   11.8310 C   0  0  0  0  0  0  0  0  0  0  0  0
   -3.0780   -0.4860   11.2500 O   0  0  0  0  0  0  0  0  0  0  0  0
   -5.2360    0.5370    9.7780 O   0  0  0  0  0  0  0  0  0  0  0  0
   -5.2730    3.1760   10.9270 O   0  0  0  0  0  0  0  0  0  0  0  0
  1  2  1  0  0  0  0
  2  3  1  0  0  0  0
  2  4  2  0  0  0  0
  2  5  2  0  0  0  0
  1  6  2  0  0  0  0
  6  7  1  0  0  0  0
  7  8  2  0  0  0  0
  8  9  1  0  0  0  0
  9 10  2  0  0  0  0
 10  1  1  0  0  0  0
  8 11  1  0  0  0  0
 11 12  1  0  0  0  0
 12 13  2  0  0  0  0
 13 14  1  0  0  0  0
 14 15  2  0  0  0  0
 15 16  1  0  0  0  0
 16 17  2  0  0  0  0
 17 12  1  0  0  0  0
 16 18  1  0  0  0  0
 18 19  1  0  0  0  0
 19 20  1  0  0  0  0
 20 21  1  0  0  0  0
 14 22  1  0  0  0  0
 23 24  1  0  0  0  0
 24 25  1  0  0  0  0
 25 26  1  0  0  0  0
 24 27  1  0  0  0  0
 23 28  1  0  0  0  0
M  END
>  <EXTREG>  (3MMF_extract)
3MMF_extract

$$$$
3MNA_extract
  -MTS-   01061521563D 0   0.00000     0.00000     0

 30 30  0  0  0  0  0  0  0  0999 V2000
   -5.2700    2.3210   15.8480 C   0  0  0  0  0  0  0  0  0  0  0  0
   -5.9400    1.0240   16.8480 S   0  0  0  0  0  0  0  0  0  0  0  0
   -5.4510   -0.3310   16.1880 N   0  0  0  0  0  0  0  0  0  0  0  0
   -5.3810    1.2190   18.1710 O   0  0  0  0  0  0  0  0  0  0  0  0
   -7.3840    1.2020   16.7340 O   0  0  0  0  0  0  0  0  0  0  0  0
   -3.9460    2.3330   15.5120 C   0  0  0  0  0  0  0  0  0  0  0  0
   -3.4090    3.4140   14.7090 C   0  0  0  0  0  0  0  0  0  0  0  0
   -4.2210    4.4080   14.3020 C   0  0  0  0  0  0  0  0  0  0  0  0
   -5.6440    4.4380   14.6350 C   0  0  0  0  0  0  0  0  0  0  0  0
   -6.1470    3.4270   15.3810 C   0  0  0  0  0  0  0  0  0  0  0  0
   -3.5640    5.4170   13.5920 N   0  0  0  0  0  0  0  0  0  0  0  0
   -4.1660    6.2750   12.6860 C   0  0  0  0  0  0  0  0  0  0  0  0
   -5.4230    6.2400   12.3900 N   0  0  0  0  0  0  0  0  0  0  0  0
   -5.8880    7.2200   11.4770 C   0  0  0  0  0  0  0  0  0  0  0  0
   -5.1020    8.1390   10.9960 N   0  0  0  0  0  0  0  0  0  0  0  0
   -3.7400    8.1430   11.3660 C   0  0  0  0  0  0  0  0  0  0  0  0
   -3.2800    7.2590   12.1880 N   0  0  0  0  0  0  0  0  0  0  0  0
   -2.8870    9.1520   10.8700 N   0  0  0  0  0  0  0  0  0  0  0  0
   -1.4810    9.0070   11.0840 C   0  0  0  0  0  0  0  0  0  0  0  0
   -0.9330    8.2000    9.9570 C   0  0  0  0  0  0  0  0  0  0  0  0
   -1.6790    7.4220    9.3040 O   0  0  0  0  0  0  0  0  0  0  0  0
    0.2740    8.3200    9.6240 O   0  0  0  0  0  0  0  0  0  0  0  0
    0.7490    7.5870    8.5500 C   0  0  0  0  0  0  0  0  0  0  0  0
   -7.5110    7.2100   10.9840 Cl  0  0  0  0  0  0  0  0  0  0  0  0
   -4.4240    2.1830   11.4000 C   0  0  0  0  0  0  0  0  0  0  0  0
   -5.1130    0.8460   11.1830 C   0  0  0  0  0  0  0  0  0  0  0  0
   -4.3490   -0.2860   11.8630 C   0  0  0  0  0  0  0  0  0  0  0  0
   -3.0870   -0.4320   11.2220 O   0  0  0  0  0  0  0  0  0  0  0  0
   -5.3050    0.5660    9.8100 O   0  0  0  0  0  0  0  0  0  0  0  0
   -5.2870    3.2140   10.9210 O   0  0  0  0  0  0  0  0  0  0  0  0
  1  2  1  0  0  0  0
  2  3  1  0  0  0  0
  2  4  2  0  0  0  0
  2  5  2  0  0  0  0
  1  6  2  0  0  0  0
  6  7  1  0  0  0  0
  7  8  2  0  0  0  0
  8  9  1  0  0  0  0
  9 10  2  0  0  0  0
 10  1  1  0  0  0  0
  8 11  1  0  0  0  0
 11 12  1  0  0  0  0
 12 13  2  0  0  0  0
 13 14  1  0  0  0  0
 14 15  2  0  0  0  0
 15 16  1  0  0  0  0
 16 17  2  0  0  0  0
 17 12  1  0  0  0  0
 16 18  1  0  0  0  0
 18 19  1  0  0  0  0
 19 20  1  0  0  0  0
 20 21  2  0  0  0  0
 20 22  1  0  0  0  0
 22 23  1  0  0  0  0
 14 24  1  0  0  0  0
 25 26  1  0  0  0  0
 26 27  1  0  0  0  0
 27 28  1  0  0  0  0
 26 29  1  0  0  0  0
 25 30  1  0  0  0  0
M  END
>  <EXTREG>  (3MNA_extract)
3MNA_extract

$$$$
3MYQ_extract
  -MTS-   01061521563D 0   0.00000     0.00000     0

 28 31  0  0  0  0  0  0  0  0999 V2000
   -2.3670    5.6670   11.6570 N   0  0  0  0  0  0  0  0  0  0  0  0
   -2.0740    5.0230   10.5180 C   0  0  0  0  0  0  0  0  0  0  0  0
   -3.1220    3.7760    9.8220 S   0  0  0  0  0  0  0  0  0  0  0  0
   -4.4800    3.5790   11.0030 C   0  0  0  0  0  0  0  0  0  0  0  0
   -4.1290    2.8040   12.3340 C   0  0  0  0  0  0  0  0  0  0  0  0
   -4.7850    3.0750   13.7120 C   0  0  0  0  0  0  0  0  0  0  0  0
   -5.0610    2.0540   14.5970 C   0  0  0  0  0  0  0  0  0  0  0  0
   -5.6590    2.2950   15.7850 C   0  0  0  0  0  0  0  0  0  0  0  0
   -6.0830    0.9810   16.9080 S   0  0  0  0  0  0  0  0  0  0  0  0
   -5.5190   -0.3840   16.2230 N   0  0  0  0  0  0  0  0  0  0  0  0
   -5.4420    1.2930   18.1860 O   0  0  0  0  0  0  0  0  0  0  0  0
   -7.5700    0.9590   16.9100 O   0  0  0  0  0  0  0  0  0  0  0  0
   -6.0660    3.5750   16.0830 C   0  0  0  0  0  0  0  0  0  0  0  0
   -5.8470    4.6350   15.2120 C   0  0  0  0  0  0  0  0  0  0  0  0
   -5.2330    4.3470   14.0400 C   0  0  0  0  0  0  0  0  0  0  0  0
   -6.8990    4.0180   17.5500 Cl  0  0  0  0  0  0  0  0  0  0  0  0
   -3.2760    1.8530   12.3910 O   0  0  0  0  0  0  0  0  0  0  0  0
   -0.9140    5.4570   10.0080 N   0  0  0  0  0  0  0  0  0  0  0  0
   -0.4760    6.3850   10.8400 C   0  0  0  0  0  0  0  0  0  0  0  0
   -1.3750    6.5130   11.8560 C   0  0  0  0  0  0  0  0  0  0  0  0
   -1.1610    7.4210   12.8740 C   0  0  0  0  0  0  0  0  0  0  0  0
    0.0030    8.1840   12.8020 C   0  0  0  0  0  0  0  0  0  0  0  0
    0.8680    8.0340   11.7890 N   0  0  0  0  0  0  0  0  0  0  0  0
    0.6730    7.1590   10.7990 C   0  0  0  0  0  0  0  0  0  0  0  0
    0.2630    9.1120   13.8030 C   0  0  0  0  0  0  0  0  0  0  0  0
   -0.6320    9.2720   14.8560 C   0  0  0  0  0  0  0  0  0  0  0  0
   -1.7910    8.5040   14.9170 C   0  0  0  0  0  0  0  0  0  0  0  0
   -2.0600    7.5720   13.9200 C   0  0  0  0  0  0  0  0  0  0  0  0
  1  2  1  0  0  0  0
  2  3  1  0  0  0  0
  3  4  1  0  0  0  0
  4  5  1  0  0  0  0
  5  6  1  0  0  0  0
  6  7  2  0  0  0  0
  7  8  1  0  0  0  0
  8  9  1  0  0  0  0
  9 10  1  0  0  0  0
  9 11  2  0  0  0  0
  9 12  2  0  0  0  0
  8 13  2  0  0  0  0
 13 14  1  0  0  0  0
 14 15  2  0  0  0  0
 15  6  1  0  0  0  0
 13 16  1  0  0  0  0
  5 17  2  0  0  0  0
  2 18  2  0  0  0  0
 18 19  1  0  0  0  0
 19 20  2  0  0  0  0
 20  1  1  0  0  0  0
 20 21  1  0  0  0  0
 21 22  2  0  0  0  0
 22 23  1  0  0  0  0
 23 24  2  0  0  0  0
 24 19  1  0  0  0  0
 22 25  1  0  0  0  0
 25 26  2  0  0  0  0
 26 27  1  0  0  0  0
 27 28  2  0  0  0  0
 28 21  1  0  0  0  0
M  END
>  <EXTREG>  (3MYQ_extract)
3MYQ_extract

$$$$
3MZC_extract
  -MTS-   01061521563D 0   0.00000     0.00000     0

 25 25  0  0  0  0  0  0  0  0999 V2000
   -5.1770    2.2310   15.8420 C   0  0  0  0  0  0  0  0  0  0  0  0
   -5.9720    0.9900   16.8280 S   0  0  0  0  0  0  0  0  0  0  0  0
   -5.4950   -0.4830   16.2230 N   0  0  0  0  0  0  0  0  0  0  0  0
   -5.4640    1.1350   18.1940 O   0  0  0  0  0  0  0  0  0  0  0  0
   -7.4200    1.1750   16.7090 O   0  0  0  0  0  0  0  0  0  0  0  0
   -3.8090    2.1430   15.5570 C   0  0  0  0  0  0  0  0  0  0  0  0
   -3.1960    3.0930   14.8460 C   0  0  0  0  0  0  0  0  0  0  0  0
   -3.8800    4.1540   14.3740 C   0  0  0  0  0  0  0  0  0  0  0  0
   -5.2320    4.2870   14.6340 C   0  0  0  0  0  0  0  0  0  0  0  0
   -5.8710    3.3060   15.3640 C   0  0  0  0  0  0  0  0  0  0  0  0
   -3.0290    5.1000   13.6920 N   0  0  0  0  0  0  0  0  0  0  0  0
   -3.3470    6.4280   13.3680 C   0  0  0  0  0  0  0  0  0  0  0  0
   -2.1970    7.1750   12.9530 N   0  0  0  0  0  0  0  0  0  0  0  0
   -2.2060    8.5250   12.8720 C   0  0  0  0  0  0  0  0  0  0  0  0
   -0.8960    8.9640   12.3130 C   0  0  0  0  0  0  0  0  0  0  0  0
    0.0500    9.0300   13.5130 C   0  0  0  0  0  0  0  0  0  0  0  0
   -0.8200    9.1000   14.7420 C   0  0  0  0  0  0  0  0  0  0  0  0
   -2.2240    9.0700   14.2410 C   0  0  0  0  0  0  0  0  0  0  0  0
   -4.4060    6.9110   13.6410 O   0  0  0  0  0  0  0  0  0  0  0  0
   -4.3650    2.1170   11.4460 C   0  0  0  0  0  0  0  0  0  0  0  0
   -5.0560    0.7880   11.2280 C   0  0  0  0  0  0  0  0  0  0  0  0
   -4.3300   -0.3990   11.8650 C   0  0  0  0  0  0  0  0  0  0  0  0
   -3.0680   -0.5760   11.2830 O   0  0  0  0  0  0  0  0  0  0  0  0
   -5.1970    0.5480    9.8550 O   0  0  0  0  0  0  0  0  0  0  0  0
   -5.1990    3.1750   10.9750 O   0  0  0  0  0  0  0  0  0  0  0  0
  1  2  1  0  0  0  0
  2  3  1  0  0  0  0
  2  4  2  0  0  0  0
  2  5  2  0  0  0  0
  1  6  2  0  0  0  0
  6  7  1  0  0  0  0
  7  8  2  0  0  0  0
  8  9  1  0  0  0  0
  9 10  2  0  0  0  0
 10  1  1  0  0  0  0
  8 11  1  0  0  0  0
 11 12  1  0  0  0  0
 12 13  1  0  0  0  0
 13 14  1  0  0  0  0
 14 15  1  0  0  0  0
 15 16  1  0  0  0  0
 16 17  1  0  0  0  0
 17 18  1  0  0  0  0
 18 14  1  0  0  0  0
 12 19  2  0  0  0  0
 20 21  1  0  0  0  0
 21 22  1  0  0  0  0
 22 23  1  0  0  0  0
 21 24  1  0  0  0  0
 20 25  1  0  0  0  0
M  END
>  <EXTREG>  (3MZC_extract)
3MZC_extract

$$$$
3N0N_extract
  -MTS-   01061521563D 0   0.00000     0.00000     0

 31 31  0  0  0  0  0  0  0  0999 V2000
   -5.2220    2.2840   15.8540 C   0  0  0  0  0  0  0  0  0  0  0  0
   -3.7780    2.2660   15.5260 C   0  0  0  0  0  0  0  0  0  0  0  0
   -3.2010    3.2850   14.8620 C   0  0  0  0  0  0  0  0  0  0  0  0
   -4.0390    4.3860   14.4080 C   0  0  0  0  0  0  0  0  0  0  0  0
   -3.4180    5.4590   13.7430 N   0  0  0  0  0  0  0  0  0  0  0  0
   -4.0960    6.2520   12.7920 C   0  0  0  0  0  0  0  0  0  0  0  0
   -3.3590    7.3360   12.2570 N   0  0  0  0  0  0  0  0  0  0  0  0
   -2.1000    7.7600   12.7660 C   0  0  0  0  0  0  0  0  0  0  0  0
   -1.0610    7.9710   11.9130 C   0  0  0  0  0  0  0  0  0  0  0  0
    0.1490    8.4470   12.4020 C   0  0  0  0  0  0  0  0  0  0  0  0
    0.3000    8.7770   13.7530 C   0  0  0  0  0  0  0  0  0  0  0  0
   -0.8040    8.5950   14.5970 C   0  0  0  0  0  0  0  0  0  0  0  0
   -1.9970    8.1010   14.1030 C   0  0  0  0  0  0  0  0  0  0  0  0
   -3.0010    7.9570   14.9670 F   0  0  0  0  0  0  0  0  0  0  0  0
   -0.7920    8.8560   15.8930 F   0  0  0  0  0  0  0  0  0  0  0  0
    1.4670    9.2590   14.1860 F   0  0  0  0  0  0  0  0  0  0  0  0
    1.1670    8.6160   11.5770 F   0  0  0  0  0  0  0  0  0  0  0  0
   -1.2410    7.6510   10.6360 F   0  0  0  0  0  0  0  0  0  0  0  0
   -5.2140    5.9890   12.3530 O   0  0  0  0  0  0  0  0  0  0  0  0
   -5.3740    4.4430   14.6950 C   0  0  0  0  0  0  0  0  0  0  0  0
   -5.9990    3.3370   15.4480 C   0  0  0  0  0  0  0  0  0  0  0  0
   -5.9460    0.9740   16.7780 S   0  0  0  0  0  0  0  0  0  0  0  0
   -7.3620    1.1000   16.7040 O   0  0  0  0  0  0  0  0  0  0  0  0
   -5.4170    1.0650   18.1090 O   0  0  0  0  0  0  0  0  0  0  0  0
   -5.4680   -0.3670   16.1350 N   0  0  0  0  0  0  0  0  0  0  0  0
   -4.3960    2.1070   11.4450 C   0  0  0  0  0  0  0  0  0  0  0  0
   -5.0840    0.7680   11.1860 C   0  0  0  0  0  0  0  0  0  0  0  0
   -4.3540   -0.4060   11.8400 C   0  0  0  0  0  0  0  0  0  0  0  0
   -3.0610   -0.5290   11.2590 O   0  0  0  0  0  0  0  0  0  0  0  0
   -5.2100    0.5320    9.8080 O   0  0  0  0  0  0  0  0  0  0  0  0
   -5.2400    3.1840   10.9900 O   0  0  0  0  0  0  0  0  0  0  0  0
  1  2  2  0  0  0  0
  2  3  1  0  0  0  0
  3  4  2  0  0  0  0
  4  5  1  0  0  0  0
  5  6  1  0  0  0  0
  6  7  1  0  0  0  0
  7  8  1  0  0  0  0
  8  9  2  0  0  0  0
  9 10  1  0  0  0  0
 10 11  2  0  0  0  0
 11 12  1  0  0  0  0
 12 13  2  0  0  0  0
 13  8  1  0  0  0  0
 13 14  1  0  0  0  0
 12 15  1  0  0  0  0
 11 16  1  0  0  0  0
 10 17  1  0  0  0  0
  9 18  1  0  0  0  0
  6 19  2  0  0  0  0
  4 20  1  0  0  0  0
 20 21  2  0  0  0  0
 21  1  1  0  0  0  0
  1 22  1  0  0  0  0
 22 23  2  0  0  0  0
 22 24  2  0  0  0  0
 22 25  1  0  0  0  0
 26 27  1  0  0  0  0
 27 28  1  0  0  0  0
 28 29  1  0  0  0  0
 27 30  1  0  0  0  0
 26 31  1  0  0  0  0
M  END
>  <EXTREG>  (3N0N_extract)
3N0N_extract

$$$$
3N2P_extract
  -MTS-   01061521563D 0   0.00000     0.00000     0

 33 32  0  0  0  0  0  0  0  0999 V2000
   -5.5260    2.3970   15.9320 C   0  0  0  0  0  0  0  0  0  0  0  0
   -6.0110    0.9960   16.8980 S   0  0  0  0  0  0  0  0  0  0  0  0
   -5.3980   -0.3060   16.2020 N   0  0  0  0  0  0  0  0  0  0  0  0
   -5.4320    1.1440   18.2360 O   0  0  0  0  0  0  0  0  0  0  0  0
   -7.4570    1.0110   16.8490 O   0  0  0  0  0  0  0  0  0  0  0  0
   -6.4750    3.3710   15.6670 C   0  0  0  0  0  0  0  0  0  0  0  0
   -6.1230    4.4750   14.8920 C   0  0  0  0  0  0  0  0  0  0  0  0
   -4.8290    4.5660   14.4230 C   0  0  0  0  0  0  0  0  0  0  0  0
   -3.8720    3.5980   14.6760 C   0  0  0  0  0  0  0  0  0  0  0  0
   -4.2270    2.5000   15.4530 C   0  0  0  0  0  0  0  0  0  0  0  0
   -4.4110    5.6780   13.5890 N   0  0  0  0  0  0  0  0  0  0  0  0
   -5.2890    6.3150   12.6370 C   0  0  0  0  0  0  0  0  0  0  0  0
   -4.6590    7.3820   11.9240 N   0  0  0  0  0  0  0  0  0  0  0  0
   -5.2280    8.2690   10.9670 C   0  0  0  0  0  0  0  0  0  0  0  0
   -4.5600    9.4540   10.7010 C   0  0  0  0  0  0  0  0  0  0  0  0
   -5.0890   10.3230    9.7440 C   0  0  0  0  0  0  0  0  0  0  0  0
   -6.2860   10.0120    9.1010 C   0  0  0  0  0  0  0  0  0  0  0  0
   -6.9270    8.8170    9.3660 C   0  0  0  0  0  0  0  0  0  0  0  0
   -6.4150    7.9350   10.3240 C   0  0  0  0  0  0  0  0  0  0  0  0
   -8.1480    8.5160    8.6940 N   0  0  0  0  0  0  0  0  0  0  0  0
   -8.7050    7.3660    8.8480 O   0  0  0  0  0  0  0  0  0  0  0  0
   -8.6520    9.3900    7.8670 O   0  0  0  0  0  0  0  0  0  0  0  0
   -6.5010    6.1610   12.5610 O   0  0  0  0  0  0  0  0  0  0  0  0
   -4.9300    6.1690    6.2070 S   0  0  0  0  0  0  0  0  0  0  0  0
   -6.6750    5.7870    6.5650 O   0  0  0  0  0  0  0  0  0  0  0  0
   -3.8370    5.0880    7.1790 C   0  0  0  0  0  0  0  0  0  0  0  0
   -4.4300    7.8040    6.8360 C   0  0  0  0  0  0  0  0  0  0  0  0
   -4.2790    2.1640   11.3850 C   0  0  0  0  0  0  0  0  0  0  0  0
   -5.0210    0.8330   11.2180 C   0  0  0  0  0  0  0  0  0  0  0  0
   -4.2670   -0.3450   11.8680 C   0  0  0  0  0  0  0  0  0  0  0  0
   -2.9880   -0.4950   11.2590 O   0  0  0  0  0  0  0  0  0  0  0  0
   -5.2160    0.5460    9.8590 O   0  0  0  0  0  0  0  0  0  0  0  0
   -4.9380    3.2600   10.7600 O   0  0  0  0  0  0  0  0  0  0  0  0
  1  2  1  0  0  0  0
  2  3  1  0  0  0  0
  2  4  2  0  0  0  0
  2  5  2  0  0  0  0
  1  6  2  0  0  0  0
  6  7  1  0  0  0  0
  7  8  2  0  0  0  0
  8  9  1  0  0  0  0
  9 10  2  0  0  0  0
 10  1  1  0  0  0  0
  8 11  1  0  0  0  0
 11 12  1  0  0  0  0
 12 13  1  0  0  0  0
 13 14  1  0  0  0  0
 14 15  2  0  0  0  0
 15 16  1  0  0  0  0
 16 17  2  0  0  0  0
 17 18  1  0  0  0  0
 18 19  2  0  0  0  0
 19 14  1  0  0  0  0
 18 20  1  0  0  0  0
 20 21  1  0  0  0  0
 20 22  1  0  0  0  0
 12 23  2  0  0  0  0
 24 25  2  0  0  0  0
 24 26  1  0  0  0  0
 24 27  1  0  0  0  0
 28 29  1  0  0  0  0
 29 30  1  0  0  0  0
 30 31  1  0  0  0  0
 29 32  1  0  0  0  0
 28 33  1  0  0  0  0
M  END
>  <EXTREG>  (3N2P_extract)
3N2P_extract

$$$$
3N3J_extract
  -MTS-   01061521563D 0   0.00000     0.00000     0

 29 29  0  0  0  0  0  0  0  0999 V2000
   -4.4100    2.0270   11.4560 C   0  0  0  0  0  0  0  0  0  0  0  0
   -5.1070    0.7020   11.1700 C   0  0  0  0  0  0  0  0  0  0  0  0
   -4.3880   -0.4690   11.8380 C   0  0  0  0  0  0  0  0  0  0  0  0
   -3.1310   -0.7080   11.2430 O   0  0  0  0  0  0  0  0  0  0  0  0
   -5.1750    0.5000    9.7810 O   0  0  0  0  0  0  0  0  0  0  0  0
   -5.1480    3.1310   10.9100 O   0  0  0  0  0  0  0  0  0  0  0  0
   -5.1300    2.1890   15.7910 C   0  0  0  0  0  0  0  0  0  0  0  0
   -5.9420    0.9940   16.7700 S   0  0  0  0  0  0  0  0  0  0  0  0
   -5.5470   -0.4220   16.1650 N   0  0  0  0  0  0  0  0  0  0  0  0
   -5.4500    1.1260   18.1990 O   0  0  0  0  0  0  0  0  0  0  0  0
   -7.4110    1.2470   16.6430 O   0  0  0  0  0  0  0  0  0  0  0  0
   -3.7470    2.0750   15.6000 C   0  0  0  0  0  0  0  0  0  0  0  0
   -3.0920    3.0460   14.8410 C   0  0  0  0  0  0  0  0  0  0  0  0
   -3.7840    4.1330   14.3130 C   0  0  0  0  0  0  0  0  0  0  0  0
   -5.1710    4.2640   14.4970 C   0  0  0  0  0  0  0  0  0  0  0  0
   -5.8370    3.2850   15.2550 C   0  0  0  0  0  0  0  0  0  0  0  0
   -2.9490    5.0450   13.5990 N   0  0  0  0  0  0  0  0  0  0  0  0
   -3.3050    6.2100   13.0770 C   0  0  0  0  0  0  0  0  0  0  0  0
   -2.2770    6.9150   12.5600 N   0  0  0  0  0  0  0  0  0  0  0  0
   -2.4440    8.1970   12.0570 C   0  0  0  0  0  0  0  0  0  0  0  0
   -3.2200    8.4080   10.9100 C   0  0  0  0  0  0  0  0  0  0  0  0
   -3.3690    9.7090   10.4240 C   0  0  0  0  0  0  0  0  0  0  0  0
   -2.7510   10.7790   11.0820 C   0  0  0  0  0  0  0  0  0  0  0  0
   -1.9920   10.5600   12.2410 C   0  0  0  0  0  0  0  0  0  0  0  0
   -1.8270    9.2620   12.7260 C   0  0  0  0  0  0  0  0  0  0  0  0
   -0.9890    9.0040   14.0130 C   0  0  0  0  0  0  0  0  0  0  0  0
   -1.8450    8.7550   15.2700 C   0  0  0  0  0  0  0  0  0  0  0  0
    0.0290   10.1250   14.2830 C   0  0  0  0  0  0  0  0  0  0  0  0
   -4.4800    6.5730   13.0260 O   0  0  0  0  0  0  0  0  0  0  0  0
  1  2  1  0  0  0  0
  2  3  1  0  0  0  0
  3  4  1  0  0  0  0
  2  5  1  0  0  0  0
  1  6  1  0  0  0  0
  7  8  1  0  0  0  0
  8  9  1  0  0  0  0
  8 10  2  0  0  0  0
  8 11  2  0  0  0  0
  7 12  2  0  0  0  0
 12 13  1  0  0  0  0
 13 14  2  0  0  0  0
 14 15  1  0  0  0  0
 15 16  2  0  0  0  0
 16  7  1  0  0  0  0
 14 17  1  0  0  0  0
 17 18  1  0  0  0  0
 18 19  1  0  0  0  0
 19 20  1  0  0  0  0
 20 21  2  0  0  0  0
 21 22  1  0  0  0  0
 22 23  2  0  0  0  0
 23 24  1  0  0  0  0
 24 25  2  0  0  0  0
 25 20  1  0  0  0  0
 25 26  1  0  0  0  0
 26 27  1  0  0  0  0
 26 28  1  0  0  0  0
 18 29  2  0  0  0  0
M  END
>  <EXTREG>  (3N3J_extract)
3N3J_extract

$$$$
3N4B_extract
  -MTS-   01061521563D 0   0.00000     0.00000     0

 27 27  0  0  0  0  0  0  0  0999 V2000
   -5.2620    2.2720   15.8700 C   0  0  0  0  0  0  0  0  0  0  0  0
   -3.9030    2.2060   15.6240 C   0  0  0  0  0  0  0  0  0  0  0  0
   -3.2970    3.2110   14.9130 C   0  0  0  0  0  0  0  0  0  0  0  0
   -4.0360    4.2800   14.4440 C   0  0  0  0  0  0  0  0  0  0  0  0
   -3.3170    5.2880   13.7560 N   0  0  0  0  0  0  0  0  0  0  0  0
   -3.9360    6.0990   12.7670 C   0  0  0  0  0  0  0  0  0  0  0  0
   -3.2460    7.2500   12.3290 N   0  0  0  0  0  0  0  0  0  0  0  0
   -2.2110    7.8410   13.1000 C   0  0  0  0  0  0  0  0  0  0  0  0
   -2.2800    7.9160   14.4610 C   0  0  0  0  0  0  0  0  0  0  0  0
   -1.2120    8.6480   15.2000 C   0  0  0  0  0  0  0  0  0  0  0  0
   -0.1970    9.2330   14.5070 C   0  0  0  0  0  0  0  0  0  0  0  0
   -0.1430    9.1530   13.0220 C   0  0  0  0  0  0  0  0  0  0  0  0
   -1.1180    8.4870   12.3450 C   0  0  0  0  0  0  0  0  0  0  0  0
    0.7370    9.9190   15.1550 F   0  0  0  0  0  0  0  0  0  0  0  0
   -5.0160    5.8220   12.2700 O   0  0  0  0  0  0  0  0  0  0  0  0
   -5.4080    4.3490   14.6990 C   0  0  0  0  0  0  0  0  0  0  0  0
   -6.0210    3.3440   15.4280 C   0  0  0  0  0  0  0  0  0  0  0  0
   -5.9320    0.9700   16.8550 S   0  0  0  0  0  0  0  0  0  0  0  0
   -5.5050    1.0880   18.2370 O   0  0  0  0  0  0  0  0  0  0  0  0
   -7.3740    1.1130   16.7400 O   0  0  0  0  0  0  0  0  0  0  0  0
   -5.4750   -0.3960   16.2680 N   0  0  0  0  0  0  0  0  0  0  0  0
   -4.4790    2.1230   11.5730 C   0  0  0  0  0  0  0  0  0  0  0  0
   -5.0860    0.7520   11.2710 C   0  0  0  0  0  0  0  0  0  0  0  0
   -4.3190   -0.4150   11.9180 C   0  0  0  0  0  0  0  0  0  0  0  0
   -3.0470   -0.5280   11.2890 O   0  0  0  0  0  0  0  0  0  0  0  0
   -5.2100    0.5660    9.8700 O   0  0  0  0  0  0  0  0  0  0  0  0
   -5.2880    3.1710   11.0560 O   0  0  0  0  0  0  0  0  0  0  0  0
  1  2  2  0  0  0  0
  2  3  1  0  0  0  0
  3  4  2  0  0  0  0
  4  5  1  0  0  0  0
  5  6  1  0  0  0  0
  6  7  1  0  0  0  0
  7  8  1  0  0  0  0
  8  9  2  0  0  0  0
  9 10  1  0  0  0  0
 10 11  2  0  0  0  0
 11 12  1  0  0  0  0
 12 13  2  0  0  0  0
 13  8  1  0  0  0  0
 11 14  1  0  0  0  0
  6 15  2  0  0  0  0
  4 16  1  0  0  0  0
 16 17  2  0  0  0  0
 17  1  1  0  0  0  0
  1 18  1  0  0  0  0
 18 19  2  0  0  0  0
 18 20  2  0  0  0  0
 18 21  1  0  0  0  0
 22 23  1  0  0  0  0
 23 24  1  0  0  0  0
 24 25  1  0  0  0  0
 23 26  1  0  0  0  0
 22 27  1  0  0  0  0
M  END
>  <EXTREG>  (3N4B_extract)
3N4B_extract

$$$$
3NB5_extract
  -MTS-   01061521563D 0   0.00000     0.00000     0

 24 25  0  0  0  0  0  0  0  0999 V2000
   -5.2370   12.3320   10.6610 Cl  0  0  0  0  0  0  0  0  0  0  0  0
   -3.7110   12.1680   11.4590 C   0  0  0  0  0  0  0  0  0  0  0  0
   -3.0950   13.2870   12.0110 C   0  0  0  0  0  0  0  0  0  0  0  0
   -1.8730   13.1600   12.6600 C   0  0  0  0  0  0  0  0  0  0  0  0
   -1.2620   11.9140   12.7540 C   0  0  0  0  0  0  0  0  0  0  0  0
   -1.8730   10.7970   12.1980 C   0  0  0  0  0  0  0  0  0  0  0  0
   -1.1670    9.4390   12.2520 C   0  0  0  0  0  0  0  0  0  0  0  0
   -1.6580    8.6240   13.4500 C   0  0  0  0  0  0  0  0  0  0  0  0
   -2.3740    7.5490   13.1320 N   0  0  0  0  0  0  0  0  0  0  0  0
   -2.9280    6.6320   14.1400 C   0  0  0  0  0  0  0  0  0  0  0  0
   -3.8540    5.6380   13.4360 C   0  0  0  0  0  0  0  0  0  0  0  0
   -4.3590    4.5430   14.3790 C   0  0  0  0  0  0  0  0  0  0  0  0
   -5.6910    4.5230   14.7740 C   0  0  0  0  0  0  0  0  0  0  0  0
   -6.1720    3.4750   15.5500 C   0  0  0  0  0  0  0  0  0  0  0  0
   -5.3180    2.4460   15.9340 C   0  0  0  0  0  0  0  0  0  0  0  0
   -5.9340    1.0960   16.8620 S   0  0  0  0  0  0  0  0  0  0  0  0
   -5.5020    1.2350   18.2920 O   0  0  0  0  0  0  0  0  0  0  0  0
   -5.3350   -0.2930   16.2560 N   0  0  0  0  0  0  0  0  0  0  0  0
   -7.4320    1.0830   16.7830 O   0  0  0  0  0  0  0  0  0  0  0  0
   -3.9830    2.4730   15.5490 C   0  0  0  0  0  0  0  0  0  0  0  0
   -3.5020    3.5200   14.7720 C   0  0  0  0  0  0  0  0  0  0  0  0
   -1.3890    8.9590   14.6040 O   0  0  0  0  0  0  0  0  0  0  0  0
   -3.0990   10.9230   11.5530 C   0  0  0  0  0  0  0  0  0  0  0  0
   -3.6820   14.5090   11.9040 O   0  0  0  0  0  0  0  0  0  0  0  0
  1  2  1  0  0  0  0
  2  3  2  0  0  0  0
  3  4  1  0  0  0  0
  4  5  2  0  0  0  0
  5  6  1  0  0  0  0
  6  7  1  0  0  0  0
  7  8  1  0  0  0  0
  8  9  1  0  0  0  0
  9 10  1  0  0  0  0
 10 11  1  0  0  0  0
 11 12  1  0  0  0  0
 12 13  2  0  0  0  0
 13 14  1  0  0  0  0
 14 15  2  0  0  0  0
 15 16  1  0  0  0  0
 16 17  2  0  0  0  0
 16 18  1  0  0  0  0
 16 19  2  0  0  0  0
 15 20  1  0  0  0  0
 20 21  2  0  0  0  0
 21 12  1  0  0  0  0
  8 22  2  0  0  0  0
  6 23  2  0  0  0  0
 23  2  1  0  0  0  0
  3 24  1  0  0  0  0
M  END
>  <EXTREG>  (3NB5_extract)
3NB5_extract

$$$$
3OYS_extract
  -MTS-   01061521563D 0   0.00000     0.00000     0

 20 21  0  0  0  0  0  0  0  0999 V2000
   -5.4190   -0.4010   16.1930 N   0  0  0  0  0  0  0  0  0  0  0  0
   -5.9000    1.0240   16.7680 S   0  0  0  0  0  0  0  0  0  0  0  0
   -5.1420    2.2840   15.7870 C   0  0  0  0  0  0  0  0  0  0  0  0
   -5.8700    3.3510   15.2520 C   0  0  0  0  0  0  0  0  0  0  0  0
   -5.2420    4.3460   14.4960 C   0  0  0  0  0  0  0  0  0  0  0  0
   -3.8620    4.2570   14.2720 C   0  0  0  0  0  0  0  0  0  0  0  0
   -3.1420    3.1890   14.7800 C   0  0  0  0  0  0  0  0  0  0  0  0
   -3.7720    2.2050   15.5240 C   0  0  0  0  0  0  0  0  0  0  0  0
   -3.0930    5.1870   13.5350 N   0  0  0  0  0  0  0  0  0  0  0  0
   -3.5860    6.3380   12.8900 C   0  0  0  0  0  0  0  0  0  0  0  0
   -2.5570    7.1470   12.1680 C   0  0  0  0  0  0  0  0  0  0  0  0
   -2.1220    8.3500   12.9220 C   0  0  0  0  0  0  0  0  0  0  0  0
   -1.5510    8.1940   14.1600 C   0  0  0  0  0  0  0  0  0  0  0  0
   -1.1440    9.3240   14.8850 C   0  0  0  0  0  0  0  0  0  0  0  0
   -1.3740   10.5980   14.3270 C   0  0  0  0  0  0  0  0  0  0  0  0
   -2.0000   10.7620   13.0960 C   0  0  0  0  0  0  0  0  0  0  0  0
   -2.3810    9.6230   12.3910 C   0  0  0  0  0  0  0  0  0  0  0  0
   -4.7700    6.6410   12.9200 O   0  0  0  0  0  0  0  0  0  0  0  0
   -5.3980    1.2230   18.1310 O   0  0  0  0  0  0  0  0  0  0  0  0
   -7.3220    1.2580   16.6170 O   0  0  0  0  0  0  0  0  0  0  0  0
  1  2  1  0  0  0  0
  2  3  1  0  0  0  0
  3  4  2  0  0  0  0
  4  5  1  0  0  0  0
  5  6  2  0  0  0  0
  6  7  1  0  0  0  0
  7  8  2  0  0  0  0
  8  3  1  0  0  0  0
  6  9  1  0  0  0  0
  9 10  1  0  0  0  0
 10 11  1  0  0  0  0
 11 12  1  0  0  0  0
 12 13  2  0  0  0  0
 13 14  1  0  0  0  0
 14 15  2  0  0  0  0
 15 16  1  0  0  0  0
 16 17  2  0  0  0  0
 17 12  1  0  0  0  0
 10 18  2  0  0  0  0
  2 19  2  0  0  0  0
  2 20  2  0  0  0  0
M  END
>  <EXTREG>  (3OYS_extract)
3OYS_extract

$$$$
3R16_extract
  -MTS-   01061521563D 0   0.00000     0.00000     0

 19 20  0  0  0  0  0  0  0  0999 V2000
   -5.1180    2.3080   15.7890 C   0  0  0  0  0  0  0  0  0  0  0  0
   -3.7540    2.2510   15.5750 C   0  0  0  0  0  0  0  0  0  0  0  0
   -3.1320    3.2280   14.8280 C   0  0  0  0  0  0  0  0  0  0  0  0
   -3.8650    4.2730   14.2990 C   0  0  0  0  0  0  0  0  0  0  0  0
   -3.1100    5.2280   13.5460 N   0  0  0  0  0  0  0  0  0  0  0  0
   -3.6170    6.3850   12.8820 C   0  0  0  0  0  0  0  0  0  0  0  0
   -2.6300    7.2400   12.1600 C   0  0  0  0  0  0  0  0  0  0  0  0
   -2.0660    8.3410   12.9860 C   0  0  0  0  0  0  0  0  0  0  0  0
   -1.3070    8.1860   14.5200 S   0  0  0  0  0  0  0  0  0  0  0  0
   -0.9850    9.8530   14.7680 C   0  0  0  0  0  0  0  0  0  0  0  0
   -1.4880   10.5120   13.6530 C   0  0  0  0  0  0  0  0  0  0  0  0
   -2.0650    9.6990   12.6900 C   0  0  0  0  0  0  0  0  0  0  0  0
   -4.7950    6.6910   12.9050 O   0  0  0  0  0  0  0  0  0  0  0  0
   -5.2410    4.3420   14.5150 C   0  0  0  0  0  0  0  0  0  0  0  0
   -5.8730    3.3530   15.2630 C   0  0  0  0  0  0  0  0  0  0  0  0
   -5.8540    1.0350   16.7580 S   0  0  0  0  0  0  0  0  0  0  0  0
   -7.2790    1.1890   16.6960 O   0  0  0  0  0  0  0  0  0  0  0  0
   -5.4230    1.2030   18.1250 O   0  0  0  0  0  0  0  0  0  0  0  0
   -5.3590   -0.3870   16.1550 N   0  0  0  0  0  0  0  0  0  0  0  0
  1  2  2  0  0  0  0
  2  3  1  0  0  0  0
  3  4  2  0  0  0  0
  4  5  1  0  0  0  0
  5  6  1  0  0  0  0
  6  7  1  0  0  0  0
  7  8  1  0  0  0  0
  8  9  1  0  0  0  0
  9 10  1  0  0  0  0
 10 11  2  0  0  0  0
 11 12  1  0  0  0  0
 12  8  2  0  0  0  0
  6 13  2  0  0  0  0
  4 14  1  0  0  0  0
 14 15  2  0  0  0  0
 15  1  1  0  0  0  0
  1 16  1  0  0  0  0
 16 17  2  0  0  0  0
 16 18  2  0  0  0  0
 16 19  1  0  0  0  0
M  END
>  <EXTREG>  (3R16_extract)
3R16_extract

$$$$
3R17_extract
  -MTS-   01061521563D 0   0.00000     0.00000     0

 20 21  0  0  0  0  0  0  0  0999 V2000
   -5.2450    2.3540   15.8550 C   0  0  0  0  0  0  0  0  0  0  0  0
   -6.0770    3.3950   15.4790 C   0  0  0  0  0  0  0  0  0  0  0  0
   -5.5580    4.4410   14.7400 C   0  0  0  0  0  0  0  0  0  0  0  0
   -4.2280    4.4480   14.3710 C   0  0  0  0  0  0  0  0  0  0  0  0
   -3.7640    5.5530   13.5960 N   0  0  0  0  0  0  0  0  0  0  0  0
   -2.3980    5.9560   13.5110 C   0  0  0  0  0  0  0  0  0  0  0  0
   -2.0830    7.1360   12.6680 C   0  0  0  0  0  0  0  0  0  0  0  0
   -1.1830    8.0960   13.3260 C   0  0  0  0  0  0  0  0  0  0  0  0
   -1.4350    8.8280   14.8520 S   0  0  0  0  0  0  0  0  0  0  0  0
    0.0060    9.7490   14.8940 C   0  0  0  0  0  0  0  0  0  0  0  0
    0.6710    9.4590   13.7150 C   0  0  0  0  0  0  0  0  0  0  0  0
    0.0340    8.5660   12.8660 C   0  0  0  0  0  0  0  0  0  0  0  0
   -1.5130    5.3690   14.1070 O   0  0  0  0  0  0  0  0  0  0  0  0
   -3.3890    3.4060   14.7390 C   0  0  0  0  0  0  0  0  0  0  0  0
   -3.9040    2.3630   15.4940 C   0  0  0  0  0  0  0  0  0  0  0  0
   -6.3530    5.4490   14.3930 F   0  0  0  0  0  0  0  0  0  0  0  0
   -5.9470    1.0380   16.8110 S   0  0  0  0  0  0  0  0  0  0  0  0
   -7.3810    1.1250   16.8050 O   0  0  0  0  0  0  0  0  0  0  0  0
   -5.4780    1.1630   18.1650 O   0  0  0  0  0  0  0  0  0  0  0  0
   -5.4270   -0.3900   16.2310 N   0  0  0  0  0  0  0  0  0  0  0  0
  1  2  2  0  0  0  0
  2  3  1  0  0  0  0
  3  4  2  0  0  0  0
  4  5  1  0  0  0  0
  5  6  1  0  0  0  0
  6  7  1  0  0  0  0
  7  8  1  0  0  0  0
  8  9  1  0  0  0  0
  9 10  1  0  0  0  0
 10 11  2  0  0  0  0
 11 12  1  0  0  0  0
 12  8  2  0  0  0  0
  6 13  2  0  0  0  0
  4 14  1  0  0  0  0
 14 15  2  0  0  0  0
 15  1  1  0  0  0  0
  3 16  1  0  0  0  0
  1 17  1  0  0  0  0
 17 18  2  0  0  0  0
 17 19  2  0  0  0  0
 17 20  1  0  0  0  0
M  END
>  <EXTREG>  (3R17_extract)
3R17_extract

$$$$
3S73_extract
  -MTS-   01061521563D 0   0.00000     0.00000     0

 13 14  0  0  0  0  0  0  0  0999 V2000
   -5.4990   -1.6470   16.5070 N   0  0  0  0  0  0  0  0  0  0  0  0
   -5.9540   -0.3280   17.1590 S   0  0  0  0  0  0  0  0  0  0  0  0
   -7.4330   -0.1230   16.9700 O   0  0  0  0  0  0  0  0  0  0  0  0
   -5.3100    0.9560   16.3050 C   0  0  0  0  0  0  0  0  0  0  0  0
   -3.9800    1.1760   16.1940 N   0  0  0  0  0  0  0  0  0  0  0  0
   -3.6380    2.2820   15.4900 C   0  0  0  0  0  0  0  0  0  0  0  0
   -4.7500    2.9280   14.9740 C   0  0  0  0  0  0  0  0  0  0  0  0
   -6.1940    2.1740   15.4670 S   0  0  0  0  0  0  0  0  0  0  0  0
   -4.6530    4.0660   14.1870 C   0  0  0  0  0  0  0  0  0  0  0  0
   -3.3740    4.6320   13.9340 C   0  0  0  0  0  0  0  0  0  0  0  0
   -2.2390    3.9440   14.4280 C   0  0  0  0  0  0  0  0  0  0  0  0
   -2.3080    2.7970   15.2140 C   0  0  0  0  0  0  0  0  0  0  0  0
   -5.4430   -0.3120   18.5500 O   0  0  0  0  0  0  0  0  0  0  0  0
  1  2  1  0  0  0  0
  2  3  2  0  0  0  0
  2  4  1  0  0  0  0
  4  5  2  0  0  0  0
  5  6  1  0  0  0  0
  6  7  2  0  0  0  0
  7  8  1  0  0  0  0
  8  4  1  0  0  0  0
  7  9  1  0  0  0  0
  9 10  2  0  0  0  0
 10 11  1  0  0  0  0
 11 12  2  0  0  0  0
 12  6  1  0  0  0  0
  2 13  2  0  0  0  0
M  END
>  <EXTREG>  (3S73_extract)
3S73_extract

$$$$
3S9T_extract
  -MTS-   01061521563D 0   0.00000     0.00000     0

 23 24  0  0  0  0  0  0  0  0999 V2000
   -0.8260    4.8890   10.3600 N   0  0  0  0  0  0  0  0  0  0  0  0
   -1.5720    4.2800   11.2600 C   0  0  0  0  0  0  0  0  0  0  0  0
   -1.9890    2.6290   10.8650 S   0  0  0  0  0  0  0  0  0  0  0  0
   -3.1420    2.1040   12.2130 C   0  0  0  0  0  0  0  0  0  0  0  0
   -4.2880    3.1070   12.3730 C   0  0  0  0  0  0  0  0  0  0  0  0
   -4.9060    3.2760   13.7330 C   0  0  0  0  0  0  0  0  0  0  0  0
   -5.1260    2.2460   14.6100 C   0  0  0  0  0  0  0  0  0  0  0  0
   -5.7050    2.4470   15.7880 C   0  0  0  0  0  0  0  0  0  0  0  0
   -6.2630    3.6660   16.0670 C   0  0  0  0  0  0  0  0  0  0  0  0
   -6.9180    4.0040   17.5960 Cl  0  0  0  0  0  0  0  0  0  0  0  0
   -5.9950    4.8040   15.2690 C   0  0  0  0  0  0  0  0  0  0  0  0
   -5.4880    4.5180   14.0940 C   0  0  0  0  0  0  0  0  0  0  0  0
   -6.0280    1.0140   16.8500 S   0  0  0  0  0  0  0  0  0  0  0  0
   -5.3730   -0.3330   16.2290 N   0  0  0  0  0  0  0  0  0  0  0  0
   -5.4320    1.2320   18.1140 O   0  0  0  0  0  0  0  0  0  0  0  0
   -7.5320    0.9660   16.8800 O   0  0  0  0  0  0  0  0  0  0  0  0
   -4.7340    3.7450   11.3560 O   0  0  0  0  0  0  0  0  0  0  0  0
   -1.9450    4.8670   12.4000 N   0  0  0  0  0  0  0  0  0  0  0  0
   -1.6830    6.1590   12.6580 C   0  0  0  0  0  0  0  0  0  0  0  0
   -0.9450    6.8360   11.7010 C   0  0  0  0  0  0  0  0  0  0  0  0
   -0.4860    6.1860   10.5480 C   0  0  0  0  0  0  0  0  0  0  0  0
    0.3600    6.8560    9.5770 C   0  0  0  0  0  0  0  0  0  0  0  0
   -2.2250    6.8810   13.9240 C   0  0  0  0  0  0  0  0  0  0  0  0
  1  2  2  0  0  0  0
  2  3  1  0  0  0  0
  3  4  1  0  0  0  0
  4  5  1  0  0  0  0
  5  6  1  0  0  0  0
  6  7  2  0  0  0  0
  7  8  1  0  0  0  0
  8  9  2  0  0  0  0
  9 10  1  0  0  0  0
  9 11  1  0  0  0  0
 11 12  2  0  0  0  0
 12  6  1  0  0  0  0
  8 13  1  0  0  0  0
 13 14  1  0  0  0  0
 13 15  2  0  0  0  0
 13 16  1  0  0  0  0
  5 17  1  0  0  0  0
  2 18  1  0  0  0  0
 18 19  2  0  0  0  0
 19 20  1  0  0  0  0
 20 21  2  0  0  0  0
 21  1  1  0  0  0  0
 21 22  1  0  0  0  0
 19 23  1  0  0  0  0
M  END
>  <EXTREG>  (3S9T_extract)
3S9T_extract

$$$$
3SAP_extract
  -MTS-   01061521563D 0   0.00000     0.00000     0

 24 25  0  0  0  0  0  0  0  0999 V2000
   -0.7120    8.8990   14.9860 N   0  0  0  0  0  0  0  0  0  0  0  0
   -1.3440    9.1400   13.9230 C   0  0  0  0  0  0  0  0  0  0  0  0
   -2.1540    7.7410   13.3180 S   0  0  0  0  0  0  0  0  0  0  0  0
   -2.2950    6.0380   13.8950 C   0  0  0  0  0  0  0  0  0  0  0  0
   -3.7590    5.6230   13.7340 C   0  0  0  0  0  0  0  0  0  0  0  0
   -4.3650    4.4980   14.5250 C   0  0  0  0  0  0  0  0  0  0  0  0
   -5.7400    4.4710   14.7780 C   0  0  0  0  0  0  0  0  0  0  0  0
   -6.2450    3.3800   15.5250 C   0  0  0  0  0  0  0  0  0  0  0  0
   -5.4190    2.3810   16.0150 C   0  0  0  0  0  0  0  0  0  0  0  0
   -6.0730    0.9890   16.9430 S   0  0  0  0  0  0  0  0  0  0  0  0
   -5.3640   -0.3420   16.1610 N   0  0  0  0  0  0  0  0  0  0  0  0
   -7.5350    1.0880   16.8030 O   0  0  0  0  0  0  0  0  0  0  0  0
   -5.5220    1.1490   18.3010 O   0  0  0  0  0  0  0  0  0  0  0  0
   -4.0660    2.4180   15.7560 C   0  0  0  0  0  0  0  0  0  0  0  0
   -3.5350    3.4750   15.0060 C   0  0  0  0  0  0  0  0  0  0  0  0
   -4.5060    6.2060   12.9420 O   0  0  0  0  0  0  0  0  0  0  0  0
   -1.3790   10.3740   13.3010 N   0  0  0  0  0  0  0  0  0  0  0  0
   -0.7210   11.4540   13.7890 C   0  0  0  0  0  0  0  0  0  0  0  0
   -0.0150   11.1790   14.9710 C   0  0  0  0  0  0  0  0  0  0  0  0
   -0.0570    9.9060   15.4980 C   0  0  0  0  0  0  0  0  0  0  0  0
    0.8150   12.0890   15.7810 C   0  0  0  0  0  0  0  0  0  0  0  0
    2.2760   11.7170   15.4080 C   0  0  0  0  0  0  0  0  0  0  0  0
    3.2710   11.9820   16.5380 C   0  0  0  0  0  0  0  0  0  0  0  0
    3.6990   10.7090   17.3020 C   0  0  0  0  0  0  0  0  0  0  0  0
  1  2  2  0  0  0  0
  2  3  1  0  0  0  0
  3  4  1  0  0  0  0
  4  5  1  0  0  0  0
  5  6  1  0  0  0  0
  6  7  2  0  0  0  0
  7  8  1  0  0  0  0
  8  9  2  0  0  0  0
  9 10  1  0  0  0  0
 10 11  1  0  0  0  0
 10 12  2  0  0  0  0
 10 13  2  0  0  0  0
  9 14  1  0  0  0  0
 14 15  2  0  0  0  0
 15  6  1  0  0  0  0
  5 16  2  0  0  0  0
  2 17  1  0  0  0  0
 17 18  2  0  0  0  0
 18 19  1  0  0  0  0
 19 20  2  0  0  0  0
 20  1  1  0  0  0  0
 19 21  1  0  0  0  0
 21 22  1  0  0  0  0
 22 23  1  0  0  0  0
 23 24  1  0  0  0  0
M  END
>  <EXTREG>  (3SAP_extract)
3SAP_extract

$$$$
3SAX_extract
  -MTS-   01061521563D 0   0.00000     0.00000     0

 23 24  0  0  0  0  0  0  0  0999 V2000
   -0.4950    5.0340   11.2660 N   0  0  0  0  0  0  0  0  0  0  0  0
   -1.4170    4.2940   11.8610 C   0  0  0  0  0  0  0  0  0  0  0  0
   -1.7220    2.7350   11.1330 S   0  0  0  0  0  0  0  0  0  0  0  0
   -3.0120    2.1290   12.2440 C   0  0  0  0  0  0  0  0  0  0  0  0
   -4.1890    3.0760   12.3560 C   0  0  0  0  0  0  0  0  0  0  0  0
   -4.8660    3.2480   13.7110 C   0  0  0  0  0  0  0  0  0  0  0  0
   -4.9930    2.2280   14.6390 C   0  0  0  0  0  0  0  0  0  0  0  0
   -5.6320    2.4340   15.8590 C   0  0  0  0  0  0  0  0  0  0  0  0
   -5.9980    1.0000   16.9010 S   0  0  0  0  0  0  0  0  0  0  0  0
   -5.4480   -0.2970   16.1850 N   0  0  0  0  0  0  0  0  0  0  0  0
   -7.4530    0.9610   16.8850 O   0  0  0  0  0  0  0  0  0  0  0  0
   -5.3550    1.2470   18.1720 O   0  0  0  0  0  0  0  0  0  0  0  0
   -6.0860    3.7290   16.1460 C   0  0  0  0  0  0  0  0  0  0  0  0
   -5.9130    4.7720   15.2790 C   0  0  0  0  0  0  0  0  0  0  0  0
   -5.3060    4.5360   14.0370 C   0  0  0  0  0  0  0  0  0  0  0  0
   -6.8580    4.0030   17.6540 Cl  0  0  0  0  0  0  0  0  0  0  0  0
   -4.5520    3.7320   11.3230 O   0  0  0  0  0  0  0  0  0  0  0  0
   -2.0950    4.7190   12.9620 N   0  0  0  0  0  0  0  0  0  0  0  0
   -1.8950    5.9620   13.5220 C   0  0  0  0  0  0  0  0  0  0  0  0
   -0.9260    6.7820   12.9520 C   0  0  0  0  0  0  0  0  0  0  0  0
   -0.2560    6.2780   11.8100 C   0  0  0  0  0  0  0  0  0  0  0  0
   -0.5890    8.1820   13.4600 C   0  0  0  0  0  0  0  0  0  0  0  0
   -1.2930    8.4990   14.8190 C   0  0  0  0  0  0  0  0  0  0  0  0
  1  2  2  0  0  0  0
  2  3  1  0  0  0  0
  3  4  1  0  0  0  0
  4  5  1  0  0  0  0
  5  6  1  0  0  0  0
  6  7  2  0  0  0  0
  7  8  1  0  0  0  0
  8  9  1  0  0  0  0
  9 10  1  0  0  0  0
  9 11  2  0  0  0  0
  9 12  2  0  0  0  0
  8 13  2  0  0  0  0
 13 14  1  0  0  0  0
 14 15  2  0  0  0  0
 15  6  1  0  0  0  0
 13 16  1  0  0  0  0
  5 17  2  0  0  0  0
  2 18  1  0  0  0  0
 18 19  2  0  0  0  0
 19 20  1  0  0  0  0
 20 21  2  0  0  0  0
 21  1  1  0  0  0  0
 20 22  1  0  0  0  0
 22 23  1  0  0  0  0
M  END
>  <EXTREG>  (3SAX_extract)
3SAX_extract

$$$$
3SBH_extract
  -MTS-   01061521563D 0   0.00000     0.00000     0

 22 23  0  0  0  0  0  0  0  0999 V2000
   -1.4830    9.1680   11.5710 N   0  0  0  0  0  0  0  0  0  0  0  0
   -1.6720    8.0110   12.2310 C   0  0  0  0  0  0  0  0  0  0  0  0
   -2.0190    6.3370   11.5830 S   0  0  0  0  0  0  0  0  0  0  0  0
   -2.1760    5.3450   13.0840 C   0  0  0  0  0  0  0  0  0  0  0  0
   -3.6340    5.4210   13.4710 C   0  0  0  0  0  0  0  0  0  0  0  0
   -4.3110    4.4150   14.3630 C   0  0  0  0  0  0  0  0  0  0  0  0
   -3.5270    3.3580   14.7290 C   0  0  0  0  0  0  0  0  0  0  0  0
   -4.0530    2.3680   15.5890 C   0  0  0  0  0  0  0  0  0  0  0  0
   -5.3840    2.4280   15.9430 C   0  0  0  0  0  0  0  0  0  0  0  0
   -6.0350    1.0730   16.9300 S   0  0  0  0  0  0  0  0  0  0  0  0
   -5.3550   -0.2810   16.1900 N   0  0  0  0  0  0  0  0  0  0  0  0
   -5.4370    1.2040   18.2580 O   0  0  0  0  0  0  0  0  0  0  0  0
   -7.5110    1.0950   16.7250 O   0  0  0  0  0  0  0  0  0  0  0  0
   -6.1930    3.4850   15.5420 C   0  0  0  0  0  0  0  0  0  0  0  0
   -5.6760    4.5110   14.7300 C   0  0  0  0  0  0  0  0  0  0  0  0
   -4.3250    6.2690   12.9430 O   0  0  0  0  0  0  0  0  0  0  0  0
   -1.5670    8.1230   13.5540 N   0  0  0  0  0  0  0  0  0  0  0  0
   -1.3120    9.1780   14.2600 C   0  0  0  0  0  0  0  0  0  0  0  0
   -1.1230   10.4090   13.6140 C   0  0  0  0  0  0  0  0  0  0  0  0
   -1.2180   10.3520   12.2290 C   0  0  0  0  0  0  0  0  0  0  0  0
   -1.0210   11.6520   11.4850 C   0  0  0  0  0  0  0  0  0  0  0  0
   -1.2560    8.9130   15.6910 C   0  0  0  0  0  0  0  0  0  0  0  0
  1  2  2  0  0  0  0
  2  3  1  0  0  0  0
  3  4  1  0  0  0  0
  4  5  1  0  0  0  0
  5  6  1  0  0  0  0
  6  7  2  0  0  0  0
  7  8  1  0  0  0  0
  8  9  2  0  0  0  0
  9 10  1  0  0  0  0
 10 11  1  0  0  0  0
 10 12  2  0  0  0  0
 10 13  1  0  0  0  0
  9 14  1  0  0  0  0
 14 15  2  0  0  0  0
 15  6  1  0  0  0  0
  5 16  2  0  0  0  0
  2 17  1  0  0  0  0
 17 18  2  0  0  0  0
 18 19  1  0  0  0  0
 19 20  2  0  0  0  0
 20  1  1  0  0  0  0
 20 21  1  0  0  0  0
 18 22  1  0  0  0  0
M  END
>  <EXTREG>  (3SBH_extract)
3SBH_extract

$$$$
3SBI_extract
  -MTS-   01061521563D 0   0.00000     0.00000     0

 20 21  0  0  0  0  0  0  0  0999 V2000
   -1.5230    7.8630   14.4330 N   0  0  0  0  0  0  0  0  0  0  0  0
   -1.4650    8.0070   13.0710 C   0  0  0  0  0  0  0  0  0  0  0  0
   -1.6460    6.6690   12.0240 S   0  0  0  0  0  0  0  0  0  0  0  0
   -2.1810    5.3670   13.1970 C   0  0  0  0  0  0  0  0  0  0  0  0
   -3.6580    5.5100   13.6060 C   0  0  0  0  0  0  0  0  0  0  0  0
   -4.2570    4.4390   14.4690 C   0  0  0  0  0  0  0  0  0  0  0  0
   -3.4580    3.3580   14.8830 C   0  0  0  0  0  0  0  0  0  0  0  0
   -4.0020    2.3550   15.6480 C   0  0  0  0  0  0  0  0  0  0  0  0
   -5.3550    2.4040   15.9610 C   0  0  0  0  0  0  0  0  0  0  0  0
   -6.0020    1.0690   16.9340 S   0  0  0  0  0  0  0  0  0  0  0  0
   -5.3860   -0.3150   16.3260 N   0  0  0  0  0  0  0  0  0  0  0  0
   -7.4570    1.1620   16.7970 O   0  0  0  0  0  0  0  0  0  0  0  0
   -5.4440    1.2710   18.2580 O   0  0  0  0  0  0  0  0  0  0  0  0
   -6.1770    3.4280   15.5630 C   0  0  0  0  0  0  0  0  0  0  0  0
   -5.5960    4.4760   14.8460 C   0  0  0  0  0  0  0  0  0  0  0  0
   -4.3730    6.4630   13.2420 O   0  0  0  0  0  0  0  0  0  0  0  0
   -1.2050    9.1620   12.4180 N   0  0  0  0  0  0  0  0  0  0  0  0
   -1.0290   10.2830   13.1930 C   0  0  0  0  0  0  0  0  0  0  0  0
   -1.0200   10.1890   14.6010 C   0  0  0  0  0  0  0  0  0  0  0  0
   -1.3410    8.9420   15.1950 C   0  0  0  0  0  0  0  0  0  0  0  0
  1  2  2  0  0  0  0
  2  3  1  0  0  0  0
  3  4  1  0  0  0  0
  4  5  1  0  0  0  0
  5  6  1  0  0  0  0
  6  7  2  0  0  0  0
  7  8  1  0  0  0  0
  8  9  2  0  0  0  0
  9 10  1  0  0  0  0
 10 11  1  0  0  0  0
 10 12  2  0  0  0  0
 10 13  2  0  0  0  0
  9 14  1  0  0  0  0
 14 15  2  0  0  0  0
 15  6  1  0  0  0  0
  5 16  2  0  0  0  0
  2 17  1  0  0  0  0
 17 18  2  0  0  0  0
 18 19  1  0  0  0  0
 19 20  2  0  0  0  0
 20  1  1  0  0  0  0
M  END
>  <EXTREG>  (3SBI_extract)
3SBI_extract

$$$$
3T5U_extract
  -MTS-   01061521563D 0   0.00000     0.00000     0

 11 11  0  0  0  0  0  0  0  0999 V2000
   -5.8950    2.6190   16.1890 C   0  0  0  0  0  0  0  0  0  0  0  0
   -5.2750    2.6790   14.9160 C   0  0  0  0  0  0  0  0  0  0  0  0
   -5.0830    3.9430   14.3220 C   0  0  0  0  0  0  0  0  0  0  0  0
   -5.4950    5.1070   14.9730 C   0  0  0  0  0  0  0  0  0  0  0  0
   -6.1070    5.0380   16.2300 C   0  0  0  0  0  0  0  0  0  0  0  0
   -6.3170    3.7930   16.8560 C   0  0  0  0  0  0  0  0  0  0  0  0
   -6.1630    1.0670   16.9620 S   0  0  0  0  0  0  0  0  0  0  0  0
   -5.4680    1.0840   18.2170 O   0  0  0  0  0  0  0  0  0  0  0  0
   -7.5890    0.8790   16.9600 O   0  0  0  0  0  0  0  0  0  0  0  0
   -5.5130   -0.1240   16.0400 N   0  0  0  0  0  0  0  0  0  0  0  0
   -4.0960   -0.0990   16.0950 O   0  0  0  0  0  0  0  0  0  0  0  0
  1  2  2  0  0  0  0
  2  3  1  0  0  0  0
  3  4  2  0  0  0  0
  4  5  1  0  0  0  0
  5  6  2  0  0  0  0
  6  1  1  0  0  0  0
  1  7  1  0  0  0  0
  7  8  2  0  0  0  0
  7  9  2  0  0  0  0
  7 10  1  0  0  0  0
 10 11  1  0  0  0  0
M  END
>  <EXTREG>  (3T5U_extract)
3T5U_extract

$$$$
3V2J_extract
  -MTS-   01061521563D 0   0.00000     0.00000     0

 13 13  0  0  0  0  0  0  0  0999 V2000
   -5.1950    0.9300   16.2150 C   0  0  0  0  0  0  0  0  0  0  0  0
   -6.0000    2.2020   15.4000 S   0  0  0  0  0  0  0  0  0  0  0  0
   -4.4520    2.7340   14.9780 C   0  0  0  0  0  0  0  0  0  0  0  0
   -3.5000    1.9690   15.4670 N   0  0  0  0  0  0  0  0  0  0  0  0
   -3.8670    0.9870   16.1580 N   0  0  0  0  0  0  0  0  0  0  0  0
   -4.1430    3.8250   14.2380 N   0  0  0  0  0  0  0  0  0  0  0  0
   -5.2380    4.3430   13.6870 C   0  0  0  0  0  0  0  0  0  0  0  0
   -6.4650    4.3390   13.8160 O   0  0  0  0  0  0  0  0  0  0  0  0
   -4.6670    5.4640   12.7940 C   0  0  0  0  0  0  0  0  0  0  0  0
   -6.0020   -0.3300   17.1060 S   0  0  0  0  0  0  0  0  0  0  0  0
   -7.4280   -0.0250   16.9000 O   0  0  0  0  0  0  0  0  0  0  0  0
   -5.4640   -0.1760   18.4730 O   0  0  0  0  0  0  0  0  0  0  0  0
   -5.3830   -1.7020   16.5300 N   0  0  0  0  0  0  0  0  0  0  0  0
  1  2  1  0  0  0  0
  2  3  1  0  0  0  0
  3  4  2  0  0  0  0
  4  5  1  0  0  0  0
  5  1  2  0  0  0  0
  3  6  1  0  0  0  0
  6  7  1  0  0  0  0
  7  8  2  0  0  0  0
  7  9  1  0  0  0  0
  1 10  1  0  0  0  0
 10 11  2  0  0  0  0
 10 12  2  0  0  0  0
 10 13  1  0  0  0  0
M  END
>  <EXTREG>  (3V2J_extract)
3V2J_extract

$$$$
3V2M_extract
  -MTS-   01061521563D 0   0.00000     0.00000     0

 13 13  0  0  0  0  0  0  0  0999 V2000
   -5.1890    1.0770   16.1710 C   0  0  0  0  0  0  0  0  0  0  0  0
   -6.0300    2.2470   15.3520 S   0  0  0  0  0  0  0  0  0  0  0  0
   -4.6820    3.0430   14.8040 C   0  0  0  0  0  0  0  0  0  0  0  0
   -3.5330    2.4130   15.2350 N   0  0  0  0  0  0  0  0  0  0  0  0
   -3.8240    1.2520   16.0630 N   0  0  0  0  0  0  0  0  0  0  0  0
   -4.6480    4.2080   13.9660 N   0  0  0  0  0  0  0  0  0  0  0  0
   -5.8240    4.7660   13.3810 C   0  0  0  0  0  0  0  0  0  0  0  0
   -6.9010    4.2550   13.6270 O   0  0  0  0  0  0  0  0  0  0  0  0
   -5.7530    5.9650   12.4810 C   0  0  0  0  0  0  0  0  0  0  0  0
   -5.9380   -0.2430   17.0670 S   0  0  0  0  0  0  0  0  0  0  0  0
   -7.3940   -0.0370   16.8920 O   0  0  0  0  0  0  0  0  0  0  0  0
   -5.5980   -0.1420   18.4750 O   0  0  0  0  0  0  0  0  0  0  0  0
   -5.4260   -1.6820   16.4210 N   0  0  0  0  0  0  0  0  0  0  0  0
  1  2  1  0  0  0  0
  2  3  1  0  0  0  0
  3  4  2  0  0  0  0
  4  5  1  0  0  0  0
  5  1  2  0  0  0  0
  3  6  1  0  0  0  0
  6  7  1  0  0  0  0
  7  8  2  0  0  0  0
  7  9  1  0  0  0  0
  1 10  1  0  0  0  0
 10 11  2  0  0  0  0
 10 12  2  0  0  0  0
 10 13  1  0  0  0  0
M  END
>  <EXTREG>  (3V2M_extract)
3V2M_extract

$$$$
4E3G_extract
  -MTS-   01061521563D 0   0.00000     0.00000     0

 10 10  0  0  0  0  0  0  0  0999 V2000
   -4.7320    2.3570   15.3530 C   0  0  0  0  0  0  0  0  0  0  0  0
   -4.4660    3.6340   14.8000 C   0  0  0  0  0  0  0  0  0  0  0  0
   -3.1230    4.0920   14.7850 C   0  0  0  0  0  0  0  0  0  0  0  0
   -2.7280    5.3830   14.3230 C   0  0  0  0  0  0  0  0  0  0  0  0
   -3.8260    6.1260   13.7880 C   0  0  0  0  0  0  0  0  0  0  0  0
   -3.6230    7.3940   13.2260 O   0  0  0  0  0  0  0  0  0  0  0  0
   -5.1560    5.6740   13.7920 C   0  0  0  0  0  0  0  0  0  0  0  0
   -5.4900    4.4530   14.3580 C   0  0  0  0  0  0  0  0  0  0  0  0
   -3.8320    1.5710   15.7430 O   0  0  0  0  0  0  0  0  0  0  0  0
   -5.9200    2.0160   15.6580 O   0  0  0  0  0  0  0  0  0  0  0  0
  1  2  1  0  0  0  0
  2  3  2  0  0  0  0
  3  4  1  0  0  0  0
  4  5  2  0  0  0  0
  5  6  1  0  0  0  0
  5  7  1  0  0  0  0
  7  8  2  0  0  0  0
  8  2  1  0  0  0  0
  1  9  2  0  0  0  0
  1 10  1  0  0  0  0
M  END
>  <EXTREG>  (4E3G_extract)
4E3G_extract

$$$$
4E49_extract
  -MTS-   01061521563D 0   0.00000     0.00000     0

  8  8  0  0  0  0  0  0  0  0999 V2000
   -6.0320    4.0450   16.0600 C   0  0  0  0  0  0  0  0  0  0  0  0
   -5.6890    2.7040   16.3300 C   0  0  0  0  0  0  0  0  0  0  0  0
   -5.8830    2.2360   17.6380 C   0  0  0  0  0  0  0  0  0  0  0  0
   -5.5390    0.9440   17.9500 O   0  0  0  0  0  0  0  0  0  0  0  0
   -6.3620    3.0860   18.6810 C   0  0  0  0  0  0  0  0  0  0  0  0
   -6.6780    4.4620   18.3750 C   0  0  0  0  0  0  0  0  0  0  0  0
   -6.4980    4.8560   17.0630 C   0  0  0  0  0  0  0  0  0  0  0  0
   -5.8140    4.5610   14.7880 O   0  0  0  0  0  0  0  0  0  0  0  0
  1  2  2  0  0  0  0
  2  3  1  0  0  0  0
  3  4  1  0  0  0  0
  3  5  2  0  0  0  0
  5  6  1  0  0  0  0
  6  7  2  0  0  0  0
  7  1  1  0  0  0  0
  1  8  1  0  0  0  0
M  END
>  <EXTREG>  (4E49_extract)
4E49_extract

$$$$
4G0C_extract
  -MTS-   01061521563D 0   0.00000     0.00000     0

 13 13  0  0  0  0  0  0  0  0999 V2000
   -5.1390    1.0470   16.2790 C   0  0  0  0  0  0  0  0  0  0  0  0
   -3.8230    1.2950   16.1640 N   0  0  0  0  0  0  0  0  0  0  0  0
   -3.5400    2.2460   15.5230 N   0  0  0  0  0  0  0  0  0  0  0  0
   -4.5520    2.9690   14.9820 C   0  0  0  0  0  0  0  0  0  0  0  0
   -4.3850    4.0310   14.1830 N   0  0  0  0  0  0  0  0  0  0  0  0
   -5.3130    4.7940   13.5920 C   0  0  0  0  0  0  0  0  0  0  0  0
   -6.5020    4.5330   13.7290 O   0  0  0  0  0  0  0  0  0  0  0  0
   -4.9040    6.0280   12.6360 C   0  0  0  0  0  0  0  0  0  0  0  0
   -6.0100    2.2020   15.4420 S   0  0  0  0  0  0  0  0  0  0  0  0
   -5.8480   -0.2690   17.1300 S   0  0  0  0  0  0  0  0  0  0  0  0
   -7.3430   -0.2500   16.8510 O   0  0  0  0  0  0  0  0  0  0  0  0
   -5.5900   -0.1730   18.6300 O   0  0  0  0  0  0  0  0  0  0  0  0
   -5.0400   -1.6100   16.5610 N   0  0  0  0  0  0  0  0  0  0  0  0
  1  2  2  0  0  0  0
  2  3  1  0  0  0  0
  3  4  2  0  0  0  0
  4  5  1  0  0  0  0
  5  6  1  0  0  0  0
  6  7  2  0  0  0  0
  6  8  1  0  0  0  0
  4  9  1  0  0  0  0
  9  1  1  0  0  0  0
  1 10  1  0  0  0  0
 10 11  2  0  0  0  0
 10 12  2  0  0  0  0
 10 13  1  0  0  0  0
M  END
>  <EXTREG>  (4G0C_extract)
4G0C_extract

$$$$
