# Supplementary material for: Template CoMFA Generates Single 3D-QSAR Models that, for Twelve of Twelve Biological Targets, Predict All ChEMBL-Tabulated Affinities
Source: PLoS One. 2015 Jun 12;10(6):e0129307. doi: 10.1371/journal.pone.0129307 (PMC4466312; doi:10.1371/journal.pone.0129307)
Supplement: S2 Text — The zip file contains, in. sdf format, the aligned structures, from the A, B, C, D, and F protocols, of all templates and training sets for the carbonic anhydrase II target. The content of each file is evident from its name. (ZIP) [file pone.0129307.s003.zip › carbanyhd2_B_tmpl.sdf]

ACETAZOLAMIDE
  -MTS-   01061521572D 0   0.00000     0.00000     0

 13 13  0  0  0  0  0  0  0  0999 V2000
    5.1298   -1.4646    0.0000 N   0  0  0  0  0  0  0  0  0  0  0  0
    4.5413   -0.6561    0.0000 S   0  0  0  0  0  0  0  0  0  0  0  0
    3.7328   -1.2446    0.0000 O   0  0  0  0  0  0  0  0  0  0  0  0
    5.3497   -0.0676    0.0000 O   0  0  0  0  0  0  0  0  0  0  0  0
    3.9527    0.1524    0.0000 C   0  0  0  0  0  0  0  0  0  0  0  0
    4.2627    1.1124    0.0000 N   0  0  0  0  0  0  0  0  0  0  0  0
    3.4527    1.6924    0.0000 N   0  0  0  0  0  0  0  0  0  0  0  0
    2.6427    1.1124    0.0000 C   0  0  0  0  0  0  0  0  0  0  0  0
    2.9527    0.1524    0.0000 S   0  0  0  0  0  0  0  0  0  0  0  0
    1.6930    1.4255    0.0000 N   0  0  0  0  0  0  0  0  0  0  0  0
    0.9444    0.7573    0.0000 C   0  0  0  0  0  0  0  0  0  0  0  0
    0.0000    1.0699    0.0000 O   0  0  0  0  0  0  0  0  0  0  0  0
    1.1476   -0.2218    0.0000 C   0  0  0  0  0  0  0  0  0  0  0  0
  1  2  1  0  0  0  0
  2  3  2  0  0  0  0
  2  4  2  0  0  0  0
  2  5  1  0  0  0  0
  5  6  2  0  0  0  0
  6  7  1  0  0  0  0
  7  8  2  0  0  0  0
  8  9  1  0  0  0  0
  9  5  1  0  0  0  0
  8 10  1  0  0  0  0
 10 11  1  0  0  0  0
 11 12  2  0  0  0  0
 11 13  1  0  0  0  0
M  END
$$$$
BRINZOLAMIDE
  -MTS-   01061521572D 0   0.00000     0.00000     0

 23 24  0  0  0  0  0  0  0  0999 V2000
    6.9869   -3.5954    0.0000 N   0  0  0  0  0  0  0  0  0  0  0  0
    6.3984   -2.7869    0.0000 S   0  0  0  0  0  0  0  0  0  0  0  0
    5.5899   -3.3754    0.0000 O   0  0  0  0  0  0  0  0  0  0  0  0
    7.2069   -2.1984    0.0000 O   0  0  0  0  0  0  0  0  0  0  0  0
    5.8099   -1.9784    0.0000 C   0  0  0  0  0  0  0  0  0  0  0  0
    6.1199   -1.0184    0.0000 C   0  0  0  0  0  0  0  0  0  0  0  0
    5.3099   -0.4384    0.0000 C   0  0  0  0  0  0  0  0  0  0  0  0
    5.2103    0.5597    0.0000 C   0  0  0  0  0  0  0  0  0  0  0  0
    6.0219    1.1438    0.0000 N   0  0  0  0  0  0  0  0  0  0  0  0
    5.9216    2.1422    0.0000 C   0  0  0  0  0  0  0  0  0  0  0  0
    6.7297    2.7224    0.0000 C   0  0  0  0  0  0  0  0  0  0  0  0
    4.2983    0.9700    0.0000 C   0  0  0  0  0  0  0  0  0  0  0  0
    3.4854    0.3817    0.0000 N   0  0  0  0  0  0  0  0  0  0  0  0
    2.5724    0.7897    0.0000 C   0  0  0  0  0  0  0  0  0  0  0  0
    2.4689    1.7878    0.0000 C   0  0  0  0  0  0  0  0  0  0  0  0
    1.5602    2.1927    0.0000 C   0  0  0  0  0  0  0  0  0  0  0  0
    1.4567    3.1908    0.0000 O   0  0  0  0  0  0  0  0  0  0  0  0
    0.5480    3.5957    0.0000 C   0  0  0  0  0  0  0  0  0  0  0  0
    3.5885   -0.6077    0.0000 S   0  0  0  0  0  0  0  0  0  0  0  0
    3.3434   -1.5772    0.0000 O   0  0  0  0  0  0  0  0  0  0  0  0
    2.5911   -0.5359    0.0000 O   0  0  0  0  0  0  0  0  0  0  0  0
    4.4999   -1.0184    0.0000 C   0  0  0  0  0  0  0  0  0  0  0  0
    4.8099   -1.9784    0.0000 S   0  0  0  0  0  0  0  0  0  0  0  0
  1  2  1  0  0  0  0
  2  3  2  0  0  0  0
  2  4  2  0  0  0  0
  2  5  1  0  0  0  0
  5  6  2  0  0  0  0
  6  7  1  0  0  0  0
  7  8  1  0  0  0  0
  8  9  1  0  0  0  0
  9 10  1  0  0  0  0
 10 11  1  0  0  0  0
  8 12  1  0  0  0  0
 12 13  1  0  0  0  0
 13 14  1  0  0  0  0
 14 15  1  0  0  0  0
 15 16  1  0  0  0  0
 16 17  1  0  0  0  0
 17 18  1  0  0  0  0
 13 19  1  0  0  0  0
 19 20  2  0  0  0  0
 19 21  2  0  0  0  0
 19 22  1  0  0  0  0
 22  7  2  0  0  0  0
 22 23  1  0  0  0  0
 23  5  1  0  0  0  0
M  END
$$$$
TOPRAMATE
  -MTS-   01061521572D 0   0.00000     0.00000     0

 22 24  0  0  0  0  0  0  0  0999 V2000
    7.9259   -0.0550    0.0000 N   0  0  0  0  0  0  0  0  0  0  0  0
    6.9313   -0.1588    0.0000 S   0  0  0  0  0  0  0  0  0  0  0  0
    7.0351   -1.1534    0.0000 O   0  0  0  0  0  0  0  0  0  0  0  0
    6.8275    0.8358    0.0000 O   0  0  0  0  0  0  0  0  0  0  0  0
    5.9367   -0.2626    0.0000 O   0  0  0  0  0  0  0  0  0  0  0  0
    5.3495    0.5469    0.0000 C   0  0  0  0  0  0  0  0  0  0  0  0
    4.1560    0.4223    0.0000 C   0  0  0  0  0  0  0  0  0  0  0  0
    4.4660    1.3823    0.0000 O   0  0  0  0  0  0  0  0  0  0  0  0
    3.6560    1.9623    0.0000 C   0  0  0  0  0  0  0  0  0  0  0  0
    4.3234    2.7070    0.0000 C   0  0  0  0  0  0  0  0  0  0  0  0
    2.9886    2.7070    0.0000 C   0  0  0  0  0  0  0  0  0  0  0  0
    2.8460    1.3823    0.0000 O   0  0  0  0  0  0  0  0  0  0  0  0
    3.1560    0.4223    0.0000 C   0  0  0  0  0  0  0  0  0  0  0  0
    2.6560   -0.4422    0.0000 C   0  0  0  0  0  0  0  0  0  0  0  0
    1.6671   -0.6455    0.0000 O   0  0  0  0  0  0  0  0  0  0  0  0
    1.5638   -1.6363    0.0000 C   0  0  0  0  0  0  0  0  0  0  0  0
    0.5864   -1.4247    0.0000 C   0  0  0  0  0  0  0  0  0  0  0  0
    1.2468   -2.5848    0.0000 C   0  0  0  0  0  0  0  0  0  0  0  0
    2.4686   -2.0533    0.0000 O   0  0  0  0  0  0  0  0  0  0  0  0
    3.1482   -1.3067    0.0000 C   0  0  0  0  0  0  0  0  0  0  0  0
    4.1516   -1.3117    0.0000 C   0  0  0  0  0  0  0  0  0  0  0  0
    4.6542   -0.4472    0.0000 O   0  0  0  0  0  0  0  0  0  0  0  0
  1  2  1  0  0  0  0
  2  3  2  0  0  0  0
  2  4  2  0  0  0  0
  2  5  1  0  0  0  0
  5  6  1  0  0  0  0
  6  7  1  0  0  0  0
  7  8  1  0  0  0  0
  8  9  1  0  0  0  0
  9 10  1  0  0  0  0
  9 11  1  0  0  0  0
  9 12  1  0  0  0  0
 12 13  1  0  0  0  0
 13  7  1  0  0  0  0
 13 14  1  0  0  0  0
 14 15  1  0  0  0  0
 15 16  1  0  0  0  0
 16 17  1  0  0  0  0
 16 18  1  0  0  0  0
 16 19  1  0  0  0  0
 19 20  1  0  0  0  0
 20 14  1  0  0  0  0
 20 21  1  0  0  0  0
 21 22  1  0  0  0  0
 22  7  1  0  0  0  0
M  END
$$$$
