# Supplementary material for: Template CoMFA Generates Single 3D-QSAR Models that, for Twelve of Twelve Biological Targets, Predict All ChEMBL-Tabulated Affinities
Source: PLoS One. 2015 Jun 12;10(6):e0129307. doi: 10.1371/journal.pone.0129307 (PMC4466312; doi:10.1371/journal.pone.0129307)
Supplement: S2 Text — The zip file contains, in. sdf format, the aligned structures, from the A, B, C, D, and F protocols, of all templates and training sets for the carbonic anhydrase II target. The content of each file is evident from its name. (ZIP) [file pone.0129307.s003.zip › carbanyhd2_C_tmpl.sdf]

brinzolamide
  -MTS-   01061521573D 0   0.00000     0.00000     0

 45 46  0  0  0  0  0  0  0  0999 V2000
    4.4770    0.8110   -1.1280 N   0  0  0  0  0  0  0  0  0  0  0  0
    3.3770    1.5980   -0.1220 S   0  0  0  0  0  0  0  0  0  0  0  0
    3.9320    1.5870    1.2130 O   0  0  0  0  0  0  0  0  0  0  0  0
    2.9640    2.8160   -0.7800 O   0  0  0  0  0  0  0  0  0  0  0  0
    1.9220    0.5920   -0.0130 C   0  0  0  0  0  0  0  0  0  0  0  0
    1.6710   -0.7150   -0.3970 C   0  0  0  0  0  0  0  0  0  0  0  0
    0.3320   -1.1310   -0.1040 C   0  0  0  0  0  0  0  0  0  0  0  0
   -0.3230   -2.4730   -0.3810 C   0  0  0  0  0  0  0  0  0  0  0  0
    0.6260   -3.6360   -0.1620 N   0  3  0  0  0  0  0  0  0  0  0  0
    1.0170   -3.8650    1.2660 C   0  0  0  0  0  0  0  0  0  0  0  0
    2.2620   -4.7270    1.3010 C   0  0  0  0  0  0  0  0  0  0  0  0
   -1.6080   -2.7100    0.4890 C   0  0  0  0  0  0  0  0  0  0  0  0
   -2.5980   -1.5890    0.3230 N   0  0  0  0  0  0  0  0  0  0  0  0
   -3.9960   -1.9550    0.6920 C   0  0  0  0  0  0  0  0  0  0  0  0
   -4.0410   -2.3890    2.1530 C   0  0  0  0  0  0  0  0  0  0  0  0
   -5.0360   -1.5560    2.9510 C   0  0  0  0  0  0  0  0  0  0  0  0
   -4.6010   -0.1980    2.9190 O   0  0  0  0  0  0  0  0  0  0  0  0
   -5.4630    0.6480    3.6680 C   0  0  0  0  0  0  0  0  0  0  0  0
   -2.0510   -0.0970    1.0100 S   0  0  0  0  0  0  0  0  0  0  0  0
   -1.9790   -0.2570    2.4450 O   0  0  0  0  0  0  0  0  0  0  0  0
   -2.7230    1.0020    0.3580 O   0  0  0  0  0  0  0  0  0  0  0  0
   -0.3680   -0.0830    0.4680 C   0  0  0  0  0  0  0  0  0  0  0  0
    0.5440    1.3240    0.6850 S   0  0  0  0  0  0  0  0  0  0  0  0
    5.3720    0.6480   -0.6590 H   0  0  0  0  0  0  0  0  0  0  0  0
    4.5850    1.2930   -2.0250 H   0  0  0  0  0  0  0  0  0  0  0  0
    2.4360   -1.3210   -0.8680 H   0  0  0  0  0  0  0  0  0  0  0  0
   -0.6230   -2.4970   -1.4370 H   0  0  0  0  0  0  0  0  0  0  0  0
    0.2010   -4.4910   -0.5490 H   0  0  0  0  0  0  0  0  0  0  0  0
    1.2030   -2.8840    1.7140 H   0  0  0  0  0  0  0  0  0  0  0  0
    0.1830   -4.3550    1.7750 H   0  0  0  0  0  0  0  0  0  0  0  0
    2.5710   -4.9010    2.3360 H   0  0  0  0  0  0  0  0  0  0  0  0
    2.0810   -5.7010    0.8340 H   0  0  0  0  0  0  0  0  0  0  0  0
    3.0930   -4.2450    0.7750 H   0  0  0  0  0  0  0  0  0  0  0  0
    1.4930   -3.5010   -0.7000 H   0  0  0  0  0  0  0  0  0  0  0  0
   -1.3510   -2.8160    1.5510 H   0  0  0  0  0  0  0  0  0  0  0  0
   -2.0700   -3.6530    0.1770 H   0  0  0  0  0  0  0  0  0  0  0  0
   -4.3410   -2.7870    0.0660 H   0  0  0  0  0  0  0  0  0  0  0  0
   -4.6650   -1.1060    0.5110 H   0  0  0  0  0  0  0  0  0  0  0  0
   -3.0500   -2.3100    2.6160 H   0  0  0  0  0  0  0  0  0  0  0  0
   -4.3120   -3.4500    2.2260 H   0  0  0  0  0  0  0  0  0  0  0  0
   -5.0770   -1.9050    3.9890 H   0  0  0  0  0  0  0  0  0  0  0  0
   -6.0360   -1.6290    2.5080 H   0  0  0  0  0  0  0  0  0  0  0  0
   -5.0830    1.6710    3.6040 H   0  0  0  0  0  0  0  0  0  0  0  0
   -6.4760    0.6250    3.2550 H   0  0  0  0  0  0  0  0  0  0  0  0
   -5.4780    0.3450    4.7200 H   0  0  0  0  0  0  0  0  0  0  0  0
  1 24  1  0  0  0  0
  1 25  1  0  0  0  0
  1  2  1  0  0  0  0
  2  3  2  0  0  0  0
  2  4  2  0  0  0  0
  2  5  1  0  0  0  0
  5  6  2  0  0  0  0
  6 26  1  0  0  0  0
  6  7  1  0  0  0  0
  7  8  1  0  0  0  0
  8 27  1  0  0  0  0
  8  9  1  0  0  0  0
  9 28  1  0  0  0  0
  9 10  1  0  0  0  0
 10 29  1  0  0  0  0
 10 30  1  0  0  0  0
 10 11  1  0  0  0  0
 11 31  1  0  0  0  0
 11 32  1  0  0  0  0
 11 33  1  0  0  0  0
  9 34  1  0  0  0  0
  8 12  1  0  0  0  0
 12 35  1  0  0  0  0
 12 36  1  0  0  0  0
 12 13  1  0  0  0  0
 13 14  1  0  0  0  0
 14 37  1  0  0  0  0
 14 38  1  0  0  0  0
 14 15  1  0  0  0  0
 15 39  1  0  0  0  0
 15 40  1  0  0  0  0
 15 16  1  0  0  0  0
 16 41  1  0  0  0  0
 16 42  1  0  0  0  0
 16 17  1  0  0  0  0
 17 18  1  0  0  0  0
 18 43  1  0  0  0  0
 18 44  1  0  0  0  0
 18 45  1  0  0  0  0
 13 19  1  0  0  0  0
 19 20  2  0  0  0  0
 19 21  2  0  0  0  0
 19 22  1  0  0  0  0
 22  7  2  0  0  0  0
 22 23  1  0  0  0  0
 23  5  1  0  0  0  0
M  CHG  1   9   1
M  END
$$$$
topramate
  -MTS-   01061521573D 0   0.00000     0.00000     0

 43 45  0  0  0  0  0  0  0  0999 V2000
    4.5370    1.2500   -0.9530 N   0  0  0  0  0  0  0  0  0  0  0  0
    3.2030    1.5780    0.0220 S   0  0  0  0  0  0  0  0  0  0  0  0
    3.6180    1.3870    1.3940 O   0  0  0  0  0  0  0  0  0  0  0  0
    2.6270    2.8210   -0.4400 O   0  0  0  0  0  0  0  0  0  0  0  0
    2.1890    0.3760   -0.3740 O   0  0  0  0  0  0  0  0  0  0  0  0
    1.1560    0.0370    0.5530 C   0  0  0  0  0  0  0  0  0  0  0  0
    0.2940   -1.1130   -0.0420 C   0  0  0  0  0  0  0  0  0  0  0  0
    1.1870   -2.2070   -0.3500 O   0  0  0  0  0  0  0  0  0  0  0  0
    1.2140   -3.0160    0.8550 C   0  0  0  0  0  0  0  0  0  0  0  0
    0.8310   -4.4500    0.4790 C   0  0  0  0  0  0  0  0  0  0  0  0
    2.6090   -3.0080    1.4730 C   0  0  0  0  0  0  0  0  0  0  0  0
    0.2560   -2.4780    1.8030 O   0  0  0  0  0  0  0  0  0  0  0  0
   -0.6510   -1.8130    0.9360 C   0  0  0  0  0  0  0  0  0  0  0  0
   -1.6220   -0.7970    1.4760 C   0  0  0  0  0  0  0  0  0  0  0  0
   -2.6750   -1.2400    2.3270 O   0  0  0  0  0  0  0  0  0  0  0  0
   -3.7030   -0.2350    2.1110 C   0  0  0  0  0  0  0  0  0  0  0  0
   -3.7190    0.7400    3.2830 C   0  0  0  0  0  0  0  0  0  0  0  0
   -5.0470   -0.9380    1.9570 C   0  0  0  0  0  0  0  0  0  0  0  0
   -3.3990    0.5030    0.8960 O   0  0  0  0  0  0  0  0  0  0  0  0
   -2.4180   -0.3170    0.2780 C   0  0  0  0  0  0  0  0  0  0  0  0
   -1.5210    0.2960   -0.7870 C   0  0  0  0  0  0  0  0  0  0  0  0
   -0.4690   -0.6270   -1.1620 O   0  0  0  0  0  0  0  0  0  0  0  0
    5.0080    0.3850   -0.6840 H   0  0  0  0  0  0  0  0  0  0  0  0
    4.3110    1.2970   -1.9480 H   0  0  0  0  0  0  0  0  0  0  0  0
    0.5630    0.9350    0.7410 H   0  0  0  0  0  0  0  0  0  0  0  0
    1.6230   -0.2490    1.4970 H   0  0  0  0  0  0  0  0  0  0  0  0
   -0.1430   -4.4870   -0.0210 H   0  0  0  0  0  0  0  0  0  0  0  0
    1.5570   -4.8820   -0.2170 H   0  0  0  0  0  0  0  0  0  0  0  0
    0.7620   -5.0860    1.3680 H   0  0  0  0  0  0  0  0  0  0  0  0
    2.9140   -2.0020    1.7730 H   0  0  0  0  0  0  0  0  0  0  0  0
    3.3580   -3.3680    0.7600 H   0  0  0  0  0  0  0  0  0  0  0  0
    2.6430   -3.6300    2.3740 H   0  0  0  0  0  0  0  0  0  0  0  0
   -1.2380   -2.5960    0.4340 H   0  0  0  0  0  0  0  0  0  0  0  0
   -1.1110    0.0090    2.0150 H   0  0  0  0  0  0  0  0  0  0  0  0
   -2.7530    1.2500    3.3760 H   0  0  0  0  0  0  0  0  0  0  0  0
   -3.9040    0.2200    4.2280 H   0  0  0  0  0  0  0  0  0  0  0  0
   -4.4790    1.5160    3.1420 H   0  0  0  0  0  0  0  0  0  0  0  0
   -5.0220   -1.6410    1.1180 H   0  0  0  0  0  0  0  0  0  0  0  0
   -5.2980   -1.5140    2.8540 H   0  0  0  0  0  0  0  0  0  0  0  0
   -5.8480   -0.2200    1.7540 H   0  0  0  0  0  0  0  0  0  0  0  0
   -2.9520   -1.1610   -0.1850 H   0  0  0  0  0  0  0  0  0  0  0  0
   -1.0970    1.2540   -0.4680 H   0  0  0  0  0  0  0  0  0  0  0  0
   -2.1070    0.5140   -1.6860 H   0  0  0  0  0  0  0  0  0  0  0  0
  1 23  1  0  0  0  0
  1 24  1  0  0  0  0
  1  2  1  0  0  0  0
  2  3  2  0  0  0  0
  2  4  2  0  0  0  0
  2  5  1  0  0  0  0
  5  6  1  0  0  0  0
  6 25  1  0  0  0  0
  6 26  1  0  0  0  0
  6  7  1  0  0  0  0
  7  8  1  0  0  0  0
  8  9  1  0  0  0  0
  9 10  1  0  0  0  0
 10 27  1  0  0  0  0
 10 28  1  0  0  0  0
 10 29  1  0  0  0  0
  9 11  1  0  0  0  0
 11 30  1  0  0  0  0
 11 31  1  0  0  0  0
 11 32  1  0  0  0  0
  9 12  1  0  0  0  0
 12 13  1  0  0  0  0
 13  7  1  0  0  0  0
 13 33  1  0  0  0  0
 13 14  1  0  0  0  0
 14 34  1  0  0  0  0
 14 15  1  0  0  0  0
 15 16  1  0  0  0  0
 16 17  1  0  0  0  0
 17 35  1  0  0  0  0
 17 36  1  0  0  0  0
 17 37  1  0  0  0  0
 16 18  1  0  0  0  0
 18 38  1  0  0  0  0
 18 39  1  0  0  0  0
 18 40  1  0  0  0  0
 16 19  1  0  0  0  0
 19 20  1  0  0  0  0
 20 14  1  0  0  0  0
 20 41  1  0  0  0  0
 20 21  1  0  0  0  0
 21 42  1  0  0  0  0
 21 43  1  0  0  0  0
 21 22  1  0  0  0  0
 22  7  1  0  0  0  0
M  END
$$$$
acetazolamide
  -MTS-   01061521573D 0   0.00000     0.00000     0

 19 19  0  0  0  0  0  0  0  0999 V2000
    3.8360    0.5310   -1.0400 N   0  0  0  0  0  0  0  0  0  0  0  0
    3.1230    1.5850    0.0810 S   0  0  0  0  0  0  0  0  0  0  0  0
    3.9610    1.5680    1.2600 O   0  0  0  0  0  0  0  0  0  0  0  0
    2.8360    2.8060   -0.6400 O   0  0  0  0  0  0  0  0  0  0  0  0
    1.5780    0.9210    0.5740 C   0  0  0  0  0  0  0  0  0  0  0  0
    1.1900    0.7040    1.8110 N   0  0  0  0  0  0  0  0  0  0  0  0
   -0.0840    0.1650    1.8440 N   0  0  0  0  0  0  0  0  0  0  0  0
   -0.5870    0.0010    0.6390 C   0  0  0  0  0  0  0  0  0  0  0  0
    0.4480    0.4910   -0.6260 S   0  0  0  0  0  0  0  0  0  0  0  0
   -1.8430   -0.5200    0.4300 N   0  0  0  0  0  0  0  0  0  0  0  0
   -2.7350   -0.9390    1.3960 C   0  0  0  0  0  0  0  0  0  0  0  0
   -2.5870   -0.9140    2.6120 O   0  0  0  0  0  0  0  0  0  0  0  0
   -4.0200   -1.4440    0.7890 C   0  0  0  0  0  0  0  0  0  0  0  0
    4.7140    0.1440   -0.6820 H   0  0  0  0  0  0  0  0  0  0  0  0
    3.9510    0.9830   -1.9510 H   0  0  0  0  0  0  0  0  0  0  0  0
   -2.0990   -0.5850   -0.5480 H   0  0  0  0  0  0  0  0  0  0  0  0
   -4.5610   -2.0470    1.5250 H   0  0  0  0  0  0  0  0  0  0  0  0
   -4.6400   -0.5940    0.4920 H   0  0  0  0  0  0  0  0  0  0  0  0
   -3.8150   -2.0680   -0.0860 H   0  0  0  0  0  0  0  0  0  0  0  0
  1 14  1  0  0  0  0
  1 15  1  0  0  0  0
  1  2  1  0  0  0  0
  2  3  2  0  0  0  0
  2  4  2  0  0  0  0
  2  5  1  0  0  0  0
  5  6  2  0  0  0  0
  6  7  1  0  0  0  0
  7  8  2  0  0  0  0
  8  9  1  0  0  0  0
  9  5  1  0  0  0  0
  8 10  1  0  0  0  0
 10 16  1  0  0  0  0
 10 11  1  0  0  0  0
 11 12  2  0  0  0  0
 11 13  1  0  0  0  0
 13 17  1  0  0  0  0
 13 18  1  0  0  0  0
 13 19  1  0  0  0  0
M  END
$$$$
