# Supplementary material for: Template CoMFA Generates Single 3D-QSAR Models that, for Twelve of Twelve Biological Targets, Predict All ChEMBL-Tabulated Affinities
Source: PLoS One. 2015 Jun 12;10(6):e0129307. doi: 10.1371/journal.pone.0129307 (PMC4466312; doi:10.1371/journal.pone.0129307)
Supplement: S2 Text — The zip file contains, in. sdf format, the aligned structures, from the A, B, C, D, and F protocols, of all templates and training sets for the carbonic anhydrase II target. The content of each file is evident from its name. (ZIP) [file pone.0129307.s003.zip › carbanyhd2_D_tmpl.sdf]

brinzolamide
  -MTS-   01061521573D 0   0.00000     0.00000     0

 45 46  0  0  0  0  0  0  0  0999 V2000
    6.8090    1.7080   -0.3590 N   0  0  0  0  0  0  0  0  0  0  0  0
    6.7980    0.2130    0.5500 S   0  0  0  0  0  0  0  0  0  0  0  0
    7.2340   -0.8590   -0.2890 O   0  0  0  0  0  0  0  0  0  0  0  0
    7.6780    0.3300    1.6710 O   0  0  0  0  0  0  0  0  0  0  0  0
    5.0910   -0.1300    1.1450 C   0  0  0  0  0  0  0  0  0  0  0  0
    4.1470   -0.8550    0.5290 C   0  0  0  0  0  0  0  0  0  0  0  0
    2.8520   -0.9700    1.2380 C   0  0  0  0  0  0  0  0  0  0  0  0
    1.7550   -1.7760    0.5860 C   0  0  0  0  0  0  0  0  0  0  0  0
    2.0690   -1.9930   -0.8600 N   0  3  0  0  0  0  0  0  0  0  0  0
    2.8110   -3.2810   -1.0200 C   0  0  0  0  0  0  0  0  0  0  0  0
    3.3510   -3.3830   -2.4440 C   0  0  0  0  0  0  0  0  0  0  0  0
    0.4090   -1.0410    0.7270 C   0  0  0  0  0  0  0  0  0  0  0  0
   -0.0790   -0.9910    2.1130 N   0  0  0  0  0  0  0  0  0  0  0  0
   -1.4600   -1.3190    2.4940 C   0  0  0  0  0  0  0  0  0  0  0  0
   -2.3320   -0.0700    2.3760 C   0  0  0  0  0  0  0  0  0  0  0  0
   -3.7590   -0.4010    2.8090 C   0  0  0  0  0  0  0  0  0  0  0  0
   -4.5830    0.7580    2.6630 O   0  0  0  0  0  0  0  0  0  0  0  0
   -5.9270    0.5170    3.0880 C   0  0  0  0  0  0  0  0  0  0  0  0
    1.1450   -0.5030    3.2650 S   0  0  0  0  0  0  0  0  0  0  0  0
    0.7790    0.7400    3.8700 O   0  0  0  0  0  0  0  0  0  0  0  0
    1.2390   -1.4670    4.3170 O   0  0  0  0  0  0  0  0  0  0  0  0
    2.7690   -0.3360    2.4160 C   0  0  0  0  0  0  0  0  0  0  0  0
    4.3480    0.4260    2.6520 S   0  0  0  0  0  0  0  0  0  0  0  0
    6.2160    1.8100   -1.1700 H   0  0  0  0  0  0  0  0  0  0  0  0
    7.4080    2.4690   -0.0730 H   0  0  0  0  0  0  0  0  0  0  0  0
    4.3200   -1.3270   -0.4260 H   0  0  0  0  0  0  0  0  0  0  0  0
    1.6920   -2.7600    1.0460 H   0  0  0  0  0  0  0  0  0  0  0  0
    1.1890   -2.0310   -1.4020 H   0  0  0  0  0  0  0  0  0  0  0  0
    3.6380   -3.3130   -0.3150 H   0  0  0  0  0  0  0  0  0  0  0  0
    2.1370   -4.1130   -0.8280 H   0  0  0  0  0  0  0  0  0  0  0  0
    3.8670   -4.3320   -2.5690 H   0  0  0  0  0  0  0  0  0  0  0  0
    2.5250   -3.3230   -3.1500 H   0  0  0  0  0  0  0  0  0  0  0  0
    4.0450   -2.5660   -2.6280 H   0  0  0  0  0  0  0  0  0  0  0  0
    2.6540   -1.2120   -1.2060 H   0  0  0  0  0  0  0  0  0  0  0  0
    0.5100   -0.0270    0.3450 H   0  0  0  0  0  0  0  0  0  0  0  0
   -0.3350   -1.5280    0.1010 H   0  0  0  0  0  0  0  0  0  0  0  0
   -1.4780   -1.6770    3.5210 H   0  0  0  0  0  0  0  0  0  0  0  0
   -1.8450   -2.0930    1.8330 H   0  0  0  0  0  0  0  0  0  0  0  0
   -2.3360    0.2730    1.3440 H   0  0  0  0  0  0  0  0  0  0  0  0
   -1.9320    0.7140    3.0160 H   0  0  0  0  0  0  0  0  0  0  0  0
   -3.7580   -0.7170    3.8500 H   0  0  0  0  0  0  0  0  0  0  0  0
   -4.1500   -1.2040    2.1870 H   0  0  0  0  0  0  0  0  0  0  0  0
   -6.5230    1.4150    2.9340 H   0  0  0  0  0  0  0  0  0  0  0  0
   -6.3490   -0.3010    2.5080 H   0  0  0  0  0  0  0  0  0  0  0  0
   -5.9330    0.2550    4.1430 H   0  0  0  0  0  0  0  0  0  0  0  0
  1 24  1  0  0  0  0
  1 25  1  0  0  0  0
  1  2  1  0  0  0  0
  2  3  2  0  0  0  0
  2  4  2  0  0  0  0
  2  5  1  0  0  0  0
  5  6  2  0  0  0  0
  6 26  1  0  0  0  0
  6  7  1  0  0  0  0
  7  8  1  0  0  0  0
  8 27  1  0  0  0  0
  8  9  1  0  0  0  0
  9 28  1  0  0  0  0
  9 10  1  0  0  0  0
 10 29  1  0  0  0  0
 10 30  1  0  0  0  0
 10 11  1  0  0  0  0
 11 31  1  0  0  0  0
 11 32  1  0  0  0  0
 11 33  1  0  0  0  0
  9 34  1  0  0  0  0
  8 12  1  0  0  0  0
 12 35  1  0  0  0  0
 12 36  1  0  0  0  0
 12 13  1  0  0  0  0
 13 14  1  0  0  0  0
 14 37  1  0  0  0  0
 14 38  1  0  0  0  0
 14 15  1  0  0  0  0
 15 39  1  0  0  0  0
 15 40  1  0  0  0  0
 15 16  1  0  0  0  0
 16 41  1  0  0  0  0
 16 42  1  0  0  0  0
 16 17  1  0  0  0  0
 17 18  1  0  0  0  0
 18 43  1  0  0  0  0
 18 44  1  0  0  0  0
 18 45  1  0  0  0  0
 13 19  1  0  0  0  0
 19 20  2  0  0  0  0
 19 21  2  0  0  0  0
 19 22  1  0  0  0  0
 22  7  2  0  0  0  0
 22 23  1  0  0  0  0
 23  5  1  0  0  0  0
M  CHG  1   9   1
M  END
$$$$
topramate
  -MTS-   01061521573D 0   0.00000     0.00000     0

 22 24  0  0  0  0  0  0  0  0999 V2000
    2.4390   -2.8330    0.1340 N   0  0  0  0  0  0  0  0  0  0  0  0
    0.9880   -1.8580    0.0580 S   0  0  0  0  0  0  0  0  0  0  0  0
    0.1680   -2.3070   -1.0240 O   0  0  0  0  0  0  0  0  0  0  0  0
    0.2660   -1.9800    1.2860 O   0  0  0  0  0  0  0  0  0  0  0  0
    1.3810   -0.3500   -0.1720 O   0  0  0  0  0  0  0  0  0  0  0  0
    0.2530    0.5220   -0.0540 C   0  0  0  0  0  0  0  0  0  0  0  0
    0.7250    1.9740   -0.0980 C   0  0  0  0  0  0  0  0  0  0  0  0
    2.0400    1.9110   -0.6570 O   0  0  0  0  0  0  0  0  0  0  0  0
    1.8290    1.9140   -2.0710 C   0  0  0  0  0  0  0  0  0  0  0  0
    2.9510    2.6810   -2.7650 C   0  0  0  0  0  0  0  0  0  0  0  0
    1.8580    0.4850   -2.6060 C   0  0  0  0  0  0  0  0  0  0  0  0
    0.5680    2.5200   -2.3630 O   0  0  0  0  0  0  0  0  0  0  0  0
   -0.1040    2.7670   -1.1250 C   0  0  0  0  0  0  0  0  0  0  0  0
   -1.6040    2.5330   -0.8640 C   0  0  0  0  0  0  0  0  0  0  0  0
   -2.0360    1.4490   -1.6900 O   0  0  0  0  0  0  0  0  0  0  0  0
   -2.9990    0.7340   -0.9120 C   0  0  0  0  0  0  0  0  0  0  0  0
   -3.1730   -0.7000   -1.4070 C   0  0  0  0  0  0  0  0  0  0  0  0
   -4.3820    1.3710   -1.0010 C   0  0  0  0  0  0  0  0  0  0  0  0
   -2.4820    0.7740    0.4210 O   0  0  0  0  0  0  0  0  0  0  0  0
   -1.9070    2.0740    0.5740 C   0  0  0  0  0  0  0  0  0  0  0  0
   -0.8690    2.1040    1.7110 C   0  0  0  0  0  0  0  0  0  0  0  0
    0.4320    2.4390    1.2210 O   0  0  0  0  0  0  0  0  0  0  0  0
  1  2  1  0  0  0  0
  2  3  2  0  0  0  0
  2  4  2  0  0  0  0
  2  5  1  0  0  0  0
  5  6  1  0  0  0  0
  6  7  1  0  0  0  0
  7  8  1  0  0  0  0
  8  9  1  0  0  0  0
  9 10  1  0  0  0  0
  9 11  1  0  0  0  0
  9 12  1  0  0  0  0
 12 13  1  0  0  0  0
 13  7  1  0  0  0  0
 13 14  1  0  0  0  0
 14 15  1  0  0  0  0
 15 16  1  0  0  0  0
 16 17  1  0  0  0  0
 16 18  1  0  0  0  0
 16 19  1  0  0  0  0
 19 20  1  0  0  0  0
 20 14  1  0  0  0  0
 20 21  1  0  0  0  0
 21 22  1  0  0  0  0
 22  7  1  0  0  0  0
M  END
$$$$
acetazolamide
  -MTS-   01061521573D 0   0.00000     0.00000     0

 13 13  0  0  0  0  0  0  0  0999 V2000
    4.1250    0.1890   -0.7360 N   0  0  0  0  0  0  0  0  0  0  0  0
    3.3330    1.3620    0.2930 S   0  0  0  0  0  0  0  0  0  0  0  0
    3.8200    1.2290    1.6310 O   0  0  0  0  0  0  0  0  0  0  0  0
    3.6100    2.6810   -0.1860 O   0  0  0  0  0  0  0  0  0  0  0  0
    1.5160    1.0700    0.2700 C   0  0  0  0  0  0  0  0  0  0  0  0
    0.6310    1.5950   -0.5560 N   0  0  0  0  0  0  0  0  0  0  0  0
   -0.7530    1.2040   -0.3670 N   0  0  0  0  0  0  0  0  0  0  0  0
   -0.9940    0.3570    0.6160 C   0  0  0  0  0  0  0  0  0  0  0  0
    0.5820    0.0250    1.3510 S   0  0  0  0  0  0  0  0  0  0  0  0
   -2.2080   -0.1560    0.9900 N   0  0  0  0  0  0  0  0  0  0  0  0
   -2.6460   -1.2890    0.4480 C   0  0  0  0  0  0  0  0  0  0  0  0
   -1.9610   -1.8760   -0.3890 O   0  0  0  0  0  0  0  0  0  0  0  0
   -3.9840   -1.8550    0.8590 C   0  0  0  0  0  0  0  0  0  0  0  0
  1  2  1  0  0  0  0
  2  3  2  0  0  0  0
  2  4  2  0  0  0  0
  2  5  1  0  0  0  0
  5  6  2  0  0  0  0
  6  7  1  0  0  0  0
  7  8  2  0  0  0  0
  8  9  1  0  0  0  0
  9  5  1  0  0  0  0
  8 10  1  0  0  0  0
 10 11  1  0  0  0  0
 11 12  2  0  0  0  0
 11 13  1  0  0  0  0
M  END
$$$$
