# Supplementary material for: Template CoMFA Generates Single 3D-QSAR Models that, for Twelve of Twelve Biological Targets, Predict All ChEMBL-Tabulated Affinities
Source: PLoS One. 2015 Jun 12;10(6):e0129307. doi: 10.1371/journal.pone.0129307 (PMC4466312; doi:10.1371/journal.pone.0129307)
Supplement: S3 Text — The zip file contains, in. sdf format, the aligned structures, from the A, B, C, D, and F protocols, of all templates and training sets for the cdk2 target. The content of each file is evident from its name. (ZIP) [file pone.0129307.s004.zip › cdk2_F_trng.sdf]

ROW1
  -MTS-   01071500333D 0   0.00000     0.00000     0

 71 76  0  0  0  0  0  0  0  0999 V2000
    2.6890    7.1420    1.9470 C   0  0  0  0  0  0  0  0  0  0  0  0
    3.6040    7.1490    0.7830 C   0  0  0  0  0  0  0  0  0  0  0  0
    3.8320    8.2090   -0.0040 C   0  0  0  0  0  0  0  0  0  0  0  0
    3.2220    9.5500    0.1380 C   0  0  0  0  0  0  0  0  0  0  0  0
    2.4530   10.0830   -0.9030 C   0  0  0  0  0  0  0  0  0  0  0  0
    1.8760   11.3510   -0.7690 C   0  0  0  0  0  0  0  0  0  0  0  0
    2.0670   12.0870    0.4070 C   0  0  0  0  0  0  0  0  0  0  0  0
    2.8360   11.5540    1.4480 C   0  0  0  0  0  0  0  0  0  0  0  0
    3.0240   12.2730    2.5990 O   0  0  0  0  0  0  0  0  0  0  0  0
    4.1520   13.1500    2.6660 C   0  0  0  0  0  0  0  0  0  0  0  0
    4.1730   13.8410    4.0080 C   0  0  0  0  0  0  0  0  0  0  0  0
    4.8550   13.2610    5.0840 C   0  0  0  0  0  0  0  0  0  0  0  0
    4.8750   13.9020    6.3280 C   0  0  0  0  0  0  0  0  0  0  0  0
    4.2110   15.1230    6.4970 C   0  0  0  0  0  0  0  0  0  0  0  0
    3.5290   15.7030    5.4220 C   0  0  0  0  0  0  0  0  0  0  0  0
    3.5090   15.0630    4.1770 C   0  0  0  0  0  0  0  0  0  0  0  0
    3.4140   10.2850    1.3140 C   0  0  0  0  0  0  0  0  0  0  0  0
    4.8040    7.7970   -1.0410 C   0  0  0  0  0  0  0  0  0  0  0  0
    5.4400    8.4050   -2.1310 C   0  0  0  0  0  0  0  0  0  0  0  0
    5.1840    9.7480   -2.4390 N   0  0  0  0  0  0  0  0  0  0  0  0
    6.2940    7.6920   -2.8770 N   0  0  0  0  0  0  0  0  0  0  0  0
    6.5520    6.4070   -2.6000 C   0  0  0  0  0  0  0  0  0  0  0  0
    5.9590    5.7990   -1.5630 N   0  0  0  0  0  0  0  0  0  0  0  0
    5.0940    6.4540   -0.7770 C   0  0  0  0  0  0  0  0  0  0  0  0
    4.3390    6.0740    0.3580 N   0  0  0  0  0  0  0  0  0  0  0  0
    4.3410    4.7420    0.9800 C   0  0  0  0  0  0  0  0  0  0  0  0
    4.6650    4.8640    2.4800 C   0  0  0  0  0  0  0  0  0  0  0  0
    4.6020    3.4950    3.1830 C   0  0  0  0  0  0  0  0  0  0  0  0
    3.2440    2.8060    2.9540 C   0  0  0  0  0  0  0  0  0  0  0  0
    2.9200    2.6850    1.4540 C   0  0  0  0  0  0  0  0  0  0  0  0
    2.9830    4.0540    0.7510 C   0  0  0  0  0  0  0  0  0  0  0  0
    3.2460    1.4740    3.5770 N   0  0  0  0  0  0  0  0  0  0  0  0
    3.5670    1.5610    5.0090 C   0  0  0  0  0  0  0  0  0  0  0  0
    4.1250    0.1810    5.4020 C   0  0  0  0  0  0  0  0  0  0  0  0
    4.5270   -0.4680    4.0640 C   0  0  0  0  0  0  0  0  0  0  0  0
    4.3000    0.6250    3.0030 C   0  0  0  0  0  0  0  0  0  0  0  0
    1.6560    7.1440    1.6070 H   0  0  0  0  0  0  0  0  0  0  0  0
    2.8460    6.1970    2.4620 H   0  0  0  0  0  0  0  0  0  0  0  0
    2.9430    8.0090    2.5530 H   0  0  0  0  0  0  0  0  0  0  0  0
    2.3050    9.5160   -1.8100 H   0  0  0  0  0  0  0  0  0  0  0  0
    1.2820   11.7630   -1.5720 H   0  0  0  0  0  0  0  0  0  0  0  0
    1.6220   13.0650    0.5110 H   0  0  0  0  0  0  0  0  0  0  0  0
    4.0800   13.8940    1.8760 H   0  0  0  0  0  0  0  0  0  0  0  0
    5.0670   12.5740    2.5400 H   0  0  0  0  0  0  0  0  0  0  0  0
    5.3670   12.3190    4.9540 H   0  0  0  0  0  0  0  0  0  0  0  0
    5.4020   13.4550    7.1580 H   0  0  0  0  0  0  0  0  0  0  0  0
    4.2260   15.6180    7.4570 H   0  0  0  0  0  0  0  0  0  0  0  0
    3.0170   16.6460    5.5520 H   0  0  0  0  0  0  0  0  0  0  0  0
    2.9820   15.5100    3.3470 H   0  0  0  0  0  0  0  0  0  0  0  0
    4.0070    9.8740    2.1170 H   0  0  0  0  0  0  0  0  0  0  0  0
    5.3350   10.4640   -1.7420 H   0  0  0  0  0  0  0  0  0  0  0  0
    4.8480   10.0010   -3.3570 H   0  0  0  0  0  0  0  0  0  0  0  0
    7.2450    5.8550   -3.2180 H   0  0  0  0  0  0  0  0  0  0  0  0
    5.1280    4.1870    0.4740 H   0  0  0  0  0  0  0  0  0  0  0  0
    3.9580    5.5440    2.9500 H   0  0  0  0  0  0  0  0  0  0  0  0
    5.6600    5.2880    2.6030 H   0  0  0  0  0  0  0  0  0  0  0  0
    5.3990    2.8570    2.8060 H   0  0  0  0  0  0  0  0  0  0  0  0
    4.7650    3.6270    4.2510 H   0  0  0  0  0  0  0  0  0  0  0  0
    2.4570    3.3610    3.4600 H   0  0  0  0  0  0  0  0  0  0  0  0
    3.6270    2.0040    0.9840 H   0  0  0  0  0  0  0  0  0  0  0  0
    1.9250    2.2610    1.3310 H   0  0  0  0  0  0  0  0  0  0  0  0
    2.1860    4.6920    1.1280 H   0  0  0  0  0  0  0  0  0  0  0  0
    2.8200    3.9210   -0.3160 H   0  0  0  0  0  0  0  0  0  0  0  0
    4.3350    2.3160    5.1600 H   0  0  0  0  0  0  0  0  0  0  0  0
    2.6550    1.7530    5.5700 H   0  0  0  0  0  0  0  0  0  0  0  0
    3.3740   -0.4150    5.9160 H   0  0  0  0  0  0  0  0  0  0  0  0
    4.9830    0.2780    6.0640 H   0  0  0  0  0  0  0  0  0  0  0  0
    3.8650   -1.3070    3.8600 H   0  0  0  0  0  0  0  0  0  0  0  0
    5.5840   -0.7240    4.0930 H   0  0  0  0  0  0  0  0  0  0  0  0
    5.2090    1.1940    2.8240 H   0  0  0  0  0  0  0  0  0  0  0  0
    3.9840    0.1940    2.0550 H   0  0  0  0  0  0  0  0  0  0  0  0
  1 37  1  0  0  0  0
  1 38  1  0  0  0  0
  1 39  1  0  0  0  0
  1  2  1  0  0  0  0
  2  3  2  0  0  0  0
  3  4  1  0  0  0  0
  4  5  2  0  0  0  0
  5 40  1  0  0  0  0
  5  6  1  0  0  0  0
  6 41  1  0  0  0  0
  6  7  2  0  0  0  0
  7 42  1  0  0  0  0
  7  8  1  0  0  0  0
  8  9  1  0  0  0  0
  9 10  1  0  0  0  0
 10 43  1  0  0  0  0
 10 44  1  0  0  0  0
 10 11  1  0  0  0  0
 11 12  2  0  0  0  0
 12 45  1  0  0  0  0
 12 13  1  0  0  0  0
 13 46  1  0  0  0  0
 13 14  2  0  0  0  0
 14 47  1  0  0  0  0
 14 15  1  0  0  0  0
 15 48  1  0  0  0  0
 15 16  2  0  0  0  0
 16 11  1  0  0  0  0
 16 49  1  0  0  0  0
  8 17  2  0  0  0  0
 17  4  1  0  0  0  0
 17 50  1  0  0  0  0
  3 18  1  0  0  0  0
 18 19  2  0  0  0  0
 19 20  1  0  0  0  0
 20 51  1  0  0  0  0
 20 52  1  0  0  0  0
 19 21  1  0  0  0  0
 21 22  2  0  0  0  0
 22 53  1  0  0  0  0
 22 23  1  0  0  0  0
 23 24  2  0  0  0  0
 24 18  1  0  0  0  0
 24 25  1  0  0  0  0
 25  2  1  0  0  0  0
 25 26  1  0  0  0  0
 26 54  1  0  0  0  0
 26 27  1  0  0  0  0
 27 55  1  0  0  0  0
 27 56  1  0  0  0  0
 27 28  1  0  0  0  0
 28 57  1  0  0  0  0
 28 58  1  0  0  0  0
 28 29  1  0  0  0  0
 29 59  1  0  0  0  0
 29 30  1  0  0  0  0
 30 60  1  0  0  0  0
 30 61  1  0  0  0  0
 30 31  1  0  0  0  0
 31 26  1  0  0  0  0
 31 62  1  0  0  0  0
 31 63  1  0  0  0  0
 29 32  1  0  0  0  0
 32 33  1  0  0  0  0
 33 64  1  0  0  0  0
 33 65  1  0  0  0  0
 33 34  1  0  0  0  0
 34 66  1  0  0  0  0
 34 67  1  0  0  0  0
 34 35  1  0  0  0  0
 35 68  1  0  0  0  0
 35 69  1  0  0  0  0
 35 36  1  0  0  0  0
 36 32  1  0  0  0  0
 36 70  1  0  0  0  0
 36 71  1  0  0  0  0
M  END
>  <LOGBIO>
5.2000

>  <PRED_LOGBIO>
5.6400

>  <XV_RES>
-1.1680

>  <WHL_TMPL>
1

>  <ANCH>
16-17;5-42

$$$$
ROW2
  -MTS-   01071500333D 0   0.00000     0.00000     0

 35 36  0  0  0  0  0  0  0  0999 V2000
    3.4010   -5.5130    7.0960 C   0  0  0  0  0  0  0  0  0  0  0  0
    4.1780   -4.2180    6.8810 C   0  0  0  0  0  0  0  0  0  0  0  0
    5.1110   -4.3870    5.7570 N   0  0  0  0  0  0  0  0  0  0  0  0
    4.7350   -4.1020    4.5140 C   0  0  0  0  0  0  0  0  0  0  0  0
    3.6060   -3.6900    4.2530 O   0  0  0  0  0  0  0  0  0  0  0  0
    5.7560   -4.3100    3.4630 C   0  0  0  0  0  0  0  0  0  0  0  0
    5.6480   -4.1050    2.1430 C   0  0  0  0  0  0  0  0  0  0  0  0
    4.5820   -4.5510    1.4850 N   0  0  0  0  0  0  0  0  0  0  0  0
    3.5970   -5.3070    2.1630 C   0  0  0  0  0  0  0  0  0  0  0  0
    2.6580   -4.6640    2.9780 C   0  0  0  0  0  0  0  0  0  0  0  0
    1.6830   -5.4120    3.6490 C   0  0  0  0  0  0  0  0  0  0  0  0
    1.6500   -6.8050    3.5070 C   0  0  0  0  0  0  0  0  0  0  0  0
    2.5890   -7.4480    2.6920 C   0  0  0  0  0  0  0  0  0  0  0  0
    3.5640   -6.6990    2.0210 C   0  0  0  0  0  0  0  0  0  0  0  0
    7.1540   -4.8960    4.3760 S   0  0  0  0  0  0  0  0  0  0  0  0
    6.3860   -4.8420    5.9690 C   0  0  0  0  0  0  0  0  0  0  0  0
    6.9380   -5.1770    7.1430 C   0  0  0  0  0  0  0  0  0  0  0  0
    8.3100   -5.6430    7.1930 C   0  0  0  0  0  0  0  0  0  0  0  0
    9.4070   -6.0160    7.2320 N   0  0  0  0  0  0  0  0  0  0  0  0
    6.1470   -5.0710    8.3900 C   0  0  0  0  0  0  0  0  0  0  0  0
    4.9930   -4.6790    8.3490 O   0  0  0  0  0  0  0  0  0  0  0  0
    6.6910   -5.4010    9.5470 O   0  0  0  0  0  0  0  0  0  0  0  0
    2.8430   -5.7560    6.1940 H   0  0  0  0  0  0  0  0  0  0  0  0
    2.7110   -5.3880    7.9280 H   0  0  0  0  0  0  0  0  0  0  0  0
    4.0960   -6.3200    7.3200 H   0  0  0  0  0  0  0  0  0  0  0  0
    3.4830   -3.4110    6.6570 H   0  0  0  0  0  0  0  0  0  0  0  0
    4.7370   -3.9750    7.7820 H   0  0  0  0  0  0  0  0  0  0  0  0
    6.4270   -3.5770    1.6130 H   0  0  0  0  0  0  0  0  0  0  0  0
    4.4760   -4.3500    0.5010 H   0  0  0  0  0  0  0  0  0  0  0  0
    2.6860   -3.5900    3.0890 H   0  0  0  0  0  0  0  0  0  0  0  0
    0.9570   -4.9150    4.2760 H   0  0  0  0  0  0  0  0  0  0  0  0
    0.9000   -7.3830    4.0260 H   0  0  0  0  0  0  0  0  0  0  0  0
    2.5620   -8.5220    2.5810 H   0  0  0  0  0  0  0  0  0  0  0  0
    4.2900   -7.1950    1.3940 H   0  0  0  0  0  0  0  0  0  0  0  0
    6.0260   -5.2670   10.2400 H   0  0  0  0  0  0  0  0  0  0  0  0
  1 23  1  0  0  0  0
  1 24  1  0  0  0  0
  1 25  1  0  0  0  0
  1  2  1  0  0  0  0
  2 26  1  0  0  0  0
  2 27  1  0  0  0  0
  2  3  1  0  0  0  0
  3  4  1  0  0  0  0
  4  5  2  0  0  0  0
  4  6  1  0  0  0  0
  6  7  2  0  0  0  0
  7 28  1  0  0  0  0
  7  8  1  0  0  0  0
  8 29  1  0  0  0  0
  8  9  1  0  0  0  0
  9 10  2  0  0  0  0
 10 30  1  0  0  0  0
 10 11  1  0  0  0  0
 11 31  1  0  0  0  0
 11 12  2  0  0  0  0
 12 32  1  0  0  0  0
 12 13  1  0  0  0  0
 13 33  1  0  0  0  0
 13 14  2  0  0  0  0
 14  9  1  0  0  0  0
 14 34  1  0  0  0  0
  6 15  1  0  0  0  0
 15 16  1  0  0  0  0
 16  3  1  0  0  0  0
 16 17  2  0  0  0  0
 17 18  1  0  0  0  0
 18 19  3  0  0  0  0
 17 20  1  0  0  0  0
 20 21  2  0  0  0  0
 20 22  1  0  0  0  0
 22 35  1  0  0  0  0
M  END
>  <LOGBIO>
5.4000

>  <PRED_LOGBIO>
5.1500

>  <XV_RES>
0.0890

>  <WHL_TMPL>
2

>  <ANCH>
16-29;16-14

$$$$
ROW3
  -MTS-   01071500333D 0   0.00000     0.00000     0

 49 53  0  0  0  0  0  0  0  0999 V2000
    6.5250    8.3680    0.5660 N   0  0  0  0  0  0  0  0  0  0  0  0
    5.3090    7.7400    0.2630 C   0  0  0  0  0  0  0  0  0  0  0  0
    4.6400    7.0890    1.2240 N   0  0  0  0  0  0  0  0  0  0  0  0
    3.4750    6.4740    0.9800 C   0  0  0  0  0  0  0  0  0  0  0  0
    2.9140    6.4940   -0.3030 C   0  0  0  0  0  0  0  0  0  0  0  0
    1.6270    5.8140   -0.5700 C   0  0  0  0  0  0  0  0  0  0  0  0
    0.5550    6.3460   -1.1740 C   0  0  0  0  0  0  0  0  0  0  0  0
   -0.4510    5.3840   -1.2330 O   0  0  0  0  0  0  0  0  0  0  0  0
    0.0240    4.2160   -0.6420 C   0  0  0  0  0  0  0  0  0  0  0  0
    1.2800    4.4180   -0.2210 C   0  0  0  0  0  0  0  0  0  0  0  0
    3.5890    7.1650   -1.3300 C   0  0  0  0  0  0  0  0  0  0  0  0
    3.3280    7.4790   -3.0520 S   0  0  0  0  0  0  0  0  0  0  0  0
    4.7980    8.4180   -3.3510 C   0  0  0  0  0  0  0  0  0  0  0  0
    5.4500    8.4830   -2.1820 C   0  0  0  0  0  0  0  0  0  0  0  0
    5.1090    9.8670   -2.4010 C   0  0  0  0  0  0  0  0  0  0  0  0
    5.9450   10.6100   -3.2430 C   0  0  0  0  0  0  0  0  0  0  0  0
    5.6560   11.9540   -3.5080 C   0  0  0  0  0  0  0  0  0  0  0  0
    4.5310   12.5540   -2.9310 C   0  0  0  0  0  0  0  0  0  0  0  0
    4.2390   13.9130   -3.1990 N   0  0  0  0  0  0  0  0  0  0  0  0
    3.4670   14.2360   -4.2330 C   0  0  0  0  0  0  0  0  0  0  0  0
    3.0000   13.3390   -4.9690 O   0  0  0  0  0  0  0  0  0  0  0  0
    3.1920   15.5120   -4.4850 N   0  0  0  0  0  0  0  0  0  0  0  0
    2.3720   15.8560   -5.5850 C   0  0  0  0  0  0  0  0  0  0  0  0
    0.9850   15.9550   -5.4200 C   0  0  0  0  0  0  0  0  0  0  0  0
    0.1730   16.2940   -6.5090 C   0  0  0  0  0  0  0  0  0  0  0  0
    0.7470   16.5350   -7.7620 C   0  0  0  0  0  0  0  0  0  0  0  0
    2.1340   16.4360   -7.9280 C   0  0  0  0  0  0  0  0  0  0  0  0
    2.6880   16.6690   -9.1360 F   0  0  0  0  0  0  0  0  0  0  0  0
    2.9460   16.0970   -6.8390 C   0  0  0  0  0  0  0  0  0  0  0  0
    3.6950   11.8110   -2.0890 C   0  0  0  0  0  0  0  0  0  0  0  0
    3.9840   10.4680   -1.8240 C   0  0  0  0  0  0  0  0  0  0  0  0
    4.8040    7.7970   -1.0410 C   0  0  0  0  0  0  0  0  0  0  0  0
    7.3930    7.8590    0.4760 H   0  0  0  0  0  0  0  0  0  0  0  0
    6.5340    9.3300    0.8740 H   0  0  0  0  0  0  0  0  0  0  0  0
    2.9630    5.9590    1.7790 H   0  0  0  0  0  0  0  0  0  0  0  0
    0.4830    7.3550   -1.5520 H   0  0  0  0  0  0  0  0  0  0  0  0
   -0.5310    3.2950   -0.5390 H   0  0  0  0  0  0  0  0  0  0  0  0
    1.9170    3.7010    0.2760 H   0  0  0  0  0  0  0  0  0  0  0  0
    5.1080    8.8530   -4.2900 H   0  0  0  0  0  0  0  0  0  0  0  0
    6.8130   10.1460   -3.6880 H   0  0  0  0  0  0  0  0  0  0  0  0
    6.3010   12.5270   -4.1580 H   0  0  0  0  0  0  0  0  0  0  0  0
    4.6160   14.6370   -2.6050 H   0  0  0  0  0  0  0  0  0  0  0  0
    3.5700   16.2370   -3.8910 H   0  0  0  0  0  0  0  0  0  0  0  0
    0.5420   15.7690   -4.4530 H   0  0  0  0  0  0  0  0  0  0  0  0
   -0.8970   16.3710   -6.3810 H   0  0  0  0  0  0  0  0  0  0  0  0
    0.1210   16.7970   -8.6020 H   0  0  0  0  0  0  0  0  0  0  0  0
    4.0160   16.0200   -6.9660 H   0  0  0  0  0  0  0  0  0  0  0  0
    2.8270   12.2750   -1.6440 H   0  0  0  0  0  0  0  0  0  0  0  0
    3.3390    9.8940   -1.1750 H   0  0  0  0  0  0  0  0  0  0  0  0
  1 33  1  0  0  0  0
  1 34  1  0  0  0  0
  1  2  1  0  0  0  0
  2  3  1  0  0  0  0
  3  4  2  0  0  0  0
  4 35  1  0  0  0  0
  4  5  1  0  0  0  0
  5  6  1  0  0  0  0
  6  7  2  0  0  0  0
  7 36  1  0  0  0  0
  7  8  1  0  0  0  0
  8  9  1  0  0  0  0
  9 37  1  0  0  0  0
  9 10  2  0  0  0  0
 10  6  1  0  0  0  0
 10 38  1  0  0  0  0
  5 11  2  0  0  0  0
 11 12  1  0  0  0  0
 12 13  1  0  0  0  0
 13 39  1  0  0  0  0
 13 14  2  0  0  0  0
 14 15  1  0  0  0  0
 15 16  2  0  0  0  0
 16 40  1  0  0  0  0
 16 17  1  0  0  0  0
 17 41  1  0  0  0  0
 17 18  2  0  0  0  0
 18 19  1  0  0  0  0
 19 42  1  0  0  0  0
 19 20  1  0  0  0  0
 20 21  2  0  0  0  0
 20 22  1  0  0  0  0
 22 43  1  0  0  0  0
 22 23  1  0  0  0  0
 23 24  2  0  0  0  0
 24 44  1  0  0  0  0
 24 25  1  0  0  0  0
 25 45  1  0  0  0  0
 25 26  2  0  0  0  0
 26 46  1  0  0  0  0
 26 27  1  0  0  0  0
 27 28  1  0  0  0  0
 27 29  2  0  0  0  0
 29 23  1  0  0  0  0
 29 47  1  0  0  0  0
 18 30  1  0  0  0  0
 30 48  1  0  0  0  0
 30 31  2  0  0  0  0
 31 15  1  0  0  0  0
 31 49  1  0  0  0  0
 14 32  1  0  0  0  0
 32  2  2  0  0  0  0
 32 11  1  0  0  0  0
M  END
>  <LOGBIO>
6.0000

>  <PRED_LOGBIO>
6.3700

>  <XV_RES>
-0.6070

>  <WHL_TMPL>
1

>  <ANCH>
6-7;49-21

$$$$
ROW4
  -MTS-   01071500333D 0   0.00000     0.00000     0

 54 56  0  0  0  0  0  0  0  0999 V2000
    7.2640   -8.5070    0.1860 C   0  0  0  0  0  0  0  0  0  0  0  0
    7.2720   -7.1300    0.7010 N   0  0  0  0  0  0  0  0  0  0  0  0
    6.5320   -6.7690    2.2450 S   0  0  0  0  0  0  0  0  0  0  0  0
    5.1450   -7.1140    2.2010 O   0  0  0  0  0  0  0  0  0  0  0  0
    7.1790   -7.5260    3.2720 O   0  0  0  0  0  0  0  0  0  0  0  0
    6.7060   -4.9730    2.6040 C   0  0  0  0  0  0  0  0  0  0  0  0
    7.8280   -4.5040    3.2970 C   0  0  0  0  0  0  0  0  0  0  0  0
    7.9610   -3.1370    3.5710 C   0  0  0  0  0  0  0  0  0  0  0  0
    6.9710   -2.2400    3.1510 C   0  0  0  0  0  0  0  0  0  0  0  0
    5.8490   -2.7100    2.4590 C   0  0  0  0  0  0  0  0  0  0  0  0
    5.7160   -4.0760    2.1850 C   0  0  0  0  0  0  0  0  0  0  0  0
    4.5820   -4.5510    1.4850 N   0  0  0  0  0  0  0  0  0  0  0  0
    3.5970   -5.3070    2.1630 C   0  0  0  0  0  0  0  0  0  0  0  0
    3.7170   -6.6380    2.2640 N   0  0  0  0  0  0  0  0  0  0  0  0
    2.7940   -7.3700    2.9030 C   0  0  0  0  0  0  0  0  0  0  0  0
    2.9560   -8.7730    2.9890 N   0  0  0  0  0  0  0  0  0  0  0  0
    1.9650   -9.5620    3.6180 C   0  0  0  0  0  0  0  0  0  0  0  0
    2.0440   -9.8220    4.9920 C   0  0  0  0  0  0  0  0  0  0  0  0
    1.0620  -10.6030    5.6140 C   0  0  0  0  0  0  0  0  0  0  0  0
    1.1400  -10.8560    6.9590 O   0  0  0  0  0  0  0  0  0  0  0  0
    0.5000   -9.9420    7.8520 C   0  0  0  0  0  0  0  0  0  0  0  0
    0.0020  -11.1240    4.8630 C   0  0  0  0  0  0  0  0  0  0  0  0
   -0.9580  -11.8880    5.4730 O   0  0  0  0  0  0  0  0  0  0  0  0
   -0.7510  -13.3020    5.5360 C   0  0  0  0  0  0  0  0  0  0  0  0
   -0.0770  -10.8650    3.4900 C   0  0  0  0  0  0  0  0  0  0  0  0
   -1.1140  -11.3750    2.7550 O   0  0  0  0  0  0  0  0  0  0  0  0
   -0.9450  -12.6640    2.1600 C   0  0  0  0  0  0  0  0  0  0  0  0
    0.9040  -10.0840    2.8670 C   0  0  0  0  0  0  0  0  0  0  0  0
    1.7210   -6.7950    3.4610 N   0  0  0  0  0  0  0  0  0  0  0  0
    1.5440   -5.4680    3.3930 C   0  0  0  0  0  0  0  0  0  0  0  0
    2.4880   -4.6710    2.7340 C   0  0  0  0  0  0  0  0  0  0  0  0
    2.6910   -3.3010    3.1180 Cl  0  0  0  0  0  0  0  0  0  0  0  0
    6.2370   -8.8450    0.0700 H   0  0  0  0  0  0  0  0  0  0  0  0
    7.7660   -8.5350   -0.7790 H   0  0  0  0  0  0  0  0  0  0  0  0
    7.7840   -9.1580    0.8850 H   0  0  0  0  0  0  0  0  0  0  0  0
    7.7040   -6.3920    0.1630 H   0  0  0  0  0  0  0  0  0  0  0  0
    8.5920   -5.1960    3.6210 H   0  0  0  0  0  0  0  0  0  0  0  0
    8.8270   -2.7750    4.1050 H   0  0  0  0  0  0  0  0  0  0  0  0
    7.0730   -1.1860    3.3620 H   0  0  0  0  0  0  0  0  0  0  0  0
    5.0850   -2.0180    2.1350 H   0  0  0  0  0  0  0  0  0  0  0  0
    4.4760   -4.3500    0.5010 H   0  0  0  0  0  0  0  0  0  0  0  0
    3.7800   -9.2110    2.6020 H   0  0  0  0  0  0  0  0  0  0  0  0
    2.8620   -9.4190    5.5710 H   0  0  0  0  0  0  0  0  0  0  0  0
    0.9310   -8.9500    7.7260 H   0  0  0  0  0  0  0  0  0  0  0  0
    0.6470  -10.2740    8.8780 H   0  0  0  0  0  0  0  0  0  0  0  0
   -0.5650   -9.9050    7.6330 H   0  0  0  0  0  0  0  0  0  0  0  0
   -0.6690  -13.7020    4.5280 H   0  0  0  0  0  0  0  0  0  0  0  0
   -1.5910  -13.7690    6.0450 H   0  0  0  0  0  0  0  0  0  0  0  0
    0.1660  -13.5100    6.0840 H   0  0  0  0  0  0  0  0  0  0  0  0
   -0.0990  -12.6400    1.4760 H   0  0  0  0  0  0  0  0  0  0  0  0
   -1.8460  -12.9320    1.6130 H   0  0  0  0  0  0  0  0  0  0  0  0
   -0.7600  -13.4020    2.9380 H   0  0  0  0  0  0  0  0  0  0  0  0
    0.8430   -9.8840    1.8080 H   0  0  0  0  0  0  0  0  0  0  0  0
    0.6750   -5.0140    3.8460 H   0  0  0  0  0  0  0  0  0  0  0  0
  1 33  1  0  0  0  0
  1 34  1  0  0  0  0
  1 35  1  0  0  0  0
  1  2  1  0  0  0  0
  2 36  1  0  0  0  0
  2  3  1  0  0  0  0
  3  4  2  0  0  0  0
  3  5  2  0  0  0  0
  3  6  1  0  0  0  0
  6  7  2  0  0  0  0
  7 37  1  0  0  0  0
  7  8  1  0  0  0  0
  8 38  1  0  0  0  0
  8  9  2  0  0  0  0
  9 39  1  0  0  0  0
  9 10  1  0  0  0  0
 10 40  1  0  0  0  0
 10 11  2  0  0  0  0
 11  6  1  0  0  0  0
 11 12  1  0  0  0  0
 12 41  1  0  0  0  0
 12 13  1  0  0  0  0
 13 14  1  0  0  0  0
 14 15  2  0  0  0  0
 15 16  1  0  0  0  0
 16 42  1  0  0  0  0
 16 17  1  0  0  0  0
 17 18  2  0  0  0  0
 18 43  1  0  0  0  0
 18 19  1  0  0  0  0
 19 20  1  0  0  0  0
 20 21  1  0  0  0  0
 21 44  1  0  0  0  0
 21 45  1  0  0  0  0
 21 46  1  0  0  0  0
 19 22  2  0  0  0  0
 22 23  1  0  0  0  0
 23 24  1  0  0  0  0
 24 47  1  0  0  0  0
 24 48  1  0  0  0  0
 24 49  1  0  0  0  0
 22 25  1  0  0  0  0
 25 26  1  0  0  0  0
 26 27  1  0  0  0  0
 27 50  1  0  0  0  0
 27 51  1  0  0  0  0
 27 52  1  0  0  0  0
 25 28  2  0  0  0  0
 28 17  1  0  0  0  0
 28 53  1  0  0  0  0
 15 29  1  0  0  0  0
 29 30  2  0  0  0  0
 30 54  1  0  0  0  0
 30 31  1  0  0  0  0
 31 13  2  0  0  0  0
 31 32  1  0  0  0  0
M  END
>  <LOGBIO>
7.1000

>  <PRED_LOGBIO>
6.6800

>  <XV_RES>
1.0550

>  <WHL_TMPL>
2

>  <ANCH>
16-29;22-20

$$$$
ROW5
  -MTS-   01071500333D 0   0.00000     0.00000     0

 56 60  0  0  0  0  0  0  0  0999 V2000
    6.5250    8.3680    0.5660 N   0  0  0  0  0  0  0  0  0  0  0  0
    5.3090    7.7400    0.2630 C   0  0  0  0  0  0  0  0  0  0  0  0
    4.6400    7.0890    1.2240 N   0  0  0  0  0  0  0  0  0  0  0  0
    3.4750    6.4740    0.9800 C   0  0  0  0  0  0  0  0  0  0  0  0
    2.9140    6.4940   -0.3030 C   0  0  0  0  0  0  0  0  0  0  0  0
    1.6270    5.8140   -0.5700 C   0  0  0  0  0  0  0  0  0  0  0  0
    1.2840    4.4180   -0.2200 C   0  0  0  0  0  0  0  0  0  0  0  0
    0.0460    4.1970   -0.6270 N   0  0  0  0  0  0  0  0  0  0  0  0
   -0.4440    5.4160   -1.2410 N   0  0  0  0  0  0  0  0  0  0  0  0
   -1.7760    5.6150   -1.8310 C   0  0  0  0  0  0  0  0  0  0  0  0
   -1.7380    5.2410   -3.3120 C   0  0  0  0  0  0  0  0  0  0  0  0
   -3.0340    5.4340   -3.8850 O   0  0  0  0  0  0  0  0  0  0  0  0
    0.5570    6.3490   -1.1740 C   0  0  0  0  0  0  0  0  0  0  0  0
    3.5890    7.1650   -1.3300 C   0  0  0  0  0  0  0  0  0  0  0  0
    3.3280    7.4790   -3.0520 S   0  0  0  0  0  0  0  0  0  0  0  0
    4.7980    8.4180   -3.3510 C   0  0  0  0  0  0  0  0  0  0  0  0
    5.4500    8.4830   -2.1820 C   0  0  0  0  0  0  0  0  0  0  0  0
    5.1090    9.8670   -2.4010 C   0  0  0  0  0  0  0  0  0  0  0  0
    5.9450   10.6100   -3.2430 C   0  0  0  0  0  0  0  0  0  0  0  0
    5.6560   11.9540   -3.5080 C   0  0  0  0  0  0  0  0  0  0  0  0
    4.5310   12.5540   -2.9310 C   0  0  0  0  0  0  0  0  0  0  0  0
    4.2390   13.9130   -3.1990 N   0  0  0  0  0  0  0  0  0  0  0  0
    3.4670   14.2360   -4.2330 C   0  0  0  0  0  0  0  0  0  0  0  0
    3.0000   13.3390   -4.9690 O   0  0  0  0  0  0  0  0  0  0  0  0
    3.1920   15.5120   -4.4850 N   0  0  0  0  0  0  0  0  0  0  0  0
    2.3720   15.8560   -5.5850 C   0  0  0  0  0  0  0  0  0  0  0  0
    0.9850   15.9550   -5.4200 C   0  0  0  0  0  0  0  0  0  0  0  0
    0.1730   16.2940   -6.5090 C   0  0  0  0  0  0  0  0  0  0  0  0
    0.7470   16.5350   -7.7620 C   0  0  0  0  0  0  0  0  0  0  0  0
    2.1340   16.4360   -7.9280 C   0  0  0  0  0  0  0  0  0  0  0  0
    2.6880   16.6690   -9.1360 F   0  0  0  0  0  0  0  0  0  0  0  0
    2.9460   16.0970   -6.8390 C   0  0  0  0  0  0  0  0  0  0  0  0
    3.6950   11.8110   -2.0890 C   0  0  0  0  0  0  0  0  0  0  0  0
    3.9840   10.4680   -1.8240 C   0  0  0  0  0  0  0  0  0  0  0  0
    4.8040    7.7970   -1.0410 C   0  0  0  0  0  0  0  0  0  0  0  0
    7.3930    7.8590    0.4760 H   0  0  0  0  0  0  0  0  0  0  0  0
    6.5340    9.3300    0.8740 H   0  0  0  0  0  0  0  0  0  0  0  0
    2.9630    5.9590    1.7790 H   0  0  0  0  0  0  0  0  0  0  0  0
    1.9280    3.7080    0.2780 H   0  0  0  0  0  0  0  0  0  0  0  0
   -2.0660    6.6580   -1.7270 H   0  0  0  0  0  0  0  0  0  0  0  0
   -2.4980    4.9850   -1.3150 H   0  0  0  0  0  0  0  0  0  0  0  0
   -1.4480    4.1970   -3.4150 H   0  0  0  0  0  0  0  0  0  0  0  0
   -1.0160    5.8700   -3.8270 H   0  0  0  0  0  0  0  0  0  0  0  0
   -3.0350    5.2020   -4.8270 H   0  0  0  0  0  0  0  0  0  0  0  0
    0.4940    7.3600   -1.5500 H   0  0  0  0  0  0  0  0  0  0  0  0
    5.1080    8.8530   -4.2900 H   0  0  0  0  0  0  0  0  0  0  0  0
    6.8130   10.1460   -3.6880 H   0  0  0  0  0  0  0  0  0  0  0  0
    6.3010   12.5270   -4.1580 H   0  0  0  0  0  0  0  0  0  0  0  0
    4.6160   14.6370   -2.6050 H   0  0  0  0  0  0  0  0  0  0  0  0
    3.5700   16.2370   -3.8910 H   0  0  0  0  0  0  0  0  0  0  0  0
    0.5420   15.7690   -4.4530 H   0  0  0  0  0  0  0  0  0  0  0  0
   -0.8970   16.3710   -6.3810 H   0  0  0  0  0  0  0  0  0  0  0  0
    0.1210   16.7970   -8.6020 H   0  0  0  0  0  0  0  0  0  0  0  0
    4.0160   16.0200   -6.9660 H   0  0  0  0  0  0  0  0  0  0  0  0
    2.8270   12.2750   -1.6440 H   0  0  0  0  0  0  0  0  0  0  0  0
    3.3390    9.8940   -1.1750 H   0  0  0  0  0  0  0  0  0  0  0  0
  1 36  1  0  0  0  0
  1 37  1  0  0  0  0
  1  2  1  0  0  0  0
  2  3  1  0  0  0  0
  3  4  2  0  0  0  0
  4 38  1  0  0  0  0
  4  5  1  0  0  0  0
  5  6  1  0  0  0  0
  6  7  1  0  0  0  0
  7 39  1  0  0  0  0
  7  8  2  0  0  0  0
  8  9  1  0  0  0  0
  9 10  1  0  0  0  0
 10 40  1  0  0  0  0
 10 41  1  0  0  0  0
 10 11  1  0  0  0  0
 11 42  1  0  0  0  0
 11 43  1  0  0  0  0
 11 12  1  0  0  0  0
 12 44  1  0  0  0  0
  9 13  1  0  0  0  0
 13  6  2  0  0  0  0
 13 45  1  0  0  0  0
  5 14  2  0  0  0  0
 14 15  1  0  0  0  0
 15 16  1  0  0  0  0
 16 46  1  0  0  0  0
 16 17  2  0  0  0  0
 17 18  1  0  0  0  0
 18 19  2  0  0  0  0
 19 47  1  0  0  0  0
 19 20  1  0  0  0  0
 20 48  1  0  0  0  0
 20 21  2  0  0  0  0
 21 22  1  0  0  0  0
 22 49  1  0  0  0  0
 22 23  1  0  0  0  0
 23 24  2  0  0  0  0
 23 25  1  0  0  0  0
 25 50  1  0  0  0  0
 25 26  1  0  0  0  0
 26 27  2  0  0  0  0
 27 51  1  0  0  0  0
 27 28  1  0  0  0  0
 28 52  1  0  0  0  0
 28 29  2  0  0  0  0
 29 53  1  0  0  0  0
 29 30  1  0  0  0  0
 30 31  1  0  0  0  0
 30 32  2  0  0  0  0
 32 26  1  0  0  0  0
 32 54  1  0  0  0  0
 21 33  1  0  0  0  0
 33 55  1  0  0  0  0
 33 34  2  0  0  0  0
 34 18  1  0  0  0  0
 34 56  1  0  0  0  0
 17 35  1  0  0  0  0
 35  2  2  0  0  0  0
 35 14  1  0  0  0  0
M  END
>  <LOGBIO>
7.1000

>  <PRED_LOGBIO>
6.7000

>  <XV_RES>
0.8180

>  <WHL_TMPL>
1

>  <ANCH>
6-7;56-28

$$$$
ROW6
  -MTS-   01071500333D 0   0.00000     0.00000     0

 47 50  0  0  0  0  0  0  0  0999 V2000
    0.6010   -7.6130    4.2330 C   0  0  0  0  0  0  0  0  0  0  0  0
    1.6500   -6.8050    3.5070 C   0  0  0  0  0  0  0  0  0  0  0  0
    2.5890   -7.4480    2.6920 C   0  0  0  0  0  0  0  0  0  0  0  0
    3.5640   -6.6990    2.0210 C   0  0  0  0  0  0  0  0  0  0  0  0
    3.5970   -5.3070    2.1630 C   0  0  0  0  0  0  0  0  0  0  0  0
    4.5820   -4.5510    1.4850 N   0  0  0  0  0  0  0  0  0  0  0  0
    5.6480   -4.1050    2.1430 C   0  0  0  0  0  0  0  0  0  0  0  0
    5.7470   -4.2930    3.3540 O   0  0  0  0  0  0  0  0  0  0  0  0
    6.6080   -3.4550    1.4910 N   0  0  0  0  0  0  0  0  0  0  0  0
    7.7580   -4.1500    1.0480 C   0  0  0  0  0  0  0  0  0  0  0  0
    7.7760   -4.7360   -0.2230 C   0  0  0  0  0  0  0  0  0  0  0  0
    8.9140   -5.4240   -0.6610 C   0  0  0  0  0  0  0  0  0  0  0  0
   10.0340   -5.5260    0.1730 C   0  0  0  0  0  0  0  0  0  0  0  0
   10.0160   -4.9390    1.4440 C   0  0  0  0  0  0  0  0  0  0  0  0
    8.8780   -4.2520    1.8820 C   0  0  0  0  0  0  0  0  0  0  0  0
   11.2380   -6.2520   -0.2900 C   0  0  0  0  0  0  0  0  0  0  0  0
   11.1990   -7.5490   -0.6260 C   0  0  0  0  0  0  0  0  0  0  0  0
   12.8430   -7.9890   -1.1110 S   0  0  0  0  0  0  0  0  0  0  0  0
   13.5990   -6.4090   -0.8610 C   0  0  0  0  0  0  0  0  0  0  0  0
   14.8280   -5.8930   -1.0000 N   0  0  0  0  0  0  0  0  0  0  0  0
   15.0780   -4.6080   -0.7150 C   0  0  0  0  0  0  0  0  0  0  0  0
   14.1000   -3.8010   -0.2810 N   0  0  0  0  0  0  0  0  0  0  0  0
   12.8490   -4.2530   -0.1200 C   0  0  0  0  0  0  0  0  0  0  0  0
   11.8400   -3.3910    0.3350 N   0  0  0  0  0  0  0  0  0  0  0  0
   12.5560   -5.5910   -0.4100 C   0  0  0  0  0  0  0  0  0  0  0  0
    2.6580   -4.6640    2.9780 C   0  0  0  0  0  0  0  0  0  0  0  0
    1.6830   -5.4120    3.6490 C   0  0  0  0  0  0  0  0  0  0  0  0
    0.6680   -4.7170    4.5250 C   0  0  0  0  0  0  0  0  0  0  0  0
    0.9430   -8.6410    4.3360 H   0  0  0  0  0  0  0  0  0  0  0  0
   -0.3270   -7.5950    3.6670 H   0  0  0  0  0  0  0  0  0  0  0  0
    0.4330   -7.1860    5.2190 H   0  0  0  0  0  0  0  0  0  0  0  0
    2.5620   -8.5220    2.5810 H   0  0  0  0  0  0  0  0  0  0  0  0
    4.2900   -7.1950    1.3940 H   0  0  0  0  0  0  0  0  0  0  0  0
    4.4760   -4.3500    0.5010 H   0  0  0  0  0  0  0  0  0  0  0  0
    6.5150   -2.4660    1.3110 H   0  0  0  0  0  0  0  0  0  0  0  0
    6.9120   -4.6580   -0.8660 H   0  0  0  0  0  0  0  0  0  0  0  0
    8.9280   -5.8760   -1.6410 H   0  0  0  0  0  0  0  0  0  0  0  0
   10.8810   -5.0180    2.0870 H   0  0  0  0  0  0  0  0  0  0  0  0
    8.8650   -3.8000    2.8620 H   0  0  0  0  0  0  0  0  0  0  0  0
   10.3350   -8.1970   -0.6040 H   0  0  0  0  0  0  0  0  0  0  0  0
   16.0780   -4.2190   -0.8350 H   0  0  0  0  0  0  0  0  0  0  0  0
   11.2920   -2.8620   -0.3280 H   0  0  0  0  0  0  0  0  0  0  0  0
   11.6620   -3.3010    1.3240 H   0  0  0  0  0  0  0  0  0  0  0  0
    2.6860   -3.5900    3.0890 H   0  0  0  0  0  0  0  0  0  0  0  0
    0.3690   -5.3830    5.3320 H   0  0  0  0  0  0  0  0  0  0  0  0
   -0.2040   -4.4540    3.9310 H   0  0  0  0  0  0  0  0  0  0  0  0
    1.1080   -3.8150    4.9440 H   0  0  0  0  0  0  0  0  0  0  0  0
  1 29  1  0  0  0  0
  1 30  1  0  0  0  0
  1 31  1  0  0  0  0
  1  2  1  0  0  0  0
  2  3  2  0  0  0  0
  3 32  1  0  0  0  0
  3  4  1  0  0  0  0
  4 33  1  0  0  0  0
  4  5  2  0  0  0  0
  5  6  1  0  0  0  0
  6 34  1  0  0  0  0
  6  7  1  0  0  0  0
  7  8  2  0  0  0  0
  7  9  1  0  0  0  0
  9 35  1  0  0  0  0
  9 10  1  0  0  0  0
 10 11  2  0  0  0  0
 11 36  1  0  0  0  0
 11 12  1  0  0  0  0
 12 37  1  0  0  0  0
 12 13  2  0  0  0  0
 13 14  1  0  0  0  0
 14 38  1  0  0  0  0
 14 15  2  0  0  0  0
 15 10  1  0  0  0  0
 15 39  1  0  0  0  0
 13 16  1  0  0  0  0
 16 17  2  0  0  0  0
 17 40  1  0  0  0  0
 17 18  1  0  0  0  0
 18 19  1  0  0  0  0
 19 20  1  0  0  0  0
 20 21  2  0  0  0  0
 21 41  1  0  0  0  0
 21 22  1  0  0  0  0
 22 23  2  0  0  0  0
 23 24  1  0  0  0  0
 24 42  1  0  0  0  0
 24 43  1  0  0  0  0
 23 25  1  0  0  0  0
 25 16  1  0  0  0  0
 25 19  2  0  0  0  0
  5 26  1  0  0  0  0
 26 44  1  0  0  0  0
 26 27  2  0  0  0  0
 27  2  1  0  0  0  0
 27 28  1  0  0  0  0
 28 45  1  0  0  0  0
 28 46  1  0  0  0  0
 28 47  1  0  0  0  0
M  END
>  <LOGBIO>
6.2000

>  <PRED_LOGBIO>
6.4100

>  <XV_RES>
-0.1130

>  <WHL_TMPL>
2

>  <ANCH>
16-29;10-11

$$$$
ROW7
  -MTS-   01071500333D 0   0.00000     0.00000     0

 46 49  0  0  0  0  0  0  0  0999 V2000
   10.0080   -9.8650   -1.0740 C   0  0  0  0  0  0  0  0  0  0  0  0
   10.0950   -8.4410   -1.5670 C   0  0  0  0  0  0  0  0  0  0  0  0
   11.3270   -7.7910   -1.7070 N   0  0  0  0  0  0  0  0  0  0  0  0
   11.3180   -6.5460   -2.1440 C   0  0  0  0  0  0  0  0  0  0  0  0
   12.3960   -5.7270   -2.3530 N   0  0  0  0  0  0  0  0  0  0  0  0
    9.6090   -6.1640   -2.4000 S   0  0  0  0  0  0  0  0  0  0  0  0
    8.9970   -7.7450   -1.8900 C   0  0  0  0  0  0  0  0  0  0  0  0
    7.5880   -8.1960   -1.8320 C   0  0  0  0  0  0  0  0  0  0  0  0
    7.1680   -9.2970   -2.5880 C   0  0  0  0  0  0  0  0  0  0  0  0
    5.8260   -9.6870   -2.5020 C   0  0  0  0  0  0  0  0  0  0  0  0
    4.9930   -9.0030   -1.7070 N   0  0  0  0  0  0  0  0  0  0  0  0
    5.4260   -7.9530   -0.9960 C   0  0  0  0  0  0  0  0  0  0  0  0
    4.4830   -7.2610   -0.1620 N   0  0  0  0  0  0  0  0  0  0  0  0
    4.5620   -7.3870    1.2450 C   0  0  0  0  0  0  0  0  0  0  0  0
    4.2960   -8.6190    1.8540 C   0  0  0  0  0  0  0  0  0  0  0  0
    4.3740   -8.7430    3.2460 C   0  0  0  0  0  0  0  0  0  0  0  0
    4.7180   -7.6350    4.0300 C   0  0  0  0  0  0  0  0  0  0  0  0
    4.9840   -6.4030    3.4210 C   0  0  0  0  0  0  0  0  0  0  0  0
    4.9060   -6.2780    2.0290 C   0  0  0  0  0  0  0  0  0  0  0  0
    4.7960   -7.7610    5.4370 N   0  0  0  0  0  0  0  0  0  0  0  0
    5.7210   -8.6920    6.0990 C   0  0  0  0  0  0  0  0  0  0  0  0
    5.0440   -9.4580    7.2510 C   0  0  0  0  0  0  0  0  0  0  0  0
    4.3810   -8.5660    8.1500 O   0  0  0  0  0  0  0  0  0  0  0  0
    3.3600   -7.8110    7.4930 C   0  0  0  0  0  0  0  0  0  0  0  0
    3.9600   -6.9690    6.3510 C   0  0  0  0  0  0  0  0  0  0  0  0
    6.7040   -7.5550   -1.0560 N   0  0  0  0  0  0  0  0  0  0  0  0
    9.0670  -10.0090   -0.5460 H   0  0  0  0  0  0  0  0  0  0  0  0
   10.0560  -10.5460   -1.9220 H   0  0  0  0  0  0  0  0  0  0  0  0
   10.8370  -10.0670   -0.3990 H   0  0  0  0  0  0  0  0  0  0  0  0
   12.8520   -5.7140   -3.2540 H   0  0  0  0  0  0  0  0  0  0  0  0
   12.7340   -5.1370   -1.6070 H   0  0  0  0  0  0  0  0  0  0  0  0
    7.8610   -9.8310   -3.2220 H   0  0  0  0  0  0  0  0  0  0  0  0
    5.4670  -10.5320   -3.0710 H   0  0  0  0  0  0  0  0  0  0  0  0
    3.7650   -6.6860   -0.5790 H   0  0  0  0  0  0  0  0  0  0  0  0
    4.0310   -9.4740    1.2500 H   0  0  0  0  0  0  0  0  0  0  0  0
    4.1690   -9.6940    3.7160 H   0  0  0  0  0  0  0  0  0  0  0  0
    5.2490   -5.5480    4.0250 H   0  0  0  0  0  0  0  0  0  0  0  0
    5.1110   -5.3280    1.5590 H   0  0  0  0  0  0  0  0  0  0  0  0
    6.5760   -8.1400    6.4830 H   0  0  0  0  0  0  0  0  0  0  0  0
    6.1030   -9.4010    5.3670 H   0  0  0  0  0  0  0  0  0  0  0  0
    4.3230  -10.1630    6.8420 H   0  0  0  0  0  0  0  0  0  0  0  0
    5.7930  -10.0300    7.7940 H   0  0  0  0  0  0  0  0  0  0  0  0
    2.6120   -8.4900    7.0880 H   0  0  0  0  0  0  0  0  0  0  0  0
    2.8750   -7.1540    8.2110 H   0  0  0  0  0  0  0  0  0  0  0  0
    4.5530   -6.1610    6.7730 H   0  0  0  0  0  0  0  0  0  0  0  0
    3.1560   -6.5000    5.7880 H   0  0  0  0  0  0  0  0  0  0  0  0
  1 27  1  0  0  0  0
  1 28  1  0  0  0  0
  1 29  1  0  0  0  0
  1  2  1  0  0  0  0
  2  3  1  0  0  0  0
  3  4  2  0  0  0  0
  4  5  1  0  0  0  0
  5 30  1  0  0  0  0
  5 31  1  0  0  0  0
  4  6  1  0  0  0  0
  6  7  1  0  0  0  0
  7  2  2  0  0  0  0
  7  8  1  0  0  0  0
  8  9  2  0  0  0  0
  9 32  1  0  0  0  0
  9 10  1  0  0  0  0
 10 33  1  0  0  0  0
 10 11  2  0  0  0  0
 11 12  1  0  0  0  0
 12 13  1  0  0  0  0
 13 34  1  0  0  0  0
 13 14  1  0  0  0  0
 14 15  2  0  0  0  0
 15 35  1  0  0  0  0
 15 16  1  0  0  0  0
 16 36  1  0  0  0  0
 16 17  2  0  0  0  0
 17 18  1  0  0  0  0
 18 37  1  0  0  0  0
 18 19  2  0  0  0  0
 19 14  1  0  0  0  0
 19 38  1  0  0  0  0
 17 20  1  0  0  0  0
 20 21  1  0  0  0  0
 21 39  1  0  0  0  0
 21 40  1  0  0  0  0
 21 22  1  0  0  0  0
 22 41  1  0  0  0  0
 22 42  1  0  0  0  0
 22 23  1  0  0  0  0
 23 24  1  0  0  0  0
 24 43  1  0  0  0  0
 24 44  1  0  0  0  0
 24 25  1  0  0  0  0
 25 20  1  0  0  0  0
 25 45  1  0  0  0  0
 25 46  1  0  0  0  0
 12 26  2  0  0  0  0
 26  8  1  0  0  0  0
M  END
>  <LOGBIO>
5.8000

>  <PRED_LOGBIO>
5.9100

>  <XV_RES>
-0.5250

>  <WHL_TMPL>
2

>  <ANCH>
2-3;18-16

$$$$
ROW8
  -MTS-   01071500333D 0   0.00000     0.00000     0

 53 58  0  0  0  0  0  0  0  0999 V2000
   -3.7990    3.4770    2.4110 N   0  0  0  0  0  0  0  0  0  0  0  0
   -3.9260    4.8120    3.0130 C   0  0  0  0  0  0  0  0  0  0  0  0
   -2.5470    5.3070    3.4490 C   0  0  0  0  0  0  0  0  0  0  0  0
   -2.6790    6.6950    4.0750 C   0  0  0  0  0  0  0  0  0  0  0  0
   -1.3530    7.1710    4.4940 N   0  0  0  0  0  0  0  0  0  0  0  0
   -0.4850    7.8950    3.7190 C   0  0  0  0  0  0  0  0  0  0  0  0
    0.6340    8.1670    4.4030 C   0  0  0  0  0  0  0  0  0  0  0  0
    1.8010    8.9280    3.9030 C   0  0  0  0  0  0  0  0  0  0  0  0
    2.5060    8.4720    2.7820 C   0  0  0  0  0  0  0  0  0  0  0  0
    3.6100    9.1910    2.3090 C   0  0  0  0  0  0  0  0  0  0  0  0
    4.3550    8.7090    1.1250 C   0  0  0  0  0  0  0  0  0  0  0  0
    3.8320    8.2090   -0.0030 C   0  0  0  0  0  0  0  0  0  0  0  0
    4.8040    7.7970   -1.0410 C   0  0  0  0  0  0  0  0  0  0  0  0
    4.4580    7.2540   -2.2840 C   0  0  0  0  0  0  0  0  0  0  0  0
    5.4590    6.8970   -3.1950 C   0  0  0  0  0  0  0  0  0  0  0  0
    6.8060    7.0830   -2.8640 C   0  0  0  0  0  0  0  0  0  0  0  0
    7.1520    7.6260   -1.6210 C   0  0  0  0  0  0  0  0  0  0  0  0
    6.1510    7.9830   -0.7090 C   0  0  0  0  0  0  0  0  0  0  0  0
    6.1130    8.6780    0.9180 S   0  0  0  0  0  0  0  0  0  0  0  0
    4.0090   10.3670    2.9560 C   0  0  0  0  0  0  0  0  0  0  0  0
    5.0620   11.2780    2.7060 N   0  0  0  0  0  0  0  0  0  0  0  0
    4.9840   12.3180    3.7140 N   0  0  0  0  0  0  0  0  0  0  0  0
    3.9680   12.0690    4.5190 C   0  0  0  0  0  0  0  0  0  0  0  0
    3.3040   10.8230    4.0760 C   0  0  0  0  0  0  0  0  0  0  0  0
    2.2000   10.1030    4.5500 C   0  0  0  0  0  0  0  0  0  0  0  0
    0.4920    7.5700    5.7490 C   0  0  0  0  0  0  0  0  0  0  0  0
    1.2650    7.5140    6.8420 N   0  0  0  0  0  0  0  0  0  0  0  0
    0.8540    6.8800    7.9490 C   0  0  0  0  0  0  0  0  0  0  0  0
    1.6900    6.8430    9.0740 N   0  0  0  0  0  0  0  0  0  0  0  0
   -0.3440    6.2820    7.9980 N   0  0  0  0  0  0  0  0  0  0  0  0
   -1.1630    6.3030    6.9370 C   0  0  0  0  0  0  0  0  0  0  0  0
   -0.7660    6.9560    5.7640 C   0  0  0  0  0  0  0  0  0  0  0  0
   -3.4110    2.8380    3.0890 H   0  0  0  0  0  0  0  0  0  0  0  0
   -4.7100    3.1500    2.1230 H   0  0  0  0  0  0  0  0  0  0  0  0
   -4.5820    4.7590    3.8790 H   0  0  0  0  0  0  0  0  0  0  0  0
   -4.3440    5.5020    2.2820 H   0  0  0  0  0  0  0  0  0  0  0  0
   -1.8900    5.3610    2.5830 H   0  0  0  0  0  0  0  0  0  0  0  0
   -2.1290    4.6180    4.1800 H   0  0  0  0  0  0  0  0  0  0  0  0
   -3.3360    6.6420    4.9410 H   0  0  0  0  0  0  0  0  0  0  0  0
   -3.0970    7.3840    3.3440 H   0  0  0  0  0  0  0  0  0  0  0  0
   -0.6770    8.2020    2.7020 H   0  0  0  0  0  0  0  0  0  0  0  0
    2.1980    7.5650    2.2830 H   0  0  0  0  0  0  0  0  0  0  0  0
    2.7660    8.1120   -0.1470 H   0  0  0  0  0  0  0  0  0  0  0  0
    3.4180    7.1100   -2.5400 H   0  0  0  0  0  0  0  0  0  0  0  0
    5.1910    6.4780   -4.1540 H   0  0  0  0  0  0  0  0  0  0  0  0
    7.5780    6.8080   -3.5670 H   0  0  0  0  0  0  0  0  0  0  0  0
    8.1920    7.7700   -1.3650 H   0  0  0  0  0  0  0  0  0  0  0  0
    5.7420   11.2160    1.9630 H   0  0  0  0  0  0  0  0  0  0  0  0
    3.6700   12.6750    5.3620 H   0  0  0  0  0  0  0  0  0  0  0  0
    1.6570   10.4550    5.4140 H   0  0  0  0  0  0  0  0  0  0  0  0
    2.3500    6.0870    9.1870 H   0  0  0  0  0  0  0  0  0  0  0  0
    1.6330    7.5720    9.7710 H   0  0  0  0  0  0  0  0  0  0  0  0
   -2.1260    5.8180    6.9880 H   0  0  0  0  0  0  0  0  0  0  0  0
  1 33  1  0  0  0  0
  1 34  1  0  0  0  0
  1  2  1  0  0  0  0
  2 35  1  0  0  0  0
  2 36  1  0  0  0  0
  2  3  1  0  0  0  0
  3 37  1  0  0  0  0
  3 38  1  0  0  0  0
  3  4  1  0  0  0  0
  4 39  1  0  0  0  0
  4 40  1  0  0  0  0
  4  5  1  0  0  0  0
  5  6  1  0  0  0  0
  6 41  1  0  0  0  0
  6  7  2  0  0  0  0
  7  8  1  0  0  0  0
  8  9  2  0  0  0  0
  9 42  1  0  0  0  0
  9 10  1  0  0  0  0
 10 11  1  0  0  0  0
 11 12  2  0  0  0  0
 12 43  1  0  0  0  0
 12 13  1  0  0  0  0
 13 14  2  0  0  0  0
 14 44  1  0  0  0  0
 14 15  1  0  0  0  0
 15 45  1  0  0  0  0
 15 16  2  0  0  0  0
 16 46  1  0  0  0  0
 16 17  1  0  0  0  0
 17 47  1  0  0  0  0
 17 18  2  0  0  0  0
 18 13  1  0  0  0  0
 18 19  1  0  0  0  0
 19 11  1  0  0  0  0
 10 20  2  0  0  0  0
 20 21  1  0  0  0  0
 21 48  1  0  0  0  0
 21 22  1  0  0  0  0
 22 23  2  0  0  0  0
 23 49  1  0  0  0  0
 23 24  1  0  0  0  0
 24 20  1  0  0  0  0
 24 25  2  0  0  0  0
 25  8  1  0  0  0  0
 25 50  1  0  0  0  0
  7 26  1  0  0  0  0
 26 27  1  0  0  0  0
 27 28  2  0  0  0  0
 28 29  1  0  0  0  0
 29 51  1  0  0  0  0
 29 52  1  0  0  0  0
 28 30  1  0  0  0  0
 30 31  2  0  0  0  0
 31 53  1  0  0  0  0
 31 32  1  0  0  0  0
 32  5  1  0  0  0  0
 32 26  2  0  0  0  0
M  END
>  <LOGBIO>
7.7000

>  <PRED_LOGBIO>
7.7000

>  <XV_RES>
0.3740

>  <WHL_TMPL>
1

>  <ANCH>
6-14;24-22

$$$$
ROW9
  -MTS-   01071500333D 0   0.00000     0.00000     0

 45 50  0  0  0  0  0  0  0  0999 V2000
   -1.6070    9.2480    0.5420 F   0  0  0  0  0  0  0  0  0  0  0  0
   -2.1420    8.0090    0.5390 C   0  0  0  0  0  0  0  0  0  0  0  0
   -3.2820    7.7380    1.3050 C   0  0  0  0  0  0  0  0  0  0  0  0
   -3.8380    6.4530    1.3030 C   0  0  0  0  0  0  0  0  0  0  0  0
   -3.2530    5.4390    0.5350 C   0  0  0  0  0  0  0  0  0  0  0  0
   -3.5700    4.0900    0.3330 N   0  0  0  0  0  0  0  0  0  0  0  0
   -2.6940    3.5560   -0.4970 C   0  0  0  0  0  0  0  0  0  0  0  0
   -1.7760    4.4980   -0.8780 N   0  0  0  0  0  0  0  0  0  0  0  0
   -0.6870    4.2950   -1.7590 C   0  0  0  0  0  0  0  0  0  0  0  0
   -0.9220    3.8970   -3.0170 N   0  0  0  0  0  0  0  0  0  0  0  0
    0.0910    3.6980   -3.8710 C   0  0  0  0  0  0  0  0  0  0  0  0
    1.4100    3.9070   -3.4500 C   0  0  0  0  0  0  0  0  0  0  0  0
    2.6940    3.8060   -4.0360 N   0  0  0  0  0  0  0  0  0  0  0  0
    3.6020    4.1390   -3.1240 C   0  0  0  0  0  0  0  0  0  0  0  0
    4.8360    4.1540   -3.3220 O   0  0  0  0  0  0  0  0  0  0  0  0
    3.0170    4.4550   -1.9720 N   0  0  0  0  0  0  0  0  0  0  0  0
    3.7080    4.8720   -0.7430 C   0  0  0  0  0  0  0  0  0  0  0  0
    5.2100    4.8600   -1.0830 C   0  0  0  0  0  0  0  0  0  0  0  0
    5.7560    3.4240   -0.9470 C   0  0  0  0  0  0  0  0  0  0  0  0
    5.5570    2.9250    0.3790 O   0  0  0  0  0  0  0  0  0  0  0  0
    4.2540    2.9700    0.8010 C   0  0  0  0  0  0  0  0  0  0  0  0
    3.8960    2.0360    1.7810 C   0  0  0  0  0  0  0  0  0  0  0  0
    4.8140    1.1650    2.2510 F   0  0  0  0  0  0  0  0  0  0  0  0
    2.5860    2.0060    2.2740 C   0  0  0  0  0  0  0  0  0  0  0  0
    1.6340    2.9090    1.7870 C   0  0  0  0  0  0  0  0  0  0  0  0
    1.9920    3.8430    0.8070 C   0  0  0  0  0  0  0  0  0  0  0  0
    3.3020    3.8730    0.3140 C   0  0  0  0  0  0  0  0  0  0  0  0
    1.6170    4.3220   -2.1290 C   0  0  0  0  0  0  0  0  0  0  0  0
    0.5630    4.5040   -1.3230 N   0  0  0  0  0  0  0  0  0  0  0  0
   -2.1130    5.7100   -0.2310 C   0  0  0  0  0  0  0  0  0  0  0  0
   -1.5570    6.9950   -0.2290 C   0  0  0  0  0  0  0  0  0  0  0  0
   -3.7340    8.5200    1.8970 H   0  0  0  0  0  0  0  0  0  0  0  0
   -4.7170    6.2430    1.8930 H   0  0  0  0  0  0  0  0  0  0  0  0
   -2.7010    2.5270   -0.8270 H   0  0  0  0  0  0  0  0  0  0  0  0
   -0.1090    3.3770   -4.8830 H   0  0  0  0  0  0  0  0  0  0  0  0
    2.8880    3.5270   -4.9870 H   0  0  0  0  0  0  0  0  0  0  0  0
    3.4040    5.8750   -0.4500 H   0  0  0  0  0  0  0  0  0  0  0  0
    5.7090    5.4590   -0.3250 H   0  0  0  0  0  0  0  0  0  0  0  0
    5.3320    5.1780   -2.1160 H   0  0  0  0  0  0  0  0  0  0  0  0
    6.8320    3.4890   -1.0930 H   0  0  0  0  0  0  0  0  0  0  0  0
    5.2190    2.7940   -1.6530 H   0  0  0  0  0  0  0  0  0  0  0  0
    2.3100    1.2860    3.0300 H   0  0  0  0  0  0  0  0  0  0  0  0
    0.6230    2.8860    2.1670 H   0  0  0  0  0  0  0  0  0  0  0  0
    1.2570    4.5400    0.4310 H   0  0  0  0  0  0  0  0  0  0  0  0
   -0.6780    7.2040   -0.8190 H   0  0  0  0  0  0  0  0  0  0  0  0
  1  2  1  0  0  0  0
  2  3  2  0  0  0  0
  3 32  1  0  0  0  0
  3  4  1  0  0  0  0
  4 33  1  0  0  0  0
  4  5  2  0  0  0  0
  5  6  1  0  0  0  0
  6  7  2  0  0  0  0
  7 34  1  0  0  0  0
  7  8  1  0  0  0  0
  8  9  1  0  0  0  0
  9 10  2  0  0  0  0
 10 11  1  0  0  0  0
 11 35  1  0  0  0  0
 11 12  2  0  0  0  0
 12 13  1  0  0  0  0
 13 36  1  0  0  0  0
 13 14  1  0  0  0  0
 14 15  2  0  0  0  0
 14 16  1  0  0  0  0
 16 17  1  0  0  0  0
 17 37  1  0  0  0  0
 17 18  1  0  0  0  0
 18 38  1  0  0  0  0
 18 39  1  0  0  0  0
 18 19  1  0  0  0  0
 19 40  1  0  0  0  0
 19 41  1  0  0  0  0
 19 20  1  0  0  0  0
 20 21  1  0  0  0  0
 21 22  1  0  0  0  0
 22 23  1  0  0  0  0
 22 24  2  0  0  0  0
 24 42  1  0  0  0  0
 24 25  1  0  0  0  0
 25 43  1  0  0  0  0
 25 26  2  0  0  0  0
 26 44  1  0  0  0  0
 26 27  1  0  0  0  0
 27 17  1  0  0  0  0
 27 21  2  0  0  0  0
 16 28  1  0  0  0  0
 28 12  1  0  0  0  0
 28 29  2  0  0  0  0
 29  9  1  0  0  0  0
  8 30  1  0  0  0  0
 30  5  1  0  0  0  0
 30 31  2  0  0  0  0
 31  2  1  0  0  0  0
 31 45  1  0  0  0  0
M  END
>  <LOGBIO>
5.9000

>  <PRED_LOGBIO>
6.3800

>  <XV_RES>
-0.8900

>  <WHL_TMPL>
1

>  <ANCH>
21-22;40-38

$$$$
ROW10
  -MTS-   01071500333D 0   0.00000     0.00000     0

 21 22  0  0  0  0  0  0  0  0999 V2000
  -14.7080   -5.0580    1.0300 C   0  0  0  0  0  0  0  0  0  0  0  0
  -13.6550   -6.0580    1.2620 N   0  0  0  0  0  0  0  0  0  0  0  0
  -13.0720   -6.4630   -0.0250 C   0  0  0  0  0  0  0  0  0  0  0  0
  -12.6470   -5.4990    2.0820 C   0  0  0  0  0  0  0  0  0  0  0  0
  -11.9370   -6.2810    2.9070 N   0  0  0  0  0  0  0  0  0  0  0  0
  -10.9780   -5.7720    3.6920 C   0  0  0  0  0  0  0  0  0  0  0  0
  -10.7030   -4.4610    3.6710 N   0  0  0  0  0  0  0  0  0  0  0  0
  -11.3740   -3.6230    2.8700 C   0  0  0  0  0  0  0  0  0  0  0  0
  -11.3060   -2.2430    2.6420 N   0  0  0  0  0  0  0  0  0  0  0  0
  -12.2040   -1.9060    1.7350 C   0  0  0  0  0  0  0  0  0  0  0  0
  -12.8960   -3.0160    1.3260 N   0  0  0  0  0  0  0  0  0  0  0  0
  -12.3820   -4.1250    2.0380 C   0  0  0  0  0  0  0  0  0  0  0  0
  -14.2790   -4.1880    0.5370 H   0  0  0  0  0  0  0  0  0  0  0  0
  -15.4830   -5.4870    0.4000 H   0  0  0  0  0  0  0  0  0  0  0  0
  -15.1390   -4.7580    1.9830 H   0  0  0  0  0  0  0  0  0  0  0  0
  -12.6430   -5.5930   -0.5180 H   0  0  0  0  0  0  0  0  0  0  0  0
  -13.8470   -6.8920   -0.6550 H   0  0  0  0  0  0  0  0  0  0  0  0
  -12.2930   -7.2030    0.1470 H   0  0  0  0  0  0  0  0  0  0  0  0
  -10.4210   -6.4250    4.3480 H   0  0  0  0  0  0  0  0  0  0  0  0
  -12.3700   -0.9040    1.3700 H   0  0  0  0  0  0  0  0  0  0  0  0
  -13.6380   -3.0370    0.6410 H   0  0  0  0  0  0  0  0  0  0  0  0
  1 13  1  0  0  0  0
  1 14  1  0  0  0  0
  1 15  1  0  0  0  0
  1  2  1  0  0  0  0
  2  3  1  0  0  0  0
  3 16  1  0  0  0  0
  3 17  1  0  0  0  0
  3 18  1  0  0  0  0
  2  4  1  0  0  0  0
  4  5  2  0  0  0  0
  5  6  1  0  0  0  0
  6 19  1  0  0  0  0
  6  7  2  0  0  0  0
  7  8  1  0  0  0  0
  8  9  1  0  0  0  0
  9 10  2  0  0  0  0
 10 20  1  0  0  0  0
 10 11  1  0  0  0  0
 11 21  1  0  0  0  0
 11 12  1  0  0  0  0
 12  4  1  0  0  0  0
 12  8  2  0  0  0  0
M  END
>  <LOGBIO>
5.4000

>  <PRED_LOGBIO>
5.6800

>  <XV_RES>
-0.5950

>  <WHL_TMPL>
3

>  <ANCH>
1-3;16-15

$$$$
ROW11
  -MTS-   01071500333D 0   0.00000     0.00000     0

 24 26  0  0  0  0  0  0  0  0999 V2000
    0.4390   -7.7350    4.3400 Cl  0  0  0  0  0  0  0  0  0  0  0  0
    1.4440   -6.9360    3.1410 C   0  0  0  0  0  0  0  0  0  0  0  0
    2.4470   -7.4840    2.3310 C   0  0  0  0  0  0  0  0  0  0  0  0
    3.5630   -6.6990    2.0210 C   0  0  0  0  0  0  0  0  0  0  0  0
    4.5570   -7.3790    1.1610 C   0  0  0  0  0  0  0  0  0  0  0  0
    5.4500   -8.0550    1.6680 O   0  0  0  0  0  0  0  0  0  0  0  0
    5.7110   -6.9080    0.6960 N   0  0  0  0  0  0  0  0  0  0  0  0
    6.3210   -5.6450    0.8810 C   0  0  0  0  0  0  0  0  0  0  0  0
    7.5480   -5.5560    0.2130 C   0  0  0  0  0  0  0  0  0  0  0  0
    8.2980   -4.3760    0.2820 C   0  0  0  0  0  0  0  0  0  0  0  0
    7.8210   -3.2850    1.0190 C   0  0  0  0  0  0  0  0  0  0  0  0
    6.5940   -3.3750    1.6870 C   0  0  0  0  0  0  0  0  0  0  0  0
    5.8440   -4.5550    1.6180 C   0  0  0  0  0  0  0  0  0  0  0  0
    4.6480   -4.4230    2.3630 N   0  0  0  0  0  0  0  0  0  0  0  0
    3.6360   -5.3970    2.5320 C   0  0  0  0  0  0  0  0  0  0  0  0
    2.6440   -4.9280    3.3010 N   0  0  0  0  0  0  0  0  0  0  0  0
    1.5670   -5.6840    3.6010 N   0  0  0  0  0  0  0  0  0  0  0  0
    2.3600   -8.4920    1.9540 H   0  0  0  0  0  0  0  0  0  0  0  0
    6.2340   -7.5540    0.1220 H   0  0  0  0  0  0  0  0  0  0  0  0
    7.9160   -6.3970   -0.3560 H   0  0  0  0  0  0  0  0  0  0  0  0
    9.2450   -4.3060   -0.2340 H   0  0  0  0  0  0  0  0  0  0  0  0
    8.4000   -2.3750    1.0720 H   0  0  0  0  0  0  0  0  0  0  0  0
    6.2260   -2.5330    2.2560 H   0  0  0  0  0  0  0  0  0  0  0  0
    4.5010   -3.5360    2.8240 H   0  0  0  0  0  0  0  0  0  0  0  0
  1  2  1  0  0  0  0
  2  3  2  0  0  0  0
  3 18  1  0  0  0  0
  3  4  1  0  0  0  0
  4  5  1  0  0  0  0
  5  6  2  0  0  0  0
  5  7  1  0  0  0  0
  7 19  1  0  0  0  0
  7  8  1  0  0  0  0
  8  9  2  0  0  0  0
  9 20  1  0  0  0  0
  9 10  1  0  0  0  0
 10 21  1  0  0  0  0
 10 11  2  0  0  0  0
 11 22  1  0  0  0  0
 11 12  1  0  0  0  0
 12 23  1  0  0  0  0
 12 13  2  0  0  0  0
 13  8  1  0  0  0  0
 13 14  1  0  0  0  0
 14 24  1  0  0  0  0
 14 15  1  0  0  0  0
 15  4  2  0  0  0  0
 15 16  1  0  0  0  0
 16 17  2  0  0  0  0
 17  2  1  0  0  0  0
M  END
>  <LOGBIO>
5.6000

>  <PRED_LOGBIO>
5.8800

>  <XV_RES>
-0.4240

>  <WHL_TMPL>
2

>  <ANCH>
13-15;6-5

$$$$
ROW12
  -MTS-   01071500333D 0   0.00000     0.00000     0

 36 39  0  0  0  0  0  0  0  0999 V2000
    3.5960   12.5270    3.5550 N   0  0  0  0  0  0  0  0  0  0  0  0
    2.9720   12.6310    2.3390 C   0  0  0  0  0  0  0  0  0  0  0  0
    2.2920   13.6780    1.9120 N   0  0  0  0  0  0  0  0  0  0  0  0
    1.7840   13.4070    0.5810 N   0  0  0  0  0  0  0  0  0  0  0  0
    2.2060   12.1050    0.2220 C   0  0  0  0  0  0  0  0  0  0  0  0
    2.0090   11.3370   -0.9310 C   0  0  0  0  0  0  0  0  0  0  0  0
    2.5550   10.0500   -1.0170 C   0  0  0  0  0  0  0  0  0  0  0  0
    3.2970    9.5320    0.0510 C   0  0  0  0  0  0  0  0  0  0  0  0
    3.4940   10.3010    1.2040 C   0  0  0  0  0  0  0  0  0  0  0  0
    2.9490   11.5880    1.2900 C   0  0  0  0  0  0  0  0  0  0  0  0
    3.8730    8.1720   -0.0390 C   0  0  0  0  0  0  0  0  0  0  0  0
    4.7940    7.7330   -0.9980 N   0  0  0  0  0  0  0  0  0  0  0  0
    5.0820    6.5330   -0.7990 N   0  0  0  0  0  0  0  0  0  0  0  0
    4.3390    6.0740    0.3580 N   0  0  0  0  0  0  0  0  0  0  0  0
    4.3410    4.7420    0.9800 C   0  0  0  0  0  0  0  0  0  0  0  0
    3.3010    3.8730    0.3130 C   0  0  0  0  0  0  0  0  0  0  0  0
    1.9920    3.8450    0.8070 C   0  0  0  0  0  0  0  0  0  0  0  0
    1.0280    3.0390    0.1890 C   0  0  0  0  0  0  0  0  0  0  0  0
    1.3730    2.2630   -0.9240 C   0  0  0  0  0  0  0  0  0  0  0  0
    2.6830    2.2920   -1.4180 C   0  0  0  0  0  0  0  0  0  0  0  0
    3.6470    3.0970   -0.7990 C   0  0  0  0  0  0  0  0  0  0  0  0
    3.6040    7.1490    0.7830 C   0  0  0  0  0  0  0  0  0  0  0  0
    2.6890    7.1420    1.9470 I   0  0  0  0  0  0  0  0  0  0  0  0
    3.0950   12.1550    4.3490 H   0  0  0  0  0  0  0  0  0  0  0  0
    4.5570   12.8210    3.6560 H   0  0  0  0  0  0  0  0  0  0  0  0
    1.2300   14.0330    0.0140 H   0  0  0  0  0  0  0  0  0  0  0  0
    1.4370   11.7360   -1.7550 H   0  0  0  0  0  0  0  0  0  0  0  0
    2.4020    9.4570   -1.9070 H   0  0  0  0  0  0  0  0  0  0  0  0
    4.0670    9.9020    2.0280 H   0  0  0  0  0  0  0  0  0  0  0  0
    4.1100    4.8360    2.0390 H   0  0  0  0  0  0  0  0  0  0  0  0
    5.3230    4.2880    0.8620 H   0  0  0  0  0  0  0  0  0  0  0  0
    1.7250    4.4440    1.6650 H   0  0  0  0  0  0  0  0  0  0  0  0
    0.0170    3.0170    0.5700 H   0  0  0  0  0  0  0  0  0  0  0  0
    0.6300    1.6420   -1.4010 H   0  0  0  0  0  0  0  0  0  0  0  0
    2.9500    1.6930   -2.2760 H   0  0  0  0  0  0  0  0  0  0  0  0
    4.6570    3.1190   -1.1810 H   0  0  0  0  0  0  0  0  0  0  0  0
  1 24  1  0  0  0  0
  1 25  1  0  0  0  0
  1  2  1  0  0  0  0
  2  3  2  0  0  0  0
  3  4  1  0  0  0  0
  4 26  1  0  0  0  0
  4  5  1  0  0  0  0
  5  6  2  0  0  0  0
  6 27  1  0  0  0  0
  6  7  1  0  0  0  0
  7 28  1  0  0  0  0
  7  8  2  0  0  0  0
  8  9  1  0  0  0  0
  9 29  1  0  0  0  0
  9 10  2  0  0  0  0
 10  2  1  0  0  0  0
 10  5  1  0  0  0  0
  8 11  1  0  0  0  0
 11 12  1  0  0  0  0
 12 13  2  0  0  0  0
 13 14  1  0  0  0  0
 14 15  1  0  0  0  0
 15 30  1  0  0  0  0
 15 31  1  0  0  0  0
 15 16  1  0  0  0  0
 16 17  2  0  0  0  0
 17 32  1  0  0  0  0
 17 18  1  0  0  0  0
 18 33  1  0  0  0  0
 18 19  2  0  0  0  0
 19 34  1  0  0  0  0
 19 20  1  0  0  0  0
 20 35  1  0  0  0  0
 20 21  2  0  0  0  0
 21 16  1  0  0  0  0
 21 36  1  0  0  0  0
 14 22  1  0  0  0  0
 22 11  2  0  0  0  0
 22 23  1  0  0  0  0
M  END
>  <LOGBIO>
6.5000

>  <PRED_LOGBIO>
6.2600

>  <XV_RES>
0.2430

>  <WHL_TMPL>
1

>  <ANCH>
16-17;35-20

$$$$
ROW13
  -MTS-   01071500333D 0   0.00000     0.00000     0

 85 91  0  0  0  0  0  0  0  0999 V2000
    1.8950   -2.5150    2.2260 C   0  0  0  0  0  0  0  0  0  0  0  0
    2.6910   -3.3010    3.1180 O   0  0  0  0  0  0  0  0  0  0  0  0
    2.6580   -4.6640    2.9780 C   0  0  0  0  0  0  0  0  0  0  0  0
    1.6830   -5.4120    3.6490 C   0  0  0  0  0  0  0  0  0  0  0  0
    1.6500   -6.8050    3.5070 C   0  0  0  0  0  0  0  0  0  0  0  0
    2.5890   -7.4480    2.6920 C   0  0  0  0  0  0  0  0  0  0  0  0
    3.5640   -6.6990    2.0210 C   0  0  0  0  0  0  0  0  0  0  0  0
    3.5970   -5.3070    2.1630 C   0  0  0  0  0  0  0  0  0  0  0  0
    4.5820   -4.5510    1.4850 N   0  0  0  0  0  0  0  0  0  0  0  0
    5.6480   -4.1050    2.1430 C   0  0  0  0  0  0  0  0  0  0  0  0
    5.7470   -4.2930    3.3540 O   0  0  0  0  0  0  0  0  0  0  0  0
    6.7160   -3.3800    1.4180 C   0  0  0  0  0  0  0  0  0  0  0  0
    7.8210   -2.8780    1.9850 C   0  0  0  0  0  0  0  0  0  0  0  0
    8.6220   -2.2360    0.9190 C   0  0  0  0  0  0  0  0  0  0  0  0
    9.8450   -1.5560    0.8890 C   0  0  0  0  0  0  0  0  0  0  0  0
   10.3390   -1.0560   -0.3220 C   0  0  0  0  0  0  0  0  0  0  0  0
    9.6090   -1.2360   -1.5030 C   0  0  0  0  0  0  0  0  0  0  0  0
    8.3850   -1.9160   -1.4730 C   0  0  0  0  0  0  0  0  0  0  0  0
    7.8920   -2.4160   -0.2620 C   0  0  0  0  0  0  0  0  0  0  0  0
    6.7150   -3.1270    0.0720 N   0  0  0  0  0  0  0  0  0  0  0  0
    5.6630   -3.5290   -0.8720 C   0  0  0  0  0  0  0  0  0  0  0  0
    0.6220   -7.5970    4.2190 C   0  0  0  0  0  0  0  0  0  0  0  0
   -0.4980   -7.1230    4.7300 N   0  0  0  0  0  0  0  0  0  0  0  0
   -1.2420   -8.2050    5.3460 N   0  0  0  0  0  0  0  0  0  0  0  0
   -2.5410   -8.0920    6.0250 C   0  0  0  0  0  0  0  0  0  0  0  0
   -3.6010   -7.5550    5.0450 C   0  0  0  0  0  0  0  0  0  0  0  0
   -4.9930   -7.4940    5.7000 C   0  0  0  0  0  0  0  0  0  0  0  0
   -5.4030   -8.8610    6.2810 C   0  0  0  0  0  0  0  0  0  0  0  0
   -4.3430   -9.3970    7.2600 C   0  0  0  0  0  0  0  0  0  0  0  0
   -2.9500   -9.4580    6.6050 C   0  0  0  0  0  0  0  0  0  0  0  0
   -6.7020   -8.7480    6.9600 N   0  0  0  0  0  0  0  0  0  0  0  0
   -7.0540  -10.0410    7.5630 C   0  0  0  0  0  0  0  0  0  0  0  0
   -8.4200   -9.9780    8.2690 C   0  0  0  0  0  0  0  0  0  0  0  0
   -9.4700   -9.4350    7.3950 N   0  0  0  0  0  0  0  0  0  0  0  0
   -9.1000   -8.2070    6.6760 C   0  0  0  0  0  0  0  0  0  0  0  0
   -7.7210   -8.3050    5.9980 C   0  0  0  0  0  0  0  0  0  0  0  0
  -10.6630  -10.0090    7.2660 C   0  0  0  0  0  0  0  0  0  0  0  0
  -11.5840   -9.6880    8.0140 O   0  0  0  0  0  0  0  0  0  0  0  0
  -10.8850  -11.0540    6.1990 C   0  0  0  0  0  0  0  0  0  0  0  0
   -0.4880   -9.3890    5.1720 C   0  0  0  0  0  0  0  0  0  0  0  0
   -0.6950  -10.6620    5.5360 N   0  0  0  0  0  0  0  0  0  0  0  0
    0.1940  -11.6210    5.2450 C   0  0  0  0  0  0  0  0  0  0  0  0
    1.3200  -11.3300    4.5790 N   0  0  0  0  0  0  0  0  0  0  0  0
    1.5890  -10.0780    4.1870 C   0  0  0  0  0  0  0  0  0  0  0  0
    2.7730   -9.7940    3.4910 N   0  0  0  0  0  0  0  0  0  0  0  0
    0.6790   -9.0540    4.4760 C   0  0  0  0  0  0  0  0  0  0  0  0
    0.8390   -2.6870    2.4220 H   0  0  0  0  0  0  0  0  0  0  0  0
    2.0910   -1.4730    2.4680 H   0  0  0  0  0  0  0  0  0  0  0  0
    2.1890   -2.7790    1.2120 H   0  0  0  0  0  0  0  0  0  0  0  0
    0.9570   -4.9150    4.2760 H   0  0  0  0  0  0  0  0  0  0  0  0
    2.5620   -8.5220    2.5810 H   0  0  0  0  0  0  0  0  0  0  0  0
    4.2900   -7.1950    1.3940 H   0  0  0  0  0  0  0  0  0  0  0  0
    4.4760   -4.3500    0.5010 H   0  0  0  0  0  0  0  0  0  0  0  0
    8.0810   -2.9320    3.0320 H   0  0  0  0  0  0  0  0  0  0  0  0
   10.4080   -1.4170    1.8000 H   0  0  0  0  0  0  0  0  0  0  0  0
   11.2830   -0.5320   -0.3450 H   0  0  0  0  0  0  0  0  0  0  0  0
    9.9900   -0.8500   -2.4370 H   0  0  0  0  0  0  0  0  0  0  0  0
    7.8220   -2.0540   -2.3840 H   0  0  0  0  0  0  0  0  0  0  0  0
    6.1010   -3.6970   -1.8540 H   0  0  0  0  0  0  0  0  0  0  0  0
    4.9140   -2.7420   -0.9390 H   0  0  0  0  0  0  0  0  0  0  0  0
    5.1940   -4.4470   -0.5230 H   0  0  0  0  0  0  0  0  0  0  0  0
   -2.3850   -7.3780    6.8310 H   0  0  0  0  0  0  0  0  0  0  0  0
   -3.6420   -8.1980    4.1680 H   0  0  0  0  0  0  0  0  0  0  0  0
   -3.3150   -6.5600    4.7110 H   0  0  0  0  0  0  0  0  0  0  0  0
   -4.9880   -6.7510    6.4950 H   0  0  0  0  0  0  0  0  0  0  0  0
   -5.7280   -7.1800    4.9620 H   0  0  0  0  0  0  0  0  0  0  0  0
   -5.5580   -9.5750    5.4750 H   0  0  0  0  0  0  0  0  0  0  0  0
   -4.3020   -8.7550    8.1380 H   0  0  0  0  0  0  0  0  0  0  0  0
   -4.6290  -10.3920    7.5950 H   0  0  0  0  0  0  0  0  0  0  0  0
   -2.9550  -10.2010    5.8110 H   0  0  0  0  0  0  0  0  0  0  0  0
   -2.2160   -9.7720    7.3440 H   0  0  0  0  0  0  0  0  0  0  0  0
   -7.0820  -10.8060    6.7890 H   0  0  0  0  0  0  0  0  0  0  0  0
   -6.2880  -10.3270    8.2810 H   0  0  0  0  0  0  0  0  0  0  0  0
   -8.3390   -9.3600    9.1610 H   0  0  0  0  0  0  0  0  0  0  0  0
   -8.7050  -10.9750    8.5980 H   0  0  0  0  0  0  0  0  0  0  0  0
   -9.1030   -7.3690    7.3680 H   0  0  0  0  0  0  0  0  0  0  0  0
   -9.8560   -7.9880    5.9250 H   0  0  0  0  0  0  0  0  0  0  0  0
   -7.7720   -9.0120    5.1720 H   0  0  0  0  0  0  0  0  0  0  0  0
   -7.4430   -7.3310    5.6000 H   0  0  0  0  0  0  0  0  0  0  0  0
  -10.6950  -10.6200    5.2200 H   0  0  0  0  0  0  0  0  0  0  0  0
  -11.9140  -11.4070    6.2460 H   0  0  0  0  0  0  0  0  0  0  0  0
  -10.2080  -11.8900    6.3630 H   0  0  0  0  0  0  0  0  0  0  0  0
    0.0020  -12.6390    5.5500 H   0  0  0  0  0  0  0  0  0  0  0  0
    2.7900   -9.8420    2.4820 H   0  0  0  0  0  0  0  0  0  0  0  0
    3.6090   -9.5430    3.9990 H   0  0  0  0  0  0  0  0  0  0  0  0
  1 47  1  0  0  0  0
  1 48  1  0  0  0  0
  1 49  1  0  0  0  0
  1  2  1  0  0  0  0
  2  3  1  0  0  0  0
  3  4  2  0  0  0  0
  4 50  1  0  0  0  0
  4  5  1  0  0  0  0
  5  6  2  0  0  0  0
  6 51  1  0  0  0  0
  6  7  1  0  0  0  0
  7 52  1  0  0  0  0
  7  8  2  0  0  0  0
  8  3  1  0  0  0  0
  8  9  1  0  0  0  0
  9 53  1  0  0  0  0
  9 10  1  0  0  0  0
 10 11  2  0  0  0  0
 10 12  1  0  0  0  0
 12 13  2  0  0  0  0
 13 54  1  0  0  0  0
 13 14  1  0  0  0  0
 14 15  2  0  0  0  0
 15 55  1  0  0  0  0
 15 16  1  0  0  0  0
 16 56  1  0  0  0  0
 16 17  2  0  0  0  0
 17 57  1  0  0  0  0
 17 18  1  0  0  0  0
 18 58  1  0  0  0  0
 18 19  2  0  0  0  0
 19 14  1  0  0  0  0
 19 20  1  0  0  0  0
 20 12  1  0  0  0  0
 20 21  1  0  0  0  0
 21 59  1  0  0  0  0
 21 60  1  0  0  0  0
 21 61  1  0  0  0  0
  5 22  1  0  0  0  0
 22 23  2  0  0  0  0
 23 24  1  0  0  0  0
 24 25  1  0  0  0  0
 25 62  1  0  0  0  0
 25 26  1  0  0  0  0
 26 63  1  0  0  0  0
 26 64  1  0  0  0  0
 26 27  1  0  0  0  0
 27 65  1  0  0  0  0
 27 66  1  0  0  0  0
 27 28  1  0  0  0  0
 28 67  1  0  0  0  0
 28 29  1  0  0  0  0
 29 68  1  0  0  0  0
 29 69  1  0  0  0  0
 29 30  1  0  0  0  0
 30 25  1  0  0  0  0
 30 70  1  0  0  0  0
 30 71  1  0  0  0  0
 28 31  1  0  0  0  0
 31 32  1  0  0  0  0
 32 72  1  0  0  0  0
 32 73  1  0  0  0  0
 32 33  1  0  0  0  0
 33 74  1  0  0  0  0
 33 75  1  0  0  0  0
 33 34  1  0  0  0  0
 34 35  1  0  0  0  0
 35 76  1  0  0  0  0
 35 77  1  0  0  0  0
 35 36  1  0  0  0  0
 36 31  1  0  0  0  0
 36 78  1  0  0  0  0
 36 79  1  0  0  0  0
 34 37  1  0  0  0  0
 37 38  2  0  0  0  0
 37 39  1  0  0  0  0
 39 80  1  0  0  0  0
 39 81  1  0  0  0  0
 39 82  1  0  0  0  0
 24 40  1  0  0  0  0
 40 41  1  0  0  0  0
 41 42  2  0  0  0  0
 42 83  1  0  0  0  0
 42 43  1  0  0  0  0
 43 44  2  0  0  0  0
 44 45  1  0  0  0  0
 45 84  1  0  0  0  0
 45 85  1  0  0  0  0
 44 46  1  0  0  0  0
 46 22  1  0  0  0  0
 46 40  2  0  0  0  0
M  END
>  <LOGBIO>
6.1000

>  <PRED_LOGBIO>
6.5300

>  <XV_RES>
-0.1640

>  <WHL_TMPL>
2

>  <ANCH>
31-32;17-18

$$$$
ROW14
  -MTS-   01071500333D 0   0.00000     0.00000     0

 52 54  0  0  0  0  0  0  0  0999 V2000
    6.0410  -12.7900    3.0440 C   0  0  0  0  0  0  0  0  0  0  0  0
    6.3130  -11.4320    2.6910 O   0  0  0  0  0  0  0  0  0  0  0  0
    5.4170  -10.7860    1.8810 C   0  0  0  0  0  0  0  0  0  0  0  0
    4.3470  -10.0800    2.4430 C   0  0  0  0  0  0  0  0  0  0  0  0
    3.4310   -9.4200    1.6150 C   0  0  0  0  0  0  0  0  0  0  0  0
    2.3500   -8.7060    2.1830 N   0  0  0  0  0  0  0  0  0  0  0  0
    2.5000   -7.3370    2.5110 C   0  0  0  0  0  0  0  0  0  0  0  0
    1.7110   -6.7930    3.4480 N   0  0  0  0  0  0  0  0  0  0  0  0
    1.8330   -5.5000    3.7760 C   0  0  0  0  0  0  0  0  0  0  0  0
    2.7910   -4.7050    3.1370 C   0  0  0  0  0  0  0  0  0  0  0  0
    3.5970   -5.3070    2.1630 C   0  0  0  0  0  0  0  0  0  0  0  0
    4.5820   -4.5510    1.4850 N   0  0  0  0  0  0  0  0  0  0  0  0
    5.7160   -4.0760    2.1850 C   0  0  0  0  0  0  0  0  0  0  0  0
    6.1230   -2.7450    2.0380 C   0  0  0  0  0  0  0  0  0  0  0  0
    7.2460   -2.2750    2.7310 C   0  0  0  0  0  0  0  0  0  0  0  0
    7.9610   -3.1370    3.5710 C   0  0  0  0  0  0  0  0  0  0  0  0
    7.5540   -4.4690    3.7180 C   0  0  0  0  0  0  0  0  0  0  0  0
    6.4320   -4.9380    3.0250 C   0  0  0  0  0  0  0  0  0  0  0  0
    6.0020   -6.3460    3.1800 C   0  0  0  0  0  0  0  0  0  0  0  0
    5.2010   -6.6500    4.0630 O   0  0  0  0  0  0  0  0  0  0  0  0
    6.4810   -7.2820    2.3660 N   0  0  0  0  0  0  0  0  0  0  0  0
    3.4270   -6.6060    1.8790 N   0  0  0  0  0  0  0  0  0  0  0  0
    2.6910   -3.3010    3.1180 N   0  3  0  0  0  0  0  0  0  0  0  0
    3.5580   -2.6240    2.5420 O   0  0  0  0  0  0  0  0  0  0  0  0
    1.6910   -2.7130    3.7040 O   0  5  0  0  0  0  0  0  0  0  0  0
    3.5860   -9.4660    0.2240 C   0  0  0  0  0  0  0  0  0  0  0  0
    4.6560  -10.1720   -0.3380 C   0  0  0  0  0  0  0  0  0  0  0  0
    4.8070  -10.2170   -1.6990 O   0  0  0  0  0  0  0  0  0  0  0  0
    5.5920   -9.1970   -2.3220 C   0  0  0  0  0  0  0  0  0  0  0  0
    5.5710  -10.8320    0.4900 C   0  0  0  0  0  0  0  0  0  0  0  0
    6.6180  -11.5230   -0.0600 O   0  0  0  0  0  0  0  0  0  0  0  0
    7.8430  -10.8190   -0.2860 C   0  0  0  0  0  0  0  0  0  0  0  0
    5.0910  -12.8450    3.5730 H   0  0  0  0  0  0  0  0  0  0  0  0
    6.8350  -13.1640    3.6860 H   0  0  0  0  0  0  0  0  0  0  0  0
    5.9890  -13.3960    2.1420 H   0  0  0  0  0  0  0  0  0  0  0  0
    4.2280  -10.0440    3.5160 H   0  0  0  0  0  0  0  0  0  0  0  0
    1.4710   -9.1730    2.3560 H   0  0  0  0  0  0  0  0  0  0  0  0
    1.1920   -5.0720    4.5330 H   0  0  0  0  0  0  0  0  0  0  0  0
    4.4760   -4.3500    0.5010 H   0  0  0  0  0  0  0  0  0  0  0  0
    5.5710   -2.0800    1.3900 H   0  0  0  0  0  0  0  0  0  0  0  0
    7.5590   -1.2480    2.6170 H   0  0  0  0  0  0  0  0  0  0  0  0
    8.8270   -2.7750    4.1050 H   0  0  0  0  0  0  0  0  0  0  0  0
    8.1060   -5.1340    4.3660 H   0  0  0  0  0  0  0  0  0  0  0  0
    7.1390   -7.0320    1.6410 H   0  0  0  0  0  0  0  0  0  0  0  0
    6.1870   -8.2420    2.4720 H   0  0  0  0  0  0  0  0  0  0  0  0
    2.8790   -8.9560   -0.4150 H   0  0  0  0  0  0  0  0  0  0  0  0
    5.1500   -8.2240   -2.1190 H   0  0  0  0  0  0  0  0  0  0  0  0
    5.6190   -9.3660   -3.3960 H   0  0  0  0  0  0  0  0  0  0  0  0
    6.6040   -9.2250   -1.9240 H   0  0  0  0  0  0  0  0  0  0  0  0
    7.6640   -9.9890   -0.9650 H   0  0  0  0  0  0  0  0  0  0  0  0
    8.5740  -11.4950   -0.7240 H   0  0  0  0  0  0  0  0  0  0  0  0
    8.2220  -10.4390    0.6600 H   0  0  0  0  0  0  0  0  0  0  0  0
  1 33  1  0  0  0  0
  1 34  1  0  0  0  0
  1 35  1  0  0  0  0
  1  2  1  0  0  0  0
  2  3  1  0  0  0  0
  3  4  2  0  0  0  0
  4 36  1  0  0  0  0
  4  5  1  0  0  0  0
  5  6  1  0  0  0  0
  6 37  1  0  0  0  0
  6  7  1  0  0  0  0
  7  8  2  0  0  0  0
  8  9  1  0  0  0  0
  9 38  1  0  0  0  0
  9 10  2  0  0  0  0
 10 11  1  0  0  0  0
 11 12  1  0  0  0  0
 12 39  1  0  0  0  0
 12 13  1  0  0  0  0
 13 14  2  0  0  0  0
 14 40  1  0  0  0  0
 14 15  1  0  0  0  0
 15 41  1  0  0  0  0
 15 16  2  0  0  0  0
 16 42  1  0  0  0  0
 16 17  1  0  0  0  0
 17 43  1  0  0  0  0
 17 18  2  0  0  0  0
 18 13  1  0  0  0  0
 18 19  1  0  0  0  0
 19 20  2  0  0  0  0
 19 21  1  0  0  0  0
 21 44  1  0  0  0  0
 21 45  1  0  0  0  0
 11 22  2  0  0  0  0
 22  7  1  0  0  0  0
 10 23  1  0  0  0  0
 23 24  2  0  0  0  0
 23 25  1  0  0  0  0
  5 26  2  0  0  0  0
 26 46  1  0  0  0  0
 26 27  1  0  0  0  0
 27 28  1  0  0  0  0
 28 29  1  0  0  0  0
 29 47  1  0  0  0  0
 29 48  1  0  0  0  0
 29 49  1  0  0  0  0
 27 30  2  0  0  0  0
 30  3  1  0  0  0  0
 30 31  1  0  0  0  0
 31 32  1  0  0  0  0
 32 50  1  0  0  0  0
 32 51  1  0  0  0  0
 32 52  1  0  0  0  0
M  CHG  2  23   1  25  -1
M  END
>  <LOGBIO>
7.0000

>  <PRED_LOGBIO>
6.3700

>  <XV_RES>
1.1220

>  <WHL_TMPL>
2

>  <ANCH>
16-29;17-18

$$$$
ROW15
  -MTS-   01071500333D 0   0.00000     0.00000     0

 49 53  0  0  0  0  0  0  0  0999 V2000
   -2.0400   11.7690    4.2160 N   0  0  0  0  0  0  0  0  0  0  0  0
   -1.9840   10.7820    3.1290 C   0  0  0  0  0  0  0  0  0  0  0  0
   -0.7150    9.9420    3.2690 C   0  0  0  0  0  0  0  0  0  0  0  0
    0.4310   10.7960    3.1980 O   0  0  0  0  0  0  0  0  0  0  0  0
    1.6690   10.2200    3.3040 C   0  0  0  0  0  0  0  0  0  0  0  0
    2.2760   10.0680    4.5570 C   0  0  0  0  0  0  0  0  0  0  0  0
    3.4870    9.5050    4.6640 N   0  0  0  0  0  0  0  0  0  0  0  0
    4.1600    9.0690    3.5910 C   0  0  0  0  0  0  0  0  0  0  0  0
    3.6100    9.1910    2.3090 C   0  0  0  0  0  0  0  0  0  0  0  0
    2.3460    9.7750    2.1620 C   0  0  0  0  0  0  0  0  0  0  0  0
    4.3550    8.7090    1.1250 C   0  0  0  0  0  0  0  0  0  0  0  0
    3.8320    8.2090   -0.0030 C   0  0  0  0  0  0  0  0  0  0  0  0
    4.8040    7.7970   -1.0410 C   0  0  0  0  0  0  0  0  0  0  0  0
    4.4810    7.2520   -2.2900 C   0  0  0  0  0  0  0  0  0  0  0  0
    5.5080    6.9070   -3.1760 C   0  0  0  0  0  0  0  0  0  0  0  0
    6.7870    7.0990   -2.8260 N   0  0  0  0  0  0  0  0  0  0  0  0
    7.1320    7.6180   -1.6390 C   0  0  0  0  0  0  0  0  0  0  0  0
    6.1510    7.9830   -0.7090 C   0  0  0  0  0  0  0  0  0  0  0  0
    6.1120    8.6780    0.9180 S   0  0  0  0  0  0  0  0  0  0  0  0
   -3.2080    9.8700    3.2050 C   0  0  0  0  0  0  0  0  0  0  0  0
   -4.4620   10.6990    3.0670 C   0  0  0  0  0  0  0  0  0  0  0  0
   -5.1500   11.2650    4.0680 C   0  0  0  0  0  0  0  0  0  0  0  0
   -6.2340   11.9430    3.5760 N   0  0  0  0  0  0  0  0  0  0  0  0
   -6.2570   11.8130    2.1670 C   0  0  0  0  0  0  0  0  0  0  0  0
   -7.1280   12.2980    1.1840 C   0  0  0  0  0  0  0  0  0  0  0  0
   -6.8960   12.0030   -0.1640 C   0  0  0  0  0  0  0  0  0  0  0  0
   -5.7920   11.2230   -0.5300 C   0  0  0  0  0  0  0  0  0  0  0  0
   -4.9210   10.7380    0.4530 C   0  0  0  0  0  0  0  0  0  0  0  0
   -5.1530   11.0330    1.8010 C   0  0  0  0  0  0  0  0  0  0  0  0
   -1.2310   12.3720    4.1660 H   0  0  0  0  0  0  0  0  0  0  0  0
   -2.8790   12.3240    4.1240 H   0  0  0  0  0  0  0  0  0  0  0  0
   -1.9740   11.2970    2.1710 H   0  0  0  0  0  0  0  0  0  0  0  0
   -0.6730    9.2110    2.4640 H   0  0  0  0  0  0  0  0  0  0  0  0
   -0.7240    9.4270    4.2270 H   0  0  0  0  0  0  0  0  0  0  0  0
    1.7630   10.4080    5.4440 H   0  0  0  0  0  0  0  0  0  0  0  0
    5.1350    8.6200    3.7150 H   0  0  0  0  0  0  0  0  0  0  0  0
    1.9000    9.8800    1.1840 H   0  0  0  0  0  0  0  0  0  0  0  0
    2.7660    8.1120   -0.1470 H   0  0  0  0  0  0  0  0  0  0  0  0
    3.4480    7.0990   -2.5670 H   0  0  0  0  0  0  0  0  0  0  0  0
    5.2700    6.4860   -4.1420 H   0  0  0  0  0  0  0  0  0  0  0  0
    8.1760    7.7550   -1.3980 H   0  0  0  0  0  0  0  0  0  0  0  0
   -3.1660    9.1390    2.4000 H   0  0  0  0  0  0  0  0  0  0  0  0
   -3.2170    9.3550    4.1630 H   0  0  0  0  0  0  0  0  0  0  0  0
   -4.8880   11.1960    5.1130 H   0  0  0  0  0  0  0  0  0  0  0  0
   -6.9080   12.4530    4.1290 H   0  0  0  0  0  0  0  0  0  0  0  0
   -7.9800   12.8990    1.4670 H   0  0  0  0  0  0  0  0  0  0  0  0
   -7.5680   12.3770   -0.9220 H   0  0  0  0  0  0  0  0  0  0  0  0
   -5.6130   10.9950   -1.5710 H   0  0  0  0  0  0  0  0  0  0  0  0
   -4.0690   10.1370    0.1700 H   0  0  0  0  0  0  0  0  0  0  0  0
  1 30  1  0  0  0  0
  1 31  1  0  0  0  0
  1  2  1  0  0  0  0
  2 32  1  0  0  0  0
  2  3  1  0  0  0  0
  3 33  1  0  0  0  0
  3 34  1  0  0  0  0
  3  4  1  0  0  0  0
  4  5  1  0  0  0  0
  5  6  2  0  0  0  0
  6 35  1  0  0  0  0
  6  7  1  0  0  0  0
  7  8  2  0  0  0  0
  8 36  1  0  0  0  0
  8  9  1  0  0  0  0
  9 10  2  0  0  0  0
 10  5  1  0  0  0  0
 10 37  1  0  0  0  0
  9 11  1  0  0  0  0
 11 12  2  0  0  0  0
 12 38  1  0  0  0  0
 12 13  1  0  0  0  0
 13 14  2  0  0  0  0
 14 39  1  0  0  0  0
 14 15  1  0  0  0  0
 15 40  1  0  0  0  0
 15 16  2  0  0  0  0
 16 17  1  0  0  0  0
 17 41  1  0  0  0  0
 17 18  2  0  0  0  0
 18 13  1  0  0  0  0
 18 19  1  0  0  0  0
 19 11  1  0  0  0  0
  2 20  1  0  0  0  0
 20 42  1  0  0  0  0
 20 43  1  0  0  0  0
 20 21  1  0  0  0  0
 21 22  2  0  0  0  0
 22 44  1  0  0  0  0
 22 23  1  0  0  0  0
 23 45  1  0  0  0  0
 23 24  1  0  0  0  0
 24 25  2  0  0  0  0
 25 46  1  0  0  0  0
 25 26  1  0  0  0  0
 26 47  1  0  0  0  0
 26 27  2  0  0  0  0
 27 48  1  0  0  0  0
 27 28  1  0  0  0  0
 28 49  1  0  0  0  0
 28 29  2  0  0  0  0
 29 21  1  0  0  0  0
 29 24  1  0  0  0  0
M  END
>  <LOGBIO>
6.4000

>  <PRED_LOGBIO>
6.6200

>  <XV_RES>
-0.3300

>  <WHL_TMPL>
1

>  <ANCH>
6-14;22-20

$$$$
ROW16
  -MTS-   01071500333D 0   0.00000     0.00000     0

 55 58  0  0  0  0  0  0  0  0999 V2000
    8.6190    7.8670    2.1950 C   0  0  0  0  0  0  0  0  0  0  0  0
    7.9570    6.8060    1.5010 O   0  0  0  0  0  0  0  0  0  0  0  0
    6.9210    7.1320    0.6660 C   0  0  0  0  0  0  0  0  0  0  0  0
    6.1520    6.1210    0.0770 C   0  0  0  0  0  0  0  0  0  0  0  0
    5.0930    6.4540   -0.7760 C   0  0  0  0  0  0  0  0  0  0  0  0
    4.3500    5.4950   -1.3450 N   0  0  0  0  0  0  0  0  0  0  0  0
    3.3330    5.7980   -2.1640 C   0  0  0  0  0  0  0  0  0  0  0  0
    3.0330    7.0760   -2.4360 N   0  0  0  0  0  0  0  0  0  0  0  0
    3.7360    8.0830   -1.9010 C   0  0  0  0  0  0  0  0  0  0  0  0
    3.4020    9.4240   -2.2020 N   0  0  0  0  0  0  0  0  0  0  0  0
    2.8070    9.7430   -3.4450 C   0  0  0  0  0  0  0  0  0  0  0  0
    1.4130    9.7360   -3.5770 C   0  0  0  0  0  0  0  0  0  0  0  0
    0.8240   10.0520   -4.8070 C   0  0  0  0  0  0  0  0  0  0  0  0
    1.6290   10.3750   -5.9060 C   0  0  0  0  0  0  0  0  0  0  0  0
    1.0620   10.6790   -7.0920 F   0  0  0  0  0  0  0  0  0  0  0  0
    3.0230   10.3820   -5.7740 C   0  0  0  0  0  0  0  0  0  0  0  0
    4.0240   10.7840   -7.1400 Cl  0  0  0  0  0  0  0  0  0  0  0  0
    3.6120   10.0660   -4.5440 C   0  0  0  0  0  0  0  0  0  0  0  0
    4.8040    7.7980   -1.0410 C   0  0  0  0  0  0  0  0  0  0  0  0
    5.5730    8.8090   -0.4530 C   0  0  0  0  0  0  0  0  0  0  0  0
    6.6320    8.4760    0.4000 C   0  0  0  0  0  0  0  0  0  0  0  0
    7.3850    9.4650    0.9760 O   0  0  0  0  0  0  0  0  0  0  0  0
    6.8840   10.0840    2.1640 C   0  0  0  0  0  0  0  0  0  0  0  0
    7.8710   11.1510    2.6370 C   0  0  0  0  0  0  0  0  0  0  0  0
    7.3360   11.8130    3.9060 C   0  0  0  0  0  0  0  0  0  0  0  0
    8.2850   12.8390    4.3600 N   0  0  0  0  0  0  0  0  0  0  0  0
    7.9460   14.1290    3.7420 C   0  0  0  0  0  0  0  0  0  0  0  0
    8.8150   15.2640    4.3130 C   0  0  0  0  0  0  0  0  0  0  0  0
    8.7270   15.3210    5.7390 O   0  0  0  0  0  0  0  0  0  0  0  0
    9.1160   14.0860    6.3460 C   0  0  0  0  0  0  0  0  0  0  0  0
    8.2530   12.9210    5.8280 C   0  0  0  0  0  0  0  0  0  0  0  0
    7.9030    8.3910    2.8240 H   0  0  0  0  0  0  0  0  0  0  0  0
    9.4130    7.4550    2.8140 H   0  0  0  0  0  0  0  0  0  0  0  0
    9.0450    8.5610    1.4740 H   0  0  0  0  0  0  0  0  0  0  0  0
    6.3750    5.0840    0.2820 H   0  0  0  0  0  0  0  0  0  0  0  0
    2.7500    5.0060   -2.6090 H   0  0  0  0  0  0  0  0  0  0  0  0
    3.5880   10.1540   -1.5290 H   0  0  0  0  0  0  0  0  0  0  0  0
    0.7920    9.4870   -2.7290 H   0  0  0  0  0  0  0  0  0  0  0  0
   -0.2510   10.0460   -4.9080 H   0  0  0  0  0  0  0  0  0  0  0  0
    4.6870   10.0720   -4.4430 H   0  0  0  0  0  0  0  0  0  0  0  0
    5.3500    9.8450   -0.6570 H   0  0  0  0  0  0  0  0  0  0  0  0
    5.9220   10.5470    1.9540 H   0  0  0  0  0  0  0  0  0  0  0  0
    6.7630    9.3330    2.9410 H   0  0  0  0  0  0  0  0  0  0  0  0
    8.8330   10.6880    2.8460 H   0  0  0  0  0  0  0  0  0  0  0  0
    7.9920   11.9030    1.8590 H   0  0  0  0  0  0  0  0  0  0  0  0
    6.3740   12.2760    3.6960 H   0  0  0  0  0  0  0  0  0  0  0  0
    7.2150   11.0610    4.6830 H   0  0  0  0  0  0  0  0  0  0  0  0
    6.8960   14.3510    3.9210 H   0  0  0  0  0  0  0  0  0  0  0  0
    8.0940   14.0640    2.6660 H   0  0  0  0  0  0  0  0  0  0  0  0
    9.8510   15.1090    4.0200 H   0  0  0  0  0  0  0  0  0  0  0  0
    8.4920   16.2140    3.8920 H   0  0  0  0  0  0  0  0  0  0  0  0
   10.1630   13.8870    6.1260 H   0  0  0  0  0  0  0  0  0  0  0  0
    9.0090   14.1640    7.4260 H   0  0  0  0  0  0  0  0  0  0  0  0
    7.2270   13.0550    6.1610 H   0  0  0  0  0  0  0  0  0  0  0  0
    8.6170   11.9870    6.2510 H   0  0  0  0  0  0  0  0  0  0  0  0
  1 32  1  0  0  0  0
  1 33  1  0  0  0  0
  1 34  1  0  0  0  0
  1  2  1  0  0  0  0
  2  3  1  0  0  0  0
  3  4  2  0  0  0  0
  4 35  1  0  0  0  0
  4  5  1  0  0  0  0
  5  6  1  0  0  0  0
  6  7  2  0  0  0  0
  7 36  1  0  0  0  0
  7  8  1  0  0  0  0
  8  9  2  0  0  0  0
  9 10  1  0  0  0  0
 10 37  1  0  0  0  0
 10 11  1  0  0  0  0
 11 12  2  0  0  0  0
 12 38  1  0  0  0  0
 12 13  1  0  0  0  0
 13 39  1  0  0  0  0
 13 14  2  0  0  0  0
 14 15  1  0  0  0  0
 14 16  1  0  0  0  0
 16 17  1  0  0  0  0
 16 18  2  0  0  0  0
 18 11  1  0  0  0  0
 18 40  1  0  0  0  0
  9 19  1  0  0  0  0
 19  5  2  0  0  0  0
 19 20  1  0  0  0  0
 20 41  1  0  0  0  0
 20 21  2  0  0  0  0
 21  3  1  0  0  0  0
 21 22  1  0  0  0  0
 22 23  1  0  0  0  0
 23 42  1  0  0  0  0
 23 43  1  0  0  0  0
 23 24  1  0  0  0  0
 24 44  1  0  0  0  0
 24 45  1  0  0  0  0
 24 25  1  0  0  0  0
 25 46  1  0  0  0  0
 25 47  1  0  0  0  0
 25 26  1  0  0  0  0
 26 27  1  0  0  0  0
 27 48  1  0  0  0  0
 27 49  1  0  0  0  0
 27 28  1  0  0  0  0
 28 50  1  0  0  0  0
 28 51  1  0  0  0  0
 28 29  1  0  0  0  0
 29 30  1  0  0  0  0
 30 52  1  0  0  0  0
 30 53  1  0  0  0  0
 30 31  1  0  0  0  0
 31 26  1  0  0  0  0
 31 54  1  0  0  0  0
 31 55  1  0  0  0  0
M  END
>  <LOGBIO>
6.2000

>  <PRED_LOGBIO>
5.8000

>  <XV_RES>
0.4590

>  <WHL_TMPL>
1

>  <ANCH>
5-6;9-28

$$$$
ROW17
  -MTS-   01071500333D 0   0.00000     0.00000     0

 81 87  0  0  0  0  0  0  0  0999 V2000
   -9.0880   -4.6400    8.5950 C   0  0  0  0  0  0  0  0  0  0  0  0
   -9.4650   -6.0530    8.9710 C   0  0  0  0  0  0  0  0  0  0  0  0
  -10.4780   -6.2630    9.6360 O   0  0  0  0  0  0  0  0  0  0  0  0
   -8.7030   -7.0710    8.5820 N   0  0  0  0  0  0  0  0  0  0  0  0
   -8.9250   -7.7660    7.3060 C   0  0  0  0  0  0  0  0  0  0  0  0
   -7.6060   -7.9510    6.5310 C   0  0  0  0  0  0  0  0  0  0  0  0
   -6.5630   -8.5600    7.3680 N   0  0  0  0  0  0  0  0  0  0  0  0
   -6.3060   -7.7530    8.5700 C   0  0  0  0  0  0  0  0  0  0  0  0
   -7.5880   -7.5660    9.4020 C   0  0  0  0  0  0  0  0  0  0  0  0
   -5.3220   -8.6870    6.5900 C   0  0  0  0  0  0  0  0  0  0  0  0
   -4.2370   -9.3730    7.4400 C   0  0  0  0  0  0  0  0  0  0  0  0
   -2.8980   -9.4550    6.6840 C   0  0  0  0  0  0  0  0  0  0  0  0
   -2.4390   -8.0680    6.1970 C   0  0  0  0  0  0  0  0  0  0  0  0
   -3.5250   -7.3820    5.3470 C   0  0  0  0  0  0  0  0  0  0  0  0
   -4.8640   -7.3000    6.1030 C   0  0  0  0  0  0  0  0  0  0  0  0
   -1.1990   -8.1950    5.4190 N   0  0  0  0  0  0  0  0  0  0  0  0
   -0.4290   -7.1060    4.8490 N   0  0  0  0  0  0  0  0  0  0  0  0
    0.6220   -7.5970    4.2190 C   0  0  0  0  0  0  0  0  0  0  0  0
    1.6500   -6.8050    3.5070 C   0  0  0  0  0  0  0  0  0  0  0  0
    2.5890   -7.4480    2.6920 C   0  0  0  0  0  0  0  0  0  0  0  0
    3.5640   -6.6990    2.0210 C   0  0  0  0  0  0  0  0  0  0  0  0
    3.5970   -5.3070    2.1630 C   0  0  0  0  0  0  0  0  0  0  0  0
    4.5820   -4.5510    1.4850 N   0  0  0  0  0  0  0  0  0  0  0  0
    5.6480   -4.1050    2.1430 C   0  0  0  0  0  0  0  0  0  0  0  0
    5.7470   -4.2930    3.3540 O   0  0  0  0  0  0  0  0  0  0  0  0
    6.7160   -3.3800    1.4180 C   0  0  0  0  0  0  0  0  0  0  0  0
    6.7150   -3.1330    0.1010 C   0  0  0  0  0  0  0  0  0  0  0  0
    7.9550   -2.3900   -0.2170 C   0  0  0  0  0  0  0  0  0  0  0  0
    8.5060   -1.8650   -1.3920 C   0  0  0  0  0  0  0  0  0  0  0  0
    9.7350   -1.1950   -1.3500 C   0  0  0  0  0  0  0  0  0  0  0  0
   10.4120   -1.0510   -0.1340 C   0  0  0  0  0  0  0  0  0  0  0  0
    9.8610   -1.5760    1.0410 C   0  0  0  0  0  0  0  0  0  0  0  0
    8.6320   -2.2450    1.0000 C   0  0  0  0  0  0  0  0  0  0  0  0
    7.8460   -2.8670    1.9980 N   0  0  0  0  0  0  0  0  0  0  0  0
    8.1860   -2.9480    3.4260 C   0  0  0  0  0  0  0  0  0  0  0  0
    2.6580   -4.6640    2.9780 C   0  0  0  0  0  0  0  0  0  0  0  0
    1.6830   -5.4120    3.6490 C   0  0  0  0  0  0  0  0  0  0  0  0
    0.6010   -9.0720    4.3430 C   0  0  0  0  0  0  0  0  0  0  0  0
    1.4210  -10.1170    3.9000 C   0  0  0  0  0  0  0  0  0  0  0  0
    2.5730   -9.8410    3.1490 N   0  0  0  0  0  0  0  0  0  0  0  0
    1.0980  -11.3820    4.2010 N   0  0  0  0  0  0  0  0  0  0  0  0
    0.0020  -11.6660    4.9180 C   0  0  0  0  0  0  0  0  0  0  0  0
   -0.8020  -10.6870    5.3540 N   0  0  0  0  0  0  0  0  0  0  0  0
   -0.5360   -9.4010    5.0890 C   0  0  0  0  0  0  0  0  0  0  0  0
   -8.1080   -4.4050    9.0050 H   0  0  0  0  0  0  0  0  0  0  0  0
   -9.8250   -3.9490    8.9990 H   0  0  0  0  0  0  0  0  0  0  0  0
   -9.0600   -4.5480    7.5120 H   0  0  0  0  0  0  0  0  0  0  0  0
   -9.3710   -8.7400    7.4960 H   0  0  0  0  0  0  0  0  0  0  0  0
   -9.6240   -7.1950    6.6990 H   0  0  0  0  0  0  0  0  0  0  0  0
   -7.2600   -6.9850    6.1690 H   0  0  0  0  0  0  0  0  0  0  0  0
   -7.7830   -8.5780    5.6600 H   0  0  0  0  0  0  0  0  0  0  0  0
   -5.9200   -6.7790    8.2760 H   0  0  0  0  0  0  0  0  0  0  0  0
   -5.5480   -8.2400    9.1780 H   0  0  0  0  0  0  0  0  0  0  0  0
   -7.8670   -8.5140    9.8560 H   0  0  0  0  0  0  0  0  0  0  0  0
   -7.3960   -6.8640   10.2110 H   0  0  0  0  0  0  0  0  0  0  0  0
   -5.5770   -9.3140    5.7380 H   0  0  0  0  0  0  0  0  0  0  0  0
   -4.0960   -8.8170    8.3650 H   0  0  0  0  0  0  0  0  0  0  0  0
   -4.5640  -10.3750    7.7060 H   0  0  0  0  0  0  0  0  0  0  0  0
   -3.0040  -10.1210    5.8300 H   0  0  0  0  0  0  0  0  0  0  0  0
   -2.1380   -9.8780    7.3380 H   0  0  0  0  0  0  0  0  0  0  0  0
   -2.1840   -7.4410    7.0500 H   0  0  0  0  0  0  0  0  0  0  0  0
   -3.6660   -7.9380    4.4220 H   0  0  0  0  0  0  0  0  0  0  0  0
   -3.1980   -6.3790    5.0810 H   0  0  0  0  0  0  0  0  0  0  0  0
   -4.7580   -6.6340    6.9570 H   0  0  0  0  0  0  0  0  0  0  0  0
   -5.6240   -6.8760    5.4500 H   0  0  0  0  0  0  0  0  0  0  0  0
    2.5620   -8.5220    2.5810 H   0  0  0  0  0  0  0  0  0  0  0  0
    4.2900   -7.1950    1.3940 H   0  0  0  0  0  0  0  0  0  0  0  0
    4.4760   -4.3500    0.5010 H   0  0  0  0  0  0  0  0  0  0  0  0
    5.9480   -3.4230   -0.6010 H   0  0  0  0  0  0  0  0  0  0  0  0
    7.9830   -1.9760   -2.3300 H   0  0  0  0  0  0  0  0  0  0  0  0
   10.1600   -0.7900   -2.2570 H   0  0  0  0  0  0  0  0  0  0  0  0
   11.3610   -0.5350   -0.1020 H   0  0  0  0  0  0  0  0  0  0  0  0
   10.3840   -1.4650    1.9800 H   0  0  0  0  0  0  0  0  0  0  0  0
    8.7790   -2.0810    3.7070 H   0  0  0  0  0  0  0  0  0  0  0  0
    8.7580   -3.8550    3.6110 H   0  0  0  0  0  0  0  0  0  0  0  0
    7.2720   -2.9690    4.0160 H   0  0  0  0  0  0  0  0  0  0  0  0
    2.6860   -3.5900    3.0890 H   0  0  0  0  0  0  0  0  0  0  0  0
    0.9570   -4.9150    4.2760 H   0  0  0  0  0  0  0  0  0  0  0  0
    2.5200   -9.7980    2.1410 H   0  0  0  0  0  0  0  0  0  0  0  0
    3.4550   -9.6870    3.6150 H   0  0  0  0  0  0  0  0  0  0  0  0
   -0.2350  -12.6950    5.1460 H   0  0  0  0  0  0  0  0  0  0  0  0
  1 45  1  0  0  0  0
  1 46  1  0  0  0  0
  1 47  1  0  0  0  0
  1  2  1  0  0  0  0
  2  3  2  0  0  0  0
  2  4  1  0  0  0  0
  4  5  1  0  0  0  0
  5 48  1  0  0  0  0
  5 49  1  0  0  0  0
  5  6  1  0  0  0  0
  6 50  1  0  0  0  0
  6 51  1  0  0  0  0
  6  7  1  0  0  0  0
  7  8  1  0  0  0  0
  8 52  1  0  0  0  0
  8 53  1  0  0  0  0
  8  9  1  0  0  0  0
  9  4  1  0  0  0  0
  9 54  1  0  0  0  0
  9 55  1  0  0  0  0
  7 10  1  0  0  0  0
 10 56  1  0  0  0  0
 10 11  1  0  0  0  0
 11 57  1  0  0  0  0
 11 58  1  0  0  0  0
 11 12  1  0  0  0  0
 12 59  1  0  0  0  0
 12 60  1  0  0  0  0
 12 13  1  0  0  0  0
 13 61  1  0  0  0  0
 13 14  1  0  0  0  0
 14 62  1  0  0  0  0
 14 63  1  0  0  0  0
 14 15  1  0  0  0  0
 15 10  1  0  0  0  0
 15 64  1  0  0  0  0
 15 65  1  0  0  0  0
 13 16  1  0  0  0  0
 16 17  1  0  0  0  0
 17 18  2  0  0  0  0
 18 19  1  0  0  0  0
 19 20  2  0  0  0  0
 20 66  1  0  0  0  0
 20 21  1  0  0  0  0
 21 67  1  0  0  0  0
 21 22  2  0  0  0  0
 22 23  1  0  0  0  0
 23 68  1  0  0  0  0
 23 24  1  0  0  0  0
 24 25  2  0  0  0  0
 24 26  1  0  0  0  0
 26 27  2  0  0  0  0
 27 69  1  0  0  0  0
 27 28  1  0  0  0  0
 28 29  2  0  0  0  0
 29 70  1  0  0  0  0
 29 30  1  0  0  0  0
 30 71  1  0  0  0  0
 30 31  2  0  0  0  0
 31 72  1  0  0  0  0
 31 32  1  0  0  0  0
 32 73  1  0  0  0  0
 32 33  2  0  0  0  0
 33 28  1  0  0  0  0
 33 34  1  0  0  0  0
 34 26  1  0  0  0  0
 34 35  1  0  0  0  0
 35 74  1  0  0  0  0
 35 75  1  0  0  0  0
 35 76  1  0  0  0  0
 22 36  1  0  0  0  0
 36 77  1  0  0  0  0
 36 37  2  0  0  0  0
 37 19  1  0  0  0  0
 37 78  1  0  0  0  0
 18 38  1  0  0  0  0
 38 39  2  0  0  0  0
 39 40  1  0  0  0  0
 40 79  1  0  0  0  0
 40 80  1  0  0  0  0
 39 41  1  0  0  0  0
 41 42  2  0  0  0  0
 42 81  1  0  0  0  0
 42 43  1  0  0  0  0
 43 44  2  0  0  0  0
 44 16  1  0  0  0  0
 44 38  1  0  0  0  0
M  END
>  <LOGBIO>
6.4000

>  <PRED_LOGBIO>
6.8000

>  <XV_RES>
0.0210

>  <WHL_TMPL>
2

>  <ANCH>
31-32;48-49

$$$$
ROW18
  -MTS-   01071500333D 0   0.00000     0.00000     0

 56 60  0  0  0  0  0  0  0  0999 V2000
    6.1450    8.4590    6.0140 C   0  0  0  0  0  0  0  0  0  0  0  0
    6.1880    7.8350    4.6840 N   0  0  0  0  0  0  0  0  0  0  0  0
    5.2970    8.0440    3.6650 C   0  0  0  0  0  0  0  0  0  0  0  0
    5.6520    7.3070    2.6040 C   0  0  0  0  0  0  0  0  0  0  0  0
    6.8760    6.5610    2.9740 C   0  0  0  0  0  0  0  0  0  0  0  0
    7.1810    6.8880    4.2160 N   0  0  0  0  0  0  0  0  0  0  0  0
    4.9500    7.2490    1.3020 C   0  0  0  0  0  0  0  0  0  0  0  0
    3.7320    6.5690    1.1830 C   0  0  0  0  0  0  0  0  0  0  0  0
    3.0940    6.5150    0.0050 N   0  0  0  0  0  0  0  0  0  0  0  0
    3.5900    7.1020   -1.0930 C   0  0  0  0  0  0  0  0  0  0  0  0
    2.8870    7.0190   -2.3030 N   0  0  0  0  0  0  0  0  0  0  0  0
    4.8040    7.7970   -1.0410 C   0  0  0  0  0  0  0  0  0  0  0  0
    5.4500    8.4830   -2.1820 C   0  0  0  0  0  0  0  0  0  0  0  0
    6.6140    9.0920   -1.9190 C   0  0  0  0  0  0  0  0  0  0  0  0
    6.9430    8.8200   -0.2010 S   0  0  0  0  0  0  0  0  0  0  0  0
    5.4960    7.8720    0.1740 C   0  0  0  0  0  0  0  0  0  0  0  0
    5.1090    9.8670   -2.4010 C   0  0  0  0  0  0  0  0  0  0  0  0
    4.4210   10.2180   -3.5690 C   0  0  0  0  0  0  0  0  0  0  0  0
    4.1320   11.5610   -3.8340 C   0  0  0  0  0  0  0  0  0  0  0  0
    4.5310   12.5540   -2.9310 C   0  0  0  0  0  0  0  0  0  0  0  0
    4.2390   13.9130   -3.1990 N   0  0  0  0  0  0  0  0  0  0  0  0
    5.1030   14.6560   -3.8840 C   0  0  0  0  0  0  0  0  0  0  0  0
    6.1730   14.1550   -4.2910 O   0  0  0  0  0  0  0  0  0  0  0  0
    4.8280   15.9330   -4.1360 N   0  0  0  0  0  0  0  0  0  0  0  0
    5.7480   16.7240   -4.8650 C   0  0  0  0  0  0  0  0  0  0  0  0
    6.7470   17.4370   -4.1910 C   0  0  0  0  0  0  0  0  0  0  0  0
    7.6560   18.2190   -4.9120 C   0  0  0  0  0  0  0  0  0  0  0  0
    7.5670   18.2900   -6.3070 C   0  0  0  0  0  0  0  0  0  0  0  0
    8.4570   19.0560   -7.0130 O   0  0  0  0  0  0  0  0  0  0  0  0
    9.6680   18.4390   -7.4580 C   0  0  0  0  0  0  0  0  0  0  0  0
   10.4020   19.3290   -8.1200 F   0  0  0  0  0  0  0  0  0  0  0  0
   10.3520   17.9940   -6.4070 F   0  0  0  0  0  0  0  0  0  0  0  0
    6.5680   17.5770   -6.9810 C   0  0  0  0  0  0  0  0  0  0  0  0
    5.6590   16.7950   -6.2600 C   0  0  0  0  0  0  0  0  0  0  0  0
    5.2200   12.2040   -1.7640 C   0  0  0  0  0  0  0  0  0  0  0  0
    5.5090   10.8600   -1.4990 C   0  0  0  0  0  0  0  0  0  0  0  0
    7.1570    8.5570    6.4020 H   0  0  0  0  0  0  0  0  0  0  0  0
    5.5590    7.8380    6.6880 H   0  0  0  0  0  0  0  0  0  0  0  0
    5.6890    9.4430    5.9390 H   0  0  0  0  0  0  0  0  0  0  0  0
    4.4410    8.7000    3.7110 H   0  0  0  0  0  0  0  0  0  0  0  0
    7.4210    5.8750    2.3420 H   0  0  0  0  0  0  0  0  0  0  0  0
    3.3020    6.0850    2.0470 H   0  0  0  0  0  0  0  0  0  0  0  0
    2.2050    7.7240   -2.5400 H   0  0  0  0  0  0  0  0  0  0  0  0
    3.0640    6.2530   -2.9380 H   0  0  0  0  0  0  0  0  0  0  0  0
    7.2300    9.6400   -2.6170 H   0  0  0  0  0  0  0  0  0  0  0  0
    4.1130    9.4510   -4.2650 H   0  0  0  0  0  0  0  0  0  0  0  0
    3.6010   11.8320   -4.7340 H   0  0  0  0  0  0  0  0  0  0  0  0
    3.3740   14.3180   -2.8700 H   0  0  0  0  0  0  0  0  0  0  0  0
    3.9640   16.3380   -3.8070 H   0  0  0  0  0  0  0  0  0  0  0  0
    6.8150   17.3820   -3.1140 H   0  0  0  0  0  0  0  0  0  0  0  0
    8.4270   18.7690   -4.3910 H   0  0  0  0  0  0  0  0  0  0  0  0
    9.4300   17.6050   -8.1150 H   0  0  0  0  0  0  0  0  0  0  0  0
    6.4990   17.6310   -8.0580 H   0  0  0  0  0  0  0  0  0  0  0  0
    4.8880   16.2450   -6.7800 H   0  0  0  0  0  0  0  0  0  0  0  0
    5.5280   12.9700   -1.0680 H   0  0  0  0  0  0  0  0  0  0  0  0
    6.0400   10.5890   -0.5980 H   0  0  0  0  0  0  0  0  0  0  0  0
  1 37  1  0  0  0  0
  1 38  1  0  0  0  0
  1 39  1  0  0  0  0
  1  2  1  0  0  0  0
  2  3  1  0  0  0  0
  3 40  1  0  0  0  0
  3  4  2  0  0  0  0
  4  5  1  0  0  0  0
  5 41  1  0  0  0  0
  5  6  2  0  0  0  0
  6  2  1  0  0  0  0
  4  7  1  0  0  0  0
  7  8  2  0  0  0  0
  8 42  1  0  0  0  0
  8  9  1  0  0  0  0
  9 10  2  0  0  0  0
 10 11  1  0  0  0  0
 11 43  1  0  0  0  0
 11 44  1  0  0  0  0
 10 12  1  0  0  0  0
 12 13  1  0  0  0  0
 13 14  2  0  0  0  0
 14 45  1  0  0  0  0
 14 15  1  0  0  0  0
 15 16  1  0  0  0  0
 16  7  1  0  0  0  0
 16 12  2  0  0  0  0
 13 17  1  0  0  0  0
 17 18  2  0  0  0  0
 18 46  1  0  0  0  0
 18 19  1  0  0  0  0
 19 47  1  0  0  0  0
 19 20  2  0  0  0  0
 20 21  1  0  0  0  0
 21 48  1  0  0  0  0
 21 22  1  0  0  0  0
 22 23  2  0  0  0  0
 22 24  1  0  0  0  0
 24 49  1  0  0  0  0
 24 25  1  0  0  0  0
 25 26  2  0  0  0  0
 26 50  1  0  0  0  0
 26 27  1  0  0  0  0
 27 51  1  0  0  0  0
 27 28  2  0  0  0  0
 28 29  1  0  0  0  0
 29 30  1  0  0  0  0
 30 52  1  0  0  0  0
 30 31  1  0  0  0  0
 30 32  1  0  0  0  0
 28 33  1  0  0  0  0
 33 53  1  0  0  0  0
 33 34  2  0  0  0  0
 34 25  1  0  0  0  0
 34 54  1  0  0  0  0
 20 35  1  0  0  0  0
 35 55  1  0  0  0  0
 35 36  2  0  0  0  0
 36 17  1  0  0  0  0
 36 56  1  0  0  0  0
M  END
>  <LOGBIO>
5.9000

>  <PRED_LOGBIO>
5.6900

>  <XV_RES>
0.2690

>  <WHL_TMPL>
1

>  <ANCH>
6-7;20-21

$$$$
ROW19
  -MTS-   01071500333D 0   0.00000     0.00000     0

 41 45  0  0  0  0  0  0  0  0999 V2000
    4.3410    4.7420    0.9800 C   0  0  0  0  0  0  0  0  0  0  0  0
    3.0460    4.5340    1.7290 C   0  0  0  0  0  0  0  0  0  0  0  0
    1.9430    3.9710    1.0770 C   0  0  0  0  0  0  0  0  0  0  0  0
    0.7430    3.7790    1.7710 C   0  0  0  0  0  0  0  0  0  0  0  0
    0.6460    4.1490    3.1180 C   0  0  0  0  0  0  0  0  0  0  0  0
    1.7490    4.7130    3.7700 C   0  0  0  0  0  0  0  0  0  0  0  0
    2.9490    4.9050    3.0750 C   0  0  0  0  0  0  0  0  0  0  0  0
    4.3390    6.0740    0.3580 N   0  0  0  0  0  0  0  0  0  0  0  0
    5.0820    6.5330   -0.7990 N   0  0  0  0  0  0  0  0  0  0  0  0
    4.7940    7.7330   -0.9980 N   0  0  0  0  0  0  0  0  0  0  0  0
    3.8730    8.1720   -0.0390 C   0  0  0  0  0  0  0  0  0  0  0  0
    3.2970    9.5320    0.0510 C   0  0  0  0  0  0  0  0  0  0  0  0
    2.5550   10.0500   -1.0170 C   0  0  0  0  0  0  0  0  0  0  0  0
    2.0090   11.3370   -0.9310 C   0  0  0  0  0  0  0  0  0  0  0  0
    2.2070   12.1060    0.2220 C   0  0  0  0  0  0  0  0  0  0  0  0
    1.7840   13.4080    0.5810 N   0  0  0  0  0  0  0  0  0  0  0  0
    2.2930   13.6780    1.9120 N   0  0  0  0  0  0  0  0  0  0  0  0
    2.9720   12.6310    2.3400 C   0  0  0  0  0  0  0  0  0  0  0  0
    2.9490   11.5880    1.2900 C   0  0  0  0  0  0  0  0  0  0  0  0
    3.4940   10.3010    1.2050 C   0  0  0  0  0  0  0  0  0  0  0  0
    3.6040    7.1490    0.7830 C   0  0  0  0  0  0  0  0  0  0  0  0
    2.6710    7.1420    1.9700 C   0  0  0  0  0  0  0  0  0  0  0  0
    1.7400    8.2920    2.1480 C   0  0  0  0  0  0  0  0  0  0  0  0
    2.9050    8.1270    3.0630 C   0  0  0  0  0  0  0  0  0  0  0  0
    4.4400    3.9820    0.2080 H   0  0  0  0  0  0  0  0  0  0  0  0
    5.1770    4.6670    1.6720 H   0  0  0  0  0  0  0  0  0  0  0  0
    2.0180    3.6850    0.0380 H   0  0  0  0  0  0  0  0  0  0  0  0
   -0.1080    3.3440    1.2680 H   0  0  0  0  0  0  0  0  0  0  0  0
   -0.2800    4.0010    3.6530 H   0  0  0  0  0  0  0  0  0  0  0  0
    1.6740    4.9990    4.8080 H   0  0  0  0  0  0  0  0  0  0  0  0
    3.8010    5.3400    3.5780 H   0  0  0  0  0  0  0  0  0  0  0  0
    2.4030    9.4580   -1.9060 H   0  0  0  0  0  0  0  0  0  0  0  0
    1.4370   11.7370   -1.7550 H   0  0  0  0  0  0  0  0  0  0  0  0
    1.2310   14.0340    0.0140 H   0  0  0  0  0  0  0  0  0  0  0  0
    3.4640   12.5490    3.2980 H   0  0  0  0  0  0  0  0  0  0  0  0
    4.0670    9.9010    2.0280 H   0  0  0  0  0  0  0  0  0  0  0  0
    2.3210    6.1470    2.2360 H   0  0  0  0  0  0  0  0  0  0  0  0
    1.7880    9.0940    1.4150 H   0  0  0  0  0  0  0  0  0  0  0  0
    0.7520    8.0810    2.5510 H   0  0  0  0  0  0  0  0  0  0  0  0
    3.7370    8.8190    2.9460 H   0  0  0  0  0  0  0  0  0  0  0  0
    2.7020    7.8050    4.0820 H   0  0  0  0  0  0  0  0  0  0  0  0
  1 25  1  0  0  0  0
  1 26  1  0  0  0  0
  1  2  1  0  0  0  0
  2  3  2  0  0  0  0
  3 27  1  0  0  0  0
  3  4  1  0  0  0  0
  4 28  1  0  0  0  0
  4  5  2  0  0  0  0
  5 29  1  0  0  0  0
  5  6  1  0  0  0  0
  6 30  1  0  0  0  0
  6  7  2  0  0  0  0
  7  2  1  0  0  0  0
  7 31  1  0  0  0  0
  1  8  1  0  0  0  0
  8  9  1  0  0  0  0
  9 10  2  0  0  0  0
 10 11  1  0  0  0  0
 11 12  1  0  0  0  0
 12 13  2  0  0  0  0
 13 32  1  0  0  0  0
 13 14  1  0  0  0  0
 14 33  1  0  0  0  0
 14 15  2  0  0  0  0
 15 16  1  0  0  0  0
 16 34  1  0  0  0  0
 16 17  1  0  0  0  0
 17 18  2  0  0  0  0
 18 35  1  0  0  0  0
 18 19  1  0  0  0  0
 19 15  1  0  0  0  0
 19 20  2  0  0  0  0
 20 12  1  0  0  0  0
 20 36  1  0  0  0  0
 11 21  2  0  0  0  0
 21  8  1  0  0  0  0
 21 22  1  0  0  0  0
 22 37  1  0  0  0  0
 22 23  1  0  0  0  0
 23 38  1  0  0  0  0
 23 39  1  0  0  0  0
 23 24  1  0  0  0  0
 24 22  1  0  0  0  0
 24 40  1  0  0  0  0
 24 41  1  0  0  0  0
M  END
>  <LOGBIO>
5.7000

>  <PRED_LOGBIO>
6.1900

>  <XV_RES>
-0.8340

>  <WHL_TMPL>
1

>  <ANCH>
16-17;33-15

$$$$
ROW20
  -MTS-   01071500333D 0   0.00000     0.00000     0

 40 43  0  0  0  0  0  0  0  0999 V2000
  -15.1060   -4.0290    5.9470 C   0  0  0  0  0  0  0  0  0  0  0  0
  -13.7750   -4.7050    5.6290 C   0  0  0  0  0  0  0  0  0  0  0  0
  -12.9780   -4.8880    6.9180 C   0  0  0  0  0  0  0  0  0  0  0  0
  -14.0350   -6.0670    4.9930 C   0  0  0  0  0  0  0  0  0  0  0  0
  -12.9890   -3.8430    4.6700 C   0  0  0  0  0  0  0  0  0  0  0  0
  -13.1450   -2.4520    4.6890 C   0  0  0  0  0  0  0  0  0  0  0  0
  -12.4170   -1.6540    3.7990 C   0  0  0  0  0  0  0  0  0  0  0  0
  -11.5320   -2.2460    2.8910 C   0  0  0  0  0  0  0  0  0  0  0  0
  -10.6860   -1.7270    1.9030 N   0  0  0  0  0  0  0  0  0  0  0  0
  -10.0470   -2.7190    1.3100 C   0  0  0  0  0  0  0  0  0  0  0  0
  -10.4270   -3.9150    1.8590 N   0  0  0  0  0  0  0  0  0  0  0  0
  -11.3750   -3.6370    2.8720 C   0  0  0  0  0  0  0  0  0  0  0  0
  -12.1040   -4.4360    3.7620 C   0  0  0  0  0  0  0  0  0  0  0  0
   -9.0660   -2.5610    0.2130 C   0  0  0  0  0  0  0  0  0  0  0  0
   -8.6050   -3.5330   -0.5510 N   0  0  0  0  0  0  0  0  0  0  0  0
   -7.6640   -2.9840   -1.5080 N   0  0  0  0  0  0  0  0  0  0  0  0
   -7.5820   -1.5910   -1.2710 C   0  0  0  0  0  0  0  0  0  0  0  0
   -6.8420   -0.5750   -1.8850 C   0  0  0  0  0  0  0  0  0  0  0  0
   -6.9580    0.7460   -1.4360 C   0  0  0  0  0  0  0  0  0  0  0  0
   -7.8160    1.0500   -0.3720 C   0  0  0  0  0  0  0  0  0  0  0  0
   -8.5570    0.0330    0.2430 C   0  0  0  0  0  0  0  0  0  0  0  0
   -8.4400   -1.2870   -0.2070 C   0  0  0  0  0  0  0  0  0  0  0  0
  -14.9200   -3.0570    6.4000 H   0  0  0  0  0  0  0  0  0  0  0  0
  -15.6720   -4.6500    6.6380 H   0  0  0  0  0  0  0  0  0  0  0  0
  -15.6740   -3.8980    5.0280 H   0  0  0  0  0  0  0  0  0  0  0  0
  -12.7920   -3.9170    7.3710 H   0  0  0  0  0  0  0  0  0  0  0  0
  -13.5440   -5.5090    7.6090 H   0  0  0  0  0  0  0  0  0  0  0  0
  -12.0290   -5.3700    6.6910 H   0  0  0  0  0  0  0  0  0  0  0  0
  -14.6030   -5.9360    4.0750 H   0  0  0  0  0  0  0  0  0  0  0  0
  -14.6010   -6.6880    5.6850 H   0  0  0  0  0  0  0  0  0  0  0  0
  -13.0860   -6.5490    4.7670 H   0  0  0  0  0  0  0  0  0  0  0  0
  -13.8280   -1.9950    5.3900 H   0  0  0  0  0  0  0  0  0  0  0  0
  -12.5380   -0.5800    3.8140 H   0  0  0  0  0  0  0  0  0  0  0  0
  -10.0910   -4.8290    1.5900 H   0  0  0  0  0  0  0  0  0  0  0  0
  -11.9830   -5.5090    3.7470 H   0  0  0  0  0  0  0  0  0  0  0  0
   -7.1600   -3.5010   -2.2140 H   0  0  0  0  0  0  0  0  0  0  0  0
   -6.1800   -0.8090   -2.7060 H   0  0  0  0  0  0  0  0  0  0  0  0
   -6.3870    1.5300   -1.9090 H   0  0  0  0  0  0  0  0  0  0  0  0
   -7.9060    2.0690   -0.0250 H   0  0  0  0  0  0  0  0  0  0  0  0
   -9.2180    0.2680    1.0640 H   0  0  0  0  0  0  0  0  0  0  0  0
  1 23  1  0  0  0  0
  1 24  1  0  0  0  0
  1 25  1  0  0  0  0
  1  2  1  0  0  0  0
  2  3  1  0  0  0  0
  3 26  1  0  0  0  0
  3 27  1  0  0  0  0
  3 28  1  0  0  0  0
  2  4  1  0  0  0  0
  4 29  1  0  0  0  0
  4 30  1  0  0  0  0
  4 31  1  0  0  0  0
  2  5  1  0  0  0  0
  5  6  2  0  0  0  0
  6 32  1  0  0  0  0
  6  7  1  0  0  0  0
  7 33  1  0  0  0  0
  7  8  2  0  0  0  0
  8  9  1  0  0  0  0
  9 10  2  0  0  0  0
 10 11  1  0  0  0  0
 11 34  1  0  0  0  0
 11 12  1  0  0  0  0
 12  8  1  0  0  0  0
 12 13  2  0  0  0  0
 13  5  1  0  0  0  0
 13 35  1  0  0  0  0
 10 14  1  0  0  0  0
 14 15  2  0  0  0  0
 15 16  1  0  0  0  0
 16 36  1  0  0  0  0
 16 17  1  0  0  0  0
 17 18  2  0  0  0  0
 18 37  1  0  0  0  0
 18 19  1  0  0  0  0
 19 38  1  0  0  0  0
 19 20  2  0  0  0  0
 20 39  1  0  0  0  0
 20 21  1  0  0  0  0
 21 40  1  0  0  0  0
 21 22  2  0  0  0  0
 22 14  1  0  0  0  0
 22 17  1  0  0  0  0
M  END
>  <LOGBIO>
6.5000

>  <PRED_LOGBIO>
6.5000

>  <XV_RES>
0.0130

>  <WHL_TMPL>
3

>  <ANCH>
3-10;24-25

$$$$
ROW21
  -MTS-   01071500333D 0   0.00000     0.00000     0

 28 32  0  0  0  0  0  0  0  0999 V2000
    4.6050   -7.3400   -0.9130 S   0  0  0  0  0  0  0  0  0  0  0  0
    3.9340   -5.8960   -0.2920 C   0  0  0  0  0  0  0  0  0  0  0  0
    4.6720   -7.0360   -0.4720 N   0  0  0  0  0  0  0  0  0  0  0  0
    6.0010   -6.7400    0.0260 N   0  0  0  0  0  0  0  0  0  0  0  0
    5.9930   -5.4940    0.4610 C   0  0  0  0  0  0  0  0  0  0  0  0
    4.7470   -4.9530    0.2800 N   0  0  0  0  0  0  0  0  0  0  0  0
    4.4770   -3.6630    0.6530 C   0  0  0  0  0  0  0  0  0  0  0  0
    3.3570   -2.9700    0.5630 N   0  0  0  0  0  0  0  0  0  0  0  0
    3.6180   -1.6500    1.1040 N   0  0  0  0  0  0  0  0  0  0  0  0
    4.9320   -1.6500    1.4950 C   0  0  0  0  0  0  0  0  0  0  0  0
    5.7700   -0.3390    2.2040 S   0  0  0  0  0  0  0  0  0  0  0  0
    5.4550   -2.8850    1.2170 N   0  0  0  0  0  0  0  0  0  0  0  0
    6.7160   -3.3800    1.4180 C   0  0  0  0  0  0  0  0  0  0  0  0
    8.1980   -2.6930    2.1000 S   0  0  0  0  0  0  0  0  0  0  0  0
    9.2180   -4.1260    1.9000 C   0  0  0  0  0  0  0  0  0  0  0  0
   10.6060   -4.6780    2.1190 C   0  0  0  0  0  0  0  0  0  0  0  0
   10.4910   -6.2020    1.9260 C   0  0  0  0  0  0  0  0  0  0  0  0
    9.1880   -6.3360    1.1160 C   0  0  0  0  0  0  0  0  0  0  0  0
    8.4270   -5.0510    1.3400 C   0  0  0  0  0  0  0  0  0  0  0  0
    7.0320   -4.6350    1.0710 C   0  0  0  0  0  0  0  0  0  0  0  0
    4.3540   -7.9070   -0.8730 H   0  0  0  0  0  0  0  0  0  0  0  0
    2.9640   -0.8850    1.1780 H   0  0  0  0  0  0  0  0  0  0  0  0
   10.8700   -4.4990    3.1590 H   0  0  0  0  0  0  0  0  0  0  0  0
   11.2750   -4.2780    1.3600 H   0  0  0  0  0  0  0  0  0  0  0  0
   10.3340   -6.6580    2.9010 H   0  0  0  0  0  0  0  0  0  0  0  0
   11.3270   -6.5540    1.3260 H   0  0  0  0  0  0  0  0  0  0  0  0
    8.6080   -7.1420    1.5590 H   0  0  0  0  0  0  0  0  0  0  0  0
    9.4380   -6.4250    0.0610 H   0  0  0  0  0  0  0  0  0  0  0  0
  1  2  2  0  0  0  0
  2  3  1  0  0  0  0
  3 21  1  0  0  0  0
  3  4  1  0  0  0  0
  4  5  2  0  0  0  0
  5  6  1  0  0  0  0
  6  2  1  0  0  0  0
  6  7  1  0  0  0  0
  7  8  2  0  0  0  0
  8  9  1  0  0  0  0
  9 22  1  0  0  0  0
  9 10  1  0  0  0  0
 10 11  2  0  0  0  0
 10 12  1  0  0  0  0
 12  7  1  0  0  0  0
 12 13  1  0  0  0  0
 13 14  1  0  0  0  0
 14 15  1  0  0  0  0
 15 16  1  0  0  0  0
 16 23  1  0  0  0  0
 16 24  1  0  0  0  0
 16 17  1  0  0  0  0
 17 25  1  0  0  0  0
 17 26  1  0  0  0  0
 17 18  1  0  0  0  0
 18 27  1  0  0  0  0
 18 28  1  0  0  0  0
 18 19  1  0  0  0  0
 19 15  2  0  0  0  0
 19 20  1  0  0  0  0
 20  5  1  0  0  0  0
 20 13  2  0  0  0  0
M  END
>  <LOGBIO>
5.8000

>  <PRED_LOGBIO>
6.2400

>  <XV_RES>
-0.6210

>  <WHL_TMPL>
2

>  <ANCH>
33-34;15-16

$$$$
ROW23
  -MTS-   01071500333D 0   0.00000     0.00000     0

 43 45  0  0  0  0  0  0  0  0999 V2000
    6.0010   -2.2890   -0.3540 C   0  0  0  0  0  0  0  0  0  0  0  0
    7.4770   -2.5700   -0.0890 C   0  0  0  0  0  0  0  0  0  0  0  0
    7.6130   -3.8560    0.6090 N   0  0  0  0  0  0  0  0  0  0  0  0
    6.9370   -3.8030    1.8000 C   0  0  0  0  0  0  0  0  0  0  0  0
    5.6800   -4.0920    2.1630 C   0  0  0  0  0  0  0  0  0  0  0  0
    4.5820   -4.5510    1.4850 N   0  0  0  0  0  0  0  0  0  0  0  0
    3.5970   -5.3070    2.1630 C   0  0  0  0  0  0  0  0  0  0  0  0
    2.6550   -4.6740    2.9830 C   0  0  0  0  0  0  0  0  0  0  0  0
    1.6900   -5.4440    3.6440 C   0  0  0  0  0  0  0  0  0  0  0  0
    1.6730   -6.7750    3.4880 N   0  0  0  0  0  0  0  0  0  0  0  0
    2.5590   -7.4140    2.7110 C   0  0  0  0  0  0  0  0  0  0  0  0
    3.5490   -6.6990    2.0240 C   0  0  0  0  0  0  0  0  0  0  0  0
    5.9290   -3.7250    3.5750 C   0  0  0  0  0  0  0  0  0  0  0  0
    5.2750   -3.6970    4.6160 O   0  0  0  0  0  0  0  0  0  0  0  0
    7.3180   -3.4060    3.1740 C   0  0  0  0  0  0  0  0  0  0  0  0
    8.3330   -2.9960    3.7330 O   0  0  0  0  0  0  0  0  0  0  0  0
    8.2310   -2.6280   -1.4170 C   0  0  0  0  0  0  0  0  0  0  0  0
    9.6860   -2.1650   -1.2150 C   0  0  0  0  0  0  0  0  0  0  0  0
   10.5000   -2.2820   -2.5180 C   0  0  0  0  0  0  0  0  0  0  0  0
   10.4380   -3.7090   -3.0940 C   0  0  0  0  0  0  0  0  0  0  0  0
    8.9830   -4.1720   -3.2960 C   0  0  0  0  0  0  0  0  0  0  0  0
    8.1690   -4.0550   -1.9930 C   0  0  0  0  0  0  0  0  0  0  0  0
    5.5860   -3.0820   -0.9720 H   0  0  0  0  0  0  0  0  0  0  0  0
    5.9000   -1.3370   -0.8710 H   0  0  0  0  0  0  0  0  0  0  0  0
    5.4640   -2.2470    0.5910 H   0  0  0  0  0  0  0  0  0  0  0  0
    7.8920   -1.7760    0.5290 H   0  0  0  0  0  0  0  0  0  0  0  0
    8.5900   -4.0420    0.7850 H   0  0  0  0  0  0  0  0  0  0  0  0
    4.4760   -4.3500    0.5010 H   0  0  0  0  0  0  0  0  0  0  0  0
    2.6730   -3.6010    3.1060 H   0  0  0  0  0  0  0  0  0  0  0  0
    0.9600   -4.9650    4.2790 H   0  0  0  0  0  0  0  0  0  0  0  0
    2.5090   -8.4880    2.6140 H   0  0  0  0  0  0  0  0  0  0  0  0
    4.2630   -7.2140    1.3970 H   0  0  0  0  0  0  0  0  0  0  0  0
    7.7100   -1.9380   -2.0770 H   0  0  0  0  0  0  0  0  0  0  0  0
   10.1550   -2.7680   -0.4410 H   0  0  0  0  0  0  0  0  0  0  0  0
    9.6940   -1.1310   -0.8760 H   0  0  0  0  0  0  0  0  0  0  0  0
   10.1130   -1.5780   -3.2520 H   0  0  0  0  0  0  0  0  0  0  0  0
   11.5360   -2.0160   -2.3230 H   0  0  0  0  0  0  0  0  0  0  0  0
   10.9450   -4.3950   -2.4200 H   0  0  0  0  0  0  0  0  0  0  0  0
   10.9610   -3.7380   -4.0480 H   0  0  0  0  0  0  0  0  0  0  0  0
    8.5140   -3.5690   -4.0700 H   0  0  0  0  0  0  0  0  0  0  0  0
    8.9750   -5.2060   -3.6350 H   0  0  0  0  0  0  0  0  0  0  0  0
    8.5560   -4.7590   -1.2590 H   0  0  0  0  0  0  0  0  0  0  0  0
    7.1330   -4.3210   -2.1880 H   0  0  0  0  0  0  0  0  0  0  0  0
  1 23  1  0  0  0  0
  1 24  1  0  0  0  0
  1 25  1  0  0  0  0
  1  2  1  0  0  0  0
  2 26  1  0  0  0  0
  2  3  1  0  0  0  0
  3 27  1  0  0  0  0
  3  4  1  0  0  0  0
  4  5  2  0  0  0  0
  5  6  1  0  0  0  0
  6 28  1  0  0  0  0
  6  7  1  0  0  0  0
  7  8  2  0  0  0  0
  8 29  1  0  0  0  0
  8  9  1  0  0  0  0
  9 30  1  0  0  0  0
  9 10  2  0  0  0  0
 10 11  1  0  0  0  0
 11 31  1  0  0  0  0
 11 12  2  0  0  0  0
 12  7  1  0  0  0  0
 12 32  1  0  0  0  0
  5 13  1  0  0  0  0
 13 14  2  0  0  0  0
 13 15  1  0  0  0  0
 15  4  1  0  0  0  0
 15 16  2  0  0  0  0
  2 17  1  0  0  0  0
 17 33  1  0  0  0  0
 17 18  1  0  0  0  0
 18 34  1  0  0  0  0
 18 35  1  0  0  0  0
 18 19  1  0  0  0  0
 19 36  1  0  0  0  0
 19 37  1  0  0  0  0
 19 20  1  0  0  0  0
 20 38  1  0  0  0  0
 20 39  1  0  0  0  0
 20 21  1  0  0  0  0
 21 40  1  0  0  0  0
 21 41  1  0  0  0  0
 21 22  1  0  0  0  0
 22 17  1  0  0  0  0
 22 42  1  0  0  0  0
 22 43  1  0  0  0  0
M  END
>  <LOGBIO>
5.0000

>  <PRED_LOGBIO>
5.8000

>  <XV_RES>
-1.0330

>  <WHL_TMPL>
2

>  <ANCH>
16-29;13-11

$$$$
ROW24
  -MTS-   01071500333D 0   0.00000     0.00000     0

 52 55  0  0  0  0  0  0  0  0999 V2000
    2.9840    9.0470   -2.5250 C   0  0  0  0  0  0  0  0  0  0  0  0
    3.6470    7.8110   -1.9650 C   0  0  0  0  0  0  0  0  0  0  0  0
    3.2910    6.5660   -2.2170 N   0  0  0  0  0  0  0  0  0  0  0  0
    4.1660    5.6630   -1.4950 N   0  0  0  0  0  0  0  0  0  0  0  0
    5.0930    6.4540   -0.7760 C   0  0  0  0  0  0  0  0  0  0  0  0
    6.1520    6.1210    0.0770 C   0  0  0  0  0  0  0  0  0  0  0  0
    6.9210    7.1320    0.6660 C   0  0  0  0  0  0  0  0  0  0  0  0
    6.6320    8.4750    0.4010 C   0  0  0  0  0  0  0  0  0  0  0  0
    5.5730    8.8090   -0.4530 C   0  0  0  0  0  0  0  0  0  0  0  0
    4.8040    7.7980   -1.0410 C   0  0  0  0  0  0  0  0  0  0  0  0
    7.4450    9.5440    1.0230 C   0  0  0  0  0  0  0  0  0  0  0  0
    8.1670   10.4410    0.2260 C   0  0  0  0  0  0  0  0  0  0  0  0
    8.9050   11.4090    0.7860 N   0  0  0  0  0  0  0  0  0  0  0  0
    8.9810   11.5580    2.1160 C   0  0  0  0  0  0  0  0  0  0  0  0
    8.2830   10.6950    2.9690 C   0  0  0  0  0  0  0  0  0  0  0  0
    8.3620   10.8490    4.3280 O   0  0  0  0  0  0  0  0  0  0  0  0
    9.3970   10.1490    5.0240 C   0  0  0  0  0  0  0  0  0  0  0  0
    9.3050   10.4570    6.5170 C   0  0  0  0  0  0  0  0  0  0  0  0
    9.4700   11.9610    6.7380 C   0  0  0  0  0  0  0  0  0  0  0  0
    9.3820   12.2580    8.1750 N   0  0  0  0  0  0  0  0  0  0  0  0
   10.4110    9.7090    7.2610 C   0  0  0  0  0  0  0  0  0  0  0  0
   10.3210   10.0150    8.7370 C   0  0  0  0  0  0  0  0  0  0  0  0
    9.5370    9.2090    9.5720 C   0  0  0  0  0  0  0  0  0  0  0  0
    9.4530    9.4920   10.9400 C   0  0  0  0  0  0  0  0  0  0  0  0
   10.1530   10.5810   11.4740 C   0  0  0  0  0  0  0  0  0  0  0  0
   10.9370   11.3860   10.6390 C   0  0  0  0  0  0  0  0  0  0  0  0
   11.0210   11.1030    9.2710 C   0  0  0  0  0  0  0  0  0  0  0  0
    7.5030    9.6720    2.4160 C   0  0  0  0  0  0  0  0  0  0  0  0
    1.9040    8.9440   -2.4510 H   0  0  0  0  0  0  0  0  0  0  0  0
    3.2660    9.1670   -3.5690 H   0  0  0  0  0  0  0  0  0  0  0  0
    3.3060    9.9190   -1.9600 H   0  0  0  0  0  0  0  0  0  0  0  0
    4.1230    4.6540   -1.5050 H   0  0  0  0  0  0  0  0  0  0  0  0
    6.3750    5.0840    0.2820 H   0  0  0  0  0  0  0  0  0  0  0  0
    7.7380    6.8750    1.3240 H   0  0  0  0  0  0  0  0  0  0  0  0
    5.3500    9.8450   -0.6570 H   0  0  0  0  0  0  0  0  0  0  0  0
    8.1300   10.3510   -0.8490 H   0  0  0  0  0  0  0  0  0  0  0  0
    9.5850   12.3500    2.5330 H   0  0  0  0  0  0  0  0  0  0  0  0
    9.2800    9.0780    4.8670 H   0  0  0  0  0  0  0  0  0  0  0  0
   10.3670   10.4660    4.6460 H   0  0  0  0  0  0  0  0  0  0  0  0
    8.3360   10.1400    6.8950 H   0  0  0  0  0  0  0  0  0  0  0  0
   10.4400   12.2780    6.3600 H   0  0  0  0  0  0  0  0  0  0  0  0
    8.6830   12.4930    6.2080 H   0  0  0  0  0  0  0  0  0  0  0  0
   10.1130   11.7630    8.6660 H   0  0  0  0  0  0  0  0  0  0  0  0
    9.4910   13.2510    8.3200 H   0  0  0  0  0  0  0  0  0  0  0  0
   10.2940    8.6390    7.1040 H   0  0  0  0  0  0  0  0  0  0  0  0
   11.3810   10.0270    6.8840 H   0  0  0  0  0  0  0  0  0  0  0  0
    8.9970    8.3690    9.1600 H   0  0  0  0  0  0  0  0  0  0  0  0
    8.8490    8.8710   11.5840 H   0  0  0  0  0  0  0  0  0  0  0  0
   10.0880   10.7990   12.5300 H   0  0  0  0  0  0  0  0  0  0  0  0
   11.4770   12.2260   11.0510 H   0  0  0  0  0  0  0  0  0  0  0  0
   11.6250   11.7250    8.6270 H   0  0  0  0  0  0  0  0  0  0  0  0
    6.9560    8.9930    3.0530 H   0  0  0  0  0  0  0  0  0  0  0  0
  1 29  1  0  0  0  0
  1 30  1  0  0  0  0
  1 31  1  0  0  0  0
  1  2  1  0  0  0  0
  2  3  2  0  0  0  0
  3  4  1  0  0  0  0
  4 32  1  0  0  0  0
  4  5  1  0  0  0  0
  5  6  2  0  0  0  0
  6 33  1  0  0  0  0
  6  7  1  0  0  0  0
  7 34  1  0  0  0  0
  7  8  2  0  0  0  0
  8  9  1  0  0  0  0
  9 35  1  0  0  0  0
  9 10  2  0  0  0  0
 10  2  1  0  0  0  0
 10  5  1  0  0  0  0
  8 11  1  0  0  0  0
 11 12  2  0  0  0  0
 12 36  1  0  0  0  0
 12 13  1  0  0  0  0
 13 14  2  0  0  0  0
 14 37  1  0  0  0  0
 14 15  1  0  0  0  0
 15 16  1  0  0  0  0
 16 17  1  0  0  0  0
 17 38  1  0  0  0  0
 17 39  1  0  0  0  0
 17 18  1  0  0  0  0
 18 40  1  0  0  0  0
 18 19  1  0  0  0  0
 19 41  1  0  0  0  0
 19 42  1  0  0  0  0
 19 20  1  0  0  0  0
 20 43  1  0  0  0  0
 20 44  1  0  0  0  0
 18 21  1  0  0  0  0
 21 45  1  0  0  0  0
 21 46  1  0  0  0  0
 21 22  1  0  0  0  0
 22 23  2  0  0  0  0
 23 47  1  0  0  0  0
 23 24  1  0  0  0  0
 24 48  1  0  0  0  0
 24 25  2  0  0  0  0
 25 49  1  0  0  0  0
 25 26  1  0  0  0  0
 26 50  1  0  0  0  0
 26 27  2  0  0  0  0
 27 22  1  0  0  0  0
 27 51  1  0  0  0  0
 15 28  2  0  0  0  0
 28 11  1  0  0  0  0
 28 52  1  0  0  0  0
M  END
>  <LOGBIO>
6.4000

>  <PRED_LOGBIO>
6.0600

>  <XV_RES>
0.4630

>  <WHL_TMPL>
1

>  <ANCH>
5-6;9-17

$$$$
ROW25
  -MTS-   01071500333D 0   0.00000     0.00000     0

 34 37  0  0  0  0  0  0  0  0999 V2000
    4.1020    4.2050   -1.5090 C   0  0  0  0  0  0  0  0  0  0  0  0
    4.1610    5.6730   -1.5000 N   0  0  0  0  0  0  0  0  0  0  0  0
    3.3220    6.5070   -2.1910 C   0  0  0  0  0  0  0  0  0  0  0  0
    3.6470    7.7880   -1.9640 C   0  0  0  0  0  0  0  0  0  0  0  0
    2.9720    8.9750   -2.5330 C   0  0  0  0  0  0  0  0  0  0  0  0
    3.2890    9.4000   -3.7640 C   0  0  0  0  0  0  0  0  0  0  0  0
    4.2800    8.8140   -4.6930 C   0  0  0  0  0  0  0  0  0  0  0  0
    4.9780    7.8260   -4.4690 O   0  0  0  0  0  0  0  0  0  0  0  0
    4.2910    9.5340   -5.8110 N   0  0  0  0  0  0  0  0  0  0  0  0
    3.3650   10.6010   -5.7350 C   0  0  0  0  0  0  0  0  0  0  0  0
    3.0220   11.6100   -6.6430 C   0  0  0  0  0  0  0  0  0  0  0  0
    2.0480   12.5480   -6.2810 C   0  0  0  0  0  0  0  0  0  0  0  0
    1.4450   12.4480   -5.0210 C   0  0  0  0  0  0  0  0  0  0  0  0
    1.7940   11.4710   -4.1730 N   0  0  0  0  0  0  0  0  0  0  0  0
    2.7230   10.5590   -4.4910 C   0  0  0  0  0  0  0  0  0  0  0  0
    4.8040    7.7980   -1.0410 C   0  0  0  0  0  0  0  0  0  0  0  0
    5.5730    8.8090   -0.4530 C   0  0  0  0  0  0  0  0  0  0  0  0
    6.6320    8.4760    0.4010 C   0  0  0  0  0  0  0  0  0  0  0  0
    6.9210    7.1320    0.6660 C   0  0  0  0  0  0  0  0  0  0  0  0
    6.1520    6.1210    0.0770 C   0  0  0  0  0  0  0  0  0  0  0  0
    5.0930    6.4540   -0.7760 C   0  0  0  0  0  0  0  0  0  0  0  0
    4.7660    3.8100   -0.7420 H   0  0  0  0  0  0  0  0  0  0  0  0
    4.4150    3.8350   -2.4840 H   0  0  0  0  0  0  0  0  0  0  0  0
    3.0830    3.8810   -1.3080 H   0  0  0  0  0  0  0  0  0  0  0  0
    2.5140    6.1800   -2.8280 H   0  0  0  0  0  0  0  0  0  0  0  0
    2.2240    9.4990   -1.9570 H   0  0  0  0  0  0  0  0  0  0  0  0
    4.8810    9.3450   -6.6080 H   0  0  0  0  0  0  0  0  0  0  0  0
    3.5030   11.6640   -7.6080 H   0  0  0  0  0  0  0  0  0  0  0  0
    1.7650   13.3360   -6.9630 H   0  0  0  0  0  0  0  0  0  0  0  0
    0.6920   13.1650   -4.7300 H   0  0  0  0  0  0  0  0  0  0  0  0
    5.3500    9.8460   -0.6580 H   0  0  0  0  0  0  0  0  0  0  0  0
    7.2250    9.2560    0.8540 H   0  0  0  0  0  0  0  0  0  0  0  0
    7.7380    6.8750    1.3240 H   0  0  0  0  0  0  0  0  0  0  0  0
    6.3750    5.0840    0.2820 H   0  0  0  0  0  0  0  0  0  0  0  0
  1 22  1  0  0  0  0
  1 23  1  0  0  0  0
  1 24  1  0  0  0  0
  1  2  1  0  0  0  0
  2  3  1  0  0  0  0
  3 25  1  0  0  0  0
  3  4  2  0  0  0  0
  4  5  1  0  0  0  0
  5 26  1  0  0  0  0
  5  6  2  0  0  0  0
  6  7  1  0  0  0  0
  7  8  2  0  0  0  0
  7  9  1  0  0  0  0
  9 27  1  0  0  0  0
  9 10  1  0  0  0  0
 10 11  2  0  0  0  0
 11 28  1  0  0  0  0
 11 12  1  0  0  0  0
 12 29  1  0  0  0  0
 12 13  2  0  0  0  0
 13 30  1  0  0  0  0
 13 14  1  0  0  0  0
 14 15  2  0  0  0  0
 15  6  1  0  0  0  0
 15 10  1  0  0  0  0
  4 16  1  0  0  0  0
 16 17  2  0  0  0  0
 17 31  1  0  0  0  0
 17 18  1  0  0  0  0
 18 32  1  0  0  0  0
 18 19  2  0  0  0  0
 19 33  1  0  0  0  0
 19 20  1  0  0  0  0
 20 34  1  0  0  0  0
 20 21  2  0  0  0  0
 21  2  1  0  0  0  0
 21 16  1  0  0  0  0
M  END
>  <LOGBIO>
6.2000

>  <PRED_LOGBIO>
6.4200

>  <XV_RES>
-0.3450

>  <WHL_TMPL>
1

>  <ANCH>
5-6;34-25

$$$$
ROW26
  -MTS-   01071500333D 0   0.00000     0.00000     0

 40 42  0  0  0  0  0  0  0  0999 V2000
  -13.4320   -3.2440   -1.1120 C   0  0  0  0  0  0  0  0  0  0  0  0
  -14.0260   -3.0140    0.2750 C   0  0  0  0  0  0  0  0  0  0  0  0
  -12.9180   -2.9830    1.2990 C   0  0  0  0  0  0  0  0  0  0  0  0
  -12.2400   -1.8990    1.7010 C   0  0  0  0  0  0  0  0  0  0  0  0
  -11.3060   -2.2430    2.6420 N   0  0  0  0  0  0  0  0  0  0  0  0
  -11.3750   -3.6370    2.8720 C   0  0  0  0  0  0  0  0  0  0  0  0
  -10.7010   -4.4720    3.6750 N   0  0  0  0  0  0  0  0  0  0  0  0
  -10.9710   -5.7850    3.7010 C   0  0  0  0  0  0  0  0  0  0  0  0
  -11.9800   -6.2850    2.8680 C   0  0  0  0  0  0  0  0  0  0  0  0
  -12.6590   -5.4560    2.0620 N   0  0  0  0  0  0  0  0  0  0  0  0
  -12.3820   -4.1450    2.0430 C   0  0  0  0  0  0  0  0  0  0  0  0
  -12.4680   -0.5260    1.1990 C   0  0  0  0  0  0  0  0  0  0  0  0
  -13.5890    0.1970    1.6230 C   0  0  0  0  0  0  0  0  0  0  0  0
  -13.8050    1.4970    1.1480 C   0  0  0  0  0  0  0  0  0  0  0  0
  -12.9000    2.0720    0.2490 C   0  0  0  0  0  0  0  0  0  0  0  0
  -11.7790    1.3490   -0.1760 C   0  0  0  0  0  0  0  0  0  0  0  0
  -11.5630    0.0500    0.2990 C   0  0  0  0  0  0  0  0  0  0  0  0
  -13.1330    3.4740   -0.2630 C   0  0  0  0  0  0  0  0  0  0  0  0
  -12.5500    3.6060   -1.6670 C   0  0  0  0  0  0  0  0  0  0  0  0
  -12.4530    4.4750    0.6660 C   0  0  0  0  0  0  0  0  0  0  0  0
  -14.5380    3.7390   -0.3040 O   0  0  0  0  0  0  0  0  0  0  0  0
  -12.7410   -2.4370   -1.3480 H   0  0  0  0  0  0  0  0  0  0  0  0
  -14.2310   -3.2660   -1.8500 H   0  0  0  0  0  0  0  0  0  0  0  0
  -12.9000   -4.1920   -1.1250 H   0  0  0  0  0  0  0  0  0  0  0  0
  -14.5590   -2.0650    0.2880 H   0  0  0  0  0  0  0  0  0  0  0  0
  -14.7170   -3.8200    0.5110 H   0  0  0  0  0  0  0  0  0  0  0  0
  -10.6710   -1.6040    3.0980 H   0  0  0  0  0  0  0  0  0  0  0  0
  -10.4200   -6.4460    4.3530 H   0  0  0  0  0  0  0  0  0  0  0  0
  -12.2110   -7.3390    2.8750 H   0  0  0  0  0  0  0  0  0  0  0  0
  -14.2880   -0.2470    2.3170 H   0  0  0  0  0  0  0  0  0  0  0  0
  -14.6700    2.0540    1.4760 H   0  0  0  0  0  0  0  0  0  0  0  0
  -11.0810    1.7940   -0.8700 H   0  0  0  0  0  0  0  0  0  0  0  0
  -10.6980   -0.5080   -0.0280 H   0  0  0  0  0  0  0  0  0  0  0  0
  -11.4810    3.4040   -1.6360 H   0  0  0  0  0  0  0  0  0  0  0  0
  -12.7170    4.6150   -2.0360 H   0  0  0  0  0  0  0  0  0  0  0  0
  -13.0350    2.8920   -2.3300 H   0  0  0  0  0  0  0  0  0  0  0  0
  -11.3840    4.2730    0.6970 H   0  0  0  0  0  0  0  0  0  0  0  0
  -12.6210    5.4840    0.2970 H   0  0  0  0  0  0  0  0  0  0  0  0
  -12.8690    4.3810    1.6670 H   0  0  0  0  0  0  0  0  0  0  0  0
  -14.7130    4.6360   -0.6310 H   0  0  0  0  0  0  0  0  0  0  0  0
  1 22  1  0  0  0  0
  1 23  1  0  0  0  0
  1 24  1  0  0  0  0
  1  2  1  0  0  0  0
  2 25  1  0  0  0  0
  2 26  1  0  0  0  0
  2  3  1  0  0  0  0
  3  4  2  0  0  0  0
  4  5  1  0  0  0  0
  5 27  1  0  0  0  0
  5  6  1  0  0  0  0
  6  7  1  0  0  0  0
  7  8  2  0  0  0  0
  8 28  1  0  0  0  0
  8  9  1  0  0  0  0
  9 29  1  0  0  0  0
  9 10  2  0  0  0  0
 10 11  1  0  0  0  0
 11  3  1  0  0  0  0
 11  6  2  0  0  0  0
  4 12  1  0  0  0  0
 12 13  2  0  0  0  0
 13 30  1  0  0  0  0
 13 14  1  0  0  0  0
 14 31  1  0  0  0  0
 14 15  2  0  0  0  0
 15 16  1  0  0  0  0
 16 32  1  0  0  0  0
 16 17  2  0  0  0  0
 17 12  1  0  0  0  0
 17 33  1  0  0  0  0
 15 18  1  0  0  0  0
 18 19  1  0  0  0  0
 19 34  1  0  0  0  0
 19 35  1  0  0  0  0
 19 36  1  0  0  0  0
 18 20  1  0  0  0  0
 20 37  1  0  0  0  0
 20 38  1  0  0  0  0
 20 39  1  0  0  0  0
 18 21  1  0  0  0  0
 21 40  1  0  0  0  0
M  END
>  <LOGBIO>
6.4000

>  <PRED_LOGBIO>
5.9900

>  <XV_RES>
0.4660

>  <WHL_TMPL>
3

>  <ANCH>
1-3;10-12

$$$$
ROW28
  -MTS-   01071500333D 0   0.00000     0.00000     0

 49 52  0  0  0  0  0  0  0  0999 V2000
    2.9840    9.0470   -2.5250 C   0  0  0  0  0  0  0  0  0  0  0  0
    3.6470    7.8110   -1.9650 C   0  0  0  0  0  0  0  0  0  0  0  0
    3.2910    6.5660   -2.2170 N   0  0  0  0  0  0  0  0  0  0  0  0
    4.1660    5.6630   -1.4950 N   0  0  0  0  0  0  0  0  0  0  0  0
    5.0930    6.4540   -0.7760 C   0  0  0  0  0  0  0  0  0  0  0  0
    6.1520    6.1210    0.0770 C   0  0  0  0  0  0  0  0  0  0  0  0
    6.9210    7.1320    0.6660 C   0  0  0  0  0  0  0  0  0  0  0  0
    6.6320    8.4750    0.4010 C   0  0  0  0  0  0  0  0  0  0  0  0
    5.5730    8.8090   -0.4530 C   0  0  0  0  0  0  0  0  0  0  0  0
    4.8040    7.7980   -1.0410 C   0  0  0  0  0  0  0  0  0  0  0  0
    7.4450    9.5440    1.0230 C   0  0  0  0  0  0  0  0  0  0  0  0
    8.1670   10.4410    0.2260 C   0  0  0  0  0  0  0  0  0  0  0  0
    8.9050   11.4090    0.7860 N   0  0  0  0  0  0  0  0  0  0  0  0
    8.9810   11.5580    2.1160 C   0  0  0  0  0  0  0  0  0  0  0  0
    8.2830   10.6950    2.9690 C   0  0  0  0  0  0  0  0  0  0  0  0
    8.3620   10.8490    4.3280 O   0  0  0  0  0  0  0  0  0  0  0  0
    9.3970   10.1490    5.0240 C   0  0  0  0  0  0  0  0  0  0  0  0
    9.3050   10.4570    6.5170 C   0  0  0  0  0  0  0  0  0  0  0  0
    9.4640   11.9030    6.7290 N   0  0  0  0  0  0  0  0  0  0  0  0
   10.4110    9.7090    7.2610 C   0  0  0  0  0  0  0  0  0  0  0  0
   10.3210   10.0150    8.7370 C   0  0  0  0  0  0  0  0  0  0  0  0
   11.0200   11.1030    9.2710 C   0  0  0  0  0  0  0  0  0  0  0  0
   10.9370   11.3860   10.6390 C   0  0  0  0  0  0  0  0  0  0  0  0
   10.1530   10.5800   11.4740 C   0  0  0  0  0  0  0  0  0  0  0  0
   10.0480   10.9320   13.1750 Cl  0  0  0  0  0  0  0  0  0  0  0  0
    9.4530    9.4920   10.9400 C   0  0  0  0  0  0  0  0  0  0  0  0
    8.4790    8.4900   11.9770 Cl  0  0  0  0  0  0  0  0  0  0  0  0
    9.5370    9.2090    9.5710 C   0  0  0  0  0  0  0  0  0  0  0  0
    7.5030    9.6720    2.4160 C   0  0  0  0  0  0  0  0  0  0  0  0
    1.9040    8.9440   -2.4510 H   0  0  0  0  0  0  0  0  0  0  0  0
    3.2660    9.1670   -3.5690 H   0  0  0  0  0  0  0  0  0  0  0  0
    3.3060    9.9190   -1.9600 H   0  0  0  0  0  0  0  0  0  0  0  0
    4.1230    4.6540   -1.5050 H   0  0  0  0  0  0  0  0  0  0  0  0
    6.3750    5.0840    0.2820 H   0  0  0  0  0  0  0  0  0  0  0  0
    7.7380    6.8750    1.3240 H   0  0  0  0  0  0  0  0  0  0  0  0
    5.3500    9.8450   -0.6570 H   0  0  0  0  0  0  0  0  0  0  0  0
    8.1300   10.3510   -0.8490 H   0  0  0  0  0  0  0  0  0  0  0  0
    9.5850   12.3500    2.5330 H   0  0  0  0  0  0  0  0  0  0  0  0
    9.2800    9.0780    4.8670 H   0  0  0  0  0  0  0  0  0  0  0  0
   10.3670   10.4660    4.6460 H   0  0  0  0  0  0  0  0  0  0  0  0
    8.3360   10.1400    6.8950 H   0  0  0  0  0  0  0  0  0  0  0  0
    8.7330   12.3980    6.2380 H   0  0  0  0  0  0  0  0  0  0  0  0
    9.4040   12.1080    7.7170 H   0  0  0  0  0  0  0  0  0  0  0  0
   10.2940    8.6390    7.1040 H   0  0  0  0  0  0  0  0  0  0  0  0
   11.3810   10.0270    6.8840 H   0  0  0  0  0  0  0  0  0  0  0  0
   11.6250   11.7250    8.6270 H   0  0  0  0  0  0  0  0  0  0  0  0
   11.4760   12.2260   11.0510 H   0  0  0  0  0  0  0  0  0  0  0  0
    8.9970    8.3690    9.1600 H   0  0  0  0  0  0  0  0  0  0  0  0
    6.9560    8.9930    3.0530 H   0  0  0  0  0  0  0  0  0  0  0  0
  1 30  1  0  0  0  0
  1 31  1  0  0  0  0
  1 32  1  0  0  0  0
  1  2  1  0  0  0  0
  2  3  2  0  0  0  0
  3  4  1  0  0  0  0
  4 33  1  0  0  0  0
  4  5  1  0  0  0  0
  5  6  2  0  0  0  0
  6 34  1  0  0  0  0
  6  7  1  0  0  0  0
  7 35  1  0  0  0  0
  7  8  2  0  0  0  0
  8  9  1  0  0  0  0
  9 36  1  0  0  0  0
  9 10  2  0  0  0  0
 10  2  1  0  0  0  0
 10  5  1  0  0  0  0
  8 11  1  0  0  0  0
 11 12  2  0  0  0  0
 12 37  1  0  0  0  0
 12 13  1  0  0  0  0
 13 14  2  0  0  0  0
 14 38  1  0  0  0  0
 14 15  1  0  0  0  0
 15 16  1  0  0  0  0
 16 17  1  0  0  0  0
 17 39  1  0  0  0  0
 17 40  1  0  0  0  0
 17 18  1  0  0  0  0
 18 41  1  0  0  0  0
 18 19  1  0  0  0  0
 19 42  1  0  0  0  0
 19 43  1  0  0  0  0
 18 20  1  0  0  0  0
 20 44  1  0  0  0  0
 20 45  1  0  0  0  0
 20 21  1  0  0  0  0
 21 22  2  0  0  0  0
 22 46  1  0  0  0  0
 22 23  1  0  0  0  0
 23 47  1  0  0  0  0
 23 24  2  0  0  0  0
 24 25  1  0  0  0  0
 24 26  1  0  0  0  0
 26 27  1  0  0  0  0
 26 28  2  0  0  0  0
 28 21  1  0  0  0  0
 28 48  1  0  0  0  0
 15 29  2  0  0  0  0
 29 11  1  0  0  0  0
 29 49  1  0  0  0  0
M  END
>  <LOGBIO>
6.4000

>  <PRED_LOGBIO>
6.0200

>  <XV_RES>
0.5150

>  <WHL_TMPL>
1

>  <ANCH>
5-6;9-17

$$$$
ROW29
  -MTS-   01071500333D 0   0.00000     0.00000     0

 33 36  0  0  0  0  0  0  0  0999 V2000
    6.9920   10.0870    2.0760 O   0  5  0  0  0  0  0  0  0  0  0  0
    7.4090    9.4970    0.9950 N   0  3  0  0  0  0  0  0  0  0  0  0
    8.4910    9.8310    0.4840 O   0  0  0  0  0  0  0  0  0  0  0  0
    6.6320    8.4760    0.4010 C   0  0  0  0  0  0  0  0  0  0  0  0
    6.9210    7.1320    0.6660 C   0  0  0  0  0  0  0  0  0  0  0  0
    6.1520    6.1210    0.0770 C   0  0  0  0  0  0  0  0  0  0  0  0
    5.0930    6.4540   -0.7760 C   0  0  0  0  0  0  0  0  0  0  0  0
    4.1620    5.6710   -1.4990 N   0  0  0  0  0  0  0  0  0  0  0  0
    3.3230    6.5040   -2.1900 C   0  0  0  0  0  0  0  0  0  0  0  0
    3.6470    7.7850   -1.9640 C   0  0  0  0  0  0  0  0  0  0  0  0
    2.8790    8.9160   -2.6060 C   0  0  0  0  0  0  0  0  0  0  0  0
    1.5210    8.8890   -1.9470 C   0  0  0  0  0  0  0  0  0  0  0  0
    1.1910    9.7890   -1.1750 O   0  0  0  0  0  0  0  0  0  0  0  0
    0.6830    7.8890   -2.2040 N   0  0  0  0  0  0  0  0  0  0  0  0
    0.9760    6.8140   -3.0750 C   0  0  0  0  0  0  0  0  0  0  0  0
   -0.0490    6.4470   -3.9550 C   0  0  0  0  0  0  0  0  0  0  0  0
    0.1520    5.4080   -4.8710 C   0  0  0  0  0  0  0  0  0  0  0  0
    1.3800    4.7360   -4.9080 C   0  0  0  0  0  0  0  0  0  0  0  0
    2.4060    5.1030   -4.0290 C   0  0  0  0  0  0  0  0  0  0  0  0
    2.2040    6.1420   -3.1120 C   0  0  0  0  0  0  0  0  0  0  0  0
    4.8040    7.7980   -1.0410 C   0  0  0  0  0  0  0  0  0  0  0  0
    5.5730    8.8090   -0.4530 C   0  0  0  0  0  0  0  0  0  0  0  0
    7.7380    6.8750    1.3240 H   0  0  0  0  0  0  0  0  0  0  0  0
    6.3750    5.0840    0.2820 H   0  0  0  0  0  0  0  0  0  0  0  0
    4.1230    4.6620   -1.5050 H   0  0  0  0  0  0  0  0  0  0  0  0
    2.7420    8.6680   -3.6570 H   0  0  0  0  0  0  0  0  0  0  0  0
    3.3710    9.8580   -2.3770 H   0  0  0  0  0  0  0  0  0  0  0  0
   -0.2190    7.8970   -1.7490 H   0  0  0  0  0  0  0  0  0  0  0  0
   -0.9960    6.9650   -3.9260 H   0  0  0  0  0  0  0  0  0  0  0  0
   -0.6390    5.1250   -5.5490 H   0  0  0  0  0  0  0  0  0  0  0  0
    1.5360    3.9340   -5.6150 H   0  0  0  0  0  0  0  0  0  0  0  0
    3.3530    4.5840   -4.0570 H   0  0  0  0  0  0  0  0  0  0  0  0
    5.3500    9.8450   -0.6570 H   0  0  0  0  0  0  0  0  0  0  0  0
  1  2  1  0  0  0  0
  2  3  2  0  0  0  0
  2  4  1  0  0  0  0
  4  5  2  0  0  0  0
  5 23  1  0  0  0  0
  5  6  1  0  0  0  0
  6 24  1  0  0  0  0
  6  7  2  0  0  0  0
  7  8  1  0  0  0  0
  8 25  1  0  0  0  0
  8  9  1  0  0  0  0
  9 10  2  0  0  0  0
 10 11  1  0  0  0  0
 11 26  1  0  0  0  0
 11 27  1  0  0  0  0
 11 12  1  0  0  0  0
 12 13  2  0  0  0  0
 12 14  1  0  0  0  0
 14 28  1  0  0  0  0
 14 15  1  0  0  0  0
 15 16  2  0  0  0  0
 16 29  1  0  0  0  0
 16 17  1  0  0  0  0
 17 30  1  0  0  0  0
 17 18  2  0  0  0  0
 18 31  1  0  0  0  0
 18 19  1  0  0  0  0
 19 32  1  0  0  0  0
 19 20  2  0  0  0  0
 20  9  1  0  0  0  0
 20 15  1  0  0  0  0
 10 21  1  0  0  0  0
 21  7  1  0  0  0  0
 21 22  2  0  0  0  0
 22  4  1  0  0  0  0
 22 33  1  0  0  0  0
M  CHG  2   1  -1   2   1
M  END
>  <LOGBIO>
7.7000

>  <PRED_LOGBIO>
6.5600

>  <XV_RES>
1.7060

>  <WHL_TMPL>
1

>  <ANCH>
5-6;9-31

$$$$
ROW30
  -MTS-   01071500333D 0   0.00000     0.00000     0

 37 39  0  0  0  0  0  0  0  0999 V2000
   -3.6080    7.7590   -4.5750 C   0  0  0  0  0  0  0  0  0  0  0  0
   -2.1510    7.9780   -4.1760 C   0  0  0  0  0  0  0  0  0  0  0  0
   -1.3580    6.3760   -3.8880 S   0  0  0  0  0  0  0  0  0  0  0  0
   -2.0420    5.6880   -2.8380 O   0  0  0  0  0  0  0  0  0  0  0  0
   -1.4130    5.5950   -5.0850 O   0  0  0  0  0  0  0  0  0  0  0  0
    0.3980    6.6400   -3.4080 C   0  0  0  0  0  0  0  0  0  0  0  0
    0.7400    6.7880   -2.0580 C   0  0  0  0  0  0  0  0  0  0  0  0
    2.0770    6.9880   -1.6930 C   0  0  0  0  0  0  0  0  0  0  0  0
    3.0710    7.0400   -2.6770 C   0  0  0  0  0  0  0  0  0  0  0  0
    2.7290    6.8920   -4.0260 C   0  0  0  0  0  0  0  0  0  0  0  0
    1.3930    6.6920   -4.3920 C   0  0  0  0  0  0  0  0  0  0  0  0
    4.4840    7.2520   -2.2900 C   0  0  0  0  0  0  0  0  0  0  0  0
    5.5190    6.9100   -3.1690 C   0  0  0  0  0  0  0  0  0  0  0  0
    6.7990    7.1010   -2.8220 N   0  0  0  0  0  0  0  0  0  0  0  0
    7.1380    7.6200   -1.6340 C   0  0  0  0  0  0  0  0  0  0  0  0
    6.1510    7.9830   -0.7090 C   0  0  0  0  0  0  0  0  0  0  0  0
    6.1120    8.6780    0.9180 S   0  0  0  0  0  0  0  0  0  0  0  0
    4.3550    8.7090    1.1250 C   0  0  0  0  0  0  0  0  0  0  0  0
    3.8320    8.2090   -0.0030 C   0  0  0  0  0  0  0  0  0  0  0  0
    4.8040    7.7970   -1.0410 C   0  0  0  0  0  0  0  0  0  0  0  0
    3.6100    9.1910    2.3090 C   0  0  0  0  0  0  0  0  0  0  0  0
    3.3830   10.3920    2.4460 O   0  0  0  0  0  0  0  0  0  0  0  0
    3.1850    8.3250    3.2250 N   0  0  0  0  0  0  0  0  0  0  0  0
   -3.6500    7.1650   -5.4850 H   0  0  0  0  0  0  0  0  0  0  0  0
   -4.0850    8.7220   -4.7480 H   0  0  0  0  0  0  0  0  0  0  0  0
   -4.1280    7.2350   -3.7750 H   0  0  0  0  0  0  0  0  0  0  0  0
   -1.6320    8.5010   -4.9750 H   0  0  0  0  0  0  0  0  0  0  0  0
   -2.1100    8.5720   -3.2660 H   0  0  0  0  0  0  0  0  0  0  0  0
   -0.0270    6.7480   -1.2990 H   0  0  0  0  0  0  0  0  0  0  0  0
    2.3400    7.1030   -0.6520 H   0  0  0  0  0  0  0  0  0  0  0  0
    3.4960    6.9320   -4.7850 H   0  0  0  0  0  0  0  0  0  0  0  0
    1.1290    6.5770   -5.4330 H   0  0  0  0  0  0  0  0  0  0  0  0
    5.2830    6.4890   -4.1350 H   0  0  0  0  0  0  0  0  0  0  0  0
    8.1800    7.7600   -1.3880 H   0  0  0  0  0  0  0  0  0  0  0  0
    2.7660    8.1120   -0.1470 H   0  0  0  0  0  0  0  0  0  0  0  0
    3.3710    7.3390    3.1130 H   0  0  0  0  0  0  0  0  0  0  0  0
    2.6760    8.6540    4.0340 H   0  0  0  0  0  0  0  0  0  0  0  0
  1 24  1  0  0  0  0
  1 25  1  0  0  0  0
  1 26  1  0  0  0  0
  1  2  1  0  0  0  0
  2 27  1  0  0  0  0
  2 28  1  0  0  0  0
  2  3  1  0  0  0  0
  3  4  2  0  0  0  0
  3  5  2  0  0  0  0
  3  6  1  0  0  0  0
  6  7  2  0  0  0  0
  7 29  1  0  0  0  0
  7  8  1  0  0  0  0
  8 30  1  0  0  0  0
  8  9  2  0  0  0  0
  9 10  1  0  0  0  0
 10 31  1  0  0  0  0
 10 11  2  0  0  0  0
 11  6  1  0  0  0  0
 11 32  1  0  0  0  0
  9 12  1  0  0  0  0
 12 13  2  0  0  0  0
 13 33  1  0  0  0  0
 13 14  1  0  0  0  0
 14 15  2  0  0  0  0
 15 34  1  0  0  0  0
 15 16  1  0  0  0  0
 16 17  1  0  0  0  0
 17 18  1  0  0  0  0
 18 19  2  0  0  0  0
 19 35  1  0  0  0  0
 19 20  1  0  0  0  0
 20 12  1  0  0  0  0
 20 16  2  0  0  0  0
 18 21  1  0  0  0  0
 21 22  2  0  0  0  0
 21 23  1  0  0  0  0
 23 36  1  0  0  0  0
 23 37  1  0  0  0  0
M  END
>  <LOGBIO>
6.0000

>  <PRED_LOGBIO>
6.5200

>  <XV_RES>
-0.7270

>  <WHL_TMPL>
1

>  <ANCH>
6-14;32-30

$$$$
ROW31
  -MTS-   01071500333D 0   0.00000     0.00000     0

 41 44  0  0  0  0  0  0  0  0999 V2000
    8.4070    6.3710    7.7290 O   0  0  0  0  0  0  0  0  0  0  0  0
    7.4750    6.5640    8.5070 C   0  0  0  0  0  0  0  0  0  0  0  0
    7.6260    6.2370    9.7870 N   0  0  0  0  0  0  0  0  0  0  0  0
    6.5550    6.4390   10.7740 C   0  0  0  0  0  0  0  0  0  0  0  0
    5.2390    7.0510   10.2590 C   0  0  0  0  0  0  0  0  0  0  0  0
    5.1690    7.3870    8.7880 C   0  0  0  0  0  0  0  0  0  0  0  0
    4.1530    7.9320    8.0480 N   0  0  0  0  0  0  0  0  0  0  0  0
    4.5600    8.0510    6.7450 C   0  0  0  0  0  0  0  0  0  0  0  0
    5.8150    7.5930    6.6360 C   0  0  0  0  0  0  0  0  0  0  0  0
    6.2190    7.1530    7.9900 C   0  0  0  0  0  0  0  0  0  0  0  0
    3.7450    8.5960    5.6370 C   0  0  0  0  0  0  0  0  0  0  0  0
    4.1760    9.7210    4.9240 C   0  0  0  0  0  0  0  0  0  0  0  0
    3.3880   10.2190    3.8800 C   0  0  0  0  0  0  0  0  0  0  0  0
    2.2300    9.6180    3.5710 N   0  0  0  0  0  0  0  0  0  0  0  0
    1.7870    8.5400    4.2320 C   0  0  0  0  0  0  0  0  0  0  0  0
    0.5000    7.9210    3.8450 C   0  0  0  0  0  0  0  0  0  0  0  0
    0.4750    6.9510    2.9200 C   0  0  0  0  0  0  0  0  0  0  0  0
   -0.8370    6.3190    2.5250 C   0  0  0  0  0  0  0  0  0  0  0  0
   -1.5780    6.8490    1.4620 C   0  0  0  0  0  0  0  0  0  0  0  0
   -2.7950    6.2620    1.0940 C   0  0  0  0  0  0  0  0  0  0  0  0
   -3.2710    5.1440    1.7900 C   0  0  0  0  0  0  0  0  0  0  0  0
   -2.5310    4.6140    2.8530 C   0  0  0  0  0  0  0  0  0  0  0  0
   -1.3140    5.2010    3.2200 C   0  0  0  0  0  0  0  0  0  0  0  0
    2.5300    7.9950    5.2860 C   0  0  0  0  0  0  0  0  0  0  0  0
    8.5020    5.8370   10.0910 H   0  0  0  0  0  0  0  0  0  0  0  0
    6.9380    7.0700   11.5730 H   0  0  0  0  0  0  0  0  0  0  0  0
    6.3300    5.4810   11.2380 H   0  0  0  0  0  0  0  0  0  0  0  0
    5.0350    7.9560   10.8280 H   0  0  0  0  0  0  0  0  0  0  0  0
    4.4260    6.3670   10.4940 H   0  0  0  0  0  0  0  0  0  0  0  0
    3.2490    8.2030    8.4060 H   0  0  0  0  0  0  0  0  0  0  0  0
    6.4120    7.5540    5.7370 H   0  0  0  0  0  0  0  0  0  0  0  0
    5.1100   10.2010    5.1780 H   0  0  0  0  0  0  0  0  0  0  0  0
    3.7120   11.0860    3.3240 H   0  0  0  0  0  0  0  0  0  0  0  0
   -0.4190    8.2500    4.3070 H   0  0  0  0  0  0  0  0  0  0  0  0
    1.3940    6.6220    2.4580 H   0  0  0  0  0  0  0  0  0  0  0  0
   -1.2110    7.7110    0.9250 H   0  0  0  0  0  0  0  0  0  0  0  0
   -3.3660    6.6710    0.2740 H   0  0  0  0  0  0  0  0  0  0  0  0
   -4.2090    4.6910    1.5060 H   0  0  0  0  0  0  0  0  0  0  0  0
   -2.8990    3.7520    3.3900 H   0  0  0  0  0  0  0  0  0  0  0  0
   -0.7430    4.7910    4.0400 H   0  0  0  0  0  0  0  0  0  0  0  0
    2.1720    7.1270    5.8190 H   0  0  0  0  0  0  0  0  0  0  0  0
  1  2  2  0  0  0  0
  2  3  1  0  0  0  0
  3 25  1  0  0  0  0
  3  4  1  0  0  0  0
  4 26  1  0  0  0  0
  4 27  1  0  0  0  0
  4  5  1  0  0  0  0
  5 28  1  0  0  0  0
  5 29  1  0  0  0  0
  5  6  1  0  0  0  0
  6  7  1  0  0  0  0
  7 30  1  0  0  0  0
  7  8  1  0  0  0  0
  8  9  2  0  0  0  0
  9 31  1  0  0  0  0
  9 10  1  0  0  0  0
 10  2  1  0  0  0  0
 10  6  2  0  0  0  0
  8 11  1  0  0  0  0
 11 12  2  0  0  0  0
 12 32  1  0  0  0  0
 12 13  1  0  0  0  0
 13 33  1  0  0  0  0
 13 14  2  0  0  0  0
 14 15  1  0  0  0  0
 15 16  1  0  0  0  0
 16 34  1  0  0  0  0
 16 17  2  0  0  0  0
 17 35  1  0  0  0  0
 17 18  1  0  0  0  0
 18 19  2  0  0  0  0
 19 36  1  0  0  0  0
 19 20  1  0  0  0  0
 20 37  1  0  0  0  0
 20 21  2  0  0  0  0
 21 38  1  0  0  0  0
 21 22  1  0  0  0  0
 22 39  1  0  0  0  0
 22 23  2  0  0  0  0
 23 18  1  0  0  0  0
 23 40  1  0  0  0  0
 15 24  2  0  0  0  0
 24 11  1  0  0  0  0
 24 41  1  0  0  0  0
M  END
>  <LOGBIO>
7.8000

>  <PRED_LOGBIO>
7.2400

>  <XV_RES>
1.2670

>  <WHL_TMPL>
1

>  <ANCH>
43-50;29-30

$$$$
ROW32
  -MTS-   01071500333D 0   0.00000     0.00000     0

 56 59  0  0  0  0  0  0  0  0999 V2000
    7.9350  -13.2610   -4.3110 C   0  0  0  0  0  0  0  0  0  0  0  0
    7.5790  -11.9250   -4.8110 N   0  0  0  0  0  0  0  0  0  0  0  0
    7.3810  -11.7330   -6.1120 C   0  0  0  0  0  0  0  0  0  0  0  0
    7.0830  -10.6150   -6.5300 O   0  0  0  0  0  0  0  0  0  0  0  0
    7.5200  -12.8860   -7.0760 C   0  0  0  0  0  0  0  0  0  0  0  0
    8.9720  -12.9770   -7.5790 C   0  0  0  0  0  0  0  0  0  0  0  0
    9.1720  -14.1900   -8.5080 C   0  0  0  0  0  0  0  0  0  0  0  0
    8.7290  -15.4980   -7.8280 C   0  0  0  0  0  0  0  0  0  0  0  0
    7.2760  -15.4080   -7.3240 C   0  0  0  0  0  0  0  0  0  0  0  0
    7.0770  -14.1950   -6.3960 C   0  0  0  0  0  0  0  0  0  0  0  0
    7.4490  -10.8440   -3.9080 C   0  0  0  0  0  0  0  0  0  0  0  0
    8.5600  -10.0480   -3.6020 C   0  0  0  0  0  0  0  0  0  0  0  0
    8.4300   -8.9790   -2.7080 C   0  0  0  0  0  0  0  0  0  0  0  0
    7.1900   -8.7040   -2.1200 C   0  0  0  0  0  0  0  0  0  0  0  0
    6.0790   -9.4990   -2.4260 C   0  0  0  0  0  0  0  0  0  0  0  0
    6.2080  -10.5690   -3.3190 C   0  0  0  0  0  0  0  0  0  0  0  0
    4.9990   -8.9870   -1.6960 N   0  0  0  0  0  0  0  0  0  0  0  0
    5.4030   -7.9500   -0.9870 C   0  0  0  0  0  0  0  0  0  0  0  0
    4.4830   -7.2610   -0.1620 N   0  0  0  0  0  0  0  0  0  0  0  0
    4.5570   -7.3790    1.1610 C   0  0  0  0  0  0  0  0  0  0  0  0
    5.4500   -8.0550    1.6680 O   0  0  0  0  0  0  0  0  0  0  0  0
    3.5640   -6.6990    2.0210 C   0  0  0  0  0  0  0  0  0  0  0  0
    3.5970   -5.3070    2.1630 C   0  0  0  0  0  0  0  0  0  0  0  0
    2.6580   -4.6640    2.9780 C   0  0  0  0  0  0  0  0  0  0  0  0
    1.6830   -5.4120    3.6490 C   0  0  0  0  0  0  0  0  0  0  0  0
    1.6500   -6.8050    3.5070 C   0  0  0  0  0  0  0  0  0  0  0  0
    2.5890   -7.4480    2.6920 C   0  0  0  0  0  0  0  0  0  0  0  0
    0.7080   -4.7450    4.4900 C   0  0  0  0  0  0  0  0  0  0  0  0
   -0.0720   -4.2120    5.1630 N   0  0  0  0  0  0  0  0  0  0  0  0
    6.7370   -7.7260   -1.2040 N   0  0  0  0  0  0  0  0  0  0  0  0
    7.5490   -6.6620   -0.5950 C   0  0  0  0  0  0  0  0  0  0  0  0
    7.1780  -13.5970   -3.6060 H   0  0  0  0  0  0  0  0  0  0  0  0
    7.9890  -13.9570   -5.1450 H   0  0  0  0  0  0  0  0  0  0  0  0
    8.9010  -13.2160   -3.8130 H   0  0  0  0  0  0  0  0  0  0  0  0
    6.8540  -12.6550   -7.9040 H   0  0  0  0  0  0  0  0  0  0  0  0
    9.6470  -13.0580   -6.7300 H   0  0  0  0  0  0  0  0  0  0  0  0
    9.2280  -12.0660   -8.1160 H   0  0  0  0  0  0  0  0  0  0  0  0
    8.5990  -14.0450   -9.4210 H   0  0  0  0  0  0  0  0  0  0  0  0
   10.2210  -14.2640   -8.7870 H   0  0  0  0  0  0  0  0  0  0  0  0
    9.3890  -15.7130   -6.9900 H   0  0  0  0  0  0  0  0  0  0  0  0
    8.8150  -16.3210   -8.5340 H   0  0  0  0  0  0  0  0  0  0  0  0
    6.6020  -15.3270   -8.1740 H   0  0  0  0  0  0  0  0  0  0  0  0
    7.0210  -16.3190   -6.7880 H   0  0  0  0  0  0  0  0  0  0  0  0
    7.6500  -14.3400   -5.4820 H   0  0  0  0  0  0  0  0  0  0  0  0
    6.0280  -14.1200   -6.1170 H   0  0  0  0  0  0  0  0  0  0  0  0
    9.5170  -10.2600   -4.0560 H   0  0  0  0  0  0  0  0  0  0  0  0
    9.2880   -8.3650   -2.4730 H   0  0  0  0  0  0  0  0  0  0  0  0
    5.3510  -11.1820   -3.5550 H   0  0  0  0  0  0  0  0  0  0  0  0
    3.7700   -6.6790   -0.5780 H   0  0  0  0  0  0  0  0  0  0  0  0
    4.3470   -4.7290    1.6440 H   0  0  0  0  0  0  0  0  0  0  0  0
    2.6860   -3.5900    3.0890 H   0  0  0  0  0  0  0  0  0  0  0  0
    0.9000   -7.3830    4.0260 H   0  0  0  0  0  0  0  0  0  0  0  0
    2.5620   -8.5220    2.5810 H   0  0  0  0  0  0  0  0  0  0  0  0
    8.3470   -6.3780   -1.2790 H   0  0  0  0  0  0  0  0  0  0  0  0
    7.9820   -7.0240    0.3350 H   0  0  0  0  0  0  0  0  0  0  0  0
    6.9210   -5.7970   -0.3920 H   0  0  0  0  0  0  0  0  0  0  0  0
  1 32  1  0  0  0  0
  1 33  1  0  0  0  0
  1 34  1  0  0  0  0
  1  2  1  0  0  0  0
  2  3  1  0  0  0  0
  3  4  2  0  0  0  0
  3  5  1  0  0  0  0
  5 35  1  0  0  0  0
  5  6  1  0  0  0  0
  6 36  1  0  0  0  0
  6 37  1  0  0  0  0
  6  7  1  0  0  0  0
  7 38  1  0  0  0  0
  7 39  1  0  0  0  0
  7  8  1  0  0  0  0
  8 40  1  0  0  0  0
  8 41  1  0  0  0  0
  8  9  1  0  0  0  0
  9 42  1  0  0  0  0
  9 43  1  0  0  0  0
  9 10  1  0  0  0  0
 10  5  1  0  0  0  0
 10 44  1  0  0  0  0
 10 45  1  0  0  0  0
  2 11  1  0  0  0  0
 11 12  2  0  0  0  0
 12 46  1  0  0  0  0
 12 13  1  0  0  0  0
 13 47  1  0  0  0  0
 13 14  2  0  0  0  0
 14 15  1  0  0  0  0
 15 16  2  0  0  0  0
 16 11  1  0  0  0  0
 16 48  1  0  0  0  0
 15 17  1  0  0  0  0
 17 18  2  0  0  0  0
 18 19  1  0  0  0  0
 19 49  1  0  0  0  0
 19 20  1  0  0  0  0
 20 21  2  0  0  0  0
 20 22  1  0  0  0  0
 22 23  2  0  0  0  0
 23 50  1  0  0  0  0
 23 24  1  0  0  0  0
 24 51  1  0  0  0  0
 24 25  2  0  0  0  0
 25 26  1  0  0  0  0
 26 52  1  0  0  0  0
 26 27  2  0  0  0  0
 27 22  1  0  0  0  0
 27 53  1  0  0  0  0
 25 28  1  0  0  0  0
 28 29  3  0  0  0  0
 18 30  1  0  0  0  0
 30 14  1  0  0  0  0
 30 31  1  0  0  0  0
 31 54  1  0  0  0  0
 31 55  1  0  0  0  0
 31 56  1  0  0  0  0
M  END
>  <LOGBIO>
8.0000

>  <PRED_LOGBIO>
7.3400

>  <XV_RES>
1.3930

>  <WHL_TMPL>
2

>  <ANCH>
1-2;35-34

$$$$
ROW33
  -MTS-   01071500333D 0   0.00000     0.00000     0

 68 73  0  0  0  0  0  0  0  0999 V2000
    7.4190    4.3700   -2.7430 N   0  0  0  0  0  0  0  0  0  0  0  0
    6.6620    5.4620   -2.2970 C   0  0  0  0  0  0  0  0  0  0  0  0
    6.7310    6.6380   -2.9370 N   0  0  0  0  0  0  0  0  0  0  0  0
    6.0150    7.6940   -2.5270 C   0  0  0  0  0  0  0  0  0  0  0  0
    5.2080    7.6000   -1.4610 N   0  0  0  0  0  0  0  0  0  0  0  0
    5.0930    6.4540   -0.7760 C   0  0  0  0  0  0  0  0  0  0  0  0
    5.8280    5.3330   -1.1800 C   0  0  0  0  0  0  0  0  0  0  0  0
    5.4770    4.2550   -0.2290 C   0  0  0  0  0  0  0  0  0  0  0  0
    4.5980    4.7600    0.6470 C   0  0  0  0  0  0  0  0  0  0  0  0
    4.3380    6.0740    0.3590 N   0  0  0  0  0  0  0  0  0  0  0  0
    4.3410    4.7420    0.9800 C   0  0  0  0  0  0  0  0  0  0  0  0
    2.9420    4.4180    1.5350 C   0  0  0  0  0  0  0  0  0  0  0  0
    2.8860    2.9970    2.1270 C   0  0  0  0  0  0  0  0  0  0  0  0
    3.3440    1.9420    1.1030 C   0  0  0  0  0  0  0  0  0  0  0  0
    4.7430    2.2660    0.5480 C   0  0  0  0  0  0  0  0  0  0  0  0
    4.7990    3.6870   -0.0440 C   0  0  0  0  0  0  0  0  0  0  0  0
    3.3470    0.6100    1.7240 N   0  0  0  0  0  0  0  0  0  0  0  0
    4.3720    0.5180    2.7740 C   0  0  0  0  0  0  0  0  0  0  0  0
    4.7020   -0.9790    2.9140 C   0  0  0  0  0  0  0  0  0  0  0  0
    4.1840   -1.6120    1.6100 C   0  0  0  0  0  0  0  0  0  0  0  0
    3.7110   -0.4270    0.7480 C   0  0  0  0  0  0  0  0  0  0  0  0
    6.0020    2.8710   -0.2430 C   0  0  0  0  0  0  0  0  0  0  0  0
    5.7940    2.0550   -1.3620 C   0  0  0  0  0  0  0  0  0  0  0  0
    6.2910    0.7460   -1.3750 C   0  0  0  0  0  0  0  0  0  0  0  0
    6.9950    0.2530   -0.2700 C   0  0  0  0  0  0  0  0  0  0  0  0
    7.2020    1.0690    0.8490 C   0  0  0  0  0  0  0  0  0  0  0  0
    7.8910    0.5870    1.9300 O   0  0  0  0  0  0  0  0  0  0  0  0
    7.1470   -0.0650    2.9640 C   0  0  0  0  0  0  0  0  0  0  0  0
    8.0900   -0.5170    4.0530 C   0  0  0  0  0  0  0  0  0  0  0  0
    8.6710   -1.7890    3.9920 C   0  0  0  0  0  0  0  0  0  0  0  0
    9.5450   -2.2090    5.0030 C   0  0  0  0  0  0  0  0  0  0  0  0
    9.8380   -1.3560    6.0740 C   0  0  0  0  0  0  0  0  0  0  0  0
    9.2560   -0.0840    6.1340 C   0  0  0  0  0  0  0  0  0  0  0  0
    8.3830    0.3360    5.1240 C   0  0  0  0  0  0  0  0  0  0  0  0
    6.7060    2.3780    0.8620 C   0  0  0  0  0  0  0  0  0  0  0  0
    8.0820    4.4890   -3.4960 H   0  0  0  0  0  0  0  0  0  0  0  0
    7.3020    3.4650   -2.3120 H   0  0  0  0  0  0  0  0  0  0  0  0
    6.0890    8.6290   -3.0610 H   0  0  0  0  0  0  0  0  0  0  0  0
    4.1570    4.2090    1.4650 H   0  0  0  0  0  0  0  0  0  0  0  0
    5.0590    4.8040    1.7950 H   0  0  0  0  0  0  0  0  0  0  0  0
    2.2060    4.5070    0.7390 H   0  0  0  0  0  0  0  0  0  0  0  0
    2.6810    5.1410    2.3050 H   0  0  0  0  0  0  0  0  0  0  0  0
    3.5220    2.9460    3.0080 H   0  0  0  0  0  0  0  0  0  0  0  0
    1.8690    2.7760    2.4440 H   0  0  0  0  0  0  0  0  0  0  0  0
    2.6260    1.8800    0.2880 H   0  0  0  0  0  0  0  0  0  0  0  0
    5.4790    2.1780    1.3450 H   0  0  0  0  0  0  0  0  0  0  0  0
    5.0040    1.5430   -0.2220 H   0  0  0  0  0  0  0  0  0  0  0  0
    4.1630    3.7380   -0.9250 H   0  0  0  0  0  0  0  0  0  0  0  0
    5.8160    3.9080   -0.3610 H   0  0  0  0  0  0  0  0  0  0  0  0
    5.2630    1.0550    2.4530 H   0  0  0  0  0  0  0  0  0  0  0  0
    3.9610    0.8860    3.7110 H   0  0  0  0  0  0  0  0  0  0  0  0
    4.2090   -1.4100    3.7830 H   0  0  0  0  0  0  0  0  0  0  0  0
    5.7730   -1.1360    3.0280 H   0  0  0  0  0  0  0  0  0  0  0  0
    3.3330   -2.2520    1.8360 H   0  0  0  0  0  0  0  0  0  0  0  0
    5.0060   -2.1160    1.1050 H   0  0  0  0  0  0  0  0  0  0  0  0
    4.5030   -0.0820    0.0850 H   0  0  0  0  0  0  0  0  0  0  0  0
    2.8580   -0.7040    0.1320 H   0  0  0  0  0  0  0  0  0  0  0  0
    5.2510    2.4350   -2.2140 H   0  0  0  0  0  0  0  0  0  0  0  0
    6.1300    0.1170   -2.2380 H   0  0  0  0  0  0  0  0  0  0  0  0
    7.3770   -0.7570   -0.2800 H   0  0  0  0  0  0  0  0  0  0  0  0
    6.4190    0.6290    3.3790 H   0  0  0  0  0  0  0  0  0  0  0  0
    6.6310   -0.9280    2.5500 H   0  0  0  0  0  0  0  0  0  0  0  0
    8.4450   -2.4470    3.1660 H   0  0  0  0  0  0  0  0  0  0  0  0
    9.9930   -3.1900    4.9560 H   0  0  0  0  0  0  0  0  0  0  0  0
   10.5120   -1.6790    6.8530 H   0  0  0  0  0  0  0  0  0  0  0  0
    9.4820    0.5740    6.9610 H   0  0  0  0  0  0  0  0  0  0  0  0
    7.9340    1.3170    5.1710 H   0  0  0  0  0  0  0  0  0  0  0  0
    6.8660    3.0080    1.7250 H   0  0  0  0  0  0  0  0  0  0  0  0
  1 36  1  0  0  0  0
  1 37  1  0  0  0  0
  1  2  1  0  0  0  0
  2  3  1  0  0  0  0
  3  4  2  0  0  0  0
  4 38  1  0  0  0  0
  4  5  1  0  0  0  0
  5  6  2  0  0  0  0
  6  7  1  0  0  0  0
  7  2  2  0  0  0  0
  7  8  1  0  0  0  0
  8  9  2  0  0  0  0
  9 39  1  0  0  0  0
  9 10  1  0  0  0  0
 10  6  1  0  0  0  0
 10 11  1  0  0  0  0
 11 40  1  0  0  0  0
 11 12  1  0  0  0  0
 12 41  1  0  0  0  0
 12 42  1  0  0  0  0
 12 13  1  0  0  0  0
 13 43  1  0  0  0  0
 13 44  1  0  0  0  0
 13 14  1  0  0  0  0
 14 45  1  0  0  0  0
 14 15  1  0  0  0  0
 15 46  1  0  0  0  0
 15 47  1  0  0  0  0
 15 16  1  0  0  0  0
 16 11  1  0  0  0  0
 16 48  1  0  0  0  0
 16 49  1  0  0  0  0
 14 17  1  0  0  0  0
 17 18  1  0  0  0  0
 18 50  1  0  0  0  0
 18 51  1  0  0  0  0
 18 19  1  0  0  0  0
 19 52  1  0  0  0  0
 19 53  1  0  0  0  0
 19 20  1  0  0  0  0
 20 54  1  0  0  0  0
 20 55  1  0  0  0  0
 20 21  1  0  0  0  0
 21 17  1  0  0  0  0
 21 56  1  0  0  0  0
 21 57  1  0  0  0  0
  8 22  1  0  0  0  0
 22 23  2  0  0  0  0
 23 58  1  0  0  0  0
 23 24  1  0  0  0  0
 24 59  1  0  0  0  0
 24 25  2  0  0  0  0
 25 60  1  0  0  0  0
 25 26  1  0  0  0  0
 26 27  1  0  0  0  0
 27 28  1  0  0  0  0
 28 61  1  0  0  0  0
 28 62  1  0  0  0  0
 28 29  1  0  0  0  0
 29 30  2  0  0  0  0
 30 63  1  0  0  0  0
 30 31  1  0  0  0  0
 31 64  1  0  0  0  0
 31 32  2  0  0  0  0
 32 65  1  0  0  0  0
 32 33  1  0  0  0  0
 33 66  1  0  0  0  0
 33 34  2  0  0  0  0
 34 29  1  0  0  0  0
 34 67  1  0  0  0  0
 26 35  2  0  0  0  0
 35 22  1  0  0  0  0
 35 68  1  0  0  0  0
M  END
>  <LOGBIO>
5.5000

>  <PRED_LOGBIO>
6.0900

>  <XV_RES>
-0.9730

>  <WHL_TMPL>
1

>  <ANCH>
5-17;9-14

$$$$
ROW34
  -MTS-   01071500333D 0   0.00000     0.00000     0

 49 52  0  0  0  0  0  0  0  0999 V2000
    7.0610   -5.5600    0.7210 C   0  0  0  0  0  0  0  0  0  0  0  0
    6.8950   -4.5490    1.8300 C   0  0  0  0  0  0  0  0  0  0  0  0
    8.0710   -4.0420    2.5730 C   0  0  0  0  0  0  0  0  0  0  0  0
    9.3340   -4.4780    2.2710 N   0  0  0  0  0  0  0  0  0  0  0  0
   10.1360   -3.7670    1.2650 C   0  0  0  0  0  0  0  0  0  0  0  0
   10.9660   -2.6600    1.9420 C   0  0  0  0  0  0  0  0  0  0  0  0
   11.8770   -1.9410    0.9310 C   0  0  0  0  0  0  0  0  0  0  0  0
   12.7780   -2.9370    0.1770 C   0  0  0  0  0  0  0  0  0  0  0  0
   13.5800   -2.2260   -0.8290 N   0  0  0  0  0  0  0  0  0  0  0  0
   11.9480   -4.0440   -0.5010 C   0  0  0  0  0  0  0  0  0  0  0  0
   11.0360   -4.7630    0.5110 C   0  0  0  0  0  0  0  0  0  0  0  0
    7.8710   -3.1590    3.5330 N   0  0  0  0  0  0  0  0  0  0  0  0
    6.5920   -2.6960    3.8630 C   0  0  0  0  0  0  0  0  0  0  0  0
    6.1760   -1.8180    4.7860 C   0  0  0  0  0  0  0  0  0  0  0  0
    4.7030   -1.7230    4.6740 C   0  0  0  0  0  0  0  0  0  0  0  0
    4.3280   -2.5370    3.7060 N   0  0  0  0  0  0  0  0  0  0  0  0
    5.5130   -3.1740    3.1670 N   0  0  0  0  0  0  0  0  0  0  0  0
    5.6800   -4.0910    2.1630 C   0  0  0  0  0  0  0  0  0  0  0  0
    4.5820   -4.5510    1.4850 N   0  0  0  0  0  0  0  0  0  0  0  0
    3.5970   -5.3070    2.1630 C   0  0  0  0  0  0  0  0  0  0  0  0
    2.6580   -4.6640    2.9780 C   0  0  0  0  0  0  0  0  0  0  0  0
    1.6830   -5.4120    3.6490 C   0  0  0  0  0  0  0  0  0  0  0  0
    1.6500   -6.8050    3.5070 C   0  0  0  0  0  0  0  0  0  0  0  0
    0.7120   -7.5280    4.1560 F   0  0  0  0  0  0  0  0  0  0  0  0
    2.5890   -7.4480    2.6920 C   0  0  0  0  0  0  0  0  0  0  0  0
    2.5450   -9.1780    2.5120 Cl  0  0  0  0  0  0  0  0  0  0  0  0
    3.5640   -6.6990    2.0210 C   0  0  0  0  0  0  0  0  0  0  0  0
    7.9290   -6.1830    0.9250 H   0  0  0  0  0  0  0  0  0  0  0  0
    7.2010   -5.0410   -0.2250 H   0  0  0  0  0  0  0  0  0  0  0  0
    6.1720   -6.1840    0.6640 H   0  0  0  0  0  0  0  0  0  0  0  0
    9.7130   -5.2890    2.7390 H   0  0  0  0  0  0  0  0  0  0  0  0
    9.4160   -3.3250    0.5800 H   0  0  0  0  0  0  0  0  0  0  0  0
   11.5740   -3.0950    2.7320 H   0  0  0  0  0  0  0  0  0  0  0  0
   10.2970   -1.9370    2.4040 H   0  0  0  0  0  0  0  0  0  0  0  0
   11.2660   -1.3940    0.2170 H   0  0  0  0  0  0  0  0  0  0  0  0
   12.4990   -1.2170    1.4540 H   0  0  0  0  0  0  0  0  0  0  0  0
   13.4970   -3.3800    0.8620 H   0  0  0  0  0  0  0  0  0  0  0  0
   14.4300   -1.8850   -0.4020 H   0  0  0  0  0  0  0  0  0  0  0  0
   13.0500   -1.4470   -1.1930 H   0  0  0  0  0  0  0  0  0  0  0  0
   11.3390   -3.6090   -1.2910 H   0  0  0  0  0  0  0  0  0  0  0  0
   12.6170   -4.7680   -0.9620 H   0  0  0  0  0  0  0  0  0  0  0  0
   11.6480   -5.3100    1.2250 H   0  0  0  0  0  0  0  0  0  0  0  0
   10.4150   -5.4870   -0.0120 H   0  0  0  0  0  0  0  0  0  0  0  0
    6.8010   -1.2790    5.4830 H   0  0  0  0  0  0  0  0  0  0  0  0
    4.0550   -1.1010    5.2750 H   0  0  0  0  0  0  0  0  0  0  0  0
    4.4760   -4.3500    0.5010 H   0  0  0  0  0  0  0  0  0  0  0  0
    2.6860   -3.5900    3.0890 H   0  0  0  0  0  0  0  0  0  0  0  0
    0.9570   -4.9150    4.2760 H   0  0  0  0  0  0  0  0  0  0  0  0
    4.2900   -7.1950    1.3940 H   0  0  0  0  0  0  0  0  0  0  0  0
  1 28  1  0  0  0  0
  1 29  1  0  0  0  0
  1 30  1  0  0  0  0
  1  2  1  0  0  0  0
  2  3  1  0  0  0  0
  3  4  1  0  0  0  0
  4 31  1  0  0  0  0
  4  5  1  0  0  0  0
  5 32  1  0  0  0  0
  5  6  1  0  0  0  0
  6 33  1  0  0  0  0
  6 34  1  0  0  0  0
  6  7  1  0  0  0  0
  7 35  1  0  0  0  0
  7 36  1  0  0  0  0
  7  8  1  0  0  0  0
  8 37  1  0  0  0  0
  8  9  1  0  0  0  0
  9 38  1  0  0  0  0
  9 39  1  0  0  0  0
  8 10  1  0  0  0  0
 10 40  1  0  0  0  0
 10 41  1  0  0  0  0
 10 11  1  0  0  0  0
 11  5  1  0  0  0  0
 11 42  1  0  0  0  0
 11 43  1  0  0  0  0
  3 12  2  0  0  0  0
 12 13  1  0  0  0  0
 13 14  2  0  0  0  0
 14 44  1  0  0  0  0
 14 15  1  0  0  0  0
 15 45  1  0  0  0  0
 15 16  2  0  0  0  0
 16 17  1  0  0  0  0
 17 13  1  0  0  0  0
 17 18  1  0  0  0  0
 18  2  2  0  0  0  0
 18 19  1  0  0  0  0
 19 46  1  0  0  0  0
 19 20  1  0  0  0  0
 20 21  2  0  0  0  0
 21 47  1  0  0  0  0
 21 22  1  0  0  0  0
 22 48  1  0  0  0  0
 22 23  2  0  0  0  0
 23 24  1  0  0  0  0
 23 25  1  0  0  0  0
 25 26  1  0  0  0  0
 25 27  2  0  0  0  0
 27 20  1  0  0  0  0
 27 49  1  0  0  0  0
M  END
>  <LOGBIO>
5.4000

>  <PRED_LOGBIO>
5.6100

>  <XV_RES>
0.3070

>  <WHL_TMPL>
2

>  <ANCH>
16-29;39-37

$$$$
ROW35
  -MTS-   01071500333D 0   0.00000     0.00000     0

 63 66  0  0  0  0  0  0  0  0999 V2000
    7.9350  -13.2610   -4.3110 C   0  0  0  0  0  0  0  0  0  0  0  0
    7.5790  -11.9250   -4.8110 N   0  0  0  0  0  0  0  0  0  0  0  0
    7.3810  -11.7330   -6.1120 C   0  0  0  0  0  0  0  0  0  0  0  0
    7.0830  -10.6150   -6.5300 O   0  0  0  0  0  0  0  0  0  0  0  0
    7.5200  -12.8860   -7.0760 C   0  0  0  0  0  0  0  0  0  0  0  0
    8.9720  -12.9770   -7.5790 C   0  0  0  0  0  0  0  0  0  0  0  0
    9.1720  -14.1900   -8.5080 C   0  0  0  0  0  0  0  0  0  0  0  0
    8.7290  -15.4980   -7.8280 C   0  0  0  0  0  0  0  0  0  0  0  0
    7.2760  -15.4080   -7.3240 C   0  0  0  0  0  0  0  0  0  0  0  0
    7.0770  -14.1950   -6.3960 C   0  0  0  0  0  0  0  0  0  0  0  0
    7.4490  -10.8440   -3.9080 C   0  0  0  0  0  0  0  0  0  0  0  0
    8.5600  -10.0480   -3.6020 C   0  0  0  0  0  0  0  0  0  0  0  0
    8.4300   -8.9790   -2.7080 C   0  0  0  0  0  0  0  0  0  0  0  0
    7.1900   -8.7040   -2.1200 C   0  0  0  0  0  0  0  0  0  0  0  0
    6.0790   -9.4990   -2.4260 C   0  0  0  0  0  0  0  0  0  0  0  0
    6.2080  -10.5690   -3.3190 C   0  0  0  0  0  0  0  0  0  0  0  0
    4.9990   -8.9870   -1.6960 N   0  0  0  0  0  0  0  0  0  0  0  0
    5.4030   -7.9500   -0.9870 C   0  0  0  0  0  0  0  0  0  0  0  0
    4.4830   -7.2610   -0.1620 N   0  0  0  0  0  0  0  0  0  0  0  0
    4.5570   -7.3790    1.1610 C   0  0  0  0  0  0  0  0  0  0  0  0
    5.4500   -8.0550    1.6680 O   0  0  0  0  0  0  0  0  0  0  0  0
    3.5640   -6.6990    2.0210 C   0  0  0  0  0  0  0  0  0  0  0  0
    3.5970   -5.3070    2.1630 C   0  0  0  0  0  0  0  0  0  0  0  0
    2.6580   -4.6640    2.9780 C   0  0  0  0  0  0  0  0  0  0  0  0
    1.6830   -5.4120    3.6490 C   0  0  0  0  0  0  0  0  0  0  0  0
    1.6500   -6.8050    3.5070 C   0  0  0  0  0  0  0  0  0  0  0  0
    2.5890   -7.4480    2.6920 C   0  0  0  0  0  0  0  0  0  0  0  0
    0.7080   -4.7450    4.4900 C   0  0  0  0  0  0  0  0  0  0  0  0
   -0.0720   -4.2120    5.1630 N   0  0  0  0  0  0  0  0  0  0  0  0
    6.7370   -7.7260   -1.2040 N   0  0  0  0  0  0  0  0  0  0  0  0
    7.5490   -6.6620   -0.5950 C   0  0  0  0  0  0  0  0  0  0  0  0
    8.1570   -7.1700    0.7120 C   0  0  0  0  0  0  0  0  0  0  0  0
    8.9910   -6.0780    1.3370 C   0  0  0  0  0  0  0  0  0  0  0  0
    9.0900   -4.9850    0.7810 O   0  0  0  0  0  0  0  0  0  0  0  0
    9.6190   -6.2980    2.4880 N   0  0  0  0  0  0  0  0  0  0  0  0
    7.1780  -13.5970   -3.6060 H   0  0  0  0  0  0  0  0  0  0  0  0
    7.9890  -13.9570   -5.1450 H   0  0  0  0  0  0  0  0  0  0  0  0
    8.9010  -13.2160   -3.8130 H   0  0  0  0  0  0  0  0  0  0  0  0
    6.8540  -12.6550   -7.9040 H   0  0  0  0  0  0  0  0  0  0  0  0
    9.6470  -13.0580   -6.7300 H   0  0  0  0  0  0  0  0  0  0  0  0
    9.2280  -12.0660   -8.1160 H   0  0  0  0  0  0  0  0  0  0  0  0
    8.5990  -14.0450   -9.4210 H   0  0  0  0  0  0  0  0  0  0  0  0
   10.2210  -14.2640   -8.7870 H   0  0  0  0  0  0  0  0  0  0  0  0
    9.3890  -15.7130   -6.9900 H   0  0  0  0  0  0  0  0  0  0  0  0
    8.8150  -16.3210   -8.5340 H   0  0  0  0  0  0  0  0  0  0  0  0
    6.6020  -15.3270   -8.1740 H   0  0  0  0  0  0  0  0  0  0  0  0
    7.0210  -16.3190   -6.7880 H   0  0  0  0  0  0  0  0  0  0  0  0
    7.6500  -14.3400   -5.4820 H   0  0  0  0  0  0  0  0  0  0  0  0
    6.0280  -14.1200   -6.1170 H   0  0  0  0  0  0  0  0  0  0  0  0
    9.5170  -10.2600   -4.0560 H   0  0  0  0  0  0  0  0  0  0  0  0
    9.2880   -8.3650   -2.4730 H   0  0  0  0  0  0  0  0  0  0  0  0
    5.3510  -11.1820   -3.5550 H   0  0  0  0  0  0  0  0  0  0  0  0
    3.7700   -6.6790   -0.5780 H   0  0  0  0  0  0  0  0  0  0  0  0
    4.3470   -4.7290    1.6440 H   0  0  0  0  0  0  0  0  0  0  0  0
    2.6860   -3.5900    3.0890 H   0  0  0  0  0  0  0  0  0  0  0  0
    0.9000   -7.3830    4.0260 H   0  0  0  0  0  0  0  0  0  0  0  0
    2.5620   -8.5220    2.5810 H   0  0  0  0  0  0  0  0  0  0  0  0
    6.9220   -5.7980   -0.3920 H   0  0  0  0  0  0  0  0  0  0  0  0
    8.3470   -6.3790   -1.2790 H   0  0  0  0  0  0  0  0  0  0  0  0
    8.7850   -8.0350    0.5080 H   0  0  0  0  0  0  0  0  0  0  0  0
    7.3600   -7.4540    1.3960 H   0  0  0  0  0  0  0  0  0  0  0  0
    9.5380   -7.1950    2.9450 H   0  0  0  0  0  0  0  0  0  0  0  0
   10.1780   -5.5670    2.9060 H   0  0  0  0  0  0  0  0  0  0  0  0
  1 36  1  0  0  0  0
  1 37  1  0  0  0  0
  1 38  1  0  0  0  0
  1  2  1  0  0  0  0
  2  3  1  0  0  0  0
  3  4  2  0  0  0  0
  3  5  1  0  0  0  0
  5 39  1  0  0  0  0
  5  6  1  0  0  0  0
  6 40  1  0  0  0  0
  6 41  1  0  0  0  0
  6  7  1  0  0  0  0
  7 42  1  0  0  0  0
  7 43  1  0  0  0  0
  7  8  1  0  0  0  0
  8 44  1  0  0  0  0
  8 45  1  0  0  0  0
  8  9  1  0  0  0  0
  9 46  1  0  0  0  0
  9 47  1  0  0  0  0
  9 10  1  0  0  0  0
 10  5  1  0  0  0  0
 10 48  1  0  0  0  0
 10 49  1  0  0  0  0
  2 11  1  0  0  0  0
 11 12  2  0  0  0  0
 12 50  1  0  0  0  0
 12 13  1  0  0  0  0
 13 51  1  0  0  0  0
 13 14  2  0  0  0  0
 14 15  1  0  0  0  0
 15 16  2  0  0  0  0
 16 11  1  0  0  0  0
 16 52  1  0  0  0  0
 15 17  1  0  0  0  0
 17 18  2  0  0  0  0
 18 19  1  0  0  0  0
 19 53  1  0  0  0  0
 19 20  1  0  0  0  0
 20 21  2  0  0  0  0
 20 22  1  0  0  0  0
 22 23  2  0  0  0  0
 23 54  1  0  0  0  0
 23 24  1  0  0  0  0
 24 55  1  0  0  0  0
 24 25  2  0  0  0  0
 25 26  1  0  0  0  0
 26 56  1  0  0  0  0
 26 27  2  0  0  0  0
 27 22  1  0  0  0  0
 27 57  1  0  0  0  0
 25 28  1  0  0  0  0
 28 29  3  0  0  0  0
 18 30  1  0  0  0  0
 30 14  1  0  0  0  0
 30 31  1  0  0  0  0
 31 58  1  0  0  0  0
 31 59  1  0  0  0  0
 31 32  1  0  0  0  0
 32 60  1  0  0  0  0
 32 61  1  0  0  0  0
 32 33  1  0  0  0  0
 33 34  2  0  0  0  0
 33 35  1  0  0  0  0
 35 62  1  0  0  0  0
 35 63  1  0  0  0  0
M  END
>  <LOGBIO>
7.7000

>  <PRED_LOGBIO>
7.7500

>  <XV_RES>
0.4880

>  <WHL_TMPL>
2

>  <ANCH>
1-2;35-34

$$$$
ROW36
  -MTS-   01071500333D 0   0.00000     0.00000     0

 43 46  0  0  0  0  0  0  0  0999 V2000
    8.5760   -3.4750    6.9450 C   0  0  0  0  0  0  0  0  0  0  0  0
    8.6670   -3.7590    5.4650 C   0  0  0  0  0  0  0  0  0  0  0  0
    9.8730   -3.5530    4.7850 C   0  0  0  0  0  0  0  0  0  0  0  0
    9.9580   -3.8170    3.4130 C   0  0  0  0  0  0  0  0  0  0  0  0
    8.8350   -4.2860    2.7200 C   0  0  0  0  0  0  0  0  0  0  0  0
    7.6290   -4.4920    3.4000 C   0  0  0  0  0  0  0  0  0  0  0  0
    6.4940   -4.9670    2.7000 N   0  0  0  0  0  0  0  0  0  0  0  0
    5.6480   -4.1050    2.1430 C   0  0  0  0  0  0  0  0  0  0  0  0
    5.8550   -2.8760    2.2380 O   0  0  0  0  0  0  0  0  0  0  0  0
    4.5820   -4.5510    1.4850 N   0  0  0  0  0  0  0  0  0  0  0  0
    3.5970   -5.3070    2.1630 C   0  0  0  0  0  0  0  0  0  0  0  0
    2.6580   -4.6640    2.9780 C   0  0  0  0  0  0  0  0  0  0  0  0
    1.6830   -5.4120    3.6490 C   0  0  0  0  0  0  0  0  0  0  0  0
    1.6500   -6.8050    3.5070 C   0  0  0  0  0  0  0  0  0  0  0  0
    2.5890   -7.4480    2.6920 C   0  0  0  0  0  0  0  0  0  0  0  0
    3.5640   -6.6990    2.0210 C   0  0  0  0  0  0  0  0  0  0  0  0
    0.6220   -7.5970    4.2190 C   0  0  0  0  0  0  0  0  0  0  0  0
    0.6040   -7.8630    5.5120 N   0  0  0  0  0  0  0  0  0  0  0  0
   -0.5190   -8.6380    5.8250 O   0  0  0  0  0  0  0  0  0  0  0  0
   -1.2420   -8.8660    4.6560 C   0  0  0  0  0  0  0  0  0  0  0  0
   -2.3750   -9.5350    4.4020 N   0  0  0  0  0  0  0  0  0  0  0  0
   -2.8740   -9.6080    3.1600 C   0  0  0  0  0  0  0  0  0  0  0  0
   -2.2500   -9.0110    2.1360 N   0  0  0  0  0  0  0  0  0  0  0  0
   -1.1140   -8.3260    2.3210 C   0  0  0  0  0  0  0  0  0  0  0  0
   -0.4770   -7.7080    1.2360 N   0  0  0  0  0  0  0  0  0  0  0  0
   -0.5670   -8.2310    3.6070 C   0  0  0  0  0  0  0  0  0  0  0  0
    7.5450   -4.2290    4.7720 C   0  0  0  0  0  0  0  0  0  0  0  0
    9.2680   -2.6760    7.2040 H   0  0  0  0  0  0  0  0  0  0  0  0
    8.8330   -4.3730    7.5030 H   0  0  0  0  0  0  0  0  0  0  0  0
    7.5620   -3.1710    7.1940 H   0  0  0  0  0  0  0  0  0  0  0  0
   10.7390   -3.1910    5.3200 H   0  0  0  0  0  0  0  0  0  0  0  0
   10.8880   -3.6580    2.8890 H   0  0  0  0  0  0  0  0  0  0  0  0
    8.9000   -4.4900    1.6620 H   0  0  0  0  0  0  0  0  0  0  0  0
    6.3270   -5.9600    2.6230 H   0  0  0  0  0  0  0  0  0  0  0  0
    4.4760   -4.3500    0.5010 H   0  0  0  0  0  0  0  0  0  0  0  0
    2.6860   -3.5900    3.0890 H   0  0  0  0  0  0  0  0  0  0  0  0
    0.9570   -4.9150    4.2760 H   0  0  0  0  0  0  0  0  0  0  0  0
    2.5620   -8.5220    2.5810 H   0  0  0  0  0  0  0  0  0  0  0  0
    4.2900   -7.1950    1.3940 H   0  0  0  0  0  0  0  0  0  0  0  0
   -3.7890  -10.1540    2.9840 H   0  0  0  0  0  0  0  0  0  0  0  0
   -0.7090   -6.7570    0.9880 H   0  0  0  0  0  0  0  0  0  0  0  0
    0.2150   -8.2140    0.7010 H   0  0  0  0  0  0  0  0  0  0  0  0
    6.6140   -4.3870    5.2960 H   0  0  0  0  0  0  0  0  0  0  0  0
  1 28  1  0  0  0  0
  1 29  1  0  0  0  0
  1 30  1  0  0  0  0
  1  2  1  0  0  0  0
  2  3  2  0  0  0  0
  3 31  1  0  0  0  0
  3  4  1  0  0  0  0
  4 32  1  0  0  0  0
  4  5  2  0  0  0  0
  5 33  1  0  0  0  0
  5  6  1  0  0  0  0
  6  7  1  0  0  0  0
  7 34  1  0  0  0  0
  7  8  1  0  0  0  0
  8  9  2  0  0  0  0
  8 10  1  0  0  0  0
 10 35  1  0  0  0  0
 10 11  1  0  0  0  0
 11 12  2  0  0  0  0
 12 36  1  0  0  0  0
 12 13  1  0  0  0  0
 13 37  1  0  0  0  0
 13 14  2  0  0  0  0
 14 15  1  0  0  0  0
 15 38  1  0  0  0  0
 15 16  2  0  0  0  0
 16 11  1  0  0  0  0
 16 39  1  0  0  0  0
 14 17  1  0  0  0  0
 17 18  2  0  0  0  0
 18 19  1  0  0  0  0
 19 20  1  0  0  0  0
 20 21  1  0  0  0  0
 21 22  2  0  0  0  0
 22 40  1  0  0  0  0
 22 23  1  0  0  0  0
 23 24  2  0  0  0  0
 24 25  1  0  0  0  0
 25 41  1  0  0  0  0
 25 42  1  0  0  0  0
 24 26  1  0  0  0  0
 26 17  1  0  0  0  0
 26 20  2  0  0  0  0
  6 27  2  0  0  0  0
 27  2  1  0  0  0  0
 27 43  1  0  0  0  0
M  END
>  <LOGBIO>
6.2000

>  <PRED_LOGBIO>
6.6500

>  <XV_RES>
-0.4060

>  <WHL_TMPL>
2

>  <ANCH>
16-29;19-17

$$$$
ROW37
  -MTS-   01071500333D 0   0.00000     0.00000     0

 39 40  0  0  0  0  0  0  0  0999 V2000
    6.0010   -2.2890   -0.3540 C   0  0  0  0  0  0  0  0  0  0  0  0
    7.4770   -2.5700   -0.0890 C   0  0  0  0  0  0  0  0  0  0  0  0
    7.6130   -3.8560    0.6090 N   0  0  0  0  0  0  0  0  0  0  0  0
    6.9370   -3.8030    1.8000 C   0  0  0  0  0  0  0  0  0  0  0  0
    5.6800   -4.0920    2.1630 C   0  0  0  0  0  0  0  0  0  0  0  0
    4.5820   -4.5510    1.4850 N   0  0  0  0  0  0  0  0  0  0  0  0
    3.5970   -5.3070    2.1630 C   0  0  0  0  0  0  0  0  0  0  0  0
    2.6550   -4.6740    2.9830 C   0  0  0  0  0  0  0  0  0  0  0  0
    1.6900   -5.4440    3.6440 C   0  0  0  0  0  0  0  0  0  0  0  0
    1.6730   -6.7750    3.4880 N   0  0  0  0  0  0  0  0  0  0  0  0
    2.5590   -7.4140    2.7110 C   0  0  0  0  0  0  0  0  0  0  0  0
    3.5490   -6.6990    2.0240 C   0  0  0  0  0  0  0  0  0  0  0  0
    5.9290   -3.7250    3.5750 C   0  0  0  0  0  0  0  0  0  0  0  0
    5.2750   -3.6970    4.6160 O   0  0  0  0  0  0  0  0  0  0  0  0
    7.3180   -3.4060    3.1740 C   0  0  0  0  0  0  0  0  0  0  0  0
    8.3330   -2.9960    3.7330 O   0  0  0  0  0  0  0  0  0  0  0  0
    8.2310   -2.6280   -1.4170 C   0  0  0  0  0  0  0  0  0  0  0  0
    7.6500   -3.7420   -2.2830 C   0  0  0  0  0  0  0  0  0  0  0  0
    8.0900   -1.2930   -2.1410 C   0  0  0  0  0  0  0  0  0  0  0  0
    9.7080   -2.9090   -1.1510 C   0  0  0  0  0  0  0  0  0  0  0  0
    5.5860   -3.0820   -0.9720 H   0  0  0  0  0  0  0  0  0  0  0  0
    5.9000   -1.3370   -0.8710 H   0  0  0  0  0  0  0  0  0  0  0  0
    5.4640   -2.2470    0.5910 H   0  0  0  0  0  0  0  0  0  0  0  0
    7.8920   -1.7760    0.5290 H   0  0  0  0  0  0  0  0  0  0  0  0
    8.5900   -4.0420    0.7850 H   0  0  0  0  0  0  0  0  0  0  0  0
    4.4760   -4.3500    0.5010 H   0  0  0  0  0  0  0  0  0  0  0  0
    2.6730   -3.6010    3.1060 H   0  0  0  0  0  0  0  0  0  0  0  0
    0.9600   -4.9650    4.2790 H   0  0  0  0  0  0  0  0  0  0  0  0
    2.5090   -8.4880    2.6140 H   0  0  0  0  0  0  0  0  0  0  0  0
    4.2630   -7.2140    1.3970 H   0  0  0  0  0  0  0  0  0  0  0  0
    6.5970   -3.5410   -2.4720 H   0  0  0  0  0  0  0  0  0  0  0  0
    8.1870   -3.7830   -3.2290 H   0  0  0  0  0  0  0  0  0  0  0  0
    7.7500   -4.6940   -1.7660 H   0  0  0  0  0  0  0  0  0  0  0  0
    7.0380   -1.0930   -2.3310 H   0  0  0  0  0  0  0  0  0  0  0  0
    8.6270   -1.3350   -3.0870 H   0  0  0  0  0  0  0  0  0  0  0  0
    8.5050   -0.4990   -1.5230 H   0  0  0  0  0  0  0  0  0  0  0  0
    9.8080   -3.8610   -0.6340 H   0  0  0  0  0  0  0  0  0  0  0  0
   10.2450   -2.9510   -2.0960 H   0  0  0  0  0  0  0  0  0  0  0  0
   10.1220   -2.1150   -0.5330 H   0  0  0  0  0  0  0  0  0  0  0  0
  1 21  1  0  0  0  0
  1 22  1  0  0  0  0
  1 23  1  0  0  0  0
  1  2  1  0  0  0  0
  2 24  1  0  0  0  0
  2  3  1  0  0  0  0
  3 25  1  0  0  0  0
  3  4  1  0  0  0  0
  4  5  2  0  0  0  0
  5  6  1  0  0  0  0
  6 26  1  0  0  0  0
  6  7  1  0  0  0  0
  7  8  2  0  0  0  0
  8 27  1  0  0  0  0
  8  9  1  0  0  0  0
  9 28  1  0  0  0  0
  9 10  2  0  0  0  0
 10 11  1  0  0  0  0
 11 29  1  0  0  0  0
 11 12  2  0  0  0  0
 12  7  1  0  0  0  0
 12 30  1  0  0  0  0
  5 13  1  0  0  0  0
 13 14  2  0  0  0  0
 13 15  1  0  0  0  0
 15  4  1  0  0  0  0
 15 16  2  0  0  0  0
  2 17  1  0  0  0  0
 17 18  1  0  0  0  0
 18 31  1  0  0  0  0
 18 32  1  0  0  0  0
 18 33  1  0  0  0  0
 17 19  1  0  0  0  0
 19 34  1  0  0  0  0
 19 35  1  0  0  0  0
 19 36  1  0  0  0  0
 17 20  1  0  0  0  0
 20 37  1  0  0  0  0
 20 38  1  0  0  0  0
 20 39  1  0  0  0  0
M  END
>  <LOGBIO>
6.3000

>  <PRED_LOGBIO>
5.8600

>  <XV_RES>
0.6560

>  <WHL_TMPL>
2

>  <ANCH>
16-29;13-11

$$$$
ROW38
  -MTS-   01071500333D 0   0.00000     0.00000     0

 34 37  0  0  0  0  0  0  0  0999 V2000
    0.2460    7.9270   -6.5710 C   0  0  0  0  0  0  0  0  0  0  0  0
   -0.3580    6.6160   -7.0130 C   0  0  0  0  0  0  0  0  0  0  0  0
   -1.7290    6.3850   -6.8480 C   0  0  0  0  0  0  0  0  0  0  0  0
   -2.2890    5.1690   -7.2580 C   0  0  0  0  0  0  0  0  0  0  0  0
   -1.4780    4.1840   -7.8330 C   0  0  0  0  0  0  0  0  0  0  0  0
   -0.1070    4.4140   -7.9980 C   0  0  0  0  0  0  0  0  0  0  0  0
    0.4530    5.6300   -7.5880 C   0  0  0  0  0  0  0  0  0  0  0  0
    0.6950    7.8150   -5.1330 C   0  0  0  0  0  0  0  0  0  0  0  0
    1.9050    7.4200   -4.7150 C   0  0  0  0  0  0  0  0  0  0  0  0
    1.9060    7.4570   -3.3460 N   0  0  0  0  0  0  0  0  0  0  0  0
    0.5840    7.9130   -2.9640 N   0  0  0  0  0  0  0  0  0  0  0  0
   -0.0800    8.1070   -4.0050 N   0  0  0  0  0  0  0  0  0  0  0  0
    2.9760    7.1200   -2.4830 C   0  0  0  0  0  0  0  0  0  0  0  0
    3.2650    5.7760   -2.2180 C   0  0  0  0  0  0  0  0  0  0  0  0
    4.3240    5.4430   -1.3640 C   0  0  0  0  0  0  0  0  0  0  0  0
    5.0930    6.4540   -0.7760 C   0  0  0  0  0  0  0  0  0  0  0  0
    6.1980    6.4160    0.1070 N   0  0  0  0  0  0  0  0  0  0  0  0
    6.5840    7.7870    0.3800 N   0  0  0  0  0  0  0  0  0  0  0  0
    5.7840    8.6040   -0.2790 C   0  0  0  0  0  0  0  0  0  0  0  0
    4.8040    7.7980   -1.0410 C   0  0  0  0  0  0  0  0  0  0  0  0
    3.7450    8.1310   -1.8950 C   0  0  0  0  0  0  0  0  0  0  0  0
   -0.4980    8.7170   -6.6580 H   0  0  0  0  0  0  0  0  0  0  0  0
    1.1010    8.1630   -7.2000 H   0  0  0  0  0  0  0  0  0  0  0  0
   -2.3550    7.1460   -6.4040 H   0  0  0  0  0  0  0  0  0  0  0  0
   -3.3460    4.9920   -7.1300 H   0  0  0  0  0  0  0  0  0  0  0  0
   -1.9100    3.2460   -8.1490 H   0  0  0  0  0  0  0  0  0  0  0  0
    0.5190    3.6540   -8.4410 H   0  0  0  0  0  0  0  0  0  0  0  0
    1.5110    5.8080   -7.7150 H   0  0  0  0  0  0  0  0  0  0  0  0
    2.7310    7.1240   -5.3450 H   0  0  0  0  0  0  0  0  0  0  0  0
    2.6710    4.9960   -2.6720 H   0  0  0  0  0  0  0  0  0  0  0  0
    4.5470    4.4060   -1.1600 H   0  0  0  0  0  0  0  0  0  0  0  0
    6.6370    5.5860    0.4790 H   0  0  0  0  0  0  0  0  0  0  0  0
    5.8360    9.6820   -0.2650 H   0  0  0  0  0  0  0  0  0  0  0  0
    3.5220    9.1680   -2.0990 H   0  0  0  0  0  0  0  0  0  0  0  0
  1 22  1  0  0  0  0
  1 23  1  0  0  0  0
  1  2  1  0  0  0  0
  2  3  2  0  0  0  0
  3 24  1  0  0  0  0
  3  4  1  0  0  0  0
  4 25  1  0  0  0  0
  4  5  2  0  0  0  0
  5 26  1  0  0  0  0
  5  6  1  0  0  0  0
  6 27  1  0  0  0  0
  6  7  2  0  0  0  0
  7  2  1  0  0  0  0
  7 28  1  0  0  0  0
  1  8  1  0  0  0  0
  8  9  2  0  0  0  0
  9 29  1  0  0  0  0
  9 10  1  0  0  0  0
 10 11  1  0  0  0  0
 11 12  2  0  0  0  0
 12  8  1  0  0  0  0
 10 13  1  0  0  0  0
 13 14  2  0  0  0  0
 14 30  1  0  0  0  0
 14 15  1  0  0  0  0
 15 31  1  0  0  0  0
 15 16  2  0  0  0  0
 16 17  1  0  0  0  0
 17 32  1  0  0  0  0
 17 18  1  0  0  0  0
 18 19  2  0  0  0  0
 19 33  1  0  0  0  0
 19 20  1  0  0  0  0
 20 16  1  0  0  0  0
 20 21  2  0  0  0  0
 21 13  1  0  0  0  0
 21 34  1  0  0  0  0
M  END
>  <LOGBIO>
5.3000

>  <PRED_LOGBIO>
5.8200

>  <XV_RES>
-1.0480

>  <WHL_TMPL>
1

>  <ANCH>
5-6;26-32

$$$$
ROW39
  -MTS-   01071500333D 0   0.00000     0.00000     0

 47 50  0  0  0  0  0  0  0  0999 V2000
    0.3950    4.5950    9.0210 C   0  0  0  0  0  0  0  0  0  0  0  0
    1.1280    4.3730    7.7660 N   0  0  0  0  0  0  0  0  0  0  0  0
    1.5090    3.0090    7.3700 C   0  0  0  0  0  0  0  0  0  0  0  0
    1.4650    5.4700    6.9400 C   0  0  0  0  0  0  0  0  0  0  0  0
    0.5810    5.8910    5.9390 C   0  0  0  0  0  0  0  0  0  0  0  0
    0.9140    6.9770    5.1210 C   0  0  0  0  0  0  0  0  0  0  0  0
    2.1320    7.6430    5.3040 C   0  0  0  0  0  0  0  0  0  0  0  0
    2.4920    8.8140    4.4220 C   0  0  0  0  0  0  0  0  0  0  0  0
    3.2160    8.3310    3.2370 N   0  0  0  0  0  0  0  0  0  0  0  0
    3.6340    9.1940    2.3150 C   0  0  0  0  0  0  0  0  0  0  0  0
    3.4150   10.3960    2.4550 O   0  0  0  0  0  0  0  0  0  0  0  0
    4.3620    8.7080    1.1220 C   0  0  0  0  0  0  0  0  0  0  0  0
    3.8320    8.2090   -0.0030 C   0  0  0  0  0  0  0  0  0  0  0  0
    4.8040    7.7970   -1.0410 C   0  0  0  0  0  0  0  0  0  0  0  0
    4.7320    7.2140   -2.3990 C   0  0  0  0  0  0  0  0  0  0  0  0
    5.9700    7.0680   -2.8350 N   0  0  0  0  0  0  0  0  0  0  0  0
    6.8660    7.5410   -1.7980 N   0  0  0  0  0  0  0  0  0  0  0  0
    6.1000    7.9660   -0.7450 C   0  0  0  0  0  0  0  0  0  0  0  0
    6.1150    8.6630    0.8820 S   0  0  0  0  0  0  0  0  0  0  0  0
    3.4980    6.8580   -3.1350 C   0  0  0  0  0  0  0  0  0  0  0  0
    2.5250    7.8340   -3.3830 C   0  0  0  0  0  0  0  0  0  0  0  0
    1.3580    7.4980   -4.0790 C   0  0  0  0  0  0  0  0  0  0  0  0
    1.1630    6.1860   -4.5260 C   0  0  0  0  0  0  0  0  0  0  0  0
    2.1350    5.2100   -4.2780 C   0  0  0  0  0  0  0  0  0  0  0  0
    3.3030    5.5460   -3.5820 C   0  0  0  0  0  0  0  0  0  0  0  0
    3.0170    7.2220    6.3040 C   0  0  0  0  0  0  0  0  0  0  0  0
    2.6830    6.1360    7.1220 C   0  0  0  0  0  0  0  0  0  0  0  0
    0.9780    5.2440    9.6710 H   0  0  0  0  0  0  0  0  0  0  0  0
    0.2270    3.6420    9.5170 H   0  0  0  0  0  0  0  0  0  0  0  0
   -0.5620    5.0650    8.8040 H   0  0  0  0  0  0  0  0  0  0  0  0
    1.0510    2.7680    6.4130 H   0  0  0  0  0  0  0  0  0  0  0  0
    1.1670    2.3030    8.1240 H   0  0  0  0  0  0  0  0  0  0  0  0
    2.5920    2.9480    7.2800 H   0  0  0  0  0  0  0  0  0  0  0  0
   -0.3590    5.3770    5.7980 H   0  0  0  0  0  0  0  0  0  0  0  0
    0.2320    7.3010    4.3500 H   0  0  0  0  0  0  0  0  0  0  0  0
    3.1250    9.5040    4.9760 H   0  0  0  0  0  0  0  0  0  0  0  0
    1.5840    9.3250    4.1090 H   0  0  0  0  0  0  0  0  0  0  0  0
    3.3950    7.3440    3.1220 H   0  0  0  0  0  0  0  0  0  0  0  0
    2.7660    8.1130   -0.1440 H   0  0  0  0  0  0  0  0  0  0  0  0
    7.8750    7.5550   -1.8440 H   0  0  0  0  0  0  0  0  0  0  0  0
    2.6760    8.8470   -3.0380 H   0  0  0  0  0  0  0  0  0  0  0  0
    0.6080    8.2510   -4.2710 H   0  0  0  0  0  0  0  0  0  0  0  0
    0.2620    5.9270   -5.0630 H   0  0  0  0  0  0  0  0  0  0  0  0
    1.9850    4.1980   -4.6230 H   0  0  0  0  0  0  0  0  0  0  0  0
    4.0530    4.7930   -3.3910 H   0  0  0  0  0  0  0  0  0  0  0  0
    3.9560    7.7350    6.4450 H   0  0  0  0  0  0  0  0  0  0  0  0
    3.3650    5.8110    7.8940 H   0  0  0  0  0  0  0  0  0  0  0  0
  1 28  1  0  0  0  0
  1 29  1  0  0  0  0
  1 30  1  0  0  0  0
  1  2  1  0  0  0  0
  2  3  1  0  0  0  0
  3 31  1  0  0  0  0
  3 32  1  0  0  0  0
  3 33  1  0  0  0  0
  2  4  1  0  0  0  0
  4  5  2  0  0  0  0
  5 34  1  0  0  0  0
  5  6  1  0  0  0  0
  6 35  1  0  0  0  0
  6  7  2  0  0  0  0
  7  8  1  0  0  0  0
  8 36  1  0  0  0  0
  8 37  1  0  0  0  0
  8  9  1  0  0  0  0
  9 38  1  0  0  0  0
  9 10  1  0  0  0  0
 10 11  2  0  0  0  0
 10 12  1  0  0  0  0
 12 13  2  0  0  0  0
 13 39  1  0  0  0  0
 13 14  1  0  0  0  0
 14 15  1  0  0  0  0
 15 16  2  0  0  0  0
 16 17  1  0  0  0  0
 17 40  1  0  0  0  0
 17 18  1  0  0  0  0
 18 14  2  0  0  0  0
 18 19  1  0  0  0  0
 19 12  1  0  0  0  0
 15 20  1  0  0  0  0
 20 21  2  0  0  0  0
 21 41  1  0  0  0  0
 21 22  1  0  0  0  0
 22 42  1  0  0  0  0
 22 23  2  0  0  0  0
 23 43  1  0  0  0  0
 23 24  1  0  0  0  0
 24 44  1  0  0  0  0
 24 25  2  0  0  0  0
 25 20  1  0  0  0  0
 25 45  1  0  0  0  0
  7 26  1  0  0  0  0
 26 46  1  0  0  0  0
 26 27  2  0  0  0  0
 27  4  1  0  0  0  0
 27 47  1  0  0  0  0
M  END
>  <LOGBIO>
7.4000

>  <PRED_LOGBIO>
7.6000

>  <XV_RES>
0.0380

>  <WHL_TMPL>
1

>  <ANCH>
6-14;26-24

$$$$
ROW40
  -MTS-   01071500333D 0   0.00000     0.00000     0

 53 56  0  0  0  0  0  0  0  0999 V2000
    4.6930    1.7090   -0.4290 C   0  0  0  0  0  0  0  0  0  0  0  0
    3.2900    2.2560   -0.6770 C   0  0  0  0  0  0  0  0  0  0  0  0
    2.3420    1.7280    0.3960 C   0  0  0  0  0  0  0  0  0  0  0  0
    2.8040    1.8050   -2.0510 C   0  0  0  0  0  0  0  0  0  0  0  0
    3.3190    3.6850   -0.6260 O   0  0  0  0  0  0  0  0  0  0  0  0
    4.1090    4.3340   -1.5070 C   0  0  0  0  0  0  0  0  0  0  0  0
    4.7700    3.7020   -2.3150 O   0  0  0  0  0  0  0  0  0  0  0  0
    4.1670    5.6630   -1.4950 N   0  0  0  0  0  0  0  0  0  0  0  0
    3.2910    6.5660   -2.2170 N   0  0  0  0  0  0  0  0  0  0  0  0
    3.6470    7.8110   -1.9650 C   0  0  0  0  0  0  0  0  0  0  0  0
    4.8040    7.7980   -1.0410 C   0  0  0  0  0  0  0  0  0  0  0  0
    5.5730    8.8090   -0.4530 C   0  0  0  0  0  0  0  0  0  0  0  0
    6.6320    8.4760    0.4010 C   0  0  0  0  0  0  0  0  0  0  0  0
    7.4090    9.4980    0.9950 N   0  0  0  0  0  0  0  0  0  0  0  0
    6.9690   10.1190    2.1340 C   0  0  0  0  0  0  0  0  0  0  0  0
    7.1310    9.8750    3.4420 C   0  0  0  0  0  0  0  0  0  0  0  0
    7.7990    8.9100    4.1480 N   0  0  0  0  0  0  0  0  0  0  0  0
    9.1750    9.3580    4.4080 C   0  0  0  0  0  0  0  0  0  0  0  0
    9.9120    8.2950    5.1870 C   0  0  0  0  0  0  0  0  0  0  0  0
   10.6160    7.2920    4.5090 C   0  0  0  0  0  0  0  0  0  0  0  0
   11.2990    6.3060    5.2310 C   0  0  0  0  0  0  0  0  0  0  0  0
   11.2780    6.3230    6.6310 C   0  0  0  0  0  0  0  0  0  0  0  0
   12.1270    5.0980    7.5280 Cl  0  0  0  0  0  0  0  0  0  0  0  0
   10.5750    7.3260    7.3090 C   0  0  0  0  0  0  0  0  0  0  0  0
    9.8910    8.3120    6.5870 C   0  0  0  0  0  0  0  0  0  0  0  0
    9.0170    9.5580    7.4290 Cl  0  0  0  0  0  0  0  0  0  0  0  0
    6.3120   11.0450    3.8330 C   0  0  0  0  0  0  0  0  0  0  0  0
    5.9450   11.5620    4.8870 O   0  0  0  0  0  0  0  0  0  0  0  0
    6.1340   11.3140    2.3890 C   0  0  0  0  0  0  0  0  0  0  0  0
    5.5520   12.1540    1.7050 O   0  0  0  0  0  0  0  0  0  0  0  0
    6.9210    7.1320    0.6660 C   0  0  0  0  0  0  0  0  0  0  0  0
    6.1520    6.1210    0.0780 C   0  0  0  0  0  0  0  0  0  0  0  0
    5.0930    6.4540   -0.7760 C   0  0  0  0  0  0  0  0  0  0  0  0
    5.0400    2.0300    0.5510 H   0  0  0  0  0  0  0  0  0  0  0  0
    4.6710    0.6220   -0.4680 H   0  0  0  0  0  0  0  0  0  0  0  0
    5.3690    2.0850   -1.1940 H   0  0  0  0  0  0  0  0  0  0  0  0
    2.6890    2.0490    1.3760 H   0  0  0  0  0  0  0  0  0  0  0  0
    2.3200    0.6410    0.3580 H   0  0  0  0  0  0  0  0  0  0  0  0
    1.3420    2.1180    0.2200 H   0  0  0  0  0  0  0  0  0  0  0  0
    3.4790    2.1820   -2.8160 H   0  0  0  0  0  0  0  0  0  0  0  0
    2.7810    0.7180   -2.0900 H   0  0  0  0  0  0  0  0  0  0  0  0
    1.8030    2.1950   -2.2270 H   0  0  0  0  0  0  0  0  0  0  0  0
    3.1730    8.6950   -2.3660 H   0  0  0  0  0  0  0  0  0  0  0  0
    5.3500    9.8450   -0.6580 H   0  0  0  0  0  0  0  0  0  0  0  0
    8.2890    9.7690    0.5800 H   0  0  0  0  0  0  0  0  0  0  0  0
    7.3270    8.7470    5.0260 H   0  0  0  0  0  0  0  0  0  0  0  0
    9.6840    9.5340    3.4630 H   0  0  0  0  0  0  0  0  0  0  0  0
    9.1530   10.2800    4.9850 H   0  0  0  0  0  0  0  0  0  0  0  0
   10.6320    7.2790    3.4300 H   0  0  0  0  0  0  0  0  0  0  0  0
   11.8420    5.5330    4.7090 H   0  0  0  0  0  0  0  0  0  0  0  0
   10.5590    7.3390    8.3890 H   0  0  0  0  0  0  0  0  0  0  0  0
    7.7380    6.8750    1.3240 H   0  0  0  0  0  0  0  0  0  0  0  0
    6.3750    5.0840    0.2820 H   0  0  0  0  0  0  0  0  0  0  0  0
  1 34  1  0  0  0  0
  1 35  1  0  0  0  0
  1 36  1  0  0  0  0
  1  2  1  0  0  0  0
  2  3  1  0  0  0  0
  3 37  1  0  0  0  0
  3 38  1  0  0  0  0
  3 39  1  0  0  0  0
  2  4  1  0  0  0  0
  4 40  1  0  0  0  0
  4 41  1  0  0  0  0
  4 42  1  0  0  0  0
  2  5  1  0  0  0  0
  5  6  1  0  0  0  0
  6  7  2  0  0  0  0
  6  8  1  0  0  0  0
  8  9  1  0  0  0  0
  9 10  2  0  0  0  0
 10 43  1  0  0  0  0
 10 11  1  0  0  0  0
 11 12  2  0  0  0  0
 12 44  1  0  0  0  0
 12 13  1  0  0  0  0
 13 14  1  0  0  0  0
 14 45  1  0  0  0  0
 14 15  1  0  0  0  0
 15 16  2  0  0  0  0
 16 17  1  0  0  0  0
 17 46  1  0  0  0  0
 17 18  1  0  0  0  0
 18 47  1  0  0  0  0
 18 48  1  0  0  0  0
 18 19  1  0  0  0  0
 19 20  2  0  0  0  0
 20 49  1  0  0  0  0
 20 21  1  0  0  0  0
 21 50  1  0  0  0  0
 21 22  2  0  0  0  0
 22 23  1  0  0  0  0
 22 24  1  0  0  0  0
 24 51  1  0  0  0  0
 24 25  2  0  0  0  0
 25 19  1  0  0  0  0
 25 26  1  0  0  0  0
 16 27  1  0  0  0  0
 27 28  2  0  0  0  0
 27 29  1  0  0  0  0
 29 15  1  0  0  0  0
 29 30  2  0  0  0  0
 13 31  2  0  0  0  0
 31 52  1  0  0  0  0
 31 32  1  0  0  0  0
 32 53  1  0  0  0  0
 32 33  2  0  0  0  0
 33  8  1  0  0  0  0
 33 11  1  0  0  0  0
M  END
>  <LOGBIO>
6.6000

>  <PRED_LOGBIO>
6.3800

>  <XV_RES>
0.4440

>  <WHL_TMPL>
1

>  <ANCH>
5-6;53-21

$$$$
ROW41
  -MTS-   01071500333D 0   0.00000     0.00000     0

 53 55  0  0  0  0  0  0  0  0999 V2000
   11.7760   -1.5460    8.0660 C   0  0  0  0  0  0  0  0  0  0  0  0
   10.5110   -2.0750    7.5360 N   0  0  0  0  0  0  0  0  0  0  0  0
   10.3210   -2.1520    6.2220 C   0  0  0  0  0  0  0  0  0  0  0  0
   11.2030   -1.7800    5.4500 O   0  0  0  0  0  0  0  0  0  0  0  0
    9.0220   -2.6970    5.6780 C   0  0  0  0  0  0  0  0  0  0  0  0
    9.0590   -2.6780    4.2490 O   0  0  0  0  0  0  0  0  0  0  0  0
    7.9610   -3.1370    3.5710 C   0  0  0  0  0  0  0  0  0  0  0  0
    6.9310   -2.2540    3.2270 C   0  0  0  0  0  0  0  0  0  0  0  0
    5.8080   -2.7240    2.5340 C   0  0  0  0  0  0  0  0  0  0  0  0
    5.7160   -4.0760    2.1850 C   0  0  0  0  0  0  0  0  0  0  0  0
    4.5820   -4.5510    1.4850 N   0  0  0  0  0  0  0  0  0  0  0  0
    3.5970   -5.3070    2.1630 C   0  0  0  0  0  0  0  0  0  0  0  0
    3.3740   -6.5840    1.8250 N   0  0  0  0  0  0  0  0  0  0  0  0
    2.4450   -7.3160    2.4560 C   0  0  0  0  0  0  0  0  0  0  0  0
    2.2380   -8.6620    2.0710 N   0  0  0  0  0  0  0  0  0  0  0  0
    1.2280   -9.4290    2.6970 C   0  0  0  0  0  0  0  0  0  0  0  0
    1.5240  -10.1720    3.8460 C   0  0  0  0  0  0  0  0  0  0  0  0
    0.5240  -10.9310    4.4650 C   0  0  0  0  0  0  0  0  0  0  0  0
   -0.7720  -10.9480    3.9350 C   0  0  0  0  0  0  0  0  0  0  0  0
   -1.8500  -11.7680    4.6030 C   0  0  0  0  0  0  0  0  0  0  0  0
   -1.0680  -10.2060    2.7860 C   0  0  0  0  0  0  0  0  0  0  0  0
   -0.0680   -9.4460    2.1660 C   0  0  0  0  0  0  0  0  0  0  0  0
   -2.7700  -10.2280    2.0890 S   0  0  0  0  0  0  0  0  0  0  0  0
   -3.0370   -8.9820    1.4410 O   0  0  0  0  0  0  0  0  0  0  0  0
   -3.7150  -10.4280    3.1440 O   0  0  0  0  0  0  0  0  0  0  0  0
   -2.9090  -11.5310    0.9280 N   0  0  0  0  0  0  0  0  0  0  0  0
    1.7090   -6.7930    3.4460 N   0  0  0  0  0  0  0  0  0  0  0  0
    1.8850   -5.5210    3.8300 C   0  0  0  0  0  0  0  0  0  0  0  0
    2.8470   -4.7270    3.1930 C   0  0  0  0  0  0  0  0  0  0  0  0
    2.6910   -3.3010    3.1180 F   0  0  0  0  0  0  0  0  0  0  0  0
    6.7470   -4.9600    2.5290 C   0  0  0  0  0  0  0  0  0  0  0  0
    7.8690   -4.4900    3.2220 C   0  0  0  0  0  0  0  0  0  0  0  0
   11.9140   -0.5230    7.7210 H   0  0  0  0  0  0  0  0  0  0  0  0
   11.7480   -1.5600    9.1540 H   0  0  0  0  0  0  0  0  0  0  0  0
   12.6020   -2.1610    7.7170 H   0  0  0  0  0  0  0  0  0  0  0  0
    9.7870   -2.3810    8.1700 H   0  0  0  0  0  0  0  0  0  0  0  0
    8.8840   -3.7190    6.0240 H   0  0  0  0  0  0  0  0  0  0  0  0
    8.1960   -2.0810    6.0270 H   0  0  0  0  0  0  0  0  0  0  0  0
    7.0010   -1.2110    3.4960 H   0  0  0  0  0  0  0  0  0  0  0  0
    5.0130   -2.0430    2.2690 H   0  0  0  0  0  0  0  0  0  0  0  0
    4.4760   -4.3500    0.5010 H   0  0  0  0  0  0  0  0  0  0  0  0
    2.8120   -9.0740    1.3490 H   0  0  0  0  0  0  0  0  0  0  0  0
    2.5230  -10.1590    4.2550 H   0  0  0  0  0  0  0  0  0  0  0  0
    0.7520  -11.5040    5.3520 H   0  0  0  0  0  0  0  0  0  0  0  0
   -1.6510  -11.8280    5.6710 H   0  0  0  0  0  0  0  0  0  0  0  0
   -1.8590  -12.7700    4.1790 H   0  0  0  0  0  0  0  0  0  0  0  0
   -2.8170  -11.2960    4.4410 H   0  0  0  0  0  0  0  0  0  0  0  0
   -0.2960   -8.8730    1.2800 H   0  0  0  0  0  0  0  0  0  0  0  0
   -2.1140  -12.1250    0.7390 H   0  0  0  0  0  0  0  0  0  0  0  0
   -3.7830  -11.6880    0.4470 H   0  0  0  0  0  0  0  0  0  0  0  0
    1.2870   -5.1090    4.6290 H   0  0  0  0  0  0  0  0  0  0  0  0
    6.6760   -6.0030    2.2600 H   0  0  0  0  0  0  0  0  0  0  0  0
    8.6640   -5.1710    3.4870 H   0  0  0  0  0  0  0  0  0  0  0  0
  1 33  1  0  0  0  0
  1 34  1  0  0  0  0
  1 35  1  0  0  0  0
  1  2  1  0  0  0  0
  2 36  1  0  0  0  0
  2  3  1  0  0  0  0
  3  4  2  0  0  0  0
  3  5  1  0  0  0  0
  5 37  1  0  0  0  0
  5 38  1  0  0  0  0
  5  6  1  0  0  0  0
  6  7  1  0  0  0  0
  7  8  2  0  0  0  0
  8 39  1  0  0  0  0
  8  9  1  0  0  0  0
  9 40  1  0  0  0  0
  9 10  2  0  0  0  0
 10 11  1  0  0  0  0
 11 41  1  0  0  0  0
 11 12  1  0  0  0  0
 12 13  1  0  0  0  0
 13 14  2  0  0  0  0
 14 15  1  0  0  0  0
 15 42  1  0  0  0  0
 15 16  1  0  0  0  0
 16 17  2  0  0  0  0
 17 43  1  0  0  0  0
 17 18  1  0  0  0  0
 18 44  1  0  0  0  0
 18 19  2  0  0  0  0
 19 20  1  0  0  0  0
 20 45  1  0  0  0  0
 20 46  1  0  0  0  0
 20 47  1  0  0  0  0
 19 21  1  0  0  0  0
 21 22  2  0  0  0  0
 22 16  1  0  0  0  0
 22 48  1  0  0  0  0
 21 23  1  0  0  0  0
 23 24  2  0  0  0  0
 23 25  2  0  0  0  0
 23 26  1  0  0  0  0
 26 49  1  0  0  0  0
 26 50  1  0  0  0  0
 14 27  1  0  0  0  0
 27 28  2  0  0  0  0
 28 51  1  0  0  0  0
 28 29  1  0  0  0  0
 29 12  2  0  0  0  0
 29 30  1  0  0  0  0
 10 31  1  0  0  0  0
 31 52  1  0  0  0  0
 31 32  2  0  0  0  0
 32  7  1  0  0  0  0
 32 53  1  0  0  0  0
M  END
>  <LOGBIO>
6.6000

>  <PRED_LOGBIO>
6.1800

>  <XV_RES>
0.9000

>  <WHL_TMPL>
2

>  <ANCH>
16-29;21-19

$$$$
ROW42
  -MTS-   01071500333D 0   0.00000     0.00000     0

 56 60  0  0  0  0  0  0  0  0999 V2000
    1.0840   -4.5920    5.8240 C   0  0  0  0  0  0  0  0  0  0  0  0
    0.7620   -4.7820    4.4440 O   0  0  0  0  0  0  0  0  0  0  0  0
    1.6830   -5.4120    3.6490 C   0  0  0  0  0  0  0  0  0  0  0  0
    1.6500   -6.8050    3.5070 C   0  0  0  0  0  0  0  0  0  0  0  0
    2.5890   -7.4480    2.6920 C   0  0  0  0  0  0  0  0  0  0  0  0
    3.5640   -6.6990    2.0210 C   0  0  0  0  0  0  0  0  0  0  0  0
    3.5970   -5.3070    2.1630 C   0  0  0  0  0  0  0  0  0  0  0  0
    2.6580   -4.6640    2.9780 C   0  0  0  0  0  0  0  0  0  0  0  0
    2.6910   -3.3010    3.1180 O   0  0  0  0  0  0  0  0  0  0  0  0
    1.8950   -2.5150    2.2260 C   0  0  0  0  0  0  0  0  0  0  0  0
    4.5570   -7.3790    1.1610 C   0  0  0  0  0  0  0  0  0  0  0  0
    5.4500   -8.0550    1.6680 O   0  0  0  0  0  0  0  0  0  0  0  0
    4.4830   -7.2610   -0.1620 N   0  0  0  0  0  0  0  0  0  0  0  0
    5.4030   -7.9500   -0.9870 C   0  0  0  0  0  0  0  0  0  0  0  0
    4.9990   -8.9870   -1.6960 N   0  0  0  0  0  0  0  0  0  0  0  0
    6.1190   -9.5150   -2.4510 N   0  0  0  0  0  0  0  0  0  0  0  0
    7.2480   -8.7180   -2.1490 C   0  0  0  0  0  0  0  0  0  0  0  0
    8.5780   -8.7680   -2.5840 C   0  0  0  0  0  0  0  0  0  0  0  0
    9.5050   -7.8310   -2.1100 C   0  0  0  0  0  0  0  0  0  0  0  0
    9.1010   -6.8450   -1.2020 C   0  0  0  0  0  0  0  0  0  0  0  0
    7.7710   -6.7950   -0.7670 C   0  0  0  0  0  0  0  0  0  0  0  0
    6.8450   -7.7320   -1.2410 C   0  0  0  0  0  0  0  0  0  0  0  0
   10.0800   -5.8550   -0.7010 C   0  0  0  0  0  0  0  0  0  0  0  0
   10.4260   -5.6680    0.5800 C   0  0  0  0  0  0  0  0  0  0  0  0
   11.3560   -4.6630    0.6200 N   0  0  0  0  0  0  0  0  0  0  0  0
   12.0210   -4.1150    1.8110 C   0  0  0  0  0  0  0  0  0  0  0  0
   13.2910   -4.8880    2.0770 C   0  0  0  0  0  0  0  0  0  0  0  0
   13.2630   -6.0190    2.9010 C   0  0  0  0  0  0  0  0  0  0  0  0
   14.4400   -6.7350    3.1490 C   0  0  0  0  0  0  0  0  0  0  0  0
   15.6460   -6.3190    2.5720 C   0  0  0  0  0  0  0  0  0  0  0  0
   15.6750   -5.1870    1.7480 C   0  0  0  0  0  0  0  0  0  0  0  0
   14.4970   -4.4720    1.5010 C   0  0  0  0  0  0  0  0  0  0  0  0
   11.5490   -4.2510   -0.7570 N   0  0  0  0  0  0  0  0  0  0  0  0
   10.8080   -4.9500   -1.4830 N   0  0  0  0  0  0  0  0  0  0  0  0
    1.9870   -3.9910    5.9070 H   0  0  0  0  0  0  0  0  0  0  0  0
    0.2620   -4.0820    6.3210 H   0  0  0  0  0  0  0  0  0  0  0  0
    1.2480   -5.5600    6.2940 H   0  0  0  0  0  0  0  0  0  0  0  0
    0.9000   -7.3830    4.0260 H   0  0  0  0  0  0  0  0  0  0  0  0
    2.5620   -8.5220    2.5810 H   0  0  0  0  0  0  0  0  0  0  0  0
    4.3470   -4.7290    1.6440 H   0  0  0  0  0  0  0  0  0  0  0  0
    0.8390   -2.6870    2.4220 H   0  0  0  0  0  0  0  0  0  0  0  0
    2.0910   -2.8870    1.2220 H   0  0  0  0  0  0  0  0  0  0  0  0
    2.1890   -1.4760    2.3600 H   0  0  0  0  0  0  0  0  0  0  0  0
    3.7700   -6.6790   -0.5780 H   0  0  0  0  0  0  0  0  0  0  0  0
    6.0970  -10.3070   -3.0780 H   0  0  0  0  0  0  0  0  0  0  0  0
    8.8890   -9.5280   -3.2840 H   0  0  0  0  0  0  0  0  0  0  0  0
   10.5310   -7.8690   -2.4450 H   0  0  0  0  0  0  0  0  0  0  0  0
    7.4600   -6.0350   -0.0670 H   0  0  0  0  0  0  0  0  0  0  0  0
   10.0400   -6.2120    1.4300 H   0  0  0  0  0  0  0  0  0  0  0  0
   11.3580   -4.2010    2.6680 H   0  0  0  0  0  0  0  0  0  0  0  0
   12.2620   -3.0680    1.6420 H   0  0  0  0  0  0  0  0  0  0  0  0
   12.3320   -6.3400    3.3460 H   0  0  0  0  0  0  0  0  0  0  0  0
   14.4180   -7.6070    3.7840 H   0  0  0  0  0  0  0  0  0  0  0  0
   16.5550   -6.8710    2.7630 H   0  0  0  0  0  0  0  0  0  0  0  0
   16.6050   -4.8670    1.3030 H   0  0  0  0  0  0  0  0  0  0  0  0
   14.5190   -3.5990    0.8650 H   0  0  0  0  0  0  0  0  0  0  0  0
  1 35  1  0  0  0  0
  1 36  1  0  0  0  0
  1 37  1  0  0  0  0
  1  2  1  0  0  0  0
  2  3  1  0  0  0  0
  3  4  2  0  0  0  0
  4 38  1  0  0  0  0
  4  5  1  0  0  0  0
  5 39  1  0  0  0  0
  5  6  2  0  0  0  0
  6  7  1  0  0  0  0
  7 40  1  0  0  0  0
  7  8  2  0  0  0  0
  8  3  1  0  0  0  0
  8  9  1  0  0  0  0
  9 10  1  0  0  0  0
 10 41  1  0  0  0  0
 10 42  1  0  0  0  0
 10 43  1  0  0  0  0
  6 11  1  0  0  0  0
 11 12  2  0  0  0  0
 11 13  1  0  0  0  0
 13 44  1  0  0  0  0
 13 14  1  0  0  0  0
 14 15  2  0  0  0  0
 15 16  1  0  0  0  0
 16 45  1  0  0  0  0
 16 17  1  0  0  0  0
 17 18  2  0  0  0  0
 18 46  1  0  0  0  0
 18 19  1  0  0  0  0
 19 47  1  0  0  0  0
 19 20  2  0  0  0  0
 20 21  1  0  0  0  0
 21 48  1  0  0  0  0
 21 22  2  0  0  0  0
 22 14  1  0  0  0  0
 22 17  1  0  0  0  0
 20 23  1  0  0  0  0
 23 24  2  0  0  0  0
 24 49  1  0  0  0  0
 24 25  1  0  0  0  0
 25 26  1  0  0  0  0
 26 50  1  0  0  0  0
 26 51  1  0  0  0  0
 26 27  1  0  0  0  0
 27 28  2  0  0  0  0
 28 52  1  0  0  0  0
 28 29  1  0  0  0  0
 29 53  1  0  0  0  0
 29 30  2  0  0  0  0
 30 54  1  0  0  0  0
 30 31  1  0  0  0  0
 31 55  1  0  0  0  0
 31 32  2  0  0  0  0
 32 27  1  0  0  0  0
 32 56  1  0  0  0  0
 25 33  1  0  0  0  0
 33 34  2  0  0  0  0
 34 23  1  0  0  0  0
M  END
>  <LOGBIO>
7.3000

>  <PRED_LOGBIO>
7.5900

>  <XV_RES>
-0.0370

>  <WHL_TMPL>
2

>  <ANCH>
1-2;24-25

$$$$
ROW43
  -MTS-   01071500333D 0   0.00000     0.00000     0

 56 58  0  0  0  0  0  0  0  0999 V2000
    0.6150   -6.5620    4.9010 C   0  0  0  0  0  0  0  0  0  0  0  0
    1.5240   -5.6500    4.0830 C   0  0  0  0  0  0  0  0  0  0  0  0
    1.2600   -5.8510    2.6510 N   0  0  0  0  0  0  0  0  0  0  0  0
   -0.1450   -5.5280    2.3620 C   0  0  0  0  0  0  0  0  0  0  0  0
   -1.0540   -6.4400    3.1790 C   0  0  0  0  0  0  0  0  0  0  0  0
    2.1370   -4.9720    1.8630 C   0  0  0  0  0  0  0  0  0  0  0  0
    3.5970   -5.3070    2.1630 C   0  0  0  0  0  0  0  0  0  0  0  0
    4.5820   -4.5510    1.4850 N   0  0  0  0  0  0  0  0  0  0  0  0
    5.6480   -4.1050    2.1430 C   0  0  0  0  0  0  0  0  0  0  0  0
    5.7470   -4.2930    3.3540 O   0  0  0  0  0  0  0  0  0  0  0  0
    6.7160   -3.3800    1.4180 C   0  0  0  0  0  0  0  0  0  0  0  0
    7.8350   -2.8620    1.9430 C   0  0  0  0  0  0  0  0  0  0  0  0
    8.2270   -2.9210    3.4000 C   0  0  0  0  0  0  0  0  0  0  0  0
    8.5670   -2.2710    0.9470 N   0  0  0  0  0  0  0  0  0  0  0  0
    7.9030   -2.4130   -0.2430 C   0  0  0  0  0  0  0  0  0  0  0  0
    8.3710   -1.9090   -1.5530 C   0  0  0  0  0  0  0  0  0  0  0  0
    8.0300   -0.6780   -1.9580 C   0  0  0  0  0  0  0  0  0  0  0  0
    7.2000    0.3120   -1.2340 C   0  0  0  0  0  0  0  0  0  0  0  0
    6.6870    0.1470   -0.1290 O   0  0  0  0  0  0  0  0  0  0  0  0
    7.1010    1.4080   -1.9800 N   0  0  0  0  0  0  0  0  0  0  0  0
    7.8130    1.2600   -3.1940 C   0  0  0  0  0  0  0  0  0  0  0  0
    7.9880    2.1390   -4.2700 C   0  0  0  0  0  0  0  0  0  0  0  0
    8.7520    1.7480   -5.3760 C   0  0  0  0  0  0  0  0  0  0  0  0
    9.3410    0.4780   -5.4070 C   0  0  0  0  0  0  0  0  0  0  0  0
   10.0770    0.1010   -6.4740 F   0  0  0  0  0  0  0  0  0  0  0  0
    9.1660   -0.4000   -4.3310 C   0  0  0  0  0  0  0  0  0  0  0  0
    8.4020   -0.0100   -3.2250 C   0  0  0  0  0  0  0  0  0  0  0  0
    6.7610   -3.0820   -0.0310 C   0  0  0  0  0  0  0  0  0  0  0  0
    5.7270   -3.4580   -1.0640 C   0  0  0  0  0  0  0  0  0  0  0  0
    0.8100   -7.5990    4.6380 H   0  0  0  0  0  0  0  0  0  0  0  0
    0.8100   -6.4130    5.9600 H   0  0  0  0  0  0  0  0  0  0  0  0
   -0.4250   -6.3230    4.6870 H   0  0  0  0  0  0  0  0  0  0  0  0
    2.5640   -5.8880    4.2970 H   0  0  0  0  0  0  0  0  0  0  0  0
    1.3290   -4.6120    4.3450 H   0  0  0  0  0  0  0  0  0  0  0  0
   -0.3400   -4.4910    2.6240 H   0  0  0  0  0  0  0  0  0  0  0  0
   -0.3400   -5.6770    1.3020 H   0  0  0  0  0  0  0  0  0  0  0  0
   -0.8590   -6.2920    4.2390 H   0  0  0  0  0  0  0  0  0  0  0  0
   -2.0940   -6.2020    2.9660 H   0  0  0  0  0  0  0  0  0  0  0  0
   -0.8590   -7.4780    2.9170 H   0  0  0  0  0  0  0  0  0  0  0  0
    1.9410   -3.9350    2.1250 H   0  0  0  0  0  0  0  0  0  0  0  0
    1.9410   -5.1210    0.8030 H   0  0  0  0  0  0  0  0  0  0  0  0
    3.7320   -6.3280    1.8130 H   0  0  0  0  0  0  0  0  0  0  0  0
    3.7400   -5.1780    3.2340 H   0  0  0  0  0  0  0  0  0  0  0  0
    4.4760   -4.3500    0.5010 H   0  0  0  0  0  0  0  0  0  0  0  0
    8.8230   -2.0460    3.6500 H   0  0  0  0  0  0  0  0  0  0  0  0
    8.8090   -3.8210    3.5830 H   0  0  0  0  0  0  0  0  0  0  0  0
    7.3300   -2.9370    4.0160 H   0  0  0  0  0  0  0  0  0  0  0  0
    9.4540   -1.8060    1.0700 H   0  0  0  0  0  0  0  0  0  0  0  0
    8.9870   -2.5330   -2.1840 H   0  0  0  0  0  0  0  0  0  0  0  0
    6.5870    2.2360   -1.7160 H   0  0  0  0  0  0  0  0  0  0  0  0
    7.5340    3.1180   -4.2460 H   0  0  0  0  0  0  0  0  0  0  0  0
    8.8870    2.4260   -6.2060 H   0  0  0  0  0  0  0  0  0  0  0  0
    9.6200   -1.3800   -4.3550 H   0  0  0  0  0  0  0  0  0  0  0  0
    6.2120   -3.6030   -2.0270 H   0  0  0  0  0  0  0  0  0  0  0  0
    4.9900   -2.6620   -1.1460 H   0  0  0  0  0  0  0  0  0  0  0  0
    5.2330   -4.3800   -0.7650 H   0  0  0  0  0  0  0  0  0  0  0  0
  1 30  1  0  0  0  0
  1 31  1  0  0  0  0
  1 32  1  0  0  0  0
  1  2  1  0  0  0  0
  2 33  1  0  0  0  0
  2 34  1  0  0  0  0
  2  3  1  0  0  0  0
  3  4  1  0  0  0  0
  4 35  1  0  0  0  0
  4 36  1  0  0  0  0
  4  5  1  0  0  0  0
  5 37  1  0  0  0  0
  5 38  1  0  0  0  0
  5 39  1  0  0  0  0
  3  6  1  0  0  0  0
  6 40  1  0  0  0  0
  6 41  1  0  0  0  0
  6  7  1  0  0  0  0
  7 42  1  0  0  0  0
  7 43  1  0  0  0  0
  7  8  1  0  0  0  0
  8 44  1  0  0  0  0
  8  9  1  0  0  0  0
  9 10  2  0  0  0  0
  9 11  1  0  0  0  0
 11 12  2  0  0  0  0
 12 13  1  0  0  0  0
 13 45  1  0  0  0  0
 13 46  1  0  0  0  0
 13 47  1  0  0  0  0
 12 14  1  0  0  0  0
 14 48  1  0  0  0  0
 14 15  1  0  0  0  0
 15 16  1  0  0  0  0
 16 49  1  0  0  0  0
 16 17  2  0  0  0  0
 17 18  1  0  0  0  0
 18 19  2  0  0  0  0
 18 20  1  0  0  0  0
 20 50  1  0  0  0  0
 20 21  1  0  0  0  0
 21 22  2  0  0  0  0
 22 51  1  0  0  0  0
 22 23  1  0  0  0  0
 23 52  1  0  0  0  0
 23 24  2  0  0  0  0
 24 25  1  0  0  0  0
 24 26  1  0  0  0  0
 26 53  1  0  0  0  0
 26 27  2  0  0  0  0
 27 17  1  0  0  0  0
 27 21  1  0  0  0  0
 15 28  2  0  0  0  0
 28 11  1  0  0  0  0
 28 29  1  0  0  0  0
 29 54  1  0  0  0  0
 29 55  1  0  0  0  0
 29 56  1  0  0  0  0
M  END
>  <LOGBIO>
7.5000

>  <PRED_LOGBIO>
6.7800

>  <XV_RES>
1.6150

>  <WHL_TMPL>
2

>  <ANCH>
31-32;24-25

$$$$
ROW44
  -MTS-   01071500333D 0   0.00000     0.00000     0

 40 43  0  0  0  0  0  0  0  0999 V2000
  -15.1060   -4.0290    5.9470 C   0  0  0  0  0  0  0  0  0  0  0  0
  -13.7750   -4.7050    5.6290 C   0  0  0  0  0  0  0  0  0  0  0  0
  -12.9780   -4.8880    6.9180 C   0  0  0  0  0  0  0  0  0  0  0  0
  -14.0350   -6.0670    4.9930 C   0  0  0  0  0  0  0  0  0  0  0  0
  -12.9890   -3.8430    4.6700 C   0  0  0  0  0  0  0  0  0  0  0  0
  -13.1450   -2.4520    4.6890 C   0  0  0  0  0  0  0  0  0  0  0  0
  -12.4170   -1.6540    3.7990 C   0  0  0  0  0  0  0  0  0  0  0  0
  -11.5320   -2.2460    2.8910 C   0  0  0  0  0  0  0  0  0  0  0  0
  -10.6860   -1.7270    1.9030 N   0  0  0  0  0  0  0  0  0  0  0  0
  -10.0470   -2.7190    1.3100 C   0  0  0  0  0  0  0  0  0  0  0  0
  -10.4270   -3.9150    1.8590 N   0  0  0  0  0  0  0  0  0  0  0  0
  -11.3750   -3.6370    2.8720 C   0  0  0  0  0  0  0  0  0  0  0  0
  -12.1040   -4.4360    3.7620 C   0  0  0  0  0  0  0  0  0  0  0  0
   -9.0660   -2.5610    0.2130 C   0  0  0  0  0  0  0  0  0  0  0  0
   -8.6050   -3.5330   -0.5510 N   0  0  0  0  0  0  0  0  0  0  0  0
   -7.6640   -2.9840   -1.5080 N   0  0  0  0  0  0  0  0  0  0  0  0
   -7.5820   -1.5910   -1.2710 C   0  0  0  0  0  0  0  0  0  0  0  0
   -6.8420   -0.5750   -1.8850 C   0  0  0  0  0  0  0  0  0  0  0  0
   -6.9580    0.7460   -1.4360 C   0  0  0  0  0  0  0  0  0  0  0  0
   -7.8160    1.0500   -0.3720 C   0  0  0  0  0  0  0  0  0  0  0  0
   -8.5570    0.0330    0.2430 C   0  0  0  0  0  0  0  0  0  0  0  0
   -8.4400   -1.2870   -0.2070 C   0  0  0  0  0  0  0  0  0  0  0  0
  -14.9200   -3.0570    6.4000 H   0  0  0  0  0  0  0  0  0  0  0  0
  -15.6720   -4.6500    6.6380 H   0  0  0  0  0  0  0  0  0  0  0  0
  -15.6740   -3.8980    5.0280 H   0  0  0  0  0  0  0  0  0  0  0  0
  -12.7920   -3.9170    7.3710 H   0  0  0  0  0  0  0  0  0  0  0  0
  -13.5440   -5.5090    7.6090 H   0  0  0  0  0  0  0  0  0  0  0  0
  -12.0290   -5.3700    6.6910 H   0  0  0  0  0  0  0  0  0  0  0  0
  -14.6030   -5.9360    4.0750 H   0  0  0  0  0  0  0  0  0  0  0  0
  -14.6010   -6.6880    5.6850 H   0  0  0  0  0  0  0  0  0  0  0  0
  -13.0860   -6.5490    4.7670 H   0  0  0  0  0  0  0  0  0  0  0  0
  -13.8280   -1.9950    5.3900 H   0  0  0  0  0  0  0  0  0  0  0  0
  -12.5380   -0.5800    3.8140 H   0  0  0  0  0  0  0  0  0  0  0  0
  -10.0910   -4.8290    1.5900 H   0  0  0  0  0  0  0  0  0  0  0  0
  -11.9830   -5.5090    3.7470 H   0  0  0  0  0  0  0  0  0  0  0  0
   -7.1600   -3.5010   -2.2140 H   0  0  0  0  0  0  0  0  0  0  0  0
   -6.1800   -0.8090   -2.7060 H   0  0  0  0  0  0  0  0  0  0  0  0
   -6.3870    1.5300   -1.9090 H   0  0  0  0  0  0  0  0  0  0  0  0
   -7.9060    2.0690   -0.0250 H   0  0  0  0  0  0  0  0  0  0  0  0
   -9.2180    0.2680    1.0640 H   0  0  0  0  0  0  0  0  0  0  0  0
  1 23  1  0  0  0  0
  1 24  1  0  0  0  0
  1 25  1  0  0  0  0
  1  2  1  0  0  0  0
  2  3  1  0  0  0  0
  3 26  1  0  0  0  0
  3 27  1  0  0  0  0
  3 28  1  0  0  0  0
  2  4  1  0  0  0  0
  4 29  1  0  0  0  0
  4 30  1  0  0  0  0
  4 31  1  0  0  0  0
  2  5  1  0  0  0  0
  5  6  2  0  0  0  0
  6 32  1  0  0  0  0
  6  7  1  0  0  0  0
  7 33  1  0  0  0  0
  7  8  2  0  0  0  0
  8  9  1  0  0  0  0
  9 10  2  0  0  0  0
 10 11  1  0  0  0  0
 11 34  1  0  0  0  0
 11 12  1  0  0  0  0
 12  8  1  0  0  0  0
 12 13  2  0  0  0  0
 13  5  1  0  0  0  0
 13 35  1  0  0  0  0
 10 14  1  0  0  0  0
 14 15  2  0  0  0  0
 15 16  1  0  0  0  0
 16 36  1  0  0  0  0
 16 17  1  0  0  0  0
 17 18  2  0  0  0  0
 18 37  1  0  0  0  0
 18 19  1  0  0  0  0
 19 38  1  0  0  0  0
 19 20  2  0  0  0  0
 20 39  1  0  0  0  0
 20 21  1  0  0  0  0
 21 40  1  0  0  0  0
 21 22  2  0  0  0  0
 22 14  1  0  0  0  0
 22 17  1  0  0  0  0
M  END
>  <LOGBIO>
6.5000

>  <PRED_LOGBIO>
6.5000

>  <XV_RES>
0.0130

>  <WHL_TMPL>
3

>  <ANCH>
3-10;24-25

$$$$
ROW45
  -MTS-   01071500333D 0   0.00000     0.00000     0

 47 49  0  0  0  0  0  0  0  0999 V2000
   -4.9000    7.0770    0.2790 C   0  0  0  0  0  0  0  0  0  0  0  0
   -3.5190    6.7810    0.0540 O   0  0  0  0  0  0  0  0  0  0  0  0
   -2.7950    6.2620    1.0940 C   0  0  0  0  0  0  0  0  0  0  0  0
   -3.2710    5.1440    1.7900 C   0  0  0  0  0  0  0  0  0  0  0  0
   -2.5310    4.6140    2.8530 C   0  0  0  0  0  0  0  0  0  0  0  0
   -1.3140    5.2010    3.2200 C   0  0  0  0  0  0  0  0  0  0  0  0
   -0.8370    6.3190    2.5250 C   0  0  0  0  0  0  0  0  0  0  0  0
   -1.5780    6.8490    1.4620 C   0  0  0  0  0  0  0  0  0  0  0  0
    0.4750    6.9510    2.9200 C   0  0  0  0  0  0  0  0  0  0  0  0
    1.1050    6.0380    3.9710 C   0  0  0  0  0  0  0  0  0  0  0  0
    1.3620    4.7160    3.3810 N   0  0  0  0  0  0  0  0  0  0  0  0
    1.3840    6.9590    1.7660 N   0  0  0  0  0  0  0  0  0  0  0  0
    2.6890    7.1420    1.9470 C   0  0  0  0  0  0  0  0  0  0  0  0
    3.1350    7.3050    3.0810 O   0  0  0  0  0  0  0  0  0  0  0  0
    3.6040    7.1490    0.7830 C   0  0  0  0  0  0  0  0  0  0  0  0
    4.2820    5.9800    0.4190 C   0  0  0  0  0  0  0  0  0  0  0  0
    5.1470    5.9860   -0.6820 C   0  0  0  0  0  0  0  0  0  0  0  0
    5.3340    7.1620   -1.4180 C   0  0  0  0  0  0  0  0  0  0  0  0
    4.6560    8.3320   -1.0530 C   0  0  0  0  0  0  0  0  0  0  0  0
    3.7910    8.3250    0.0470 C   0  0  0  0  0  0  0  0  0  0  0  0
    6.2480    7.1690   -2.5820 C   0  0  0  0  0  0  0  0  0  0  0  0
    7.6030    6.8550   -2.4220 C   0  0  0  0  0  0  0  0  0  0  0  0
    8.4480    6.8680   -3.5380 C   0  0  0  0  0  0  0  0  0  0  0  0
    7.9590    7.1800   -4.7460 N   0  0  0  0  0  0  0  0  0  0  0  0
    6.6680    7.4860   -4.9350 C   0  0  0  0  0  0  0  0  0  0  0  0
    5.7710    7.4910   -3.8580 C   0  0  0  0  0  0  0  0  0  0  0  0
   -4.9890    7.8100    1.0780 H   0  0  0  0  0  0  0  0  0  0  0  0
   -5.3380    7.4800   -0.6320 H   0  0  0  0  0  0  0  0  0  0  0  0
   -5.4250    6.1670    0.5620 H   0  0  0  0  0  0  0  0  0  0  0  0
   -4.2090    4.6910    1.5060 H   0  0  0  0  0  0  0  0  0  0  0  0
   -2.8990    3.7520    3.3900 H   0  0  0  0  0  0  0  0  0  0  0  0
   -0.7430    4.7910    4.0400 H   0  0  0  0  0  0  0  0  0  0  0  0
   -1.2110    7.7110    0.9250 H   0  0  0  0  0  0  0  0  0  0  0  0
    0.3230    7.9520    3.3190 H   0  0  0  0  0  0  0  0  0  0  0  0
    0.4260    5.9330    4.8140 H   0  0  0  0  0  0  0  0  0  0  0  0
    2.0430    6.4710    4.3120 H   0  0  0  0  0  0  0  0  0  0  0  0
    0.4910    4.3140    3.0650 H   0  0  0  0  0  0  0  0  0  0  0  0
    1.7780    4.1130    4.0760 H   0  0  0  0  0  0  0  0  0  0  0  0
    1.0180    6.8250    0.8340 H   0  0  0  0  0  0  0  0  0  0  0  0
    4.1370    5.0730    0.9870 H   0  0  0  0  0  0  0  0  0  0  0  0
    5.6700    5.0840   -0.9630 H   0  0  0  0  0  0  0  0  0  0  0  0
    4.8000    9.2390   -1.6210 H   0  0  0  0  0  0  0  0  0  0  0  0
    3.2680    9.2270    0.3280 H   0  0  0  0  0  0  0  0  0  0  0  0
    7.9930    6.6040   -1.4470 H   0  0  0  0  0  0  0  0  0  0  0  0
    9.4950    6.6270   -3.4260 H   0  0  0  0  0  0  0  0  0  0  0  0
    6.3160    7.7320   -5.9260 H   0  0  0  0  0  0  0  0  0  0  0  0
    4.7310    7.7380   -4.0100 H   0  0  0  0  0  0  0  0  0  0  0  0
  1 27  1  0  0  0  0
  1 28  1  0  0  0  0
  1 29  1  0  0  0  0
  1  2  1  0  0  0  0
  2  3  1  0  0  0  0
  3  4  2  0  0  0  0
  4 30  1  0  0  0  0
  4  5  1  0  0  0  0
  5 31  1  0  0  0  0
  5  6  2  0  0  0  0
  6 32  1  0  0  0  0
  6  7  1  0  0  0  0
  7  8  2  0  0  0  0
  8  3  1  0  0  0  0
  8 33  1  0  0  0  0
  7  9  1  0  0  0  0
  9 34  1  0  0  0  0
  9 10  1  0  0  0  0
 10 35  1  0  0  0  0
 10 36  1  0  0  0  0
 10 11  1  0  0  0  0
 11 37  1  0  0  0  0
 11 38  1  0  0  0  0
  9 12  1  0  0  0  0
 12 39  1  0  0  0  0
 12 13  1  0  0  0  0
 13 14  2  0  0  0  0
 13 15  1  0  0  0  0
 15 16  2  0  0  0  0
 16 40  1  0  0  0  0
 16 17  1  0  0  0  0
 17 41  1  0  0  0  0
 17 18  2  0  0  0  0
 18 19  1  0  0  0  0
 19 42  1  0  0  0  0
 19 20  2  0  0  0  0
 20 15  1  0  0  0  0
 20 43  1  0  0  0  0
 18 21  1  0  0  0  0
 21 22  2  0  0  0  0
 22 44  1  0  0  0  0
 22 23  1  0  0  0  0
 23 45  1  0  0  0  0
 23 24  2  0  0  0  0
 24 25  1  0  0  0  0
 25 46  1  0  0  0  0
 25 26  2  0  0  0  0
 26 21  1  0  0  0  0
 26 47  1  0  0  0  0
M  END
>  <LOGBIO>
6.4000

>  <PRED_LOGBIO>
6.7300

>  <XV_RES>
-0.4800

>  <WHL_TMPL>
1

>  <ANCH>
16-37;28-26

$$$$
ROW46
  -MTS-   01071500333D 0   0.00000     0.00000     0

 53 56  0  0  0  0  0  0  0  0999 V2000
    8.0590   -1.4560    0.7770 C   0  0  0  0  0  0  0  0  0  0  0  0
    7.4770   -2.5700   -0.0890 C   0  0  0  0  0  0  0  0  0  0  0  0
    8.2300   -2.6290   -1.4150 C   0  0  0  0  0  0  0  0  0  0  0  0
    6.0010   -2.2890   -0.3540 C   0  0  0  0  0  0  0  0  0  0  0  0
    7.6130   -3.8560    0.6090 N   0  0  0  0  0  0  0  0  0  0  0  0
    6.9370   -3.8030    1.8000 C   0  0  0  0  0  0  0  0  0  0  0  0
    5.6800   -4.0920    2.1630 C   0  0  0  0  0  0  0  0  0  0  0  0
    4.5820   -4.5510    1.4850 N   0  0  0  0  0  0  0  0  0  0  0  0
    3.5970   -5.3070    2.1630 C   0  0  0  0  0  0  0  0  0  0  0  0
    2.6570   -4.6700    2.9820 C   0  0  0  0  0  0  0  0  0  0  0  0
    1.7010   -5.4590    3.6330 C   0  0  0  0  0  0  0  0  0  0  0  0
    1.7140   -6.7870    3.4550 N   0  0  0  0  0  0  0  0  0  0  0  0
    2.6270   -7.3670    2.6640 C   0  0  0  0  0  0  0  0  0  0  0  0
    2.6110   -8.7720    2.4980 N   0  0  0  0  0  0  0  0  0  0  0  0
    3.7910   -9.4530    2.1170 C   0  0  0  0  0  0  0  0  0  0  0  0
    4.0810   -9.6490    0.7620 C   0  0  0  0  0  0  0  0  0  0  0  0
    5.2490  -10.3230    0.3860 C   0  0  0  0  0  0  0  0  0  0  0  0
    6.1280  -10.8010    1.3650 C   0  0  0  0  0  0  0  0  0  0  0  0
    5.8380  -10.6050    2.7210 C   0  0  0  0  0  0  0  0  0  0  0  0
    4.6700   -9.9310    3.0970 C   0  0  0  0  0  0  0  0  0  0  0  0
    7.3630  -11.5130    0.9680 C   0  0  0  0  0  0  0  0  0  0  0  0
    7.2920  -12.6930    0.2170 C   0  0  0  0  0  0  0  0  0  0  0  0
    8.4740  -13.3490   -0.1470 C   0  0  0  0  0  0  0  0  0  0  0  0
    9.6600  -12.8470    0.2230 N   0  0  0  0  0  0  0  0  0  0  0  0
    9.7650  -11.7210    0.9420 C   0  0  0  0  0  0  0  0  0  0  0  0
    8.6190  -11.0180    1.3370 C   0  0  0  0  0  0  0  0  0  0  0  0
    3.5550   -6.6400    2.0270 N   0  0  0  0  0  0  0  0  0  0  0  0
    5.9290   -3.7250    3.5750 C   0  0  0  0  0  0  0  0  0  0  0  0
    5.2750   -3.6970    4.6160 O   0  0  0  0  0  0  0  0  0  0  0  0
    7.3180   -3.4060    3.1740 C   0  0  0  0  0  0  0  0  0  0  0  0
    8.3330   -2.9960    3.7330 O   0  0  0  0  0  0  0  0  0  0  0  0
    9.1120   -1.6570    0.9670 H   0  0  0  0  0  0  0  0  0  0  0  0
    7.9580   -0.5040    0.2610 H   0  0  0  0  0  0  0  0  0  0  0  0
    7.5220   -1.4140    1.7230 H   0  0  0  0  0  0  0  0  0  0  0  0
    9.2830   -2.8290   -1.2250 H   0  0  0  0  0  0  0  0  0  0  0  0
    8.1300   -1.6760   -1.9320 H   0  0  0  0  0  0  0  0  0  0  0  0
    7.8160   -3.4220   -2.0330 H   0  0  0  0  0  0  0  0  0  0  0  0
    5.4640   -2.2470    0.5910 H   0  0  0  0  0  0  0  0  0  0  0  0
    5.9000   -1.3370   -0.8710 H   0  0  0  0  0  0  0  0  0  0  0  0
    5.5860   -3.0830   -0.9720 H   0  0  0  0  0  0  0  0  0  0  0  0
    8.5900   -4.0420    0.7850 H   0  0  0  0  0  0  0  0  0  0  0  0
    4.4760   -4.3500    0.5010 H   0  0  0  0  0  0  0  0  0  0  0  0
    2.6700   -3.5970    3.1090 H   0  0  0  0  0  0  0  0  0  0  0  0
    0.9610   -5.0020    4.2730 H   0  0  0  0  0  0  0  0  0  0  0  0
    1.7570   -9.2890    2.6510 H   0  0  0  0  0  0  0  0  0  0  0  0
    3.4030   -9.2800    0.0060 H   0  0  0  0  0  0  0  0  0  0  0  0
    5.4720  -10.4740   -0.6600 H   0  0  0  0  0  0  0  0  0  0  0  0
    6.5160  -10.9740    3.4770 H   0  0  0  0  0  0  0  0  0  0  0  0
    4.4470   -9.7800    4.1430 H   0  0  0  0  0  0  0  0  0  0  0  0
    6.3330  -13.0930   -0.0790 H   0  0  0  0  0  0  0  0  0  0  0  0
    8.4300  -14.2590   -0.7270 H   0  0  0  0  0  0  0  0  0  0  0  0
   10.7410  -11.3510    1.2190 H   0  0  0  0  0  0  0  0  0  0  0  0
    8.7030  -10.1100    1.9170 H   0  0  0  0  0  0  0  0  0  0  0  0
  1 32  1  0  0  0  0
  1 33  1  0  0  0  0
  1 34  1  0  0  0  0
  1  2  1  0  0  0  0
  2  3  1  0  0  0  0
  3 35  1  0  0  0  0
  3 36  1  0  0  0  0
  3 37  1  0  0  0  0
  2  4  1  0  0  0  0
  4 38  1  0  0  0  0
  4 39  1  0  0  0  0
  4 40  1  0  0  0  0
  2  5  1  0  0  0  0
  5 41  1  0  0  0  0
  5  6  1  0  0  0  0
  6  7  2  0  0  0  0
  7  8  1  0  0  0  0
  8 42  1  0  0  0  0
  8  9  1  0  0  0  0
  9 10  2  0  0  0  0
 10 43  1  0  0  0  0
 10 11  1  0  0  0  0
 11 44  1  0  0  0  0
 11 12  2  0  0  0  0
 12 13  1  0  0  0  0
 13 14  1  0  0  0  0
 14 45  1  0  0  0  0
 14 15  1  0  0  0  0
 15 16  2  0  0  0  0
 16 46  1  0  0  0  0
 16 17  1  0  0  0  0
 17 47  1  0  0  0  0
 17 18  2  0  0  0  0
 18 19  1  0  0  0  0
 19 48  1  0  0  0  0
 19 20  2  0  0  0  0
 20 15  1  0  0  0  0
 20 49  1  0  0  0  0
 18 21  1  0  0  0  0
 21 22  2  0  0  0  0
 22 50  1  0  0  0  0
 22 23  1  0  0  0  0
 23 51  1  0  0  0  0
 23 24  2  0  0  0  0
 24 25  1  0  0  0  0
 25 52  1  0  0  0  0
 25 26  2  0  0  0  0
 26 21  1  0  0  0  0
 26 53  1  0  0  0  0
 13 27  2  0  0  0  0
 27  9  1  0  0  0  0
  7 28  1  0  0  0  0
 28 29  2  0  0  0  0
 28 30  1  0  0  0  0
 30  6  1  0  0  0  0
 30 31  2  0  0  0  0
M  END
>  <LOGBIO>
7.0600

>  <PRED_LOGBIO>
6.5000

>  <XV_RES>
1.1590

>  <WHL_TMPL>
2

>  <ANCH>
16-29;20-18

$$$$
ROW47
  -MTS-   01071500333D 0   0.00000     0.00000     0

 49 52  0  0  0  0  0  0  0  0999 V2000
    2.9840    9.0470   -2.5250 C   0  0  0  0  0  0  0  0  0  0  0  0
    3.6470    7.8110   -1.9650 C   0  0  0  0  0  0  0  0  0  0  0  0
    3.2910    6.5660   -2.2170 N   0  0  0  0  0  0  0  0  0  0  0  0
    4.1660    5.6630   -1.4950 N   0  0  0  0  0  0  0  0  0  0  0  0
    5.0930    6.4540   -0.7760 C   0  0  0  0  0  0  0  0  0  0  0  0
    6.1520    6.1210    0.0770 C   0  0  0  0  0  0  0  0  0  0  0  0
    6.9210    7.1320    0.6660 C   0  0  0  0  0  0  0  0  0  0  0  0
    6.6320    8.4750    0.4010 C   0  0  0  0  0  0  0  0  0  0  0  0
    5.5730    8.8090   -0.4530 C   0  0  0  0  0  0  0  0  0  0  0  0
    4.8040    7.7980   -1.0410 C   0  0  0  0  0  0  0  0  0  0  0  0
    7.4450    9.5440    1.0230 C   0  0  0  0  0  0  0  0  0  0  0  0
    8.1670   10.4410    0.2260 C   0  0  0  0  0  0  0  0  0  0  0  0
    8.9050   11.4090    0.7860 N   0  0  0  0  0  0  0  0  0  0  0  0
    8.9810   11.5580    2.1160 C   0  0  0  0  0  0  0  0  0  0  0  0
    8.2830   10.6950    2.9690 C   0  0  0  0  0  0  0  0  0  0  0  0
    8.3620   10.8490    4.3280 O   0  0  0  0  0  0  0  0  0  0  0  0
    9.3970   10.1490    5.0240 C   0  0  0  0  0  0  0  0  0  0  0  0
    9.3050   10.4570    6.5170 C   0  0  0  0  0  0  0  0  0  0  0  0
    9.4640   11.9030    6.7290 N   0  0  0  0  0  0  0  0  0  0  0  0
   10.4110    9.7090    7.2610 C   0  0  0  0  0  0  0  0  0  0  0  0
   10.3210   10.0150    8.7370 C   0  0  0  0  0  0  0  0  0  0  0  0
    9.5370    9.2090    9.5720 C   0  0  0  0  0  0  0  0  0  0  0  0
    9.4530    9.4920   10.9400 C   0  0  0  0  0  0  0  0  0  0  0  0
   10.1530   10.5810   11.4740 C   0  0  0  0  0  0  0  0  0  0  0  0
   10.9370   11.3860   10.6390 C   0  0  0  0  0  0  0  0  0  0  0  0
   11.0210   11.1030    9.2710 C   0  0  0  0  0  0  0  0  0  0  0  0
    7.5030    9.6720    2.4160 C   0  0  0  0  0  0  0  0  0  0  0  0
    1.9040    8.9440   -2.4510 H   0  0  0  0  0  0  0  0  0  0  0  0
    3.2660    9.1670   -3.5690 H   0  0  0  0  0  0  0  0  0  0  0  0
    3.3060    9.9190   -1.9600 H   0  0  0  0  0  0  0  0  0  0  0  0
    4.1230    4.6540   -1.5050 H   0  0  0  0  0  0  0  0  0  0  0  0
    6.3750    5.0840    0.2820 H   0  0  0  0  0  0  0  0  0  0  0  0
    7.7380    6.8750    1.3240 H   0  0  0  0  0  0  0  0  0  0  0  0
    5.3500    9.8450   -0.6570 H   0  0  0  0  0  0  0  0  0  0  0  0
    8.1300   10.3510   -0.8490 H   0  0  0  0  0  0  0  0  0  0  0  0
    9.5850   12.3500    2.5330 H   0  0  0  0  0  0  0  0  0  0  0  0
    9.2800    9.0780    4.8670 H   0  0  0  0  0  0  0  0  0  0  0  0
   10.3670   10.4660    4.6460 H   0  0  0  0  0  0  0  0  0  0  0  0
    8.3360   10.1400    6.8950 H   0  0  0  0  0  0  0  0  0  0  0  0
    8.7330   12.3980    6.2380 H   0  0  0  0  0  0  0  0  0  0  0  0
    9.4040   12.1080    7.7170 H   0  0  0  0  0  0  0  0  0  0  0  0
   10.2940    8.6390    7.1040 H   0  0  0  0  0  0  0  0  0  0  0  0
   11.3810   10.0270    6.8840 H   0  0  0  0  0  0  0  0  0  0  0  0
    8.9970    8.3690    9.1600 H   0  0  0  0  0  0  0  0  0  0  0  0
    8.8490    8.8710   11.5840 H   0  0  0  0  0  0  0  0  0  0  0  0
   10.0880   10.7990   12.5300 H   0  0  0  0  0  0  0  0  0  0  0  0
   11.4770   12.2260   11.0510 H   0  0  0  0  0  0  0  0  0  0  0  0
   11.6250   11.7250    8.6270 H   0  0  0  0  0  0  0  0  0  0  0  0
    6.9560    8.9930    3.0530 H   0  0  0  0  0  0  0  0  0  0  0  0
  1 28  1  0  0  0  0
  1 29  1  0  0  0  0
  1 30  1  0  0  0  0
  1  2  1  0  0  0  0
  2  3  2  0  0  0  0
  3  4  1  0  0  0  0
  4 31  1  0  0  0  0
  4  5  1  0  0  0  0
  5  6  2  0  0  0  0
  6 32  1  0  0  0  0
  6  7  1  0  0  0  0
  7 33  1  0  0  0  0
  7  8  2  0  0  0  0
  8  9  1  0  0  0  0
  9 34  1  0  0  0  0
  9 10  2  0  0  0  0
 10  2  1  0  0  0  0
 10  5  1  0  0  0  0
  8 11  1  0  0  0  0
 11 12  2  0  0  0  0
 12 35  1  0  0  0  0
 12 13  1  0  0  0  0
 13 14  2  0  0  0  0
 14 36  1  0  0  0  0
 14 15  1  0  0  0  0
 15 16  1  0  0  0  0
 16 17  1  0  0  0  0
 17 37  1  0  0  0  0
 17 38  1  0  0  0  0
 17 18  1  0  0  0  0
 18 39  1  0  0  0  0
 18 19  1  0  0  0  0
 19 40  1  0  0  0  0
 19 41  1  0  0  0  0
 18 20  1  0  0  0  0
 20 42  1  0  0  0  0
 20 43  1  0  0  0  0
 20 21  1  0  0  0  0
 21 22  2  0  0  0  0
 22 44  1  0  0  0  0
 22 23  1  0  0  0  0
 23 45  1  0  0  0  0
 23 24  2  0  0  0  0
 24 46  1  0  0  0  0
 24 25  1  0  0  0  0
 25 47  1  0  0  0  0
 25 26  2  0  0  0  0
 26 21  1  0  0  0  0
 26 48  1  0  0  0  0
 15 27  2  0  0  0  0
 27 11  1  0  0  0  0
 27 49  1  0  0  0  0
M  END
>  <LOGBIO>
5.9000

>  <PRED_LOGBIO>
6.0400

>  <XV_RES>
-0.2040

>  <WHL_TMPL>
1

>  <ANCH>
5-6;9-17

$$$$
ROW48
  -MTS-   01071500333D 0   0.00000     0.00000     0

 82 86  0  0  0  0  0  0  0  0999 V2000
    7.4520   -8.7490    0.6400 C   0  0  0  0  0  0  0  0  0  0  0  0
    6.1400   -9.1780    1.0120 O   0  0  0  0  0  0  0  0  0  0  0  0
    5.3980   -8.3530    1.8160 C   0  0  0  0  0  0  0  0  0  0  0  0
    5.4760   -8.4780    3.2080 C   0  0  0  0  0  0  0  0  0  0  0  0
    4.7170   -7.6350    4.0300 C   0  0  0  0  0  0  0  0  0  0  0  0
    3.8810   -6.6680    3.4590 C   0  0  0  0  0  0  0  0  0  0  0  0
    3.8030   -6.5440    2.0670 C   0  0  0  0  0  0  0  0  0  0  0  0
    4.5620   -7.3870    1.2450 C   0  0  0  0  0  0  0  0  0  0  0  0
    4.4830   -7.2610   -0.1620 N   0  0  0  0  0  0  0  0  0  0  0  0
    5.4780   -7.9310   -0.9940 C   0  0  0  0  0  0  0  0  0  0  0  0
    4.9750   -8.7810   -1.8990 N   0  0  0  0  0  0  0  0  0  0  0  0
    5.7870   -9.4780   -2.7060 C   0  0  0  0  0  0  0  0  0  0  0  0
    7.1740   -9.3190   -2.6070 C   0  0  0  0  0  0  0  0  0  0  0  0
    8.2560  -10.2080   -3.6400 Cl  0  0  0  0  0  0  0  0  0  0  0  0
    7.6630   -8.4220   -1.6500 C   0  0  0  0  0  0  0  0  0  0  0  0
    9.0560   -8.2220   -1.5060 N   0  0  0  0  0  0  0  0  0  0  0  0
    9.7090   -7.2170   -2.2590 C   0  0  0  0  0  0  0  0  0  0  0  0
   10.2380   -7.5200   -3.5200 C   0  0  0  0  0  0  0  0  0  0  0  0
   10.8830   -6.5260   -4.2650 C   0  0  0  0  0  0  0  0  0  0  0  0
   10.9990   -5.2290   -3.7500 C   0  0  0  0  0  0  0  0  0  0  0  0
   10.4700   -4.9260   -2.4900 C   0  0  0  0  0  0  0  0  0  0  0  0
    9.8250   -5.9200   -1.7440 C   0  0  0  0  0  0  0  0  0  0  0  0
    9.1290   -5.5230   -0.0880 S   0  0  0  0  0  0  0  0  0  0  0  0
    7.9950   -6.3560    0.1660 O   0  0  0  0  0  0  0  0  0  0  0  0
    8.7290   -4.1500   -0.0560 O   0  0  0  0  0  0  0  0  0  0  0  0
   10.3870   -5.8140    1.1800 C   0  0  0  0  0  0  0  0  0  0  0  0
    9.8110   -5.4840    2.5540 C   0  0  0  0  0  0  0  0  0  0  0  0
   11.5970   -4.9240    0.9100 C   0  0  0  0  0  0  0  0  0  0  0  0
    6.8010   -7.7540   -0.8720 N   0  0  0  0  0  0  0  0  0  0  0  0
    4.7960   -7.7600    5.4370 N   0  0  0  0  0  0  0  0  0  0  0  0
    6.0520   -7.5860    6.1800 C   0  0  0  0  0  0  0  0  0  0  0  0
    6.3510   -8.7750    7.1120 C   0  0  0  0  0  0  0  0  0  0  0  0
    5.1500   -9.0890    8.0230 C   0  0  0  0  0  0  0  0  0  0  0  0
    3.8600   -9.2790    7.2050 C   0  0  0  0  0  0  0  0  0  0  0  0
    3.6280   -8.0760    6.2720 C   0  0  0  0  0  0  0  0  0  0  0  0
    5.4240  -10.2970    8.8150 N   0  0  0  0  0  0  0  0  0  0  0  0
    5.6520  -11.4340    7.9120 C   0  0  0  0  0  0  0  0  0  0  0  0
    5.8600  -12.7420    8.6980 C   0  0  0  0  0  0  0  0  0  0  0  0
    4.7390  -12.9950    9.6150 N   0  0  0  0  0  0  0  0  0  0  0  0
    5.0200  -14.1980   10.4110 C   0  0  0  0  0  0  0  0  0  0  0  0
    4.5150  -11.8550   10.5140 C   0  0  0  0  0  0  0  0  0  0  0  0
    4.3020  -10.5470    9.7310 C   0  0  0  0  0  0  0  0  0  0  0  0
    8.0560   -8.6090    1.5340 H   0  0  0  0  0  0  0  0  0  0  0  0
    7.9140   -9.5030    0.0060 H   0  0  0  0  0  0  0  0  0  0  0  0
    7.3860   -7.8100    0.0950 H   0  0  0  0  0  0  0  0  0  0  0  0
    6.1210   -9.2230    3.6490 H   0  0  0  0  0  0  0  0  0  0  0  0
    3.2960   -6.0180    4.0920 H   0  0  0  0  0  0  0  0  0  0  0  0
    3.1580   -5.7980    1.6260 H   0  0  0  0  0  0  0  0  0  0  0  0
    3.7470   -6.7140   -0.5860 H   0  0  0  0  0  0  0  0  0  0  0  0
    5.3710  -10.1610   -3.4330 H   0  0  0  0  0  0  0  0  0  0  0  0
    9.5860   -8.7960   -0.8650 H   0  0  0  0  0  0  0  0  0  0  0  0
   10.1480   -8.5200   -3.9170 H   0  0  0  0  0  0  0  0  0  0  0  0
   11.2910   -6.7590   -5.2370 H   0  0  0  0  0  0  0  0  0  0  0  0
   11.4970   -4.4620   -4.3250 H   0  0  0  0  0  0  0  0  0  0  0  0
   10.5590   -3.9260   -2.0920 H   0  0  0  0  0  0  0  0  0  0  0  0
   10.6920   -6.8580    1.1560 H   0  0  0  0  0  0  0  0  0  0  0  0
    9.5060   -4.4400    2.5780 H   0  0  0  0  0  0  0  0  0  0  0  0
   10.5670   -5.6590    3.3170 H   0  0  0  0  0  0  0  0  0  0  0  0
    8.9480   -6.1180    2.7470 H   0  0  0  0  0  0  0  0  0  0  0  0
   11.2930   -3.8800    0.9340 H   0  0  0  0  0  0  0  0  0  0  0  0
   12.3540   -5.0990    1.6720 H   0  0  0  0  0  0  0  0  0  0  0  0
   12.0090   -5.1590   -0.0700 H   0  0  0  0  0  0  0  0  0  0  0  0
    5.9990   -6.6700    6.7660 H   0  0  0  0  0  0  0  0  0  0  0  0
    6.8730   -7.4610    5.4770 H   0  0  0  0  0  0  0  0  0  0  0  0
    6.5910   -9.6510    6.5130 H   0  0  0  0  0  0  0  0  0  0  0  0
    7.2200   -8.5450    7.7240 H   0  0  0  0  0  0  0  0  0  0  0  0
    5.0150   -8.2900    8.7480 H   0  0  0  0  0  0  0  0  0  0  0  0
    3.9370  -10.1880    6.6120 H   0  0  0  0  0  0  0  0  0  0  0  0
    3.0140   -9.3820    7.8810 H   0  0  0  0  0  0  0  0  0  0  0  0
    3.3660   -7.2040    6.8680 H   0  0  0  0  0  0  0  0  0  0  0  0
    2.7720   -8.2760    5.6320 H   0  0  0  0  0  0  0  0  0  0  0  0
    4.7990  -11.5450    7.2450 H   0  0  0  0  0  0  0  0  0  0  0  0
    6.5280  -11.2390    7.2970 H   0  0  0  0  0  0  0  0  0  0  0  0
    6.7850  -12.6800    9.2670 H   0  0  0  0  0  0  0  0  0  0  0  0
    5.9530  -13.5730    8.0020 H   0  0  0  0  0  0  0  0  0  0  0  0
    5.6750  -14.8610    9.8490 H   0  0  0  0  0  0  0  0  0  0  0  0
    4.0870  -14.7120   10.6330 H   0  0  0  0  0  0  0  0  0  0  0  0
    5.5060  -13.9120   11.3410 H   0  0  0  0  0  0  0  0  0  0  0  0
    5.3680  -11.7440   11.1790 H   0  0  0  0  0  0  0  0  0  0  0  0
    3.6430  -12.0490   11.1360 H   0  0  0  0  0  0  0  0  0  0  0  0
    3.3770  -10.6100    9.1630 H   0  0  0  0  0  0  0  0  0  0  0  0
    4.2150   -9.7170   10.4290 H   0  0  0  0  0  0  0  0  0  0  0  0
  1 43  1  0  0  0  0
  1 44  1  0  0  0  0
  1 45  1  0  0  0  0
  1  2  1  0  0  0  0
  2  3  1  0  0  0  0
  3  4  2  0  0  0  0
  4 46  1  0  0  0  0
  4  5  1  0  0  0  0
  5  6  2  0  0  0  0
  6 47  1  0  0  0  0
  6  7  1  0  0  0  0
  7 48  1  0  0  0  0
  7  8  2  0  0  0  0
  8  3  1  0  0  0  0
  8  9  1  0  0  0  0
  9 49  1  0  0  0  0
  9 10  1  0  0  0  0
 10 11  2  0  0  0  0
 11 12  1  0  0  0  0
 12 50  1  0  0  0  0
 12 13  2  0  0  0  0
 13 14  1  0  0  0  0
 13 15  1  0  0  0  0
 15 16  1  0  0  0  0
 16 51  1  0  0  0  0
 16 17  1  0  0  0  0
 17 18  2  0  0  0  0
 18 52  1  0  0  0  0
 18 19  1  0  0  0  0
 19 53  1  0  0  0  0
 19 20  2  0  0  0  0
 20 54  1  0  0  0  0
 20 21  1  0  0  0  0
 21 55  1  0  0  0  0
 21 22  2  0  0  0  0
 22 17  1  0  0  0  0
 22 23  1  0  0  0  0
 23 24  2  0  0  0  0
 23 25  2  0  0  0  0
 23 26  1  0  0  0  0
 26 56  1  0  0  0  0
 26 27  1  0  0  0  0
 27 57  1  0  0  0  0
 27 58  1  0  0  0  0
 27 59  1  0  0  0  0
 26 28  1  0  0  0  0
 28 60  1  0  0  0  0
 28 61  1  0  0  0  0
 28 62  1  0  0  0  0
 15 29  2  0  0  0  0
 29 10  1  0  0  0  0
  5 30  1  0  0  0  0
 30 31  1  0  0  0  0
 31 63  1  0  0  0  0
 31 64  1  0  0  0  0
 31 32  1  0  0  0  0
 32 65  1  0  0  0  0
 32 66  1  0  0  0  0
 32 33  1  0  0  0  0
 33 67  1  0  0  0  0
 33 34  1  0  0  0  0
 34 68  1  0  0  0  0
 34 69  1  0  0  0  0
 34 35  1  0  0  0  0
 35 30  1  0  0  0  0
 35 70  1  0  0  0  0
 35 71  1  0  0  0  0
 33 36  1  0  0  0  0
 36 37  1  0  0  0  0
 37 72  1  0  0  0  0
 37 73  1  0  0  0  0
 37 38  1  0  0  0  0
 38 74  1  0  0  0  0
 38 75  1  0  0  0  0
 38 39  1  0  0  0  0
 39 40  1  0  0  0  0
 40 76  1  0  0  0  0
 40 77  1  0  0  0  0
 40 78  1  0  0  0  0
 39 41  1  0  0  0  0
 41 79  1  0  0  0  0
 41 80  1  0  0  0  0
 41 42  1  0  0  0  0
 42 36  1  0  0  0  0
 42 81  1  0  0  0  0
 42 82  1  0  0  0  0
M  END
>  <LOGBIO>
8.9000

>  <PRED_LOGBIO>
7.6800

>  <XV_RES>
2.8030

>  <WHL_TMPL>
2

>  <ANCH>
5-6;21-22

$$$$
ROW49
  -MTS-   01071500333D 0   0.00000     0.00000     0

 34 36  0  0  0  0  0  0  0  0999 V2000
    4.6430  -11.4770    1.5760 F   0  0  0  0  0  0  0  0  0  0  0  0
    3.4160  -11.0010    1.7640 C   0  0  0  0  0  0  0  0  0  0  0  0
    2.6430  -11.3500    0.7400 F   0  0  0  0  0  0  0  0  0  0  0  0
    2.9140  -11.5030    2.8890 F   0  0  0  0  0  0  0  0  0  0  0  0
    3.4700   -9.4960    1.8650 C   0  0  0  0  0  0  0  0  0  0  0  0
    4.4600   -8.7830    1.1790 C   0  0  0  0  0  0  0  0  0  0  0  0
    4.5100   -7.3870    1.2720 C   0  0  0  0  0  0  0  0  0  0  0  0
    3.5700   -6.7040    2.0520 C   0  0  0  0  0  0  0  0  0  0  0  0
    3.5970   -5.3070    2.1630 C   0  0  0  0  0  0  0  0  0  0  0  0
    4.5820   -4.5510    1.4850 N   0  0  0  0  0  0  0  0  0  0  0  0
    5.6480   -4.1050    2.1430 C   0  0  0  0  0  0  0  0  0  0  0  0
    5.7470   -4.2930    3.3540 O   0  0  0  0  0  0  0  0  0  0  0  0
    6.6080   -3.4550    1.4910 N   0  0  0  0  0  0  0  0  0  0  0  0
    6.2700   -2.4580    0.5460 C   0  0  0  0  0  0  0  0  0  0  0  0
    6.0760   -2.7980   -0.7980 C   0  0  0  0  0  0  0  0  0  0  0  0
    5.7560   -1.8410   -1.6800 N   0  0  0  0  0  0  0  0  0  0  0  0
    5.6200   -0.5630   -1.3010 C   0  0  0  0  0  0  0  0  0  0  0  0
    5.8160   -0.2300    0.0440 C   0  0  0  0  0  0  0  0  0  0  0  0
    6.1360   -1.1820    0.9320 N   0  0  0  0  0  0  0  0  0  0  0  0
    2.6340   -4.6710    2.9560 C   0  0  0  0  0  0  0  0  0  0  0  0
    1.6690   -5.4410    3.6170 C   0  0  0  0  0  0  0  0  0  0  0  0
    1.6730   -6.7740    3.4880 N   0  0  0  0  0  0  0  0  0  0  0  0
    2.5790   -7.4160    2.7380 C   0  0  0  0  0  0  0  0  0  0  0  0
    2.5290   -8.8120    2.6450 C   0  0  0  0  0  0  0  0  0  0  0  0
    5.1860   -9.3110    0.5770 H   0  0  0  0  0  0  0  0  0  0  0  0
    5.2750   -6.8380    0.7430 H   0  0  0  0  0  0  0  0  0  0  0  0
    4.4760   -4.3500    0.5010 H   0  0  0  0  0  0  0  0  0  0  0  0
    7.5770   -3.6740    1.6700 H   0  0  0  0  0  0  0  0  0  0  0  0
    6.1810   -3.8240   -1.1210 H   0  0  0  0  0  0  0  0  0  0  0  0
    5.3620    0.1990   -2.0230 H   0  0  0  0  0  0  0  0  0  0  0  0
    5.7110    0.7950    0.3670 H   0  0  0  0  0  0  0  0  0  0  0  0
    2.6350   -3.5960    3.0560 H   0  0  0  0  0  0  0  0  0  0  0  0
    0.9220   -4.9590    4.2300 H   0  0  0  0  0  0  0  0  0  0  0  0
    1.7650   -9.3620    3.1740 H   0  0  0  0  0  0  0  0  0  0  0  0
  1  2  1  0  0  0  0
  2  3  1  0  0  0  0
  2  4  1  0  0  0  0
  2  5  1  0  0  0  0
  5  6  2  0  0  0  0
  6 25  1  0  0  0  0
  6  7  1  0  0  0  0
  7 26  1  0  0  0  0
  7  8  2  0  0  0  0
  8  9  1  0  0  0  0
  9 10  1  0  0  0  0
 10 27  1  0  0  0  0
 10 11  1  0  0  0  0
 11 12  2  0  0  0  0
 11 13  1  0  0  0  0
 13 28  1  0  0  0  0
 13 14  1  0  0  0  0
 14 15  2  0  0  0  0
 15 29  1  0  0  0  0
 15 16  1  0  0  0  0
 16 17  2  0  0  0  0
 17 30  1  0  0  0  0
 17 18  1  0  0  0  0
 18 31  1  0  0  0  0
 18 19  2  0  0  0  0
 19 14  1  0  0  0  0
  9 20  2  0  0  0  0
 20 32  1  0  0  0  0
 20 21  1  0  0  0  0
 21 33  1  0  0  0  0
 21 22  2  0  0  0  0
 22 23  1  0  0  0  0
 23  8  1  0  0  0  0
 23 24  2  0  0  0  0
 24  5  1  0  0  0  0
 24 34  1  0  0  0  0
M  END
>  <LOGBIO>
6.0000

>  <PRED_LOGBIO>
6.0400

>  <XV_RES>
0.0220

>  <WHL_TMPL>
2

>  <ANCH>
16-29;11-12

$$$$
ROW50
  -MTS-   01071500333D 0   0.00000     0.00000     0

 55 58  0  0  0  0  0  0  0  0999 V2000
    4.1950   -6.1360    4.6230 C   0  0  0  0  0  0  0  0  0  0  0  0
    5.3850   -5.2820    4.7450 N   0  0  0  0  0  0  0  0  0  0  0  0
    5.2630   -3.8770    4.6300 C   0  0  0  0  0  0  0  0  0  0  0  0
    5.0310   -3.1380    5.7230 N   0  0  0  0  0  0  0  0  0  0  0  0
    4.9080   -1.8050    5.6600 C   0  0  0  0  0  0  0  0  0  0  0  0
    5.0200   -1.1350    4.4360 C   0  0  0  0  0  0  0  0  0  0  0  0
    5.2630   -1.8800    3.2760 C   0  0  0  0  0  0  0  0  0  0  0  0
    5.3860   -3.2710    3.3740 C   0  0  0  0  0  0  0  0  0  0  0  0
    5.6480   -4.1050    2.1430 C   0  0  0  0  0  0  0  0  0  0  0  0
    4.5820   -4.5510    1.4850 N   0  0  0  0  0  0  0  0  0  0  0  0
    3.5970   -5.3070    2.1630 C   0  0  0  0  0  0  0  0  0  0  0  0
    3.5950   -6.6450    2.0800 N   0  0  0  0  0  0  0  0  0  0  0  0
    2.6700   -7.3770    2.7150 C   0  0  0  0  0  0  0  0  0  0  0  0
    2.7010   -8.7870    2.6030 N   0  0  0  0  0  0  0  0  0  0  0  0
    1.7020   -9.5690    3.2300 C   0  0  0  0  0  0  0  0  0  0  0  0
    0.5280   -9.8910    2.5370 C   0  0  0  0  0  0  0  0  0  0  0  0
   -0.4610  -10.6640    3.1570 C   0  0  0  0  0  0  0  0  0  0  0  0
   -0.2760  -11.1150    4.4690 C   0  0  0  0  0  0  0  0  0  0  0  0
   -1.1200  -11.8970    5.2930 N   0  0  0  0  0  0  0  0  0  0  0  0
   -0.5750  -12.1120    6.4870 C   0  0  0  0  0  0  0  0  0  0  0  0
   -1.0820  -12.7580    7.4040 O   0  0  0  0  0  0  0  0  0  0  0  0
    0.7700  -11.4280    6.5260 C   0  0  0  0  0  0  0  0  0  0  0  0
    0.8970  -10.7930    5.1620 C   0  0  0  0  0  0  0  0  0  0  0  0
    1.8860  -10.0200    4.5420 C   0  0  0  0  0  0  0  0  0  0  0  0
    1.7170   -6.7950    3.4540 N   0  0  0  0  0  0  0  0  0  0  0  0
    1.6650   -5.4610    3.5770 C   0  0  0  0  0  0  0  0  0  0  0  0
    2.6150   -4.6640    2.9270 C   0  0  0  0  0  0  0  0  0  0  0  0
    2.6910   -3.3010    3.1180 C   0  0  0  0  0  0  0  0  0  0  0  0
    1.5070   -2.7020    3.2020 F   0  0  0  0  0  0  0  0  0  0  0  0
    3.2680   -2.8130    2.0230 F   0  0  0  0  0  0  0  0  0  0  0  0
    3.4270   -3.0360    4.1930 F   0  0  0  0  0  0  0  0  0  0  0  0
    6.9530   -6.0040    5.0340 S   0  0  0  0  0  0  0  0  0  0  0  0
    7.8370   -5.6670    3.9620 O   0  0  0  0  0  0  0  0  0  0  0  0
    7.4860   -5.5080    6.2650 O   0  0  0  0  0  0  0  0  0  0  0  0
    6.7810   -7.8030    5.1320 C   0  0  0  0  0  0  0  0  0  0  0  0
    3.7440   -5.9910    3.6430 H   0  0  0  0  0  0  0  0  0  0  0  0
    4.4830   -7.1790    4.7390 H   0  0  0  0  0  0  0  0  0  0  0  0
    3.4770   -5.8700    5.3950 H   0  0  0  0  0  0  0  0  0  0  0  0
    4.7210   -1.2430    6.5630 H   0  0  0  0  0  0  0  0  0  0  0  0
    4.9210   -0.0610    4.3880 H   0  0  0  0  0  0  0  0  0  0  0  0
    5.3540   -1.3880    2.3180 H   0  0  0  0  0  0  0  0  0  0  0  0
    6.1540   -4.9980    2.5060 H   0  0  0  0  0  0  0  0  0  0  0  0
    6.2550   -3.4990    1.4740 H   0  0  0  0  0  0  0  0  0  0  0  0
    4.4760   -4.3500    0.5010 H   0  0  0  0  0  0  0  0  0  0  0  0
    3.4370   -9.2360    2.0760 H   0  0  0  0  0  0  0  0  0  0  0  0
    0.3860   -9.5420    1.5250 H   0  0  0  0  0  0  0  0  0  0  0  0
   -1.3660  -10.9120    2.6230 H   0  0  0  0  0  0  0  0  0  0  0  0
   -2.0230  -12.2490    5.0090 H   0  0  0  0  0  0  0  0  0  0  0  0
    1.5710  -12.1430    6.7040 H   0  0  0  0  0  0  0  0  0  0  0  0
    0.8090  -10.6790    7.3140 H   0  0  0  0  0  0  0  0  0  0  0  0
    2.7910   -9.7720    5.0760 H   0  0  0  0  0  0  0  0  0  0  0  0
    0.8920   -5.0020    4.1750 H   0  0  0  0  0  0  0  0  0  0  0  0
    6.3750   -8.1800    4.1960 H   0  0  0  0  0  0  0  0  0  0  0  0
    7.7550   -8.2510    5.3120 H   0  0  0  0  0  0  0  0  0  0  0  0
    6.1080   -8.0590    5.9480 H   0  0  0  0  0  0  0  0  0  0  0  0
  1 36  1  0  0  0  0
  1 37  1  0  0  0  0
  1 38  1  0  0  0  0
  1  2  1  0  0  0  0
  2  3  1  0  0  0  0
  3  4  1  0  0  0  0
  4  5  2  0  0  0  0
  5 39  1  0  0  0  0
  5  6  1  0  0  0  0
  6 40  1  0  0  0  0
  6  7  2  0  0  0  0
  7 41  1  0  0  0  0
  7  8  1  0  0  0  0
  8  3  2  0  0  0  0
  8  9  1  0  0  0  0
  9 42  1  0  0  0  0
  9 43  1  0  0  0  0
  9 10  1  0  0  0  0
 10 44  1  0  0  0  0
 10 11  1  0  0  0  0
 11 12  1  0  0  0  0
 12 13  2  0  0  0  0
 13 14  1  0  0  0  0
 14 45  1  0  0  0  0
 14 15  1  0  0  0  0
 15 16  2  0  0  0  0
 16 46  1  0  0  0  0
 16 17  1  0  0  0  0
 17 47  1  0  0  0  0
 17 18  2  0  0  0  0
 18 19  1  0  0  0  0
 19 48  1  0  0  0  0
 19 20  1  0  0  0  0
 20 21  2  0  0  0  0
 20 22  1  0  0  0  0
 22 49  1  0  0  0  0
 22 50  1  0  0  0  0
 22 23  1  0  0  0  0
 23 18  1  0  0  0  0
 23 24  2  0  0  0  0
 24 15  1  0  0  0  0
 24 51  1  0  0  0  0
 13 25  1  0  0  0  0
 25 26  2  0  0  0  0
 26 52  1  0  0  0  0
 26 27  1  0  0  0  0
 27 11  2  0  0  0  0
 27 28  1  0  0  0  0
 28 29  1  0  0  0  0
 28 30  1  0  0  0  0
 28 31  1  0  0  0  0
  2 32  1  0  0  0  0
 32 33  2  0  0  0  0
 32 34  2  0  0  0  0
 32 35  1  0  0  0  0
 35 53  1  0  0  0  0
 35 54  1  0  0  0  0
 35 55  1  0  0  0  0
M  END
>  <LOGBIO>
6.1000

>  <PRED_LOGBIO>
5.7100

>  <XV_RES>
0.5440

>  <WHL_TMPL>
2

>  <ANCH>
16-29;20-18

$$$$
ROW51
  -MTS-   01071500333D 0   0.00000     0.00000     0

 52 55  0  0  0  0  0  0  0  0999 V2000
   -3.0890    3.6060    4.9590 C   0  0  0  0  0  0  0  0  0  0  0  0
   -2.9970    3.5210    3.5340 O   0  0  0  0  0  0  0  0  0  0  0  0
   -2.5310    4.6140    2.8530 C   0  0  0  0  0  0  0  0  0  0  0  0
   -3.2710    5.1440    1.7900 C   0  0  0  0  0  0  0  0  0  0  0  0
   -2.7950    6.2620    1.0940 C   0  0  0  0  0  0  0  0  0  0  0  0
   -1.5780    6.8490    1.4620 C   0  0  0  0  0  0  0  0  0  0  0  0
   -0.8370    6.3190    2.5250 C   0  0  0  0  0  0  0  0  0  0  0  0
   -1.3140    5.2010    3.2200 C   0  0  0  0  0  0  0  0  0  0  0  0
    0.4750    6.9510    2.9200 C   0  0  0  0  0  0  0  0  0  0  0  0
    1.1040    6.0390    3.9700 C   0  0  0  0  0  0  0  0  0  0  0  0
    1.3840    6.9590    1.7660 N   0  0  0  0  0  0  0  0  0  0  0  0
    2.6890    7.1420    1.9470 C   0  0  0  0  0  0  0  0  0  0  0  0
    3.1350    7.3050    3.0810 O   0  0  0  0  0  0  0  0  0  0  0  0
    3.5110    7.1490    0.9020 N   0  0  0  0  0  0  0  0  0  0  0  0
    4.2800    5.9680    0.4810 C   0  0  0  0  0  0  0  0  0  0  0  0
    4.0160    5.6010   -0.9910 C   0  0  0  0  0  0  0  0  0  0  0  0
    3.9420    6.8070   -1.8960 C   0  0  0  0  0  0  0  0  0  0  0  0
    3.8120    8.0520   -1.4160 C   0  0  0  0  0  0  0  0  0  0  0  0
    3.7310    8.3370    0.0650 C   0  0  0  0  0  0  0  0  0  0  0  0
    4.0140    6.6090   -3.3610 C   0  0  0  0  0  0  0  0  0  0  0  0
    3.0760    6.9530   -4.2530 C   0  0  0  0  0  0  0  0  0  0  0  0
    3.4780    6.6200   -5.5200 N   0  0  0  0  0  0  0  0  0  0  0  0
    4.7590    6.0220   -5.4520 C   0  0  0  0  0  0  0  0  0  0  0  0
    5.5720    5.5320   -6.3980 N   0  0  0  0  0  0  0  0  0  0  0  0
    6.7650    5.0020   -6.0960 C   0  0  0  0  0  0  0  0  0  0  0  0
    7.2050    4.9430   -4.7680 C   0  0  0  0  0  0  0  0  0  0  0  0
    6.3780    5.4470   -3.7580 C   0  0  0  0  0  0  0  0  0  0  0  0
    5.1370    5.9950   -4.1050 C   0  0  0  0  0  0  0  0  0  0  0  0
   -3.7620    4.4170    5.2310 H   0  0  0  0  0  0  0  0  0  0  0  0
   -3.4730    2.6680    5.3550 H   0  0  0  0  0  0  0  0  0  0  0  0
   -2.1020    3.7990    5.3750 H   0  0  0  0  0  0  0  0  0  0  0  0
   -4.2090    4.6910    1.5060 H   0  0  0  0  0  0  0  0  0  0  0  0
   -3.3660    6.6710    0.2740 H   0  0  0  0  0  0  0  0  0  0  0  0
   -1.2110    7.7110    0.9250 H   0  0  0  0  0  0  0  0  0  0  0  0
   -0.7430    4.7910    4.0400 H   0  0  0  0  0  0  0  0  0  0  0  0
    0.3230    7.9520    3.3180 H   0  0  0  0  0  0  0  0  0  0  0  0
    1.2940    5.0610    3.5330 H   0  0  0  0  0  0  0  0  0  0  0  0
    0.4250    5.9350    4.8130 H   0  0  0  0  0  0  0  0  0  0  0  0
    2.0420    6.4730    4.3110 H   0  0  0  0  0  0  0  0  0  0  0  0
    1.0180    6.8250    0.8340 H   0  0  0  0  0  0  0  0  0  0  0  0
    5.3420    6.1590    0.6210 H   0  0  0  0  0  0  0  0  0  0  0  0
    4.0220    5.1230    1.1160 H   0  0  0  0  0  0  0  0  0  0  0  0
    3.0870    5.0400   -1.0610 H   0  0  0  0  0  0  0  0  0  0  0  0
    4.8020    4.9350   -1.3420 H   0  0  0  0  0  0  0  0  0  0  0  0
    3.7640    8.8770   -2.1100 H   0  0  0  0  0  0  0  0  0  0  0  0
    4.6480    8.8290    0.3810 H   0  0  0  0  0  0  0  0  0  0  0  0
    2.9290    9.0500    0.2450 H   0  0  0  0  0  0  0  0  0  0  0  0
    2.1350    7.4240   -4.0090 H   0  0  0  0  0  0  0  0  0  0  0  0
    2.9470    6.7770   -6.3650 H   0  0  0  0  0  0  0  0  0  0  0  0
    7.3940    4.6160   -6.8850 H   0  0  0  0  0  0  0  0  0  0  0  0
    8.1670    4.5150   -4.5280 H   0  0  0  0  0  0  0  0  0  0  0  0
    6.6920    5.4140   -2.7250 H   0  0  0  0  0  0  0  0  0  0  0  0
  1 29  1  0  0  0  0
  1 30  1  0  0  0  0
  1 31  1  0  0  0  0
  1  2  1  0  0  0  0
  2  3  1  0  0  0  0
  3  4  2  0  0  0  0
  4 32  1  0  0  0  0
  4  5  1  0  0  0  0
  5 33  1  0  0  0  0
  5  6  2  0  0  0  0
  6 34  1  0  0  0  0
  6  7  1  0  0  0  0
  7  8  2  0  0  0  0
  8  3  1  0  0  0  0
  8 35  1  0  0  0  0
  7  9  1  0  0  0  0
  9 36  1  0  0  0  0
  9 10  1  0  0  0  0
 10 37  1  0  0  0  0
 10 38  1  0  0  0  0
 10 39  1  0  0  0  0
  9 11  1  0  0  0  0
 11 40  1  0  0  0  0
 11 12  1  0  0  0  0
 12 13  2  0  0  0  0
 12 14  1  0  0  0  0
 14 15  1  0  0  0  0
 15 41  1  0  0  0  0
 15 42  1  0  0  0  0
 15 16  1  0  0  0  0
 16 43  1  0  0  0  0
 16 44  1  0  0  0  0
 16 17  1  0  0  0  0
 17 18  2  0  0  0  0
 18 45  1  0  0  0  0
 18 19  1  0  0  0  0
 19 14  1  0  0  0  0
 19 46  1  0  0  0  0
 19 47  1  0  0  0  0
 17 20  1  0  0  0  0
 20 21  2  0  0  0  0
 21 48  1  0  0  0  0
 21 22  1  0  0  0  0
 22 49  1  0  0  0  0
 22 23  1  0  0  0  0
 23 24  1  0  0  0  0
 24 25  2  0  0  0  0
 25 50  1  0  0  0  0
 25 26  1  0  0  0  0
 26 51  1  0  0  0  0
 26 27  2  0  0  0  0
 27 52  1  0  0  0  0
 27 28  1  0  0  0  0
 28 20  1  0  0  0  0
 28 23  2  0  0  0  0
M  END
>  <LOGBIO>
6.3000

>  <PRED_LOGBIO>
6.7000

>  <XV_RES>
-0.5900

>  <WHL_TMPL>
1

>  <ANCH>
43-50;13-11

$$$$
ROW52
  -MTS-   01071500333D 0   0.00000     0.00000     0

 50 53  0  0  0  0  0  0  0  0999 V2000
   11.8200   -5.9980   -5.4510 C   0  0  0  0  0  0  0  0  0  0  0  0
   10.4100   -6.2050   -5.5700 O   0  0  0  0  0  0  0  0  0  0  0  0
    9.5750   -5.3390   -4.9160 C   0  0  0  0  0  0  0  0  0  0  0  0
    9.1260   -4.1790   -5.5580 C   0  0  0  0  0  0  0  0  0  0  0  0
    8.2730   -3.2940   -4.8890 C   0  0  0  0  0  0  0  0  0  0  0  0
    7.6720   -2.0840   -5.2570 N   0  0  0  0  0  0  0  0  0  0  0  0
    6.9450   -1.6340   -4.2510 C   0  0  0  0  0  0  0  0  0  0  0  0
    7.0240   -2.5000   -3.1920 N   0  0  0  0  0  0  0  0  0  0  0  0
    6.4000   -2.3570   -1.9810 C   0  0  0  0  0  0  0  0  0  0  0  0
    5.5150   -3.1920   -1.4200 C   0  0  0  0  0  0  0  0  0  0  0  0
    4.9940   -2.7910   -0.0940 C   0  0  0  0  0  0  0  0  0  0  0  0
    4.0840   -3.5530    0.5900 O   0  0  0  0  0  0  0  0  0  0  0  0
    4.5820   -4.5510    1.4850 C   0  0  0  0  0  0  0  0  0  0  0  0
    3.5970   -5.3070    2.1630 C   0  0  0  0  0  0  0  0  0  0  0  0
    2.6580   -4.6640    2.9780 C   0  0  0  0  0  0  0  0  0  0  0  0
    1.6830   -5.4120    3.6490 C   0  0  0  0  0  0  0  0  0  0  0  0
    1.6500   -6.8050    3.5070 C   0  0  0  0  0  0  0  0  0  0  0  0
    2.5890   -7.4480    2.6920 C   0  0  0  0  0  0  0  0  0  0  0  0
    3.5640   -6.6990    2.0210 C   0  0  0  0  0  0  0  0  0  0  0  0
    4.5570   -7.3790    1.1610 C   0  0  0  0  0  0  0  0  0  0  0  0
    4.0180   -8.1330    0.2070 F   0  0  0  0  0  0  0  0  0  0  0  0
    5.2140   -8.2170    1.9580 F   0  0  0  0  0  0  0  0  0  0  0  0
    5.3760   -6.4670    0.6450 F   0  0  0  0  0  0  0  0  0  0  0  0
    5.4660   -1.6370    0.3980 C   0  0  0  0  0  0  0  0  0  0  0  0
    6.5930   -1.0300   -0.8250 S   0  0  0  0  0  0  0  0  0  0  0  0
    5.1180   -1.0040    1.6890 C   0  0  0  0  0  0  0  0  0  0  0  0
    4.1850   -0.2200    1.7530 O   0  0  0  0  0  0  0  0  0  0  0  0
    5.8180   -1.2870    2.7720 O   0  0  0  0  0  0  0  0  0  0  0  0
    7.8680   -3.5680   -3.5770 C   0  0  0  0  0  0  0  0  0  0  0  0
    8.3170   -4.7280   -2.9350 C   0  0  0  0  0  0  0  0  0  0  0  0
    9.1700   -5.6140   -3.6040 C   0  0  0  0  0  0  0  0  0  0  0  0
    9.6100   -6.7490   -2.9750 O   0  0  0  0  0  0  0  0  0  0  0  0
    8.8240   -7.9360   -3.1080 C   0  0  0  0  0  0  0  0  0  0  0  0
   12.0760   -5.0140   -5.8350 H   0  0  0  0  0  0  0  0  0  0  0  0
   12.3480   -6.7590   -6.0210 H   0  0  0  0  0  0  0  0  0  0  0  0
   12.1090   -6.0650   -4.4040 H   0  0  0  0  0  0  0  0  0  0  0  0
    9.4380   -3.9670   -6.5700 H   0  0  0  0  0  0  0  0  0  0  0  0
    6.3720   -0.7190   -4.2610 H   0  0  0  0  0  0  0  0  0  0  0  0
    5.2010   -4.1030   -1.9060 H   0  0  0  0  0  0  0  0  0  0  0  0
    5.1140   -4.0050    2.2610 H   0  0  0  0  0  0  0  0  0  0  0  0
    5.2060   -5.2360    0.9150 H   0  0  0  0  0  0  0  0  0  0  0  0
    2.6860   -3.5900    3.0890 H   0  0  0  0  0  0  0  0  0  0  0  0
    0.9570   -4.9150    4.2760 H   0  0  0  0  0  0  0  0  0  0  0  0
    0.9000   -7.3830    4.0260 H   0  0  0  0  0  0  0  0  0  0  0  0
    2.5620   -8.5220    2.5810 H   0  0  0  0  0  0  0  0  0  0  0  0
    5.4440   -0.7810    3.5110 H   0  0  0  0  0  0  0  0  0  0  0  0
    8.0050   -4.9400   -1.9230 H   0  0  0  0  0  0  0  0  0  0  0  0
    7.8280   -7.7590   -2.7080 H   0  0  0  0  0  0  0  0  0  0  0  0
    9.2970   -8.7470   -2.5580 H   0  0  0  0  0  0  0  0  0  0  0  0
    8.7500   -8.2060   -4.1590 H   0  0  0  0  0  0  0  0  0  0  0  0
  1 34  1  0  0  0  0
  1 35  1  0  0  0  0
  1 36  1  0  0  0  0
  1  2  1  0  0  0  0
  2  3  1  0  0  0  0
  3  4  2  0  0  0  0
  4 37  1  0  0  0  0
  4  5  1  0  0  0  0
  5  6  1  0  0  0  0
  6  7  2  0  0  0  0
  7 38  1  0  0  0  0
  7  8  1  0  0  0  0
  8  9  1  0  0  0  0
  9 10  2  0  0  0  0
 10 39  1  0  0  0  0
 10 11  1  0  0  0  0
 11 12  1  0  0  0  0
 12 13  1  0  0  0  0
 13 40  1  0  0  0  0
 13 41  1  0  0  0  0
 13 14  1  0  0  0  0
 14 15  2  0  0  0  0
 15 42  1  0  0  0  0
 15 16  1  0  0  0  0
 16 43  1  0  0  0  0
 16 17  2  0  0  0  0
 17 44  1  0  0  0  0
 17 18  1  0  0  0  0
 18 45  1  0  0  0  0
 18 19  2  0  0  0  0
 19 14  1  0  0  0  0
 19 20  1  0  0  0  0
 20 21  1  0  0  0  0
 20 22  1  0  0  0  0
 20 23  1  0  0  0  0
 11 24  2  0  0  0  0
 24 25  1  0  0  0  0
 25  9  1  0  0  0  0
 24 26  1  0  0  0  0
 26 27  2  0  0  0  0
 26 28  1  0  0  0  0
 28 46  1  0  0  0  0
  8 29  1  0  0  0  0
 29  5  2  0  0  0  0
 29 30  1  0  0  0  0
 30 47  1  0  0  0  0
 30 31  2  0  0  0  0
 31  3  1  0  0  0  0
 31 32  1  0  0  0  0
 32 33  1  0  0  0  0
 33 48  1  0  0  0  0
 33 49  1  0  0  0  0
 33 50  1  0  0  0  0
M  END
>  <LOGBIO>
6.0000

>  <PRED_LOGBIO>
5.7800

>  <XV_RES>
0.1880

>  <WHL_TMPL>
2

>  <ANCH>
15-22;31-29

$$$$
ROW53
  -MTS-   01071500333D 0   0.00000     0.00000     0

 60 64  0  0  0  0  0  0  0  0999 V2000
    7.4210    7.8720    1.8830 C   0  0  0  0  0  0  0  0  0  0  0  0
    6.9210    7.1320    0.6660 C   0  0  0  0  0  0  0  0  0  0  0  0
    7.8220    6.4360   -0.1490 C   0  0  0  0  0  0  0  0  0  0  0  0
    7.3580    5.7490   -1.2770 C   0  0  0  0  0  0  0  0  0  0  0  0
    5.9940    5.7580   -1.5910 C   0  0  0  0  0  0  0  0  0  0  0  0
    5.0930    6.4540   -0.7760 C   0  0  0  0  0  0  0  0  0  0  0  0
    3.6930    6.6540   -0.8150 N   0  0  0  0  0  0  0  0  0  0  0  0
    3.3590    7.4340    0.2600 C   0  0  0  0  0  0  0  0  0  0  0  0
    4.4400    7.7300    0.9570 N   0  0  0  0  0  0  0  0  0  0  0  0
    5.5570    7.1410    0.3520 C   0  0  0  0  0  0  0  0  0  0  0  0
    1.9870    7.8800    0.5920 C   0  0  0  0  0  0  0  0  0  0  0  0
    1.2230    8.4760   -0.3340 C   0  0  0  0  0  0  0  0  0  0  0  0
    1.6990    8.6820   -1.6020 N   0  0  0  0  0  0  0  0  0  0  0  0
    1.3750    7.5210   -2.4430 C   0  0  0  0  0  0  0  0  0  0  0  0
    1.9050    7.7510   -3.8570 C   0  0  0  0  0  0  0  0  0  0  0  0
    1.2990    8.9220   -4.4090 O   0  0  0  0  0  0  0  0  0  0  0  0
    1.5720    6.5570   -4.7200 C   0  0  0  0  0  0  0  0  0  0  0  0
    0.3660    6.5220   -5.4300 C   0  0  0  0  0  0  0  0  0  0  0  0
    0.0570    5.4160   -6.2300 C   0  0  0  0  0  0  0  0  0  0  0  0
    0.9530    4.3450   -6.3200 C   0  0  0  0  0  0  0  0  0  0  0  0
    2.1590    4.3800   -5.6100 C   0  0  0  0  0  0  0  0  0  0  0  0
    3.2740    3.0480   -5.7220 Cl  0  0  0  0  0  0  0  0  0  0  0  0
    2.4680    5.4860   -4.8100 C   0  0  0  0  0  0  0  0  0  0  0  0
   -0.1430    8.9070    0.0370 C   0  0  0  0  0  0  0  0  0  0  0  0
   -0.5820    8.6930    1.2850 C   0  0  0  0  0  0  0  0  0  0  0  0
    0.2030    8.0830    2.2270 N   0  0  0  0  0  0  0  0  0  0  0  0
    1.4390    7.6740    1.9520 C   0  0  0  0  0  0  0  0  0  0  0  0
    2.1200    7.1300    2.8190 O   0  0  0  0  0  0  0  0  0  0  0  0
    8.2690    5.0460   -2.1010 N   0  0  0  0  0  0  0  0  0  0  0  0
    8.1700    3.5980   -2.3360 C   0  0  0  0  0  0  0  0  0  0  0  0
    8.3770    3.2370   -3.8180 C   0  0  0  0  0  0  0  0  0  0  0  0
    9.5740    3.8250   -4.3350 O   0  0  0  0  0  0  0  0  0  0  0  0
    9.5420    5.2520   -4.2520 C   0  0  0  0  0  0  0  0  0  0  0  0
    9.3880    5.7060   -2.7890 C   0  0  0  0  0  0  0  0  0  0  0  0
    8.2310    8.5380    1.5950 H   0  0  0  0  0  0  0  0  0  0  0  0
    7.7830    7.1580    2.6190 H   0  0  0  0  0  0  0  0  0  0  0  0
    6.6080    8.4540    2.3120 H   0  0  0  0  0  0  0  0  0  0  0  0
    8.8740    6.4290    0.0930 H   0  0  0  0  0  0  0  0  0  0  0  0
    5.6360    5.2280   -2.4620 H   0  0  0  0  0  0  0  0  0  0  0  0
    3.0560    6.2890   -1.5090 H   0  0  0  0  0  0  0  0  0  0  0  0
    1.2710    9.5100   -1.9920 H   0  0  0  0  0  0  0  0  0  0  0  0
    1.8360    6.6290   -2.0230 H   0  0  0  0  0  0  0  0  0  0  0  0
    0.2950    7.3880   -2.4770 H   0  0  0  0  0  0  0  0  0  0  0  0
    2.9850    7.8830   -3.8220 H   0  0  0  0  0  0  0  0  0  0  0  0
    1.6210    9.0890   -5.3080 H   0  0  0  0  0  0  0  0  0  0  0  0
   -0.3260    7.3490   -5.3610 H   0  0  0  0  0  0  0  0  0  0  0  0
   -0.8740    5.3890   -6.7780 H   0  0  0  0  0  0  0  0  0  0  0  0
    0.7150    3.4910   -6.9370 H   0  0  0  0  0  0  0  0  0  0  0  0
    3.3990    5.5130   -4.2620 H   0  0  0  0  0  0  0  0  0  0  0  0
   -0.7790    9.3900   -0.6900 H   0  0  0  0  0  0  0  0  0  0  0  0
   -1.5790    9.0080    1.5540 H   0  0  0  0  0  0  0  0  0  0  0  0
   -0.1660    7.9400    3.1560 H   0  0  0  0  0  0  0  0  0  0  0  0
    8.9120    3.0820   -1.7300 H   0  0  0  0  0  0  0  0  0  0  0  0
    7.1930    3.2460   -2.0100 H   0  0  0  0  0  0  0  0  0  0  0  0
    7.5240    3.5830   -4.3980 H   0  0  0  0  0  0  0  0  0  0  0  0
    8.4300    2.1550   -3.9230 H   0  0  0  0  0  0  0  0  0  0  0  0
    8.7080    5.6300   -4.8390 H   0  0  0  0  0  0  0  0  0  0  0  0
   10.4640    5.6590   -4.6630 H   0  0  0  0  0  0  0  0  0  0  0  0
   10.3110    5.5040   -2.2500 H   0  0  0  0  0  0  0  0  0  0  0  0
    9.2440    6.7830   -2.7590 H   0  0  0  0  0  0  0  0  0  0  0  0
  1 35  1  0  0  0  0
  1 36  1  0  0  0  0
  1 37  1  0  0  0  0
  1  2  1  0  0  0  0
  2  3  2  0  0  0  0
  3 38  1  0  0  0  0
  3  4  1  0  0  0  0
  4  5  2  0  0  0  0
  5 39  1  0  0  0  0
  5  6  1  0  0  0  0
  6  7  1  0  0  0  0
  7 40  1  0  0  0  0
  7  8  1  0  0  0  0
  8  9  2  0  0  0  0
  9 10  1  0  0  0  0
 10  2  1  0  0  0  0
 10  6  2  0  0  0  0
  8 11  1  0  0  0  0
 11 12  2  0  0  0  0
 12 13  1  0  0  0  0
 13 41  1  0  0  0  0
 13 14  1  0  0  0  0
 14 42  1  0  0  0  0
 14 43  1  0  0  0  0
 14 15  1  0  0  0  0
 15 44  1  0  0  0  0
 15 16  1  0  0  0  0
 16 45  1  0  0  0  0
 15 17  1  0  0  0  0
 17 18  2  0  0  0  0
 18 46  1  0  0  0  0
 18 19  1  0  0  0  0
 19 47  1  0  0  0  0
 19 20  2  0  0  0  0
 20 48  1  0  0  0  0
 20 21  1  0  0  0  0
 21 22  1  0  0  0  0
 21 23  2  0  0  0  0
 23 17  1  0  0  0  0
 23 49  1  0  0  0  0
 12 24  1  0  0  0  0
 24 50  1  0  0  0  0
 24 25  2  0  0  0  0
 25 51  1  0  0  0  0
 25 26  1  0  0  0  0
 26 52  1  0  0  0  0
 26 27  1  0  0  0  0
 27 11  1  0  0  0  0
 27 28  2  0  0  0  0
  4 29  1  0  0  0  0
 29 30  1  0  0  0  0
 30 53  1  0  0  0  0
 30 54  1  0  0  0  0
 30 31  1  0  0  0  0
 31 55  1  0  0  0  0
 31 56  1  0  0  0  0
 31 32  1  0  0  0  0
 32 33  1  0  0  0  0
 33 57  1  0  0  0  0
 33 58  1  0  0  0  0
 33 34  1  0  0  0  0
 34 29  1  0  0  0  0
 34 59  1  0  0  0  0
 34 60  1  0  0  0  0
M  END
>  <LOGBIO>
7.1000

>  <PRED_LOGBIO>
7.0300

>  <XV_RES>
0.4410

>  <WHL_TMPL>
1

>  <ANCH>
3-5;9-11

$$$$
ROW54
  -MTS-   01071500333D 0   0.00000     0.00000     0

 43 46  0  0  0  0  0  0  0  0999 V2000
   -0.2590   -4.6350    4.9700 N   0  0  0  0  0  0  0  0  0  0  0  0
   -0.9340   -5.7810    5.4130 C   0  0  0  0  0  0  0  0  0  0  0  0
   -2.0140   -5.6680    6.1970 N   0  0  0  0  0  0  0  0  0  0  0  0
   -2.6730   -6.7520    6.6310 C   0  0  0  0  0  0  0  0  0  0  0  0
   -2.2650   -7.9820    6.2890 N   0  0  0  0  0  0  0  0  0  0  0  0
   -1.1920   -8.1650    5.5070 C   0  0  0  0  0  0  0  0  0  0  0  0
   -0.5670   -9.3070    5.0110 O   0  0  0  0  0  0  0  0  0  0  0  0
    0.5300   -8.9140    4.2350 N   0  0  0  0  0  0  0  0  0  0  0  0
    0.6220   -7.5970    4.2190 C   0  0  0  0  0  0  0  0  0  0  0  0
    1.6500   -6.8050    3.5070 C   0  0  0  0  0  0  0  0  0  0  0  0
    2.5890   -7.4480    2.6920 C   0  0  0  0  0  0  0  0  0  0  0  0
    3.5640   -6.6990    2.0210 C   0  0  0  0  0  0  0  0  0  0  0  0
    3.5970   -5.3070    2.1630 C   0  0  0  0  0  0  0  0  0  0  0  0
    4.5820   -4.5510    1.4850 N   0  0  0  0  0  0  0  0  0  0  0  0
    5.6480   -4.1050    2.1430 C   0  0  0  0  0  0  0  0  0  0  0  0
    5.7470   -4.2930    3.3540 O   0  0  0  0  0  0  0  0  0  0  0  0
    6.6080   -3.4550    1.4910 N   0  0  0  0  0  0  0  0  0  0  0  0
    6.3910   -3.0220    0.1610 C   0  0  0  0  0  0  0  0  0  0  0  0
    5.8520   -1.7540   -0.0830 C   0  0  0  0  0  0  0  0  0  0  0  0
    5.6370   -1.3250   -1.3980 C   0  0  0  0  0  0  0  0  0  0  0  0
    5.9630   -2.1650   -2.4700 C   0  0  0  0  0  0  0  0  0  0  0  0
    6.5030   -3.4340   -2.2260 C   0  0  0  0  0  0  0  0  0  0  0  0
    6.7170   -3.8620   -0.9100 C   0  0  0  0  0  0  0  0  0  0  0  0
    6.8540   -4.3400   -3.3820 C   0  0  0  0  0  0  0  0  0  0  0  0
    7.8720   -5.1230   -3.0380 F   0  0  0  0  0  0  0  0  0  0  0  0
    5.8010   -5.0920   -3.6910 F   0  0  0  0  0  0  0  0  0  0  0  0
    7.1970   -3.6030   -4.4340 F   0  0  0  0  0  0  0  0  0  0  0  0
    2.6580   -4.6640    2.9780 C   0  0  0  0  0  0  0  0  0  0  0  0
    1.6830   -5.4120    3.6490 C   0  0  0  0  0  0  0  0  0  0  0  0
   -0.4830   -7.0530    5.0380 C   0  0  0  0  0  0  0  0  0  0  0  0
    0.4950   -4.2490    5.5190 H   0  0  0  0  0  0  0  0  0  0  0  0
   -0.5280   -4.1940    4.1020 H   0  0  0  0  0  0  0  0  0  0  0  0
   -3.5400   -6.6330    7.2630 H   0  0  0  0  0  0  0  0  0  0  0  0
    2.5620   -8.5220    2.5810 H   0  0  0  0  0  0  0  0  0  0  0  0
    4.2900   -7.1950    1.3940 H   0  0  0  0  0  0  0  0  0  0  0  0
    4.4760   -4.3500    0.5010 H   0  0  0  0  0  0  0  0  0  0  0  0
    7.4910   -3.2710    1.9440 H   0  0  0  0  0  0  0  0  0  0  0  0
    5.6000   -1.1050    0.7440 H   0  0  0  0  0  0  0  0  0  0  0  0
    5.2210   -0.3460   -1.5860 H   0  0  0  0  0  0  0  0  0  0  0  0
    5.7980   -1.8340   -3.4850 H   0  0  0  0  0  0  0  0  0  0  0  0
    7.1330   -4.8410   -0.7220 H   0  0  0  0  0  0  0  0  0  0  0  0
    2.6860   -3.5900    3.0890 H   0  0  0  0  0  0  0  0  0  0  0  0
    0.9570   -4.9150    4.2760 H   0  0  0  0  0  0  0  0  0  0  0  0
  1 31  1  0  0  0  0
  1 32  1  0  0  0  0
  1  2  1  0  0  0  0
  2  3  1  0  0  0  0
  3  4  2  0  0  0  0
  4 33  1  0  0  0  0
  4  5  1  0  0  0  0
  5  6  2  0  0  0  0
  6  7  1  0  0  0  0
  7  8  1  0  0  0  0
  8  9  2  0  0  0  0
  9 10  1  0  0  0  0
 10 11  2  0  0  0  0
 11 34  1  0  0  0  0
 11 12  1  0  0  0  0
 12 35  1  0  0  0  0
 12 13  2  0  0  0  0
 13 14  1  0  0  0  0
 14 36  1  0  0  0  0
 14 15  1  0  0  0  0
 15 16  2  0  0  0  0
 15 17  1  0  0  0  0
 17 37  1  0  0  0  0
 17 18  1  0  0  0  0
 18 19  2  0  0  0  0
 19 38  1  0  0  0  0
 19 20  1  0  0  0  0
 20 39  1  0  0  0  0
 20 21  2  0  0  0  0
 21 40  1  0  0  0  0
 21 22  1  0  0  0  0
 22 23  2  0  0  0  0
 23 18  1  0  0  0  0
 23 41  1  0  0  0  0
 22 24  1  0  0  0  0
 24 25  1  0  0  0  0
 24 26  1  0  0  0  0
 24 27  1  0  0  0  0
 13 28  1  0  0  0  0
 28 42  1  0  0  0  0
 28 29  2  0  0  0  0
 29 10  1  0  0  0  0
 29 43  1  0  0  0  0
  9 30  1  0  0  0  0
 30  2  2  0  0  0  0
 30  6  1  0  0  0  0
M  END
>  <LOGBIO>
5.9000

>  <PRED_LOGBIO>
6.1200

>  <XV_RES>
-0.1710

>  <WHL_TMPL>
2

>  <ANCH>
16-29;18-19

$$$$
ROW55
  -MTS-   01071500333D 0   0.00000     0.00000     0

 53 56  0  0  0  0  0  0  0  0999 V2000
    2.9840    9.0470   -2.5250 C   0  0  0  0  0  0  0  0  0  0  0  0
    3.6470    7.8110   -1.9650 C   0  0  0  0  0  0  0  0  0  0  0  0
    3.2910    6.5660   -2.2170 N   0  0  0  0  0  0  0  0  0  0  0  0
    4.1660    5.6630   -1.4950 N   0  0  0  0  0  0  0  0  0  0  0  0
    5.0930    6.4540   -0.7760 C   0  0  0  0  0  0  0  0  0  0  0  0
    6.1520    6.1210    0.0770 C   0  0  0  0  0  0  0  0  0  0  0  0
    6.9210    7.1320    0.6660 C   0  0  0  0  0  0  0  0  0  0  0  0
    6.6320    8.4750    0.4010 C   0  0  0  0  0  0  0  0  0  0  0  0
    5.5730    8.8090   -0.4530 C   0  0  0  0  0  0  0  0  0  0  0  0
    4.8040    7.7980   -1.0410 C   0  0  0  0  0  0  0  0  0  0  0  0
    7.4450    9.5440    1.0230 C   0  0  0  0  0  0  0  0  0  0  0  0
    8.1670   10.4410    0.2260 C   0  0  0  0  0  0  0  0  0  0  0  0
    8.9050   11.4090    0.7860 N   0  0  0  0  0  0  0  0  0  0  0  0
    8.9810   11.5580    2.1160 C   0  0  0  0  0  0  0  0  0  0  0  0
    8.2830   10.6950    2.9690 C   0  0  0  0  0  0  0  0  0  0  0  0
    8.3620   10.8490    4.3280 O   0  0  0  0  0  0  0  0  0  0  0  0
    9.3970   10.1490    5.0240 C   0  0  0  0  0  0  0  0  0  0  0  0
    9.3050   10.4570    6.5170 C   0  0  0  0  0  0  0  0  0  0  0  0
    9.4640   11.9030    6.7290 N   0  0  0  0  0  0  0  0  0  0  0  0
   10.4110    9.7090    7.2610 C   0  0  0  0  0  0  0  0  0  0  0  0
   10.3210   10.0150    8.7370 C   0  0  0  0  0  0  0  0  0  0  0  0
   11.0200   11.1030    9.2710 C   0  0  0  0  0  0  0  0  0  0  0  0
   10.9370   11.3860   10.6390 C   0  0  0  0  0  0  0  0  0  0  0  0
   10.1530   10.5800   11.4740 C   0  0  0  0  0  0  0  0  0  0  0  0
    9.4530    9.4920   10.9400 C   0  0  0  0  0  0  0  0  0  0  0  0
    8.6860    8.7030   11.7570 O   0  0  0  0  0  0  0  0  0  0  0  0
    9.3060    7.5710   12.3720 C   0  0  0  0  0  0  0  0  0  0  0  0
   10.3160    7.9790   13.1350 F   0  0  0  0  0  0  0  0  0  0  0  0
    8.4140    6.9310   13.1230 F   0  0  0  0  0  0  0  0  0  0  0  0
    9.7650    6.7510   11.4310 F   0  0  0  0  0  0  0  0  0  0  0  0
    9.5370    9.2090    9.5710 C   0  0  0  0  0  0  0  0  0  0  0  0
    7.5030    9.6720    2.4160 C   0  0  0  0  0  0  0  0  0  0  0  0
    1.9040    8.9440   -2.4510 H   0  0  0  0  0  0  0  0  0  0  0  0
    3.2660    9.1670   -3.5690 H   0  0  0  0  0  0  0  0  0  0  0  0
    3.3060    9.9190   -1.9600 H   0  0  0  0  0  0  0  0  0  0  0  0
    4.1230    4.6540   -1.5050 H   0  0  0  0  0  0  0  0  0  0  0  0
    6.3750    5.0840    0.2820 H   0  0  0  0  0  0  0  0  0  0  0  0
    7.7380    6.8750    1.3240 H   0  0  0  0  0  0  0  0  0  0  0  0
    5.3500    9.8450   -0.6570 H   0  0  0  0  0  0  0  0  0  0  0  0
    8.1300   10.3510   -0.8490 H   0  0  0  0  0  0  0  0  0  0  0  0
    9.5850   12.3500    2.5330 H   0  0  0  0  0  0  0  0  0  0  0  0
    9.2800    9.0780    4.8670 H   0  0  0  0  0  0  0  0  0  0  0  0
   10.3670   10.4660    4.6460 H   0  0  0  0  0  0  0  0  0  0  0  0
    8.3360   10.1400    6.8950 H   0  0  0  0  0  0  0  0  0  0  0  0
    8.7330   12.3980    6.2380 H   0  0  0  0  0  0  0  0  0  0  0  0
    9.4040   12.1080    7.7170 H   0  0  0  0  0  0  0  0  0  0  0  0
   10.2940    8.6390    7.1040 H   0  0  0  0  0  0  0  0  0  0  0  0
   11.3810   10.0270    6.8840 H   0  0  0  0  0  0  0  0  0  0  0  0
   11.6250   11.7250    8.6270 H   0  0  0  0  0  0  0  0  0  0  0  0
   11.4760   12.2260   11.0510 H   0  0  0  0  0  0  0  0  0  0  0  0
   10.0880   10.7990   12.5300 H   0  0  0  0  0  0  0  0  0  0  0  0
    8.9970    8.3690    9.1600 H   0  0  0  0  0  0  0  0  0  0  0  0
    6.9560    8.9930    3.0530 H   0  0  0  0  0  0  0  0  0  0  0  0
  1 33  1  0  0  0  0
  1 34  1  0  0  0  0
  1 35  1  0  0  0  0
  1  2  1  0  0  0  0
  2  3  2  0  0  0  0
  3  4  1  0  0  0  0
  4 36  1  0  0  0  0
  4  5  1  0  0  0  0
  5  6  2  0  0  0  0
  6 37  1  0  0  0  0
  6  7  1  0  0  0  0
  7 38  1  0  0  0  0
  7  8  2  0  0  0  0
  8  9  1  0  0  0  0
  9 39  1  0  0  0  0
  9 10  2  0  0  0  0
 10  2  1  0  0  0  0
 10  5  1  0  0  0  0
  8 11  1  0  0  0  0
 11 12  2  0  0  0  0
 12 40  1  0  0  0  0
 12 13  1  0  0  0  0
 13 14  2  0  0  0  0
 14 41  1  0  0  0  0
 14 15  1  0  0  0  0
 15 16  1  0  0  0  0
 16 17  1  0  0  0  0
 17 42  1  0  0  0  0
 17 43  1  0  0  0  0
 17 18  1  0  0  0  0
 18 44  1  0  0  0  0
 18 19  1  0  0  0  0
 19 45  1  0  0  0  0
 19 46  1  0  0  0  0
 18 20  1  0  0  0  0
 20 47  1  0  0  0  0
 20 48  1  0  0  0  0
 20 21  1  0  0  0  0
 21 22  2  0  0  0  0
 22 49  1  0  0  0  0
 22 23  1  0  0  0  0
 23 50  1  0  0  0  0
 23 24  2  0  0  0  0
 24 51  1  0  0  0  0
 24 25  1  0  0  0  0
 25 26  1  0  0  0  0
 26 27  1  0  0  0  0
 27 28  1  0  0  0  0
 27 29  1  0  0  0  0
 27 30  1  0  0  0  0
 25 31  2  0  0  0  0
 31 21  1  0  0  0  0
 31 52  1  0  0  0  0
 15 32  2  0  0  0  0
 32 11  1  0  0  0  0
 32 53  1  0  0  0  0
M  END
>  <LOGBIO>
6.0000

>  <PRED_LOGBIO>
6.0100

>  <XV_RES>
-0.0430

>  <WHL_TMPL>
1

>  <ANCH>
5-6;9-17

$$$$
ROW56
  -MTS-   01071500333D 0   0.00000     0.00000     0

 44 47  0  0  0  0  0  0  0  0999 V2000
   -3.9720    9.1190    3.4410 C   0  0  0  0  0  0  0  0  0  0  0  0
   -2.7640    8.9490    2.6220 N   0  0  0  0  0  0  0  0  0  0  0  0
   -2.8190    9.8630    1.4710 C   0  0  0  0  0  0  0  0  0  0  0  0
   -1.5720    9.7210    0.5800 C   0  0  0  0  0  0  0  0  0  0  0  0
   -0.2780    9.9140    1.3920 C   0  0  0  0  0  0  0  0  0  0  0  0
   -0.2730    9.0380    2.6570 C   0  0  0  0  0  0  0  0  0  0  0  0
   -1.5800    9.2120    3.4530 C   0  0  0  0  0  0  0  0  0  0  0  0
    0.8900    9.5950    0.5580 N   0  0  0  0  0  0  0  0  0  0  0  0
    1.3650    8.3540    0.5250 C   0  0  0  0  0  0  0  0  0  0  0  0
    0.8280    7.4720    1.1930 O   0  0  0  0  0  0  0  0  0  0  0  0
    2.5410    8.0330   -0.3150 C   0  0  0  0  0  0  0  0  0  0  0  0
    3.8320    8.2090   -0.0030 C   0  0  0  0  0  0  0  0  0  0  0  0
    4.8040    7.7970   -1.0410 C   0  0  0  0  0  0  0  0  0  0  0  0
    6.2770    7.7860   -1.1790 C   0  0  0  0  0  0  0  0  0  0  0  0
    6.5610    7.2870   -2.3680 N   0  0  0  0  0  0  0  0  0  0  0  0
    5.3100    6.9640   -3.0270 N   0  0  0  0  0  0  0  0  0  0  0  0
    4.2910    7.2960   -2.1730 C   0  0  0  0  0  0  0  0  0  0  0  0
    2.5370    7.3370   -1.9420 S   0  0  0  0  0  0  0  0  0  0  0  0
    7.2550    8.2510   -0.1700 C   0  0  0  0  0  0  0  0  0  0  0  0
    8.4370    8.8810   -0.5770 C   0  0  0  0  0  0  0  0  0  0  0  0
    9.3610    9.3200    0.3780 C   0  0  0  0  0  0  0  0  0  0  0  0
    9.1040    9.1290    1.7410 C   0  0  0  0  0  0  0  0  0  0  0  0
    7.9220    8.4990    2.1480 C   0  0  0  0  0  0  0  0  0  0  0  0
    6.9970    8.0590    1.1930 C   0  0  0  0  0  0  0  0  0  0  0  0
   -3.7470    8.8690    4.4760 H   0  0  0  0  0  0  0  0  0  0  0  0
   -4.3080   10.1530    3.3830 H   0  0  0  0  0  0  0  0  0  0  0  0
   -4.7570    8.4620    3.0720 H   0  0  0  0  0  0  0  0  0  0  0  0
   -2.8960   10.8880    1.8280 H   0  0  0  0  0  0  0  0  0  0  0  0
   -3.7100    9.6510    0.8840 H   0  0  0  0  0  0  0  0  0  0  0  0
   -1.5670    8.7360    0.1180 H   0  0  0  0  0  0  0  0  0  0  0  0
   -1.6120   10.4590   -0.2180 H   0  0  0  0  0  0  0  0  0  0  0  0
   -0.1630   10.9610    1.6650 H   0  0  0  0  0  0  0  0  0  0  0  0
   -0.1570    7.9940    2.3740 H   0  0  0  0  0  0  0  0  0  0  0  0
    0.5720    9.3120    3.2850 H   0  0  0  0  0  0  0  0  0  0  0  0
   -1.6310   10.2250    3.8460 H   0  0  0  0  0  0  0  0  0  0  0  0
   -1.5770    8.5350    4.3040 H   0  0  0  0  0  0  0  0  0  0  0  0
    1.3310   10.3200    0.0090 H   0  0  0  0  0  0  0  0  0  0  0  0
    4.1440    8.6240    0.9440 H   0  0  0  0  0  0  0  0  0  0  0  0
    5.2080    6.5660   -3.9490 H   0  0  0  0  0  0  0  0  0  0  0  0
    8.6350    9.0280   -1.6290 H   0  0  0  0  0  0  0  0  0  0  0  0
   10.2730    9.8060    0.0640 H   0  0  0  0  0  0  0  0  0  0  0  0
    9.8170    9.4680    2.4780 H   0  0  0  0  0  0  0  0  0  0  0  0
    7.7230    8.3510    3.2000 H   0  0  0  0  0  0  0  0  0  0  0  0
    6.0860    7.5730    1.5080 H   0  0  0  0  0  0  0  0  0  0  0  0
  1 25  1  0  0  0  0
  1 26  1  0  0  0  0
  1 27  1  0  0  0  0
  1  2  1  0  0  0  0
  2  3  1  0  0  0  0
  3 28  1  0  0  0  0
  3 29  1  0  0  0  0
  3  4  1  0  0  0  0
  4 30  1  0  0  0  0
  4 31  1  0  0  0  0
  4  5  1  0  0  0  0
  5 32  1  0  0  0  0
  5  6  1  0  0  0  0
  6 33  1  0  0  0  0
  6 34  1  0  0  0  0
  6  7  1  0  0  0  0
  7  2  1  0  0  0  0
  7 35  1  0  0  0  0
  7 36  1  0  0  0  0
  5  8  1  0  0  0  0
  8 37  1  0  0  0  0
  8  9  1  0  0  0  0
  9 10  2  0  0  0  0
  9 11  1  0  0  0  0
 11 12  2  0  0  0  0
 12 38  1  0  0  0  0
 12 13  1  0  0  0  0
 13 14  1  0  0  0  0
 14 15  2  0  0  0  0
 15 16  1  0  0  0  0
 16 39  1  0  0  0  0
 16 17  1  0  0  0  0
 17 13  2  0  0  0  0
 17 18  1  0  0  0  0
 18 11  1  0  0  0  0
 14 19  1  0  0  0  0
 19 20  2  0  0  0  0
 20 40  1  0  0  0  0
 20 21  1  0  0  0  0
 21 41  1  0  0  0  0
 21 22  2  0  0  0  0
 22 42  1  0  0  0  0
 22 23  1  0  0  0  0
 23 43  1  0  0  0  0
 23 24  2  0  0  0  0
 24 19  1  0  0  0  0
 24 44  1  0  0  0  0
M  END
>  <LOGBIO>
7.1000

>  <PRED_LOGBIO>
6.6100

>  <XV_RES>
0.8180

>  <WHL_TMPL>
1

>  <ANCH>
6-14;27-25

$$$$
ROW57
  -MTS-   01071500333D 0   0.00000     0.00000     0

 27 29  0  0  0  0  0  0  0  0999 V2000
    3.1880    8.3320    3.2180 O   0  0  0  0  0  0  0  0  0  0  0  0
    3.6100    9.1910    2.3090 C   0  0  0  0  0  0  0  0  0  0  0  0
    3.3860   10.3820    2.4450 O   0  0  0  0  0  0  0  0  0  0  0  0
    4.3550    8.7090    1.1250 C   0  0  0  0  0  0  0  0  0  0  0  0
    3.8320    8.2090   -0.0030 C   0  0  0  0  0  0  0  0  0  0  0  0
    4.8040    7.7970   -1.0410 C   0  0  0  0  0  0  0  0  0  0  0  0
    4.4840    7.2520   -2.2900 C   0  0  0  0  0  0  0  0  0  0  0  0
    5.5190    6.9100   -3.1690 C   0  0  0  0  0  0  0  0  0  0  0  0
    6.7990    7.1010   -2.8220 N   0  0  0  0  0  0  0  0  0  0  0  0
    7.1380    7.6200   -1.6340 C   0  0  0  0  0  0  0  0  0  0  0  0
    6.1510    7.9830   -0.7090 C   0  0  0  0  0  0  0  0  0  0  0  0
    6.1120    8.6780    0.9180 S   0  0  0  0  0  0  0  0  0  0  0  0
    3.0710    7.0400   -2.6770 C   0  0  0  0  0  0  0  0  0  0  0  0
    2.5370    5.7460   -2.6950 C   0  0  0  0  0  0  0  0  0  0  0  0
    1.2010    5.5460   -3.0610 C   0  0  0  0  0  0  0  0  0  0  0  0
    0.3980    6.6390   -3.4080 C   0  0  0  0  0  0  0  0  0  0  0  0
    0.9320    7.9330   -3.3890 C   0  0  0  0  0  0  0  0  0  0  0  0
    2.2690    8.1340   -3.0230 C   0  0  0  0  0  0  0  0  0  0  0  0
    2.7260    8.8300    3.9100 H   0  0  0  0  0  0  0  0  0  0  0  0
    2.7660    8.1120   -0.1470 H   0  0  0  0  0  0  0  0  0  0  0  0
    5.2830    6.4890   -4.1350 H   0  0  0  0  0  0  0  0  0  0  0  0
    8.1800    7.7600   -1.3880 H   0  0  0  0  0  0  0  0  0  0  0  0
    3.1560    4.9030   -2.4280 H   0  0  0  0  0  0  0  0  0  0  0  0
    0.7890    4.5480   -3.0750 H   0  0  0  0  0  0  0  0  0  0  0  0
   -0.6330    6.4850   -3.6900 H   0  0  0  0  0  0  0  0  0  0  0  0
    0.3130    8.7770   -3.6560 H   0  0  0  0  0  0  0  0  0  0  0  0
    2.6810    9.1320   -3.0090 H   0  0  0  0  0  0  0  0  0  0  0  0
  1 19  1  0  0  0  0
  1  2  1  0  0  0  0
  2  3  2  0  0  0  0
  2  4  1  0  0  0  0
  4  5  2  0  0  0  0
  5 20  1  0  0  0  0
  5  6  1  0  0  0  0
  6  7  2  0  0  0  0
  7  8  1  0  0  0  0
  8 21  1  0  0  0  0
  8  9  2  0  0  0  0
  9 10  1  0  0  0  0
 10 22  1  0  0  0  0
 10 11  2  0  0  0  0
 11  6  1  0  0  0  0
 11 12  1  0  0  0  0
 12  4  1  0  0  0  0
  7 13  1  0  0  0  0
 13 14  2  0  0  0  0
 14 23  1  0  0  0  0
 14 15  1  0  0  0  0
 15 24  1  0  0  0  0
 15 16  2  0  0  0  0
 16 25  1  0  0  0  0
 16 17  1  0  0  0  0
 17 26  1  0  0  0  0
 17 18  2  0  0  0  0
 18 13  1  0  0  0  0
 18 27  1  0  0  0  0
M  END
>  <LOGBIO>
6.3000

>  <PRED_LOGBIO>
6.5500

>  <XV_RES>
-0.3060

>  <WHL_TMPL>
1

>  <ANCH>
6-14;8-6

$$$$
ROW58
  -MTS-   01071500333D 0   0.00000     0.00000     0

 34 36  0  0  0  0  0  0  0  0999 V2000
    8.2560  -10.2080   -3.6400 Cl  0  0  0  0  0  0  0  0  0  0  0  0
    7.1740   -9.3190   -2.6070 C   0  0  0  0  0  0  0  0  0  0  0  0
    7.6620   -8.2680   -1.8220 C   0  0  0  0  0  0  0  0  0  0  0  0
    6.7910   -7.5530   -0.9910 C   0  0  0  0  0  0  0  0  0  0  0  0
    5.4330   -7.8890   -0.9450 C   0  0  0  0  0  0  0  0  0  0  0  0
    4.4830   -7.2610   -0.1620 C   0  0  0  0  0  0  0  0  0  0  0  0
    3.0800   -7.5350   -0.5030 N   0  0  0  0  0  0  0  0  0  0  0  0
    2.2590   -6.8490    0.3530 C   0  0  0  0  0  0  0  0  0  0  0  0
    1.7050   -7.1420    1.5370 C   0  0  0  0  0  0  0  0  0  0  0  0
    1.7440   -8.2420    2.3520 N   0  0  0  0  0  0  0  0  0  0  0  0
    2.7460   -8.3510    3.3460 C   0  0  0  0  0  0  0  0  0  0  0  0
    2.5260   -7.8460    4.6340 C   0  0  0  0  0  0  0  0  0  0  0  0
    3.5320   -7.9660    5.6000 C   0  0  0  0  0  0  0  0  0  0  0  0
    4.6930   -8.5590    5.2890 N   0  0  0  0  0  0  0  0  0  0  0  0
    4.9370   -9.0530    4.0670 C   0  0  0  0  0  0  0  0  0  0  0  0
    3.9700   -8.9640    3.0570 C   0  0  0  0  0  0  0  0  0  0  0  0
    1.0350   -5.8250    1.6290 C   0  0  0  0  0  0  0  0  0  0  0  0
    0.3000   -5.2550    2.4330 O   0  0  0  0  0  0  0  0  0  0  0  0
    1.6470   -5.5010    0.3210 C   0  0  0  0  0  0  0  0  0  0  0  0
    1.6470   -4.5420   -0.4480 O   0  0  0  0  0  0  0  0  0  0  0  0
    4.9450   -8.9400   -1.7310 C   0  0  0  0  0  0  0  0  0  0  0  0
    5.8160   -9.6550   -2.5620 C   0  0  0  0  0  0  0  0  0  0  0  0
    8.7100   -8.0090   -1.8570 H   0  0  0  0  0  0  0  0  0  0  0  0
    7.1680   -6.7420   -0.3850 H   0  0  0  0  0  0  0  0  0  0  0  0
    4.6200   -6.1970   -0.3410 H   0  0  0  0  0  0  0  0  0  0  0  0
    4.6320   -7.5590    0.8740 H   0  0  0  0  0  0  0  0  0  0  0  0
    2.9000   -8.5250   -0.4210 H   0  0  0  0  0  0  0  0  0  0  0  0
    1.0580   -8.9750    2.2440 H   0  0  0  0  0  0  0  0  0  0  0  0
    1.5890   -7.3690    4.8800 H   0  0  0  0  0  0  0  0  0  0  0  0
    3.3730   -7.5800    6.5960 H   0  0  0  0  0  0  0  0  0  0  0  0
    5.8860   -9.5240    3.8600 H   0  0  0  0  0  0  0  0  0  0  0  0
    4.1660   -9.3620    2.0720 H   0  0  0  0  0  0  0  0  0  0  0  0
    3.8980   -9.1990   -1.6960 H   0  0  0  0  0  0  0  0  0  0  0  0
    5.4400  -10.4660   -3.1680 H   0  0  0  0  0  0  0  0  0  0  0  0
  1  2  1  0  0  0  0
  2  3  2  0  0  0  0
  3 23  1  0  0  0  0
  3  4  1  0  0  0  0
  4 24  1  0  0  0  0
  4  5  2  0  0  0  0
  5  6  1  0  0  0  0
  6 25  1  0  0  0  0
  6 26  1  0  0  0  0
  6  7  1  0  0  0  0
  7 27  1  0  0  0  0
  7  8  1  0  0  0  0
  8  9  2  0  0  0  0
  9 10  1  0  0  0  0
 10 28  1  0  0  0  0
 10 11  1  0  0  0  0
 11 12  2  0  0  0  0
 12 29  1  0  0  0  0
 12 13  1  0  0  0  0
 13 30  1  0  0  0  0
 13 14  2  0  0  0  0
 14 15  1  0  0  0  0
 15 31  1  0  0  0  0
 15 16  2  0  0  0  0
 16 11  1  0  0  0  0
 16 32  1  0  0  0  0
  9 17  1  0  0  0  0
 17 18  2  0  0  0  0
 17 19  1  0  0  0  0
 19  8  1  0  0  0  0
 19 20  2  0  0  0  0
  5 21  1  0  0  0  0
 21 33  1  0  0  0  0
 21 22  2  0  0  0  0
 22  2  1  0  0  0  0
 22 34  1  0  0  0  0
M  END
>  <LOGBIO>
6.5000

>  <PRED_LOGBIO>
6.5600

>  <XV_RES>
-0.2180

>  <WHL_TMPL>
2

>  <ANCH>
5-6;2-1

$$$$
ROW59
  -MTS-   01071500333D 0   0.00000     0.00000     0

 28 30  0  0  0  0  0  0  0  0999 V2000
    6.3940    8.1580    1.0600 C   0  0  0  0  0  0  0  0  0  0  0  0
    5.1570    7.6170    0.3850 C   0  0  0  0  0  0  0  0  0  0  0  0
    4.2100    6.9060    0.9690 N   0  0  0  0  0  0  0  0  0  0  0  0
    3.1900    6.5740   -0.0060 N   0  0  0  0  0  0  0  0  0  0  0  0
    3.5850    7.1390   -1.2420 C   0  0  0  0  0  0  0  0  0  0  0  0
    3.0080    7.1290   -2.4510 N   0  0  0  0  0  0  0  0  0  0  0  0
    3.5670    7.7410   -3.5040 C   0  0  0  0  0  0  0  0  0  0  0  0
    4.7860    8.4170   -3.3710 C   0  0  0  0  0  0  0  0  0  0  0  0
    5.3880    9.0770   -4.5130 C   0  0  0  0  0  0  0  0  0  0  0  0
    5.8700    9.6060   -5.4260 N   0  0  0  0  0  0  0  0  0  0  0  0
    5.4150    8.4460   -2.1210 C   0  0  0  0  0  0  0  0  0  0  0  0
    5.1090    9.8670   -2.4010 C   0  0  0  0  0  0  0  0  0  0  0  0
    5.8240   10.5550   -3.3890 C   0  0  0  0  0  0  0  0  0  0  0  0
    5.5340   11.8990   -3.6540 C   0  0  0  0  0  0  0  0  0  0  0  0
    4.5310   12.5540   -2.9310 C   0  0  0  0  0  0  0  0  0  0  0  0
    3.8160   11.8660   -1.9430 C   0  0  0  0  0  0  0  0  0  0  0  0
    4.1060   10.5230   -1.6780 C   0  0  0  0  0  0  0  0  0  0  0  0
    4.8040    7.7970   -1.0410 C   0  0  0  0  0  0  0  0  0  0  0  0
    6.6820    7.4960    1.8740 H   0  0  0  0  0  0  0  0  0  0  0  0
    6.1880    9.1500    1.4560 H   0  0  0  0  0  0  0  0  0  0  0  0
    7.2050    8.2170    0.3380 H   0  0  0  0  0  0  0  0  0  0  0  0
    2.3510    6.0380    0.1650 H   0  0  0  0  0  0  0  0  0  0  0  0
    3.0730    7.7120   -4.4640 H   0  0  0  0  0  0  0  0  0  0  0  0
    6.5980   10.0490   -3.9470 H   0  0  0  0  0  0  0  0  0  0  0  0
    6.0860   12.4290   -4.4170 H   0  0  0  0  0  0  0  0  0  0  0  0
    4.3080   13.5910   -3.1360 H   0  0  0  0  0  0  0  0  0  0  0  0
    3.0420   12.3720   -1.3860 H   0  0  0  0  0  0  0  0  0  0  0  0
    3.5550    9.9920   -0.9160 H   0  0  0  0  0  0  0  0  0  0  0  0
  1 19  1  0  0  0  0
  1 20  1  0  0  0  0
  1 21  1  0  0  0  0
  1  2  1  0  0  0  0
  2  3  2  0  0  0  0
  3  4  1  0  0  0  0
  4 22  1  0  0  0  0
  4  5  1  0  0  0  0
  5  6  1  0  0  0  0
  6  7  2  0  0  0  0
  7 23  1  0  0  0  0
  7  8  1  0  0  0  0
  8  9  1  0  0  0  0
  9 10  3  0  0  0  0
  8 11  2  0  0  0  0
 11 12  1  0  0  0  0
 12 13  2  0  0  0  0
 13 24  1  0  0  0  0
 13 14  1  0  0  0  0
 14 25  1  0  0  0  0
 14 15  2  0  0  0  0
 15 26  1  0  0  0  0
 15 16  1  0  0  0  0
 16 27  1  0  0  0  0
 16 17  2  0  0  0  0
 17 12  1  0  0  0  0
 17 28  1  0  0  0  0
 11 18  1  0  0  0  0
 18  2  1  0  0  0  0
 18  5  2  0  0  0  0
M  END
>  <LOGBIO>
5.1000

>  <PRED_LOGBIO>
5.9500

>  <XV_RES>
-1.2550

>  <WHL_TMPL>
1

>  <ANCH>
6-7;28-16

$$$$
ROW60
  -MTS-   01071500333D 0   0.00000     0.00000     0

 37 39  0  0  0  0  0  0  0  0999 V2000
    7.4020   -3.4460    3.7740 C   0  0  0  0  0  0  0  0  0  0  0  0
    7.5960   -3.0680    2.3250 C   0  0  0  0  0  0  0  0  0  0  0  0
    6.6610   -3.4710    1.3650 C   0  0  0  0  0  0  0  0  0  0  0  0
    6.8410   -3.1200    0.0220 C   0  0  0  0  0  0  0  0  0  0  0  0
    7.9560   -2.3650   -0.3610 C   0  0  0  0  0  0  0  0  0  0  0  0
    8.1500   -1.9860   -1.8100 C   0  0  0  0  0  0  0  0  0  0  0  0
    9.5850   -1.9810   -2.1260 N   0  0  0  0  0  0  0  0  0  0  0  0
   10.0070   -1.6640   -3.3900 C   0  0  0  0  0  0  0  0  0  0  0  0
   10.2400   -2.3850   -4.4960 C   0  0  0  0  0  0  0  0  0  0  0  0
   10.1460   -3.7200   -4.7910 N   0  0  0  0  0  0  0  0  0  0  0  0
    8.9330   -4.2500   -5.2920 C   0  0  0  0  0  0  0  0  0  0  0  0
    8.6930   -4.2930   -6.6710 C   0  0  0  0  0  0  0  0  0  0  0  0
    7.4860   -4.8230   -7.1420 C   0  0  0  0  0  0  0  0  0  0  0  0
    6.5720   -5.2830   -6.2770 N   0  0  0  0  0  0  0  0  0  0  0  0
    6.7690   -5.2570   -4.9510 C   0  0  0  0  0  0  0  0  0  0  0  0
    7.9570   -4.7400   -4.4170 C   0  0  0  0  0  0  0  0  0  0  0  0
   10.6360   -1.1920   -5.2760 C   0  0  0  0  0  0  0  0  0  0  0  0
   11.0110   -0.9640   -6.4250 O   0  0  0  0  0  0  0  0  0  0  0  0
   10.3790   -0.3960   -4.0550 C   0  0  0  0  0  0  0  0  0  0  0  0
   10.4460    0.7900   -3.7360 O   0  0  0  0  0  0  0  0  0  0  0  0
    8.8910   -1.9620    0.5990 C   0  0  0  0  0  0  0  0  0  0  0  0
    8.7120   -2.3130    1.9420 C   0  0  0  0  0  0  0  0  0  0  0  0
    7.8420   -2.6810    4.4110 H   0  0  0  0  0  0  0  0  0  0  0  0
    7.8870   -4.4010    3.9670 H   0  0  0  0  0  0  0  0  0  0  0  0
    6.3390   -3.5300    3.9880 H   0  0  0  0  0  0  0  0  0  0  0  0
    5.8010   -4.0530    1.6600 H   0  0  0  0  0  0  0  0  0  0  0  0
    6.1190   -3.4310   -0.7190 H   0  0  0  0  0  0  0  0  0  0  0  0
    7.8010   -0.9610   -1.9160 H   0  0  0  0  0  0  0  0  0  0  0  0
    7.6520   -2.7280   -2.4310 H   0  0  0  0  0  0  0  0  0  0  0  0
   10.2600   -2.2110   -1.4110 H   0  0  0  0  0  0  0  0  0  0  0  0
   10.9420   -4.3250   -4.6510 H   0  0  0  0  0  0  0  0  0  0  0  0
    9.4320   -3.9210   -7.3640 H   0  0  0  0  0  0  0  0  0  0  0  0
    7.2910   -4.8600   -8.2040 H   0  0  0  0  0  0  0  0  0  0  0  0
    6.0060   -5.6390   -4.2890 H   0  0  0  0  0  0  0  0  0  0  0  0
    8.1160   -4.7190   -3.3490 H   0  0  0  0  0  0  0  0  0  0  0  0
    9.7520   -1.3790    0.3040 H   0  0  0  0  0  0  0  0  0  0  0  0
    9.4330   -2.0020    2.6830 H   0  0  0  0  0  0  0  0  0  0  0  0
  1 23  1  0  0  0  0
  1 24  1  0  0  0  0
  1 25  1  0  0  0  0
  1  2  1  0  0  0  0
  2  3  2  0  0  0  0
  3 26  1  0  0  0  0
  3  4  1  0  0  0  0
  4 27  1  0  0  0  0
  4  5  2  0  0  0  0
  5  6  1  0  0  0  0
  6 28  1  0  0  0  0
  6 29  1  0  0  0  0
  6  7  1  0  0  0  0
  7 30  1  0  0  0  0
  7  8  1  0  0  0  0
  8  9  2  0  0  0  0
  9 10  1  0  0  0  0
 10 31  1  0  0  0  0
 10 11  1  0  0  0  0
 11 12  2  0  0  0  0
 12 32  1  0  0  0  0
 12 13  1  0  0  0  0
 13 33  1  0  0  0  0
 13 14  2  0  0  0  0
 14 15  1  0  0  0  0
 15 34  1  0  0  0  0
 15 16  2  0  0  0  0
 16 11  1  0  0  0  0
 16 35  1  0  0  0  0
  9 17  1  0  0  0  0
 17 18  2  0  0  0  0
 17 19  1  0  0  0  0
 19  8  1  0  0  0  0
 19 20  2  0  0  0  0
  5 21  1  0  0  0  0
 21 36  1  0  0  0  0
 21 22  2  0  0  0  0
 22  2  1  0  0  0  0
 22 37  1  0  0  0  0
M  END
>  <LOGBIO>
6.1000

>  <PRED_LOGBIO>
5.7200

>  <XV_RES>
0.5160

>  <WHL_TMPL>
2

>  <ANCH>
37-40;10-11

$$$$
ROW61
  -MTS-   01071500333D 0   0.00000     0.00000     0

 28 30  0  0  0  0  0  0  0  0999 V2000
    3.1850    8.3250    3.2250 N   0  0  0  0  0  0  0  0  0  0  0  0
    3.6100    9.1910    2.3090 C   0  0  0  0  0  0  0  0  0  0  0  0
    3.3840   10.3920    2.4460 O   0  0  0  0  0  0  0  0  0  0  0  0
    4.3550    8.7090    1.1250 C   0  0  0  0  0  0  0  0  0  0  0  0
    3.8320    8.2090   -0.0030 C   0  0  0  0  0  0  0  0  0  0  0  0
    4.8040    7.7970   -1.0410 C   0  0  0  0  0  0  0  0  0  0  0  0
    4.4840    7.2520   -2.2900 C   0  0  0  0  0  0  0  0  0  0  0  0
    5.5190    6.9100   -3.1690 C   0  0  0  0  0  0  0  0  0  0  0  0
    6.7990    7.1010   -2.8220 N   0  0  0  0  0  0  0  0  0  0  0  0
    7.1380    7.6200   -1.6340 C   0  0  0  0  0  0  0  0  0  0  0  0
    6.1510    7.9830   -0.7090 C   0  0  0  0  0  0  0  0  0  0  0  0
    6.1120    8.6780    0.9180 S   0  0  0  0  0  0  0  0  0  0  0  0
    3.0710    7.0400   -2.6770 C   0  0  0  0  0  0  0  0  0  0  0  0
    2.5370    5.7460   -2.6950 C   0  0  0  0  0  0  0  0  0  0  0  0
    1.2010    5.5460   -3.0610 C   0  0  0  0  0  0  0  0  0  0  0  0
    0.3980    6.6390   -3.4080 C   0  0  0  0  0  0  0  0  0  0  0  0
    0.9320    7.9330   -3.3890 C   0  0  0  0  0  0  0  0  0  0  0  0
    0.1590    8.9880   -3.7230 F   0  0  0  0  0  0  0  0  0  0  0  0
    2.2690    8.1340   -3.0230 C   0  0  0  0  0  0  0  0  0  0  0  0
    3.3700    7.3390    3.1120 H   0  0  0  0  0  0  0  0  0  0  0  0
    2.6760    8.6540    4.0330 H   0  0  0  0  0  0  0  0  0  0  0  0
    2.7660    8.1120   -0.1470 H   0  0  0  0  0  0  0  0  0  0  0  0
    5.2830    6.4890   -4.1350 H   0  0  0  0  0  0  0  0  0  0  0  0
    8.1800    7.7600   -1.3880 H   0  0  0  0  0  0  0  0  0  0  0  0
    3.1560    4.9030   -2.4280 H   0  0  0  0  0  0  0  0  0  0  0  0
    0.7890    4.5480   -3.0750 H   0  0  0  0  0  0  0  0  0  0  0  0
   -0.6330    6.4850   -3.6900 H   0  0  0  0  0  0  0  0  0  0  0  0
    2.6810    9.1320   -3.0090 H   0  0  0  0  0  0  0  0  0  0  0  0
  1 20  1  0  0  0  0
  1 21  1  0  0  0  0
  1  2  1  0  0  0  0
  2  3  2  0  0  0  0
  2  4  1  0  0  0  0
  4  5  2  0  0  0  0
  5 22  1  0  0  0  0
  5  6  1  0  0  0  0
  6  7  2  0  0  0  0
  7  8  1  0  0  0  0
  8 23  1  0  0  0  0
  8  9  2  0  0  0  0
  9 10  1  0  0  0  0
 10 24  1  0  0  0  0
 10 11  2  0  0  0  0
 11  6  1  0  0  0  0
 11 12  1  0  0  0  0
 12  4  1  0  0  0  0
  7 13  1  0  0  0  0
 13 14  2  0  0  0  0
 14 25  1  0  0  0  0
 14 15  1  0  0  0  0
 15 26  1  0  0  0  0
 15 16  2  0  0  0  0
 16 27  1  0  0  0  0
 16 17  1  0  0  0  0
 17 18  1  0  0  0  0
 17 19  2  0  0  0  0
 19 13  1  0  0  0  0
 19 28  1  0  0  0  0
M  END
>  <LOGBIO>
6.9000

>  <PRED_LOGBIO>
6.9000

>  <XV_RES>
0.0740

>  <WHL_TMPL>
1

>  <ANCH>
6-14;9-7

$$$$
ROW62
  -MTS-   01071500333D 0   0.00000     0.00000     0

 48 52  0  0  0  0  0  0  0  0999 V2000
    0.7130   -7.5280    4.1560 F   0  0  0  0  0  0  0  0  0  0  0  0
    1.6500   -6.8050    3.5070 C   0  0  0  0  0  0  0  0  0  0  0  0
    1.6830   -5.4120    3.6490 C   0  0  0  0  0  0  0  0  0  0  0  0
    2.6580   -4.6640    2.9780 C   0  0  0  0  0  0  0  0  0  0  0  0
    3.5970   -5.3070    2.1630 C   0  0  0  0  0  0  0  0  0  0  0  0
    3.5640   -6.6990    2.0210 C   0  0  0  0  0  0  0  0  0  0  0  0
    2.5890   -7.4480    2.6920 C   0  0  0  0  0  0  0  0  0  0  0  0
    4.5570   -7.3790    1.1610 C   0  0  0  0  0  0  0  0  0  0  0  0
    5.4500   -8.0550    1.6680 O   0  0  0  0  0  0  0  0  0  0  0  0
    4.4830   -7.2610   -0.1620 N   0  0  0  0  0  0  0  0  0  0  0  0
    5.4030   -7.9500   -0.9870 C   0  0  0  0  0  0  0  0  0  0  0  0
    4.9990   -8.9870   -1.6960 N   0  0  0  0  0  0  0  0  0  0  0  0
    6.1190   -9.5160   -2.4510 N   0  0  0  0  0  0  0  0  0  0  0  0
    7.2480   -8.7180   -2.1490 C   0  0  0  0  0  0  0  0  0  0  0  0
    8.5780   -8.7680   -2.5840 C   0  0  0  0  0  0  0  0  0  0  0  0
    9.5050   -7.8310   -2.1100 C   0  0  0  0  0  0  0  0  0  0  0  0
    9.1010   -6.8450   -1.2020 C   0  0  0  0  0  0  0  0  0  0  0  0
    7.7710   -6.7950   -0.7680 C   0  0  0  0  0  0  0  0  0  0  0  0
    6.8450   -7.7320   -1.2410 C   0  0  0  0  0  0  0  0  0  0  0  0
   10.0800   -5.8540   -0.7020 C   0  0  0  0  0  0  0  0  0  0  0  0
   10.4260   -5.6670    0.5790 C   0  0  0  0  0  0  0  0  0  0  0  0
   11.3560   -4.6620    0.6190 N   0  0  0  0  0  0  0  0  0  0  0  0
   12.0210   -4.1150    1.8090 C   0  0  0  0  0  0  0  0  0  0  0  0
   13.2910   -4.8870    2.0760 C   0  0  0  0  0  0  0  0  0  0  0  0
   13.2630   -6.0180    2.9010 C   0  0  0  0  0  0  0  0  0  0  0  0
   14.4400   -6.7340    3.1480 C   0  0  0  0  0  0  0  0  0  0  0  0
   15.6460   -6.3180    2.5710 C   0  0  0  0  0  0  0  0  0  0  0  0
   15.6750   -5.1870    1.7470 C   0  0  0  0  0  0  0  0  0  0  0  0
   14.4970   -4.4710    1.4990 C   0  0  0  0  0  0  0  0  0  0  0  0
   11.5490   -4.2510   -0.7590 N   0  0  0  0  0  0  0  0  0  0  0  0
   10.8080   -4.9490   -1.4840 N   0  0  0  0  0  0  0  0  0  0  0  0
    0.9570   -4.9150    4.2760 H   0  0  0  0  0  0  0  0  0  0  0  0
    2.6860   -3.5900    3.0890 H   0  0  0  0  0  0  0  0  0  0  0  0
    4.3470   -4.7290    1.6440 H   0  0  0  0  0  0  0  0  0  0  0  0
    2.5620   -8.5220    2.5810 H   0  0  0  0  0  0  0  0  0  0  0  0
    3.7700   -6.6790   -0.5780 H   0  0  0  0  0  0  0  0  0  0  0  0
    6.0970  -10.3080   -3.0770 H   0  0  0  0  0  0  0  0  0  0  0  0
    8.8890   -9.5280   -3.2840 H   0  0  0  0  0  0  0  0  0  0  0  0
   10.5300   -7.8690   -2.4450 H   0  0  0  0  0  0  0  0  0  0  0  0
    7.4600   -6.0350   -0.0670 H   0  0  0  0  0  0  0  0  0  0  0  0
   10.0400   -6.2110    1.4290 H   0  0  0  0  0  0  0  0  0  0  0  0
   11.3580   -4.2010    2.6670 H   0  0  0  0  0  0  0  0  0  0  0  0
   12.2620   -3.0670    1.6410 H   0  0  0  0  0  0  0  0  0  0  0  0
   12.3330   -6.3390    3.3460 H   0  0  0  0  0  0  0  0  0  0  0  0
   14.4180   -7.6060    3.7840 H   0  0  0  0  0  0  0  0  0  0  0  0
   16.5550   -6.8700    2.7620 H   0  0  0  0  0  0  0  0  0  0  0  0
   16.6050   -4.8660    1.3020 H   0  0  0  0  0  0  0  0  0  0  0  0
   14.5190   -3.5980    0.8640 H   0  0  0  0  0  0  0  0  0  0  0  0
  1  2  1  0  0  0  0
  2  3  2  0  0  0  0
  3 32  1  0  0  0  0
  3  4  1  0  0  0  0
  4 33  1  0  0  0  0
  4  5  2  0  0  0  0
  5 34  1  0  0  0  0
  5  6  1  0  0  0  0
  6  7  2  0  0  0  0
  7  2  1  0  0  0  0
  7 35  1  0  0  0  0
  6  8  1  0  0  0  0
  8  9  2  0  0  0  0
  8 10  1  0  0  0  0
 10 36  1  0  0  0  0
 10 11  1  0  0  0  0
 11 12  2  0  0  0  0
 12 13  1  0  0  0  0
 13 37  1  0  0  0  0
 13 14  1  0  0  0  0
 14 15  2  0  0  0  0
 15 38  1  0  0  0  0
 15 16  1  0  0  0  0
 16 39  1  0  0  0  0
 16 17  2  0  0  0  0
 17 18  1  0  0  0  0
 18 40  1  0  0  0  0
 18 19  2  0  0  0  0
 19 11  1  0  0  0  0
 19 14  1  0  0  0  0
 17 20  1  0  0  0  0
 20 21  2  0  0  0  0
 21 41  1  0  0  0  0
 21 22  1  0  0  0  0
 22 23  1  0  0  0  0
 23 42  1  0  0  0  0
 23 43  1  0  0  0  0
 23 24  1  0  0  0  0
 24 25  2  0  0  0  0
 25 44  1  0  0  0  0
 25 26  1  0  0  0  0
 26 45  1  0  0  0  0
 26 27  2  0  0  0  0
 27 46  1  0  0  0  0
 27 28  1  0  0  0  0
 28 47  1  0  0  0  0
 28 29  2  0  0  0  0
 29 24  1  0  0  0  0
 29 48  1  0  0  0  0
 22 30  1  0  0  0  0
 30 31  2  0  0  0  0
 31 20  1  0  0  0  0
M  END
>  <LOGBIO>
7.7000

>  <PRED_LOGBIO>
7.9600

>  <XV_RES>
0.0720

>  <WHL_TMPL>
2

>  <ANCH>
1-2;16-17

$$$$
ROW63
  -MTS-   01071500333D 0   0.00000     0.00000     0

 25 27  0  0  0  0  0  0  0  0999 V2000
    7.6760    9.8480    1.1990 Br  0  0  0  0  0  0  0  0  0  0  0  0
    6.6320    8.4760    0.4010 C   0  0  0  0  0  0  0  0  0  0  0  0
    6.9210    7.1320    0.6660 C   0  0  0  0  0  0  0  0  0  0  0  0
    6.1520    6.1210    0.0770 C   0  0  0  0  0  0  0  0  0  0  0  0
    5.0930    6.4540   -0.7760 C   0  0  0  0  0  0  0  0  0  0  0  0
    4.1660    5.6630   -1.4950 N   0  0  0  0  0  0  0  0  0  0  0  0
    3.2910    6.5660   -2.2170 N   0  0  0  0  0  0  0  0  0  0  0  0
    3.6470    7.8110   -1.9650 C   0  0  0  0  0  0  0  0  0  0  0  0
    2.9970    9.0220   -2.5140 C   0  0  0  0  0  0  0  0  0  0  0  0
    2.1200    9.7680   -1.7180 C   0  0  0  0  0  0  0  0  0  0  0  0
    1.5050   10.9130   -2.2380 C   0  0  0  0  0  0  0  0  0  0  0  0
    1.7680   11.3130   -3.5540 C   0  0  0  0  0  0  0  0  0  0  0  0
    2.6450   10.5670   -4.3500 C   0  0  0  0  0  0  0  0  0  0  0  0
    3.2600    9.4210   -3.8300 C   0  0  0  0  0  0  0  0  0  0  0  0
    4.8040    7.7980   -1.0410 C   0  0  0  0  0  0  0  0  0  0  0  0
    5.5730    8.8090   -0.4530 C   0  0  0  0  0  0  0  0  0  0  0  0
    7.7380    6.8750    1.3240 H   0  0  0  0  0  0  0  0  0  0  0  0
    6.3750    5.0840    0.2820 H   0  0  0  0  0  0  0  0  0  0  0  0
    4.1230    4.6540   -1.5040 H   0  0  0  0  0  0  0  0  0  0  0  0
    1.9170    9.4600   -0.7030 H   0  0  0  0  0  0  0  0  0  0  0  0
    0.8280   11.4890   -1.6240 H   0  0  0  0  0  0  0  0  0  0  0  0
    1.2930   12.1960   -3.9550 H   0  0  0  0  0  0  0  0  0  0  0  0
    2.8480   10.8750   -5.3650 H   0  0  0  0  0  0  0  0  0  0  0  0
    3.9370    8.8460   -4.4440 H   0  0  0  0  0  0  0  0  0  0  0  0
    5.3500    9.8450   -0.6570 H   0  0  0  0  0  0  0  0  0  0  0  0
  1  2  1  0  0  0  0
  2  3  2  0  0  0  0
  3 17  1  0  0  0  0
  3  4  1  0  0  0  0
  4 18  1  0  0  0  0
  4  5  2  0  0  0  0
  5  6  1  0  0  0  0
  6 19  1  0  0  0  0
  6  7  1  0  0  0  0
  7  8  2  0  0  0  0
  8  9  1  0  0  0  0
  9 10  2  0  0  0  0
 10 20  1  0  0  0  0
 10 11  1  0  0  0  0
 11 21  1  0  0  0  0
 11 12  2  0  0  0  0
 12 22  1  0  0  0  0
 12 13  1  0  0  0  0
 13 23  1  0  0  0  0
 13 14  2  0  0  0  0
 14  9  1  0  0  0  0
 14 24  1  0  0  0  0
  8 15  1  0  0  0  0
 15  5  1  0  0  0  0
 15 16  2  0  0  0  0
 16  2  1  0  0  0  0
 16 25  1  0  0  0  0
M  END
>  <LOGBIO>
5.9000

>  <PRED_LOGBIO>
6.3200

>  <XV_RES>
-0.5580

>  <WHL_TMPL>
1

>  <ANCH>
5-6;7-23

$$$$
ROW64
  -MTS-   01071500333D 0   0.00000     0.00000     0

 69 74  0  0  0  0  0  0  0  0999 V2000
  -10.0470   13.3480    5.9410 C   0  0  0  0  0  0  0  0  0  0  0  0
   -9.9440   12.1140    5.2250 O   0  0  0  0  0  0  0  0  0  0  0  0
   -8.7730   12.0660    4.4060 C   0  0  0  0  0  0  0  0  0  0  0  0
   -8.7210   10.7280    3.6700 C   0  0  0  0  0  0  0  0  0  0  0  0
   -7.5500   10.6800    2.8500 O   0  0  0  0  0  0  0  0  0  0  0  0
   -7.4470    9.4460    2.1340 C   0  0  0  0  0  0  0  0  0  0  0  0
   -8.0660    8.3180    2.9810 C   0  0  0  0  0  0  0  0  0  0  0  0
   -8.0850    6.9840    2.2120 C   0  0  0  0  0  0  0  0  0  0  0  0
   -8.7980    7.1260    0.8550 C   0  0  0  0  0  0  0  0  0  0  0  0
   -8.1800    8.2540    0.0090 C   0  0  0  0  0  0  0  0  0  0  0  0
   -8.1610    9.5880    0.7770 C   0  0  0  0  0  0  0  0  0  0  0  0
   -8.7340    5.8550    0.1190 N   0  0  0  0  0  0  0  0  0  0  0  0
   -9.2700    4.5810    0.5590 N   0  0  0  0  0  0  0  0  0  0  0  0
   -9.0260    3.6640   -0.3590 C   0  0  0  0  0  0  0  0  0  0  0  0
   -9.4150    2.2380   -0.2790 C   0  0  0  0  0  0  0  0  0  0  0  0
  -10.7650    1.8860   -0.1650 C   0  0  0  0  0  0  0  0  0  0  0  0
  -11.1330    0.5370   -0.0900 C   0  0  0  0  0  0  0  0  0  0  0  0
  -10.1510   -0.4590   -0.1280 C   0  0  0  0  0  0  0  0  0  0  0  0
  -10.5230   -1.8220   -0.0520 N   0  0  0  0  0  0  0  0  0  0  0  0
  -10.6140   -2.4400    1.1670 C   0  0  0  0  0  0  0  0  0  0  0  0
   -9.6440   -2.3980    2.1660 O   0  0  0  0  0  0  0  0  0  0  0  0
  -10.1160   -3.1480    3.2410 C   0  0  0  0  0  0  0  0  0  0  0  0
   -9.5860   -3.4580    4.4990 C   0  0  0  0  0  0  0  0  0  0  0  0
   -8.0210   -2.8500    4.9570 Cl  0  0  0  0  0  0  0  0  0  0  0  0
  -10.3140   -4.2560    5.3880 C   0  0  0  0  0  0  0  0  0  0  0  0
  -11.5730   -4.7450    5.0200 C   0  0  0  0  0  0  0  0  0  0  0  0
  -12.3590   -5.6070    5.9790 C   0  0  0  0  0  0  0  0  0  0  0  0
  -12.1040   -4.4360    3.7620 C   0  0  0  0  0  0  0  0  0  0  0  0
  -11.3750   -3.6370    2.8720 C   0  0  0  0  0  0  0  0  0  0  0  0
  -11.6350   -3.1690    1.5780 N   0  0  0  0  0  0  0  0  0  0  0  0
   -8.8010   -0.1080   -0.2420 C   0  0  0  0  0  0  0  0  0  0  0  0
   -8.4330    1.2410   -0.3170 C   0  0  0  0  0  0  0  0  0  0  0  0
   -8.2980    4.2990   -1.4800 C   0  0  0  0  0  0  0  0  0  0  0  0
   -7.7820    3.8580   -2.7040 C   0  0  0  0  0  0  0  0  0  0  0  0
   -7.9160    2.5150   -3.0850 N   0  0  0  0  0  0  0  0  0  0  0  0
   -7.1580    4.7290   -3.5100 N   0  0  0  0  0  0  0  0  0  0  0  0
   -7.0200    6.0160   -3.1640 C   0  0  0  0  0  0  0  0  0  0  0  0
   -7.5040    6.4670   -1.9990 N   0  0  0  0  0  0  0  0  0  0  0  0
   -8.1380    5.6490   -1.1470 C   0  0  0  0  0  0  0  0  0  0  0  0
  -10.0920   14.1740    5.2350 H   0  0  0  0  0  0  0  0  0  0  0  0
  -10.9480   13.3400    6.5490 H   0  0  0  0  0  0  0  0  0  0  0  0
   -9.1770   13.4680    6.5840 H   0  0  0  0  0  0  0  0  0  0  0  0
   -8.8040   12.8770    3.6810 H   0  0  0  0  0  0  0  0  0  0  0  0
   -7.8880   12.1710    5.0300 H   0  0  0  0  0  0  0  0  0  0  0  0
   -8.6900    9.9170    4.3940 H   0  0  0  0  0  0  0  0  0  0  0  0
   -9.6050   10.6230    3.0450 H   0  0  0  0  0  0  0  0  0  0  0  0
   -6.3950    9.2290    1.9640 H   0  0  0  0  0  0  0  0  0  0  0  0
   -9.0820    8.5890    3.2590 H   0  0  0  0  0  0  0  0  0  0  0  0
   -7.4950    8.1990    3.8990 H   0  0  0  0  0  0  0  0  0  0  0  0
   -7.0640    6.6440    2.0500 H   0  0  0  0  0  0  0  0  0  0  0  0
   -8.5920    6.2290    2.8100 H   0  0  0  0  0  0  0  0  0  0  0  0
   -9.8580    7.3170    1.0110 H   0  0  0  0  0  0  0  0  0  0  0  0
   -7.1640    7.9830   -0.2700 H   0  0  0  0  0  0  0  0  0  0  0  0
   -8.7510    8.3740   -0.9090 H   0  0  0  0  0  0  0  0  0  0  0  0
   -9.1810    9.9280    0.9390 H   0  0  0  0  0  0  0  0  0  0  0  0
   -7.6540   10.3440    0.1800 H   0  0  0  0  0  0  0  0  0  0  0  0
  -11.5230    2.6550   -0.1360 H   0  0  0  0  0  0  0  0  0  0  0  0
  -12.1750    0.2660   -0.0020 H   0  0  0  0  0  0  0  0  0  0  0  0
  -10.7210   -2.3400   -0.8960 H   0  0  0  0  0  0  0  0  0  0  0  0
   -9.9050   -4.4950    6.3590 H   0  0  0  0  0  0  0  0  0  0  0  0
  -12.1130   -5.3280    7.0020 H   0  0  0  0  0  0  0  0  0  0  0  0
  -12.1070   -6.6530    5.8170 H   0  0  0  0  0  0  0  0  0  0  0  0
  -13.4240   -5.4600    5.8100 H   0  0  0  0  0  0  0  0  0  0  0  0
  -13.0750   -4.8130    3.4770 H   0  0  0  0  0  0  0  0  0  0  0  0
   -8.0430   -0.8770   -0.2710 H   0  0  0  0  0  0  0  0  0  0  0  0
   -7.3910    1.5120   -0.4050 H   0  0  0  0  0  0  0  0  0  0  0  0
   -7.2030    1.8460   -2.8340 H   0  0  0  0  0  0  0  0  0  0  0  0
   -8.7250    2.2180   -3.6100 H   0  0  0  0  0  0  0  0  0  0  0  0
   -6.5130    6.6970   -3.8320 H   0  0  0  0  0  0  0  0  0  0  0  0
  1 40  1  0  0  0  0
  1 41  1  0  0  0  0
  1 42  1  0  0  0  0
  1  2  1  0  0  0  0
  2  3  1  0  0  0  0
  3 43  1  0  0  0  0
  3 44  1  0  0  0  0
  3  4  1  0  0  0  0
  4 45  1  0  0  0  0
  4 46  1  0  0  0  0
  4  5  1  0  0  0  0
  5  6  1  0  0  0  0
  6 47  1  0  0  0  0
  6  7  1  0  0  0  0
  7 48  1  0  0  0  0
  7 49  1  0  0  0  0
  7  8  1  0  0  0  0
  8 50  1  0  0  0  0
  8 51  1  0  0  0  0
  8  9  1  0  0  0  0
  9 52  1  0  0  0  0
  9 10  1  0  0  0  0
 10 53  1  0  0  0  0
 10 54  1  0  0  0  0
 10 11  1  0  0  0  0
 11  6  1  0  0  0  0
 11 55  1  0  0  0  0
 11 56  1  0  0  0  0
  9 12  1  0  0  0  0
 12 13  1  0  0  0  0
 13 14  2  0  0  0  0
 14 15  1  0  0  0  0
 15 16  2  0  0  0  0
 16 57  1  0  0  0  0
 16 17  1  0  0  0  0
 17 58  1  0  0  0  0
 17 18  2  0  0  0  0
 18 19  1  0  0  0  0
 19 59  1  0  0  0  0
 19 20  1  0  0  0  0
 20 21  1  0  0  0  0
 21 22  1  0  0  0  0
 22 23  2  0  0  0  0
 23 24  1  0  0  0  0
 23 25  1  0  0  0  0
 25 60  1  0  0  0  0
 25 26  2  0  0  0  0
 26 27  1  0  0  0  0
 27 61  1  0  0  0  0
 27 62  1  0  0  0  0
 27 63  1  0  0  0  0
 26 28  1  0  0  0  0
 28 64  1  0  0  0  0
 28 29  2  0  0  0  0
 29 22  1  0  0  0  0
 29 30  1  0  0  0  0
 30 20  2  0  0  0  0
 18 31  1  0  0  0  0
 31 65  1  0  0  0  0
 31 32  2  0  0  0  0
 32 15  1  0  0  0  0
 32 66  1  0  0  0  0
 14 33  1  0  0  0  0
 33 34  2  0  0  0  0
 34 35  1  0  0  0  0
 35 67  1  0  0  0  0
 35 68  1  0  0  0  0
 34 36  1  0  0  0  0
 36 37  2  0  0  0  0
 37 69  1  0  0  0  0
 37 38  1  0  0  0  0
 38 39  2  0  0  0  0
 39 12  1  0  0  0  0
 39 33  1  0  0  0  0
M  END
>  <LOGBIO>
5.1000

>  <PRED_LOGBIO>
5.4200

>  <XV_RES>
-1.1110

>  <WHL_TMPL>
3

>  <ANCH>
3-10;54-52

$$$$
ROW65
  -MTS-   01071500333D 0   0.00000     0.00000     0

 48 52  0  0  0  0  0  0  0  0999 V2000
    5.4500   -8.0550    1.6680 O   0  0  0  0  0  0  0  0  0  0  0  0
    4.5570   -7.3790    1.1610 C   0  0  0  0  0  0  0  0  0  0  0  0
    4.4830   -7.2610   -0.1620 N   0  0  0  0  0  0  0  0  0  0  0  0
    5.4030   -7.9500   -0.9870 C   0  0  0  0  0  0  0  0  0  0  0  0
    4.9990   -8.9870   -1.6960 N   0  0  0  0  0  0  0  0  0  0  0  0
    6.1190   -9.5150   -2.4510 N   0  0  0  0  0  0  0  0  0  0  0  0
    7.2480   -8.7180   -2.1490 C   0  0  0  0  0  0  0  0  0  0  0  0
    8.5780   -8.7680   -2.5840 C   0  0  0  0  0  0  0  0  0  0  0  0
    9.5050   -7.8310   -2.1100 C   0  0  0  0  0  0  0  0  0  0  0  0
    9.1010   -6.8450   -1.2020 C   0  0  0  0  0  0  0  0  0  0  0  0
    7.7710   -6.7950   -0.7670 C   0  0  0  0  0  0  0  0  0  0  0  0
    6.8450   -7.7320   -1.2410 C   0  0  0  0  0  0  0  0  0  0  0  0
   10.0800   -5.8550   -0.7010 C   0  0  0  0  0  0  0  0  0  0  0  0
   10.4260   -5.6680    0.5800 C   0  0  0  0  0  0  0  0  0  0  0  0
   11.3560   -4.6630    0.6190 N   0  0  0  0  0  0  0  0  0  0  0  0
   12.0210   -4.1150    1.8100 C   0  0  0  0  0  0  0  0  0  0  0  0
   13.2920   -4.8870    2.0770 C   0  0  0  0  0  0  0  0  0  0  0  0
   13.2630   -6.0190    2.9010 C   0  0  0  0  0  0  0  0  0  0  0  0
   14.4410   -6.7340    3.1480 C   0  0  0  0  0  0  0  0  0  0  0  0
   15.6470   -6.3190    2.5710 C   0  0  0  0  0  0  0  0  0  0  0  0
   15.6750   -5.1870    1.7470 C   0  0  0  0  0  0  0  0  0  0  0  0
   14.4980   -4.4710    1.5000 C   0  0  0  0  0  0  0  0  0  0  0  0
   11.5490   -4.2510   -0.7580 N   0  0  0  0  0  0  0  0  0  0  0  0
   10.8080   -4.9490   -1.4830 N   0  0  0  0  0  0  0  0  0  0  0  0
    3.5640   -6.6990    2.0210 C   0  0  0  0  0  0  0  0  0  0  0  0
    3.5970   -5.3070    2.1630 C   0  0  0  0  0  0  0  0  0  0  0  0
    2.6580   -4.6640    2.9780 C   0  0  0  0  0  0  0  0  0  0  0  0
    1.6830   -5.4120    3.6490 C   0  0  0  0  0  0  0  0  0  0  0  0
    1.6500   -6.8050    3.5070 C   0  0  0  0  0  0  0  0  0  0  0  0
    2.5890   -7.4480    2.6920 C   0  0  0  0  0  0  0  0  0  0  0  0
    3.7700   -6.6790   -0.5780 H   0  0  0  0  0  0  0  0  0  0  0  0
    6.0970  -10.3070   -3.0780 H   0  0  0  0  0  0  0  0  0  0  0  0
    8.8890   -9.5280   -3.2840 H   0  0  0  0  0  0  0  0  0  0  0  0
   10.5310   -7.8690   -2.4450 H   0  0  0  0  0  0  0  0  0  0  0  0
    7.4600   -6.0350   -0.0670 H   0  0  0  0  0  0  0  0  0  0  0  0
   10.0400   -6.2120    1.4290 H   0  0  0  0  0  0  0  0  0  0  0  0
   11.3580   -4.2010    2.6680 H   0  0  0  0  0  0  0  0  0  0  0  0
   12.2620   -3.0680    1.6420 H   0  0  0  0  0  0  0  0  0  0  0  0
   12.3330   -6.3390    3.3460 H   0  0  0  0  0  0  0  0  0  0  0  0
   14.4190   -7.6070    3.7840 H   0  0  0  0  0  0  0  0  0  0  0  0
   16.5550   -6.8710    2.7620 H   0  0  0  0  0  0  0  0  0  0  0  0
   16.6050   -4.8660    1.3030 H   0  0  0  0  0  0  0  0  0  0  0  0
   14.5190   -3.5990    0.8650 H   0  0  0  0  0  0  0  0  0  0  0  0
    4.3470   -4.7290    1.6440 H   0  0  0  0  0  0  0  0  0  0  0  0
    2.6860   -3.5900    3.0890 H   0  0  0  0  0  0  0  0  0  0  0  0
    0.9570   -4.9150    4.2760 H   0  0  0  0  0  0  0  0  0  0  0  0
    0.9000   -7.3830    4.0260 H   0  0  0  0  0  0  0  0  0  0  0  0
    2.5620   -8.5220    2.5810 H   0  0  0  0  0  0  0  0  0  0  0  0
  1  2  2  0  0  0  0
  2  3  1  0  0  0  0
  3 31  1  0  0  0  0
  3  4  1  0  0  0  0
  4  5  2  0  0  0  0
  5  6  1  0  0  0  0
  6 32  1  0  0  0  0
  6  7  1  0  0  0  0
  7  8  2  0  0  0  0
  8 33  1  0  0  0  0
  8  9  1  0  0  0  0
  9 34  1  0  0  0  0
  9 10  2  0  0  0  0
 10 11  1  0  0  0  0
 11 35  1  0  0  0  0
 11 12  2  0  0  0  0
 12  4  1  0  0  0  0
 12  7  1  0  0  0  0
 10 13  1  0  0  0  0
 13 14  2  0  0  0  0
 14 36  1  0  0  0  0
 14 15  1  0  0  0  0
 15 16  1  0  0  0  0
 16 37  1  0  0  0  0
 16 38  1  0  0  0  0
 16 17  1  0  0  0  0
 17 18  2  0  0  0  0
 18 39  1  0  0  0  0
 18 19  1  0  0  0  0
 19 40  1  0  0  0  0
 19 20  2  0  0  0  0
 20 41  1  0  0  0  0
 20 21  1  0  0  0  0
 21 42  1  0  0  0  0
 21 22  2  0  0  0  0
 22 17  1  0  0  0  0
 22 43  1  0  0  0  0
 15 23  1  0  0  0  0
 23 24  2  0  0  0  0
 24 13  1  0  0  0  0
  2 25  1  0  0  0  0
 25 26  2  0  0  0  0
 26 44  1  0  0  0  0
 26 27  1  0  0  0  0
 27 45  1  0  0  0  0
 27 28  2  0  0  0  0
 28 46  1  0  0  0  0
 28 29  1  0  0  0  0
 29 47  1  0  0  0  0
 29 30  2  0  0  0  0
 30 25  1  0  0  0  0
 30 48  1  0  0  0  0
M  END
>  <LOGBIO>
7.9000

>  <PRED_LOGBIO>
7.7800

>  <XV_RES>
0.5600

>  <WHL_TMPL>
2

>  <ANCH>
1-2;5-6

$$$$
ROW66
  -MTS-   01071500333D 0   0.00000     0.00000     0

 67 70  0  0  0  0  0  0  0  0999 V2000
  -10.4130   -2.0010    1.6320 C   0  0  0  0  0  0  0  0  0  0  0  0
  -10.0650   -0.6320    1.0990 C   0  0  0  0  0  0  0  0  0  0  0  0
   -8.6030   -0.4860    1.0370 N   0  0  0  0  0  0  0  0  0  0  0  0
   -7.9300   -0.3840    2.1800 C   0  0  0  0  0  0  0  0  0  0  0  0
   -8.7530   -0.2700    3.4620 C   0  0  0  0  0  0  0  0  0  0  0  0
   -7.8740   -0.1690    4.5860 O   0  0  0  0  0  0  0  0  0  0  0  0
   -7.9570   -0.4620   -0.2830 C   0  0  0  0  0  0  0  0  0  0  0  0
   -6.5130    0.0710   -0.2410 C   0  0  0  0  0  0  0  0  0  0  0  0
   -5.7680   -0.4530    0.9120 C   0  0  0  0  0  0  0  0  0  0  0  0
   -6.5680   -0.9430    1.9910 O   0  0  0  0  0  0  0  0  0  0  0  0
   -5.9260   -1.4440    3.0920 C   0  0  0  0  0  0  0  0  0  0  0  0
   -5.5980   -2.8030    3.1540 C   0  0  0  0  0  0  0  0  0  0  0  0
   -4.9410   -3.3150    4.2790 C   0  0  0  0  0  0  0  0  0  0  0  0
   -4.6130   -2.4670    5.3440 C   0  0  0  0  0  0  0  0  0  0  0  0
   -3.9570   -2.9340    6.4890 C   0  0  0  0  0  0  0  0  0  0  0  0
   -3.6030   -4.2990    6.6010 N   0  0  0  0  0  0  0  0  0  0  0  0
   -2.3840   -4.7300    6.1490 C   0  0  0  0  0  0  0  0  0  0  0  0
   -1.1320   -4.7930    6.9370 C   0  0  0  0  0  0  0  0  0  0  0  0
   -0.1760   -5.2690    6.1270 C   0  0  0  0  0  0  0  0  0  0  0  0
    1.2640   -5.4970    6.5200 C   0  0  0  0  0  0  0  0  0  0  0  0
    1.4240   -6.9010    7.0520 C   0  0  0  0  0  0  0  0  0  0  0  0
    0.4520   -7.6520    7.1080 O   0  0  0  0  0  0  0  0  0  0  0  0
    2.6170   -7.3260    7.4610 N   0  0  0  0  0  0  0  0  0  0  0  0
    2.7670   -8.6410    7.9590 C   0  0  0  0  0  0  0  0  0  0  0  0
    3.0830   -9.6890    7.0860 C   0  0  0  0  0  0  0  0  0  0  0  0
    3.2310  -10.9910    7.5800 C   0  0  0  0  0  0  0  0  0  0  0  0
    3.0630  -11.2450    8.9460 C   0  0  0  0  0  0  0  0  0  0  0  0
    2.7470  -10.1970    9.8190 C   0  0  0  0  0  0  0  0  0  0  0  0
    2.5850  -10.4420   11.1370 F   0  0  0  0  0  0  0  0  0  0  0  0
    2.5990   -8.8950    9.3260 C   0  0  0  0  0  0  0  0  0  0  0  0
   -0.7070   -5.5150    4.8890 N   0  0  0  0  0  0  0  0  0  0  0  0
   -2.1120   -5.1630    4.9320 N   0  0  0  0  0  0  0  0  0  0  0  0
   -3.6670   -2.0780    7.4780 N   0  0  0  0  0  0  0  0  0  0  0  0
   -3.9940   -0.7810    7.3920 C   0  0  0  0  0  0  0  0  0  0  0  0
   -4.6220   -0.3060    6.3080 N   0  0  0  0  0  0  0  0  0  0  0  0
   -4.9410   -1.1080    5.2830 C   0  0  0  0  0  0  0  0  0  0  0  0
   -5.5980   -0.5960    4.1570 C   0  0  0  0  0  0  0  0  0  0  0  0
  -11.4940   -2.1180    1.6770 H   0  0  0  0  0  0  0  0  0  0  0  0
  -10.0520   -2.7220    0.9010 H   0  0  0  0  0  0  0  0  0  0  0  0
   -9.9280   -2.0900    2.6020 H   0  0  0  0  0  0  0  0  0  0  0  0
  -10.4220    0.0900    1.8310 H   0  0  0  0  0  0  0  0  0  0  0  0
  -10.4730   -0.5380    0.0950 H   0  0  0  0  0  0  0  0  0  0  0  0
   -7.3860    0.5550    2.1070 H   0  0  0  0  0  0  0  0  0  0  0  0
   -7.2880   -1.2550    2.2980 H   0  0  0  0  0  0  0  0  0  0  0  0
   -9.3810    0.6180    3.4120 H   0  0  0  0  0  0  0  0  0  0  0  0
   -9.3810   -1.1520    3.5700 H   0  0  0  0  0  0  0  0  0  0  0  0
   -8.3750   -0.0950    5.4130 H   0  0  0  0  0  0  0  0  0  0  0  0
   -8.5220    0.2510   -0.8800 H   0  0  0  0  0  0  0  0  0  0  0  0
   -7.9240   -1.4780   -0.6720 H   0  0  0  0  0  0  0  0  0  0  0  0
   -6.5890    1.1460   -0.0910 H   0  0  0  0  0  0  0  0  0  0  0  0
   -6.0130   -0.2450   -1.1540 H   0  0  0  0  0  0  0  0  0  0  0  0
   -5.2240    0.3980    1.3170 H   0  0  0  0  0  0  0  0  0  0  0  0
   -5.1350   -1.2650    0.5590 H   0  0  0  0  0  0  0  0  0  0  0  0
   -5.8510   -3.4580    2.3320 H   0  0  0  0  0  0  0  0  0  0  0  0
   -4.6880   -4.3640    4.3260 H   0  0  0  0  0  0  0  0  0  0  0  0
   -4.2490   -4.9560    7.0150 H   0  0  0  0  0  0  0  0  0  0  0  0
   -1.0120   -4.5090    7.9720 H   0  0  0  0  0  0  0  0  0  0  0  0
    1.5480   -4.7830    7.2900 H   0  0  0  0  0  0  0  0  0  0  0  0
    1.9030   -5.3650    5.6490 H   0  0  0  0  0  0  0  0  0  0  0  0
    3.4150   -6.7090    7.4150 H   0  0  0  0  0  0  0  0  0  0  0  0
    3.2130   -9.4930    6.0320 H   0  0  0  0  0  0  0  0  0  0  0  0
    3.4750  -11.7990    6.9060 H   0  0  0  0  0  0  0  0  0  0  0  0
    3.1780  -12.2490    9.3270 H   0  0  0  0  0  0  0  0  0  0  0  0
    2.3540   -8.0870    9.9990 H   0  0  0  0  0  0  0  0  0  0  0  0
   -0.2080   -5.8780    4.0890 H   0  0  0  0  0  0  0  0  0  0  0  0
   -3.7480   -0.1120    8.2030 H   0  0  0  0  0  0  0  0  0  0  0  0
   -5.8510    0.4530    4.1100 H   0  0  0  0  0  0  0  0  0  0  0  0
  1 38  1  0  0  0  0
  1 39  1  0  0  0  0
  1 40  1  0  0  0  0
  1  2  1  0  0  0  0
  2 41  1  0  0  0  0
  2 42  1  0  0  0  0
  2  3  1  0  0  0  0
  3  4  1  0  0  0  0
  4 43  1  0  0  0  0
  4 44  1  0  0  0  0
  4  5  1  0  0  0  0
  5 45  1  0  0  0  0
  5 46  1  0  0  0  0
  5  6  1  0  0  0  0
  6 47  1  0  0  0  0
  3  7  1  0  0  0  0
  7 48  1  0  0  0  0
  7 49  1  0  0  0  0
  7  8  1  0  0  0  0
  8 50  1  0  0  0  0
  8 51  1  0  0  0  0
  8  9  1  0  0  0  0
  9 52  1  0  0  0  0
  9 53  1  0  0  0  0
  9 10  1  0  0  0  0
 10 11  1  0  0  0  0
 11 12  2  0  0  0  0
 12 54  1  0  0  0  0
 12 13  1  0  0  0  0
 13 55  1  0  0  0  0
 13 14  2  0  0  0  0
 14 15  1  0  0  0  0
 15 16  1  0  0  0  0
 16 56  1  0  0  0  0
 16 17  1  0  0  0  0
 17 18  1  0  0  0  0
 18 57  1  0  0  0  0
 18 19  2  0  0  0  0
 19 20  1  0  0  0  0
 20 58  1  0  0  0  0
 20 59  1  0  0  0  0
 20 21  1  0  0  0  0
 21 22  2  0  0  0  0
 21 23  1  0  0  0  0
 23 60  1  0  0  0  0
 23 24  1  0  0  0  0
 24 25  2  0  0  0  0
 25 61  1  0  0  0  0
 25 26  1  0  0  0  0
 26 62  1  0  0  0  0
 26 27  2  0  0  0  0
 27 63  1  0  0  0  0
 27 28  1  0  0  0  0
 28 29  1  0  0  0  0
 28 30  2  0  0  0  0
 30 24  1  0  0  0  0
 30 64  1  0  0  0  0
 19 31  1  0  0  0  0
 31 65  1  0  0  0  0
 31 32  1  0  0  0  0
 32 17  2  0  0  0  0
 15 33  2  0  0  0  0
 33 34  1  0  0  0  0
 34 66  1  0  0  0  0
 34 35  2  0  0  0  0
 35 36  1  0  0  0  0
 36 14  1  0  0  0  0
 36 37  2  0  0  0  0
 37 11  1  0  0  0  0
 37 67  1  0  0  0  0
M  END
>  <LOGBIO>
5.7000

>  <PRED_LOGBIO>
5.6700

>  <XV_RES>
-0.4450

>  <WHL_TMPL>
3

>  <ANCH>
15-18;5-8

$$$$
ROW67
  -MTS-   01071500333D 0   0.00000     0.00000     0

 67 73  0  0  0  0  0  0  0  0999 V2000
    2.5550   -8.7900    2.5530 F   0  0  0  0  0  0  0  0  0  0  0  0
    2.5890   -7.4480    2.6920 C   0  0  0  0  0  0  0  0  0  0  0  0
    1.6500   -6.8050    3.5070 C   0  0  0  0  0  0  0  0  0  0  0  0
    1.6830   -5.4120    3.6490 C   0  0  0  0  0  0  0  0  0  0  0  0
    2.6580   -4.6640    2.9780 C   0  0  0  0  0  0  0  0  0  0  0  0
    3.5970   -5.3070    2.1630 C   0  0  0  0  0  0  0  0  0  0  0  0
    4.5820   -4.5510    1.4850 F   0  0  0  0  0  0  0  0  0  0  0  0
    3.5640   -6.6990    2.0210 C   0  0  0  0  0  0  0  0  0  0  0  0
    4.5570   -7.3790    1.1610 C   0  0  0  0  0  0  0  0  0  0  0  0
    5.4500   -8.0550    1.6680 O   0  0  0  0  0  0  0  0  0  0  0  0
    4.4830   -7.2610   -0.1620 N   0  0  0  0  0  0  0  0  0  0  0  0
    5.4030   -7.9500   -0.9870 C   0  0  0  0  0  0  0  0  0  0  0  0
    4.9790   -9.0500   -1.7420 C   0  0  0  0  0  0  0  0  0  0  0  0
    5.8890   -9.7320   -2.5580 C   0  0  0  0  0  0  0  0  0  0  0  0
    7.2240   -9.3140   -2.6200 C   0  0  0  0  0  0  0  0  0  0  0  0
    7.6480   -8.2130   -1.8650 C   0  0  0  0  0  0  0  0  0  0  0  0
    6.7380   -7.5320   -1.0490 C   0  0  0  0  0  0  0  0  0  0  0  0
    9.0590   -7.7710   -1.9310 C   0  0  0  0  0  0  0  0  0  0  0  0
    9.7390   -7.3430   -3.0770 N   0  0  0  0  0  0  0  0  0  0  0  0
   10.9740   -7.0340   -2.7280 C   0  0  0  0  0  0  0  0  0  0  0  0
   12.5630   -6.4510   -3.2440 S   0  0  0  0  0  0  0  0  0  0  0  0
   13.3100   -6.5310   -1.6410 C   0  0  0  0  0  0  0  0  0  0  0  0
   12.3410   -6.9820   -0.8320 C   0  0  0  0  0  0  0  0  0  0  0  0
   11.1150   -7.2490   -1.3820 N   0  0  0  0  0  0  0  0  0  0  0  0
    9.9160   -7.7070   -0.9030 C   0  0  0  0  0  0  0  0  0  0  0  0
    9.6200   -8.0670    0.5020 C   0  0  0  0  0  0  0  0  0  0  0  0
    9.7460   -7.1110    1.5170 C   0  0  0  0  0  0  0  0  0  0  0  0
    9.4550   -7.4970    2.8310 C   0  0  0  0  0  0  0  0  0  0  0  0
    9.0700   -8.7570    3.0750 N   0  0  0  0  0  0  0  0  0  0  0  0
    8.9600   -9.6490    2.0810 C   0  0  0  0  0  0  0  0  0  0  0  0
    8.5500  -10.9710    2.3750 N   0  0  0  0  0  0  0  0  0  0  0  0
    9.5150  -11.9580    2.6850 C   0  0  0  0  0  0  0  0  0  0  0  0
    9.9090  -12.1590    4.0140 C   0  0  0  0  0  0  0  0  0  0  0  0
   10.8640  -13.1360    4.3200 C   0  0  0  0  0  0  0  0  0  0  0  0
   11.4250  -13.9110    3.2990 C   0  0  0  0  0  0  0  0  0  0  0  0
   11.0310  -13.7110    1.9710 C   0  0  0  0  0  0  0  0  0  0  0  0
   10.0760  -12.7340    1.6640 C   0  0  0  0  0  0  0  0  0  0  0  0
   11.5980  -14.4940    0.9380 N   0  0  0  0  0  0  0  0  0  0  0  0
   10.8240  -15.3690    0.0450 C   0  0  0  0  0  0  0  0  0  0  0  0
   11.7670  -15.7740   -1.1030 C   0  0  0  0  0  0  0  0  0  0  0  0
   13.1500  -15.4690   -0.5010 C   0  0  0  0  0  0  0  0  0  0  0  0
   12.8980  -14.5310    0.6560 C   0  0  0  0  0  0  0  0  0  0  0  0
   13.7660  -13.8950    1.2500 O   0  0  0  0  0  0  0  0  0  0  0  0
    9.2300   -9.3110    0.8130 N   0  0  0  0  0  0  0  0  0  0  0  0
    0.9000   -7.3830    4.0260 H   0  0  0  0  0  0  0  0  0  0  0  0
    0.9570   -4.9150    4.2760 H   0  0  0  0  0  0  0  0  0  0  0  0
    2.6860   -3.5900    3.0890 H   0  0  0  0  0  0  0  0  0  0  0  0
    3.7700   -6.6790   -0.5780 H   0  0  0  0  0  0  0  0  0  0  0  0
    3.9490   -9.3730   -1.6940 H   0  0  0  0  0  0  0  0  0  0  0  0
    5.5620  -10.5810   -3.1400 H   0  0  0  0  0  0  0  0  0  0  0  0
    7.9260   -9.8400   -3.2500 H   0  0  0  0  0  0  0  0  0  0  0  0
    7.0650   -6.6830   -0.4670 H   0  0  0  0  0  0  0  0  0  0  0  0
   14.3240   -6.2730   -1.3740 H   0  0  0  0  0  0  0  0  0  0  0  0
   12.5210   -7.1290    0.2230 H   0  0  0  0  0  0  0  0  0  0  0  0
   10.0580   -6.1020    1.2920 H   0  0  0  0  0  0  0  0  0  0  0  0
    9.5400   -6.7870    3.6400 H   0  0  0  0  0  0  0  0  0  0  0  0
    7.5690  -11.2100    2.3640 H   0  0  0  0  0  0  0  0  0  0  0  0
    9.4760  -11.5610    4.8020 H   0  0  0  0  0  0  0  0  0  0  0  0
   11.1680  -13.2910    5.3450 H   0  0  0  0  0  0  0  0  0  0  0  0
   12.1620  -14.6650    3.5350 H   0  0  0  0  0  0  0  0  0  0  0  0
    9.7720  -12.5790    0.6390 H   0  0  0  0  0  0  0  0  0  0  0  0
   10.5160  -16.2590    0.5900 H   0  0  0  0  0  0  0  0  0  0  0  0
    9.9800  -14.8150   -0.3590 H   0  0  0  0  0  0  0  0  0  0  0  0
   11.5810  -15.1880   -2.0010 H   0  0  0  0  0  0  0  0  0  0  0  0
   11.6620  -16.8270   -1.3560 H   0  0  0  0  0  0  0  0  0  0  0  0
   13.5910  -16.3910   -0.1260 H   0  0  0  0  0  0  0  0  0  0  0  0
   13.7630  -14.9640   -1.2450 H   0  0  0  0  0  0  0  0  0  0  0  0
  1  2  1  0  0  0  0
  2  3  2  0  0  0  0
  3 45  1  0  0  0  0
  3  4  1  0  0  0  0
  4 46  1  0  0  0  0
  4  5  2  0  0  0  0
  5 47  1  0  0  0  0
  5  6  1  0  0  0  0
  6  7  1  0  0  0  0
  6  8  2  0  0  0  0
  8  2  1  0  0  0  0
  8  9  1  0  0  0  0
  9 10  2  0  0  0  0
  9 11  1  0  0  0  0
 11 48  1  0  0  0  0
 11 12  1  0  0  0  0
 12 13  2  0  0  0  0
 13 49  1  0  0  0  0
 13 14  1  0  0  0  0
 14 50  1  0  0  0  0
 14 15  2  0  0  0  0
 15 51  1  0  0  0  0
 15 16  1  0  0  0  0
 16 17  2  0  0  0  0
 17 12  1  0  0  0  0
 17 52  1  0  0  0  0
 16 18  1  0  0  0  0
 18 19  1  0  0  0  0
 19 20  2  0  0  0  0
 20 21  1  0  0  0  0
 21 22  1  0  0  0  0
 22 53  1  0  0  0  0
 22 23  2  0  0  0  0
 23 54  1  0  0  0  0
 23 24  1  0  0  0  0
 24 20  1  0  0  0  0
 24 25  1  0  0  0  0
 25 18  2  0  0  0  0
 25 26  1  0  0  0  0
 26 27  2  0  0  0  0
 27 55  1  0  0  0  0
 27 28  1  0  0  0  0
 28 56  1  0  0  0  0
 28 29  2  0  0  0  0
 29 30  1  0  0  0  0
 30 31  1  0  0  0  0
 31 57  1  0  0  0  0
 31 32  1  0  0  0  0
 32 33  2  0  0  0  0
 33 58  1  0  0  0  0
 33 34  1  0  0  0  0
 34 59  1  0  0  0  0
 34 35  2  0  0  0  0
 35 60  1  0  0  0  0
 35 36  1  0  0  0  0
 36 37  2  0  0  0  0
 37 32  1  0  0  0  0
 37 61  1  0  0  0  0
 36 38  1  0  0  0  0
 38 39  1  0  0  0  0
 39 62  1  0  0  0  0
 39 63  1  0  0  0  0
 39 40  1  0  0  0  0
 40 64  1  0  0  0  0
 40 65  1  0  0  0  0
 40 41  1  0  0  0  0
 41 66  1  0  0  0  0
 41 67  1  0  0  0  0
 41 42  1  0  0  0  0
 42 38  1  0  0  0  0
 42 43  2  0  0  0  0
 30 44  2  0  0  0  0
 44 26  1  0  0  0  0
M  END
>  <LOGBIO>
6.0000

>  <PRED_LOGBIO>
5.8800

>  <XV_RES>
0.2680

>  <WHL_TMPL>
2

>  <ANCH>
13-14;12-13

$$$$
ROW68
  -MTS-   01071500333D 0   0.00000     0.00000     0

 32 34  0  0  0  0  0  0  0  0999 V2000
    8.2070   -7.8050    0.8520 C   0  0  0  0  0  0  0  0  0  0  0  0
    7.6120   -7.7890   -0.5530 C   0  0  0  0  0  0  0  0  0  0  0  0
    8.3060   -8.8020   -1.4580 C   0  0  0  0  0  0  0  0  0  0  0  0
    7.7900   -6.3560   -1.0900 C   0  0  0  0  0  0  0  0  0  0  0  0
    6.9260   -5.3360   -0.3880 C   0  0  0  0  0  0  0  0  0  0  0  0
    5.8410   -5.6930    0.3140 C   0  0  0  0  0  0  0  0  0  0  0  0
    4.8930   -4.5240    1.2460 S   0  0  0  0  0  0  0  0  0  0  0  0
    3.6000   -5.3080    2.1660 C   0  0  0  0  0  0  0  0  0  0  0  0
    2.6760   -4.6670    3.0000 C   0  0  0  0  0  0  0  0  0  0  0  0
    1.7010   -5.4150    3.6710 C   0  0  0  0  0  0  0  0  0  0  0  0
    1.6500   -6.8050    3.5070 C   0  0  0  0  0  0  0  0  0  0  0  0
    0.4390   -7.7350    4.3400 Cl  0  0  0  0  0  0  0  0  0  0  0  0
    2.5740   -7.4450    2.6720 C   0  0  0  0  0  0  0  0  0  0  0  0
    3.5490   -6.6970    2.0020 C   0  0  0  0  0  0  0  0  0  0  0  0
    4.3910   -7.4870    1.2110 N   0  0  0  0  0  0  0  0  0  0  0  0
    5.4030   -7.0990    0.4570 C   0  0  0  0  0  0  0  0  0  0  0  0
    6.1150   -8.1170   -0.4010 C   0  0  0  0  0  0  0  0  0  0  0  0
    7.2600   -4.0100   -0.4690 O   0  0  0  0  0  0  0  0  0  0  0  0
    7.4470   -7.5100    1.5720 H   0  0  0  0  0  0  0  0  0  0  0  0
    8.5580   -8.8080    1.0850 H   0  0  0  0  0  0  0  0  0  0  0  0
    9.0420   -7.1080    0.9000 H   0  0  0  0  0  0  0  0  0  0  0  0
    9.3460   -8.9060   -1.1570 H   0  0  0  0  0  0  0  0  0  0  0  0
    8.2590   -8.4590   -2.4900 H   0  0  0  0  0  0  0  0  0  0  0  0
    7.8060   -9.7650   -1.3740 H   0  0  0  0  0  0  0  0  0  0  0  0
    7.4440   -6.3800   -2.1210 H   0  0  0  0  0  0  0  0  0  0  0  0
    8.8310   -6.0750   -0.9490 H   0  0  0  0  0  0  0  0  0  0  0  0
    2.7160   -3.5950    3.1260 H   0  0  0  0  0  0  0  0  0  0  0  0
    0.9890   -4.9210    4.3140 H   0  0  0  0  0  0  0  0  0  0  0  0
    2.5350   -8.5170    2.5460 H   0  0  0  0  0  0  0  0  0  0  0  0
    6.0630   -9.0610    0.1380 H   0  0  0  0  0  0  0  0  0  0  0  0
    5.6650   -8.1080   -1.3910 H   0  0  0  0  0  0  0  0  0  0  0  0
    7.8540   -3.7560    0.2540 H   0  0  0  0  0  0  0  0  0  0  0  0
  1 19  1  0  0  0  0
  1 20  1  0  0  0  0
  1 21  1  0  0  0  0
  1  2  1  0  0  0  0
  2  3  1  0  0  0  0
  3 22  1  0  0  0  0
  3 23  1  0  0  0  0
  3 24  1  0  0  0  0
  2  4  1  0  0  0  0
  4 25  1  0  0  0  0
  4 26  1  0  0  0  0
  4  5  1  0  0  0  0
  5  6  2  0  0  0  0
  6  7  1  0  0  0  0
  7  8  1  0  0  0  0
  8  9  1  0  0  0  0
  9 27  1  0  0  0  0
  9 10  2  0  0  0  0
 10 28  1  0  0  0  0
 10 11  1  0  0  0  0
 11 12  1  0  0  0  0
 11 13  2  0  0  0  0
 13 29  1  0  0  0  0
 13 14  1  0  0  0  0
 14  8  2  0  0  0  0
 14 15  1  0  0  0  0
 15 16  2  0  0  0  0
 16  6  1  0  0  0  0
 16 17  1  0  0  0  0
 17  2  1  0  0  0  0
 17 30  1  0  0  0  0
 17 31  1  0  0  0  0
  5 18  1  0  0  0  0
 18 32  1  0  0  0  0
M  END
>  <LOGBIO>
5.1000

>  <PRED_LOGBIO>
5.9700

>  <XV_RES>
-1.2470

>  <WHL_TMPL>
2

>  <ANCH>
20-21;21-22

$$$$
ROW69
  -MTS-   01071500333D 0   0.00000     0.00000     0

 52 55  0  0  0  0  0  0  0  0999 V2000
    6.2620   17.5820   -8.6190 C   0  0  0  0  0  0  0  0  0  0  0  0
    6.4260   17.5200   -7.1190 C   0  0  0  0  0  0  0  0  0  0  0  0
    7.4600   18.2290   -6.4980 C   0  0  0  0  0  0  0  0  0  0  0  0
    7.6120   18.1710   -5.1080 C   0  0  0  0  0  0  0  0  0  0  0  0
    6.7300   17.4040   -4.3380 C   0  0  0  0  0  0  0  0  0  0  0  0
    5.6950   16.6940   -4.9590 C   0  0  0  0  0  0  0  0  0  0  0  0
    4.8030   15.9190   -4.1820 N   0  0  0  0  0  0  0  0  0  0  0  0
    5.0770   14.6420   -3.9300 C   0  0  0  0  0  0  0  0  0  0  0  0
    6.1240   14.1270   -4.3810 O   0  0  0  0  0  0  0  0  0  0  0  0
    4.2390   13.9130   -3.1990 N   0  0  0  0  0  0  0  0  0  0  0  0
    4.5310   12.5550   -2.9310 C   0  0  0  0  0  0  0  0  0  0  0  0
    5.2690   12.2090   -1.7930 C   0  0  0  0  0  0  0  0  0  0  0  0
    5.5580   10.8650   -1.5280 C   0  0  0  0  0  0  0  0  0  0  0  0
    5.1090    9.8670   -2.4010 C   0  0  0  0  0  0  0  0  0  0  0  0
    4.3710   10.2130   -3.5400 C   0  0  0  0  0  0  0  0  0  0  0  0
    4.0820   11.5570   -3.8050 C   0  0  0  0  0  0  0  0  0  0  0  0
    5.4500    8.4830   -2.1820 C   0  0  0  0  0  0  0  0  0  0  0  0
    6.6140    9.0920   -1.9190 C   0  0  0  0  0  0  0  0  0  0  0  0
    6.9430    8.8200   -0.2010 S   0  0  0  0  0  0  0  0  0  0  0  0
    5.4960    7.8730    0.1740 C   0  0  0  0  0  0  0  0  0  0  0  0
    4.9500    7.2490    1.3020 C   0  0  0  0  0  0  0  0  0  0  0  0
    3.7320    6.5700    1.1830 C   0  0  0  0  0  0  0  0  0  0  0  0
    3.0940    6.5150    0.0050 N   0  0  0  0  0  0  0  0  0  0  0  0
    3.5900    7.1020   -1.0930 C   0  0  0  0  0  0  0  0  0  0  0  0
    2.8870    7.0180   -2.3030 N   0  0  0  0  0  0  0  0  0  0  0  0
    4.8040    7.7970   -1.0410 C   0  0  0  0  0  0  0  0  0  0  0  0
    5.6380    7.3060    2.5780 C   0  0  0  0  0  0  0  0  0  0  0  0
    6.2070    7.3520    3.6330 C   0  0  0  0  0  0  0  0  0  0  0  0
    6.9000    7.4100    4.9170 C   0  0  0  0  0  0  0  0  0  0  0  0
    6.5220    8.6420    5.6230 N   0  0  0  0  0  0  0  0  0  0  0  0
    5.5430   16.7520   -6.3500 C   0  0  0  0  0  0  0  0  0  0  0  0
    7.2340   17.7320   -9.0840 H   0  0  0  0  0  0  0  0  0  0  0  0
    5.6050   18.4090   -8.8780 H   0  0  0  0  0  0  0  0  0  0  0  0
    5.8290   16.6500   -8.9760 H   0  0  0  0  0  0  0  0  0  0  0  0
    8.1410   18.8210   -7.0910 H   0  0  0  0  0  0  0  0  0  0  0  0
    8.4100   18.7190   -4.6280 H   0  0  0  0  0  0  0  0  0  0  0  0
    6.8470   17.3590   -3.2660 H   0  0  0  0  0  0  0  0  0  0  0  0
    3.9570   16.3350   -3.8180 H   0  0  0  0  0  0  0  0  0  0  0  0
    3.3940   14.3290   -2.8350 H   0  0  0  0  0  0  0  0  0  0  0  0
    5.6150   12.9790   -1.1190 H   0  0  0  0  0  0  0  0  0  0  0  0
    6.1270   10.5980   -0.6500 H   0  0  0  0  0  0  0  0  0  0  0  0
    4.0250    9.4430   -4.2130 H   0  0  0  0  0  0  0  0  0  0  0  0
    3.5130   11.8230   -4.6830 H   0  0  0  0  0  0  0  0  0  0  0  0
    7.2300    9.6400   -2.6170 H   0  0  0  0  0  0  0  0  0  0  0  0
    3.3020    6.0850    2.0470 H   0  0  0  0  0  0  0  0  0  0  0  0
    2.2040    7.7240   -2.5400 H   0  0  0  0  0  0  0  0  0  0  0  0
    3.0640    6.2530   -2.9380 H   0  0  0  0  0  0  0  0  0  0  0  0
    7.9750    7.4020    4.7500 H   0  0  0  0  0  0  0  0  0  0  0  0
    6.6200    6.5470    5.5190 H   0  0  0  0  0  0  0  0  0  0  0  0
    6.7810    9.4430    5.0650 H   0  0  0  0  0  0  0  0  0  0  0  0
    7.0010    8.6820    6.5120 H   0  0  0  0  0  0  0  0  0  0  0  0
    4.7450   16.2050   -6.8290 H   0  0  0  0  0  0  0  0  0  0  0  0
  1 32  1  0  0  0  0
  1 33  1  0  0  0  0
  1 34  1  0  0  0  0
  1  2  1  0  0  0  0
  2  3  2  0  0  0  0
  3 35  1  0  0  0  0
  3  4  1  0  0  0  0
  4 36  1  0  0  0  0
  4  5  2  0  0  0  0
  5 37  1  0  0  0  0
  5  6  1  0  0  0  0
  6  7  1  0  0  0  0
  7 38  1  0  0  0  0
  7  8  1  0  0  0  0
  8  9  2  0  0  0  0
  8 10  1  0  0  0  0
 10 39  1  0  0  0  0
 10 11  1  0  0  0  0
 11 12  2  0  0  0  0
 12 40  1  0  0  0  0
 12 13  1  0  0  0  0
 13 41  1  0  0  0  0
 13 14  2  0  0  0  0
 14 15  1  0  0  0  0
 15 42  1  0  0  0  0
 15 16  2  0  0  0  0
 16 11  1  0  0  0  0
 16 43  1  0  0  0  0
 14 17  1  0  0  0  0
 17 18  2  0  0  0  0
 18 44  1  0  0  0  0
 18 19  1  0  0  0  0
 19 20  1  0  0  0  0
 20 21  2  0  0  0  0
 21 22  1  0  0  0  0
 22 45  1  0  0  0  0
 22 23  2  0  0  0  0
 23 24  1  0  0  0  0
 24 25  1  0  0  0  0
 25 46  1  0  0  0  0
 25 47  1  0  0  0  0
 24 26  2  0  0  0  0
 26 17  1  0  0  0  0
 26 20  1  0  0  0  0
 21 27  1  0  0  0  0
 27 28  3  0  0  0  0
 28 29  1  0  0  0  0
 29 48  1  0  0  0  0
 29 49  1  0  0  0  0
 29 30  1  0  0  0  0
 30 50  1  0  0  0  0
 30 51  1  0  0  0  0
  6 31  2  0  0  0  0
 31  2  1  0  0  0  0
 31 52  1  0  0  0  0
M  END
>  <LOGBIO>
5.9000

>  <PRED_LOGBIO>
5.7600

>  <XV_RES>
0.1700

>  <WHL_TMPL>
1

>  <ANCH>
6-7;42-29

$$$$
ROW71
  -MTS-   01071500333D 0   0.00000     0.00000     0

 73 78  0  0  0  0  0  0  0  0999 V2000
    5.3310   -2.5490   -5.4400 C   0  0  0  0  0  0  0  0  0  0  0  0
    4.6580   -1.5180   -4.5390 C   0  0  0  0  0  0  0  0  0  0  0  0
    4.1790   -0.3390   -5.3840 C   0  0  0  0  0  0  0  0  0  0  0  0
    3.5130    0.6820   -4.4930 C   0  0  0  0  0  0  0  0  0  0  0  0
    3.4290    0.4800   -3.2830 O   0  0  0  0  0  0  0  0  0  0  0  0
    3.0160    1.7990   -5.0170 N   0  0  0  0  0  0  0  0  0  0  0  0
    2.3920    2.7550   -4.1810 C   0  0  0  0  0  0  0  0  0  0  0  0
    1.0160    2.6770   -3.9340 C   0  0  0  0  0  0  0  0  0  0  0  0
    0.3990    3.6230   -3.1070 C   0  0  0  0  0  0  0  0  0  0  0  0
    1.1570    4.6480   -2.5280 C   0  0  0  0  0  0  0  0  0  0  0  0
    2.5320    4.7260   -2.7760 C   0  0  0  0  0  0  0  0  0  0  0  0
    3.1500    3.7800   -3.6030 C   0  0  0  0  0  0  0  0  0  0  0  0
    3.3330    5.8100   -2.1640 C   0  0  0  0  0  0  0  0  0  0  0  0
    3.0320    7.0870   -2.4370 N   0  0  0  0  0  0  0  0  0  0  0  0
    3.7380    8.0910   -1.9000 C   0  0  0  0  0  0  0  0  0  0  0  0
    3.4080    9.4350   -2.1970 N   0  0  0  0  0  0  0  0  0  0  0  0
    3.7090    9.9720   -3.4710 C   0  0  0  0  0  0  0  0  0  0  0  0
    2.7720    9.8810   -4.5070 C   0  0  0  0  0  0  0  0  0  0  0  0
    3.0700   10.4130   -5.7680 C   0  0  0  0  0  0  0  0  0  0  0  0
    4.3040   11.0340   -5.9920 C   0  0  0  0  0  0  0  0  0  0  0  0
    4.8660   11.6470   -7.1370 N   0  0  0  0  0  0  0  0  0  0  0  0
    6.1870   12.1210   -6.7720 N   0  0  0  0  0  0  0  0  0  0  0  0
    6.4220   11.8260   -5.5070 C   0  0  0  0  0  0  0  0  0  0  0  0
    5.2410   11.1240   -4.9560 C   0  0  0  0  0  0  0  0  0  0  0  0
    4.9430   10.5930   -3.6950 C   0  0  0  0  0  0  0  0  0  0  0  0
    4.8040    7.7980   -1.0410 C   0  0  0  0  0  0  0  0  0  0  0  0
    5.5730    8.8090   -0.4530 C   0  0  0  0  0  0  0  0  0  0  0  0
    6.6320    8.4760    0.4010 C   0  0  0  0  0  0  0  0  0  0  0  0
    7.3850    9.4650    0.9760 O   0  0  0  0  0  0  0  0  0  0  0  0
    6.8840   10.0840    2.1640 C   0  0  0  0  0  0  0  0  0  0  0  0
    7.8710   11.1510    2.6370 C   0  0  0  0  0  0  0  0  0  0  0  0
    7.3570   11.7870    3.8580 N   0  0  0  0  0  0  0  0  0  0  0  0
    7.8770   13.1550    4.0000 C   0  0  0  0  0  0  0  0  0  0  0  0
    7.7990   13.4830    5.5030 C   0  0  0  0  0  0  0  0  0  0  0  0
    7.6740   12.1120    6.1910 C   0  0  0  0  0  0  0  0  0  0  0  0
    7.8210   11.0780    5.0590 C   0  0  0  0  0  0  0  0  0  0  0  0
    6.9210    7.1320    0.6660 C   0  0  0  0  0  0  0  0  0  0  0  0
    6.1520    6.1210    0.0770 C   0  0  0  0  0  0  0  0  0  0  0  0
    5.0930    6.4540   -0.7760 C   0  0  0  0  0  0  0  0  0  0  0  0
    4.3480    5.4980   -1.3470 N   0  0  0  0  0  0  0  0  0  0  0  0
    4.6190   -2.9020   -6.1830 H   0  0  0  0  0  0  0  0  0  0  0  0
    5.6720   -3.3890   -4.8380 H   0  0  0  0  0  0  0  0  0  0  0  0
    6.1820   -2.0930   -5.9410 H   0  0  0  0  0  0  0  0  0  0  0  0
    3.8070   -1.9750   -4.0380 H   0  0  0  0  0  0  0  0  0  0  0  0
    5.3700   -1.1660   -3.7960 H   0  0  0  0  0  0  0  0  0  0  0  0
    5.0300    0.1180   -5.8850 H   0  0  0  0  0  0  0  0  0  0  0  0
    3.4670   -0.6910   -6.1280 H   0  0  0  0  0  0  0  0  0  0  0  0
    3.0840    1.9650   -6.0100 H   0  0  0  0  0  0  0  0  0  0  0  0
    0.4310    1.8860   -4.3800 H   0  0  0  0  0  0  0  0  0  0  0  0
   -0.6630    3.5620   -2.9160 H   0  0  0  0  0  0  0  0  0  0  0  0
    0.6800    5.3780   -1.8910 H   0  0  0  0  0  0  0  0  0  0  0  0
    4.2110    3.8410   -3.7940 H   0  0  0  0  0  0  0  0  0  0  0  0
    2.9590   10.0100   -1.4990 H   0  0  0  0  0  0  0  0  0  0  0  0
    1.8200    9.4020   -4.3350 H   0  0  0  0  0  0  0  0  0  0  0  0
    2.3470   10.3430   -6.5680 H   0  0  0  0  0  0  0  0  0  0  0  0
    4.4280   11.7380   -8.0420 H   0  0  0  0  0  0  0  0  0  0  0  0
    7.3260   12.0570   -4.9640 H   0  0  0  0  0  0  0  0  0  0  0  0
    5.6660   10.6630   -2.8960 H   0  0  0  0  0  0  0  0  0  0  0  0
    5.3500    9.8450   -0.6570 H   0  0  0  0  0  0  0  0  0  0  0  0
    5.9220   10.5470    1.9550 H   0  0  0  0  0  0  0  0  0  0  0  0
    6.7630    9.3320    2.9420 H   0  0  0  0  0  0  0  0  0  0  0  0
    8.8330   10.6880    2.8470 H   0  0  0  0  0  0  0  0  0  0  0  0
    7.9920   11.9030    1.8600 H   0  0  0  0  0  0  0  0  0  0  0  0
    8.9170   13.1790    3.6800 H   0  0  0  0  0  0  0  0  0  0  0  0
    7.2390   13.8420    3.4490 H   0  0  0  0  0  0  0  0  0  0  0  0
    6.9400   14.1130    5.7230 H   0  0  0  0  0  0  0  0  0  0  0  0
    8.6910   14.0100    5.8360 H   0  0  0  0  0  0  0  0  0  0  0  0
    6.6830   12.0210    6.6320 H   0  0  0  0  0  0  0  0  0  0  0  0
    8.4940   11.9890    6.8960 H   0  0  0  0  0  0  0  0  0  0  0  0
    8.8550   10.7580    4.9510 H   0  0  0  0  0  0  0  0  0  0  0  0
    7.2170   10.1950    5.2520 H   0  0  0  0  0  0  0  0  0  0  0  0
    7.7380    6.8750    1.3240 H   0  0  0  0  0  0  0  0  0  0  0  0
    6.3750    5.0840    0.2820 H   0  0  0  0  0  0  0  0  0  0  0  0
  1 41  1  0  0  0  0
  1 42  1  0  0  0  0
  1 43  1  0  0  0  0
  1  2  1  0  0  0  0
  2 44  1  0  0  0  0
  2 45  1  0  0  0  0
  2  3  1  0  0  0  0
  3 46  1  0  0  0  0
  3 47  1  0  0  0  0
  3  4  1  0  0  0  0
  4  5  2  0  0  0  0
  4  6  1  0  0  0  0
  6 48  1  0  0  0  0
  6  7  1  0  0  0  0
  7  8  2  0  0  0  0
  8 49  1  0  0  0  0
  8  9  1  0  0  0  0
  9 50  1  0  0  0  0
  9 10  2  0  0  0  0
 10 51  1  0  0  0  0
 10 11  1  0  0  0  0
 11 12  2  0  0  0  0
 12  7  1  0  0  0  0
 12 52  1  0  0  0  0
 11 13  1  0  0  0  0
 13 14  2  0  0  0  0
 14 15  1  0  0  0  0
 15 16  1  0  0  0  0
 16 53  1  0  0  0  0
 16 17  1  0  0  0  0
 17 18  2  0  0  0  0
 18 54  1  0  0  0  0
 18 19  1  0  0  0  0
 19 55  1  0  0  0  0
 19 20  2  0  0  0  0
 20 21  1  0  0  0  0
 21 56  1  0  0  0  0
 21 22  1  0  0  0  0
 22 23  2  0  0  0  0
 23 57  1  0  0  0  0
 23 24  1  0  0  0  0
 24 20  1  0  0  0  0
 24 25  2  0  0  0  0
 25 17  1  0  0  0  0
 25 58  1  0  0  0  0
 15 26  2  0  0  0  0
 26 27  1  0  0  0  0
 27 59  1  0  0  0  0
 27 28  2  0  0  0  0
 28 29  1  0  0  0  0
 29 30  1  0  0  0  0
 30 60  1  0  0  0  0
 30 61  1  0  0  0  0
 30 31  1  0  0  0  0
 31 62  1  0  0  0  0
 31 63  1  0  0  0  0
 31 32  1  0  0  0  0
 32 33  1  0  0  0  0
 33 64  1  0  0  0  0
 33 65  1  0  0  0  0
 33 34  1  0  0  0  0
 34 66  1  0  0  0  0
 34 67  1  0  0  0  0
 34 35  1  0  0  0  0
 35 68  1  0  0  0  0
 35 69  1  0  0  0  0
 35 36  1  0  0  0  0
 36 32  1  0  0  0  0
 36 70  1  0  0  0  0
 36 71  1  0  0  0  0
 28 37  1  0  0  0  0
 37 72  1  0  0  0  0
 37 38  2  0  0  0  0
 38 73  1  0  0  0  0
 38 39  1  0  0  0  0
 39 26  1  0  0  0  0
 39 40  2  0  0  0  0
 40 13  1  0  0  0  0
M  END
>  <LOGBIO>
6.0000

>  <PRED_LOGBIO>
5.8900

>  <XV_RES>
-0.0440

>  <WHL_TMPL>
1

>  <ANCH>
5-6;72-44

$$$$
ROW72
  -MTS-   01071500333D 0   0.00000     0.00000     0

 43 46  0  0  0  0  0  0  0  0999 V2000
    0.5130   -4.6120    4.6580 Cl  0  0  0  0  0  0  0  0  0  0  0  0
    1.6830   -5.4120    3.6490 C   0  0  0  0  0  0  0  0  0  0  0  0
    1.6500   -6.8050    3.5070 C   0  0  0  0  0  0  0  0  0  0  0  0
    2.5890   -7.4480    2.6920 C   0  0  0  0  0  0  0  0  0  0  0  0
    3.5640   -6.6990    2.0210 C   0  0  0  0  0  0  0  0  0  0  0  0
    3.5970   -5.3070    2.1630 C   0  0  0  0  0  0  0  0  0  0  0  0
    4.5820   -4.5510    1.4850 N   0  0  0  0  0  0  0  0  0  0  0  0
    5.6480   -4.1050    2.1430 C   0  0  0  0  0  0  0  0  0  0  0  0
    5.7470   -4.2930    3.3540 O   0  0  0  0  0  0  0  0  0  0  0  0
    6.6080   -3.4550    1.4910 N   0  0  0  0  0  0  0  0  0  0  0  0
    6.4820   -2.1130    1.2470 C   0  0  0  0  0  0  0  0  0  0  0  0
    5.9330   -1.5340    0.1950 N   0  0  0  0  0  0  0  0  0  0  0  0
    5.9160   -0.1350    0.1570 C   0  0  0  0  0  0  0  0  0  0  0  0
    6.4600    0.5120    1.1960 C   0  0  0  0  0  0  0  0  0  0  0  0
    6.5710    2.0040    1.4020 C   0  0  0  0  0  0  0  0  0  0  0  0
    7.8840    2.5050    0.8040 C   0  0  0  0  0  0  0  0  0  0  0  0
    7.9920    3.9570    1.0040 N   0  0  0  0  0  0  0  0  0  0  0  0
    9.1290    4.6540    0.5330 C   0  0  0  0  0  0  0  0  0  0  0  0
    9.1420    5.1660   -0.7060 N   0  0  0  0  0  0  0  0  0  0  0  0
   10.2090    5.8290   -1.1710 C   0  0  0  0  0  0  0  0  0  0  0  0
   11.2960    5.9980   -0.4050 N   0  0  0  0  0  0  0  0  0  0  0  0
   11.3490    5.5120    0.8420 C   0  0  0  0  0  0  0  0  0  0  0  0
   12.4960    5.6420    1.7680 C   0  0  0  0  0  0  0  0  0  0  0  0
   12.3490    5.0830    2.9770 C   0  0  0  0  0  0  0  0  0  0  0  0
   10.7340    4.3590    2.9970 S   0  0  0  0  0  0  0  0  0  0  0  0
   10.2500    4.8140    1.3570 C   0  0  0  0  0  0  0  0  0  0  0  0
    7.0220   -0.7760    2.2730 S   0  0  0  0  0  0  0  0  0  0  0  0
    2.6580   -4.6640    2.9780 C   0  0  0  0  0  0  0  0  0  0  0  0
    0.9000   -7.3830    4.0260 H   0  0  0  0  0  0  0  0  0  0  0  0
    2.5620   -8.5220    2.5810 H   0  0  0  0  0  0  0  0  0  0  0  0
    4.2900   -7.1950    1.3940 H   0  0  0  0  0  0  0  0  0  0  0  0
    4.4760   -4.3500    0.5010 H   0  0  0  0  0  0  0  0  0  0  0  0
    7.4290   -3.9510    1.1750 H   0  0  0  0  0  0  0  0  0  0  0  0
    5.4810    0.4000   -0.6750 H   0  0  0  0  0  0  0  0  0  0  0  0
    6.5490    2.2250    2.4670 H   0  0  0  0  0  0  0  0  0  0  0  0
    5.7360    2.5000    0.9120 H   0  0  0  0  0  0  0  0  0  0  0  0
    7.9060    2.2830   -0.2610 H   0  0  0  0  0  0  0  0  0  0  0  0
    8.7190    2.0080    1.2940 H   0  0  0  0  0  0  0  0  0  0  0  0
    7.2540    4.4570    1.4790 H   0  0  0  0  0  0  0  0  0  0  0  0
   10.1930    6.2320   -2.1730 H   0  0  0  0  0  0  0  0  0  0  0  0
   13.4010    6.1590    1.4860 H   0  0  0  0  0  0  0  0  0  0  0  0
   13.0720    5.0760    3.7790 H   0  0  0  0  0  0  0  0  0  0  0  0
    2.6860   -3.5900    3.0890 H   0  0  0  0  0  0  0  0  0  0  0  0
  1  2  1  0  0  0  0
  2  3  2  0  0  0  0
  3 29  1  0  0  0  0
  3  4  1  0  0  0  0
  4 30  1  0  0  0  0
  4  5  2  0  0  0  0
  5 31  1  0  0  0  0
  5  6  1  0  0  0  0
  6  7  1  0  0  0  0
  7 32  1  0  0  0  0
  7  8  1  0  0  0  0
  8  9  2  0  0  0  0
  8 10  1  0  0  0  0
 10 33  1  0  0  0  0
 10 11  1  0  0  0  0
 11 12  2  0  0  0  0
 12 13  1  0  0  0  0
 13 34  1  0  0  0  0
 13 14  2  0  0  0  0
 14 15  1  0  0  0  0
 15 35  1  0  0  0  0
 15 36  1  0  0  0  0
 15 16  1  0  0  0  0
 16 37  1  0  0  0  0
 16 38  1  0  0  0  0
 16 17  1  0  0  0  0
 17 39  1  0  0  0  0
 17 18  1  0  0  0  0
 18 19  1  0  0  0  0
 19 20  2  0  0  0  0
 20 40  1  0  0  0  0
 20 21  1  0  0  0  0
 21 22  2  0  0  0  0
 22 23  1  0  0  0  0
 23 41  1  0  0  0  0
 23 24  2  0  0  0  0
 24 42  1  0  0  0  0
 24 25  1  0  0  0  0
 25 26  1  0  0  0  0
 26 18  2  0  0  0  0
 26 22  1  0  0  0  0
 14 27  1  0  0  0  0
 27 11  1  0  0  0  0
  6 28  2  0  0  0  0
 28  2  1  0  0  0  0
 28 43  1  0  0  0  0
M  END
>  <LOGBIO>
6.9000

>  <PRED_LOGBIO>
6.2700

>  <XV_RES>
1.2040

>  <WHL_TMPL>
2

>  <ANCH>
16-29;9-10

$$$$
ROW73
  -MTS-   01071500333D 0   0.00000     0.00000     0

 37 39  0  0  0  0  0  0  0  0999 V2000
   -3.2420   -0.3460    0.2920 O   0  0  0  0  0  0  0  0  0  0  0  0
   -4.2290   -1.2710    0.7570 S   0  0  0  0  0  0  0  0  0  0  0  0
   -3.8340   -1.7890    2.0300 O   0  0  0  0  0  0  0  0  0  0  0  0
   -5.7680   -0.4530    0.9120 N   0  0  0  0  0  0  0  0  0  0  0  0
   -6.4420   -0.7220   -0.3660 C   0  0  0  0  0  0  0  0  0  0  0  0
   -7.7560   -1.5230   -0.3180 C   0  0  0  0  0  0  0  0  0  0  0  0
   -8.9220   -0.7020    0.2620 C   0  0  0  0  0  0  0  0  0  0  0  0
   -8.8710   -0.4960    1.7170 N   0  0  0  0  0  0  0  0  0  0  0  0
   -7.8210    0.4250    2.1750 C   0  0  0  0  0  0  0  0  0  0  0  0
   -6.4280   -0.2320    2.2070 C   0  0  0  0  0  0  0  0  0  0  0  0
   -4.3880   -2.6550   -0.4460 C   0  0  0  0  0  0  0  0  0  0  0  0
   -4.1410   -2.4320   -1.8060 C   0  0  0  0  0  0  0  0  0  0  0  0
   -4.2620   -3.4840   -2.7210 C   0  0  0  0  0  0  0  0  0  0  0  0
   -4.6300   -4.7600   -2.2760 C   0  0  0  0  0  0  0  0  0  0  0  0
   -4.8760   -4.9830   -0.9160 C   0  0  0  0  0  0  0  0  0  0  0  0
   -5.2450   -6.2480   -0.4440 C   0  0  0  0  0  0  0  0  0  0  0  0
   -5.4790   -6.4480    0.8600 N   0  0  0  0  0  0  0  0  0  0  0  0
   -5.3720   -5.4640    1.7630 C   0  0  0  0  0  0  0  0  0  0  0  0
   -5.0070   -4.1760    1.3550 C   0  0  0  0  0  0  0  0  0  0  0  0
   -4.7550   -3.9300   -0.0010 C   0  0  0  0  0  0  0  0  0  0  0  0
   -5.7490   -1.3480   -0.9250 H   0  0  0  0  0  0  0  0  0  0  0  0
   -6.6670    0.2340   -0.8340 H   0  0  0  0  0  0  0  0  0  0  0  0
   -7.5860   -2.3420    0.3790 H   0  0  0  0  0  0  0  0  0  0  0  0
   -8.0160   -1.8080   -1.3360 H   0  0  0  0  0  0  0  0  0  0  0  0
   -9.8160   -1.2950    0.0810 H   0  0  0  0  0  0  0  0  0  0  0  0
   -8.9080    0.2730   -0.2220 H   0  0  0  0  0  0  0  0  0  0  0  0
   -8.6350   -1.3950    2.1100 H   0  0  0  0  0  0  0  0  0  0  0  0
   -8.0630    0.6680    3.2070 H   0  0  0  0  0  0  0  0  0  0  0  0
   -7.7740    1.2690    1.4910 H   0  0  0  0  0  0  0  0  0  0  0  0
   -5.7910    0.4760    2.7340 H   0  0  0  0  0  0  0  0  0  0  0  0
   -6.5390   -1.1970    2.6970 H   0  0  0  0  0  0  0  0  0  0  0  0
   -3.8580   -1.4480   -2.1490 H   0  0  0  0  0  0  0  0  0  0  0  0
   -4.0720   -3.3120   -3.7700 H   0  0  0  0  0  0  0  0  0  0  0  0
   -4.7230   -5.5720   -2.9820 H   0  0  0  0  0  0  0  0  0  0  0  0
   -5.3430   -7.0700   -1.1370 H   0  0  0  0  0  0  0  0  0  0  0  0
   -5.5690   -5.6650    2.8060 H   0  0  0  0  0  0  0  0  0  0  0  0
   -4.9200   -3.3790    2.0790 H   0  0  0  0  0  0  0  0  0  0  0  0
  1  2  2  0  0  0  0
  2  3  2  0  0  0  0
  2  4  1  0  0  0  0
  4  5  1  0  0  0  0
  5 21  1  0  0  0  0
  5 22  1  0  0  0  0
  5  6  1  0  0  0  0
  6 23  1  0  0  0  0
  6 24  1  0  0  0  0
  6  7  1  0  0  0  0
  7 25  1  0  0  0  0
  7 26  1  0  0  0  0
  7  8  1  0  0  0  0
  8 27  1  0  0  0  0
  8  9  1  0  0  0  0
  9 28  1  0  0  0  0
  9 29  1  0  0  0  0
  9 10  1  0  0  0  0
 10  4  1  0  0  0  0
 10 30  1  0  0  0  0
 10 31  1  0  0  0  0
  2 11  1  0  0  0  0
 11 12  2  0  0  0  0
 12 32  1  0  0  0  0
 12 13  1  0  0  0  0
 13 33  1  0  0  0  0
 13 14  2  0  0  0  0
 14 34  1  0  0  0  0
 14 15  1  0  0  0  0
 15 16  1  0  0  0  0
 16 35  1  0  0  0  0
 16 17  2  0  0  0  0
 17 18  1  0  0  0  0
 18 36  1  0  0  0  0
 18 19  2  0  0  0  0
 19 37  1  0  0  0  0
 19 20  1  0  0  0  0
 20 11  1  0  0  0  0
 20 15  2  0  0  0  0
M  END
>  <LOGBIO>
5.1000

>  <PRED_LOGBIO>
5.1900

>  <XV_RES>
-0.4790

>  <WHL_TMPL>
3

>  <ANCH>
21-24;19-4

$$$$
ROW74
  -MTS-   01071500333D 0   0.00000     0.00000     0

 59 63  0  0  0  0  0  0  0  0999 V2000
    5.2770    8.2340    8.3410 C   0  0  0  0  0  0  0  0  0  0  0  0
    5.3210    7.5860    6.9600 C   0  0  0  0  0  0  0  0  0  0  0  0
    5.9220    6.2920    7.0600 O   0  0  0  0  0  0  0  0  0  0  0  0
    6.1450    8.4590    6.0140 C   0  0  0  0  0  0  0  0  0  0  0  0
    6.1880    7.8350    4.6840 N   0  0  0  0  0  0  0  0  0  0  0  0
    5.2970    8.0440    3.6650 C   0  0  0  0  0  0  0  0  0  0  0  0
    5.6520    7.3070    2.6040 C   0  0  0  0  0  0  0  0  0  0  0  0
    6.8760    6.5610    2.9740 C   0  0  0  0  0  0  0  0  0  0  0  0
    7.1810    6.8880    4.2160 N   0  0  0  0  0  0  0  0  0  0  0  0
    4.9500    7.2490    1.3020 C   0  0  0  0  0  0  0  0  0  0  0  0
    3.7320    6.5690    1.1830 C   0  0  0  0  0  0  0  0  0  0  0  0
    3.0940    6.5150    0.0050 N   0  0  0  0  0  0  0  0  0  0  0  0
    3.5900    7.1020   -1.0930 C   0  0  0  0  0  0  0  0  0  0  0  0
    2.8870    7.0190   -2.3030 N   0  0  0  0  0  0  0  0  0  0  0  0
    4.8040    7.7970   -1.0410 C   0  0  0  0  0  0  0  0  0  0  0  0
    5.4500    8.4830   -2.1820 C   0  0  0  0  0  0  0  0  0  0  0  0
    6.6140    9.0920   -1.9190 C   0  0  0  0  0  0  0  0  0  0  0  0
    6.9430    8.8200   -0.2010 S   0  0  0  0  0  0  0  0  0  0  0  0
    5.4960    7.8720    0.1740 C   0  0  0  0  0  0  0  0  0  0  0  0
    5.1090    9.8670   -2.4010 C   0  0  0  0  0  0  0  0  0  0  0  0
    4.4210   10.2180   -3.5690 C   0  0  0  0  0  0  0  0  0  0  0  0
    4.1320   11.5610   -3.8340 C   0  0  0  0  0  0  0  0  0  0  0  0
    4.5310   12.5540   -2.9310 C   0  0  0  0  0  0  0  0  0  0  0  0
    4.2390   13.9130   -3.1990 N   0  0  0  0  0  0  0  0  0  0  0  0
    5.1030   14.6560   -3.8840 C   0  0  0  0  0  0  0  0  0  0  0  0
    6.1730   14.1550   -4.2910 O   0  0  0  0  0  0  0  0  0  0  0  0
    4.8280   15.9330   -4.1360 N   0  0  0  0  0  0  0  0  0  0  0  0
    5.7480   16.7240   -4.8650 C   0  0  0  0  0  0  0  0  0  0  0  0
    6.7470   17.4370   -4.1910 C   0  0  0  0  0  0  0  0  0  0  0  0
    7.6560   18.2190   -4.9120 C   0  0  0  0  0  0  0  0  0  0  0  0
    7.5670   18.2900   -6.3070 C   0  0  0  0  0  0  0  0  0  0  0  0
    6.5680   17.5770   -6.9810 C   0  0  0  0  0  0  0  0  0  0  0  0
    6.4820   17.6450   -8.3270 F   0  0  0  0  0  0  0  0  0  0  0  0
    5.6590   16.7950   -6.2600 C   0  0  0  0  0  0  0  0  0  0  0  0
    5.2200   12.2040   -1.7640 C   0  0  0  0  0  0  0  0  0  0  0  0
    5.5090   10.8600   -1.4990 C   0  0  0  0  0  0  0  0  0  0  0  0
    6.2890    8.3330    8.7280 H   0  0  0  0  0  0  0  0  0  0  0  0
    4.6900    7.6130    9.0150 H   0  0  0  0  0  0  0  0  0  0  0  0
    4.8200    9.2190    8.2650 H   0  0  0  0  0  0  0  0  0  0  0  0
    4.3090    7.4880    6.5730 H   0  0  0  0  0  0  0  0  0  0  0  0
    5.4150    5.7190    7.6560 H   0  0  0  0  0  0  0  0  0  0  0  0
    5.6890    9.4430    5.9390 H   0  0  0  0  0  0  0  0  0  0  0  0
    7.1570    8.5570    6.4020 H   0  0  0  0  0  0  0  0  0  0  0  0
    4.4410    8.7000    3.7110 H   0  0  0  0  0  0  0  0  0  0  0  0
    7.4210    5.8750    2.3420 H   0  0  0  0  0  0  0  0  0  0  0  0
    3.3020    6.0850    2.0470 H   0  0  0  0  0  0  0  0  0  0  0  0
    2.2050    7.7240   -2.5400 H   0  0  0  0  0  0  0  0  0  0  0  0
    3.0640    6.2530   -2.9380 H   0  0  0  0  0  0  0  0  0  0  0  0
    7.2300    9.6400   -2.6170 H   0  0  0  0  0  0  0  0  0  0  0  0
    4.1130    9.4510   -4.2650 H   0  0  0  0  0  0  0  0  0  0  0  0
    3.6010   11.8320   -4.7340 H   0  0  0  0  0  0  0  0  0  0  0  0
    3.3740   14.3180   -2.8700 H   0  0  0  0  0  0  0  0  0  0  0  0
    3.9640   16.3380   -3.8070 H   0  0  0  0  0  0  0  0  0  0  0  0
    6.8150   17.3820   -3.1140 H   0  0  0  0  0  0  0  0  0  0  0  0
    8.4270   18.7690   -4.3910 H   0  0  0  0  0  0  0  0  0  0  0  0
    8.2690   18.8930   -6.8630 H   0  0  0  0  0  0  0  0  0  0  0  0
    4.8880   16.2450   -6.7800 H   0  0  0  0  0  0  0  0  0  0  0  0
    5.5280   12.9700   -1.0680 H   0  0  0  0  0  0  0  0  0  0  0  0
    6.0400   10.5890   -0.5980 H   0  0  0  0  0  0  0  0  0  0  0  0
  1 37  1  0  0  0  0
  1 38  1  0  0  0  0
  1 39  1  0  0  0  0
  1  2  1  0  0  0  0
  2 40  1  0  0  0  0
  2  3  1  0  0  0  0
  3 41  1  0  0  0  0
  2  4  1  0  0  0  0
  4 42  1  0  0  0  0
  4 43  1  0  0  0  0
  4  5  1  0  0  0  0
  5  6  1  0  0  0  0
  6 44  1  0  0  0  0
  6  7  2  0  0  0  0
  7  8  1  0  0  0  0
  8 45  1  0  0  0  0
  8  9  2  0  0  0  0
  9  5  1  0  0  0  0
  7 10  1  0  0  0  0
 10 11  2  0  0  0  0
 11 46  1  0  0  0  0
 11 12  1  0  0  0  0
 12 13  2  0  0  0  0
 13 14  1  0  0  0  0
 14 47  1  0  0  0  0
 14 48  1  0  0  0  0
 13 15  1  0  0  0  0
 15 16  1  0  0  0  0
 16 17  2  0  0  0  0
 17 49  1  0  0  0  0
 17 18  1  0  0  0  0
 18 19  1  0  0  0  0
 19 10  1  0  0  0  0
 19 15  2  0  0  0  0
 16 20  1  0  0  0  0
 20 21  2  0  0  0  0
 21 50  1  0  0  0  0
 21 22  1  0  0  0  0
 22 51  1  0  0  0  0
 22 23  2  0  0  0  0
 23 24  1  0  0  0  0
 24 52  1  0  0  0  0
 24 25  1  0  0  0  0
 25 26  2  0  0  0  0
 25 27  1  0  0  0  0
 27 53  1  0  0  0  0
 27 28  1  0  0  0  0
 28 29  2  0  0  0  0
 29 54  1  0  0  0  0
 29 30  1  0  0  0  0
 30 55  1  0  0  0  0
 30 31  2  0  0  0  0
 31 56  1  0  0  0  0
 31 32  1  0  0  0  0
 32 33  1  0  0  0  0
 32 34  2  0  0  0  0
 34 28  1  0  0  0  0
 34 57  1  0  0  0  0
 23 35  1  0  0  0  0
 35 58  1  0  0  0  0
 35 36  2  0  0  0  0
 36 20  1  0  0  0  0
 36 59  1  0  0  0  0
M  END
>  <LOGBIO>
5.8000

>  <PRED_LOGBIO>
5.8800

>  <XV_RES>
-0.1080

>  <WHL_TMPL>
1

>  <ANCH>
6-7;27-28

$$$$
ROW75
  -MTS-   01071500333D 0   0.00000     0.00000     0

 59 63  0  0  0  0  0  0  0  0999 V2000
   -9.6710    8.4880    6.3960 C   0  0  0  0  0  0  0  0  0  0  0  0
   -8.4010    8.9920    5.8540 N   0  0  0  0  0  0  0  0  0  0  0  0
   -7.4290    9.1460    6.9460 C   0  0  0  0  0  0  0  0  0  0  0  0
   -7.8790    8.0390    4.8630 C   0  0  0  0  0  0  0  0  0  0  0  0
   -8.8890    7.8790    3.7280 C   0  0  0  0  0  0  0  0  0  0  0  0
   -8.3460    6.8890    2.6990 C   0  0  0  0  0  0  0  0  0  0  0  0
   -9.2910    6.7390    1.6370 O   0  0  0  0  0  0  0  0  0  0  0  0
   -8.9780    5.8850    0.6130 C   0  0  0  0  0  0  0  0  0  0  0  0
   -8.2890    6.3610   -0.5100 C   0  0  0  0  0  0  0  0  0  0  0  0
   -7.9690    5.4880   -1.5560 C   0  0  0  0  0  0  0  0  0  0  0  0
   -7.2630    5.7020   -2.8370 C   0  0  0  0  0  0  0  0  0  0  0  0
   -6.8070    6.7800   -3.2160 O   0  0  0  0  0  0  0  0  0  0  0  0
   -7.1930    4.5630   -3.5200 N   0  0  0  0  0  0  0  0  0  0  0  0
   -7.8460    3.4920   -2.7530 C   0  0  0  0  0  0  0  0  0  0  0  0
   -8.3370    4.1390   -1.4810 C   0  0  0  0  0  0  0  0  0  0  0  0
   -9.0250    3.6640   -0.3590 C   0  0  0  0  0  0  0  0  0  0  0  0
   -9.3460    4.5360    0.6880 C   0  0  0  0  0  0  0  0  0  0  0  0
   -9.4150    2.2380   -0.2790 C   0  0  0  0  0  0  0  0  0  0  0  0
  -10.7650    1.8860   -0.1650 C   0  0  0  0  0  0  0  0  0  0  0  0
  -11.1330    0.5380   -0.0900 C   0  0  0  0  0  0  0  0  0  0  0  0
  -10.1510   -0.4590   -0.1280 C   0  0  0  0  0  0  0  0  0  0  0  0
  -10.5230   -1.8220   -0.0520 N   0  0  0  0  0  0  0  0  0  0  0  0
  -10.6140   -2.4400    1.1670 C   0  0  0  0  0  0  0  0  0  0  0  0
   -9.6440   -2.3980    2.1660 O   0  0  0  0  0  0  0  0  0  0  0  0
  -10.1160   -3.1480    3.2410 C   0  0  0  0  0  0  0  0  0  0  0  0
   -9.5860   -3.4580    4.4990 C   0  0  0  0  0  0  0  0  0  0  0  0
  -10.3140   -4.2560    5.3880 C   0  0  0  0  0  0  0  0  0  0  0  0
  -11.5730   -4.7450    5.0200 C   0  0  0  0  0  0  0  0  0  0  0  0
  -12.1040   -4.4360    3.7620 C   0  0  0  0  0  0  0  0  0  0  0  0
  -11.3750   -3.6370    2.8720 C   0  0  0  0  0  0  0  0  0  0  0  0
  -11.6350   -3.1690    1.5780 N   0  0  0  0  0  0  0  0  0  0  0  0
   -8.8010   -0.1080   -0.2420 C   0  0  0  0  0  0  0  0  0  0  0  0
   -8.4320    1.2410   -0.3170 C   0  0  0  0  0  0  0  0  0  0  0  0
   -9.5060    7.5240    6.8720 H   0  0  0  0  0  0  0  0  0  0  0  0
  -10.0580    9.1930    7.1280 H   0  0  0  0  0  0  0  0  0  0  0  0
  -10.3910    8.3740    5.5870 H   0  0  0  0  0  0  0  0  0  0  0  0
   -7.2630    8.1820    7.4220 H   0  0  0  0  0  0  0  0  0  0  0  0
   -7.8160    9.8510    7.6780 H   0  0  0  0  0  0  0  0  0  0  0  0
   -6.4890    9.5190    6.5450 H   0  0  0  0  0  0  0  0  0  0  0  0
   -7.7130    7.0750    5.3400 H   0  0  0  0  0  0  0  0  0  0  0  0
   -6.9390    8.4120    4.4620 H   0  0  0  0  0  0  0  0  0  0  0  0
   -9.0550    8.8430    3.2520 H   0  0  0  0  0  0  0  0  0  0  0  0
   -9.8290    7.5060    4.1290 H   0  0  0  0  0  0  0  0  0  0  0  0
   -8.1800    5.9250    3.1760 H   0  0  0  0  0  0  0  0  0  0  0  0
   -7.4060    7.2620    2.2980 H   0  0  0  0  0  0  0  0  0  0  0  0
   -8.0050    7.4010   -0.5680 H   0  0  0  0  0  0  0  0  0  0  0  0
   -6.7590    4.4510   -4.4250 H   0  0  0  0  0  0  0  0  0  0  0  0
   -8.6980    3.1150   -3.3160 H   0  0  0  0  0  0  0  0  0  0  0  0
   -7.1120    2.7270   -2.5070 H   0  0  0  0  0  0  0  0  0  0  0  0
   -9.8770    4.1690    1.5540 H   0  0  0  0  0  0  0  0  0  0  0  0
  -11.5230    2.6550   -0.1350 H   0  0  0  0  0  0  0  0  0  0  0  0
  -12.1750    0.2660   -0.0020 H   0  0  0  0  0  0  0  0  0  0  0  0
  -10.7210   -2.3400   -0.8960 H   0  0  0  0  0  0  0  0  0  0  0  0
   -8.6140   -3.0810    4.7830 H   0  0  0  0  0  0  0  0  0  0  0  0
   -9.9050   -4.4950    6.3590 H   0  0  0  0  0  0  0  0  0  0  0  0
  -12.1350   -5.3610    5.7060 H   0  0  0  0  0  0  0  0  0  0  0  0
  -13.0750   -4.8130    3.4770 H   0  0  0  0  0  0  0  0  0  0  0  0
   -8.0430   -0.8770   -0.2720 H   0  0  0  0  0  0  0  0  0  0  0  0
   -7.3910    1.5120   -0.4050 H   0  0  0  0  0  0  0  0  0  0  0  0
  1 34  1  0  0  0  0
  1 35  1  0  0  0  0
  1 36  1  0  0  0  0
  1  2  1  0  0  0  0
  2  3  1  0  0  0  0
  3 37  1  0  0  0  0
  3 38  1  0  0  0  0
  3 39  1  0  0  0  0
  2  4  1  0  0  0  0
  4 40  1  0  0  0  0
  4 41  1  0  0  0  0
  4  5  1  0  0  0  0
  5 42  1  0  0  0  0
  5 43  1  0  0  0  0
  5  6  1  0  0  0  0
  6 44  1  0  0  0  0
  6 45  1  0  0  0  0
  6  7  1  0  0  0  0
  7  8  1  0  0  0  0
  8  9  2  0  0  0  0
  9 46  1  0  0  0  0
  9 10  1  0  0  0  0
 10 11  1  0  0  0  0
 11 12  2  0  0  0  0
 11 13  1  0  0  0  0
 13 47  1  0  0  0  0
 13 14  1  0  0  0  0
 14 48  1  0  0  0  0
 14 49  1  0  0  0  0
 14 15  1  0  0  0  0
 15 10  2  0  0  0  0
 15 16  1  0  0  0  0
 16 17  2  0  0  0  0
 17  8  1  0  0  0  0
 17 50  1  0  0  0  0
 16 18  1  0  0  0  0
 18 19  2  0  0  0  0
 19 51  1  0  0  0  0
 19 20  1  0  0  0  0
 20 52  1  0  0  0  0
 20 21  2  0  0  0  0
 21 22  1  0  0  0  0
 22 53  1  0  0  0  0
 22 23  1  0  0  0  0
 23 24  1  0  0  0  0
 24 25  1  0  0  0  0
 25 26  2  0  0  0  0
 26 54  1  0  0  0  0
 26 27  1  0  0  0  0
 27 55  1  0  0  0  0
 27 28  2  0  0  0  0
 28 56  1  0  0  0  0
 28 29  1  0  0  0  0
 29 57  1  0  0  0  0
 29 30  2  0  0  0  0
 30 25  1  0  0  0  0
 30 31  1  0  0  0  0
 31 23  2  0  0  0  0
 21 32  1  0  0  0  0
 32 58  1  0  0  0  0
 32 33  2  0  0  0  0
 33 18  1  0  0  0  0
 33 59  1  0  0  0  0
M  END
>  <LOGBIO>
5.8000

>  <PRED_LOGBIO>
5.9600

>  <XV_RES>
-0.4380

>  <WHL_TMPL>
3

>  <ANCH>
3-10;54-52

$$$$
ROW76
  -MTS-   01071500333D 0   0.00000     0.00000     0

 34 36  0  0  0  0  0  0  0  0999 V2000
    8.2560  -10.2080   -3.6400 Cl  0  0  0  0  0  0  0  0  0  0  0  0
    7.1740   -9.3190   -2.6070 C   0  0  0  0  0  0  0  0  0  0  0  0
    7.6620   -8.2680   -1.8220 C   0  0  0  0  0  0  0  0  0  0  0  0
    6.7920   -7.5530   -0.9910 C   0  0  0  0  0  0  0  0  0  0  0  0
    5.4330   -7.8890   -0.9450 C   0  0  0  0  0  0  0  0  0  0  0  0
    4.4830   -7.2610   -0.1620 C   0  0  0  0  0  0  0  0  0  0  0  0
    3.0800   -7.5350   -0.5030 N   0  0  0  0  0  0  0  0  0  0  0  0
    2.2590   -6.8490    0.3520 C   0  0  0  0  0  0  0  0  0  0  0  0
    1.7050   -7.1420    1.5370 C   0  0  0  0  0  0  0  0  0  0  0  0
    1.7440   -8.2420    2.3520 N   0  0  0  0  0  0  0  0  0  0  0  0
    2.7450   -8.3510    3.3460 C   0  0  0  0  0  0  0  0  0  0  0  0
    2.5260   -7.8460    4.6340 C   0  0  0  0  0  0  0  0  0  0  0  0
    3.5320   -7.9660    5.6000 C   0  0  0  0  0  0  0  0  0  0  0  0
    4.6930   -8.5590    5.2890 N   0  0  0  0  0  0  0  0  0  0  0  0
    4.9370   -9.0530    4.0680 C   0  0  0  0  0  0  0  0  0  0  0  0
    3.9700   -8.9640    3.0570 C   0  0  0  0  0  0  0  0  0  0  0  0
    1.0350   -5.8250    1.6290 C   0  0  0  0  0  0  0  0  0  0  0  0
    0.2990   -5.2550    2.4330 O   0  0  0  0  0  0  0  0  0  0  0  0
    1.6470   -5.5010    0.3210 C   0  0  0  0  0  0  0  0  0  0  0  0
    1.6470   -4.5420   -0.4480 O   0  0  0  0  0  0  0  0  0  0  0  0
    4.9450   -8.9400   -1.7310 C   0  0  0  0  0  0  0  0  0  0  0  0
    5.8160   -9.6550   -2.5620 C   0  0  0  0  0  0  0  0  0  0  0  0
    5.2090  -10.9610   -3.5380 Cl  0  0  0  0  0  0  0  0  0  0  0  0
    8.7100   -8.0090   -1.8570 H   0  0  0  0  0  0  0  0  0  0  0  0
    7.1680   -6.7420   -0.3850 H   0  0  0  0  0  0  0  0  0  0  0  0
    4.6200   -6.1970   -0.3410 H   0  0  0  0  0  0  0  0  0  0  0  0
    4.6320   -7.5590    0.8740 H   0  0  0  0  0  0  0  0  0  0  0  0
    2.9000   -8.5250   -0.4210 H   0  0  0  0  0  0  0  0  0  0  0  0
    1.0580   -8.9750    2.2440 H   0  0  0  0  0  0  0  0  0  0  0  0
    1.5890   -7.3690    4.8790 H   0  0  0  0  0  0  0  0  0  0  0  0
    3.3730   -7.5800    6.5960 H   0  0  0  0  0  0  0  0  0  0  0  0
    5.8860   -9.5240    3.8600 H   0  0  0  0  0  0  0  0  0  0  0  0
    4.1660   -9.3620    2.0720 H   0  0  0  0  0  0  0  0  0  0  0  0
    3.8980   -9.1990   -1.6950 H   0  0  0  0  0  0  0  0  0  0  0  0
  1  2  1  0  0  0  0
  2  3  2  0  0  0  0
  3 24  1  0  0  0  0
  3  4  1  0  0  0  0
  4 25  1  0  0  0  0
  4  5  2  0  0  0  0
  5  6  1  0  0  0  0
  6 26  1  0  0  0  0
  6 27  1  0  0  0  0
  6  7  1  0  0  0  0
  7 28  1  0  0  0  0
  7  8  1  0  0  0  0
  8  9  2  0  0  0  0
  9 10  1  0  0  0  0
 10 29  1  0  0  0  0
 10 11  1  0  0  0  0
 11 12  2  0  0  0  0
 12 30  1  0  0  0  0
 12 13  1  0  0  0  0
 13 31  1  0  0  0  0
 13 14  2  0  0  0  0
 14 15  1  0  0  0  0
 15 32  1  0  0  0  0
 15 16  2  0  0  0  0
 16 11  1  0  0  0  0
 16 33  1  0  0  0  0
  9 17  1  0  0  0  0
 17 18  2  0  0  0  0
 17 19  1  0  0  0  0
 19  8  1  0  0  0  0
 19 20  2  0  0  0  0
  5 21  1  0  0  0  0
 21 34  1  0  0  0  0
 21 22  2  0  0  0  0
 22  2  1  0  0  0  0
 22 23  1  0  0  0  0
M  END
>  <LOGBIO>
7.1000

>  <PRED_LOGBIO>
6.3500

>  <XV_RES>
0.9180

>  <WHL_TMPL>
2

>  <ANCH>
5-6;2-1

$$$$
ROW77
  -MTS-   01071500333D 0   0.00000     0.00000     0

 25 28  0  0  0  0  0  0  0  0999 V2000
    2.6910   -3.3010    3.1180 O   0  0  0  0  0  0  0  0  0  0  0  0
    2.6580   -4.6630    2.9780 C   0  0  0  0  0  0  0  0  0  0  0  0
    1.6510   -5.4070    3.6050 C   0  0  0  0  0  0  0  0  0  0  0  0
    0.6780   -4.7590    4.3740 C   0  0  0  0  0  0  0  0  0  0  0  0
   -0.3290   -5.5030    5.0010 C   0  0  0  0  0  0  0  0  0  0  0  0
   -0.3630   -6.8950    4.8580 C   0  0  0  0  0  0  0  0  0  0  0  0
    0.6100   -7.5430    4.0880 C   0  0  0  0  0  0  0  0  0  0  0  0
    1.6170   -6.7990    3.4620 C   0  0  0  0  0  0  0  0  0  0  0  0
    2.5910   -7.4480    2.6920 C   0  0  0  0  0  0  0  0  0  0  0  0
    2.8220   -8.7900    2.3670 N   0  0  0  0  0  0  0  0  0  0  0  0
    3.8310   -8.8960    1.6370 N   0  0  0  0  0  0  0  0  0  0  0  0
    4.3920   -7.6370    1.3890 C   0  0  0  0  0  0  0  0  0  0  0  0
    5.4520   -7.0220    0.7090 C   0  0  0  0  0  0  0  0  0  0  0  0
    5.5870   -5.6300    0.7800 C   0  0  0  0  0  0  0  0  0  0  0  0
    4.7200   -4.7960    1.4960 C   0  0  0  0  0  0  0  0  0  0  0  0
    3.6310   -5.3120    2.2080 C   0  0  0  0  0  0  0  0  0  0  0  0
    3.5970   -6.7040    2.0650 C   0  0  0  0  0  0  0  0  0  0  0  0
    1.7760   -2.9820    3.1510 H   0  0  0  0  0  0  0  0  0  0  0  0
    0.7040   -3.6850    4.4850 H   0  0  0  0  0  0  0  0  0  0  0  0
   -1.0800   -5.0020    5.5950 H   0  0  0  0  0  0  0  0  0  0  0  0
   -1.1400   -7.4690    5.3410 H   0  0  0  0  0  0  0  0  0  0  0  0
    0.5840   -8.6170    3.9780 H   0  0  0  0  0  0  0  0  0  0  0  0
    6.1540   -7.6130    0.1390 H   0  0  0  0  0  0  0  0  0  0  0  0
    6.4090   -5.1730    0.2500 H   0  0  0  0  0  0  0  0  0  0  0  0
    4.8960   -3.7300    1.4990 H   0  0  0  0  0  0  0  0  0  0  0  0
  1 18  1  0  0  0  0
  1  2  1  0  0  0  0
  2  3  2  0  0  0  0
  3  4  1  0  0  0  0
  4 19  1  0  0  0  0
  4  5  2  0  0  0  0
  5 20  1  0  0  0  0
  5  6  1  0  0  0  0
  6 21  1  0  0  0  0
  6  7  2  0  0  0  0
  7 22  1  0  0  0  0
  7  8  1  0  0  0  0
  8  3  1  0  0  0  0
  8  9  2  0  0  0  0
  9 10  1  0  0  0  0
 10 11  2  0  0  0  0
 11 12  1  0  0  0  0
 12 13  2  0  0  0  0
 13 23  1  0  0  0  0
 13 14  1  0  0  0  0
 14 24  1  0  0  0  0
 14 15  2  0  0  0  0
 15 25  1  0  0  0  0
 15 16  1  0  0  0  0
 16  2  1  0  0  0  0
 16 17  2  0  0  0  0
 17  9  1  0  0  0  0
 17 12  1  0  0  0  0
M  END
>  <LOGBIO>
6.3000

>  <PRED_LOGBIO>
6.1200

>  <XV_RES>
0.2390

>  <WHL_TMPL>
2

>  <ANCH>
17-24;3-1

$$$$
ROW78
  -MTS-   01071500333D 0   0.00000     0.00000     0

 43 46  0  0  0  0  0  0  0  0999 V2000
   -0.6430    4.1340    4.8540 C   0  0  0  0  0  0  0  0  0  0  0  0
   -0.6110    5.2400    5.7600 O   0  0  0  0  0  0  0  0  0  0  0  0
    0.5800    5.8910    5.9390 C   0  0  0  0  0  0  0  0  0  0  0  0
    1.4650    5.4700    6.9400 C   0  0  0  0  0  0  0  0  0  0  0  0
    2.6830    6.1360    7.1220 C   0  0  0  0  0  0  0  0  0  0  0  0
    3.0160    7.2220    6.3040 C   0  0  0  0  0  0  0  0  0  0  0  0
    2.1320    7.6430    5.3040 C   0  0  0  0  0  0  0  0  0  0  0  0
    2.4920    8.8140    4.4220 C   0  0  0  0  0  0  0  0  0  0  0  0
    3.2150    8.3310    3.2370 N   0  0  0  0  0  0  0  0  0  0  0  0
    3.6340    9.1940    2.3150 C   0  0  0  0  0  0  0  0  0  0  0  0
    3.4150   10.3970    2.4550 O   0  0  0  0  0  0  0  0  0  0  0  0
    4.3620    8.7080    1.1220 C   0  0  0  0  0  0  0  0  0  0  0  0
    3.8320    8.2090   -0.0030 C   0  0  0  0  0  0  0  0  0  0  0  0
    4.8040    7.7970   -1.0410 C   0  0  0  0  0  0  0  0  0  0  0  0
    4.7320    7.2140   -2.3990 C   0  0  0  0  0  0  0  0  0  0  0  0
    5.9700    7.0680   -2.8350 N   0  0  0  0  0  0  0  0  0  0  0  0
    6.8660    7.5410   -1.7980 N   0  0  0  0  0  0  0  0  0  0  0  0
    6.1000    7.9660   -0.7450 C   0  0  0  0  0  0  0  0  0  0  0  0
    6.1150    8.6630    0.8820 S   0  0  0  0  0  0  0  0  0  0  0  0
    3.4980    6.8580   -3.1350 C   0  0  0  0  0  0  0  0  0  0  0  0
    2.6040    7.8620   -3.5290 C   0  0  0  0  0  0  0  0  0  0  0  0
    1.4370    7.5250   -4.2240 C   0  0  0  0  0  0  0  0  0  0  0  0
    1.1630    6.1860   -4.5260 C   0  0  0  0  0  0  0  0  0  0  0  0
    2.0560    5.1830   -4.1320 C   0  0  0  0  0  0  0  0  0  0  0  0
    3.2240    5.5190   -3.4370 C   0  0  0  0  0  0  0  0  0  0  0  0
    0.9140    6.9770    5.1210 C   0  0  0  0  0  0  0  0  0  0  0  0
   -0.3540    4.4710    3.8610 H   0  0  0  0  0  0  0  0  0  0  0  0
   -1.6500    3.7230    4.8190 H   0  0  0  0  0  0  0  0  0  0  0  0
    0.0500    3.3670    5.1930 H   0  0  0  0  0  0  0  0  0  0  0  0
    1.2070    4.6330    7.5710 H   0  0  0  0  0  0  0  0  0  0  0  0
    3.3650    5.8110    7.8940 H   0  0  0  0  0  0  0  0  0  0  0  0
    3.9560    7.7350    6.4450 H   0  0  0  0  0  0  0  0  0  0  0  0
    3.1250    9.5050    4.9760 H   0  0  0  0  0  0  0  0  0  0  0  0
    1.5840    9.3250    4.1090 H   0  0  0  0  0  0  0  0  0  0  0  0
    3.3950    7.3440    3.1220 H   0  0  0  0  0  0  0  0  0  0  0  0
    2.7660    8.1140   -0.1440 H   0  0  0  0  0  0  0  0  0  0  0  0
    7.8750    7.5540   -1.8440 H   0  0  0  0  0  0  0  0  0  0  0  0
    2.8160    8.8950   -3.2960 H   0  0  0  0  0  0  0  0  0  0  0  0
    0.7480    8.2990   -4.5280 H   0  0  0  0  0  0  0  0  0  0  0  0
    0.2620    5.9270   -5.0630 H   0  0  0  0  0  0  0  0  0  0  0  0
    1.8450    4.1500   -4.3650 H   0  0  0  0  0  0  0  0  0  0  0  0
    3.9130    4.7450   -3.1330 H   0  0  0  0  0  0  0  0  0  0  0  0
    0.2320    7.3020    4.3490 H   0  0  0  0  0  0  0  0  0  0  0  0
  1 27  1  0  0  0  0
  1 28  1  0  0  0  0
  1 29  1  0  0  0  0
  1  2  1  0  0  0  0
  2  3  1  0  0  0  0
  3  4  2  0  0  0  0
  4 30  1  0  0  0  0
  4  5  1  0  0  0  0
  5 31  1  0  0  0  0
  5  6  2  0  0  0  0
  6 32  1  0  0  0  0
  6  7  1  0  0  0  0
  7  8  1  0  0  0  0
  8 33  1  0  0  0  0
  8 34  1  0  0  0  0
  8  9  1  0  0  0  0
  9 35  1  0  0  0  0
  9 10  1  0  0  0  0
 10 11  2  0  0  0  0
 10 12  1  0  0  0  0
 12 13  2  0  0  0  0
 13 36  1  0  0  0  0
 13 14  1  0  0  0  0
 14 15  1  0  0  0  0
 15 16  2  0  0  0  0
 16 17  1  0  0  0  0
 17 37  1  0  0  0  0
 17 18  1  0  0  0  0
 18 14  2  0  0  0  0
 18 19  1  0  0  0  0
 19 12  1  0  0  0  0
 15 20  1  0  0  0  0
 20 21  2  0  0  0  0
 21 38  1  0  0  0  0
 21 22  1  0  0  0  0
 22 39  1  0  0  0  0
 22 23  2  0  0  0  0
 23 40  1  0  0  0  0
 23 24  1  0  0  0  0
 24 41  1  0  0  0  0
 24 25  2  0  0  0  0
 25 20  1  0  0  0  0
 25 42  1  0  0  0  0
  7 26  2  0  0  0  0
 26  3  1  0  0  0  0
 26 43  1  0  0  0  0
M  END
>  <LOGBIO>
7.8000

>  <PRED_LOGBIO>
7.6700

>  <XV_RES>
0.5270

>  <WHL_TMPL>
1

>  <ANCH>
6-14;24-22

$$$$
ROW79
  -MTS-   01071500333D 0   0.00000     0.00000     0

 64 67  0  0  0  0  0  0  0  0999 V2000
    8.6430    6.3350    6.3390 C   0  0  0  0  0  0  0  0  0  0  0  0
    7.9200    6.2750    4.9970 C   0  0  0  0  0  0  0  0  0  0  0  0
    6.8990    7.4100    4.9170 C   0  0  0  0  0  0  0  0  0  0  0  0
    7.5910    8.7000    5.0440 N   0  0  0  0  0  0  0  0  0  0  0  0
    5.8840    7.2620    6.0500 C   0  0  0  0  0  0  0  0  0  0  0  0
    6.6080    7.3220    7.3920 C   0  0  0  0  0  0  0  0  0  0  0  0
    6.2070    7.3520    3.6330 C   0  0  0  0  0  0  0  0  0  0  0  0
    5.6380    7.3050    2.5780 C   0  0  0  0  0  0  0  0  0  0  0  0
    4.9500    7.2490    1.3020 C   0  0  0  0  0  0  0  0  0  0  0  0
    3.7320    6.5690    1.1830 C   0  0  0  0  0  0  0  0  0  0  0  0
    3.0940    6.5150    0.0050 N   0  0  0  0  0  0  0  0  0  0  0  0
    3.5900    7.1020   -1.0930 C   0  0  0  0  0  0  0  0  0  0  0  0
    2.8870    7.0190   -2.3030 N   0  0  0  0  0  0  0  0  0  0  0  0
    4.8040    7.7970   -1.0410 C   0  0  0  0  0  0  0  0  0  0  0  0
    5.4500    8.4830   -2.1820 C   0  0  0  0  0  0  0  0  0  0  0  0
    6.6140    9.0920   -1.9190 C   0  0  0  0  0  0  0  0  0  0  0  0
    6.9430    8.8190   -0.2010 S   0  0  0  0  0  0  0  0  0  0  0  0
    5.4960    7.8720    0.1740 C   0  0  0  0  0  0  0  0  0  0  0  0
    5.1090    9.8670   -2.4010 C   0  0  0  0  0  0  0  0  0  0  0  0
    4.4640   10.2220   -3.5920 C   0  0  0  0  0  0  0  0  0  0  0  0
    4.1750   11.5660   -3.8570 C   0  0  0  0  0  0  0  0  0  0  0  0
    4.5310   12.5550   -2.9310 C   0  0  0  0  0  0  0  0  0  0  0  0
    4.2390   13.9130   -3.1990 N   0  0  0  0  0  0  0  0  0  0  0  0
    5.1230   14.6690   -3.8440 C   0  0  0  0  0  0  0  0  0  0  0  0
    6.2120   14.1790   -4.2130 O   0  0  0  0  0  0  0  0  0  0  0  0
    4.8490   15.9450   -4.0960 N   0  0  0  0  0  0  0  0  0  0  0  0
    5.7890   16.7490   -4.7820 C   0  0  0  0  0  0  0  0  0  0  0  0
    6.7560   17.4640   -4.0630 C   0  0  0  0  0  0  0  0  0  0  0  0
    7.6860   18.2590   -4.7420 C   0  0  0  0  0  0  0  0  0  0  0  0
    7.6510   18.3410   -6.1390 C   0  0  0  0  0  0  0  0  0  0  0  0
    6.6850   17.6270   -6.8580 C   0  0  0  0  0  0  0  0  0  0  0  0
    6.6460   17.7140   -8.3640 C   0  0  0  0  0  0  0  0  0  0  0  0
    5.7540   16.8310   -6.1790 C   0  0  0  0  0  0  0  0  0  0  0  0
    5.1760   12.1990   -1.7410 C   0  0  0  0  0  0  0  0  0  0  0  0
    5.4650   10.8550   -1.4760 C   0  0  0  0  0  0  0  0  0  0  0  0
    9.1550    7.2900    6.4330 H   0  0  0  0  0  0  0  0  0  0  0  0
    9.3700    5.5270    6.3950 H   0  0  0  0  0  0  0  0  0  0  0  0
    7.9210    6.2300    7.1450 H   0  0  0  0  0  0  0  0  0  0  0  0
    8.6420    6.3800    4.1900 H   0  0  0  0  0  0  0  0  0  0  0  0
    7.4080    5.3200    4.9030 H   0  0  0  0  0  0  0  0  0  0  0  0
    8.2620    8.7980    4.2950 H   0  0  0  0  0  0  0  0  0  0  0  0
    8.0700    8.7400    5.9320 H   0  0  0  0  0  0  0  0  0  0  0  0
    5.3730    6.3070    5.9560 H   0  0  0  0  0  0  0  0  0  0  0  0
    5.1580    8.0700    5.9940 H   0  0  0  0  0  0  0  0  0  0  0  0
    7.3350    6.5140    7.4490 H   0  0  0  0  0  0  0  0  0  0  0  0
    5.8860    7.2170    8.1990 H   0  0  0  0  0  0  0  0  0  0  0  0
    7.1200    8.2770    7.4860 H   0  0  0  0  0  0  0  0  0  0  0  0
    3.3020    6.0850    2.0470 H   0  0  0  0  0  0  0  0  0  0  0  0
    2.2040    7.7240   -2.5400 H   0  0  0  0  0  0  0  0  0  0  0  0
    3.0640    6.2530   -2.9380 H   0  0  0  0  0  0  0  0  0  0  0  0
    7.2300    9.6400   -2.6170 H   0  0  0  0  0  0  0  0  0  0  0  0
    4.1890    9.4600   -4.3050 H   0  0  0  0  0  0  0  0  0  0  0  0
    3.6770   11.8400   -4.7750 H   0  0  0  0  0  0  0  0  0  0  0  0
    3.3590   14.3080   -2.9010 H   0  0  0  0  0  0  0  0  0  0  0  0
    3.9680   16.3410   -3.7970 H   0  0  0  0  0  0  0  0  0  0  0  0
    6.7830   17.4010   -2.9850 H   0  0  0  0  0  0  0  0  0  0  0  0
    8.4320   18.8100   -4.1880 H   0  0  0  0  0  0  0  0  0  0  0  0
    8.3690   18.9550   -6.6630 H   0  0  0  0  0  0  0  0  0  0  0  0
    7.6510   17.8880   -8.7430 H   0  0  0  0  0  0  0  0  0  0  0  0
    5.9990   18.5360   -8.6630 H   0  0  0  0  0  0  0  0  0  0  0  0
    6.2610   16.7820   -8.7720 H   0  0  0  0  0  0  0  0  0  0  0  0
    5.0080   16.2800   -6.7330 H   0  0  0  0  0  0  0  0  0  0  0  0
    5.4510   12.9610   -1.0270 H   0  0  0  0  0  0  0  0  0  0  0  0
    5.9630   10.5810   -0.5580 H   0  0  0  0  0  0  0  0  0  0  0  0
  1 36  1  0  0  0  0
  1 37  1  0  0  0  0
  1 38  1  0  0  0  0
  1  2  1  0  0  0  0
  2 39  1  0  0  0  0
  2 40  1  0  0  0  0
  2  3  1  0  0  0  0
  3  4  1  0  0  0  0
  4 41  1  0  0  0  0
  4 42  1  0  0  0  0
  3  5  1  0  0  0  0
  5 43  1  0  0  0  0
  5 44  1  0  0  0  0
  5  6  1  0  0  0  0
  6 45  1  0  0  0  0
  6 46  1  0  0  0  0
  6 47  1  0  0  0  0
  3  7  1  0  0  0  0
  7  8  3  0  0  0  0
  8  9  1  0  0  0  0
  9 10  2  0  0  0  0
 10 48  1  0  0  0  0
 10 11  1  0  0  0  0
 11 12  2  0  0  0  0
 12 13  1  0  0  0  0
 13 49  1  0  0  0  0
 13 50  1  0  0  0  0
 12 14  1  0  0  0  0
 14 15  1  0  0  0  0
 15 16  2  0  0  0  0
 16 51  1  0  0  0  0
 16 17  1  0  0  0  0
 17 18  1  0  0  0  0
 18  9  1  0  0  0  0
 18 14  2  0  0  0  0
 15 19  1  0  0  0  0
 19 20  2  0  0  0  0
 20 52  1  0  0  0  0
 20 21  1  0  0  0  0
 21 53  1  0  0  0  0
 21 22  2  0  0  0  0
 22 23  1  0  0  0  0
 23 54  1  0  0  0  0
 23 24  1  0  0  0  0
 24 25  2  0  0  0  0
 24 26  1  0  0  0  0
 26 55  1  0  0  0  0
 26 27  1  0  0  0  0
 27 28  2  0  0  0  0
 28 56  1  0  0  0  0
 28 29  1  0  0  0  0
 29 57  1  0  0  0  0
 29 30  2  0  0  0  0
 30 58  1  0  0  0  0
 30 31  1  0  0  0  0
 31 32  1  0  0  0  0
 32 59  1  0  0  0  0
 32 60  1  0  0  0  0
 32 61  1  0  0  0  0
 31 33  2  0  0  0  0
 33 27  1  0  0  0  0
 33 62  1  0  0  0  0
 22 34  1  0  0  0  0
 34 63  1  0  0  0  0
 34 35  2  0  0  0  0
 35 19  1  0  0  0  0
 35 64  1  0  0  0  0
M  END
>  <LOGBIO>
6.1000

>  <PRED_LOGBIO>
5.8400

>  <XV_RES>
0.3660

>  <WHL_TMPL>
1

>  <ANCH>
6-7;29-30

$$$$
ROW81
  -MTS-   01071500333D 0   0.00000     0.00000     0

 73 79  0  0  0  0  0  0  0  0999 V2000
    3.3120   -9.6000    3.4710 C   0  0  0  0  0  0  0  0  0  0  0  0
    2.5540   -8.8100    2.5510 O   0  0  0  0  0  0  0  0  0  0  0  0
    2.5890   -7.4480    2.6920 C   0  0  0  0  0  0  0  0  0  0  0  0
    3.5640   -6.6990    2.0210 C   0  0  0  0  0  0  0  0  0  0  0  0
    3.5970   -5.3070    2.1630 C   0  0  0  0  0  0  0  0  0  0  0  0
    4.5820   -4.5510    1.4850 N   0  0  0  0  0  0  0  0  0  0  0  0
    5.7160   -4.0760    2.1850 C   0  0  0  0  0  0  0  0  0  0  0  0
    6.7050   -4.9180    2.5170 N   0  0  0  0  0  0  0  0  0  0  0  0
    7.7860   -4.4850    3.1790 C   0  0  0  0  0  0  0  0  0  0  0  0
    7.9100   -3.1970    3.5310 N   0  0  0  0  0  0  0  0  0  0  0  0
    6.9560   -2.3060    3.2290 C   0  0  0  0  0  0  0  0  0  0  0  0
    7.0960   -0.9640    3.6010 C   0  0  0  0  0  0  0  0  0  0  0  0
    6.0940   -0.0400    3.2810 C   0  0  0  0  0  0  0  0  0  0  0  0
    4.9510   -0.4590    2.5890 C   0  0  0  0  0  0  0  0  0  0  0  0
    4.8110   -1.8010    2.2170 C   0  0  0  0  0  0  0  0  0  0  0  0
    5.8130   -2.7250    2.5360 C   0  0  0  0  0  0  0  0  0  0  0  0
    3.8920    0.5180    2.2510 C   0  0  0  0  0  0  0  0  0  0  0  0
    4.1900    1.6230    1.4440 C   0  0  0  0  0  0  0  0  0  0  0  0
    3.1880    2.5470    1.1240 C   0  0  0  0  0  0  0  0  0  0  0  0
    1.8880    2.3650    1.6110 C   0  0  0  0  0  0  0  0  0  0  0  0
    0.8070    3.3620    1.2660 C   0  0  0  0  0  0  0  0  0  0  0  0
    0.1370    2.9470    0.0250 N   0  0  0  0  0  0  0  0  0  0  0  0
    0.2370    1.4940   -0.1720 C   0  0  0  0  0  0  0  0  0  0  0  0
    0.0730    1.2830   -1.6890 C   0  0  0  0  0  0  0  0  0  0  0  0
    1.2370    1.3670   -2.6140 C   0  0  0  0  0  0  0  0  0  0  0  0
    1.1140    0.7330   -3.9980 C   0  0  0  0  0  0  0  0  0  0  0  0
    2.0850    1.3110   -4.8760 O   0  0  0  0  0  0  0  0  0  0  0  0
    0.4320    2.5850   -2.3170 C   0  0  0  0  0  0  0  0  0  0  0  0
    0.7980    3.5250   -1.1540 C   0  0  0  0  0  0  0  0  0  0  0  0
    1.5900    1.2600    2.4170 C   0  0  0  0  0  0  0  0  0  0  0  0
    2.5920    0.3370    2.7370 C   0  0  0  0  0  0  0  0  0  0  0  0
    2.6580   -4.6640    2.9780 C   0  0  0  0  0  0  0  0  0  0  0  0
    1.6830   -5.4120    3.6490 C   0  0  0  0  0  0  0  0  0  0  0  0
    1.6500   -6.8050    3.5070 C   0  0  0  0  0  0  0  0  0  0  0  0
    0.6990   -7.5380    4.1660 O   0  0  0  0  0  0  0  0  0  0  0  0
    0.8180   -7.6750    5.5240 C   0  0  0  0  0  0  0  0  0  0  0  0
    0.2170   -6.7430    6.3770 C   0  0  0  0  0  0  0  0  0  0  0  0
    0.3390   -6.8830    7.7650 C   0  0  0  0  0  0  0  0  0  0  0  0
    1.0630   -7.9550    8.2990 C   0  0  0  0  0  0  0  0  0  0  0  0
    1.6640   -8.8880    7.4450 C   0  0  0  0  0  0  0  0  0  0  0  0
    1.5420   -8.7480    6.0580 C   0  0  0  0  0  0  0  0  0  0  0  0
    2.9630   -9.4120    4.4840 H   0  0  0  0  0  0  0  0  0  0  0  0
    3.1860  -10.6540    3.2330 H   0  0  0  0  0  0  0  0  0  0  0  0
    4.3650   -9.3350    3.3950 H   0  0  0  0  0  0  0  0  0  0  0  0
    4.2900   -7.1950    1.3940 H   0  0  0  0  0  0  0  0  0  0  0  0
    4.4760   -4.3500    0.5010 H   0  0  0  0  0  0  0  0  0  0  0  0
    8.5690   -5.1830    3.4350 H   0  0  0  0  0  0  0  0  0  0  0  0
    7.9780   -0.6410    4.1350 H   0  0  0  0  0  0  0  0  0  0  0  0
    6.2030    0.9950    3.5680 H   0  0  0  0  0  0  0  0  0  0  0  0
    3.9290   -2.1240    1.6830 H   0  0  0  0  0  0  0  0  0  0  0  0
    5.1930    1.7630    1.0690 H   0  0  0  0  0  0  0  0  0  0  0  0
    3.4180    3.3990    0.5020 H   0  0  0  0  0  0  0  0  0  0  0  0
    1.2510    4.3450    1.1270 H   0  0  0  0  0  0  0  0  0  0  0  0
    0.0800    3.4030    2.0740 H   0  0  0  0  0  0  0  0  0  0  0  0
    1.2270    1.1600    0.1300 H   0  0  0  0  0  0  0  0  0  0  0  0
   -0.5840    1.0050    0.3480 H   0  0  0  0  0  0  0  0  0  0  0  0
   -0.8250    0.7720   -2.0300 H   0  0  0  0  0  0  0  0  0  0  0  0
    2.2390    1.2940   -2.1940 H   0  0  0  0  0  0  0  0  0  0  0  0
    0.1170    0.9130   -4.3930 H   0  0  0  0  0  0  0  0  0  0  0  0
    1.2860   -0.3390   -3.9230 H   0  0  0  0  0  0  0  0  0  0  0  0
    2.0260    0.9230   -5.7630 H   0  0  0  0  0  0  0  0  0  0  0  0
   -0.2160    2.9810   -3.0970 H   0  0  0  0  0  0  0  0  0  0  0  0
    1.8760    3.5710   -1.0130 H   0  0  0  0  0  0  0  0  0  0  0  0
    0.4460    4.5370   -1.3430 H   0  0  0  0  0  0  0  0  0  0  0  0
    0.5870    1.1210    2.7920 H   0  0  0  0  0  0  0  0  0  0  0  0
    2.3620   -0.5160    3.3590 H   0  0  0  0  0  0  0  0  0  0  0  0
    2.6860   -3.5900    3.0890 H   0  0  0  0  0  0  0  0  0  0  0  0
    0.9570   -4.9150    4.2760 H   0  0  0  0  0  0  0  0  0  0  0  0
   -0.3410   -5.9150    5.9650 H   0  0  0  0  0  0  0  0  0  0  0  0
   -0.1240   -6.1630    8.4230 H   0  0  0  0  0  0  0  0  0  0  0  0
    1.1570   -8.0630    9.3690 H   0  0  0  0  0  0  0  0  0  0  0  0
    2.2220   -9.7160    7.8580 H   0  0  0  0  0  0  0  0  0  0  0  0
    2.0060   -9.4680    5.4000 H   0  0  0  0  0  0  0  0  0  0  0  0
  1 42  1  0  0  0  0
  1 43  1  0  0  0  0
  1 44  1  0  0  0  0
  1  2  1  0  0  0  0
  2  3  1  0  0  0  0
  3  4  2  0  0  0  0
  4 45  1  0  0  0  0
  4  5  1  0  0  0  0
  5  6  1  0  0  0  0
  6 46  1  0  0  0  0
  6  7  1  0  0  0  0
  7  8  2  0  0  0  0
  8  9  1  0  0  0  0
  9 47  1  0  0  0  0
  9 10  2  0  0  0  0
 10 11  1  0  0  0  0
 11 12  1  0  0  0  0
 12 48  1  0  0  0  0
 12 13  2  0  0  0  0
 13 49  1  0  0  0  0
 13 14  1  0  0  0  0
 14 15  2  0  0  0  0
 15 50  1  0  0  0  0
 15 16  1  0  0  0  0
 16  7  1  0  0  0  0
 16 11  2  0  0  0  0
 14 17  1  0  0  0  0
 17 18  2  0  0  0  0
 18 51  1  0  0  0  0
 18 19  1  0  0  0  0
 19 52  1  0  0  0  0
 19 20  2  0  0  0  0
 20 21  1  0  0  0  0
 21 53  1  0  0  0  0
 21 54  1  0  0  0  0
 21 22  1  0  0  0  0
 22 23  1  0  0  0  0
 23 55  1  0  0  0  0
 23 56  1  0  0  0  0
 23 24  1  0  0  0  0
 24 57  1  0  0  0  0
 24 25  1  0  0  0  0
 25 58  1  0  0  0  0
 25 26  1  0  0  0  0
 26 59  1  0  0  0  0
 26 60  1  0  0  0  0
 26 27  1  0  0  0  0
 27 61  1  0  0  0  0
 25 28  1  0  0  0  0
 28 24  1  0  0  0  0
 28 62  1  0  0  0  0
 28 29  1  0  0  0  0
 29 22  1  0  0  0  0
 29 63  1  0  0  0  0
 29 64  1  0  0  0  0
 20 30  1  0  0  0  0
 30 65  1  0  0  0  0
 30 31  2  0  0  0  0
 31 17  1  0  0  0  0
 31 66  1  0  0  0  0
  5 32  2  0  0  0  0
 32 67  1  0  0  0  0
 32 33  1  0  0  0  0
 33 68  1  0  0  0  0
 33 34  2  0  0  0  0
 34  3  1  0  0  0  0
 34 35  1  0  0  0  0
 35 36  1  0  0  0  0
 36 37  2  0  0  0  0
 37 69  1  0  0  0  0
 37 38  1  0  0  0  0
 38 70  1  0  0  0  0
 38 39  2  0  0  0  0
 39 71  1  0  0  0  0
 39 40  1  0  0  0  0
 40 72  1  0  0  0  0
 40 41  2  0  0  0  0
 41 36  1  0  0  0  0
 41 73  1  0  0  0  0
M  END
>  <LOGBIO>
5.9000

>  <PRED_LOGBIO>
6.2100

>  <XV_RES>
-0.4080

>  <WHL_TMPL>
2

>  <ANCH>
16-29;9-10

$$$$
ROW82
  -MTS-   01071500333D 0   0.00000     0.00000     0

 40 42  0  0  0  0  0  0  0  0999 V2000
    9.0150   14.5380    1.4240 N   0  0  0  0  0  0  0  0  0  0  0  0
    8.8370   13.4380    2.3820 C   0  0  0  0  0  0  0  0  0  0  0  0
    7.9970   12.3340    1.7400 C   0  0  0  0  0  0  0  0  0  0  0  0
    7.8120   11.1910    2.7350 C   0  0  0  0  0  0  0  0  0  0  0  0
    6.9820   10.1000    2.1010 C   0  0  0  0  0  0  0  0  0  0  0  0
    5.9110    9.7700    2.6070 O   0  0  0  0  0  0  0  0  0  0  0  0
    7.4090    9.4970    0.9950 N   0  0  0  0  0  0  0  0  0  0  0  0
    6.6320    8.4760    0.4010 C   0  0  0  0  0  0  0  0  0  0  0  0
    6.9210    7.1320    0.6660 C   0  0  0  0  0  0  0  0  0  0  0  0
    6.1520    6.1210    0.0770 C   0  0  0  0  0  0  0  0  0  0  0  0
    5.0930    6.4540   -0.7760 C   0  0  0  0  0  0  0  0  0  0  0  0
    4.1660    5.6630   -1.4950 N   0  0  0  0  0  0  0  0  0  0  0  0
    3.2910    6.5660   -2.2170 N   0  0  0  0  0  0  0  0  0  0  0  0
    3.6470    7.8110   -1.9650 C   0  0  0  0  0  0  0  0  0  0  0  0
    4.8040    7.7980   -1.0410 C   0  0  0  0  0  0  0  0  0  0  0  0
    5.5730    8.8090   -0.4530 C   0  0  0  0  0  0  0  0  0  0  0  0
    7.1080   11.7060    3.9680 C   0  0  0  0  0  0  0  0  0  0  0  0
    6.2080   12.7730    3.8660 C   0  0  0  0  0  0  0  0  0  0  0  0
    5.5560   13.2510    5.0090 C   0  0  0  0  0  0  0  0  0  0  0  0
    5.8040   12.6610    6.2550 C   0  0  0  0  0  0  0  0  0  0  0  0
    4.9940   13.2540    7.6750 Cl  0  0  0  0  0  0  0  0  0  0  0  0
    6.7040   11.5930    6.3570 C   0  0  0  0  0  0  0  0  0  0  0  0
    7.0120   10.8600    7.9040 Cl  0  0  0  0  0  0  0  0  0  0  0  0
    7.3560   11.1160    5.2130 C   0  0  0  0  0  0  0  0  0  0  0  0
    9.4860   14.1940    0.5990 H   0  0  0  0  0  0  0  0  0  0  0  0
    9.5700   15.2670    1.8480 H   0  0  0  0  0  0  0  0  0  0  0  0
    9.8100   13.0380    2.6600 H   0  0  0  0  0  0  0  0  0  0  0  0
    8.3300   13.8090    3.2700 H   0  0  0  0  0  0  0  0  0  0  0  0
    7.0240   12.7340    1.4610 H   0  0  0  0  0  0  0  0  0  0  0  0
    8.5040   11.9630    0.8510 H   0  0  0  0  0  0  0  0  0  0  0  0
    8.7850   10.7910    3.0130 H   0  0  0  0  0  0  0  0  0  0  0  0
    8.2890    9.7690    0.5800 H   0  0  0  0  0  0  0  0  0  0  0  0
    7.7380    6.8750    1.3240 H   0  0  0  0  0  0  0  0  0  0  0  0
    6.3750    5.0840    0.2820 H   0  0  0  0  0  0  0  0  0  0  0  0
    4.1230    4.6540   -1.5040 H   0  0  0  0  0  0  0  0  0  0  0  0
    3.1730    8.6950   -2.3660 H   0  0  0  0  0  0  0  0  0  0  0  0
    5.3500    9.8450   -0.6570 H   0  0  0  0  0  0  0  0  0  0  0  0
    6.0170   13.2280    2.9060 H   0  0  0  0  0  0  0  0  0  0  0  0
    4.8620   14.0740    4.9310 H   0  0  0  0  0  0  0  0  0  0  0  0
    8.0510   10.2920    5.2920 H   0  0  0  0  0  0  0  0  0  0  0  0
  1 25  1  0  0  0  0
  1 26  1  0  0  0  0
  1  2  1  0  0  0  0
  2 27  1  0  0  0  0
  2 28  1  0  0  0  0
  2  3  1  0  0  0  0
  3 29  1  0  0  0  0
  3 30  1  0  0  0  0
  3  4  1  0  0  0  0
  4 31  1  0  0  0  0
  4  5  1  0  0  0  0
  5  6  2  0  0  0  0
  5  7  1  0  0  0  0
  7 32  1  0  0  0  0
  7  8  1  0  0  0  0
  8  9  2  0  0  0  0
  9 33  1  0  0  0  0
  9 10  1  0  0  0  0
 10 34  1  0  0  0  0
 10 11  2  0  0  0  0
 11 12  1  0  0  0  0
 12 35  1  0  0  0  0
 12 13  1  0  0  0  0
 13 14  2  0  0  0  0
 14 36  1  0  0  0  0
 14 15  1  0  0  0  0
 15 11  1  0  0  0  0
 15 16  2  0  0  0  0
 16  8  1  0  0  0  0
 16 37  1  0  0  0  0
  4 17  1  0  0  0  0
 17 18  2  0  0  0  0
 18 38  1  0  0  0  0
 18 19  1  0  0  0  0
 19 39  1  0  0  0  0
 19 20  2  0  0  0  0
 20 21  1  0  0  0  0
 20 22  1  0  0  0  0
 22 23  1  0  0  0  0
 22 24  2  0  0  0  0
 24 17  1  0  0  0  0
 24 40  1  0  0  0  0
M  END
>  <LOGBIO>
7.0000

>  <PRED_LOGBIO>
6.2700

>  <XV_RES>
1.0720

>  <WHL_TMPL>
1

>  <ANCH>
5-6;21-27

$$$$
ROW83
  -MTS-   01071500333D 0   0.00000     0.00000     0

 40 43  0  0  0  0  0  0  0  0999 V2000
    4.4830   -7.2610   -0.1620 O   0  0  0  0  0  0  0  0  0  0  0  0
    4.5570   -7.3790    1.1610 C   0  0  0  0  0  0  0  0  0  0  0  0
    5.4500   -8.0550    1.6680 O   0  0  0  0  0  0  0  0  0  0  0  0
    3.5640   -6.6990    2.0210 C   0  0  0  0  0  0  0  0  0  0  0  0
    2.5890   -7.4480    2.6920 C   0  0  0  0  0  0  0  0  0  0  0  0
    1.6500   -6.8050    3.5070 C   0  0  0  0  0  0  0  0  0  0  0  0
    1.6830   -5.4120    3.6490 C   0  0  0  0  0  0  0  0  0  0  0  0
    2.6580   -4.6640    2.9780 C   0  0  0  0  0  0  0  0  0  0  0  0
    3.5970   -5.3070    2.1630 C   0  0  0  0  0  0  0  0  0  0  0  0
    4.5820   -4.5510    1.4850 N   0  0  0  0  0  0  0  0  0  0  0  0
    5.7160   -4.0760    2.1850 C   0  0  0  0  0  0  0  0  0  0  0  0
    6.6670   -4.9760    2.6820 C   0  0  0  0  0  0  0  0  0  0  0  0
    7.7730   -4.4610    3.3680 C   0  0  0  0  0  0  0  0  0  0  0  0
    7.8870   -3.1350    3.5280 N   0  0  0  0  0  0  0  0  0  0  0  0
    6.9600   -2.3000    3.0400 C   0  0  0  0  0  0  0  0  0  0  0  0
    7.1130   -0.9060    3.2260 N   0  0  0  0  0  0  0  0  0  0  0  0
    6.5690   -0.2820    4.3740 C   0  0  0  0  0  0  0  0  0  0  0  0
    7.3380   -0.1670    5.5390 C   0  0  0  0  0  0  0  0  0  0  0  0
    6.8000    0.4510    6.6740 C   0  0  0  0  0  0  0  0  0  0  0  0
    5.4940    0.9530    6.6450 C   0  0  0  0  0  0  0  0  0  0  0  0
    4.6500    1.6430    7.6470 C   0  0  0  0  0  0  0  0  0  0  0  0
    3.4770    1.9090    7.1030 N   0  0  0  0  0  0  0  0  0  0  0  0
    3.4630    1.4250    5.7360 N   0  0  0  0  0  0  0  0  0  0  0  0
    4.7250    0.8380    5.4810 C   0  0  0  0  0  0  0  0  0  0  0  0
    5.2630    0.2210    4.3450 C   0  0  0  0  0  0  0  0  0  0  0  0
    5.8900   -2.7620    2.3780 N   0  0  0  0  0  0  0  0  0  0  0  0
    3.5450   -7.2390   -0.4080 H   0  0  0  0  0  0  0  0  0  0  0  0
    2.5620   -8.5220    2.5810 H   0  0  0  0  0  0  0  0  0  0  0  0
    0.9000   -7.3830    4.0260 H   0  0  0  0  0  0  0  0  0  0  0  0
    0.9570   -4.9150    4.2760 H   0  0  0  0  0  0  0  0  0  0  0  0
    2.6860   -3.5900    3.0890 H   0  0  0  0  0  0  0  0  0  0  0  0
    4.4760   -4.3500    0.5010 H   0  0  0  0  0  0  0  0  0  0  0  0
    6.5500   -6.0400    2.5400 H   0  0  0  0  0  0  0  0  0  0  0  0
    8.5260   -5.1250    3.7660 H   0  0  0  0  0  0  0  0  0  0  0  0
    7.6100   -0.3560    2.5410 H   0  0  0  0  0  0  0  0  0  0  0  0
    8.3460   -0.5540    5.5610 H   0  0  0  0  0  0  0  0  0  0  0  0
    7.3930    0.5390    7.5730 H   0  0  0  0  0  0  0  0  0  0  0  0
    4.9450    1.8880    8.6560 H   0  0  0  0  0  0  0  0  0  0  0  0
    2.6940    1.4950    5.0860 H   0  0  0  0  0  0  0  0  0  0  0  0
    4.6700    0.1320    3.4470 H   0  0  0  0  0  0  0  0  0  0  0  0
  1 27  1  0  0  0  0
  1  2  1  0  0  0  0
  2  3  2  0  0  0  0
  2  4  1  0  0  0  0
  4  5  2  0  0  0  0
  5 28  1  0  0  0  0
  5  6  1  0  0  0  0
  6 29  1  0  0  0  0
  6  7  2  0  0  0  0
  7 30  1  0  0  0  0
  7  8  1  0  0  0  0
  8 31  1  0  0  0  0
  8  9  2  0  0  0  0
  9  4  1  0  0  0  0
  9 10  1  0  0  0  0
 10 32  1  0  0  0  0
 10 11  1  0  0  0  0
 11 12  2  0  0  0  0
 12 33  1  0  0  0  0
 12 13  1  0  0  0  0
 13 34  1  0  0  0  0
 13 14  2  0  0  0  0
 14 15  1  0  0  0  0
 15 16  1  0  0  0  0
 16 35  1  0  0  0  0
 16 17  1  0  0  0  0
 17 18  2  0  0  0  0
 18 36  1  0  0  0  0
 18 19  1  0  0  0  0
 19 37  1  0  0  0  0
 19 20  2  0  0  0  0
 20 21  1  0  0  0  0
 21 38  1  0  0  0  0
 21 22  2  0  0  0  0
 22 23  1  0  0  0  0
 23 39  1  0  0  0  0
 23 24  1  0  0  0  0
 24 20  1  0  0  0  0
 24 25  2  0  0  0  0
 25 17  1  0  0  0  0
 25 40  1  0  0  0  0
 15 26  2  0  0  0  0
 26 11  1  0  0  0  0
M  END
>  <LOGBIO>
6.5000

>  <PRED_LOGBIO>
6.5700

>  <XV_RES>
0.0850

>  <WHL_TMPL>
2

>  <ANCH>
15-22;5-6

$$$$
ROW84
  -MTS-   01071500333D 0   0.00000     0.00000     0

 51 54  0  0  0  0  0  0  0  0999 V2000
    0.4750    6.9510    2.9200 C   0  0  0  0  0  0  0  0  0  0  0  0
    1.3840    6.9590    1.7660 O   0  0  0  0  0  0  0  0  0  0  0  0
    2.6890    7.1420    1.9470 C   0  0  0  0  0  0  0  0  0  0  0  0
    3.1350    7.3050    3.0810 O   0  0  0  0  0  0  0  0  0  0  0  0
    3.6040    7.1490    0.7840 C   0  0  0  0  0  0  0  0  0  0  0  0
    4.3390    6.1230    0.3340 C   0  0  0  0  0  0  0  0  0  0  0  0
    4.3750    4.7400    0.9380 C   0  0  0  0  0  0  0  0  0  0  0  0
    5.0520    6.5300   -0.7630 N   0  0  0  0  0  0  0  0  0  0  0  0
    5.9880    5.8310   -1.6210 N   0  0  0  0  0  0  0  0  0  0  0  0
    6.5610    6.4470   -2.6380 C   0  0  0  0  0  0  0  0  0  0  0  0
    6.2790    7.7910   -2.9130 N   0  0  0  0  0  0  0  0  0  0  0  0
    5.4380    8.4890   -2.1730 C   0  0  0  0  0  0  0  0  0  0  0  0
    5.1860    9.8020   -2.4710 N   0  0  0  0  0  0  0  0  0  0  0  0
    4.7680    7.8450   -1.0210 C   0  0  0  0  0  0  0  0  0  0  0  0
    3.8880    8.2910   -0.1140 C   0  0  0  0  0  0  0  0  0  0  0  0
    3.3150    9.6520   -0.0280 C   0  0  0  0  0  0  0  0  0  0  0  0
    2.5740   10.1690   -1.0970 C   0  0  0  0  0  0  0  0  0  0  0  0
    2.0310   11.4570   -1.0150 C   0  0  0  0  0  0  0  0  0  0  0  0
    2.2300   12.2290    0.1360 C   0  0  0  0  0  0  0  0  0  0  0  0
    1.6820   13.5310    0.2190 N   0  0  0  0  0  0  0  0  0  0  0  0
    2.3880   14.5770   -0.2000 C   0  0  0  0  0  0  0  0  0  0  0  0
    3.5360   14.4110   -0.6660 O   0  0  0  0  0  0  0  0  0  0  0  0
    1.8730   15.8010   -0.1220 N   0  0  0  0  0  0  0  0  0  0  0  0
    2.6240   16.9140   -0.5670 C   0  0  0  0  0  0  0  0  0  0  0  0
    3.4660   17.5920    0.3230 C   0  0  0  0  0  0  0  0  0  0  0  0
    4.2090   18.6940   -0.1180 C   0  0  0  0  0  0  0  0  0  0  0  0
    4.1100   19.1170   -1.4490 C   0  0  0  0  0  0  0  0  0  0  0  0
    3.2690   18.4390   -2.3390 C   0  0  0  0  0  0  0  0  0  0  0  0
    2.5260   17.3380   -1.8980 C   0  0  0  0  0  0  0  0  0  0  0  0
    2.9720   11.7120    1.2060 C   0  0  0  0  0  0  0  0  0  0  0  0
    3.5140   10.4240    1.1240 C   0  0  0  0  0  0  0  0  0  0  0  0
   -0.5580    6.9530    2.5790 H   0  0  0  0  0  0  0  0  0  0  0  0
    0.6320    6.0050    3.4340 H   0  0  0  0  0  0  0  0  0  0  0  0
    0.7270    7.8170    3.5290 H   0  0  0  0  0  0  0  0  0  0  0  0
    5.3530    4.2950    0.7690 H   0  0  0  0  0  0  0  0  0  0  0  0
    3.6100    4.1210    0.4740 H   0  0  0  0  0  0  0  0  0  0  0  0
    4.1870    4.8060    2.0080 H   0  0  0  0  0  0  0  0  0  0  0  0
    7.2560    5.9090   -3.2660 H   0  0  0  0  0  0  0  0  0  0  0  0
    4.4330   10.0420   -3.1010 H   0  0  0  0  0  0  0  0  0  0  0  0
    5.7520   10.5310   -2.0610 H   0  0  0  0  0  0  0  0  0  0  0  0
    2.4200    9.5740   -1.9850 H   0  0  0  0  0  0  0  0  0  0  0  0
    1.4600   11.8560   -1.8400 H   0  0  0  0  0  0  0  0  0  0  0  0
    0.7550   13.6650    0.5960 H   0  0  0  0  0  0  0  0  0  0  0  0
    0.9460   15.9350    0.2550 H   0  0  0  0  0  0  0  0  0  0  0  0
    3.5420   17.2660    1.3490 H   0  0  0  0  0  0  0  0  0  0  0  0
    4.8580   19.2170    0.5680 H   0  0  0  0  0  0  0  0  0  0  0  0
    4.6830   19.9670   -1.7890 H   0  0  0  0  0  0  0  0  0  0  0  0
    3.1930   18.7660   -3.3650 H   0  0  0  0  0  0  0  0  0  0  0  0
    1.8760   16.8150   -2.5850 H   0  0  0  0  0  0  0  0  0  0  0  0
    3.1250   12.3070    2.0940 H   0  0  0  0  0  0  0  0  0  0  0  0
    4.0860   10.0250    1.9490 H   0  0  0  0  0  0  0  0  0  0  0  0
  1 32  1  0  0  0  0
  1 33  1  0  0  0  0
  1 34  1  0  0  0  0
  1  2  1  0  0  0  0
  2  3  1  0  0  0  0
  3  4  2  0  0  0  0
  3  5  1  0  0  0  0
  5  6  2  0  0  0  0
  6  7  1  0  0  0  0
  7 35  1  0  0  0  0
  7 36  1  0  0  0  0
  7 37  1  0  0  0  0
  6  8  1  0  0  0  0
  8  9  1  0  0  0  0
  9 10  2  0  0  0  0
 10 38  1  0  0  0  0
 10 11  1  0  0  0  0
 11 12  2  0  0  0  0
 12 13  1  0  0  0  0
 13 39  1  0  0  0  0
 13 40  1  0  0  0  0
 12 14  1  0  0  0  0
 14  8  1  0  0  0  0
 14 15  2  0  0  0  0
 15  5  1  0  0  0  0
 15 16  1  0  0  0  0
 16 17  2  0  0  0  0
 17 41  1  0  0  0  0
 17 18  1  0  0  0  0
 18 42  1  0  0  0  0
 18 19  2  0  0  0  0
 19 20  1  0  0  0  0
 20 43  1  0  0  0  0
 20 21  1  0  0  0  0
 21 22  2  0  0  0  0
 21 23  1  0  0  0  0
 23 44  1  0  0  0  0
 23 24  1  0  0  0  0
 24 25  2  0  0  0  0
 25 45  1  0  0  0  0
 25 26  1  0  0  0  0
 26 46  1  0  0  0  0
 26 27  2  0  0  0  0
 27 47  1  0  0  0  0
 27 28  1  0  0  0  0
 28 48  1  0  0  0  0
 28 29  2  0  0  0  0
 29 24  1  0  0  0  0
 29 49  1  0  0  0  0
 19 30  1  0  0  0  0
 30 50  1  0  0  0  0
 30 31  2  0  0  0  0
 31 16  1  0  0  0  0
 31 51  1  0  0  0  0
M  END
>  <LOGBIO>
5.4000

>  <PRED_LOGBIO>
5.1700

>  <XV_RES>
-0.1270

>  <WHL_TMPL>
1

>  <ANCH>
37-60;6-7

$$$$
ROW85
  -MTS-   01071500333D 0   0.00000     0.00000     0

 24 26  0  0  0  0  0  0  0  0999 V2000
    5.4500   -8.0550    1.6680 O   0  0  0  0  0  0  0  0  0  0  0  0
    4.5570   -7.3790    1.1610 C   0  0  0  0  0  0  0  0  0  0  0  0
    5.6820   -6.8890    0.6470 N   0  0  0  0  0  0  0  0  0  0  0  0
    6.2520   -5.6000    0.7660 C   0  0  0  0  0  0  0  0  0  0  0  0
    7.4570   -5.4960    0.0610 C   0  0  0  0  0  0  0  0  0  0  0  0
    8.1680   -4.2900    0.0640 C   0  0  0  0  0  0  0  0  0  0  0  0
    7.6730   -3.1870    0.7710 C   0  0  0  0  0  0  0  0  0  0  0  0
    6.4680   -3.2910    1.4760 C   0  0  0  0  0  0  0  0  0  0  0  0
    5.7570   -4.4970    1.4730 C   0  0  0  0  0  0  0  0  0  0  0  0
    4.5770   -4.3760    2.2440 N   0  0  0  0  0  0  0  0  0  0  0  0
    3.6040   -5.3760    2.4790 C   0  0  0  0  0  0  0  0  0  0  0  0
    2.6210   -4.9040    3.2570 N   0  0  0  0  0  0  0  0  0  0  0  0
    1.5780   -5.6830    3.6160 N   0  0  0  0  0  0  0  0  0  0  0  0
    1.4840   -6.9560    3.2090 C   0  0  0  0  0  0  0  0  0  0  0  0
    2.4810   -7.5060    2.3940 C   0  0  0  0  0  0  0  0  0  0  0  0
    3.5630   -6.6990    2.0210 C   0  0  0  0  0  0  0  0  0  0  0  0
    6.2110   -7.5390    0.0840 H   0  0  0  0  0  0  0  0  0  0  0  0
    7.8390   -6.3460   -0.4840 H   0  0  0  0  0  0  0  0  0  0  0  0
    9.0980   -4.2090   -0.4800 H   0  0  0  0  0  0  0  0  0  0  0  0
    8.2210   -2.2570    0.7730 H   0  0  0  0  0  0  0  0  0  0  0  0
    6.0860   -2.4410    2.0210 H   0  0  0  0  0  0  0  0  0  0  0  0
    4.4120   -3.4770    2.6750 H   0  0  0  0  0  0  0  0  0  0  0  0
    0.6390   -7.5580    3.5090 H   0  0  0  0  0  0  0  0  0  0  0  0
    2.4160   -8.5300    2.0600 H   0  0  0  0  0  0  0  0  0  0  0  0
  1  2  2  0  0  0  0
  2  3  1  0  0  0  0
  3 17  1  0  0  0  0
  3  4  1  0  0  0  0
  4  5  2  0  0  0  0
  5 18  1  0  0  0  0
  5  6  1  0  0  0  0
  6 19  1  0  0  0  0
  6  7  2  0  0  0  0
  7 20  1  0  0  0  0
  7  8  1  0  0  0  0
  8 21  1  0  0  0  0
  8  9  2  0  0  0  0
  9  4  1  0  0  0  0
  9 10  1  0  0  0  0
 10 22  1  0  0  0  0
 10 11  1  0  0  0  0
 11 12  1  0  0  0  0
 12 13  2  0  0  0  0
 13 14  1  0  0  0  0
 14 23  1  0  0  0  0
 14 15  2  0  0  0  0
 15 24  1  0  0  0  0
 15 16  1  0  0  0  0
 16  2  1  0  0  0  0
 16 11  2  0  0  0  0
M  END
>  <LOGBIO>
5.5000

>  <PRED_LOGBIO>
5.8800

>  <XV_RES>
-0.5650

>  <WHL_TMPL>
2

>  <ANCH>
13-15;2-24

$$$$
ROW86
  -MTS-   01071500333D 0   0.00000     0.00000     0

 48 51  0  0  0  0  0  0  0  0999 V2000
    9.1430    2.1360   -5.9180 C   0  0  0  0  0  0  0  0  0  0  0  0
    8.2140    3.1110   -5.1990 C   0  0  0  0  0  0  0  0  0  0  0  0
    7.5720    2.4300   -4.0650 N   0  0  0  0  0  0  0  0  0  0  0  0
    7.8760    1.0190   -3.7870 C   0  0  0  0  0  0  0  0  0  0  0  0
    8.8780    0.5020   -4.8150 C   0  0  0  0  0  0  0  0  0  0  0  0
    6.7160    3.0910   -3.2910 C   0  0  0  0  0  0  0  0  0  0  0  0
    6.1700    2.5130   -2.3270 O   0  0  0  0  0  0  0  0  0  0  0  0
    6.4410    4.3680   -3.5430 N   0  0  0  0  0  0  0  0  0  0  0  0
    5.5310    5.0710   -2.7190 C   0  0  0  0  0  0  0  0  0  0  0  0
    4.1660    5.0800   -3.0330 C   0  0  0  0  0  0  0  0  0  0  0  0
    3.2650    5.7760   -2.2180 C   0  0  0  0  0  0  0  0  0  0  0  0
    3.7290    6.4630   -1.0900 C   0  0  0  0  0  0  0  0  0  0  0  0
    2.8660    7.1290   -0.3100 N   0  0  0  0  0  0  0  0  0  0  0  0
    3.2930    7.7920    0.7740 C   0  0  0  0  0  0  0  0  0  0  0  0
    2.3310    8.5240    1.6280 C   0  0  0  0  0  0  0  0  0  0  0  0
    2.3590    9.8910    1.8910 O   0  0  0  0  0  0  0  0  0  0  0  0
    1.2930   10.2000    2.7330 C   0  0  0  0  0  0  0  0  0  0  0  0
    0.6120    9.0770    2.9970 C   0  0  0  0  0  0  0  0  0  0  0  0
    1.2910    7.9790    2.2740 C   0  0  0  0  0  0  0  0  0  0  0  0
    4.6570    7.7850    1.0920 C   0  0  0  0  0  0  0  0  0  0  0  0
    5.5150    7.1170    0.3080 N   0  0  0  0  0  0  0  0  0  0  0  0
    5.0930    6.4540   -0.7760 C   0  0  0  0  0  0  0  0  0  0  0  0
    5.9940    5.7580   -1.5910 C   0  0  0  0  0  0  0  0  0  0  0  0
    5.1530    8.5090    2.2830 C   0  0  0  0  0  0  0  0  0  0  0  0
    4.7940    9.8040    2.6520 O   0  0  0  0  0  0  0  0  0  0  0  0
    5.4680   10.1300    3.8270 C   0  0  0  0  0  0  0  0  0  0  0  0
    6.2270    9.0890    4.1930 C   0  0  0  0  0  0  0  0  0  0  0  0
    6.0210    8.0270    3.1830 C   0  0  0  0  0  0  0  0  0  0  0  0
    8.5670    1.2880   -6.2830 H   0  0  0  0  0  0  0  0  0  0  0  0
    9.6180    2.6390   -6.7570 H   0  0  0  0  0  0  0  0  0  0  0  0
    9.9060    1.7850   -5.2260 H   0  0  0  0  0  0  0  0  0  0  0  0
    7.4510    3.4620   -5.8910 H   0  0  0  0  0  0  0  0  0  0  0  0
    8.7910    3.9580   -4.8340 H   0  0  0  0  0  0  0  0  0  0  0  0
    8.3000    0.9290   -2.7890 H   0  0  0  0  0  0  0  0  0  0  0  0
    6.9610    0.4330   -3.8460 H   0  0  0  0  0  0  0  0  0  0  0  0
    9.7930    1.0890   -4.7560 H   0  0  0  0  0  0  0  0  0  0  0  0
    9.1030   -0.5420   -4.6090 H   0  0  0  0  0  0  0  0  0  0  0  0
    8.4540    0.5920   -5.8130 H   0  0  0  0  0  0  0  0  0  0  0  0
    6.8830    4.8350   -4.3220 H   0  0  0  0  0  0  0  0  0  0  0  0
    3.8090    4.5500   -3.9040 H   0  0  0  0  0  0  0  0  0  0  0  0
    2.2130    5.7830   -2.4600 H   0  0  0  0  0  0  0  0  0  0  0  0
    1.0550   11.1840    3.1100 H   0  0  0  0  0  0  0  0  0  0  0  0
   -0.2660    8.9900    3.6200 H   0  0  0  0  0  0  0  0  0  0  0  0
    1.0040    6.9380    2.2680 H   0  0  0  0  0  0  0  0  0  0  0  0
    7.0470    5.7510   -1.3490 H   0  0  0  0  0  0  0  0  0  0  0  0
    5.3920   11.0690    4.3550 H   0  0  0  0  0  0  0  0  0  0  0  0
    6.8680    9.0340    5.0610 H   0  0  0  0  0  0  0  0  0  0  0  0
    6.4820    7.0500    3.1720 H   0  0  0  0  0  0  0  0  0  0  0  0
  1 29  1  0  0  0  0
  1 30  1  0  0  0  0
  1 31  1  0  0  0  0
  1  2  1  0  0  0  0
  2 32  1  0  0  0  0
  2 33  1  0  0  0  0
  2  3  1  0  0  0  0
  3  4  1  0  0  0  0
  4 34  1  0  0  0  0
  4 35  1  0  0  0  0
  4  5  1  0  0  0  0
  5 36  1  0  0  0  0
  5 37  1  0  0  0  0
  5 38  1  0  0  0  0
  3  6  1  0  0  0  0
  6  7  2  0  0  0  0
  6  8  1  0  0  0  0
  8 39  1  0  0  0  0
  8  9  1  0  0  0  0
  9 10  2  0  0  0  0
 10 40  1  0  0  0  0
 10 11  1  0  0  0  0
 11 41  1  0  0  0  0
 11 12  2  0  0  0  0
 12 13  1  0  0  0  0
 13 14  2  0  0  0  0
 14 15  1  0  0  0  0
 15 16  1  0  0  0  0
 16 17  1  0  0  0  0
 17 42  1  0  0  0  0
 17 18  2  0  0  0  0
 18 43  1  0  0  0  0
 18 19  1  0  0  0  0
 19 15  2  0  0  0  0
 19 44  1  0  0  0  0
 14 20  1  0  0  0  0
 20 21  2  0  0  0  0
 21 22  1  0  0  0  0
 22 12  1  0  0  0  0
 22 23  2  0  0  0  0
 23  9  1  0  0  0  0
 23 45  1  0  0  0  0
 20 24  1  0  0  0  0
 24 25  1  0  0  0  0
 25 26  1  0  0  0  0
 26 46  1  0  0  0  0
 26 27  2  0  0  0  0
 27 47  1  0  0  0  0
 27 28  1  0  0  0  0
 28 24  2  0  0  0  0
 28 48  1  0  0  0  0
M  END
>  <LOGBIO>
5.8000

>  <PRED_LOGBIO>
6.8400

>  <XV_RES>
-1.5910

>  <WHL_TMPL>
1

>  <ANCH>
3-5;39-38

$$$$
ROW87
  -MTS-   01071500333D 0   0.00000     0.00000     0

 53 57  0  0  0  0  0  0  0  0999 V2000
   -6.4300    9.7310    9.8390 N   0  0  0  0  0  0  0  0  0  0  0  0
   -7.5180    8.7670    9.6250 C   0  0  0  0  0  0  0  0  0  0  0  0
   -7.0150    7.3560    9.9240 C   0  0  0  0  0  0  0  0  0  0  0  0
   -8.1460    6.3530    9.7020 C   0  0  0  0  0  0  0  0  0  0  0  0
   -7.6750    5.0320    9.9820 O   0  0  0  0  0  0  0  0  0  0  0  0
   -8.5540    3.9920    9.8370 C   0  0  0  0  0  0  0  0  0  0  0  0
   -9.3410    3.5850   10.9210 C   0  0  0  0  0  0  0  0  0  0  0  0
  -10.2390    2.5210   10.7740 C   0  0  0  0  0  0  0  0  0  0  0  0
  -11.1790    1.8860   11.7220 C   0  0  0  0  0  0  0  0  0  0  0  0
  -11.3290    2.2250   12.8950 O   0  0  0  0  0  0  0  0  0  0  0  0
  -11.8360    0.8960   11.1240 N   0  0  0  0  0  0  0  0  0  0  0  0
  -11.3920    0.7870    9.7270 C   0  0  0  0  0  0  0  0  0  0  0  0
  -10.3510    1.8650    9.5430 C   0  0  0  0  0  0  0  0  0  0  0  0
   -9.5650    2.2720    8.4580 C   0  0  0  0  0  0  0  0  0  0  0  0
   -8.6660    3.3350    8.6060 C   0  0  0  0  0  0  0  0  0  0  0  0
   -9.6830    1.5780    7.1570 C   0  0  0  0  0  0  0  0  0  0  0  0
   -8.5670    0.9430    6.5980 C   0  0  0  0  0  0  0  0  0  0  0  0
   -8.6790    0.2870    5.3660 C   0  0  0  0  0  0  0  0  0  0  0  0
   -9.9070    0.2660    4.6930 C   0  0  0  0  0  0  0  0  0  0  0  0
  -10.0200   -0.3980    3.4490 N   0  0  0  0  0  0  0  0  0  0  0  0
  -10.3650   -1.7230    3.4080 C   0  0  0  0  0  0  0  0  0  0  0  0
   -9.7770   -2.7320    4.1670 O   0  0  0  0  0  0  0  0  0  0  0  0
  -10.4070   -3.9290    3.8340 C   0  0  0  0  0  0  0  0  0  0  0  0
  -10.2420   -5.2500    4.2660 C   0  0  0  0  0  0  0  0  0  0  0  0
  -11.0460   -6.2660    3.7330 C   0  0  0  0  0  0  0  0  0  0  0  0
  -10.8420   -7.9080    4.2690 Cl  0  0  0  0  0  0  0  0  0  0  0  0
  -12.0130   -5.9600    2.7690 C   0  0  0  0  0  0  0  0  0  0  0  0
  -12.1780   -4.6380    2.3370 C   0  0  0  0  0  0  0  0  0  0  0  0
  -11.3740   -3.6230    2.8700 C   0  0  0  0  0  0  0  0  0  0  0  0
  -11.3060   -2.2430    2.6420 N   0  0  0  0  0  0  0  0  0  0  0  0
  -11.0220    0.9000    5.2520 C   0  0  0  0  0  0  0  0  0  0  0  0
  -10.9100    1.5570    6.4840 C   0  0  0  0  0  0  0  0  0  0  0  0
   -6.1190    9.6810   10.7990 H   0  0  0  0  0  0  0  0  0  0  0  0
   -6.7630   10.6640    9.6410 H   0  0  0  0  0  0  0  0  0  0  0  0
   -8.3480    9.0040   10.2880 H   0  0  0  0  0  0  0  0  0  0  0  0
   -7.8530    8.8210    8.5920 H   0  0  0  0  0  0  0  0  0  0  0  0
   -6.1850    7.1190    9.2610 H   0  0  0  0  0  0  0  0  0  0  0  0
   -6.6800    7.3010   10.9580 H   0  0  0  0  0  0  0  0  0  0  0  0
   -8.9760    6.5900   10.3650 H   0  0  0  0  0  0  0  0  0  0  0  0
   -8.4810    6.4080    8.6680 H   0  0  0  0  0  0  0  0  0  0  0  0
   -9.2550    4.0910   11.8710 H   0  0  0  0  0  0  0  0  0  0  0  0
  -12.5320    0.3100   11.5620 H   0  0  0  0  0  0  0  0  0  0  0  0
  -12.2340    0.9830    9.0660 H   0  0  0  0  0  0  0  0  0  0  0  0
  -10.9320   -0.1870    9.5720 H   0  0  0  0  0  0  0  0  0  0  0  0
   -8.0590    3.6490    7.7700 H   0  0  0  0  0  0  0  0  0  0  0  0
   -7.6200    0.9600    7.1170 H   0  0  0  0  0  0  0  0  0  0  0  0
   -7.8190   -0.2030    4.9350 H   0  0  0  0  0  0  0  0  0  0  0  0
   -9.8460    0.1060    2.5910 H   0  0  0  0  0  0  0  0  0  0  0  0
   -9.4960   -5.4870    5.0100 H   0  0  0  0  0  0  0  0  0  0  0  0
  -12.6330   -6.7430    2.3580 H   0  0  0  0  0  0  0  0  0  0  0  0
  -12.9240   -4.4020    1.5930 H   0  0  0  0  0  0  0  0  0  0  0  0
  -11.9690    0.8840    4.7330 H   0  0  0  0  0  0  0  0  0  0  0  0
  -11.7710    2.0460    6.9150 H   0  0  0  0  0  0  0  0  0  0  0  0
  1 33  1  0  0  0  0
  1 34  1  0  0  0  0
  1  2  1  0  0  0  0
  2 35  1  0  0  0  0
  2 36  1  0  0  0  0
  2  3  1  0  0  0  0
  3 37  1  0  0  0  0
  3 38  1  0  0  0  0
  3  4  1  0  0  0  0
  4 39  1  0  0  0  0
  4 40  1  0  0  0  0
  4  5  1  0  0  0  0
  5  6  1  0  0  0  0
  6  7  2  0  0  0  0
  7 41  1  0  0  0  0
  7  8  1  0  0  0  0
  8  9  1  0  0  0  0
  9 10  2  0  0  0  0
  9 11  1  0  0  0  0
 11 42  1  0  0  0  0
 11 12  1  0  0  0  0
 12 43  1  0  0  0  0
 12 44  1  0  0  0  0
 12 13  1  0  0  0  0
 13  8  2  0  0  0  0
 13 14  1  0  0  0  0
 14 15  2  0  0  0  0
 15  6  1  0  0  0  0
 15 45  1  0  0  0  0
 14 16  1  0  0  0  0
 16 17  2  0  0  0  0
 17 46  1  0  0  0  0
 17 18  1  0  0  0  0
 18 47  1  0  0  0  0
 18 19  2  0  0  0  0
 19 20  1  0  0  0  0
 20 48  1  0  0  0  0
 20 21  1  0  0  0  0
 21 22  1  0  0  0  0
 22 23  1  0  0  0  0
 23 24  2  0  0  0  0
 24 49  1  0  0  0  0
 24 25  1  0  0  0  0
 25 26  1  0  0  0  0
 25 27  2  0  0  0  0
 27 50  1  0  0  0  0
 27 28  1  0  0  0  0
 28 51  1  0  0  0  0
 28 29  2  0  0  0  0
 29 23  1  0  0  0  0
 29 30  1  0  0  0  0
 30 21  2  0  0  0  0
 19 31  1  0  0  0  0
 31 52  1  0  0  0  0
 31 32  2  0  0  0  0
 32 16  1  0  0  0  0
 32 53  1  0  0  0  0
M  END
>  <LOGBIO>
7.0000

>  <PRED_LOGBIO>
6.6200

>  <XV_RES>
0.8180

>  <WHL_TMPL>
3

>  <ANCH>
1-3;49-48

$$$$
ROW88
  -MTS-   01071500333D 0   0.00000     0.00000     0

 81 85  0  0  0  0  0  0  0  0999 V2000
  -14.3090   -2.8270    2.7580 C   0  0  0  0  0  0  0  0  0  0  0  0
  -14.1080   -2.9980    4.2440 C   0  0  0  0  0  0  0  0  0  0  0  0
  -14.9870   -2.3850    5.1450 C   0  0  0  0  0  0  0  0  0  0  0  0
  -14.8010   -2.5440    6.5230 C   0  0  0  0  0  0  0  0  0  0  0  0
  -13.7350   -3.3150    7.0010 C   0  0  0  0  0  0  0  0  0  0  0  0
  -12.8550   -3.9280    6.1010 C   0  0  0  0  0  0  0  0  0  0  0  0
  -11.5310   -4.8870    6.6950 Cl  0  0  0  0  0  0  0  0  0  0  0  0
  -13.0420   -3.7690    4.7220 C   0  0  0  0  0  0  0  0  0  0  0  0
  -12.1120   -4.4170    3.7700 C   0  0  0  0  0  0  0  0  0  0  0  0
  -11.9700   -5.8100    3.7690 C   0  0  0  0  0  0  0  0  0  0  0  0
  -11.0910   -6.4230    2.8680 C   0  0  0  0  0  0  0  0  0  0  0  0
  -10.3530   -5.6430    1.9700 C   0  0  0  0  0  0  0  0  0  0  0  0
  -10.4950   -4.2500    1.9710 C   0  0  0  0  0  0  0  0  0  0  0  0
   -9.8910   -3.1520    1.1850 C   0  0  0  0  0  0  0  0  0  0  0  0
   -8.8730   -3.3000    0.0800 C   0  0  0  0  0  0  0  0  0  0  0  0
   -7.4660   -3.2430    0.6730 C   0  0  0  0  0  0  0  0  0  0  0  0
   -6.4350   -3.3930   -0.4450 C   0  0  0  0  0  0  0  0  0  0  0  0
   -5.1180   -3.3400    0.1100 O   0  0  0  0  0  0  0  0  0  0  0  0
   -4.0550   -3.4580   -0.7450 C   0  0  0  0  0  0  0  0  0  0  0  0
   -3.4970   -2.3150   -1.3310 C   0  0  0  0  0  0  0  0  0  0  0  0
   -2.4100   -2.4360   -2.2040 C   0  0  0  0  0  0  0  0  0  0  0  0
   -1.8800   -3.7000   -2.4920 C   0  0  0  0  0  0  0  0  0  0  0  0
   -2.4380   -4.8420   -1.9070 C   0  0  0  0  0  0  0  0  0  0  0  0
   -1.9080   -6.1060   -2.1950 C   0  0  0  0  0  0  0  0  0  0  0  0
   -2.4660   -7.2490   -1.6090 C   0  0  0  0  0  0  0  0  0  0  0  0
   -3.5530   -7.1280   -0.7360 C   0  0  0  0  0  0  0  0  0  0  0  0
   -4.0830   -5.8650   -0.4470 C   0  0  0  0  0  0  0  0  0  0  0  0
   -3.5250   -4.7220   -1.0330 C   0  0  0  0  0  0  0  0  0  0  0  0
  -10.4130   -2.0010    1.6320 C   0  0  0  0  0  0  0  0  0  0  0  0
  -11.3060   -2.2430    2.6420 N   0  0  0  0  0  0  0  0  0  0  0  0
  -11.3740   -3.6380    2.8720 C   0  0  0  0  0  0  0  0  0  0  0  0
  -10.0720   -0.6590    1.1090 C   0  0  0  0  0  0  0  0  0  0  0  0
   -9.8430   -0.5050   -0.0890 O   0  0  0  0  0  0  0  0  0  0  0  0
  -10.0130    0.3810    1.9360 N   0  0  0  0  0  0  0  0  0  0  0  0
   -9.6740    1.7140    1.4180 C   0  0  0  0  0  0  0  0  0  0  0  0
   -9.6750    2.7230    2.5650 C   0  0  0  0  0  0  0  0  0  0  0  0
   -9.3460    4.0200    2.0610 O   0  0  0  0  0  0  0  0  0  0  0  0
   -9.3310    5.0090    3.0940 C   0  0  0  0  0  0  0  0  0  0  0  0
   -8.9740    6.3670    2.4930 C   0  0  0  0  0  0  0  0  0  0  0  0
   -8.9590    7.3560    3.5250 O   0  0  0  0  0  0  0  0  0  0  0  0
   -8.6300    8.6530    3.0210 C   0  0  0  0  0  0  0  0  0  0  0  0
   -8.6310    9.6610    4.1690 C   0  0  0  0  0  0  0  0  0  0  0  0
   -8.2920   10.9950    3.6500 N   0  0  0  0  0  0  0  0  0  0  0  0
  -14.7710   -1.8610    2.5630 H   0  0  0  0  0  0  0  0  0  0  0  0
  -14.9540   -3.6190    2.3850 H   0  0  0  0  0  0  0  0  0  0  0  0
  -13.3460   -2.8760    2.2530 H   0  0  0  0  0  0  0  0  0  0  0  0
  -15.8090   -1.7900    4.7760 H   0  0  0  0  0  0  0  0  0  0  0  0
  -15.4790   -2.0710    7.2180 H   0  0  0  0  0  0  0  0  0  0  0  0
  -13.5910   -3.4380    8.0640 H   0  0  0  0  0  0  0  0  0  0  0  0
  -12.5390   -6.4120    4.4620 H   0  0  0  0  0  0  0  0  0  0  0  0
  -10.9810   -7.4970    2.8670 H   0  0  0  0  0  0  0  0  0  0  0  0
   -9.6750   -6.1160    1.2750 H   0  0  0  0  0  0  0  0  0  0  0  0
   -8.9960   -2.4920   -0.6380 H   0  0  0  0  0  0  0  0  0  0  0  0
   -9.0170   -4.2550   -0.4200 H   0  0  0  0  0  0  0  0  0  0  0  0
   -7.3420   -4.0510    1.3910 H   0  0  0  0  0  0  0  0  0  0  0  0
   -7.3220   -2.2880    1.1740 H   0  0  0  0  0  0  0  0  0  0  0  0
   -6.5590   -2.5860   -1.1630 H   0  0  0  0  0  0  0  0  0  0  0  0
   -6.5790   -4.3490   -0.9450 H   0  0  0  0  0  0  0  0  0  0  0  0
   -3.9060   -1.3410   -1.1080 H   0  0  0  0  0  0  0  0  0  0  0  0
   -1.9800   -1.5540   -2.6560 H   0  0  0  0  0  0  0  0  0  0  0  0
   -1.0420   -3.7930   -3.1670 H   0  0  0  0  0  0  0  0  0  0  0  0
   -1.0700   -6.1990   -2.8690 H   0  0  0  0  0  0  0  0  0  0  0  0
   -2.0580   -8.2240   -1.8320 H   0  0  0  0  0  0  0  0  0  0  0  0
   -3.9830   -8.0100   -0.2840 H   0  0  0  0  0  0  0  0  0  0  0  0
   -4.9210   -5.7710    0.2270 H   0  0  0  0  0  0  0  0  0  0  0  0
  -11.8310   -1.5400    3.1420 H   0  0  0  0  0  0  0  0  0  0  0  0
  -10.2010    0.2550    2.9210 H   0  0  0  0  0  0  0  0  0  0  0  0
   -8.6870    1.6860    0.9610 H   0  0  0  0  0  0  0  0  0  0  0  0
  -10.4100    2.0110    0.6730 H   0  0  0  0  0  0  0  0  0  0  0  0
  -10.6620    2.7510    3.0220 H   0  0  0  0  0  0  0  0  0  0  0  0
   -8.9400    2.4260    3.3100 H   0  0  0  0  0  0  0  0  0  0  0  0
   -8.5910    4.7380    3.8440 H   0  0  0  0  0  0  0  0  0  0  0  0
  -10.3140    5.0640    3.5570 H   0  0  0  0  0  0  0  0  0  0  0  0
   -9.7140    6.6380    1.7420 H   0  0  0  0  0  0  0  0  0  0  0  0
   -7.9910    6.3120    2.0300 H   0  0  0  0  0  0  0  0  0  0  0  0
   -9.3660    8.9500    2.2760 H   0  0  0  0  0  0  0  0  0  0  0  0
   -7.6430    8.6240    2.5640 H   0  0  0  0  0  0  0  0  0  0  0  0
   -7.8950    9.3640    4.9130 H   0  0  0  0  0  0  0  0  0  0  0  0
   -9.6180    9.6900    4.6260 H   0  0  0  0  0  0  0  0  0  0  0  0
   -7.3760   10.9680    3.2260 H   0  0  0  0  0  0  0  0  0  0  0  0
   -8.2930   11.6610    4.4090 H   0  0  0  0  0  0  0  0  0  0  0  0
  1 44  1  0  0  0  0
  1 45  1  0  0  0  0
  1 46  1  0  0  0  0
  1  2  1  0  0  0  0
  2  3  2  0  0  0  0
  3 47  1  0  0  0  0
  3  4  1  0  0  0  0
  4 48  1  0  0  0  0
  4  5  2  0  0  0  0
  5 49  1  0  0  0  0
  5  6  1  0  0  0  0
  6  7  1  0  0  0  0
  6  8  2  0  0  0  0
  8  2  1  0  0  0  0
  8  9  1  0  0  0  0
  9 10  2  0  0  0  0
 10 50  1  0  0  0  0
 10 11  1  0  0  0  0
 11 51  1  0  0  0  0
 11 12  2  0  0  0  0
 12 52  1  0  0  0  0
 12 13  1  0  0  0  0
 13 14  1  0  0  0  0
 14 15  1  0  0  0  0
 15 53  1  0  0  0  0
 15 54  1  0  0  0  0
 15 16  1  0  0  0  0
 16 55  1  0  0  0  0
 16 56  1  0  0  0  0
 16 17  1  0  0  0  0
 17 57  1  0  0  0  0
 17 58  1  0  0  0  0
 17 18  1  0  0  0  0
 18 19  1  0  0  0  0
 19 20  2  0  0  0  0
 20 59  1  0  0  0  0
 20 21  1  0  0  0  0
 21 60  1  0  0  0  0
 21 22  2  0  0  0  0
 22 61  1  0  0  0  0
 22 23  1  0  0  0  0
 23 24  1  0  0  0  0
 24 62  1  0  0  0  0
 24 25  2  0  0  0  0
 25 63  1  0  0  0  0
 25 26  1  0  0  0  0
 26 64  1  0  0  0  0
 26 27  2  0  0  0  0
 27 65  1  0  0  0  0
 27 28  1  0  0  0  0
 28 19  1  0  0  0  0
 28 23  2  0  0  0  0
 14 29  2  0  0  0  0
 29 30  1  0  0  0  0
 30 66  1  0  0  0  0
 30 31  1  0  0  0  0
 31  9  1  0  0  0  0
 31 13  2  0  0  0  0
 29 32  1  0  0  0  0
 32 33  2  0  0  0  0
 32 34  1  0  0  0  0
 34 67  1  0  0  0  0
 34 35  1  0  0  0  0
 35 68  1  0  0  0  0
 35 69  1  0  0  0  0
 35 36  1  0  0  0  0
 36 70  1  0  0  0  0
 36 71  1  0  0  0  0
 36 37  1  0  0  0  0
 37 38  1  0  0  0  0
 38 72  1  0  0  0  0
 38 73  1  0  0  0  0
 38 39  1  0  0  0  0
 39 74  1  0  0  0  0
 39 75  1  0  0  0  0
 39 40  1  0  0  0  0
 40 41  1  0  0  0  0
 41 76  1  0  0  0  0
 41 77  1  0  0  0  0
 41 42  1  0  0  0  0
 42 78  1  0  0  0  0
 42 79  1  0  0  0  0
 42 43  1  0  0  0  0
 43 80  1  0  0  0  0
 43 81  1  0  0  0  0
M  END
>  <LOGBIO>
6.0000

>  <PRED_LOGBIO>
5.9000

>  <XV_RES>
-0.1690

>  <WHL_TMPL>
3

>  <ANCH>
1-14;52-51

$$$$
ROW89
  -MTS-   01071500333D 0   0.00000     0.00000     0

 28 30  0  0  0  0  0  0  0  0999 V2000
    3.1850    8.3250    3.2250 N   0  0  0  0  0  0  0  0  0  0  0  0
    3.6100    9.1910    2.3090 C   0  0  0  0  0  0  0  0  0  0  0  0
    3.3840   10.3920    2.4460 O   0  0  0  0  0  0  0  0  0  0  0  0
    4.3550    8.7090    1.1250 C   0  0  0  0  0  0  0  0  0  0  0  0
    3.8320    8.2090   -0.0030 C   0  0  0  0  0  0  0  0  0  0  0  0
    4.8040    7.7970   -1.0410 C   0  0  0  0  0  0  0  0  0  0  0  0
    4.4840    7.2520   -2.2900 C   0  0  0  0  0  0  0  0  0  0  0  0
    5.5190    6.9100   -3.1690 C   0  0  0  0  0  0  0  0  0  0  0  0
    6.7990    7.1010   -2.8220 N   0  0  0  0  0  0  0  0  0  0  0  0
    7.1380    7.6200   -1.6340 C   0  0  0  0  0  0  0  0  0  0  0  0
    6.1510    7.9830   -0.7090 C   0  0  0  0  0  0  0  0  0  0  0  0
    6.1120    8.6780    0.9180 S   0  0  0  0  0  0  0  0  0  0  0  0
    3.0710    7.0400   -2.6770 C   0  0  0  0  0  0  0  0  0  0  0  0
    2.5370    5.7460   -2.6950 C   0  0  0  0  0  0  0  0  0  0  0  0
    1.2010    5.5460   -3.0610 C   0  0  0  0  0  0  0  0  0  0  0  0
    0.3980    6.6390   -3.4080 C   0  0  0  0  0  0  0  0  0  0  0  0
   -0.8910    6.4460   -3.7600 F   0  0  0  0  0  0  0  0  0  0  0  0
    0.9320    7.9330   -3.3890 C   0  0  0  0  0  0  0  0  0  0  0  0
    2.2690    8.1340   -3.0230 C   0  0  0  0  0  0  0  0  0  0  0  0
    3.3700    7.3390    3.1120 H   0  0  0  0  0  0  0  0  0  0  0  0
    2.6760    8.6540    4.0330 H   0  0  0  0  0  0  0  0  0  0  0  0
    2.7660    8.1120   -0.1470 H   0  0  0  0  0  0  0  0  0  0  0  0
    5.2830    6.4890   -4.1350 H   0  0  0  0  0  0  0  0  0  0  0  0
    8.1800    7.7600   -1.3880 H   0  0  0  0  0  0  0  0  0  0  0  0
    3.1560    4.9030   -2.4280 H   0  0  0  0  0  0  0  0  0  0  0  0
    0.7890    4.5480   -3.0750 H   0  0  0  0  0  0  0  0  0  0  0  0
    0.3130    8.7770   -3.6560 H   0  0  0  0  0  0  0  0  0  0  0  0
    2.6810    9.1320   -3.0090 H   0  0  0  0  0  0  0  0  0  0  0  0
  1 20  1  0  0  0  0
  1 21  1  0  0  0  0
  1  2  1  0  0  0  0
  2  3  2  0  0  0  0
  2  4  1  0  0  0  0
  4  5  2  0  0  0  0
  5 22  1  0  0  0  0
  5  6  1  0  0  0  0
  6  7  2  0  0  0  0
  7  8  1  0  0  0  0
  8 23  1  0  0  0  0
  8  9  2  0  0  0  0
  9 10  1  0  0  0  0
 10 24  1  0  0  0  0
 10 11  2  0  0  0  0
 11  6  1  0  0  0  0
 11 12  1  0  0  0  0
 12  4  1  0  0  0  0
  7 13  1  0  0  0  0
 13 14  2  0  0  0  0
 14 25  1  0  0  0  0
 14 15  1  0  0  0  0
 15 26  1  0  0  0  0
 15 16  2  0  0  0  0
 16 17  1  0  0  0  0
 16 18  1  0  0  0  0
 18 27  1  0  0  0  0
 18 19  2  0  0  0  0
 19 13  1  0  0  0  0
 19 28  1  0  0  0  0
M  END
>  <LOGBIO>
6.3000

>  <PRED_LOGBIO>
6.6100

>  <XV_RES>
-0.3790

>  <WHL_TMPL>
1

>  <ANCH>
6-14;9-7

$$$$
ROW90
  -MTS-   01071500333D 0   0.00000     0.00000     0

 58 61  0  0  0  0  0  0  0  0999 V2000
   10.4490    1.5170   -5.3410 C   0  0  0  0  0  0  0  0  0  0  0  0
    9.3780    1.6050   -6.2840 O   0  0  0  0  0  0  0  0  0  0  0  0
    8.0980    1.6610   -5.8000 C   0  0  0  0  0  0  0  0  0  0  0  0
    7.5100    2.8990   -5.5160 C   0  0  0  0  0  0  0  0  0  0  0  0
    6.2020    2.9560   -5.0210 C   0  0  0  0  0  0  0  0  0  0  0  0
    5.4810    1.7750   -4.8110 C   0  0  0  0  0  0  0  0  0  0  0  0
    6.0680    0.5370   -5.0960 C   0  0  0  0  0  0  0  0  0  0  0  0
    7.3760    0.4800   -5.5900 C   0  0  0  0  0  0  0  0  0  0  0  0
    7.9510   -0.7330   -5.8690 O   0  0  0  0  0  0  0  0  0  0  0  0
    5.5810    4.2660   -4.7200 C   0  0  0  0  0  0  0  0  0  0  0  0
    4.4110    4.6550   -5.3840 C   0  0  0  0  0  0  0  0  0  0  0  0
    3.8240    5.8930   -5.0990 C   0  0  0  0  0  0  0  0  0  0  0  0
    4.4060    6.7430   -4.1510 C   0  0  0  0  0  0  0  0  0  0  0  0
    3.7660    8.0470   -3.8680 C   0  0  0  0  0  0  0  0  0  0  0  0
    3.3260    8.7090   -4.8070 O   0  0  0  0  0  0  0  0  0  0  0  0
    3.6500    8.5260   -2.6330 N   0  0  0  0  0  0  0  0  0  0  0  0
    4.0980    7.8140   -1.4960 C   0  0  0  0  0  0  0  0  0  0  0  0
    3.2320    7.8070   -0.3950 C   0  0  0  0  0  0  0  0  0  0  0  0
[truncated: 771,174 more chars]
