# Supplementary material for: Template CoMFA Generates Single 3D-QSAR Models that, for Twelve of Twelve Biological Targets, Predict All ChEMBL-Tabulated Affinities
Source: PLoS One. 2015 Jun 12;10(6):e0129307. doi: 10.1371/journal.pone.0129307 (PMC4466312; doi:10.1371/journal.pone.0129307)
Supplement: S3 Text — The zip file contains, in. sdf format, the aligned structures, from the A, B, C, D, and F protocols, of all templates and training sets for the cdk2 target. The content of each file is evident from its name. (ZIP) [file pone.0129307.s004.zip › cdk2_A_tmpl.sdf]

1AQ1_extract
  -MTS-   01061521513D 0   0.00000     0.00000     0

 35 42  0  0  0  0  0  0  0  0999 V2000
   -0.0580   24.6050    8.9150 O   0  0  0  0  0  0  0  0  0  0  0  0
    1.3300   24.6420    8.6200 C   0  0  0  0  0  0  0  0  0  0  0  0
    2.1900   24.1630    9.8170 C   0  0  0  0  0  0  0  0  0  0  0  0
    1.2850   23.8640   11.0150 C   0  0  0  0  0  0  0  0  0  0  0  0
    2.1900   23.5100   12.2490 N   0  0  0  0  0  0  0  0  0  0  0  0
    2.2190   22.0360   12.4640 C   0  0  0  0  0  0  0  0  0  0  0  0
    0.3990   25.1070   11.3170 C   0  0  0  0  0  0  0  0  0  0  0  0
   -0.5830   25.1790   10.1000 C   0  0  0  0  0  0  0  0  0  0  0  0
   -1.0180   26.5730    9.8090 N   0  0  0  0  0  0  0  0  0  0  0  0
   -2.1080   27.3050   10.3030 C   0  0  0  0  0  0  0  0  0  0  0  0
   -2.0370   28.5990    9.7020 C   0  0  0  0  0  0  0  0  0  0  0  0
   -0.9010   28.6450    8.8630 C   0  0  0  0  0  0  0  0  0  0  0  0
   -0.2490   27.3530    8.9070 C   0  0  0  0  0  0  0  0  0  0  0  0
    0.8600   27.1010    8.2060 C   0  0  0  0  0  0  0  0  0  0  0  0
    1.7090   25.9710    8.1520 N   0  0  0  0  0  0  0  0  0  0  0  0
    2.7410   26.1970    7.3090 C   0  0  0  0  0  0  0  0  0  0  0  0
    2.6460   27.5280    6.8110 C   0  0  0  0  0  0  0  0  0  0  0  0
    1.4780   28.0810    7.3700 C   0  0  0  0  0  0  0  0  0  0  0  0
    0.7740   29.3740    7.3290 C   0  0  0  0  0  0  0  0  0  0  0  0
    1.1910   30.5900    6.5600 C   0  0  0  0  0  0  0  0  0  0  0  0
    0.2460   31.4880    6.8730 N   0  0  0  0  0  0  0  0  0  0  0  0
   -0.7870   31.0610    7.7940 C   0  0  0  0  0  0  0  0  0  0  0  0
   -0.3120   29.6130    8.0170 C   0  0  0  0  0  0  0  0  0  0  0  0
    2.1450   30.7330    5.8200 O   0  0  0  0  0  0  0  0  0  0  0  0
    3.6100   27.9460    5.9210 C   0  0  0  0  0  0  0  0  0  0  0  0
    4.6280   27.1160    5.5550 C   0  0  0  0  0  0  0  0  0  0  0  0
    4.7040   25.7920    6.0470 C   0  0  0  0  0  0  0  0  0  0  0  0
    3.7550   25.3170    6.9230 C   0  0  0  0  0  0  0  0  0  0  0  0
   -2.9870   29.5370   10.0290 C   0  0  0  0  0  0  0  0  0  0  0  0
   -4.0150   29.2500   10.8950 C   0  0  0  0  0  0  0  0  0  0  0  0
   -4.0610   27.9440   11.4680 C   0  0  0  0  0  0  0  0  0  0  0  0
   -3.1120   27.0110   11.1730 C   0  0  0  0  0  0  0  0  0  0  0  0
   -1.7820   24.3150   10.4450 C   0  0  0  0  0  0  0  0  0  0  0  0
    1.2830   26.2450   11.2960 O   0  0  0  0  0  0  0  0  0  0  0  0
    0.7080   27.3650   11.9400 C   0  0  0  0  0  0  0  0  0  0  0  0
  1  2  1  0  0  0  0
  2  3  1  0  0  0  0
  3  4  1  0  0  0  0
  4  5  1  0  0  0  0
  5  6  1  0  0  0  0
  4  7  1  0  0  0  0
  7  8  1  0  0  0  0
  8  1  1  0  0  0  0
  8  9  1  0  0  0  0
  9 10  1  0  0  0  0
 10 11  1  0  0  0  0
 11 12  1  0  0  0  0
 12 13  2  0  0  0  0
 13  9  1  0  0  0  0
 13 14  1  0  0  0  0
 14 15  1  0  0  0  0
 15  2  1  0  0  0  0
 15 16  1  0  0  0  0
 16 17  2  0  0  0  0
 17 18  1  0  0  0  0
 18 14  2  0  0  0  0
 18 19  1  0  0  0  0
 19 20  1  0  0  0  0
 20 21  1  0  0  0  0
 21 22  1  0  0  0  0
 22 23  1  0  0  0  0
 23 12  1  0  0  0  0
 23 19  2  0  0  0  0
 20 24  2  0  0  0  0
 17 25  1  0  0  0  0
 25 26  2  0  0  0  0
 26 27  1  0  0  0  0
 27 28  2  0  0  0  0
 28 16  1  0  0  0  0
 11 29  2  0  0  0  0
 29 30  1  0  0  0  0
 30 31  2  0  0  0  0
 31 32  1  0  0  0  0
 32 10  2  0  0  0  0
  8 33  1  0  0  0  0
  7 34  1  0  0  0  0
 34 35  1  0  0  0  0
M  END
$$$$
1CKP_extract
  -MTS-   01061521513D 0   0.00000     0.00000     0

 22 23  0  0  0  0  0  0  0  0999 V2000
    2.1500   26.8300    8.0220 N   0  0  0  0  0  0  0  0  0  0  0  0
    2.5800   27.9600    7.3400 C   0  0  0  0  0  0  0  0  0  0  0  0
    3.8320   27.9890    6.7110 N   0  0  0  0  0  0  0  0  0  0  0  0
    4.5700   26.7410    6.5570 C   0  0  0  0  0  0  0  0  0  0  0  0
    5.0490   26.0340    7.6710 C   0  0  0  0  0  0  0  0  0  0  0  0
    5.7630   24.8410    7.4970 C   0  0  0  0  0  0  0  0  0  0  0  0
    6.0020   24.3520    6.2080 C   0  0  0  0  0  0  0  0  0  0  0  0
    5.5270   25.0580    5.0990 C   0  0  0  0  0  0  0  0  0  0  0  0
    4.8150   26.2450    5.2760 C   0  0  0  0  0  0  0  0  0  0  0  0
    6.3460   23.9810    8.8660 Cl  0  0  0  0  0  0  0  0  0  0  0  0
    1.6480   29.0840    7.3460 C   0  0  0  0  0  0  0  0  0  0  0  0
    0.4390   28.8790    8.0450 C   0  0  0  0  0  0  0  0  0  0  0  0
    0.0320   27.7590    8.7130 N   0  0  0  0  0  0  0  0  0  0  0  0
    0.9200   26.7780    8.6620 C   0  0  0  0  0  0  0  0  0  0  0  0
   -0.2490   30.1060    7.9230 N   0  0  0  0  0  0  0  0  0  0  0  0
    0.5940   30.9320    7.1550 C   0  0  0  0  0  0  0  0  0  0  0  0
    1.7250   30.3280    6.8020 N   0  0  0  0  0  0  0  0  0  0  0  0
   -1.5860   30.5060    8.4920 C   0  0  0  0  0  0  0  0  0  0  0  0
   -1.7630   26.4910   11.5120 C   0  0  0  0  0  0  0  0  0  0  0  0
   -0.6890   27.5060   11.8480 C   0  0  0  0  0  0  0  0  0  0  0  0
    0.0750   27.0870   12.9610 O   0  0  0  0  0  0  0  0  0  0  0  0
   -2.5730   26.9470   10.4450 O   0  0  0  0  0  0  0  0  0  0  0  0
  1  2  2  0  0  0  0
  2  3  1  0  0  0  0
  3  4  1  0  0  0  0
  4  5  2  0  0  0  0
  5  6  1  0  0  0  0
  6  7  2  0  0  0  0
  7  8  1  0  0  0  0
  8  9  2  0  0  0  0
  9  4  1  0  0  0  0
  6 10  1  0  0  0  0
  2 11  1  0  0  0  0
 11 12  2  0  0  0  0
 12 13  1  0  0  0  0
 13 14  2  0  0  0  0
 14  1  1  0  0  0  0
 12 15  1  0  0  0  0
 15 16  1  0  0  0  0
 16 17  2  0  0  0  0
 17 11  1  0  0  0  0
 15 18  1  0  0  0  0
 19 20  1  0  0  0  0
 20 21  1  0  0  0  0
 19 22  1  0  0  0  0
M  END
$$$$
1E1V_extract
  -MTS-   01061521513D 0   0.00000     0.00000     0

 18 20  0  0  0  0  0  0  0  0999 V2000
    2.4590   27.9220    7.6650 N   0  0  0  0  0  0  0  0  0  0  0  0
    1.3420   28.0820    8.3750 C   0  0  0  0  0  0  0  0  0  0  0  0
    0.7500   27.1180    9.1900 O   0  0  0  0  0  0  0  0  0  0  0  0
    1.7460   26.0950    9.4890 C   0  0  0  0  0  0  0  0  0  0  0  0
    1.0310   25.3070   10.6600 C   0  0  0  0  0  0  0  0  0  0  0  0
    1.9130   24.0570   10.5630 C   0  0  0  0  0  0  0  0  0  0  0  0
    1.4430   23.0360   11.6410 C   0  0  0  0  0  0  0  0  0  0  0  0
    0.2550   22.3860   10.8140 C   0  0  0  0  0  0  0  0  0  0  0  0
   -0.7070   23.5750   11.0520 C   0  0  0  0  0  0  0  0  0  0  0  0
   -0.1660   24.5410    9.9990 C   0  0  0  0  0  0  0  0  0  0  0  0
    0.7500   29.3420    8.3310 C   0  0  0  0  0  0  0  0  0  0  0  0
    1.2890   30.3370    7.5760 C   0  0  0  0  0  0  0  0  0  0  0  0
    2.3790   30.0780    6.8630 N   0  0  0  0  0  0  0  0  0  0  0  0
    2.9820   28.8750    6.9020 C   0  0  0  0  0  0  0  0  0  0  0  0
    4.1210   28.8860    6.1640 N   0  0  0  0  0  0  0  0  0  0  0  0
    0.5650   31.4420    7.7100 N   0  0  0  0  0  0  0  0  0  0  0  0
   -0.5100   31.2460    8.5070 C   0  0  0  0  0  0  0  0  0  0  0  0
   -0.2950   29.9410    8.8860 N   0  0  0  0  0  0  0  0  0  0  0  0
  1  2  2  0  0  0  0
  2  3  1  0  0  0  0
  3  4  1  0  0  0  0
  4  5  1  0  0  0  0
  5  6  1  0  0  0  0
  6  7  1  0  0  0  0
  7  8  1  0  0  0  0
  8  9  1  0  0  0  0
  9 10  1  0  0  0  0
 10  5  1  0  0  0  0
  2 11  1  0  0  0  0
 11 12  2  0  0  0  0
 12 13  1  0  0  0  0
 13 14  2  0  0  0  0
 14  1  1  0  0  0  0
 14 15  1  0  0  0  0
 12 16  1  0  0  0  0
 16 17  1  0  0  0  0
 17 18  2  0  0  0  0
 18 11  1  0  0  0  0
M  END
$$$$
1G5S_extract
  -MTS-   01061521513D 0   0.00000     0.00000     0

 30 34  0  0  0  0  0  0  0  0999 V2000
   -1.6610   30.6910    8.3870 C   0  0  0  0  0  0  0  0  0  0  0  0
   -2.9760   29.9750    8.3990 C   0  0  0  0  0  0  0  0  0  0  0  0
   -3.4640   30.0080    9.7710 C   0  0  0  0  0  0  0  0  0  0  0  0
   -2.8850   31.1910   10.3310 C   0  0  0  0  0  0  0  0  0  0  0  0
   -1.4780   31.0430    9.8740 C   0  0  0  0  0  0  0  0  0  0  0  0
   -0.3530   30.4000    7.7410 N   0  0  0  0  0  0  0  0  0  0  0  0
    0.4500   31.2420    6.9470 C   0  0  0  0  0  0  0  0  0  0  0  0
    1.5660   30.6220    6.5440 N   0  0  0  0  0  0  0  0  0  0  0  0
    1.4830   29.3680    7.0810 C   0  0  0  0  0  0  0  0  0  0  0  0
    0.3170   29.2020    7.8280 C   0  0  0  0  0  0  0  0  0  0  0  0
   -0.1190   28.1180    8.5100 N   0  0  0  0  0  0  0  0  0  0  0  0
    0.6750   27.0910    8.4500 C   0  0  0  0  0  0  0  0  0  0  0  0
    0.2940   25.8660    9.2360 N   0  0  0  0  0  0  0  0  0  0  0  0
   -0.9700   25.8470   10.1710 C   0  0  0  0  0  0  0  0  0  0  0  0
   -1.0670   24.3090   10.6590 C   0  0  0  0  0  0  0  0  0  0  0  0
   -1.8990   24.2350   11.9480 C   0  0  0  0  0  0  0  0  0  0  0  0
   -1.4810   25.1950   13.0280 C   0  0  0  0  0  0  0  0  0  0  0  0
   -1.6260   26.5980   12.4890 C   0  0  0  0  0  0  0  0  0  0  0  0
   -0.7290   26.8290   11.2730 C   0  0  0  0  0  0  0  0  0  0  0  0
   -2.3770   25.0110   14.2370 N   0  0  0  0  0  0  0  0  0  0  0  0
    1.8870   27.0740    7.7500 N   0  0  0  0  0  0  0  0  0  0  0  0
    2.3530   28.1950    7.0420 C   0  0  0  0  0  0  0  0  0  0  0  0
    3.6020   28.1550    6.3450 N   0  0  0  0  0  0  0  0  0  0  0  0
    4.3770   26.9190    6.4130 C   0  0  0  0  0  0  0  0  0  0  0  0
    4.7400   26.1880    5.3260 C   0  0  0  0  0  0  0  0  0  0  0  0
    4.1720   24.9610    5.0400 C   0  0  0  0  0  0  0  0  0  0  0  0
    4.5880   24.2430    3.8850 C   0  0  0  0  0  0  0  0  0  0  0  0
    5.5760   24.7850    3.0460 C   0  0  0  0  0  0  0  0  0  0  0  0
    6.1330   26.0150    3.3550 C   0  0  0  0  0  0  0  0  0  0  0  0
    5.7180   26.7240    4.4960 C   0  0  0  0  0  0  0  0  0  0  0  0
  1  2  1  0  0  0  0
  2  3  1  0  0  0  0
  3  4  1  0  0  0  0
  4  5  1  0  0  0  0
  5  1  1  0  0  0  0
  1  6  1  0  0  0  0
  6  7  1  0  0  0  0
  7  8  2  0  0  0  0
  8  9  1  0  0  0  0
  9 10  2  0  0  0  0
 10  6  1  0  0  0  0
 10 11  1  0  0  0  0
 11 12  2  0  0  0  0
 12 13  1  0  0  0  0
 13 14  1  0  0  0  0
 14 15  1  0  0  0  0
 15 16  1  0  0  0  0
 16 17  1  0  0  0  0
 17 18  1  0  0  0  0
 18 19  1  0  0  0  0
 19 14  1  0  0  0  0
 17 20  1  0  0  0  0
 12 21  1  0  0  0  0
 21 22  2  0  0  0  0
 22  9  1  0  0  0  0
 22 23  1  0  0  0  0
 23 24  1  0  0  0  0
 24 25  1  0  0  0  0
 25 26  2  0  0  0  0
 26 27  1  0  0  0  0
 27 28  2  0  0  0  0
 28 29  1  0  0  0  0
 29 30  2  0  0  0  0
 30 25  1  0  0  0  0
M  END
$$$$
1GIH_extract
  -MTS-   01061521513D 0   0.00000     0.00000     0

 23 26  0  0  0  0  0  0  0  0999 V2000
   -0.8170   28.7570    9.3790 C   0  0  0  0  0  0  0  0  0  0  0  0
   -0.0340   29.5970    8.5540 C   0  0  0  0  0  0  0  0  0  0  0  0
    1.1900   29.0810    7.9760 N   0  0  0  0  0  0  0  0  0  0  0  0
    2.0950   29.5990    7.1650 C   0  0  0  0  0  0  0  0  0  0  0  0
    3.0820   28.7970    6.7880 N   0  0  0  0  0  0  0  0  0  0  0  0
    3.4870   27.4970    7.1960 C   0  0  0  0  0  0  0  0  0  0  0  0
    4.4220   26.7240    6.5080 C   0  0  0  0  0  0  0  0  0  0  0  0
    4.7280   25.4430    7.0170 C   0  0  0  0  0  0  0  0  0  0  0  0
    4.1000   24.9840    8.1830 C   0  0  0  0  0  0  0  0  0  0  0  0
    3.1810   25.8290    8.8070 C   0  0  0  0  0  0  0  0  0  0  0  0
    2.9100   27.0310    8.3040 N   0  0  0  0  0  0  0  0  0  0  0  0
    2.0270   30.7740    6.7920 O   0  0  0  0  0  0  0  0  0  0  0  0
   -0.5020   30.9100    8.3400 C   0  0  0  0  0  0  0  0  0  0  0  0
   -1.6990   31.3720    8.9130 C   0  0  0  0  0  0  0  0  0  0  0  0
   -2.4750   30.5500    9.7200 C   0  0  0  0  0  0  0  0  0  0  0  0
   -2.0340   29.2350    9.9530 C   0  0  0  0  0  0  0  0  0  0  0  0
   -2.6490   28.1780   10.7500 C   0  0  0  0  0  0  0  0  0  0  0  0
   -1.8300   27.1100   10.6540 N   0  0  0  0  0  0  0  0  0  0  0  0
   -0.6410   27.3180    9.8300 C   0  0  0  0  0  0  0  0  0  0  0  0
    0.4380   26.9950   10.8750 C   0  0  0  0  0  0  0  0  0  0  0  0
   -0.1760   25.8440   11.6950 C   0  0  0  0  0  0  0  0  0  0  0  0
   -1.6880   26.1130   11.7230 C   0  0  0  0  0  0  0  0  0  0  0  0
   -3.6870   28.2700   11.3620 O   0  0  0  0  0  0  0  0  0  0  0  0
  1  2  2  0  0  0  0
  2  3  1  0  0  0  0
  3  4  1  0  0  0  0
  4  5  1  0  0  0  0
  5  6  1  0  0  0  0
  6  7  2  0  0  0  0
  7  8  1  0  0  0  0
  8  9  2  0  0  0  0
  9 10  1  0  0  0  0
 10 11  2  0  0  0  0
 11  6  1  0  0  0  0
  4 12  2  0  0  0  0
  2 13  1  0  0  0  0
 13 14  2  0  0  0  0
 14 15  1  0  0  0  0
 15 16  2  0  0  0  0
 16  1  1  0  0  0  0
 16 17  1  0  0  0  0
 17 18  1  0  0  0  0
 18 19  1  0  0  0  0
 19  1  1  0  0  0  0
 19 20  1  0  0  0  0
 20 21  1  0  0  0  0
 21 22  1  0  0  0  0
 22 18  1  0  0  0  0
 17 23  2  0  0  0  0
M  END
$$$$
1GZ8_extract
  -MTS-   01061521513D 0   0.00000     0.00000     0

 17 18  0  0  0  0  0  0  0  0999 V2000
    1.9920   28.5340    6.7860 C   0  0  0  0  0  0  0  0  0  0  0  0
    1.3720   27.6270    7.6000 N   0  0  0  0  0  0  0  0  0  0  0  0
    0.3590   27.9110    8.3940 C   0  0  0  0  0  0  0  0  0  0  0  0
   -0.0410   29.2950    8.5050 C   0  0  0  0  0  0  0  0  0  0  0  0
    0.6400   30.1890    7.6180 C   0  0  0  0  0  0  0  0  0  0  0  0
    0.0280   31.3440    7.8840 N   0  0  0  0  0  0  0  0  0  0  0  0
   -0.9260   31.1920    8.7910 C   0  0  0  0  0  0  0  0  0  0  0  0
   -0.9880   29.9560    9.1980 N   0  0  0  0  0  0  0  0  0  0  0  0
    1.6580   29.8200    6.8070 N   0  0  0  0  0  0  0  0  0  0  0  0
   -0.2170   26.9890    9.1590 O   0  0  0  0  0  0  0  0  0  0  0  0
    0.0110   25.6210    8.9570 C   0  0  0  0  0  0  0  0  0  0  0  0
   -0.7510   24.7750    9.9390 C   0  0  0  0  0  0  0  0  0  0  0  0
   -0.2660   23.3550    9.9580 C   0  0  0  0  0  0  0  0  0  0  0  0
    0.0620   22.9160   11.3710 C   0  0  0  0  0  0  0  0  0  0  0  0
   -1.2820   22.4410    9.3060 C   0  0  0  0  0  0  0  0  0  0  0  0
   -1.6790   25.2070   10.6620 O   0  0  0  0  0  0  0  0  0  0  0  0
    2.9940   28.1580    5.9800 N   0  0  0  0  0  0  0  0  0  0  0  0
  1  2  1  0  0  0  0
  2  3  2  0  0  0  0
  3  4  1  0  0  0  0
  4  5  2  0  0  0  0
  5  6  1  0  0  0  0
  6  7  2  0  0  0  0
  7  8  1  0  0  0  0
  8  4  1  0  0  0  0
  5  9  1  0  0  0  0
  9  1  2  0  0  0  0
  3 10  1  0  0  0  0
 10 11  1  0  0  0  0
 11 12  1  0  0  0  0
 12 13  1  0  0  0  0
 13 14  1  0  0  0  0
 13 15  1  0  0  0  0
 12 16  2  0  0  0  0
  1 17  1  0  0  0  0
M  END
$$$$
1H00_extract
  -MTS-   01061521513D 0   0.00000     0.00000     0

 60 64  0  0  0  0  0  0  0  0999 V2000
    3.8720   26.8910    5.8750 C   0  0  0  0  0  0  0  0  0  0  0  0
    3.4830   27.5780    7.0570 C   0  0  0  0  0  0  0  0  0  0  0  0
    3.7160   26.9660    8.3320 C   0  0  0  0  0  0  0  0  0  0  0  0
    4.3210   25.6950    8.4180 C   0  0  0  0  0  0  0  0  0  0  0  0
    4.7070   25.0060    7.2370 C   0  0  0  0  0  0  0  0  0  0  0  0
    5.2900   23.7560    7.4360 O   0  0  0  0  0  0  0  0  0  0  0  0
    4.5510   22.5230    7.6590 C   0  0  0  0  0  0  0  0  0  0  0  0
    5.4870   21.3050    7.7560 C   0  0  0  0  0  0  0  0  0  0  0  0
    6.3380   21.3880    8.8490 O   0  0  0  0  0  0  0  0  0  0  0  0
    4.8640   19.8970    7.5910 C   0  0  0  0  0  0  0  0  0  0  0  0
    5.7170   18.7180    7.9590 N   0  0  0  0  0  0  0  0  0  0  0  0
    4.9070   17.6010    8.5300 C   0  0  0  0  0  0  0  0  0  0  0  0
    6.5480   18.2150    6.8320 C   0  0  0  0  0  0  0  0  0  0  0  0
    4.4810   25.6130    5.9600 C   0  0  0  0  0  0  0  0  0  0  0  0
    2.8600   28.8900    6.9090 N   0  0  0  0  0  0  0  0  0  0  0  0
    1.6760   29.5480    7.4420 C   0  0  0  0  0  0  0  0  0  0  0  0
    1.4550   30.8190    7.0470 N   0  0  0  0  0  0  0  0  0  0  0  0
    0.3810   31.4510    7.5290 C   0  0  0  0  0  0  0  0  0  0  0  0
   -0.5150   30.9440    8.3800 N   0  0  0  0  0  0  0  0  0  0  0  0
   -0.3440   29.6750    8.8080 C   0  0  0  0  0  0  0  0  0  0  0  0
    0.7740   28.9000    8.3550 C   0  0  0  0  0  0  0  0  0  0  0  0
   -1.3430   29.1630    9.7390 N   0  0  0  0  0  0  0  0  0  0  0  0
   -1.3990   28.0870   10.7490 C   0  0  0  0  0  0  0  0  0  0  0  0
   -0.2550   27.6080   11.5000 C   0  0  0  0  0  0  0  0  0  0  0  0
   -0.4070   26.5670   12.4520 C   0  0  0  0  0  0  0  0  0  0  0  0
   -1.6780   25.9910   12.6780 C   0  0  0  0  0  0  0  0  0  0  0  0
   -2.8070   26.4480   11.9540 C   0  0  0  0  0  0  0  0  0  0  0  0
   -2.6740   27.4900   10.9990 C   0  0  0  0  0  0  0  0  0  0  0  0
   -3.7910   27.9030   10.3210 F   0  0  0  0  0  0  0  0  0  0  0  0
    0.9980   28.1220   11.3260 F   0  0  0  0  0  0  0  0  0  0  0  0
    3.8720   26.8910    5.8750 C   0  0  0  0  0  0  0  0  0  0  0  0
    3.4830   27.5780    7.0570 C   0  0  0  0  0  0  0  0  0  0  0  0
    3.7160   26.9660    8.3320 C   0  0  0  0  0  0  0  0  0  0  0  0
    4.3210   25.6950    8.4180 C   0  0  0  0  0  0  0  0  0  0  0  0
    4.7070   25.0060    7.2370 C   0  0  0  0  0  0  0  0  0  0  0  0
    5.2900   23.7560    7.4360 O   0  0  0  0  0  0  0  0  0  0  0  0
    4.5510   22.5230    7.6590 C   0  0  0  0  0  0  0  0  0  0  0  0
    5.4260   21.2780    7.9200 C   0  0  0  0  0  0  0  0  0  0  0  0
    5.8420   21.2560    9.2840 O   0  0  0  0  0  0  0  0  0  0  0  0
    6.6200   21.0330    6.9680 C   0  0  0  0  0  0  0  0  0  0  0  0
    6.5370   19.8220    6.0910 N   0  0  0  0  0  0  0  0  0  0  0  0
    7.3280   19.9860    4.8370 C   0  0  0  0  0  0  0  0  0  0  0  0
    6.9370   18.5670    6.7860 C   0  0  0  0  0  0  0  0  0  0  0  0
    4.4810   25.6130    5.9600 C   0  0  0  0  0  0  0  0  0  0  0  0
    2.8600   28.8900    6.9090 N   0  0  0  0  0  0  0  0  0  0  0  0
    1.6760   29.5480    7.4420 C   0  0  0  0  0  0  0  0  0  0  0  0
    1.4550   30.8190    7.0470 N   0  0  0  0  0  0  0  0  0  0  0  0
    0.3810   31.4510    7.5290 C   0  0  0  0  0  0  0  0  0  0  0  0
   -0.5150   30.9440    8.3800 N   0  0  0  0  0  0  0  0  0  0  0  0
   -0.3440   29.6750    8.8080 C   0  0  0  0  0  0  0  0  0  0  0  0
    0.7740   28.9000    8.3550 C   0  0  0  0  0  0  0  0  0  0  0  0
   -1.3430   29.1630    9.7390 N   0  0  0  0  0  0  0  0  0  0  0  0
   -1.8350   27.8690   10.2820 C   0  0  0  0  0  0  0  0  0  0  0  0
   -1.1530   26.5890   10.1860 C   0  0  0  0  0  0  0  0  0  0  0  0
   -1.7340   25.4260   10.7550 C   0  0  0  0  0  0  0  0  0  0  0  0
   -2.9780   25.4980   11.4190 C   0  0  0  0  0  0  0  0  0  0  0  0
   -3.6580   26.7340   11.5230 C   0  0  0  0  0  0  0  0  0  0  0  0
   -3.0970   27.9120   10.9620 C   0  0  0  0  0  0  0  0  0  0  0  0
   -3.7900   29.0860   11.0880 F   0  0  0  0  0  0  0  0  0  0  0  0
    0.0480   26.4360    9.5640 F   0  0  0  0  0  0  0  0  0  0  0  0
  1  2  2  0  0  0  0
  2  3  1  0  0  0  0
  3  4  2  0  0  0  0
  4  5  1  0  0  0  0
  5  6  1  0  0  0  0
  6  7  1  0  0  0  0
  7  8  1  0  0  0  0
  8  9  1  0  0  0  0
  8 10  1  0  0  0  0
 10 11  1  0  0  0  0
 11 12  1  0  0  0  0
 11 13  1  0  0  0  0
  5 14  2  0  0  0  0
 14  1  1  0  0  0  0
  2 15  1  0  0  0  0
 15 16  1  0  0  0  0
 16 17  1  0  0  0  0
 17 18  2  0  0  0  0
 18 19  1  0  0  0  0
 19 20  2  0  0  0  0
 20 21  1  0  0  0  0
 21 16  2  0  0  0  0
 20 22  1  0  0  0  0
 22 23  1  0  0  0  0
 23 24  2  0  0  0  0
 24 25  1  0  0  0  0
 25 26  2  0  0  0  0
 26 27  1  0  0  0  0
 27 28  2  0  0  0  0
 28 23  1  0  0  0  0
 28 29  1  0  0  0  0
 24 30  1  0  0  0  0
 31 32  2  0  0  0  0
 32 33  1  0  0  0  0
 33 34  2  0  0  0  0
 34 35  1  0  0  0  0
 35 36  1  0  0  0  0
 36 37  1  0  0  0  0
 37 38  1  0  0  0  0
 38 39  1  0  0  0  0
 38 40  1  0  0  0  0
 40 41  1  0  0  0  0
 41 42  1  0  0  0  0
 41 43  1  0  0  0  0
 35 44  2  0  0  0  0
 44 31  1  0  0  0  0
 32 45  1  0  0  0  0
 45 46  1  0  0  0  0
 46 47  1  0  0  0  0
 47 48  2  0  0  0  0
 48 49  1  0  0  0  0
 49 50  2  0  0  0  0
 50 51  1  0  0  0  0
 51 46  2  0  0  0  0
 50 52  1  0  0  0  0
 52 53  1  0  0  0  0
 53 54  2  0  0  0  0
 54 55  1  0  0  0  0
 55 56  2  0  0  0  0
 56 57  1  0  0  0  0
 57 58  2  0  0  0  0
 58 53  1  0  0  0  0
 58 59  1  0  0  0  0
 54 60  1  0  0  0  0
M  END
$$$$
1H01_extract
  -MTS-   01061521513D 0   0.00000     0.00000     0

 30 32  0  0  0  0  0  0  0  0999 V2000
    3.8890   22.5080    8.2180 C   0  0  0  0  0  0  0  0  0  0  0  0
    4.6440   21.2070    8.5390 C   0  0  0  0  0  0  0  0  0  0  0  0
    5.0480   20.7000    7.2830 O   0  0  0  0  0  0  0  0  0  0  0  0
    5.8990   21.2890    9.5010 C   0  0  0  0  0  0  0  0  0  0  0  0
    5.6520   21.4090   11.0020 N   0  0  0  0  0  0  0  0  0  0  0  0
    4.4670   20.6150   11.4590 C   0  0  0  0  0  0  0  0  0  0  0  0
    6.8280   21.0500   11.8410 C   0  0  0  0  0  0  0  0  0  0  0  0
    4.7770   23.5800    7.7720 O   0  0  0  0  0  0  0  0  0  0  0  0
    4.3240   24.8820    7.5340 C   0  0  0  0  0  0  0  0  0  0  0  0
    4.7280   25.5900    6.3700 C   0  0  0  0  0  0  0  0  0  0  0  0
    4.2550   26.9090    6.1330 C   0  0  0  0  0  0  0  0  0  0  0  0
    3.3620   27.5280    7.0580 C   0  0  0  0  0  0  0  0  0  0  0  0
    2.9700   26.8060    8.2270 C   0  0  0  0  0  0  0  0  0  0  0  0
    3.4360   25.5030    8.4620 C   0  0  0  0  0  0  0  0  0  0  0  0
    2.8130   28.8770    6.9000 N   0  0  0  0  0  0  0  0  0  0  0  0
    1.6430   29.5430    7.4160 C   0  0  0  0  0  0  0  0  0  0  0  0
    0.8380   28.8580    8.2190 N   0  0  0  0  0  0  0  0  0  0  0  0
   -0.2540   29.4290    8.7310 C   0  0  0  0  0  0  0  0  0  0  0  0
   -0.5690   30.7880    8.4370 C   0  0  0  0  0  0  0  0  0  0  0  0
    0.3580   31.4520    7.5630 C   0  0  0  0  0  0  0  0  0  0  0  0
    1.4570   30.8180    7.0650 N   0  0  0  0  0  0  0  0  0  0  0  0
   -1.1070   28.6490    9.5920 N   0  0  0  0  0  0  0  0  0  0  0  0
   -1.0040   27.2650   10.0270 C   0  0  0  0  0  0  0  0  0  0  0  0
   -0.6550   26.2350    9.1160 C   0  0  0  0  0  0  0  0  0  0  0  0
   -0.5500   24.9030    9.5370 C   0  0  0  0  0  0  0  0  0  0  0  0
   -0.7920   24.5600   10.8840 C   0  0  0  0  0  0  0  0  0  0  0  0
   -1.1410   25.5720   11.8120 C   0  0  0  0  0  0  0  0  0  0  0  0
   -1.2440   26.9230   11.3860 C   0  0  0  0  0  0  0  0  0  0  0  0
   -1.6630   28.1420   12.5710 Cl  0  0  0  0  0  0  0  0  0  0  0  0
   -0.1020   23.6880    8.3670 Cl  0  0  0  0  0  0  0  0  0  0  0  0
  1  2  1  0  0  0  0
  2  3  1  0  0  0  0
  2  4  1  0  0  0  0
  4  5  1  0  0  0  0
  5  6  1  0  0  0  0
  5  7  1  0  0  0  0
  1  8  1  0  0  0  0
  8  9  1  0  0  0  0
  9 10  2  0  0  0  0
 10 11  1  0  0  0  0
 11 12  2  0  0  0  0
 12 13  1  0  0  0  0
 13 14  2  0  0  0  0
 14  9  1  0  0  0  0
 12 15  1  0  0  0  0
 15 16  1  0  0  0  0
 16 17  2  0  0  0  0
 17 18  1  0  0  0  0
 18 19  2  0  0  0  0
 19 20  1  0  0  0  0
 20 21  2  0  0  0  0
 21 16  1  0  0  0  0
 18 22  1  0  0  0  0
 22 23  1  0  0  0  0
 23 24  2  0  0  0  0
 24 25  1  0  0  0  0
 25 26  2  0  0  0  0
 26 27  1  0  0  0  0
 27 28  2  0  0  0  0
 28 23  1  0  0  0  0
 28 29  1  0  0  0  0
 25 30  1  0  0  0  0
M  END
$$$$
1H07_extract
  -MTS-   01061521513D 0   0.00000     0.00000     0

 66 70  0  0  0  0  0  0  0  0999 V2000
    4.5630   25.6270    6.1130 C   0  0  0  0  0  0  0  0  0  0  0  0
    4.2690   25.0770    7.3940 C   0  0  0  0  0  0  0  0  0  0  0  0
    4.6330   23.7790    7.7310 O   0  0  0  0  0  0  0  0  0  0  0  0
    4.1160   23.1220    8.9320 C   0  0  0  0  0  0  0  0  0  0  0  0
    4.6300   21.6980    9.1050 C   0  0  0  0  0  0  0  0  0  0  0  0
    3.5890   20.9000    9.6900 O   0  0  0  0  0  0  0  0  0  0  0  0
    5.9400   21.5750    9.9290 C   0  0  0  0  0  0  0  0  0  0  0  0
    5.8930   20.6060   11.0650 N   0  0  0  0  0  0  0  0  0  0  0  0
    7.0200   19.6290   11.0540 C   0  0  0  0  0  0  0  0  0  0  0  0
    5.7030   21.2320   12.3980 C   0  0  0  0  0  0  0  0  0  0  0  0
    3.5860   25.8280    8.3430 C   0  0  0  0  0  0  0  0  0  0  0  0
    3.1860   27.0950    8.0720 C   0  0  0  0  0  0  0  0  0  0  0  0
    3.4340   27.6790    6.8360 C   0  0  0  0  0  0  0  0  0  0  0  0
    4.1370   26.9610    5.8280 C   0  0  0  0  0  0  0  0  0  0  0  0
    2.9200   29.0350    6.6560 N   0  0  0  0  0  0  0  0  0  0  0  0
    1.6820   29.6340    7.2160 C   0  0  0  0  0  0  0  0  0  0  0  0
    1.3940   30.9160    6.9330 N   0  0  0  0  0  0  0  0  0  0  0  0
    0.2710   31.4250    7.4520 C   0  0  0  0  0  0  0  0  0  0  0  0
   -0.6120   30.7750    8.2320 N   0  0  0  0  0  0  0  0  0  0  0  0
   -0.3870   29.4700    8.5770 C   0  0  0  0  0  0  0  0  0  0  0  0
    0.7780   28.8550    8.0640 C   0  0  0  0  0  0  0  0  0  0  0  0
   -1.3970   28.7030    9.4670 N   0  0  0  0  0  0  0  0  0  0  0  0
   -2.6730   29.3980    9.8930 C   0  0  0  0  0  0  0  0  0  0  0  0
   -2.7130   30.5940   10.6520 C   0  0  0  0  0  0  0  0  0  0  0  0
   -2.7580   31.5740   11.2740 N   0  0  0  0  0  0  0  0  0  0  0  0
   -1.1720   27.3060   10.0680 C   0  0  0  0  0  0  0  0  0  0  0  0
   -1.6710   26.1270    9.4250 C   0  0  0  0  0  0  0  0  0  0  0  0
   -1.4720   24.8350   10.0110 C   0  0  0  0  0  0  0  0  0  0  0  0
   -0.7710   24.7040   11.2450 C   0  0  0  0  0  0  0  0  0  0  0  0
   -0.2750   25.8580   11.8810 C   0  0  0  0  0  0  0  0  0  0  0  0
   -0.4680   27.1370   11.3060 C   0  0  0  0  0  0  0  0  0  0  0  0
    0.2370   28.6210   12.2540 Br  0  0  0  0  0  0  0  0  0  0  0  0
   -0.5560   23.3350   11.8890 C   0  0  0  0  0  0  0  0  0  0  0  0
    4.5630   25.6270    6.1130 C   0  0  0  0  0  0  0  0  0  0  0  0
    4.2690   25.0770    7.3940 C   0  0  0  0  0  0  0  0  0  0  0  0
    4.6330   23.7790    7.7310 O   0  0  0  0  0  0  0  0  0  0  0  0
    4.1160   23.1220    8.9320 C   0  0  0  0  0  0  0  0  0  0  0  0
    4.6430   21.7070    9.0730 C   0  0  0  0  0  0  0  0  0  0  0  0
    4.7640   21.1080    7.7850 O   0  0  0  0  0  0  0  0  0  0  0  0
    5.9520   21.5720    9.8820 C   0  0  0  0  0  0  0  0  0  0  0  0
    5.9830   20.4460   10.8630 N   0  0  0  0  0  0  0  0  0  0  0  0
    7.1120   19.5020   10.6360 C   0  0  0  0  0  0  0  0  0  0  0  0
    5.8740   20.8660   12.2900 C   0  0  0  0  0  0  0  0  0  0  0  0
    3.5860   25.8280    8.3430 C   0  0  0  0  0  0  0  0  0  0  0  0
    3.1860   27.0950    8.0720 C   0  0  0  0  0  0  0  0  0  0  0  0
    3.4340   27.6790    6.8360 C   0  0  0  0  0  0  0  0  0  0  0  0
    4.1370   26.9610    5.8280 C   0  0  0  0  0  0  0  0  0  0  0  0
    2.9200   29.0350    6.6560 N   0  0  0  0  0  0  0  0  0  0  0  0
    1.6820   29.6340    7.2160 C   0  0  0  0  0  0  0  0  0  0  0  0
    1.3940   30.9160    6.9330 N   0  0  0  0  0  0  0  0  0  0  0  0
    0.2710   31.4250    7.4520 C   0  0  0  0  0  0  0  0  0  0  0  0
   -0.6120   30.7750    8.2320 N   0  0  0  0  0  0  0  0  0  0  0  0
   -0.3870   29.4700    8.5770 C   0  0  0  0  0  0  0  0  0  0  0  0
    0.7780   28.8550    8.0640 C   0  0  0  0  0  0  0  0  0  0  0  0
   -1.3970   28.7030    9.4670 N   0  0  0  0  0  0  0  0  0  0  0  0
   -2.6730   29.3980    9.8930 C   0  0  0  0  0  0  0  0  0  0  0  0
   -2.7130   30.5940   10.6520 C   0  0  0  0  0  0  0  0  0  0  0  0
   -2.7580   31.5740   11.2740 N   0  0  0  0  0  0  0  0  0  0  0  0
   -1.1720   27.3060   10.0680 C   0  0  0  0  0  0  0  0  0  0  0  0
   -1.6710   26.1270    9.4250 C   0  0  0  0  0  0  0  0  0  0  0  0
   -1.4720   24.8350   10.0110 C   0  0  0  0  0  0  0  0  0  0  0  0
   -0.7710   24.7040   11.2450 C   0  0  0  0  0  0  0  0  0  0  0  0
   -0.2750   25.8580   11.8810 C   0  0  0  0  0  0  0  0  0  0  0  0
   -0.4680   27.1370   11.3060 C   0  0  0  0  0  0  0  0  0  0  0  0
    0.2370   28.6210   12.2540 Br  0  0  0  0  0  0  0  0  0  0  0  0
   -0.5560   23.3350   11.8890 C   0  0  0  0  0  0  0  0  0  0  0  0
  1  2  2  0  0  0  0
  2  3  1  0  0  0  0
  3  4  1  0  0  0  0
  4  5  1  0  0  0  0
  5  6  1  0  0  0  0
  5  7  1  0  0  0  0
  7  8  1  0  0  0  0
  8  9  1  0  0  0  0
  8 10  1  0  0  0  0
  2 11  1  0  0  0  0
 11 12  2  0  0  0  0
 12 13  1  0  0  0  0
 13 14  2  0  0  0  0
 14  1  1  0  0  0  0
 13 15  1  0  0  0  0
 15 16  1  0  0  0  0
 16 17  1  0  0  0  0
 17 18  2  0  0  0  0
 18 19  1  0  0  0  0
 19 20  2  0  0  0  0
 20 21  1  0  0  0  0
 21 16  2  0  0  0  0
 20 22  1  0  0  0  0
 22 23  1  0  0  0  0
 23 24  1  0  0  0  0
 24 25  3  0  0  0  0
 22 26  1  0  0  0  0
 26 27  2  0  0  0  0
 27 28  1  0  0  0  0
 28 29  2  0  0  0  0
 29 30  1  0  0  0  0
 30 31  2  0  0  0  0
 31 26  1  0  0  0  0
 31 32  1  0  0  0  0
 29 33  1  0  0  0  0
 34 35  2  0  0  0  0
 35 36  1  0  0  0  0
 36 37  1  0  0  0  0
 37 38  1  0  0  0  0
 38 39  1  0  0  0  0
 38 40  1  0  0  0  0
 40 41  1  0  0  0  0
 41 42  1  0  0  0  0
 41 43  1  0  0  0  0
 35 44  1  0  0  0  0
 44 45  2  0  0  0  0
 45 46  1  0  0  0  0
 46 47  2  0  0  0  0
 47 34  1  0  0  0  0
 46 48  1  0  0  0  0
 48 49  1  0  0  0  0
 49 50  1  0  0  0  0
 50 51  2  0  0  0  0
 51 52  1  0  0  0  0
 52 53  2  0  0  0  0
 53 54  1  0  0  0  0
 54 49  2  0  0  0  0
 53 55  1  0  0  0  0
 55 56  1  0  0  0  0
 56 57  1  0  0  0  0
 57 58  3  0  0  0  0
 55 59  1  0  0  0  0
 59 60  2  0  0  0  0
 60 61  1  0  0  0  0
 61 62  2  0  0  0  0
 62 63  1  0  0  0  0
 63 64  2  0  0  0  0
 64 59  1  0  0  0  0
 64 65  1  0  0  0  0
 62 66  1  0  0  0  0
M  END
$$$$
1H08_extract
  -MTS-   01061521513D 0   0.00000     0.00000     0

 29 31  0  0  0  0  0  0  0  0999 V2000
    4.7900   22.4330    8.0950 C   0  0  0  0  0  0  0  0  0  0  0  0
    5.6500   21.2290    8.5770 C   0  0  0  0  0  0  0  0  0  0  0  0
    6.3500   20.7040    7.4530 O   0  0  0  0  0  0  0  0  0  0  0  0
    6.6820   21.6860    9.6730 C   0  0  0  0  0  0  0  0  0  0  0  0
    6.4910   21.2010   11.1090 N   0  0  0  0  0  0  0  0  0  0  0  0
    7.3530   20.0610   11.5330 C   0  0  0  0  0  0  0  0  0  0  0  0
    5.0900   21.1180   11.6220 C   0  0  0  0  0  0  0  0  0  0  0  0
    5.6500   23.4740    7.4980 O   0  0  0  0  0  0  0  0  0  0  0  0
    5.0770   24.7660    7.3560 C   0  0  0  0  0  0  0  0  0  0  0  0
    4.1110   25.2630    8.2810 C   0  0  0  0  0  0  0  0  0  0  0  0
    3.5680   26.5550    8.1090 C   0  0  0  0  0  0  0  0  0  0  0  0
    3.9800   27.3790    7.0060 C   0  0  0  0  0  0  0  0  0  0  0  0
    4.9410   26.8910    6.0840 C   0  0  0  0  0  0  0  0  0  0  0  0
    5.4900   25.5920    6.2540 C   0  0  0  0  0  0  0  0  0  0  0  0
    3.3970   28.7120    6.8360 N   0  0  0  0  0  0  0  0  0  0  0  0
    2.2180   29.3700    7.3650 C   0  0  0  0  0  0  0  0  0  0  0  0
    1.4380   28.6980    8.2140 N   0  0  0  0  0  0  0  0  0  0  0  0
    0.3410   29.2720    8.7120 C   0  0  0  0  0  0  0  0  0  0  0  0
    0.0070   30.6050    8.3500 C   0  0  0  0  0  0  0  0  0  0  0  0
    0.8980   31.2600    7.4380 C   0  0  0  0  0  0  0  0  0  0  0  0
    1.9990   30.6310    6.9580 N   0  0  0  0  0  0  0  0  0  0  0  0
   -1.5470   31.4850    9.0300 Br  0  0  0  0  0  0  0  0  0  0  0  0
   -0.5190   28.5570    9.6450 N   0  0  0  0  0  0  0  0  0  0  0  0
   -0.5110   27.2310   10.2500 C   0  0  0  0  0  0  0  0  0  0  0  0
   -0.0140   26.0600    9.5900 C   0  0  0  0  0  0  0  0  0  0  0  0
   -0.0340   24.8000   10.2490 C   0  0  0  0  0  0  0  0  0  0  0  0
   -0.5480   24.6990   11.5690 C   0  0  0  0  0  0  0  0  0  0  0  0
   -1.0410   25.8510   12.2330 C   0  0  0  0  0  0  0  0  0  0  0  0
   -1.0220   27.1110   11.5760 C   0  0  0  0  0  0  0  0  0  0  0  0
  1  2  1  0  0  0  0
  2  3  1  0  0  0  0
  2  4  1  0  0  0  0
  4  5  1  0  0  0  0
  5  6  1  0  0  0  0
  5  7  1  0  0  0  0
  1  8  1  0  0  0  0
  8  9  1  0  0  0  0
  9 10  2  0  0  0  0
 10 11  1  0  0  0  0
 11 12  2  0  0  0  0
 12 13  1  0  0  0  0
 13 14  2  0  0  0  0
 14  9  1  0  0  0  0
 12 15  1  0  0  0  0
 15 16  1  0  0  0  0
 16 17  2  0  0  0  0
 17 18  1  0  0  0  0
 18 19  2  0  0  0  0
 19 20  1  0  0  0  0
 20 21  2  0  0  0  0
 21 16  1  0  0  0  0
 19 22  1  0  0  0  0
 18 23  1  0  0  0  0
 23 24  1  0  0  0  0
 24 25  2  0  0  0  0
 25 26  1  0  0  0  0
 26 27  2  0  0  0  0
 27 28  1  0  0  0  0
 28 29  2  0  0  0  0
 29 24  1  0  0  0  0
M  END
$$$$
1H0V_extract
  -MTS-   01061521513D 0   0.00000     0.00000     0

 18 20  0  0  0  0  0  0  0  0999 V2000
    2.5210   28.7950    6.8040 C   0  0  0  0  0  0  0  0  0  0  0  0
    2.0090   30.0130    6.7970 N   0  0  0  0  0  0  0  0  0  0  0  0
    0.9740   30.3200    7.5510 C   0  0  0  0  0  0  0  0  0  0  0  0
    0.4010   29.3400    8.3900 C   0  0  0  0  0  0  0  0  0  0  0  0
    0.9300   28.0070    8.3330 C   0  0  0  0  0  0  0  0  0  0  0  0
    0.4070   27.0640    9.1240 O   0  0  0  0  0  0  0  0  0  0  0  0
    1.5430   26.2600    9.5210 C   0  0  0  0  0  0  0  0  0  0  0  0
    1.1810   25.3880   10.7070 C   0  0  0  0  0  0  0  0  0  0  0  0
    2.1390   24.2800   10.7620 N   0  0  0  0  0  0  0  0  0  0  0  0
    1.4630   23.0850   10.7990 C   0  0  0  0  0  0  0  0  0  0  0  0
   -0.0330   23.2910   10.7920 C   0  0  0  0  0  0  0  0  0  0  0  0
   -0.2120   24.7570   10.4920 C   0  0  0  0  0  0  0  0  0  0  0  0
    1.9230   21.9510   10.8390 O   0  0  0  0  0  0  0  0  0  0  0  0
    1.9940   27.7950    7.5660 N   0  0  0  0  0  0  0  0  0  0  0  0
   -0.6210   29.8170    9.0920 N   0  0  0  0  0  0  0  0  0  0  0  0
   -0.6960   31.0640    8.7040 C   0  0  0  0  0  0  0  0  0  0  0  0
    0.2600   31.3900    7.8120 N   0  0  0  0  0  0  0  0  0  0  0  0
    3.5830   28.6090    6.0070 N   0  0  0  0  0  0  0  0  0  0  0  0
  1  2  2  0  0  0  0
  2  3  1  0  0  0  0
  3  4  2  0  0  0  0
  4  5  1  0  0  0  0
  5  6  1  0  0  0  0
  6  7  1  0  0  0  0
  7  8  1  0  0  0  0
  8  9  1  0  0  0  0
  9 10  1  0  0  0  0
 10 11  1  0  0  0  0
 11 12  1  0  0  0  0
 12  8  1  0  0  0  0
 10 13  2  0  0  0  0
  5 14  2  0  0  0  0
 14  1  1  0  0  0  0
  4 15  1  0  0  0  0
 15 16  2  0  0  0  0
 16 17  1  0  0  0  0
 17  3  1  0  0  0  0
  1 18  1  0  0  0  0
M  END
$$$$
1KE6_extract
  -MTS-   01061521513D 0   0.00000     0.00000     0

 27 30  0  0  0  0  0  0  0  0999 V2000
    0.2120   31.2430    7.6360 N   0  0  0  0  0  0  0  0  0  0  0  0
    1.1860   30.3730    7.2310 C   0  0  0  0  0  0  0  0  0  0  0  0
    1.0490   29.0960    7.9890 C   0  0  0  0  0  0  0  0  0  0  0  0
    1.8990   27.9300    7.8490 N   0  0  0  0  0  0  0  0  0  0  0  0
    3.0870   27.9570    7.4560 N   0  0  0  0  0  0  0  0  0  0  0  0
    3.8750   26.8640    7.2670 C   0  0  0  0  0  0  0  0  0  0  0  0
    4.6440   26.7900    6.0020 C   0  0  0  0  0  0  0  0  0  0  0  0
    5.3910   25.5570    5.6710 C   0  0  0  0  0  0  0  0  0  0  0  0
    5.4000   24.4170    6.6240 C   0  0  0  0  0  0  0  0  0  0  0  0
    6.2950   23.2300    6.4090 C   0  0  0  0  0  0  0  0  0  0  0  0
    7.6710   23.0450    7.5470 S   0  0  0  0  0  0  0  0  0  0  0  0
    7.1030   22.4890    8.9910 N   0  0  0  0  0  0  0  0  0  0  0  0
    6.3240   21.2680    9.1100 C   0  0  0  0  0  0  0  0  0  0  0  0
    8.5370   21.9930    7.0820 O   0  0  0  0  0  0  0  0  0  0  0  0
    8.2450   24.3430    7.8080 O   0  0  0  0  0  0  0  0  0  0  0  0
    4.6140   24.4840    7.8750 C   0  0  0  0  0  0  0  0  0  0  0  0
    3.9450   25.7250    8.2470 C   0  0  0  0  0  0  0  0  0  0  0  0
   -0.0970   29.2950    8.8370 C   0  0  0  0  0  0  0  0  0  0  0  0
   -0.5960   30.6350    8.5580 C   0  0  0  0  0  0  0  0  0  0  0  0
   -1.8040   31.1350    9.2540 C   0  0  0  0  0  0  0  0  0  0  0  0
   -2.5220   30.2400   10.2090 C   0  0  0  0  0  0  0  0  0  0  0  0
   -2.0070   28.8950   10.4850 C   0  0  0  0  0  0  0  0  0  0  0  0
   -2.4930   27.8710   11.3050 N   0  0  0  0  0  0  0  0  0  0  0  0
   -1.7230   26.7500   11.3350 C   0  0  0  0  0  0  0  0  0  0  0  0
   -0.3380   26.8470   10.3370 S   0  0  0  0  0  0  0  0  0  0  0  0
   -0.7470   28.4080    9.8050 C   0  0  0  0  0  0  0  0  0  0  0  0
    2.0740   30.5340    6.3920 O   0  0  0  0  0  0  0  0  0  0  0  0
  1  2  1  0  0  0  0
  2  3  1  0  0  0  0
  3  4  2  0  0  0  0
  4  5  1  0  0  0  0
  5  6  1  0  0  0  0
  6  7  2  0  0  0  0
  7  8  1  0  0  0  0
  8  9  2  0  0  0  0
  9 10  1  0  0  0  0
 10 11  1  0  0  0  0
 11 12  1  0  0  0  0
 12 13  1  0  0  0  0
 11 14  2  0  0  0  0
 11 15  2  0  0  0  0
  9 16  1  0  0  0  0
 16 17  2  0  0  0  0
 17  6  1  0  0  0  0
  3 18  1  0  0  0  0
 18 19  2  0  0  0  0
 19  1  1  0  0  0  0
 19 20  1  0  0  0  0
 20 21  2  0  0  0  0
 21 22  1  0  0  0  0
 22 23  1  0  0  0  0
 23 24  2  0  0  0  0
 24 25  1  0  0  0  0
 25 26  1  0  0  0  0
 26 18  1  0  0  0  0
 26 22  2  0  0  0  0
  2 27  2  0  0  0  0
M  END
$$$$
1KE7_extract
  -MTS-   01061521513D 0   0.00000     0.00000     0

 28 32  0  0  0  0  0  0  0  0999 V2000
    1.8070   31.1960    6.5370 O   0  0  0  0  0  0  0  0  0  0  0  0
    0.9570   30.7320    7.2810 C   0  0  0  0  0  0  0  0  0  0  0  0
    0.9810   29.3250    7.7860 C   0  0  0  0  0  0  0  0  0  0  0  0
    1.7800   28.2950    7.4200 C   0  0  0  0  0  0  0  0  0  0  0  0
    3.0470   28.2520    6.6570 N   0  0  0  0  0  0  0  0  0  0  0  0
    3.8780   27.1620    6.5390 C   0  0  0  0  0  0  0  0  0  0  0  0
    4.4200   26.8580    5.1840 C   0  0  0  0  0  0  0  0  0  0  0  0
    5.3340   25.7090    4.9700 C   0  0  0  0  0  0  0  0  0  0  0  0
    5.7300   24.8880    6.1380 C   0  0  0  0  0  0  0  0  0  0  0  0
    5.1570   25.1450    7.4650 C   0  0  0  0  0  0  0  0  0  0  0  0
    4.2720   26.2870    7.6930 C   0  0  0  0  0  0  0  0  0  0  0  0
    5.6160   24.1690    8.4780 C   0  0  0  0  0  0  0  0  0  0  0  0
    7.1610   23.4590    7.9340 S   0  0  0  0  0  0  0  0  0  0  0  0
    6.7360   23.7850    6.2040 C   0  0  0  0  0  0  0  0  0  0  0  0
    8.1950   24.3600    8.3570 O   0  0  0  0  0  0  0  0  0  0  0  0
    7.2390   22.0560    8.2410 O   0  0  0  0  0  0  0  0  0  0  0  0
   -0.1050   29.3190    8.7450 C   0  0  0  0  0  0  0  0  0  0  0  0
   -0.8170   30.5820    8.6580 C   0  0  0  0  0  0  0  0  0  0  0  0
   -0.1370   31.3950    7.7900 N   0  0  0  0  0  0  0  0  0  0  0  0
   -2.0440   30.8200    9.4590 C   0  0  0  0  0  0  0  0  0  0  0  0
   -2.5210   29.7400   10.3750 C   0  0  0  0  0  0  0  0  0  0  0  0
   -1.7410   28.4640   10.5610 C   0  0  0  0  0  0  0  0  0  0  0  0
   -0.5190   28.2830    9.7150 C   0  0  0  0  0  0  0  0  0  0  0  0
   -2.1880   27.4330   11.4880 C   0  0  0  0  0  0  0  0  0  0  0  0
   -1.4110   26.4700   12.2150 C   0  0  0  0  0  0  0  0  0  0  0  0
   -2.2770   25.6440   12.8420 N   0  0  0  0  0  0  0  0  0  0  0  0
   -3.5240   26.0450   12.5110 C   0  0  0  0  0  0  0  0  0  0  0  0
   -3.5070   27.2180   11.8000 O   0  0  0  0  0  0  0  0  0  0  0  0
  1  2  2  0  0  0  0
  2  3  1  0  0  0  0
  3  4  2  0  0  0  0
  4  5  1  0  0  0  0
  5  6  1  0  0  0  0
  6  7  2  0  0  0  0
  7  8  1  0  0  0  0
  8  9  2  0  0  0  0
  9 10  1  0  0  0  0
 10 11  2  0  0  0  0
 11  6  1  0  0  0  0
 10 12  1  0  0  0  0
 12 13  1  0  0  0  0
 13 14  1  0  0  0  0
 14  9  1  0  0  0  0
 13 15  2  0  0  0  0
 13 16  2  0  0  0  0
  3 17  1  0  0  0  0
 17 18  2  0  0  0  0
 18 19  1  0  0  0  0
 19  2  1  0  0  0  0
 18 20  1  0  0  0  0
 20 21  2  0  0  0  0
 21 22  1  0  0  0  0
 22 23  2  0  0  0  0
 23 17  1  0  0  0  0
 22 24  1  0  0  0  0
 24 25  2  0  0  0  0
 25 26  1  0  0  0  0
 26 27  2  0  0  0  0
 27 28  1  0  0  0  0
 28 24  1  0  0  0  0
M  END
$$$$
1KE8_extract
  -MTS-   01061521513D 0   0.00000     0.00000     0

 27 30  0  0  0  0  0  0  0  0999 V2000
    1.7710   30.7480    6.6320 O   0  0  0  0  0  0  0  0  0  0  0  0
    0.8760   30.5290    7.4520 C   0  0  0  0  0  0  0  0  0  0  0  0
    0.6890   29.1910    8.1490 C   0  0  0  0  0  0  0  0  0  0  0  0
    1.4650   28.1040    8.0000 C   0  0  0  0  0  0  0  0  0  0  0  0
    2.7670   28.1020    7.2880 N   0  0  0  0  0  0  0  0  0  0  0  0
    3.7140   27.1410    7.3590 C   0  0  0  0  0  0  0  0  0  0  0  0
    3.9110   26.1990    8.5210 C   0  0  0  0  0  0  0  0  0  0  0  0
    4.9530   25.1910    8.4720 C   0  0  0  0  0  0  0  0  0  0  0  0
    5.8570   25.1320    7.2980 C   0  0  0  0  0  0  0  0  0  0  0  0
    7.1230   23.8900    7.2880 S   0  0  0  0  0  0  0  0  0  0  0  0
    6.3700   22.4160    7.0380 N   0  0  0  0  0  0  0  0  0  0  0  0
    5.6970   22.0350    5.7480 C   0  0  0  0  0  0  0  0  0  0  0  0
    6.0640   22.4120    4.4870 N   0  0  0  0  0  0  0  0  0  0  0  0
    5.2530   21.9290    3.4850 C   0  0  0  0  0  0  0  0  0  0  0  0
    4.1840   21.1720    3.9940 C   0  0  0  0  0  0  0  0  0  0  0  0
    4.3340   21.0230    5.6780 S   0  0  0  0  0  0  0  0  0  0  0  0
    7.6670   23.9050    8.6080 O   0  0  0  0  0  0  0  0  0  0  0  0
    8.0300   24.0870    6.1930 O   0  0  0  0  0  0  0  0  0  0  0  0
    5.6710   26.0400    6.1440 C   0  0  0  0  0  0  0  0  0  0  0  0
    4.5980   27.0490    6.1780 C   0  0  0  0  0  0  0  0  0  0  0  0
   -0.4670   29.3900    8.9900 C   0  0  0  0  0  0  0  0  0  0  0  0
   -0.8650   30.7870    8.8310 C   0  0  0  0  0  0  0  0  0  0  0  0
   -0.0560   31.4040    7.9060 N   0  0  0  0  0  0  0  0  0  0  0  0
   -2.0080   31.3310    9.5910 C   0  0  0  0  0  0  0  0  0  0  0  0
   -2.7880   30.4230   10.4800 C   0  0  0  0  0  0  0  0  0  0  0  0
   -2.4020   28.9910   10.6230 C   0  0  0  0  0  0  0  0  0  0  0  0
   -1.2210   28.4600    9.8850 C   0  0  0  0  0  0  0  0  0  0  0  0
  1  2  2  0  0  0  0
  2  3  1  0  0  0  0
  3  4  2  0  0  0  0
  4  5  1  0  0  0  0
  5  6  1  0  0  0  0
  6  7  2  0  0  0  0
  7  8  1  0  0  0  0
  8  9  2  0  0  0  0
  9 10  1  0  0  0  0
 10 11  1  0  0  0  0
 11 12  1  0  0  0  0
 12 13  2  0  0  0  0
 13 14  1  0  0  0  0
 14 15  2  0  0  0  0
 15 16  1  0  0  0  0
 16 12  1  0  0  0  0
 10 17  2  0  0  0  0
 10 18  2  0  0  0  0
  9 19  1  0  0  0  0
 19 20  2  0  0  0  0
 20  6  1  0  0  0  0
  3 21  1  0  0  0  0
 21 22  2  0  0  0  0
 22 23  1  0  0  0  0
 23  2  1  0  0  0  0
 22 24  1  0  0  0  0
 24 25  2  0  0  0  0
 25 26  1  0  0  0  0
 26 27  2  0  0  0  0
 27 21  1  0  0  0  0
M  END
$$$$
1KE9_extract
  -MTS-   01061521513D 0   0.00000     0.00000     0

 25 27  0  0  0  0  0  0  0  0999 V2000
    0.0210   31.4130    7.7930 N   0  0  0  0  0  0  0  0  0  0  0  0
    0.9500   30.5110    7.4010 C   0  0  0  0  0  0  0  0  0  0  0  0
    0.7420   29.2730    8.1750 C   0  0  0  0  0  0  0  0  0  0  0  0
    1.5240   28.1780    8.1560 C   0  0  0  0  0  0  0  0  0  0  0  0
    2.7390   28.1600    7.3140 N   0  0  0  0  0  0  0  0  0  0  0  0
    3.6230   27.1370    7.2930 C   0  0  0  0  0  0  0  0  0  0  0  0
    4.5430   27.1220    6.2390 C   0  0  0  0  0  0  0  0  0  0  0  0
    5.5470   26.1480    6.1860 C   0  0  0  0  0  0  0  0  0  0  0  0
    5.6100   25.1670    7.1840 C   0  0  0  0  0  0  0  0  0  0  0  0
    6.9560   24.0030    7.1220 S   0  0  0  0  0  0  0  0  0  0  0  0
    7.0950   23.7120    5.5100 N   0  0  0  0  0  0  0  0  0  0  0  0
    6.1570   22.9170    4.8470 C   0  0  0  0  0  0  0  0  0  0  0  0
    5.9610   23.0740    3.5290 N   0  0  0  0  0  0  0  0  0  0  0  0
    5.4190   21.9730    5.4650 N   0  0  0  0  0  0  0  0  0  0  0  0
    8.0750   24.7460    7.5690 O   0  0  0  0  0  0  0  0  0  0  0  0
    6.6300   22.7230    7.6950 O   0  0  0  0  0  0  0  0  0  0  0  0
    4.6500   25.1350    8.1990 C   0  0  0  0  0  0  0  0  0  0  0  0
    3.6680   26.1190    8.2620 C   0  0  0  0  0  0  0  0  0  0  0  0
   -0.4500   29.5390    8.9490 C   0  0  0  0  0  0  0  0  0  0  0  0
   -0.8340   30.8350    8.7070 C   0  0  0  0  0  0  0  0  0  0  0  0
   -1.9690   31.3550    9.3550 C   0  0  0  0  0  0  0  0  0  0  0  0
   -2.7390   30.5170   10.1850 C   0  0  0  0  0  0  0  0  0  0  0  0
   -2.3620   29.1810   10.4110 C   0  0  0  0  0  0  0  0  0  0  0  0
   -1.1810   28.6790    9.8070 C   0  0  0  0  0  0  0  0  0  0  0  0
    1.8220   30.6430    6.5530 O   0  0  0  0  0  0  0  0  0  0  0  0
  1  2  1  0  0  0  0
  2  3  1  0  0  0  0
  3  4  2  0  0  0  0
  4  5  1  0  0  0  0
  5  6  1  0  0  0  0
  6  7  2  0  0  0  0
  7  8  1  0  0  0  0
  8  9  2  0  0  0  0
  9 10  1  0  0  0  0
 10 11  1  0  0  0  0
 11 12  1  0  0  0  0
 12 13  1  0  0  0  0
 12 14  2  0  0  0  0
 10 15  2  0  0  0  0
 10 16  2  0  0  0  0
  9 17  1  0  0  0  0
 17 18  2  0  0  0  0
 18  6  1  0  0  0  0
  3 19  1  0  0  0  0
 19 20  2  0  0  0  0
 20  1  1  0  0  0  0
 20 21  1  0  0  0  0
 21 22  2  0  0  0  0
 22 23  1  0  0  0  0
 23 24  2  0  0  0  0
 24 19  1  0  0  0  0
  2 25  2  0  0  0  0
M  END
$$$$
1OIQ_extract
  -MTS-   01061521513D 0   0.00000     0.00000     0

 20 22  0  0  0  0  0  0  0  0999 V2000
    2.7060   26.9740    8.1150 O   0  0  0  0  0  0  0  0  0  0  0  0
    3.3320   27.6100    7.2590 C   0  0  0  0  0  0  0  0  0  0  0  0
    2.9520   28.8200    6.8290 N   0  0  0  0  0  0  0  0  0  0  0  0
    1.7790   29.5130    7.3230 C   0  0  0  0  0  0  0  0  0  0  0  0
    0.8360   28.8860    8.1970 N   0  0  0  0  0  0  0  0  0  0  0  0
   -0.2280   29.5660    8.6230 C   0  0  0  0  0  0  0  0  0  0  0  0
   -1.1720   28.8900    9.5780 C   0  0  0  0  0  0  0  0  0  0  0  0
   -0.9210   27.6480   10.2770 N   0  0  0  0  0  0  0  0  0  0  0  0
    0.1100   26.7760   10.2700 C   0  0  0  0  0  0  0  0  0  0  0  0
    0.1070   25.6120   11.0590 C   0  0  0  0  0  0  0  0  0  0  0  0
   -0.9900   25.3460   11.8750 C   0  0  0  0  0  0  0  0  0  0  0  0
   -2.0570   26.2570   11.8940 C   0  0  0  0  0  0  0  0  0  0  0  0
   -2.0260   27.4020   11.1010 C   0  0  0  0  0  0  0  0  0  0  0  0
   -2.9540   28.4450   10.9540 N   0  0  0  0  0  0  0  0  0  0  0  0
   -2.5000   29.3650   10.0700 C   0  0  0  0  0  0  0  0  0  0  0  0
   -3.2770   30.5910    9.6870 C   0  0  0  0  0  0  0  0  0  0  0  0
   -0.4200   30.8520    8.2480 C   0  0  0  0  0  0  0  0  0  0  0  0
    0.4210   31.4770    7.4430 C   0  0  0  0  0  0  0  0  0  0  0  0
    1.5000   30.8720    6.9560 N   0  0  0  0  0  0  0  0  0  0  0  0
    4.5720   27.0120    6.6620 C   0  0  0  0  0  0  0  0  0  0  0  0
  1  2  2  0  0  0  0
  2  3  1  0  0  0  0
  3  4  1  0  0  0  0
  4  5  2  0  0  0  0
  5  6  1  0  0  0  0
  6  7  1  0  0  0  0
  7  8  1  0  0  0  0
  8  9  1  0  0  0  0
  9 10  2  0  0  0  0
 10 11  1  0  0  0  0
 11 12  2  0  0  0  0
 12 13  1  0  0  0  0
 13  8  1  0  0  0  0
 13 14  2  0  0  0  0
 14 15  1  0  0  0  0
 15  7  2  0  0  0  0
 15 16  1  0  0  0  0
  6 17  2  0  0  0  0
 17 18  1  0  0  0  0
 18 19  2  0  0  0  0
 19  4  1  0  0  0  0
  2 20  1  0  0  0  0
M  END
$$$$
1OIR_extract
  -MTS-   01061521513D 0   0.00000     0.00000     0

 31 34  0  0  0  0  0  0  0  0999 V2000
   -2.3520   30.1270   10.2130 C   0  0  0  0  0  0  0  0  0  0  0  0
   -1.8110   28.7620    9.9120 C   0  0  0  0  0  0  0  0  0  0  0  0
   -0.7180   28.4160    8.9480 C   0  0  0  0  0  0  0  0  0  0  0  0
    0.1110   29.2980    8.1140 C   0  0  0  0  0  0  0  0  0  0  0  0
   -0.2200   30.6250    7.8620 C   0  0  0  0  0  0  0  0  0  0  0  0
    0.6660   31.3760    7.0970 C   0  0  0  0  0  0  0  0  0  0  0  0
    1.7840   30.7950    6.6360 N   0  0  0  0  0  0  0  0  0  0  0  0
    2.1000   29.4950    6.9040 C   0  0  0  0  0  0  0  0  0  0  0  0
    3.2500   28.9700    6.4090 N   0  0  0  0  0  0  0  0  0  0  0  0
    3.7200   27.6910    6.4410 C   0  0  0  0  0  0  0  0  0  0  0  0
    4.3500   27.2350    5.2860 C   0  0  0  0  0  0  0  0  0  0  0  0
    4.8920   25.9480    5.2070 C   0  0  0  0  0  0  0  0  0  0  0  0
    4.8090   25.0700    6.2880 C   0  0  0  0  0  0  0  0  0  0  0  0
    5.3720   23.7900    6.2380 O   0  0  0  0  0  0  0  0  0  0  0  0
    4.9970   22.6290    5.4670 C   0  0  0  0  0  0  0  0  0  0  0  0
    6.2260   21.7270    5.2080 C   0  0  0  0  0  0  0  0  0  0  0  0
    6.1250   20.3170    5.8250 C   0  0  0  0  0  0  0  0  0  0  0  0
    5.2020   19.3810    5.1600 N   0  0  0  0  0  0  0  0  0  0  0  0
    4.4090   18.6500    6.1440 C   0  0  0  0  0  0  0  0  0  0  0  0
    5.9680   18.3560    4.4610 C   0  0  0  0  0  0  0  0  0  0  0  0
    7.3970   22.3540    5.7330 O   0  0  0  0  0  0  0  0  0  0  0  0
    4.1960   25.5310    7.4620 C   0  0  0  0  0  0  0  0  0  0  0  0
    3.6480   26.8260    7.5460 C   0  0  0  0  0  0  0  0  0  0  0  0
    1.2660   28.7660    7.6580 N   0  0  0  0  0  0  0  0  0  0  0  0
   -0.5730   26.9830    9.0490 N   0  0  0  0  0  0  0  0  0  0  0  0
   -1.5270   26.5910    9.9910 C   0  0  0  0  0  0  0  0  0  0  0  0
   -2.2570   27.6390   10.4800 N   0  0  0  0  0  0  0  0  0  0  0  0
   -1.6780   25.2540   10.3010 C   0  0  0  0  0  0  0  0  0  0  0  0
   -0.8410   24.3450    9.6560 C   0  0  0  0  0  0  0  0  0  0  0  0
    0.1140   24.7730    8.7170 C   0  0  0  0  0  0  0  0  0  0  0  0
    0.2380   26.1320    8.4000 C   0  0  0  0  0  0  0  0  0  0  0  0
  1  2  1  0  0  0  0
  2  3  2  0  0  0  0
  3  4  1  0  0  0  0
  4  5  2  0  0  0  0
  5  6  1  0  0  0  0
  6  7  2  0  0  0  0
  7  8  1  0  0  0  0
  8  9  1  0  0  0  0
  9 10  1  0  0  0  0
 10 11  2  0  0  0  0
 11 12  1  0  0  0  0
 12 13  2  0  0  0  0
 13 14  1  0  0  0  0
 14 15  1  0  0  0  0
 15 16  1  0  0  0  0
 16 17  1  0  0  0  0
 17 18  1  0  0  0  0
 18 19  1  0  0  0  0
 18 20  1  0  0  0  0
 16 21  1  0  0  0  0
 13 22  1  0  0  0  0
 22 23  2  0  0  0  0
 23 10  1  0  0  0  0
  8 24  2  0  0  0  0
 24  4  1  0  0  0  0
  3 25  1  0  0  0  0
 25 26  1  0  0  0  0
 26 27  2  0  0  0  0
 27  2  1  0  0  0  0
 26 28  1  0  0  0  0
 28 29  2  0  0  0  0
 29 30  1  0  0  0  0
 30 31  2  0  0  0  0
 31 25  1  0  0  0  0
M  END
$$$$
1P2A_extract
  -MTS-   01061521513D 0   0.00000     0.00000     0

 23 26  0  0  0  0  0  0  0  0999 V2000
   -0.8600   25.4410   13.7920 N   0  0  0  0  0  0  0  0  0  0  0  0
   -1.1510   24.4960   12.7090 C   0  0  0  0  0  0  0  0  0  0  0  0
   -0.8440   25.0900   11.3050 C   0  0  0  0  0  0  0  0  0  0  0  0
   -1.2530   26.5190   11.0780 N   0  0  0  0  0  0  0  0  0  0  0  0
   -0.6480   27.4790   10.1690 C   0  0  0  0  0  0  0  0  0  0  0  0
    0.5910   27.0840    9.5520 C   0  0  0  0  0  0  0  0  0  0  0  0
    1.3850   27.9060    8.5950 C   0  0  0  0  0  0  0  0  0  0  0  0
    0.7870   29.2090    8.3080 C   0  0  0  0  0  0  0  0  0  0  0  0
   -0.4040   29.5770    8.9160 C   0  0  0  0  0  0  0  0  0  0  0  0
   -1.1880   28.8020    9.8480 C   0  0  0  0  0  0  0  0  0  0  0  0
   -2.4030   29.4480   10.3390 C   0  0  0  0  0  0  0  0  0  0  0  0
   -3.2370   28.8520   11.2130 F   0  0  0  0  0  0  0  0  0  0  0  0
   -2.7260   30.7500    9.8900 C   0  0  0  0  0  0  0  0  0  0  0  0
   -1.9150   31.4830    8.9600 C   0  0  0  0  0  0  0  0  0  0  0  0
   -0.7490   30.8970    8.4670 C   0  0  0  0  0  0  0  0  0  0  0  0
    0.2220   31.3630    7.5630 N   0  0  0  0  0  0  0  0  0  0  0  0
    1.2080   30.3590    7.4180 C   0  0  0  0  0  0  0  0  0  0  0  0
    2.1880   30.4530    6.7050 O   0  0  0  0  0  0  0  0  0  0  0  0
    2.6260   27.3700    8.0700 C   0  0  0  0  0  0  0  0  0  0  0  0
    3.4760   27.9660    7.2070 N   0  0  0  0  0  0  0  0  0  0  0  0
    4.5710   27.1740    6.9200 C   0  0  0  0  0  0  0  0  0  0  0  0
    4.4280   26.0020    7.6280 C   0  0  0  0  0  0  0  0  0  0  0  0
    3.2260   26.1030    8.3490 C   0  0  0  0  0  0  0  0  0  0  0  0
  1  2  1  0  0  0  0
  2  3  1  0  0  0  0
  3  4  1  0  0  0  0
  4  5  1  0  0  0  0
  5  6  2  0  0  0  0
  6  7  1  0  0  0  0
  7  8  2  0  0  0  0
  8  9  1  0  0  0  0
  9 10  2  0  0  0  0
 10  5  1  0  0  0  0
 10 11  1  0  0  0  0
 11 12  1  0  0  0  0
 11 13  2  0  0  0  0
 13 14  1  0  0  0  0
 14 15  2  0  0  0  0
 15  9  1  0  0  0  0
 15 16  1  0  0  0  0
 16 17  1  0  0  0  0
 17  8  1  0  0  0  0
 17 18  2  0  0  0  0
  7 19  1  0  0  0  0
 19 20  1  0  0  0  0
 20 21  1  0  0  0  0
 21 22  2  0  0  0  0
 22 23  1  0  0  0  0
 23 19  2  0  0  0  0
M  END
$$$$
1PF8_extract
  -MTS-   01061521513D 0   0.00000     0.00000     0

 18 20  0  0  0  0  0  0  0  0999 V2000
    4.1200   28.5370    6.6360 N   0  0  0  0  0  0  0  0  0  0  0  0
    3.4400   27.7200    7.6350 C   0  0  0  0  0  0  0  0  0  0  0  0
    2.5150   27.9690    8.2790 C   0  0  0  0  0  0  0  0  0  0  0  0
    1.7100   29.1240    8.0120 C   0  0  0  0  0  0  0  0  0  0  0  0
    0.5240   29.4630    8.7260 C   0  0  0  0  0  0  0  0  0  0  0  0
   -0.0530   28.7340    9.7690 C   0  0  0  0  0  0  0  0  0  0  0  0
   -1.3770   29.4140   10.3360 C   0  0  0  0  0  0  0  0  0  0  0  0
   -1.8270   30.5970    9.7880 C   0  0  0  0  0  0  0  0  0  0  0  0
   -1.1550   31.2500    8.7280 C   0  0  0  0  0  0  0  0  0  0  0  0
    0.0470   30.6630    8.1930 C   0  0  0  0  0  0  0  0  0  0  0  0
    0.8760   31.1140    7.1760 N   0  0  0  0  0  0  0  0  0  0  0  0
    1.8320   30.2180    7.0900 C   0  0  0  0  0  0  0  0  0  0  0  0
    2.7160   30.3660    6.2810 O   0  0  0  0  0  0  0  0  0  0  0  0
   -1.9750   28.8210   11.2940 O   0  0  0  0  0  0  0  0  0  0  0  0
   -1.6050   27.7710   11.8070 C   0  0  0  0  0  0  0  0  0  0  0  0
    4.3260   26.5060    7.8880 C   0  0  0  0  0  0  0  0  0  0  0  0
    5.3900   26.5240    6.7770 N   0  0  0  0  0  0  0  0  0  0  0  0
    5.2810   27.8930    6.0960 C   0  0  0  0  0  0  0  0  0  0  0  0
  1  2  1  0  0  0  0
  2  3  1  0  0  0  0
  3  4  2  0  0  0  0
  4  5  1  0  0  0  0
  5  6  2  0  0  0  0
  6  7  1  0  0  0  0
  7  8  2  0  0  0  0
  8  9  1  0  0  0  0
  9 10  2  0  0  0  0
 10  5  1  0  0  0  0
 10 11  1  0  0  0  0
 11 12  1  0  0  0  0
 12  4  1  0  0  0  0
 12 13  2  0  0  0  0
  7 14  1  0  0  0  0
 14 15  1  0  0  0  0
  2 16  2  0  0  0  0
 16 17  1  0  0  0  0
 17 18  2  0  0  0  0
 18  1  1  0  0  0  0
M  END
$$$$
1PXL_extract
  -MTS-   01061521513D 0   0.00000     0.00000     0

 24 26  0  0  0  0  0  0  0  0999 V2000
    4.8670   21.8510    8.1420 F   0  0  0  0  0  0  0  0  0  0  0  0
    5.9640   22.7350    8.0580 C   0  0  0  0  0  0  0  0  0  0  0  0
    5.3880   24.2070    7.7810 C   0  0  0  0  0  0  0  0  0  0  0  0
    6.0480   25.0900    6.8340 C   0  0  0  0  0  0  0  0  0  0  0  0
    5.5040   26.3960    6.5750 C   0  0  0  0  0  0  0  0  0  0  0  0
    4.2570   26.8410    7.2780 C   0  0  0  0  0  0  0  0  0  0  0  0
    3.6650   28.1730    6.9970 N   0  0  0  0  0  0  0  0  0  0  0  0
    2.5530   29.0430    7.3380 C   0  0  0  0  0  0  0  0  0  0  0  0
    2.5070   30.2180    6.7340 N   0  0  0  0  0  0  0  0  0  0  0  0
    1.4680   31.0770    7.0210 C   0  0  0  0  0  0  0  0  0  0  0  0
    0.4190   30.7950    7.9360 C   0  0  0  0  0  0  0  0  0  0  0  0
    0.5170   29.4960    8.5740 C   0  0  0  0  0  0  0  0  0  0  0  0
   -0.3960   28.9470    9.5450 C   0  0  0  0  0  0  0  0  0  0  0  0
    0.0210   27.3000   10.1480 S   0  0  0  0  0  0  0  0  0  0  0  0
   -1.3440   27.3120   11.1320 C   0  0  0  0  0  0  0  0  0  0  0  0
   -1.5340   26.0650   11.9480 C   0  0  0  0  0  0  0  0  0  0  0  0
   -2.1330   28.4170   11.1030 N   0  0  0  0  0  0  0  0  0  0  0  0
   -1.5900   29.3560   10.1980 C   0  0  0  0  0  0  0  0  0  0  0  0
   -2.3380   30.7040   10.0150 C   0  0  0  0  0  0  0  0  0  0  0  0
    1.6070   28.6830    8.2200 N   0  0  0  0  0  0  0  0  0  0  0  0
    3.6430   25.9450    8.2130 C   0  0  0  0  0  0  0  0  0  0  0  0
    4.1830   24.6640    8.4660 C   0  0  0  0  0  0  0  0  0  0  0  0
    6.6750   22.7300    9.2610 F   0  0  0  0  0  0  0  0  0  0  0  0
    6.8050   22.3250    6.9970 F   0  0  0  0  0  0  0  0  0  0  0  0
  1  2  1  0  0  0  0
  2  3  1  0  0  0  0
  3  4  2  0  0  0  0
  4  5  1  0  0  0  0
  5  6  2  0  0  0  0
  6  7  1  0  0  0  0
  7  8  1  0  0  0  0
  8  9  2  0  0  0  0
  9 10  1  0  0  0  0
 10 11  2  0  0  0  0
 11 12  1  0  0  0  0
 12 13  1  0  0  0  0
 13 14  1  0  0  0  0
 14 15  1  0  0  0  0
 15 16  1  0  0  0  0
 15 17  2  0  0  0  0
 17 18  1  0  0  0  0
 18 13  2  0  0  0  0
 18 19  1  0  0  0  0
 12 20  2  0  0  0  0
 20  8  1  0  0  0  0
  6 21  1  0  0  0  0
 21 22  2  0  0  0  0
 22  3  1  0  0  0  0
  2 23  1  0  0  0  0
  2 24  1  0  0  0  0
M  END
$$$$
1PXM_extract
  -MTS-   01061521513D 0   0.00000     0.00000     0

 21 23  0  0  0  0  0  0  0  0999 V2000
    4.0500   24.8820    9.3480 O   0  0  0  0  0  0  0  0  0  0  0  0
    4.3360   25.7540    8.3380 C   0  0  0  0  0  0  0  0  0  0  0  0
    3.5900   26.9470    8.1270 C   0  0  0  0  0  0  0  0  0  0  0  0
    3.9160   27.8430    7.0410 C   0  0  0  0  0  0  0  0  0  0  0  0
    3.2390   29.1010    6.7070 N   0  0  0  0  0  0  0  0  0  0  0  0
    2.1440   29.7410    7.3530 C   0  0  0  0  0  0  0  0  0  0  0  0
    1.3820   29.1360    8.2320 N   0  0  0  0  0  0  0  0  0  0  0  0
    0.3650   29.8090    8.8300 C   0  0  0  0  0  0  0  0  0  0  0  0
   -0.4110   29.0920    9.7970 C   0  0  0  0  0  0  0  0  0  0  0  0
    0.3350   27.6630   10.4390 S   0  0  0  0  0  0  0  0  0  0  0  0
   -0.9580   27.3360   11.4230 C   0  0  0  0  0  0  0  0  0  0  0  0
   -0.9200   26.1260   12.3070 C   0  0  0  0  0  0  0  0  0  0  0  0
   -1.9460   28.2090   11.3360 N   0  0  0  0  0  0  0  0  0  0  0  0
   -1.6660   29.2210   10.4190 C   0  0  0  0  0  0  0  0  0  0  0  0
   -2.7380   30.2920   10.2360 C   0  0  0  0  0  0  0  0  0  0  0  0
    0.1300   31.1800    8.4950 C   0  0  0  0  0  0  0  0  0  0  0  0
    1.0010   31.7490    7.5370 C   0  0  0  0  0  0  0  0  0  0  0  0
    1.9900   31.0150    6.9900 N   0  0  0  0  0  0  0  0  0  0  0  0
    4.9960   27.4970    6.1950 C   0  0  0  0  0  0  0  0  0  0  0  0
    5.7470   26.3120    6.4030 C   0  0  0  0  0  0  0  0  0  0  0  0
    5.4090   25.4460    7.4740 C   0  0  0  0  0  0  0  0  0  0  0  0
  1  2  1  0  0  0  0
  2  3  2  0  0  0  0
  3  4  1  0  0  0  0
  4  5  1  0  0  0  0
  5  6  1  0  0  0  0
  6  7  2  0  0  0  0
  7  8  1  0  0  0  0
  8  9  1  0  0  0  0
  9 10  1  0  0  0  0
 10 11  1  0  0  0  0
 11 12  1  0  0  0  0
 11 13  2  0  0  0  0
 13 14  1  0  0  0  0
 14  9  2  0  0  0  0
 14 15  1  0  0  0  0
  8 16  2  0  0  0  0
 16 17  1  0  0  0  0
 17 18  2  0  0  0  0
 18  6  1  0  0  0  0
  4 19  2  0  0  0  0
 19 20  1  0  0  0  0
 20 21  2  0  0  0  0
 21  2  1  0  0  0  0
M  END
$$$$
1PXN_extract
  -MTS-   01061521513D 0   0.00000     0.00000     0

 22 24  0  0  0  0  0  0  0  0999 V2000
   -2.1590   30.1020   10.4580 C   0  0  0  0  0  0  0  0  0  0  0  0
   -1.2060   28.9430   10.4140 C   0  0  0  0  0  0  0  0  0  0  0  0
   -0.0250   28.7310    9.7650 C   0  0  0  0  0  0  0  0  0  0  0  0
    0.8130   29.5310    8.8320 C   0  0  0  0  0  0  0  0  0  0  0  0
    1.9260   28.9300    8.3490 N   0  0  0  0  0  0  0  0  0  0  0  0
    2.7510   29.5800    7.4750 C   0  0  0  0  0  0  0  0  0  0  0  0
    3.8470   28.9820    6.9910 N   0  0  0  0  0  0  0  0  0  0  0  0
    4.3570   27.7080    7.2450 C   0  0  0  0  0  0  0  0  0  0  0  0
    3.7440   26.8080    8.1360 C   0  0  0  0  0  0  0  0  0  0  0  0
    4.2160   25.5490    8.4150 C   0  0  0  0  0  0  0  0  0  0  0  0
    5.3730   25.0900    7.7950 C   0  0  0  0  0  0  0  0  0  0  0  0
    5.7950   23.8040    8.1230 O   0  0  0  0  0  0  0  0  0  0  0  0
    6.0460   25.9350    6.8860 C   0  0  0  0  0  0  0  0  0  0  0  0
    5.5450   27.2310    6.6150 C   0  0  0  0  0  0  0  0  0  0  0  0
    2.4990   30.8620    7.0560 N   0  0  0  0  0  0  0  0  0  0  0  0
    1.3620   31.4370    7.5720 C   0  0  0  0  0  0  0  0  0  0  0  0
    0.4680   30.8380    8.4620 C   0  0  0  0  0  0  0  0  0  0  0  0
    0.6120   27.0890   10.1330 S   0  0  0  0  0  0  0  0  0  0  0  0
   -0.7890   26.8280   11.1500 C   0  0  0  0  0  0  0  0  0  0  0  0
   -1.5630   27.8690   11.1500 N   0  0  0  0  0  0  0  0  0  0  0  0
   -1.1010   25.7500   11.8580 N   0  0  0  0  0  0  0  0  0  0  0  0
   -0.3270   24.5090   11.9510 C   0  0  0  0  0  0  0  0  0  0  0  0
  1  2  1  0  0  0  0
  2  3  2  0  0  0  0
  3  4  1  0  0  0  0
  4  5  1  0  0  0  0
  5  6  2  0  0  0  0
  6  7  1  0  0  0  0
  7  8  1  0  0  0  0
  8  9  2  0  0  0  0
  9 10  1  0  0  0  0
 10 11  2  0  0  0  0
 11 12  1  0  0  0  0
 11 13  1  0  0  0  0
 13 14  2  0  0  0  0
 14  8  1  0  0  0  0
  6 15  1  0  0  0  0
 15 16  2  0  0  0  0
 16 17  1  0  0  0  0
 17  4  2  0  0  0  0
  3 18  1  0  0  0  0
 18 19  1  0  0  0  0
 19 20  2  0  0  0  0
 20  2  1  0  0  0  0
 19 21  1  0  0  0  0
 21 22  1  0  0  0  0
M  END
$$$$
1PXO_extract
  -MTS-   01061521513D 0   0.00000     0.00000     0

 23 25  0  0  0  0  0  0  0  0999 V2000
   -1.2910   26.5510   12.4270 N   0  0  0  0  0  0  0  0  0  0  0  0
   -1.3580   27.8150   11.6320 C   0  0  0  0  0  0  0  0  0  0  0  0
   -2.0960   28.9480   11.6960 N   0  0  0  0  0  0  0  0  0  0  0  0
   -1.7960   29.8760   10.7180 C   0  0  0  0  0  0  0  0  0  0  0  0
   -0.7800   29.2160    9.7880 C   0  0  0  0  0  0  0  0  0  0  0  0
    0.1330   29.7260    8.7310 C   0  0  0  0  0  0  0  0  0  0  0  0
    1.0480   28.8410    8.2140 N   0  0  0  0  0  0  0  0  0  0  0  0
    1.9190   29.2100    7.2780 C   0  0  0  0  0  0  0  0  0  0  0  0
    2.8540   28.4630    6.7240 N   0  0  0  0  0  0  0  0  0  0  0  0
    3.3840   27.2970    7.4360 C   0  0  0  0  0  0  0  0  0  0  0  0
    4.6370   26.7300    7.0690 C   0  0  0  0  0  0  0  0  0  0  0  0
    5.1760   25.6260    7.8050 C   0  0  0  0  0  0  0  0  0  0  0  0
    4.4820   25.0420    8.8930 C   0  0  0  0  0  0  0  0  0  0  0  0
    3.2520   25.5840    9.2910 C   0  0  0  0  0  0  0  0  0  0  0  0
    2.7230   26.6960    8.5560 C   0  0  0  0  0  0  0  0  0  0  0  0
    2.6540   24.9620   10.3950 N   0  0  0  0  0  0  0  0  0  0  0  0
    1.7830   24.0810   10.2150 O   0  0  0  0  0  0  0  0  0  0  0  0
    2.9800   25.2820   11.5600 O   0  0  0  0  0  0  0  0  0  0  0  0
    1.8940   30.4640    6.8780 N   0  0  0  0  0  0  0  0  0  0  0  0
    0.9800   31.3770    7.3280 C   0  0  0  0  0  0  0  0  0  0  0  0
    0.0490   31.0290    8.2660 C   0  0  0  0  0  0  0  0  0  0  0  0
   -0.2830   27.7380   10.3550 S   0  0  0  0  0  0  0  0  0  0  0  0
   -2.5060   31.1960   10.6450 C   0  0  0  0  0  0  0  0  0  0  0  0
  1  2  1  0  0  0  0
  2  3  2  0  0  0  0
  3  4  1  0  0  0  0
  4  5  2  0  0  0  0
  5  6  1  0  0  0  0
  6  7  1  0  0  0  0
  7  8  2  0  0  0  0
  8  9  1  0  0  0  0
  9 10  1  0  0  0  0
 10 11  2  0  0  0  0
 11 12  1  0  0  0  0
 12 13  2  0  0  0  0
 13 14  1  0  0  0  0
 14 15  2  0  0  0  0
 15 10  1  0  0  0  0
 14 16  1  0  0  0  0
 16 17  1  0  0  0  0
 16 18  2  0  0  0  0
  8 19  1  0  0  0  0
 19 20  2  0  0  0  0
 20 21  1  0  0  0  0
 21  6  2  0  0  0  0
  5 22  1  0  0  0  0
 22  2  1  0  0  0  0
  4 23  1  0  0  0  0
M  END
$$$$
1PXP_extract
  -MTS-   01061521513D 0   0.00000     0.00000     0

 23 25  0  0  0  0  0  0  0  0999 V2000
    1.0550   31.4870    7.5680 C   0  0  0  0  0  0  0  0  0  0  0  0
    2.0910   30.7810    7.0600 N   0  0  0  0  0  0  0  0  0  0  0  0
    2.2660   29.5300    7.4820 C   0  0  0  0  0  0  0  0  0  0  0  0
    3.3820   28.8320    6.9110 N   0  0  0  0  0  0  0  0  0  0  0  0
    3.9750   27.5110    7.0560 C   0  0  0  0  0  0  0  0  0  0  0  0
    3.4780   26.5240    7.9660 C   0  0  0  0  0  0  0  0  0  0  0  0
    4.0950   25.2580    8.0590 C   0  0  0  0  0  0  0  0  0  0  0  0
    5.2360   24.9270    7.2450 C   0  0  0  0  0  0  0  0  0  0  0  0
    5.8880   23.5750    7.3410 N   0  0  0  0  0  0  0  0  0  0  0  0
    5.4000   22.5110    8.2710 C   0  0  0  0  0  0  0  0  0  0  0  0
    7.0720   23.1880    6.5160 C   0  0  0  0  0  0  0  0  0  0  0  0
    5.7230   25.9350    6.3390 C   0  0  0  0  0  0  0  0  0  0  0  0
    5.1030   27.2030    6.2510 C   0  0  0  0  0  0  0  0  0  0  0  0
    1.4900   28.9140    8.3720 N   0  0  0  0  0  0  0  0  0  0  0  0
    0.4350   29.5480    8.9210 C   0  0  0  0  0  0  0  0  0  0  0  0
    0.1660   30.9180    8.5280 C   0  0  0  0  0  0  0  0  0  0  0  0
   -0.3390   28.7850    9.8760 C   0  0  0  0  0  0  0  0  0  0  0  0
    0.3720   27.2940   10.4560 S   0  0  0  0  0  0  0  0  0  0  0  0
   -0.9910   27.0180   11.4310 C   0  0  0  0  0  0  0  0  0  0  0  0
   -1.9510   27.9420   11.3680 N   0  0  0  0  0  0  0  0  0  0  0  0
   -1.6000   28.9460   10.4960 C   0  0  0  0  0  0  0  0  0  0  0  0
   -2.6000   30.0830   10.3140 C   0  0  0  0  0  0  0  0  0  0  0  0
   -1.0620   25.7790   12.3010 C   0  0  0  0  0  0  0  0  0  0  0  0
  1  2  1  0  0  0  0
  2  3  2  0  0  0  0
  3  4  1  0  0  0  0
  4  5  1  0  0  0  0
  5  6  2  0  0  0  0
  6  7  1  0  0  0  0
  7  8  2  0  0  0  0
  8  9  1  0  0  0  0
  9 10  1  0  0  0  0
  9 11  1  0  0  0  0
  8 12  1  0  0  0  0
 12 13  2  0  0  0  0
 13  5  1  0  0  0  0
  3 14  1  0  0  0  0
 14 15  2  0  0  0  0
 15 16  1  0  0  0  0
 16  1  2  0  0  0  0
 15 17  1  0  0  0  0
 17 18  1  0  0  0  0
 18 19  1  0  0  0  0
 19 20  2  0  0  0  0
 20 21  1  0  0  0  0
 21 17  2  0  0  0  0
 21 22  1  0  0  0  0
 19 23  1  0  0  0  0
M  END
$$$$
1PYE_extract
  -MTS-   01061521513D 0   0.00000     0.00000     0

 28 31  0  0  0  0  0  0  0  0999 V2000
   -0.8430   29.8280    9.2680 C   0  0  0  0  0  0  0  0  0  0  0  0
   -1.9000   29.7400   10.3610 C   0  0  0  0  0  0  0  0  0  0  0  0
   -2.0660   28.4180   11.1320 C   0  0  0  0  0  0  0  0  0  0  0  0
   -1.0830   27.8600   12.0970 C   0  0  0  0  0  0  0  0  0  0  0  0
    0.0820   28.4660   12.3710 F   0  0  0  0  0  0  0  0  0  0  0  0
   -1.3080   26.6180   12.7830 C   0  0  0  0  0  0  0  0  0  0  0  0
   -2.5210   25.8970   12.5500 C   0  0  0  0  0  0  0  0  0  0  0  0
   -3.4970   26.3990   11.6300 C   0  0  0  0  0  0  0  0  0  0  0  0
   -3.2610   27.6410   10.9480 C   0  0  0  0  0  0  0  0  0  0  0  0
   -4.2120   28.0480   10.1070 F   0  0  0  0  0  0  0  0  0  0  0  0
   -2.6250   30.7330   10.6240 O   0  0  0  0  0  0  0  0  0  0  0  0
   -0.6690   31.0500    8.5300 C   0  0  0  0  0  0  0  0  0  0  0  0
    0.3110   31.1540    7.4870 C   0  0  0  0  0  0  0  0  0  0  0  0
    1.1270   30.0540    7.2030 C   0  0  0  0  0  0  0  0  0  0  0  0
    0.9650   28.8210    7.9230 N   0  0  0  0  0  0  0  0  0  0  0  0
    0.0240   28.7490    8.9160 C   0  0  0  0  0  0  0  0  0  0  0  0
    1.9270   27.9300    7.4100 C   0  0  0  0  0  0  0  0  0  0  0  0
    2.5820   28.6480    6.3790 C   0  0  0  0  0  0  0  0  0  0  0  0
    2.1040   29.9010    6.2810 N   0  0  0  0  0  0  0  0  0  0  0  0
    3.6600   28.1320    5.5360 N   0  0  0  0  0  0  0  0  0  0  0  0
    2.2750   26.5260    7.7150 C   0  0  0  0  0  0  0  0  0  0  0  0
    3.2000   26.0130    7.0480 O   0  0  0  0  0  0  0  0  0  0  0  0
    1.6410   25.6920    8.7650 C   0  0  0  0  0  0  0  0  0  0  0  0
    2.2740   25.5290   10.0460 C   0  0  0  0  0  0  0  0  0  0  0  0
    1.6470   24.7160   11.0520 C   0  0  0  0  0  0  0  0  0  0  0  0
    0.4000   24.0660   10.7870 C   0  0  0  0  0  0  0  0  0  0  0  0
   -0.2450   24.2230    9.5220 C   0  0  0  0  0  0  0  0  0  0  0  0
    0.3760   25.0390    8.5030 C   0  0  0  0  0  0  0  0  0  0  0  0
  1  2  1  0  0  0  0
  2  3  1  0  0  0  0
  3  4  2  0  0  0  0
  4  5  1  0  0  0  0
  4  6  1  0  0  0  0
  6  7  2  0  0  0  0
  7  8  1  0  0  0  0
  8  9  2  0  0  0  0
  9  3  1  0  0  0  0
  9 10  1  0  0  0  0
  2 11  2  0  0  0  0
  1 12  1  0  0  0  0
 12 13  2  0  0  0  0
 13 14  1  0  0  0  0
 14 15  1  0  0  0  0
 15 16  1  0  0  0  0
 16  1  2  0  0  0  0
 15 17  1  0  0  0  0
 17 18  2  0  0  0  0
 18 19  1  0  0  0  0
 19 14  2  0  0  0  0
 18 20  1  0  0  0  0
 17 21  1  0  0  0  0
 21 22  2  0  0  0  0
 21 23  1  0  0  0  0
 23 24  2  0  0  0  0
 24 25  1  0  0  0  0
 25 26  2  0  0  0  0
 26 27  1  0  0  0  0
 27 28  2  0  0  0  0
 28 23  1  0  0  0  0
M  END
$$$$
1R78_extract
  -MTS-   01061521513D 0   0.00000     0.00000     0

 28 30  0  0  0  0  0  0  0  0999 V2000
   -3.4320   29.3430   11.4860 F   0  0  0  0  0  0  0  0  0  0  0  0
   -2.6220   29.8680   10.5500 C   0  0  0  0  0  0  0  0  0  0  0  0
   -1.4820   29.1280   10.1950 C   0  0  0  0  0  0  0  0  0  0  0  0
   -0.6250   29.7270    9.1600 C   0  0  0  0  0  0  0  0  0  0  0  0
    0.5220   29.3030    8.5690 C   0  0  0  0  0  0  0  0  0  0  0  0
    1.2380   28.0510    8.8640 C   0  0  0  0  0  0  0  0  0  0  0  0
    2.4950   27.4760    8.3880 C   0  0  0  0  0  0  0  0  0  0  0  0
    3.2600   28.1000    7.4230 N   0  0  0  0  0  0  0  0  0  0  0  0
    4.3690   27.3560    7.1800 C   0  0  0  0  0  0  0  0  0  0  0  0
    4.3350   26.2460    7.9620 C   0  0  0  0  0  0  0  0  0  0  0  0
    3.1090   26.2930    8.7520 C   0  0  0  0  0  0  0  0  0  0  0  0
    2.6450   25.3900    9.6890 O   0  0  0  0  0  0  0  0  0  0  0  0
    3.0780   24.0210    9.6210 C   0  0  0  0  0  0  0  0  0  0  0  0
    1.0000   30.3010    7.5510 C   0  0  0  0  0  0  0  0  0  0  0  0
    0.0030   31.2850    7.6650 N   0  0  0  0  0  0  0  0  0  0  0  0
   -0.9840   30.9840    8.5840 C   0  0  0  0  0  0  0  0  0  0  0  0
   -2.1190   31.6760    8.9820 C   0  0  0  0  0  0  0  0  0  0  0  0
   -2.9420   31.1050    9.9720 C   0  0  0  0  0  0  0  0  0  0  0  0
    1.9450   30.3780    6.7920 O   0  0  0  0  0  0  0  0  0  0  0  0
   -1.2150   27.8980   10.8280 C   0  0  0  0  0  0  0  0  0  0  0  0
   -0.9710   26.8510   11.3520 C   0  0  0  0  0  0  0  0  0  0  0  0
   -0.6290   25.6290   11.9610 C   0  0  0  0  0  0  0  0  0  0  0  0
   -1.2820   24.3790   11.3160 C   0  0  0  0  0  0  0  0  0  0  0  0
   -0.2210   23.2650   11.3840 C   0  0  0  0  0  0  0  0  0  0  0  0
    0.7490   23.4180   12.5780 C   0  0  0  0  0  0  0  0  0  0  0  0
   -0.8000   21.9530   11.4160 O   0  0  0  0  0  0  0  0  0  0  0  0
   -1.6730   24.5920    9.9160 N   0  0  0  0  0  0  0  0  0  0  0  0
   -0.8360   25.7570   13.3710 O   0  0  0  0  0  0  0  0  0  0  0  0
  1  2  1  0  0  0  0
  2  3  2  0  0  0  0
  3  4  1  0  0  0  0
  4  5  1  0  0  0  0
  5  6  2  0  0  0  0
  6  7  1  0  0  0  0
  7  8  1  0  0  0  0
  8  9  1  0  0  0  0
  9 10  2  0  0  0  0
 10 11  1  0  0  0  0
 11  7  2  0  0  0  0
 11 12  1  0  0  0  0
 12 13  1  0  0  0  0
  5 14  1  0  0  0  0
 14 15  1  0  0  0  0
 15 16  1  0  0  0  0
 16  4  2  0  0  0  0
 16 17  1  0  0  0  0
 17 18  2  0  0  0  0
 18  2  1  0  0  0  0
 14 19  2  0  0  0  0
  3 20  1  0  0  0  0
 20 21  3  0  0  0  0
 21 22  1  0  0  0  0
 22 23  1  0  0  0  0
 23 24  1  0  0  0  0
 24 25  1  0  0  0  0
 24 26  1  0  0  0  0
 23 27  1  0  0  0  0
 22 28  1  0  0  0  0
M  END
$$$$
1URW_extract
  -MTS-   01061521513D 0   0.00000     0.00000     0

 32 35  0  0  0  0  0  0  0  0999 V2000
    5.1620   27.4510    5.6190 C   0  0  0  0  0  0  0  0  0  0  0  0
    4.1360   27.8300    6.5330 C   0  0  0  0  0  0  0  0  0  0  0  0
    3.9010   27.0200    7.6960 C   0  0  0  0  0  0  0  0  0  0  0  0
    4.6770   25.8770    7.9440 C   0  0  0  0  0  0  0  0  0  0  0  0
    5.6950   25.5310    7.0310 C   0  0  0  0  0  0  0  0  0  0  0  0
    6.6890   24.1420    7.3560 S   0  0  0  0  0  0  0  0  0  0  0  0
    7.2430   23.5240    6.0090 O   0  0  0  0  0  0  0  0  0  0  0  0
    7.8950   24.5740    8.2940 O   0  0  0  0  0  0  0  0  0  0  0  0
    5.7290   22.9680    8.2080 N   0  0  0  0  0  0  0  0  0  0  0  0
    4.8040   22.2530    7.3010 C   0  0  0  0  0  0  0  0  0  0  0  0
    4.4580   20.8640    7.8520 C   0  0  0  0  0  0  0  0  0  0  0  0
    5.7080   19.9500    8.0210 C   0  0  0  0  0  0  0  0  0  0  0  0
    5.4770   18.4750    8.2400 N   0  0  0  0  0  0  0  0  0  0  0  0
    4.4680   18.1990    9.3190 C   0  0  0  0  0  0  0  0  0  0  0  0
    5.1410   17.7130    7.0060 C   0  0  0  0  0  0  0  0  0  0  0  0
    5.9460   26.3000    5.8650 C   0  0  0  0  0  0  0  0  0  0  0  0
    3.3890   29.0330    6.2460 N   0  0  0  0  0  0  0  0  0  0  0  0
    2.3290   29.7610    6.8990 C   0  0  0  0  0  0  0  0  0  0  0  0
    2.1340   31.0570    6.6350 N   0  0  0  0  0  0  0  0  0  0  0  0
    1.1430   31.6990    7.2800 C   0  0  0  0  0  0  0  0  0  0  0  0
    0.3160   31.0290    8.2230 C   0  0  0  0  0  0  0  0  0  0  0  0
    0.5870   29.6320    8.4570 C   0  0  0  0  0  0  0  0  0  0  0  0
    1.6050   29.0400    7.7710 N   0  0  0  0  0  0  0  0  0  0  0  0
   -0.1930   28.8760    9.3880 C   0  0  0  0  0  0  0  0  0  0  0  0
   -1.4410   29.2340    9.9420 N   0  0  0  0  0  0  0  0  0  0  0  0
   -1.6970   28.1470   10.7800 C   0  0  0  0  0  0  0  0  0  0  0  0
   -0.8570   27.0690   10.8040 N   0  0  0  0  0  0  0  0  0  0  0  0
    0.1130   27.5490    9.9060 C   0  0  0  0  0  0  0  0  0  0  0  0
   -3.0190   28.2500   11.6080 C   0  0  0  0  0  0  0  0  0  0  0  0
   -3.7660   29.4130   11.4480 C   0  0  0  0  0  0  0  0  0  0  0  0
   -3.3690   30.4640   10.6300 C   0  0  0  0  0  0  0  0  0  0  0  0
   -2.2440   30.4070    9.9280 N   0  0  0  0  0  0  0  0  0  0  0  0
  1  2  2  0  0  0  0
  2  3  1  0  0  0  0
  3  4  2  0  0  0  0
  4  5  1  0  0  0  0
  5  6  1  0  0  0  0
  6  7  2  0  0  0  0
  6  8  2  0  0  0  0
  6  9  1  0  0  0  0
  9 10  1  0  0  0  0
 10 11  1  0  0  0  0
 11 12  1  0  0  0  0
 12 13  1  0  0  0  0
 13 14  1  0  0  0  0
 13 15  1  0  0  0  0
  5 16  2  0  0  0  0
 16  1  1  0  0  0  0
  2 17  1  0  0  0  0
 17 18  1  0  0  0  0
 18 19  2  0  0  0  0
 19 20  1  0  0  0  0
 20 21  2  0  0  0  0
 21 22  1  0  0  0  0
 22 23  2  0  0  0  0
 23 18  1  0  0  0  0
 22 24  1  0  0  0  0
 24 25  1  0  0  0  0
 25 26  1  0  0  0  0
 26 27  2  0  0  0  0
 27 28  1  0  0  0  0
 28 24  2  0  0  0  0
 26 29  1  0  0  0  0
 29 30  2  0  0  0  0
 30 31  1  0  0  0  0
 31 32  2  0  0  0  0
 32 25  1  0  0  0  0
M  END
$$$$
1V1K_extract
  -MTS-   01061521513D 0   0.00000     0.00000     0

 33 35  0  0  0  0  0  0  0  0999 V2000
   -0.1550   29.2030    8.7740 C   0  0  0  0  0  0  0  0  0  0  0  0
   -0.2660   30.4690    8.3020 N   0  0  0  0  0  0  0  0  0  0  0  0
    0.6170   30.9460    7.4410 C   0  0  0  0  0  0  0  0  0  0  0  0
    1.6290   30.2120    6.9950 N   0  0  0  0  0  0  0  0  0  0  0  0
    1.8240   28.9590    7.3890 C   0  0  0  0  0  0  0  0  0  0  0  0
    2.9360   28.2860    6.8480 N   0  0  0  0  0  0  0  0  0  0  0  0
    3.3770   26.9630    7.0940 C   0  0  0  0  0  0  0  0  0  0  0  0
    3.9990   26.2260    6.0680 C   0  0  0  0  0  0  0  0  0  0  0  0
    4.4580   24.9210    6.2760 C   0  0  0  0  0  0  0  0  0  0  0  0
    4.2880   24.3370    7.5360 C   0  0  0  0  0  0  0  0  0  0  0  0
    4.7450   23.0880    7.8900 O   0  0  0  0  0  0  0  0  0  0  0  0
    4.2650   21.8790    7.2900 C   0  0  0  0  0  0  0  0  0  0  0  0
    5.0110   20.7350    8.0280 C   0  0  0  0  0  0  0  0  0  0  0  0
    5.9910   21.2400    8.9590 O   0  0  0  0  0  0  0  0  0  0  0  0
    5.6910   19.6870    7.1160 C   0  0  0  0  0  0  0  0  0  0  0  0
    6.4790   20.1970    5.9690 N   0  0  0  0  0  0  0  0  0  0  0  0
    6.9090   18.9950    5.2310 C   0  0  0  0  0  0  0  0  0  0  0  0
    7.7450   20.7840    6.4350 C   0  0  0  0  0  0  0  0  0  0  0  0
    3.7080   25.0940    8.5570 C   0  0  0  0  0  0  0  0  0  0  0  0
    3.2450   26.3820    8.3560 C   0  0  0  0  0  0  0  0  0  0  0  0
    0.9100   28.4090    8.3100 C   0  0  0  0  0  0  0  0  0  0  0  0
   -1.1180   28.7340    9.6790 N   0  0  0  0  0  0  0  0  0  0  0  0
   -0.9800   27.6140   10.5140 C   0  0  0  0  0  0  0  0  0  0  0  0
   -1.9390   26.6020   10.4660 C   0  0  0  0  0  0  0  0  0  0  0  0
   -1.8410   25.4730   11.2750 C   0  0  0  0  0  0  0  0  0  0  0  0
   -0.7690   25.3600   12.1630 C   0  0  0  0  0  0  0  0  0  0  0  0
    0.1880   26.3660   12.2300 C   0  0  0  0  0  0  0  0  0  0  0  0
    0.0870   27.4930   11.4160 C   0  0  0  0  0  0  0  0  0  0  0  0
    1.0250   28.4690   11.4860 F   0  0  0  0  0  0  0  0  0  0  0  0
   -2.9160   24.3880   11.1850 C   0  0  0  0  0  0  0  0  0  0  0  0
   -2.5140   23.3490   10.3170 F   0  0  0  0  0  0  0  0  0  0  0  0
   -4.0770   24.9770   10.6820 F   0  0  0  0  0  0  0  0  0  0  0  0
   -3.2840   23.8490   12.4350 F   0  0  0  0  0  0  0  0  0  0  0  0
  1  2  1  0  0  0  0
  2  3  2  0  0  0  0
  3  4  1  0  0  0  0
  4  5  2  0  0  0  0
  5  6  1  0  0  0  0
  6  7  1  0  0  0  0
  7  8  2  0  0  0  0
  8  9  1  0  0  0  0
  9 10  2  0  0  0  0
 10 11  1  0  0  0  0
 11 12  1  0  0  0  0
 12 13  1  0  0  0  0
 13 14  1  0  0  0  0
 13 15  1  0  0  0  0
 15 16  1  0  0  0  0
 16 17  1  0  0  0  0
 16 18  1  0  0  0  0
 10 19  1  0  0  0  0
 19 20  2  0  0  0  0
 20  7  1  0  0  0  0
  5 21  1  0  0  0  0
 21  1  2  0  0  0  0
  1 22  1  0  0  0  0
 22 23  1  0  0  0  0
 23 24  2  0  0  0  0
 24 25  1  0  0  0  0
 25 26  2  0  0  0  0
 26 27  1  0  0  0  0
 27 28  2  0  0  0  0
 28 23  1  0  0  0  0
 28 29  1  0  0  0  0
 25 30  1  0  0  0  0
 30 31  1  0  0  0  0
 30 32  1  0  0  0  0
 30 33  1  0  0  0  0
M  END
$$$$
1VYW_extract
  -MTS-   01061521513D 0   0.00000     0.00000     0

 22 25  0  0  0  0  0  0  0  0999 V2000
   -2.8080   29.7840    8.0980 C   0  0  0  0  0  0  0  0  0  0  0  0
   -1.9670   30.9900    7.6780 C   0  0  0  0  0  0  0  0  0  0  0  0
   -0.4950   30.7580    7.2580 C   0  0  0  0  0  0  0  0  0  0  0  0
    0.2910   29.6270    7.4310 C   0  0  0  0  0  0  0  0  0  0  0  0
    1.5340   29.9330    6.8800 C   0  0  0  0  0  0  0  0  0  0  0  0
    2.6960   29.0490    6.8430 N   0  0  0  0  0  0  0  0  0  0  0  0
    2.8980   27.7960    7.2910 C   0  0  0  0  0  0  0  0  0  0  0  0
    2.0410   27.1210    7.8670 O   0  0  0  0  0  0  0  0  0  0  0  0
    4.3040   27.2030    7.0560 C   0  0  0  0  0  0  0  0  0  0  0  0
    4.2580   26.0870    6.0180 C   0  0  0  0  0  0  0  0  0  0  0  0
    3.9490   24.7530    6.4290 C   0  0  0  0  0  0  0  0  0  0  0  0
    3.8890   23.6980    5.4920 C   0  0  0  0  0  0  0  0  0  0  0  0
    4.1400   23.9510    4.1240 C   0  0  0  0  0  0  0  0  0  0  0  0
    4.4590   25.3450    3.6860 C   0  0  0  0  0  0  0  0  0  0  0  0
    4.5150   26.3780    4.6500 C   0  0  0  0  0  0  0  0  0  0  0  0
    4.7090   25.6000    2.3130 C   0  0  0  0  0  0  0  0  0  0  0  0
    4.6460   24.5350    1.3710 C   0  0  0  0  0  0  0  0  0  0  0  0
    4.3390   23.2080    1.7870 C   0  0  0  0  0  0  0  0  0  0  0  0
    4.0840   22.9110    3.1540 C   0  0  0  0  0  0  0  0  0  0  0  0
    1.5010   31.2140    6.3840 N   0  0  0  0  0  0  0  0  0  0  0  0
    0.2760   31.7010    6.6180 N   0  0  0  0  0  0  0  0  0  0  0  0
   -2.3060   30.7670    9.1510 C   0  0  0  0  0  0  0  0  0  0  0  0
  1  2  1  0  0  0  0
  2  3  1  0  0  0  0
  3  4  1  0  0  0  0
  4  5  2  0  0  0  0
  5  6  1  0  0  0  0
  6  7  1  0  0  0  0
  7  8  2  0  0  0  0
  7  9  1  0  0  0  0
  9 10  1  0  0  0  0
 10 11  2  0  0  0  0
 11 12  1  0  0  0  0
 12 13  2  0  0  0  0
 13 14  1  0  0  0  0
 14 15  2  0  0  0  0
 15 10  1  0  0  0  0
 14 16  1  0  0  0  0
 16 17  2  0  0  0  0
 17 18  1  0  0  0  0
 18 19  2  0  0  0  0
 19 13  1  0  0  0  0
  5 20  1  0  0  0  0
 20 21  1  0  0  0  0
 21  3  2  0  0  0  0
  2 22  1  0  0  0  0
 22  1  1  0  0  0  0
M  END
$$$$
1VYZ_extract
  -MTS-   01061521513D 0   0.00000     0.00000     0

 17 19  0  0  0  0  0  0  0  0999 V2000
    0.0820   30.5060    7.9660 C   0  0  0  0  0  0  0  0  0  0  0  0
    0.7420   29.2880    7.8560 C   0  0  0  0  0  0  0  0  0  0  0  0
    1.8670   29.5150    7.0610 C   0  0  0  0  0  0  0  0  0  0  0  0
    2.8500   28.5000    6.6930 N   0  0  0  0  0  0  0  0  0  0  0  0
    3.2080   27.3290    7.2850 C   0  0  0  0  0  0  0  0  0  0  0  0
    4.3920   26.5410    6.7090 C   0  0  0  0  0  0  0  0  0  0  0  0
    5.1120   25.6590    7.5880 C   0  0  0  0  0  0  0  0  0  0  0  0
    6.1920   24.8670    7.1140 C   0  0  0  0  0  0  0  0  0  0  0  0
    6.5770   24.9420    5.7560 C   0  0  0  0  0  0  0  0  0  0  0  0
    5.8910   25.8020    4.8640 C   0  0  0  0  0  0  0  0  0  0  0  0
    4.8110   26.5950    5.3320 C   0  0  0  0  0  0  0  0  0  0  0  0
    2.5700   26.9010    8.2630 O   0  0  0  0  0  0  0  0  0  0  0  0
    1.8930   30.8400    6.6910 N   0  0  0  0  0  0  0  0  0  0  0  0
    0.8090   31.4340    7.2430 N   0  0  0  0  0  0  0  0  0  0  0  0
   -1.2140   30.8200    8.7390 C   0  0  0  0  0  0  0  0  0  0  0  0
   -1.8290   30.1910    9.9530 C   0  0  0  0  0  0  0  0  0  0  0  0
   -2.3450   29.7920    8.5520 C   0  0  0  0  0  0  0  0  0  0  0  0
  1  2  1  0  0  0  0
  2  3  2  0  0  0  0
  3  4  1  0  0  0  0
  4  5  1  0  0  0  0
  5  6  1  0  0  0  0
  6  7  2  0  0  0  0
  7  8  1  0  0  0  0
  8  9  2  0  0  0  0
  9 10  1  0  0  0  0
 10 11  2  0  0  0  0
 11  6  1  0  0  0  0
  5 12  2  0  0  0  0
  3 13  1  0  0  0  0
 13 14  1  0  0  0  0
 14  1  2  0  0  0  0
  1 15  1  0  0  0  0
 15 16  1  0  0  0  0
 16 17  1  0  0  0  0
 17 15  1  0  0  0  0
M  END
$$$$
1Y8Y_extract
  -MTS-   01061521513D 0   0.00000     0.00000     0

 21 23  0  0  0  0  0  0  0  0999 V2000
    7.5390   23.4050    6.3780 O   0  0  0  0  0  0  0  0  0  0  0  0
    7.0350   23.8450    7.6960 S   0  0  0  0  0  0  0  0  0  0  0  0
    6.4450   22.2920    8.3940 C   0  0  0  0  0  0  0  0  0  0  0  0
    5.7830   25.0270    7.4700 C   0  0  0  0  0  0  0  0  0  0  0  0
    5.0980   25.4720    8.6160 C   0  0  0  0  0  0  0  0  0  0  0  0
    4.1160   26.4210    8.4220 C   0  0  0  0  0  0  0  0  0  0  0  0
    3.8570   26.9350    7.1370 C   0  0  0  0  0  0  0  0  0  0  0  0
    4.5940   26.4950    5.9950 C   0  0  0  0  0  0  0  0  0  0  0  0
    5.5780   25.5430    6.1740 C   0  0  0  0  0  0  0  0  0  0  0  0
    2.9160   27.9240    6.9670 N   0  0  0  0  0  0  0  0  0  0  0  0
    1.7970   28.0640    7.7140 C   0  0  0  0  0  0  0  0  0  0  0  0
    1.1890   26.9780    8.3550 C   0  0  0  0  0  0  0  0  0  0  0  0
    0.0290   27.1880    9.1130 C   0  0  0  0  0  0  0  0  0  0  0  0
   -0.4850   28.4260    9.2080 N   0  0  0  0  0  0  0  0  0  0  0  0
    0.0780   29.4560    8.4890 C   0  0  0  0  0  0  0  0  0  0  0  0
    1.1980   29.2790    7.7640 N   0  0  0  0  0  0  0  0  0  0  0  0
    1.5770   30.4160    7.2250 N   0  0  0  0  0  0  0  0  0  0  0  0
    0.6830   31.3860    7.6050 C   0  0  0  0  0  0  0  0  0  0  0  0
   -0.2960   30.7810    8.4040 C   0  0  0  0  0  0  0  0  0  0  0  0
   -0.6490   26.0320    9.8950 Cl  0  0  0  0  0  0  0  0  0  0  0  0
    8.1160   24.4280    8.4540 O   0  0  0  0  0  0  0  0  0  0  0  0
  1  2  2  0  0  0  0
  2  3  1  0  0  0  0
  2  4  1  0  0  0  0
  4  5  2  0  0  0  0
  5  6  1  0  0  0  0
  6  7  2  0  0  0  0
  7  8  1  0  0  0  0
  8  9  2  0  0  0  0
  9  4  1  0  0  0  0
  7 10  1  0  0  0  0
 10 11  1  0  0  0  0
 11 12  2  0  0  0  0
 12 13  1  0  0  0  0
 13 14  2  0  0  0  0
 14 15  1  0  0  0  0
 15 16  1  0  0  0  0
 16 11  1  0  0  0  0
 16 17  1  0  0  0  0
 17 18  2  0  0  0  0
 18 19  1  0  0  0  0
 19 15  2  0  0  0  0
 13 20  1  0  0  0  0
  2 21  2  0  0  0  0
M  END
$$$$
1Y91_extract
  -MTS-   01061521513D 0   0.00000     0.00000     0

 33 36  0  0  0  0  0  0  0  0999 V2000
   -2.6870   25.7130   14.2860 N   0  0  0  0  0  0  0  0  0  0  0  0
   -2.4020   25.9710   12.8590 C   0  0  0  0  0  0  0  0  0  0  0  0
   -1.1010   26.7740   12.7380 C   0  0  0  0  0  0  0  0  0  0  0  0
   -0.7680   27.0030   11.2750 C   0  0  0  0  0  0  0  0  0  0  0  0
   -0.5920   25.6640   10.5900 C   0  0  0  0  0  0  0  0  0  0  0  0
   -0.4030   25.9720    9.1960 N   0  0  0  0  0  0  0  0  0  0  0  0
    0.1830   27.0380    8.6260 C   0  0  0  0  0  0  0  0  0  0  0  0
    1.3610   26.9490    7.8980 C   0  0  0  0  0  0  0  0  0  0  0  0
    1.8650   28.0990    7.2820 C   0  0  0  0  0  0  0  0  0  0  0  0
    3.0250   28.1180    6.5670 N   0  0  0  0  0  0  0  0  0  0  0  0
    3.9300   27.1270    6.6180 C   0  0  0  0  0  0  0  0  0  0  0  0
    4.2100   26.5230    7.8570 C   0  0  0  0  0  0  0  0  0  0  0  0
    5.1520   25.5140    7.9040 C   0  0  0  0  0  0  0  0  0  0  0  0
    5.8080   25.1010    6.7390 C   0  0  0  0  0  0  0  0  0  0  0  0
    6.9940   23.7750    6.8810 S   0  0  0  0  0  0  0  0  0  0  0  0
    7.9170   24.2040    7.9220 O   0  0  0  0  0  0  0  0  0  0  0  0
    7.5850   23.5420    5.5520 O   0  0  0  0  0  0  0  0  0  0  0  0
    6.2370   22.3980    7.2900 N   0  0  0  0  0  0  0  0  0  0  0  0
    6.0580   21.9920    8.6890 C   0  0  0  0  0  0  0  0  0  0  0  0
    5.7150   21.5470    6.2170 C   0  0  0  0  0  0  0  0  0  0  0  0
    5.5330   25.6890    5.5190 C   0  0  0  0  0  0  0  0  0  0  0  0
    4.5910   26.7130    5.4430 C   0  0  0  0  0  0  0  0  0  0  0  0
    1.1600   29.2250    7.4060 N   0  0  0  0  0  0  0  0  0  0  0  0
    0.0490   29.2600    8.1090 C   0  0  0  0  0  0  0  0  0  0  0  0
   -0.4660   28.1970    8.7010 N   0  0  0  0  0  0  0  0  0  0  0  0
   -0.4640   30.5300    8.1090 C   0  0  0  0  0  0  0  0  0  0  0  0
    0.4270   31.2720    7.3510 C   0  0  0  0  0  0  0  0  0  0  0  0
    1.4150   30.4440    6.9330 N   0  0  0  0  0  0  0  0  0  0  0  0
   -1.7260   30.9410    8.7530 C   0  0  0  0  0  0  0  0  0  0  0  0
   -2.9240   30.1380    8.3930 C   0  0  0  0  0  0  0  0  0  0  0  0
   -1.7280   31.3340   10.2050 C   0  0  0  0  0  0  0  0  0  0  0  0
   -1.9020   24.8920   10.6550 C   0  0  0  0  0  0  0  0  0  0  0  0
   -2.2640   24.6350   12.1170 C   0  0  0  0  0  0  0  0  0  0  0  0
  1  2  1  0  0  0  0
  2  3  1  0  0  0  0
  3  4  1  0  0  0  0
  4  5  1  0  0  0  0
  5  6  1  0  0  0  0
  6  7  1  0  0  0  0
  7  8  1  0  0  0  0
  8  9  2  0  0  0  0
  9 10  1  0  0  0  0
 10 11  1  0  0  0  0
 11 12  2  0  0  0  0
 12 13  1  0  0  0  0
 13 14  2  0  0  0  0
 14 15  1  0  0  0  0
 15 16  2  0  0  0  0
 15 17  2  0  0  0  0
 15 18  1  0  0  0  0
 18 19  1  0  0  0  0
 18 20  1  0  0  0  0
 14 21  1  0  0  0  0
 21 22  2  0  0  0  0
 22 11  1  0  0  0  0
  9 23  1  0  0  0  0
 23 24  1  0  0  0  0
 24 25  1  0  0  0  0
 25  7  2  0  0  0  0
 24 26  2  0  0  0  0
 26 27  1  0  0  0  0
 27 28  2  0  0  0  0
 28 23  1  0  0  0  0
 26 29  1  0  0  0  0
 29 30  1  0  0  0  0
 29 31  1  0  0  0  0
  5 32  1  0  0  0  0
 32 33  1  0  0  0  0
 33  2  1  0  0  0  0
M  END
$$$$
1YKR_extract
  -MTS-   01061521513D 0   0.00000     0.00000     0

 30 33  0  0  0  0  0  0  0  0999 V2000
   -1.1080   30.1060    9.5510 C   0  0  0  0  0  0  0  0  0  0  0  0
   -0.4260   29.0100    8.9720 C   0  0  0  0  0  0  0  0  0  0  0  0
    0.5430   29.2030    8.0970 N   0  0  0  0  0  0  0  0  0  0  0  0
    1.2360   28.2340    7.4970 C   0  0  0  0  0  0  0  0  0  0  0  0
    2.1230   28.9700    6.6790 C   0  0  0  0  0  0  0  0  0  0  0  0
    3.0520   28.1530    5.8840 N   0  0  0  0  0  0  0  0  0  0  0  0
    3.9810   27.1780    6.4080 C   0  0  0  0  0  0  0  0  0  0  0  0
    4.8540   26.6160    5.4320 C   0  0  0  0  0  0  0  0  0  0  0  0
    5.7900   25.6490    5.8160 C   0  0  0  0  0  0  0  0  0  0  0  0
    5.8640   25.2340    7.1840 C   0  0  0  0  0  0  0  0  0  0  0  0
    7.0550   24.0210    7.6070 S   0  0  0  0  0  0  0  0  0  0  0  0
    7.8770   24.5240    8.6790 O   0  0  0  0  0  0  0  0  0  0  0  0
    6.3140   22.6890    8.1950 N   0  0  0  0  0  0  0  0  0  0  0  0
    7.6950   23.6440    6.3740 O   0  0  0  0  0  0  0  0  0  0  0  0
    5.0050   25.7780    8.1920 C   0  0  0  0  0  0  0  0  0  0  0  0
    4.0550   26.7590    7.8000 C   0  0  0  0  0  0  0  0  0  0  0  0
    1.9540   30.3290    6.7750 N   0  0  0  0  0  0  0  0  0  0  0  0
    0.9220   30.4430    7.6800 C   0  0  0  0  0  0  0  0  0  0  0  0
    0.3100   31.6310    8.1800 C   0  0  0  0  0  0  0  0  0  0  0  0
   -0.7400   31.4360    9.1350 C   0  0  0  0  0  0  0  0  0  0  0  0
   -2.1760   29.8590   10.5650 C   0  0  0  0  0  0  0  0  0  0  0  0
   -2.8870   30.7700   10.9970 O   0  0  0  0  0  0  0  0  0  0  0  0
   -2.3610   28.4480   11.1150 C   0  0  0  0  0  0  0  0  0  0  0  0
   -3.5420   27.6450   10.7620 C   0  0  0  0  0  0  0  0  0  0  0  0
   -3.7120   26.3310   11.2910 C   0  0  0  0  0  0  0  0  0  0  0  0
   -2.7210   25.7670   12.1430 C   0  0  0  0  0  0  0  0  0  0  0  0
   -1.5670   26.5010   12.4980 C   0  0  0  0  0  0  0  0  0  0  0  0
   -1.3570   27.8020   12.0010 C   0  0  0  0  0  0  0  0  0  0  0  0
   -0.2150   28.4540   12.3850 Cl  0  0  0  0  0  0  0  0  0  0  0  0
   -4.5140   28.1600    9.9430 Cl  0  0  0  0  0  0  0  0  0  0  0  0
  1  2  2  0  0  0  0
  2  3  1  0  0  0  0
  3  4  1  0  0  0  0
  4  5  2  0  0  0  0
  5  6  1  0  0  0  0
  6  7  1  0  0  0  0
  7  8  2  0  0  0  0
  8  9  1  0  0  0  0
  9 10  2  0  0  0  0
 10 11  1  0  0  0  0
 11 12  2  0  0  0  0
 11 13  1  0  0  0  0
 11 14  2  0  0  0  0
 10 15  1  0  0  0  0
 15 16  2  0  0  0  0
 16  7  1  0  0  0  0
  5 17  1  0  0  0  0
 17 18  2  0  0  0  0
 18  3  1  0  0  0  0
 18 19  1  0  0  0  0
 19 20  2  0  0  0  0
 20  1  1  0  0  0  0
  1 21  1  0  0  0  0
 21 22  2  0  0  0  0
 21 23  1  0  0  0  0
 23 24  2  0  0  0  0
 24 25  1  0  0  0  0
 25 26  2  0  0  0  0
 26 27  1  0  0  0  0
 27 28  2  0  0  0  0
 28 23  1  0  0  0  0
 28 29  1  0  0  0  0
 24 30  1  0  0  0  0
M  END
$$$$
2A4L_extract
  -MTS-   01061521513D 0   0.00000     0.00000     0

 26 28  0  0  0  0  0  0  0  0999 V2000
   -0.2370   23.3960   11.3650 O   0  0  0  0  0  0  0  0  0  0  0  0
   -0.9610   24.2470   10.4400 C   0  0  0  0  0  0  0  0  0  0  0  0
   -0.7040   25.7380   10.6630 C   0  0  0  0  0  0  0  0  0  0  0  0
    0.6350   26.1310   10.0210 N   0  0  0  0  0  0  0  0  0  0  0  0
    0.9830   27.0340    9.0940 C   0  0  0  0  0  0  0  0  0  0  0  0
    0.0790   27.9930    8.9360 N   0  0  0  0  0  0  0  0  0  0  0  0
    0.3370   28.9650    8.0360 C   0  0  0  0  0  0  0  0  0  0  0  0
    1.4750   29.0280    7.2740 C   0  0  0  0  0  0  0  0  0  0  0  0
    2.4480   28.0000    7.4340 C   0  0  0  0  0  0  0  0  0  0  0  0
    3.6140   27.9010    6.8240 N   0  0  0  0  0  0  0  0  0  0  0  0
    4.3740   26.6780    7.1460 C   0  0  0  0  0  0  0  0  0  0  0  0
    4.7660   26.0260    5.8060 C   0  0  0  0  0  0  0  0  0  0  0  0
    4.8150   24.6400    5.7030 C   0  0  0  0  0  0  0  0  0  0  0  0
    5.1680   24.0460    4.4980 C   0  0  0  0  0  0  0  0  0  0  0  0
    5.4640   24.8790    3.4210 C   0  0  0  0  0  0  0  0  0  0  0  0
    5.4400   26.2660    3.5110 C   0  0  0  0  0  0  0  0  0  0  0  0
    5.0840   26.8410    4.7260 C   0  0  0  0  0  0  0  0  0  0  0  0
    2.1300   27.0440    8.3630 N   0  0  0  0  0  0  0  0  0  0  0  0
    1.3800   30.1830    6.5070 N   0  0  0  0  0  0  0  0  0  0  0  0
    0.2410   30.7600    6.8140 C   0  0  0  0  0  0  0  0  0  0  0  0
   -0.4510   30.0540    7.7630 N   0  0  0  0  0  0  0  0  0  0  0  0
   -1.7290   30.3200    8.4390 C   0  0  0  0  0  0  0  0  0  0  0  0
   -2.6740   29.1100    8.2300 C   0  0  0  0  0  0  0  0  0  0  0  0
   -1.4770   30.5540    9.9470 C   0  0  0  0  0  0  0  0  0  0  0  0
   -0.6740   26.0450   12.1780 C   0  0  0  0  0  0  0  0  0  0  0  0
   -1.3860   27.3330   12.6320 C   0  0  0  0  0  0  0  0  0  0  0  0
  1  2  1  0  0  0  0
  2  3  1  0  0  0  0
  3  4  1  0  0  0  0
  4  5  1  0  0  0  0
  5  6  2  0  0  0  0
  6  7  1  0  0  0  0
  7  8  2  0  0  0  0
  8  9  1  0  0  0  0
  9 10  1  0  0  0  0
 10 11  1  0  0  0  0
 11 12  1  0  0  0  0
 12 13  2  0  0  0  0
 13 14  1  0  0  0  0
 14 15  2  0  0  0  0
 15 16  1  0  0  0  0
 16 17  2  0  0  0  0
 17 12  1  0  0  0  0
  9 18  2  0  0  0  0
 18  5  1  0  0  0  0
  8 19  1  0  0  0  0
 19 20  2  0  0  0  0
 20 21  1  0  0  0  0
 21  7  1  0  0  0  0
 21 22  1  0  0  0  0
 22 23  1  0  0  0  0
 22 24  1  0  0  0  0
  3 25  1  0  0  0  0
 25 26  1  0  0  0  0
M  END
$$$$
2B52_extract
  -MTS-   01061521513D 0   0.00000     0.00000     0

 31 35  0  0  0  0  0  0  0  0999 V2000
   -1.3970   24.0440   14.3670 C   0  0  0  0  0  0  0  0  0  0  0  0
   -1.6940   25.3360   13.6240 C   0  0  0  0  0  0  0  0  0  0  0  0
   -1.7980   25.1160   12.1620 N   0  0  0  0  0  0  0  0  0  0  0  0
   -2.7610   26.0430   11.4590 N   0  0  0  0  0  0  0  0  0  0  0  0
   -2.5090   27.3240   11.1670 C   0  0  0  0  0  0  0  0  0  0  0  0
   -1.5070   27.6110   10.3350 N   0  0  0  0  0  0  0  0  0  0  0  0
   -1.2540   28.8530    9.6990 C   0  0  0  0  0  0  0  0  0  0  0  0
   -0.1260   28.7740    8.7540 C   0  0  0  0  0  0  0  0  0  0  0  0
    0.7920   27.6780    8.4750 C   0  0  0  0  0  0  0  0  0  0  0  0
    0.7700   26.5840    9.0400 O   0  0  0  0  0  0  0  0  0  0  0  0
    1.7460   28.2190    7.5170 C   0  0  0  0  0  0  0  0  0  0  0  0
    1.4050   29.5950    7.2260 C   0  0  0  0  0  0  0  0  0  0  0  0
    0.2380   29.9750    7.9940 C   0  0  0  0  0  0  0  0  0  0  0  0
   -0.4940   31.2310    8.1840 C   0  0  0  0  0  0  0  0  0  0  0  0
   -1.6150   31.2940    9.1430 C   0  0  0  0  0  0  0  0  0  0  0  0
   -2.0180   30.1040    9.9140 C   0  0  0  0  0  0  0  0  0  0  0  0
    2.3170   30.2230    6.3520 N   0  0  0  0  0  0  0  0  0  0  0  0
    3.2880   29.0850    6.1060 N   0  0  0  0  0  0  0  0  0  0  0  0
    2.9710   27.8990    6.8030 C   0  0  0  0  0  0  0  0  0  0  0  0
    3.9120   26.7860    6.8320 C   0  0  0  0  0  0  0  0  0  0  0  0
    4.0510   25.6850    8.2680 S   0  0  0  0  0  0  0  0  0  0  0  0
    5.4100   24.7730    7.4680 C   0  0  0  0  0  0  0  0  0  0  0  0
    5.7210   25.2960    6.1860 N   0  0  0  0  0  0  0  0  0  0  0  0
    4.9070   26.4010    5.8330 C   0  0  0  0  0  0  0  0  0  0  0  0
    5.1680   27.0580    4.5100 C   0  0  0  0  0  0  0  0  0  0  0  0
    6.1420   23.5960    8.0990 C   0  0  0  0  0  0  0  0  0  0  0  0
   -3.2000   28.2260   11.6540 O   0  0  0  0  0  0  0  0  0  0  0  0
   -0.5930   24.4870   11.5820 C   0  0  0  0  0  0  0  0  0  0  0  0
   -0.2070   23.2040   12.3260 C   0  0  0  0  0  0  0  0  0  0  0  0
   -0.2030   23.3690   13.8060 N   0  0  0  0  0  0  0  0  0  0  0  0
    0.2450   22.2530   14.6420 C   0  0  0  0  0  0  0  0  0  0  0  0
  1  2  1  0  0  0  0
  2  3  1  0  0  0  0
  3  4  1  0  0  0  0
  4  5  1  0  0  0  0
  5  6  1  0  0  0  0
  6  7  1  0  0  0  0
  7  8  2  0  0  0  0
  8  9  1  0  0  0  0
  9 10  2  0  0  0  0
  9 11  1  0  0  0  0
 11 12  1  0  0  0  0
 12 13  1  0  0  0  0
 13  8  1  0  0  0  0
 13 14  2  0  0  0  0
 14 15  1  0  0  0  0
 15 16  2  0  0  0  0
 16  7  1  0  0  0  0
 12 17  2  0  0  0  0
 17 18  1  0  0  0  0
 18 19  1  0  0  0  0
 19 11  2  0  0  0  0
 19 20  1  0  0  0  0
 20 21  1  0  0  0  0
 21 22  1  0  0  0  0
 22 23  2  0  0  0  0
 23 24  1  0  0  0  0
 24 20  2  0  0  0  0
 24 25  1  0  0  0  0
 22 26  1  0  0  0  0
  5 27  2  0  0  0  0
  3 28  1  0  0  0  0
 28 29  1  0  0  0  0
 29 30  1  0  0  0  0
 30  1  1  0  0  0  0
 30 31  1  0  0  0  0
M  END
$$$$
2B53_extract
  -MTS-   01061521513D 0   0.00000     0.00000     0

 26 28  0  0  0  0  0  0  0  0999 V2000
    5.0190   24.6170    8.4110 C   0  0  0  0  0  0  0  0  0  0  0  0
    4.3790   25.3210    7.3100 C   0  0  0  0  0  0  0  0  0  0  0  0
    3.2500   26.3090    7.5420 C   0  0  0  0  0  0  0  0  0  0  0  0
    3.1920   27.5180    6.6840 C   0  0  0  0  0  0  0  0  0  0  0  0
    2.1000   28.4600    6.7600 C   0  0  0  0  0  0  0  0  0  0  0  0
    1.0170   28.2450    7.7210 C   0  0  0  0  0  0  0  0  0  0  0  0
   -0.0370   29.1370    7.8140 N   0  0  0  0  0  0  0  0  0  0  0  0
   -1.0690   28.9920    8.6880 C   0  0  0  0  0  0  0  0  0  0  0  0
   -2.0870   30.0830    8.7380 C   0  0  0  0  0  0  0  0  0  0  0  0
   -3.1140   29.6180    8.1160 F   0  0  0  0  0  0  0  0  0  0  0  0
   -1.6150   31.1700    8.1420 F   0  0  0  0  0  0  0  0  0  0  0  0
   -2.3700   30.3130    9.9960 F   0  0  0  0  0  0  0  0  0  0  0  0
   -1.1640   27.9340    9.5540 N   0  0  0  0  0  0  0  0  0  0  0  0
   -0.1660   26.9830    9.5560 C   0  0  0  0  0  0  0  0  0  0  0  0
    1.0000   27.0480    8.6560 C   0  0  0  0  0  0  0  0  0  0  0  0
    2.1290   26.1130    8.5290 C   0  0  0  0  0  0  0  0  0  0  0  0
   -0.4600   26.0300   10.5910 N   0  0  0  0  0  0  0  0  0  0  0  0
   -1.3510   25.8160   11.7620 C   0  0  0  0  0  0  0  0  0  0  0  0
   -0.9660   24.4710   12.4220 C   0  0  0  0  0  0  0  0  0  0  0  0
   -2.8220   25.7790   11.2940 C   0  0  0  0  0  0  0  0  0  0  0  0
   -1.1970   27.0370   12.7250 C   0  0  0  0  0  0  0  0  0  0  0  0
    4.9420   25.0280    5.9670 C   0  0  0  0  0  0  0  0  0  0  0  0
    6.0840   24.1660    5.6900 C   0  0  0  0  0  0  0  0  0  0  0  0
    6.7150   23.5060    6.8160 C   0  0  0  0  0  0  0  0  0  0  0  0
    6.1430   23.7330    8.1410 C   0  0  0  0  0  0  0  0  0  0  0  0
    6.6590   23.0520    9.2320 N   0  0  0  0  0  0  0  0  0  0  0  0
  1  2  2  0  0  0  0
  2  3  1  0  0  0  0
  3  4  2  0  0  0  0
  4  5  1  0  0  0  0
  5  6  2  0  0  0  0
  6  7  1  0  0  0  0
  7  8  2  0  0  0  0
  8  9  1  0  0  0  0
  9 10  1  0  0  0  0
  9 11  1  0  0  0  0
  9 12  1  0  0  0  0
  8 13  1  0  0  0  0
 13 14  2  0  0  0  0
 14 15  1  0  0  0  0
 15  6  1  0  0  0  0
 15 16  2  0  0  0  0
 16  3  1  0  0  0  0
 14 17  1  0  0  0  0
 17 18  1  0  0  0  0
 18 19  1  0  0  0  0
 18 20  1  0  0  0  0
 18 21  1  0  0  0  0
  2 22  1  0  0  0  0
 22 23  2  0  0  0  0
 23 24  1  0  0  0  0
 24 25  2  0  0  0  0
 25  1  1  0  0  0  0
 25 26  1  0  0  0  0
M  END
$$$$
2B54_extract
  -MTS-   01061521513D 0   0.00000     0.00000     0

 30 33  0  0  0  0  0  0  0  0999 V2000
    3.0220   28.0500    7.0160 N   0  0  0  0  0  0  0  0  0  0  0  0
    3.1500   26.8920    7.7310 C   0  0  0  0  0  0  0  0  0  0  0  0
    4.4600   26.1140    7.6720 C   0  0  0  0  0  0  0  0  0  0  0  0
    4.6460   25.2720    6.4200 C   0  0  0  0  0  0  0  0  0  0  0  0
    4.3110   23.8950    6.4010 C   0  0  0  0  0  0  0  0  0  0  0  0
    4.4430   23.1700    5.1810 C   0  0  0  0  0  0  0  0  0  0  0  0
    4.9010   23.8190    4.0210 C   0  0  0  0  0  0  0  0  0  0  0  0
    4.9330   23.1230    2.8190 O   0  0  0  0  0  0  0  0  0  0  0  0
    5.2680   25.1830    4.0570 C   0  0  0  0  0  0  0  0  0  0  0  0
    5.1380   25.8960    5.2610 C   0  0  0  0  0  0  0  0  0  0  0  0
    4.0910   21.8270    5.0760 O   0  0  0  0  0  0  0  0  0  0  0  0
    2.1990   26.3940    8.5480 N   0  0  0  0  0  0  0  0  0  0  0  0
    1.0400   27.0910    8.6450 C   0  0  0  0  0  0  0  0  0  0  0  0
    0.8360   28.2930    7.9150 C   0  0  0  0  0  0  0  0  0  0  0  0
    1.8550   28.7510    7.0950 C   0  0  0  0  0  0  0  0  0  0  0  0
    1.7000   29.8190    6.4960 O   0  0  0  0  0  0  0  0  0  0  0  0
   -0.5110   28.6910    8.3250 C   0  0  0  0  0  0  0  0  0  0  0  0
   -1.0190   27.8220    9.2260 N   0  0  0  0  0  0  0  0  0  0  0  0
   -0.0730   26.8430    9.4440 N   0  0  0  0  0  0  0  0  0  0  0  0
   -0.1590   25.8220   10.4530 C   0  0  0  0  0  0  0  0  0  0  0  0
   -0.3620   24.4490   10.2260 C   0  0  0  0  0  0  0  0  0  0  0  0
   -0.5330   23.5270   11.2720 C   0  0  0  0  0  0  0  0  0  0  0  0
   -0.5160   23.9350   12.6020 C   0  0  0  0  0  0  0  0  0  0  0  0
   -0.3020   25.3060   12.8470 C   0  0  0  0  0  0  0  0  0  0  0  0
   -0.1260   26.2220   11.7810 C   0  0  0  0  0  0  0  0  0  0  0  0
    0.2430   27.9010   12.0900 Cl  0  0  0  0  0  0  0  0  0  0  0  0
   -0.8250   22.7380   13.9010 Cl  0  0  0  0  0  0  0  0  0  0  0  0
   -0.4020   23.7700    8.6510 Cl  0  0  0  0  0  0  0  0  0  0  0  0
   -1.3470   29.8890    7.9820 C   0  0  0  0  0  0  0  0  0  0  0  0
   -0.9890   31.0780    8.8710 C   0  0  0  0  0  0  0  0  0  0  0  0
  1  2  1  0  0  0  0
  2  3  1  0  0  0  0
  3  4  1  0  0  0  0
  4  5  2  0  0  0  0
  5  6  1  0  0  0  0
  6  7  2  0  0  0  0
  7  8  1  0  0  0  0
  7  9  1  0  0  0  0
  9 10  2  0  0  0  0
 10  4  1  0  0  0  0
  6 11  1  0  0  0  0
  2 12  2  0  0  0  0
 12 13  1  0  0  0  0
 13 14  2  0  0  0  0
 14 15  1  0  0  0  0
 15  1  1  0  0  0  0
 15 16  2  0  0  0  0
 14 17  1  0  0  0  0
 17 18  2  0  0  0  0
 18 19  1  0  0  0  0
 19 13  1  0  0  0  0
 19 20  1  0  0  0  0
 20 21  2  0  0  0  0
 21 22  1  0  0  0  0
 22 23  2  0  0  0  0
 23 24  1  0  0  0  0
 24 25  2  0  0  0  0
 25 20  1  0  0  0  0
 25 26  1  0  0  0  0
 23 27  1  0  0  0  0
 21 28  1  0  0  0  0
 17 29  1  0  0  0  0
 29 30  1  0  0  0  0
M  END
$$$$
2B55_extract
  -MTS-   01061521513D 0   0.00000     0.00000     0

 31 35  0  0  0  0  0  0  0  0999 V2000
    2.9990   23.9140   11.0660 N   0  0  0  0  0  0  0  0  0  0  0  0
    1.6740   23.5790   10.5020 C   0  0  0  0  0  0  0  0  0  0  0  0
    0.7240   22.9800   11.5470 C   0  0  0  0  0  0  0  0  0  0  0  0
   -0.6150   22.6100   10.9020 C   0  0  0  0  0  0  0  0  0  0  0  0
   -1.4400   23.8220   10.4680 C   0  0  0  0  0  0  0  0  0  0  0  0
   -1.5960   24.7880   11.5760 N   0  0  0  0  0  0  0  0  0  0  0  0
   -2.8520   25.5200   11.8030 C   0  0  0  0  0  0  0  0  0  0  0  0
   -2.7930   26.9660   11.3360 C   0  0  0  0  0  0  0  0  0  0  0  0
   -1.8390   27.3130   10.4720 N   0  0  0  0  0  0  0  0  0  0  0  0
   -1.6460   28.5680    9.8420 C   0  0  0  0  0  0  0  0  0  0  0  0
   -2.4630   29.7780   10.0780 C   0  0  0  0  0  0  0  0  0  0  0  0
   -2.0940   31.0330    9.4010 C   0  0  0  0  0  0  0  0  0  0  0  0
   -0.9300   31.0640    8.4950 C   0  0  0  0  0  0  0  0  0  0  0  0
   -0.1300   29.8540    8.2690 C   0  0  0  0  0  0  0  0  0  0  0  0
    1.0920   29.5880    7.5400 C   0  0  0  0  0  0  0  0  0  0  0  0
    2.0350   30.2680    6.7380 N   0  0  0  0  0  0  0  0  0  0  0  0
    3.0780   29.1980    6.4730 N   0  0  0  0  0  0  0  0  0  0  0  0
    2.7410   27.9850    7.1130 C   0  0  0  0  0  0  0  0  0  0  0  0
    1.4780   28.2190    7.7830 C   0  0  0  0  0  0  0  0  0  0  0  0
    0.5000   27.5700    8.6340 C   0  0  0  0  0  0  0  0  0  0  0  0
   -0.4810   28.5970    8.9390 C   0  0  0  0  0  0  0  0  0  0  0  0
    0.4840   26.4020    9.0050 O   0  0  0  0  0  0  0  0  0  0  0  0
    3.5740   26.7180    7.0350 C   0  0  0  0  0  0  0  0  0  0  0  0
    3.9970   26.0890    8.3650 C   0  0  0  0  0  0  0  0  0  0  0  0
    4.6570   24.7160    8.1910 C   0  0  0  0  0  0  0  0  0  0  0  0
    5.8160   24.7940    7.1840 C   0  0  0  0  0  0  0  0  0  0  0  0
    5.3460   25.3310    5.8340 C   0  0  0  0  0  0  0  0  0  0  0  0
    4.6960   26.7040    5.9930 C   0  0  0  0  0  0  0  0  0  0  0  0
   -3.6200   27.7970   11.7110 O   0  0  0  0  0  0  0  0  0  0  0  0
   -0.3430   25.2090   12.2350 C   0  0  0  0  0  0  0  0  0  0  0  0
    0.4750   23.9960   12.6690 C   0  0  0  0  0  0  0  0  0  0  0  0
  1  2  1  0  0  0  0
  2  3  1  0  0  0  0
  3  4  1  0  0  0  0
  4  5  1  0  0  0  0
  5  6  1  0  0  0  0
  6  7  1  0  0  0  0
  7  8  1  0  0  0  0
  8  9  1  0  0  0  0
  9 10  1  0  0  0  0
 10 11  2  0  0  0  0
 11 12  1  0  0  0  0
 12 13  2  0  0  0  0
 13 14  1  0  0  0  0
 14 15  1  0  0  0  0
 15 16  2  0  0  0  0
 16 17  1  0  0  0  0
 17 18  1  0  0  0  0
 18 19  2  0  0  0  0
 19 15  1  0  0  0  0
 19 20  1  0  0  0  0
 20 21  1  0  0  0  0
 21 10  1  0  0  0  0
 21 14  2  0  0  0  0
 20 22  2  0  0  0  0
 18 23  1  0  0  0  0
 23 24  1  0  0  0  0
 24 25  1  0  0  0  0
 25 26  1  0  0  0  0
 26 27  1  0  0  0  0
 27 28  1  0  0  0  0
 28 23  1  0  0  0  0
  8 29  2  0  0  0  0
  6 30  1  0  0  0  0
 30 31  1  0  0  0  0
 31  3  1  0  0  0  0
M  END
$$$$
2BKZ_extract
  -MTS-   01061521513D 0   0.00000     0.00000     0

 25 28  0  0  0  0  0  0  0  0999 V2000
    1.5840   24.8650    7.2490 C   0  0  0  0  0  0  0  0  0  0  0  0
    2.8430   25.2470    7.7730 C   0  0  0  0  0  0  0  0  0  0  0  0
    4.2540   24.3200    7.4070 S   0  0  0  0  0  0  0  0  0  0  0  0
    5.4960   25.3790    6.8510 N   0  0  0  0  0  0  0  0  0  0  0  0
    3.9360   23.2780    6.2600 O   0  0  0  0  0  0  0  0  0  0  0  0
    4.8190   23.5380    8.7800 O   0  0  0  0  0  0  0  0  0  0  0  0
    2.9880   26.3680    8.5940 C   0  0  0  0  0  0  0  0  0  0  0  0
    1.8580   27.1330    8.9060 C   0  0  0  0  0  0  0  0  0  0  0  0
    0.5620   26.7950    8.4000 C   0  0  0  0  0  0  0  0  0  0  0  0
    0.4350   25.6400    7.5620 C   0  0  0  0  0  0  0  0  0  0  0  0
   -0.4590   27.5290    8.7200 N   0  0  0  0  0  0  0  0  0  0  0  0
   -1.4570   27.0960    9.5270 N   0  0  0  0  0  0  0  0  0  0  0  0
   -2.3950   28.1160    9.6940 C   0  0  0  0  0  0  0  0  0  0  0  0
   -1.9750   29.2440    8.9590 C   0  0  0  0  0  0  0  0  0  0  0  0
   -0.7420   28.8910    8.3310 C   0  0  0  0  0  0  0  0  0  0  0  0
   -0.0260   29.8800    7.4750 C   0  0  0  0  0  0  0  0  0  0  0  0
   -0.5180   31.1710    7.2620 C   0  0  0  0  0  0  0  0  0  0  0  0
   -1.8470   31.6800    7.9000 C   0  0  0  0  0  0  0  0  0  0  0  0
   -2.7100   30.5940    8.6390 C   0  0  0  0  0  0  0  0  0  0  0  0
    0.3620   31.8320    6.4460 N   0  0  0  0  0  0  0  0  0  0  0  0
    1.3800   31.0080    6.1400 N   0  0  0  0  0  0  0  0  0  0  0  0
    1.1650   29.7990    6.7610 C   0  0  0  0  0  0  0  0  0  0  0  0
   -3.6720   27.9930   10.5560 C   0  0  0  0  0  0  0  0  0  0  0  0
   -4.4730   28.9240   10.6790 O   0  0  0  0  0  0  0  0  0  0  0  0
   -3.9120   26.8440   11.1890 N   0  0  0  0  0  0  0  0  0  0  0  0
  1  2  2  0  0  0  0
  2  3  1  0  0  0  0
  3  4  1  0  0  0  0
  3  5  2  0  0  0  0
  3  6  2  0  0  0  0
  2  7  1  0  0  0  0
  7  8  2  0  0  0  0
  8  9  1  0  0  0  0
  9 10  2  0  0  0  0
 10  1  1  0  0  0  0
  9 11  1  0  0  0  0
 11 12  1  0  0  0  0
 12 13  2  0  0  0  0
 13 14  1  0  0  0  0
 14 15  2  0  0  0  0
 15 11  1  0  0  0  0
 15 16  1  0  0  0  0
 16 17  2  0  0  0  0
 17 18  1  0  0  0  0
 18 19  2  0  0  0  0
 19 14  1  0  0  0  0
 17 20  1  0  0  0  0
 20 21  1  0  0  0  0
 21 22  2  0  0  0  0
 22 16  1  0  0  0  0
 13 23  1  0  0  0  0
 23 24  2  0  0  0  0
 23 25  1  0  0  0  0
M  END
$$$$
2BPM_extract
  -MTS-   01061521513D 0   0.00000     0.00000     0

 25 28  0  0  0  0  0  0  0  0999 V2000
    4.1010   23.0060    2.3470 N   0  0  0  0  0  0  0  0  0  0  0  0
    4.0480   23.9720    3.5110 C   0  0  0  0  0  0  0  0  0  0  0  0
    4.4200   25.3570    3.3760 C   0  0  0  0  0  0  0  0  0  0  0  0
    4.3620   26.2370    4.4670 C   0  0  0  0  0  0  0  0  0  0  0  0
    3.9300   25.7680    5.7400 C   0  0  0  0  0  0  0  0  0  0  0  0
    3.8840   26.7780    6.9010 C   0  0  0  0  0  0  0  0  0  0  0  0
    4.3330   26.1530    8.2560 C   0  0  0  0  0  0  0  0  0  0  0  0
    2.4730   27.3970    7.0520 C   0  0  0  0  0  0  0  0  0  0  0  0
    1.5290   26.7270    7.5020 O   0  0  0  0  0  0  0  0  0  0  0  0
    2.3690   28.6900    6.6990 N   0  0  0  0  0  0  0  0  0  0  0  0
    1.2610   29.6160    6.7510 C   0  0  0  0  0  0  0  0  0  0  0  0
   -0.0320   29.3970    7.2230 C   0  0  0  0  0  0  0  0  0  0  0  0
   -0.6940   30.5940    7.0860 C   0  0  0  0  0  0  0  0  0  0  0  0
    0.1910   31.4970    6.5390 N   0  0  0  0  0  0  0  0  0  0  0  0
    1.3760   30.9110    6.3330 N   0  0  0  0  0  0  0  0  0  0  0  0
   -2.1450   30.9180    7.4690 C   0  0  0  0  0  0  0  0  0  0  0  0
   -2.8380   30.9150    8.7940 C   0  0  0  0  0  0  0  0  0  0  0  0
   -3.0280   29.7120    7.8410 C   0  0  0  0  0  0  0  0  0  0  0  0
    3.5580   24.3960    5.9000 C   0  0  0  0  0  0  0  0  0  0  0  0
    3.6160   23.5200    4.8080 C   0  0  0  0  0  0  0  0  0  0  0  0
    4.4780   23.2240    1.0620 C   0  0  0  0  0  0  0  0  0  0  0  0
    4.3940   22.1460    0.3270 N   0  0  0  0  0  0  0  0  0  0  0  0
    3.9190   20.9880    1.0700 C   0  0  0  0  0  0  0  0  0  0  0  0
    3.7140   21.5750    2.4730 C   0  0  0  0  0  0  0  0  0  0  0  0
    4.8710   24.2940    0.5620 O   0  0  0  0  0  0  0  0  0  0  0  0
  1  2  1  0  0  0  0
  2  3  2  0  0  0  0
  3  4  1  0  0  0  0
  4  5  2  0  0  0  0
  5  6  1  0  0  0  0
  6  7  1  0  0  0  0
  6  8  1  0  0  0  0
  8  9  2  0  0  0  0
  8 10  1  0  0  0  0
 10 11  2  0  0  0  0
 11 12  1  0  0  0  0
 12 13  2  0  0  0  0
 13 14  1  0  0  0  0
 14 15  2  0  0  0  0
 15 11  1  0  0  0  0
 13 16  1  0  0  0  0
 16 17  1  0  0  0  0
 17 18  1  0  0  0  0
 18 16  1  0  0  0  0
  5 19  1  0  0  0  0
 19 20  2  0  0  0  0
 20  2  1  0  0  0  0
  1 21  1  0  0  0  0
 21 22  1  0  0  0  0
 22 23  1  0  0  0  0
 23 24  1  0  0  0  0
 24  1  1  0  0  0  0
 21 25  2  0  0  0  0
M  END
$$$$
2C6I_extract
  -MTS-   01061521513D 0   0.00000     0.00000     0

 28 31  0  0  0  0  0  0  0  0999 V2000
    7.9370   24.4010    8.5860 O   0  0  0  0  0  0  0  0  0  0  0  0
    6.7690   23.8580    7.8750 S   0  0  0  0  0  0  0  0  0  0  0  0
    5.5990   25.0860    7.6070 C   0  0  0  0  0  0  0  0  0  0  0  0
    4.8950   25.5390    8.7290 C   0  0  0  0  0  0  0  0  0  0  0  0
    3.9560   26.5410    8.5030 C   0  0  0  0  0  0  0  0  0  0  0  0
    3.7050   27.0480    7.2090 C   0  0  0  0  0  0  0  0  0  0  0  0
    2.7790   28.0380    7.0020 N   0  0  0  0  0  0  0  0  0  0  0  0
    1.6730   28.2730    7.7860 C   0  0  0  0  0  0  0  0  0  0  0  0
    1.0720   29.4950    7.7960 N   0  0  0  0  0  0  0  0  0  0  0  0
   -0.0130   29.7790    8.5340 C   0  0  0  0  0  0  0  0  0  0  0  0
   -0.5940   28.8500    9.3110 N   0  0  0  0  0  0  0  0  0  0  0  0
   -0.0530   27.5840    9.3100 C   0  0  0  0  0  0  0  0  0  0  0  0
   -0.6430   26.6160   10.0680 O   0  0  0  0  0  0  0  0  0  0  0  0
   -0.3490   26.8330   11.4500 C   0  0  0  0  0  0  0  0  0  0  0  0
   -0.5450   25.5100   12.2090 C   0  0  0  0  0  0  0  0  0  0  0  0
   -0.6880   25.7880   13.7070 C   0  0  0  0  0  0  0  0  0  0  0  0
   -0.6870   24.4620   14.4660 C   0  0  0  0  0  0  0  0  0  0  0  0
   -1.8830   23.6270   14.0040 C   0  0  0  0  0  0  0  0  0  0  0  0
   -1.7700   23.3460   12.4990 C   0  0  0  0  0  0  0  0  0  0  0  0
   -1.7290   24.6660   11.7190 C   0  0  0  0  0  0  0  0  0  0  0  0
    1.0680   27.2580    8.5390 C   0  0  0  0  0  0  0  0  0  0  0  0
   -0.3470   31.0750    8.3800 N   0  0  0  0  0  0  0  0  0  0  0  0
    0.5780   31.5690    7.5190 C   0  0  0  0  0  0  0  0  0  0  0  0
    1.4300   30.5910    7.1510 N   0  0  0  0  0  0  0  0  0  0  0  0
    4.4200   26.5570    6.1040 C   0  0  0  0  0  0  0  0  0  0  0  0
    5.3730   25.5520    6.3180 C   0  0  0  0  0  0  0  0  0  0  0  0
    6.1490   22.6540    8.7350 N   0  0  0  0  0  0  0  0  0  0  0  0
    7.2240   23.4660    6.5440 O   0  0  0  0  0  0  0  0  0  0  0  0
  1  2  2  0  0  0  0
  2  3  1  0  0  0  0
  3  4  2  0  0  0  0
  4  5  1  0  0  0  0
  5  6  2  0  0  0  0
  6  7  1  0  0  0  0
  7  8  1  0  0  0  0
  8  9  1  0  0  0  0
  9 10  1  0  0  0  0
 10 11  1  0  0  0  0
 11 12  2  0  0  0  0
 12 13  1  0  0  0  0
 13 14  1  0  0  0  0
 14 15  1  0  0  0  0
 15 16  1  0  0  0  0
 16 17  1  0  0  0  0
 17 18  1  0  0  0  0
 18 19  1  0  0  0  0
 19 20  1  0  0  0  0
 20 15  1  0  0  0  0
 12 21  1  0  0  0  0
 21  8  2  0  0  0  0
 10 22  2  0  0  0  0
 22 23  1  0  0  0  0
 23 24  2  0  0  0  0
 24  9  1  0  0  0  0
  6 25  1  0  0  0  0
 25 26  2  0  0  0  0
 26  3  1  0  0  0  0
  2 27  1  0  0  0  0
  2 28  2  0  0  0  0
M  END
$$$$
2C6K_extract
  -MTS-   01061521513D 0   0.00000     0.00000     0

 27 30  0  0  0  0  0  0  0  0999 V2000
    7.2570   23.4660    6.3050 O   0  0  0  0  0  0  0  0  0  0  0  0
    6.8370   23.8160    7.5900 S   0  0  0  0  0  0  0  0  0  0  0  0
    5.6340   25.0980    7.4130 C   0  0  0  0  0  0  0  0  0  0  0  0
    5.3290   25.5800    6.1470 C   0  0  0  0  0  0  0  0  0  0  0  0
    4.3800   26.5850    5.9890 C   0  0  0  0  0  0  0  0  0  0  0  0
    3.7250   27.1080    7.1060 C   0  0  0  0  0  0  0  0  0  0  0  0
    2.8240   28.1060    6.9430 N   0  0  0  0  0  0  0  0  0  0  0  0
    1.7360   28.2380    7.7620 C   0  0  0  0  0  0  0  0  0  0  0  0
    1.1200   29.4270    7.8560 N   0  0  0  0  0  0  0  0  0  0  0  0
    0.0490   29.5940    8.5990 C   0  0  0  0  0  0  0  0  0  0  0  0
   -0.4570   28.5950    9.3580 N   0  0  0  0  0  0  0  0  0  0  0  0
    0.0960   27.3630    9.3090 C   0  0  0  0  0  0  0  0  0  0  0  0
   -0.4930   26.3370   10.0100 N   0  0  0  0  0  0  0  0  0  0  0  0
    0.2460   25.1540   10.4340 C   0  0  0  0  0  0  0  0  0  0  0  0
   -0.5720   24.5740   11.5860 C   0  0  0  0  0  0  0  0  0  0  0  0
    0.0020   23.2200   11.9900 C   0  0  0  0  0  0  0  0  0  0  0  0
   -0.0500   22.2680   10.7980 C   0  0  0  0  0  0  0  0  0  0  0  0
    0.7660   22.8490    9.6460 C   0  0  0  0  0  0  0  0  0  0  0  0
    0.1880   24.2030    9.2440 C   0  0  0  0  0  0  0  0  0  0  0  0
    1.2190   27.1450    8.4870 C   0  0  0  0  0  0  0  0  0  0  0  0
   -0.3380   30.8630    8.5250 N   0  0  0  0  0  0  0  0  0  0  0  0
    0.5190   31.4880    7.6630 C   0  0  0  0  0  0  0  0  0  0  0  0
    1.4170   30.5690    7.2460 N   0  0  0  0  0  0  0  0  0  0  0  0
    4.0450   26.6370    8.3940 C   0  0  0  0  0  0  0  0  0  0  0  0
    4.9870   25.6210    8.5420 C   0  0  0  0  0  0  0  0  0  0  0  0
    6.1550   22.6270    8.3010 N   0  0  0  0  0  0  0  0  0  0  0  0
    7.8850   24.3260    8.3320 O   0  0  0  0  0  0  0  0  0  0  0  0
  1  2  2  0  0  0  0
  2  3  1  0  0  0  0
  3  4  2  0  0  0  0
  4  5  1  0  0  0  0
  5  6  2  0  0  0  0
  6  7  1  0  0  0  0
  7  8  1  0  0  0  0
  8  9  1  0  0  0  0
  9 10  1  0  0  0  0
 10 11  1  0  0  0  0
 11 12  2  0  0  0  0
 12 13  1  0  0  0  0
 13 14  1  0  0  0  0
 14 15  1  0  0  0  0
 15 16  1  0  0  0  0
 16 17  1  0  0  0  0
 17 18  1  0  0  0  0
 18 19  1  0  0  0  0
 19 14  1  0  0  0  0
 12 20  1  0  0  0  0
 20  8  2  0  0  0  0
 10 21  2  0  0  0  0
 21 22  1  0  0  0  0
 22 23  2  0  0  0  0
 23  9  1  0  0  0  0
  6 24  1  0  0  0  0
 24 25  2  0  0  0  0
 25  3  1  0  0  0  0
  2 26  1  0  0  0  0
  2 27  2  0  0  0  0
M  END
$$$$
2C6L_extract
  -MTS-   01061521513D 0   0.00000     0.00000     0

 28 31  0  0  0  0  0  0  0  0999 V2000
    7.6150   23.4830    6.3210 O   0  0  0  0  0  0  0  0  0  0  0  0
    7.0190   23.7030    7.5490 S   0  0  0  0  0  0  0  0  0  0  0  0
    5.7810   24.9440    7.3140 C   0  0  0  0  0  0  0  0  0  0  0  0
    5.4650   25.3670    6.0260 C   0  0  0  0  0  0  0  0  0  0  0  0
    4.5150   26.3480    5.8290 C   0  0  0  0  0  0  0  0  0  0  0  0
    3.8640   26.9240    6.9230 C   0  0  0  0  0  0  0  0  0  0  0  0
    2.9560   27.9210    6.7170 N   0  0  0  0  0  0  0  0  0  0  0  0
    1.8570   28.0340    7.4870 C   0  0  0  0  0  0  0  0  0  0  0  0
    1.2510   29.2120    7.6180 N   0  0  0  0  0  0  0  0  0  0  0  0
    0.1710   29.3510    8.3580 C   0  0  0  0  0  0  0  0  0  0  0  0
   -0.3740   28.3090    9.0220 N   0  0  0  0  0  0  0  0  0  0  0  0
    0.2180   27.0850    8.9400 C   0  0  0  0  0  0  0  0  0  0  0  0
   -0.3590   26.0100    9.5110 N   0  0  0  0  0  0  0  0  0  0  0  0
   -0.2510   25.7400   10.9290 C   0  0  0  0  0  0  0  0  0  0  0  0
   -1.0290   26.8640   11.6100 C   0  0  0  0  0  0  0  0  0  0  0  0
   -1.1590   26.5630   13.1010 C   0  0  0  0  0  0  0  0  0  0  0  0
   -1.8940   25.2390   13.2920 C   0  0  0  0  0  0  0  0  0  0  0  0
   -1.1090   24.1210   12.6180 C   0  0  0  0  0  0  0  0  0  0  0  0
   -0.9860   24.4160   11.1270 C   0  0  0  0  0  0  0  0  0  0  0  0
   -2.0260   24.9500   14.7290 N   0  0  0  0  0  0  0  0  0  0  0  0
    1.3320   26.9260    8.1380 C   0  0  0  0  0  0  0  0  0  0  0  0
   -0.2260   30.6270    8.3210 N   0  0  0  0  0  0  0  0  0  0  0  0
    0.6520   31.2830    7.5230 C   0  0  0  0  0  0  0  0  0  0  0  0
    1.5710   30.3720    7.0880 N   0  0  0  0  0  0  0  0  0  0  0  0
    4.1950   26.5210    8.2270 C   0  0  0  0  0  0  0  0  0  0  0  0
    5.1470   25.5240    8.4210 C   0  0  0  0  0  0  0  0  0  0  0  0
    6.3190   22.4260    8.0690 N   0  0  0  0  0  0  0  0  0  0  0  0
    7.9210   24.1950    8.4630 O   0  0  0  0  0  0  0  0  0  0  0  0
  1  2  2  0  0  0  0
  2  3  1  0  0  0  0
  3  4  2  0  0  0  0
  4  5  1  0  0  0  0
  5  6  2  0  0  0  0
  6  7  1  0  0  0  0
  7  8  1  0  0  0  0
  8  9  1  0  0  0  0
  9 10  1  0  0  0  0
 10 11  1  0  0  0  0
 11 12  2  0  0  0  0
 12 13  1  0  0  0  0
 13 14  1  0  0  0  0
 14 15  1  0  0  0  0
 15 16  1  0  0  0  0
 16 17  1  0  0  0  0
 17 18  1  0  0  0  0
 18 19  1  0  0  0  0
 19 14  1  0  0  0  0
 17 20  1  0  0  0  0
 12 21  1  0  0  0  0
 21  8  2  0  0  0  0
 10 22  2  0  0  0  0
 22 23  1  0  0  0  0
 23 24  2  0  0  0  0
 24  9  1  0  0  0  0
  6 25  1  0  0  0  0
 25 26  2  0  0  0  0
 26  3  1  0  0  0  0
  2 27  1  0  0  0  0
  2 28  2  0  0  0  0
M  END
$$$$
2C6M_extract
  -MTS-   01061521513D 0   0.00000     0.00000     0

 27 30  0  0  0  0  0  0  0  0999 V2000
    7.3620   23.3300    6.2980 N   0  0  0  0  0  0  0  0  0  0  0  0
    6.8590   23.8170    7.7180 S   0  0  0  0  0  0  0  0  0  0  0  0
    5.6690   25.0580    7.5290 C   0  0  0  0  0  0  0  0  0  0  0  0
    5.0000   25.5500    8.6580 C   0  0  0  0  0  0  0  0  0  0  0  0
    4.0320   26.5370    8.5220 C   0  0  0  0  0  0  0  0  0  0  0  0
    3.7080   27.0230    7.2520 C   0  0  0  0  0  0  0  0  0  0  0  0
    2.8330   28.0610    7.0940 N   0  0  0  0  0  0  0  0  0  0  0  0
    1.6810   28.2690    7.8700 C   0  0  0  0  0  0  0  0  0  0  0  0
    1.0920   29.4690    7.8250 N   0  0  0  0  0  0  0  0  0  0  0  0
   -0.0110   29.7370    8.5040 C   0  0  0  0  0  0  0  0  0  0  0  0
   -0.6000   28.8310    9.2900 N   0  0  0  0  0  0  0  0  0  0  0  0
   -0.1070   27.5700    9.3780 C   0  0  0  0  0  0  0  0  0  0  0  0
   -0.8070   26.6540   10.1400 O   0  0  0  0  0  0  0  0  0  0  0  0
   -0.1550   25.4660   10.3460 C   0  0  0  0  0  0  0  0  0  0  0  0
   -0.4460   25.0330   11.7930 C   0  0  0  0  0  0  0  0  0  0  0  0
    0.1310   23.6430   12.0780 C   0  0  0  0  0  0  0  0  0  0  0  0
   -0.4830   22.6260   11.1160 C   0  0  0  0  0  0  0  0  0  0  0  0
   -0.1560   23.0340    9.6780 C   0  0  0  0  0  0  0  0  0  0  0  0
   -0.7420   24.4240    9.3860 C   0  0  0  0  0  0  0  0  0  0  0  0
    1.0570   27.2320    8.6390 C   0  0  0  0  0  0  0  0  0  0  0  0
   -0.3300   31.0170    8.3300 N   0  0  0  0  0  0  0  0  0  0  0  0
    0.6070   31.5450    7.4920 C   0  0  0  0  0  0  0  0  0  0  0  0
    1.4720   30.5470    7.1710 N   0  0  0  0  0  0  0  0  0  0  0  0
    4.4150   26.5500    6.1280 C   0  0  0  0  0  0  0  0  0  0  0  0
    5.3700   25.5480    6.2710 C   0  0  0  0  0  0  0  0  0  0  0  0
    7.9830   24.3370    8.4880 O   0  0  0  0  0  0  0  0  0  0  0  0
    6.2440   22.6950    8.4350 O   0  0  0  0  0  0  0  0  0  0  0  0
  1  2  1  0  0  0  0
  2  3  1  0  0  0  0
  3  4  2  0  0  0  0
  4  5  1  0  0  0  0
  5  6  2  0  0  0  0
  6  7  1  0  0  0  0
  7  8  1  0  0  0  0
  8  9  1  0  0  0  0
  9 10  1  0  0  0  0
 10 11  1  0  0  0  0
 11 12  2  0  0  0  0
 12 13  1  0  0  0  0
 13 14  1  0  0  0  0
 14 15  1  0  0  0  0
 15 16  1  0  0  0  0
 16 17  1  0  0  0  0
 17 18  1  0  0  0  0
 18 19  1  0  0  0  0
 19 14  1  0  0  0  0
 12 20  1  0  0  0  0
 20  8  2  0  0  0  0
 10 21  2  0  0  0  0
 21 22  1  0  0  0  0
 22 23  2  0  0  0  0
 23  9  1  0  0  0  0
  6 24  1  0  0  0  0
 24 25  2  0  0  0  0
 25  3  1  0  0  0  0
  2 26  2  0  0  0  0
  2 27  2  0  0  0  0
M  END
$$$$
2C6O_extract
  -MTS-   01061521513D 0   0.00000     0.00000     0

 28 31  0  0  0  0  0  0  0  0999 V2000
    2.1430   28.8160    7.2060 C   0  0  0  0  0  0  0  0  0  0  0  0
    3.2670   28.4910    6.5190 N   0  0  0  0  0  0  0  0  0  0  0  0
    4.0050   27.4020    6.8030 C   0  0  0  0  0  0  0  0  0  0  0  0
    5.0150   26.9930    5.9140 C   0  0  0  0  0  0  0  0  0  0  0  0
    5.8280   25.8890    6.1640 C   0  0  0  0  0  0  0  0  0  0  0  0
    5.6560   25.1490    7.3330 C   0  0  0  0  0  0  0  0  0  0  0  0
    6.7070   23.7570    7.6890 S   0  0  0  0  0  0  0  0  0  0  0  0
    7.0430   23.0140    6.4710 O   0  0  0  0  0  0  0  0  0  0  0  0
    7.8930   24.3930    8.3090 O   0  0  0  0  0  0  0  0  0  0  0  0
    6.0240   22.6070    8.6790 N   0  0  0  0  0  0  0  0  0  0  0  0
    4.6600   25.5290    8.2390 C   0  0  0  0  0  0  0  0  0  0  0  0
    3.8310   26.6440    7.9700 C   0  0  0  0  0  0  0  0  0  0  0  0
    1.6350   30.0770    7.1070 N   0  0  0  0  0  0  0  0  0  0  0  0
    0.5420   30.3430    7.8060 C   0  0  0  0  0  0  0  0  0  0  0  0
   -0.0980   29.3760    8.6010 C   0  0  0  0  0  0  0  0  0  0  0  0
    0.4410   28.1210    8.7270 C   0  0  0  0  0  0  0  0  0  0  0  0
    1.5350   27.8540    7.9950 N   0  0  0  0  0  0  0  0  0  0  0  0
   -0.2000   27.2470    9.4970 O   0  0  0  0  0  0  0  0  0  0  0  0
    0.4960   26.0050    9.9710 C   0  0  0  0  0  0  0  0  0  0  0  0
   -0.3520   25.5960   11.1800 C   0  0  0  0  0  0  0  0  0  0  0  0
   -1.6190   24.8790   10.8350 C   0  0  0  0  0  0  0  0  0  0  0  0
   -2.5240   25.0740   12.0920 C   0  0  0  0  0  0  0  0  0  0  0  0
   -1.9230   24.7140   13.5020 C   0  0  0  0  0  0  0  0  0  0  0  0
   -0.4020   24.9480   13.5810 C   0  0  0  0  0  0  0  0  0  0  0  0
    0.2630   24.6740   12.2160 C   0  0  0  0  0  0  0  0  0  0  0  0
   -1.1520   29.9150    9.1490 N   0  0  0  0  0  0  0  0  0  0  0  0
   -1.1890   31.1740    8.7370 C   0  0  0  0  0  0  0  0  0  0  0  0
   -0.1610   31.3950    7.9010 N   0  0  0  0  0  0  0  0  0  0  0  0
  1  2  1  0  0  0  0
  2  3  1  0  0  0  0
  3  4  2  0  0  0  0
  4  5  1  0  0  0  0
  5  6  2  0  0  0  0
  6  7  1  0  0  0  0
  7  8  2  0  0  0  0
  7  9  2  0  0  0  0
  7 10  1  0  0  0  0
  6 11  1  0  0  0  0
 11 12  2  0  0  0  0
 12  3  1  0  0  0  0
  1 13  2  0  0  0  0
 13 14  1  0  0  0  0
 14 15  2  0  0  0  0
 15 16  1  0  0  0  0
 16 17  2  0  0  0  0
 17  1  1  0  0  0  0
 16 18  1  0  0  0  0
 18 19  1  0  0  0  0
 19 20  1  0  0  0  0
 20 21  1  0  0  0  0
 21 22  1  0  0  0  0
 22 23  1  0  0  0  0
 23 24  1  0  0  0  0
 24 25  1  0  0  0  0
 25 20  1  0  0  0  0
 15 26  1  0  0  0  0
 26 27  2  0  0  0  0
 27 28  1  0  0  0  0
 28 14  1  0  0  0  0
M  END
$$$$
2FVD_extract
  -MTS-   01061521513D 0   0.00000     0.00000     0

 30 32  0  0  0  0  0  0  0  0999 V2000
    5.7890   25.3420    7.1300 N   0  0  0  0  0  0  0  0  0  0  0  0
    6.7980   24.0320    7.5120 S   0  0  0  0  0  0  0  0  0  0  0  0
    7.6420   23.7510    6.3830 O   0  0  0  0  0  0  0  0  0  0  0  0
    5.8580   22.5310    7.9650 C   0  0  0  0  0  0  0  0  0  0  0  0
    7.6150   24.4210    8.6410 O   0  0  0  0  0  0  0  0  0  0  0  0
    4.8720   25.6630    8.2640 C   0  0  0  0  0  0  0  0  0  0  0  0
    4.0970   26.9590    7.9430 C   0  0  0  0  0  0  0  0  0  0  0  0
    3.3100   26.8260    6.5930 C   0  0  0  0  0  0  0  0  0  0  0  0
    4.2500   26.3360    5.4620 C   0  0  0  0  0  0  0  0  0  0  0  0
    5.0060   25.0610    5.8930 C   0  0  0  0  0  0  0  0  0  0  0  0
    2.7360   28.1140    6.1800 N   0  0  0  0  0  0  0  0  0  0  0  0
    1.6620   28.5190    6.9160 C   0  0  0  0  0  0  0  0  0  0  0  0
    1.3770   29.8530    6.8790 N   0  0  0  0  0  0  0  0  0  0  0  0
    0.3170   30.3490    7.6030 C   0  0  0  0  0  0  0  0  0  0  0  0
   -0.4830   29.4440    8.3970 C   0  0  0  0  0  0  0  0  0  0  0  0
   -0.0830   28.0500    8.3450 C   0  0  0  0  0  0  0  0  0  0  0  0
    0.9270   27.6350    7.6440 N   0  0  0  0  0  0  0  0  0  0  0  0
   -1.6170   29.8450    9.2160 C   0  0  0  0  0  0  0  0  0  0  0  0
   -2.3090   28.8910   10.0540 C   0  0  0  0  0  0  0  0  0  0  0  0
   -1.6500   28.2670   11.2050 C   0  0  0  0  0  0  0  0  0  0  0  0
   -2.3920   27.3090   12.0000 C   0  0  0  0  0  0  0  0  0  0  0  0
   -3.7370   26.9770   11.6730 C   0  0  0  0  0  0  0  0  0  0  0  0
   -4.3740   27.5910   10.5550 C   0  0  0  0  0  0  0  0  0  0  0  0
   -3.6720   28.5400    9.7480 C   0  0  0  0  0  0  0  0  0  0  0  0
   -4.3020   29.0900    8.7140 F   0  0  0  0  0  0  0  0  0  0  0  0
   -5.6220   27.2740   10.2670 F   0  0  0  0  0  0  0  0  0  0  0  0
   -0.3150   28.6280   11.4980 O   0  0  0  0  0  0  0  0  0  0  0  0
    0.3890   27.6270   12.2750 C   0  0  0  0  0  0  0  0  0  0  0  0
   -2.0030   31.0270    9.2300 O   0  0  0  0  0  0  0  0  0  0  0  0
    0.0830   31.6730    7.5320 N   0  0  0  0  0  0  0  0  0  0  0  0
  1  2  1  0  0  0  0
  2  3  2  0  0  0  0
  2  4  1  0  0  0  0
  2  5  2  0  0  0  0
  1  6  1  0  0  0  0
  6  7  1  0  0  0  0
  7  8  1  0  0  0  0
  8  9  1  0  0  0  0
  9 10  1  0  0  0  0
 10  1  1  0  0  0  0
  8 11  1  0  0  0  0
 11 12  1  0  0  0  0
 12 13  2  0  0  0  0
 13 14  1  0  0  0  0
 14 15  2  0  0  0  0
 15 16  1  0  0  0  0
 16 17  2  0  0  0  0
 17 12  1  0  0  0  0
 15 18  1  0  0  0  0
 18 19  1  0  0  0  0
 19 20  2  0  0  0  0
 20 21  1  0  0  0  0
 21 22  2  0  0  0  0
 22 23  1  0  0  0  0
 23 24  2  0  0  0  0
 24 19  1  0  0  0  0
 24 25  1  0  0  0  0
 23 26  1  0  0  0  0
 20 27  1  0  0  0  0
 27 28  1  0  0  0  0
 18 29  2  0  0  0  0
 14 30  1  0  0  0  0
M  END
$$$$
2UZN_extract
  -MTS-   01061521513D 0   0.00000     0.00000     0

 24 26  0  0  0  0  0  0  0  0999 V2000
    7.2850   23.7860    6.6830 O   0  0  0  0  0  0  0  0  0  0  0  0
    6.1870   23.5110    7.5720 S   0  0  0  0  0  0  0  0  0  0  0  0
    5.0610   24.8630    7.5490 C   0  0  0  0  0  0  0  0  0  0  0  0
    4.0240   24.9070    8.4720 C   0  0  0  0  0  0  0  0  0  0  0  0
    3.1160   25.9530    8.4410 C   0  0  0  0  0  0  0  0  0  0  0  0
    3.2450   26.9640    7.4940 C   0  0  0  0  0  0  0  0  0  0  0  0
    2.2430   28.0750    7.4800 C   0  0  0  0  0  0  0  0  0  0  0  0
    1.1280   28.1230    8.2690 O   0  0  0  0  0  0  0  0  0  0  0  0
    0.4440   29.2760    8.0040 C   0  0  0  0  0  0  0  0  0  0  0  0
   -0.8230   29.6800    8.6580 C   0  0  0  0  0  0  0  0  0  0  0  0
   -1.2890   28.9710    9.7030 C   0  0  0  0  0  0  0  0  0  0  0  0
   -2.4910   29.2130   10.3630 C   0  0  0  0  0  0  0  0  0  0  0  0
   -3.3080   30.0660   10.0270 O   0  0  0  0  0  0  0  0  0  0  0  0
   -2.6590   28.3910   11.4070 N   0  0  0  0  0  0  0  0  0  0  0  0
   -1.6400   27.5440   11.5830 C   0  0  0  0  0  0  0  0  0  0  0  0
   -0.4470   27.7530   10.4470 S   0  0  0  0  0  0  0  0  0  0  0  0
   -1.5850   26.6830   12.5150 N   0  0  0  0  0  0  0  0  0  0  0  0
   -1.5040   30.9580    8.2470 C   0  0  0  0  0  0  0  0  0  0  0  0
    1.1180   29.9510    6.9870 C   0  0  0  0  0  0  0  0  0  0  0  0
    2.2410   29.1980    6.6590 C   0  0  0  0  0  0  0  0  0  0  0  0
    4.2770   26.9200    6.5610 C   0  0  0  0  0  0  0  0  0  0  0  0
    5.1840   25.8630    6.5870 C   0  0  0  0  0  0  0  0  0  0  0  0
    6.7410   23.2990    9.0580 N   0  0  0  0  0  0  0  0  0  0  0  0
    5.5090   22.3190    7.1390 O   0  0  0  0  0  0  0  0  0  0  0  0
  1  2  2  0  0  0  0
  2  3  1  0  0  0  0
  3  4  2  0  0  0  0
  4  5  1  0  0  0  0
  5  6  2  0  0  0  0
  6  7  1  0  0  0  0
  7  8  1  0  0  0  0
  8  9  1  0  0  0  0
  9 10  1  0  0  0  0
 10 11  2  0  0  0  0
 11 12  1  0  0  0  0
 12 13  2  0  0  0  0
 12 14  1  0  0  0  0
 14 15  1  0  0  0  0
 15 16  1  0  0  0  0
 16 11  1  0  0  0  0
 15 17  2  0  0  0  0
 10 18  1  0  0  0  0
  9 19  2  0  0  0  0
 19 20  1  0  0  0  0
 20  7  2  0  0  0  0
  6 21  1  0  0  0  0
 21 22  2  0  0  0  0
 22  3  1  0  0  0  0
  2 23  1  0  0  0  0
  2 24  2  0  0  0  0
M  END
$$$$
2UZO_extract
  -MTS-   01061521513D 0   0.00000     0.00000     0

 23 25  0  0  0  0  0  0  0  0999 V2000
    6.9920   23.6890    6.3290 O   0  0  0  0  0  0  0  0  0  0  0  0
    6.5470   24.0510    7.7140 S   0  0  0  0  0  0  0  0  0  0  0  0
    5.2810   25.2930    7.6280 C   0  0  0  0  0  0  0  0  0  0  0  0
    4.2680   25.3110    8.5740 C   0  0  0  0  0  0  0  0  0  0  0  0
    3.2920   26.2980    8.5280 C   0  0  0  0  0  0  0  0  0  0  0  0
    3.3210   27.2790    7.5320 C   0  0  0  0  0  0  0  0  0  0  0  0
    2.2760   28.2970    7.5090 C   0  0  0  0  0  0  0  0  0  0  0  0
    1.1190   28.2420    8.2180 O   0  0  0  0  0  0  0  0  0  0  0  0
    0.4370   29.3260    8.0080 C   0  0  0  0  0  0  0  0  0  0  0  0
   -0.8530   29.6370    8.6010 C   0  0  0  0  0  0  0  0  0  0  0  0
   -1.2840   28.9730    9.7740 C   0  0  0  0  0  0  0  0  0  0  0  0
   -0.3120   27.9860   10.7490 S   0  0  0  0  0  0  0  0  0  0  0  0
   -1.5580   27.6920   11.8040 C   0  0  0  0  0  0  0  0  0  0  0  0
   -1.4570   26.9790   12.8050 O   0  0  0  0  0  0  0  0  0  0  0  0
   -2.7040   28.3350   11.4390 N   0  0  0  0  0  0  0  0  0  0  0  0
   -2.5690   29.0640   10.2880 C   0  0  0  0  0  0  0  0  0  0  0  0
   -3.4780   29.7140    9.7690 O   0  0  0  0  0  0  0  0  0  0  0  0
    1.1400   30.1150    7.1320 C   0  0  0  0  0  0  0  0  0  0  0  0
    2.2890   29.4710    6.8310 C   0  0  0  0  0  0  0  0  0  0  0  0
    4.3440   27.2850    6.5900 C   0  0  0  0  0  0  0  0  0  0  0  0
    5.3310   26.2900    6.6350 C   0  0  0  0  0  0  0  0  0  0  0  0
    5.9690   22.7130    8.4670 N   0  0  0  0  0  0  0  0  0  0  0  0
    7.7010   24.5910    8.4850 O   0  0  0  0  0  0  0  0  0  0  0  0
  1  2  2  0  0  0  0
  2  3  1  0  0  0  0
  3  4  2  0  0  0  0
  4  5  1  0  0  0  0
  5  6  2  0  0  0  0
  6  7  1  0  0  0  0
  7  8  1  0  0  0  0
  8  9  1  0  0  0  0
  9 10  1  0  0  0  0
 10 11  2  0  0  0  0
 11 12  1  0  0  0  0
 12 13  1  0  0  0  0
 13 14  2  0  0  0  0
 13 15  1  0  0  0  0
 15 16  1  0  0  0  0
 16 11  1  0  0  0  0
 16 17  2  0  0  0  0
  9 18  2  0  0  0  0
 18 19  1  0  0  0  0
 19  7  2  0  0  0  0
  6 20  1  0  0  0  0
 20 21  2  0  0  0  0
 21  3  1  0  0  0  0
  2 22  1  0  0  0  0
  2 23  2  0  0  0  0
M  END
$$$$
2VTI_extract
  -MTS-   01061521513D 0   0.00000     0.00000     0

 22 24  0  0  0  0  0  0  0  0999 V2000
    2.9410   28.1080    6.9890 N   0  0  0  0  0  0  0  0  0  0  0  0
    1.7500   28.0360    7.5760 C   0  0  0  0  0  0  0  0  0  0  0  0
    1.0320   29.3030    7.7220 C   0  0  0  0  0  0  0  0  0  0  0  0
   -0.0740   29.5930    8.5130 C   0  0  0  0  0  0  0  0  0  0  0  0
   -0.3100   30.9590    8.3500 C   0  0  0  0  0  0  0  0  0  0  0  0
    0.6510   31.4050    7.4840 N   0  0  0  0  0  0  0  0  0  0  0  0
    1.4800   30.4030    7.1020 N   0  0  0  0  0  0  0  0  0  0  0  0
   -1.3680   31.5630    9.0150 C   0  0  0  0  0  0  0  0  0  0  0  0
   -2.1890   30.8140    9.8380 C   0  0  0  0  0  0  0  0  0  0  0  0
   -1.9460   29.4620   10.0190 C   0  0  0  0  0  0  0  0  0  0  0  0
   -0.8840   28.8540    9.3720 C   0  0  0  0  0  0  0  0  0  0  0  0
    1.2920   26.9750    8.0270 O   0  0  0  0  0  0  0  0  0  0  0  0
    3.8940   27.0880    7.1160 C   0  0  0  0  0  0  0  0  0  0  0  0
    4.6950   26.7360    6.0480 C   0  0  0  0  0  0  0  0  0  0  0  0
    5.6310   25.7260    6.1790 C   0  0  0  0  0  0  0  0  0  0  0  0
    5.7580   25.0610    7.3860 C   0  0  0  0  0  0  0  0  0  0  0  0
    4.9550   25.4040    8.4600 C   0  0  0  0  0  0  0  0  0  0  0  0
    4.0200   26.4040    8.3250 C   0  0  0  0  0  0  0  0  0  0  0  0
    6.9770   23.8110    7.5820 S   0  0  0  0  0  0  0  0  0  0  0  0
    6.2900   22.5190    8.2450 N   0  0  0  0  0  0  0  0  0  0  0  0
    7.4270   23.4310    6.2640 O   0  0  0  0  0  0  0  0  0  0  0  0
    7.9320   24.3200    8.5090 O   0  0  0  0  0  0  0  0  0  0  0  0
  1  2  1  0  0  0  0
  2  3  1  0  0  0  0
  3  4  1  0  0  0  0
  4  5  2  0  0  0  0
  5  6  1  0  0  0  0
  6  7  1  0  0  0  0
  7  3  2  0  0  0  0
  5  8  1  0  0  0  0
  8  9  2  0  0  0  0
  9 10  1  0  0  0  0
 10 11  2  0  0  0  0
 11  4  1  0  0  0  0
  2 12  2  0  0  0  0
  1 13  1  0  0  0  0
 13 14  2  0  0  0  0
 14 15  1  0  0  0  0
 15 16  2  0  0  0  0
 16 17  1  0  0  0  0
 17 18  2  0  0  0  0
 18 13  1  0  0  0  0
 16 19  1  0  0  0  0
 19 20  1  0  0  0  0
 19 21  2  0  0  0  0
 19 22  2  0  0  0  0
M  END
$$$$
2VTL_extract
  -MTS-   01061521513D 0   0.00000     0.00000     0

 14 15  0  0  0  0  0  0  0  0999 V2000
    1.2780   27.4340    7.9390 O   0  0  0  0  0  0  0  0  0  0  0  0
    1.7200   28.3970    7.3830 C   0  0  0  0  0  0  0  0  0  0  0  0
    1.0370   29.6940    7.4650 C   0  0  0  0  0  0  0  0  0  0  0  0
    1.5180   30.7420    6.8490 N   0  0  0  0  0  0  0  0  0  0  0  0
    0.6520   31.7390    7.1570 N   0  0  0  0  0  0  0  0  0  0  0  0
   -0.3330   31.3070    7.9640 C   0  0  0  0  0  0  0  0  0  0  0  0
   -0.1100   29.9950    8.1880 C   0  0  0  0  0  0  0  0  0  0  0  0
    2.8760   28.3750    6.6940 N   0  0  0  0  0  0  0  0  0  0  0  0
    3.8110   27.3330    6.6680 C   0  0  0  0  0  0  0  0  0  0  0  0
    4.4840   27.0210    5.4910 C   0  0  0  0  0  0  0  0  0  0  0  0
    5.3990   25.9910    5.4660 C   0  0  0  0  0  0  0  0  0  0  0  0
    5.6640   25.2700    6.6140 C   0  0  0  0  0  0  0  0  0  0  0  0
    5.0070   25.5710    7.7910 C   0  0  0  0  0  0  0  0  0  0  0  0
    4.0860   26.6000    7.8230 C   0  0  0  0  0  0  0  0  0  0  0  0
  1  2  2  0  0  0  0
  2  3  1  0  0  0  0
  3  4  2  0  0  0  0
  4  5  1  0  0  0  0
  5  6  1  0  0  0  0
  6  7  2  0  0  0  0
  7  3  1  0  0  0  0
  2  8  1  0  0  0  0
  8  9  1  0  0  0  0
  9 10  2  0  0  0  0
 10 11  1  0  0  0  0
 11 12  2  0  0  0  0
 12 13  1  0  0  0  0
 13 14  2  0  0  0  0
 14  9  1  0  0  0  0
M  END
$$$$
2VTN_extract
  -MTS-   01061521513D 0   0.00000     0.00000     0

 19 20  0  0  0  0  0  0  0  0999 V2000
   -2.4510   28.7880   10.7520 C   0  0  0  0  0  0  0  0  0  0  0  0
   -1.8740   29.8700    9.9020 C   0  0  0  0  0  0  0  0  0  0  0  0
   -0.7800   29.5350    9.1910 N   0  0  0  0  0  0  0  0  0  0  0  0
   -0.0970   30.3510    8.3040 C   0  0  0  0  0  0  0  0  0  0  0  0
    1.0270   29.9750    7.5820 C   0  0  0  0  0  0  0  0  0  0  0  0
    1.7540   28.6820    7.5800 C   0  0  0  0  0  0  0  0  0  0  0  0
    2.9250   28.6580    6.9180 N   0  0  0  0  0  0  0  0  0  0  0  0
    3.7970   27.5860    6.8150 C   0  0  0  0  0  0  0  0  0  0  0  0
    4.0580   26.7810    7.9270 C   0  0  0  0  0  0  0  0  0  0  0  0
    4.9230   25.7090    7.8210 C   0  0  0  0  0  0  0  0  0  0  0  0
    5.5220   25.4450    6.6020 C   0  0  0  0  0  0  0  0  0  0  0  0
    5.2790   26.2260    5.4950 C   0  0  0  0  0  0  0  0  0  0  0  0
    4.4180   27.3010    5.6010 C   0  0  0  0  0  0  0  0  0  0  0  0
    6.3620   24.4010    6.4940 F   0  0  0  0  0  0  0  0  0  0  0  0
    1.3210   27.7100    8.1790 O   0  0  0  0  0  0  0  0  0  0  0  0
    1.4300   30.9640    6.8290 N   0  0  0  0  0  0  0  0  0  0  0  0
    0.5840   31.9870    7.0750 N   0  0  0  0  0  0  0  0  0  0  0  0
   -0.3470   31.6450    7.9540 C   0  0  0  0  0  0  0  0  0  0  0  0
   -2.3540   30.9890    9.8660 O   0  0  0  0  0  0  0  0  0  0  0  0
  1  2  1  0  0  0  0
  2  3  1  0  0  0  0
  3  4  1  0  0  0  0
  4  5  1  0  0  0  0
  5  6  1  0  0  0  0
  6  7  1  0  0  0  0
  7  8  1  0  0  0  0
  8  9  2  0  0  0  0
  9 10  1  0  0  0  0
 10 11  2  0  0  0  0
 11 12  1  0  0  0  0
 12 13  2  0  0  0  0
 13  8  1  0  0  0  0
 11 14  1  0  0  0  0
  6 15  2  0  0  0  0
  5 16  2  0  0  0  0
 16 17  1  0  0  0  0
 17 18  1  0  0  0  0
 18  4  2  0  0  0  0
  2 19  2  0  0  0  0
M  END
$$$$
2VTO_extract
  -MTS-   01061521513D 0   0.00000     0.00000     0

 24 26  0  0  0  0  0  0  0  0999 V2000
    6.7210   24.2150    6.0140 F   0  0  0  0  0  0  0  0  0  0  0  0
    5.8630   25.2410    6.1620 C   0  0  0  0  0  0  0  0  0  0  0  0
    5.4820   25.9580    5.0450 C   0  0  0  0  0  0  0  0  0  0  0  0
    4.6200   27.0270    5.1930 C   0  0  0  0  0  0  0  0  0  0  0  0
    4.1360   27.3720    6.4570 C   0  0  0  0  0  0  0  0  0  0  0  0
    4.5260   26.6220    7.5730 C   0  0  0  0  0  0  0  0  0  0  0  0
    5.3980   25.5570    7.4240 C   0  0  0  0  0  0  0  0  0  0  0  0
    3.2430   28.4510    6.6010 N   0  0  0  0  0  0  0  0  0  0  0  0
    2.1190   28.3980    7.3260 C   0  0  0  0  0  0  0  0  0  0  0  0
    1.3180   29.6420    7.3930 C   0  0  0  0  0  0  0  0  0  0  0  0
    0.1880   29.9370    8.1730 C   0  0  0  0  0  0  0  0  0  0  0  0
   -0.1560   31.2370    7.8440 C   0  0  0  0  0  0  0  0  0  0  0  0
    0.7250   31.6480    6.9360 N   0  0  0  0  0  0  0  0  0  0  0  0
    1.6370   30.6860    6.6380 N   0  0  0  0  0  0  0  0  0  0  0  0
   -0.4040   29.0620    9.0660 N   0  0  0  0  0  0  0  0  0  0  0  0
   -1.5300   29.2760    9.7860 C   0  0  0  0  0  0  0  0  0  0  0  0
   -1.9470   28.1550   10.6840 C   0  0  0  0  0  0  0  0  0  0  0  0
   -1.0010   27.4600   11.4300 C   0  0  0  0  0  0  0  0  0  0  0  0
   -1.3870   26.4160   12.2500 C   0  0  0  0  0  0  0  0  0  0  0  0
   -2.7180   26.0560   12.3320 C   0  0  0  0  0  0  0  0  0  0  0  0
   -3.6640   26.7360   11.5910 C   0  0  0  0  0  0  0  0  0  0  0  0
   -3.2830   27.7830   10.7700 C   0  0  0  0  0  0  0  0  0  0  0  0
   -2.1860   30.3150    9.7090 O   0  0  0  0  0  0  0  0  0  0  0  0
    1.7660   27.3750    7.9120 O   0  0  0  0  0  0  0  0  0  0  0  0
  1  2  1  0  0  0  0
  2  3  2  0  0  0  0
  3  4  1  0  0  0  0
  4  5  2  0  0  0  0
  5  6  1  0  0  0  0
  6  7  2  0  0  0  0
  7  2  1  0  0  0  0
  5  8  1  0  0  0  0
  8  9  1  0  0  0  0
  9 10  1  0  0  0  0
 10 11  1  0  0  0  0
 11 12  2  0  0  0  0
 12 13  1  0  0  0  0
 13 14  1  0  0  0  0
 14 10  2  0  0  0  0
 11 15  1  0  0  0  0
 15 16  1  0  0  0  0
 16 17  1  0  0  0  0
 17 18  2  0  0  0  0
 18 19  1  0  0  0  0
 19 20  2  0  0  0  0
 20 21  1  0  0  0  0
 21 22  2  0  0  0  0
 22 17  1  0  0  0  0
 16 23  2  0  0  0  0
  9 24  2  0  0  0  0
M  END
$$$$
2VTS_extract
  -MTS-   01061521513D 0   0.00000     0.00000     0

 23 25  0  0  0  0  0  0  0  0999 V2000
    4.8820   26.6980    4.8720 C   0  0  0  0  0  0  0  0  0  0  0  0
    4.1740   26.6760    6.2270 C   0  0  0  0  0  0  0  0  0  0  0  0
    3.2170   27.7680    6.3110 N   0  0  0  0  0  0  0  0  0  0  0  0
    2.1200   27.7330    7.1600 C   0  0  0  0  0  0  0  0  0  0  0  0
    1.4030   28.8910    7.3270 N   0  0  0  0  0  0  0  0  0  0  0  0
    1.6610   30.1050    6.7420 N   0  0  0  0  0  0  0  0  0  0  0  0
    0.7360   30.9290    7.2550 C   0  0  0  0  0  0  0  0  0  0  0  0
   -0.1080   30.2490    8.1360 C   0  0  0  0  0  0  0  0  0  0  0  0
    0.3240   28.9500    8.1650 C   0  0  0  0  0  0  0  0  0  0  0  0
   -0.1060   27.8710    8.8200 N   0  0  0  0  0  0  0  0  0  0  0  0
    0.5820   26.7190    8.6750 C   0  0  0  0  0  0  0  0  0  0  0  0
    1.6890   26.6050    7.8430 C   0  0  0  0  0  0  0  0  0  0  0  0
    0.0890   25.6580    9.3950 N   0  0  0  0  0  0  0  0  0  0  0  0
   -0.8850   25.8080   10.4630 C   0  0  0  0  0  0  0  0  0  0  0  0
   -0.2600   26.5590   11.6550 C   0  0  0  0  0  0  0  0  0  0  0  0
   -1.1480   26.5470   12.9010 C   0  0  0  0  0  0  0  0  0  0  0  0
   -1.6390   25.1340   13.2330 C   0  0  0  0  0  0  0  0  0  0  0  0
   -2.3560   24.5170   12.0530 C   0  0  0  0  0  0  0  0  0  0  0  0
   -1.4030   24.4310   10.8810 C   0  0  0  0  0  0  0  0  0  0  0  0
   -2.5490   25.1540   14.4290 N   0  0  0  0  0  0  0  0  0  0  0  0
   -1.2260   30.7510    8.8450 C   0  0  0  0  0  0  0  0  0  0  0  0
   -2.1330   31.1550    9.4290 N   0  0  0  0  0  0  0  0  0  0  0  0
    5.1570   26.7690    7.3940 C   0  0  0  0  0  0  0  0  0  0  0  0
  1  2  1  0  0  0  0
  2  3  1  0  0  0  0
  3  4  1  0  0  0  0
  4  5  1  0  0  0  0
  5  6  1  0  0  0  0
  6  7  2  0  0  0  0
  7  8  1  0  0  0  0
  8  9  2  0  0  0  0
  9  5  1  0  0  0  0
  9 10  1  0  0  0  0
 10 11  2  0  0  0  0
 11 12  1  0  0  0  0
 12  4  2  0  0  0  0
 11 13  1  0  0  0  0
 13 14  1  0  0  0  0
 14 15  1  0  0  0  0
 15 16  1  0  0  0  0
 16 17  1  0  0  0  0
 17 18  1  0  0  0  0
 18 19  1  0  0  0  0
 19 14  1  0  0  0  0
 17 20  1  0  0  0  0
  8 21  1  0  0  0  0
 21 22  3  0  0  0  0
  2 23  1  0  0  0  0
M  END
$$$$
2VTT_extract
  -MTS-   01061521513D 0   0.00000     0.00000     0

 25 27  0  0  0  0  0  0  0  0999 V2000
    6.1790   25.1200    7.0750 C   0  0  0  0  0  0  0  0  0  0  0  0
    5.1740   25.1670    8.1750 N   0  0  0  0  0  0  0  0  0  0  0  0
    4.4820   26.4870    8.2190 C   0  0  0  0  0  0  0  0  0  0  0  0
    3.7800   26.7810    6.8810 C   0  0  0  0  0  0  0  0  0  0  0  0
    4.7820   26.7200    5.7280 C   0  0  0  0  0  0  0  0  0  0  0  0
    5.5110   25.3810    5.7290 C   0  0  0  0  0  0  0  0  0  0  0  0
    3.0810   28.0690    6.9220 N   0  0  0  0  0  0  0  0  0  0  0  0
    1.8440   28.1670    7.4580 C   0  0  0  0  0  0  0  0  0  0  0  0
    1.2220   29.5060    7.4620 C   0  0  0  0  0  0  0  0  0  0  0  0
    0.1120   29.8940    8.2000 C   0  0  0  0  0  0  0  0  0  0  0  0
   -0.1060   31.2330    7.8830 C   0  0  0  0  0  0  0  0  0  0  0  0
    0.8620   31.5900    7.0080 N   0  0  0  0  0  0  0  0  0  0  0  0
    1.6880   30.5490    6.7200 N   0  0  0  0  0  0  0  0  0  0  0  0
   -0.5660   29.0470    9.0670 N   0  0  0  0  0  0  0  0  0  0  0  0
   -1.5110   29.4130    9.9540 C   0  0  0  0  0  0  0  0  0  0  0  0
   -1.9740   28.3410   10.8870 C   0  0  0  0  0  0  0  0  0  0  0  0
   -3.2940   27.9450   10.9120 C   0  0  0  0  0  0  0  0  0  0  0  0
   -3.7470   26.9510   11.7790 C   0  0  0  0  0  0  0  0  0  0  0  0
   -2.8550   26.3400   12.6510 C   0  0  0  0  0  0  0  0  0  0  0  0
   -1.5220   26.7190   12.6510 C   0  0  0  0  0  0  0  0  0  0  0  0
   -1.0910   27.7190   11.7770 C   0  0  0  0  0  0  0  0  0  0  0  0
    0.2040   28.0970   11.7710 F   0  0  0  0  0  0  0  0  0  0  0  0
   -4.1520   28.5360   10.0590 F   0  0  0  0  0  0  0  0  0  0  0  0
   -1.9770   30.5540   10.0100 O   0  0  0  0  0  0  0  0  0  0  0  0
    1.2590   27.2050    7.9490 O   0  0  0  0  0  0  0  0  0  0  0  0
  1  2  1  0  0  0  0
  2  3  1  0  0  0  0
  3  4  1  0  0  0  0
  4  5  1  0  0  0  0
  5  6  1  0  0  0  0
  6  1  1  0  0  0  0
  4  7  1  0  0  0  0
  7  8  1  0  0  0  0
  8  9  1  0  0  0  0
  9 10  1  0  0  0  0
 10 11  2  0  0  0  0
 11 12  1  0  0  0  0
 12 13  1  0  0  0  0
 13  9  2  0  0  0  0
 10 14  1  0  0  0  0
 14 15  1  0  0  0  0
 15 16  1  0  0  0  0
 16 17  2  0  0  0  0
 17 18  1  0  0  0  0
 18 19  2  0  0  0  0
 19 20  1  0  0  0  0
 20 21  2  0  0  0  0
 21 16  1  0  0  0  0
 21 22  1  0  0  0  0
 17 23  1  0  0  0  0
 15 24  2  0  0  0  0
  8 25  2  0  0  0  0
M  END
$$$$
2VU3_extract
  -MTS-   01061521513D 0   0.00000     0.00000     0

 25 27  0  0  0  0  0  0  0  0999 V2000
    5.2140   25.3660    7.6490 C   0  0  0  0  0  0  0  0  0  0  0  0
    4.4720   26.7050    7.6940 C   0  0  0  0  0  0  0  0  0  0  0  0
    3.4370   26.7700    6.5690 C   0  0  0  0  0  0  0  0  0  0  0  0
    2.7020   28.0320    6.5980 N   0  0  0  0  0  0  0  0  0  0  0  0
    1.5280   28.1790    7.2670 C   0  0  0  0  0  0  0  0  0  0  0  0
    0.9750   29.5380    7.3190 C   0  0  0  0  0  0  0  0  0  0  0  0
   -0.0700   29.9360    8.1320 C   0  0  0  0  0  0  0  0  0  0  0  0
   -0.7220   29.0790    9.0170 N   0  0  0  0  0  0  0  0  0  0  0  0
   -1.5670   29.4680    9.9920 C   0  0  0  0  0  0  0  0  0  0  0  0
   -2.0940   28.3750   10.8660 C   0  0  0  0  0  0  0  0  0  0  0  0
   -3.4120   27.9950   10.7900 C   0  0  0  0  0  0  0  0  0  0  0  0
   -4.4660   28.8290    9.7130 Cl  0  0  0  0  0  0  0  0  0  0  0  0
   -3.9120   26.9530   11.5730 C   0  0  0  0  0  0  0  0  0  0  0  0
   -3.0690   26.2850   12.4430 C   0  0  0  0  0  0  0  0  0  0  0  0
   -1.7340   26.6400   12.5120 C   0  0  0  0  0  0  0  0  0  0  0  0
   -1.2580   27.6800   11.7240 C   0  0  0  0  0  0  0  0  0  0  0  0
    0.3970   28.1420   11.8540 Cl  0  0  0  0  0  0  0  0  0  0  0  0
   -1.9340   30.6350   10.1260 O   0  0  0  0  0  0  0  0  0  0  0  0
   -0.2570   31.2770    7.8720 C   0  0  0  0  0  0  0  0  0  0  0  0
    0.6680   31.6420    6.9390 N   0  0  0  0  0  0  0  0  0  0  0  0
    1.4330   30.5850    6.5670 N   0  0  0  0  0  0  0  0  0  0  0  0
    0.9310   27.2370    7.8170 O   0  0  0  0  0  0  0  0  0  0  0  0
    4.1180   26.5530    5.2110 C   0  0  0  0  0  0  0  0  0  0  0  0
    4.8580   25.2170    5.2000 C   0  0  0  0  0  0  0  0  0  0  0  0
    5.8460   25.1560    6.3160 N   0  0  0  0  0  0  0  0  0  0  0  0
  1  2  1  0  0  0  0
  2  3  1  0  0  0  0
  3  4  1  0  0  0  0
  4  5  1  0  0  0  0
  5  6  1  0  0  0  0
  6  7  1  0  0  0  0
  7  8  1  0  0  0  0
  8  9  1  0  0  0  0
  9 10  1  0  0  0  0
 10 11  2  0  0  0  0
 11 12  1  0  0  0  0
 11 13  1  0  0  0  0
 13 14  2  0  0  0  0
 14 15  1  0  0  0  0
 15 16  2  0  0  0  0
 16 10  1  0  0  0  0
 16 17  1  0  0  0  0
  9 18  2  0  0  0  0
  7 19  2  0  0  0  0
 19 20  1  0  0  0  0
 20 21  1  0  0  0  0
 21  6  2  0  0  0  0
  5 22  2  0  0  0  0
  3 23  1  0  0  0  0
 23 24  1  0  0  0  0
 24 25  1  0  0  0  0
 25  1  1  0  0  0  0
M  END
$$$$
2WIH_extract
  -MTS-   01061521513D 0   0.00000     0.00000     0

 34 38  0  0  0  0  0  0  0  0999 V2000
   -5.1890   28.2210   10.1120 O   0  0  0  0  0  0  0  0  0  0  0  0
   -4.2790   27.5180   10.4700 C   0  0  0  0  0  0  0  0  0  0  0  0
   -3.0100   27.6610    9.7650 C   0  0  0  0  0  0  0  0  0  0  0  0
   -2.1400   26.6760    9.6580 N   0  0  0  0  0  0  0  0  0  0  0  0
   -1.0490   27.1180    8.9480 N   0  0  0  0  0  0  0  0  0  0  0  0
   -1.1790   28.3830    8.5710 C   0  0  0  0  0  0  0  0  0  0  0  0
   -0.2440   29.2590    7.8240 C   0  0  0  0  0  0  0  0  0  0  0  0
    0.9070   28.7580    7.3000 N   0  0  0  0  0  0  0  0  0  0  0  0
    1.7930   29.5220    6.6230 C   0  0  0  0  0  0  0  0  0  0  0  0
    2.9450   29.0070    6.1300 N   0  0  0  0  0  0  0  0  0  0  0  0
    3.4660   27.7280    6.2010 C   0  0  0  0  0  0  0  0  0  0  0  0
    3.3380   26.9060    7.3720 C   0  0  0  0  0  0  0  0  0  0  0  0
    3.8930   25.6240    7.4280 C   0  0  0  0  0  0  0  0  0  0  0  0
    4.6030   25.1200    6.3080 C   0  0  0  0  0  0  0  0  0  0  0  0
    5.1770   23.8400    6.3480 N   0  0  0  0  0  0  0  0  0  0  0  0
    4.8820   22.9540    5.1940 C   0  0  0  0  0  0  0  0  0  0  0  0
    4.2640   21.6800    5.7670 C   0  0  0  0  0  0  0  0  0  0  0  0
    5.2310   21.3360    6.8020 N   0  0  0  0  0  0  0  0  0  0  0  0
    5.3800   22.1920    7.9860 C   0  0  0  0  0  0  0  0  0  0  0  0
    6.0580   23.4490    7.4570 C   0  0  0  0  0  0  0  0  0  0  0  0
    6.0660   20.1540    6.6290 C   0  0  0  0  0  0  0  0  0  0  0  0
    4.7440   25.9270    5.1230 C   0  0  0  0  0  0  0  0  0  0  0  0
    4.1760   27.2190    5.0760 C   0  0  0  0  0  0  0  0  0  0  0  0
    1.4950   30.8550    6.4560 N   0  0  0  0  0  0  0  0  0  0  0  0
    0.3520   31.4090    6.9760 C   0  0  0  0  0  0  0  0  0  0  0  0
   -0.5750   30.6220    7.6870 C   0  0  0  0  0  0  0  0  0  0  0  0
   -1.8470   31.2410    8.2970 C   0  0  0  0  0  0  0  0  0  0  0  0
   -2.9620   30.3120    8.8000 C   0  0  0  0  0  0  0  0  0  0  0  0
   -2.4820   28.8740    9.0750 C   0  0  0  0  0  0  0  0  0  0  0  0
   -3.9800   30.1920    7.6990 C   0  0  0  0  0  0  0  0  0  0  0  0
   -3.6200   30.9720   10.0100 C   0  0  0  0  0  0  0  0  0  0  0  0
   -0.0070   26.0790    8.7690 C   0  0  0  0  0  0  0  0  0  0  0  0
   -4.3210   26.6130   11.4540 N   0  0  0  0  0  0  0  0  0  0  0  0
   -5.4390   26.2550   12.3110 C   0  0  0  0  0  0  0  0  0  0  0  0
  1  2  2  0  0  0  0
  2  3  1  0  0  0  0
  3  4  2  0  0  0  0
  4  5  1  0  0  0  0
  5  6  1  0  0  0  0
  6  7  1  0  0  0  0
  7  8  1  0  0  0  0
  8  9  2  0  0  0  0
  9 10  1  0  0  0  0
 10 11  1  0  0  0  0
 11 12  2  0  0  0  0
 12 13  1  0  0  0  0
 13 14  2  0  0  0  0
 14 15  1  0  0  0  0
 15 16  1  0  0  0  0
 16 17  1  0  0  0  0
 17 18  1  0  0  0  0
 18 19  1  0  0  0  0
 19 20  1  0  0  0  0
 20 15  1  0  0  0  0
 18 21  1  0  0  0  0
 14 22  1  0  0  0  0
 22 23  2  0  0  0  0
 23 11  1  0  0  0  0
  9 24  1  0  0  0  0
 24 25  2  0  0  0  0
 25 26  1  0  0  0  0
 26  7  2  0  0  0  0
 26 27  1  0  0  0  0
 27 28  1  0  0  0  0
 28 29  1  0  0  0  0
 29  3  1  0  0  0  0
 29  6  2  0  0  0  0
 28 30  1  0  0  0  0
 28 31  1  0  0  0  0
  5 32  1  0  0  0  0
  2 33  1  0  0  0  0
 33 34  1  0  0  0  0
M  END
$$$$
3EZR_extract
  -MTS-   01061521513D 0   0.00000     0.00000     0

 34 39  0  0  0  0  0  0  0  0999 V2000
   -2.6480   32.4920   11.3890 C   0  0  0  0  0  0  0  0  0  0  0  0
   -3.5010   33.1490   12.2430 C   0  0  0  0  0  0  0  0  0  0  0  0
   -4.6560   32.5310   12.6680 C   0  0  0  0  0  0  0  0  0  0  0  0
   -4.9340   31.2620   12.2180 C   0  0  0  0  0  0  0  0  0  0  0  0
   -4.0740   30.6130   11.3560 C   0  0  0  0  0  0  0  0  0  0  0  0
   -4.3940   29.3400   10.9320 O   0  0  0  0  0  0  0  0  0  0  0  0
   -5.6840   29.1040   11.4740 C   0  0  0  0  0  0  0  0  0  0  0  0
   -2.9160   31.2180   10.9230 C   0  0  0  0  0  0  0  0  0  0  0  0
   -1.9290   30.6200   10.0520 C   0  0  0  0  0  0  0  0  0  0  0  0
   -1.4950   29.3210   10.2120 C   0  0  0  0  0  0  0  0  0  0  0  0
   -0.4750   28.7600    9.4690 C   0  0  0  0  0  0  0  0  0  0  0  0
    0.1070   29.5720    8.5090 C   0  0  0  0  0  0  0  0  0  0  0  0
   -0.3600   30.8580    8.3490 C   0  0  0  0  0  0  0  0  0  0  0  0
   -1.3570   31.4280    9.0980 C   0  0  0  0  0  0  0  0  0  0  0  0
    0.3960   31.4060    7.3580 N   0  0  0  0  0  0  0  0  0  0  0  0
    1.3190   30.5830    6.8450 N   0  0  0  0  0  0  0  0  0  0  0  0
    1.1440   29.4600    7.5450 C   0  0  0  0  0  0  0  0  0  0  0  0
    2.0230   28.3020    7.3060 C   0  0  0  0  0  0  0  0  0  0  0  0
    2.9770   28.2670    6.3340 N   0  0  0  0  0  0  0  0  0  0  0  0
    3.6160   27.0660    6.4080 C   0  0  0  0  0  0  0  0  0  0  0  0
    3.0040   26.4070    7.4550 C   0  0  0  0  0  0  0  0  0  0  0  0
    2.0200   27.1900    8.0050 N   0  0  0  0  0  0  0  0  0  0  0  0
    3.4120   25.1340    7.8260 C   0  0  0  0  0  0  0  0  0  0  0  0
    4.4350   24.6050    7.0660 C   0  0  0  0  0  0  0  0  0  0  0  0
    5.0320   25.2790    6.0260 C   0  0  0  0  0  0  0  0  0  0  0  0
    4.6430   26.5460    5.6530 C   0  0  0  0  0  0  0  0  0  0  0  0
    2.8160   24.4180    8.8830 N   0  0  0  0  0  0  0  0  0  0  0  0
    3.1770   23.0040    8.8900 C   0  0  0  0  0  0  0  0  0  0  0  0
    3.4840   22.4960   10.2890 C   0  0  0  0  0  0  0  0  0  0  0  0
    2.5500   23.0350   11.3240 N   0  0  0  0  0  0  0  0  0  0  0  0
    1.9620   24.3800   11.0910 C   0  0  0  0  0  0  0  0  0  0  0  0
    2.9030   25.1050   10.1540 C   0  0  0  0  0  0  0  0  0  0  0  0
    1.5670   22.0430   11.8070 C   0  0  0  0  0  0  0  0  0  0  0  0
   -5.5400   33.1710   13.5430 N   0  0  0  0  0  0  0  0  0  0  0  0
  1  2  2  0  0  0  0
  2  3  1  0  0  0  0
  3  4  2  0  0  0  0
  4  5  1  0  0  0  0
  5  6  1  0  0  0  0
  6  7  1  0  0  0  0
  5  8  2  0  0  0  0
  8  1  1  0  0  0  0
  8  9  1  0  0  0  0
  9 10  2  0  0  0  0
 10 11  1  0  0  0  0
 11 12  2  0  0  0  0
 12 13  1  0  0  0  0
 13 14  2  0  0  0  0
 14  9  1  0  0  0  0
 13 15  1  0  0  0  0
 15 16  1  0  0  0  0
 16 17  2  0  0  0  0
 17 12  1  0  0  0  0
 17 18  1  0  0  0  0
 18 19  1  0  0  0  0
 19 20  1  0  0  0  0
 20 21  2  0  0  0  0
 21 22  1  0  0  0  0
 22 18  2  0  0  0  0
 21 23  1  0  0  0  0
 23 24  2  0  0  0  0
 24 25  1  0  0  0  0
 25 26  2  0  0  0  0
 26 20  1  0  0  0  0
 23 27  1  0  0  0  0
 27 28  1  0  0  0  0
 28 29  1  0  0  0  0
 29 30  1  0  0  0  0
 30 31  1  0  0  0  0
 31 32  1  0  0  0  0
 32 27  1  0  0  0  0
 30 33  1  0  0  0  0
  3 34  1  0  0  0  0
M  END
$$$$
4ERW_extract
  -MTS-   01061521513D 0   0.00000     0.00000     0

 35 42  0  0  0  0  0  0  0  0999 V2000
   -0.1050   24.4030    8.9720 O   0  0  0  0  0  0  0  0  0  0  0  0
    1.3410   24.6140    8.8390 C   0  0  0  0  0  0  0  0  0  0  0  0
    2.1810   24.3100   10.0960 C   0  0  0  0  0  0  0  0  0  0  0  0
    1.2660   23.9790   11.2070 C   0  0  0  0  0  0  0  0  0  0  0  0
    2.0590   23.8460   12.4310 N   0  0  0  0  0  0  0  0  0  0  0  0
    2.6920   22.5380   12.4980 C   0  0  0  0  0  0  0  0  0  0  0  0
    0.2680   25.0830   11.3320 C   0  0  0  0  0  0  0  0  0  0  0  0
   -0.6920   25.0380   10.0630 C   0  0  0  0  0  0  0  0  0  0  0  0
   -1.1620   26.4770    9.8250 N   0  0  0  0  0  0  0  0  0  0  0  0
   -2.3420   27.2130   10.3400 C   0  0  0  0  0  0  0  0  0  0  0  0
   -2.2640   28.5310    9.8570 C   0  0  0  0  0  0  0  0  0  0  0  0
   -1.0200   28.6290    9.0360 C   0  0  0  0  0  0  0  0  0  0  0  0
   -0.4110   27.3120    9.0730 C   0  0  0  0  0  0  0  0  0  0  0  0
    0.7790   27.0910    8.4000 C   0  0  0  0  0  0  0  0  0  0  0  0
    1.5680   25.9380    8.2950 N   0  0  0  0  0  0  0  0  0  0  0  0
    2.7550   26.1350    7.4710 C   0  0  0  0  0  0  0  0  0  0  0  0
    2.7090   27.5110    7.0370 C   0  0  0  0  0  0  0  0  0  0  0  0
    1.4310   28.1400    7.6370 C   0  0  0  0  0  0  0  0  0  0  0  0
    0.7950   29.4890    7.5850 C   0  0  0  0  0  0  0  0  0  0  0  0
    1.1450   30.7450    6.9430 C   0  0  0  0  0  0  0  0  0  0  0  0
    0.2090   31.6560    7.2530 N   0  0  0  0  0  0  0  0  0  0  0  0
   -0.7460   31.1050    8.0340 C   0  0  0  0  0  0  0  0  0  0  0  0
   -0.3880   29.7220    8.2660 C   0  0  0  0  0  0  0  0  0  0  0  0
    2.2460   30.9720    6.1850 O   0  0  0  0  0  0  0  0  0  0  0  0
    3.7350   28.0210    6.2130 C   0  0  0  0  0  0  0  0  0  0  0  0
    4.8180   27.1720    5.8130 C   0  0  0  0  0  0  0  0  0  0  0  0
    4.8590   25.8050    6.2380 C   0  0  0  0  0  0  0  0  0  0  0  0
    3.8300   25.2850    7.0690 C   0  0  0  0  0  0  0  0  0  0  0  0
   -3.2330   29.4840   10.1600 C   0  0  0  0  0  0  0  0  0  0  0  0
   -4.3360   29.1270   10.9740 C   0  0  0  0  0  0  0  0  0  0  0  0
   -4.4390   27.8180   11.4640 C   0  0  0  0  0  0  0  0  0  0  0  0
   -3.4630   26.8740   11.1700 C   0  0  0  0  0  0  0  0  0  0  0  0
   -1.8330   24.0830   10.3890 C   0  0  0  0  0  0  0  0  0  0  0  0
    0.9610   26.3090   11.4270 O   0  0  0  0  0  0  0  0  0  0  0  0
    0.5670   27.3020   12.3370 C   0  0  0  0  0  0  0  0  0  0  0  0
  1  2  1  0  0  0  0
  2  3  1  0  0  0  0
  3  4  1  0  0  0  0
  4  5  1  0  0  0  0
  5  6  1  0  0  0  0
  4  7  1  0  0  0  0
  7  8  1  0  0  0  0
  8  1  1  0  0  0  0
  8  9  1  0  0  0  0
  9 10  1  0  0  0  0
 10 11  1  0  0  0  0
 11 12  1  0  0  0  0
 12 13  2  0  0  0  0
 13  9  1  0  0  0  0
 13 14  1  0  0  0  0
 14 15  1  0  0  0  0
 15  2  1  0  0  0  0
 15 16  1  0  0  0  0
 16 17  2  0  0  0  0
 17 18  1  0  0  0  0
 18 14  2  0  0  0  0
 18 19  1  0  0  0  0
 19 20  1  0  0  0  0
 20 21  1  0  0  0  0
 21 22  1  0  0  0  0
 22 23  1  0  0  0  0
 23 12  1  0  0  0  0
 23 19  2  0  0  0  0
 20 24  2  0  0  0  0
 17 25  1  0  0  0  0
 25 26  2  0  0  0  0
 26 27  1  0  0  0  0
 27 28  2  0  0  0  0
 28 16  1  0  0  0  0
 11 29  2  0  0  0  0
 29 30  1  0  0  0  0
 30 31  2  0  0  0  0
 31 32  1  0  0  0  0
 32 10  2  0  0  0  0
  8 33  1  0  0  0  0
  7 34  1  0  0  0  0
 34 35  1  0  0  0  0
M  END
$$$$
4EZ7_extract
  -MTS-   01061521513D 0   0.00000     0.00000     0

 35 42  0  0  0  0  0  0  0  0999 V2000
   -0.0060   24.8220    8.6250 O   0  0  0  0  0  0  0  0  0  0  0  0
    1.4470   24.9670    8.4720 C   0  0  0  0  0  0  0  0  0  0  0  0
    2.2780   24.7290    9.7510 C   0  0  0  0  0  0  0  0  0  0  0  0
    1.3210   24.3280   10.7980 C   0  0  0  0  0  0  0  0  0  0  0  0
    2.0370   23.9280   12.0110 N   0  0  0  0  0  0  0  0  0  0  0  0
    2.2400   22.4870   12.0500 C   0  0  0  0  0  0  0  0  0  0  0  0
    0.3670   25.4680   11.0000 C   0  0  0  0  0  0  0  0  0  0  0  0
   -0.5640   25.4910    9.7220 C   0  0  0  0  0  0  0  0  0  0  0  0
   -1.0060   26.9360    9.4440 N   0  0  0  0  0  0  0  0  0  0  0  0
   -2.1500   27.7340    9.9580 C   0  0  0  0  0  0  0  0  0  0  0  0
   -2.0570   29.0210    9.3880 C   0  0  0  0  0  0  0  0  0  0  0  0
   -0.8420   29.0310    8.5270 C   0  0  0  0  0  0  0  0  0  0  0  0
   -0.2530   27.7080    8.6210 C   0  0  0  0  0  0  0  0  0  0  0  0
    0.9140   27.4200    7.9200 C   0  0  0  0  0  0  0  0  0  0  0  0
    1.6870   26.2470    7.8480 N   0  0  0  0  0  0  0  0  0  0  0  0
    2.8520   26.3620    6.9760 C   0  0  0  0  0  0  0  0  0  0  0  0
    2.8220   27.7110    6.4750 C   0  0  0  0  0  0  0  0  0  0  0  0
    1.5730   28.4000    7.0790 C   0  0  0  0  0  0  0  0  0  0  0  0
    0.9610   29.7520    6.9840 C   0  0  0  0  0  0  0  0  0  0  0  0
    1.3240   30.9560    6.2600 C   0  0  0  0  0  0  0  0  0  0  0  0
    0.4160   31.9120    6.5300 N   0  0  0  0  0  0  0  0  0  0  0  0
   -0.5280   31.4320    7.3820 C   0  0  0  0  0  0  0  0  0  0  0  0
   -0.2030   30.0580    7.6850 C   0  0  0  0  0  0  0  0  0  0  0  0
    2.4090   31.0700    5.4570 O   0  0  0  0  0  0  0  0  0  0  0  0
    3.8470   28.1380    5.5910 C   0  0  0  0  0  0  0  0  0  0  0  0
    4.9010   27.2510    5.1990 C   0  0  0  0  0  0  0  0  0  0  0  0
    4.9290   25.9120    5.6990 C   0  0  0  0  0  0  0  0  0  0  0  0
    3.9030   25.4730    6.5860 C   0  0  0  0  0  0  0  0  0  0  0  0
   -3.0020   30.0170    9.6650 C   0  0  0  0  0  0  0  0  0  0  0  0
   -4.0930   29.7380   10.5350 C   0  0  0  0  0  0  0  0  0  0  0  0
   -4.2050   28.4620   11.1120 C   0  0  0  0  0  0  0  0  0  0  0  0
   -3.2580   27.4800   10.8340 C   0  0  0  0  0  0  0  0  0  0  0  0
   -1.7320   24.5750   10.0060 C   0  0  0  0  0  0  0  0  0  0  0  0
    1.0620   26.6890   11.0830 O   0  0  0  0  0  0  0  0  0  0  0  0
    0.6520   27.7370   11.9150 C   0  0  0  0  0  0  0  0  0  0  0  0
  1  2  1  0  0  0  0
  2  3  1  0  0  0  0
  3  4  1  0  0  0  0
  4  5  1  0  0  0  0
  5  6  1  0  0  0  0
  4  7  1  0  0  0  0
  7  8  1  0  0  0  0
  8  1  1  0  0  0  0
  8  9  1  0  0  0  0
  9 10  1  0  0  0  0
 10 11  1  0  0  0  0
 11 12  1  0  0  0  0
 12 13  2  0  0  0  0
 13  9  1  0  0  0  0
 13 14  1  0  0  0  0
 14 15  1  0  0  0  0
 15  2  1  0  0  0  0
 15 16  1  0  0  0  0
 16 17  2  0  0  0  0
 17 18  1  0  0  0  0
 18 14  2  0  0  0  0
 18 19  1  0  0  0  0
 19 20  1  0  0  0  0
 20 21  1  0  0  0  0
 21 22  1  0  0  0  0
 22 23  1  0  0  0  0
 23 12  1  0  0  0  0
 23 19  2  0  0  0  0
 20 24  2  0  0  0  0
 17 25  1  0  0  0  0
 25 26  2  0  0  0  0
 26 27  1  0  0  0  0
 27 28  2  0  0  0  0
 28 16  1  0  0  0  0
 11 29  2  0  0  0  0
 29 30  1  0  0  0  0
 30 31  2  0  0  0  0
 31 32  1  0  0  0  0
 32 10  2  0  0  0  0
  8 33  1  0  0  0  0
  7 34  1  0  0  0  0
 34 35  1  0  0  0  0
M  END
$$$$
