# Supplementary material for: Template CoMFA Generates Single 3D-QSAR Models that, for Twelve of Twelve Biological Targets, Predict All ChEMBL-Tabulated Affinities
Source: PLoS One. 2015 Jun 12;10(6):e0129307. doi: 10.1371/journal.pone.0129307 (PMC4466312; doi:10.1371/journal.pone.0129307)
Supplement: S3 Text — The zip file contains, in. sdf format, the aligned structures, from the A, B, C, D, and F protocols, of all templates and training sets for the cdk2 target. The content of each file is evident from its name. (ZIP) [file pone.0129307.s004.zip › cdk2_A_trng.sdf]

ROW1
  -MTS-   01071500253D 0   0.00000     0.00000     0

 71 76  0  0  0  0  0  0  0  0999 V2000
    0.4310   32.6450    6.4050 C   0  0  0  0  0  0  0  0  0  0  0  0
    0.6480   31.2160    6.8410 C   0  0  0  0  0  0  0  0  0  0  0  0
    1.7110   30.4680    6.5140 C   0  0  0  0  0  0  0  0  0  0  0  0
    2.8540   30.8950    5.6770 C   0  0  0  0  0  0  0  0  0  0  0  0
    4.1350   30.9880    6.2360 C   0  0  0  0  0  0  0  0  0  0  0  0
    5.2160   31.3920    5.4440 C   0  0  0  0  0  0  0  0  0  0  0  0
    5.0180   31.7030    4.0940 C   0  0  0  0  0  0  0  0  0  0  0  0
    3.7380   31.6100    3.5350 C   0  0  0  0  0  0  0  0  0  0  0  0
    3.5440   31.9140    2.2130 O   0  0  0  0  0  0  0  0  0  0  0  0
    3.2260   33.2660    1.8750 C   0  0  0  0  0  0  0  0  0  0  0  0
    3.0530   33.3840    0.3800 C   0  0  0  0  0  0  0  0  0  0  0  0
    4.1540   33.6870   -0.4300 C   0  0  0  0  0  0  0  0  0  0  0  0
    3.9950   33.7970   -1.8160 C   0  0  0  0  0  0  0  0  0  0  0  0
    2.7340   33.6030   -2.3930 C   0  0  0  0  0  0  0  0  0  0  0  0
    1.6330   33.3000   -1.5840 C   0  0  0  0  0  0  0  0  0  0  0  0
    1.7930   33.1900   -0.1970 C   0  0  0  0  0  0  0  0  0  0  0  0
    2.6560   31.2060    4.3270 C   0  0  0  0  0  0  0  0  0  0  0  0
    1.5350   29.1390    7.1410 C   0  0  0  0  0  0  0  0  0  0  0  0
    2.2570   27.9400    7.1910 C   0  0  0  0  0  0  0  0  0  0  0  0
    3.4820   27.8250    6.5200 N   0  0  0  0  0  0  0  0  0  0  0  0
    1.7670   26.9040    7.8850 N   0  0  0  0  0  0  0  0  0  0  0  0
    0.5980   26.9940    8.5340 C   0  0  0  0  0  0  0  0  0  0  0  0
   -0.1150   28.1280    8.5040 N   0  0  0  0  0  0  0  0  0  0  0  0
    0.3170   29.2020    7.8280 C   0  0  0  0  0  0  0  0  0  0  0  0
   -0.2140   30.4980    7.6280 N   0  0  0  0  0  0  0  0  0  0  0  0
   -1.6460   30.6880    8.3790 C   0  0  0  0  0  0  0  0  0  0  0  0
   -1.8000   29.7220    9.5690 C   0  0  0  0  0  0  0  0  0  0  0  0
   -3.0650   30.0360   10.3890 C   0  0  0  0  0  0  0  0  0  0  0  0
   -3.0880   31.5050   10.8490 C   0  0  0  0  0  0  0  0  0  0  0  0
   -2.9340   32.4710    9.6600 C   0  0  0  0  0  0  0  0  0  0  0  0
   -1.6680   32.1570    8.8400 C   0  0  0  0  0  0  0  0  0  0  0  0
   -4.3410   31.7870   11.5650 N   0  0  0  0  0  0  0  0  0  0  0  0
   -4.5190   30.8690   12.6990 C   0  0  0  0  0  0  0  0  0  0  0  0
   -6.0340   30.8280   12.9760 C   0  0  0  0  0  0  0  0  0  0  0  0
   -6.6770   31.3630   11.6840 C   0  0  0  0  0  0  0  0  0  0  0  0
   -5.5070   31.5520   10.7000 C   0  0  0  0  0  0  0  0  0  0  0  0
    0.9040   32.8050    5.4380 H   0  0  0  0  0  0  0  0  0  0  0  0
    0.8690   33.3180    7.1390 H   0  0  0  0  0  0  0  0  0  0  0  0
   -0.6360   32.8410    6.3240 H   0  0  0  0  0  0  0  0  0  0  0  0
    4.2880   30.7490    7.2780 H   0  0  0  0  0  0  0  0  0  0  0  0
    6.2040   31.4640    5.8760 H   0  0  0  0  0  0  0  0  0  0  0  0
    5.8520   32.0140    3.4830 H   0  0  0  0  0  0  0  0  0  0  0  0
    4.0320   33.9210    2.2000 H   0  0  0  0  0  0  0  0  0  0  0  0
    2.3010   33.5560    2.3710 H   0  0  0  0  0  0  0  0  0  0  0  0
    5.1270   33.8370    0.0150 H   0  0  0  0  0  0  0  0  0  0  0  0
    4.8440   34.0310   -2.4410 H   0  0  0  0  0  0  0  0  0  0  0  0
    2.6110   33.6870   -3.4630 H   0  0  0  0  0  0  0  0  0  0  0  0
    0.6600   33.1500   -2.0290 H   0  0  0  0  0  0  0  0  0  0  0  0
    0.9430   32.9560    0.4280 H   0  0  0  0  0  0  0  0  0  0  0  0
    1.6680   31.1340    3.8950 H   0  0  0  0  0  0  0  0  0  0  0  0
    3.5050   27.5020    5.5630 H   0  0  0  0  0  0  0  0  0  0  0  0
    4.3410   28.0650    6.9930 H   0  0  0  0  0  0  0  0  0  0  0  0
    0.2260   26.1440    9.0860 H   0  0  0  0  0  0  0  0  0  0  0  0
   -2.4380   30.5130    7.6550 H   0  0  0  0  0  0  0  0  0  0  0  0
   -0.9250   29.7960   10.2120 H   0  0  0  0  0  0  0  0  0  0  0  0
   -1.8510   28.6990    9.2020 H   0  0  0  0  0  0  0  0  0  0  0  0
   -3.9480   29.8320    9.7860 H   0  0  0  0  0  0  0  0  0  0  0  0
   -3.1050   29.3840   11.2590 H   0  0  0  0  0  0  0  0  0  0  0  0
   -2.2950   31.6790   11.5740 H   0  0  0  0  0  0  0  0  0  0  0  0
   -3.8090   32.3960    9.0170 H   0  0  0  0  0  0  0  0  0  0  0  0
   -2.8820   33.4930   10.0270 H   0  0  0  0  0  0  0  0  0  0  0  0
   -0.7860   32.3600    9.4430 H   0  0  0  0  0  0  0  0  0  0  0  0
   -1.6290   32.8090    7.9700 H   0  0  0  0  0  0  0  0  0  0  0  0
   -4.1790   29.8750   12.4140 H   0  0  0  0  0  0  0  0  0  0  0  0
   -4.0050   31.2690   13.5700 H   0  0  0  0  0  0  0  0  0  0  0  0
   -6.2930   31.4500   13.8300 H   0  0  0  0  0  0  0  0  0  0  0  0
   -6.3660   29.8140   13.1890 H   0  0  0  0  0  0  0  0  0  0  0  0
   -7.1340   32.3300   11.8850 H   0  0  0  0  0  0  0  0  0  0  0  0
   -7.3600   30.6150   11.2870 H   0  0  0  0  0  0  0  0  0  0  0  0
   -5.3660   30.6680   10.0820 H   0  0  0  0  0  0  0  0  0  0  0  0
   -5.6820   32.3980   10.0390 H   0  0  0  0  0  0  0  0  0  0  0  0
  1 37  1  0  0  0  0
  1 38  1  0  0  0  0
  1 39  1  0  0  0  0
  1  2  1  0  0  0  0
  2  3  2  0  0  0  0
  3  4  1  0  0  0  0
  4  5  2  0  0  0  0
  5 40  1  0  0  0  0
  5  6  1  0  0  0  0
  6 41  1  0  0  0  0
  6  7  2  0  0  0  0
  7 42  1  0  0  0  0
  7  8  1  0  0  0  0
  8  9  1  0  0  0  0
  9 10  1  0  0  0  0
 10 43  1  0  0  0  0
 10 44  1  0  0  0  0
 10 11  1  0  0  0  0
 11 12  2  0  0  0  0
 12 45  1  0  0  0  0
 12 13  1  0  0  0  0
 13 46  1  0  0  0  0
 13 14  2  0  0  0  0
 14 47  1  0  0  0  0
 14 15  1  0  0  0  0
 15 48  1  0  0  0  0
 15 16  2  0  0  0  0
 16 11  1  0  0  0  0
 16 49  1  0  0  0  0
  8 17  2  0  0  0  0
 17  4  1  0  0  0  0
 17 50  1  0  0  0  0
  3 18  1  0  0  0  0
 18 19  2  0  0  0  0
 19 20  1  0  0  0  0
 20 51  1  0  0  0  0
 20 52  1  0  0  0  0
 19 21  1  0  0  0  0
 21 22  2  0  0  0  0
 22 53  1  0  0  0  0
 22 23  1  0  0  0  0
 23 24  2  0  0  0  0
 24 18  1  0  0  0  0
 24 25  1  0  0  0  0
 25  2  1  0  0  0  0
 25 26  1  0  0  0  0
 26 54  1  0  0  0  0
 26 27  1  0  0  0  0
 27 55  1  0  0  0  0
 27 56  1  0  0  0  0
 27 28  1  0  0  0  0
 28 57  1  0  0  0  0
 28 58  1  0  0  0  0
 28 29  1  0  0  0  0
 29 59  1  0  0  0  0
 29 30  1  0  0  0  0
 30 60  1  0  0  0  0
 30 61  1  0  0  0  0
 30 31  1  0  0  0  0
 31 26  1  0  0  0  0
 31 62  1  0  0  0  0
 31 63  1  0  0  0  0
 29 32  1  0  0  0  0
 32 33  1  0  0  0  0
 33 64  1  0  0  0  0
 33 65  1  0  0  0  0
 33 34  1  0  0  0  0
 34 66  1  0  0  0  0
 34 67  1  0  0  0  0
 34 35  1  0  0  0  0
 35 68  1  0  0  0  0
 35 69  1  0  0  0  0
 35 36  1  0  0  0  0
 36 32  1  0  0  0  0
 36 70  1  0  0  0  0
 36 71  1  0  0  0  0
M  END
>  <LOGBIO>
5.2000

>  <PRED_LOGBIO>
5.5900

>  <XV_RES>
-0.7250

>  <WHL_TMPL>
4

>  <ANCH>
20-21;41-40

$$$$
ROW2
  -MTS-   01071500253D 0   0.00000     0.00000     0

 35 36  0  0  0  0  0  0  0  0999 V2000
   -0.6700   32.8090    5.8090 C   0  0  0  0  0  0  0  0  0  0  0  0
    0.2140   32.8050    7.0530 C   0  0  0  0  0  0  0  0  0  0  0  0
    0.1140   31.4990    7.7210 N   0  0  0  0  0  0  0  0  0  0  0  0
    0.9450   30.5100    7.4050 C   0  0  0  0  0  0  0  0  0  0  0  0
    1.8220   30.6430    6.5530 O   0  0  0  0  0  0  0  0  0  0  0  0
    0.7530   29.2410    8.1410 C   0  0  0  0  0  0  0  0  0  0  0  0
    1.5240   28.1780    8.1560 C   0  0  0  0  0  0  0  0  0  0  0  0
    1.1730   27.0880    8.9080 N   0  0  0  0  0  0  0  0  0  0  0  0
    2.0040   25.9420    8.9240 C   0  0  0  0  0  0  0  0  0  0  0  0
    3.0240   25.8310    9.8760 C   0  0  0  0  0  0  0  0  0  0  0  0
    3.8460   24.6980    9.8920 C   0  0  0  0  0  0  0  0  0  0  0  0
    3.6480   23.6760    8.9550 C   0  0  0  0  0  0  0  0  0  0  0  0
    2.6280   23.7880    8.0030 C   0  0  0  0  0  0  0  0  0  0  0  0
    1.8060   24.9210    7.9870 C   0  0  0  0  0  0  0  0  0  0  0  0
   -0.6080   29.6030    9.2130 S   0  0  0  0  0  0  0  0  0  0  0  0
   -0.8370   31.2760    8.6810 C   0  0  0  0  0  0  0  0  0  0  0  0
   -1.7540   32.1460    9.1270 C   0  0  0  0  0  0  0  0  0  0  0  0
   -1.8060   33.4880    8.5800 C   0  0  0  0  0  0  0  0  0  0  0  0
   -1.8480   34.5610    8.1430 N   0  0  0  0  0  0  0  0  0  0  0  0
   -2.7140   31.7360   10.1760 C   0  0  0  0  0  0  0  0  0  0  0  0
   -2.6700   30.6070   10.6360 O   0  0  0  0  0  0  0  0  0  0  0  0
   -3.6170   32.5930   10.6150 O   0  0  0  0  0  0  0  0  0  0  0  0
   -0.3400   32.0270    5.1280 H   0  0  0  0  0  0  0  0  0  0  0  0
   -0.5960   33.7750    5.3140 H   0  0  0  0  0  0  0  0  0  0  0  0
   -1.7030   32.6260    6.0970 H   0  0  0  0  0  0  0  0  0  0  0  0
    1.2470   32.9870    6.7650 H   0  0  0  0  0  0  0  0  0  0  0  0
   -0.1160   33.5870    7.7340 H   0  0  0  0  0  0  0  0  0  0  0  0
    2.4350   28.1630    7.5760 H   0  0  0  0  0  0  0  0  0  0  0  0
    0.3210   27.1010    9.4500 H   0  0  0  0  0  0  0  0  0  0  0  0
    3.1770   26.6190   10.5980 H   0  0  0  0  0  0  0  0  0  0  0  0
    4.6330   24.6110   10.6270 H   0  0  0  0  0  0  0  0  0  0  0  0
    4.2820   22.8020    8.9680 H   0  0  0  0  0  0  0  0  0  0  0  0
    2.4750   23.0000    7.2810 H   0  0  0  0  0  0  0  0  0  0  0  0
    1.0190   25.0070    7.2520 H   0  0  0  0  0  0  0  0  0  0  0  0
   -4.1480   32.1480   11.2940 H   0  0  0  0  0  0  0  0  0  0  0  0
  1 23  1  0  0  0  0
  1 24  1  0  0  0  0
  1 25  1  0  0  0  0
  1  2  1  0  0  0  0
  2 26  1  0  0  0  0
  2 27  1  0  0  0  0
  2  3  1  0  0  0  0
  3  4  1  0  0  0  0
  4  5  2  0  0  0  0
  4  6  1  0  0  0  0
  6  7  2  0  0  0  0
  7 28  1  0  0  0  0
  7  8  1  0  0  0  0
  8 29  1  0  0  0  0
  8  9  1  0  0  0  0
  9 10  2  0  0  0  0
 10 30  1  0  0  0  0
 10 11  1  0  0  0  0
 11 31  1  0  0  0  0
 11 12  2  0  0  0  0
 12 32  1  0  0  0  0
 12 13  1  0  0  0  0
 13 33  1  0  0  0  0
 13 14  2  0  0  0  0
 14  9  1  0  0  0  0
 14 34  1  0  0  0  0
  6 15  1  0  0  0  0
 15 16  1  0  0  0  0
 16  3  1  0  0  0  0
 16 17  2  0  0  0  0
 17 18  1  0  0  0  0
 18 19  3  0  0  0  0
 17 20  1  0  0  0  0
 20 21  2  0  0  0  0
 20 22  1  0  0  0  0
 22 35  1  0  0  0  0
M  END
>  <LOGBIO>
5.4000

>  <PRED_LOGBIO>
5.5700

>  <XV_RES>
-1.3120

>  <WHL_TMPL>
15

>  <ANCH>
3-40;9-10

$$$$
ROW3
  -MTS-   01071500253D 0   0.00000     0.00000     0

 49 53  0  0  0  0  0  0  0  0999 V2000
    8.7310   29.4590    7.7830 N   0  0  0  0  0  0  0  0  0  0  0  0
    9.8080   30.3530    7.8550 C   0  0  0  0  0  0  0  0  0  0  0  0
   11.0610   29.8800    7.9080 N   0  0  0  0  0  0  0  0  0  0  0  0
   12.1210   30.6970    7.9780 C   0  0  0  0  0  0  0  0  0  0  0  0
   11.9490   32.0870    7.9980 C   0  0  0  0  0  0  0  0  0  0  0  0
   13.1210   32.9870    8.0750 C   0  0  0  0  0  0  0  0  0  0  0  0
   14.1270   33.0630    7.1930 C   0  0  0  0  0  0  0  0  0  0  0  0
   15.0320   34.0300    7.6240 O   0  0  0  0  0  0  0  0  0  0  0  0
   14.5620   34.5680    8.8200 C   0  0  0  0  0  0  0  0  0  0  0  0
   13.4050   33.9720    9.1420 C   0  0  0  0  0  0  0  0  0  0  0  0
   10.6530   32.6130    7.9450 C   0  0  0  0  0  0  0  0  0  0  0  0
    9.9150   34.2220    7.9420 S   0  0  0  0  0  0  0  0  0  0  0  0
    8.2230   33.7100    7.8470 C   0  0  0  0  0  0  0  0  0  0  0  0
    8.2340   32.3710    7.8190 C   0  0  0  0  0  0  0  0  0  0  0  0
    6.9870   31.5780    7.7400 C   0  0  0  0  0  0  0  0  0  0  0  0
    6.1240   31.7370    6.6490 C   0  0  0  0  0  0  0  0  0  0  0  0
    4.9440   30.9870    6.5750 C   0  0  0  0  0  0  0  0  0  0  0  0
    4.6270   30.0780    7.5910 C   0  0  0  0  0  0  0  0  0  0  0  0
    3.4350   29.3200    7.5160 N   0  0  0  0  0  0  0  0  0  0  0  0
    2.3110   29.7930    8.0470 C   0  0  0  0  0  0  0  0  0  0  0  0
    2.3080   30.9080    8.6120 O   0  0  0  0  0  0  0  0  0  0  0  0
    1.1900   29.0810    7.9760 N   0  0  0  0  0  0  0  0  0  0  0  0
   -0.0340   29.5970    8.5540 C   0  0  0  0  0  0  0  0  0  0  0  0
   -0.7660   28.7150    9.3590 C   0  0  0  0  0  0  0  0  0  0  0  0
   -1.9620   29.1370    9.9510 C   0  0  0  0  0  0  0  0  0  0  0  0
   -2.4270   30.4410    9.7380 C   0  0  0  0  0  0  0  0  0  0  0  0
   -1.6950   31.3220    8.9340 C   0  0  0  0  0  0  0  0  0  0  0  0
   -2.1430   32.5790    8.7290 F   0  0  0  0  0  0  0  0  0  0  0  0
   -0.4990   30.9000    8.3420 C   0  0  0  0  0  0  0  0  0  0  0  0
    5.4900   29.9190    8.6830 C   0  0  0  0  0  0  0  0  0  0  0  0
    6.6690   30.6690    8.7570 C   0  0  0  0  0  0  0  0  0  0  0  0
    9.5670   31.7320    7.8720 C   0  0  0  0  0  0  0  0  0  0  0  0
    8.2990   29.1190    8.6300 H   0  0  0  0  0  0  0  0  0  0  0  0
    8.3860   29.1560    6.8830 H   0  0  0  0  0  0  0  0  0  0  0  0
   13.1160   30.2810    8.0180 H   0  0  0  0  0  0  0  0  0  0  0  0
   14.2200   32.4720    6.2940 H   0  0  0  0  0  0  0  0  0  0  0  0
   15.0500   35.3410    9.3950 H   0  0  0  0  0  0  0  0  0  0  0  0
   12.7980   34.1730   10.0120 H   0  0  0  0  0  0  0  0  0  0  0  0
    7.3540   34.3510    7.8170 H   0  0  0  0  0  0  0  0  0  0  0  0
    6.3690   32.4380    5.8650 H   0  0  0  0  0  0  0  0  0  0  0  0
    4.2790   31.1090    5.7330 H   0  0  0  0  0  0  0  0  0  0  0  0
    3.4370   28.4190    7.0590 H   0  0  0  0  0  0  0  0  0  0  0  0
    1.1920   28.1800    7.5190 H   0  0  0  0  0  0  0  0  0  0  0  0
   -0.4070   27.7100    9.5220 H   0  0  0  0  0  0  0  0  0  0  0  0
   -2.5270   28.4570   10.5710 H   0  0  0  0  0  0  0  0  0  0  0  0
   -3.3500   30.7660   10.1950 H   0  0  0  0  0  0  0  0  0  0  0  0
    0.0660   31.5800    7.7210 H   0  0  0  0  0  0  0  0  0  0  0  0
    5.2450   29.2180    9.4670 H   0  0  0  0  0  0  0  0  0  0  0  0
    7.3350   30.5470    9.5990 H   0  0  0  0  0  0  0  0  0  0  0  0
  1 33  1  0  0  0  0
  1 34  1  0  0  0  0
  1  2  1  0  0  0  0
  2  3  1  0  0  0  0
  3  4  2  0  0  0  0
  4 35  1  0  0  0  0
  4  5  1  0  0  0  0
  5  6  1  0  0  0  0
  6  7  2  0  0  0  0
  7 36  1  0  0  0  0
  7  8  1  0  0  0  0
  8  9  1  0  0  0  0
  9 37  1  0  0  0  0
  9 10  2  0  0  0  0
 10  6  1  0  0  0  0
 10 38  1  0  0  0  0
  5 11  2  0  0  0  0
 11 12  1  0  0  0  0
 12 13  1  0  0  0  0
 13 39  1  0  0  0  0
 13 14  2  0  0  0  0
 14 15  1  0  0  0  0
 15 16  2  0  0  0  0
 16 40  1  0  0  0  0
 16 17  1  0  0  0  0
 17 41  1  0  0  0  0
 17 18  2  0  0  0  0
 18 19  1  0  0  0  0
 19 42  1  0  0  0  0
 19 20  1  0  0  0  0
 20 21  2  0  0  0  0
 20 22  1  0  0  0  0
 22 43  1  0  0  0  0
 22 23  1  0  0  0  0
 23 24  2  0  0  0  0
 24 44  1  0  0  0  0
 24 25  1  0  0  0  0
 25 45  1  0  0  0  0
 25 26  2  0  0  0  0
 26 46  1  0  0  0  0
 26 27  1  0  0  0  0
 27 28  1  0  0  0  0
 27 29  2  0  0  0  0
 29 23  1  0  0  0  0
 29 47  1  0  0  0  0
 18 30  1  0  0  0  0
 30 48  1  0  0  0  0
 30 31  2  0  0  0  0
 31 15  1  0  0  0  0
 31 49  1  0  0  0  0
 14 32  1  0  0  0  0
 32  2  2  0  0  0  0
 32 11  1  0  0  0  0
M  END
>  <LOGBIO>
6.0000

>  <PRED_LOGBIO>
5.5800

>  <XV_RES>
-0.4230

>  <WHL_TMPL>
5

>  <ANCH>
2-19;34-43

$$$$
ROW4
  -MTS-   01071500253D 0   0.00000     0.00000     0

 54 56  0  0  0  0  0  0  0  0999 V2000
    3.1390   26.6710    6.7040 C   0  0  0  0  0  0  0  0  0  0  0  0
    2.3700   26.5230    7.9480 N   0  0  0  0  0  0  0  0  0  0  0  0
    0.6540   26.1880    7.8800 S   0  0  0  0  0  0  0  0  0  0  0  0
   -0.0120   27.2460    7.1860 O   0  0  0  0  0  0  0  0  0  0  0  0
    0.4360   24.9540    7.1900 O   0  0  0  0  0  0  0  0  0  0  0  0
   -0.0140   26.0600    9.5900 C   0  0  0  0  0  0  0  0  0  0  0  0
   -0.0340   24.8000   10.2490 C   0  0  0  0  0  0  0  0  0  0  0  0
   -0.5480   24.6990   11.5690 C   0  0  0  0  0  0  0  0  0  0  0  0
   -1.0410   25.8510   12.2330 C   0  0  0  0  0  0  0  0  0  0  0  0
   -1.0220   27.1110   11.5760 C   0  0  0  0  0  0  0  0  0  0  0  0
   -0.5110   27.2310   10.2500 C   0  0  0  0  0  0  0  0  0  0  0  0
   -0.5190   28.5570    9.6450 N   0  0  0  0  0  0  0  0  0  0  0  0
   -1.0290   29.6610   10.3680 C   0  0  0  0  0  0  0  0  0  0  0  0
   -0.2180   30.3920   11.1450 N   0  0  0  0  0  0  0  0  0  0  0  0
   -0.6840   31.4420   11.8370 C   0  0  0  0  0  0  0  0  0  0  0  0
    0.2030   32.1900   12.6480 N   0  0  0  0  0  0  0  0  0  0  0  0
    0.8930   33.2990   12.1040 C   0  0  0  0  0  0  0  0  0  0  0  0
    0.3220   34.5760   12.1610 C   0  0  0  0  0  0  0  0  0  0  0  0
    1.0050   35.6730   11.6240 C   0  0  0  0  0  0  0  0  0  0  0  0
    0.4460   36.9220   11.6800 O   0  0  0  0  0  0  0  0  0  0  0  0
    0.7300   37.7340   12.8220 C   0  0  0  0  0  0  0  0  0  0  0  0
    2.2600   35.4930   11.0280 C   0  0  0  0  0  0  0  0  0  0  0  0
    2.9280   36.5670   10.5020 O   0  0  0  0  0  0  0  0  0  0  0  0
    3.8130   37.2930   11.3590 C   0  0  0  0  0  0  0  0  0  0  0  0
    2.8310   34.2170   10.9710 C   0  0  0  0  0  0  0  0  0  0  0  0
    4.0580   34.0410   10.3890 O   0  0  0  0  0  0  0  0  0  0  0  0
    4.1020   33.7550    8.9880 C   0  0  0  0  0  0  0  0  0  0  0  0
    2.1480   33.1190   11.5090 C   0  0  0  0  0  0  0  0  0  0  0  0
   -1.9750   31.7930   11.7730 N   0  0  0  0  0  0  0  0  0  0  0  0
   -2.8350   31.1020   11.0130 C   0  0  0  0  0  0  0  0  0  0  0  0
   -2.3840   30.0000   10.2770 C   0  0  0  0  0  0  0  0  0  0  0  0
   -3.4740   29.0790    9.2800 Cl  0  0  0  0  0  0  0  0  0  0  0  0
    2.7330   27.4960    6.1220 H   0  0  0  0  0  0  0  0  0  0  0  0
    4.1810   26.8750    6.9440 H   0  0  0  0  0  0  0  0  0  0  0  0
    3.0740   25.7520    6.1250 H   0  0  0  0  0  0  0  0  0  0  0  0
    2.8320   26.6150    8.8410 H   0  0  0  0  0  0  0  0  0  0  0  0
    0.3410   23.9210    9.7460 H   0  0  0  0  0  0  0  0  0  0  0  0
   -0.5630   23.7420   12.0690 H   0  0  0  0  0  0  0  0  0  0  0  0
   -1.4310   25.7710   13.2370 H   0  0  0  0  0  0  0  0  0  0  0  0
   -1.3980   27.9860   12.0860 H   0  0  0  0  0  0  0  0  0  0  0  0
   -0.1610   28.6880    8.7100 H   0  0  0  0  0  0  0  0  0  0  0  0
    0.3430   31.9320   13.6140 H   0  0  0  0  0  0  0  0  0  0  0  0
   -0.6460   34.7140   12.6200 H   0  0  0  0  0  0  0  0  0  0  0  0
    1.8030   37.9010   12.8910 H   0  0  0  0  0  0  0  0  0  0  0  0
    0.2190   38.6900   12.7240 H   0  0  0  0  0  0  0  0  0  0  0  0
    0.3830   37.2290   13.7210 H   0  0  0  0  0  0  0  0  0  0  0  0
    4.5920   36.6260   11.7250 H   0  0  0  0  0  0  0  0  0  0  0  0
    4.2670   38.1110   10.8040 H   0  0  0  0  0  0  0  0  0  0  0  0
    3.2540   37.6930   12.2030 H   0  0  0  0  0  0  0  0  0  0  0  0
    3.6420   34.5730    8.4370 H   0  0  0  0  0  0  0  0  0  0  0  0
    5.1380   33.6430    8.6730 H   0  0  0  0  0  0  0  0  0  0  0  0
    3.5600   32.8330    8.7890 H   0  0  0  0  0  0  0  0  0  0  0  0
    2.5880   32.1340   11.4650 H   0  0  0  0  0  0  0  0  0  0  0  0
   -3.8740   31.3940   10.9690 H   0  0  0  0  0  0  0  0  0  0  0  0
  1 33  1  0  0  0  0
  1 34  1  0  0  0  0
  1 35  1  0  0  0  0
  1  2  1  0  0  0  0
  2 36  1  0  0  0  0
  2  3  1  0  0  0  0
  3  4  2  0  0  0  0
  3  5  2  0  0  0  0
  3  6  1  0  0  0  0
  6  7  2  0  0  0  0
  7 37  1  0  0  0  0
  7  8  1  0  0  0  0
  8 38  1  0  0  0  0
  8  9  2  0  0  0  0
  9 39  1  0  0  0  0
  9 10  1  0  0  0  0
 10 40  1  0  0  0  0
 10 11  2  0  0  0  0
 11  6  1  0  0  0  0
 11 12  1  0  0  0  0
 12 41  1  0  0  0  0
 12 13  1  0  0  0  0
 13 14  1  0  0  0  0
 14 15  2  0  0  0  0
 15 16  1  0  0  0  0
 16 42  1  0  0  0  0
 16 17  1  0  0  0  0
 17 18  2  0  0  0  0
 18 43  1  0  0  0  0
 18 19  1  0  0  0  0
 19 20  1  0  0  0  0
 20 21  1  0  0  0  0
 21 44  1  0  0  0  0
 21 45  1  0  0  0  0
 21 46  1  0  0  0  0
 19 22  2  0  0  0  0
 22 23  1  0  0  0  0
 23 24  1  0  0  0  0
 24 47  1  0  0  0  0
 24 48  1  0  0  0  0
 24 49  1  0  0  0  0
 22 25  1  0  0  0  0
 25 26  1  0  0  0  0
 26 27  1  0  0  0  0
 27 50  1  0  0  0  0
 27 51  1  0  0  0  0
 27 52  1  0  0  0  0
 25 28  2  0  0  0  0
 28 17  1  0  0  0  0
 28 53  1  0  0  0  0
 15 29  1  0  0  0  0
 29 30  2  0  0  0  0
 30 54  1  0  0  0  0
 30 31  1  0  0  0  0
 31 13  2  0  0  0  0
 31 32  1  0  0  0  0
M  END
>  <LOGBIO>
7.1000

>  <PRED_LOGBIO>
7.4100

>  <XV_RES>
-0.4150

>  <WHL_TMPL>
10

>  <ANCH>
43-52;19-17

$$$$
ROW5
  -MTS-   01071500253D 0   0.00000     0.00000     0

 56 60  0  0  0  0  0  0  0  0999 V2000
   -2.8390   30.2110   11.2360 N   0  0  0  0  0  0  0  0  0  0  0  0
   -3.1980   31.0570   12.2940 C   0  0  0  0  0  0  0  0  0  0  0  0
   -4.4210   30.9640   12.8350 N   0  0  0  0  0  0  0  0  0  0  0  0
   -4.8060   31.7530   13.8470 C   0  0  0  0  0  0  0  0  0  0  0  0
   -3.9320   32.7100   14.3770 C   0  0  0  0  0  0  0  0  0  0  0  0
   -4.3610   33.5790   15.4950 C   0  0  0  0  0  0  0  0  0  0  0  0
   -5.5010   34.5240   15.4840 C   0  0  0  0  0  0  0  0  0  0  0  0
   -5.5470   35.1060   16.6700 N   0  0  0  0  0  0  0  0  0  0  0  0
   -4.4640   34.5700   17.4710 N   0  0  0  0  0  0  0  0  0  0  0  0
   -4.1470   34.9410   18.8580 C   0  0  0  0  0  0  0  0  0  0  0  0
   -3.1670   36.1130   18.8600 C   0  0  0  0  0  0  0  0  0  0  0  0
   -2.8580   36.4740   20.2090 O   0  0  0  0  0  0  0  0  0  0  0  0
   -3.7900   33.6570   16.7050 C   0  0  0  0  0  0  0  0  0  0  0  0
   -2.6480   32.8330   13.8350 C   0  0  0  0  0  0  0  0  0  0  0  0
   -1.2180   33.8360   14.1240 S   0  0  0  0  0  0  0  0  0  0  0  0
   -0.1800   33.1420   12.8690 C   0  0  0  0  0  0  0  0  0  0  0  0
   -0.9020   32.1890   12.2640 C   0  0  0  0  0  0  0  0  0  0  0  0
   -0.3590   31.3820   11.1500 C   0  0  0  0  0  0  0  0  0  0  0  0
    0.7810   30.5930   11.3480 C   0  0  0  0  0  0  0  0  0  0  0  0
    1.2950   29.8290   10.2940 C   0  0  0  0  0  0  0  0  0  0  0  0
    0.6700   29.8530    9.0420 C   0  0  0  0  0  0  0  0  0  0  0  0
    1.1900   29.0810    7.9760 N   0  0  0  0  0  0  0  0  0  0  0  0
    2.0950   29.5990    7.1650 C   0  0  0  0  0  0  0  0  0  0  0  0
    2.0270   30.7740    6.7920 O   0  0  0  0  0  0  0  0  0  0  0  0
    3.0820   28.7970    6.7880 N   0  0  0  0  0  0  0  0  0  0  0  0
    4.0910   29.2770    5.9200 C   0  0  0  0  0  0  0  0  0  0  0  0
    3.9360   29.1590    4.5340 C   0  0  0  0  0  0  0  0  0  0  0  0
    4.9350   29.6340    3.6750 C   0  0  0  0  0  0  0  0  0  0  0  0
    6.0880   30.2260    4.2020 C   0  0  0  0  0  0  0  0  0  0  0  0
    6.2430   30.3440    5.5890 C   0  0  0  0  0  0  0  0  0  0  0  0
    7.3550   30.9160    6.0970 F   0  0  0  0  0  0  0  0  0  0  0  0
    5.2450   29.8690    6.4470 C   0  0  0  0  0  0  0  0  0  0  0  0
   -0.4700   30.6420    8.8430 C   0  0  0  0  0  0  0  0  0  0  0  0
   -0.9840   31.4060    9.8980 C   0  0  0  0  0  0  0  0  0  0  0  0
   -2.2760   31.9930   12.7780 C   0  0  0  0  0  0  0  0  0  0  0  0
   -3.0080   30.4950   10.2820 H   0  0  0  0  0  0  0  0  0  0  0  0
   -2.4120   29.3160   11.4280 H   0  0  0  0  0  0  0  0  0  0  0  0
   -5.8000   31.6490   14.2580 H   0  0  0  0  0  0  0  0  0  0  0  0
   -6.1720   34.7040   14.6570 H   0  0  0  0  0  0  0  0  0  0  0  0
   -5.0600   35.2300   19.3740 H   0  0  0  0  0  0  0  0  0  0  0  0
   -3.6970   34.0910   19.3670 H   0  0  0  0  0  0  0  0  0  0  0  0
   -2.2540   35.8230   18.3440 H   0  0  0  0  0  0  0  0  0  0  0  0
   -3.6170   36.9630   18.3510 H   0  0  0  0  0  0  0  0  0  0  0  0
   -2.2360   37.2180   20.2360 H   0  0  0  0  0  0  0  0  0  0  0  0
   -2.9300   33.0870   17.0260 H   0  0  0  0  0  0  0  0  0  0  0  0
    0.8350   33.4300   12.6370 H   0  0  0  0  0  0  0  0  0  0  0  0
    1.2640   30.5740   12.3140 H   0  0  0  0  0  0  0  0  0  0  0  0
    2.1750   29.2210   10.4470 H   0  0  0  0  0  0  0  0  0  0  0  0
    0.8690   28.1340    7.8350 H   0  0  0  0  0  0  0  0  0  0  0  0
    3.1130   27.8440    7.1210 H   0  0  0  0  0  0  0  0  0  0  0  0
    3.0460   28.7020    4.1270 H   0  0  0  0  0  0  0  0  0  0  0  0
    4.8150   29.5430    2.6050 H   0  0  0  0  0  0  0  0  0  0  0  0
    6.8580   30.5930    3.5400 H   0  0  0  0  0  0  0  0  0  0  0  0
    5.3640   29.9600    7.5170 H   0  0  0  0  0  0  0  0  0  0  0  0
   -0.9520   30.6610    7.8770 H   0  0  0  0  0  0  0  0  0  0  0  0
   -1.8630   32.0140    9.7450 H   0  0  0  0  0  0  0  0  0  0  0  0
  1 36  1  0  0  0  0
  1 37  1  0  0  0  0
  1  2  1  0  0  0  0
  2  3  1  0  0  0  0
  3  4  2  0  0  0  0
  4 38  1  0  0  0  0
  4  5  1  0  0  0  0
  5  6  1  0  0  0  0
  6  7  1  0  0  0  0
  7 39  1  0  0  0  0
  7  8  2  0  0  0  0
  8  9  1  0  0  0  0
  9 10  1  0  0  0  0
 10 40  1  0  0  0  0
 10 41  1  0  0  0  0
 10 11  1  0  0  0  0
 11 42  1  0  0  0  0
 11 43  1  0  0  0  0
 11 12  1  0  0  0  0
 12 44  1  0  0  0  0
  9 13  1  0  0  0  0
 13  6  2  0  0  0  0
 13 45  1  0  0  0  0
  5 14  2  0  0  0  0
 14 15  1  0  0  0  0
 15 16  1  0  0  0  0
 16 46  1  0  0  0  0
 16 17  2  0  0  0  0
 17 18  1  0  0  0  0
 18 19  2  0  0  0  0
 19 47  1  0  0  0  0
 19 20  1  0  0  0  0
 20 48  1  0  0  0  0
 20 21  2  0  0  0  0
 21 22  1  0  0  0  0
 22 49  1  0  0  0  0
 22 23  1  0  0  0  0
 23 24  2  0  0  0  0
 23 25  1  0  0  0  0
 25 50  1  0  0  0  0
 25 26  1  0  0  0  0
 26 27  2  0  0  0  0
 27 51  1  0  0  0  0
 27 28  1  0  0  0  0
 28 52  1  0  0  0  0
 28 29  2  0  0  0  0
 29 53  1  0  0  0  0
 29 30  1  0  0  0  0
 30 31  1  0  0  0  0
 30 32  2  0  0  0  0
 32 26  1  0  0  0  0
 32 54  1  0  0  0  0
 21 33  1  0  0  0  0
 33 55  1  0  0  0  0
 33 34  2  0  0  0  0
 34 18  1  0  0  0  0
 34 56  1  0  0  0  0
 17 35  1  0  0  0  0
 35  2  2  0  0  0  0
 35 14  1  0  0  0  0
M  END
>  <LOGBIO>
7.1000

>  <PRED_LOGBIO>
6.8600

>  <XV_RES>
1.7890

>  <WHL_TMPL>
5

>  <ANCH>
5-18;37-38

$$$$
ROW6
  -MTS-   01071500253D 0   0.00000     0.00000     0

 47 50  0  0  0  0  0  0  0  0999 V2000
    8.3260   30.9230    5.9230 C   0  0  0  0  0  0  0  0  0  0  0  0
    6.9430   30.3630    6.1510 C   0  0  0  0  0  0  0  0  0  0  0  0
    6.0260   30.3100    5.0950 C   0  0  0  0  0  0  0  0  0  0  0  0
    4.7440   29.7900    5.3060 C   0  0  0  0  0  0  0  0  0  0  0  0
    4.3780   29.3230    6.5740 C   0  0  0  0  0  0  0  0  0  0  0  0
    3.0820   28.7970    6.7880 N   0  0  0  0  0  0  0  0  0  0  0  0
    2.0950   29.5990    7.1650 C   0  0  0  0  0  0  0  0  0  0  0  0
    2.0270   30.7740    6.7920 O   0  0  0  0  0  0  0  0  0  0  0  0
    1.1900   29.0810    7.9760 N   0  0  0  0  0  0  0  0  0  0  0  0
    0.1060   29.8720    8.4240 C   0  0  0  0  0  0  0  0  0  0  0  0
   -0.8710   29.3140    9.2560 C   0  0  0  0  0  0  0  0  0  0  0  0
   -1.9440   30.0960    9.6990 C   0  0  0  0  0  0  0  0  0  0  0  0
   -2.0400   31.4380    9.3090 C   0  0  0  0  0  0  0  0  0  0  0  0
   -1.0630   31.9960    8.4770 C   0  0  0  0  0  0  0  0  0  0  0  0
    0.0100   31.2130    8.0340 C   0  0  0  0  0  0  0  0  0  0  0  0
   -3.1750   32.2650    9.7780 C   0  0  0  0  0  0  0  0  0  0  0  0
   -3.4040   32.4840   11.0790 C   0  0  0  0  0  0  0  0  0  0  0  0
   -4.8420   33.5120   11.1670 S   0  0  0  0  0  0  0  0  0  0  0  0
   -5.1440   33.6520    9.4290 C   0  0  0  0  0  0  0  0  0  0  0  0
   -6.0490   34.2630    8.6520 N   0  0  0  0  0  0  0  0  0  0  0  0
   -5.9960   34.1680    7.3170 C   0  0  0  0  0  0  0  0  0  0  0  0
   -5.0300   33.4550    6.7210 N   0  0  0  0  0  0  0  0  0  0  0  0
   -4.0940   32.8190    7.4380 C   0  0  0  0  0  0  0  0  0  0  0  0
   -3.0930   32.0790    6.7950 N   0  0  0  0  0  0  0  0  0  0  0  0
   -4.1230   32.9000    8.8360 C   0  0  0  0  0  0  0  0  0  0  0  0
    5.2950   29.3760    7.6310 C   0  0  0  0  0  0  0  0  0  0  0  0
    6.5780   29.8960    7.4190 C   0  0  0  0  0  0  0  0  0  0  0  0
    7.5670   29.9530    8.5590 C   0  0  0  0  0  0  0  0  0  0  0  0
    8.2870   31.6780    5.1400 H   0  0  0  0  0  0  0  0  0  0  0  0
    8.9970   30.1220    5.6210 H   0  0  0  0  0  0  0  0  0  0  0  0
    8.6910   31.3750    6.8430 H   0  0  0  0  0  0  0  0  0  0  0  0
    6.3080   30.6700    4.1160 H   0  0  0  0  0  0  0  0  0  0  0  0
    4.0360   29.7490    4.4910 H   0  0  0  0  0  0  0  0  0  0  0  0
    2.9080   27.8110    6.6540 H   0  0  0  0  0  0  0  0  0  0  0  0
    1.2720   28.1200    8.2770 H   0  0  0  0  0  0  0  0  0  0  0  0
   -0.7970   28.2790    9.5570 H   0  0  0  0  0  0  0  0  0  0  0  0
   -2.6980   29.6660   10.3420 H   0  0  0  0  0  0  0  0  0  0  0  0
   -1.1370   33.0310    8.1760 H   0  0  0  0  0  0  0  0  0  0  0  0
    0.7630   31.6440    7.3910 H   0  0  0  0  0  0  0  0  0  0  0  0
   -2.8250   32.1080   11.9110 H   0  0  0  0  0  0  0  0  0  0  0  0
   -6.7380   34.6700    6.7150 H   0  0  0  0  0  0  0  0  0  0  0  0
   -2.2250   32.5240    6.5320 H   0  0  0  0  0  0  0  0  0  0  0  0
   -3.2390   31.1000    6.5930 H   0  0  0  0  0  0  0  0  0  0  0  0
    5.0130   29.0150    8.6090 H   0  0  0  0  0  0  0  0  0  0  0  0
    8.2390   30.7960    8.4140 H   0  0  0  0  0  0  0  0  0  0  0  0
    8.1430   29.0300    8.5850 H   0  0  0  0  0  0  0  0  0  0  0  0
    7.0310   30.0730    9.4980 H   0  0  0  0  0  0  0  0  0  0  0  0
  1 29  1  0  0  0  0
  1 30  1  0  0  0  0
  1 31  1  0  0  0  0
  1  2  1  0  0  0  0
  2  3  2  0  0  0  0
  3 32  1  0  0  0  0
  3  4  1  0  0  0  0
  4 33  1  0  0  0  0
  4  5  2  0  0  0  0
  5  6  1  0  0  0  0
  6 34  1  0  0  0  0
  6  7  1  0  0  0  0
  7  8  2  0  0  0  0
  7  9  1  0  0  0  0
  9 35  1  0  0  0  0
  9 10  1  0  0  0  0
 10 11  2  0  0  0  0
 11 36  1  0  0  0  0
 11 12  1  0  0  0  0
 12 37  1  0  0  0  0
 12 13  2  0  0  0  0
 13 14  1  0  0  0  0
 14 38  1  0  0  0  0
 14 15  2  0  0  0  0
 15 10  1  0  0  0  0
 15 39  1  0  0  0  0
 13 16  1  0  0  0  0
 16 17  2  0  0  0  0
 17 40  1  0  0  0  0
 17 18  1  0  0  0  0
 18 19  1  0  0  0  0
 19 20  1  0  0  0  0
 20 21  2  0  0  0  0
 21 41  1  0  0  0  0
 21 22  1  0  0  0  0
 22 23  2  0  0  0  0
 23 24  1  0  0  0  0
 24 42  1  0  0  0  0
 24 43  1  0  0  0  0
 23 25  1  0  0  0  0
 25 16  1  0  0  0  0
 25 19  2  0  0  0  0
  5 26  1  0  0  0  0
 26 44  1  0  0  0  0
 26 27  2  0  0  0  0
 27  2  1  0  0  0  0
 27 28  1  0  0  0  0
 28 45  1  0  0  0  0
 28 46  1  0  0  0  0
 28 47  1  0  0  0  0
M  END
>  <LOGBIO>
6.2000

>  <PRED_LOGBIO>
6.0900

>  <XV_RES>
0.3690

>  <WHL_TMPL>
5

>  <ANCH>
3-5;15-13

$$$$
ROW7
  -MTS-   01071500253D 0   0.00000     0.00000     0

 46 49  0  0  0  0  0  0  0  0999 V2000
    8.0750   30.7120    7.4710 C   0  0  0  0  0  0  0  0  0  0  0  0
    7.6430   32.1530    7.3420 C   0  0  0  0  0  0  0  0  0  0  0  0
    8.5340   33.1470    6.9210 N   0  0  0  0  0  0  0  0  0  0  0  0
    8.0780   34.3820    6.8350 C   0  0  0  0  0  0  0  0  0  0  0  0
    8.7670   35.5010    6.4480 N   0  0  0  0  0  0  0  0  0  0  0  0
    6.3810   34.2790    7.3270 S   0  0  0  0  0  0  0  0  0  0  0  0
    6.3900   32.5340    7.6260 C   0  0  0  0  0  0  0  0  0  0  0  0
    5.2670   31.6870    8.0870 C   0  0  0  0  0  0  0  0  0  0  0  0
    4.6500   31.9410    9.3170 C   0  0  0  0  0  0  0  0  0  0  0  0
    3.5920   31.1140    9.7120 C   0  0  0  0  0  0  0  0  0  0  0  0
    3.2050   30.1140    8.9080 N   0  0  0  0  0  0  0  0  0  0  0  0
    3.8170   29.8970    7.7350 C   0  0  0  0  0  0  0  0  0  0  0  0
    3.3820   28.8320    6.9110 N   0  0  0  0  0  0  0  0  0  0  0  0
    3.9750   27.5110    7.0560 C   0  0  0  0  0  0  0  0  0  0  0  0
    3.4780   26.5240    7.9660 C   0  0  0  0  0  0  0  0  0  0  0  0
    4.0950   25.2580    8.0590 C   0  0  0  0  0  0  0  0  0  0  0  0
    5.2360   24.9270    7.2450 C   0  0  0  0  0  0  0  0  0  0  0  0
    5.7230   25.9350    6.3390 C   0  0  0  0  0  0  0  0  0  0  0  0
    5.1030   27.2030    6.2510 C   0  0  0  0  0  0  0  0  0  0  0  0
    5.8880   23.5750    7.3410 N   0  0  0  0  0  0  0  0  0  0  0  0
    5.4590   22.5620    8.3160 C   0  0  0  0  0  0  0  0  0  0  0  0
    6.6510   21.9430    9.0690 C   0  0  0  0  0  0  0  0  0  0  0  0
    7.6570   21.4820    8.1630 O   0  0  0  0  0  0  0  0  0  0  0  0
    8.1760   22.5470    7.3610 C   0  0  0  0  0  0  0  0  0  0  0  0
    7.0530   23.1940    6.5290 C   0  0  0  0  0  0  0  0  0  0  0  0
    4.8320   30.6710    7.3290 N   0  0  0  0  0  0  0  0  0  0  0  0
    7.4970   30.2280    8.2560 H   0  0  0  0  0  0  0  0  0  0  0  0
    7.9070   30.1970    6.5270 H   0  0  0  0  0  0  0  0  0  0  0  0
    9.1330   30.6710    7.7220 H   0  0  0  0  0  0  0  0  0  0  0  0
    8.7890   35.7700    5.4750 H   0  0  0  0  0  0  0  0  0  0  0  0
    9.2540   36.0580    7.1370 H   0  0  0  0  0  0  0  0  0  0  0  0
    4.9820   32.7540    9.9460 H   0  0  0  0  0  0  0  0  0  0  0  0
    3.0920   31.2790   10.6550 H   0  0  0  0  0  0  0  0  0  0  0  0
    2.6600   28.9890    6.2220 H   0  0  0  0  0  0  0  0  0  0  0  0
    2.6240   26.7500    8.5870 H   0  0  0  0  0  0  0  0  0  0  0  0
    3.7050   24.5260    8.7510 H   0  0  0  0  0  0  0  0  0  0  0  0
    6.5780   25.7190    5.7150 H   0  0  0  0  0  0  0  0  0  0  0  0
    5.4910   27.9430    5.5660 H   0  0  0  0  0  0  0  0  0  0  0  0
    5.0120   21.7550    7.7390 H   0  0  0  0  0  0  0  0  0  0  0  0
    4.8100   23.0350    9.0500 H   0  0  0  0  0  0  0  0  0  0  0  0
    6.2680   21.0600    9.5760 H   0  0  0  0  0  0  0  0  0  0  0  0
    7.0730   22.7110    9.7130 H   0  0  0  0  0  0  0  0  0  0  0  0
    8.8650   22.0930    6.6520 H   0  0  0  0  0  0  0  0  0  0  0  0
    8.5980   23.3130    8.0080 H   0  0  0  0  0  0  0  0  0  0  0  0
    7.4640   24.1230    6.1400 H   0  0  0  0  0  0  0  0  0  0  0  0
    6.7340   22.4710    5.7820 H   0  0  0  0  0  0  0  0  0  0  0  0
  1 27  1  0  0  0  0
  1 28  1  0  0  0  0
  1 29  1  0  0  0  0
  1  2  1  0  0  0  0
  2  3  1  0  0  0  0
  3  4  2  0  0  0  0
  4  5  1  0  0  0  0
  5 30  1  0  0  0  0
  5 31  1  0  0  0  0
  4  6  1  0  0  0  0
  6  7  1  0  0  0  0
  7  2  2  0  0  0  0
  7  8  1  0  0  0  0
  8  9  2  0  0  0  0
  9 32  1  0  0  0  0
  9 10  1  0  0  0  0
 10 33  1  0  0  0  0
 10 11  2  0  0  0  0
 11 12  1  0  0  0  0
 12 13  1  0  0  0  0
 13 34  1  0  0  0  0
 13 14  1  0  0  0  0
 14 15  2  0  0  0  0
 15 35  1  0  0  0  0
 15 16  1  0  0  0  0
 16 36  1  0  0  0  0
 16 17  2  0  0  0  0
 17 18  1  0  0  0  0
 18 37  1  0  0  0  0
 18 19  2  0  0  0  0
 19 14  1  0  0  0  0
 19 38  1  0  0  0  0
 17 20  1  0  0  0  0
 20 21  1  0  0  0  0
 21 39  1  0  0  0  0
 21 40  1  0  0  0  0
 21 22  1  0  0  0  0
 22 41  1  0  0  0  0
 22 42  1  0  0  0  0
 22 23  1  0  0  0  0
 23 24  1  0  0  0  0
 24 43  1  0  0  0  0
 24 44  1  0  0  0  0
 24 25  1  0  0  0  0
 25 20  1  0  0  0  0
 25 45  1  0  0  0  0
 25 46  1  0  0  0  0
 12 26  2  0  0  0  0
 26  8  1  0  0  0  0
M  END
>  <LOGBIO>
5.8000

>  <PRED_LOGBIO>
5.9800

>  <XV_RES>
-1.1560

>  <WHL_TMPL>
24

>  <ANCH>
13-18;32-43

$$$$
ROW8
  -MTS-   01071500253D 0   0.00000     0.00000     0

 53 58  0  0  0  0  0  0  0  0999 V2000
    4.2100   21.6890    0.4110 N   0  0  0  0  0  0  0  0  0  0  0  0
    4.4810   20.6720    1.4360 C   0  0  0  0  0  0  0  0  0  0  0  0
    4.8510   21.3580    2.7500 C   0  0  0  0  0  0  0  0  0  0  0  0
    5.1330   20.3000    3.8160 C   0  0  0  0  0  0  0  0  0  0  0  0
    5.4900   20.9610    5.0790 N   0  0  0  0  0  0  0  0  0  0  0  0
    4.6080   21.3310    6.0600 C   0  0  0  0  0  0  0  0  0  0  0  0
    5.2590   21.9080    7.0790 C   0  0  0  0  0  0  0  0  0  0  0  0
    4.6490   22.4380    8.3190 C   0  0  0  0  0  0  0  0  0  0  0  0
    3.6970   23.4620    8.2480 C   0  0  0  0  0  0  0  0  0  0  0  0
    3.1200   23.9640    9.4210 C   0  0  0  0  0  0  0  0  0  0  0  0
    2.1140   25.0460    9.3460 C   0  0  0  0  0  0  0  0  0  0  0  0
    2.1360   26.1080    8.5280 C   0  0  0  0  0  0  0  0  0  0  0  0
    1.0000   27.0480    8.6560 C   0  0  0  0  0  0  0  0  0  0  0  0
    0.8410   28.2120    7.8940 C   0  0  0  0  0  0  0  0  0  0  0  0
   -0.2730   29.0340    8.0950 C   0  0  0  0  0  0  0  0  0  0  0  0
   -1.2300   28.6930    9.0590 C   0  0  0  0  0  0  0  0  0  0  0  0
   -1.0710   27.5300    9.8210 C   0  0  0  0  0  0  0  0  0  0  0  0
    0.0440   26.7070    9.6200 C   0  0  0  0  0  0  0  0  0  0  0  0
    0.6430   25.1960   10.3200 S   0  0  0  0  0  0  0  0  0  0  0  0
    3.4950   23.4410   10.6640 C   0  0  0  0  0  0  0  0  0  0  0  0
    3.0890   23.7460   11.9850 N   0  0  0  0  0  0  0  0  0  0  0  0
    3.8240   22.8730   12.8790 N   0  0  0  0  0  0  0  0  0  0  0  0
    4.6190   22.0930   12.1690 C   0  0  0  0  0  0  0  0  0  0  0  0
    4.4470   22.4170   10.7350 C   0  0  0  0  0  0  0  0  0  0  0  0
    5.0240   21.9160    9.5620 C   0  0  0  0  0  0  0  0  0  0  0  0
    6.7000   21.9190    6.7390 C   0  0  0  0  0  0  0  0  0  0  0  0
    7.8090   22.3540    7.3510 N   0  0  0  0  0  0  0  0  0  0  0  0
    9.0130   22.2220    6.7780 C   0  0  0  0  0  0  0  0  0  0  0  0
   10.1520   22.6890    7.4490 N   0  0  0  0  0  0  0  0  0  0  0  0
    9.1460   21.6500    5.5730 N   0  0  0  0  0  0  0  0  0  0  0  0
    8.0730   21.1960    4.9110 C   0  0  0  0  0  0  0  0  0  0  0  0
    6.8000   21.3170    5.4790 C   0  0  0  0  0  0  0  0  0  0  0  0
    5.0340   22.2570    0.2730 H   0  0  0  0  0  0  0  0  0  0  0  0
    3.9640   21.2360   -0.4580 H   0  0  0  0  0  0  0  0  0  0  0  0
    5.3050   20.0400    1.1110 H   0  0  0  0  0  0  0  0  0  0  0  0
    3.5920   20.0610    1.5840 H   0  0  0  0  0  0  0  0  0  0  0  0
    4.0270   21.9900    3.0740 H   0  0  0  0  0  0  0  0  0  0  0  0
    5.7390   21.9690    2.6020 H   0  0  0  0  0  0  0  0  0  0  0  0
    5.9580   19.6690    3.4910 H   0  0  0  0  0  0  0  0  0  0  0  0
    4.2450   19.6890    3.9640 H   0  0  0  0  0  0  0  0  0  0  0  0
    3.5390   21.1790    6.0180 H   0  0  0  0  0  0  0  0  0  0  0  0
    3.4080   23.8650    7.2890 H   0  0  0  0  0  0  0  0  0  0  0  0
    2.9340   26.2670    7.8190 H   0  0  0  0  0  0  0  0  0  0  0  0
    1.5790   28.4750    7.1500 H   0  0  0  0  0  0  0  0  0  0  0  0
   -0.3960   29.9320    7.5070 H   0  0  0  0  0  0  0  0  0  0  0  0
   -2.0900   29.3270    9.2150 H   0  0  0  0  0  0  0  0  0  0  0  0
   -1.8090   27.2670   10.5650 H   0  0  0  0  0  0  0  0  0  0  0  0
    2.4110   24.4440   12.2560 H   0  0  0  0  0  0  0  0  0  0  0  0
    5.2850   21.3430   12.5690 H   0  0  0  0  0  0  0  0  0  0  0  0
    5.7590   21.1260    9.6170 H   0  0  0  0  0  0  0  0  0  0  0  0
   10.4670   23.6390    7.3090 H   0  0  0  0  0  0  0  0  0  0  0  0
   10.6580   22.0760    8.0720 H   0  0  0  0  0  0  0  0  0  0  0  0
    8.1910   20.7360    3.9400 H   0  0  0  0  0  0  0  0  0  0  0  0
  1 33  1  0  0  0  0
  1 34  1  0  0  0  0
  1  2  1  0  0  0  0
  2 35  1  0  0  0  0
  2 36  1  0  0  0  0
  2  3  1  0  0  0  0
  3 37  1  0  0  0  0
  3 38  1  0  0  0  0
  3  4  1  0  0  0  0
  4 39  1  0  0  0  0
  4 40  1  0  0  0  0
  4  5  1  0  0  0  0
  5  6  1  0  0  0  0
  6 41  1  0  0  0  0
  6  7  2  0  0  0  0
  7  8  1  0  0  0  0
  8  9  2  0  0  0  0
  9 42  1  0  0  0  0
  9 10  1  0  0  0  0
 10 11  1  0  0  0  0
 11 12  2  0  0  0  0
 12 43  1  0  0  0  0
 12 13  1  0  0  0  0
 13 14  2  0  0  0  0
 14 44  1  0  0  0  0
 14 15  1  0  0  0  0
 15 45  1  0  0  0  0
 15 16  2  0  0  0  0
 16 46  1  0  0  0  0
 16 17  1  0  0  0  0
 17 47  1  0  0  0  0
 17 18  2  0  0  0  0
 18 13  1  0  0  0  0
 18 19  1  0  0  0  0
 19 11  1  0  0  0  0
 10 20  2  0  0  0  0
 20 21  1  0  0  0  0
 21 48  1  0  0  0  0
 21 22  1  0  0  0  0
 22 23  2  0  0  0  0
 23 49  1  0  0  0  0
 23 24  1  0  0  0  0
 24 20  1  0  0  0  0
 24 25  2  0  0  0  0
 25  8  1  0  0  0  0
 25 50  1  0  0  0  0
  7 26  1  0  0  0  0
 26 27  1  0  0  0  0
 27 28  2  0  0  0  0
 28 29  1  0  0  0  0
 29 51  1  0  0  0  0
 29 52  1  0  0  0  0
 28 30  1  0  0  0  0
 30 31  2  0  0  0  0
 31 53  1  0  0  0  0
 31 32  1  0  0  0  0
 32  5  1  0  0  0  0
 32 26  2  0  0  0  0
M  END
>  <LOGBIO>
7.7000

>  <PRED_LOGBIO>
7.5800

>  <XV_RES>
0.4350

>  <WHL_TMPL>
36

>  <ANCH>
18-19;24-22

$$$$
ROW9
  -MTS-   01071500253D 0   0.00000     0.00000     0

 45 50  0  0  0  0  0  0  0  0999 V2000
   -0.1100   23.7900    9.5400 F   0  0  0  0  0  0  0  0  0  0  0  0
   -0.5690   24.9200   10.1170 C   0  0  0  0  0  0  0  0  0  0  0  0
   -1.0850   24.8810   11.4180 C   0  0  0  0  0  0  0  0  0  0  0  0
   -1.5610   26.0530   12.0180 C   0  0  0  0  0  0  0  0  0  0  0  0
   -1.5220   27.2640   11.3160 C   0  0  0  0  0  0  0  0  0  0  0  0
   -1.9150   28.5680   11.6410 N   0  0  0  0  0  0  0  0  0  0  0  0
   -1.6640   29.3650   10.6190 C   0  0  0  0  0  0  0  0  0  0  0  0
   -1.1070   28.6490    9.5920 N   0  0  0  0  0  0  0  0  0  0  0  0
   -0.2700   29.4150    8.7470 C   0  0  0  0  0  0  0  0  0  0  0  0
    0.8290   28.8540    8.2230 N   0  0  0  0  0  0  0  0  0  0  0  0
    1.6390   29.5570    7.4200 C   0  0  0  0  0  0  0  0  0  0  0  0
    1.3380   30.8920    7.1220 C   0  0  0  0  0  0  0  0  0  0  0  0
    1.9250   31.9190    6.3450 N   0  0  0  0  0  0  0  0  0  0  0  0
    1.1680   33.0080    6.4440 C   0  0  0  0  0  0  0  0  0  0  0  0
    1.4100   34.0950    5.8760 O   0  0  0  0  0  0  0  0  0  0  0  0
    0.1190   32.7820    7.2290 N   0  0  0  0  0  0  0  0  0  0  0  0
   -0.9290   33.7560    7.5640 C   0  0  0  0  0  0  0  0  0  0  0  0
   -0.8630   34.0840    9.0670 C   0  0  0  0  0  0  0  0  0  0  0  0
   -2.2380   34.5910    9.5440 C   0  0  0  0  0  0  0  0  0  0  0  0
   -3.2540   33.6130    9.3080 O   0  0  0  0  0  0  0  0  0  0  0  0
   -3.3370   33.1990    8.0040 C   0  0  0  0  0  0  0  0  0  0  0  0
   -4.5860   32.7190    7.5920 C   0  0  0  0  0  0  0  0  0  0  0  0
   -5.6170   32.6850    8.4640 F   0  0  0  0  0  0  0  0  0  0  0  0
   -4.7660   32.2740    6.2770 C   0  0  0  0  0  0  0  0  0  0  0  0
   -3.6970   32.3090    5.3740 C   0  0  0  0  0  0  0  0  0  0  0  0
   -2.4480   32.7890    5.7860 C   0  0  0  0  0  0  0  0  0  0  0  0
   -2.2680   33.2340    7.1010 C   0  0  0  0  0  0  0  0  0  0  0  0
    0.1820   31.4440    7.6870 C   0  0  0  0  0  0  0  0  0  0  0  0
   -0.5870   30.6890    8.4830 N   0  0  0  0  0  0  0  0  0  0  0  0
   -1.0070   27.3030   10.0150 C   0  0  0  0  0  0  0  0  0  0  0  0
   -0.5300   26.1300    9.4160 C   0  0  0  0  0  0  0  0  0  0  0  0
   -1.1150   23.9470   11.9600 H   0  0  0  0  0  0  0  0  0  0  0  0
   -1.9590   26.0230   13.0220 H   0  0  0  0  0  0  0  0  0  0  0  0
   -1.8670   30.4250   10.5950 H   0  0  0  0  0  0  0  0  0  0  0  0
    2.5220   29.0960    7.0030 H   0  0  0  0  0  0  0  0  0  0  0  0
    2.7760   31.8380    5.8080 H   0  0  0  0  0  0  0  0  0  0  0  0
   -0.6620   34.6390    6.9870 H   0  0  0  0  0  0  0  0  0  0  0  0
   -0.5950   33.1880    9.6230 H   0  0  0  0  0  0  0  0  0  0  0  0
   -0.1130   34.8540    9.2390 H   0  0  0  0  0  0  0  0  0  0  0  0
   -2.4880   35.5090    9.0150 H   0  0  0  0  0  0  0  0  0  0  0  0
   -2.1920   34.8170   10.6070 H   0  0  0  0  0  0  0  0  0  0  0  0
   -5.7290   31.9030    5.9600 H   0  0  0  0  0  0  0  0  0  0  0  0
   -3.8360   31.9660    4.3600 H   0  0  0  0  0  0  0  0  0  0  0  0
   -1.6240   32.8170    5.0890 H   0  0  0  0  0  0  0  0  0  0  0  0
   -0.1330   26.1600    8.4120 H   0  0  0  0  0  0  0  0  0  0  0  0
  1  2  1  0  0  0  0
  2  3  2  0  0  0  0
  3 32  1  0  0  0  0
  3  4  1  0  0  0  0
  4 33  1  0  0  0  0
  4  5  2  0  0  0  0
  5  6  1  0  0  0  0
  6  7  2  0  0  0  0
  7 34  1  0  0  0  0
  7  8  1  0  0  0  0
  8  9  1  0  0  0  0
  9 10  2  0  0  0  0
 10 11  1  0  0  0  0
 11 35  1  0  0  0  0
 11 12  2  0  0  0  0
 12 13  1  0  0  0  0
 13 36  1  0  0  0  0
 13 14  1  0  0  0  0
 14 15  2  0  0  0  0
 14 16  1  0  0  0  0
 16 17  1  0  0  0  0
 17 37  1  0  0  0  0
 17 18  1  0  0  0  0
 18 38  1  0  0  0  0
 18 39  1  0  0  0  0
 18 19  1  0  0  0  0
 19 40  1  0  0  0  0
 19 41  1  0  0  0  0
 19 20  1  0  0  0  0
 20 21  1  0  0  0  0
 21 22  1  0  0  0  0
 22 23  1  0  0  0  0
 22 24  2  0  0  0  0
 24 42  1  0  0  0  0
 24 25  1  0  0  0  0
 25 43  1  0  0  0  0
 25 26  2  0  0  0  0
 26 44  1  0  0  0  0
 26 27  1  0  0  0  0
 27 17  1  0  0  0  0
 27 21  2  0  0  0  0
 16 28  1  0  0  0  0
 28 12  1  0  0  0  0
 28 29  2  0  0  0  0
 29  9  1  0  0  0  0
  8 30  1  0  0  0  0
 30  5  1  0  0  0  0
 30 31  2  0  0  0  0
 31  2  1  0  0  0  0
 31 45  1  0  0  0  0
M  END
>  <LOGBIO>
5.9000

>  <PRED_LOGBIO>
5.4500

>  <XV_RES>
0.4830

>  <WHL_TMPL>
8

>  <ANCH>
41-43;11-43

$$$$
ROW10
  -MTS-   01071500253D 0   0.00000     0.00000     0

 21 22  0  0  0  0  0  0  0  0999 V2000
    3.1770   23.0040    8.8900 C   0  0  0  0  0  0  0  0  0  0  0  0
    2.8160   24.4180    8.8830 N   0  0  0  0  0  0  0  0  0  0  0  0
    2.9030   25.1050   10.1540 C   0  0  0  0  0  0  0  0  0  0  0  0
    3.4150   25.1370    7.8220 C   0  0  0  0  0  0  0  0  0  0  0  0
    4.3700   24.5670    7.0750 N   0  0  0  0  0  0  0  0  0  0  0  0
    4.9500   25.2310    6.0650 C   0  0  0  0  0  0  0  0  0  0  0  0
    4.5850   26.4880    5.7760 N   0  0  0  0  0  0  0  0  0  0  0  0
    3.6360   27.1160    6.4830 C   0  0  0  0  0  0  0  0  0  0  0  0
    3.0660   28.3930    6.4110 N   0  0  0  0  0  0  0  0  0  0  0  0
    2.1530   28.5160    7.3560 C   0  0  0  0  0  0  0  0  0  0  0  0
    2.0730   27.3580    8.0840 N   0  0  0  0  0  0  0  0  0  0  0  0
    3.0120   26.4490    7.5430 C   0  0  0  0  0  0  0  0  0  0  0  0
    2.2780   22.3910    8.8930 H   0  0  0  0  0  0  0  0  0  0  0  0
    3.6860   22.8070    7.9490 H   0  0  0  0  0  0  0  0  0  0  0  0
    3.8090   22.8400    9.7600 H   0  0  0  0  0  0  0  0  0  0  0  0
    1.9040   25.3100   10.5340 H   0  0  0  0  0  0  0  0  0  0  0  0
    3.3660   26.0690    9.9570 H   0  0  0  0  0  0  0  0  0  0  0  0
    3.4920   24.4770   10.8190 H   0  0  0  0  0  0  0  0  0  0  0  0
    5.7180   24.7490    5.4790 H   0  0  0  0  0  0  0  0  0  0  0  0
    1.5570   29.3990    7.5300 H   0  0  0  0  0  0  0  0  0  0  0  0
    1.4560   27.1850    8.8650 H   0  0  0  0  0  0  0  0  0  0  0  0
  1 13  1  0  0  0  0
  1 14  1  0  0  0  0
  1 15  1  0  0  0  0
  1  2  1  0  0  0  0
  2  3  1  0  0  0  0
  3 16  1  0  0  0  0
  3 17  1  0  0  0  0
  3 18  1  0  0  0  0
  2  4  1  0  0  0  0
  4  5  2  0  0  0  0
  5  6  1  0  0  0  0
  6 19  1  0  0  0  0
  6  7  2  0  0  0  0
  7  8  1  0  0  0  0
  8  9  1  0  0  0  0
  9 10  2  0  0  0  0
 10 20  1  0  0  0  0
 10 11  1  0  0  0  0
 11 21  1  0  0  0  0
 11 12  1  0  0  0  0
 12  4  1  0  0  0  0
 12  8  2  0  0  0  0
M  END
>  <LOGBIO>
5.4000

>  <PRED_LOGBIO>
5.3300

>  <XV_RES>
-0.0350

>  <WHL_TMPL>
57

>  <ANCH>
32-39;10-5

$$$$
ROW11
  -MTS-   01071500253D 0   0.00000     0.00000     0

 24 26  0  0  0  0  0  0  0  0999 V2000
   -4.2230   32.7490    9.0360 Cl  0  0  0  0  0  0  0  0  0  0  0  0
   -3.0540   31.4600    9.0530 C   0  0  0  0  0  0  0  0  0  0  0  0
   -3.2640   30.3350    9.8590 C   0  0  0  0  0  0  0  0  0  0  0  0
   -2.3050   29.3150    9.8510 C   0  0  0  0  0  0  0  0  0  0  0  0
   -2.6310   28.1760   10.7390 C   0  0  0  0  0  0  0  0  0  0  0  0
   -3.6870   28.2700   11.3620 O   0  0  0  0  0  0  0  0  0  0  0  0
   -1.9310   27.0650   10.9520 N   0  0  0  0  0  0  0  0  0  0  0  0
   -0.6940   26.6480   10.4060 C   0  0  0  0  0  0  0  0  0  0  0  0
   -0.3020   25.3980   10.8990 C   0  0  0  0  0  0  0  0  0  0  0  0
    0.9000   24.8220   10.4710 C   0  0  0  0  0  0  0  0  0  0  0  0
    1.7100   25.4970    9.5480 C   0  0  0  0  0  0  0  0  0  0  0  0
    1.3170   26.7470    9.0550 C   0  0  0  0  0  0  0  0  0  0  0  0
    0.1150   27.3220    9.4840 C   0  0  0  0  0  0  0  0  0  0  0  0
   -0.0800   28.5780    8.8610 N   0  0  0  0  0  0  0  0  0  0  0  0
   -1.1740   29.4580    9.0390 C   0  0  0  0  0  0  0  0  0  0  0  0
   -1.0280   30.5590    8.2890 N   0  0  0  0  0  0  0  0  0  0  0  0
   -1.9520   31.5440    8.2960 N   0  0  0  0  0  0  0  0  0  0  0  0
   -4.1480   30.2550   10.4740 H   0  0  0  0  0  0  0  0  0  0  0  0
   -2.3480   26.4180   11.6060 H   0  0  0  0  0  0  0  0  0  0  0  0
   -0.9260   24.8780   11.6110 H   0  0  0  0  0  0  0  0  0  0  0  0
    1.2030   23.8580   10.8510 H   0  0  0  0  0  0  0  0  0  0  0  0
    2.6370   25.0530    9.2180 H   0  0  0  0  0  0  0  0  0  0  0  0
    1.9410   27.2670    8.3440 H   0  0  0  0  0  0  0  0  0  0  0  0
    0.6400   28.8780    8.2200 H   0  0  0  0  0  0  0  0  0  0  0  0
  1  2  1  0  0  0  0
  2  3  2  0  0  0  0
  3 18  1  0  0  0  0
  3  4  1  0  0  0  0
  4  5  1  0  0  0  0
  5  6  2  0  0  0  0
  5  7  1  0  0  0  0
  7 19  1  0  0  0  0
  7  8  1  0  0  0  0
  8  9  2  0  0  0  0
  9 20  1  0  0  0  0
  9 10  1  0  0  0  0
 10 21  1  0  0  0  0
 10 11  2  0  0  0  0
 11 22  1  0  0  0  0
 11 12  1  0  0  0  0
 12 23  1  0  0  0  0
 12 13  2  0  0  0  0
 13  8  1  0  0  0  0
 13 14  1  0  0  0  0
 14 24  1  0  0  0  0
 14 15  1  0  0  0  0
 15  4  2  0  0  0  0
 15 16  1  0  0  0  0
 16 17  2  0  0  0  0
 17  2  1  0  0  0  0
M  END
>  <LOGBIO>
5.6000

>  <PRED_LOGBIO>
5.9800

>  <XV_RES>
-0.8550

>  <WHL_TMPL>
5

>  <ANCH>
26-39;6-7

$$$$
ROW12
  -MTS-   01071500253D 0   0.00000     0.00000     0

 36 39  0  0  0  0  0  0  0  0999 V2000
   -0.4600   26.0300   10.5910 N   0  0  0  0  0  0  0  0  0  0  0  0
   -0.2290   27.2540    9.3970 C   0  0  0  0  0  0  0  0  0  0  0  0
   -0.8810   28.3430    9.0340 N   0  0  0  0  0  0  0  0  0  0  0  0
   -0.1440   29.0120    7.9800 N   0  0  0  0  0  0  0  0  0  0  0  0
    1.0170   28.2450    7.7210 C   0  0  0  0  0  0  0  0  0  0  0  0
    2.0740   28.4130    6.8180 C   0  0  0  0  0  0  0  0  0  0  0  0
    3.1150   27.4780    6.7770 C   0  0  0  0  0  0  0  0  0  0  0  0
    3.0990   26.3750    7.6390 C   0  0  0  0  0  0  0  0  0  0  0  0
    2.0420   26.2070    8.5420 C   0  0  0  0  0  0  0  0  0  0  0  0
    1.0010   27.1420    8.5830 C   0  0  0  0  0  0  0  0  0  0  0  0
    4.3510   25.3460    7.3160 C   0  0  0  0  0  0  0  0  0  0  0  0
    4.8380   25.1180    6.0230 N   0  0  0  0  0  0  0  0  0  0  0  0
    5.7640   24.2780    6.0560 N   0  0  0  0  0  0  0  0  0  0  0  0
    5.9630   23.8750    7.4340 N   0  0  0  0  0  0  0  0  0  0  0  0
    6.9460   22.9060    7.9400 C   0  0  0  0  0  0  0  0  0  0  0  0
    6.3370   21.5250    7.9420 C   0  0  0  0  0  0  0  0  0  0  0  0
    5.6510   21.0640    9.0720 C   0  0  0  0  0  0  0  0  0  0  0  0
    5.0860   19.7830    9.0740 C   0  0  0  0  0  0  0  0  0  0  0  0
    5.2080   18.9620    7.9460 C   0  0  0  0  0  0  0  0  0  0  0  0
    5.8940   19.4230    6.8160 C   0  0  0  0  0  0  0  0  0  0  0  0
    6.4590   20.7040    6.8140 C   0  0  0  0  0  0  0  0  0  0  0  0
    5.0460   24.5800    8.1680 C   0  0  0  0  0  0  0  0  0  0  0  0
    4.7830   24.4820   10.2290 I   0  0  0  0  0  0  0  0  0  0  0  0
    0.2030   25.2720   10.6720 H   0  0  0  0  0  0  0  0  0  0  0  0
   -1.2580   26.0710   11.2090 H   0  0  0  0  0  0  0  0  0  0  0  0
   -0.4100   29.8680    7.5150 H   0  0  0  0  0  0  0  0  0  0  0  0
    2.0860   29.2640    6.1530 H   0  0  0  0  0  0  0  0  0  0  0  0
    3.9300   27.6080    6.0810 H   0  0  0  0  0  0  0  0  0  0  0  0
    2.0310   25.3560    9.2060 H   0  0  0  0  0  0  0  0  0  0  0  0
    7.2340   23.1780    8.9540 H   0  0  0  0  0  0  0  0  0  0  0  0
    7.8260   22.9140    7.2990 H   0  0  0  0  0  0  0  0  0  0  0  0
    5.5570   21.6970    9.9420 H   0  0  0  0  0  0  0  0  0  0  0  0
    4.5570   19.4270    9.9450 H   0  0  0  0  0  0  0  0  0  0  0  0
    4.7720   17.9740    7.9470 H   0  0  0  0  0  0  0  0  0  0  0  0
    5.9880   18.7900    5.9460 H   0  0  0  0  0  0  0  0  0  0  0  0
    6.9880   21.0600    5.9420 H   0  0  0  0  0  0  0  0  0  0  0  0
  1 24  1  0  0  0  0
  1 25  1  0  0  0  0
  1  2  1  0  0  0  0
  2  3  2  0  0  0  0
  3  4  1  0  0  0  0
  4 26  1  0  0  0  0
  4  5  1  0  0  0  0
  5  6  2  0  0  0  0
  6 27  1  0  0  0  0
  6  7  1  0  0  0  0
  7 28  1  0  0  0  0
  7  8  2  0  0  0  0
  8  9  1  0  0  0  0
  9 29  1  0  0  0  0
  9 10  2  0  0  0  0
 10  2  1  0  0  0  0
 10  5  1  0  0  0  0
  8 11  1  0  0  0  0
 11 12  1  0  0  0  0
 12 13  2  0  0  0  0
 13 14  1  0  0  0  0
 14 15  1  0  0  0  0
 15 30  1  0  0  0  0
 15 31  1  0  0  0  0
 15 16  1  0  0  0  0
 16 17  2  0  0  0  0
 17 32  1  0  0  0  0
 17 18  1  0  0  0  0
 18 33  1  0  0  0  0
 18 19  2  0  0  0  0
 19 34  1  0  0  0  0
 19 20  1  0  0  0  0
 20 35  1  0  0  0  0
 20 21  2  0  0  0  0
 21 16  1  0  0  0  0
 21 36  1  0  0  0  0
 14 22  1  0  0  0  0
 22 11  2  0  0  0  0
 22 23  1  0  0  0  0
M  END
>  <LOGBIO>
6.5000

>  <PRED_LOGBIO>
6.5400

>  <XV_RES>
-0.0160

>  <WHL_TMPL>
36

>  <ANCH>
9-18;8-16

$$$$
ROW13
  -MTS-   01071500253D 0   0.00000     0.00000     0

 85 91  0  0  0  0  0  0  0  0999 V2000
    1.9630   26.0410    9.5080 C   0  0  0  0  0  0  0  0  0  0  0  0
    3.2100   26.7290    9.3810 O   0  0  0  0  0  0  0  0  0  0  0  0
    4.0200   26.4040    8.3250 C   0  0  0  0  0  0  0  0  0  0  0  0
    4.9550   25.4040    8.4600 C   0  0  0  0  0  0  0  0  0  0  0  0
    5.7580   25.0610    7.3860 C   0  0  0  0  0  0  0  0  0  0  0  0
    5.6310   25.7260    6.1790 C   0  0  0  0  0  0  0  0  0  0  0  0
    4.6950   26.7360    6.0480 C   0  0  0  0  0  0  0  0  0  0  0  0
    3.8940   27.0880    7.1160 C   0  0  0  0  0  0  0  0  0  0  0  0
    2.9410   28.1080    6.9890 N   0  0  0  0  0  0  0  0  0  0  0  0
    1.7500   28.0360    7.5760 C   0  0  0  0  0  0  0  0  0  0  0  0
    1.2920   26.9750    8.0270 O   0  0  0  0  0  0  0  0  0  0  0  0
    1.0240   29.3170    7.7240 C   0  0  0  0  0  0  0  0  0  0  0  0
   -0.0650   29.4970    8.4840 C   0  0  0  0  0  0  0  0  0  0  0  0
   -0.4750   30.9130    8.3530 C   0  0  0  0  0  0  0  0  0  0  0  0
   -1.5120   31.6840    8.8910 C   0  0  0  0  0  0  0  0  0  0  0  0
   -1.6240   33.0390    8.5560 C   0  0  0  0  0  0  0  0  0  0  0  0
   -0.6990   33.6220    7.6820 C   0  0  0  0  0  0  0  0  0  0  0  0
    0.3380   32.8510    7.1440 C   0  0  0  0  0  0  0  0  0  0  0  0
    0.4500   31.4960    7.4800 C   0  0  0  0  0  0  0  0  0  0  0  0
    1.3690   30.4890    7.1030 N   0  0  0  0  0  0  0  0  0  0  0  0
    2.5090   30.6690    6.1930 C   0  0  0  0  0  0  0  0  0  0  0  0
    6.7570   23.9780    7.5290 C   0  0  0  0  0  0  0  0  0  0  0  0
    7.3270   23.6010    8.6580 N   0  0  0  0  0  0  0  0  0  0  0  0
    8.2470   22.5120    8.3920 N   0  0  0  0  0  0  0  0  0  0  0  0
    9.0770   21.8120    9.3820 C   0  0  0  0  0  0  0  0  0  0  0  0
   10.0270   22.8100   10.0700 C   0  0  0  0  0  0  0  0  0  0  0  0
   10.8610   22.1260   11.1700 C   0  0  0  0  0  0  0  0  0  0  0  0
    9.9630   21.4070   12.1930 C   0  0  0  0  0  0  0  0  0  0  0  0
    9.0130   20.4090   11.5050 C   0  0  0  0  0  0  0  0  0  0  0  0
    8.1790   21.0920   10.4060 C   0  0  0  0  0  0  0  0  0  0  0  0
   10.7940   20.7070   13.1840 N   0  0  0  0  0  0  0  0  0  0  0  0
   11.6320   19.7090   12.5040 C   0  0  0  0  0  0  0  0  0  0  0  0
   12.5060   18.9340   13.5070 C   0  0  0  0  0  0  0  0  0  0  0  0
   11.7160   18.3770   14.6140 N   0  0  0  0  0  0  0  0  0  0  0  0
   10.7710   19.3180   15.2320 C   0  0  0  0  0  0  0  0  0  0  0  0
    9.9280   20.0850   14.1970 C   0  0  0  0  0  0  0  0  0  0  0  0
   11.8460   17.1190   15.0250 C   0  0  0  0  0  0  0  0  0  0  0  0
   12.6590   16.8400   15.9050 O   0  0  0  0  0  0  0  0  0  0  0  0
   10.9950   16.0320   14.4120 C   0  0  0  0  0  0  0  0  0  0  0  0
    8.1990   22.2470    7.0030 C   0  0  0  0  0  0  0  0  0  0  0  0
    8.8320   21.3610    6.2220 N   0  0  0  0  0  0  0  0  0  0  0  0
    8.6060   21.3120    4.9020 C   0  0  0  0  0  0  0  0  0  0  0  0
    7.7350   22.1520    4.3260 N   0  0  0  0  0  0  0  0  0  0  0  0
    7.0680   23.0620    5.0490 C   0  0  0  0  0  0  0  0  0  0  0  0
    6.1620   23.9320    4.4260 N   0  0  0  0  0  0  0  0  0  0  0  0
    7.2830   23.1380    6.4300 C   0  0  0  0  0  0  0  0  0  0  0  0
    2.1470   24.9730    9.6110 H   0  0  0  0  0  0  0  0  0  0  0  0
    1.4360   26.4040   10.3870 H   0  0  0  0  0  0  0  0  0  0  0  0
    1.3580   26.2210    8.6220 H   0  0  0  0  0  0  0  0  0  0  0  0
    5.0620   24.8870    9.4020 H   0  0  0  0  0  0  0  0  0  0  0  0
    6.2600   25.4580    5.3430 H   0  0  0  0  0  0  0  0  0  0  0  0
    4.5900   27.2520    5.1050 H   0  0  0  0  0  0  0  0  0  0  0  0
    3.1660   28.9220    6.4350 H   0  0  0  0  0  0  0  0  0  0  0  0
   -0.5550   28.7440    9.0830 H   0  0  0  0  0  0  0  0  0  0  0  0
   -2.2260   31.2340    9.5660 H   0  0  0  0  0  0  0  0  0  0  0  0
   -2.4240   33.6340    8.9710 H   0  0  0  0  0  0  0  0  0  0  0  0
   -0.7850   34.6670    7.4240 H   0  0  0  0  0  0  0  0  0  0  0  0
    1.0520   33.3010    6.4700 H   0  0  0  0  0  0  0  0  0  0  0  0
    2.8720   31.6920    6.2640 H   0  0  0  0  0  0  0  0  0  0  0  0
    2.1940   30.4670    5.1710 H   0  0  0  0  0  0  0  0  0  0  0  0
    3.3060   29.9820    6.4690 H   0  0  0  0  0  0  0  0  0  0  0  0
    9.6520   21.0830    8.8160 H   0  0  0  0  0  0  0  0  0  0  0  0
    9.4480   23.6200   10.5080 H   0  0  0  0  0  0  0  0  0  0  0  0
   10.6940   23.2460    9.3290 H   0  0  0  0  0  0  0  0  0  0  0  0
   11.5400   21.4070   10.7160 H   0  0  0  0  0  0  0  0  0  0  0  0
   11.4670   22.8710   11.6810 H   0  0  0  0  0  0  0  0  0  0  0  0
    9.3890   22.1360   12.7600 H   0  0  0  0  0  0  0  0  0  0  0  0
    9.5930   19.5990   11.0680 H   0  0  0  0  0  0  0  0  0  0  0  0
    8.3470   19.9730   12.2460 H   0  0  0  0  0  0  0  0  0  0  0  0
    7.5000   21.8120   10.8600 H   0  0  0  0  0  0  0  0  0  0  0  0
    7.5730   20.3470    9.8940 H   0  0  0  0  0  0  0  0  0  0  0  0
   10.9970   19.0110   11.9620 H   0  0  0  0  0  0  0  0  0  0  0  0
   12.2710   20.2070   11.7770 H   0  0  0  0  0  0  0  0  0  0  0  0
   13.2720   19.5950   13.9070 H   0  0  0  0  0  0  0  0  0  0  0  0
   13.0220   18.1270   12.9900 H   0  0  0  0  0  0  0  0  0  0  0  0
   11.3200   20.0280   15.8480 H   0  0  0  0  0  0  0  0  0  0  0  0
   10.1090   18.7760   15.9040 H   0  0  0  0  0  0  0  0  0  0  0  0
    9.2370   19.3990   13.7120 H   0  0  0  0  0  0  0  0  0  0  0  0
    9.3500   20.8570   14.7000 H   0  0  0  0  0  0  0  0  0  0  0  0
    9.9440   16.2560   14.5800 H   0  0  0  0  0  0  0  0  0  0  0  0
   11.2400   15.0770   14.8710 H   0  0  0  0  0  0  0  0  0  0  0  0
   11.1890   15.9800   13.3430 H   0  0  0  0  0  0  0  0  0  0  0  0
    9.1300   20.5870    4.2970 H   0  0  0  0  0  0  0  0  0  0  0  0
    5.1910   23.6680    4.3340 H   0  0  0  0  0  0  0  0  0  0  0  0
    6.4790   24.8220    4.0700 H   0  0  0  0  0  0  0  0  0  0  0  0
  1 47  1  0  0  0  0
  1 48  1  0  0  0  0
  1 49  1  0  0  0  0
  1  2  1  0  0  0  0
  2  3  1  0  0  0  0
  3  4  2  0  0  0  0
  4 50  1  0  0  0  0
  4  5  1  0  0  0  0
  5  6  2  0  0  0  0
  6 51  1  0  0  0  0
  6  7  1  0  0  0  0
  7 52  1  0  0  0  0
  7  8  2  0  0  0  0
  8  3  1  0  0  0  0
  8  9  1  0  0  0  0
  9 53  1  0  0  0  0
  9 10  1  0  0  0  0
 10 11  2  0  0  0  0
 10 12  1  0  0  0  0
 12 13  2  0  0  0  0
 13 54  1  0  0  0  0
 13 14  1  0  0  0  0
 14 15  2  0  0  0  0
 15 55  1  0  0  0  0
 15 16  1  0  0  0  0
 16 56  1  0  0  0  0
 16 17  2  0  0  0  0
 17 57  1  0  0  0  0
 17 18  1  0  0  0  0
 18 58  1  0  0  0  0
 18 19  2  0  0  0  0
 19 14  1  0  0  0  0
 19 20  1  0  0  0  0
 20 12  1  0  0  0  0
 20 21  1  0  0  0  0
 21 59  1  0  0  0  0
 21 60  1  0  0  0  0
 21 61  1  0  0  0  0
  5 22  1  0  0  0  0
 22 23  2  0  0  0  0
 23 24  1  0  0  0  0
 24 25  1  0  0  0  0
 25 62  1  0  0  0  0
 25 26  1  0  0  0  0
 26 63  1  0  0  0  0
 26 64  1  0  0  0  0
 26 27  1  0  0  0  0
 27 65  1  0  0  0  0
 27 66  1  0  0  0  0
 27 28  1  0  0  0  0
 28 67  1  0  0  0  0
 28 29  1  0  0  0  0
 29 68  1  0  0  0  0
 29 69  1  0  0  0  0
 29 30  1  0  0  0  0
 30 25  1  0  0  0  0
 30 70  1  0  0  0  0
 30 71  1  0  0  0  0
 28 31  1  0  0  0  0
 31 32  1  0  0  0  0
 32 72  1  0  0  0  0
 32 73  1  0  0  0  0
 32 33  1  0  0  0  0
 33 74  1  0  0  0  0
 33 75  1  0  0  0  0
 33 34  1  0  0  0  0
 34 35  1  0  0  0  0
 35 76  1  0  0  0  0
 35 77  1  0  0  0  0
 35 36  1  0  0  0  0
 36 31  1  0  0  0  0
 36 78  1  0  0  0  0
 36 79  1  0  0  0  0
 34 37  1  0  0  0  0
 37 38  2  0  0  0  0
 37 39  1  0  0  0  0
 39 80  1  0  0  0  0
 39 81  1  0  0  0  0
 39 82  1  0  0  0  0
 24 40  1  0  0  0  0
 40 41  1  0  0  0  0
 41 42  2  0  0  0  0
 42 83  1  0  0  0  0
 42 43  1  0  0  0  0
 43 44  2  0  0  0  0
 44 45  1  0  0  0  0
 45 84  1  0  0  0  0
 45 85  1  0  0  0  0
 44 46  1  0  0  0  0
 46 22  1  0  0  0  0
 46 40  2  0  0  0  0
M  END
>  <LOGBIO>
6.1000

>  <PRED_LOGBIO>
6.0600

>  <XV_RES>
-0.0900

>  <WHL_TMPL>
49

>  <ANCH>
3-18;17-18

$$$$
ROW14
  -MTS-   01071500253D 0   0.00000     0.00000     0

 52 54  0  0  0  0  0  0  0  0999 V2000
    2.7220   37.4460   12.1650 C   0  0  0  0  0  0  0  0  0  0  0  0
    2.0300   36.6960   11.1640 O   0  0  0  0  0  0  0  0  0  0  0  0
    2.3880   35.3870   10.9790 C   0  0  0  0  0  0  0  0  0  0  0  0
    1.7480   34.3770   11.7070 C   0  0  0  0  0  0  0  0  0  0  0  0
    2.1140   33.0390   11.5180 C   0  0  0  0  0  0  0  0  0  0  0  0
    1.4670   32.0180   12.2540 N   0  0  0  0  0  0  0  0  0  0  0  0
    0.3030   31.4020   11.7380 C   0  0  0  0  0  0  0  0  0  0  0  0
   -0.9000   31.9170   12.0300 N   0  0  0  0  0  0  0  0  0  0  0  0
   -2.0180   31.3530   11.5540 C   0  0  0  0  0  0  0  0  0  0  0  0
   -1.9350   30.2150   10.7430 C   0  0  0  0  0  0  0  0  0  0  0  0
   -0.6620   29.7050   10.4590 C   0  0  0  0  0  0  0  0  0  0  0  0
   -0.5190   28.5570    9.6450 N   0  0  0  0  0  0  0  0  0  0  0  0
   -0.5110   27.2310   10.2500 C   0  0  0  0  0  0  0  0  0  0  0  0
   -1.0220   27.1110   11.5760 C   0  0  0  0  0  0  0  0  0  0  0  0
   -1.0410   25.8510   12.2330 C   0  0  0  0  0  0  0  0  0  0  0  0
   -0.5480   24.6990   11.5690 C   0  0  0  0  0  0  0  0  0  0  0  0
   -0.0340   24.8000   10.2490 C   0  0  0  0  0  0  0  0  0  0  0  0
   -0.0140   26.0600    9.5900 C   0  0  0  0  0  0  0  0  0  0  0  0
    0.5230   26.1630    8.2150 C   0  0  0  0  0  0  0  0  0  0  0  0
   -0.2250   26.0150    7.2500 O   0  0  0  0  0  0  0  0  0  0  0  0
    1.8150   26.4150    8.0220 N   0  0  0  0  0  0  0  0  0  0  0  0
    0.4190   30.3140   10.9650 N   0  0  0  0  0  0  0  0  0  0  0  0
   -3.1000   29.6000   10.2270 N   0  3  0  0  0  0  0  0  0  0  0  0
   -3.5550   29.9550    9.1270 O   0  0  0  0  0  0  0  0  0  0  0  0
   -3.6940   28.6620   10.9030 O   0  5  0  0  0  0  0  0  0  0  0  0
    3.1190   32.7100   10.6010 C   0  0  0  0  0  0  0  0  0  0  0  0
    3.7590   33.7200    9.8720 C   0  0  0  0  0  0  0  0  0  0  0  0
    4.7420   33.3990    8.9740 O   0  0  0  0  0  0  0  0  0  0  0  0
    4.3570   33.1340    7.6230 C   0  0  0  0  0  0  0  0  0  0  0  0
    3.3930   35.0590   10.0610 C   0  0  0  0  0  0  0  0  0  0  0  0
    4.0190   36.0470    9.3480 O   0  0  0  0  0  0  0  0  0  0  0  0
    3.4580   36.4230    8.0870 C   0  0  0  0  0  0  0  0  0  0  0  0
    2.5790   36.9740   13.1350 H   0  0  0  0  0  0  0  0  0  0  0  0
    2.3300   38.4610   12.1940 H   0  0  0  0  0  0  0  0  0  0  0  0
    3.7830   37.4740   11.9290 H   0  0  0  0  0  0  0  0  0  0  0  0
    0.9730   34.6300   12.4150 H   0  0  0  0  0  0  0  0  0  0  0  0
    1.8370   31.7280   13.1480 H   0  0  0  0  0  0  0  0  0  0  0  0
   -2.9820   31.7760   11.7950 H   0  0  0  0  0  0  0  0  0  0  0  0
   -0.4220   28.6560    8.6450 H   0  0  0  0  0  0  0  0  0  0  0  0
   -1.3980   27.9860   12.0860 H   0  0  0  0  0  0  0  0  0  0  0  0
   -1.4310   25.7710   13.2370 H   0  0  0  0  0  0  0  0  0  0  0  0
   -0.5630   23.7420   12.0690 H   0  0  0  0  0  0  0  0  0  0  0  0
    0.3410   23.9210    9.7460 H   0  0  0  0  0  0  0  0  0  0  0  0
    2.4290   26.5360    8.8150 H   0  0  0  0  0  0  0  0  0  0  0  0
    2.1810   26.4850    7.0840 H   0  0  0  0  0  0  0  0  0  0  0  0
    3.4010   31.6780   10.4550 H   0  0  0  0  0  0  0  0  0  0  0  0
    3.6690   32.2920    7.6010 H   0  0  0  0  0  0  0  0  0  0  0  0
    5.2410   32.8950    7.0340 H   0  0  0  0  0  0  0  0  0  0  0  0
    3.8700   34.0120    7.2050 H   0  0  0  0  0  0  0  0  0  0  0  0
    3.4460   35.5610    7.4240 H   0  0  0  0  0  0  0  0  0  0  0  0
    4.0610   37.2130    7.6440 H   0  0  0  0  0  0  0  0  0  0  0  0
    2.4420   36.7820    8.2350 H   0  0  0  0  0  0  0  0  0  0  0  0
  1 33  1  0  0  0  0
  1 34  1  0  0  0  0
  1 35  1  0  0  0  0
  1  2  1  0  0  0  0
  2  3  1  0  0  0  0
  3  4  2  0  0  0  0
  4 36  1  0  0  0  0
  4  5  1  0  0  0  0
  5  6  1  0  0  0  0
  6 37  1  0  0  0  0
  6  7  1  0  0  0  0
  7  8  2  0  0  0  0
  8  9  1  0  0  0  0
  9 38  1  0  0  0  0
  9 10  2  0  0  0  0
 10 11  1  0  0  0  0
 11 12  1  0  0  0  0
 12 39  1  0  0  0  0
 12 13  1  0  0  0  0
 13 14  2  0  0  0  0
 14 40  1  0  0  0  0
 14 15  1  0  0  0  0
 15 41  1  0  0  0  0
 15 16  2  0  0  0  0
 16 42  1  0  0  0  0
 16 17  1  0  0  0  0
 17 43  1  0  0  0  0
 17 18  2  0  0  0  0
 18 13  1  0  0  0  0
 18 19  1  0  0  0  0
 19 20  2  0  0  0  0
 19 21  1  0  0  0  0
 21 44  1  0  0  0  0
 21 45  1  0  0  0  0
 11 22  2  0  0  0  0
 22  7  1  0  0  0  0
 10 23  1  0  0  0  0
 23 24  2  0  0  0  0
 23 25  1  0  0  0  0
  5 26  2  0  0  0  0
 26 46  1  0  0  0  0
 26 27  1  0  0  0  0
 27 28  1  0  0  0  0
 28 29  1  0  0  0  0
 29 47  1  0  0  0  0
 29 48  1  0  0  0  0
 29 49  1  0  0  0  0
 27 30  2  0  0  0  0
 30  3  1  0  0  0  0
 30 31  1  0  0  0  0
 31 32  1  0  0  0  0
 32 50  1  0  0  0  0
 32 51  1  0  0  0  0
 32 52  1  0  0  0  0
M  CHG  2  23   1  25  -1
M  END
>  <LOGBIO>
7.0000

>  <PRED_LOGBIO>
6.8600

>  <XV_RES>
0.9620

>  <WHL_TMPL>
10

>  <ANCH>
43-52;20-21

$$$$
ROW15
  -MTS-   01071500253D 0   0.00000     0.00000     0

 49 53  0  0  0  0  0  0  0  0999 V2000
    7.1890   20.3760    5.8460 N   0  0  0  0  0  0  0  0  0  0  0  0
    6.9370   21.7880    5.5240 C   0  0  0  0  0  0  0  0  0  0  0  0
    6.4510   22.5170    6.7760 C   0  0  0  0  0  0  0  0  0  0  0  0
    5.2420   21.9110    7.2410 O   0  0  0  0  0  0  0  0  0  0  0  0
    4.6520   22.4320    8.3620 C   0  0  0  0  0  0  0  0  0  0  0  0
    4.9890   21.9480    9.6310 C   0  0  0  0  0  0  0  0  0  0  0  0
    4.4130   22.4550   10.7300 N   0  0  0  0  0  0  0  0  0  0  0  0
    3.5020   23.4350   10.6600 C   0  0  0  0  0  0  0  0  0  0  0  0
    3.1200   23.9640    9.4210 C   0  0  0  0  0  0  0  0  0  0  0  0
    3.7030   23.4560    8.2540 C   0  0  0  0  0  0  0  0  0  0  0  0
    2.1140   25.0460    9.3460 C   0  0  0  0  0  0  0  0  0  0  0  0
    2.1360   26.1080    8.5280 C   0  0  0  0  0  0  0  0  0  0  0  0
    1.0000   27.0480    8.6560 C   0  0  0  0  0  0  0  0  0  0  0  0
    0.8210   28.2170    7.9050 C   0  0  0  0  0  0  0  0  0  0  0  0
   -0.3060   29.0150    8.1340 C   0  0  0  0  0  0  0  0  0  0  0  0
   -1.2020   28.6580    9.0650 N   0  0  0  0  0  0  0  0  0  0  0  0
   -1.0610   27.5470    9.8010 C   0  0  0  0  0  0  0  0  0  0  0  0
    0.0440   26.7070    9.6200 C   0  0  0  0  0  0  0  0  0  0  0  0
    0.6430   25.1960   10.3200 S   0  0  0  0  0  0  0  0  0  0  0  0
    8.2290   22.4360    5.0270 C   0  0  0  0  0  0  0  0  0  0  0  0
    8.7090   21.7150    3.7900 C   0  0  0  0  0  0  0  0  0  0  0  0
    8.3850   22.0140    2.5240 C   0  0  0  0  0  0  0  0  0  0  0  0
    9.0030   21.1520    1.6580 N   0  0  0  0  0  0  0  0  0  0  0  0
    9.7800   20.2330    2.4020 C   0  0  0  0  0  0  0  0  0  0  0  0
   10.5980   19.1610    2.0260 C   0  0  0  0  0  0  0  0  0  0  0  0
   11.2600   18.4080    3.0030 C   0  0  0  0  0  0  0  0  0  0  0  0
   11.1040   18.7280    4.3570 C   0  0  0  0  0  0  0  0  0  0  0  0
   10.2860   19.8000    4.7340 C   0  0  0  0  0  0  0  0  0  0  0  0
    9.6240   20.5520    3.7560 C   0  0  0  0  0  0  0  0  0  0  0  0
    6.3350   19.9480    6.1740 H   0  0  0  0  0  0  0  0  0  0  0  0
    7.5100   19.8940    5.0180 H   0  0  0  0  0  0  0  0  0  0  0  0
    6.1770   21.8530    4.7480 H   0  0  0  0  0  0  0  0  0  0  0  0
    6.2650   23.5620    6.5370 H   0  0  0  0  0  0  0  0  0  0  0  0
    7.2110   22.4520    7.5510 H   0  0  0  0  0  0  0  0  0  0  0  0
    5.7190   21.1580    9.7260 H   0  0  0  0  0  0  0  0  0  0  0  0
    3.0580   23.8200   11.5660 H   0  0  0  0  0  0  0  0  0  0  0  0
    3.4250   23.8470    7.2860 H   0  0  0  0  0  0  0  0  0  0  0  0
    2.9340   26.2670    7.8180 H   0  0  0  0  0  0  0  0  0  0  0  0
    1.5460   28.4990    7.1560 H   0  0  0  0  0  0  0  0  0  0  0  0
   -0.4540   29.9180    7.5600 H   0  0  0  0  0  0  0  0  0  0  0  0
   -1.8080   27.2980   10.5410 H   0  0  0  0  0  0  0  0  0  0  0  0
    8.0430   23.4810    4.7890 H   0  0  0  0  0  0  0  0  0  0  0  0
    8.9890   22.3700    5.8030 H   0  0  0  0  0  0  0  0  0  0  0  0
    7.7290   22.8200    2.2300 H   0  0  0  0  0  0  0  0  0  0  0  0
    8.9190   21.1690    0.6520 H   0  0  0  0  0  0  0  0  0  0  0  0
   10.7190   18.9140    0.9810 H   0  0  0  0  0  0  0  0  0  0  0  0
   11.8910   17.5810    2.7130 H   0  0  0  0  0  0  0  0  0  0  0  0
   11.6140   18.1470    5.1120 H   0  0  0  0  0  0  0  0  0  0  0  0
   10.1650   20.0460    5.7780 H   0  0  0  0  0  0  0  0  0  0  0  0
  1 30  1  0  0  0  0
  1 31  1  0  0  0  0
  1  2  1  0  0  0  0
  2 32  1  0  0  0  0
  2  3  1  0  0  0  0
  3 33  1  0  0  0  0
  3 34  1  0  0  0  0
  3  4  1  0  0  0  0
  4  5  1  0  0  0  0
  5  6  2  0  0  0  0
  6 35  1  0  0  0  0
  6  7  1  0  0  0  0
  7  8  2  0  0  0  0
  8 36  1  0  0  0  0
  8  9  1  0  0  0  0
  9 10  2  0  0  0  0
 10  5  1  0  0  0  0
 10 37  1  0  0  0  0
  9 11  1  0  0  0  0
 11 12  2  0  0  0  0
 12 38  1  0  0  0  0
 12 13  1  0  0  0  0
 13 14  2  0  0  0  0
 14 39  1  0  0  0  0
 14 15  1  0  0  0  0
 15 40  1  0  0  0  0
 15 16  2  0  0  0  0
 16 17  1  0  0  0  0
 17 41  1  0  0  0  0
 17 18  2  0  0  0  0
 18 13  1  0  0  0  0
 18 19  1  0  0  0  0
 19 11  1  0  0  0  0
  2 20  1  0  0  0  0
 20 42  1  0  0  0  0
 20 43  1  0  0  0  0
 20 21  1  0  0  0  0
 21 22  2  0  0  0  0
 22 44  1  0  0  0  0
 22 23  1  0  0  0  0
 23 45  1  0  0  0  0
 23 24  1  0  0  0  0
 24 25  2  0  0  0  0
 25 46  1  0  0  0  0
 25 26  1  0  0  0  0
 26 47  1  0  0  0  0
 26 27  2  0  0  0  0
 27 48  1  0  0  0  0
 27 28  1  0  0  0  0
 28 49  1  0  0  0  0
 28 29  2  0  0  0  0
 29 21  1  0  0  0  0
 29 24  1  0  0  0  0
M  END
>  <LOGBIO>
6.4000

>  <PRED_LOGBIO>
6.4200

>  <XV_RES>
-0.3950

>  <WHL_TMPL>
36

>  <ANCH>
18-19;22-20

$$$$
ROW16
  -MTS-   01071500253D 0   0.00000     0.00000     0

 55 58  0  0  0  0  0  0  0  0999 V2000
    4.5730   24.6450   10.7620 C   0  0  0  0  0  0  0  0  0  0  0  0
    3.5220   24.4930    9.8040 O   0  0  0  0  0  0  0  0  0  0  0  0
    3.6880   25.0650    8.5710 C   0  0  0  0  0  0  0  0  0  0  0  0
    3.2580   26.3780    8.3440 C   0  0  0  0  0  0  0  0  0  0  0  0
    3.4290   26.9620    7.0830 C   0  0  0  0  0  0  0  0  0  0  0  0
    3.0210   28.2180    6.8550 N   0  0  0  0  0  0  0  0  0  0  0  0
    3.1770   28.7910    5.6530 C   0  0  0  0  0  0  0  0  0  0  0  0
    3.7480   28.1190    4.6440 N   0  0  0  0  0  0  0  0  0  0  0  0
    4.1770   26.8600    4.8060 C   0  0  0  0  0  0  0  0  0  0  0  0
    4.7780   26.1630    3.7310 N   0  0  0  0  0  0  0  0  0  0  0  0
    4.3530   26.4080    2.4030 C   0  0  0  0  0  0  0  0  0  0  0  0
    4.9740   27.4050    1.6430 C   0  0  0  0  0  0  0  0  0  0  0  0
    4.5540   27.6480    0.3290 C   0  0  0  0  0  0  0  0  0  0  0  0
    3.5130   26.8930   -0.2230 C   0  0  0  0  0  0  0  0  0  0  0  0
    3.1070   27.1260   -1.4890 F   0  0  0  0  0  0  0  0  0  0  0  0
    2.8920   25.8950    0.5380 C   0  0  0  0  0  0  0  0  0  0  0  0
    1.5980   24.9560   -0.1490 Cl  0  0  0  0  0  0  0  0  0  0  0  0
    3.3120   25.6520    1.8510 C   0  0  0  0  0  0  0  0  0  0  0  0
    4.0280   26.2340    6.0490 C   0  0  0  0  0  0  0  0  0  0  0  0
    4.4580   24.9210    6.2760 C   0  0  0  0  0  0  0  0  0  0  0  0
    4.2880   24.3370    7.5370 C   0  0  0  0  0  0  0  0  0  0  0  0
    4.7430   23.0940    7.8880 O   0  0  0  0  0  0  0  0  0  0  0  0
    5.2210   22.2350    6.8490 C   0  0  0  0  0  0  0  0  0  0  0  0
    5.6770   20.9080    7.4540 C   0  0  0  0  0  0  0  0  0  0  0  0
    6.1870   19.9910    6.3440 C   0  0  0  0  0  0  0  0  0  0  0  0
    6.6260   18.7150    6.9260 N   0  0  0  0  0  0  0  0  0  0  0  0
    8.0500   18.8030    7.2820 C   0  0  0  0  0  0  0  0  0  0  0  0
    8.5110   17.5440    8.0400 C   0  0  0  0  0  0  0  0  0  0  0  0
    7.6920   17.2970    9.1860 O   0  0  0  0  0  0  0  0  0  0  0  0
    6.3140   17.1500    8.8330 C   0  0  0  0  0  0  0  0  0  0  0  0
    5.7960   18.3990    8.0970 C   0  0  0  0  0  0  0  0  0  0  0  0
    4.7340   25.7020   10.9600 H   0  0  0  0  0  0  0  0  0  0  0  0
    4.2970   24.1400   11.6860 H   0  0  0  0  0  0  0  0  0  0  0  0
    5.4880   24.2060   10.3690 H   0  0  0  0  0  0  0  0  0  0  0  0
    2.7960   26.9400    9.1420 H   0  0  0  0  0  0  0  0  0  0  0  0
    2.8400   29.8050    5.4970 H   0  0  0  0  0  0  0  0  0  0  0  0
    5.5100   25.4900    3.9110 H   0  0  0  0  0  0  0  0  0  0  0  0
    5.7770   27.9880    2.0690 H   0  0  0  0  0  0  0  0  0  0  0  0
    5.0330   28.4180   -0.2570 H   0  0  0  0  0  0  0  0  0  0  0  0
    2.8330   24.8830    2.4380 H   0  0  0  0  0  0  0  0  0  0  0  0
    4.9210   24.3590    5.4780 H   0  0  0  0  0  0  0  0  0  0  0  0
    4.4210   22.0520    6.1340 H   0  0  0  0  0  0  0  0  0  0  0  0
    6.0580   22.7100    6.3430 H   0  0  0  0  0  0  0  0  0  0  0  0
    6.4760   21.0920    8.1690 H   0  0  0  0  0  0  0  0  0  0  0  0
    4.8390   20.4330    7.9600 H   0  0  0  0  0  0  0  0  0  0  0  0
    5.3880   19.8080    5.6290 H   0  0  0  0  0  0  0  0  0  0  0  0
    7.0250   20.4660    5.8370 H   0  0  0  0  0  0  0  0  0  0  0  0
    8.2140   19.6810    7.9040 H   0  0  0  0  0  0  0  0  0  0  0  0
    8.6430   18.9190    6.3780 H   0  0  0  0  0  0  0  0  0  0  0  0
    8.4700   16.6850    7.3740 H   0  0  0  0  0  0  0  0  0  0  0  0
    9.5450   17.6700    8.3540 H   0  0  0  0  0  0  0  0  0  0  0  0
    6.1930   16.2770    8.1950 H   0  0  0  0  0  0  0  0  0  0  0  0
    5.7250   16.9900    9.7340 H   0  0  0  0  0  0  0  0  0  0  0  0
    5.7950   19.2460    8.7790 H   0  0  0  0  0  0  0  0  0  0  0  0
    4.7700   18.2300    7.7790 H   0  0  0  0  0  0  0  0  0  0  0  0
  1 32  1  0  0  0  0
  1 33  1  0  0  0  0
  1 34  1  0  0  0  0
  1  2  1  0  0  0  0
  2  3  1  0  0  0  0
  3  4  2  0  0  0  0
  4 35  1  0  0  0  0
  4  5  1  0  0  0  0
  5  6  1  0  0  0  0
  6  7  2  0  0  0  0
  7 36  1  0  0  0  0
  7  8  1  0  0  0  0
  8  9  2  0  0  0  0
  9 10  1  0  0  0  0
 10 37  1  0  0  0  0
 10 11  1  0  0  0  0
 11 12  2  0  0  0  0
 12 38  1  0  0  0  0
 12 13  1  0  0  0  0
 13 39  1  0  0  0  0
 13 14  2  0  0  0  0
 14 15  1  0  0  0  0
 14 16  1  0  0  0  0
 16 17  1  0  0  0  0
 16 18  2  0  0  0  0
 18 11  1  0  0  0  0
 18 40  1  0  0  0  0
  9 19  1  0  0  0  0
 19  5  2  0  0  0  0
 19 20  1  0  0  0  0
 20 41  1  0  0  0  0
 20 21  2  0  0  0  0
 21  3  1  0  0  0  0
 21 22  1  0  0  0  0
 22 23  1  0  0  0  0
 23 42  1  0  0  0  0
 23 43  1  0  0  0  0
 23 24  1  0  0  0  0
 24 44  1  0  0  0  0
 24 45  1  0  0  0  0
 24 25  1  0  0  0  0
 25 46  1  0  0  0  0
 25 47  1  0  0  0  0
 25 26  1  0  0  0  0
 26 27  1  0  0  0  0
 27 48  1  0  0  0  0
 27 49  1  0  0  0  0
 27 28  1  0  0  0  0
 28 50  1  0  0  0  0
 28 51  1  0  0  0  0
 28 29  1  0  0  0  0
 29 30  1  0  0  0  0
 30 52  1  0  0  0  0
 30 53  1  0  0  0  0
 30 31  1  0  0  0  0
 31 26  1  0  0  0  0
 31 54  1  0  0  0  0
 31 55  1  0  0  0  0
M  END
>  <LOGBIO>
6.2000

>  <PRED_LOGBIO>
5.8700

>  <XV_RES>
0.1620

>  <WHL_TMPL>
28

>  <ANCH>
12-14;29-31

$$$$
ROW17
  -MTS-   01071500253D 0   0.00000     0.00000     0

 81 87  0  0  0  0  0  0  0  0999 V2000
   11.9430   22.0260   17.7390 C   0  0  0  0  0  0  0  0  0  0  0  0
   12.6950   20.9810   16.9520 C   0  0  0  0  0  0  0  0  0  0  0  0
   13.5450   20.2860   17.5070 O   0  0  0  0  0  0  0  0  0  0  0  0
   12.4400   20.8120   15.6580 N   0  0  0  0  0  0  0  0  0  0  0  0
   11.4160   19.8690   15.1840 C   0  0  0  0  0  0  0  0  0  0  0  0
   10.5060   20.5170   14.1240 C   0  0  0  0  0  0  0  0  0  0  0  0
   11.2850   21.1420   13.0450 N   0  0  0  0  0  0  0  0  0  0  0  0
   12.2060   22.1580   13.5750 C   0  0  0  0  0  0  0  0  0  0  0  0
   13.1650   21.5560   14.6180 C   0  0  0  0  0  0  0  0  0  0  0  0
   10.3700   21.7680   12.0790 C   0  0  0  0  0  0  0  0  0  0  0  0
    9.3510   20.7300   11.5730 C   0  0  0  0  0  0  0  0  0  0  0  0
    8.4210   21.3290   10.5020 C   0  0  0  0  0  0  0  0  0  0  0  0
    9.2240   21.9430    9.3390 C   0  0  0  0  0  0  0  0  0  0  0  0
   10.2440   22.9800    9.8450 C   0  0  0  0  0  0  0  0  0  0  0  0
   11.1730   22.3810   10.9170 C   0  0  0  0  0  0  0  0  0  0  0  0
    8.3100   22.5680    8.3730 N   0  0  0  0  0  0  0  0  0  0  0  0
    7.4280   23.6900    8.6290 N   0  0  0  0  0  0  0  0  0  0  0  0
    6.7570   23.9780    7.5290 C   0  0  0  0  0  0  0  0  0  0  0  0
    5.7580   25.0610    7.3860 C   0  0  0  0  0  0  0  0  0  0  0  0
    5.6310   25.7260    6.1790 C   0  0  0  0  0  0  0  0  0  0  0  0
    4.6950   26.7360    6.0480 C   0  0  0  0  0  0  0  0  0  0  0  0
    3.8940   27.0880    7.1160 C   0  0  0  0  0  0  0  0  0  0  0  0
    2.9410   28.1080    6.9890 N   0  0  0  0  0  0  0  0  0  0  0  0
    1.7500   28.0360    7.5760 C   0  0  0  0  0  0  0  0  0  0  0  0
    1.2920   26.9750    8.0270 O   0  0  0  0  0  0  0  0  0  0  0  0
    1.0240   29.3170    7.7240 C   0  0  0  0  0  0  0  0  0  0  0  0
    1.3620   30.4630    7.1160 C   0  0  0  0  0  0  0  0  0  0  0  0
    0.3850   31.4950    7.5290 C   0  0  0  0  0  0  0  0  0  0  0  0
    0.2150   32.8540    7.2360 C   0  0  0  0  0  0  0  0  0  0  0  0
   -0.8450   33.5660    7.8100 C   0  0  0  0  0  0  0  0  0  0  0  0
   -1.7350   32.9200    8.6760 C   0  0  0  0  0  0  0  0  0  0  0  0
   -1.5650   31.5620    8.9690 C   0  0  0  0  0  0  0  0  0  0  0  0
   -0.5050   30.8490    8.3950 C   0  0  0  0  0  0  0  0  0  0  0  0
   -0.0890   29.5010    8.5010 N   0  0  0  0  0  0  0  0  0  0  0  0
   -0.7450   28.4650    9.3120 C   0  0  0  0  0  0  0  0  0  0  0  0
    4.0200   26.4040    8.3250 C   0  0  0  0  0  0  0  0  0  0  0  0
    4.9550   25.4040    8.4600 C   0  0  0  0  0  0  0  0  0  0  0  0
    7.1690   23.0380    6.4630 C   0  0  0  0  0  0  0  0  0  0  0  0
    6.8240   22.8460    5.1200 C   0  0  0  0  0  0  0  0  0  0  0  0
    5.8690   23.6730    4.5120 N   0  0  0  0  0  0  0  0  0  0  0  0
    7.4110   21.8660    4.4210 N   0  0  0  0  0  0  0  0  0  0  0  0
    8.3260   21.0640    4.9840 C   0  0  0  0  0  0  0  0  0  0  0  0
    8.6770   21.2240    6.2670 N   0  0  0  0  0  0  0  0  0  0  0  0
    8.1280   22.1850    7.0230 C   0  0  0  0  0  0  0  0  0  0  0  0
   12.1230   23.0080   17.3050 H   0  0  0  0  0  0  0  0  0  0  0  0
   12.2850   22.0180   18.7720 H   0  0  0  0  0  0  0  0  0  0  0  0
   10.8780   21.8070   17.7080 H   0  0  0  0  0  0  0  0  0  0  0  0
   11.8990   18.9920   14.7580 H   0  0  0  0  0  0  0  0  0  0  0  0
   10.8110   19.5380   16.0250 H   0  0  0  0  0  0  0  0  0  0  0  0
    9.8760   21.2680   14.5960 H   0  0  0  0  0  0  0  0  0  0  0  0
    9.8460   19.7620   13.7010 H   0  0  0  0  0  0  0  0  0  0  0  0
   11.6330   22.9630   14.0320 H   0  0  0  0  0  0  0  0  0  0  0  0
   12.7830   22.5860   12.7570 H   0  0  0  0  0  0  0  0  0  0  0  0
   13.8680   20.8900   14.1210 H   0  0  0  0  0  0  0  0  0  0  0  0
   13.7440   22.3520   15.0800 H   0  0  0  0  0  0  0  0  0  0  0  0
    9.8580   22.5530   12.6310 H   0  0  0  0  0  0  0  0  0  0  0  0
    9.8790   19.8750   11.1560 H   0  0  0  0  0  0  0  0  0  0  0  0
    8.7540   20.3710   12.4090 H   0  0  0  0  0  0  0  0  0  0  0  0
    7.7950   22.0960   10.9530 H   0  0  0  0  0  0  0  0  0  0  0  0
    7.7640   20.5530   10.1170 H   0  0  0  0  0  0  0  0  0  0  0  0
    9.7370   21.1570    8.7870 H   0  0  0  0  0  0  0  0  0  0  0  0
    9.7150   23.8350   10.2620 H   0  0  0  0  0  0  0  0  0  0  0  0
   10.8410   23.3390    9.0090 H   0  0  0  0  0  0  0  0  0  0  0  0
   11.8000   21.6140   10.4660 H   0  0  0  0  0  0  0  0  0  0  0  0
   11.8310   23.1570   11.3020 H   0  0  0  0  0  0  0  0  0  0  0  0
    6.2600   25.4580    5.3430 H   0  0  0  0  0  0  0  0  0  0  0  0
    4.5900   27.2520    5.1050 H   0  0  0  0  0  0  0  0  0  0  0  0
    3.1660   28.9220    6.4350 H   0  0  0  0  0  0  0  0  0  0  0  0
    2.1960   30.6070    6.4460 H   0  0  0  0  0  0  0  0  0  0  0  0
    0.9010   33.3520    6.5680 H   0  0  0  0  0  0  0  0  0  0  0  0
   -0.9760   34.6140    7.5840 H   0  0  0  0  0  0  0  0  0  0  0  0
   -2.5530   33.4700    9.1190 H   0  0  0  0  0  0  0  0  0  0  0  0
   -2.2520   31.0630    9.6380 H   0  0  0  0  0  0  0  0  0  0  0  0
   -1.8090   28.6800    9.3830 H   0  0  0  0  0  0  0  0  0  0  0  0
   -0.3100   28.4570   10.3100 H   0  0  0  0  0  0  0  0  0  0  0  0
   -0.6010   27.4930    8.8450 H   0  0  0  0  0  0  0  0  0  0  0  0
    3.3820   26.6600    9.1580 H   0  0  0  0  0  0  0  0  0  0  0  0
    5.0620   24.8870    9.4020 H   0  0  0  0  0  0  0  0  0  0  0  0
    4.8920   23.4190    4.5350 H   0  0  0  0  0  0  0  0  0  0  0  0
    6.1590   24.5240    4.0500 H   0  0  0  0  0  0  0  0  0  0  0  0
    8.7840   20.2820    4.3980 H   0  0  0  0  0  0  0  0  0  0  0  0
  1 45  1  0  0  0  0
  1 46  1  0  0  0  0
  1 47  1  0  0  0  0
  1  2  1  0  0  0  0
  2  3  2  0  0  0  0
  2  4  1  0  0  0  0
  4  5  1  0  0  0  0
  5 48  1  0  0  0  0
  5 49  1  0  0  0  0
  5  6  1  0  0  0  0
  6 50  1  0  0  0  0
  6 51  1  0  0  0  0
  6  7  1  0  0  0  0
  7  8  1  0  0  0  0
  8 52  1  0  0  0  0
  8 53  1  0  0  0  0
  8  9  1  0  0  0  0
  9  4  1  0  0  0  0
  9 54  1  0  0  0  0
  9 55  1  0  0  0  0
  7 10  1  0  0  0  0
 10 56  1  0  0  0  0
 10 11  1  0  0  0  0
 11 57  1  0  0  0  0
 11 58  1  0  0  0  0
 11 12  1  0  0  0  0
 12 59  1  0  0  0  0
 12 60  1  0  0  0  0
 12 13  1  0  0  0  0
 13 61  1  0  0  0  0
 13 14  1  0  0  0  0
 14 62  1  0  0  0  0
 14 63  1  0  0  0  0
 14 15  1  0  0  0  0
 15 10  1  0  0  0  0
 15 64  1  0  0  0  0
 15 65  1  0  0  0  0
 13 16  1  0  0  0  0
 16 17  1  0  0  0  0
 17 18  2  0  0  0  0
 18 19  1  0  0  0  0
 19 20  2  0  0  0  0
 20 66  1  0  0  0  0
 20 21  1  0  0  0  0
 21 67  1  0  0  0  0
 21 22  2  0  0  0  0
 22 23  1  0  0  0  0
 23 68  1  0  0  0  0
 23 24  1  0  0  0  0
 24 25  2  0  0  0  0
 24 26  1  0  0  0  0
 26 27  2  0  0  0  0
 27 69  1  0  0  0  0
 27 28  1  0  0  0  0
 28 29  2  0  0  0  0
 29 70  1  0  0  0  0
 29 30  1  0  0  0  0
 30 71  1  0  0  0  0
 30 31  2  0  0  0  0
 31 72  1  0  0  0  0
 31 32  1  0  0  0  0
 32 73  1  0  0  0  0
 32 33  2  0  0  0  0
 33 28  1  0  0  0  0
 33 34  1  0  0  0  0
 34 26  1  0  0  0  0
 34 35  1  0  0  0  0
 35 74  1  0  0  0  0
 35 75  1  0  0  0  0
 35 76  1  0  0  0  0
 22 36  1  0  0  0  0
 36 77  1  0  0  0  0
 36 37  2  0  0  0  0
 37 19  1  0  0  0  0
 37 78  1  0  0  0  0
 18 38  1  0  0  0  0
 38 39  2  0  0  0  0
 39 40  1  0  0  0  0
 40 79  1  0  0  0  0
 40 80  1  0  0  0  0
 39 41  1  0  0  0  0
 41 42  2  0  0  0  0
 42 81  1  0  0  0  0
 42 43  1  0  0  0  0
 43 44  2  0  0  0  0
 44 16  1  0  0  0  0
 44 38  1  0  0  0  0
M  END
>  <LOGBIO>
6.4000

>  <PRED_LOGBIO>
6.5400

>  <XV_RES>
-0.4080

>  <WHL_TMPL>
49

>  <ANCH>
3-18;48-49

$$$$
ROW18
  -MTS-   01071500253D 0   0.00000     0.00000     0

 56 60  0  0  0  0  0  0  0  0999 V2000
   -6.6380   37.3870   15.1160 C   0  0  0  0  0  0  0  0  0  0  0  0
   -5.7770   37.3470   13.9250 N   0  0  0  0  0  0  0  0  0  0  0  0
   -4.8280   36.4000   13.6470 C   0  0  0  0  0  0  0  0  0  0  0  0
   -4.2420   36.6860   12.4760 C   0  0  0  0  0  0  0  0  0  0  0  0
   -4.8700   37.9230   11.9590 C   0  0  0  0  0  0  0  0  0  0  0  0
   -5.7820   38.3020   12.8350 N   0  0  0  0  0  0  0  0  0  0  0  0
   -3.1660   35.9100   11.8210 C   0  0  0  0  0  0  0  0  0  0  0  0
   -1.9280   36.5030   11.5470 C   0  0  0  0  0  0  0  0  0  0  0  0
   -0.9520   35.8030   10.9540 N   0  0  0  0  0  0  0  0  0  0  0  0
   -1.1180   34.5200   10.6020 C   0  0  0  0  0  0  0  0  0  0  0  0
   -0.0680   33.8270    9.9830 N   0  0  0  0  0  0  0  0  0  0  0  0
   -2.3320   33.8680   10.8470 C   0  0  0  0  0  0  0  0  0  0  0  0
   -2.6340   32.4600   10.5050 C   0  0  0  0  0  0  0  0  0  0  0  0
   -3.8610   32.0270   10.8260 C   0  0  0  0  0  0  0  0  0  0  0  0
   -4.6910   33.3960   11.5810 S   0  0  0  0  0  0  0  0  0  0  0  0
   -3.3730   34.5710   11.4650 C   0  0  0  0  0  0  0  0  0  0  0  0
   -1.6400   31.5820    9.8480 C   0  0  0  0  0  0  0  0  0  0  0  0
   -1.9240   31.0150    8.5990 C   0  0  0  0  0  0  0  0  0  0  0  0
   -0.9840   30.1850    7.9780 C   0  0  0  0  0  0  0  0  0  0  0  0
    0.2400   29.9200    8.6040 C   0  0  0  0  0  0  0  0  0  0  0  0
    1.1900   29.0810    7.9760 N   0  0  0  0  0  0  0  0  0  0  0  0
    2.0950   29.5990    7.1650 C   0  0  0  0  0  0  0  0  0  0  0  0
    2.0270   30.7740    6.7920 O   0  0  0  0  0  0  0  0  0  0  0  0
    3.0820   28.7970    6.7880 N   0  0  0  0  0  0  0  0  0  0  0  0
    4.0910   29.2770    5.9200 C   0  0  0  0  0  0  0  0  0  0  0  0
    5.2450   29.8700    6.4480 C   0  0  0  0  0  0  0  0  0  0  0  0
    6.2430   30.3440    5.5890 C   0  0  0  0  0  0  0  0  0  0  0  0
    6.0880   30.2260    4.2020 C   0  0  0  0  0  0  0  0  0  0  0  0
    7.0650   30.6910    3.3620 O   0  0  0  0  0  0  0  0  0  0  0  0
    8.1090   29.7900    2.9830 C   0  0  0  0  0  0  0  0  0  0  0  0
    8.9590   30.4120    2.1710 F   0  0  0  0  0  0  0  0  0  0  0  0
    8.7560   29.3780    4.0700 F   0  0  0  0  0  0  0  0  0  0  0  0
    4.9350   29.6340    3.6750 C   0  0  0  0  0  0  0  0  0  0  0  0
    3.9360   29.1590    4.5340 C   0  0  0  0  0  0  0  0  0  0  0  0
    0.5240   30.4870    9.8530 C   0  0  0  0  0  0  0  0  0  0  0  0
   -0.4160   31.3170   10.4750 C   0  0  0  0  0  0  0  0  0  0  0  0
   -7.5850   37.8580   14.8640 H   0  0  0  0  0  0  0  0  0  0  0  0
   -6.1460   37.9590   15.9000 H   0  0  0  0  0  0  0  0  0  0  0  0
   -6.8190   36.3730   15.4670 H   0  0  0  0  0  0  0  0  0  0  0  0
   -4.5880   35.5540   14.2740 H   0  0  0  0  0  0  0  0  0  0  0  0
   -4.6270   38.4230   11.0340 H   0  0  0  0  0  0  0  0  0  0  0  0
   -1.7580   37.5350   11.8170 H   0  0  0  0  0  0  0  0  0  0  0  0
    0.6040   33.3240   10.5440 H   0  0  0  0  0  0  0  0  0  0  0  0
    0.0150   33.8310    8.9770 H   0  0  0  0  0  0  0  0  0  0  0  0
   -4.2640   31.0390   10.6580 H   0  0  0  0  0  0  0  0  0  0  0  0
   -2.8680   31.2190    8.1160 H   0  0  0  0  0  0  0  0  0  0  0  0
   -1.2030   29.7480    7.0150 H   0  0  0  0  0  0  0  0  0  0  0  0
    1.1760   28.0860    8.1480 H   0  0  0  0  0  0  0  0  0  0  0  0
    3.1130   27.8440    7.1210 H   0  0  0  0  0  0  0  0  0  0  0  0
    5.3640   29.9610    7.5170 H   0  0  0  0  0  0  0  0  0  0  0  0
    7.1330   30.8020    5.9960 H   0  0  0  0  0  0  0  0  0  0  0  0
    7.6790   28.9320    2.4700 H   0  0  0  0  0  0  0  0  0  0  0  0
    4.8150   29.5430    2.6050 H   0  0  0  0  0  0  0  0  0  0  0  0
    3.0470   28.7020    4.1270 H   0  0  0  0  0  0  0  0  0  0  0  0
    1.4680   30.2830   10.3360 H   0  0  0  0  0  0  0  0  0  0  0  0
   -0.1980   31.7540   11.4380 H   0  0  0  0  0  0  0  0  0  0  0  0
  1 37  1  0  0  0  0
  1 38  1  0  0  0  0
  1 39  1  0  0  0  0
  1  2  1  0  0  0  0
  2  3  1  0  0  0  0
  3 40  1  0  0  0  0
  3  4  2  0  0  0  0
  4  5  1  0  0  0  0
  5 41  1  0  0  0  0
  5  6  2  0  0  0  0
  6  2  1  0  0  0  0
  4  7  1  0  0  0  0
  7  8  2  0  0  0  0
  8 42  1  0  0  0  0
  8  9  1  0  0  0  0
  9 10  2  0  0  0  0
 10 11  1  0  0  0  0
 11 43  1  0  0  0  0
 11 44  1  0  0  0  0
 10 12  1  0  0  0  0
 12 13  1  0  0  0  0
 13 14  2  0  0  0  0
 14 45  1  0  0  0  0
 14 15  1  0  0  0  0
 15 16  1  0  0  0  0
 16  7  1  0  0  0  0
 16 12  2  0  0  0  0
 13 17  1  0  0  0  0
 17 18  2  0  0  0  0
 18 46  1  0  0  0  0
 18 19  1  0  0  0  0
 19 47  1  0  0  0  0
 19 20  2  0  0  0  0
 20 21  1  0  0  0  0
 21 48  1  0  0  0  0
 21 22  1  0  0  0  0
 22 23  2  0  0  0  0
 22 24  1  0  0  0  0
 24 49  1  0  0  0  0
 24 25  1  0  0  0  0
 25 26  2  0  0  0  0
 26 50  1  0  0  0  0
 26 27  1  0  0  0  0
 27 51  1  0  0  0  0
 27 28  2  0  0  0  0
 28 29  1  0  0  0  0
 29 30  1  0  0  0  0
 30 52  1  0  0  0  0
 30 31  1  0  0  0  0
 30 32  1  0  0  0  0
 28 33  1  0  0  0  0
 33 53  1  0  0  0  0
 33 34  2  0  0  0  0
 34 25  1  0  0  0  0
 34 54  1  0  0  0  0
 20 35  1  0  0  0  0
 35 55  1  0  0  0  0
 35 36  2  0  0  0  0
 36 17  1  0  0  0  0
 36 56  1  0  0  0  0
M  END
>  <LOGBIO>
5.9000

>  <PRED_LOGBIO>
5.7400

>  <XV_RES>
0.3250

>  <WHL_TMPL>
5

>  <ANCH>
5-18;34-35

$$$$
ROW19
  -MTS-   01071500253D 0   0.00000     0.00000     0

 41 45  0  0  0  0  0  0  0  0999 V2000
    6.2540   27.0530    7.9760 C   0  0  0  0  0  0  0  0  0  0  0  0
    6.6650   25.8210    8.7460 C   0  0  0  0  0  0  0  0  0  0  0  0
    6.9970   24.6460    8.0610 C   0  0  0  0  0  0  0  0  0  0  0  0
    7.3770   23.5040    8.7760 C   0  0  0  0  0  0  0  0  0  0  0  0
    7.4260   23.5370   10.1740 C   0  0  0  0  0  0  0  0  0  0  0  0
    7.0940   24.7120   10.8590 C   0  0  0  0  0  0  0  0  0  0  0  0
    6.7130   25.8540   10.1450 C   0  0  0  0  0  0  0  0  0  0  0  0
    4.7970   27.0470    7.7810 N   0  0  0  0  0  0  0  0  0  0  0  0
    4.0660   26.4660    6.6710 N   0  0  0  0  0  0  0  0  0  0  0  0
    2.8460   26.6620    6.8610 N   0  0  0  0  0  0  0  0  0  0  0  0
    2.6520   27.3590    8.0590 C   0  0  0  0  0  0  0  0  0  0  0  0
    1.3370   27.8560    8.6530 C   0  0  0  0  0  0  0  0  0  0  0  0
    0.5910   27.0840    9.5520 C   0  0  0  0  0  0  0  0  0  0  0  0
   -0.6040   27.5860   10.0820 C   0  0  0  0  0  0  0  0  0  0  0  0
   -1.0530   28.8590    9.7130 C   0  0  0  0  0  0  0  0  0  0  0  0
   -2.1960   29.6080   10.0800 N   0  0  0  0  0  0  0  0  0  0  0  0
   -2.1320   30.8740    9.3760 N   0  0  0  0  0  0  0  0  0  0  0  0
   -1.0400   30.9040    8.6350 C   0  0  0  0  0  0  0  0  0  0  0  0
   -0.3070   29.6320    8.8150 C   0  0  0  0  0  0  0  0  0  0  0  0
    0.8880   29.1300    8.2840 C   0  0  0  0  0  0  0  0  0  0  0  0
    3.8510   27.5880    8.6110 C   0  0  0  0  0  0  0  0  0  0  0  0
    4.1120   28.3100    9.9110 C   0  0  0  0  0  0  0  0  0  0  0  0
    3.5200   27.7570   11.1620 C   0  0  0  0  0  0  0  0  0  0  0  0
    2.9770   29.0130   10.5730 C   0  0  0  0  0  0  0  0  0  0  0  0
    6.7490   27.0570    7.0070 H   0  0  0  0  0  0  0  0  0  0  0  0
    6.5410   27.9420    8.5330 H   0  0  0  0  0  0  0  0  0  0  0  0
    6.9590   24.6210    6.9820 H   0  0  0  0  0  0  0  0  0  0  0  0
    7.6340   22.5970    8.2470 H   0  0  0  0  0  0  0  0  0  0  0  0
    7.7200   22.6560   10.7250 H   0  0  0  0  0  0  0  0  0  0  0  0
    7.1320   24.7370   11.9380 H   0  0  0  0  0  0  0  0  0  0  0  0
    6.4570   26.7610   10.6730 H   0  0  0  0  0  0  0  0  0  0  0  0
    0.9370   26.1010    9.8360 H   0  0  0  0  0  0  0  0  0  0  0  0
   -1.1790   26.9900   10.7760 H   0  0  0  0  0  0  0  0  0  0  0  0
   -2.9230   29.3140   10.7170 H   0  0  0  0  0  0  0  0  0  0  0  0
   -0.7320   31.7240    8.0020 H   0  0  0  0  0  0  0  0  0  0  0  0
    1.4630   29.7250    7.5910 H   0  0  0  0  0  0  0  0  0  0  0  0
    5.1010   28.7610    9.9610 H   0  0  0  0  0  0  0  0  0  0  0  0
    2.9130   26.8580   11.0750 H   0  0  0  0  0  0  0  0  0  0  0  0
    4.1060   27.8430   12.0750 H   0  0  0  0  0  0  0  0  0  0  0  0
    2.0040   28.9610   10.0890 H   0  0  0  0  0  0  0  0  0  0  0  0
    3.1960   29.9460   11.0890 H   0  0  0  0  0  0  0  0  0  0  0  0
  1 25  1  0  0  0  0
  1 26  1  0  0  0  0
  1  2  1  0  0  0  0
  2  3  2  0  0  0  0
  3 27  1  0  0  0  0
  3  4  1  0  0  0  0
  4 28  1  0  0  0  0
  4  5  2  0  0  0  0
  5 29  1  0  0  0  0
  5  6  1  0  0  0  0
  6 30  1  0  0  0  0
  6  7  2  0  0  0  0
  7  2  1  0  0  0  0
  7 31  1  0  0  0  0
  1  8  1  0  0  0  0
  8  9  1  0  0  0  0
  9 10  2  0  0  0  0
 10 11  1  0  0  0  0
 11 12  1  0  0  0  0
 12 13  2  0  0  0  0
 13 32  1  0  0  0  0
 13 14  1  0  0  0  0
 14 33  1  0  0  0  0
 14 15  2  0  0  0  0
 15 16  1  0  0  0  0
 16 34  1  0  0  0  0
 16 17  1  0  0  0  0
 17 18  2  0  0  0  0
 18 35  1  0  0  0  0
 18 19  1  0  0  0  0
 19 15  1  0  0  0  0
 19 20  2  0  0  0  0
 20 12  1  0  0  0  0
 20 36  1  0  0  0  0
 11 21  2  0  0  0  0
 21  8  1  0  0  0  0
 21 22  1  0  0  0  0
 22 37  1  0  0  0  0
 22 23  1  0  0  0  0
 23 38  1  0  0  0  0
 23 39  1  0  0  0  0
 23 24  1  0  0  0  0
 24 22  1  0  0  0  0
 24 40  1  0  0  0  0
 24 41  1  0  0  0  0
M  END
>  <LOGBIO>
5.7000

>  <PRED_LOGBIO>
5.9100

>  <XV_RES>
-0.4510

>  <WHL_TMPL>
18

>  <ANCH>
13-15;20-19

$$$$
ROW20
  -MTS-   01071500253D 0   0.00000     0.00000     0

 40 43  0  0  0  0  0  0  0  0999 V2000
   -6.6800   27.0080    0.7220 C   0  0  0  0  0  0  0  0  0  0  0  0
   -6.8420   27.5130    2.1530 C   0  0  0  0  0  0  0  0  0  0  0  0
   -8.0580   28.4300    2.2340 C   0  0  0  0  0  0  0  0  0  0  0  0
   -7.0370   26.3260    3.0920 C   0  0  0  0  0  0  0  0  0  0  0  0
   -5.6060   28.2780    2.5600 C   0  0  0  0  0  0  0  0  0  0  0  0
   -4.8590   28.9650    1.5950 C   0  0  0  0  0  0  0  0  0  0  0  0
   -3.7130   29.6750    1.9720 C   0  0  0  0  0  0  0  0  0  0  0  0
   -3.3140   29.6990    3.3140 C   0  0  0  0  0  0  0  0  0  0  0  0
   -2.2430   30.3030    3.9830 N   0  0  0  0  0  0  0  0  0  0  0  0
   -2.3130   30.0170    5.2690 C   0  0  0  0  0  0  0  0  0  0  0  0
   -3.4060   29.2280    5.5140 N   0  0  0  0  0  0  0  0  0  0  0  0
   -4.0600   29.0120    4.2780 C   0  0  0  0  0  0  0  0  0  0  0  0
   -5.2060   28.3020    3.9010 C   0  0  0  0  0  0  0  0  0  0  0  0
   -1.3530   30.4800    6.2960 C   0  0  0  0  0  0  0  0  0  0  0  0
   -0.2450   31.1590    6.0620 N   0  0  0  0  0  0  0  0  0  0  0  0
    0.4260   31.4270    7.3190 N   0  0  0  0  0  0  0  0  0  0  0  0
   -0.3600   30.8580    8.3490 C   0  0  0  0  0  0  0  0  0  0  0  0
   -0.1980   30.8120    9.7390 C   0  0  0  0  0  0  0  0  0  0  0  0
   -1.1530   30.1670   10.5340 C   0  0  0  0  0  0  0  0  0  0  0  0
   -2.2690   29.5670    9.9390 C   0  0  0  0  0  0  0  0  0  0  0  0
   -2.4310   29.6130    8.5490 C   0  0  0  0  0  0  0  0  0  0  0  0
   -1.4770   30.2590    7.7540 C   0  0  0  0  0  0  0  0  0  0  0  0
   -6.5410   27.8540    0.0520 H   0  0  0  0  0  0  0  0  0  0  0  0
   -7.5710   26.4560    0.4290 H   0  0  0  0  0  0  0  0  0  0  0  0
   -5.8120   26.3540    0.6640 H   0  0  0  0  0  0  0  0  0  0  0  0
   -7.9200   29.2770    1.5640 H   0  0  0  0  0  0  0  0  0  0  0  0
   -8.9490   27.8780    1.9410 H   0  0  0  0  0  0  0  0  0  0  0  0
   -8.1740   28.7900    3.2540 H   0  0  0  0  0  0  0  0  0  0  0  0
   -6.1700   25.6710    3.0340 H   0  0  0  0  0  0  0  0  0  0  0  0
   -7.9280   25.7740    2.7990 H   0  0  0  0  0  0  0  0  0  0  0  0
   -7.1530   26.6850    4.1120 H   0  0  0  0  0  0  0  0  0  0  0  0
   -5.1670   28.9480    0.5600 H   0  0  0  0  0  0  0  0  0  0  0  0
   -3.1370   30.2050    1.2280 H   0  0  0  0  0  0  0  0  0  0  0  0
   -3.6920   28.8670    6.4130 H   0  0  0  0  0  0  0  0  0  0  0  0
   -5.7830   27.7720    4.6450 H   0  0  0  0  0  0  0  0  0  0  0  0
    1.2940   31.9290    7.4380 H   0  0  0  0  0  0  0  0  0  0  0  0
    0.6630   31.2750   10.1980 H   0  0  0  0  0  0  0  0  0  0  0  0
   -1.0280   30.1310   11.6060 H   0  0  0  0  0  0  0  0  0  0  0  0
   -3.0060   29.0690   10.5520 H   0  0  0  0  0  0  0  0  0  0  0  0
   -3.2920   29.1510    8.0900 H   0  0  0  0  0  0  0  0  0  0  0  0
  1 23  1  0  0  0  0
  1 24  1  0  0  0  0
  1 25  1  0  0  0  0
  1  2  1  0  0  0  0
  2  3  1  0  0  0  0
  3 26  1  0  0  0  0
  3 27  1  0  0  0  0
  3 28  1  0  0  0  0
  2  4  1  0  0  0  0
  4 29  1  0  0  0  0
  4 30  1  0  0  0  0
  4 31  1  0  0  0  0
  2  5  1  0  0  0  0
  5  6  2  0  0  0  0
  6 32  1  0  0  0  0
  6  7  1  0  0  0  0
  7 33  1  0  0  0  0
  7  8  2  0  0  0  0
  8  9  1  0  0  0  0
  9 10  2  0  0  0  0
 10 11  1  0  0  0  0
 11 34  1  0  0  0  0
 11 12  1  0  0  0  0
 12  8  1  0  0  0  0
 12 13  2  0  0  0  0
 13  5  1  0  0  0  0
 13 35  1  0  0  0  0
 10 14  1  0  0  0  0
 14 15  2  0  0  0  0
 15 16  1  0  0  0  0
 16 36  1  0  0  0  0
 16 17  1  0  0  0  0
 17 18  2  0  0  0  0
 18 37  1  0  0  0  0
 18 19  1  0  0  0  0
 19 38  1  0  0  0  0
 19 20  2  0  0  0  0
 20 39  1  0  0  0  0
 20 21  1  0  0  0  0
 21 40  1  0  0  0  0
 21 22  2  0  0  0  0
 22 14  1  0  0  0  0
 22 17  1  0  0  0  0
M  END
>  <LOGBIO>
6.5000

>  <PRED_LOGBIO>
6.3200

>  <XV_RES>
0.0060

>  <WHL_TMPL>
57

>  <ANCH>
21-24;31-29

$$$$
ROW21
  -MTS-   01071500253D 0   0.00000     0.00000     0

 28 32  0  0  0  0  0  0  0  0999 V2000
    2.8290   18.6030    3.1000 S   0  0  0  0  0  0  0  0  0  0  0  0
    2.9170   19.9810    4.1080 C   0  0  0  0  0  0  0  0  0  0  0  0
    2.5960   20.0290    5.4390 N   0  0  0  0  0  0  0  0  0  0  0  0
    2.8260   21.3960    5.8630 N   0  0  0  0  0  0  0  0  0  0  0  0
    3.2550   22.0690    4.8110 C   0  0  0  0  0  0  0  0  0  0  0  0
    3.3200   21.2340    3.7270 N   0  0  0  0  0  0  0  0  0  0  0  0
    3.7380   21.6950    2.5070 C   0  0  0  0  0  0  0  0  0  0  0  0
    3.8680   21.0570    1.3580 N   0  0  0  0  0  0  0  0  0  0  0  0
    4.3480   22.0140    0.3810 N   0  0  0  0  0  0  0  0  0  0  0  0
    4.4760   23.2060    1.0450 C   0  0  0  0  0  0  0  0  0  0  0  0
    5.0180   24.6940    0.3750 S   0  0  0  0  0  0  0  0  0  0  0  0
    4.1010   23.0060    2.3470 N   0  0  0  0  0  0  0  0  0  0  0  0
    4.0530   23.8800    3.4010 C   0  0  0  0  0  0  0  0  0  0  0  0
    4.4330   25.6000    3.5730 S   0  0  0  0  0  0  0  0  0  0  0  0
    4.0390   25.7430    5.2920 C   0  0  0  0  0  0  0  0  0  0  0  0
    3.9830   26.7010    6.4580 C   0  0  0  0  0  0  0  0  0  0  0  0
    3.1710   25.9870    7.5550 C   0  0  0  0  0  0  0  0  0  0  0  0
    3.2750   24.5090    7.1340 C   0  0  0  0  0  0  0  0  0  0  0  0
    3.6430   24.5190    5.6700 C   0  0  0  0  0  0  0  0  0  0  0  0
    3.6510   23.4810    4.6150 C   0  0  0  0  0  0  0  0  0  0  0  0
    2.2650   19.2640    6.0100 H   0  0  0  0  0  0  0  0  0  0  0  0
    4.5480   21.8380   -0.5930 H   0  0  0  0  0  0  0  0  0  0  0  0
    3.4110   27.5700    6.1410 H   0  0  0  0  0  0  0  0  0  0  0  0
    4.9920   26.8760    6.8260 H   0  0  0  0  0  0  0  0  0  0  0  0
    2.1320   26.2950    7.4640 H   0  0  0  0  0  0  0  0  0  0  0  0
    3.6630   26.1240    8.5160 H   0  0  0  0  0  0  0  0  0  0  0  0
    2.2810   24.0740    7.2190 H   0  0  0  0  0  0  0  0  0  0  0  0
    4.0750   24.0370    7.7010 H   0  0  0  0  0  0  0  0  0  0  0  0
  1  2  2  0  0  0  0
  2  3  1  0  0  0  0
  3 21  1  0  0  0  0
  3  4  1  0  0  0  0
  4  5  2  0  0  0  0
  5  6  1  0  0  0  0
  6  2  1  0  0  0  0
  6  7  1  0  0  0  0
  7  8  2  0  0  0  0
  8  9  1  0  0  0  0
  9 22  1  0  0  0  0
  9 10  1  0  0  0  0
 10 11  2  0  0  0  0
 10 12  1  0  0  0  0
 12  7  1  0  0  0  0
 12 13  1  0  0  0  0
 13 14  1  0  0  0  0
 14 15  1  0  0  0  0
 15 16  1  0  0  0  0
 16 23  1  0  0  0  0
 16 24  1  0  0  0  0
 16 17  1  0  0  0  0
 17 25  1  0  0  0  0
 17 26  1  0  0  0  0
 17 18  1  0  0  0  0
 18 27  1  0  0  0  0
 18 28  1  0  0  0  0
 18 19  1  0  0  0  0
 19 15  2  0  0  0  0
 19 20  1  0  0  0  0
 20  5  1  0  0  0  0
 20 13  2  0  0  0  0
M  END
>  <LOGBIO>
5.8000

>  <PRED_LOGBIO>
5.9200

>  <XV_RES>
-0.7120

>  <WHL_TMPL>
40

>  <ANCH>
1-2;14-15

$$$$
ROW23
  -MTS-   01071500253D 0   0.00000     0.00000     0

 43 45  0  0  0  0  0  0  0  0999 V2000
   -1.3960   27.8090   11.9800 C   0  0  0  0  0  0  0  0  0  0  0  0
   -0.3490   26.8330   11.4500 C   0  0  0  0  0  0  0  0  0  0  0  0
   -0.6430   26.6160   10.0680 N   0  0  0  0  0  0  0  0  0  0  0  0
   -0.4760   27.7810    9.3670 C   0  0  0  0  0  0  0  0  0  0  0  0
   -1.1830   28.9160    9.2770 C   0  0  0  0  0  0  0  0  0  0  0  0
   -2.3470   29.3530    9.8520 N   0  0  0  0  0  0  0  0  0  0  0  0
   -2.3100   30.0490   11.0840 C   0  0  0  0  0  0  0  0  0  0  0  0
   -2.1930   31.4440   11.1080 C   0  0  0  0  0  0  0  0  0  0  0  0
   -2.1590   32.1100   12.3390 C   0  0  0  0  0  0  0  0  0  0  0  0
   -2.2380   31.4130   13.4800 N   0  0  0  0  0  0  0  0  0  0  0  0
   -2.3500   30.0780   13.4950 C   0  0  0  0  0  0  0  0  0  0  0  0
   -2.3900   29.3530   12.2960 C   0  0  0  0  0  0  0  0  0  0  0  0
   -0.2270   29.5180    8.3210 C   0  0  0  0  0  0  0  0  0  0  0  0
   -0.1270   30.5840    7.7160 O   0  0  0  0  0  0  0  0  0  0  0  0
    0.5530   28.2650    8.4200 C   0  0  0  0  0  0  0  0  0  0  0  0
    1.5930   27.8230    7.9330 O   0  0  0  0  0  0  0  0  0  0  0  0
   -0.5450   25.5100   12.2090 C   0  0  0  0  0  0  0  0  0  0  0  0
   -1.7290   24.6660   11.7190 C   0  0  0  0  0  0  0  0  0  0  0  0
   -1.7700   23.3460   12.4990 C   0  0  0  0  0  0  0  0  0  0  0  0
   -1.8830   23.6270   14.0040 C   0  0  0  0  0  0  0  0  0  0  0  0
   -0.6870   24.4620   14.4660 C   0  0  0  0  0  0  0  0  0  0  0  0
   -0.6880   25.7880   13.7070 C   0  0  0  0  0  0  0  0  0  0  0  0
   -2.3910   27.4060   11.8000 H   0  0  0  0  0  0  0  0  0  0  0  0
   -1.2940   28.7630   11.4680 H   0  0  0  0  0  0  0  0  0  0  0  0
   -1.2500   27.9530   13.0480 H   0  0  0  0  0  0  0  0  0  0  0  0
    0.6560   27.2200   11.6040 H   0  0  0  0  0  0  0  0  0  0  0  0
   -0.9310   25.7350    9.6680 H   0  0  0  0  0  0  0  0  0  0  0  0
   -3.2310   29.1780    9.3980 H   0  0  0  0  0  0  0  0  0  0  0  0
   -2.1300   32.0010   10.1850 H   0  0  0  0  0  0  0  0  0  0  0  0
   -2.0680   33.1860   12.3680 H   0  0  0  0  0  0  0  0  0  0  0  0
   -2.4110   29.5560   14.4380 H   0  0  0  0  0  0  0  0  0  0  0  0
   -2.4810   28.2770   12.3070 H   0  0  0  0  0  0  0  0  0  0  0  0
    0.3570   24.9180   12.0700 H   0  0  0  0  0  0  0  0  0  0  0  0
   -1.5260   24.4120   10.6810 H   0  0  0  0  0  0  0  0  0  0  0  0
   -2.6490   25.2130   11.9160 H   0  0  0  0  0  0  0  0  0  0  0  0
   -0.8080   22.8620   12.3440 H   0  0  0  0  0  0  0  0  0  0  0  0
   -2.6500   22.7880   12.1860 H   0  0  0  0  0  0  0  0  0  0  0  0
   -1.8070   22.6660   14.5080 H   0  0  0  0  0  0  0  0  0  0  0  0
   -2.7920   24.1980   14.1810 H   0  0  0  0  0  0  0  0  0  0  0  0
    0.2100   23.9250   14.1640 H   0  0  0  0  0  0  0  0  0  0  0  0
   -0.7980   24.6690   15.5280 H   0  0  0  0  0  0  0  0  0  0  0  0
    0.2050   26.3280   14.0140 H   0  0  0  0  0  0  0  0  0  0  0  0
   -1.6410   26.2850   13.8780 H   0  0  0  0  0  0  0  0  0  0  0  0
  1 23  1  0  0  0  0
  1 24  1  0  0  0  0
  1 25  1  0  0  0  0
  1  2  1  0  0  0  0
  2 26  1  0  0  0  0
  2  3  1  0  0  0  0
  3 27  1  0  0  0  0
  3  4  1  0  0  0  0
  4  5  2  0  0  0  0
  5  6  1  0  0  0  0
  6 28  1  0  0  0  0
  6  7  1  0  0  0  0
  7  8  2  0  0  0  0
  8 29  1  0  0  0  0
  8  9  1  0  0  0  0
  9 30  1  0  0  0  0
  9 10  2  0  0  0  0
 10 11  1  0  0  0  0
 11 31  1  0  0  0  0
 11 12  2  0  0  0  0
 12  7  1  0  0  0  0
 12 32  1  0  0  0  0
  5 13  1  0  0  0  0
 13 14  2  0  0  0  0
 13 15  1  0  0  0  0
 15  4  1  0  0  0  0
 15 16  2  0  0  0  0
  2 17  1  0  0  0  0
 17 33  1  0  0  0  0
 17 18  1  0  0  0  0
 18 34  1  0  0  0  0
 18 35  1  0  0  0  0
 18 19  1  0  0  0  0
 19 36  1  0  0  0  0
 19 37  1  0  0  0  0
 19 20  1  0  0  0  0
 20 38  1  0  0  0  0
 20 39  1  0  0  0  0
 20 21  1  0  0  0  0
 21 40  1  0  0  0  0
 21 41  1  0  0  0  0
 21 22  1  0  0  0  0
 22 17  1  0  0  0  0
 22 42  1  0  0  0  0
 22 43  1  0  0  0  0
M  END
>  <LOGBIO>
5.0000

>  <PRED_LOGBIO>
5.2800

>  <XV_RES>
-1.4650

>  <WHL_TMPL>
41

>  <ANCH>
20-34;27-29

$$$$
ROW24
  -MTS-   01071500253D 0   0.00000     0.00000     0

 52 55  0  0  0  0  0  0  0  0999 V2000
   -0.4600   26.0300   10.5910 C   0  0  0  0  0  0  0  0  0  0  0  0
   -0.2290   27.2540    9.3970 C   0  0  0  0  0  0  0  0  0  0  0  0
   -0.8810   28.3430    9.0340 N   0  0  0  0  0  0  0  0  0  0  0  0
   -0.1440   29.0120    7.9800 N   0  0  0  0  0  0  0  0  0  0  0  0
    1.0170   28.2450    7.7210 C   0  0  0  0  0  0  0  0  0  0  0  0
    2.0740   28.4130    6.8180 C   0  0  0  0  0  0  0  0  0  0  0  0
    3.1150   27.4780    6.7770 C   0  0  0  0  0  0  0  0  0  0  0  0
    3.0990   26.3750    7.6390 C   0  0  0  0  0  0  0  0  0  0  0  0
    2.0420   26.2070    8.5420 C   0  0  0  0  0  0  0  0  0  0  0  0
    1.0010   27.1420    8.5830 C   0  0  0  0  0  0  0  0  0  0  0  0
    4.3510   25.3460    7.3160 C   0  0  0  0  0  0  0  0  0  0  0  0
    4.8390   25.1170    6.0240 C   0  0  0  0  0  0  0  0  0  0  0  0
    5.8360   24.2450    5.8160 N   0  0  0  0  0  0  0  0  0  0  0  0
    6.3990   23.5650    6.8240 C   0  0  0  0  0  0  0  0  0  0  0  0
    5.9570   23.7480    8.1390 C   0  0  0  0  0  0  0  0  0  0  0  0
    6.5350   23.0510    9.1680 O   0  0  0  0  0  0  0  0  0  0  0  0
    5.9750   21.7830    9.5180 C   0  0  0  0  0  0  0  0  0  0  0  0
    6.7630   21.1810   10.6800 C   0  0  0  0  0  0  0  0  0  0  0  0
    8.2220   20.9960   10.2650 C   0  0  0  0  0  0  0  0  0  0  0  0
    8.9810   20.4170   11.3830 N   0  0  0  0  0  0  0  0  0  0  0  0
    6.1650   19.8250   11.0530 C   0  0  0  0  0  0  0  0  0  0  0  0
    6.9440   19.2300   12.2020 C   0  0  0  0  0  0  0  0  0  0  0  0
    8.0490   18.4090   11.9480 C   0  0  0  0  0  0  0  0  0  0  0  0
    8.7710   17.8580   13.0130 C   0  0  0  0  0  0  0  0  0  0  0  0
    8.3880   18.1280   14.3320 C   0  0  0  0  0  0  0  0  0  0  0  0
    7.2830   18.9480   14.5870 C   0  0  0  0  0  0  0  0  0  0  0  0
    6.5610   19.5000   13.5210 C   0  0  0  0  0  0  0  0  0  0  0  0
    4.9180   24.6510    8.3910 C   0  0  0  0  0  0  0  0  0  0  0  0
   -1.5230   25.8650   10.7520 H   0  0  0  0  0  0  0  0  0  0  0  0
   -0.0600   25.1080   10.1740 H   0  0  0  0  0  0  0  0  0  0  0  0
    0.0730   26.3900   11.4690 H   0  0  0  0  0  0  0  0  0  0  0  0
   -0.4100   29.8680    7.5150 H   0  0  0  0  0  0  0  0  0  0  0  0
    2.0860   29.2640    6.1530 H   0  0  0  0  0  0  0  0  0  0  0  0
    3.9300   27.6080    6.0810 H   0  0  0  0  0  0  0  0  0  0  0  0
    2.0310   25.3560    9.2060 H   0  0  0  0  0  0  0  0  0  0  0  0
    4.4090   25.6470    5.1870 H   0  0  0  0  0  0  0  0  0  0  0  0
    7.2010   22.8700    6.6190 H   0  0  0  0  0  0  0  0  0  0  0  0
    4.9360   21.9140    9.8130 H   0  0  0  0  0  0  0  0  0  0  0  0
    6.0260   21.1150    8.6600 H   0  0  0  0  0  0  0  0  0  0  0  0
    6.7120   21.8480   11.5370 H   0  0  0  0  0  0  0  0  0  0  0  0
    8.2730   20.3280    9.4070 H   0  0  0  0  0  0  0  0  0  0  0  0
    8.6480   21.9610    9.9990 H   0  0  0  0  0  0  0  0  0  0  0  0
    8.5850   19.5210   11.6300 H   0  0  0  0  0  0  0  0  0  0  0  0
    9.9450   20.2960   11.1080 H   0  0  0  0  0  0  0  0  0  0  0  0
    5.1260   19.9560   11.3490 H   0  0  0  0  0  0  0  0  0  0  0  0
    6.2160   19.1570   10.1960 H   0  0  0  0  0  0  0  0  0  0  0  0
    8.3440   18.2020   10.9300 H   0  0  0  0  0  0  0  0  0  0  0  0
    9.6240   17.2250   12.8170 H   0  0  0  0  0  0  0  0  0  0  0  0
    8.9460   17.7020   15.1540 H   0  0  0  0  0  0  0  0  0  0  0  0
    6.9880   19.1560   15.6040 H   0  0  0  0  0  0  0  0  0  0  0  0
    5.7080   20.1330   13.7180 H   0  0  0  0  0  0  0  0  0  0  0  0
    4.5590   24.8090    9.3970 H   0  0  0  0  0  0  0  0  0  0  0  0
  1 29  1  0  0  0  0
  1 30  1  0  0  0  0
  1 31  1  0  0  0  0
  1  2  1  0  0  0  0
  2  3  2  0  0  0  0
  3  4  1  0  0  0  0
  4 32  1  0  0  0  0
  4  5  1  0  0  0  0
  5  6  2  0  0  0  0
  6 33  1  0  0  0  0
  6  7  1  0  0  0  0
  7 34  1  0  0  0  0
  7  8  2  0  0  0  0
  8  9  1  0  0  0  0
  9 35  1  0  0  0  0
  9 10  2  0  0  0  0
 10  2  1  0  0  0  0
 10  5  1  0  0  0  0
  8 11  1  0  0  0  0
 11 12  2  0  0  0  0
 12 36  1  0  0  0  0
 12 13  1  0  0  0  0
 13 14  2  0  0  0  0
 14 37  1  0  0  0  0
 14 15  1  0  0  0  0
 15 16  1  0  0  0  0
 16 17  1  0  0  0  0
 17 38  1  0  0  0  0
 17 39  1  0  0  0  0
 17 18  1  0  0  0  0
 18 40  1  0  0  0  0
 18 19  1  0  0  0  0
 19 41  1  0  0  0  0
 19 42  1  0  0  0  0
 19 20  1  0  0  0  0
 20 43  1  0  0  0  0
 20 44  1  0  0  0  0
 18 21  1  0  0  0  0
 21 45  1  0  0  0  0
 21 46  1  0  0  0  0
 21 22  1  0  0  0  0
 22 23  2  0  0  0  0
 23 47  1  0  0  0  0
 23 24  1  0  0  0  0
 24 48  1  0  0  0  0
 24 25  2  0  0  0  0
 25 49  1  0  0  0  0
 25 26  1  0  0  0  0
 26 50  1  0  0  0  0
 26 27  2  0  0  0  0
 27 22  1  0  0  0  0
 27 51  1  0  0  0  0
 15 28  2  0  0  0  0
 28 11  1  0  0  0  0
 28 52  1  0  0  0  0
M  END
>  <LOGBIO>
6.4000

>  <PRED_LOGBIO>
6.2200

>  <XV_RES>
0.2910

>  <WHL_TMPL>
36

>  <ANCH>
9-18;9-17

$$$$
ROW25
  -MTS-   01071500253D 0   0.00000     0.00000     0

 34 37  0  0  0  0  0  0  0  0999 V2000
    5.3530   27.0680    5.9260 C   0  0  0  0  0  0  0  0  0  0  0  0
    4.3710   27.0290    7.0190 N   0  0  0  0  0  0  0  0  0  0  0  0
    3.5680   28.0700    7.4050 C   0  0  0  0  0  0  0  0  0  0  0  0
    2.7900   27.7020    8.4320 C   0  0  0  0  0  0  0  0  0  0  0  0
    1.2380   28.0510    8.8640 C   0  0  0  0  0  0  0  0  0  0  0  0
    0.7170   27.5200    9.9780 C   0  0  0  0  0  0  0  0  0  0  0  0
    1.3800   26.6070   10.9370 C   0  0  0  0  0  0  0  0  0  0  0  0
    2.5340   26.1900   10.8510 O   0  0  0  0  0  0  0  0  0  0  0  0
    0.5180   26.3120   11.9060 N   0  0  0  0  0  0  0  0  0  0  0  0
   -0.7220   26.9620   11.6960 C   0  0  0  0  0  0  0  0  0  0  0  0
   -1.9150   26.9620   12.4280 C   0  0  0  0  0  0  0  0  0  0  0  0
   -2.9980   27.7170   11.9640 C   0  0  0  0  0  0  0  0  0  0  0  0
   -2.8550   28.4500   10.7790 C   0  0  0  0  0  0  0  0  0  0  0  0
   -1.7000   28.4310   10.0990 N   0  0  0  0  0  0  0  0  0  0  0  0
   -0.6460   27.7170   10.5190 C   0  0  0  0  0  0  0  0  0  0  0  0
    3.1090   26.2930    8.7520 C   0  0  0  0  0  0  0  0  0  0  0  0
    2.6390   25.3780    9.7020 C   0  0  0  0  0  0  0  0  0  0  0  0
    3.1630   24.0810    9.7430 C   0  0  0  0  0  0  0  0  0  0  0  0
    4.1580   23.6980    8.8350 C   0  0  0  0  0  0  0  0  0  0  0  0
    4.6280   24.6130    7.8850 C   0  0  0  0  0  0  0  0  0  0  0  0
    4.1030   25.9110    7.8440 C   0  0  0  0  0  0  0  0  0  0  0  0
    5.7390   28.0790    5.8210 H   0  0  0  0  0  0  0  0  0  0  0  0
    4.8730   26.7650    4.9970 H   0  0  0  0  0  0  0  0  0  0  0  0
    6.1720   26.3880    6.1500 H   0  0  0  0  0  0  0  0  0  0  0  0
    3.5630   29.0480    6.9470 H   0  0  0  0  0  0  0  0  0  0  0  0
    0.6410   28.7080    8.2490 H   0  0  0  0  0  0  0  0  0  0  0  0
    0.7210   25.7060   12.6880 H   0  0  0  0  0  0  0  0  0  0  0  0
   -1.9980   26.3870   13.3390 H   0  0  0  0  0  0  0  0  0  0  0  0
   -3.9290   27.7340   12.5100 H   0  0  0  0  0  0  0  0  0  0  0  0
   -3.6830   29.0370   10.4100 H   0  0  0  0  0  0  0  0  0  0  0  0
    1.8720   25.6730   10.4020 H   0  0  0  0  0  0  0  0  0  0  0  0
    2.8000   23.3750   10.4750 H   0  0  0  0  0  0  0  0  0  0  0  0
    4.5620   22.6970    8.8670 H   0  0  0  0  0  0  0  0  0  0  0  0
    5.3950   24.3180    7.1850 H   0  0  0  0  0  0  0  0  0  0  0  0
  1 22  1  0  0  0  0
  1 23  1  0  0  0  0
  1 24  1  0  0  0  0
  1  2  1  0  0  0  0
  2  3  1  0  0  0  0
  3 25  1  0  0  0  0
  3  4  2  0  0  0  0
  4  5  1  0  0  0  0
  5 26  1  0  0  0  0
  5  6  2  0  0  0  0
  6  7  1  0  0  0  0
  7  8  2  0  0  0  0
  7  9  1  0  0  0  0
  9 27  1  0  0  0  0
  9 10  1  0  0  0  0
 10 11  2  0  0  0  0
 11 28  1  0  0  0  0
 11 12  1  0  0  0  0
 12 29  1  0  0  0  0
 12 13  2  0  0  0  0
 13 30  1  0  0  0  0
 13 14  1  0  0  0  0
 14 15  2  0  0  0  0
 15  6  1  0  0  0  0
 15 10  1  0  0  0  0
  4 16  1  0  0  0  0
 16 17  2  0  0  0  0
 17 31  1  0  0  0  0
 17 18  1  0  0  0  0
 18 32  1  0  0  0  0
 18 19  2  0  0  0  0
 19 33  1  0  0  0  0
 19 20  1  0  0  0  0
 20 34  1  0  0  0  0
 20 21  2  0  0  0  0
 21  2  1  0  0  0  0
 21 16  1  0  0  0  0
M  END
>  <LOGBIO>
6.2000

>  <PRED_LOGBIO>
5.7800

>  <XV_RES>
1.0780

>  <WHL_TMPL>
26

>  <ANCH>
14-15;25-26

$$$$
ROW26
  -MTS-   01071500253D 0   0.00000     0.00000     0

 40 42  0  0  0  0  0  0  0  0999 V2000
   -0.5240   33.5720    9.3790 C   0  0  0  0  0  0  0  0  0  0  0  0
   -1.4970   32.6780    8.6160 C   0  0  0  0  0  0  0  0  0  0  0  0
   -1.2870   31.2410    9.0260 C   0  0  0  0  0  0  0  0  0  0  0  0
   -1.9060   30.6060   10.0310 C   0  0  0  0  0  0  0  0  0  0  0  0
   -1.4700   29.3100   10.1160 N   0  0  0  0  0  0  0  0  0  0  0  0
   -0.5070   29.0800    9.1050 C   0  0  0  0  0  0  0  0  0  0  0  0
    0.2190   28.0110    8.7510 N   0  0  0  0  0  0  0  0  0  0  0  0
    1.0820   28.0620    7.7280 C   0  0  0  0  0  0  0  0  0  0  0  0
    1.2230   29.2620    7.0200 C   0  0  0  0  0  0  0  0  0  0  0  0
    0.5010   30.3360    7.3680 N   0  0  0  0  0  0  0  0  0  0  0  0
   -0.3610   30.2760    8.3920 C   0  0  0  0  0  0  0  0  0  0  0  0
   -2.9160   31.2180   10.9230 C   0  0  0  0  0  0  0  0  0  0  0  0
   -4.0740   30.6130   11.3560 C   0  0  0  0  0  0  0  0  0  0  0  0
   -4.9340   31.2620   12.2180 C   0  0  0  0  0  0  0  0  0  0  0  0
   -4.6560   32.5310   12.6680 C   0  0  0  0  0  0  0  0  0  0  0  0
   -3.5010   33.1490   12.2430 C   0  0  0  0  0  0  0  0  0  0  0  0
   -2.6480   32.4920   11.3890 C   0  0  0  0  0  0  0  0  0  0  0  0
   -5.5400   33.1710   13.5430 C   0  0  0  0  0  0  0  0  0  0  0  0
   -7.0310   32.9800   13.2820 C   0  0  0  0  0  0  0  0  0  0  0  0
   -5.2880   34.6630   13.3440 C   0  0  0  0  0  0  0  0  0  0  0  0
   -5.2540   32.8250   14.9010 O   0  0  0  0  0  0  0  0  0  0  0  0
   -0.7000   33.4710   10.4480 H   0  0  0  0  0  0  0  0  0  0  0  0
   -0.6750   34.6090    9.0830 H   0  0  0  0  0  0  0  0  0  0  0  0
    0.4980   33.2750    9.1500 H   0  0  0  0  0  0  0  0  0  0  0  0
   -2.5180   32.9760    8.8450 H   0  0  0  0  0  0  0  0  0  0  0  0
   -1.3200   32.7800    7.5470 H   0  0  0  0  0  0  0  0  0  0  0  0
   -1.7860   28.6280   10.7910 H   0  0  0  0  0  0  0  0  0  0  0  0
    1.6610   27.1920    7.4540 H   0  0  0  0  0  0  0  0  0  0  0  0
    1.9140   29.3220    6.1920 H   0  0  0  0  0  0  0  0  0  0  0  0
   -4.3130   29.6160   11.0160 H   0  0  0  0  0  0  0  0  0  0  0  0
   -5.8370   30.7670   12.5430 H   0  0  0  0  0  0  0  0  0  0  0  0
   -3.2660   34.1480   12.5800 H   0  0  0  0  0  0  0  0  0  0  0  0
   -1.7410   32.9860   11.0720 H   0  0  0  0  0  0  0  0  0  0  0  0
   -7.2770   33.3560   12.2910 H   0  0  0  0  0  0  0  0  0  0  0  0
   -7.6030   33.5270   14.0290 H   0  0  0  0  0  0  0  0  0  0  0  0
   -7.2770   31.9220   13.3400 H   0  0  0  0  0  0  0  0  0  0  0  0
   -5.4870   34.9290   12.3080 H   0  0  0  0  0  0  0  0  0  0  0  0
   -5.9450   35.2320   13.9980 H   0  0  0  0  0  0  0  0  0  0  0  0
   -4.2520   34.8910   13.5840 H   0  0  0  0  0  0  0  0  0  0  0  0
   -5.8670   33.2680   15.5090 H   0  0  0  0  0  0  0  0  0  0  0  0
  1 22  1  0  0  0  0
  1 23  1  0  0  0  0
  1 24  1  0  0  0  0
  1  2  1  0  0  0  0
  2 25  1  0  0  0  0
  2 26  1  0  0  0  0
  2  3  1  0  0  0  0
  3  4  2  0  0  0  0
  4  5  1  0  0  0  0
  5 27  1  0  0  0  0
  5  6  1  0  0  0  0
  6  7  1  0  0  0  0
  7  8  2  0  0  0  0
  8 28  1  0  0  0  0
  8  9  1  0  0  0  0
  9 29  1  0  0  0  0
  9 10  2  0  0  0  0
 10 11  1  0  0  0  0
 11  3  1  0  0  0  0
 11  6  2  0  0  0  0
  4 12  1  0  0  0  0
 12 13  2  0  0  0  0
 13 30  1  0  0  0  0
 13 14  1  0  0  0  0
 14 31  1  0  0  0  0
 14 15  2  0  0  0  0
 15 16  1  0  0  0  0
 16 32  1  0  0  0  0
 16 17  2  0  0  0  0
 17 12  1  0  0  0  0
 17 33  1  0  0  0  0
 15 18  1  0  0  0  0
 18 19  1  0  0  0  0
 19 34  1  0  0  0  0
 19 35  1  0  0  0  0
 19 36  1  0  0  0  0
 18 20  1  0  0  0  0
 20 37  1  0  0  0  0
 20 38  1  0  0  0  0
 20 39  1  0  0  0  0
 18 21  1  0  0  0  0
 21 40  1  0  0  0  0
M  END
>  <LOGBIO>
6.4000

>  <PRED_LOGBIO>
6.3100

>  <XV_RES>
1.0500

>  <WHL_TMPL>
57

>  <ANCH>
1-14;28-20

$$$$
ROW28
  -MTS-   01071500253D 0   0.00000     0.00000     0

 49 52  0  0  0  0  0  0  0  0999 V2000
   -0.4600   26.0300   10.5910 C   0  0  0  0  0  0  0  0  0  0  0  0
   -0.2290   27.2540    9.3970 C   0  0  0  0  0  0  0  0  0  0  0  0
   -0.8810   28.3430    9.0340 N   0  0  0  0  0  0  0  0  0  0  0  0
   -0.1440   29.0120    7.9800 N   0  0  0  0  0  0  0  0  0  0  0  0
    1.0170   28.2450    7.7210 C   0  0  0  0  0  0  0  0  0  0  0  0
    2.0740   28.4130    6.8180 C   0  0  0  0  0  0  0  0  0  0  0  0
    3.1150   27.4780    6.7770 C   0  0  0  0  0  0  0  0  0  0  0  0
    3.0990   26.3750    7.6390 C   0  0  0  0  0  0  0  0  0  0  0  0
    2.0420   26.2070    8.5420 C   0  0  0  0  0  0  0  0  0  0  0  0
    1.0010   27.1420    8.5830 C   0  0  0  0  0  0  0  0  0  0  0  0
    4.3510   25.3460    7.3160 C   0  0  0  0  0  0  0  0  0  0  0  0
    4.8390   25.1170    6.0240 C   0  0  0  0  0  0  0  0  0  0  0  0
    5.8360   24.2450    5.8160 N   0  0  0  0  0  0  0  0  0  0  0  0
    6.3990   23.5650    6.8240 C   0  0  0  0  0  0  0  0  0  0  0  0
    5.9570   23.7480    8.1390 C   0  0  0  0  0  0  0  0  0  0  0  0
    6.5350   23.0510    9.1680 O   0  0  0  0  0  0  0  0  0  0  0  0
    5.9750   21.7830    9.5180 C   0  0  0  0  0  0  0  0  0  0  0  0
    6.7630   21.1810   10.6800 C   0  0  0  0  0  0  0  0  0  0  0  0
    8.1670   21.0030   10.2800 N   0  0  0  0  0  0  0  0  0  0  0  0
    6.1650   19.8250   11.0530 C   0  0  0  0  0  0  0  0  0  0  0  0
    6.9440   19.2300   12.2020 C   0  0  0  0  0  0  0  0  0  0  0  0
    6.5610   19.5000   13.5220 C   0  0  0  0  0  0  0  0  0  0  0  0
    7.2830   18.9480   14.5860 C   0  0  0  0  0  0  0  0  0  0  0  0
    8.3890   18.1280   14.3320 C   0  0  0  0  0  0  0  0  0  0  0  0
    9.2860   17.4420   15.6560 Cl  0  0  0  0  0  0  0  0  0  0  0  0
    8.7710   17.8580   13.0130 C   0  0  0  0  0  0  0  0  0  0  0  0
   10.1450   16.8380   12.6960 Cl  0  0  0  0  0  0  0  0  0  0  0  0
    8.0490   18.4090   11.9480 C   0  0  0  0  0  0  0  0  0  0  0  0
    4.9180   24.6510    8.3910 C   0  0  0  0  0  0  0  0  0  0  0  0
   -1.5230   25.8650   10.7520 H   0  0  0  0  0  0  0  0  0  0  0  0
   -0.0600   25.1080   10.1740 H   0  0  0  0  0  0  0  0  0  0  0  0
    0.0730   26.3900   11.4690 H   0  0  0  0  0  0  0  0  0  0  0  0
   -0.4100   29.8680    7.5150 H   0  0  0  0  0  0  0  0  0  0  0  0
    2.0860   29.2640    6.1530 H   0  0  0  0  0  0  0  0  0  0  0  0
    3.9300   27.6080    6.0810 H   0  0  0  0  0  0  0  0  0  0  0  0
    2.0310   25.3560    9.2060 H   0  0  0  0  0  0  0  0  0  0  0  0
    4.4090   25.6470    5.1870 H   0  0  0  0  0  0  0  0  0  0  0  0
    7.2010   22.8700    6.6190 H   0  0  0  0  0  0  0  0  0  0  0  0
    4.9360   21.9140    9.8130 H   0  0  0  0  0  0  0  0  0  0  0  0
    6.0260   21.1150    8.6600 H   0  0  0  0  0  0  0  0  0  0  0  0
    6.7120   21.8480   11.5370 H   0  0  0  0  0  0  0  0  0  0  0  0
    8.5620   21.8990   10.0340 H   0  0  0  0  0  0  0  0  0  0  0  0
    8.6880   20.6050   11.0490 H   0  0  0  0  0  0  0  0  0  0  0  0
    5.1260   19.9560   11.3490 H   0  0  0  0  0  0  0  0  0  0  0  0
    6.2160   19.1570   10.1960 H   0  0  0  0  0  0  0  0  0  0  0  0
    5.7090   20.1330   13.7180 H   0  0  0  0  0  0  0  0  0  0  0  0
    6.9880   19.1560   15.6040 H   0  0  0  0  0  0  0  0  0  0  0  0
    8.3440   18.2020   10.9300 H   0  0  0  0  0  0  0  0  0  0  0  0
    4.5590   24.8090    9.3970 H   0  0  0  0  0  0  0  0  0  0  0  0
  1 30  1  0  0  0  0
  1 31  1  0  0  0  0
  1 32  1  0  0  0  0
  1  2  1  0  0  0  0
  2  3  2  0  0  0  0
  3  4  1  0  0  0  0
  4 33  1  0  0  0  0
  4  5  1  0  0  0  0
  5  6  2  0  0  0  0
  6 34  1  0  0  0  0
  6  7  1  0  0  0  0
  7 35  1  0  0  0  0
  7  8  2  0  0  0  0
  8  9  1  0  0  0  0
  9 36  1  0  0  0  0
  9 10  2  0  0  0  0
 10  2  1  0  0  0  0
 10  5  1  0  0  0  0
  8 11  1  0  0  0  0
 11 12  2  0  0  0  0
 12 37  1  0  0  0  0
 12 13  1  0  0  0  0
 13 14  2  0  0  0  0
 14 38  1  0  0  0  0
 14 15  1  0  0  0  0
 15 16  1  0  0  0  0
 16 17  1  0  0  0  0
 17 39  1  0  0  0  0
 17 40  1  0  0  0  0
 17 18  1  0  0  0  0
 18 41  1  0  0  0  0
 18 19  1  0  0  0  0
 19 42  1  0  0  0  0
 19 43  1  0  0  0  0
 18 20  1  0  0  0  0
 20 44  1  0  0  0  0
 20 45  1  0  0  0  0
 20 21  1  0  0  0  0
 21 22  2  0  0  0  0
 22 46  1  0  0  0  0
 22 23  1  0  0  0  0
 23 47  1  0  0  0  0
 23 24  2  0  0  0  0
 24 25  1  0  0  0  0
 24 26  1  0  0  0  0
 26 27  1  0  0  0  0
 26 28  2  0  0  0  0
 28 21  1  0  0  0  0
 28 48  1  0  0  0  0
 15 29  2  0  0  0  0
 29 11  1  0  0  0  0
 29 49  1  0  0  0  0
M  END
>  <LOGBIO>
6.4000

>  <PRED_LOGBIO>
6.2400

>  <XV_RES>
0.2690

>  <WHL_TMPL>
36

>  <ANCH>
9-18;9-17

$$$$
ROW29
  -MTS-   01071500253D 0   0.00000     0.00000     0

 33 36  0  0  0  0  0  0  0  0999 V2000
   -1.5910   24.3010    9.7230 O   0  5  0  0  0  0  0  0  0  0  0  0
   -1.0960   25.2770   10.4260 N   0  3  0  0  0  0  0  0  0  0  0  0
   -0.3510   25.0330   11.3890 O   0  0  0  0  0  0  0  0  0  0  0  0
   -1.4050   26.6170   10.0920 C   0  0  0  0  0  0  0  0  0  0  0  0
   -2.5220   27.2400   10.6620 C   0  0  0  0  0  0  0  0  0  0  0  0
   -2.8290   28.5650   10.3320 C   0  0  0  0  0  0  0  0  0  0  0  0
   -2.0180   29.2680    9.4330 C   0  0  0  0  0  0  0  0  0  0  0  0
   -2.0740   30.5860    8.9200 N   0  0  0  0  0  0  0  0  0  0  0  0
   -1.0240   30.7720    8.0590 C   0  0  0  0  0  0  0  0  0  0  0  0
   -0.2850   29.6580    7.9780 C   0  0  0  0  0  0  0  0  0  0  0  0
    0.9390   29.5890    7.0950 C   0  0  0  0  0  0  0  0  0  0  0  0
    1.9470   30.5010    7.7530 C   0  0  0  0  0  0  0  0  0  0  0  0
    2.9450   30.0300    8.2950 O   0  0  0  0  0  0  0  0  0  0  0  0
    1.7500   31.8170    7.7430 N   0  0  0  0  0  0  0  0  0  0  0  0
    0.6330   32.4460    7.1450 C   0  0  0  0  0  0  0  0  0  0  0  0
    0.9140   33.5870    6.3830 C   0  0  0  0  0  0  0  0  0  0  0  0
   -0.1230   34.2680    5.7340 C   0  0  0  0  0  0  0  0  0  0  0  0
   -1.4400   33.8080    5.8450 C   0  0  0  0  0  0  0  0  0  0  0  0
   -1.7210   32.6670    6.6070 C   0  0  0  0  0  0  0  0  0  0  0  0
   -0.6850   31.9860    7.2560 C   0  0  0  0  0  0  0  0  0  0  0  0
   -0.9010   28.6450    8.8630 C   0  0  0  0  0  0  0  0  0  0  0  0
   -0.5950   27.3190    9.1930 C   0  0  0  0  0  0  0  0  0  0  0  0
   -3.1480   26.6980   11.3560 H   0  0  0  0  0  0  0  0  0  0  0  0
   -3.6900   29.0460   10.7710 H   0  0  0  0  0  0  0  0  0  0  0  0
   -2.7740   31.2760    9.1500 H   0  0  0  0  0  0  0  0  0  0  0  0
    0.6780   30.0240    6.1330 H   0  0  0  0  0  0  0  0  0  0  0  0
    1.3230   28.5720    7.0940 H   0  0  0  0  0  0  0  0  0  0  0  0
    2.4400   32.4030    8.1910 H   0  0  0  0  0  0  0  0  0  0  0  0
    1.9300   33.9420    6.2970 H   0  0  0  0  0  0  0  0  0  0  0  0
    0.0940   35.1480    5.1460 H   0  0  0  0  0  0  0  0  0  0  0  0
   -2.2400   34.3330    5.3440 H   0  0  0  0  0  0  0  0  0  0  0  0
   -2.7370   32.3120    6.6930 H   0  0  0  0  0  0  0  0  0  0  0  0
    0.2670   26.8390    8.7540 H   0  0  0  0  0  0  0  0  0  0  0  0
  1  2  1  0  0  0  0
  2  3  2  0  0  0  0
  2  4  1  0  0  0  0
  4  5  2  0  0  0  0
  5 23  1  0  0  0  0
  5  6  1  0  0  0  0
  6 24  1  0  0  0  0
  6  7  2  0  0  0  0
  7  8  1  0  0  0  0
  8 25  1  0  0  0  0
  8  9  1  0  0  0  0
  9 10  2  0  0  0  0
 10 11  1  0  0  0  0
 11 26  1  0  0  0  0
 11 27  1  0  0  0  0
 11 12  1  0  0  0  0
 12 13  2  0  0  0  0
 12 14  1  0  0  0  0
 14 28  1  0  0  0  0
 14 15  1  0  0  0  0
 15 16  2  0  0  0  0
 16 29  1  0  0  0  0
 16 17  1  0  0  0  0
 17 30  1  0  0  0  0
 17 18  2  0  0  0  0
 18 31  1  0  0  0  0
 18 19  1  0  0  0  0
 19 32  1  0  0  0  0
 19 20  2  0  0  0  0
 20  9  1  0  0  0  0
 20 15  1  0  0  0  0
 10 21  1  0  0  0  0
 21  7  1  0  0  0  0
 21 22  2  0  0  0  0
 22  4  1  0  0  0  0
 22 33  1  0  0  0  0
M  CHG  2   1  -1   2   1
M  END
>  <LOGBIO>
7.7000

>  <PRED_LOGBIO>
7.2700

>  <XV_RES>
1.7370

>  <WHL_TMPL>
1

>  <ANCH>
21-35;31-13

$$$$
ROW30
  -MTS-   01071500253D 0   0.00000     0.00000     0

 37 39  0  0  0  0  0  0  0  0999 V2000
    4.4520   22.5660    8.5500 C   0  0  0  0  0  0  0  0  0  0  0  0
    5.9690   22.7130    8.4670 C   0  0  0  0  0  0  0  0  0  0  0  0
    6.5470   24.0510    7.7140 S   0  0  0  0  0  0  0  0  0  0  0  0
    6.9920   23.6890    6.3290 O   0  0  0  0  0  0  0  0  0  0  0  0
    7.7010   24.5910    8.4850 O   0  0  0  0  0  0  0  0  0  0  0  0
    5.2810   25.2930    7.6280 C   0  0  0  0  0  0  0  0  0  0  0  0
    5.3310   26.2900    6.6350 C   0  0  0  0  0  0  0  0  0  0  0  0
    4.3440   27.2850    6.5900 C   0  0  0  0  0  0  0  0  0  0  0  0
    3.3210   27.2790    7.5320 C   0  0  0  0  0  0  0  0  0  0  0  0
    3.2920   26.2980    8.5280 C   0  0  0  0  0  0  0  0  0  0  0  0
    4.2680   25.3110    8.5740 C   0  0  0  0  0  0  0  0  0  0  0  0
    2.2610   28.3120    7.5090 C   0  0  0  0  0  0  0  0  0  0  0  0
    2.4140   29.4680    6.7340 C   0  0  0  0  0  0  0  0  0  0  0  0
    1.4560   30.4040    6.7110 N   0  0  0  0  0  0  0  0  0  0  0  0
    0.3250   30.2750    7.4200 C   0  0  0  0  0  0  0  0  0  0  0  0
    0.1110   29.1430    8.2150 C   0  0  0  0  0  0  0  0  0  0  0  0
   -1.1700   28.5510    9.2830 S   0  0  0  0  0  0  0  0  0  0  0  0
   -0.4010   27.0300    9.7600 C   0  0  0  0  0  0  0  0  0  0  0  0
    0.7790   26.9870    9.1260 C   0  0  0  0  0  0  0  0  0  0  0  0
    1.0920   28.1460    8.2610 C   0  0  0  0  0  0  0  0  0  0  0  0
   -0.9520   26.0070   10.6770 C   0  0  0  0  0  0  0  0  0  0  0  0
   -1.6420   25.0910   10.2340 O   0  0  0  0  0  0  0  0  0  0  0  0
   -0.7020   26.0790   11.9820 N   0  0  0  0  0  0  0  0  0  0  0  0
    4.0350   23.4110    9.0930 H   0  0  0  0  0  0  0  0  0  0  0  0
    4.2050   21.6430    9.0690 H   0  0  0  0  0  0  0  0  0  0  0  0
    4.0350   22.5400    7.5450 H   0  0  0  0  0  0  0  0  0  0  0  0
    6.3030   21.8770    7.8570 H   0  0  0  0  0  0  0  0  0  0  0  0
    6.3580   22.7360    9.4830 H   0  0  0  0  0  0  0  0  0  0  0  0
    6.1300   26.2880    5.9080 H   0  0  0  0  0  0  0  0  0  0  0  0
    4.3780   28.0510    5.8290 H   0  0  0  0  0  0  0  0  0  0  0  0
    2.5050   26.3080    9.2670 H   0  0  0  0  0  0  0  0  0  0  0  0
    4.2380   24.5570    9.3470 H   0  0  0  0  0  0  0  0  0  0  0  0
    3.3110   29.6060    6.1500 H   0  0  0  0  0  0  0  0  0  0  0  0
   -0.4250   31.0500    7.3770 H   0  0  0  0  0  0  0  0  0  0  0  0
    1.4600   26.1570    9.2410 H   0  0  0  0  0  0  0  0  0  0  0  0
   -0.1350   26.8320   12.3460 H   0  0  0  0  0  0  0  0  0  0  0  0
   -1.0780   25.3820   12.6080 H   0  0  0  0  0  0  0  0  0  0  0  0
  1 24  1  0  0  0  0
  1 25  1  0  0  0  0
  1 26  1  0  0  0  0
  1  2  1  0  0  0  0
  2 27  1  0  0  0  0
  2 28  1  0  0  0  0
  2  3  1  0  0  0  0
  3  4  2  0  0  0  0
  3  5  2  0  0  0  0
  3  6  1  0  0  0  0
  6  7  2  0  0  0  0
  7 29  1  0  0  0  0
  7  8  1  0  0  0  0
  8 30  1  0  0  0  0
  8  9  2  0  0  0  0
  9 10  1  0  0  0  0
 10 31  1  0  0  0  0
 10 11  2  0  0  0  0
 11  6  1  0  0  0  0
 11 32  1  0  0  0  0
  9 12  1  0  0  0  0
 12 13  2  0  0  0  0
 13 33  1  0  0  0  0
 13 14  1  0  0  0  0
 14 15  2  0  0  0  0
 15 34  1  0  0  0  0
 15 16  1  0  0  0  0
 16 17  1  0  0  0  0
 17 18  1  0  0  0  0
 18 19  2  0  0  0  0
 19 35  1  0  0  0  0
 19 20  1  0  0  0  0
 20 12  1  0  0  0  0
 20 16  2  0  0  0  0
 18 21  1  0  0  0  0
 21 22  2  0  0  0  0
 21 23  1  0  0  0  0
 23 36  1  0  0  0  0
 23 37  1  0  0  0  0
M  END
>  <LOGBIO>
6.0000

>  <PRED_LOGBIO>
5.9900

>  <XV_RES>
0.0690

>  <WHL_TMPL>
48

>  <ANCH>
8-26;16-14

$$$$
ROW31
  -MTS-   01071500253D 0   0.00000     0.00000     0

 41 44  0  0  0  0  0  0  0  0999 V2000
   -1.6700   31.0360    9.0090 O   0  0  0  0  0  0  0  0  0  0  0  0
   -0.6680   30.6460    8.4110 C   0  0  0  0  0  0  0  0  0  0  0  0
   -0.1240   31.4310    7.4850 N   0  0  0  0  0  0  0  0  0  0  0  0
    1.0730   31.0310    6.7310 C   0  0  0  0  0  0  0  0  0  0  0  0
    1.6770   29.6530    7.0610 C   0  0  0  0  0  0  0  0  0  0  0  0
    0.9840   28.8400    8.1290 C   0  0  0  0  0  0  0  0  0  0  0  0
    1.2780   27.6010    8.6330 N   0  0  0  0  0  0  0  0  0  0  0  0
    0.3580   27.2760    9.5940 C   0  0  0  0  0  0  0  0  0  0  0  0
   -0.5190   28.2820    9.7160 C   0  0  0  0  0  0  0  0  0  0  0  0
   -0.1050   29.3190    8.7450 C   0  0  0  0  0  0  0  0  0  0  0  0
    0.3350   26.0180   10.3730 C   0  0  0  0  0  0  0  0  0  0  0  0
    1.5280   25.3510   10.6800 C   0  0  0  0  0  0  0  0  0  0  0  0
    1.4810   24.1620   11.4170 C   0  0  0  0  0  0  0  0  0  0  0  0
    0.3020   23.6720   11.8230 N   0  0  0  0  0  0  0  0  0  0  0  0
   -0.8580   24.2840   11.5470 C   0  0  0  0  0  0  0  0  0  0  0  0
   -2.1300   23.6950   12.0230 C   0  0  0  0  0  0  0  0  0  0  0  0
   -2.7920   22.8200   11.2530 C   0  0  0  0  0  0  0  0  0  0  0  0
   -4.0630   22.2300   11.7290 C   0  0  0  0  0  0  0  0  0  0  0  0
   -4.0510   21.0380   12.4630 C   0  0  0  0  0  0  0  0  0  0  0  0
   -5.2530   20.4810   12.9130 C   0  0  0  0  0  0  0  0  0  0  0  0
   -6.4690   21.1150   12.6280 C   0  0  0  0  0  0  0  0  0  0  0  0
   -6.4810   22.3060   11.8940 C   0  0  0  0  0  0  0  0  0  0  0  0
   -5.2780   22.8640   11.4440 C   0  0  0  0  0  0  0  0  0  0  0  0
   -0.8780   25.4760   10.8130 C   0  0  0  0  0  0  0  0  0  0  0  0
   -0.5460   32.3280    7.2940 H   0  0  0  0  0  0  0  0  0  0  0  0
    1.8390   31.7510    7.0100 H   0  0  0  0  0  0  0  0  0  0  0  0
    0.8180   31.0250    5.6740 H   0  0  0  0  0  0  0  0  0  0  0  0
    2.6660   29.8650    7.4620 H   0  0  0  0  0  0  0  0  0  0  0  0
    1.6700   29.0680    6.1440 H   0  0  0  0  0  0  0  0  0  0  0  0
    2.0510   27.0190    8.3420 H   0  0  0  0  0  0  0  0  0  0  0  0
   -1.3620   28.3270   10.3900 H   0  0  0  0  0  0  0  0  0  0  0  0
    2.4750   25.7500   10.3500 H   0  0  0  0  0  0  0  0  0  0  0  0
    2.3950   23.6400   11.6590 H   0  0  0  0  0  0  0  0  0  0  0  0
   -2.5240   23.9690   12.9900 H   0  0  0  0  0  0  0  0  0  0  0  0
   -2.3970   22.5450   10.2860 H   0  0  0  0  0  0  0  0  0  0  0  0
   -3.1130   20.5490   12.6830 H   0  0  0  0  0  0  0  0  0  0  0  0
   -5.2440   19.5610   13.4790 H   0  0  0  0  0  0  0  0  0  0  0  0
   -7.3960   20.6840   12.9750 H   0  0  0  0  0  0  0  0  0  0  0  0
   -7.4190   22.7960   11.6740 H   0  0  0  0  0  0  0  0  0  0  0  0
   -5.2880   23.7840   10.8780 H   0  0  0  0  0  0  0  0  0  0  0  0
   -1.8130   25.9690   10.5910 H   0  0  0  0  0  0  0  0  0  0  0  0
  1  2  2  0  0  0  0
  2  3  1  0  0  0  0
  3 25  1  0  0  0  0
  3  4  1  0  0  0  0
  4 26  1  0  0  0  0
  4 27  1  0  0  0  0
  4  5  1  0  0  0  0
  5 28  1  0  0  0  0
  5 29  1  0  0  0  0
  5  6  1  0  0  0  0
  6  7  1  0  0  0  0
  7 30  1  0  0  0  0
  7  8  1  0  0  0  0
  8  9  2  0  0  0  0
  9 31  1  0  0  0  0
  9 10  1  0  0  0  0
 10  2  1  0  0  0  0
 10  6  2  0  0  0  0
  8 11  1  0  0  0  0
 11 12  2  0  0  0  0
 12 32  1  0  0  0  0
 12 13  1  0  0  0  0
 13 33  1  0  0  0  0
 13 14  2  0  0  0  0
 14 15  1  0  0  0  0
 15 16  1  0  0  0  0
 16 34  1  0  0  0  0
 16 17  2  0  0  0  0
 17 35  1  0  0  0  0
 17 18  1  0  0  0  0
 18 19  2  0  0  0  0
 19 36  1  0  0  0  0
 19 20  1  0  0  0  0
 20 37  1  0  0  0  0
 20 21  2  0  0  0  0
 21 38  1  0  0  0  0
 21 22  1  0  0  0  0
 22 39  1  0  0  0  0
 22 23  2  0  0  0  0
 23 18  1  0  0  0  0
 23 40  1  0  0  0  0
 15 24  2  0  0  0  0
 24 11  1  0  0  0  0
 24 41  1  0  0  0  0
M  END
>  <LOGBIO>
7.8000

>  <PRED_LOGBIO>
7.6300

>  <XV_RES>
1.5450

>  <WHL_TMPL>
13

>  <ANCH>
26-35;17-15

$$$$
ROW32
  -MTS-   01071500253D 0   0.00000     0.00000     0

 56 59  0  0  0  0  0  0  0  0999 V2000
   -1.2830   26.1110   12.4280 C   0  0  0  0  0  0  0  0  0  0  0  0
   -1.9150   26.6610   11.2200 N   0  0  0  0  0  0  0  0  0  0  0  0
   -3.2300   26.5610   11.0530 C   0  0  0  0  0  0  0  0  0  0  0  0
   -3.7590   27.0210   10.0430 O   0  0  0  0  0  0  0  0  0  0  0  0
   -4.0750   25.8830   12.1050 C   0  0  0  0  0  0  0  0  0  0  0  0
   -4.5500   26.9170   13.1430 C   0  0  0  0  0  0  0  0  0  0  0  0
   -5.4780   26.2750   14.1920 C   0  0  0  0  0  0  0  0  0  0  0  0
   -6.6670   25.5570   13.5280 C   0  0  0  0  0  0  0  0  0  0  0  0
   -6.1920   24.5230   12.4900 C   0  0  0  0  0  0  0  0  0  0  0  0
   -5.2640   25.1650   11.4410 C   0  0  0  0  0  0  0  0  0  0  0  0
   -1.1230   27.2970   10.2340 C   0  0  0  0  0  0  0  0  0  0  0  0
   -1.5750   28.4740    9.6250 C   0  0  0  0  0  0  0  0  0  0  0  0
   -0.7910   29.1020    8.6500 C   0  0  0  0  0  0  0  0  0  0  0  0
    0.4440   28.5540    8.2840 C   0  0  0  0  0  0  0  0  0  0  0  0
    0.8950   27.3770    8.8930 C   0  0  0  0  0  0  0  0  0  0  0  0
    0.1120   26.7480    9.8680 C   0  0  0  0  0  0  0  0  0  0  0  0
    2.1420   27.0790    8.3290 N   0  0  0  0  0  0  0  0  0  0  0  0
    2.4480   28.0000    7.4340 C   0  0  0  0  0  0  0  0  0  0  0  0
    3.6140   27.9010    6.8240 N   0  0  0  0  0  0  0  0  0  0  0  0
    3.9680   28.8050    5.9150 C   0  0  0  0  0  0  0  0  0  0  0  0
    3.2080   29.7330    5.6420 O   0  0  0  0  0  0  0  0  0  0  0  0
    5.2750   28.6940    5.2300 C   0  0  0  0  0  0  0  0  0  0  0  0
    5.3820   27.9670    4.0380 C   0  0  0  0  0  0  0  0  0  0  0  0
    6.6190   27.8620    3.3910 C   0  0  0  0  0  0  0  0  0  0  0  0
    7.7490   28.4840    3.9360 C   0  0  0  0  0  0  0  0  0  0  0  0
    7.6420   29.2100    5.1280 C   0  0  0  0  0  0  0  0  0  0  0  0
    6.4050   29.3150    5.7750 C   0  0  0  0  0  0  0  0  0  0  0  0
    9.0300   28.3750    3.2660 C   0  0  0  0  0  0  0  0  0  0  0  0
   10.0550   28.2880    2.7300 N   0  0  0  0  0  0  0  0  0  0  0  0
    1.4470   28.9320    7.3600 N   0  0  0  0  0  0  0  0  0  0  0  0
    1.4190   30.1100    6.4810 C   0  0  0  0  0  0  0  0  0  0  0  0
   -0.7800   26.9100   12.9690 H   0  0  0  0  0  0  0  0  0  0  0  0
   -2.0440   25.6650   13.0640 H   0  0  0  0  0  0  0  0  0  0  0  0
   -0.5570   25.3520   12.1440 H   0  0  0  0  0  0  0  0  0  0  0  0
   -3.4200   25.1560   12.5790 H   0  0  0  0  0  0  0  0  0  0  0  0
   -5.0790   27.7220   12.6380 H   0  0  0  0  0  0  0  0  0  0  0  0
   -3.6880   27.3520   13.6430 H   0  0  0  0  0  0  0  0  0  0  0  0
   -4.9130   25.5630   14.7890 H   0  0  0  0  0  0  0  0  0  0  0  0
   -5.8510   27.0450   14.8650 H   0  0  0  0  0  0  0  0  0  0  0  0
   -7.3080   26.2890   13.0420 H   0  0  0  0  0  0  0  0  0  0  0  0
   -7.2600   25.0560   14.2900 H   0  0  0  0  0  0  0  0  0  0  0  0
   -5.6640   23.7180   12.9950 H   0  0  0  0  0  0  0  0  0  0  0  0
   -7.0550   24.0880   11.9900 H   0  0  0  0  0  0  0  0  0  0  0  0
   -5.8290   25.8770   10.8440 H   0  0  0  0  0  0  0  0  0  0  0  0
   -4.8910   24.3950   10.7680 H   0  0  0  0  0  0  0  0  0  0  0  0
   -2.5270   28.8970    9.9080 H   0  0  0  0  0  0  0  0  0  0  0  0
   -1.1400   30.0100    8.1800 H   0  0  0  0  0  0  0  0  0  0  0  0
    0.4600   25.8400   10.3380 H   0  0  0  0  0  0  0  0  0  0  0  0
    4.2380   27.1390    7.0480 H   0  0  0  0  0  0  0  0  0  0  0  0
    4.5100   27.4880    3.6180 H   0  0  0  0  0  0  0  0  0  0  0  0
    6.7020   27.3020    2.4720 H   0  0  0  0  0  0  0  0  0  0  0  0
    8.5140   29.6890    5.5490 H   0  0  0  0  0  0  0  0  0  0  0  0
    6.3230   29.8750    6.6950 H   0  0  0  0  0  0  0  0  0  0  0  0
    0.8510   30.9060    6.9590 H   0  0  0  0  0  0  0  0  0  0  0  0
    0.9500   29.8470    5.5360 H   0  0  0  0  0  0  0  0  0  0  0  0
    2.4370   30.4510    6.2990 H   0  0  0  0  0  0  0  0  0  0  0  0
  1 32  1  0  0  0  0
  1 33  1  0  0  0  0
  1 34  1  0  0  0  0
  1  2  1  0  0  0  0
  2  3  1  0  0  0  0
  3  4  2  0  0  0  0
  3  5  1  0  0  0  0
  5 35  1  0  0  0  0
  5  6  1  0  0  0  0
  6 36  1  0  0  0  0
  6 37  1  0  0  0  0
  6  7  1  0  0  0  0
  7 38  1  0  0  0  0
  7 39  1  0  0  0  0
  7  8  1  0  0  0  0
  8 40  1  0  0  0  0
  8 41  1  0  0  0  0
  8  9  1  0  0  0  0
  9 42  1  0  0  0  0
  9 43  1  0  0  0  0
  9 10  1  0  0  0  0
 10  5  1  0  0  0  0
 10 44  1  0  0  0  0
 10 45  1  0  0  0  0
  2 11  1  0  0  0  0
 11 12  2  0  0  0  0
 12 46  1  0  0  0  0
 12 13  1  0  0  0  0
 13 47  1  0  0  0  0
 13 14  2  0  0  0  0
 14 15  1  0  0  0  0
 15 16  2  0  0  0  0
 16 11  1  0  0  0  0
 16 48  1  0  0  0  0
 15 17  1  0  0  0  0
 17 18  2  0  0  0  0
 18 19  1  0  0  0  0
 19 49  1  0  0  0  0
 19 20  1  0  0  0  0
 20 21  2  0  0  0  0
 20 22  1  0  0  0  0
 22 23  2  0  0  0  0
 23 50  1  0  0  0  0
 23 24  1  0  0  0  0
 24 51  1  0  0  0  0
 24 25  2  0  0  0  0
 25 26  1  0  0  0  0
 26 52  1  0  0  0  0
 26 27  2  0  0  0  0
 27 22  1  0  0  0  0
 27 53  1  0  0  0  0
 25 28  1  0  0  0  0
 28 29  3  0  0  0  0
 18 30  1  0  0  0  0
 30 14  1  0  0  0  0
 30 31  1  0  0  0  0
 31 54  1  0  0  0  0
 31 55  1  0  0  0  0
 31 56  1  0  0  0  0
M  END
>  <LOGBIO>
8.0000

>  <PRED_LOGBIO>
7.8300

>  <XV_RES>
0.3450

>  <WHL_TMPL>
34

>  <ANCH>
14-31;35-34

$$$$
ROW33
  -MTS-   01071500253D 0   0.00000     0.00000     0

 68 73  0  0  0  0  0  0  0  0999 V2000
    3.4820   27.8250    6.5200 N   0  0  0  0  0  0  0  0  0  0  0  0
    2.2560   27.9400    7.1910 C   0  0  0  0  0  0  0  0  0  0  0  0
    1.7670   26.9040    7.8850 N   0  0  0  0  0  0  0  0  0  0  0  0
    0.5980   26.9940    8.5340 C   0  0  0  0  0  0  0  0  0  0  0  0
   -0.1150   28.1280    8.5040 N   0  0  0  0  0  0  0  0  0  0  0  0
    0.3170   29.2020    7.8280 C   0  0  0  0  0  0  0  0  0  0  0  0
    1.5350   29.1390    7.1410 C   0  0  0  0  0  0  0  0  0  0  0  0
    1.7140   30.4670    6.5130 C   0  0  0  0  0  0  0  0  0  0  0  0
    0.6510   31.2150    6.8400 C   0  0  0  0  0  0  0  0  0  0  0  0
   -0.2120   30.4990    7.6260 N   0  0  0  0  0  0  0  0  0  0  0  0
   -1.6460   30.6880    8.3790 C   0  0  0  0  0  0  0  0  0  0  0  0
   -2.0680   29.3510    9.0170 C   0  0  0  0  0  0  0  0  0  0  0  0
   -3.3120   29.5210    9.9100 C   0  0  0  0  0  0  0  0  0  0  0  0
   -3.0950   30.6110   10.9760 C   0  0  0  0  0  0  0  0  0  0  0  0
   -2.6720   31.9470   10.3380 C   0  0  0  0  0  0  0  0  0  0  0  0
   -1.4290   31.7770    9.4460 C   0  0  0  0  0  0  0  0  0  0  0  0
   -4.3240   30.7960   11.7610 N   0  0  0  0  0  0  0  0  0  0  0  0
   -4.1180   31.7700   12.8430 C   0  0  0  0  0  0  0  0  0  0  0  0
   -5.1810   31.4480   13.9100 C   0  0  0  0  0  0  0  0  0  0  0  0
   -5.6310   30.0120   13.5850 C   0  0  0  0  0  0  0  0  0  0  0  0
   -4.7090   29.5510   12.4400 C   0  0  0  0  0  0  0  0  0  0  0  0
    2.8590   30.8920    5.6760 C   0  0  0  0  0  0  0  0  0  0  0  0
    4.1610   30.8280    6.1860 C   0  0  0  0  0  0  0  0  0  0  0  0
    5.2430   31.2290    5.3950 C   0  0  0  0  0  0  0  0  0  0  0  0
    5.0240   31.6960    4.0930 C   0  0  0  0  0  0  0  0  0  0  0  0
    3.7220   31.7600    3.5830 C   0  0  0  0  0  0  0  0  0  0  0  0
    3.5070   32.2170    2.3090 O   0  0  0  0  0  0  0  0  0  0  0  0
    3.2870   33.6180    2.1260 C   0  0  0  0  0  0  0  0  0  0  0  0
    3.0740   33.9060    0.6590 C   0  0  0  0  0  0  0  0  0  0  0  0
    4.1670   34.2090   -0.1610 C   0  0  0  0  0  0  0  0  0  0  0  0
    3.9690   34.4760   -1.5210 C   0  0  0  0  0  0  0  0  0  0  0  0
    2.6770   34.4420   -2.0600 C   0  0  0  0  0  0  0  0  0  0  0  0
    1.5840   34.1390   -1.2400 C   0  0  0  0  0  0  0  0  0  0  0  0
    1.7820   33.8720    0.1200 C   0  0  0  0  0  0  0  0  0  0  0  0
    2.6390   31.3580    4.3740 C   0  0  0  0  0  0  0  0  0  0  0  0
    3.5050   27.5020    5.5630 H   0  0  0  0  0  0  0  0  0  0  0  0
    4.3410   28.0650    6.9930 H   0  0  0  0  0  0  0  0  0  0  0  0
    0.2260   26.1440    9.0860 H   0  0  0  0  0  0  0  0  0  0  0  0
    0.4970   32.2370    6.5270 H   0  0  0  0  0  0  0  0  0  0  0  0
   -2.3990   31.0120    7.6650 H   0  0  0  0  0  0  0  0  0  0  0  0
   -1.2470   28.9580    9.6130 H   0  0  0  0  0  0  0  0  0  0  0  0
   -2.2820   28.6270    8.2340 H   0  0  0  0  0  0  0  0  0  0  0  0
   -4.1670   29.7850    9.2920 H   0  0  0  0  0  0  0  0  0  0  0  0
   -3.5390   28.5760   10.3990 H   0  0  0  0  0  0  0  0  0  0  0  0
   -2.3410   30.2860   11.6900 H   0  0  0  0  0  0  0  0  0  0  0  0
   -3.4930   32.3400    9.7430 H   0  0  0  0  0  0  0  0  0  0  0  0
   -2.4590   32.6710   11.1210 H   0  0  0  0  0  0  0  0  0  0  0  0
   -0.5720   31.5130   10.0630 H   0  0  0  0  0  0  0  0  0  0  0  0
   -1.2010   32.7220    8.9560 H   0  0  0  0  0  0  0  0  0  0  0  0
   -3.1270   31.6300   13.2690 H   0  0  0  0  0  0  0  0  0  0  0  0
   -4.2860   32.7740   12.4590 H   0  0  0  0  0  0  0  0  0  0  0  0
   -6.0160   32.1430   13.8540 H   0  0  0  0  0  0  0  0  0  0  0  0
   -4.7620   31.5110   14.9120 H   0  0  0  0  0  0  0  0  0  0  0  0
   -6.6590   30.0310   13.2300 H   0  0  0  0  0  0  0  0  0  0  0  0
   -5.4650   29.3790   14.4540 H   0  0  0  0  0  0  0  0  0  0  0  0
   -3.8370   29.0260   12.8250 H   0  0  0  0  0  0  0  0  0  0  0  0
   -5.2310   28.8780   11.7620 H   0  0  0  0  0  0  0  0  0  0  0  0
    4.3300   30.4680    7.1900 H   0  0  0  0  0  0  0  0  0  0  0  0
    6.2480   31.1800    5.7880 H   0  0  0  0  0  0  0  0  0  0  0  0
    5.8590   32.0060    3.4830 H   0  0  0  0  0  0  0  0  0  0  0  0
    4.1540   34.1700    2.4820 H   0  0  0  0  0  0  0  0  0  0  0  0
    2.4070   33.9230    2.6880 H   0  0  0  0  0  0  0  0  0  0  0  0
    5.1630   34.2360    0.2550 H   0  0  0  0  0  0  0  0  0  0  0  0
    4.8120   34.7100   -2.1540 H   0  0  0  0  0  0  0  0  0  0  0  0
    2.5240   34.6480   -3.1090 H   0  0  0  0  0  0  0  0  0  0  0  0
    0.5880   34.1130   -1.6560 H   0  0  0  0  0  0  0  0  0  0  0  0
    0.9390   33.6380    0.7530 H   0  0  0  0  0  0  0  0  0  0  0  0
    1.6350   31.4080    3.9810 H   0  0  0  0  0  0  0  0  0  0  0  0
  1 36  1  0  0  0  0
  1 37  1  0  0  0  0
  1  2  1  0  0  0  0
  2  3  1  0  0  0  0
  3  4  2  0  0  0  0
  4 38  1  0  0  0  0
  4  5  1  0  0  0  0
  5  6  2  0  0  0  0
  6  7  1  0  0  0  0
  7  2  2  0  0  0  0
  7  8  1  0  0  0  0
  8  9  2  0  0  0  0
  9 39  1  0  0  0  0
  9 10  1  0  0  0  0
 10  6  1  0  0  0  0
 10 11  1  0  0  0  0
 11 40  1  0  0  0  0
 11 12  1  0  0  0  0
 12 41  1  0  0  0  0
 12 42  1  0  0  0  0
 12 13  1  0  0  0  0
 13 43  1  0  0  0  0
 13 44  1  0  0  0  0
 13 14  1  0  0  0  0
 14 45  1  0  0  0  0
 14 15  1  0  0  0  0
 15 46  1  0  0  0  0
 15 47  1  0  0  0  0
 15 16  1  0  0  0  0
 16 11  1  0  0  0  0
 16 48  1  0  0  0  0
 16 49  1  0  0  0  0
 14 17  1  0  0  0  0
 17 18  1  0  0  0  0
 18 50  1  0  0  0  0
 18 51  1  0  0  0  0
 18 19  1  0  0  0  0
 19 52  1  0  0  0  0
 19 53  1  0  0  0  0
 19 20  1  0  0  0  0
 20 54  1  0  0  0  0
 20 55  1  0  0  0  0
 20 21  1  0  0  0  0
 21 17  1  0  0  0  0
 21 56  1  0  0  0  0
 21 57  1  0  0  0  0
  8 22  1  0  0  0  0
 22 23  2  0  0  0  0
 23 58  1  0  0  0  0
 23 24  1  0  0  0  0
 24 59  1  0  0  0  0
 24 25  2  0  0  0  0
 25 60  1  0  0  0  0
 25 26  1  0  0  0  0
 26 27  1  0  0  0  0
 27 28  1  0  0  0  0
 28 61  1  0  0  0  0
 28 62  1  0  0  0  0
 28 29  1  0  0  0  0
 29 30  2  0  0  0  0
 30 63  1  0  0  0  0
 30 31  1  0  0  0  0
 31 64  1  0  0  0  0
 31 32  2  0  0  0  0
 32 65  1  0  0  0  0
 32 33  1  0  0  0  0
 33 66  1  0  0  0  0
 33 34  2  0  0  0  0
 34 29  1  0  0  0  0
 34 67  1  0  0  0  0
 26 35  2  0  0  0  0
 35 22  1  0  0  0  0
 35 68  1  0  0  0  0
M  END
>  <LOGBIO>
5.5000

>  <PRED_LOGBIO>
5.2700

>  <XV_RES>
0.7910

>  <WHL_TMPL>
4

>  <ANCH>
20-21;9-8

$$$$
ROW34
  -MTS-   01071500253D 0   0.00000     0.00000     0

 49 52  0  0  0  0  0  0  0  0999 V2000
    1.5670   26.7600   10.4390 C   0  0  0  0  0  0  0  0  0  0  0  0
    1.1560   27.4030    9.1360 C   0  0  0  0  0  0  0  0  0  0  0  0
    0.2370   26.7080    8.2070 C   0  0  0  0  0  0  0  0  0  0  0  0
   -0.2610   25.4680    8.5080 N   0  0  0  0  0  0  0  0  0  0  0  0
   -1.6210   25.3320    9.0500 C   0  0  0  0  0  0  0  0  0  0  0  0
   -2.6300   25.1670    7.8990 C   0  0  0  0  0  0  0  0  0  0  0  0
   -4.0590   24.9470    8.4300 C   0  0  0  0  0  0  0  0  0  0  0  0
   -4.1190   23.7580    9.4070 C   0  0  0  0  0  0  0  0  0  0  0  0
   -5.4790   23.6230    9.9490 N   0  0  0  0  0  0  0  0  0  0  0  0
   -3.1100   23.9230   10.5580 C   0  0  0  0  0  0  0  0  0  0  0  0
   -1.6810   24.1430   10.0270 C   0  0  0  0  0  0  0  0  0  0  0  0
   -0.0920   27.3140    7.0810 N   0  0  0  0  0  0  0  0  0  0  0  0
    0.4010   28.5810    6.7480 C   0  0  0  0  0  0  0  0  0  0  0  0
    0.1980   29.3590    5.6760 C   0  0  0  0  0  0  0  0  0  0  0  0
    0.9840   30.5970    5.8730 C   0  0  0  0  0  0  0  0  0  0  0  0
    1.6040   30.4910    7.0340 N   0  0  0  0  0  0  0  0  0  0  0  0
    1.2510   29.2120    7.6180 N   0  0  0  0  0  0  0  0  0  0  0  0
    1.6150   28.6150    8.7960 C   0  0  0  0  0  0  0  0  0  0  0  0
    2.4660   29.2720    9.6450 N   0  0  0  0  0  0  0  0  0  0  0  0
    2.4510   28.9780   11.0290 C   0  0  0  0  0  0  0  0  0  0  0  0
    1.6070   29.6930   11.8880 C   0  0  0  0  0  0  0  0  0  0  0  0
    1.5930   29.4020   13.2570 C   0  0  0  0  0  0  0  0  0  0  0  0
    2.4220   28.3960   13.7680 C   0  0  0  0  0  0  0  0  0  0  0  0
    2.4070   28.1160   15.0890 F   0  0  0  0  0  0  0  0  0  0  0  0
    3.2650   27.6810   12.9100 C   0  0  0  0  0  0  0  0  0  0  0  0
    4.2960   26.4310   13.5450 Cl  0  0  0  0  0  0  0  0  0  0  0  0
    3.2800   27.9720   11.5400 C   0  0  0  0  0  0  0  0  0  0  0  0
    1.5690   25.6780   10.3240 H   0  0  0  0  0  0  0  0  0  0  0  0
    0.8630   27.0410   11.2200 H   0  0  0  0  0  0  0  0  0  0  0  0
    2.5650   27.0980   10.7110 H   0  0  0  0  0  0  0  0  0  0  0  0
    0.3070   24.6460    8.3580 H   0  0  0  0  0  0  0  0  0  0  0  0
   -1.8140   26.2610    9.5830 H   0  0  0  0  0  0  0  0  0  0  0  0
   -2.3400   24.3210    7.2800 H   0  0  0  0  0  0  0  0  0  0  0  0
   -2.6110   26.0550    7.2700 H   0  0  0  0  0  0  0  0  0  0  0  0
   -4.4010   25.8480    8.9350 H   0  0  0  0  0  0  0  0  0  0  0  0
   -4.7320   24.7640    7.5950 H   0  0  0  0  0  0  0  0  0  0  0  0
   -3.9260   22.8300    8.8740 H   0  0  0  0  0  0  0  0  0  0  0  0
   -5.4340   23.2320   10.8790 H   0  0  0  0  0  0  0  0  0  0  0  0
   -6.0200   23.0120    9.3530 H   0  0  0  0  0  0  0  0  0  0  0  0
   -3.4000   24.7700   11.1760 H   0  0  0  0  0  0  0  0  0  0  0  0
   -3.1280   23.0360   11.1870 H   0  0  0  0  0  0  0  0  0  0  0  0
   -1.3390   23.2430    9.5210 H   0  0  0  0  0  0  0  0  0  0  0  0
   -1.0080   24.3270   10.8620 H   0  0  0  0  0  0  0  0  0  0  0  0
   -0.4250   29.1260    4.8260 H   0  0  0  0  0  0  0  0  0  0  0  0
    1.0410   31.4340    5.1920 H   0  0  0  0  0  0  0  0  0  0  0  0
    3.1050   29.9660    9.2830 H   0  0  0  0  0  0  0  0  0  0  0  0
    0.9680   30.4690   11.4930 H   0  0  0  0  0  0  0  0  0  0  0  0
    0.9420   29.9540   13.9190 H   0  0  0  0  0  0  0  0  0  0  0  0
    3.9310   27.4210   10.8780 H   0  0  0  0  0  0  0  0  0  0  0  0
  1 28  1  0  0  0  0
  1 29  1  0  0  0  0
  1 30  1  0  0  0  0
  1  2  1  0  0  0  0
  2  3  1  0  0  0  0
  3  4  1  0  0  0  0
  4 31  1  0  0  0  0
  4  5  1  0  0  0  0
  5 32  1  0  0  0  0
  5  6  1  0  0  0  0
  6 33  1  0  0  0  0
  6 34  1  0  0  0  0
  6  7  1  0  0  0  0
  7 35  1  0  0  0  0
  7 36  1  0  0  0  0
  7  8  1  0  0  0  0
  8 37  1  0  0  0  0
  8  9  1  0  0  0  0
  9 38  1  0  0  0  0
  9 39  1  0  0  0  0
  8 10  1  0  0  0  0
 10 40  1  0  0  0  0
 10 41  1  0  0  0  0
 10 11  1  0  0  0  0
 11  5  1  0  0  0  0
 11 42  1  0  0  0  0
 11 43  1  0  0  0  0
  3 12  2  0  0  0  0
 12 13  1  0  0  0  0
 13 14  2  0  0  0  0
 14 44  1  0  0  0  0
 14 15  1  0  0  0  0
 15 45  1  0  0  0  0
 15 16  2  0  0  0  0
 16 17  1  0  0  0  0
 17 13  1  0  0  0  0
 17 18  1  0  0  0  0
 18  2  2  0  0  0  0
 18 19  1  0  0  0  0
 19 46  1  0  0  0  0
 19 20  1  0  0  0  0
 20 21  2  0  0  0  0
 21 47  1  0  0  0  0
 21 22  1  0  0  0  0
 22 48  1  0  0  0  0
 22 23  2  0  0  0  0
 23 24  1  0  0  0  0
 23 25  1  0  0  0  0
 25 26  1  0  0  0  0
 25 27  2  0  0  0  0
 27 20  1  0  0  0  0
 27 49  1  0  0  0  0
M  END
>  <LOGBIO>
5.4000

>  <PRED_LOGBIO>
5.5400

>  <XV_RES>
-1.0210

>  <WHL_TMPL>
43

>  <ANCH>
12-42;35-34

$$$$
ROW35
  -MTS-   01071500253D 0   0.00000     0.00000     0

 63 66  0  0  0  0  0  0  0  0999 V2000
   -1.2830   26.1110   12.4280 C   0  0  0  0  0  0  0  0  0  0  0  0
   -1.9150   26.6610   11.2200 N   0  0  0  0  0  0  0  0  0  0  0  0
   -3.2300   26.5610   11.0530 C   0  0  0  0  0  0  0  0  0  0  0  0
   -3.7590   27.0210   10.0430 O   0  0  0  0  0  0  0  0  0  0  0  0
   -4.0750   25.8830   12.1050 C   0  0  0  0  0  0  0  0  0  0  0  0
   -4.5500   26.9170   13.1430 C   0  0  0  0  0  0  0  0  0  0  0  0
   -5.4780   26.2750   14.1920 C   0  0  0  0  0  0  0  0  0  0  0  0
   -6.6670   25.5570   13.5280 C   0  0  0  0  0  0  0  0  0  0  0  0
   -6.1920   24.5230   12.4900 C   0  0  0  0  0  0  0  0  0  0  0  0
   -5.2640   25.1650   11.4410 C   0  0  0  0  0  0  0  0  0  0  0  0
   -1.1230   27.2970   10.2340 C   0  0  0  0  0  0  0  0  0  0  0  0
   -1.5750   28.4740    9.6250 C   0  0  0  0  0  0  0  0  0  0  0  0
   -0.7910   29.1020    8.6500 C   0  0  0  0  0  0  0  0  0  0  0  0
    0.4440   28.5540    8.2840 C   0  0  0  0  0  0  0  0  0  0  0  0
    0.8950   27.3770    8.8930 C   0  0  0  0  0  0  0  0  0  0  0  0
    0.1120   26.7480    9.8680 C   0  0  0  0  0  0  0  0  0  0  0  0
    2.1420   27.0790    8.3290 N   0  0  0  0  0  0  0  0  0  0  0  0
    2.4480   28.0000    7.4340 C   0  0  0  0  0  0  0  0  0  0  0  0
    3.6140   27.9010    6.8240 N   0  0  0  0  0  0  0  0  0  0  0  0
    3.9680   28.8050    5.9150 C   0  0  0  0  0  0  0  0  0  0  0  0
    3.2080   29.7330    5.6420 O   0  0  0  0  0  0  0  0  0  0  0  0
    5.2750   28.6940    5.2300 C   0  0  0  0  0  0  0  0  0  0  0  0
    5.3820   27.9670    4.0380 C   0  0  0  0  0  0  0  0  0  0  0  0
    6.6190   27.8620    3.3910 C   0  0  0  0  0  0  0  0  0  0  0  0
    7.7490   28.4840    3.9360 C   0  0  0  0  0  0  0  0  0  0  0  0
    7.6420   29.2100    5.1280 C   0  0  0  0  0  0  0  0  0  0  0  0
    6.4050   29.3150    5.7750 C   0  0  0  0  0  0  0  0  0  0  0  0
    9.0300   28.3750    3.2660 C   0  0  0  0  0  0  0  0  0  0  0  0
   10.0550   28.2880    2.7300 N   0  0  0  0  0  0  0  0  0  0  0  0
    1.4470   28.9320    7.3600 N   0  0  0  0  0  0  0  0  0  0  0  0
    1.4190   30.1100    6.4810 C   0  0  0  0  0  0  0  0  0  0  0  0
    0.7610   29.7400    5.1530 C   0  0  0  0  0  0  0  0  0  0  0  0
    0.7330   30.9500    4.2510 C   0  0  0  0  0  0  0  0  0  0  0  0
    1.2010   32.0190    4.6400 O   0  0  0  0  0  0  0  0  0  0  0  0
    0.2010   30.8610    3.0350 N   0  0  0  0  0  0  0  0  0  0  0  0
   -0.7800   26.9100   12.9690 H   0  0  0  0  0  0  0  0  0  0  0  0
   -2.0440   25.6650   13.0640 H   0  0  0  0  0  0  0  0  0  0  0  0
   -0.5570   25.3520   12.1440 H   0  0  0  0  0  0  0  0  0  0  0  0
   -3.4200   25.1560   12.5790 H   0  0  0  0  0  0  0  0  0  0  0  0
   -5.0790   27.7220   12.6380 H   0  0  0  0  0  0  0  0  0  0  0  0
   -3.6880   27.3520   13.6430 H   0  0  0  0  0  0  0  0  0  0  0  0
   -4.9130   25.5630   14.7890 H   0  0  0  0  0  0  0  0  0  0  0  0
   -5.8510   27.0450   14.8650 H   0  0  0  0  0  0  0  0  0  0  0  0
   -7.3080   26.2890   13.0420 H   0  0  0  0  0  0  0  0  0  0  0  0
   -7.2600   25.0560   14.2900 H   0  0  0  0  0  0  0  0  0  0  0  0
   -5.6640   23.7180   12.9950 H   0  0  0  0  0  0  0  0  0  0  0  0
   -7.0550   24.0880   11.9900 H   0  0  0  0  0  0  0  0  0  0  0  0
   -5.8290   25.8770   10.8440 H   0  0  0  0  0  0  0  0  0  0  0  0
   -4.8910   24.3950   10.7680 H   0  0  0  0  0  0  0  0  0  0  0  0
   -2.5270   28.8970    9.9080 H   0  0  0  0  0  0  0  0  0  0  0  0
   -1.1400   30.0100    8.1800 H   0  0  0  0  0  0  0  0  0  0  0  0
    0.4600   25.8400   10.3380 H   0  0  0  0  0  0  0  0  0  0  0  0
    4.2380   27.1390    7.0480 H   0  0  0  0  0  0  0  0  0  0  0  0
    4.5100   27.4880    3.6180 H   0  0  0  0  0  0  0  0  0  0  0  0
    6.7020   27.3020    2.4720 H   0  0  0  0  0  0  0  0  0  0  0  0
    8.5140   29.6890    5.5490 H   0  0  0  0  0  0  0  0  0  0  0  0
    6.3230   29.8750    6.6950 H   0  0  0  0  0  0  0  0  0  0  0  0
    2.4370   30.4510    6.2990 H   0  0  0  0  0  0  0  0  0  0  0  0
    0.8510   30.9060    6.9590 H   0  0  0  0  0  0  0  0  0  0  0  0
   -0.2570   29.4000    5.3360 H   0  0  0  0  0  0  0  0  0  0  0  0
    1.3290   28.9450    4.6760 H   0  0  0  0  0  0  0  0  0  0  0  0
   -0.1840   29.9830    2.7150 H   0  0  0  0  0  0  0  0  0  0  0  0
    0.1820   31.6700    2.4310 H   0  0  0  0  0  0  0  0  0  0  0  0
  1 36  1  0  0  0  0
  1 37  1  0  0  0  0
  1 38  1  0  0  0  0
  1  2  1  0  0  0  0
  2  3  1  0  0  0  0
  3  4  2  0  0  0  0
  3  5  1  0  0  0  0
  5 39  1  0  0  0  0
  5  6  1  0  0  0  0
  6 40  1  0  0  0  0
  6 41  1  0  0  0  0
  6  7  1  0  0  0  0
  7 42  1  0  0  0  0
  7 43  1  0  0  0  0
  7  8  1  0  0  0  0
  8 44  1  0  0  0  0
  8 45  1  0  0  0  0
  8  9  1  0  0  0  0
  9 46  1  0  0  0  0
  9 47  1  0  0  0  0
  9 10  1  0  0  0  0
 10  5  1  0  0  0  0
 10 48  1  0  0  0  0
 10 49  1  0  0  0  0
  2 11  1  0  0  0  0
 11 12  2  0  0  0  0
 12 50  1  0  0  0  0
 12 13  1  0  0  0  0
 13 51  1  0  0  0  0
 13 14  2  0  0  0  0
 14 15  1  0  0  0  0
 15 16  2  0  0  0  0
 16 11  1  0  0  0  0
 16 52  1  0  0  0  0
 15 17  1  0  0  0  0
 17 18  2  0  0  0  0
 18 19  1  0  0  0  0
 19 53  1  0  0  0  0
 19 20  1  0  0  0  0
 20 21  2  0  0  0  0
 20 22  1  0  0  0  0
 22 23  2  0  0  0  0
 23 54  1  0  0  0  0
 23 24  1  0  0  0  0
 24 55  1  0  0  0  0
 24 25  2  0  0  0  0
 25 26  1  0  0  0  0
 26 56  1  0  0  0  0
 26 27  2  0  0  0  0
 27 22  1  0  0  0  0
 27 57  1  0  0  0  0
 25 28  1  0  0  0  0
 28 29  3  0  0  0  0
 18 30  1  0  0  0  0
 30 14  1  0  0  0  0
 30 31  1  0  0  0  0
 31 58  1  0  0  0  0
 31 59  1  0  0  0  0
 31 32  1  0  0  0  0
 32 60  1  0  0  0  0
 32 61  1  0  0  0  0
 32 33  1  0  0  0  0
 33 34  2  0  0  0  0
 33 35  1  0  0  0  0
 35 62  1  0  0  0  0
 35 63  1  0  0  0  0
M  END
>  <LOGBIO>
7.7000

>  <PRED_LOGBIO>
7.8400

>  <XV_RES>
-0.4490

>  <WHL_TMPL>
34

>  <ANCH>
14-31;35-34

$$$$
ROW36
  -MTS-   01071500253D 0   0.00000     0.00000     0

 43 46  0  0  0  0  0  0  0  0999 V2000
   -2.7650   31.9360    8.8640 C   0  0  0  0  0  0  0  0  0  0  0  0
   -1.4610   31.3210    9.3110 C   0  0  0  0  0  0  0  0  0  0  0  0
   -0.9680   31.5790   10.5960 C   0  0  0  0  0  0  0  0  0  0  0  0
    0.2410   31.0080   11.0100 C   0  0  0  0  0  0  0  0  0  0  0  0
    0.9580   30.1790   10.1400 C   0  0  0  0  0  0  0  0  0  0  0  0
    0.4650   29.9200    8.8550 C   0  0  0  0  0  0  0  0  0  0  0  0
    1.1900   29.0810    7.9760 N   0  0  0  0  0  0  0  0  0  0  0  0
    2.0950   29.5990    7.1650 C   0  0  0  0  0  0  0  0  0  0  0  0
    2.0270   30.7740    6.7920 O   0  0  0  0  0  0  0  0  0  0  0  0
    3.0820   28.7970    6.7880 N   0  0  0  0  0  0  0  0  0  0  0  0
    4.0910   29.2770    5.9200 C   0  0  0  0  0  0  0  0  0  0  0  0
    5.2450   29.8690    6.4480 C   0  0  0  0  0  0  0  0  0  0  0  0
    6.2430   30.3440    5.5890 C   0  0  0  0  0  0  0  0  0  0  0  0
    6.0880   30.2260    4.2020 C   0  0  0  0  0  0  0  0  0  0  0  0
    4.9350   29.6340    3.6750 C   0  0  0  0  0  0  0  0  0  0  0  0
    3.9360   29.1590    4.5340 C   0  0  0  0  0  0  0  0  0  0  0  0
    7.1440   30.7280    3.2940 C   0  0  0  0  0  0  0  0  0  0  0  0
    7.8230   30.0090    2.4210 N   0  0  0  0  0  0  0  0  0  0  0  0
    8.7370   30.8220    1.7400 O   0  0  0  0  0  0  0  0  0  0  0  0
    8.6180   32.1240    2.2200 C   0  0  0  0  0  0  0  0  0  0  0  0
    9.2450   33.2680    1.9150 N   0  0  0  0  0  0  0  0  0  0  0  0
    8.9390   34.4150    2.5360 C   0  0  0  0  0  0  0  0  0  0  0  0
    7.9920   34.4470    3.4840 N   0  0  0  0  0  0  0  0  0  0  0  0
    7.3260   33.3390    3.8370 C   0  0  0  0  0  0  0  0  0  0  0  0
    6.3400   33.3940    4.8310 N   0  0  0  0  0  0  0  0  0  0  0  0
    7.6240   32.1250    3.2060 C   0  0  0  0  0  0  0  0  0  0  0  0
   -0.7440   30.4910    8.4410 C   0  0  0  0  0  0  0  0  0  0  0  0
   -2.9060   32.8910    9.3670 H   0  0  0  0  0  0  0  0  0  0  0  0
   -3.5860   31.2690    9.1160 H   0  0  0  0  0  0  0  0  0  0  0  0
   -2.7420   32.0930    7.7880 H   0  0  0  0  0  0  0  0  0  0  0  0
   -1.5210   32.2200   11.2670 H   0  0  0  0  0  0  0  0  0  0  0  0
    0.6210   31.2080   12.0020 H   0  0  0  0  0  0  0  0  0  0  0  0
    1.8910   29.7380   10.4600 H   0  0  0  0  0  0  0  0  0  0  0  0
    1.0150   28.0860    7.9680 H   0  0  0  0  0  0  0  0  0  0  0  0
    3.1130   27.8440    7.1210 H   0  0  0  0  0  0  0  0  0  0  0  0
    5.3640   29.9600    7.5170 H   0  0  0  0  0  0  0  0  0  0  0  0
    7.1330   30.8010    5.9960 H   0  0  0  0  0  0  0  0  0  0  0  0
    4.8150   29.5430    2.6050 H   0  0  0  0  0  0  0  0  0  0  0  0
    3.0460   28.7020    4.1270 H   0  0  0  0  0  0  0  0  0  0  0  0
    9.4600   35.3230    2.2710 H   0  0  0  0  0  0  0  0  0  0  0  0
    5.3800   33.5830    4.5800 H   0  0  0  0  0  0  0  0  0  0  0  0
    6.5890   33.2460    5.7990 H   0  0  0  0  0  0  0  0  0  0  0  0
   -1.1240   30.2910    7.4500 H   0  0  0  0  0  0  0  0  0  0  0  0
  1 28  1  0  0  0  0
  1 29  1  0  0  0  0
  1 30  1  0  0  0  0
  1  2  1  0  0  0  0
  2  3  2  0  0  0  0
  3 31  1  0  0  0  0
  3  4  1  0  0  0  0
  4 32  1  0  0  0  0
  4  5  2  0  0  0  0
  5 33  1  0  0  0  0
  5  6  1  0  0  0  0
  6  7  1  0  0  0  0
  7 34  1  0  0  0  0
  7  8  1  0  0  0  0
  8  9  2  0  0  0  0
  8 10  1  0  0  0  0
 10 35  1  0  0  0  0
 10 11  1  0  0  0  0
 11 12  2  0  0  0  0
 12 36  1  0  0  0  0
 12 13  1  0  0  0  0
 13 37  1  0  0  0  0
 13 14  2  0  0  0  0
 14 15  1  0  0  0  0
 15 38  1  0  0  0  0
 15 16  2  0  0  0  0
 16 11  1  0  0  0  0
 16 39  1  0  0  0  0
 14 17  1  0  0  0  0
 17 18  2  0  0  0  0
 18 19  1  0  0  0  0
 19 20  1  0  0  0  0
 20 21  1  0  0  0  0
 21 22  2  0  0  0  0
 22 40  1  0  0  0  0
 22 23  1  0  0  0  0
 23 24  2  0  0  0  0
 24 25  1  0  0  0  0
 25 41  1  0  0  0  0
 25 42  1  0  0  0  0
 24 26  1  0  0  0  0
 26 17  1  0  0  0  0
 26 20  2  0  0  0  0
  6 27  2  0  0  0  0
 27  2  1  0  0  0  0
 27 43  1  0  0  0  0
M  END
>  <LOGBIO>
6.2000

>  <PRED_LOGBIO>
6.0900

>  <XV_RES>
0.3550

>  <WHL_TMPL>
5

>  <ANCH>
5-18;15-16

$$$$
ROW37
  -MTS-   01071500253D 0   0.00000     0.00000     0

 39 40  0  0  0  0  0  0  0  0999 V2000
    1.7320   30.6110    8.5380 C   0  0  0  0  0  0  0  0  0  0  0  0
    2.2720   31.1950    9.8400 C   0  0  0  0  0  0  0  0  0  0  0  0
    1.7750   30.4030   10.9750 N   0  0  0  0  0  0  0  0  0  0  0  0
    0.4060   30.4380   10.9910 C   0  0  0  0  0  0  0  0  0  0  0  0
   -0.5460   29.6720   10.4400 C   0  0  0  0  0  0  0  0  0  0  0  0
   -0.5190   28.5570    9.6450 N   0  0  0  0  0  0  0  0  0  0  0  0
   -0.5110   27.2310   10.2500 C   0  0  0  0  0  0  0  0  0  0  0  0
   -1.0130   27.1130   11.5520 C   0  0  0  0  0  0  0  0  0  0  0  0
   -1.0180   25.8600   12.1760 C   0  0  0  0  0  0  0  0  0  0  0  0
   -0.5470   24.7860   11.5280 N   0  0  0  0  0  0  0  0  0  0  0  0
   -0.0590   24.8620   10.2820 C   0  0  0  0  0  0  0  0  0  0  0  0
   -0.0260   26.0880    9.6030 C   0  0  0  0  0  0  0  0  0  0  0  0
   -1.6360   30.4900   11.0160 C   0  0  0  0  0  0  0  0  0  0  0  0
   -2.8660   30.4740   10.9970 O   0  0  0  0  0  0  0  0  0  0  0  0
   -0.5860   31.3360   11.6250 C   0  0  0  0  0  0  0  0  0  0  0  0
   -0.5510   32.3370   12.3390 O   0  0  0  0  0  0  0  0  0  0  0  0
    3.7990   31.1560    9.8220 C   0  0  0  0  0  0  0  0  0  0  0  0
    4.2700   29.7110    9.6780 C   0  0  0  0  0  0  0  0  0  0  0  0
    4.3150   31.9780    8.6440 C   0  0  0  0  0  0  0  0  0  0  0  0
    4.3390   31.7400   11.1240 C   0  0  0  0  0  0  0  0  0  0  0  0
    2.0680   29.5810    8.4350 H   0  0  0  0  0  0  0  0  0  0  0  0
    2.1000   31.1970    7.6980 H   0  0  0  0  0  0  0  0  0  0  0  0
    0.6450   30.6390    8.5510 H   0  0  0  0  0  0  0  0  0  0  0  0
    1.9370   32.2250    9.9420 H   0  0  0  0  0  0  0  0  0  0  0  0
    2.1320   30.7890   11.8370 H   0  0  0  0  0  0  0  0  0  0  0  0
   -0.5050   28.6530    8.6400 H   0  0  0  0  0  0  0  0  0  0  0  0
   -1.3920   27.9820   12.0700 H   0  0  0  0  0  0  0  0  0  0  0  0
   -1.4030   25.7590   13.1800 H   0  0  0  0  0  0  0  0  0  0  0  0
    0.3110   23.9710    9.7970 H   0  0  0  0  0  0  0  0  0  0  0  0
    0.3660   26.1500    8.5990 H   0  0  0  0  0  0  0  0  0  0  0  0
    3.8850   29.2950    8.7500 H   0  0  0  0  0  0  0  0  0  0  0  0
    5.3570   29.6840    9.6650 H   0  0  0  0  0  0  0  0  0  0  0  0
    3.9020   29.1250   10.5180 H   0  0  0  0  0  0  0  0  0  0  0  0
    3.9300   31.5620    7.7150 H   0  0  0  0  0  0  0  0  0  0  0  0
    5.4020   31.9500    8.6310 H   0  0  0  0  0  0  0  0  0  0  0  0
    3.9790   33.0080    8.7460 H   0  0  0  0  0  0  0  0  0  0  0  0
    3.9710   31.1540   11.9640 H   0  0  0  0  0  0  0  0  0  0  0  0
    5.4260   31.7120   11.1110 H   0  0  0  0  0  0  0  0  0  0  0  0
    4.0030   32.7700   11.2260 H   0  0  0  0  0  0  0  0  0  0  0  0
  1 21  1  0  0  0  0
  1 22  1  0  0  0  0
  1 23  1  0  0  0  0
  1  2  1  0  0  0  0
  2 24  1  0  0  0  0
  2  3  1  0  0  0  0
  3 25  1  0  0  0  0
  3  4  1  0  0  0  0
  4  5  2  0  0  0  0
  5  6  1  0  0  0  0
  6 26  1  0  0  0  0
  6  7  1  0  0  0  0
  7  8  2  0  0  0  0
  8 27  1  0  0  0  0
  8  9  1  0  0  0  0
  9 28  1  0  0  0  0
  9 10  2  0  0  0  0
 10 11  1  0  0  0  0
 11 29  1  0  0  0  0
 11 12  2  0  0  0  0
 12  7  1  0  0  0  0
 12 30  1  0  0  0  0
  5 13  1  0  0  0  0
 13 14  2  0  0  0  0
 13 15  1  0  0  0  0
 15  4  1  0  0  0  0
 15 16  2  0  0  0  0
  2 17  1  0  0  0  0
 17 18  1  0  0  0  0
 18 31  1  0  0  0  0
 18 32  1  0  0  0  0
 18 33  1  0  0  0  0
 17 19  1  0  0  0  0
 19 34  1  0  0  0  0
 19 35  1  0  0  0  0
 19 36  1  0  0  0  0
 17 20  1  0  0  0  0
 20 37  1  0  0  0  0
 20 38  1  0  0  0  0
 20 39  1  0  0  0  0
M  END
>  <LOGBIO>
6.3000

>  <PRED_LOGBIO>
6.1600

>  <XV_RES>
0.2010

>  <WHL_TMPL>
10

>  <ANCH>
43-52;13-14

$$$$
ROW38
  -MTS-   01071500253D 0   0.00000     0.00000     0

 34 37  0  0  0  0  0  0  0  0999 V2000
    2.2750   26.5260    7.7150 C   0  0  0  0  0  0  0  0  0  0  0  0
    1.6410   25.6920    8.7650 C   0  0  0  0  0  0  0  0  0  0  0  0
    0.3760   25.0390    8.5030 C   0  0  0  0  0  0  0  0  0  0  0  0
   -0.2450   24.2230    9.5220 C   0  0  0  0  0  0  0  0  0  0  0  0
    0.4000   24.0660   10.7870 C   0  0  0  0  0  0  0  0  0  0  0  0
    1.6470   24.7160   11.0520 C   0  0  0  0  0  0  0  0  0  0  0  0
    2.2740   25.5290   10.0460 C   0  0  0  0  0  0  0  0  0  0  0  0
    1.3460   27.2660    6.7830 C   0  0  0  0  0  0  0  0  0  0  0  0
    1.7170   28.0800    5.7850 C   0  0  0  0  0  0  0  0  0  0  0  0
    0.5780   28.5490    5.1840 N   0  0  0  0  0  0  0  0  0  0  0  0
   -0.5250   27.9470    5.9070 N   0  0  0  0  0  0  0  0  0  0  0  0
   -0.0530   27.2230    6.8100 N   0  0  0  0  0  0  0  0  0  0  0  0
    0.4960   29.4370    4.0860 C   0  0  0  0  0  0  0  0  0  0  0  0
   -0.1630   30.6650    4.2260 C   0  0  0  0  0  0  0  0  0  0  0  0
   -0.2440   31.5440    3.1390 C   0  0  0  0  0  0  0  0  0  0  0  0
    0.3330   31.1950    1.9120 C   0  0  0  0  0  0  0  0  0  0  0  0
    0.4050   31.8680    0.6690 N   0  0  0  0  0  0  0  0  0  0  0  0
    1.1330   31.0130   -0.2470 N   0  0  0  0  0  0  0  0  0  0  0  0
    1.4820   29.9030    0.3770 C   0  0  0  0  0  0  0  0  0  0  0  0
    0.9910   29.9670    1.7720 C   0  0  0  0  0  0  0  0  0  0  0  0
    1.0730   29.0890    2.8590 C   0  0  0  0  0  0  0  0  0  0  0  0
    2.8160   25.8260    7.0820 H   0  0  0  0  0  0  0  0  0  0  0  0
    2.9000   27.2660    8.2100 H   0  0  0  0  0  0  0  0  0  0  0  0
   -0.1050   25.1620    7.5440 H   0  0  0  0  0  0  0  0  0  0  0  0
   -1.1890   23.7360    9.3280 H   0  0  0  0  0  0  0  0  0  0  0  0
   -0.0570   23.4520   11.5490 H   0  0  0  0  0  0  0  0  0  0  0  0
    2.1210   24.5950   12.0150 H   0  0  0  0  0  0  0  0  0  0  0  0
    3.2160   26.0150   10.2510 H   0  0  0  0  0  0  0  0  0  0  0  0
    2.7310   28.3230    5.5040 H   0  0  0  0  0  0  0  0  0  0  0  0
   -0.6080   30.9340    5.1720 H   0  0  0  0  0  0  0  0  0  0  0  0
   -0.7520   32.4900    3.2470 H   0  0  0  0  0  0  0  0  0  0  0  0
    0.0200   32.7780    0.4600 H   0  0  0  0  0  0  0  0  0  0  0  0
    2.0340   29.0830   -0.0590 H   0  0  0  0  0  0  0  0  0  0  0  0
    1.5810   28.1420    2.7500 H   0  0  0  0  0  0  0  0  0  0  0  0
  1 22  1  0  0  0  0
  1 23  1  0  0  0  0
  1  2  1  0  0  0  0
  2  3  2  0  0  0  0
  3 24  1  0  0  0  0
  3  4  1  0  0  0  0
  4 25  1  0  0  0  0
  4  5  2  0  0  0  0
  5 26  1  0  0  0  0
  5  6  1  0  0  0  0
  6 27  1  0  0  0  0
  6  7  2  0  0  0  0
  7  2  1  0  0  0  0
  7 28  1  0  0  0  0
  1  8  1  0  0  0  0
  8  9  2  0  0  0  0
  9 29  1  0  0  0  0
  9 10  1  0  0  0  0
 10 11  1  0  0  0  0
 11 12  2  0  0  0  0
 12  8  1  0  0  0  0
 10 13  1  0  0  0  0
 13 14  2  0  0  0  0
 14 30  1  0  0  0  0
 14 15  1  0  0  0  0
 15 31  1  0  0  0  0
 15 16  2  0  0  0  0
 16 17  1  0  0  0  0
 17 32  1  0  0  0  0
 17 18  1  0  0  0  0
 18 19  2  0  0  0  0
 19 33  1  0  0  0  0
 19 20  1  0  0  0  0
 20 16  1  0  0  0  0
 20 21  2  0  0  0  0
 21 13  1  0  0  0  0
 21 34  1  0  0  0  0
M  END
>  <LOGBIO>
5.3000

>  <PRED_LOGBIO>
5.4000

>  <XV_RES>
-0.3010

>  <WHL_TMPL>
25

>  <ANCH>
31-40;4-5

$$$$
ROW39
  -MTS-   01071500253D 0   0.00000     0.00000     0

 47 50  0  0  0  0  0  0  0  0999 V2000
    4.4780   23.2240    1.0620 C   0  0  0  0  0  0  0  0  0  0  0  0
    4.1010   23.0060    2.3470 N   0  0  0  0  0  0  0  0  0  0  0  0
    3.7140   21.5750    2.4730 C   0  0  0  0  0  0  0  0  0  0  0  0
    4.0480   23.9720    3.5110 C   0  0  0  0  0  0  0  0  0  0  0  0
    3.6160   23.5200    4.8080 C   0  0  0  0  0  0  0  0  0  0  0  0
    3.5580   24.3960    5.9000 C   0  0  0  0  0  0  0  0  0  0  0  0
    3.9300   25.7680    5.7400 C   0  0  0  0  0  0  0  0  0  0  0  0
    3.8840   26.7780    6.9010 C   0  0  0  0  0  0  0  0  0  0  0  0
    2.4730   27.3970    7.0520 N   0  0  0  0  0  0  0  0  0  0  0  0
    2.3690   28.6900    6.6990 C   0  0  0  0  0  0  0  0  0  0  0  0
    3.3570   29.2970    6.2890 O   0  0  0  0  0  0  0  0  0  0  0  0
    1.0650   29.3830    6.8030 C   0  0  0  0  0  0  0  0  0  0  0  0
    0.1160   29.4710    5.8610 C   0  0  0  0  0  0  0  0  0  0  0  0
   -1.0950   30.2310    6.2410 C   0  0  0  0  0  0  0  0  0  0  0  0
   -2.3710   30.6010    5.5890 C   0  0  0  0  0  0  0  0  0  0  0  0
   -3.0720   31.3060    6.4580 N   0  0  0  0  0  0  0  0  0  0  0  0
   -2.2920   31.4150    7.6760 N   0  0  0  0  0  0  0  0  0  0  0  0
   -1.1130   30.7460    7.4780 C   0  0  0  0  0  0  0  0  0  0  0  0
    0.4320   30.2700    8.1980 S   0  0  0  0  0  0  0  0  0  0  0  0
   -2.7870   30.2450    4.2140 C   0  0  0  0  0  0  0  0  0  0  0  0
   -3.9470   29.4890    4.0060 C   0  0  0  0  0  0  0  0  0  0  0  0
   -4.3390   29.1530    2.7050 C   0  0  0  0  0  0  0  0  0  0  0  0
   -3.5720   29.5720    1.6120 C   0  0  0  0  0  0  0  0  0  0  0  0
   -2.4120   30.3280    1.8190 C   0  0  0  0  0  0  0  0  0  0  0  0
   -2.0190   30.6650    3.1200 C   0  0  0  0  0  0  0  0  0  0  0  0
    4.3620   26.2370    4.4670 C   0  0  0  0  0  0  0  0  0  0  0  0
    4.4200   25.3570    3.3760 C   0  0  0  0  0  0  0  0  0  0  0  0
    3.5990   23.3310    0.4300 H   0  0  0  0  0  0  0  0  0  0  0  0
    4.9930   24.1820    1.0460 H   0  0  0  0  0  0  0  0  0  0  0  0
    5.1170   22.3990    0.7540 H   0  0  0  0  0  0  0  0  0  0  0  0
    2.6300   21.4830    2.4810 H   0  0  0  0  0  0  0  0  0  0  0  0
    4.0630   21.2420    3.4480 H   0  0  0  0  0  0  0  0  0  0  0  0
    4.1840   21.0480    1.6450 H   0  0  0  0  0  0  0  0  0  0  0  0
    3.3310   22.4870    4.9420 H   0  0  0  0  0  0  0  0  0  0  0  0
    3.2320   24.0350    6.8640 H   0  0  0  0  0  0  0  0  0  0  0  0
    4.5490   27.5940    6.6250 H   0  0  0  0  0  0  0  0  0  0  0  0
    4.1230   26.2500    7.8220 H   0  0  0  0  0  0  0  0  0  0  0  0
    1.6840   26.8660    7.3920 H   0  0  0  0  0  0  0  0  0  0  0  0
    0.2290   29.0170    4.8880 H   0  0  0  0  0  0  0  0  0  0  0  0
   -2.5690   31.8980    8.5180 H   0  0  0  0  0  0  0  0  0  0  0  0
   -4.5390   29.1660    4.8490 H   0  0  0  0  0  0  0  0  0  0  0  0
   -5.2340   28.5700    2.5450 H   0  0  0  0  0  0  0  0  0  0  0  0
   -3.8750   29.3130    0.6080 H   0  0  0  0  0  0  0  0  0  0  0  0
   -1.8200   30.6520    0.9760 H   0  0  0  0  0  0  0  0  0  0  0  0
   -1.1250   31.2480    3.2800 H   0  0  0  0  0  0  0  0  0  0  0  0
    4.6450   27.2710    4.3410 H   0  0  0  0  0  0  0  0  0  0  0  0
    4.7500   25.7250    2.4160 H   0  0  0  0  0  0  0  0  0  0  0  0
  1 28  1  0  0  0  0
  1 29  1  0  0  0  0
  1 30  1  0  0  0  0
  1  2  1  0  0  0  0
  2  3  1  0  0  0  0
  3 31  1  0  0  0  0
  3 32  1  0  0  0  0
  3 33  1  0  0  0  0
  2  4  1  0  0  0  0
  4  5  2  0  0  0  0
  5 34  1  0  0  0  0
  5  6  1  0  0  0  0
  6 35  1  0  0  0  0
  6  7  2  0  0  0  0
  7  8  1  0  0  0  0
  8 36  1  0  0  0  0
  8 37  1  0  0  0  0
  8  9  1  0  0  0  0
  9 38  1  0  0  0  0
  9 10  1  0  0  0  0
 10 11  2  0  0  0  0
 10 12  1  0  0  0  0
 12 13  2  0  0  0  0
 13 39  1  0  0  0  0
 13 14  1  0  0  0  0
 14 15  1  0  0  0  0
 15 16  2  0  0  0  0
 16 17  1  0  0  0  0
 17 40  1  0  0  0  0
 17 18  1  0  0  0  0
 18 14  2  0  0  0  0
 18 19  1  0  0  0  0
 19 12  1  0  0  0  0
 15 20  1  0  0  0  0
 20 21  2  0  0  0  0
 21 41  1  0  0  0  0
 21 22  1  0  0  0  0
 22 42  1  0  0  0  0
 22 23  2  0  0  0  0
 23 43  1  0  0  0  0
 23 24  1  0  0  0  0
 24 44  1  0  0  0  0
 24 25  2  0  0  0  0
 25 20  1  0  0  0  0
 25 45  1  0  0  0  0
  7 26  1  0  0  0  0
 26 46  1  0  0  0  0
 26 27  2  0  0  0  0
 27  4  1  0  0  0  0
 27 47  1  0  0  0  0
M  END
>  <LOGBIO>
7.4000

>  <PRED_LOGBIO>
7.1000

>  <XV_RES>
1.3660

>  <WHL_TMPL>
40

>  <ANCH>
7-31;15-13

$$$$
ROW40
  -MTS-   01071500253D 0   0.00000     0.00000     0

 53 56  0  0  0  0  0  0  0  0999 V2000
    2.8660   21.3640    7.0980 C   0  0  0  0  0  0  0  0  0  0  0  0
    1.7110   22.0420    7.8280 C   0  0  0  0  0  0  0  0  0  0  0  0
    1.7060   21.6060    9.2910 C   0  0  0  0  0  0  0  0  0  0  0  0
    0.3910   21.6420    7.1750 C   0  0  0  0  0  0  0  0  0  0  0  0
    1.8680   23.4620    7.7550 O   0  0  0  0  0  0  0  0  0  0  0  0
    1.8950   24.0340    6.5330 C   0  0  0  0  0  0  0  0  0  0  0  0
    1.7860   23.3430    5.5330 O   0  0  0  0  0  0  0  0  0  0  0  0
    2.0390   25.3510    6.4180 N   0  0  0  0  0  0  0  0  0  0  0  0
    1.5070   26.1830    5.3570 N   0  0  0  0  0  0  0  0  0  0  0  0
    1.8510   27.4390    5.5740 C   0  0  0  0  0  0  0  0  0  0  0  0
    2.6480   27.5050    6.8200 C   0  0  0  0  0  0  0  0  0  0  0  0
    3.2580   28.5570    7.5130 C   0  0  0  0  0  0  0  0  0  0  0  0
    3.9620   28.3010    8.6950 C   0  0  0  0  0  0  0  0  0  0  0  0
    4.5800   29.3640    9.3960 N   0  0  0  0  0  0  0  0  0  0  0  0
    3.8850   30.0430   10.3620 C   0  0  0  0  0  0  0  0  0  0  0  0
    3.7340   29.8750   11.6830 C   0  0  0  0  0  0  0  0  0  0  0  0
    4.2170   28.9600   12.5810 N   0  0  0  0  0  0  0  0  0  0  0  0
    5.4940   29.4390   13.1300 C   0  0  0  0  0  0  0  0  0  0  0  0
    6.0260   28.4310   14.1200 C   0  0  0  0  0  0  0  0  0  0  0  0
    6.8680   27.4010   13.6850 C   0  0  0  0  0  0  0  0  0  0  0  0
    7.3620   26.4660   14.6030 C   0  0  0  0  0  0  0  0  0  0  0  0
    7.0130   26.5610   15.9550 C   0  0  0  0  0  0  0  0  0  0  0  0
    7.6260   25.3990   17.0960 Cl  0  0  0  0  0  0  0  0  0  0  0  0
    6.1710   27.5910   16.3900 C   0  0  0  0  0  0  0  0  0  0  0  0
    5.6770   28.5260   15.4720 C   0  0  0  0  0  0  0  0  0  0  0  0
    4.6300   29.8070   16.0130 Cl  0  0  0  0  0  0  0  0  0  0  0  0
    2.8480   31.0550   11.8030 C   0  0  0  0  0  0  0  0  0  0  0  0
    2.2440   31.6250   12.7090 O   0  0  0  0  0  0  0  0  0  0  0  0
    3.0140   31.2400   10.3440 C   0  0  0  0  0  0  0  0  0  0  0  0
    2.6100   32.0330    9.4960 O   0  0  0  0  0  0  0  0  0  0  0  0
    4.0560   26.9930    9.1850 C   0  0  0  0  0  0  0  0  0  0  0  0
    3.4450   25.9410    8.4920 C   0  0  0  0  0  0  0  0  0  0  0  0
    2.7410   26.1970    7.3090 C   0  0  0  0  0  0  0  0  0  0  0  0
    3.8070   21.6490    7.5650 H   0  0  0  0  0  0  0  0  0  0  0  0
    2.7460   20.2840    7.1540 H   0  0  0  0  0  0  0  0  0  0  0  0
    2.8690   21.6750    6.0560 H   0  0  0  0  0  0  0  0  0  0  0  0
    2.6470   21.8920    9.7570 H   0  0  0  0  0  0  0  0  0  0  0  0
    1.5870   20.5260    9.3470 H   0  0  0  0  0  0  0  0  0  0  0  0
    0.8820   22.0900    9.8110 H   0  0  0  0  0  0  0  0  0  0  0  0
    0.3940   21.9540    6.1320 H   0  0  0  0  0  0  0  0  0  0  0  0
    0.2710   20.5630    7.2310 H   0  0  0  0  0  0  0  0  0  0  0  0
   -0.4330   22.1260    7.6950 H   0  0  0  0  0  0  0  0  0  0  0  0
    1.5930   28.2800    4.9470 H   0  0  0  0  0  0  0  0  0  0  0  0
    3.1860   29.5670    7.1350 H   0  0  0  0  0  0  0  0  0  0  0  0
    5.5320   29.6230    9.1830 H   0  0  0  0  0  0  0  0  0  0  0  0
    3.5510   28.8410   13.3310 H   0  0  0  0  0  0  0  0  0  0  0  0
    6.2110   29.5680   12.3220 H   0  0  0  0  0  0  0  0  0  0  0  0
    5.3380   30.3920   13.6310 H   0  0  0  0  0  0  0  0  0  0  0  0
    7.1370   27.3270   12.6420 H   0  0  0  0  0  0  0  0  0  0  0  0
    8.0120   25.6710   14.2680 H   0  0  0  0  0  0  0  0  0  0  0  0
    5.9010   27.6650   17.4330 H   0  0  0  0  0  0  0  0  0  0  0  0
    4.5990   26.7950   10.0970 H   0  0  0  0  0  0  0  0  0  0  0  0
    3.5170   24.9320    8.8690 H   0  0  0  0  0  0  0  0  0  0  0  0
  1 34  1  0  0  0  0
  1 35  1  0  0  0  0
  1 36  1  0  0  0  0
  1  2  1  0  0  0  0
  2  3  1  0  0  0  0
  3 37  1  0  0  0  0
  3 38  1  0  0  0  0
  3 39  1  0  0  0  0
  2  4  1  0  0  0  0
  4 40  1  0  0  0  0
  4 41  1  0  0  0  0
  4 42  1  0  0  0  0
  2  5  1  0  0  0  0
  5  6  1  0  0  0  0
  6  7  2  0  0  0  0
  6  8  1  0  0  0  0
  8  9  1  0  0  0  0
  9 10  2  0  0  0  0
 10 43  1  0  0  0  0
 10 11  1  0  0  0  0
 11 12  2  0  0  0  0
 12 44  1  0  0  0  0
 12 13  1  0  0  0  0
 13 14  1  0  0  0  0
 14 45  1  0  0  0  0
 14 15  1  0  0  0  0
 15 16  2  0  0  0  0
 16 17  1  0  0  0  0
 17 46  1  0  0  0  0
 17 18  1  0  0  0  0
 18 47  1  0  0  0  0
 18 48  1  0  0  0  0
 18 19  1  0  0  0  0
 19 20  2  0  0  0  0
 20 49  1  0  0  0  0
 20 21  1  0  0  0  0
 21 50  1  0  0  0  0
 21 22  2  0  0  0  0
 22 23  1  0  0  0  0
 22 24  1  0  0  0  0
 24 51  1  0  0  0  0
 24 25  2  0  0  0  0
 25 19  1  0  0  0  0
 25 26  1  0  0  0  0
 16 27  1  0  0  0  0
 27 28  2  0  0  0  0
 27 29  1  0  0  0  0
 29 15  1  0  0  0  0
 29 30  2  0  0  0  0
 13 31  2  0  0  0  0
 31 52  1  0  0  0  0
 31 32  1  0  0  0  0
 32 53  1  0  0  0  0
 32 33  2  0  0  0  0
 33  8  1  0  0  0  0
 33 11  1  0  0  0  0
M  END
>  <LOGBIO>
6.6000

>  <PRED_LOGBIO>
6.6000

>  <XV_RES>
1.8230

>  <WHL_TMPL>
1

>  <ANCH>
25-26;53-21

$$$$
ROW41
  -MTS-   01071500253D 0   0.00000     0.00000     0

 53 55  0  0  0  0  0  0  0  0999 V2000
    3.0270   21.2460   10.3470 C   0  0  0  0  0  0  0  0  0  0  0  0
    3.7320   20.5570    9.2570 N   0  0  0  0  0  0  0  0  0  0  0  0
    4.6440   21.2070    8.5390 C   0  0  0  0  0  0  0  0  0  0  0  0
    5.0480   20.7000    7.2830 O   0  0  0  0  0  0  0  0  0  0  0  0
    5.2470   22.4870    9.0660 C   0  0  0  0  0  0  0  0  0  0  0  0
    4.4520   23.5980    8.6440 O   0  0  0  0  0  0  0  0  0  0  0  0
    4.8450   24.8530    9.0280 C   0  0  0  0  0  0  0  0  0  0  0  0
    4.3760   25.3960   10.2300 C   0  0  0  0  0  0  0  0  0  0  0  0
    4.7770   26.6790   10.6220 C   0  0  0  0  0  0  0  0  0  0  0  0
    5.6480   27.4180    9.8130 C   0  0  0  0  0  0  0  0  0  0  0  0
    6.0540   28.7140   10.2100 N   0  0  0  0  0  0  0  0  0  0  0  0
    5.2990   29.8430    9.8160 C   0  0  0  0  0  0  0  0  0  0  0  0
    4.2980   30.2890   10.5870 N   0  0  0  0  0  0  0  0  0  0  0  0
    3.5720   31.3580   10.2300 C   0  0  0  0  0  0  0  0  0  0  0  0
    2.5230   31.7990   11.0710 N   0  0  0  0  0  0  0  0  0  0  0  0
    2.7820   32.7510   12.0850 C   0  0  0  0  0  0  0  0  0  0  0  0
    3.1570   32.3260   13.3650 C   0  0  0  0  0  0  0  0  0  0  0  0
    3.4130   33.2680   14.3690 C   0  0  0  0  0  0  0  0  0  0  0  0
    3.2950   34.6350   14.0920 C   0  0  0  0  0  0  0  0  0  0  0  0
    3.5710   35.6510   15.1740 C   0  0  0  0  0  0  0  0  0  0  0  0
    2.9200   35.0600   12.8120 C   0  0  0  0  0  0  0  0  0  0  0  0
    2.6640   34.1190   11.8080 C   0  0  0  0  0  0  0  0  0  0  0  0
    2.7650   36.8580   12.4480 S   0  0  0  0  0  0  0  0  0  0  0  0
    3.0690   37.0930   11.0710 O   0  0  0  0  0  0  0  0  0  0  0  0
    3.6770   37.5910   13.2700 O   0  0  0  0  0  0  0  0  0  0  0  0
    1.1290   37.3810   12.7820 N   0  0  0  0  0  0  0  0  0  0  0  0
    3.8240   32.0140    9.0890 N   0  0  0  0  0  0  0  0  0  0  0  0
    4.8110   31.6160    8.2760 C   0  0  0  0  0  0  0  0  0  0  0  0
    5.5910   30.5040    8.6170 C   0  0  0  0  0  0  0  0  0  0  0  0
    6.5920   30.0830    7.8150 F   0  0  0  0  0  0  0  0  0  0  0  0
    6.1180   26.8740    8.6120 C   0  0  0  0  0  0  0  0  0  0  0  0
    5.7170   25.5920    8.2190 C   0  0  0  0  0  0  0  0  0  0  0  0
    2.4860   22.1000    9.9460 H   0  0  0  0  0  0  0  0  0  0  0  0
    2.3250   20.5590   10.8160 H   0  0  0  0  0  0  0  0  0  0  0  0
    3.7480   21.5880   11.0860 H   0  0  0  0  0  0  0  0  0  0  0  0
    3.5240   19.5900    9.0520 H   0  0  0  0  0  0  0  0  0  0  0  0
    5.2760   22.4540   10.1530 H   0  0  0  0  0  0  0  0  0  0  0  0
    6.2590   22.5970    8.6800 H   0  0  0  0  0  0  0  0  0  0  0  0
    3.7030   24.8260   10.8540 H   0  0  0  0  0  0  0  0  0  0  0  0
    4.4150   27.0980   11.5490 H   0  0  0  0  0  0  0  0  0  0  0  0
    6.8830   28.8330   10.7740 H   0  0  0  0  0  0  0  0  0  0  0  0
    1.5890   31.4350   10.9470 H   0  0  0  0  0  0  0  0  0  0  0  0
    3.2480   31.2710   13.5790 H   0  0  0  0  0  0  0  0  0  0  0  0
    3.7020   32.9400   15.3560 H   0  0  0  0  0  0  0  0  0  0  0  0
    4.3120   35.2530   15.8650 H   0  0  0  0  0  0  0  0  0  0  0  0
    2.6510   35.8660   15.7130 H   0  0  0  0  0  0  0  0  0  0  0  0
    3.9510   36.5660   14.7240 H   0  0  0  0  0  0  0  0  0  0  0  0
    2.3750   34.4470   10.8210 H   0  0  0  0  0  0  0  0  0  0  0  0
    0.4460   36.7180   13.1210 H   0  0  0  0  0  0  0  0  0  0  0  0
    0.8670   38.3450   12.6360 H   0  0  0  0  0  0  0  0  0  0  0  0
    5.0060   32.1530    7.3590 H   0  0  0  0  0  0  0  0  0  0  0  0
    6.7900   27.4440    7.9870 H   0  0  0  0  0  0  0  0  0  0  0  0
    6.0790   25.1730    7.2920 H   0  0  0  0  0  0  0  0  0  0  0  0
  1 33  1  0  0  0  0
  1 34  1  0  0  0  0
  1 35  1  0  0  0  0
  1  2  1  0  0  0  0
  2 36  1  0  0  0  0
  2  3  1  0  0  0  0
  3  4  2  0  0  0  0
  3  5  1  0  0  0  0
  5 37  1  0  0  0  0
  5 38  1  0  0  0  0
  5  6  1  0  0  0  0
  6  7  1  0  0  0  0
  7  8  2  0  0  0  0
  8 39  1  0  0  0  0
  8  9  1  0  0  0  0
  9 40  1  0  0  0  0
  9 10  2  0  0  0  0
 10 11  1  0  0  0  0
 11 41  1  0  0  0  0
 11 12  1  0  0  0  0
 12 13  1  0  0  0  0
 13 14  2  0  0  0  0
 14 15  1  0  0  0  0
 15 42  1  0  0  0  0
 15 16  1  0  0  0  0
 16 17  2  0  0  0  0
 17 43  1  0  0  0  0
 17 18  1  0  0  0  0
 18 44  1  0  0  0  0
 18 19  2  0  0  0  0
 19 20  1  0  0  0  0
 20 45  1  0  0  0  0
 20 46  1  0  0  0  0
 20 47  1  0  0  0  0
 19 21  1  0  0  0  0
 21 22  2  0  0  0  0
 22 16  1  0  0  0  0
 22 48  1  0  0  0  0
 21 23  1  0  0  0  0
 23 24  2  0  0  0  0
 23 25  2  0  0  0  0
 23 26  1  0  0  0  0
 26 49  1  0  0  0  0
 26 50  1  0  0  0  0
 14 27  1  0  0  0  0
 27 28  2  0  0  0  0
 28 51  1  0  0  0  0
 28 29  1  0  0  0  0
 29 12  2  0  0  0  0
 29 30  1  0  0  0  0
 10 31  1  0  0  0  0
 31 52  1  0  0  0  0
 31 32  2  0  0  0  0
 32  7  1  0  0  0  0
 32 53  1  0  0  0  0
M  END
>  <LOGBIO>
6.6000

>  <PRED_LOGBIO>
6.6800

>  <XV_RES>
-0.4220

>  <WHL_TMPL>
8

>  <ANCH>
4-6;7-8

$$$$
ROW42
  -MTS-   01071500253D 0   0.00000     0.00000     0

 56 60  0  0  0  0  0  0  0  0999 V2000
    6.9350   29.1950    0.2930 C   0  0  0  0  0  0  0  0  0  0  0  0
    7.0310   30.1900    1.3150 O   0  0  0  0  0  0  0  0  0  0  0  0
    6.3710   29.9670    2.4940 C   0  0  0  0  0  0  0  0  0  0  0  0
    5.0510   30.4070    2.6510 C   0  0  0  0  0  0  0  0  0  0  0  0
    4.3760   30.1790    3.8560 C   0  0  0  0  0  0  0  0  0  0  0  0
    5.0200   29.5120    4.9040 C   0  0  0  0  0  0  0  0  0  0  0  0
    6.3400   29.0720    4.7470 C   0  0  0  0  0  0  0  0  0  0  0  0
    7.0150   29.3000    3.5420 C   0  0  0  0  0  0  0  0  0  0  0  0
    8.3070   28.8700    3.3890 O   0  0  0  0  0  0  0  0  0  0  0  0
    8.5190   27.5540    2.8700 C   0  0  0  0  0  0  0  0  0  0  0  0
    4.3060   29.2710    6.1780 C   0  0  0  0  0  0  0  0  0  0  0  0
    4.3650   30.1020    7.0820 O   0  0  0  0  0  0  0  0  0  0  0  0
    3.6020   28.1550    6.3450 N   0  0  0  0  0  0  0  0  0  0  0  0
    2.4060   28.1930    7.0120 C   0  0  0  0  0  0  0  0  0  0  0  0
    1.9040   27.2180    7.7460 N   0  0  0  0  0  0  0  0  0  0  0  0
    0.6250   27.6370    8.2870 N   0  0  0  0  0  0  0  0  0  0  0  0
    0.3790   28.9520    7.8260 C   0  0  0  0  0  0  0  0  0  0  0  0
   -0.6850   29.8370    8.0320 C   0  0  0  0  0  0  0  0  0  0  0  0
   -0.6650   31.1060    7.4400 C   0  0  0  0  0  0  0  0  0  0  0  0
    0.4200   31.4890    6.6430 C   0  0  0  0  0  0  0  0  0  0  0  0
    1.4850   30.6040    6.4380 C   0  0  0  0  0  0  0  0  0  0  0  0
    1.4650   29.3350    7.0290 C   0  0  0  0  0  0  0  0  0  0  0  0
    0.4420   32.8300    6.0170 C   0  0  0  0  0  0  0  0  0  0  0  0
    0.9540   33.9430    6.5590 C   0  0  0  0  0  0  0  0  0  0  0  0
    0.7750   34.9640    5.6640 N   0  0  0  0  0  0  0  0  0  0  0  0
    1.1780   36.3690    5.8260 C   0  0  0  0  0  0  0  0  0  0  0  0
    2.5790   36.5550    5.2940 C   0  0  0  0  0  0  0  0  0  0  0  0
    3.6790   36.3850    6.1430 C   0  0  0  0  0  0  0  0  0  0  0  0
    4.9780   36.5570    5.6490 C   0  0  0  0  0  0  0  0  0  0  0  0
    5.1760   36.9000    4.3060 C   0  0  0  0  0  0  0  0  0  0  0  0
    4.0760   37.0700    3.4570 C   0  0  0  0  0  0  0  0  0  0  0  0
    2.7770   36.8980    3.9510 C   0  0  0  0  0  0  0  0  0  0  0  0
    0.1050   34.3730    4.5220 N   0  0  0  0  0  0  0  0  0  0  0  0
   -0.0700   33.1570    4.7560 N   0  0  0  0  0  0  0  0  0  0  0  0
    7.3310   28.2530    0.6650 H   0  0  0  0  0  0  0  0  0  0  0  0
    7.5080   29.5110   -0.5770 H   0  0  0  0  0  0  0  0  0  0  0  0
    5.8920   29.0640    0.0120 H   0  0  0  0  0  0  0  0  0  0  0  0
    4.5540   30.9210    1.8420 H   0  0  0  0  0  0  0  0  0  0  0  0
    3.3570   30.5180    3.9770 H   0  0  0  0  0  0  0  0  0  0  0  0
    6.8380   28.5570    5.5560 H   0  0  0  0  0  0  0  0  0  0  0  0
    8.0550   26.8240    3.5290 H   0  0  0  0  0  0  0  0  0  0  0  0
    9.5880   27.3580    2.8060 H   0  0  0  0  0  0  0  0  0  0  0  0
    8.0770   27.4800    1.8780 H   0  0  0  0  0  0  0  0  0  0  0  0
    3.9490   27.2790    5.9800 H   0  0  0  0  0  0  0  0  0  0  0  0
    0.0210   27.0900    8.8830 H   0  0  0  0  0  0  0  0  0  0  0  0
   -1.5230   29.5410    8.6460 H   0  0  0  0  0  0  0  0  0  0  0  0
   -1.4870   31.7890    7.5980 H   0  0  0  0  0  0  0  0  0  0  0  0
    2.3220   30.8990    5.8230 H   0  0  0  0  0  0  0  0  0  0  0  0
    1.4240   34.0220    7.5290 H   0  0  0  0  0  0  0  0  0  0  0  0
    1.1530   36.6330    6.8810 H   0  0  0  0  0  0  0  0  0  0  0  0
    0.4930   37.0090    5.2750 H   0  0  0  0  0  0  0  0  0  0  0  0
    3.5260   36.1200    7.1780 H   0  0  0  0  0  0  0  0  0  0  0  0
    5.8260   36.4260    6.3040 H   0  0  0  0  0  0  0  0  0  0  0  0
    6.1780   37.0330    3.9250 H   0  0  0  0  0  0  0  0  0  0  0  0
    4.2290   37.3350    2.4210 H   0  0  0  0  0  0  0  0  0  0  0  0
    1.9290   37.0290    3.2960 H   0  0  0  0  0  0  0  0  0  0  0  0
  1 35  1  0  0  0  0
  1 36  1  0  0  0  0
  1 37  1  0  0  0  0
  1  2  1  0  0  0  0
  2  3  1  0  0  0  0
  3  4  2  0  0  0  0
  4 38  1  0  0  0  0
  4  5  1  0  0  0  0
  5 39  1  0  0  0  0
  5  6  2  0  0  0  0
  6  7  1  0  0  0  0
  7 40  1  0  0  0  0
  7  8  2  0  0  0  0
  8  3  1  0  0  0  0
  8  9  1  0  0  0  0
  9 10  1  0  0  0  0
 10 41  1  0  0  0  0
 10 42  1  0  0  0  0
 10 43  1  0  0  0  0
  6 11  1  0  0  0  0
 11 12  2  0  0  0  0
 11 13  1  0  0  0  0
 13 44  1  0  0  0  0
 13 14  1  0  0  0  0
 14 15  2  0  0  0  0
 15 16  1  0  0  0  0
 16 45  1  0  0  0  0
 16 17  1  0  0  0  0
 17 18  2  0  0  0  0
 18 46  1  0  0  0  0
 18 19  1  0  0  0  0
 19 47  1  0  0  0  0
 19 20  2  0  0  0  0
 20 21  1  0  0  0  0
 21 48  1  0  0  0  0
 21 22  2  0  0  0  0
 22 14  1  0  0  0  0
 22 17  1  0  0  0  0
 20 23  1  0  0  0  0
 23 24  2  0  0  0  0
 24 49  1  0  0  0  0
 24 25  1  0  0  0  0
 25 26  1  0  0  0  0
 26 50  1  0  0  0  0
 26 51  1  0  0  0  0
 26 27  1  0  0  0  0
 27 28  2  0  0  0  0
 28 52  1  0  0  0  0
 28 29  1  0  0  0  0
 29 53  1  0  0  0  0
 29 30  2  0  0  0  0
 30 54  1  0  0  0  0
 30 31  1  0  0  0  0
 31 55  1  0  0  0  0
 31 32  2  0  0  0  0
 32 27  1  0  0  0  0
 32 56  1  0  0  0  0
 25 33  1  0  0  0  0
 33 34  2  0  0  0  0
 34 23  1  0  0  0  0
M  END
>  <LOGBIO>
7.3000

>  <PRED_LOGBIO>
7.2800

>  <XV_RES>
-0.2080

>  <WHL_TMPL>
4

>  <ANCH>
45-46;24-22

$$$$
ROW43
  -MTS-   01071500253D 0   0.00000     0.00000     0

 56 58  0  0  0  0  0  0  0  0999 V2000
   12.1780   27.0800   10.0280 C   0  0  0  0  0  0  0  0  0  0  0  0
   10.6580   26.9770    9.9570 C   0  0  0  0  0  0  0  0  0  0  0  0
   10.2830   25.7470    9.2460 N   0  0  0  0  0  0  0  0  0  0  0  0
   10.8190   24.5820    9.9650 C   0  0  0  0  0  0  0  0  0  0  0  0
   12.3400   24.6850   10.0370 C   0  0  0  0  0  0  0  0  0  0  0  0
    8.8180   25.6470    9.1770 C   0  0  0  0  0  0  0  0  0  0  0  0
    8.2600   26.8570    8.4290 C   0  0  0  0  0  0  0  0  0  0  0  0
    6.7950   26.7580    8.3600 N   0  0  0  0  0  0  0  0  0  0  0  0
    6.0920   27.7080    7.7500 C   0  0  0  0  0  0  0  0  0  0  0  0
    6.6670   28.6700    7.2430 O   0  0  0  0  0  0  0  0  0  0  0  0
    4.6170   27.6080    7.6810 C   0  0  0  0  0  0  0  0  0  0  0  0
    3.8950   27.0190    6.7180 C   0  0  0  0  0  0  0  0  0  0  0  0
    4.4600   26.3320    5.4980 C   0  0  0  0  0  0  0  0  0  0  0  0
    2.5630   27.1390    7.0160 N   0  0  0  0  0  0  0  0  0  0  0  0
    2.4280   27.8200    8.1970 C   0  0  0  0  0  0  0  0  0  0  0  0
    1.1440   28.1510    8.8550 C   0  0  0  0  0  0  0  0  0  0  0  0
    0.5220   29.3030    8.5690 C   0  0  0  0  0  0  0  0  0  0  0  0
    1.0000   30.3010    7.5510 C   0  0  0  0  0  0  0  0  0  0  0  0
    1.9450   30.3780    6.7920 O   0  0  0  0  0  0  0  0  0  0  0  0
    0.0030   31.2850    7.6650 N   0  0  0  0  0  0  0  0  0  0  0  0
   -0.9840   30.9840    8.5840 C   0  0  0  0  0  0  0  0  0  0  0  0
   -2.1190   31.6760    8.9820 C   0  0  0  0  0  0  0  0  0  0  0  0
   -2.9420   31.1050    9.9720 C   0  0  0  0  0  0  0  0  0  0  0  0
   -2.6220   29.8680   10.5500 C   0  0  0  0  0  0  0  0  0  0  0  0
   -3.4320   29.3430   11.4860 F   0  0  0  0  0  0  0  0  0  0  0  0
   -1.4820   29.1280   10.1950 C   0  0  0  0  0  0  0  0  0  0  0  0
   -0.6250   29.7270    9.1600 C   0  0  0  0  0  0  0  0  0  0  0  0
    3.6430   28.1390    8.6610 C   0  0  0  0  0  0  0  0  0  0  0  0
    3.9580   28.8910    9.9320 C   0  0  0  0  0  0  0  0  0  0  0  0
   12.5880   27.1040    9.0200 H   0  0  0  0  0  0  0  0  0  0  0  0
   12.4560   27.9910   10.5540 H   0  0  0  0  0  0  0  0  0  0  0  0
   12.5760   26.2190   10.5600 H   0  0  0  0  0  0  0  0  0  0  0  0
   10.2600   27.8390    9.4240 H   0  0  0  0  0  0  0  0  0  0  0  0
   10.2480   26.9540   10.9640 H   0  0  0  0  0  0  0  0  0  0  0  0
   10.4100   24.5590   10.9730 H   0  0  0  0  0  0  0  0  0  0  0  0
   10.5420   23.6710    9.4390 H   0  0  0  0  0  0  0  0  0  0  0  0
   12.6180   25.5970   10.5630 H   0  0  0  0  0  0  0  0  0  0  0  0
   12.7370   23.8240   10.5700 H   0  0  0  0  0  0  0  0  0  0  0  0
   12.7500   24.7090    9.0290 H   0  0  0  0  0  0  0  0  0  0  0  0
    8.4080   25.6230   10.1850 H   0  0  0  0  0  0  0  0  0  0  0  0
    8.5400   24.7360    8.6510 H   0  0  0  0  0  0  0  0  0  0  0  0
    8.6690   26.8810    7.4210 H   0  0  0  0  0  0  0  0  0  0  0  0
    8.5370   27.7680    8.9550 H   0  0  0  0  0  0  0  0  0  0  0  0
    6.3220   25.9680    8.7760 H   0  0  0  0  0  0  0  0  0  0  0  0
    5.4370   25.9160    5.7350 H   0  0  0  0  0  0  0  0  0  0  0  0
    4.5600   27.0530    4.6890 H   0  0  0  0  0  0  0  0  0  0  0  0
    3.7900   25.5310    5.1890 H   0  0  0  0  0  0  0  0  0  0  0  0
    1.8030   26.7820    6.4550 H   0  0  0  0  0  0  0  0  0  0  0  0
    0.7080   27.4640    9.5650 H   0  0  0  0  0  0  0  0  0  0  0  0
    0.0080   32.1370    7.1230 H   0  0  0  0  0  0  0  0  0  0  0  0
   -2.3660   32.6310    8.5420 H   0  0  0  0  0  0  0  0  0  0  0  0
   -3.8320   31.6270   10.2910 H   0  0  0  0  0  0  0  0  0  0  0  0
   -1.2490   28.1780   10.6530 H   0  0  0  0  0  0  0  0  0  0  0  0
    4.8840   29.4480    9.8040 H   0  0  0  0  0  0  0  0  0  0  0  0
    4.0700   28.1860   10.7530 H   0  0  0  0  0  0  0  0  0  0  0  0
    3.1480   29.5820   10.1550 H   0  0  0  0  0  0  0  0  0  0  0  0
  1 30  1  0  0  0  0
  1 31  1  0  0  0  0
  1 32  1  0  0  0  0
  1  2  1  0  0  0  0
  2 33  1  0  0  0  0
  2 34  1  0  0  0  0
  2  3  1  0  0  0  0
  3  4  1  0  0  0  0
  4 35  1  0  0  0  0
  4 36  1  0  0  0  0
  4  5  1  0  0  0  0
  5 37  1  0  0  0  0
  5 38  1  0  0  0  0
  5 39  1  0  0  0  0
  3  6  1  0  0  0  0
  6 40  1  0  0  0  0
  6 41  1  0  0  0  0
  6  7  1  0  0  0  0
  7 42  1  0  0  0  0
  7 43  1  0  0  0  0
  7  8  1  0  0  0  0
  8 44  1  0  0  0  0
  8  9  1  0  0  0  0
  9 10  2  0  0  0  0
  9 11  1  0  0  0  0
 11 12  2  0  0  0  0
 12 13  1  0  0  0  0
 13 45  1  0  0  0  0
 13 46  1  0  0  0  0
 13 47  1  0  0  0  0
 12 14  1  0  0  0  0
 14 48  1  0  0  0  0
 14 15  1  0  0  0  0
 15 16  1  0  0  0  0
 16 49  1  0  0  0  0
 16 17  2  0  0  0  0
 17 18  1  0  0  0  0
 18 19  2  0  0  0  0
 18 20  1  0  0  0  0
 20 50  1  0  0  0  0
 20 21  1  0  0  0  0
 21 22  2  0  0  0  0
 22 51  1  0  0  0  0
 22 23  1  0  0  0  0
 23 52  1  0  0  0  0
 23 24  2  0  0  0  0
 24 25  1  0  0  0  0
 24 26  1  0  0  0  0
 26 53  1  0  0  0  0
 26 27  2  0  0  0  0
 27 17  1  0  0  0  0
 27 21  1  0  0  0  0
 15 28  2  0  0  0  0
 28 11  1  0  0  0  0
 28 29  1  0  0  0  0
 29 54  1  0  0  0  0
 29 55  1  0  0  0  0
 29 56  1  0  0  0  0
M  END
>  <LOGBIO>
7.5000

>  <PRED_LOGBIO>
7.3600

>  <XV_RES>
0.9350

>  <WHL_TMPL>
26

>  <ANCH>
20-28;38-39

$$$$
ROW44
  -MTS-   01071500253D 0   0.00000     0.00000     0

 40 43  0  0  0  0  0  0  0  0999 V2000
   -6.6800   27.0080    0.7220 C   0  0  0  0  0  0  0  0  0  0  0  0
   -6.8420   27.5130    2.1530 C   0  0  0  0  0  0  0  0  0  0  0  0
   -8.0580   28.4300    2.2340 C   0  0  0  0  0  0  0  0  0  0  0  0
   -7.0370   26.3260    3.0920 C   0  0  0  0  0  0  0  0  0  0  0  0
   -5.6060   28.2780    2.5600 C   0  0  0  0  0  0  0  0  0  0  0  0
   -4.8590   28.9650    1.5950 C   0  0  0  0  0  0  0  0  0  0  0  0
   -3.7130   29.6750    1.9720 C   0  0  0  0  0  0  0  0  0  0  0  0
   -3.3140   29.6990    3.3140 C   0  0  0  0  0  0  0  0  0  0  0  0
   -2.2430   30.3030    3.9830 N   0  0  0  0  0  0  0  0  0  0  0  0
   -2.3130   30.0170    5.2690 C   0  0  0  0  0  0  0  0  0  0  0  0
   -3.4060   29.2280    5.5140 N   0  0  0  0  0  0  0  0  0  0  0  0
   -4.0600   29.0120    4.2780 C   0  0  0  0  0  0  0  0  0  0  0  0
   -5.2060   28.3020    3.9010 C   0  0  0  0  0  0  0  0  0  0  0  0
   -1.3530   30.4800    6.2960 C   0  0  0  0  0  0  0  0  0  0  0  0
   -0.2450   31.1590    6.0620 N   0  0  0  0  0  0  0  0  0  0  0  0
    0.4260   31.4270    7.3190 N   0  0  0  0  0  0  0  0  0  0  0  0
   -0.3600   30.8580    8.3490 C   0  0  0  0  0  0  0  0  0  0  0  0
   -0.1980   30.8120    9.7390 C   0  0  0  0  0  0  0  0  0  0  0  0
   -1.1530   30.1670   10.5340 C   0  0  0  0  0  0  0  0  0  0  0  0
   -2.2690   29.5670    9.9390 C   0  0  0  0  0  0  0  0  0  0  0  0
   -2.4310   29.6130    8.5490 C   0  0  0  0  0  0  0  0  0  0  0  0
   -1.4770   30.2590    7.7540 C   0  0  0  0  0  0  0  0  0  0  0  0
   -6.5410   27.8540    0.0520 H   0  0  0  0  0  0  0  0  0  0  0  0
   -7.5710   26.4560    0.4290 H   0  0  0  0  0  0  0  0  0  0  0  0
   -5.8120   26.3540    0.6640 H   0  0  0  0  0  0  0  0  0  0  0  0
   -7.9200   29.2770    1.5640 H   0  0  0  0  0  0  0  0  0  0  0  0
   -8.9490   27.8780    1.9410 H   0  0  0  0  0  0  0  0  0  0  0  0
   -8.1740   28.7900    3.2540 H   0  0  0  0  0  0  0  0  0  0  0  0
   -6.1700   25.6710    3.0340 H   0  0  0  0  0  0  0  0  0  0  0  0
   -7.9280   25.7740    2.7990 H   0  0  0  0  0  0  0  0  0  0  0  0
   -7.1530   26.6850    4.1120 H   0  0  0  0  0  0  0  0  0  0  0  0
   -5.1670   28.9480    0.5600 H   0  0  0  0  0  0  0  0  0  0  0  0
   -3.1370   30.2050    1.2280 H   0  0  0  0  0  0  0  0  0  0  0  0
   -3.6920   28.8670    6.4130 H   0  0  0  0  0  0  0  0  0  0  0  0
   -5.7830   27.7720    4.6450 H   0  0  0  0  0  0  0  0  0  0  0  0
    1.2940   31.9290    7.4380 H   0  0  0  0  0  0  0  0  0  0  0  0
    0.6630   31.2750   10.1980 H   0  0  0  0  0  0  0  0  0  0  0  0
   -1.0280   30.1310   11.6060 H   0  0  0  0  0  0  0  0  0  0  0  0
   -3.0060   29.0690   10.5520 H   0  0  0  0  0  0  0  0  0  0  0  0
   -3.2920   29.1510    8.0900 H   0  0  0  0  0  0  0  0  0  0  0  0
  1 23  1  0  0  0  0
  1 24  1  0  0  0  0
  1 25  1  0  0  0  0
  1  2  1  0  0  0  0
  2  3  1  0  0  0  0
  3 26  1  0  0  0  0
  3 27  1  0  0  0  0
  3 28  1  0  0  0  0
  2  4  1  0  0  0  0
  4 29  1  0  0  0  0
  4 30  1  0  0  0  0
  4 31  1  0  0  0  0
  2  5  1  0  0  0  0
  5  6  2  0  0  0  0
  6 32  1  0  0  0  0
  6  7  1  0  0  0  0
  7 33  1  0  0  0  0
  7  8  2  0  0  0  0
  8  9  1  0  0  0  0
  9 10  2  0  0  0  0
 10 11  1  0  0  0  0
 11 34  1  0  0  0  0
 11 12  1  0  0  0  0
 12  8  1  0  0  0  0
 12 13  2  0  0  0  0
 13  5  1  0  0  0  0
 13 35  1  0  0  0  0
 10 14  1  0  0  0  0
 14 15  2  0  0  0  0
 15 16  1  0  0  0  0
 16 36  1  0  0  0  0
 16 17  1  0  0  0  0
 17 18  2  0  0  0  0
 18 37  1  0  0  0  0
 18 19  1  0  0  0  0
 19 38  1  0  0  0  0
 19 20  2  0  0  0  0
 20 39  1  0  0  0  0
 20 21  1  0  0  0  0
 21 40  1  0  0  0  0
 21 22  2  0  0  0  0
 22 14  1  0  0  0  0
 22 17  1  0  0  0  0
M  END
>  <LOGBIO>
6.5000

>  <PRED_LOGBIO>
6.3200

>  <XV_RES>
0.0060

>  <WHL_TMPL>
57

>  <ANCH>
21-24;31-29

$$$$
ROW45
  -MTS-   01071500253D 0   0.00000     0.00000     0

 47 49  0  0  0  0  0  0  0  0999 V2000
    1.0490   33.8840    7.0630 C   0  0  0  0  0  0  0  0  0  0  0  0
    1.6740   33.0960    6.0470 O   0  0  0  0  0  0  0  0  0  0  0  0
    2.8290   32.4320    6.3670 C   0  0  0  0  0  0  0  0  0  0  0  0
    4.0690   33.0550    6.1830 C   0  0  0  0  0  0  0  0  0  0  0  0
    5.2490   32.3770    6.5110 C   0  0  0  0  0  0  0  0  0  0  0  0
    5.1890   31.0750    7.0220 C   0  0  0  0  0  0  0  0  0  0  0  0
    3.9490   30.4520    7.2060 C   0  0  0  0  0  0  0  0  0  0  0  0
    2.7690   31.1300    6.8790 C   0  0  0  0  0  0  0  0  0  0  0  0
    3.8850   29.0480    7.7580 C   0  0  0  0  0  0  0  0  0  0  0  0
    5.0740   28.8100    8.6870 C   0  0  0  0  0  0  0  0  0  0  0  0
    5.0300   29.7750    9.7950 N   0  0  0  0  0  0  0  0  0  0  0  0
    3.9280   28.0830    6.6490 N   0  0  0  0  0  0  0  0  0  0  0  0
    3.8840   26.7780    6.9010 C   0  0  0  0  0  0  0  0  0  0  0  0
    3.8060   26.3780    8.0610 O   0  0  0  0  0  0  0  0  0  0  0  0
    3.9300   25.7680    5.7400 C   0  0  0  0  0  0  0  0  0  0  0  0
    3.5580   24.3960    5.9000 C   0  0  0  0  0  0  0  0  0  0  0  0
    3.6160   23.5200    4.8080 C   0  0  0  0  0  0  0  0  0  0  0  0
    4.0480   23.9720    3.5110 C   0  0  0  0  0  0  0  0  0  0  0  0
    4.4200   25.3570    3.3760 C   0  0  0  0  0  0  0  0  0  0  0  0
    4.3620   26.2370    4.4670 C   0  0  0  0  0  0  0  0  0  0  0  0
    4.1000   23.0270    2.3730 C   0  0  0  0  0  0  0  0  0  0  0  0
    3.7250   21.6890    2.5430 C   0  0  0  0  0  0  0  0  0  0  0  0
    3.7830   20.8150    1.4510 C   0  0  0  0  0  0  0  0  0  0  0  0
    4.1940   21.2610    0.2560 N   0  0  0  0  0  0  0  0  0  0  0  0
    4.5600   22.5350    0.0570 C   0  0  0  0  0  0  0  0  0  0  0  0
    4.5240   23.4590    1.1100 C   0  0  0  0  0  0  0  0  0  0  0  0
    1.7370   34.6590    7.3950 H   0  0  0  0  0  0  0  0  0  0  0  0
    0.1500   34.3470    6.6610 H   0  0  0  0  0  0  0  0  0  0  0  0
    0.7850   33.2480    7.9050 H   0  0  0  0  0  0  0  0  0  0  0  0
    4.1150   34.0600    5.7890 H   0  0  0  0  0  0  0  0  0  0  0  0
    6.2050   32.8580    6.3690 H   0  0  0  0  0  0  0  0  0  0  0  0
    6.0990   30.5520    7.2750 H   0  0  0  0  0  0  0  0  0  0  0  0
    1.8120   30.6490    7.0210 H   0  0  0  0  0  0  0  0  0  0  0  0
    2.9590   28.9180    8.3140 H   0  0  0  0  0  0  0  0  0  0  0  0
    6.0000   28.9390    8.1300 H   0  0  0  0  0  0  0  0  0  0  0  0
    5.0280   27.7990    9.0840 H   0  0  0  0  0  0  0  0  0  0  0  0
    5.0740   30.7140    9.4260 H   0  0  0  0  0  0  0  0  0  0  0  0
    5.8170   29.6180   10.4090 H   0  0  0  0  0  0  0  0  0  0  0  0
    3.9920   28.4120    5.6960 H   0  0  0  0  0  0  0  0  0  0  0  0
    3.2320   24.0350    6.8640 H   0  0  0  0  0  0  0  0  0  0  0  0
    3.3310   22.4870    4.9420 H   0  0  0  0  0  0  0  0  0  0  0  0
    4.7500   25.7250    2.4160 H   0  0  0  0  0  0  0  0  0  0  0  0
    4.6450   27.2720    4.3410 H   0  0  0  0  0  0  0  0  0  0  0  0
    3.3950   21.3340    3.5070 H   0  0  0  0  0  0  0  0  0  0  0  0
    3.4960   19.7810    1.5710 H   0  0  0  0  0  0  0  0  0  0  0  0
    4.8850   22.8520   -0.9220 H   0  0  0  0  0  0  0  0  0  0  0  0
    4.8190   24.4850    0.9510 H   0  0  0  0  0  0  0  0  0  0  0  0
  1 27  1  0  0  0  0
  1 28  1  0  0  0  0
  1 29  1  0  0  0  0
  1  2  1  0  0  0  0
  2  3  1  0  0  0  0
  3  4  2  0  0  0  0
  4 30  1  0  0  0  0
  4  5  1  0  0  0  0
  5 31  1  0  0  0  0
  5  6  2  0  0  0  0
  6 32  1  0  0  0  0
  6  7  1  0  0  0  0
  7  8  2  0  0  0  0
  8  3  1  0  0  0  0
  8 33  1  0  0  0  0
  7  9  1  0  0  0  0
  9 34  1  0  0  0  0
  9 10  1  0  0  0  0
 10 35  1  0  0  0  0
 10 36  1  0  0  0  0
 10 11  1  0  0  0  0
 11 37  1  0  0  0  0
 11 38  1  0  0  0  0
  9 12  1  0  0  0  0
 12 39  1  0  0  0  0
 12 13  1  0  0  0  0
 13 14  2  0  0  0  0
 13 15  1  0  0  0  0
 15 16  2  0  0  0  0
 16 40  1  0  0  0  0
 16 17  1  0  0  0  0
 17 41  1  0  0  0  0
 17 18  2  0  0  0  0
 18 19  1  0  0  0  0
 19 42  1  0  0  0  0
 19 20  2  0  0  0  0
 20 15  1  0  0  0  0
 20 43  1  0  0  0  0
 18 21  1  0  0  0  0
 21 22  2  0  0  0  0
 22 44  1  0  0  0  0
 22 23  1  0  0  0  0
 23 45  1  0  0  0  0
 23 24  2  0  0  0  0
 24 25  1  0  0  0  0
 25 46  1  0  0  0  0
 25 26  2  0  0  0  0
 26 21  1  0  0  0  0
 26 47  1  0  0  0  0
M  END
>  <LOGBIO>
6.4000

>  <PRED_LOGBIO>
6.3700

>  <XV_RES>
-0.1660

>  <WHL_TMPL>
40

>  <ANCH>
7-31;28-29

$$$$
ROW46
  -MTS-   01071500253D 0   0.00000     0.00000     0

 53 56  0  0  0  0  0  0  0  0999 V2000
   -5.4970   28.7460   11.2920 C   0  0  0  0  0  0  0  0  0  0  0  0
   -4.9330   28.8970    9.8820 C   0  0  0  0  0  0  0  0  0  0  0  0
   -6.0770   29.1300    8.8990 C   0  0  0  0  0  0  0  0  0  0  0  0
   -4.1820   27.6260    9.4950 C   0  0  0  0  0  0  0  0  0  0  0  0
   -4.0120   30.0410    9.8420 N   0  0  0  0  0  0  0  0  0  0  0  0
   -2.9850   29.8320   10.7240 C   0  0  0  0  0  0  0  0  0  0  0  0
   -1.7800   29.2540   10.6200 C   0  0  0  0  0  0  0  0  0  0  0  0
   -1.1070   28.6490    9.5920 N   0  0  0  0  0  0  0  0  0  0  0  0
   -0.2540   29.4290    8.7310 C   0  0  0  0  0  0  0  0  0  0  0  0
   -0.5690   30.7880    8.4370 C   0  0  0  0  0  0  0  0  0  0  0  0
    0.3580   31.4520    7.5630 C   0  0  0  0  0  0  0  0  0  0  0  0
    1.4570   30.8180    7.0650 N   0  0  0  0  0  0  0  0  0  0  0  0
    1.6430   29.5430    7.4160 C   0  0  0  0  0  0  0  0  0  0  0  0
    2.8130   28.8770    6.9000 N   0  0  0  0  0  0  0  0  0  0  0  0
    3.0640   27.5260    7.2370 C   0  0  0  0  0  0  0  0  0  0  0  0
    3.8210   27.2170    8.3730 C   0  0  0  0  0  0  0  0  0  0  0  0
    4.0690   25.8800    8.7070 C   0  0  0  0  0  0  0  0  0  0  0  0
    3.5610   24.8520    7.9030 C   0  0  0  0  0  0  0  0  0  0  0  0
    2.8050   25.1610    6.7660 C   0  0  0  0  0  0  0  0  0  0  0  0
    2.5560   26.4980    6.4330 C   0  0  0  0  0  0  0  0  0  0  0  0
    3.8240   23.4390    8.2550 C   0  0  0  0  0  0  0  0  0  0  0  0
    5.1360   22.9580    8.3320 C   0  0  0  0  0  0  0  0  0  0  0  0
    5.3600   21.6170    8.6670 C   0  0  0  0  0  0  0  0  0  0  0  0
    4.3210   20.8060    8.9110 N   0  0  0  0  0  0  0  0  0  0  0  0
    3.0530   21.2320    8.8470 C   0  0  0  0  0  0  0  0  0  0  0  0
    2.7640   22.5630    8.5170 C   0  0  0  0  0  0  0  0  0  0  0  0
    0.8380   28.8580    8.2190 N   0  0  0  0  0  0  0  0  0  0  0  0
   -1.4530   29.5190   12.0390 C   0  0  0  0  0  0  0  0  0  0  0  0
   -0.5010   29.3050   12.7880 O   0  0  0  0  0  0  0  0  0  0  0  0
   -2.7840   30.1570   12.1530 C   0  0  0  0  0  0  0  0  0  0  0  0
   -3.4320   30.7100   13.0400 O   0  0  0  0  0  0  0  0  0  0  0  0
   -6.0320   29.6520   11.5670 H   0  0  0  0  0  0  0  0  0  0  0  0
   -6.1790   27.8990   11.3210 H   0  0  0  0  0  0  0  0  0  0  0  0
   -4.6810   28.5790   11.9920 H   0  0  0  0  0  0  0  0  0  0  0  0
   -6.6130   30.0360    9.1750 H   0  0  0  0  0  0  0  0  0  0  0  0
   -6.7590   28.2830    8.9290 H   0  0  0  0  0  0  0  0  0  0  0  0
   -5.6760   29.2380    7.8940 H   0  0  0  0  0  0  0  0  0  0  0  0
   -3.3670   27.4590   10.1960 H   0  0  0  0  0  0  0  0  0  0  0  0
   -4.8640   26.7780    9.5250 H   0  0  0  0  0  0  0  0  0  0  0  0
   -3.7810   27.7330    8.4900 H   0  0  0  0  0  0  0  0  0  0  0  0
   -4.5090   30.8820   10.0970 H   0  0  0  0  0  0  0  0  0  0  0  0
   -1.2090   27.6560    9.4370 H   0  0  0  0  0  0  0  0  0  0  0  0
   -1.4400   31.2820    8.8410 H   0  0  0  0  0  0  0  0  0  0  0  0
    0.1790   32.4820    7.2930 H   0  0  0  0  0  0  0  0  0  0  0  0
    3.4530   29.3750    6.2980 H   0  0  0  0  0  0  0  0  0  0  0  0
    4.2130   28.0090    8.9930 H   0  0  0  0  0  0  0  0  0  0  0  0
    4.6530   25.6410    9.5830 H   0  0  0  0  0  0  0  0  0  0  0  0
    2.4120   24.3680    6.1470 H   0  0  0  0  0  0  0  0  0  0  0  0
    1.9720   26.7370    5.5560 H   0  0  0  0  0  0  0  0  0  0  0  0
    5.9700   23.6160    8.1340 H   0  0  0  0  0  0  0  0  0  0  0  0
    6.3680   21.2360    8.7280 H   0  0  0  0  0  0  0  0  0  0  0  0
    2.2460   20.5440    9.0520 H   0  0  0  0  0  0  0  0  0  0  0  0
    1.7410   22.9070    8.4650 H   0  0  0  0  0  0  0  0  0  0  0  0
  1 32  1  0  0  0  0
  1 33  1  0  0  0  0
  1 34  1  0  0  0  0
  1  2  1  0  0  0  0
  2  3  1  0  0  0  0
  3 35  1  0  0  0  0
  3 36  1  0  0  0  0
  3 37  1  0  0  0  0
  2  4  1  0  0  0  0
  4 38  1  0  0  0  0
  4 39  1  0  0  0  0
  4 40  1  0  0  0  0
  2  5  1  0  0  0  0
  5 41  1  0  0  0  0
  5  6  1  0  0  0  0
  6  7  2  0  0  0  0
  7  8  1  0  0  0  0
  8 42  1  0  0  0  0
  8  9  1  0  0  0  0
  9 10  2  0  0  0  0
 10 43  1  0  0  0  0
 10 11  1  0  0  0  0
 11 44  1  0  0  0  0
 11 12  2  0  0  0  0
 12 13  1  0  0  0  0
 13 14  1  0  0  0  0
 14 45  1  0  0  0  0
 14 15  1  0  0  0  0
 15 16  2  0  0  0  0
 16 46  1  0  0  0  0
 16 17  1  0  0  0  0
 17 47  1  0  0  0  0
 17 18  2  0  0  0  0
 18 19  1  0  0  0  0
 19 48  1  0  0  0  0
 19 20  2  0  0  0  0
 20 15  1  0  0  0  0
 20 49  1  0  0  0  0
 18 21  1  0  0  0  0
 21 22  2  0  0  0  0
 22 50  1  0  0  0  0
 22 23  1  0  0  0  0
 23 51  1  0  0  0  0
 23 24  2  0  0  0  0
 24 25  1  0  0  0  0
 25 52  1  0  0  0  0
 25 26  2  0  0  0  0
 26 21  1  0  0  0  0
 26 53  1  0  0  0  0
 13 27  2  0  0  0  0
 27  9  1  0  0  0  0
  7 28  1  0  0  0  0
 28 29  2  0  0  0  0
 28 30  1  0  0  0  0
 30  6  1  0  0  0  0
 30 31  2  0  0  0  0
M  END
>  <LOGBIO>
7.0600

>  <PRED_LOGBIO>
6.8800

>  <XV_RES>
0.2380

>  <WHL_TMPL>
8

>  <ANCH>
35-36;20-21

$$$$
ROW47
  -MTS-   01071500253D 0   0.00000     0.00000     0

 49 52  0  0  0  0  0  0  0  0999 V2000
   -0.4600   26.0300   10.5910 C   0  0  0  0  0  0  0  0  0  0  0  0
   -0.2290   27.2540    9.3970 C   0  0  0  0  0  0  0  0  0  0  0  0
   -0.8810   28.3430    9.0340 N   0  0  0  0  0  0  0  0  0  0  0  0
   -0.1440   29.0120    7.9800 N   0  0  0  0  0  0  0  0  0  0  0  0
    1.0170   28.2450    7.7210 C   0  0  0  0  0  0  0  0  0  0  0  0
    2.0740   28.4130    6.8180 C   0  0  0  0  0  0  0  0  0  0  0  0
    3.1150   27.4780    6.7770 C   0  0  0  0  0  0  0  0  0  0  0  0
    3.0990   26.3750    7.6390 C   0  0  0  0  0  0  0  0  0  0  0  0
    2.0420   26.2070    8.5420 C   0  0  0  0  0  0  0  0  0  0  0  0
    1.0010   27.1420    8.5830 C   0  0  0  0  0  0  0  0  0  0  0  0
    4.3510   25.3460    7.3160 C   0  0  0  0  0  0  0  0  0  0  0  0
    4.8390   25.1170    6.0240 C   0  0  0  0  0  0  0  0  0  0  0  0
    5.8360   24.2450    5.8160 N   0  0  0  0  0  0  0  0  0  0  0  0
    6.3990   23.5650    6.8240 C   0  0  0  0  0  0  0  0  0  0  0  0
    5.9570   23.7480    8.1390 C   0  0  0  0  0  0  0  0  0  0  0  0
    6.5350   23.0510    9.1680 O   0  0  0  0  0  0  0  0  0  0  0  0
    5.9750   21.7830    9.5180 C   0  0  0  0  0  0  0  0  0  0  0  0
    6.7630   21.1810   10.6800 C   0  0  0  0  0  0  0  0  0  0  0  0
    8.1670   21.0030   10.2800 N   0  0  0  0  0  0  0  0  0  0  0  0
    6.1650   19.8250   11.0530 C   0  0  0  0  0  0  0  0  0  0  0  0
    6.9440   19.2300   12.2020 C   0  0  0  0  0  0  0  0  0  0  0  0
    8.0490   18.4090   11.9480 C   0  0  0  0  0  0  0  0  0  0  0  0
    8.7710   17.8580   13.0130 C   0  0  0  0  0  0  0  0  0  0  0  0
    8.3880   18.1280   14.3320 C   0  0  0  0  0  0  0  0  0  0  0  0
    7.2830   18.9480   14.5870 C   0  0  0  0  0  0  0  0  0  0  0  0
    6.5610   19.5000   13.5210 C   0  0  0  0  0  0  0  0  0  0  0  0
    4.9180   24.6510    8.3910 C   0  0  0  0  0  0  0  0  0  0  0  0
   -1.5230   25.8650   10.7520 H   0  0  0  0  0  0  0  0  0  0  0  0
   -0.0600   25.1080   10.1740 H   0  0  0  0  0  0  0  0  0  0  0  0
    0.0730   26.3900   11.4690 H   0  0  0  0  0  0  0  0  0  0  0  0
   -0.4100   29.8680    7.5150 H   0  0  0  0  0  0  0  0  0  0  0  0
    2.0860   29.2640    6.1530 H   0  0  0  0  0  0  0  0  0  0  0  0
    3.9300   27.6080    6.0810 H   0  0  0  0  0  0  0  0  0  0  0  0
    2.0310   25.3560    9.2060 H   0  0  0  0  0  0  0  0  0  0  0  0
    4.4090   25.6470    5.1870 H   0  0  0  0  0  0  0  0  0  0  0  0
    7.2010   22.8700    6.6190 H   0  0  0  0  0  0  0  0  0  0  0  0
    4.9360   21.9140    9.8130 H   0  0  0  0  0  0  0  0  0  0  0  0
    6.0260   21.1150    8.6600 H   0  0  0  0  0  0  0  0  0  0  0  0
    6.7120   21.8480   11.5370 H   0  0  0  0  0  0  0  0  0  0  0  0
    8.5620   21.8990   10.0340 H   0  0  0  0  0  0  0  0  0  0  0  0
    8.6880   20.6050   11.0490 H   0  0  0  0  0  0  0  0  0  0  0  0
    5.1260   19.9560   11.3490 H   0  0  0  0  0  0  0  0  0  0  0  0
    6.2160   19.1570   10.1960 H   0  0  0  0  0  0  0  0  0  0  0  0
    8.3440   18.2020   10.9300 H   0  0  0  0  0  0  0  0  0  0  0  0
    9.6240   17.2250   12.8170 H   0  0  0  0  0  0  0  0  0  0  0  0
    8.9460   17.7020   15.1540 H   0  0  0  0  0  0  0  0  0  0  0  0
    6.9880   19.1560   15.6040 H   0  0  0  0  0  0  0  0  0  0  0  0
    5.7080   20.1330   13.7180 H   0  0  0  0  0  0  0  0  0  0  0  0
    4.5590   24.8090    9.3970 H   0  0  0  0  0  0  0  0  0  0  0  0
  1 28  1  0  0  0  0
  1 29  1  0  0  0  0
  1 30  1  0  0  0  0
  1  2  1  0  0  0  0
  2  3  2  0  0  0  0
  3  4  1  0  0  0  0
  4 31  1  0  0  0  0
  4  5  1  0  0  0  0
  5  6  2  0  0  0  0
  6 32  1  0  0  0  0
  6  7  1  0  0  0  0
  7 33  1  0  0  0  0
  7  8  2  0  0  0  0
  8  9  1  0  0  0  0
  9 34  1  0  0  0  0
  9 10  2  0  0  0  0
 10  2  1  0  0  0  0
 10  5  1  0  0  0  0
  8 11  1  0  0  0  0
 11 12  2  0  0  0  0
 12 35  1  0  0  0  0
 12 13  1  0  0  0  0
 13 14  2  0  0  0  0
 14 36  1  0  0  0  0
 14 15  1  0  0  0  0
 15 16  1  0  0  0  0
 16 17  1  0  0  0  0
 17 37  1  0  0  0  0
 17 38  1  0  0  0  0
 17 18  1  0  0  0  0
 18 39  1  0  0  0  0
 18 19  1  0  0  0  0
 19 40  1  0  0  0  0
 19 41  1  0  0  0  0
 18 20  1  0  0  0  0
 20 42  1  0  0  0  0
 20 43  1  0  0  0  0
 20 21  1  0  0  0  0
 21 22  2  0  0  0  0
 22 44  1  0  0  0  0
 22 23  1  0  0  0  0
 23 45  1  0  0  0  0
 23 24  2  0  0  0  0
 24 46  1  0  0  0  0
 24 25  1  0  0  0  0
 25 47  1  0  0  0  0
 25 26  2  0  0  0  0
 26 21  1  0  0  0  0
 26 48  1  0  0  0  0
 15 27  2  0  0  0  0
 27 11  1  0  0  0  0
 27 49  1  0  0  0  0
M  END
>  <LOGBIO>
5.9000

>  <PRED_LOGBIO>
6.1700

>  <XV_RES>
-0.4730

>  <WHL_TMPL>
36

>  <ANCH>
9-18;9-17

$$$$
ROW48
  -MTS-   01071500253D 0   0.00000     0.00000     0

 82 86  0  0  0  0  0  0  0  0999 V2000
    1.2600   26.7740    8.7300 C   0  0  0  0  0  0  0  0  0  0  0  0
    2.6410   27.0270    9.0010 O   0  0  0  0  0  0  0  0  0  0  0  0
    3.5680   26.5550    8.1090 C   0  0  0  0  0  0  0  0  0  0  0  0
    4.1110   25.2630    8.2810 C   0  0  0  0  0  0  0  0  0  0  0  0
    5.0770   24.7660    7.3560 C   0  0  0  0  0  0  0  0  0  0  0  0
    5.4900   25.5920    6.2540 C   0  0  0  0  0  0  0  0  0  0  0  0
    4.9410   26.8910    6.0840 C   0  0  0  0  0  0  0  0  0  0  0  0
    3.9800   27.3790    7.0060 C   0  0  0  0  0  0  0  0  0  0  0  0
    3.3970   28.7120    6.8360 N   0  0  0  0  0  0  0  0  0  0  0  0
    3.7990   29.5270    5.7520 C   0  0  0  0  0  0  0  0  0  0  0  0
    3.1380   29.4520    4.5890 N   0  0  0  0  0  0  0  0  0  0  0  0
    3.4980   30.2130    3.5470 C   0  0  0  0  0  0  0  0  0  0  0  0
    4.5770   31.0970    3.6690 C   0  0  0  0  0  0  0  0  0  0  0  0
    5.0720   32.0990    2.3360 Cl  0  0  0  0  0  0  0  0  0  0  0  0
    5.2450   31.1490    4.8980 C   0  0  0  0  0  0  0  0  0  0  0  0
    6.3420   32.0240    5.0780 N   0  0  0  0  0  0  0  0  0  0  0  0
    7.6540   31.5820    4.7900 C   0  0  0  0  0  0  0  0  0  0  0  0
    8.1830   31.7490    3.5040 C   0  0  0  0  0  0  0  0  0  0  0  0
    9.4820   31.3110    3.2190 C   0  0  0  0  0  0  0  0  0  0  0  0
   10.2520   30.7060    4.2200 C   0  0  0  0  0  0  0  0  0  0  0  0
    9.7240   30.5390    5.5050 C   0  0  0  0  0  0  0  0  0  0  0  0
    8.4250   30.9770    5.7900 C   0  0  0  0  0  0  0  0  0  0  0  0
    7.7300   30.7570    7.4800 S   0  0  0  0  0  0  0  0  0  0  0  0
    6.7960   31.8060    7.7510 O   0  0  0  0  0  0  0  0  0  0  0  0
    8.7890   30.8020    8.4400 O   0  0  0  0  0  0  0  0  0  0  0  0
    6.8890   29.1580    7.5830 C   0  0  0  0  0  0  0  0  0  0  0  0
    6.3120   28.9760    8.9840 C   0  0  0  0  0  0  0  0  0  0  0  0
    7.8850   28.0390    7.2930 C   0  0  0  0  0  0  0  0  0  0  0  0
    4.8360   30.3620    5.9030 N   0  0  0  0  0  0  0  0  0  0  0  0
    5.6480   23.4790    7.4970 N   0  0  0  0  0  0  0  0  0  0  0  0
    5.6130   22.4730    6.4260 C   0  0  0  0  0  0  0  0  0  0  0  0
    5.0490   21.1240    6.9100 C   0  0  0  0  0  0  0  0  0  0  0  0
    5.7780   20.6320    8.1740 C   0  0  0  0  0  0  0  0  0  0  0  0
    5.7790   21.7090    9.2750 C   0  0  0  0  0  0  0  0  0  0  0  0
    6.3230   23.0410    8.7270 C   0  0  0  0  0  0  0  0  0  0  0  0
    5.1420   19.4050    8.6740 N   0  0  0  0  0  0  0  0  0  0  0  0
    3.7370   19.6810    9.0060 C   0  0  0  0  0  0  0  0  0  0  0  0
    3.0510   18.4430    9.6140 C   0  0  0  0  0  0  0  0  0  0  0  0
    3.7940   17.9430   10.7800 N   0  0  0  0  0  0  0  0  0  0  0  0
    3.1610   16.7100   11.2720 C   0  0  0  0  0  0  0  0  0  0  0  0
    5.1990   17.6700   10.4430 C   0  0  0  0  0  0  0  0  0  0  0  0
    5.8880   18.9060    9.8380 C   0  0  0  0  0  0  0  0  0  0  0  0
    1.0890   25.7010    8.6870 H   0  0  0  0  0  0  0  0  0  0  0  0
    0.6510   27.2070    9.5210 H   0  0  0  0  0  0  0  0  0  0  0  0
    0.9890   27.2240    7.7770 H   0  0  0  0  0  0  0  0  0  0  0  0
    3.7950   24.6510    9.1130 H   0  0  0  0  0  0  0  0  0  0  0  0
    6.2220   25.2230    5.5510 H   0  0  0  0  0  0  0  0  0  0  0  0
    5.2550   27.5060    5.2540 H   0  0  0  0  0  0  0  0  0  0  0  0
    2.7080   29.0490    7.4930 H   0  0  0  0  0  0  0  0  0  0  0  0
    2.9580   30.1440    2.6140 H   0  0  0  0  0  0  0  0  0  0  0  0
    6.1880   32.9650    5.4120 H   0  0  0  0  0  0  0  0  0  0  0  0
    7.5890   32.2160    2.7330 H   0  0  0  0  0  0  0  0  0  0  0  0
    9.8900   31.4400    2.2270 H   0  0  0  0  0  0  0  0  0  0  0  0
   11.2540   30.3690    4.0000 H   0  0  0  0  0  0  0  0  0  0  0  0
   10.3180   30.0730    6.2770 H   0  0  0  0  0  0  0  0  0  0  0  0
    6.0830   29.1240    6.8530 H   0  0  0  0  0  0  0  0  0  0  0  0
    7.1180   29.0100    9.7150 H   0  0  0  0  0  0  0  0  0  0  0  0
    5.8070   28.0150    9.0460 H   0  0  0  0  0  0  0  0  0  0  0  0
    5.6020   29.7740    9.1910 H   0  0  0  0  0  0  0  0  0  0  0  0
    8.6910   28.0730    8.0240 H   0  0  0  0  0  0  0  0  0  0  0  0
    7.3790   27.0780    7.3550 H   0  0  0  0  0  0  0  0  0  0  0  0
    8.2960   28.1690    6.2940 H   0  0  0  0  0  0  0  0  0  0  0  0
    6.6180   22.3270    6.0360 H   0  0  0  0  0  0  0  0  0  0  0  0
    5.0070   22.8450    5.6030 H   0  0  0  0  0  0  0  0  0  0  0  0
    3.9870   21.2300    7.1210 H   0  0  0  0  0  0  0  0  0  0  0  0
    5.1550   20.3840    6.1190 H   0  0  0  0  0  0  0  0  0  0  0  0
    6.7990   20.3520    7.9280 H   0  0  0  0  0  0  0  0  0  0  0  0
    4.7650   21.8540    9.6410 H   0  0  0  0  0  0  0  0  0  0  0  0
    6.3990   21.3770   10.1050 H   0  0  0  0  0  0  0  0  0  0  0  0
    7.3900   22.9430    8.5370 H   0  0  0  0  0  0  0  0  0  0  0  0
    6.2210   23.8120    9.4880 H   0  0  0  0  0  0  0  0  0  0  0  0
    3.6870   20.5060    9.7130 H   0  0  0  0  0  0  0  0  0  0  0  0
    3.2050   19.9840    8.1070 H   0  0  0  0  0  0  0  0  0  0  0  0
    2.9850   17.6590    8.8630 H   0  0  0  0  0  0  0  0  0  0  0  0
    2.0380   18.7020    9.9150 H   0  0  0  0  0  0  0  0  0  0  0  0
    2.1020   16.7240   11.0250 H   0  0  0  0  0  0  0  0  0  0  0  0
    3.2820   16.6470   12.3510 H   0  0  0  0  0  0  0  0  0  0  0  0
    3.6320   15.8490   10.8030 H   0  0  0  0  0  0  0  0  0  0  0  0
    5.2480   16.8450    9.7340 H   0  0  0  0  0  0  0  0  0  0  0  0
    5.7330   17.3600   11.3380 H   0  0  0  0  0  0  0  0  0  0  0  0
    5.9530   19.6890   10.5900 H   0  0  0  0  0  0  0  0  0  0  0  0
    6.8990   18.6440    9.5330 H   0  0  0  0  0  0  0  0  0  0  0  0
  1 43  1  0  0  0  0
  1 44  1  0  0  0  0
  1 45  1  0  0  0  0
  1  2  1  0  0  0  0
  2  3  1  0  0  0  0
  3  4  2  0  0  0  0
  4 46  1  0  0  0  0
  4  5  1  0  0  0  0
  5  6  2  0  0  0  0
  6 47  1  0  0  0  0
  6  7  1  0  0  0  0
  7 48  1  0  0  0  0
  7  8  2  0  0  0  0
  8  3  1  0  0  0  0
  8  9  1  0  0  0  0
  9 49  1  0  0  0  0
  9 10  1  0  0  0  0
 10 11  2  0  0  0  0
 11 12  1  0  0  0  0
 12 50  1  0  0  0  0
 12 13  2  0  0  0  0
 13 14  1  0  0  0  0
 13 15  1  0  0  0  0
 15 16  1  0  0  0  0
 16 51  1  0  0  0  0
 16 17  1  0  0  0  0
 17 18  2  0  0  0  0
 18 52  1  0  0  0  0
 18 19  1  0  0  0  0
 19 53  1  0  0  0  0
 19 20  2  0  0  0  0
 20 54  1  0  0  0  0
 20 21  1  0  0  0  0
 21 55  1  0  0  0  0
 21 22  2  0  0  0  0
 22 17  1  0  0  0  0
 22 23  1  0  0  0  0
 23 24  2  0  0  0  0
 23 25  2  0  0  0  0
 23 26  1  0  0  0  0
 26 56  1  0  0  0  0
 26 27  1  0  0  0  0
 27 57  1  0  0  0  0
 27 58  1  0  0  0  0
 27 59  1  0  0  0  0
 26 28  1  0  0  0  0
 28 60  1  0  0  0  0
 28 61  1  0  0  0  0
 28 62  1  0  0  0  0
 15 29  2  0  0  0  0
 29 10  1  0  0  0  0
  5 30  1  0  0  0  0
 30 31  1  0  0  0  0
 31 63  1  0  0  0  0
 31 64  1  0  0  0  0
 31 32  1  0  0  0  0
 32 65  1  0  0  0  0
 32 66  1  0  0  0  0
 32 33  1  0  0  0  0
 33 67  1  0  0  0  0
 33 34  1  0  0  0  0
 34 68  1  0  0  0  0
 34 69  1  0  0  0  0
 34 35  1  0  0  0  0
 35 30  1  0  0  0  0
 35 70  1  0  0  0  0
 35 71  1  0  0  0  0
 33 36  1  0  0  0  0
 36 37  1  0  0  0  0
 37 72  1  0  0  0  0
 37 73  1  0  0  0  0
 37 38  1  0  0  0  0
 38 74  1  0  0  0  0
 38 75  1  0  0  0  0
 38 39  1  0  0  0  0
 39 40  1  0  0  0  0
 40 76  1  0  0  0  0
 40 77  1  0  0  0  0
 40 78  1  0  0  0  0
 39 41  1  0  0  0  0
 41 79  1  0  0  0  0
 41 80  1  0  0  0  0
 41 42  1  0  0  0  0
 42 36  1  0  0  0  0
 42 81  1  0  0  0  0
 42 82  1  0  0  0  0
M  END
>  <LOGBIO>
8.9000

>  <PRED_LOGBIO>
8.8900

>  <XV_RES>
2.1360

>  <WHL_TMPL>
10

>  <ANCH>
26-27;14-12

$$$$
ROW49
  -MTS-   01071500253D 0   0.00000     0.00000     0

 34 36  0  0  0  0  0  0  0  0999 V2000
   -5.1010   31.5260    6.4170 F   0  0  0  0  0  0  0  0  0  0  0  0
   -4.4790   32.3120    7.2910 C   0  0  0  0  0  0  0  0  0  0  0  0
   -4.2420   33.4960    6.7330 F   0  0  0  0  0  0  0  0  0  0  0  0
   -5.2460   32.4740    8.3660 F   0  0  0  0  0  0  0  0  0  0  0  0
   -3.1710   31.6760    7.6980 C   0  0  0  0  0  0  0  0  0  0  0  0
   -2.4840   30.8520    6.7990 C   0  0  0  0  0  0  0  0  0  0  0  0
   -1.2720   30.2630    7.1760 C   0  0  0  0  0  0  0  0  0  0  0  0
   -0.7460   30.4970    8.4520 C   0  0  0  0  0  0  0  0  0  0  0  0
    0.4650   29.9200    8.8550 C   0  0  0  0  0  0  0  0  0  0  0  0
    1.1900   29.0810    7.9760 N   0  0  0  0  0  0  0  0  0  0  0  0
    2.0950   29.5990    7.1650 C   0  0  0  0  0  0  0  0  0  0  0  0
    2.0270   30.7740    6.7920 O   0  0  0  0  0  0  0  0  0  0  0  0
    3.0820   28.7970    6.7880 N   0  0  0  0  0  0  0  0  0  0  0  0
    4.0910   29.2770    5.9200 C   0  0  0  0  0  0  0  0  0  0  0  0
    3.9400   29.1610    4.5330 C   0  0  0  0  0  0  0  0  0  0  0  0
    4.9060   29.6210    3.7260 N   0  0  0  0  0  0  0  0  0  0  0  0
    6.0140   30.1900    4.2190 C   0  0  0  0  0  0  0  0  0  0  0  0
    6.1580   30.3020    5.6070 C   0  0  0  0  0  0  0  0  0  0  0  0
    5.1970   29.8450    6.4210 N   0  0  0  0  0  0  0  0  0  0  0  0
    0.9480   30.1860   10.1430 C   0  0  0  0  0  0  0  0  0  0  0  0
    0.2130   31.0190   10.9940 C   0  0  0  0  0  0  0  0  0  0  0  0
   -0.9420   31.5540   10.5760 N   0  0  0  0  0  0  0  0  0  0  0  0
   -1.4330   31.3210    9.3510 C   0  0  0  0  0  0  0  0  0  0  0  0
   -2.6460   31.9110    8.9740 C   0  0  0  0  0  0  0  0  0  0  0  0
   -2.8890   30.6710    5.8140 H   0  0  0  0  0  0  0  0  0  0  0  0
   -0.7410   29.6270    6.4820 H   0  0  0  0  0  0  0  0  0  0  0  0
    1.0150   28.0860    7.9680 H   0  0  0  0  0  0  0  0  0  0  0  0
    3.1130   27.8440    7.1210 H   0  0  0  0  0  0  0  0  0  0  0  0
    3.0530   28.7050    4.1180 H   0  0  0  0  0  0  0  0  0  0  0  0
    6.7840   30.5560    3.5560 H   0  0  0  0  0  0  0  0  0  0  0  0
    7.0440   30.7580    6.0220 H   0  0  0  0  0  0  0  0  0  0  0  0
    1.8790   29.7520   10.4750 H   0  0  0  0  0  0  0  0  0  0  0  0
    0.5770   31.2300   11.9890 H   0  0  0  0  0  0  0  0  0  0  0  0
   -3.1760   32.5460    9.6680 H   0  0  0  0  0  0  0  0  0  0  0  0
  1  2  1  0  0  0  0
  2  3  1  0  0  0  0
  2  4  1  0  0  0  0
  2  5  1  0  0  0  0
  5  6  2  0  0  0  0
  6 25  1  0  0  0  0
  6  7  1  0  0  0  0
  7 26  1  0  0  0  0
  7  8  2  0  0  0  0
  8  9  1  0  0  0  0
  9 10  1  0  0  0  0
 10 27  1  0  0  0  0
 10 11  1  0  0  0  0
 11 12  2  0  0  0  0
 11 13  1  0  0  0  0
 13 28  1  0  0  0  0
 13 14  1  0  0  0  0
 14 15  2  0  0  0  0
 15 29  1  0  0  0  0
 15 16  1  0  0  0  0
 16 17  2  0  0  0  0
 17 30  1  0  0  0  0
 17 18  1  0  0  0  0
 18 31  1  0  0  0  0
 18 19  2  0  0  0  0
 19 14  1  0  0  0  0
  9 20  2  0  0  0  0
 20 32  1  0  0  0  0
 20 21  1  0  0  0  0
 21 33  1  0  0  0  0
 21 22  2  0  0  0  0
 22 23  1  0  0  0  0
 23  8  1  0  0  0  0
 23 24  2  0  0  0  0
 24  5  1  0  0  0  0
 24 34  1  0  0  0  0
M  END
>  <LOGBIO>
6.0000

>  <PRED_LOGBIO>
6.2400

>  <XV_RES>
-1.2810

>  <WHL_TMPL>
5

>  <ANCH>
5-18;14-15

$$$$
ROW50
  -MTS-   01071500253D 0   0.00000     0.00000     0

 55 58  0  0  0  0  0  0  0  0999 V2000
    4.8690   25.4460    9.5710 C   0  0  0  0  0  0  0  0  0  0  0  0
    3.5910   25.7580    8.9150 N   0  0  0  0  0  0  0  0  0  0  0  0
    3.2260   25.0900    7.7220 C   0  0  0  0  0  0  0  0  0  0  0  0
    2.5320   23.9460    7.7870 N   0  0  0  0  0  0  0  0  0  0  0  0
    2.1660   23.2800    6.6830 C   0  0  0  0  0  0  0  0  0  0  0  0
    2.5010   23.7640    5.4130 C   0  0  0  0  0  0  0  0  0  0  0  0
    3.2260   24.9570    5.3120 C   0  0  0  0  0  0  0  0  0  0  0  0
    3.5940   25.6300    6.4840 C   0  0  0  0  0  0  0  0  0  0  0  0
    4.3770   26.9190    6.4130 C   0  0  0  0  0  0  0  0  0  0  0  0
    3.6020   28.1550    6.3450 N   0  0  0  0  0  0  0  0  0  0  0  0
    2.2120   28.2250    7.1060 C   0  0  0  0  0  0  0  0  0  0  0  0
    1.8470   27.1120    7.7570 N   0  0  0  0  0  0  0  0  0  0  0  0
    0.7000   27.0590    8.4480 C   0  0  0  0  0  0  0  0  0  0  0  0
    0.3170   25.9390    9.1890 N   0  0  0  0  0  0  0  0  0  0  0  0
    0.2520   25.9820   10.6020 C   0  0  0  0  0  0  0  0  0  0  0  0
    1.3770   25.6490   11.3650 C   0  0  0  0  0  0  0  0  0  0  0  0
    1.3130   25.6910   12.7630 C   0  0  0  0  0  0  0  0  0  0  0  0
    0.1230   26.0660   13.3980 C   0  0  0  0  0  0  0  0  0  0  0  0
   -0.1810   26.1810   14.7750 N   0  0  0  0  0  0  0  0  0  0  0  0
   -1.4380   26.5690   14.9690 C   0  0  0  0  0  0  0  0  0  0  0  0
   -1.9760   26.7510   16.0600 O   0  0  0  0  0  0  0  0  0  0  0  0
   -2.0930   26.7480   13.6200 C   0  0  0  0  0  0  0  0  0  0  0  0
   -1.0030   26.3980   12.6350 C   0  0  0  0  0  0  0  0  0  0  0  0
   -0.9390   26.3560   11.2370 C   0  0  0  0  0  0  0  0  0  0  0  0
   -0.1190   28.1180    8.5100 N   0  0  0  0  0  0  0  0  0  0  0  0
    0.1910   29.2590    7.8800 C   0  0  0  0  0  0  0  0  0  0  0  0
    1.3810   29.3510    7.1490 C   0  0  0  0  0  0  0  0  0  0  0  0
    1.7570   30.6240    6.4290 C   0  0  0  0  0  0  0  0  0  0  0  0
    1.2310   31.6660    7.0670 F   0  0  0  0  0  0  0  0  0  0  0  0
    1.2900   30.5840    5.1840 F   0  0  0  0  0  0  0  0  0  0  0  0
    3.0820   30.7440    6.4020 F   0  0  0  0  0  0  0  0  0  0  0  0
    2.5200   26.9550    9.6100 S   0  0  0  0  0  0  0  0  0  0  0  0
    1.2650   26.3470    9.9240 O   0  0  0  0  0  0  0  0  0  0  0  0
    2.3150   28.0140    8.6700 O   0  0  0  0  0  0  0  0  0  0  0  0
    3.2620   27.6240   11.1190 C   0  0  0  0  0  0  0  0  0  0  0  0
    4.8890   24.3930    9.8430 H   0  0  0  0  0  0  0  0  0  0  0  0
    4.9740   26.0540   10.4670 H   0  0  0  0  0  0  0  0  0  0  0  0
    5.6890   25.6600    8.8890 H   0  0  0  0  0  0  0  0  0  0  0  0
    1.6060   22.3610    6.7740 H   0  0  0  0  0  0  0  0  0  0  0  0
    2.2050   23.2260    4.5250 H   0  0  0  0  0  0  0  0  0  0  0  0
    3.4980   25.3530    4.3450 H   0  0  0  0  0  0  0  0  0  0  0  0
    4.9210   26.8710    5.4720 H   0  0  0  0  0  0  0  0  0  0  0  0
    5.0080   26.9660    7.2980 H   0  0  0  0  0  0  0  0  0  0  0  0
    3.9440   28.9490    5.8240 H   0  0  0  0  0  0  0  0  0  0  0  0
    0.0980   25.0830    8.6990 H   0  0  0  0  0  0  0  0  0  0  0  0
    2.2960   25.3600   10.8750 H   0  0  0  0  0  0  0  0  0  0  0  0
    2.1810   25.4350   13.3520 H   0  0  0  0  0  0  0  0  0  0  0  0
    0.4760   25.9920   15.5190 H   0  0  0  0  0  0  0  0  0  0  0  0
   -2.9510   26.0890   13.5080 H   0  0  0  0  0  0  0  0  0  0  0  0
   -2.4370   27.7710   13.4810 H   0  0  0  0  0  0  0  0  0  0  0  0
   -1.8070   26.6130   10.6480 H   0  0  0  0  0  0  0  0  0  0  0  0
   -0.4760   30.1070    7.9370 H   0  0  0  0  0  0  0  0  0  0  0  0
    3.4180   26.8190   11.8340 H   0  0  0  0  0  0  0  0  0  0  0  0
    2.5960   28.3680   11.5510 H   0  0  0  0  0  0  0  0  0  0  0  0
    4.2170   28.0870   10.8800 H   0  0  0  0  0  0  0  0  0  0  0  0
  1 36  1  0  0  0  0
  1 37  1  0  0  0  0
  1 38  1  0  0  0  0
  1  2  1  0  0  0  0
  2  3  1  0  0  0  0
  3  4  1  0  0  0  0
  4  5  2  0  0  0  0
  5 39  1  0  0  0  0
  5  6  1  0  0  0  0
  6 40  1  0  0  0  0
  6  7  2  0  0  0  0
  7 41  1  0  0  0  0
  7  8  1  0  0  0  0
  8  3  2  0  0  0  0
  8  9  1  0  0  0  0
  9 42  1  0  0  0  0
  9 43  1  0  0  0  0
  9 10  1  0  0  0  0
 10 44  1  0  0  0  0
 10 11  1  0  0  0  0
 11 12  1  0  0  0  0
 12 13  2  0  0  0  0
 13 14  1  0  0  0  0
 14 45  1  0  0  0  0
 14 15  1  0  0  0  0
 15 16  2  0  0  0  0
 16 46  1  0  0  0  0
 16 17  1  0  0  0  0
 17 47  1  0  0  0  0
 17 18  2  0  0  0  0
 18 19  1  0  0  0  0
 19 48  1  0  0  0  0
 19 20  1  0  0  0  0
 20 21  2  0  0  0  0
 20 22  1  0  0  0  0
 22 49  1  0  0  0  0
 22 50  1  0  0  0  0
 22 23  1  0  0  0  0
 23 18  1  0  0  0  0
 23 24  2  0  0  0  0
 24 15  1  0  0  0  0
 24 51  1  0  0  0  0
 13 25  1  0  0  0  0
 25 26  2  0  0  0  0
 26 52  1  0  0  0  0
 26 27  1  0  0  0  0
 27 11  2  0  0  0  0
 27 28  1  0  0  0  0
 28 29  1  0  0  0  0
 28 30  1  0  0  0  0
 28 31  1  0  0  0  0
  2 32  1  0  0  0  0
 32 33  2  0  0  0  0
 32 34  2  0  0  0  0
 32 35  1  0  0  0  0
 35 53  1  0  0  0  0
 35 54  1  0  0  0  0
 35 55  1  0  0  0  0
M  END
>  <LOGBIO>
6.1000

>  <PRED_LOGBIO>
5.9800

>  <XV_RES>
-0.4790

>  <WHL_TMPL>
4

>  <ANCH>
21-22;41-22

$$$$
ROW51
  -MTS-   01071500253D 0   0.00000     0.00000     0

 52 55  0  0  0  0  0  0  0  0999 V2000
    0.6370   28.7510   10.2580 C   0  0  0  0  0  0  0  0  0  0  0  0
    0.9110   29.5550    9.1070 O   0  0  0  0  0  0  0  0  0  0  0  0
   -0.1300   29.8540    8.2690 C   0  0  0  0  0  0  0  0  0  0  0  0
   -0.8930   31.0080    8.4850 C   0  0  0  0  0  0  0  0  0  0  0  0
   -1.9570   31.3140    7.6280 C   0  0  0  0  0  0  0  0  0  0  0  0
   -2.2580   30.4660    6.5550 C   0  0  0  0  0  0  0  0  0  0  0  0
   -1.4950   29.3120    6.3400 C   0  0  0  0  0  0  0  0  0  0  0  0
   -0.4310   29.0060    7.1970 C   0  0  0  0  0  0  0  0  0  0  0  0
   -1.8200   28.3970    5.1830 C   0  0  0  0  0  0  0  0  0  0  0  0
   -0.5910   28.2510    4.2900 C   0  0  0  0  0  0  0  0  0  0  0  0
   -2.9270   28.9680    4.4030 N   0  0  0  0  0  0  0  0  0  0  0  0
   -3.3840   28.3280    3.3300 C   0  0  0  0  0  0  0  0  0  0  0  0
   -2.8720   27.2410    2.9850 O   0  0  0  0  0  0  0  0  0  0  0  0
   -4.3860   28.8440    2.6250 N   0  0  0  0  0  0  0  0  0  0  0  0
   -4.1790   29.7600    1.4940 C   0  0  0  0  0  0  0  0  0  0  0  0
   -4.8530   29.2500    0.2060 C   0  0  0  0  0  0  0  0  0  0  0  0
   -6.2200   28.6580    0.4490 C   0  0  0  0  0  0  0  0  0  0  0  0
   -6.6500   28.3390    1.6780 C   0  0  0  0  0  0  0  0  0  0  0  0
   -5.7990   28.5490    2.9070 C   0  0  0  0  0  0  0  0  0  0  0  0
   -7.1140   28.4220   -0.7060 C   0  0  0  0  0  0  0  0  0  0  0  0
   -7.6160   27.2400   -1.0900 C   0  0  0  0  0  0  0  0  0  0  0  0
   -8.4040   27.3950   -2.2000 N   0  0  0  0  0  0  0  0  0  0  0  0
   -8.4190   28.7620   -2.5650 C   0  0  0  0  0  0  0  0  0  0  0  0
   -9.0290   29.4190   -3.5600 N   0  0  0  0  0  0  0  0  0  0  0  0
   -8.8980   30.7440   -3.7160 C   0  0  0  0  0  0  0  0  0  0  0  0
   -8.1100   31.4920   -2.8330 C   0  0  0  0  0  0  0  0  0  0  0  0
   -7.4590   30.8340   -1.7820 C   0  0  0  0  0  0  0  0  0  0  0  0
   -7.6160   29.4490   -1.6470 C   0  0  0  0  0  0  0  0  0  0  0  0
    0.2430   27.7880    9.9420 H   0  0  0  0  0  0  0  0  0  0  0  0
    1.5550   28.6000   10.8220 H   0  0  0  0  0  0  0  0  0  0  0  0
   -0.0950   29.2540   10.8860 H   0  0  0  0  0  0  0  0  0  0  0  0
   -0.6610   31.6620    9.3120 H   0  0  0  0  0  0  0  0  0  0  0  0
   -2.5450   32.2040    7.7940 H   0  0  0  0  0  0  0  0  0  0  0  0
   -3.0790   30.7020    5.8940 H   0  0  0  0  0  0  0  0  0  0  0  0
    0.1570   28.1160    7.0300 H   0  0  0  0  0  0  0  0  0  0  0  0
   -2.1100   27.4200    5.5630 H   0  0  0  0  0  0  0  0  0  0  0  0
   -0.3010   29.2280    3.9090 H   0  0  0  0  0  0  0  0  0  0  0  0
   -0.8250   27.5920    3.4560 H   0  0  0  0  0  0  0  0  0  0  0  0
    0.2290   27.8280    4.8670 H   0  0  0  0  0  0  0  0  0  0  0  0
   -3.3410   29.8460    4.6820 H   0  0  0  0  0  0  0  0  0  0  0  0
   -4.5770   30.7420    1.7450 H   0  0  0  0  0  0  0  0  0  0  0  0
   -3.1130   29.8850    1.3190 H   0  0  0  0  0  0  0  0  0  0  0  0
   -4.2150   28.5030   -0.2620 H   0  0  0  0  0  0  0  0  0  0  0  0
   -4.9360   30.0690   -0.5050 H   0  0  0  0  0  0  0  0  0  0  0  0
   -7.6380   27.9180    1.7920 H   0  0  0  0  0  0  0  0  0  0  0  0
   -6.2200   29.3610    3.4950 H   0  0  0  0  0  0  0  0  0  0  0  0
   -5.8570   27.6610    3.5340 H   0  0  0  0  0  0  0  0  0  0  0  0
   -7.4260   26.3000   -0.5950 H   0  0  0  0  0  0  0  0  0  0  0  0
   -8.8940   26.6540   -2.6800 H   0  0  0  0  0  0  0  0  0  0  0  0
   -9.4060   31.2390   -4.5300 H   0  0  0  0  0  0  0  0  0  0  0  0
   -8.0060   32.5590   -2.9600 H   0  0  0  0  0  0  0  0  0  0  0  0
   -6.8450   31.3860   -1.0870 H   0  0  0  0  0  0  0  0  0  0  0  0
  1 29  1  0  0  0  0
  1 30  1  0  0  0  0
  1 31  1  0  0  0  0
  1  2  1  0  0  0  0
  2  3  1  0  0  0  0
  3  4  2  0  0  0  0
  4 32  1  0  0  0  0
  4  5  1  0  0  0  0
  5 33  1  0  0  0  0
  5  6  2  0  0  0  0
  6 34  1  0  0  0  0
  6  7  1  0  0  0  0
  7  8  2  0  0  0  0
  8  3  1  0  0  0  0
  8 35  1  0  0  0  0
  7  9  1  0  0  0  0
  9 36  1  0  0  0  0
  9 10  1  0  0  0  0
 10 37  1  0  0  0  0
 10 38  1  0  0  0  0
 10 39  1  0  0  0  0
  9 11  1  0  0  0  0
 11 40  1  0  0  0  0
 11 12  1  0  0  0  0
 12 13  2  0  0  0  0
 12 14  1  0  0  0  0
 14 15  1  0  0  0  0
 15 41  1  0  0  0  0
 15 42  1  0  0  0  0
 15 16  1  0  0  0  0
 16 43  1  0  0  0  0
 16 44  1  0  0  0  0
 16 17  1  0  0  0  0
 17 18  2  0  0  0  0
 18 45  1  0  0  0  0
 18 19  1  0  0  0  0
 19 14  1  0  0  0  0
 19 46  1  0  0  0  0
 19 47  1  0  0  0  0
 17 20  1  0  0  0  0
 20 21  2  0  0  0  0
 21 48  1  0  0  0  0
 21 22  1  0  0  0  0
 22 49  1  0  0  0  0
 22 23  1  0  0  0  0
 23 24  1  0  0  0  0
 24 25  2  0  0  0  0
 25 50  1  0  0  0  0
 25 26  1  0  0  0  0
 26 51  1  0  0  0  0
 26 27  2  0  0  0  0
 27 52  1  0  0  0  0
 27 28  1  0  0  0  0
 28 20  1  0  0  0  0
 28 23  2  0  0  0  0
M  END
>  <LOGBIO>
6.3000

>  <PRED_LOGBIO>
6.2800

>  <XV_RES>
0.4490

>  <WHL_TMPL>
38

>  <ANCH>
29-27;6-7

$$$$
ROW52
  -MTS-   01071500253D 0   0.00000     0.00000     0

 50 53  0  0  0  0  0  0  0  0999 V2000
   -3.2630   32.8520    6.6860 C   0  0  0  0  0  0  0  0  0  0  0  0
   -2.3670   32.6600    7.7840 O   0  0  0  0  0  0  0  0  0  0  0  0
   -1.8310   31.4130    7.9660 C   0  0  0  0  0  0  0  0  0  0  0  0
   -2.4930   30.4780    8.7710 C   0  0  0  0  0  0  0  0  0  0  0  0
   -1.9450   29.2030    8.9570 C   0  0  0  0  0  0  0  0  0  0  0  0
   -2.3610   28.0820    9.6850 N   0  0  0  0  0  0  0  0  0  0  0  0
   -1.4790   27.1120    9.5340 C   0  0  0  0  0  0  0  0  0  0  0  0
   -0.4590   27.5290    8.7200 N   0  0  0  0  0  0  0  0  0  0  0  0
    0.6190   26.7540    8.3820 C   0  0  0  0  0  0  0  0  0  0  0  0
    1.8940   26.9270    8.7580 C   0  0  0  0  0  0  0  0  0  0  0  0
    2.8630   25.9350    8.2430 C   0  0  0  0  0  0  0  0  0  0  0  0
    4.1970   25.9950    8.5510 O   0  0  0  0  0  0  0  0  0  0  0  0
    4.6490   25.3020    9.7170 C   0  0  0  0  0  0  0  0  0  0  0  0
    6.1390   25.4970    9.8720 C   0  0  0  0  0  0  0  0  0  0  0  0
    6.6300   26.5800   10.6110 C   0  0  0  0  0  0  0  0  0  0  0  0
    8.0110   26.7600   10.7540 C   0  0  0  0  0  0  0  0  0  0  0  0
    8.9000   25.8570   10.1590 C   0  0  0  0  0  0  0  0  0  0  0  0
    8.4090   24.7740    9.4200 C   0  0  0  0  0  0  0  0  0  0  0  0
    7.0280   24.5940    9.2770 C   0  0  0  0  0  0  0  0  0  0  0  0
    6.4980   23.4260    8.4800 C   0  0  0  0  0  0  0  0  0  0  0  0
    5.3170   23.0560    8.9680 F   0  0  0  0  0  0  0  0  0  0  0  0
    6.3590   23.7850    7.2070 F   0  0  0  0  0  0  0  0  0  0  0  0
    7.3500   22.4090    8.5630 F   0  0  0  0  0  0  0  0  0  0  0  0
    2.3580   24.9730    7.4590 C   0  0  0  0  0  0  0  0  0  0  0  0
    0.6240   25.3110    7.3570 S   0  0  0  0  0  0  0  0  0  0  0  0
    3.0940   23.8620    6.8150 C   0  0  0  0  0  0  0  0  0  0  0  0
    3.2290   22.8000    7.4000 O   0  0  0  0  0  0  0  0  0  0  0  0
    3.6050   24.0210    5.6080 O   0  0  0  0  0  0  0  0  0  0  0  0
   -0.7360   28.8630    8.3390 C   0  0  0  0  0  0  0  0  0  0  0  0
   -0.0750   29.7980    7.5340 C   0  0  0  0  0  0  0  0  0  0  0  0
   -0.6220   31.0730    7.3480 C   0  0  0  0  0  0  0  0  0  0  0  0
    0.0250   31.9880    6.5600 O   0  0  0  0  0  0  0  0  0  0  0  0
   -0.2910   32.0170    5.1660 C   0  0  0  0  0  0  0  0  0  0  0  0
   -4.1200   32.1900    6.7970 H   0  0  0  0  0  0  0  0  0  0  0  0
   -3.6030   33.8860    6.6720 H   0  0  0  0  0  0  0  0  0  0  0  0
   -2.7490   32.6270    5.7540 H   0  0  0  0  0  0  0  0  0  0  0  0
   -3.4260   30.7400    9.2480 H   0  0  0  0  0  0  0  0  0  0  0  0
   -1.5500   26.1330    9.9860 H   0  0  0  0  0  0  0  0  0  0  0  0
    2.1950   27.7430    9.3980 H   0  0  0  0  0  0  0  0  0  0  0  0
    4.4300   24.2410    9.6160 H   0  0  0  0  0  0  0  0  0  0  0  0
    4.1390   25.6960   10.5940 H   0  0  0  0  0  0  0  0  0  0  0  0
    5.9440   27.2760   11.0700 H   0  0  0  0  0  0  0  0  0  0  0  0
    8.3900   27.5950   11.3240 H   0  0  0  0  0  0  0  0  0  0  0  0
    9.9660   25.9960   10.2700 H   0  0  0  0  0  0  0  0  0  0  0  0
    9.0950   24.0780    8.9610 H   0  0  0  0  0  0  0  0  0  0  0  0
    4.0450   23.1940    5.3570 H   0  0  0  0  0  0  0  0  0  0  0  0
    0.8580   29.5360    7.0570 H   0  0  0  0  0  0  0  0  0  0  0  0
   -1.3500   32.2330    5.0380 H   0  0  0  0  0  0  0  0  0  0  0  0
    0.2980   32.7890    4.6760 H   0  0  0  0  0  0  0  0  0  0  0  0
   -0.0620   31.0500    4.7220 H   0  0  0  0  0  0  0  0  0  0  0  0
  1 34  1  0  0  0  0
  1 35  1  0  0  0  0
  1 36  1  0  0  0  0
  1  2  1  0  0  0  0
  2  3  1  0  0  0  0
  3  4  2  0  0  0  0
  4 37  1  0  0  0  0
  4  5  1  0  0  0  0
  5  6  1  0  0  0  0
  6  7  2  0  0  0  0
  7 38  1  0  0  0  0
  7  8  1  0  0  0  0
  8  9  1  0  0  0  0
  9 10  2  0  0  0  0
 10 39  1  0  0  0  0
 10 11  1  0  0  0  0
 11 12  1  0  0  0  0
 12 13  1  0  0  0  0
 13 40  1  0  0  0  0
 13 41  1  0  0  0  0
 13 14  1  0  0  0  0
 14 15  2  0  0  0  0
 15 42  1  0  0  0  0
 15 16  1  0  0  0  0
 16 43  1  0  0  0  0
 16 17  2  0  0  0  0
 17 44  1  0  0  0  0
 17 18  1  0  0  0  0
 18 45  1  0  0  0  0
 18 19  2  0  0  0  0
 19 14  1  0  0  0  0
 19 20  1  0  0  0  0
 20 21  1  0  0  0  0
 20 22  1  0  0  0  0
 20 23  1  0  0  0  0
 11 24  2  0  0  0  0
 24 25  1  0  0  0  0
 25  9  1  0  0  0  0
 24 26  1  0  0  0  0
 26 27  2  0  0  0  0
 26 28  1  0  0  0  0
 28 46  1  0  0  0  0
  8 29  1  0  0  0  0
 29  5  2  0  0  0  0
 29 30  1  0  0  0  0
 30 47  1  0  0  0  0
 30 31  2  0  0  0  0
 31  3  1  0  0  0  0
 31 32  1  0  0  0  0
 32 33  1  0  0  0  0
 33 48  1  0  0  0  0
 33 49  1  0  0  0  0
 33 50  1  0  0  0  0
M  END
>  <LOGBIO>
6.0000

>  <PRED_LOGBIO>
6.0300

>  <XV_RES>
0.0350

>  <WHL_TMPL>
39

>  <ANCH>
17-21;13-42

$$$$
ROW53
  -MTS-   01071500253D 0   0.00000     0.00000     0

 60 64  0  0  0  0  0  0  0  0999 V2000
    6.7360   26.3290    8.5180 C   0  0  0  0  0  0  0  0  0  0  0  0
    5.5750   26.1330    7.5730 C   0  0  0  0  0  0  0  0  0  0  0  0
    5.3570   24.8830    6.9810 C   0  0  0  0  0  0  0  0  0  0  0  0
    4.2810   24.7010    6.1050 C   0  0  0  0  0  0  0  0  0  0  0  0
    3.4230   25.7700    5.8200 C   0  0  0  0  0  0  0  0  0  0  0  0
    3.6410   27.0200    6.4110 C   0  0  0  0  0  0  0  0  0  0  0  0
    2.9770   28.2670    6.3340 N   0  0  0  0  0  0  0  0  0  0  0  0
    3.6520   29.1430    7.1430 C   0  0  0  0  0  0  0  0  0  0  0  0
    4.6760   28.5350    7.7110 N   0  0  0  0  0  0  0  0  0  0  0  0
    4.7170   27.2010    7.2870 C   0  0  0  0  0  0  0  0  0  0  0  0
    3.2850   30.5620    7.3500 C   0  0  0  0  0  0  0  0  0  0  0  0
    4.0120   31.3390    8.1650 C   0  0  0  0  0  0  0  0  0  0  0  0
    5.1040   30.8340    8.8190 N   0  0  0  0  0  0  0  0  0  0  0  0
    6.3020   31.0170    7.9870 C   0  0  0  0  0  0  0  0  0  0  0  0
    7.5200   30.4540    8.7170 C   0  0  0  0  0  0  0  0  0  0  0  0
    7.6930   31.1440    9.9580 O   0  0  0  0  0  0  0  0  0  0  0  0
    8.7510   30.6420    7.8620 C   0  0  0  0  0  0  0  0  0  0  0  0
    9.5130   31.8110    7.9790 C   0  0  0  0  0  0  0  0  0  0  0  0
   10.6530   31.9850    7.1870 C   0  0  0  0  0  0  0  0  0  0  0  0
   11.0320   30.9910    6.2770 C   0  0  0  0  0  0  0  0  0  0  0  0
   10.2700   29.8220    6.1590 C   0  0  0  0  0  0  0  0  0  0  0  0
   10.7400   28.5870    5.0280 Cl  0  0  0  0  0  0  0  0  0  0  0  0
    9.1290   29.6480    6.9520 C   0  0  0  0  0  0  0  0  0  0  0  0
    3.6120   32.7530    8.3440 C   0  0  0  0  0  0  0  0  0  0  0  0
    2.5390   33.2200    7.6920 C   0  0  0  0  0  0  0  0  0  0  0  0
    1.8010   32.4200    6.8600 N   0  0  0  0  0  0  0  0  0  0  0  0
    2.1110   31.1420    6.6590 C   0  0  0  0  0  0  0  0  0  0  0  0
    1.4290   30.4490    5.9070 O   0  0  0  0  0  0  0  0  0  0  0  0
    4.0610   23.4380    5.5070 N   0  0  0  0  0  0  0  0  0  0  0  0
    2.7140   22.9010    5.2620 C   0  0  0  0  0  0  0  0  0  0  0  0
    2.6030   21.4170    5.6570 C   0  0  0  0  0  0  0  0  0  0  0  0
    3.6490   20.6410    5.0680 O   0  0  0  0  0  0  0  0  0  0  0  0
    4.9410   21.0890    5.4860 C   0  0  0  0  0  0  0  0  0  0  0  0
    5.1600   22.5590    5.0830 C   0  0  0  0  0  0  0  0  0  0  0  0
    7.5480   25.6610    8.2380 H   0  0  0  0  0  0  0  0  0  0  0  0
    6.4180   26.1070    9.5340 H   0  0  0  0  0  0  0  0  0  0  0  0
    7.0790   27.3600    8.4620 H   0  0  0  0  0  0  0  0  0  0  0  0
    6.0200   24.0580    7.2010 H   0  0  0  0  0  0  0  0  0  0  0  0
    2.5920   25.6290    5.1430 H   0  0  0  0  0  0  0  0  0  0  0  0
    2.1560   28.4740    5.7830 H   0  0  0  0  0  0  0  0  0  0  0  0
    5.2260   31.3210    9.6960 H   0  0  0  0  0  0  0  0  0  0  0  0
    6.1710   30.4930    7.0430 H   0  0  0  0  0  0  0  0  0  0  0  0
    6.4520   32.0780    7.7950 H   0  0  0  0  0  0  0  0  0  0  0  0
    7.3700   29.3940    8.9090 H   0  0  0  0  0  0  0  0  0  0  0  0
    8.4620   30.8030   10.4410 H   0  0  0  0  0  0  0  0  0  0  0  0
    9.2210   32.5780    8.6810 H   0  0  0  0  0  0  0  0  0  0  0  0
   11.2410   32.8860    7.2770 H   0  0  0  0  0  0  0  0  0  0  0  0
   11.9120   31.1250    5.6650 H   0  0  0  0  0  0  0  0  0  0  0  0
    8.5410   28.7470    6.8620 H   0  0  0  0  0  0  0  0  0  0  0  0
    4.1800   33.4020    8.9950 H   0  0  0  0  0  0  0  0  0  0  0  0
    2.2500   34.2520    7.8240 H   0  0  0  0  0  0  0  0  0  0  0  0
    0.9990   32.8110    6.3860 H   0  0  0  0  0  0  0  0  0  0  0  0
    2.4670   23.0160    4.2090 H   0  0  0  0  0  0  0  0  0  0  0  0
    1.9870   23.4820    5.8250 H   0  0  0  0  0  0  0  0  0  0  0  0
    2.6500   21.3260    6.7400 H   0  0  0  0  0  0  0  0  0  0  0  0
    1.6390   21.0280    5.3350 H   0  0  0  0  0  0  0  0  0  0  0  0
    5.0260   20.9930    6.5660 H   0  0  0  0  0  0  0  0  0  0  0  0
    5.7070   20.4690    5.0250 H   0  0  0  0  0  0  0  0  0  0  0  0
    5.2770   22.6230    4.0030 H   0  0  0  0  0  0  0  0  0  0  0  0
    6.0930   22.9160    5.5140 H   0  0  0  0  0  0  0  0  0  0  0  0
  1 35  1  0  0  0  0
  1 36  1  0  0  0  0
  1 37  1  0  0  0  0
  1  2  1  0  0  0  0
  2  3  2  0  0  0  0
  3 38  1  0  0  0  0
  3  4  1  0  0  0  0
  4  5  2  0  0  0  0
  5 39  1  0  0  0  0
  5  6  1  0  0  0  0
  6  7  1  0  0  0  0
  7 40  1  0  0  0  0
  7  8  1  0  0  0  0
  8  9  2  0  0  0  0
  9 10  1  0  0  0  0
 10  2  1  0  0  0  0
 10  6  2  0  0  0  0
  8 11  1  0  0  0  0
 11 12  2  0  0  0  0
 12 13  1  0  0  0  0
 13 41  1  0  0  0  0
 13 14  1  0  0  0  0
 14 42  1  0  0  0  0
 14 43  1  0  0  0  0
 14 15  1  0  0  0  0
 15 44  1  0  0  0  0
 15 16  1  0  0  0  0
 16 45  1  0  0  0  0
 15 17  1  0  0  0  0
 17 18  2  0  0  0  0
 18 46  1  0  0  0  0
 18 19  1  0  0  0  0
 19 47  1  0  0  0  0
 19 20  2  0  0  0  0
 20 48  1  0  0  0  0
 20 21  1  0  0  0  0
 21 22  1  0  0  0  0
 21 23  2  0  0  0  0
 23 17  1  0  0  0  0
 23 49  1  0  0  0  0
 12 24  1  0  0  0  0
 24 50  1  0  0  0  0
 24 25  2  0  0  0  0
 25 51  1  0  0  0  0
 25 26  1  0  0  0  0
 26 52  1  0  0  0  0
 26 27  1  0  0  0  0
 27 11  1  0  0  0  0
 27 28  2  0  0  0  0
  4 29  1  0  0  0  0
 29 30  1  0  0  0  0
 30 53  1  0  0  0  0
 30 54  1  0  0  0  0
 30 31  1  0  0  0  0
 31 55  1  0  0  0  0
 31 56  1  0  0  0  0
 31 32  1  0  0  0  0
 32 33  1  0  0  0  0
 33 57  1  0  0  0  0
 33 58  1  0  0  0  0
 33 34  1  0  0  0  0
 34 29  1  0  0  0  0
 34 59  1  0  0  0  0
 34 60  1  0  0  0  0
M  END
>  <LOGBIO>
7.1000

>  <PRED_LOGBIO>
7.0200

>  <XV_RES>
1.6400

>  <WHL_TMPL>
57

>  <ANCH>
28-29;12-11

$$$$
ROW54
  -MTS-   01071500253D 0   0.00000     0.00000     0

 43 46  0  0  0  0  0  0  0  0999 V2000
   -3.4040   30.2990   11.5800 N   0  0  0  0  0  0  0  0  0  0  0  0
   -3.4270   31.2810   12.5800 C   0  0  0  0  0  0  0  0  0  0  0  0
   -4.5250   31.4580   13.3270 N   0  0  0  0  0  0  0  0  0  0  0  0
   -4.5670   32.3910   14.2880 C   0  0  0  0  0  0  0  0  0  0  0  0
   -3.5060   33.1740   14.5270 N   0  0  0  0  0  0  0  0  0  0  0  0
   -2.3770   33.0490   13.8170 C   0  0  0  0  0  0  0  0  0  0  0  0
   -1.1550   33.7170   13.8560 O   0  0  0  0  0  0  0  0  0  0  0  0
   -0.3170   33.1740   12.8750 N   0  0  0  0  0  0  0  0  0  0  0  0
   -0.9450   32.2090   12.2290 C   0  0  0  0  0  0  0  0  0  0  0  0
   -0.3900   31.3960   11.1240 C   0  0  0  0  0  0  0  0  0  0  0  0
    0.7540   30.6170   11.3340 C   0  0  0  0  0  0  0  0  0  0  0  0
    1.2790   29.8490   10.2880 C   0  0  0  0  0  0  0  0  0  0  0  0
    0.6600   29.8580    9.0330 C   0  0  0  0  0  0  0  0  0  0  0  0
    1.1900   29.0810    7.9760 N   0  0  0  0  0  0  0  0  0  0  0  0
    2.0950   29.5990    7.1650 C   0  0  0  0  0  0  0  0  0  0  0  0
    2.0270   30.7740    6.7920 O   0  0  0  0  0  0  0  0  0  0  0  0
    3.0820   28.7970    6.7880 N   0  0  0  0  0  0  0  0  0  0  0  0
    4.0910   29.2770    5.9200 C   0  0  0  0  0  0  0  0  0  0  0  0
    3.9360   29.1590    4.5340 C   0  0  0  0  0  0  0  0  0  0  0  0
    4.9340   29.6340    3.6750 C   0  0  0  0  0  0  0  0  0  0  0  0
    6.0880   30.2260    4.2020 C   0  0  0  0  0  0  0  0  0  0  0  0
    6.2430   30.3440    5.5890 C   0  0  0  0  0  0  0  0  0  0  0  0
    5.2450   29.8700    6.4470 C   0  0  0  0  0  0  0  0  0  0  0  0
    7.4870   30.9830    6.1570 C   0  0  0  0  0  0  0  0  0  0  0  0
    7.9500   31.8910    5.3030 F   0  0  0  0  0  0  0  0  0  0  0  0
    8.4130   30.0500    6.3570 F   0  0  0  0  0  0  0  0  0  0  0  0
    7.1940   31.5720    7.3140 F   0  0  0  0  0  0  0  0  0  0  0  0
   -0.4850   30.6370    8.8230 C   0  0  0  0  0  0  0  0  0  0  0  0
   -1.0100   31.4060    9.8690 C   0  0  0  0  0  0  0  0  0  0  0  0
   -2.3020   32.0830   12.8060 C   0  0  0  0  0  0  0  0  0  0  0  0
   -3.6960   30.5280   10.6410 H   0  0  0  0  0  0  0  0  0  0  0  0
   -3.0960   29.3620   11.7990 H   0  0  0  0  0  0  0  0  0  0  0  0
   -5.4650   32.5130   14.8760 H   0  0  0  0  0  0  0  0  0  0  0  0
    1.2320   30.6100   12.3020 H   0  0  0  0  0  0  0  0  0  0  0  0
    2.1620   29.2480   10.4500 H   0  0  0  0  0  0  0  0  0  0  0  0
    0.8770   28.1300    7.8420 H   0  0  0  0  0  0  0  0  0  0  0  0
    3.1130   27.8440    7.1210 H   0  0  0  0  0  0  0  0  0  0  0  0
    3.0460   28.7020    4.1270 H   0  0  0  0  0  0  0  0  0  0  0  0
    4.8150   29.5430    2.6050 H   0  0  0  0  0  0  0  0  0  0  0  0
    6.8580   30.5930    3.5390 H   0  0  0  0  0  0  0  0  0  0  0  0
    5.3640   29.9600    7.5170 H   0  0  0  0  0  0  0  0  0  0  0  0
   -0.9630   30.6440    7.8550 H   0  0  0  0  0  0  0  0  0  0  0  0
   -1.8930   32.0060    9.7070 H   0  0  0  0  0  0  0  0  0  0  0  0
  1 31  1  0  0  0  0
  1 32  1  0  0  0  0
  1  2  1  0  0  0  0
  2  3  1  0  0  0  0
  3  4  2  0  0  0  0
  4 33  1  0  0  0  0
  4  5  1  0  0  0  0
  5  6  2  0  0  0  0
  6  7  1  0  0  0  0
  7  8  1  0  0  0  0
  8  9  2  0  0  0  0
  9 10  1  0  0  0  0
 10 11  2  0  0  0  0
 11 34  1  0  0  0  0
 11 12  1  0  0  0  0
 12 35  1  0  0  0  0
 12 13  2  0  0  0  0
 13 14  1  0  0  0  0
 14 36  1  0  0  0  0
 14 15  1  0  0  0  0
 15 16  2  0  0  0  0
 15 17  1  0  0  0  0
 17 37  1  0  0  0  0
 17 18  1  0  0  0  0
 18 19  2  0  0  0  0
 19 38  1  0  0  0  0
 19 20  1  0  0  0  0
 20 39  1  0  0  0  0
 20 21  2  0  0  0  0
 21 40  1  0  0  0  0
 21 22  1  0  0  0  0
 22 23  2  0  0  0  0
 23 18  1  0  0  0  0
 23 41  1  0  0  0  0
 22 24  1  0  0  0  0
 24 25  1  0  0  0  0
 24 26  1  0  0  0  0
 24 27  1  0  0  0  0
 13 28  1  0  0  0  0
 28 42  1  0  0  0  0
 28 29  2  0  0  0  0
 29 10  1  0  0  0  0
 29 43  1  0  0  0  0
  9 30  1  0  0  0  0
 30  2  2  0  0  0  0
 30  6  1  0  0  0  0
M  END
>  <LOGBIO>
5.9000

>  <PRED_LOGBIO>
6.1700

>  <XV_RES>
-1.6060

>  <WHL_TMPL>
5

>  <ANCH>
5-18;21-22

$$$$
ROW55
  -MTS-   01071500253D 0   0.00000     0.00000     0

 53 56  0  0  0  0  0  0  0  0999 V2000
   -0.4600   26.0300   10.5910 C   0  0  0  0  0  0  0  0  0  0  0  0
   -0.2290   27.2540    9.3970 C   0  0  0  0  0  0  0  0  0  0  0  0
   -0.8810   28.3430    9.0340 N   0  0  0  0  0  0  0  0  0  0  0  0
   -0.1440   29.0120    7.9800 N   0  0  0  0  0  0  0  0  0  0  0  0
    1.0170   28.2450    7.7210 C   0  0  0  0  0  0  0  0  0  0  0  0
    2.0740   28.4130    6.8180 C   0  0  0  0  0  0  0  0  0  0  0  0
    3.1150   27.4780    6.7770 C   0  0  0  0  0  0  0  0  0  0  0  0
    3.0990   26.3750    7.6390 C   0  0  0  0  0  0  0  0  0  0  0  0
    2.0420   26.2070    8.5420 C   0  0  0  0  0  0  0  0  0  0  0  0
    1.0010   27.1420    8.5830 C   0  0  0  0  0  0  0  0  0  0  0  0
    4.3510   25.3460    7.3160 C   0  0  0  0  0  0  0  0  0  0  0  0
    4.8390   25.1170    6.0240 C   0  0  0  0  0  0  0  0  0  0  0  0
    5.8360   24.2450    5.8160 N   0  0  0  0  0  0  0  0  0  0  0  0
    6.3990   23.5650    6.8240 C   0  0  0  0  0  0  0  0  0  0  0  0
    5.9570   23.7480    8.1390 C   0  0  0  0  0  0  0  0  0  0  0  0
    6.5350   23.0510    9.1680 O   0  0  0  0  0  0  0  0  0  0  0  0
    5.9750   21.7830    9.5180 C   0  0  0  0  0  0  0  0  0  0  0  0
    6.7630   21.1810   10.6800 C   0  0  0  0  0  0  0  0  0  0  0  0
    8.1670   21.0030   10.2800 N   0  0  0  0  0  0  0  0  0  0  0  0
    6.1650   19.8250   11.0530 C   0  0  0  0  0  0  0  0  0  0  0  0
    6.9440   19.2300   12.2020 C   0  0  0  0  0  0  0  0  0  0  0  0
    6.5610   19.5000   13.5220 C   0  0  0  0  0  0  0  0  0  0  0  0
    7.2830   18.9480   14.5860 C   0  0  0  0  0  0  0  0  0  0  0  0
    8.3890   18.1270   14.3320 C   0  0  0  0  0  0  0  0  0  0  0  0
    8.7710   17.8580   13.0130 C   0  0  0  0  0  0  0  0  0  0  0  0
    9.8530   17.0550   12.7640 O   0  0  0  0  0  0  0  0  0  0  0  0
   11.1370   17.6730   12.6540 C   0  0  0  0  0  0  0  0  0  0  0  0
   11.1230   18.5510   11.6550 F   0  0  0  0  0  0  0  0  0  0  0  0
   12.0580   16.7440   12.4130 F   0  0  0  0  0  0  0  0  0  0  0  0
   11.4270   18.2990   13.7910 F   0  0  0  0  0  0  0  0  0  0  0  0
    8.0490   18.4090   11.9480 C   0  0  0  0  0  0  0  0  0  0  0  0
    4.9180   24.6510    8.3910 C   0  0  0  0  0  0  0  0  0  0  0  0
   -1.5230   25.8650   10.7520 H   0  0  0  0  0  0  0  0  0  0  0  0
   -0.0600   25.1080   10.1740 H   0  0  0  0  0  0  0  0  0  0  0  0
    0.0730   26.3900   11.4690 H   0  0  0  0  0  0  0  0  0  0  0  0
   -0.4100   29.8680    7.5150 H   0  0  0  0  0  0  0  0  0  0  0  0
    2.0860   29.2640    6.1530 H   0  0  0  0  0  0  0  0  0  0  0  0
    3.9300   27.6080    6.0810 H   0  0  0  0  0  0  0  0  0  0  0  0
    2.0310   25.3560    9.2060 H   0  0  0  0  0  0  0  0  0  0  0  0
    4.4090   25.6470    5.1870 H   0  0  0  0  0  0  0  0  0  0  0  0
    7.2010   22.8700    6.6190 H   0  0  0  0  0  0  0  0  0  0  0  0
    4.9360   21.9140    9.8130 H   0  0  0  0  0  0  0  0  0  0  0  0
    6.0260   21.1150    8.6600 H   0  0  0  0  0  0  0  0  0  0  0  0
    6.7120   21.8480   11.5370 H   0  0  0  0  0  0  0  0  0  0  0  0
    8.5620   21.8990   10.0340 H   0  0  0  0  0  0  0  0  0  0  0  0
    8.6880   20.6050   11.0490 H   0  0  0  0  0  0  0  0  0  0  0  0
    5.1260   19.9560   11.3490 H   0  0  0  0  0  0  0  0  0  0  0  0
    6.2160   19.1570   10.1960 H   0  0  0  0  0  0  0  0  0  0  0  0
    5.7090   20.1330   13.7180 H   0  0  0  0  0  0  0  0  0  0  0  0
    6.9880   19.1560   15.6040 H   0  0  0  0  0  0  0  0  0  0  0  0
    8.9460   17.7020   15.1540 H   0  0  0  0  0  0  0  0  0  0  0  0
    8.3440   18.2020   10.9300 H   0  0  0  0  0  0  0  0  0  0  0  0
    4.5590   24.8090    9.3970 H   0  0  0  0  0  0  0  0  0  0  0  0
  1 33  1  0  0  0  0
  1 34  1  0  0  0  0
  1 35  1  0  0  0  0
  1  2  1  0  0  0  0
  2  3  2  0  0  0  0
  3  4  1  0  0  0  0
  4 36  1  0  0  0  0
  4  5  1  0  0  0  0
  5  6  2  0  0  0  0
  6 37  1  0  0  0  0
  6  7  1  0  0  0  0
  7 38  1  0  0  0  0
  7  8  2  0  0  0  0
  8  9  1  0  0  0  0
  9 39  1  0  0  0  0
  9 10  2  0  0  0  0
 10  2  1  0  0  0  0
 10  5  1  0  0  0  0
  8 11  1  0  0  0  0
 11 12  2  0  0  0  0
 12 40  1  0  0  0  0
 12 13  1  0  0  0  0
 13 14  2  0  0  0  0
 14 41  1  0  0  0  0
 14 15  1  0  0  0  0
 15 16  1  0  0  0  0
 16 17  1  0  0  0  0
 17 42  1  0  0  0  0
 17 43  1  0  0  0  0
 17 18  1  0  0  0  0
 18 44  1  0  0  0  0
 18 19  1  0  0  0  0
 19 45  1  0  0  0  0
 19 46  1  0  0  0  0
 18 20  1  0  0  0  0
 20 47  1  0  0  0  0
 20 48  1  0  0  0  0
 20 21  1  0  0  0  0
 21 22  2  0  0  0  0
 22 49  1  0  0  0  0
 22 23  1  0  0  0  0
 23 50  1  0  0  0  0
 23 24  2  0  0  0  0
 24 51  1  0  0  0  0
 24 25  1  0  0  0  0
 25 26  1  0  0  0  0
 26 27  1  0  0  0  0
 27 28  1  0  0  0  0
 27 29  1  0  0  0  0
 27 30  1  0  0  0  0
 25 31  2  0  0  0  0
 31 21  1  0  0  0  0
 31 52  1  0  0  0  0
 15 32  2  0  0  0  0
 32 11  1  0  0  0  0
 32 53  1  0  0  0  0
M  END
>  <LOGBIO>
6.0000

>  <PRED_LOGBIO>
6.0700

>  <XV_RES>
-0.2260

>  <WHL_TMPL>
36

>  <ANCH>
9-18;9-17

$$$$
ROW56
  -MTS-   01071500253D 0   0.00000     0.00000     0

 44 47  0  0  0  0  0  0  0  0999 V2000
    4.8460   22.8430    8.2490 C   0  0  0  0  0  0  0  0  0  0  0  0
    4.2260   24.1730    8.1640 N   0  0  0  0  0  0  0  0  0  0  0  0
    5.2700   25.2060    8.2170 C   0  0  0  0  0  0  0  0  0  0  0  0
    4.6680   26.6200    8.1310 C   0  0  0  0  0  0  0  0  0  0  0  0
    3.7820   26.7780    6.8810 C   0  0  0  0  0  0  0  0  0  0  0  0
    2.7620   25.6300    6.7680 C   0  0  0  0  0  0  0  0  0  0  0  0
    3.4530   24.2620    6.9160 C   0  0  0  0  0  0  0  0  0  0  0  0
    3.0810   28.0690    6.9220 N   0  0  0  0  0  0  0  0  0  0  0  0
    1.8440   28.1670    7.4580 C   0  0  0  0  0  0  0  0  0  0  0  0
    1.2590   27.2050    7.9490 O   0  0  0  0  0  0  0  0  0  0  0  0
    1.2200   29.5090    7.4620 C   0  0  0  0  0  0  0  0  0  0  0  0
    1.6090   30.5860    6.7650 C   0  0  0  0  0  0  0  0  0  0  0  0
    0.7950   31.8060    6.9630 C   0  0  0  0  0  0  0  0  0  0  0  0
    0.8090   33.1930    6.4490 C   0  0  0  0  0  0  0  0  0  0  0  0
   -0.1990   33.8350    7.0100 N   0  0  0  0  0  0  0  0  0  0  0  0
   -0.8860   32.9070    7.8880 N   0  0  0  0  0  0  0  0  0  0  0  0
   -0.2360   31.7030    7.8130 C   0  0  0  0  0  0  0  0  0  0  0  0
   -0.1950   30.0300    8.3890 S   0  0  0  0  0  0  0  0  0  0  0  0
    1.7760   33.7590    5.4810 C   0  0  0  0  0  0  0  0  0  0  0  0
    3.1420   33.7790    5.7880 C   0  0  0  0  0  0  0  0  0  0  0  0
    4.0560   34.3130    4.8730 C   0  0  0  0  0  0  0  0  0  0  0  0
    3.6050   34.8280    3.6510 C   0  0  0  0  0  0  0  0  0  0  0  0
    2.2390   34.8070    3.3450 C   0  0  0  0  0  0  0  0  0  0  0  0
    1.3240   34.2730    4.2600 C   0  0  0  0  0  0  0  0  0  0  0  0
    5.8420   22.8790    7.8110 H   0  0  0  0  0  0  0  0  0  0  0  0
    4.9200   22.5440    9.2920 H   0  0  0  0  0  0  0  0  0  0  0  0
    4.2370   22.1230    7.7060 H   0  0  0  0  0  0  0  0  0  0  0  0
    5.9670   25.0580    7.3950 H   0  0  0  0  0  0  0  0  0  0  0  0
    5.8300   25.1060    9.1440 H   0  0  0  0  0  0  0  0  0  0  0  0
    4.0750   26.8160    9.0220 H   0  0  0  0  0  0  0  0  0  0  0  0
    5.4710   27.3540    8.1010 H   0  0  0  0  0  0  0  0  0  0  0  0
    4.4030   26.8120    5.9880 H   0  0  0  0  0  0  0  0  0  0  0  0
    2.0060   25.7400    7.5420 H   0  0  0  0  0  0  0  0  0  0  0  0
    2.2640   25.6820    5.8020 H   0  0  0  0  0  0  0  0  0  0  0  0
    4.1150   24.0980    6.0680 H   0  0  0  0  0  0  0  0  0  0  0  0
    2.7030   23.4750    6.8970 H   0  0  0  0  0  0  0  0  0  0  0  0
    3.5290   28.8920    6.5460 H   0  0  0  0  0  0  0  0  0  0  0  0
    2.4610   30.5640    6.1010 H   0  0  0  0  0  0  0  0  0  0  0  0
   -1.6970   33.1120    8.4530 H   0  0  0  0  0  0  0  0  0  0  0  0
    3.4900   33.3820    6.7300 H   0  0  0  0  0  0  0  0  0  0  0  0
    5.1100   34.3290    5.1090 H   0  0  0  0  0  0  0  0  0  0  0  0
    4.3110   35.2400    2.9450 H   0  0  0  0  0  0  0  0  0  0  0  0
    1.8910   35.2040    2.4030 H   0  0  0  0  0  0  0  0  0  0  0  0
    0.2710   34.2570    4.0240 H   0  0  0  0  0  0  0  0  0  0  0  0
  1 25  1  0  0  0  0
  1 26  1  0  0  0  0
  1 27  1  0  0  0  0
  1  2  1  0  0  0  0
  2  3  1  0  0  0  0
  3 28  1  0  0  0  0
  3 29  1  0  0  0  0
  3  4  1  0  0  0  0
  4 30  1  0  0  0  0
  4 31  1  0  0  0  0
  4  5  1  0  0  0  0
  5 32  1  0  0  0  0
  5  6  1  0  0  0  0
  6 33  1  0  0  0  0
  6 34  1  0  0  0  0
  6  7  1  0  0  0  0
  7  2  1  0  0  0  0
  7 35  1  0  0  0  0
  7 36  1  0  0  0  0
  5  8  1  0  0  0  0
  8 37  1  0  0  0  0
  8  9  1  0  0  0  0
  9 10  2  0  0  0  0
  9 11  1  0  0  0  0
 11 12  2  0  0  0  0
 12 38  1  0  0  0  0
 12 13  1  0  0  0  0
 13 14  1  0  0  0  0
 14 15  2  0  0  0  0
 15 16  1  0  0  0  0
 16 39  1  0  0  0  0
 16 17  1  0  0  0  0
 17 13  2  0  0  0  0
 17 18  1  0  0  0  0
 18 11  1  0  0  0  0
 14 19  1  0  0  0  0
 19 20  2  0  0  0  0
 20 40  1  0  0  0  0
 20 21  1  0  0  0  0
 21 41  1  0  0  0  0
 21 22  2  0  0  0  0
 22 42  1  0  0  0  0
 22 23  1  0  0  0  0
 23 43  1  0  0  0  0
 23 24  2  0  0  0  0
 24 19  1  0  0  0  0
 24 44  1  0  0  0  0
M  END
>  <LOGBIO>
7.1000

>  <PRED_LOGBIO>
7.2800

>  <XV_RES>
0.1490

>  <WHL_TMPL>
54

>  <ANCH>
19-42;22-23

$$$$
ROW57
  -MTS-   01071500253D 0   0.00000     0.00000     0

 27 29  0  0  0  0  0  0  0  0999 V2000
    1.4370   23.7890   12.4430 O   0  0  0  0  0  0  0  0  0  0  0  0
    0.9310   23.7240   11.2260 C   0  0  0  0  0  0  0  0  0  0  0  0
    0.2250   22.7810   10.9080 O   0  0  0  0  0  0  0  0  0  0  0  0
    1.2190   24.7960   10.2460 C   0  0  0  0  0  0  0  0  0  0  0  0
    2.2430   24.8390    9.3830 C   0  0  0  0  0  0  0  0  0  0  0  0
    2.3020   26.0310    8.5070 C   0  0  0  0  0  0  0  0  0  0  0  0
    3.2780   26.2840    7.5360 C   0  0  0  0  0  0  0  0  0  0  0  0
    3.1990   27.4610    6.7820 C   0  0  0  0  0  0  0  0  0  0  0  0
    2.2040   28.3350    6.9850 N   0  0  0  0  0  0  0  0  0  0  0  0
    1.2540   28.1220    7.9060 C   0  0  0  0  0  0  0  0  0  0  0  0
    1.2750   26.9640    8.6930 C   0  0  0  0  0  0  0  0  0  0  0  0
    0.2800   26.2730    9.9840 S   0  0  0  0  0  0  0  0  0  0  0  0
    4.3790   25.3210    7.3100 C   0  0  0  0  0  0  0  0  0  0  0  0
    4.9420   25.0280    5.9670 C   0  0  0  0  0  0  0  0  0  0  0  0
    6.0840   24.1660    5.6900 C   0  0  0  0  0  0  0  0  0  0  0  0
    6.7150   23.5060    6.8160 C   0  0  0  0  0  0  0  0  0  0  0  0
    6.1430   23.7330    8.1410 C   0  0  0  0  0  0  0  0  0  0  0  0
    5.0190   24.6170    8.4110 C   0  0  0  0  0  0  0  0  0  0  0  0
    1.1400   23.0060   12.9330 H   0  0  0  0  0  0  0  0  0  0  0  0
    2.9810   24.0530    9.3290 H   0  0  0  0  0  0  0  0  0  0  0  0
    3.9470   27.6670    6.0310 H   0  0  0  0  0  0  0  0  0  0  0  0
    0.4670   28.8480    8.0420 H   0  0  0  0  0  0  0  0  0  0  0  0
    4.4620   25.4960    5.1200 H   0  0  0  0  0  0  0  0  0  0  0  0
    6.4470   24.0240    4.6830 H   0  0  0  0  0  0  0  0  0  0  0  0
    7.5770   22.8690    6.6800 H   0  0  0  0  0  0  0  0  0  0  0  0
    6.5840   23.2100    8.9760 H   0  0  0  0  0  0  0  0  0  0  0  0
    4.6620   24.7500    9.4220 H   0  0  0  0  0  0  0  0  0  0  0  0
  1 19  1  0  0  0  0
  1  2  1  0  0  0  0
  2  3  2  0  0  0  0
  2  4  1  0  0  0  0
  4  5  2  0  0  0  0
  5 20  1  0  0  0  0
  5  6  1  0  0  0  0
  6  7  2  0  0  0  0
  7  8  1  0  0  0  0
  8 21  1  0  0  0  0
  8  9  2  0  0  0  0
  9 10  1  0  0  0  0
 10 22  1  0  0  0  0
 10 11  2  0  0  0  0
 11  6  1  0  0  0  0
 11 12  1  0  0  0  0
 12  4  1  0  0  0  0
  7 13  1  0  0  0  0
 13 14  2  0  0  0  0
 14 23  1  0  0  0  0
 14 15  1  0  0  0  0
 15 24  1  0  0  0  0
 15 16  2  0  0  0  0
 16 25  1  0  0  0  0
 16 17  1  0  0  0  0
 17 26  1  0  0  0  0
 17 18  2  0  0  0  0
 18 13  1  0  0  0  0
 18 27  1  0  0  0  0
M  END
>  <LOGBIO>
6.3000

>  <PRED_LOGBIO>
6.3100

>  <XV_RES>
0.1320

>  <WHL_TMPL>
36

>  <ANCH>
1-3;26-17

$$$$
ROW58
  -MTS-   01071500253D 0   0.00000     0.00000     0

 34 36  0  0  0  0  0  0  0  0999 V2000
   -3.5590   25.0900   13.5470 Cl  0  0  0  0  0  0  0  0  0  0  0  0
   -2.9140   26.3880   12.5850 C   0  0  0  0  0  0  0  0  0  0  0  0
   -3.6650   26.9150   11.5270 C   0  0  0  0  0  0  0  0  0  0  0  0
   -3.1460   27.9600   10.7530 C   0  0  0  0  0  0  0  0  0  0  0  0
   -1.8760   28.4770   11.0370 C   0  0  0  0  0  0  0  0  0  0  0  0
   -1.3160   29.6040   10.2020 C   0  0  0  0  0  0  0  0  0  0  0  0
   -0.5660   29.0470    9.0670 N   0  0  0  0  0  0  0  0  0  0  0  0
    0.1030   29.8830    8.2120 C   0  0  0  0  0  0  0  0  0  0  0  0
    1.1800   29.7350    7.4290 C   0  0  0  0  0  0  0  0  0  0  0  0
    2.0330   28.6920    7.1800 N   0  0  0  0  0  0  0  0  0  0  0  0
    3.2700   28.9280    6.5360 C   0  0  0  0  0  0  0  0  0  0  0  0
    4.4170   29.2190    7.2850 C   0  0  0  0  0  0  0  0  0  0  0  0
    5.6300   29.4490    6.6250 C   0  0  0  0  0  0  0  0  0  0  0  0
    5.6870   29.3880    5.2870 N   0  0  0  0  0  0  0  0  0  0  0  0
    4.6100   29.1120    4.5390 C   0  0  0  0  0  0  0  0  0  0  0  0
    3.3670   28.8730    5.1400 C   0  0  0  0  0  0  0  0  0  0  0  0
    1.1000   31.1290    6.9360 C   0  0  0  0  0  0  0  0  0  0  0  0
    1.7380   31.8350    6.1570 O   0  0  0  0  0  0  0  0  0  0  0  0
   -0.0900   31.2910    7.8000 C   0  0  0  0  0  0  0  0  0  0  0  0
   -0.8850   32.1930    8.0610 O   0  0  0  0  0  0  0  0  0  0  0  0
   -1.1260   27.9500   12.0940 C   0  0  0  0  0  0  0  0  0  0  0  0
   -1.6450   26.9050   12.8680 C   0  0  0  0  0  0  0  0  0  0  0  0
   -4.6440   26.5160   11.3090 H   0  0  0  0  0  0  0  0  0  0  0  0
   -3.7250   28.3670    9.9370 H   0  0  0  0  0  0  0  0  0  0  0  0
   -0.6520   30.2120   10.8120 H   0  0  0  0  0  0  0  0  0  0  0  0
   -2.1320   30.2200    9.8290 H   0  0  0  0  0  0  0  0  0  0  0  0
   -0.5440   28.0480    8.9180 H   0  0  0  0  0  0  0  0  0  0  0  0
    1.7780   27.7550    7.4560 H   0  0  0  0  0  0  0  0  0  0  0  0
    4.3660   29.2660    8.3630 H   0  0  0  0  0  0  0  0  0  0  0  0
    6.5200   29.6740    7.1940 H   0  0  0  0  0  0  0  0  0  0  0  0
    4.7010   29.0740    3.4640 H   0  0  0  0  0  0  0  0  0  0  0  0
    2.4990   28.6510    4.5380 H   0  0  0  0  0  0  0  0  0  0  0  0
   -0.1460   28.3490   12.3130 H   0  0  0  0  0  0  0  0  0  0  0  0
   -1.0660   26.4980   13.6840 H   0  0  0  0  0  0  0  0  0  0  0  0
  1  2  1  0  0  0  0
  2  3  2  0  0  0  0
  3 23  1  0  0  0  0
  3  4  1  0  0  0  0
  4 24  1  0  0  0  0
  4  5  2  0  0  0  0
  5  6  1  0  0  0  0
  6 25  1  0  0  0  0
  6 26  1  0  0  0  0
  6  7  1  0  0  0  0
  7 27  1  0  0  0  0
  7  8  1  0  0  0  0
  8  9  2  0  0  0  0
  9 10  1  0  0  0  0
 10 28  1  0  0  0  0
 10 11  1  0  0  0  0
 11 12  2  0  0  0  0
 12 29  1  0  0  0  0
 12 13  1  0  0  0  0
 13 30  1  0  0  0  0
 13 14  2  0  0  0  0
 14 15  1  0  0  0  0
 15 31  1  0  0  0  0
 15 16  2  0  0  0  0
 16 11  1  0  0  0  0
 16 32  1  0  0  0  0
  9 17  1  0  0  0  0
 17 18  2  0  0  0  0
 17 19  1  0  0  0  0
 19  8  1  0  0  0  0
 19 20  2  0  0  0  0
  5 21  1  0  0  0  0
 21 33  1  0  0  0  0
 21 22  2  0  0  0  0
 22  2  1  0  0  0  0
 22 34  1  0  0  0  0
M  END
>  <LOGBIO>
6.5000

>  <PRED_LOGBIO>
6.5500

>  <XV_RES>
-0.1010

>  <WHL_TMPL>
54

>  <ANCH>
21-27;13-11

$$$$
ROW59
  -MTS-   01071500253D 0   0.00000     0.00000     0

 28 30  0  0  0  0  0  0  0  0999 V2000
   -1.3970   31.3600    9.1270 C   0  0  0  0  0  0  0  0  0  0  0  0
   -0.2730   30.7750    8.3050 C   0  0  0  0  0  0  0  0  0  0  0  0
    0.3960   31.4060    7.3580 N   0  0  0  0  0  0  0  0  0  0  0  0
    1.3960   30.5150    6.8020 N   0  0  0  0  0  0  0  0  0  0  0  0
    1.2890   29.2800    7.4860 C   0  0  0  0  0  0  0  0  0  0  0  0
    1.9680   28.1320    7.3630 N   0  0  0  0  0  0  0  0  0  0  0  0
    1.6960   27.0660    8.1280 C   0  0  0  0  0  0  0  0  0  0  0  0
    0.6810   27.1200    9.0910 C   0  0  0  0  0  0  0  0  0  0  0  0
    0.3890   25.9650    9.9170 C   0  0  0  0  0  0  0  0  0  0  0  0
    0.1560   25.0410   10.5780 N   0  0  0  0  0  0  0  0  0  0  0  0
   -0.0480   28.3060    9.2450 C   0  0  0  0  0  0  0  0  0  0  0  0
   -1.1270   28.3990   10.2530 C   0  0  0  0  0  0  0  0  0  0  0  0
   -1.2240   29.5300   11.0720 C   0  0  0  0  0  0  0  0  0  0  0  0
   -2.2450   29.6190   12.0250 C   0  0  0  0  0  0  0  0  0  0  0  0
   -3.1700   28.5760   12.1590 C   0  0  0  0  0  0  0  0  0  0  0  0
   -3.0740   27.4450   11.3400 C   0  0  0  0  0  0  0  0  0  0  0  0
   -2.0520   27.3570   10.3860 C   0  0  0  0  0  0  0  0  0  0  0  0
    0.2620   29.4010    8.4290 C   0  0  0  0  0  0  0  0  0  0  0  0
   -1.4070   30.8950   10.1100 H   0  0  0  0  0  0  0  0  0  0  0  0
   -2.3460   31.1730    8.6270 H   0  0  0  0  0  0  0  0  0  0  0  0
   -1.2480   32.4320    9.2340 H   0  0  0  0  0  0  0  0  0  0  0  0
    2.0480   30.7350    6.0640 H   0  0  0  0  0  0  0  0  0  0  0  0
    2.2650   26.1570    8.0000 H   0  0  0  0  0  0  0  0  0  0  0  0
   -0.5100   30.3340   10.9690 H   0  0  0  0  0  0  0  0  0  0  0  0
   -2.3200   30.4910   12.6580 H   0  0  0  0  0  0  0  0  0  0  0  0
   -3.9580   28.6440   12.8950 H   0  0  0  0  0  0  0  0  0  0  0  0
   -3.7870   26.6410   11.4430 H   0  0  0  0  0  0  0  0  0  0  0  0
   -1.9780   26.4840    9.7540 H   0  0  0  0  0  0  0  0  0  0  0  0
  1 19  1  0  0  0  0
  1 20  1  0  0  0  0
  1 21  1  0  0  0  0
  1  2  1  0  0  0  0
  2  3  2  0  0  0  0
  3  4  1  0  0  0  0
  4 22  1  0  0  0  0
  4  5  1  0  0  0  0
  5  6  1  0  0  0  0
  6  7  2  0  0  0  0
  7 23  1  0  0  0  0
  7  8  1  0  0  0  0
  8  9  1  0  0  0  0
  9 10  3  0  0  0  0
  8 11  2  0  0  0  0
 11 12  1  0  0  0  0
 12 13  2  0  0  0  0
 13 24  1  0  0  0  0
 13 14  1  0  0  0  0
 14 25  1  0  0  0  0
 14 15  2  0  0  0  0
 15 26  1  0  0  0  0
 15 16  1  0  0  0  0
 16 27  1  0  0  0  0
 16 17  2  0  0  0  0
 17 12  1  0  0  0  0
 17 28  1  0  0  0  0
 11 18  1  0  0  0  0
 18  2  1  0  0  0  0
 18  5  2  0  0  0  0
M  END
>  <LOGBIO>
5.1000

>  <PRED_LOGBIO>
5.4000

>  <XV_RES>
-0.9550

>  <WHL_TMPL>
57

>  <ANCH>
24-25;6-7

$$$$
ROW60
  -MTS-   01071500253D 0   0.00000     0.00000     0

 37 39  0  0  0  0  0  0  0  0999 V2000
   -3.1380   24.9190   13.2320 C   0  0  0  0  0  0  0  0  0  0  0  0
   -2.7180   26.0560   12.3320 C   0  0  0  0  0  0  0  0  0  0  0  0
   -3.6640   26.7360   11.5910 C   0  0  0  0  0  0  0  0  0  0  0  0
   -3.2830   27.7830   10.7700 C   0  0  0  0  0  0  0  0  0  0  0  0
   -1.9470   28.1550   10.6840 C   0  0  0  0  0  0  0  0  0  0  0  0
   -1.5300   29.2760    9.7860 C   0  0  0  0  0  0  0  0  0  0  0  0
   -0.4040   29.0620    9.0660 N   0  0  0  0  0  0  0  0  0  0  0  0
    0.0590   30.0300    8.2140 C   0  0  0  0  0  0  0  0  0  0  0  0
    0.9020   31.0620    8.3570 C   0  0  0  0  0  0  0  0  0  0  0  0
    1.6300   31.5490    9.4110 N   0  0  0  0  0  0  0  0  0  0  0  0
    2.9430   31.0770    9.6430 C   0  0  0  0  0  0  0  0  0  0  0  0
    3.1640   29.9660   10.4660 C   0  0  0  0  0  0  0  0  0  0  0  0
    4.4730   29.5180   10.6790 C   0  0  0  0  0  0  0  0  0  0  0  0
    5.5020   30.1510   10.0990 N   0  0  0  0  0  0  0  0  0  0  0  0
    5.3270   31.2160    9.3050 C   0  0  0  0  0  0  0  0  0  0  0  0
    4.0410   31.7130    9.0520 C   0  0  0  0  0  0  0  0  0  0  0  0
    0.7490   31.4740    6.9440 C   0  0  0  0  0  0  0  0  0  0  0  0
    1.1960   32.3650    6.2240 O   0  0  0  0  0  0  0  0  0  0  0  0
   -0.1820   30.3350    6.7860 C   0  0  0  0  0  0  0  0  0  0  0  0
   -0.8550   29.8560    5.8750 O   0  0  0  0  0  0  0  0  0  0  0  0
   -1.0010   27.4600   11.4300 C   0  0  0  0  0  0  0  0  0  0  0  0
   -1.3870   26.4160   12.2500 C   0  0  0  0  0  0  0  0  0  0  0  0
   -2.4590   24.8570   14.0800 H   0  0  0  0  0  0  0  0  0  0  0  0
   -3.1080   23.9850   12.6750 H   0  0  0  0  0  0  0  0  0  0  0  0
   -4.1510   25.0950   13.5900 H   0  0  0  0  0  0  0  0  0  0  0  0
   -4.7040   26.4500   11.6520 H   0  0  0  0  0  0  0  0  0  0  0  0
   -4.0270   28.3130   10.1940 H   0  0  0  0  0  0  0  0  0  0  0  0
   -1.2970   30.1070   10.4490 H   0  0  0  0  0  0  0  0  0  0  0  0
   -2.3570   29.4700    9.1060 H   0  0  0  0  0  0  0  0  0  0  0  0
    0.0950   28.1880    9.1570 H   0  0  0  0  0  0  0  0  0  0  0  0
    1.2280   32.2450   10.0230 H   0  0  0  0  0  0  0  0  0  0  0  0
    2.3320   29.4590   10.9320 H   0  0  0  0  0  0  0  0  0  0  0  0
    4.6540   28.6620   11.3130 H   0  0  0  0  0  0  0  0  0  0  0  0
    6.1840   31.6970    8.8570 H   0  0  0  0  0  0  0  0  0  0  0  0
    3.9000   32.5720    8.4130 H   0  0  0  0  0  0  0  0  0  0  0  0
    0.0410   27.7370   11.3680 H   0  0  0  0  0  0  0  0  0  0  0  0
   -0.6470   25.8810   12.8270 H   0  0  0  0  0  0  0  0  0  0  0  0
  1 23  1  0  0  0  0
  1 24  1  0  0  0  0
  1 25  1  0  0  0  0
  1  2  1  0  0  0  0
  2  3  2  0  0  0  0
  3 26  1  0  0  0  0
  3  4  1  0  0  0  0
  4 27  1  0  0  0  0
  4  5  2  0  0  0  0
  5  6  1  0  0  0  0
  6 28  1  0  0  0  0
  6 29  1  0  0  0  0
  6  7  1  0  0  0  0
  7 30  1  0  0  0  0
  7  8  1  0  0  0  0
  8  9  2  0  0  0  0
  9 10  1  0  0  0  0
 10 31  1  0  0  0  0
 10 11  1  0  0  0  0
 11 12  2  0  0  0  0
 12 32  1  0  0  0  0
 12 13  1  0  0  0  0
 13 33  1  0  0  0  0
 13 14  2  0  0  0  0
 14 15  1  0  0  0  0
 15 34  1  0  0  0  0
 15 16  2  0  0  0  0
 16 11  1  0  0  0  0
 16 35  1  0  0  0  0
  9 17  1  0  0  0  0
 17 18  2  0  0  0  0
 17 19  1  0  0  0  0
 19  8  1  0  0  0  0
 19 20  2  0  0  0  0
  5 21  1  0  0  0  0
 21 36  1  0  0  0  0
 21 22  2  0  0  0  0
 22  2  1  0  0  0  0
 22 37  1  0  0  0  0
M  END
>  <LOGBIO>
6.1000

>  <PRED_LOGBIO>
6.0900

>  <XV_RES>
-0.7950

>  <WHL_TMPL>
52

>  <ANCH>
25-34;10-8

$$$$
ROW61
  -MTS-   01071500253D 0   0.00000     0.00000     0

 28 30  0  0  0  0  0  0  0  0999 V2000
    1.4410   23.7890   12.4520 N   0  0  0  0  0  0  0  0  0  0  0  0
    0.9310   23.7240   11.2260 C   0  0  0  0  0  0  0  0  0  0  0  0
    0.2190   22.7730   10.9060 O   0  0  0  0  0  0  0  0  0  0  0  0
    1.2190   24.7960   10.2460 C   0  0  0  0  0  0  0  0  0  0  0  0
    2.2430   24.8390    9.3830 C   0  0  0  0  0  0  0  0  0  0  0  0
    2.3020   26.0310    8.5070 C   0  0  0  0  0  0  0  0  0  0  0  0
    3.2780   26.2840    7.5360 C   0  0  0  0  0  0  0  0  0  0  0  0
    3.1990   27.4610    6.7820 C   0  0  0  0  0  0  0  0  0  0  0  0
    2.2040   28.3350    6.9850 N   0  0  0  0  0  0  0  0  0  0  0  0
    1.2540   28.1220    7.9060 C   0  0  0  0  0  0  0  0  0  0  0  0
    1.2750   26.9640    8.6930 C   0  0  0  0  0  0  0  0  0  0  0  0
    0.2800   26.2730    9.9840 S   0  0  0  0  0  0  0  0  0  0  0  0
    4.3790   25.3210    7.3100 C   0  0  0  0  0  0  0  0  0  0  0  0
    4.9420   25.0280    5.9670 C   0  0  0  0  0  0  0  0  0  0  0  0
    6.0840   24.1660    5.6900 C   0  0  0  0  0  0  0  0  0  0  0  0
    6.7150   23.5060    6.8160 C   0  0  0  0  0  0  0  0  0  0  0  0
    6.1430   23.7330    8.1410 C   0  0  0  0  0  0  0  0  0  0  0  0
    6.6590   23.0520    9.2320 F   0  0  0  0  0  0  0  0  0  0  0  0
    5.0190   24.6170    8.4110 C   0  0  0  0  0  0  0  0  0  0  0  0
    2.0260   24.5700   12.7150 H   0  0  0  0  0  0  0  0  0  0  0  0
    1.2440   23.0580   13.1210 H   0  0  0  0  0  0  0  0  0  0  0  0
    2.9810   24.0530    9.3290 H   0  0  0  0  0  0  0  0  0  0  0  0
    3.9470   27.6670    6.0310 H   0  0  0  0  0  0  0  0  0  0  0  0
    0.4670   28.8480    8.0420 H   0  0  0  0  0  0  0  0  0  0  0  0
    4.4620   25.4960    5.1200 H   0  0  0  0  0  0  0  0  0  0  0  0
    6.4470   24.0240    4.6830 H   0  0  0  0  0  0  0  0  0  0  0  0
    7.5770   22.8690    6.6800 H   0  0  0  0  0  0  0  0  0  0  0  0
    4.6620   24.7500    9.4220 H   0  0  0  0  0  0  0  0  0  0  0  0
  1 20  1  0  0  0  0
  1 21  1  0  0  0  0
  1  2  1  0  0  0  0
  2  3  2  0  0  0  0
  2  4  1  0  0  0  0
  4  5  2  0  0  0  0
  5 22  1  0  0  0  0
  5  6  1  0  0  0  0
  6  7  2  0  0  0  0
  7  8  1  0  0  0  0
  8 23  1  0  0  0  0
  8  9  2  0  0  0  0
  9 10  1  0  0  0  0
 10 24  1  0  0  0  0
 10 11  2  0  0  0  0
 11  6  1  0  0  0  0
 11 12  1  0  0  0  0
 12  4  1  0  0  0  0
  7 13  1  0  0  0  0
 13 14  2  0  0  0  0
 14 25  1  0  0  0  0
 14 15  1  0  0  0  0
 15 26  1  0  0  0  0
 15 16  2  0  0  0  0
 16 27  1  0  0  0  0
 16 17  1  0  0  0  0
 17 18  1  0  0  0  0
 17 19  2  0  0  0  0
 19 13  1  0  0  0  0
 19 28  1  0  0  0  0
M  END
>  <LOGBIO>
6.9000

>  <PRED_LOGBIO>
6.7300

>  <XV_RES>
0.6170

>  <WHL_TMPL>
36

>  <ANCH>
3-36;18-19

$$$$
ROW62
  -MTS-   01071500253D 0   0.00000     0.00000     0

 48 52  0  0  0  0  0  0  0  0999 V2000
    8.3560   28.8630    3.4990 F   0  0  0  0  0  0  0  0  0  0  0  0
    7.0880   29.3070    3.6370 C   0  0  0  0  0  0  0  0  0  0  0  0
    6.4760   30.0120    2.5940 C   0  0  0  0  0  0  0  0  0  0  0  0
    5.1610   30.4710    2.7370 C   0  0  0  0  0  0  0  0  0  0  0  0
    4.4590   30.2260    3.9230 C   0  0  0  0  0  0  0  0  0  0  0  0
    5.0720   29.5210    4.9660 C   0  0  0  0  0  0  0  0  0  0  0  0
    6.3860   29.0610    4.8230 C   0  0  0  0  0  0  0  0  0  0  0  0
    4.3290   29.2610    6.2200 C   0  0  0  0  0  0  0  0  0  0  0  0
    4.3850   30.0690    7.1460 O   0  0  0  0  0  0  0  0  0  0  0  0
    3.6020   28.1550    6.3450 N   0  0  0  0  0  0  0  0  0  0  0  0
    2.4060   28.1930    7.0120 C   0  0  0  0  0  0  0  0  0  0  0  0
    1.9040   27.2180    7.7460 N   0  0  0  0  0  0  0  0  0  0  0  0
    0.6250   27.6370    8.2870 N   0  0  0  0  0  0  0  0  0  0  0  0
    0.3790   28.9520    7.8260 C   0  0  0  0  0  0  0  0  0  0  0  0
   -0.6860   29.8370    8.0320 C   0  0  0  0  0  0  0  0  0  0  0  0
   -0.6650   31.1060    7.4400 C   0  0  0  0  0  0  0  0  0  0  0  0
    0.4200   31.4890    6.6430 C   0  0  0  0  0  0  0  0  0  0  0  0
    1.4850   30.6040    6.4380 C   0  0  0  0  0  0  0  0  0  0  0  0
    1.4650   29.3350    7.0290 C   0  0  0  0  0  0  0  0  0  0  0  0
    0.4420   32.8300    6.0180 C   0  0  0  0  0  0  0  0  0  0  0  0
   -0.0480   33.1440    4.8100 C   0  0  0  0  0  0  0  0  0  0  0  0
    0.1690   34.4810    4.6060 N   0  0  0  0  0  0  0  0  0  0  0  0
   -0.1990   35.2690    3.4210 C   0  0  0  0  0  0  0  0  0  0  0  0
   -1.5880   35.8330    3.6040 C   0  0  0  0  0  0  0  0  0  0  0  0
   -1.7610   37.0870    4.2020 C   0  0  0  0  0  0  0  0  0  0  0  0
   -3.0480   37.6100    4.3710 C   0  0  0  0  0  0  0  0  0  0  0  0
   -4.1630   36.8800    3.9420 C   0  0  0  0  0  0  0  0  0  0  0  0
   -3.9900   35.6260    3.3440 C   0  0  0  0  0  0  0  0  0  0  0  0
   -2.7020   35.1030    3.1750 C   0  0  0  0  0  0  0  0  0  0  0  0
    0.8370   34.9580    5.8010 N   0  0  0  0  0  0  0  0  0  0  0  0
    0.9770   33.9930    6.5840 N   0  0  0  0  0  0  0  0  0  0  0  0
    7.0180   30.2010    1.6790 H   0  0  0  0  0  0  0  0  0  0  0  0
    4.6890   31.0150    1.9320 H   0  0  0  0  0  0  0  0  0  0  0  0
    3.4450   30.5810    4.0330 H   0  0  0  0  0  0  0  0  0  0  0  0
    6.8590   28.5170    5.6270 H   0  0  0  0  0  0  0  0  0  0  0  0
    3.9310   27.2870    5.9480 H   0  0  0  0  0  0  0  0  0  0  0  0
    0.0200   27.0900    8.8830 H   0  0  0  0  0  0  0  0  0  0  0  0
   -1.5230   29.5410    8.6460 H   0  0  0  0  0  0  0  0  0  0  0  0
   -1.4870   31.7890    7.5980 H   0  0  0  0  0  0  0  0  0  0  0  0
    2.3220   30.9000    5.8230 H   0  0  0  0  0  0  0  0  0  0  0  0
   -0.5270   32.4640    4.1220 H   0  0  0  0  0  0  0  0  0  0  0  0
   -0.1800   34.6300    2.5410 H   0  0  0  0  0  0  0  0  0  0  0  0
    0.5100   36.0840    3.2930 H   0  0  0  0  0  0  0  0  0  0  0  0
   -0.9010   37.6510    4.5320 H   0  0  0  0  0  0  0  0  0  0  0  0
   -3.1820   38.5780    4.8320 H   0  0  0  0  0  0  0  0  0  0  0  0
   -5.1560   37.2830    4.0720 H   0  0  0  0  0  0  0  0  0  0  0  0
   -4.8500   35.0620    3.0130 H   0  0  0  0  0  0  0  0  0  0  0  0
   -2.5690   34.1350    2.7130 H   0  0  0  0  0  0  0  0  0  0  0  0
  1  2  1  0  0  0  0
  2  3  2  0  0  0  0
  3 32  1  0  0  0  0
  3  4  1  0  0  0  0
  4 33  1  0  0  0  0
  4  5  2  0  0  0  0
  5 34  1  0  0  0  0
  5  6  1  0  0  0  0
  6  7  2  0  0  0  0
  7  2  1  0  0  0  0
  7 35  1  0  0  0  0
  6  8  1  0  0  0  0
  8  9  2  0  0  0  0
  8 10  1  0  0  0  0
 10 36  1  0  0  0  0
 10 11  1  0  0  0  0
 11 12  2  0  0  0  0
 12 13  1  0  0  0  0
 13 37  1  0  0  0  0
 13 14  1  0  0  0  0
 14 15  2  0  0  0  0
 15 38  1  0  0  0  0
 15 16  1  0  0  0  0
 16 39  1  0  0  0  0
 16 17  2  0  0  0  0
 17 18  1  0  0  0  0
 18 40  1  0  0  0  0
 18 19  2  0  0  0  0
 19 11  1  0  0  0  0
 19 14  1  0  0  0  0
 17 20  1  0  0  0  0
 20 21  2  0  0  0  0
 21 41  1  0  0  0  0
 21 22  1  0  0  0  0
 22 23  1  0  0  0  0
 23 42  1  0  0  0  0
 23 43  1  0  0  0  0
 23 24  1  0  0  0  0
 24 25  2  0  0  0  0
 25 44  1  0  0  0  0
 25 26  1  0  0  0  0
 26 45  1  0  0  0  0
 26 27  2  0  0  0  0
 27 46  1  0  0  0  0
 27 28  1  0  0  0  0
 28 47  1  0  0  0  0
 28 29  2  0  0  0  0
 29 24  1  0  0  0  0
 29 48  1  0  0  0  0
 22 30  1  0  0  0  0
 30 31  2  0  0  0  0
 31 20  1  0  0  0  0
M  END
>  <LOGBIO>
7.7000

>  <PRED_LOGBIO>
7.9700

>  <XV_RES>
-0.3120

>  <WHL_TMPL>
4

>  <ANCH>
45-46;16-14

$$$$
ROW63
  -MTS-   01071500253D 0   0.00000     0.00000     0

 25 27  0  0  0  0  0  0  0  0999 V2000
   -2.5310   27.6800   10.7520 Br  0  0  0  0  0  0  0  0  0  0  0  0
   -1.0960   27.9090    9.5260 C   0  0  0  0  0  0  0  0  0  0  0  0
   -1.0810   29.0120    8.6650 C   0  0  0  0  0  0  0  0  0  0  0  0
   -0.0240   29.1800    7.7620 C   0  0  0  0  0  0  0  0  0  0  0  0
    1.0170   28.2450    7.7210 C   0  0  0  0  0  0  0  0  0  0  0  0
    2.1880   28.1590    6.9310 N   0  0  0  0  0  0  0  0  0  0  0  0
    2.8980   26.9610    7.3340 N   0  0  0  0  0  0  0  0  0  0  0  0
    2.2230   26.3570    8.2940 C   0  0  0  0  0  0  0  0  0  0  0  0
    2.6210   25.1020    8.9700 C   0  0  0  0  0  0  0  0  0  0  0  0
    3.8180   24.4680    8.6190 C   0  0  0  0  0  0  0  0  0  0  0  0
    4.1950   23.2810    9.2590 C   0  0  0  0  0  0  0  0  0  0  0  0
    3.3740   22.7280   10.2490 C   0  0  0  0  0  0  0  0  0  0  0  0
    2.1760   23.3620   10.5990 C   0  0  0  0  0  0  0  0  0  0  0  0
    1.8000   24.5500    9.9600 C   0  0  0  0  0  0  0  0  0  0  0  0
    1.0010   27.1420    8.5830 C   0  0  0  0  0  0  0  0  0  0  0  0
   -0.0550   26.9740    9.4850 C   0  0  0  0  0  0  0  0  0  0  0  0
   -1.8840   29.7330    8.6960 H   0  0  0  0  0  0  0  0  0  0  0  0
   -0.0120   30.0310    7.0970 H   0  0  0  0  0  0  0  0  0  0  0  0
    2.4760   28.8130    6.2160 H   0  0  0  0  0  0  0  0  0  0  0  0
    4.4520   24.8940    7.8550 H   0  0  0  0  0  0  0  0  0  0  0  0
    5.1190   22.7910    8.9880 H   0  0  0  0  0  0  0  0  0  0  0  0
    3.6650   21.8120   10.7420 H   0  0  0  0  0  0  0  0  0  0  0  0
    1.5430   22.9360   11.3630 H   0  0  0  0  0  0  0  0  0  0  0  0
    0.8760   25.0390   10.2310 H   0  0  0  0  0  0  0  0  0  0  0  0
   -0.0670   26.1230   10.1500 H   0  0  0  0  0  0  0  0  0  0  0  0
  1  2  1  0  0  0  0
  2  3  2  0  0  0  0
  3 17  1  0  0  0  0
  3  4  1  0  0  0  0
  4 18  1  0  0  0  0
  4  5  2  0  0  0  0
  5  6  1  0  0  0  0
  6 19  1  0  0  0  0
  6  7  1  0  0  0  0
  7  8  2  0  0  0  0
  8  9  1  0  0  0  0
  9 10  2  0  0  0  0
 10 20  1  0  0  0  0
 10 11  1  0  0  0  0
 11 21  1  0  0  0  0
 11 12  2  0  0  0  0
 12 22  1  0  0  0  0
 12 13  1  0  0  0  0
 13 23  1  0  0  0  0
 13 14  2  0  0  0  0
 14  9  1  0  0  0  0
 14 24  1  0  0  0  0
  8 15  1  0  0  0  0
 15  5  1  0  0  0  0
 15 16  2  0  0  0  0
 16  2  1  0  0  0  0
 16 25  1  0  0  0  0
M  END
>  <LOGBIO>
5.9000

>  <PRED_LOGBIO>
5.9000

>  <XV_RES>
0.0590

>  <WHL_TMPL>
36

>  <ANCH>
9-18;7-23

$$$$
ROW64
  -MTS-   01071500253D 0   0.00000     0.00000     0

 69 74  0  0  0  0  0  0  0  0999 V2000
   15.6960   26.9140   -2.8520 C   0  0  0  0  0  0  0  0  0  0  0  0
   14.7080   27.2480   -1.8740 O   0  0  0  0  0  0  0  0  0  0  0  0
   13.5140   26.4760   -2.0330 C   0  0  0  0  0  0  0  0  0  0  0  0
   12.5010   26.8780   -0.9630 C   0  0  0  0  0  0  0  0  0  0  0  0
   11.3080   26.1060   -1.1220 O   0  0  0  0  0  0  0  0  0  0  0  0
   10.3190   26.4400   -0.1450 C   0  0  0  0  0  0  0  0  0  0  0  0
   11.0200   26.8520    1.1630 C   0  0  0  0  0  0  0  0  0  0  0  0
   10.0070   27.3310    2.2190 C   0  0  0  0  0  0  0  0  0  0  0  0
    9.1190   28.4650    1.6730 C   0  0  0  0  0  0  0  0  0  0  0  0
    8.4180   28.0530    0.3660 C   0  0  0  0  0  0  0  0  0  0  0  0
    9.4320   27.5740   -0.6900 C   0  0  0  0  0  0  0  0  0  0  0  0
    8.1190   28.8470    2.6800 N   0  0  0  0  0  0  0  0  0  0  0  0
    7.1060   27.9820    3.2550 N   0  0  0  0  0  0  0  0  0  0  0  0
    6.3870   28.6670    4.1240 C   0  0  0  0  0  0  0  0  0  0  0  0
    5.2580   28.1360    4.9200 C   0  0  0  0  0  0  0  0  0  0  0  0
    4.1310   27.6140    4.2730 C   0  0  0  0  0  0  0  0  0  0  0  0
    3.0630   27.1110    5.0260 C   0  0  0  0  0  0  0  0  0  0  0  0
    3.1210   27.1320    6.4240 C   0  0  0  0  0  0  0  0  0  0  0  0
    2.0410   26.6250    7.1850 N   0  0  0  0  0  0  0  0  0  0  0  0
    1.0160   27.4540    7.5570 C   0  0  0  0  0  0  0  0  0  0  0  0
   -0.1090   27.0680    8.2830 O   0  0  0  0  0  0  0  0  0  0  0  0
   -0.9050   28.1980    8.4540 C   0  0  0  0  0  0  0  0  0  0  0  0
   -2.1330   28.4170    9.0900 C   0  0  0  0  0  0  0  0  0  0  0  0
   -2.9540   27.0980    9.8730 Cl  0  0  0  0  0  0  0  0  0  0  0  0
   -2.7000   29.6970    9.0960 C   0  0  0  0  0  0  0  0  0  0  0  0
   -2.0390   30.7580    8.4660 C   0  0  0  0  0  0  0  0  0  0  0  0
   -2.6500   32.1390    8.4720 C   0  0  0  0  0  0  0  0  0  0  0  0
   -0.8110   30.5390    7.8300 C   0  0  0  0  0  0  0  0  0  0  0  0
   -0.2440   29.2590    7.8240 C   0  0  0  0  0  0  0  0  0  0  0  0
    0.9410   28.7430    7.2850 N   0  0  0  0  0  0  0  0  0  0  0  0
    4.2470   27.6550    7.0710 C   0  0  0  0  0  0  0  0  0  0  0  0
    5.3160   28.1570    6.3180 C   0  0  0  0  0  0  0  0  0  0  0  0
    6.9000   30.0550    4.1710 C   0  0  0  0  0  0  0  0  0  0  0  0
    6.5610   31.2150    4.8790 C   0  0  0  0  0  0  0  0  0  0  0  0
    5.5010   31.1980    5.7960 N   0  0  0  0  0  0  0  0  0  0  0  0
    7.2570   32.3410    4.6730 N   0  0  0  0  0  0  0  0  0  0  0  0
    8.2730   32.3780    3.8000 C   0  0  0  0  0  0  0  0  0  0  0  0
    8.6210   31.2840    3.1090 N   0  0  0  0  0  0  0  0  0  0  0  0
    7.9660   30.1250    3.2670 C   0  0  0  0  0  0  0  0  0  0  0  0
   15.3000   27.1030   -3.8470 H   0  0  0  0  0  0  0  0  0  0  0  0
   16.5840   27.5230   -2.6930 H   0  0  0  0  0  0  0  0  0  0  0  0
   15.9570   25.8620   -2.7590 H   0  0  0  0  0  0  0  0  0  0  0  0
   13.0930   26.6600   -3.0190 H   0  0  0  0  0  0  0  0  0  0  0  0
   13.7500   25.4190   -1.9310 H   0  0  0  0  0  0  0  0  0  0  0  0
   12.9230   26.6940    0.0230 H   0  0  0  0  0  0  0  0  0  0  0  0
   12.2650   27.9350   -1.0650 H   0  0  0  0  0  0  0  0  0  0  0  0
    9.7030   25.5620    0.0420 H   0  0  0  0  0  0  0  0  0  0  0  0
   11.7320   27.6490    0.9570 H   0  0  0  0  0  0  0  0  0  0  0  0
   11.5800   26.0070    1.5570 H   0  0  0  0  0  0  0  0  0  0  0  0
    9.3800   26.4960    2.5240 H   0  0  0  0  0  0  0  0  0  0  0  0
   10.5400   27.6810    3.1000 H   0  0  0  0  0  0  0  0  0  0  0  0
    9.7180   29.3580    1.5070 H   0  0  0  0  0  0  0  0  0  0  0  0
    7.7070   27.2560    0.5720 H   0  0  0  0  0  0  0  0  0  0  0  0
    7.8580   28.8990   -0.0280 H   0  0  0  0  0  0  0  0  0  0  0  0
   10.0590   28.4090   -0.9950 H   0  0  0  0  0  0  0  0  0  0  0  0
    8.8990   27.2240   -1.5710 H   0  0  0  0  0  0  0  0  0  0  0  0
    4.0870   27.5970    3.1940 H   0  0  0  0  0  0  0  0  0  0  0  0
    2.1940   26.7080    4.5270 H   0  0  0  0  0  0  0  0  0  0  0  0
    2.0250   25.6510    7.4520 H   0  0  0  0  0  0  0  0  0  0  0  0
   -3.6470   29.8660    9.5870 H   0  0  0  0  0  0  0  0  0  0  0  0
   -3.6870   32.0750    8.7950 H   0  0  0  0  0  0  0  0  0  0  0  0
   -2.6080   32.5580    7.4690 H   0  0  0  0  0  0  0  0  0  0  0  0
   -2.0960   32.7780    9.1560 H   0  0  0  0  0  0  0  0  0  0  0  0
   -0.3010   31.3580    7.3440 H   0  0  0  0  0  0  0  0  0  0  0  0
    4.2910   27.6710    8.1490 H   0  0  0  0  0  0  0  0  0  0  0  0
    6.1840   28.5610    6.8170 H   0  0  0  0  0  0  0  0  0  0  0  0
    4.5640   31.4180    5.4890 H   0  0  0  0  0  0  0  0  0  0  0  0
    5.6740   30.9650    6.7640 H   0  0  0  0  0  0  0  0  0  0  0  0
    8.8180   33.2990    3.6530 H   0  0  0  0  0  0  0  0  0  0  0  0
  1 40  1  0  0  0  0
  1 41  1  0  0  0  0
  1 42  1  0  0  0  0
  1  2  1  0  0  0  0
  2  3  1  0  0  0  0
  3 43  1  0  0  0  0
  3 44  1  0  0  0  0
  3  4  1  0  0  0  0
  4 45  1  0  0  0  0
  4 46  1  0  0  0  0
  4  5  1  0  0  0  0
  5  6  1  0  0  0  0
  6 47  1  0  0  0  0
  6  7  1  0  0  0  0
  7 48  1  0  0  0  0
  7 49  1  0  0  0  0
  7  8  1  0  0  0  0
  8 50  1  0  0  0  0
  8 51  1  0  0  0  0
  8  9  1  0  0  0  0
  9 52  1  0  0  0  0
  9 10  1  0  0  0  0
 10 53  1  0  0  0  0
 10 54  1  0  0  0  0
 10 11  1  0  0  0  0
 11  6  1  0  0  0  0
 11 55  1  0  0  0  0
 11 56  1  0  0  0  0
  9 12  1  0  0  0  0
 12 13  1  0  0  0  0
 13 14  2  0  0  0  0
 14 15  1  0  0  0  0
 15 16  2  0  0  0  0
 16 57  1  0  0  0  0
 16 17  1  0  0  0  0
 17 58  1  0  0  0  0
 17 18  2  0  0  0  0
 18 19  1  0  0  0  0
 19 59  1  0  0  0  0
 19 20  1  0  0  0  0
 20 21  1  0  0  0  0
 21 22  1  0  0  0  0
 22 23  2  0  0  0  0
 23 24  1  0  0  0  0
 23 25  1  0  0  0  0
 25 60  1  0  0  0  0
 25 26  2  0  0  0  0
 26 27  1  0  0  0  0
 27 61  1  0  0  0  0
 27 62  1  0  0  0  0
 27 63  1  0  0  0  0
 26 28  1  0  0  0  0
 28 64  1  0  0  0  0
 28 29  2  0  0  0  0
 29 22  1  0  0  0  0
 29 30  1  0  0  0  0
 30 20  2  0  0  0  0
 18 31  1  0  0  0  0
 31 65  1  0  0  0  0
 31 32  2  0  0  0  0
 32 15  1  0  0  0  0
 32 66  1  0  0  0  0
 14 33  1  0  0  0  0
 33 34  2  0  0  0  0
 34 35  1  0  0  0  0
 35 67  1  0  0  0  0
 35 68  1  0  0  0  0
 34 36  1  0  0  0  0
 36 37  2  0  0  0  0
 37 69  1  0  0  0  0
 37 38  1  0  0  0  0
 38 39  2  0  0  0  0
 39 12  1  0  0  0  0
 39 33  1  0  0  0  0
M  END
>  <LOGBIO>
5.1000

>  <PRED_LOGBIO>
5.1700

>  <XV_RES>
-1.2900

>  <WHL_TMPL>
56

>  <ANCH>
7-8;54-55

$$$$
ROW65
  -MTS-   01071500253D 0   0.00000     0.00000     0

 48 52  0  0  0  0  0  0  0  0999 V2000
    4.5450   29.8960    7.3430 O   0  0  0  0  0  0  0  0  0  0  0  0
    4.3850   29.2300    6.3220 C   0  0  0  0  0  0  0  0  0  0  0  0
    3.6020   28.1550    6.3450 N   0  0  0  0  0  0  0  0  0  0  0  0
    2.4060   28.1930    7.0120 C   0  0  0  0  0  0  0  0  0  0  0  0
    1.8880   27.2060    7.7190 N   0  0  0  0  0  0  0  0  0  0  0  0
    0.6160   27.6290    8.2700 N   0  0  0  0  0  0  0  0  0  0  0  0
    0.3900   28.9600    7.8450 C   0  0  0  0  0  0  0  0  0  0  0  0
   -0.6610   29.8550    8.0740 C   0  0  0  0  0  0  0  0  0  0  0  0
   -0.6210   31.1390    7.5170 C   0  0  0  0  0  0  0  0  0  0  0  0
    0.4710   31.5280    6.7310 C   0  0  0  0  0  0  0  0  0  0  0  0
    1.5220   30.6320    6.5030 C   0  0  0  0  0  0  0  0  0  0  0  0
    1.4820   29.3480    7.0600 C   0  0  0  0  0  0  0  0  0  0  0  0
    0.5130   32.8850    6.1430 C   0  0  0  0  0  0  0  0  0  0  0  0
    0.0300   33.2380    4.9440 C   0  0  0  0  0  0  0  0  0  0  0  0
    0.2670   34.5770    4.7760 N   0  0  0  0  0  0  0  0  0  0  0  0
   -0.0880   35.4030    3.6130 C   0  0  0  0  0  0  0  0  0  0  0  0
   -1.4680   35.9830    3.8100 C   0  0  0  0  0  0  0  0  0  0  0  0
   -1.6220   37.2230    4.4420 C   0  0  0  0  0  0  0  0  0  0  0  0
   -2.9020   37.7610    4.6240 C   0  0  0  0  0  0  0  0  0  0  0  0
   -4.0270   37.0590    4.1750 C   0  0  0  0  0  0  0  0  0  0  0  0
   -3.8720   35.8190    3.5430 C   0  0  0  0  0  0  0  0  0  0  0  0
   -2.5930   35.2810    3.3610 C   0  0  0  0  0  0  0  0  0  0  0  0
    0.9410   35.0110    5.9840 N   0  0  0  0  0  0  0  0  0  0  0  0
    1.0660   34.0240    6.7410 N   0  0  0  0  0  0  0  0  0  0  0  0
    5.0650   29.6230    5.0680 C   0  0  0  0  0  0  0  0  0  0  0  0
    4.4350   30.4970    4.1740 C   0  0  0  0  0  0  0  0  0  0  0  0
    5.0780   30.8690    2.9870 C   0  0  0  0  0  0  0  0  0  0  0  0
    6.3520   30.3670    2.6950 C   0  0  0  0  0  0  0  0  0  0  0  0
    6.9820   29.4930    3.5880 C   0  0  0  0  0  0  0  0  0  0  0  0
    6.3390   29.1210    4.7750 C   0  0  0  0  0  0  0  0  0  0  0  0
    3.8890   27.3110    5.8710 H   0  0  0  0  0  0  0  0  0  0  0  0
    0.0020   27.0760    8.8510 H   0  0  0  0  0  0  0  0  0  0  0  0
   -1.5040   29.5560    8.6800 H   0  0  0  0  0  0  0  0  0  0  0  0
   -1.4320   31.8300    7.6930 H   0  0  0  0  0  0  0  0  0  0  0  0
    2.3650   30.9320    5.8970 H   0  0  0  0  0  0  0  0  0  0  0  0
   -0.4590   32.5850    4.2370 H   0  0  0  0  0  0  0  0  0  0  0  0
   -0.0780   34.7880    2.7150 H   0  0  0  0  0  0  0  0  0  0  0  0
    0.6330   36.2100    3.5070 H   0  0  0  0  0  0  0  0  0  0  0  0
   -0.7540   37.7640    4.7880 H   0  0  0  0  0  0  0  0  0  0  0  0
   -3.0210   38.7170    5.1120 H   0  0  0  0  0  0  0  0  0  0  0  0
   -5.0140   37.4740    4.3160 H   0  0  0  0  0  0  0  0  0  0  0  0
   -4.7400   35.2780    3.1970 H   0  0  0  0  0  0  0  0  0  0  0  0
   -2.4740   34.3250    2.8730 H   0  0  0  0  0  0  0  0  0  0  0  0
    3.4520   30.8840    4.4000 H   0  0  0  0  0  0  0  0  0  0  0  0
    4.5920   31.5430    2.2980 H   0  0  0  0  0  0  0  0  0  0  0  0
    6.8480   30.6540    1.7790 H   0  0  0  0  0  0  0  0  0  0  0  0
    7.9650   29.1060    3.3630 H   0  0  0  0  0  0  0  0  0  0  0  0
    6.8260   28.4470    5.4640 H   0  0  0  0  0  0  0  0  0  0  0  0
  1  2  2  0  0  0  0
  2  3  1  0  0  0  0
  3 31  1  0  0  0  0
  3  4  1  0  0  0  0
  4  5  2  0  0  0  0
  5  6  1  0  0  0  0
  6 32  1  0  0  0  0
  6  7  1  0  0  0  0
  7  8  2  0  0  0  0
  8 33  1  0  0  0  0
  8  9  1  0  0  0  0
  9 34  1  0  0  0  0
  9 10  2  0  0  0  0
 10 11  1  0  0  0  0
 11 35  1  0  0  0  0
 11 12  2  0  0  0  0
 12  4  1  0  0  0  0
 12  7  1  0  0  0  0
 10 13  1  0  0  0  0
 13 14  2  0  0  0  0
 14 36  1  0  0  0  0
 14 15  1  0  0  0  0
 15 16  1  0  0  0  0
 16 37  1  0  0  0  0
 16 38  1  0  0  0  0
 16 17  1  0  0  0  0
 17 18  2  0  0  0  0
 18 39  1  0  0  0  0
 18 19  1  0  0  0  0
 19 40  1  0  0  0  0
 19 20  2  0  0  0  0
 20 41  1  0  0  0  0
 20 21  1  0  0  0  0
 21 42  1  0  0  0  0
 21 22  2  0  0  0  0
 22 17  1  0  0  0  0
 22 43  1  0  0  0  0
 15 23  1  0  0  0  0
 23 24  2  0  0  0  0
 24 13  1  0  0  0  0
  2 25  1  0  0  0  0
 25 26  2  0  0  0  0
 26 44  1  0  0  0  0
 26 27  1  0  0  0  0
 27 45  1  0  0  0  0
 27 28  2  0  0  0  0
 28 46  1  0  0  0  0
 28 29  1  0  0  0  0
 29 47  1  0  0  0  0
 29 30  2  0  0  0  0
 30 25  1  0  0  0  0
 30 48  1  0  0  0  0
M  END
>  <LOGBIO>
7.9000

>  <PRED_LOGBIO>
7.9700

>  <XV_RES>
0.3610

>  <WHL_TMPL>
4

>  <ANCH>
45-46;5-3

$$$$
ROW66
  -MTS-   01071500253D 0   0.00000     0.00000     0

 67 70  0  0  0  0  0  0  0  0999 V2000
   -4.3020   37.2470   10.3170 C   0  0  0  0  0  0  0  0  0  0  0  0
   -3.3630   36.0450   10.3370 C   0  0  0  0  0  0  0  0  0  0  0  0
   -1.9710   36.5120   10.4140 N   0  0  0  0  0  0  0  0  0  0  0  0
   -1.7850   37.3000   11.6410 C   0  0  0  0  0  0  0  0  0  0  0  0
   -2.7260   38.5040   11.6200 C   0  0  0  0  0  0  0  0  0  0  0  0
   -2.5450   39.2710   12.8140 O   0  0  0  0  0  0  0  0  0  0  0  0
   -1.0660   35.3540   10.4330 C   0  0  0  0  0  0  0  0  0  0  0  0
   -1.2590   34.5350    9.1580 C   0  0  0  0  0  0  0  0  0  0  0  0
   -0.3180   33.3310    9.1780 C   0  0  0  0  0  0  0  0  0  0  0  0
   -0.4980   32.5650    7.9850 O   0  0  0  0  0  0  0  0  0  0  0  0
    0.2640   31.4390    7.8220 C   0  0  0  0  0  0  0  0  0  0  0  0
    1.5090   31.5220    7.1860 C   0  0  0  0  0  0  0  0  0  0  0  0
    2.2890   30.3710    7.0200 C   0  0  0  0  0  0  0  0  0  0  0  0
    1.8240   29.1370    7.4900 C   0  0  0  0  0  0  0  0  0  0  0  0
    2.5680   27.9600    7.3460 C   0  0  0  0  0  0  0  0  0  0  0  0
    3.8320   27.9890    6.7110 N   0  0  0  0  0  0  0  0  0  0  0  0
    4.5250   26.8160    6.5660 C   0  0  0  0  0  0  0  0  0  0  0  0
    5.0720   25.9840    7.6610 C   0  0  0  0  0  0  0  0  0  0  0  0
    5.6760   24.9290    7.0960 C   0  0  0  0  0  0  0  0  0  0  0  0
    6.3730   23.8190    7.8450 C   0  0  0  0  0  0  0  0  0  0  0  0
    5.3840   22.7190    8.1500 C   0  0  0  0  0  0  0  0  0  0  0  0
    4.2130   22.8280    7.7890 O   0  0  0  0  0  0  0  0  0  0  0  0
    5.7780   21.6330    8.8080 N   0  0  0  0  0  0  0  0  0  0  0  0
    4.8510   20.6030    9.0940 C   0  0  0  0  0  0  0  0  0  0  0  0
    4.6670   19.5560    8.1830 C   0  0  0  0  0  0  0  0  0  0  0  0
    3.7500   18.5360    8.4660 C   0  0  0  0  0  0  0  0  0  0  0  0
    3.0170   18.5640    9.6590 C   0  0  0  0  0  0  0  0  0  0  0  0
    3.2020   19.6120   10.5690 C   0  0  0  0  0  0  0  0  0  0  0  0
    2.4960   19.6390   11.7190 F   0  0  0  0  0  0  0  0  0  0  0  0
    4.1190   20.6310   10.2870 C   0  0  0  0  0  0  0  0  0  0  0  0
    5.5630   25.0150    5.7330 N   0  0  0  0  0  0  0  0  0  0  0  0
    4.8270   26.2250    5.4250 N   0  0  0  0  0  0  0  0  0  0  0  0
    2.0740   26.8050    7.8140 N   0  0  0  0  0  0  0  0  0  0  0  0
    0.8800   26.7570    8.4190 C   0  0  0  0  0  0  0  0  0  0  0  0
    0.1450   27.8670    8.5710 N   0  0  0  0  0  0  0  0  0  0  0  0
    0.5790   29.0530    8.1250 C   0  0  0  0  0  0  0  0  0  0  0  0
   -0.2000   30.2040    8.2920 C   0  0  0  0  0  0  0  0  0  0  0  0
   -4.0800   37.8670    9.4510 H   0  0  0  0  0  0  0  0  0  0  0  0
   -5.3320   36.9010   10.2610 H   0  0  0  0  0  0  0  0  0  0  0  0
   -4.1650   37.8300   11.2250 H   0  0  0  0  0  0  0  0  0  0  0  0
   -3.5000   35.4620    9.4290 H   0  0  0  0  0  0  0  0  0  0  0  0
   -3.5850   35.4250   11.2040 H   0  0  0  0  0  0  0  0  0  0  0  0
   -2.0080   36.6810   12.5070 H   0  0  0  0  0  0  0  0  0  0  0  0
   -0.7550   37.6460   11.6970 H   0  0  0  0  0  0  0  0  0  0  0  0
   -2.5040   39.1240   10.7540 H   0  0  0  0  0  0  0  0  0  0  0  0
   -3.7560   38.1580   11.5640 H   0  0  0  0  0  0  0  0  0  0  0  0
   -3.1330   40.0420   12.8240 H   0  0  0  0  0  0  0  0  0  0  0  0
   -1.2880   34.7350   11.3000 H   0  0  0  0  0  0  0  0  0  0  0  0
   -0.0360   35.7000   10.4900 H   0  0  0  0  0  0  0  0  0  0  0  0
   -1.0360   35.1550    8.2920 H   0  0  0  0  0  0  0  0  0  0  0  0
   -2.2890   34.1890    9.1020 H   0  0  0  0  0  0  0  0  0  0  0  0
   -0.5400   32.7120   10.0450 H   0  0  0  0  0  0  0  0  0  0  0  0
    0.7120   33.6770    9.2350 H   0  0  0  0  0  0  0  0  0  0  0  0
    1.8670   32.4740    6.8240 H   0  0  0  0  0  0  0  0  0  0  0  0
    3.2490   30.4350    6.5300 H   0  0  0  0  0  0  0  0  0  0  0  0
    4.2160   28.8590    6.3700 H   0  0  0  0  0  0  0  0  0  0  0  0
    4.9980   26.1880    8.7190 H   0  0  0  0  0  0  0  0  0  0  0  0
    6.7800   24.2090    8.7760 H   0  0  0  0  0  0  0  0  0  0  0  0
    7.1810   23.4210    7.2350 H   0  0  0  0  0  0  0  0  0  0  0  0
    6.7400   21.5440    9.1040 H   0  0  0  0  0  0  0  0  0  0  0  0
    5.2320   19.5340    7.2630 H   0  0  0  0  0  0  0  0  0  0  0  0
    3.6070   17.7280    7.7640 H   0  0  0  0  0  0  0  0  0  0  0  0
    2.3100   17.7780    9.8770 H   0  0  0  0  0  0  0  0  0  0  0  0
    4.2620   21.4390   10.9890 H   0  0  0  0  0  0  0  0  0  0  0  0
    5.9280   24.3530    5.0630 H   0  0  0  0  0  0  0  0  0  0  0  0
    0.5050   25.8130    8.7870 H   0  0  0  0  0  0  0  0  0  0  0  0
   -1.1610   30.1400    8.7820 H   0  0  0  0  0  0  0  0  0  0  0  0
  1 38  1  0  0  0  0
  1 39  1  0  0  0  0
  1 40  1  0  0  0  0
  1  2  1  0  0  0  0
  2 41  1  0  0  0  0
  2 42  1  0  0  0  0
  2  3  1  0  0  0  0
  3  4  1  0  0  0  0
  4 43  1  0  0  0  0
  4 44  1  0  0  0  0
  4  5  1  0  0  0  0
  5 45  1  0  0  0  0
  5 46  1  0  0  0  0
  5  6  1  0  0  0  0
  6 47  1  0  0  0  0
  3  7  1  0  0  0  0
  7 48  1  0  0  0  0
  7 49  1  0  0  0  0
  7  8  1  0  0  0  0
  8 50  1  0  0  0  0
  8 51  1  0  0  0  0
  8  9  1  0  0  0  0
  9 52  1  0  0  0  0
  9 53  1  0  0  0  0
  9 10  1  0  0  0  0
 10 11  1  0  0  0  0
 11 12  2  0  0  0  0
 12 54  1  0  0  0  0
 12 13  1  0  0  0  0
 13 55  1  0  0  0  0
 13 14  2  0  0  0  0
 14 15  1  0  0  0  0
 15 16  1  0  0  0  0
 16 56  1  0  0  0  0
 16 17  1  0  0  0  0
 17 18  1  0  0  0  0
 18 57  1  0  0  0  0
 18 19  2  0  0  0  0
 19 20  1  0  0  0  0
 20 58  1  0  0  0  0
 20 59  1  0  0  0  0
 20 21  1  0  0  0  0
 21 22  2  0  0  0  0
 21 23  1  0  0  0  0
 23 60  1  0  0  0  0
 23 24  1  0  0  0  0
 24 25  2  0  0  0  0
 25 61  1  0  0  0  0
 25 26  1  0  0  0  0
 26 62  1  0  0  0  0
 26 27  2  0  0  0  0
 27 63  1  0  0  0  0
 27 28  1  0  0  0  0
 28 29  1  0  0  0  0
 28 30  2  0  0  0  0
 30 24  1  0  0  0  0
 30 64  1  0  0  0  0
 19 31  1  0  0  0  0
 31 65  1  0  0  0  0
 31 32  1  0  0  0  0
 32 17  2  0  0  0  0
 15 33  2  0  0  0  0
 33 34  1  0  0  0  0
 34 66  1  0  0  0  0
 34 35  2  0  0  0  0
 35 36  1  0  0  0  0
 36 14  1  0  0  0  0
 36 37  2  0  0  0  0
 37 11  1  0  0  0  0
 37 67  1  0  0  0  0
M  END
>  <LOGBIO>
5.7000

>  <PRED_LOGBIO>
6.0600

>  <XV_RES>
-1.7690

>  <WHL_TMPL>
2

>  <ANCH>
2-3;33-34

$$$$
ROW67
  -MTS-   01071500253D 0   0.00000     0.00000     0

 67 73  0  0  0  0  0  0  0  0999 V2000
   -5.7490   35.6690    8.0750 F   0  0  0  0  0  0  0  0  0  0  0  0
   -5.8030   35.1330    6.8370 C   0  0  0  0  0  0  0  0  0  0  0  0
   -6.2870   35.8940    5.7660 C   0  0  0  0  0  0  0  0  0  0  0  0
   -6.3420   35.3380    4.4820 C   0  0  0  0  0  0  0  0  0  0  0  0
   -5.9140   34.0220    4.2690 C   0  0  0  0  0  0  0  0  0  0  0  0
   -5.4300   33.2620    5.3400 C   0  0  0  0  0  0  0  0  0  0  0  0
   -5.0170   31.9930    5.1350 F   0  0  0  0  0  0  0  0  0  0  0  0
   -5.3740   33.8170    6.6240 C   0  0  0  0  0  0  0  0  0  0  0  0
   -4.8630   33.0140    7.7570 C   0  0  0  0  0  0  0  0  0  0  0  0
   -5.6360   32.3270    8.4230 O   0  0  0  0  0  0  0  0  0  0  0  0
   -3.5670   33.0340    8.0540 N   0  0  0  0  0  0  0  0  0  0  0  0
   -3.0770   32.2650    9.1370 C   0  0  0  0  0  0  0  0  0  0  0  0
   -3.0220   32.8210   10.4210 C   0  0  0  0  0  0  0  0  0  0  0  0
   -2.5380   32.0600   11.4920 C   0  0  0  0  0  0  0  0  0  0  0  0
   -2.1090   30.7440   11.2790 C   0  0  0  0  0  0  0  0  0  0  0  0
   -2.1650   30.1890    9.9960 C   0  0  0  0  0  0  0  0  0  0  0  0
   -2.6490   30.9490    8.9240 C   0  0  0  0  0  0  0  0  0  0  0  0
   -1.7120   28.7980    9.7710 C   0  0  0  0  0  0  0  0  0  0  0  0
   -2.2390   27.6490   10.3730 N   0  0  0  0  0  0  0  0  0  0  0  0
   -1.5710   26.6060    9.9170 C   0  0  0  0  0  0  0  0  0  0  0  0
   -1.3570   24.8500    9.9460 S   0  0  0  0  0  0  0  0  0  0  0  0
   -0.0230   24.8150    8.7830 C   0  0  0  0  0  0  0  0  0  0  0  0
    0.1770   26.0980    8.4500 C   0  0  0  0  0  0  0  0  0  0  0  0
   -0.6220   27.0460    9.0330 N   0  0  0  0  0  0  0  0  0  0  0  0
   -0.7240   28.4100    8.9540 C   0  0  0  0  0  0  0  0  0  0  0  0
    0.1110   29.2980    8.1140 C   0  0  0  0  0  0  0  0  0  0  0  0
   -0.2200   30.6250    7.8620 C   0  0  0  0  0  0  0  0  0  0  0  0
    0.6660   31.3760    7.0970 C   0  0  0  0  0  0  0  0  0  0  0  0
    1.7840   30.7950    6.6360 N   0  0  0  0  0  0  0  0  0  0  0  0
    2.1000   29.4950    6.9040 C   0  0  0  0  0  0  0  0  0  0  0  0
    3.2500   28.9700    6.4090 N   0  0  0  0  0  0  0  0  0  0  0  0
    3.5870   27.6230    6.6810 C   0  0  0  0  0  0  0  0  0  0  0  0
    3.1640   26.6070    5.8150 C   0  0  0  0  0  0  0  0  0  0  0  0
    3.4980   25.2740    6.0840 C   0  0  0  0  0  0  0  0  0  0  0  0
    4.2550   24.9580    7.2190 C   0  0  0  0  0  0  0  0  0  0  0  0
    4.6780   25.9730    8.0840 C   0  0  0  0  0  0  0  0  0  0  0  0
    4.3440   27.3060    7.8150 C   0  0  0  0  0  0  0  0  0  0  0  0
    5.4430   25.6530    9.2310 N   0  0  0  0  0  0  0  0  0  0  0  0
    5.0260   25.9470   10.6100 C   0  0  0  0  0  0  0  0  0  0  0  0
    6.2630   25.7280   11.5010 C   0  0  0  0  0  0  0  0  0  0  0  0
    7.1580   24.8630   10.5950 C   0  0  0  0  0  0  0  0  0  0  0  0
    6.6270   25.0490    9.1940 C   0  0  0  0  0  0  0  0  0  0  0  0
    7.2060   24.6950    8.1680 O   0  0  0  0  0  0  0  0  0  0  0  0
    1.2660   28.7660    7.6580 N   0  0  0  0  0  0  0  0  0  0  0  0
   -6.6170   36.9090    5.9300 H   0  0  0  0  0  0  0  0  0  0  0  0
   -6.7160   35.9250    3.6550 H   0  0  0  0  0  0  0  0  0  0  0  0
   -5.9570   33.5940    3.2790 H   0  0  0  0  0  0  0  0  0  0  0  0
   -2.9320   33.5970    7.5080 H   0  0  0  0  0  0  0  0  0  0  0  0
   -3.3520   33.8360   10.5850 H   0  0  0  0  0  0  0  0  0  0  0  0
   -2.4950   32.4890   12.4830 H   0  0  0  0  0  0  0  0  0  0  0  0
   -1.7360   30.1580   12.1060 H   0  0  0  0  0  0  0  0  0  0  0  0
   -2.6920   30.5210    7.9340 H   0  0  0  0  0  0  0  0  0  0  0  0
    0.5130   23.9500    8.4210 H   0  0  0  0  0  0  0  0  0  0  0  0
    0.9450   26.3760    7.7440 H   0  0  0  0  0  0  0  0  0  0  0  0
   -1.1320   31.0570    8.2470 H   0  0  0  0  0  0  0  0  0  0  0  0
    0.4570   32.4130    6.8770 H   0  0  0  0  0  0  0  0  0  0  0  0
    3.8650   29.5410    5.8470 H   0  0  0  0  0  0  0  0  0  0  0  0
    2.5800   26.8520    4.9400 H   0  0  0  0  0  0  0  0  0  0  0  0
    3.1720   24.4910    5.4170 H   0  0  0  0  0  0  0  0  0  0  0  0
    4.5120   23.9290    7.4260 H   0  0  0  0  0  0  0  0  0  0  0  0
    4.6700   28.0900    8.4830 H   0  0  0  0  0  0  0  0  0  0  0  0
    4.2410   25.2530   10.9050 H   0  0  0  0  0  0  0  0  0  0  0  0
    4.7110   26.9860   10.6780 H   0  0  0  0  0  0  0  0  0  0  0  0
    6.7430   26.6700   11.7600 H   0  0  0  0  0  0  0  0  0  0  0  0
    6.0060   25.2120   12.4240 H   0  0  0  0  0  0  0  0  0  0  0  0
    7.0570   23.8180   10.8820 H   0  0  0  0  0  0  0  0  0  0  0  0
    8.1810   25.2310   10.6440 H   0  0  0  0  0  0  0  0  0  0  0  0
  1  2  1  0  0  0  0
  2  3  2  0  0  0  0
  3 45  1  0  0  0  0
  3  4  1  0  0  0  0
  4 46  1  0  0  0  0
  4  5  2  0  0  0  0
  5 47  1  0  0  0  0
  5  6  1  0  0  0  0
  6  7  1  0  0  0  0
  6  8  2  0  0  0  0
  8  2  1  0  0  0  0
  8  9  1  0  0  0  0
  9 10  2  0  0  0  0
  9 11  1  0  0  0  0
 11 48  1  0  0  0  0
 11 12  1  0  0  0  0
 12 13  2  0  0  0  0
 13 49  1  0  0  0  0
 13 14  1  0  0  0  0
 14 50  1  0  0  0  0
 14 15  2  0  0  0  0
 15 51  1  0  0  0  0
 15 16  1  0  0  0  0
 16 17  2  0  0  0  0
 17 12  1  0  0  0  0
 17 52  1  0  0  0  0
 16 18  1  0  0  0  0
 18 19  1  0  0  0  0
 19 20  2  0  0  0  0
 20 21  1  0  0  0  0
 21 22  1  0  0  0  0
 22 53  1  0  0  0  0
 22 23  2  0  0  0  0
 23 54  1  0  0  0  0
 23 24  1  0  0  0  0
 24 20  1  0  0  0  0
 24 25  1  0  0  0  0
 25 18  2  0  0  0  0
 25 26  1  0  0  0  0
 26 27  2  0  0  0  0
 27 55  1  0  0  0  0
 27 28  1  0  0  0  0
 28 56  1  0  0  0  0
 28 29  2  0  0  0  0
 29 30  1  0  0  0  0
 30 31  1  0  0  0  0
 31 57  1  0  0  0  0
 31 32  1  0  0  0  0
 32 33  2  0  0  0  0
 33 58  1  0  0  0  0
 33 34  1  0  0  0  0
 34 59  1  0  0  0  0
 34 35  2  0  0  0  0
 35 60  1  0  0  0  0
 35 36  1  0  0  0  0
 36 37  2  0  0  0  0
 37 32  1  0  0  0  0
 37 61  1  0  0  0  0
 36 38  1  0  0  0  0
 38 39  1  0  0  0  0
 39 62  1  0  0  0  0
 39 63  1  0  0  0  0
 39 40  1  0  0  0  0
 40 64  1  0  0  0  0
 40 65  1  0  0  0  0
 40 41  1  0  0  0  0
 41 66  1  0  0  0  0
 41 67  1  0  0  0  0
 41 42  1  0  0  0  0
 42 38  1  0  0  0  0
 42 43  2  0  0  0  0
 30 44  2  0  0  0  0
 44 26  1  0  0  0  0
M  END
>  <LOGBIO>
6.0000

>  <PRED_LOGBIO>
6.0600

>  <XV_RES>
1.3880

>  <WHL_TMPL>
17

>  <ANCH>
12-13;41-42

$$$$
ROW68
  -MTS-   01071500253D 0   0.00000     0.00000     0

 32 34  0  0  0  0  0  0  0  0999 V2000
   -0.2210   29.4680    6.0120 C   0  0  0  0  0  0  0  0  0  0  0  0
    0.2080   30.6740    6.8410 C   0  0  0  0  0  0  0  0  0  0  0  0
   -0.1180   31.9810    6.1250 C   0  0  0  0  0  0  0  0  0  0  0  0
    1.7240   30.5330    7.0710 C   0  0  0  0  0  0  0  0  0  0  0  0
    2.0930   29.3920    7.9890 C   0  0  0  0  0  0  0  0  0  0  0  0
    1.2030   28.8450    8.8280 C   0  0  0  0  0  0  0  0  0  0  0  0
    1.5850   27.4280    9.8170 S   0  0  0  0  0  0  0  0  0  0  0  0
    0.1770   26.8600   10.7260 C   0  0  0  0  0  0  0  0  0  0  0  0
    0.1450   25.7640   11.5980 C   0  0  0  0  0  0  0  0  0  0  0  0
   -1.0440   25.4270   12.2550 C   0  0  0  0  0  0  0  0  0  0  0  0
   -2.2020   26.1840   12.0400 C   0  0  0  0  0  0  0  0  0  0  0  0
   -3.6800   25.7640   12.8560 Cl  0  0  0  0  0  0  0  0  0  0  0  0
   -2.1700   27.2790   11.1680 C   0  0  0  0  0  0  0  0  0  0  0  0
   -0.9800   27.6170   10.5120 C   0  0  0  0  0  0  0  0  0  0  0  0
   -1.1180   28.7340    9.6790 N   0  0  0  0  0  0  0  0  0  0  0  0
   -0.1990   29.3080    8.9250 C   0  0  0  0  0  0  0  0  0  0  0  0
   -0.5430   30.5770    8.1820 C   0  0  0  0  0  0  0  0  0  0  0  0
    3.3720   28.9030    7.9620 O   0  0  0  0  0  0  0  0  0  0  0  0
   -0.4640   28.6400    6.6740 H   0  0  0  0  0  0  0  0  0  0  0  0
   -1.0970   29.7280    5.4200 H   0  0  0  0  0  0  0  0  0  0  0  0
    0.5900   29.1760    5.3480 H   0  0  0  0  0  0  0  0  0  0  0  0
   -0.0520   31.8320    5.0500 H   0  0  0  0  0  0  0  0  0  0  0  0
    0.5920   32.7480    6.4290 H   0  0  0  0  0  0  0  0  0  0  0  0
   -1.1260   32.2960    6.3860 H   0  0  0  0  0  0  0  0  0  0  0  0
    2.0330   31.4410    7.5850 H   0  0  0  0  0  0  0  0  0  0  0  0
    2.1920   30.3570    6.1050 H   0  0  0  0  0  0  0  0  0  0  0  0
    1.0380   25.1800   11.7640 H   0  0  0  0  0  0  0  0  0  0  0  0
   -1.0690   24.5820   12.9270 H   0  0  0  0  0  0  0  0  0  0  0  0
   -3.0630   27.8640   11.0030 H   0  0  0  0  0  0  0  0  0  0  0  0
   -0.1800   31.3980    8.7960 H   0  0  0  0  0  0  0  0  0  0  0  0
   -1.6110   30.5730    7.9710 H   0  0  0  0  0  0  0  0  0  0  0  0
    3.5990   28.5680    7.0800 H   0  0  0  0  0  0  0  0  0  0  0  0
  1 19  1  0  0  0  0
  1 20  1  0  0  0  0
  1 21  1  0  0  0  0
  1  2  1  0  0  0  0
  2  3  1  0  0  0  0
  3 22  1  0  0  0  0
  3 23  1  0  0  0  0
  3 24  1  0  0  0  0
  2  4  1  0  0  0  0
  4 25  1  0  0  0  0
  4 26  1  0  0  0  0
  4  5  1  0  0  0  0
  5  6  2  0  0  0  0
  6  7  1  0  0  0  0
  7  8  1  0  0  0  0
  8  9  1  0  0  0  0
  9 27  1  0  0  0  0
  9 10  2  0  0  0  0
 10 28  1  0  0  0  0
 10 11  1  0  0  0  0
 11 12  1  0  0  0  0
 11 13  2  0  0  0  0
 13 29  1  0  0  0  0
 13 14  1  0  0  0  0
 14  8  2  0  0  0  0
 14 15  1  0  0  0  0
 15 16  2  0  0  0  0
 16  6  1  0  0  0  0
 16 17  1  0  0  0  0
 17  2  1  0  0  0  0
 17 30  1  0  0  0  0
 17 31  1  0  0  0  0
  5 18  1  0  0  0  0
 18 32  1  0  0  0  0
M  END
>  <LOGBIO>
5.1000

>  <PRED_LOGBIO>
5.8400

>  <XV_RES>
-1.8380

>  <WHL_TMPL>
28

>  <ANCH>
41-43;26-25

$$$$
ROW69
  -MTS-   01071500253D 0   0.00000     0.00000     0

 52 55  0  0  0  0  0  0  0  0999 V2000
   -2.7650   31.9360    8.8640 C   0  0  0  0  0  0  0  0  0  0  0  0
   -1.4610   31.3210    9.3110 C   0  0  0  0  0  0  0  0  0  0  0  0
   -0.9680   31.5790   10.5960 C   0  0  0  0  0  0  0  0  0  0  0  0
    0.2410   31.0080   11.0100 C   0  0  0  0  0  0  0  0  0  0  0  0
    0.9580   30.1790   10.1400 C   0  0  0  0  0  0  0  0  0  0  0  0
    0.4650   29.9200    8.8550 C   0  0  0  0  0  0  0  0  0  0  0  0
    1.1900   29.0810    7.9760 N   0  0  0  0  0  0  0  0  0  0  0  0
    2.0950   29.5990    7.1650 C   0  0  0  0  0  0  0  0  0  0  0  0
    2.0270   30.7740    6.7920 O   0  0  0  0  0  0  0  0  0  0  0  0
    3.0820   28.7970    6.7880 N   0  0  0  0  0  0  0  0  0  0  0  0
    4.0910   29.2770    5.9200 C   0  0  0  0  0  0  0  0  0  0  0  0
    5.2450   29.8690    6.4480 C   0  0  0  0  0  0  0  0  0  0  0  0
    6.2430   30.3440    5.5890 C   0  0  0  0  0  0  0  0  0  0  0  0
    6.0880   30.2260    4.2020 C   0  0  0  0  0  0  0  0  0  0  0  0
    4.9350   29.6340    3.6750 C   0  0  0  0  0  0  0  0  0  0  0  0
    3.9360   29.1590    4.5340 C   0  0  0  0  0  0  0  0  0  0  0  0
    7.1440   30.7280    3.2940 C   0  0  0  0  0  0  0  0  0  0  0  0
    7.7840   29.9230    2.4360 C   0  0  0  0  0  0  0  0  0  0  0  0
    8.9440   30.9400    1.5670 S   0  0  0  0  0  0  0  0  0  0  0  0
    8.5660   32.4730    2.3670 C   0  0  0  0  0  0  0  0  0  0  0  0
    9.0120   33.7980    2.2920 C   0  0  0  0  0  0  0  0  0  0  0  0
    8.4350   34.7580    3.1310 C   0  0  0  0  0  0  0  0  0  0  0  0
    7.4690   34.4170    3.9950 N   0  0  0  0  0  0  0  0  0  0  0  0
    7.0200   33.1580    4.0910 C   0  0  0  0  0  0  0  0  0  0  0  0
    6.0080   32.8480    5.0090 N   0  0  0  0  0  0  0  0  0  0  0  0
    7.5550   32.1500    3.2800 C   0  0  0  0  0  0  0  0  0  0  0  0
   10.0570   34.1700    1.3590 C   0  0  0  0  0  0  0  0  0  0  0  0
   10.9220   34.4780    0.5860 C   0  0  0  0  0  0  0  0  0  0  0  0
   11.9750   34.8530   -0.3540 C   0  0  0  0  0  0  0  0  0  0  0  0
   12.4030   33.6660   -1.1080 N   0  0  0  0  0  0  0  0  0  0  0  0
   -0.7440   30.4910    8.4410 C   0  0  0  0  0  0  0  0  0  0  0  0
   -2.9060   32.8910    9.3670 H   0  0  0  0  0  0  0  0  0  0  0  0
   -3.5860   31.2690    9.1160 H   0  0  0  0  0  0  0  0  0  0  0  0
   -2.7420   32.0930    7.7880 H   0  0  0  0  0  0  0  0  0  0  0  0
   -1.5210   32.2200   11.2670 H   0  0  0  0  0  0  0  0  0  0  0  0
    0.6210   31.2080   12.0020 H   0  0  0  0  0  0  0  0  0  0  0  0
    1.8910   29.7380   10.4600 H   0  0  0  0  0  0  0  0  0  0  0  0
    1.0150   28.0860    7.9680 H   0  0  0  0  0  0  0  0  0  0  0  0
    3.1130   27.8440    7.1210 H   0  0  0  0  0  0  0  0  0  0  0  0
    5.3640   29.9600    7.5170 H   0  0  0  0  0  0  0  0  0  0  0  0
    7.1330   30.8010    5.9960 H   0  0  0  0  0  0  0  0  0  0  0  0
    4.8150   29.5430    2.6050 H   0  0  0  0  0  0  0  0  0  0  0  0
    3.0460   28.7020    4.1270 H   0  0  0  0  0  0  0  0  0  0  0  0
    7.6240   28.8630    2.3010 H   0  0  0  0  0  0  0  0  0  0  0  0
    8.7710   35.7840    3.0820 H   0  0  0  0  0  0  0  0  0  0  0  0
    5.0380   32.9060    4.7310 H   0  0  0  0  0  0  0  0  0  0  0  0
    6.2470   32.5680    5.9500 H   0  0  0  0  0  0  0  0  0  0  0  0
   11.5940   35.6030   -1.0440 H   0  0  0  0  0  0  0  0  0  0  0  0
   12.8220   35.2600    0.1940 H   0  0  0  0  0  0  0  0  0  0  0  0
   11.6170   33.2890   -1.6170 H   0  0  0  0  0  0  0  0  0  0  0  0
   13.1310   33.9260   -1.7580 H   0  0  0  0  0  0  0  0  0  0  0  0
   -1.1240   30.2910    7.4500 H   0  0  0  0  0  0  0  0  0  0  0  0
  1 32  1  0  0  0  0
  1 33  1  0  0  0  0
  1 34  1  0  0  0  0
  1  2  1  0  0  0  0
  2  3  2  0  0  0  0
  3 35  1  0  0  0  0
  3  4  1  0  0  0  0
  4 36  1  0  0  0  0
  4  5  2  0  0  0  0
  5 37  1  0  0  0  0
  5  6  1  0  0  0  0
  6  7  1  0  0  0  0
  7 38  1  0  0  0  0
  7  8  1  0  0  0  0
  8  9  2  0  0  0  0
  8 10  1  0  0  0  0
 10 39  1  0  0  0  0
 10 11  1  0  0  0  0
 11 12  2  0  0  0  0
 12 40  1  0  0  0  0
 12 13  1  0  0  0  0
 13 41  1  0  0  0  0
 13 14  2  0  0  0  0
 14 15  1  0  0  0  0
 15 42  1  0  0  0  0
 15 16  2  0  0  0  0
 16 11  1  0  0  0  0
 16 43  1  0  0  0  0
 14 17  1  0  0  0  0
 17 18  2  0  0  0  0
 18 44  1  0  0  0  0
 18 19  1  0  0  0  0
 19 20  1  0  0  0  0
 20 21  2  0  0  0  0
 21 22  1  0  0  0  0
 22 45  1  0  0  0  0
 22 23  2  0  0  0  0
 23 24  1  0  0  0  0
 24 25  1  0  0  0  0
 25 46  1  0  0  0  0
 25 47  1  0  0  0  0
 24 26  2  0  0  0  0
 26 17  1  0  0  0  0
 26 20  1  0  0  0  0
 21 27  1  0  0  0  0
 27 28  3  0  0  0  0
 28 29  1  0  0  0  0
 29 48  1  0  0  0  0
 29 49  1  0  0  0  0
 29 30  1  0  0  0  0
 30 50  1  0  0  0  0
 30 51  1  0  0  0  0
  6 31  2  0  0  0  0
 31  2  1  0  0  0  0
 31 52  1  0  0  0  0
M  END
>  <LOGBIO>
5.9000

>  <PRED_LOGBIO>
5.9800

>  <XV_RES>
-0.2100

>  <WHL_TMPL>
5

>  <ANCH>
5-18;15-16

$$$$
ROW70
  -MTS-   01071500253D 0   0.00000     0.00000     0

 60 65  0  0  0  0  0  0  0  0999 V2000
   -7.4870   24.6490   14.0610 N   0  0  0  0  0  0  0  0  0  0  0  0
   -7.4700   25.1110   12.6650 C   0  0  0  0  0  0  0  0  0  0  0  0
   -6.0270   25.1670   12.1650 C   0  0  0  0  0  0  0  0  0  0  0  0
   -5.2760   26.0730   12.9770 O   0  0  0  0  0  0  0  0  0  0  0  0
   -3.9510   26.2570   12.6790 C   0  0  0  0  0  0  0  0  0  0  0  0
   -2.9730   25.4460   13.2670 C   0  0  0  0  0  0  0  0  0  0  0  0
   -1.6770   25.6230   12.9770 N   0  0  0  0  0  0  0  0  0  0  0  0
   -1.2680   26.5720   12.1240 C   0  0  0  0  0  0  0  0  0  0  0  0
   -2.1950   27.4170   11.5030 C   0  0  0  0  0  0  0  0  0  0  0  0
   -3.5570   27.2580   11.7830 C   0  0  0  0  0  0  0  0  0  0  0  0
   -1.7410   28.4640   10.5610 C   0  0  0  0  0  0  0  0  0  0  0  0
   -2.5210   29.7400   10.3750 C   0  0  0  0  0  0  0  0  0  0  0  0
   -2.0440   30.8200    9.4590 C   0  0  0  0  0  0  0  0  0  0  0  0
   -0.8170   30.5820    8.6580 C   0  0  0  0  0  0  0  0  0  0  0  0
   -0.1370   31.3950    7.7900 N   0  0  0  0  0  0  0  0  0  0  0  0
    0.9570   30.7320    7.2810 C   0  0  0  0  0  0  0  0  0  0  0  0
    1.8070   31.1960    6.5370 O   0  0  0  0  0  0  0  0  0  0  0  0
    0.9810   29.3250    7.7860 C   0  0  0  0  0  0  0  0  0  0  0  0
    1.7800   28.2950    7.4200 C   0  0  0  0  0  0  0  0  0  0  0  0
    1.6230   26.9720    8.0640 C   0  0  0  0  0  0  0  0  0  0  0  0
    0.7880   25.9490    7.6200 O   0  0  0  0  0  0  0  0  0  0  0  0
    0.9180   24.8670    8.4880 C   0  0  0  0  0  0  0  0  0  0  0  0
    1.7990   25.1840    9.4460 C   0  0  0  0  0  0  0  0  0  0  0  0
    2.2610   26.5620    9.1690 C   0  0  0  0  0  0  0  0  0  0  0  0
   -0.1050   29.3190    8.7450 C   0  0  0  0  0  0  0  0  0  0  0  0
   -0.5190   28.2830    9.7150 C   0  0  0  0  0  0  0  0  0  0  0  0
   -8.2720   24.1420   11.7980 C   0  0  0  0  0  0  0  0  0  0  0  0
   -9.6980   24.0870   12.2920 C   0  0  0  0  0  0  0  0  0  0  0  0
  -10.1830   23.2460   13.2160 C   0  0  0  0  0  0  0  0  0  0  0  0
  -11.5180   23.4790   13.4170 N   0  0  0  0  0  0  0  0  0  0  0  0
  -11.9320   24.5370   12.5740 C   0  0  0  0  0  0  0  0  0  0  0  0
  -13.1670   25.1660   12.3800 C   0  0  0  0  0  0  0  0  0  0  0  0
  -13.2830   26.2110   11.4550 C   0  0  0  0  0  0  0  0  0  0  0  0
  -12.1630   26.6270   10.7250 C   0  0  0  0  0  0  0  0  0  0  0  0
  -10.9280   25.9970   10.9190 C   0  0  0  0  0  0  0  0  0  0  0  0
  -10.8120   24.9520   11.8440 C   0  0  0  0  0  0  0  0  0  0  0  0
   -6.9570   25.2890   14.6340 H   0  0  0  0  0  0  0  0  0  0  0  0
   -8.4410   24.6120   14.3910 H   0  0  0  0  0  0  0  0  0  0  0  0
   -7.9130   26.1030   12.6060 H   0  0  0  0  0  0  0  0  0  0  0  0
   -6.0140   25.5090   11.1320 H   0  0  0  0  0  0  0  0  0  0  0  0
   -5.5840   24.1750   12.2240 H   0  0  0  0  0  0  0  0  0  0  0  0
   -3.2660   24.6710   13.9590 H   0  0  0  0  0  0  0  0  0  0  0  0
   -0.2140   26.6860   11.9150 H   0  0  0  0  0  0  0  0  0  0  0  0
   -4.2920   27.8970   11.3160 H   0  0  0  0  0  0  0  0  0  0  0  0
   -3.4460   29.8770   10.9160 H   0  0  0  0  0  0  0  0  0  0  0  0
   -2.5810   31.7540    9.3810 H   0  0  0  0  0  0  0  0  0  0  0  0
   -0.4000   32.3420    7.5580 H   0  0  0  0  0  0  0  0  0  0  0  0
    2.5320   28.4390    6.6580 H   0  0  0  0  0  0  0  0  0  0  0  0
    0.3940   23.9260    8.4020 H   0  0  0  0  0  0  0  0  0  0  0  0
    2.1130   24.5530   10.2650 H   0  0  0  0  0  0  0  0  0  0  0  0
    2.9760   27.1290    9.7460 H   0  0  0  0  0  0  0  0  0  0  0  0
    0.0690   27.3820    9.8150 H   0  0  0  0  0  0  0  0  0  0  0  0
   -8.2600   24.4840   10.7650 H   0  0  0  0  0  0  0  0  0  0  0  0
   -7.8290   23.1500   11.8570 H   0  0  0  0  0  0  0  0  0  0  0  0
   -9.6040   22.4920   13.7280 H   0  0  0  0  0  0  0  0  0  0  0  0
  -12.1100   22.9760   14.0630 H   0  0  0  0  0  0  0  0  0  0  0  0
  -14.0310   24.8450   12.9430 H   0  0  0  0  0  0  0  0  0  0  0  0
  -14.2360   26.6970   11.3060 H   0  0  0  0  0  0  0  0  0  0  0  0
  -12.2520   27.4330   10.0120 H   0  0  0  0  0  0  0  0  0  0  0  0
  -10.0640   26.3180   10.3560 H   0  0  0  0  0  0  0  0  0  0  0  0
  1 37  1  0  0  0  0
  1 38  1  0  0  0  0
  1  2  1  0  0  0  0
  2 39  1  0  0  0  0
  2  3  1  0  0  0  0
  3 40  1  0  0  0  0
  3 41  1  0  0  0  0
  3  4  1  0  0  0  0
  4  5  1  0  0  0  0
  5  6  2  0  0  0  0
  6 42  1  0  0  0  0
  6  7  1  0  0  0  0
  7  8  2  0  0  0  0
  8 43  1  0  0  0  0
  8  9  1  0  0  0  0
  9 10  2  0  0  0  0
 10  5  1  0  0  0  0
 10 44  1  0  0  0  0
  9 11  1  0  0  0  0
 11 12  2  0  0  0  0
 12 45  1  0  0  0  0
 12 13  1  0  0  0  0
 13 46  1  0  0  0  0
 13 14  2  0  0  0  0
 14 15  1  0  0  0  0
 15 47  1  0  0  0  0
 15 16  1  0  0  0  0
 16 17  2  0  0  0  0
 16 18  1  0  0  0  0
 18 19  2  0  0  0  0
 19 48  1  0  0  0  0
 19 20  1  0  0  0  0
 20 21  1  0  0  0  0
 21 22  1  0  0  0  0
 22 49  1  0  0  0  0
 22 23  2  0  0  0  0
 23 50  1  0  0  0  0
 23 24  1  0  0  0  0
 24 20  2  0  0  0  0
 24 51  1  0  0  0  0
 18 25  1  0  0  0  0
 25 14  1  0  0  0  0
 25 26  2  0  0  0  0
 26 11  1  0  0  0  0
 26 52  1  0  0  0  0
  2 27  1  0  0  0  0
 27 53  1  0  0  0  0
 27 54  1  0  0  0  0
 27 28  1  0  0  0  0
 28 29  2  0  0  0  0
 29 55  1  0  0  0  0
 29 30  1  0  0  0  0
 30 56  1  0  0  0  0
 30 31  1  0  0  0  0
 31 32  2  0  0  0  0
 32 57  1  0  0  0  0
 32 33  1  0  0  0  0
 33 58  1  0  0  0  0
 33 34  2  0  0  0  0
 34 59  1  0  0  0  0
 34 35  1  0  0  0  0
 35 60  1  0  0  0  0
 35 36  2  0  0  0  0
 36 28  1  0  0  0  0
 36 31  1  0  0  0  0
M  END
>  <LOGBIO>
7.3000

>  <PRED_LOGBIO>
7.6900

>  <XV_RES>
1.6590

>  <WHL_TMPL>
13

>  <ANCH>
1-2;28-27

$$$$
ROW71
  -MTS-   01071500253D 0   0.00000     0.00000     0

 73 78  0  0  0  0  0  0  0  0999 V2000
   -8.2300   32.1690   11.6790 C   0  0  0  0  0  0  0  0  0  0  0  0
   -7.1610   31.2540   11.0880 C   0  0  0  0  0  0  0  0  0  0  0  0
   -5.8750   31.3820   11.9020 C   0  0  0  0  0  0  0  0  0  0  0  0
   -4.8170   30.4770   11.3170 C   0  0  0  0  0  0  0  0  0  0  0  0
   -5.0730   29.7890   10.3310 O   0  0  0  0  0  0  0  0  0  0  0  0
   -3.6070   30.4250   11.8690 N   0  0  0  0  0  0  0  0  0  0  0  0
   -2.6160   29.5770   11.3210 C   0  0  0  0  0  0  0  0  0  0  0  0
   -2.4950   28.2580   11.7730 C   0  0  0  0  0  0  0  0  0  0  0  0
   -1.5140   27.4190   11.2310 C   0  0  0  0  0  0  0  0  0  0  0  0
   -0.6540   27.8990   10.2360 C   0  0  0  0  0  0  0  0  0  0  0  0
   -0.7760   29.2180    9.7830 C   0  0  0  0  0  0  0  0  0  0  0  0
   -1.7570   30.0570   10.3250 C   0  0  0  0  0  0  0  0  0  0  0  0
    0.1330   29.7260    8.7310 C   0  0  0  0  0  0  0  0  0  0  0  0
    1.0250   28.8630    8.2270 N   0  0  0  0  0  0  0  0  0  0  0  0
    1.8830   29.2400    7.2690 C   0  0  0  0  0  0  0  0  0  0  0  0
    2.8540   28.4630    6.7240 N   0  0  0  0  0  0  0  0  0  0  0  0
    3.3660   27.3370    7.4120 C   0  0  0  0  0  0  0  0  0  0  0  0
    4.5930   26.7820    7.0290 C   0  0  0  0  0  0  0  0  0  0  0  0
    5.0990   25.6680    7.7090 C   0  0  0  0  0  0  0  0  0  0  0  0
    4.3780   25.1090    8.7720 C   0  0  0  0  0  0  0  0  0  0  0  0
    4.6380   24.0080    9.6220 N   0  0  0  0  0  0  0  0  0  0  0  0
    3.5260   23.9010   10.5470 N   0  0  0  0  0  0  0  0  0  0  0  0
    2.6520   24.8560   10.2890 C   0  0  0  0  0  0  0  0  0  0  0  0
    3.1510   25.6650    9.1540 C   0  0  0  0  0  0  0  0  0  0  0  0
    2.6450   26.7790    8.4740 C   0  0  0  0  0  0  0  0  0  0  0  0
    1.8420   30.5560    6.7910 C   0  0  0  0  0  0  0  0  0  0  0  0
    2.7150   31.0020    5.7910 C   0  0  0  0  0  0  0  0  0  0  0  0
    2.6440   32.3250    5.3390 C   0  0  0  0  0  0  0  0  0  0  0  0
    3.4980   32.7610    4.3610 O   0  0  0  0  0  0  0  0  0  0  0  0
    3.0830   32.6290    2.9990 C   0  0  0  0  0  0  0  0  0  0  0  0
    4.1750   33.1720    2.0780 C   0  0  0  0  0  0  0  0  0  0  0  0
    3.7480   33.0360    0.6780 N   0  0  0  0  0  0  0  0  0  0  0  0
    2.2820   33.0360    0.5710 C   0  0  0  0  0  0  0  0  0  0  0  0
    1.9540   32.3100   -0.7470 C   0  0  0  0  0  0  0  0  0  0  0  0
    3.2360   31.5260   -1.0850 C   0  0  0  0  0  0  0  0  0  0  0  0
    4.1690   31.7430    0.1210 C   0  0  0  0  0  0  0  0  0  0  0  0
    1.7000   33.2020    5.8860 C   0  0  0  0  0  0  0  0  0  0  0  0
    0.8270   32.7560    6.8860 C   0  0  0  0  0  0  0  0  0  0  0  0
    0.8980   31.4330    7.3380 C   0  0  0  0  0  0  0  0  0  0  0  0
    0.0700   30.9910    8.2940 N   0  0  0  0  0  0  0  0  0  0  0  0
   -7.8830   33.1990   11.6490 H   0  0  0  0  0  0  0  0  0  0  0  0
   -9.1460   32.0780   11.0990 H   0  0  0  0  0  0  0  0  0  0  0  0
   -8.4240   31.8810   12.7100 H   0  0  0  0  0  0  0  0  0  0  0  0
   -6.9680   31.5420   10.0570 H   0  0  0  0  0  0  0  0  0  0  0  0
   -7.5080   30.2240   11.1180 H   0  0  0  0  0  0  0  0  0  0  0  0
   -6.0680   31.0940   12.9340 H   0  0  0  0  0  0  0  0  0  0  0  0
   -5.5270   32.4120   11.8730 H   0  0  0  0  0  0  0  0  0  0  0  0
   -3.3970   30.9900   12.6790 H   0  0  0  0  0  0  0  0  0  0  0  0
   -3.1580   27.8870   12.5410 H   0  0  0  0  0  0  0  0  0  0  0  0
   -1.4200   26.4010   11.5800 H   0  0  0  0  0  0  0  0  0  0  0  0
    0.1020   27.2520    9.8180 H   0  0  0  0  0  0  0  0  0  0  0  0
   -1.8500   31.0750    9.9760 H   0  0  0  0  0  0  0  0  0  0  0  0
    3.2180   28.6930    5.8100 H   0  0  0  0  0  0  0  0  0  0  0  0
    5.1490   27.2130    6.2100 H   0  0  0  0  0  0  0  0  0  0  0  0
    6.0450   25.2390    7.4150 H   0  0  0  0  0  0  0  0  0  0  0  0
    5.4490   23.4070    9.5910 H   0  0  0  0  0  0  0  0  0  0  0  0
    1.7260   25.0210   10.8190 H   0  0  0  0  0  0  0  0  0  0  0  0
    1.6990   27.2070    8.7690 H   0  0  0  0  0  0  0  0  0  0  0  0
    3.4430   30.3250    5.3690 H   0  0  0  0  0  0  0  0  0  0  0  0
    2.9080   31.5790    2.7730 H   0  0  0  0  0  0  0  0  0  0  0  0
    2.1640   33.1910    2.8430 H   0  0  0  0  0  0  0  0  0  0  0  0
    4.3490   34.2220    2.3040 H   0  0  0  0  0  0  0  0  0  0  0  0
    5.0930   32.6100    2.2340 H   0  0  0  0  0  0  0  0  0  0  0  0
    1.8600   32.4770    1.4040 H   0  0  0  0  0  0  0  0  0  0  0  0
    1.9250   34.0620    0.5140 H   0  0  0  0  0  0  0  0  0  0  0  0
    1.7080   33.0190   -1.5350 H   0  0  0  0  0  0  0  0  0  0  0  0
    1.1050   31.6400   -0.6260 H   0  0  0  0  0  0  0  0  0  0  0  0
    3.6940   31.9550   -1.9730 H   0  0  0  0  0  0  0  0  0  0  0  0
    2.9970   30.4680   -1.1670 H   0  0  0  0  0  0  0  0  0  0  0  0
    4.0570   30.9450    0.8530 H   0  0  0  0  0  0  0  0  0  0  0  0
    5.2120   31.7680   -0.1880 H   0  0  0  0  0  0  0  0  0  0  0  0
    1.6450   34.2220    5.5380 H   0  0  0  0  0  0  0  0  0  0  0  0
    0.0990   33.4320    7.3080 H   0  0  0  0  0  0  0  0  0  0  0  0
  1 41  1  0  0  0  0
  1 42  1  0  0  0  0
  1 43  1  0  0  0  0
  1  2  1  0  0  0  0
  2 44  1  0  0  0  0
  2 45  1  0  0  0  0
  2  3  1  0  0  0  0
  3 46  1  0  0  0  0
  3 47  1  0  0  0  0
  3  4  1  0  0  0  0
  4  5  2  0  0  0  0
  4  6  1  0  0  0  0
  6 48  1  0  0  0  0
  6  7  1  0  0  0  0
  7  8  2  0  0  0  0
  8 49  1  0  0  0  0
  8  9  1  0  0  0  0
  9 50  1  0  0  0  0
  9 10  2  0  0  0  0
 10 51  1  0  0  0  0
 10 11  1  0  0  0  0
 11 12  2  0  0  0  0
 12  7  1  0  0  0  0
 12 52  1  0  0  0  0
 11 13  1  0  0  0  0
 13 14  2  0  0  0  0
 14 15  1  0  0  0  0
 15 16  1  0  0  0  0
 16 53  1  0  0  0  0
 16 17  1  0  0  0  0
 17 18  2  0  0  0  0
 18 54  1  0  0  0  0
 18 19  1  0  0  0  0
 19 55  1  0  0  0  0
 19 20  2  0  0  0  0
 20 21  1  0  0  0  0
 21 56  1  0  0  0  0
 21 22  1  0  0  0  0
 22 23  2  0  0  0  0
 23 57  1  0  0  0  0
 23 24  1  0  0  0  0
 24 20  1  0  0  0  0
 24 25  2  0  0  0  0
 25 17  1  0  0  0  0
 25 58  1  0  0  0  0
 15 26  2  0  0  0  0
 26 27  1  0  0  0  0
 27 59  1  0  0  0  0
 27 28  2  0  0  0  0
 28 29  1  0  0  0  0
 29 30  1  0  0  0  0
 30 60  1  0  0  0  0
 30 61  1  0  0  0  0
 30 31  1  0  0  0  0
 31 62  1  0  0  0  0
 31 63  1  0  0  0  0
 31 32  1  0  0  0  0
 32 33  1  0  0  0  0
 33 64  1  0  0  0  0
 33 65  1  0  0  0  0
 33 34  1  0  0  0  0
 34 66  1  0  0  0  0
 34 67  1  0  0  0  0
 34 35  1  0  0  0  0
 35 68  1  0  0  0  0
 35 69  1  0  0  0  0
 35 36  1  0  0  0  0
 36 32  1  0  0  0  0
 36 70  1  0  0  0  0
 36 71  1  0  0  0  0
 28 37  1  0  0  0  0
 37 72  1  0  0  0  0
 37 38  2  0  0  0  0
 38 73  1  0  0  0  0
 38 39  1  0  0  0  0
 39 26  1  0  0  0  0
 39 40  2  0  0  0  0
 40 13  1  0  0  0  0
M  END
>  <LOGBIO>
6.0000

>  <PRED_LOGBIO>
6.1900

>  <XV_RES>
-1.2790

>  <WHL_TMPL>
23

>  <ANCH>
8-9;25-26

$$$$
ROW72
  -MTS-   01071500253D 0   0.00000     0.00000     0

 43 46  0  0  0  0  0  0  0  0999 V2000
   -2.5570   32.1620    5.2750 Cl  0  0  0  0  0  0  0  0  0  0  0  0
   -1.0270   32.2930    6.0930 C   0  0  0  0  0  0  0  0  0  0  0  0
   -0.8360   33.2830    7.0650 C   0  0  0  0  0  0  0  0  0  0  0  0
    0.3950   33.3880    7.7240 C   0  0  0  0  0  0  0  0  0  0  0  0
    1.4340   32.5030    7.4110 C   0  0  0  0  0  0  0  0  0  0  0  0
    1.2430   31.5140    6.4390 C   0  0  0  0  0  0  0  0  0  0  0  0
    2.2930   30.6200    6.1230 N   0  0  0  0  0  0  0  0  0  0  0  0
    2.4140   29.4740    6.7880 C   0  0  0  0  0  0  0  0  0  0  0  0
    1.5990   29.1870    7.6910 O   0  0  0  0  0  0  0  0  0  0  0  0
    3.4010   28.6340    6.4910 N   0  0  0  0  0  0  0  0  0  0  0  0
    3.5250   27.4540    7.1750 C   0  0  0  0  0  0  0  0  0  0  0  0
    2.8960   27.0930    8.2780 N   0  0  0  0  0  0  0  0  0  0  0  0
    3.1810   25.8290    8.8070 C   0  0  0  0  0  0  0  0  0  0  0  0
    4.0750   25.0790    8.1490 C   0  0  0  0  0  0  0  0  0  0  0  0
    4.5570   23.6920    8.5030 C   0  0  0  0  0  0  0  0  0  0  0  0
    3.6600   22.6540    7.8310 C   0  0  0  0  0  0  0  0  0  0  0  0
    4.1290   21.3040    8.1740 N   0  0  0  0  0  0  0  0  0  0  0  0
    3.4530   20.1690    7.6670 C   0  0  0  0  0  0  0  0  0  0  0  0
    3.8210   19.6320    6.4960 N   0  0  0  0  0  0  0  0  0  0  0  0
    3.1940   18.5570    5.9990 C   0  0  0  0  0  0  0  0  0  0  0  0
    2.1770   17.9910    6.6630 N   0  0  0  0  0  0  0  0  0  0  0  0
    1.7580   18.4790    7.8380 C   0  0  0  0  0  0  0  0  0  0  0  0
    0.6490   17.9310    8.6510 C   0  0  0  0  0  0  0  0  0  0  0  0
    0.3860   18.5670    9.8010 C   0  0  0  0  0  0  0  0  0  0  0  0
    1.5440   19.9010    9.9080 S   0  0  0  0  0  0  0  0  0  0  0  0
    2.3940   19.6000    8.3840 C   0  0  0  0  0  0  0  0  0  0  0  0
    4.5650   26.0790    6.7730 S   0  0  0  0  0  0  0  0  0  0  0  0
    0.0120   31.4090    5.7810 C   0  0  0  0  0  0  0  0  0  0  0  0
   -1.6370   33.9650    7.3060 H   0  0  0  0  0  0  0  0  0  0  0  0
    0.5430   34.1510    8.4730 H   0  0  0  0  0  0  0  0  0  0  0  0
    2.3840   32.5850    7.9190 H   0  0  0  0  0  0  0  0  0  0  0  0
    2.9510   30.8520    5.3930 H   0  0  0  0  0  0  0  0  0  0  0  0
    4.0590   28.8660    5.7610 H   0  0  0  0  0  0  0  0  0  0  0  0
    2.7010   25.4740    9.7070 H   0  0  0  0  0  0  0  0  0  0  0  0
    4.5200   23.5590    9.5820 H   0  0  0  0  0  0  0  0  0  0  0  0
    5.5810   23.5650    8.1560 H   0  0  0  0  0  0  0  0  0  0  0  0
    3.6970   22.7870    6.7510 H   0  0  0  0  0  0  0  0  0  0  0  0
    2.6360   22.7820    8.1770 H   0  0  0  0  0  0  0  0  0  0  0  0
    4.9340   21.1870    8.7730 H   0  0  0  0  0  0  0  0  0  0  0  0
    3.5110   18.1440    5.0530 H   0  0  0  0  0  0  0  0  0  0  0  0
    0.0830   17.0680    8.3350 H   0  0  0  0  0  0  0  0  0  0  0  0
   -0.3790   18.3150   10.5200 H   0  0  0  0  0  0  0  0  0  0  0  0
   -0.1360   30.6450    5.0310 H   0  0  0  0  0  0  0  0  0  0  0  0
  1  2  1  0  0  0  0
  2  3  2  0  0  0  0
  3 29  1  0  0  0  0
  3  4  1  0  0  0  0
  4 30  1  0  0  0  0
  4  5  2  0  0  0  0
  5 31  1  0  0  0  0
  5  6  1  0  0  0  0
  6  7  1  0  0  0  0
  7 32  1  0  0  0  0
  7  8  1  0  0  0  0
  8  9  2  0  0  0  0
  8 10  1  0  0  0  0
 10 33  1  0  0  0  0
 10 11  1  0  0  0  0
 11 12  2  0  0  0  0
 12 13  1  0  0  0  0
 13 34  1  0  0  0  0
 13 14  2  0  0  0  0
 14 15  1  0  0  0  0
 15 35  1  0  0  0  0
 15 36  1  0  0  0  0
 15 16  1  0  0  0  0
 16 37  1  0  0  0  0
 16 38  1  0  0  0  0
 16 17  1  0  0  0  0
 17 39  1  0  0  0  0
 17 18  1  0  0  0  0
 18 19  1  0  0  0  0
 19 20  2  0  0  0  0
 20 40  1  0  0  0  0
 20 21  1  0  0  0  0
 21 22  2  0  0  0  0
 22 23  1  0  0  0  0
 23 41  1  0  0  0  0
 23 24  2  0  0  0  0
 24 42  1  0  0  0  0
 24 25  1  0  0  0  0
 25 26  1  0  0  0  0
 26 18  2  0  0  0  0
 26 22  1  0  0  0  0
 14 27  1  0  0  0  0
 27 11  1  0  0  0  0
  6 28  2  0  0  0  0
 28  2  1  0  0  0  0
 28 43  1  0  0  0  0
M  END
>  <LOGBIO>
6.9000

>  <PRED_LOGBIO>
6.4100

>  <XV_RES>
1.8020

>  <WHL_TMPL>
5

>  <ANCH>
15-17;18-17

$$$$
ROW73
  -MTS-   01071500253D 0   0.00000     0.00000     0

 37 39  0  0  0  0  0  0  0  0999 V2000
   -1.4200   31.9080   10.5390 O   0  0  0  0  0  0  0  0  0  0  0  0
   -1.7100   31.7950    9.1440 S   0  0  0  0  0  0  0  0  0  0  0  0
   -2.9050   31.0290    8.9660 O   0  0  0  0  0  0  0  0  0  0  0  0
   -1.9330   33.3910    8.4630 N   0  0  0  0  0  0  0  0  0  0  0  0
   -2.8510   33.5070    7.3200 C   0  0  0  0  0  0  0  0  0  0  0  0
   -3.6600   34.8110    7.1930 C   0  0  0  0  0  0  0  0  0  0  0  0
   -2.7850   36.0040    6.7650 C   0  0  0  0  0  0  0  0  0  0  0  0
   -1.9010   36.5310    7.8150 N   0  0  0  0  0  0  0  0  0  0  0  0
   -0.7720   35.6590    8.1680 C   0  0  0  0  0  0  0  0  0  0  0  0
   -1.1860   34.4930    9.0860 C   0  0  0  0  0  0  0  0  0  0  0  0
   -0.3110   30.9550    8.2930 C   0  0  0  0  0  0  0  0  0  0  0  0
    0.5160   31.6780    7.4250 C   0  0  0  0  0  0  0  0  0  0  0  0
    1.5800   31.0390    6.7780 C   0  0  0  0  0  0  0  0  0  0  0  0
    1.8170   29.6770    6.9980 C   0  0  0  0  0  0  0  0  0  0  0  0
    0.9900   28.9540    7.8650 C   0  0  0  0  0  0  0  0  0  0  0  0
    1.2050   27.5910    8.1040 C   0  0  0  0  0  0  0  0  0  0  0  0
    0.4060   26.9100    8.9370 N   0  0  0  0  0  0  0  0  0  0  0  0
   -0.6210   27.4900    9.5730 C   0  0  0  0  0  0  0  0  0  0  0  0
   -0.8890   28.8500    9.3770 C   0  0  0  0  0  0  0  0  0  0  0  0
   -0.0740   29.5930    8.5130 C   0  0  0  0  0  0  0  0  0  0  0  0
   -2.2790   33.3670    6.4060 H   0  0  0  0  0  0  0  0  0  0  0  0
   -3.5490   32.6730    7.3570 H   0  0  0  0  0  0  0  0  0  0  0  0
   -4.1370   35.0370    8.1450 H   0  0  0  0  0  0  0  0  0  0  0  0
   -4.4600   34.6720    6.4680 H   0  0  0  0  0  0  0  0  0  0  0  0
   -2.1800   35.7080    5.9110 H   0  0  0  0  0  0  0  0  0  0  0  0
   -3.4300   36.8060    6.4130 H   0  0  0  0  0  0  0  0  0  0  0  0
   -1.5420   37.4270    7.5200 H   0  0  0  0  0  0  0  0  0  0  0  0
   -0.3250   35.2610    7.2600 H   0  0  0  0  0  0  0  0  0  0  0  0
   -0.0010   36.2480    8.6610 H   0  0  0  0  0  0  0  0  0  0  0  0
   -1.7810   34.8930    9.9040 H   0  0  0  0  0  0  0  0  0  0  0  0
   -0.2900   34.0830    9.5470 H   0  0  0  0  0  0  0  0  0  0  0  0
    0.3330   32.7290    7.2550 H   0  0  0  0  0  0  0  0  0  0  0  0
    2.2180   31.5970    6.1080 H   0  0  0  0  0  0  0  0  0  0  0  0
    2.6380   29.1850    6.4980 H   0  0  0  0  0  0  0  0  0  0  0  0
    2.0220   27.0840    7.6120 H   0  0  0  0  0  0  0  0  0  0  0  0
   -1.2430   26.9070   10.2370 H   0  0  0  0  0  0  0  0  0  0  0  0
   -1.7150   29.3220    9.8870 H   0  0  0  0  0  0  0  0  0  0  0  0
  1  2  2  0  0  0  0
  2  3  2  0  0  0  0
  2  4  1  0  0  0  0
  4  5  1  0  0  0  0
  5 21  1  0  0  0  0
  5 22  1  0  0  0  0
  5  6  1  0  0  0  0
  6 23  1  0  0  0  0
  6 24  1  0  0  0  0
  6  7  1  0  0  0  0
  7 25  1  0  0  0  0
  7 26  1  0  0  0  0
  7  8  1  0  0  0  0
  8 27  1  0  0  0  0
  8  9  1  0  0  0  0
  9 28  1  0  0  0  0
  9 29  1  0  0  0  0
  9 10  1  0  0  0  0
 10  4  1  0  0  0  0
 10 30  1  0  0  0  0
 10 31  1  0  0  0  0
  2 11  1  0  0  0  0
 11 12  2  0  0  0  0
 12 32  1  0  0  0  0
 12 13  1  0  0  0  0
 13 33  1  0  0  0  0
 13 14  2  0  0  0  0
 14 34  1  0  0  0  0
 14 15  1  0  0  0  0
 15 16  1  0  0  0  0
 16 35  1  0  0  0  0
 16 17  2  0  0  0  0
 17 18  1  0  0  0  0
 18 36  1  0  0  0  0
 18 19  2  0  0  0  0
 19 37  1  0  0  0  0
 19 20  1  0  0  0  0
 20 11  1  0  0  0  0
 20 15  2  0  0  0  0
M  END
>  <LOGBIO>
5.1000

>  <PRED_LOGBIO>
5.4300

>  <XV_RES>
-1.2550

>  <WHL_TMPL>
49

>  <ANCH>
5-16;37-35

$$$$
ROW74
  -MTS-   01071500253D 0   0.00000     0.00000     0

 59 63  0  0  0  0  0  0  0  0999 V2000
   -6.8400   38.2330   17.4530 C   0  0  0  0  0  0  0  0  0  0  0  0
   -5.9470   38.1910   16.2170 C   0  0  0  0  0  0  0  0  0  0  0  0
   -5.7090   39.5230   15.7560 O   0  0  0  0  0  0  0  0  0  0  0  0
   -6.6380   37.3870   15.1160 C   0  0  0  0  0  0  0  0  0  0  0  0
   -5.7770   37.3470   13.9250 N   0  0  0  0  0  0  0  0  0  0  0  0
   -4.8280   36.4000   13.6470 C   0  0  0  0  0  0  0  0  0  0  0  0
   -4.2420   36.6860   12.4760 C   0  0  0  0  0  0  0  0  0  0  0  0
   -4.8700   37.9230   11.9590 C   0  0  0  0  0  0  0  0  0  0  0  0
   -5.7820   38.3020   12.8350 N   0  0  0  0  0  0  0  0  0  0  0  0
   -3.1660   35.9100   11.8210 C   0  0  0  0  0  0  0  0  0  0  0  0
   -1.9280   36.5030   11.5470 C   0  0  0  0  0  0  0  0  0  0  0  0
   -0.9520   35.8030   10.9540 N   0  0  0  0  0  0  0  0  0  0  0  0
   -1.1180   34.5200   10.6020 C   0  0  0  0  0  0  0  0  0  0  0  0
   -0.0680   33.8270    9.9830 N   0  0  0  0  0  0  0  0  0  0  0  0
   -2.3320   33.8680   10.8470 C   0  0  0  0  0  0  0  0  0  0  0  0
   -2.6340   32.4600   10.5050 C   0  0  0  0  0  0  0  0  0  0  0  0
   -3.8610   32.0270   10.8260 C   0  0  0  0  0  0  0  0  0  0  0  0
   -4.6910   33.3960   11.5810 S   0  0  0  0  0  0  0  0  0  0  0  0
   -3.3730   34.5710   11.4650 C   0  0  0  0  0  0  0  0  0  0  0  0
   -1.6400   31.5820    9.8480 C   0  0  0  0  0  0  0  0  0  0  0  0
   -1.9240   31.0150    8.5990 C   0  0  0  0  0  0  0  0  0  0  0  0
   -0.9840   30.1850    7.9780 C   0  0  0  0  0  0  0  0  0  0  0  0
    0.2400   29.9200    8.6040 C   0  0  0  0  0  0  0  0  0  0  0  0
    1.1900   29.0810    7.9760 N   0  0  0  0  0  0  0  0  0  0  0  0
    2.0950   29.5990    7.1650 C   0  0  0  0  0  0  0  0  0  0  0  0
    2.0270   30.7740    6.7920 O   0  0  0  0  0  0  0  0  0  0  0  0
    3.0820   28.7970    6.7880 N   0  0  0  0  0  0  0  0  0  0  0  0
    4.0910   29.2770    5.9200 C   0  0  0  0  0  0  0  0  0  0  0  0
    3.9360   29.1590    4.5340 C   0  0  0  0  0  0  0  0  0  0  0  0
    4.9350   29.6340    3.6750 C   0  0  0  0  0  0  0  0  0  0  0  0
    6.0880   30.2260    4.2020 C   0  0  0  0  0  0  0  0  0  0  0  0
    6.2430   30.3440    5.5890 C   0  0  0  0  0  0  0  0  0  0  0  0
    7.3550   30.9160    6.0970 F   0  0  0  0  0  0  0  0  0  0  0  0
    5.2450   29.8700    6.4470 C   0  0  0  0  0  0  0  0  0  0  0  0
    0.5240   30.4870    9.8530 C   0  0  0  0  0  0  0  0  0  0  0  0
   -0.4160   31.3170   10.4750 C   0  0  0  0  0  0  0  0  0  0  0  0
   -7.7880   38.7040   17.2010 H   0  0  0  0  0  0  0  0  0  0  0  0
   -6.3480   38.8050   18.2370 H   0  0  0  0  0  0  0  0  0  0  0  0
   -7.0210   37.2190   17.8040 H   0  0  0  0  0  0  0  0  0  0  0  0
   -4.9990   37.7200   16.4700 H   0  0  0  0  0  0  0  0  0  0  0  0
   -5.2700   40.0540   16.4390 H   0  0  0  0  0  0  0  0  0  0  0  0
   -6.8190   36.3730   15.4670 H   0  0  0  0  0  0  0  0  0  0  0  0
   -7.5850   37.8580   14.8640 H   0  0  0  0  0  0  0  0  0  0  0  0
   -4.5880   35.5540   14.2740 H   0  0  0  0  0  0  0  0  0  0  0  0
   -4.6270   38.4230   11.0340 H   0  0  0  0  0  0  0  0  0  0  0  0
   -1.7580   37.5350   11.8170 H   0  0  0  0  0  0  0  0  0  0  0  0
    0.6040   33.3240   10.5440 H   0  0  0  0  0  0  0  0  0  0  0  0
    0.0150   33.8310    8.9770 H   0  0  0  0  0  0  0  0  0  0  0  0
   -4.2640   31.0390   10.6580 H   0  0  0  0  0  0  0  0  0  0  0  0
   -2.8680   31.2190    8.1160 H   0  0  0  0  0  0  0  0  0  0  0  0
   -1.2030   29.7480    7.0150 H   0  0  0  0  0  0  0  0  0  0  0  0
    1.1760   28.0860    8.1480 H   0  0  0  0  0  0  0  0  0  0  0  0
    3.1130   27.8440    7.1210 H   0  0  0  0  0  0  0  0  0  0  0  0
    3.0460   28.7020    4.1270 H   0  0  0  0  0  0  0  0  0  0  0  0
    4.8150   29.5430    2.6050 H   0  0  0  0  0  0  0  0  0  0  0  0
    6.8580   30.5930    3.5400 H   0  0  0  0  0  0  0  0  0  0  0  0
    5.3640   29.9600    7.5170 H   0  0  0  0  0  0  0  0  0  0  0  0
    1.4680   30.2830   10.3360 H   0  0  0  0  0  0  0  0  0  0  0  0
   -0.1980   31.7540   11.4380 H   0  0  0  0  0  0  0  0  0  0  0  0
  1 37  1  0  0  0  0
  1 38  1  0  0  0  0
  1 39  1  0  0  0  0
  1  2  1  0  0  0  0
  2 40  1  0  0  0  0
  2  3  1  0  0  0  0
  3 41  1  0  0  0  0
  2  4  1  0  0  0  0
  4 42  1  0  0  0  0
  4 43  1  0  0  0  0
  4  5  1  0  0  0  0
  5  6  1  0  0  0  0
  6 44  1  0  0  0  0
  6  7  2  0  0  0  0
  7  8  1  0  0  0  0
  8 45  1  0  0  0  0
  8  9  2  0  0  0  0
  9  5  1  0  0  0  0
  7 10  1  0  0  0  0
 10 11  2  0  0  0  0
 11 46  1  0  0  0  0
 11 12  1  0  0  0  0
 12 13  2  0  0  0  0
 13 14  1  0  0  0  0
 14 47  1  0  0  0  0
 14 48  1  0  0  0  0
 13 15  1  0  0  0  0
 15 16  1  0  0  0  0
 16 17  2  0  0  0  0
 17 49  1  0  0  0  0
 17 18  1  0  0  0  0
 18 19  1  0  0  0  0
 19 10  1  0  0  0  0
 19 15  2  0  0  0  0
 16 20  1  0  0  0  0
 20 21  2  0  0  0  0
 21 50  1  0  0  0  0
 21 22  1  0  0  0  0
 22 51  1  0  0  0  0
 22 23  2  0  0  0  0
 23 24  1  0  0  0  0
 24 52  1  0  0  0  0
 24 25  1  0  0  0  0
 25 26  2  0  0  0  0
 25 27  1  0  0  0  0
 27 53  1  0  0  0  0
 27 28  1  0  0  0  0
 28 29  2  0  0  0  0
 29 54  1  0  0  0  0
 29 30  1  0  0  0  0
 30 55  1  0  0  0  0
 30 31  2  0  0  0  0
 31 56  1  0  0  0  0
 31 32  1  0  0  0  0
 32 33  1  0  0  0  0
 32 34  2  0  0  0  0
 34 28  1  0  0  0  0
 34 57  1  0  0  0  0
 23 35  1  0  0  0  0
 35 58  1  0  0  0  0
 35 36  2  0  0  0  0
 36 20  1  0  0  0  0
 36 59  1  0  0  0  0
M  END
>  <LOGBIO>
5.8000

>  <PRED_LOGBIO>
5.6800

>  <XV_RES>
0.2450

>  <WHL_TMPL>
5

>  <ANCH>
5-18;41-42

$$$$
ROW75
  -MTS-   01071500253D 0   0.00000     0.00000     0

 59 63  0  0  0  0  0  0  0  0999 V2000
   10.9400   25.9620   -2.7380 C   0  0  0  0  0  0  0  0  0  0  0  0
    9.5530   25.4760   -2.7430 N   0  0  0  0  0  0  0  0  0  0  0  0
    9.0660   25.4000   -4.1280 C   0  0  0  0  0  0  0  0  0  0  0  0
    8.7060   26.4000   -1.9760 C   0  0  0  0  0  0  0  0  0  0  0  0
    9.2130   26.4800   -0.5370 C   0  0  0  0  0  0  0  0  0  0  0  0
    8.3320   27.4410    0.2610 C   0  0  0  0  0  0  0  0  0  0  0  0
    8.8060   27.5150    1.6080 O   0  0  0  0  0  0  0  0  0  0  0  0
    8.1380   28.3330    2.4800 C   0  0  0  0  0  0  0  0  0  0  0  0
    8.5250   29.6710    2.6200 C   0  0  0  0  0  0  0  0  0  0  0  0
    7.8420   30.5080    3.5110 C   0  0  0  0  0  0  0  0  0  0  0  0
    8.0230   31.9320    3.8610 C   0  0  0  0  0  0  0  0  0  0  0  0
    8.8790   32.6710    3.3770 O   0  0  0  0  0  0  0  0  0  0  0  0
    7.1260   32.2990    4.7720 N   0  0  0  0  0  0  0  0  0  0  0  0
    6.2710   31.1520    5.1090 C   0  0  0  0  0  0  0  0  0  0  0  0
    6.7740   30.0060    4.2640 C   0  0  0  0  0  0  0  0  0  0  0  0
    6.3870   28.6670    4.1240 C   0  0  0  0  0  0  0  0  0  0  0  0
    7.0700   27.8310    3.2330 C   0  0  0  0  0  0  0  0  0  0  0  0
    5.2580   28.1360    4.9200 C   0  0  0  0  0  0  0  0  0  0  0  0
    4.1310   27.6140    4.2730 C   0  0  0  0  0  0  0  0  0  0  0  0
    3.0630   27.1110    5.0250 C   0  0  0  0  0  0  0  0  0  0  0  0
    3.1210   27.1320    6.4240 C   0  0  0  0  0  0  0  0  0  0  0  0
    2.0410   26.6250    7.1840 N   0  0  0  0  0  0  0  0  0  0  0  0
    1.0160   27.4540    7.5570 C   0  0  0  0  0  0  0  0  0  0  0  0
   -0.1090   27.0680    8.2830 O   0  0  0  0  0  0  0  0  0  0  0  0
   -0.9050   28.1980    8.4540 C   0  0  0  0  0  0  0  0  0  0  0  0
   -2.1330   28.4170    9.0900 C   0  0  0  0  0  0  0  0  0  0  0  0
   -2.7000   29.6970    9.0960 C   0  0  0  0  0  0  0  0  0  0  0  0
   -2.0390   30.7580    8.4660 C   0  0  0  0  0  0  0  0  0  0  0  0
   -0.8110   30.5390    7.8300 C   0  0  0  0  0  0  0  0  0  0  0  0
   -0.2440   29.2590    7.8240 C   0  0  0  0  0  0  0  0  0  0  0  0
    0.9410   28.7430    7.2850 N   0  0  0  0  0  0  0  0  0  0  0  0
    4.2470   27.6550    7.0700 C   0  0  0  0  0  0  0  0  0  0  0  0
    5.3160   28.1570    6.3180 C   0  0  0  0  0  0  0  0  0  0  0  0
   10.9800   26.9510   -3.1910 H   0  0  0  0  0  0  0  0  0  0  0  0
   11.5670   25.2780   -3.3060 H   0  0  0  0  0  0  0  0  0  0  0  0
   11.3010   26.0190   -1.7130 H   0  0  0  0  0  0  0  0  0  0  0  0
    9.1060   26.3880   -4.5810 H   0  0  0  0  0  0  0  0  0  0  0  0
    9.6930   24.7150   -4.6960 H   0  0  0  0  0  0  0  0  0  0  0  0
    8.0400   25.0390   -4.1320 H   0  0  0  0  0  0  0  0  0  0  0  0
    8.7460   27.3890   -2.4290 H   0  0  0  0  0  0  0  0  0  0  0  0
    7.6800   26.0400   -1.9800 H   0  0  0  0  0  0  0  0  0  0  0  0
    9.1730   25.4910   -0.0840 H   0  0  0  0  0  0  0  0  0  0  0  0
   10.2390   26.8400   -0.5330 H   0  0  0  0  0  0  0  0  0  0  0  0
    8.3720   28.4290   -0.1920 H   0  0  0  0  0  0  0  0  0  0  0  0
    7.3060   27.0810    0.2570 H   0  0  0  0  0  0  0  0  0  0  0  0
    9.3490   30.0590    2.0390 H   0  0  0  0  0  0  0  0  0  0  0  0
    7.0450   33.2240    5.1710 H   0  0  0  0  0  0  0  0  0  0  0  0
    5.2430   31.3770    4.8340 H   0  0  0  0  0  0  0  0  0  0  0  0
    6.3990   30.9050    6.1610 H   0  0  0  0  0  0  0  0  0  0  0  0
    6.7720   26.7990    3.1250 H   0  0  0  0  0  0  0  0  0  0  0  0
    4.0870   27.5980    3.1940 H   0  0  0  0  0  0  0  0  0  0  0  0
    2.1940   26.7080    4.5270 H   0  0  0  0  0  0  0  0  0  0  0  0
    2.0250   25.6510    7.4520 H   0  0  0  0  0  0  0  0  0  0  0  0
   -2.6420   27.5980    9.5760 H   0  0  0  0  0  0  0  0  0  0  0  0
   -3.6470   29.8660    9.5870 H   0  0  0  0  0  0  0  0  0  0  0  0
   -2.4760   31.7450    8.4700 H   0  0  0  0  0  0  0  0  0  0  0  0
   -0.3010   31.3580    7.3440 H   0  0  0  0  0  0  0  0  0  0  0  0
    4.2920   27.6710    8.1490 H   0  0  0  0  0  0  0  0  0  0  0  0
    6.1850   28.5610    6.8170 H   0  0  0  0  0  0  0  0  0  0  0  0
  1 34  1  0  0  0  0
  1 35  1  0  0  0  0
  1 36  1  0  0  0  0
  1  2  1  0  0  0  0
  2  3  1  0  0  0  0
  3 37  1  0  0  0  0
  3 38  1  0  0  0  0
  3 39  1  0  0  0  0
  2  4  1  0  0  0  0
  4 40  1  0  0  0  0
  4 41  1  0  0  0  0
  4  5  1  0  0  0  0
  5 42  1  0  0  0  0
  5 43  1  0  0  0  0
  5  6  1  0  0  0  0
  6 44  1  0  0  0  0
  6 45  1  0  0  0  0
  6  7  1  0  0  0  0
  7  8  1  0  0  0  0
  8  9  2  0  0  0  0
  9 46  1  0  0  0  0
  9 10  1  0  0  0  0
 10 11  1  0  0  0  0
 11 12  2  0  0  0  0
 11 13  1  0  0  0  0
 13 47  1  0  0  0  0
 13 14  1  0  0  0  0
 14 48  1  0  0  0  0
 14 49  1  0  0  0  0
 14 15  1  0  0  0  0
 15 10  2  0  0  0  0
 15 16  1  0  0  0  0
 16 17  2  0  0  0  0
 17  8  1  0  0  0  0
 17 50  1  0  0  0  0
 16 18  1  0  0  0  0
 18 19  2  0  0  0  0
 19 51  1  0  0  0  0
 19 20  1  0  0  0  0
 20 52  1  0  0  0  0
 20 21  2  0  0  0  0
 21 22  1  0  0  0  0
 22 53  1  0  0  0  0
 22 23  1  0  0  0  0
 23 24  1  0  0  0  0
 24 25  1  0  0  0  0
 25 26  2  0  0  0  0
 26 54  1  0  0  0  0
 26 27  1  0  0  0  0
 27 55  1  0  0  0  0
 27 28  2  0  0  0  0
 28 56  1  0  0  0  0
 28 29  1  0  0  0  0
 29 57  1  0  0  0  0
 29 30  2  0  0  0  0
 30 25  1  0  0  0  0
 30 31  1  0  0  0  0
 31 23  2  0  0  0  0
 21 32  1  0  0  0  0
 32 58  1  0  0  0  0
 32 33  2  0  0  0  0
 33 18  1  0  0  0  0
 33 59  1  0  0  0  0
M  END
>  <LOGBIO>
5.8000

>  <PRED_LOGBIO>
5.6500

>  <XV_RES>
-0.0730

>  <WHL_TMPL>
56

>  <ANCH>
7-8;54-55

$$$$
ROW76
  -MTS-   01071500253D 0   0.00000     0.00000     0

 34 36  0  0  0  0  0  0  0  0999 V2000
   -3.5600   25.0900   13.5470 Cl  0  0  0  0  0  0  0  0  0  0  0  0
   -2.9140   26.3880   12.5850 C   0  0  0  0  0  0  0  0  0  0  0  0
   -1.6450   26.9050   12.8680 C   0  0  0  0  0  0  0  0  0  0  0  0
   -1.1260   27.9500   12.0940 C   0  0  0  0  0  0  0  0  0  0  0  0
   -1.8760   28.4770   11.0370 C   0  0  0  0  0  0  0  0  0  0  0  0
   -1.3160   29.6040   10.2020 C   0  0  0  0  0  0  0  0  0  0  0  0
   -0.5660   29.0470    9.0670 N   0  0  0  0  0  0  0  0  0  0  0  0
    0.1030   29.8830    8.2120 C   0  0  0  0  0  0  0  0  0  0  0  0
    1.1800   29.7350    7.4290 C   0  0  0  0  0  0  0  0  0  0  0  0
    2.0330   28.6920    7.1800 N   0  0  0  0  0  0  0  0  0  0  0  0
    3.2700   28.9280    6.5360 C   0  0  0  0  0  0  0  0  0  0  0  0
    4.4170   29.2190    7.2850 C   0  0  0  0  0  0  0  0  0  0  0  0
    5.6300   29.4490    6.6250 C   0  0  0  0  0  0  0  0  0  0  0  0
    5.6870   29.3880    5.2870 N   0  0  0  0  0  0  0  0  0  0  0  0
    4.6100   29.1120    4.5390 C   0  0  0  0  0  0  0  0  0  0  0  0
    3.3670   28.8730    5.1400 C   0  0  0  0  0  0  0  0  0  0  0  0
    1.1000   31.1290    6.9360 C   0  0  0  0  0  0  0  0  0  0  0  0
    1.7380   31.8350    6.1570 O   0  0  0  0  0  0  0  0  0  0  0  0
   -0.0900   31.2910    7.8000 C   0  0  0  0  0  0  0  0  0  0  0  0
   -0.8850   32.1930    8.0610 O   0  0  0  0  0  0  0  0  0  0  0  0
   -3.1460   27.9600   10.7530 C   0  0  0  0  0  0  0  0  0  0  0  0
   -3.6650   26.9160   11.5270 C   0  0  0  0  0  0  0  0  0  0  0  0
   -5.2430   26.2730   11.1750 Cl  0  0  0  0  0  0  0  0  0  0  0  0
   -1.0660   26.4990   13.6840 H   0  0  0  0  0  0  0  0  0  0  0  0
   -0.1460   28.3490   12.3130 H   0  0  0  0  0  0  0  0  0  0  0  0
   -0.6520   30.2120   10.8120 H   0  0  0  0  0  0  0  0  0  0  0  0
   -2.1320   30.2200    9.8300 H   0  0  0  0  0  0  0  0  0  0  0  0
   -0.5440   28.0480    8.9180 H   0  0  0  0  0  0  0  0  0  0  0  0
    1.7780   27.7550    7.4560 H   0  0  0  0  0  0  0  0  0  0  0  0
    4.3660   29.2660    8.3630 H   0  0  0  0  0  0  0  0  0  0  0  0
    6.5200   29.6740    7.1940 H   0  0  0  0  0  0  0  0  0  0  0  0
    4.7010   29.0740    3.4640 H   0  0  0  0  0  0  0  0  0  0  0  0
    2.4990   28.6510    4.5380 H   0  0  0  0  0  0  0  0  0  0  0  0
   -3.7250   28.3670    9.9370 H   0  0  0  0  0  0  0  0  0  0  0  0
  1  2  1  0  0  0  0
  2  3  2  0  0  0  0
  3 24  1  0  0  0  0
  3  4  1  0  0  0  0
  4 25  1  0  0  0  0
  4  5  2  0  0  0  0
  5  6  1  0  0  0  0
  6 26  1  0  0  0  0
  6 27  1  0  0  0  0
  6  7  1  0  0  0  0
  7 28  1  0  0  0  0
  7  8  1  0  0  0  0
  8  9  2  0  0  0  0
  9 10  1  0  0  0  0
 10 29  1  0  0  0  0
 10 11  1  0  0  0  0
 11 12  2  0  0  0  0
 12 30  1  0  0  0  0
 12 13  1  0  0  0  0
 13 31  1  0  0  0  0
 13 14  2  0  0  0  0
 14 15  1  0  0  0  0
 15 32  1  0  0  0  0
 15 16  2  0  0  0  0
 16 11  1  0  0  0  0
 16 33  1  0  0  0  0
  9 17  1  0  0  0  0
 17 18  2  0  0  0  0
 17 19  1  0  0  0  0
 19  8  1  0  0  0  0
 19 20  2  0  0  0  0
  5 21  1  0  0  0  0
 21 34  1  0  0  0  0
 21 22  2  0  0  0  0
 22  2  1  0  0  0  0
 22 23  1  0  0  0  0
M  END
>  <LOGBIO>
7.1000

>  <PRED_LOGBIO>
6.7100

>  <XV_RES>
0.8000

>  <WHL_TMPL>
54

>  <ANCH>
21-27;13-11

$$$$
ROW77
  -MTS-   01071500253D 0   0.00000     0.00000     0

 25 28  0  0  0  0  0  0  0  0999 V2000
    2.6430   29.2700    8.1740 O   0  0  0  0  0  0  0  0  0  0  0  0
    1.3290   28.9280    7.9880 C   0  0  0  0  0  0  0  0  0  0  0  0
    0.8850   28.5140    6.7270 C   0  0  0  0  0  0  0  0  0  0  0  0
    1.7830   28.4480    5.6550 C   0  0  0  0  0  0  0  0  0  0  0  0
    1.3390   28.0340    4.3940 C   0  0  0  0  0  0  0  0  0  0  0  0
   -0.0030   27.6850    4.2050 C   0  0  0  0  0  0  0  0  0  0  0  0
   -0.9020   27.7500    5.2760 C   0  0  0  0  0  0  0  0  0  0  0  0
   -0.4570   28.1650    6.5380 C   0  0  0  0  0  0  0  0  0  0  0  0
   -1.3560   28.2300    7.6100 C   0  0  0  0  0  0  0  0  0  0  0  0
   -2.7220   27.9550    7.7360 N   0  0  0  0  0  0  0  0  0  0  0  0
   -3.1040   28.1610    8.9090 N   0  0  0  0  0  0  0  0  0  0  0  0
   -2.0370   28.5990    9.7020 C   0  0  0  0  0  0  0  0  0  0  0  0
   -1.7330   28.9940   11.0120 C   0  0  0  0  0  0  0  0  0  0  0  0
   -0.4180   29.3660   11.3200 C   0  0  0  0  0  0  0  0  0  0  0  0
    0.6310   29.3710   10.3930 C   0  0  0  0  0  0  0  0  0  0  0  0
    0.4310   28.9940    9.0600 C   0  0  0  0  0  0  0  0  0  0  0  0
   -0.9110   28.6450    8.8710 C   0  0  0  0  0  0  0  0  0  0  0  0
    3.1690   28.4980    8.4350 H   0  0  0  0  0  0  0  0  0  0  0  0
    2.8190   28.7170    5.8020 H   0  0  0  0  0  0  0  0  0  0  0  0
    2.0320   27.9830    3.5670 H   0  0  0  0  0  0  0  0  0  0  0  0
   -0.3460   27.3650    3.2320 H   0  0  0  0  0  0  0  0  0  0  0  0
   -1.9370   27.4810    5.1300 H   0  0  0  0  0  0  0  0  0  0  0  0
   -2.5000   29.0110   11.7720 H   0  0  0  0  0  0  0  0  0  0  0  0
   -0.2010   29.6680   12.3340 H   0  0  0  0  0  0  0  0  0  0  0  0
    1.6170   29.6730   10.7140 H   0  0  0  0  0  0  0  0  0  0  0  0
  1 18  1  0  0  0  0
  1  2  1  0  0  0  0
  2  3  2  0  0  0  0
  3  4  1  0  0  0  0
  4 19  1  0  0  0  0
  4  5  2  0  0  0  0
  5 20  1  0  0  0  0
  5  6  1  0  0  0  0
  6 21  1  0  0  0  0
  6  7  2  0  0  0  0
  7 22  1  0  0  0  0
  7  8  1  0  0  0  0
  8  3  1  0  0  0  0
  8  9  2  0  0  0  0
  9 10  1  0  0  0  0
 10 11  2  0  0  0  0
 11 12  1  0  0  0  0
 12 13  2  0  0  0  0
 13 23  1  0  0  0  0
 13 14  1  0  0  0  0
 14 24  1  0  0  0  0
 14 15  2  0  0  0  0
 15 25  1  0  0  0  0
 15 16  1  0  0  0  0
 16  2  1  0  0  0  0
 16 17  2  0  0  0  0
 17  9  1  0  0  0  0
 17 12  1  0  0  0  0
M  END
>  <LOGBIO>
6.3000

>  <PRED_LOGBIO>
6.3600

>  <XV_RES>
0.0580

>  <WHL_TMPL>
1

>  <ANCH>
20-21;17-25

$$$$
ROW78
  -MTS-   01071500253D 0   0.00000     0.00000     0

 43 46  0  0  0  0  0  0  0  0999 V2000
    0.2970   35.1720    4.5680 C   0  0  0  0  0  0  0  0  0  0  0  0
    1.0840   34.2680    3.7890 O   0  0  0  0  0  0  0  0  0  0  0  0
    2.1700   33.6830    4.3840 C   0  0  0  0  0  0  0  0  0  0  0  0
    3.4220   34.3070    4.3220 C   0  0  0  0  0  0  0  0  0  0  0  0
    4.5330   33.7100    4.9310 C   0  0  0  0  0  0  0  0  0  0  0  0
    4.3910   32.4900    5.6020 C   0  0  0  0  0  0  0  0  0  0  0  0
    3.1390   31.8660    5.6640 C   0  0  0  0  0  0  0  0  0  0  0  0
    2.9870   30.5500    6.3880 C   0  0  0  0  0  0  0  0  0  0  0  0
    3.2170   29.4440    5.4480 N   0  0  0  0  0  0  0  0  0  0  0  0
    3.1340   28.1850    5.8690 C   0  0  0  0  0  0  0  0  0  0  0  0
    2.8640   27.9460    7.0450 O   0  0  0  0  0  0  0  0  0  0  0  0
    3.3650   27.0710    4.9220 C   0  0  0  0  0  0  0  0  0  0  0  0
    4.5180   26.4260    4.6950 C   0  0  0  0  0  0  0  0  0  0  0  0
    4.4590   25.3450    3.6860 C   0  0  0  0  0  0  0  0  0  0  0  0
    5.4150   24.3770    3.1020 C   0  0  0  0  0  0  0  0  0  0  0  0
    4.7530   23.6470    2.2230 N   0  0  0  0  0  0  0  0  0  0  0  0
    3.3770   24.1050    2.2080 N   0  0  0  0  0  0  0  0  0  0  0  0
    3.2680   25.1290    3.1120 C   0  0  0  0  0  0  0  0  0  0  0  0
    2.1780   26.3120    3.8510 S   0  0  0  0  0  0  0  0  0  0  0  0
    6.8500   24.2520    3.4400 C   0  0  0  0  0  0  0  0  0  0  0  0
    7.2360   23.9550    4.7520 C   0  0  0  0  0  0  0  0  0  0  0  0
    8.5940   23.8360    5.0720 C   0  0  0  0  0  0  0  0  0  0  0  0
    9.5650   24.0140    4.0800 C   0  0  0  0  0  0  0  0  0  0  0  0
    9.1790   24.3110    2.7670 C   0  0  0  0  0  0  0  0  0  0  0  0
    7.8210   24.4300    2.4470 C   0  0  0  0  0  0  0  0  0  0  0  0
    2.0290   32.4630    5.0560 C   0  0  0  0  0  0  0  0  0  0  0  0
    0.9180   36.0020    4.8980 H   0  0  0  0  0  0  0  0  0  0  0  0
   -0.5240   35.5520    3.9630 H   0  0  0  0  0  0  0  0  0  0  0  0
   -0.1030   34.6510    5.4350 H   0  0  0  0  0  0  0  0  0  0  0  0
    3.5310   35.2480    3.8040 H   0  0  0  0  0  0  0  0  0  0  0  0
    5.4980   34.1910    4.8820 H   0  0  0  0  0  0  0  0  0  0  0  0
    5.2480   32.0290    6.0710 H   0  0  0  0  0  0  0  0  0  0  0  0
    1.9810   30.4750    6.7970 H   0  0  0  0  0  0  0  0  0  0  0  0
    3.7120   30.4950    7.1970 H   0  0  0  0  0  0  0  0  0  0  0  0
    3.4380   29.6400    4.4820 H   0  0  0  0  0  0  0  0  0  0  0  0
    5.4300   26.6790    5.2150 H   0  0  0  0  0  0  0  0  0  0  0  0
    2.6330   23.7350    1.6340 H   0  0  0  0  0  0  0  0  0  0  0  0
    6.4870   23.8180    5.5180 H   0  0  0  0  0  0  0  0  0  0  0  0
    8.8920   23.6080    6.0850 H   0  0  0  0  0  0  0  0  0  0  0  0
   10.6130   23.9220    4.3270 H   0  0  0  0  0  0  0  0  0  0  0  0
    9.9280   24.4480    2.0020 H   0  0  0  0  0  0  0  0  0  0  0  0
    7.5230   24.6580    1.4350 H   0  0  0  0  0  0  0  0  0  0  0  0
    1.0630   31.9820    5.1040 H   0  0  0  0  0  0  0  0  0  0  0  0
  1 27  1  0  0  0  0
  1 28  1  0  0  0  0
  1 29  1  0  0  0  0
  1  2  1  0  0  0  0
  2  3  1  0  0  0  0
  3  4  2  0  0  0  0
  4 30  1  0  0  0  0
  4  5  1  0  0  0  0
  5 31  1  0  0  0  0
  5  6  2  0  0  0  0
  6 32  1  0  0  0  0
  6  7  1  0  0  0  0
  7  8  1  0  0  0  0
  8 33  1  0  0  0  0
  8 34  1  0  0  0  0
  8  9  1  0  0  0  0
  9 35  1  0  0  0  0
  9 10  1  0  0  0  0
 10 11  2  0  0  0  0
 10 12  1  0  0  0  0
 12 13  2  0  0  0  0
 13 36  1  0  0  0  0
 13 14  1  0  0  0  0
 14 15  1  0  0  0  0
 15 16  2  0  0  0  0
 16 17  1  0  0  0  0
 17 37  1  0  0  0  0
 17 18  1  0  0  0  0
 18 14  2  0  0  0  0
 18 19  1  0  0  0  0
 19 12  1  0  0  0  0
 15 20  1  0  0  0  0
 20 21  2  0  0  0  0
 21 38  1  0  0  0  0
 21 22  1  0  0  0  0
 22 39  1  0  0  0  0
 22 23  2  0  0  0  0
 23 40  1  0  0  0  0
 23 24  1  0  0  0  0
 24 41  1  0  0  0  0
 24 25  2  0  0  0  0
 25 20  1  0  0  0  0
 25 42  1  0  0  0  0
  7 26  2  0  0  0  0
 26  3  1  0  0  0  0
 26 43  1  0  0  0  0
M  END
>  <LOGBIO>
7.8000

>  <PRED_LOGBIO>
7.9300

>  <XV_RES>
1.8090

>  <WHL_TMPL>
29

>  <ANCH>
23-24;24-22

$$$$
ROW79
  -MTS-   01071500253D 0   0.00000     0.00000     0

 64 67  0  0  0  0  0  0  0  0999 V2000
   -4.9540   40.1270   16.5170 C   0  0  0  0  0  0  0  0  0  0  0  0
   -3.9930   39.3060   15.6630 C   0  0  0  0  0  0  0  0  0  0  0  0
   -4.6650   37.9950   15.2580 C   0  0  0  0  0  0  0  0  0  0  0  0
   -5.8810   38.2860   14.4840 N   0  0  0  0  0  0  0  0  0  0  0  0
   -5.0360   37.2030   16.5110 C   0  0  0  0  0  0  0  0  0  0  0  0
   -5.9970   38.0250   17.3650 C   0  0  0  0  0  0  0  0  0  0  0  0
   -3.7450   37.2090   14.4400 C   0  0  0  0  0  0  0  0  0  0  0  0
   -2.9890   36.5630   13.7690 C   0  0  0  0  0  0  0  0  0  0  0  0
   -2.0750   35.7820   12.9570 C   0  0  0  0  0  0  0  0  0  0  0  0
   -0.7970   36.2690   12.6610 C   0  0  0  0  0  0  0  0  0  0  0  0
    0.0500   35.5500   11.9110 N   0  0  0  0  0  0  0  0  0  0  0  0
   -0.2880   34.3500   11.4200 C   0  0  0  0  0  0  0  0  0  0  0  0
    0.6310   33.6340   10.6400 N   0  0  0  0  0  0  0  0  0  0  0  0
   -1.5520   33.8060   11.6790 C   0  0  0  0  0  0  0  0  0  0  0  0
   -2.0380   32.4960   11.1930 C   0  0  0  0  0  0  0  0  0  0  0  0
   -3.2840   32.1610   11.5560 C   0  0  0  0  0  0  0  0  0  0  0  0
   -3.8970   33.5020   12.5350 S   0  0  0  0  0  0  0  0  0  0  0  0
   -2.4600   34.5320   12.4590 C   0  0  0  0  0  0  0  0  0  0  0  0
   -1.1990   31.6080   10.3570 C   0  0  0  0  0  0  0  0  0  0  0  0
   -1.6280   31.2430    9.0750 C   0  0  0  0  0  0  0  0  0  0  0  0
   -0.8340   30.4040    8.2840 C   0  0  0  0  0  0  0  0  0  0  0  0
    0.3880   29.9290    8.7750 C   0  0  0  0  0  0  0  0  0  0  0  0
    1.1900   29.0810    7.9760 N   0  0  0  0  0  0  0  0  0  0  0  0
    2.0950   29.5990    7.1650 C   0  0  0  0  0  0  0  0  0  0  0  0
    2.0270   30.7740    6.7920 O   0  0  0  0  0  0  0  0  0  0  0  0
    3.0820   28.7970    6.7880 N   0  0  0  0  0  0  0  0  0  0  0  0
    4.0910   29.2770    5.9200 C   0  0  0  0  0  0  0  0  0  0  0  0
    3.9360   29.1590    4.5340 C   0  0  0  0  0  0  0  0  0  0  0  0
    4.9350   29.6340    3.6750 C   0  0  0  0  0  0  0  0  0  0  0  0
    6.0880   30.2260    4.2020 C   0  0  0  0  0  0  0  0  0  0  0  0
    6.2430   30.3440    5.5890 C   0  0  0  0  0  0  0  0  0  0  0  0
    7.4870   30.9830    6.1580 C   0  0  0  0  0  0  0  0  0  0  0  0
    5.2450   29.8700    6.4480 C   0  0  0  0  0  0  0  0  0  0  0  0
    0.8170   30.2950   10.0570 C   0  0  0  0  0  0  0  0  0  0  0  0
    0.0230   31.1340   10.8480 C   0  0  0  0  0  0  0  0  0  0  0  0
   -5.8540   40.3430   15.9450 H   0  0  0  0  0  0  0  0  0  0  0  0
   -4.4760   41.0610   16.8060 H   0  0  0  0  0  0  0  0  0  0  0  0
   -5.2190   39.5640   17.4100 H   0  0  0  0  0  0  0  0  0  0  0  0
   -3.7290   39.8690   14.7710 H   0  0  0  0  0  0  0  0  0  0  0  0
   -3.0930   39.0900   16.2360 H   0  0  0  0  0  0  0  0  0  0  0  0
   -5.6350   38.8090   13.6560 H   0  0  0  0  0  0  0  0  0  0  0  0
   -6.5170   38.8300   15.0500 H   0  0  0  0  0  0  0  0  0  0  0  0
   -4.1360   36.9880   17.0830 H   0  0  0  0  0  0  0  0  0  0  0  0
   -5.5140   36.2700   16.2220 H   0  0  0  0  0  0  0  0  0  0  0  0
   -5.5190   38.9580   17.6540 H   0  0  0  0  0  0  0  0  0  0  0  0
   -6.2610   37.4610   18.2580 H   0  0  0  0  0  0  0  0  0  0  0  0
   -6.8970   38.2400   16.7930 H   0  0  0  0  0  0  0  0  0  0  0  0
   -0.4900   37.2320   13.0400 H   0  0  0  0  0  0  0  0  0  0  0  0
    1.2750   32.9920   11.0800 H   0  0  0  0  0  0  0  0  0  0  0  0
    0.6490   33.7590    9.6380 H   0  0  0  0  0  0  0  0  0  0  0  0
   -3.8100   31.2520   11.3010 H   0  0  0  0  0  0  0  0  0  0  0  0
   -2.5710   31.6090    8.6970 H   0  0  0  0  0  0  0  0  0  0  0  0
   -1.1650   30.1220    7.2960 H   0  0  0  0  0  0  0  0  0  0  0  0
    1.0710   28.0790    8.0260 H   0  0  0  0  0  0  0  0  0  0  0  0
    3.1130   27.8440    7.1210 H   0  0  0  0  0  0  0  0  0  0  0  0
    3.0470   28.7020    4.1270 H   0  0  0  0  0  0  0  0  0  0  0  0
    4.8150   29.5430    2.6050 H   0  0  0  0  0  0  0  0  0  0  0  0
    6.8590   30.5930    3.5400 H   0  0  0  0  0  0  0  0  0  0  0  0
    7.8660   31.7260    5.4590 H   0  0  0  0  0  0  0  0  0  0  0  0
    8.2450   30.2200    6.3210 H   0  0  0  0  0  0  0  0  0  0  0  0
    7.2480   31.4650    7.1040 H   0  0  0  0  0  0  0  0  0  0  0  0
    5.3640   29.9610    7.5170 H   0  0  0  0  0  0  0  0  0  0  0  0
    1.7590   29.9290   10.4360 H   0  0  0  0  0  0  0  0  0  0  0  0
    0.3540   31.4160   11.8370 H   0  0  0  0  0  0  0  0  0  0  0  0
  1 36  1  0  0  0  0
  1 37  1  0  0  0  0
  1 38  1  0  0  0  0
  1  2  1  0  0  0  0
  2 39  1  0  0  0  0
  2 40  1  0  0  0  0
  2  3  1  0  0  0  0
  3  4  1  0  0  0  0
  4 41  1  0  0  0  0
  4 42  1  0  0  0  0
  3  5  1  0  0  0  0
  5 43  1  0  0  0  0
  5 44  1  0  0  0  0
  5  6  1  0  0  0  0
  6 45  1  0  0  0  0
  6 46  1  0  0  0  0
  6 47  1  0  0  0  0
  3  7  1  0  0  0  0
  7  8  3  0  0  0  0
  8  9  1  0  0  0  0
  9 10  2  0  0  0  0
 10 48  1  0  0  0  0
 10 11  1  0  0  0  0
 11 12  2  0  0  0  0
 12 13  1  0  0  0  0
 13 49  1  0  0  0  0
 13 50  1  0  0  0  0
 12 14  1  0  0  0  0
 14 15  1  0  0  0  0
 15 16  2  0  0  0  0
 16 51  1  0  0  0  0
 16 17  1  0  0  0  0
 17 18  1  0  0  0  0
 18  9  1  0  0  0  0
 18 14  2  0  0  0  0
 15 19  1  0  0  0  0
 19 20  2  0  0  0  0
 20 52  1  0  0  0  0
 20 21  1  0  0  0  0
 21 53  1  0  0  0  0
 21 22  2  0  0  0  0
 22 23  1  0  0  0  0
 23 54  1  0  0  0  0
 23 24  1  0  0  0  0
 24 25  2  0  0  0  0
 24 26  1  0  0  0  0
 26 55  1  0  0  0  0
 26 27  1  0  0  0  0
 27 28  2  0  0  0  0
 28 56  1  0  0  0  0
 28 29  1  0  0  0  0
 29 57  1  0  0  0  0
 29 30  2  0  0  0  0
 30 58  1  0  0  0  0
 30 31  1  0  0  0  0
 31 32  1  0  0  0  0
 32 59  1  0  0  0  0
 32 60  1  0  0  0  0
 32 61  1  0  0  0  0
 31 33  2  0  0  0  0
 33 27  1  0  0  0  0
 33 62  1  0  0  0  0
 22 34  1  0  0  0  0
 34 63  1  0  0  0  0
 34 35  2  0  0  0  0
 35 19  1  0  0  0  0
 35 64  1  0  0  0  0
M  END
>  <LOGBIO>
6.1000

>  <PRED_LOGBIO>
6.1000

>  <XV_RES>
0.1950

>  <WHL_TMPL>
5

>  <ANCH>
5-18;43-44

$$$$
ROW81
  -MTS-   01071500253D 0   0.00000     0.00000     0

 73 79  0  0  0  0  0  0  0  0999 V2000
    2.0820   24.5720    9.7290 C   0  0  0  0  0  0  0  0  0  0  0  0
    3.3130   25.2810    9.5690 O   0  0  0  0  0  0  0  0  0  0  0  0
    3.5860   25.8280    8.3430 C   0  0  0  0  0  0  0  0  0  0  0  0
    3.1860   27.0950    8.0720 C   0  0  0  0  0  0  0  0  0  0  0  0
    3.4340   27.6790    6.8360 C   0  0  0  0  0  0  0  0  0  0  0  0
    2.9200   29.0350    6.6560 N   0  0  0  0  0  0  0  0  0  0  0  0
    1.6820   29.6340    7.2160 C   0  0  0  0  0  0  0  0  0  0  0  0
    1.3950   30.9120    6.9340 N   0  0  0  0  0  0  0  0  0  0  0  0
    0.2880   31.4930    7.4170 C   0  0  0  0  0  0  0  0  0  0  0  0
   -0.5640   30.8130    8.1960 N   0  0  0  0  0  0  0  0  0  0  0  0
   -0.3330   29.5320    8.5150 C   0  0  0  0  0  0  0  0  0  0  0  0
   -1.2310   28.8320    9.3300 C   0  0  0  0  0  0  0  0  0  0  0  0
   -0.9820   27.4940    9.6580 C   0  0  0  0  0  0  0  0  0  0  0  0
    0.1650   26.8560    9.1700 C   0  0  0  0  0  0  0  0  0  0  0  0
    1.0630   27.5560    8.3550 C   0  0  0  0  0  0  0  0  0  0  0  0
    0.8130   28.8940    8.0270 C   0  0  0  0  0  0  0  0  0  0  0  0
    0.4280   25.4420    9.5160 C   0  0  0  0  0  0  0  0  0  0  0  0
    1.2670   25.1290   10.5930 C   0  0  0  0  0  0  0  0  0  0  0  0
    1.5170   23.7910   10.9200 C   0  0  0  0  0  0  0  0  0  0  0  0
    0.9270   22.7650   10.1720 C   0  0  0  0  0  0  0  0  0  0  0  0
    1.1950   21.3220   10.5250 C   0  0  0  0  0  0  0  0  0  0  0  0
    2.3750   20.8480    9.7860 N   0  0  0  0  0  0  0  0  0  0  0  0
    2.3300   19.3920    9.5940 C   0  0  0  0  0  0  0  0  0  0  0  0
    3.7970   18.9690    9.3920 C   0  0  0  0  0  0  0  0  0  0  0  0
    4.6830   18.6670   10.5510 C   0  0  0  0  0  0  0  0  0  0  0  0
    5.9490   17.8480   10.3050 C   0  0  0  0  0  0  0  0  0  0  0  0
    6.8750   18.0690   11.3720 O   0  0  0  0  0  0  0  0  0  0  0  0
    4.6160   20.0510   10.0060 C   0  0  0  0  0  0  0  0  0  0  0  0
    3.6080   21.0800   10.5520 C   0  0  0  0  0  0  0  0  0  0  0  0
    0.0880   23.0780    9.0950 C   0  0  0  0  0  0  0  0  0  0  0  0
   -0.1620   24.4160    8.7680 C   0  0  0  0  0  0  0  0  0  0  0  0
    4.1370   26.9610    5.8280 C   0  0  0  0  0  0  0  0  0  0  0  0
    4.5630   25.6270    6.1130 C   0  0  0  0  0  0  0  0  0  0  0  0
    4.2690   25.0770    7.3940 C   0  0  0  0  0  0  0  0  0  0  0  0
    4.6330   23.7790    7.7310 O   0  0  0  0  0  0  0  0  0  0  0  0
    4.1490   23.1640    8.8550 C   0  0  0  0  0  0  0  0  0  0  0  0
    3.7260   23.9320    9.9470 C   0  0  0  0  0  0  0  0  0  0  0  0
    3.2310   23.3040   11.0960 C   0  0  0  0  0  0  0  0  0  0  0  0
    3.1600   21.9070   11.1530 C   0  0  0  0  0  0  0  0  0  0  0  0
    3.5830   21.1380   10.0620 C   0  0  0  0  0  0  0  0  0  0  0  0
    4.0770   21.7670    8.9130 C   0  0  0  0  0  0  0  0  0  0  0  0
    2.0510   23.7360    9.0330 H   0  0  0  0  0  0  0  0  0  0  0  0
    2.0080   24.1990   10.7480 H   0  0  0  0  0  0  0  0  0  0  0  0
    1.2490   25.2420    9.5270 H   0  0  0  0  0  0  0  0  0  0  0  0
    2.6650   27.6600    8.8310 H   0  0  0  0  0  0  0  0  0  0  0  0
    3.4790   29.6440    6.0760 H   0  0  0  0  0  0  0  0  0  0  0  0
    0.0800   32.5250    7.1740 H   0  0  0  0  0  0  0  0  0  0  0  0
   -2.1160   29.3250    9.7060 H   0  0  0  0  0  0  0  0  0  0  0  0
   -1.6740   26.9540   10.2860 H   0  0  0  0  0  0  0  0  0  0  0  0
    1.9470   27.0640    7.9790 H   0  0  0  0  0  0  0  0  0  0  0  0
    1.7230   25.9200   11.1700 H   0  0  0  0  0  0  0  0  0  0  0  0
    2.1640   23.5500   11.7500 H   0  0  0  0  0  0  0  0  0  0  0  0
    0.3320   20.7160   10.2570 H   0  0  0  0  0  0  0  0  0  0  0  0
    1.3790   21.2390   11.5940 H   0  0  0  0  0  0  0  0  0  0  0  0
    1.9430   18.9230   10.4960 H   0  0  0  0  0  0  0  0  0  0  0  0
    1.7650   19.1670    8.6910 H   0  0  0  0  0  0  0  0  0  0  0  0
    4.0810   18.5960    8.4100 H   0  0  0  0  0  0  0  0  0  0  0  0
    4.2230   18.4670   11.5170 H   0  0  0  0  0  0  0  0  0  0  0  0
    6.4010   18.1540    9.3640 H   0  0  0  0  0  0  0  0  0  0  0  0
    5.6950   16.7910   10.2580 H   0  0  0  0  0  0  0  0  0  0  0  0
    7.6890   17.5590   11.2380 H   0  0  0  0  0  0  0  0  0  0  0  0
    5.4710   20.4320    9.4510 H   0  0  0  0  0  0  0  0  0  0  0  0
    3.4400   20.9350   11.6170 H   0  0  0  0  0  0  0  0  0  0  0  0
    3.9710   22.0960   10.4090 H   0  0  0  0  0  0  0  0  0  0  0  0
   -0.3680   22.2870    8.5180 H   0  0  0  0  0  0  0  0  0  0  0  0
   -0.8090   24.6570    7.9380 H   0  0  0  0  0  0  0  0  0  0  0  0
    4.3440   27.4140    4.8700 H   0  0  0  0  0  0  0  0  0  0  0  0
    5.0960   25.0480    5.3730 H   0  0  0  0  0  0  0  0  0  0  0  0
    3.7810   25.0100    9.9020 H   0  0  0  0  0  0  0  0  0  0  0  0
    2.9050   23.8960   11.9370 H   0  0  0  0  0  0  0  0  0  0  0  0
    2.7780   21.4220   12.0400 H   0  0  0  0  0  0  0  0  0  0  0  0
    3.5270   20.0610   10.1070 H   0  0  0  0  0  0  0  0  0  0  0  0
    4.4040   21.1740    8.0720 H   0  0  0  0  0  0  0  0  0  0  0  0
  1 42  1  0  0  0  0
  1 43  1  0  0  0  0
  1 44  1  0  0  0  0
  1  2  1  0  0  0  0
  2  3  1  0  0  0  0
  3  4  2  0  0  0  0
  4 45  1  0  0  0  0
  4  5  1  0  0  0  0
  5  6  1  0  0  0  0
  6 46  1  0  0  0  0
  6  7  1  0  0  0  0
  7  8  2  0  0  0  0
  8  9  1  0  0  0  0
  9 47  1  0  0  0  0
  9 10  2  0  0  0  0
 10 11  1  0  0  0  0
 11 12  1  0  0  0  0
 12 48  1  0  0  0  0
 12 13  2  0  0  0  0
 13 49  1  0  0  0  0
 13 14  1  0  0  0  0
 14 15  2  0  0  0  0
 15 50  1  0  0  0  0
 15 16  1  0  0  0  0
 16  7  1  0  0  0  0
 16 11  2  0  0  0  0
 14 17  1  0  0  0  0
 17 18  2  0  0  0  0
 18 51  1  0  0  0  0
 18 19  1  0  0  0  0
 19 52  1  0  0  0  0
 19 20  2  0  0  0  0
 20 21  1  0  0  0  0
 21 53  1  0  0  0  0
 21 54  1  0  0  0  0
 21 22  1  0  0  0  0
 22 23  1  0  0  0  0
 23 55  1  0  0  0  0
 23 56  1  0  0  0  0
 23 24  1  0  0  0  0
 24 57  1  0  0  0  0
 24 25  1  0  0  0  0
 25 58  1  0  0  0  0
 25 26  1  0  0  0  0
 26 59  1  0  0  0  0
 26 60  1  0  0  0  0
 26 27  1  0  0  0  0
 27 61  1  0  0  0  0
 25 28  1  0  0  0  0
 28 24  1  0  0  0  0
 28 62  1  0  0  0  0
 28 29  1  0  0  0  0
 29 22  1  0  0  0  0
 29 63  1  0  0  0  0
 29 64  1  0  0  0  0
 20 30  1  0  0  0  0
 30 65  1  0  0  0  0
 30 31  2  0  0  0  0
 31 17  1  0  0  0  0
 31 66  1  0  0  0  0
  5 32  2  0  0  0  0
 32 67  1  0  0  0  0
 32 33  1  0  0  0  0
 33 68  1  0  0  0  0
 33 34  2  0  0  0  0
 34  3  1  0  0  0  0
 34 35  1  0  0  0  0
 35 36  1  0  0  0  0
 36 37  2  0  0  0  0
 37 69  1  0  0  0  0
 37 38  1  0  0  0  0
 38 70  1  0  0  0  0
 38 39  2  0  0  0  0
 39 71  1  0  0  0  0
 39 40  1  0  0  0  0
 40 72  1  0  0  0  0
 40 41  2  0  0  0  0
 41 36  1  0  0  0  0
 41 73  1  0  0  0  0
M  END
>  <LOGBIO>
5.9000

>  <PRED_LOGBIO>
5.9800

>  <XV_RES>
-0.2240

>  <WHL_TMPL>
9

>  <ANCH>
33-34;12-13

$$$$
ROW82
  -MTS-   01071500253D 0   0.00000     0.00000     0

 40 42  0  0  0  0  0  0  0  0999 V2000
    6.5220   25.3140    9.4830 N   0  0  0  0  0  0  0  0  0  0  0  0
    6.1160   25.9400    8.2160 C   0  0  0  0  0  0  0  0  0  0  0  0
    4.7250   26.5530    8.3730 C   0  0  0  0  0  0  0  0  0  0  0  0
    4.3040   27.2030    7.0560 C   0  0  0  0  0  0  0  0  0  0  0  0
    2.8980   27.7960    7.2910 C   0  0  0  0  0  0  0  0  0  0  0  0
    2.0410   27.1210    7.8670 O   0  0  0  0  0  0  0  0  0  0  0  0
    2.6960   29.0490    6.8430 N   0  0  0  0  0  0  0  0  0  0  0  0
    1.4360   29.6680    7.0170 C   0  0  0  0  0  0  0  0  0  0  0  0
    1.1770   30.4150    8.1730 C   0  0  0  0  0  0  0  0  0  0  0  0
   -0.0700   31.0280    8.3450 C   0  0  0  0  0  0  0  0  0  0  0  0
   -1.0580   30.8930    7.3630 C   0  0  0  0  0  0  0  0  0  0  0  0
   -2.3800   31.3900    7.2690 N   0  0  0  0  0  0  0  0  0  0  0  0
   -2.9320   30.9220    6.0130 N   0  0  0  0  0  0  0  0  0  0  0  0
   -2.0270   30.1980    5.3820 C   0  0  0  0  0  0  0  0  0  0  0  0
   -0.7990   30.1460    6.2080 C   0  0  0  0  0  0  0  0  0  0  0  0
    0.4480   29.5340    6.0350 C   0  0  0  0  0  0  0  0  0  0  0  0
    4.2580   26.0980    6.0280 C   0  0  0  0  0  0  0  0  0  0  0  0
    4.4320   26.3960    4.6710 C   0  0  0  0  0  0  0  0  0  0  0  0
    4.3900   25.3720    3.7180 C   0  0  0  0  0  0  0  0  0  0  0  0
    4.1740   24.0480    4.1220 C   0  0  0  0  0  0  0  0  0  0  0  0
    4.1220   22.7750    2.9380 Cl  0  0  0  0  0  0  0  0  0  0  0  0
    4.0000   23.7500    5.4790 C   0  0  0  0  0  0  0  0  0  0  0  0
    3.7320   22.1060    5.9810 Cl  0  0  0  0  0  0  0  0  0  0  0  0
    4.0430   24.7750    6.4320 C   0  0  0  0  0  0  0  0  0  0  0  0
    6.5420   26.0130   10.2120 H   0  0  0  0  0  0  0  0  0  0  0  0
    7.4410   24.9090    9.3800 H   0  0  0  0  0  0  0  0  0  0  0  0
    6.8280   26.7190    7.9520 H   0  0  0  0  0  0  0  0  0  0  0  0
    6.0950   25.1880    7.4310 H   0  0  0  0  0  0  0  0  0  0  0  0
    4.0130   25.7730    8.6360 H   0  0  0  0  0  0  0  0  0  0  0  0
    4.7470   27.3050    9.1580 H   0  0  0  0  0  0  0  0  0  0  0  0
    5.0060   27.9820    6.7650 H   0  0  0  0  0  0  0  0  0  0  0  0
    3.4440   29.5470    6.3820 H   0  0  0  0  0  0  0  0  0  0  0  0
    1.9390   30.5190    8.9310 H   0  0  0  0  0  0  0  0  0  0  0  0
   -0.2700   31.6040    9.2370 H   0  0  0  0  0  0  0  0  0  0  0  0
   -2.8520   31.9640    7.9530 H   0  0  0  0  0  0  0  0  0  0  0  0
   -2.1590   29.7210    4.4220 H   0  0  0  0  0  0  0  0  0  0  0  0
    0.6470   28.9570    5.1440 H   0  0  0  0  0  0  0  0  0  0  0  0
    4.5990   27.4170    4.3600 H   0  0  0  0  0  0  0  0  0  0  0  0
    4.5240   25.6020    2.6720 H   0  0  0  0  0  0  0  0  0  0  0  0
    3.9090   24.5450    7.4780 H   0  0  0  0  0  0  0  0  0  0  0  0
  1 25  1  0  0  0  0
  1 26  1  0  0  0  0
  1  2  1  0  0  0  0
  2 27  1  0  0  0  0
  2 28  1  0  0  0  0
  2  3  1  0  0  0  0
  3 29  1  0  0  0  0
  3 30  1  0  0  0  0
  3  4  1  0  0  0  0
  4 31  1  0  0  0  0
  4  5  1  0  0  0  0
  5  6  2  0  0  0  0
  5  7  1  0  0  0  0
  7 32  1  0  0  0  0
  7  8  1  0  0  0  0
  8  9  2  0  0  0  0
  9 33  1  0  0  0  0
  9 10  1  0  0  0  0
 10 34  1  0  0  0  0
 10 11  2  0  0  0  0
 11 12  1  0  0  0  0
 12 35  1  0  0  0  0
 12 13  1  0  0  0  0
 13 14  2  0  0  0  0
 14 36  1  0  0  0  0
 14 15  1  0  0  0  0
 15 11  1  0  0  0  0
 15 16  2  0  0  0  0
 16  8  1  0  0  0  0
 16 37  1  0  0  0  0
  4 17  1  0  0  0  0
 17 18  2  0  0  0  0
 18 38  1  0  0  0  0
 18 19  1  0  0  0  0
 19 39  1  0  0  0  0
 19 20  2  0  0  0  0
 20 21  1  0  0  0  0
 20 22  1  0  0  0  0
 22 23  1  0  0  0  0
 22 24  2  0  0  0  0
 24 17  1  0  0  0  0
 24 40  1  0  0  0  0
M  END
>  <LOGBIO>
7.0000

>  <PRED_LOGBIO>
6.9500

>  <XV_RES>
0.3370

>  <WHL_TMPL>
29

>  <ANCH>
12-13;12-13

$$$$
ROW83
  -MTS-   01071500253D 0   0.00000     0.00000     0

 40 43  0  0  0  0  0  0  0  0999 V2000
    7.0710   35.1130    8.9810 O   0  0  0  0  0  0  0  0  0  0  0  0
    5.8600   34.8970    8.5040 C   0  0  0  0  0  0  0  0  0  0  0  0
    4.9120   34.8030    9.2660 O   0  0  0  0  0  0  0  0  0  0  0  0
    5.6520   34.7680    7.0440 C   0  0  0  0  0  0  0  0  0  0  0  0
    5.3720   35.9030    6.2740 C   0  0  0  0  0  0  0  0  0  0  0  0
    5.1750   35.7800    4.8930 C   0  0  0  0  0  0  0  0  0  0  0  0
    5.2580   34.5230    4.2830 C   0  0  0  0  0  0  0  0  0  0  0  0
    5.5390   33.3880    5.0530 C   0  0  0  0  0  0  0  0  0  0  0  0
    5.7350   33.5110    6.4340 C   0  0  0  0  0  0  0  0  0  0  0  0
    6.0190   32.3630    7.2120 N   0  0  0  0  0  0  0  0  0  0  0  0
    4.9610   31.6200    7.7870 C   0  0  0  0  0  0  0  0  0  0  0  0
    4.4900   31.9360    9.0670 C   0  0  0  0  0  0  0  0  0  0  0  0
    3.4420   31.1730    9.5950 C   0  0  0  0  0  0  0  0  0  0  0  0
    2.9260   30.1730    8.8680 N   0  0  0  0  0  0  0  0  0  0  0  0
    3.4000   29.8950    7.6460 C   0  0  0  0  0  0  0  0  0  0  0  0
    2.8320   28.8310    6.9050 N   0  0  0  0  0  0  0  0  0  0  0  0
    3.3790   27.5160    7.0410 C   0  0  0  0  0  0  0  0  0  0  0  0
    4.2550   26.9090    6.1330 C   0  0  0  0  0  0  0  0  0  0  0  0
    4.7250   25.6130    6.3750 C   0  0  0  0  0  0  0  0  0  0  0  0
    4.3190   24.9240    7.5240 C   0  0  0  0  0  0  0  0  0  0  0  0
    4.6240   23.5780    8.0600 C   0  0  0  0  0  0  0  0  0  0  0  0
    3.9710   23.4160    9.1960 N   0  0  0  0  0  0  0  0  0  0  0  0
    3.2080   24.6150    9.4840 N   0  0  0  0  0  0  0  0  0  0  0  0
    3.4430   25.5310    8.4310 C   0  0  0  0  0  0  0  0  0  0  0  0
    2.9730   26.8270    8.1900 C   0  0  0  0  0  0  0  0  0  0  0  0
    4.4020   30.6070    7.1120 N   0  0  0  0  0  0  0  0  0  0  0  0
    7.0070   35.1680    9.9480 H   0  0  0  0  0  0  0  0  0  0  0  0
    5.3070   36.8720    6.7450 H   0  0  0  0  0  0  0  0  0  0  0  0
    4.9590   36.6560    4.2990 H   0  0  0  0  0  0  0  0  0  0  0  0
    5.1070   34.4290    3.2180 H   0  0  0  0  0  0  0  0  0  0  0  0
    5.6030   32.4190    4.5820 H   0  0  0  0  0  0  0  0  0  0  0  0
    6.9760   32.0750    7.3570 H   0  0  0  0  0  0  0  0  0  0  0  0
    4.9230   32.7480    9.6320 H   0  0  0  0  0  0  0  0  0  0  0  0
    3.0520   31.3890   10.5790 H   0  0  0  0  0  0  0  0  0  0  0  0
    2.0450   29.0030    6.2960 H   0  0  0  0  0  0  0  0  0  0  0  0
    4.5680   27.4410    5.2470 H   0  0  0  0  0  0  0  0  0  0  0  0
    5.4010   25.1440    5.6740 H   0  0  0  0  0  0  0  0  0  0  0  0
    5.2720   22.8490    7.5970 H   0  0  0  0  0  0  0  0  0  0  0  0
    2.6170   24.7680   10.2880 H   0  0  0  0  0  0  0  0  0  0  0  0
    2.2970   27.2960    8.8900 H   0  0  0  0  0  0  0  0  0  0  0  0
  1 27  1  0  0  0  0
  1  2  1  0  0  0  0
  2  3  2  0  0  0  0
  2  4  1  0  0  0  0
  4  5  2  0  0  0  0
  5 28  1  0  0  0  0
  5  6  1  0  0  0  0
  6 29  1  0  0  0  0
  6  7  2  0  0  0  0
  7 30  1  0  0  0  0
  7  8  1  0  0  0  0
  8 31  1  0  0  0  0
  8  9  2  0  0  0  0
  9  4  1  0  0  0  0
  9 10  1  0  0  0  0
 10 32  1  0  0  0  0
 10 11  1  0  0  0  0
 11 12  2  0  0  0  0
 12 33  1  0  0  0  0
 12 13  1  0  0  0  0
 13 34  1  0  0  0  0
 13 14  2  0  0  0  0
 14 15  1  0  0  0  0
 15 16  1  0  0  0  0
 16 35  1  0  0  0  0
 16 17  1  0  0  0  0
 17 18  2  0  0  0  0
 18 36  1  0  0  0  0
 18 19  1  0  0  0  0
 19 37  1  0  0  0  0
 19 20  2  0  0  0  0
 20 21  1  0  0  0  0
 21 38  1  0  0  0  0
 21 22  2  0  0  0  0
 22 23  1  0  0  0  0
 23 39  1  0  0  0  0
 23 24  1  0  0  0  0
 24 20  1  0  0  0  0
 24 25  2  0  0  0  0
 25 17  1  0  0  0  0
 25 40  1  0  0  0  0
 15 26  2  0  0  0  0
 26 11  1  0  0  0  0
M  END
>  <LOGBIO>
6.5000

>  <PRED_LOGBIO>
6.6000

>  <XV_RES>
0.3600

>  <WHL_TMPL>
8

>  <ANCH>
24-26;27-26

$$$$
ROW84
  -MTS-   01071500253D 0   0.00000     0.00000     0

 51 54  0  0  0  0  0  0  0  0999 V2000
    2.0750   35.5910   11.2250 C   0  0  0  0  0  0  0  0  0  0  0  0
    0.7530   35.0700   11.3840 O   0  0  0  0  0  0  0  0  0  0  0  0
    0.5530   34.1270   12.3290 C   0  0  0  0  0  0  0  0  0  0  0  0
    1.4860   33.7440   13.0160 O   0  0  0  0  0  0  0  0  0  0  0  0
   -0.7980   33.5570   12.5310 C   0  0  0  0  0  0  0  0  0  0  0  0
   -1.7460   34.0140   13.3600 C   0  0  0  0  0  0  0  0  0  0  0  0
   -1.6160   35.2180   14.2620 C   0  0  0  0  0  0  0  0  0  0  0  0
   -2.8530   33.2130   13.2590 N   0  0  0  0  0  0  0  0  0  0  0  0
   -4.1410   33.2560   13.9220 N   0  0  0  0  0  0  0  0  0  0  0  0
   -5.0690   32.3560   13.6540 C   0  0  0  0  0  0  0  0  0  0  0  0
   -4.8320   31.3380   12.7230 N   0  0  0  0  0  0  0  0  0  0  0  0
   -3.6820   31.2380   12.0810 C   0  0  0  0  0  0  0  0  0  0  0  0
   -3.4850   30.2280   11.1760 N   0  0  0  0  0  0  0  0  0  0  0  0
   -2.6090   32.2210   12.3450 C   0  0  0  0  0  0  0  0  0  0  0  0
   -1.3690   32.3690   11.8590 C   0  0  0  0  0  0  0  0  0  0  0  0
   -0.7040   31.5140   10.8500 C   0  0  0  0  0  0  0  0  0  0  0  0
    0.4810   30.8430   11.1730 C   0  0  0  0  0  0  0  0  0  0  0  0
    1.1100   30.0340   10.2180 C   0  0  0  0  0  0  0  0  0  0  0  0
    0.5540   29.8980    8.9410 C   0  0  0  0  0  0  0  0  0  0  0  0
    1.1900   29.0810    7.9760 N   0  0  0  0  0  0  0  0  0  0  0  0
    2.0950   29.5990    7.1650 C   0  0  0  0  0  0  0  0  0  0  0  0
    2.0270   30.7740    6.7920 O   0  0  0  0  0  0  0  0  0  0  0  0
    3.0820   28.7970    6.7880 N   0  0  0  0  0  0  0  0  0  0  0  0
    4.0910   29.2770    5.9200 C   0  0  0  0  0  0  0  0  0  0  0  0
    5.2450   29.8700    6.4470 C   0  0  0  0  0  0  0  0  0  0  0  0
    6.2430   30.3440    5.5890 C   0  0  0  0  0  0  0  0  0  0  0  0
    6.0880   30.2260    4.2020 C   0  0  0  0  0  0  0  0  0  0  0  0
    4.9350   29.6340    3.6750 C   0  0  0  0  0  0  0  0  0  0  0  0
    3.9360   29.1590    4.5340 C   0  0  0  0  0  0  0  0  0  0  0  0
   -0.6310   30.5700    8.6180 C   0  0  0  0  0  0  0  0  0  0  0  0
   -1.2600   31.3780    9.5720 C   0  0  0  0  0  0  0  0  0  0  0  0
    2.7550   34.7820   10.9650 H   0  0  0  0  0  0  0  0  0  0  0  0
    2.0780   36.3360   10.4320 H   0  0  0  0  0  0  0  0  0  0  0  0
    2.3980   36.0510   12.1560 H   0  0  0  0  0  0  0  0  0  0  0  0
   -2.2290   35.0750   15.1490 H   0  0  0  0  0  0  0  0  0  0  0  0
   -1.9500   36.1070   13.7300 H   0  0  0  0  0  0  0  0  0  0  0  0
   -0.5750   35.3400   14.5560 H   0  0  0  0  0  0  0  0  0  0  0  0
   -6.0220   32.4050   14.1590 H   0  0  0  0  0  0  0  0  0  0  0  0
   -3.7230   30.3670   10.2050 H   0  0  0  0  0  0  0  0  0  0  0  0
   -3.1000   29.3450   11.4810 H   0  0  0  0  0  0  0  0  0  0  0  0
    0.9100   30.9480   12.1580 H   0  0  0  0  0  0  0  0  0  0  0  0
    2.0240   29.5160   10.4680 H   0  0  0  0  0  0  0  0  0  0  0  0
    0.9520   28.1020    7.9070 H   0  0  0  0  0  0  0  0  0  0  0  0
    3.1130   27.8440    7.1210 H   0  0  0  0  0  0  0  0  0  0  0  0
    5.3640   29.9600    7.5170 H   0  0  0  0  0  0  0  0  0  0  0  0
    7.1330   30.8010    5.9950 H   0  0  0  0  0  0  0  0  0  0  0  0
    6.8580   30.5930    3.5400 H   0  0  0  0  0  0  0  0  0  0  0  0
    4.8150   29.5430    2.6050 H   0  0  0  0  0  0  0  0  0  0  0  0
    3.0460   28.7020    4.1270 H   0  0  0  0  0  0  0  0  0  0  0  0
   -1.0600   30.4640    7.6320 H   0  0  0  0  0  0  0  0  0  0  0  0
   -2.1740   31.8960    9.3230 H   0  0  0  0  0  0  0  0  0  0  0  0
  1 32  1  0  0  0  0
  1 33  1  0  0  0  0
  1 34  1  0  0  0  0
  1  2  1  0  0  0  0
  2  3  1  0  0  0  0
  3  4  2  0  0  0  0
  3  5  1  0  0  0  0
  5  6  2  0  0  0  0
  6  7  1  0  0  0  0
  7 35  1  0  0  0  0
  7 36  1  0  0  0  0
  7 37  1  0  0  0  0
  6  8  1  0  0  0  0
  8  9  1  0  0  0  0
  9 10  2  0  0  0  0
 10 38  1  0  0  0  0
 10 11  1  0  0  0  0
 11 12  2  0  0  0  0
 12 13  1  0  0  0  0
 13 39  1  0  0  0  0
 13 40  1  0  0  0  0
 12 14  1  0  0  0  0
 14  8  1  0  0  0  0
 14 15  2  0  0  0  0
 15  5  1  0  0  0  0
 15 16  1  0  0  0  0
 16 17  2  0  0  0  0
 17 41  1  0  0  0  0
 17 18  1  0  0  0  0
 18 42  1  0  0  0  0
 18 19  2  0  0  0  0
 19 20  1  0  0  0  0
 20 43  1  0  0  0  0
 20 21  1  0  0  0  0
 21 22  2  0  0  0  0
 21 23  1  0  0  0  0
 23 44  1  0  0  0  0
 23 24  1  0  0  0  0
 24 25  2  0  0  0  0
 25 45  1  0  0  0  0
 25 26  1  0  0  0  0
 26 46  1  0  0  0  0
 26 27  2  0  0  0  0
 27 47  1  0  0  0  0
 27 28  1  0  0  0  0
 28 48  1  0  0  0  0
 28 29  2  0  0  0  0
 29 24  1  0  0  0  0
 29 49  1  0  0  0  0
 19 30  1  0  0  0  0
 30 50  1  0  0  0  0
 30 31  2  0  0  0  0
 31 16  1  0  0  0  0
 31 51  1  0  0  0  0
M  END
>  <LOGBIO>
5.4000

>  <PRED_LOGBIO>
5.4900

>  <XV_RES>
-0.5810

>  <WHL_TMPL>
5

>  <ANCH>
5-18;33-34

$$$$
ROW85
  -MTS-   01071500253D 0   0.00000     0.00000     0

 24 26  0  0  0  0  0  0  0  0999 V2000
    0.7700   26.5840    9.0400 O   0  0  0  0  0  0  0  0  0  0  0  0
    0.7920   27.6770    8.4760 C   0  0  0  0  0  0  0  0  0  0  0  0
    1.6460   27.7860    7.4620 N   0  0  0  0  0  0  0  0  0  0  0  0
    1.9180   28.8850    6.6140 C   0  0  0  0  0  0  0  0  0  0  0  0
    2.8990   28.5800    5.6620 C   0  0  0  0  0  0  0  0  0  0  0  0
    3.2990   29.5490    4.7340 C   0  0  0  0  0  0  0  0  0  0  0  0
    2.7190   30.8220    4.7570 C   0  0  0  0  0  0  0  0  0  0  0  0
    1.7380   31.1280    5.7090 C   0  0  0  0  0  0  0  0  0  0  0  0
    1.3380   30.1590    6.6370 C   0  0  0  0  0  0  0  0  0  0  0  0
    0.3430   30.6820    7.4960 N   0  0  0  0  0  0  0  0  0  0  0  0
   -0.3070   30.0090    8.5580 C   0  0  0  0  0  0  0  0  0  0  0  0
   -1.1940   30.8170    9.1560 N   0  0  0  0  0  0  0  0  0  0  0  0
   -1.9360   30.3910   10.2000 N   0  0  0  0  0  0  0  0  0  0  0  0
   -1.8160   29.1450   10.6800 C   0  0  0  0  0  0  0  0  0  0  0  0
   -0.9060   28.2550   10.0970 C   0  0  0  0  0  0  0  0  0  0  0  0
   -0.1350   28.6970    9.0140 C   0  0  0  0  0  0  0  0  0  0  0  0
    2.1850   26.9540    7.2670 H   0  0  0  0  0  0  0  0  0  0  0  0
    3.3460   27.5970    5.6450 H   0  0  0  0  0  0  0  0  0  0  0  0
    4.0560   29.3130    4.0010 H   0  0  0  0  0  0  0  0  0  0  0  0
    3.0280   31.5700    4.0410 H   0  0  0  0  0  0  0  0  0  0  0  0
    1.2900   32.1100    5.7260 H   0  0  0  0  0  0  0  0  0  0  0  0
    0.0660   31.6400    7.3340 H   0  0  0  0  0  0  0  0  0  0  0  0
   -2.4210   28.8280   11.5170 H   0  0  0  0  0  0  0  0  0  0  0  0
   -0.8000   27.2490   10.4750 H   0  0  0  0  0  0  0  0  0  0  0  0
  1  2  2  0  0  0  0
  2  3  1  0  0  0  0
  3 17  1  0  0  0  0
  3  4  1  0  0  0  0
  4  5  2  0  0  0  0
  5 18  1  0  0  0  0
  5  6  1  0  0  0  0
  6 19  1  0  0  0  0
  6  7  2  0  0  0  0
  7 20  1  0  0  0  0
  7  8  1  0  0  0  0
  8 21  1  0  0  0  0
  8  9  2  0  0  0  0
  9  4  1  0  0  0  0
  9 10  1  0  0  0  0
 10 22  1  0  0  0  0
 10 11  1  0  0  0  0
 11 12  1  0  0  0  0
 12 13  2  0  0  0  0
 13 14  1  0  0  0  0
 14 23  1  0  0  0  0
 14 15  2  0  0  0  0
 15 24  1  0  0  0  0
 15 16  1  0  0  0  0
 16  2  1  0  0  0  0
 16 11  2  0  0  0  0
M  END
>  <LOGBIO>
5.5000

>  <PRED_LOGBIO>
5.6200

>  <XV_RES>
-0.4780

>  <WHL_TMPL>
35

>  <ANCH>
15-16;2-1

$$$$
ROW86
  -MTS-   01071500253D 0   0.00000     0.00000     0

 48 51  0  0  0  0  0  0  0  0999 V2000
    7.8370   28.3100   11.5410 C   0  0  0  0  0  0  0  0  0  0  0  0
    6.6810   27.8740   10.6450 C   0  0  0  0  0  0  0  0  0  0  0  0
    5.7030   28.9670   10.5410 N   0  0  0  0  0  0  0  0  0  0  0  0
    5.9380   30.2330   11.2490 C   0  0  0  0  0  0  0  0  0  0  0  0
    7.2570   30.1520   12.0120 C   0  0  0  0  0  0  0  0  0  0  0  0
    4.6060   28.8090    9.8060 C   0  0  0  0  0  0  0  0  0  0  0  0
    3.7740   29.7380    9.7170 O   0  0  0  0  0  0  0  0  0  0  0  0
    4.3930   27.6630    9.1660 N   0  0  0  0  0  0  0  0  0  0  0  0
    3.2260   27.4960    8.3840 C   0  0  0  0  0  0  0  0  0  0  0  0
    3.1250   26.4150    7.5000 C   0  0  0  0  0  0  0  0  0  0  0  0
    1.9700   26.2490    6.7260 C   0  0  0  0  0  0  0  0  0  0  0  0
    0.9160   27.1640    6.8370 C   0  0  0  0  0  0  0  0  0  0  0  0
   -0.1900   27.0060    6.0960 N   0  0  0  0  0  0  0  0  0  0  0  0
   -1.2080   27.8720    6.1900 C   0  0  0  0  0  0  0  0  0  0  0  0
   -2.4240   27.6870    5.3670 C   0  0  0  0  0  0  0  0  0  0  0  0
   -2.4640   27.6650    3.9750 O   0  0  0  0  0  0  0  0  0  0  0  0
   -3.7840   27.4690    3.5750 C   0  0  0  0  0  0  0  0  0  0  0  0
   -4.5560   27.3700    4.6660 C   0  0  0  0  0  0  0  0  0  0  0  0
   -3.6650   27.5130    5.8400 C   0  0  0  0  0  0  0  0  0  0  0  0
   -1.1110   28.9550    7.0730 C   0  0  0  0  0  0  0  0  0  0  0  0
   -0.0030   29.1080    7.8110 N   0  0  0  0  0  0  0  0  0  0  0  0
    1.0170   28.2450    7.7210 C   0  0  0  0  0  0  0  0  0  0  0  0
    2.1720   28.4110    8.4940 C   0  0  0  0  0  0  0  0  0  0  0  0
   -2.2250   29.9220    7.1900 C   0  0  0  0  0  0  0  0  0  0  0  0
   -2.7000   30.4700    8.3800 O   0  0  0  0  0  0  0  0  0  0  0  0
   -3.7510   31.3330    8.0780 C   0  0  0  0  0  0  0  0  0  0  0  0
   -3.9390   31.3380    6.7520 C   0  0  0  0  0  0  0  0  0  0  0  0
   -2.9400   30.4140    6.1700 C   0  0  0  0  0  0  0  0  0  0  0  0
    7.4580   28.5530   12.5310 H   0  0  0  0  0  0  0  0  0  0  0  0
    8.5610   27.5010   11.6180 H   0  0  0  0  0  0  0  0  0  0  0  0
    8.3180   29.1870   11.1110 H   0  0  0  0  0  0  0  0  0  0  0  0
    6.2000   26.9970   11.0750 H   0  0  0  0  0  0  0  0  0  0  0  0
    7.0600   27.6310    9.6550 H   0  0  0  0  0  0  0  0  0  0  0  0
    5.9850   31.0480   10.5290 H   0  0  0  0  0  0  0  0  0  0  0  0
    5.1250   30.4140   11.9490 H   0  0  0  0  0  0  0  0  0  0  0  0
    8.0710   29.9720   11.3120 H   0  0  0  0  0  0  0  0  0  0  0  0
    7.4310   31.0900   12.5360 H   0  0  0  0  0  0  0  0  0  0  0  0
    7.2110   29.3380   12.7320 H   0  0  0  0  0  0  0  0  0  0  0  0
    5.0650   26.9120    9.2370 H   0  0  0  0  0  0  0  0  0  0  0  0
    3.9380   25.7090    7.4140 H   0  0  0  0  0  0  0  0  0  0  0  0
    1.8910   25.4160    6.0440 H   0  0  0  0  0  0  0  0  0  0  0  0
   -4.1290   27.4070    2.5540 H   0  0  0  0  0  0  0  0  0  0  0  0
   -5.6250   27.2160    4.6850 H   0  0  0  0  0  0  0  0  0  0  0  0
   -3.9600   27.4820    6.8780 H   0  0  0  0  0  0  0  0  0  0  0  0
    2.2500   29.2440    9.1770 H   0  0  0  0  0  0  0  0  0  0  0  0
   -4.3200   31.9050    8.7960 H   0  0  0  0  0  0  0  0  0  0  0  0
   -4.6800   31.9080    6.2100 H   0  0  0  0  0  0  0  0  0  0  0  0
   -2.8130   30.1810    5.1230 H   0  0  0  0  0  0  0  0  0  0  0  0
  1 29  1  0  0  0  0
  1 30  1  0  0  0  0
  1 31  1  0  0  0  0
  1  2  1  0  0  0  0
  2 32  1  0  0  0  0
  2 33  1  0  0  0  0
  2  3  1  0  0  0  0
  3  4  1  0  0  0  0
  4 34  1  0  0  0  0
  4 35  1  0  0  0  0
  4  5  1  0  0  0  0
  5 36  1  0  0  0  0
  5 37  1  0  0  0  0
  5 38  1  0  0  0  0
  3  6  1  0  0  0  0
  6  7  2  0  0  0  0
  6  8  1  0  0  0  0
  8 39  1  0  0  0  0
  8  9  1  0  0  0  0
  9 10  2  0  0  0  0
 10 40  1  0  0  0  0
 10 11  1  0  0  0  0
 11 41  1  0  0  0  0
 11 12  2  0  0  0  0
 12 13  1  0  0  0  0
 13 14  2  0  0  0  0
 14 15  1  0  0  0  0
 15 16  1  0  0  0  0
 16 17  1  0  0  0  0
 17 42  1  0  0  0  0
 17 18  2  0  0  0  0
 18 43  1  0  0  0  0
 18 19  1  0  0  0  0
 19 15  2  0  0  0  0
 19 44  1  0  0  0  0
 14 20  1  0  0  0  0
 20 21  2  0  0  0  0
 21 22  1  0  0  0  0
 22 12  1  0  0  0  0
 22 23  2  0  0  0  0
 23  9  1  0  0  0  0
 23 45  1  0  0  0  0
 20 24  1  0  0  0  0
 24 25  1  0  0  0  0
 25 26  1  0  0  0  0
 26 46  1  0  0  0  0
 26 27  2  0  0  0  0
 27 47  1  0  0  0  0
 27 28  1  0  0  0  0
 28 24  2  0  0  0  0
 28 48  1  0  0  0  0
M  END
>  <LOGBIO>
5.8000

>  <PRED_LOGBIO>
5.8900

>  <XV_RES>
-1.1290

>  <WHL_TMPL>
36

>  <ANCH>
9-10;38-37

$$$$
ROW87
  -MTS-   01071500253D 0   0.00000     0.00000     0

 53 57  0  0  0  0  0  0  0  0999 V2000
   14.9420   24.6770    7.0690 N   0  0  0  0  0  0  0  0  0  0  0  0
   13.7050   25.0010    7.7940 C   0  0  0  0  0  0  0  0  0  0  0  0
   12.5800   24.0830    7.3180 C   0  0  0  0  0  0  0  0  0  0  0  0
   11.2950   24.4190    8.0720 C   0  0  0  0  0  0  0  0  0  0  0  0
   10.2420   23.5590    7.6260 O   0  0  0  0  0  0  0  0  0  0  0  0
    9.0040   23.7120    8.1920 C   0  0  0  0  0  0  0  0  0  0  0  0
    8.6640   22.9860    9.3390 C   0  0  0  0  0  0  0  0  0  0  0  0
    7.3990   23.1420    9.9180 C   0  0  0  0  0  0  0  0  0  0  0  0
    6.7740   22.5210   11.1050 C   0  0  0  0  0  0  0  0  0  0  0  0
    7.3200   21.6950   11.8350 O   0  0  0  0  0  0  0  0  0  0  0  0
    5.5380   22.9840   11.2690 N   0  0  0  0  0  0  0  0  0  0  0  0
    5.2330   23.9530   10.2070 C   0  0  0  0  0  0  0  0  0  0  0  0
    6.4730   24.0240    9.3490 C   0  0  0  0  0  0  0  0  0  0  0  0
    6.8130   24.7510    8.2010 C   0  0  0  0  0  0  0  0  0  0  0  0
    8.0780   24.5950    7.6230 C   0  0  0  0  0  0  0  0  0  0  0  0
    5.8340   25.6840    7.6000 C   0  0  0  0  0  0  0  0  0  0  0  0
    6.1430   27.0450    7.4850 C   0  0  0  0  0  0  0  0  0  0  0  0
    5.2170   27.9270    6.9160 C   0  0  0  0  0  0  0  0  0  0  0  0
    3.9820   27.4490    6.4620 C   0  0  0  0  0  0  0  0  0  0  0  0
    3.0470   28.3410    5.8860 N   0  0  0  0  0  0  0  0  0  0  0  0
    2.1230   28.9700    6.6790 C   0  0  0  0  0  0  0  0  0  0  0  0
    1.2090   28.3300    7.5130 O   0  0  0  0  0  0  0  0  0  0  0  0
    0.4540   29.3170    8.1430 C   0  0  0  0  0  0  0  0  0  0  0  0
   -0.5930   29.2760    9.0710 C   0  0  0  0  0  0  0  0  0  0  0  0
   -1.1670   30.4670    9.5320 C   0  0  0  0  0  0  0  0  0  0  0  0
   -2.1760   29.8590   10.5650 Cl  0  0  0  0  0  0  0  0  0  0  0  0
   -0.6940   31.6990    9.0650 C   0  0  0  0  0  0  0  0  0  0  0  0
    0.3530   31.7400    8.1370 C   0  0  0  0  0  0  0  0  0  0  0  0
    0.9270   30.5490    7.6750 C   0  0  0  0  0  0  0  0  0  0  0  0
    1.9600   30.2770    6.7710 N   0  0  0  0  0  0  0  0  0  0  0  0
    3.6730   26.0880    6.5760 C   0  0  0  0  0  0  0  0  0  0  0  0
    4.5990   25.2060    7.1450 C   0  0  0  0  0  0  0  0  0  0  0  0
   15.1950   23.7160    7.2460 H   0  0  0  0  0  0  0  0  0  0  0  0
   15.6850   25.2840    7.3840 H   0  0  0  0  0  0  0  0  0  0  0  0
   13.8620   24.8580    8.8610 H   0  0  0  0  0  0  0  0  0  0  0  0
   13.4330   26.0370    7.6030 H   0  0  0  0  0  0  0  0  0  0  0  0
   12.4230   24.2260    6.2510 H   0  0  0  0  0  0  0  0  0  0  0  0
   12.8520   23.0470    7.5090 H   0  0  0  0  0  0  0  0  0  0  0  0
   11.4520   24.2760    9.1390 H   0  0  0  0  0  0  0  0  0  0  0  0
   11.0220   25.4550    7.8810 H   0  0  0  0  0  0  0  0  0  0  0  0
    9.3790   22.3050    9.7790 H   0  0  0  0  0  0  0  0  0  0  0  0
    4.9070   22.7120   12.0090 H   0  0  0  0  0  0  0  0  0  0  0  0
    5.0470   24.9280   10.6520 H   0  0  0  0  0  0  0  0  0  0  0  0
    4.4040   23.5800    9.6090 H   0  0  0  0  0  0  0  0  0  0  0  0
    8.3400   25.1550    6.7380 H   0  0  0  0  0  0  0  0  0  0  0  0
    7.0960   27.4130    7.8360 H   0  0  0  0  0  0  0  0  0  0  0  0
    5.4560   28.9770    6.8280 H   0  0  0  0  0  0  0  0  0  0  0  0
    3.0600   28.5140    4.8910 H   0  0  0  0  0  0  0  0  0  0  0  0
   -0.9580   28.3250    9.4320 H   0  0  0  0  0  0  0  0  0  0  0  0
   -1.1370   32.6170    9.4210 H   0  0  0  0  0  0  0  0  0  0  0  0
    0.7180   32.6900    7.7760 H   0  0  0  0  0  0  0  0  0  0  0  0
    2.7210   25.7200    6.2260 H   0  0  0  0  0  0  0  0  0  0  0  0
    4.3610   24.1560    7.2340 H   0  0  0  0  0  0  0  0  0  0  0  0
  1 33  1  0  0  0  0
  1 34  1  0  0  0  0
  1  2  1  0  0  0  0
  2 35  1  0  0  0  0
  2 36  1  0  0  0  0
  2  3  1  0  0  0  0
  3 37  1  0  0  0  0
  3 38  1  0  0  0  0
  3  4  1  0  0  0  0
  4 39  1  0  0  0  0
  4 40  1  0  0  0  0
  4  5  1  0  0  0  0
  5  6  1  0  0  0  0
  6  7  2  0  0  0  0
  7 41  1  0  0  0  0
  7  8  1  0  0  0  0
  8  9  1  0  0  0  0
  9 10  2  0  0  0  0
  9 11  1  0  0  0  0
 11 42  1  0  0  0  0
 11 12  1  0  0  0  0
 12 43  1  0  0  0  0
 12 44  1  0  0  0  0
 12 13  1  0  0  0  0
 13  8  2  0  0  0  0
 13 14  1  0  0  0  0
 14 15  2  0  0  0  0
 15  6  1  0  0  0  0
 15 45  1  0  0  0  0
 14 16  1  0  0  0  0
 16 17  2  0  0  0  0
 17 46  1  0  0  0  0
 17 18  1  0  0  0  0
 18 47  1  0  0  0  0
 18 19  2  0  0  0  0
 19 20  1  0  0  0  0
 20 48  1  0  0  0  0
 20 21  1  0  0  0  0
 21 22  1  0  0  0  0
 22 23  1  0  0  0  0
 23 24  2  0  0  0  0
 24 49  1  0  0  0  0
 24 25  1  0  0  0  0
 25 26  1  0  0  0  0
 25 27  2  0  0  0  0
 27 50  1  0  0  0  0
 27 28  1  0  0  0  0
 28 51  1  0  0  0  0
 28 29  2  0  0  0  0
 29 23  1  0  0  0  0
 29 30  1  0  0  0  0
 30 21  2  0  0  0  0
 19 31  1  0  0  0  0
 31 52  1  0  0  0  0
 31 32  2  0  0  0  0
 32 16  1  0  0  0  0
 32 53  1  0  0  0  0
M  END
>  <LOGBIO>
7.0000

>  <PRED_LOGBIO>
7.0700

>  <XV_RES>
0.3760

>  <WHL_TMPL>
33

>  <ANCH>
7-26;37-49

$$$$
ROW88
  -MTS-   01071500253D 0   0.00000     0.00000     0

 81 85  0  0  0  0  0  0  0  0999 V2000
    4.2710   25.6820    4.7830 C   0  0  0  0  0  0  0  0  0  0  0  0
    4.9420   25.0280    5.9670 C   0  0  0  0  0  0  0  0  0  0  0  0
    6.0840   24.1660    5.6900 C   0  0  0  0  0  0  0  0  0  0  0  0
    6.7150   23.5060    6.8160 C   0  0  0  0  0  0  0  0  0  0  0  0
    6.1430   23.7330    8.1410 C   0  0  0  0  0  0  0  0  0  0  0  0
    5.0190   24.6170    8.4110 C   0  0  0  0  0  0  0  0  0  0  0  0
    4.4440   24.8310   10.0390 Cl  0  0  0  0  0  0  0  0  0  0  0  0
    4.3790   25.3210    7.3100 C   0  0  0  0  0  0  0  0  0  0  0  0
    3.2780   26.2840    7.5360 C   0  0  0  0  0  0  0  0  0  0  0  0
    3.3150   27.1420    8.6420 C   0  0  0  0  0  0  0  0  0  0  0  0
    2.2740   28.0540    8.8560 C   0  0  0  0  0  0  0  0  0  0  0  0
    1.1960   28.1060    7.9640 C   0  0  0  0  0  0  0  0  0  0  0  0
    1.1590   27.2480    6.8590 C   0  0  0  0  0  0  0  0  0  0  0  0
    0.2040   27.0380    5.7480 C   0  0  0  0  0  0  0  0  0  0  0  0
    0.4880   25.9940    4.6950 C   0  0  0  0  0  0  0  0  0  0  0  0
   -0.7800   25.7280    3.8860 C   0  0  0  0  0  0  0  0  0  0  0  0
   -0.4930   24.6710    2.8200 C   0  0  0  0  0  0  0  0  0  0  0  0
   -1.6800   24.4230    2.0630 O   0  0  0  0  0  0  0  0  0  0  0  0
   -1.6180   23.4980    1.0540 C   0  0  0  0  0  0  0  0  0  0  0  0
   -1.9010   22.1530    1.3190 C   0  0  0  0  0  0  0  0  0  0  0  0
   -1.8370   21.2080    0.2880 C   0  0  0  0  0  0  0  0  0  0  0  0
   -1.4900   21.6080   -1.0080 C   0  0  0  0  0  0  0  0  0  0  0  0
   -1.2070   22.9530   -1.2730 C   0  0  0  0  0  0  0  0  0  0  0  0
   -0.8590   23.3530   -2.5690 C   0  0  0  0  0  0  0  0  0  0  0  0
   -0.5760   24.6980   -2.8340 C   0  0  0  0  0  0  0  0  0  0  0  0
   -0.6400   25.6430   -1.8030 C   0  0  0  0  0  0  0  0  0  0  0  0
   -0.9870   25.2430   -0.5070 C   0  0  0  0  0  0  0  0  0  0  0  0
   -1.2700   23.8980   -0.2420 C   0  0  0  0  0  0  0  0  0  0  0  0
    0.6970   26.0650    4.9690 C   0  0  0  0  0  0  0  0  0  0  0  0
    1.8910   25.6150    5.4680 N   0  0  0  0  0  0  0  0  0  0  0  0
    2.2000   26.3370    6.6450 C   0  0  0  0  0  0  0  0  0  0  0  0
    0.0440   25.5500    3.7450 C   0  0  0  0  0  0  0  0  0  0  0  0
    0.2890   26.0630    2.6550 O   0  0  0  0  0  0  0  0  0  0  0  0
   -0.8090   24.5320    3.8250 N   0  0  0  0  0  0  0  0  0  0  0  0
   -1.4570   24.0200    2.6090 C   0  0  0  0  0  0  0  0  0  0  0  0
   -2.3810   22.8590    2.9750 C   0  0  0  0  0  0  0  0  0  0  0  0
   -3.0120   22.3610    1.7920 O   0  0  0  0  0  0  0  0  0  0  0  0
   -3.8920   21.2690    2.0730 C   0  0  0  0  0  0  0  0  0  0  0  0
   -4.5320   20.7840    0.7740 C   0  0  0  0  0  0  0  0  0  0  0  0
   -5.4120   19.6920    1.0550 O   0  0  0  0  0  0  0  0  0  0  0  0
   -6.0430   19.1940   -0.1280 C   0  0  0  0  0  0  0  0  0  0  0  0
   -6.9670   18.0330    0.2380 C   0  0  0  0  0  0  0  0  0  0  0  0
   -7.6150   17.5210   -0.9780 N   0  0  0  0  0  0  0  0  0  0  0  0
    4.3750   25.0430    3.9090 H   0  0  0  0  0  0  0  0  0  0  0  0
    4.7390   26.6440    4.5860 H   0  0  0  0  0  0  0  0  0  0  0  0
    3.2150   25.8300    5.0000 H   0  0  0  0  0  0  0  0  0  0  0  0
    6.4470   24.0240    4.6830 H   0  0  0  0  0  0  0  0  0  0  0  0
    7.5770   22.8690    6.6800 H   0  0  0  0  0  0  0  0  0  0  0  0
    6.5840   23.2090    8.9760 H   0  0  0  0  0  0  0  0  0  0  0  0
    4.1470   27.1020    9.3290 H   0  0  0  0  0  0  0  0  0  0  0  0
    2.3030   28.7160    9.7080 H   0  0  0  0  0  0  0  0  0  0  0  0
    0.3930   28.8090    8.1290 H   0  0  0  0  0  0  0  0  0  0  0  0
    0.8110   25.0730    5.1760 H   0  0  0  0  0  0  0  0  0  0  0  0
    1.2730   26.3520    4.0320 H   0  0  0  0  0  0  0  0  0  0  0  0
   -1.1030   26.6490    3.4050 H   0  0  0  0  0  0  0  0  0  0  0  0
   -1.5650   25.3710    4.5490 H   0  0  0  0  0  0  0  0  0  0  0  0
   -0.1700   23.7500    3.3010 H   0  0  0  0  0  0  0  0  0  0  0  0
    0.2920   25.0290    2.1570 H   0  0  0  0  0  0  0  0  0  0  0  0
   -2.1690   21.8440    2.3190 H   0  0  0  0  0  0  0  0  0  0  0  0
   -2.0560   20.1700    0.4930 H   0  0  0  0  0  0  0  0  0  0  0  0
   -1.4410   20.8790   -1.8030 H   0  0  0  0  0  0  0  0  0  0  0  0
   -0.8100   22.6240   -3.3640 H   0  0  0  0  0  0  0  0  0  0  0  0
   -0.3080   25.0070   -3.8340 H   0  0  0  0  0  0  0  0  0  0  0  0
   -0.4210   26.6810   -2.0080 H   0  0  0  0  0  0  0  0  0  0  0  0
   -1.0360   25.9720    0.2880 H   0  0  0  0  0  0  0  0  0  0  0  0
    2.4590   24.8860    5.0610 H   0  0  0  0  0  0  0  0  0  0  0  0
   -1.0100   24.1100    4.7200 H   0  0  0  0  0  0  0  0  0  0  0  0
   -2.0390   24.8150    2.1460 H   0  0  0  0  0  0  0  0  0  0  0  0
   -0.6980   23.6730    1.9110 H   0  0  0  0  0  0  0  0  0  0  0  0
   -1.7990   22.0650    3.4370 H   0  0  0  0  0  0  0  0  0  0  0  0
   -3.1400   23.2060    3.6720 H   0  0  0  0  0  0  0  0  0  0  0  0
   -4.6690   21.5980    2.7600 H   0  0  0  0  0  0  0  0  0  0  0  0
   -3.3270   20.4560    2.5250 H   0  0  0  0  0  0  0  0  0  0  0  0
   -3.7550   20.4560    0.0870 H   0  0  0  0  0  0  0  0  0  0  0  0
   -5.0970   21.5970    0.3220 H   0  0  0  0  0  0  0  0  0  0  0  0
   -5.2840   18.8470   -0.8250 H   0  0  0  0  0  0  0  0  0  0  0  0
   -6.6250   19.9890   -0.5900 H   0  0  0  0  0  0  0  0  0  0  0  0
   -7.7260   18.3800    0.9360 H   0  0  0  0  0  0  0  0  0  0  0  0
   -6.3850   17.2390    0.7010 H   0  0  0  0  0  0  0  0  0  0  0  0
   -8.1550   18.2590   -1.4070 H   0  0  0  0  0  0  0  0  0  0  0  0
   -8.2260   16.7540   -0.7360 H   0  0  0  0  0  0  0  0  0  0  0  0
  1 44  1  0  0  0  0
  1 45  1  0  0  0  0
  1 46  1  0  0  0  0
  1  2  1  0  0  0  0
  2  3  2  0  0  0  0
  3 47  1  0  0  0  0
  3  4  1  0  0  0  0
  4 48  1  0  0  0  0
  4  5  2  0  0  0  0
  5 49  1  0  0  0  0
  5  6  1  0  0  0  0
[truncated: 787,909 more chars]
