# Supplementary material for: Template CoMFA Generates Single 3D-QSAR Models that, for Twelve of Twelve Biological Targets, Predict All ChEMBL-Tabulated Affinities
Source: PLoS One. 2015 Jun 12;10(6):e0129307. doi: 10.1371/journal.pone.0129307 (PMC4466312; doi:10.1371/journal.pone.0129307)
Supplement: S3 Text — The zip file contains, in. sdf format, the aligned structures, from the A, B, C, D, and F protocols, of all templates and training sets for the cdk2 target. The content of each file is evident from its name. (ZIP) [file pone.0129307.s004.zip › cdk2_B_trng.sdf]

ROW1
  -MTS-   01071500273D 0   0.00000     0.00000     0

 55 58  0  0  0  0  0  0  0  0999 V2000
    7.0880    3.0610    1.3980 C   0  0  0  0  0  0  0  0  0  0  0  0
    6.4250    2.0140    0.6860 O   0  0  0  0  0  0  0  0  0  0  0  0
    5.4070    2.3580   -0.1650 C   0  0  0  0  0  0  0  0  0  0  0  0
    4.6520    1.3610   -0.7920 C   0  0  0  0  0  0  0  0  0  0  0  0
    3.6120    1.7130   -1.6610 C   0  0  0  0  0  0  0  0  0  0  0  0
    2.8820    0.7670   -2.2680 N   0  0  0  0  0  0  0  0  0  0  0  0
    1.8840    1.0890   -3.1020 C   0  0  0  0  0  0  0  0  0  0  0  0
    1.5880    2.3720   -3.3520 N   0  0  0  0  0  0  0  0  0  0  0  0
    2.2790    3.3670   -2.7780 C   0  0  0  0  0  0  0  0  0  0  0  0
    1.9510    4.7150   -3.0560 N   0  0  0  0  0  0  0  0  0  0  0  0
    1.3380    5.0550   -4.2860 C   0  0  0  0  0  0  0  0  0  0  0  0
   -0.0570    5.0600   -4.3950 C   0  0  0  0  0  0  0  0  0  0  0  0
   -0.6630    5.3960   -5.6110 C   0  0  0  0  0  0  0  0  0  0  0  0
    0.1260    5.7270   -6.7180 C   0  0  0  0  0  0  0  0  0  0  0  0
   -0.4580    6.0520   -7.8910 F   0  0  0  0  0  0  0  0  0  0  0  0
    1.5220    5.7220   -6.6090 C   0  0  0  0  0  0  0  0  0  0  0  0
    2.5040    6.1340   -7.9860 Cl  0  0  0  0  0  0  0  0  0  0  0  0
    2.1280    5.3860   -5.3930 C   0  0  0  0  0  0  0  0  0  0  0  0
    3.3280    3.0620   -1.9020 C   0  0  0  0  0  0  0  0  0  0  0  0
    4.0840    4.0600   -1.2740 C   0  0  0  0  0  0  0  0  0  0  0  0
    5.1230    3.7080   -0.4060 C   0  0  0  0  0  0  0  0  0  0  0  0
    5.8630    4.6840    0.2090 O   0  0  0  0  0  0  0  0  0  0  0  0
    5.3360    5.2760    1.3990 C   0  0  0  0  0  0  0  0  0  0  0  0
    6.3110    6.3320    1.9170 C   0  0  0  0  0  0  0  0  0  0  0  0
    5.7480    6.9660    3.1880 C   0  0  0  0  0  0  0  0  0  0  0  0
    6.6870    7.9820    3.6860 N   0  0  0  0  0  0  0  0  0  0  0  0
    6.3600    9.2850    3.0900 C   0  0  0  0  0  0  0  0  0  0  0  0
    7.2160   10.4070    3.7050 C   0  0  0  0  0  0  0  0  0  0  0  0
    7.0960   10.4320    5.1300 O   0  0  0  0  0  0  0  0  0  0  0  0
    7.4730    9.1830    5.7170 C   0  0  0  0  0  0  0  0  0  0  0  0
    6.6220    8.0300    5.1540 C   0  0  0  0  0  0  0  0  0  0  0  0
    6.3680    3.5900    2.0190 H   0  0  0  0  0  0  0  0  0  0  0  0
    7.8660    2.6350    2.0280 H   0  0  0  0  0  0  0  0  0  0  0  0
    7.5350    3.7560    0.6900 H   0  0  0  0  0  0  0  0  0  0  0  0
    4.8710    0.3200   -0.6060 H   0  0  0  0  0  0  0  0  0  0  0  0
    1.3110    0.3060   -3.5770 H   0  0  0  0  0  0  0  0  0  0  0  0
    2.1540    5.4340   -2.3770 H   0  0  0  0  0  0  0  0  0  0  0  0
   -0.6670    4.8040   -3.5400 H   0  0  0  0  0  0  0  0  0  0  0  0
   -1.7400    5.4000   -5.6950 H   0  0  0  0  0  0  0  0  0  0  0  0
    3.2050    5.3820   -5.3090 H   0  0  0  0  0  0  0  0  0  0  0  0
    3.8640    5.1010   -1.4600 H   0  0  0  0  0  0  0  0  0  0  0  0
    4.3790    5.7440    1.1780 H   0  0  0  0  0  0  0  0  0  0  0  0
    5.1980    4.5080    2.1560 H   0  0  0  0  0  0  0  0  0  0  0  0
    7.2690    5.8650    2.1370 H   0  0  0  0  0  0  0  0  0  0  0  0
    6.4490    7.1010    1.1590 H   0  0  0  0  0  0  0  0  0  0  0  0
    4.7910    7.4330    2.9670 H   0  0  0  0  0  0  0  0  0  0  0  0
    5.6110    6.1970    3.9460 H   0  0  0  0  0  0  0  0  0  0  0  0
    5.3070    9.5030    3.2500 H   0  0  0  0  0  0  0  0  0  0  0  0
    6.5330    9.2440    2.0160 H   0  0  0  0  0  0  0  0  0  0  0  0
    8.2590   10.2580    3.4310 H   0  0  0  0  0  0  0  0  0  0  0  0
    6.9020   11.3660    3.2980 H   0  0  0  0  0  0  0  0  0  0  0  0
    8.5240    8.9900    5.5160 H   0  0  0  0  0  0  0  0  0  0  0  0
    7.3420    9.2370    6.7960 H   0  0  0  0  0  0  0  0  0  0  0  0
    5.5880    8.1570    5.4680 H   0  0  0  0  0  0  0  0  0  0  0  0
    6.9770    7.0870    5.5640 H   0  0  0  0  0  0  0  0  0  0  0  0
  1 32  1  0  0  0  0
  1 33  1  0  0  0  0
  1 34  1  0  0  0  0
  1  2  1  0  0  0  0
  2  3  1  0  0  0  0
  3  4  2  0  0  0  0
  4 35  1  0  0  0  0
  4  5  1  0  0  0  0
  5  6  1  0  0  0  0
  6  7  2  0  0  0  0
  7 36  1  0  0  0  0
  7  8  1  0  0  0  0
  8  9  2  0  0  0  0
  9 10  1  0  0  0  0
 10 37  1  0  0  0  0
 10 11  1  0  0  0  0
 11 12  2  0  0  0  0
 12 38  1  0  0  0  0
 12 13  1  0  0  0  0
 13 39  1  0  0  0  0
 13 14  2  0  0  0  0
 14 15  1  0  0  0  0
 14 16  1  0  0  0  0
 16 17  1  0  0  0  0
 16 18  2  0  0  0  0
 18 11  1  0  0  0  0
 18 40  1  0  0  0  0
  9 19  1  0  0  0  0
 19  5  2  0  0  0  0
 19 20  1  0  0  0  0
 20 41  1  0  0  0  0
 20 21  2  0  0  0  0
 21  3  1  0  0  0  0
 21 22  1  0  0  0  0
 22 23  1  0  0  0  0
 23 42  1  0  0  0  0
 23 43  1  0  0  0  0
 23 24  1  0  0  0  0
 24 44  1  0  0  0  0
 24 45  1  0  0  0  0
 24 25  1  0  0  0  0
 25 46  1  0  0  0  0
 25 47  1  0  0  0  0
 25 26  1  0  0  0  0
 26 27  1  0  0  0  0
 27 48  1  0  0  0  0
 27 49  1  0  0  0  0
 27 28  1  0  0  0  0
 28 50  1  0  0  0  0
 28 51  1  0  0  0  0
 28 29  1  0  0  0  0
 29 30  1  0  0  0  0
 30 52  1  0  0  0  0
 30 53  1  0  0  0  0
 30 31  1  0  0  0  0
 31 26  1  0  0  0  0
 31 54  1  0  0  0  0
 31 55  1  0  0  0  0
M  END
>  <LOGBIO>
6.2000

>  <PRED_LOGBIO>
6.5400

>  <XV_RES>
-0.7110

>  <WHL_TMPL>
1

>  <ANCH>
5-6;9-28

$$$$
ROW2
  -MTS-   01071500273D 0   0.00000     0.00000     0

 34 36  0  0  0  0  0  0  0  0999 V2000
    4.4200    4.4610   -0.8190 F   0  0  0  0  0  0  0  0  0  0  0  0
    3.3080    3.7740   -0.4810 C   0  0  0  0  0  0  0  0  0  0  0  0
    3.0980    3.3930    0.8500 C   0  0  0  0  0  0  0  0  0  0  0  0
    1.9450    2.6810    1.2010 C   0  0  0  0  0  0  0  0  0  0  0  0
    1.0020    2.3500    0.2210 C   0  0  0  0  0  0  0  0  0  0  0  0
    1.2110    2.7310   -1.1090 C   0  0  0  0  0  0  0  0  0  0  0  0
    2.3640    3.4430   -1.4610 C   0  0  0  0  0  0  0  0  0  0  0  0
    2.5900    3.8540   -2.8960 C   0  0  0  0  0  0  0  0  0  0  0  0
    4.0320    3.8660   -3.1800 N   0  0  0  0  0  0  0  0  0  0  0  0
    4.5940    4.9360   -3.8240 C   0  0  0  0  0  0  0  0  0  0  0  0
    4.2830    6.2370   -3.9020 C   0  0  0  0  0  0  0  0  0  0  0  0
    3.2810    7.0030   -3.3670 N   0  0  0  0  0  0  0  0  0  0  0  0
    3.4600    7.6240   -2.1090 C   0  0  0  0  0  0  0  0  0  0  0  0
    4.0040    8.9110   -2.0220 C   0  0  0  0  0  0  0  0  0  0  0  0
    4.1710    9.5050   -0.7660 C   0  0  0  0  0  0  0  0  0  0  0  0
    3.8120    8.8410    0.3420 N   0  0  0  0  0  0  0  0  0  0  0  0
    3.2890    7.6080    0.2970 C   0  0  0  0  0  0  0  0  0  0  0  0
    3.0960    6.9600   -0.9310 C   0  0  0  0  0  0  0  0  0  0  0  0
    5.4330    6.5320   -4.7860 C   0  0  0  0  0  0  0  0  0  0  0  0
    5.8960    7.5270   -5.3420 O   0  0  0  0  0  0  0  0  0  0  0  0
    5.7770    5.0950   -4.7000 C   0  0  0  0  0  0  0  0  0  0  0  0
    6.6540    4.3620   -5.1530 O   0  0  0  0  0  0  0  0  0  0  0  0
    3.8260    3.6490    1.6060 H   0  0  0  0  0  0  0  0  0  0  0  0
    1.7840    2.3880    2.2280 H   0  0  0  0  0  0  0  0  0  0  0  0
    0.1120    1.8010    0.4920 H   0  0  0  0  0  0  0  0  0  0  0  0
    0.4830    2.4760   -1.8650 H   0  0  0  0  0  0  0  0  0  0  0  0
    2.2430    4.8810   -2.9870 H   0  0  0  0  0  0  0  0  0  0  0  0
    2.1070    3.1260   -3.5440 H   0  0  0  0  0  0  0  0  0  0  0  0
    4.6080    3.0850   -2.9000 H   0  0  0  0  0  0  0  0  0  0  0  0
    2.4140    7.1240   -3.8710 H   0  0  0  0  0  0  0  0  0  0  0  0
    4.2920    9.4420   -2.9180 H   0  0  0  0  0  0  0  0  0  0  0  0
    4.5900   10.4970   -0.6890 H   0  0  0  0  0  0  0  0  0  0  0  0
    3.0130    7.1100    1.2140 H   0  0  0  0  0  0  0  0  0  0  0  0
    2.6740    5.9670   -0.9670 H   0  0  0  0  0  0  0  0  0  0  0  0
  1  2  1  0  0  0  0
  2  3  2  0  0  0  0
  3 23  1  0  0  0  0
  3  4  1  0  0  0  0
  4 24  1  0  0  0  0
  4  5  2  0  0  0  0
  5 25  1  0  0  0  0
  5  6  1  0  0  0  0
  6 26  1  0  0  0  0
  6  7  2  0  0  0  0
  7  2  1  0  0  0  0
  7  8  1  0  0  0  0
  8 27  1  0  0  0  0
  8 28  1  0  0  0  0
  8  9  1  0  0  0  0
  9 29  1  0  0  0  0
  9 10  1  0  0  0  0
 10 11  2  0  0  0  0
 11 12  1  0  0  0  0
 12 30  1  0  0  0  0
 12 13  1  0  0  0  0
 13 14  2  0  0  0  0
 14 31  1  0  0  0  0
 14 15  1  0  0  0  0
 15 32  1  0  0  0  0
 15 16  2  0  0  0  0
 16 17  1  0  0  0  0
 17 33  1  0  0  0  0
 17 18  2  0  0  0  0
 18 13  1  0  0  0  0
 18 34  1  0  0  0  0
 11 19  1  0  0  0  0
 19 20  2  0  0  0  0
 19 21  1  0  0  0  0
 21 10  1  0  0  0  0
 21 22  2  0  0  0  0
M  END
>  <LOGBIO>
6.1000

>  <PRED_LOGBIO>
6.5500

>  <XV_RES>
-0.8740

>  <WHL_TMPL>
2

>  <ANCH>
40-43;12-15

$$$$
ROW3
  -MTS-   01071500273D 0   0.00000     0.00000     0

 31 34  0  0  0  0  0  0  0  0999 V2000
   -7.2440    2.1200    4.7600 Br  0  0  0  0  0  0  0  0  0  0  0  0
   -6.0150    1.3440    3.5360 C   0  0  0  0  0  0  0  0  0  0  0  0
   -5.8580   -0.0460    3.4890 C   0  0  0  0  0  0  0  0  0  0  0  0
   -4.9520   -0.6180    2.5870 C   0  0  0  0  0  0  0  0  0  0  0  0
   -4.2050    0.2000    1.7320 C   0  0  0  0  0  0  0  0  0  0  0  0
   -3.2370   -0.0820    0.7390 N   0  0  0  0  0  0  0  0  0  0  0  0
   -2.8090    1.0970    0.1880 C   0  0  0  0  0  0  0  0  0  0  0  0
   -3.4370    2.1340    0.7600 C   0  0  0  0  0  0  0  0  0  0  0  0
   -3.1520    3.5550    0.3380 C   0  0  0  0  0  0  0  0  0  0  0  0
   -3.7160    3.6700   -1.0580 C   0  0  0  0  0  0  0  0  0  0  0  0
   -4.7160    4.3540   -1.2660 O   0  0  0  0  0  0  0  0  0  0  0  0
   -3.1250    3.0270   -2.0610 N   0  0  0  0  0  0  0  0  0  0  0  0
   -1.9730    2.2180   -1.9160 C   0  0  0  0  0  0  0  0  0  0  0  0
   -0.9830    2.3900   -2.8910 C   0  0  0  0  0  0  0  0  0  0  0  0
    0.2040    1.6510   -2.8210 C   0  0  0  0  0  0  0  0  0  0  0  0
    0.4010    0.7400   -1.7760 C   0  0  0  0  0  0  0  0  0  0  0  0
   -0.5890    0.5690   -0.8010 C   0  0  0  0  0  0  0  0  0  0  0  0
   -1.7760    1.3080   -0.8710 C   0  0  0  0  0  0  0  0  0  0  0  0
   -4.3630    1.5900    1.7790 C   0  0  0  0  0  0  0  0  0  0  0  0
   -5.2680    2.1620    2.6810 C   0  0  0  0  0  0  0  0  0  0  0  0
   -6.4340   -0.6780    4.1490 H   0  0  0  0  0  0  0  0  0  0  0  0
   -4.8310   -1.6910    2.5510 H   0  0  0  0  0  0  0  0  0  0  0  0
   -2.9140   -1.0030    0.4790 H   0  0  0  0  0  0  0  0  0  0  0  0
   -2.0720    3.6700    0.2700 H   0  0  0  0  0  0  0  0  0  0  0  0
   -3.6840    4.2380    0.9970 H   0  0  0  0  0  0  0  0  0  0  0  0
   -3.5240    3.1210   -2.9840 H   0  0  0  0  0  0  0  0  0  0  0  0
   -1.1350    3.0920   -3.6970 H   0  0  0  0  0  0  0  0  0  0  0  0
    0.9670    1.7830   -3.5740 H   0  0  0  0  0  0  0  0  0  0  0  0
    1.3160    0.1700   -1.7230 H   0  0  0  0  0  0  0  0  0  0  0  0
   -0.4370   -0.1340    0.0050 H   0  0  0  0  0  0  0  0  0  0  0  0
   -5.3900    3.2350    2.7170 H   0  0  0  0  0  0  0  0  0  0  0  0
  1  2  1  0  0  0  0
  2  3  2  0  0  0  0
  3 21  1  0  0  0  0
  3  4  1  0  0  0  0
  4 22  1  0  0  0  0
  4  5  2  0  0  0  0
  5  6  1  0  0  0  0
  6 23  1  0  0  0  0
  6  7  1  0  0  0  0
  7  8  2  0  0  0  0
  8  9  1  0  0  0  0
  9 24  1  0  0  0  0
  9 25  1  0  0  0  0
  9 10  1  0  0  0  0
 10 11  2  0  0  0  0
 10 12  1  0  0  0  0
 12 26  1  0  0  0  0
 12 13  1  0  0  0  0
 13 14  2  0  0  0  0
 14 27  1  0  0  0  0
 14 15  1  0  0  0  0
 15 28  1  0  0  0  0
 15 16  2  0  0  0  0
 16 29  1  0  0  0  0
 16 17  1  0  0  0  0
 17 30  1  0  0  0  0
 17 18  2  0  0  0  0
 18  7  1  0  0  0  0
 18 13  1  0  0  0  0
  8 19  1  0  0  0  0
 19  5  1  0  0  0  0
 19 20  2  0  0  0  0
 20  2  1  0  0  0  0
 20 31  1  0  0  0  0
M  END
>  <LOGBIO>
6.2000

>  <PRED_LOGBIO>
6.5100

>  <XV_RES>
-0.5350

>  <WHL_TMPL>
3

>  <ANCH>
3-10;7-5

$$$$
ROW4
  -MTS-   01071500273D 0   0.00000     0.00000     0

 47 52  0  0  0  0  0  0  0  0999 V2000
    1.1450    0.1130    1.9890 C   0  0  0  0  0  0  0  0  0  0  0  0
    0.7060    1.5130    1.9120 N   0  0  0  0  0  0  0  0  0  0  0  0
   -0.2330    2.1300    2.7720 C   0  0  0  0  0  0  0  0  0  0  0  0
   -0.9600    1.6310    3.8600 C   0  0  0  0  0  0  0  0  0  0  0  0
   -1.8410    2.4680    4.5560 C   0  0  0  0  0  0  0  0  0  0  0  0
   -1.9950    3.8030    4.1640 C   0  0  0  0  0  0  0  0  0  0  0  0
   -1.2680    4.3020    3.0770 C   0  0  0  0  0  0  0  0  0  0  0  0
   -0.3870    3.4650    2.3810 C   0  0  0  0  0  0  0  0  0  0  0  0
    0.5030    3.6820    1.2190 C   0  0  0  0  0  0  0  0  0  0  0  0
    0.7710    4.7970    0.4170 C   0  0  0  0  0  0  0  0  0  0  0  0
    0.2470    6.1820    0.4480 C   0  0  0  0  0  0  0  0  0  0  0  0
   -0.5780    6.6050    1.2550 O   0  0  0  0  0  0  0  0  0  0  0  0
    0.8000    6.9000   -0.5260 N   0  0  0  0  0  0  0  0  0  0  0  0
    1.7370    6.0610   -1.2870 C   0  0  0  0  0  0  0  0  0  0  0  0
    1.6860    4.6980   -0.6380 C   0  0  0  0  0  0  0  0  0  0  0  0
    2.3330    3.4830   -0.8910 C   0  0  0  0  0  0  0  0  0  0  0  0
    3.3280    3.0620   -1.9030 C   0  0  0  0  0  0  0  0  0  0  0  0
    3.9630    3.7340   -2.9540 C   0  0  0  0  0  0  0  0  0  0  0  0
    4.8820    3.0560   -3.7640 C   0  0  0  0  0  0  0  0  0  0  0  0
    5.1660    1.7070   -3.5230 C   0  0  0  0  0  0  0  0  0  0  0  0
    4.5310    1.0350   -2.4710 C   0  0  0  0  0  0  0  0  0  0  0  0
    3.6120    1.7130   -1.6610 C   0  0  0  0  0  0  0  0  0  0  0  0
    2.8440    1.2810   -0.5540 N   0  0  0  0  0  0  0  0  0  0  0  0
    2.8220   -0.0370    0.0400 C   0  0  0  0  0  0  0  0  0  0  0  0
    1.7980   -0.8910   -0.6680 C   0  0  0  0  0  0  0  0  0  0  0  0
    0.4000   -0.5670   -0.3990 C   0  0  0  0  0  0  0  0  0  0  0  0
   -0.7110   -0.3100   -0.1860 N   0  0  0  0  0  0  0  0  0  0  0  0
    2.0660    2.3670   -0.0890 C   0  0  0  0  0  0  0  0  0  0  0  0
    1.1510    2.4660    0.9660 C   0  0  0  0  0  0  0  0  0  0  0  0
    0.3400   -0.4990    2.3880 H   0  0  0  0  0  0  0  0  0  0  0  0
    2.0130    0.0400    2.6400 H   0  0  0  0  0  0  0  0  0  0  0  0
    1.4090   -0.2400    0.9930 H   0  0  0  0  0  0  0  0  0  0  0  0
   -0.8420    0.6010    4.1620 H   0  0  0  0  0  0  0  0  0  0  0  0
   -2.4020    2.0830    5.3950 H   0  0  0  0  0  0  0  0  0  0  0  0
   -2.6750    4.4480    4.7010 H   0  0  0  0  0  0  0  0  0  0  0  0
   -1.3870    5.3320    2.7750 H   0  0  0  0  0  0  0  0  0  0  0  0
    0.6070    7.8730   -0.7130 H   0  0  0  0  0  0  0  0  0  0  0  0
    2.7370    6.4610   -1.1320 H   0  0  0  0  0  0  0  0  0  0  0  0
    1.3950    5.9760   -2.3160 H   0  0  0  0  0  0  0  0  0  0  0  0
    3.7440    4.7750   -3.1410 H   0  0  0  0  0  0  0  0  0  0  0  0
    5.3720    3.5740   -4.5750 H   0  0  0  0  0  0  0  0  0  0  0  0
    5.8750    1.1840   -4.1470 H   0  0  0  0  0  0  0  0  0  0  0  0
    4.7500   -0.0060   -2.2850 H   0  0  0  0  0  0  0  0  0  0  0  0
    2.4750    0.0860    1.0640 H   0  0  0  0  0  0  0  0  0  0  0  0
    3.7990   -0.5010   -0.0800 H   0  0  0  0  0  0  0  0  0  0  0  0
    1.9410   -1.8960   -0.2780 H   0  0  0  0  0  0  0  0  0  0  0  0
    1.9700   -0.7900   -1.7380 H   0  0  0  0  0  0  0  0  0  0  0  0
  1 30  1  0  0  0  0
  1 31  1  0  0  0  0
  1 32  1  0  0  0  0
  1  2  1  0  0  0  0
  2  3  1  0  0  0  0
  3  4  2  0  0  0  0
  4 33  1  0  0  0  0
  4  5  1  0  0  0  0
  5 34  1  0  0  0  0
  5  6  2  0  0  0  0
  6 35  1  0  0  0  0
  6  7  1  0  0  0  0
  7 36  1  0  0  0  0
  7  8  2  0  0  0  0
  8  3  1  0  0  0  0
  8  9  1  0  0  0  0
  9 10  2  0  0  0  0
 10 11  1  0  0  0  0
 11 12  2  0  0  0  0
 11 13  1  0  0  0  0
 13 37  1  0  0  0  0
 13 14  1  0  0  0  0
 14 38  1  0  0  0  0
 14 39  1  0  0  0  0
 14 15  1  0  0  0  0
 15 10  1  0  0  0  0
 15 16  2  0  0  0  0
 16 17  1  0  0  0  0
 17 18  2  0  0  0  0
 18 40  1  0  0  0  0
 18 19  1  0  0  0  0
 19 41  1  0  0  0  0
 19 20  2  0  0  0  0
 20 42  1  0  0  0  0
 20 21  1  0  0  0  0
 21 43  1  0  0  0  0
 21 22  2  0  0  0  0
 22 17  1  0  0  0  0
 22 23  1  0  0  0  0
 23 24  1  0  0  0  0
 24 44  1  0  0  0  0
 24 45  1  0  0  0  0
 24 25  1  0  0  0  0
 25 46  1  0  0  0  0
 25 47  1  0  0  0  0
 25 26  1  0  0  0  0
 26 27  3  0  0  0  0
 23 28  1  0  0  0  0
 28 16  1  0  0  0  0
 28 29  2  0  0  0  0
 29  2  1  0  0  0  0
 29  9  1  0  0  0  0
M  END
>  <LOGBIO>
7.1000

>  <PRED_LOGBIO>
6.8900

>  <XV_RES>
0.6290

>  <WHL_TMPL>
1

>  <ANCH>
3-5;34-36

$$$$
ROW5
  -MTS-   01071500273D 0   0.00000     0.00000     0

 50 52  0  0  0  0  0  0  0  0999 V2000
   -2.9750    2.4310    1.8810 C   0  0  0  0  0  0  0  0  0  0  0  0
   -3.0400    1.0710    1.6680 C   0  0  0  0  0  0  0  0  0  0  0  0
   -4.0040    0.2600    2.2790 C   0  0  0  0  0  0  0  0  0  0  0  0
   -3.9560   -1.0700    2.1180 N   0  0  0  0  0  0  0  0  0  0  0  0
   -2.9920   -1.6340    1.3770 C   0  0  0  0  0  0  0  0  0  0  0  0
   -2.9650   -3.0410    1.2240 N   0  0  0  0  0  0  0  0  0  0  0  0
   -1.7510   -3.6950    0.9080 C   0  0  0  0  0  0  0  0  0  0  0  0
   -0.9090   -4.1420    1.9320 C   0  0  0  0  0  0  0  0  0  0  0  0
    0.2920   -4.7890    1.6190 C   0  0  0  0  0  0  0  0  0  0  0  0
    0.6510   -4.9890    0.2810 C   0  0  0  0  0  0  0  0  0  0  0  0
   -0.1910   -4.5420   -0.7440 C   0  0  0  0  0  0  0  0  0  0  0  0
   -1.3920   -3.8940   -0.4310 C   0  0  0  0  0  0  0  0  0  0  0  0
    0.2810   -4.8040   -2.5030 S   0  0  0  0  0  0  0  0  0  0  0  0
    1.0680   -5.9930   -2.6130 O   0  0  0  0  0  0  0  0  0  0  0  0
   -0.9000   -4.9390   -3.2990 O   0  0  0  0  0  0  0  0  0  0  0  0
    1.2120   -3.4340   -3.0680 N   0  0  0  0  0  0  0  0  0  0  0  0
   -2.0540   -0.8880    0.7790 N   0  0  0  0  0  0  0  0  0  0  0  0
   -2.0480    0.4470    0.9020 C   0  0  0  0  0  0  0  0  0  0  0  0
   -1.0490    1.2180    0.2630 N   0  0  0  0  0  0  0  0  0  0  0  0
    0.0700    1.6770    0.9970 C   0  0  0  0  0  0  0  0  0  0  0  0
    1.3570    1.2470    0.6520 C   0  0  0  0  0  0  0  0  0  0  0  0
    2.4650    1.7010    1.3780 C   0  0  0  0  0  0  0  0  0  0  0  0
    2.2850    2.5840    2.4500 C   0  0  0  0  0  0  0  0  0  0  0  0
    3.3690    3.0280    3.1610 O   0  0  0  0  0  0  0  0  0  0  0  0
    3.7850    2.2660    4.2970 C   0  0  0  0  0  0  0  0  0  0  0  0
    4.9860    2.9230    4.9320 C   0  0  0  0  0  0  0  0  0  0  0  0
    5.4470    3.9570    4.4510 O   0  0  0  0  0  0  0  0  0  0  0  0
    5.5470    2.3840    6.0110 N   0  0  0  0  0  0  0  0  0  0  0  0
    0.9980    3.0130    2.7950 C   0  0  0  0  0  0  0  0  0  0  0  0
   -0.1090    2.5600    2.0690 C   0  0  0  0  0  0  0  0  0  0  0  0
   -3.9790    2.8450    1.9460 H   0  0  0  0  0  0  0  0  0  0  0  0
   -2.5150    2.5730    2.8570 H   0  0  0  0  0  0  0  0  0  0  0  0
   -2.3910    2.8670    1.0730 H   0  0  0  0  0  0  0  0  0  0  0  0
   -4.7840    0.7050    2.8780 H   0  0  0  0  0  0  0  0  0  0  0  0
   -3.8130   -3.5780    1.3410 H   0  0  0  0  0  0  0  0  0  0  0  0
   -1.1860   -3.9880    2.9650 H   0  0  0  0  0  0  0  0  0  0  0  0
    0.9420   -5.1350    2.4100 H   0  0  0  0  0  0  0  0  0  0  0  0
    1.5780   -5.4880    0.0390 H   0  0  0  0  0  0  0  0  0  0  0  0
   -2.0420   -3.5490   -1.2220 H   0  0  0  0  0  0  0  0  0  0  0  0
    1.4070   -2.6640   -2.4440 H   0  0  0  0  0  0  0  0  0  0  0  0
    1.5540   -3.4130   -4.0180 H   0  0  0  0  0  0  0  0  0  0  0  0
   -1.1350    1.4410   -0.7180 H   0  0  0  0  0  0  0  0  0  0  0  0
    1.4960    0.5660   -0.1740 H   0  0  0  0  0  0  0  0  0  0  0  0
    3.4580    1.3700    1.1120 H   0  0  0  0  0  0  0  0  0  0  0  0
    4.0470    1.2580    3.9810 H   0  0  0  0  0  0  0  0  0  0  0  0
    2.9730    2.2200    5.0190 H   0  0  0  0  0  0  0  0  0  0  0  0
    5.1680    1.5350    6.4060 H   0  0  0  0  0  0  0  0  0  0  0  0
    6.3500    2.8240    6.4360 H   0  0  0  0  0  0  0  0  0  0  0  0
    0.8600    3.6940    3.6220 H   0  0  0  0  0  0  0  0  0  0  0  0
   -1.1020    2.8910    2.3350 H   0  0  0  0  0  0  0  0  0  0  0  0
  1 31  1  0  0  0  0
  1 32  1  0  0  0  0
  1 33  1  0  0  0  0
  1  2  1  0  0  0  0
  2  3  2  0  0  0  0
  3 34  1  0  0  0  0
  3  4  1  0  0  0  0
  4  5  2  0  0  0  0
  5  6  1  0  0  0  0
  6 35  1  0  0  0  0
  6  7  1  0  0  0  0
  7  8  2  0  0  0  0
  8 36  1  0  0  0  0
  8  9  1  0  0  0  0
  9 37  1  0  0  0  0
  9 10  2  0  0  0  0
 10 38  1  0  0  0  0
 10 11  1  0  0  0  0
 11 12  2  0  0  0  0
 12  7  1  0  0  0  0
 12 39  1  0  0  0  0
 11 13  1  0  0  0  0
 13 14  2  0  0  0  0
 13 15  2  0  0  0  0
 13 16  1  0  0  0  0
 16 40  1  0  0  0  0
 16 41  1  0  0  0  0
  5 17  1  0  0  0  0
 17 18  2  0  0  0  0
 18  2  1  0  0  0  0
 18 19  1  0  0  0  0
 19 42  1  0  0  0  0
 19 20  1  0  0  0  0
 20 21  2  0  0  0  0
 21 43  1  0  0  0  0
 21 22  1  0  0  0  0
 22 44  1  0  0  0  0
 22 23  2  0  0  0  0
 23 24  1  0  0  0  0
 24 25  1  0  0  0  0
 25 45  1  0  0  0  0
 25 46  1  0  0  0  0
 25 26  1  0  0  0  0
 26 27  2  0  0  0  0
 26 28  1  0  0  0  0
 28 47  1  0  0  0  0
 28 48  1  0  0  0  0
 23 29  1  0  0  0  0
 29 49  1  0  0  0  0
 29 30  2  0  0  0  0
 30 20  1  0  0  0  0
 30 50  1  0  0  0  0
M  END
>  <LOGBIO>
7.0000

>  <PRED_LOGBIO>
6.8500

>  <XV_RES>
0.4820

>  <WHL_TMPL>
2

>  <ANCH>
16-29;29-30

$$$$
ROW6
  -MTS-   01071500273D 0   0.00000     0.00000     0

 40 43  0  0  0  0  0  0  0  0999 V2000
   -1.1110   -1.4550   -1.4460 O   0  0  0  0  0  0  0  0  0  0  0  0
   -1.0660   -1.6030   -0.1250 C   0  0  0  0  0  0  0  0  0  0  0  0
   -0.1840   -2.2900    0.3870 O   0  0  0  0  0  0  0  0  0  0  0  0
   -2.0780   -0.9420    0.7280 C   0  0  0  0  0  0  0  0  0  0  0  0
   -3.0670   -1.7050    1.3610 C   0  0  0  0  0  0  0  0  0  0  0  0
   -4.0240   -1.0800    2.1690 C   0  0  0  0  0  0  0  0  0  0  0  0
   -3.9940    0.3090    2.3430 C   0  0  0  0  0  0  0  0  0  0  0  0
   -3.0050    1.0720    1.7100 C   0  0  0  0  0  0  0  0  0  0  0  0
   -2.0480    0.4470    0.9020 C   0  0  0  0  0  0  0  0  0  0  0  0
   -1.0490    1.2180    0.2630 N   0  0  0  0  0  0  0  0  0  0  0  0
    0.0700    1.6770    0.9970 C   0  0  0  0  0  0  0  0  0  0  0  0
    1.0050    0.7650    1.5030 C   0  0  0  0  0  0  0  0  0  0  0  0
    2.0960    1.2650    2.2230 C   0  0  0  0  0  0  0  0  0  0  0  0
    2.2130    2.5870    2.4050 N   0  0  0  0  0  0  0  0  0  0  0  0
    1.3010    3.4340    1.9080 C   0  0  0  0  0  0  0  0  0  0  0  0
    1.4560    4.8250    2.1190 N   0  0  0  0  0  0  0  0  0  0  0  0
    0.8880    5.4340    3.2630 C   0  0  0  0  0  0  0  0  0  0  0  0
    1.6280    5.5280    4.4470 C   0  0  0  0  0  0  0  0  0  0  0  0
    1.0660    6.1310    5.5790 C   0  0  0  0  0  0  0  0  0  0  0  0
   -0.2370    6.6400    5.5260 C   0  0  0  0  0  0  0  0  0  0  0  0
   -1.0450    7.2870    6.4910 N   0  0  0  0  0  0  0  0  0  0  0  0
   -2.3150    7.5910    5.8610 N   0  0  0  0  0  0  0  0  0  0  0  0
   -2.2940    7.1680    4.6110 C   0  0  0  0  0  0  0  0  0  0  0  0
   -0.9780    6.5460    4.3420 C   0  0  0  0  0  0  0  0  0  0  0  0
   -0.4150    5.9430    3.2100 C   0  0  0  0  0  0  0  0  0  0  0  0
    0.2450    2.9870    1.2140 N   0  0  0  0  0  0  0  0  0  0  0  0
   -2.0430   -1.4250   -1.7110 H   0  0  0  0  0  0  0  0  0  0  0  0
   -3.0910   -2.7760    1.2260 H   0  0  0  0  0  0  0  0  0  0  0  0
   -4.7860   -1.6690    2.6580 H   0  0  0  0  0  0  0  0  0  0  0  0
   -4.7330    0.7920    2.9650 H   0  0  0  0  0  0  0  0  0  0  0  0
   -2.9810    2.1430    1.8450 H   0  0  0  0  0  0  0  0  0  0  0  0
   -1.1350    1.4410   -0.7180 H   0  0  0  0  0  0  0  0  0  0  0  0
    0.8860   -0.2960    1.3420 H   0  0  0  0  0  0  0  0  0  0  0  0
    2.8370    0.5910    2.6280 H   0  0  0  0  0  0  0  0  0  0  0  0
    1.9720    5.3820    1.4540 H   0  0  0  0  0  0  0  0  0  0  0  0
    2.6340    5.1350    4.4880 H   0  0  0  0  0  0  0  0  0  0  0  0
    1.6380    6.2030    6.4920 H   0  0  0  0  0  0  0  0  0  0  0  0
   -0.7840    7.4980    7.4430 H   0  0  0  0  0  0  0  0  0  0  0  0
   -3.1030    7.2590    3.9020 H   0  0  0  0  0  0  0  0  0  0  0  0
   -0.9870    5.8710    2.2970 H   0  0  0  0  0  0  0  0  0  0  0  0
  1 27  1  0  0  0  0
  1  2  1  0  0  0  0
  2  3  2  0  0  0  0
  2  4  1  0  0  0  0
  4  5  2  0  0  0  0
  5 28  1  0  0  0  0
  5  6  1  0  0  0  0
  6 29  1  0  0  0  0
  6  7  2  0  0  0  0
  7 30  1  0  0  0  0
  7  8  1  0  0  0  0
  8 31  1  0  0  0  0
  8  9  2  0  0  0  0
  9  4  1  0  0  0  0
  9 10  1  0  0  0  0
 10 32  1  0  0  0  0
 10 11  1  0  0  0  0
 11 12  2  0  0  0  0
 12 33  1  0  0  0  0
 12 13  1  0  0  0  0
 13 34  1  0  0  0  0
 13 14  2  0  0  0  0
 14 15  1  0  0  0  0
 15 16  1  0  0  0  0
 16 35  1  0  0  0  0
 16 17  1  0  0  0  0
 17 18  2  0  0  0  0
 18 36  1  0  0  0  0
 18 19  1  0  0  0  0
 19 37  1  0  0  0  0
 19 20  2  0  0  0  0
 20 21  1  0  0  0  0
 21 38  1  0  0  0  0
 21 22  1  0  0  0  0
 22 23  2  0  0  0  0
 23 39  1  0  0  0  0
 23 24  1  0  0  0  0
 24 20  1  0  0  0  0
 24 25  2  0  0  0  0
 25 17  1  0  0  0  0
 25 40  1  0  0  0  0
 15 26  2  0  0  0  0
 26 11  1  0  0  0  0
M  END
>  <LOGBIO>
6.6000

>  <PRED_LOGBIO>
6.3200

>  <XV_RES>
0.3470

>  <WHL_TMPL>
2

>  <ANCH>
15-22;5-6

$$$$
ROW7
  -MTS-   01071500273D 0   0.00000     0.00000     0

 42 46  0  0  0  0  0  0  0  0999 V2000
   -0.1840   -2.2900    0.3870 O   0  0  0  0  0  0  0  0  0  0  0  0
   -1.0660   -1.6030   -0.1250 C   0  0  0  0  0  0  0  0  0  0  0  0
   -1.1110   -1.4550   -1.4460 N   0  0  0  0  0  0  0  0  0  0  0  0
   -0.1730   -2.1260   -2.2660 C   0  0  0  0  0  0  0  0  0  0  0  0
    1.1620   -1.7070   -2.2890 C   0  0  0  0  0  0  0  0  0  0  0  0
    2.0900   -2.3700   -3.1000 C   0  0  0  0  0  0  0  0  0  0  0  0
    3.4920   -1.8960   -3.0960 C   0  0  0  0  0  0  0  0  0  0  0  0
    3.7230   -0.9360   -2.3620 O   0  0  0  0  0  0  0  0  0  0  0  0
    4.5370   -2.3610   -3.7750 N   0  0  0  0  0  0  0  0  0  0  0  0
    4.6860   -3.4490   -4.7220 N   0  0  0  0  0  0  0  0  0  0  0  0
    3.8060   -4.3120   -5.1950 C   0  0  0  0  0  0  0  0  0  0  0  0
    2.3710   -4.3600   -4.8350 C   0  0  0  0  0  0  0  0  0  0  0  0
    1.4610   -5.2260   -5.3020 C   0  0  0  0  0  0  0  0  0  0  0  0
    0.2340   -4.9720   -4.7480 N   0  0  0  0  0  0  0  0  0  0  0  0
    0.3470   -3.8730   -3.8650 C   0  0  0  0  0  0  0  0  0  0  0  0
   -0.5800   -3.2090   -3.0540 C   0  0  0  0  0  0  0  0  0  0  0  0
    1.6830   -3.4530   -3.8880 C   0  0  0  0  0  0  0  0  0  0  0  0
   -2.0990   -0.9280    0.7460 C   0  0  0  0  0  0  0  0  0  0  0  0
   -3.4770   -1.4940    0.7800 C   0  0  0  0  0  0  0  0  0  0  0  0
   -2.5800   -1.6440    1.9600 C   0  0  0  0  0  0  0  0  0  0  0  0
   -2.8810   -0.8360    3.2000 C   0  0  0  0  0  0  0  0  0  0  0  0
   -2.1860   -1.0910    4.3880 C   0  0  0  0  0  0  0  0  0  0  0  0
   -2.4650   -0.3410    5.5370 C   0  0  0  0  0  0  0  0  0  0  0  0
   -3.4400    0.6630    5.4980 C   0  0  0  0  0  0  0  0  0  0  0  0
   -4.1350    0.9180    4.3100 C   0  0  0  0  0  0  0  0  0  0  0  0
   -3.8560    0.1680    3.1610 C   0  0  0  0  0  0  0  0  0  0  0  0
   -1.8150   -0.8640   -1.8640 H   0  0  0  0  0  0  0  0  0  0  0  0
    1.4770   -0.8710   -1.6820 H   0  0  0  0  0  0  0  0  0  0  0  0
    5.3940   -1.8590   -3.5960 H   0  0  0  0  0  0  0  0  0  0  0  0
    4.1620   -5.0440   -5.9040 H   0  0  0  0  0  0  0  0  0  0  0  0
    1.6670   -6.0120   -6.0130 H   0  0  0  0  0  0  0  0  0  0  0  0
   -0.6140   -5.4870   -4.9400 H   0  0  0  0  0  0  0  0  0  0  0  0
   -1.6110   -3.5330   -3.0360 H   0  0  0  0  0  0  0  0  0  0  0  0
   -1.9810    0.1520    0.7940 H   0  0  0  0  0  0  0  0  0  0  0  0
   -4.3050   -0.7940    0.8650 H   0  0  0  0  0  0  0  0  0  0  0  0
   -3.6700   -2.3810    0.1800 H   0  0  0  0  0  0  0  0  0  0  0  0
   -2.1700   -2.6290    2.1780 H   0  0  0  0  0  0  0  0  0  0  0  0
   -1.4340   -1.8660    4.4180 H   0  0  0  0  0  0  0  0  0  0  0  0
   -1.9290   -0.5380    6.4530 H   0  0  0  0  0  0  0  0  0  0  0  0
   -3.6550    1.2410    6.3840 H   0  0  0  0  0  0  0  0  0  0  0  0
   -4.8870    1.6920    4.2800 H   0  0  0  0  0  0  0  0  0  0  0  0
   -4.3920    0.3650    2.2440 H   0  0  0  0  0  0  0  0  0  0  0  0
  1  2  2  0  0  0  0
  2  3  1  0  0  0  0
  3 27  1  0  0  0  0
  3  4  1  0  0  0  0
  4  5  2  0  0  0  0
  5 28  1  0  0  0  0
  5  6  1  0  0  0  0
  6  7  1  0  0  0  0
  7  8  2  0  0  0  0
  7  9  1  0  0  0  0
  9 29  1  0  0  0  0
  9 10  1  0  0  0  0
 10 11  2  0  0  0  0
 11 30  1  0  0  0  0
 11 12  1  0  0  0  0
 12 13  2  0  0  0  0
 13 31  1  0  0  0  0
 13 14  1  0  0  0  0
 14 32  1  0  0  0  0
 14 15  1  0  0  0  0
 15 16  2  0  0  0  0
 16  4  1  0  0  0  0
 16 33  1  0  0  0  0
 15 17  1  0  0  0  0
 17  6  2  0  0  0  0
 17 12  1  0  0  0  0
  2 18  1  0  0  0  0
 18 34  1  0  0  0  0
 18 19  1  0  0  0  0
 19 35  1  0  0  0  0
 19 36  1  0  0  0  0
 19 20  1  0  0  0  0
 20 18  1  0  0  0  0
 20 37  1  0  0  0  0
 20 21  1  0  0  0  0
 21 22  2  0  0  0  0
 22 38  1  0  0  0  0
 22 23  1  0  0  0  0
 23 39  1  0  0  0  0
 23 24  2  0  0  0  0
 24 40  1  0  0  0  0
 24 25  1  0  0  0  0
 25 41  1  0  0  0  0
 25 26  2  0  0  0  0
 26 21  1  0  0  0  0
 26 42  1  0  0  0  0
M  END
>  <LOGBIO>
6.9000

>  <PRED_LOGBIO>
6.5900

>  <XV_RES>
0.7810

>  <WHL_TMPL>
2

>  <ANCH>
13-14;2-1

$$$$
ROW8
  -MTS-   01071500273D 0   0.00000     0.00000     0

 30 32  0  0  0  0  0  0  0  0999 V2000
    6.2650    9.2100    4.1360 C   0  0  0  0  0  0  0  0  0  0  0  0
    6.3090    7.8380    3.4690 C   0  0  0  0  0  0  0  0  0  0  0  0
    6.5540    8.0090    1.9700 C   0  0  0  0  0  0  0  0  0  0  0  0
    6.5970    6.6510    1.3100 C   0  0  0  0  0  0  0  0  0  0  0  0
    5.4450    5.9180    0.7400 C   0  0  0  0  0  0  0  0  0  0  0  0
    5.9220    4.7620    0.2580 C   0  0  0  0  0  0  0  0  0  0  0  0
    7.2960    4.7200    0.4850 O   0  0  0  0  0  0  0  0  0  0  0  0
    7.6700    5.9020    1.1350 N   0  0  0  0  0  0  0  0  0  0  0  0
    5.1230    3.7080   -0.4060 C   0  0  0  0  0  0  0  0  0  0  0  0
    5.4080    2.3590   -0.1650 C   0  0  0  0  0  0  0  0  0  0  0  0
    4.6520    1.3610   -0.7920 C   0  0  0  0  0  0  0  0  0  0  0  0
    3.6120    1.7130   -1.6610 C   0  0  0  0  0  0  0  0  0  0  0  0
    2.7020    0.9380   -2.4180 N   0  0  0  0  0  0  0  0  0  0  0  0
    1.8420    1.8570   -3.1380 N   0  0  0  0  0  0  0  0  0  0  0  0
    2.1920    3.0970   -2.8500 C   0  0  0  0  0  0  0  0  0  0  0  0
    3.3280    3.0620   -1.9020 C   0  0  0  0  0  0  0  0  0  0  0  0
    4.0840    4.0600   -1.2740 C   0  0  0  0  0  0  0  0  0  0  0  0
    7.2130    9.7200    3.9800 H   0  0  0  0  0  0  0  0  0  0  0  0
    6.0910    9.0890    5.2030 H   0  0  0  0  0  0  0  0  0  0  0  0
    5.4600    9.7990    3.7020 H   0  0  0  0  0  0  0  0  0  0  0  0
    7.1140    7.2490    3.9030 H   0  0  0  0  0  0  0  0  0  0  0  0
    5.3610    7.3280    3.6260 H   0  0  0  0  0  0  0  0  0  0  0  0
    5.7490    8.5980    1.5360 H   0  0  0  0  0  0  0  0  0  0  0  0
    7.5020    8.5180    1.8140 H   0  0  0  0  0  0  0  0  0  0  0  0
    4.4180    6.2490    0.7180 H   0  0  0  0  0  0  0  0  0  0  0  0
    6.2100    2.0870    0.5060 H   0  0  0  0  0  0  0  0  0  0  0  0
    4.8710    0.3200   -0.6060 H   0  0  0  0  0  0  0  0  0  0  0  0
    2.6590   -0.0700   -2.4510 H   0  0  0  0  0  0  0  0  0  0  0  0
    1.7260    3.9890   -3.2420 H   0  0  0  0  0  0  0  0  0  0  0  0
    3.8640    5.1010   -1.4600 H   0  0  0  0  0  0  0  0  0  0  0  0
  1 18  1  0  0  0  0
  1 19  1  0  0  0  0
  1 20  1  0  0  0  0
  1  2  1  0  0  0  0
  2 21  1  0  0  0  0
  2 22  1  0  0  0  0
  2  3  1  0  0  0  0
  3 23  1  0  0  0  0
  3 24  1  0  0  0  0
  3  4  1  0  0  0  0
  4  5  1  0  0  0  0
  5 25  1  0  0  0  0
  5  6  2  0  0  0  0
  6  7  1  0  0  0  0
  7  8  1  0  0  0  0
  8  4  2  0  0  0  0
  6  9  1  0  0  0  0
  9 10  2  0  0  0  0
 10 26  1  0  0  0  0
 10 11  1  0  0  0  0
 11 27  1  0  0  0  0
 11 12  2  0  0  0  0
 12 13  1  0  0  0  0
 13 28  1  0  0  0  0
 13 14  1  0  0  0  0
 14 15  2  0  0  0  0
 15 29  1  0  0  0  0
 15 16  1  0  0  0  0
 16 12  1  0  0  0  0
 16 17  2  0  0  0  0
 17  9  1  0  0  0  0
 17 30  1  0  0  0  0
M  END
>  <LOGBIO>
5.0000

>  <PRED_LOGBIO>
5.3500

>  <XV_RES>
-1.0320

>  <WHL_TMPL>
1

>  <ANCH>
5-6;22-28

$$$$
ROW9
  -MTS-   01071500273D 0   0.00000     0.00000     0

 28 30  0  0  0  0  0  0  0  0999 V2000
    1.6160    3.4960    2.3380 N   0  0  0  0  0  0  0  0  0  0  0  0
    2.0610    4.3820    1.4510 C   0  0  0  0  0  0  0  0  0  0  0  0
    1.8310    5.5800    1.6100 O   0  0  0  0  0  0  0  0  0  0  0  0
    2.8320    3.9260    0.2730 C   0  0  0  0  0  0  0  0  0  0  0  0
    2.3340    3.4510   -0.8770 C   0  0  0  0  0  0  0  0  0  0  0  0
    3.3280    3.0620   -1.9020 C   0  0  0  0  0  0  0  0  0  0  0  0
    3.0350    2.5450   -3.1700 C   0  0  0  0  0  0  0  0  0  0  0  0
    4.0890    2.2220   -4.0330 C   0  0  0  0  0  0  0  0  0  0  0  0
    5.3620    2.4050   -3.6540 N   0  0  0  0  0  0  0  0  0  0  0  0
    5.6740    2.8980   -2.4480 C   0  0  0  0  0  0  0  0  0  0  0  0
    4.6680    3.2410   -1.5370 C   0  0  0  0  0  0  0  0  0  0  0  0
    4.5930    3.9000    0.1040 S   0  0  0  0  0  0  0  0  0  0  0  0
    1.6310    2.3420   -3.5910 C   0  0  0  0  0  0  0  0  0  0  0  0
    0.8420    3.4410   -3.9500 C   0  0  0  0  0  0  0  0  0  0  0  0
   -0.4860    3.2490   -4.3490 C   0  0  0  0  0  0  0  0  0  0  0  0
   -1.0250    1.9570   -4.3890 C   0  0  0  0  0  0  0  0  0  0  0  0
   -2.8280    1.6970   -4.9300 Br  0  0  0  0  0  0  0  0  0  0  0  0
   -0.2360    0.8580   -4.0290 C   0  0  0  0  0  0  0  0  0  0  0  0
   -0.7560   -0.3870   -4.0680 F   0  0  0  0  0  0  0  0  0  0  0  0
    1.0920    1.0500   -3.6310 C   0  0  0  0  0  0  0  0  0  0  0  0
    1.8530   -0.0100   -3.2840 F   0  0  0  0  0  0  0  0  0  0  0  0
    1.8050    2.5130    2.2080 H   0  0  0  0  0  0  0  0  0  0  0  0
    1.0900    3.8070    3.1430 H   0  0  0  0  0  0  0  0  0  0  0  0
    1.2710    3.3580   -1.0460 H   0  0  0  0  0  0  0  0  0  0  0  0
    3.8750    1.8230   -5.0130 H   0  0  0  0  0  0  0  0  0  0  0  0
    6.7110    3.0320   -2.1760 H   0  0  0  0  0  0  0  0  0  0  0  0
    1.2580    4.4370   -3.9200 H   0  0  0  0  0  0  0  0  0  0  0  0
   -1.0940    4.0970   -4.6260 H   0  0  0  0  0  0  0  0  0  0  0  0
  1 22  1  0  0  0  0
  1 23  1  0  0  0  0
  1  2  1  0  0  0  0
  2  3  2  0  0  0  0
  2  4  1  0  0  0  0
  4  5  2  0  0  0  0
  5 24  1  0  0  0  0
  5  6  1  0  0  0  0
  6  7  2  0  0  0  0
  7  8  1  0  0  0  0
  8 25  1  0  0  0  0
  8  9  2  0  0  0  0
  9 10  1  0  0  0  0
 10 26  1  0  0  0  0
 10 11  2  0  0  0  0
 11  6  1  0  0  0  0
 11 12  1  0  0  0  0
 12  4  1  0  0  0  0
  7 13  1  0  0  0  0
 13 14  2  0  0  0  0
 14 27  1  0  0  0  0
 14 15  1  0  0  0  0
 15 28  1  0  0  0  0
 15 16  2  0  0  0  0
 16 17  1  0  0  0  0
 16 18  1  0  0  0  0
 18 19  1  0  0  0  0
 18 20  2  0  0  0  0
 20 13  1  0  0  0  0
 20 21  1  0  0  0  0
M  END
>  <LOGBIO>
6.4000

>  <PRED_LOGBIO>
6.2200

>  <XV_RES>
0.1460

>  <WHL_TMPL>
1

>  <ANCH>
6-14;9-7

$$$$
ROW10
  -MTS-   01071500273D 0   0.00000     0.00000     0

 24 26  0  0  0  0  0  0  0  0999 V2000
   -5.2520   -2.0280    2.9550 I   0  0  0  0  0  0  0  0  0  0  0  0
   -4.2050   -1.2170    1.8250 C   0  0  0  0  0  0  0  0  0  0  0  0
   -3.1860   -1.7450    1.0240 C   0  0  0  0  0  0  0  0  0  0  0  0
   -2.0780   -0.9420    0.7280 C   0  0  0  0  0  0  0  0  0  0  0  0
   -1.0660   -1.6030   -0.1250 C   0  0  0  0  0  0  0  0  0  0  0  0
   -0.1840   -2.2900    0.3870 O   0  0  0  0  0  0  0  0  0  0  0  0
    0.0850   -1.1130   -0.5760 N   0  0  0  0  0  0  0  0  0  0  0  0
    0.6740    0.1590   -0.3800 C   0  0  0  0  0  0  0  0  0  0  0  0
    1.9060    0.2700   -1.0360 C   0  0  0  0  0  0  0  0  0  0  0  0
    2.6370    1.4620   -0.9540 C   0  0  0  0  0  0  0  0  0  0  0  0
    2.1360    2.5420   -0.2180 C   0  0  0  0  0  0  0  0  0  0  0  0
    0.9040    2.4300    0.4380 C   0  0  0  0  0  0  0  0  0  0  0  0
    0.1730    1.2390    0.3570 C   0  0  0  0  0  0  0  0  0  0  0  0
   -1.0330    1.3490    1.0900 N   0  0  0  0  0  0  0  0  0  0  0  0
   -2.0310    0.3590    1.2450 C   0  0  0  0  0  0  0  0  0  0  0  0
   -3.0370    0.8090    2.0060 N   0  0  0  0  0  0  0  0  0  0  0  0
   -4.1060    0.0350    2.2920 N   0  0  0  0  0  0  0  0  0  0  0  0
   -3.2530   -2.7530    0.6410 H   0  0  0  0  0  0  0  0  0  0  0  0
    0.6240   -1.7480   -1.1480 H   0  0  0  0  0  0  0  0  0  0  0  0
    2.2920   -0.5630   -1.6040 H   0  0  0  0  0  0  0  0  0  0  0  0
    3.5870    1.5470   -1.4600 H   0  0  0  0  0  0  0  0  0  0  0  0
    2.6990    3.4600   -0.1550 H   0  0  0  0  0  0  0  0  0  0  0  0
    0.5170    3.2630    1.0060 H   0  0  0  0  0  0  0  0  0  0  0  0
   -1.1980    2.2310    1.5530 H   0  0  0  0  0  0  0  0  0  0  0  0
  1  2  1  0  0  0  0
  2  3  2  0  0  0  0
  3 18  1  0  0  0  0
  3  4  1  0  0  0  0
  4  5  1  0  0  0  0
  5  6  2  0  0  0  0
  5  7  1  0  0  0  0
  7 19  1  0  0  0  0
  7  8  1  0  0  0  0
  8  9  2  0  0  0  0
  9 20  1  0  0  0  0
  9 10  1  0  0  0  0
 10 21  1  0  0  0  0
 10 11  2  0  0  0  0
 11 22  1  0  0  0  0
 11 12  1  0  0  0  0
 12 23  1  0  0  0  0
 12 13  2  0  0  0  0
 13  8  1  0  0  0  0
 13 14  1  0  0  0  0
 14 24  1  0  0  0  0
 14 15  1  0  0  0  0
 15  4  2  0  0  0  0
 15 16  1  0  0  0  0
 16 17  2  0  0  0  0
 17  2  1  0  0  0  0
M  END
>  <LOGBIO>
5.8000

>  <PRED_LOGBIO>
5.7600

>  <XV_RES>
-0.0900

>  <WHL_TMPL>
2

>  <ANCH>
13-15;6-5

$$$$
ROW11
  -MTS-   01071500273D 0   0.00000     0.00000     0

 60 64  0  0  0  0  0  0  0  0999 V2000
   -9.3880   -3.9500    0.5270 C   0  0  0  0  0  0  0  0  0  0  0  0
   -8.6410   -5.1470    0.7570 O   0  0  0  0  0  0  0  0  0  0  0  0
   -7.4660   -5.3140    0.0720 C   0  0  0  0  0  0  0  0  0  0  0  0
   -6.2640   -4.8500    0.6190 C   0  0  0  0  0  0  0  0  0  0  0  0
   -5.0640   -5.0210   -0.0810 C   0  0  0  0  0  0  0  0  0  0  0  0
   -3.8380   -4.5740    0.4260 C   0  0  0  0  0  0  0  0  0  0  0  0
   -3.7830   -3.9480    1.6440 O   0  0  0  0  0  0  0  0  0  0  0  0
   -3.9220   -2.5850    1.6730 C   0  0  0  0  0  0  0  0  0  0  0  0
   -4.8210   -1.9920    2.5670 C   0  0  0  0  0  0  0  0  0  0  0  0
   -4.9620   -0.5990    2.5960 C   0  0  0  0  0  0  0  0  0  0  0  0
   -4.2050    0.2000    1.7320 C   0  0  0  0  0  0  0  0  0  0  0  0
   -4.1330    1.6000    1.5370 N   0  0  0  0  0  0  0  0  0  0  0  0
   -3.2180    1.8650    0.5520 C   0  0  0  0  0  0  0  0  0  0  0  0
   -2.8600    3.2450    0.0580 C   0  0  0  0  0  0  0  0  0  0  0  0
   -2.6860    0.7240    0.0910 C   0  0  0  0  0  0  0  0  0  0  0  0
   -3.3060   -0.3930    0.8380 C   0  0  0  0  0  0  0  0  0  0  0  0
   -3.1640   -1.7860    0.8080 C   0  0  0  0  0  0  0  0  0  0  0  0
   -2.2970   -2.3580   -0.0540 F   0  0  0  0  0  0  0  0  0  0  0  0
   -2.7200   -4.7630   -0.2870 N   0  0  0  0  0  0  0  0  0  0  0  0
   -2.7530   -5.3740   -1.4790 C   0  0  0  0  0  0  0  0  0  0  0  0
   -3.9120   -5.8120   -1.9910 N   0  0  0  0  0  0  0  0  0  0  0  0
   -5.0660   -5.6550   -1.3300 C   0  0  0  0  0  0  0  0  0  0  0  0
   -6.2690   -6.1180   -1.8770 C   0  0  0  0  0  0  0  0  0  0  0  0
   -7.4680   -5.9480   -1.1770 C   0  0  0  0  0  0  0  0  0  0  0  0
   -8.6450   -6.4010   -1.7130 O   0  0  0  0  0  0  0  0  0  0  0  0
   -9.3940   -5.5080   -2.5410 C   0  0  0  0  0  0  0  0  0  0  0  0
  -10.6600   -6.2090   -3.0310 C   0  0  0  0  0  0  0  0  0  0  0  0
  -11.4600   -5.2540   -3.9160 C   0  0  0  0  0  0  0  0  0  0  0  0
  -12.6790   -5.9280   -4.3870 N   0  0  0  0  0  0  0  0  0  0  0  0
  -13.0950   -6.9810   -3.4500 C   0  0  0  0  0  0  0  0  0  0  0  0
  -13.9400   -7.9710   -4.2750 C   0  0  0  0  0  0  0  0  0  0  0  0
  -13.5660   -7.6710   -5.7380 C   0  0  0  0  0  0  0  0  0  0  0  0
  -12.4390   -6.6250   -5.6590 C   0  0  0  0  0  0  0  0  0  0  0  0
   -8.7820   -3.0870    0.7920 H   0  0  0  0  0  0  0  0  0  0  0  0
  -10.2890   -3.9620    1.1380 H   0  0  0  0  0  0  0  0  0  0  0  0
   -9.6640   -3.8910   -0.5240 H   0  0  0  0  0  0  0  0  0  0  0  0
   -6.2630   -4.3610    1.5820 H   0  0  0  0  0  0  0  0  0  0  0  0
   -5.4050   -2.6080    3.2340 H   0  0  0  0  0  0  0  0  0  0  0  0
   -5.6560   -0.1420    3.2860 H   0  0  0  0  0  0  0  0  0  0  0  0
   -4.6700    2.2910    2.0410 H   0  0  0  0  0  0  0  0  0  0  0  0
   -2.5690    3.1910   -0.9890 H   0  0  0  0  0  0  0  0  0  0  0  0
   -2.0320    3.6380    0.6450 H   0  0  0  0  0  0  0  0  0  0  0  0
   -3.7210    3.9030    0.1610 H   0  0  0  0  0  0  0  0  0  0  0  0
   -1.9410    0.6370   -0.6850 H   0  0  0  0  0  0  0  0  0  0  0  0
   -1.8370   -5.5140   -2.0340 H   0  0  0  0  0  0  0  0  0  0  0  0
   -6.2700   -6.6070   -2.8400 H   0  0  0  0  0  0  0  0  0  0  0  0
   -8.7880   -5.2140   -3.3960 H   0  0  0  0  0  0  0  0  0  0  0  0
   -9.6660   -4.6240   -1.9680 H   0  0  0  0  0  0  0  0  0  0  0  0
  -11.2650   -6.5030   -2.1760 H   0  0  0  0  0  0  0  0  0  0  0  0
  -10.3880   -7.0920   -3.6040 H   0  0  0  0  0  0  0  0  0  0  0  0
  -10.8550   -4.9600   -4.7710 H   0  0  0  0  0  0  0  0  0  0  0  0
  -11.7330   -4.3700   -3.3440 H   0  0  0  0  0  0  0  0  0  0  0  0
  -12.2140   -7.4920   -3.0680 H   0  0  0  0  0  0  0  0  0  0  0  0
  -13.7140   -6.5440   -2.6700 H   0  0  0  0  0  0  0  0  0  0  0  0
  -15.0030   -7.8190   -4.1020 H   0  0  0  0  0  0  0  0  0  0  0  0
  -13.7040   -9.0010   -4.0130 H   0  0  0  0  0  0  0  0  0  0  0  0
  -14.4250   -7.2340   -6.2440 H   0  0  0  0  0  0  0  0  0  0  0  0
  -13.1820   -8.5770   -6.2030 H   0  0  0  0  0  0  0  0  0  0  0  0
  -11.4600   -7.1010   -5.6680 H   0  0  0  0  0  0  0  0  0  0  0  0
  -12.4820   -5.9360   -6.5000 H   0  0  0  0  0  0  0  0  0  0  0  0
  1 34  1  0  0  0  0
  1 35  1  0  0  0  0
  1 36  1  0  0  0  0
  1  2  1  0  0  0  0
  2  3  1  0  0  0  0
  3  4  2  0  0  0  0
  4 37  1  0  0  0  0
  4  5  1  0  0  0  0
  5  6  1  0  0  0  0
  6  7  1  0  0  0  0
  7  8  1  0  0  0  0
  8  9  2  0  0  0  0
  9 38  1  0  0  0  0
  9 10  1  0  0  0  0
 10 39  1  0  0  0  0
 10 11  2  0  0  0  0
 11 12  1  0  0  0  0
 12 40  1  0  0  0  0
 12 13  1  0  0  0  0
 13 14  1  0  0  0  0
 14 41  1  0  0  0  0
 14 42  1  0  0  0  0
 14 43  1  0  0  0  0
 13 15  2  0  0  0  0
 15 44  1  0  0  0  0
 15 16  1  0  0  0  0
 16 11  1  0  0  0  0
 16 17  2  0  0  0  0
 17  8  1  0  0  0  0
 17 18  1  0  0  0  0
  6 19  2  0  0  0  0
 19 20  1  0  0  0  0
 20 45  1  0  0  0  0
 20 21  2  0  0  0  0
 21 22  1  0  0  0  0
 22  5  2  0  0  0  0
 22 23  1  0  0  0  0
 23 46  1  0  0  0  0
 23 24  2  0  0  0  0
 24  3  1  0  0  0  0
 24 25  1  0  0  0  0
 25 26  1  0  0  0  0
 26 47  1  0  0  0  0
 26 48  1  0  0  0  0
 26 27  1  0  0  0  0
 27 49  1  0  0  0  0
 27 50  1  0  0  0  0
 27 28  1  0  0  0  0
 28 51  1  0  0  0  0
 28 52  1  0  0  0  0
 28 29  1  0  0  0  0
 29 30  1  0  0  0  0
 30 53  1  0  0  0  0
 30 54  1  0  0  0  0
 30 31  1  0  0  0  0
 31 55  1  0  0  0  0
 31 56  1  0  0  0  0
 31 32  1  0  0  0  0
 32 57  1  0  0  0  0
 32 58  1  0  0  0  0
 32 33  1  0  0  0  0
 33 29  1  0  0  0  0
 33 59  1  0  0  0  0
 33 60  1  0  0  0  0
M  END
>  <LOGBIO>
5.6000

>  <PRED_LOGBIO>
5.3300

>  <XV_RES>
-0.9050

>  <WHL_TMPL>
3

>  <ANCH>
3-4;17-27

$$$$
ROW12
  -MTS-   01071500273D 0   0.00000     0.00000     0

 50 53  0  0  0  0  0  0  0  0999 V2000
   -1.3340   -1.1840   -0.7510 N   0  0  0  0  0  0  0  0  0  0  0  0
   -2.1590   -0.8230    0.3240 C   0  0  0  0  0  0  0  0  0  0  0  0
   -3.0590   -1.6910    0.8050 N   0  0  0  0  0  0  0  0  0  0  0  0
   -3.8570   -1.3650    1.8310 C   0  0  0  0  0  0  0  0  0  0  0  0
   -3.7740   -0.1570    2.4050 N   0  0  0  0  0  0  0  0  0  0  0  0
   -2.8950    0.7580    1.9720 C   0  0  0  0  0  0  0  0  0  0  0  0
   -2.9870    1.9520    2.7250 N   0  0  0  0  0  0  0  0  0  0  0  0
   -2.2090    3.1900    2.5760 C   0  0  0  0  0  0  0  0  0  0  0  0
   -1.1040    3.4210    1.5280 C   0  0  0  0  0  0  0  0  0  0  0  0
   -0.6280    2.4390    0.4850 C   0  0  0  0  0  0  0  0  0  0  0  0
   -1.0590    1.2100    0.2700 N   0  0  0  0  0  0  0  0  0  0  0  0
   -2.0480    0.4470    0.9020 C   0  0  0  0  0  0  0  0  0  0  0  0
    0.4550    2.9130   -0.4060 C   0  0  0  0  0  0  0  0  0  0  0  0
    0.9710    2.0640   -1.3930 C   0  0  0  0  0  0  0  0  0  0  0  0
    1.9950    2.5120   -2.2360 C   0  0  0  0  0  0  0  0  0  0  0  0
    2.5030    3.8090   -2.0920 C   0  0  0  0  0  0  0  0  0  0  0  0
    3.5380    4.2610   -2.9440 N   0  0  0  0  0  0  0  0  0  0  0  0
    4.8100    4.0830   -2.5980 C   0  0  0  0  0  0  0  0  0  0  0  0
    5.0910    3.5160   -1.5200 O   0  0  0  0  0  0  0  0  0  0  0  0
    5.7830    4.5090   -3.3980 N   0  0  0  0  0  0  0  0  0  0  0  0
    7.1360    4.3190   -3.0300 C   0  0  0  0  0  0  0  0  0  0  0  0
    7.8090    3.1530   -3.4140 C   0  0  0  0  0  0  0  0  0  0  0  0
    9.1480    2.9650   -3.0490 C   0  0  0  0  0  0  0  0  0  0  0  0
    9.8130    3.9440   -2.3010 C   0  0  0  0  0  0  0  0  0  0  0  0
    9.1400    5.1100   -1.9180 C   0  0  0  0  0  0  0  0  0  0  0  0
    7.8020    5.2980   -2.2820 C   0  0  0  0  0  0  0  0  0  0  0  0
    7.1530    6.4220   -1.9130 F   0  0  0  0  0  0  0  0  0  0  0  0
    9.8730    1.7070   -3.4630 C   0  0  0  0  0  0  0  0  0  0  0  0
   10.8010    1.4120   -2.5560 F   0  0  0  0  0  0  0  0  0  0  0  0
   10.4540    1.8980   -4.6440 F   0  0  0  0  0  0  0  0  0  0  0  0
    9.0050    0.7040   -3.5520 F   0  0  0  0  0  0  0  0  0  0  0  0
    1.9870    4.6570   -1.1050 C   0  0  0  0  0  0  0  0  0  0  0  0
    0.9630    4.2090   -0.2620 C   0  0  0  0  0  0  0  0  0  0  0  0
   -0.6530   -0.5290   -1.1070 H   0  0  0  0  0  0  0  0  0  0  0  0
   -1.4210   -2.1000   -1.1680 H   0  0  0  0  0  0  0  0  0  0  0  0
   -4.5740   -2.0840    2.1990 H   0  0  0  0  0  0  0  0  0  0  0  0
   -3.6790    1.9550    3.4610 H   0  0  0  0  0  0  0  0  0  0  0  0
   -1.6780    3.2680    3.5220 H   0  0  0  0  0  0  0  0  0  0  0  0
   -2.9280    3.9940    2.4310 H   0  0  0  0  0  0  0  0  0  0  0  0
   -0.2170    3.5750    2.1400 H   0  0  0  0  0  0  0  0  0  0  0  0
   -1.3960    4.3170    0.9850 H   0  0  0  0  0  0  0  0  0  0  0  0
    0.5780    1.0640   -1.5040 H   0  0  0  0  0  0  0  0  0  0  0  0
    2.3930    1.8580   -2.9970 H   0  0  0  0  0  0  0  0  0  0  0  0
    3.3110    4.7200   -3.8140 H   0  0  0  0  0  0  0  0  0  0  0  0
    5.5560    4.9670   -4.2690 H   0  0  0  0  0  0  0  0  0  0  0  0
    7.2950    2.3980   -3.9900 H   0  0  0  0  0  0  0  0  0  0  0  0
   10.8460    3.7990   -2.0200 H   0  0  0  0  0  0  0  0  0  0  0  0
    9.6540    5.8650   -1.3410 H   0  0  0  0  0  0  0  0  0  0  0  0
    2.3800    5.6570   -0.9940 H   0  0  0  0  0  0  0  0  0  0  0  0
    0.5650    4.8630    0.4990 H   0  0  0  0  0  0  0  0  0  0  0  0
  1 34  1  0  0  0  0
  1 35  1  0  0  0  0
  1  2  1  0  0  0  0
  2  3  1  0  0  0  0
  3  4  2  0  0  0  0
  4 36  1  0  0  0  0
  4  5  1  0  0  0  0
  5  6  2  0  0  0  0
  6  7  1  0  0  0  0
  7 37  1  0  0  0  0
  7  8  1  0  0  0  0
  8 38  1  0  0  0  0
  8 39  1  0  0  0  0
  8  9  1  0  0  0  0
  9 40  1  0  0  0  0
  9 41  1  0  0  0  0
  9 10  1  0  0  0  0
 10 11  2  0  0  0  0
 11 12  1  0  0  0  0
 12  2  2  0  0  0  0
 12  6  1  0  0  0  0
 10 13  1  0  0  0  0
 13 14  2  0  0  0  0
 14 42  1  0  0  0  0
 14 15  1  0  0  0  0
 15 43  1  0  0  0  0
 15 16  2  0  0  0  0
 16 17  1  0  0  0  0
 17 44  1  0  0  0  0
 17 18  1  0  0  0  0
 18 19  2  0  0  0  0
 18 20  1  0  0  0  0
 20 45  1  0  0  0  0
 20 21  1  0  0  0  0
 21 22  2  0  0  0  0
 22 46  1  0  0  0  0
 22 23  1  0  0  0  0
 23 24  2  0  0  0  0
 24 47  1  0  0  0  0
 24 25  1  0  0  0  0
 25 48  1  0  0  0  0
 25 26  2  0  0  0  0
 26 21  1  0  0  0  0
 26 27  1  0  0  0  0
 23 28  1  0  0  0  0
 28 29  1  0  0  0  0
 28 30  1  0  0  0  0
 28 31  1  0  0  0  0
 16 32  1  0  0  0  0
 32 49  1  0  0  0  0
 32 33  2  0  0  0  0
 33 13  1  0  0  0  0
 33 50  1  0  0  0  0
M  END
>  <LOGBIO>
6.6000

>  <PRED_LOGBIO>
6.6200

>  <XV_RES>
0.3080

>  <WHL_TMPL>
2

>  <ANCH>
16-29;20-19

$$$$
ROW13
  -MTS-   01071500273D 0   0.00000     0.00000     0

 27 29  0  0  0  0  0  0  0  0999 V2000
    1.6200    3.5030    2.3320 O   0  0  0  0  0  0  0  0  0  0  0  0
    2.0610    4.3820    1.4510 C   0  0  0  0  0  0  0  0  0  0  0  0
    1.8330    5.5700    1.6090 O   0  0  0  0  0  0  0  0  0  0  0  0
    2.8320    3.9260    0.2730 C   0  0  0  0  0  0  0  0  0  0  0  0
    2.3340    3.4510   -0.8770 C   0  0  0  0  0  0  0  0  0  0  0  0
    3.3280    3.0620   -1.9020 C   0  0  0  0  0  0  0  0  0  0  0  0
    3.0350    2.5450   -3.1700 C   0  0  0  0  0  0  0  0  0  0  0  0
    4.0890    2.2220   -4.0330 C   0  0  0  0  0  0  0  0  0  0  0  0
    5.3620    2.4050   -3.6540 N   0  0  0  0  0  0  0  0  0  0  0  0
    5.6740    2.8980   -2.4480 C   0  0  0  0  0  0  0  0  0  0  0  0
    4.6680    3.2410   -1.5370 C   0  0  0  0  0  0  0  0  0  0  0  0
    4.5930    3.9000    0.1040 S   0  0  0  0  0  0  0  0  0  0  0  0
    1.6310    2.3420   -3.5910 C   0  0  0  0  0  0  0  0  0  0  0  0
    1.0920    1.0500   -3.6310 C   0  0  0  0  0  0  0  0  0  0  0  0
   -0.2360    0.8580   -4.0290 C   0  0  0  0  0  0  0  0  0  0  0  0
   -1.0250    1.9570   -4.3890 C   0  0  0  0  0  0  0  0  0  0  0  0
   -0.4860    3.2490   -4.3490 C   0  0  0  0  0  0  0  0  0  0  0  0
   -1.2470    4.3090   -4.6950 F   0  0  0  0  0  0  0  0  0  0  0  0
    0.8420    3.4410   -3.9500 C   0  0  0  0  0  0  0  0  0  0  0  0
    1.1430    3.9860    3.0250 H   0  0  0  0  0  0  0  0  0  0  0  0
    1.2710    3.3580   -1.0460 H   0  0  0  0  0  0  0  0  0  0  0  0
    3.8750    1.8230   -5.0130 H   0  0  0  0  0  0  0  0  0  0  0  0
    6.7110    3.0320   -2.1760 H   0  0  0  0  0  0  0  0  0  0  0  0
    1.7010    0.2020   -3.3540 H   0  0  0  0  0  0  0  0  0  0  0  0
   -0.6520   -0.1380   -4.0600 H   0  0  0  0  0  0  0  0  0  0  0  0
   -2.0500    1.8090   -4.6960 H   0  0  0  0  0  0  0  0  0  0  0  0
    1.2580    4.4370   -3.9200 H   0  0  0  0  0  0  0  0  0  0  0  0
  1 20  1  0  0  0  0
  1  2  1  0  0  0  0
  2  3  2  0  0  0  0
  2  4  1  0  0  0  0
  4  5  2  0  0  0  0
  5 21  1  0  0  0  0
  5  6  1  0  0  0  0
  6  7  2  0  0  0  0
  7  8  1  0  0  0  0
  8 22  1  0  0  0  0
  8  9  2  0  0  0  0
  9 10  1  0  0  0  0
 10 23  1  0  0  0  0
 10 11  2  0  0  0  0
 11  6  1  0  0  0  0
 11 12  1  0  0  0  0
 12  4  1  0  0  0  0
  7 13  1  0  0  0  0
 13 14  2  0  0  0  0
 14 24  1  0  0  0  0
 14 15  1  0  0  0  0
 15 25  1  0  0  0  0
 15 16  2  0  0  0  0
 16 26  1  0  0  0  0
 16 17  1  0  0  0  0
 17 18  1  0  0  0  0
 17 19  2  0  0  0  0
 19 13  1  0  0  0  0
 19 27  1  0  0  0  0
M  END
>  <LOGBIO>
6.2000

>  <PRED_LOGBIO>
6.6400

>  <XV_RES>
-0.7030

>  <WHL_TMPL>
1

>  <ANCH>
6-14;8-6

$$$$
ROW14
  -MTS-   01071500273D 0   0.00000     0.00000     0

 42 45  0  0  0  0  0  0  0  0999 V2000
    1.5700    2.4790    2.1710 O   0  0  0  0  0  0  0  0  0  0  0  0
    1.1490    2.3410    1.0240 C   0  0  0  0  0  0  0  0  0  0  0  0
   -0.1520    2.1620    0.8100 N   0  0  0  0  0  0  0  0  0  0  0  0
   -1.0860    2.1290    1.9440 C   0  0  0  0  0  0  0  0  0  0  0  0
   -2.3890    1.5060    1.5060 C   0  0  0  0  0  0  0  0  0  0  0  0
   -2.8810    0.3730    2.1650 C   0  0  0  0  0  0  0  0  0  0  0  0
   -4.0890   -0.2050    1.7590 C   0  0  0  0  0  0  0  0  0  0  0  0
   -4.8060    0.3490    0.6920 C   0  0  0  0  0  0  0  0  0  0  0  0
   -4.3150    1.4820    0.0320 C   0  0  0  0  0  0  0  0  0  0  0  0
   -3.1070    2.0600    0.4390 C   0  0  0  0  0  0  0  0  0  0  0  0
    2.0890    2.3740   -0.1190 C   0  0  0  0  0  0  0  0  0  0  0  0
    2.3230    3.5760   -0.7980 C   0  0  0  0  0  0  0  0  0  0  0  0
    3.2120    3.6070   -1.8790 C   0  0  0  0  0  0  0  0  0  0  0  0
    3.8670    2.4360   -2.2810 C   0  0  0  0  0  0  0  0  0  0  0  0
    3.6330    1.2350   -1.6010 C   0  0  0  0  0  0  0  0  0  0  0  0
    2.7440    1.2040   -0.5200 C   0  0  0  0  0  0  0  0  0  0  0  0
    4.3260   -0.0020   -2.0260 C   0  0  0  0  0  0  0  0  0  0  0  0
    5.5660   -0.3460   -1.4750 C   0  0  0  0  0  0  0  0  0  0  0  0
    6.1960   -1.4650   -1.8570 N   0  0  0  0  0  0  0  0  0  0  0  0
    5.6710   -2.2920   -2.7720 C   0  0  0  0  0  0  0  0  0  0  0  0
    6.1310   -3.5090   -3.3300 N   0  0  0  0  0  0  0  0  0  0  0  0
    5.2070   -3.9610   -4.2360 C   0  0  0  0  0  0  0  0  0  0  0  0
    4.1700   -3.1160   -4.3060 C   0  0  0  0  0  0  0  0  0  0  0  0
    4.4330   -2.0070   -3.3610 C   0  0  0  0  0  0  0  0  0  0  0  0
    3.7500   -0.8450   -2.9840 C   0  0  0  0  0  0  0  0  0  0  0  0
   -0.4980    2.0490   -0.1320 H   0  0  0  0  0  0  0  0  0  0  0  0
   -1.3040    3.1630    2.2020 H   0  0  0  0  0  0  0  0  0  0  0  0
   -0.6600    1.5170    2.7370 H   0  0  0  0  0  0  0  0  0  0  0  0
   -2.3280   -0.0550    2.9880 H   0  0  0  0  0  0  0  0  0  0  0  0
   -4.4680   -1.0780    2.2690 H   0  0  0  0  0  0  0  0  0  0  0  0
   -5.7380   -0.0970    0.3780 H   0  0  0  0  0  0  0  0  0  0  0  0
   -4.8680    1.9100   -0.7910 H   0  0  0  0  0  0  0  0  0  0  0  0
   -2.7280    2.9340   -0.0700 H   0  0  0  0  0  0  0  0  0  0  0  0
    1.8170    4.4780   -0.4880 H   0  0  0  0  0  0  0  0  0  0  0  0
    3.3930    4.5340   -2.4030 H   0  0  0  0  0  0  0  0  0  0  0  0
    4.5530    2.4600   -3.1150 H   0  0  0  0  0  0  0  0  0  0  0  0
    2.5630    0.2770    0.0040 H   0  0  0  0  0  0  0  0  0  0  0  0
    6.0200    0.2970   -0.7350 H   0  0  0  0  0  0  0  0  0  0  0  0
    6.9990   -3.9690   -3.0980 H   0  0  0  0  0  0  0  0  0  0  0  0
    5.3020   -4.8690   -4.8110 H   0  0  0  0  0  0  0  0  0  0  0  0
    3.3000   -3.2240   -4.9360 H   0  0  0  0  0  0  0  0  0  0  0  0
    2.7940   -0.6030   -3.4240 H   0  0  0  0  0  0  0  0  0  0  0  0
  1  2  2  0  0  0  0
  2  3  1  0  0  0  0
  3 26  1  0  0  0  0
  3  4  1  0  0  0  0
  4 27  1  0  0  0  0
  4 28  1  0  0  0  0
  4  5  1  0  0  0  0
  5  6  2  0  0  0  0
  6 29  1  0  0  0  0
  6  7  1  0  0  0  0
  7 30  1  0  0  0  0
  7  8  2  0  0  0  0
  8 31  1  0  0  0  0
  8  9  1  0  0  0  0
  9 32  1  0  0  0  0
  9 10  2  0  0  0  0
 10  5  1  0  0  0  0
 10 33  1  0  0  0  0
  2 11  1  0  0  0  0
 11 12  2  0  0  0  0
 12 34  1  0  0  0  0
 12 13  1  0  0  0  0
 13 35  1  0  0  0  0
 13 14  2  0  0  0  0
 14 36  1  0  0  0  0
 14 15  1  0  0  0  0
 15 16  2  0  0  0  0
 16 11  1  0  0  0  0
 16 37  1  0  0  0  0
 15 17  1  0  0  0  0
 17 18  2  0  0  0  0
 18 38  1  0  0  0  0
 18 19  1  0  0  0  0
 19 20  2  0  0  0  0
 20 21  1  0  0  0  0
 21 39  1  0  0  0  0
 21 22  1  0  0  0  0
 22 40  1  0  0  0  0
 22 23  2  0  0  0  0
 23 41  1  0  0  0  0
 23 24  1  0  0  0  0
 24 20  1  0  0  0  0
 24 25  2  0  0  0  0
 25 17  1  0  0  0  0
 25 42  1  0  0  0  0
M  END
>  <LOGBIO>
6.8000

>  <PRED_LOGBIO>
6.7700

>  <XV_RES>
0.3400

>  <WHL_TMPL>
1

>  <ANCH>
16-37;19-2

$$$$
ROW15
  -MTS-   01071500273D 0   0.00000     0.00000     0

 37 39  0  0  0  0  0  0  0  0999 V2000
    3.3130    1.9940    1.0750 O   0  0  0  0  0  0  0  0  0  0  0  0
    2.9840    2.6100   -0.1730 S   0  0  0  0  0  0  0  0  0  0  0  0
    2.9050    1.6100   -1.1920 O   0  0  0  0  0  0  0  0  0  0  0  0
    1.4420    3.4250   -0.0340 N   0  0  0  0  0  0  0  0  0  0  0  0
    0.7960    3.1850   -1.3320 C   0  0  0  0  0  0  0  0  0  0  0  0
   -0.5190    2.3830   -1.3300 C   0  0  0  0  0  0  0  0  0  0  0  0
   -1.6970    3.1930   -0.7580 C   0  0  0  0  0  0  0  0  0  0  0  0
   -1.6780    3.3670    0.7020 N   0  0  0  0  0  0  0  0  0  0  0  0
   -0.6380    4.2760    1.2030 C   0  0  0  0  0  0  0  0  0  0  0  0
    0.7540    3.6180    1.2510 C   0  0  0  0  0  0  0  0  0  0  0  0
    4.2870    3.8330   -0.6150 C   0  0  0  0  0  0  0  0  0  0  0  0
    4.5700    4.0980   -1.9600 C   0  0  0  0  0  0  0  0  0  0  0  0
    5.5610    5.0290   -2.2960 C   0  0  0  0  0  0  0  0  0  0  0  0
    6.2680    5.6940   -1.2870 C   0  0  0  0  0  0  0  0  0  0  0  0
    5.9850    5.4280    0.0580 C   0  0  0  0  0  0  0  0  0  0  0  0
    6.6760    6.0780    1.0870 C   0  0  0  0  0  0  0  0  0  0  0  0
    6.3950    5.8150    2.3710 N   0  0  0  0  0  0  0  0  0  0  0  0
    5.4540    4.9310    2.7280 C   0  0  0  0  0  0  0  0  0  0  0  0
    4.7270    4.2480    1.7460 C   0  0  0  0  0  0  0  0  0  0  0  0
    4.9940    4.4980    0.3940 C   0  0  0  0  0  0  0  0  0  0  0  0
    1.5000    2.5710   -1.8890 H   0  0  0  0  0  0  0  0  0  0  0  0
    0.5810    4.1510   -1.7840 H   0  0  0  0  0  0  0  0  0  0  0  0
   -0.3650    1.5500   -0.6480 H   0  0  0  0  0  0  0  0  0  0  0  0
   -0.7570    2.1210   -2.3590 H   0  0  0  0  0  0  0  0  0  0  0  0
   -2.5880    2.6040   -0.9700 H   0  0  0  0  0  0  0  0  0  0  0  0
   -1.6720    4.1770   -1.2200 H   0  0  0  0  0  0  0  0  0  0  0  0
   -1.4510    2.4590    1.0810 H   0  0  0  0  0  0  0  0  0  0  0  0
   -0.9020    4.4970    2.2350 H   0  0  0  0  0  0  0  0  0  0  0  0
   -0.5760    5.1350    0.5390 H   0  0  0  0  0  0  0  0  0  0  0  0
    1.3790    4.3140    1.8070 H   0  0  0  0  0  0  0  0  0  0  0  0
    0.6320    2.6430    1.7180 H   0  0  0  0  0  0  0  0  0  0  0  0
    4.0250    3.5860   -2.7380 H   0  0  0  0  0  0  0  0  0  0  0  0
    5.7800    5.2340   -3.3330 H   0  0  0  0  0  0  0  0  0  0  0  0
    7.0320    6.4110   -1.5460 H   0  0  0  0  0  0  0  0  0  0  0  0
    7.4430    6.7990    0.8440 H   0  0  0  0  0  0  0  0  0  0  0  0
    5.2560    4.7460    3.7740 H   0  0  0  0  0  0  0  0  0  0  0  0
    3.9670    3.5340    2.0290 H   0  0  0  0  0  0  0  0  0  0  0  0
  1  2  2  0  0  0  0
  2  3  2  0  0  0  0
  2  4  1  0  0  0  0
  4  5  1  0  0  0  0
  5 21  1  0  0  0  0
  5 22  1  0  0  0  0
  5  6  1  0  0  0  0
  6 23  1  0  0  0  0
  6 24  1  0  0  0  0
  6  7  1  0  0  0  0
  7 25  1  0  0  0  0
  7 26  1  0  0  0  0
  7  8  1  0  0  0  0
  8 27  1  0  0  0  0
  8  9  1  0  0  0  0
  9 28  1  0  0  0  0
  9 29  1  0  0  0  0
  9 10  1  0  0  0  0
 10  4  1  0  0  0  0
 10 30  1  0  0  0  0
 10 31  1  0  0  0  0
  2 11  1  0  0  0  0
 11 12  2  0  0  0  0
 12 32  1  0  0  0  0
 12 13  1  0  0  0  0
 13 33  1  0  0  0  0
 13 14  2  0  0  0  0
 14 34  1  0  0  0  0
 14 15  1  0  0  0  0
 15 16  1  0  0  0  0
 16 35  1  0  0  0  0
 16 17  2  0  0  0  0
 17 18  1  0  0  0  0
 18 36  1  0  0  0  0
 18 19  2  0  0  0  0
 19 37  1  0  0  0  0
 19 20  1  0  0  0  0
 20 11  1  0  0  0  0
 20 15  2  0  0  0  0
M  END
>  <LOGBIO>
5.1000

>  <PRED_LOGBIO>
5.3700

>  <XV_RES>
-0.9290

>  <WHL_TMPL>
3

>  <ANCH>
21-24;19-4

$$$$
ROW16
  -MTS-   01071500273D 0   0.00000     0.00000     0

 45 48  0  0  0  0  0  0  0  0999 V2000
   -0.6960    2.6880    0.2370 O   0  0  0  0  0  0  0  0  0  0  0  0
   -0.1440    3.5850   -0.3990 C   0  0  0  0  0  0  0  0  0  0  0  0
   -0.6200    4.8260   -0.3490 N   0  0  0  0  0  0  0  0  0  0  0  0
   -1.8050    5.1260    0.4660 C   0  0  0  0  0  0  0  0  0  0  0  0
   -2.1410    6.6120    0.3500 C   0  0  0  0  0  0  0  0  0  0  0  0
   -3.1080    6.8420   -0.8260 C   0  0  0  0  0  0  0  0  0  0  0  0
   -3.5290    8.3190   -0.9290 C   0  0  0  0  0  0  0  0  0  0  0  0
   -4.1230    8.8290    0.3970 C   0  0  0  0  0  0  0  0  0  0  0  0
   -3.1550    8.6000    1.5730 C   0  0  0  0  0  0  0  0  0  0  0  0
   -2.7350    7.1220    1.6760 C   0  0  0  0  0  0  0  0  0  0  0  0
    1.0500    3.2820   -1.2200 C   0  0  0  0  0  0  0  0  0  0  0  0
    2.3340    3.4510   -0.8770 C   0  0  0  0  0  0  0  0  0  0  0  0
    3.3280    3.0620   -1.9020 C   0  0  0  0  0  0  0  0  0  0  0  0
    4.8040    3.0540   -2.0090 C   0  0  0  0  0  0  0  0  0  0  0  0
    5.1130    2.5810   -3.2010 N   0  0  0  0  0  0  0  0  0  0  0  0
    3.8770    2.2730   -3.8940 N   0  0  0  0  0  0  0  0  0  0  0  0
    2.8400    2.5860   -3.0560 C   0  0  0  0  0  0  0  0  0  0  0  0
    1.0810    2.6220   -2.8620 S   0  0  0  0  0  0  0  0  0  0  0  0
    5.7590    3.4960   -0.9680 C   0  0  0  0  0  0  0  0  0  0  0  0
    6.6380    4.5540   -1.2280 C   0  0  0  0  0  0  0  0  0  0  0  0
    7.5420    4.9720   -0.2440 C   0  0  0  0  0  0  0  0  0  0  0  0
    7.5660    4.3320    1.0010 C   0  0  0  0  0  0  0  0  0  0  0  0
    6.6860    3.2740    1.2620 C   0  0  0  0  0  0  0  0  0  0  0  0
    5.7830    2.8560    0.2770 C   0  0  0  0  0  0  0  0  0  0  0  0
   -0.1670    5.5620   -0.8720 H   0  0  0  0  0  0  0  0  0  0  0  0
   -2.6480    4.5350    0.1130 H   0  0  0  0  0  0  0  0  0  0  0  0
   -1.6010    4.8810    1.5070 H   0  0  0  0  0  0  0  0  0  0  0  0
   -1.1930    7.1090    0.1520 H   0  0  0  0  0  0  0  0  0  0  0  0
   -3.9930    6.2220   -0.6940 H   0  0  0  0  0  0  0  0  0  0  0  0
   -2.6300    6.5360   -1.7540 H   0  0  0  0  0  0  0  0  0  0  0  0
   -2.6650    8.9250   -1.1950 H   0  0  0  0  0  0  0  0  0  0  0  0
   -4.2660    8.4320   -1.7220 H   0  0  0  0  0  0  0  0  0  0  0  0
   -5.0610    8.3150    0.5960 H   0  0  0  0  0  0  0  0  0  0  0  0
   -4.3420    9.8920    0.3120 H   0  0  0  0  0  0  0  0  0  0  0  0
   -2.2710    9.2190    1.4400 H   0  0  0  0  0  0  0  0  0  0  0  0
   -3.6340    8.9050    2.5010 H   0  0  0  0  0  0  0  0  0  0  0  0
   -3.5980    6.5170    1.9410 H   0  0  0  0  0  0  0  0  0  0  0  0
   -1.9980    7.0090    2.4690 H   0  0  0  0  0  0  0  0  0  0  0  0
    2.6250    3.8450    0.0860 H   0  0  0  0  0  0  0  0  0  0  0  0
    3.7960    1.8950   -4.8270 H   0  0  0  0  0  0  0  0  0  0  0  0
    6.6200    5.0470   -2.1890 H   0  0  0  0  0  0  0  0  0  0  0  0
    8.2200    5.7880   -0.4440 H   0  0  0  0  0  0  0  0  0  0  0  0
    8.2630    4.6540    1.7610 H   0  0  0  0  0  0  0  0  0  0  0  0
    6.7050    2.7800    2.2220 H   0  0  0  0  0  0  0  0  0  0  0  0
    5.1050    2.0400    0.4780 H   0  0  0  0  0  0  0  0  0  0  0  0
  1  2  2  0  0  0  0
  2  3  1  0  0  0  0
  3 25  1  0  0  0  0
  3  4  1  0  0  0  0
  4 26  1  0  0  0  0
  4 27  1  0  0  0  0
  4  5  1  0  0  0  0
  5 28  1  0  0  0  0
  5  6  1  0  0  0  0
  6 29  1  0  0  0  0
  6 30  1  0  0  0  0
  6  7  1  0  0  0  0
  7 31  1  0  0  0  0
  7 32  1  0  0  0  0
  7  8  1  0  0  0  0
  8 33  1  0  0  0  0
  8 34  1  0  0  0  0
  8  9  1  0  0  0  0
  9 35  1  0  0  0  0
  9 36  1  0  0  0  0
  9 10  1  0  0  0  0
 10  5  1  0  0  0  0
 10 37  1  0  0  0  0
 10 38  1  0  0  0  0
  2 11  1  0  0  0  0
 11 12  2  0  0  0  0
 12 39  1  0  0  0  0
 12 13  1  0  0  0  0
 13 14  1  0  0  0  0
 14 15  2  0  0  0  0
 15 16  1  0  0  0  0
 16 40  1  0  0  0  0
 16 17  1  0  0  0  0
 17 13  2  0  0  0  0
 17 18  1  0  0  0  0
 18 11  1  0  0  0  0
 14 19  1  0  0  0  0
 19 20  2  0  0  0  0
 20 41  1  0  0  0  0
 20 21  1  0  0  0  0
 21 42  1  0  0  0  0
 21 22  2  0  0  0  0
 22 43  1  0  0  0  0
 22 23  1  0  0  0  0
 23 44  1  0  0  0  0
 23 24  2  0  0  0  0
 24 19  1  0  0  0  0
 24 45  1  0  0  0  0
M  END
>  <LOGBIO>
7.8000

>  <PRED_LOGBIO>
7.9100

>  <XV_RES>
0.5500

>  <WHL_TMPL>
1

>  <ANCH>
6-14;28-26

$$$$
ROW17
  -MTS-   01071500273D 0   0.00000     0.00000     0

 34 36  0  0  0  0  0  0  0  0999 V2000
   -1.0490    1.2180    0.2630 N   0  0  0  0  0  0  0  0  0  0  0  0
    0.0700    1.6770    0.9970 C   0  0  0  0  0  0  0  0  0  0  0  0
   -0.0150    1.8190    2.3870 C   0  0  0  0  0  0  0  0  0  0  0  0
    1.0930    2.2720    3.1140 C   0  0  0  0  0  0  0  0  0  0  0  0
    2.2850    2.5840    2.4500 C   0  0  0  0  0  0  0  0  0  0  0  0
    2.3700    2.4420    1.0600 C   0  0  0  0  0  0  0  0  0  0  0  0
    1.2630    1.9880    0.3340 C   0  0  0  0  0  0  0  0  0  0  0  0
   -2.0480    0.4470    0.9020 C   0  0  0  0  0  0  0  0  0  0  0  0
   -2.9040    1.0370    1.8390 C   0  0  0  0  0  0  0  0  0  0  0  0
   -3.8780    0.2350    2.4460 C   0  0  0  0  0  0  0  0  0  0  0  0
   -3.9610   -1.0610    2.1160 N   0  0  0  0  0  0  0  0  0  0  0  0
   -3.1260   -1.5960    1.2140 C   0  0  0  0  0  0  0  0  0  0  0  0
   -3.2420   -2.9690    0.8890 N   0  0  0  0  0  0  0  0  0  0  0  0
   -2.1280   -3.6690    0.3690 C   0  0  0  0  0  0  0  0  0  0  0  0
   -1.9160   -3.7200   -1.0140 C   0  0  0  0  0  0  0  0  0  0  0  0
   -0.8130   -4.4130   -1.5280 C   0  0  0  0  0  0  0  0  0  0  0  0
    0.0770   -5.0550   -0.6600 C   0  0  0  0  0  0  0  0  0  0  0  0
   -0.1350   -5.0040    0.7230 C   0  0  0  0  0  0  0  0  0  0  0  0
   -1.2370   -4.3110    1.2380 C   0  0  0  0  0  0  0  0  0  0  0  0
   -2.1840   -0.8550    0.6160 N   0  0  0  0  0  0  0  0  0  0  0  0
   -1.1350    1.4410   -0.7180 H   0  0  0  0  0  0  0  0  0  0  0  0
   -0.9350    1.5780    2.8990 H   0  0  0  0  0  0  0  0  0  0  0  0
    1.0270    2.3820    4.1860 H   0  0  0  0  0  0  0  0  0  0  0  0
    3.1390    2.9340    3.0100 H   0  0  0  0  0  0  0  0  0  0  0  0
    3.2900    2.6820    0.5480 H   0  0  0  0  0  0  0  0  0  0  0  0
    1.3290    1.8790   -0.7390 H   0  0  0  0  0  0  0  0  0  0  0  0
   -2.8160    2.0850    2.0880 H   0  0  0  0  0  0  0  0  0  0  0  0
   -4.5560    0.6560    3.1740 H   0  0  0  0  0  0  0  0  0  0  0  0
   -4.1200   -3.4480    1.0280 H   0  0  0  0  0  0  0  0  0  0  0  0
   -2.6030   -3.2240   -1.6840 H   0  0  0  0  0  0  0  0  0  0  0  0
   -0.6500   -4.4520   -2.5950 H   0  0  0  0  0  0  0  0  0  0  0  0
    0.9280   -5.5890   -1.0560 H   0  0  0  0  0  0  0  0  0  0  0  0
    0.5530   -5.4990    1.3930 H   0  0  0  0  0  0  0  0  0  0  0  0
   -1.4000   -4.2720    2.3050 H   0  0  0  0  0  0  0  0  0  0  0  0
  1 21  1  0  0  0  0
  1  2  1  0  0  0  0
  2  3  2  0  0  0  0
  3 22  1  0  0  0  0
  3  4  1  0  0  0  0
  4 23  1  0  0  0  0
  4  5  2  0  0  0  0
  5 24  1  0  0  0  0
  5  6  1  0  0  0  0
  6 25  1  0  0  0  0
  6  7  2  0  0  0  0
  7  2  1  0  0  0  0
  7 26  1  0  0  0  0
  1  8  1  0  0  0  0
  8  9  2  0  0  0  0
  9 27  1  0  0  0  0
  9 10  1  0  0  0  0
 10 28  1  0  0  0  0
 10 11  2  0  0  0  0
 11 12  1  0  0  0  0
 12 13  1  0  0  0  0
 13 29  1  0  0  0  0
 13 14  1  0  0  0  0
 14 15  2  0  0  0  0
 15 30  1  0  0  0  0
 15 16  1  0  0  0  0
 16 31  1  0  0  0  0
 16 17  2  0  0  0  0
 17 32  1  0  0  0  0
 17 18  1  0  0  0  0
 18 33  1  0  0  0  0
 18 19  2  0  0  0  0
 19 14  1  0  0  0  0
 19 34  1  0  0  0  0
 12 20  2  0  0  0  0
 20  8  1  0  0  0  0
M  END
>  <LOGBIO>
5.1000

>  <PRED_LOGBIO>
6.4700

>  <XV_RES>
-2.1740

>  <WHL_TMPL>
2

>  <ANCH>
16-29;14-1

$$$$
ROW18
  -MTS-   01071500273D 0   0.00000     0.00000     0

 53 57  0  0  0  0  0  0  0  0999 V2000
    1.5410    4.3440   -3.3970 C   0  0  0  0  0  0  0  0  0  0  0  0
    2.1920    3.0970   -2.8500 C   0  0  0  0  0  0  0  0  0  0  0  0
    1.8420    1.8570   -3.1380 N   0  0  0  0  0  0  0  0  0  0  0  0
    2.7020    0.9380   -2.4180 N   0  0  0  0  0  0  0  0  0  0  0  0
    3.6120    1.7130   -1.6610 C   0  0  0  0  0  0  0  0  0  0  0  0
    4.6520    1.3610   -0.7920 C   0  0  0  0  0  0  0  0  0  0  0  0
    5.4080    2.3580   -0.1640 C   0  0  0  0  0  0  0  0  0  0  0  0
    5.1240    3.7080   -0.4060 C   0  0  0  0  0  0  0  0  0  0  0  0
    4.0840    4.0600   -1.2740 C   0  0  0  0  0  0  0  0  0  0  0  0
    3.3280    3.0620   -1.9020 C   0  0  0  0  0  0  0  0  0  0  0  0
    5.9220    4.7620    0.2580 C   0  0  0  0  0  0  0  0  0  0  0  0
    6.6610    5.6770   -0.5020 C   0  0  0  0  0  0  0  0  0  0  0  0
    7.3860    6.6320    0.0960 N   0  0  0  0  0  0  0  0  0  0  0  0
    7.4320    6.7510    1.4300 C   0  0  0  0  0  0  0  0  0  0  0  0
    6.7170    5.8680    2.2480 C   0  0  0  0  0  0  0  0  0  0  0  0
    6.7660    5.9920    3.6110 O   0  0  0  0  0  0  0  0  0  0  0  0
    7.7860    5.2760    4.3130 C   0  0  0  0  0  0  0  0  0  0  0  0
    7.6610    5.5510    5.8110 C   0  0  0  0  0  0  0  0  0  0  0  0
    7.8140    6.9920    6.0590 N   0  0  0  0  0  0  0  0  0  0  0  0
    8.7510    4.7870    6.5620 C   0  0  0  0  0  0  0  0  0  0  0  0
    8.6280    5.0580    8.0420 C   0  0  0  0  0  0  0  0  0  0  0  0
    9.2280    6.0480    8.7170 C   0  0  0  0  0  0  0  0  0  0  0  0
    8.8910    5.9920   10.0430 N   0  0  0  0  0  0  0  0  0  0  0  0
    8.0180    4.8980   10.2490 C   0  0  0  0  0  0  0  0  0  0  0  0
    7.3830    4.3940   11.3910 C   0  0  0  0  0  0  0  0  0  0  0  0
    6.5540    3.2700   11.2920 C   0  0  0  0  0  0  0  0  0  0  0  0
    6.3600    2.6500   10.0520 C   0  0  0  0  0  0  0  0  0  0  0  0
    6.9950    3.1550    8.9100 C   0  0  0  0  0  0  0  0  0  0  0  0
    7.8240    4.2790    9.0090 C   0  0  0  0  0  0  0  0  0  0  0  0
    5.9500    4.8580    1.6540 C   0  0  0  0  0  0  0  0  0  0  0  0
    0.4600    4.2610   -3.3020 H   0  0  0  0  0  0  0  0  0  0  0  0
    1.8040    4.4600   -4.4470 H   0  0  0  0  0  0  0  0  0  0  0  0
    1.8880    5.2100   -2.8380 H   0  0  0  0  0  0  0  0  0  0  0  0
    2.6590   -0.0710   -2.4510 H   0  0  0  0  0  0  0  0  0  0  0  0
    4.8710    0.3200   -0.6060 H   0  0  0  0  0  0  0  0  0  0  0  0
    6.2100    2.0860    0.5060 H   0  0  0  0  0  0  0  0  0  0  0  0
    3.8650    5.1010   -1.4600 H   0  0  0  0  0  0  0  0  0  0  0  0
    6.6470    5.6110   -1.5800 H   0  0  0  0  0  0  0  0  0  0  0  0
    8.0270    7.5340    1.8780 H   0  0  0  0  0  0  0  0  0  0  0  0
    7.6730    4.2100    4.1300 H   0  0  0  0  0  0  0  0  0  0  0  0
    8.7630    5.6020    3.9650 H   0  0  0  0  0  0  0  0  0  0  0  0
    6.6840    5.2250    6.1600 H   0  0  0  0  0  0  0  0  0  0  0  0
    7.0940    7.4970    5.5640 H   0  0  0  0  0  0  0  0  0  0  0  0
    7.7320    7.1740    7.0500 H   0  0  0  0  0  0  0  0  0  0  0  0
    8.6380    3.7200    6.3780 H   0  0  0  0  0  0  0  0  0  0  0  0
    9.7290    5.1130    6.2130 H   0  0  0  0  0  0  0  0  0  0  0  0
    9.8840    6.7860    8.2770 H   0  0  0  0  0  0  0  0  0  0  0  0
    9.2140    6.6280   10.7580 H   0  0  0  0  0  0  0  0  0  0  0  0
    7.5330    4.8720   12.3470 H   0  0  0  0  0  0  0  0  0  0  0  0
    6.0640    2.8810   12.1720 H   0  0  0  0  0  0  0  0  0  0  0  0
    5.7210    1.7830    9.9750 H   0  0  0  0  0  0  0  0  0  0  0  0
    6.8450    2.6760    7.9530 H   0  0  0  0  0  0  0  0  0  0  0  0
    5.3890    4.1650    2.2640 H   0  0  0  0  0  0  0  0  0  0  0  0
  1 31  1  0  0  0  0
  1 32  1  0  0  0  0
  1 33  1  0  0  0  0
  1  2  1  0  0  0  0
  2  3  2  0  0  0  0
  3  4  1  0  0  0  0
  4 34  1  0  0  0  0
  4  5  1  0  0  0  0
  5  6  2  0  0  0  0
  6 35  1  0  0  0  0
  6  7  1  0  0  0  0
  7 36  1  0  0  0  0
  7  8  2  0  0  0  0
  8  9  1  0  0  0  0
  9 37  1  0  0  0  0
  9 10  2  0  0  0  0
 10  2  1  0  0  0  0
 10  5  1  0  0  0  0
  8 11  1  0  0  0  0
 11 12  2  0  0  0  0
 12 38  1  0  0  0  0
 12 13  1  0  0  0  0
 13 14  2  0  0  0  0
 14 39  1  0  0  0  0
 14 15  1  0  0  0  0
 15 16  1  0  0  0  0
 16 17  1  0  0  0  0
 17 40  1  0  0  0  0
 17 41  1  0  0  0  0
 17 18  1  0  0  0  0
 18 42  1  0  0  0  0
 18 19  1  0  0  0  0
 19 43  1  0  0  0  0
 19 44  1  0  0  0  0
 18 20  1  0  0  0  0
 20 45  1  0  0  0  0
 20 46  1  0  0  0  0
 20 21  1  0  0  0  0
 21 22  2  0  0  0  0
 22 47  1  0  0  0  0
 22 23  1  0  0  0  0
 23 48  1  0  0  0  0
 23 24  1  0  0  0  0
 24 25  2  0  0  0  0
 25 49  1  0  0  0  0
 25 26  1  0  0  0  0
 26 50  1  0  0  0  0
 26 27  2  0  0  0  0
 27 51  1  0  0  0  0
 27 28  1  0  0  0  0
 28 52  1  0  0  0  0
 28 29  2  0  0  0  0
 29 21  1  0  0  0  0
 29 24  1  0  0  0  0
 15 30  2  0  0  0  0
 30 11  1  0  0  0  0
 30 53  1  0  0  0  0
M  END
>  <LOGBIO>
6.3000

>  <PRED_LOGBIO>
6.4100

>  <XV_RES>
-0.1900

>  <WHL_TMPL>
1

>  <ANCH>
5-6;9-17

$$$$
ROW19
  -MTS-   01071500273D 0   0.00000     0.00000     0

 37 39  0  0  0  0  0  0  0  0999 V2000
   -1.2150    1.9850    0.5390 F   0  0  0  0  0  0  0  0  0  0  0  0
    0.0030    1.6490    0.9530 C   0  0  0  0  0  0  0  0  0  0  0  0
    0.1120    0.3410    0.7350 F   0  0  0  0  0  0  0  0  0  0  0  0
    0.1600    1.9290    2.2440 F   0  0  0  0  0  0  0  0  0  0  0  0
    1.0580    2.2580    0.2040 C   0  0  0  0  0  0  0  0  0  0  0  0
    1.9450    2.6810    1.2010 C   0  0  0  0  0  0  0  0  0  0  0  0
    3.0420    3.4860    0.8670 C   0  0  0  0  0  0  0  0  0  0  0  0
    3.2510    3.8670   -0.4640 C   0  0  0  0  0  0  0  0  0  0  0  0
    2.3640    3.4430   -1.4610 C   0  0  0  0  0  0  0  0  0  0  0  0
    2.5900    3.8540   -2.8960 C   0  0  0  0  0  0  0  0  0  0  0  0
    4.0320    3.8660   -3.1800 N   0  0  0  0  0  0  0  0  0  0  0  0
    4.4820    4.2100   -4.4270 C   0  0  0  0  0  0  0  0  0  0  0  0
    4.7390    3.5140   -5.5430 C   0  0  0  0  0  0  0  0  0  0  0  0
    4.6530    2.1860   -5.8690 N   0  0  0  0  0  0  0  0  0  0  0  0
    3.4520    1.6670   -6.4090 C   0  0  0  0  0  0  0  0  0  0  0  0
    3.2420    1.6550   -7.7930 C   0  0  0  0  0  0  0  0  0  0  0  0
    2.0460    1.1360   -8.3030 C   0  0  0  0  0  0  0  0  0  0  0  0
    1.1140    0.6560   -7.4680 N   0  0  0  0  0  0  0  0  0  0  0  0
    1.2810    0.6520   -6.1390 C   0  0  0  0  0  0  0  0  0  0  0  0
    2.4560    1.1580   -5.5670 C   0  0  0  0  0  0  0  0  0  0  0  0
    5.1520    4.7240   -6.2880 C   0  0  0  0  0  0  0  0  0  0  0  0
    5.5530    4.9770   -7.4230 O   0  0  0  0  0  0  0  0  0  0  0  0
    4.8680    5.4940   -5.0560 C   0  0  0  0  0  0  0  0  0  0  0  0
    4.9260    6.6720   -4.7090 O   0  0  0  0  0  0  0  0  0  0  0  0
    1.2680    2.6390   -1.1270 C   0  0  0  0  0  0  0  0  0  0  0  0
    1.7840    2.3880    2.2280 H   0  0  0  0  0  0  0  0  0  0  0  0
    3.7260    3.8120    1.6360 H   0  0  0  0  0  0  0  0  0  0  0  0
    4.0970    4.4870   -0.7210 H   0  0  0  0  0  0  0  0  0  0  0  0
    2.2430    4.8810   -2.9870 H   0  0  0  0  0  0  0  0  0  0  0  0
    2.1070    3.1260   -3.5440 H   0  0  0  0  0  0  0  0  0  0  0  0
    4.6910    3.6200   -2.4560 H   0  0  0  0  0  0  0  0  0  0  0  0
    5.4460    1.5780   -5.7250 H   0  0  0  0  0  0  0  0  0  0  0  0
    3.9970    2.0420   -8.4620 H   0  0  0  0  0  0  0  0  0  0  0  0
    1.8750    1.1220   -9.3690 H   0  0  0  0  0  0  0  0  0  0  0  0
    0.5040    0.2560   -5.5020 H   0  0  0  0  0  0  0  0  0  0  0  0
    2.5920    1.1550   -4.4950 H   0  0  0  0  0  0  0  0  0  0  0  0
    0.5840    2.3120   -1.8960 H   0  0  0  0  0  0  0  0  0  0  0  0
  1  2  1  0  0  0  0
  2  3  1  0  0  0  0
  2  4  1  0  0  0  0
  2  5  1  0  0  0  0
  5  6  2  0  0  0  0
  6 26  1  0  0  0  0
  6  7  1  0  0  0  0
  7 27  1  0  0  0  0
  7  8  2  0  0  0  0
  8 28  1  0  0  0  0
  8  9  1  0  0  0  0
  9 10  1  0  0  0  0
 10 29  1  0  0  0  0
 10 30  1  0  0  0  0
 10 11  1  0  0  0  0
 11 31  1  0  0  0  0
 11 12  1  0  0  0  0
 12 13  2  0  0  0  0
 13 14  1  0  0  0  0
 14 32  1  0  0  0  0
 14 15  1  0  0  0  0
 15 16  2  0  0  0  0
 16 33  1  0  0  0  0
 16 17  1  0  0  0  0
 17 34  1  0  0  0  0
 17 18  2  0  0  0  0
 18 19  1  0  0  0  0
 19 35  1  0  0  0  0
 19 20  2  0  0  0  0
 20 15  1  0  0  0  0
 20 36  1  0  0  0  0
 13 21  1  0  0  0  0
 21 22  2  0  0  0  0
 21 23  1  0  0  0  0
 23 12  1  0  0  0  0
 23 24  2  0  0  0  0
  9 25  2  0  0  0  0
 25  5  1  0  0  0  0
 25 37  1  0  0  0  0
M  END
>  <LOGBIO>
6.2000

>  <PRED_LOGBIO>
6.4800

>  <XV_RES>
-0.9240

>  <WHL_TMPL>
2

>  <ANCH>
37-40;12-13

$$$$
ROW20
  -MTS-   01071500273D 0   0.00000     0.00000     0

 61 68  0  0  0  0  0  0  0  0999 V2000
   -0.5330   -2.7890    0.0090 C   0  0  0  0  0  0  0  0  0  0  0  0
   -0.4320   -1.7040   -0.9770 N   0  0  0  0  0  0  0  0  0  0  0  0
    0.3520   -0.5980   -0.4100 C   0  0  0  0  0  0  0  0  0  0  0  0
    1.8210   -0.8750   -0.7790 C   0  0  0  0  0  0  0  0  0  0  0  0
    2.7920   -0.0450    0.0810 C   0  0  0  0  0  0  0  0  0  0  0  0
    2.5590   -0.0640    1.4920 O   0  0  0  0  0  0  0  0  0  0  0  0
    1.1980    0.1710    1.8620 C   0  0  0  0  0  0  0  0  0  0  0  0
    1.0870   -0.3050    3.3080 C   0  0  0  0  0  0  0  0  0  0  0  0
    0.1290   -0.6470    1.1130 C   0  0  0  0  0  0  0  0  0  0  0  0
   -1.1210    0.0020    1.3590 O   0  0  0  0  0  0  0  0  0  0  0  0
   -1.7300    0.4660    0.1520 C   0  0  0  0  0  0  0  0  0  0  0  0
    0.7110    1.5580    1.8850 N   0  0  0  0  0  0  0  0  0  0  0  0
   -0.2070    2.2020    2.7480 C   0  0  0  0  0  0  0  0  0  0  0  0
   -0.9360    1.7260    3.8450 C   0  0  0  0  0  0  0  0  0  0  0  0
   -1.7930    2.5870    4.5420 C   0  0  0  0  0  0  0  0  0  0  0  0
   -1.9200    3.9220    4.1430 C   0  0  0  0  0  0  0  0  0  0  0  0
   -1.1900    4.3980    3.0470 C   0  0  0  0  0  0  0  0  0  0  0  0
   -0.3340    3.5380    2.3500 C   0  0  0  0  0  0  0  0  0  0  0  0
    0.5530    3.7280    1.1800 C   0  0  0  0  0  0  0  0  0  0  0  0
    0.8530    4.8360    0.3800 C   0  0  0  0  0  0  0  0  0  0  0  0
    0.4060    6.2790    0.3870 C   0  0  0  0  0  0  0  0  0  0  0  0
    1.1330    6.9270   -0.7130 N   0  0  0  0  0  0  0  0  0  0  0  0
    1.9130    6.0360   -1.3190 C   0  0  0  0  0  0  0  0  0  0  0  0
    2.6450    6.2770   -2.2780 O   0  0  0  0  0  0  0  0  0  0  0  0
    1.7720    4.7140   -0.6700 C   0  0  0  0  0  0  0  0  0  0  0  0
    2.3720    3.4770   -0.9340 C   0  0  0  0  0  0  0  0  0  0  0  0
    3.3670    3.0310   -1.9350 C   0  0  0  0  0  0  0  0  0  0  0  0
    4.0140    3.6830   -2.9920 C   0  0  0  0  0  0  0  0  0  0  0  0
    4.9290    2.9850   -3.7890 C   0  0  0  0  0  0  0  0  0  0  0  0
    5.1970    1.6360   -3.5290 C   0  0  0  0  0  0  0  0  0  0  0  0
    4.5500    0.9840   -2.4720 C   0  0  0  0  0  0  0  0  0  0  0  0
    3.6350    1.6820   -1.6750 C   0  0  0  0  0  0  0  0  0  0  0  0
    2.8570    1.2730   -0.5660 N   0  0  0  0  0  0  0  0  0  0  0  0
    2.0890    2.3740   -0.1190 C   0  0  0  0  0  0  0  0  0  0  0  0
    1.1700    2.4960    0.9300 C   0  0  0  0  0  0  0  0  0  0  0  0
   -1.0250   -2.4200    0.9070 H   0  0  0  0  0  0  0  0  0  0  0  0
   -1.1140   -3.6080   -0.4110 H   0  0  0  0  0  0  0  0  0  0  0  0
    0.4640   -3.1440    0.2620 H   0  0  0  0  0  0  0  0  0  0  0  0
   -1.3580   -1.3750   -1.2110 H   0  0  0  0  0  0  0  0  0  0  0  0
    0.0340    0.3620   -0.8100 H   0  0  0  0  0  0  0  0  0  0  0  0
    1.9480   -0.5290   -1.8030 H   0  0  0  0  0  0  0  0  0  0  0  0
    2.0230   -1.9290   -0.5990 H   0  0  0  0  0  0  0  0  0  0  0  0
    3.7670   -0.5010   -0.0730 H   0  0  0  0  0  0  0  0  0  0  0  0
    1.8580   -1.0470    3.5050 H   0  0  0  0  0  0  0  0  0  0  0  0
    0.1070   -0.7500    3.4690 H   0  0  0  0  0  0  0  0  0  0  0  0
    1.2160    0.5400    3.9800 H   0  0  0  0  0  0  0  0  0  0  0  0
    0.1290   -1.6770    1.4620 H   0  0  0  0  0  0  0  0  0  0  0  0
   -1.9100   -0.3780   -0.5110 H   0  0  0  0  0  0  0  0  0  0  0  0
   -2.6760    0.9510    0.3860 H   0  0  0  0  0  0  0  0  0  0  0  0
   -1.0690    1.1780   -0.3380 H   0  0  0  0  0  0  0  0  0  0  0  0
   -0.8390    0.6950    4.1520 H   0  0  0  0  0  0  0  0  0  0  0  0
   -2.3560    2.2200    5.3870 H   0  0  0  0  0  0  0  0  0  0  0  0
   -2.5800    4.5860    4.6810 H   0  0  0  0  0  0  0  0  0  0  0  0
   -1.2880    5.4290    2.7390 H   0  0  0  0  0  0  0  0  0  0  0  0
    0.7530    6.7250    1.3170 H   0  0  0  0  0  0  0  0  0  0  0  0
   -0.6630    6.3190    0.1910 H   0  0  0  0  0  0  0  0  0  0  0  0
    1.0520    7.9000   -0.9710 H   0  0  0  0  0  0  0  0  0  0  0  0
    3.8070    4.7240   -3.1920 H   0  0  0  0  0  0  0  0  0  0  0  0
    5.4280    3.4880   -4.6040 H   0  0  0  0  0  0  0  0  0  0  0  0
    5.9030    1.0980   -4.1440 H   0  0  0  0  0  0  0  0  0  0  0  0
    4.7580   -0.0570   -2.2720 H   0  0  0  0  0  0  0  0  0  0  0  0
  1 36  1  0  0  0  0
  1 37  1  0  0  0  0
  1 38  1  0  0  0  0
  1  2  1  0  0  0  0
  2 39  1  0  0  0  0
  2  3  1  0  0  0  0
  3 40  1  0  0  0  0
  3  4  1  0  0  0  0
  4 41  1  0  0  0  0
  4 42  1  0  0  0  0
  4  5  1  0  0  0  0
  5 43  1  0  0  0  0
  5  6  1  0  0  0  0
  6  7  1  0  0  0  0
  7  8  1  0  0  0  0
  8 44  1  0  0  0  0
  8 45  1  0  0  0  0
  8 46  1  0  0  0  0
  7  9  1  0  0  0  0
  9  3  1  0  0  0  0
  9 47  1  0  0  0  0
  9 10  1  0  0  0  0
 10 11  1  0  0  0  0
 11 48  1  0  0  0  0
 11 49  1  0  0  0  0
 11 50  1  0  0  0  0
  7 12  1  0  0  0  0
 12 13  1  0  0  0  0
 13 14  2  0  0  0  0
 14 51  1  0  0  0  0
 14 15  1  0  0  0  0
 15 52  1  0  0  0  0
 15 16  2  0  0  0  0
 16 53  1  0  0  0  0
 16 17  1  0  0  0  0
 17 54  1  0  0  0  0
 17 18  2  0  0  0  0
 18 13  1  0  0  0  0
 18 19  1  0  0  0  0
 19 20  2  0  0  0  0
 20 21  1  0  0  0  0
 21 55  1  0  0  0  0
 21 56  1  0  0  0  0
 21 22  1  0  0  0  0
 22 57  1  0  0  0  0
 22 23  1  0  0  0  0
 23 24  2  0  0  0  0
 23 25  1  0  0  0  0
 25 20  1  0  0  0  0
 25 26  2  0  0  0  0
 26 27  1  0  0  0  0
 27 28  2  0  0  0  0
 28 58  1  0  0  0  0
 28 29  1  0  0  0  0
 29 59  1  0  0  0  0
 29 30  2  0  0  0  0
 30 60  1  0  0  0  0
 30 31  1  0  0  0  0
 31 61  1  0  0  0  0
 31 32  2  0  0  0  0
 32 27  1  0  0  0  0
 32 33  1  0  0  0  0
 33  5  1  0  0  0  0
 33 34  1  0  0  0  0
 34 26  1  0  0  0  0
 34 35  2  0  0  0  0
 35 12  1  0  0  0  0
 35 19  1  0  0  0  0
M  END
>  <LOGBIO>
8.0000

>  <PRED_LOGBIO>
6.0600

>  <XV_RES>
3.4000

>  <WHL_TMPL>
1

>  <ANCH>
16-17;60-59

$$$$
ROW21
  -MTS-   01071500273D 0   0.00000     0.00000     0

 45 48  0  0  0  0  0  0  0  0999 V2000
    1.9860    4.0260   -6.2770 C   0  0  0  0  0  0  0  0  0  0  0  0
    1.5120    4.2420   -4.8590 C   0  0  0  0  0  0  0  0  0  0  0  0
    0.7460    5.1680   -4.6020 O   0  0  0  0  0  0  0  0  0  0  0  0
    1.9240    3.4300   -3.8900 N   0  0  0  0  0  0  0  0  0  0  0  0
    1.4800    3.6320   -2.5610 C   0  0  0  0  0  0  0  0  0  0  0  0
    2.2080    4.4590   -1.6980 C   0  0  0  0  0  0  0  0  0  0  0  0
    1.7690    4.6590   -0.3840 C   0  0  0  0  0  0  0  0  0  0  0  0
    0.6010    4.0320    0.0670 C   0  0  0  0  0  0  0  0  0  0  0  0
   -0.1270    3.2050   -0.7970 C   0  0  0  0  0  0  0  0  0  0  0  0
   -1.3870    2.5290   -0.3100 C   0  0  0  0  0  0  0  0  0  0  0  0
   -1.0490    1.2180    0.2630 N   0  0  0  0  0  0  0  0  0  0  0  0
   -2.0170    0.4710    0.8820 C   0  0  0  0  0  0  0  0  0  0  0  0
   -2.4530   -0.7870    0.7300 C   0  0  0  0  0  0  0  0  0  0  0  0
   -2.1000   -1.8150   -0.1040 N   0  0  0  0  0  0  0  0  0  0  0  0
   -2.4310   -1.7570   -1.4780 C   0  0  0  0  0  0  0  0  0  0  0  0
   -3.6510   -2.2770   -1.9270 C   0  0  0  0  0  0  0  0  0  0  0  0
   -3.9790   -2.2190   -3.2870 C   0  0  0  0  0  0  0  0  0  0  0  0
   -3.0860   -1.6410   -4.1980 C   0  0  0  0  0  0  0  0  0  0  0  0
   -3.1490   -1.4480   -5.5990 N   0  0  0  0  0  0  0  0  0  0  0  0
   -1.9220   -0.7890   -6.0020 N   0  0  0  0  0  0  0  0  0  0  0  0
   -1.1640   -0.5910   -4.9390 C   0  0  0  0  0  0  0  0  0  0  0  0
   -1.8660   -1.1210   -3.7490 C   0  0  0  0  0  0  0  0  0  0  0  0
   -1.5390   -1.1790   -2.3890 C   0  0  0  0  0  0  0  0  0  0  0  0
   -3.4600   -0.6420    1.8050 C   0  0  0  0  0  0  0  0  0  0  0  0
   -4.3140   -1.3570    2.3260 O   0  0  0  0  0  0  0  0  0  0  0  0
   -2.9780    0.7470    1.9730 C   0  0  0  0  0  0  0  0  0  0  0  0
   -3.2540    1.7030    2.6960 O   0  0  0  0  0  0  0  0  0  0  0  0
    0.3120    3.0050   -2.1110 C   0  0  0  0  0  0  0  0  0  0  0  0
    1.6820    3.0380   -6.6140 H   0  0  0  0  0  0  0  0  0  0  0  0
    1.5480    4.7820   -6.9250 H   0  0  0  0  0  0  0  0  0  0  0  0
    3.0710    4.1030   -6.3120 H   0  0  0  0  0  0  0  0  0  0  0  0
    2.5540    2.6690   -4.1010 H   0  0  0  0  0  0  0  0  0  0  0  0
    3.1090    4.9430   -2.0460 H   0  0  0  0  0  0  0  0  0  0  0  0
    2.3310    5.2970    0.2820 H   0  0  0  0  0  0  0  0  0  0  0  0
    0.2620    4.1860    1.0800 H   0  0  0  0  0  0  0  0  0  0  0  0
   -2.0710    2.3940   -1.1450 H   0  0  0  0  0  0  0  0  0  0  0  0
   -1.8600    3.1460    0.4500 H   0  0  0  0  0  0  0  0  0  0  0  0
   -0.1040    0.8680    0.2010 H   0  0  0  0  0  0  0  0  0  0  0  0
   -1.6050   -2.6150    0.2630 H   0  0  0  0  0  0  0  0  0  0  0  0
   -4.3390   -2.7230   -1.2250 H   0  0  0  0  0  0  0  0  0  0  0  0
   -4.9200   -2.6200   -3.6340 H   0  0  0  0  0  0  0  0  0  0  0  0
   -3.9080   -1.7200   -6.2060 H   0  0  0  0  0  0  0  0  0  0  0  0
   -0.1930   -0.1200   -4.9390 H   0  0  0  0  0  0  0  0  0  0  0  0
   -0.5980   -0.7780   -2.0430 H   0  0  0  0  0  0  0  0  0  0  0  0
   -0.2500    2.3670   -2.7770 H   0  0  0  0  0  0  0  0  0  0  0  0
  1 29  1  0  0  0  0
  1 30  1  0  0  0  0
  1 31  1  0  0  0  0
  1  2  1  0  0  0  0
  2  3  2  0  0  0  0
  2  4  1  0  0  0  0
  4 32  1  0  0  0  0
  4  5  1  0  0  0  0
  5  6  2  0  0  0  0
  6 33  1  0  0  0  0
  6  7  1  0  0  0  0
  7 34  1  0  0  0  0
  7  8  2  0  0  0  0
  8 35  1  0  0  0  0
  8  9  1  0  0  0  0
  9 10  1  0  0  0  0
 10 36  1  0  0  0  0
 10 37  1  0  0  0  0
 10 11  1  0  0  0  0
 11 38  1  0  0  0  0
 11 12  1  0  0  0  0
 12 13  2  0  0  0  0
 13 14  1  0  0  0  0
 14 39  1  0  0  0  0
 14 15  1  0  0  0  0
 15 16  2  0  0  0  0
 16 40  1  0  0  0  0
 16 17  1  0  0  0  0
 17 41  1  0  0  0  0
 17 18  2  0  0  0  0
 18 19  1  0  0  0  0
 19 42  1  0  0  0  0
 19 20  1  0  0  0  0
 20 21  2  0  0  0  0
 21 43  1  0  0  0  0
 21 22  1  0  0  0  0
 22 18  1  0  0  0  0
 22 23  2  0  0  0  0
 23 15  1  0  0  0  0
 23 44  1  0  0  0  0
 13 24  1  0  0  0  0
 24 25  2  0  0  0  0
 24 26  1  0  0  0  0
 26 12  1  0  0  0  0
 26 27  2  0  0  0  0
  9 28  2  0  0  0  0
 28  5  1  0  0  0  0
 28 45  1  0  0  0  0
M  END
>  <LOGBIO>
6.7000

>  <PRED_LOGBIO>
6.5200

>  <XV_RES>
0.5060

>  <WHL_TMPL>
2

>  <ANCH>
16-29;22-20

$$$$
ROW22
  -MTS-   01071500273D 0   0.00000     0.00000     0

 49 51  0  0  0  0  0  0  0  0999 V2000
    3.2940    0.2740    2.4610 C   0  0  0  0  0  0  0  0  0  0  0  0
    2.1960    1.2370    2.0790 C   0  0  0  0  0  0  0  0  0  0  0  0
    2.2850    2.5840    2.4500 C   0  0  0  0  0  0  0  0  0  0  0  0
    1.2670    3.4770    2.0950 C   0  0  0  0  0  0  0  0  0  0  0  0
    0.1600    3.0230    1.3680 C   0  0  0  0  0  0  0  0  0  0  0  0
    0.0700    1.6770    0.9970 C   0  0  0  0  0  0  0  0  0  0  0  0
   -1.0490    1.2180    0.2630 N   0  0  0  0  0  0  0  0  0  0  0  0
   -2.0480    0.4470    0.9020 C   0  0  0  0  0  0  0  0  0  0  0  0
   -2.2370   -0.8330    0.5510 N   0  0  0  0  0  0  0  0  0  0  0  0
   -3.1800   -1.5710    1.1510 C   0  0  0  0  0  0  0  0  0  0  0  0
   -3.3720   -2.9210    0.7740 N   0  0  0  0  0  0  0  0  0  0  0  0
   -4.4410   -3.7140    1.3980 C   0  0  0  0  0  0  0  0  0  0  0  0
   -4.0040   -5.1850    1.5170 C   0  0  0  0  0  0  0  0  0  0  0  0
   -5.1280   -6.0630    2.0970 C   0  0  0  0  0  0  0  0  0  0  0  0
   -6.4270   -5.9260    1.2820 C   0  0  0  0  0  0  0  0  0  0  0  0
   -6.8650   -4.4540    1.1630 C   0  0  0  0  0  0  0  0  0  0  0  0
   -5.7410   -3.5770    0.5820 C   0  0  0  0  0  0  0  0  0  0  0  0
   -6.1670   -2.1700    0.5510 N   0  0  0  0  0  0  0  0  0  0  0  0
   -3.9760   -1.0010    2.1520 C   0  0  0  0  0  0  0  0  0  0  0  0
   -3.7870    0.2780    2.5020 N   0  0  0  0  0  0  0  0  0  0  0  0
   -2.8430    1.0180    1.9030 C   0  0  0  0  0  0  0  0  0  0  0  0
   -2.9750    2.4310    1.8810 C   0  0  0  0  0  0  0  0  0  0  0  0
   -3.6590    2.9980    2.7310 O   0  0  0  0  0  0  0  0  0  0  0  0
   -2.3590    3.1420    0.9410 N   0  0  0  0  0  0  0  0  0  0  0  0
    1.0880    0.7840    1.3520 C   0  0  0  0  0  0  0  0  0  0  0  0
    3.7510    0.5980    3.3940 H   0  0  0  0  0  0  0  0  0  0  0  0
    4.0470    0.2520    1.6770 H   0  0  0  0  0  0  0  0  0  0  0  0
    2.8740   -0.7220    2.5900 H   0  0  0  0  0  0  0  0  0  0  0  0
    3.1390    2.9340    3.0100 H   0  0  0  0  0  0  0  0  0  0  0  0
    1.3360    4.5160    2.3810 H   0  0  0  0  0  0  0  0  0  0  0  0
   -0.6260    3.7120    1.0950 H   0  0  0  0  0  0  0  0  0  0  0  0
   -1.1350    1.4410   -0.7180 H   0  0  0  0  0  0  0  0  0  0  0  0
   -2.7740   -3.3410    0.0770 H   0  0  0  0  0  0  0  0  0  0  0  0
   -4.5790   -3.2860    2.3890 H   0  0  0  0  0  0  0  0  0  0  0  0
   -3.7230   -5.5610    0.5350 H   0  0  0  0  0  0  0  0  0  0  0  0
   -3.1260   -5.2520    2.1570 H   0  0  0  0  0  0  0  0  0  0  0  0
   -5.3170   -5.7740    3.1290 H   0  0  0  0  0  0  0  0  0  0  0  0
   -4.8110   -7.1030    2.1010 H   0  0  0  0  0  0  0  0  0  0  0  0
   -6.2760   -6.3390    0.2870 H   0  0  0  0  0  0  0  0  0  0  0  0
   -7.2180   -6.5010    1.7600 H   0  0  0  0  0  0  0  0  0  0  0  0
   -7.1460   -4.0790    2.1450 H   0  0  0  0  0  0  0  0  0  0  0  0
   -7.7430   -4.3870    0.5230 H   0  0  0  0  0  0  0  0  0  0  0  0
   -5.5570   -3.8470   -0.4560 H   0  0  0  0  0  0  0  0  0  0  0  0
   -5.8670   -1.7090    1.3980 H   0  0  0  0  0  0  0  0  0  0  0  0
   -5.7530   -1.7110   -0.2480 H   0  0  0  0  0  0  0  0  0  0  0  0
   -4.7390   -1.5900    2.6400 H   0  0  0  0  0  0  0  0  0  0  0  0
   -1.7970    2.6760    0.2430 H   0  0  0  0  0  0  0  0  0  0  0  0
   -2.4520    4.1470    0.9250 H   0  0  0  0  0  0  0  0  0  0  0  0
    1.0190   -0.2550    1.0660 H   0  0  0  0  0  0  0  0  0  0  0  0
  1 26  1  0  0  0  0
  1 27  1  0  0  0  0
  1 28  1  0  0  0  0
  1  2  1  0  0  0  0
  2  3  2  0  0  0  0
  3 29  1  0  0  0  0
  3  4  1  0  0  0  0
  4 30  1  0  0  0  0
  4  5  2  0  0  0  0
  5 31  1  0  0  0  0
  5  6  1  0  0  0  0
  6  7  1  0  0  0  0
  7 32  1  0  0  0  0
  7  8  1  0  0  0  0
  8  9  1  0  0  0  0
  9 10  2  0  0  0  0
 10 11  1  0  0  0  0
 11 33  1  0  0  0  0
 11 12  1  0  0  0  0
 12 34  1  0  0  0  0
 12 13  1  0  0  0  0
 13 35  1  0  0  0  0
 13 36  1  0  0  0  0
 13 14  1  0  0  0  0
 14 37  1  0  0  0  0
 14 38  1  0  0  0  0
 14 15  1  0  0  0  0
 15 39  1  0  0  0  0
 15 40  1  0  0  0  0
 15 16  1  0  0  0  0
 16 41  1  0  0  0  0
 16 42  1  0  0  0  0
 16 17  1  0  0  0  0
 17 12  1  0  0  0  0
 17 43  1  0  0  0  0
 17 18  1  0  0  0  0
 18 44  1  0  0  0  0
 18 45  1  0  0  0  0
 10 19  1  0  0  0  0
 19 46  1  0  0  0  0
 19 20  2  0  0  0  0
 20 21  1  0  0  0  0
 21  8  2  0  0  0  0
 21 22  1  0  0  0  0
 22 23  2  0  0  0  0
 22 24  1  0  0  0  0
 24 47  1  0  0  0  0
 24 48  1  0  0  0  0
  6 25  2  0  0  0  0
 25  2  1  0  0  0  0
 25 49  1  0  0  0  0
M  END
>  <LOGBIO>
7.0000

>  <PRED_LOGBIO>
6.6500

>  <XV_RES>
0.8770

>  <WHL_TMPL>
2

>  <ANCH>
16-29;15-13

$$$$
ROW24
  -MTS-   01071500273D 0   0.00000     0.00000     0

 39 42  0  0  0  0  0  0  0  0999 V2000
    0.7810   -3.2900   -4.7210 N   0  0  0  0  0  0  0  0  0  0  0  0
    1.6110   -3.2280   -3.6330 C   0  0  0  0  0  0  0  0  0  0  0  0
    2.7610   -3.8780   -3.6420 O   0  0  0  0  0  0  0  0  0  0  0  0
    1.2200   -2.4340   -2.4470 C   0  0  0  0  0  0  0  0  0  0  0  0
   -0.1000   -2.4750   -1.9830 C   0  0  0  0  0  0  0  0  0  0  0  0
   -0.4710   -1.7230   -0.8610 C   0  0  0  0  0  0  0  0  0  0  0  0
    0.4780   -0.9320   -0.2040 C   0  0  0  0  0  0  0  0  0  0  0  0
    1.7980   -0.8910   -0.6680 C   0  0  0  0  0  0  0  0  0  0  0  0
    2.1690   -1.6420   -1.7900 C   0  0  0  0  0  0  0  0  0  0  0  0
    2.8020   -0.0540    0.0260 C   0  0  0  0  0  0  0  0  0  0  0  0
    3.3680    1.0540   -0.6160 C   0  0  0  0  0  0  0  0  0  0  0  0
    4.2770    1.8140    0.0100 N   0  0  0  0  0  0  0  0  0  0  0  0
    4.6780    1.5480    1.2610 C   0  0  0  0  0  0  0  0  0  0  0  0
    5.6040    2.1890    2.1170 N   0  0  0  0  0  0  0  0  0  0  0  0
    5.6500    1.5130    3.3080 C   0  0  0  0  0  0  0  0  0  0  0  0
    4.8100    0.4700    3.2840 C   0  0  0  0  0  0  0  0  0  0  0  0
    4.5820   -0.4940    4.3840 C   0  0  0  0  0  0  0  0  0  0  0  0
    3.3040   -0.6360    4.9360 C   0  0  0  0  0  0  0  0  0  0  0  0
    3.0880   -1.5480    5.9770 C   0  0  0  0  0  0  0  0  0  0  0  0
    4.1510   -2.3180    6.4640 C   0  0  0  0  0  0  0  0  0  0  0  0
    5.4300   -2.1750    5.9120 C   0  0  0  0  0  0  0  0  0  0  0  0
    5.6450   -1.2640    4.8710 C   0  0  0  0  0  0  0  0  0  0  0  0
    4.1510    0.4550    1.9590 C   0  0  0  0  0  0  0  0  0  0  0  0
    3.1990   -0.3590    1.3340 C   0  0  0  0  0  0  0  0  0  0  0  0
    0.9880   -3.9250   -5.4790 H   0  0  0  0  0  0  0  0  0  0  0  0
   -0.0380   -2.7010   -4.7650 H   0  0  0  0  0  0  0  0  0  0  0  0
   -0.8320   -3.0860   -2.4900 H   0  0  0  0  0  0  0  0  0  0  0  0
   -1.4900   -1.7540   -0.5030 H   0  0  0  0  0  0  0  0  0  0  0  0
    0.1920   -0.3530    0.6620 H   0  0  0  0  0  0  0  0  0  0  0  0
    3.1870   -1.6100   -2.1490 H   0  0  0  0  0  0  0  0  0  0  0  0
    3.0690    1.2990   -1.6240 H   0  0  0  0  0  0  0  0  0  0  0  0
    6.1450    3.0110    1.8870 H   0  0  0  0  0  0  0  0  0  0  0  0
    6.2740    1.7830    4.1470 H   0  0  0  0  0  0  0  0  0  0  0  0
    2.4840   -0.0430    4.5600 H   0  0  0  0  0  0  0  0  0  0  0  0
    2.1020   -1.6580    6.4030 H   0  0  0  0  0  0  0  0  0  0  0  0
    3.9850   -3.0210    7.2670 H   0  0  0  0  0  0  0  0  0  0  0  0
    6.2500   -2.7690    6.2880 H   0  0  0  0  0  0  0  0  0  0  0  0
    6.6310   -1.1540    4.4450 H   0  0  0  0  0  0  0  0  0  0  0  0
    2.7770   -1.2080    1.8510 H   0  0  0  0  0  0  0  0  0  0  0  0
  1 25  1  0  0  0  0
  1 26  1  0  0  0  0
  1  2  1  0  0  0  0
  2  3  2  0  0  0  0
  2  4  1  0  0  0  0
  4  5  2  0  0  0  0
  5 27  1  0  0  0  0
  5  6  1  0  0  0  0
  6 28  1  0  0  0  0
  6  7  2  0  0  0  0
  7 29  1  0  0  0  0
  7  8  1  0  0  0  0
  8  9  2  0  0  0  0
  9  4  1  0  0  0  0
  9 30  1  0  0  0  0
  8 10  1  0  0  0  0
 10 11  2  0  0  0  0
 11 31  1  0  0  0  0
 11 12  1  0  0  0  0
 12 13  2  0  0  0  0
 13 14  1  0  0  0  0
 14 32  1  0  0  0  0
 14 15  1  0  0  0  0
 15 33  1  0  0  0  0
 15 16  2  0  0  0  0
 16 17  1  0  0  0  0
 17 18  2  0  0  0  0
 18 34  1  0  0  0  0
 18 19  1  0  0  0  0
 19 35  1  0  0  0  0
 19 20  2  0  0  0  0
 20 36  1  0  0  0  0
 20 21  1  0  0  0  0
 21 37  1  0  0  0  0
 21 22  2  0  0  0  0
 22 17  1  0  0  0  0
 22 38  1  0  0  0  0
 16 23  1  0  0  0  0
 23 13  1  0  0  0  0
 23 24  2  0  0  0  0
 24 10  1  0  0  0  0
 24 39  1  0  0  0  0
M  END
>  <LOGBIO>
6.4000

>  <PRED_LOGBIO>
6.1200

>  <XV_RES>
0.7420

>  <WHL_TMPL>
1

>  <ANCH>
28-31;6-4

$$$$
ROW25
  -MTS-   01071500273D 0   0.00000     0.00000     0

 27 29  0  0  0  0  0  0  0  0999 V2000
    5.2500    5.4500    1.9120 C   0  0  0  0  0  0  0  0  0  0  0  0
    6.1140    4.8730    0.4170 S   0  0  0  0  0  0  0  0  0  0  0  0
    5.1230    3.6590   -0.4060 C   0  0  0  0  0  0  0  0  0  0  0  0
    5.3590    2.2940   -0.2050 C   0  0  0  0  0  0  0  0  0  0  0  0
    4.6070    1.3760   -0.8290 N   0  0  0  0  0  0  0  0  0  0  0  0
    3.6120    1.7130   -1.6610 C   0  0  0  0  0  0  0  0  0  0  0  0
    3.3280    3.0630   -1.9020 C   0  0  0  0  0  0  0  0  0  0  0  0
    2.2880    3.4150   -2.7710 C   0  0  0  0  0  0  0  0  0  0  0  0
    1.5320    2.4170   -3.3990 C   0  0  0  0  0  0  0  0  0  0  0  0
    1.8160    1.0680   -3.1570 C   0  0  0  0  0  0  0  0  0  0  0  0
    1.0750    0.0520   -3.7730 C   0  0  0  0  0  0  0  0  0  0  0  0
    1.3580   -1.2360   -3.5330 N   0  0  0  0  0  0  0  0  0  0  0  0
    2.3480   -1.6020   -2.7060 C   0  0  0  0  0  0  0  0  0  0  0  0
    3.1280   -0.6380   -2.0580 C   0  0  0  0  0  0  0  0  0  0  0  0
    2.8560    0.7160   -2.2890 C   0  0  0  0  0  0  0  0  0  0  0  0
    4.0910    4.0500   -1.2680 C   0  0  0  0  0  0  0  0  0  0  0  0
    3.8330    5.3770   -1.4870 O   0  0  0  0  0  0  0  0  0  0  0  0
    5.0780    4.6080    2.5790 H   0  0  0  0  0  0  0  0  0  0  0  0
    5.8590    6.1960    2.4180 H   0  0  0  0  0  0  0  0  0  0  0  0
    4.2950    5.8910    1.6310 H   0  0  0  0  0  0  0  0  0  0  0  0
    6.1510    1.9780    0.4570 H   0  0  0  0  0  0  0  0  0  0  0  0
    2.0690    4.4560   -2.9570 H   0  0  0  0  0  0  0  0  0  0  0  0
    0.7300    2.6890   -4.0690 H   0  0  0  0  0  0  0  0  0  0  0  0
    0.2700    0.3080   -4.4460 H   0  0  0  0  0  0  0  0  0  0  0  0
    2.5440   -2.6510   -2.5390 H   0  0  0  0  0  0  0  0  0  0  0  0
    3.9260   -0.9330   -1.3910 H   0  0  0  0  0  0  0  0  0  0  0  0
    3.1870    5.7160   -0.8480 H   0  0  0  0  0  0  0  0  0  0  0  0
  1 18  1  0  0  0  0
  1 19  1  0  0  0  0
  1 20  1  0  0  0  0
  1  2  1  0  0  0  0
  2  3  1  0  0  0  0
  3  4  2  0  0  0  0
  4 21  1  0  0  0  0
  4  5  1  0  0  0  0
  5  6  2  0  0  0  0
  6  7  1  0  0  0  0
  7  8  1  0  0  0  0
  8 22  1  0  0  0  0
  8  9  2  0  0  0  0
  9 23  1  0  0  0  0
  9 10  1  0  0  0  0
 10 11  1  0  0  0  0
 11 24  1  0  0  0  0
 11 12  2  0  0  0  0
 12 13  1  0  0  0  0
 13 25  1  0  0  0  0
 13 14  2  0  0  0  0
 14 26  1  0  0  0  0
 14 15  1  0  0  0  0
 15  6  1  0  0  0  0
 15 10  2  0  0  0  0
  7 16  2  0  0  0  0
 16  3  1  0  0  0  0
 16 17  1  0  0  0  0
 17 27  1  0  0  0  0
M  END
>  <LOGBIO>
6.0000

>  <PRED_LOGBIO>
5.8800

>  <XV_RES>
0.0690

>  <WHL_TMPL>
1

>  <ANCH>
5-6;10-11

$$$$
ROW26
  -MTS-   01071500273D 0   0.00000     0.00000     0

 34 36  0  0  0  0  0  0  0  0999 V2000
   -1.1110   -1.4550   -1.4460 N   0  0  0  0  0  0  0  0  0  0  0  0
   -1.0660   -1.6030   -0.1250 C   0  0  0  0  0  0  0  0  0  0  0  0
   -0.1840   -2.2900    0.3870 O   0  0  0  0  0  0  0  0  0  0  0  0
   -2.0780   -0.9420    0.7280 C   0  0  0  0  0  0  0  0  0  0  0  0
   -2.1880    0.5060    1.0160 C   0  0  0  0  0  0  0  0  0  0  0  0
   -3.2440    0.6510    1.8280 C   0  0  0  0  0  0  0  0  0  0  0  0
   -3.7950   -0.5800    2.0680 N   0  0  0  0  0  0  0  0  0  0  0  0
   -3.0790   -1.5340    1.3950 C   0  0  0  0  0  0  0  0  0  0  0  0
   -3.3630   -2.9870    1.4020 C   0  0  0  0  0  0  0  0  0  0  0  0
   -3.3450   -3.6970    2.6080 C   0  0  0  0  0  0  0  0  0  0  0  0
   -3.6140   -5.0710    2.6150 C   0  0  0  0  0  0  0  0  0  0  0  0
   -3.9020   -5.7340    1.4160 C   0  0  0  0  0  0  0  0  0  0  0  0
   -4.2370   -7.4420    1.4250 Cl  0  0  0  0  0  0  0  0  0  0  0  0
   -3.9210   -5.0230    0.2100 C   0  0  0  0  0  0  0  0  0  0  0  0
   -3.6520   -3.6500    0.2030 C   0  0  0  0  0  0  0  0  0  0  0  0
   -3.6700   -2.9640   -0.9600 F   0  0  0  0  0  0  0  0  0  0  0  0
   -3.7350    1.9340    2.3790 C   0  0  0  0  0  0  0  0  0  0  0  0
   -3.7860    2.1340    3.7630 C   0  0  0  0  0  0  0  0  0  0  0  0
   -4.2580    3.3640    4.2380 C   0  0  0  0  0  0  0  0  0  0  0  0
   -4.6410    4.3030    3.3620 N   0  0  0  0  0  0  0  0  0  0  0  0
   -4.5800    4.0800    2.0420 C   0  0  0  0  0  0  0  0  0  0  0  0
   -4.9900    5.0840    1.1540 N   0  0  0  0  0  0  0  0  0  0  0  0
   -4.1330    2.9130    1.5560 N   0  0  0  0  0  0  0  0  0  0  0  0
   -1.8350   -0.8910   -1.8670 H   0  0  0  0  0  0  0  0  0  0  0  0
   -0.4210   -1.9070   -2.0290 H   0  0  0  0  0  0  0  0  0  0  0  0
   -1.5450    1.2900    0.6450 H   0  0  0  0  0  0  0  0  0  0  0  0
   -4.6030   -0.7570    2.6480 H   0  0  0  0  0  0  0  0  0  0  0  0
   -3.1220   -3.1860    3.5330 H   0  0  0  0  0  0  0  0  0  0  0  0
   -3.5990   -5.6200    3.5450 H   0  0  0  0  0  0  0  0  0  0  0  0
   -4.1430   -5.5350   -0.7150 H   0  0  0  0  0  0  0  0  0  0  0  0
   -3.4710    1.3610    4.4480 H   0  0  0  0  0  0  0  0  0  0  0  0
   -4.3120    3.5550    5.3000 H   0  0  0  0  0  0  0  0  0  0  0  0
   -4.3230    5.7640    0.8180 H   0  0  0  0  0  0  0  0  0  0  0  0
   -5.9520    5.1280    0.8500 H   0  0  0  0  0  0  0  0  0  0  0  0
  1 24  1  0  0  0  0
  1 25  1  0  0  0  0
  1  2  1  0  0  0  0
  2  3  2  0  0  0  0
  2  4  1  0  0  0  0
  4  5  1  0  0  0  0
  5 26  1  0  0  0  0
  5  6  2  0  0  0  0
  6  7  1  0  0  0  0
  7 27  1  0  0  0  0
  7  8  1  0  0  0  0
  8  4  2  0  0  0  0
  8  9  1  0  0  0  0
  9 10  2  0  0  0  0
 10 28  1  0  0  0  0
 10 11  1  0  0  0  0
 11 29  1  0  0  0  0
 11 12  2  0  0  0  0
 12 13  1  0  0  0  0
 12 14  1  0  0  0  0
 14 30  1  0  0  0  0
 14 15  2  0  0  0  0
 15  9  1  0  0  0  0
 15 16  1  0  0  0  0
  6 17  1  0  0  0  0
 17 18  2  0  0  0  0
 18 31  1  0  0  0  0
 18 19  1  0  0  0  0
 19 32  1  0  0  0  0
 19 20  2  0  0  0  0
 20 21  1  0  0  0  0
 21 22  1  0  0  0  0
 22 33  1  0  0  0  0
 22 34  1  0  0  0  0
 21 23  2  0  0  0  0
 23 17  1  0  0  0  0
M  END
>  <LOGBIO>
5.9000

>  <PRED_LOGBIO>
5.7000

>  <XV_RES>
0.3030

>  <WHL_TMPL>
2

>  <ANCH>
13-14;4-5

$$$$
ROW27
  -MTS-   01071500273D 0   0.00000     0.00000     0

 28 30  0  0  0  0  0  0  0  0999 V2000
    1.6160    3.4960    2.3380 N   0  0  0  0  0  0  0  0  0  0  0  0
    2.0610    4.3820    1.4510 C   0  0  0  0  0  0  0  0  0  0  0  0
    1.8310    5.5800    1.6100 O   0  0  0  0  0  0  0  0  0  0  0  0
    2.8320    3.9260    0.2730 C   0  0  0  0  0  0  0  0  0  0  0  0
    2.3340    3.4510   -0.8770 C   0  0  0  0  0  0  0  0  0  0  0  0
    3.3280    3.0620   -1.9020 C   0  0  0  0  0  0  0  0  0  0  0  0
    3.0350    2.5450   -3.1700 C   0  0  0  0  0  0  0  0  0  0  0  0
    4.0890    2.2220   -4.0330 C   0  0  0  0  0  0  0  0  0  0  0  0
    5.3620    2.4050   -3.6540 N   0  0  0  0  0  0  0  0  0  0  0  0
    5.6740    2.8980   -2.4480 C   0  0  0  0  0  0  0  0  0  0  0  0
    4.6680    3.2410   -1.5370 C   0  0  0  0  0  0  0  0  0  0  0  0
    4.5930    3.9000    0.1040 S   0  0  0  0  0  0  0  0  0  0  0  0
    1.6310    2.3420   -3.5910 C   0  0  0  0  0  0  0  0  0  0  0  0
    0.8420    3.4410   -3.9500 C   0  0  0  0  0  0  0  0  0  0  0  0
   -0.4860    3.2490   -4.3490 C   0  0  0  0  0  0  0  0  0  0  0  0
   -1.0250    1.9570   -4.3890 C   0  0  0  0  0  0  0  0  0  0  0  0
   -2.3060    1.7720   -4.7730 F   0  0  0  0  0  0  0  0  0  0  0  0
   -0.2360    0.8580   -4.0290 C   0  0  0  0  0  0  0  0  0  0  0  0
    1.0920    1.0500   -3.6310 C   0  0  0  0  0  0  0  0  0  0  0  0
    1.8530   -0.0100   -3.2840 F   0  0  0  0  0  0  0  0  0  0  0  0
    1.8050    2.5130    2.2080 H   0  0  0  0  0  0  0  0  0  0  0  0
    1.0900    3.8070    3.1430 H   0  0  0  0  0  0  0  0  0  0  0  0
    1.2710    3.3580   -1.0460 H   0  0  0  0  0  0  0  0  0  0  0  0
    3.8750    1.8230   -5.0130 H   0  0  0  0  0  0  0  0  0  0  0  0
    6.7110    3.0320   -2.1760 H   0  0  0  0  0  0  0  0  0  0  0  0
    1.2580    4.4370   -3.9200 H   0  0  0  0  0  0  0  0  0  0  0  0
   -1.0940    4.0970   -4.6260 H   0  0  0  0  0  0  0  0  0  0  0  0
   -0.6520   -0.1380   -4.0600 H   0  0  0  0  0  0  0  0  0  0  0  0
  1 21  1  0  0  0  0
  1 22  1  0  0  0  0
  1  2  1  0  0  0  0
  2  3  2  0  0  0  0
  2  4  1  0  0  0  0
  4  5  2  0  0  0  0
  5 23  1  0  0  0  0
  5  6  1  0  0  0  0
  6  7  2  0  0  0  0
  7  8  1  0  0  0  0
  8 24  1  0  0  0  0
  8  9  2  0  0  0  0
  9 10  1  0  0  0  0
 10 25  1  0  0  0  0
 10 11  2  0  0  0  0
 11  6  1  0  0  0  0
 11 12  1  0  0  0  0
 12  4  1  0  0  0  0
  7 13  1  0  0  0  0
 13 14  2  0  0  0  0
 14 26  1  0  0  0  0
 14 15  1  0  0  0  0
 15 27  1  0  0  0  0
 15 16  2  0  0  0  0
 16 17  1  0  0  0  0
 16 18  1  0  0  0  0
 18 28  1  0  0  0  0
 18 19  2  0  0  0  0
 19 13  1  0  0  0  0
 19 20  1  0  0  0  0
M  END
>  <LOGBIO>
6.4000

>  <PRED_LOGBIO>
6.2400

>  <XV_RES>
0.1260

>  <WHL_TMPL>
1

>  <ANCH>
6-14;9-7

$$$$
ROW28
  -MTS-   01071500273D 0   0.00000     0.00000     0

 38 40  0  0  0  0  0  0  0  0999 V2000
   -1.1110   -1.4550   -1.4460 O   0  0  0  0  0  0  0  0  0  0  0  0
   -1.0660   -1.6030   -0.1250 C   0  0  0  0  0  0  0  0  0  0  0  0
   -0.1840   -2.2900    0.3870 O   0  0  0  0  0  0  0  0  0  0  0  0
   -2.0780   -0.9420    0.7280 C   0  0  0  0  0  0  0  0  0  0  0  0
   -3.0670   -1.7050    1.3610 C   0  0  0  0  0  0  0  0  0  0  0  0
   -4.0240   -1.0800    2.1690 C   0  0  0  0  0  0  0  0  0  0  0  0
   -3.9940    0.3090    2.3430 C   0  0  0  0  0  0  0  0  0  0  0  0
   -3.0050    1.0720    1.7100 C   0  0  0  0  0  0  0  0  0  0  0  0
   -2.0480    0.4470    0.9020 C   0  0  0  0  0  0  0  0  0  0  0  0
   -1.0490    1.2180    0.2630 N   0  0  0  0  0  0  0  0  0  0  0  0
    0.0700    1.6770    0.9970 C   0  0  0  0  0  0  0  0  0  0  0  0
    1.0050    0.7650    1.5030 C   0  0  0  0  0  0  0  0  0  0  0  0
    2.0960    1.2650    2.2230 C   0  0  0  0  0  0  0  0  0  0  0  0
    2.2130    2.5870    2.4050 N   0  0  0  0  0  0  0  0  0  0  0  0
    1.3010    3.4340    1.9080 C   0  0  0  0  0  0  0  0  0  0  0  0
    1.4560    4.8250    2.1190 N   0  0  0  0  0  0  0  0  0  0  0  0
    0.8880    5.4340    3.2630 C   0  0  0  0  0  0  0  0  0  0  0  0
    1.6290    5.5280    4.4470 C   0  0  0  0  0  0  0  0  0  0  0  0
    1.0660    6.1310    5.5790 C   0  0  0  0  0  0  0  0  0  0  0  0
   -0.2370    6.6400    5.5260 C   0  0  0  0  0  0  0  0  0  0  0  0
   -0.9780    6.5460    4.3420 C   0  0  0  0  0  0  0  0  0  0  0  0
   -2.2530    7.0440    4.2900 O   0  0  0  0  0  0  0  0  0  0  0  0
   -0.4150    5.9430    3.2100 C   0  0  0  0  0  0  0  0  0  0  0  0
    0.2450    2.9870    1.2140 N   0  0  0  0  0  0  0  0  0  0  0  0
   -2.0430   -1.4250   -1.7110 H   0  0  0  0  0  0  0  0  0  0  0  0
   -3.0910   -2.7760    1.2260 H   0  0  0  0  0  0  0  0  0  0  0  0
   -4.7860   -1.6690    2.6580 H   0  0  0  0  0  0  0  0  0  0  0  0
   -4.7330    0.7920    2.9650 H   0  0  0  0  0  0  0  0  0  0  0  0
   -2.9810    2.1430    1.8450 H   0  0  0  0  0  0  0  0  0  0  0  0
   -1.1350    1.4410   -0.7180 H   0  0  0  0  0  0  0  0  0  0  0  0
    0.8860   -0.2960    1.3420 H   0  0  0  0  0  0  0  0  0  0  0  0
    2.8370    0.5910    2.6280 H   0  0  0  0  0  0  0  0  0  0  0  0
    1.9720    5.3820    1.4540 H   0  0  0  0  0  0  0  0  0  0  0  0
    2.6340    5.1350    4.4880 H   0  0  0  0  0  0  0  0  0  0  0  0
    1.6380    6.2030    6.4920 H   0  0  0  0  0  0  0  0  0  0  0  0
   -0.6710    7.1050    6.3990 H   0  0  0  0  0  0  0  0  0  0  0  0
   -2.9010    6.3680    4.5430 H   0  0  0  0  0  0  0  0  0  0  0  0
   -0.9870    5.8710    2.2970 H   0  0  0  0  0  0  0  0  0  0  0  0
  1 25  1  0  0  0  0
  1  2  1  0  0  0  0
  2  3  2  0  0  0  0
  2  4  1  0  0  0  0
  4  5  2  0  0  0  0
  5 26  1  0  0  0  0
  5  6  1  0  0  0  0
  6 27  1  0  0  0  0
  6  7  2  0  0  0  0
  7 28  1  0  0  0  0
  7  8  1  0  0  0  0
  8 29  1  0  0  0  0
  8  9  2  0  0  0  0
  9  4  1  0  0  0  0
  9 10  1  0  0  0  0
 10 30  1  0  0  0  0
 10 11  1  0  0  0  0
 11 12  2  0  0  0  0
 12 31  1  0  0  0  0
 12 13  1  0  0  0  0
 13 32  1  0  0  0  0
 13 14  2  0  0  0  0
 14 15  1  0  0  0  0
 15 16  1  0  0  0  0
 16 33  1  0  0  0  0
 16 17  1  0  0  0  0
 17 18  2  0  0  0  0
 18 34  1  0  0  0  0
 18 19  1  0  0  0  0
 19 35  1  0  0  0  0
 19 20  2  0  0  0  0
 20 36  1  0  0  0  0
 20 21  1  0  0  0  0
 21 22  1  0  0  0  0
 22 37  1  0  0  0  0
 21 23  2  0  0  0  0
 23 17  1  0  0  0  0
 23 38  1  0  0  0  0
 15 24  2  0  0  0  0
 24 11  1  0  0  0  0
M  END
>  <LOGBIO>
6.4000

>  <PRED_LOGBIO>
6.0500

>  <XV_RES>
0.4350

>  <WHL_TMPL>
2

>  <ANCH>
15-22;5-6

$$$$
ROW29
  -MTS-   01071500273D 0   0.00000     0.00000     0

 28 30  0  0  0  0  0  0  0  0999 V2000
    5.3150    4.2130    1.4100 N   0  0  0  0  0  0  0  0  0  0  0  0
    5.8710    3.0580    1.0540 C   0  0  0  0  0  0  0  0  0  0  0  0
    6.7690    2.5710    1.7390 O   0  0  0  0  0  0  0  0  0  0  0  0
    5.4070    2.3590   -0.1650 C   0  0  0  0  0  0  0  0  0  0  0  0
    6.3260    1.6810   -0.9740 C   0  0  0  0  0  0  0  0  0  0  0  0
    5.8880    1.0190   -2.1280 C   0  0  0  0  0  0  0  0  0  0  0  0
    4.5310    1.0350   -2.4710 C   0  0  0  0  0  0  0  0  0  0  0  0
    3.6120    1.7130   -1.6610 C   0  0  0  0  0  0  0  0  0  0  0  0
    2.2130    1.9140   -1.7260 N   0  0  0  0  0  0  0  0  0  0  0  0
    1.8550    2.6710   -0.6420 C   0  0  0  0  0  0  0  0  0  0  0  0
    2.9200    2.9500    0.0850 N   0  0  0  0  0  0  0  0  0  0  0  0
    4.0500    2.3750   -0.5080 C   0  0  0  0  0  0  0  0  0  0  0  0
    0.4760    3.1090   -0.3310 C   0  0  0  0  0  0  0  0  0  0  0  0
   -0.5130    2.1710   -0.0130 C   0  0  0  0  0  0  0  0  0  0  0  0
   -1.8100    2.6100    0.2780 C   0  0  0  0  0  0  0  0  0  0  0  0
   -2.0970    3.9190    0.2500 N   0  0  0  0  0  0  0  0  0  0  0  0
   -1.1750    4.8440   -0.0500 C   0  0  0  0  0  0  0  0  0  0  0  0
    0.1410    4.4680   -0.3510 C   0  0  0  0  0  0  0  0  0  0  0  0
    4.5770    4.6130    0.8480 H   0  0  0  0  0  0  0  0  0  0  0  0
    5.6320    4.6910    2.2420 H   0  0  0  0  0  0  0  0  0  0  0  0
    7.3730    1.6680   -0.7100 H   0  0  0  0  0  0  0  0  0  0  0  0
    6.5970    0.4960   -2.7530 H   0  0  0  0  0  0  0  0  0  0  0  0
    4.1930    0.5240   -3.3610 H   0  0  0  0  0  0  0  0  0  0  0  0
    1.5920    1.5640   -2.4420 H   0  0  0  0  0  0  0  0  0  0  0  0
   -0.2780    1.1170    0.0090 H   0  0  0  0  0  0  0  0  0  0  0  0
   -2.5800    1.8940    0.5250 H   0  0  0  0  0  0  0  0  0  0  0  0
   -1.4490    5.8890   -0.0620 H   0  0  0  0  0  0  0  0  0  0  0  0
    0.8840    5.2140   -0.5930 H   0  0  0  0  0  0  0  0  0  0  0  0
  1 19  1  0  0  0  0
  1 20  1  0  0  0  0
  1  2  1  0  0  0  0
  2  3  2  0  0  0  0
  2  4  1  0  0  0  0
  4  5  2  0  0  0  0
  5 21  1  0  0  0  0
  5  6  1  0  0  0  0
  6 22  1  0  0  0  0
  6  7  2  0  0  0  0
  7 23  1  0  0  0  0
  7  8  1  0  0  0  0
  8  9  1  0  0  0  0
  9 24  1  0  0  0  0
  9 10  1  0  0  0  0
 10 11  2  0  0  0  0
 11 12  1  0  0  0  0
 12  4  1  0  0  0  0
 12  8  2  0  0  0  0
 10 13  1  0  0  0  0
 13 14  2  0  0  0  0
 14 25  1  0  0  0  0
 14 15  1  0  0  0  0
 15 26  1  0  0  0  0
 15 16  2  0  0  0  0
 16 17  1  0  0  0  0
 17 27  1  0  0  0  0
 17 18  2  0  0  0  0
 18 13  1  0  0  0  0
 18 28  1  0  0  0  0
M  END
>  <LOGBIO>
5.3000

>  <PRED_LOGBIO>
5.4900

>  <XV_RES>
-0.6860

>  <WHL_TMPL>
1

>  <ANCH>
3-5;11-13

$$$$
ROW30
  -MTS-   01071500273D 0   0.00000     0.00000     0

 42 44  0  0  0  0  0  0  0  0999 V2000
    4.7240   -4.5330   -4.3740 C   0  0  0  0  0  0  0  0  0  0  0  0
    4.1910   -3.4820   -5.3430 C   0  0  0  0  0  0  0  0  0  0  0  0
    2.7210   -3.4880   -5.3120 N   0  0  0  0  0  0  0  0  0  0  0  0
    2.0190   -4.2670   -6.1310 C   0  0  0  0  0  0  0  0  0  0  0  0
    2.4510   -5.0460   -6.9790 O   0  0  0  0  0  0  0  0  0  0  0  0
    0.3260   -3.9370   -5.7330 S   0  0  0  0  0  0  0  0  0  0  0  0
    0.6890   -2.7520   -4.4690 C   0  0  0  0  0  0  0  0  0  0  0  0
    2.0270   -2.6930   -4.4390 C   0  0  0  0  0  0  0  0  0  0  0  0
    2.7470   -1.7790   -3.4760 C   0  0  0  0  0  0  0  0  0  0  0  0
   -0.2710   -1.9970   -3.6320 C   0  0  0  0  0  0  0  0  0  0  0  0
   -1.2070   -1.1430   -4.2280 C   0  0  0  0  0  0  0  0  0  0  0  0
   -2.0940   -0.4490   -3.3970 C   0  0  0  0  0  0  0  0  0  0  0  0
   -2.0220   -0.6210   -2.0700 N   0  0  0  0  0  0  0  0  0  0  0  0
   -1.1140   -1.4460   -1.5300 C   0  0  0  0  0  0  0  0  0  0  0  0
   -1.0660   -1.6030   -0.1250 N   0  0  0  0  0  0  0  0  0  0  0  0
   -2.0780   -0.9420    0.7280 C   0  0  0  0  0  0  0  0  0  0  0  0
   -3.0670   -1.7050    1.3610 C   0  0  0  0  0  0  0  0  0  0  0  0
   -4.0240   -1.0800    2.1690 C   0  0  0  0  0  0  0  0  0  0  0  0
   -3.9940    0.3090    2.3430 C   0  0  0  0  0  0  0  0  0  0  0  0
   -3.0050    1.0720    1.7100 C   0  0  0  0  0  0  0  0  0  0  0  0
   -2.9750    2.4310    1.8810 O   0  0  0  0  0  0  0  0  0  0  0  0
   -3.7520    3.2370    0.9900 C   0  0  0  0  0  0  0  0  0  0  0  0
   -2.0480    0.4470    0.9020 C   0  0  0  0  0  0  0  0  0  0  0  0
   -0.2510   -2.1240   -2.2990 N   0  0  0  0  0  0  0  0  0  0  0  0
    4.3600   -5.5150   -4.6670 H   0  0  0  0  0  0  0  0  0  0  0  0
    5.8120   -4.5280   -4.3970 H   0  0  0  0  0  0  0  0  0  0  0  0
    4.3820   -4.3050   -3.3670 H   0  0  0  0  0  0  0  0  0  0  0  0
    4.5330   -3.7100   -6.3510 H   0  0  0  0  0  0  0  0  0  0  0  0
    4.5550   -2.5000   -5.0500 H   0  0  0  0  0  0  0  0  0  0  0  0
    2.1300   -0.9060   -3.2750 H   0  0  0  0  0  0  0  0  0  0  0  0
    2.9370   -2.3100   -2.5460 H   0  0  0  0  0  0  0  0  0  0  0  0
    3.6910   -1.4620   -3.9130 H   0  0  0  0  0  0  0  0  0  0  0  0
   -1.2430   -1.0220   -5.3000 H   0  0  0  0  0  0  0  0  0  0  0  0
   -2.8300    0.2190   -3.8210 H   0  0  0  0  0  0  0  0  0  0  0  0
   -0.3410   -2.1670    0.2960 H   0  0  0  0  0  0  0  0  0  0  0  0
   -3.0910   -2.7760    1.2260 H   0  0  0  0  0  0  0  0  0  0  0  0
   -4.7860   -1.6690    2.6580 H   0  0  0  0  0  0  0  0  0  0  0  0
   -4.7330    0.7920    2.9650 H   0  0  0  0  0  0  0  0  0  0  0  0
   -4.8120    3.0730    1.1710 H   0  0  0  0  0  0  0  0  0  0  0  0
   -3.5480    2.8760   -0.0160 H   0  0  0  0  0  0  0  0  0  0  0  0
   -3.4490    4.2710    1.1410 H   0  0  0  0  0  0  0  0  0  0  0  0
   -1.2860    1.0360    0.4130 H   0  0  0  0  0  0  0  0  0  0  0  0
  1 25  1  0  0  0  0
  1 26  1  0  0  0  0
  1 27  1  0  0  0  0
  1  2  1  0  0  0  0
  2 28  1  0  0  0  0
  2 29  1  0  0  0  0
  2  3  1  0  0  0  0
  3  4  1  0  0  0  0
  4  5  2  0  0  0  0
  4  6  1  0  0  0  0
  6  7  1  0  0  0  0
  7  8  2  0  0  0  0
  8  3  1  0  0  0  0
  8  9  1  0  0  0  0
  9 30  1  0  0  0  0
  9 31  1  0  0  0  0
  9 32  1  0  0  0  0
  7 10  1  0  0  0  0
 10 11  2  0  0  0  0
 11 33  1  0  0  0  0
 11 12  1  0  0  0  0
 12 34  1  0  0  0  0
 12 13  2  0  0  0  0
 13 14  1  0  0  0  0
 14 15  1  0  0  0  0
 15 35  1  0  0  0  0
 15 16  1  0  0  0  0
 16 17  2  0  0  0  0
 17 36  1  0  0  0  0
 17 18  1  0  0  0  0
 18 37  1  0  0  0  0
 18 19  2  0  0  0  0
 19 38  1  0  0  0  0
 19 20  1  0  0  0  0
 20 21  1  0  0  0  0
 21 22  1  0  0  0  0
 22 39  1  0  0  0  0
 22 40  1  0  0  0  0
 22 41  1  0  0  0  0
 20 23  2  0  0  0  0
 23 16  1  0  0  0  0
 23 42  1  0  0  0  0
 14 24  2  0  0  0  0
 24 10  1  0  0  0  0
M  END
>  <LOGBIO>
6.2000

>  <PRED_LOGBIO>
5.7500

>  <XV_RES>
0.3270

>  <WHL_TMPL>
2

>  <ANCH>
24-25;35-36

$$$$
ROW31
  -MTS-   01071500273D 0   0.00000     0.00000     0

 49 53  0  0  0  0  0  0  0  0999 V2000
   -3.6680    6.8240    3.3030 N   0  0  0  0  0  0  0  0  0  0  0  0
   -3.5760    5.8470    2.2090 C   0  0  0  0  0  0  0  0  0  0  0  0
   -2.2910    5.0340    2.3590 C   0  0  0  0  0  0  0  0  0  0  0  0
   -1.1630    5.9110    2.3100 O   0  0  0  0  0  0  0  0  0  0  0  0
    0.0860    5.3610    2.4290 C   0  0  0  0  0  0  0  0  0  0  0  0
    0.6790    5.2110    3.6880 C   0  0  0  0  0  0  0  0  0  0  0  0
    1.9000    4.6730    3.8070 N   0  0  0  0  0  0  0  0  0  0  0  0
    2.5970    4.2610    2.7390 C   0  0  0  0  0  0  0  0  0  0  0  0
    2.0610    4.3820    1.4510 C   0  0  0  0  0  0  0  0  0  0  0  0
    0.7870    4.9400    1.2920 C   0  0  0  0  0  0  0  0  0  0  0  0
    2.8320    3.9260    0.2730 C   0  0  0  0  0  0  0  0  0  0  0  0
    2.3340    3.4510   -0.8770 C   0  0  0  0  0  0  0  0  0  0  0  0
    3.3280    3.0620   -1.9020 C   0  0  0  0  0  0  0  0  0  0  0  0
    3.0370    2.5450   -3.1700 C   0  0  0  0  0  0  0  0  0  0  0  0
    4.0230    2.2260   -4.0200 N   0  0  0  0  0  0  0  0  0  0  0  0
    5.3160    2.3840   -3.7030 C   0  0  0  0  0  0  0  0  0  0  0  0
    5.6730    2.8970   -2.4510 C   0  0  0  0  0  0  0  0  0  0  0  0
    4.6680    3.2410   -1.5370 C   0  0  0  0  0  0  0  0  0  0  0  0
    4.5930    3.8990    0.1040 S   0  0  0  0  0  0  0  0  0  0  0  0
   -4.7810    4.9090    2.2610 C   0  0  0  0  0  0  0  0  0  0  0  0
   -6.0510    5.7130    2.1130 C   0  0  0  0  0  0  0  0  0  0  0  0
   -6.7640    6.2550    3.1090 C   0  0  0  0  0  0  0  0  0  0  0  0
   -7.8560    6.9150    2.6090 N   0  0  0  0  0  0  0  0  0  0  0  0
   -7.8570    6.7960    1.1990 C   0  0  0  0  0  0  0  0  0  0  0  0
   -8.7250    7.2710    0.2080 C   0  0  0  0  0  0  0  0  0  0  0  0
   -8.4680    6.9930   -1.1390 C   0  0  0  0  0  0  0  0  0  0  0  0
   -7.3440    6.2400   -1.4970 C   0  0  0  0  0  0  0  0  0  0  0  0
   -6.4750    5.7650   -0.5070 C   0  0  0  0  0  0  0  0  0  0  0  0
   -6.7320    6.0430    0.8410 C   0  0  0  0  0  0  0  0  0  0  0  0
   -2.8710    7.4440    3.2690 H   0  0  0  0  0  0  0  0  0  0  0  0
   -4.5170    7.3620    3.2040 H   0  0  0  0  0  0  0  0  0  0  0  0
   -3.5640    6.3710    1.2550 H   0  0  0  0  0  0  0  0  0  0  0  0
   -2.2230    4.3110    1.5490 H   0  0  0  0  0  0  0  0  0  0  0  0
   -2.3020    4.5100    3.3130 H   0  0  0  0  0  0  0  0  0  0  0  0
    0.1470    5.5320    4.5720 H   0  0  0  0  0  0  0  0  0  0  0  0
    3.5790    3.8310    2.8730 H   0  0  0  0  0  0  0  0  0  0  0  0
    0.3520    5.0440    0.3090 H   0  0  0  0  0  0  0  0  0  0  0  0
    1.2710    3.3580   -1.0460 H   0  0  0  0  0  0  0  0  0  0  0  0
    2.0090    2.4010   -3.4660 H   0  0  0  0  0  0  0  0  0  0  0  0
    6.0830    2.1150   -4.4150 H   0  0  0  0  0  0  0  0  0  0  0  0
    6.7130    3.0260   -2.1910 H   0  0  0  0  0  0  0  0  0  0  0  0
   -4.7130    4.1860    1.4510 H   0  0  0  0  0  0  0  0  0  0  0  0
   -4.7920    4.3860    3.2150 H   0  0  0  0  0  0  0  0  0  0  0  0
   -6.5140    6.1830    4.1580 H   0  0  0  0  0  0  0  0  0  0  0  0
   -8.5470    7.4050    3.1570 H   0  0  0  0  0  0  0  0  0  0  0  0
   -9.5930    7.8520    0.4840 H   0  0  0  0  0  0  0  0  0  0  0  0
   -9.1380    7.3590   -1.9030 H   0  0  0  0  0  0  0  0  0  0  0  0
   -7.1460    6.0250   -2.5370 H   0  0  0  0  0  0  0  0  0  0  0  0
   -5.6080    5.1840   -0.7830 H   0  0  0  0  0  0  0  0  0  0  0  0
  1 30  1  0  0  0  0
  1 31  1  0  0  0  0
  1  2  1  0  0  0  0
  2 32  1  0  0  0  0
  2  3  1  0  0  0  0
  3 33  1  0  0  0  0
  3 34  1  0  0  0  0
  3  4  1  0  0  0  0
  4  5  1  0  0  0  0
  5  6  2  0  0  0  0
  6 35  1  0  0  0  0
  6  7  1  0  0  0  0
  7  8  2  0  0  0  0
  8 36  1  0  0  0  0
  8  9  1  0  0  0  0
  9 10  2  0  0  0  0
 10  5  1  0  0  0  0
 10 37  1  0  0  0  0
  9 11  1  0  0  0  0
 11 12  2  0  0  0  0
 12 38  1  0  0  0  0
 12 13  1  0  0  0  0
 13 14  2  0  0  0  0
 14 39  1  0  0  0  0
 14 15  1  0  0  0  0
 15 16  2  0  0  0  0
 16 40  1  0  0  0  0
 16 17  1  0  0  0  0
 17 41  1  0  0  0  0
 17 18  2  0  0  0  0
 18 13  1  0  0  0  0
 18 19  1  0  0  0  0
 19 11  1  0  0  0  0
  2 20  1  0  0  0  0
 20 42  1  0  0  0  0
 20 43  1  0  0  0  0
 20 21  1  0  0  0  0
 21 22  2  0  0  0  0
 22 44  1  0  0  0  0
 22 23  1  0  0  0  0
 23 45  1  0  0  0  0
 23 24  1  0  0  0  0
 24 25  2  0  0  0  0
 25 46  1  0  0  0  0
 25 26  1  0  0  0  0
 26 47  1  0  0  0  0
 26 27  2  0  0  0  0
 27 48  1  0  0  0  0
 27 28  1  0  0  0  0
 28 49  1  0  0  0  0
 28 29  2  0  0  0  0
 29 21  1  0  0  0  0
 29 24  1  0  0  0  0
M  END
>  <LOGBIO>
5.8000

>  <PRED_LOGBIO>
5.8000

>  <XV_RES>
-0.8030

>  <WHL_TMPL>
1

>  <ANCH>
6-14;22-20

$$$$
ROW32
  -MTS-   01071500273D 0   0.00000     0.00000     0

 81 87  0  0  0  0  0  0  0  0999 V2000
  -14.9810    0.9290    6.8390 C   0  0  0  0  0  0  0  0  0  0  0  0
  -15.3530   -0.4900    7.1980 C   0  0  0  0  0  0  0  0  0  0  0  0
  -16.3880   -0.7150    7.8230 O   0  0  0  0  0  0  0  0  0  0  0  0
  -14.5610   -1.4960    6.8370 N   0  0  0  0  0  0  0  0  0  0  0  0
  -14.7240   -2.1930    5.5530 C   0  0  0  0  0  0  0  0  0  0  0  0
  -13.3740   -2.3580    4.8300 C   0  0  0  0  0  0  0  0  0  0  0  0
  -12.3560   -2.9540    5.7060 N   0  0  0  0  0  0  0  0  0  0  0  0
  -12.1570   -2.1460    6.9180 C   0  0  0  0  0  0  0  0  0  0  0  0
  -13.4730   -1.9770    7.7000 C   0  0  0  0  0  0  0  0  0  0  0  0
  -11.0840   -3.0630    4.9770 C   0  0  0  0  0  0  0  0  0  0  0  0
  -10.0230   -3.7350    5.8680 C   0  0  0  0  0  0  0  0  0  0  0  0
   -8.6550   -3.7980    5.1640 C   0  0  0  0  0  0  0  0  0  0  0  0
   -8.1970   -2.4030    4.6970 C   0  0  0  0  0  0  0  0  0  0  0  0
   -9.2580   -1.7310    3.8060 C   0  0  0  0  0  0  0  0  0  0  0  0
  -10.6260   -1.6680    4.5100 C   0  0  0  0  0  0  0  0  0  0  0  0
   -6.9250   -2.5120    3.9680 N   0  0  0  0  0  0  0  0  0  0  0  0
   -6.1490   -1.4120    3.4290 N   0  0  0  0  0  0  0  0  0  0  0  0
   -5.0680   -1.8870    2.8390 C   0  0  0  0  0  0  0  0  0  0  0  0
   -4.0240   -1.0800    2.1690 C   0  0  0  0  0  0  0  0  0  0  0  0
   -3.0670   -1.7050    1.3610 C   0  0  0  0  0  0  0  0  0  0  0  0
   -2.0780   -0.9420    0.7280 C   0  0  0  0  0  0  0  0  0  0  0  0
   -2.0480    0.4470    0.9020 C   0  0  0  0  0  0  0  0  0  0  0  0
   -1.0490    1.2180    0.2630 N   0  0  0  0  0  0  0  0  0  0  0  0
    0.0030    1.6490    0.9530 C   0  0  0  0  0  0  0  0  0  0  0  0
    0.0750    1.4340    2.1620 O   0  0  0  0  0  0  0  0  0  0  0  0
    1.0860    2.3890    0.2680 C   0  0  0  0  0  0  0  0  0  0  0  0
    1.1140    2.6650   -1.0430 C   0  0  0  0  0  0  0  0  0  0  0  0
    2.3610    3.4150   -1.3180 C   0  0  0  0  0  0  0  0  0  0  0  0
    2.9370    3.9650   -2.4680 C   0  0  0  0  0  0  0  0  0  0  0  0
    4.1650    4.6330   -2.3850 C   0  0  0  0  0  0  0  0  0  0  0  0
    4.8160    4.7510   -1.1510 C   0  0  0  0  0  0  0  0  0  0  0  0
    4.2390    4.2000   -0.0010 C   0  0  0  0  0  0  0  0  0  0  0  0
    3.0110    3.5320   -0.0840 C   0  0  0  0  0  0  0  0  0  0  0  0
    2.2030    2.8900    0.8840 N   0  0  0  0  0  0  0  0  0  0  0  0
    2.5120    2.7770    2.3160 C   0  0  0  0  0  0  0  0  0  0  0  0
   -3.0050    1.0720    1.7100 C   0  0  0  0  0  0  0  0  0  0  0  0
   -3.9940    0.3090    2.3430 C   0  0  0  0  0  0  0  0  0  0  0  0
   -5.0730   -3.3620    2.9610 C   0  0  0  0  0  0  0  0  0  0  0  0
   -4.2220   -4.3950    2.5500 C   0  0  0  0  0  0  0  0  0  0  0  0
   -3.0460   -4.1030    1.8440 N   0  0  0  0  0  0  0  0  0  0  0  0
   -4.5390   -5.6650    2.8360 N   0  0  0  0  0  0  0  0  0  0  0  0
   -5.6580   -5.9660    3.5090 C   0  0  0  0  0  0  0  0  0  0  0  0
   -6.4920   -4.9980    3.9160 N   0  0  0  0  0  0  0  0  0  0  0  0
   -6.2340   -3.7080    3.6630 C   0  0  0  0  0  0  0  0  0  0  0  0
  -14.0210    1.1760    7.2860 H   0  0  0  0  0  0  0  0  0  0  0  0
  -15.7420    1.6090    7.2140 H   0  0  0  0  0  0  0  0  0  0  0  0
  -14.9120    1.0230    5.7570 H   0  0  0  0  0  0  0  0  0  0  0  0
  -15.1640   -3.1720    5.7250 H   0  0  0  0  0  0  0  0  0  0  0  0
  -15.4070   -1.6300    4.9200 H   0  0  0  0  0  0  0  0  0  0  0  0
  -13.0280   -1.3870    4.4830 H   0  0  0  0  0  0  0  0  0  0  0  0
  -13.5080   -2.9860    3.9520 H   0  0  0  0  0  0  0  0  0  0  0  0
  -11.7730   -1.1660    6.6410 H   0  0  0  0  0  0  0  0  0  0  0  0
  -11.4160   -2.6230    7.5550 H   0  0  0  0  0  0  0  0  0  0  0  0
  -13.7560   -2.9300    8.1420 H   0  0  0  0  0  0  0  0  0  0  0  0
  -13.3210   -1.2740    8.5160 H   0  0  0  0  0  0  0  0  0  0  0  0
  -11.2970   -3.6910    4.1150 H   0  0  0  0  0  0  0  0  0  0  0  0
   -9.9260   -3.1790    6.7980 H   0  0  0  0  0  0  0  0  0  0  0  0
  -10.3470   -4.7420    6.1200 H   0  0  0  0  0  0  0  0  0  0  0  0
   -8.7190   -4.4630    4.3060 H   0  0  0  0  0  0  0  0  0  0  0  0
   -7.9150   -4.2110    5.8460 H   0  0  0  0  0  0  0  0  0  0  0  0
   -7.9840   -1.7750    5.5590 H   0  0  0  0  0  0  0  0  0  0  0  0
   -9.3550   -2.2870    2.8760 H   0  0  0  0  0  0  0  0  0  0  0  0
   -8.9340   -0.7240    3.5540 H   0  0  0  0  0  0  0  0  0  0  0  0
  -10.5620   -1.0030    5.3680 H   0  0  0  0  0  0  0  0  0  0  0  0
  -11.3660   -1.2550    3.8280 H   0  0  0  0  0  0  0  0  0  0  0  0
   -3.0910   -2.7760    1.2260 H   0  0  0  0  0  0  0  0  0  0  0  0
   -1.3390   -1.4250    0.1060 H   0  0  0  0  0  0  0  0  0  0  0  0
   -1.1350    1.4410   -0.7180 H   0  0  0  0  0  0  0  0  0  0  0  0
    0.3630    2.3910   -1.7680 H   0  0  0  0  0  0  0  0  0  0  0  0
    2.4350    3.8750   -3.4200 H   0  0  0  0  0  0  0  0  0  0  0  0
    4.6100    5.0580   -3.2730 H   0  0  0  0  0  0  0  0  0  0  0  0
    5.7630    5.2660   -1.0870 H   0  0  0  0  0  0  0  0  0  0  0  0
    4.7410    4.2910    0.9510 H   0  0  0  0  0  0  0  0  0  0  0  0
    3.0990    3.6380    2.6300 H   0  0  0  0  0  0  0  0  0  0  0  0
    3.0800    1.8660    2.4940 H   0  0  0  0  0  0  0  0  0  0  0  0
    1.5850    2.7430    2.8850 H   0  0  0  0  0  0  0  0  0  0  0  0
   -2.9810    2.1430    1.8450 H   0  0  0  0  0  0  0  0  0  0  0  0
   -4.7330    0.7920    2.9650 H   0  0  0  0  0  0  0  0  0  0  0  0
   -3.0610   -4.0580    0.8350 H   0  0  0  0  0  0  0  0  0  0  0  0
   -2.1850   -3.9370    2.3450 H   0  0  0  0  0  0  0  0  0  0  0  0
   -5.8900   -6.9980    3.7270 H   0  0  0  0  0  0  0  0  0  0  0  0
  1 45  1  0  0  0  0
  1 46  1  0  0  0  0
  1 47  1  0  0  0  0
  1  2  1  0  0  0  0
  2  3  2  0  0  0  0
  2  4  1  0  0  0  0
  4  5  1  0  0  0  0
  5 48  1  0  0  0  0
  5 49  1  0  0  0  0
  5  6  1  0  0  0  0
  6 50  1  0  0  0  0
  6 51  1  0  0  0  0
  6  7  1  0  0  0  0
  7  8  1  0  0  0  0
  8 52  1  0  0  0  0
  8 53  1  0  0  0  0
  8  9  1  0  0  0  0
  9  4  1  0  0  0  0
  9 54  1  0  0  0  0
  9 55  1  0  0  0  0
  7 10  1  0  0  0  0
 10 56  1  0  0  0  0
 10 11  1  0  0  0  0
 11 57  1  0  0  0  0
 11 58  1  0  0  0  0
 11 12  1  0  0  0  0
 12 59  1  0  0  0  0
 12 60  1  0  0  0  0
 12 13  1  0  0  0  0
 13 61  1  0  0  0  0
 13 14  1  0  0  0  0
 14 62  1  0  0  0  0
 14 63  1  0  0  0  0
 14 15  1  0  0  0  0
 15 10  1  0  0  0  0
 15 64  1  0  0  0  0
 15 65  1  0  0  0  0
 13 16  1  0  0  0  0
 16 17  1  0  0  0  0
 17 18  2  0  0  0  0
 18 19  1  0  0  0  0
 19 20  2  0  0  0  0
 20 66  1  0  0  0  0
 20 21  1  0  0  0  0
 21 67  1  0  0  0  0
 21 22  2  0  0  0  0
 22 23  1  0  0  0  0
 23 68  1  0  0  0  0
 23 24  1  0  0  0  0
 24 25  2  0  0  0  0
 24 26  1  0  0  0  0
 26 27  2  0  0  0  0
 27 69  1  0  0  0  0
 27 28  1  0  0  0  0
 28 29  2  0  0  0  0
 29 70  1  0  0  0  0
 29 30  1  0  0  0  0
 30 71  1  0  0  0  0
 30 31  2  0  0  0  0
 31 72  1  0  0  0  0
 31 32  1  0  0  0  0
 32 73  1  0  0  0  0
 32 33  2  0  0  0  0
 33 28  1  0  0  0  0
 33 34  1  0  0  0  0
 34 26  1  0  0  0  0
 34 35  1  0  0  0  0
 35 74  1  0  0  0  0
 35 75  1  0  0  0  0
 35 76  1  0  0  0  0
 22 36  1  0  0  0  0
 36 77  1  0  0  0  0
 36 37  2  0  0  0  0
 37 19  1  0  0  0  0
 37 78  1  0  0  0  0
 18 38  1  0  0  0  0
 38 39  2  0  0  0  0
 39 40  1  0  0  0  0
 40 79  1  0  0  0  0
 40 80  1  0  0  0  0
 39 41  1  0  0  0  0
 41 42  2  0  0  0  0
 42 81  1  0  0  0  0
 42 43  1  0  0  0  0
 43 44  2  0  0  0  0
 44 16  1  0  0  0  0
 44 38  1  0  0  0  0
M  END
>  <LOGBIO>
6.4000

>  <PRED_LOGBIO>
6.3200

>  <XV_RES>
-0.2940

>  <WHL_TMPL>
2

>  <ANCH>
31-32;48-49

$$$$
ROW33
  -MTS-   01071500273D 0   0.00000     0.00000     0

 53 55  0  0  0  0  0  0  0  0999 V2000
    0.4240    3.5010   -1.5080 C   0  0  0  0  0  0  0  0  0  0  0  0
    1.8920    3.2090   -1.2110 C   0  0  0  0  0  0  0  0  0  0  0  0
    2.0060    1.9110   -0.5290 N   0  0  0  0  0  0  0  0  0  0  0  0
    1.3010    1.9500    0.6450 C   0  0  0  0  0  0  0  0  0  0  0  0
    0.0350    1.6620    0.9740 C   0  0  0  0  0  0  0  0  0  0  0  0
   -1.0490    1.2180    0.2630 N   0  0  0  0  0  0  0  0  0  0  0  0
   -2.0480    0.4470    0.9020 C   0  0  0  0  0  0  0  0  0  0  0  0
   -3.0280    1.0690    1.6860 C   0  0  0  0  0  0  0  0  0  0  0  0
   -3.9960    0.2650    2.2990 C   0  0  0  0  0  0  0  0  0  0  0  0
   -3.9570   -1.0620    2.1190 N   0  0  0  0  0  0  0  0  0  0  0  0
   -3.0070   -1.6280    1.3630 C   0  0  0  0  0  0  0  0  0  0  0  0
   -2.9960   -3.0330    1.1950 N   0  0  0  0  0  0  0  0  0  0  0  0
   -1.7920   -3.6960    0.8600 C   0  0  0  0  0  0  0  0  0  0  0  0
   -0.9450   -4.1630    1.8720 C   0  0  0  0  0  0  0  0  0  0  0  0
    0.2460   -4.8190    1.5400 C   0  0  0  0  0  0  0  0  0  0  0  0
    0.5900   -5.0090    0.1960 C   0  0  0  0  0  0  0  0  0  0  0  0
   -0.2570   -4.5420   -0.8160 C   0  0  0  0  0  0  0  0  0  0  0  0
    0.1140   -4.7460   -2.2650 C   0  0  0  0  0  0  0  0  0  0  0  0
   -1.4480   -3.8860   -0.4840 C   0  0  0  0  0  0  0  0  0  0  0  0
   -2.0660   -0.8860    0.7630 N   0  0  0  0  0  0  0  0  0  0  0  0
    0.2510    2.0060    2.3970 C   0  0  0  0  0  0  0  0  0  0  0  0
   -0.4280    2.0220    3.4220 O   0  0  0  0  0  0  0  0  0  0  0  0
    1.6500    2.3240    2.0340 C   0  0  0  0  0  0  0  0  0  0  0  0
    2.6540    2.7210    2.6230 O   0  0  0  0  0  0  0  0  0  0  0  0
    2.6770    3.1660   -2.5210 C   0  0  0  0  0  0  0  0  0  0  0  0
    2.1120    2.0690   -3.4180 C   0  0  0  0  0  0  0  0  0  0  0  0
    2.5590    4.5130   -3.2290 C   0  0  0  0  0  0  0  0  0  0  0  0
    4.1460    2.8740   -2.2250 C   0  0  0  0  0  0  0  0  0  0  0  0
    0.0200    2.7180   -2.1470 H   0  0  0  0  0  0  0  0  0  0  0  0
    0.3400    4.4610   -2.0120 H   0  0  0  0  0  0  0  0  0  0  0  0
   -0.1350    3.5310   -0.5750 H   0  0  0  0  0  0  0  0  0  0  0  0
    2.2950    3.9910   -0.5720 H   0  0  0  0  0  0  0  0  0  0  0  0
    2.9770    1.7180   -0.3330 H   0  0  0  0  0  0  0  0  0  0  0  0
   -1.1350    1.4410   -0.7180 H   0  0  0  0  0  0  0  0  0  0  0  0
   -3.0350    2.1420    1.8140 H   0  0  0  0  0  0  0  0  0  0  0  0
   -4.7670    0.7110    2.9100 H   0  0  0  0  0  0  0  0  0  0  0  0
   -3.8480   -3.5620    1.3150 H   0  0  0  0  0  0  0  0  0  0  0  0
   -1.2100   -4.0170    2.9090 H   0  0  0  0  0  0  0  0  0  0  0  0
    0.9000   -5.1800    2.3210 H   0  0  0  0  0  0  0  0  0  0  0  0
    1.5090   -5.5150   -0.0600 H   0  0  0  0  0  0  0  0  0  0  0  0
   -0.7910   -4.8330   -2.8620 H   0  0  0  0  0  0  0  0  0  0  0  0
    0.6980   -3.8970   -2.6130 H   0  0  0  0  0  0  0  0  0  0  0  0
    0.7020   -5.6560   -2.3640 H   0  0  0  0  0  0  0  0  0  0  0  0
   -2.1020   -3.5250   -1.2640 H   0  0  0  0  0  0  0  0  0  0  0  0
    1.0650    2.2770   -3.6290 H   0  0  0  0  0  0  0  0  0  0  0  0
    2.6710    2.0390   -4.3510 H   0  0  0  0  0  0  0  0  0  0  0  0
    2.1960    1.1090   -2.9130 H   0  0  0  0  0  0  0  0  0  0  0  0
    1.5130    4.7210   -3.4400 H   0  0  0  0  0  0  0  0  0  0  0  0
    3.1190    4.4830   -4.1620 H   0  0  0  0  0  0  0  0  0  0  0  0
    2.9630    5.2950   -2.5890 H   0  0  0  0  0  0  0  0  0  0  0  0
    4.2300    1.9140   -1.7200 H   0  0  0  0  0  0  0  0  0  0  0  0
    4.7050    2.8440   -3.1570 H   0  0  0  0  0  0  0  0  0  0  0  0
    4.5490    3.6570   -1.5850 H   0  0  0  0  0  0  0  0  0  0  0  0
  1 29  1  0  0  0  0
  1 30  1  0  0  0  0
  1 31  1  0  0  0  0
  1  2  1  0  0  0  0
  2 32  1  0  0  0  0
  2  3  1  0  0  0  0
  3 33  1  0  0  0  0
  3  4  1  0  0  0  0
  4  5  2  0  0  0  0
  5  6  1  0  0  0  0
  6 34  1  0  0  0  0
  6  7  1  0  0  0  0
  7  8  2  0  0  0  0
  8 35  1  0  0  0  0
  8  9  1  0  0  0  0
  9 36  1  0  0  0  0
  9 10  2  0  0  0  0
 10 11  1  0  0  0  0
 11 12  1  0  0  0  0
 12 37  1  0  0  0  0
 12 13  1  0  0  0  0
 13 14  2  0  0  0  0
 14 38  1  0  0  0  0
 14 15  1  0  0  0  0
 15 39  1  0  0  0  0
 15 16  2  0  0  0  0
 16 40  1  0  0  0  0
 16 17  1  0  0  0  0
 17 18  1  0  0  0  0
 18 41  1  0  0  0  0
 18 42  1  0  0  0  0
 18 43  1  0  0  0  0
 17 19  2  0  0  0  0
 19 13  1  0  0  0  0
 19 44  1  0  0  0  0
 11 20  2  0  0  0  0
 20  7  1  0  0  0  0
  5 21  1  0  0  0  0
 21 22  2  0  0  0  0
 21 23  1  0  0  0  0
 23  4  1  0  0  0  0
 23 24  2  0  0  0  0
  2 25  1  0  0  0  0
 25 26  1  0  0  0  0
 26 45  1  0  0  0  0
 26 46  1  0  0  0  0
 26 47  1  0  0  0  0
 25 27  1  0  0  0  0
 27 48  1  0  0  0  0
 27 49  1  0  0  0  0
 27 50  1  0  0  0  0
 25 28  1  0  0  0  0
 28 51  1  0  0  0  0
 28 52  1  0  0  0  0
 28 53  1  0  0  0  0
M  END
>  <LOGBIO>
7.7000

>  <PRED_LOGBIO>
7.4900

>  <XV_RES>
0.6760

>  <WHL_TMPL>
2

>  <ANCH>
16-29;13-11

$$$$
ROW34
  -MTS-   01071500273D 0   0.00000     0.00000     0

 58 62  0  0  0  0  0  0  0  0999 V2000
    9.2110   -3.0680   -6.0980 C   0  0  0  0  0  0  0  0  0  0  0  0
    8.1590   -3.0050   -7.0650 O   0  0  0  0  0  0  0  0  0  0  0  0
    6.8670   -2.9830   -6.6100 C   0  0  0  0  0  0  0  0  0  0  0  0
    6.2420   -1.7600   -6.3360 C   0  0  0  0  0  0  0  0  0  0  0  0
    4.9220   -1.7380   -5.8710 C   0  0  0  0  0  0  0  0  0  0  0  0
    4.2270   -2.9380   -5.6790 C   0  0  0  0  0  0  0  0  0  0  0  0
    4.8520   -4.1600   -5.9530 C   0  0  0  0  0  0  0  0  0  0  0  0
    6.1720   -4.1820   -6.4180 C   0  0  0  0  0  0  0  0  0  0  0  0
    6.7840   -5.3790   -6.6860 O   0  0  0  0  0  0  0  0  0  0  0  0
    4.2610   -0.4450   -5.5820 C   0  0  0  0  0  0  0  0  0  0  0  0
    3.0970   -0.0850   -6.2710 C   0  0  0  0  0  0  0  0  0  0  0  0
    2.4720    1.1380   -5.9970 C   0  0  0  0  0  0  0  0  0  0  0  0
    3.0110    2.0000   -5.0350 C   0  0  0  0  0  0  0  0  0  0  0  0
    2.3310    3.2860   -4.7640 C   0  0  0  0  0  0  0  0  0  0  0  0
    1.8960    3.9390   -5.7110 O   0  0  0  0  0  0  0  0  0  0  0  0
    2.1760    3.7600   -3.5310 N   0  0  0  0  0  0  0  0  0  0  0  0
    2.6160    3.0560   -2.3850 C   0  0  0  0  0  0  0  0  0  0  0  0
    1.7270    3.0250   -1.3040 C   0  0  0  0  0  0  0  0  0  0  0  0
    2.0890    2.3740   -0.1190 C   0  0  0  0  0  0  0  0  0  0  0  0
    3.3400    1.7540   -0.0150 C   0  0  0  0  0  0  0  0  0  0  0  0
    4.2290    1.7850   -1.0950 C   0  0  0  0  0  0  0  0  0  0  0  0
    3.8670    2.4360   -2.2810 C   0  0  0  0  0  0  0  0  0  0  0  0
    4.7800    2.4560   -3.3610 N   0  0  0  0  0  0  0  0  0  0  0  0
    4.1760    1.6390   -4.3460 C   0  0  0  0  0  0  0  0  0  0  0  0
    4.8010    0.4170   -4.6200 C   0  0  0  0  0  0  0  0  0  0  0  0
    1.1490    2.3410    1.0240 C   0  0  0  0  0  0  0  0  0  0  0  0
    1.5700    2.4790    2.1710 O   0  0  0  0  0  0  0  0  0  0  0  0
   -0.1520    2.1620    0.8100 N   0  0  0  0  0  0  0  0  0  0  0  0
   -1.0860    2.1290    1.9440 C   0  0  0  0  0  0  0  0  0  0  0  0
   -2.3890    1.5060    1.5060 C   0  0  0  0  0  0  0  0  0  0  0  0
   -2.8810    0.3730    2.1650 C   0  0  0  0  0  0  0  0  0  0  0  0
   -4.0890   -0.2050    1.7590 C   0  0  0  0  0  0  0  0  0  0  0  0
   -4.8060    0.3490    0.6920 C   0  0  0  0  0  0  0  0  0  0  0  0
   -4.3150    1.4820    0.0320 C   0  0  0  0  0  0  0  0  0  0  0  0
   -5.0070    2.0170   -0.9970 F   0  0  0  0  0  0  0  0  0  0  0  0
   -3.1070    2.0600    0.4390 C   0  0  0  0  0  0  0  0  0  0  0  0
    9.1560   -2.1990   -5.4460 H   0  0  0  0  0  0  0  0  0  0  0  0
   10.1720   -3.0780   -6.6080 H   0  0  0  0  0  0  0  0  0  0  0  0
    9.1040   -3.9740   -5.5060 H   0  0  0  0  0  0  0  0  0  0  0  0
    6.7790   -0.8350   -6.4840 H   0  0  0  0  0  0  0  0  0  0  0  0
    3.2080   -2.9200   -5.3200 H   0  0  0  0  0  0  0  0  0  0  0  0
    4.3160   -5.0860   -5.8050 H   0  0  0  0  0  0  0  0  0  0  0  0
    7.2390   -5.7200   -5.9000 H   0  0  0  0  0  0  0  0  0  0  0  0
    2.6810   -0.7500   -7.0130 H   0  0  0  0  0  0  0  0  0  0  0  0
    1.5740    1.4160   -6.5280 H   0  0  0  0  0  0  0  0  0  0  0  0
    1.7260    4.6560   -3.4080 H   0  0  0  0  0  0  0  0  0  0  0  0
    0.7620    3.5040   -1.3850 H   0  0  0  0  0  0  0  0  0  0  0  0
    3.6190    1.2510    0.9000 H   0  0  0  0  0  0  0  0  0  0  0  0
    5.1930    1.3060   -1.0150 H   0  0  0  0  0  0  0  0  0  0  0  0
    5.6630    2.9430   -3.4170 H   0  0  0  0  0  0  0  0  0  0  0  0
    5.6990    0.1390   -4.0890 H   0  0  0  0  0  0  0  0  0  0  0  0
   -0.4980    2.0490   -0.1320 H   0  0  0  0  0  0  0  0  0  0  0  0
   -1.3040    3.1630    2.2020 H   0  0  0  0  0  0  0  0  0  0  0  0
   -0.6600    1.5170    2.7370 H   0  0  0  0  0  0  0  0  0  0  0  0
   -2.3280   -0.0550    2.9880 H   0  0  0  0  0  0  0  0  0  0  0  0
   -4.4680   -1.0780    2.2690 H   0  0  0  0  0  0  0  0  0  0  0  0
   -5.7380   -0.0970    0.3780 H   0  0  0  0  0  0  0  0  0  0  0  0
   -2.7280    2.9340   -0.0700 H   0  0  0  0  0  0  0  0  0  0  0  0
  1 37  1  0  0  0  0
  1 38  1  0  0  0  0
  1 39  1  0  0  0  0
  1  2  1  0  0  0  0
  2  3  1  0  0  0  0
  3  4  2  0  0  0  0
  4 40  1  0  0  0  0
  4  5  1  0  0  0  0
  5  6  2  0  0  0  0
  6 41  1  0  0  0  0
  6  7  1  0  0  0  0
  7 42  1  0  0  0  0
  7  8  2  0  0  0  0
  8  3  1  0  0  0  0
  8  9  1  0  0  0  0
  9 43  1  0  0  0  0
  5 10  1  0  0  0  0
 10 11  2  0  0  0  0
 11 44  1  0  0  0  0
 11 12  1  0  0  0  0
 12 45  1  0  0  0  0
 12 13  2  0  0  0  0
 13 14  1  0  0  0  0
 14 15  2  0  0  0  0
 14 16  1  0  0  0  0
 16 46  1  0  0  0  0
 16 17  1  0  0  0  0
 17 18  2  0  0  0  0
 18 47  1  0  0  0  0
 18 19  1  0  0  0  0
 19 20  2  0  0  0  0
 20 48  1  0  0  0  0
 20 21  1  0  0  0  0
 21 49  1  0  0  0  0
 21 22  2  0  0  0  0
 22 17  1  0  0  0  0
 22 23  1  0  0  0  0
 23 50  1  0  0  0  0
 23 24  1  0  0  0  0
 24 13  1  0  0  0  0
 24 25  2  0  0  0  0
 25 10  1  0  0  0  0
 25 51  1  0  0  0  0
 19 26  1  0  0  0  0
 26 27  2  0  0  0  0
 26 28  1  0  0  0  0
 28 52  1  0  0  0  0
 28 29  1  0  0  0  0
 29 53  1  0  0  0  0
 29 54  1  0  0  0  0
 29 30  1  0  0  0  0
 30 31  2  0  0  0  0
 31 55  1  0  0  0  0
 31 32  1  0  0  0  0
 32 56  1  0  0  0  0
 32 33  2  0  0  0  0
 33 57  1  0  0  0  0
 33 34  1  0  0  0  0
 34 35  1  0  0  0  0
 34 36  2  0  0  0  0
 36 30  1  0  0  0  0
 36 58  1  0  0  0  0
M  END
>  <LOGBIO>
6.3000

>  <PRED_LOGBIO>
6.4700

>  <XV_RES>
-0.3180

>  <WHL_TMPL>
1

>  <ANCH>
16-37;30-41

$$$$
ROW35
  -MTS-   01071500273D 0   0.00000     0.00000     0

 54 58  0  0  0  0  0  0  0  0999 V2000
    5.0130    3.5970   -0.2450 N   0  0  0  0  0  0  0  0  0  0  0  0
    3.8040    2.9760   -0.5880 C   0  0  0  0  0  0  0  0  0  0  0  0
    3.1140    2.3050    0.3430 N   0  0  0  0  0  0  0  0  0  0  0  0
    1.9540    1.6960    0.0590 C   0  0  0  0  0  0  0  0  0  0  0  0
    1.4220    1.7440   -1.2350 C   0  0  0  0  0  0  0  0  0  0  0  0
    0.1410    1.0710   -1.5450 C   0  0  0  0  0  0  0  0  0  0  0  0
   -0.7520    1.6320   -2.4660 C   0  0  0  0  0  0  0  0  0  0  0  0
   -1.9570    0.9770   -2.7430 C   0  0  0  0  0  0  0  0  0  0  0  0
   -2.2480   -0.1780   -2.1280 N   0  0  0  0  0  0  0  0  0  0  0  0
   -1.4180   -0.7440   -1.2420 C   0  0  0  0  0  0  0  0  0  0  0  0
   -0.1960   -0.1370   -0.9220 C   0  0  0  0  0  0  0  0  0  0  0  0
    2.1190    2.4370   -2.2320 C   0  0  0  0  0  0  0  0  0  0  0  0
    1.8970    2.7880   -3.9520 S   0  0  0  0  0  0  0  0  0  0  0  0
    3.3730    3.7330   -4.1980 C   0  0  0  0  0  0  0  0  0  0  0  0
    3.9990    3.7720   -3.0140 C   0  0  0  0  0  0  0  0  0  0  0  0
    3.6630    5.1610   -3.2090 C   0  0  0  0  0  0  0  0  0  0  0  0
    4.4920    5.9100   -4.0520 C   0  0  0  0  0  0  0  0  0  0  0  0
    4.2080    7.2600   -4.2930 C   0  0  0  0  0  0  0  0  0  0  0  0
    3.0960    7.8600   -3.6910 C   0  0  0  0  0  0  0  0  0  0  0  0
    2.8090    9.2240   -3.9340 N   0  0  0  0  0  0  0  0  0  0  0  0
    2.0250    9.5670   -4.9520 C   0  0  0  0  0  0  0  0  0  0  0  0
    1.5410    8.6850   -5.6940 O   0  0  0  0  0  0  0  0  0  0  0  0
    1.7560   10.8490   -5.1810 N   0  0  0  0  0  0  0  0  0  0  0  0
    0.9210   11.2150   -6.2640 C   0  0  0  0  0  0  0  0  0  0  0  0
    1.4790   11.4700   -7.5220 C   0  0  0  0  0  0  0  0  0  0  0  0
    0.6540   11.8320   -8.5940 C   0  0  0  0  0  0  0  0  0  0  0  0
   -0.7300   11.9370   -8.4070 C   0  0  0  0  0  0  0  0  0  0  0  0
   -1.2880   11.6820   -7.1480 C   0  0  0  0  0  0  0  0  0  0  0  0
   -0.4620   11.3200   -6.0770 C   0  0  0  0  0  0  0  0  0  0  0  0
   -1.0000   11.0740   -4.8640 F   0  0  0  0  0  0  0  0  0  0  0  0
    1.2550   12.1070   -9.9510 C   0  0  0  0  0  0  0  0  0  0  0  0
    2.4880   12.5830   -9.8010 F   0  0  0  0  0  0  0  0  0  0  0  0
    1.2980   10.9790  -10.6540 F   0  0  0  0  0  0  0  0  0  0  0  0
    0.5090   13.0020  -10.5930 F   0  0  0  0  0  0  0  0  0  0  0  0
    2.2670    7.1100   -2.8480 C   0  0  0  0  0  0  0  0  0  0  0  0
    2.5510    5.7610   -2.6070 C   0  0  0  0  0  0  0  0  0  0  0  0
    3.3280    3.0620   -1.9020 C   0  0  0  0  0  0  0  0  0  0  0  0
    5.8830    3.0900   -0.3260 H   0  0  0  0  0  0  0  0  0  0  0  0
    5.0150    4.5520    0.0840 H   0  0  0  0  0  0  0  0  0  0  0  0
    1.4250    1.1640    0.8360 H   0  0  0  0  0  0  0  0  0  0  0  0
   -0.5120    2.5630   -2.9580 H   0  0  0  0  0  0  0  0  0  0  0  0
   -2.6530    1.4020   -3.4510 H   0  0  0  0  0  0  0  0  0  0  0  0
   -1.6920   -1.6760   -0.7700 H   0  0  0  0  0  0  0  0  0  0  0  0
    0.4740   -0.5920   -0.2080 H   0  0  0  0  0  0  0  0  0  0  0  0
    3.7040    4.1880   -5.1200 H   0  0  0  0  0  0  0  0  0  0  0  0
    5.3500    5.4480   -4.5160 H   0  0  0  0  0  0  0  0  0  0  0  0
    4.8480    7.8380   -4.9430 H   0  0  0  0  0  0  0  0  0  0  0  0
    3.2000    9.9370   -3.3350 H   0  0  0  0  0  0  0  0  0  0  0  0
    2.1470   11.5620   -4.5820 H   0  0  0  0  0  0  0  0  0  0  0  0
    2.5460   11.3890   -7.6660 H   0  0  0  0  0  0  0  0  0  0  0  0
   -1.3670   12.2160   -9.2330 H   0  0  0  0  0  0  0  0  0  0  0  0
   -2.3550   11.7630   -7.0040 H   0  0  0  0  0  0  0  0  0  0  0  0
    1.4090    7.5730   -2.3830 H   0  0  0  0  0  0  0  0  0  0  0  0
    1.9110    5.1820   -1.9560 H   0  0  0  0  0  0  0  0  0  0  0  0
  1 38  1  0  0  0  0
  1 39  1  0  0  0  0
  1  2  1  0  0  0  0
  2  3  1  0  0  0  0
  3  4  2  0  0  0  0
  4 40  1  0  0  0  0
  4  5  1  0  0  0  0
  5  6  1  0  0  0  0
  6  7  2  0  0  0  0
  7 41  1  0  0  0  0
  7  8  1  0  0  0  0
  8 42  1  0  0  0  0
  8  9  2  0  0  0  0
  9 10  1  0  0  0  0
 10 43  1  0  0  0  0
 10 11  2  0  0  0  0
 11  6  1  0  0  0  0
 11 44  1  0  0  0  0
  5 12  2  0  0  0  0
 12 13  1  0  0  0  0
 13 14  1  0  0  0  0
 14 45  1  0  0  0  0
 14 15  2  0  0  0  0
 15 16  1  0  0  0  0
 16 17  2  0  0  0  0
 17 46  1  0  0  0  0
 17 18  1  0  0  0  0
 18 47  1  0  0  0  0
 18 19  2  0  0  0  0
 19 20  1  0  0  0  0
 20 48  1  0  0  0  0
 20 21  1  0  0  0  0
 21 22  2  0  0  0  0
 21 23  1  0  0  0  0
 23 49  1  0  0  0  0
 23 24  1  0  0  0  0
 24 25  2  0  0  0  0
 25 50  1  0  0  0  0
 25 26  1  0  0  0  0
 26 27  2  0  0  0  0
 27 51  1  0  0  0  0
 27 28  1  0  0  0  0
 28 52  1  0  0  0  0
 28 29  2  0  0  0  0
 29 24  1  0  0  0  0
 29 30  1  0  0  0  0
 26 31  1  0  0  0  0
 31 32  1  0  0  0  0
 31 33  1  0  0  0  0
 31 34  1  0  0  0  0
 19 35  1  0  0  0  0
 35 53  1  0  0  0  0
 35 36  2  0  0  0  0
 36 16  1  0  0  0  0
 36 54  1  0  0  0  0
 15 37  1  0  0  0  0
 37  2  2  0  0  0  0
 37 12  1  0  0  0  0
M  END
>  <LOGBIO>
5.3000

>  <PRED_LOGBIO>
5.2300

>  <XV_RES>
-0.5210

>  <WHL_TMPL>
1

>  <ANCH>
6-7;54-23

$$$$
ROW36
  -MTS-   01071500273D 0   0.00000     0.00000     0

 63 67  0  0  0  0  0  0  0  0999 V2000
    0.0060    6.5630    8.3650 C   0  0  0  0  0  0  0  0  0  0  0  0
   -1.0460    6.2710    7.3810 N   0  0  0  0  0  0  0  0  0  0  0  0
   -1.2430    7.4410    6.5130 C   0  0  0  0  0  0  0  0  0  0  0  0
   -0.6610    5.1600    6.5950 C   0  0  0  0  0  0  0  0  0  0  0  0
   -1.6360    4.3080    6.0630 C   0  0  0  0  0  0  0  0  0  0  0  0
   -1.2560    3.2080    5.2850 C   0  0  0  0  0  0  0  0  0  0  0  0
    0.1000    2.9600    5.0390 C   0  0  0  0  0  0  0  0  0  0  0  0
    1.0750    3.8120    5.5700 C   0  0  0  0  0  0  0  0  0  0  0  0
    2.4310    3.5640    5.3240 C   0  0  0  0  0  0  0  0  0  0  0  0
    3.4060    4.4160    5.8560 C   0  0  0  0  0  0  0  0  0  0  0  0
    3.0250    5.5160    6.6340 C   0  0  0  0  0  0  0  0  0  0  0  0
    1.6700    5.7640    6.8800 C   0  0  0  0  0  0  0  0  0  0  0  0
    0.6940    4.9120    6.3480 C   0  0  0  0  0  0  0  0  0  0  0  0
    2.9310    2.1190    4.3010 S   0  0  0  0  0  0  0  0  0  0  0  0
    1.9690    1.0710    4.4540 O   0  0  0  0  0  0  0  0  0  0  0  0
    4.2140    1.6540    4.7290 O   0  0  0  0  0  0  0  0  0  0  0  0
    3.0130    2.5950    2.6190 N   0  0  0  0  0  0  0  0  0  0  0  0
    2.7020    3.9780    2.2310 C   0  0  0  0  0  0  0  0  0  0  0  0
    2.3400    4.7870    3.4750 C   0  0  0  0  0  0  0  0  0  0  0  0
    2.0290    6.1700    3.0870 N   0  0  0  0  0  0  0  0  0  0  0  0
    3.3800    1.6480    1.6330 C   0  0  0  0  0  0  0  0  0  0  0  0
    4.7230    1.4740    1.2810 C   0  0  0  0  0  0  0  0  0  0  0  0
    5.0730    0.5790    0.3470 N   0  0  0  0  0  0  0  0  0  0  0  0
    4.1620   -0.1780   -0.2800 C   0  0  0  0  0  0  0  0  0  0  0  0
    2.8020   -0.0540    0.0260 C   0  0  0  0  0  0  0  0  0  0  0  0
    2.4030    0.8730    0.9970 C   0  0  0  0  0  0  0  0  0  0  0  0
    1.7980   -0.8910   -0.6680 C   0  0  0  0  0  0  0  0  0  0  0  0
    0.4780   -0.9320   -0.2030 C   0  0  0  0  0  0  0  0  0  0  0  0
   -0.4710   -1.7240   -0.8610 C   0  0  0  0  0  0  0  0  0  0  0  0
   -0.1000   -2.4750   -1.9830 C   0  0  0  0  0  0  0  0  0  0  0  0
   -1.0290   -3.2750   -2.6590 C   0  0  0  0  0  0  0  0  0  0  0  0
   -0.6610   -3.9890   -3.7310 N   0  0  0  0  0  0  0  0  0  0  0  0
    0.5930   -3.9730   -4.2030 C   0  0  0  0  0  0  0  0  0  0  0  0
    1.5680   -3.1930   -3.5710 C   0  0  0  0  0  0  0  0  0  0  0  0
    1.2200   -2.4340   -2.4470 C   0  0  0  0  0  0  0  0  0  0  0  0
    2.1690   -1.6420   -1.7900 C   0  0  0  0  0  0  0  0  0  0  0  0
    0.9350    6.7900    7.8460 H   0  0  0  0  0  0  0  0  0  0  0  0
   -0.2890    7.4180    8.9700 H   0  0  0  0  0  0  0  0  0  0  0  0
    0.1520    5.6970    9.0080 H   0  0  0  0  0  0  0  0  0  0  0  0
   -0.3140    7.6680    5.9940 H   0  0  0  0  0  0  0  0  0  0  0  0
   -1.5390    8.2960    7.1180 H   0  0  0  0  0  0  0  0  0  0  0  0
   -2.0220    7.2250    5.7850 H   0  0  0  0  0  0  0  0  0  0  0  0
   -2.6820    4.4990    6.2530 H   0  0  0  0  0  0  0  0  0  0  0  0
   -2.0080    2.5500    4.8740 H   0  0  0  0  0  0  0  0  0  0  0  0
    0.3930    2.1110    4.4380 H   0  0  0  0  0  0  0  0  0  0  0  0
    4.4520    4.2250    5.6660 H   0  0  0  0  0  0  0  0  0  0  0  0
    3.7780    6.1740    7.0440 H   0  0  0  0  0  0  0  0  0  0  0  0
    1.3760    6.6120    7.4800 H   0  0  0  0  0  0  0  0  0  0  0  0
    3.5700    4.4230    1.7490 H   0  0  0  0  0  0  0  0  0  0  0  0
    1.8620    3.9800    1.5400 H   0  0  0  0  0  0  0  0  0  0  0  0
    1.4720    4.3420    3.9580 H   0  0  0  0  0  0  0  0  0  0  0  0
    3.1800    4.7850    4.1670 H   0  0  0  0  0  0  0  0  0  0  0  0
    1.2490    6.1720    2.4450 H   0  0  0  0  0  0  0  0  0  0  0  0
    1.7890    6.7050    3.9090 H   0  0  0  0  0  0  0  0  0  0  0  0
    5.4850    2.0670    1.7660 H   0  0  0  0  0  0  0  0  0  0  0  0
    4.4810   -0.8900   -1.0270 H   0  0  0  0  0  0  0  0  0  0  0  0
    1.3590    0.9870    1.2500 H   0  0  0  0  0  0  0  0  0  0  0  0
    0.1920   -0.3530    0.6620 H   0  0  0  0  0  0  0  0  0  0  0  0
   -1.4900   -1.7550   -0.5020 H   0  0  0  0  0  0  0  0  0  0  0  0
   -2.0510   -3.3170   -2.3130 H   0  0  0  0  0  0  0  0  0  0  0  0
    0.8510   -4.5630   -5.0710 H   0  0  0  0  0  0  0  0  0  0  0  0
    2.5810   -3.1770   -3.9470 H   0  0  0  0  0  0  0  0  0  0  0  0
    3.1870   -1.6100   -2.1480 H   0  0  0  0  0  0  0  0  0  0  0  0
  1 37  1  0  0  0  0
  1 38  1  0  0  0  0
  1 39  1  0  0  0  0
  1  2  1  0  0  0  0
  2  3  1  0  0  0  0
  3 40  1  0  0  0  0
  3 41  1  0  0  0  0
  3 42  1  0  0  0  0
  2  4  1  0  0  0  0
  4  5  2  0  0  0  0
  5 43  1  0  0  0  0
  5  6  1  0  0  0  0
  6 44  1  0  0  0  0
  6  7  2  0  0  0  0
  7 45  1  0  0  0  0
  7  8  1  0  0  0  0
  8  9  1  0  0  0  0
  9 10  2  0  0  0  0
 10 46  1  0  0  0  0
 10 11  1  0  0  0  0
 11 47  1  0  0  0  0
 11 12  2  0  0  0  0
 12 48  1  0  0  0  0
 12 13  1  0  0  0  0
 13  4  1  0  0  0  0
 13  8  2  0  0  0  0
  9 14  1  0  0  0  0
 14 15  2  0  0  0  0
 14 16  2  0  0  0  0
 14 17  1  0  0  0  0
 17 18  1  0  0  0  0
 18 49  1  0  0  0  0
 18 50  1  0  0  0  0
 18 19  1  0  0  0  0
 19 51  1  0  0  0  0
 19 52  1  0  0  0  0
 19 20  1  0  0  0  0
 20 53  1  0  0  0  0
 20 54  1  0  0  0  0
 17 21  1  0  0  0  0
 21 22  2  0  0  0  0
 22 55  1  0  0  0  0
 22 23  1  0  0  0  0
 23 24  2  0  0  0  0
 24 56  1  0  0  0  0
 24 25  1  0  0  0  0
 25 26  2  0  0  0  0
 26 21  1  0  0  0  0
 26 57  1  0  0  0  0
 25 27  1  0  0  0  0
 27 28  2  0  0  0  0
 28 58  1  0  0  0  0
 28 29  1  0  0  0  0
 29 59  1  0  0  0  0
 29 30  2  0  0  0  0
 30 31  1  0  0  0  0
 31 60  1  0  0  0  0
 31 32  2  0  0  0  0
 32 33  1  0  0  0  0
 33 61  1  0  0  0  0
 33 34  2  0  0  0  0
 34 62  1  0  0  0  0
 34 35  1  0  0  0  0
 35 30  1  0  0  0  0
 35 36  2  0  0  0  0
 36 27  1  0  0  0  0
 36 63  1  0  0  0  0
M  END
>  <LOGBIO>
6.3000

>  <PRED_LOGBIO>
6.4700

>  <XV_RES>
-0.3600

>  <WHL_TMPL>
1

>  <ANCH>
21-29;48-62

$$$$
ROW37
  -MTS-   01071500273D 0   0.00000     0.00000     0

 46 49  0  0  0  0  0  0  0  0999 V2000
   -7.7340   -5.5440    4.9730 C   0  0  0  0  0  0  0  0  0  0  0  0
   -8.0080   -4.1620    4.7280 O   0  0  0  0  0  0  0  0  0  0  0  0
   -7.0420   -3.4150    4.1080 C   0  0  0  0  0  0  0  0  0  0  0  0
   -6.0750   -2.7490    4.8700 C   0  0  0  0  0  0  0  0  0  0  0  0
   -5.0880   -1.9850    4.2360 C   0  0  0  0  0  0  0  0  0  0  0  0
   -5.0680   -1.8870    2.8390 C   0  0  0  0  0  0  0  0  0  0  0  0
   -4.0240   -1.0800    2.1690 C   0  0  0  0  0  0  0  0  0  0  0  0
   -3.0670   -1.7050    1.3610 C   0  0  0  0  0  0  0  0  0  0  0  0
   -2.0780   -0.9420    0.7280 C   0  0  0  0  0  0  0  0  0  0  0  0
   -2.0480    0.4470    0.9020 C   0  0  0  0  0  0  0  0  0  0  0  0
   -1.0490    1.2180    0.2630 N   0  0  0  0  0  0  0  0  0  0  0  0
    0.0030    1.6490    0.9530 C   0  0  0  0  0  0  0  0  0  0  0  0
    0.0750    1.4340    2.1620 O   0  0  0  0  0  0  0  0  0  0  0  0
    0.9770    2.3120    0.3360 N   0  0  0  0  0  0  0  0  0  0  0  0
    2.1520    1.6330   -0.0640 C   0  0  0  0  0  0  0  0  0  0  0  0
    2.2240    1.0480   -1.3340 C   0  0  0  0  0  0  0  0  0  0  0  0
    3.3870    0.3760   -1.7300 C   0  0  0  0  0  0  0  0  0  0  0  0
    3.4560   -0.1880   -2.9540 F   0  0  0  0  0  0  0  0  0  0  0  0
    4.4770    0.2900   -0.8560 C   0  0  0  0  0  0  0  0  0  0  0  0
    4.4050    0.8750    0.4140 C   0  0  0  0  0  0  0  0  0  0  0  0
    5.4570    0.7910    1.2560 F   0  0  0  0  0  0  0  0  0  0  0  0
    3.2420    1.5470    0.8100 C   0  0  0  0  0  0  0  0  0  0  0  0
   -3.0050    1.0720    1.7100 C   0  0  0  0  0  0  0  0  0  0  0  0
   -3.9940    0.3090    2.3430 C   0  0  0  0  0  0  0  0  0  0  0  0
   -6.0340   -2.5540    2.0770 C   0  0  0  0  0  0  0  0  0  0  0  0
   -6.3070   -2.6690    0.6270 C   0  0  0  0  0  0  0  0  0  0  0  0
   -5.5860   -2.0790   -0.3780 N   0  0  0  0  0  0  0  0  0  0  0  0
   -7.3670   -3.4390    0.4730 N   0  0  0  0  0  0  0  0  0  0  0  0
   -7.8390   -3.8600    1.7220 O   0  0  0  0  0  0  0  0  0  0  0  0
   -7.0220   -3.3170    2.7110 C   0  0  0  0  0  0  0  0  0  0  0  0
   -6.8560   -5.6330    5.6090 H   0  0  0  0  0  0  0  0  0  0  0  0
   -8.5880   -6.0010    5.4680 H   0  0  0  0  0  0  0  0  0  0  0  0
   -7.5500   -6.0500    4.0270 H   0  0  0  0  0  0  0  0  0  0  0  0
   -6.0910   -2.8240    5.9470 H   0  0  0  0  0  0  0  0  0  0  0  0
   -4.3420   -1.4710    4.8240 H   0  0  0  0  0  0  0  0  0  0  0  0
   -3.0910   -2.7760    1.2260 H   0  0  0  0  0  0  0  0  0  0  0  0
   -1.3390   -1.4250    0.1060 H   0  0  0  0  0  0  0  0  0  0  0  0
   -1.1350    1.4410   -0.7180 H   0  0  0  0  0  0  0  0  0  0  0  0
    0.8780    3.3010    0.1530 H   0  0  0  0  0  0  0  0  0  0  0  0
    1.3830    1.1150   -2.0080 H   0  0  0  0  0  0  0  0  0  0  0  0
    5.3740   -0.2290   -1.1620 H   0  0  0  0  0  0  0  0  0  0  0  0
    3.1870    1.9980    1.7890 H   0  0  0  0  0  0  0  0  0  0  0  0
   -2.9810    2.1430    1.8450 H   0  0  0  0  0  0  0  0  0  0  0  0
   -4.7330    0.7920    2.9650 H   0  0  0  0  0  0  0  0  0  0  0  0
   -5.8380   -1.1580   -0.7060 H   0  0  0  0  0  0  0  0  0  0  0  0
   -4.8030   -2.5650   -0.7900 H   0  0  0  0  0  0  0  0  0  0  0  0
  1 31  1  0  0  0  0
  1 32  1  0  0  0  0
  1 33  1  0  0  0  0
  1  2  1  0  0  0  0
  2  3  1  0  0  0  0
  3  4  2  0  0  0  0
  4 34  1  0  0  0  0
  4  5  1  0  0  0  0
  5 35  1  0  0  0  0
  5  6  2  0  0  0  0
  6  7  1  0  0  0  0
  7  8  2  0  0  0  0
  8 36  1  0  0  0  0
  8  9  1  0  0  0  0
  9 37  1  0  0  0  0
  9 10  2  0  0  0  0
 10 11  1  0  0  0  0
 11 38  1  0  0  0  0
 11 12  1  0  0  0  0
 12 13  2  0  0  0  0
 12 14  1  0  0  0  0
 14 39  1  0  0  0  0
 14 15  1  0  0  0  0
 15 16  2  0  0  0  0
 16 40  1  0  0  0  0
 16 17  1  0  0  0  0
 17 18  1  0  0  0  0
 17 19  2  0  0  0  0
 19 41  1  0  0  0  0
 19 20  1  0  0  0  0
 20 21  1  0  0  0  0
 20 22  2  0  0  0  0
 22 15  1  0  0  0  0
 22 42  1  0  0  0  0
 10 23  1  0  0  0  0
 23 43  1  0  0  0  0
 23 24  2  0  0  0  0
 24  7  1  0  0  0  0
 24 44  1  0  0  0  0
  6 25  1  0  0  0  0
 25 26  1  0  0  0  0
 26 27  1  0  0  0  0
 27 45  1  0  0  0  0
 27 46  1  0  0  0  0
 26 28  2  0  0  0  0
 28 29  1  0  0  0  0
 29 30  1  0  0  0  0
 30  3  1  0  0  0  0
 30 25  2  0  0  0  0
M  END
>  <LOGBIO>
6.5000

>  <PRED_LOGBIO>
6.3900

>  <XV_RES>
0.4440

>  <WHL_TMPL>
2

>  <ANCH>
16-29;17-18

$$$$
ROW38
  -MTS-   01071500273D 0   0.00000     0.00000     0

 42 45  0  0  0  0  0  0  0  0999 V2000
    2.6380    2.6420    4.3270 O   0  0  0  0  0  0  0  0  0  0  0  0
    1.4890    2.1680    3.6200 C   0  0  0  0  0  0  0  0  0  0  0  0
    0.8740    3.3310    2.8200 C   0  0  0  0  0  0  0  0  0  0  0  0
   -0.3030    2.8550    1.9490 C   0  0  0  0  0  0  0  0  0  0  0  0
    0.1140    1.6940    1.0260 C   0  0  0  0  0  0  0  0  0  0  0  0
    0.7300    0.5320    1.8260 C   0  0  0  0  0  0  0  0  0  0  0  0
    1.9060    1.0080    2.6970 C   0  0  0  0  0  0  0  0  0  0  0  0
   -1.0490    1.2180    0.2630 N   0  0  0  0  0  0  0  0  0  0  0  0
   -2.0480    0.4470    0.9020 C   0  0  0  0  0  0  0  0  0  0  0  0
   -2.8310    1.0100    1.9170 C   0  0  0  0  0  0  0  0  0  0  0  0
   -3.8060    0.2050    2.5170 C   0  0  0  0  0  0  0  0  0  0  0  0
   -4.8120    0.8450    3.7850 Cl  0  0  0  0  0  0  0  0  0  0  0  0
   -3.9600   -1.0620    2.1100 N   0  0  0  0  0  0  0  0  0  0  0  0
   -3.1940   -1.5700    1.1360 C   0  0  0  0  0  0  0  0  0  0  0  0
   -2.2510   -0.8270    0.5400 N   0  0  0  0  0  0  0  0  0  0  0  0
   -3.3910   -2.9740    0.7110 C   0  0  0  0  0  0  0  0  0  0  0  0
   -3.8010   -3.3850   -0.4970 C   0  0  0  0  0  0  0  0  0  0  0  0
   -3.8720   -4.7520   -0.5370 N   0  0  0  0  0  0  0  0  0  0  0  0
   -3.4840   -5.2680    0.7220 C   0  0  0  0  0  0  0  0  0  0  0  0
   -3.3860   -6.5210    1.1870 N   0  0  0  0  0  0  0  0  0  0  0  0
   -2.9890   -6.7790    2.4410 C   0  0  0  0  0  0  0  0  0  0  0  0
   -2.6610   -5.7350    3.3140 C   0  0  0  0  0  0  0  0  0  0  0  0
   -2.7540   -4.4150    2.8580 C   0  0  0  0  0  0  0  0  0  0  0  0
   -3.1710   -4.1780    1.5430 C   0  0  0  0  0  0  0  0  0  0  0  0
    2.3950    2.9680    5.2080 H   0  0  0  0  0  0  0  0  0  0  0  0
    0.7610    1.8060    4.3420 H   0  0  0  0  0  0  0  0  0  0  0  0
    1.6360    3.7780    2.1850 H   0  0  0  0  0  0  0  0  0  0  0  0
    0.5260    4.1000    3.5070 H   0  0  0  0  0  0  0  0  0  0  0  0
   -1.1210    2.5310    2.5890 H   0  0  0  0  0  0  0  0  0  0  0  0
   -0.6670    3.6840    1.3450 H   0  0  0  0  0  0  0  0  0  0  0  0
    0.8230    2.0490    0.2810 H   0  0  0  0  0  0  0  0  0  0  0  0
   -0.0330    0.0850    2.4610 H   0  0  0  0  0  0  0  0  0  0  0  0
    1.0770   -0.2370    1.1390 H   0  0  0  0  0  0  0  0  0  0  0  0
    2.7240    1.3320    2.0570 H   0  0  0  0  0  0  0  0  0  0  0  0
    2.2700    0.1790    3.3010 H   0  0  0  0  0  0  0  0  0  0  0  0
   -1.1350    1.4410   -0.7180 H   0  0  0  0  0  0  0  0  0  0  0  0
   -2.6870    2.0350    2.2270 H   0  0  0  0  0  0  0  0  0  0  0  0
   -4.0420   -2.7300   -1.3220 H   0  0  0  0  0  0  0  0  0  0  0  0
   -4.1540   -5.3030   -1.3350 H   0  0  0  0  0  0  0  0  0  0  0  0
   -2.9220   -7.8010    2.7810 H   0  0  0  0  0  0  0  0  0  0  0  0
   -2.3420   -5.9450    4.3250 H   0  0  0  0  0  0  0  0  0  0  0  0
   -2.5070   -3.5910    3.5110 H   0  0  0  0  0  0  0  0  0  0  0  0
  1 25  1  0  0  0  0
  1  2  1  0  0  0  0
  2 26  1  0  0  0  0
  2  3  1  0  0  0  0
  3 27  1  0  0  0  0
  3 28  1  0  0  0  0
  3  4  1  0  0  0  0
  4 29  1  0  0  0  0
  4 30  1  0  0  0  0
  4  5  1  0  0  0  0
  5 31  1  0  0  0  0
  5  6  1  0  0  0  0
  6 32  1  0  0  0  0
  6 33  1  0  0  0  0
  6  7  1  0  0  0  0
  7  2  1  0  0  0  0
  7 34  1  0  0  0  0
  7 35  1  0  0  0  0
  5  8  1  0  0  0  0
  8 36  1  0  0  0  0
  8  9  1  0  0  0  0
  9 10  2  0  0  0  0
 10 37  1  0  0  0  0
 10 11  1  0  0  0  0
 11 12  1  0  0  0  0
 11 13  2  0  0  0  0
 13 14  1  0  0  0  0
 14 15  2  0  0  0  0
 15  9  1  0  0  0  0
 14 16  1  0  0  0  0
 16 17  2  0  0  0  0
 17 38  1  0  0  0  0
 17 18  1  0  0  0  0
 18 39  1  0  0  0  0
 18 19  1  0  0  0  0
 19 20  1  0  0  0  0
 20 21  2  0  0  0  0
 21 40  1  0  0  0  0
 21 22  1  0  0  0  0
 22 41  1  0  0  0  0
 22 23  2  0  0  0  0
 23 42  1  0  0  0  0
 23 24  1  0  0  0  0
 24 16  1  0  0  0  0
 24 19  2  0  0  0  0
M  END
>  <LOGBIO>
6.4000

>  <PRED_LOGBIO>
6.1500

>  <XV_RES>
0.4610

>  <WHL_TMPL>
2

>  <ANCH>
16-29;21-19

$$$$
ROW39
  -MTS-   01071500273D 0   0.00000     0.00000     0

 47 50  0  0  0  0  0  0  0  0999 V2000
    2.1200    8.6750   -5.4460 C   0  0  0  0  0  0  0  0  0  0  0  0
    2.7790    7.4140   -4.8930 C   0  0  0  0  0  0  0  0  0  0  0  0
    1.7010    6.4560   -4.3900 C   0  0  0  0  0  0  0  0  0  0  0  0
    2.3520    5.2080   -3.8420 C   0  0  0  0  0  0  0  0  0  0  0  0
    3.5770    5.0970   -3.8550 O   0  0  0  0  0  0  0  0  0  0  0  0
    1.6010    4.2290   -3.3470 N   0  0  0  0  0  0  0  0  0  0  0  0
    2.1920    3.0970   -2.8500 C   0  0  0  0  0  0  0  0  0  0  0  0
    1.8420    1.8570   -3.1380 N   0  0  0  0  0  0  0  0  0  0  0  0
    2.7020    0.9380   -2.4180 N   0  0  0  0  0  0  0  0  0  0  0  0
    3.6120    1.7130   -1.6610 C   0  0  0  0  0  0  0  0  0  0  0  0
    4.6520    1.3610   -0.7920 C   0  0  0  0  0  0  0  0  0  0  0  0
    5.4080    2.3580   -0.1640 C   0  0  0  0  0  0  0  0  0  0  0  0
    5.1240    3.7080   -0.4060 C   0  0  0  0  0  0  0  0  0  0  0  0
    4.0840    4.0600   -1.2740 C   0  0  0  0  0  0  0  0  0  0  0  0
    3.3280    3.0620   -1.9020 C   0  0  0  0  0  0  0  0  0  0  0  0
    5.9220    4.7620    0.2580 C   0  0  0  0  0  0  0  0  0  0  0  0
    5.8170    5.1400    1.5390 C   0  0  0  0  0  0  0  0  0  0  0  0
    6.7290    6.1390    1.7560 N   0  0  0  0  0  0  0  0  0  0  0  0
    6.9740    6.8600    3.0130 C   0  0  0  0  0  0  0  0  0  0  0  0
    8.0330    6.1370    3.8100 C   0  0  0  0  0  0  0  0  0  0  0  0
    7.6650    5.1430    4.7250 C   0  0  0  0  0  0  0  0  0  0  0  0
    8.6470    4.4730    5.4630 C   0  0  0  0  0  0  0  0  0  0  0  0
    9.9980    4.7970    5.2880 C   0  0  0  0  0  0  0  0  0  0  0  0
   10.3660    5.7910    4.3730 C   0  0  0  0  0  0  0  0  0  0  0  0
    9.3840    6.4610    3.6350 C   0  0  0  0  0  0  0  0  0  0  0  0
    7.4030    6.3380    0.4870 N   0  0  0  0  0  0  0  0  0  0  0  0
    6.9200    5.5390   -0.3430 N   0  0  0  0  0  0  0  0  0  0  0  0
    1.5440    9.1580   -4.6600 H   0  0  0  0  0  0  0  0  0  0  0  0
    2.8880    9.3570   -5.8050 H   0  0  0  0  0  0  0  0  0  0  0  0
    1.4600    8.4080   -6.2680 H   0  0  0  0  0  0  0  0  0  0  0  0
    3.4390    7.6810   -4.0710 H   0  0  0  0  0  0  0  0  0  0  0  0
    3.3550    6.9310   -5.6800 H   0  0  0  0  0  0  0  0  0  0  0  0
    1.0400    6.1890   -5.2120 H   0  0  0  0  0  0  0  0  0  0  0  0
    1.1240    6.9390   -3.6030 H   0  0  0  0  0  0  0  0  0  0  0  0
    0.5950    4.3190   -3.3360 H   0  0  0  0  0  0  0  0  0  0  0  0
    2.6590   -0.0710   -2.4510 H   0  0  0  0  0  0  0  0  0  0  0  0
    4.8710    0.3200   -0.6060 H   0  0  0  0  0  0  0  0  0  0  0  0
    6.2100    2.0860    0.5060 H   0  0  0  0  0  0  0  0  0  0  0  0
    3.8650    5.1010   -1.4600 H   0  0  0  0  0  0  0  0  0  0  0  0
    5.1360    4.7310    2.2700 H   0  0  0  0  0  0  0  0  0  0  0  0
    6.0530    6.9050    3.5910 H   0  0  0  0  0  0  0  0  0  0  0  0
    7.3130    7.8700    2.7920 H   0  0  0  0  0  0  0  0  0  0  0  0
    6.6230    4.8930    4.8600 H   0  0  0  0  0  0  0  0  0  0  0  0
    8.3630    3.7060    6.1690 H   0  0  0  0  0  0  0  0  0  0  0  0
   10.7560    4.2800    5.8580 H   0  0  0  0  0  0  0  0  0  0  0  0
   11.4080    6.0410    4.2380 H   0  0  0  0  0  0  0  0  0  0  0  0
    9.6680    7.2280    2.9290 H   0  0  0  0  0  0  0  0  0  0  0  0
  1 28  1  0  0  0  0
  1 29  1  0  0  0  0
  1 30  1  0  0  0  0
  1  2  1  0  0  0  0
  2 31  1  0  0  0  0
  2 32  1  0  0  0  0
  2  3  1  0  0  0  0
  3 33  1  0  0  0  0
  3 34  1  0  0  0  0
  3  4  1  0  0  0  0
  4  5  2  0  0  0  0
  4  6  1  0  0  0  0
  6 35  1  0  0  0  0
  6  7  1  0  0  0  0
  7  8  2  0  0  0  0
  8  9  1  0  0  0  0
  9 36  1  0  0  0  0
  9 10  1  0  0  0  0
 10 11  2  0  0  0  0
 11 37  1  0  0  0  0
 11 12  1  0  0  0  0
 12 38  1  0  0  0  0
 12 13  2  0  0  0  0
 13 14  1  0  0  0  0
 14 39  1  0  0  0  0
 14 15  2  0  0  0  0
 15  7  1  0  0  0  0
 15 10  1  0  0  0  0
 13 16  1  0  0  0  0
 16 17  2  0  0  0  0
 17 40  1  0  0  0  0
 17 18  1  0  0  0  0
 18 19  1  0  0  0  0
 19 41  1  0  0  0  0
 19 42  1  0  0  0  0
 19 20  1  0  0  0  0
 20 21  2  0  0  0  0
 21 43  1  0  0  0  0
 21 22  1  0  0  0  0
 22 44  1  0  0  0  0
 22 23  2  0  0  0  0
 23 45  1  0  0  0  0
 23 24  1  0  0  0  0
 24 46  1  0  0  0  0
 24 25  2  0  0  0  0
 25 20  1  0  0  0  0
 25 47  1  0  0  0  0
 18 26  1  0  0  0  0
 26 27  2  0  0  0  0
 27 16  1  0  0  0  0
M  END
>  <LOGBIO>
5.8000

>  <PRED_LOGBIO>
6.0500

>  <XV_RES>
-0.8130

>  <WHL_TMPL>
1

>  <ANCH>
5-6;19-27

$$$$
ROW40
  -MTS-   01071500273D 0   0.00000     0.00000     0

 65 68  0  0  0  0  0  0  0  0999 V2000
    2.3900    3.5190    2.7070 C   0  0  0  0  0  0  0  0  0  0  0  0
    2.3520    2.0500    2.6910 N   0  0  0  0  0  0  0  0  0  0  0  0
    1.9180    1.1700    4.1400 S   0  0  0  0  0  0  0  0  0  0  0  0
    2.8470    1.4790    5.1820 O   0  0  0  0  0  0  0  0  0  0  0  0
    0.6000    1.5450    4.5490 O   0  0  0  0  0  0  0  0  0  0  0  0
    1.9620   -0.6370    3.7970 C   0  0  0  0  0  0  0  0  0  0  0  0
    0.8120   -1.2910    3.3380 C   0  0  0  0  0  0  0  0  0  0  0  0
    0.8460   -2.6660    3.0760 C   0  0  0  0  0  0  0  0  0  0  0  0
    2.0300   -3.3870    3.2740 C   0  0  0  0  0  0  0  0  0  0  0  0
    3.1790   -2.7340    3.7330 C   0  0  0  0  0  0  0  0  0  0  0  0
    3.1460   -1.3590    3.9940 C   0  0  0  0  0  0  0  0  0  0  0  0
    4.3080   -0.6980    4.4580 N   0  0  0  0  0  0  0  0  0  0  0  0
    5.2210   -0.1400    3.5330 C   0  0  0  0  0  0  0  0  0  0  0  0
    5.0760    1.1270    3.1220 N   0  0  0  0  0  0  0  0  0  0  0  0
    5.9320    1.6730    2.2460 C   0  0  0  0  0  0  0  0  0  0  0  0
    5.7460    3.0140    1.8350 N   0  0  0  0  0  0  0  0  0  0  0  0
    4.9480    3.3030    0.7030 C   0  0  0  0  0  0  0  0  0  0  0  0
    3.5750    3.5290    0.8540 C   0  0  0  0  0  0  0  0  0  0  0  0
    2.7850    3.8160   -0.2660 C   0  0  0  0  0  0  0  0  0  0  0  0
    3.3690    3.8760   -1.5370 C   0  0  0  0  0  0  0  0  0  0  0  0
    4.7420    3.6500   -1.6880 C   0  0  0  0  0  0  0  0  0  0  0  0
    5.5320    3.3640   -0.5680 C   0  0  0  0  0  0  0  0  0  0  0  0
    6.8760    3.1430   -0.7160 O   0  0  0  0  0  0  0  0  0  0  0  0
    7.7550    4.2680   -0.6280 C   0  0  0  0  0  0  0  0  0  0  0  0
    1.3970    4.0440   -0.1130 N   0  0  0  0  0  0  0  0  0  0  0  0
    0.7380    3.9920    1.2000 C   0  0  0  0  0  0  0  0  0  0  0  0
   -0.5110    3.0920    1.1650 C   0  0  0  0  0  0  0  0  0  0  0  0
   -1.3950    3.3900    0.0290 N   0  0  0  0  0  0  0  0  0  0  0  0
   -0.7200    3.4430   -1.2760 C   0  0  0  0  0  0  0  0  0  0  0  0
    0.5260    4.3470   -1.2580 C   0  0  0  0  0  0  0  0  0  0  0  0
   -2.7010    3.5950    0.1700 C   0  0  0  0  0  0  0  0  0  0  0  0
   -3.1670    4.7230    0.0150 O   0  0  0  0  0  0  0  0  0  0  0  0
   -3.6130    2.4440    0.5220 C   0  0  0  0  0  0  0  0  0  0  0  0
    6.9590    0.9680    1.7540 N   0  0  0  0  0  0  0  0  0  0  0  0
    7.1570   -0.3040    2.1270 C   0  0  0  0  0  0  0  0  0  0  0  0
    6.2840   -0.9060    3.0400 C   0  0  0  0  0  0  0  0  0  0  0  0
    6.5320   -2.7070    3.5920 Br  0  0  0  0  0  0  0  0  0  0  0  0
    3.1150    3.8550    3.4460 H   0  0  0  0  0  0  0  0  0  0  0  0
    2.6770    3.8850    1.7240 H   0  0  0  0  0  0  0  0  0  0  0  0
    1.4050    3.9050    2.9650 H   0  0  0  0  0  0  0  0  0  0  0  0
    2.5760    1.5480    1.8440 H   0  0  0  0  0  0  0  0  0  0  0  0
   -0.1000   -0.7350    3.1850 H   0  0  0  0  0  0  0  0  0  0  0  0
   -0.0410   -3.1700    2.7220 H   0  0  0  0  0  0  0  0  0  0  0  0
    2.0550   -4.4480    3.0720 H   0  0  0  0  0  0  0  0  0  0  0  0
    4.0920   -3.2900    3.8850 H   0  0  0  0  0  0  0  0  0  0  0  0
    4.4850   -0.6250    5.4500 H   0  0  0  0  0  0  0  0  0  0  0  0
    6.1840    3.7650    2.3500 H   0  0  0  0  0  0  0  0  0  0  0  0
    3.1250    3.4830    1.8350 H   0  0  0  0  0  0  0  0  0  0  0  0
    2.7600    4.0970   -2.4010 H   0  0  0  0  0  0  0  0  0  0  0  0
    5.1930    3.6970   -2.6690 H   0  0  0  0  0  0  0  0  0  0  0  0
    7.6510    4.7340    0.3490 H   0  0  0  0  0  0  0  0  0  0  0  0
    8.7820    3.9360   -0.7650 H   0  0  0  0  0  0  0  0  0  0  0  0
    7.5000    4.9880   -1.4030 H   0  0  0  0  0  0  0  0  0  0  0  0
    0.3840    5.0000    1.4050 H   0  0  0  0  0  0  0  0  0  0  0  0
    1.4330    3.5740    1.9260 H   0  0  0  0  0  0  0  0  0  0  0  0
   -1.0800    3.3320    2.0610 H   0  0  0  0  0  0  0  0  0  0  0  0
   -0.1750    2.0600    1.0830 H   0  0  0  0  0  0  0  0  0  0  0  0
   -1.4240    3.9110   -1.9610 H   0  0  0  0  0  0  0  0  0  0  0  0
   -0.3990    2.4390   -1.5430 H   0  0  0  0  0  0  0  0  0  0  0  0
    1.0970    4.0990   -2.1510 H   0  0  0  0  0  0  0  0  0  0  0  0
    0.1910    5.3790   -1.1810 H   0  0  0  0  0  0  0  0  0  0  0  0
   -3.3090    2.0190    1.4760 H   0  0  0  0  0  0  0  0  0  0  0  0
   -4.6380    2.8020    0.5940 H   0  0  0  0  0  0  0  0  0  0  0  0
   -3.5490    1.6820   -0.2520 H   0  0  0  0  0  0  0  0  0  0  0  0
    7.9890   -0.8620    1.7240 H   0  0  0  0  0  0  0  0  0  0  0  0
  1 38  1  0  0  0  0
  1 39  1  0  0  0  0
  1 40  1  0  0  0  0
  1  2  1  0  0  0  0
  2 41  1  0  0  0  0
  2  3  1  0  0  0  0
  3  4  2  0  0  0  0
  3  5  2  0  0  0  0
  3  6  1  0  0  0  0
  6  7  2  0  0  0  0
  7 42  1  0  0  0  0
  7  8  1  0  0  0  0
  8 43  1  0  0  0  0
  8  9  2  0  0  0  0
  9 44  1  0  0  0  0
  9 10  1  0  0  0  0
 10 45  1  0  0  0  0
 10 11  2  0  0  0  0
 11  6  1  0  0  0  0
 11 12  1  0  0  0  0
 12 46  1  0  0  0  0
 12 13  1  0  0  0  0
 13 14  1  0  0  0  0
 14 15  2  0  0  0  0
 15 16  1  0  0  0  0
 16 47  1  0  0  0  0
 16 17  1  0  0  0  0
 17 18  2  0  0  0  0
 18 48  1  0  0  0  0
 18 19  1  0  0  0  0
 19 20  2  0  0  0  0
 20 49  1  0  0  0  0
 20 21  1  0  0  0  0
 21 50  1  0  0  0  0
 21 22  2  0  0  0  0
 22 17  1  0  0  0  0
 22 23  1  0  0  0  0
 23 24  1  0  0  0  0
 24 51  1  0  0  0  0
 24 52  1  0  0  0  0
 24 53  1  0  0  0  0
 19 25  1  0  0  0  0
 25 26  1  0  0  0  0
 26 54  1  0  0  0  0
 26 55  1  0  0  0  0
 26 27  1  0  0  0  0
 27 56  1  0  0  0  0
 27 57  1  0  0  0  0
 27 28  1  0  0  0  0
 28 29  1  0  0  0  0
 29 58  1  0  0  0  0
 29 59  1  0  0  0  0
 29 30  1  0  0  0  0
 30 25  1  0  0  0  0
 30 60  1  0  0  0  0
 30 61  1  0  0  0  0
 28 31  1  0  0  0  0
 31 32  2  0  0  0  0
 31 33  1  0  0  0  0
 33 62  1  0  0  0  0
 33 63  1  0  0  0  0
 33 64  1  0  0  0  0
 15 34  1  0  0  0  0
 34 35  2  0  0  0  0
 35 65  1  0  0  0  0
 35 36  1  0  0  0  0
 36 13  2  0  0  0  0
 36 37  1  0  0  0  0
M  END
>  <LOGBIO>
6.6000

>  <PRED_LOGBIO>
6.6400

>  <XV_RES>
0.5720

>  <WHL_TMPL>
3

>  <ANCH>
18-28;48-49

$$$$
ROW41
  -MTS-   01071500273D 0   0.00000     0.00000     0

 58 60  0  0  0  0  0  0  0  0999 V2000
    2.1880   -5.0260   -1.6540 C   0  0  0  0  0  0  0  0  0  0  0  0
    0.9550   -5.7250   -1.4660 O   0  0  0  0  0  0  0  0  0  0  0  0
   -0.0940   -5.0420   -0.9100 C   0  0  0  0  0  0  0  0  0  0  0  0
   -0.2670   -5.0350    0.4790 C   0  0  0  0  0  0  0  0  0  0  0  0
   -1.3390   -4.3370    1.0480 C   0  0  0  0  0  0  0  0  0  0  0  0
   -2.2370   -3.6450    0.2270 C   0  0  0  0  0  0  0  0  0  0  0  0
   -3.3210   -2.9390    0.8020 N   0  0  0  0  0  0  0  0  0  0  0  0
   -3.1640   -1.5820    1.1720 C   0  0  0  0  0  0  0  0  0  0  0  0
   -3.9620   -1.0610    2.1140 N   0  0  0  0  0  0  0  0  0  0  0  0
   -3.8400    0.2210    2.4880 C   0  0  0  0  0  0  0  0  0  0  0  0
   -2.8650    1.0220    1.8830 C   0  0  0  0  0  0  0  0  0  0  0  0
   -2.0480    0.4470    0.9020 C   0  0  0  0  0  0  0  0  0  0  0  0
   -1.0490    1.2180    0.2630 N   0  0  0  0  0  0  0  0  0  0  0  0
    0.0350    1.6620    0.9740 C   0  0  0  0  0  0  0  0  0  0  0  0
    0.1920    2.5590    1.9560 C   0  0  0  0  0  0  0  0  0  0  0  0
   -0.6700    3.3820    2.6320 N   0  0  0  0  0  0  0  0  0  0  0  0
   -1.1890    2.6810    3.8160 C   0  0  0  0  0  0  0  0  0  0  0  0
   -1.9280    1.4200    3.3780 C   0  0  0  0  0  0  0  0  0  0  0  0
   -2.1510    3.5990    4.5700 C   0  0  0  0  0  0  0  0  0  0  0  0
   -3.3110    3.9810    3.6560 C   0  0  0  0  0  0  0  0  0  0  0  0
   -2.6890    2.8720    5.7990 C   0  0  0  0  0  0  0  0  0  0  0  0
   -1.4120    4.8600    5.0090 C   0  0  0  0  0  0  0  0  0  0  0  0
    1.6510    2.3240    2.0340 C   0  0  0  0  0  0  0  0  0  0  0  0
    2.5890    2.7580    2.7010 O   0  0  0  0  0  0  0  0  0  0  0  0
    1.4780    1.3330    0.9490 C   0  0  0  0  0  0  0  0  0  0  0  0
    2.2060    0.5750    0.3110 O   0  0  0  0  0  0  0  0  0  0  0  0
   -2.2210   -0.8410    0.5740 N   0  0  0  0  0  0  0  0  0  0  0  0
   -2.0640   -3.6510   -1.1620 C   0  0  0  0  0  0  0  0  0  0  0  0
   -0.9920   -4.3490   -1.7300 C   0  0  0  0  0  0  0  0  0  0  0  0
   -0.8220   -4.3550   -3.0900 O   0  0  0  0  0  0  0  0  0  0  0  0
   -0.0200   -3.3240   -3.6710 C   0  0  0  0  0  0  0  0  0  0  0  0
    2.0260   -4.1740   -2.3110 H   0  0  0  0  0  0  0  0  0  0  0  0
    2.9200   -5.6950   -2.1020 H   0  0  0  0  0  0  0  0  0  0  0  0
    2.5570   -4.6770   -0.6920 H   0  0  0  0  0  0  0  0  0  0  0  0
    0.4260   -5.5690    1.1120 H   0  0  0  0  0  0  0  0  0  0  0  0
   -1.4720   -4.3320    2.1200 H   0  0  0  0  0  0  0  0  0  0  0  0
   -4.2050   -3.4030    0.9480 H   0  0  0  0  0  0  0  0  0  0  0  0
   -4.4880    0.6310    3.2480 H   0  0  0  0  0  0  0  0  0  0  0  0
   -2.7460    2.0580    2.1650 H   0  0  0  0  0  0  0  0  0  0  0  0
   -1.1350    1.4410   -0.7180 H   0  0  0  0  0  0  0  0  0  0  0  0
   -0.1810    4.2170    2.9230 H   0  0  0  0  0  0  0  0  0  0  0  0
   -0.3610    2.4090    4.4680 H   0  0  0  0  0  0  0  0  0  0  0  0
   -2.7550    1.6930    2.7260 H   0  0  0  0  0  0  0  0  0  0  0  0
   -2.3120    0.9020    4.2540 H   0  0  0  0  0  0  0  0  0  0  0  0
   -1.2430    0.7670    2.8410 H   0  0  0  0  0  0  0  0  0  0  0  0
   -3.8380    3.0820    3.3430 H   0  0  0  0  0  0  0  0  0  0  0  0
   -3.9960    4.6340    4.1930 H   0  0  0  0  0  0  0  0  0  0  0  0
   -2.9270    4.5000    2.7800 H   0  0  0  0  0  0  0  0  0  0  0  0
   -3.2160    1.9720    5.4860 H   0  0  0  0  0  0  0  0  0  0  0  0
   -3.3740    3.5250    6.3360 H   0  0  0  0  0  0  0  0  0  0  0  0
   -1.8620    2.5990    6.4510 H   0  0  0  0  0  0  0  0  0  0  0  0
   -1.0280    5.3780    4.1330 H   0  0  0  0  0  0  0  0  0  0  0  0
   -2.0960    5.5130    5.5450 H   0  0  0  0  0  0  0  0  0  0  0  0
   -0.5840    4.5870    5.6600 H   0  0  0  0  0  0  0  0  0  0  0  0
   -2.7570   -3.1170   -1.7950 H   0  0  0  0  0  0  0  0  0  0  0  0
   -0.4570   -2.3540   -3.4450 H   0  0  0  0  0  0  0  0  0  0  0  0
    0.0210   -3.4610   -4.7490 H   0  0  0  0  0  0  0  0  0  0  0  0
    0.9860   -3.3730   -3.2600 H   0  0  0  0  0  0  0  0  0  0  0  0
  1 32  1  0  0  0  0
  1 33  1  0  0  0  0
  1 34  1  0  0  0  0
  1  2  1  0  0  0  0
  2  3  1  0  0  0  0
  3  4  2  0  0  0  0
  4 35  1  0  0  0  0
  4  5  1  0  0  0  0
  5 36  1  0  0  0  0
  5  6  2  0  0  0  0
  6  7  1  0  0  0  0
  7 37  1  0  0  0  0
  7  8  1  0  0  0  0
  8  9  2  0  0  0  0
  9 10  1  0  0  0  0
 10 38  1  0  0  0  0
 10 11  2  0  0  0  0
 11 39  1  0  0  0  0
 11 12  1  0  0  0  0
 12 13  1  0  0  0  0
 13 40  1  0  0  0  0
 13 14  1  0  0  0  0
 14 15  2  0  0  0  0
 15 16  1  0  0  0  0
 16 41  1  0  0  0  0
 16 17  1  0  0  0  0
 17 42  1  0  0  0  0
 17 18  1  0  0  0  0
 18 43  1  0  0  0  0
 18 44  1  0  0  0  0
 18 45  1  0  0  0  0
 17 19  1  0  0  0  0
 19 20  1  0  0  0  0
 20 46  1  0  0  0  0
 20 47  1  0  0  0  0
 20 48  1  0  0  0  0
 19 21  1  0  0  0  0
 21 49  1  0  0  0  0
 21 50  1  0  0  0  0
 21 51  1  0  0  0  0
 19 22  1  0  0  0  0
 22 52  1  0  0  0  0
 22 53  1  0  0  0  0
 22 54  1  0  0  0  0
 15 23  1  0  0  0  0
 23 24  2  0  0  0  0
 23 25  1  0  0  0  0
 25 14  1  0  0  0  0
 25 26  2  0  0  0  0
 12 27  2  0  0  0  0
 27  8  1  0  0  0  0
  6 28  1  0  0  0  0
 28 55  1  0  0  0  0
 28 29  2  0  0  0  0
 29  3  1  0  0  0  0
 29 30  1  0  0  0  0
 30 31  1  0  0  0  0
 31 56  1  0  0  0  0
 31 57  1  0  0  0  0
 31 58  1  0  0  0  0
M  END
>  <LOGBIO>
7.5000

>  <PRED_LOGBIO>
7.3000

>  <XV_RES>
0.9510

>  <WHL_TMPL>
2

>  <ANCH>
16-29;20-21

$$$$
ROW42
  -MTS-   01071500273D 0   0.00000     0.00000     0

 36 39  0  0  0  0  0  0  0  0999 V2000
   -1.1900   -4.6030   -2.1920 C   0  0  0  0  0  0  0  0  0  0  0  0
   -1.0290   -3.2500   -2.6260 O   0  0  0  0  0  0  0  0  0  0  0  0
   -0.1000   -2.4750   -1.9830 C   0  0  0  0  0  0  0  0  0  0  0  0
   -0.4710   -1.7240   -0.8610 C   0  0  0  0  0  0  0  0  0  0  0  0
    0.4780   -0.9320   -0.2040 C   0  0  0  0  0  0  0  0  0  0  0  0
    1.7980   -0.8910   -0.6680 C   0  0  0  0  0  0  0  0  0  0  0  0
    2.5600    0.0410    0.2430 C   0  0  0  0  0  0  0  0  0  0  0  0
    1.5470    0.5150    1.2570 C   0  0  0  0  0  0  0  0  0  0  0  0
    1.3540    1.3730    2.4480 C   0  0  0  0  0  0  0  0  0  0  0  0
    0.0890    1.2710    2.8120 N   0  0  0  0  0  0  0  0  0  0  0  0
   -0.5700    0.3650    1.8920 N   0  0  0  0  0  0  0  0  0  0  0  0
    0.3650   -0.0530    0.9820 C   0  0  0  0  0  0  0  0  0  0  0  0
    2.3910    2.1960    3.1100 C   0  0  0  0  0  0  0  0  0  0  0  0
    2.2760    3.5900    3.1530 C   0  0  0  0  0  0  0  0  0  0  0  0
    3.2720    4.3420    3.7870 C   0  0  0  0  0  0  0  0  0  0  0  0
    4.3610    3.6750    4.3610 C   0  0  0  0  0  0  0  0  0  0  0  0
    4.4450    2.3390    4.3040 N   0  0  0  0  0  0  0  0  0  0  0  0
    3.5070    1.5940    3.7050 C   0  0  0  0  0  0  0  0  0  0  0  0
    5.4040    4.4350    5.0210 C   0  0  0  0  0  0  0  0  0  0  0  0
    6.2390    5.0430    5.5500 N   0  0  0  0  0  0  0  0  0  0  0  0
    2.1690   -1.6420   -1.7900 C   0  0  0  0  0  0  0  0  0  0  0  0
    1.2200   -2.4340   -2.4470 C   0  0  0  0  0  0  0  0  0  0  0  0
    1.6110   -3.2280   -3.6330 C   0  0  0  0  0  0  0  0  0  0  0  0
    1.9280   -3.8720   -4.5950 C   0  0  0  0  0  0  0  0  0  0  0  0
   -1.4870   -4.6160   -1.1450 H   0  0  0  0  0  0  0  0  0  0  0  0
   -1.9570   -5.0880   -2.7920 H   0  0  0  0  0  0  0  0  0  0  0  0
   -0.2480   -5.1360   -2.3070 H   0  0  0  0  0  0  0  0  0  0  0  0
   -1.4890   -1.7560   -0.5030 H   0  0  0  0  0  0  0  0  0  0  0  0
    2.8670    0.9030   -0.3460 H   0  0  0  0  0  0  0  0  0  0  0  0
    3.3430   -0.5170    0.7530 H   0  0  0  0  0  0  0  0  0  0  0  0
   -1.5410    0.0910    1.9180 H   0  0  0  0  0  0  0  0  0  0  0  0
    1.4260    4.0810    2.7030 H   0  0  0  0  0  0  0  0  0  0  0  0
    3.2030    5.4190    3.8310 H   0  0  0  0  0  0  0  0  0  0  0  0
    3.6110    0.5190    3.6800 H   0  0  0  0  0  0  0  0  0  0  0  0
    3.1870   -1.6100   -2.1480 H   0  0  0  0  0  0  0  0  0  0  0  0
    2.2080   -4.4410   -5.4440 H   0  0  0  0  0  0  0  0  0  0  0  0
  1 25  1  0  0  0  0
  1 26  1  0  0  0  0
  1 27  1  0  0  0  0
  1  2  1  0  0  0  0
  2  3  1  0  0  0  0
  3  4  2  0  0  0  0
  4 28  1  0  0  0  0
  4  5  1  0  0  0  0
  5  6  2  0  0  0  0
  6  7  1  0  0  0  0
  7 29  1  0  0  0  0
  7 30  1  0  0  0  0
  7  8  1  0  0  0  0
  8  9  1  0  0  0  0
  9 10  2  0  0  0  0
 10 11  1  0  0  0  0
 11 31  1  0  0  0  0
 11 12  1  0  0  0  0
 12  5  1  0  0  0  0
 12  8  2  0  0  0  0
  9 13  1  0  0  0  0
 13 14  2  0  0  0  0
 14 32  1  0  0  0  0
 14 15  1  0  0  0  0
 15 33  1  0  0  0  0
 15 16  2  0  0  0  0
 16 17  1  0  0  0  0
 17 18  2  0  0  0  0
 18 13  1  0  0  0  0
 18 34  1  0  0  0  0
 16 19  1  0  0  0  0
 19 20  3  0  0  0  0
  6 21  1  0  0  0  0
 21 35  1  0  0  0  0
 21 22  2  0  0  0  0
 22  3  1  0  0  0  0
 22 23  1  0  0  0  0
 23 24  3  0  0  0  0
 24 36  1  0  0  0  0
M  END
>  <LOGBIO>
6.1000

>  <PRED_LOGBIO>
5.3900

>  <XV_RES>
1.3040

>  <WHL_TMPL>
1

>  <ANCH>
28-29;33-31

$$$$
ROW43
  -MTS-   01071500273D 0   0.00000     0.00000     0

 39 42  0  0  0  0  0  0  0  0999 V2000
   -0.6210   -0.8120    6.9270 Cl  0  0  0  0  0  0  0  0  0  0  0  0
   -0.1850    0.5600    5.9500 C   0  0  0  0  0  0  0  0  0  0  0  0
   -1.0470    1.0030    4.9400 C   0  0  0  0  0  0  0  0  0  0  0  0
   -0.6950    2.1070    4.1540 C   0  0  0  0  0  0  0  0  0  0  0  0
    0.5180    2.7680    4.3780 C   0  0  0  0  0  0  0  0  0  0  0  0
    0.8970    3.9590    3.5300 C   0  0  0  0  0  0  0  0  0  0  0  0
    1.6460    3.5020    2.3510 N   0  0  0  0  0  0  0  0  0  0  0  0
    2.0850    4.3850    1.4580 C   0  0  0  0  0  0  0  0  0  0  0  0
    1.8630    5.5840    1.6190 O   0  0  0  0  0  0  0  0  0  0  0  0
    2.8390    3.9250    0.2700 C   0  0  0  0  0  0  0  0  0  0  0  0
    2.3340    3.4510   -0.8770 C   0  0  0  0  0  0  0  0  0  0  0  0
    3.3280    3.0620   -1.9020 C   0  0  0  0  0  0  0  0  0  0  0  0
    3.2860    2.5090   -3.2740 C   0  0  0  0  0  0  0  0  0  0  0  0
    4.5320    2.3730   -3.6860 N   0  0  0  0  0  0  0  0  0  0  0  0
    5.4060    2.8230   -2.6200 N   0  0  0  0  0  0  0  0  0  0  0  0
    4.6170    3.2250   -1.5750 C   0  0  0  0  0  0  0  0  0  0  0  0
    4.5960    3.8850    0.0670 S   0  0  0  0  0  0  0  0  0  0  0  0
    2.0680    2.1700   -4.0440 C   0  0  0  0  0  0  0  0  0  0  0  0
    1.1070    3.1540   -4.3030 C   0  0  0  0  0  0  0  0  0  0  0  0
   -0.0450    2.8340   -5.0310 C   0  0  0  0  0  0  0  0  0  0  0  0
   -0.2360    1.5290   -5.5000 C   0  0  0  0  0  0  0  0  0  0  0  0
    0.7250    0.5440   -5.2410 C   0  0  0  0  0  0  0  0  0  0  0  0
    1.8770    0.8650   -4.5130 C   0  0  0  0  0  0  0  0  0  0  0  0
    1.3810    2.3250    5.3880 C   0  0  0  0  0  0  0  0  0  0  0  0
    1.0290    1.2210    6.1740 C   0  0  0  0  0  0  0  0  0  0  0  0
   -1.9830    0.4940    4.7670 H   0  0  0  0  0  0  0  0  0  0  0  0
   -1.3610    2.4490    3.3750 H   0  0  0  0  0  0  0  0  0  0  0  0
    1.5170    4.6360    4.1130 H   0  0  0  0  0  0  0  0  0  0  0  0
   -0.0040    4.4770    3.2090 H   0  0  0  0  0  0  0  0  0  0  0  0
    1.8280    2.5170    2.2180 H   0  0  0  0  0  0  0  0  0  0  0  0
    1.2710    3.3590   -1.0430 H   0  0  0  0  0  0  0  0  0  0  0  0
    6.4160    2.8370   -2.6440 H   0  0  0  0  0  0  0  0  0  0  0  0
    1.2540    4.1610   -3.9410 H   0  0  0  0  0  0  0  0  0  0  0  0
   -0.7870    3.5930   -5.2310 H   0  0  0  0  0  0  0  0  0  0  0  0
   -1.1250    1.2820   -6.0620 H   0  0  0  0  0  0  0  0  0  0  0  0
    0.5780   -0.4620   -5.6040 H   0  0  0  0  0  0  0  0  0  0  0  0
    2.6180    0.1050   -4.3140 H   0  0  0  0  0  0  0  0  0  0  0  0
    2.3170    2.8350    5.5610 H   0  0  0  0  0  0  0  0  0  0  0  0
    1.6940    0.8790    6.9530 H   0  0  0  0  0  0  0  0  0  0  0  0
  1  2  1  0  0  0  0
  2  3  2  0  0  0  0
  3 26  1  0  0  0  0
  3  4  1  0  0  0  0
  4 27  1  0  0  0  0
  4  5  2  0  0  0  0
  5  6  1  0  0  0  0
  6 28  1  0  0  0  0
  6 29  1  0  0  0  0
  6  7  1  0  0  0  0
  7 30  1  0  0  0  0
  7  8  1  0  0  0  0
  8  9  2  0  0  0  0
  8 10  1  0  0  0  0
 10 11  2  0  0  0  0
 11 31  1  0  0  0  0
 11 12  1  0  0  0  0
 12 13  1  0  0  0  0
 13 14  2  0  0  0  0
 14 15  1  0  0  0  0
 15 32  1  0  0  0  0
 15 16  1  0  0  0  0
 16 12  2  0  0  0  0
 16 17  1  0  0  0  0
 17 10  1  0  0  0  0
 13 18  1  0  0  0  0
 18 19  2  0  0  0  0
 19 33  1  0  0  0  0
 19 20  1  0  0  0  0
 20 34  1  0  0  0  0
 20 21  2  0  0  0  0
 21 35  1  0  0  0  0
 21 22  1  0  0  0  0
 22 36  1  0  0  0  0
 22 23  2  0  0  0  0
 23 18  1  0  0  0  0
 23 37  1  0  0  0  0
  5 24  1  0  0  0  0
 24 38  1  0  0  0  0
 24 25  2  0  0  0  0
 25  2  1  0  0  0  0
 25 39  1  0  0  0  0
M  END
>  <LOGBIO>
7.7000

>  <PRED_LOGBIO>
6.9200

>  <XV_RES>
1.4830

>  <WHL_TMPL>
1

>  <ANCH>
6-14;18-16

$$$$
ROW44
  -MTS-   01071500273D 0   0.00000     0.00000     0

 38 40  0  0  0  0  0  0  0  0999 V2000
    1.5350    7.1820    5.2560 C   0  0  0  0  0  0  0  0  0  0  0  0
    1.7340    7.0740    3.8440 O   0  0  0  0  0  0  0  0  0  0  0  0
    2.3890    5.9690    3.3690 C   0  0  0  0  0  0  0  0  0  0  0  0
    1.6650    4.8220    3.0230 C   0  0  0  0  0  0  0  0  0  0  0  0
    2.3350    3.6920    2.5380 C   0  0  0  0  0  0  0  0  0  0  0  0
    1.5700    2.4790    2.1710 C   0  0  0  0  0  0  0  0  0  0  0  0
    1.1490    2.3410    1.0240 C   0  0  0  0  0  0  0  0  0  0  0  0
   -0.1520    2.1620    0.8100 C   0  0  0  0  0  0  0  0  0  0  0  0
   -1.2860    2.0060    0.6230 N   0  0  0  0  0  0  0  0  0  0  0  0
    2.1030    2.4350   -0.1620 C   0  0  0  0  0  0  0  0  0  0  0  0
    2.3870    3.4590   -0.9450 N   0  0  0  0  0  0  0  0  0  0  0  0
    3.3280    3.0620   -1.9030 C   0  0  0  0  0  0  0  0  0  0  0  0
    3.9630    3.7340   -2.9540 C   0  0  0  0  0  0  0  0  0  0  0  0
    4.8820    3.0560   -3.7640 C   0  0  0  0  0  0  0  0  0  0  0  0
    5.5670    3.7800   -4.8990 C   0  0  0  0  0  0  0  0  0  0  0  0
    5.1660    1.7060   -3.5230 C   0  0  0  0  0  0  0  0  0  0  0  0
    4.5310    1.0350   -2.4710 C   0  0  0  0  0  0  0  0  0  0  0  0
    3.6120    1.7130   -1.6610 C   0  0  0  0  0  0  0  0  0  0  0  0
    2.8220    1.3350   -0.5500 N   0  0  0  0  0  0  0  0  0  0  0  0
    3.7280    3.7090    2.3990 C   0  0  0  0  0  0  0  0  0  0  0  0
    4.6370    2.1760    1.7410 Br  0  0  0  0  0  0  0  0  0  0  0  0
    4.4510    4.8560    2.7460 C   0  0  0  0  0  0  0  0  0  0  0  0
    3.7820    5.9860    3.2310 C   0  0  0  0  0  0  0  0  0  0  0  0
    4.4900    7.1090    3.5710 O   0  0  0  0  0  0  0  0  0  0  0  0
    2.5000    7.1880    5.7590 H   0  0  0  0  0  0  0  0  0  0  0  0
    1.0050    8.1060    5.4780 H   0  0  0  0  0  0  0  0  0  0  0  0
    0.9490    6.3350    5.6060 H   0  0  0  0  0  0  0  0  0  0  0  0
    0.5910    4.8080    3.1290 H   0  0  0  0  0  0  0  0  0  0  0  0
    1.3820    1.7150    2.9110 H   0  0  0  0  0  0  0  0  0  0  0  0
    3.7440    4.7750   -3.1410 H   0  0  0  0  0  0  0  0  0  0  0  0
    5.6710    4.8330   -4.6460 H   0  0  0  0  0  0  0  0  0  0  0  0
    4.9720    3.6810   -5.8040 H   0  0  0  0  0  0  0  0  0  0  0  0
    6.5520    3.3480   -5.0630 H   0  0  0  0  0  0  0  0  0  0  0  0
    5.8750    1.1830   -4.1470 H   0  0  0  0  0  0  0  0  0  0  0  0
    4.7500   -0.0060   -2.2850 H   0  0  0  0  0  0  0  0  0  0  0  0
    2.7930    0.4210   -0.1210 H   0  0  0  0  0  0  0  0  0  0  0  0
    5.5260    4.8700    2.6400 H   0  0  0  0  0  0  0  0  0  0  0  0
    4.7570    7.0830    4.5030 H   0  0  0  0  0  0  0  0  0  0  0  0
  1 25  1  0  0  0  0
  1 26  1  0  0  0  0
  1 27  1  0  0  0  0
  1  2  1  0  0  0  0
  2  3  1  0  0  0  0
  3  4  2  0  0  0  0
  4 28  1  0  0  0  0
  4  5  1  0  0  0  0
  5  6  1  0  0  0  0
  6 29  1  0  0  0  0
  6  7  2  0  0  0  0
  7  8  1  0  0  0  0
  8  9  3  0  0  0  0
  7 10  1  0  0  0  0
 10 11  2  0  0  0  0
 11 12  1  0  0  0  0
 12 13  2  0  0  0  0
 13 30  1  0  0  0  0
 13 14  1  0  0  0  0
 14 15  1  0  0  0  0
 15 31  1  0  0  0  0
 15 32  1  0  0  0  0
 15 33  1  0  0  0  0
 14 16  2  0  0  0  0
 16 34  1  0  0  0  0
 16 17  1  0  0  0  0
 17 35  1  0  0  0  0
 17 18  2  0  0  0  0
 18 12  1  0  0  0  0
 18 19  1  0  0  0  0
 19 10  1  0  0  0  0
 19 36  1  0  0  0  0
  5 20  2  0  0  0  0
 20 21  1  0  0  0  0
 20 22  1  0  0  0  0
 22 37  1  0  0  0  0
 22 23  2  0  0  0  0
 23  3  1  0  0  0  0
 23 24  1  0  0  0  0
 24 38  1  0  0  0  0
M  END
>  <LOGBIO>
6.7000

>  <PRED_LOGBIO>
6.5200

>  <XV_RES>
0.1550

>  <WHL_TMPL>
1

>  <ANCH>
3-5;27-29

$$$$
ROW45
  -MTS-   01071500273D 0   0.00000     0.00000     0

 20 22  0  0  0  0  0  0  0  0999 V2000
   -5.6260   -2.9840    1.5730 Br  0  0  0  0  0  0  0  0  0  0  0  0
   -4.2840   -1.9490    0.7140 C   0  0  0  0  0  0  0  0  0  0  0  0
   -4.5120   -1.4300   -0.5660 C   0  0  0  0  0  0  0  0  0  0  0  0
   -3.5230   -0.6680   -1.1990 C   0  0  0  0  0  0  0  0  0  0  0  0
   -2.3060   -0.4230   -0.5520 C   0  0  0  0  0  0  0  0  0  0  0  0
   -1.0660    0.3410   -0.9500 C   0  0  0  0  0  0  0  0  0  0  0  0
   -0.1260    0.2010    0.2230 C   0  0  0  0  0  0  0  0  0  0  0  0
    1.2140    0.5670    0.7360 C   0  0  0  0  0  0  0  0  0  0  0  0
    1.3380    0.0390    1.9390 N   0  0  0  0  0  0  0  0  0  0  0  0
    0.1130   -0.6730    2.2440 N   0  0  0  0  0  0  0  0  0  0  0  0
   -0.7250   -0.5350    1.1690 C   0  0  0  0  0  0  0  0  0  0  0  0
   -2.0780   -0.9420    0.7280 C   0  0  0  0  0  0  0  0  0  0  0  0
   -3.0670   -1.7050    1.3610 C   0  0  0  0  0  0  0  0  0  0  0  0
   -5.4510   -1.6190   -1.0660 H   0  0  0  0  0  0  0  0  0  0  0  0
   -3.7000   -0.2680   -2.1870 H   0  0  0  0  0  0  0  0  0  0  0  0
   -1.3370    1.3910   -1.0340 H   0  0  0  0  0  0  0  0  0  0  0  0
   -0.6200   -0.1300   -1.8240 H   0  0  0  0  0  0  0  0  0  0  0  0
    1.9540    1.1600    0.2190 H   0  0  0  0  0  0  0  0  0  0  0  0
   -0.0870   -1.1800    3.0950 H   0  0  0  0  0  0  0  0  0  0  0  0
   -2.8900   -2.1050    2.3480 H   0  0  0  0  0  0  0  0  0  0  0  0
  1  2  1  0  0  0  0
  2  3  2  0  0  0  0
  3 14  1  0  0  0  0
  3  4  1  0  0  0  0
  4 15  1  0  0  0  0
  4  5  2  0  0  0  0
  5  6  1  0  0  0  0
  6 16  1  0  0  0  0
  6 17  1  0  0  0  0
  6  7  1  0  0  0  0
  7  8  1  0  0  0  0
  8 18  1  0  0  0  0
  8  9  2  0  0  0  0
  9 10  1  0  0  0  0
 10 19  1  0  0  0  0
 10 11  1  0  0  0  0
 11  7  2  0  0  0  0
 11 12  1  0  0  0  0
 12  5  1  0  0  0  0
 12 13  2  0  0  0  0
 13  2  1  0  0  0  0
 13 20  1  0  0  0  0
M  END
>  <LOGBIO>
5.9000

>  <PRED_LOGBIO>
5.0200

>  <XV_RES>
1.0990

>  <WHL_TMPL>
2

>  <ANCH>
15-22;18-19

$$$$
ROW46
  -MTS-   01071500273D 0   0.00000     0.00000     0

 51 54  0  0  0  0  0  0  0  0999 V2000
    1.5400    4.3430   -3.3980 C   0  0  0  0  0  0  0  0  0  0  0  0
    2.1920    3.0960   -2.8500 C   0  0  0  0  0  0  0  0  0  0  0  0
    1.8420    1.8560   -3.1380 N   0  0  0  0  0  0  0  0  0  0  0  0
    2.7020    0.9370   -2.4180 N   0  0  0  0  0  0  0  0  0  0  0  0
    3.6120    1.7130   -1.6610 C   0  0  0  0  0  0  0  0  0  0  0  0
    4.6560    1.3830   -0.7890 C   0  0  0  0  0  0  0  0  0  0  0  0
    5.3750    2.3430   -0.1920 N   0  0  0  0  0  0  0  0  0  0  0  0
    5.1280    3.6430   -0.4010 C   0  0  0  0  0  0  0  0  0  0  0  0
    4.0980    4.0410   -1.2620 C   0  0  0  0  0  0  0  0  0  0  0  0
    3.3280    3.0620   -1.9020 C   0  0  0  0  0  0  0  0  0  0  0  0
    5.9510    4.6660    0.2820 C   0  0  0  0  0  0  0  0  0  0  0  0
    6.6860    5.5970   -0.4610 C   0  0  0  0  0  0  0  0  0  0  0  0
    7.4320    6.5250    0.1550 N   0  0  0  0  0  0  0  0  0  0  0  0
    7.5040    6.5990    1.4910 C   0  0  0  0  0  0  0  0  0  0  0  0
    6.7930    5.6980    2.2920 C   0  0  0  0  0  0  0  0  0  0  0  0
    6.8670    5.7750    3.6580 O   0  0  0  0  0  0  0  0  0  0  0  0
    7.8910    5.0260    4.3180 C   0  0  0  0  0  0  0  0  0  0  0  0
    7.7970    5.2520    5.8260 C   0  0  0  0  0  0  0  0  0  0  0  0
    7.9700    6.6830    6.1180 N   0  0  0  0  0  0  0  0  0  0  0  0
    8.8910    4.4520    6.5310 C   0  0  0  0  0  0  0  0  0  0  0  0
    8.7970    4.6760    8.0210 C   0  0  0  0  0  0  0  0  0  0  0  0
    9.5070    5.7260    8.6170 C   0  0  0  0  0  0  0  0  0  0  0  0
    9.4200    5.9330    9.9990 C   0  0  0  0  0  0  0  0  0  0  0  0
    8.6240    5.0910   10.7850 C   0  0  0  0  0  0  0  0  0  0  0  0
    7.9140    4.0420   10.1890 C   0  0  0  0  0  0  0  0  0  0  0  0
    8.0010    3.8340    8.8070 C   0  0  0  0  0  0  0  0  0  0  0  0
    7.0560    3.1340   11.0360 C   0  0  0  0  0  0  0  0  0  0  0  0
    6.5920    3.8120   12.0830 F   0  0  0  0  0  0  0  0  0  0  0  0
    7.7830    2.1050   11.4610 F   0  0  0  0  0  0  0  0  0  0  0  0
    6.0350    2.6860   10.3110 F   0  0  0  0  0  0  0  0  0  0  0  0
    6.0040    4.7160    1.6800 C   0  0  0  0  0  0  0  0  0  0  0  0
    0.4600    4.2590   -3.3030 H   0  0  0  0  0  0  0  0  0  0  0  0
    1.8040    4.4590   -4.4470 H   0  0  0  0  0  0  0  0  0  0  0  0
    1.8870    5.2090   -2.8380 H   0  0  0  0  0  0  0  0  0  0  0  0
    2.6600   -0.0710   -2.4500 H   0  0  0  0  0  0  0  0  0  0  0  0
    4.8840    0.3450   -0.5960 H   0  0  0  0  0  0  0  0  0  0  0  0
    3.9010    5.0890   -1.4300 H   0  0  0  0  0  0  0  0  0  0  0  0
    6.6520    5.5680   -1.5400 H   0  0  0  0  0  0  0  0  0  0  0  0
    8.1150    7.3600    1.9530 H   0  0  0  0  0  0  0  0  0  0  0  0
    7.7630    3.9670    4.1010 H   0  0  0  0  0  0  0  0  0  0  0  0
    8.8660    5.3530    3.9620 H   0  0  0  0  0  0  0  0  0  0  0  0
    6.8220    4.9250    6.1810 H   0  0  0  0  0  0  0  0  0  0  0  0
    7.2470    7.2120    5.6520 H   0  0  0  0  0  0  0  0  0  0  0  0
    7.9080    6.8320    7.1150 H   0  0  0  0  0  0  0  0  0  0  0  0
    8.7620    3.3930    6.3140 H   0  0  0  0  0  0  0  0  0  0  0  0
    9.8660    4.7790    6.1750 H   0  0  0  0  0  0  0  0  0  0  0  0
   10.1210    6.3750    8.0110 H   0  0  0  0  0  0  0  0  0  0  0  0
    9.9670    6.7430   10.4590 H   0  0  0  0  0  0  0  0  0  0  0  0
    8.5570    5.2520   11.8510 H   0  0  0  0  0  0  0  0  0  0  0  0
    7.4540    3.0250    8.3470 H   0  0  0  0  0  0  0  0  0  0  0  0
    5.4460    4.0090    2.2760 H   0  0  0  0  0  0  0  0  0  0  0  0
  1 32  1  0  0  0  0
  1 33  1  0  0  0  0
  1 34  1  0  0  0  0
  1  2  1  0  0  0  0
  2  3  2  0  0  0  0
  3  4  1  0  0  0  0
  4 35  1  0  0  0  0
  4  5  1  0  0  0  0
  5  6  2  0  0  0  0
  6 36  1  0  0  0  0
  6  7  1  0  0  0  0
  7  8  2  0  0  0  0
  8  9  1  0  0  0  0
  9 37  1  0  0  0  0
  9 10  2  0  0  0  0
 10  2  1  0  0  0  0
 10  5  1  0  0  0  0
  8 11  1  0  0  0  0
 11 12  2  0  0  0  0
 12 38  1  0  0  0  0
 12 13  1  0  0  0  0
 13 14  2  0  0  0  0
 14 39  1  0  0  0  0
 14 15  1  0  0  0  0
 15 16  1  0  0  0  0
 16 17  1  0  0  0  0
 17 40  1  0  0  0  0
 17 41  1  0  0  0  0
 17 18  1  0  0  0  0
 18 42  1  0  0  0  0
 18 19  1  0  0  0  0
 19 43  1  0  0  0  0
 19 44  1  0  0  0  0
 18 20  1  0  0  0  0
 20 45  1  0  0  0  0
 20 46  1  0  0  0  0
 20 21  1  0  0  0  0
 21 22  2  0  0  0  0
 22 47  1  0  0  0  0
 22 23  1  0  0  0  0
 23 48  1  0  0  0  0
 23 24  2  0  0  0  0
 24 49  1  0  0  0  0
 24 25  1  0  0  0  0
 25 26  2  0  0  0  0
 26 21  1  0  0  0  0
 26 50  1  0  0  0  0
 25 27  1  0  0  0  0
 27 28  1  0  0  0  0
 27 29  1  0  0  0  0
 27 30  1  0  0  0  0
 15 31  2  0  0  0  0
 31 11  1  0  0  0  0
 31 51  1  0  0  0  0
M  END
>  <LOGBIO>
7.1000

>  <PRED_LOGBIO>
6.6400

>  <XV_RES>
1.2420

>  <WHL_TMPL>
1

>  <ANCH>
5-6;9-16

$$$$
ROW47
  -MTS-   01071500273D 0   0.00000     0.00000     0

 23 25  0  0  0  0  0  0  0  0999 V2000
    3.1400   -3.9710   -3.1540 Br  0  0  0  0  0  0  0  0  0  0  0  0
    2.6360   -2.9520   -1.6320 C   0  0  0  0  0  0  0  0  0  0  0  0
    2.7330   -3.5110   -0.3520 C   0  0  0  0  0  0  0  0  0  0  0  0
    2.3620   -2.7600    0.7700 C   0  0  0  0  0  0  0  0  0  0  0  0
    1.8950   -1.4500    0.6120 C   0  0  0  0  0  0  0  0  0  0  0  0
    1.4640   -0.4970    1.5640 N   0  0  0  0  0  0  0  0  0  0  0  0
    1.0980    0.6360    0.9710 C   0  0  0  0  0  0  0  0  0  0  0  0
    0.6800    1.6430    1.5420 O   0  0  0  0  0  0  0  0  0  0  0  0
    1.2780    0.4830   -0.4890 C   0  0  0  0  0  0  0  0  0  0  0  0
    1.0260    1.3910   -1.4420 C   0  0  0  0  0  0  0  0  0  0  0  0
    1.2320    1.2360   -3.1940 S   0  0  0  0  0  0  0  0  0  0  0  0
    0.6690    2.8630   -3.6030 C   0  0  0  0  0  0  0  0  0  0  0  0
    0.5500    3.5490   -5.1650 S   0  0  0  0  0  0  0  0  0  0  0  0
    0.3490    3.4610   -2.4130 N   0  0  0  0  0  0  0  0  0  0  0  0
    0.5080    2.7680   -1.2880 C   0  0  0  0  0  0  0  0  0  0  0  0
    0.2390    3.2440   -0.1860 O   0  0  0  0  0  0  0  0  0  0  0  0
    1.7980   -0.8910   -0.6680 C   0  0  0  0  0  0  0  0  0  0  0  0
    2.1690   -1.6420   -1.7900 C   0  0  0  0  0  0  0  0  0  0  0  0
    3.0940   -4.5220   -0.2300 H   0  0  0  0  0  0  0  0  0  0  0  0
    2.4370   -3.1920    1.7570 H   0  0  0  0  0  0  0  0  0  0  0  0
    1.4370   -0.6560    2.5610 H   0  0  0  0  0  0  0  0  0  0  0  0
   -0.0010    4.4080   -2.3900 H   0  0  0  0  0  0  0  0  0  0  0  0
    2.0940   -1.2100   -2.7770 H   0  0  0  0  0  0  0  0  0  0  0  0
  1  2  1  0  0  0  0
  2  3  2  0  0  0  0
  3 19  1  0  0  0  0
  3  4  1  0  0  0  0
  4 20  1  0  0  0  0
  4  5  2  0  0  0  0
  5  6  1  0  0  0  0
  6 21  1  0  0  0  0
  6  7  1  0  0  0  0
  7  8  2  0  0  0  0
  7  9  1  0  0  0  0
  9 10  2  0  0  0  0
 10 11  1  0  0  0  0
 11 12  1  0  0  0  0
 12 13  2  0  0  0  0
 12 14  1  0  0  0  0
 14 22  1  0  0  0  0
 14 15  1  0  0  0  0
 15 10  1  0  0  0  0
 15 16  2  0  0  0  0
  9 17  1  0  0  0  0
 17  5  1  0  0  0  0
 17 18  2  0  0  0  0
 18  2  1  0  0  0  0
 18 23  1  0  0  0  0
M  END
>  <LOGBIO>
5.9000

>  <PRED_LOGBIO>
6.1400

>  <XV_RES>
-0.5170

>  <WHL_TMPL>
1

>  <ANCH>
21-29;21-22

$$$$
ROW48
  -MTS-   01071500273D 0   0.00000     0.00000     0

 44 45  0  0  0  0  0  0  0  0999 V2000
   -0.7040    5.0320   -2.4760 C   0  0  0  0  0  0  0  0  0  0  0  0
   -1.4410    4.7660   -1.1660 C   0  0  0  0  0  0  0  0  0  0  0  0
   -2.3980    3.6670   -1.3570 N   0  0  0  0  0  0  0  0  0  0  0  0
   -1.7250    2.5370   -1.7400 C   0  0  0  0  0  0  0  0  0  0  0  0
   -1.1650    1.5210   -1.0680 C   0  0  0  0  0  0  0  0  0  0  0  0
   -1.0490    1.2180    0.2630 N   0  0  0  0  0  0  0  0  0  0  0  0
    0.0030    1.6490    0.9530 C   0  0  0  0  0  0  0  0  0  0  0  0
    0.0750    1.4340    2.1620 O   0  0  0  0  0  0  0  0  0  0  0  0
    1.0860    2.3890    0.2680 C   0  0  0  0  0  0  0  0  0  0  0  0
   -2.0480    0.4470    0.9020 C   0  0  0  0  0  0  0  0  0  0  0  0
   -1.9520   -0.9490    0.9410 C   0  0  0  0  0  0  0  0  0  0  0  0
   -2.9530   -1.6910    1.5800 C   0  0  0  0  0  0  0  0  0  0  0  0
   -3.9930   -1.0630    2.1470 N   0  0  0  0  0  0  0  0  0  0  0  0
   -4.1170    0.2710    2.1280 C   0  0  0  0  0  0  0  0  0  0  0  0
   -3.1480    1.0680    1.5050 C   0  0  0  0  0  0  0  0  0  0  0  0
   -0.7210    0.8510   -2.3100 C   0  0  0  0  0  0  0  0  0  0  0  0
   -0.1110   -0.1770   -2.5980 O   0  0  0  0  0  0  0  0  0  0  0  0
   -1.3390    1.9730   -3.0520 C   0  0  0  0  0  0  0  0  0  0  0  0
   -1.4720    2.2930   -4.2320 O   0  0  0  0  0  0  0  0  0  0  0  0
   -2.1920    6.0270   -0.7390 C   0  0  0  0  0  0  0  0  0  0  0  0
   -3.1980    6.4100   -1.8200 C   0  0  0  0  0  0  0  0  0  0  0  0
   -1.1980    7.1680   -0.5420 C   0  0  0  0  0  0  0  0  0  0  0  0
   -2.9280    5.7610    0.5700 C   0  0  0  0  0  0  0  0  0  0  0  0
   -1.4220    5.3050   -3.2470 H   0  0  0  0  0  0  0  0  0  0  0  0
    0.0040    5.8460   -2.3350 H   0  0  0  0  0  0  0  0  0  0  0  0
   -0.1700    4.1340   -2.7800 H   0  0  0  0  0  0  0  0  0  0  0  0
   -0.7230    4.4930   -0.3960 H   0  0  0  0  0  0  0  0  0  0  0  0
   -2.8850    3.4910   -0.4900 H   0  0  0  0  0  0  0  0  0  0  0  0
    0.6610    3.1240   -0.4120 H   0  0  0  0  0  0  0  0  0  0  0  0
    1.6180    1.6660   -0.3470 H   0  0  0  0  0  0  0  0  0  0  0  0
    1.7060    2.8310    1.0450 H   0  0  0  0  0  0  0  0  0  0  0  0
   -1.1120   -1.4500    0.4830 H   0  0  0  0  0  0  0  0  0  0  0  0
   -2.8880   -2.7680    1.6150 H   0  0  0  0  0  0  0  0  0  0  0  0
   -4.9720    0.7350    2.5980 H   0  0  0  0  0  0  0  0  0  0  0  0
   -3.2480    2.1440    1.4900 H   0  0  0  0  0  0  0  0  0  0  0  0
   -2.6730    6.5990   -2.7540 H   0  0  0  0  0  0  0  0  0  0  0  0
   -3.7330    7.3070   -1.5160 H   0  0  0  0  0  0  0  0  0  0  0  0
   -3.9070    5.5960   -1.9610 H   0  0  0  0  0  0  0  0  0  0  0  0
   -0.6730    7.3570   -1.4750 H   0  0  0  0  0  0  0  0  0  0  0  0
   -1.7330    8.0650   -0.2380 H   0  0  0  0  0  0  0  0  0  0  0  0
   -0.4810    6.8950    0.2290 H   0  0  0  0  0  0  0  0  0  0  0  0
   -3.6370    4.9470    0.4290 H   0  0  0  0  0  0  0  0  0  0  0  0
   -3.4630    6.6580    0.8740 H   0  0  0  0  0  0  0  0  0  0  0  0
   -2.2110    5.4880    1.3410 H   0  0  0  0  0  0  0  0  0  0  0  0
  1 24  1  0  0  0  0
  1 25  1  0  0  0  0
  1 26  1  0  0  0  0
  1  2  1  0  0  0  0
  2 27  1  0  0  0  0
  2  3  1  0  0  0  0
  3 28  1  0  0  0  0
  3  4  1  0  0  0  0
  4  5  2  0  0  0  0
  5  6  1  0  0  0  0
  6  7  1  0  0  0  0
  7  8  2  0  0  0  0
  7  9  1  0  0  0  0
  9 29  1  0  0  0  0
  9 30  1  0  0  0  0
  9 31  1  0  0  0  0
  6 10  1  0  0  0  0
 10 11  2  0  0  0  0
 11 32  1  0  0  0  0
 11 12  1  0  0  0  0
 12 33  1  0  0  0  0
 12 13  2  0  0  0  0
 13 14  1  0  0  0  0
 14 34  1  0  0  0  0
 14 15  2  0  0  0  0
 15 10  1  0  0  0  0
 15 35  1  0  0  0  0
  5 16  1  0  0  0  0
 16 17  2  0  0  0  0
 16 18  1  0  0  0  0
 18  4  1  0  0  0  0
 18 19  2  0  0  0  0
  2 20  1  0  0  0  0
 20 21  1  0  0  0  0
 21 36  1  0  0  0  0
 21 37  1  0  0  0  0
 21 38  1  0  0  0  0
 20 22  1  0  0  0  0
 22 39  1  0  0  0  0
 22 40  1  0  0  0  0
 22 41  1  0  0  0  0
 20 23  1  0  0  0  0
 23 42  1  0  0  0  0
 23 43  1  0  0  0  0
 23 44  1  0  0  0  0
M  END
>  <LOGBIO>
6.0000

>  <PRED_LOGBIO>
5.9700

>  <XV_RES>
-0.1930

>  <WHL_TMPL>
2

>  <ANCH>
31-32;12-13

$$$$
ROW49
  -MTS-   01071500273D 0   0.00000     0.00000     0

 42 46  0  0  0  0  0  0  0  0999 V2000
    8.3030   12.0020   -0.9610 O   0  0  0  0  0  0  0  0  0  0  0  0
    7.1420   11.9140   -0.5650 C   0  0  0  0  0  0  0  0  0  0  0  0
    6.3810   13.0050   -0.5500 N   0  0  0  0  0  0  0  0  0  0  0  0
    4.9860   12.9740   -0.0890 C   0  0  0  0  0  0  0  0  0  0  0  0
    4.4350   11.6140    0.3800 C   0  0  0  0  0  0  0  0  0  0  0  0
    5.3800   10.4380    0.3230 C   0  0  0  0  0  0  0  0  0  0  0  0
    5.1870    9.1250    0.6660 N   0  0  0  0  0  0  0  0  0  0  0  0
    6.3430    8.4260    0.4380 C   0  0  0  0  0  0  0  0  0  0  0  0
    7.2720    9.2630   -0.0420 C   0  0  0  0  0  0  0  0  0  0  0  0
    6.6350   10.5970   -0.1190 C   0  0  0  0  0  0  0  0  0  0  0  0
    6.5340    6.9790    0.6840 C   0  0  0  0  0  0  0  0  0  0  0  0
    7.5120    6.5350    1.5820 C   0  0  0  0  0  0  0  0  0  0  0  0
    7.6750    5.1610    1.7980 C   0  0  0  0  0  0  0  0  0  0  0  0
    6.8970    4.2850    1.1470 N   0  0  0  0  0  0  0  0  0  0  0  0
    5.9510    4.6760    0.2820 C   0  0  0  0  0  0  0  0  0  0  0  0
    5.7400    6.0350    0.0230 C   0  0  0  0  0  0  0  0  0  0  0  0
    5.1230    3.6610   -0.4060 C   0  0  0  0  0  0  0  0  0  0  0  0
    5.3580    2.2950   -0.2060 C   0  0  0  0  0  0  0  0  0  0  0  0
    4.6070    1.3760   -0.8290 N   0  0  0  0  0  0  0  0  0  0  0  0
    3.6120    1.7130   -1.6610 C   0  0  0  0  0  0  0  0  0  0  0  0
    2.8560    0.7150   -2.2890 C   0  0  0  0  0  0  0  0  0  0  0  0
    1.8160    1.0680   -3.1570 C   0  0  0  0  0  0  0  0  0  0  0  0
    1.5320    2.4170   -3.3990 C   0  0  0  0  0  0  0  0  0  0  0  0
    2.2880    3.4150   -2.7710 C   0  0  0  0  0  0  0  0  0  0  0  0
    3.3280    3.0620   -1.9020 C   0  0  0  0  0  0  0  0  0  0  0  0
    4.0910    4.0510   -1.2680 C   0  0  0  0  0  0  0  0  0  0  0  0
    6.7740   13.8810   -0.8640 H   0  0  0  0  0  0  0  0  0  0  0  0
    4.3500   13.3440   -0.8910 H   0  0  0  0  0  0  0  0  0  0  0  0
    4.8760   13.6880    0.7240 H   0  0  0  0  0  0  0  0  0  0  0  0
    3.5550   11.3770   -0.2130 H   0  0  0  0  0  0  0  0  0  0  0  0
    4.0800   11.7210    1.4020 H   0  0  0  0  0  0  0  0  0  0  0  0
    4.3280    8.7350    1.0280 H   0  0  0  0  0  0  0  0  0  0  0  0
    8.2860    9.0140   -0.3190 H   0  0  0  0  0  0  0  0  0  0  0  0
    8.1360    7.2450    2.1030 H   0  0  0  0  0  0  0  0  0  0  0  0
    8.4260    4.8070    2.4880 H   0  0  0  0  0  0  0  0  0  0  0  0
    4.9780    6.3500   -0.6750 H   0  0  0  0  0  0  0  0  0  0  0  0
    6.1510    1.9800    0.4570 H   0  0  0  0  0  0  0  0  0  0  0  0
    3.0750   -0.3260   -2.1030 H   0  0  0  0  0  0  0  0  0  0  0  0
    1.2330    0.2980   -3.6420 H   0  0  0  0  0  0  0  0  0  0  0  0
    0.7300    2.6890   -4.0690 H   0  0  0  0  0  0  0  0  0  0  0  0
    2.0690    4.4550   -2.9570 H   0  0  0  0  0  0  0  0  0  0  0  0
    3.8870    5.0970   -1.4420 H   0  0  0  0  0  0  0  0  0  0  0  0
  1  2  2  0  0  0  0
  2  3  1  0  0  0  0
  3 27  1  0  0  0  0
  3  4  1  0  0  0  0
  4 28  1  0  0  0  0
  4 29  1  0  0  0  0
  4  5  1  0  0  0  0
  5 30  1  0  0  0  0
  5 31  1  0  0  0  0
  5  6  1  0  0  0  0
  6  7  1  0  0  0  0
  7 32  1  0  0  0  0
  7  8  1  0  0  0  0
  8  9  2  0  0  0  0
  9 33  1  0  0  0  0
  9 10  1  0  0  0  0
 10  2  1  0  0  0  0
 10  6  2  0  0  0  0
  8 11  1  0  0  0  0
 11 12  2  0  0  0  0
 12 34  1  0  0  0  0
 12 13  1  0  0  0  0
 13 35  1  0  0  0  0
 13 14  2  0  0  0  0
 14 15  1  0  0  0  0
 15 16  2  0  0  0  0
 16 11  1  0  0  0  0
 16 36  1  0  0  0  0
 15 17  1  0  0  0  0
 17 18  2  0  0  0  0
 18 37  1  0  0  0  0
 18 19  1  0  0  0  0
 19 20  2  0  0  0  0
 20 21  1  0  0  0  0
 21 38  1  0  0  0  0
 21 22  2  0  0  0  0
 22 39  1  0  0  0  0
 22 23  1  0  0  0  0
 23 40  1  0  0  0  0
 23 24  2  0  0  0  0
 24 41  1  0  0  0  0
 24 25  1  0  0  0  0
 25 20  1  0  0  0  0
 25 26  2  0  0  0  0
 26 17  1  0  0  0  0
 26 42  1  0  0  0  0
M  END
>  <LOGBIO>
6.8000

>  <PRED_LOGBIO>
6.5400

>  <XV_RES>
1.1930

>  <WHL_TMPL>
1

>  <ANCH>
5-6;31-40

$$$$
ROW50
  -MTS-   01071500273D 0   0.00000     0.00000     0

 43 45  0  0  0  0  0  0  0  0999 V2000
   -2.3260    3.6180    3.4400 N   0  0  0  0  0  0  0  0  0  0  0  0
   -1.3920    3.5820    2.3060 C   0  0  0  0  0  0  0  0  0  0  0  0
   -1.0860    2.1290    1.9440 C   0  0  0  0  0  0  0  0  0  0  0  0
   -0.1520    2.1620    0.8100 N   0  0  0  0  0  0  0  0  0  0  0  0
    1.1490    2.3410    1.0240 C   0  0  0  0  0  0  0  0  0  0  0  0
    1.5700    2.4790    2.1710 O   0  0  0  0  0  0  0  0  0  0  0  0
    2.0890    2.3740   -0.1190 C   0  0  0  0  0  0  0  0  0  0  0  0
    2.9000    1.2660   -0.3900 C   0  0  0  0  0  0  0  0  0  0  0  0
    3.7890    1.2970   -1.4710 C   0  0  0  0  0  0  0  0  0  0  0  0
    3.8670    2.4360   -2.2810 C   0  0  0  0  0  0  0  0  0  0  0  0
    3.0560    3.5450   -2.0090 C   0  0  0  0  0  0  0  0  0  0  0  0
    2.1670    3.5130   -0.9280 C   0  0  0  0  0  0  0  0  0  0  0  0
    4.8070    2.4690   -3.4240 C   0  0  0  0  0  0  0  0  0  0  0  0
    6.1830    2.3170   -3.2160 C   0  0  0  0  0  0  0  0  0  0  0  0
    7.0520    2.3520   -4.3130 C   0  0  0  0  0  0  0  0  0  0  0  0
    6.5650    2.5290   -5.5490 N   0  0  0  0  0  0  0  0  0  0  0  0
    5.2540    2.6780   -5.7840 C   0  0  0  0  0  0  0  0  0  0  0  0
    4.3330    2.6530   -4.7280 C   0  0  0  0  0  0  0  0  0  0  0  0
   -2.3890    1.5060    1.5060 C   0  0  0  0  0  0  0  0  0  0  0  0
   -3.4120    2.3100    0.9900 C   0  0  0  0  0  0  0  0  0  0  0  0
   -4.6200    1.7330    0.5840 C   0  0  0  0  0  0  0  0  0  0  0  0
   -4.8060    0.3500    0.6920 C   0  0  0  0  0  0  0  0  0  0  0  0
   -3.7840   -0.4560    1.2070 C   0  0  0  0  0  0  0  0  0  0  0  0
   -2.5760    0.1220    1.6140 C   0  0  0  0  0  0  0  0  0  0  0  0
   -3.1830    3.1470    3.1860 H   0  0  0  0  0  0  0  0  0  0  0  0
   -2.5280    4.5780    3.6790 H   0  0  0  0  0  0  0  0  0  0  0  0
   -1.8400    4.0820    1.4500 H   0  0  0  0  0  0  0  0  0  0  0  0
   -0.4690    4.0890    2.5800 H   0  0  0  0  0  0  0  0  0  0  0  0
   -0.6650    1.5990    2.7960 H   0  0  0  0  0  0  0  0  0  0  0  0
   -0.4980    2.0490   -0.1320 H   0  0  0  0  0  0  0  0  0  0  0  0
    2.8400    0.3870    0.2340 H   0  0  0  0  0  0  0  0  0  0  0  0
    4.4140    0.4420   -1.6810 H   0  0  0  0  0  0  0  0  0  0  0  0
    3.1160    4.4240   -2.6340 H   0  0  0  0  0  0  0  0  0  0  0  0
    1.5410    4.3680   -0.7190 H   0  0  0  0  0  0  0  0  0  0  0  0
    6.5710    2.1740   -2.2180 H   0  0  0  0  0  0  0  0  0  0  0  0
    8.1150    2.2350   -4.1640 H   0  0  0  0  0  0  0  0  0  0  0  0
    4.9040    2.8190   -6.7960 H   0  0  0  0  0  0  0  0  0  0  0  0
    3.2760    2.7730   -4.9170 H   0  0  0  0  0  0  0  0  0  0  0  0
   -3.2690    3.3770    0.9060 H   0  0  0  0  0  0  0  0  0  0  0  0
   -5.4100    2.3540    0.1870 H   0  0  0  0  0  0  0  0  0  0  0  0
   -5.7380   -0.0960    0.3770 H   0  0  0  0  0  0  0  0  0  0  0  0
   -3.9270   -1.5230    1.2910 H   0  0  0  0  0  0  0  0  0  0  0  0
   -1.7870   -0.4990    2.0120 H   0  0  0  0  0  0  0  0  0  0  0  0
  1 25  1  0  0  0  0
  1 26  1  0  0  0  0
  1  2  1  0  0  0  0
  2 27  1  0  0  0  0
  2 28  1  0  0  0  0
  2  3  1  0  0  0  0
  3 29  1  0  0  0  0
  3  4  1  0  0  0  0
  4 30  1  0  0  0  0
  4  5  1  0  0  0  0
  5  6  2  0  0  0  0
  5  7  1  0  0  0  0
  7  8  2  0  0  0  0
  8 31  1  0  0  0  0
  8  9  1  0  0  0  0
  9 32  1  0  0  0  0
  9 10  2  0  0  0  0
 10 11  1  0  0  0  0
 11 33  1  0  0  0  0
 11 12  2  0  0  0  0
 12  7  1  0  0  0  0
 12 34  1  0  0  0  0
 10 13  1  0  0  0  0
 13 14  2  0  0  0  0
 14 35  1  0  0  0  0
 14 15  1  0  0  0  0
 15 36  1  0  0  0  0
 15 16  2  0  0  0  0
 16 17  1  0  0  0  0
 17 37  1  0  0  0  0
 17 18  2  0  0  0  0
 18 13  1  0  0  0  0
 18 38  1  0  0  0  0
  3 19  1  0  0  0  0
 19 20  2  0  0  0  0
 20 39  1  0  0  0  0
 20 21  1  0  0  0  0
 21 40  1  0  0  0  0
 21 22  2  0  0  0  0
 22 41  1  0  0  0  0
 22 23  1  0  0  0  0
 23 42  1  0  0  0  0
 23 24  2  0  0  0  0
 24 19  1  0  0  0  0
 24 43  1  0  0  0  0
M  END
>  <LOGBIO>
6.3000

>  <PRED_LOGBIO>
6.8100

>  <XV_RES>
-0.6920

>  <WHL_TMPL>
1

>  <ANCH>
16-37;13-11

$$$$
ROW51
  -MTS-   01071500273D 0   0.00000     0.00000     0

 51 54  0  0  0  0  0  0  0  0999 V2000
    8.1860   -7.5550   -2.6630 C   0  0  0  0  0  0  0  0  0  0  0  0
    6.8590   -7.7770   -3.3480 C   0  0  0  0  0  0  0  0  0  0  0  0
    6.3460   -9.0740   -3.4770 C   0  0  0  0  0  0  0  0  0  0  0  0
    5.1160   -9.2800   -4.1120 C   0  0  0  0  0  0  0  0  0  0  0  0
    4.5630  -10.6780   -4.2520 C   0  0  0  0  0  0  0  0  0  0  0  0
    4.3980   -8.1890   -4.6170 C   0  0  0  0  0  0  0  0  0  0  0  0
    4.9100   -6.8930   -4.4880 C   0  0  0  0  0  0  0  0  0  0  0  0
    4.1850   -5.7910   -4.9990 N   0  0  0  0  0  0  0  0  0  0  0  0
    3.3030   -5.1600   -4.2280 C   0  0  0  0  0  0  0  0  0  0  0  0
    3.1160   -5.5410   -3.0520 O   0  0  0  0  0  0  0  0  0  0  0  0
    2.6210   -4.1250   -4.7080 N   0  0  0  0  0  0  0  0  0  0  0  0
    1.6830   -3.4540   -3.8890 C   0  0  0  0  0  0  0  0  0  0  0  0
    0.3470   -3.8730   -3.8650 C   0  0  0  0  0  0  0  0  0  0  0  0
   -0.5810   -3.2090   -3.0540 C   0  0  0  0  0  0  0  0  0  0  0  0
   -0.1730   -2.1260   -2.2660 C   0  0  0  0  0  0  0  0  0  0  0  0
   -1.1110   -1.4550   -1.4460 N   0  0  0  0  0  0  0  0  0  0  0  0
   -1.0660   -1.6030   -0.1250 C   0  0  0  0  0  0  0  0  0  0  0  0
   -0.1840   -2.2900    0.3870 O   0  0  0  0  0  0  0  0  0  0  0  0
   -2.0780   -0.9420    0.7280 C   0  0  0  0  0  0  0  0  0  0  0  0
   -3.0420   -1.6330    1.3530 C   0  0  0  0  0  0  0  0  0  0  0  0
   -4.0080   -0.4490    2.2460 S   0  0  0  0  0  0  0  0  0  0  0  0
   -3.1070    1.0000    1.7750 C   0  0  0  0  0  0  0  0  0  0  0  0
   -3.1920    2.3140    2.0260 N   0  0  0  0  0  0  0  0  0  0  0  0
   -2.3190    3.1800    1.4940 C   0  0  0  0  0  0  0  0  0  0  0  0
   -1.3330    2.7520    0.6930 N   0  0  0  0  0  0  0  0  0  0  0  0
   -1.1910    1.4520    0.4020 C   0  0  0  0  0  0  0  0  0  0  0  0
   -0.1520    1.0260   -0.4370 N   0  0  0  0  0  0  0  0  0  0  0  0
   -2.0880    0.5230    0.9430 C   0  0  0  0  0  0  0  0  0  0  0  0
    1.1620   -1.7070   -2.2890 C   0  0  0  0  0  0  0  0  0  0  0  0
    2.0900   -2.3700   -3.1010 C   0  0  0  0  0  0  0  0  0  0  0  0
    6.1410   -6.6870   -3.8530 C   0  0  0  0  0  0  0  0  0  0  0  0
    8.6700   -6.6780   -3.0860 H   0  0  0  0  0  0  0  0  0  0  0  0
    8.0240   -7.4020   -1.5980 H   0  0  0  0  0  0  0  0  0  0  0  0
    8.8210   -8.4270   -2.8110 H   0  0  0  0  0  0  0  0  0  0  0  0
    6.9000   -9.9150   -3.0870 H   0  0  0  0  0  0  0  0  0  0  0  0
    3.4750  -10.6390   -4.2530 H   0  0  0  0  0  0  0  0  0  0  0  0
    4.9110  -11.1140   -5.1850 H   0  0  0  0  0  0  0  0  0  0  0  0
    4.9030  -11.2870   -3.4170 H   0  0  0  0  0  0  0  0  0  0  0  0
    3.4480   -8.3480   -5.1070 H   0  0  0  0  0  0  0  0  0  0  0  0
    4.3360   -5.4830   -5.9490 H   0  0  0  0  0  0  0  0  0  0  0  0
    2.7720   -3.8170   -5.6590 H   0  0  0  0  0  0  0  0  0  0  0  0
    0.0330   -4.7090   -4.4730 H   0  0  0  0  0  0  0  0  0  0  0  0
   -1.6110   -3.5330   -3.0360 H   0  0  0  0  0  0  0  0  0  0  0  0
   -1.8150   -0.8640   -1.8640 H   0  0  0  0  0  0  0  0  0  0  0  0
   -3.1980   -2.7010    1.3180 H   0  0  0  0  0  0  0  0  0  0  0  0
   -2.4110    4.2340    1.7120 H   0  0  0  0  0  0  0  0  0  0  0  0
    0.7430    0.7740   -0.0440 H   0  0  0  0  0  0  0  0  0  0  0  0
   -0.3000    0.9710   -1.4350 H   0  0  0  0  0  0  0  0  0  0  0  0
    1.4770   -0.8710   -1.6820 H   0  0  0  0  0  0  0  0  0  0  0  0
    3.1210   -2.0470   -3.1190 H   0  0  0  0  0  0  0  0  0  0  0  0
    6.5360   -5.6870   -3.7530 H   0  0  0  0  0  0  0  0  0  0  0  0
  1 32  1  0  0  0  0
  1 33  1  0  0  0  0
  1 34  1  0  0  0  0
  1  2  1  0  0  0  0
  2  3  2  0  0  0  0
  3 35  1  0  0  0  0
  3  4  1  0  0  0  0
  4  5  1  0  0  0  0
  5 36  1  0  0  0  0
  5 37  1  0  0  0  0
  5 38  1  0  0  0  0
  4  6  2  0  0  0  0
  6 39  1  0  0  0  0
  6  7  1  0  0  0  0
  7  8  1  0  0  0  0
  8 40  1  0  0  0  0
  8  9  1  0  0  0  0
  9 10  2  0  0  0  0
  9 11  1  0  0  0  0
 11 41  1  0  0  0  0
 11 12  1  0  0  0  0
 12 13  2  0  0  0  0
 13 42  1  0  0  0  0
 13 14  1  0  0  0  0
 14 43  1  0  0  0  0
 14 15  2  0  0  0  0
 15 16  1  0  0  0  0
 16 44  1  0  0  0  0
 16 17  1  0  0  0  0
 17 18  2  0  0  0  0
 17 19  1  0  0  0  0
 19 20  2  0  0  0  0
 20 45  1  0  0  0  0
 20 21  1  0  0  0  0
 21 22  1  0  0  0  0
 22 23  1  0  0  0  0
 23 24  2  0  0  0  0
 24 46  1  0  0  0  0
 24 25  1  0  0  0  0
 25 26  2  0  0  0  0
 26 27  1  0  0  0  0
 27 47  1  0  0  0  0
 27 48  1  0  0  0  0
 26 28  1  0  0  0  0
 28 19  1  0  0  0  0
 28 22  2  0  0  0  0
 15 29  1  0  0  0  0
 29 49  1  0  0  0  0
 29 30  2  0  0  0  0
 30 12  1  0  0  0  0
 30 50  1  0  0  0  0
  7 31  2  0  0  0  0
 31  2  1  0  0  0  0
 31 51  1  0  0  0  0
M  END
>  <LOGBIO>
8.8000

>  <PRED_LOGBIO>
9.1600

>  <XV_RES>
0.1200

>  <WHL_TMPL>
2

>  <ANCH>
13-14;30-31

$$$$
ROW52
  -MTS-   01071500273D 0   0.00000     0.00000     0

 38 41  0  0  0  0  0  0  0  0999 V2000
    1.6850    2.2080    2.8550 Cl  0  0  0  0  0  0  0  0  0  0  0  0
    1.9450    2.6810    1.2010 C   0  0  0  0  0  0  0  0  0  0  0  0
    1.0020    2.3500    0.2210 C   0  0  0  0  0  0  0  0  0  0  0  0
    1.2110    2.7310   -1.1090 C   0  0  0  0  0  0  0  0  0  0  0  0
    2.3640    3.4430   -1.4610 C   0  0  0  0  0  0  0  0  0  0  0  0
    2.5900    3.8540   -2.8960 C   0  0  0  0  0  0  0  0  0  0  0  0
    4.0320    3.8660   -3.1800 N   0  0  0  0  0  0  0  0  0  0  0  0
    4.5290    4.6750   -4.1680 C   0  0  0  0  0  0  0  0  0  0  0  0
    4.2920    4.7810   -5.4830 C   0  0  0  0  0  0  0  0  0  0  0  0
    3.4610    4.1220   -6.3500 N   0  0  0  0  0  0  0  0  0  0  0  0
    2.1480    4.6000   -6.5720 C   0  0  0  0  0  0  0  0  0  0  0  0
    1.0930    4.1490   -5.7710 C   0  0  0  0  0  0  0  0  0  0  0  0
   -0.2060    4.6220   -5.9910 C   0  0  0  0  0  0  0  0  0  0  0  0
   -0.4500    5.5470   -7.0130 C   0  0  0  0  0  0  0  0  0  0  0  0
   -1.6330    6.1850   -7.4560 N   0  0  0  0  0  0  0  0  0  0  0  0
   -1.2730    7.0500   -8.5620 N   0  0  0  0  0  0  0  0  0  0  0  0
    0.0250    6.9540   -8.7850 C   0  0  0  0  0  0  0  0  0  0  0  0
    0.6050    5.9990   -7.8140 C   0  0  0  0  0  0  0  0  0  0  0  0
    1.9040    5.5260   -7.5940 C   0  0  0  0  0  0  0  0  0  0  0  0
    5.2700    5.8800   -5.6420 C   0  0  0  0  0  0  0  0  0  0  0  0
    5.6810    6.5790   -6.5670 O   0  0  0  0  0  0  0  0  0  0  0  0
    5.5320    5.7630   -4.1900 C   0  0  0  0  0  0  0  0  0  0  0  0
    6.2580    6.3210   -3.3680 O   0  0  0  0  0  0  0  0  0  0  0  0
    3.3080    3.7740   -0.4810 C   0  0  0  0  0  0  0  0  0  0  0  0
    4.7410    4.6590   -0.9170 Cl  0  0  0  0  0  0  0  0  0  0  0  0
    3.0980    3.3930    0.8500 C   0  0  0  0  0  0  0  0  0  0  0  0
    0.1120    1.8010    0.4920 H   0  0  0  0  0  0  0  0  0  0  0  0
    0.4830    2.4760   -1.8650 H   0  0  0  0  0  0  0  0  0  0  0  0
    2.2430    4.8810   -2.9870 H   0  0  0  0  0  0  0  0  0  0  0  0
    2.1070    3.1260   -3.5440 H   0  0  0  0  0  0  0  0  0  0  0  0
    4.6570    3.2780   -2.6470 H   0  0  0  0  0  0  0  0  0  0  0  0
    3.7850    3.2950   -6.8300 H   0  0  0  0  0  0  0  0  0  0  0  0
    1.2810    3.4350   -4.9820 H   0  0  0  0  0  0  0  0  0  0  0  0
   -1.0200    4.2730   -5.3720 H   0  0  0  0  0  0  0  0  0  0  0  0
   -2.5590    6.0600   -7.0710 H   0  0  0  0  0  0  0  0  0  0  0  0
    0.5730    7.4860   -9.5490 H   0  0  0  0  0  0  0  0  0  0  0  0
    2.7180    5.8750   -8.2130 H   0  0  0  0  0  0  0  0  0  0  0  0
    3.8260    3.6490    1.6060 H   0  0  0  0  0  0  0  0  0  0  0  0
  1  2  1  0  0  0  0
  2  3  2  0  0  0  0
  3 27  1  0  0  0  0
  3  4  1  0  0  0  0
  4 28  1  0  0  0  0
  4  5  2  0  0  0  0
  5  6  1  0  0  0  0
  6 29  1  0  0  0  0
  6 30  1  0  0  0  0
  6  7  1  0  0  0  0
  7 31  1  0  0  0  0
  7  8  1  0  0  0  0
  8  9  2  0  0  0  0
  9 10  1  0  0  0  0
 10 32  1  0  0  0  0
 10 11  1  0  0  0  0
 11 12  2  0  0  0  0
 12 33  1  0  0  0  0
 12 13  1  0  0  0  0
 13 34  1  0  0  0  0
 13 14  2  0  0  0  0
 14 15  1  0  0  0  0
 15 35  1  0  0  0  0
 15 16  1  0  0  0  0
 16 17  2  0  0  0  0
 17 36  1  0  0  0  0
 17 18  1  0  0  0  0
 18 14  1  0  0  0  0
 18 19  2  0  0  0  0
 19 11  1  0  0  0  0
 19 37  1  0  0  0  0
  9 20  1  0  0  0  0
 20 21  2  0  0  0  0
 20 22  1  0  0  0  0
 22  8  1  0  0  0  0
 22 23  2  0  0  0  0
  5 24  1  0  0  0  0
 24 25  1  0  0  0  0
 24 26  2  0  0  0  0
 26  2  1  0  0  0  0
 26 38  1  0  0  0  0
M  END
>  <LOGBIO>
7.4000

>  <PRED_LOGBIO>
7.5500

>  <XV_RES>
0.3770

>  <WHL_TMPL>
2

>  <ANCH>
40-43;8-11

$$$$
ROW53
  -MTS-   01071500273D 0   0.00000     0.00000     0

 44 47  0  0  0  0  0  0  0  0999 V2000
    1.8290    4.6690    6.4000 N   0  0  0  0  0  0  0  0  0  0  0  0
    3.0570    5.0150    6.9820 C   0  0  0  0  0  0  0  0  0  0  0  0
    3.0910    5.7820    8.0800 N   0  0  0  0  0  0  0  0  0  0  0  0
    4.2540    6.1240    8.6500 C   0  0  0  0  0  0  0  0  0  0  0  0
    5.4180    5.7050    8.1340 N   0  0  0  0  0  0  0  0  0  0  0  0
    5.4540    4.9350    7.0380 C   0  0  0  0  0  0  0  0  0  0  0  0
    6.7150    4.1820    6.0500 S   0  0  0  0  0  0  0  0  0  0  0  0
    5.6570    3.4030    4.8630 C   0  0  0  0  0  0  0  0  0  0  0  0
    4.4020    3.7120    5.2160 C   0  0  0  0  0  0  0  0  0  0  0  0
    3.2310    3.2320    4.4480 C   0  0  0  0  0  0  0  0  0  0  0  0
    3.0050    1.8590    4.3020 C   0  0  0  0  0  0  0  0  0  0  0  0
    1.8970    1.4050    3.5760 C   0  0  0  0  0  0  0  0  0  0  0  0
    1.0160    2.3250    2.9950 C   0  0  0  0  0  0  0  0  0  0  0  0
   -0.1030    1.8660    2.2610 N   0  0  0  0  0  0  0  0  0  0  0  0
    0.0030    1.6490    0.9530 C   0  0  0  0  0  0  0  0  0  0  0  0
    1.0920    1.8500    0.3720 O   0  0  0  0  0  0  0  0  0  0  0  0
   -1.0490    1.2180    0.2630 N   0  0  0  0  0  0  0  0  0  0  0  0
   -2.0480    0.4470    0.9020 C   0  0  0  0  0  0  0  0  0  0  0  0
   -3.0050    1.0720    1.7100 C   0  0  0  0  0  0  0  0  0  0  0  0
   -3.9940    0.3090    2.3430 C   0  0  0  0  0  0  0  0  0  0  0  0
   -4.0240   -1.0800    2.1690 C   0  0  0  0  0  0  0  0  0  0  0  0
   -3.0670   -1.7050    1.3610 C   0  0  0  0  0  0  0  0  0  0  0  0
   -2.0780   -0.9420    0.7280 C   0  0  0  0  0  0  0  0  0  0  0  0
   -1.1540   -1.5450   -0.0500 F   0  0  0  0  0  0  0  0  0  0  0  0
   -5.0280    0.9840    3.2130 C   0  0  0  0  0  0  0  0  0  0  0  0
   -5.4140    0.1480    4.1720 F   0  0  0  0  0  0  0  0  0  0  0  0
   -6.0780    1.3230    2.4710 F   0  0  0  0  0  0  0  0  0  0  0  0
   -4.5010    2.0750    3.7610 F   0  0  0  0  0  0  0  0  0  0  0  0
    1.2420    3.6990    3.1410 C   0  0  0  0  0  0  0  0  0  0  0  0
    2.3500    4.1530    3.8680 C   0  0  0  0  0  0  0  0  0  0  0  0
    4.2560    4.5610    6.4190 C   0  0  0  0  0  0  0  0  0  0  0  0
    1.4220    5.2600    5.6900 H   0  0  0  0  0  0  0  0  0  0  0  0
    1.3510    3.8280    6.6920 H   0  0  0  0  0  0  0  0  0  0  0  0
    4.2540    6.7430    9.5350 H   0  0  0  0  0  0  0  0  0  0  0  0
    5.9630    2.7990    4.0220 H   0  0  0  0  0  0  0  0  0  0  0  0
    3.6840    1.1490    4.7500 H   0  0  0  0  0  0  0  0  0  0  0  0
    1.7230    0.3450    3.4630 H   0  0  0  0  0  0  0  0  0  0  0  0
   -0.9830    1.7040    2.7300 H   0  0  0  0  0  0  0  0  0  0  0  0
   -1.1350    1.4410   -0.7180 H   0  0  0  0  0  0  0  0  0  0  0  0
   -2.9810    2.1430    1.8450 H   0  0  0  0  0  0  0  0  0  0  0  0
   -4.7860   -1.6690    2.6580 H   0  0  0  0  0  0  0  0  0  0  0  0
   -3.0910   -2.7760    1.2260 H   0  0  0  0  0  0  0  0  0  0  0  0
    0.5630    4.4090    2.6930 H   0  0  0  0  0  0  0  0  0  0  0  0
    2.5240    5.2120    3.9800 H   0  0  0  0  0  0  0  0  0  0  0  0
  1 32  1  0  0  0  0
  1 33  1  0  0  0  0
  1  2  1  0  0  0  0
  2  3  1  0  0  0  0
  3  4  2  0  0  0  0
  4 34  1  0  0  0  0
  4  5  1  0  0  0  0
  5  6  2  0  0  0  0
  6  7  1  0  0  0  0
  7  8  1  0  0  0  0
  8 35  1  0  0  0  0
  8  9  2  0  0  0  0
  9 10  1  0  0  0  0
 10 11  2  0  0  0  0
 11 36  1  0  0  0  0
 11 12  1  0  0  0  0
 12 37  1  0  0  0  0
 12 13  2  0  0  0  0
 13 14  1  0  0  0  0
 14 38  1  0  0  0  0
 14 15  1  0  0  0  0
 15 16  2  0  0  0  0
 15 17  1  0  0  0  0
 17 39  1  0  0  0  0
 17 18  1  0  0  0  0
 18 19  2  0  0  0  0
 19 40  1  0  0  0  0
 19 20  1  0  0  0  0
 20 21  2  0  0  0  0
 21 41  1  0  0  0  0
 21 22  1  0  0  0  0
 22 42  1  0  0  0  0
 22 23  2  0  0  0  0
 23 18  1  0  0  0  0
 23 24  1  0  0  0  0
 20 25  1  0  0  0  0
 25 26  1  0  0  0  0
 25 27  1  0  0  0  0
 25 28  1  0  0  0  0
 13 29  1  0  0  0  0
 29 43  1  0  0  0  0
 29 30  2  0  0  0  0
 30 10  1  0  0  0  0
 30 44  1  0  0  0  0
  9 31  1  0  0  0  0
 31  2  2  0  0  0  0
 31  6  1  0  0  0  0
M  END
>  <LOGBIO>
5.5000

>  <PRED_LOGBIO>
5.4400

>  <XV_RES>
-0.3220

>  <WHL_TMPL>
2

>  <ANCH>
16-29;26-24

$$$$
ROW54
  -MTS-   01071500273D 0   0.00000     0.00000     0

 43 46  0  0  0  0  0  0  0  0999 V2000
   -5.6770    1.2430    3.4040 N   0  0  0  0  0  0  0  0  0  0  0  0
   -6.3990    0.1650    3.8420 C   0  0  0  0  0  0  0  0  0  0  0  0
   -7.4890    0.2200    4.5850 N   0  0  0  0  0  0  0  0  0  0  0  0
   -7.9620   -1.1260    4.8420 N   0  0  0  0  0  0  0  0  0  0  0  0
   -7.0730   -2.0180    4.1960 C   0  0  0  0  0  0  0  0  0  0  0  0
   -7.0420   -3.4150    4.1080 C   0  0  0  0  0  0  0  0  0  0  0  0
   -6.0230   -4.0480    3.3850 C   0  0  0  0  0  0  0  0  0  0  0  0
   -5.0360   -3.2840    2.7510 C   0  0  0  0  0  0  0  0  0  0  0  0
   -5.0680   -1.8870    2.8390 C   0  0  0  0  0  0  0  0  0  0  0  0
   -4.0240   -1.0800    2.1690 C   0  0  0  0  0  0  0  0  0  0  0  0
   -3.0670   -1.7050    1.3610 C   0  0  0  0  0  0  0  0  0  0  0  0
   -2.0780   -0.9420    0.7280 C   0  0  0  0  0  0  0  0  0  0  0  0
   -2.0480    0.4470    0.9020 C   0  0  0  0  0  0  0  0  0  0  0  0
   -1.0490    1.2180    0.2630 N   0  0  0  0  0  0  0  0  0  0  0  0
    0.0030    1.6490    0.9530 C   0  0  0  0  0  0  0  0  0  0  0  0
    0.0750    1.4340    2.1620 O   0  0  0  0  0  0  0  0  0  0  0  0
    0.9770    2.3120    0.3360 N   0  0  0  0  0  0  0  0  0  0  0  0
    0.7950    2.7620   -0.9930 C   0  0  0  0  0  0  0  0  0  0  0  0
    0.2550    4.0310   -1.2350 C   0  0  0  0  0  0  0  0  0  0  0  0
    0.0750    4.4760   -2.5500 C   0  0  0  0  0  0  0  0  0  0  0  0
    0.4350    3.6520   -3.6230 C   0  0  0  0  0  0  0  0  0  0  0  0
    0.9740    2.3830   -3.3810 C   0  0  0  0  0  0  0  0  0  0  0  0
    1.1540    1.9380   -2.0660 C   0  0  0  0  0  0  0  0  0  0  0  0
   -3.0050    1.0720    1.7100 C   0  0  0  0  0  0  0  0  0  0  0  0
   -3.9940    0.3090    2.3430 C   0  0  0  0  0  0  0  0  0  0  0  0
   -6.0860   -1.2540    3.5620 C   0  0  0  0  0  0  0  0  0  0  0  0
   -4.9200    1.6060    3.9650 H   0  0  0  0  0  0  0  0  0  0  0  0
   -5.9020    1.6750    2.5190 H   0  0  0  0  0  0  0  0  0  0  0  0
   -8.7760   -1.3810    5.3830 H   0  0  0  0  0  0  0  0  0  0  0  0
   -7.8030   -4.0040    4.5970 H   0  0  0  0  0  0  0  0  0  0  0  0
   -5.9990   -5.1260    3.3170 H   0  0  0  0  0  0  0  0  0  0  0  0
   -4.2510   -3.7730    2.1940 H   0  0  0  0  0  0  0  0  0  0  0  0
   -3.0910   -2.7760    1.2260 H   0  0  0  0  0  0  0  0  0  0  0  0
   -1.3390   -1.4250    0.1060 H   0  0  0  0  0  0  0  0  0  0  0  0
   -1.1350    1.4410   -0.7180 H   0  0  0  0  0  0  0  0  0  0  0  0
    1.8460    2.4950    0.8160 H   0  0  0  0  0  0  0  0  0  0  0  0
   -0.0220    4.6670   -0.4070 H   0  0  0  0  0  0  0  0  0  0  0  0
   -0.3410    5.4550   -2.7370 H   0  0  0  0  0  0  0  0  0  0  0  0
    0.2950    3.9950   -4.6380 H   0  0  0  0  0  0  0  0  0  0  0  0
    1.2510    1.7470   -4.2090 H   0  0  0  0  0  0  0  0  0  0  0  0
    1.5700    0.9590   -1.8800 H   0  0  0  0  0  0  0  0  0  0  0  0
   -2.9810    2.1430    1.8450 H   0  0  0  0  0  0  0  0  0  0  0  0
   -4.7330    0.7920    2.9650 H   0  0  0  0  0  0  0  0  0  0  0  0
  1 27  1  0  0  0  0
  1 28  1  0  0  0  0
  1  2  1  0  0  0  0
  2  3  2  0  0  0  0
  3  4  1  0  0  0  0
  4 29  1  0  0  0  0
  4  5  1  0  0  0  0
  5  6  2  0  0  0  0
  6 30  1  0  0  0  0
  6  7  1  0  0  0  0
  7 31  1  0  0  0  0
  7  8  2  0  0  0  0
  8 32  1  0  0  0  0
  8  9  1  0  0  0  0
  9 10  1  0  0  0  0
 10 11  2  0  0  0  0
 11 33  1  0  0  0  0
 11 12  1  0  0  0  0
 12 34  1  0  0  0  0
 12 13  2  0  0  0  0
 13 14  1  0  0  0  0
 14 35  1  0  0  0  0
 14 15  1  0  0  0  0
 15 16  2  0  0  0  0
 15 17  1  0  0  0  0
 17 36  1  0  0  0  0
 17 18  1  0  0  0  0
 18 19  2  0  0  0  0
 19 37  1  0  0  0  0
 19 20  1  0  0  0  0
 20 38  1  0  0  0  0
 20 21  2  0  0  0  0
 21 39  1  0  0  0  0
 21 22  1  0  0  0  0
 22 40  1  0  0  0  0
 22 23  2  0  0  0  0
 23 18  1  0  0  0  0
 23 41  1  0  0  0  0
 13 24  1  0  0  0  0
 24 42  1  0  0  0  0
 24 25  2  0  0  0  0
 25 10  1  0  0  0  0
 25 43  1  0  0  0  0
  9 26  2  0  0  0  0
 26  2  1  0  0  0  0
 26  5  1  0  0  0  0
M  END
>  <LOGBIO>
5.6000

>  <PRED_LOGBIO>
6.2400

>  <XV_RES>
-1.4400

>  <WHL_TMPL>
2

>  <ANCH>
16-29;21-22

$$$$
ROW55
  -MTS-   01071500273D 0   0.00000     0.00000     0

 59 63  0  0  0  0  0  0  0  0999 V2000
    5.3310   -8.6080   -5.6460 C   0  0  0  0  0  0  0  0  0  0  0  0
    4.8890   -7.4230   -4.8200 C   0  0  0  0  0  0  0  0  0  0  0  0
    5.5070   -6.3620   -4.8880 O   0  0  0  0  0  0  0  0  0  0  0  0
    3.8320   -7.5280   -4.0200 N   0  0  0  0  0  0  0  0  0  0  0  0
    3.4020   -6.3750   -3.2160 C   0  0  0  0  0  0  0  0  0  0  0  0
    2.1890   -6.7540   -2.4010 C   0  0  0  0  0  0  0  0  0  0  0  0
    1.7220   -7.8890   -2.4840 O   0  0  0  0  0  0  0  0  0  0  0  0
    1.6250   -5.8600   -1.5940 N   0  0  0  0  0  0  0  0  0  0  0  0
    1.9470   -5.6160   -0.1800 C   0  0  0  0  0  0  0  0  0  0  0  0
    2.6240   -4.3590   -0.7560 C   0  0  0  0  0  0  0  0  0  0  0  0
    1.7080   -3.8980   -1.9060 C   0  0  0  0  0  0  0  0  0  0  0  0
    0.5510   -4.9150   -1.9320 C   0  0  0  0  0  0  0  0  0  0  0  0
   -0.1090   -4.5490   -0.6250 C   0  0  0  0  0  0  0  0  0  0  0  0
   -1.3220   -3.9100   -0.3410 C   0  0  0  0  0  0  0  0  0  0  0  0
   -1.7030   -3.6900    0.9890 C   0  0  0  0  0  0  0  0  0  0  0  0
   -2.9290   -3.0450    1.2760 N   0  0  0  0  0  0  0  0  0  0  0  0
   -2.9750   -1.6360    1.4020 C   0  0  0  0  0  0  0  0  0  0  0  0
   -3.9550   -1.0700    2.1190 N   0  0  0  0  0  0  0  0  0  0  0  0
   -4.0210    0.2620    2.2540 C   0  0  0  0  0  0  0  0  0  0  0  0
   -3.0580    1.0730    1.6430 C   0  0  0  0  0  0  0  0  0  0  0  0
   -2.0480    0.4470    0.9020 C   0  0  0  0  0  0  0  0  0  0  0  0
   -1.0490    1.2180    0.2630 N   0  0  0  0  0  0  0  0  0  0  0  0
    0.1140    1.6940    1.0260 C   0  0  0  0  0  0  0  0  0  0  0  0
    1.4390    1.6940    0.2410 C   0  0  0  0  0  0  0  0  0  0  0  0
    2.0890    0.8590    1.3590 C   0  0  0  0  0  0  0  0  0  0  0  0
    0.7050    0.6620    2.0040 C   0  0  0  0  0  0  0  0  0  0  0  0
   -2.0360   -0.8900    0.8040 N   0  0  0  0  0  0  0  0  0  0  0  0
   -2.9750    2.4310    1.8810 C   0  0  0  0  0  0  0  0  0  0  0  0
   -4.1560    3.0330    1.9870 F   0  0  0  0  0  0  0  0  0  0  0  0
   -2.3970    2.9540    0.8030 F   0  0  0  0  0  0  0  0  0  0  0  0
   -2.2360    2.6550    2.9640 F   0  0  0  0  0  0  0  0  0  0  0  0
   -0.8700   -4.1090    2.0330 C   0  0  0  0  0  0  0  0  0  0  0  0
    0.3430   -4.7470    1.7490 C   0  0  0  0  0  0  0  0  0  0  0  0
    0.7230   -4.9670    0.4200 C   0  0  0  0  0  0  0  0  0  0  0  0
    5.5810   -9.4360   -4.9870 H   0  0  0  0  0  0  0  0  0  0  0  0
    6.2050   -8.3350   -6.2340 H   0  0  0  0  0  0  0  0  0  0  0  0
    4.5240   -8.9050   -6.3130 H   0  0  0  0  0  0  0  0  0  0  0  0
    3.3250   -8.3990   -3.9650 H   0  0  0  0  0  0  0  0  0  0  0  0
    4.2090   -6.0770   -2.5490 H   0  0  0  0  0  0  0  0  0  0  0  0
    3.1520   -5.5460   -3.8750 H   0  0  0  0  0  0  0  0  0  0  0  0
    2.5330   -6.3280    0.3980 H   0  0  0  0  0  0  0  0  0  0  0  0
    2.6540   -3.5860    0.0090 H   0  0  0  0  0  0  0  0  0  0  0  0
    3.5970   -4.6290   -1.1600 H   0  0  0  0  0  0  0  0  0  0  0  0
    1.3120   -2.9110   -1.6750 H   0  0  0  0  0  0  0  0  0  0  0  0
    2.2560   -3.9540   -2.8440 H   0  0  0  0  0  0  0  0  0  0  0  0
   -0.0430   -5.0330   -2.8360 H   0  0  0  0  0  0  0  0  0  0  0  0
   -1.9650   -3.5870   -1.1470 H   0  0  0  0  0  0  0  0  0  0  0  0
   -3.7720   -3.5900    1.3910 H   0  0  0  0  0  0  0  0  0  0  0  0
   -4.8150    0.7080    2.8340 H   0  0  0  0  0  0  0  0  0  0  0  0
   -1.1350    1.4410   -0.7180 H   0  0  0  0  0  0  0  0  0  0  0  0
   -0.1440    2.6500    1.4770 H   0  0  0  0  0  0  0  0  0  0  0  0
    1.3830    1.1810   -0.7170 H   0  0  0  0  0  0  0  0  0  0  0  0
    1.8780    2.6820    0.1170 H   0  0  0  0  0  0  0  0  0  0  0  0
    2.7880    1.4180    1.9770 H   0  0  0  0  0  0  0  0  0  0  0  0
    2.5470   -0.0640    1.0090 H   0  0  0  0  0  0  0  0  0  0  0  0
    0.3010   -0.3410    1.8830 H   0  0  0  0  0  0  0  0  0  0  0  0
    0.6580    0.9670    3.0470 H   0  0  0  0  0  0  0  0  0  0  0  0
   -1.1640   -3.9390    3.0590 H   0  0  0  0  0  0  0  0  0  0  0  0
    0.9850   -5.0700    2.5550 H   0  0  0  0  0  0  0  0  0  0  0  0
  1 35  1  0  0  0  0
  1 36  1  0  0  0  0
  1 37  1  0  0  0  0
  1  2  1  0  0  0  0
  2  3  2  0  0  0  0
  2  4  1  0  0  0  0
  4 38  1  0  0  0  0
  4  5  1  0  0  0  0
  5 39  1  0  0  0  0
  5 40  1  0  0  0  0
  5  6  1  0  0  0  0
  6  7  2  0  0  0  0
  6  8  1  0  0  0  0
  8  9  1  0  0  0  0
  9 41  1  0  0  0  0
  9 10  1  0  0  0  0
 10 42  1  0  0  0  0
 10 43  1  0  0  0  0
 10 11  1  0  0  0  0
 11 44  1  0  0  0  0
 11 45  1  0  0  0  0
 11 12  1  0  0  0  0
 12  8  1  0  0  0  0
 12 46  1  0  0  0  0
 12 13  1  0  0  0  0
 13 14  1  0  0  0  0
 14 47  1  0  0  0  0
 14 15  2  0  0  0  0
 15 16  1  0  0  0  0
 16 48  1  0  0  0  0
 16 17  1  0  0  0  0
 17 18  2  0  0  0  0
 18 19  1  0  0  0  0
 19 49  1  0  0  0  0
 19 20  2  0  0  0  0
 20 21  1  0  0  0  0
 21 22  1  0  0  0  0
 22 50  1  0  0  0  0
 22 23  1  0  0  0  0
 23 51  1  0  0  0  0
 23 24  1  0  0  0  0
 24 52  1  0  0  0  0
 24 53  1  0  0  0  0
 24 25  1  0  0  0  0
 25 54  1  0  0  0  0
 25 55  1  0  0  0  0
 25 26  1  0  0  0  0
 26 23  1  0  0  0  0
 26 56  1  0  0  0  0
 26 57  1  0  0  0  0
 21 27  2  0  0  0  0
 27 17  1  0  0  0  0
 20 28  1  0  0  0  0
 28 29  1  0  0  0  0
 28 30  1  0  0  0  0
 28 31  1  0  0  0  0
 15 32  1  0  0  0  0
 32 58  1  0  0  0  0
 32 33  2  0  0  0  0
 33 59  1  0  0  0  0
 33 34  1  0  0  0  0
 34  9  1  0  0  0  0
 34 13  2  0  0  0  0
M  END
>  <LOGBIO>
7.3000

>  <PRED_LOGBIO>
7.8300

>  <XV_RES>
-0.5880

>  <WHL_TMPL>
2

>  <ANCH>
16-29;36-37

$$$$
ROW56
  -MTS-   01071500273D 0   0.00000     0.00000     0

 48 52  0  0  0  0  0  0  0  0999 V2000
    3.7020    5.7210    2.2810 C   0  0  0  0  0  0  0  0  0  0  0  0
    2.8630    4.5860    2.8150 C   0  0  0  0  0  0  0  0  0  0  0  0
    3.1920    3.9870    4.0370 C   0  0  0  0  0  0  0  0  0  0  0  0
    2.4130    2.9340    4.5320 C   0  0  0  0  0  0  0  0  0  0  0  0
    1.3060    2.4800    3.8060 C   0  0  0  0  0  0  0  0  0  0  0  0
    0.9770    3.0790    2.5840 C   0  0  0  0  0  0  0  0  0  0  0  0
   -0.1420    2.6200    1.8500 N   0  0  0  0  0  0  0  0  0  0  0  0
    0.0030    1.6490    0.9530 C   0  0  0  0  0  0  0  0  0  0  0  0
    1.1290    1.1410    0.7590 O   0  0  0  0  0  0  0  0  0  0  0  0
   -1.0490    1.2180    0.2630 N   0  0  0  0  0  0  0  0  0  0  0  0
   -2.0480    0.4470    0.9020 C   0  0  0  0  0  0  0  0  0  0  0  0
   -2.8420    1.0200    1.9030 C   0  0  0  0  0  0  0  0  0  0  0  0
   -3.8310    0.2570    2.5350 C   0  0  0  0  0  0  0  0  0  0  0  0
   -4.0260   -1.0800    2.1670 C   0  0  0  0  0  0  0  0  0  0  0  0
   -3.2320   -1.6530    1.1670 C   0  0  0  0  0  0  0  0  0  0  0  0
   -3.4380   -3.1140    0.8440 C   0  0  0  0  0  0  0  0  0  0  0  0
   -3.8950   -3.8940    2.0910 C   0  0  0  0  0  0  0  0  0  0  0  0
   -5.0610   -3.2130    2.7660 C   0  0  0  0  0  0  0  0  0  0  0  0
   -6.5130   -3.7770    3.6060 S   0  0  0  0  0  0  0  0  0  0  0  0
   -7.1910   -2.1910    3.9990 C   0  0  0  0  0  0  0  0  0  0  0  0
   -8.2850   -1.7430    4.6320 N   0  0  0  0  0  0  0  0  0  0  0  0
   -8.5190   -0.4310    4.7680 C   0  0  0  0  0  0  0  0  0  0  0  0
   -7.6620    0.4720    4.2720 N   0  0  0  0  0  0  0  0  0  0  0  0
   -6.5500    0.0920    3.6280 C   0  0  0  0  0  0  0  0  0  0  0  0
   -5.6670    1.0530    3.1170 N   0  0  0  0  0  0  0  0  0  0  0  0
   -6.2770   -1.2720    3.4700 C   0  0  0  0  0  0  0  0  0  0  0  0
   -5.1070   -1.8740    2.7930 C   0  0  0  0  0  0  0  0  0  0  0  0
   -2.2430   -0.8900    0.5340 C   0  0  0  0  0  0  0  0  0  0  0  0
    1.7550    4.1320    2.0890 C   0  0  0  0  0  0  0  0  0  0  0  0
    4.7290    5.6040    2.6210 H   0  0  0  0  0  0  0  0  0  0  0  0
    3.3060    6.6670    2.6440 H   0  0  0  0  0  0  0  0  0  0  0  0
    3.6770    5.7110    1.1930 H   0  0  0  0  0  0  0  0  0  0  0  0
    4.0460    4.3370    4.5970 H   0  0  0  0  0  0  0  0  0  0  0  0
    2.6670    2.4710    5.4750 H   0  0  0  0  0  0  0  0  0  0  0  0
    0.7050    1.6680    4.1880 H   0  0  0  0  0  0  0  0  0  0  0  0
   -1.0520    3.0310    2.0060 H   0  0  0  0  0  0  0  0  0  0  0  0
   -1.1350    1.4410   -0.7180 H   0  0  0  0  0  0  0  0  0  0  0  0
   -2.6920    2.0510    2.1870 H   0  0  0  0  0  0  0  0  0  0  0  0
   -4.4430    0.7000    3.3070 H   0  0  0  0  0  0  0  0  0  0  0  0
   -2.4620   -3.5100    0.5720 H   0  0  0  0  0  0  0  0  0  0  0  0
   -4.2170   -3.1950    0.0890 H   0  0  0  0  0  0  0  0  0  0  0  0
   -3.0670   -3.8580    2.7960 H   0  0  0  0  0  0  0  0  0  0  0  0
   -4.2110   -4.8860    1.7730 H   0  0  0  0  0  0  0  0  0  0  0  0
   -9.4090   -0.0980    5.2820 H   0  0  0  0  0  0  0  0  0  0  0  0
   -4.9100    1.3990    3.6900 H   0  0  0  0  0  0  0  0  0  0  0  0
   -5.7870    1.4000    2.1760 H   0  0  0  0  0  0  0  0  0  0  0  0
   -1.6310   -1.3320   -0.2380 H   0  0  0  0  0  0  0  0  0  0  0  0
    1.5010    4.5940    1.1460 H   0  0  0  0  0  0  0  0  0  0  0  0
  1 30  1  0  0  0  0
  1 31  1  0  0  0  0
  1 32  1  0  0  0  0
  1  2  1  0  0  0  0
  2  3  2  0  0  0  0
  3 33  1  0  0  0  0
  3  4  1  0  0  0  0
  4 34  1  0  0  0  0
  4  5  2  0  0  0  0
  5 35  1  0  0  0  0
  5  6  1  0  0  0  0
  6  7  1  0  0  0  0
  7 36  1  0  0  0  0
  7  8  1  0  0  0  0
  8  9  2  0  0  0  0
  8 10  1  0  0  0  0
 10 37  1  0  0  0  0
 10 11  1  0  0  0  0
 11 12  1  0  0  0  0
 12 38  1  0  0  0  0
 12 13  2  0  0  0  0
 13 39  1  0  0  0  0
 13 14  1  0  0  0  0
 14 15  2  0  0  0  0
 15 16  1  0  0  0  0
 16 40  1  0  0  0  0
 16 41  1  0  0  0  0
 16 17  1  0  0  0  0
 17 42  1  0  0  0  0
 17 43  1  0  0  0  0
 17 18  1  0  0  0  0
 18 19  1  0  0  0  0
 19 20  1  0  0  0  0
 20 21  1  0  0  0  0
 21 22  2  0  0  0  0
 22 44  1  0  0  0  0
 22 23  1  0  0  0  0
 23 24  2  0  0  0  0
 24 25  1  0  0  0  0
 25 45  1  0  0  0  0
 25 46  1  0  0  0  0
 24 26  1  0  0  0  0
 26 20  2  0  0  0  0
 26 27  1  0  0  0  0
 27 14  1  0  0  0  0
 27 18  2  0  0  0  0
 15 28  1  0  0  0  0
 28 11  2  0  0  0  0
 28 47  1  0  0  0  0
  6 29  2  0  0  0  0
 29  2  1  0  0  0  0
 29 48  1  0  0  0  0
M  END
>  <LOGBIO>
5.9000

>  <PRED_LOGBIO>
5.5200

>  <XV_RES>
0.3870

>  <WHL_TMPL>
2

>  <ANCH>
16-29;19-17

$$$$
ROW57
  -MTS-   01071500273D 0   0.00000     0.00000     0

 41 44  0  0  0  0  0  0  0  0999 V2000
   -5.2660    0.9820    3.2390 Cl  0  0  0  0  0  0  0  0  0  0  0  0
   -4.0060    0.2650    2.2770 C   0  0  0  0  0  0  0  0  0  0  0  0
   -3.0410    1.0730    1.6660 C   0  0  0  0  0  0  0  0  0  0  0  0
   -2.0480    0.4470    0.9020 C   0  0  0  0  0  0  0  0  0  0  0  0
   -1.0490    1.2180    0.2630 N   0  0  0  0  0  0  0  0  0  0  0  0
    0.1140    1.6940    1.0260 C   0  0  0  0  0  0  0  0  0  0  0  0
   -0.3370    2.2040    2.4070 C   0  0  0  0  0  0  0  0  0  0  0  0
    0.8640    2.6420    3.2650 C   0  0  0  0  0  0  0  0  0  0  0  0
    1.9060    1.5150    3.3930 C   0  0  0  0  0  0  0  0  0  0  0  0
    2.3570    1.0060    2.0120 C   0  0  0  0  0  0  0  0  0  0  0  0
    1.1550    0.5670    1.1540 C   0  0  0  0  0  0  0  0  0  0  0  0
   -2.0510   -0.8880    0.7810 N   0  0  0  0  0  0  0  0  0  0  0  0
   -2.9900   -1.6320    1.3800 C   0  0  0  0  0  0  0  0  0  0  0  0
   -3.9540   -1.0650    2.1180 N   0  0  0  0  0  0  0  0  0  0  0  0
   -2.9630   -3.1030    1.2240 C   0  0  0  0  0  0  0  0  0  0  0  0
   -2.2320   -3.7910    0.3360 C   0  0  0  0  0  0  0  0  0  0  0  0
   -2.4550   -5.1360    0.4750 N   0  0  0  0  0  0  0  0  0  0  0  0
   -3.3890   -5.3400    1.5190 C   0  0  0  0  0  0  0  0  0  0  0  0
   -3.9270   -6.4530    2.0360 N   0  0  0  0  0  0  0  0  0  0  0  0
   -4.8100   -6.4060    3.0430 C   0  0  0  0  0  0  0  0  0  0  0  0
   -5.2030   -5.1790    3.5920 C   0  0  0  0  0  0  0  0  0  0  0  0
   -4.6570   -3.9990    3.0730 C   0  0  0  0  0  0  0  0  0  0  0  0
   -3.7370   -4.0810    2.0210 C   0  0  0  0  0  0  0  0  0  0  0  0
   -3.0610    2.1470    1.7790 H   0  0  0  0  0  0  0  0  0  0  0  0
   -1.1350    1.4410   -0.7180 H   0  0  0  0  0  0  0  0  0  0  0  0
    0.5260    2.5160    0.4430 H   0  0  0  0  0  0  0  0  0  0  0  0
   -0.8820    1.4170    2.9240 H   0  0  0  0  0  0  0  0  0  0  0  0
   -1.0160    3.0450    2.2800 H   0  0  0  0  0  0  0  0  0  0  0  0
    1.3310    3.5170    2.8160 H   0  0  0  0  0  0  0  0  0  0  0  0
    0.5170    2.9280    4.2560 H   0  0  0  0  0  0  0  0  0  0  0  0
    1.4800    0.6910    3.9620 H   0  0  0  0  0  0  0  0  0  0  0  0
    2.7700    1.8810    3.9430 H   0  0  0  0  0  0  0  0  0  0  0  0
    2.9020    1.7920    1.4950 H   0  0  0  0  0  0  0  0  0  0  0  0
    3.0350    0.1650    2.1400 H   0  0  0  0  0  0  0  0  0  0  0  0
    0.6890   -0.3070    1.6030 H   0  0  0  0  0  0  0  0  0  0  0  0
    1.5020    0.2820    0.1630 H   0  0  0  0  0  0  0  0  0  0  0  0
   -1.5630   -3.3490   -0.3870 H   0  0  0  0  0  0  0  0  0  0  0  0
   -2.0230   -5.8630   -0.0770 H   0  0  0  0  0  0  0  0  0  0  0  0
   -5.2240   -7.3240    3.4350 H   0  0  0  0  0  0  0  0  0  0  0  0
   -5.9140   -5.1440    4.4040 H   0  0  0  0  0  0  0  0  0  0  0  0
   -4.9420   -3.0390    3.4780 H   0  0  0  0  0  0  0  0  0  0  0  0
  1  2  1  0  0  0  0
  2  3  2  0  0  0  0
  3 24  1  0  0  0  0
  3  4  1  0  0  0  0
  4  5  1  0  0  0  0
  5 25  1  0  0  0  0
  5  6  1  0  0  0  0
  6 26  1  0  0  0  0
  6  7  1  0  0  0  0
  7 27  1  0  0  0  0
  7 28  1  0  0  0  0
  7  8  1  0  0  0  0
  8 29  1  0  0  0  0
  8 30  1  0  0  0  0
  8  9  1  0  0  0  0
  9 31  1  0  0  0  0
  9 32  1  0  0  0  0
  9 10  1  0  0  0  0
 10 33  1  0  0  0  0
 10 34  1  0  0  0  0
 10 11  1  0  0  0  0
 11  6  1  0  0  0  0
 11 35  1  0  0  0  0
 11 36  1  0  0  0  0
  4 12  2  0  0  0  0
 12 13  1  0  0  0  0
 13 14  2  0  0  0  0
 14  2  1  0  0  0  0
 13 15  1  0  0  0  0
 15 16  2  0  0  0  0
 16 37  1  0  0  0  0
 16 17  1  0  0  0  0
 17 38  1  0  0  0  0
 17 18  1  0  0  0  0
 18 19  1  0  0  0  0
 19 20  2  0  0  0  0
 20 39  1  0  0  0  0
 20 21  1  0  0  0  0
 21 40  1  0  0  0  0
 21 22  2  0  0  0  0
 22 41  1  0  0  0  0
 22 23  1  0  0  0  0
 23 15  1  0  0  0  0
 23 18  2  0  0  0  0
M  END
>  <LOGBIO>
6.5000

>  <PRED_LOGBIO>
6.2900

>  <XV_RES>
0.3400

>  <WHL_TMPL>
2

>  <ANCH>
16-29;5-6

$$$$
ROW58
  -MTS-   01071500273D 0   0.00000     0.00000     0

 30 32  0  0  0  0  0  0  0  0999 V2000
    0.7810   -3.2900   -4.7210 C   0  0  0  0  0  0  0  0  0  0  0  0
    1.6110   -3.2280   -3.6330 C   0  0  0  0  0  0  0  0  0  0  0  0
    2.7610   -3.8780   -3.6420 O   0  0  0  0  0  0  0  0  0  0  0  0
    1.2200   -2.4340   -2.4470 C   0  0  0  0  0  0  0  0  0  0  0  0
   -0.1000   -2.4750   -1.9830 C   0  0  0  0  0  0  0  0  0  0  0  0
   -0.4710   -1.7230   -0.8610 C   0  0  0  0  0  0  0  0  0  0  0  0
    0.4780   -0.9320   -0.2040 C   0  0  0  0  0  0  0  0  0  0  0  0
    1.7980   -0.8910   -0.6680 C   0  0  0  0  0  0  0  0  0  0  0  0
    2.1690   -1.6420   -1.7900 C   0  0  0  0  0  0  0  0  0  0  0  0
    2.8020   -0.0540    0.0260 C   0  0  0  0  0  0  0  0  0  0  0  0
    3.3680    1.0540   -0.6160 C   0  0  0  0  0  0  0  0  0  0  0  0
    4.2770    1.8140    0.0100 N   0  0  0  0  0  0  0  0  0  0  0  0
    4.6780    1.5480    1.2610 C   0  0  0  0  0  0  0  0  0  0  0  0
    5.6040    2.1870    2.1190 N   0  0  0  0  0  0  0  0  0  0  0  0
    5.6480    1.5100    3.3090 C   0  0  0  0  0  0  0  0  0  0  0  0
    4.8080    0.4670    3.2850 C   0  0  0  0  0  0  0  0  0  0  0  0
    4.1510    0.4550    1.9590 C   0  0  0  0  0  0  0  0  0  0  0  0
    3.1990   -0.3590    1.3340 C   0  0  0  0  0  0  0  0  0  0  0  0
   -0.2570   -3.2720   -4.3970 H   0  0  0  0  0  0  0  0  0  0  0  0
    0.9460   -2.3790   -5.2920 H   0  0  0  0  0  0  0  0  0  0  0  0
    1.0310   -4.1890   -5.2810 H   0  0  0  0  0  0  0  0  0  0  0  0
   -0.8320   -3.0860   -2.4900 H   0  0  0  0  0  0  0  0  0  0  0  0
   -1.4900   -1.7540   -0.5030 H   0  0  0  0  0  0  0  0  0  0  0  0
    0.1920   -0.3530    0.6620 H   0  0  0  0  0  0  0  0  0  0  0  0
    3.1870   -1.6100   -2.1490 H   0  0  0  0  0  0  0  0  0  0  0  0
    3.0690    1.2990   -1.6240 H   0  0  0  0  0  0  0  0  0  0  0  0
    6.1450    3.0090    1.8910 H   0  0  0  0  0  0  0  0  0  0  0  0
    6.2720    1.7800    4.1490 H   0  0  0  0  0  0  0  0  0  0  0  0
    4.6410   -0.2370    4.0870 H   0  0  0  0  0  0  0  0  0  0  0  0
    2.7770   -1.2080    1.8510 H   0  0  0  0  0  0  0  0  0  0  0  0
  1 19  1  0  0  0  0
  1 20  1  0  0  0  0
  1 21  1  0  0  0  0
  1  2  1  0  0  0  0
  2  3  2  0  0  0  0
  2  4  1  0  0  0  0
  4  5  2  0  0  0  0
  5 22  1  0  0  0  0
  5  6  1  0  0  0  0
  6 23  1  0  0  0  0
  6  7  2  0  0  0  0
  7 24  1  0  0  0  0
  7  8  1  0  0  0  0
  8  9  2  0  0  0  0
  9  4  1  0  0  0  0
  9 25  1  0  0  0  0
  8 10  1  0  0  0  0
 10 11  2  0  0  0  0
 11 26  1  0  0  0  0
 11 12  1  0  0  0  0
 12 13  2  0  0  0  0
 13 14  1  0  0  0  0
 14 27  1  0  0  0  0
 14 15  1  0  0  0  0
 15 28  1  0  0  0  0
 15 16  2  0  0  0  0
 16 29  1  0  0  0  0
 16 17  1  0  0  0  0
 17 13  1  0  0  0  0
 17 18  2  0  0  0  0
 18 10  1  0  0  0  0
 18 30  1  0  0  0  0
M  END
>  <LOGBIO>
6.2000

>  <PRED_LOGBIO>
5.9500

>  <XV_RES>
0.4430

>  <WHL_TMPL>
1

>  <ANCH>
26-28;8-7

$$$$
ROW59
  -MTS-   01071500273D 0   0.00000     0.00000     0

 36 39  0  0  0  0  0  0  0  0999 V2000
    1.6010    4.2290   -3.3470 N   0  0  0  0  0  0  0  0  0  0  0  0
    2.1920    3.0970   -2.8500 C   0  0  0  0  0  0  0  0  0  0  0  0
    1.8420    1.8570   -3.1380 N   0  0  0  0  0  0  0  0  0  0  0  0
    2.7020    0.9380   -2.4180 N   0  0  0  0  0  0  0  0  0  0  0  0
    3.6120    1.7130   -1.6610 C   0  0  0  0  0  0  0  0  0  0  0  0
    4.6520    1.3610   -0.7920 C   0  0  0  0  0  0  0  0  0  0  0  0
    5.4080    2.3580   -0.1640 C   0  0  0  0  0  0  0  0  0  0  0  0
    5.1240    3.7080   -0.4060 C   0  0  0  0  0  0  0  0  0  0  0  0
    4.0840    4.0600   -1.2740 C   0  0  0  0  0  0  0  0  0  0  0  0
    3.3280    3.0620   -1.9020 C   0  0  0  0  0  0  0  0  0  0  0  0
    5.9220    4.7620    0.2580 C   0  0  0  0  0  0  0  0  0  0  0  0
    5.8170    5.1400    1.5390 C   0  0  0  0  0  0  0  0  0  0  0  0
    6.7290    6.1390    1.7560 N   0  0  0  0  0  0  0  0  0  0  0  0
    6.9740    6.8600    3.0130 C   0  0  0  0  0  0  0  0  0  0  0  0
    8.0330    6.1370    3.8100 C   0  0  0  0  0  0  0  0  0  0  0  0
    7.6650    5.1430    4.7250 C   0  0  0  0  0  0  0  0  0  0  0  0
    8.6470    4.4730    5.4630 C   0  0  0  0  0  0  0  0  0  0  0  0
    9.9980    4.7970    5.2880 C   0  0  0  0  0  0  0  0  0  0  0  0
   10.3660    5.7910    4.3730 C   0  0  0  0  0  0  0  0  0  0  0  0
    9.3840    6.4610    3.6350 C   0  0  0  0  0  0  0  0  0  0  0  0
    7.4030    6.3380    0.4870 N   0  0  0  0  0  0  0  0  0  0  0  0
    6.9200    5.5390   -0.3430 N   0  0  0  0  0  0  0  0  0  0  0  0
    1.0250    4.8020   -2.7470 H   0  0  0  0  0  0  0  0  0  0  0  0
    1.7410    4.4890   -4.3120 H   0  0  0  0  0  0  0  0  0  0  0  0
    2.6590   -0.0710   -2.4510 H   0  0  0  0  0  0  0  0  0  0  0  0
    4.8710    0.3200   -0.6060 H   0  0  0  0  0  0  0  0  0  0  0  0
    6.2100    2.0860    0.5060 H   0  0  0  0  0  0  0  0  0  0  0  0
    3.8650    5.1010   -1.4600 H   0  0  0  0  0  0  0  0  0  0  0  0
    5.1360    4.7310    2.2700 H   0  0  0  0  0  0  0  0  0  0  0  0
    6.0530    6.9050    3.5910 H   0  0  0  0  0  0  0  0  0  0  0  0
    7.3130    7.8700    2.7920 H   0  0  0  0  0  0  0  0  0  0  0  0
    6.6230    4.8930    4.8600 H   0  0  0  0  0  0  0  0  0  0  0  0
    8.3630    3.7060    6.1690 H   0  0  0  0  0  0  0  0  0  0  0  0
   10.7560    4.2800    5.8580 H   0  0  0  0  0  0  0  0  0  0  0  0
   11.4080    6.0410    4.2380 H   0  0  0  0  0  0  0  0  0  0  0  0
    9.6680    7.2280    2.9290 H   0  0  0  0  0  0  0  0  0  0  0  0
  1 23  1  0  0  0  0
  1 24  1  0  0  0  0
  1  2  1  0  0  0  0
  2  3  2  0  0  0  0
  3  4  1  0  0  0  0
  4 25  1  0  0  0  0
  4  5  1  0  0  0  0
  5  6  2  0  0  0  0
  6 26  1  0  0  0  0
  6  7  1  0  0  0  0
  7 27  1  0  0  0  0
  7  8  2  0  0  0  0
  8  9  1  0  0  0  0
  9 28  1  0  0  0  0
  9 10  2  0  0  0  0
 10  2  1  0  0  0  0
 10  5  1  0  0  0  0
  8 11  1  0  0  0  0
 11 12  2  0  0  0  0
 12 29  1  0  0  0  0
 12 13  1  0  0  0  0
 13 14  1  0  0  0  0
 14 30  1  0  0  0  0
 14 31  1  0  0  0  0
 14 15  1  0  0  0  0
 15 16  2  0  0  0  0
 16 32  1  0  0  0  0
 16 17  1  0  0  0  0
 17 33  1  0  0  0  0
 17 18  2  0  0  0  0
 18 34  1  0  0  0  0
 18 19  1  0  0  0  0
 19 35  1  0  0  0  0
 19 20  2  0  0  0  0
 20 15  1  0  0  0  0
 20 36  1  0  0  0  0
 13 21  1  0  0  0  0
 21 22  2  0  0  0  0
 22 11  1  0  0  0  0
M  END
>  <LOGBIO>
6.2000

>  <PRED_LOGBIO>
5.9300

>  <XV_RES>
0.2210

>  <WHL_TMPL>
1

>  <ANCH>
5-6;8-16

$$$$
ROW60
  -MTS-   01071500273D 0   0.00000     0.00000     0

 40 43  0  0  0  0  0  0  0  0999 V2000
   -2.7760   -3.5180   10.4750 N   0  0  0  0  0  0  0  0  0  0  0  0
   -2.2110   -2.4080   10.0080 C   0  0  0  0  0  0  0  0  0  0  0  0
   -2.2760   -1.3650   10.6560 O   0  0  0  0  0  0  0  0  0  0  0  0
   -1.5050   -2.4290    8.7070 C   0  0  0  0  0  0  0  0  0  0  0  0
   -0.1370   -2.7260    8.6580 C   0  0  0  0  0  0  0  0  0  0  0  0
    0.5310   -2.7450    7.4280 C   0  0  0  0  0  0  0  0  0  0  0  0
   -0.1680   -2.4670    6.2470 C   0  0  0  0  0  0  0  0  0  0  0  0
    0.2020   -2.4070    4.8830 N   0  0  0  0  0  0  0  0  0  0  0  0
   -0.9200   -2.0840    4.1660 C   0  0  0  0  0  0  0  0  0  0  0  0
   -1.9500   -1.9410    4.9790 N   0  0  0  0  0  0  0  0  0  0  0  0
   -1.5350   -2.1700    6.2970 C   0  0  0  0  0  0  0  0  0  0  0  0
   -2.2030   -2.1510    7.5270 C   0  0  0  0  0  0  0  0  0  0  0  0
   -0.9700   -1.9190    2.6960 C   0  0  0  0  0  0  0  0  0  0  0  0
   -0.6280   -2.9880    1.8600 C   0  0  0  0  0  0  0  0  0  0  0  0
   -0.6750   -2.8320    0.4690 C   0  0  0  0  0  0  0  0  0  0  0  0
   -1.0650   -1.6070   -0.0850 C   0  0  0  0  0  0  0  0  0  0  0  0
   -1.1110   -1.4550   -1.4460 O   0  0  0  0  0  0  0  0  0  0  0  0
   -0.1450   -2.0650   -2.2230 C   0  0  0  0  0  0  0  0  0  0  0  0
   -0.6170   -3.0920   -3.0500 C   0  0  0  0  0  0  0  0  0  0  0  0
    0.2720   -3.7890   -3.8770 C   0  0  0  0  0  0  0  0  0  0  0  0
    1.6330   -3.4590   -3.8770 C   0  0  0  0  0  0  0  0  0  0  0  0
    2.7380   -4.3250   -4.9050 Cl  0  0  0  0  0  0  0  0  0  0  0  0
    2.1050   -2.4330   -3.0500 C   0  0  0  0  0  0  0  0  0  0  0  0
    1.2160   -1.7360   -2.2230 C   0  0  0  0  0  0  0  0  0  0  0  0
   -1.4070   -0.5380    0.7510 C   0  0  0  0  0  0  0  0  0  0  0  0
   -1.3600   -0.6940    2.1410 C   0  0  0  0  0  0  0  0  0  0  0  0
   -2.7230   -4.3750    9.9420 H   0  0  0  0  0  0  0  0  0  0  0  0
   -3.2580   -3.5040   11.3620 H   0  0  0  0  0  0  0  0  0  0  0  0
    0.4020   -2.9400    9.5690 H   0  0  0  0  0  0  0  0  0  0  0  0
    1.5860   -2.9750    7.3900 H   0  0  0  0  0  0  0  0  0  0  0  0
    1.1240   -2.5710    4.5060 H   0  0  0  0  0  0  0  0  0  0  0  0
   -3.2580   -1.9210    7.5640 H   0  0  0  0  0  0  0  0  0  0  0  0
   -0.3270   -3.9330    2.2870 H   0  0  0  0  0  0  0  0  0  0  0  0
   -0.4110   -3.6570   -0.1760 H   0  0  0  0  0  0  0  0  0  0  0  0
   -1.6660   -3.3460   -3.0500 H   0  0  0  0  0  0  0  0  0  0  0  0
   -0.0910   -4.5810   -4.5150 H   0  0  0  0  0  0  0  0  0  0  0  0
    3.1540   -2.1780   -3.0500 H   0  0  0  0  0  0  0  0  0  0  0  0
    1.5790   -0.9440   -1.5850 H   0  0  0  0  0  0  0  0  0  0  0  0
   -1.7080    0.4070    0.3230 H   0  0  0  0  0  0  0  0  0  0  0  0
   -1.6240    0.1310    2.7860 H   0  0  0  0  0  0  0  0  0  0  0  0
  1 27  1  0  0  0  0
  1 28  1  0  0  0  0
  1  2  1  0  0  0  0
  2  3  2  0  0  0  0
  2  4  1  0  0  0  0
  4  5  2  0  0  0  0
  5 29  1  0  0  0  0
  5  6  1  0  0  0  0
  6 30  1  0  0  0  0
  6  7  2  0  0  0  0
  7  8  1  0  0  0  0
  8 31  1  0  0  0  0
  8  9  1  0  0  0  0
  9 10  2  0  0  0  0
 10 11  1  0  0  0  0
 11  7  1  0  0  0  0
 11 12  2  0  0  0  0
 12  4  1  0  0  0  0
 12 32  1  0  0  0  0
  9 13  1  0  0  0  0
 13 14  2  0  0  0  0
 14 33  1  0  0  0  0
 14 15  1  0  0  0  0
 15 34  1  0  0  0  0
 15 16  2  0  0  0  0
 16 17  1  0  0  0  0
 17 18  1  0  0  0  0
 18 19  2  0  0  0  0
 19 35  1  0  0  0  0
 19 20  1  0  0  0  0
 20 36  1  0  0  0  0
 20 21  2  0  0  0  0
 21 22  1  0  0  0  0
 21 23  1  0  0  0  0
 23 37  1  0  0  0  0
 23 24  2  0  0  0  0
 24 18  1  0  0  0  0
 24 38  1  0  0  0  0
 16 25  1  0  0  0  0
 25 39  1  0  0  0  0
 25 26  2  0  0  0  0
 26 13  1  0  0  0  0
 26 40  1  0  0  0  0
M  END
>  <LOGBIO>
7.4300

>  <PRED_LOGBIO>
7.6500

>  <XV_RES>
-0.2630

>  <WHL_TMPL>
2

>  <ANCH>
5-6;31-32

$$$$
ROW61
  -MTS-   01071500273D 0   0.00000     0.00000     0

 70 76  0  0  0  0  0  0  0  0999 V2000
   -6.5240   -0.3910    2.9360 O   0  0  0  0  0  0  0  0  0  0  0  0
   -5.8330   -1.4060    3.0130 C   0  0  0  0  0  0  0  0  0  0  0  0
   -6.3630   -2.6280    3.7240 C   0  0  0  0  0  0  0  0  0  0  0  0
   -7.7510   -2.3450    4.2450 C   0  0  0  0  0  0  0  0  0  0  0  0
   -8.8680   -2.6140    3.4450 C   0  0  0  0  0  0  0  0  0  0  0  0
  -10.1550   -2.3510    3.9290 C   0  0  0  0  0  0  0  0  0  0  0  0
  -10.3260   -1.8190    5.2120 C   0  0  0  0  0  0  0  0  0  0  0  0
   -9.2090   -1.5490    6.0120 C   0  0  0  0  0  0  0  0  0  0  0  0
   -7.9220   -1.8120    5.5290 C   0  0  0  0  0  0  0  0  0  0  0  0
   -4.6190   -1.4270    2.4700 N   0  0  0  0  0  0  0  0  0  0  0  0
   -4.0890   -0.2050    1.7590 C   0  0  0  0  0  0  0  0  0  0  0  0
   -4.8060    0.3490    0.6920 C   0  0  0  0  0  0  0  0  0  0  0  0
   -4.3150    1.4820    0.0320 C   0  0  0  0  0  0  0  0  0  0  0  0
   -3.1070    2.0600    0.4390 C   0  0  0  0  0  0  0  0  0  0  0  0
   -2.3890    1.5060    1.5060 C   0  0  0  0  0  0  0  0  0  0  0  0
   -2.8810    0.3730    2.1650 C   0  0  0  0  0  0  0  0  0  0  0  0
   -1.1110    2.1170    1.9360 C   0  0  0  0  0  0  0  0  0  0  0  0
    0.1720    1.6940    1.5680 N   0  0  0  0  0  0  0  0  0  0  0  0
    1.0470    2.4900    2.1540 C   0  0  0  0  0  0  0  0  0  0  0  0
    2.7510    2.8940    2.4100 S   0  0  0  0  0  0  0  0  0  0  0  0
    2.4480    4.2700    3.4800 C   0  0  0  0  0  0  0  0  0  0  0  0
    1.1130    4.3430    3.5790 C   0  0  0  0  0  0  0  0  0  0  0  0
    0.3660    3.4210    2.8930 N   0  0  0  0  0  0  0  0  0  0  0  0
   -0.9730    3.1750    2.7460 C   0  0  0  0  0  0  0  0  0  0  0  0
   -2.0730    3.9410    3.3730 C   0  0  0  0  0  0  0  0  0  0  0  0
   -2.2210    5.3080    3.1080 C   0  0  0  0  0  0  0  0  0  0  0  0
   -3.2770    5.9920    3.7230 C   0  0  0  0  0  0  0  0  0  0  0  0
   -4.1050    5.3250    4.5380 N   0  0  0  0  0  0  0  0  0  0  0  0
   -3.9370    4.0160    4.7700 C   0  0  0  0  0  0  0  0  0  0  0  0
   -4.8320    3.3430    5.6360 N   0  0  0  0  0  0  0  0  0  0  0  0
   -4.5540    3.2690    7.0220 C   0  0  0  0  0  0  0  0  0  0  0  0
   -3.8100    2.1980    7.5300 C   0  0  0  0  0  0  0  0  0  0  0  0
   -3.5350    2.1250    8.9010 C   0  0  0  0  0  0  0  0  0  0  0  0
   -4.0040    3.1230    9.7630 C   0  0  0  0  0  0  0  0  0  0  0  0
   -4.7490    4.1940    9.2550 C   0  0  0  0  0  0  0  0  0  0  0  0
   -5.0230    4.2670    7.8840 C   0  0  0  0  0  0  0  0  0  0  0  0
   -5.2230    5.2030   10.1270 N   0  0  0  0  0  0  0  0  0  0  0  0
   -6.6440    5.5320   10.3130 C   0  0  0  0  0  0  0  0  0  0  0  0
   -6.7280    6.4410   11.5530 C   0  0  0  0  0  0  0  0  0  0  0  0
   -5.2760    6.9350   11.6830 C   0  0  0  0  0  0  0  0  0  0  0  0
   -4.4390    5.9700   10.8780 C   0  0  0  0  0  0  0  0  0  0  0  0
   -3.2110    5.9030   10.9130 O   0  0  0  0  0  0  0  0  0  0  0  0
   -2.9370    3.3330    4.1970 N   0  0  0  0  0  0  0  0  0  0  0  0
   -6.4000   -3.4640    3.0290 H   0  0  0  0  0  0  0  0  0  0  0  0
   -5.7070   -2.8770    4.5560 H   0  0  0  0  0  0  0  0  0  0  0  0
   -8.7360   -3.0250    2.4550 H   0  0  0  0  0  0  0  0  0  0  0  0
  -11.0170   -2.5590    3.3110 H   0  0  0  0  0  0  0  0  0  0  0  0
  -11.3190   -1.6160    5.5850 H   0  0  0  0  0  0  0  0  0  0  0  0
   -9.3410   -1.1390    7.0020 H   0  0  0  0  0  0  0  0  0  0  0  0
   -7.0610   -1.6040    6.1460 H   0  0  0  0  0  0  0  0  0  0  0  0
   -4.0520   -2.2600    2.5330 H   0  0  0  0  0  0  0  0  0  0  0  0
   -5.7380   -0.0980    0.3780 H   0  0  0  0  0  0  0  0  0  0  0  0
   -4.8680    1.9100   -0.7910 H   0  0  0  0  0  0  0  0  0  0  0  0
   -2.7280    2.9340   -0.0700 H   0  0  0  0  0  0  0  0  0  0  0  0
   -2.3280   -0.0550    2.9880 H   0  0  0  0  0  0  0  0  0  0  0  0
    3.1780    4.9120    3.9510 H   0  0  0  0  0  0  0  0  0  0  0  0
    0.6410    5.1050    4.1810 H   0  0  0  0  0  0  0  0  0  0  0  0
   -1.5390    5.8220    2.4480 H   0  0  0  0  0  0  0  0  0  0  0  0
   -3.4210    7.0470    3.5430 H   0  0  0  0  0  0  0  0  0  0  0  0
   -5.6680    2.9160    5.2650 H   0  0  0  0  0  0  0  0  0  0  0  0
   -3.4470    1.4280    6.8650 H   0  0  0  0  0  0  0  0  0  0  0  0
   -2.9610    1.2990    9.2930 H   0  0  0  0  0  0  0  0  0  0  0  0
   -3.7920    3.0660   10.8210 H   0  0  0  0  0  0  0  0  0  0  0  0
   -5.5980    5.0940    7.4920 H   0  0  0  0  0  0  0  0  0  0  0  0
   -7.0050    6.0750    9.4420 H   0  0  0  0  0  0  0  0  0  0  0  0
   -7.2050    4.6180   10.4960 H   0  0  0  0  0  0  0  0  0  0  0  0
   -7.0450    5.8890   12.4350 H   0  0  0  0  0  0  0  0  0  0  0  0
   -7.4210    7.2660   11.4000 H   0  0  0  0  0  0  0  0  0  0  0  0
   -5.1940    7.9300   11.2490 H   0  0  0  0  0  0  0  0  0  0  0  0
   -4.9730    6.8900   12.7270 H   0  0  0  0  0  0  0  0  0  0  0  0
  1  2  2  0  0  0  0
  2  3  1  0  0  0  0
  3 44  1  0  0  0  0
  3 45  1  0  0  0  0
  3  4  1  0  0  0  0
  4  5  2  0  0  0  0
  5 46  1  0  0  0  0
  5  6  1  0  0  0  0
  6 47  1  0  0  0  0
  6  7  2  0  0  0  0
  7 48  1  0  0  0  0
  7  8  1  0  0  0  0
  8 49  1  0  0  0  0
  8  9  2  0  0  0  0
  9  4  1  0  0  0  0
  9 50  1  0  0  0  0
  2 10  1  0  0  0  0
 10 51  1  0  0  0  0
 10 11  1  0  0  0  0
 11 12  2  0  0  0  0
 12 52  1  0  0  0  0
 12 13  1  0  0  0  0
 13 53  1  0  0  0  0
 13 14  2  0  0  0  0
 14 54  1  0  0  0  0
 14 15  1  0  0  0  0
 15 16  2  0  0  0  0
 16 11  1  0  0  0  0
 16 55  1  0  0  0  0
 15 17  1  0  0  0  0
 17 18  1  0  0  0  0
 18 19  2  0  0  0  0
 19 20  1  0  0  0  0
 20 21  1  0  0  0  0
 21 56  1  0  0  0  0
 21 22  2  0  0  0  0
 22 57  1  0  0  0  0
 22 23  1  0  0  0  0
 23 19  1  0  0  0  0
 23 24  1  0  0  0  0
 24 17  2  0  0  0  0
 24 25  1  0  0  0  0
 25 26  2  0  0  0  0
 26 58  1  0  0  0  0
 26 27  1  0  0  0  0
 27 59  1  0  0  0  0
 27 28  2  0  0  0  0
 28 29  1  0  0  0  0
 29 30  1  0  0  0  0
 30 60  1  0  0  0  0
 30 31  1  0  0  0  0
 31 32  2  0  0  0  0
 32 61  1  0  0  0  0
 32 33  1  0  0  0  0
 33 62  1  0  0  0  0
 33 34  2  0  0  0  0
 34 63  1  0  0  0  0
 34 35  1  0  0  0  0
 35 36  2  0  0  0  0
 36 31  1  0  0  0  0
 36 64  1  0  0  0  0
 35 37  1  0  0  0  0
 37 38  1  0  0  0  0
 38 65  1  0  0  0  0
 38 66  1  0  0  0  0
 38 39  1  0  0  0  0
 39 67  1  0  0  0  0
 39 68  1  0  0  0  0
 39 40  1  0  0  0  0
 40 69  1  0  0  0  0
 40 70  1  0  0  0  0
 40 41  1  0  0  0  0
 41 37  1  0  0  0  0
 41 42  2  0  0  0  0
 29 43  2  0  0  0  0
 43 25  1  0  0  0  0
M  END
>  <LOGBIO>
6.0000

>  <PRED_LOGBIO>
6.5000

>  <XV_RES>
-0.9000

>  <WHL_TMPL>
1

>  <ANCH>
43-50;26-24

$$$$
ROW62
  -MTS-   01071500273D 0   0.00000     0.00000     0

 68 73  0  0  0  0  0  0  0  0999 V2000
    1.1490    2.3410    1.0240 C   0  0  0  0  0  0  0  0  0  0  0  0
    2.0890    2.3740   -0.1190 C   0  0  0  0  0  0  0  0  0  0  0  0
    2.3340    3.4510   -0.8770 C   0  0  0  0  0  0  0  0  0  0  0  0
    1.7210    4.7890   -0.7180 C   0  0  0  0  0  0  0  0  0  0  0  0
    0.9750    5.3460   -1.7640 C   0  0  0  0  0  0  0  0  0  0  0  0
    0.3950    6.6110   -1.6140 C   0  0  0  0  0  0  0  0  0  0  0  0
    0.5610    7.3200   -0.4180 C   0  0  0  0  0  0  0  0  0  0  0  0
    1.3080    6.7630    0.6270 C   0  0  0  0  0  0  0  0  0  0  0  0
    1.4710    7.4570    1.7970 O   0  0  0  0  0  0  0  0  0  0  0  0
    2.5970    8.3310    1.9080 C   0  0  0  0  0  0  0  0  0  0  0  0
    2.5890    8.9930    3.2660 C   0  0  0  0  0  0  0  0  0  0  0  0
    3.2490    8.3880    4.3430 C   0  0  0  0  0  0  0  0  0  0  0  0
    3.2410    9.0020    5.6010 C   0  0  0  0  0  0  0  0  0  0  0  0
    2.5740   10.2190    5.7830 C   0  0  0  0  0  0  0  0  0  0  0  0
    1.9150   10.8230    4.7060 C   0  0  0  0  0  0  0  0  0  0  0  0
    1.9220   10.2100    3.4470 C   0  0  0  0  0  0  0  0  0  0  0  0
    1.8880    5.4980    0.4770 C   0  0  0  0  0  0  0  0  0  0  0  0
    3.3280    3.0620   -1.9020 C   0  0  0  0  0  0  0  0  0  0  0  0
    3.9870    3.6930   -2.9640 C   0  0  0  0  0  0  0  0  0  0  0  0
    3.7380    5.0430   -3.2470 N   0  0  0  0  0  0  0  0  0  0  0  0
    4.8570    2.9970   -3.7080 N   0  0  0  0  0  0  0  0  0  0  0  0
    5.1090    1.7050   -3.4530 C   0  0  0  0  0  0  0  0  0  0  0  0
    4.4940    1.0750   -2.4440 N   0  0  0  0  0  0  0  0  0  0  0  0
    3.6120    1.7130   -1.6610 C   0  0  0  0  0  0  0  0  0  0  0  0
    2.8330    1.3080   -0.5520 N   0  0  0  0  0  0  0  0  0  0  0  0
    2.8220   -0.0370    0.0400 C   0  0  0  0  0  0  0  0  0  0  0  0
    4.0970   -0.4030    0.8230 C   0  0  0  0  0  0  0  0  0  0  0  0
    3.2310   -0.7580    2.0470 C   0  0  0  0  0  0  0  0  0  0  0  0
    3.1300   -2.2540    2.3400 C   0  0  0  0  0  0  0  0  0  0  0  0
    3.6700   -3.0140    1.2040 N   0  0  0  0  0  0  0  0  0  0  0  0
    4.6640   -2.2230    0.4640 C   0  0  0  0  0  0  0  0  0  0  0  0
    4.7000   -2.8130   -0.9580 C   0  0  0  0  0  0  0  0  0  0  0  0
    3.3860   -3.6060   -1.0800 C   0  0  0  0  0  0  0  0  0  0  0  0
    2.6180   -3.3160    0.2220 C   0  0  0  0  0  0  0  0  0  0  0  0
    2.0020   -0.1600    1.3380 C   0  0  0  0  0  0  0  0  0  0  0  0
    0.1230    2.3510    0.6610 H   0  0  0  0  0  0  0  0  0  0  0  0
    1.2950    1.3840    1.5210 H   0  0  0  0  0  0  0  0  0  0  0  0
    1.3900    3.1940    1.6550 H   0  0  0  0  0  0  0  0  0  0  0  0
    0.8460    4.7990   -2.6860 H   0  0  0  0  0  0  0  0  0  0  0  0
   -0.1810    7.0400   -2.4200 H   0  0  0  0  0  0  0  0  0  0  0  0
    0.1140    8.2960   -0.3020 H   0  0  0  0  0  0  0  0  0  0  0  0
    2.5430    9.0930    1.1330 H   0  0  0  0  0  0  0  0  0  0  0  0
    3.5140    7.7580    1.7900 H   0  0  0  0  0  0  0  0  0  0  0  0
    3.7630    7.4490    4.2030 H   0  0  0  0  0  0  0  0  0  0  0  0
    3.7500    8.5350    6.4320 H   0  0  0  0  0  0  0  0  0  0  0  0
    2.5690   10.6920    6.7540 H   0  0  0  0  0  0  0  0  0  0  0  0
    1.4010   11.7630    4.8460 H   0  0  0  0  0  0  0  0  0  0  0  0
    1.4140   10.6760    2.6160 H   0  0  0  0  0  0  0  0  0  0  0  0
    2.4630    5.0690    1.2840 H   0  0  0  0  0  0  0  0  0  0  0  0
    3.9070    5.7460   -2.5420 H   0  0  0  0  0  0  0  0  0  0  0  0
    3.3900    5.3130   -4.1560 H   0  0  0  0  0  0  0  0  0  0  0  0
    5.8150    1.1670   -4.0690 H   0  0  0  0  0  0  0  0  0  0  0  0
    2.5490   -0.7490   -0.7370 H   0  0  0  0  0  0  0  0  0  0  0  0
    4.7680    0.4370    0.9880 H   0  0  0  0  0  0  0  0  0  0  0  0
    4.6410   -1.2480    0.4090 H   0  0  0  0  0  0  0  0  0  0  0  0
    3.5160   -0.2500    2.9650 H   0  0  0  0  0  0  0  0  0  0  0  0
    3.7000   -2.4870    3.2370 H   0  0  0  0  0  0  0  0  0  0  0  0
    2.0870   -2.5240    2.4940 H   0  0  0  0  0  0  0  0  0  0  0  0
    4.3350   -1.1870    0.4160 H   0  0  0  0  0  0  0  0  0  0  0  0
    5.6400   -2.3460    0.9290 H   0  0  0  0  0  0  0  0  0  0  0  0
    5.5640   -3.4610   -1.0920 H   0  0  0  0  0  0  0  0  0  0  0  0
    4.7550   -2.0270   -1.7080 H   0  0  0  0  0  0  0  0  0  0  0  0
    3.6130   -4.6690   -1.1320 H   0  0  0  0  0  0  0  0  0  0  0  0
    2.8160   -3.2250   -1.9250 H   0  0  0  0  0  0  0  0  0  0  0  0
    1.9410   -2.4730    0.1000 H   0  0  0  0  0  0  0  0  0  0  0  0
    2.0270   -4.1760    0.5310 H   0  0  0  0  0  0  0  0  0  0  0  0
    1.6790    0.7960    1.7470 H   0  0  0  0  0  0  0  0  0  0  0  0
    1.1600   -0.8440    1.2640 H   0  0  0  0  0  0  0  0  0  0  0  0
  1 36  1  0  0  0  0
  1 37  1  0  0  0  0
  1 38  1  0  0  0  0
  1  2  1  0  0  0  0
  2  3  2  0  0  0  0
  3  4  1  0  0  0  0
  4  5  2  0  0  0  0
  5 39  1  0  0  0  0
  5  6  1  0  0  0  0
  6 40  1  0  0  0  0
  6  7  2  0  0  0  0
  7 41  1  0  0  0  0
  7  8  1  0  0  0  0
  8  9  1  0  0  0  0
  9 10  1  0  0  0  0
 10 42  1  0  0  0  0
 10 43  1  0  0  0  0
 10 11  1  0  0  0  0
 11 12  2  0  0  0  0
 12 44  1  0  0  0  0
 12 13  1  0  0  0  0
 13 45  1  0  0  0  0
 13 14  2  0  0  0  0
 14 46  1  0  0  0  0
 14 15  1  0  0  0  0
 15 47  1  0  0  0  0
 15 16  2  0  0  0  0
 16 11  1  0  0  0  0
 16 48  1  0  0  0  0
  8 17  2  0  0  0  0
 17  4  1  0  0  0  0
 17 49  1  0  0  0  0
  3 18  1  0  0  0  0
 18 19  2  0  0  0  0
 19 20  1  0  0  0  0
 20 50  1  0  0  0  0
 20 51  1  0  0  0  0
 19 21  1  0  0  0  0
 21 22  2  0  0  0  0
 22 52  1  0  0  0  0
 22 23  1  0  0  0  0
 23 24  2  0  0  0  0
 24 18  1  0  0  0  0
 24 25  1  0  0  0  0
 25  2  1  0  0  0  0
 25 26  1  0  0  0  0
 26 53  1  0  0  0  0
 26 27  1  0  0  0  0
 27 54  1  0  0  0  0
 27 55  1  0  0  0  0
 27 28  1  0  0  0  0
 28 56  1  0  0  0  0
 28 29  1  0  0  0  0
 29 57  1  0  0  0  0
 29 58  1  0  0  0  0
 29 30  1  0  0  0  0
 30 31  1  0  0  0  0
 31 59  1  0  0  0  0
 31 60  1  0  0  0  0
 31 32  1  0  0  0  0
 32 61  1  0  0  0  0
 32 62  1  0  0  0  0
 32 33  1  0  0  0  0
 33 63  1  0  0  0  0
 33 64  1  0  0  0  0
 33 34  1  0  0  0  0
 34 30  1  0  0  0  0
 34 65  1  0  0  0  0
 34 66  1  0  0  0  0
 28 35  1  0  0  0  0
 35 26  1  0  0  0  0
 35 67  1  0  0  0  0
 35 68  1  0  0  0  0
M  END
>  <LOGBIO>
6.0000

>  <PRED_LOGBIO>
6.1800

>  <XV_RES>
-0.6020

>  <WHL_TMPL>
1

>  <ANCH>
16-17;5-42

$$$$
ROW63
  -MTS-   01071500273D 0   0.00000     0.00000     0

 63 67  0  0  0  0  0  0  0  0999 V2000
    3.9390   -6.3420   -4.5190 C   0  0  0  0  0  0  0  0  0  0  0  0
    3.1090   -6.4990   -3.3160 N   0  0  0  0  0  0  0  0  0  0  0  0
    3.2680   -5.3180   -2.4550 C   0  0  0  0  0  0  0  0  0  0  0  0
    2.3990   -5.4260   -1.1880 C   0  0  0  0  0  0  0  0  0  0  0  0
    0.9970   -5.7360   -1.5040 N   0  0  0  0  0  0  0  0  0  0  0  0
    0.8090   -6.8310   -2.4660 C   0  0  0  0  0  0  0  0  0  0  0  0
    1.7070   -6.6970   -3.7100 C   0  0  0  0  0  0  0  0  0  0  0  0
   -0.0870   -5.0340   -0.9270 C   0  0  0  0  0  0  0  0  0  0  0  0
   -0.2610   -5.0320    0.4620 C   0  0  0  0  0  0  0  0  0  0  0  0
   -1.3330   -4.3380    1.0330 C   0  0  0  0  0  0  0  0  0  0  0  0
   -2.2330   -3.6440    0.2150 C   0  0  0  0  0  0  0  0  0  0  0  0
   -3.3180   -2.9420    0.7930 N   0  0  0  0  0  0  0  0  0  0  0  0
   -3.1640   -1.5860    1.1670 C   0  0  0  0  0  0  0  0  0  0  0  0
   -3.9610   -1.0680    2.1110 N   0  0  0  0  0  0  0  0  0  0  0  0
   -3.8360    0.2130    2.4840 C   0  0  0  0  0  0  0  0  0  0  0  0
   -2.8640    1.0220    1.8840 C   0  0  0  0  0  0  0  0  0  0  0  0
   -2.9750    2.4310    1.8810 F   0  0  0  0  0  0  0  0  0  0  0  0
   -2.0480    0.4470    0.9020 C   0  0  0  0  0  0  0  0  0  0  0  0
   -1.0490    1.2180    0.2630 N   0  0  0  0  0  0  0  0  0  0  0  0
    0.1140    1.6940    1.0260 C   0  0  0  0  0  0  0  0  0  0  0  0
    0.0880    3.2220    1.2230 C   0  0  0  0  0  0  0  0  0  0  0  0
    0.7430    3.7350   -0.0730 C   0  0  0  0  0  0  0  0  0  0  0  0
    2.0100    2.8810    0.1220 C   0  0  0  0  0  0  0  0  0  0  0  0
    2.3640    3.3870    1.5000 C   0  0  0  0  0  0  0  0  0  0  0  0
    1.2140    3.5910    2.1580 C   0  0  0  0  0  0  0  0  0  0  0  0
    1.4350    1.4610    0.2690 C   0  0  0  0  0  0  0  0  0  0  0  0
    1.2100    0.8000   -1.0700 C   0  0  0  0  0  0  0  0  0  0  0  0
    1.2110   -0.4270   -1.1580 O   0  0  0  0  0  0  0  0  0  0  0  0
    1.0110    1.5440   -2.1540 N   0  0  0  0  0  0  0  0  0  0  0  0
   -2.2230   -0.8400    0.5730 N   0  0  0  0  0  0  0  0  0  0  0  0
   -2.0600   -3.6450   -1.1740 C   0  0  0  0  0  0  0  0  0  0  0  0
   -0.9870   -4.3400   -1.7450 C   0  0  0  0  0  0  0  0  0  0  0  0
   -0.8000   -4.3410   -3.2430 C   0  0  0  0  0  0  0  0  0  0  0  0
    3.4970   -6.9030   -5.3400 H   0  0  0  0  0  0  0  0  0  0  0  0
    3.9920   -5.2890   -4.7870 H   0  0  0  0  0  0  0  0  0  0  0  0
    4.9400   -6.7170   -4.3200 H   0  0  0  0  0  0  0  0  0  0  0  0
    2.9890   -4.4250   -3.0100 H   0  0  0  0  0  0  0  0  0  0  0  0
    4.3130   -5.2160   -2.1690 H   0  0  0  0  0  0  0  0  0  0  0  0
    2.8010   -6.2000   -0.5370 H   0  0  0  0  0  0  0  0  0  0  0  0
    2.4460   -4.4910   -0.6350 H   0  0  0  0  0  0  0  0  0  0  0  0
    1.0120   -7.7810   -1.9750 H   0  0  0  0  0  0  0  0  0  0  0  0
   -0.2340   -6.8630   -2.7760 H   0  0  0  0  0  0  0  0  0  0  0  0
    1.3750   -5.8500   -4.3070 H   0  0  0  0  0  0  0  0  0  0  0  0
    1.6240   -7.5970   -4.3160 H   0  0  0  0  0  0  0  0  0  0  0  0
    0.4330   -5.5680    1.0930 H   0  0  0  0  0  0  0  0  0  0  0  0
   -1.4670   -4.3370    2.1050 H   0  0  0  0  0  0  0  0  0  0  0  0
   -4.2020   -3.4090    0.9370 H   0  0  0  0  0  0  0  0  0  0  0  0
   -4.4840    0.6210    3.2460 H   0  0  0  0  0  0  0  0  0  0  0  0
   -1.1350    1.4410   -0.7180 H   0  0  0  0  0  0  0  0  0  0  0  0
    0.0870    1.1610    1.9730 H   0  0  0  0  0  0  0  0  0  0  0  0
   -0.8860    3.6470    1.4560 H   0  0  0  0  0  0  0  0  0  0  0  0
    0.1830    3.4750   -0.9690 H   0  0  0  0  0  0  0  0  0  0  0  0
    0.9400    4.8050   -0.0600 H   0  0  0  0  0  0  0  0  0  0  0  0
    2.7760    3.0000   -0.6420 H   0  0  0  0  0  0  0  0  0  0  0  0
    3.3590    3.5540    1.8840 H   0  0  0  0  0  0  0  0  0  0  0  0
    1.1130    3.9520    3.1710 H   0  0  0  0  0  0  0  0  0  0  0  0
    2.1070    0.8030    0.8170 H   0  0  0  0  0  0  0  0  0  0  0  0
    1.0100    2.5510   -2.0820 H   0  0  0  0  0  0  0  0  0  0  0  0
    0.8610    1.1020   -3.0500 H   0  0  0  0  0  0  0  0  0  0  0  0
   -2.7540   -3.1100   -1.8050 H   0  0  0  0  0  0  0  0  0  0  0  0
   -1.7700   -4.2530   -3.7300 H   0  0  0  0  0  0  0  0  0  0  0  0
   -0.1730   -3.5000   -3.5310 H   0  0  0  0  0  0  0  0  0  0  0  0
   -0.3240   -5.2710   -3.5490 H   0  0  0  0  0  0  0  0  0  0  0  0
  1 34  1  0  0  0  0
  1 35  1  0  0  0  0
  1 36  1  0  0  0  0
  1  2  1  0  0  0  0
  2  3  1  0  0  0  0
  3 37  1  0  0  0  0
  3 38  1  0  0  0  0
  3  4  1  0  0  0  0
  4 39  1  0  0  0  0
  4 40  1  0  0  0  0
  4  5  1  0  0  0  0
  5  6  1  0  0  0  0
  6 41  1  0  0  0  0
  6 42  1  0  0  0  0
  6  7  1  0  0  0  0
  7  2  1  0  0  0  0
  7 43  1  0  0  0  0
  7 44  1  0  0  0  0
  5  8  1  0  0  0  0
  8  9  2  0  0  0  0
  9 45  1  0  0  0  0
  9 10  1  0  0  0  0
 10 46  1  0  0  0  0
 10 11  2  0  0  0  0
 11 12  1  0  0  0  0
 12 47  1  0  0  0  0
 12 13  1  0  0  0  0
 13 14  2  0  0  0  0
 14 15  1  0  0  0  0
 15 48  1  0  0  0  0
 15 16  2  0  0  0  0
 16 17  1  0  0  0  0
 16 18  1  0  0  0  0
 18 19  1  0  0  0  0
 19 49  1  0  0  0  0
 19 20  1  0  0  0  0
 20 50  1  0  0  0  0
 20 21  1  0  0  0  0
 21 51  1  0  0  0  0
 21 22  1  0  0  0  0
 22 52  1  0  0  0  0
 22 53  1  0  0  0  0
 22 23  1  0  0  0  0
 23 54  1  0  0  0  0
 23 24  1  0  0  0  0
 24 55  1  0  0  0  0
 24 25  2  0  0  0  0
 25 21  1  0  0  0  0
 25 56  1  0  0  0  0
 23 26  1  0  0  0  0
 26 20  1  0  0  0  0
 26 57  1  0  0  0  0
 26 27  1  0  0  0  0
 27 28  2  0  0  0  0
 27 29  1  0  0  0  0
 29 58  1  0  0  0  0
 29 59  1  0  0  0  0
 18 30  2  0  0  0  0
 30 13  1  0  0  0  0
 11 31  1  0  0  0  0
 31 60  1  0  0  0  0
 31 32  2  0  0  0  0
 32  8  1  0  0  0  0
 32 33  1  0  0  0  0
 33 61  1  0  0  0  0
 33 62  1  0  0  0  0
 33 63  1  0  0  0  0
M  END
>  <LOGBIO>
8.6000

>  <PRED_LOGBIO>
8.7300

>  <XV_RES>
0.8860

>  <WHL_TMPL>
2

>  <ANCH>
16-29;33-34

$$$$
ROW64
  -MTS-   01071500273D 0   0.00000     0.00000     0

 62 66  0  0  0  0  0  0  0  0999 V2000
    3.8730    4.9530    5.1040 C   0  0  0  0  0  0  0  0  0  0  0  0
    4.5120    3.5700    5.1940 C   0  0  0  0  0  0  0  0  0  0  0  0
    5.9190    3.6960    5.7720 C   0  0  0  0  0  0  0  0  0  0  0  0
    3.6770    2.6870    6.0920 C   0  0  0  0  0  0  0  0  0  0  0  0
    3.1850    1.6510    5.6490 O   0  0  0  0  0  0  0  0  0  0  0  0
    3.4740    3.0310    7.3600 N   0  0  0  0  0  0  0  0  0  0  0  0
    4.5840    2.9750    3.8520 N   0  0  0  0  0  0  0  0  0  0  0  0
    3.7160    3.2060    2.8180 C   0  0  0  0  0  0  0  0  0  0  0  0
    4.0950    2.4920    1.7500 C   0  0  0  0  0  0  0  0  0  0  0  0
    5.3110    1.7390    2.1300 C   0  0  0  0  0  0  0  0  0  0  0  0
    5.5880    2.0380    3.3860 N   0  0  0  0  0  0  0  0  0  0  0  0
    3.4220    2.4630    0.4320 C   0  0  0  0  0  0  0  0  0  0  0  0
    2.2070    1.7870    0.2700 C   0  0  0  0  0  0  0  0  0  0  0  0
    1.5950    1.7590   -0.9220 N   0  0  0  0  0  0  0  0  0  0  0  0
    2.1150    2.3690   -1.9960 C   0  0  0  0  0  0  0  0  0  0  0  0
    1.4400    2.3120   -3.2230 N   0  0  0  0  0  0  0  0  0  0  0  0
    3.3280    3.0620   -1.9020 C   0  0  0  0  0  0  0  0  0  0  0  0
    3.9990    3.7720   -3.0140 C   0  0  0  0  0  0  0  0  0  0  0  0
    5.1570    4.3750   -2.7110 C   0  0  0  0  0  0  0  0  0  0  0  0
    5.4480    4.0650   -0.9930 S   0  0  0  0  0  0  0  0  0  0  0  0
    3.9920    3.1110   -0.6710 C   0  0  0  0  0  0  0  0  0  0  0  0
    3.6630    5.1610   -3.2090 C   0  0  0  0  0  0  0  0  0  0  0  0
    2.9600    5.5330   -4.3610 C   0  0  0  0  0  0  0  0  0  0  0  0
    2.6770    6.8830   -4.6020 C   0  0  0  0  0  0  0  0  0  0  0  0
    3.0960    7.8600   -3.6910 C   0  0  0  0  0  0  0  0  0  0  0  0
    2.8090    9.2240   -3.9340 N   0  0  0  0  0  0  0  0  0  0  0  0
    3.6690    9.9720   -4.6210 C   0  0  0  0  0  0  0  0  0  0  0  0
    4.7290    9.4700   -5.0510 O   0  0  0  0  0  0  0  0  0  0  0  0
    3.3990   11.2540   -4.8500 N   0  0  0  0  0  0  0  0  0  0  0  0
    4.3130   12.0500   -5.5800 C   0  0  0  0  0  0  0  0  0  0  0  0
    5.3270   12.7450   -4.9100 C   0  0  0  0  0  0  0  0  0  0  0  0
    6.2310   13.5320   -5.6330 C   0  0  0  0  0  0  0  0  0  0  0  0
    6.1220   13.6240   -7.0260 C   0  0  0  0  0  0  0  0  0  0  0  0
    5.1090   12.9280   -7.6960 C   0  0  0  0  0  0  0  0  0  0  0  0
    5.0040   13.0170   -9.0390 F   0  0  0  0  0  0  0  0  0  0  0  0
    4.2040   12.1410   -6.9730 C   0  0  0  0  0  0  0  0  0  0  0  0
    3.7990    7.4870   -2.5390 C   0  0  0  0  0  0  0  0  0  0  0  0
    4.0830    6.1380   -2.2980 C   0  0  0  0  0  0  0  0  0  0  0  0
    2.8700    4.8630    4.6930 H   0  0  0  0  0  0  0  0  0  0  0  0
    3.8200    5.3930    6.0980 H   0  0  0  0  0  0  0  0  0  0  0  0
    4.4750    5.5880    4.4580 H   0  0  0  0  0  0  0  0  0  0  0  0
    6.3740    2.7090    5.8360 H   0  0  0  0  0  0  0  0  0  0  0  0
    5.8650    4.1360    6.7650 H   0  0  0  0  0  0  0  0  0  0  0  0
    6.5200    4.3310    5.1250 H   0  0  0  0  0  0  0  0  0  0  0  0
    3.8790    3.8820    7.7240 H   0  0  0  0  0  0  0  0  0  0  0  0
    2.9160    2.4410    7.9600 H   0  0  0  0  0  0  0  0  0  0  0  0
    2.8590    3.8620    2.8590 H   0  0  0  0  0  0  0  0  0  0  0  0
    5.8690    1.0670    1.4960 H   0  0  0  0  0  0  0  0  0  0  0  0
    1.7580    1.2840    1.1140 H   0  0  0  0  0  0  0  0  0  0  0  0
    0.7620    3.0230   -3.4600 H   0  0  0  0  0  0  0  0  0  0  0  0
    1.6300    1.5610   -3.8700 H   0  0  0  0  0  0  0  0  0  0  0  0
    5.7880    4.9380   -3.3830 H   0  0  0  0  0  0  0  0  0  0  0  0
    2.6370    4.7800   -5.0630 H   0  0  0  0  0  0  0  0  0  0  0  0
    2.1340    7.1710   -5.4900 H   0  0  0  0  0  0  0  0  0  0  0  0
    1.9520    9.6300   -3.5870 H   0  0  0  0  0  0  0  0  0  0  0  0
    2.5420   11.6600   -4.5020 H   0  0  0  0  0  0  0  0  0  0  0  0
    5.4110   12.6750   -3.8360 H   0  0  0  0  0  0  0  0  0  0  0  0
    7.0130   14.0690   -5.1160 H   0  0  0  0  0  0  0  0  0  0  0  0
    6.8200   14.2310   -7.5830 H   0  0  0  0  0  0  0  0  0  0  0  0
    3.4230   11.6050   -7.4900 H   0  0  0  0  0  0  0  0  0  0  0  0
    4.1220    8.2410   -1.8360 H   0  0  0  0  0  0  0  0  0  0  0  0
    4.6250    5.8500   -1.4090 H   0  0  0  0  0  0  0  0  0  0  0  0
  1 39  1  0  0  0  0
  1 40  1  0  0  0  0
  1 41  1  0  0  0  0
  1  2  1  0  0  0  0
  2  3  1  0  0  0  0
  3 42  1  0  0  0  0
  3 43  1  0  0  0  0
  3 44  1  0  0  0  0
  2  4  1  0  0  0  0
  4  5  2  0  0  0  0
  4  6  1  0  0  0  0
  6 45  1  0  0  0  0
  6 46  1  0  0  0  0
  2  7  1  0  0  0  0
  7  8  1  0  0  0  0
  8 47  1  0  0  0  0
  8  9  2  0  0  0  0
  9 10  1  0  0  0  0
 10 48  1  0  0  0  0
 10 11  2  0  0  0  0
 11  7  1  0  0  0  0
  9 12  1  0  0  0  0
 12 13  2  0  0  0  0
 13 49  1  0  0  0  0
 13 14  1  0  0  0  0
 14 15  2  0  0  0  0
 15 16  1  0  0  0  0
 16 50  1  0  0  0  0
 16 51  1  0  0  0  0
 15 17  1  0  0  0  0
 17 18  1  0  0  0  0
 18 19  2  0  0  0  0
 19 52  1  0  0  0  0
 19 20  1  0  0  0  0
 20 21  1  0  0  0  0
 21 12  1  0  0  0  0
 21 17  2  0  0  0  0
 18 22  1  0  0  0  0
 22 23  2  0  0  0  0
 23 53  1  0  0  0  0
 23 24  1  0  0  0  0
 24 54  1  0  0  0  0
 24 25  2  0  0  0  0
 25 26  1  0  0  0  0
 26 55  1  0  0  0  0
 26 27  1  0  0  0  0
 27 28  2  0  0  0  0
 27 29  1  0  0  0  0
 29 56  1  0  0  0  0
 29 30  1  0  0  0  0
 30 31  2  0  0  0  0
 31 57  1  0  0  0  0
 31 32  1  0  0  0  0
 32 58  1  0  0  0  0
 32 33  2  0  0  0  0
 33 59  1  0  0  0  0
 33 34  1  0  0  0  0
 34 35  1  0  0  0  0
 34 36  2  0  0  0  0
 36 30  1  0  0  0  0
 36 60  1  0  0  0  0
 25 37  1  0  0  0  0
 37 61  1  0  0  0  0
 37 38  2  0  0  0  0
 38 22  1  0  0  0  0
 38 62  1  0  0  0  0
M  END
>  <LOGBIO>
6.3000

>  <PRED_LOGBIO>
5.9100

>  <XV_RES>
0.9480

>  <WHL_TMPL>
1

>  <ANCH>
6-7;30-31

$$$$
ROW65
  -MTS-   01071500273D 0   0.00000     0.00000     0

 41 43  0  0  0  0  0  0  0  0999 V2000
    3.3110    3.2810    2.0770 C   0  0  0  0  0  0  0  0  0  0  0  0
    2.6820    3.1960    0.7060 C   0  0  0  0  0  0  0  0  0  0  0  0
    3.2110    3.7210   -0.4430 N   0  0  0  0  0  0  0  0  0  0  0  0
    2.3690    3.4510   -1.4890 C   0  0  0  0  0  0  0  0  0  0  0  0
    2.5900    3.8540   -2.8960 C   0  0  0  0  0  0  0  0  0  0  0  0
    3.3520    4.9200   -3.1760 C   0  0  0  0  0  0  0  0  0  0  0  0
    4.1810    5.7070   -2.2350 C   0  0  0  0  0  0  0  0  0  0  0  0
    4.2970    5.4950   -1.0290 O   0  0  0  0  0  0  0  0  0  0  0  0
    4.7800    6.6810   -2.9140 N   0  0  0  0  0  0  0  0  0  0  0  0
    4.4280    6.6370   -4.2840 C   0  0  0  0  0  0  0  0  0  0  0  0
    4.8090    7.4490   -5.3580 C   0  0  0  0  0  0  0  0  0  0  0  0
    4.3110    7.1920   -6.6410 C   0  0  0  0  0  0  0  0  0  0  0  0
    3.4330    6.1220   -6.8500 C   0  0  0  0  0  0  0  0  0  0  0  0
    3.0510    5.3100   -5.7750 C   0  0  0  0  0  0  0  0  0  0  0  0
    3.5490    5.5670   -4.4920 C   0  0  0  0  0  0  0  0  0  0  0  0
    1.3120    2.7640   -1.0340 C   0  0  0  0  0  0  0  0  0  0  0  0
    0.1410    2.2620   -1.8460 C   0  0  0  0  0  0  0  0  0  0  0  0
    1.5190    2.5950    0.4210 C   0  0  0  0  0  0  0  0  0  0  0  0
    0.6040    1.8860    1.3900 C   0  0  0  0  0  0  0  0  0  0  0  0
   -0.6220    1.3620    0.6430 C   0  0  0  0  0  0  0  0  0  0  0  0
   -1.5370    0.6530    1.6130 C   0  0  0  0  0  0  0  0  0  0  0  0
   -1.2340    0.5760    2.7920 O   0  0  0  0  0  0  0  0  0  0  0  0
   -2.6640    0.1170    1.1840 O   0  0  0  0  0  0  0  0  0  0  0  0
    3.0270    2.4070    2.6600 H   0  0  0  0  0  0  0  0  0  0  0  0
    2.9640    4.1810    2.5790 H   0  0  0  0  0  0  0  0  0  0  0  0
    4.3940    3.3150    1.9780 H   0  0  0  0  0  0  0  0  0  0  0  0
    4.0830    4.2270   -0.5090 H   0  0  0  0  0  0  0  0  0  0  0  0
    2.1370    3.2890   -3.6970 H   0  0  0  0  0  0  0  0  0  0  0  0
    5.4040    7.3630   -2.5060 H   0  0  0  0  0  0  0  0  0  0  0  0
    5.4870    8.2740   -5.1970 H   0  0  0  0  0  0  0  0  0  0  0  0
    4.6060    7.8190   -7.4700 H   0  0  0  0  0  0  0  0  0  0  0  0
    3.0490    5.9240   -7.8400 H   0  0  0  0  0  0  0  0  0  0  0  0
    2.3740    4.4840   -5.9360 H   0  0  0  0  0  0  0  0  0  0  0  0
    0.3940    2.2940   -2.9040 H   0  0  0  0  0  0  0  0  0  0  0  0
   -0.7250    2.8930   -1.6610 H   0  0  0  0  0  0  0  0  0  0  0  0
   -0.0870    1.2390   -1.5580 H   0  0  0  0  0  0  0  0  0  0  0  0
    0.2870    2.5810    2.1640 H   0  0  0  0  0  0  0  0  0  0  0  0
    1.1340    1.0520    1.8470 H   0  0  0  0  0  0  0  0  0  0  0  0
   -0.3040    0.6660   -0.1310 H   0  0  0  0  0  0  0  0  0  0  0  0
   -1.1520    2.1950    0.1870 H   0  0  0  0  0  0  0  0  0  0  0  0
   -3.1110   -0.2880    1.9440 H   0  0  0  0  0  0  0  0  0  0  0  0
  1 24  1  0  0  0  0
  1 25  1  0  0  0  0
  1 26  1  0  0  0  0
  1  2  1  0  0  0  0
  2  3  1  0  0  0  0
  3 27  1  0  0  0  0
  3  4  1  0  0  0  0
  4  5  1  0  0  0  0
  5 28  1  0  0  0  0
  5  6  2  0  0  0  0
  6  7  1  0  0  0  0
  7  8  2  0  0  0  0
  7  9  1  0  0  0  0
  9 29  1  0  0  0  0
  9 10  1  0  0  0  0
 10 11  2  0  0  0  0
 11 30  1  0  0  0  0
 11 12  1  0  0  0  0
 12 31  1  0  0  0  0
 12 13  2  0  0  0  0
 13 32  1  0  0  0  0
 13 14  1  0  0  0  0
 14 33  1  0  0  0  0
 14 15  2  0  0  0  0
 15  6  1  0  0  0  0
 15 10  1  0  0  0  0
  4 16  2  0  0  0  0
 16 17  1  0  0  0  0
 17 34  1  0  0  0  0
 17 35  1  0  0  0  0
 17 36  1  0  0  0  0
 16 18  1  0  0  0  0
 18  2  2  0  0  0  0
 18 19  1  0  0  0  0
 19 37  1  0  0  0  0
 19 38  1  0  0  0  0
 19 20  1  0  0  0  0
 20 39  1  0  0  0  0
 20 40  1  0  0  0  0
 20 21  1  0  0  0  0
 21 22  2  0  0  0  0
 21 23  1  0  0  0  0
 23 41  1  0  0  0  0
M  END
>  <LOGBIO>
7.3000

>  <PRED_LOGBIO>
7.1500

>  <XV_RES>
0.5680

>  <WHL_TMPL>
2

>  <ANCH>
37-40;8-9

$$$$
ROW66
  -MTS-   01071500273D 0   0.00000     0.00000     0

 21 23  0  0  0  0  0  0  0  0999 V2000
   -5.2370   -2.6850    1.3240 F   0  0  0  0  0  0  0  0  0  0  0  0
   -4.2840   -1.9490    0.7140 C   0  0  0  0  0  0  0  0  0  0  0  0
   -4.5120   -1.4300   -0.5660 C   0  0  0  0  0  0  0  0  0  0  0  0
   -3.5230   -0.6680   -1.1990 C   0  0  0  0  0  0  0  0  0  0  0  0
   -2.3060   -0.4230   -0.5520 C   0  0  0  0  0  0  0  0  0  0  0  0
   -0.9980    0.5280   -1.2700 S   0  0  0  0  0  0  0  0  0  0  0  0
    0.4970    0.4550   -0.2340 C   0  0  0  0  0  0  0  0  0  0  0  0
    0.4200   -0.6590    0.7820 C   0  0  0  0  0  0  0  0  0  0  0  0
    1.3980   -1.1340    1.5660 C   0  0  0  0  0  0  0  0  0  0  0  0
    0.8650   -1.5410    2.7600 N   0  0  0  0  0  0  0  0  0  0  0  0
   -0.5640   -1.2980    2.7110 N   0  0  0  0  0  0  0  0  0  0  0  0
   -0.8500   -0.7710    1.5360 C   0  0  0  0  0  0  0  0  0  0  0  0
   -2.0780   -0.9420    0.7280 C   0  0  0  0  0  0  0  0  0  0  0  0
   -3.0670   -1.7050    1.3610 C   0  0  0  0  0  0  0  0  0  0  0  0
   -5.4510   -1.6190   -1.0660 H   0  0  0  0  0  0  0  0  0  0  0  0
   -3.7000   -0.2680   -2.1870 H   0  0  0  0  0  0  0  0  0  0  0  0
    0.5220    1.3830    0.3320 H   0  0  0  0  0  0  0  0  0  0  0  0
    1.3230    0.2630   -0.9160 H   0  0  0  0  0  0  0  0  0  0  0  0
    2.4430   -1.1860    1.2970 H   0  0  0  0  0  0  0  0  0  0  0  0
    1.3750   -1.9390    3.5350 H   0  0  0  0  0  0  0  0  0  0  0  0
   -2.8900   -2.1050    2.3480 H   0  0  0  0  0  0  0  0  0  0  0  0
  1  2  1  0  0  0  0
  2  3  1  0  0  0  0
  3 15  1  0  0  0  0
  3  4  2  0  0  0  0
  4 16  1  0  0  0  0
  4  5  1  0  0  0  0
  5  6  1  0  0  0  0
  6  7  1  0  0  0  0
  7 17  1  0  0  0  0
  7 18  1  0  0  0  0
  7  8  1  0  0  0  0
  8  9  2  0  0  0  0
  9 19  1  0  0  0  0
  9 10  1  0  0  0  0
 10 20  1  0  0  0  0
 10 11  1  0  0  0  0
 11 12  2  0  0  0  0
 12  8  1  0  0  0  0
 12 13  1  0  0  0  0
 13  5  2  0  0  0  0
 13 14  1  0  0  0  0
 14  2  2  0  0  0  0
 14 21  1  0  0  0  0
M  END
>  <LOGBIO>
5.2000

>  <PRED_LOGBIO>
5.6800

>  <XV_RES>
-1.0820

>  <WHL_TMPL>
2

>  <ANCH>
15-22;19-20

$$$$
ROW67
  -MTS-   01071500273D 0   0.00000     0.00000     0

 44 46  0  0  0  0  0  0  0  0999 V2000
    1.8300   -2.1810   -0.1310 C   0  0  0  0  0  0  0  0  0  0  0  0
    1.8570   -0.8440   -0.6380 O   0  0  0  0  0  0  0  0  0  0  0  0
    2.8490   -0.0450    0.0110 C   0  0  0  0  0  0  0  0  0  0  0  0
    2.8290    1.3500   -0.5660 C   0  0  0  0  0  0  0  0  0  0  0  0
    3.5790    1.7960   -1.6600 N   0  0  0  0  0  0  0  0  0  0  0  0
    3.3350    3.0010   -1.8860 N   0  0  0  0  0  0  0  0  0  0  0  0
    2.3610    3.4570   -0.9130 N   0  0  0  0  0  0  0  0  0  0  0  0
    2.0890    2.3740   -0.1190 C   0  0  0  0  0  0  0  0  0  0  0  0
    1.1490    2.3410    1.0240 C   0  0  0  0  0  0  0  0  0  0  0  0
    1.5700    2.4790    2.1710 O   0  0  0  0  0  0  0  0  0  0  0  0
   -0.1520    2.1620    0.8100 N   0  0  0  0  0  0  0  0  0  0  0  0
   -1.0860    2.1290    1.9440 N   0  0  0  0  0  0  0  0  0  0  0  0
   -2.3770    1.9510    1.7310 C   0  0  0  0  0  0  0  0  0  0  0  0
   -2.8930    1.7820    0.3220 C   0  0  0  0  0  0  0  0  0  0  0  0
   -3.3170    1.9180    2.8730 C   0  0  0  0  0  0  0  0  0  0  0  0
   -3.6120    0.7030    3.5020 C   0  0  0  0  0  0  0  0  0  0  0  0
   -4.5020    0.6710    4.5830 C   0  0  0  0  0  0  0  0  0  0  0  0
   -5.0970    1.8550    5.0340 C   0  0  0  0  0  0  0  0  0  0  0  0
   -5.9680    1.8250    6.0910 O   0  0  0  0  0  0  0  0  0  0  0  0
   -4.8020    3.0710    4.4050 C   0  0  0  0  0  0  0  0  0  0  0  0
   -3.9130    3.1020    3.3240 C   0  0  0  0  0  0  0  0  0  0  0  0
   -3.6240    4.2920    2.7090 O   0  0  0  0  0  0  0  0  0  0  0  0
    1.8230    4.7130   -0.8090 C   0  0  0  0  0  0  0  0  0  0  0  0
    1.1240    5.3440   -1.7330 N   0  0  0  0  0  0  0  0  0  0  0  0
    0.7550    6.6020   -1.2420 O   0  0  0  0  0  0  0  0  0  0  0  0
    1.2690    6.7220    0.0550 N   0  0  0  0  0  0  0  0  0  0  0  0
    1.9180    5.6140    0.3610 C   0  0  0  0  0  0  0  0  0  0  0  0
    2.5600    5.3480    1.5420 N   0  0  0  0  0  0  0  0  0  0  0  0
    1.6060   -2.1610    0.9330 H   0  0  0  0  0  0  0  0  0  0  0  0
    1.0630   -2.7510   -0.6520 H   0  0  0  0  0  0  0  0  0  0  0  0
    2.7990   -2.6490   -0.2890 H   0  0  0  0  0  0  0  0  0  0  0  0
    2.6370    0.0000    1.0780 H   0  0  0  0  0  0  0  0  0  0  0  0
    3.8310   -0.4880   -0.1450 H   0  0  0  0  0  0  0  0  0  0  0  0
   -0.4980    2.0490   -0.1320 H   0  0  0  0  0  0  0  0  0  0  0  0
   -2.4290    0.9090   -0.1320 H   0  0  0  0  0  0  0  0  0  0  0  0
   -3.9730    1.6490    0.3460 H   0  0  0  0  0  0  0  0  0  0  0  0
   -2.6500    2.6670   -0.2620 H   0  0  0  0  0  0  0  0  0  0  0  0
   -3.1530   -0.2110    3.1540 H   0  0  0  0  0  0  0  0  0  0  0  0
   -4.7290   -0.2660    5.0680 H   0  0  0  0  0  0  0  0  0  0  0  0
   -5.4990    1.9460    6.9320 H   0  0  0  0  0  0  0  0  0  0  0  0
   -5.2620    3.9840    4.7530 H   0  0  0  0  0  0  0  0  0  0  0  0
   -4.2410    4.4650    1.9810 H   0  0  0  0  0  0  0  0  0  0  0  0
    2.0600    4.9080    2.3010 H   0  0  0  0  0  0  0  0  0  0  0  0
    3.5340    5.5930    1.6540 H   0  0  0  0  0  0  0  0  0  0  0  0
  1 29  1  0  0  0  0
  1 30  1  0  0  0  0
  1 31  1  0  0  0  0
  1  2  1  0  0  0  0
  2  3  1  0  0  0  0
  3 32  1  0  0  0  0
  3 33  1  0  0  0  0
  3  4  1  0  0  0  0
  4  5  1  0  0  0  0
  5  6  2  0  0  0  0
  6  7  1  0  0  0  0
  7  8  1  0  0  0  0
  8  4  2  0  0  0  0
  8  9  1  0  0  0  0
  9 10  2  0  0  0  0
  9 11  1  0  0  0  0
 11 34  1  0  0  0  0
 11 12  1  0  0  0  0
 12 13  2  0  0  0  0
 13 14  1  0  0  0  0
 14 35  1  0  0  0  0
 14 36  1  0  0  0  0
 14 37  1  0  0  0  0
 13 15  1  0  0  0  0
 15 16  2  0  0  0  0
 16 38  1  0  0  0  0
 16 17  1  0  0  0  0
 17 39  1  0  0  0  0
 17 18  2  0  0  0  0
 18 19  1  0  0  0  0
 19 40  1  0  0  0  0
 18 20  1  0  0  0  0
 20 41  1  0  0  0  0
 20 21  2  0  0  0  0
 21 15  1  0  0  0  0
 21 22  1  0  0  0  0
 22 42  1  0  0  0  0
  7 23  1  0  0  0  0
 23 24  2  0  0  0  0
 24 25  1  0  0  0  0
 25 26  1  0  0  0  0
 26 27  2  0  0  0  0
 27 23  1  0  0  0  0
 27 28  1  0  0  0  0
 28 43  1  0  0  0  0
 28 44  1  0  0  0  0
M  END
>  <LOGBIO>
6.4000

>  <PRED_LOGBIO>
6.2400

>  <XV_RES>
0.2800

>  <WHL_TMPL>
1

>  <ANCH>
37-60;14-15

$$$$
ROW68
  -MTS-   01071500273D 0   0.00000     0.00000     0

 29 31  0  0  0  0  0  0  0  0999 V2000
   -3.7520    3.2370    0.9900 C   0  0  0  0  0  0  0  0  0  0  0  0
   -2.9750    2.4310    1.8810 O   0  0  0  0  0  0  0  0  0  0  0  0
   -3.0050    1.0720    1.7100 C   0  0  0  0  0  0  0  0  0  0  0  0
   -3.9930    0.3090    2.3430 C   0  0  0  0  0  0  0  0  0  0  0  0
   -4.0240   -1.0800    2.1680 C   0  0  0  0  0  0  0  0  0  0  0  0
   -3.0660   -1.7050    1.3610 C   0  0  0  0  0  0  0  0  0  0  0  0
   -2.8800   -3.0670    1.0270 N   0  0  0  0  0  0  0  0  0  0  0  0
   -1.8340   -3.2200    0.2200 C   0  0  0  0  0  0  0  0  0  0  0  0
   -1.4290   -4.2890   -0.2360 O   0  0  0  0  0  0  0  0  0  0  0  0
   -1.2390   -1.8900   -0.0380 C   0  0  0  0  0  0  0  0  0  0  0  0
   -0.1720   -1.6060   -0.7980 C   0  0  0  0  0  0  0  0  0  0  0  0
    0.5500   -2.6940   -1.4950 C   0  0  0  0  0  0  0  0  0  0  0  0
    1.5820   -3.3970   -1.0080 C   0  0  0  0  0  0  0  0  0  0  0  0
    1.9610   -4.3050   -1.9610 N   0  0  0  0  0  0  0  0  0  0  0  0
    1.1380   -4.1410   -3.0440 C   0  0  0  0  0  0  0  0  0  0  0  0
    0.2800   -3.1730   -2.7820 N   0  0  0  0  0  0  0  0  0  0  0  0
   -2.0780   -0.9420    0.7280 C   0  0  0  0  0  0  0  0  0  0  0  0
   -2.0480    0.4470    0.9020 C   0  0  0  0  0  0  0  0  0  0  0  0
   -4.8120    3.0730    1.1710 H   0  0  0  0  0  0  0  0  0  0  0  0
   -3.5480    4.2740    1.2480 H   0  0  0  0  0  0  0  0  0  0  0  0
   -3.4490    2.9830   -0.0240 H   0  0  0  0  0  0  0  0  0  0  0  0
   -4.7320    0.7910    2.9660 H   0  0  0  0  0  0  0  0  0  0  0  0
   -4.7860   -1.6690    2.6570 H   0  0  0  0  0  0  0  0  0  0  0  0
   -3.4630   -3.8230    1.3570 H   0  0  0  0  0  0  0  0  0  0  0  0
    0.1600   -0.5840   -0.9020 H   0  0  0  0  0  0  0  0  0  0  0  0
    2.0340   -3.2710   -0.0350 H   0  0  0  0  0  0  0  0  0  0  0  0
    2.7130   -4.9740   -1.8810 H   0  0  0  0  0  0  0  0  0  0  0  0
    1.1840   -4.7100   -3.9610 H   0  0  0  0  0  0  0  0  0  0  0  0
   -1.2850    1.0360    0.4140 H   0  0  0  0  0  0  0  0  0  0  0  0
  1 19  1  0  0  0  0
  1 20  1  0  0  0  0
  1 21  1  0  0  0  0
  1  2  1  0  0  0  0
  2  3  1  0  0  0  0
  3  4  2  0  0  0  0
  4 22  1  0  0  0  0
  4  5  1  0  0  0  0
  5 23  1  0  0  0  0
  5  6  2  0  0  0  0
  6  7  1  0  0  0  0
  7 24  1  0  0  0  0
  7  8  1  0  0  0  0
  8  9  2  0  0  0  0
  8 10  1  0  0  0  0
 10 11  2  0  0  0  0
 11 25  1  0  0  0  0
 11 12  1  0  0  0  0
 12 13  2  0  0  0  0
 13 26  1  0  0  0  0
 13 14  1  0  0  0  0
 14 27  1  0  0  0  0
 14 15  1  0  0  0  0
 15 28  1  0  0  0  0
 15 16  2  0  0  0  0
 16 12  1  0  0  0  0
 10 17  1  0  0  0  0
 17  6  1  0  0  0  0
 17 18  2  0  0  0  0
 18  3  1  0  0  0  0
 18 29  1  0  0  0  0
M  END
>  <LOGBIO>
6.1000

>  <PRED_LOGBIO>
5.8700

>  <XV_RES>
0.0190

>  <WHL_TMPL>
2

>  <ANCH>
24-25;5-1

$$$$
ROW69
  -MTS-   01071500273D 0   0.00000     0.00000     0

 32 34  0  0  0  0  0  0  0  0999 V2000
   -5.0770   -1.2520    2.9330 C   0  0  0  0  0  0  0  0  0  0  0  0
   -3.8810   -0.8860    2.0880 C   0  0  0  0  0  0  0  0  0  0  0  0
   -3.1230   -1.7480    1.3970 C   0  0  0  0  0  0  0  0  0  0  0  0
   -2.0780   -0.9420    0.7280 C   0  0  0  0  0  0  0  0  0  0  0  0
   -1.0660   -1.6030   -0.1250 C   0  0  0  0  0  0  0  0  0  0  0  0
   -2.3040    0.3310    1.0790 C   0  0  0  0  0  0  0  0  0  0  0  0
   -1.5020    1.4970    0.6430 C   0  0  0  0  0  0  0  0  0  0  0  0
   -0.6040    2.0410    1.4760 C   0  0  0  0  0  0  0  0  0  0  0  0
   -0.2790    1.6140    2.8550 C   0  0  0  0  0  0  0  0  0  0  0  0
   -0.7980    0.6750    3.4570 O   0  0  0  0  0  0  0  0  0  0  0  0
    0.6670    2.4160    3.3340 N   0  0  0  0  0  0  0  0  0  0  0  0
    1.0380    3.3910    2.3780 C   0  0  0  0  0  0  0  0  0  0  0  0
    1.9770    4.4270    2.4380 C   0  0  0  0  0  0  0  0  0  0  0  0
    2.1590    5.2710    1.3360 C   0  0  0  0  0  0  0  0  0  0  0  0
    1.4020    5.0790    0.1740 C   0  0  0  0  0  0  0  0  0  0  0  0
    0.4630    4.0430    0.1140 C   0  0  0  0  0  0  0  0  0  0  0  0
    0.2810    3.1990    1.2160 C   0  0  0  0  0  0  0  0  0  0  0  0
   -3.3950    0.3820    1.9050 N   0  0  0  0  0  0  0  0  0  0  0  0
   -5.6230   -0.3500    3.2000 H   0  0  0  0  0  0  0  0  0  0  0  0
   -4.7420   -1.7550    3.8380 H   0  0  0  0  0  0  0  0  0  0  0  0
   -5.7300   -1.9170    2.3700 H   0  0  0  0  0  0  0  0  0  0  0  0
   -3.2500   -2.8190    1.3400 H   0  0  0  0  0  0  0  0  0  0  0  0
   -1.5580   -2.1970   -0.8920 H   0  0  0  0  0  0  0  0  0  0  0  0
   -0.5270   -2.3010    0.5130 H   0  0  0  0  0  0  0  0  0  0  0  0
   -0.4330   -0.8170   -0.5310 H   0  0  0  0  0  0  0  0  0  0  0  0
   -1.6410    1.9090   -0.3450 H   0  0  0  0  0  0  0  0  0  0  0  0
    1.0680    2.3400    4.2580 H   0  0  0  0  0  0  0  0  0  0  0  0
    2.5610    4.5750    3.3340 H   0  0  0  0  0  0  0  0  0  0  0  0
    2.8840    6.0710    1.3820 H   0  0  0  0  0  0  0  0  0  0  0  0
    1.5430    5.7300   -0.6760 H   0  0  0  0  0  0  0  0  0  0  0  0
   -0.1210    3.8940   -0.7820 H   0  0  0  0  0  0  0  0  0  0  0  0
   -3.7810    1.2210    2.3130 H   0  0  0  0  0  0  0  0  0  0  0  0
  1 19  1  0  0  0  0
  1 20  1  0  0  0  0
  1 21  1  0  0  0  0
  1  2  1  0  0  0  0
  2  3  2  0  0  0  0
  3 22  1  0  0  0  0
  3  4  1  0  0  0  0
  4  5  1  0  0  0  0
  5 23  1  0  0  0  0
  5 24  1  0  0  0  0
  5 25  1  0  0  0  0
  4  6  2  0  0  0  0
  6  7  1  0  0  0  0
  7 26  1  0  0  0  0
  7  8  2  0  0  0  0
  8  9  1  0  0  0  0
  9 10  2  0  0  0  0
  9 11  1  0  0  0  0
 11 27  1  0  0  0  0
 11 12  1  0  0  0  0
 12 13  2  0  0  0  0
 13 28  1  0  0  0  0
 13 14  1  0  0  0  0
 14 29  1  0  0  0  0
 14 15  2  0  0  0  0
 15 30  1  0  0  0  0
 15 16  1  0  0  0  0
 16 31  1  0  0  0  0
 16 17  2  0  0  0  0
 17  8  1  0  0  0  0
 17 12  1  0  0  0  0
  6 18  1  0  0  0  0
 18  2  1  0  0  0  0
 18 32  1  0  0  0  0
M  END
>  <LOGBIO>
7.1000

>  <PRED_LOGBIO>
6.3600

>  <XV_RES>
1.1010

>  <WHL_TMPL>
2

>  <ANCH>
15-22;8-6

$$$$
ROW70
  -MTS-   01071500273D 0   0.00000     0.00000     0

 65 68  0  0  0  0  0  0  0  0999 V2000
    3.9500   -0.8300    1.4920 C   0  0  0  0  0  0  0  0  0  0  0  0
    3.3730   -0.2940    0.1850 C   0  0  0  0  0  0  0  0  0  0  0  0
    2.5420   -1.3850   -0.4900 C   0  0  0  0  0  0  0  0  0  0  0  0
    1.9640   -0.8480   -1.7990 C   0  0  0  0  0  0  0  0  0  0  0  0
    1.1650   -1.8970   -2.4480 N   0  0  0  0  0  0  0  0  0  0  0  0
   -0.1730   -2.1260   -2.2660 C   0  0  0  0  0  0  0  0  0  0  0  0
   -1.1110   -1.4550   -1.4460 N   0  0  0  0  0  0  0  0  0  0  0  0
   -1.0660   -1.6030   -0.1250 C   0  0  0  0  0  0  0  0  0  0  0  0
   -0.1840   -2.2900    0.3870 O   0  0  0  0  0  0  0  0  0  0  0  0
   -2.0780   -0.9420    0.7280 C   0  0  0  0  0  0  0  0  0  0  0  0
   -2.0480    0.4470    0.9020 C   0  0  0  0  0  0  0  0  0  0  0  0
   -3.0050    1.0720    1.7100 C   0  0  0  0  0  0  0  0  0  0  0  0
   -3.9940    0.3090    2.3430 C   0  0  0  0  0  0  0  0  0  0  0  0
   -4.0240   -1.0800    2.1690 C   0  0  0  0  0  0  0  0  0  0  0  0
   -3.0670   -1.7050    1.3610 C   0  0  0  0  0  0  0  0  0  0  0  0
   -4.9870    0.9570    3.1780 C   0  0  0  0  0  0  0  0  0  0  0  0
   -5.7800    1.4750    3.8460 N   0  0  0  0  0  0  0  0  0  0  0  0
   -0.5610   -3.1470   -3.0070 N   0  0  0  0  0  0  0  0  0  0  0  0
    0.5350   -3.6430   -3.7230 C   0  0  0  0  0  0  0  0  0  0  0  0
    0.6840   -4.6930   -4.6370 C   0  0  0  0  0  0  0  0  0  0  0  0
    1.9370   -4.9550   -5.2040 C   0  0  0  0  0  0  0  0  0  0  0  0
    3.0410   -4.1680   -4.8560 C   0  0  0  0  0  0  0  0  0  0  0  0
    2.8920   -3.1180   -3.9430 C   0  0  0  0  0  0  0  0  0  0  0  0
    1.6390   -2.8550   -3.3760 C   0  0  0  0  0  0  0  0  0  0  0  0
    2.0870   -6.0170   -6.1280 N   0  0  0  0  0  0  0  0  0  0  0  0
    2.4320   -7.3640   -5.6500 C   0  0  0  0  0  0  0  0  0  0  0  0
    1.9170   -5.7960   -7.4280 C   0  0  0  0  0  0  0  0  0  0  0  0
    1.6290   -4.6690   -7.8280 O   0  0  0  0  0  0  0  0  0  0  0  0
    2.0780   -6.9280   -8.4140 C   0  0  0  0  0  0  0  0  0  0  0  0
    3.5410   -7.0090   -8.8870 C   0  0  0  0  0  0  0  0  0  0  0  0
    3.7610   -8.2000   -9.8380 C   0  0  0  0  0  0  0  0  0  0  0  0
    3.3030   -9.5240   -9.1970 C   0  0  0  0  0  0  0  0  0  0  0  0
    1.8400   -9.4430   -8.7230 C   0  0  0  0  0  0  0  0  0  0  0  0
    1.6200   -8.2510   -7.7730 C   0  0  0  0  0  0  0  0  0  0  0  0
    3.1380   -1.1290    2.1510 H   0  0  0  0  0  0  0  0  0  0  0  0
    4.5420   -0.0540    1.9720 H   0  0  0  0  0  0  0  0  0  0  0  0
    4.5830   -1.6910    1.2830 H   0  0  0  0  0  0  0  0  0  0  0  0
    2.7400    0.5660    0.3940 H   0  0  0  0  0  0  0  0  0  0  0  0
    4.1850    0.0040   -0.4750 H   0  0  0  0  0  0  0  0  0  0  0  0
    3.1750   -2.2450   -0.6990 H   0  0  0  0  0  0  0  0  0  0  0  0
    1.7310   -1.6830    0.1700 H   0  0  0  0  0  0  0  0  0  0  0  0
    1.3320    0.0120   -1.5900 H   0  0  0  0  0  0  0  0  0  0  0  0
    2.7760   -0.5500   -2.4590 H   0  0  0  0  0  0  0  0  0  0  0  0
   -1.8150   -0.8640   -1.8640 H   0  0  0  0  0  0  0  0  0  0  0  0
   -1.2860    1.0360    0.4130 H   0  0  0  0  0  0  0  0  0  0  0  0
   -2.9810    2.1430    1.8450 H   0  0  0  0  0  0  0  0  0  0  0  0
   -4.7860   -1.6690    2.6580 H   0  0  0  0  0  0  0  0  0  0  0  0
   -3.0910   -2.7760    1.2260 H   0  0  0  0  0  0  0  0  0  0  0  0
   -0.1680   -5.3010   -4.9050 H   0  0  0  0  0  0  0  0  0  0  0  0
    4.0070   -4.3700   -5.2930 H   0  0  0  0  0  0  0  0  0  0  0  0
    3.7430   -2.5100   -3.6750 H   0  0  0  0  0  0  0  0  0  0  0  0
    1.6600   -7.7150   -4.9690 H   0  0  0  0  0  0  0  0  0  0  0  0
    2.5040   -8.0410   -6.4980 H   0  0  0  0  0  0  0  0  0  0  0  0
    3.3870   -7.3310   -5.1290 H   0  0  0  0  0  0  0  0  0  0  0  0
    1.4300   -6.6780   -9.2510 H   0  0  0  0  0  0  0  0  0  0  0  0
    4.1960   -7.1080   -8.0250 H   0  0  0  0  0  0  0  0  0  0  0  0
    3.8080   -6.0860   -9.3980 H   0  0  0  0  0  0  0  0  0  0  0  0
    3.2080   -8.0350  -10.7600 H   0  0  0  0  0  0  0  0  0  0  0  0
    4.8150   -8.2690  -10.0950 H   0  0  0  0  0  0  0  0  0  0  0  0
    3.9450   -9.7570   -8.3500 H   0  0  0  0  0  0  0  0  0  0  0  0
    3.4050  -10.3310   -9.9190 H   0  0  0  0  0  0  0  0  0  0  0  0
    1.1840   -9.3430   -9.5850 H   0  0  0  0  0  0  0  0  0  0  0  0
    1.5730  -10.3660   -8.2130 H   0  0  0  0  0  0  0  0  0  0  0  0
    2.1730   -8.4160   -6.8500 H   0  0  0  0  0  0  0  0  0  0  0  0
    0.5650   -8.1820   -7.5150 H   0  0  0  0  0  0  0  0  0  0  0  0
  1 35  1  0  0  0  0
  1 36  1  0  0  0  0
  1 37  1  0  0  0  0
  1  2  1  0  0  0  0
  2 38  1  0  0  0  0
  2 39  1  0  0  0  0
  2  3  1  0  0  0  0
  3 40  1  0  0  0  0
  3 41  1  0  0  0  0
  3  4  1  0  0  0  0
  4 42  1  0  0  0  0
  4 43  1  0  0  0  0
  4  5  1  0  0  0  0
  5  6  1  0  0  0  0
  6  7  1  0  0  0  0
  7 44  1  0  0  0  0
  7  8  1  0  0  0  0
  8  9  2  0  0  0  0
  8 10  1  0  0  0  0
 10 11  2  0  0  0  0
 11 45  1  0  0  0  0
 11 12  1  0  0  0  0
 12 46  1  0  0  0  0
 12 13  2  0  0  0  0
 13 14  1  0  0  0  0
 14 47  1  0  0  0  0
 14 15  2  0  0  0  0
 15 10  1  0  0  0  0
 15 48  1  0  0  0  0
 13 16  1  0  0  0  0
 16 17  3  0  0  0  0
  6 18  2  0  0  0  0
 18 19  1  0  0  0  0
 19 20  2  0  0  0  0
 20 49  1  0  0  0  0
 20 21  1  0  0  0  0
 21 22  2  0  0  0  0
 22 50  1  0  0  0  0
 22 23  1  0  0  0  0
 23 51  1  0  0  0  0
 23 24  2  0  0  0  0
 24  5  1  0  0  0  0
 24 19  1  0  0  0  0
 21 25  1  0  0  0  0
 25 26  1  0  0  0  0
 26 52  1  0  0  0  0
 26 53  1  0  0  0  0
 26 54  1  0  0  0  0
 25 27  1  0  0  0  0
 27 28  2  0  0  0  0
 27 29  1  0  0  0  0
 29 55  1  0  0  0  0
 29 30  1  0  0  0  0
 30 56  1  0  0  0  0
 30 57  1  0  0  0  0
 30 31  1  0  0  0  0
 31 58  1  0  0  0  0
 31 59  1  0  0  0  0
 31 32  1  0  0  0  0
 32 60  1  0  0  0  0
 32 61  1  0  0  0  0
 32 33  1  0  0  0  0
 33 62  1  0  0  0  0
 33 63  1  0  0  0  0
 33 34  1  0  0  0  0
 34 29  1  0  0  0  0
 34 64  1  0  0  0  0
 34 65  1  0  0  0  0
M  END
>  <LOGBIO>
7.2000

>  <PRED_LOGBIO>
7.3100

>  <XV_RES>
1.5120

>  <WHL_TMPL>
2

>  <ANCH>
1-2;15-32

$$$$
ROW71
  -MTS-   01071500273D 0   0.00000     0.00000     0

 50 53  0  0  0  0  0  0  0  0999 V2000
   -1.3340   -1.1840   -0.7510 N   0  0  0  0  0  0  0  0  0  0  0  0
   -2.1590   -0.8230    0.3240 C   0  0  0  0  0  0  0  0  0  0  0  0
   -3.0590   -1.6910    0.8050 N   0  0  0  0  0  0  0  0  0  0  0  0
   -3.8570   -1.3650    1.8310 C   0  0  0  0  0  0  0  0  0  0  0  0
   -3.7740   -0.1570    2.4050 N   0  0  0  0  0  0  0  0  0  0  0  0
   -2.8950    0.7580    1.9720 C   0  0  0  0  0  0  0  0  0  0  0  0
   -2.9870    1.9520    2.7250 N   0  0  0  0  0  0  0  0  0  0  0  0
   -2.2090    3.1900    2.5760 C   0  0  0  0  0  0  0  0  0  0  0  0
   -1.1040    3.4210    1.5280 C   0  0  0  0  0  0  0  0  0  0  0  0
   -0.6280    2.4390    0.4850 C   0  0  0  0  0  0  0  0  0  0  0  0
   -1.0590    1.2100    0.2700 N   0  0  0  0  0  0  0  0  0  0  0  0
   -2.0480    0.4470    0.9020 C   0  0  0  0  0  0  0  0  0  0  0  0
    0.4550    2.9130   -0.4060 C   0  0  0  0  0  0  0  0  0  0  0  0
    0.9710    2.0640   -1.3930 C   0  0  0  0  0  0  0  0  0  0  0  0
    1.9950    2.5120   -2.2360 C   0  0  0  0  0  0  0  0  0  0  0  0
    2.5030    3.8090   -2.0920 C   0  0  0  0  0  0  0  0  0  0  0  0
    3.5380    4.2610   -2.9440 N   0  0  0  0  0  0  0  0  0  0  0  0
    4.8100    4.0830   -2.5980 C   0  0  0  0  0  0  0  0  0  0  0  0
    5.0910    3.5160   -1.5200 O   0  0  0  0  0  0  0  0  0  0  0  0
    5.7830    4.5090   -3.3980 N   0  0  0  0  0  0  0  0  0  0  0  0
    7.1360    4.3190   -3.0300 C   0  0  0  0  0  0  0  0  0  0  0  0
    7.8020    5.2980   -2.2820 C   0  0  0  0  0  0  0  0  0  0  0  0
    9.1400    5.1100   -1.9180 C   0  0  0  0  0  0  0  0  0  0  0  0
    9.8130    3.9440   -2.3010 C   0  0  0  0  0  0  0  0  0  0  0  0
    9.1480    2.9650   -3.0490 C   0  0  0  0  0  0  0  0  0  0  0  0
    7.8090    3.1530   -3.4140 C   0  0  0  0  0  0  0  0  0  0  0  0
    9.8730    1.7070   -3.4630 C   0  0  0  0  0  0  0  0  0  0  0  0
   10.8010    1.4120   -2.5560 F   0  0  0  0  0  0  0  0  0  0  0  0
   10.4540    1.8980   -4.6440 F   0  0  0  0  0  0  0  0  0  0  0  0
    9.0050    0.7040   -3.5520 F   0  0  0  0  0  0  0  0  0  0  0  0
    1.9870    4.6570   -1.1050 C   0  0  0  0  0  0  0  0  0  0  0  0
    0.9630    4.2090   -0.2620 C   0  0  0  0  0  0  0  0  0  0  0  0
   -0.6530   -0.5290   -1.1070 H   0  0  0  0  0  0  0  0  0  0  0  0
   -1.4210   -2.1000   -1.1680 H   0  0  0  0  0  0  0  0  0  0  0  0
   -4.5740   -2.0840    2.1990 H   0  0  0  0  0  0  0  0  0  0  0  0
   -3.6790    1.9550    3.4610 H   0  0  0  0  0  0  0  0  0  0  0  0
   -1.6780    3.2680    3.5220 H   0  0  0  0  0  0  0  0  0  0  0  0
   -2.9280    3.9940    2.4310 H   0  0  0  0  0  0  0  0  0  0  0  0
   -0.2170    3.5750    2.1400 H   0  0  0  0  0  0  0  0  0  0  0  0
   -1.3960    4.3170    0.9850 H   0  0  0  0  0  0  0  0  0  0  0  0
    0.5780    1.0640   -1.5040 H   0  0  0  0  0  0  0  0  0  0  0  0
    2.3930    1.8580   -2.9970 H   0  0  0  0  0  0  0  0  0  0  0  0
    3.3110    4.7200   -3.8140 H   0  0  0  0  0  0  0  0  0  0  0  0
    5.5560    4.9670   -4.2690 H   0  0  0  0  0  0  0  0  0  0  0  0
    7.2830    6.1970   -1.9870 H   0  0  0  0  0  0  0  0  0  0  0  0
    9.6540    5.8650   -1.3410 H   0  0  0  0  0  0  0  0  0  0  0  0
   10.8460    3.7990   -2.0200 H   0  0  0  0  0  0  0  0  0  0  0  0
    7.2950    2.3980   -3.9900 H   0  0  0  0  0  0  0  0  0  0  0  0
    2.3800    5.6570   -0.9940 H   0  0  0  0  0  0  0  0  0  0  0  0
    0.5650    4.8630    0.4990 H   0  0  0  0  0  0  0  0  0  0  0  0
  1 33  1  0  0  0  0
  1 34  1  0  0  0  0
  1  2  1  0  0  0  0
  2  3  1  0  0  0  0
  3  4  2  0  0  0  0
  4 35  1  0  0  0  0
  4  5  1  0  0  0  0
  5  6  2  0  0  0  0
  6  7  1  0  0  0  0
  7 36  1  0  0  0  0
  7  8  1  0  0  0  0
  8 37  1  0  0  0  0
  8 38  1  0  0  0  0
  8  9  1  0  0  0  0
  9 39  1  0  0  0  0
  9 40  1  0  0  0  0
  9 10  1  0  0  0  0
 10 11  2  0  0  0  0
 11 12  1  0  0  0  0
 12  2  2  0  0  0  0
 12  6  1  0  0  0  0
 10 13  1  0  0  0  0
 13 14  2  0  0  0  0
 14 41  1  0  0  0  0
 14 15  1  0  0  0  0
 15 42  1  0  0  0  0
 15 16  2  0  0  0  0
 16 17  1  0  0  0  0
 17 43  1  0  0  0  0
 17 18  1  0  0  0  0
 18 19  2  0  0  0  0
 18 20  1  0  0  0  0
 20 44  1  0  0  0  0
 20 21  1  0  0  0  0
 21 22  2  0  0  0  0
 22 45  1  0  0  0  0
 22 23  1  0  0  0  0
 23 46  1  0  0  0  0
 23 24  2  0  0  0  0
 24 47  1  0  0  0  0
 24 25  1  0  0  0  0
 25 26  2  0  0  0  0
 26 21  1  0  0  0  0
 26 48  1  0  0  0  0
 25 27  1  0  0  0  0
 27 28  1  0  0  0  0
 27 29  1  0  0  0  0
 27 30  1  0  0  0  0
 16 31  1  0  0  0  0
 31 49  1  0  0  0  0
 31 32  2  0  0  0  0
 32 13  1  0  0  0  0
 32 50  1  0  0  0  0
M  END
>  <LOGBIO>
6.6000

>  <PRED_LOGBIO>
6.5200

>  <XV_RES>
0.4670

>  <WHL_TMPL>
2

>  <ANCH>
16-29;20-19

$$$$
ROW72
  -MTS-   01071500273D 0   0.00000     0.00000     0

 73 76  0  0  0  0  0  0  0  0999 V2000
   -1.5980    3.5510    2.4520 C   0  0  0  0  0  0  0  0  0  0  0  0
   -0.7470    3.4670    1.1880 C   0  0  0  0  0  0  0  0  0  0  0  0
   -1.3950    3.3900    0.0290 N   0  0  0  0  0  0  0  0  0  0  0  0
   -2.8580    3.2430    0.0550 C   0  0  0  0  0  0  0  0  0  0  0  0
   -3.2170    1.8630    0.5500 C   0  0  0  0  0  0  0  0  0  0  0  0
   -0.7200    3.4430   -1.2760 C   0  0  0  0  0  0  0  0  0  0  0  0
    0.7230    3.9750   -1.1910 C   0  0  0  0  0  0  0  0  0  0  0  0
    1.4420    3.4250   -0.0340 N   0  0  0  0  0  0  0  0  0  0  0  0
    2.7040    3.7780    0.1940 C   0  0  0  0  0  0  0  0  0  0  0  0
    3.2690    4.5650   -0.5640 O   0  0  0  0  0  0  0  0  0  0  0  0
    3.4280    3.2240    1.3600 C   0  0  0  0  0  0  0  0  0  0  0  0
    4.7000    3.5790    1.5890 C   0  0  0  0  0  0  0  0  0  0  0  0
    5.4240    3.0250    2.7550 C   0  0  0  0  0  0  0  0  0  0  0  0
    5.3910    3.6840    3.9900 C   0  0  0  0  0  0  0  0  0  0  0  0
    6.0460    3.1850    5.0470 N   0  0  0  0  0  0  0  0  0  0  0  0
    6.7510    2.0480    4.9670 C   0  0  0  0  0  0  0  0  0  0  0  0
    7.4200    1.5640    6.1000 N   0  0  0  0  0  0  0  0  0  0  0  0
    6.8250    1.3400    3.7610 C   0  0  0  0  0  0  0  0  0  0  0  0
    7.5690    0.0790    3.5510 C   0  0  0  0  0  0  0  0  0  0  0  0
    7.5110   -0.4380    2.3160 C   0  0  0  0  0  0  0  0  0  0  0  0
    6.5040    0.6610    1.3610 S   0  0  0  0  0  0  0  0  0  0  0  0
    6.1520    1.8350    2.6380 C   0  0  0  0  0  0  0  0  0  0  0  0
    8.3320   -0.5730    4.6390 C   0  0  0  0  0  0  0  0  0  0  0  0
    9.3820    0.1100    5.2640 C   0  0  0  0  0  0  0  0  0  0  0  0
   10.1030   -0.5070    6.2930 C   0  0  0  0  0  0  0  0  0  0  0  0
    9.7750   -1.8060    6.6970 C   0  0  0  0  0  0  0  0  0  0  0  0
   10.5040   -2.4290    7.7380 N   0  0  0  0  0  0  0  0  0  0  0  0
   11.5850   -3.1500    7.4530 C   0  0  0  0  0  0  0  0  0  0  0  0
   11.9570   -3.2760    6.2660 O   0  0  0  0  0  0  0  0  0  0  0  0
   12.2700   -3.7350    8.4310 N   0  0  0  0  0  0  0  0  0  0  0  0
   13.4210   -4.5010    8.1280 C   0  0  0  0  0  0  0  0  0  0  0  0
   14.6790   -3.8890    8.0890 C   0  0  0  0  0  0  0  0  0  0  0  0
   15.8170   -4.6470    7.7890 C   0  0  0  0  0  0  0  0  0  0  0  0
   15.6970   -6.0180    7.5290 C   0  0  0  0  0  0  0  0  0  0  0  0
   14.4390   -6.6300    7.5680 C   0  0  0  0  0  0  0  0  0  0  0  0
   14.3090   -8.1080    7.2870 C   0  0  0  0  0  0  0  0  0  0  0  0
   13.3010   -5.8720    7.8680 C   0  0  0  0  0  0  0  0  0  0  0  0
    8.7250   -2.4890    6.0720 C   0  0  0  0  0  0  0  0  0  0  0  0
    8.0030   -1.8730    5.0430 C   0  0  0  0  0  0  0  0  0  0  0  0
   -2.2260    2.6660    2.5260 H   0  0  0  0  0  0  0  0  0  0  0  0
   -0.9480    3.6090    3.3230 H   0  0  0  0  0  0  0  0  0  0  0  0
   -2.2250    4.4380    2.4080 H   0  0  0  0  0  0  0  0  0  0  0  0
   -0.2030    2.5280    1.2730 H   0  0  0  0  0  0  0  0  0  0  0  0
   -0.1060    4.3460    1.1830 H   0  0  0  0  0  0  0  0  0  0  0  0
   -3.1980    3.3050   -0.9770 H   0  0  0  0  0  0  0  0  0  0  0  0
   -3.2760    3.9760    0.7420 H   0  0  0  0  0  0  0  0  0  0  0  0
   -4.2990    1.7530    0.5900 H   0  0  0  0  0  0  0  0  0  0  0  0
   -2.8590    1.7960    1.5750 H   0  0  0  0  0  0  0  0  0  0  0  0
   -2.7360    1.1560   -0.1230 H   0  0  0  0  0  0  0  0  0  0  0  0
   -1.2720    4.1680   -1.8700 H   0  0  0  0  0  0  0  0  0  0  0  0
   -0.6780    2.4360   -1.6860 H   0  0  0  0  0  0  0  0  0  0  0  0
    0.6430    5.0460   -1.0190 H   0  0  0  0  0  0  0  0  0  0  0  0
    1.2430    3.6790   -2.1000 H   0  0  0  0  0  0  0  0  0  0  0  0
    0.9780    2.7790    0.5880 H   0  0  0  0  0  0  0  0  0  0  0  0
    2.9320    2.5330    2.0250 H   0  0  0  0  0  0  0  0  0  0  0  0
    5.1960    4.2700    0.9240 H   0  0  0  0  0  0  0  0  0  0  0  0
    4.8320    4.6030    4.0910 H   0  0  0  0  0  0  0  0  0  0  0  0
    6.9500    0.9320    6.7330 H   0  0  0  0  0  0  0  0  0  0  0  0
    8.3720    1.8460    6.2830 H   0  0  0  0  0  0  0  0  0  0  0  0
    7.9850   -1.3450    1.9710 H   0  0  0  0  0  0  0  0  0  0  0  0
    9.6350    1.1120    4.9530 H   0  0  0  0  0  0  0  0  0  0  0  0
   10.9130    0.0200    6.7760 H   0  0  0  0  0  0  0  0  0  0  0  0
   10.2030   -2.3270    8.6960 H   0  0  0  0  0  0  0  0  0  0  0  0
   11.9700   -3.6330    9.3900 H   0  0  0  0  0  0  0  0  0  0  0  0
   14.7720   -2.8320    8.2890 H   0  0  0  0  0  0  0  0  0  0  0  0
   16.7880   -4.1750    7.7590 H   0  0  0  0  0  0  0  0  0  0  0  0
   16.5750   -6.6020    7.2970 H   0  0  0  0  0  0  0  0  0  0  0  0
   15.2200   -8.6170    7.5940 H   0  0  0  0  0  0  0  0  0  0  0  0
   14.1490   -8.2620    6.2220 H   0  0  0  0  0  0  0  0  0  0  0  0
   13.4640   -8.5100    7.8430 H   0  0  0  0  0  0  0  0  0  0  0  0
   12.3300   -6.3440    7.8980 H   0  0  0  0  0  0  0  0  0  0  0  0
    8.4710   -3.4920    6.3840 H   0  0  0  0  0  0  0  0  0  0  0  0
    7.1930   -2.3990    4.5600 H   0  0  0  0  0  0  0  0  0  0  0  0
  1 40  1  0  0  0  0
  1 41  1  0  0  0  0
  1 42  1  0  0  0  0
  1  2  1  0  0  0  0
  2 43  1  0  0  0  0
  2 44  1  0  0  0  0
  2  3  1  0  0  0  0
  3  4  1  0  0  0  0
  4 45  1  0  0  0  0
  4 46  1  0  0  0  0
  4  5  1  0  0  0  0
  5 47  1  0  0  0  0
  5 48  1  0  0  0  0
  5 49  1  0  0  0  0
  3  6  1  0  0  0  0
  6 50  1  0  0  0  0
  6 51  1  0  0  0  0
  6  7  1  0  0  0  0
  7 52  1  0  0  0  0
  7 53  1  0  0  0  0
  7  8  1  0  0  0  0
  8 54  1  0  0  0  0
  8  9  1  0  0  0  0
  9 10  2  0  0  0  0
  9 11  1  0  0  0  0
 11 55  1  0  0  0  0
 11 12  2  0  0  0  0
 12 56  1  0  0  0  0
 12 13  1  0  0  0  0
 13 14  2  0  0  0  0
 14 57  1  0  0  0  0
 14 15  1  0  0  0  0
 15 16  2  0  0  0  0
 16 17  1  0  0  0  0
 17 58  1  0  0  0  0
 17 59  1  0  0  0  0
 16 18  1  0  0  0  0
 18 19  1  0  0  0  0
 19 20  2  0  0  0  0
 20 60  1  0  0  0  0
 20 21  1  0  0  0  0
 21 22  1  0  0  0  0
 22 13  1  0  0  0  0
 22 18  2  0  0  0  0
 19 23  1  0  0  0  0
 23 24  2  0  0  0  0
 24 61  1  0  0  0  0
 24 25  1  0  0  0  0
 25 62  1  0  0  0  0
 25 26  2  0  0  0  0
 26 27  1  0  0  0  0
 27 63  1  0  0  0  0
 27 28  1  0  0  0  0
 28 29  2  0  0  0  0
 28 30  1  0  0  0  0
 30 64  1  0  0  0  0
 30 31  1  0  0  0  0
 31 32  2  0  0  0  0
 32 65  1  0  0  0  0
 32 33  1  0  0  0  0
 33 66  1  0  0  0  0
 33 34  2  0  0  0  0
 34 67  1  0  0  0  0
 34 35  1  0  0  0  0
 35 36  1  0  0  0  0
 36 68  1  0  0  0  0
 36 69  1  0  0  0  0
 36 70  1  0  0  0  0
 35 37  2  0  0  0  0
 37 31  1  0  0  0  0
 37 71  1  0  0  0  0
 26 38  1  0  0  0  0
 38 72  1  0  0  0  0
 38 39  2  0  0  0  0
 39 23  1  0  0  0  0
 39 73  1  0  0  0  0
M  END
>  <LOGBIO>
6.3000

>  <PRED_LOGBIO>
6.3500

>  <XV_RES>
-0.2230

>  <WHL_TMPL>
3

>  <ANCH>
15-18;9-8

$$$$
ROW73
  -MTS-   01071500273D 0   0.00000     0.00000     0

 40 42  0  0  0  0  0  0  0  0999 V2000
   -6.1090   -0.2750    0.2530 C   0  0  0  0  0  0  0  0  0  0  0  0
   -4.8060    0.3490    0.6920 C   0  0  0  0  0  0  0  0  0  0  0  0
   -4.0890   -0.2050    1.7590 C   0  0  0  0  0  0  0  0  0  0  0  0
   -2.8810    0.3730    2.1650 C   0  0  0  0  0  0  0  0  0  0  0  0
   -2.3890    1.5060    1.5060 C   0  0  0  0  0  0  0  0  0  0  0  0
   -1.0860    2.1290    1.9440 C   0  0  0  0  0  0  0  0  0  0  0  0
   -0.1520    2.1620    0.8100 N   0  0  0  0  0  0  0  0  0  0  0  0
    1.1030    2.6880    0.9710 C   0  0  0  0  0  0  0  0  0  0  0  0
    2.2840    2.1670    1.3300 C   0  0  0  0  0  0  0  0  0  0  0  0
    2.6970    0.9070    1.6750 N   0  0  0  0  0  0  0  0  0  0  0  0
    3.1620    0.0170    0.6780 C   0  0  0  0  0  0  0  0  0  0  0  0
    2.2710   -0.8410    0.0210 C   0  0  0  0  0  0  0  0  0  0  0  0
    2.7550   -1.7120   -0.9620 C   0  0  0  0  0  0  0  0  0  0  0  0
    4.0600   -1.7210   -1.2670 N   0  0  0  0  0  0  0  0  0  0  0  0
    4.9400   -0.9140   -0.6580 C   0  0  0  0  0  0  0  0  0  0  0  0
    4.5180   -0.0190    0.3340 C   0  0  0  0  0  0  0  0  0  0  0  0
    2.9740    3.4710    1.2120 C   0  0  0  0  0  0  0  0  0  0  0  0
    4.1200    3.8900    1.3710 O   0  0  0  0  0  0  0  0  0  0  0  0
    1.6690    4.0460    0.8150 C   0  0  0  0  0  0  0  0  0  0  0  0
    1.2450    5.1560    0.4990 O   0  0  0  0  0  0  0  0  0  0  0  0
   -3.1070    2.0600    0.4390 C   0  0  0  0  0  0  0  0  0  0  0  0
   -4.3150    1.4820    0.0320 C   0  0  0  0  0  0  0  0  0  0  0  0
   -5.0880    2.0810   -1.1180 C   0  0  0  0  0  0  0  0  0  0  0  0
   -6.5940   -0.7420    1.1080 H   0  0  0  0  0  0  0  0  0  0  0  0
   -5.9120   -1.0280   -0.5080 H   0  0  0  0  0  0  0  0  0  0  0  0
   -6.7590    0.4940   -0.1580 H   0  0  0  0  0  0  0  0  0  0  0  0
   -4.4680   -1.0780    2.2690 H   0  0  0  0  0  0  0  0  0  0  0  0
   -2.3280   -0.0550    2.9880 H   0  0  0  0  0  0  0  0  0  0  0  0
   -0.6540    1.4630    2.6870 H   0  0  0  0  0  0  0  0  0  0  0  0
   -1.2830    3.1480    2.2710 H   0  0  0  0  0  0  0  0  0  0  0  0
   -0.4350    1.7970   -0.0880 H   0  0  0  0  0  0  0  0  0  0  0  0
    2.6700    0.6140    2.6410 H   0  0  0  0  0  0  0  0  0  0  0  0
    1.2210   -0.8300    0.2700 H   0  0  0  0  0  0  0  0  0  0  0  0
    2.0760   -2.3780   -1.4750 H   0  0  0  0  0  0  0  0  0  0  0  0
    5.9830   -0.9540   -0.9350 H   0  0  0  0  0  0  0  0  0  0  0  0
    5.2270    0.6310    0.8250 H   0  0  0  0  0  0  0  0  0  0  0  0
   -2.7280    2.9340   -0.0700 H   0  0  0  0  0  0  0  0  0  0  0  0
   -6.1560    1.9860   -0.9360 H   0  0  0  0  0  0  0  0  0  0  0  0
   -4.8650    1.4750   -1.9930 H   0  0  0  0  0  0  0  0  0  0  0  0
   -4.7560    3.1130   -1.2120 H   0  0  0  0  0  0  0  0  0  0  0  0
  1 24  1  0  0  0  0
  1 25  1  0  0  0  0
  1 26  1  0  0  0  0
  1  2  1  0  0  0  0
  2  3  2  0  0  0  0
  3 27  1  0  0  0  0
  3  4  1  0  0  0  0
  4 28  1  0  0  0  0
  4  5  2  0  0  0  0
  5  6  1  0  0  0  0
  6 29  1  0  0  0  0
  6 30  1  0  0  0  0
  6  7  1  0  0  0  0
  7 31  1  0  0  0  0
  7  8  1  0  0  0  0
  8  9  2  0  0  0  0
  9 10  1  0  0  0  0
 10 32  1  0  0  0  0
 10 11  1  0  0  0  0
 11 12  2  0  0  0  0
 12 33  1  0  0  0  0
 12 13  1  0  0  0  0
 13 34  1  0  0  0  0
 13 14  2  0  0  0  0
 14 15  1  0  0  0  0
 15 35  1  0  0  0  0
 15 16  2  0  0  0  0
 16 11  1  0  0  0  0
 16 36  1  0  0  0  0
  9 17  1  0  0  0  0
 17 18  2  0  0  0  0
 17 19  1  0  0  0  0
 19  8  1  0  0  0  0
 19 20  2  0  0  0  0
  5 21  1  0  0  0  0
 21 37  1  0  0  0  0
 21 22  2  0  0  0  0
 22  2  1  0  0  0  0
 22 23  1  0  0  0  0
 23 38  1  0  0  0  0
 23 39  1  0  0  0  0
 23 40  1  0  0  0  0
M  END
>  <LOGBIO>
6.0000

>  <PRED_LOGBIO>
6.1900

>  <XV_RES>
-0.2410

>  <WHL_TMPL>
1

>  <ANCH>
49-52;36-37

$$$$
ROW74
  -MTS-   01071500273D 0   0.00000     0.00000     0

 63 68  0  0  0  0  0  0  0  0999 V2000
   -3.3140   -5.2950   -5.4470 C   0  0  0  0  0  0  0  0  0  0  0  0
   -2.2070   -4.7540   -4.6440 N   0  0  0  0  0  0  0  0  0  0  0  0
   -1.8470   -3.4200   -5.1480 C   0  0  0  0  0  0  0  0  0  0  0  0
   -0.6340   -2.8460   -4.3930 C   0  0  0  0  0  0  0  0  0  0  0  0
    0.5090   -3.7690   -4.4410 N   0  0  0  0  0  0  0  0  0  0  0  0
    1.6110   -3.2280   -3.6330 C   0  0  0  0  0  0  0  0  0  0  0  0
    1.2200   -2.4340   -2.4470 C   0  0  0  0  0  0  0  0  0  0  0  0
   -0.1000   -2.4750   -1.9820 C   0  0  0  0  0  0  0  0  0  0  0  0
   -0.4710   -1.7240   -0.8610 C   0  0  0  0  0  0  0  0  0  0  0  0
    0.4780   -0.9320   -0.2040 C   0  0  0  0  0  0  0  0  0  0  0  0
    1.7980   -0.8910   -0.6680 C   0  0  0  0  0  0  0  0  0  0  0  0
    2.5610    0.0410    0.2430 C   0  0  0  0  0  0  0  0  0  0  0  0
    1.5480    0.5150    1.2570 C   0  0  0  0  0  0  0  0  0  0  0  0
    1.3560    1.3730    2.4480 C   0  0  0  0  0  0  0  0  0  0  0  0
    0.0910    1.2720    2.8120 N   0  0  0  0  0  0  0  0  0  0  0  0
   -0.5680    0.3650    1.8920 N   0  0  0  0  0  0  0  0  0  0  0  0
    0.3660   -0.0530    0.9820 C   0  0  0  0  0  0  0  0  0  0  0  0
    2.3930    2.1960    3.1100 C   0  0  0  0  0  0  0  0  0  0  0  0
    2.3550    3.5350    3.1000 C   0  0  0  0  0  0  0  0  0  0  0  0
    3.7800    4.0710    4.0030 S   0  0  0  0  0  0  0  0  0  0  0  0
    4.4010    2.4570    4.3770 C   0  0  0  0  0  0  0  0  0  0  0  0
    3.5390    1.5920    3.8250 C   0  0  0  0  0  0  0  0  0  0  0  0
    5.5990    2.1350    5.1280 C   0  0  0  0  0  0  0  0  0  0  0  0
    6.5910    1.8690    5.7500 C   0  0  0  0  0  0  0  0  0  0  0  0
    7.7970    1.5460    6.5060 C   0  0  0  0  0  0  0  0  0  0  0  0
    8.4370    2.7550    6.9220 O   0  0  0  0  0  0  0  0  0  0  0  0
    9.6290    2.5000    7.6700 C   0  0  0  0  0  0  0  0  0  0  0  0
   10.2640    3.8260    8.0840 C   0  0  0  0  0  0  0  0  0  0  0  0
    9.8610    4.4310    9.3850 C   0  0  0  0  0  0  0  0  0  0  0  0
    9.4090    5.0460    8.1060 C   0  0  0  0  0  0  0  0  0  0  0  0
    2.1690   -1.6420   -1.7900 C   0  0  0  0  0  0  0  0  0  0  0  0
    0.1430   -5.1010   -3.9390 C   0  0  0  0  0  0  0  0  0  0  0  0
   -1.0680   -5.6810   -4.6930 C   0  0  0  0  0  0  0  0  0  0  0  0
   -3.9000   -4.4750   -5.8560 H   0  0  0  0  0  0  0  0  0  0  0  0
   -3.9490   -5.9150   -4.8170 H   0  0  0  0  0  0  0  0  0  0  0  0
   -2.9130   -5.8950   -6.2600 H   0  0  0  0  0  0  0  0  0  0  0  0
   -1.6160   -3.4830   -6.2090 H   0  0  0  0  0  0  0  0  0  0  0  0
   -2.6950   -2.7480   -5.0340 H   0  0  0  0  0  0  0  0  0  0  0  0
   -0.9060   -2.6610   -3.3560 H   0  0  0  0  0  0  0  0  0  0  0  0
   -0.3480   -1.8940   -4.8370 H   0  0  0  0  0  0  0  0  0  0  0  0
    2.1320   -2.5320   -4.2860 H   0  0  0  0  0  0  0  0  0  0  0  0
    2.2160   -4.0640   -3.2890 H   0  0  0  0  0  0  0  0  0  0  0  0
   -0.8320   -3.0860   -2.4890 H   0  0  0  0  0  0  0  0  0  0  0  0
   -1.4890   -1.7550   -0.5020 H   0  0  0  0  0  0  0  0  0  0  0  0
    2.8680    0.9020   -0.3460 H   0  0  0  0  0  0  0  0  0  0  0  0
    3.3440   -0.5180    0.7520 H   0  0  0  0  0  0  0  0  0  0  0  0
   -1.5400    0.0920    1.9180 H   0  0  0  0  0  0  0  0  0  0  0  0
    1.6070    4.1600    2.6350 H   0  0  0  0  0  0  0  0  0  0  0  0
    3.6730    0.5230    3.8980 H   0  0  0  0  0  0  0  0  0  0  0  0
    7.5290    0.9570    7.3810 H   0  0  0  0  0  0  0  0  0  0  0  0
    8.4760    0.9730    5.8780 H   0  0  0  0  0  0  0  0  0  0  0  0
   10.3300    1.9380    7.0550 H   0  0  0  0  0  0  0  0  0  0  0  0
    9.3830    1.9220    8.5590 H   0  0  0  0  0  0  0  0  0  0  0  0
   11.3000    3.9250    7.7660 H   0  0  0  0  0  0  0  0  0  0  0  0
    9.1180    3.9000    9.9760 H   0  0  0  0  0  0  0  0  0  0  0  0
   10.6260    4.9570    9.9530 H   0  0  0  0  0  0  0  0  0  0  0  0
    8.3620    4.9300    7.8350 H   0  0  0  0  0  0  0  0  0  0  0  0
    9.8690    5.9870    7.8110 H   0  0  0  0  0  0  0  0  0  0  0  0
    3.1870   -1.6100   -2.1480 H   0  0  0  0  0  0  0  0  0  0  0  0
   -0.0900   -5.0370   -2.8780 H   0  0  0  0  0  0  0  0  0  0  0  0
    0.9910   -5.7740   -4.0450 H   0  0  0  0  0  0  0  0  0  0  0  0
   -0.7950   -5.8660   -5.7300 H   0  0  0  0  0  0  0  0  0  0  0  0
   -1.3540   -6.6300   -4.2440 H   0  0  0  0  0  0  0  0  0  0  0  0
  1 34  1  0  0  0  0
  1 35  1  0  0  0  0
  1 36  1  0  0  0  0
  1  2  1  0  0  0  0
  2  3  1  0  0  0  0
  3 37  1  0  0  0  0
  3 38  1  0  0  0  0
  3  4  1  0  0  0  0
  4 39  1  0  0  0  0
  4 40  1  0  0  0  0
  4  5  1  0  0  0  0
  5  6  1  0  0  0  0
  6 41  1  0  0  0  0
  6 42  1  0  0  0  0
  6  7  1  0  0  0  0
  7  8  2  0  0  0  0
  8 43  1  0  0  0  0
  8  9  1  0  0  0  0
  9 44  1  0  0  0  0
  9 10  2  0  0  0  0
 10 11  1  0  0  0  0
 11 12  1  0  0  0  0
 12 45  1  0  0  0  0
 12 46  1  0  0  0  0
 12 13  1  0  0  0  0
 13 14  1  0  0  0  0
 14 15  2  0  0  0  0
 15 16  1  0  0  0  0
 16 47  1  0  0  0  0
 16 17  1  0  0  0  0
 17 10  1  0  0  0  0
 17 13  2  0  0  0  0
 14 18  1  0  0  0  0
 18 19  2  0  0  0  0
 19 48  1  0  0  0  0
 19 20  1  0  0  0  0
 20 21  1  0  0  0  0
 21 22  2  0  0  0  0
 22 18  1  0  0  0  0
 22 49  1  0  0  0  0
 21 23  1  0  0  0  0
 23 24  3  0  0  0  0
 24 25  1  0  0  0  0
 25 50  1  0  0  0  0
 25 51  1  0  0  0  0
 25 26  1  0  0  0  0
 26 27  1  0  0  0  0
 27 52  1  0  0  0  0
 27 53  1  0  0  0  0
 27 28  1  0  0  0  0
 28 54  1  0  0  0  0
 28 29  1  0  0  0  0
 29 55  1  0  0  0  0
 29 56  1  0  0  0  0
 29 30  1  0  0  0  0
 30 28  1  0  0  0  0
 30 57  1  0  0  0  0
 30 58  1  0  0  0  0
 11 31  2  0  0  0  0
 31  7  1  0  0  0  0
 31 59  1  0  0  0  0
  5 32  1  0  0  0  0
 32 60  1  0  0  0  0
 32 61  1  0  0  0  0
 32 33  1  0  0  0  0
 33  2  1  0  0  0  0
 33 62  1  0  0  0  0
 33 63  1  0  0  0  0
M  END
>  <LOGBIO>
5.7000

>  <PRED_LOGBIO>
5.6900

>  <XV_RES>
-0.1920

>  <WHL_TMPL>
1

>  <ANCH>
28-29;16-56

$$$$
ROW75
  -MTS-   01071500273D 0   0.00000     0.00000     0

 21 23  0  0  0  0  0  0  0  0999 V2000
   -2.5610    4.2490   -0.3440 N   0  0  0  0  0  0  0  0  0  0  0  0
   -2.2710    2.8910   -0.5320 C   0  0  0  0  0  0  0  0  0  0  0  0
   -1.3680    2.5160   -1.4490 N   0  0  0  0  0  0  0  0  0  0  0  0
   -1.0810    1.2210   -1.6400 C   0  0  0  0  0  0  0  0  0  0  0  0
   -1.6850    0.2640   -0.9220 N   0  0  0  0  0  0  0  0  0  0  0  0
   -2.5970    0.5760    0.0090 C   0  0  0  0  0  0  0  0  0  0  0  0
   -2.9220    1.9180    0.2360 C   0  0  0  0  0  0  0  0  0  0  0  0
   -4.1420    1.9050    1.5190 S   0  0  0  0  0  0  0  0  0  0  0  0
   -4.2350    0.1550    1.7670 C   0  0  0  0  0  0  0  0  0  0  0  0
   -4.9340   -0.6560    2.5720 N   0  0  0  0  0  0  0  0  0  0  0  0
   -4.7790   -1.9860    2.5220 C   0  0  0  0  0  0  0  0  0  0  0  0
   -3.9150   -2.5420    1.6620 N   0  0  0  0  0  0  0  0  0  0  0  0
   -3.1840   -1.7880    0.8290 C   0  0  0  0  0  0  0  0  0  0  0  0
   -2.2860   -2.3900   -0.0640 N   0  0  0  0  0  0  0  0  0  0  0  0
   -3.3240   -0.3950    0.8570 C   0  0  0  0  0  0  0  0  0  0  0  0
   -3.2980    4.6870   -0.8780 H   0  0  0  0  0  0  0  0  0  0  0  0
   -2.0330    4.7900    0.3260 H   0  0  0  0  0  0  0  0  0  0  0  0
   -0.3500    0.9440   -2.3840 H   0  0  0  0  0  0  0  0  0  0  0  0
   -5.3560   -2.6170    3.1830 H   0  0  0  0  0  0  0  0  0  0  0  0
   -1.3300   -2.5550    0.2170 H   0  0  0  0  0  0  0  0  0  0  0  0
   -2.5950   -2.6580   -0.9870 H   0  0  0  0  0  0  0  0  0  0  0  0
  1 16  1  0  0  0  0
  1 17  1  0  0  0  0
  1  2  1  0  0  0  0
  2  3  1  0  0  0  0
  3  4  2  0  0  0  0
  4 18  1  0  0  0  0
  4  5  1  0  0  0  0
  5  6  2  0  0  0  0
  6  7  1  0  0  0  0
  7  2  2  0  0  0  0
  7  8  1  0  0  0  0
  8  9  1  0  0  0  0
  9 10  1  0  0  0  0
 10 11  2  0  0  0  0
 11 19  1  0  0  0  0
 11 12  1  0  0  0  0
 12 13  2  0  0  0  0
 13 14  1  0  0  0  0
 14 20  1  0  0  0  0
 14 21  1  0  0  0  0
 13 15  1  0  0  0  0
 15  6  1  0  0  0  0
 15  9  2  0  0  0  0
M  END
>  <LOGBIO>
5.8000

>  <PRED_LOGBIO>
6.0400

>  <XV_RES>
-0.5480

>  <WHL_TMPL>
3

>  <ANCH>
5-7;17-16

$$$$
ROW76
  -MTS-   01071500273D 0   0.00000     0.00000     0

 50 55  0  0  0  0  0  0  0  0999 V2000
   -5.3370   -0.1410    2.0350 N   0  0  0  0  0  0  0  0  0  0  0  0
   -4.0270    0.3600    2.4760 C   0  0  0  0  0  0  0  0  0  0  0  0
   -4.1960    1.7390    3.1110 C   0  0  0  0  0  0  0  0  0  0  0  0
   -2.8860    2.2390    3.5530 N   0  0  0  0  0  0  0  0  0  0  0  0
   -2.0240    2.9870    2.7950 C   0  0  0  0  0  0  0  0  0  0  0  0
   -0.9200    3.2780    3.4960 C   0  0  0  0  0  0  0  0  0  0  0  0
    0.2370    4.0670    3.0180 C   0  0  0  0  0  0  0  0  0  0  0  0
    0.9660    3.6350    1.9040 C   0  0  0  0  0  0  0  0  0  0  0  0
    2.0610    4.3820    1.4510 C   0  0  0  0  0  0  0  0  0  0  0  0
    2.8320    3.9260    0.2730 C   0  0  0  0  0  0  0  0  0  0  0  0
    2.3340    3.4510   -0.8770 C   0  0  0  0  0  0  0  0  0  0  0  0
    3.3280    3.0620   -1.9020 C   0  0  0  0  0  0  0  0  0  0  0  0
    3.0090    2.5460   -3.1640 C   0  0  0  0  0  0  0  0  0  0  0  0
    4.0290    2.2100   -4.0610 C   0  0  0  0  0  0  0  0  0  0  0  0
    5.3690    2.3880   -3.6960 C   0  0  0  0  0  0  0  0  0  0  0  0
    5.6880    2.9040   -2.4340 C   0  0  0  0  0  0  0  0  0  0  0  0
    4.6680    3.2410   -1.5370 C   0  0  0  0  0  0  0  0  0  0  0  0
    4.5930    3.8990    0.1040 S   0  0  0  0  0  0  0  0  0  0  0  0
    2.4260    5.5600    2.1130 C   0  0  0  0  0  0  0  0  0  0  0  0
    3.4630    6.4960    1.8850 N   0  0  0  0  0  0  0  0  0  0  0  0
    3.3500    7.5250    2.9010 N   0  0  0  0  0  0  0  0  0  0  0  0
    2.3290    7.2480    3.6900 C   0  0  0  0  0  0  0  0  0  0  0  0
    1.6970    5.9920    3.2280 C   0  0  0  0  0  0  0  0  0  0  0  0
    0.6030    5.2450    3.6800 C   0  0  0  0  0  0  0  0  0  0  0  0
   -1.0670    2.6650    4.8360 C   0  0  0  0  0  0  0  0  0  0  0  0
   -0.3080    2.6160    5.9390 N   0  0  0  0  0  0  0  0  0  0  0  0
   -0.7200    1.9650    7.0340 C   0  0  0  0  0  0  0  0  0  0  0  0
    0.1020    1.9350    8.1700 N   0  0  0  0  0  0  0  0  0  0  0  0
   -1.9060    1.3410    7.0620 N   0  0  0  0  0  0  0  0  0  0  0  0
   -2.7100    1.3540    5.9910 C   0  0  0  0  0  0  0  0  0  0  0  0
   -2.3120    2.0250    4.8280 C   0  0  0  0  0  0  0  0  0  0  0  0
   -5.7300    0.4960    1.3570 H   0  0  0  0  0  0  0  0  0  0  0  0
   -5.2250   -1.0520    1.6150 H   0  0  0  0  0  0  0  0  0  0  0  0
   -3.3600    0.4340    1.6200 H   0  0  0  0  0  0  0  0  0  0  0  0
   -3.6040   -0.3270    3.2060 H   0  0  0  0  0  0  0  0  0  0  0  0
   -4.8630    1.6640    3.9680 H   0  0  0  0  0  0  0  0  0  0  0  0
   -4.6190    2.4250    2.3810 H   0  0  0  0  0  0  0  0  0  0  0  0
   -2.2090    3.2990    1.7780 H   0  0  0  0  0  0  0  0  0  0  0  0
    0.6840    2.7270    1.3930 H   0  0  0  0  0  0  0  0  0  0  0  0
    1.2710    3.3580   -1.0460 H   0  0  0  0  0  0  0  0  0  0  0  0
    1.9750    2.4090   -3.4450 H   0  0  0  0  0  0  0  0  0  0  0  0
    3.7830    1.8120   -5.0350 H   0  0  0  0  0  0  0  0  0  0  0  0
    6.1570    2.1280   -4.3880 H   0  0  0  0  0  0  0  0  0  0  0  0
    6.7220    3.0410   -2.1530 H   0  0  0  0  0  0  0  0  0  0  0  0
    4.1540    6.4550    1.1500 H   0  0  0  0  0  0  0  0  0  0  0  0
    2.0070    7.8400    4.5340 H   0  0  0  0  0  0  0  0  0  0  0  0
    0.0400    5.5780    4.5400 H   0  0  0  0  0  0  0  0  0  0  0  0
    0.7770    1.1920    8.2860 H   0  0  0  0  0  0  0  0  0  0  0  0
    0.0200    2.6570    8.8720 H   0  0  0  0  0  0  0  0  0  0  0  0
   -3.6640    0.8480    6.0240 H   0  0  0  0  0  0  0  0  0  0  0  0
  1 32  1  0  0  0  0
  1 33  1  0  0  0  0
  1  2  1  0  0  0  0
  2 34  1  0  0  0  0
  2 35  1  0  0  0  0
  2  3  1  0  0  0  0
  3 36  1  0  0  0  0
  3 37  1  0  0  0  0
  3  4  1  0  0  0  0
  4  5  1  0  0  0  0
  5 38  1  0  0  0  0
  5  6  2  0  0  0  0
  6  7  1  0  0  0  0
  7  8  2  0  0  0  0
  8 39  1  0  0  0  0
  8  9  1  0  0  0  0
  9 10  1  0  0  0  0
 10 11  2  0  0  0  0
 11 40  1  0  0  0  0
 11 12  1  0  0  0  0
 12 13  2  0  0  0  0
 13 41  1  0  0  0  0
 13 14  1  0  0  0  0
 14 42  1  0  0  0  0
 14 15  2  0  0  0  0
 15 43  1  0  0  0  0
 15 16  1  0  0  0  0
 16 44  1  0  0  0  0
 16 17  2  0  0  0  0
 17 12  1  0  0  0  0
 17 18  1  0  0  0  0
 18 10  1  0  0  0  0
  9 19  2  0  0  0  0
 19 20  1  0  0  0  0
 20 45  1  0  0  0  0
 20 21  1  0  0  0  0
 21 22  2  0  0  0  0
 22 46  1  0  0  0  0
 22 23  1  0  0  0  0
 23 19  1  0  0  0  0
 23 24  2  0  0  0  0
 24  7  1  0  0  0  0
 24 47  1  0  0  0  0
  6 25  1  0  0  0  0
 25 26  1  0  0  0  0
 26 27  2  0  0  0  0
 27 28  1  0  0  0  0
 28 48  1  0  0  0  0
 28 49  1  0  0  0  0
 27 29  1  0  0  0  0
 29 30  2  0  0  0  0
 30 50  1  0  0  0  0
 30 31  1  0  0  0  0
 31  4  1  0  0  0  0
 31 25  2  0  0  0  0
M  END
>  <LOGBIO>
7.4000

>  <PRED_LOGBIO>
7.3400

>  <XV_RES>
0.0990

>  <WHL_TMPL>
1

>  <ANCH>
6-14;21-19

$$$$
ROW77
  -MTS-   01071500273D 0   0.00000     0.00000     0

 58 61  0  0  0  0  0  0  0  0999 V2000
   -0.1730   -2.1260   -2.2660 C   0  0  0  0  0  0  0  0  0  0  0  0
   -1.1110   -1.4550   -1.4460 N   0  0  0  0  0  0  0  0  0  0  0  0
   -1.0660   -1.6030   -0.1250 C   0  0  0  0  0  0  0  0  0  0  0  0
   -0.1840   -2.2900    0.3870 O   0  0  0  0  0  0  0  0  0  0  0  0
   -2.0780   -0.9420    0.7280 C   0  0  0  0  0  0  0  0  0  0  0  0
   -3.0670   -1.7050    1.3610 C   0  0  0  0  0  0  0  0  0  0  0  0
   -4.0240   -1.0800    2.1690 C   0  0  0  0  0  0  0  0  0  0  0  0
   -3.9940    0.3090    2.3430 C   0  0  0  0  0  0  0  0  0  0  0  0
   -3.0050    1.0720    1.7100 C   0  0  0  0  0  0  0  0  0  0  0  0
   -2.0480    0.4470    0.9020 C   0  0  0  0  0  0  0  0  0  0  0  0
   -1.0490    1.2180    0.2630 N   0  0  0  0  0  0  0  0  0  0  0  0
    0.0700    1.6770    0.9970 C   0  0  0  0  0  0  0  0  0  0  0  0
    0.2450    2.9870    1.2140 N   0  0  0  0  0  0  0  0  0  0  0  0
    1.2990    3.4400    1.9070 C   0  0  0  0  0  0  0  0  0  0  0  0
    1.4500    4.8310    2.1160 N   0  0  0  0  0  0  0  0  0  0  0  0
    0.8800    5.4410    3.2580 C   0  0  0  0  0  0  0  0  0  0  0  0
    1.6200    5.5390    4.4420 C   0  0  0  0  0  0  0  0  0  0  0  0
    1.0560    6.1430    5.5730 C   0  0  0  0  0  0  0  0  0  0  0  0
   -0.2490    6.6480    5.5190 C   0  0  0  0  0  0  0  0  0  0  0  0
   -0.9890    6.5500    4.3340 C   0  0  0  0  0  0  0  0  0  0  0  0
   -0.4250    5.9470    3.2040 C   0  0  0  0  0  0  0  0  0  0  0  0
   -1.1490    5.8510    2.0450 O   0  0  0  0  0  0  0  0  0  0  0  0
   -1.9530    4.6840    1.8510 C   0  0  0  0  0  0  0  0  0  0  0  0
   -0.8190    7.2580    6.6610 N   0  0  0  0  0  0  0  0  0  0  0  0
   -2.0420    6.7530    7.3010 C   0  0  0  0  0  0  0  0  0  0  0  0
   -1.9200    6.7210    8.8360 C   0  0  0  0  0  0  0  0  0  0  0  0
   -1.4770    7.9800    9.3500 O   0  0  0  0  0  0  0  0  0  0  0  0
   -0.1920    8.3400    8.8350 C   0  0  0  0  0  0  0  0  0  0  0  0
   -0.2350    8.4470    7.3000 C   0  0  0  0  0  0  0  0  0  0  0  0
    2.2120    2.5950    2.4050 N   0  0  0  0  0  0  0  0  0  0  0  0
    2.0930    1.2730    2.2220 C   0  0  0  0  0  0  0  0  0  0  0  0
    1.0050    0.7650    1.5030 C   0  0  0  0  0  0  0  0  0  0  0  0
    0.8190   -0.9460    1.2460 Cl  0  0  0  0  0  0  0  0  0  0  0  0
   -0.6930   -2.7310   -3.0060 H   0  0  0  0  0  0  0  0  0  0  0  0
    0.3670   -1.3580   -2.8150 H   0  0  0  0  0  0  0  0  0  0  0  0
    0.4700   -2.7130   -1.6130 H   0  0  0  0  0  0  0  0  0  0  0  0
   -1.8150   -0.8640   -1.8640 H   0  0  0  0  0  0  0  0  0  0  0  0
   -3.0910   -2.7760    1.2260 H   0  0  0  0  0  0  0  0  0  0  0  0
   -4.7860   -1.6690    2.6580 H   0  0  0  0  0  0  0  0  0  0  0  0
   -4.7330    0.7920    2.9650 H   0  0  0  0  0  0  0  0  0  0  0  0
   -2.9810    2.1430    1.8450 H   0  0  0  0  0  0  0  0  0  0  0  0
   -1.1350    1.4410   -0.7180 H   0  0  0  0  0  0  0  0  0  0  0  0
    1.9650    5.3890    1.4490 H   0  0  0  0  0  0  0  0  0  0  0  0
    2.6260    5.1490    4.4840 H   0  0  0  0  0  0  0  0  0  0  0  0
    1.6270    6.2190    6.4860 H   0  0  0  0  0  0  0  0  0  0  0  0
   -1.9950    6.9400    4.2930 H   0  0  0  0  0  0  0  0  0  0  0  0
   -1.3190    3.8010    1.8620 H   0  0  0  0  0  0  0  0  0  0  0  0
   -2.4650    4.7520    0.8930 H   0  0  0  0  0  0  0  0  0  0  0  0
   -2.6880    4.6130    2.6500 H   0  0  0  0  0  0  0  0  0  0  0  0
   -2.8840    7.3820    7.0180 H   0  0  0  0  0  0  0  0  0  0  0  0
   -2.2550    5.7520    6.9330 H   0  0  0  0  0  0  0  0  0  0  0  0
   -1.2170    5.9430    9.1270 H   0  0  0  0  0  0  0  0  0  0  0  0
   -2.8860    6.4720    9.2710 H   0  0  0  0  0  0  0  0  0  0  0  0
    0.5390    7.5880    9.1260 H   0  0  0  0  0  0  0  0  0  0  0  0
    0.1130    9.2960    9.2570 H   0  0  0  0  0  0  0  0  0  0  0  0
   -0.8070    9.3270    7.0150 H   0  0  0  0  0  0  0  0  0  0  0  0
    0.7740    8.6000    6.9210 H   0  0  0  0  0  0  0  0  0  0  0  0
    2.8350    0.6020    2.6280 H   0  0  0  0  0  0  0  0  0  0  0  0
  1 34  1  0  0  0  0
  1 35  1  0  0  0  0
  1 36  1  0  0  0  0
  1  2  1  0  0  0  0
  2 37  1  0  0  0  0
  2  3  1  0  0  0  0
  3  4  2  0  0  0  0
  3  5  1  0  0  0  0
  5  6  2  0  0  0  0
  6 38  1  0  0  0  0
  6  7  1  0  0  0  0
  7 39  1  0  0  0  0
  7  8  2  0  0  0  0
  8 40  1  0  0  0  0
  8  9  1  0  0  0  0
  9 41  1  0  0  0  0
  9 10  2  0  0  0  0
 10  5  1  0  0  0  0
 10 11  1  0  0  0  0
 11 42  1  0  0  0  0
 11 12  1  0  0  0  0
 12 13  1  0  0  0  0
 13 14  2  0  0  0  0
 14 15  1  0  0  0  0
 15 43  1  0  0  0  0
 15 16  1  0  0  0  0
 16 17  2  0  0  0  0
 17 44  1  0  0  0  0
 17 18  1  0  0  0  0
 18 45  1  0  0  0  0
 18 19  2  0  0  0  0
 19 20  1  0  0  0  0
 20 46  1  0  0  0  0
 20 21  2  0  0  0  0
 21 16  1  0  0  0  0
 21 22  1  0  0  0  0
 22 23  1  0  0  0  0
 23 47  1  0  0  0  0
 23 48  1  0  0  0  0
 23 49  1  0  0  0  0
 19 24  1  0  0  0  0
 24 25  1  0  0  0  0
 25 50  1  0  0  0  0
 25 51  1  0  0  0  0
 25 26  1  0  0  0  0
 26 52  1  0  0  0  0
 26 53  1  0  0  0  0
 26 27  1  0  0  0  0
 27 28  1  0  0  0  0
 28 54  1  0  0  0  0
 28 55  1  0  0  0  0
 28 29  1  0  0  0  0
 29 24  1  0  0  0  0
 29 56  1  0  0  0  0
 29 57  1  0  0  0  0
 14 30  1  0  0  0  0
 30 31  2  0  0  0  0
 31 58  1  0  0  0  0
 31 32  1  0  0  0  0
 32 12  2  0  0  0  0
 32 33  1  0  0  0  0
M  END
>  <LOGBIO>
6.5000

>  <PRED_LOGBIO>
6.6200

>  <XV_RES>
-0.2090

>  <WHL_TMPL>
2

>  <ANCH>
13-14;7-8

$$$$
ROW78
  -MTS-   01071500273D 0   0.00000     0.00000     0

 35 37  0  0  0  0  0  0  0  0999 V2000
   -1.8630   -0.9170    3.0180 C   0  0  0  0  0  0  0  0  0  0  0  0
   -3.0240   -1.1450    2.0810 C   0  0  0  0  0  0  0  0  0  0  0  0
   -3.9730   -2.0520    2.2210 N   0  0  0  0  0  0  0  0  0  0  0  0
   -4.8820   -1.9240    1.1010 N   0  0  0  0  0  0  0  0  0  0  0  0
   -4.4230   -0.9070    0.3060 C   0  0  0  0  0  0  0  0  0  0  0  0
   -4.7130    0.0250   -1.1710 S   0  0  0  0  0  0  0  0  0  0  0  0
   -3.3100    1.0940   -1.0370 C   0  0  0  0  0  0  0  0  0  0  0  0
   -2.6850    0.7230    0.0890 C   0  0  0  0  0  0  0  0  0  0  0  0
   -3.3060   -0.3930    0.8380 C   0  0  0  0  0  0  0  0  0  0  0  0
   -2.9100    2.1710   -1.9700 C   0  0  0  0  0  0  0  0  0  0  0  0
   -2.8540    1.9480   -3.1780 O   0  0  0  0  0  0  0  0  0  0  0  0
   -2.6120    3.3800   -1.5020 N   0  0  0  0  0  0  0  0  0  0  0  0
   -2.2150    4.4500   -2.4290 C   0  0  0  0  0  0  0  0  0  0  0  0
   -1.9290    5.7270   -1.6410 C   0  0  0  0  0  0  0  0  0  0  0  0
   -1.5220    6.8260   -2.5930 C   0  0  0  0  0  0  0  0  0  0  0  0
   -2.4940    7.6660   -3.1500 C   0  0  0  0  0  0  0  0  0  0  0  0
   -2.1160    8.6840   -4.0330 C   0  0  0  0  0  0  0  0  0  0  0  0
   -0.7660    8.8630   -4.3590 C   0  0  0  0  0  0  0  0  0  0  0  0
   -0.2960   10.1290   -5.4560 Cl  0  0  0  0  0  0  0  0  0  0  0  0
    0.2060    8.0230   -3.8030 C   0  0  0  0  0  0  0  0  0  0  0  0
   -0.1720    7.0040   -2.9200 C   0  0  0  0  0  0  0  0  0  0  0  0
   -1.5940   -1.8560    3.4980 H   0  0  0  0  0  0  0  0  0  0  0  0
   -2.1470   -0.1910    3.7770 H   0  0  0  0  0  0  0  0  0  0  0  0
   -1.0120   -0.5400    2.4560 H   0  0  0  0  0  0  0  0  0  0  0  0
   -5.7060   -2.4830    0.9360 H   0  0  0  0  0  0  0  0  0  0  0  0
   -1.7830    1.2080    0.4300 H   0  0  0  0  0  0  0  0  0  0  0  0
   -2.6580    3.5630   -0.5100 H   0  0  0  0  0  0  0  0  0  0  0  0
   -3.0210    4.6330   -3.1370 H   0  0  0  0  0  0  0  0  0  0  0  0
   -1.3200    4.1480   -2.9690 H   0  0  0  0  0  0  0  0  0  0  0  0
   -1.1240    5.5430   -0.9330 H   0  0  0  0  0  0  0  0  0  0  0  0
   -2.8250    6.0280   -1.1020 H   0  0  0  0  0  0  0  0  0  0  0  0
   -3.5350    7.5280   -2.8980 H   0  0  0  0  0  0  0  0  0  0  0  0
   -2.8650    9.3320   -4.4620 H   0  0  0  0  0  0  0  0  0  0  0  0
    1.2470    8.1600   -4.0540 H   0  0  0  0  0  0  0  0  0  0  0  0
    0.5770    6.3560   -2.4900 H   0  0  0  0  0  0  0  0  0  0  0  0
  1 22  1  0  0  0  0
  1 23  1  0  0  0  0
  1 24  1  0  0  0  0
  1  2  1  0  0  0  0
  2  3  2  0  0  0  0
  3  4  1  0  0  0  0
  4 25  1  0  0  0  0
  4  5  1  0  0  0  0
  5  6  1  0  0  0  0
  6  7  1  0  0  0  0
  7  8  2  0  0  0  0
  8 26  1  0  0  0  0
  8  9  1  0  0  0  0
  9  2  1  0  0  0  0
  9  5  2  0  0  0  0
  7 10  1  0  0  0  0
 10 11  2  0  0  0  0
 10 12  1  0  0  0  0
 12 27  1  0  0  0  0
 12 13  1  0  0  0  0
 13 28  1  0  0  0  0
 13 29  1  0  0  0  0
 13 14  1  0  0  0  0
 14 30  1  0  0  0  0
 14 31  1  0  0  0  0
 14 15  1  0  0  0  0
 15 16  2  0  0  0  0
 16 32  1  0  0  0  0
 16 17  1  0  0  0  0
 17 33  1  0  0  0  0
 17 18  2  0  0  0  0
 18 19  1  0  0  0  0
 18 20  1  0  0  0  0
 20 34  1  0  0  0  0
 20 21  2  0  0  0  0
 21 15  1  0  0  0  0
 21 35  1  0  0  0  0
M  END
>  <LOGBIO>
6.5000

>  <PRED_LOGBIO>
6.4200

>  <XV_RES>
0.2400

>  <WHL_TMPL>
3

>  <ANCH>
4-12;14-12

$$$$
ROW79
  -MTS-   01071500273D 0   0.00000     0.00000     0

 48 52  0  0  0  0  0  0  0  0999 V2000
    4.0110    0.6540    2.9870 C   0  0  0  0  0  0  0  0  0  0  0  0
    3.6480   -0.7360    3.4490 C   0  0  0  0  0  0  0  0  0  0  0  0
    4.2130   -1.3960    4.4430 N   0  0  0  0  0  0  0  0  0  0  0  0
    3.5930   -2.6990    4.5830 N   0  0  0  0  0  0  0  0  0  0  0  0
    2.6390   -2.8440    3.6670 C   0  0  0  0  0  0  0  0  0  0  0  0
    1.9230   -3.8320    3.5130 O   0  0  0  0  0  0  0  0  0  0  0  0
    2.5960   -1.6000    2.8670 C   0  0  0  0  0  0  0  0  0  0  0  0
    1.7830   -1.3170    1.8400 C   0  0  0  0  0  0  0  0  0  0  0  0
    1.8850   -0.0090    1.1540 C   0  0  0  0  0  0  0  0  0  0  0  0
    1.0800    1.1410    1.6230 C   0  0  0  0  0  0  0  0  0  0  0  0
    0.1510    0.9890    2.8040 C   0  0  0  0  0  0  0  0  0  0  0  0
    1.1840    2.3180    0.9910 C   0  0  0  0  0  0  0  0  0  0  0  0
    1.5700    2.4790    2.1710 C   0  0  0  0  0  0  0  0  0  0  0  0
    1.9280    2.6280    3.2640 N   0  0  0  0  0  0  0  0  0  0  0  0
    2.1030    2.4360   -0.1630 C   0  0  0  0  0  0  0  0  0  0  0  0
    2.3870    3.4600   -0.9450 N   0  0  0  0  0  0  0  0  0  0  0  0
    3.3280    3.0620   -1.9030 C   0  0  0  0  0  0  0  0  0  0  0  0
    3.9630    3.7340   -2.9540 C   0  0  0  0  0  0  0  0  0  0  0  0
    4.8820    3.0560   -3.7640 C   0  0  0  0  0  0  0  0  0  0  0  0
    5.1660    1.7070   -3.5230 C   0  0  0  0  0  0  0  0  0  0  0  0
    4.5310    1.0350   -2.4710 C   0  0  0  0  0  0  0  0  0  0  0  0
    3.6120    1.7130   -1.6610 C   0  0  0  0  0  0  0  0  0  0  0  0
    2.8210    1.3360   -0.5500 N   0  0  0  0  0  0  0  0  0  0  0  0
    2.7060    0.1380    0.1050 C   0  0  0  0  0  0  0  0  0  0  0  0
    3.4460   -0.9330   -0.3210 O   0  0  0  0  0  0  0  0  0  0  0  0
    3.9500   -3.6710    5.5470 C   0  0  0  0  0  0  0  0  0  0  0  0
    5.2520   -4.1840    5.5760 C   0  0  0  0  0  0  0  0  0  0  0  0
    5.6050   -5.1450    6.5300 C   0  0  0  0  0  0  0  0  0  0  0  0
    4.6550   -5.5950    7.4560 C   0  0  0  0  0  0  0  0  0  0  0  0
    5.0940   -6.7900    8.6420 Cl  0  0  0  0  0  0  0  0  0  0  0  0
    3.3530   -5.0820    7.4270 C   0  0  0  0  0  0  0  0  0  0  0  0
    2.1720   -5.6410    8.5760 Cl  0  0  0  0  0  0  0  0  0  0  0  0
    3.0000   -4.1210    6.4720 C   0  0  0  0  0  0  0  0  0  0  0  0
    3.8160    0.7450    1.9210 H   0  0  0  0  0  0  0  0  0  0  0  0
    3.4120    1.3840    3.5280 H   0  0  0  0  0  0  0  0  0  0  0  0
    5.0660    0.8370    3.1800 H   0  0  0  0  0  0  0  0  0  0  0  0
    1.0530   -2.0430    1.5130 H   0  0  0  0  0  0  0  0  0  0  0  0
    0.6970    0.5630    3.6430 H   0  0  0  0  0  0  0  0  0  0  0  0
   -0.6730    0.3310    2.5350 H   0  0  0  0  0  0  0  0  0  0  0  0
   -0.2410    1.9640    3.0840 H   0  0  0  0  0  0  0  0  0  0  0  0
    3.7440    4.7750   -3.1410 H   0  0  0  0  0  0  0  0  0  0  0  0
    5.3720    3.5740   -4.5750 H   0  0  0  0  0  0  0  0  0  0  0  0
    5.8750    1.1840   -4.1470 H   0  0  0  0  0  0  0  0  0  0  0  0
    4.7500   -0.0060   -2.2850 H   0  0  0  0  0  0  0  0  0  0  0  0
    4.3050   -0.9630    0.1300 H   0  0  0  0  0  0  0  0  0  0  0  0
    5.9850   -3.8370    4.8620 H   0  0  0  0  0  0  0  0  0  0  0  0
    6.6100   -5.5410    6.5530 H   0  0  0  0  0  0  0  0  0  0  0  0
    1.9950   -3.7250    6.4500 H   0  0  0  0  0  0  0  0  0  0  0  0
  1 34  1  0  0  0  0
  1 35  1  0  0  0  0
  1 36  1  0  0  0  0
  1  2  1  0  0  0  0
  2  3  2  0  0  0  0
  3  4  1  0  0  0  0
  4  5  1  0  0  0  0
  5  6  2  0  0  0  0
  5  7  1  0  0  0  0
  7  2  1  0  0  0  0
  7  8  2  0  0  0  0
  8 37  1  0  0  0  0
  8  9  1  0  0  0  0
  9 10  1  0  0  0  0
 10 11  1  0  0  0  0
 11 38  1  0  0  0  0
 11 39  1  0  0  0  0
 11 40  1  0  0  0  0
 10 12  2  0  0  0  0
 12 13  1  0  0  0  0
 13 14  3  0  0  0  0
 12 15  1  0  0  0  0
 15 16  2  0  0  0  0
 16 17  1  0  0  0  0
 17 18  2  0  0  0  0
 18 41  1  0  0  0  0
 18 19  1  0  0  0  0
 19 42  1  0  0  0  0
 19 20  2  0  0  0  0
 20 43  1  0  0  0  0
 20 21  1  0  0  0  0
 21 44  1  0  0  0  0
 21 22  2  0  0  0  0
 22 17  1  0  0  0  0
 22 23  1  0  0  0  0
 23 15  1  0  0  0  0
 23 24  1  0  0  0  0
 24  9  2  0  0  0  0
 24 25  1  0  0  0  0
 25 45  1  0  0  0  0
  4 26  1  0  0  0  0
 26 27  2  0  0  0  0
 27 46  1  0  0  0  0
 27 28  1  0  0  0  0
 28 47  1  0  0  0  0
 28 29  2  0  0  0  0
 29 30  1  0  0  0  0
 29 31  1  0  0  0  0
 31 32  1  0  0  0  0
 31 33  2  0  0  0  0
 33 26  1  0  0  0  0
 33 48  1  0  0  0  0
M  END
>  <LOGBIO>
6.0000

>  <PRED_LOGBIO>
6.0700

>  <XV_RES>
0.6790

>  <WHL_TMPL>
1

>  <ANCH>
3-5;31-33

$$$$
ROW80
  -MTS-   01071500273D 0   0.00000     0.00000     0

 42 45  0  0  0  0  0  0  0  0999 V2000
   -4.7160   -3.2090    3.0340 C   0  0  0  0  0  0  0  0  0  0  0  0
   -4.9900   -1.8270    2.7900 O   0  0  0  0  0  0  0  0  0  0  0  0
   -4.0240   -1.0800    2.1690 C   0  0  0  0  0  0  0  0  0  0  0  0
   -3.0670   -1.7050    1.3610 C   0  0  0  0  0  0  0  0  0  0  0  0
   -2.0780   -0.9420    0.7280 C   0  0  0  0  0  0  0  0  0  0  0  0
   -2.0480    0.4470    0.9020 C   0  0  0  0  0  0  0  0  0  0  0  0
   -1.0490    1.2180    0.2630 N   0  0  0  0  0  0  0  0  0  0  0  0
    0.0700    1.6770    0.9970 C   0  0  0  0  0  0  0  0  0  0  0  0
    0.2220    2.9840    1.2470 N   0  0  0  0  0  0  0  0  0  0  0  0
    1.2770    3.4340    1.9410 C   0  0  0  0  0  0  0  0  0  0  0  0
    2.2090    2.5900    2.4050 N   0  0  0  0  0  0  0  0  0  0  0  0
    2.1130    1.2710    2.1880 C   0  0  0  0  0  0  0  0  0  0  0  0
    3.0940    0.4000    2.6780 C   0  0  0  0  0  0  0  0  0  0  0  0
    2.9850   -0.9760    2.4460 C   0  0  0  0  0  0  0  0  0  0  0  0
    1.8970   -1.4820    1.7250 C   0  0  0  0  0  0  0  0  0  0  0  0
    0.9170   -0.6100    1.2350 C   0  0  0  0  0  0  0  0  0  0  0  0
    1.0250    0.7660    1.4670 C   0  0  0  0  0  0  0  0  0  0  0  0
   -3.0050    1.0720    1.7100 C   0  0  0  0  0  0  0  0  0  0  0  0
   -3.9940    0.3090    2.3430 C   0  0  0  0  0  0  0  0  0  0  0  0
   -5.9020   -3.8440    3.7210 C   0  0  0  0  0  0  0  0  0  0  0  0
   -6.9240   -4.4220    2.9600 C   0  0  0  0  0  0  0  0  0  0  0  0
   -8.0240   -5.0110    3.5970 C   0  0  0  0  0  0  0  0  0  0  0  0
   -8.1000   -5.0200    4.9950 C   0  0  0  0  0  0  0  0  0  0  0  0
   -7.0770   -4.4420    5.7550 C   0  0  0  0  0  0  0  0  0  0  0  0
   -5.9780   -3.8540    5.1190 C   0  0  0  0  0  0  0  0  0  0  0  0
   -3.8380   -3.2980    3.6700 H   0  0  0  0  0  0  0  0  0  0  0  0
   -4.5310   -3.7150    2.0880 H   0  0  0  0  0  0  0  0  0  0  0  0
   -3.0910   -2.7760    1.2260 H   0  0  0  0  0  0  0  0  0  0  0  0
   -1.3390   -1.4250    0.1060 H   0  0  0  0  0  0  0  0  0  0  0  0
   -1.1350    1.4410   -0.7180 H   0  0  0  0  0  0  0  0  0  0  0  0
    1.3770    4.4920    2.1290 H   0  0  0  0  0  0  0  0  0  0  0  0
    3.9330    0.7900    3.2340 H   0  0  0  0  0  0  0  0  0  0  0  0
    3.7410   -1.6490    2.8240 H   0  0  0  0  0  0  0  0  0  0  0  0
    1.8130   -2.5430    1.5470 H   0  0  0  0  0  0  0  0  0  0  0  0
    0.0770   -1.0000    0.6790 H   0  0  0  0  0  0  0  0  0  0  0  0
   -2.9810    2.1430    1.8450 H   0  0  0  0  0  0  0  0  0  0  0  0
   -4.7330    0.7920    2.9650 H   0  0  0  0  0  0  0  0  0  0  0  0
   -6.8660   -4.4150    1.8810 H   0  0  0  0  0  0  0  0  0  0  0  0
   -8.8130   -5.4570    3.0100 H   0  0  0  0  0  0  0  0  0  0  0  0
   -8.9480   -5.4740    5.4860 H   0  0  0  0  0  0  0  0  0  0  0  0
   -7.1360   -4.4490    6.8340 H   0  0  0  0  0  0  0  0  0  0  0  0
   -5.1890   -3.4070    5.7050 H   0  0  0  0  0  0  0  0  0  0  0  0
  1 26  1  0  0  0  0
  1 27  1  0  0  0  0
  1  2  1  0  0  0  0
  2  3  1  0  0  0  0
  3  4  2  0  0  0  0
  4 28  1  0  0  0  0
  4  5  1  0  0  0  0
  5 29  1  0  0  0  0
  5  6  2  0  0  0  0
  6  7  1  0  0  0  0
  7 30  1  0  0  0  0
  7  8  1  0  0  0  0
  8  9  2  0  0  0  0
  9 10  1  0  0  0  0
 10 31  1  0  0  0  0
 10 11  2  0  0  0  0
 11 12  1  0  0  0  0
 12 13  1  0  0  0  0
 13 32  1  0  0  0  0
 13 14  2  0  0  0  0
 14 33  1  0  0  0  0
 14 15  1  0  0  0  0
 15 34  1  0  0  0  0
 15 16  2  0  0  0  0
 16 35  1  0  0  0  0
 16 17  1  0  0  0  0
 17  8  1  0  0  0  0
 17 12  2  0  0  0  0
  6 18  1  0  0  0  0
 18 36  1  0  0  0  0
 18 19  2  0  0  0  0
 19  3  1  0  0  0  0
 19 37  1  0  0  0  0
  1 20  1  0  0  0  0
 20 21  2  0  0  0  0
 21 38  1  0  0  0  0
 21 22  1  0  0  0  0
 22 39  1  0  0  0  0
 22 23  2  0  0  0  0
 23 40  1  0  0  0  0
 23 24  1  0  0  0  0
 24 41  1  0  0  0  0
 24 25  2  0  0  0  0
 25 20  1  0  0  0  0
 25 42  1  0  0  0  0
M  END
>  <LOGBIO>
5.9000

>  <PRED_LOGBIO>
5.8100

>  <XV_RES>
-0.1560

>  <WHL_TMPL>
2

>  <ANCH>
16-29;10-11

$$$$
ROW81
  -MTS-   01071500273D 0   0.00000     0.00000     0

 28 30  0  0  0  0  0  0  0  0999 V2000
    1.6160    3.4960    2.3380 N   0  0  0  0  0  0  0  0  0  0  0  0
    2.0610    4.3820    1.4510 C   0  0  0  0  0  0  0  0  0  0  0  0
    1.8310    5.5800    1.6100 O   0  0  0  0  0  0  0  0  0  0  0  0
    2.8320    3.9260    0.2730 C   0  0  0  0  0  0  0  0  0  0  0  0
    2.3340    3.4510   -0.8770 C   0  0  0  0  0  0  0  0  0  0  0  0
    3.3280    3.0620   -1.9020 C   0  0  0  0  0  0  0  0  0  0  0  0
    3.0350    2.5450   -3.1700 C   0  0  0  0  0  0  0  0  0  0  0  0
    4.0890    2.2220   -4.0330 C   0  0  0  0  0  0  0  0  0  0  0  0
    5.3620    2.4050   -3.6540 N   0  0  0  0  0  0  0  0  0  0  0  0
    5.6740    2.8980   -2.4480 C   0  0  0  0  0  0  0  0  0  0  0  0
    4.6680    3.2410   -1.5370 C   0  0  0  0  0  0  0  0  0  0  0  0
    4.5930    3.9000    0.1040 S   0  0  0  0  0  0  0  0  0  0  0  0
    1.6310    2.3420   -3.5910 C   0  0  0  0  0  0  0  0  0  0  0  0
    1.0920    1.0500   -3.6310 C   0  0  0  0  0  0  0  0  0  0  0  0
   -0.2360    0.8580   -4.0290 C   0  0  0  0  0  0  0  0  0  0  0  0
   -1.0250    1.9570   -4.3890 C   0  0  0  0  0  0  0  0  0  0  0  0
   -0.4860    3.2490   -4.3490 C   0  0  0  0  0  0  0  0  0  0  0  0
    0.8420    3.4410   -3.9500 C   0  0  0  0  0  0  0  0  0  0  0  0
    1.8050    2.5130    2.2080 H   0  0  0  0  0  0  0  0  0  0  0  0
    1.0900    3.8070    3.1430 H   0  0  0  0  0  0  0  0  0  0  0  0
    1.2710    3.3580   -1.0460 H   0  0  0  0  0  0  0  0  0  0  0  0
    3.8750    1.8230   -5.0130 H   0  0  0  0  0  0  0  0  0  0  0  0
    6.7110    3.0320   -2.1760 H   0  0  0  0  0  0  0  0  0  0  0  0
    1.7010    0.2020   -3.3540 H   0  0  0  0  0  0  0  0  0  0  0  0
   -0.6520   -0.1380   -4.0600 H   0  0  0  0  0  0  0  0  0  0  0  0
   -2.0500    1.8090   -4.6960 H   0  0  0  0  0  0  0  0  0  0  0  0
   -1.0940    4.0970   -4.6260 H   0  0  0  0  0  0  0  0  0  0  0  0
    1.2580    4.4370   -3.9200 H   0  0  0  0  0  0  0  0  0  0  0  0
  1 19  1  0  0  0  0
  1 20  1  0  0  0  0
  1  2  1  0  0  0  0
  2  3  2  0  0  0  0
  2  4  1  0  0  0  0
  4  5  2  0  0  0  0
  5 21  1  0  0  0  0
  5  6  1  0  0  0  0
  6  7  2  0  0  0  0
  7  8  1  0  0  0  0
  8 22  1  0  0  0  0
  8  9  2  0  0  0  0
  9 10  1  0  0  0  0
 10 23  1  0  0  0  0
 10 11  2  0  0  0  0
 11  6  1  0  0  0  0
 11 12  1  0  0  0  0
 12  4  1  0  0  0  0
  7 13  1  0  0  0  0
 13 14  2  0  0  0  0
 14 24  1  0  0  0  0
 14 15  1  0  0  0  0
 15 25  1  0  0  0  0
 15 16  2  0  0  0  0
 16 26  1  0  0  0  0
 16 17  1  0  0  0  0
 17 27  1  0  0  0  0
 17 18  2  0  0  0  0
 18 13  1  0  0  0  0
 18 28  1  0  0  0  0
M  END
>  <LOGBIO>
6.9000

>  <PRED_LOGBIO>
6.6700

>  <XV_RES>
0.3110

>  <WHL_TMPL>
1

>  <ANCH>
6-14;9-7

$$$$
ROW82
  -MTS-   01071500273D 0   0.00000     0.00000     0

 58 61  0  0  0  0  0  0  0  0999 V2000
    4.7790   12.9590   -9.3280 C   0  0  0  0  0  0  0  0  0  0  0  0
    4.9640   12.8740   -7.8320 C   0  0  0  0  0  0  0  0  0  0  0  0
    6.0120   13.5670   -7.2160 C   0  0  0  0  0  0  0  0  0  0  0  0
    6.1840   13.4870   -5.8290 C   0  0  0  0  0  0  0  0  0  0  0  0
    5.3070   12.7150   -5.0580 C   0  0  0  0  0  0  0  0  0  0  0  0
    4.2590   12.0210   -5.6750 C   0  0  0  0  0  0  0  0  0  0  0  0
    3.3730   11.2400   -4.8960 N   0  0  0  0  0  0  0  0  0  0  0  0
    3.6420    9.9580   -4.6670 C   0  0  0  0  0  0  0  0  0  0  0  0
    4.6780    9.4430   -5.1400 O   0  0  0  0  0  0  0  0  0  0  0  0
    2.8090    9.2240   -3.9340 N   0  0  0  0  0  0  0  0  0  0  0  0
    3.0960    7.8600   -3.6910 C   0  0  0  0  0  0  0  0  0  0  0  0
    3.8480    7.4920   -2.5690 C   0  0  0  0  0  0  0  0  0  0  0  0
    4.1320    6.1430   -2.3280 C   0  0  0  0  0  0  0  0  0  0  0  0
    3.6630    5.1610   -3.2090 C   0  0  0  0  0  0  0  0  0  0  0  0
    2.9110    5.5290   -4.3310 C   0  0  0  0  0  0  0  0  0  0  0  0
    2.6280    6.8780   -4.5720 C   0  0  0  0  0  0  0  0  0  0  0  0
    3.9990    3.7720   -3.0140 C   0  0  0  0  0  0  0  0  0  0  0  0
    5.1570    4.3750   -2.7110 C   0  0  0  0  0  0  0  0  0  0  0  0
    5.4480    4.0650   -0.9930 S   0  0  0  0  0  0  0  0  0  0  0  0
    3.9920    3.1110   -0.6710 C   0  0  0  0  0  0  0  0  0  0  0  0
    3.4220    2.4630    0.4320 C   0  0  0  0  0  0  0  0  0  0  0  0
    2.2070    1.7870    0.2700 C   0  0  0  0  0  0  0  0  0  0  0  0
    1.5950    1.7590   -0.9220 N   0  0  0  0  0  0  0  0  0  0  0  0
    2.1150    2.3690   -1.9960 C   0  0  0  0  0  0  0  0  0  0  0  0
    1.4400    2.3120   -3.2230 N   0  0  0  0  0  0  0  0  0  0  0  0
    3.3280    3.0620   -1.9020 C   0  0  0  0  0  0  0  0  0  0  0  0
    4.0810    2.4920    1.7230 C   0  0  0  0  0  0  0  0  0  0  0  0
    4.6270    2.5160    2.7920 C   0  0  0  0  0  0  0  0  0  0  0  0
    5.2910    2.5440    4.0920 C   0  0  0  0  0  0  0  0  0  0  0  0
    4.8830    3.8080    4.8430 C   0  0  0  0  0  0  0  0  0  0  0  0
    6.8030    2.5380    3.8910 C   0  0  0  0  0  0  0  0  0  0  0  0
    4.8950    1.3620    4.8700 N   0  0  0  0  0  0  0  0  0  0  0  0
    4.0870   12.1010   -7.0620 C   0  0  0  0  0  0  0  0  0  0  0  0
    5.7450   13.1100   -9.8050 H   0  0  0  0  0  0  0  0  0  0  0  0
    4.1240   13.7950   -9.5660 H   0  0  0  0  0  0  0  0  0  0  0  0
    4.3350   12.0350   -9.6920 H   0  0  0  0  0  0  0  0  0  0  0  0
    6.6890   14.1630   -7.8110 H   0  0  0  0  0  0  0  0  0  0  0  0
    6.9930   14.0220   -5.3530 H   0  0  0  0  0  0  0  0  0  0  0  0
    5.4400   12.6530   -3.9880 H   0  0  0  0  0  0  0  0  0  0  0  0
    2.5360   11.6560   -4.5130 H   0  0  0  0  0  0  0  0  0  0  0  0
    1.9720    9.6400   -3.5520 H   0  0  0  0  0  0  0  0  0  0  0  0
    4.2090    8.2500   -1.8890 H   0  0  0  0  0  0  0  0  0  0  0  0
    4.7120    5.8590   -1.4620 H   0  0  0  0  0  0  0  0  0  0  0  0
    2.5500    4.7710   -5.0110 H   0  0  0  0  0  0  0  0  0  0  0  0
    2.0480    7.1620   -5.4380 H   0  0  0  0  0  0  0  0  0  0  0  0
    5.7880    4.9370   -3.3830 H   0  0  0  0  0  0  0  0  0  0  0  0
    1.7580    1.2840    1.1140 H   0  0  0  0  0  0  0  0  0  0  0  0
    0.7620    3.0230   -3.4600 H   0  0  0  0  0  0  0  0  0  0  0  0
    1.6300    1.5600   -3.8700 H   0  0  0  0  0  0  0  0  0  0  0  0
    5.1760    4.6830    4.2670 H   0  0  0  0  0  0  0  0  0  0  0  0
    5.3770    3.8300    5.8120 H   0  0  0  0  0  0  0  0  0  0  0  0
    3.8040    3.8130    4.9860 H   0  0  0  0  0  0  0  0  0  0  0  0
    7.0960    3.4130    3.3140 H   0  0  0  0  0  0  0  0  0  0  0  0
    7.2980    2.5600    4.8600 H   0  0  0  0  0  0  0  0  0  0  0  0
    7.0940    1.6370    3.3550 H   0  0  0  0  0  0  0  0  0  0  0  0
    3.8940    1.3660    5.0030 H   0  0  0  0  0  0  0  0  0  0  0  0
    5.3540    1.3820    5.7700 H   0  0  0  0  0  0  0  0  0  0  0  0
    3.2790   11.5660   -7.5370 H   0  0  0  0  0  0  0  0  0  0  0  0
  1 34  1  0  0  0  0
  1 35  1  0  0  0  0
  1 36  1  0  0  0  0
  1  2  1  0  0  0  0
  2  3  2  0  0  0  0
  3 37  1  0  0  0  0
  3  4  1  0  0  0  0
  4 38  1  0  0  0  0
  4  5  2  0  0  0  0
  5 39  1  0  0  0  0
  5  6  1  0  0  0  0
  6  7  1  0  0  0  0
  7 40  1  0  0  0  0
  7  8  1  0  0  0  0
  8  9  2  0  0  0  0
  8 10  1  0  0  0  0
 10 41  1  0  0  0  0
 10 11  1  0  0  0  0
 11 12  2  0  0  0  0
 12 42  1  0  0  0  0
 12 13  1  0  0  0  0
 13 43  1  0  0  0  0
 13 14  2  0  0  0  0
 14 15  1  0  0  0  0
 15 44  1  0  0  0  0
 15 16  2  0  0  0  0
 16 11  1  0  0  0  0
 16 45  1  0  0  0  0
 14 17  1  0  0  0  0
 17 18  2  0  0  0  0
 18 46  1  0  0  0  0
 18 19  1  0  0  0  0
 19 20  1  0  0  0  0
 20 21  2  0  0  0  0
 21 22  1  0  0  0  0
 22 47  1  0  0  0  0
 22 23  2  0  0  0  0
 23 24  1  0  0  0  0
 24 25  1  0  0  0  0
 25 48  1  0  0  0  0
 25 49  1  0  0  0  0
 24 26  2  0  0  0  0
 26 17  1  0  0  0  0
 26 20  1  0  0  0  0
 21 27  1  0  0  0  0
 27 28  3  0  0  0  0
 28 29  1  0  0  0  0
 29 30  1  0  0  0  0
 30 50  1  0  0  0  0
 30 51  1  0  0  0  0
 30 52  1  0  0  0  0
 29 31  1  0  0  0  0
 31 53  1  0  0  0  0
 31 54  1  0  0  0  0
 31 55  1  0  0  0  0
 29 32  1  0  0  0  0
 32 56  1  0  0  0  0
 32 57  1  0  0  0  0
  6 33  2  0  0  0  0
 33  2  1  0  0  0  0
 33 58  1  0  0  0  0
M  END
>  <LOGBIO>
5.8000

>  <PRED_LOGBIO>
5.7600

>  <XV_RES>
-0.0360

>  <WHL_TMPL>
1

>  <ANCH>
6-7;42-29

$$$$
ROW83
  -MTS-   01071500273D 0   0.00000     0.00000     0

 47 50  0  0  0  0  0  0  0  0999 V2000
    9.1160    6.3230   -2.8000 C   0  0  0  0  0  0  0  0  0  0  0  0
    8.1780    5.5450   -3.6910 C   0  0  0  0  0  0  0  0  0  0  0  0
    8.6810    4.8360   -4.7880 C   0  0  0  0  0  0  0  0  0  0  0  0
    7.8110    4.1160   -5.6150 C   0  0  0  0  0  0  0  0  0  0  0  0
    6.4370    4.1040   -5.3440 C   0  0  0  0  0  0  0  0  0  0  0  0
    5.9340    4.8130   -4.2470 C   0  0  0  0  0  0  0  0  0  0  0  0
    4.5460    4.8020   -3.9730 N   0  0  0  0  0  0  0  0  0  0  0  0
    4.0320    3.8660   -3.1800 C   0  0  0  0  0  0  0  0  0  0  0  0
    4.7640    3.0110   -2.6840 O   0  0  0  0  0  0  0  0  0  0  0  0
    2.5900    3.8540   -2.8960 C   0  0  0  0  0  0  0  0  0  0  0  0
    2.3640    3.4430   -1.4610 C   0  0  0  0  0  0  0  0  0  0  0  0
    3.2740    3.8310   -0.4700 C   0  0  0  0  0  0  0  0  0  0  0  0
    3.0640    3.4500    0.8610 C   0  0  0  0  0  0  0  0  0  0  0  0
    1.9450    2.6810    1.2010 C   0  0  0  0  0  0  0  0  0  0  0  0
    1.0350    2.2930    0.2100 C   0  0  0  0  0  0  0  0  0  0  0  0
    1.2450    2.6740   -1.1210 C   0  0  0  0  0  0  0  0  0  0  0  0
    1.7240    2.2790    2.6080 C   0  0  0  0  0  0  0  0  0  0  0  0
    0.5590    2.6760    3.2750 C   0  0  0  0  0  0  0  0  0  0  0  0
    0.3500    2.2950    4.6050 C   0  0  0  0  0  0  0  0  0  0  0  0
    1.3050    1.5170    5.2690 C   0  0  0  0  0  0  0  0  0  0  0  0
    2.4700    1.1190    4.6030 C   0  0  0  0  0  0  0  0  0  0  0  0
    3.5830    0.3480    5.0120 N   0  0  0  0  0  0  0  0  0  0  0  0
    4.4920    0.2640    3.8850 N   0  0  0  0  0  0  0  0  0  0  0  0
    3.9830    0.9290    2.8650 C   0  0  0  0  0  0  0  0  0  0  0  0
    4.5640    1.0660    1.6320 N   0  0  0  0  0  0  0  0  0  0  0  0
    2.6800    1.5000    3.2720 C   0  0  0  0  0  0  0  0  0  0  0  0
    6.8040    5.5340   -3.4200 C   0  0  0  0  0  0  0  0  0  0  0  0
    8.5930    7.1790   -2.3800 H   0  0  0  0  0  0  0  0  0  0  0  0
    9.4660    5.6810   -1.9930 H   0  0  0  0  0  0  0  0  0  0  0  0
    9.9680    6.6680   -3.3830 H   0  0  0  0  0  0  0  0  0  0  0  0
    9.7410    4.8450   -4.9970 H   0  0  0  0  0  0  0  0  0  0  0  0
    8.1990    3.5680   -6.4610 H   0  0  0  0  0  0  0  0  0  0  0  0
    5.7660    3.5480   -5.9820 H   0  0  0  0  0  0  0  0  0  0  0  0
    3.9450    5.5040   -4.3810 H   0  0  0  0  0  0  0  0  0  0  0  0
    2.1540    3.0750   -3.5180 H   0  0  0  0  0  0  0  0  0  0  0  0
    2.1930    4.8570   -3.0350 H   0  0  0  0  0  0  0  0  0  0  0  0
    4.1370    4.4250   -0.7320 H   0  0  0  0  0  0  0  0  0  0  0  0
    3.7660    3.7500    1.6250 H   0  0  0  0  0  0  0  0  0  0  0  0
    0.1720    1.7000    0.4730 H   0  0  0  0  0  0  0  0  0  0  0  0
    0.5430    2.3740   -1.8850 H   0  0  0  0  0  0  0  0  0  0  0  0
   -0.1780    3.2770    2.7620 H   0  0  0  0  0  0  0  0  0  0  0  0
   -0.5490    2.6020    5.1200 H   0  0  0  0  0  0  0  0  0  0  0  0
    1.1430    1.2230    6.2960 H   0  0  0  0  0  0  0  0  0  0  0  0
    3.7200   -0.0680    5.9220 H   0  0  0  0  0  0  0  0  0  0  0  0
    4.3750    0.3900    0.9060 H   0  0  0  0  0  0  0  0  0  0  0  0
    5.1820    1.8440    1.4500 H   0  0  0  0  0  0  0  0  0  0  0  0
    6.4160    6.0810   -2.5740 H   0  0  0  0  0  0  0  0  0  0  0  0
  1 28  1  0  0  0  0
  1 29  1  0  0  0  0
  1 30  1  0  0  0  0
  1  2  1  0  0  0  0
  2  3  2  0  0  0  0
  3 31  1  0  0  0  0
  3  4  1  0  0  0  0
  4 32  1  0  0  0  0
  4  5  2  0  0  0  0
  5 33  1  0  0  0  0
  5  6  1  0  0  0  0
  6  7  1  0  0  0  0
  7 34  1  0  0  0  0
  7  8  1  0  0  0  0
  8  9  2  0  0  0  0
  8 10  1  0  0  0  0
 10 35  1  0  0  0  0
 10 36  1  0  0  0  0
 10 11  1  0  0  0  0
 11 12  2  0  0  0  0
 12 37  1  0  0  0  0
 12 13  1  0  0  0  0
 13 38  1  0  0  0  0
 13 14  2  0  0  0  0
 14 15  1  0  0  0  0
 15 39  1  0  0  0  0
 15 16  2  0  0  0  0
 16 11  1  0  0  0  0
 16 40  1  0  0  0  0
 14 17  1  0  0  0  0
 17 18  2  0  0  0  0
 18 41  1  0  0  0  0
 18 19  1  0  0  0  0
 19 42  1  0  0  0  0
 19 20  2  0  0  0  0
 20 43  1  0  0  0  0
 20 21  1  0  0  0  0
 21 22  1  0  0  0  0
 22 44  1  0  0  0  0
 22 23  1  0  0  0  0
 23 24  2  0  0  0  0
 24 25  1  0  0  0  0
 25 45  1  0  0  0  0
 25 46  1  0  0  0  0
 24 26  1  0  0  0  0
 26 17  1  0  0  0  0
 26 21  2  0  0  0  0
  6 27  2  0  0  0  0
 27  2  1  0  0  0  0
 27 47  1  0  0  0  0
M  END
>  <LOGBIO>
5.1000

>  <PRED_LOGBIO>
5.4200

>  <XV_RES>
-1.3430

>  <WHL_TMPL>
2

>  <ANCH>
37-40;20-17

$$$$
ROW84
  -MTS-   01071500273D 0   0.00000     0.00000     0

 49 52  0  0  0  0  0  0  0  0999 V2000
    1.5410    4.3440   -3.3970 C   0  0  0  0  0  0  0  0  0  0  0  0
    2.1920    3.0970   -2.8500 C   0  0  0  0  0  0  0  0  0  0  0  0
    1.8420    1.8570   -3.1380 N   0  0  0  0  0  0  0  0  0  0  0  0
    2.7020    0.9380   -2.4180 N   0  0  0  0  0  0  0  0  0  0  0  0
    3.6120    1.7130   -1.6610 C   0  0  0  0  0  0  0  0  0  0  0  0
    4.6520    1.3610   -0.7920 C   0  0  0  0  0  0  0  0  0  0  0  0
    5.4080    2.3580   -0.1640 C   0  0  0  0  0  0  0  0  0  0  0  0
    5.1240    3.7080   -0.4060 C   0  0  0  0  0  0  0  0  0  0  0  0
    4.0840    4.0600   -1.2740 C   0  0  0  0  0  0  0  0  0  0  0  0
    3.3280    3.0620   -1.9020 C   0  0  0  0  0  0  0  0  0  0  0  0
    5.9220    4.7620    0.2580 C   0  0  0  0  0  0  0  0  0  0  0  0
    6.6610    5.6770   -0.5020 C   0  0  0  0  0  0  0  0  0  0  0  0
    7.3860    6.6320    0.0960 N   0  0  0  0  0  0  0  0  0  0  0  0
    7.4320    6.7510    1.4300 C   0  0  0  0  0  0  0  0  0  0  0  0
    6.7170    5.8680    2.2480 C   0  0  0  0  0  0  0  0  0  0  0  0
    6.7660    5.9920    3.6110 O   0  0  0  0  0  0  0  0  0  0  0  0
    7.7860    5.2760    4.3130 C   0  0  0  0  0  0  0  0  0  0  0  0
    7.6610    5.5510    5.8110 C   0  0  0  0  0  0  0  0  0  0  0  0
    7.8140    6.9920    6.0590 N   0  0  0  0  0  0  0  0  0  0  0  0
    8.7510    4.7870    6.5620 C   0  0  0  0  0  0  0  0  0  0  0  0
    8.6280    5.0580    8.0420 C   0  0  0  0  0  0  0  0  0  0  0  0
    9.3160    6.1350    8.6160 C   0  0  0  0  0  0  0  0  0  0  0  0
    9.2020    6.3860    9.9880 C   0  0  0  0  0  0  0  0  0  0  0  0
    8.4000    5.5620   10.7870 C   0  0  0  0  0  0  0  0  0  0  0  0
    7.7130    4.4860   10.2130 C   0  0  0  0  0  0  0  0  0  0  0  0
    6.7170    3.4610   11.2060 Cl  0  0  0  0  0  0  0  0  0  0  0  0
    7.8270    4.2340    8.8410 C   0  0  0  0  0  0  0  0  0  0  0  0
    5.9500    4.8580    1.6540 C   0  0  0  0  0  0  0  0  0  0  0  0
    0.4600    4.2610   -3.3020 H   0  0  0  0  0  0  0  0  0  0  0  0
    1.8040    4.4600   -4.4470 H   0  0  0  0  0  0  0  0  0  0  0  0
    1.8880    5.2100   -2.8380 H   0  0  0  0  0  0  0  0  0  0  0  0
    2.6590   -0.0710   -2.4510 H   0  0  0  0  0  0  0  0  0  0  0  0
    4.8710    0.3200   -0.6060 H   0  0  0  0  0  0  0  0  0  0  0  0
    6.2100    2.0860    0.5060 H   0  0  0  0  0  0  0  0  0  0  0  0
    3.8650    5.1010   -1.4600 H   0  0  0  0  0  0  0  0  0  0  0  0
    6.6470    5.6110   -1.5800 H   0  0  0  0  0  0  0  0  0  0  0  0
    8.0270    7.5340    1.8780 H   0  0  0  0  0  0  0  0  0  0  0  0
    7.6730    4.2100    4.1300 H   0  0  0  0  0  0  0  0  0  0  0  0
    8.7630    5.6020    3.9650 H   0  0  0  0  0  0  0  0  0  0  0  0
    6.6840    5.2250    6.1600 H   0  0  0  0  0  0  0  0  0  0  0  0
    7.0940    7.4970    5.5640 H   0  0  0  0  0  0  0  0  0  0  0  0
    7.7320    7.1740    7.0500 H   0  0  0  0  0  0  0  0  0  0  0  0
    8.6380    3.7200    6.3780 H   0  0  0  0  0  0  0  0  0  0  0  0
    9.7290    5.1130    6.2130 H   0  0  0  0  0  0  0  0  0  0  0  0
    9.9340    6.7710    7.9990 H   0  0  0  0  0  0  0  0  0  0  0  0
    9.7320    7.2170   10.4300 H   0  0  0  0  0  0  0  0  0  0  0  0
    8.3120    5.7560   11.8460 H   0  0  0  0  0  0  0  0  0  0  0  0
    7.2970    3.4030    8.3980 H   0  0  0  0  0  0  0  0  0  0  0  0
    5.3890    4.1650    2.2640 H   0  0  0  0  0  0  0  0  0  0  0  0
  1 29  1  0  0  0  0
  1 30  1  0  0  0  0
  1 31  1  0  0  0  0
  1  2  1  0  0  0  0
  2  3  2  0  0  0  0
  3  4  1  0  0  0  0
  4 32  1  0  0  0  0
  4  5  1  0  0  0  0
  5  6  2  0  0  0  0
  6 33  1  0  0  0  0
  6  7  1  0  0  0  0
  7 34  1  0  0  0  0
  7  8  2  0  0  0  0
  8  9  1  0  0  0  0
  9 35  1  0  0  0  0
  9 10  2  0  0  0  0
 10  2  1  0  0  0  0
 10  5  1  0  0  0  0
  8 11  1  0  0  0  0
 11 12  2  0  0  0  0
 12 36  1  0  0  0  0
 12 13  1  0  0  0  0
 13 14  2  0  0  0  0
 14 37  1  0  0  0  0
 14 15  1  0  0  0  0
 15 16  1  0  0  0  0
 16 17  1  0  0  0  0
 17 38  1  0  0  0  0
 17 39  1  0  0  0  0
 17 18  1  0  0  0  0
 18 40  1  0  0  0  0
 18 19  1  0  0  0  0
 19 41  1  0  0  0  0
 19 42  1  0  0  0  0
 18 20  1  0  0  0  0
 20 43  1  0  0  0  0
 20 44  1  0  0  0  0
 20 21  1  0  0  0  0
 21 22  2  0  0  0  0
 22 45  1  0  0  0  0
 22 23  1  0  0  0  0
 23 46  1  0  0  0  0
 23 24  2  0  0  0  0
 24 47  1  0  0  0  0
 24 25  1  0  0  0  0
 25 26  1  0  0  0  0
 25 27  2  0  0  0  0
 27 21  1  0  0  0  0
 27 48  1  0  0  0  0
 15 28  2  0  0  0  0
 28 11  1  0  0  0  0
 28 49  1  0  0  0  0
M  END
>  <LOGBIO>
6.2000

>  <PRED_LOGBIO>
6.4400

>  <XV_RES>
-0.4050

>  <WHL_TMPL>
1

>  <ANCH>
5-6;9-17

$$$$
ROW85
  -MTS-   01071500273D 0   0.00000     0.00000     0

 44 46  0  0  0  0  0  0  0  0999 V2000
    2.3890    6.2230    5.5410 N   0  0  0  0  0  0  0  0  0  0  0  0
    3.1270    6.1650    4.3500 C   0  0  0  0  0  0  0  0  0  0  0  0
    3.7250    7.2680    3.8790 N   0  0  0  0  0  0  0  0  0  0  0  0
    4.4300    7.2120    2.7400 C   0  0  0  0  0  0  0  0  0  0  0  0
    4.5370    6.0550    2.0730 N   0  0  0  0  0  0  0  0  0  0  0  0
    3.9380    4.9530    2.5450 C   0  0  0  0  0  0  0  0  0  0  0  0
    4.0500    3.7310    1.8410 N   0  0  0  0  0  0  0  0  0  0  0  0
    3.0970    3.3950    0.8500 C   0  0  0  0  0  0  0  0  0  0  0  0
    3.3070    3.7760   -0.4810 C   0  0  0  0  0  0  0  0  0  0  0  0
    2.3640    3.4430   -1.4610 C   0  0  0  0  0  0  0  0  0  0  0  0
    2.5900    3.8540   -2.8960 C   0  0  0  0  0  0  0  0  0  0  0  0
    4.0320    3.8660   -3.1800 N   0  0  0  0  0  0  0  0  0  0  0  0
    4.7030    2.6870   -3.3700 C   0  0  0  0  0  0  0  0  0  0  0  0
    6.0090    2.6080   -3.5450 O   0  0  0  0  0  0  0  0  0  0  0  0
    4.0910    1.4610   -3.3980 C   0  0  0  0  0  0  0  0  0  0  0  0
    2.7620    1.5210   -3.3970 F   0  0  0  0  0  0  0  0  0  0  0  0
    4.4280    0.8610   -2.2600 F   0  0  0  0  0  0  0  0  0  0  0  0
    4.5260    0.7610   -4.4420 F   0  0  0  0  0  0  0  0  0  0  0  0
    1.2120    2.7300   -1.1100 C   0  0  0  0  0  0  0  0  0  0  0  0
    0.2890    2.4040   -2.0690 O   0  0  0  0  0  0  0  0  0  0  0  0
    1.0020    2.3490    0.2210 C   0  0  0  0  0  0  0  0  0  0  0  0
    1.9450    2.6810    1.2010 C   0  0  0  0  0  0  0  0  0  0  0  0
    0.0030    1.6490    0.9530 C   0  0  0  0  0  0  0  0  0  0  0  0
   -1.0050    2.3490    1.6270 C   0  0  0  0  0  0  0  0  0  0  0  0
   -2.0300    1.6480    2.2750 C   0  0  0  0  0  0  0  0  0  0  0  0
   -2.0460    0.2490    2.2490 C   0  0  0  0  0  0  0  0  0  0  0  0
   -3.3200   -0.6210    3.0550 Cl  0  0  0  0  0  0  0  0  0  0  0  0
   -1.0380   -0.4510    1.5750 C   0  0  0  0  0  0  0  0  0  0  0  0
   -0.0140    0.2490    0.9270 C   0  0  0  0  0  0  0  0  0  0  0  0
    3.2330    5.0080    3.6830 N   0  0  0  0  0  0  0  0  0  0  0  0
    1.4030    6.4400    5.5140 H   0  0  0  0  0  0  0  0  0  0  0  0
    2.8440    6.0470    6.4250 H   0  0  0  0  0  0  0  0  0  0  0  0
    4.9130    8.1010    2.3600 H   0  0  0  0  0  0  0  0  0  0  0  0
    4.8110    3.0980    2.0450 H   0  0  0  0  0  0  0  0  0  0  0  0
    4.1960    4.3260   -0.7510 H   0  0  0  0  0  0  0  0  0  0  0  0
    2.2430    4.8810   -2.9870 H   0  0  0  0  0  0  0  0  0  0  0  0
    2.1070    3.1260   -3.5440 H   0  0  0  0  0  0  0  0  0  0  0  0
    4.5280    4.7440   -3.2350 H   0  0  0  0  0  0  0  0  0  0  0  0
   -0.5320    2.0810   -1.6660 H   0  0  0  0  0  0  0  0  0  0  0  0
    1.7830    2.3870    2.2270 H   0  0  0  0  0  0  0  0  0  0  0  0
   -0.9920    3.4280    1.6470 H   0  0  0  0  0  0  0  0  0  0  0  0
   -2.8070    2.1880    2.7950 H   0  0  0  0  0  0  0  0  0  0  0  0
   -1.0510   -1.5310    1.5550 H   0  0  0  0  0  0  0  0  0  0  0  0
    0.7640   -0.2900    0.4070 H   0  0  0  0  0  0  0  0  0  0  0  0
  1 31  1  0  0  0  0
  1 32  1  0  0  0  0
  1  2  1  0  0  0  0
  2  3  2  0  0  0  0
  3  4  1  0  0  0  0
  4 33  1  0  0  0  0
  4  5  2  0  0  0  0
  5  6  1  0  0  0  0
  6  7  1  0  0  0  0
  7 34  1  0  0  0  0
  7  8  1  0  0  0  0
  8  9  2  0  0  0  0
  9 35  1  0  0  0  0
  9 10  1  0  0  0  0
 10 11  1  0  0  0  0
 11 36  1  0  0  0  0
 11 37  1  0  0  0  0
 11 12  1  0  0  0  0
 12 38  1  0  0  0  0
 12 13  1  0  0  0  0
 13 14  2  0  0  0  0
 13 15  1  0  0  0  0
 15 16  1  0  0  0  0
 15 17  1  0  0  0  0
 15 18  1  0  0  0  0
 10 19  2  0  0  0  0
 19 20  1  0  0  0  0
 20 39  1  0  0  0  0
 19 21  1  0  0  0  0
 21 22  2  0  0  0  0
 22  8  1  0  0  0  0
 22 40  1  0  0  0  0
 21 23  1  0  0  0  0
 23 24  2  0  0  0  0
 24 41  1  0  0  0  0
 24 25  1  0  0  0  0
 25 42  1  0  0  0  0
 25 26  2  0  0  0  0
 26 27  1  0  0  0  0
 26 28  1  0  0  0  0
 28 43  1  0  0  0  0
 28 29  2  0  0  0  0
 29 23  1  0  0  0  0
 29 44  1  0  0  0  0
  6 30  2  0  0  0  0
 30  2  1  0  0  0  0
M  END
>  <LOGBIO>
7.7000

>  <PRED_LOGBIO>
7.3000

>  <XV_RES>
1.6570

>  <WHL_TMPL>
2

>  <ANCH>
37-40;15-16

$$$$
ROW86
  -MTS-   01071500273D 0   0.00000     0.00000     0

 39 42  0  0  0  0  0  0  0  0999 V2000
   -2.9400    3.3780    0.1280 C   0  0  0  0  0  0  0  0  0  0  0  0
   -1.8200    3.3200   -0.8240 N   0  0  0  0  0  0  0  0  0  0  0  0
   -1.9530    2.1190   -1.6600 C   0  0  0  0  0  0  0  0  0  0  0  0
   -0.7800    2.0020   -2.6510 C   0  0  0  0  0  0  0  0  0  0  0  0
   -0.6350    3.2780   -3.5000 C   0  0  0  0  0  0  0  0  0  0  0  0
   -0.6180    4.5400   -2.6180 C   0  0  0  0  0  0  0  0  0  0  0  0
   -1.7970    4.5500   -1.6280 C   0  0  0  0  0  0  0  0  0  0  0  0
   -3.2730    1.9820    0.5980 C   0  0  0  0  0  0  0  0  0  0  0  0
   -2.6850    0.7230    0.0890 C   0  0  0  0  0  0  0  0  0  0  0  0
   -3.2560   -0.2760    0.7760 C   0  0  0  0  0  0  0  0  0  0  0  0
   -4.1630    0.2690    1.6820 O   0  0  0  0  0  0  0  0  0  0  0  0
   -4.1410    1.6620    1.5390 N   0  0  0  0  0  0  0  0  0  0  0  0
   -2.9710   -1.7180    0.6000 C   0  0  0  0  0  0  0  0  0  0  0  0
   -2.4790   -2.4690    1.6740 C   0  0  0  0  0  0  0  0  0  0  0  0
   -2.2090   -3.8330    1.5090 C   0  0  0  0  0  0  0  0  0  0  0  0
   -2.4320   -4.4450    0.2690 C   0  0  0  0  0  0  0  0  0  0  0  0
   -2.2540   -5.7750   -0.1800 N   0  0  0  0  0  0  0  0  0  0  0  0
   -2.6540   -5.8210   -1.5730 N   0  0  0  0  0  0  0  0  0  0  0  0
   -3.0470   -4.6190   -1.9520 C   0  0  0  0  0  0  0  0  0  0  0  0
   -2.9240   -3.6940   -0.8040 C   0  0  0  0  0  0  0  0  0  0  0  0
   -3.1940   -2.3300   -0.6390 C   0  0  0  0  0  0  0  0  0  0  0  0
   -3.8090    3.8130   -0.3610 H   0  0  0  0  0  0  0  0  0  0  0  0
   -2.6590    3.9910    0.9810 H   0  0  0  0  0  0  0  0  0  0  0  0
   -2.8900    2.1620   -2.2110 H   0  0  0  0  0  0  0  0  0  0  0  0
   -1.9660    1.2350   -1.0250 H   0  0  0  0  0  0  0  0  0  0  0  0
    0.1430    1.8260   -2.1020 H   0  0  0  0  0  0  0  0  0  0  0  0
   -0.9420    1.1480   -3.3060 H   0  0  0  0  0  0  0  0  0  0  0  0
   -1.4610    3.3410   -4.2050 H   0  0  0  0  0  0  0  0  0  0  0  0
    0.2870    3.2270   -4.0760 H   0  0  0  0  0  0  0  0  0  0  0  0
    0.3180    4.5830   -2.0650 H   0  0  0  0  0  0  0  0  0  0  0  0
   -0.6680    5.4240   -3.2490 H   0  0  0  0  0  0  0  0  0  0  0  0
   -2.7320    4.6400   -2.1780 H   0  0  0  0  0  0  0  0  0  0  0  0
   -1.7100    5.4120   -0.9690 H   0  0  0  0  0  0  0  0  0  0  0  0
   -1.9390    0.6280   -0.6870 H   0  0  0  0  0  0  0  0  0  0  0  0
   -2.3070   -1.9970    2.6300 H   0  0  0  0  0  0  0  0  0  0  0  0
   -1.8290   -4.4130    2.3370 H   0  0  0  0  0  0  0  0  0  0  0  0
   -1.9110   -6.5500    0.3690 H   0  0  0  0  0  0  0  0  0  0  0  0
   -3.3990   -4.3550   -2.9380 H   0  0  0  0  0  0  0  0  0  0  0  0
   -3.5740   -1.7500   -1.4670 H   0  0  0  0  0  0  0  0  0  0  0  0
  1 22  1  0  0  0  0
  1 23  1  0  0  0  0
  1  2  1  0  0  0  0
  2  3  1  0  0  0  0
  3 24  1  0  0  0  0
  3 25  1  0  0  0  0
  3  4  1  0  0  0  0
  4 26  1  0  0  0  0
  4 27  1  0  0  0  0
  4  5  1  0  0  0  0
  5 28  1  0  0  0  0
  5 29  1  0  0  0  0
  5  6  1  0  0  0  0
  6 30  1  0  0  0  0
  6 31  1  0  0  0  0
  6  7  1  0  0  0  0
  7  2  1  0  0  0  0
  7 32  1  0  0  0  0
  7 33  1  0  0  0  0
  1  8  1  0  0  0  0
  8  9  1  0  0  0  0
  9 34  1  0  0  0  0
  9 10  2  0  0  0  0
 10 11  1  0  0  0  0
 11 12  1  0  0  0  0
 12  8  2  0  0  0  0
 10 13  1  0  0  0  0
 13 14  2  0  0  0  0
 14 35  1  0  0  0  0
 14 15  1  0  0  0  0
 15 36  1  0  0  0  0
 15 16  2  0  0  0  0
 16 17  1  0  0  0  0
 17 37  1  0  0  0  0
 17 18  1  0  0  0  0
 18 19  2  0  0  0  0
 19 38  1  0  0  0  0
 19 20  1  0  0  0  0
 20 16  1  0  0  0  0
 20 21  2  0  0  0  0
 21 13  1  0  0  0  0
 21 39  1  0  0  0  0
M  END
>  <LOGBIO>
5.9000

>  <PRED_LOGBIO>
6.2300

>  <XV_RES>
-0.8900

>  <WHL_TMPL>
3

>  <ANCH>
12-14;21-20

$$$$
ROW88
  -MTS-   01071500273D 0   0.00000     0.00000     0

 34 36  0  0  0  0  0  0  0  0999 V2000
   -1.1110   -1.4550   -1.4460 N   0  0  0  0  0  0  0  0  0  0  0  0
   -1.0660   -1.6030   -0.1250 C   0  0  0  0  0  0  0  0  0  0  0  0
   -0.1840   -2.2900    0.3870 O   0  0  0  0  0  0  0  0  0  0  0  0
   -2.0780   -0.9420    0.7280 C   0  0  0  0  0  0  0  0  0  0  0  0
   -2.1880    0.5060    1.0160 C   0  0  0  0  0  0  0  0  0  0  0  0
   -3.2440    0.6510    1.8280 C   0  0  0  0  0  0  0  0  0  0  0  0
   -3.7950   -0.5800    2.0680 N   0  0  0  0  0  0  0  0  0  0  0  0
   -3.0790   -1.5340    1.3950 C   0  0  0  0  0  0  0  0  0  0  0  0
   -3.3630   -2.9870    1.4020 C   0  0  0  0  0  0  0  0  0  0  0  0
   -3.3450   -3.6970    2.6080 C   0  0  0  0  0  0  0  0  0  0  0  0
   -3.6140   -5.0710    2.6150 C   0  0  0  0  0  0  0  0  0  0  0  0
   -3.9020   -5.7340    1.4160 C   0  0  0  0  0  0  0  0  0  0  0  0
   -4.2370   -7.4420    1.4250 Cl  0  0  0  0  0  0  0  0  0  0  0  0
   -3.9210   -5.0230    0.2100 C   0  0  0  0  0  0  0  0  0  0  0  0
   -3.6520   -3.6500    0.2030 C   0  0  0  0  0  0  0  0  0  0  0  0
   -3.6750   -2.7660   -1.2960 Cl  0  0  0  0  0  0  0  0  0  0  0  0
   -3.7350    1.9340    2.3790 C   0  0  0  0  0  0  0  0  0  0  0  0
   -3.7860    2.1340    3.7630 C   0  0  0  0  0  0  0  0  0  0  0  0
   -4.2580    3.3640    4.2380 C   0  0  0  0  0  0  0  0  0  0  0  0
   -4.6410    4.3030    3.3620 N   0  0  0  0  0  0  0  0  0  0  0  0
   -4.5800    4.0800    2.0420 C   0  0  0  0  0  0  0  0  0  0  0  0
   -4.9900    5.0840    1.1540 N   0  0  0  0  0  0  0  0  0  0  0  0
   -4.1330    2.9130    1.5560 N   0  0  0  0  0  0  0  0  0  0  0  0
   -1.8350   -0.8910   -1.8670 H   0  0  0  0  0  0  0  0  0  0  0  0
   -0.4210   -1.9070   -2.0290 H   0  0  0  0  0  0  0  0  0  0  0  0
   -1.5450    1.2900    0.6450 H   0  0  0  0  0  0  0  0  0  0  0  0
   -4.6030   -0.7570    2.6480 H   0  0  0  0  0  0  0  0  0  0  0  0
   -3.1220   -3.1860    3.5330 H   0  0  0  0  0  0  0  0  0  0  0  0
   -3.5990   -5.6200    3.5450 H   0  0  0  0  0  0  0  0  0  0  0  0
   -4.1430   -5.5350   -0.7150 H   0  0  0  0  0  0  0  0  0  0  0  0
   -3.4710    1.3610    4.4480 H   0  0  0  0  0  0  0  0  0  0  0  0
   -4.3120    3.5550    5.3000 H   0  0  0  0  0  0  0  0  0  0  0  0
   -4.3230    5.7640    0.8180 H   0  0  0  0  0  0  0  0  0  0  0  0
   -5.9520    5.1280    0.8500 H   0  0  0  0  0  0  0  0  0  0  0  0
  1 24  1  0  0  0  0
  1 25  1  0  0  0  0
  1  2  1  0  0  0  0
  2  3  2  0  0  0  0
  2  4  1  0  0  0  0
  4  5  1  0  0  0  0
  5 26  1  0  0  0  0
  5  6  2  0  0  0  0
  6  7  1  0  0  0  0
  7 27  1  0  0  0  0
  7  8  1  0  0  0  0
  8  4  2  0  0  0  0
  8  9  1  0  0  0  0
  9 10  2  0  0  0  0
 10 28  1  0  0  0  0
 10 11  1  0  0  0  0
 11 29  1  0  0  0  0
 11 12  2  0  0  0  0
 12 13  1  0  0  0  0
 12 14  1  0  0  0  0
 14 30  1  0  0  0  0
 14 15  2  0  0  0  0
 15  9  1  0  0  0  0
 15 16  1  0  0  0  0
  6 17  1  0  0  0  0
 17 18  2  0  0  0  0
 18 31  1  0  0  0  0
 18 19  1  0  0  0  0
 19 32  1  0  0  0  0
 19 20  2  0  0  0  0
 20 21  1  0  0  0  0
 21 22  1  0  0  0  0
 22 33  1  0  0  0  0
 22 34  1  0  0  0  0
 21 23  2  0  0  0  0
 23 17  1  0  0  0  0
M  END
>  <LOGBIO>
5.9000

>  <PRED_LOGBIO>
5.8500

>  <XV_RES>
0.1120

>  <WHL_TMPL>
2

>  <ANCH>
13-14;4-5

$$$$
ROW89
  -MTS-   01071500273D 0   0.00000     0.00000     0

 65 70  0  0  0  0  0  0  0  0999 V2000
    5.6090    0.9440   -0.4960 N   0  0  0  0  0  0  0  0  0  0  0  0
    6.0200   -0.0490    0.4030 C   0  0  0  0  0  0  0  0  0  0  0  0
    7.0780   -0.8220    0.1190 N   0  0  0  0  0  0  0  0  0  0  0  0
    7.4870   -1.7760    0.9650 C   0  0  0  0  0  0  0  0  0  0  0  0
    6.8460   -1.9840    2.1230 N   0  0  0  0  0  0  0  0  0  0  0  0
    5.7810   -1.2470    2.4690 C   0  0  0  0  0  0  0  0  0  0  0  0
    5.3300   -0.2420    1.6050 C   0  0  0  0  0  0  0  0  0  0  0  0
    4.1590    0.3700    2.2740 C   0  0  0  0  0  0  0  0  0  0  0  0
    3.9820   -0.2670    3.4390 C   0  0  0  0  0  0  0  0  0  0  0  0
    4.9300   -1.2440    3.5990 N   0  0  0  0  0  0  0  0  0  0  0  0
    5.0440   -2.1420    4.7570 C   0  0  0  0  0  0  0  0  0  0  0  0
    5.8830   -3.4080    4.5050 C   0  0  0  0  0  0  0  0  0  0  0  0
    4.7070   -4.2730    4.9960 C   0  0  0  0  0  0  0  0  0  0  0  0
    4.9200   -4.9160    6.3660 C   0  0  0  0  0  0  0  0  0  0  0  0
    3.8750   -5.9230    6.6010 N   0  0  0  0  0  0  0  0  0  0  0  0
    3.6370   -6.1090    8.0400 C   0  0  0  0  0  0  0  0  0  0  0  0
    3.0340   -7.5190    8.1900 C   0  0  0  0  0  0  0  0  0  0  0  0
    3.3970   -8.2350    6.8760 C   0  0  0  0  0  0  0  0  0  0  0  0
    4.2950   -7.2440    6.1120 C   0  0  0  0  0  0  0  0  0  0  0  0
    3.8070   -3.0240    5.0070 C   0  0  0  0  0  0  0  0  0  0  0  0
    3.3360    1.4820    1.7510 C   0  0  0  0  0  0  0  0  0  0  0  0
    3.9250    2.7230    1.4810 C   0  0  0  0  0  0  0  0  0  0  0  0
    3.1460    3.7750    0.9860 C   0  0  0  0  0  0  0  0  0  0  0  0
    1.7770    3.5870    0.7600 C   0  0  0  0  0  0  0  0  0  0  0  0
    1.1880    2.3460    1.0300 C   0  0  0  0  0  0  0  0  0  0  0  0
   -0.1520    2.1620    0.8100 O   0  0  0  0  0  0  0  0  0  0  0  0
   -1.0860    2.1290    1.9440 C   0  0  0  0  0  0  0  0  0  0  0  0
   -2.3890    1.5060    1.5060 C   0  0  0  0  0  0  0  0  0  0  0  0
   -3.1070    2.0600    0.4390 C   0  0  0  0  0  0  0  0  0  0  0  0
   -4.3150    1.4820    0.0320 C   0  0  0  0  0  0  0  0  0  0  0  0
   -4.8060    0.3490    0.6920 C   0  0  0  0  0  0  0  0  0  0  0  0
   -4.0890   -0.2050    1.7590 C   0  0  0  0  0  0  0  0  0  0  0  0
   -2.8810    0.3730    2.1650 C   0  0  0  0  0  0  0  0  0  0  0  0
    1.9670    1.2940    1.5250 C   0  0  0  0  0  0  0  0  0  0  0  0
    4.9340    0.7260   -1.2150 H   0  0  0  0  0  0  0  0  0  0  0  0
    5.9870    1.8780   -0.4250 H   0  0  0  0  0  0  0  0  0  0  0  0
    8.3430   -2.3850    0.7110 H   0  0  0  0  0  0  0  0  0  0  0  0
    3.2020   -0.0430    4.1520 H   0  0  0  0  0  0  0  0  0  0  0  0
    5.3600   -1.5520    5.6150 H   0  0  0  0  0  0  0  0  0  0  0  0
    6.1400   -3.5660    3.4590 H   0  0  0  0  0  0  0  0  0  0  0  0
    6.7720   -3.4780    5.1280 H   0  0  0  0  0  0  0  0  0  0  0  0
    4.3960   -5.0500    4.3000 H   0  0  0  0  0  0  0  0  0  0  0  0
    4.8670   -4.1510    7.1370 H   0  0  0  0  0  0  0  0  0  0  0  0
    5.8970   -5.3930    6.3950 H   0  0  0  0  0  0  0  0  0  0  0  0
    4.5860   -6.0660    8.5700 H   0  0  0  0  0  0  0  0  0  0  0  0
    2.9150   -5.3710    8.3830 H   0  0  0  0  0  0  0  0  0  0  0  0
    1.9560   -7.4720    8.3260 H   0  0  0  0  0  0  0  0  0  0  0  0
    3.4560   -8.0360    9.0490 H   0  0  0  0  0  0  0  0  0  0  0  0
    2.4900   -8.4120    6.3020 H   0  0  0  0  0  0  0  0  0  0  0  0
    3.9680   -9.1330    7.1040 H   0  0  0  0  0  0  0  0  0  0  0  0
    5.3480   -7.4250    6.3220 H   0  0  0  0  0  0  0  0  0  0  0  0
    4.1500   -7.3300    5.0380 H   0  0  0  0  0  0  0  0  0  0  0  0
    3.0770   -3.0000    4.2000 H   0  0  0  0  0  0  0  0  0  0  0  0
    3.3210   -2.8400    5.9630 H   0  0  0  0  0  0  0  0  0  0  0  0
    4.9810    2.8680    1.6540 H   0  0  0  0  0  0  0  0  0  0  0  0
    3.6010    4.7330    0.7770 H   0  0  0  0  0  0  0  0  0  0  0  0
    1.1760    4.3990    0.3790 H   0  0  0  0  0  0  0  0  0  0  0  0
   -1.3040    3.1630    2.2020 H   0  0  0  0  0  0  0  0  0  0  0  0
   -0.6600    1.5170    2.7370 H   0  0  0  0  0  0  0  0  0  0  0  0
   -2.7280    2.9340   -0.0700 H   0  0  0  0  0  0  0  0  0  0  0  0
   -4.8680    1.9100   -0.7910 H   0  0  0  0  0  0  0  0  0  0  0  0
   -5.7380   -0.0980    0.3780 H   0  0  0  0  0  0  0  0  0  0  0  0
   -4.4680   -1.0780    2.2690 H   0  0  0  0  0  0  0  0  0  0  0  0
   -2.3280   -0.0550    2.9880 H   0  0  0  0  0  0  0  0  0  0  0  0
    1.5120    0.3370    1.7340 H   0  0  0  0  0  0  0  0  0  0  0  0
  1 35  1  0  0  0  0
  1 36  1  0  0  0  0
  1  2  1  0  0  0  0
  2  3  1  0  0  0  0
  3  4  2  0  0  0  0
  4 37  1  0  0  0  0
  4  5  1  0  0  0  0
  5  6  2  0  0  0  0
  6  7  1  0  0  0  0
  7  2  2  0  0  0  0
  7  8  1  0  0  0  0
  8  9  2  0  0  0  0
  9 38  1  0  0  0  0
  9 10  1  0  0  0  0
 10  6  1  0  0  0  0
 10 11  1  0  0  0  0
 11 39  1  0  0  0  0
 11 12  1  0  0  0  0
 12 40  1  0  0  0  0
 12 41  1  0  0  0  0
 12 13  1  0  0  0  0
 13 42  1  0  0  0  0
 13 14  1  0  0  0  0
 14 43  1  0  0  0  0
 14 44  1  0  0  0  0
 14 15  1  0  0  0  0
 15 16  1  0  0  0  0
 16 45  1  0  0  0  0
 16 46  1  0  0  0  0
 16 17  1  0  0  0  0
 17 47  1  0  0  0  0
 17 48  1  0  0  0  0
 17 18  1  0  0  0  0
 18 49  1  0  0  0  0
 18 50  1  0  0  0  0
 18 19  1  0  0  0  0
 19 15  1  0  0  0  0
 19 51  1  0  0  0  0
 19 52  1  0  0  0  0
 13 20  1  0  0  0  0
 20 11  1  0  0  0  0
 20 53  1  0  0  0  0
 20 54  1  0  0  0  0
  8 21  1  0  0  0  0
 21 22  2  0  0  0  0
 22 55  1  0  0  0  0
 22 23  1  0  0  0  0
 23 56  1  0  0  0  0
 23 24  2  0  0  0  0
 24 57  1  0  0  0  0
 24 25  1  0  0  0  0
 25 26  1  0  0  0  0
 26 27  1  0  0  0  0
 27 58  1  0  0  0  0
 27 59  1  0  0  0  0
 27 28  1  0  0  0  0
 28 29  2  0  0  0  0
 29 60  1  0  0  0  0
 29 30  1  0  0  0  0
 30 61  1  0  0  0  0
 30 31  2  0  0  0  0
 31 62  1  0  0  0  0
 31 32  1  0  0  0  0
 32 63  1  0  0  0  0
 32 33  2  0  0  0  0
 33 28  1  0  0  0  0
 33 64  1  0  0  0  0
 25 34  2  0  0  0  0
 34 21  1  0  0  0  0
 34 65  1  0  0  0  0
M  END
>  <LOGBIO>
5.9000

>  <PRED_LOGBIO>
5.9600

>  <XV_RES>
-0.2800

>  <WHL_TMPL>
1

>  <ANCH>
43-50;53-54

$$$$
ROW90
  -MTS-   01071500273D 0   0.00000     0.00000     0

 42 45  0  0  0  0  0  0  0  0999 V2000
    1.7440   -0.7220   -2.3240 C   0  0  0  0  0  0  0  0  0  0  0  0
    1.8500    0.3680   -1.3290 C   0  0  0  0  0  0  0  0  0  0  0  0
    2.5250    1.5220   -2.0650 C   0  0  0  0  0  0  0  0  0  0  0  0
    2.7290   -0.0720   -0.1620 C   0  0  0  0  0  0  0  0  0  0  0  0
    0.5800    0.9140   -0.8300 N   0  0  0  0  0  0  0  0  0  0  0  0
    0.5830    1.9550   -0.0020 C   0  0  0  0  0  0  0  0  0  0  0  0
    1.6490    2.4600    0.3460 O   0  0  0  0  0  0  0  0  0  0  0  0
   -0.6960    2.5050    0.5000 C   0  0  0  0  0  0  0  0  0  0  0  0
   -1.2530    2.0110    1.6850 C   0  0  0  0  0  0  0  0  0  0  0  0
   -2.4620    2.5310    2.1610 C   0  0  0  0  0  0  0  0  0  0  0  0
   -3.1150    3.5460    1.4500 C   0  0  0  0  0  0  0  0  0  0  0  0
   -4.2730    4.0490    1.8990 N   0  0  0  0  0  0  0  0  0  0  0  0
   -4.9040    5.0200    1.2240 C   0  0  0  0  0  0  0  0  0  0  0  0
   -6.1140    5.7050    1.4840 N   0  0  0  0  0  0  0  0  0  0  0  0
   -6.3330    6.6480    0.4510 C   0  0  0  0  0  0  0  0  0  0  0  0
   -7.3700    7.5640    0.2390 C   0  0  0  0  0  0  0  0  0  0  0  0
   -7.3470    8.4000   -0.8840 C   0  0  0  0  0  0  0  0  0  0  0  0
   -6.2870    8.3190   -1.7950 C   0  0  0  0  0  0  0  0  0  0  0  0
   -5.2500    7.4030   -1.5830 C   0  0  0  0  0  0  0  0  0  0  0  0
   -5.2730    6.5670   -0.4600 C   0  0  0  0  0  0  0  0  0  0  0  0
   -4.3530    5.5200    0.0380 C   0  0  0  0  0  0  0  0  0  0  0  0
   -3.1950    5.0110   -0.4040 N   0  0  0  0  0  0  0  0  0  0  0  0
   -2.5580    4.0400    0.2650 C   0  0  0  0  0  0  0  0  0  0  0  0
   -1.3480    3.5200   -0.2100 C   0  0  0  0  0  0  0  0  0  0  0  0
    0.6970   -0.9410   -2.5240 H   0  0  0  0  0  0  0  0  0  0  0  0
    2.1660   -0.3400   -3.2510 H   0  0  0  0  0  0  0  0  0  0  0  0
    2.2910   -1.5720   -1.9210 H   0  0  0  0  0  0  0  0  0  0  0  0
    3.3680    1.8820   -1.4790 H   0  0  0  0  0  0  0  0  0  0  0  0
    1.8100    2.3300   -2.2050 H   0  0  0  0  0  0  0  0  0  0  0  0
    2.8770    1.1770   -3.0350 H   0  0  0  0  0  0  0  0  0  0  0  0
    3.2720   -0.9740   -0.4370 H   0  0  0  0  0  0  0  0  0  0  0  0
    3.4370    0.7180    0.0780 H   0  0  0  0  0  0  0  0  0  0  0  0
    2.1040   -0.2750    0.7060 H   0  0  0  0  0  0  0  0  0  0  0  0
   -0.2950    0.5000   -1.1160 H   0  0  0  0  0  0  0  0  0  0  0  0
   -0.7490    1.2280    2.2330 H   0  0  0  0  0  0  0  0  0  0  0  0
   -2.8920    2.1500    3.0750 H   0  0  0  0  0  0  0  0  0  0  0  0
   -6.7220    5.5470    2.2750 H   0  0  0  0  0  0  0  0  0  0  0  0
   -8.1870    7.6260    0.9420 H   0  0  0  0  0  0  0  0  0  0  0  0
   -8.1470    9.1060   -1.0470 H   0  0  0  0  0  0  0  0  0  0  0  0
   -6.2690    8.9640   -2.6610 H   0  0  0  0  0  0  0  0  0  0  0  0
   -4.4320    7.3410   -2.2850 H   0  0  0  0  0  0  0  0  0  0  0  0
   -0.9190    3.9010   -1.1250 H   0  0  0  0  0  0  0  0  0  0  0  0
  1 25  1  0  0  0  0
  1 26  1  0  0  0  0
  1 27  1  0  0  0  0
  1  2  1  0  0  0  0
  2  3  1  0  0  0  0
  3 28  1  0  0  0  0
  3 29  1  0  0  0  0
  3 30  1  0  0  0  0
  2  4  1  0  0  0  0
  4 31  1  0  0  0  0
  4 32  1  0  0  0  0
  4 33  1  0  0  0  0
  2  5  1  0  0  0  0
  5 34  1  0  0  0  0
  5  6  1  0  0  0  0
  6  7  2  0  0  0  0
  6  8  1  0  0  0  0
  8  9  2  0  0  0  0
  9 35  1  0  0  0  0
  9 10  1  0  0  0  0
 10 36  1  0  0  0  0
 10 11  2  0  0  0  0
 11 12  1  0  0  0  0
 12 13  2  0  0  0  0
 13 14  1  0  0  0  0
 14 37  1  0  0  0  0
 14 15  1  0  0  0  0
 15 16  2  0  0  0  0
 16 38  1  0  0  0  0
 16 17  1  0  0  0  0
 17 39  1  0  0  0  0
 17 18  2  0  0  0  0
 18 40  1  0  0  0  0
 18 19  1  0  0  0  0
 19 41  1  0  0  0  0
 19 20  2  0  0  0  0
 20 15  1  0  0  0  0
 20 21  1  0  0  0  0
 21 13  1  0  0  0  0
 21 22  2  0  0  0  0
 22 23  1  0  0  0  0
 23 11  1  0  0  0  0
 23 24  2  0  0  0  0
 24  8  1  0  0  0  0
 24 42  1  0  0  0  0
M  END
>  <LOGBIO>
6.1000

>  <PRED_LOGBIO>
5.8700

>  <XV_RES>
0.3420

>  <WHL_TMPL>
3

>  <ANCH>
38-36;1-5

$$$$
ROW91
  -MTS-   01071500273D 0   0.00000     0.00000     0

 48 51  0  0  0  0  0  0  0  0999 V2000
    6.6940   -5.2890   -3.7130 C   0  0  0  0  0  0  0  0  0  0  0  0
    6.1410   -6.6870   -3.8530 C   0  0  0  0  0  0  0  0  0  0  0  0
    6.8590   -7.7770   -3.3470 C   0  0  0  0  0  0  0  0  0  0  0  0
    6.3470   -9.0730   -3.4770 C   0  0  0  0  0  0  0  0  0  0  0  0
    5.1160   -9.2790   -4.1120 C   0  0  0  0  0  0  0  0  0  0  0  0
    4.3980   -8.1890   -4.6170 C   0  0  0  0  0  0  0  0  0  0  0  0
    4.9100   -6.8930   -4.4880 C   0  0  0  0  0  0  0  0  0  0  0  0
    4.1850   -5.7910   -4.9990 N   0  0  0  0  0  0  0  0  0  0  0  0
    3.3030   -5.1600   -4.2280 C   0  0  0  0  0  0  0  0  0  0  0  0
    3.1160   -5.5410   -3.0520 O   0  0  0  0  0  0  0  0  0  0  0  0
    2.6210   -4.1250   -4.7080 N   0  0  0  0  0  0  0  0  0  0  0  0
    1.6830   -3.4540   -3.8880 C   0  0  0  0  0  0  0  0  0  0  0  0
    2.0900   -2.3710   -3.1010 C   0  0  0  0  0  0  0  0  0  0  0  0
    1.1620   -1.7070   -2.2890 C   0  0  0  0  0  0  0  0  0  0  0  0
   -0.1730   -2.1260   -2.2660 C   0  0  0  0  0  0  0  0  0  0  0  0
   -1.1110   -1.4550   -1.4460 N   0  0  0  0  0  0  0  0  0  0  0  0
   -1.0660   -1.6030   -0.1250 C   0  0  0  0  0  0  0  0  0  0  0  0
   -0.1840   -2.2900    0.3870 O   0  0  0  0  0  0  0  0  0  0  0  0
   -2.0780   -0.9420    0.7280 C   0  0  0  0  0  0  0  0  0  0  0  0
   -3.0420   -1.6330    1.3530 C   0  0  0  0  0  0  0  0  0  0  0  0
   -4.0080   -0.4490    2.2460 S   0  0  0  0  0  0  0  0  0  0  0  0
   -3.1070    1.0000    1.7750 C   0  0  0  0  0  0  0  0  0  0  0  0
   -3.1920    2.3140    2.0260 N   0  0  0  0  0  0  0  0  0  0  0  0
   -2.3190    3.1800    1.4940 C   0  0  0  0  0  0  0  0  0  0  0  0
   -1.3330    2.7520    0.6930 N   0  0  0  0  0  0  0  0  0  0  0  0
   -1.1910    1.4520    0.4020 C   0  0  0  0  0  0  0  0  0  0  0  0
   -0.1530    1.0260   -0.4370 N   0  0  0  0  0  0  0  0  0  0  0  0
   -2.0880    0.5230    0.9430 C   0  0  0  0  0  0  0  0  0  0  0  0
   -0.5810   -3.2090   -3.0540 C   0  0  0  0  0  0  0  0  0  0  0  0
    0.3470   -3.8730   -3.8650 C   0  0  0  0  0  0  0  0  0  0  0  0
    6.3530   -4.6790   -4.5480 H   0  0  0  0  0  0  0  0  0  0  0  0
    6.3450   -4.8520   -2.7790 H   0  0  0  0  0  0  0  0  0  0  0  0
    7.7810   -5.3270   -3.7120 H   0  0  0  0  0  0  0  0  0  0  0  0
    7.8080   -7.6180   -2.8570 H   0  0  0  0  0  0  0  0  0  0  0  0
    6.9010   -9.9150   -3.0870 H   0  0  0  0  0  0  0  0  0  0  0  0
    4.7210  -10.2800   -4.2110 H   0  0  0  0  0  0  0  0  0  0  0  0
    3.4490   -8.3480   -5.1070 H   0  0  0  0  0  0  0  0  0  0  0  0
    4.3360   -5.4830   -5.9490 H   0  0  0  0  0  0  0  0  0  0  0  0
    2.7720   -3.8170   -5.6580 H   0  0  0  0  0  0  0  0  0  0  0  0
    3.1210   -2.0470   -3.1190 H   0  0  0  0  0  0  0  0  0  0  0  0
    1.4770   -0.8710   -1.6820 H   0  0  0  0  0  0  0  0  0  0  0  0
   -1.8150   -0.8630   -1.8640 H   0  0  0  0  0  0  0  0  0  0  0  0
   -3.1980   -2.7010    1.3180 H   0  0  0  0  0  0  0  0  0  0  0  0
   -2.4110    4.2340    1.7120 H   0  0  0  0  0  0  0  0  0  0  0  0
    0.7430    0.7730   -0.0440 H   0  0  0  0  0  0  0  0  0  0  0  0
   -0.3000    0.9710   -1.4350 H   0  0  0  0  0  0  0  0  0  0  0  0
   -1.6110   -3.5330   -3.0360 H   0  0  0  0  0  0  0  0  0  0  0  0
    0.0330   -4.7090   -4.4730 H   0  0  0  0  0  0  0  0  0  0  0  0
  1 31  1  0  0  0  0
  1 32  1  0  0  0  0
  1 33  1  0  0  0  0
  1  2  1  0  0  0  0
  2  3  2  0  0  0  0
  3 34  1  0  0  0  0
  3  4  1  0  0  0  0
  4 35  1  0  0  0  0
  4  5  2  0  0  0  0
  5 36  1  0  0  0  0
  5  6  1  0  0  0  0
  6 37  1  0  0  0  0
  6  7  2  0  0  0  0
  7  2  1  0  0  0  0
  7  8  1  0  0  0  0
  8 38  1  0  0  0  0
  8  9  1  0  0  0  0
  9 10  2  0  0  0  0
  9 11  1  0  0  0  0
 11 39  1  0  0  0  0
 11 12  1  0  0  0  0
 12 13  2  0  0  0  0
 13 40  1  0  0  0  0
 13 14  1  0  0  0  0
 14 41  1  0  0  0  0
 14 15  2  0  0  0  0
 15 16  1  0  0  0  0
 16 42  1  0  0  0  0
 16 17  1  0  0  0  0
 17 18  2  0  0  0  0
 17 19  1  0  0  0  0
 19 20  2  0  0  0  0
 20 43  1  0  0  0  0
 20 21  1  0  0  0  0
 21 22  1  0  0  0  0
 22 23  1  0  0  0  0
 23 24  2  0  0  0  0
 24 44  1  0  0  0  0
 24 25  1  0  0  0  0
 25 26  2  0  0  0  0
 26 27  1  0  0  0  0
 27 45  1  0  0  0  0
 27 46  1  0  0  0  0
 26 28  1  0  0  0  0
 28 19  1  0  0  0  0
 28 22  2  0  0  0  0
 15 29  1  0  0  0  0
 29 47  1  0  0  0  0
 29 30  2  0  0  0  0
 30 12  1  0  0  0  0
 30 48  1  0  0  0  0
M  END
>  <LOGBIO>
8.5000

>  <PRED_LOGBIO>
9.0500

>  <XV_RES>
-0.3750

>  <WHL_TMPL>
2

>  <ANCH>
13-14;29-30

$$$$
ROW92
  -MTS-   01071500273D 0   0.00000     0.00000     0

 50 54  0  0  0  0  0  0  0  0999 V2000
    8.6170   -2.4980   -5.0760 C   0  0  0  0  0  0  0  0  0  0  0  0
    7.3440   -1.7970   -5.2950 N   0  0  0  0  0  0  0  0  0  0  0  0
    6.2810   -2.4660   -4.5310 C   0  0  0  0  0  0  0  0  0  0  0  0
    4.9280   -1.7540   -4.7110 C   0  0  0  0  0  0  0  0  0  0  0  0
    5.0220   -0.3120   -4.4430 N   0  0  0  0  0  0  0  0  0  0  0  0
    6.1550    0.3630   -5.0910 C   0  0  0  0  0  0  0  0  0  0  0  0
    7.4870   -0.3880   -4.9030 C   0  0  0  0  0  0  0  0  0  0  0  0
    4.0930    0.3730   -3.6240 C   0  0  0  0  0  0  0  0  0  0  0  0
    2.7360    0.3890   -3.9680 C   0  0  0  0  0  0  0  0  0  0  0  0
    1.8170    1.0670   -3.1580 C   0  0  0  0  0  0  0  0  0  0  0  0
    2.2550    1.7290   -2.0040 C   0  0  0  0  0  0  0  0  0  0  0  0
    1.5950    2.4740   -1.0200 N   0  0  0  0  0  0  0  0  0  0  0  0
    2.4720    2.8930   -0.1270 C   0  0  0  0  0  0  0  0  0  0  0  0
    3.7270    2.4590   -0.4640 N   0  0  0  0  0  0  0  0  0  0  0  0
    3.6120    1.7130   -1.6610 C   0  0  0  0  0  0  0  0  0  0  0  0
    4.5310    1.0350   -2.4710 C   0  0  0  0  0  0  0  0  0  0  0  0
    2.1470    3.7110    1.0630 C   0  0  0  0  0  0  0  0  0  0  0  0
    1.2720    3.2560    1.9700 C   0  0  0  0  0  0  0  0  0  0  0  0
    0.6750    2.0340    1.8010 N   0  0  0  0  0  0  0  0  0  0  0  0
    0.9550    4.0810    3.1570 C   0  0  0  0  0  0  0  0  0  0  0  0
    0.0460    3.6400    4.1260 C   0  0  0  0  0  0  0  0  0  0  0  0
   -0.5590    2.4410    3.9890 F   0  0  0  0  0  0  0  0  0  0  0  0
   -0.2350    4.4420    5.2390 C   0  0  0  0  0  0  0  0  0  0  0  0
    0.3920    5.6850    5.3820 C   0  0  0  0  0  0  0  0  0  0  0  0
    1.3010    6.1270    4.4130 C   0  0  0  0  0  0  0  0  0  0  0  0
    1.5820    5.3240    3.3000 C   0  0  0  0  0  0  0  0  0  0  0  0
    2.5010    5.7700    2.3210 N   0  0  0  0  0  0  0  0  0  0  0  0
    2.7890    5.0310    1.2510 C   0  0  0  0  0  0  0  0  0  0  0  0
    3.5920    5.4470    0.4180 O   0  0  0  0  0  0  0  0  0  0  0  0
    8.6190   -2.9450   -4.0850 H   0  0  0  0  0  0  0  0  0  0  0  0
    8.7360   -3.2770   -5.8260 H   0  0  0  0  0  0  0  0  0  0  0  0
    9.4390   -1.7900   -5.1560 H   0  0  0  0  0  0  0  0  0  0  0  0
    6.5450   -2.4790   -3.4760 H   0  0  0  0  0  0  0  0  0  0  0  0
    6.1930   -3.4990   -4.8620 H   0  0  0  0  0  0  0  0  0  0  0  0
    4.5680   -1.9090   -5.7270 H   0  0  0  0  0  0  0  0  0  0  0  0
    4.1930   -2.1980   -4.0430 H   0  0  0  0  0  0  0  0  0  0  0  0
    5.9500    0.4730   -6.1530 H   0  0  0  0  0  0  0  0  0  0  0  0
    6.2500    1.3710   -4.6910 H   0  0  0  0  0  0  0  0  0  0  0  0
    7.7920   -0.3300   -3.8610 H   0  0  0  0  0  0  0  0  0  0  0  0
    8.2560    0.0820   -5.5130 H   0  0  0  0  0  0  0  0  0  0  0  0
    2.3980   -0.1210   -4.8570 H   0  0  0  0  0  0  0  0  0  0  0  0
    0.7700    1.0800   -3.4230 H   0  0  0  0  0  0  0  0  0  0  0  0
    4.5780    2.6390    0.0480 H   0  0  0  0  0  0  0  0  0  0  0  0
    5.5780    1.0230   -2.2060 H   0  0  0  0  0  0  0  0  0  0  0  0
   -0.2410    2.0450    2.2250 H   0  0  0  0  0  0  0  0  0  0  0  0
    1.2400    1.3200    2.2370 H   0  0  0  0  0  0  0  0  0  0  0  0
   -0.9360    4.1020    5.9870 H   0  0  0  0  0  0  0  0  0  0  0  0
    0.1750    6.3040    6.2400 H   0  0  0  0  0  0  0  0  0  0  0  0
    1.7850    7.0860    4.5230 H   0  0  0  0  0  0  0  0  0  0  0  0
    2.9470    6.6690    2.4340 H   0  0  0  0  0  0  0  0  0  0  0  0
  1 30  1  0  0  0  0
  1 31  1  0  0  0  0
  1 32  1  0  0  0  0
  1  2  1  0  0  0  0
  2  3  1  0  0  0  0
  3 33  1  0  0  0  0
  3 34  1  0  0  0  0
  3  4  1  0  0  0  0
  4 35  1  0  0  0  0
  4 36  1  0  0  0  0
  4  5  1  0  0  0  0
  5  6  1  0  0  0  0
  6 37  1  0  0  0  0
  6 38  1  0  0  0  0
  6  7  1  0  0  0  0
  7  2  1  0  0  0  0
  7 39  1  0  0  0  0
  7 40  1  0  0  0  0
  5  8  1  0  0  0  0
  8  9  2  0  0  0  0
  9 41  1  0  0  0  0
  9 10  1  0  0  0  0
 10 42  1  0  0  0  0
 10 11  2  0  0  0  0
 11 12  1  0  0  0  0
 12 13  2  0  0  0  0
 13 14  1  0  0  0  0
 14 43  1  0  0  0  0
 14 15  1  0  0  0  0
 15 11  1  0  0  0  0
 15 16  2  0  0  0  0
 16  8  1  0  0  0  0
 16 44  1  0  0  0  0
 13 17  1  0  0  0  0
 17 18  2  0  0  0  0
 18 19  1  0  0  0  0
 19 45  1  0  0  0  0
 19 46  1  0  0  0  0
 18 20  1  0  0  0  0
 20 21  1  0  0  0  0
 21 22  1  0  0  0  0
 21 23  2  0  0  0  0
 23 47  1  0  0  0  0
 23 24  1  0  0  0  0
 24 48  1  0  0  0  0
 24 25  2  0  0  0  0
 25 49  1  0  0  0  0
 25 26  1  0  0  0  0
 26 20  2  0  0  0  0
 26 27  1  0  0  0  0
 27 50  1  0  0  0  0
 27 28  1  0  0  0  0
 28 17  1  0  0  0  0
 28 29  2  0  0  0  0
M  END
>  <LOGBIO>
5.8000

>  <PRED_LOGBIO>
5.5400

>  <XV_RES>
-0.7350

>  <WHL_TMPL>
1

>  <ANCH>
3-5;30-29

$$$$
ROW93
  -MTS-   01071500273D 0   0.00000     0.00000     0

 49 54  0  0  0  0  0  0  0  0999 V2000
   -5.0890   -0.2730    2.0090 N   0  0  0  0  0  0  0  0  0  0  0  0
   -4.0290    0.3760    2.4830 C   0  0  0  0  0  0  0  0  0  0  0  0
   -2.9120   -0.1350    2.4100 O   0  0  0  0  0  0  0  0  0  0  0  0
   -4.1960    1.7390    3.1110 C   0  0  0  0  0  0  0  0  0  0  0  0
   -2.8860    2.2390    3.5530 N   0  0  0  0  0  0  0  0  0  0  0  0
   -2.0240    2.9870    2.7950 C   0  0  0  0  0  0  0  0  0  0  0  0
   -0.9200    3.2780    3.4960 C   0  0  0  0  0  0  0  0  0  0  0  0
    0.2370    4.0670    3.0180 C   0  0  0  0  0  0  0  0  0  0  0  0
    0.9660    3.6350    1.9040 C   0  0  0  0  0  0  0  0  0  0  0  0
    2.0610    4.3820    1.4510 C   0  0  0  0  0  0  0  0  0  0  0  0
    2.8320    3.9260    0.2730 C   0  0  0  0  0  0  0  0  0  0  0  0
    2.3340    3.4510   -0.8770 C   0  0  0  0  0  0  0  0  0  0  0  0
    3.3280    3.0620   -1.9020 C   0  0  0  0  0  0  0  0  0  0  0  0
    3.0090    2.5460   -3.1640 C   0  0  0  0  0  0  0  0  0  0  0  0
    4.0290    2.2100   -4.0610 C   0  0  0  0  0  0  0  0  0  0  0  0
    5.3690    2.3880   -3.6960 C   0  0  0  0  0  0  0  0  0  0  0  0
    5.6880    2.9040   -2.4340 C   0  0  0  0  0  0  0  0  0  0  0  0
    4.6680    3.2410   -1.5370 C   0  0  0  0  0  0  0  0  0  0  0  0
    4.5930    3.8990    0.1040 S   0  0  0  0  0  0  0  0  0  0  0  0
    2.4260    5.5600    2.1130 C   0  0  0  0  0  0  0  0  0  0  0  0
    3.4630    6.4960    1.8850 N   0  0  0  0  0  0  0  0  0  0  0  0
    3.3500    7.5250    2.9010 N   0  0  0  0  0  0  0  0  0  0  0  0
    2.3290    7.2480    3.6900 C   0  0  0  0  0  0  0  0  0  0  0  0
    1.6970    5.9920    3.2280 C   0  0  0  0  0  0  0  0  0  0  0  0
    0.6030    5.2450    3.6800 C   0  0  0  0  0  0  0  0  0  0  0  0
   -1.0670    2.6650    4.8360 C   0  0  0  0  0  0  0  0  0  0  0  0
   -0.3080    2.6160    5.9390 N   0  0  0  0  0  0  0  0  0  0  0  0
   -0.7200    1.9650    7.0340 C   0  0  0  0  0  0  0  0  0  0  0  0
    0.1020    1.9350    8.1700 N   0  0  0  0  0  0  0  0  0  0  0  0
   -1.9060    1.3410    7.0620 N   0  0  0  0  0  0  0  0  0  0  0  0
   -2.7100    1.3540    5.9910 C   0  0  0  0  0  0  0  0  0  0  0  0
   -2.3120    2.0250    4.8280 C   0  0  0  0  0  0  0  0  0  0  0  0
   -6.0060    0.1470    2.0700 H   0  0  0  0  0  0  0  0  0  0  0  0
   -4.9770   -1.1840    1.5890 H   0  0  0  0  0  0  0  0  0  0  0  0
   -4.8630    1.6640    3.9680 H   0  0  0  0  0  0  0  0  0  0  0  0
   -4.6190    2.4250    2.3810 H   0  0  0  0  0  0  0  0  0  0  0  0
   -2.2090    3.2990    1.7780 H   0  0  0  0  0  0  0  0  0  0  0  0
    0.6840    2.7270    1.3930 H   0  0  0  0  0  0  0  0  0  0  0  0
    1.2710    3.3580   -1.0460 H   0  0  0  0  0  0  0  0  0  0  0  0
    1.9750    2.4090   -3.4450 H   0  0  0  0  0  0  0  0  0  0  0  0
    3.7830    1.8120   -5.0350 H   0  0  0  0  0  0  0  0  0  0  0  0
    6.1570    2.1280   -4.3880 H   0  0  0  0  0  0  0  0  0  0  0  0
    6.7220    3.0410   -2.1530 H   0  0  0  0  0  0  0  0  0  0  0  0
    4.1540    6.4550    1.1500 H   0  0  0  0  0  0  0  0  0  0  0  0
    2.0070    7.8400    4.5340 H   0  0  0  0  0  0  0  0  0  0  0  0
    0.0400    5.5780    4.5400 H   0  0  0  0  0  0  0  0  0  0  0  0
    0.7770    1.1920    8.2860 H   0  0  0  0  0  0  0  0  0  0  0  0
    0.0200    2.6570    8.8720 H   0  0  0  0  0  0  0  0  0  0  0  0
   -3.6640    0.8480    6.0240 H   0  0  0  0  0  0  0  0  0  0  0  0
  1 33  1  0  0  0  0
  1 34  1  0  0  0  0
  1  2  1  0  0  0  0
  2  3  2  0  0  0  0
  2  4  1  0  0  0  0
  4 35  1  0  0  0  0
  4 36  1  0  0  0  0
  4  5  1  0  0  0  0
  5  6  1  0  0  0  0
  6 37  1  0  0  0  0
  6  7  2  0  0  0  0
  7  8  1  0  0  0  0
  8  9  2  0  0  0  0
  9 38  1  0  0  0  0
  9 10  1  0  0  0  0
 10 11  1  0  0  0  0
 11 12  2  0  0  0  0
 12 39  1  0  0  0  0
 12 13  1  0  0  0  0
 13 14  2  0  0  0  0
 14 40  1  0  0  0  0
 14 15  1  0  0  0  0
 15 41  1  0  0  0  0
 15 16  2  0  0  0  0
 16 42  1  0  0  0  0
 16 17  1  0  0  0  0
 17 43  1  0  0  0  0
 17 18  2  0  0  0  0
 18 13  1  0  0  0  0
 18 19  1  0  0  0  0
 19 11  1  0  0  0  0
 10 20  2  0  0  0  0
 20 21  1  0  0  0  0
 21 44  1  0  0  0  0
 21 22  1  0  0  0  0
 22 23  2  0  0  0  0
 23 45  1  0  0  0  0
 23 24  1  0  0  0  0
 24 20  1  0  0  0  0
 24 25  2  0  0  0  0
 25  8  1  0  0  0  0
 25 46  1  0  0  0  0
  7 26  1  0  0  0  0
 26 27  1  0  0  0  0
 27 28  2  0  0  0  0
 28 29  1  0  0  0  0
 29 47  1  0  0  0  0
 29 48  1  0  0  0  0
 28 30  1  0  0  0  0
 30 31  2  0  0  0  0
 31 49  1  0  0  0  0
 31 32  1  0  0  0  0
 32  5  1  0  0  0  0
 32 26  2  0  0  0  0
M  END
>  <LOGBIO>
7.4000

>  <PRED_LOGBIO>
7.3600

>  <XV_RES>
-0.0830

>  <WHL_TMPL>
1

>  <ANCH>
6-14;20-18

$$$$
ROW94
  -MTS-   01071500273D 0   0.00000     0.00000     0

 70 75  0  0  0  0  0  0  0  0999 V2000
[truncated: 712,299 more chars]
