# Supplementary material for: Template CoMFA Generates Single 3D-QSAR Models that, for Twelve of Twelve Biological Targets, Predict All ChEMBL-Tabulated Affinities
Source: PLoS One. 2015 Jun 12;10(6):e0129307. doi: 10.1371/journal.pone.0129307 (PMC4466312; doi:10.1371/journal.pone.0129307)
Supplement: S3 Text — The zip file contains, in. sdf format, the aligned structures, from the A, B, C, D, and F protocols, of all templates and training sets for the cdk2 target. The content of each file is evident from its name. (ZIP) [file pone.0129307.s004.zip › cdk2_C_tmpl.sdf]

1VYZ_extract
  -MTS-   01061521523D 0   0.00000     0.00000     0

 30 32  0  0  0  0  0  0  0  0999 V2000
    3.0020   -0.9850    0.7910 C   0  0  0  0  0  0  0  0  0  0  0  0
    1.8570   -0.2920    1.2370 C   0  0  0  0  0  0  0  0  0  0  0  0
    0.8180   -0.8800    0.5560 C   0  0  0  0  0  0  0  0  0  0  0  0
   -0.5360   -0.6130    0.5900 N   0  0  0  0  0  0  0  0  0  0  0  0
   -1.0480    0.3930    1.3980 C   0  0  0  0  0  0  0  0  0  0  0  0
   -2.5260    0.5610    1.3690 C   0  0  0  0  0  0  0  0  0  0  0  0
   -3.1060    1.1240    0.2250 C   0  0  0  0  0  0  0  0  0  0  0  0
   -4.4880    1.3060    0.1580 C   0  0  0  0  0  0  0  0  0  0  0  0
   -5.2930    0.9350    1.2340 C   0  0  0  0  0  0  0  0  0  0  0  0
   -4.7180    0.3900    2.3820 C   0  0  0  0  0  0  0  0  0  0  0  0
   -3.3350    0.2050    2.4560 C   0  0  0  0  0  0  0  0  0  0  0  0
   -0.3670    1.1430    2.0950 O   0  0  0  0  0  0  0  0  0  0  0  0
    1.3860   -1.8510   -0.2260 N   0  0  0  0  0  0  0  0  0  0  0  0
    2.7230   -1.9310   -0.1090 N   0  0  0  0  0  0  0  0  0  0  0  0
    4.4100   -0.6760    1.2500 C   0  0  0  0  0  0  0  0  0  0  0  0
    4.6230    0.0030    2.5790 C   0  0  0  0  0  0  0  0  0  0  0  0
    4.8760    0.7570    1.3070 C   0  0  0  0  0  0  0  0  0  0  0  0
    1.8040    0.5180    1.9490 H   0  0  0  0  0  0  0  0  0  0  0  0
   -1.1360   -1.1560   -0.0190 H   0  0  0  0  0  0  0  0  0  0  0  0
   -2.4860    1.4210   -0.6180 H   0  0  0  0  0  0  0  0  0  0  0  0
   -4.9360    1.7390   -0.7330 H   0  0  0  0  0  0  0  0  0  0  0  0
   -6.3690    1.0800    1.1810 H   0  0  0  0  0  0  0  0  0  0  0  0
   -5.3480    0.1180    3.2250 H   0  0  0  0  0  0  0  0  0  0  0  0
   -2.9150   -0.1870    3.3770 H   0  0  0  0  0  0  0  0  0  0  0  0
    0.8890   -2.4790   -0.8530 H   0  0  0  0  0  0  0  0  0  0  0  0
    5.1410   -1.4250    0.9640 H   0  0  0  0  0  0  0  0  0  0  0  0
    3.7520    0.2720    3.1670 H   0  0  0  0  0  0  0  0  0  0  0  0
    5.4780   -0.3040    3.1690 H   0  0  0  0  0  0  0  0  0  0  0  0
    4.1810    1.5480    1.0470 H   0  0  0  0  0  0  0  0  0  0  0  0
    5.9040    0.9650    1.0370 H   0  0  0  0  0  0  0  0  0  0  0  0
  1  2  1  0  0  0  0
  2 18  1  0  0  0  0
  2  3  2  0  0  0  0
  3  4  1  0  0  0  0
  4 19  1  0  0  0  0
  4  5  1  0  0  0  0
  5  6  1  0  0  0  0
  6  7  2  0  0  0  0
  7 20  1  0  0  0  0
  7  8  1  0  0  0  0
  8 21  1  0  0  0  0
  8  9  2  0  0  0  0
  9 22  1  0  0  0  0
  9 10  1  0  0  0  0
 10 23  1  0  0  0  0
 10 11  2  0  0  0  0
 11  6  1  0  0  0  0
 11 24  1  0  0  0  0
  5 12  2  0  0  0  0
  3 13  1  0  0  0  0
 13 25  1  0  0  0  0
 13 14  1  0  0  0  0
 14  1  2  0  0  0  0
  1 15  1  0  0  0  0
 15 26  1  0  0  0  0
 15 16  1  0  0  0  0
 16 27  1  0  0  0  0
 16 28  1  0  0  0  0
 16 17  1  0  0  0  0
 17 15  1  0  0  0  0
 17 29  1  0  0  0  0
 17 30  1  0  0  0  0
M  END
$$$$
2C6M_extract
  -MTS-   01061521523D 0   0.00000     0.00000     0

 47 50  0  0  0  0  0  0  0  0999 V2000
   -5.6030    1.8470    0.7150 N   0  0  0  0  0  0  0  0  0  0  0  0
   -4.5630    1.3620    2.0360 S   0  0  0  0  0  0  0  0  0  0  0  0
   -3.4720   -0.0130    1.4840 C   0  0  0  0  0  0  0  0  0  0  0  0
   -3.0520   -0.0810    0.1500 C   0  0  0  0  0  0  0  0  0  0  0  0
   -2.2210   -1.1270   -0.2700 C   0  0  0  0  0  0  0  0  0  0  0  0
   -1.8110   -2.1050    0.6440 C   0  0  0  0  0  0  0  0  0  0  0  0
   -0.9720   -3.1620    0.2190 N   0  0  0  0  0  0  0  0  0  0  0  0
    0.3110   -3.2500    0.6910 C   0  0  0  0  0  0  0  0  0  0  0  0
    0.5750   -4.0800    1.7490 N   0  0  0  0  0  0  0  0  0  0  0  0
    1.8470   -4.1920    2.2450 C   0  0  0  0  0  0  0  0  0  0  0  0
    2.8810   -3.4480    1.6630 N   0  0  0  0  0  0  0  0  0  0  0  0
    2.6440   -2.6440    0.6440 C   0  0  0  0  0  0  0  0  0  0  0  0
    3.6670   -1.9230    0.0860 O   0  0  0  0  0  0  0  0  0  0  0  0
    3.9760   -0.6480    0.6530 C   0  0  0  0  0  0  0  0  0  0  0  0
    2.7380    0.2670    0.5970 C   0  0  0  0  0  0  0  0  0  0  0  0
    3.0110    1.6260    1.2670 C   0  0  0  0  0  0  0  0  0  0  0  0
    3.5170    1.4500    2.7110 C   0  0  0  0  0  0  0  0  0  0  0  0
    4.7550    0.5360    2.7670 C   0  0  0  0  0  0  0  0  0  0  0  0
    4.4820   -0.8230    2.0960 C   0  0  0  0  0  0  0  0  0  0  0  0
    1.2710   -2.5210    0.1050 C   0  0  0  0  0  0  0  0  0  0  0  0
    1.8430   -5.0450    3.2530 N   0  0  0  0  0  0  0  0  0  0  0  0
    0.5420   -5.5230    3.4450 C   0  0  0  0  0  0  0  0  0  0  0  0
   -0.2510   -4.9610    2.5520 N   0  0  0  0  0  0  0  0  0  0  0  0
   -2.2310   -2.0370    1.9780 C   0  0  0  0  0  0  0  0  0  0  0  0
   -3.0610   -0.9910    2.3970 C   0  0  0  0  0  0  0  0  0  0  0  0
   -3.7600    2.4730    2.4430 O   0  0  0  0  0  0  0  0  0  0  0  0
   -5.3630    0.9220    3.1360 O   0  0  0  0  0  0  0  0  0  0  0  0
   -5.2000    2.1860   -0.1470 H   0  0  0  0  0  0  0  0  0  0  0  0
   -6.6060    1.7880    0.8140 H   0  0  0  0  0  0  0  0  0  0  0  0
   -3.3680    0.6730   -0.5550 H   0  0  0  0  0  0  0  0  0  0  0  0
   -1.8970   -1.1800   -1.2990 H   0  0  0  0  0  0  0  0  0  0  0  0
   -1.3190   -3.8520   -0.4320 H   0  0  0  0  0  0  0  0  0  0  0  0
    4.7680   -0.2380    0.0290 H   0  0  0  0  0  0  0  0  0  0  0  0
    1.9040   -0.2220    1.0970 H   0  0  0  0  0  0  0  0  0  0  0  0
    2.4510    0.4260   -0.4400 H   0  0  0  0  0  0  0  0  0  0  0  0
    3.7520    2.1730    0.6880 H   0  0  0  0  0  0  0  0  0  0  0  0
    2.0970    2.2170    1.2740 H   0  0  0  0  0  0  0  0  0  0  0  0
    2.7250    1.0240    3.3240 H   0  0  0  0  0  0  0  0  0  0  0  0
    3.7670    2.4240    3.1280 H   0  0  0  0  0  0  0  0  0  0  0  0
    5.5890    1.0250    2.2670 H   0  0  0  0  0  0  0  0  0  0  0  0
    5.0420    0.3770    3.8040 H   0  0  0  0  0  0  0  0  0  0  0  0
    3.7410   -1.3700    2.6750 H   0  0  0  0  0  0  0  0  0  0  0  0
    5.3960   -1.4140    2.0900 H   0  0  0  0  0  0  0  0  0  0  0  0
    1.0510   -1.8700   -0.7280 H   0  0  0  0  0  0  0  0  0  0  0  0
    0.2370   -6.2340    4.1980 H   0  0  0  0  0  0  0  0  0  0  0  0
   -1.9140   -2.7920    2.6820 H   0  0  0  0  0  0  0  0  0  0  0  0
   -3.3850   -0.9390    3.4260 H   0  0  0  0  0  0  0  0  0  0  0  0
  1 28  1  0  0  0  0
  1 29  1  0  0  0  0
  1  2  1  0  0  0  0
  2  3  1  0  0  0  0
  3  4  2  0  0  0  0
  4 30  1  0  0  0  0
  4  5  1  0  0  0  0
  5 31  1  0  0  0  0
  5  6  2  0  0  0  0
  6  7  1  0  0  0  0
  7 32  1  0  0  0  0
  7  8  1  0  0  0  0
  8  9  1  0  0  0  0
  9 10  1  0  0  0  0
 10 11  1  0  0  0  0
 11 12  2  0  0  0  0
 12 13  1  0  0  0  0
 13 14  1  0  0  0  0
 14 33  1  0  0  0  0
 14 15  1  0  0  0  0
 15 34  1  0  0  0  0
 15 35  1  0  0  0  0
 15 16  1  0  0  0  0
 16 36  1  0  0  0  0
 16 37  1  0  0  0  0
 16 17  1  0  0  0  0
 17 38  1  0  0  0  0
 17 39  1  0  0  0  0
 17 18  1  0  0  0  0
 18 40  1  0  0  0  0
 18 41  1  0  0  0  0
 18 19  1  0  0  0  0
 19 14  1  0  0  0  0
 19 42  1  0  0  0  0
 19 43  1  0  0  0  0
 12 20  1  0  0  0  0
 20  8  2  0  0  0  0
 20 44  1  0  0  0  0
 10 21  2  0  0  0  0
 21 22  1  0  0  0  0
 22 45  1  0  0  0  0
 22 23  2  0  0  0  0
 23  9  1  0  0  0  0
  6 24  1  0  0  0  0
 24 46  1  0  0  0  0
 24 25  2  0  0  0  0
 25  3  1  0  0  0  0
 25 47  1  0  0  0  0
  2 26  2  0  0  0  0
  2 27  2  0  0  0  0
M  END
$$$$
1Y91_extract
  -MTS-   01061521523D 0   0.00000     0.00000     0

 66 69  0  0  0  0  0  0  0  0999 V2000
   -5.6280    2.3650    0.5830 N   0  0  0  0  0  0  0  0  0  0  0  0
   -4.7630    1.2780    1.0620 C   0  0  0  0  0  0  0  0  0  0  0  0
   -5.0800    0.9650    2.5360 C   0  0  0  0  0  0  0  0  0  0  0  0
   -4.1410   -0.1190    3.0960 C   0  0  0  0  0  0  0  0  0  0  0  0
   -2.6620    0.2660    2.9080 C   0  0  0  0  0  0  0  0  0  0  0  0
   -1.7960   -0.8220    3.3870 N   0  0  0  0  0  0  0  0  0  0  0  0
   -0.7580   -1.2640    2.6100 C   0  0  0  0  0  0  0  0  0  0  0  0
   -0.9480   -2.4220    1.7080 C   0  0  0  0  0  0  0  0  0  0  0  0
    0.1040   -2.8090    0.9730 C   0  0  0  0  0  0  0  0  0  0  0  0
   -0.0350   -3.8770    0.1270 N   0  0  0  0  0  0  0  0  0  0  0  0
    0.7780   -5.0240    0.2960 C   0  0  0  0  0  0  0  0  0  0  0  0
    0.7300   -5.7450    1.4940 C   0  0  0  0  0  0  0  0  0  0  0  0
    1.5340   -6.8790    1.6610 C   0  0  0  0  0  0  0  0  0  0  0  0
    2.3860   -7.2910    0.6290 C   0  0  0  0  0  0  0  0  0  0  0  0
    3.4430   -8.7820    0.8480 S   0  0  0  0  0  0  0  0  0  0  0  0
    4.2870   -8.9400   -0.2950 O   0  0  0  0  0  0  0  0  0  0  0  0
    2.6130   -9.9370    0.9920 O   0  0  0  0  0  0  0  0  0  0  0  0
    4.4300   -8.5910    2.2810 N   0  0  0  0  0  0  0  0  0  0  0  0
    4.0580   -9.2770    3.5260 C   0  0  0  0  0  0  0  0  0  0  0  0
    5.6310   -7.7450    2.2380 C   0  0  0  0  0  0  0  0  0  0  0  0
    2.4330   -6.5700   -0.5700 C   0  0  0  0  0  0  0  0  0  0  0  0
    1.6290   -5.4360   -0.7360 C   0  0  0  0  0  0  0  0  0  0  0  0
    1.3130   -2.1680    1.0420 N   0  0  0  0  0  0  0  0  0  0  0  0
    1.4850   -1.0970    1.8780 C   0  0  0  0  0  0  0  0  0  0  0  0
    0.4130   -0.6580    2.6650 N   0  0  0  0  0  0  0  0  0  0  0  0
    2.7420   -0.6440    1.7700 C   0  0  0  0  0  0  0  0  0  0  0  0
    3.4350   -1.4980    0.7800 C   0  0  0  0  0  0  0  0  0  0  0  0
    2.5680   -2.4000    0.3580 N   0  0  0  0  0  0  0  0  0  0  0  0
    3.3390    0.5230    2.5200 C   0  0  0  0  0  0  0  0  0  0  0  0
    4.7470    0.1610    2.9860 C   0  0  0  0  0  0  0  0  0  0  0  0
    3.4060    1.7390    1.6000 C   0  0  0  0  0  0  0  0  0  0  0  0
   -2.3440    0.5790    1.4340 C   0  0  0  0  0  0  0  0  0  0  0  0
   -3.2840    1.6630    0.8740 C   0  0  0  0  0  0  0  0  0  0  0  0
   -6.5960    2.0950    0.6860 H   0  0  0  0  0  0  0  0  0  0  0  0
   -5.4320    2.5480   -0.3910 H   0  0  0  0  0  0  0  0  0  0  0  0
   -5.0050    0.4190    0.4400 H   0  0  0  0  0  0  0  0  0  0  0  0
   -4.9800    1.8710    3.1290 H   0  0  0  0  0  0  0  0  0  0  0  0
   -6.1120    0.6290    2.6210 H   0  0  0  0  0  0  0  0  0  0  0  0
   -4.3360   -1.0630    2.5920 H   0  0  0  0  0  0  0  0  0  0  0  0
   -4.3450   -0.2640    4.1550 H   0  0  0  0  0  0  0  0  0  0  0  0
   -2.4200    1.1250    3.5300 H   0  0  0  0  0  0  0  0  0  0  0  0
   -1.9670   -1.2430    4.2890 H   0  0  0  0  0  0  0  0  0  0  0  0
   -1.8960   -2.9350    1.6460 H   0  0  0  0  0  0  0  0  0  0  0  0
   -0.7170   -3.8470   -0.6170 H   0  0  0  0  0  0  0  0  0  0  0  0
    0.0730   -5.4270    2.2900 H   0  0  0  0  0  0  0  0  0  0  0  0
    1.4970   -7.4360    2.5860 H   0  0  0  0  0  0  0  0  0  0  0  0
    4.7840   -9.0410    4.3010 H   0  0  0  0  0  0  0  0  0  0  0  0
    3.0710   -8.9460    3.8420 H   0  0  0  0  0  0  0  0  0  0  0  0
    4.0430  -10.3520    3.3580 H   0  0  0  0  0  0  0  0  0  0  0  0
    6.1120   -7.7480    3.2140 H   0  0  0  0  0  0  0  0  0  0  0  0
    6.3220   -8.1330    1.4920 H   0  0  0  0  0  0  0  0  0  0  0  0
    5.3490   -6.7270    1.9760 H   0  0  0  0  0  0  0  0  0  0  0  0
    3.0900   -6.8880   -1.3660 H   0  0  0  0  0  0  0  0  0  0  0  0
    1.6660   -4.8790   -1.6610 H   0  0  0  0  0  0  0  0  0  0  0  0
    4.4630   -1.4010    0.4620 H   0  0  0  0  0  0  0  0  0  0  0  0
    2.7200    0.7550    3.3830 H   0  0  0  0  0  0  0  0  0  0  0  0
    5.1770    1.0010    3.5260 H   0  0  0  0  0  0  0  0  0  0  0  0
    4.6990   -0.7060    3.6420 H   0  0  0  0  0  0  0  0  0  0  0  0
    5.3660   -0.0710    2.1230 H   0  0  0  0  0  0  0  0  0  0  0  0
    3.8370    2.5790    2.1400 H   0  0  0  0  0  0  0  0  0  0  0  0
    2.4030    1.9970    1.2670 H   0  0  0  0  0  0  0  0  0  0  0  0
    4.0260    1.5070    0.7360 H   0  0  0  0  0  0  0  0  0  0  0  0
   -2.4440   -0.3280    0.8410 H   0  0  0  0  0  0  0  0  0  0  0  0
   -1.3130    0.9150    1.3490 H   0  0  0  0  0  0  0  0  0  0  0  0
   -3.0890    2.6070    1.3770 H   0  0  0  0  0  0  0  0  0  0  0  0
   -3.0800    1.8070   -0.1850 H   0  0  0  0  0  0  0  0  0  0  0  0
  1 34  1  0  0  0  0
  1 35  1  0  0  0  0
  1  2  1  0  0  0  0
  2 36  1  0  0  0  0
  2  3  1  0  0  0  0
  3 37  1  0  0  0  0
  3 38  1  0  0  0  0
  3  4  1  0  0  0  0
  4 39  1  0  0  0  0
  4 40  1  0  0  0  0
  4  5  1  0  0  0  0
  5 41  1  0  0  0  0
  5  6  1  0  0  0  0
  6 42  1  0  0  0  0
  6  7  1  0  0  0  0
  7  8  1  0  0  0  0
  8 43  1  0  0  0  0
  8  9  2  0  0  0  0
  9 10  1  0  0  0  0
 10 44  1  0  0  0  0
 10 11  1  0  0  0  0
 11 12  2  0  0  0  0
 12 45  1  0  0  0  0
 12 13  1  0  0  0  0
 13 46  1  0  0  0  0
 13 14  2  0  0  0  0
 14 15  1  0  0  0  0
 15 16  2  0  0  0  0
 15 17  2  0  0  0  0
 15 18  1  0  0  0  0
 18 19  1  0  0  0  0
 19 47  1  0  0  0  0
 19 48  1  0  0  0  0
 19 49  1  0  0  0  0
 18 20  1  0  0  0  0
 20 50  1  0  0  0  0
 20 51  1  0  0  0  0
 20 52  1  0  0  0  0
 14 21  1  0  0  0  0
 21 53  1  0  0  0  0
 21 22  2  0  0  0  0
 22 11  1  0  0  0  0
 22 54  1  0  0  0  0
  9 23  1  0  0  0  0
 23 24  1  0  0  0  0
 24 25  1  0  0  0  0
 25  7  2  0  0  0  0
 24 26  2  0  0  0  0
 26 27  1  0  0  0  0
 27 55  1  0  0  0  0
 27 28  2  0  0  0  0
 28 23  1  0  0  0  0
 26 29  1  0  0  0  0
 29 56  1  0  0  0  0
 29 30  1  0  0  0  0
 30 57  1  0  0  0  0
 30 58  1  0  0  0  0
 30 59  1  0  0  0  0
 29 31  1  0  0  0  0
 31 60  1  0  0  0  0
 31 61  1  0  0  0  0
 31 62  1  0  0  0  0
  5 32  1  0  0  0  0
 32 63  1  0  0  0  0
 32 64  1  0  0  0  0
 32 33  1  0  0  0  0
 33  2  1  0  0  0  0
 33 65  1  0  0  0  0
 33 66  1  0  0  0  0
M  END
$$$$
