# Supplementary material for: Template CoMFA Generates Single 3D-QSAR Models that, for Twelve of Twelve Biological Targets, Predict All ChEMBL-Tabulated Affinities
Source: PLoS One. 2015 Jun 12;10(6):e0129307. doi: 10.1371/journal.pone.0129307 (PMC4466312; doi:10.1371/journal.pone.0129307)
Supplement: S3 Text — The zip file contains, in. sdf format, the aligned structures, from the A, B, C, D, and F protocols, of all templates and training sets for the cdk2 target. The content of each file is evident from its name. (ZIP) [file pone.0129307.s004.zip › cdk2_C_trng.sdf]

ROW1
  -MTS-   01071500293D 0   0.00000     0.00000     0

 71 76  0  0  0  0  0  0  0  0999 V2000
    1.8920   -5.1330   -0.1470 C   0  0  0  0  0  0  0  0  0  0  0  0
    2.8660   -4.5310   -1.1310 C   0  0  0  0  0  0  0  0  0  0  0  0
    3.1950   -3.2330   -1.1870 C   0  0  0  0  0  0  0  0  0  0  0  0
    2.6740   -2.1620   -0.3090 C   0  0  0  0  0  0  0  0  0  0  0  0
    3.5540   -1.4190    0.4870 C   0  0  0  0  0  0  0  0  0  0  0  0
    3.0610   -0.4060    1.3180 C   0  0  0  0  0  0  0  0  0  0  0  0
    1.6880   -0.1350    1.3520 C   0  0  0  0  0  0  0  0  0  0  0  0
    0.8080   -0.8780    0.5560 C   0  0  0  0  0  0  0  0  0  0  0  0
   -0.5360   -0.6130    0.5900 O   0  0  0  0  0  0  0  0  0  0  0  0
   -1.0480    0.3930    1.3980 C   0  0  0  0  0  0  0  0  0  0  0  0
   -2.5260    0.5610    1.3690 C   0  0  0  0  0  0  0  0  0  0  0  0
   -3.3350    0.2050    2.4560 C   0  0  0  0  0  0  0  0  0  0  0  0
   -4.7180    0.3900    2.3820 C   0  0  0  0  0  0  0  0  0  0  0  0
   -5.2930    0.9350    1.2340 C   0  0  0  0  0  0  0  0  0  0  0  0
   -4.4880    1.3060    0.1580 C   0  0  0  0  0  0  0  0  0  0  0  0
   -3.1060    1.1240    0.2250 C   0  0  0  0  0  0  0  0  0  0  0  0
    1.3010   -1.8910   -0.2740 C   0  0  0  0  0  0  0  0  0  0  0  0
    4.1730   -3.0650   -2.2840 C   0  0  0  0  0  0  0  0  0  0  0  0
    4.8880   -2.0020   -2.8490 C   0  0  0  0  0  0  0  0  0  0  0  0
    4.7370   -0.7020   -2.3440 N   0  0  0  0  0  0  0  0  0  0  0  0
    5.7180   -2.2350   -3.8750 N   0  0  0  0  0  0  0  0  0  0  0  0
    5.8770   -3.4690   -4.3710 C   0  0  0  0  0  0  0  0  0  0  0  0
    5.2060   -4.5070   -3.8520 N   0  0  0  0  0  0  0  0  0  0  0  0
    4.3610   -4.3430   -2.8250 C   0  0  0  0  0  0  0  0  0  0  0  0
    3.5400   -5.2350   -2.0940 N   0  0  0  0  0  0  0  0  0  0  0  0
    3.4300   -6.6810   -2.3310 C   0  0  0  0  0  0  0  0  0  0  0  0
    1.9920   -7.0360   -2.7530 C   0  0  0  0  0  0  0  0  0  0  0  0
    1.8170   -8.5550   -2.9360 C   0  0  0  0  0  0  0  0  0  0  0  0
    2.2400   -9.3270   -1.6730 C   0  0  0  0  0  0  0  0  0  0  0  0
    3.6780   -8.9730   -1.2510 C   0  0  0  0  0  0  0  0  0  0  0  0
    3.8520   -7.4540   -1.0670 C   0  0  0  0  0  0  0  0  0  0  0  0
    2.1290  -10.7740   -1.9090 N   0  0  0  0  0  0  0  0  0  0  0  0
    2.5400  -11.5360   -0.7210 C   0  0  0  0  0  0  0  0  0  0  0  0
    2.9630  -12.9250   -1.2350 C   0  0  0  0  0  0  0  0  0  0  0  0
    3.2110  -12.7210   -2.7410 C   0  0  0  0  0  0  0  0  0  0  0  0
    3.0460  -11.2070   -2.9730 C   0  0  0  0  0  0  0  0  0  0  0  0
    1.9080   -4.5590    0.7770 H   0  0  0  0  0  0  0  0  0  0  0  0
    0.8890   -5.1110   -0.5700 H   0  0  0  0  0  0  0  0  0  0  0  0
    2.1750   -6.1630    0.0610 H   0  0  0  0  0  0  0  0  0  0  0  0
    4.6130   -1.6280    0.4610 H   0  0  0  0  0  0  0  0  0  0  0  0
    3.7400    0.1670    1.9320 H   0  0  0  0  0  0  0  0  0  0  0  0
    1.3070    0.6470    1.9930 H   0  0  0  0  0  0  0  0  0  0  0  0
   -0.6440    1.3200    0.9960 H   0  0  0  0  0  0  0  0  0  0  0  0
   -0.7630    0.1930    2.4290 H   0  0  0  0  0  0  0  0  0  0  0  0
   -2.8910   -0.2110    3.3480 H   0  0  0  0  0  0  0  0  0  0  0  0
   -5.3440    0.1100    3.2170 H   0  0  0  0  0  0  0  0  0  0  0  0
   -6.3630    1.0700    1.1790 H   0  0  0  0  0  0  0  0  0  0  0  0
   -4.9340    1.7340   -0.7280 H   0  0  0  0  0  0  0  0  0  0  0  0
   -2.4830    1.4180   -0.6070 H   0  0  0  0  0  0  0  0  0  0  0  0
    0.6220   -2.4650   -0.8880 H   0  0  0  0  0  0  0  0  0  0  0  0
    4.0270   -0.0930   -2.7240 H   0  0  0  0  0  0  0  0  0  0  0  0
    5.3370   -0.3760   -1.6000 H   0  0  0  0  0  0  0  0  0  0  0  0
    6.5520   -3.6300   -5.1990 H   0  0  0  0  0  0  0  0  0  0  0  0
    4.1190   -6.8960   -3.1450 H   0  0  0  0  0  0  0  0  0  0  0  0
    1.2940   -6.6810   -1.9970 H   0  0  0  0  0  0  0  0  0  0  0  0
    1.7520   -6.5290   -3.6850 H   0  0  0  0  0  0  0  0  0  0  0  0
    2.4160   -8.8890   -3.7820 H   0  0  0  0  0  0  0  0  0  0  0  0
    0.7760   -8.7760   -3.1640 H   0  0  0  0  0  0  0  0  0  0  0  0
    1.5510   -9.1130   -0.8590 H   0  0  0  0  0  0  0  0  0  0  0  0
    4.3760   -9.3280   -2.0060 H   0  0  0  0  0  0  0  0  0  0  0  0
    3.9170   -9.4790   -0.3180 H   0  0  0  0  0  0  0  0  0  0  0  0
    3.2540   -7.1190   -0.2220 H   0  0  0  0  0  0  0  0  0  0  0  0
    4.8930   -7.2330   -0.8400 H   0  0  0  0  0  0  0  0  0  0  0  0
    3.3960  -11.0480   -0.2590 H   0  0  0  0  0  0  0  0  0  0  0  0
    1.6900  -11.6440   -0.0510 H   0  0  0  0  0  0  0  0  0  0  0  0
    2.1800  -13.6620   -1.0620 H   0  0  0  0  0  0  0  0  0  0  0  0
    3.8630  -13.2720   -0.7320 H   0  0  0  0  0  0  0  0  0  0  0  0
    2.4490  -13.2540   -3.3050 H   0  0  0  0  0  0  0  0  0  0  0  0
    4.2320  -13.0100   -2.9770 H   0  0  0  0  0  0  0  0  0  0  0  0
    4.0020  -10.6920   -2.9020 H   0  0  0  0  0  0  0  0  0  0  0  0
    2.6300  -11.0040   -3.9580 H   0  0  0  0  0  0  0  0  0  0  0  0
  1 37  1  0  0  0  0
  1 38  1  0  0  0  0
  1 39  1  0  0  0  0
  1  2  1  0  0  0  0
  2  3  2  0  0  0  0
  3  4  1  0  0  0  0
  4  5  2  0  0  0  0
  5 40  1  0  0  0  0
  5  6  1  0  0  0  0
  6 41  1  0  0  0  0
  6  7  2  0  0  0  0
  7 42  1  0  0  0  0
  7  8  1  0  0  0  0
  8  9  1  0  0  0  0
  9 10  1  0  0  0  0
 10 43  1  0  0  0  0
 10 44  1  0  0  0  0
 10 11  1  0  0  0  0
 11 12  2  0  0  0  0
 12 45  1  0  0  0  0
 12 13  1  0  0  0  0
 13 46  1  0  0  0  0
 13 14  2  0  0  0  0
 14 47  1  0  0  0  0
 14 15  1  0  0  0  0
 15 48  1  0  0  0  0
 15 16  2  0  0  0  0
 16 11  1  0  0  0  0
 16 49  1  0  0  0  0
  8 17  2  0  0  0  0
 17  4  1  0  0  0  0
 17 50  1  0  0  0  0
  3 18  1  0  0  0  0
 18 19  2  0  0  0  0
 19 20  1  0  0  0  0
 20 51  1  0  0  0  0
 20 52  1  0  0  0  0
 19 21  1  0  0  0  0
 21 22  2  0  0  0  0
 22 53  1  0  0  0  0
 22 23  1  0  0  0  0
 23 24  2  0  0  0  0
 24 18  1  0  0  0  0
 24 25  1  0  0  0  0
 25  2  1  0  0  0  0
 25 26  1  0  0  0  0
 26 54  1  0  0  0  0
 26 27  1  0  0  0  0
 27 55  1  0  0  0  0
 27 56  1  0  0  0  0
 27 28  1  0  0  0  0
 28 57  1  0  0  0  0
 28 58  1  0  0  0  0
 28 29  1  0  0  0  0
 29 59  1  0  0  0  0
 29 30  1  0  0  0  0
 30 60  1  0  0  0  0
 30 61  1  0  0  0  0
 30 31  1  0  0  0  0
 31 26  1  0  0  0  0
 31 62  1  0  0  0  0
 31 63  1  0  0  0  0
 29 32  1  0  0  0  0
 32 33  1  0  0  0  0
 33 64  1  0  0  0  0
 33 65  1  0  0  0  0
 33 34  1  0  0  0  0
 34 66  1  0  0  0  0
 34 67  1  0  0  0  0
 34 35  1  0  0  0  0
 35 68  1  0  0  0  0
 35 69  1  0  0  0  0
 35 36  1  0  0  0  0
 36 32  1  0  0  0  0
 36 70  1  0  0  0  0
 36 71  1  0  0  0  0
M  END
>  <LOGBIO>
5.2000

>  <PRED_LOGBIO>
5.2200

>  <XV_RES>
-0.9850

>  <WHL_TMPL>
1

>  <ANCH>
8-17;19-20

$$$$
ROW2
  -MTS-   01071500293D 0   0.00000     0.00000     0

 35 36  0  0  0  0  0  0  0  0999 V2000
   -0.1200   -1.3540    6.3950 C   0  0  0  0  0  0  0  0  0  0  0  0
    1.1950   -1.5720    5.6530 C   0  0  0  0  0  0  0  0  0  0  0  0
    0.9730   -2.4800    4.5180 N   0  0  0  0  0  0  0  0  0  0  0  0
    0.6390   -2.0040    3.3220 C   0  0  0  0  0  0  0  0  0  0  0  0
    0.5040   -0.7990    3.1160 O   0  0  0  0  0  0  0  0  0  0  0  0
    0.4400   -3.0090    2.2550 C   0  0  0  0  0  0  0  0  0  0  0  0
    0.1040   -2.8090    0.9730 C   0  0  0  0  0  0  0  0  0  0  0  0
   -0.0350   -3.8770    0.1270 N   0  0  0  0  0  0  0  0  0  0  0  0
    0.7780   -5.0240    0.2960 C   0  0  0  0  0  0  0  0  0  0  0  0
    0.7300   -5.7450    1.4940 C   0  0  0  0  0  0  0  0  0  0  0  0
    1.5340   -6.8790    1.6610 C   0  0  0  0  0  0  0  0  0  0  0  0
    2.3860   -7.2910    0.6290 C   0  0  0  0  0  0  0  0  0  0  0  0
    2.4330   -6.5700   -0.5700 C   0  0  0  0  0  0  0  0  0  0  0  0
    1.6290   -5.4360   -0.7360 C   0  0  0  0  0  0  0  0  0  0  0  0
    0.7540   -4.5400    3.0850 S   0  0  0  0  0  0  0  0  0  0  0  0
    1.1040   -3.8350    4.6710 C   0  0  0  0  0  0  0  0  0  0  0  0
    1.4310   -4.4930    5.7920 C   0  0  0  0  0  0  0  0  0  0  0  0
    1.5290   -5.9400    5.7810 C   0  0  0  0  0  0  0  0  0  0  0  0
    1.6060   -7.0970    5.7730 N   0  0  0  0  0  0  0  0  0  0  0  0
    1.6940   -3.7430    7.0400 C   0  0  0  0  0  0  0  0  0  0  0  0
    1.6120   -2.5260    7.0490 O   0  0  0  0  0  0  0  0  0  0  0  0
    2.0160   -4.3910    8.1440 O   0  0  0  0  0  0  0  0  0  0  0  0
   -0.4920   -2.3090    6.7620 H   0  0  0  0  0  0  0  0  0  0  0  0
    0.0450   -0.6820    7.2350 H   0  0  0  0  0  0  0  0  0  0  0  0
   -0.8510   -0.9160    5.7180 H   0  0  0  0  0  0  0  0  0  0  0  0
    1.9250   -2.0100    6.3300 H   0  0  0  0  0  0  0  0  0  0  0  0
    1.5670   -0.6180    5.2860 H   0  0  0  0  0  0  0  0  0  0  0  0
   -0.0570   -1.8060    0.6070 H   0  0  0  0  0  0  0  0  0  0  0  0
   -0.7170   -3.8470   -0.6170 H   0  0  0  0  0  0  0  0  0  0  0  0
    0.0730   -5.4270    2.2900 H   0  0  0  0  0  0  0  0  0  0  0  0
    1.4970   -7.4360    2.5860 H   0  0  0  0  0  0  0  0  0  0  0  0
    3.0070   -8.1650    0.7580 H   0  0  0  0  0  0  0  0  0  0  0  0
    3.0890   -6.8880   -1.3670 H   0  0  0  0  0  0  0  0  0  0  0  0
    1.6650   -4.8790   -1.6610 H   0  0  0  0  0  0  0  0  0  0  0  0
    2.1480   -3.7360    8.8480 H   0  0  0  0  0  0  0  0  0  0  0  0
  1 23  1  0  0  0  0
  1 24  1  0  0  0  0
  1 25  1  0  0  0  0
  1  2  1  0  0  0  0
  2 26  1  0  0  0  0
  2 27  1  0  0  0  0
  2  3  1  0  0  0  0
  3  4  1  0  0  0  0
  4  5  2  0  0  0  0
  4  6  1  0  0  0  0
  6  7  2  0  0  0  0
  7 28  1  0  0  0  0
  7  8  1  0  0  0  0
  8 29  1  0  0  0  0
  8  9  1  0  0  0  0
  9 10  2  0  0  0  0
 10 30  1  0  0  0  0
 10 11  1  0  0  0  0
 11 31  1  0  0  0  0
 11 12  2  0  0  0  0
 12 32  1  0  0  0  0
 12 13  1  0  0  0  0
 13 33  1  0  0  0  0
 13 14  2  0  0  0  0
 14  9  1  0  0  0  0
 14 34  1  0  0  0  0
  6 15  1  0  0  0  0
 15 16  1  0  0  0  0
 16  3  1  0  0  0  0
 16 17  2  0  0  0  0
 17 18  1  0  0  0  0
 18 19  3  0  0  0  0
 17 20  1  0  0  0  0
 20 21  2  0  0  0  0
 20 22  1  0  0  0  0
 22 35  1  0  0  0  0
M  END
>  <LOGBIO>
5.4000

>  <PRED_LOGBIO>
5.4200

>  <XV_RES>
-1.2920

>  <WHL_TMPL>
3

>  <ANCH>
20-22;14-16

$$$$
ROW3
  -MTS-   01071500293D 0   0.00000     0.00000     0

 49 53  0  0  0  0  0  0  0  0999 V2000
   -1.6760    2.0240    1.0890 N   0  0  0  0  0  0  0  0  0  0  0  0
   -2.6300    2.9470    1.5380 C   0  0  0  0  0  0  0  0  0  0  0  0
   -2.3230    4.2510    1.5850 N   0  0  0  0  0  0  0  0  0  0  0  0
   -3.2030    5.1680    2.0080 C   0  0  0  0  0  0  0  0  0  0  0  0
   -4.4860    4.7880    2.4190 C   0  0  0  0  0  0  0  0  0  0  0  0
   -5.4560    5.8040    2.8850 C   0  0  0  0  0  0  0  0  0  0  0  0
   -5.9240    6.8420    2.1790 C   0  0  0  0  0  0  0  0  0  0  0  0
   -6.8160    7.5600    2.9720 O   0  0  0  0  0  0  0  0  0  0  0  0
   -6.8970    6.9370    4.2150 C   0  0  0  0  0  0  0  0  0  0  0  0
   -6.0930    5.8650    4.2190 C   0  0  0  0  0  0  0  0  0  0  0  0
   -4.8390    3.4340    2.3820 C   0  0  0  0  0  0  0  0  0  0  0  0
   -6.2670    2.4640    2.7740 S   0  0  0  0  0  0  0  0  0  0  0  0
   -5.6040    0.8780    2.3490 C   0  0  0  0  0  0  0  0  0  0  0  0
   -4.3500    1.0920    1.9280 C   0  0  0  0  0  0  0  0  0  0  0  0
   -3.4720   -0.0130    1.4840 C   0  0  0  0  0  0  0  0  0  0  0  0
   -3.0520   -0.0810    0.1500 C   0  0  0  0  0  0  0  0  0  0  0  0
   -2.2210   -1.1270   -0.2700 C   0  0  0  0  0  0  0  0  0  0  0  0
   -1.8110   -2.1050    0.6440 C   0  0  0  0  0  0  0  0  0  0  0  0
   -0.9720   -3.1620    0.2190 N   0  0  0  0  0  0  0  0  0  0  0  0
    0.3110   -3.2500    0.6910 C   0  0  0  0  0  0  0  0  0  0  0  0
    0.7400   -2.3970    1.4970 O   0  0  0  0  0  0  0  0  0  0  0  0
    1.1000   -4.2440    0.2920 N   0  0  0  0  0  0  0  0  0  0  0  0
    2.4250   -4.3340    0.7790 C   0  0  0  0  0  0  0  0  0  0  0  0
    3.4680   -3.7000    0.0940 C   0  0  0  0  0  0  0  0  0  0  0  0
    4.7790   -3.7900    0.5770 C   0  0  0  0  0  0  0  0  0  0  0  0
    5.0470   -4.5140    1.7440 C   0  0  0  0  0  0  0  0  0  0  0  0
    4.0040   -5.1490    2.4290 C   0  0  0  0  0  0  0  0  0  0  0  0
    4.2630   -5.8480    3.5540 F   0  0  0  0  0  0  0  0  0  0  0  0
    2.6930   -5.0590    1.9460 C   0  0  0  0  0  0  0  0  0  0  0  0
   -2.2310   -2.0370    1.9780 C   0  0  0  0  0  0  0  0  0  0  0  0
   -3.0610   -0.9910    2.3970 C   0  0  0  0  0  0  0  0  0  0  0  0
   -3.8960    2.5010    1.9350 C   0  0  0  0  0  0  0  0  0  0  0  0
   -1.0410    1.5930    1.7460 H   0  0  0  0  0  0  0  0  0  0  0  0
   -1.6230    1.7890    0.1080 H   0  0  0  0  0  0  0  0  0  0  0  0
   -2.9200    6.2100    2.0320 H   0  0  0  0  0  0  0  0  0  0  0  0
   -5.6540    7.0830    1.1610 H   0  0  0  0  0  0  0  0  0  0  0  0
   -7.5100    7.2640    5.0420 H   0  0  0  0  0  0  0  0  0  0  0  0
   -5.9400    5.1780    5.0390 H   0  0  0  0  0  0  0  0  0  0  0  0
   -6.1110   -0.0740    2.4150 H   0  0  0  0  0  0  0  0  0  0  0  0
   -3.3690    0.6730   -0.5550 H   0  0  0  0  0  0  0  0  0  0  0  0
   -1.8960   -1.1790   -1.2990 H   0  0  0  0  0  0  0  0  0  0  0  0
   -1.3190   -3.8520   -0.4320 H   0  0  0  0  0  0  0  0  0  0  0  0
    0.7530   -4.9330   -0.3600 H   0  0  0  0  0  0  0  0  0  0  0  0
    3.2610   -3.1400   -0.8060 H   0  0  0  0  0  0  0  0  0  0  0  0
    5.5840   -3.3000    0.0480 H   0  0  0  0  0  0  0  0  0  0  0  0
    6.0590   -4.5840    2.1160 H   0  0  0  0  0  0  0  0  0  0  0  0
    1.8890   -5.5490    2.4750 H   0  0  0  0  0  0  0  0  0  0  0  0
   -1.9150   -2.7910    2.6830 H   0  0  0  0  0  0  0  0  0  0  0  0
   -3.3850   -0.9380    3.4260 H   0  0  0  0  0  0  0  0  0  0  0  0
  1 33  1  0  0  0  0
  1 34  1  0  0  0  0
  1  2  1  0  0  0  0
  2  3  1  0  0  0  0
  3  4  2  0  0  0  0
  4 35  1  0  0  0  0
  4  5  1  0  0  0  0
  5  6  1  0  0  0  0
  6  7  2  0  0  0  0
  7 36  1  0  0  0  0
  7  8  1  0  0  0  0
  8  9  1  0  0  0  0
  9 37  1  0  0  0  0
  9 10  2  0  0  0  0
 10  6  1  0  0  0  0
 10 38  1  0  0  0  0
  5 11  2  0  0  0  0
 11 12  1  0  0  0  0
 12 13  1  0  0  0  0
 13 39  1  0  0  0  0
 13 14  2  0  0  0  0
 14 15  1  0  0  0  0
 15 16  2  0  0  0  0
 16 40  1  0  0  0  0
 16 17  1  0  0  0  0
 17 41  1  0  0  0  0
 17 18  2  0  0  0  0
 18 19  1  0  0  0  0
 19 42  1  0  0  0  0
 19 20  1  0  0  0  0
 20 21  2  0  0  0  0
 20 22  1  0  0  0  0
 22 43  1  0  0  0  0
 22 23  1  0  0  0  0
 23 24  2  0  0  0  0
 24 44  1  0  0  0  0
 24 25  1  0  0  0  0
 25 45  1  0  0  0  0
 25 26  2  0  0  0  0
 26 46  1  0  0  0  0
 26 27  1  0  0  0  0
 27 28  1  0  0  0  0
 27 29  2  0  0  0  0
 29 23  1  0  0  0  0
 29 47  1  0  0  0  0
 18 30  1  0  0  0  0
 30 48  1  0  0  0  0
 30 31  2  0  0  0  0
 31 15  1  0  0  0  0
 31 49  1  0  0  0  0
 14 32  1  0  0  0  0
 32  2  2  0  0  0  0
 32 11  1  0  0  0  0
M  END
>  <LOGBIO>
6.0000

>  <PRED_LOGBIO>
6.2500

>  <XV_RES>
-0.8560

>  <WHL_TMPL>
2

>  <ANCH>
10-11;27-28

$$$$
ROW4
  -MTS-   01071500293D 0   0.00000     0.00000     0

 54 56  0  0  0  0  0  0  0  0999 V2000
   -2.3660   -6.0970    1.5330 C   0  0  0  0  0  0  0  0  0  0  0  0
   -0.9580   -6.5030    1.6420 N   0  0  0  0  0  0  0  0  0  0  0  0
   -0.2810   -6.8990    3.2070 S   0  0  0  0  0  0  0  0  0  0  0  0
   -1.0020   -7.9960    3.7740 O   0  0  0  0  0  0  0  0  0  0  0  0
   -0.3820   -5.7650    4.0710 O   0  0  0  0  0  0  0  0  0  0  0  0
    1.4880   -7.3650    3.0090 C   0  0  0  0  0  0  0  0  0  0  0  0
    1.8400   -8.7000    2.7800 C   0  0  0  0  0  0  0  0  0  0  0  0
    3.1860   -9.0540    2.6300 C   0  0  0  0  0  0  0  0  0  0  0  0
    4.1810   -8.0720    2.7090 C   0  0  0  0  0  0  0  0  0  0  0  0
    3.8300   -6.7370    2.9390 C   0  0  0  0  0  0  0  0  0  0  0  0
    2.4830   -6.3830    3.0890 C   0  0  0  0  0  0  0  0  0  0  0  0
    2.1280   -5.0330    3.3210 N   0  0  0  0  0  0  0  0  0  0  0  0
    1.8650   -4.1730    2.2280 C   0  0  0  0  0  0  0  0  0  0  0  0
    0.6220   -4.0620    1.7400 N   0  0  0  0  0  0  0  0  0  0  0  0
    0.3530   -3.2530    0.7070 C   0  0  0  0  0  0  0  0  0  0  0  0
   -0.9720   -3.1620    0.2190 N   0  0  0  0  0  0  0  0  0  0  0  0
   -1.8110   -2.1050    0.6440 C   0  0  0  0  0  0  0  0  0  0  0  0
   -2.2310   -2.0370    1.9780 C   0  0  0  0  0  0  0  0  0  0  0  0
   -3.0610   -0.9910    2.3970 C   0  0  0  0  0  0  0  0  0  0  0  0
   -3.4720   -0.9240    3.7020 O   0  0  0  0  0  0  0  0  0  0  0  0
   -2.6560   -0.1990    4.6260 C   0  0  0  0  0  0  0  0  0  0  0  0
   -3.4720   -0.0130    1.4840 C   0  0  0  0  0  0  0  0  0  0  0  0
   -4.2850    1.0100    1.8950 O   0  0  0  0  0  0  0  0  0  0  0  0
   -5.2140    1.5500    0.9520 C   0  0  0  0  0  0  0  0  0  0  0  0
   -3.0520   -0.0810    0.1500 C   0  0  0  0  0  0  0  0  0  0  0  0
   -3.4540    0.8760   -0.7440 O   0  0  0  0  0  0  0  0  0  0  0  0
   -4.6670    0.6520   -1.4670 C   0  0  0  0  0  0  0  0  0  0  0  0
   -2.2210   -1.1270   -0.2700 C   0  0  0  0  0  0  0  0  0  0  0  0
    1.3200   -2.5290    0.1270 N   0  0  0  0  0  0  0  0  0  0  0  0
    2.5830   -2.5960    0.5700 C   0  0  0  0  0  0  0  0  0  0  0  0
    2.9010   -3.4310    1.6480 C   0  0  0  0  0  0  0  0  0  0  0  0
    4.5300   -3.5430    2.2470 Cl  0  0  0  0  0  0  0  0  0  0  0  0
   -3.0040   -6.8980    1.9000 H   0  0  0  0  0  0  0  0  0  0  0  0
   -2.6040   -5.8920    0.4910 H   0  0  0  0  0  0  0  0  0  0  0  0
   -2.5320   -5.2000    2.1260 H   0  0  0  0  0  0  0  0  0  0  0  0
   -0.3800   -6.5530    0.8150 H   0  0  0  0  0  0  0  0  0  0  0  0
    1.0720   -9.4570    2.7190 H   0  0  0  0  0  0  0  0  0  0  0  0
    3.4570  -10.0850    2.4530 H   0  0  0  0  0  0  0  0  0  0  0  0
    5.2190   -8.3460    2.5930 H   0  0  0  0  0  0  0  0  0  0  0  0
    4.5970   -5.9800    3.0000 H   0  0  0  0  0  0  0  0  0  0  0  0
    2.0630   -4.6830    4.2660 H   0  0  0  0  0  0  0  0  0  0  0  0
   -1.3190   -3.8520   -0.4320 H   0  0  0  0  0  0  0  0  0  0  0  0
   -1.9150   -2.7910    2.6830 H   0  0  0  0  0  0  0  0  0  0  0  0
   -2.5740    0.8370    4.3020 H   0  0  0  0  0  0  0  0  0  0  0  0
   -3.1090   -0.2350    5.6150 H   0  0  0  0  0  0  0  0  0  0  0  0
   -1.6650   -0.6460    4.6640 H   0  0  0  0  0  0  0  0  0  0  0  0
   -5.8920    0.7660    0.6220 H   0  0  0  0  0  0  0  0  0  0  0  0
   -5.7850    2.3490    1.4220 H   0  0  0  0  0  0  0  0  0  0  0  0
   -4.6730    1.9460    0.0950 H   0  0  0  0  0  0  0  0  0  0  0  0
   -5.4940    0.5540   -0.7670 H   0  0  0  0  0  0  0  0  0  0  0  0
   -4.8530    1.4910   -2.1330 H   0  0  0  0  0  0  0  0  0  0  0  0
   -4.5780   -0.2620   -2.0520 H   0  0  0  0  0  0  0  0  0  0  0  0
   -1.8960   -1.1790   -1.2990 H   0  0  0  0  0  0  0  0  0  0  0  0
    3.3550   -2.0080    0.0950 H   0  0  0  0  0  0  0  0  0  0  0  0
  1 33  1  0  0  0  0
  1 34  1  0  0  0  0
  1 35  1  0  0  0  0
  1  2  1  0  0  0  0
  2 36  1  0  0  0  0
  2  3  1  0  0  0  0
  3  4  2  0  0  0  0
  3  5  2  0  0  0  0
  3  6  1  0  0  0  0
  6  7  2  0  0  0  0
  7 37  1  0  0  0  0
  7  8  1  0  0  0  0
  8 38  1  0  0  0  0
  8  9  2  0  0  0  0
  9 39  1  0  0  0  0
  9 10  1  0  0  0  0
 10 40  1  0  0  0  0
 10 11  2  0  0  0  0
 11  6  1  0  0  0  0
 11 12  1  0  0  0  0
 12 41  1  0  0  0  0
 12 13  1  0  0  0  0
 13 14  1  0  0  0  0
 14 15  2  0  0  0  0
 15 16  1  0  0  0  0
 16 42  1  0  0  0  0
 16 17  1  0  0  0  0
 17 18  2  0  0  0  0
 18 43  1  0  0  0  0
 18 19  1  0  0  0  0
 19 20  1  0  0  0  0
 20 21  1  0  0  0  0
 21 44  1  0  0  0  0
 21 45  1  0  0  0  0
 21 46  1  0  0  0  0
 19 22  2  0  0  0  0
 22 23  1  0  0  0  0
 23 24  1  0  0  0  0
 24 47  1  0  0  0  0
 24 48  1  0  0  0  0
 24 49  1  0  0  0  0
 22 25  1  0  0  0  0
 25 26  1  0  0  0  0
 26 27  1  0  0  0  0
 27 50  1  0  0  0  0
 27 51  1  0  0  0  0
 27 52  1  0  0  0  0
 25 28  2  0  0  0  0
 28 17  1  0  0  0  0
 28 53  1  0  0  0  0
 15 29  1  0  0  0  0
 29 30  2  0  0  0  0
 30 54  1  0  0  0  0
 30 31  1  0  0  0  0
 31 13  2  0  0  0  0
 31 32  1  0  0  0  0
M  END
>  <LOGBIO>
7.1000

>  <PRED_LOGBIO>
7.1800

>  <XV_RES>
-0.0460

>  <WHL_TMPL>
2

>  <ANCH>
10-11;27-25

$$$$
ROW5
  -MTS-   01071500293D 0   0.00000     0.00000     0

 56 60  0  0  0  0  0  0  0  0999 V2000
   -1.6760    2.0240    1.0890 N   0  0  0  0  0  0  0  0  0  0  0  0
   -2.6300    2.9470    1.5380 C   0  0  0  0  0  0  0  0  0  0  0  0
   -2.3230    4.2510    1.5850 N   0  0  0  0  0  0  0  0  0  0  0  0
   -3.2030    5.1680    2.0080 C   0  0  0  0  0  0  0  0  0  0  0  0
   -4.4860    4.7880    2.4190 C   0  0  0  0  0  0  0  0  0  0  0  0
   -5.4560    5.8040    2.8850 C   0  0  0  0  0  0  0  0  0  0  0  0
   -5.9710    6.9490    2.1020 C   0  0  0  0  0  0  0  0  0  0  0  0
   -6.8130    7.6140    2.8740 N   0  0  0  0  0  0  0  0  0  0  0  0
   -6.8710    6.9370    4.1550 N   0  0  0  0  0  0  0  0  0  0  0  0
   -7.6850    7.3380    5.3110 C   0  0  0  0  0  0  0  0  0  0  0  0
   -6.8810    8.2930    6.1930 C   0  0  0  0  0  0  0  0  0  0  0  0
   -7.6730    8.6840    7.3180 O   0  0  0  0  0  0  0  0  0  0  0  0
   -6.0310    5.8560    4.0940 C   0  0  0  0  0  0  0  0  0  0  0  0
   -4.8390    3.4340    2.3820 C   0  0  0  0  0  0  0  0  0  0  0  0
   -6.2670    2.4640    2.7740 S   0  0  0  0  0  0  0  0  0  0  0  0
   -5.6040    0.8780    2.3490 C   0  0  0  0  0  0  0  0  0  0  0  0
   -4.3500    1.0920    1.9280 C   0  0  0  0  0  0  0  0  0  0  0  0
   -3.4720   -0.0130    1.4840 C   0  0  0  0  0  0  0  0  0  0  0  0
   -3.0520   -0.0810    0.1500 C   0  0  0  0  0  0  0  0  0  0  0  0
   -2.2210   -1.1270   -0.2700 C   0  0  0  0  0  0  0  0  0  0  0  0
   -1.8110   -2.1050    0.6440 C   0  0  0  0  0  0  0  0  0  0  0  0
   -0.9720   -3.1620    0.2190 N   0  0  0  0  0  0  0  0  0  0  0  0
    0.3110   -3.2500    0.6910 C   0  0  0  0  0  0  0  0  0  0  0  0
    0.7400   -2.3970    1.4970 O   0  0  0  0  0  0  0  0  0  0  0  0
    1.1000   -4.2440    0.2920 N   0  0  0  0  0  0  0  0  0  0  0  0
    2.4250   -4.3340    0.7790 C   0  0  0  0  0  0  0  0  0  0  0  0
    3.4680   -3.7000    0.0940 C   0  0  0  0  0  0  0  0  0  0  0  0
    4.7790   -3.7900    0.5770 C   0  0  0  0  0  0  0  0  0  0  0  0
    5.0470   -4.5140    1.7440 C   0  0  0  0  0  0  0  0  0  0  0  0
    4.0040   -5.1490    2.4290 C   0  0  0  0  0  0  0  0  0  0  0  0
    4.2630   -5.8480    3.5540 F   0  0  0  0  0  0  0  0  0  0  0  0
    2.6930   -5.0590    1.9460 C   0  0  0  0  0  0  0  0  0  0  0  0
   -2.2310   -2.0370    1.9780 C   0  0  0  0  0  0  0  0  0  0  0  0
   -3.0610   -0.9910    2.3970 C   0  0  0  0  0  0  0  0  0  0  0  0
   -3.8960    2.5010    1.9350 C   0  0  0  0  0  0  0  0  0  0  0  0
   -1.0410    1.5930    1.7460 H   0  0  0  0  0  0  0  0  0  0  0  0
   -1.6230    1.7890    0.1080 H   0  0  0  0  0  0  0  0  0  0  0  0
   -2.9200    6.2100    2.0320 H   0  0  0  0  0  0  0  0  0  0  0  0
   -5.7060    7.1970    1.0840 H   0  0  0  0  0  0  0  0  0  0  0  0
   -7.9570    6.4560    5.8860 H   0  0  0  0  0  0  0  0  0  0  0  0
   -8.5870    7.8370    4.9640 H   0  0  0  0  0  0  0  0  0  0  0  0
   -6.6090    9.1750    5.6170 H   0  0  0  0  0  0  0  0  0  0  0  0
   -5.9790    7.7940    6.5400 H   0  0  0  0  0  0  0  0  0  0  0  0
   -7.1830    9.2910    7.8930 H   0  0  0  0  0  0  0  0  0  0  0  0
   -5.8590    5.1540    4.8970 H   0  0  0  0  0  0  0  0  0  0  0  0
   -6.1110   -0.0740    2.4150 H   0  0  0  0  0  0  0  0  0  0  0  0
   -3.3690    0.6730   -0.5550 H   0  0  0  0  0  0  0  0  0  0  0  0
   -1.8960   -1.1790   -1.2990 H   0  0  0  0  0  0  0  0  0  0  0  0
   -1.3190   -3.8520   -0.4320 H   0  0  0  0  0  0  0  0  0  0  0  0
    0.7530   -4.9330   -0.3600 H   0  0  0  0  0  0  0  0  0  0  0  0
    3.2610   -3.1400   -0.8060 H   0  0  0  0  0  0  0  0  0  0  0  0
    5.5840   -3.3000    0.0480 H   0  0  0  0  0  0  0  0  0  0  0  0
    6.0590   -4.5840    2.1160 H   0  0  0  0  0  0  0  0  0  0  0  0
    1.8890   -5.5490    2.4750 H   0  0  0  0  0  0  0  0  0  0  0  0
   -1.9150   -2.7910    2.6830 H   0  0  0  0  0  0  0  0  0  0  0  0
   -3.3850   -0.9380    3.4260 H   0  0  0  0  0  0  0  0  0  0  0  0
  1 36  1  0  0  0  0
  1 37  1  0  0  0  0
  1  2  1  0  0  0  0
  2  3  1  0  0  0  0
  3  4  2  0  0  0  0
  4 38  1  0  0  0  0
  4  5  1  0  0  0  0
  5  6  1  0  0  0  0
  6  7  1  0  0  0  0
  7 39  1  0  0  0  0
  7  8  2  0  0  0  0
  8  9  1  0  0  0  0
  9 10  1  0  0  0  0
 10 40  1  0  0  0  0
 10 41  1  0  0  0  0
 10 11  1  0  0  0  0
 11 42  1  0  0  0  0
 11 43  1  0  0  0  0
 11 12  1  0  0  0  0
 12 44  1  0  0  0  0
  9 13  1  0  0  0  0
 13  6  2  0  0  0  0
 13 45  1  0  0  0  0
  5 14  2  0  0  0  0
 14 15  1  0  0  0  0
 15 16  1  0  0  0  0
 16 46  1  0  0  0  0
 16 17  2  0  0  0  0
 17 18  1  0  0  0  0
 18 19  2  0  0  0  0
 19 47  1  0  0  0  0
 19 20  1  0  0  0  0
 20 48  1  0  0  0  0
 20 21  2  0  0  0  0
 21 22  1  0  0  0  0
 22 49  1  0  0  0  0
 22 23  1  0  0  0  0
 23 24  2  0  0  0  0
 23 25  1  0  0  0  0
 25 50  1  0  0  0  0
 25 26  1  0  0  0  0
 26 27  2  0  0  0  0
 27 51  1  0  0  0  0
 27 28  1  0  0  0  0
 28 52  1  0  0  0  0
 28 29  2  0  0  0  0
 29 53  1  0  0  0  0
 29 30  1  0  0  0  0
 30 31  1  0  0  0  0
 30 32  2  0  0  0  0
 32 26  1  0  0  0  0
 32 54  1  0  0  0  0
 21 33  1  0  0  0  0
 33 55  1  0  0  0  0
 33 34  2  0  0  0  0
 34 18  1  0  0  0  0
 34 56  1  0  0  0  0
 17 35  1  0  0  0  0
 35  2  2  0  0  0  0
 35 14  1  0  0  0  0
M  END
>  <LOGBIO>
7.1000

>  <PRED_LOGBIO>
6.7500

>  <XV_RES>
1.4590

>  <WHL_TMPL>
2

>  <ANCH>
10-11;34-35

$$$$
ROW6
  -MTS-   01071500293D 0   0.00000     0.00000     0

 47 50  0  0  0  0  0  0  0  0999 V2000
   -0.1930    1.8450    5.4910 C   0  0  0  0  0  0  0  0  0  0  0  0
   -0.3460    0.6680    4.5580 C   0  0  0  0  0  0  0  0  0  0  0  0
    0.2640   -0.5540    4.8660 C   0  0  0  0  0  0  0  0  0  0  0  0
    0.1220   -1.6450    4.0010 C   0  0  0  0  0  0  0  0  0  0  0  0
   -0.6300   -1.5150    2.8280 C   0  0  0  0  0  0  0  0  0  0  0  0
   -0.7740   -2.6190    1.9540 N   0  0  0  0  0  0  0  0  0  0  0  0
    0.1040   -2.8090    0.9730 C   0  0  0  0  0  0  0  0  0  0  0  0
    1.0560   -2.0130    0.8230 O   0  0  0  0  0  0  0  0  0  0  0  0
   -0.0350   -3.8770    0.1270 N   0  0  0  0  0  0  0  0  0  0  0  0
    0.7780   -5.0240    0.2960 C   0  0  0  0  0  0  0  0  0  0  0  0
    1.6290   -5.4360   -0.7360 C   0  0  0  0  0  0  0  0  0  0  0  0
    2.4330   -6.5700   -0.5700 C   0  0  0  0  0  0  0  0  0  0  0  0
    2.3860   -7.2910    0.6290 C   0  0  0  0  0  0  0  0  0  0  0  0
    1.5340   -6.8790    1.6610 C   0  0  0  0  0  0  0  0  0  0  0  0
    0.7300   -5.7450    1.4940 C   0  0  0  0  0  0  0  0  0  0  0  0
    3.2370   -8.4890    0.8060 C   0  0  0  0  0  0  0  0  0  0  0  0
    4.4220   -8.4320    1.4290 C   0  0  0  0  0  0  0  0  0  0  0  0
    5.0770  -10.0770    1.4070 S   0  0  0  0  0  0  0  0  0  0  0  0
    3.7400  -10.8570    0.5480 C   0  0  0  0  0  0  0  0  0  0  0  0
    3.4540  -12.0970    0.1300 N   0  0  0  0  0  0  0  0  0  0  0  0
    2.3110  -12.3660   -0.5170 C   0  0  0  0  0  0  0  0  0  0  0  0
    1.4210  -11.3950   -0.7630 N   0  0  0  0  0  0  0  0  0  0  0  0
    1.6450  -10.1330   -0.3720 C   0  0  0  0  0  0  0  0  0  0  0  0
    0.7010   -9.1320   -0.6410 N   0  0  0  0  0  0  0  0  0  0  0  0
    2.8300   -9.8210    0.3060 C   0  0  0  0  0  0  0  0  0  0  0  0
   -1.2410   -0.2940    2.5190 C   0  0  0  0  0  0  0  0  0  0  0  0
   -1.0990    0.7980    3.3840 C   0  0  0  0  0  0  0  0  0  0  0  0
   -1.7570    2.1150    3.0520 C   0  0  0  0  0  0  0  0  0  0  0  0
   -1.0760    2.4770    5.4250 H   0  0  0  0  0  0  0  0  0  0  0  0
    0.6860    2.4210    5.2070 H   0  0  0  0  0  0  0  0  0  0  0  0
   -0.0780    1.4870    6.5110 H   0  0  0  0  0  0  0  0  0  0  0  0
    0.8450   -0.6540    5.7710 H   0  0  0  0  0  0  0  0  0  0  0  0
    0.5930   -2.5880    4.2390 H   0  0  0  0  0  0  0  0  0  0  0  0
   -1.5430   -3.2620    2.0750 H   0  0  0  0  0  0  0  0  0  0  0  0
   -0.7170   -3.8470   -0.6170 H   0  0  0  0  0  0  0  0  0  0  0  0
    1.6650   -4.8790   -1.6610 H   0  0  0  0  0  0  0  0  0  0  0  0
    3.0890   -6.8880   -1.3670 H   0  0  0  0  0  0  0  0  0  0  0  0
    1.4970   -7.4360    2.5860 H   0  0  0  0  0  0  0  0  0  0  0  0
    0.0730   -5.4270    2.2900 H   0  0  0  0  0  0  0  0  0  0  0  0
    4.8860   -7.5570    1.8580 H   0  0  0  0  0  0  0  0  0  0  0  0
    2.1060  -13.3750   -0.8420 H   0  0  0  0  0  0  0  0  0  0  0  0
   -0.0330   -8.9380    0.0260 H   0  0  0  0  0  0  0  0  0  0  0  0
    0.7530   -8.6050   -1.5000 H   0  0  0  0  0  0  0  0  0  0  0  0
   -1.8210   -0.1940    1.6140 H   0  0  0  0  0  0  0  0  0  0  0  0
   -1.1670    2.9300    3.4650 H   0  0  0  0  0  0  0  0  0  0  0  0
   -2.7570    2.1390    3.4790 H   0  0  0  0  0  0  0  0  0  0  0  0
   -1.8220    2.2260    1.9710 H   0  0  0  0  0  0  0  0  0  0  0  0
  1 29  1  0  0  0  0
  1 30  1  0  0  0  0
  1 31  1  0  0  0  0
  1  2  1  0  0  0  0
  2  3  2  0  0  0  0
  3 32  1  0  0  0  0
  3  4  1  0  0  0  0
  4 33  1  0  0  0  0
  4  5  2  0  0  0  0
  5  6  1  0  0  0  0
  6 34  1  0  0  0  0
  6  7  1  0  0  0  0
  7  8  2  0  0  0  0
  7  9  1  0  0  0  0
  9 35  1  0  0  0  0
  9 10  1  0  0  0  0
 10 11  2  0  0  0  0
 11 36  1  0  0  0  0
 11 12  1  0  0  0  0
 12 37  1  0  0  0  0
 12 13  2  0  0  0  0
 13 14  1  0  0  0  0
 14 38  1  0  0  0  0
 14 15  2  0  0  0  0
 15 10  1  0  0  0  0
 15 39  1  0  0  0  0
 13 16  1  0  0  0  0
 16 17  2  0  0  0  0
 17 40  1  0  0  0  0
 17 18  1  0  0  0  0
 18 19  1  0  0  0  0
 19 20  1  0  0  0  0
 20 21  2  0  0  0  0
 21 41  1  0  0  0  0
 21 22  1  0  0  0  0
 22 23  2  0  0  0  0
 23 24  1  0  0  0  0
 24 42  1  0  0  0  0
 24 43  1  0  0  0  0
 23 25  1  0  0  0  0
 25 16  1  0  0  0  0
 25 19  2  0  0  0  0
  5 26  1  0  0  0  0
 26 44  1  0  0  0  0
 26 27  2  0  0  0  0
 27  2  1  0  0  0  0
 27 28  1  0  0  0  0
 28 45  1  0  0  0  0
 28 46  1  0  0  0  0
 28 47  1  0  0  0  0
M  END
>  <LOGBIO>
6.2000

>  <PRED_LOGBIO>
6.2400

>  <XV_RES>
0.0030

>  <WHL_TMPL>
3

>  <ANCH>
22-42;17-18

$$$$
ROW7
  -MTS-   01071500293D 0   0.00000     0.00000     0

 46 49  0  0  0  0  0  0  0  0999 V2000
    4.0830   -2.3770    2.7080 C   0  0  0  0  0  0  0  0  0  0  0  0
    3.9470   -0.9250    2.3170 C   0  0  0  0  0  0  0  0  0  0  0  0
    5.0520   -0.0650    2.3070 N   0  0  0  0  0  0  0  0  0  0  0  0
    4.8490    1.1900    1.9530 C   0  0  0  0  0  0  0  0  0  0  0  0
    5.7760    2.1960    1.8740 N   0  0  0  0  0  0  0  0  0  0  0  0
    3.1170    1.2920    1.6030 S   0  0  0  0  0  0  0  0  0  0  0  0
    2.7640   -0.4040    1.9640 C   0  0  0  0  0  0  0  0  0  0  0  0
    1.4560   -1.0930    1.8930 C   0  0  0  0  0  0  0  0  0  0  0  0
    0.3830   -0.6560    2.6790 C   0  0  0  0  0  0  0  0  0  0  0  0
   -0.8350   -1.3380    2.5780 C   0  0  0  0  0  0  0  0  0  0  0  0
   -0.9370   -2.3790    1.7410 N   0  0  0  0  0  0  0  0  0  0  0  0
    0.1090   -2.7740    1.0010 C   0  0  0  0  0  0  0  0  0  0  0  0
   -0.0350   -3.8770    0.1270 N   0  0  0  0  0  0  0  0  0  0  0  0
    0.7780   -5.0240    0.2960 C   0  0  0  0  0  0  0  0  0  0  0  0
    1.6290   -5.4360   -0.7360 C   0  0  0  0  0  0  0  0  0  0  0  0
    2.4330   -6.5700   -0.5700 C   0  0  0  0  0  0  0  0  0  0  0  0
    2.3860   -7.2910    0.6290 C   0  0  0  0  0  0  0  0  0  0  0  0
    1.5340   -6.8790    1.6610 C   0  0  0  0  0  0  0  0  0  0  0  0
    0.7300   -5.7450    1.4940 C   0  0  0  0  0  0  0  0  0  0  0  0
    3.2000   -8.4360    0.7980 N   0  0  0  0  0  0  0  0  0  0  0  0
    2.7520   -9.7870    0.4300 C   0  0  0  0  0  0  0  0  0  0  0  0
    3.1080  -10.8280    1.5080 C   0  0  0  0  0  0  0  0  0  0  0  0
    4.4910  -10.7550    1.8650 O   0  0  0  0  0  0  0  0  0  0  0  0
    4.8350   -9.4710    2.3930 C   0  0  0  0  0  0  0  0  0  0  0  0
    4.5580   -8.3680    1.3550 C   0  0  0  0  0  0  0  0  0  0  0  0
    1.2880   -2.1410    1.0750 N   0  0  0  0  0  0  0  0  0  0  0  0
    3.1540   -2.7200    3.1580 H   0  0  0  0  0  0  0  0  0  0  0  0
    4.2990   -2.9720    1.8230 H   0  0  0  0  0  0  0  0  0  0  0  0
    4.8950   -2.4850    3.4250 H   0  0  0  0  0  0  0  0  0  0  0  0
    6.2740    2.3560    1.0100 H   0  0  0  0  0  0  0  0  0  0  0  0
    5.9620    2.7760    2.6790 H   0  0  0  0  0  0  0  0  0  0  0  0
    0.4930    0.1870    3.3460 H   0  0  0  0  0  0  0  0  0  0  0  0
   -1.6840   -1.0290    3.1690 H   0  0  0  0  0  0  0  0  0  0  0  0
   -0.7170   -3.8470   -0.6170 H   0  0  0  0  0  0  0  0  0  0  0  0
    1.6650   -4.8790   -1.6610 H   0  0  0  0  0  0  0  0  0  0  0  0
    3.0890   -6.8880   -1.3670 H   0  0  0  0  0  0  0  0  0  0  0  0
    1.4970   -7.4360    2.5860 H   0  0  0  0  0  0  0  0  0  0  0  0
    0.0730   -5.4270    2.2900 H   0  0  0  0  0  0  0  0  0  0  0  0
    3.2090  -10.0730   -0.5150 H   0  0  0  0  0  0  0  0  0  0  0  0
    1.6750   -9.7810    0.2740 H   0  0  0  0  0  0  0  0  0  0  0  0
    2.4960  -10.6580    2.3910 H   0  0  0  0  0  0  0  0  0  0  0  0
    2.8820  -11.8250    1.1360 H   0  0  0  0  0  0  0  0  0  0  0  0
    4.2510   -9.2800    3.2910 H   0  0  0  0  0  0  0  0  0  0  0  0
    5.8900   -9.4610    2.6610 H   0  0  0  0  0  0  0  0  0  0  0  0
    5.2830   -8.4430    0.5480 H   0  0  0  0  0  0  0  0  0  0  0  0
    4.7100   -7.3940    1.8160 H   0  0  0  0  0  0  0  0  0  0  0  0
  1 27  1  0  0  0  0
  1 28  1  0  0  0  0
  1 29  1  0  0  0  0
  1  2  1  0  0  0  0
  2  3  1  0  0  0  0
  3  4  2  0  0  0  0
  4  5  1  0  0  0  0
  5 30  1  0  0  0  0
  5 31  1  0  0  0  0
  4  6  1  0  0  0  0
  6  7  1  0  0  0  0
  7  2  2  0  0  0  0
  7  8  1  0  0  0  0
  8  9  2  0  0  0  0
  9 32  1  0  0  0  0
  9 10  1  0  0  0  0
 10 33  1  0  0  0  0
 10 11  2  0  0  0  0
 11 12  1  0  0  0  0
 12 13  1  0  0  0  0
 13 34  1  0  0  0  0
 13 14  1  0  0  0  0
 14 15  2  0  0  0  0
 15 35  1  0  0  0  0
 15 16  1  0  0  0  0
 16 36  1  0  0  0  0
 16 17  2  0  0  0  0
 17 18  1  0  0  0  0
 18 37  1  0  0  0  0
 18 19  2  0  0  0  0
 19 14  1  0  0  0  0
 19 38  1  0  0  0  0
 17 20  1  0  0  0  0
 20 21  1  0  0  0  0
 21 39  1  0  0  0  0
 21 40  1  0  0  0  0
 21 22  1  0  0  0  0
 22 41  1  0  0  0  0
 22 42  1  0  0  0  0
 22 23  1  0  0  0  0
 23 24  1  0  0  0  0
 24 43  1  0  0  0  0
 24 44  1  0  0  0  0
 24 25  1  0  0  0  0
 25 20  1  0  0  0  0
 25 45  1  0  0  0  0
 25 46  1  0  0  0  0
 12 26  2  0  0  0  0
 26  8  1  0  0  0  0
M  END
>  <LOGBIO>
5.8000

>  <PRED_LOGBIO>
5.7900

>  <XV_RES>
-1.0460

>  <WHL_TMPL>
3

>  <ANCH>
22-42;22-23

$$$$
ROW8
  -MTS-   01071500293D 0   0.00000     0.00000     0

 53 58  0  0  0  0  0  0  0  0999 V2000
    4.2600   -6.9090   -0.2450 N   0  0  0  0  0  0  0  0  0  0  0  0
    3.7500   -5.7120   -0.9280 C   0  0  0  0  0  0  0  0  0  0  0  0
    3.3930   -4.6470    0.1080 C   0  0  0  0  0  0  0  0  0  0  0  0
    2.8620   -3.4030   -0.6020 C   0  0  0  0  0  0  0  0  0  0  0  0
    2.5190   -2.3790    0.3950 N   0  0  0  0  0  0  0  0  0  0  0  0
    3.3700   -1.4170    0.8740 C   0  0  0  0  0  0  0  0  0  0  0  0
    2.7420   -0.6440    1.7700 C   0  0  0  0  0  0  0  0  0  0  0  0
    3.3270    0.5000    2.5050 C   0  0  0  0  0  0  0  0  0  0  0  0
    2.8190    0.8590    3.7590 C   0  0  0  0  0  0  0  0  0  0  0  0
    3.3720    1.9410    4.4540 C   0  0  0  0  0  0  0  0  0  0  0  0
    2.8360    2.3220    5.7800 C   0  0  0  0  0  0  0  0  0  0  0  0
    1.5810    2.7020    6.0590 C   0  0  0  0  0  0  0  0  0  0  0  0
    1.3030    3.0300    7.4750 C   0  0  0  0  0  0  0  0  0  0  0  0
    0.0600    3.4460    7.9650 C   0  0  0  0  0  0  0  0  0  0  0  0
   -0.0960    3.7330    9.3270 C   0  0  0  0  0  0  0  0  0  0  0  0
    0.9920    3.6030   10.1980 C   0  0  0  0  0  0  0  0  0  0  0  0
    2.2360    3.1870    9.7080 C   0  0  0  0  0  0  0  0  0  0  0  0
    2.3910    2.9010    8.3460 C   0  0  0  0  0  0  0  0  0  0  0  0
    3.7230    2.3640    7.3110 S   0  0  0  0  0  0  0  0  0  0  0  0
    4.4340    2.6630    3.8950 C   0  0  0  0  0  0  0  0  0  0  0  0
    5.1740    3.7770    4.3590 N   0  0  0  0  0  0  0  0  0  0  0  0
    6.1610    4.0950    3.3450 N   0  0  0  0  0  0  0  0  0  0  0  0
    6.0400    3.2480    2.3400 C   0  0  0  0  0  0  0  0  0  0  0  0
    4.9420    2.3030    2.6410 C   0  0  0  0  0  0  0  0  0  0  0  0
    4.3880    1.2220    1.9460 C   0  0  0  0  0  0  0  0  0  0  0  0
    1.3530   -1.1400    1.8930 C   0  0  0  0  0  0  0  0  0  0  0  0
    0.2830   -0.7790    2.6150 N   0  0  0  0  0  0  0  0  0  0  0  0
   -0.8780   -1.4400    2.5100 C   0  0  0  0  0  0  0  0  0  0  0  0
   -1.7960   -0.8220    3.3870 N   0  0  0  0  0  0  0  0  0  0  0  0
   -1.0060   -2.4840    1.6800 N   0  0  0  0  0  0  0  0  0  0  0  0
    0.0280   -2.8930    0.9320 C   0  0  0  0  0  0  0  0  0  0  0  0
    1.2560   -2.2270    1.0150 C   0  0  0  0  0  0  0  0  0  0  0  0
    5.0840   -6.6680    0.2870 H   0  0  0  0  0  0  0  0  0  0  0  0
    4.4960   -7.6130   -0.9300 H   0  0  0  0  0  0  0  0  0  0  0  0
    4.5140   -5.3230   -1.5990 H   0  0  0  0  0  0  0  0  0  0  0  0
    2.8620   -5.9720   -1.5020 H   0  0  0  0  0  0  0  0  0  0  0  0
    2.6290   -5.0360    0.7780 H   0  0  0  0  0  0  0  0  0  0  0  0
    4.2800   -4.3870    0.6810 H   0  0  0  0  0  0  0  0  0  0  0  0
    3.6260   -3.0140   -1.2720 H   0  0  0  0  0  0  0  0  0  0  0  0
    1.9750   -3.6630   -1.1750 H   0  0  0  0  0  0  0  0  0  0  0  0
    4.4000   -1.3000    0.5710 H   0  0  0  0  0  0  0  0  0  0  0  0
    2.0000    0.3020    4.1900 H   0  0  0  0  0  0  0  0  0  0  0  0
    0.8190    2.7650    5.2960 H   0  0  0  0  0  0  0  0  0  0  0  0
   -0.7800    3.5460    7.2930 H   0  0  0  0  0  0  0  0  0  0  0  0
   -1.0550    4.0530    9.7050 H   0  0  0  0  0  0  0  0  0  0  0  0
    0.8730    3.8240   11.2480 H   0  0  0  0  0  0  0  0  0  0  0  0
    3.0760    3.0870   10.3800 H   0  0  0  0  0  0  0  0  0  0  0  0
    5.0400    4.2610    5.2350 H   0  0  0  0  0  0  0  0  0  0  0  0
    6.6440    3.2460    1.4440 H   0  0  0  0  0  0  0  0  0  0  0  0
    4.7800    0.9440    0.9790 H   0  0  0  0  0  0  0  0  0  0  0  0
   -2.7400   -1.1730    3.4590 H   0  0  0  0  0  0  0  0  0  0  0  0
   -1.5090   -0.0290    3.9420 H   0  0  0  0  0  0  0  0  0  0  0  0
   -0.0860   -3.7360    0.2660 H   0  0  0  0  0  0  0  0  0  0  0  0
  1 33  1  0  0  0  0
  1 34  1  0  0  0  0
  1  2  1  0  0  0  0
  2 35  1  0  0  0  0
  2 36  1  0  0  0  0
  2  3  1  0  0  0  0
  3 37  1  0  0  0  0
  3 38  1  0  0  0  0
  3  4  1  0  0  0  0
  4 39  1  0  0  0  0
  4 40  1  0  0  0  0
  4  5  1  0  0  0  0
  5  6  1  0  0  0  0
  6 41  1  0  0  0  0
  6  7  2  0  0  0  0
  7  8  1  0  0  0  0
  8  9  2  0  0  0  0
  9 42  1  0  0  0  0
  9 10  1  0  0  0  0
 10 11  1  0  0  0  0
 11 12  2  0  0  0  0
 12 43  1  0  0  0  0
 12 13  1  0  0  0  0
 13 14  2  0  0  0  0
 14 44  1  0  0  0  0
 14 15  1  0  0  0  0
 15 45  1  0  0  0  0
 15 16  2  0  0  0  0
 16 46  1  0  0  0  0
 16 17  1  0  0  0  0
 17 47  1  0  0  0  0
 17 18  2  0  0  0  0
 18 13  1  0  0  0  0
 18 19  1  0  0  0  0
 19 11  1  0  0  0  0
 10 20  2  0  0  0  0
 20 21  1  0  0  0  0
 21 48  1  0  0  0  0
 21 22  1  0  0  0  0
 22 23  2  0  0  0  0
 23 49  1  0  0  0  0
 23 24  1  0  0  0  0
 24 20  1  0  0  0  0
 24 25  2  0  0  0  0
 25  8  1  0  0  0  0
 25 50  1  0  0  0  0
  7 26  1  0  0  0  0
 26 27  1  0  0  0  0
 27 28  2  0  0  0  0
 28 29  1  0  0  0  0
 29 51  1  0  0  0  0
 29 52  1  0  0  0  0
 28 30  1  0  0  0  0
 30 31  2  0  0  0  0
 31 53  1  0  0  0  0
 31 32  1  0  0  0  0
 32  5  1  0  0  0  0
 32 26  2  0  0  0  0
M  END
>  <LOGBIO>
7.7000

>  <PRED_LOGBIO>
7.6300

>  <XV_RES>
0.1600

>  <WHL_TMPL>
3

>  <ANCH>
47-48;16-14

$$$$
ROW9
  -MTS-   01071500293D 0   0.00000     0.00000     0

 45 50  0  0  0  0  0  0  0  0999 V2000
   -5.9920   -1.5950    0.8300 F   0  0  0  0  0  0  0  0  0  0  0  0
   -5.3080   -1.1700    1.9130 C   0  0  0  0  0  0  0  0  0  0  0  0
   -5.9930   -0.6190    3.0020 C   0  0  0  0  0  0  0  0  0  0  0  0
   -5.2840   -0.1780    4.1260 C   0  0  0  0  0  0  0  0  0  0  0  0
   -3.8880   -0.2880    4.1600 C   0  0  0  0  0  0  0  0  0  0  0  0
   -2.9270    0.0570    5.1170 N   0  0  0  0  0  0  0  0  0  0  0  0
   -1.7280   -0.2550    4.6620 C   0  0  0  0  0  0  0  0  0  0  0  0
   -1.8300   -0.8070    3.4130 N   0  0  0  0  0  0  0  0  0  0  0  0
   -0.7580   -1.2640    2.6100 C   0  0  0  0  0  0  0  0  0  0  0  0
    0.4310   -0.6490    2.6660 N   0  0  0  0  0  0  0  0  0  0  0  0
    1.4550   -1.0710    1.9120 C   0  0  0  0  0  0  0  0  0  0  0  0
    1.2860   -2.1650    1.0550 C   0  0  0  0  0  0  0  0  0  0  0  0
    2.0970   -2.8770    0.1400 N   0  0  0  0  0  0  0  0  0  0  0  0
    1.3710   -3.8520   -0.3990 C   0  0  0  0  0  0  0  0  0  0  0  0
    1.7930   -4.6660   -1.2490 O   0  0  0  0  0  0  0  0  0  0  0  0
    0.1340   -3.8420    0.0900 N   0  0  0  0  0  0  0  0  0  0  0  0
    0.8090   -5.0680    0.3020 C   0  0  0  0  0  0  0  0  0  0  0  0
    0.3030   -6.1960   -0.6160 C   0  0  0  0  0  0  0  0  0  0  0  0
    1.4530   -7.1820   -0.8990 C   0  0  0  0  0  0  0  0  0  0  0  0
    2.5580   -6.5170   -1.5160 O   0  0  0  0  0  0  0  0  0  0  0  0
    3.0300   -5.4450   -0.8050 C   0  0  0  0  0  0  0  0  0  0  0  0
    4.3740   -5.1140   -1.0160 C   0  0  0  0  0  0  0  0  0  0  0  0
    5.1200   -5.8370   -1.8780 F   0  0  0  0  0  0  0  0  0  0  0  0
    4.9440   -4.0330   -0.3330 C   0  0  0  0  0  0  0  0  0  0  0  0
    4.1710   -3.2830    0.5610 C   0  0  0  0  0  0  0  0  0  0  0  0
    2.8270   -3.6140    0.7720 C   0  0  0  0  0  0  0  0  0  0  0  0
    2.2570   -4.6950    0.0890 C   0  0  0  0  0  0  0  0  0  0  0  0
    0.0300   -2.7830    1.0230 C   0  0  0  0  0  0  0  0  0  0  0  0
   -0.9550   -2.3140    1.8010 N   0  0  0  0  0  0  0  0  0  0  0  0
   -3.2030   -0.8380    3.0700 C   0  0  0  0  0  0  0  0  0  0  0  0
   -3.9120   -1.2790    1.9470 C   0  0  0  0  0  0  0  0  0  0  0  0
   -7.0700   -0.5340    2.9760 H   0  0  0  0  0  0  0  0  0  0  0  0
   -5.8130    0.2470    4.9660 H   0  0  0  0  0  0  0  0  0  0  0  0
   -0.8020   -0.0980    5.1960 H   0  0  0  0  0  0  0  0  0  0  0  0
    2.4090   -0.5680    1.9650 H   0  0  0  0  0  0  0  0  0  0  0  0
    3.0650   -2.6780   -0.0690 H   0  0  0  0  0  0  0  0  0  0  0  0
    0.6550   -5.3480    1.3420 H   0  0  0  0  0  0  0  0  0  0  0  0
   -0.0480   -5.7690   -1.5540 H   0  0  0  0  0  0  0  0  0  0  0  0
   -0.5150   -6.7220   -0.1300 H   0  0  0  0  0  0  0  0  0  0  0  0
    1.7780   -7.6360    0.0350 H   0  0  0  0  0  0  0  0  0  0  0  0
    1.0960   -7.9750   -1.5540 H   0  0  0  0  0  0  0  0  0  0  0  0
    5.9810   -3.7770   -0.4960 H   0  0  0  0  0  0  0  0  0  0  0  0
    4.6100   -2.4490    1.0870 H   0  0  0  0  0  0  0  0  0  0  0  0
    2.2300   -3.0350    1.4610 H   0  0  0  0  0  0  0  0  0  0  0  0
   -3.3840   -1.7040    1.1070 H   0  0  0  0  0  0  0  0  0  0  0  0
  1  2  1  0  0  0  0
  2  3  2  0  0  0  0
  3 32  1  0  0  0  0
  3  4  1  0  0  0  0
  4 33  1  0  0  0  0
  4  5  2  0  0  0  0
  5  6  1  0  0  0  0
  6  7  2  0  0  0  0
  7 34  1  0  0  0  0
  7  8  1  0  0  0  0
  8  9  1  0  0  0  0
  9 10  2  0  0  0  0
 10 11  1  0  0  0  0
 11 35  1  0  0  0  0
 11 12  2  0  0  0  0
 12 13  1  0  0  0  0
 13 36  1  0  0  0  0
 13 14  1  0  0  0  0
 14 15  2  0  0  0  0
 14 16  1  0  0  0  0
 16 17  1  0  0  0  0
 17 37  1  0  0  0  0
 17 18  1  0  0  0  0
 18 38  1  0  0  0  0
 18 39  1  0  0  0  0
 18 19  1  0  0  0  0
 19 40  1  0  0  0  0
 19 41  1  0  0  0  0
 19 20  1  0  0  0  0
 20 21  1  0  0  0  0
 21 22  1  0  0  0  0
 22 23  1  0  0  0  0
 22 24  2  0  0  0  0
 24 42  1  0  0  0  0
 24 25  1  0  0  0  0
 25 43  1  0  0  0  0
 25 26  2  0  0  0  0
 26 44  1  0  0  0  0
 26 27  1  0  0  0  0
 27 17  1  0  0  0  0
 27 21  2  0  0  0  0
 16 28  1  0  0  0  0
 28 12  1  0  0  0  0
 28 29  2  0  0  0  0
 29  9  1  0  0  0  0
  8 30  1  0  0  0  0
 30  5  1  0  0  0  0
 30 31  2  0  0  0  0
 31  2  1  0  0  0  0
 31 45  1  0  0  0  0
M  END
>  <LOGBIO>
5.9000

>  <PRED_LOGBIO>
5.9000

>  <XV_RES>
0.1180

>  <WHL_TMPL>
3

>  <ANCH>
16-46;12-13

$$$$
ROW10
  -MTS-   01071500293D 0   0.00000     0.00000     0

 21 22  0  0  0  0  0  0  0  0999 V2000
   -1.9240   -4.1950    0.6510 C   0  0  0  0  0  0  0  0  0  0  0  0
   -0.9720   -3.1620    0.2190 N   0  0  0  0  0  0  0  0  0  0  0  0
   -1.4160   -2.0790   -0.6700 C   0  0  0  0  0  0  0  0  0  0  0  0
    0.2790   -3.2070    0.6290 C   0  0  0  0  0  0  0  0  0  0  0  0
    1.2850   -2.5060    0.0880 N   0  0  0  0  0  0  0  0  0  0  0  0
    2.5330   -2.6050    0.5640 C   0  0  0  0  0  0  0  0  0  0  0  0
    2.8090   -3.4120    1.5980 N   0  0  0  0  0  0  0  0  0  0  0  0
    1.8500   -4.1400    2.1840 C   0  0  0  0  0  0  0  0  0  0  0  0
    1.8430   -5.0450    3.2530 N   0  0  0  0  0  0  0  0  0  0  0  0
    0.6160   -5.4960    3.4340 C   0  0  0  0  0  0  0  0  0  0  0  0
   -0.2320   -4.9290    2.5200 N   0  0  0  0  0  0  0  0  0  0  0  0
    0.5350   -4.0580    1.7100 C   0  0  0  0  0  0  0  0  0  0  0  0
   -2.0030   -4.1850    1.7360 H   0  0  0  0  0  0  0  0  0  0  0  0
   -2.9010   -3.9930    0.2150 H   0  0  0  0  0  0  0  0  0  0  0  0
   -1.5750   -5.1710    0.3220 H   0  0  0  0  0  0  0  0  0  0  0  0
   -1.2660   -1.1210   -0.1780 H   0  0  0  0  0  0  0  0  0  0  0  0
   -2.4710   -2.2080   -0.9000 H   0  0  0  0  0  0  0  0  0  0  0  0
   -0.8380   -2.1070   -1.5920 H   0  0  0  0  0  0  0  0  0  0  0  0
    3.3260   -2.0290    0.1090 H   0  0  0  0  0  0  0  0  0  0  0  0
    0.3230   -6.2070    4.1920 H   0  0  0  0  0  0  0  0  0  0  0  0
   -1.2240   -5.1010    2.4380 H   0  0  0  0  0  0  0  0  0  0  0  0
  1 13  1  0  0  0  0
  1 14  1  0  0  0  0
  1 15  1  0  0  0  0
  1  2  1  0  0  0  0
  2  3  1  0  0  0  0
  3 16  1  0  0  0  0
  3 17  1  0  0  0  0
  3 18  1  0  0  0  0
  2  4  1  0  0  0  0
  4  5  2  0  0  0  0
  5  6  1  0  0  0  0
  6 19  1  0  0  0  0
  6  7  2  0  0  0  0
  7  8  1  0  0  0  0
  8  9  1  0  0  0  0
  9 10  2  0  0  0  0
 10 20  1  0  0  0  0
 10 11  1  0  0  0  0
 11 21  1  0  0  0  0
 11 12  1  0  0  0  0
 12  4  1  0  0  0  0
 12  8  2  0  0  0  0
M  END
>  <LOGBIO>
5.4000

>  <PRED_LOGBIO>
5.2900

>  <XV_RES>
0.1370

>  <WHL_TMPL>
2

>  <ANCH>
38-39;16-17

$$$$
ROW11
  -MTS-   01071500293D 0   0.00000     0.00000     0

 24 26  0  0  0  0  0  0  0  0999 V2000
   -4.9310    3.5360    2.5790 Cl  0  0  0  0  0  0  0  0  0  0  0  0
   -4.3390    2.0360    1.9240 C   0  0  0  0  0  0  0  0  0  0  0  0
   -2.9630    1.7760    1.9020 C   0  0  0  0  0  0  0  0  0  0  0  0
   -2.5180    0.5600    1.3690 C   0  0  0  0  0  0  0  0  0  0  0  0
   -1.0480    0.3930    1.3980 C   0  0  0  0  0  0  0  0  0  0  0  0
   -0.3670    1.1430    2.0950 O   0  0  0  0  0  0  0  0  0  0  0  0
   -0.3230   -0.6370    0.9710 N   0  0  0  0  0  0  0  0  0  0  0  0
   -0.7300   -1.8540    0.3750 C   0  0  0  0  0  0  0  0  0  0  0  0
    0.3610   -2.6770    0.0720 C   0  0  0  0  0  0  0  0  0  0  0  0
    0.1510   -3.9260   -0.5250 C   0  0  0  0  0  0  0  0  0  0  0  0
   -1.1500   -4.3520   -0.8180 C   0  0  0  0  0  0  0  0  0  0  0  0
   -2.2410   -3.5290   -0.5140 C   0  0  0  0  0  0  0  0  0  0  0  0
   -2.0310   -2.2800    0.0830 C   0  0  0  0  0  0  0  0  0  0  0  0
   -3.2660   -1.6240    0.2990 N   0  0  0  0  0  0  0  0  0  0  0  0
   -3.4640   -0.3480    0.8780 C   0  0  0  0  0  0  0  0  0  0  0  0
   -4.7670   -0.0420    0.9260 N   0  0  0  0  0  0  0  0  0  0  0  0
   -5.1980    1.1300    1.4400 N   0  0  0  0  0  0  0  0  0  0  0  0
   -2.2600    2.4980    2.2900 H   0  0  0  0  0  0  0  0  0  0  0  0
    0.6750   -0.5340    1.0910 H   0  0  0  0  0  0  0  0  0  0  0  0
    1.3650   -2.3480    0.2970 H   0  0  0  0  0  0  0  0  0  0  0  0
    0.9930   -4.5610   -0.7590 H   0  0  0  0  0  0  0  0  0  0  0  0
   -1.3120   -5.3160   -1.2780 H   0  0  0  0  0  0  0  0  0  0  0  0
   -3.2440   -3.8580   -0.7400 H   0  0  0  0  0  0  0  0  0  0  0  0
   -4.0960   -2.1200    0.0080 H   0  0  0  0  0  0  0  0  0  0  0  0
  1  2  1  0  0  0  0
  2  3  2  0  0  0  0
  3 18  1  0  0  0  0
  3  4  1  0  0  0  0
  4  5  1  0  0  0  0
  5  6  2  0  0  0  0
  5  7  1  0  0  0  0
  7 19  1  0  0  0  0
  7  8  1  0  0  0  0
  8  9  2  0  0  0  0
  9 20  1  0  0  0  0
  9 10  1  0  0  0  0
 10 21  1  0  0  0  0
 10 11  2  0  0  0  0
 11 22  1  0  0  0  0
 11 12  1  0  0  0  0
 12 23  1  0  0  0  0
 12 13  2  0  0  0  0
 13  8  1  0  0  0  0
 13 14  1  0  0  0  0
 14 24  1  0  0  0  0
 14 15  1  0  0  0  0
 15  4  2  0  0  0  0
 15 16  1  0  0  0  0
 16 17  2  0  0  0  0
 17  2  1  0  0  0  0
M  END
>  <LOGBIO>
5.6000

>  <PRED_LOGBIO>
5.5300

>  <XV_RES>
0.0890

>  <WHL_TMPL>
1

>  <ANCH>
7-8;6-5

$$$$
ROW12
  -MTS-   01071500293D 0   0.00000     0.00000     0

 36 39  0  0  0  0  0  0  0  0999 V2000
   -6.3690   -0.6160    2.3780 N   0  0  0  0  0  0  0  0  0  0  0  0
   -5.7070   -0.2540    3.5220 C   0  0  0  0  0  0  0  0  0  0  0  0
   -6.2670    0.2470    4.6080 N   0  0  0  0  0  0  0  0  0  0  0  0
   -5.2410    0.5010    5.6000 N   0  0  0  0  0  0  0  0  0  0  0  0
   -4.0010    0.1170    5.0380 C   0  0  0  0  0  0  0  0  0  0  0  0
   -2.6930    0.1410    5.5370 C   0  0  0  0  0  0  0  0  0  0  0  0
   -1.6330   -0.3110    4.7430 C   0  0  0  0  0  0  0  0  0  0  0  0
   -1.8790   -0.7860    3.4490 C   0  0  0  0  0  0  0  0  0  0  0  0
   -3.1870   -0.8100    2.9500 C   0  0  0  0  0  0  0  0  0  0  0  0
   -4.2480   -0.3590    3.7440 C   0  0  0  0  0  0  0  0  0  0  0  0
   -0.7580   -1.2640    2.6100 C   0  0  0  0  0  0  0  0  0  0  0  0
    0.4840   -0.6210    2.6680 N   0  0  0  0  0  0  0  0  0  0  0  0
    1.2910   -1.1730    1.8890 N   0  0  0  0  0  0  0  0  0  0  0  0
    0.6070   -2.2700    1.2310 N   0  0  0  0  0  0  0  0  0  0  0  0
    1.1690   -3.1930    0.2340 C   0  0  0  0  0  0  0  0  0  0  0  0
    2.3360   -3.9370    0.8390 C   0  0  0  0  0  0  0  0  0  0  0  0
    2.1240   -5.1520    1.5010 C   0  0  0  0  0  0  0  0  0  0  0  0
    3.2050   -5.8420    2.0610 C   0  0  0  0  0  0  0  0  0  0  0  0
    4.4990   -5.3170    1.9600 C   0  0  0  0  0  0  0  0  0  0  0  0
    4.7110   -4.1020    1.2980 C   0  0  0  0  0  0  0  0  0  0  0  0
    3.6290   -3.4120    0.7370 C   0  0  0  0  0  0  0  0  0  0  0  0
   -0.6690   -2.2690    1.7280 C   0  0  0  0  0  0  0  0  0  0  0  0
   -2.1920   -3.5880    1.2100 I   0  0  0  0  0  0  0  0  0  0  0  0
   -6.5060    0.0580    1.6390 H   0  0  0  0  0  0  0  0  0  0  0  0
   -6.7190   -1.5580    2.2740 H   0  0  0  0  0  0  0  0  0  0  0  0
   -5.3850    0.8830    6.5240 H   0  0  0  0  0  0  0  0  0  0  0  0
   -2.5030    0.5080    6.5350 H   0  0  0  0  0  0  0  0  0  0  0  0
   -0.6240   -0.2920    5.1280 H   0  0  0  0  0  0  0  0  0  0  0  0
   -3.3780   -1.1770    1.9520 H   0  0  0  0  0  0  0  0  0  0  0  0
    1.5080   -2.6290   -0.6320 H   0  0  0  0  0  0  0  0  0  0  0  0
    0.4050   -3.9040   -0.0720 H   0  0  0  0  0  0  0  0  0  0  0  0
    1.1260   -5.5580    1.5790 H   0  0  0  0  0  0  0  0  0  0  0  0
    3.0420   -6.7800    2.5720 H   0  0  0  0  0  0  0  0  0  0  0  0
    5.3330   -5.8490    2.3920 H   0  0  0  0  0  0  0  0  0  0  0  0
    5.7090   -3.6960    1.2190 H   0  0  0  0  0  0  0  0  0  0  0  0
    3.7930   -2.4740    0.2270 H   0  0  0  0  0  0  0  0  0  0  0  0
  1 24  1  0  0  0  0
  1 25  1  0  0  0  0
  1  2  1  0  0  0  0
  2  3  2  0  0  0  0
  3  4  1  0  0  0  0
  4 26  1  0  0  0  0
  4  5  1  0  0  0  0
  5  6  2  0  0  0  0
  6 27  1  0  0  0  0
  6  7  1  0  0  0  0
  7 28  1  0  0  0  0
  7  8  2  0  0  0  0
  8  9  1  0  0  0  0
  9 29  1  0  0  0  0
  9 10  2  0  0  0  0
 10  2  1  0  0  0  0
 10  5  1  0  0  0  0
  8 11  1  0  0  0  0
 11 12  1  0  0  0  0
 12 13  2  0  0  0  0
 13 14  1  0  0  0  0
 14 15  1  0  0  0  0
 15 30  1  0  0  0  0
 15 31  1  0  0  0  0
 15 16  1  0  0  0  0
 16 17  2  0  0  0  0
 17 32  1  0  0  0  0
 17 18  1  0  0  0  0
 18 33  1  0  0  0  0
 18 19  2  0  0  0  0
 19 34  1  0  0  0  0
 19 20  1  0  0  0  0
 20 35  1  0  0  0  0
 20 21  2  0  0  0  0
 21 16  1  0  0  0  0
 21 36  1  0  0  0  0
 14 22  1  0  0  0  0
 22 11  2  0  0  0  0
 22 23  1  0  0  0  0
M  END
>  <LOGBIO>
6.5000

>  <PRED_LOGBIO>
6.3400

>  <XV_RES>
0.8150

>  <WHL_TMPL>
3

>  <ANCH>
16-46;17-18

$$$$
ROW13
  -MTS-   01071500293D 0   0.00000     0.00000     0

 85 91  0  0  0  0  0  0  0  0999 V2000
    0.8720    0.4990    3.4980 C   0  0  0  0  0  0  0  0  0  0  0  0
    1.2500    0.8480    2.1640 O   0  0  0  0  0  0  0  0  0  0  0  0
    1.7320   -0.1440    1.3510 C   0  0  0  0  0  0  0  0  0  0  0  0
    3.1050   -0.4150    1.3170 C   0  0  0  0  0  0  0  0  0  0  0  0
    3.5980   -1.4280    0.4860 C   0  0  0  0  0  0  0  0  0  0  0  0
    2.7180   -2.1710   -0.3100 C   0  0  0  0  0  0  0  0  0  0  0  0
    1.3450   -1.9000   -0.2750 C   0  0  0  0  0  0  0  0  0  0  0  0
    0.8520   -0.8870    0.5550 C   0  0  0  0  0  0  0  0  0  0  0  0
   -0.5360   -0.6130    0.5900 N   0  0  0  0  0  0  0  0  0  0  0  0
   -1.0480    0.3930    1.3980 C   0  0  0  0  0  0  0  0  0  0  0  0
   -0.3670    1.1430    2.0950 O   0  0  0  0  0  0  0  0  0  0  0  0
   -2.5180    0.5600    1.3690 C   0  0  0  0  0  0  0  0  0  0  0  0
   -3.3470    0.2260    2.3680 C   0  0  0  0  0  0  0  0  0  0  0  0
   -4.7250    0.5520    1.9380 C   0  0  0  0  0  0  0  0  0  0  0  0
   -5.9880    0.4350    2.5300 C   0  0  0  0  0  0  0  0  0  0  0  0
   -7.1290    0.8500    1.8330 C   0  0  0  0  0  0  0  0  0  0  0  0
   -7.0070    1.3820    0.5440 C   0  0  0  0  0  0  0  0  0  0  0  0
   -5.7430    1.4990   -0.0490 C   0  0  0  0  0  0  0  0  0  0  0  0
   -4.6020    1.0840    0.6490 C   0  0  0  0  0  0  0  0  0  0  0  0
   -3.2270    1.0790    0.3180 N   0  0  0  0  0  0  0  0  0  0  0  0
   -2.6510    1.5530   -0.9490 C   0  0  0  0  0  0  0  0  0  0  0  0
    5.0500   -1.7140    0.4500 C   0  0  0  0  0  0  0  0  0  0  0  0
    5.6150   -2.8660    0.7590 N   0  0  0  0  0  0  0  0  0  0  0  0
    7.0520   -2.7540    0.6000 N   0  0  0  0  0  0  0  0  0  0  0  0
    8.0400   -3.8140    0.8450 C   0  0  0  0  0  0  0  0  0  0  0  0
    7.8040   -4.9860   -0.1260 C   0  0  0  0  0  0  0  0  0  0  0  0
    8.7740   -6.1500    0.1500 C   0  0  0  0  0  0  0  0  0  0  0  0
    8.6970   -6.6110    1.6180 C   0  0  0  0  0  0  0  0  0  0  0  0
    8.9330   -5.4390    2.5890 C   0  0  0  0  0  0  0  0  0  0  0  0
    7.9640   -4.2750    2.3130 C   0  0  0  0  0  0  0  0  0  0  0  0
    9.6850   -7.6710    1.8630 N   0  0  0  0  0  0  0  0  0  0  0  0
    9.5130   -8.1970    3.2250 C   0  0  0  0  0  0  0  0  0  0  0  0
   10.5430   -9.2980    3.5350 C   0  0  0  0  0  0  0  0  0  0  0  0
   11.9180   -8.8680    3.2440 N   0  0  0  0  0  0  0  0  0  0  0  0
   12.0970   -8.2190    1.9370 C   0  0  0  0  0  0  0  0  0  0  0  0
   11.0390   -7.1370    1.6570 C   0  0  0  0  0  0  0  0  0  0  0  0
   12.9230   -9.0520    4.0960 C   0  0  0  0  0  0  0  0  0  0  0  0
   13.5890  -10.0850    4.0470 O   0  0  0  0  0  0  0  0  0  0  0  0
   13.2450   -7.9940    5.1230 C   0  0  0  0  0  0  0  0  0  0  0  0
    7.3290   -1.4360    0.1660 C   0  0  0  0  0  0  0  0  0  0  0  0
    8.4670   -0.7950   -0.1320 N   0  0  0  0  0  0  0  0  0  0  0  0
    8.4610    0.4840   -0.5300 C   0  0  0  0  0  0  0  0  0  0  0  0
    7.3090    1.1590   -0.6410 N   0  0  0  0  0  0  0  0  0  0  0  0
    6.1350    0.5790   -0.3580 C   0  0  0  0  0  0  0  0  0  0  0  0
    4.9410    1.3030   -0.4810 N   0  0  0  0  0  0  0  0  0  0  0  0
    6.1090   -0.7570    0.0600 C   0  0  0  0  0  0  0  0  0  0  0  0
    1.7340    0.0960    4.0250 H   0  0  0  0  0  0  0  0  0  0  0  0
    0.5110    1.3840    4.0160 H   0  0  0  0  0  0  0  0  0  0  0  0
    0.0830   -0.2500    3.4670 H   0  0  0  0  0  0  0  0  0  0  0  0
    3.7840    0.1580    1.9310 H   0  0  0  0  0  0  0  0  0  0  0  0
    3.0980   -2.9530   -0.9500 H   0  0  0  0  0  0  0  0  0  0  0  0
    0.6660   -2.4730   -0.8890 H   0  0  0  0  0  0  0  0  0  0  0  0
   -1.1640   -1.1580    0.0180 H   0  0  0  0  0  0  0  0  0  0  0  0
   -3.0600   -0.2050    3.3160 H   0  0  0  0  0  0  0  0  0  0  0  0
   -6.0820    0.0250    3.5250 H   0  0  0  0  0  0  0  0  0  0  0  0
   -8.1030    0.7600    2.2900 H   0  0  0  0  0  0  0  0  0  0  0  0
   -7.8870    1.7020    0.0060 H   0  0  0  0  0  0  0  0  0  0  0  0
   -5.6490    1.9090   -1.0430 H   0  0  0  0  0  0  0  0  0  0  0  0
   -3.2720    2.3490   -1.3540 H   0  0  0  0  0  0  0  0  0  0  0  0
   -2.6080    0.7300   -1.6590 H   0  0  0  0  0  0  0  0  0  0  0  0
   -1.6460    1.9320   -0.7720 H   0  0  0  0  0  0  0  0  0  0  0  0
    9.0090   -3.3590    0.6490 H   0  0  0  0  0  0  0  0  0  0  0  0
    6.7800   -5.3380   -0.0270 H   0  0  0  0  0  0  0  0  0  0  0  0
    7.9360   -4.6410   -1.1490 H   0  0  0  0  0  0  0  0  0  0  0  0
    9.7910   -5.8370   -0.0780 H   0  0  0  0  0  0  0  0  0  0  0  0
    8.5330   -6.9860   -0.5040 H   0  0  0  0  0  0  0  0  0  0  0  0
    7.7290   -7.0660    1.8140 H   0  0  0  0  0  0  0  0  0  0  0  0
    9.9580   -5.0870    2.4900 H   0  0  0  0  0  0  0  0  0  0  0  0
    8.8020   -5.7840    3.6120 H   0  0  0  0  0  0  0  0  0  0  0  0
    6.9470   -4.5880    2.5410 H   0  0  0  0  0  0  0  0  0  0  0  0
    8.2050   -3.4390    2.9660 H   0  0  0  0  0  0  0  0  0  0  0  0
    9.6230   -7.3860    3.9420 H   0  0  0  0  0  0  0  0  0  0  0  0
    8.5090   -8.6000    3.3340 H   0  0  0  0  0  0  0  0  0  0  0  0
   10.3120  -10.1870    2.9510 H   0  0  0  0  0  0  0  0  0  0  0  0
   10.4680   -9.5800    4.5840 H   0  0  0  0  0  0  0  0  0  0  0  0
   12.0590   -8.9720    1.1520 H   0  0  0  0  0  0  0  0  0  0  0  0
   13.0890   -7.7750    1.8880 H   0  0  0  0  0  0  0  0  0  0  0  0
   11.2010   -6.2910    2.3220 H   0  0  0  0  0  0  0  0  0  0  0  0
   11.1380   -6.7900    0.6300 H   0  0  0  0  0  0  0  0  0  0  0  0
   13.4950   -7.0630    4.6190 H   0  0  0  0  0  0  0  0  0  0  0  0
   14.0900   -8.3190    5.7260 H   0  0  0  0  0  0  0  0  0  0  0  0
   12.3800   -7.8370    5.7650 H   0  0  0  0  0  0  0  0  0  0  0  0
    9.3930    0.9760   -0.7640 H   0  0  0  0  0  0  0  0  0  0  0  0
    4.4390    1.3050   -1.3570 H   0  0  0  0  0  0  0  0  0  0  0  0
    4.5820    1.8240    0.3070 H   0  0  0  0  0  0  0  0  0  0  0  0
  1 47  1  0  0  0  0
  1 48  1  0  0  0  0
  1 49  1  0  0  0  0
  1  2  1  0  0  0  0
  2  3  1  0  0  0  0
  3  4  2  0  0  0  0
  4 50  1  0  0  0  0
  4  5  1  0  0  0  0
  5  6  2  0  0  0  0
  6 51  1  0  0  0  0
  6  7  1  0  0  0  0
  7 52  1  0  0  0  0
  7  8  2  0  0  0  0
  8  3  1  0  0  0  0
  8  9  1  0  0  0  0
  9 53  1  0  0  0  0
  9 10  1  0  0  0  0
 10 11  2  0  0  0  0
 10 12  1  0  0  0  0
 12 13  2  0  0  0  0
 13 54  1  0  0  0  0
 13 14  1  0  0  0  0
 14 15  2  0  0  0  0
 15 55  1  0  0  0  0
 15 16  1  0  0  0  0
 16 56  1  0  0  0  0
 16 17  2  0  0  0  0
 17 57  1  0  0  0  0
 17 18  1  0  0  0  0
 18 58  1  0  0  0  0
 18 19  2  0  0  0  0
 19 14  1  0  0  0  0
 19 20  1  0  0  0  0
 20 12  1  0  0  0  0
 20 21  1  0  0  0  0
 21 59  1  0  0  0  0
 21 60  1  0  0  0  0
 21 61  1  0  0  0  0
  5 22  1  0  0  0  0
 22 23  2  0  0  0  0
 23 24  1  0  0  0  0
 24 25  1  0  0  0  0
 25 62  1  0  0  0  0
 25 26  1  0  0  0  0
 26 63  1  0  0  0  0
 26 64  1  0  0  0  0
 26 27  1  0  0  0  0
 27 65  1  0  0  0  0
 27 66  1  0  0  0  0
 27 28  1  0  0  0  0
 28 67  1  0  0  0  0
 28 29  1  0  0  0  0
 29 68  1  0  0  0  0
 29 69  1  0  0  0  0
 29 30  1  0  0  0  0
 30 25  1  0  0  0  0
 30 70  1  0  0  0  0
 30 71  1  0  0  0  0
 28 31  1  0  0  0  0
 31 32  1  0  0  0  0
 32 72  1  0  0  0  0
 32 73  1  0  0  0  0
 32 33  1  0  0  0  0
 33 74  1  0  0  0  0
 33 75  1  0  0  0  0
 33 34  1  0  0  0  0
 34 35  1  0  0  0  0
 35 76  1  0  0  0  0
 35 77  1  0  0  0  0
 35 36  1  0  0  0  0
 36 31  1  0  0  0  0
 36 78  1  0  0  0  0
 36 79  1  0  0  0  0
 34 37  1  0  0  0  0
 37 38  2  0  0  0  0
 37 39  1  0  0  0  0
 39 80  1  0  0  0  0
 39 81  1  0  0  0  0
 39 82  1  0  0  0  0
 24 40  1  0  0  0  0
 40 41  1  0  0  0  0
 41 42  2  0  0  0  0
 42 83  1  0  0  0  0
 42 43  1  0  0  0  0
 43 44  2  0  0  0  0
 44 45  1  0  0  0  0
 45 84  1  0  0  0  0
 45 85  1  0  0  0  0
 44 46  1  0  0  0  0
 46 22  1  0  0  0  0
 46 40  2  0  0  0  0
M  END
>  <LOGBIO>
6.1000

>  <PRED_LOGBIO>
6.2100

>  <XV_RES>
-0.8560

>  <WHL_TMPL>
1

>  <ANCH>
7-19;17-18

$$$$
ROW14
  -MTS-   01071500293D 0   0.00000     0.00000     0

 52 54  0  0  0  0  0  0  0  0999 V2000
   -4.6670    0.6520   -1.4670 C   0  0  0  0  0  0  0  0  0  0  0  0
   -3.4540    0.8760   -0.7440 O   0  0  0  0  0  0  0  0  0  0  0  0
   -3.0520   -0.0810    0.1500 C   0  0  0  0  0  0  0  0  0  0  0  0
   -2.2210   -1.1270   -0.2700 C   0  0  0  0  0  0  0  0  0  0  0  0
   -1.8110   -2.1050    0.6440 C   0  0  0  0  0  0  0  0  0  0  0  0
   -0.9720   -3.1620    0.2190 N   0  0  0  0  0  0  0  0  0  0  0  0
    0.3530   -3.2530    0.7070 C   0  0  0  0  0  0  0  0  0  0  0  0
    0.6220   -4.0620    1.7400 N   0  0  0  0  0  0  0  0  0  0  0  0
    1.8680   -4.1660    2.2210 C   0  0  0  0  0  0  0  0  0  0  0  0
    2.9040   -3.4240    1.6410 C   0  0  0  0  0  0  0  0  0  0  0  0
    2.5860   -2.5890    0.5620 C   0  0  0  0  0  0  0  0  0  0  0  0
    3.5930   -1.8170   -0.0620 N   0  0  0  0  0  0  0  0  0  0  0  0
    3.8740   -0.5100    0.4030 C   0  0  0  0  0  0  0  0  0  0  0  0
    3.1900    0.5860   -0.1350 C   0  0  0  0  0  0  0  0  0  0  0  0
    3.4680    1.8790    0.3250 C   0  0  0  0  0  0  0  0  0  0  0  0
    4.4290    2.0750    1.3240 C   0  0  0  0  0  0  0  0  0  0  0  0
    5.1130    0.9780    1.8630 C   0  0  0  0  0  0  0  0  0  0  0  0
    4.8350   -0.3150    1.4020 C   0  0  0  0  0  0  0  0  0  0  0  0
    5.5580   -1.4740    1.9710 C   0  0  0  0  0  0  0  0  0  0  0  0
    5.1040   -2.0600    2.9530 O   0  0  0  0  0  0  0  0  0  0  0  0
    6.6970   -1.8830    1.4210 N   0  0  0  0  0  0  0  0  0  0  0  0
    1.3200   -2.5280    0.1270 N   0  0  0  0  0  0  0  0  0  0  0  0
    4.2290   -3.5150    2.1280 N   0  3  0  0  0  0  0  0  0  0  0  0
    4.6150   -2.7470    3.0250 O   0  0  0  0  0  0  0  0  0  0  0  0
    5.0430   -4.4020    1.6370 O   0  5  0  0  0  0  0  0  0  0  0  0
   -2.2310   -2.0370    1.9780 C   0  0  0  0  0  0  0  0  0  0  0  0
   -3.0610   -0.9910    2.3970 C   0  0  0  0  0  0  0  0  0  0  0  0
   -3.4720   -0.9240    3.7020 O   0  0  0  0  0  0  0  0  0  0  0  0
   -2.6570   -0.1990    4.6260 C   0  0  0  0  0  0  0  0  0  0  0  0
   -3.4720   -0.0130    1.4840 C   0  0  0  0  0  0  0  0  0  0  0  0
   -4.2850    1.0100    1.8950 O   0  0  0  0  0  0  0  0  0  0  0  0
   -5.2150    1.5490    0.9520 C   0  0  0  0  0  0  0  0  0  0  0  0
   -5.4940    0.5540   -0.7670 H   0  0  0  0  0  0  0  0  0  0  0  0
   -4.8530    1.4920   -2.1330 H   0  0  0  0  0  0  0  0  0  0  0  0
   -4.5780   -0.2620   -2.0520 H   0  0  0  0  0  0  0  0  0  0  0  0
   -1.8960   -1.1790   -1.2990 H   0  0  0  0  0  0  0  0  0  0  0  0
   -1.3190   -3.8520   -0.4320 H   0  0  0  0  0  0  0  0  0  0  0  0
    2.0730   -4.8210    3.0550 H   0  0  0  0  0  0  0  0  0  0  0  0
    4.1120   -2.1980   -0.8410 H   0  0  0  0  0  0  0  0  0  0  0  0
    2.4490    0.4350   -0.9060 H   0  0  0  0  0  0  0  0  0  0  0  0
    2.9410    2.7250   -0.0900 H   0  0  0  0  0  0  0  0  0  0  0  0
    4.6430    3.0720    1.6800 H   0  0  0  0  0  0  0  0  0  0  0  0
    5.8540    1.1290    2.6330 H   0  0  0  0  0  0  0  0  0  0  0  0
    7.0700   -1.4020    0.6150 H   0  0  0  0  0  0  0  0  0  0  0  0
    7.1900   -2.6740    1.8100 H   0  0  0  0  0  0  0  0  0  0  0  0
   -1.9150   -2.7910    2.6830 H   0  0  0  0  0  0  0  0  0  0  0  0
   -2.5750    0.8360    4.3030 H   0  0  0  0  0  0  0  0  0  0  0  0
   -3.1090   -0.2350    5.6150 H   0  0  0  0  0  0  0  0  0  0  0  0
   -1.6660   -0.6460    4.6650 H   0  0  0  0  0  0  0  0  0  0  0  0
   -5.8930    0.7650    0.6230 H   0  0  0  0  0  0  0  0  0  0  0  0
   -5.7850    2.3480    1.4220 H   0  0  0  0  0  0  0  0  0  0  0  0
   -4.6740    1.9450    0.0950 H   0  0  0  0  0  0  0  0  0  0  0  0
  1 33  1  0  0  0  0
  1 34  1  0  0  0  0
  1 35  1  0  0  0  0
  1  2  1  0  0  0  0
  2  3  1  0  0  0  0
  3  4  2  0  0  0  0
  4 36  1  0  0  0  0
  4  5  1  0  0  0  0
  5  6  1  0  0  0  0
  6 37  1  0  0  0  0
  6  7  1  0  0  0  0
  7  8  2  0  0  0  0
  8  9  1  0  0  0  0
  9 38  1  0  0  0  0
  9 10  2  0  0  0  0
 10 11  1  0  0  0  0
 11 12  1  0  0  0  0
 12 39  1  0  0  0  0
 12 13  1  0  0  0  0
 13 14  2  0  0  0  0
 14 40  1  0  0  0  0
 14 15  1  0  0  0  0
 15 41  1  0  0  0  0
 15 16  2  0  0  0  0
 16 42  1  0  0  0  0
 16 17  1  0  0  0  0
 17 43  1  0  0  0  0
 17 18  2  0  0  0  0
 18 13  1  0  0  0  0
 18 19  1  0  0  0  0
 19 20  2  0  0  0  0
 19 21  1  0  0  0  0
 21 44  1  0  0  0  0
 21 45  1  0  0  0  0
 11 22  2  0  0  0  0
 22  7  1  0  0  0  0
 10 23  1  0  0  0  0
 23 24  2  0  0  0  0
 23 25  1  0  0  0  0
  5 26  2  0  0  0  0
 26 46  1  0  0  0  0
 26 27  1  0  0  0  0
 27 28  1  0  0  0  0
 28 29  1  0  0  0  0
 29 47  1  0  0  0  0
 29 48  1  0  0  0  0
 29 49  1  0  0  0  0
 27 30  2  0  0  0  0
 30  3  1  0  0  0  0
 30 31  1  0  0  0  0
 31 32  1  0  0  0  0
 32 50  1  0  0  0  0
 32 51  1  0  0  0  0
 32 52  1  0  0  0  0
M  CHG  2  23   1  25  -1
M  END
>  <LOGBIO>
7.0000

>  <PRED_LOGBIO>
7.0100

>  <XV_RES>
-0.1210

>  <WHL_TMPL>
2

>  <ANCH>
10-11;9-10

$$$$
ROW15
  -MTS-   01071500293D 0   0.00000     0.00000     0

 49 53  0  0  0  0  0  0  0  0999 V2000
    1.7000   -0.3910    1.4040 N   0  0  0  0  0  0  0  0  0  0  0  0
    2.7380    0.2670    0.5970 C   0  0  0  0  0  0  0  0  0  0  0  0
    3.9760   -0.6480    0.6530 C   0  0  0  0  0  0  0  0  0  0  0  0
    3.6670   -1.9230    0.0860 O   0  0  0  0  0  0  0  0  0  0  0  0
    2.6440   -2.6440    0.6440 C   0  0  0  0  0  0  0  0  0  0  0  0
    2.8670   -3.4270    1.7830 C   0  0  0  0  0  0  0  0  0  0  0  0
    1.8680   -4.1330    2.3310 N   0  0  0  0  0  0  0  0  0  0  0  0
    0.6310   -4.1190    1.8180 C   0  0  0  0  0  0  0  0  0  0  0  0
    0.3410   -3.3570    0.6800 C   0  0  0  0  0  0  0  0  0  0  0  0
    1.3620   -2.6080    0.0830 C   0  0  0  0  0  0  0  0  0  0  0  0
   -1.0750   -3.1550    0.1810 C   0  0  0  0  0  0  0  0  0  0  0  0
   -1.6370   -2.1000   -0.4250 C   0  0  0  0  0  0  0  0  0  0  0  0
   -3.0470   -2.2660   -0.8410 C   0  0  0  0  0  0  0  0  0  0  0  0
   -3.8260   -1.2980   -1.4870 C   0  0  0  0  0  0  0  0  0  0  0  0
   -5.1530   -1.5950   -1.8220 C   0  0  0  0  0  0  0  0  0  0  0  0
   -5.6660   -2.7970   -1.5250 N   0  0  0  0  0  0  0  0  0  0  0  0
   -4.9490   -3.7460   -0.9080 C   0  0  0  0  0  0  0  0  0  0  0  0
   -3.6170   -3.5110   -0.5460 C   0  0  0  0  0  0  0  0  0  0  0  0
   -2.3190   -4.4120    0.2510 S   0  0  0  0  0  0  0  0  0  0  0  0
    3.0110    1.6260    1.2670 C   0  0  0  0  0  0  0  0  0  0  0  0
    1.7970    2.5220    1.2120 C   0  0  0  0  0  0  0  0  0  0  0  0
    1.2070    2.9860    0.1020 C   0  0  0  0  0  0  0  0  0  0  0  0
    0.1310    3.7700    0.4270 N   0  0  0  0  0  0  0  0  0  0  0  0
    0.0110    3.8230    1.8360 C   0  0  0  0  0  0  0  0  0  0  0  0
   -0.8950    4.4680    2.6870 C   0  0  0  0  0  0  0  0  0  0  0  0
   -0.7660    4.3370    4.0750 C   0  0  0  0  0  0  0  0  0  0  0  0
    0.2680    3.5610    4.6120 C   0  0  0  0  0  0  0  0  0  0  0  0
    1.1730    2.9160    3.7610 C   0  0  0  0  0  0  0  0  0  0  0  0
    1.0450    3.0460    2.3730 C   0  0  0  0  0  0  0  0  0  0  0  0
    2.0290   -0.4980    2.3530 H   0  0  0  0  0  0  0  0  0  0  0  0
    0.8620    0.1730    1.3990 H   0  0  0  0  0  0  0  0  0  0  0  0
    2.4140    0.4080   -0.4320 H   0  0  0  0  0  0  0  0  0  0  0  0
    4.1910   -0.8180    1.7060 H   0  0  0  0  0  0  0  0  0  0  0  0
    4.7690   -0.1770    0.0760 H   0  0  0  0  0  0  0  0  0  0  0  0
    3.8520   -3.4620    2.2240 H   0  0  0  0  0  0  0  0  0  0  0  0
   -0.1500   -4.7010    2.2860 H   0  0  0  0  0  0  0  0  0  0  0  0
    1.1640   -2.0120   -0.7960 H   0  0  0  0  0  0  0  0  0  0  0  0
   -1.0930   -1.1840   -0.6000 H   0  0  0  0  0  0  0  0  0  0  0  0
   -3.4080   -0.3310   -1.7240 H   0  0  0  0  0  0  0  0  0  0  0  0
   -5.7620   -0.8560   -2.3200 H   0  0  0  0  0  0  0  0  0  0  0  0
   -5.4030   -4.7010   -0.6870 H   0  0  0  0  0  0  0  0  0  0  0  0
    3.7790    2.1130    0.6700 H   0  0  0  0  0  0  0  0  0  0  0  0
    3.2590    1.4450    2.3110 H   0  0  0  0  0  0  0  0  0  0  0  0
    1.5320    2.7720   -0.9060 H   0  0  0  0  0  0  0  0  0  0  0  0
   -0.4770    4.2350   -0.2320 H   0  0  0  0  0  0  0  0  0  0  0  0
   -1.6920    5.0670    2.2720 H   0  0  0  0  0  0  0  0  0  0  0  0
   -1.4650    4.8350    4.7310 H   0  0  0  0  0  0  0  0  0  0  0  0
    0.3670    3.4610    5.6830 H   0  0  0  0  0  0  0  0  0  0  0  0
    1.9710    2.3170    4.1760 H   0  0  0  0  0  0  0  0  0  0  0  0
  1 30  1  0  0  0  0
  1 31  1  0  0  0  0
  1  2  1  0  0  0  0
  2 32  1  0  0  0  0
  2  3  1  0  0  0  0
  3 33  1  0  0  0  0
  3 34  1  0  0  0  0
  3  4  1  0  0  0  0
  4  5  1  0  0  0  0
  5  6  2  0  0  0  0
  6 35  1  0  0  0  0
  6  7  1  0  0  0  0
  7  8  2  0  0  0  0
  8 36  1  0  0  0  0
  8  9  1  0  0  0  0
  9 10  2  0  0  0  0
 10  5  1  0  0  0  0
 10 37  1  0  0  0  0
  9 11  1  0  0  0  0
 11 12  2  0  0  0  0
 12 38  1  0  0  0  0
 12 13  1  0  0  0  0
 13 14  2  0  0  0  0
 14 39  1  0  0  0  0
 14 15  1  0  0  0  0
 15 40  1  0  0  0  0
 15 16  2  0  0  0  0
 16 17  1  0  0  0  0
 17 41  1  0  0  0  0
 17 18  2  0  0  0  0
 18 13  1  0  0  0  0
 18 19  1  0  0  0  0
 19 11  1  0  0  0  0
  2 20  1  0  0  0  0
 20 42  1  0  0  0  0
 20 43  1  0  0  0  0
 20 21  1  0  0  0  0
 21 22  2  0  0  0  0
 22 44  1  0  0  0  0
 22 23  1  0  0  0  0
 23 45  1  0  0  0  0
 23 24  1  0  0  0  0
 24 25  2  0  0  0  0
 25 46  1  0  0  0  0
 25 26  1  0  0  0  0
 26 47  1  0  0  0  0
 26 27  2  0  0  0  0
 27 48  1  0  0  0  0
 27 28  1  0  0  0  0
 28 49  1  0  0  0  0
 28 29  2  0  0  0  0
 29 21  1  0  0  0  0
 29 24  1  0  0  0  0
M  END
>  <LOGBIO>
6.4000

>  <PRED_LOGBIO>
6.3900

>  <XV_RES>
0.0470

>  <WHL_TMPL>
2

>  <ANCH>
17-18;10-9

$$$$
ROW16
  -MTS-   01071500293D 0   0.00000     0.00000     0

 55 58  0  0  0  0  0  0  0  0999 V2000
    5.1470   -0.9430   -2.6330 C   0  0  0  0  0  0  0  0  0  0  0  0
    4.4160   -0.3490   -1.5570 O   0  0  0  0  0  0  0  0  0  0  0  0
    3.3940   -1.0700   -0.9980 C   0  0  0  0  0  0  0  0  0  0  0  0
    3.6490   -1.9230    0.0830 C   0  0  0  0  0  0  0  0  0  0  0  0
    2.6050   -2.6610    0.6540 C   0  0  0  0  0  0  0  0  0  0  0  0
    2.8360   -3.4800    1.6880 N   0  0  0  0  0  0  0  0  0  0  0  0
    1.8470   -4.1920    2.2450 C   0  0  0  0  0  0  0  0  0  0  0  0
    0.5940   -4.1020    1.7790 N   0  0  0  0  0  0  0  0  0  0  0  0
    0.2940   -3.3010    0.7470 C   0  0  0  0  0  0  0  0  0  0  0  0
   -0.9720   -3.1620    0.2190 N   0  0  0  0  0  0  0  0  0  0  0  0
   -1.8110   -2.1050    0.6440 C   0  0  0  0  0  0  0  0  0  0  0  0
   -2.2210   -1.1270   -0.2700 C   0  0  0  0  0  0  0  0  0  0  0  0
   -3.0520   -0.0810    0.1500 C   0  0  0  0  0  0  0  0  0  0  0  0
   -3.4720   -0.0130    1.4840 C   0  0  0  0  0  0  0  0  0  0  0  0
   -4.2730    0.9950    1.8890 F   0  0  0  0  0  0  0  0  0  0  0  0
   -3.0610   -0.9910    2.3970 C   0  0  0  0  0  0  0  0  0  0  0  0
   -3.5830   -0.9060    4.0550 Cl  0  0  0  0  0  0  0  0  0  0  0  0
   -2.2310   -2.0370    1.9780 C   0  0  0  0  0  0  0  0  0  0  0  0
    1.3060   -2.5450    0.1440 C   0  0  0  0  0  0  0  0  0  0  0  0
    1.0510   -1.6920   -0.9360 C   0  0  0  0  0  0  0  0  0  0  0  0
    2.0960   -0.9550   -1.5070 C   0  0  0  0  0  0  0  0  0  0  0  0
    1.8460   -0.1200   -2.5650 O   0  0  0  0  0  0  0  0  0  0  0  0
    1.4940    1.2370   -2.2810 C   0  0  0  0  0  0  0  0  0  0  0  0
    1.2610    1.9870   -3.5910 C   0  0  0  0  0  0  0  0  0  0  0  0
    0.8840    3.4370   -3.2880 C   0  0  0  0  0  0  0  0  0  0  0  0
    0.6600    4.1590   -4.5480 N   0  0  0  0  0  0  0  0  0  0  0  0
   -0.7540    4.0440   -4.9330 C   0  0  0  0  0  0  0  0  0  0  0  0
   -1.0670    4.9180   -6.1620 C   0  0  0  0  0  0  0  0  0  0  0  0
   -0.6860    6.2790   -5.9440 O   0  0  0  0  0  0  0  0  0  0  0  0
    0.7040    6.3980   -5.6300 C   0  0  0  0  0  0  0  0  0  0  0  0
    1.0620    5.5630   -4.3870 C   0  0  0  0  0  0  0  0  0  0  0  0
    4.4700   -1.1580   -3.4560 H   0  0  0  0  0  0  0  0  0  0  0  0
    5.9200   -0.2550   -2.9690 H   0  0  0  0  0  0  0  0  0  0  0  0
    5.6080   -1.8670   -2.2910 H   0  0  0  0  0  0  0  0  0  0  0  0
    4.6510   -2.0130    0.4760 H   0  0  0  0  0  0  0  0  0  0  0  0
    2.0620   -4.8450    3.0780 H   0  0  0  0  0  0  0  0  0  0  0  0
   -1.3020   -3.8180   -0.4750 H   0  0  0  0  0  0  0  0  0  0  0  0
   -1.8960   -1.1790   -1.2990 H   0  0  0  0  0  0  0  0  0  0  0  0
   -3.3690    0.6730   -0.5550 H   0  0  0  0  0  0  0  0  0  0  0  0
   -1.9150   -2.7910    2.6830 H   0  0  0  0  0  0  0  0  0  0  0  0
    0.0490   -1.6030   -1.3300 H   0  0  0  0  0  0  0  0  0  0  0  0
    0.5850    1.2580   -1.6840 H   0  0  0  0  0  0  0  0  0  0  0  0
    2.3020    1.7130   -1.7290 H   0  0  0  0  0  0  0  0  0  0  0  0
    2.1700    1.9660   -4.1880 H   0  0  0  0  0  0  0  0  0  0  0  0
    0.4530    1.5110   -4.1430 H   0  0  0  0  0  0  0  0  0  0  0  0
   -0.0250    3.4580   -2.6910 H   0  0  0  0  0  0  0  0  0  0  0  0
    1.6920    3.9130   -2.7360 H   0  0  0  0  0  0  0  0  0  0  0  0
   -1.3820    4.3520   -4.1000 H   0  0  0  0  0  0  0  0  0  0  0  0
   -0.9850    3.0050   -5.1590 H   0  0  0  0  0  0  0  0  0  0  0  0
   -0.5380    4.5270   -7.0280 H   0  0  0  0  0  0  0  0  0  0  0  0
   -2.1330    4.8700   -6.3780 H   0  0  0  0  0  0  0  0  0  0  0  0
    1.2980    6.0600   -6.4760 H   0  0  0  0  0  0  0  0  0  0  0  0
    0.9450    7.4430   -5.4460 H   0  0  0  0  0  0  0  0  0  0  0  0
    0.5670    5.9840   -3.5140 H   0  0  0  0  0  0  0  0  0  0  0  0
    2.1340    5.6160   -4.2140 H   0  0  0  0  0  0  0  0  0  0  0  0
  1 32  1  0  0  0  0
  1 33  1  0  0  0  0
  1 34  1  0  0  0  0
  1  2  1  0  0  0  0
  2  3  1  0  0  0  0
  3  4  2  0  0  0  0
  4 35  1  0  0  0  0
  4  5  1  0  0  0  0
  5  6  1  0  0  0  0
  6  7  2  0  0  0  0
  7 36  1  0  0  0  0
  7  8  1  0  0  0  0
  8  9  2  0  0  0  0
  9 10  1  0  0  0  0
 10 37  1  0  0  0  0
 10 11  1  0  0  0  0
 11 12  2  0  0  0  0
 12 38  1  0  0  0  0
 12 13  1  0  0  0  0
 13 39  1  0  0  0  0
 13 14  2  0  0  0  0
 14 15  1  0  0  0  0
 14 16  1  0  0  0  0
 16 17  1  0  0  0  0
 16 18  2  0  0  0  0
 18 11  1  0  0  0  0
 18 40  1  0  0  0  0
  9 19  1  0  0  0  0
 19  5  2  0  0  0  0
 19 20  1  0  0  0  0
 20 41  1  0  0  0  0
 20 21  2  0  0  0  0
 21  3  1  0  0  0  0
 21 22  1  0  0  0  0
 22 23  1  0  0  0  0
 23 42  1  0  0  0  0
 23 43  1  0  0  0  0
 23 24  1  0  0  0  0
 24 44  1  0  0  0  0
 24 45  1  0  0  0  0
 24 25  1  0  0  0  0
 25 46  1  0  0  0  0
 25 47  1  0  0  0  0
 25 26  1  0  0  0  0
 26 27  1  0  0  0  0
 27 48  1  0  0  0  0
 27 49  1  0  0  0  0
 27 28  1  0  0  0  0
 28 50  1  0  0  0  0
 28 51  1  0  0  0  0
 28 29  1  0  0  0  0
 29 30  1  0  0  0  0
 30 52  1  0  0  0  0
 30 53  1  0  0  0  0
 30 31  1  0  0  0  0
 31 26  1  0  0  0  0
 31 54  1  0  0  0  0
 31 55  1  0  0  0  0
M  END
>  <LOGBIO>
6.2000

>  <PRED_LOGBIO>
6.1200

>  <XV_RES>
0.7900

>  <WHL_TMPL>
2

>  <ANCH>
15-16;11-10

$$$$
ROW17
  -MTS-   01071500293D 0   0.00000     0.00000     0

 81 87  0  0  0  0  0  0  0  0999 V2000
   12.9190   -9.6670   -1.1040 C   0  0  0  0  0  0  0  0  0  0  0  0
   12.7350  -10.0520    0.3440 C   0  0  0  0  0  0  0  0  0  0  0  0
   13.4370  -10.9320    0.8410 O   0  0  0  0  0  0  0  0  0  0  0  0
   11.8140   -9.4400    1.0830 N   0  0  0  0  0  0  0  0  0  0  0  0
   12.1160   -8.2220    1.8500 C   0  0  0  0  0  0  0  0  0  0  0  0
   11.0380   -7.1430    1.6360 C   0  0  0  0  0  0  0  0  0  0  0  0
    9.6850   -7.6720    1.8640 N   0  0  0  0  0  0  0  0  0  0  0  0
    9.4050   -8.8140    0.9820 C   0  0  0  0  0  0  0  0  0  0  0  0
   10.4360   -9.9400    1.1810 C   0  0  0  0  0  0  0  0  0  0  0  0
    8.6970   -6.6110    1.6190 C   0  0  0  0  0  0  0  0  0  0  0  0
    8.9330   -5.4390    2.5900 C   0  0  0  0  0  0  0  0  0  0  0  0
    7.9640   -4.2750    2.3130 C   0  0  0  0  0  0  0  0  0  0  0  0
    8.0400   -3.8150    0.8460 C   0  0  0  0  0  0  0  0  0  0  0  0
    7.8040   -4.9870   -0.1250 C   0  0  0  0  0  0  0  0  0  0  0  0
    8.7740   -6.1510    0.1510 C   0  0  0  0  0  0  0  0  0  0  0  0
    7.0520   -2.7540    0.6010 N   0  0  0  0  0  0  0  0  0  0  0  0
    5.6150   -2.8660    0.7600 N   0  0  0  0  0  0  0  0  0  0  0  0
    5.0500   -1.7150    0.4500 C   0  0  0  0  0  0  0  0  0  0  0  0
    3.5980   -1.4280    0.4860 C   0  0  0  0  0  0  0  0  0  0  0  0
    3.1050   -0.4150    1.3170 C   0  0  0  0  0  0  0  0  0  0  0  0
    1.7320   -0.1440    1.3510 C   0  0  0  0  0  0  0  0  0  0  0  0
    0.8520   -0.8870    0.5550 C   0  0  0  0  0  0  0  0  0  0  0  0
   -0.5360   -0.6130    0.5900 N   0  0  0  0  0  0  0  0  0  0  0  0
   -1.0480    0.3930    1.3980 C   0  0  0  0  0  0  0  0  0  0  0  0
   -0.3670    1.1430    2.0950 O   0  0  0  0  0  0  0  0  0  0  0  0
   -2.5180    0.5600    1.3690 C   0  0  0  0  0  0  0  0  0  0  0  0
   -3.3470    0.2260    2.3680 C   0  0  0  0  0  0  0  0  0  0  0  0
   -4.7240    0.5520    1.9380 C   0  0  0  0  0  0  0  0  0  0  0  0
   -5.9880    0.4350    2.5300 C   0  0  0  0  0  0  0  0  0  0  0  0
   -7.1290    0.8500    1.8330 C   0  0  0  0  0  0  0  0  0  0  0  0
   -7.0060    1.3820    0.5430 C   0  0  0  0  0  0  0  0  0  0  0  0
   -5.7430    1.4990   -0.0490 C   0  0  0  0  0  0  0  0  0  0  0  0
   -4.6020    1.0840    0.6480 C   0  0  0  0  0  0  0  0  0  0  0  0
   -3.2270    1.0790    0.3170 N   0  0  0  0  0  0  0  0  0  0  0  0
   -2.6510    1.5530   -0.9490 C   0  0  0  0  0  0  0  0  0  0  0  0
    1.3450   -1.9000   -0.2750 C   0  0  0  0  0  0  0  0  0  0  0  0
    2.7180   -2.1710   -0.3100 C   0  0  0  0  0  0  0  0  0  0  0  0
    6.1090   -0.7570    0.0600 C   0  0  0  0  0  0  0  0  0  0  0  0
    6.1350    0.5780   -0.3590 C   0  0  0  0  0  0  0  0  0  0  0  0
    4.9410    1.3030   -0.4810 N   0  0  0  0  0  0  0  0  0  0  0  0
    7.3090    1.1590   -0.6410 N   0  0  0  0  0  0  0  0  0  0  0  0
    8.4610    0.4840   -0.5300 C   0  0  0  0  0  0  0  0  0  0  0  0
    8.4680   -0.7960   -0.1320 N   0  0  0  0  0  0  0  0  0  0  0  0
    7.3290   -1.4360    0.1660 C   0  0  0  0  0  0  0  0  0  0  0  0
   11.9910   -9.8390   -1.6460 H   0  0  0  0  0  0  0  0  0  0  0  0
   13.7110  -10.2710   -1.5420 H   0  0  0  0  0  0  0  0  0  0  0  0
   13.1870   -8.6150   -1.1690 H   0  0  0  0  0  0  0  0  0  0  0  0
   12.1780   -8.4660    2.9080 H   0  0  0  0  0  0  0  0  0  0  0  0
   13.0840   -7.8320    1.5440 H   0  0  0  0  0  0  0  0  0  0  0  0
   11.1080   -6.7570    0.6210 H   0  0  0  0  0  0  0  0  0  0  0  0
   11.2190   -6.3100    2.3120 H   0  0  0  0  0  0  0  0  0  0  0  0
    9.4240   -8.4850   -0.0550 H   0  0  0  0  0  0  0  0  0  0  0  0
    8.4070   -9.1960    1.1900 H   0  0  0  0  0  0  0  0  0  0  0  0
   10.2870  -10.4010    2.1550 H   0  0  0  0  0  0  0  0  0  0  0  0
   10.2780  -10.7120    0.4310 H   0  0  0  0  0  0  0  0  0  0  0  0
    7.7290   -7.0660    1.8150 H   0  0  0  0  0  0  0  0  0  0  0  0
    9.9580   -5.0870    2.4910 H   0  0  0  0  0  0  0  0  0  0  0  0
    8.8020   -5.7840    3.6130 H   0  0  0  0  0  0  0  0  0  0  0  0
    6.9470   -4.5880    2.5410 H   0  0  0  0  0  0  0  0  0  0  0  0
    8.2050   -3.4390    2.9670 H   0  0  0  0  0  0  0  0  0  0  0  0
    9.0090   -3.3600    0.6490 H   0  0  0  0  0  0  0  0  0  0  0  0
    6.7790   -5.3390   -0.0270 H   0  0  0  0  0  0  0  0  0  0  0  0
    7.9360   -4.6420   -1.1490 H   0  0  0  0  0  0  0  0  0  0  0  0
    9.7910   -5.8380   -0.0770 H   0  0  0  0  0  0  0  0  0  0  0  0
    8.5330   -6.9860   -0.5020 H   0  0  0  0  0  0  0  0  0  0  0  0
    3.7840    0.1580    1.9310 H   0  0  0  0  0  0  0  0  0  0  0  0
    1.3520    0.6380    1.9920 H   0  0  0  0  0  0  0  0  0  0  0  0
   -1.1640   -1.1590    0.0180 H   0  0  0  0  0  0  0  0  0  0  0  0
   -3.0600   -0.2050    3.3160 H   0  0  0  0  0  0  0  0  0  0  0  0
   -6.0820    0.0250    3.5250 H   0  0  0  0  0  0  0  0  0  0  0  0
   -8.1030    0.7600    2.2890 H   0  0  0  0  0  0  0  0  0  0  0  0
   -7.8870    1.7020    0.0060 H   0  0  0  0  0  0  0  0  0  0  0  0
   -5.6490    1.9090   -1.0430 H   0  0  0  0  0  0  0  0  0  0  0  0
   -3.2720    2.3490   -1.3540 H   0  0  0  0  0  0  0  0  0  0  0  0
   -2.6080    0.7300   -1.6590 H   0  0  0  0  0  0  0  0  0  0  0  0
   -1.6460    1.9320   -0.7720 H   0  0  0  0  0  0  0  0  0  0  0  0
    0.6660   -2.4730   -0.8890 H   0  0  0  0  0  0  0  0  0  0  0  0
    3.0980   -2.9530   -0.9500 H   0  0  0  0  0  0  0  0  0  0  0  0
    4.4390    1.3050   -1.3570 H   0  0  0  0  0  0  0  0  0  0  0  0
    4.5830    1.8230    0.3070 H   0  0  0  0  0  0  0  0  0  0  0  0
    9.3930    0.9760   -0.7640 H   0  0  0  0  0  0  0  0  0  0  0  0
  1 45  1  0  0  0  0
  1 46  1  0  0  0  0
  1 47  1  0  0  0  0
  1  2  1  0  0  0  0
  2  3  2  0  0  0  0
  2  4  1  0  0  0  0
  4  5  1  0  0  0  0
  5 48  1  0  0  0  0
  5 49  1  0  0  0  0
  5  6  1  0  0  0  0
  6 50  1  0  0  0  0
  6 51  1  0  0  0  0
  6  7  1  0  0  0  0
  7  8  1  0  0  0  0
  8 52  1  0  0  0  0
  8 53  1  0  0  0  0
  8  9  1  0  0  0  0
  9  4  1  0  0  0  0
  9 54  1  0  0  0  0
  9 55  1  0  0  0  0
  7 10  1  0  0  0  0
 10 56  1  0  0  0  0
 10 11  1  0  0  0  0
 11 57  1  0  0  0  0
 11 58  1  0  0  0  0
 11 12  1  0  0  0  0
 12 59  1  0  0  0  0
 12 60  1  0  0  0  0
 12 13  1  0  0  0  0
 13 61  1  0  0  0  0
 13 14  1  0  0  0  0
 14 62  1  0  0  0  0
 14 63  1  0  0  0  0
 14 15  1  0  0  0  0
 15 10  1  0  0  0  0
 15 64  1  0  0  0  0
 15 65  1  0  0  0  0
 13 16  1  0  0  0  0
 16 17  1  0  0  0  0
 17 18  2  0  0  0  0
 18 19  1  0  0  0  0
 19 20  2  0  0  0  0
 20 66  1  0  0  0  0
 20 21  1  0  0  0  0
 21 67  1  0  0  0  0
 21 22  2  0  0  0  0
 22 23  1  0  0  0  0
 23 68  1  0  0  0  0
 23 24  1  0  0  0  0
 24 25  2  0  0  0  0
 24 26  1  0  0  0  0
 26 27  2  0  0  0  0
 27 69  1  0  0  0  0
 27 28  1  0  0  0  0
 28 29  2  0  0  0  0
 29 70  1  0  0  0  0
 29 30  1  0  0  0  0
 30 71  1  0  0  0  0
 30 31  2  0  0  0  0
 31 72  1  0  0  0  0
 31 32  1  0  0  0  0
 32 73  1  0  0  0  0
 32 33  2  0  0  0  0
 33 28  1  0  0  0  0
 33 34  1  0  0  0  0
 34 26  1  0  0  0  0
 34 35  1  0  0  0  0
 35 74  1  0  0  0  0
 35 75  1  0  0  0  0
 35 76  1  0  0  0  0
 22 36  1  0  0  0  0
 36 77  1  0  0  0  0
 36 37  2  0  0  0  0
 37 19  1  0  0  0  0
 37 78  1  0  0  0  0
 18 38  1  0  0  0  0
 38 39  2  0  0  0  0
 39 40  1  0  0  0  0
 40 79  1  0  0  0  0
 40 80  1  0  0  0  0
 39 41  1  0  0  0  0
 41 42  2  0  0  0  0
 42 81  1  0  0  0  0
 42 43  1  0  0  0  0
 43 44  2  0  0  0  0
 44 16  1  0  0  0  0
 44 38  1  0  0  0  0
M  END
>  <LOGBIO>
6.4000

>  <PRED_LOGBIO>
6.4100

>  <XV_RES>
0.3400

>  <WHL_TMPL>
1

>  <ANCH>
7-19;48-49

$$$$
ROW18
  -MTS-   01071500293D 0   0.00000     0.00000     0

 56 60  0  0  0  0  0  0  0  0999 V2000
   -9.3930    5.8800    5.5650 C   0  0  0  0  0  0  0  0  0  0  0  0
   -7.9680    5.5270    5.4940 N   0  0  0  0  0  0  0  0  0  0  0  0
   -7.4540    4.3120    5.1230 C   0  0  0  0  0  0  0  0  0  0  0  0
   -6.1160    4.3590    5.1760 C   0  0  0  0  0  0  0  0  0  0  0  0
   -5.7390    5.7200    5.6190 C   0  0  0  0  0  0  0  0  0  0  0  0
   -6.8540    6.4020    5.8030 N   0  0  0  0  0  0  0  0  0  0  0  0
   -5.1870    3.2540    4.8520 C   0  0  0  0  0  0  0  0  0  0  0  0
   -4.3000    2.7650    5.8190 C   0  0  0  0  0  0  0  0  0  0  0  0
   -3.4580    1.7640    5.5280 N   0  0  0  0  0  0  0  0  0  0  0  0
   -3.4290    1.1970    4.3150 C   0  0  0  0  0  0  0  0  0  0  0  0
   -2.5300    0.1520    4.0560 N   0  0  0  0  0  0  0  0  0  0  0  0
   -4.2890    1.6390    3.3030 C   0  0  0  0  0  0  0  0  0  0  0  0
   -4.3500    1.0920    1.9280 C   0  0  0  0  0  0  0  0  0  0  0  0
   -5.2480    1.6590    1.1100 C   0  0  0  0  0  0  0  0  0  0  0  0
   -6.0600    2.9170    2.0540 S   0  0  0  0  0  0  0  0  0  0  0  0
   -5.1820    2.6820    3.5740 C   0  0  0  0  0  0  0  0  0  0  0  0
   -3.4720   -0.0130    1.4840 C   0  0  0  0  0  0  0  0  0  0  0  0
   -3.0520   -0.0810    0.1500 C   0  0  0  0  0  0  0  0  0  0  0  0
   -2.2210   -1.1270   -0.2700 C   0  0  0  0  0  0  0  0  0  0  0  0
   -1.8110   -2.1050    0.6440 C   0  0  0  0  0  0  0  0  0  0  0  0
   -0.9720   -3.1620    0.2190 N   0  0  0  0  0  0  0  0  0  0  0  0
    0.3110   -3.2500    0.6910 C   0  0  0  0  0  0  0  0  0  0  0  0
    0.7400   -2.3970    1.4970 O   0  0  0  0  0  0  0  0  0  0  0  0
    1.1000   -4.2440    0.2920 N   0  0  0  0  0  0  0  0  0  0  0  0
    2.4250   -4.3340    0.7790 C   0  0  0  0  0  0  0  0  0  0  0  0
    3.4680   -3.6990    0.0940 C   0  0  0  0  0  0  0  0  0  0  0  0
    4.7790   -3.7890    0.5760 C   0  0  0  0  0  0  0  0  0  0  0  0
    5.0480   -4.5140    1.7440 C   0  0  0  0  0  0  0  0  0  0  0  0
    6.3310   -4.6020    2.2160 O   0  0  0  0  0  0  0  0  0  0  0  0
    7.1410   -5.6880    1.7580 C   0  0  0  0  0  0  0  0  0  0  0  0
    8.3450   -5.6090    2.3190 F   0  0  0  0  0  0  0  0  0  0  0  0
    6.5700   -6.8410    2.0940 F   0  0  0  0  0  0  0  0  0  0  0  0
    4.0050   -5.1490    2.4290 C   0  0  0  0  0  0  0  0  0  0  0  0
    2.6930   -5.0590    1.9460 C   0  0  0  0  0  0  0  0  0  0  0  0
   -2.2310   -2.0370    1.9780 C   0  0  0  0  0  0  0  0  0  0  0  0
   -3.0610   -0.9910    2.3970 C   0  0  0  0  0  0  0  0  0  0  0  0
   -9.5140    6.9410    5.3600 H   0  0  0  0  0  0  0  0  0  0  0  0
   -9.7720    5.6570    6.5600 H   0  0  0  0  0  0  0  0  0  0  0  0
   -9.9470    5.3030    4.8280 H   0  0  0  0  0  0  0  0  0  0  0  0
   -8.0380    3.4510    4.8330 H   0  0  0  0  0  0  0  0  0  0  0  0
   -4.7340    6.0880    5.7640 H   0  0  0  0  0  0  0  0  0  0  0  0
   -4.2960    3.1980    6.8080 H   0  0  0  0  0  0  0  0  0  0  0  0
   -2.8070   -0.8050    4.2210 H   0  0  0  0  0  0  0  0  0  0  0  0
   -1.6050    0.3570    3.7060 H   0  0  0  0  0  0  0  0  0  0  0  0
   -5.4380    1.3990    0.0800 H   0  0  0  0  0  0  0  0  0  0  0  0
   -3.3690    0.6730   -0.5550 H   0  0  0  0  0  0  0  0  0  0  0  0
   -1.8970   -1.1790   -1.2990 H   0  0  0  0  0  0  0  0  0  0  0  0
   -1.3190   -3.8520   -0.4320 H   0  0  0  0  0  0  0  0  0  0  0  0
    0.7530   -4.9330   -0.3600 H   0  0  0  0  0  0  0  0  0  0  0  0
    3.2610   -3.1400   -0.8060 H   0  0  0  0  0  0  0  0  0  0  0  0
    5.5840   -3.3000    0.0480 H   0  0  0  0  0  0  0  0  0  0  0  0
    7.2410   -5.6340    0.6760 H   0  0  0  0  0  0  0  0  0  0  0  0
    4.2120   -5.7080    3.3290 H   0  0  0  0  0  0  0  0  0  0  0  0
    1.8890   -5.5490    2.4750 H   0  0  0  0  0  0  0  0  0  0  0  0
   -1.9150   -2.7910    2.6830 H   0  0  0  0  0  0  0  0  0  0  0  0
   -3.3850   -0.9380    3.4260 H   0  0  0  0  0  0  0  0  0  0  0  0
  1 37  1  0  0  0  0
  1 38  1  0  0  0  0
  1 39  1  0  0  0  0
  1  2  1  0  0  0  0
  2  3  1  0  0  0  0
  3 40  1  0  0  0  0
  3  4  2  0  0  0  0
  4  5  1  0  0  0  0
  5 41  1  0  0  0  0
  5  6  2  0  0  0  0
  6  2  1  0  0  0  0
  4  7  1  0  0  0  0
  7  8  2  0  0  0  0
  8 42  1  0  0  0  0
  8  9  1  0  0  0  0
  9 10  2  0  0  0  0
 10 11  1  0  0  0  0
 11 43  1  0  0  0  0
 11 44  1  0  0  0  0
 10 12  1  0  0  0  0
 12 13  1  0  0  0  0
 13 14  2  0  0  0  0
 14 45  1  0  0  0  0
 14 15  1  0  0  0  0
 15 16  1  0  0  0  0
 16  7  1  0  0  0  0
 16 12  2  0  0  0  0
 13 17  1  0  0  0  0
 17 18  2  0  0  0  0
 18 46  1  0  0  0  0
 18 19  1  0  0  0  0
 19 47  1  0  0  0  0
 19 20  2  0  0  0  0
 20 21  1  0  0  0  0
 21 48  1  0  0  0  0
 21 22  1  0  0  0  0
 22 23  2  0  0  0  0
 22 24  1  0  0  0  0
 24 49  1  0  0  0  0
 24 25  1  0  0  0  0
 25 26  2  0  0  0  0
 26 50  1  0  0  0  0
 26 27  1  0  0  0  0
 27 51  1  0  0  0  0
 27 28  2  0  0  0  0
 28 29  1  0  0  0  0
 29 30  1  0  0  0  0
 30 52  1  0  0  0  0
 30 31  1  0  0  0  0
 30 32  1  0  0  0  0
 28 33  1  0  0  0  0
 33 53  1  0  0  0  0
 33 34  2  0  0  0  0
 34 25  1  0  0  0  0
 34 54  1  0  0  0  0
 20 35  1  0  0  0  0
 35 55  1  0  0  0  0
 35 36  2  0  0  0  0
 36 17  1  0  0  0  0
 36 56  1  0  0  0  0
M  END
>  <LOGBIO>
5.9000

>  <PRED_LOGBIO>
6.0000

>  <XV_RES>
-0.2420

>  <WHL_TMPL>
2

>  <ANCH>
10-11;31-32

$$$$
ROW19
  -MTS-   01071500293D 0   0.00000     0.00000     0

 41 45  0  0  0  0  0  0  0  0999 V2000
    1.1690   -3.1930    0.2340 C   0  0  0  0  0  0  0  0  0  0  0  0
    2.3350   -3.9370    0.8390 C   0  0  0  0  0  0  0  0  0  0  0  0
    2.1440   -4.7400    1.9690 C   0  0  0  0  0  0  0  0  0  0  0  0
    3.2250   -5.4300    2.5300 C   0  0  0  0  0  0  0  0  0  0  0  0
    4.4990   -5.3170    1.9600 C   0  0  0  0  0  0  0  0  0  0  0  0
    4.6910   -4.5150    0.8290 C   0  0  0  0  0  0  0  0  0  0  0  0
    3.6090   -3.8250    0.2690 C   0  0  0  0  0  0  0  0  0  0  0  0
    0.6070   -2.2700    1.2310 N   0  0  0  0  0  0  0  0  0  0  0  0
    1.2910   -1.1730    1.8890 N   0  0  0  0  0  0  0  0  0  0  0  0
    0.4840   -0.6210    2.6680 N   0  0  0  0  0  0  0  0  0  0  0  0
   -0.7580   -1.2640    2.6100 C   0  0  0  0  0  0  0  0  0  0  0  0
   -1.8790   -0.7860    3.4490 C   0  0  0  0  0  0  0  0  0  0  0  0
   -2.9450   -0.0920    2.8650 C   0  0  0  0  0  0  0  0  0  0  0  0
   -4.0060    0.3600    3.6590 C   0  0  0  0  0  0  0  0  0  0  0  0
   -4.0010    0.1170    5.0380 C   0  0  0  0  0  0  0  0  0  0  0  0
   -4.9170    0.4470    6.0650 N   0  0  0  0  0  0  0  0  0  0  0  0
   -4.3790   -0.0690    7.3090 N   0  0  0  0  0  0  0  0  0  0  0  0
   -3.2280   -0.6680    7.0700 C   0  0  0  0  0  0  0  0  0  0  0  0
   -2.9350   -0.5780    5.6220 C   0  0  0  0  0  0  0  0  0  0  0  0
   -1.8750   -1.0300    4.8280 C   0  0  0  0  0  0  0  0  0  0  0  0
   -0.6690   -2.2690    1.7280 C   0  0  0  0  0  0  0  0  0  0  0  0
   -1.7750   -3.2260    1.3520 C   0  0  0  0  0  0  0  0  0  0  0  0
   -2.3760   -4.0720    2.4210 C   0  0  0  0  0  0  0  0  0  0  0  0
   -3.1540   -2.9440    1.8380 C   0  0  0  0  0  0  0  0  0  0  0  0
    0.4050   -3.9040   -0.0720 H   0  0  0  0  0  0  0  0  0  0  0  0
    1.5080   -2.6290   -0.6320 H   0  0  0  0  0  0  0  0  0  0  0  0
    1.1610   -4.8270    2.4090 H   0  0  0  0  0  0  0  0  0  0  0  0
    3.0770   -6.0490    3.4020 H   0  0  0  0  0  0  0  0  0  0  0  0
    5.3330   -5.8500    2.3920 H   0  0  0  0  0  0  0  0  0  0  0  0
    5.6730   -4.4280    0.3890 H   0  0  0  0  0  0  0  0  0  0  0  0
    3.7570   -3.2050   -0.6040 H   0  0  0  0  0  0  0  0  0  0  0  0
   -2.9490    0.0960    1.8010 H   0  0  0  0  0  0  0  0  0  0  0  0
   -4.8280    0.8960    3.2080 H   0  0  0  0  0  0  0  0  0  0  0  0
   -5.7850    0.9500    5.9520 H   0  0  0  0  0  0  0  0  0  0  0  0
   -2.6020   -1.1450    7.8100 H   0  0  0  0  0  0  0  0  0  0  0  0
   -1.0530   -1.5660    5.2790 H   0  0  0  0  0  0  0  0  0  0  0  0
   -1.6530   -3.6550    0.3590 H   0  0  0  0  0  0  0  0  0  0  0  0
   -1.9940   -3.9490    3.4320 H   0  0  0  0  0  0  0  0  0  0  0  0
   -2.6780   -5.0820    2.1520 H   0  0  0  0  0  0  0  0  0  0  0  0
   -3.2980   -2.0600    2.4560 H   0  0  0  0  0  0  0  0  0  0  0  0
   -3.9810   -3.1930    1.1760 H   0  0  0  0  0  0  0  0  0  0  0  0
  1 25  1  0  0  0  0
  1 26  1  0  0  0  0
  1  2  1  0  0  0  0
  2  3  2  0  0  0  0
  3 27  1  0  0  0  0
  3  4  1  0  0  0  0
  4 28  1  0  0  0  0
  4  5  2  0  0  0  0
  5 29  1  0  0  0  0
  5  6  1  0  0  0  0
  6 30  1  0  0  0  0
  6  7  2  0  0  0  0
  7  2  1  0  0  0  0
  7 31  1  0  0  0  0
  1  8  1  0  0  0  0
  8  9  1  0  0  0  0
  9 10  2  0  0  0  0
 10 11  1  0  0  0  0
 11 12  1  0  0  0  0
 12 13  2  0  0  0  0
 13 32  1  0  0  0  0
 13 14  1  0  0  0  0
 14 33  1  0  0  0  0
 14 15  2  0  0  0  0
 15 16  1  0  0  0  0
 16 34  1  0  0  0  0
 16 17  1  0  0  0  0
 17 18  2  0  0  0  0
 18 35  1  0  0  0  0
 18 19  1  0  0  0  0
 19 15  1  0  0  0  0
 19 20  2  0  0  0  0
 20 12  1  0  0  0  0
 20 36  1  0  0  0  0
 11 21  2  0  0  0  0
 21  8  1  0  0  0  0
 21 22  1  0  0  0  0
 22 37  1  0  0  0  0
 22 23  1  0  0  0  0
 23 38  1  0  0  0  0
 23 39  1  0  0  0  0
 23 24  1  0  0  0  0
 24 22  1  0  0  0  0
 24 40  1  0  0  0  0
 24 41  1  0  0  0  0
M  END
>  <LOGBIO>
5.7000

>  <PRED_LOGBIO>
5.4500

>  <XV_RES>
0.0410

>  <WHL_TMPL>
3

>  <ANCH>
16-46;18-17

$$$$
ROW20
  -MTS-   01071500293D 0   0.00000     0.00000     0

 40 43  0  0  0  0  0  0  0  0999 V2000
    5.7900   -1.7660   -0.3610 C   0  0  0  0  0  0  0  0  0  0  0  0
    5.0870   -0.8780    0.6620 C   0  0  0  0  0  0  0  0  0  0  0  0
    5.8120   -0.9710    2.0010 C   0  0  0  0  0  0  0  0  0  0  0  0
    5.1020    0.5680    0.1740 C   0  0  0  0  0  0  0  0  0  0  0  0
    3.6580   -1.3370    0.8300 C   0  0  0  0  0  0  0  0  0  0  0  0
    3.1830   -2.4290    0.0940 C   0  0  0  0  0  0  0  0  0  0  0  0
    1.8590   -2.8550    0.2510 C   0  0  0  0  0  0  0  0  0  0  0  0
    1.0100   -2.1890    1.1420 C   0  0  0  0  0  0  0  0  0  0  0  0
   -0.3290   -2.3740    1.5070 N   0  0  0  0  0  0  0  0  0  0  0  0
   -0.6670   -1.4660    2.4040 C   0  0  0  0  0  0  0  0  0  0  0  0
    0.4020   -0.6530    2.6730 N   0  0  0  0  0  0  0  0  0  0  0  0
    1.4850   -1.0970    1.8780 C   0  0  0  0  0  0  0  0  0  0  0  0
    2.8090   -0.6710    1.7220 C   0  0  0  0  0  0  0  0  0  0  0  0
   -2.0050   -1.3450    3.0270 C   0  0  0  0  0  0  0  0  0  0  0  0
   -3.1460   -1.2130    2.3770 N   0  0  0  0  0  0  0  0  0  0  0  0
   -4.2330   -1.1240    3.3330 N   0  0  0  0  0  0  0  0  0  0  0  0
   -3.6680   -1.2130    4.6270 C   0  0  0  0  0  0  0  0  0  0  0  0
   -4.2370   -1.1850    5.9050 C   0  0  0  0  0  0  0  0  0  0  0  0
   -3.4210   -1.2960    7.0380 C   0  0  0  0  0  0  0  0  0  0  0  0
   -2.0360   -1.4340    6.8910 C   0  0  0  0  0  0  0  0  0  0  0  0
   -1.4660   -1.4610    5.6130 C   0  0  0  0  0  0  0  0  0  0  0  0
   -2.2820   -1.3510    4.4800 C   0  0  0  0  0  0  0  0  0  0  0  0
    5.7790   -2.7970   -0.0140 H   0  0  0  0  0  0  0  0  0  0  0  0
    6.8190   -1.4350   -0.4820 H   0  0  0  0  0  0  0  0  0  0  0  0
    5.2720   -1.7000   -1.3160 H   0  0  0  0  0  0  0  0  0  0  0  0
    5.8020   -2.0020    2.3480 H   0  0  0  0  0  0  0  0  0  0  0  0
    6.8420   -0.6400    1.8790 H   0  0  0  0  0  0  0  0  0  0  0  0
    5.3110   -0.3380    2.7300 H   0  0  0  0  0  0  0  0  0  0  0  0
    4.5850    0.6350   -0.7800 H   0  0  0  0  0  0  0  0  0  0  0  0
    6.1320    0.8990    0.0530 H   0  0  0  0  0  0  0  0  0  0  0  0
    4.6010    1.2020    0.9030 H   0  0  0  0  0  0  0  0  0  0  0  0
    3.8380   -2.9430   -0.5930 H   0  0  0  0  0  0  0  0  0  0  0  0
    1.4920   -3.6980   -0.3170 H   0  0  0  0  0  0  0  0  0  0  0  0
    0.4150    0.1210    3.3210 H   0  0  0  0  0  0  0  0  0  0  0  0
    3.1760    0.1710    2.2890 H   0  0  0  0  0  0  0  0  0  0  0  0
   -5.2130   -1.0190    3.1150 H   0  0  0  0  0  0  0  0  0  0  0  0
   -5.3060   -1.0790    6.0180 H   0  0  0  0  0  0  0  0  0  0  0  0
   -3.8600   -1.2750    8.0240 H   0  0  0  0  0  0  0  0  0  0  0  0
   -1.4060   -1.5190    7.7650 H   0  0  0  0  0  0  0  0  0  0  0  0
   -0.3970   -1.5680    5.5000 H   0  0  0  0  0  0  0  0  0  0  0  0
  1 23  1  0  0  0  0
  1 24  1  0  0  0  0
  1 25  1  0  0  0  0
  1  2  1  0  0  0  0
  2  3  1  0  0  0  0
  3 26  1  0  0  0  0
  3 27  1  0  0  0  0
  3 28  1  0  0  0  0
  2  4  1  0  0  0  0
  4 29  1  0  0  0  0
  4 30  1  0  0  0  0
  4 31  1  0  0  0  0
  2  5  1  0  0  0  0
  5  6  2  0  0  0  0
  6 32  1  0  0  0  0
  6  7  1  0  0  0  0
  7 33  1  0  0  0  0
  7  8  2  0  0  0  0
  8  9  1  0  0  0  0
  9 10  2  0  0  0  0
 10 11  1  0  0  0  0
 11 34  1  0  0  0  0
 11 12  1  0  0  0  0
 12  8  1  0  0  0  0
 12 13  2  0  0  0  0
 13  5  1  0  0  0  0
 13 35  1  0  0  0  0
 10 14  1  0  0  0  0
 14 15  2  0  0  0  0
 15 16  1  0  0  0  0
 16 36  1  0  0  0  0
 16 17  1  0  0  0  0
 17 18  2  0  0  0  0
 18 37  1  0  0  0  0
 18 19  1  0  0  0  0
 19 38  1  0  0  0  0
 19 20  2  0  0  0  0
 20 39  1  0  0  0  0
 20 21  1  0  0  0  0
 21 40  1  0  0  0  0
 21 22  2  0  0  0  0
 22 14  1  0  0  0  0
 22 17  1  0  0  0  0
M  END
>  <LOGBIO>
6.5000

>  <PRED_LOGBIO>
6.5400

>  <XV_RES>
-0.0060

>  <WHL_TMPL>
3

>  <ANCH>
45-46;24-22

$$$$
ROW23
  -MTS-   01071500293D 0   0.00000     0.00000     0

 43 45  0  0  0  0  0  0  0  0999 V2000
   -2.7120    0.9170    5.9660 C   0  0  0  0  0  0  0  0  0  0  0  0
   -4.1540    1.2590    5.6000 C   0  0  0  0  0  0  0  0  0  0  0  0
   -4.5710    0.4500    4.4460 N   0  0  0  0  0  0  0  0  0  0  0  0
   -3.7540    0.7190    3.3800 C   0  0  0  0  0  0  0  0  0  0  0  0
   -2.6030    0.1910    2.9410 C   0  0  0  0  0  0  0  0  0  0  0  0
   -1.7960   -0.8220    3.3870 N   0  0  0  0  0  0  0  0  0  0  0  0
   -0.7240   -1.2790    2.5840 C   0  0  0  0  0  0  0  0  0  0  0  0
   -0.8930   -2.3730    1.7280 C   0  0  0  0  0  0  0  0  0  0  0  0
    0.1830   -2.8060    0.9440 C   0  0  0  0  0  0  0  0  0  0  0  0
    1.3620   -2.1740    1.0170 N   0  0  0  0  0  0  0  0  0  0  0  0
    1.5600   -1.1240    1.8250 C   0  0  0  0  0  0  0  0  0  0  0  0
    0.5220   -0.6430    2.6350 C   0  0  0  0  0  0  0  0  0  0  0  0
   -2.5340    1.1200    1.7910 C   0  0  0  0  0  0  0  0  0  0  0  0
   -1.7650    1.3190    0.8520 O   0  0  0  0  0  0  0  0  0  0  0  0
   -3.8050    1.7020    2.2760 C   0  0  0  0  0  0  0  0  0  0  0  0
   -4.5650    2.6020    1.9200 O   0  0  0  0  0  0  0  0  0  0  0  0
   -5.0660    0.9590    6.7890 C   0  0  0  0  0  0  0  0  0  0  0  0
   -4.4850   -0.2030    7.6160 C   0  0  0  0  0  0  0  0  0  0  0  0
   -5.3380   -0.4850    8.8670 C   0  0  0  0  0  0  0  0  0  0  0  0
   -5.5180    0.7810    9.7240 C   0  0  0  0  0  0  0  0  0  0  0  0
   -6.0990    1.9430    8.8960 C   0  0  0  0  0  0  0  0  0  0  0  0
   -5.2450    2.2260    7.6460 C   0  0  0  0  0  0  0  0  0  0  0  0
   -2.6430   -0.1390    6.2190 H   0  0  0  0  0  0  0  0  0  0  0  0
   -2.4030    1.5160    6.8200 H   0  0  0  0  0  0  0  0  0  0  0  0
   -2.0630    1.1310    5.1190 H   0  0  0  0  0  0  0  0  0  0  0  0
   -4.2230    2.3150    5.3470 H   0  0  0  0  0  0  0  0  0  0  0  0
   -5.5250    0.6760    4.2040 H   0  0  0  0  0  0  0  0  0  0  0  0
   -1.9670   -1.2430    4.2890 H   0  0  0  0  0  0  0  0  0  0  0  0
   -1.8460   -2.8790    1.6730 H   0  0  0  0  0  0  0  0  0  0  0  0
    0.0620   -3.6490    0.2800 H   0  0  0  0  0  0  0  0  0  0  0  0
    2.5270   -0.6440    1.8530 H   0  0  0  0  0  0  0  0  0  0  0  0
    0.6810    0.2040    3.2870 H   0  0  0  0  0  0  0  0  0  0  0  0
   -6.0200    0.6650    6.3560 H   0  0  0  0  0  0  0  0  0  0  0  0
   -3.4690    0.0400    7.9190 H   0  0  0  0  0  0  0  0  0  0  0  0
   -4.4380   -1.0990    7.0010 H   0  0  0  0  0  0  0  0  0  0  0  0
   -6.3140   -0.8580    8.5630 H   0  0  0  0  0  0  0  0  0  0  0  0
   -4.8620   -1.2610    9.4630 H   0  0  0  0  0  0  0  0  0  0  0  0
   -4.5570    1.0780   10.1380 H   0  0  0  0  0  0  0  0  0  0  0  0
   -6.1820    0.5640   10.5570 H   0  0  0  0  0  0  0  0  0  0  0  0
   -7.1150    1.7000    8.5930 H   0  0  0  0  0  0  0  0  0  0  0  0
   -6.1450    2.8390    9.5120 H   0  0  0  0  0  0  0  0  0  0  0  0
   -4.2690    2.5980    7.9490 H   0  0  0  0  0  0  0  0  0  0  0  0
   -5.7220    3.0010    7.0490 H   0  0  0  0  0  0  0  0  0  0  0  0
  1 23  1  0  0  0  0
  1 24  1  0  0  0  0
  1 25  1  0  0  0  0
  1  2  1  0  0  0  0
  2 26  1  0  0  0  0
  2  3  1  0  0  0  0
  3 27  1  0  0  0  0
  3  4  1  0  0  0  0
  4  5  2  0  0  0  0
  5  6  1  0  0  0  0
  6 28  1  0  0  0  0
  6  7  1  0  0  0  0
  7  8  2  0  0  0  0
  8 29  1  0  0  0  0
  8  9  1  0  0  0  0
  9 30  1  0  0  0  0
  9 10  2  0  0  0  0
 10 11  1  0  0  0  0
 11 31  1  0  0  0  0
 11 12  2  0  0  0  0
 12  7  1  0  0  0  0
 12 32  1  0  0  0  0
  5 13  1  0  0  0  0
 13 14  2  0  0  0  0
 13 15  1  0  0  0  0
 15  4  1  0  0  0  0
 15 16  2  0  0  0  0
  2 17  1  0  0  0  0
 17 33  1  0  0  0  0
 17 18  1  0  0  0  0
 18 34  1  0  0  0  0
 18 35  1  0  0  0  0
 18 19  1  0  0  0  0
 19 36  1  0  0  0  0
 19 37  1  0  0  0  0
 19 20  1  0  0  0  0
 20 38  1  0  0  0  0
 20 39  1  0  0  0  0
 20 21  1  0  0  0  0
 21 40  1  0  0  0  0
 21 41  1  0  0  0  0
 21 22  1  0  0  0  0
 22 17  1  0  0  0  0
 22 42  1  0  0  0  0
 22 43  1  0  0  0  0
M  END
>  <LOGBIO>
5.0000

>  <PRED_LOGBIO>
5.2600

>  <XV_RES>
-0.9230

>  <WHL_TMPL>
3

>  <ANCH>
12-14;10-11

$$$$
ROW24
  -MTS-   01071500293D 0   0.00000     0.00000     0

 52 55  0  0  0  0  0  0  0  0999 V2000
   -2.5880   -4.3460   -4.1180 C   0  0  0  0  0  0  0  0  0  0  0  0
   -3.3050   -3.7880   -2.9120 C   0  0  0  0  0  0  0  0  0  0  0  0
   -4.5940   -3.5120   -2.8440 N   0  0  0  0  0  0  0  0  0  0  0  0
   -4.9030   -2.9950   -1.5250 N   0  0  0  0  0  0  0  0  0  0  0  0
   -3.6970   -2.9750   -0.7840 C   0  0  0  0  0  0  0  0  0  0  0  0
   -3.4050   -2.5790    0.5270 C   0  0  0  0  0  0  0  0  0  0  0  0
   -2.0940   -2.6690    1.0090 C   0  0  0  0  0  0  0  0  0  0  0  0
   -1.0750   -3.1550    0.1810 C   0  0  0  0  0  0  0  0  0  0  0  0
   -1.3680   -3.5510   -1.1300 C   0  0  0  0  0  0  0  0  0  0  0  0
   -2.6790   -3.4610   -1.6120 C   0  0  0  0  0  0  0  0  0  0  0  0
    0.2920   -3.0750    0.9520 C   0  0  0  0  0  0  0  0  0  0  0  0
    0.6340   -4.1350    1.8000 C   0  0  0  0  0  0  0  0  0  0  0  0
    1.9190   -4.4230    2.0480 N   0  0  0  0  0  0  0  0  0  0  0  0
    2.9180   -3.7160    1.5010 C   0  0  0  0  0  0  0  0  0  0  0  0
    2.6440   -2.6440    0.6440 C   0  0  0  0  0  0  0  0  0  0  0  0
    3.6670   -1.9230    0.0860 O   0  0  0  0  0  0  0  0  0  0  0  0
    3.9760   -0.6480    0.6530 C   0  0  0  0  0  0  0  0  0  0  0  0
    2.7380    0.2670    0.5970 C   0  0  0  0  0  0  0  0  0  0  0  0
    3.0110    1.6260    1.2670 C   0  0  0  0  0  0  0  0  0  0  0  0
    3.5170    1.4500    2.7110 N   0  0  0  0  0  0  0  0  0  0  0  0
    1.6590   -0.4170    1.4360 C   0  0  0  0  0  0  0  0  0  0  0  0
    1.2060   -1.6790    0.7410 C   0  0  0  0  0  0  0  0  0  0  0  0
    0.1420   -1.6350   -0.1670 C   0  0  0  0  0  0  0  0  0  0  0  0
   -0.2780   -2.8050   -0.8110 C   0  0  0  0  0  0  0  0  0  0  0  0
    0.3670   -4.0190   -0.5470 C   0  0  0  0  0  0  0  0  0  0  0  0
    1.4320   -4.0630    0.3610 C   0  0  0  0  0  0  0  0  0  0  0  0
    1.8510   -2.8930    1.0050 C   0  0  0  0  0  0  0  0  0  0  0  0
    1.3120   -2.3170    0.3640 C   0  0  0  0  0  0  0  0  0  0  0  0
   -3.0880   -4.0100   -5.0250 H   0  0  0  0  0  0  0  0  0  0  0  0
   -2.6030   -5.4330   -4.0780 H   0  0  0  0  0  0  0  0  0  0  0  0
   -1.5580   -3.9970   -4.1210 H   0  0  0  0  0  0  0  0  0  0  0  0
   -5.8120   -2.7030   -1.1950 H   0  0  0  0  0  0  0  0  0  0  0  0
   -4.1910   -2.2040    1.1660 H   0  0  0  0  0  0  0  0  0  0  0  0
   -1.8680   -2.3630    2.0200 H   0  0  0  0  0  0  0  0  0  0  0  0
   -0.5820   -3.9260   -1.7680 H   0  0  0  0  0  0  0  0  0  0  0  0
   -0.1450   -4.7270    2.2580 H   0  0  0  0  0  0  0  0  0  0  0  0
    3.9430   -3.9770    1.7230 H   0  0  0  0  0  0  0  0  0  0  0  0
    4.7280   -0.1950    0.0110 H   0  0  0  0  0  0  0  0  0  0  0  0
    4.2540   -0.7740    1.6970 H   0  0  0  0  0  0  0  0  0  0  0  0
    2.4050    0.4030   -0.4300 H   0  0  0  0  0  0  0  0  0  0  0  0
    2.0500    2.1310    1.3380 H   0  0  0  0  0  0  0  0  0  0  0  0
    3.7830    2.1380    0.6960 H   0  0  0  0  0  0  0  0  0  0  0  0
    2.7190    1.3750    3.3250 H   0  0  0  0  0  0  0  0  0  0  0  0
    4.0010    2.3010    2.9590 H   0  0  0  0  0  0  0  0  0  0  0  0
    2.0650   -0.6670    2.4140 H   0  0  0  0  0  0  0  0  0  0  0  0
    0.8120    0.2550    1.5550 H   0  0  0  0  0  0  0  0  0  0  0  0
   -0.3550   -0.6980   -0.3710 H   0  0  0  0  0  0  0  0  0  0  0  0
   -1.0990   -2.7710   -1.5120 H   0  0  0  0  0  0  0  0  0  0  0  0
    0.0430   -4.9220   -1.0440 H   0  0  0  0  0  0  0  0  0  0  0  0
    1.9290   -5.0000    0.5650 H   0  0  0  0  0  0  0  0  0  0  0  0
    2.6730   -2.9270    1.7060 H   0  0  0  0  0  0  0  0  0  0  0  0
    1.0750   -1.4940   -0.2940 H   0  0  0  0  0  0  0  0  0  0  0  0
  1 29  1  0  0  0  0
  1 30  1  0  0  0  0
  1 31  1  0  0  0  0
  1  2  1  0  0  0  0
  2  3  2  0  0  0  0
  3  4  1  0  0  0  0
  4 32  1  0  0  0  0
  4  5  1  0  0  0  0
  5  6  2  0  0  0  0
  6 33  1  0  0  0  0
  6  7  1  0  0  0  0
  7 34  1  0  0  0  0
  7  8  2  0  0  0  0
  8  9  1  0  0  0  0
  9 35  1  0  0  0  0
  9 10  2  0  0  0  0
 10  2  1  0  0  0  0
 10  5  1  0  0  0  0
  8 11  1  0  0  0  0
 11 12  2  0  0  0  0
 12 36  1  0  0  0  0
 12 13  1  0  0  0  0
 13 14  2  0  0  0  0
 14 37  1  0  0  0  0
 14 15  1  0  0  0  0
 15 16  1  0  0  0  0
 16 17  1  0  0  0  0
 17 38  1  0  0  0  0
 17 39  1  0  0  0  0
 17 18  1  0  0  0  0
 18 40  1  0  0  0  0
 18 19  1  0  0  0  0
 19 41  1  0  0  0  0
 19 42  1  0  0  0  0
 19 20  1  0  0  0  0
 20 43  1  0  0  0  0
 20 44  1  0  0  0  0
 18 21  1  0  0  0  0
 21 45  1  0  0  0  0
 21 46  1  0  0  0  0
 21 22  1  0  0  0  0
 22 23  2  0  0  0  0
 23 47  1  0  0  0  0
 23 24  1  0  0  0  0
 24 48  1  0  0  0  0
 24 25  2  0  0  0  0
 25 49  1  0  0  0  0
 25 26  1  0  0  0  0
 26 50  1  0  0  0  0
 26 27  2  0  0  0  0
 27 22  1  0  0  0  0
 27 51  1  0  0  0  0
 15 28  2  0  0  0  0
 28 11  1  0  0  0  0
 28 52  1  0  0  0  0
M  END
>  <LOGBIO>
6.4000

>  <PRED_LOGBIO>
6.2000

>  <XV_RES>
0.6650

>  <WHL_TMPL>
2

>  <ANCH>
17-18;24-25

$$$$
ROW25
  -MTS-   01071500293D 0   0.00000     0.00000     0

 34 37  0  0  0  0  0  0  0  0999 V2000
    2.8620   -3.4030   -0.6020 C   0  0  0  0  0  0  0  0  0  0  0  0
    2.5190   -2.3790    0.3950 N   0  0  0  0  0  0  0  0  0  0  0  0
    3.3700   -1.4170    0.8740 C   0  0  0  0  0  0  0  0  0  0  0  0
    2.7420   -0.6440    1.7700 C   0  0  0  0  0  0  0  0  0  0  0  0
    3.3390    0.5230    2.5200 C   0  0  0  0  0  0  0  0  0  0  0  0
    2.5910    1.2120    3.3920 C   0  0  0  0  0  0  0  0  0  0  0  0
    1.1740    0.9760    3.7480 C   0  0  0  0  0  0  0  0  0  0  0  0
    0.4540    0.0930    3.2840 O   0  0  0  0  0  0  0  0  0  0  0  0
    0.8080    1.8810    4.6520 N   0  0  0  0  0  0  0  0  0  0  0  0
    1.8820    2.7480    4.9630 C   0  0  0  0  0  0  0  0  0  0  0  0
    1.9830    3.8350    5.8400 C   0  0  0  0  0  0  0  0  0  0  0  0
    3.2010    4.5170    5.9390 C   0  0  0  0  0  0  0  0  0  0  0  0
    4.2820    4.0910    5.1580 C   0  0  0  0  0  0  0  0  0  0  0  0
    4.1550    3.0470    4.3270 N   0  0  0  0  0  0  0  0  0  0  0  0
    3.0020    2.3740    4.2110 C   0  0  0  0  0  0  0  0  0  0  0  0
    1.3530   -1.1400    1.8930 C   0  0  0  0  0  0  0  0  0  0  0  0
    0.2430   -0.7530    2.6530 C   0  0  0  0  0  0  0  0  0  0  0  0
   -0.9640   -1.4510    2.5340 C   0  0  0  0  0  0  0  0  0  0  0  0
   -1.0610   -2.5380    1.6570 C   0  0  0  0  0  0  0  0  0  0  0  0
    0.0490   -2.9250    0.8970 C   0  0  0  0  0  0  0  0  0  0  0  0
    1.2560   -2.2260    1.0150 C   0  0  0  0  0  0  0  0  0  0  0  0
    1.9750   -3.6630   -1.1750 H   0  0  0  0  0  0  0  0  0  0  0  0
    3.2400   -4.2890   -0.0970 H   0  0  0  0  0  0  0  0  0  0  0  0
    3.6260   -3.0140   -1.2730 H   0  0  0  0  0  0  0  0  0  0  0  0
    4.4000   -1.3000    0.5710 H   0  0  0  0  0  0  0  0  0  0  0  0
    4.3690    0.8020    2.3530 H   0  0  0  0  0  0  0  0  0  0  0  0
   -0.1130    1.9400    5.0620 H   0  0  0  0  0  0  0  0  0  0  0  0
    1.1330    4.1430    6.4310 H   0  0  0  0  0  0  0  0  0  0  0  0
    3.3060    5.3590    6.6070 H   0  0  0  0  0  0  0  0  0  0  0  0
    5.2270    4.6090    5.2250 H   0  0  0  0  0  0  0  0  0  0  0  0
    0.3180    0.0850    3.3300 H   0  0  0  0  0  0  0  0  0  0  0  0
   -1.8210   -1.1530    3.1200 H   0  0  0  0  0  0  0  0  0  0  0  0
   -1.9930   -3.0770    1.5650 H   0  0  0  0  0  0  0  0  0  0  0  0
   -0.0260   -3.7630    0.2200 H   0  0  0  0  0  0  0  0  0  0  0  0
  1 22  1  0  0  0  0
  1 23  1  0  0  0  0
  1 24  1  0  0  0  0
  1  2  1  0  0  0  0
  2  3  1  0  0  0  0
  3 25  1  0  0  0  0
  3  4  2  0  0  0  0
  4  5  1  0  0  0  0
  5 26  1  0  0  0  0
  5  6  2  0  0  0  0
  6  7  1  0  0  0  0
  7  8  2  0  0  0  0
  7  9  1  0  0  0  0
  9 27  1  0  0  0  0
  9 10  1  0  0  0  0
 10 11  2  0  0  0  0
 11 28  1  0  0  0  0
 11 12  1  0  0  0  0
 12 29  1  0  0  0  0
 12 13  2  0  0  0  0
 13 30  1  0  0  0  0
 13 14  1  0  0  0  0
 14 15  2  0  0  0  0
 15  6  1  0  0  0  0
 15 10  1  0  0  0  0
  4 16  1  0  0  0  0
 16 17  2  0  0  0  0
 17 31  1  0  0  0  0
 17 18  1  0  0  0  0
 18 32  1  0  0  0  0
 18 19  2  0  0  0  0
 19 33  1  0  0  0  0
 19 20  1  0  0  0  0
 20 34  1  0  0  0  0
 20 21  2  0  0  0  0
 21  2  1  0  0  0  0
 21 16  1  0  0  0  0
M  END
>  <LOGBIO>
6.2000

>  <PRED_LOGBIO>
6.3700

>  <XV_RES>
-0.9540

>  <WHL_TMPL>
3

>  <ANCH>
47-48;8-6

$$$$
ROW26
  -MTS-   01071500293D 0   0.00000     0.00000     0

 40 42  0  0  0  0  0  0  0  0999 V2000
    4.7470    0.1610    2.9860 C   0  0  0  0  0  0  0  0  0  0  0  0
    3.3390    0.5230    2.5200 C   0  0  0  0  0  0  0  0  0  0  0  0
    2.7420   -0.6440    1.7700 C   0  0  0  0  0  0  0  0  0  0  0  0
    3.3210   -1.3220    0.7700 C   0  0  0  0  0  0  0  0  0  0  0  0
    2.4910   -2.3170    0.3260 N   0  0  0  0  0  0  0  0  0  0  0  0
    1.2940   -2.2900    1.0810 C   0  0  0  0  0  0  0  0  0  0  0  0
    0.1750   -3.0270    1.0580 N   0  0  0  0  0  0  0  0  0  0  0  0
   -0.8350   -2.7850    1.9040 C   0  0  0  0  0  0  0  0  0  0  0  0
   -0.7110   -1.7390    2.8260 C   0  0  0  0  0  0  0  0  0  0  0  0
    0.4050   -0.9970    2.8550 N   0  0  0  0  0  0  0  0  0  0  0  0
    1.4110   -1.2460    2.0060 C   0  0  0  0  0  0  0  0  0  0  0  0
    4.6670   -1.0370    0.2240 C   0  0  0  0  0  0  0  0  0  0  0  0
    4.8160   -0.6940   -1.1250 C   0  0  0  0  0  0  0  0  0  0  0  0
    6.0890   -0.4240   -1.6430 C   0  0  0  0  0  0  0  0  0  0  0  0
    7.2120   -0.4980   -0.8110 C   0  0  0  0  0  0  0  0  0  0  0  0
    7.0630   -0.8410    0.5380 C   0  0  0  0  0  0  0  0  0  0  0  0
    5.7900   -1.1100    1.0560 C   0  0  0  0  0  0  0  0  0  0  0  0
    8.5850   -0.2070   -1.3680 C   0  0  0  0  0  0  0  0  0  0  0  0
    8.4680    0.8000   -2.5090 C   0  0  0  0  0  0  0  0  0  0  0  0
    9.2050   -1.4990   -1.8920 C   0  0  0  0  0  0  0  0  0  0  0  0
    9.4140    0.3360   -0.3370 O   0  0  0  0  0  0  0  0  0  0  0  0
    4.6940   -0.5060    3.8440 H   0  0  0  0  0  0  0  0  0  0  0  0
    5.2070   -0.4050    2.1790 H   0  0  0  0  0  0  0  0  0  0  0  0
    5.2530    1.1010    3.1990 H   0  0  0  0  0  0  0  0  0  0  0  0
    3.4440    1.3360    1.8040 H   0  0  0  0  0  0  0  0  0  0  0  0
    2.7260    0.7250    3.3960 H   0  0  0  0  0  0  0  0  0  0  0  0
    2.7000   -2.9660   -0.4190 H   0  0  0  0  0  0  0  0  0  0  0  0
   -1.7310   -3.3870    1.8750 H   0  0  0  0  0  0  0  0  0  0  0  0
   -1.5150   -1.5300    3.5160 H   0  0  0  0  0  0  0  0  0  0  0  0
    3.9490   -0.6380   -1.7670 H   0  0  0  0  0  0  0  0  0  0  0  0
    6.2040   -0.1600   -2.6830 H   0  0  0  0  0  0  0  0  0  0  0  0
    7.9300   -0.8970    1.1800 H   0  0  0  0  0  0  0  0  0  0  0  0
    5.6750   -1.3750    2.0960 H   0  0  0  0  0  0  0  0  0  0  0  0
    7.8370    0.3870   -3.2940 H   0  0  0  0  0  0  0  0  0  0  0  0
    9.4570    1.0100   -2.9110 H   0  0  0  0  0  0  0  0  0  0  0  0
    8.0250    1.7210   -2.1350 H   0  0  0  0  0  0  0  0  0  0  0  0
    8.5750   -1.9120   -2.6770 H   0  0  0  0  0  0  0  0  0  0  0  0
   10.1940   -1.2890   -2.2940 H   0  0  0  0  0  0  0  0  0  0  0  0
    9.2890   -2.2170   -1.0790 H   0  0  0  0  0  0  0  0  0  0  0  0
   10.3030    0.5310   -0.6720 H   0  0  0  0  0  0  0  0  0  0  0  0
  1 22  1  0  0  0  0
  1 23  1  0  0  0  0
  1 24  1  0  0  0  0
  1  2  1  0  0  0  0
  2 25  1  0  0  0  0
  2 26  1  0  0  0  0
  2  3  1  0  0  0  0
  3  4  2  0  0  0  0
  4  5  1  0  0  0  0
  5 27  1  0  0  0  0
  5  6  1  0  0  0  0
  6  7  1  0  0  0  0
  7  8  2  0  0  0  0
  8 28  1  0  0  0  0
  8  9  1  0  0  0  0
  9 29  1  0  0  0  0
  9 10  2  0  0  0  0
 10 11  1  0  0  0  0
 11  3  1  0  0  0  0
 11  6  2  0  0  0  0
  4 12  1  0  0  0  0
 12 13  2  0  0  0  0
 13 30  1  0  0  0  0
 13 14  1  0  0  0  0
 14 31  1  0  0  0  0
 14 15  2  0  0  0  0
 15 16  1  0  0  0  0
 16 32  1  0  0  0  0
 16 17  2  0  0  0  0
 17 12  1  0  0  0  0
 17 33  1  0  0  0  0
 15 18  1  0  0  0  0
 18 19  1  0  0  0  0
 19 34  1  0  0  0  0
 19 35  1  0  0  0  0
 19 36  1  0  0  0  0
 18 20  1  0  0  0  0
 20 37  1  0  0  0  0
 20 38  1  0  0  0  0
 20 39  1  0  0  0  0
 18 21  1  0  0  0  0
 21 40  1  0  0  0  0
M  END
>  <LOGBIO>
6.4000

>  <PRED_LOGBIO>
6.2400

>  <XV_RES>
0.4150

>  <WHL_TMPL>
3

>  <ANCH>
47-51;8-5

$$$$
ROW28
  -MTS-   01071500293D 0   0.00000     0.00000     0

 49 52  0  0  0  0  0  0  0  0999 V2000
   -2.5880   -4.3460   -4.1180 C   0  0  0  0  0  0  0  0  0  0  0  0
   -3.3050   -3.7880   -2.9120 C   0  0  0  0  0  0  0  0  0  0  0  0
   -4.5940   -3.5120   -2.8440 N   0  0  0  0  0  0  0  0  0  0  0  0
   -4.9030   -2.9950   -1.5250 N   0  0  0  0  0  0  0  0  0  0  0  0
   -3.6970   -2.9750   -0.7840 C   0  0  0  0  0  0  0  0  0  0  0  0
   -3.4050   -2.5790    0.5270 C   0  0  0  0  0  0  0  0  0  0  0  0
   -2.0940   -2.6690    1.0090 C   0  0  0  0  0  0  0  0  0  0  0  0
   -1.0750   -3.1550    0.1810 C   0  0  0  0  0  0  0  0  0  0  0  0
   -1.3680   -3.5510   -1.1300 C   0  0  0  0  0  0  0  0  0  0  0  0
   -2.6790   -3.4610   -1.6120 C   0  0  0  0  0  0  0  0  0  0  0  0
    0.2920   -3.0750    0.9520 C   0  0  0  0  0  0  0  0  0  0  0  0
    0.6340   -4.1350    1.8000 C   0  0  0  0  0  0  0  0  0  0  0  0
    1.9190   -4.4230    2.0480 N   0  0  0  0  0  0  0  0  0  0  0  0
    2.9180   -3.7160    1.5010 C   0  0  0  0  0  0  0  0  0  0  0  0
    2.6440   -2.6440    0.6440 C   0  0  0  0  0  0  0  0  0  0  0  0
    3.6670   -1.9230    0.0860 O   0  0  0  0  0  0  0  0  0  0  0  0
    3.9760   -0.6480    0.6530 C   0  0  0  0  0  0  0  0  0  0  0  0
    2.7380    0.2670    0.5970 C   0  0  0  0  0  0  0  0  0  0  0  0
    1.7000   -0.3910    1.4040 N   0  0  0  0  0  0  0  0  0  0  0  0
    3.0110    1.6260    1.2670 C   0  0  0  0  0  0  0  0  0  0  0  0
    3.5070    1.4530    2.6830 C   0  0  0  0  0  0  0  0  0  0  0  0
    2.9170    0.4990    3.5200 C   0  0  0  0  0  0  0  0  0  0  0  0
    3.3770    0.3390    4.8330 C   0  0  0  0  0  0  0  0  0  0  0  0
    4.4270    1.1340    5.3080 C   0  0  0  0  0  0  0  0  0  0  0  0
    4.9990    0.9350    6.9390 Cl  0  0  0  0  0  0  0  0  0  0  0  0
    5.0180    2.0880    4.4700 C   0  0  0  0  0  0  0  0  0  0  0  0
    6.3230    3.0750    5.0610 Cl  0  0  0  0  0  0  0  0  0  0  0  0
    4.5580    2.2480    3.1580 C   0  0  0  0  0  0  0  0  0  0  0  0
    1.3120   -2.3170    0.3640 C   0  0  0  0  0  0  0  0  0  0  0  0
   -3.0880   -4.0100   -5.0250 H   0  0  0  0  0  0  0  0  0  0  0  0
   -2.6030   -5.4330   -4.0780 H   0  0  0  0  0  0  0  0  0  0  0  0
   -1.5580   -3.9970   -4.1210 H   0  0  0  0  0  0  0  0  0  0  0  0
   -5.8120   -2.7030   -1.1950 H   0  0  0  0  0  0  0  0  0  0  0  0
   -4.1910   -2.2040    1.1660 H   0  0  0  0  0  0  0  0  0  0  0  0
   -1.8680   -2.3630    2.0200 H   0  0  0  0  0  0  0  0  0  0  0  0
   -0.5820   -3.9260   -1.7680 H   0  0  0  0  0  0  0  0  0  0  0  0
   -0.1450   -4.7270    2.2580 H   0  0  0  0  0  0  0  0  0  0  0  0
    3.9430   -3.9770    1.7230 H   0  0  0  0  0  0  0  0  0  0  0  0
    4.7280   -0.1950    0.0110 H   0  0  0  0  0  0  0  0  0  0  0  0
    4.2540   -0.7740    1.6970 H   0  0  0  0  0  0  0  0  0  0  0  0
    2.4140    0.4080   -0.4320 H   0  0  0  0  0  0  0  0  0  0  0  0
    1.7430   -0.0470    2.3520 H   0  0  0  0  0  0  0  0  0  0  0  0
    0.7910   -0.1890    1.0130 H   0  0  0  0  0  0  0  0  0  0  0  0
    2.0500    2.1310    1.3380 H   0  0  0  0  0  0  0  0  0  0  0  0
    3.7800    2.1380    0.6920 H   0  0  0  0  0  0  0  0  0  0  0  0
    2.1060   -0.1130    3.1530 H   0  0  0  0  0  0  0  0  0  0  0  0
    2.9210   -0.3970    5.4780 H   0  0  0  0  0  0  0  0  0  0  0  0
    5.0130    2.9840    2.5120 H   0  0  0  0  0  0  0  0  0  0  0  0
    1.0750   -1.4940   -0.2940 H   0  0  0  0  0  0  0  0  0  0  0  0
  1 30  1  0  0  0  0
  1 31  1  0  0  0  0
  1 32  1  0  0  0  0
  1  2  1  0  0  0  0
  2  3  2  0  0  0  0
  3  4  1  0  0  0  0
  4 33  1  0  0  0  0
  4  5  1  0  0  0  0
  5  6  2  0  0  0  0
  6 34  1  0  0  0  0
  6  7  1  0  0  0  0
  7 35  1  0  0  0  0
  7  8  2  0  0  0  0
  8  9  1  0  0  0  0
  9 36  1  0  0  0  0
  9 10  2  0  0  0  0
 10  2  1  0  0  0  0
 10  5  1  0  0  0  0
  8 11  1  0  0  0  0
 11 12  2  0  0  0  0
 12 37  1  0  0  0  0
 12 13  1  0  0  0  0
 13 14  2  0  0  0  0
 14 38  1  0  0  0  0
 14 15  1  0  0  0  0
 15 16  1  0  0  0  0
 16 17  1  0  0  0  0
 17 39  1  0  0  0  0
 17 40  1  0  0  0  0
 17 18  1  0  0  0  0
 18 41  1  0  0  0  0
 18 19  1  0  0  0  0
 19 42  1  0  0  0  0
 19 43  1  0  0  0  0
 18 20  1  0  0  0  0
 20 44  1  0  0  0  0
 20 45  1  0  0  0  0
 20 21  1  0  0  0  0
 21 22  2  0  0  0  0
 22 46  1  0  0  0  0
 22 23  1  0  0  0  0
 23 47  1  0  0  0  0
 23 24  2  0  0  0  0
 24 25  1  0  0  0  0
 24 26  1  0  0  0  0
 26 27  1  0  0  0  0
 26 28  2  0  0  0  0
 28 21  1  0  0  0  0
 28 48  1  0  0  0  0
 15 29  2  0  0  0  0
 29 11  1  0  0  0  0
 29 49  1  0  0  0  0
M  END
>  <LOGBIO>
6.4000

>  <PRED_LOGBIO>
6.3900

>  <XV_RES>
0.0500

>  <WHL_TMPL>
2

>  <ANCH>
17-18;24-25

$$$$
ROW29
  -MTS-   01071500293D 0   0.00000     0.00000     0

 33 36  0  0  0  0  0  0  0  0999 V2000
    5.1800   -0.8670   -1.4730 O   0  5  0  0  0  0  0  0  0  0  0  0
    4.3700   -1.8170   -1.1090 N   0  3  0  0  0  0  0  0  0  0  0  0
    4.4470   -2.9360   -1.6410 O   0  0  0  0  0  0  0  0  0  0  0  0
    3.4020   -1.5750   -0.1060 C   0  0  0  0  0  0  0  0  0  0  0  0
    3.4630   -2.2700    1.1080 C   0  0  0  0  0  0  0  0  0  0  0  0
    2.5040   -2.0300    2.1000 C   0  0  0  0  0  0  0  0  0  0  0  0
    1.4850   -1.0970    1.8780 C   0  0  0  0  0  0  0  0  0  0  0  0
    0.4020   -0.6530    2.6730 N   0  0  0  0  0  0  0  0  0  0  0  0
   -0.3080    0.2860    1.9730 C   0  0  0  0  0  0  0  0  0  0  0  0
    0.2440    0.4850    0.7680 C   0  0  0  0  0  0  0  0  0  0  0  0
   -0.3410    1.4740   -0.2110 C   0  0  0  0  0  0  0  0  0  0  0  0
   -0.0820    2.8300    0.4000 C   0  0  0  0  0  0  0  0  0  0  0  0
    0.7370    3.5930   -0.1100 O   0  0  0  0  0  0  0  0  0  0  0  0
   -0.7440    3.1960    1.4950 N   0  0  0  0  0  0  0  0  0  0  0  0
   -1.7020    2.3860    2.1490 C   0  0  0  0  0  0  0  0  0  0  0  0
   -2.8760    3.0360    2.5500 C   0  0  0  0  0  0  0  0  0  0  0  0
   -3.8930    2.3150    3.1870 C   0  0  0  0  0  0  0  0  0  0  0  0
   -3.7360    0.9440    3.4230 C   0  0  0  0  0  0  0  0  0  0  0  0
   -2.5620    0.2940    3.0220 C   0  0  0  0  0  0  0  0  0  0  0  0
   -1.5450    1.0150    2.3860 C   0  0  0  0  0  0  0  0  0  0  0  0
    1.4240   -0.4030    0.6640 C   0  0  0  0  0  0  0  0  0  0  0  0
    2.3820   -0.6420   -0.3280 C   0  0  0  0  0  0  0  0  0  0  0  0
    4.2490   -2.9900    1.2790 H   0  0  0  0  0  0  0  0  0  0  0  0
    2.5520   -2.5660    3.0370 H   0  0  0  0  0  0  0  0  0  0  0  0
    0.1870   -0.9770    3.6050 H   0  0  0  0  0  0  0  0  0  0  0  0
   -1.4180    1.3210   -0.2330 H   0  0  0  0  0  0  0  0  0  0  0  0
    0.1920    1.4000   -1.1570 H   0  0  0  0  0  0  0  0  0  0  0  0
   -0.5510    4.1090    1.8820 H   0  0  0  0  0  0  0  0  0  0  0  0
   -2.9960    4.0940    2.3680 H   0  0  0  0  0  0  0  0  0  0  0  0
   -4.7980    2.8170    3.4960 H   0  0  0  0  0  0  0  0  0  0  0  0
   -4.5210    0.3880    3.9140 H   0  0  0  0  0  0  0  0  0  0  0  0
   -2.4420   -0.7630    3.2050 H   0  0  0  0  0  0  0  0  0  0  0  0
    2.3350   -0.1060   -1.2650 H   0  0  0  0  0  0  0  0  0  0  0  0
  1  2  1  0  0  0  0
  2  3  2  0  0  0  0
  2  4  1  0  0  0  0
  4  5  2  0  0  0  0
  5 23  1  0  0  0  0
  5  6  1  0  0  0  0
  6 24  1  0  0  0  0
  6  7  2  0  0  0  0
  7  8  1  0  0  0  0
  8 25  1  0  0  0  0
  8  9  1  0  0  0  0
  9 10  2  0  0  0  0
 10 11  1  0  0  0  0
 11 26  1  0  0  0  0
 11 27  1  0  0  0  0
 11 12  1  0  0  0  0
 12 13  2  0  0  0  0
 12 14  1  0  0  0  0
 14 28  1  0  0  0  0
 14 15  1  0  0  0  0
 15 16  2  0  0  0  0
 16 29  1  0  0  0  0
 16 17  1  0  0  0  0
 17 30  1  0  0  0  0
 17 18  2  0  0  0  0
 18 31  1  0  0  0  0
 18 19  1  0  0  0  0
 19 32  1  0  0  0  0
 19 20  2  0  0  0  0
 20  9  1  0  0  0  0
 20 15  1  0  0  0  0
 10 21  1  0  0  0  0
 21  7  1  0  0  0  0
 21 22  2  0  0  0  0
 22  4  1  0  0  0  0
 22 33  1  0  0  0  0
M  CHG  2   1  -1   2   1
M  END
>  <LOGBIO>
7.7000

>  <PRED_LOGBIO>
7.7400

>  <XV_RES>
1.2850

>  <WHL_TMPL>
3

>  <ANCH>
45-46;9-10

$$$$
ROW30
  -MTS-   01071500293D 0   0.00000     0.00000     0

 37 39  0  0  0  0  0  0  0  0999 V2000
    3.6970   -8.4140    3.6080 C   0  0  0  0  0  0  0  0  0  0  0  0
    4.4300   -8.5910    2.2810 C   0  0  0  0  0  0  0  0  0  0  0  0
    3.4430   -8.7820    0.8480 S   0  0  0  0  0  0  0  0  0  0  0  0
    4.2870   -8.9400   -0.2950 O   0  0  0  0  0  0  0  0  0  0  0  0
    2.6130   -9.9370    0.9920 O   0  0  0  0  0  0  0  0  0  0  0  0
    2.3860   -7.2910    0.6290 C   0  0  0  0  0  0  0  0  0  0  0  0
    2.4330   -6.5700   -0.5700 C   0  0  0  0  0  0  0  0  0  0  0  0
    1.6290   -5.4360   -0.7360 C   0  0  0  0  0  0  0  0  0  0  0  0
    0.7780   -5.0240    0.2960 C   0  0  0  0  0  0  0  0  0  0  0  0
    0.7300   -5.7450    1.4940 C   0  0  0  0  0  0  0  0  0  0  0  0
    1.5340   -6.8790    1.6610 C   0  0  0  0  0  0  0  0  0  0  0  0
   -0.0720   -3.8250    0.1190 C   0  0  0  0  0  0  0  0  0  0  0  0
   -0.4240   -3.0360    1.2210 C   0  0  0  0  0  0  0  0  0  0  0  0
   -1.1930   -1.9500    1.0640 N   0  0  0  0  0  0  0  0  0  0  0  0
   -1.6520   -1.5790   -0.1390 C   0  0  0  0  0  0  0  0  0  0  0  0
   -1.3360   -2.3240   -1.2810 C   0  0  0  0  0  0  0  0  0  0  0  0
   -1.6940   -2.2310   -3.0120 S   0  0  0  0  0  0  0  0  0  0  0  0
   -0.7970   -3.6700   -3.5210 C   0  0  0  0  0  0  0  0  0  0  0  0
   -0.2530   -4.1890   -2.4110 C   0  0  0  0  0  0  0  0  0  0  0  0
   -0.5340   -3.4640   -1.1520 C   0  0  0  0  0  0  0  0  0  0  0  0
   -0.6710   -4.1950   -4.8990 C   0  0  0  0  0  0  0  0  0  0  0  0
    0.2510   -3.8180   -5.6190 O   0  0  0  0  0  0  0  0  0  0  0  0
   -1.5570   -5.0750   -5.3580 N   0  0  0  0  0  0  0  0  0  0  0  0
    3.0730   -7.5240    3.5620 H   0  0  0  0  0  0  0  0  0  0  0  0
    4.4230   -8.3070    4.4110 H   0  0  0  0  0  0  0  0  0  0  0  0
    3.0730   -9.2850    3.7960 H   0  0  0  0  0  0  0  0  0  0  0  0
    4.9730   -9.5280    2.3790 H   0  0  0  0  0  0  0  0  0  0  0  0
    5.0360   -7.7050    2.1070 H   0  0  0  0  0  0  0  0  0  0  0  0
    3.0890   -6.8880   -1.3670 H   0  0  0  0  0  0  0  0  0  0  0  0
    1.6650   -4.8790   -1.6610 H   0  0  0  0  0  0  0  0  0  0  0  0
    0.0730   -5.4270    2.2900 H   0  0  0  0  0  0  0  0  0  0  0  0
    1.4970   -7.4360    2.5860 H   0  0  0  0  0  0  0  0  0  0  0  0
   -0.0730   -3.3060    2.2060 H   0  0  0  0  0  0  0  0  0  0  0  0
   -2.2700   -0.6970   -0.2280 H   0  0  0  0  0  0  0  0  0  0  0  0
    0.3530   -5.0820   -2.4350 H   0  0  0  0  0  0  0  0  0  0  0  0
   -2.3140   -5.3850   -4.7660 H   0  0  0  0  0  0  0  0  0  0  0  0
   -1.4710   -5.4340   -6.2980 H   0  0  0  0  0  0  0  0  0  0  0  0
  1 24  1  0  0  0  0
  1 25  1  0  0  0  0
  1 26  1  0  0  0  0
  1  2  1  0  0  0  0
  2 27  1  0  0  0  0
  2 28  1  0  0  0  0
  2  3  1  0  0  0  0
  3  4  2  0  0  0  0
  3  5  2  0  0  0  0
  3  6  1  0  0  0  0
  6  7  2  0  0  0  0
  7 29  1  0  0  0  0
  7  8  1  0  0  0  0
  8 30  1  0  0  0  0
  8  9  2  0  0  0  0
  9 10  1  0  0  0  0
 10 31  1  0  0  0  0
 10 11  2  0  0  0  0
 11  6  1  0  0  0  0
 11 32  1  0  0  0  0
  9 12  1  0  0  0  0
 12 13  2  0  0  0  0
 13 33  1  0  0  0  0
 13 14  1  0  0  0  0
 14 15  2  0  0  0  0
 15 34  1  0  0  0  0
 15 16  1  0  0  0  0
 16 17  1  0  0  0  0
 17 18  1  0  0  0  0
 18 19  2  0  0  0  0
 19 35  1  0  0  0  0
 19 20  1  0  0  0  0
 20 12  1  0  0  0  0
 20 16  2  0  0  0  0
 18 21  1  0  0  0  0
 21 22  2  0  0  0  0
 21 23  1  0  0  0  0
 23 36  1  0  0  0  0
 23 37  1  0  0  0  0
M  END
>  <LOGBIO>
6.0000

>  <PRED_LOGBIO>
6.1500

>  <XV_RES>
-0.1780

>  <WHL_TMPL>
3

>  <ANCH>
27-40;11-12

$$$$
ROW31
  -MTS-   01071500293D 0   0.00000     0.00000     0

 41 44  0  0  0  0  0  0  0  0999 V2000
   -3.5390   -3.7180   -3.3130 O   0  0  0  0  0  0  0  0  0  0  0  0
   -3.9180   -3.3390   -2.2050 C   0  0  0  0  0  0  0  0  0  0  0  0
   -5.2070   -3.0650   -2.0250 N   0  0  0  0  0  0  0  0  0  0  0  0
   -5.7310   -2.6090   -0.7300 C   0  0  0  0  0  0  0  0  0  0  0  0
   -4.7170   -2.4590    0.4200 C   0  0  0  0  0  0  0  0  0  0  0  0
   -3.2780   -2.7950    0.1110 C   0  0  0  0  0  0  0  0  0  0  0  0
   -2.1660   -2.7600    0.9100 N   0  0  0  0  0  0  0  0  0  0  0  0
   -1.0750   -3.1550    0.1810 C   0  0  0  0  0  0  0  0  0  0  0  0
   -1.4660   -3.4410   -1.0680 C   0  0  0  0  0  0  0  0  0  0  0  0
   -2.9250   -3.2020   -1.1160 C   0  0  0  0  0  0  0  0  0  0  0  0
    0.3100   -3.2450    0.6850 C   0  0  0  0  0  0  0  0  0  0  0  0
    0.5990   -4.0880    1.7650 C   0  0  0  0  0  0  0  0  0  0  0  0
    1.9120   -4.1720    2.2410 C   0  0  0  0  0  0  0  0  0  0  0  0
    2.8810   -3.4480    1.6630 N   0  0  0  0  0  0  0  0  0  0  0  0
    2.6400   -2.6320    0.6280 C   0  0  0  0  0  0  0  0  0  0  0  0
    3.7490   -1.8650    0.0410 C   0  0  0  0  0  0  0  0  0  0  0  0
    4.0690   -0.6710    0.5590 C   0  0  0  0  0  0  0  0  0  0  0  0
    5.1820    0.1120   -0.0210 C   0  0  0  0  0  0  0  0  0  0  0  0
    4.9340    1.0200   -1.0580 C   0  0  0  0  0  0  0  0  0  0  0  0
    5.9880    1.7610   -1.6060 C   0  0  0  0  0  0  0  0  0  0  0  0
    7.2900    1.5940   -1.1190 C   0  0  0  0  0  0  0  0  0  0  0  0
    7.5380    0.6860   -0.0830 C   0  0  0  0  0  0  0  0  0  0  0  0
    6.4840   -0.0550    0.4660 C   0  0  0  0  0  0  0  0  0  0  0  0
    1.3470   -2.5040    0.1060 C   0  0  0  0  0  0  0  0  0  0  0  0
   -5.8440   -3.1750   -2.8000 H   0  0  0  0  0  0  0  0  0  0  0  0
   -6.5110   -3.2970   -0.4120 H   0  0  0  0  0  0  0  0  0  0  0  0
   -6.2270   -1.6520   -0.8780 H   0  0  0  0  0  0  0  0  0  0  0  0
   -5.0440   -3.0800    1.2500 H   0  0  0  0  0  0  0  0  0  0  0  0
   -4.7600   -1.4350    0.7850 H   0  0  0  0  0  0  0  0  0  0  0  0
   -2.1520   -2.4880    1.8830 H   0  0  0  0  0  0  0  0  0  0  0  0
   -0.8390   -3.7790   -1.8810 H   0  0  0  0  0  0  0  0  0  0  0  0
   -0.1860   -4.6700    2.2260 H   0  0  0  0  0  0  0  0  0  0  0  0
    2.1450   -4.8190    3.0730 H   0  0  0  0  0  0  0  0  0  0  0  0
    4.3070   -2.2580   -0.7960 H   0  0  0  0  0  0  0  0  0  0  0  0
    3.5140   -0.2810    1.3990 H   0  0  0  0  0  0  0  0  0  0  0  0
    3.9300    1.1490   -1.4340 H   0  0  0  0  0  0  0  0  0  0  0  0
    5.7960    2.4620   -2.4060 H   0  0  0  0  0  0  0  0  0  0  0  0
    8.1020    2.1660   -1.5420 H   0  0  0  0  0  0  0  0  0  0  0  0
    8.5420    0.5570    0.2940 H   0  0  0  0  0  0  0  0  0  0  0  0
    6.6760   -0.7560    1.2660 H   0  0  0  0  0  0  0  0  0  0  0  0
    1.1540   -1.8460   -0.7280 H   0  0  0  0  0  0  0  0  0  0  0  0
  1  2  2  0  0  0  0
  2  3  1  0  0  0  0
  3 25  1  0  0  0  0
  3  4  1  0  0  0  0
  4 26  1  0  0  0  0
  4 27  1  0  0  0  0
  4  5  1  0  0  0  0
  5 28  1  0  0  0  0
  5 29  1  0  0  0  0
  5  6  1  0  0  0  0
  6  7  1  0  0  0  0
  7 30  1  0  0  0  0
  7  8  1  0  0  0  0
  8  9  2  0  0  0  0
  9 31  1  0  0  0  0
  9 10  1  0  0  0  0
 10  2  1  0  0  0  0
 10  6  2  0  0  0  0
  8 11  1  0  0  0  0
 11 12  2  0  0  0  0
 12 32  1  0  0  0  0
 12 13  1  0  0  0  0
 13 33  1  0  0  0  0
 13 14  2  0  0  0  0
 14 15  1  0  0  0  0
 15 16  1  0  0  0  0
 16 34  1  0  0  0  0
 16 17  2  0  0  0  0
 17 35  1  0  0  0  0
 17 18  1  0  0  0  0
 18 19  2  0  0  0  0
 19 36  1  0  0  0  0
 19 20  1  0  0  0  0
 20 37  1  0  0  0  0
 20 21  2  0  0  0  0
 21 38  1  0  0  0  0
 21 22  1  0  0  0  0
 22 39  1  0  0  0  0
 22 23  2  0  0  0  0
 23 18  1  0  0  0  0
 23 40  1  0  0  0  0
 15 24  2  0  0  0  0
 24 11  1  0  0  0  0
 24 41  1  0  0  0  0
M  END
>  <LOGBIO>
7.8000

>  <PRED_LOGBIO>
7.5000

>  <XV_RES>
1.8990

>  <WHL_TMPL>
2

>  <ANCH>
16-17;23-24

$$$$
ROW32
  -MTS-   01071500293D 0   0.00000     0.00000     0

 56 59  0  0  0  0  0  0  0  0999 V2000
    7.4940    0.0880    0.7100 C   0  0  0  0  0  0  0  0  0  0  0  0
    6.6750   -0.9090    1.4140 N   0  0  0  0  0  0  0  0  0  0  0  0
    7.1590   -1.5320    2.4850 C   0  0  0  0  0  0  0  0  0  0  0  0
    6.4730   -2.3660    3.0740 O   0  0  0  0  0  0  0  0  0  0  0  0
    8.5500   -1.2140    2.9780 C   0  0  0  0  0  0  0  0  0  0  0  0
    8.4950   -0.0620    3.9990 C   0  0  0  0  0  0  0  0  0  0  0  0
    9.8880    0.2400    4.5810 C   0  0  0  0  0  0  0  0  0  0  0  0
   10.5300   -1.0200    5.1900 C   0  0  0  0  0  0  0  0  0  0  0  0
   10.5850   -2.1730    4.1690 C   0  0  0  0  0  0  0  0  0  0  0  0
    9.1920   -2.4750    3.5860 C   0  0  0  0  0  0  0  0  0  0  0  0
    5.3710   -1.2070    0.9510 C   0  0  0  0  0  0  0  0  0  0  0  0
    5.1770   -2.2270    0.0120 C   0  0  0  0  0  0  0  0  0  0  0  0
    3.8870   -2.5210   -0.4460 C   0  0  0  0  0  0  0  0  0  0  0  0
    2.7910   -1.7960    0.0360 C   0  0  0  0  0  0  0  0  0  0  0  0
    2.9850   -0.7760    0.9760 C   0  0  0  0  0  0  0  0  0  0  0  0
    4.2750   -0.4820    1.4330 C   0  0  0  0  0  0  0  0  0  0  0  0
    1.7230   -0.2410    1.2630 N   0  0  0  0  0  0  0  0  0  0  0  0
    0.8080   -0.8780    0.5560 C   0  0  0  0  0  0  0  0  0  0  0  0
   -0.5360   -0.6130    0.5900 N   0  0  0  0  0  0  0  0  0  0  0  0
   -1.0480    0.3930    1.3980 C   0  0  0  0  0  0  0  0  0  0  0  0
   -0.3670    1.1430    2.0950 O   0  0  0  0  0  0  0  0  0  0  0  0
   -2.5260    0.5610    1.3690 C   0  0  0  0  0  0  0  0  0  0  0  0
   -3.3350    0.2050    2.4560 C   0  0  0  0  0  0  0  0  0  0  0  0
   -4.7180    0.3900    2.3820 C   0  0  0  0  0  0  0  0  0  0  0  0
   -5.2930    0.9350    1.2340 C   0  0  0  0  0  0  0  0  0  0  0  0
   -4.4880    1.3060    0.1580 C   0  0  0  0  0  0  0  0  0  0  0  0
   -3.1060    1.1240    0.2250 C   0  0  0  0  0  0  0  0  0  0  0  0
   -6.7300    1.1160    1.1600 C   0  0  0  0  0  0  0  0  0  0  0  0
   -7.8790    1.2610    1.1000 N   0  0  0  0  0  0  0  0  0  0  0  0
    1.3990   -1.8430   -0.2160 N   0  0  0  0  0  0  0  0  0  0  0  0
    0.7140   -2.7600   -1.1380 C   0  0  0  0  0  0  0  0  0  0  0  0
    6.9850    1.0490    0.7220 H   0  0  0  0  0  0  0  0  0  0  0  0
    8.4580    0.1810    1.2070 H   0  0  0  0  0  0  0  0  0  0  0  0
    7.6460   -0.2290   -0.3190 H   0  0  0  0  0  0  0  0  0  0  0  0
    9.1060   -0.9030    2.0970 H   0  0  0  0  0  0  0  0  0  0  0  0
    7.8150   -0.3250    4.8060 H   0  0  0  0  0  0  0  0  0  0  0  0
    8.1030    0.8310    3.5160 H   0  0  0  0  0  0  0  0  0  0  0  0
   10.5320    0.6320    3.7970 H   0  0  0  0  0  0  0  0  0  0  0  0
    9.8010    1.0080    5.3480 H   0  0  0  0  0  0  0  0  0  0  0  0
    9.9580   -1.3350    6.0600 H   0  0  0  0  0  0  0  0  0  0  0  0
   11.5380   -0.7880    5.5260 H   0  0  0  0  0  0  0  0  0  0  0  0
   11.2650   -1.9100    3.3620 H   0  0  0  0  0  0  0  0  0  0  0  0
   10.9770   -3.0660    4.6520 H   0  0  0  0  0  0  0  0  0  0  0  0
    8.5480   -2.8660    4.3710 H   0  0  0  0  0  0  0  0  0  0  0  0
    9.2780   -3.2420    2.8200 H   0  0  0  0  0  0  0  0  0  0  0  0
    6.0230   -2.7860   -0.3600 H   0  0  0  0  0  0  0  0  0  0  0  0
    3.7380   -3.3080   -1.1710 H   0  0  0  0  0  0  0  0  0  0  0  0
    4.4240    0.3050    2.1580 H   0  0  0  0  0  0  0  0  0  0  0  0
   -1.1640   -1.1590    0.0180 H   0  0  0  0  0  0  0  0  0  0  0  0
   -2.8910   -0.2110    3.3480 H   0  0  0  0  0  0  0  0  0  0  0  0
   -5.3440    0.1100    3.2160 H   0  0  0  0  0  0  0  0  0  0  0  0
   -4.9340    1.7340   -0.7280 H   0  0  0  0  0  0  0  0  0  0  0  0
   -2.4830    1.4180   -0.6070 H   0  0  0  0  0  0  0  0  0  0  0  0
    1.2670   -3.6950   -1.1970 H   0  0  0  0  0  0  0  0  0  0  0  0
    0.6590   -2.3070   -2.1260 H   0  0  0  0  0  0  0  0  0  0  0  0
   -0.2920   -2.9560   -0.7730 H   0  0  0  0  0  0  0  0  0  0  0  0
  1 32  1  0  0  0  0
  1 33  1  0  0  0  0
  1 34  1  0  0  0  0
  1  2  1  0  0  0  0
  2  3  1  0  0  0  0
  3  4  2  0  0  0  0
  3  5  1  0  0  0  0
  5 35  1  0  0  0  0
  5  6  1  0  0  0  0
  6 36  1  0  0  0  0
  6 37  1  0  0  0  0
  6  7  1  0  0  0  0
  7 38  1  0  0  0  0
  7 39  1  0  0  0  0
  7  8  1  0  0  0  0
  8 40  1  0  0  0  0
  8 41  1  0  0  0  0
  8  9  1  0  0  0  0
  9 42  1  0  0  0  0
  9 43  1  0  0  0  0
  9 10  1  0  0  0  0
 10  5  1  0  0  0  0
 10 44  1  0  0  0  0
 10 45  1  0  0  0  0
  2 11  1  0  0  0  0
 11 12  2  0  0  0  0
 12 46  1  0  0  0  0
 12 13  1  0  0  0  0
 13 47  1  0  0  0  0
 13 14  2  0  0  0  0
 14 15  1  0  0  0  0
 15 16  2  0  0  0  0
 16 11  1  0  0  0  0
 16 48  1  0  0  0  0
 15 17  1  0  0  0  0
 17 18  2  0  0  0  0
 18 19  1  0  0  0  0
 19 49  1  0  0  0  0
 19 20  1  0  0  0  0
 20 21  2  0  0  0  0
 20 22  1  0  0  0  0
 22 23  2  0  0  0  0
 23 50  1  0  0  0  0
 23 24  1  0  0  0  0
 24 51  1  0  0  0  0
 24 25  2  0  0  0  0
 25 26  1  0  0  0  0
 26 52  1  0  0  0  0
 26 27  2  0  0  0  0
 27 22  1  0  0  0  0
 27 53  1  0  0  0  0
 25 28  1  0  0  0  0
 28 29  3  0  0  0  0
 18 30  1  0  0  0  0
 30 14  1  0  0  0  0
 30 31  1  0  0  0  0
 31 54  1  0  0  0  0
 31 55  1  0  0  0  0
 31 56  1  0  0  0  0
M  END
>  <LOGBIO>
8.0000

>  <PRED_LOGBIO>
7.5900

>  <XV_RES>
1.2190

>  <WHL_TMPL>
1

>  <ANCH>
8-17;40-41

$$$$
ROW33
  -MTS-   01071500293D 0   0.00000     0.00000     0

 68 73  0  0  0  0  0  0  0  0999 V2000
    5.1150    1.0210   -0.7450 N   0  0  0  0  0  0  0  0  0  0  0  0
    5.6680    1.5410    0.4340 C   0  0  0  0  0  0  0  0  0  0  0  0
    6.7300    2.3570    0.3780 N   0  0  0  0  0  0  0  0  0  0  0  0
    7.2730    2.8640    1.4920 C   0  0  0  0  0  0  0  0  0  0  0  0
    6.7670    2.5670    2.6970 N   0  0  0  0  0  0  0  0  0  0  0  0
    5.7070    1.7570    2.8230 C   0  0  0  0  0  0  0  0  0  0  0  0
    5.1160    1.2110    1.6770 C   0  0  0  0  0  0  0  0  0  0  0  0
    3.9910    0.3790    2.1590 C   0  0  0  0  0  0  0  0  0  0  0  0
    3.9690    0.4660    3.4960 C   0  0  0  0  0  0  0  0  0  0  0  0
    4.9780    1.2810    3.9380 N   0  0  0  0  0  0  0  0  0  0  0  0
    5.2570    1.6070    5.3440 C   0  0  0  0  0  0  0  0  0  0  0  0
    5.5660    0.3200    6.1310 C   0  0  0  0  0  0  0  0  0  0  0  0
    5.9390    0.6290    7.5930 C   0  0  0  0  0  0  0  0  0  0  0  0
    7.1030    1.6330    7.6770 C   0  0  0  0  0  0  0  0  0  0  0  0
    6.7940    2.9200    6.8910 C   0  0  0  0  0  0  0  0  0  0  0  0
    6.4210    2.6120    5.4290 C   0  0  0  0  0  0  0  0  0  0  0  0
    7.3820    1.9590    9.0830 N   0  0  0  0  0  0  0  0  0  0  0  0
    8.5460    2.8500    9.1970 C   0  0  0  0  0  0  0  0  0  0  0  0
    9.1030    2.6400   10.6170 C   0  0  0  0  0  0  0  0  0  0  0  0
    8.5040    1.2960   11.0710 C   0  0  0  0  0  0  0  0  0  0  0  0
    7.7520    0.7550    9.8410 C   0  0  0  0  0  0  0  0  0  0  0  0
    3.0610   -0.4060    1.3180 C   0  0  0  0  0  0  0  0  0  0  0  0
    3.5540   -1.4200    0.4870 C   0  0  0  0  0  0  0  0  0  0  0  0
    2.6740   -2.1620   -0.3090 C   0  0  0  0  0  0  0  0  0  0  0  0
    1.3010   -1.8910   -0.2740 C   0  0  0  0  0  0  0  0  0  0  0  0
    0.8080   -0.8780    0.5560 C   0  0  0  0  0  0  0  0  0  0  0  0
   -0.5360   -0.6130    0.5900 O   0  0  0  0  0  0  0  0  0  0  0  0
   -1.0480    0.3930    1.3980 C   0  0  0  0  0  0  0  0  0  0  0  0
   -2.5260    0.5610    1.3690 C   0  0  0  0  0  0  0  0  0  0  0  0
   -3.3350    0.2050    2.4560 C   0  0  0  0  0  0  0  0  0  0  0  0
   -4.7180    0.3900    2.3820 C   0  0  0  0  0  0  0  0  0  0  0  0
   -5.2930    0.9350    1.2340 C   0  0  0  0  0  0  0  0  0  0  0  0
   -4.4880    1.3060    0.1580 C   0  0  0  0  0  0  0  0  0  0  0  0
   -3.1060    1.1240    0.2250 C   0  0  0  0  0  0  0  0  0  0  0  0
    1.6880   -0.1350    1.3520 C   0  0  0  0  0  0  0  0  0  0  0  0
    5.4490    0.1430   -1.1150 H   0  0  0  0  0  0  0  0  0  0  0  0
    4.3810    1.5240   -1.2230 H   0  0  0  0  0  0  0  0  0  0  0  0
    8.1290    3.5200    1.4190 H   0  0  0  0  0  0  0  0  0  0  0  0
    3.2560   -0.0350    4.1350 H   0  0  0  0  0  0  0  0  0  0  0  0
    4.3450    2.0630    5.7230 H   0  0  0  0  0  0  0  0  0  0  0  0
    6.3880   -0.2090    5.6520 H   0  0  0  0  0  0  0  0  0  0  0  0
    4.6980   -0.3350    6.1100 H   0  0  0  0  0  0  0  0  0  0  0  0
    5.0720    1.0350    8.1090 H   0  0  0  0  0  0  0  0  0  0  0  0
    6.2190   -0.2930    8.0980 H   0  0  0  0  0  0  0  0  0  0  0  0
    8.0150    1.1770    7.2980 H   0  0  0  0  0  0  0  0  0  0  0  0
    5.9720    3.4490    7.3690 H   0  0  0  0  0  0  0  0  0  0  0  0
    7.6620    3.5760    6.9120 H   0  0  0  0  0  0  0  0  0  0  0  0
    7.2880    2.2050    4.9120 H   0  0  0  0  0  0  0  0  0  0  0  0
    6.1410    3.5330    4.9230 H   0  0  0  0  0  0  0  0  0  0  0  0
    9.2980    2.5540    8.4680 H   0  0  0  0  0  0  0  0  0  0  0  0
    8.2200    3.8830    9.0870 H   0  0  0  0  0  0  0  0  0  0  0  0
    8.8010    3.4480   11.2800 H   0  0  0  0  0  0  0  0  0  0  0  0
   10.1900    2.6030   10.6110 H   0  0  0  0  0  0  0  0  0  0  0  0
    7.7930    1.4740   11.8750 H   0  0  0  0  0  0  0  0  0  0  0  0
    9.3110    0.6130   11.3260 H   0  0  0  0  0  0  0  0  0  0  0  0
    8.3860    0.0980    9.2500 H   0  0  0  0  0  0  0  0  0  0  0  0
    6.8700    0.1910   10.1360 H   0  0  0  0  0  0  0  0  0  0  0  0
    4.6130   -1.6280    0.4610 H   0  0  0  0  0  0  0  0  0  0  0  0
    3.0540   -2.9440   -0.9490 H   0  0  0  0  0  0  0  0  0  0  0  0
    0.6220   -2.4640   -0.8880 H   0  0  0  0  0  0  0  0  0  0  0  0
   -0.6440    1.3200    0.9960 H   0  0  0  0  0  0  0  0  0  0  0  0
   -0.7630    0.1930    2.4290 H   0  0  0  0  0  0  0  0  0  0  0  0
   -2.8910   -0.2110    3.3480 H   0  0  0  0  0  0  0  0  0  0  0  0
   -5.3440    0.1100    3.2160 H   0  0  0  0  0  0  0  0  0  0  0  0
   -6.3630    1.0700    1.1790 H   0  0  0  0  0  0  0  0  0  0  0  0
   -4.9340    1.7340   -0.7280 H   0  0  0  0  0  0  0  0  0  0  0  0
   -2.4830    1.4180   -0.6060 H   0  0  0  0  0  0  0  0  0  0  0  0
    1.3080    0.6470    1.9930 H   0  0  0  0  0  0  0  0  0  0  0  0
  1 36  1  0  0  0  0
  1 37  1  0  0  0  0
  1  2  1  0  0  0  0
  2  3  1  0  0  0  0
  3  4  2  0  0  0  0
  4 38  1  0  0  0  0
  4  5  1  0  0  0  0
  5  6  2  0  0  0  0
  6  7  1  0  0  0  0
  7  2  2  0  0  0  0
  7  8  1  0  0  0  0
  8  9  2  0  0  0  0
  9 39  1  0  0  0  0
  9 10  1  0  0  0  0
 10  6  1  0  0  0  0
 10 11  1  0  0  0  0
 11 40  1  0  0  0  0
 11 12  1  0  0  0  0
 12 41  1  0  0  0  0
 12 42  1  0  0  0  0
 12 13  1  0  0  0  0
 13 43  1  0  0  0  0
 13 44  1  0  0  0  0
 13 14  1  0  0  0  0
 14 45  1  0  0  0  0
 14 15  1  0  0  0  0
 15 46  1  0  0  0  0
 15 47  1  0  0  0  0
 15 16  1  0  0  0  0
 16 11  1  0  0  0  0
 16 48  1  0  0  0  0
 16 49  1  0  0  0  0
 14 17  1  0  0  0  0
 17 18  1  0  0  0  0
 18 50  1  0  0  0  0
 18 51  1  0  0  0  0
 18 19  1  0  0  0  0
 19 52  1  0  0  0  0
 19 53  1  0  0  0  0
 19 20  1  0  0  0  0
 20 54  1  0  0  0  0
 20 55  1  0  0  0  0
 20 21  1  0  0  0  0
 21 17  1  0  0  0  0
 21 56  1  0  0  0  0
 21 57  1  0  0  0  0
  8 22  1  0  0  0  0
 22 23  2  0  0  0  0
 23 58  1  0  0  0  0
 23 24  1  0  0  0  0
 24 59  1  0  0  0  0
 24 25  2  0  0  0  0
 25 60  1  0  0  0  0
 25 26  1  0  0  0  0
 26 27  1  0  0  0  0
 27 28  1  0  0  0  0
 28 61  1  0  0  0  0
 28 62  1  0  0  0  0
 28 29  1  0  0  0  0
 29 30  2  0  0  0  0
 30 63  1  0  0  0  0
 30 31  1  0  0  0  0
 31 64  1  0  0  0  0
 31 32  2  0  0  0  0
 32 65  1  0  0  0  0
 32 33  1  0  0  0  0
 33 66  1  0  0  0  0
 33 34  2  0  0  0  0
 34 29  1  0  0  0  0
 34 67  1  0  0  0  0
 26 35  2  0  0  0  0
 35 22  1  0  0  0  0
 35 68  1  0  0  0  0
M  END
>  <LOGBIO>
5.5000

>  <PRED_LOGBIO>
5.5600

>  <XV_RES>
-1.6200

>  <WHL_TMPL>
1

>  <ANCH>
8-17;56-57

$$$$
ROW34
  -MTS-   01071500293D 0   0.00000     0.00000     0

 49 52  0  0  0  0  0  0  0  0999 V2000
   -2.2740   -3.1390    1.6190 C   0  0  0  0  0  0  0  0  0  0  0  0
   -0.9480   -2.4220    1.7080 C   0  0  0  0  0  0  0  0  0  0  0  0
   -0.7580   -1.2640    2.6100 C   0  0  0  0  0  0  0  0  0  0  0  0
   -1.7960   -0.8220    3.3870 N   0  0  0  0  0  0  0  0  0  0  0  0
   -2.6620    0.2660    2.9080 C   0  0  0  0  0  0  0  0  0  0  0  0
   -4.1410   -0.1190    3.0960 C   0  0  0  0  0  0  0  0  0  0  0  0
   -5.0800    0.9650    2.5360 C   0  0  0  0  0  0  0  0  0  0  0  0
   -4.7630    1.2780    1.0620 C   0  0  0  0  0  0  0  0  0  0  0  0
   -5.6280    2.3650    0.5830 N   0  0  0  0  0  0  0  0  0  0  0  0
   -3.2840    1.6630    0.8740 C   0  0  0  0  0  0  0  0  0  0  0  0
   -2.3440    0.5790    1.4340 C   0  0  0  0  0  0  0  0  0  0  0  0
    0.4130   -0.6580    2.6650 N   0  0  0  0  0  0  0  0  0  0  0  0
    1.4850   -1.0970    1.8780 C   0  0  0  0  0  0  0  0  0  0  0  0
    2.7420   -0.6440    1.7700 C   0  0  0  0  0  0  0  0  0  0  0  0
    3.4350   -1.4980    0.7800 C   0  0  0  0  0  0  0  0  0  0  0  0
    2.5680   -2.4000    0.3580 N   0  0  0  0  0  0  0  0  0  0  0  0
    1.3130   -2.1680    1.0420 N   0  0  0  0  0  0  0  0  0  0  0  0
    0.1040   -2.8090    0.9730 C   0  0  0  0  0  0  0  0  0  0  0  0
   -0.0350   -3.8770    0.1270 N   0  0  0  0  0  0  0  0  0  0  0  0
    0.7780   -5.0240    0.2960 C   0  0  0  0  0  0  0  0  0  0  0  0
    0.7300   -5.7450    1.4940 C   0  0  0  0  0  0  0  0  0  0  0  0
    1.5340   -6.8790    1.6610 C   0  0  0  0  0  0  0  0  0  0  0  0
    2.3860   -7.2910    0.6290 C   0  0  0  0  0  0  0  0  0  0  0  0
    3.1620   -8.3840    0.7900 F   0  0  0  0  0  0  0  0  0  0  0  0
    2.4330   -6.5700   -0.5700 C   0  0  0  0  0  0  0  0  0  0  0  0
    3.4900   -7.0830   -1.8530 Cl  0  0  0  0  0  0  0  0  0  0  0  0
    1.6290   -5.4360   -0.7360 C   0  0  0  0  0  0  0  0  0  0  0  0
   -3.0800   -2.4370    1.8240 H   0  0  0  0  0  0  0  0  0  0  0  0
   -2.3000   -3.9450    2.3500 H   0  0  0  0  0  0  0  0  0  0  0  0
   -2.3970   -3.5510    0.6200 H   0  0  0  0  0  0  0  0  0  0  0  0
   -1.9670   -1.2430    4.2890 H   0  0  0  0  0  0  0  0  0  0  0  0
   -2.4670    1.1610    3.4950 H   0  0  0  0  0  0  0  0  0  0  0  0
   -4.3150   -0.1510    4.1690 H   0  0  0  0  0  0  0  0  0  0  0  0
   -4.3240   -1.0430    2.5510 H   0  0  0  0  0  0  0  0  0  0  0  0
   -4.8670    1.8740    3.0950 H   0  0  0  0  0  0  0  0  0  0  0  0
   -6.1010    0.5930    2.5930 H   0  0  0  0  0  0  0  0  0  0  0  0
   -4.9580    0.3830    0.4750 H   0  0  0  0  0  0  0  0  0  0  0  0
   -6.5920    2.0880    0.7050 H   0  0  0  0  0  0  0  0  0  0  0  0
   -5.4700    2.4510   -0.4110 H   0  0  0  0  0  0  0  0  0  0  0  0
   -3.1200    2.5530    1.4780 H   0  0  0  0  0  0  0  0  0  0  0  0
   -3.0910    1.7630   -0.1920 H   0  0  0  0  0  0  0  0  0  0  0  0
   -2.5570   -0.3300    0.8750 H   0  0  0  0  0  0  0  0  0  0  0  0
   -1.3230    0.9520    1.3780 H   0  0  0  0  0  0  0  0  0  0  0  0
    3.1700    0.1900    2.3060 H   0  0  0  0  0  0  0  0  0  0  0  0
    4.4620   -1.4010    0.4610 H   0  0  0  0  0  0  0  0  0  0  0  0
   -0.7170   -3.8470   -0.6170 H   0  0  0  0  0  0  0  0  0  0  0  0
    0.0730   -5.4270    2.2900 H   0  0  0  0  0  0  0  0  0  0  0  0
    1.4970   -7.4360    2.5860 H   0  0  0  0  0  0  0  0  0  0  0  0
    1.6650   -4.8790   -1.6610 H   0  0  0  0  0  0  0  0  0  0  0  0
  1 28  1  0  0  0  0
  1 29  1  0  0  0  0
  1 30  1  0  0  0  0
  1  2  1  0  0  0  0
  2  3  1  0  0  0  0
  3  4  1  0  0  0  0
  4 31  1  0  0  0  0
  4  5  1  0  0  0  0
  5 32  1  0  0  0  0
  5  6  1  0  0  0  0
  6 33  1  0  0  0  0
  6 34  1  0  0  0  0
  6  7  1  0  0  0  0
  7 35  1  0  0  0  0
  7 36  1  0  0  0  0
  7  8  1  0  0  0  0
  8 37  1  0  0  0  0
  8  9  1  0  0  0  0
  9 38  1  0  0  0  0
  9 39  1  0  0  0  0
  8 10  1  0  0  0  0
 10 40  1  0  0  0  0
 10 41  1  0  0  0  0
 10 11  1  0  0  0  0
 11  5  1  0  0  0  0
 11 42  1  0  0  0  0
 11 43  1  0  0  0  0
  3 12  2  0  0  0  0
 12 13  1  0  0  0  0
 13 14  2  0  0  0  0
 14 44  1  0  0  0  0
 14 15  1  0  0  0  0
 15 45  1  0  0  0  0
 15 16  2  0  0  0  0
 16 17  1  0  0  0  0
 17 13  1  0  0  0  0
 17 18  1  0  0  0  0
 18  2  2  0  0  0  0
 18 19  1  0  0  0  0
 19 46  1  0  0  0  0
 19 20  1  0  0  0  0
 20 21  2  0  0  0  0
 21 47  1  0  0  0  0
 21 22  1  0  0  0  0
 22 48  1  0  0  0  0
 22 23  2  0  0  0  0
 23 24  1  0  0  0  0
 23 25  1  0  0  0  0
 25 26  1  0  0  0  0
 25 27  2  0  0  0  0
 27 20  1  0  0  0  0
 27 49  1  0  0  0  0
M  END
>  <LOGBIO>
5.4000

>  <PRED_LOGBIO>
5.3400

>  <XV_RES>
0.4320

>  <WHL_TMPL>
3

>  <ANCH>
48-50;32-34

$$$$
ROW35
  -MTS-   01071500293D 0   0.00000     0.00000     0

 63 66  0  0  0  0  0  0  0  0999 V2000
    7.4940    0.0880    0.7100 C   0  0  0  0  0  0  0  0  0  0  0  0
    6.6750   -0.9090    1.4140 N   0  0  0  0  0  0  0  0  0  0  0  0
    7.1590   -1.5320    2.4850 C   0  0  0  0  0  0  0  0  0  0  0  0
    6.4730   -2.3660    3.0740 O   0  0  0  0  0  0  0  0  0  0  0  0
    8.5500   -1.2140    2.9780 C   0  0  0  0  0  0  0  0  0  0  0  0
    8.4950   -0.0620    3.9990 C   0  0  0  0  0  0  0  0  0  0  0  0
    9.8880    0.2400    4.5810 C   0  0  0  0  0  0  0  0  0  0  0  0
   10.5300   -1.0200    5.1900 C   0  0  0  0  0  0  0  0  0  0  0  0
   10.5850   -2.1730    4.1690 C   0  0  0  0  0  0  0  0  0  0  0  0
    9.1920   -2.4750    3.5860 C   0  0  0  0  0  0  0  0  0  0  0  0
    5.3710   -1.2070    0.9510 C   0  0  0  0  0  0  0  0  0  0  0  0
    5.1770   -2.2270    0.0120 C   0  0  0  0  0  0  0  0  0  0  0  0
    3.8870   -2.5210   -0.4460 C   0  0  0  0  0  0  0  0  0  0  0  0
    2.7910   -1.7960    0.0360 C   0  0  0  0  0  0  0  0  0  0  0  0
    2.9850   -0.7760    0.9760 C   0  0  0  0  0  0  0  0  0  0  0  0
    4.2750   -0.4820    1.4330 C   0  0  0  0  0  0  0  0  0  0  0  0
    1.7230   -0.2410    1.2630 N   0  0  0  0  0  0  0  0  0  0  0  0
    0.8080   -0.8780    0.5560 C   0  0  0  0  0  0  0  0  0  0  0  0
   -0.5360   -0.6130    0.5900 N   0  0  0  0  0  0  0  0  0  0  0  0
   -1.0480    0.3930    1.3980 C   0  0  0  0  0  0  0  0  0  0  0  0
   -0.3670    1.1430    2.0950 O   0  0  0  0  0  0  0  0  0  0  0  0
   -2.5260    0.5610    1.3690 C   0  0  0  0  0  0  0  0  0  0  0  0
   -3.1060    1.1240    0.2250 C   0  0  0  0  0  0  0  0  0  0  0  0
   -4.4880    1.3060    0.1580 C   0  0  0  0  0  0  0  0  0  0  0  0
   -5.2930    0.9350    1.2340 C   0  0  0  0  0  0  0  0  0  0  0  0
   -4.7180    0.3900    2.3820 C   0  0  0  0  0  0  0  0  0  0  0  0
   -3.3350    0.2050    2.4560 C   0  0  0  0  0  0  0  0  0  0  0  0
   -6.7300    1.1160    1.1600 C   0  0  0  0  0  0  0  0  0  0  0  0
   -7.8790    1.2610    1.1000 N   0  0  0  0  0  0  0  0  0  0  0  0
    1.3990   -1.8430   -0.2160 N   0  0  0  0  0  0  0  0  0  0  0  0
    0.7140   -2.7600   -1.1380 C   0  0  0  0  0  0  0  0  0  0  0  0
    0.6370   -2.1240   -2.5250 C   0  0  0  0  0  0  0  0  0  0  0  0
   -0.0670   -3.0660   -3.4720 C   0  0  0  0  0  0  0  0  0  0  0  0
   -0.4730   -4.1540   -3.0680 O   0  0  0  0  0  0  0  0  0  0  0  0
   -0.2480   -2.7180   -4.7430 N   0  0  0  0  0  0  0  0  0  0  0  0
    6.9850    1.0490    0.7220 H   0  0  0  0  0  0  0  0  0  0  0  0
    8.4580    0.1810    1.2070 H   0  0  0  0  0  0  0  0  0  0  0  0
    7.6460   -0.2290   -0.3190 H   0  0  0  0  0  0  0  0  0  0  0  0
    9.1060   -0.9030    2.0970 H   0  0  0  0  0  0  0  0  0  0  0  0
    7.8150   -0.3250    4.8060 H   0  0  0  0  0  0  0  0  0  0  0  0
    8.1030    0.8310    3.5160 H   0  0  0  0  0  0  0  0  0  0  0  0
   10.5320    0.6320    3.7970 H   0  0  0  0  0  0  0  0  0  0  0  0
    9.8010    1.0080    5.3480 H   0  0  0  0  0  0  0  0  0  0  0  0
    9.9580   -1.3350    6.0600 H   0  0  0  0  0  0  0  0  0  0  0  0
   11.5380   -0.7880    5.5260 H   0  0  0  0  0  0  0  0  0  0  0  0
   11.2650   -1.9100    3.3620 H   0  0  0  0  0  0  0  0  0  0  0  0
   10.9770   -3.0660    4.6520 H   0  0  0  0  0  0  0  0  0  0  0  0
    8.5480   -2.8660    4.3710 H   0  0  0  0  0  0  0  0  0  0  0  0
    9.2780   -3.2420    2.8200 H   0  0  0  0  0  0  0  0  0  0  0  0
    6.0230   -2.7860   -0.3600 H   0  0  0  0  0  0  0  0  0  0  0  0
    3.7380   -3.3080   -1.1710 H   0  0  0  0  0  0  0  0  0  0  0  0
    4.4240    0.3050    2.1580 H   0  0  0  0  0  0  0  0  0  0  0  0
   -1.1640   -1.1590    0.0180 H   0  0  0  0  0  0  0  0  0  0  0  0
   -2.4830    1.4180   -0.6070 H   0  0  0  0  0  0  0  0  0  0  0  0
   -4.9340    1.7340   -0.7270 H   0  0  0  0  0  0  0  0  0  0  0  0
   -5.3440    0.1100    3.2170 H   0  0  0  0  0  0  0  0  0  0  0  0
   -2.8910   -0.2110    3.3480 H   0  0  0  0  0  0  0  0  0  0  0  0
   -0.2920   -2.9560   -0.7730 H   0  0  0  0  0  0  0  0  0  0  0  0
    1.2670   -3.6950   -1.1970 H   0  0  0  0  0  0  0  0  0  0  0  0
    1.6440   -1.9280   -2.8900 H   0  0  0  0  0  0  0  0  0  0  0  0
    0.0850   -1.1890   -2.4660 H   0  0  0  0  0  0  0  0  0  0  0  0
    0.0860   -1.8240   -5.0750 H   0  0  0  0  0  0  0  0  0  0  0  0
   -0.7190   -3.3480   -5.3770 H   0  0  0  0  0  0  0  0  0  0  0  0
  1 36  1  0  0  0  0
  1 37  1  0  0  0  0
  1 38  1  0  0  0  0
  1  2  1  0  0  0  0
  2  3  1  0  0  0  0
  3  4  2  0  0  0  0
  3  5  1  0  0  0  0
  5 39  1  0  0  0  0
  5  6  1  0  0  0  0
  6 40  1  0  0  0  0
  6 41  1  0  0  0  0
  6  7  1  0  0  0  0
  7 42  1  0  0  0  0
  7 43  1  0  0  0  0
  7  8  1  0  0  0  0
  8 44  1  0  0  0  0
  8 45  1  0  0  0  0
  8  9  1  0  0  0  0
  9 46  1  0  0  0  0
  9 47  1  0  0  0  0
  9 10  1  0  0  0  0
 10  5  1  0  0  0  0
 10 48  1  0  0  0  0
 10 49  1  0  0  0  0
  2 11  1  0  0  0  0
 11 12  2  0  0  0  0
 12 50  1  0  0  0  0
 12 13  1  0  0  0  0
 13 51  1  0  0  0  0
 13 14  2  0  0  0  0
 14 15  1  0  0  0  0
 15 16  2  0  0  0  0
 16 11  1  0  0  0  0
 16 52  1  0  0  0  0
 15 17  1  0  0  0  0
 17 18  2  0  0  0  0
 18 19  1  0  0  0  0
 19 53  1  0  0  0  0
 19 20  1  0  0  0  0
 20 21  2  0  0  0  0
 20 22  1  0  0  0  0
 22 23  2  0  0  0  0
 23 54  1  0  0  0  0
 23 24  1  0  0  0  0
 24 55  1  0  0  0  0
 24 25  2  0  0  0  0
 25 26  1  0  0  0  0
 26 56  1  0  0  0  0
 26 27  2  0  0  0  0
 27 22  1  0  0  0  0
 27 57  1  0  0  0  0
 25 28  1  0  0  0  0
 28 29  3  0  0  0  0
 18 30  1  0  0  0  0
 30 14  1  0  0  0  0
 30 31  1  0  0  0  0
 31 58  1  0  0  0  0
 31 59  1  0  0  0  0
 31 32  1  0  0  0  0
 32 60  1  0  0  0  0
 32 61  1  0  0  0  0
 32 33  1  0  0  0  0
 33 34  2  0  0  0  0
 33 35  1  0  0  0  0
 35 62  1  0  0  0  0
 35 63  1  0  0  0  0
M  END
>  <LOGBIO>
7.7000

>  <PRED_LOGBIO>
7.8800

>  <XV_RES>
-0.7760

>  <WHL_TMPL>
1

>  <ANCH>
7-19;38-39

$$$$
ROW36
  -MTS-   01071500293D 0   0.00000     0.00000     0

 43 46  0  0  0  0  0  0  0  0999 V2000
   -2.0450    1.7260    3.5910 C   0  0  0  0  0  0  0  0  0  0  0  0
   -1.1330    0.5300    3.7280 C   0  0  0  0  0  0  0  0  0  0  0  0
   -0.1460    0.5130    4.7210 C   0  0  0  0  0  0  0  0  0  0  0  0
    0.6990   -0.5960    4.8480 C   0  0  0  0  0  0  0  0  0  0  0  0
    0.5570   -1.6880    3.9830 C   0  0  0  0  0  0  0  0  0  0  0  0
   -0.4300   -1.6710    2.9910 C   0  0  0  0  0  0  0  0  0  0  0  0
   -0.5740   -2.7740    2.1170 N   0  0  0  0  0  0  0  0  0  0  0  0
    0.1040   -2.8090    0.9730 C   0  0  0  0  0  0  0  0  0  0  0  0
    0.8680   -1.8670    0.6700 O   0  0  0  0  0  0  0  0  0  0  0  0
   -0.0350   -3.8770    0.1270 N   0  0  0  0  0  0  0  0  0  0  0  0
    0.7780   -5.0240    0.2960 C   0  0  0  0  0  0  0  0  0  0  0  0
    1.6290   -5.4360   -0.7360 C   0  0  0  0  0  0  0  0  0  0  0  0
    2.4330   -6.5700   -0.5700 C   0  0  0  0  0  0  0  0  0  0  0  0
    2.3860   -7.2910    0.6290 C   0  0  0  0  0  0  0  0  0  0  0  0
    1.5340   -6.8790    1.6610 C   0  0  0  0  0  0  0  0  0  0  0  0
    0.7300   -5.7450    1.4940 C   0  0  0  0  0  0  0  0  0  0  0  0
    3.2370   -8.4890    0.8060 C   0  0  0  0  0  0  0  0  0  0  0  0
    4.5450   -8.5440    0.6380 N   0  0  0  0  0  0  0  0  0  0  0  0
    5.0060   -9.8410    0.8930 O   0  0  0  0  0  0  0  0  0  0  0  0
    3.9180  -10.6390    1.2410 C   0  0  0  0  0  0  0  0  0  0  0  0
    3.8070  -11.9320    1.5740 N   0  0  0  0  0  0  0  0  0  0  0  0
    2.6180  -12.4730    1.8720 C   0  0  0  0  0  0  0  0  0  0  0  0
    1.5030  -11.7290    1.8440 N   0  0  0  0  0  0  0  0  0  0  0  0
    1.5440  -10.4300    1.5180 C   0  0  0  0  0  0  0  0  0  0  0  0
    0.3650   -9.6710    1.4950 N   0  0  0  0  0  0  0  0  0  0  0  0
    2.7720   -9.8370    1.2020 C   0  0  0  0  0  0  0  0  0  0  0  0
   -1.2750   -0.5620    2.8630 C   0  0  0  0  0  0  0  0  0  0  0  0
   -1.5180    2.6220    3.9120 H   0  0  0  0  0  0  0  0  0  0  0  0
   -2.9270    1.5820    4.2100 H   0  0  0  0  0  0  0  0  0  0  0  0
   -2.3450    1.8350    2.5510 H   0  0  0  0  0  0  0  0  0  0  0  0
   -0.0370    1.3550    5.3880 H   0  0  0  0  0  0  0  0  0  0  0  0
    1.4610   -0.6090    5.6140 H   0  0  0  0  0  0  0  0  0  0  0  0
    1.2090   -2.5430    4.0820 H   0  0  0  0  0  0  0  0  0  0  0  0
   -1.1910   -3.5350    2.3610 H   0  0  0  0  0  0  0  0  0  0  0  0
   -0.7170   -3.8470   -0.6170 H   0  0  0  0  0  0  0  0  0  0  0  0
    1.6650   -4.8790   -1.6610 H   0  0  0  0  0  0  0  0  0  0  0  0
    3.0890   -6.8880   -1.3670 H   0  0  0  0  0  0  0  0  0  0  0  0
    1.4970   -7.4360    2.5860 H   0  0  0  0  0  0  0  0  0  0  0  0
    0.0730   -5.4270    2.2900 H   0  0  0  0  0  0  0  0  0  0  0  0
    2.5570  -13.5180    2.1380 H   0  0  0  0  0  0  0  0  0  0  0  0
    0.0580   -9.1900    2.3280 H   0  0  0  0  0  0  0  0  0  0  0  0
   -0.1760   -9.6040    0.6450 H   0  0  0  0  0  0  0  0  0  0  0  0
   -2.0370   -0.5490    2.0980 H   0  0  0  0  0  0  0  0  0  0  0  0
  1 28  1  0  0  0  0
  1 29  1  0  0  0  0
  1 30  1  0  0  0  0
  1  2  1  0  0  0  0
  2  3  2  0  0  0  0
  3 31  1  0  0  0  0
  3  4  1  0  0  0  0
  4 32  1  0  0  0  0
  4  5  2  0  0  0  0
  5 33  1  0  0  0  0
  5  6  1  0  0  0  0
  6  7  1  0  0  0  0
  7 34  1  0  0  0  0
  7  8  1  0  0  0  0
  8  9  2  0  0  0  0
  8 10  1  0  0  0  0
 10 35  1  0  0  0  0
 10 11  1  0  0  0  0
 11 12  2  0  0  0  0
 12 36  1  0  0  0  0
 12 13  1  0  0  0  0
 13 37  1  0  0  0  0
 13 14  2  0  0  0  0
 14 15  1  0  0  0  0
 15 38  1  0  0  0  0
 15 16  2  0  0  0  0
 16 11  1  0  0  0  0
 16 39  1  0  0  0  0
 14 17  1  0  0  0  0
 17 18  2  0  0  0  0
 18 19  1  0  0  0  0
 19 20  1  0  0  0  0
 20 21  1  0  0  0  0
 21 22  2  0  0  0  0
 22 40  1  0  0  0  0
 22 23  1  0  0  0  0
 23 24  2  0  0  0  0
 24 25  1  0  0  0  0
 25 41  1  0  0  0  0
 25 42  1  0  0  0  0
 24 26  1  0  0  0  0
 26 17  1  0  0  0  0
 26 20  2  0  0  0  0
  6 27  2  0  0  0  0
 27  2  1  0  0  0  0
 27 43  1  0  0  0  0
M  END
>  <LOGBIO>
6.2000

>  <PRED_LOGBIO>
6.2300

>  <XV_RES>
0.9000

>  <WHL_TMPL>
3

>  <ANCH>
22-42;19-20

$$$$
ROW37
  -MTS-   01071500293D 0   0.00000     0.00000     0

 39 40  0  0  0  0  0  0  0  0999 V2000
   -2.7120    0.9170    5.9660 C   0  0  0  0  0  0  0  0  0  0  0  0
   -4.1540    1.2590    5.6000 C   0  0  0  0  0  0  0  0  0  0  0  0
   -4.5710    0.4500    4.4460 N   0  0  0  0  0  0  0  0  0  0  0  0
   -3.7540    0.7190    3.3800 C   0  0  0  0  0  0  0  0  0  0  0  0
   -2.6030    0.1910    2.9410 C   0  0  0  0  0  0  0  0  0  0  0  0
   -1.7960   -0.8220    3.3870 N   0  0  0  0  0  0  0  0  0  0  0  0
   -0.7240   -1.2790    2.5840 C   0  0  0  0  0  0  0  0  0  0  0  0
   -0.8930   -2.3730    1.7280 C   0  0  0  0  0  0  0  0  0  0  0  0
    0.1830   -2.8060    0.9440 C   0  0  0  0  0  0  0  0  0  0  0  0
    1.3620   -2.1740    1.0170 N   0  0  0  0  0  0  0  0  0  0  0  0
    1.5600   -1.1240    1.8250 C   0  0  0  0  0  0  0  0  0  0  0  0
    0.5220   -0.6430    2.6350 C   0  0  0  0  0  0  0  0  0  0  0  0
   -2.5340    1.1200    1.7910 C   0  0  0  0  0  0  0  0  0  0  0  0
   -1.7650    1.3190    0.8520 O   0  0  0  0  0  0  0  0  0  0  0  0
   -3.8050    1.7020    2.2760 C   0  0  0  0  0  0  0  0  0  0  0  0
   -4.5650    2.6020    1.9200 O   0  0  0  0  0  0  0  0  0  0  0  0
   -5.0660    0.9590    6.7890 C   0  0  0  0  0  0  0  0  0  0  0  0
   -4.9680   -0.5220    7.1440 C   0  0  0  0  0  0  0  0  0  0  0  0
   -4.6320    1.7990    7.9870 C   0  0  0  0  0  0  0  0  0  0  0  0
   -6.5070    1.3000    6.4230 C   0  0  0  0  0  0  0  0  0  0  0  0
   -2.6430   -0.1390    6.2190 H   0  0  0  0  0  0  0  0  0  0  0  0
   -2.4030    1.5160    6.8200 H   0  0  0  0  0  0  0  0  0  0  0  0
   -2.0630    1.1310    5.1190 H   0  0  0  0  0  0  0  0  0  0  0  0
   -4.2230    2.3150    5.3470 H   0  0  0  0  0  0  0  0  0  0  0  0
   -5.5250    0.6760    4.2040 H   0  0  0  0  0  0  0  0  0  0  0  0
   -1.9670   -1.2430    4.2890 H   0  0  0  0  0  0  0  0  0  0  0  0
   -1.8460   -2.8790    1.6730 H   0  0  0  0  0  0  0  0  0  0  0  0
    0.0620   -3.6490    0.2800 H   0  0  0  0  0  0  0  0  0  0  0  0
    2.5270   -0.6440    1.8530 H   0  0  0  0  0  0  0  0  0  0  0  0
    0.6810    0.2040    3.2870 H   0  0  0  0  0  0  0  0  0  0  0  0
   -3.9400   -0.7660    7.4050 H   0  0  0  0  0  0  0  0  0  0  0  0
   -5.6170   -0.7360    7.9900 H   0  0  0  0  0  0  0  0  0  0  0  0
   -5.2770   -1.1210    6.2890 H   0  0  0  0  0  0  0  0  0  0  0  0
   -3.6040    1.5550    8.2480 H   0  0  0  0  0  0  0  0  0  0  0  0
   -5.2820    1.5850    8.8330 H   0  0  0  0  0  0  0  0  0  0  0  0
   -4.7020    2.8550    7.7340 H   0  0  0  0  0  0  0  0  0  0  0  0
   -6.8160    0.7020    5.5690 H   0  0  0  0  0  0  0  0  0  0  0  0
   -7.1560    1.0870    7.2690 H   0  0  0  0  0  0  0  0  0  0  0  0
   -6.5770    2.3560    6.1700 H   0  0  0  0  0  0  0  0  0  0  0  0
  1 21  1  0  0  0  0
  1 22  1  0  0  0  0
  1 23  1  0  0  0  0
  1  2  1  0  0  0  0
  2 24  1  0  0  0  0
  2  3  1  0  0  0  0
  3 25  1  0  0  0  0
  3  4  1  0  0  0  0
  4  5  2  0  0  0  0
  5  6  1  0  0  0  0
  6 26  1  0  0  0  0
  6  7  1  0  0  0  0
  7  8  2  0  0  0  0
  8 27  1  0  0  0  0
  8  9  1  0  0  0  0
  9 28  1  0  0  0  0
  9 10  2  0  0  0  0
 10 11  1  0  0  0  0
 11 29  1  0  0  0  0
 11 12  2  0  0  0  0
 12  7  1  0  0  0  0
 12 30  1  0  0  0  0
  5 13  1  0  0  0  0
 13 14  2  0  0  0  0
 13 15  1  0  0  0  0
 15  4  1  0  0  0  0
 15 16  2  0  0  0  0
  2 17  1  0  0  0  0
 17 18  1  0  0  0  0
 18 31  1  0  0  0  0
 18 32  1  0  0  0  0
 18 33  1  0  0  0  0
 17 19  1  0  0  0  0
 19 34  1  0  0  0  0
 19 35  1  0  0  0  0
 19 36  1  0  0  0  0
 17 20  1  0  0  0  0
 20 37  1  0  0  0  0
 20 38  1  0  0  0  0
 20 39  1  0  0  0  0
M  END
>  <LOGBIO>
6.3000

>  <PRED_LOGBIO>
5.9400

>  <XV_RES>
1.0370

>  <WHL_TMPL>
3

>  <ANCH>
12-14;10-11

$$$$
ROW38
  -MTS-   01071500293D 0   0.00000     0.00000     0

 34 37  0  0  0  0  0  0  0  0999 V2000
    4.4100   -0.6760    1.2500 C   0  0  0  0  0  0  0  0  0  0  0  0
    4.6230    0.0040    2.5810 C   0  0  0  0  0  0  0  0  0  0  0  0
    3.7800   -0.2880    3.6600 C   0  0  0  0  0  0  0  0  0  0  0  0
    3.9780    0.3420    4.8940 C   0  0  0  0  0  0  0  0  0  0  0  0
    5.0190    1.2650    5.0490 C   0  0  0  0  0  0  0  0  0  0  0  0
    5.8620    1.5570    3.9710 C   0  0  0  0  0  0  0  0  0  0  0  0
    5.6640    0.9270    2.7370 C   0  0  0  0  0  0  0  0  0  0  0  0
    3.0020   -0.9850    0.7910 C   0  0  0  0  0  0  0  0  0  0  0  0
    1.8510   -0.4000    1.1490 C   0  0  0  0  0  0  0  0  0  0  0  0
    0.8400   -1.0050    0.4490 N   0  0  0  0  0  0  0  0  0  0  0  0
    1.4790   -2.0150   -0.3710 N   0  0  0  0  0  0  0  0  0  0  0  0
    2.7090   -1.9770   -0.1530 N   0  0  0  0  0  0  0  0  0  0  0  0
   -0.5700   -0.6060    0.5910 C   0  0  0  0  0  0  0  0  0  0  0  0
   -1.4810   -1.6380    0.8470 C   0  0  0  0  0  0  0  0  0  0  0  0
   -2.8540   -1.3680    0.8820 C   0  0  0  0  0  0  0  0  0  0  0  0
   -3.3160   -0.0650    0.6600 C   0  0  0  0  0  0  0  0  0  0  0  0
   -4.6170    0.4910    0.6350 N   0  0  0  0  0  0  0  0  0  0  0  0
   -4.4800    1.9070    0.3530 N   0  0  0  0  0  0  0  0  0  0  0  0
   -3.2000    2.2010    0.2160 C   0  0  0  0  0  0  0  0  0  0  0  0
   -2.4050    0.9670    0.4030 C   0  0  0  0  0  0  0  0  0  0  0  0
   -1.0320    0.6960    0.3690 C   0  0  0  0  0  0  0  0  0  0  0  0
    4.8830   -1.6500    1.3600 H   0  0  0  0  0  0  0  0  0  0  0  0
    4.8640   -0.0440    0.4900 H   0  0  0  0  0  0  0  0  0  0  0  0
    2.9770   -1.0000    3.5390 H   0  0  0  0  0  0  0  0  0  0  0  0
    3.3270    0.1170    5.7260 H   0  0  0  0  0  0  0  0  0  0  0  0
    5.1710    1.7520    6.0010 H   0  0  0  0  0  0  0  0  0  0  0  0
    6.6650    2.2690    4.0910 H   0  0  0  0  0  0  0  0  0  0  0  0
    6.3150    1.1520    1.9050 H   0  0  0  0  0  0  0  0  0  0  0  0
    1.7400    0.4040    1.8620 H   0  0  0  0  0  0  0  0  0  0  0  0
   -1.1240   -2.6430    1.0180 H   0  0  0  0  0  0  0  0  0  0  0  0
   -3.5560   -2.1640    1.0790 H   0  0  0  0  0  0  0  0  0  0  0  0
   -5.4830   -0.0070    0.7850 H   0  0  0  0  0  0  0  0  0  0  0  0
   -2.8000    3.1810    0.0020 H   0  0  0  0  0  0  0  0  0  0  0  0
   -0.3300    1.4920    0.1710 H   0  0  0  0  0  0  0  0  0  0  0  0
  1 22  1  0  0  0  0
  1 23  1  0  0  0  0
  1  2  1  0  0  0  0
  2  3  2  0  0  0  0
  3 24  1  0  0  0  0
  3  4  1  0  0  0  0
  4 25  1  0  0  0  0
  4  5  2  0  0  0  0
  5 26  1  0  0  0  0
  5  6  1  0  0  0  0
  6 27  1  0  0  0  0
  6  7  2  0  0  0  0
  7  2  1  0  0  0  0
  7 28  1  0  0  0  0
  1  8  1  0  0  0  0
  8  9  2  0  0  0  0
  9 29  1  0  0  0  0
  9 10  1  0  0  0  0
 10 11  1  0  0  0  0
 11 12  2  0  0  0  0
 12  8  1  0  0  0  0
 10 13  1  0  0  0  0
 13 14  2  0  0  0  0
 14 30  1  0  0  0  0
 14 15  1  0  0  0  0
 15 31  1  0  0  0  0
 15 16  2  0  0  0  0
 16 17  1  0  0  0  0
 17 32  1  0  0  0  0
 17 18  1  0  0  0  0
 18 19  2  0  0  0  0
 19 33  1  0  0  0  0
 19 20  1  0  0  0  0
 20 16  1  0  0  0  0
 20 21  2  0  0  0  0
 21 13  1  0  0  0  0
 21 34  1  0  0  0  0
M  END
>  <LOGBIO>
5.3000

>  <PRED_LOGBIO>
5.1000

>  <XV_RES>
-0.2810

>  <WHL_TMPL>
1

>  <ANCH>
1-22;15-20

$$$$
ROW39
  -MTS-   01071500293D 0   0.00000     0.00000     0

 47 50  0  0  0  0  0  0  0  0999 V2000
    0.1040   -2.8090    0.9730 C   0  0  0  0  0  0  0  0  0  0  0  0
   -0.0350   -3.8770    0.1270 N   0  0  0  0  0  0  0  0  0  0  0  0
   -1.0280   -3.8330   -0.9560 C   0  0  0  0  0  0  0  0  0  0  0  0
    0.7780   -5.0240    0.2960 C   0  0  0  0  0  0  0  0  0  0  0  0
    1.6290   -5.4360   -0.7360 C   0  0  0  0  0  0  0  0  0  0  0  0
    2.4330   -6.5700   -0.5700 C   0  0  0  0  0  0  0  0  0  0  0  0
    2.3860   -7.2910    0.6290 C   0  0  0  0  0  0  0  0  0  0  0  0
    3.2540   -8.5130    0.8090 C   0  0  0  0  0  0  0  0  0  0  0  0
    4.0820   -8.3530    2.0130 N   0  0  0  0  0  0  0  0  0  0  0  0
    4.9300   -9.3130    2.3700 C   0  0  0  0  0  0  0  0  0  0  0  0
    5.0210  -10.3360    1.6930 O   0  0  0  0  0  0  0  0  0  0  0  0
    5.7640   -9.1510    3.5820 C   0  0  0  0  0  0  0  0  0  0  0  0
    5.4560   -9.5190    4.8340 C   0  0  0  0  0  0  0  0  0  0  0  0
    6.4850   -9.2340    5.8580 C   0  0  0  0  0  0  0  0  0  0  0  0
    6.6230   -9.4360    7.3170 C   0  0  0  0  0  0  0  0  0  0  0  0
    7.8020   -8.9600    7.6740 N   0  0  0  0  0  0  0  0  0  0  0  0
    8.4540   -8.4460    6.4850 N   0  0  0  0  0  0  0  0  0  0  0  0
    7.6070   -8.6420    5.4260 C   0  0  0  0  0  0  0  0  0  0  0  0
    7.3770   -8.4310    3.6840 S   0  0  0  0  0  0  0  0  0  0  0  0
    5.6230  -10.0560    8.2140 C   0  0  0  0  0  0  0  0  0  0  0  0
    5.2100  -11.3760    7.9950 C   0  0  0  0  0  0  0  0  0  0  0  0
    4.2630  -11.9630    8.8430 C   0  0  0  0  0  0  0  0  0  0  0  0
    3.7290  -11.2310    9.9100 C   0  0  0  0  0  0  0  0  0  0  0  0
    4.1420   -9.9110   10.1290 C   0  0  0  0  0  0  0  0  0  0  0  0
    5.0890   -9.3240    9.2810 C   0  0  0  0  0  0  0  0  0  0  0  0
    1.5340   -6.8790    1.6610 C   0  0  0  0  0  0  0  0  0  0  0  0
    0.7300   -5.7450    1.4940 C   0  0  0  0  0  0  0  0  0  0  0  0
    1.0900   -2.3660    0.8530 H   0  0  0  0  0  0  0  0  0  0  0  0
   -0.6160   -2.0600    0.6510 H   0  0  0  0  0  0  0  0  0  0  0  0
   -0.0790   -3.1600    1.9870 H   0  0  0  0  0  0  0  0  0  0  0  0
   -1.7410   -4.6440   -0.8270 H   0  0  0  0  0  0  0  0  0  0  0  0
   -1.5530   -2.8800   -0.9280 H   0  0  0  0  0  0  0  0  0  0  0  0
   -0.5240   -3.9410   -1.9140 H   0  0  0  0  0  0  0  0  0  0  0  0
    1.6650   -4.8790   -1.6610 H   0  0  0  0  0  0  0  0  0  0  0  0
    3.0890   -6.8880   -1.3670 H   0  0  0  0  0  0  0  0  0  0  0  0
    3.8970   -8.6330   -0.0600 H   0  0  0  0  0  0  0  0  0  0  0  0
    2.6240   -9.3930    0.9180 H   0  0  0  0  0  0  0  0  0  0  0  0
    4.0080   -7.5130    2.5690 H   0  0  0  0  0  0  0  0  0  0  0  0
    4.5170   -9.9940    5.0790 H   0  0  0  0  0  0  0  0  0  0  0  0
    9.3690   -8.0200    6.4450 H   0  0  0  0  0  0  0  0  0  0  0  0
    5.6210  -11.9410    7.1710 H   0  0  0  0  0  0  0  0  0  0  0  0
    3.9440  -12.9810    8.6740 H   0  0  0  0  0  0  0  0  0  0  0  0
    2.9990  -11.6840   10.5640 H   0  0  0  0  0  0  0  0  0  0  0  0
    3.7300   -9.3460   10.9520 H   0  0  0  0  0  0  0  0  0  0  0  0
    5.4070   -8.3060    9.4500 H   0  0  0  0  0  0  0  0  0  0  0  0
    1.4970   -7.4360    2.5860 H   0  0  0  0  0  0  0  0  0  0  0  0
    0.0730   -5.4270    2.2900 H   0  0  0  0  0  0  0  0  0  0  0  0
  1 28  1  0  0  0  0
  1 29  1  0  0  0  0
  1 30  1  0  0  0  0
  1  2  1  0  0  0  0
  2  3  1  0  0  0  0
  3 31  1  0  0  0  0
  3 32  1  0  0  0  0
  3 33  1  0  0  0  0
  2  4  1  0  0  0  0
  4  5  2  0  0  0  0
  5 34  1  0  0  0  0
  5  6  1  0  0  0  0
  6 35  1  0  0  0  0
  6  7  2  0  0  0  0
  7  8  1  0  0  0  0
  8 36  1  0  0  0  0
  8 37  1  0  0  0  0
  8  9  1  0  0  0  0
  9 38  1  0  0  0  0
  9 10  1  0  0  0  0
 10 11  2  0  0  0  0
 10 12  1  0  0  0  0
 12 13  2  0  0  0  0
 13 39  1  0  0  0  0
 13 14  1  0  0  0  0
 14 15  1  0  0  0  0
 15 16  2  0  0  0  0
 16 17  1  0  0  0  0
 17 40  1  0  0  0  0
 17 18  1  0  0  0  0
 18 14  2  0  0  0  0
 18 19  1  0  0  0  0
 19 12  1  0  0  0  0
 15 20  1  0  0  0  0
 20 21  2  0  0  0  0
 21 41  1  0  0  0  0
 21 22  1  0  0  0  0
 22 42  1  0  0  0  0
 22 23  2  0  0  0  0
 23 43  1  0  0  0  0
 23 24  1  0  0  0  0
 24 44  1  0  0  0  0
 24 25  2  0  0  0  0
 25 20  1  0  0  0  0
 25 45  1  0  0  0  0
  7 26  1  0  0  0  0
 26 46  1  0  0  0  0
 26 27  2  0  0  0  0
 27  4  1  0  0  0  0
 27 47  1  0  0  0  0
M  END
>  <LOGBIO>
7.4000

>  <PRED_LOGBIO>
7.4900

>  <XV_RES>
1.5100

>  <WHL_TMPL>
3

>  <ANCH>
22-42;10-11

$$$$
ROW40
  -MTS-   01071500293D 0   0.00000     0.00000     0

 53 56  0  0  0  0  0  0  0  0999 V2000
    6.0570   -9.4140   -1.6130 C   0  0  0  0  0  0  0  0  0  0  0  0
    6.2120   -9.7610   -0.1350 C   0  0  0  0  0  0  0  0  0  0  0  0
    7.6340   -9.4400    0.3160 C   0  0  0  0  0  0  0  0  0  0  0  0
    5.9360  -11.2480    0.0700 C   0  0  0  0  0  0  0  0  0  0  0  0
    5.2830   -8.9930    0.6350 O   0  0  0  0  0  0  0  0  0  0  0  0
    3.9670   -9.1450    0.3760 C   0  0  0  0  0  0  0  0  0  0  0  0
    3.6020   -9.9190   -0.4940 O   0  0  0  0  0  0  0  0  0  0  0  0
    3.0690   -8.4510    1.0680 N   0  0  0  0  0  0  0  0  0  0  0  0
    2.6100   -8.7420    2.4120 N   0  0  0  0  0  0  0  0  0  0  0  0
    1.7170   -7.8390    2.7730 C   0  0  0  0  0  0  0  0  0  0  0  0
    1.5350   -6.8800    1.6610 C   0  0  0  0  0  0  0  0  0  0  0  0
    0.7310   -5.7460    1.4940 C   0  0  0  0  0  0  0  0  0  0  0  0
    0.7780   -5.0240    0.2960 C   0  0  0  0  0  0  0  0  0  0  0  0
   -0.0350   -3.8770    0.1270 N   0  0  0  0  0  0  0  0  0  0  0  0
    0.1040   -2.8090    0.9730 C   0  0  0  0  0  0  0  0  0  0  0  0
    1.1220   -1.9890    1.2680 C   0  0  0  0  0  0  0  0  0  0  0  0
    2.4200   -1.9000    0.8380 N   0  0  0  0  0  0  0  0  0  0  0  0
    2.4880   -1.0120   -0.3320 C   0  0  0  0  0  0  0  0  0  0  0  0
    3.9190   -0.9140   -0.8060 C   0  0  0  0  0  0  0  0  0  0  0  0
    4.4040   -1.8190   -1.7580 C   0  0  0  0  0  0  0  0  0  0  0  0
    5.7300   -1.7280   -2.1970 C   0  0  0  0  0  0  0  0  0  0  0  0
    6.5710   -0.7320   -1.6850 C   0  0  0  0  0  0  0  0  0  0  0  0
    8.2190   -0.6190   -2.2320 Cl  0  0  0  0  0  0  0  0  0  0  0  0
    6.0850    0.1730   -0.7330 C   0  0  0  0  0  0  0  0  0  0  0  0
    4.7590    0.0820   -0.2940 C   0  0  0  0  0  0  0  0  0  0  0  0
    4.1560    1.2060    0.8890 Cl  0  0  0  0  0  0  0  0  0  0  0  0
    0.3120   -1.2150    2.2350 C   0  0  0  0  0  0  0  0  0  0  0  0
    0.4920   -0.2510    2.9780 O   0  0  0  0  0  0  0  0  0  0  0  0
   -0.8130   -2.1210    1.9100 C   0  0  0  0  0  0  0  0  0  0  0  0
   -1.9850   -2.2460    2.2610 O   0  0  0  0  0  0  0  0  0  0  0  0
    1.6290   -5.4360   -0.7360 C   0  0  0  0  0  0  0  0  0  0  0  0
    2.4330   -6.5700   -0.5700 C   0  0  0  0  0  0  0  0  0  0  0  0
    2.3860   -7.2920    0.6290 C   0  0  0  0  0  0  0  0  0  0  0  0
    6.2530   -8.3540   -1.7590 H   0  0  0  0  0  0  0  0  0  0  0  0
    6.7630   -9.9980   -2.1990 H   0  0  0  0  0  0  0  0  0  0  0  0
    5.0430   -9.6420   -1.9350 H   0  0  0  0  0  0  0  0  0  0  0  0
    7.8310   -8.3800    0.1700 H   0  0  0  0  0  0  0  0  0  0  0  0
    8.3410  -10.0240   -0.2700 H   0  0  0  0  0  0  0  0  0  0  0  0
    7.7450   -9.6880    1.3700 H   0  0  0  0  0  0  0  0  0  0  0  0
    4.9230  -11.4760   -0.2520 H   0  0  0  0  0  0  0  0  0  0  0  0
    6.6430  -11.8320   -0.5160 H   0  0  0  0  0  0  0  0  0  0  0  0
    6.0470  -11.4950    1.1230 H   0  0  0  0  0  0  0  0  0  0  0  0
    1.2050   -7.8060    3.7230 H   0  0  0  0  0  0  0  0  0  0  0  0
    0.0740   -5.4280    2.2910 H   0  0  0  0  0  0  0  0  0  0  0  0
   -0.7170   -3.8470   -0.6170 H   0  0  0  0  0  0  0  0  0  0  0  0
    2.9950   -1.5260    1.5790 H   0  0  0  0  0  0  0  0  0  0  0  0
    1.8680   -1.4150   -1.1300 H   0  0  0  0  0  0  0  0  0  0  0  0
    2.1290   -0.0220   -0.0570 H   0  0  0  0  0  0  0  0  0  0  0  0
    3.7560   -2.5870   -2.1520 H   0  0  0  0  0  0  0  0  0  0  0  0
    6.1050   -2.4260   -2.9310 H   0  0  0  0  0  0  0  0  0  0  0  0
    6.7340    0.9410   -0.3380 H   0  0  0  0  0  0  0  0  0  0  0  0
    1.6660   -4.8790   -1.6610 H   0  0  0  0  0  0  0  0  0  0  0  0
    3.0900   -6.8880   -1.3660 H   0  0  0  0  0  0  0  0  0  0  0  0
  1 34  1  0  0  0  0
  1 35  1  0  0  0  0
  1 36  1  0  0  0  0
  1  2  1  0  0  0  0
  2  3  1  0  0  0  0
  3 37  1  0  0  0  0
  3 38  1  0  0  0  0
  3 39  1  0  0  0  0
  2  4  1  0  0  0  0
  4 40  1  0  0  0  0
  4 41  1  0  0  0  0
  4 42  1  0  0  0  0
  2  5  1  0  0  0  0
  5  6  1  0  0  0  0
  6  7  2  0  0  0  0
  6  8  1  0  0  0  0
  8  9  1  0  0  0  0
  9 10  2  0  0  0  0
 10 43  1  0  0  0  0
 10 11  1  0  0  0  0
 11 12  2  0  0  0  0
 12 44  1  0  0  0  0
 12 13  1  0  0  0  0
 13 14  1  0  0  0  0
 14 45  1  0  0  0  0
 14 15  1  0  0  0  0
 15 16  2  0  0  0  0
 16 17  1  0  0  0  0
 17 46  1  0  0  0  0
 17 18  1  0  0  0  0
 18 47  1  0  0  0  0
 18 48  1  0  0  0  0
 18 19  1  0  0  0  0
 19 20  2  0  0  0  0
 20 49  1  0  0  0  0
 20 21  1  0  0  0  0
 21 50  1  0  0  0  0
 21 22  2  0  0  0  0
 22 23  1  0  0  0  0
 22 24  1  0  0  0  0
 24 51  1  0  0  0  0
 24 25  2  0  0  0  0
 25 19  1  0  0  0  0
 25 26  1  0  0  0  0
 16 27  1  0  0  0  0
 27 28  2  0  0  0  0
 27 29  1  0  0  0  0
 29 15  1  0  0  0  0
 29 30  2  0  0  0  0
 13 31  2  0  0  0  0
 31 52  1  0  0  0  0
 31 32  1  0  0  0  0
 32 53  1  0  0  0  0
 32 33  2  0  0  0  0
 33  8  1  0  0  0  0
 33 11  1  0  0  0  0
M  END
>  <LOGBIO>
6.6000

>  <PRED_LOGBIO>
6.5800

>  <XV_RES>
0.9120

>  <WHL_TMPL>
3

>  <ANCH>
22-42;24-49

$$$$
ROW41
  -MTS-   01071500293D 0   0.00000     0.00000     0

 53 55  0  0  0  0  0  0  0  0999 V2000
    6.3650    7.4260   -3.4220 C   0  0  0  0  0  0  0  0  0  0  0  0
    6.2790    6.3310   -2.4440 N   0  0  0  0  0  0  0  0  0  0  0  0
    5.1710    5.6000   -2.3600 C   0  0  0  0  0  0  0  0  0  0  0  0
    4.2190    5.8400   -3.1000 O   0  0  0  0  0  0  0  0  0  0  0  0
    5.0830    4.4760   -1.3560 C   0  0  0  0  0  0  0  0  0  0  0  0
    3.8040    3.8450   -1.4580 O   0  0  0  0  0  0  0  0  0  0  0  0
    3.5360    2.7950   -0.6200 C   0  0  0  0  0  0  0  0  0  0  0  0
    2.9530    3.0280    0.6310 C   0  0  0  0  0  0  0  0  0  0  0  0
    2.6790    1.9550    1.4870 C   0  0  0  0  0  0  0  0  0  0  0  0
    2.9880    0.6480    1.0920 C   0  0  0  0  0  0  0  0  0  0  0  0
    2.7120   -0.4360    1.9580 N   0  0  0  0  0  0  0  0  0  0  0  0
    1.4590   -1.0920    1.8930 C   0  0  0  0  0  0  0  0  0  0  0  0
    1.2870   -2.1400    1.0760 N   0  0  0  0  0  0  0  0  0  0  0  0
    0.1090   -2.7740    1.0010 C   0  0  0  0  0  0  0  0  0  0  0  0
   -0.0350   -3.8770    0.1270 N   0  0  0  0  0  0  0  0  0  0  0  0
    0.7780   -5.0240    0.2960 C   0  0  0  0  0  0  0  0  0  0  0  0
    0.7300   -5.7450    1.4940 C   0  0  0  0  0  0  0  0  0  0  0  0
    1.5340   -6.8790    1.6610 C   0  0  0  0  0  0  0  0  0  0  0  0
    2.3860   -7.2910    0.6290 C   0  0  0  0  0  0  0  0  0  0  0  0
    3.2540   -8.5130    0.8090 C   0  0  0  0  0  0  0  0  0  0  0  0
    2.4330   -6.5700   -0.5700 C   0  0  0  0  0  0  0  0  0  0  0  0
    1.6290   -5.4360   -0.7360 C   0  0  0  0  0  0  0  0  0  0  0  0
    3.5510   -7.1120   -1.9270 S   0  0  0  0  0  0  0  0  0  0  0  0
    2.9840   -6.7450   -3.1870 O   0  0  0  0  0  0  0  0  0  0  0  0
    3.7130   -8.5320   -1.8720 O   0  0  0  0  0  0  0  0  0  0  0  0
    5.1100   -6.3400   -1.7420 N   0  0  0  0  0  0  0  0  0  0  0  0
   -0.9360   -2.3780    1.7410 N   0  0  0  0  0  0  0  0  0  0  0  0
   -0.8270   -1.3360    2.5770 C   0  0  0  0  0  0  0  0  0  0  0  0
    0.3900   -0.6510    2.6810 C   0  0  0  0  0  0  0  0  0  0  0  0
    0.5270    0.4020    3.5150 F   0  0  0  0  0  0  0  0  0  0  0  0
    3.5710    0.4140   -0.1590 C   0  0  0  0  0  0  0  0  0  0  0  0
    3.8450    1.4880   -1.0150 C   0  0  0  0  0  0  0  0  0  0  0  0
    5.5830    8.1550   -3.2190 H   0  0  0  0  0  0  0  0  0  0  0  0
    7.3380    7.9060   -3.3440 H   0  0  0  0  0  0  0  0  0  0  0  0
    6.2370    7.0260   -4.4260 H   0  0  0  0  0  0  0  0  0  0  0  0
    7.0610    6.1350   -1.8360 H   0  0  0  0  0  0  0  0  0  0  0  0
    5.8640    3.7470   -1.5580 H   0  0  0  0  0  0  0  0  0  0  0  0
    5.2100    4.8760   -0.3520 H   0  0  0  0  0  0  0  0  0  0  0  0
    2.7140    4.0370    0.9350 H   0  0  0  0  0  0  0  0  0  0  0  0
    2.2290    2.1360    2.4520 H   0  0  0  0  0  0  0  0  0  0  0  0
    3.4080   -0.7430    2.6220 H   0  0  0  0  0  0  0  0  0  0  0  0
   -0.7170   -3.8470   -0.6170 H   0  0  0  0  0  0  0  0  0  0  0  0
    0.0730   -5.4270    2.2900 H   0  0  0  0  0  0  0  0  0  0  0  0
    1.4970   -7.4360    2.5860 H   0  0  0  0  0  0  0  0  0  0  0  0
    3.9140   -8.6190   -0.0490 H   0  0  0  0  0  0  0  0  0  0  0  0
    2.6240   -9.3960    0.8940 H   0  0  0  0  0  0  0  0  0  0  0  0
    3.8500   -8.4050    1.7140 H   0  0  0  0  0  0  0  0  0  0  0  0
    1.6650   -4.8790   -1.6610 H   0  0  0  0  0  0  0  0  0  0  0  0
    5.2720   -5.7070   -0.9720 H   0  0  0  0  0  0  0  0  0  0  0  0
    5.8480   -6.5270   -2.4060 H   0  0  0  0  0  0  0  0  0  0  0  0
   -1.6750   -1.0260    3.1680 H   0  0  0  0  0  0  0  0  0  0  0  0
    3.8100   -0.5940   -0.4630 H   0  0  0  0  0  0  0  0  0  0  0  0
    4.2950    1.3070   -1.9800 H   0  0  0  0  0  0  0  0  0  0  0  0
  1 33  1  0  0  0  0
  1 34  1  0  0  0  0
  1 35  1  0  0  0  0
  1  2  1  0  0  0  0
  2 36  1  0  0  0  0
  2  3  1  0  0  0  0
  3  4  2  0  0  0  0
  3  5  1  0  0  0  0
  5 37  1  0  0  0  0
  5 38  1  0  0  0  0
  5  6  1  0  0  0  0
  6  7  1  0  0  0  0
  7  8  2  0  0  0  0
  8 39  1  0  0  0  0
  8  9  1  0  0  0  0
  9 40  1  0  0  0  0
  9 10  2  0  0  0  0
 10 11  1  0  0  0  0
 11 41  1  0  0  0  0
 11 12  1  0  0  0  0
 12 13  1  0  0  0  0
 13 14  2  0  0  0  0
 14 15  1  0  0  0  0
 15 42  1  0  0  0  0
 15 16  1  0  0  0  0
 16 17  2  0  0  0  0
 17 43  1  0  0  0  0
 17 18  1  0  0  0  0
 18 44  1  0  0  0  0
 18 19  2  0  0  0  0
 19 20  1  0  0  0  0
 20 45  1  0  0  0  0
 20 46  1  0  0  0  0
 20 47  1  0  0  0  0
 19 21  1  0  0  0  0
 21 22  2  0  0  0  0
 22 16  1  0  0  0  0
 22 48  1  0  0  0  0
 21 23  1  0  0  0  0
 23 24  2  0  0  0  0
 23 25  2  0  0  0  0
 23 26  1  0  0  0  0
 26 49  1  0  0  0  0
 26 50  1  0  0  0  0
 14 27  1  0  0  0  0
 27 28  2  0  0  0  0
 28 51  1  0  0  0  0
 28 29  1  0  0  0  0
 29 12  2  0  0  0  0
 29 30  1  0  0  0  0
 10 31  1  0  0  0  0
 31 52  1  0  0  0  0
 31 32  2  0  0  0  0
 32  7  1  0  0  0  0
 32 53  1  0  0  0  0
M  END
>  <LOGBIO>
6.6000

>  <PRED_LOGBIO>
6.9100

>  <XV_RES>
0.9380

>  <WHL_TMPL>
3

>  <ANCH>
20-22;24-26

$$$$
ROW42
  -MTS-   01071500293D 0   0.00000     0.00000     0

 56 60  0  0  0  0  0  0  0  0999 V2000
   -7.1950    2.3470    1.6190 C   0  0  0  0  0  0  0  0  0  0  0  0
   -6.6500    1.1060    1.1640 O   0  0  0  0  0  0  0  0  0  0  0  0
   -5.2930    0.9350    1.2340 C   0  0  0  0  0  0  0  0  0  0  0  0
   -4.7180    0.3900    2.3820 C   0  0  0  0  0  0  0  0  0  0  0  0
   -3.3350    0.2050    2.4560 C   0  0  0  0  0  0  0  0  0  0  0  0
   -2.5260    0.5610    1.3690 C   0  0  0  0  0  0  0  0  0  0  0  0
   -3.1060    1.1240    0.2250 C   0  0  0  0  0  0  0  0  0  0  0  0
   -4.4880    1.3060    0.1580 C   0  0  0  0  0  0  0  0  0  0  0  0
   -5.0540    1.8490   -0.9650 O   0  0  0  0  0  0  0  0  0  0  0  0
   -5.4590    0.9610   -2.0100 C   0  0  0  0  0  0  0  0  0  0  0  0
   -1.0480    0.3930    1.3980 C   0  0  0  0  0  0  0  0  0  0  0  0
   -0.3670    1.1430    2.0950 O   0  0  0  0  0  0  0  0  0  0  0  0
   -0.5360   -0.6130    0.5900 N   0  0  0  0  0  0  0  0  0  0  0  0
    0.8080   -0.8780    0.5560 C   0  0  0  0  0  0  0  0  0  0  0  0
    1.7330   -0.2500    1.2570 N   0  0  0  0  0  0  0  0  0  0  0  0
    3.0320   -0.8150    0.9490 N   0  0  0  0  0  0  0  0  0  0  0  0
    2.8330   -1.8450   -0.0010 C   0  0  0  0  0  0  0  0  0  0  0  0
    3.7200   -2.7160   -0.6450 C   0  0  0  0  0  0  0  0  0  0  0  0
    3.2350   -3.6580   -1.5590 C   0  0  0  0  0  0  0  0  0  0  0  0
    1.8630   -3.7300   -1.8300 C   0  0  0  0  0  0  0  0  0  0  0  0
    0.9760   -2.8590   -1.1870 C   0  0  0  0  0  0  0  0  0  0  0  0
    1.4610   -1.9160   -0.2720 C   0  0  0  0  0  0  0  0  0  0  0  0
    1.3510   -4.7260   -2.7970 C   0  0  0  0  0  0  0  0  0  0  0  0
    0.4690   -5.6990   -2.5320 C   0  0  0  0  0  0  0  0  0  0  0  0
    0.2590   -6.4000   -3.6900 N   0  0  0  0  0  0  0  0  0  0  0  0
   -0.6300   -7.5550   -3.8800 C   0  0  0  0  0  0  0  0  0  0  0  0
   -2.0030   -7.0740   -4.2830 C   0  0  0  0  0  0  0  0  0  0  0  0
   -2.9620   -6.7930   -3.3030 C   0  0  0  0  0  0  0  0  0  0  0  0
   -4.2350   -6.3470   -3.6760 C   0  0  0  0  0  0  0  0  0  0  0  0
   -4.5490   -6.1800   -5.0300 C   0  0  0  0  0  0  0  0  0  0  0  0
   -3.5890   -6.4600   -6.0110 C   0  0  0  0  0  0  0  0  0  0  0  0
   -2.3160   -6.9070   -5.6370 C   0  0  0  0  0  0  0  0  0  0  0  0
    1.0960   -5.7660   -4.6900 N   0  0  0  0  0  0  0  0  0  0  0  0
    1.7040   -4.8170   -4.1490 N   0  0  0  0  0  0  0  0  0  0  0  0
   -6.7770    3.1630    1.0330 H   0  0  0  0  0  0  0  0  0  0  0  0
   -8.2770    2.3330    1.5010 H   0  0  0  0  0  0  0  0  0  0  0  0
   -6.9470    2.4900    2.6680 H   0  0  0  0  0  0  0  0  0  0  0  0
   -5.3440    0.1100    3.2170 H   0  0  0  0  0  0  0  0  0  0  0  0
   -2.8910   -0.2110    3.3480 H   0  0  0  0  0  0  0  0  0  0  0  0
   -2.4830    1.4180   -0.6070 H   0  0  0  0  0  0  0  0  0  0  0  0
   -6.2030    0.2660   -1.6260 H   0  0  0  0  0  0  0  0  0  0  0  0
   -5.8870    1.5350   -2.8290 H   0  0  0  0  0  0  0  0  0  0  0  0
   -4.5950    0.4050   -2.3690 H   0  0  0  0  0  0  0  0  0  0  0  0
   -1.1640   -1.1590    0.0180 H   0  0  0  0  0  0  0  0  0  0  0  0
    3.9180   -0.5260    1.3400 H   0  0  0  0  0  0  0  0  0  0  0  0
    4.7780   -2.6600   -0.4360 H   0  0  0  0  0  0  0  0  0  0  0  0
    3.9190   -4.3300   -2.0560 H   0  0  0  0  0  0  0  0  0  0  0  0
   -0.0820   -2.9140   -1.3960 H   0  0  0  0  0  0  0  0  0  0  0  0
    0.0050   -5.8950   -1.5770 H   0  0  0  0  0  0  0  0  0  0  0  0
   -0.2270   -8.1980   -4.6600 H   0  0  0  0  0  0  0  0  0  0  0  0
   -0.7000   -8.1150   -2.9500 H   0  0  0  0  0  0  0  0  0  0  0  0
   -2.7200   -6.9220   -2.2580 H   0  0  0  0  0  0  0  0  0  0  0  0
   -4.9750   -6.1310   -2.9200 H   0  0  0  0  0  0  0  0  0  0  0  0
   -5.5310   -5.8350   -5.3190 H   0  0  0  0  0  0  0  0  0  0  0  0
   -3.8320   -6.3310   -7.0550 H   0  0  0  0  0  0  0  0  0  0  0  0
   -1.5760   -7.1230   -6.3940 H   0  0  0  0  0  0  0  0  0  0  0  0
  1 35  1  0  0  0  0
  1 36  1  0  0  0  0
  1 37  1  0  0  0  0
  1  2  1  0  0  0  0
  2  3  1  0  0  0  0
  3  4  2  0  0  0  0
  4 38  1  0  0  0  0
  4  5  1  0  0  0  0
  5 39  1  0  0  0  0
  5  6  2  0  0  0  0
  6  7  1  0  0  0  0
  7 40  1  0  0  0  0
  7  8  2  0  0  0  0
  8  3  1  0  0  0  0
  8  9  1  0  0  0  0
  9 10  1  0  0  0  0
 10 41  1  0  0  0  0
 10 42  1  0  0  0  0
 10 43  1  0  0  0  0
  6 11  1  0  0  0  0
 11 12  2  0  0  0  0
 11 13  1  0  0  0  0
 13 44  1  0  0  0  0
 13 14  1  0  0  0  0
 14 15  2  0  0  0  0
 15 16  1  0  0  0  0
 16 45  1  0  0  0  0
 16 17  1  0  0  0  0
 17 18  2  0  0  0  0
 18 46  1  0  0  0  0
 18 19  1  0  0  0  0
 19 47  1  0  0  0  0
 19 20  2  0  0  0  0
 20 21  1  0  0  0  0
 21 48  1  0  0  0  0
 21 22  2  0  0  0  0
 22 14  1  0  0  0  0
 22 17  1  0  0  0  0
 20 23  1  0  0  0  0
 23 24  2  0  0  0  0
 24 49  1  0  0  0  0
 24 25  1  0  0  0  0
 25 26  1  0  0  0  0
 26 50  1  0  0  0  0
 26 51  1  0  0  0  0
 26 27  1  0  0  0  0
 27 28  2  0  0  0  0
 28 52  1  0  0  0  0
 28 29  1  0  0  0  0
 29 53  1  0  0  0  0
 29 30  2  0  0  0  0
 30 54  1  0  0  0  0
 30 31  1  0  0  0  0
 31 55  1  0  0  0  0
 31 32  2  0  0  0  0
 32 27  1  0  0  0  0
 32 56  1  0  0  0  0
 25 33  1  0  0  0  0
 33 34  2  0  0  0  0
 34 23  1  0  0  0  0
M  END
>  <LOGBIO>
7.3000

>  <PRED_LOGBIO>
7.4300

>  <XV_RES>
-0.2800

>  <WHL_TMPL>
1

>  <ANCH>
8-17;11-9

$$$$
ROW43
  -MTS-   01071500293D 0   0.00000     0.00000     0

 56 58  0  0  0  0  0  0  0  0999 V2000
    9.7690   -0.4790    4.9750 C   0  0  0  0  0  0  0  0  0  0  0  0
    8.3200   -0.7190    4.5610 C   0  0  0  0  0  0  0  0  0  0  0  0
    8.1940   -2.0600    3.9720 N   0  0  0  0  0  0  0  0  0  0  0  0
    8.5950   -3.0690    4.9630 C   0  0  0  0  0  0  0  0  0  0  0  0
   10.0430   -2.8290    5.3780 C   0  0  0  0  0  0  0  0  0  0  0  0
    6.7990   -2.2920    3.5730 C   0  0  0  0  0  0  0  0  0  0  0  0
    6.3830   -1.2430    2.5430 C   0  0  0  0  0  0  0  0  0  0  0  0
    4.9870   -1.4740    2.1440 N   0  0  0  0  0  0  0  0  0  0  0  0
    4.4100   -0.6760    1.2500 C   0  0  0  0  0  0  0  0  0  0  0  0
    5.0440    0.2560    0.7570 O   0  0  0  0  0  0  0  0  0  0  0  0
    3.0560   -0.9010    0.8630 C   0  0  0  0  0  0  0  0  0  0  0  0
    2.7420   -1.8500   -0.0290 C   0  0  0  0  0  0  0  0  0  0  0  0
    3.7250   -2.7730   -0.7070 C   0  0  0  0  0  0  0  0  0  0  0  0
    1.3860   -1.8510   -0.2260 N   0  0  0  0  0  0  0  0  0  0  0  0
    0.8180   -0.8800    0.5560 C   0  0  0  0  0  0  0  0  0  0  0  0
   -0.5360   -0.6130    0.5900 C   0  0  0  0  0  0  0  0  0  0  0  0
   -1.0300    0.3580    1.3700 C   0  0  0  0  0  0  0  0  0  0  0  0
   -2.3360    1.0430    1.2390 C   0  0  0  0  0  0  0  0  0  0  0  0
   -3.1810    0.8170    0.3750 O   0  0  0  0  0  0  0  0  0  0  0  0
   -2.4420    1.9430    2.2130 N   0  0  0  0  0  0  0  0  0  0  0  0
   -1.2870    1.9410    3.0310 C   0  0  0  0  0  0  0  0  0  0  0  0
   -0.9580    2.7050    4.1570 C   0  0  0  0  0  0  0  0  0  0  0  0
    0.2700    2.5090    4.8010 C   0  0  0  0  0  0  0  0  0  0  0  0
    1.1670    1.5480    4.3210 C   0  0  0  0  0  0  0  0  0  0  0  0
    2.3500    1.3590    4.9420 F   0  0  0  0  0  0  0  0  0  0  0  0
    0.8370    0.7840    3.1950 C   0  0  0  0  0  0  0  0  0  0  0  0
   -0.3900    0.9800    2.5500 C   0  0  0  0  0  0  0  0  0  0  0  0
    1.7810   -0.2580    1.2500 C   0  0  0  0  0  0  0  0  0  0  0  0
    1.6000    0.8750    2.2320 C   0  0  0  0  0  0  0  0  0  0  0  0
   10.4130   -0.5530    4.1010 H   0  0  0  0  0  0  0  0  0  0  0  0
    9.8610    0.5140    5.4100 H   0  0  0  0  0  0  0  0  0  0  0  0
   10.0650   -1.2260    5.7080 H   0  0  0  0  0  0  0  0  0  0  0  0
    8.0240    0.0280    3.8270 H   0  0  0  0  0  0  0  0  0  0  0  0
    7.6760   -0.6440    5.4340 H   0  0  0  0  0  0  0  0  0  0  0  0
    7.9500   -2.9950    5.8370 H   0  0  0  0  0  0  0  0  0  0  0  0
    8.5020   -4.0620    4.5280 H   0  0  0  0  0  0  0  0  0  0  0  0
   10.1360   -1.8360    5.8130 H   0  0  0  0  0  0  0  0  0  0  0  0
   10.3390   -3.5760    6.1110 H   0  0  0  0  0  0  0  0  0  0  0  0
   10.6870   -2.9030    4.5040 H   0  0  0  0  0  0  0  0  0  0  0  0
    6.1550   -2.2170    4.4470 H   0  0  0  0  0  0  0  0  0  0  0  0
    6.7060   -3.2840    3.1370 H   0  0  0  0  0  0  0  0  0  0  0  0
    7.0270   -1.3170    1.6690 H   0  0  0  0  0  0  0  0  0  0  0  0
    6.4760   -0.2500    2.9780 H   0  0  0  0  0  0  0  0  0  0  0  0
    4.4670   -2.2390    2.5480 H   0  0  0  0  0  0  0  0  0  0  0  0
    4.5730   -2.9470   -0.0490 H   0  0  0  0  0  0  0  0  0  0  0  0
    4.0720   -2.3170   -1.6320 H   0  0  0  0  0  0  0  0  0  0  0  0
    3.2390   -3.7210   -0.9310 H   0  0  0  0  0  0  0  0  0  0  0  0
    0.8850   -2.4690   -0.8490 H   0  0  0  0  0  0  0  0  0  0  0  0
   -1.2080   -1.1960   -0.0220 H   0  0  0  0  0  0  0  0  0  0  0  0
   -3.2390    2.5470    2.3490 H   0  0  0  0  0  0  0  0  0  0  0  0
   -1.6500    3.4460    4.5280 H   0  0  0  0  0  0  0  0  0  0  0  0
    0.5240    3.0990    5.6700 H   0  0  0  0  0  0  0  0  0  0  0  0
    1.5300    0.0430    2.8240 H   0  0  0  0  0  0  0  0  0  0  0  0
    2.4880    1.5030    2.2290 H   0  0  0  0  0  0  0  0  0  0  0  0
    1.4460    0.4690    3.2300 H   0  0  0  0  0  0  0  0  0  0  0  0
    0.7350    1.4690    1.9450 H   0  0  0  0  0  0  0  0  0  0  0  0
  1 30  1  0  0  0  0
  1 31  1  0  0  0  0
  1 32  1  0  0  0  0
  1  2  1  0  0  0  0
  2 33  1  0  0  0  0
  2 34  1  0  0  0  0
  2  3  1  0  0  0  0
  3  4  1  0  0  0  0
  4 35  1  0  0  0  0
  4 36  1  0  0  0  0
  4  5  1  0  0  0  0
  5 37  1  0  0  0  0
  5 38  1  0  0  0  0
  5 39  1  0  0  0  0
  3  6  1  0  0  0  0
  6 40  1  0  0  0  0
  6 41  1  0  0  0  0
  6  7  1  0  0  0  0
  7 42  1  0  0  0  0
  7 43  1  0  0  0  0
  7  8  1  0  0  0  0
  8 44  1  0  0  0  0
  8  9  1  0  0  0  0
  9 10  2  0  0  0  0
  9 11  1  0  0  0  0
 11 12  2  0  0  0  0
 12 13  1  0  0  0  0
 13 45  1  0  0  0  0
 13 46  1  0  0  0  0
 13 47  1  0  0  0  0
 12 14  1  0  0  0  0
 14 48  1  0  0  0  0
 14 15  1  0  0  0  0
 15 16  1  0  0  0  0
 16 49  1  0  0  0  0
 16 17  2  0  0  0  0
 17 18  1  0  0  0  0
 18 19  2  0  0  0  0
 18 20  1  0  0  0  0
 20 50  1  0  0  0  0
 20 21  1  0  0  0  0
 21 22  2  0  0  0  0
 22 51  1  0  0  0  0
 22 23  1  0  0  0  0
 23 52  1  0  0  0  0
 23 24  2  0  0  0  0
 24 25  1  0  0  0  0
 24 26  1  0  0  0  0
 26 53  1  0  0  0  0
 26 27  2  0  0  0  0
 27 17  1  0  0  0  0
 27 21  1  0  0  0  0
 15 28  2  0  0  0  0
 28 11  1  0  0  0  0
 28 29  1  0  0  0  0
 29 54  1  0  0  0  0
 29 55  1  0  0  0  0
 29 56  1  0  0  0  0
M  END
>  <LOGBIO>
7.5000

>  <PRED_LOGBIO>
7.3900

>  <XV_RES>
1.2700

>  <WHL_TMPL>
1

>  <ANCH>
4-20;34-32

$$$$
ROW44
  -MTS-   01071500293D 0   0.00000     0.00000     0

 40 43  0  0  0  0  0  0  0  0999 V2000
    5.7900   -1.7660   -0.3610 C   0  0  0  0  0  0  0  0  0  0  0  0
    5.0870   -0.8780    0.6620 C   0  0  0  0  0  0  0  0  0  0  0  0
    5.8120   -0.9710    2.0010 C   0  0  0  0  0  0  0  0  0  0  0  0
    5.1020    0.5680    0.1740 C   0  0  0  0  0  0  0  0  0  0  0  0
    3.6580   -1.3370    0.8300 C   0  0  0  0  0  0  0  0  0  0  0  0
    3.1830   -2.4290    0.0940 C   0  0  0  0  0  0  0  0  0  0  0  0
    1.8590   -2.8550    0.2510 C   0  0  0  0  0  0  0  0  0  0  0  0
    1.0100   -2.1890    1.1420 C   0  0  0  0  0  0  0  0  0  0  0  0
   -0.3290   -2.3740    1.5070 N   0  0  0  0  0  0  0  0  0  0  0  0
   -0.6670   -1.4660    2.4040 C   0  0  0  0  0  0  0  0  0  0  0  0
    0.4020   -0.6530    2.6730 N   0  0  0  0  0  0  0  0  0  0  0  0
    1.4850   -1.0970    1.8780 C   0  0  0  0  0  0  0  0  0  0  0  0
    2.8090   -0.6710    1.7220 C   0  0  0  0  0  0  0  0  0  0  0  0
   -2.0050   -1.3450    3.0270 C   0  0  0  0  0  0  0  0  0  0  0  0
   -3.1460   -1.2130    2.3770 N   0  0  0  0  0  0  0  0  0  0  0  0
   -4.2330   -1.1240    3.3330 N   0  0  0  0  0  0  0  0  0  0  0  0
   -3.6680   -1.2130    4.6270 C   0  0  0  0  0  0  0  0  0  0  0  0
   -4.2370   -1.1850    5.9050 C   0  0  0  0  0  0  0  0  0  0  0  0
   -3.4210   -1.2960    7.0380 C   0  0  0  0  0  0  0  0  0  0  0  0
   -2.0360   -1.4340    6.8910 C   0  0  0  0  0  0  0  0  0  0  0  0
   -1.4660   -1.4610    5.6130 C   0  0  0  0  0  0  0  0  0  0  0  0
   -2.2820   -1.3510    4.4800 C   0  0  0  0  0  0  0  0  0  0  0  0
    5.7790   -2.7970   -0.0140 H   0  0  0  0  0  0  0  0  0  0  0  0
    6.8190   -1.4350   -0.4820 H   0  0  0  0  0  0  0  0  0  0  0  0
    5.2720   -1.7000   -1.3160 H   0  0  0  0  0  0  0  0  0  0  0  0
    5.8020   -2.0020    2.3480 H   0  0  0  0  0  0  0  0  0  0  0  0
    6.8420   -0.6400    1.8790 H   0  0  0  0  0  0  0  0  0  0  0  0
    5.3110   -0.3380    2.7300 H   0  0  0  0  0  0  0  0  0  0  0  0
    4.5850    0.6350   -0.7800 H   0  0  0  0  0  0  0  0  0  0  0  0
    6.1320    0.8990    0.0530 H   0  0  0  0  0  0  0  0  0  0  0  0
    4.6010    1.2020    0.9030 H   0  0  0  0  0  0  0  0  0  0  0  0
    3.8380   -2.9430   -0.5930 H   0  0  0  0  0  0  0  0  0  0  0  0
    1.4920   -3.6980   -0.3170 H   0  0  0  0  0  0  0  0  0  0  0  0
    0.4150    0.1210    3.3210 H   0  0  0  0  0  0  0  0  0  0  0  0
    3.1760    0.1710    2.2890 H   0  0  0  0  0  0  0  0  0  0  0  0
   -5.2130   -1.0190    3.1150 H   0  0  0  0  0  0  0  0  0  0  0  0
   -5.3060   -1.0790    6.0180 H   0  0  0  0  0  0  0  0  0  0  0  0
   -3.8600   -1.2750    8.0240 H   0  0  0  0  0  0  0  0  0  0  0  0
   -1.4060   -1.5190    7.7650 H   0  0  0  0  0  0  0  0  0  0  0  0
   -0.3970   -1.5680    5.5000 H   0  0  0  0  0  0  0  0  0  0  0  0
  1 23  1  0  0  0  0
  1 24  1  0  0  0  0
  1 25  1  0  0  0  0
  1  2  1  0  0  0  0
  2  3  1  0  0  0  0
  3 26  1  0  0  0  0
  3 27  1  0  0  0  0
  3 28  1  0  0  0  0
  2  4  1  0  0  0  0
  4 29  1  0  0  0  0
  4 30  1  0  0  0  0
  4 31  1  0  0  0  0
  2  5  1  0  0  0  0
  5  6  2  0  0  0  0
  6 32  1  0  0  0  0
  6  7  1  0  0  0  0
  7 33  1  0  0  0  0
  7  8  2  0  0  0  0
  8  9  1  0  0  0  0
  9 10  2  0  0  0  0
 10 11  1  0  0  0  0
 11 34  1  0  0  0  0
 11 12  1  0  0  0  0
 12  8  1  0  0  0  0
 12 13  2  0  0  0  0
 13  5  1  0  0  0  0
 13 35  1  0  0  0  0
 10 14  1  0  0  0  0
 14 15  2  0  0  0  0
 15 16  1  0  0  0  0
 16 36  1  0  0  0  0
 16 17  1  0  0  0  0
 17 18  2  0  0  0  0
 18 37  1  0  0  0  0
 18 19  1  0  0  0  0
 19 38  1  0  0  0  0
 19 20  2  0  0  0  0
 20 39  1  0  0  0  0
 20 21  1  0  0  0  0
 21 40  1  0  0  0  0
 21 22  2  0  0  0  0
 22 14  1  0  0  0  0
 22 17  1  0  0  0  0
M  END
>  <LOGBIO>
6.5000

>  <PRED_LOGBIO>
6.5400

>  <XV_RES>
-0.0060

>  <WHL_TMPL>
3

>  <ANCH>
45-46;24-22

$$$$
ROW45
  -MTS-   01071500293D 0   0.00000     0.00000     0

 47 49  0  0  0  0  0  0  0  0999 V2000
    0.8380   -6.0180    2.9060 C   0  0  0  0  0  0  0  0  0  0  0  0
    1.9650   -5.2890    2.4130 O   0  0  0  0  0  0  0  0  0  0  0  0
    1.7820   -4.4840    1.3190 C   0  0  0  0  0  0  0  0  0  0  0  0
    1.9690   -5.0000    0.0310 C   0  0  0  0  0  0  0  0  0  0  0  0
    1.7820   -4.1780   -1.0860 C   0  0  0  0  0  0  0  0  0  0  0  0
    1.4080   -2.8390   -0.9160 C   0  0  0  0  0  0  0  0  0  0  0  0
    1.2210   -2.3230    0.3720 C   0  0  0  0  0  0  0  0  0  0  0  0
    1.4080   -3.1460    1.4900 C   0  0  0  0  0  0  0  0  0  0  0  0
    0.8180   -0.8800    0.5560 C   0  0  0  0  0  0  0  0  0  0  0  0
    1.3380   -0.1570   -0.6860 C   0  0  0  0  0  0  0  0  0  0  0  0
    2.7850   -0.3820   -0.8140 N   0  0  0  0  0  0  0  0  0  0  0  0
   -0.5360   -0.6130    0.5900 N   0  0  0  0  0  0  0  0  0  0  0  0
   -1.0480    0.3930    1.3980 C   0  0  0  0  0  0  0  0  0  0  0  0
   -0.3670    1.1430    2.0950 O   0  0  0  0  0  0  0  0  0  0  0  0
   -2.5260    0.5610    1.3690 C   0  0  0  0  0  0  0  0  0  0  0  0
   -3.1060    1.1240    0.2250 C   0  0  0  0  0  0  0  0  0  0  0  0
   -4.4880    1.3060    0.1580 C   0  0  0  0  0  0  0  0  0  0  0  0
   -5.2930    0.9350    1.2340 C   0  0  0  0  0  0  0  0  0  0  0  0
   -4.7180    0.3900    2.3820 C   0  0  0  0  0  0  0  0  0  0  0  0
   -3.3350    0.2050    2.4560 C   0  0  0  0  0  0  0  0  0  0  0  0
   -6.7600    1.1200    1.1580 C   0  0  0  0  0  0  0  0  0  0  0  0
   -7.3060    2.3950    0.9710 C   0  0  0  0  0  0  0  0  0  0  0  0
   -8.6970    2.5440    0.9030 C   0  0  0  0  0  0  0  0  0  0  0  0
   -9.4920    1.4720    1.0160 N   0  0  0  0  0  0  0  0  0  0  0  0
   -9.0030    0.2370    1.1950 C   0  0  0  0  0  0  0  0  0  0  0  0
   -7.6210    0.0220    1.2720 C   0  0  0  0  0  0  0  0  0  0  0  0
    0.0540   -5.3210    3.1960 H   0  0  0  0  0  0  0  0  0  0  0  0
    1.1370   -6.6070    3.7700 H   0  0  0  0  0  0  0  0  0  0  0  0
    0.4650   -6.6800    2.1270 H   0  0  0  0  0  0  0  0  0  0  0  0
    2.2570   -6.0330   -0.1000 H   0  0  0  0  0  0  0  0  0  0  0  0
    1.9260   -4.5760   -2.0800 H   0  0  0  0  0  0  0  0  0  0  0  0
    1.2640   -2.2050   -1.7780 H   0  0  0  0  0  0  0  0  0  0  0  0
    1.2640   -2.7480    2.4830 H   0  0  0  0  0  0  0  0  0  0  0  0
    1.3180   -0.4780    1.4340 H   0  0  0  0  0  0  0  0  0  0  0  0
    1.1430    0.9090   -0.5930 H   0  0  0  0  0  0  0  0  0  0  0  0
    0.8320   -0.5430   -1.5690 H   0  0  0  0  0  0  0  0  0  0  0  0
    3.2550   -0.0230    0.0060 H   0  0  0  0  0  0  0  0  0  0  0  0
    3.1290    0.0960   -1.6340 H   0  0  0  0  0  0  0  0  0  0  0  0
   -1.1640   -1.1590    0.0180 H   0  0  0  0  0  0  0  0  0  0  0  0
   -2.4830    1.4180   -0.6070 H   0  0  0  0  0  0  0  0  0  0  0  0
   -4.9340    1.7340   -0.7280 H   0  0  0  0  0  0  0  0  0  0  0  0
   -5.3440    0.1100    3.2170 H   0  0  0  0  0  0  0  0  0  0  0  0
   -2.8910   -0.2110    3.3480 H   0  0  0  0  0  0  0  0  0  0  0  0
   -6.6610    3.2560    0.8810 H   0  0  0  0  0  0  0  0  0  0  0  0
   -9.1280    3.5240    0.7590 H   0  0  0  0  0  0  0  0  0  0  0  0
   -9.6810   -0.6000    1.2810 H   0  0  0  0  0  0  0  0  0  0  0  0
   -7.2260   -0.9730    1.4170 H   0  0  0  0  0  0  0  0  0  0  0  0
  1 27  1  0  0  0  0
  1 28  1  0  0  0  0
  1 29  1  0  0  0  0
  1  2  1  0  0  0  0
  2  3  1  0  0  0  0
  3  4  2  0  0  0  0
  4 30  1  0  0  0  0
  4  5  1  0  0  0  0
  5 31  1  0  0  0  0
  5  6  2  0  0  0  0
  6 32  1  0  0  0  0
  6  7  1  0  0  0  0
  7  8  2  0  0  0  0
  8  3  1  0  0  0  0
  8 33  1  0  0  0  0
  7  9  1  0  0  0  0
  9 34  1  0  0  0  0
  9 10  1  0  0  0  0
 10 35  1  0  0  0  0
 10 36  1  0  0  0  0
 10 11  1  0  0  0  0
 11 37  1  0  0  0  0
 11 38  1  0  0  0  0
  9 12  1  0  0  0  0
 12 39  1  0  0  0  0
 12 13  1  0  0  0  0
 13 14  2  0  0  0  0
 13 15  1  0  0  0  0
 15 16  2  0  0  0  0
 16 40  1  0  0  0  0
 16 17  1  0  0  0  0
 17 41  1  0  0  0  0
 17 18  2  0  0  0  0
 18 19  1  0  0  0  0
 19 42  1  0  0  0  0
 19 20  2  0  0  0  0
 20 15  1  0  0  0  0
 20 43  1  0  0  0  0
 18 21  1  0  0  0  0
 21 22  2  0  0  0  0
 22 44  1  0  0  0  0
 22 23  1  0  0  0  0
 23 45  1  0  0  0  0
 23 24  2  0  0  0  0
 24 25  1  0  0  0  0
 25 46  1  0  0  0  0
 25 26  2  0  0  0  0
 26 21  1  0  0  0  0
 26 47  1  0  0  0  0
M  END
>  <LOGBIO>
6.4000

>  <PRED_LOGBIO>
6.5200

>  <XV_RES>
0.0460

>  <WHL_TMPL>
1

>  <ANCH>
7-19;26-27

$$$$
ROW46
  -MTS-   01071500293D 0   0.00000     0.00000     0

 53 56  0  0  0  0  0  0  0  0999 V2000
    1.8260   -1.3090   -1.0350 C   0  0  0  0  0  0  0  0  0  0  0  0
    2.9270   -0.6640   -1.8710 C   0  0  0  0  0  0  0  0  0  0  0  0
    3.4780   -1.6850   -2.8610 C   0  0  0  0  0  0  0  0  0  0  0  0
    2.3540    0.5270   -2.6340 C   0  0  0  0  0  0  0  0  0  0  0  0
    4.0080   -0.2050   -0.9870 N   0  0  0  0  0  0  0  0  0  0  0  0
    3.5130    0.7120   -0.0980 C   0  0  0  0  0  0  0  0  0  0  0  0
    2.9730    0.6170    1.1250 C   0  0  0  0  0  0  0  0  0  0  0  0
    2.7060   -0.4350    1.9610 N   0  0  0  0  0  0  0  0  0  0  0  0
    1.4560   -1.0930    1.8930 C   0  0  0  0  0  0  0  0  0  0  0  0
    0.3840   -0.6560    2.6790 C   0  0  0  0  0  0  0  0  0  0  0  0
   -0.8350   -1.3380    2.5780 C   0  0  0  0  0  0  0  0  0  0  0  0
   -0.9370   -2.3790    1.7410 N   0  0  0  0  0  0  0  0  0  0  0  0
    0.1090   -2.7740    1.0010 C   0  0  0  0  0  0  0  0  0  0  0  0
   -0.0350   -3.8770    0.1270 N   0  0  0  0  0  0  0  0  0  0  0  0
    0.7780   -5.0240    0.2960 C   0  0  0  0  0  0  0  0  0  0  0  0
    1.6290   -5.4360   -0.7360 C   0  0  0  0  0  0  0  0  0  0  0  0
    2.4330   -6.5700   -0.5700 C   0  0  0  0  0  0  0  0  0  0  0  0
    2.3860   -7.2910    0.6290 C   0  0  0  0  0  0  0  0  0  0  0  0
    1.5340   -6.8790    1.6610 C   0  0  0  0  0  0  0  0  0  0  0  0
    0.7300   -5.7450    1.4940 C   0  0  0  0  0  0  0  0  0  0  0  0
    3.2370   -8.4890    0.8060 C   0  0  0  0  0  0  0  0  0  0  0  0
    2.6600   -9.7580    0.9320 C   0  0  0  0  0  0  0  0  0  0  0  0
    3.4860  -10.8760    1.0990 C   0  0  0  0  0  0  0  0  0  0  0  0
    4.8170  -10.7260    1.1360 N   0  0  0  0  0  0  0  0  0  0  0  0
    5.4030   -9.5270    1.0180 C   0  0  0  0  0  0  0  0  0  0  0  0
    4.6310   -8.3700    0.8490 C   0  0  0  0  0  0  0  0  0  0  0  0
    1.2880   -2.1410    1.0750 N   0  0  0  0  0  0  0  0  0  0  0  0
    2.7750    2.0800    1.2280 C   0  0  0  0  0  0  0  0  0  0  0  0
    2.3190    2.8590    2.0630 O   0  0  0  0  0  0  0  0  0  0  0  0
    3.3720    2.1850   -0.1220 C   0  0  0  0  0  0  0  0  0  0  0  0
    3.6320    3.0910   -0.9120 O   0  0  0  0  0  0  0  0  0  0  0  0
    2.2340   -2.1580   -0.4910 H   0  0  0  0  0  0  0  0  0  0  0  0
    1.0250   -1.6480   -1.6890 H   0  0  0  0  0  0  0  0  0  0  0  0
    1.4320   -0.5810   -0.3290 H   0  0  0  0  0  0  0  0  0  0  0  0
    3.8870   -2.5340   -2.3170 H   0  0  0  0  0  0  0  0  0  0  0  0
    2.6780   -2.0250   -3.5150 H   0  0  0  0  0  0  0  0  0  0  0  0
    4.2640   -1.2250   -3.4570 H   0  0  0  0  0  0  0  0  0  0  0  0
    1.9610    1.2550   -1.9280 H   0  0  0  0  0  0  0  0  0  0  0  0
    1.5540    0.1880   -3.2880 H   0  0  0  0  0  0  0  0  0  0  0  0
    3.1400    0.9870   -3.2300 H   0  0  0  0  0  0  0  0  0  0  0  0
    4.3870   -0.9930   -0.4820 H   0  0  0  0  0  0  0  0  0  0  0  0
    3.4020   -0.7400    2.6270 H   0  0  0  0  0  0  0  0  0  0  0  0
    0.4930    0.1860    3.3460 H   0  0  0  0  0  0  0  0  0  0  0  0
   -1.6840   -1.0290    3.1700 H   0  0  0  0  0  0  0  0  0  0  0  0
   -0.7170   -3.8470   -0.6170 H   0  0  0  0  0  0  0  0  0  0  0  0
    1.6650   -4.8790   -1.6610 H   0  0  0  0  0  0  0  0  0  0  0  0
    3.0890   -6.8880   -1.3670 H   0  0  0  0  0  0  0  0  0  0  0  0
    1.4970   -7.4360    2.5860 H   0  0  0  0  0  0  0  0  0  0  0  0
    0.0730   -5.4270    2.2900 H   0  0  0  0  0  0  0  0  0  0  0  0
    1.5860   -9.8740    0.9020 H   0  0  0  0  0  0  0  0  0  0  0  0
    3.0500  -11.8590    1.1970 H   0  0  0  0  0  0  0  0  0  0  0  0
    6.4800   -9.4520    1.0530 H   0  0  0  0  0  0  0  0  0  0  0  0
    5.1040   -7.4030    0.7540 H   0  0  0  0  0  0  0  0  0  0  0  0
  1 32  1  0  0  0  0
  1 33  1  0  0  0  0
  1 34  1  0  0  0  0
  1  2  1  0  0  0  0
  2  3  1  0  0  0  0
  3 35  1  0  0  0  0
  3 36  1  0  0  0  0
  3 37  1  0  0  0  0
  2  4  1  0  0  0  0
  4 38  1  0  0  0  0
  4 39  1  0  0  0  0
  4 40  1  0  0  0  0
  2  5  1  0  0  0  0
  5 41  1  0  0  0  0
  5  6  1  0  0  0  0
  6  7  2  0  0  0  0
  7  8  1  0  0  0  0
  8 42  1  0  0  0  0
  8  9  1  0  0  0  0
  9 10  2  0  0  0  0
 10 43  1  0  0  0  0
 10 11  1  0  0  0  0
 11 44  1  0  0  0  0
 11 12  2  0  0  0  0
 12 13  1  0  0  0  0
 13 14  1  0  0  0  0
 14 45  1  0  0  0  0
 14 15  1  0  0  0  0
 15 16  2  0  0  0  0
 16 46  1  0  0  0  0
 16 17  1  0  0  0  0
 17 47  1  0  0  0  0
 17 18  2  0  0  0  0
 18 19  1  0  0  0  0
 19 48  1  0  0  0  0
 19 20  2  0  0  0  0
 20 15  1  0  0  0  0
 20 49  1  0  0  0  0
 18 21  1  0  0  0  0
 21 22  2  0  0  0  0
 22 50  1  0  0  0  0
 22 23  1  0  0  0  0
 23 51  1  0  0  0  0
 23 24  2  0  0  0  0
 24 25  1  0  0  0  0
 25 52  1  0  0  0  0
 25 26  2  0  0  0  0
 26 21  1  0  0  0  0
 26 53  1  0  0  0  0
 13 27  2  0  0  0  0
 27  9  1  0  0  0  0
  7 28  1  0  0  0  0
 28 29  2  0  0  0  0
 28 30  1  0  0  0  0
 30  6  1  0  0  0  0
 30 31  2  0  0  0  0
M  END
>  <LOGBIO>
7.0600

>  <PRED_LOGBIO>
7.0200

>  <XV_RES>
-0.3040

>  <WHL_TMPL>
3

>  <ANCH>
22-42;29-30

$$$$
ROW47
  -MTS-   01071500293D 0   0.00000     0.00000     0

 49 52  0  0  0  0  0  0  0  0999 V2000
   -2.5880   -4.3460   -4.1180 C   0  0  0  0  0  0  0  0  0  0  0  0
   -3.3050   -3.7880   -2.9120 C   0  0  0  0  0  0  0  0  0  0  0  0
   -4.5940   -3.5120   -2.8440 N   0  0  0  0  0  0  0  0  0  0  0  0
   -4.9030   -2.9950   -1.5250 N   0  0  0  0  0  0  0  0  0  0  0  0
   -3.6970   -2.9750   -0.7840 C   0  0  0  0  0  0  0  0  0  0  0  0
   -3.4050   -2.5790    0.5270 C   0  0  0  0  0  0  0  0  0  0  0  0
   -2.0940   -2.6690    1.0090 C   0  0  0  0  0  0  0  0  0  0  0  0
   -1.0750   -3.1550    0.1810 C   0  0  0  0  0  0  0  0  0  0  0  0
   -1.3680   -3.5510   -1.1300 C   0  0  0  0  0  0  0  0  0  0  0  0
   -2.6790   -3.4610   -1.6120 C   0  0  0  0  0  0  0  0  0  0  0  0
    0.2920   -3.0750    0.9520 C   0  0  0  0  0  0  0  0  0  0  0  0
    0.6340   -4.1350    1.8000 C   0  0  0  0  0  0  0  0  0  0  0  0
    1.9190   -4.4230    2.0480 N   0  0  0  0  0  0  0  0  0  0  0  0
    2.9180   -3.7160    1.5010 C   0  0  0  0  0  0  0  0  0  0  0  0
    2.6440   -2.6440    0.6440 C   0  0  0  0  0  0  0  0  0  0  0  0
    3.6670   -1.9230    0.0860 O   0  0  0  0  0  0  0  0  0  0  0  0
    3.9760   -0.6480    0.6530 C   0  0  0  0  0  0  0  0  0  0  0  0
    2.7380    0.2670    0.5970 C   0  0  0  0  0  0  0  0  0  0  0  0
    1.7000   -0.3910    1.4040 N   0  0  0  0  0  0  0  0  0  0  0  0
    3.0110    1.6260    1.2670 C   0  0  0  0  0  0  0  0  0  0  0  0
    3.5070    1.4530    2.6830 C   0  0  0  0  0  0  0  0  0  0  0  0
    2.9170    0.4990    3.5200 C   0  0  0  0  0  0  0  0  0  0  0  0
    3.3770    0.3390    4.8330 C   0  0  0  0  0  0  0  0  0  0  0  0
    4.4270    1.1340    5.3080 C   0  0  0  0  0  0  0  0  0  0  0  0
    5.0180    2.0880    4.4700 C   0  0  0  0  0  0  0  0  0  0  0  0
    4.5580    2.2480    3.1580 C   0  0  0  0  0  0  0  0  0  0  0  0
    1.3120   -2.3170    0.3640 C   0  0  0  0  0  0  0  0  0  0  0  0
   -3.0880   -4.0100   -5.0250 H   0  0  0  0  0  0  0  0  0  0  0  0
   -2.6030   -5.4330   -4.0780 H   0  0  0  0  0  0  0  0  0  0  0  0
   -1.5580   -3.9970   -4.1210 H   0  0  0  0  0  0  0  0  0  0  0  0
   -5.8120   -2.7030   -1.1950 H   0  0  0  0  0  0  0  0  0  0  0  0
   -4.1910   -2.2040    1.1660 H   0  0  0  0  0  0  0  0  0  0  0  0
   -1.8680   -2.3630    2.0200 H   0  0  0  0  0  0  0  0  0  0  0  0
   -0.5820   -3.9260   -1.7680 H   0  0  0  0  0  0  0  0  0  0  0  0
   -0.1450   -4.7270    2.2580 H   0  0  0  0  0  0  0  0  0  0  0  0
    3.9430   -3.9770    1.7230 H   0  0  0  0  0  0  0  0  0  0  0  0
    4.7280   -0.1950    0.0110 H   0  0  0  0  0  0  0  0  0  0  0  0
    4.2540   -0.7740    1.6970 H   0  0  0  0  0  0  0  0  0  0  0  0
    2.4140    0.4080   -0.4320 H   0  0  0  0  0  0  0  0  0  0  0  0
    1.7430   -0.0470    2.3520 H   0  0  0  0  0  0  0  0  0  0  0  0
    0.7910   -0.1890    1.0130 H   0  0  0  0  0  0  0  0  0  0  0  0
    2.0500    2.1310    1.3380 H   0  0  0  0  0  0  0  0  0  0  0  0
    3.7800    2.1380    0.6920 H   0  0  0  0  0  0  0  0  0  0  0  0
    2.1060   -0.1130    3.1530 H   0  0  0  0  0  0  0  0  0  0  0  0
    2.9210   -0.3970    5.4780 H   0  0  0  0  0  0  0  0  0  0  0  0
    4.7820    1.0100    6.3200 H   0  0  0  0  0  0  0  0  0  0  0  0
    5.8280    2.7000    4.8370 H   0  0  0  0  0  0  0  0  0  0  0  0
    5.0130    2.9840    2.5120 H   0  0  0  0  0  0  0  0  0  0  0  0
    1.0750   -1.4940   -0.2940 H   0  0  0  0  0  0  0  0  0  0  0  0
  1 28  1  0  0  0  0
  1 29  1  0  0  0  0
  1 30  1  0  0  0  0
  1  2  1  0  0  0  0
  2  3  2  0  0  0  0
  3  4  1  0  0  0  0
  4 31  1  0  0  0  0
  4  5  1  0  0  0  0
  5  6  2  0  0  0  0
  6 32  1  0  0  0  0
  6  7  1  0  0  0  0
  7 33  1  0  0  0  0
  7  8  2  0  0  0  0
  8  9  1  0  0  0  0
  9 34  1  0  0  0  0
  9 10  2  0  0  0  0
 10  2  1  0  0  0  0
 10  5  1  0  0  0  0
  8 11  1  0  0  0  0
 11 12  2  0  0  0  0
 12 35  1  0  0  0  0
 12 13  1  0  0  0  0
 13 14  2  0  0  0  0
 14 36  1  0  0  0  0
 14 15  1  0  0  0  0
 15 16  1  0  0  0  0
 16 17  1  0  0  0  0
 17 37  1  0  0  0  0
 17 38  1  0  0  0  0
 17 18  1  0  0  0  0
 18 39  1  0  0  0  0
 18 19  1  0  0  0  0
 19 40  1  0  0  0  0
 19 41  1  0  0  0  0
 18 20  1  0  0  0  0
 20 42  1  0  0  0  0
 20 43  1  0  0  0  0
 20 21  1  0  0  0  0
 21 22  2  0  0  0  0
 22 44  1  0  0  0  0
 22 23  1  0  0  0  0
 23 45  1  0  0  0  0
 23 24  2  0  0  0  0
 24 46  1  0  0  0  0
 24 25  1  0  0  0  0
 25 47  1  0  0  0  0
 25 26  2  0  0  0  0
 26 21  1  0  0  0  0
 26 48  1  0  0  0  0
 15 27  2  0  0  0  0
 27 11  1  0  0  0  0
 27 49  1  0  0  0  0
M  END
>  <LOGBIO>
5.9000

>  <PRED_LOGBIO>
5.9700

>  <XV_RES>
-0.1890

>  <WHL_TMPL>
2

>  <ANCH>
17-18;24-25

$$$$
ROW48
  -MTS-   01071500293D 0   0.00000     0.00000     0

 82 86  0  0  0  0  0  0  0  0999 V2000
   -1.4330   -5.8660    2.5260 C   0  0  0  0  0  0  0  0  0  0  0  0
   -0.1040   -5.3410    2.5030 O   0  0  0  0  0  0  0  0  0  0  0  0
    0.7300   -5.7450    1.4940 C   0  0  0  0  0  0  0  0  0  0  0  0
    1.5340   -6.8790    1.6610 C   0  0  0  0  0  0  0  0  0  0  0  0
    2.3860   -7.2910    0.6290 C   0  0  0  0  0  0  0  0  0  0  0  0
    2.4330   -6.5700   -0.5700 C   0  0  0  0  0  0  0  0  0  0  0  0
    1.6290   -5.4360   -0.7360 C   0  0  0  0  0  0  0  0  0  0  0  0
    0.7780   -5.0240    0.2960 C   0  0  0  0  0  0  0  0  0  0  0  0
   -0.0350   -3.8770    0.1270 N   0  0  0  0  0  0  0  0  0  0  0  0
    0.1090   -2.7740    1.0010 C   0  0  0  0  0  0  0  0  0  0  0  0
    1.2870   -2.1400    1.0760 N   0  0  0  0  0  0  0  0  0  0  0  0
    1.4490   -1.0930    1.8960 C   0  0  0  0  0  0  0  0  0  0  0  0
    0.3800   -0.6520    2.6840 C   0  0  0  0  0  0  0  0  0  0  0  0
    0.5560    0.7050    3.7590 Cl  0  0  0  0  0  0  0  0  0  0  0  0
   -0.8360   -1.3370    2.5790 C   0  0  0  0  0  0  0  0  0  0  0  0
   -1.9510   -0.9350    3.3530 N   0  0  0  0  0  0  0  0  0  0  0  0
   -2.1590   -1.4900    4.6370 C   0  0  0  0  0  0  0  0  0  0  0  0
   -2.9240   -2.6540    4.7810 C   0  0  0  0  0  0  0  0  0  0  0  0
   -3.1290   -3.2040    6.0520 C   0  0  0  0  0  0  0  0  0  0  0  0
   -2.5700   -2.5900    7.1790 C   0  0  0  0  0  0  0  0  0  0  0  0
   -1.8050   -1.4260    7.0350 C   0  0  0  0  0  0  0  0  0  0  0  0
   -1.5990   -0.8760    5.7640 C   0  0  0  0  0  0  0  0  0  0  0  0
   -0.5940    0.6530    5.5750 S   0  0  0  0  0  0  0  0  0  0  0  0
    0.0520    0.6440    4.2990 O   0  0  0  0  0  0  0  0  0  0  0  0
    0.3930    0.7060    6.6090 O   0  0  0  0  0  0  0  0  0  0  0  0
   -1.6720    2.1020    5.6950 C   0  0  0  0  0  0  0  0  0  0  0  0
   -0.8380    3.3710    5.5380 C   0  0  0  0  0  0  0  0  0  0  0  0
   -2.3610    2.1120    7.0560 C   0  0  0  0  0  0  0  0  0  0  0  0
   -0.9360   -2.3780    1.7410 N   0  0  0  0  0  0  0  0  0  0  0  0
    3.2000   -8.4360    0.7980 N   0  0  0  0  0  0  0  0  0  0  0  0
    3.5280   -9.3470   -0.3080 C   0  0  0  0  0  0  0  0  0  0  0  0
    3.2130  -10.8160    0.0300 C   0  0  0  0  0  0  0  0  0  0  0  0
    3.8550  -11.2340    1.3660 C   0  0  0  0  0  0  0  0  0  0  0  0
    3.4750  -10.2640    2.4990 C   0  0  0  0  0  0  0  0  0  0  0  0
    3.7840   -8.8110    2.0940 C   0  0  0  0  0  0  0  0  0  0  0  0
    3.4420  -12.6000    1.7150 N   0  0  0  0  0  0  0  0  0  0  0  0
    1.9790  -12.6500    1.8500 C   0  0  0  0  0  0  0  0  0  0  0  0
    1.5050  -14.0450    2.2990 C   0  0  0  0  0  0  0  0  0  0  0  0
    2.1760  -14.4620    3.5380 N   0  0  0  0  0  0  0  0  0  0  0  0
    1.7670  -15.8320    3.8800 C   0  0  0  0  0  0  0  0  0  0  0  0
    3.6390  -14.4090    3.3990 C   0  0  0  0  0  0  0  0  0  0  0  0
    4.1160  -13.0150    2.9540 C   0  0  0  0  0  0  0  0  0  0  0  0
   -1.3940   -6.9510    2.6090 H   0  0  0  0  0  0  0  0  0  0  0  0
   -1.9700   -5.4570    3.3800 H   0  0  0  0  0  0  0  0  0  0  0  0
   -1.9480   -5.5910    1.6080 H   0  0  0  0  0  0  0  0  0  0  0  0
    1.4970   -7.4360    2.5860 H   0  0  0  0  0  0  0  0  0  0  0  0
    3.0890   -6.8880   -1.3670 H   0  0  0  0  0  0  0  0  0  0  0  0
    1.6650   -4.8790   -1.6610 H   0  0  0  0  0  0  0  0  0  0  0  0
   -0.7170   -3.8470   -0.6170 H   0  0  0  0  0  0  0  0  0  0  0  0
    2.4040   -0.5900    1.9480 H   0  0  0  0  0  0  0  0  0  0  0  0
   -2.5980   -0.2510    2.9870 H   0  0  0  0  0  0  0  0  0  0  0  0
   -3.3550   -3.1270    3.9120 H   0  0  0  0  0  0  0  0  0  0  0  0
   -3.7200   -4.1010    6.1630 H   0  0  0  0  0  0  0  0  0  0  0  0
   -2.7290   -3.0140    8.1600 H   0  0  0  0  0  0  0  0  0  0  0  0
   -1.3740   -0.9530    7.9050 H   0  0  0  0  0  0  0  0  0  0  0  0
   -2.4220    2.0620    4.9090 H   0  0  0  0  0  0  0  0  0  0  0  0
   -0.0870    3.4110    6.3250 H   0  0  0  0  0  0  0  0  0  0  0  0
   -1.4860    4.2420    5.6100 H   0  0  0  0  0  0  0  0  0  0  0  0
   -0.3460    3.3640    4.5680 H   0  0  0  0  0  0  0  0  0  0  0  0
   -1.6110    2.1520    7.8430 H   0  0  0  0  0  0  0  0  0  0  0  0
   -3.0090    2.9830    7.1280 H   0  0  0  0  0  0  0  0  0  0  0  0
   -2.9560    1.2080    7.1680 H   0  0  0  0  0  0  0  0  0  0  0  0
    4.5840   -9.2490   -0.5530 H   0  0  0  0  0  0  0  0  0  0  0  0
    2.9710   -9.0520   -1.1950 H   0  0  0  0  0  0  0  0  0  0  0  0
    2.1350  -10.9500    0.0890 H   0  0  0  0  0  0  0  0  0  0  0  0
    3.5830  -11.4580   -0.7660 H   0  0  0  0  0  0  0  0  0  0  0  0
    4.9370  -11.2750    1.2600 H   0  0  0  0  0  0  0  0  0  0  0  0
    2.4140  -10.3610    2.7190 H   0  0  0  0  0  0  0  0  0  0  0  0
    4.0360  -10.5170    3.3970 H   0  0  0  0  0  0  0  0  0  0  0  0
    4.8620   -8.6680    2.0580 H   0  0  0  0  0  0  0  0  0  0  0  0
    3.4150   -8.1360    2.8640 H   0  0  0  0  0  0  0  0  0  0  0  0
    1.6560  -11.9070    2.5760 H   0  0  0  0  0  0  0  0  0  0  0  0
    1.5190  -12.4010    0.8960 H   0  0  0  0  0  0  0  0  0  0  0  0
    1.7120  -14.7690    1.5140 H   0  0  0  0  0  0  0  0  0  0  0  0
    0.4280  -14.0280    2.4590 H   0  0  0  0  0  0  0  0  0  0  0  0
    0.7730  -16.0230    3.4820 H   0  0  0  0  0  0  0  0  0  0  0  0
    1.7540  -15.9470    4.9620 H   0  0  0  0  0  0  0  0  0  0  0  0
    2.4730  -16.5390    3.4490 H   0  0  0  0  0  0  0  0  0  0  0  0
    3.9610  -15.1510    2.6710 H   0  0  0  0  0  0  0  0  0  0  0  0
    4.1030  -14.6630    4.3490 H   0  0  0  0  0  0  0  0  0  0  0  0
    3.9080  -12.2920    3.7400 H   0  0  0  0  0  0  0  0  0  0  0  0
    5.1920  -13.0350    2.7890 H   0  0  0  0  0  0  0  0  0  0  0  0
  1 43  1  0  0  0  0
  1 44  1  0  0  0  0
  1 45  1  0  0  0  0
  1  2  1  0  0  0  0
  2  3  1  0  0  0  0
  3  4  2  0  0  0  0
  4 46  1  0  0  0  0
  4  5  1  0  0  0  0
  5  6  2  0  0  0  0
  6 47  1  0  0  0  0
  6  7  1  0  0  0  0
  7 48  1  0  0  0  0
  7  8  2  0  0  0  0
  8  3  1  0  0  0  0
  8  9  1  0  0  0  0
  9 49  1  0  0  0  0
  9 10  1  0  0  0  0
 10 11  2  0  0  0  0
 11 12  1  0  0  0  0
 12 50  1  0  0  0  0
 12 13  2  0  0  0  0
 13 14  1  0  0  0  0
 13 15  1  0  0  0  0
 15 16  1  0  0  0  0
 16 51  1  0  0  0  0
 16 17  1  0  0  0  0
 17 18  2  0  0  0  0
 18 52  1  0  0  0  0
 18 19  1  0  0  0  0
 19 53  1  0  0  0  0
 19 20  2  0  0  0  0
 20 54  1  0  0  0  0
 20 21  1  0  0  0  0
 21 55  1  0  0  0  0
 21 22  2  0  0  0  0
 22 17  1  0  0  0  0
 22 23  1  0  0  0  0
 23 24  2  0  0  0  0
 23 25  2  0  0  0  0
 23 26  1  0  0  0  0
 26 56  1  0  0  0  0
 26 27  1  0  0  0  0
 27 57  1  0  0  0  0
 27 58  1  0  0  0  0
 27 59  1  0  0  0  0
 26 28  1  0  0  0  0
 28 60  1  0  0  0  0
 28 61  1  0  0  0  0
 28 62  1  0  0  0  0
 15 29  2  0  0  0  0
 29 10  1  0  0  0  0
  5 30  1  0  0  0  0
 30 31  1  0  0  0  0
 31 63  1  0  0  0  0
 31 64  1  0  0  0  0
 31 32  1  0  0  0  0
 32 65  1  0  0  0  0
 32 66  1  0  0  0  0
 32 33  1  0  0  0  0
 33 67  1  0  0  0  0
 33 34  1  0  0  0  0
 34 68  1  0  0  0  0
 34 69  1  0  0  0  0
 34 35  1  0  0  0  0
 35 30  1  0  0  0  0
 35 70  1  0  0  0  0
 35 71  1  0  0  0  0
 33 36  1  0  0  0  0
 36 37  1  0  0  0  0
 37 72  1  0  0  0  0
 37 73  1  0  0  0  0
 37 38  1  0  0  0  0
 38 74  1  0  0  0  0
 38 75  1  0  0  0  0
 38 39  1  0  0  0  0
 39 40  1  0  0  0  0
 40 76  1  0  0  0  0
 40 77  1  0  0  0  0
 40 78  1  0  0  0  0
 39 41  1  0  0  0  0
 41 79  1  0  0  0  0
 41 80  1  0  0  0  0
 41 42  1  0  0  0  0
 42 36  1  0  0  0  0
 42 81  1  0  0  0  0
 42 82  1  0  0  0  0
M  END
>  <LOGBIO>
8.9000

>  <PRED_LOGBIO>
8.9500

>  <XV_RES>
2.0830

>  <WHL_TMPL>
3

>  <ANCH>
22-42;14-12

$$$$
ROW49
  -MTS-   01071500293D 0   0.00000     0.00000     0

 34 36  0  0  0  0  0  0  0  0999 V2000
    3.6950    0.4710    4.7780 F   0  0  0  0  0  0  0  0  0  0  0  0
    4.1430    0.7240    3.5510 C   0  0  0  0  0  0  0  0  0  0  0  0
    4.7060    1.9280    3.5250 F   0  0  0  0  0  0  0  0  0  0  0  0
    5.0420   -0.1950    3.2090 F   0  0  0  0  0  0  0  0  0  0  0  0
    2.9900    0.6860    2.5770 C   0  0  0  0  0  0  0  0  0  0  0  0
    1.9530    1.1690    3.3850 C   0  0  0  0  0  0  0  0  0  0  0  0
    0.7130    0.5210    3.3940 C   0  0  0  0  0  0  0  0  0  0  0  0
    0.5080   -0.6100    2.5950 C   0  0  0  0  0  0  0  0  0  0  0  0
   -0.7240   -1.2790    2.5840 C   0  0  0  0  0  0  0  0  0  0  0  0
   -1.7960   -0.8220    3.3870 N   0  0  0  0  0  0  0  0  0  0  0  0
   -2.9610   -1.4640    3.3690 C   0  0  0  0  0  0  0  0  0  0  0  0
   -3.9560   -0.9700    3.9410 O   0  0  0  0  0  0  0  0  0  0  0  0
   -3.0660   -2.6320    2.7420 N   0  0  0  0  0  0  0  0  0  0  0  0
   -4.3050   -3.3160    2.7230 C   0  0  0  0  0  0  0  0  0  0  0  0
   -4.6200   -4.2310    3.7340 C   0  0  0  0  0  0  0  0  0  0  0  0
   -5.7980   -4.8690    3.7000 N   0  0  0  0  0  0  0  0  0  0  0  0
   -6.6810   -4.6490    2.7180 C   0  0  0  0  0  0  0  0  0  0  0  0
   -6.3590   -3.7320    1.7100 C   0  0  0  0  0  0  0  0  0  0  0  0
   -5.1830   -3.0900    1.7360 N   0  0  0  0  0  0  0  0  0  0  0  0
   -0.8780   -2.4050    1.7680 C   0  0  0  0  0  0  0  0  0  0  0  0
    0.1980   -2.8380    0.9820 C   0  0  0  0  0  0  0  0  0  0  0  0
    1.3620   -2.1750    1.0170 N   0  0  0  0  0  0  0  0  0  0  0  0
    1.5440   -1.0930    1.7870 C   0  0  0  0  0  0  0  0  0  0  0  0
    2.7850   -0.4450    1.7780 C   0  0  0  0  0  0  0  0  0  0  0  0
    2.1110    2.0410    4.0020 H   0  0  0  0  0  0  0  0  0  0  0  0
   -0.0870    0.8930    4.0180 H   0  0  0  0  0  0  0  0  0  0  0  0
   -1.6770   -0.0090    3.9740 H   0  0  0  0  0  0  0  0  0  0  0  0
   -2.2620   -3.0320    2.2800 H   0  0  0  0  0  0  0  0  0  0  0  0
   -3.9200   -4.4210    4.5350 H   0  0  0  0  0  0  0  0  0  0  0  0
   -7.6270   -5.1700    2.7030 H   0  0  0  0  0  0  0  0  0  0  0  0
   -7.0590   -3.5420    0.9090 H   0  0  0  0  0  0  0  0  0  0  0  0
   -1.8180   -2.9360    1.7430 H   0  0  0  0  0  0  0  0  0  0  0  0
    0.0890   -3.7050    0.3490 H   0  0  0  0  0  0  0  0  0  0  0  0
    3.5840   -0.8170    1.1550 H   0  0  0  0  0  0  0  0  0  0  0  0
  1  2  1  0  0  0  0
  2  3  1  0  0  0  0
  2  4  1  0  0  0  0
  2  5  1  0  0  0  0
  5  6  2  0  0  0  0
  6 25  1  0  0  0  0
  6  7  1  0  0  0  0
  7 26  1  0  0  0  0
  7  8  2  0  0  0  0
  8  9  1  0  0  0  0
  9 10  1  0  0  0  0
 10 27  1  0  0  0  0
 10 11  1  0  0  0  0
 11 12  2  0  0  0  0
 11 13  1  0  0  0  0
 13 28  1  0  0  0  0
 13 14  1  0  0  0  0
 14 15  2  0  0  0  0
 15 29  1  0  0  0  0
 15 16  1  0  0  0  0
 16 17  2  0  0  0  0
 17 30  1  0  0  0  0
 17 18  1  0  0  0  0
 18 31  1  0  0  0  0
 18 19  2  0  0  0  0
 19 14  1  0  0  0  0
  9 20  2  0  0  0  0
 20 32  1  0  0  0  0
 20 21  1  0  0  0  0
 21 33  1  0  0  0  0
 21 22  2  0  0  0  0
 22 23  1  0  0  0  0
 23  8  1  0  0  0  0
 23 24  2  0  0  0  0
 24  5  1  0  0  0  0
 24 34  1  0  0  0  0
M  END
>  <LOGBIO>
6.0000

>  <PRED_LOGBIO>
6.0600

>  <XV_RES>
0.2150

>  <WHL_TMPL>
3

>  <ANCH>
14-16;12-11

$$$$
ROW50
  -MTS-   01071500293D 0   0.00000     0.00000     0

 55 58  0  0  0  0  0  0  0  0999 V2000
    2.7790    3.9180    2.4430 C   0  0  0  0  0  0  0  0  0  0  0  0
    3.5010    2.7570    2.9820 N   0  0  0  0  0  0  0  0  0  0  0  0
    4.6020    2.2180    2.2750 C   0  0  0  0  0  0  0  0  0  0  0  0
    5.8370    2.6780    2.5160 N   0  0  0  0  0  0  0  0  0  0  0  0
    6.9070    2.1970    1.8700 C   0  0  0  0  0  0  0  0  0  0  0  0
    6.7680    1.1860    0.9110 C   0  0  0  0  0  0  0  0  0  0  0  0
    5.4900    0.6850    0.6370 C   0  0  0  0  0  0  0  0  0  0  0  0
    4.3910    1.2080    1.3290 C   0  0  0  0  0  0  0  0  0  0  0  0
    2.9990    0.6900    1.0580 C   0  0  0  0  0  0  0  0  0  0  0  0
    2.7120   -0.4360    1.9570 N   0  0  0  0  0  0  0  0  0  0  0  0
    1.4590   -1.0920    1.8920 C   0  0  0  0  0  0  0  0  0  0  0  0
    1.2870   -2.1400    1.0760 N   0  0  0  0  0  0  0  0  0  0  0  0
    0.1090   -2.7740    1.0010 C   0  0  0  0  0  0  0  0  0  0  0  0
   -0.0350   -3.8770    0.1270 N   0  0  0  0  0  0  0  0  0  0  0  0
    0.7780   -5.0240    0.2960 C   0  0  0  0  0  0  0  0  0  0  0  0
    1.6290   -5.4360   -0.7360 C   0  0  0  0  0  0  0  0  0  0  0  0
    2.4330   -6.5700   -0.5700 C   0  0  0  0  0  0  0  0  0  0  0  0
    2.3860   -7.2920    0.6280 C   0  0  0  0  0  0  0  0  0  0  0  0
    3.0920   -8.4530    1.0240 N   0  0  0  0  0  0  0  0  0  0  0  0
    2.7600   -8.8320    2.2550 C   0  0  0  0  0  0  0  0  0  0  0  0
    3.2840   -9.8270    2.7540 O   0  0  0  0  0  0  0  0  0  0  0  0
    1.7300   -7.8660    2.7880 C   0  0  0  0  0  0  0  0  0  0  0  0
    1.5350   -6.8800    1.6610 C   0  0  0  0  0  0  0  0  0  0  0  0
    0.7310   -5.7460    1.4950 C   0  0  0  0  0  0  0  0  0  0  0  0
   -0.9360   -2.3780    1.7410 N   0  0  0  0  0  0  0  0  0  0  0  0
   -0.8270   -1.3360    2.5760 C   0  0  0  0  0  0  0  0  0  0  0  0
    0.3900   -0.6510    2.6810 C   0  0  0  0  0  0  0  0  0  0  0  0
    0.5430    0.5270    3.6130 C   0  0  0  0  0  0  0  0  0  0  0  0
   -0.2680    0.3750    4.6560 F   0  0  0  0  0  0  0  0  0  0  0  0
    0.2300    1.6470    2.9680 F   0  0  0  0  0  0  0  0  0  0  0  0
    1.8020    0.5960    4.0370 F   0  0  0  0  0  0  0  0  0  0  0  0
    3.0010    2.0420    4.4990 S   0  0  0  0  0  0  0  0  0  0  0  0
    4.0800    2.1080    5.4360 O   0  0  0  0  0  0  0  0  0  0  0  0
    2.6380    0.6760    4.2850 O   0  0  0  0  0  0  0  0  0  0  0  0
    1.5780    2.9490    5.1530 C   0  0  0  0  0  0  0  0  0  0  0  0
    3.4640    4.7580    2.3440 H   0  0  0  0  0  0  0  0  0  0  0  0
    1.9700    4.1880    3.1200 H   0  0  0  0  0  0  0  0  0  0  0  0
    2.3670    3.6680    1.4680 H   0  0  0  0  0  0  0  0  0  0  0  0
    7.8880    2.5930    2.0910 H   0  0  0  0  0  0  0  0  0  0  0  0
    7.6320    0.8000    0.3910 H   0  0  0  0  0  0  0  0  0  0  0  0
    5.3540   -0.0950   -0.0980 H   0  0  0  0  0  0  0  0  0  0  0  0
    2.9300    0.3570    0.0250 H   0  0  0  0  0  0  0  0  0  0  0  0
    2.2770    1.4860    1.2310 H   0  0  0  0  0  0  0  0  0  0  0  0
    3.4080   -0.7430    2.6220 H   0  0  0  0  0  0  0  0  0  0  0  0
   -0.7170   -3.8470   -0.6170 H   0  0  0  0  0  0  0  0  0  0  0  0
    1.6660   -4.8790   -1.6610 H   0  0  0  0  0  0  0  0  0  0  0  0
    3.0900   -6.8880   -1.3660 H   0  0  0  0  0  0  0  0  0  0  0  0
    3.7650   -8.9330    0.4440 H   0  0  0  0  0  0  0  0  0  0  0  0
    2.1730   -7.3320    3.6260 H   0  0  0  0  0  0  0  0  0  0  0  0
    0.7970   -8.3960    2.9690 H   0  0  0  0  0  0  0  0  0  0  0  0
    0.0740   -5.4280    2.2910 H   0  0  0  0  0  0  0  0  0  0  0  0
   -1.6750   -1.0260    3.1680 H   0  0  0  0  0  0  0  0  0  0  0  0
    1.8540    3.9890    5.3160 H   0  0  0  0  0  0  0  0  0  0  0  0
    1.2670    2.5050    6.0960 H   0  0  0  0  0  0  0  0  0  0  0  0
    0.7570    2.8990    4.4410 H   0  0  0  0  0  0  0  0  0  0  0  0
  1 36  1  0  0  0  0
  1 37  1  0  0  0  0
  1 38  1  0  0  0  0
  1  2  1  0  0  0  0
  2  3  1  0  0  0  0
  3  4  1  0  0  0  0
  4  5  2  0  0  0  0
  5 39  1  0  0  0  0
  5  6  1  0  0  0  0
  6 40  1  0  0  0  0
  6  7  2  0  0  0  0
  7 41  1  0  0  0  0
  7  8  1  0  0  0  0
  8  3  2  0  0  0  0
  8  9  1  0  0  0  0
  9 42  1  0  0  0  0
  9 43  1  0  0  0  0
  9 10  1  0  0  0  0
 10 44  1  0  0  0  0
 10 11  1  0  0  0  0
 11 12  1  0  0  0  0
 12 13  2  0  0  0  0
 13 14  1  0  0  0  0
 14 45  1  0  0  0  0
 14 15  1  0  0  0  0
 15 16  2  0  0  0  0
 16 46  1  0  0  0  0
 16 17  1  0  0  0  0
 17 47  1  0  0  0  0
 17 18  2  0  0  0  0
 18 19  1  0  0  0  0
 19 48  1  0  0  0  0
 19 20  1  0  0  0  0
 20 21  2  0  0  0  0
 20 22  1  0  0  0  0
 22 49  1  0  0  0  0
 22 50  1  0  0  0  0
 22 23  1  0  0  0  0
 23 18  1  0  0  0  0
 23 24  2  0  0  0  0
 24 15  1  0  0  0  0
 24 51  1  0  0  0  0
 13 25  1  0  0  0  0
 25 26  2  0  0  0  0
 26 52  1  0  0  0  0
 26 27  1  0  0  0  0
 27 11  2  0  0  0  0
 27 28  1  0  0  0  0
 28 29  1  0  0  0  0
 28 30  1  0  0  0  0
 28 31  1  0  0  0  0
  2 32  1  0  0  0  0
 32 33  2  0  0  0  0
 32 34  2  0  0  0  0
 32 35  1  0  0  0  0
 35 53  1  0  0  0  0
 35 54  1  0  0  0  0
 35 55  1  0  0  0  0
M  END
>  <LOGBIO>
6.1000

>  <PRED_LOGBIO>
6.1600

>  <XV_RES>
1.4640

>  <WHL_TMPL>
3

>  <ANCH>
22-42;25-26

$$$$
ROW51
  -MTS-   01071500293D 0   0.00000     0.00000     0

 52 55  0  0  0  0  0  0  0  0999 V2000
   -5.7720    1.0190    4.4450 C   0  0  0  0  0  0  0  0  0  0  0  0
   -5.5120    0.0350    3.4400 O   0  0  0  0  0  0  0  0  0  0  0  0
   -4.7180    0.3900    2.3820 C   0  0  0  0  0  0  0  0  0  0  0  0
   -5.2930    0.9350    1.2340 C   0  0  0  0  0  0  0  0  0  0  0  0
   -4.4880    1.3060    0.1580 C   0  0  0  0  0  0  0  0  0  0  0  0
   -3.1060    1.1240    0.2250 C   0  0  0  0  0  0  0  0  0  0  0  0
   -2.5260    0.5610    1.3690 C   0  0  0  0  0  0  0  0  0  0  0  0
   -3.3350    0.2050    2.4560 C   0  0  0  0  0  0  0  0  0  0  0  0
   -1.0480    0.3930    1.3980 C   0  0  0  0  0  0  0  0  0  0  0  0
   -0.5730    1.2060    2.5990 C   0  0  0  0  0  0  0  0  0  0  0  0
   -0.5560   -0.9720    1.6340 N   0  0  0  0  0  0  0  0  0  0  0  0
    0.7510   -1.2100    1.6750 C   0  0  0  0  0  0  0  0  0  0  0  0
    1.5630   -0.2730    1.5130 O   0  0  0  0  0  0  0  0  0  0  0  0
    1.1960   -2.4450    1.8880 N   0  0  0  0  0  0  0  0  0  0  0  0
    1.4630   -2.9780    3.2320 C   0  0  0  0  0  0  0  0  0  0  0  0
    0.6860   -4.2800    3.5020 C   0  0  0  0  0  0  0  0  0  0  0  0
    0.6680   -5.2140    2.3160 C   0  0  0  0  0  0  0  0  0  0  0  0
    1.0220   -4.8130    1.0870 C   0  0  0  0  0  0  0  0  0  0  0  0
    1.4640   -3.3980    0.8010 C   0  0  0  0  0  0  0  0  0  0  0  0
    0.2460   -6.6190    2.5170 C   0  0  0  0  0  0  0  0  0  0  0  0
   -0.7890   -7.2260    1.9210 C   0  0  0  0  0  0  0  0  0  0  0  0
   -0.8850   -8.5260    2.3430 N   0  0  0  0  0  0  0  0  0  0  0  0
    0.1510   -8.7850    3.2710 C   0  0  0  0  0  0  0  0  0  0  0  0
    0.4860   -9.8850    3.9600 N   0  0  0  0  0  0  0  0  0  0  0  0
    1.5290   -9.9000    4.8010 C   0  0  0  0  0  0  0  0  0  0  0  0
    2.3120   -8.7540    4.9880 C   0  0  0  0  0  0  0  0  0  0  0  0
    1.9880   -7.5900    4.2820 C   0  0  0  0  0  0  0  0  0  0  0  0
    0.8920   -7.6050    3.4110 C   0  0  0  0  0  0  0  0  0  0  0  0
   -6.2690    1.8750    3.9930 H   0  0  0  0  0  0  0  0  0  0  0  0
   -6.4120    0.5920    5.2140 H   0  0  0  0  0  0  0  0  0  0  0  0
   -4.8330    1.3390    4.8910 H   0  0  0  0  0  0  0  0  0  0  0  0
   -6.3630    1.0700    1.1790 H   0  0  0  0  0  0  0  0  0  0  0  0
   -4.9340    1.7340   -0.7280 H   0  0  0  0  0  0  0  0  0  0  0  0
   -2.4830    1.4180   -0.6070 H   0  0  0  0  0  0  0  0  0  0  0  0
   -2.8910   -0.2110    3.3480 H   0  0  0  0  0  0  0  0  0  0  0  0
   -0.6100    0.7990    0.4890 H   0  0  0  0  0  0  0  0  0  0  0  0
   -0.8530    2.2490    2.4650 H   0  0  0  0  0  0  0  0  0  0  0  0
    0.5090    1.1290    2.6830 H   0  0  0  0  0  0  0  0  0  0  0  0
   -1.0360    0.8200    3.5040 H   0  0  0  0  0  0  0  0  0  0  0  0
   -1.2120   -1.7290    1.7640 H   0  0  0  0  0  0  0  0  0  0  0  0
    2.5290   -3.1650    3.3420 H   0  0  0  0  0  0  0  0  0  0  0  0
    1.1910   -2.2340    3.9780 H   0  0  0  0  0  0  0  0  0  0  0  0
   -0.3360   -4.0370    3.7850 H   0  0  0  0  0  0  0  0  0  0  0  0
    1.1250   -4.7910    4.3560 H   0  0  0  0  0  0  0  0  0  0  0  0
    0.9900   -5.5250    0.2760 H   0  0  0  0  0  0  0  0  0  0  0  0
    2.5300   -3.3970    0.5830 H   0  0  0  0  0  0  0  0  0  0  0  0
    0.9710   -3.0490   -0.1050 H   0  0  0  0  0  0  0  0  0  0  0  0
   -1.4530   -6.7580    1.2100 H   0  0  0  0  0  0  0  0  0  0  0  0
   -1.5820   -9.1920    2.0410 H   0  0  0  0  0  0  0  0  0  0  0  0
    1.7690  -10.8050    5.3390 H   0  0  0  0  0  0  0  0  0  0  0  0
    3.1530   -8.7690    5.6660 H   0  0  0  0  0  0  0  0  0  0  0  0
    2.5750   -6.6920    4.4080 H   0  0  0  0  0  0  0  0  0  0  0  0
  1 29  1  0  0  0  0
  1 30  1  0  0  0  0
  1 31  1  0  0  0  0
  1  2  1  0  0  0  0
  2  3  1  0  0  0  0
  3  4  2  0  0  0  0
  4 32  1  0  0  0  0
  4  5  1  0  0  0  0
  5 33  1  0  0  0  0
  5  6  2  0  0  0  0
  6 34  1  0  0  0  0
  6  7  1  0  0  0  0
  7  8  2  0  0  0  0
  8  3  1  0  0  0  0
  8 35  1  0  0  0  0
  7  9  1  0  0  0  0
  9 36  1  0  0  0  0
  9 10  1  0  0  0  0
 10 37  1  0  0  0  0
 10 38  1  0  0  0  0
 10 39  1  0  0  0  0
  9 11  1  0  0  0  0
 11 40  1  0  0  0  0
 11 12  1  0  0  0  0
 12 13  2  0  0  0  0
 12 14  1  0  0  0  0
 14 15  1  0  0  0  0
 15 41  1  0  0  0  0
 15 42  1  0  0  0  0
 15 16  1  0  0  0  0
 16 43  1  0  0  0  0
 16 44  1  0  0  0  0
 16 17  1  0  0  0  0
 17 18  2  0  0  0  0
 18 45  1  0  0  0  0
 18 19  1  0  0  0  0
 19 14  1  0  0  0  0
 19 46  1  0  0  0  0
 19 47  1  0  0  0  0
 17 20  1  0  0  0  0
 20 21  2  0  0  0  0
 21 48  1  0  0  0  0
 21 22  1  0  0  0  0
 22 49  1  0  0  0  0
 22 23  1  0  0  0  0
 23 24  1  0  0  0  0
 24 25  2  0  0  0  0
 25 50  1  0  0  0  0
 25 26  1  0  0  0  0
 26 51  1  0  0  0  0
 26 27  2  0  0  0  0
 27 52  1  0  0  0  0
 27 28  1  0  0  0  0
 28 20  1  0  0  0  0
 28 23  2  0  0  0  0
M  END
>  <LOGBIO>
6.3000

>  <PRED_LOGBIO>
6.3800

>  <XV_RES>
-0.1260

>  <WHL_TMPL>
1

>  <ANCH>
8-17;13-14

$$$$
ROW52
  -MTS-   01071500293D 0   0.00000     0.00000     0

 50 53  0  0  0  0  0  0  0  0999 V2000
    7.2800   -0.9770    6.8220 C   0  0  0  0  0  0  0  0  0  0  0  0
    7.3030   -1.9040    5.7340 O   0  0  0  0  0  0  0  0  0  0  0  0
    6.4920   -1.6540    4.6580 C   0  0  0  0  0  0  0  0  0  0  0  0
    6.9680   -0.8910    3.5860 C   0  0  0  0  0  0  0  0  0  0  0  0
    6.1390   -0.6350    2.4860 C   0  0  0  0  0  0  0  0  0  0  0  0
    6.3250    0.0760    1.2950 N   0  0  0  0  0  0  0  0  0  0  0  0
    5.2200    0.0180    0.5750 C   0  0  0  0  0  0  0  0  0  0  0  0
    4.2690   -0.7150    1.2350 N   0  0  0  0  0  0  0  0  0  0  0  0
    3.0020   -0.9850    0.7910 C   0  0  0  0  0  0  0  0  0  0  0  0
    1.8570   -0.2920    1.2370 C   0  0  0  0  0  0  0  0  0  0  0  0
    0.8180   -0.8800    0.5560 C   0  0  0  0  0  0  0  0  0  0  0  0
   -0.5360   -0.6130    0.5900 O   0  0  0  0  0  0  0  0  0  0  0  0
   -1.0480    0.3930    1.3980 C   0  0  0  0  0  0  0  0  0  0  0  0
   -2.5260    0.5610    1.3690 C   0  0  0  0  0  0  0  0  0  0  0  0
   -3.3350    0.2050    2.4560 C   0  0  0  0  0  0  0  0  0  0  0  0
   -4.7180    0.3900    2.3820 C   0  0  0  0  0  0  0  0  0  0  0  0
   -5.2930    0.9350    1.2340 C   0  0  0  0  0  0  0  0  0  0  0  0
   -4.4880    1.3060    0.1580 C   0  0  0  0  0  0  0  0  0  0  0  0
   -3.1060    1.1240    0.2250 C   0  0  0  0  0  0  0  0  0  0  0  0
   -2.2340    1.5350   -0.9380 C   0  0  0  0  0  0  0  0  0  0  0  0
   -2.7950    2.5610   -1.5710 F   0  0  0  0  0  0  0  0  0  0  0  0
   -2.1050    0.5120   -1.7780 F   0  0  0  0  0  0  0  0  0  0  0  0
   -1.0350    1.8930   -0.4880 F   0  0  0  0  0  0  0  0  0  0  0  0
    1.3860   -1.8510   -0.2260 C   0  0  0  0  0  0  0  0  0  0  0  0
    2.7230   -1.9310   -0.1090 S   0  0  0  0  0  0  0  0  0  0  0  0
    0.5990   -2.7320   -1.1180 C   0  0  0  0  0  0  0  0  0  0  0  0
    0.1650   -3.7920   -0.7000 O   0  0  0  0  0  0  0  0  0  0  0  0
    0.3680   -2.3700   -2.3660 O   0  0  0  0  0  0  0  0  0  0  0  0
    4.8350   -1.1430    2.4600 C   0  0  0  0  0  0  0  0  0  0  0  0
    4.3590   -1.9060    3.5330 C   0  0  0  0  0  0  0  0  0  0  0  0
    5.1880   -2.1620    4.6320 C   0  0  0  0  0  0  0  0  0  0  0  0
    4.7220   -2.9090    5.6810 O   0  0  0  0  0  0  0  0  0  0  0  0
    4.9150   -4.3250    5.6350 C   0  0  0  0  0  0  0  0  0  0  0  0
    6.2740   -0.9240    7.2330 H   0  0  0  0  0  0  0  0  0  0  0  0
    7.9710   -1.3070    7.5950 H   0  0  0  0  0  0  0  0  0  0  0  0
    7.5790    0.0070    6.4660 H   0  0  0  0  0  0  0  0  0  0  0  0
    7.9740   -0.4990    3.6060 H   0  0  0  0  0  0  0  0  0  0  0  0
    5.0850    0.4800   -0.3910 H   0  0  0  0  0  0  0  0  0  0  0  0
    1.8080    0.5170    1.9510 H   0  0  0  0  0  0  0  0  0  0  0  0
   -0.6440    1.3200    0.9960 H   0  0  0  0  0  0  0  0  0  0  0  0
   -0.7630    0.1930    2.4290 H   0  0  0  0  0  0  0  0  0  0  0  0
   -2.8910   -0.2110    3.3480 H   0  0  0  0  0  0  0  0  0  0  0  0
   -5.3440    0.1100    3.2160 H   0  0  0  0  0  0  0  0  0  0  0  0
   -6.3630    1.0700    1.1790 H   0  0  0  0  0  0  0  0  0  0  0  0
   -4.9340    1.7340   -0.7280 H   0  0  0  0  0  0  0  0  0  0  0  0
   -0.1570   -3.0680   -2.7880 H   0  0  0  0  0  0  0  0  0  0  0  0
    3.3530   -2.2980    3.5120 H   0  0  0  0  0  0  0  0  0  0  0  0
    5.9790   -4.5450    5.5810 H   0  0  0  0  0  0  0  0  0  0  0  0
    4.4950   -4.7780    6.5310 H   0  0  0  0  0  0  0  0  0  0  0  0
    4.4160   -4.7300    4.7570 H   0  0  0  0  0  0  0  0  0  0  0  0
  1 34  1  0  0  0  0
  1 35  1  0  0  0  0
  1 36  1  0  0  0  0
  1  2  1  0  0  0  0
  2  3  1  0  0  0  0
  3  4  2  0  0  0  0
  4 37  1  0  0  0  0
  4  5  1  0  0  0  0
  5  6  1  0  0  0  0
  6  7  2  0  0  0  0
  7 38  1  0  0  0  0
  7  8  1  0  0  0  0
  8  9  1  0  0  0  0
  9 10  2  0  0  0  0
 10 39  1  0  0  0  0
 10 11  1  0  0  0  0
 11 12  1  0  0  0  0
 12 13  1  0  0  0  0
 13 40  1  0  0  0  0
 13 41  1  0  0  0  0
 13 14  1  0  0  0  0
 14 15  2  0  0  0  0
 15 42  1  0  0  0  0
 15 16  1  0  0  0  0
 16 43  1  0  0  0  0
 16 17  2  0  0  0  0
 17 44  1  0  0  0  0
 17 18  1  0  0  0  0
 18 45  1  0  0  0  0
 18 19  2  0  0  0  0
 19 14  1  0  0  0  0
 19 20  1  0  0  0  0
 20 21  1  0  0  0  0
 20 22  1  0  0  0  0
 20 23  1  0  0  0  0
 11 24  2  0  0  0  0
 24 25  1  0  0  0  0
 25  9  1  0  0  0  0
 24 26  1  0  0  0  0
 26 27  2  0  0  0  0
 26 28  1  0  0  0  0
 28 46  1  0  0  0  0
  8 29  1  0  0  0  0
 29  5  2  0  0  0  0
 29 30  1  0  0  0  0
 30 47  1  0  0  0  0
 30 31  2  0  0  0  0
 31  3  1  0  0  0  0
 31 32  1  0  0  0  0
 32 33  1  0  0  0  0
 33 48  1  0  0  0  0
 33 49  1  0  0  0  0
 33 50  1  0  0  0  0
M  END
>  <LOGBIO>
6.0000

>  <PRED_LOGBIO>
5.9900

>  <XV_RES>
-0.9390

>  <WHL_TMPL>
1

>  <ANCH>
8-17;22-23

$$$$
ROW53
  -MTS-   01071500293D 0   0.00000     0.00000     0

 60 64  0  0  0  0  0  0  0  0999 V2000
    2.5840   -2.7830    3.3950 C   0  0  0  0  0  0  0  0  0  0  0  0
    2.5090   -2.0280    2.0900 C   0  0  0  0  0  0  0  0  0  0  0  0
    3.4620   -2.2600    1.0910 C   0  0  0  0  0  0  0  0  0  0  0  0
    3.3910   -1.5600   -0.1190 C   0  0  0  0  0  0  0  0  0  0  0  0
    2.3680   -0.6290   -0.3310 C   0  0  0  0  0  0  0  0  0  0  0  0
    1.4150   -0.3970    0.6680 C   0  0  0  0  0  0  0  0  0  0  0  0
    0.2870    0.4520    0.7660 N   0  0  0  0  0  0  0  0  0  0  0  0
   -0.2760    0.2480    1.9970 C   0  0  0  0  0  0  0  0  0  0  0  0
    0.4130   -0.6580    2.6650 N   0  0  0  0  0  0  0  0  0  0  0  0
    1.4850   -1.0970    1.8780 C   0  0  0  0  0  0  0  0  0  0  0  0
   -1.4810    0.9420    2.5050 C   0  0  0  0  0  0  0  0  0  0  0  0
   -2.2470    1.6660    1.6780 C   0  0  0  0  0  0  0  0  0  0  0  0
   -1.9290    1.7770    0.3510 N   0  0  0  0  0  0  0  0  0  0  0  0
   -2.5780    0.6930   -0.4010 C   0  0  0  0  0  0  0  0  0  0  0  0
   -2.2230    0.8170   -1.8820 C   0  0  0  0  0  0  0  0  0  0  0  0
   -2.6780    2.0790   -2.3770 O   0  0  0  0  0  0  0  0  0  0  0  0
   -2.8900   -0.2970   -2.6540 C   0  0  0  0  0  0  0  0  0  0  0  0
   -4.1710   -0.1100   -3.1860 C   0  0  0  0  0  0  0  0  0  0  0  0
   -4.7900   -1.1420   -3.9020 C   0  0  0  0  0  0  0  0  0  0  0  0
   -4.1270   -2.3610   -4.0850 C   0  0  0  0  0  0  0  0  0  0  0  0
   -2.8450   -2.5480   -3.5530 C   0  0  0  0  0  0  0  0  0  0  0  0
   -2.0210   -4.0640   -3.7810 Cl  0  0  0  0  0  0  0  0  0  0  0  0
   -2.2270   -1.5160   -2.8370 C   0  0  0  0  0  0  0  0  0  0  0  0
   -3.4440    2.3440    2.2260 C   0  0  0  0  0  0  0  0  0  0  0  0
   -3.7310    2.2190    3.5280 C   0  0  0  0  0  0  0  0  0  0  0  0
   -2.9440    1.4770    4.3680 N   0  0  0  0  0  0  0  0  0  0  0  0
   -1.8570    0.8450    3.9340 C   0  0  0  0  0  0  0  0  0  0  0  0
   -1.1690    0.1860    4.7130 O   0  0  0  0  0  0  0  0  0  0  0  0
    4.3550   -1.7940   -1.1290 N   0  0  0  0  0  0  0  0  0  0  0  0
    4.0700   -2.6000   -2.3250 C   0  0  0  0  0  0  0  0  0  0  0  0
    5.2170   -3.5740   -2.6530 C   0  0  0  0  0  0  0  0  0  0  0  0
    6.4770   -2.8980   -2.6980 O   0  0  0  0  0  0  0  0  0  0  0  0
    6.7940   -2.2840   -1.4470 C   0  0  0  0  0  0  0  0  0  0  0  0
    5.7190   -1.2500   -1.0640 C   0  0  0  0  0  0  0  0  0  0  0  0
    3.6230   -3.0210    3.6170 H   0  0  0  0  0  0  0  0  0  0  0  0
    2.0110   -3.7040    3.3150 H   0  0  0  0  0  0  0  0  0  0  0  0
    2.1740   -2.1690    4.1940 H   0  0  0  0  0  0  0  0  0  0  0  0
    4.2510   -2.9780    1.2540 H   0  0  0  0  0  0  0  0  0  0  0  0
    2.3140   -0.0890   -1.2650 H   0  0  0  0  0  0  0  0  0  0  0  0
   -0.0420    1.0920    0.0570 H   0  0  0  0  0  0  0  0  0  0  0  0
   -2.2500    2.6680    0.0010 H   0  0  0  0  0  0  0  0  0  0  0  0
   -2.2330   -0.2670   -0.0240 H   0  0  0  0  0  0  0  0  0  0  0  0
   -3.6570    0.7630   -0.2800 H   0  0  0  0  0  0  0  0  0  0  0  0
   -1.1440    0.7460   -2.0030 H   0  0  0  0  0  0  0  0  0  0  0  0
   -2.4630    2.1810   -3.3180 H   0  0  0  0  0  0  0  0  0  0  0  0
   -4.6830    0.8310   -3.0450 H   0  0  0  0  0  0  0  0  0  0  0  0
   -5.7780   -0.9970   -4.3120 H   0  0  0  0  0  0  0  0  0  0  0  0
   -4.6040   -3.1570   -4.6370 H   0  0  0  0  0  0  0  0  0  0  0  0
   -1.2390   -1.6600   -2.4270 H   0  0  0  0  0  0  0  0  0  0  0  0
   -4.0790    2.9340    1.5810 H   0  0  0  0  0  0  0  0  0  0  0  0
   -4.6050    2.7140    3.9250 H   0  0  0  0  0  0  0  0  0  0  0  0
   -3.1950    1.4070    5.3440 H   0  0  0  0  0  0  0  0  0  0  0  0
    3.9010   -1.9390   -3.1730 H   0  0  0  0  0  0  0  0  0  0  0  0
    3.1510   -3.1610   -2.1710 H   0  0  0  0  0  0  0  0  0  0  0  0
    5.2530   -4.3570   -1.8990 H   0  0  0  0  0  0  0  0  0  0  0  0
    5.0250   -4.0480   -3.6130 H   0  0  0  0  0  0  0  0  0  0  0  0
    6.8560   -3.0470   -0.6740 H   0  0  0  0  0  0  0  0  0  0  0  0
    7.7610   -1.7910   -1.5210 H   0  0  0  0  0  0  0  0  0  0  0  0
    5.7960   -0.3890   -1.7240 H   0  0  0  0  0  0  0  0  0  0  0  0
    5.9130   -0.8840   -0.0580 H   0  0  0  0  0  0  0  0  0  0  0  0
  1 35  1  0  0  0  0
  1 36  1  0  0  0  0
  1 37  1  0  0  0  0
  1  2  1  0  0  0  0
  2  3  2  0  0  0  0
  3 38  1  0  0  0  0
  3  4  1  0  0  0  0
  4  5  2  0  0  0  0
  5 39  1  0  0  0  0
  5  6  1  0  0  0  0
  6  7  1  0  0  0  0
  7 40  1  0  0  0  0
  7  8  1  0  0  0  0
  8  9  2  0  0  0  0
  9 10  1  0  0  0  0
 10  2  1  0  0  0  0
 10  6  2  0  0  0  0
  8 11  1  0  0  0  0
 11 12  2  0  0  0  0
 12 13  1  0  0  0  0
 13 41  1  0  0  0  0
 13 14  1  0  0  0  0
 14 42  1  0  0  0  0
 14 43  1  0  0  0  0
 14 15  1  0  0  0  0
 15 44  1  0  0  0  0
 15 16  1  0  0  0  0
 16 45  1  0  0  0  0
 15 17  1  0  0  0  0
 17 18  2  0  0  0  0
 18 46  1  0  0  0  0
 18 19  1  0  0  0  0
 19 47  1  0  0  0  0
 19 20  2  0  0  0  0
 20 48  1  0  0  0  0
 20 21  1  0  0  0  0
 21 22  1  0  0  0  0
 21 23  2  0  0  0  0
 23 17  1  0  0  0  0
 23 49  1  0  0  0  0
 12 24  1  0  0  0  0
 24 50  1  0  0  0  0
 24 25  2  0  0  0  0
 25 51  1  0  0  0  0
 25 26  1  0  0  0  0
 26 52  1  0  0  0  0
 26 27  1  0  0  0  0
 27 11  1  0  0  0  0
 27 28  2  0  0  0  0
  4 29  1  0  0  0  0
 29 30  1  0  0  0  0
 30 53  1  0  0  0  0
 30 54  1  0  0  0  0
 30 31  1  0  0  0  0
 31 55  1  0  0  0  0
 31 56  1  0  0  0  0
 31 32  1  0  0  0  0
 32 33  1  0  0  0  0
 33 57  1  0  0  0  0
 33 58  1  0  0  0  0
 33 34  1  0  0  0  0
 34 29  1  0  0  0  0
 34 59  1  0  0  0  0
 34 60  1  0  0  0  0
M  END
>  <LOGBIO>
7.1000

>  <PRED_LOGBIO>
6.9300

>  <XV_RES>
-1.1160

>  <WHL_TMPL>
3

>  <ANCH>
45-46;16-15

$$$$
ROW54
  -MTS-   01071500293D 0   0.00000     0.00000     0

 43 46  0  0  0  0  0  0  0  0999 V2000
   -7.5680   -2.3210    2.0690 N   0  0  0  0  0  0  0  0  0  0  0  0
   -8.3350   -2.6820    0.9530 C   0  0  0  0  0  0  0  0  0  0  0  0
   -9.6020   -3.0890    1.1070 N   0  0  0  0  0  0  0  0  0  0  0  0
  -10.3520   -3.4390    0.0530 C   0  0  0  0  0  0  0  0  0  0  0  0
   -9.8500   -3.3900   -1.1890 N   0  0  0  0  0  0  0  0  0  0  0  0
   -8.5900   -2.9920   -1.4130 C   0  0  0  0  0  0  0  0  0  0  0  0
   -7.8350   -2.8510   -2.5750 O   0  0  0  0  0  0  0  0  0  0  0  0
   -6.5590   -2.3940   -2.2260 N   0  0  0  0  0  0  0  0  0  0  0  0
   -6.4770   -2.2420   -0.9170 C   0  0  0  0  0  0  0  0  0  0  0  0
   -5.2890   -1.7760   -0.1670 C   0  0  0  0  0  0  0  0  0  0  0  0
   -4.0900   -2.4950   -0.2380 C   0  0  0  0  0  0  0  0  0  0  0  0
   -2.9660   -2.0540    0.4710 C   0  0  0  0  0  0  0  0  0  0  0  0
   -3.0420   -0.8940    1.2510 C   0  0  0  0  0  0  0  0  0  0  0  0
   -1.9060   -0.4480    1.9680 N   0  0  0  0  0  0  0  0  0  0  0  0
   -1.0480    0.3930    1.3980 C   0  0  0  0  0  0  0  0  0  0  0  0
   -0.3670    1.1430    2.0950 O   0  0  0  0  0  0  0  0  0  0  0  0
   -0.9260    0.4230    0.0740 N   0  0  0  0  0  0  0  0  0  0  0  0
   -1.5900    1.4230   -0.6760 C   0  0  0  0  0  0  0  0  0  0  0  0
   -2.8870    1.1960   -1.1510 C   0  0  0  0  0  0  0  0  0  0  0  0
   -3.5430    2.1850   -1.8930 C   0  0  0  0  0  0  0  0  0  0  0  0
   -2.9030    3.4020   -2.1590 C   0  0  0  0  0  0  0  0  0  0  0  0
   -1.6060    3.6280   -1.6830 C   0  0  0  0  0  0  0  0  0  0  0  0
   -0.9490    2.6390   -0.9410 C   0  0  0  0  0  0  0  0  0  0  0  0
   -0.9150    4.9400   -1.9690 C   0  0  0  0  0  0  0  0  0  0  0  0
   -1.8230    5.9070   -2.0690 F   0  0  0  0  0  0  0  0  0  0  0  0
   -0.2400    4.8460   -3.1110 F   0  0  0  0  0  0  0  0  0  0  0  0
   -0.0740    5.2240   -0.9790 F   0  0  0  0  0  0  0  0  0  0  0  0
   -4.2410   -0.1750    1.3220 C   0  0  0  0  0  0  0  0  0  0  0  0
   -5.3650   -0.6160    0.6130 C   0  0  0  0  0  0  0  0  0  0  0  0
   -7.7820   -2.6210   -0.3320 C   0  0  0  0  0  0  0  0  0  0  0  0
   -7.0170   -3.0180    2.5500 H   0  0  0  0  0  0  0  0  0  0  0  0
   -7.5670   -1.3640    2.3930 H   0  0  0  0  0  0  0  0  0  0  0  0
  -11.3710   -3.7630    0.2050 H   0  0  0  0  0  0  0  0  0  0  0  0
   -4.0310   -3.3890   -0.8400 H   0  0  0  0  0  0  0  0  0  0  0  0
   -2.0410   -2.6080    0.4170 H   0  0  0  0  0  0  0  0  0  0  0  0
   -1.7480   -0.7680    2.9130 H   0  0  0  0  0  0  0  0  0  0  0  0
   -0.3600   -0.2690   -0.3970 H   0  0  0  0  0  0  0  0  0  0  0  0
   -3.3810    0.2580   -0.9470 H   0  0  0  0  0  0  0  0  0  0  0  0
   -4.5440    2.0100   -2.2600 H   0  0  0  0  0  0  0  0  0  0  0  0
   -3.4090    4.1650   -2.7310 H   0  0  0  0  0  0  0  0  0  0  0  0
    0.0510    2.8140   -0.5740 H   0  0  0  0  0  0  0  0  0  0  0  0
   -4.3000    0.7200    1.9240 H   0  0  0  0  0  0  0  0  0  0  0  0
   -6.2900   -0.0610    0.6670 H   0  0  0  0  0  0  0  0  0  0  0  0
  1 31  1  0  0  0  0
  1 32  1  0  0  0  0
  1  2  1  0  0  0  0
  2  3  1  0  0  0  0
  3  4  2  0  0  0  0
  4 33  1  0  0  0  0
  4  5  1  0  0  0  0
  5  6  2  0  0  0  0
  6  7  1  0  0  0  0
  7  8  1  0  0  0  0
  8  9  2  0  0  0  0
  9 10  1  0  0  0  0
 10 11  2  0  0  0  0
 11 34  1  0  0  0  0
 11 12  1  0  0  0  0
 12 35  1  0  0  0  0
 12 13  2  0  0  0  0
 13 14  1  0  0  0  0
 14 36  1  0  0  0  0
 14 15  1  0  0  0  0
 15 16  2  0  0  0  0
 15 17  1  0  0  0  0
 17 37  1  0  0  0  0
 17 18  1  0  0  0  0
 18 19  2  0  0  0  0
 19 38  1  0  0  0  0
 19 20  1  0  0  0  0
 20 39  1  0  0  0  0
 20 21  2  0  0  0  0
 21 40  1  0  0  0  0
 21 22  1  0  0  0  0
 22 23  2  0  0  0  0
 23 18  1  0  0  0  0
 23 41  1  0  0  0  0
 22 24  1  0  0  0  0
 24 25  1  0  0  0  0
 24 26  1  0  0  0  0
 24 27  1  0  0  0  0
 13 28  1  0  0  0  0
 28 42  1  0  0  0  0
 28 29  2  0  0  0  0
 29 10  1  0  0  0  0
 29 43  1  0  0  0  0
  9 30  1  0  0  0  0
 30  2  2  0  0  0  0
 30  6  1  0  0  0  0
M  END
>  <LOGBIO>
5.9000

>  <PRED_LOGBIO>
6.0000

>  <XV_RES>
-0.0510

>  <WHL_TMPL>
1

>  <ANCH>
7-19;21-22

$$$$
ROW55
  -MTS-   01071500293D 0   0.00000     0.00000     0

 53 56  0  0  0  0  0  0  0  0999 V2000
   -2.5880   -4.3460   -4.1180 C   0  0  0  0  0  0  0  0  0  0  0  0
   -3.3050   -3.7880   -2.9120 C   0  0  0  0  0  0  0  0  0  0  0  0
   -4.5940   -3.5120   -2.8440 N   0  0  0  0  0  0  0  0  0  0  0  0
   -4.9030   -2.9950   -1.5250 N   0  0  0  0  0  0  0  0  0  0  0  0
   -3.6970   -2.9750   -0.7840 C   0  0  0  0  0  0  0  0  0  0  0  0
   -3.4050   -2.5790    0.5270 C   0  0  0  0  0  0  0  0  0  0  0  0
   -2.0940   -2.6690    1.0090 C   0  0  0  0  0  0  0  0  0  0  0  0
   -1.0750   -3.1550    0.1810 C   0  0  0  0  0  0  0  0  0  0  0  0
   -1.3680   -3.5510   -1.1300 C   0  0  0  0  0  0  0  0  0  0  0  0
   -2.6790   -3.4610   -1.6120 C   0  0  0  0  0  0  0  0  0  0  0  0
    0.2920   -3.0750    0.9520 C   0  0  0  0  0  0  0  0  0  0  0  0
    0.6340   -4.1350    1.8000 C   0  0  0  0  0  0  0  0  0  0  0  0
    1.9190   -4.4230    2.0480 N   0  0  0  0  0  0  0  0  0  0  0  0
    2.9180   -3.7160    1.5010 C   0  0  0  0  0  0  0  0  0  0  0  0
    2.6440   -2.6440    0.6440 C   0  0  0  0  0  0  0  0  0  0  0  0
    3.6670   -1.9230    0.0860 O   0  0  0  0  0  0  0  0  0  0  0  0
    3.9760   -0.6480    0.6530 C   0  0  0  0  0  0  0  0  0  0  0  0
    2.7380    0.2670    0.5970 C   0  0  0  0  0  0  0  0  0  0  0  0
    1.7000   -0.3910    1.4040 N   0  0  0  0  0  0  0  0  0  0  0  0
    3.0110    1.6260    1.2670 C   0  0  0  0  0  0  0  0  0  0  0  0
    3.5070    1.4530    2.6830 C   0  0  0  0  0  0  0  0  0  0  0  0
    2.9170    0.4990    3.5200 C   0  0  0  0  0  0  0  0  0  0  0  0
    3.3770    0.3390    4.8330 C   0  0  0  0  0  0  0  0  0  0  0  0
    4.4270    1.1340    5.3080 C   0  0  0  0  0  0  0  0  0  0  0  0
    5.0180    2.0880    4.4700 C   0  0  0  0  0  0  0  0  0  0  0  0
    6.0460    2.8650    4.9360 O   0  0  0  0  0  0  0  0  0  0  0  0
    5.7170    4.1090    5.5600 C   0  0  0  0  0  0  0  0  0  0  0  0
    4.9480    3.8820    6.6210 F   0  0  0  0  0  0  0  0  0  0  0  0
    6.8340    4.7200    5.9450 F   0  0  0  0  0  0  0  0  0  0  0  0
    5.0650    4.8800    4.6960 F   0  0  0  0  0  0  0  0  0  0  0  0
    4.5580    2.2480    3.1580 C   0  0  0  0  0  0  0  0  0  0  0  0
    1.3120   -2.3170    0.3640 C   0  0  0  0  0  0  0  0  0  0  0  0
   -3.0880   -4.0100   -5.0250 H   0  0  0  0  0  0  0  0  0  0  0  0
   -2.6030   -5.4330   -4.0780 H   0  0  0  0  0  0  0  0  0  0  0  0
   -1.5580   -3.9970   -4.1210 H   0  0  0  0  0  0  0  0  0  0  0  0
   -5.8120   -2.7030   -1.1950 H   0  0  0  0  0  0  0  0  0  0  0  0
   -4.1910   -2.2040    1.1660 H   0  0  0  0  0  0  0  0  0  0  0  0
   -1.8680   -2.3630    2.0200 H   0  0  0  0  0  0  0  0  0  0  0  0
   -0.5820   -3.9260   -1.7680 H   0  0  0  0  0  0  0  0  0  0  0  0
   -0.1450   -4.7270    2.2580 H   0  0  0  0  0  0  0  0  0  0  0  0
    3.9430   -3.9770    1.7230 H   0  0  0  0  0  0  0  0  0  0  0  0
    4.7280   -0.1950    0.0110 H   0  0  0  0  0  0  0  0  0  0  0  0
    4.2540   -0.7740    1.6970 H   0  0  0  0  0  0  0  0  0  0  0  0
    2.4140    0.4080   -0.4320 H   0  0  0  0  0  0  0  0  0  0  0  0
    1.7430   -0.0470    2.3520 H   0  0  0  0  0  0  0  0  0  0  0  0
    0.7910   -0.1890    1.0130 H   0  0  0  0  0  0  0  0  0  0  0  0
    2.0500    2.1310    1.3380 H   0  0  0  0  0  0  0  0  0  0  0  0
    3.7800    2.1380    0.6920 H   0  0  0  0  0  0  0  0  0  0  0  0
    2.1060   -0.1130    3.1530 H   0  0  0  0  0  0  0  0  0  0  0  0
    2.9210   -0.3970    5.4780 H   0  0  0  0  0  0  0  0  0  0  0  0
    4.7820    1.0100    6.3200 H   0  0  0  0  0  0  0  0  0  0  0  0
    5.0130    2.9840    2.5120 H   0  0  0  0  0  0  0  0  0  0  0  0
    1.0750   -1.4940   -0.2940 H   0  0  0  0  0  0  0  0  0  0  0  0
  1 33  1  0  0  0  0
  1 34  1  0  0  0  0
  1 35  1  0  0  0  0
  1  2  1  0  0  0  0
  2  3  2  0  0  0  0
  3  4  1  0  0  0  0
  4 36  1  0  0  0  0
  4  5  1  0  0  0  0
  5  6  2  0  0  0  0
  6 37  1  0  0  0  0
  6  7  1  0  0  0  0
  7 38  1  0  0  0  0
  7  8  2  0  0  0  0
  8  9  1  0  0  0  0
  9 39  1  0  0  0  0
  9 10  2  0  0  0  0
 10  2  1  0  0  0  0
 10  5  1  0  0  0  0
  8 11  1  0  0  0  0
 11 12  2  0  0  0  0
 12 40  1  0  0  0  0
 12 13  1  0  0  0  0
 13 14  2  0  0  0  0
 14 41  1  0  0  0  0
 14 15  1  0  0  0  0
 15 16  1  0  0  0  0
 16 17  1  0  0  0  0
 17 42  1  0  0  0  0
 17 43  1  0  0  0  0
 17 18  1  0  0  0  0
 18 44  1  0  0  0  0
 18 19  1  0  0  0  0
 19 45  1  0  0  0  0
 19 46  1  0  0  0  0
 18 20  1  0  0  0  0
 20 47  1  0  0  0  0
 20 48  1  0  0  0  0
 20 21  1  0  0  0  0
 21 22  2  0  0  0  0
 22 49  1  0  0  0  0
 22 23  1  0  0  0  0
 23 50  1  0  0  0  0
 23 24  2  0  0  0  0
 24 51  1  0  0  0  0
 24 25  1  0  0  0  0
 25 26  1  0  0  0  0
 26 27  1  0  0  0  0
 27 28  1  0  0  0  0
 27 29  1  0  0  0  0
 27 30  1  0  0  0  0
 25 31  2  0  0  0  0
 31 21  1  0  0  0  0
 31 52  1  0  0  0  0
 15 32  2  0  0  0  0
 32 11  1  0  0  0  0
 32 53  1  0  0  0  0
M  END
>  <LOGBIO>
6.0000

>  <PRED_LOGBIO>
6.1300

>  <XV_RES>
-0.4450

>  <WHL_TMPL>
2

>  <ANCH>
17-18;24-25

$$$$
ROW56
  -MTS-   01071500293D 0   0.00000     0.00000     0

 44 47  0  0  0  0  0  0  0  0999 V2000
    5.0830    0.0380    0.1520 C   0  0  0  0  0  0  0  0  0  0  0  0
    3.6200    0.1710    0.2080 N   0  0  0  0  0  0  0  0  0  0  0  0
    3.0130   -0.6500   -0.8500 C   0  0  0  0  0  0  0  0  0  0  0  0
    1.4760   -0.5440   -0.8320 C   0  0  0  0  0  0  0  0  0  0  0  0
    0.9060   -0.8970    0.5540 C   0  0  0  0  0  0  0  0  0  0  0  0
    1.6230   -0.1190    1.6710 C   0  0  0  0  0  0  0  0  0  0  0  0
    3.1520   -0.2460    1.5380 C   0  0  0  0  0  0  0  0  0  0  0  0
   -0.5360   -0.6130    0.5900 N   0  0  0  0  0  0  0  0  0  0  0  0
   -1.0480    0.3930    1.3980 C   0  0  0  0  0  0  0  0  0  0  0  0
   -0.3670    1.1430    2.0950 O   0  0  0  0  0  0  0  0  0  0  0  0
   -2.5180    0.5600    1.3690 C   0  0  0  0  0  0  0  0  0  0  0  0
   -3.2580    1.0600    0.3700 C   0  0  0  0  0  0  0  0  0  0  0  0
   -4.7170    1.1100    0.6150 C   0  0  0  0  0  0  0  0  0  0  0  0
   -5.9110    1.5540   -0.1380 C   0  0  0  0  0  0  0  0  0  0  0  0
   -6.9650    1.3410    0.6280 N   0  0  0  0  0  0  0  0  0  0  0  0
   -6.5010    0.7660    1.8760 N   0  0  0  0  0  0  0  0  0  0  0  0
   -5.1380    0.6530    1.8020 C   0  0  0  0  0  0  0  0  0  0  0  0
   -3.6690    0.1410    2.6470 S   0  0  0  0  0  0  0  0  0  0  0  0
   -5.9220    2.1310   -1.5010 C   0  0  0  0  0  0  0  0  0  0  0  0
   -5.2220    3.3140   -1.7650 C   0  0  0  0  0  0  0  0  0  0  0  0
   -5.2320    3.8600   -3.0540 C   0  0  0  0  0  0  0  0  0  0  0  0
   -5.9420    3.2220   -4.0790 C   0  0  0  0  0  0  0  0  0  0  0  0
   -6.6420    2.0390   -3.8140 C   0  0  0  0  0  0  0  0  0  0  0  0
   -6.6320    1.4930   -2.5250 C   0  0  0  0  0  0  0  0  0  0  0  0
    5.4990    0.1930    1.1450 H   0  0  0  0  0  0  0  0  0  0  0  0
    5.3430   -0.9580   -0.1980 H   0  0  0  0  0  0  0  0  0  0  0  0
    5.4880    0.7810   -0.5310 H   0  0  0  0  0  0  0  0  0  0  0  0
    3.3060   -1.6880   -0.7150 H   0  0  0  0  0  0  0  0  0  0  0  0
    3.3870   -0.3250   -1.8180 H   0  0  0  0  0  0  0  0  0  0  0  0
    1.1810    0.4690   -1.0980 H   0  0  0  0  0  0  0  0  0  0  0  0
    1.0590   -1.2160   -1.5780 H   0  0  0  0  0  0  0  0  0  0  0  0
    0.9960   -1.9670    0.7300 H   0  0  0  0  0  0  0  0  0  0  0  0
    1.3400    0.9310    1.6200 H   0  0  0  0  0  0  0  0  0  0  0  0
    1.3100   -0.5050    2.6390 H   0  0  0  0  0  0  0  0  0  0  0  0
    3.4450   -1.2770    1.7190 H   0  0  0  0  0  0  0  0  0  0  0  0
    3.6320    0.3650    2.2990 H   0  0  0  0  0  0  0  0  0  0  0  0
   -1.1640   -1.1590    0.0180 H   0  0  0  0  0  0  0  0  0  0  0  0
   -2.8180    1.4040   -0.5540 H   0  0  0  0  0  0  0  0  0  0  0  0
   -7.0800    0.4960    2.6590 H   0  0  0  0  0  0  0  0  0  0  0  0
   -4.6750    3.8060   -0.9750 H   0  0  0  0  0  0  0  0  0  0  0  0
   -4.6930    4.7730   -3.2590 H   0  0  0  0  0  0  0  0  0  0  0  0
   -5.9500    3.6440   -5.0730 H   0  0  0  0  0  0  0  0  0  0  0  0
   -7.1900    1.5470   -4.6040 H   0  0  0  0  0  0  0  0  0  0  0  0
   -7.1720    0.5800   -2.3210 H   0  0  0  0  0  0  0  0  0  0  0  0
  1 25  1  0  0  0  0
  1 26  1  0  0  0  0
  1 27  1  0  0  0  0
  1  2  1  0  0  0  0
  2  3  1  0  0  0  0
  3 28  1  0  0  0  0
  3 29  1  0  0  0  0
  3  4  1  0  0  0  0
  4 30  1  0  0  0  0
  4 31  1  0  0  0  0
  4  5  1  0  0  0  0
  5 32  1  0  0  0  0
  5  6  1  0  0  0  0
  6 33  1  0  0  0  0
  6 34  1  0  0  0  0
  6  7  1  0  0  0  0
  7  2  1  0  0  0  0
  7 35  1  0  0  0  0
  7 36  1  0  0  0  0
  5  8  1  0  0  0  0
  8 37  1  0  0  0  0
  8  9  1  0  0  0  0
  9 10  2  0  0  0  0
  9 11  1  0  0  0  0
 11 12  2  0  0  0  0
 12 38  1  0  0  0  0
 12 13  1  0  0  0  0
 13 14  1  0  0  0  0
 14 15  2  0  0  0  0
 15 16  1  0  0  0  0
 16 39  1  0  0  0  0
 16 17  1  0  0  0  0
 17 13  2  0  0  0  0
 17 18  1  0  0  0  0
 18 11  1  0  0  0  0
 14 19  1  0  0  0  0
 19 20  2  0  0  0  0
 20 40  1  0  0  0  0
 20 21  1  0  0  0  0
 21 41  1  0  0  0  0
 21 22  2  0  0  0  0
 22 42  1  0  0  0  0
 22 23  1  0  0  0  0
 23 43  1  0  0  0  0
 23 24  2  0  0  0  0
 24 19  1  0  0  0  0
 24 44  1  0  0  0  0
M  END
>  <LOGBIO>
7.1000

>  <PRED_LOGBIO>
7.2100

>  <XV_RES>
0.0270

>  <WHL_TMPL>
1

>  <ANCH>
7-19;22-23

$$$$
ROW57
  -MTS-   01071500293D 0   0.00000     0.00000     0

 27 29  0  0  0  0  0  0  0  0999 V2000
   -0.4110    0.6920   -4.3630 O   0  0  0  0  0  0  0  0  0  0  0  0
   -0.3960   -0.3620   -3.5690 C   0  0  0  0  0  0  0  0  0  0  0  0
   -0.6510   -1.4680   -4.0180 O   0  0  0  0  0  0  0  0  0  0  0  0
   -0.0710   -0.2040   -2.1340 C   0  0  0  0  0  0  0  0  0  0  0  0
   -0.9340    0.0330   -1.1370 C   0  0  0  0  0  0  0  0  0  0  0  0
   -0.3460    0.1500    0.2160 C   0  0  0  0  0  0  0  0  0  0  0  0
   -1.0560    0.3940    1.3980 C   0  0  0  0  0  0  0  0  0  0  0  0
   -0.3560    0.4780    2.6070 C   0  0  0  0  0  0  0  0  0  0  0  0
    0.9760    0.3270    2.6360 N   0  0  0  0  0  0  0  0  0  0  0  0
    1.6830    0.0920    1.5230 C   0  0  0  0  0  0  0  0  0  0  0  0
    1.0440   -0.0030    0.2810 C   0  0  0  0  0  0  0  0  0  0  0  0
    1.5350   -0.2900   -1.3950 S   0  0  0  0  0  0  0  0  0  0  0  0
   -2.5260    0.5610    1.3690 C   0  0  0  0  0  0  0  0  0  0  0  0
   -3.3350    0.2050    2.4560 C   0  0  0  0  0  0  0  0  0  0  0  0
   -4.7180    0.3900    2.3820 C   0  0  0  0  0  0  0  0  0  0  0  0
   -5.2930    0.9350    1.2340 C   0  0  0  0  0  0  0  0  0  0  0  0
   -4.4880    1.3060    0.1580 C   0  0  0  0  0  0  0  0  0  0  0  0
   -3.1060    1.1240    0.2250 C   0  0  0  0  0  0  0  0  0  0  0  0
   -0.6420    0.3920   -5.2560 H   0  0  0  0  0  0  0  0  0  0  0  0
   -1.9960    0.1330   -1.3100 H   0  0  0  0  0  0  0  0  0  0  0  0
   -0.8930    0.6660    3.5250 H   0  0  0  0  0  0  0  0  0  0  0  0
    2.7550   -0.0240    1.5840 H   0  0  0  0  0  0  0  0  0  0  0  0
   -2.8910   -0.2110    3.3480 H   0  0  0  0  0  0  0  0  0  0  0  0
   -5.3440    0.1100    3.2160 H   0  0  0  0  0  0  0  0  0  0  0  0
   -6.3630    1.0700    1.1790 H   0  0  0  0  0  0  0  0  0  0  0  0
   -4.9340    1.7340   -0.7280 H   0  0  0  0  0  0  0  0  0  0  0  0
   -2.4830    1.4180   -0.6070 H   0  0  0  0  0  0  0  0  0  0  0  0
  1 19  1  0  0  0  0
  1  2  1  0  0  0  0
  2  3  2  0  0  0  0
  2  4  1  0  0  0  0
  4  5  2  0  0  0  0
  5 20  1  0  0  0  0
  5  6  1  0  0  0  0
  6  7  2  0  0  0  0
  7  8  1  0  0  0  0
  8 21  1  0  0  0  0
  8  9  2  0  0  0  0
  9 10  1  0  0  0  0
 10 22  1  0  0  0  0
 10 11  2  0  0  0  0
 11  6  1  0  0  0  0
 11 12  1  0  0  0  0
 12  4  1  0  0  0  0
  7 13  1  0  0  0  0
 13 14  2  0  0  0  0
 14 23  1  0  0  0  0
 14 15  1  0  0  0  0
 15 24  1  0  0  0  0
 15 16  2  0  0  0  0
 16 25  1  0  0  0  0
 16 17  1  0  0  0  0
 17 26  1  0  0  0  0
 17 18  2  0  0  0  0
 18 13  1  0  0  0  0
 18 27  1  0  0  0  0
M  END
>  <LOGBIO>
6.3000

>  <PRED_LOGBIO>
6.5000

>  <XV_RES>
-0.3490

>  <WHL_TMPL>
1

>  <ANCH>
8-17;17-18

$$$$
ROW58
  -MTS-   01071500293D 0   0.00000     0.00000     0

 34 36  0  0  0  0  0  0  0  0999 V2000
   -7.0170    1.1520    1.1450 Cl  0  0  0  0  0  0  0  0  0  0  0  0
   -5.2930    0.9350    1.2340 C   0  0  0  0  0  0  0  0  0  0  0  0
   -4.7180    0.3900    2.3820 C   0  0  0  0  0  0  0  0  0  0  0  0
   -3.3350    0.2050    2.4560 C   0  0  0  0  0  0  0  0  0  0  0  0
   -2.5260    0.5610    1.3690 C   0  0  0  0  0  0  0  0  0  0  0  0
   -1.0480    0.3930    1.3980 C   0  0  0  0  0  0  0  0  0  0  0  0
   -0.5360   -0.6130    0.5900 N   0  0  0  0  0  0  0  0  0  0  0  0
    0.8140   -0.8410    0.5520 C   0  0  0  0  0  0  0  0  0  0  0  0
    1.6400   -1.6250    1.2580 C   0  0  0  0  0  0  0  0  0  0  0  0
    1.4550   -2.5050    2.2920 N   0  0  0  0  0  0  0  0  0  0  0  0
    1.1830   -3.8670    2.0220 C   0  0  0  0  0  0  0  0  0  0  0  0
   -0.1360   -4.3140    1.8760 C   0  0  0  0  0  0  0  0  0  0  0  0
   -0.3790   -5.6660    1.6090 C   0  0  0  0  0  0  0  0  0  0  0  0
    0.6470   -6.5220    1.4950 N   0  0  0  0  0  0  0  0  0  0  0  0
    1.9210   -6.1290    1.6280 C   0  0  0  0  0  0  0  0  0  0  0  0
    2.2300   -4.7890    1.8960 C   0  0  0  0  0  0  0  0  0  0  0  0
    2.8280   -1.1810    0.4960 C   0  0  0  0  0  0  0  0  0  0  0  0
    4.0340   -1.4230    0.5060 O   0  0  0  0  0  0  0  0  0  0  0  0
    1.9160   -0.3140   -0.2830 C   0  0  0  0  0  0  0  0  0  0  0  0
    2.0260    0.4870   -1.2110 O   0  0  0  0  0  0  0  0  0  0  0  0
   -3.1060    1.1240    0.2250 C   0  0  0  0  0  0  0  0  0  0  0  0
   -4.4880    1.3060    0.1580 C   0  0  0  0  0  0  0  0  0  0  0  0
   -5.3440    0.1100    3.2160 H   0  0  0  0  0  0  0  0  0  0  0  0
   -2.8910   -0.2110    3.3480 H   0  0  0  0  0  0  0  0  0  0  0  0
   -0.8110    0.0930    2.4170 H   0  0  0  0  0  0  0  0  0  0  0  0
   -0.6060    1.3410    1.0980 H   0  0  0  0  0  0  0  0  0  0  0  0
   -1.1590   -1.1770    0.0300 H   0  0  0  0  0  0  0  0  0  0  0  0
    1.5120   -2.1810    3.2470 H   0  0  0  0  0  0  0  0  0  0  0  0
   -0.9590   -3.6210    1.9690 H   0  0  0  0  0  0  0  0  0  0  0  0
   -1.3930   -6.0210    1.4950 H   0  0  0  0  0  0  0  0  0  0  0  0
    2.7170   -6.8520    1.5280 H   0  0  0  0  0  0  0  0  0  0  0  0
    3.2570   -4.4720    2.0030 H   0  0  0  0  0  0  0  0  0  0  0  0
   -2.4830    1.4180   -0.6070 H   0  0  0  0  0  0  0  0  0  0  0  0
   -4.9340    1.7340   -0.7280 H   0  0  0  0  0  0  0  0  0  0  0  0
  1  2  1  0  0  0  0
  2  3  2  0  0  0  0
  3 23  1  0  0  0  0
  3  4  1  0  0  0  0
  4 24  1  0  0  0  0
  4  5  2  0  0  0  0
  5  6  1  0  0  0  0
  6 25  1  0  0  0  0
  6 26  1  0  0  0  0
  6  7  1  0  0  0  0
  7 27  1  0  0  0  0
  7  8  1  0  0  0  0
  8  9  2  0  0  0  0
  9 10  1  0  0  0  0
 10 28  1  0  0  0  0
 10 11  1  0  0  0  0
 11 12  2  0  0  0  0
 12 29  1  0  0  0  0
 12 13  1  0  0  0  0
 13 30  1  0  0  0  0
 13 14  2  0  0  0  0
 14 15  1  0  0  0  0
 15 31  1  0  0  0  0
 15 16  2  0  0  0  0
 16 11  1  0  0  0  0
 16 32  1  0  0  0  0
  9 17  1  0  0  0  0
 17 18  2  0  0  0  0
 17 19  1  0  0  0  0
 19  8  1  0  0  0  0
 19 20  2  0  0  0  0
  5 21  1  0  0  0  0
 21 33  1  0  0  0  0
 21 22  2  0  0  0  0
 22  2  1  0  0  0  0
 22 34  1  0  0  0  0
M  END
>  <LOGBIO>
6.5000

>  <PRED_LOGBIO>
6.5400

>  <XV_RES>
-0.0900

>  <WHL_TMPL>
1

>  <ANCH>
8-17;7-5

$$$$
ROW59
  -MTS-   01071500293D 0   0.00000     0.00000     0

 28 30  0  0  0  0  0  0  0  0999 V2000
    1.5550    0.9740   -2.6460 C   0  0  0  0  0  0  0  0  0  0  0  0
    1.3800   -0.0040   -1.5080 C   0  0  0  0  0  0  0  0  0  0  0  0
    1.7340   -1.2760   -1.5270 N   0  0  0  0  0  0  0  0  0  0  0  0
    1.4050   -1.8830   -0.2520 N   0  0  0  0  0  0  0  0  0  0  0  0
    0.8180   -0.8800    0.5560 C   0  0  0  0  0  0  0  0  0  0  0  0
    0.3410   -0.9100    1.8080 N   0  0  0  0  0  0  0  0  0  0  0  0
   -0.1820    0.1780    2.3900 C   0  0  0  0  0  0  0  0  0  0  0  0
   -0.2450    1.3940    1.6990 C   0  0  0  0  0  0  0  0  0  0  0  0
   -0.8110    2.5700    2.3320 C   0  0  0  0  0  0  0  0  0  0  0  0
   -1.2640    3.5110    2.8380 N   0  0  0  0  0  0  0  0  0  0  0  0
    0.2450    1.4600    0.3890 C   0  0  0  0  0  0  0  0  0  0  0  0
    0.1940    2.7290   -0.3710 C   0  0  0  0  0  0  0  0  0  0  0  0
    1.3730    3.4410   -0.6240 C   0  0  0  0  0  0  0  0  0  0  0  0
    1.3240    4.6410   -1.3430 C   0  0  0  0  0  0  0  0  0  0  0  0
    0.0980    5.1290   -1.8090 C   0  0  0  0  0  0  0  0  0  0  0  0
   -1.0810    4.4170   -1.5550 C   0  0  0  0  0  0  0  0  0  0  0  0
   -1.0330    3.2170   -0.8360 C   0  0  0  0  0  0  0  0  0  0  0  0
    0.7840    0.3040   -0.1890 C   0  0  0  0  0  0  0  0  0  0  0  0
    0.5840    1.2040   -3.0790 H   0  0  0  0  0  0  0  0  0  0  0  0
    2.1960    0.5350   -3.4060 H   0  0  0  0  0  0  0  0  0  0  0  0
    2.0100    1.8880   -2.2710 H   0  0  0  0  0  0  0  0  0  0  0  0
    1.5650   -2.8450    0.0120 H   0  0  0  0  0  0  0  0  0  0  0  0
   -0.5570    0.1160    3.4000 H   0  0  0  0  0  0  0  0  0  0  0  0
    2.3190    3.0640   -0.2650 H   0  0  0  0  0  0  0  0  0  0  0  0
    2.2330    5.1900   -1.5380 H   0  0  0  0  0  0  0  0  0  0  0  0
    0.0610    6.0550   -2.3630 H   0  0  0  0  0  0  0  0  0  0  0  0
   -2.0270    4.7940   -1.9150 H   0  0  0  0  0  0  0  0  0  0  0  0
   -1.9420    2.6680   -0.6410 H   0  0  0  0  0  0  0  0  0  0  0  0
  1 19  1  0  0  0  0
  1 20  1  0  0  0  0
  1 21  1  0  0  0  0
  1  2  1  0  0  0  0
  2  3  2  0  0  0  0
  3  4  1  0  0  0  0
  4 22  1  0  0  0  0
  4  5  1  0  0  0  0
  5  6  1  0  0  0  0
  6  7  2  0  0  0  0
  7 23  1  0  0  0  0
  7  8  1  0  0  0  0
  8  9  1  0  0  0  0
  9 10  3  0  0  0  0
  8 11  2  0  0  0  0
 11 12  1  0  0  0  0
 12 13  2  0  0  0  0
 13 24  1  0  0  0  0
 13 14  1  0  0  0  0
 14 25  1  0  0  0  0
 14 15  2  0  0  0  0
 15 26  1  0  0  0  0
 15 16  1  0  0  0  0
 16 27  1  0  0  0  0
 16 17  2  0  0  0  0
 17 12  1  0  0  0  0
 17 28  1  0  0  0  0
 11 18  1  0  0  0  0
 18  2  1  0  0  0  0
 18  5  2  0  0  0  0
M  END
>  <LOGBIO>
5.1000

>  <PRED_LOGBIO>
4.9800

>  <XV_RES>
-0.8970

>  <WHL_TMPL>
1

>  <ANCH>
4-20;9-7

$$$$
ROW60
  -MTS-   01071500293D 0   0.00000     0.00000     0

 37 39  0  0  0  0  0  0  0  0999 V2000
   -6.7890    1.1230    1.1570 C   0  0  0  0  0  0  0  0  0  0  0  0
   -5.2930    0.9350    1.2340 C   0  0  0  0  0  0  0  0  0  0  0  0
   -4.7180    0.3900    2.3820 C   0  0  0  0  0  0  0  0  0  0  0  0
   -3.3350    0.2050    2.4560 C   0  0  0  0  0  0  0  0  0  0  0  0
   -2.5260    0.5610    1.3690 C   0  0  0  0  0  0  0  0  0  0  0  0
   -1.0480    0.3930    1.3980 C   0  0  0  0  0  0  0  0  0  0  0  0
   -0.5360   -0.6130    0.5900 N   0  0  0  0  0  0  0  0  0  0  0  0
    0.8140   -0.8410    0.5520 C   0  0  0  0  0  0  0  0  0  0  0  0
    1.6400   -1.6250    1.2580 C   0  0  0  0  0  0  0  0  0  0  0  0
    1.4550   -2.5050    2.2920 N   0  0  0  0  0  0  0  0  0  0  0  0
    1.1830   -3.8670    2.0220 C   0  0  0  0  0  0  0  0  0  0  0  0
   -0.1360   -4.3140    1.8760 C   0  0  0  0  0  0  0  0  0  0  0  0
   -0.3790   -5.6660    1.6090 C   0  0  0  0  0  0  0  0  0  0  0  0
    0.6470   -6.5220    1.4950 N   0  0  0  0  0  0  0  0  0  0  0  0
    1.9210   -6.1290    1.6280 C   0  0  0  0  0  0  0  0  0  0  0  0
    2.2300   -4.7890    1.8960 C   0  0  0  0  0  0  0  0  0  0  0  0
    2.8280   -1.1810    0.4960 C   0  0  0  0  0  0  0  0  0  0  0  0
    4.0340   -1.4230    0.5060 O   0  0  0  0  0  0  0  0  0  0  0  0
    1.9160   -0.3140   -0.2830 C   0  0  0  0  0  0  0  0  0  0  0  0
    2.0260    0.4870   -1.2110 O   0  0  0  0  0  0  0  0  0  0  0  0
   -3.1060    1.1240    0.2250 C   0  0  0  0  0  0  0  0  0  0  0  0
   -4.4880    1.3060    0.1580 C   0  0  0  0  0  0  0  0  0  0  0  0
   -7.1130    1.0350    0.1220 H   0  0  0  0  0  0  0  0  0  0  0  0
   -7.0510    2.1090    1.5350 H   0  0  0  0  0  0  0  0  0  0  0  0
   -7.2820    0.3620    1.7570 H   0  0  0  0  0  0  0  0  0  0  0  0
   -5.3440    0.1100    3.2160 H   0  0  0  0  0  0  0  0  0  0  0  0
   -2.8910   -0.2110    3.3480 H   0  0  0  0  0  0  0  0  0  0  0  0
   -0.8110    0.0930    2.4170 H   0  0  0  0  0  0  0  0  0  0  0  0
   -0.6060    1.3410    1.0980 H   0  0  0  0  0  0  0  0  0  0  0  0
   -1.1590   -1.1770    0.0300 H   0  0  0  0  0  0  0  0  0  0  0  0
    1.5120   -2.1810    3.2470 H   0  0  0  0  0  0  0  0  0  0  0  0
   -0.9590   -3.6210    1.9690 H   0  0  0  0  0  0  0  0  0  0  0  0
   -1.3930   -6.0210    1.4950 H   0  0  0  0  0  0  0  0  0  0  0  0
    2.7170   -6.8520    1.5280 H   0  0  0  0  0  0  0  0  0  0  0  0
    3.2570   -4.4720    2.0030 H   0  0  0  0  0  0  0  0  0  0  0  0
   -2.4830    1.4180   -0.6070 H   0  0  0  0  0  0  0  0  0  0  0  0
   -4.9340    1.7340   -0.7280 H   0  0  0  0  0  0  0  0  0  0  0  0
  1 23  1  0  0  0  0
  1 24  1  0  0  0  0
  1 25  1  0  0  0  0
  1  2  1  0  0  0  0
  2  3  2  0  0  0  0
  3 26  1  0  0  0  0
  3  4  1  0  0  0  0
  4 27  1  0  0  0  0
  4  5  2  0  0  0  0
  5  6  1  0  0  0  0
  6 28  1  0  0  0  0
  6 29  1  0  0  0  0
  6  7  1  0  0  0  0
  7 30  1  0  0  0  0
  7  8  1  0  0  0  0
  8  9  2  0  0  0  0
  9 10  1  0  0  0  0
 10 31  1  0  0  0  0
 10 11  1  0  0  0  0
 11 12  2  0  0  0  0
 12 32  1  0  0  0  0
 12 13  1  0  0  0  0
 13 33  1  0  0  0  0
 13 14  2  0  0  0  0
 14 15  1  0  0  0  0
 15 34  1  0  0  0  0
 15 16  2  0  0  0  0
 16 11  1  0  0  0  0
 16 35  1  0  0  0  0
  9 17  1  0  0  0  0
 17 18  2  0  0  0  0
 17 19  1  0  0  0  0
 19  8  1  0  0  0  0
 19 20  2  0  0  0  0
  5 21  1  0  0  0  0
 21 36  1  0  0  0  0
 21 22  2  0  0  0  0
 22  2  1  0  0  0  0
 22 37  1  0  0  0  0
M  END
>  <LOGBIO>
6.1000

>  <PRED_LOGBIO>
6.3300

>  <XV_RES>
-0.5640

>  <WHL_TMPL>
1

>  <ANCH>
8-17;10-8

$$$$
ROW61
  -MTS-   01071500293D 0   0.00000     0.00000     0

 28 30  0  0  0  0  0  0  0  0999 V2000
   -0.4110    0.7000   -4.3690 N   0  0  0  0  0  0  0  0  0  0  0  0
   -0.3960   -0.3620   -3.5690 C   0  0  0  0  0  0  0  0  0  0  0  0
   -0.6540   -1.4770   -4.0220 O   0  0  0  0  0  0  0  0  0  0  0  0
   -0.0710   -0.2040   -2.1340 C   0  0  0  0  0  0  0  0  0  0  0  0
   -0.9340    0.0330   -1.1370 C   0  0  0  0  0  0  0  0  0  0  0  0
   -0.3460    0.1500    0.2160 C   0  0  0  0  0  0  0  0  0  0  0  0
   -1.0560    0.3940    1.3980 C   0  0  0  0  0  0  0  0  0  0  0  0
   -0.3560    0.4780    2.6070 C   0  0  0  0  0  0  0  0  0  0  0  0
    0.9760    0.3270    2.6360 N   0  0  0  0  0  0  0  0  0  0  0  0
    1.6830    0.0920    1.5230 C   0  0  0  0  0  0  0  0  0  0  0  0
    1.0440   -0.0030    0.2810 C   0  0  0  0  0  0  0  0  0  0  0  0
    1.5350   -0.2900   -1.3950 S   0  0  0  0  0  0  0  0  0  0  0  0
   -2.5260    0.5610    1.3690 C   0  0  0  0  0  0  0  0  0  0  0  0
   -3.3350    0.2050    2.4560 C   0  0  0  0  0  0  0  0  0  0  0  0
   -4.7180    0.3900    2.3820 C   0  0  0  0  0  0  0  0  0  0  0  0
   -5.2930    0.9350    1.2340 C   0  0  0  0  0  0  0  0  0  0  0  0
   -4.4880    1.3060    0.1580 C   0  0  0  0  0  0  0  0  0  0  0  0
   -5.0450    1.8410   -0.9490 F   0  0  0  0  0  0  0  0  0  0  0  0
   -3.1060    1.1240    0.2250 C   0  0  0  0  0  0  0  0  0  0  0  0
   -0.2000    1.6150   -3.9970 H   0  0  0  0  0  0  0  0  0  0  0  0
   -0.6330    0.5920   -5.3480 H   0  0  0  0  0  0  0  0  0  0  0  0
   -1.9960    0.1330   -1.3100 H   0  0  0  0  0  0  0  0  0  0  0  0
   -0.8930    0.6660    3.5250 H   0  0  0  0  0  0  0  0  0  0  0  0
    2.7550   -0.0240    1.5840 H   0  0  0  0  0  0  0  0  0  0  0  0
   -2.8910   -0.2110    3.3480 H   0  0  0  0  0  0  0  0  0  0  0  0
   -5.3440    0.1100    3.2160 H   0  0  0  0  0  0  0  0  0  0  0  0
   -6.3630    1.0700    1.1790 H   0  0  0  0  0  0  0  0  0  0  0  0
   -2.4830    1.4180   -0.6070 H   0  0  0  0  0  0  0  0  0  0  0  0
  1 20  1  0  0  0  0
  1 21  1  0  0  0  0
  1  2  1  0  0  0  0
  2  3  2  0  0  0  0
  2  4  1  0  0  0  0
  4  5  2  0  0  0  0
  5 22  1  0  0  0  0
  5  6  1  0  0  0  0
  6  7  2  0  0  0  0
  7  8  1  0  0  0  0
  8 23  1  0  0  0  0
  8  9  2  0  0  0  0
  9 10  1  0  0  0  0
 10 24  1  0  0  0  0
 10 11  2  0  0  0  0
 11  6  1  0  0  0  0
 11 12  1  0  0  0  0
 12  4  1  0  0  0  0
  7 13  1  0  0  0  0
 13 14  2  0  0  0  0
 14 25  1  0  0  0  0
 14 15  1  0  0  0  0
 15 26  1  0  0  0  0
 15 16  2  0  0  0  0
 16 27  1  0  0  0  0
 16 17  1  0  0  0  0
 17 18  1  0  0  0  0
 17 19  2  0  0  0  0
 19 13  1  0  0  0  0
 19 28  1  0  0  0  0
M  END
>  <LOGBIO>
6.9000

>  <PRED_LOGBIO>
6.5800

>  <XV_RES>
0.8750

>  <WHL_TMPL>
1

>  <ANCH>
8-17;18-19

$$$$
ROW62
  -MTS-   01071500293D 0   0.00000     0.00000     0

 48 52  0  0  0  0  0  0  0  0999 V2000
   -5.5000    0.0400    3.4250 F   0  0  0  0  0  0  0  0  0  0  0  0
   -4.7180    0.3900    2.3820 C   0  0  0  0  0  0  0  0  0  0  0  0
   -5.2930    0.9350    1.2340 C   0  0  0  0  0  0  0  0  0  0  0  0
   -4.4880    1.3060    0.1580 C   0  0  0  0  0  0  0  0  0  0  0  0
   -3.1060    1.1240    0.2250 C   0  0  0  0  0  0  0  0  0  0  0  0
   -2.5260    0.5610    1.3690 C   0  0  0  0  0  0  0  0  0  0  0  0
   -3.3350    0.2050    2.4560 C   0  0  0  0  0  0  0  0  0  0  0  0
   -1.0480    0.3930    1.3980 C   0  0  0  0  0  0  0  0  0  0  0  0
   -0.3670    1.1430    2.0950 O   0  0  0  0  0  0  0  0  0  0  0  0
   -0.5360   -0.6130    0.5900 N   0  0  0  0  0  0  0  0  0  0  0  0
    0.8080   -0.8780    0.5560 C   0  0  0  0  0  0  0  0  0  0  0  0
    1.7330   -0.2500    1.2570 N   0  0  0  0  0  0  0  0  0  0  0  0
    3.0320   -0.8150    0.9490 N   0  0  0  0  0  0  0  0  0  0  0  0
    2.8330   -1.8450   -0.0010 C   0  0  0  0  0  0  0  0  0  0  0  0
    3.7200   -2.7160   -0.6450 C   0  0  0  0  0  0  0  0  0  0  0  0
    3.2350   -3.6580   -1.5590 C   0  0  0  0  0  0  0  0  0  0  0  0
    1.8640   -3.7300   -1.8300 C   0  0  0  0  0  0  0  0  0  0  0  0
    0.9760   -2.8590   -1.1860 C   0  0  0  0  0  0  0  0  0  0  0  0
    1.4610   -1.9160   -0.2720 C   0  0  0  0  0  0  0  0  0  0  0  0
    1.3510   -4.7260   -2.7970 C   0  0  0  0  0  0  0  0  0  0  0  0
    0.4690   -5.6990   -2.5320 C   0  0  0  0  0  0  0  0  0  0  0  0
    0.2590   -6.4000   -3.6900 N   0  0  0  0  0  0  0  0  0  0  0  0
   -0.6290   -7.5560   -3.8800 C   0  0  0  0  0  0  0  0  0  0  0  0
   -2.0020   -7.0740   -4.2830 C   0  0  0  0  0  0  0  0  0  0  0  0
   -2.9620   -6.7930   -3.3030 C   0  0  0  0  0  0  0  0  0  0  0  0
   -4.2350   -6.3460   -3.6760 C   0  0  0  0  0  0  0  0  0  0  0  0
   -4.5480   -6.1800   -5.0310 C   0  0  0  0  0  0  0  0  0  0  0  0
   -3.5890   -6.4600   -6.0110 C   0  0  0  0  0  0  0  0  0  0  0  0
   -2.3160   -6.9070   -5.6370 C   0  0  0  0  0  0  0  0  0  0  0  0
    1.0960   -5.7660   -4.6900 N   0  0  0  0  0  0  0  0  0  0  0  0
    1.7040   -4.8180   -4.1490 N   0  0  0  0  0  0  0  0  0  0  0  0
   -6.3630    1.0700    1.1790 H   0  0  0  0  0  0  0  0  0  0  0  0
   -4.9340    1.7340   -0.7280 H   0  0  0  0  0  0  0  0  0  0  0  0
   -2.4830    1.4180   -0.6070 H   0  0  0  0  0  0  0  0  0  0  0  0
   -2.8910   -0.2110    3.3480 H   0  0  0  0  0  0  0  0  0  0  0  0
   -1.1640   -1.1580    0.0180 H   0  0  0  0  0  0  0  0  0  0  0  0
    3.9180   -0.5260    1.3400 H   0  0  0  0  0  0  0  0  0  0  0  0
    4.7780   -2.6600   -0.4360 H   0  0  0  0  0  0  0  0  0  0  0  0
    3.9190   -4.3300   -2.0560 H   0  0  0  0  0  0  0  0  0  0  0  0
   -0.0820   -2.9140   -1.3950 H   0  0  0  0  0  0  0  0  0  0  0  0
    0.0050   -5.8950   -1.5760 H   0  0  0  0  0  0  0  0  0  0  0  0
   -0.2270   -8.1980   -4.6600 H   0  0  0  0  0  0  0  0  0  0  0  0
   -0.7000   -8.1150   -2.9490 H   0  0  0  0  0  0  0  0  0  0  0  0
   -2.7200   -6.9220   -2.2580 H   0  0  0  0  0  0  0  0  0  0  0  0
   -4.9750   -6.1300   -2.9200 H   0  0  0  0  0  0  0  0  0  0  0  0
   -5.5300   -5.8350   -5.3190 H   0  0  0  0  0  0  0  0  0  0  0  0
   -3.8310   -6.3320   -7.0560 H   0  0  0  0  0  0  0  0  0  0  0  0
   -1.5760   -7.1230   -6.3930 H   0  0  0  0  0  0  0  0  0  0  0  0
  1  2  1  0  0  0  0
  2  3  2  0  0  0  0
  3 32  1  0  0  0  0
  3  4  1  0  0  0  0
  4 33  1  0  0  0  0
  4  5  2  0  0  0  0
  5 34  1  0  0  0  0
  5  6  1  0  0  0  0
  6  7  2  0  0  0  0
  7  2  1  0  0  0  0
  7 35  1  0  0  0  0
  6  8  1  0  0  0  0
  8  9  2  0  0  0  0
  8 10  1  0  0  0  0
 10 36  1  0  0  0  0
 10 11  1  0  0  0  0
 11 12  2  0  0  0  0
 12 13  1  0  0  0  0
 13 37  1  0  0  0  0
 13 14  1  0  0  0  0
 14 15  2  0  0  0  0
 15 38  1  0  0  0  0
 15 16  1  0  0  0  0
 16 39  1  0  0  0  0
 16 17  2  0  0  0  0
 17 18  1  0  0  0  0
 18 40  1  0  0  0  0
 18 19  2  0  0  0  0
 19 11  1  0  0  0  0
 19 14  1  0  0  0  0
 17 20  1  0  0  0  0
 20 21  2  0  0  0  0
 21 41  1  0  0  0  0
 21 22  1  0  0  0  0
 22 23  1  0  0  0  0
 23 42  1  0  0  0  0
 23 43  1  0  0  0  0
 23 24  1  0  0  0  0
 24 25  2  0  0  0  0
 25 44  1  0  0  0  0
 25 26  1  0  0  0  0
 26 45  1  0  0  0  0
 26 27  2  0  0  0  0
 27 46  1  0  0  0  0
 27 28  1  0  0  0  0
 28 47  1  0  0  0  0
 28 29  2  0  0  0  0
 29 24  1  0  0  0  0
 29 48  1  0  0  0  0
 22 30  1  0  0  0  0
 30 31  2  0  0  0  0
 31 20  1  0  0  0  0
M  END
>  <LOGBIO>
7.7000

>  <PRED_LOGBIO>
7.8500

>  <XV_RES>
-0.1920

>  <WHL_TMPL>
1

>  <ANCH>
7-19;12-13

$$$$
ROW63
  -MTS-   01071500293D 0   0.00000     0.00000     0

 25 27  0  0  0  0  0  0  0  0999 V2000
   -0.2780   -4.5040   -1.0090 Br  0  0  0  0  0  0  0  0  0  0  0  0
    0.2580   -2.8930   -0.1560 C   0  0  0  0  0  0  0  0  0  0  0  0
    1.6150   -2.6410    0.0750 C   0  0  0  0  0  0  0  0  0  0  0  0
    2.0100   -1.4540    0.7030 C   0  0  0  0  0  0  0  0  0  0  0  0
    1.0480   -0.5180    1.1000 C   0  0  0  0  0  0  0  0  0  0  0  0
    1.1510    0.7390    1.7410 N   0  0  0  0  0  0  0  0  0  0  0  0
   -0.1940    1.2580    1.8990 N   0  0  0  0  0  0  0  0  0  0  0  0
   -1.0560    0.3940    1.3980 C   0  0  0  0  0  0  0  0  0  0  0  0
   -2.5260    0.5610    1.3690 C   0  0  0  0  0  0  0  0  0  0  0  0
   -3.3350    0.2050    2.4560 C   0  0  0  0  0  0  0  0  0  0  0  0
   -4.7180    0.3900    2.3820 C   0  0  0  0  0  0  0  0  0  0  0  0
   -5.2930    0.9350    1.2340 C   0  0  0  0  0  0  0  0  0  0  0  0
   -4.4880    1.3060    0.1580 C   0  0  0  0  0  0  0  0  0  0  0  0
   -3.1060    1.1240    0.2250 C   0  0  0  0  0  0  0  0  0  0  0  0
   -0.3100   -0.7700    0.8690 C   0  0  0  0  0  0  0  0  0  0  0  0
   -0.7050   -1.9570    0.2410 C   0  0  0  0  0  0  0  0  0  0  0  0
    2.3580   -3.3630   -0.2310 H   0  0  0  0  0  0  0  0  0  0  0  0
    3.0580   -1.2600    0.8810 H   0  0  0  0  0  0  0  0  0  0  0  0
    2.0050    1.1920    2.0350 H   0  0  0  0  0  0  0  0  0  0  0  0
   -2.8910   -0.2110    3.3480 H   0  0  0  0  0  0  0  0  0  0  0  0
   -5.3440    0.1100    3.2160 H   0  0  0  0  0  0  0  0  0  0  0  0
   -6.3630    1.0700    1.1790 H   0  0  0  0  0  0  0  0  0  0  0  0
   -4.9340    1.7340   -0.7270 H   0  0  0  0  0  0  0  0  0  0  0  0
   -2.4830    1.4180   -0.6070 H   0  0  0  0  0  0  0  0  0  0  0  0
   -1.7520   -2.1510    0.0630 H   0  0  0  0  0  0  0  0  0  0  0  0
  1  2  1  0  0  0  0
  2  3  2  0  0  0  0
  3 17  1  0  0  0  0
  3  4  1  0  0  0  0
  4 18  1  0  0  0  0
  4  5  2  0  0  0  0
  5  6  1  0  0  0  0
  6 19  1  0  0  0  0
  6  7  1  0  0  0  0
  7  8  2  0  0  0  0
  8  9  1  0  0  0  0
  9 10  2  0  0  0  0
 10 20  1  0  0  0  0
 10 11  1  0  0  0  0
 11 21  1  0  0  0  0
 11 12  2  0  0  0  0
 12 22  1  0  0  0  0
 12 13  1  0  0  0  0
 13 23  1  0  0  0  0
 13 14  2  0  0  0  0
 14  9  1  0  0  0  0
 14 24  1  0  0  0  0
  8 15  1  0  0  0  0
 15  5  1  0  0  0  0
 15 16  2  0  0  0  0
 16  2  1  0  0  0  0
 16 25  1  0  0  0  0
M  END
>  <LOGBIO>
5.9000

>  <PRED_LOGBIO>
6.1900

>  <XV_RES>
-0.5520

>  <WHL_TMPL>
1

>  <ANCH>
8-17;12-13

$$$$
ROW64
  -MTS-   01071500293D 0   0.00000     0.00000     0

 69 74  0  0  0  0  0  0  0  0999 V2000
    4.3280  -18.1450   -6.3860 C   0  0  0  0  0  0  0  0  0  0  0  0
    3.8730  -16.9420   -5.7600 O   0  0  0  0  0  0  0  0  0  0  0  0
    4.8160  -16.4440   -4.8070 C   0  0  0  0  0  0  0  0  0  0  0  0
    4.2750  -15.1620   -4.1760 C   0  0  0  0  0  0  0  0  0  0  0  0
    5.2180  -14.6650   -3.2230 O   0  0  0  0  0  0  0  0  0  0  0  0
    4.7630  -13.4620   -2.5980 C   0  0  0  0  0  0  0  0  0  0  0  0
    5.9780  -12.5770   -2.2630 C   0  0  0  0  0  0  0  0  0  0  0  0
    5.5580  -11.3150   -1.4850 C   0  0  0  0  0  0  0  0  0  0  0  0
    4.7560  -11.6750   -0.2200 C   0  0  0  0  0  0  0  0  0  0  0  0
    3.5420  -12.5600   -0.5560 C   0  0  0  0  0  0  0  0  0  0  0  0
    3.9620  -13.8210   -1.3330 C   0  0  0  0  0  0  0  0  0  0  0  0
    4.3110  -10.4480    0.4570 N   0  0  0  0  0  0  0  0  0  0  0  0
    3.4080   -9.4500   -0.0830 N   0  0  0  0  0  0  0  0  0  0  0  0
    3.2370   -8.4890    0.8060 C   0  0  0  0  0  0  0  0  0  0  0  0
    2.3860   -7.2910    0.6290 C   0  0  0  0  0  0  0  0  0  0  0  0
    1.5340   -6.8790    1.6610 C   0  0  0  0  0  0  0  0  0  0  0  0
    0.7300   -5.7450    1.4940 C   0  0  0  0  0  0  0  0  0  0  0  0
    0.7780   -5.0240    0.2960 C   0  0  0  0  0  0  0  0  0  0  0  0
   -0.0350   -3.8770    0.1270 N   0  0  0  0  0  0  0  0  0  0  0  0
    0.1040   -2.8090    0.9730 C   0  0  0  0  0  0  0  0  0  0  0  0
   -0.8980   -2.2970    1.7950 O   0  0  0  0  0  0  0  0  0  0  0  0
   -0.3570   -1.2190    2.4920 C   0  0  0  0  0  0  0  0  0  0  0  0
   -0.8810   -0.3340    3.4420 C   0  0  0  0  0  0  0  0  0  0  0  0
   -2.5360   -0.4880    3.9560 Cl  0  0  0  0  0  0  0  0  0  0  0  0
   -0.0730    0.6760    3.9790 C   0  0  0  0  0  0  0  0  0  0  0  0
    1.2590    0.8000    3.5650 C   0  0  0  0  0  0  0  0  0  0  0  0
    2.1310    1.8890    4.1430 C   0  0  0  0  0  0  0  0  0  0  0  0
    1.7830   -0.0860    2.6150 C   0  0  0  0  0  0  0  0  0  0  0  0
    0.9740   -1.0950    2.0790 C   0  0  0  0  0  0  0  0  0  0  0  0
    1.2080   -2.1040    1.1370 N   0  0  0  0  0  0  0  0  0  0  0  0
    1.6290   -5.4360   -0.7360 C   0  0  0  0  0  0  0  0  0  0  0  0
    2.4330   -6.5700   -0.5700 C   0  0  0  0  0  0  0  0  0  0  0  0
    4.0380   -8.8090    2.0080 C   0  0  0  0  0  0  0  0  0  0  0  0
    4.2610   -8.1930    3.2450 C   0  0  0  0  0  0  0  0  0  0  0  0
    3.6370   -6.9750    3.5500 N   0  0  0  0  0  0  0  0  0  0  0  0
    5.0750   -8.7750    4.1360 N   0  0  0  0  0  0  0  0  0  0  0  0
    5.6810   -9.9390    3.8640 C   0  0  0  0  0  0  0  0  0  0  0  0
    5.4870  -10.5520    2.6880 N   0  0  0  0  0  0  0  0  0  0  0  0
    4.6860  -10.0240    1.7540 C   0  0  0  0  0  0  0  0  0  0  0  0
    5.2650  -17.9530   -6.9030 H   0  0  0  0  0  0  0  0  0  0  0  0
    3.5820  -18.4860   -7.1000 H   0  0  0  0  0  0  0  0  0  0  0  0
    4.4820  -18.9110   -5.6290 H   0  0  0  0  0  0  0  0  0  0  0  0
    5.7590  -16.2320   -5.3070 H   0  0  0  0  0  0  0  0  0  0  0  0
    4.9760  -17.1900   -4.0320 H   0  0  0  0  0  0  0  0  0  0  0  0
    3.3320  -15.3740   -3.6770 H   0  0  0  0  0  0  0  0  0  0  0  0
    4.1150  -14.4160   -4.9520 H   0  0  0  0  0  0  0  0  0  0  0  0
    4.1160  -12.9310   -3.2930 H   0  0  0  0  0  0  0  0  0  0  0  0
    6.6890  -13.1470   -1.6690 H   0  0  0  0  0  0  0  0  0  0  0  0
    6.4790  -12.2840   -3.1830 H   0  0  0  0  0  0  0  0  0  0  0  0
    4.9540  -10.6780   -2.1270 H   0  0  0  0  0  0  0  0  0  0  0  0
    6.4450  -10.7510   -1.2030 H   0  0  0  0  0  0  0  0  0  0  0  0
    5.4000  -12.1830    0.4950 H   0  0  0  0  0  0  0  0  0  0  0  0
    2.8300  -11.9890   -1.1490 H   0  0  0  0  0  0  0  0  0  0  0  0
    3.0410  -12.8530    0.3650 H   0  0  0  0  0  0  0  0  0  0  0  0
    4.5660  -14.4580   -0.6910 H   0  0  0  0  0  0  0  0  0  0  0  0
    3.0750  -14.3850   -1.6150 H   0  0  0  0  0  0  0  0  0  0  0  0
    1.4970   -7.4360    2.5860 H   0  0  0  0  0  0  0  0  0  0  0  0
    0.0730   -5.4270    2.2900 H   0  0  0  0  0  0  0  0  0  0  0  0
   -0.7170   -3.8470   -0.6170 H   0  0  0  0  0  0  0  0  0  0  0  0
   -0.4760    1.3590    4.7110 H   0  0  0  0  0  0  0  0  0  0  0  0
    1.8070    2.1120    5.1580 H   0  0  0  0  0  0  0  0  0  0  0  0
    2.0480    2.7840    3.5300 H   0  0  0  0  0  0  0  0  0  0  0  0
    3.1660    1.5540    4.1590 H   0  0  0  0  0  0  0  0  0  0  0  0
    2.8100    0.0100    2.2960 H   0  0  0  0  0  0  0  0  0  0  0  0
    1.6650   -4.8790   -1.6610 H   0  0  0  0  0  0  0  0  0  0  0  0
    3.0890   -6.8880   -1.3670 H   0  0  0  0  0  0  0  0  0  0  0  0
    4.0920   -6.1030    3.3220 H   0  0  0  0  0  0  0  0  0  0  0  0
    2.7320   -6.9700    3.9980 H   0  0  0  0  0  0  0  0  0  0  0  0
    6.3320  -10.3880    4.6000 H   0  0  0  0  0  0  0  0  0  0  0  0
  1 40  1  0  0  0  0
  1 41  1  0  0  0  0
  1 42  1  0  0  0  0
  1  2  1  0  0  0  0
  2  3  1  0  0  0  0
  3 43  1  0  0  0  0
  3 44  1  0  0  0  0
  3  4  1  0  0  0  0
  4 45  1  0  0  0  0
  4 46  1  0  0  0  0
  4  5  1  0  0  0  0
  5  6  1  0  0  0  0
  6 47  1  0  0  0  0
  6  7  1  0  0  0  0
  7 48  1  0  0  0  0
  7 49  1  0  0  0  0
  7  8  1  0  0  0  0
  8 50  1  0  0  0  0
  8 51  1  0  0  0  0
  8  9  1  0  0  0  0
  9 52  1  0  0  0  0
  9 10  1  0  0  0  0
 10 53  1  0  0  0  0
 10 54  1  0  0  0  0
 10 11  1  0  0  0  0
 11  6  1  0  0  0  0
 11 55  1  0  0  0  0
 11 56  1  0  0  0  0
  9 12  1  0  0  0  0
 12 13  1  0  0  0  0
 13 14  2  0  0  0  0
 14 15  1  0  0  0  0
 15 16  2  0  0  0  0
 16 57  1  0  0  0  0
 16 17  1  0  0  0  0
 17 58  1  0  0  0  0
 17 18  2  0  0  0  0
 18 19  1  0  0  0  0
 19 59  1  0  0  0  0
 19 20  1  0  0  0  0
 20 21  1  0  0  0  0
 21 22  1  0  0  0  0
 22 23  2  0  0  0  0
 23 24  1  0  0  0  0
 23 25  1  0  0  0  0
 25 60  1  0  0  0  0
 25 26  2  0  0  0  0
 26 27  1  0  0  0  0
 27 61  1  0  0  0  0
 27 62  1  0  0  0  0
 27 63  1  0  0  0  0
 26 28  1  0  0  0  0
 28 64  1  0  0  0  0
 28 29  2  0  0  0  0
 29 22  1  0  0  0  0
 29 30  1  0  0  0  0
 30 20  2  0  0  0  0
 18 31  1  0  0  0  0
 31 65  1  0  0  0  0
 31 32  2  0  0  0  0
 32 15  1  0  0  0  0
 32 66  1  0  0  0  0
 14 33  1  0  0  0  0
 33 34  2  0  0  0  0
 34 35  1  0  0  0  0
 35 67  1  0  0  0  0
 35 68  1  0  0  0  0
 34 36  1  0  0  0  0
 36 37  2  0  0  0  0
 37 69  1  0  0  0  0
 37 38  1  0  0  0  0
 38 39  2  0  0  0  0
 39 12  1  0  0  0  0
 39 33  1  0  0  0  0
M  END
>  <LOGBIO>
5.1000

>  <PRED_LOGBIO>
5.1400

>  <XV_RES>
-1.4280

>  <WHL_TMPL>
3

>  <ANCH>
20-22;38-37

$$$$
ROW65
  -MTS-   01071500293D 0   0.00000     0.00000     0

 48 52  0  0  0  0  0  0  0  0999 V2000
   -0.3670    1.1430    2.0950 O   0  0  0  0  0  0  0  0  0  0  0  0
   -1.0480    0.3930    1.3980 C   0  0  0  0  0  0  0  0  0  0  0  0
   -0.5360   -0.6130    0.5900 N   0  0  0  0  0  0  0  0  0  0  0  0
    0.8080   -0.8780    0.5560 C   0  0  0  0  0  0  0  0  0  0  0  0
    1.7330   -0.2490    1.2570 N   0  0  0  0  0  0  0  0  0  0  0  0
    3.0320   -0.8150    0.9490 N   0  0  0  0  0  0  0  0  0  0  0  0
    2.8330   -1.8450   -0.0010 C   0  0  0  0  0  0  0  0  0  0  0  0
    3.7200   -2.7160   -0.6450 C   0  0  0  0  0  0  0  0  0  0  0  0
    3.2350   -3.6580   -1.5590 C   0  0  0  0  0  0  0  0  0  0  0  0
    1.8630   -3.7300   -1.8300 C   0  0  0  0  0  0  0  0  0  0  0  0
    0.9760   -2.8590   -1.1870 C   0  0  0  0  0  0  0  0  0  0  0  0
    1.4610   -1.9160   -0.2720 C   0  0  0  0  0  0  0  0  0  0  0  0
    1.3510   -4.7260   -2.7970 C   0  0  0  0  0  0  0  0  0  0  0  0
    0.4680   -5.6990   -2.5320 C   0  0  0  0  0  0  0  0  0  0  0  0
    0.2590   -6.4000   -3.6900 N   0  0  0  0  0  0  0  0  0  0  0  0
   -0.6300   -7.5550   -3.8800 C   0  0  0  0  0  0  0  0  0  0  0  0
   -2.0030   -7.0740   -4.2830 C   0  0  0  0  0  0  0  0  0  0  0  0
   -2.9620   -6.7940   -3.3020 C   0  0  0  0  0  0  0  0  0  0  0  0
   -4.2350   -6.3470   -3.6760 C   0  0  0  0  0  0  0  0  0  0  0  0
   -4.5490   -6.1800   -5.0300 C   0  0  0  0  0  0  0  0  0  0  0  0
   -3.5900   -6.4600   -6.0100 C   0  0  0  0  0  0  0  0  0  0  0  0
   -2.3170   -6.9070   -5.6370 C   0  0  0  0  0  0  0  0  0  0  0  0
    1.0960   -5.7660   -4.6900 N   0  0  0  0  0  0  0  0  0  0  0  0
    1.7040   -4.8170   -4.1490 N   0  0  0  0  0  0  0  0  0  0  0  0
   -2.5260    0.5610    1.3690 C   0  0  0  0  0  0  0  0  0  0  0  0
   -3.1060    1.1240    0.2250 C   0  0  0  0  0  0  0  0  0  0  0  0
   -4.4880    1.3060    0.1580 C   0  0  0  0  0  0  0  0  0  0  0  0
   -5.2930    0.9350    1.2340 C   0  0  0  0  0  0  0  0  0  0  0  0
   -4.7180    0.3900    2.3820 C   0  0  0  0  0  0  0  0  0  0  0  0
   -3.3350    0.2050    2.4560 C   0  0  0  0  0  0  0  0  0  0  0  0
   -1.1640   -1.1580    0.0180 H   0  0  0  0  0  0  0  0  0  0  0  0
    3.9170   -0.5260    1.3400 H   0  0  0  0  0  0  0  0  0  0  0  0
    4.7780   -2.6600   -0.4360 H   0  0  0  0  0  0  0  0  0  0  0  0
    3.9190   -4.3300   -2.0560 H   0  0  0  0  0  0  0  0  0  0  0  0
   -0.0820   -2.9140   -1.3960 H   0  0  0  0  0  0  0  0  0  0  0  0
    0.0050   -5.8950   -1.5760 H   0  0  0  0  0  0  0  0  0  0  0  0
   -0.2270   -8.1980   -4.6600 H   0  0  0  0  0  0  0  0  0  0  0  0
   -0.7000   -8.1150   -2.9500 H   0  0  0  0  0  0  0  0  0  0  0  0
   -2.7200   -6.9220   -2.2580 H   0  0  0  0  0  0  0  0  0  0  0  0
   -4.9750   -6.1310   -2.9190 H   0  0  0  0  0  0  0  0  0  0  0  0
   -5.5310   -5.8350   -5.3180 H   0  0  0  0  0  0  0  0  0  0  0  0
   -3.8320   -6.3310   -7.0550 H   0  0  0  0  0  0  0  0  0  0  0  0
   -1.5770   -7.1230   -6.3930 H   0  0  0  0  0  0  0  0  0  0  0  0
   -2.4830    1.4180   -0.6070 H   0  0  0  0  0  0  0  0  0  0  0  0
   -4.9340    1.7340   -0.7270 H   0  0  0  0  0  0  0  0  0  0  0  0
   -6.3630    1.0700    1.1790 H   0  0  0  0  0  0  0  0  0  0  0  0
   -5.3440    0.1100    3.2160 H   0  0  0  0  0  0  0  0  0  0  0  0
   -2.8910   -0.2110    3.3480 H   0  0  0  0  0  0  0  0  0  0  0  0
  1  2  2  0  0  0  0
  2  3  1  0  0  0  0
  3 31  1  0  0  0  0
  3  4  1  0  0  0  0
  4  5  2  0  0  0  0
  5  6  1  0  0  0  0
  6 32  1  0  0  0  0
  6  7  1  0  0  0  0
  7  8  2  0  0  0  0
  8 33  1  0  0  0  0
  8  9  1  0  0  0  0
  9 34  1  0  0  0  0
  9 10  2  0  0  0  0
 10 11  1  0  0  0  0
 11 35  1  0  0  0  0
 11 12  2  0  0  0  0
 12  4  1  0  0  0  0
 12  7  1  0  0  0  0
 10 13  1  0  0  0  0
 13 14  2  0  0  0  0
 14 36  1  0  0  0  0
 14 15  1  0  0  0  0
 15 16  1  0  0  0  0
 16 37  1  0  0  0  0
 16 38  1  0  0  0  0
 16 17  1  0  0  0  0
 17 18  2  0  0  0  0
 18 39  1  0  0  0  0
 18 19  1  0  0  0  0
 19 40  1  0  0  0  0
 19 20  2  0  0  0  0
 20 41  1  0  0  0  0
 20 21  1  0  0  0  0
 21 42  1  0  0  0  0
 21 22  2  0  0  0  0
 22 17  1  0  0  0  0
 22 43  1  0  0  0  0
 15 23  1  0  0  0  0
 23 24  2  0  0  0  0
 24 13  1  0  0  0  0
  2 25  1  0  0  0  0
 25 26  2  0  0  0  0
 26 44  1  0  0  0  0
 26 27  1  0  0  0  0
 27 45  1  0  0  0  0
 27 28  2  0  0  0  0
 28 46  1  0  0  0  0
 28 29  1  0  0  0  0
 29 47  1  0  0  0  0
 29 30  2  0  0  0  0
 30 25  1  0  0  0  0
 30 48  1  0  0  0  0
M  END
>  <LOGBIO>
7.9000

>  <PRED_LOGBIO>
7.7500

>  <XV_RES>
0.4770

>  <WHL_TMPL>
1

>  <ANCH>
7-19;2-1

$$$$
ROW66
  -MTS-   01071500293D 0   0.00000     0.00000     0

 67 70  0  0  0  0  0  0  0  0999 V2000
   -5.1390    7.5040   -5.5920 C   0  0  0  0  0  0  0  0  0  0  0  0
   -4.4840    6.5460   -4.6000 C   0  0  0  0  0  0  0  0  0  0  0  0
   -3.1500    6.1710   -5.0890 N   0  0  0  0  0  0  0  0  0  0  0  0
   -2.3210    7.3770   -5.2270 C   0  0  0  0  0  0  0  0  0  0  0  0
   -2.9770    8.3350   -6.2200 C   0  0  0  0  0  0  0  0  0  0  0  0
   -2.1710    9.5090   -6.3540 O   0  0  0  0  0  0  0  0  0  0  0  0
   -2.5190    5.2490   -4.1340 C   0  0  0  0  0  0  0  0  0  0  0  0
   -3.3810    3.9950   -3.9910 C   0  0  0  0  0  0  0  0  0  0  0  0
   -2.7250    3.0370   -2.9980 C   0  0  0  0  0  0  0  0  0  0  0  0
   -3.5310    1.8640   -2.8640 O   0  0  0  0  0  0  0  0  0  0  0  0
   -3.1020    0.8820   -2.0100 C   0  0  0  0  0  0  0  0  0  0  0  0
   -2.2720   -0.1420   -2.4820 C   0  0  0  0  0  0  0  0  0  0  0  0
   -1.8330   -1.1450   -1.6090 C   0  0  0  0  0  0  0  0  0  0  0  0
   -2.2250   -1.1240   -0.2650 C   0  0  0  0  0  0  0  0  0  0  0  0
   -1.8110   -2.1050    0.6440 C   0  0  0  0  0  0  0  0  0  0  0  0
   -0.9720   -3.1620    0.2190 N   0  0  0  0  0  0  0  0  0  0  0  0
    0.3110   -3.2500    0.6910 C   0  0  0  0  0  0  0  0  0  0  0  0
    1.3710   -2.4450    0.0440 C   0  0  0  0  0  0  0  0  0  0  0  0
    2.5180   -2.7080    0.6840 C   0  0  0  0  0  0  0  0  0  0  0  0
    3.8610   -2.1020    0.3530 C   0  0  0  0  0  0  0  0  0  0  0  0
    4.0770   -0.8670    1.1950 C   0  0  0  0  0  0  0  0  0  0  0  0
    3.2150   -0.5100    1.9960 O   0  0  0  0  0  0  0  0  0  0  0  0
    5.2000   -0.1660    1.0700 N   0  0  0  0  0  0  0  0  0  0  0  0
    5.4030    0.9910    1.8600 C   0  0  0  0  0  0  0  0  0  0  0  0
    4.9840    2.2420    1.3890 C   0  0  0  0  0  0  0  0  0  0  0  0
    5.1850    3.3860    2.1700 C   0  0  0  0  0  0  0  0  0  0  0  0
    5.8040    3.2810    3.4210 C   0  0  0  0  0  0  0  0  0  0  0  0
    6.2230    2.0300    3.8910 C   0  0  0  0  0  0  0  0  0  0  0  0
    6.8200    1.9280    5.0980 F   0  0  0  0  0  0  0  0  0  0  0  0
    6.0220    0.8860    3.1110 C   0  0  0  0  0  0  0  0  0  0  0  0
    2.2850   -3.6130    1.6870 N   0  0  0  0  0  0  0  0  0  0  0  0
    0.8720   -3.9390    1.6670 N   0  0  0  0  0  0  0  0  0  0  0  0
   -2.2160   -2.0350    1.9200 N   0  0  0  0  0  0  0  0  0  0  0  0
   -3.0100   -1.0430    2.3420 C   0  0  0  0  0  0  0  0  0  0  0  0
   -3.4220   -0.0890    1.4950 N   0  0  0  0  0  0  0  0  0  0  0  0
   -3.0540   -0.0990    0.2060 C   0  0  0  0  0  0  0  0  0  0  0  0
   -3.4930    0.9030   -0.6660 C   0  0  0  0  0  0  0  0  0  0  0  0
   -5.2320    7.0150   -6.5600 H   0  0  0  0  0  0  0  0  0  0  0  0
   -6.1270    7.7810   -5.2290 H   0  0  0  0  0  0  0  0  0  0  0  0
   -4.5260    8.3960   -5.6930 H   0  0  0  0  0  0  0  0  0  0  0  0
   -5.0980    5.6540   -4.4980 H   0  0  0  0  0  0  0  0  0  0  0  0
   -4.3910    7.0350   -3.6320 H   0  0  0  0  0  0  0  0  0  0  0  0
   -2.2280    7.8660   -4.2590 H   0  0  0  0  0  0  0  0  0  0  0  0
   -1.3330    7.0990   -5.5890 H   0  0  0  0  0  0  0  0  0  0  0  0
   -3.0700    7.8470   -7.1880 H   0  0  0  0  0  0  0  0  0  0  0  0
   -3.9640    8.6130   -5.8580 H   0  0  0  0  0  0  0  0  0  0  0  0
   -2.5670   10.1340   -6.9810 H   0  0  0  0  0  0  0  0  0  0  0  0
   -2.4260    5.7370   -3.1660 H   0  0  0  0  0  0  0  0  0  0  0  0
   -1.5310    4.9710   -4.4960 H   0  0  0  0  0  0  0  0  0  0  0  0
   -3.4740    3.5070   -4.9590 H   0  0  0  0  0  0  0  0  0  0  0  0
   -4.3680    4.2730   -3.6290 H   0  0  0  0  0  0  0  0  0  0  0  0
   -2.6320    3.5250   -2.0300 H   0  0  0  0  0  0  0  0  0  0  0  0
   -1.7370    2.7590   -3.3600 H   0  0  0  0  0  0  0  0  0  0  0  0
   -1.9700   -0.1590   -3.5190 H   0  0  0  0  0  0  0  0  0  0  0  0
   -1.1930   -1.9350   -1.9730 H   0  0  0  0  0  0  0  0  0  0  0  0
   -1.3190   -3.8520   -0.4320 H   0  0  0  0  0  0  0  0  0  0  0  0
    1.2440   -1.7710   -0.7900 H   0  0  0  0  0  0  0  0  0  0  0  0
    3.8860   -1.8310   -0.7010 H   0  0  0  0  0  0  0  0  0  0  0  0
    4.6470   -2.8250    0.5610 H   0  0  0  0  0  0  0  0  0  0  0  0
    5.9080   -0.4590    0.4130 H   0  0  0  0  0  0  0  0  0  0  0  0
    4.5070    2.3230    0.4240 H   0  0  0  0  0  0  0  0  0  0  0  0
    4.8620    4.3510    1.8070 H   0  0  0  0  0  0  0  0  0  0  0  0
    5.9590    4.1640    4.0230 H   0  0  0  0  0  0  0  0  0  0  0  0
    6.3450   -0.0790    3.4740 H   0  0  0  0  0  0  0  0  0  0  0  0
    2.9730   -3.9850    2.3250 H   0  0  0  0  0  0  0  0  0  0  0  0
   -3.3220   -1.0100    3.3750 H   0  0  0  0  0  0  0  0  0  0  0  0
   -4.1330    1.6940   -0.3030 H   0  0  0  0  0  0  0  0  0  0  0  0
  1 38  1  0  0  0  0
  1 39  1  0  0  0  0
  1 40  1  0  0  0  0
  1  2  1  0  0  0  0
  2 41  1  0  0  0  0
  2 42  1  0  0  0  0
  2  3  1  0  0  0  0
  3  4  1  0  0  0  0
  4 43  1  0  0  0  0
  4 44  1  0  0  0  0
  4  5  1  0  0  0  0
  5 45  1  0  0  0  0
  5 46  1  0  0  0  0
  5  6  1  0  0  0  0
  6 47  1  0  0  0  0
  3  7  1  0  0  0  0
  7 48  1  0  0  0  0
  7 49  1  0  0  0  0
  7  8  1  0  0  0  0
  8 50  1  0  0  0  0
  8 51  1  0  0  0  0
  8  9  1  0  0  0  0
  9 52  1  0  0  0  0
  9 53  1  0  0  0  0
  9 10  1  0  0  0  0
 10 11  1  0  0  0  0
 11 12  2  0  0  0  0
 12 54  1  0  0  0  0
 12 13  1  0  0  0  0
 13 55  1  0  0  0  0
 13 14  2  0  0  0  0
 14 15  1  0  0  0  0
 15 16  1  0  0  0  0
 16 56  1  0  0  0  0
 16 17  1  0  0  0  0
 17 18  1  0  0  0  0
 18 57  1  0  0  0  0
 18 19  2  0  0  0  0
 19 20  1  0  0  0  0
 20 58  1  0  0  0  0
 20 59  1  0  0  0  0
 20 21  1  0  0  0  0
 21 22  2  0  0  0  0
 21 23  1  0  0  0  0
 23 60  1  0  0  0  0
 23 24  1  0  0  0  0
 24 25  2  0  0  0  0
 25 61  1  0  0  0  0
 25 26  1  0  0  0  0
 26 62  1  0  0  0  0
 26 27  2  0  0  0  0
 27 63  1  0  0  0  0
 27 28  1  0  0  0  0
 28 29  1  0  0  0  0
 28 30  2  0  0  0  0
 30 24  1  0  0  0  0
 30 64  1  0  0  0  0
 19 31  1  0  0  0  0
 31 65  1  0  0  0  0
 31 32  1  0  0  0  0
 32 17  2  0  0  0  0
 15 33  2  0  0  0  0
 33 34  1  0  0  0  0
 34 66  1  0  0  0  0
 34 35  2  0  0  0  0
 35 36  1  0  0  0  0
 36 14  1  0  0  0  0
 36 37  2  0  0  0  0
 37 11  1  0  0  0  0
 37 67  1  0  0  0  0
M  END
>  <LOGBIO>
5.7000

>  <PRED_LOGBIO>
5.8400

>  <XV_RES>
-0.4110

>  <WHL_TMPL>
2

>  <ANCH>
13-36;36-37

$$$$
ROW67
  -MTS-   01071500293D 0   0.00000     0.00000     0

 67 73  0  0  0  0  0  0  0  0999 V2000
   -2.7800   -0.3150    3.5710 F   0  0  0  0  0  0  0  0  0  0  0  0
   -3.3350    0.2050    2.4560 C   0  0  0  0  0  0  0  0  0  0  0  0
   -4.7180    0.3900    2.3820 C   0  0  0  0  0  0  0  0  0  0  0  0
   -5.2930    0.9350    1.2340 C   0  0  0  0  0  0  0  0  0  0  0  0
   -4.4880    1.3060    0.1580 C   0  0  0  0  0  0  0  0  0  0  0  0
   -3.1060    1.1240    0.2250 C   0  0  0  0  0  0  0  0  0  0  0  0
   -2.3270    1.4910   -0.8140 F   0  0  0  0  0  0  0  0  0  0  0  0
   -2.5260    0.5610    1.3690 C   0  0  0  0  0  0  0  0  0  0  0  0
   -1.0480    0.3930    1.3980 C   0  0  0  0  0  0  0  0  0  0  0  0
   -0.3670    1.1430    2.0950 O   0  0  0  0  0  0  0  0  0  0  0  0
   -0.5360   -0.6130    0.5900 N   0  0  0  0  0  0  0  0  0  0  0  0
    0.8520   -0.8870    0.5550 C   0  0  0  0  0  0  0  0  0  0  0  0
    1.7320   -0.1440    1.3510 C   0  0  0  0  0  0  0  0  0  0  0  0
    3.1050   -0.4150    1.3170 C   0  0  0  0  0  0  0  0  0  0  0  0
    3.5980   -1.4280    0.4860 C   0  0  0  0  0  0  0  0  0  0  0  0
    2.7180   -2.1710   -0.3100 C   0  0  0  0  0  0  0  0  0  0  0  0
    1.3450   -1.9000   -0.2750 C   0  0  0  0  0  0  0  0  0  0  0  0
    3.2390   -3.2420   -1.1880 C   0  0  0  0  0  0  0  0  0  0  0  0
    4.1650   -3.0830   -2.2260 N   0  0  0  0  0  0  0  0  0  0  0  0
    4.3750   -4.2680   -2.7700 C   0  0  0  0  0  0  0  0  0  0  0  0
    5.2300   -5.2070   -4.0030 S   0  0  0  0  0  0  0  0  0  0  0  0
    4.5150   -6.7650   -3.5650 C   0  0  0  0  0  0  0  0  0  0  0  0
    3.6950   -6.4930   -2.5400 C   0  0  0  0  0  0  0  0  0  0  0  0
    3.6100   -5.1940   -2.1130 N   0  0  0  0  0  0  0  0  0  0  0  0
    2.9110   -4.5400   -1.1330 C   0  0  0  0  0  0  0  0  0  0  0  0
    1.9600   -5.1580   -0.1810 C   0  0  0  0  0  0  0  0  0  0  0  0
    0.8220   -5.8240   -0.6520 C   0  0  0  0  0  0  0  0  0  0  0  0
   -0.0490   -6.3930    0.2850 C   0  0  0  0  0  0  0  0  0  0  0  0
    0.2300   -6.2850    1.5910 N   0  0  0  0  0  0  0  0  0  0  0  0
    1.3280   -5.6410    2.0100 C   0  0  0  0  0  0  0  0  0  0  0  0
    1.5920   -5.5460    3.3970 N   0  0  0  0  0  0  0  0  0  0  0  0
    1.0910   -4.4510    4.1390 C   0  0  0  0  0  0  0  0  0  0  0  0
    1.8560   -3.2860    4.2710 C   0  0  0  0  0  0  0  0  0  0  0  0
    1.3610   -2.2020    5.0050 C   0  0  0  0  0  0  0  0  0  0  0  0
    0.0990   -2.2820    5.6070 C   0  0  0  0  0  0  0  0  0  0  0  0
   -0.6660   -3.4470    5.4750 C   0  0  0  0  0  0  0  0  0  0  0  0
   -0.1710   -4.5310    4.7410 C   0  0  0  0  0  0  0  0  0  0  0  0
   -1.9410   -3.5280    6.0840 N   0  0  0  0  0  0  0  0  0  0  0  0
   -3.1940   -3.7510    5.3490 C   0  0  0  0  0  0  0  0  0  0  0  0
   -4.3420   -3.4560    6.3320 C   0  0  0  0  0  0  0  0  0  0  0  0
   -3.6270   -3.5510    7.6920 C   0  0  0  0  0  0  0  0  0  0  0  0
   -2.1530   -3.4140    7.3920 C   0  0  0  0  0  0  0  0  0  0  0  0
   -1.2770   -3.2230    8.2340 O   0  0  0  0  0  0  0  0  0  0  0  0
    2.1810   -5.0860    1.1380 N   0  0  0  0  0  0  0  0  0  0  0  0
   -5.3440    0.1100    3.2160 H   0  0  0  0  0  0  0  0  0  0  0  0
   -6.3630    1.0700    1.1790 H   0  0  0  0  0  0  0  0  0  0  0  0
   -4.9340    1.7340   -0.7280 H   0  0  0  0  0  0  0  0  0  0  0  0
   -1.1640   -1.1580    0.0180 H   0  0  0  0  0  0  0  0  0  0  0  0
    1.3520    0.6380    1.9920 H   0  0  0  0  0  0  0  0  0  0  0  0
    3.7840    0.1580    1.9310 H   0  0  0  0  0  0  0  0  0  0  0  0
    4.6570   -1.6370    0.4600 H   0  0  0  0  0  0  0  0  0  0  0  0
    0.6660   -2.4730   -0.8890 H   0  0  0  0  0  0  0  0  0  0  0  0
    4.7000   -7.7260   -4.0220 H   0  0  0  0  0  0  0  0  0  0  0  0
    3.1190   -7.2740   -2.0660 H   0  0  0  0  0  0  0  0  0  0  0  0
    0.6210   -5.8960   -1.7110 H   0  0  0  0  0  0  0  0  0  0  0  0
   -0.9370   -6.9130   -0.0420 H   0  0  0  0  0  0  0  0  0  0  0  0
    2.1380   -6.2610    3.8570 H   0  0  0  0  0  0  0  0  0  0  0  0
    2.8290   -3.2240    3.8060 H   0  0  0  0  0  0  0  0  0  0  0  0
    1.9510   -1.3030    5.1070 H   0  0  0  0  0  0  0  0  0  0  0  0
   -0.2830   -1.4460    6.1740 H   0  0  0  0  0  0  0  0  0  0  0  0
   -0.7610   -5.4300    4.6390 H   0  0  0  0  0  0  0  0  0  0  0  0
   -3.2480   -4.7900    5.0320 H   0  0  0  0  0  0  0  0  0  0  0  0
   -3.2490   -3.0570    4.5120 H   0  0  0  0  0  0  0  0  0  0  0  0
   -4.7670   -2.4680    6.1690 H   0  0  0  0  0  0  0  0  0  0  0  0
   -5.1420   -4.1890    6.2470 H   0  0  0  0  0  0  0  0  0  0  0  0
   -3.8150   -4.5290    8.1300 H   0  0  0  0  0  0  0  0  0  0  0  0
   -3.9430   -2.7230    8.3230 H   0  0  0  0  0  0  0  0  0  0  0  0
  1  2  1  0  0  0  0
  2  3  2  0  0  0  0
  3 45  1  0  0  0  0
  3  4  1  0  0  0  0
  4 46  1  0  0  0  0
  4  5  2  0  0  0  0
  5 47  1  0  0  0  0
  5  6  1  0  0  0  0
  6  7  1  0  0  0  0
  6  8  2  0  0  0  0
  8  2  1  0  0  0  0
  8  9  1  0  0  0  0
  9 10  2  0  0  0  0
  9 11  1  0  0  0  0
 11 48  1  0  0  0  0
 11 12  1  0  0  0  0
 12 13  2  0  0  0  0
 13 49  1  0  0  0  0
 13 14  1  0  0  0  0
 14 50  1  0  0  0  0
 14 15  2  0  0  0  0
 15 51  1  0  0  0  0
 15 16  1  0  0  0  0
 16 17  2  0  0  0  0
 17 12  1  0  0  0  0
 17 52  1  0  0  0  0
 16 18  1  0  0  0  0
 18 19  1  0  0  0  0
 19 20  2  0  0  0  0
 20 21  1  0  0  0  0
 21 22  1  0  0  0  0
 22 53  1  0  0  0  0
 22 23  2  0  0  0  0
 23 54  1  0  0  0  0
 23 24  1  0  0  0  0
 24 20  1  0  0  0  0
 24 25  1  0  0  0  0
 25 18  2  0  0  0  0
 25 26  1  0  0  0  0
 26 27  2  0  0  0  0
 27 55  1  0  0  0  0
 27 28  1  0  0  0  0
 28 56  1  0  0  0  0
 28 29  2  0  0  0  0
 29 30  1  0  0  0  0
 30 31  1  0  0  0  0
 31 57  1  0  0  0  0
 31 32  1  0  0  0  0
 32 33  2  0  0  0  0
 33 58  1  0  0  0  0
 33 34  1  0  0  0  0
 34 59  1  0  0  0  0
 34 35  2  0  0  0  0
 35 60  1  0  0  0  0
 35 36  1  0  0  0  0
 36 37  2  0  0  0  0
 37 32  1  0  0  0  0
 37 61  1  0  0  0  0
 36 38  1  0  0  0  0
 38 39  1  0  0  0  0
 39 62  1  0  0  0  0
 39 63  1  0  0  0  0
 39 40  1  0  0  0  0
 40 64  1  0  0  0  0
 40 65  1  0  0  0  0
 40 41  1  0  0  0  0
 41 66  1  0  0  0  0
 41 67  1  0  0  0  0
 41 42  1  0  0  0  0
 42 38  1  0  0  0  0
 42 43  2  0  0  0  0
 30 44  2  0  0  0  0
 44 26  1  0  0  0  0
M  END
>  <LOGBIO>
6.0000

>  <PRED_LOGBIO>
6.1300

>  <XV_RES>
0.5950

>  <WHL_TMPL>
1

>  <ANCH>
7-19;12-13

$$$$
ROW68
  -MTS-   01071500293D 0   0.00000     0.00000     0

 32 34  0  0  0  0  0  0  0  0999 V2000
    1.4330   -5.5440    2.0230 C   0  0  0  0  0  0  0  0  0  0  0  0
    2.1290   -5.0540    0.7570 C   0  0  0  0  0  0  0  0  0  0  0  0
    2.8840   -6.1860    0.0680 C   0  0  0  0  0  0  0  0  0  0  0  0
    3.0910   -3.9320    1.1890 C   0  0  0  0  0  0  0  0  0  0  0  0
    2.3870   -2.6770    1.6490 C   0  0  0  0  0  0  0  0  0  0  0  0
    1.1140   -2.4210    1.3210 C   0  0  0  0  0  0  0  0  0  0  0  0
    0.2390   -1.0190    1.9560 S   0  0  0  0  0  0  0  0  0  0  0  0
   -1.4570   -1.0150    1.4490 C   0  0  0  0  0  0  0  0  0  0  0  0
   -2.4150   -0.0490    1.7800 C   0  0  0  0  0  0  0  0  0  0  0  0
   -3.7260   -0.1730    1.3060 C   0  0  0  0  0  0  0  0  0  0  0  0
   -4.0800   -1.2630    0.5010 C   0  0  0  0  0  0  0  0  0  0  0  0
   -5.7100   -1.4160   -0.0880 Cl  0  0  0  0  0  0  0  0  0  0  0  0
   -3.1230   -2.2290    0.1700 C   0  0  0  0  0  0  0  0  0  0  0  0
   -1.8110   -2.1050    0.6440 C   0  0  0  0  0  0  0  0  0  0  0  0
   -0.9810   -3.1510    0.2230 N   0  0  0  0  0  0  0  0  0  0  0  0
    0.2990   -3.3350    0.4900 C   0  0  0  0  0  0  0  0  0  0  0  0
    1.0280   -4.4860   -0.1590 C   0  0  0  0  0  0  0  0  0  0  0  0
    3.0700   -1.7760    2.4230 O   0  0  0  0  0  0  0  0  0  0  0  0
    0.5450   -4.9420    2.2060 H   0  0  0  0  0  0  0  0  0  0  0  0
    1.1450   -6.5860    1.8980 H   0  0  0  0  0  0  0  0  0  0  0  0
    2.1120   -5.4540    2.8680 H   0  0  0  0  0  0  0  0  0  0  0  0
    3.2410   -6.8920    0.8150 H   0  0  0  0  0  0  0  0  0  0  0  0
    3.7310   -5.7780   -0.4790 H   0  0  0  0  0  0  0  0  0  0  0  0
    2.2180   -6.6970   -0.6250 H   0  0  0  0  0  0  0  0  0  0  0  0
    3.6440   -3.6520    0.2950 H   0  0  0  0  0  0  0  0  0  0  0  0
    3.6900   -4.3070    2.0160 H   0  0  0  0  0  0  0  0  0  0  0  0
   -2.1420    0.7910    2.4000 H   0  0  0  0  0  0  0  0  0  0  0  0
   -4.4650    0.5720    1.5610 H   0  0  0  0  0  0  0  0  0  0  0  0
   -3.3960   -3.0690   -0.4500 H   0  0  0  0  0  0  0  0  0  0  0  0
    1.5370   -4.0740   -1.0280 H   0  0  0  0  0  0  0  0  0  0  0  0
    0.3110   -5.2810   -0.3570 H   0  0  0  0  0  0  0  0  0  0  0  0
    3.8910   -1.4960    1.9880 H   0  0  0  0  0  0  0  0  0  0  0  0
  1 19  1  0  0  0  0
  1 20  1  0  0  0  0
  1 21  1  0  0  0  0
  1  2  1  0  0  0  0
  2  3  1  0  0  0  0
  3 22  1  0  0  0  0
  3 23  1  0  0  0  0
  3 24  1  0  0  0  0
  2  4  1  0  0  0  0
  4 25  1  0  0  0  0
  4 26  1  0  0  0  0
  4  5  1  0  0  0  0
  5  6  2  0  0  0  0
  6  7  1  0  0  0  0
  7  8  1  0  0  0  0
  8  9  1  0  0  0  0
  9 27  1  0  0  0  0
  9 10  2  0  0  0  0
 10 28  1  0  0  0  0
 10 11  1  0  0  0  0
 11 12  1  0  0  0  0
 11 13  2  0  0  0  0
 13 29  1  0  0  0  0
 13 14  1  0  0  0  0
 14  8  2  0  0  0  0
 14 15  1  0  0  0  0
 15 16  2  0  0  0  0
 16  6  1  0  0  0  0
 16 17  1  0  0  0  0
 17  2  1  0  0  0  0
 17 30  1  0  0  0  0
 17 31  1  0  0  0  0
  5 18  1  0  0  0  0
 18 32  1  0  0  0  0
M  END
>  <LOGBIO>
5.1000

>  <PRED_LOGBIO>
5.1300

>  <XV_RES>
-0.8250

>  <WHL_TMPL>
2

>  <ANCH>
10-11;25-26

$$$$
ROW69
  -MTS-   01071500293D 0   0.00000     0.00000     0

 52 55  0  0  0  0  0  0  0  0999 V2000
   -2.0450    1.7260    3.5910 C   0  0  0  0  0  0  0  0  0  0  0  0
   -1.1330    0.5300    3.7280 C   0  0  0  0  0  0  0  0  0  0  0  0
   -0.1460    0.5130    4.7210 C   0  0  0  0  0  0  0  0  0  0  0  0
    0.6990   -0.5960    4.8480 C   0  0  0  0  0  0  0  0  0  0  0  0
    0.5570   -1.6880    3.9830 C   0  0  0  0  0  0  0  0  0  0  0  0
   -0.4300   -1.6710    2.9910 C   0  0  0  0  0  0  0  0  0  0  0  0
   -0.5740   -2.7740    2.1170 N   0  0  0  0  0  0  0  0  0  0  0  0
    0.1040   -2.8090    0.9730 C   0  0  0  0  0  0  0  0  0  0  0  0
    0.8680   -1.8670    0.6700 O   0  0  0  0  0  0  0  0  0  0  0  0
   -0.0350   -3.8770    0.1270 N   0  0  0  0  0  0  0  0  0  0  0  0
    0.7780   -5.0240    0.2960 C   0  0  0  0  0  0  0  0  0  0  0  0
    1.6290   -5.4360   -0.7360 C   0  0  0  0  0  0  0  0  0  0  0  0
    2.4330   -6.5700   -0.5700 C   0  0  0  0  0  0  0  0  0  0  0  0
    2.3860   -7.2910    0.6290 C   0  0  0  0  0  0  0  0  0  0  0  0
    1.5340   -6.8790    1.6610 C   0  0  0  0  0  0  0  0  0  0  0  0
    0.7300   -5.7450    1.4940 C   0  0  0  0  0  0  0  0  0  0  0  0
    3.2370   -8.4890    0.8060 C   0  0  0  0  0  0  0  0  0  0  0  0
    4.5630   -8.4530    0.6130 C   0  0  0  0  0  0  0  0  0  0  0  0
    5.1580  -10.0890    0.9330 S   0  0  0  0  0  0  0  0  0  0  0  0
    3.6050  -10.8370    1.3330 C   0  0  0  0  0  0  0  0  0  0  0  0
    3.1520  -12.1080    1.7080 C   0  0  0  0  0  0  0  0  0  0  0  0
    1.7860  -12.3010    1.9450 C   0  0  0  0  0  0  0  0  0  0  0  0
    0.9210  -11.2860    1.8160 N   0  0  0  0  0  0  0  0  0  0  0  0
    1.3220  -10.0590    1.4580 C   0  0  0  0  0  0  0  0  0  0  0  0
    0.3810   -9.0270    1.3340 N   0  0  0  0  0  0  0  0  0  0  0  0
    2.6750   -9.7980    1.2060 C   0  0  0  0  0  0  0  0  0  0  0  0
    4.0860  -13.2080    1.8500 C   0  0  0  0  0  0  0  0  0  0  0  0
    4.8580  -14.1190    1.9670 C   0  0  0  0  0  0  0  0  0  0  0  0
    5.7980  -15.2270    2.1090 C   0  0  0  0  0  0  0  0  0  0  0  0
    5.0700  -16.4400    2.5090 N   0  0  0  0  0  0  0  0  0  0  0  0
   -1.2750   -0.5620    2.8630 C   0  0  0  0  0  0  0  0  0  0  0  0
   -1.5180    2.6220    3.9120 H   0  0  0  0  0  0  0  0  0  0  0  0
   -2.9270    1.5820    4.2100 H   0  0  0  0  0  0  0  0  0  0  0  0
   -2.3450    1.8350    2.5510 H   0  0  0  0  0  0  0  0  0  0  0  0
   -0.0370    1.3550    5.3880 H   0  0  0  0  0  0  0  0  0  0  0  0
    1.4610   -0.6090    5.6140 H   0  0  0  0  0  0  0  0  0  0  0  0
    1.2090   -2.5430    4.0820 H   0  0  0  0  0  0  0  0  0  0  0  0
   -1.1910   -3.5350    2.3610 H   0  0  0  0  0  0  0  0  0  0  0  0
   -0.7170   -3.8470   -0.6170 H   0  0  0  0  0  0  0  0  0  0  0  0
    1.6650   -4.8790   -1.6610 H   0  0  0  0  0  0  0  0  0  0  0  0
    3.0890   -6.8880   -1.3670 H   0  0  0  0  0  0  0  0  0  0  0  0
    1.4970   -7.4360    2.5860 H   0  0  0  0  0  0  0  0  0  0  0  0
    0.0730   -5.4270    2.2900 H   0  0  0  0  0  0  0  0  0  0  0  0
    5.1510   -7.5960    0.3210 H   0  0  0  0  0  0  0  0  0  0  0  0
    1.4260  -13.2770    2.2360 H   0  0  0  0  0  0  0  0  0  0  0  0
    0.1580   -8.4480    2.1320 H   0  0  0  0  0  0  0  0  0  0  0  0
   -0.0750   -8.8630    0.4480 H   0  0  0  0  0  0  0  0  0  0  0  0
    6.5370  -14.9810    2.8690 H   0  0  0  0  0  0  0  0  0  0  0  0
    6.3000  -15.4020    1.1590 H   0  0  0  0  0  0  0  0  0  0  0  0
    4.6040  -16.2770    3.3900 H   0  0  0  0  0  0  0  0  0  0  0  0
    5.7200  -17.2060    2.6070 H   0  0  0  0  0  0  0  0  0  0  0  0
   -2.0370   -0.5490    2.0980 H   0  0  0  0  0  0  0  0  0  0  0  0
  1 32  1  0  0  0  0
  1 33  1  0  0  0  0
  1 34  1  0  0  0  0
  1  2  1  0  0  0  0
  2  3  2  0  0  0  0
  3 35  1  0  0  0  0
  3  4  1  0  0  0  0
  4 36  1  0  0  0  0
  4  5  2  0  0  0  0
  5 37  1  0  0  0  0
  5  6  1  0  0  0  0
  6  7  1  0  0  0  0
  7 38  1  0  0  0  0
  7  8  1  0  0  0  0
  8  9  2  0  0  0  0
  8 10  1  0  0  0  0
 10 39  1  0  0  0  0
 10 11  1  0  0  0  0
 11 12  2  0  0  0  0
 12 40  1  0  0  0  0
 12 13  1  0  0  0  0
 13 41  1  0  0  0  0
 13 14  2  0  0  0  0
 14 15  1  0  0  0  0
 15 42  1  0  0  0  0
 15 16  2  0  0  0  0
 16 11  1  0  0  0  0
 16 43  1  0  0  0  0
 14 17  1  0  0  0  0
 17 18  2  0  0  0  0
 18 44  1  0  0  0  0
 18 19  1  0  0  0  0
 19 20  1  0  0  0  0
 20 21  2  0  0  0  0
 21 22  1  0  0  0  0
 22 45  1  0  0  0  0
 22 23  2  0  0  0  0
 23 24  1  0  0  0  0
 24 25  1  0  0  0  0
 25 46  1  0  0  0  0
 25 47  1  0  0  0  0
 24 26  2  0  0  0  0
 26 17  1  0  0  0  0
 26 20  1  0  0  0  0
 21 27  1  0  0  0  0
 27 28  3  0  0  0  0
 28 29  1  0  0  0  0
 29 48  1  0  0  0  0
 29 49  1  0  0  0  0
 29 30  1  0  0  0  0
 30 50  1  0  0  0  0
 30 51  1  0  0  0  0
  6 31  2  0  0  0  0
 31  2  1  0  0  0  0
 31 52  1  0  0  0  0
M  END
>  <LOGBIO>
5.9000

>  <PRED_LOGBIO>
5.9500

>  <XV_RES>
-0.2340

>  <WHL_TMPL>
3

>  <ANCH>
22-42;19-20

$$$$
ROW70
  -MTS-   01071500293D 0   0.00000     0.00000     0

 60 65  0  0  0  0  0  0  0  0999 V2000
    1.7000   -0.3910    1.4040 N   0  0  0  0  0  0  0  0  0  0  0  0
    2.7380    0.2670    0.5970 C   0  0  0  0  0  0  0  0  0  0  0  0
    3.9760   -0.6480    0.6530 C   0  0  0  0  0  0  0  0  0  0  0  0
    3.6670   -1.9230    0.0860 O   0  0  0  0  0  0  0  0  0  0  0  0
    2.6440   -2.6440    0.6440 C   0  0  0  0  0  0  0  0  0  0  0  0
    2.8670   -3.4270    1.7830 C   0  0  0  0  0  0  0  0  0  0  0  0
    1.8680   -4.1330    2.3310 N   0  0  0  0  0  0  0  0  0  0  0  0
    0.6310   -4.1190    1.8180 C   0  0  0  0  0  0  0  0  0  0  0  0
    0.3410   -3.3570    0.6800 C   0  0  0  0  0  0  0  0  0  0  0  0
    1.3620   -2.6080    0.0830 C   0  0  0  0  0  0  0  0  0  0  0  0
   -1.0750   -3.1550    0.1810 C   0  0  0  0  0  0  0  0  0  0  0  0
   -2.0330   -4.0960    0.5780 C   0  0  0  0  0  0  0  0  0  0  0  0
   -3.3440   -4.0060    0.0950 C   0  0  0  0  0  0  0  0  0  0  0  0
   -3.6970   -2.9750   -0.7840 C   0  0  0  0  0  0  0  0  0  0  0  0
   -4.9310   -2.6660   -1.4040 N   0  0  0  0  0  0  0  0  0  0  0  0
   -4.8190   -1.5860   -2.1730 C   0  0  0  0  0  0  0  0  0  0  0  0
   -5.7230   -1.0800   -2.8360 O   0  0  0  0  0  0  0  0  0  0  0  0
   -3.4250   -1.0950   -2.0960 C   0  0  0  0  0  0  0  0  0  0  0  0
   -2.8980   -0.0330   -2.7200 C   0  0  0  0  0  0  0  0  0  0  0  0
   -3.7430    0.7980   -3.6070 C   0  0  0  0  0  0  0  0  0  0  0  0
   -3.9260    0.5980   -4.9730 O   0  0  0  0  0  0  0  0  0  0  0  0
   -4.7870    1.5830   -5.4520 C   0  0  0  0  0  0  0  0  0  0  0  0
   -5.1390    2.3800   -4.4350 C   0  0  0  0  0  0  0  0  0  0  0  0
   -4.4560    1.8670   -3.2260 C   0  0  0  0  0  0  0  0  0  0  0  0
   -2.7400   -2.0340   -1.1800 C   0  0  0  0  0  0  0  0  0  0  0  0
   -1.4280   -2.1240   -0.6980 C   0  0  0  0  0  0  0  0  0  0  0  0
    3.0110    1.6260    1.2670 C   0  0  0  0  0  0  0  0  0  0  0  0
    1.7970    2.5220    1.2120 C   0  0  0  0  0  0  0  0  0  0  0  0
    1.2070    2.9860    0.1020 C   0  0  0  0  0  0  0  0  0  0  0  0
    0.1310    3.7700    0.4270 N   0  0  0  0  0  0  0  0  0  0  0  0
    0.0110    3.8230    1.8360 C   0  0  0  0  0  0  0  0  0  0  0  0
   -0.8950    4.4680    2.6870 C   0  0  0  0  0  0  0  0  0  0  0  0
   -0.7660    4.3370    4.0750 C   0  0  0  0  0  0  0  0  0  0  0  0
    0.2680    3.5610    4.6120 C   0  0  0  0  0  0  0  0  0  0  0  0
    1.1730    2.9160    3.7610 C   0  0  0  0  0  0  0  0  0  0  0  0
    1.0450    3.0460    2.3730 C   0  0  0  0  0  0  0  0  0  0  0  0
    2.0290   -0.4980    2.3530 H   0  0  0  0  0  0  0  0  0  0  0  0
    0.8620    0.1730    1.3990 H   0  0  0  0  0  0  0  0  0  0  0  0
    2.4140    0.4080   -0.4320 H   0  0  0  0  0  0  0  0  0  0  0  0
    4.1910   -0.8180    1.7060 H   0  0  0  0  0  0  0  0  0  0  0  0
    4.7690   -0.1770    0.0760 H   0  0  0  0  0  0  0  0  0  0  0  0
    3.8520   -3.4620    2.2240 H   0  0  0  0  0  0  0  0  0  0  0  0
   -0.1500   -4.7010    2.2860 H   0  0  0  0  0  0  0  0  0  0  0  0
    1.1640   -2.0120   -0.7960 H   0  0  0  0  0  0  0  0  0  0  0  0
   -1.7600   -4.8910    1.2560 H   0  0  0  0  0  0  0  0  0  0  0  0
   -4.0830   -4.7310    0.4020 H   0  0  0  0  0  0  0  0  0  0  0  0
   -5.7820   -3.1950   -1.2810 H   0  0  0  0  0  0  0  0  0  0  0  0
   -1.8570    0.2170   -2.5760 H   0  0  0  0  0  0  0  0  0  0  0  0
   -5.1160    1.6860   -6.4750 H   0  0  0  0  0  0  0  0  0  0  0  0
   -5.7970    3.2350   -4.4860 H   0  0  0  0  0  0  0  0  0  0  0  0
   -4.5200    2.2760   -2.2290 H   0  0  0  0  0  0  0  0  0  0  0  0
   -0.6900   -1.3990   -1.0040 H   0  0  0  0  0  0  0  0  0  0  0  0
    3.7790    2.1130    0.6700 H   0  0  0  0  0  0  0  0  0  0  0  0
    3.2590    1.4450    2.3110 H   0  0  0  0  0  0  0  0  0  0  0  0
    1.5320    2.7720   -0.9060 H   0  0  0  0  0  0  0  0  0  0  0  0
   -0.4770    4.2350   -0.2320 H   0  0  0  0  0  0  0  0  0  0  0  0
   -1.6920    5.0670    2.2720 H   0  0  0  0  0  0  0  0  0  0  0  0
   -1.4650    4.8350    4.7310 H   0  0  0  0  0  0  0  0  0  0  0  0
    0.3670    3.4610    5.6830 H   0  0  0  0  0  0  0  0  0  0  0  0
    1.9710    2.3170    4.1760 H   0  0  0  0  0  0  0  0  0  0  0  0
  1 37  1  0  0  0  0
  1 38  1  0  0  0  0
  1  2  1  0  0  0  0
  2 39  1  0  0  0  0
  2  3  1  0  0  0  0
  3 40  1  0  0  0  0
  3 41  1  0  0  0  0
  3  4  1  0  0  0  0
  4  5  1  0  0  0  0
  5  6  2  0  0  0  0
  6 42  1  0  0  0  0
  6  7  1  0  0  0  0
  7  8  2  0  0  0  0
  8 43  1  0  0  0  0
  8  9  1  0  0  0  0
  9 10  2  0  0  0  0
 10  5  1  0  0  0  0
 10 44  1  0  0  0  0
  9 11  1  0  0  0  0
 11 12  2  0  0  0  0
 12 45  1  0  0  0  0
 12 13  1  0  0  0  0
 13 46  1  0  0  0  0
 13 14  2  0  0  0  0
 14 15  1  0  0  0  0
 15 47  1  0  0  0  0
 15 16  1  0  0  0  0
 16 17  2  0  0  0  0
 16 18  1  0  0  0  0
 18 19  2  0  0  0  0
 19 48  1  0  0  0  0
 19 20  1  0  0  0  0
 20 21  1  0  0  0  0
 21 22  1  0  0  0  0
 22 49  1  0  0  0  0
 22 23  2  0  0  0  0
 23 50  1  0  0  0  0
 23 24  1  0  0  0  0
 24 20  2  0  0  0  0
 24 51  1  0  0  0  0
 18 25  1  0  0  0  0
 25 14  1  0  0  0  0
 25 26  2  0  0  0  0
 26 11  1  0  0  0  0
 26 52  1  0  0  0  0
  2 27  1  0  0  0  0
 27 53  1  0  0  0  0
 27 54  1  0  0  0  0
 27 28  1  0  0  0  0
 28 29  2  0  0  0  0
 29 55  1  0  0  0  0
 29 30  1  0  0  0  0
 30 56  1  0  0  0  0
 30 31  1  0  0  0  0
 31 32  2  0  0  0  0
 32 57  1  0  0  0  0
 32 33  1  0  0  0  0
 33 58  1  0  0  0  0
 33 34  2  0  0  0  0
 34 59  1  0  0  0  0
 34 35  1  0  0  0  0
 35 60  1  0  0  0  0
 35 36  2  0  0  0  0
 36 28  1  0  0  0  0
 36 31  1  0  0  0  0
M  END
>  <LOGBIO>
7.3000

>  <PRED_LOGBIO>
7.4000

>  <XV_RES>
0.3030

>  <WHL_TMPL>
2

>  <ANCH>
17-18;10-9

$$$$
ROW71
  -MTS-   01071500293D 0   0.00000     0.00000     0

 73 78  0  0  0  0  0  0  0  0999 V2000
    8.9540   -9.6070    4.4290 C   0  0  0  0  0  0  0  0  0  0  0  0
    7.9550   -8.4660    4.5960 C   0  0  0  0  0  0  0  0  0  0  0  0
    6.5520   -8.9610    4.2460 C   0  0  0  0  0  0  0  0  0  0  0  0
    5.5640   -7.8320    4.4110 C   0  0  0  0  0  0  0  0  0  0  0  0
    5.9510   -6.7240    4.7770 O   0  0  0  0  0  0  0  0  0  0  0  0
    4.2740   -8.0360    4.1590 N   0  0  0  0  0  0  0  0  0  0  0  0
    3.3470   -6.9770    4.3130 C   0  0  0  0  0  0  0  0  0  0  0  0
    2.7140   -6.7750    5.5450 C   0  0  0  0  0  0  0  0  0  0  0  0
    1.7980   -5.7280    5.6980 C   0  0  0  0  0  0  0  0  0  0  0  0
    1.5140   -4.8830    4.6180 C   0  0  0  0  0  0  0  0  0  0  0  0
    2.1470   -5.0850    3.3860 C   0  0  0  0  0  0  0  0  0  0  0  0
    3.0630   -6.1320    3.2340 C   0  0  0  0  0  0  0  0  0  0  0  0
    1.8470   -4.1920    2.2450 C   0  0  0  0  0  0  0  0  0  0  0  0
    0.5910   -4.1090    1.7860 N   0  0  0  0  0  0  0  0  0  0  0  0
    0.2860   -3.3100    0.7550 C   0  0  0  0  0  0  0  0  0  0  0  0
   -0.9720   -3.1620    0.2190 N   0  0  0  0  0  0  0  0  0  0  0  0
   -1.8110   -2.1050    0.6440 C   0  0  0  0  0  0  0  0  0  0  0  0
   -2.1480   -1.0770   -0.2450 C   0  0  0  0  0  0  0  0  0  0  0  0
   -2.9780   -0.0310    0.1750 C   0  0  0  0  0  0  0  0  0  0  0  0
   -3.4710   -0.0130    1.4850 C   0  0  0  0  0  0  0  0  0  0  0  0
   -4.3110    0.8950    2.1720 N   0  0  0  0  0  0  0  0  0  0  0  0
   -4.4830    0.3930    3.5220 N   0  0  0  0  0  0  0  0  0  0  0  0
   -3.8060   -0.7320    3.6570 C   0  0  0  0  0  0  0  0  0  0  0  0
   -3.1350   -1.0410    2.3750 C   0  0  0  0  0  0  0  0  0  0  0  0
   -2.3050   -2.0870    1.9540 C   0  0  0  0  0  0  0  0  0  0  0  0
    1.2970   -2.5530    0.1510 C   0  0  0  0  0  0  0  0  0  0  0  0
    1.0330   -1.7020   -0.9290 C   0  0  0  0  0  0  0  0  0  0  0  0
    2.0710   -0.9610   -1.5070 C   0  0  0  0  0  0  0  0  0  0  0  0
    1.8130   -0.1290   -2.5640 O   0  0  0  0  0  0  0  0  0  0  0  0
    1.9170   -0.6690   -3.8840 C   0  0  0  0  0  0  0  0  0  0  0  0
    1.5900    0.4190   -4.9060 C   0  0  0  0  0  0  0  0  0  0  0  0
    1.6970   -0.1350   -6.2630 N   0  0  0  0  0  0  0  0  0  0  0  0
    1.4570   -1.5860   -6.2610 C   0  0  0  0  0  0  0  0  0  0  0  0
    2.1590   -2.1330   -7.5180 C   0  0  0  0  0  0  0  0  0  0  0  0
    3.1550   -1.0270   -7.9160 C   0  0  0  0  0  0  0  0  0  0  0  0
    3.0590    0.0230   -6.7930 C   0  0  0  0  0  0  0  0  0  0  0  0
    3.3730   -1.0700   -1.0040 C   0  0  0  0  0  0  0  0  0  0  0  0
    3.6370   -1.9210    0.0760 C   0  0  0  0  0  0  0  0  0  0  0  0
    2.5990   -2.6620    0.6540 C   0  0  0  0  0  0  0  0  0  0  0  0
    2.8360   -3.4800    1.6880 N   0  0  0  0  0  0  0  0  0  0  0  0
    8.6830  -10.4260    5.0920 H   0  0  0  0  0  0  0  0  0  0  0  0
    9.9520   -9.2540    4.6780 H   0  0  0  0  0  0  0  0  0  0  0  0
    8.9390   -9.9550    3.3980 H   0  0  0  0  0  0  0  0  0  0  0  0
    7.9700   -8.1180    5.6260 H   0  0  0  0  0  0  0  0  0  0  0  0
    8.2260   -7.6470    3.9320 H   0  0  0  0  0  0  0  0  0  0  0  0
    6.5370   -9.3090    3.2150 H   0  0  0  0  0  0  0  0  0  0  0  0
    6.2810   -9.7800    4.9090 H   0  0  0  0  0  0  0  0  0  0  0  0
    3.9550   -8.9450    3.8580 H   0  0  0  0  0  0  0  0  0  0  0  0
    2.9330   -7.4270    6.3780 H   0  0  0  0  0  0  0  0  0  0  0  0
    1.3090   -5.5720    6.6490 H   0  0  0  0  0  0  0  0  0  0  0  0
    0.8070   -4.0750    4.7360 H   0  0  0  0  0  0  0  0  0  0  0  0
    3.5520   -6.2880    2.2830 H   0  0  0  0  0  0  0  0  0  0  0  0
   -1.2990   -3.8120   -0.4820 H   0  0  0  0  0  0  0  0  0  0  0  0
   -1.7670   -1.0910   -1.2560 H   0  0  0  0  0  0  0  0  0  0  0  0
   -3.2370    0.7610   -0.5110 H   0  0  0  0  0  0  0  0  0  0  0  0
   -4.7160    1.7390    1.7930 H   0  0  0  0  0  0  0  0  0  0  0  0
   -3.7510   -1.3290    4.5550 H   0  0  0  0  0  0  0  0  0  0  0  0
   -2.0450   -2.8790    2.6400 H   0  0  0  0  0  0  0  0  0  0  0  0
    0.0290   -1.6180   -1.3170 H   0  0  0  0  0  0  0  0  0  0  0  0
    2.9290   -1.0300   -4.0500 H   0  0  0  0  0  0  0  0  0  0  0  0
    1.2150   -1.4930   -3.9950 H   0  0  0  0  0  0  0  0  0  0  0  0
    0.5770    0.7810   -4.7410 H   0  0  0  0  0  0  0  0  0  0  0  0
    2.2920    1.2430   -4.7950 H   0  0  0  0  0  0  0  0  0  0  0  0
    1.9120   -2.0240   -5.3760 H   0  0  0  0  0  0  0  0  0  0  0  0
    0.3880   -1.7730   -6.3360 H   0  0  0  0  0  0  0  0  0  0  0  0
    1.4440   -2.3220   -8.3160 H   0  0  0  0  0  0  0  0  0  0  0  0
    2.6750   -3.0670   -7.3050 H   0  0  0  0  0  0  0  0  0  0  0  0
    2.8350   -0.5780   -8.8540 H   0  0  0  0  0  0  0  0  0  0  0  0
    4.1610   -1.4410   -7.9330 H   0  0  0  0  0  0  0  0  0  0  0  0
    3.8040   -0.1580   -6.0210 H   0  0  0  0  0  0  0  0  0  0  0  0
    3.2160    1.0270   -7.1800 H   0  0  0  0  0  0  0  0  0  0  0  0
    4.1740   -0.4990   -1.4490 H   0  0  0  0  0  0  0  0  0  0  0  0
    4.6410   -2.0050    0.4640 H   0  0  0  0  0  0  0  0  0  0  0  0
  1 41  1  0  0  0  0
  1 42  1  0  0  0  0
  1 43  1  0  0  0  0
  1  2  1  0  0  0  0
  2 44  1  0  0  0  0
  2 45  1  0  0  0  0
  2  3  1  0  0  0  0
  3 46  1  0  0  0  0
  3 47  1  0  0  0  0
  3  4  1  0  0  0  0
  4  5  2  0  0  0  0
  4  6  1  0  0  0  0
  6 48  1  0  0  0  0
  6  7  1  0  0  0  0
  7  8  2  0  0  0  0
  8 49  1  0  0  0  0
  8  9  1  0  0  0  0
  9 50  1  0  0  0  0
  9 10  2  0  0  0  0
 10 51  1  0  0  0  0
 10 11  1  0  0  0  0
 11 12  2  0  0  0  0
 12  7  1  0  0  0  0
 12 52  1  0  0  0  0
 11 13  1  0  0  0  0
 13 14  2  0  0  0  0
 14 15  1  0  0  0  0
 15 16  1  0  0  0  0
 16 53  1  0  0  0  0
 16 17  1  0  0  0  0
 17 18  2  0  0  0  0
 18 54  1  0  0  0  0
 18 19  1  0  0  0  0
 19 55  1  0  0  0  0
 19 20  2  0  0  0  0
 20 21  1  0  0  0  0
 21 56  1  0  0  0  0
 21 22  1  0  0  0  0
 22 23  2  0  0  0  0
 23 57  1  0  0  0  0
 23 24  1  0  0  0  0
 24 20  1  0  0  0  0
 24 25  2  0  0  0  0
 25 17  1  0  0  0  0
 25 58  1  0  0  0  0
 15 26  2  0  0  0  0
 26 27  1  0  0  0  0
 27 59  1  0  0  0  0
 27 28  2  0  0  0  0
 28 29  1  0  0  0  0
 29 30  1  0  0  0  0
 30 60  1  0  0  0  0
 30 61  1  0  0  0  0
 30 31  1  0  0  0  0
 31 62  1  0  0  0  0
 31 63  1  0  0  0  0
 31 32  1  0  0  0  0
 32 33  1  0  0  0  0
 33 64  1  0  0  0  0
 33 65  1  0  0  0  0
 33 34  1  0  0  0  0
 34 66  1  0  0  0  0
 34 67  1  0  0  0  0
 34 35  1  0  0  0  0
 35 68  1  0  0  0  0
 35 69  1  0  0  0  0
 35 36  1  0  0  0  0
 36 32  1  0  0  0  0
 36 70  1  0  0  0  0
 36 71  1  0  0  0  0
 28 37  1  0  0  0  0
 37 72  1  0  0  0  0
 37 38  2  0  0  0  0
 38 73  1  0  0  0  0
 38 39  1  0  0  0  0
 39 26  1  0  0  0  0
 39 40  2  0  0  0  0
 40 13  1  0  0  0  0
M  END
>  <LOGBIO>
6.0000

>  <PRED_LOGBIO>
5.8400

>  <XV_RES>
-0.0820

>  <WHL_TMPL>
2

>  <ANCH>
15-16;25-73

$$$$
ROW72
  -MTS-   01071500293D 0   0.00000     0.00000     0

 43 46  0  0  0  0  0  0  0  0999 V2000
    4.1990    0.5080    2.3060 Cl  0  0  0  0  0  0  0  0  0  0  0  0
    3.1050   -0.4150    1.3170 C   0  0  0  0  0  0  0  0  0  0  0  0
    3.5980   -1.4280    0.4860 C   0  0  0  0  0  0  0  0  0  0  0  0
    2.7180   -2.1710   -0.3100 C   0  0  0  0  0  0  0  0  0  0  0  0
    1.3450   -1.9000   -0.2750 C   0  0  0  0  0  0  0  0  0  0  0  0
    0.8520   -0.8870    0.5550 C   0  0  0  0  0  0  0  0  0  0  0  0
   -0.5360   -0.6130    0.5900 N   0  0  0  0  0  0  0  0  0  0  0  0
   -1.0480    0.3930    1.3980 C   0  0  0  0  0  0  0  0  0  0  0  0
   -0.3670    1.1430    2.0950 O   0  0  0  0  0  0  0  0  0  0  0  0
   -2.3680    0.5570    1.4200 N   0  0  0  0  0  0  0  0  0  0  0  0
   -3.0380    0.5610    2.6150 C   0  0  0  0  0  0  0  0  0  0  0  0
   -3.5620   -0.4740    3.2460 N   0  0  0  0  0  0  0  0  0  0  0  0
   -4.2070   -0.2340    4.4650 C   0  0  0  0  0  0  0  0  0  0  0  0
   -4.2430    1.0330    4.8990 C   0  0  0  0  0  0  0  0  0  0  0  0
   -4.8700    1.5580    6.1680 C   0  0  0  0  0  0  0  0  0  0  0  0
   -6.3250    1.9390    5.8980 C   0  0  0  0  0  0  0  0  0  0  0  0
   -6.9350    2.4510    7.1340 N   0  0  0  0  0  0  0  0  0  0  0  0
   -8.2860    2.8700    7.1340 C   0  0  0  0  0  0  0  0  0  0  0  0
   -9.2640    1.9970    7.4150 N   0  0  0  0  0  0  0  0  0  0  0  0
  -10.5500    2.3740    7.4200 C   0  0  0  0  0  0  0  0  0  0  0  0
  -10.8920    3.6400    7.1450 N   0  0  0  0  0  0  0  0  0  0  0  0
   -9.9640    4.5630    6.8560 C   0  0  0  0  0  0  0  0  0  0  0  0
  -10.2340    5.9830    6.5380 C   0  0  0  0  0  0  0  0  0  0  0  0
   -9.1630    6.7460    6.2780 C   0  0  0  0  0  0  0  0  0  0  0  0
   -7.7510    5.6880    6.4240 S   0  0  0  0  0  0  0  0  0  0  0  0
   -8.6120    4.2000    6.8420 C   0  0  0  0  0  0  0  0  0  0  0  0
   -3.3910    1.9530    3.6490 S   0  0  0  0  0  0  0  0  0  0  0  0
    1.7320   -0.1440    1.3510 C   0  0  0  0  0  0  0  0  0  0  0  0
    4.6570   -1.6370    0.4590 H   0  0  0  0  0  0  0  0  0  0  0  0
    3.0980   -2.9530   -0.9510 H   0  0  0  0  0  0  0  0  0  0  0  0
    0.6660   -2.4730   -0.8890 H   0  0  0  0  0  0  0  0  0  0  0  0
   -1.1640   -1.1590    0.0180 H   0  0  0  0  0  0  0  0  0  0  0  0
   -2.8760    0.6790    0.5550 H   0  0  0  0  0  0  0  0  0  0  0  0
   -4.6560   -1.0370    5.0310 H   0  0  0  0  0  0  0  0  0  0  0  0
   -4.3220    2.4360    6.5070 H   0  0  0  0  0  0  0  0  0  0  0  0
   -4.8330    0.7890    6.9360 H   0  0  0  0  0  0  0  0  0  0  0  0
   -6.8720    1.0620    5.5590 H   0  0  0  0  0  0  0  0  0  0  0  0
   -6.3620    2.7080    5.1300 H   0  0  0  0  0  0  0  0  0  0  0  0
   -6.3890    2.5030    7.9820 H   0  0  0  0  0  0  0  0  0  0  0  0
  -11.3180    1.6500    7.6500 H   0  0  0  0  0  0  0  0  0  0  0  0
  -11.2370    6.3820    6.5180 H   0  0  0  0  0  0  0  0  0  0  0  0
   -9.1620    7.7960    6.0280 H   0  0  0  0  0  0  0  0  0  0  0  0
    1.3520    0.6380    1.9920 H   0  0  0  0  0  0  0  0  0  0  0  0
  1  2  1  0  0  0  0
  2  3  2  0  0  0  0
  3 29  1  0  0  0  0
  3  4  1  0  0  0  0
  4 30  1  0  0  0  0
  4  5  2  0  0  0  0
  5 31  1  0  0  0  0
  5  6  1  0  0  0  0
  6  7  1  0  0  0  0
  7 32  1  0  0  0  0
  7  8  1  0  0  0  0
  8  9  2  0  0  0  0
  8 10  1  0  0  0  0
 10 33  1  0  0  0  0
 10 11  1  0  0  0  0
 11 12  2  0  0  0  0
 12 13  1  0  0  0  0
 13 34  1  0  0  0  0
 13 14  2  0  0  0  0
 14 15  1  0  0  0  0
 15 35  1  0  0  0  0
 15 36  1  0  0  0  0
 15 16  1  0  0  0  0
 16 37  1  0  0  0  0
 16 38  1  0  0  0  0
 16 17  1  0  0  0  0
 17 39  1  0  0  0  0
 17 18  1  0  0  0  0
 18 19  1  0  0  0  0
 19 20  2  0  0  0  0
 20 40  1  0  0  0  0
 20 21  1  0  0  0  0
 21 22  2  0  0  0  0
 22 23  1  0  0  0  0
 23 41  1  0  0  0  0
 23 24  2  0  0  0  0
 24 42  1  0  0  0  0
 24 25  1  0  0  0  0
 25 26  1  0  0  0  0
 26 18  2  0  0  0  0
 26 22  1  0  0  0  0
 14 27  1  0  0  0  0
 27 11  1  0  0  0  0
  6 28  2  0  0  0  0
 28  2  1  0  0  0  0
 28 43  1  0  0  0  0
M  END
>  <LOGBIO>
6.9000

>  <PRED_LOGBIO>
6.9200

>  <XV_RES>
-0.2950

>  <WHL_TMPL>
1

>  <ANCH>
7-19;12-13

$$$$
ROW73
  -MTS-   01071500293D 0   0.00000     0.00000     0

 37 39  0  0  0  0  0  0  0  0999 V2000
    2.6130   -9.9370    0.9920 O   0  0  0  0  0  0  0  0  0  0  0  0
    3.4430   -8.7820    0.8480 S   0  0  0  0  0  0  0  0  0  0  0  0
    4.2870   -8.9400   -0.2950 O   0  0  0  0  0  0  0  0  0  0  0  0
    4.4300   -8.5910    2.2810 N   0  0  0  0  0  0  0  0  0  0  0  0
    3.7790   -8.8350    3.5760 C   0  0  0  0  0  0  0  0  0  0  0  0
    4.6450   -9.4340    4.7000 C   0  0  0  0  0  0  0  0  0  0  0  0
    5.6580   -8.4200    5.2630 C   0  0  0  0  0  0  0  0  0  0  0  0
    6.8040   -8.1390    4.3870 N   0  0  0  0  0  0  0  0  0  0  0  0
    6.4860   -7.3540    3.1850 C   0  0  0  0  0  0  0  0  0  0  0  0
    5.8320   -8.2020    2.0780 C   0  0  0  0  0  0  0  0  0  0  0  0
    2.3860   -7.2920    0.6290 C   0  0  0  0  0  0  0  0  0  0  0  0
    1.5350   -6.8790    1.6610 C   0  0  0  0  0  0  0  0  0  0  0  0
    0.7310   -5.7450    1.4950 C   0  0  0  0  0  0  0  0  0  0  0  0
    0.7790   -5.0240    0.2960 C   0  0  0  0  0  0  0  0  0  0  0  0
    1.6300   -5.4360   -0.7360 C   0  0  0  0  0  0  0  0  0  0  0  0
    1.6970   -4.7330   -1.9450 C   0  0  0  0  0  0  0  0  0  0  0  0
    2.5160   -5.1380   -2.9250 N   0  0  0  0  0  0  0  0  0  0  0  0
    3.2990   -6.2180   -2.8000 C   0  0  0  0  0  0  0  0  0  0  0  0
    3.2780   -6.9640   -1.6160 C   0  0  0  0  0  0  0  0  0  0  0  0
    2.4340   -6.5700   -0.5700 C   0  0  0  0  0  0  0  0  0  0  0  0
    3.3590   -7.8960    3.9300 H   0  0  0  0  0  0  0  0  0  0  0  0
    2.9270   -9.4910    3.4130 H   0  0  0  0  0  0  0  0  0  0  0  0
    5.1780  -10.3040    4.3220 H   0  0  0  0  0  0  0  0  0  0  0  0
    4.0020   -9.7860    5.5050 H   0  0  0  0  0  0  0  0  0  0  0  0
    5.1410   -7.4880    5.4770 H   0  0  0  0  0  0  0  0  0  0  0  0
    6.0270   -8.7850    6.2190 H   0  0  0  0  0  0  0  0  0  0  0  0
    7.5100   -7.6510    4.9190 H   0  0  0  0  0  0  0  0  0  0  0  0
    5.8210   -6.5370    3.4530 H   0  0  0  0  0  0  0  0  0  0  0  0
    7.3970   -6.8990    2.8000 H   0  0  0  0  0  0  0  0  0  0  0  0
    6.4240   -9.1040    1.9410 H   0  0  0  0  0  0  0  0  0  0  0  0
    5.9060   -7.6570    1.1390 H   0  0  0  0  0  0  0  0  0  0  0  0
    1.4990   -7.4360    2.5860 H   0  0  0  0  0  0  0  0  0  0  0  0
    0.0750   -5.4270    2.2910 H   0  0  0  0  0  0  0  0  0  0  0  0
    0.1580   -4.1490    0.1680 H   0  0  0  0  0  0  0  0  0  0  0  0
    1.0830   -3.8560   -2.0890 H   0  0  0  0  0  0  0  0  0  0  0  0
    3.9460   -6.5130   -3.6130 H   0  0  0  0  0  0  0  0  0  0  0  0
    3.9070   -7.8360   -1.5100 H   0  0  0  0  0  0  0  0  0  0  0  0
  1  2  2  0  0  0  0
  2  3  2  0  0  0  0
  2  4  1  0  0  0  0
  4  5  1  0  0  0  0
  5 21  1  0  0  0  0
  5 22  1  0  0  0  0
  5  6  1  0  0  0  0
  6 23  1  0  0  0  0
  6 24  1  0  0  0  0
  6  7  1  0  0  0  0
  7 25  1  0  0  0  0
  7 26  1  0  0  0  0
  7  8  1  0  0  0  0
  8 27  1  0  0  0  0
  8  9  1  0  0  0  0
  9 28  1  0  0  0  0
  9 29  1  0  0  0  0
  9 10  1  0  0  0  0
 10  4  1  0  0  0  0
 10 30  1  0  0  0  0
 10 31  1  0  0  0  0
  2 11  1  0  0  0  0
 11 12  2  0  0  0  0
 12 32  1  0  0  0  0
 12 13  1  0  0  0  0
 13 33  1  0  0  0  0
 13 14  2  0  0  0  0
 14 34  1  0  0  0  0
 14 15  1  0  0  0  0
 15 16  1  0  0  0  0
 16 35  1  0  0  0  0
 16 17  2  0  0  0  0
 17 18  1  0  0  0  0
 18 36  1  0  0  0  0
 18 19  2  0  0  0  0
 19 37  1  0  0  0  0
 19 20  1  0  0  0  0
 20 11  1  0  0  0  0
 20 15  2  0  0  0  0
M  END
>  <LOGBIO>
5.1000

>  <PRED_LOGBIO>
5.3600

>  <XV_RES>
-0.9820

>  <WHL_TMPL>
3

>  <ANCH>
28-30;2-1

$$$$
ROW74
  -MTS-   01071500293D 0   0.00000     0.00000     0

 59 63  0  0  0  0  0  0  0  0999 V2000
  -11.4050    5.9330    7.0360 C   0  0  0  0  0  0  0  0  0  0  0  0
   -9.9260    5.5660    6.9620 C   0  0  0  0  0  0  0  0  0  0  0  0
   -9.1980    6.3250    7.9320 O   0  0  0  0  0  0  0  0  0  0  0  0
   -9.3930    5.8800    5.5650 C   0  0  0  0  0  0  0  0  0  0  0  0
   -7.9680    5.5270    5.4940 N   0  0  0  0  0  0  0  0  0  0  0  0
   -7.4540    4.3120    5.1230 C   0  0  0  0  0  0  0  0  0  0  0  0
   -6.1160    4.3590    5.1760 C   0  0  0  0  0  0  0  0  0  0  0  0
   -5.7390    5.7200    5.6190 C   0  0  0  0  0  0  0  0  0  0  0  0
   -6.8540    6.4020    5.8030 N   0  0  0  0  0  0  0  0  0  0  0  0
   -5.1870    3.2540    4.8520 C   0  0  0  0  0  0  0  0  0  0  0  0
   -4.3000    2.7650    5.8190 C   0  0  0  0  0  0  0  0  0  0  0  0
   -3.4580    1.7640    5.5280 N   0  0  0  0  0  0  0  0  0  0  0  0
   -3.4290    1.1970    4.3150 C   0  0  0  0  0  0  0  0  0  0  0  0
   -2.5300    0.1520    4.0560 N   0  0  0  0  0  0  0  0  0  0  0  0
   -4.2890    1.6390    3.3030 C   0  0  0  0  0  0  0  0  0  0  0  0
   -4.3500    1.0920    1.9280 C   0  0  0  0  0  0  0  0  0  0  0  0
   -5.2480    1.6590    1.1100 C   0  0  0  0  0  0  0  0  0  0  0  0
   -6.0600    2.9170    2.0540 S   0  0  0  0  0  0  0  0  0  0  0  0
   -5.1820    2.6820    3.5740 C   0  0  0  0  0  0  0  0  0  0  0  0
   -3.4720   -0.0130    1.4840 C   0  0  0  0  0  0  0  0  0  0  0  0
   -3.0520   -0.0810    0.1500 C   0  0  0  0  0  0  0  0  0  0  0  0
   -2.2210   -1.1270   -0.2700 C   0  0  0  0  0  0  0  0  0  0  0  0
   -1.8110   -2.1050    0.6440 C   0  0  0  0  0  0  0  0  0  0  0  0
   -0.9720   -3.1620    0.2190 N   0  0  0  0  0  0  0  0  0  0  0  0
    0.3110   -3.2500    0.6910 C   0  0  0  0  0  0  0  0  0  0  0  0
    0.7400   -2.3970    1.4970 O   0  0  0  0  0  0  0  0  0  0  0  0
    1.1000   -4.2440    0.2920 N   0  0  0  0  0  0  0  0  0  0  0  0
    2.4250   -4.3340    0.7790 C   0  0  0  0  0  0  0  0  0  0  0  0
    3.4680   -3.6990    0.0940 C   0  0  0  0  0  0  0  0  0  0  0  0
    4.7790   -3.7890    0.5760 C   0  0  0  0  0  0  0  0  0  0  0  0
    5.0480   -4.5140    1.7440 C   0  0  0  0  0  0  0  0  0  0  0  0
    4.0050   -5.1490    2.4290 C   0  0  0  0  0  0  0  0  0  0  0  0
    4.2630   -5.8480    3.5540 F   0  0  0  0  0  0  0  0  0  0  0  0
    2.6930   -5.0590    1.9460 C   0  0  0  0  0  0  0  0  0  0  0  0
   -2.2310   -2.0370    1.9780 C   0  0  0  0  0  0  0  0  0  0  0  0
   -3.0610   -0.9910    2.3970 C   0  0  0  0  0  0  0  0  0  0  0  0
  -11.5270    6.9940    6.8320 H   0  0  0  0  0  0  0  0  0  0  0  0
  -11.7850    5.7100    8.0310 H   0  0  0  0  0  0  0  0  0  0  0  0
  -11.9590    5.3560    6.2990 H   0  0  0  0  0  0  0  0  0  0  0  0
   -9.8040    4.5050    7.1670 H   0  0  0  0  0  0  0  0  0  0  0  0
   -9.5190    6.1420    8.8290 H   0  0  0  0  0  0  0  0  0  0  0  0
   -9.9470    5.3030    4.8280 H   0  0  0  0  0  0  0  0  0  0  0  0
   -9.5140    6.9410    5.3600 H   0  0  0  0  0  0  0  0  0  0  0  0
   -8.0380    3.4510    4.8330 H   0  0  0  0  0  0  0  0  0  0  0  0
   -4.7340    6.0880    5.7640 H   0  0  0  0  0  0  0  0  0  0  0  0
   -4.2960    3.1980    6.8080 H   0  0  0  0  0  0  0  0  0  0  0  0
   -2.8070   -0.8050    4.2210 H   0  0  0  0  0  0  0  0  0  0  0  0
   -1.6050    0.3570    3.7060 H   0  0  0  0  0  0  0  0  0  0  0  0
   -5.4380    1.3990    0.0800 H   0  0  0  0  0  0  0  0  0  0  0  0
   -3.3690    0.6730   -0.5550 H   0  0  0  0  0  0  0  0  0  0  0  0
   -1.8970   -1.1790   -1.2990 H   0  0  0  0  0  0  0  0  0  0  0  0
   -1.3190   -3.8520   -0.4320 H   0  0  0  0  0  0  0  0  0  0  0  0
    0.7530   -4.9330   -0.3600 H   0  0  0  0  0  0  0  0  0  0  0  0
    3.2610   -3.1400   -0.8060 H   0  0  0  0  0  0  0  0  0  0  0  0
    5.5840   -3.3000    0.0480 H   0  0  0  0  0  0  0  0  0  0  0  0
    6.0590   -4.5840    2.1160 H   0  0  0  0  0  0  0  0  0  0  0  0
    1.8890   -5.5490    2.4750 H   0  0  0  0  0  0  0  0  0  0  0  0
   -1.9150   -2.7910    2.6830 H   0  0  0  0  0  0  0  0  0  0  0  0
   -3.3850   -0.9380    3.4260 H   0  0  0  0  0  0  0  0  0  0  0  0
  1 37  1  0  0  0  0
  1 38  1  0  0  0  0
  1 39  1  0  0  0  0
  1  2  1  0  0  0  0
  2 40  1  0  0  0  0
  2  3  1  0  0  0  0
  3 41  1  0  0  0  0
  2  4  1  0  0  0  0
  4 42  1  0  0  0  0
  4 43  1  0  0  0  0
  4  5  1  0  0  0  0
  5  6  1  0  0  0  0
  6 44  1  0  0  0  0
  6  7  2  0  0  0  0
  7  8  1  0  0  0  0
  8 45  1  0  0  0  0
  8  9  2  0  0  0  0
  9  5  1  0  0  0  0
  7 10  1  0  0  0  0
 10 11  2  0  0  0  0
 11 46  1  0  0  0  0
 11 12  1  0  0  0  0
 12 13  2  0  0  0  0
 13 14  1  0  0  0  0
 14 47  1  0  0  0  0
 14 48  1  0  0  0  0
 13 15  1  0  0  0  0
 15 16  1  0  0  0  0
 16 17  2  0  0  0  0
 17 49  1  0  0  0  0
 17 18  1  0  0  0  0
 18 19  1  0  0  0  0
 19 10  1  0  0  0  0
 19 15  2  0  0  0  0
 16 20  1  0  0  0  0
 20 21  2  0  0  0  0
 21 50  1  0  0  0  0
 21 22  1  0  0  0  0
 22 51  1  0  0  0  0
 22 23  2  0  0  0  0
 23 24  1  0  0  0  0
 24 52  1  0  0  0  0
 24 25  1  0  0  0  0
 25 26  2  0  0  0  0
 25 27  1  0  0  0  0
 27 53  1  0  0  0  0
 27 28  1  0  0  0  0
 28 29  2  0  0  0  0
 29 54  1  0  0  0  0
 29 30  1  0  0  0  0
 30 55  1  0  0  0  0
 30 31  2  0  0  0  0
 31 56  1  0  0  0  0
 31 32  1  0  0  0  0
 32 33  1  0  0  0  0
 32 34  2  0  0  0  0
 34 28  1  0  0  0  0
 34 57  1  0  0  0  0
 23 35  1  0  0  0  0
 35 58  1  0  0  0  0
 35 36  2  0  0  0  0
 36 20  1  0  0  0  0
 36 59  1  0  0  0  0
M  END
>  <LOGBIO>
5.8000

>  <PRED_LOGBIO>
5.9200

>  <XV_RES>
-0.3470

>  <WHL_TMPL>
2

>  <ANCH>
10-11;38-39

$$$$
ROW75
  -MTS-   01071500293D 0   0.00000     0.00000     0

 59 63  0  0  0  0  0  0  0  0999 V2000
   -0.2610  -16.0430    0.8930 C   0  0  0  0  0  0  0  0  0  0  0  0
    0.9530  -16.3430    0.1200 N   0  0  0  0  0  0  0  0  0  0  0  0
    0.6050  -17.1870   -1.0320 C   0  0  0  0  0  0  0  0  0  0  0  0
    1.5540  -15.0880   -0.3550 C   0  0  0  0  0  0  0  0  0  0  0  0
    1.9160  -14.2110    0.8430 C   0  0  0  0  0  0  0  0  0  0  0  0
    2.5400  -12.9070    0.3490 C   0  0  0  0  0  0  0  0  0  0  0  0
    2.8790  -12.0860    1.4700 O   0  0  0  0  0  0  0  0  0  0  0  0
    3.4540  -10.8670    1.2240 C   0  0  0  0  0  0  0  0  0  0  0  0
    4.8470  -10.7550    1.1400 C   0  0  0  0  0  0  0  0  0  0  0  0
    5.4350   -9.5100    0.8890 C   0  0  0  0  0  0  0  0  0  0  0  0
    6.8470   -9.0960    0.7500 C   0  0  0  0  0  0  0  0  0  0  0  0
    7.8120   -9.8530    0.8420 O   0  0  0  0  0  0  0  0  0  0  0  0
    6.9220   -7.7900    0.5120 N   0  0  0  0  0  0  0  0  0  0  0  0
    5.5680   -7.2200    0.4710 C   0  0  0  0  0  0  0  0  0  0  0  0
    4.6300   -8.3760    0.7220 C   0  0  0  0  0  0  0  0  0  0  0  0
    3.2370   -8.4890    0.8060 C   0  0  0  0  0  0  0  0  0  0  0  0
    2.6490   -9.7340    1.0570 C   0  0  0  0  0  0  0  0  0  0  0  0
    2.3860   -7.2910    0.6290 C   0  0  0  0  0  0  0  0  0  0  0  0
    2.4330   -6.5700   -0.5700 C   0  0  0  0  0  0  0  0  0  0  0  0
    1.6290   -5.4360   -0.7360 C   0  0  0  0  0  0  0  0  0  0  0  0
    0.7780   -5.0240    0.2960 C   0  0  0  0  0  0  0  0  0  0  0  0
   -0.0350   -3.8770    0.1270 N   0  0  0  0  0  0  0  0  0  0  0  0
    0.1040   -2.8090    0.9730 C   0  0  0  0  0  0  0  0  0  0  0  0
   -0.8980   -2.2970    1.7950 O   0  0  0  0  0  0  0  0  0  0  0  0
   -0.3570   -1.2190    2.4920 C   0  0  0  0  0  0  0  0  0  0  0  0
   -0.8810   -0.3340    3.4420 C   0  0  0  0  0  0  0  0  0  0  0  0
   -0.0720    0.6760    3.9780 C   0  0  0  0  0  0  0  0  0  0  0  0
    1.2590    0.8000    3.5650 C   0  0  0  0  0  0  0  0  0  0  0  0
    1.7830   -0.0850    2.6150 C   0  0  0  0  0  0  0  0  0  0  0  0
    0.9740   -1.0950    2.0790 C   0  0  0  0  0  0  0  0  0  0  0  0
    1.2080   -2.1040    1.1370 N   0  0  0  0  0  0  0  0  0  0  0  0
    0.7300   -5.7450    1.4940 C   0  0  0  0  0  0  0  0  0  0  0  0
    1.5340   -6.8790    1.6610 C   0  0  0  0  0  0  0  0  0  0  0  0
   -0.9730  -15.5170    0.2600 H   0  0  0  0  0  0  0  0  0  0  0  0
   -0.7060  -16.9720    1.2450 H   0  0  0  0  0  0  0  0  0  0  0  0
   -0.0030  -15.4190    1.7460 H   0  0  0  0  0  0  0  0  0  0  0  0
   -0.1070  -16.6610   -1.6650 H   0  0  0  0  0  0  0  0  0  0  0  0
    0.1610  -18.1150   -0.6800 H   0  0  0  0  0  0  0  0  0  0  0  0
    1.5040  -17.4090   -1.6030 H   0  0  0  0  0  0  0  0  0  0  0  0
    0.8420  -14.5620   -0.9880 H   0  0  0  0  0  0  0  0  0  0  0  0
    2.4530  -15.3100   -0.9260 H   0  0  0  0  0  0  0  0  0  0  0  0
    2.6280  -14.7370    1.4760 H   0  0  0  0  0  0  0  0  0  0  0  0
    1.0170  -13.9890    1.4150 H   0  0  0  0  0  0  0  0  0  0  0  0
    1.8280  -12.3810   -0.2840 H   0  0  0  0  0  0  0  0  0  0  0  0
    3.4390  -13.1290   -0.2230 H   0  0  0  0  0  0  0  0  0  0  0  0
    5.4680  -11.6290    1.2700 H   0  0  0  0  0  0  0  0  0  0  0  0
    7.7780   -7.2700    0.3790 H   0  0  0  0  0  0  0  0  0  0  0  0
    5.4610   -6.4910    1.2710 H   0  0  0  0  0  0  0  0  0  0  0  0
    5.3790   -6.8130   -0.5200 H   0  0  0  0  0  0  0  0  0  0  0  0
    1.5750   -9.8210    1.1220 H   0  0  0  0  0  0  0  0  0  0  0  0
    3.0890   -6.8880   -1.3670 H   0  0  0  0  0  0  0  0  0  0  0  0
    1.6650   -4.8790   -1.6610 H   0  0  0  0  0  0  0  0  0  0  0  0
   -0.7170   -3.8470   -0.6170 H   0  0  0  0  0  0  0  0  0  0  0  0
   -1.9080   -0.4300    3.7610 H   0  0  0  0  0  0  0  0  0  0  0  0
   -0.4760    1.3590    4.7110 H   0  0  0  0  0  0  0  0  0  0  0  0
    1.8830    1.5790    3.9790 H   0  0  0  0  0  0  0  0  0  0  0  0
    2.8100    0.0100    2.2960 H   0  0  0  0  0  0  0  0  0  0  0  0
    0.0730   -5.4270    2.2900 H   0  0  0  0  0  0  0  0  0  0  0  0
    1.4970   -7.4360    2.5860 H   0  0  0  0  0  0  0  0  0  0  0  0
  1 34  1  0  0  0  0
  1 35  1  0  0  0  0
  1 36  1  0  0  0  0
  1  2  1  0  0  0  0
  2  3  1  0  0  0  0
  3 37  1  0  0  0  0
  3 38  1  0  0  0  0
  3 39  1  0  0  0  0
  2  4  1  0  0  0  0
  4 40  1  0  0  0  0
  4 41  1  0  0  0  0
  4  5  1  0  0  0  0
  5 42  1  0  0  0  0
  5 43  1  0  0  0  0
  5  6  1  0  0  0  0
  6 44  1  0  0  0  0
  6 45  1  0  0  0  0
  6  7  1  0  0  0  0
  7  8  1  0  0  0  0
  8  9  2  0  0  0  0
  9 46  1  0  0  0  0
  9 10  1  0  0  0  0
 10 11  1  0  0  0  0
 11 12  2  0  0  0  0
 11 13  1  0  0  0  0
 13 47  1  0  0  0  0
 13 14  1  0  0  0  0
 14 48  1  0  0  0  0
 14 49  1  0  0  0  0
 14 15  1  0  0  0  0
 15 10  2  0  0  0  0
 15 16  1  0  0  0  0
 16 17  2  0  0  0  0
 17  8  1  0  0  0  0
 17 50  1  0  0  0  0
 16 18  1  0  0  0  0
 18 19  2  0  0  0  0
 19 51  1  0  0  0  0
 19 20  1  0  0  0  0
 20 52  1  0  0  0  0
 20 21  2  0  0  0  0
 21 22  1  0  0  0  0
 22 53  1  0  0  0  0
 22 23  1  0  0  0  0
 23 24  1  0  0  0  0
 24 25  1  0  0  0  0
 25 26  2  0  0  0  0
 26 54  1  0  0  0  0
 26 27  1  0  0  0  0
 27 55  1  0  0  0  0
 27 28  2  0  0  0  0
 28 56  1  0  0  0  0
 28 29  1  0  0  0  0
 29 57  1  0  0  0  0
 29 30  2  0  0  0  0
 30 25  1  0  0  0  0
 30 31  1  0  0  0  0
 31 23  2  0  0  0  0
 21 32  1  0  0  0  0
 32 58  1  0  0  0  0
 32 33  2  0  0  0  0
 33 18  1  0  0  0  0
 33 59  1  0  0  0  0
M  END
>  <LOGBIO>
5.8000

>  <PRED_LOGBIO>
6.3800

>  <XV_RES>
-1.2860

>  <WHL_TMPL>
3

>  <ANCH>
22-42;40-38

$$$$
ROW76
  -MTS-   01071500293D 0   0.00000     0.00000     0

 34 36  0  0  0  0  0  0  0  0999 V2000
   -7.0170    1.1520    1.1450 Cl  0  0  0  0  0  0  0  0  0  0  0  0
   -5.2930    0.9350    1.2340 C   0  0  0  0  0  0  0  0  0  0  0  0
   -4.7180    0.3900    2.3820 C   0  0  0  0  0  0  0  0  0  0  0  0
   -3.3350    0.2050    2.4560 C   0  0  0  0  0  0  0  0  0  0  0  0
   -2.5260    0.5610    1.3690 C   0  0  0  0  0  0  0  0  0  0  0  0
   -1.0480    0.3930    1.3980 C   0  0  0  0  0  0  0  0  0  0  0  0
   -0.5360   -0.6130    0.5900 N   0  0  0  0  0  0  0  0  0  0  0  0
    0.8140   -0.8410    0.5520 C   0  0  0  0  0  0  0  0  0  0  0  0
    1.6400   -1.6250    1.2580 C   0  0  0  0  0  0  0  0  0  0  0  0
    1.4550   -2.5050    2.2920 N   0  0  0  0  0  0  0  0  0  0  0  0
    1.1830   -3.8670    2.0220 C   0  0  0  0  0  0  0  0  0  0  0  0
   -0.1360   -4.3140    1.8760 C   0  0  0  0  0  0  0  0  0  0  0  0
   -0.3790   -5.6660    1.6090 C   0  0  0  0  0  0  0  0  0  0  0  0
    0.6470   -6.5220    1.4950 N   0  0  0  0  0  0  0  0  0  0  0  0
    1.9210   -6.1290    1.6280 C   0  0  0  0  0  0  0  0  0  0  0  0
    2.2300   -4.7890    1.8960 C   0  0  0  0  0  0  0  0  0  0  0  0
    2.8280   -1.1810    0.4960 C   0  0  0  0  0  0  0  0  0  0  0  0
    4.0340   -1.4230    0.5060 O   0  0  0  0  0  0  0  0  0  0  0  0
    1.9160   -0.3140   -0.2830 C   0  0  0  0  0  0  0  0  0  0  0  0
    2.0260    0.4870   -1.2110 O   0  0  0  0  0  0  0  0  0  0  0  0
   -3.1060    1.1240    0.2250 C   0  0  0  0  0  0  0  0  0  0  0  0
   -4.4880    1.3060    0.1580 C   0  0  0  0  0  0  0  0  0  0  0  0
   -5.2060    1.9960   -1.2690 Cl  0  0  0  0  0  0  0  0  0  0  0  0
   -5.3440    0.1100    3.2170 H   0  0  0  0  0  0  0  0  0  0  0  0
   -2.8910   -0.2110    3.3480 H   0  0  0  0  0  0  0  0  0  0  0  0
   -0.8110    0.0930    2.4170 H   0  0  0  0  0  0  0  0  0  0  0  0
   -0.6060    1.3410    1.0980 H   0  0  0  0  0  0  0  0  0  0  0  0
   -1.1590   -1.1770    0.0300 H   0  0  0  0  0  0  0  0  0  0  0  0
    1.5120   -2.1810    3.2470 H   0  0  0  0  0  0  0  0  0  0  0  0
   -0.9590   -3.6210    1.9690 H   0  0  0  0  0  0  0  0  0  0  0  0
   -1.3930   -6.0210    1.4950 H   0  0  0  0  0  0  0  0  0  0  0  0
    2.7170   -6.8520    1.5280 H   0  0  0  0  0  0  0  0  0  0  0  0
    3.2570   -4.4720    2.0030 H   0  0  0  0  0  0  0  0  0  0  0  0
   -2.4830    1.4180   -0.6070 H   0  0  0  0  0  0  0  0  0  0  0  0
  1  2  1  0  0  0  0
  2  3  2  0  0  0  0
  3 24  1  0  0  0  0
  3  4  1  0  0  0  0
  4 25  1  0  0  0  0
  4  5  2  0  0  0  0
  5  6  1  0  0  0  0
  6 26  1  0  0  0  0
  6 27  1  0  0  0  0
  6  7  1  0  0  0  0
  7 28  1  0  0  0  0
  7  8  1  0  0  0  0
  8  9  2  0  0  0  0
  9 10  1  0  0  0  0
 10 29  1  0  0  0  0
 10 11  1  0  0  0  0
 11 12  2  0  0  0  0
 12 30  1  0  0  0  0
 12 13  1  0  0  0  0
 13 31  1  0  0  0  0
 13 14  2  0  0  0  0
 14 15  1  0  0  0  0
 15 32  1  0  0  0  0
 15 16  2  0  0  0  0
 16 11  1  0  0  0  0
 16 33  1  0  0  0  0
  9 17  1  0  0  0  0
 17 18  2  0  0  0  0
 17 19  1  0  0  0  0
 19  8  1  0  0  0  0
 19 20  2  0  0  0  0
  5 21  1  0  0  0  0
 21 34  1  0  0  0  0
 21 22  2  0  0  0  0
 22  2  1  0  0  0  0
 22 23  1  0  0  0  0
M  END
>  <LOGBIO>
7.1000

>  <PRED_LOGBIO>
6.6800

>  <XV_RES>
0.7470

>  <WHL_TMPL>
1

>  <ANCH>
8-17;7-5

$$$$
ROW77
  -MTS-   01071500293D 0   0.00000     0.00000     0

 25 28  0  0  0  0  0  0  0  0999 V2000
    2.2520    0.6060    1.5520 O   0  0  0  0  0  0  0  0  0  0  0  0
    1.4100   -0.1070    0.7400 C   0  0  0  0  0  0  0  0  0  0  0  0
    1.7080   -0.2570   -0.6190 C   0  0  0  0  0  0  0  0  0  0  0  0
    2.8660    0.3240   -1.1500 C   0  0  0  0  0  0  0  0  0  0  0  0
    3.1640    0.1740   -2.5100 C   0  0  0  0  0  0  0  0  0  0  0  0
    2.3030   -0.5550   -3.3390 C   0  0  0  0  0  0  0  0  0  0  0  0
    1.1450   -1.1350   -2.8080 C   0  0  0  0  0  0  0  0  0  0  0  0
    0.8470   -0.9860   -1.4480 C   0  0  0  0  0  0  0  0  0  0  0  0
   -0.3110   -1.5660   -0.9170 C   0  0  0  0  0  0  0  0  0  0  0  0
   -1.3420   -2.3340   -1.4720 N   0  0  0  0  0  0  0  0  0  0  0  0
   -2.1830   -2.6350   -0.5970 N   0  0  0  0  0  0  0  0  0  0  0  0
   -1.8110   -2.1050    0.6440 C   0  0  0  0  0  0  0  0  0  0  0  0
   -2.2310   -2.0370    1.9800 C   0  0  0  0  0  0  0  0  0  0  0  0
   -1.4480   -1.3320    2.9020 C   0  0  0  0  0  0  0  0  0  0  0  0
   -0.2530   -0.6790    2.5770 C   0  0  0  0  0  0  0  0  0  0  0  0
    0.2520   -0.6880    1.2710 C   0  0  0  0  0  0  0  0  0  0  0  0
   -0.6080   -1.4170    0.4420 C   0  0  0  0  0  0  0  0  0  0  0  0
    2.9290    0.0320    1.9420 H   0  0  0  0  0  0  0  0  0  0  0  0
    3.5300    0.8860   -0.5110 H   0  0  0  0  0  0  0  0  0  0  0  0
    4.0570    0.6220   -2.9200 H   0  0  0  0  0  0  0  0  0  0  0  0
    2.5330   -0.6700   -4.3880 H   0  0  0  0  0  0  0  0  0  0  0  0
    0.4810   -1.6980   -3.4480 H   0  0  0  0  0  0  0  0  0  0  0  0
   -3.1450   -2.5210    2.2920 H   0  0  0  0  0  0  0  0  0  0  0  0
   -1.7870   -1.2900    3.9260 H   0  0  0  0  0  0  0  0  0  0  0  0
    0.2900   -0.1570    3.3500 H   0  0  0  0  0  0  0  0  0  0  0  0
  1 18  1  0  0  0  0
  1  2  1  0  0  0  0
  2  3  2  0  0  0  0
  3  4  1  0  0  0  0
  4 19  1  0  0  0  0
  4  5  2  0  0  0  0
  5 20  1  0  0  0  0
  5  6  1  0  0  0  0
  6 21  1  0  0  0  0
  6  7  2  0  0  0  0
  7 22  1  0  0  0  0
  7  8  1  0  0  0  0
  8  3  1  0  0  0  0
  8  9  2  0  0  0  0
  9 10  1  0  0  0  0
 10 11  2  0  0  0  0
 11 12  1  0  0  0  0
 12 13  2  0  0  0  0
 13 23  1  0  0  0  0
 13 14  1  0  0  0  0
 14 24  1  0  0  0  0
 14 15  2  0  0  0  0
 15 25  1  0  0  0  0
 15 16  1  0  0  0  0
 16  2  1  0  0  0  0
 16 17  2  0  0  0  0
 17  9  1  0  0  0  0
 17 12  1  0  0  0  0
M  END
>  <LOGBIO>
6.3000

>  <PRED_LOGBIO>
6.3000

>  <XV_RES>
0.3300

>  <WHL_TMPL>
2

>  <ANCH>
10-42;17-18

$$$$
ROW78
  -MTS-   01071500293D 0   0.00000     0.00000     0

 43 46  0  0  0  0  0  0  0  0999 V2000
   -5.7720    1.0190    4.4450 C   0  0  0  0  0  0  0  0  0  0  0  0
   -5.5120    0.0350    3.4400 O   0  0  0  0  0  0  0  0  0  0  0  0
   -4.7180    0.3900    2.3820 C   0  0  0  0  0  0  0  0  0  0  0  0
   -5.2930    0.9350    1.2340 C   0  0  0  0  0  0  0  0  0  0  0  0
   -4.4880    1.3060    0.1580 C   0  0  0  0  0  0  0  0  0  0  0  0
   -3.1060    1.1240    0.2250 C   0  0  0  0  0  0  0  0  0  0  0  0
   -2.5260    0.5610    1.3690 C   0  0  0  0  0  0  0  0  0  0  0  0
   -1.0480    0.3930    1.3980 C   0  0  0  0  0  0  0  0  0  0  0  0
   -0.5360   -0.6130    0.5900 N   0  0  0  0  0  0  0  0  0  0  0  0
    0.8180   -0.8800    0.5560 C   0  0  0  0  0  0  0  0  0  0  0  0
    1.5920   -0.2220    1.2490 O   0  0  0  0  0  0  0  0  0  0  0  0
    1.3380   -1.9580   -0.3140 C   0  0  0  0  0  0  0  0  0  0  0  0
    1.5050   -3.2490    0.0060 C   0  0  0  0  0  0  0  0  0  0  0  0
    2.0470   -4.1100   -1.0690 C   0  0  0  0  0  0  0  0  0  0  0  0
    2.3990   -5.5410   -1.2140 C   0  0  0  0  0  0  0  0  0  0  0  0
    2.8480   -5.7160   -2.4430 N   0  0  0  0  0  0  0  0  0  0  0  0
    2.8030   -4.4350   -3.1220 N   0  0  0  0  0  0  0  0  0  0  0  0
    2.3110   -3.5110   -2.2380 C   0  0  0  0  0  0  0  0  0  0  0  0
    1.8700   -1.8140   -1.9960 S   0  0  0  0  0  0  0  0  0  0  0  0
    2.2720   -6.5840   -0.1720 C   0  0  0  0  0  0  0  0  0  0  0  0
    1.4530   -7.6970   -0.3930 C   0  0  0  0  0  0  0  0  0  0  0  0
    1.3320   -8.6840    0.5930 C   0  0  0  0  0  0  0  0  0  0  0  0
    2.0310   -8.5570    1.8000 C   0  0  0  0  0  0  0  0  0  0  0  0
    2.8500   -7.4440    2.0200 C   0  0  0  0  0  0  0  0  0  0  0  0
    2.9710   -6.4570    1.0340 C   0  0  0  0  0  0  0  0  0  0  0  0
   -3.3350    0.2050    2.4560 C   0  0  0  0  0  0  0  0  0  0  0  0
   -6.2690    1.8750    3.9930 H   0  0  0  0  0  0  0  0  0  0  0  0
   -6.4120    0.5920    5.2140 H   0  0  0  0  0  0  0  0  0  0  0  0
   -4.8330    1.3390    4.8910 H   0  0  0  0  0  0  0  0  0  0  0  0
   -6.3630    1.0700    1.1790 H   0  0  0  0  0  0  0  0  0  0  0  0
   -4.9340    1.7340   -0.7280 H   0  0  0  0  0  0  0  0  0  0  0  0
   -2.4830    1.4180   -0.6070 H   0  0  0  0  0  0  0  0  0  0  0  0
   -0.8110    0.0930    2.4170 H   0  0  0  0  0  0  0  0  0  0  0  0
   -0.6060    1.3410    1.0980 H   0  0  0  0  0  0  0  0  0  0  0  0
   -1.1640   -1.1590    0.0180 H   0  0  0  0  0  0  0  0  0  0  0  0
    1.2600   -3.6350    0.9840 H   0  0  0  0  0  0  0  0  0  0  0  0
    3.0840   -4.2560   -4.0750 H   0  0  0  0  0  0  0  0  0  0  0  0
    0.9130   -7.7950   -1.3230 H   0  0  0  0  0  0  0  0  0  0  0  0
    0.7000   -9.5430    0.4230 H   0  0  0  0  0  0  0  0  0  0  0  0
    1.9380   -9.3190    2.5600 H   0  0  0  0  0  0  0  0  0  0  0  0
    3.3900   -7.3460    2.9510 H   0  0  0  0  0  0  0  0  0  0  0  0
    3.6030   -5.5980    1.2050 H   0  0  0  0  0  0  0  0  0  0  0  0
   -2.8910   -0.2110    3.3480 H   0  0  0  0  0  0  0  0  0  0  0  0
  1 27  1  0  0  0  0
  1 28  1  0  0  0  0
  1 29  1  0  0  0  0
  1  2  1  0  0  0  0
  2  3  1  0  0  0  0
  3  4  2  0  0  0  0
  4 30  1  0  0  0  0
  4  5  1  0  0  0  0
  5 31  1  0  0  0  0
  5  6  2  0  0  0  0
  6 32  1  0  0  0  0
  6  7  1  0  0  0  0
  7  8  1  0  0  0  0
  8 33  1  0  0  0  0
  8 34  1  0  0  0  0
  8  9  1  0  0  0  0
  9 35  1  0  0  0  0
  9 10  1  0  0  0  0
 10 11  2  0  0  0  0
 10 12  1  0  0  0  0
 12 13  2  0  0  0  0
 13 36  1  0  0  0  0
 13 14  1  0  0  0  0
 14 15  1  0  0  0  0
 15 16  2  0  0  0  0
 16 17  1  0  0  0  0
 17 37  1  0  0  0  0
 17 18  1  0  0  0  0
 18 14  2  0  0  0  0
 18 19  1  0  0  0  0
 19 12  1  0  0  0  0
 15 20  1  0  0  0  0
 20 21  2  0  0  0  0
 21 38  1  0  0  0  0
 21 22  1  0  0  0  0
 22 39  1  0  0  0  0
 22 23  2  0  0  0  0
 23 40  1  0  0  0  0
 23 24  1  0  0  0  0
 24 41  1  0  0  0  0
 24 25  2  0  0  0  0
 25 20  1  0  0  0  0
 25 42  1  0  0  0  0
  7 26  2  0  0  0  0
 26  3  1  0  0  0  0
 26 43  1  0  0  0  0
M  END
>  <LOGBIO>
7.8000

>  <PRED_LOGBIO>
7.6200

>  <XV_RES>
3.0260

>  <WHL_TMPL>
1

>  <ANCH>
8-17;13-42

$$$$
ROW79
  -MTS-   01071500293D 0   0.00000     0.00000     0

 64 67  0  0  0  0  0  0  0  0999 V2000
   -8.4330    7.9760    7.4990 C   0  0  0  0  0  0  0  0  0  0  0  0
   -7.4710    6.8400    7.1630 C   0  0  0  0  0  0  0  0  0  0  0  0
   -7.7160    6.3730    5.7290 C   0  0  0  0  0  0  0  0  0  0  0  0
   -7.4930    7.4940    4.8040 N   0  0  0  0  0  0  0  0  0  0  0  0
   -9.1550    5.8790    5.5930 C   0  0  0  0  0  0  0  0  0  0  0  0
  -10.1170    7.0150    5.9290 C   0  0  0  0  0  0  0  0  0  0  0  0
   -6.7960    5.2860    5.4070 C   0  0  0  0  0  0  0  0  0  0  0  0
   -6.0390    4.3930    5.1430 C   0  0  0  0  0  0  0  0  0  0  0  0
   -5.1250    3.3140    4.8230 C   0  0  0  0  0  0  0  0  0  0  0  0
   -4.2040    2.8590    5.7740 C   0  0  0  0  0  0  0  0  0  0  0  0
   -3.3580    1.8620    5.4820 N   0  0  0  0  0  0  0  0  0  0  0  0
   -3.3590    1.2650    4.2820 C   0  0  0  0  0  0  0  0  0  0  0  0
   -2.4550    0.2260    4.0220 N   0  0  0  0  0  0  0  0  0  0  0  0
   -4.2550    1.6720    3.2870 C   0  0  0  0  0  0  0  0  0  0  0  0
   -4.3500    1.0920    1.9280 C   0  0  0  0  0  0  0  0  0  0  0  0
   -5.2790    1.6280    1.1250 C   0  0  0  0  0  0  0  0  0  0  0  0
   -6.0780    2.8990    2.0630 S   0  0  0  0  0  0  0  0  0  0  0  0
   -5.1520    2.7120    3.5600 C   0  0  0  0  0  0  0  0  0  0  0  0
   -3.4720   -0.0130    1.4840 C   0  0  0  0  0  0  0  0  0  0  0  0
   -3.0520   -0.0810    0.1500 C   0  0  0  0  0  0  0  0  0  0  0  0
   -2.2210   -1.1270   -0.2700 C   0  0  0  0  0  0  0  0  0  0  0  0
   -1.8110   -2.1050    0.6440 C   0  0  0  0  0  0  0  0  0  0  0  0
   -0.9720   -3.1620    0.2190 N   0  0  0  0  0  0  0  0  0  0  0  0
    0.3110   -3.2500    0.6910 C   0  0  0  0  0  0  0  0  0  0  0  0
    0.7400   -2.3970    1.4970 O   0  0  0  0  0  0  0  0  0  0  0  0
    1.1000   -4.2440    0.2920 N   0  0  0  0  0  0  0  0  0  0  0  0
    2.4250   -4.3340    0.7790 C   0  0  0  0  0  0  0  0  0  0  0  0
    3.4680   -3.7000    0.0940 C   0  0  0  0  0  0  0  0  0  0  0  0
    4.7790   -3.7900    0.5770 C   0  0  0  0  0  0  0  0  0  0  0  0
    5.0470   -4.5150    1.7440 C   0  0  0  0  0  0  0  0  0  0  0  0
    4.0040   -5.1490    2.4290 C   0  0  0  0  0  0  0  0  0  0  0  0
    4.2940   -5.9310    3.6880 C   0  0  0  0  0  0  0  0  0  0  0  0
    2.6930   -5.0590    1.9460 C   0  0  0  0  0  0  0  0  0  0  0  0
   -2.2310   -2.0370    1.9780 C   0  0  0  0  0  0  0  0  0  0  0  0
   -3.0610   -0.9910    2.3970 C   0  0  0  0  0  0  0  0  0  0  0  0
   -8.2680    8.8060    6.8140 H   0  0  0  0  0  0  0  0  0  0  0  0
   -8.2590    8.3090    8.5200 H   0  0  0  0  0  0  0  0  0  0  0  0
   -9.4580    7.6240    7.4020 H   0  0  0  0  0  0  0  0  0  0  0  0
   -6.4460    7.1920    7.2600 H   0  0  0  0  0  0  0  0  0  0  0  0
   -7.6360    6.0110    7.8470 H   0  0  0  0  0  0  0  0  0  0  0  0
   -6.5420    7.8210    4.8940 H   0  0  0  0  0  0  0  0  0  0  0  0
   -8.1300    8.2460    5.0260 H   0  0  0  0  0  0  0  0  0  0  0  0
   -9.3200    5.0500    6.2770 H   0  0  0  0  0  0  0  0  0  0  0  0
   -9.3300    5.5460    4.5710 H   0  0  0  0  0  0  0  0  0  0  0  0
   -9.9430    7.3470    6.9500 H   0  0  0  0  0  0  0  0  0  0  0  0
  -11.1420    6.6630    5.8320 H   0  0  0  0  0  0  0  0  0  0  0  0
   -9.9520    7.8440    5.2440 H   0  0  0  0  0  0  0  0  0  0  0  0
   -4.1750    3.3160    6.7520 H   0  0  0  0  0  0  0  0  0  0  0  0
   -2.7150   -0.7310    4.2180 H   0  0  0  0  0  0  0  0  0  0  0  0
   -1.5440    0.4330    3.6390 H   0  0  0  0  0  0  0  0  0  0  0  0
   -5.4970    1.3420    0.1070 H   0  0  0  0  0  0  0  0  0  0  0  0
   -3.3690    0.6730   -0.5550 H   0  0  0  0  0  0  0  0  0  0  0  0
   -1.8960   -1.1790   -1.2990 H   0  0  0  0  0  0  0  0  0  0  0  0
   -1.3190   -3.8520   -0.4320 H   0  0  0  0  0  0  0  0  0  0  0  0
    0.7530   -4.9330   -0.3600 H   0  0  0  0  0  0  0  0  0  0  0  0
    3.2610   -3.1410   -0.8060 H   0  0  0  0  0  0  0  0  0  0  0  0
    5.5840   -3.3000    0.0480 H   0  0  0  0  0  0  0  0  0  0  0  0
    6.0590   -4.5840    2.1160 H   0  0  0  0  0  0  0  0  0  0  0  0
    5.1520   -5.4960    4.1960 H   0  0  0  0  0  0  0  0  0  0  0  0
    4.5110   -6.9660    3.4300 H   0  0  0  0  0  0  0  0  0  0  0  0
    3.4270   -5.8950    4.3440 H   0  0  0  0  0  0  0  0  0  0  0  0
    1.8890   -5.5490    2.4750 H   0  0  0  0  0  0  0  0  0  0  0  0
   -1.9150   -2.7910    2.6830 H   0  0  0  0  0  0  0  0  0  0  0  0
   -3.3850   -0.9380    3.4260 H   0  0  0  0  0  0  0  0  0  0  0  0
  1 36  1  0  0  0  0
  1 37  1  0  0  0  0
  1 38  1  0  0  0  0
  1  2  1  0  0  0  0
  2 39  1  0  0  0  0
  2 40  1  0  0  0  0
  2  3  1  0  0  0  0
  3  4  1  0  0  0  0
  4 41  1  0  0  0  0
  4 42  1  0  0  0  0
  3  5  1  0  0  0  0
  5 43  1  0  0  0  0
  5 44  1  0  0  0  0
  5  6  1  0  0  0  0
  6 45  1  0  0  0  0
  6 46  1  0  0  0  0
  6 47  1  0  0  0  0
  3  7  1  0  0  0  0
  7  8  3  0  0  0  0
  8  9  1  0  0  0  0
  9 10  2  0  0  0  0
 10 48  1  0  0  0  0
 10 11  1  0  0  0  0
 11 12  2  0  0  0  0
 12 13  1  0  0  0  0
 13 49  1  0  0  0  0
 13 50  1  0  0  0  0
 12 14  1  0  0  0  0
 14 15  1  0  0  0  0
 15 16  2  0  0  0  0
 16 51  1  0  0  0  0
 16 17  1  0  0  0  0
 17 18  1  0  0  0  0
 18  9  1  0  0  0  0
 18 14  2  0  0  0  0
 15 19  1  0  0  0  0
 19 20  2  0  0  0  0
 20 52  1  0  0  0  0
 20 21  1  0  0  0  0
 21 53  1  0  0  0  0
 21 22  2  0  0  0  0
 22 23  1  0  0  0  0
 23 54  1  0  0  0  0
 23 24  1  0  0  0  0
 24 25  2  0  0  0  0
 24 26  1  0  0  0  0
 26 55  1  0  0  0  0
 26 27  1  0  0  0  0
 27 28  2  0  0  0  0
 28 56  1  0  0  0  0
 28 29  1  0  0  0  0
 29 57  1  0  0  0  0
 29 30  2  0  0  0  0
 30 58  1  0  0  0  0
 30 31  1  0  0  0  0
 31 32  1  0  0  0  0
 32 59  1  0  0  0  0
 32 60  1  0  0  0  0
 32 61  1  0  0  0  0
 31 33  2  0  0  0  0
 33 27  1  0  0  0  0
 33 62  1  0  0  0  0
 22 34  1  0  0  0  0
 34 63  1  0  0  0  0
 34 35  2  0  0  0  0
 35 19  1  0  0  0  0
 35 64  1  0  0  0  0
M  END
>  <LOGBIO>
6.1000

>  <PRED_LOGBIO>
6.1900

>  <XV_RES>
-0.4630

>  <WHL_TMPL>
2

>  <ANCH>
10-11;40-41

$$$$
ROW81
  -MTS-   01071500293D 0   0.00000     0.00000     0

 73 79  0  0  0  0  0  0  0  0999 V2000
    0.5430   -8.6540    2.9370 C   0  0  0  0  0  0  0  0  0  0  0  0
    1.4870   -7.5850    2.8340 O   0  0  0  0  0  0  0  0  0  0  0  0
    1.5340   -6.8790    1.6610 C   0  0  0  0  0  0  0  0  0  0  0  0
    0.7300   -5.7450    1.4940 C   0  0  0  0  0  0  0  0  0  0  0  0
    0.7780   -5.0240    0.2960 C   0  0  0  0  0  0  0  0  0  0  0  0
   -0.0350   -3.8770    0.1270 N   0  0  0  0  0  0  0  0  0  0  0  0
    0.1090   -2.7740    1.0010 C   0  0  0  0  0  0  0  0  0  0  0  0
    1.2610   -2.0910    1.0420 N   0  0  0  0  0  0  0  0  0  0  0  0
    1.4130   -1.0440    1.8640 C   0  0  0  0  0  0  0  0  0  0  0  0
    0.4180   -0.6480    2.6690 N   0  0  0  0  0  0  0  0  0  0  0  0
   -0.7590   -1.2890    2.6750 C   0  0  0  0  0  0  0  0  0  0  0  0
   -1.7910   -0.8670    3.5210 C   0  0  0  0  0  0  0  0  0  0  0  0
   -3.0170   -1.5430    3.5210 C   0  0  0  0  0  0  0  0  0  0  0  0
   -3.2110   -2.6410    2.6740 C   0  0  0  0  0  0  0  0  0  0  0  0
   -2.1780   -3.0640    1.8290 C   0  0  0  0  0  0  0  0  0  0  0  0
   -0.9520   -2.3880    1.8290 C   0  0  0  0  0  0  0  0  0  0  0  0
   -4.5070   -3.3560    2.6740 C   0  0  0  0  0  0  0  0  0  0  0  0
   -5.3800   -3.2230    3.7600 C   0  0  0  0  0  0  0  0  0  0  0  0
   -6.6060   -3.8990    3.7600 C   0  0  0  0  0  0  0  0  0  0  0  0
   -6.9590   -4.7080    2.6730 C   0  0  0  0  0  0  0  0  0  0  0  0
   -8.2810   -5.4370    2.6720 C   0  0  0  0  0  0  0  0  0  0  0  0
   -8.1110   -6.7610    3.2870 N   0  0  0  0  0  0  0  0  0  0  0  0
   -6.9820   -6.7670    4.2290 C   0  0  0  0  0  0  0  0  0  0  0  0
   -6.5410   -8.2400    4.3160 C   0  0  0  0  0  0  0  0  0  0  0  0
   -5.5750   -8.8190    3.3410 C   0  0  0  0  0  0  0  0  0  0  0  0
   -4.8470  -10.1090    3.7160 C   0  0  0  0  0  0  0  0  0  0  0  0
   -4.3650  -10.7470    2.5310 O   0  0  0  0  0  0  0  0  0  0  0  0
   -7.0370   -8.8830    3.0670 C   0  0  0  0  0  0  0  0  0  0  0  0
   -7.7550   -7.7710    2.2800 C   0  0  0  0  0  0  0  0  0  0  0  0
   -6.0860   -4.8400    1.5860 C   0  0  0  0  0  0  0  0  0  0  0  0
   -4.8600   -4.1640    1.5870 C   0  0  0  0  0  0  0  0  0  0  0  0
    1.6290   -5.4360   -0.7360 C   0  0  0  0  0  0  0  0  0  0  0  0
    2.4330   -6.5700   -0.5700 C   0  0  0  0  0  0  0  0  0  0  0  0
    2.3860   -7.2910    0.6290 C   0  0  0  0  0  0  0  0  0  0  0  0
    3.1740   -8.4000    0.7930 O   0  0  0  0  0  0  0  0  0  0  0  0
    4.0220   -8.4330    1.8680 C   0  0  0  0  0  0  0  0  0  0  0  0
    3.5860   -8.9690    3.0860 C   0  0  0  0  0  0  0  0  0  0  0  0
    4.4530   -9.0030    4.1860 C   0  0  0  0  0  0  0  0  0  0  0  0
    5.7540   -8.5020    4.0670 C   0  0  0  0  0  0  0  0  0  0  0  0
    6.1900   -7.9670    2.8490 C   0  0  0  0  0  0  0  0  0  0  0  0
    5.3230   -7.9320    1.7490 C   0  0  0  0  0  0  0  0  0  0  0  0
    0.7500   -9.3960    2.1680 H   0  0  0  0  0  0  0  0  0  0  0  0
    0.6240   -9.1170    3.9180 H   0  0  0  0  0  0  0  0  0  0  0  0
   -0.4630   -8.2630    2.8020 H   0  0  0  0  0  0  0  0  0  0  0  0
    0.0730   -5.4270    2.2900 H   0  0  0  0  0  0  0  0  0  0  0  0
   -0.7170   -3.8470   -0.6170 H   0  0  0  0  0  0  0  0  0  0  0  0
    2.3520   -0.5100    1.8780 H   0  0  0  0  0  0  0  0  0  0  0  0
   -1.6420   -0.0200    4.1740 H   0  0  0  0  0  0  0  0  0  0  0  0
   -3.8140   -1.2170    4.1730 H   0  0  0  0  0  0  0  0  0  0  0  0
   -2.3280   -3.9110    1.1760 H   0  0  0  0  0  0  0  0  0  0  0  0
   -5.1080   -2.5990    4.5990 H   0  0  0  0  0  0  0  0  0  0  0  0
   -7.2790   -3.7960    4.5980 H   0  0  0  0  0  0  0  0  0  0  0  0
   -8.6300   -5.5540    1.6480 H   0  0  0  0  0  0  0  0  0  0  0  0
   -9.0110   -4.8640    3.2400 H   0  0  0  0  0  0  0  0  0  0  0  0
   -6.1690   -6.1740    3.8160 H   0  0  0  0  0  0  0  0  0  0  0  0
   -7.3300   -6.4400    5.2060 H   0  0  0  0  0  0  0  0  0  0  0  0
   -6.6960   -8.7550    5.2610 H   0  0  0  0  0  0  0  0  0  0  0  0
   -4.9660   -8.1390    2.7490 H   0  0  0  0  0  0  0  0  0  0  0  0
   -5.5340  -10.7760    4.2330 H   0  0  0  0  0  0  0  0  0  0  0  0
   -4.0080   -9.8760    4.3690 H   0  0  0  0  0  0  0  0  0  0  0  0
   -3.8990  -11.5710    2.7440 H   0  0  0  0  0  0  0  0  0  0  0  0
   -7.5370   -9.8470    3.1430 H   0  0  0  0  0  0  0  0  0  0  0  0
   -7.1040   -7.3500    1.5170 H   0  0  0  0  0  0  0  0  0  0  0  0
   -8.6430   -8.1560    1.7810 H   0  0  0  0  0  0  0  0  0  0  0  0
   -6.3580   -5.4640    0.7480 H   0  0  0  0  0  0  0  0  0  0  0  0
   -4.1860   -4.2670    0.7490 H   0  0  0  0  0  0  0  0  0  0  0  0
    1.6650   -4.8790   -1.6610 H   0  0  0  0  0  0  0  0  0  0  0  0
    3.0890   -6.8880   -1.3670 H   0  0  0  0  0  0  0  0  0  0  0  0
    2.5820   -9.3550    3.1780 H   0  0  0  0  0  0  0  0  0  0  0  0
    4.1170   -9.4160    5.1250 H   0  0  0  0  0  0  0  0  0  0  0  0
    6.4230   -8.5290    4.9150 H   0  0  0  0  0  0  0  0  0  0  0  0
    7.1940   -7.5800    2.7570 H   0  0  0  0  0  0  0  0  0  0  0  0
    5.6590   -7.5190    0.8100 H   0  0  0  0  0  0  0  0  0  0  0  0
  1 42  1  0  0  0  0
  1 43  1  0  0  0  0
  1 44  1  0  0  0  0
  1  2  1  0  0  0  0
  2  3  1  0  0  0  0
  3  4  2  0  0  0  0
  4 45  1  0  0  0  0
  4  5  1  0  0  0  0
  5  6  1  0  0  0  0
  6 46  1  0  0  0  0
  6  7  1  0  0  0  0
  7  8  2  0  0  0  0
  8  9  1  0  0  0  0
  9 47  1  0  0  0  0
  9 10  2  0  0  0  0
 10 11  1  0  0  0  0
 11 12  1  0  0  0  0
 12 48  1  0  0  0  0
 12 13  2  0  0  0  0
 13 49  1  0  0  0  0
 13 14  1  0  0  0  0
 14 15  2  0  0  0  0
 15 50  1  0  0  0  0
 15 16  1  0  0  0  0
 16  7  1  0  0  0  0
 16 11  2  0  0  0  0
 14 17  1  0  0  0  0
 17 18  2  0  0  0  0
 18 51  1  0  0  0  0
 18 19  1  0  0  0  0
 19 52  1  0  0  0  0
 19 20  2  0  0  0  0
 20 21  1  0  0  0  0
 21 53  1  0  0  0  0
 21 54  1  0  0  0  0
 21 22  1  0  0  0  0
 22 23  1  0  0  0  0
 23 55  1  0  0  0  0
 23 56  1  0  0  0  0
 23 24  1  0  0  0  0
 24 57  1  0  0  0  0
 24 25  1  0  0  0  0
 25 58  1  0  0  0  0
 25 26  1  0  0  0  0
 26 59  1  0  0  0  0
 26 60  1  0  0  0  0
 26 27  1  0  0  0  0
 27 61  1  0  0  0  0
 25 28  1  0  0  0  0
 28 24  1  0  0  0  0
 28 62  1  0  0  0  0
 28 29  1  0  0  0  0
 29 22  1  0  0  0  0
 29 63  1  0  0  0  0
 29 64  1  0  0  0  0
 20 30  1  0  0  0  0
 30 65  1  0  0  0  0
 30 31  2  0  0  0  0
 31 17  1  0  0  0  0
 31 66  1  0  0  0  0
  5 32  2  0  0  0  0
 32 67  1  0  0  0  0
 32 33  1  0  0  0  0
 33 68  1  0  0  0  0
 33 34  2  0  0  0  0
 34  3  1  0  0  0  0
 34 35  1  0  0  0  0
 35 36  1  0  0  0  0
 36 37  2  0  0  0  0
 37 69  1  0  0  0  0
 37 38  1  0  0  0  0
 38 70  1  0  0  0  0
 38 39  2  0  0  0  0
 39 71  1  0  0  0  0
 39 40  1  0  0  0  0
 40 72  1  0  0  0  0
 40 41  2  0  0  0  0
 41 36  1  0  0  0  0
 41 73  1  0  0  0  0
M  END
>  <LOGBIO>
5.9000

>  <PRED_LOGBIO>
5.8100

>  <XV_RES>
0.1960

>  <WHL_TMPL>
3

>  <ANCH>
19-20;12-10

$$$$
ROW82
  -MTS-   01071500293D 0   0.00000     0.00000     0

 40 42  0  0  0  0  0  0  0  0999 V2000
   -5.0650    4.5520    3.2850 N   0  0  0  0  0  0  0  0  0  0  0  0
   -4.2620    3.5630    4.0170 C   0  0  0  0  0  0  0  0  0  0  0  0
   -3.8770    2.4220    3.0770 C   0  0  0  0  0  0  0  0  0  0  0  0
   -3.0420    1.3930    3.8380 C   0  0  0  0  0  0  0  0  0  0  0  0
   -2.6620    0.2660    2.9080 C   0  0  0  0  0  0  0  0  0  0  0  0
   -3.0770    0.2570    1.7500 O   0  0  0  0  0  0  0  0  0  0  0  0
   -1.7960   -0.8220    3.3870 N   0  0  0  0  0  0  0  0  0  0  0  0
   -0.7240   -1.2790    2.5840 C   0  0  0  0  0  0  0  0  0  0  0  0
    0.5180   -0.6350    2.6430 C   0  0  0  0  0  0  0  0  0  0  0  0
    1.5790   -1.0870    1.8490 C   0  0  0  0  0  0  0  0  0  0  0  0
    1.3980   -2.1820    0.9960 C   0  0  0  0  0  0  0  0  0  0  0  0
    2.2700   -2.8430    0.0990 N   0  0  0  0  0  0  0  0  0  0  0  0
    1.5230   -3.9210   -0.5190 N   0  0  0  0  0  0  0  0  0  0  0  0
    0.2920   -3.9260   -0.0430 C   0  0  0  0  0  0  0  0  0  0  0  0
    0.1560   -2.8250    0.9370 C   0  0  0  0  0  0  0  0  0  0  0  0
   -0.9050   -2.3740    1.7320 C   0  0  0  0  0  0  0  0  0  0  0  0
   -3.8480    0.8450    4.9910 C   0  0  0  0  0  0  0  0  0  0  0  0
   -3.2000    0.4150    6.1560 C   0  0  0  0  0  0  0  0  0  0  0  0
   -3.9480   -0.0930    7.2250 C   0  0  0  0  0  0  0  0  0  0  0  0
   -5.3420   -0.1720    7.1290 C   0  0  0  0  0  0  0  0  0  0  0  0
   -6.2710   -0.8040    8.4580 Cl  0  0  0  0  0  0  0  0  0  0  0  0
   -5.9890    0.2580    5.9650 C   0  0  0  0  0  0  0  0  0  0  0  0
   -7.7230    0.1600    5.8460 Cl  0  0  0  0  0  0  0  0  0  0  0  0
   -5.2420    0.7660    4.8960 C   0  0  0  0  0  0  0  0  0  0  0  0
   -4.5260    4.9190    2.5140 H   0  0  0  0  0  0  0  0  0  0  0  0
   -5.3190    5.3060    3.9070 H   0  0  0  0  0  0  0  0  0  0  0  0
   -3.3600    4.0380    4.3990 H   0  0  0  0  0  0  0  0  0  0  0  0
   -4.8420    3.1680    4.8480 H   0  0  0  0  0  0  0  0  0  0  0  0
   -4.7790    1.9470    2.6950 H   0  0  0  0  0  0  0  0  0  0  0  0
   -3.2960    2.8170    2.2460 H   0  0  0  0  0  0  0  0  0  0  0  0
   -2.1410    1.8690    4.2190 H   0  0  0  0  0  0  0  0  0  0  0  0
   -1.9670   -1.2430    4.2890 H   0  0  0  0  0  0  0  0  0  0  0  0
    0.6580    0.2100    3.3010 H   0  0  0  0  0  0  0  0  0  0  0  0
    2.5370   -0.5900    1.8950 H   0  0  0  0  0  0  0  0  0  0  0  0
    3.2360   -2.6070   -0.0780 H   0  0  0  0  0  0  0  0  0  0  0  0
   -0.4880   -4.6180   -0.3230 H   0  0  0  0  0  0  0  0  0  0  0  0
   -1.8630   -2.8700    1.6860 H   0  0  0  0  0  0  0  0  0  0  0  0
   -2.1250    0.4760    6.2290 H   0  0  0  0  0  0  0  0  0  0  0  0
   -3.4480   -0.4250    8.1230 H   0  0  0  0  0  0  0  0  0  0  0  0
   -5.7420    1.0980    3.9970 H   0  0  0  0  0  0  0  0  0  0  0  0
  1 25  1  0  0  0  0
  1 26  1  0  0  0  0
  1  2  1  0  0  0  0
  2 27  1  0  0  0  0
  2 28  1  0  0  0  0
  2  3  1  0  0  0  0
  3 29  1  0  0  0  0
  3 30  1  0  0  0  0
  3  4  1  0  0  0  0
  4 31  1  0  0  0  0
  4  5  1  0  0  0  0
  5  6  2  0  0  0  0
  5  7  1  0  0  0  0
  7 32  1  0  0  0  0
  7  8  1  0  0  0  0
  8  9  2  0  0  0  0
  9 33  1  0  0  0  0
  9 10  1  0  0  0  0
 10 34  1  0  0  0  0
 10 11  2  0  0  0  0
 11 12  1  0  0  0  0
 12 35  1  0  0  0  0
 12 13  1  0  0  0  0
 13 14  2  0  0  0  0
 14 36  1  0  0  0  0
 14 15  1  0  0  0  0
 15 11  1  0  0  0  0
 15 16  2  0  0  0  0
 16  8  1  0  0  0  0
 16 37  1  0  0  0  0
  4 17  1  0  0  0  0
 17 18  2  0  0  0  0
 18 38  1  0  0  0  0
 18 19  1  0  0  0  0
 19 39  1  0  0  0  0
 19 20  2  0  0  0  0
 20 21  1  0  0  0  0
 20 22  1  0  0  0  0
 22 23  1  0  0  0  0
 22 24  2  0  0  0  0
 24 17  1  0  0  0  0
 24 40  1  0  0  0  0
M  END
>  <LOGBIO>
7.0000

>  <PRED_LOGBIO>
7.0900

>  <XV_RES>
0.4980

>  <WHL_TMPL>
3

>  <ANCH>
12-14;12-14

$$$$
ROW83
  -MTS-   01071500293D 0   0.00000     0.00000     0

 40 43  0  0  0  0  0  0  0  0999 V2000
   -0.7710   -6.4260    2.5020 O   0  0  0  0  0  0  0  0  0  0  0  0
   -0.0560   -6.6700    3.5850 C   0  0  0  0  0  0  0  0  0  0  0  0
   -0.5540   -6.5280    4.6900 O   0  0  0  0  0  0  0  0  0  0  0  0
    1.3490   -7.1180    3.4590 C   0  0  0  0  0  0  0  0  0  0  0  0
    1.6440   -8.4840    3.3820 C   0  0  0  0  0  0  0  0  0  0  0  0
    2.9730   -8.9070    3.2620 C   0  0  0  0  0  0  0  0  0  0  0  0
    4.0070   -7.9640    3.2200 C   0  0  0  0  0  0  0  0  0  0  0  0
    3.7120   -6.5980    3.2970 C   0  0  0  0  0  0  0  0  0  0  0  0
    2.3830   -6.1750    3.4160 C   0  0  0  0  0  0  0  0  0  0  0  0
    2.0840   -4.7940    3.4940 N   0  0  0  0  0  0  0  0  0  0  0  0
    1.8410   -4.0550    2.3120 C   0  0  0  0  0  0  0  0  0  0  0  0
    2.8970   -3.4270    1.6420 C   0  0  0  0  0  0  0  0  0  0  0  0
    2.6090   -2.7070    0.4760 C   0  0  0  0  0  0  0  0  0  0  0  0
    1.3430   -2.6410    0.0420 N   0  0  0  0  0  0  0  0  0  0  0  0
    0.3530   -3.2530    0.7060 C   0  0  0  0  0  0  0  0  0  0  0  0
   -0.9720   -3.1620    0.2190 N   0  0  0  0  0  0  0  0  0  0  0  0
   -1.8110   -2.1050    0.6440 C   0  0  0  0  0  0  0  0  0  0  0  0
   -2.2210   -1.1270   -0.2700 C   0  0  0  0  0  0  0  0  0  0  0  0
   -3.0510   -0.0810    0.1500 C   0  0  0  0  0  0  0  0  0  0  0  0
   -3.4720   -0.0130    1.4830 C   0  0  0  0  0  0  0  0  0  0  0  0
   -4.3280    0.9360    2.2290 C   0  0  0  0  0  0  0  0  0  0  0  0
   -4.4090    0.5380    3.4850 N   0  0  0  0  0  0  0  0  0  0  0  0
   -3.6310   -0.6740    3.6540 N   0  0  0  0  0  0  0  0  0  0  0  0
   -3.0620   -0.9910    2.3970 C   0  0  0  0  0  0  0  0  0  0  0  0
   -2.2310   -2.0370    1.9780 C   0  0  0  0  0  0  0  0  0  0  0  0
    0.5970   -3.9500    1.8250 N   0  0  0  0  0  0  0  0  0  0  0  0
   -1.6560   -6.1470    2.7840 H   0  0  0  0  0  0  0  0  0  0  0  0
    0.8470   -9.2110    3.4150 H   0  0  0  0  0  0  0  0  0  0  0  0
    3.2010   -9.9610    3.2030 H   0  0  0  0  0  0  0  0  0  0  0  0
    5.0320   -8.2910    3.1280 H   0  0  0  0  0  0  0  0  0  0  0  0
    4.5090   -5.8710    3.2640 H   0  0  0  0  0  0  0  0  0  0  0  0
    2.0450   -4.3350    4.3930 H   0  0  0  0  0  0  0  0  0  0  0  0
    3.9090   -3.4970    2.0140 H   0  0  0  0  0  0  0  0  0  0  0  0
    3.3980   -2.2100   -0.0670 H   0  0  0  0  0  0  0  0  0  0  0  0
   -1.3190   -3.8520   -0.4320 H   0  0  0  0  0  0  0  0  0  0  0  0
   -1.8970   -1.1800   -1.2990 H   0  0  0  0  0  0  0  0  0  0  0  0
   -3.3680    0.6740   -0.5550 H   0  0  0  0  0  0  0  0  0  0  0  0
   -4.8070    1.8110    1.8150 H   0  0  0  0  0  0  0  0  0  0  0  0
   -3.5150   -1.1960    4.5100 H   0  0  0  0  0  0  0  0  0  0  0  0
   -1.9150   -2.7920    2.6830 H   0  0  0  0  0  0  0  0  0  0  0  0
  1 27  1  0  0  0  0
  1  2  1  0  0  0  0
  2  3  2  0  0  0  0
  2  4  1  0  0  0  0
  4  5  2  0  0  0  0
  5 28  1  0  0  0  0
  5  6  1  0  0  0  0
  6 29  1  0  0  0  0
  6  7  2  0  0  0  0
  7 30  1  0  0  0  0
  7  8  1  0  0  0  0
  8 31  1  0  0  0  0
  8  9  2  0  0  0  0
  9  4  1  0  0  0  0
  9 10  1  0  0  0  0
 10 32  1  0  0  0  0
 10 11  1  0  0  0  0
 11 12  2  0  0  0  0
 12 33  1  0  0  0  0
 12 13  1  0  0  0  0
 13 34  1  0  0  0  0
 13 14  2  0  0  0  0
 14 15  1  0  0  0  0
 15 16  1  0  0  0  0
 16 35  1  0  0  0  0
 16 17  1  0  0  0  0
 17 18  2  0  0  0  0
 18 36  1  0  0  0  0
 18 19  1  0  0  0  0
 19 37  1  0  0  0  0
 19 20  2  0  0  0  0
 20 21  1  0  0  0  0
 21 38  1  0  0  0  0
 21 22  2  0  0  0  0
 22 23  1  0  0  0  0
 23 39  1  0  0  0  0
 23 24  1  0  0  0  0
 24 20  1  0  0  0  0
 24 25  2  0  0  0  0
 25 17  1  0  0  0  0
 25 40  1  0  0  0  0
 15 26  2  0  0  0  0
 26 11  1  0  0  0  0
M  END
>  <LOGBIO>
6.5000

>  <PRED_LOGBIO>
6.5400

>  <XV_RES>
0.3430

>  <WHL_TMPL>
2

>  <ANCH>
8-10;27-26

$$$$
ROW84
  -MTS-   01071500293D 0   0.00000     0.00000     0

 51 54  0  0  0  0  0  0  0  0999 V2000
   -2.2020   -6.7750    1.7490 C   0  0  0  0  0  0  0  0  0  0  0  0
   -1.1070   -5.9010    1.4650 O   0  0  0  0  0  0  0  0  0  0  0  0
   -1.0350   -4.7340    2.1390 C   0  0  0  0  0  0  0  0  0  0  0  0
   -1.8900   -4.4520    2.9630 O   0  0  0  0  0  0  0  0  0  0  0  0
    0.0790   -3.7960    1.8790 C   0  0  0  0  0  0  0  0  0  0  0  0
    0.1040   -2.8090    0.9730 C   0  0  0  0  0  0  0  0  0  0  0  0
   -0.0350   -3.8770    0.1270 C   0  0  0  0  0  0  0  0  0  0  0  0
    1.3130   -2.1680    1.0420 N   0  0  0  0  0  0  0  0  0  0  0  0
    1.8570   -1.0490    0.2980 N   0  0  0  0  0  0  0  0  0  0  0  0
    3.0720   -0.5990    0.5490 C   0  0  0  0  0  0  0  0  0  0  0  0
    3.8660   -1.1910    1.5390 N   0  0  0  0  0  0  0  0  0  0  0  0
    3.4350   -2.2140    2.2540 C   0  0  0  0  0  0  0  0  0  0  0  0
    4.2380   -2.7690    3.2150 N   0  0  0  0  0  0  0  0  0  0  0  0
    2.0790   -2.7560    2.0130 C   0  0  0  0  0  0  0  0  0  0  0  0
    1.3890   -3.7610    2.5690 C   0  0  0  0  0  0  0  0  0  0  0  0
    1.8440   -4.6570    3.6550 C   0  0  0  0  0  0  0  0  0  0  0  0
    1.1330   -5.8300    3.9390 C   0  0  0  0  0  0  0  0  0  0  0  0
    1.5640   -6.6770    4.9670 C   0  0  0  0  0  0  0  0  0  0  0  0
    2.7050   -6.3530    5.7100 C   0  0  0  0  0  0  0  0  0  0  0  0
    3.1400   -7.2100    6.7490 N   0  0  0  0  0  0  0  0  0  0  0  0
    2.6910   -7.0340    7.9880 C   0  0  0  0  0  0  0  0  0  0  0  0
    1.8840   -6.1110    8.2360 O   0  0  0  0  0  0  0  0  0  0  0  0
    3.1000   -7.8390    8.9640 N   0  0  0  0  0  0  0  0  0  0  0  0
    2.6220   -7.6520   10.2830 C   0  0  0  0  0  0  0  0  0  0  0  0
    3.3110   -6.8110   11.1650 C   0  0  0  0  0  0  0  0  0  0  0  0
    2.8380   -6.6260   12.4690 C   0  0  0  0  0  0  0  0  0  0  0  0
    1.6760   -7.2820   12.8920 C   0  0  0  0  0  0  0  0  0  0  0  0
    0.9860   -8.1220   12.0100 C   0  0  0  0  0  0  0  0  0  0  0  0
    1.4590   -8.3080   10.7060 C   0  0  0  0  0  0  0  0  0  0  0  0
    3.4150   -5.1810    5.4260 C   0  0  0  0  0  0  0  0  0  0  0  0
    2.9850   -4.3330    4.3980 C   0  0  0  0  0  0  0  0  0  0  0  0
   -3.1380   -6.2660    1.5320 H   0  0  0  0  0  0  0  0  0  0  0  0
   -2.1230   -7.6680    1.1330 H   0  0  0  0  0  0  0  0  0  0  0  0
   -2.1770   -7.0570    2.8000 H   0  0  0  0  0  0  0  0  0  0  0  0
   -1.0900   -4.0850   -0.0380 H   0  0  0  0  0  0  0  0  0  0  0  0
    0.3760   -4.7410    0.6450 H   0  0  0  0  0  0  0  0  0  0  0  0
    0.4970   -3.6460   -0.7930 H   0  0  0  0  0  0  0  0  0  0  0  0
    3.4590    0.2360   -0.0160 H   0  0  0  0  0  0  0  0  0  0  0  0
    4.2080   -2.4200    4.1620 H   0  0  0  0  0  0  0  0  0  0  0  0
    4.8610   -3.5280    2.9760 H   0  0  0  0  0  0  0  0  0  0  0  0
    0.2530   -6.0800    3.3660 H   0  0  0  0  0  0  0  0  0  0  0  0
    1.0150   -7.5820    5.1860 H   0  0  0  0  0  0  0  0  0  0  0  0
    3.7920   -7.9550    6.5490 H   0  0  0  0  0  0  0  0  0  0  0  0
    3.7510   -8.5840    8.7650 H   0  0  0  0  0  0  0  0  0  0  0  0
    4.2080   -6.3050   10.8390 H   0  0  0  0  0  0  0  0  0  0  0  0
    3.3700   -5.9770   13.1500 H   0  0  0  0  0  0  0  0  0  0  0  0
    1.3110   -7.1390   13.8990 H   0  0  0  0  0  0  0  0  0  0  0  0
    0.0900   -8.6280   12.3370 H   0  0  0  0  0  0  0  0  0  0  0  0
    0.9270   -8.9560   10.0260 H   0  0  0  0  0  0  0  0  0  0  0  0
    4.2960   -4.9300    5.9990 H   0  0  0  0  0  0  0  0  0  0  0  0
    3.5330   -3.4290    4.1790 H   0  0  0  0  0  0  0  0  0  0  0  0
  1 32  1  0  0  0  0
  1 33  1  0  0  0  0
  1 34  1  0  0  0  0
  1  2  1  0  0  0  0
  2  3  1  0  0  0  0
  3  4  2  0  0  0  0
  3  5  1  0  0  0  0
  5  6  2  0  0  0  0
  6  7  1  0  0  0  0
  7 35  1  0  0  0  0
  7 36  1  0  0  0  0
  7 37  1  0  0  0  0
  6  8  1  0  0  0  0
  8  9  1  0  0  0  0
  9 10  2  0  0  0  0
 10 38  1  0  0  0  0
 10 11  1  0  0  0  0
 11 12  2  0  0  0  0
 12 13  1  0  0  0  0
 13 39  1  0  0  0  0
 13 40  1  0  0  0  0
 12 14  1  0  0  0  0
 14  8  1  0  0  0  0
 14 15  2  0  0  0  0
 15  5  1  0  0  0  0
 15 16  1  0  0  0  0
 16 17  2  0  0  0  0
 17 41  1  0  0  0  0
 17 18  1  0  0  0  0
 18 42  1  0  0  0  0
 18 19  2  0  0  0  0
 19 20  1  0  0  0  0
 20 43  1  0  0  0  0
 20 21  1  0  0  0  0
 21 22  2  0  0  0  0
 21 23  1  0  0  0  0
 23 44  1  0  0  0  0
 23 24  1  0  0  0  0
 24 25  2  0  0  0  0
 25 45  1  0  0  0  0
 25 26  1  0  0  0  0
 26 46  1  0  0  0  0
 26 27  2  0  0  0  0
 27 47  1  0  0  0  0
 27 28  1  0  0  0  0
 28 48  1  0  0  0  0
 28 29  2  0  0  0  0
 29 24  1  0  0  0  0
 29 49  1  0  0  0  0
 19 30  1  0  0  0  0
 30 50  1  0  0  0  0
 30 31  2  0  0  0  0
 31 16  1  0  0  0  0
 31 51  1  0  0  0  0
M  END
>  <LOGBIO>
5.4000

>  <PRED_LOGBIO>
5.5800

>  <XV_RES>
0.8090

>  <WHL_TMPL>
3

>  <ANCH>
19-44;9-14

$$$$
ROW85
  -MTS-   01071500293D 0   0.00000     0.00000     0

 24 26  0  0  0  0  0  0  0  0999 V2000
   -0.3670    1.1430    2.0950 O   0  0  0  0  0  0  0  0  0  0  0  0
   -1.0480    0.3930    1.3980 C   0  0  0  0  0  0  0  0  0  0  0  0
   -0.3070   -0.5290    0.7900 N   0  0  0  0  0  0  0  0  0  0  0  0
   -0.6930   -1.6020   -0.0470 C   0  0  0  0  0  0  0  0  0  0  0  0
    0.4100   -2.3460   -0.4840 C   0  0  0  0  0  0  0  0  0  0  0  0
    0.2210   -3.4500   -1.3240 C   0  0  0  0  0  0  0  0  0  0  0  0
   -1.0700   -3.8110   -1.7260 C   0  0  0  0  0  0  0  0  0  0  0  0
   -2.1730   -3.0680   -1.2890 C   0  0  0  0  0  0  0  0  0  0  0  0
   -1.9840   -1.9630   -0.4490 C   0  0  0  0  0  0  0  0  0  0  0  0
   -3.2280   -1.3650   -0.1350 N   0  0  0  0  0  0  0  0  0  0  0  0
   -3.4470   -0.2320    0.6840 C   0  0  0  0  0  0  0  0  0  0  0  0
   -4.7550    0.0500    0.7580 N   0  0  0  0  0  0  0  0  0  0  0  0
   -5.2050    1.0940    1.4860 N   0  0  0  0  0  0  0  0  0  0  0  0
   -4.3640    1.8880    2.1630 C   0  0  0  0  0  0  0  0  0  0  0  0
   -2.9860    1.6430    2.1250 C   0  0  0  0  0  0  0  0  0  0  0  0
   -2.5180    0.5600    1.3690 C   0  0  0  0  0  0  0  0  0  0  0  0
    0.6870   -0.4510    0.9520 H   0  0  0  0  0  0  0  0  0  0  0  0
    1.4060   -2.0670   -0.1740 H   0  0  0  0  0  0  0  0  0  0  0  0
    1.0720   -4.0230   -1.6610 H   0  0  0  0  0  0  0  0  0  0  0  0
   -1.2160   -4.6630   -2.3740 H   0  0  0  0  0  0  0  0  0  0  0  0
   -3.1690   -3.3460   -1.5990 H   0  0  0  0  0  0  0  0  0  0  0  0
   -4.0480   -1.7940   -0.5380 H   0  0  0  0  0  0  0  0  0  0  0  0
   -4.7490    2.7170    2.7390 H   0  0  0  0  0  0  0  0  0  0  0  0
   -2.2980    2.2750    2.6660 H   0  0  0  0  0  0  0  0  0  0  0  0
  1  2  2  0  0  0  0
  2  3  1  0  0  0  0
  3 17  1  0  0  0  0
  3  4  1  0  0  0  0
  4  5  2  0  0  0  0
  5 18  1  0  0  0  0
  5  6  1  0  0  0  0
  6 19  1  0  0  0  0
  6  7  2  0  0  0  0
  7 20  1  0  0  0  0
  7  8  1  0  0  0  0
  8 21  1  0  0  0  0
  8  9  2  0  0  0  0
  9  4  1  0  0  0  0
  9 10  1  0  0  0  0
 10 22  1  0  0  0  0
 10 11  1  0  0  0  0
 11 12  1  0  0  0  0
 12 13  2  0  0  0  0
 13 14  1  0  0  0  0
 14 23  1  0  0  0  0
 14 15  2  0  0  0  0
 15 24  1  0  0  0  0
 15 16  1  0  0  0  0
 16  2  1  0  0  0  0
 16 11  2  0  0  0  0
M  END
>  <LOGBIO>
5.5000

>  <PRED_LOGBIO>
5.6400

>  <XV_RES>
-0.3770

>  <WHL_TMPL>
1

>  <ANCH>
7-8;2-24

$$$$
ROW86
  -MTS-   01071500293D 0   0.00000     0.00000     0

 48 51  0  0  0  0  0  0  0  0999 V2000
    8.7660    1.7480    1.2310 C   0  0  0  0  0  0  0  0  0  0  0  0
    7.4990    0.9160    1.3990 C   0  0  0  0  0  0  0  0  0  0  0  0
    6.5450    1.2530    0.3320 N   0  0  0  0  0  0  0  0  0  0  0  0
    6.8980    2.2620   -0.6770 C   0  0  0  0  0  0  0  0  0  0  0  0
    8.2980    2.8000   -0.3910 C   0  0  0  0  0  0  0  0  0  0  0  0
    5.3630    0.6450    0.2800 C   0  0  0  0  0  0  0  0  0  0  0  0
    4.5530    0.9320   -0.6270 O   0  0  0  0  0  0  0  0  0  0  0  0
    5.0440   -0.2670    1.1930 N   0  0  0  0  0  0  0  0  0  0  0  0
    3.7870   -0.9140    1.1370 C   0  0  0  0  0  0  0  0  0  0  0  0
    3.6000   -2.0100    0.2860 C   0  0  0  0  0  0  0  0  0  0  0  0
    2.3560   -2.6490    0.2310 C   0  0  0  0  0  0  0  0  0  0  0  0
    1.2980   -2.1930    1.0270 C   0  0  0  0  0  0  0  0  0  0  0  0
    0.1070   -2.8050    0.9740 N   0  0  0  0  0  0  0  0  0  0  0  0
   -0.9150   -2.3810    1.7290 C   0  0  0  0  0  0  0  0  0  0  0  0
   -2.2260   -3.0650    1.6630 C   0  0  0  0  0  0  0  0  0  0  0  0
   -2.4560   -4.4060    1.9610 O   0  0  0  0  0  0  0  0  0  0  0  0
   -3.8110   -4.6720    1.7800 C   0  0  0  0  0  0  0  0  0  0  0  0
   -4.4230   -3.5480    1.3820 C   0  0  0  0  0  0  0  0  0  0  0  0
   -3.3850   -2.4960    1.3060 C   0  0  0  0  0  0  0  0  0  0  0  0
   -0.7330   -1.2860    2.5820 C   0  0  0  0  0  0  0  0  0  0  0  0
    0.4600   -0.6770    2.6300 N   0  0  0  0  0  0  0  0  0  0  0  0
    1.4850   -1.0970    1.8780 C   0  0  0  0  0  0  0  0  0  0  0  0
    2.7290   -0.4580    1.9330 C   0  0  0  0  0  0  0  0  0  0  0  0
   -1.8790   -0.7860    3.4490 C   0  0  0  0  0  0  0  0  0  0  0  0
   -1.9050   -0.7850    4.8420 O   0  0  0  0  0  0  0  0  0  0  0  0
   -3.1270   -0.2620    5.2600 C   0  0  0  0  0  0  0  0  0  0  0  0
   -3.8520    0.0580    4.1790 C   0  0  0  0  0  0  0  0  0  0  0  0
   -3.0350   -0.2850    2.9940 C   0  0  0  0  0  0  0  0  0  0  0  0
    8.5160    2.8060    1.2890 H   0  0  0  0  0  0  0  0  0  0  0  0
    9.4720    1.4990    2.0200 H   0  0  0  0  0  0  0  0  0  0  0  0
    9.2150    1.5350    0.2630 H   0  0  0  0  0  0  0  0  0  0  0  0
    7.0500    1.1290    2.3670 H   0  0  0  0  0  0  0  0  0  0  0  0
    7.7490   -0.1420    1.3410 H   0  0  0  0  0  0  0  0  0  0  0  0
    6.8800    1.8080   -1.6660 H   0  0  0  0  0  0  0  0  0  0  0  0
    6.1810    3.0790   -0.6390 H   0  0  0  0  0  0  0  0  0  0  0  0
    9.0150    1.9830   -0.4280 H   0  0  0  0  0  0  0  0  0  0  0  0
    8.5590    3.5470   -1.1370 H   0  0  0  0  0  0  0  0  0  0  0  0
    8.3160    3.2540    0.5980 H   0  0  0  0  0  0  0  0  0  0  0  0
    5.6990   -0.4990    1.9260 H   0  0  0  0  0  0  0  0  0  0  0  0
    4.4160   -2.3620   -0.3280 H   0  0  0  0  0  0  0  0  0  0  0  0
    2.2120   -3.4950   -0.4250 H   0  0  0  0  0  0  0  0  0  0  0  0
   -4.2900   -5.6280    1.9340 H   0  0  0  0  0  0  0  0  0  0  0  0
   -5.4730   -3.4320    1.1600 H   0  0  0  0  0  0  0  0  0  0  0  0
   -3.5330   -1.4660    1.0170 H   0  0  0  0  0  0  0  0  0  0  0  0
    2.8730    0.3880    2.5890 H   0  0  0  0  0  0  0  0  0  0  0  0
   -3.4380   -0.1350    6.2860 H   0  0  0  0  0  0  0  0  0  0  0  0
   -4.8440    0.4860    4.1750 H   0  0  0  0  0  0  0  0  0  0  0  0
   -3.3170   -0.1560    1.9590 H   0  0  0  0  0  0  0  0  0  0  0  0
  1 29  1  0  0  0  0
  1 30  1  0  0  0  0
  1 31  1  0  0  0  0
  1  2  1  0  0  0  0
  2 32  1  0  0  0  0
  2 33  1  0  0  0  0
  2  3  1  0  0  0  0
  3  4  1  0  0  0  0
  4 34  1  0  0  0  0
  4 35  1  0  0  0  0
  4  5  1  0  0  0  0
  5 36  1  0  0  0  0
  5 37  1  0  0  0  0
  5 38  1  0  0  0  0
  3  6  1  0  0  0  0
  6  7  2  0  0  0  0
  6  8  1  0  0  0  0
  8 39  1  0  0  0  0
  8  9  1  0  0  0  0
  9 10  2  0  0  0  0
 10 40  1  0  0  0  0
 10 11  1  0  0  0  0
 11 41  1  0  0  0  0
 11 12  2  0  0  0  0
 12 13  1  0  0  0  0
 13 14  2  0  0  0  0
 14 15  1  0  0  0  0
 15 16  1  0  0  0  0
 16 17  1  0  0  0  0
 17 42  1  0  0  0  0
 17 18  2  0  0  0  0
 18 43  1  0  0  0  0
 18 19  1  0  0  0  0
 19 15  2  0  0  0  0
 19 44  1  0  0  0  0
 14 20  1  0  0  0  0
 20 21  2  0  0  0  0
 21 22  1  0  0  0  0
 22 12  1  0  0  0  0
 22 23  2  0  0  0  0
 23  9  1  0  0  0  0
 23 45  1  0  0  0  0
 20 24  1  0  0  0  0
 24 25  1  0  0  0  0
 25 26  1  0  0  0  0
 26 46  1  0  0  0  0
 26 27  2  0  0  0  0
 27 47  1  0  0  0  0
 27 28  1  0  0  0  0
 28 24  2  0  0  0  0
 28 48  1  0  0  0  0
M  END
>  <LOGBIO>
5.8000

>  <PRED_LOGBIO>
5.8100

>  <XV_RES>
-1.3080

>  <WHL_TMPL>
3

>  <ANCH>
45-46;38-37

$$$$
ROW87
  -MTS-   01071500293D 0   0.00000     0.00000     0

 53 57  0  0  0  0  0  0  0  0999 V2000
    0.9530  -16.3430    0.1200 N   0  0  0  0  0  0  0  0  0  0  0  0
    1.5540  -15.0880   -0.3550 C   0  0  0  0  0  0  0  0  0  0  0  0
    1.9160  -14.2110    0.8430 C   0  0  0  0  0  0  0  0  0  0  0  0
    2.5400  -12.9070    0.3490 C   0  0  0  0  0  0  0  0  0  0  0  0
    2.8790  -12.0860    1.4700 O   0  0  0  0  0  0  0  0  0  0  0  0
    3.4540  -10.8670    1.2240 C   0  0  0  0  0  0  0  0  0  0  0  0
    4.8470  -10.7550    1.1400 C   0  0  0  0  0  0  0  0  0  0  0  0
    5.4350   -9.5100    0.8890 C   0  0  0  0  0  0  0  0  0  0  0  0
    6.8470   -9.0960    0.7500 C   0  0  0  0  0  0  0  0  0  0  0  0
    7.8120   -9.8530    0.8420 O   0  0  0  0  0  0  0  0  0  0  0  0
    6.9220   -7.7900    0.5120 N   0  0  0  0  0  0  0  0  0  0  0  0
    5.5680   -7.2200    0.4710 C   0  0  0  0  0  0  0  0  0  0  0  0
    4.6300   -8.3760    0.7220 C   0  0  0  0  0  0  0  0  0  0  0  0
    3.2370   -8.4890    0.8060 C   0  0  0  0  0  0  0  0  0  0  0  0
    2.6490   -9.7340    1.0570 C   0  0  0  0  0  0  0  0  0  0  0  0
    2.3860   -7.2910    0.6290 C   0  0  0  0  0  0  0  0  0  0  0  0
    2.4330   -6.5700   -0.5700 C   0  0  0  0  0  0  0  0  0  0  0  0
    1.6290   -5.4360   -0.7360 C   0  0  0  0  0  0  0  0  0  0  0  0
    0.7780   -5.0240    0.2960 C   0  0  0  0  0  0  0  0  0  0  0  0
   -0.0350   -3.8770    0.1270 N   0  0  0  0  0  0  0  0  0  0  0  0
    0.1040   -2.8090    0.9730 C   0  0  0  0  0  0  0  0  0  0  0  0
   -0.8980   -2.2970    1.7950 O   0  0  0  0  0  0  0  0  0  0  0  0
   -0.3580   -1.2190    2.4930 C   0  0  0  0  0  0  0  0  0  0  0  0
   -0.8810   -0.3340    3.4430 C   0  0  0  0  0  0  0  0  0  0  0  0
   -0.0720    0.6760    3.9790 C   0  0  0  0  0  0  0  0  0  0  0  0
   -0.7230    1.7760    5.1590 Cl  0  0  0  0  0  0  0  0  0  0  0  0
    1.2590    0.8000    3.5650 C   0  0  0  0  0  0  0  0  0  0  0  0
    1.7830   -0.0850    2.6150 C   0  0  0  0  0  0  0  0  0  0  0  0
    0.9740   -1.0950    2.0790 C   0  0  0  0  0  0  0  0  0  0  0  0
    1.2080   -2.1040    1.1370 N   0  0  0  0  0  0  0  0  0  0  0  0
    0.7300   -5.7450    1.4940 C   0  0  0  0  0  0  0  0  0  0  0  0
    1.5340   -6.8790    1.6610 C   0  0  0  0  0  0  0  0  0  0  0  0
    0.1190  -16.1370    0.6510 H   0  0  0  0  0  0  0  0  0  0  0  0
    0.7140  -16.9230   -0.6710 H   0  0  0  0  0  0  0  0  0  0  0  0
    0.8420  -14.5620   -0.9880 H   0  0  0  0  0  0  0  0  0  0  0  0
    2.4530  -15.3100   -0.9260 H   0  0  0  0  0  0  0  0  0  0  0  0
    2.6280  -14.7370    1.4760 H   0  0  0  0  0  0  0  0  0  0  0  0
    1.0170  -13.9890    1.4150 H   0  0  0  0  0  0  0  0  0  0  0  0
    1.8280  -12.3810   -0.2840 H   0  0  0  0  0  0  0  0  0  0  0  0
    3.4390  -13.1290   -0.2230 H   0  0  0  0  0  0  0  0  0  0  0  0
    5.4680  -11.6290    1.2700 H   0  0  0  0  0  0  0  0  0  0  0  0
    7.7780   -7.2700    0.3790 H   0  0  0  0  0  0  0  0  0  0  0  0
    5.4610   -6.4910    1.2710 H   0  0  0  0  0  0  0  0  0  0  0  0
    5.3790   -6.8130   -0.5200 H   0  0  0  0  0  0  0  0  0  0  0  0
    1.5750   -9.8210    1.1220 H   0  0  0  0  0  0  0  0  0  0  0  0
    3.0890   -6.8880   -1.3670 H   0  0  0  0  0  0  0  0  0  0  0  0
    1.6650   -4.8790   -1.6610 H   0  0  0  0  0  0  0  0  0  0  0  0
   -0.7170   -3.8470   -0.6170 H   0  0  0  0  0  0  0  0  0  0  0  0
   -1.9080   -0.4290    3.7620 H   0  0  0  0  0  0  0  0  0  0  0  0
    1.8830    1.5790    3.9790 H   0  0  0  0  0  0  0  0  0  0  0  0
    2.8100    0.0100    2.2960 H   0  0  0  0  0  0  0  0  0  0  0  0
    0.0730   -5.4270    2.2900 H   0  0  0  0  0  0  0  0  0  0  0  0
    1.4970   -7.4360    2.5860 H   0  0  0  0  0  0  0  0  0  0  0  0
  1 33  1  0  0  0  0
  1 34  1  0  0  0  0
  1  2  1  0  0  0  0
  2 35  1  0  0  0  0
  2 36  1  0  0  0  0
  2  3  1  0  0  0  0
  3 37  1  0  0  0  0
  3 38  1  0  0  0  0
  3  4  1  0  0  0  0
  4 39  1  0  0  0  0
  4 40  1  0  0  0  0
  4  5  1  0  0  0  0
  5  6  1  0  0  0  0
  6  7  2  0  0  0  0
  7 41  1  0  0  0  0
  7  8  1  0  0  0  0
  8  9  1  0  0  0  0
  9 10  2  0  0  0  0
  9 11  1  0  0  0  0
 11 42  1  0  0  0  0
 11 12  1  0  0  0  0
 12 43  1  0  0  0  0
 12 44  1  0  0  0  0
 12 13  1  0  0  0  0
 13  8  2  0  0  0  0
 13 14  1  0  0  0  0
 14 15  2  0  0  0  0
 15  6  1  0  0  0  0
 15 45  1  0  0  0  0
 14 16  1  0  0  0  0
 16 17  2  0  0  0  0
 17 46  1  0  0  0  0
 17 18  1  0  0  0  0
 18 47  1  0  0  0  0
 18 19  2  0  0  0  0
 19 20  1  0  0  0  0
 20 48  1  0  0  0  0
 20 21  1  0  0  0  0
 21 22  1  0  0  0  0
 22 23  1  0  0  0  0
 23 24  2  0  0  0  0
 24 49  1  0  0  0  0
 24 25  1  0  0  0  0
 25 26  1  0  0  0  0
 25 27  2  0  0  0  0
 27 50  1  0  0  0  0
 27 28  1  0  0  0  0
 28 51  1  0  0  0  0
 28 29  2  0  0  0  0
 29 23  1  0  0  0  0
 29 30  1  0  0  0  0
 30 21  2  0  0  0  0
 19 31  1  0  0  0  0
 31 52  1  0  0  0  0
 31 32  2  0  0  0  0
 32 16  1  0  0  0  0
 32 53  1  0  0  0  0
M  END
>  <LOGBIO>
7.0000

>  <PRED_LOGBIO>
6.7200

>  <XV_RES>
1.0670

>  <WHL_TMPL>
3

>  <ANCH>
22-42;34-32

$$$$
ROW88
  -MTS-   01071500293D 0   0.00000     0.00000     0

 81 85  0  0  0  0  0  0  0  0999 V2000
    4.6720   -1.1880    6.3920 C   0  0  0  0  0  0  0  0  0  0  0  0
    5.3760   -0.1780    7.2660 C   0  0  0  0  0  0  0  0  0  0  0  0
    5.3480   -0.3170    8.6590 C   0  0  0  0  0  0  0  0  0  0  0  0
    6.0000    0.6190    9.4690 C   0  0  0  0  0  0  0  0  0  0  0  0
    6.6810    1.6950    8.8870 C   0  0  0  0  0  0  0  0  0  0  0  0
    6.7100    1.8340    7.4940 C   0  0  0  0  0  0  0  0  0  0  0  0
    7.5560    3.1710    6.7710 Cl  0  0  0  0  0  0  0  0  0  0  0  0
    6.0570    0.8980    6.6840 C   0  0  0  0  0  0  0  0  0  0  0  0
    6.0870    1.0450    5.2120 C   0  0  0  0  0  0  0  0  0  0  0  0
    7.3110    1.0410    4.5330 C   0  0  0  0  0  0  0  0  0  0  0  0
    7.3400    1.1800    3.1400 C   0  0  0  0  0  0  0  0  0  0  0  0
    6.1440    1.3230    2.4260 C   0  0  0  0  0  0  0  0  0  0  0  0
    4.9200    1.3270    3.1050 C   0  0  0  0  0  0  0  0  0  0  0  0
    3.5070    1.4530    2.6830 C   0  0  0  0  0  0  0  0  0  0  0  0
    3.0110    1.6260    1.2670 C   0  0  0  0  0  0  0  0  0  0  0  0
    2.7380    0.2670    0.5970 C   0  0  0  0  0  0  0  0  0  0  0  0
    3.9760   -0.6480    0.6530 C   0  0  0  0  0  0  0  0  0  0  0  0
    3.6670   -1.9230    0.0860 O   0  0  0  0  0  0  0  0  0  0  0  0
    2.6440   -2.6440    0.6440 C   0  0  0  0  0  0  0  0  0  0  0  0
    2.9230   -3.6360    1.5920 C   0  0  0  0  0  0  0  0  0  0  0  0
    1.8780   -4.3720    2.1620 C   0  0  0  0  0  0  0  0  0  0  0  0
    0.5540   -4.1170    1.7840 C   0  0  0  0  0  0  0  0  0  0  0  0
    0.2750   -3.1250    0.8360 C   0  0  0  0  0  0  0  0  0  0  0  0
   -1.0480   -2.8700    0.4580 C   0  0  0  0  0  0  0  0  0  0  0  0
   -1.3270   -1.8780   -0.4890 C   0  0  0  0  0  0  0  0  0  0  0  0
   -0.2820   -1.1410   -1.0600 C   0  0  0  0  0  0  0  0  0  0  0  0
    1.0420   -1.3970   -0.6820 C   0  0  0  0  0  0  0  0  0  0  0  0
    1.3200   -2.3890    0.2660 C   0  0  0  0  0  0  0  0  0  0  0  0
    2.7480    1.3870    3.7850 C   0  0  0  0  0  0  0  0  0  0  0  0
    3.5340    1.2280    4.8960 N   0  0  0  0  0  0  0  0  0  0  0  0
    4.8910    1.1880    4.4980 C   0  0  0  0  0  0  0  0  0  0  0  0
    1.2710    1.4730    3.8000 C   0  0  0  0  0  0  0  0  0  0  0  0
    0.7190    2.5660    3.9140 O   0  0  0  0  0  0  0  0  0  0  0  0
    0.5390    0.3670    3.6920 N   0  0  0  0  0  0  0  0  0  0  0  0
   -0.9280    0.4520    3.7070 C   0  0  0  0  0  0  0  0  0  0  0  0
   -1.5210   -0.9490    3.5670 C   0  0  0  0  0  0  0  0  0  0  0  0
   -2.9490   -0.8660    3.5820 O   0  0  0  0  0  0  0  0  0  0  0  0
   -3.5610   -2.1520    3.4540 C   0  0  0  0  0  0  0  0  0  0  0  0
   -5.0810   -1.9960    3.4770 C   0  0  0  0  0  0  0  0  0  0  0  0
   -5.6940   -3.2820    3.3490 O   0  0  0  0  0  0  0  0  0  0  0  0
   -7.1210   -3.1990    3.3640 C   0  0  0  0  0  0  0  0  0  0  0  0
   -7.7140   -4.6000    3.2250 C   0  0  0  0  0  0  0  0  0  0  0  0
   -9.1820   -4.5150    3.2400 N   0  0  0  0  0  0  0  0  0  0  0  0
    3.8150   -1.5940    6.9250 H   0  0  0  0  0  0  0  0  0  0  0  0
    5.3600   -1.9940    6.1430 H   0  0  0  0  0  0  0  0  0  0  0  0
    4.3350   -0.7040    5.4780 H   0  0  0  0  0  0  0  0  0  0  0  0
    4.8220   -1.1470    9.1080 H   0  0  0  0  0  0  0  0  0  0  0  0
    5.9780    0.5120   10.5440 H   0  0  0  0  0  0  0  0  0  0  0  0
    7.1840    2.4180    9.5130 H   0  0  0  0  0  0  0  0  0  0  0  0
    8.2340    0.9310    5.0830 H   0  0  0  0  0  0  0  0  0  0  0  0
    8.2840    1.1780    2.6160 H   0  0  0  0  0  0  0  0  0  0  0  0
    6.1660    1.4310    1.3520 H   0  0  0  0  0  0  0  0  0  0  0  0
    3.8260    2.0840    0.7100 H   0  0  0  0  0  0  0  0  0  0  0  0
    2.0770    2.1840    1.2940 H   0  0  0  0  0  0  0  0  0  0  0  0
    2.5580    0.4750   -0.4560 H   0  0  0  0  0  0  0  0  0  0  0  0
    1.9290   -0.2220    1.1360 H   0  0  0  0  0  0  0  0  0  0  0  0
    4.1910   -0.8180    1.7060 H   0  0  0  0  0  0  0  0  0  0  0  0
    4.7690   -0.1770    0.0760 H   0  0  0  0  0  0  0  0  0  0  0  0
    3.9440   -3.8330    1.8830 H   0  0  0  0  0  0  0  0  0  0  0  0
    2.0920   -5.1380    2.8930 H   0  0  0  0  0  0  0  0  0  0  0  0
   -0.2520   -4.6850    2.2240 H   0  0  0  0  0  0  0  0  0  0  0  0
   -1.8550   -3.4380    0.8980 H   0  0  0  0  0  0  0  0  0  0  0  0
   -2.3480   -1.6810   -0.7810 H   0  0  0  0  0  0  0  0  0  0  0  0
   -0.4970   -0.3760   -1.7910 H   0  0  0  0  0  0  0  0  0  0  0  0
    1.8480   -0.8280   -1.1220 H   0  0  0  0  0  0  0  0  0  0  0  0
    3.1990    1.1520    5.8460 H   0  0  0  0  0  0  0  0  0  0  0  0
    0.9920   -0.5310    3.5980 H   0  0  0  0  0  0  0  0  0  0  0  0
   -1.2560    0.8930    4.6460 H   0  0  0  0  0  0  0  0  0  0  0  0
   -1.2640    1.0730    2.8780 H   0  0  0  0  0  0  0  0  0  0  0  0
   -1.1930   -1.3900    2.6280 H   0  0  0  0  0  0  0  0  0  0  0  0
   -1.1850   -1.5690    4.3960 H   0  0  0  0  0  0  0  0  0  0  0  0
   -3.2490   -2.7860    4.2820 H   0  0  0  0  0  0  0  0  0  0  0  0
   -3.2570   -2.6060    2.5140 H   0  0  0  0  0  0  0  0  0  0  0  0
   -5.3930   -1.3620    2.6500 H   0  0  0  0  0  0  0  0  0  0  0  0
   -5.3850   -1.5410    4.4170 H   0  0  0  0  0  0  0  0  0  0  0  0
   -7.4570   -2.5790    2.5360 H   0  0  0  0  0  0  0  0  0  0  0  0
   -7.4490   -2.7580    4.3030 H   0  0  0  0  0  0  0  0  0  0  0  0
   -7.3790   -5.2200    4.0530 H   0  0  0  0  0  0  0  0  0  0  0  0
   -7.3870   -5.0410    2.2860 H   0  0  0  0  0  0  0  0  0  0  0  0
   -9.4860   -4.1060    4.1120 H   0  0  0  0  0  0  0  0  0  0  0  0
   -9.5740   -5.4410    3.1480 H   0  0  0  0  0  0  0  0  0  0  0  0
  1 44  1  0  0  0  0
  1 45  1  0  0  0  0
  1 46  1  0  0  0  0
  1  2  1  0  0  0  0
  2  3  2  0  0  0  0
  3 47  1  0  0  0  0
  3  4  1  0  0  0  0
  4 48  1  0  0  0  0
  4  5  2  0  0  0  0
  5 49  1  0  0  0  0
  5  6  1  0  0  0  0
  6  7  1  0  0  0  0
  6  8  2  0  0  0  0
  8  2  1  0  0  0  0
  8  9  1  0  0  0  0
  9 10  2  0  0  0  0
 10 50  1  0  0  0  0
 10 11  1  0  0  0  0
 11 51  1  0  0  0  0
 11 12  2  0  0  0  0
 12 52  1  0  0  0  0
 12 13  1  0  0  0  0
 13 14  1  0  0  0  0
 14 15  1  0  0  0  0
 15 53  1  0  0  0  0
 15 54  1  0  0  0  0
 15 16  1  0  0  0  0
 16 55  1  0  0  0  0
 16 56  1  0  0  0  0
 16 17  1  0  0  0  0
 17 57  1  0  0  0  0
 17 58  1  0  0  0  0
 17 18  1  0  0  0  0
 18 19  1  0  0  0  0
 19 20  2  0  0  0  0
 20 59  1  0  0  0  0
 20 21  1  0  0  0  0
 21 60  1  0  0  0  0
 21 22  2  0  0  0  0
 22 61  1  0  0  0  0
 22 23  1  0  0  0  0
 23 24  1  0  0  0  0
 24 62  1  0  0  0  0
 24 25  2  0  0  0  0
 25 63  1  0  0  0  0
 25 26  1  0  0  0  0
 26 64  1  0  0  0  0
 26 27  2  0  0  0  0
 27 65  1  0  0  0  0
 27 28  1  0  0  0  0
 28 19  1  0  0  0  0
 28 23  2  0  0  0  0
 14 29  2  0  0  0  0
 29 30  1  0  0  0  0
 30 66  1  0  0  0  0
 30 31  1  0  0  0  0
 31  9  1  0  0  0  0
 31 13  2  0  0  0  0
 29 32  1  0  0  0  0
 32 33  2  0  0  0  0
 32 34  1  0  0  0  0
 34 67  1  0  0  0  0
 34 35  1  0  0  0  0
 35 68  1  0  0  0  0
 35 69  1  0  0  0  0
 35 36  1  0  0  0  0
 36 70  1  0  0  0  0
 36 71  1  0  0  0  0
 36 37  1  0  0  0  0
 37 38  1  0  0  0  0
 38 72  1  0  0  0  0
 38 73  1  0  0  0  0
 38 39  1  0  0  0  0
 39 74  1  0  0  0  0
 39 75  1  0  0  0  0
 39 40  1  0  0  0  0
 40 41  1  0  0  0  0
 41 76  1  0  0  0  0
 41 77  1  0  0  0  0
 41 42  1  0  0  0  0
 42 78  1  0  0  0  0
 42 79  1  0  0  0  0
 42 43  1  0  0  0  0
 43 80  1  0  0  0  0
 43 81  1  0  0  0  0
M  END
>  <LOGBIO>
6.0000

>  <PRED_LOGBIO>
6.1000

>  <XV_RES>
0.0620

>  <WHL_TMPL>
2

>  <ANCH>
17-18;34-33

$$$$
ROW89
  -MTS-   01071500293D 0   0.00000     0.00000     0

 28 30  0  0  0  0  0  0  0  0999 V2000
   -0.4110    0.7000   -4.3690 N   0  0  0  0  0  0  0  0  0  0  0  0
   -0.3960   -0.3620   -3.5690 C   0  0  0  0  0  0  0  0  0  0  0  0
   -0.6540   -1.4770   -4.0220 O   0  0  0  0  0  0  0  0  0  0  0  0
   -0.0710   -0.2040   -2.1340 C   0  0  0  0  0  0  0  0  0  0  0  0
   -0.9340    0.0330   -1.1370 C   0  0  0  0  0  0  0  0  0  0  0  0
   -0.3460    0.1500    0.2160 C   0  0  0  0  0  0  0  0  0  0  0  0
   -1.0560    0.3940    1.3980 C   0  0  0  0  0  0  0  0  0  0  0  0
   -0.3560    0.4780    2.6070 C   0  0  0  0  0  0  0  0  0  0  0  0
    0.9760    0.3270    2.6360 N   0  0  0  0  0  0  0  0  0  0  0  0
    1.6830    0.0920    1.5230 C   0  0  0  0  0  0  0  0  0  0  0  0
    1.0440   -0.0030    0.2810 C   0  0  0  0  0  0  0  0  0  0  0  0
    1.5350   -0.2900   -1.3950 S   0  0  0  0  0  0  0  0  0  0  0  0
   -2.5260    0.5610    1.3690 C   0  0  0  0  0  0  0  0  0  0  0  0
   -3.3350    0.2050    2.4560 C   0  0  0  0  0  0  0  0  0  0  0  0
   -4.7180    0.3900    2.3820 C   0  0  0  0  0  0  0  0  0  0  0  0
[truncated: 784,855 more chars]
