# Supplementary material for: Template CoMFA Generates Single 3D-QSAR Models that, for Twelve of Twelve Biological Targets, Predict All ChEMBL-Tabulated Affinities
Source: PLoS One. 2015 Jun 12;10(6):e0129307. doi: 10.1371/journal.pone.0129307 (PMC4466312; doi:10.1371/journal.pone.0129307)
Supplement: S3 Text — The zip file contains, in. sdf format, the aligned structures, from the A, B, C, D, and F protocols, of all templates and training sets for the cdk2 target. The content of each file is evident from its name. (ZIP) [file pone.0129307.s004.zip › cdk2_D_trng.sdf]

ROW1
  -MTS-   01071500313D 0   0.00000     0.00000     0

 71 76  0  0  0  0  0  0  0  0999 V2000
   -0.0800    1.7030   -2.2800 C   0  0  0  0  0  0  0  0  0  0  0  0
    1.3440    1.9220   -1.9410 C   0  0  0  0  0  0  0  0  0  0  0  0
    1.7810    2.6330   -0.8920 C   0  0  0  0  0  0  0  0  0  0  0  0
    0.9360    3.3210    0.1090 C   0  0  0  0  0  0  0  0  0  0  0  0
    1.0400    4.7060    0.2800 C   0  0  0  0  0  0  0  0  0  0  0  0
    0.2410    5.3570    1.2270 C   0  0  0  0  0  0  0  0  0  0  0  0
   -0.6620    4.6230    2.0040 C   0  0  0  0  0  0  0  0  0  0  0  0
   -0.7670    3.2370    1.8340 C   0  0  0  0  0  0  0  0  0  0  0  0
   -1.6510    2.5180    2.5940 O   0  0  0  0  0  0  0  0  0  0  0  0
   -1.1910    1.9910    3.8410 C   0  0  0  0  0  0  0  0  0  0  0  0
   -2.3130    1.2380    4.5140 C   0  0  0  0  0  0  0  0  0  0  0  0
   -2.4870   -0.1290    4.2670 C   0  0  0  0  0  0  0  0  0  0  0  0
   -3.5270   -0.8270    4.8920 C   0  0  0  0  0  0  0  0  0  0  0  0
   -4.3950   -0.1570    5.7630 C   0  0  0  0  0  0  0  0  0  0  0  0
   -4.2220    1.2100    6.0100 C   0  0  0  0  0  0  0  0  0  0  0  0
   -3.1810    1.9080    5.3850 C   0  0  0  0  0  0  0  0  0  0  0  0
    0.0320    2.5860    0.8860 C   0  0  0  0  0  0  0  0  0  0  0  0
    3.2600    2.6050   -0.9160 C   0  0  0  0  0  0  0  0  0  0  0  0
    4.2950    3.1310   -0.1330 C   0  0  0  0  0  0  0  0  0  0  0  0
    4.0010    3.9040    0.9990 N   0  0  0  0  0  0  0  0  0  0  0  0
    5.5680    2.8890   -0.4740 N   0  0  0  0  0  0  0  0  0  0  0  0
    5.8700    2.1530   -1.5520 C   0  0  0  0  0  0  0  0  0  0  0  0
    4.9010    1.6370   -2.3210 N   0  0  0  0  0  0  0  0  0  0  0  0
    3.6070    1.8400   -2.0360 C   0  0  0  0  0  0  0  0  0  0  0  0
    2.4030    1.4280   -2.6550 N   0  0  0  0  0  0  0  0  0  0  0  0
    2.3060    0.6040   -3.8680 C   0  0  0  0  0  0  0  0  0  0  0  0
    1.9270   -0.8410   -3.4930 C   0  0  0  0  0  0  0  0  0  0  0  0
    1.7420   -1.7180   -4.7450 C   0  0  0  0  0  0  0  0  0  0  0  0
    0.7190   -1.1020   -5.7180 C   0  0  0  0  0  0  0  0  0  0  0  0
    1.0980    0.3430   -6.0930 C   0  0  0  0  0  0  0  0  0  0  0  0
    1.2830    1.2190   -4.8410 C   0  0  0  0  0  0  0  0  0  0  0  0
    0.6220   -1.9260   -6.9320 N   0  0  0  0  0  0  0  0  0  0  0  0
    0.2750   -3.3150   -6.6000 C   0  0  0  0  0  0  0  0  0  0  0  0
    0.7790   -4.1710   -7.7770 C   0  0  0  0  0  0  0  0  0  0  0  0
    1.8020   -3.2720   -8.4960 C   0  0  0  0  0  0  0  0  0  0  0  0
    1.9200   -2.0130   -7.6160 C   0  0  0  0  0  0  0  0  0  0  0  0
   -0.7160    2.1820   -1.5380 H   0  0  0  0  0  0  0  0  0  0  0  0
   -0.2590    2.2160   -3.2230 H   0  0  0  0  0  0  0  0  0  0  0  0
   -0.2280    0.6270   -2.3420 H   0  0  0  0  0  0  0  0  0  0  0  0
    1.7380    5.2730   -0.3190 H   0  0  0  0  0  0  0  0  0  0  0  0
    0.3220    6.4260    1.3590 H   0  0  0  0  0  0  0  0  0  0  0  0
   -1.2790    5.1250    2.7350 H   0  0  0  0  0  0  0  0  0  0  0  0
   -0.8660    2.8070    4.4820 H   0  0  0  0  0  0  0  0  0  0  0  0
   -0.3570    1.3150    3.6630 H   0  0  0  0  0  0  0  0  0  0  0  0
   -1.8170   -0.6450    3.5950 H   0  0  0  0  0  0  0  0  0  0  0  0
   -3.6610   -1.8810    4.7010 H   0  0  0  0  0  0  0  0  0  0  0  0
   -5.1980   -0.6950    6.2450 H   0  0  0  0  0  0  0  0  0  0  0  0
   -4.8910    1.7270    6.6820 H   0  0  0  0  0  0  0  0  0  0  0  0
   -3.0470    2.9620    5.5760 H   0  0  0  0  0  0  0  0  0  0  0  0
   -0.0490    1.5170    0.7550 H   0  0  0  0  0  0  0  0  0  0  0  0
    4.3850    3.6490    1.8970 H   0  0  0  0  0  0  0  0  0  0  0  0
    3.4060    4.7150    0.9160 H   0  0  0  0  0  0  0  0  0  0  0  0
    6.9050    1.9730   -1.8050 H   0  0  0  0  0  0  0  0  0  0  0  0
    3.2990    0.6240   -4.3120 H   0  0  0  0  0  0  0  0  0  0  0  0
    1.0050   -0.8360   -2.9160 H   0  0  0  0  0  0  0  0  0  0  0  0
    2.7060   -1.2680   -2.8650 H   0  0  0  0  0  0  0  0  0  0  0  0
    2.6980   -1.8330   -5.2520 H   0  0  0  0  0  0  0  0  0  0  0  0
    1.4070   -2.7090   -4.4480 H   0  0  0  0  0  0  0  0  0  0  0  0
   -0.2740   -1.1220   -5.2740 H   0  0  0  0  0  0  0  0  0  0  0  0
    2.0200    0.3380   -6.6700 H   0  0  0  0  0  0  0  0  0  0  0  0
    0.3200    0.7700   -6.7220 H   0  0  0  0  0  0  0  0  0  0  0  0
    0.3270    1.3350   -4.3340 H   0  0  0  0  0  0  0  0  0  0  0  0
    1.6190    2.2110   -5.1390 H   0  0  0  0  0  0  0  0  0  0  0  0
    0.7970   -3.6100   -5.6920 H   0  0  0  0  0  0  0  0  0  0  0  0
   -0.8070   -3.4080   -6.5260 H   0  0  0  0  0  0  0  0  0  0  0  0
   -0.0370   -4.4450   -8.4410 H   0  0  0  0  0  0  0  0  0  0  0  0
    1.2440   -5.0890   -7.4240 H   0  0  0  0  0  0  0  0  0  0  0  0
    1.4090   -2.9910   -9.4710 H   0  0  0  0  0  0  0  0  0  0  0  0
    2.7650   -3.7780   -8.5270 H   0  0  0  0  0  0  0  0  0  0  0  0
    2.7360   -2.1080   -6.9020 H   0  0  0  0  0  0  0  0  0  0  0  0
    2.1070   -1.1280   -8.2200 H   0  0  0  0  0  0  0  0  0  0  0  0
  1 37  1  0  0  0  0
  1 38  1  0  0  0  0
  1 39  1  0  0  0  0
  1  2  1  0  0  0  0
  2  3  2  0  0  0  0
  3  4  1  0  0  0  0
  4  5  2  0  0  0  0
  5 40  1  0  0  0  0
  5  6  1  0  0  0  0
  6 41  1  0  0  0  0
  6  7  2  0  0  0  0
  7 42  1  0  0  0  0
  7  8  1  0  0  0  0
  8  9  1  0  0  0  0
  9 10  1  0  0  0  0
 10 43  1  0  0  0  0
 10 44  1  0  0  0  0
 10 11  1  0  0  0  0
 11 12  2  0  0  0  0
 12 45  1  0  0  0  0
 12 13  1  0  0  0  0
 13 46  1  0  0  0  0
 13 14  2  0  0  0  0
 14 47  1  0  0  0  0
 14 15  1  0  0  0  0
 15 48  1  0  0  0  0
 15 16  2  0  0  0  0
 16 11  1  0  0  0  0
 16 49  1  0  0  0  0
  8 17  2  0  0  0  0
 17  4  1  0  0  0  0
 17 50  1  0  0  0  0
  3 18  1  0  0  0  0
 18 19  2  0  0  0  0
 19 20  1  0  0  0  0
 20 51  1  0  0  0  0
 20 52  1  0  0  0  0
 19 21  1  0  0  0  0
 21 22  2  0  0  0  0
 22 53  1  0  0  0  0
 22 23  1  0  0  0  0
 23 24  2  0  0  0  0
 24 18  1  0  0  0  0
 24 25  1  0  0  0  0
 25  2  1  0  0  0  0
 25 26  1  0  0  0  0
 26 54  1  0  0  0  0
 26 27  1  0  0  0  0
 27 55  1  0  0  0  0
 27 56  1  0  0  0  0
 27 28  1  0  0  0  0
 28 57  1  0  0  0  0
 28 58  1  0  0  0  0
 28 29  1  0  0  0  0
 29 59  1  0  0  0  0
 29 30  1  0  0  0  0
 30 60  1  0  0  0  0
 30 61  1  0  0  0  0
 30 31  1  0  0  0  0
 31 26  1  0  0  0  0
 31 62  1  0  0  0  0
 31 63  1  0  0  0  0
 29 32  1  0  0  0  0
 32 33  1  0  0  0  0
 33 64  1  0  0  0  0
 33 65  1  0  0  0  0
 33 34  1  0  0  0  0
 34 66  1  0  0  0  0
 34 67  1  0  0  0  0
 34 35  1  0  0  0  0
 35 68  1  0  0  0  0
 35 69  1  0  0  0  0
 35 36  1  0  0  0  0
 36 32  1  0  0  0  0
 36 70  1  0  0  0  0
 36 71  1  0  0  0  0
M  END
>  <LOGBIO>
5.2000

>  <PRED_LOGBIO>
5.6000

>  <XV_RES>
-1.7430

>  <WHL_TMPL>
1

>  <ANCH>
16-17;5-42

$$$$
ROW2
  -MTS-   01071500313D 0   0.00000     0.00000     0

 35 36  0  0  0  0  0  0  0  0999 V2000
    2.9710    0.9100    5.5020 C   0  0  0  0  0  0  0  0  0  0  0  0
    2.3680   -0.4830    5.6590 C   0  0  0  0  0  0  0  0  0  0  0  0
    1.3860   -0.7150    4.5900 N   0  0  0  0  0  0  0  0  0  0  0  0
    1.7580   -1.2540    3.4320 C   0  0  0  0  0  0  0  0  0  0  0  0
    2.9230   -1.5770    3.2080 O   0  0  0  0  0  0  0  0  0  0  0  0
    0.6850   -1.4410    2.4290 C   0  0  0  0  0  0  0  0  0  0  0  0
    0.7780   -1.9550    1.1950 C   0  0  0  0  0  0  0  0  0  0  0  0
    1.9460   -2.4090    0.7500 N   0  0  0  0  0  0  0  0  0  0  0  0
    3.1060   -2.2800    1.5500 C   0  0  0  0  0  0  0  0  0  0  0  0
    3.4940   -3.3280    2.3930 C   0  0  0  0  0  0  0  0  0  0  0  0
    4.6420   -3.2000    3.1850 C   0  0  0  0  0  0  0  0  0  0  0  0
    5.4020   -2.0260    3.1330 C   0  0  0  0  0  0  0  0  0  0  0  0
    5.0140   -0.9780    2.2890 C   0  0  0  0  0  0  0  0  0  0  0  0
    3.8660   -1.1050    1.4970 C   0  0  0  0  0  0  0  0  0  0  0  0
   -0.7500   -0.8210    3.2600 S   0  0  0  0  0  0  0  0  0  0  0  0
    0.0690   -0.3810    4.7660 C   0  0  0  0  0  0  0  0  0  0  0  0
   -0.4850    0.1670    5.8550 C   0  0  0  0  0  0  0  0  0  0  0  0
   -1.9050    0.4600    5.8770 C   0  0  0  0  0  0  0  0  0  0  0  0
   -3.0410    0.6940    5.8940 N   0  0  0  0  0  0  0  0  0  0  0  0
    0.3510    0.4730    7.0370 C   0  0  0  0  0  0  0  0  0  0  0  0
    1.5460    0.2270    7.0190 O   0  0  0  0  0  0  0  0  0  0  0  0
   -0.1950    1.0130    8.1110 O   0  0  0  0  0  0  0  0  0  0  0  0
    3.4630    0.9860    4.5340 H   0  0  0  0  0  0  0  0  0  0  0  0
    3.6980    1.0820    6.2930 H   0  0  0  0  0  0  0  0  0  0  0  0
    2.1810    1.6560    5.5660 H   0  0  0  0  0  0  0  0  0  0  0  0
    3.1580   -1.2290    5.5940 H   0  0  0  0  0  0  0  0  0  0  0  0
    1.8760   -0.5590    6.6260 H   0  0  0  0  0  0  0  0  0  0  0  0
   -0.0960   -2.0000    0.5620 H   0  0  0  0  0  0  0  0  0  0  0  0
    2.0050   -2.8460   -0.1590 H   0  0  0  0  0  0  0  0  0  0  0  0
    2.9090   -4.2350    2.4330 H   0  0  0  0  0  0  0  0  0  0  0  0
    4.9410   -4.0080    3.8360 H   0  0  0  0  0  0  0  0  0  0  0  0
    6.2870   -1.9280    3.7440 H   0  0  0  0  0  0  0  0  0  0  0  0
    5.6000   -0.0720    2.2490 H   0  0  0  0  0  0  0  0  0  0  0  0
    3.5670   -0.2970    0.8460 H   0  0  0  0  0  0  0  0  0  0  0  0
    0.5030    1.1390    8.7720 H   0  0  0  0  0  0  0  0  0  0  0  0
  1 23  1  0  0  0  0
  1 24  1  0  0  0  0
  1 25  1  0  0  0  0
  1  2  1  0  0  0  0
  2 26  1  0  0  0  0
  2 27  1  0  0  0  0
  2  3  1  0  0  0  0
  3  4  1  0  0  0  0
  4  5  2  0  0  0  0
  4  6  1  0  0  0  0
  6  7  2  0  0  0  0
  7 28  1  0  0  0  0
  7  8  1  0  0  0  0
  8 29  1  0  0  0  0
  8  9  1  0  0  0  0
  9 10  2  0  0  0  0
 10 30  1  0  0  0  0
 10 11  1  0  0  0  0
 11 31  1  0  0  0  0
 11 12  2  0  0  0  0
 12 32  1  0  0  0  0
 12 13  1  0  0  0  0
 13 33  1  0  0  0  0
 13 14  2  0  0  0  0
 14  9  1  0  0  0  0
 14 34  1  0  0  0  0
  6 15  1  0  0  0  0
 15 16  1  0  0  0  0
 16  3  1  0  0  0  0
 16 17  2  0  0  0  0
 17 18  1  0  0  0  0
 18 19  3  0  0  0  0
 17 20  1  0  0  0  0
 20 21  2  0  0  0  0
 20 22  1  0  0  0  0
 22 35  1  0  0  0  0
M  END
>  <LOGBIO>
5.4000

>  <PRED_LOGBIO>
5.5500

>  <XV_RES>
-0.2940

>  <WHL_TMPL>
2

>  <ANCH>
16-29;16-14

$$$$
ROW3
  -MTS-   01071500313D 0   0.00000     0.00000     0

 49 53  0  0  0  0  0  0  0  0999 V2000
    3.1160    4.5140   -2.4020 N   0  0  0  0  0  0  0  0  0  0  0  0
    2.6870    3.2330   -2.0280 C   0  0  0  0  0  0  0  0  0  0  0  0
    1.7320    2.6180   -2.7380 N   0  0  0  0  0  0  0  0  0  0  0  0
    1.2910    1.3940   -2.4170 C   0  0  0  0  0  0  0  0  0  0  0  0
    1.8230    0.7120   -1.3150 C   0  0  0  0  0  0  0  0  0  0  0  0
    1.3340   -0.6400   -0.9630 C   0  0  0  0  0  0  0  0  0  0  0  0
    0.2480   -1.2480   -1.4570 C   0  0  0  0  0  0  0  0  0  0  0  0
    0.1320   -2.5080   -0.8730 O   0  0  0  0  0  0  0  0  0  0  0  0
    1.1910   -2.6770    0.0160 C   0  0  0  0  0  0  0  0  0  0  0  0
    1.9530   -1.5750    0.0030 C   0  0  0  0  0  0  0  0  0  0  0  0
    2.8220    1.3270   -0.5520 C   0  0  0  0  0  0  0  0  0  0  0  0
    3.7870    0.9190    0.8750 S   0  0  0  0  0  0  0  0  0  0  0  0
    4.7300    2.4150    0.9630 C   0  0  0  0  0  0  0  0  0  0  0  0
    4.3180    3.1820   -0.0560 C   0  0  0  0  0  0  0  0  0  0  0  0
    3.8940    3.9590    1.0820 C   0  0  0  0  0  0  0  0  0  0  0  0
    4.4090    5.2520    1.2340 C   0  0  0  0  0  0  0  0  0  0  0  0
    4.0620    6.0170    2.3540 C   0  0  0  0  0  0  0  0  0  0  0  0
    3.1980    5.4890    3.3220 C   0  0  0  0  0  0  0  0  0  0  0  0
    2.8470    6.2620    4.4530 N   0  0  0  0  0  0  0  0  0  0  0  0
    3.5850    6.1980    5.5580 C   0  0  0  0  0  0  0  0  0  0  0  0
    4.5890    5.4540    5.5960 O   0  0  0  0  0  0  0  0  0  0  0  0
    3.2550    6.9240    6.6220 N   0  0  0  0  0  0  0  0  0  0  0  0
    4.0400    6.8550    7.7970 C   0  0  0  0  0  0  0  0  0  0  0  0
    3.7390    5.9110    8.7860 C   0  0  0  0  0  0  0  0  0  0  0  0
    4.5160    5.8430    9.9490 C   0  0  0  0  0  0  0  0  0  0  0  0
    5.5940    6.7190   10.1220 C   0  0  0  0  0  0  0  0  0  0  0  0
    5.8950    7.6630    9.1330 C   0  0  0  0  0  0  0  0  0  0  0  0
    6.9340    8.5080    9.3010 F   0  0  0  0  0  0  0  0  0  0  0  0
    5.1180    7.7310    7.9710 C   0  0  0  0  0  0  0  0  0  0  0  0
    2.6830    4.1970    3.1690 C   0  0  0  0  0  0  0  0  0  0  0  0
    3.0300    3.4320    2.0490 C   0  0  0  0  0  0  0  0  0  0  0  0
    3.2600    2.6060   -0.9150 C   0  0  0  0  0  0  0  0  0  0  0  0
    2.6590    5.3300   -2.0230 H   0  0  0  0  0  0  0  0  0  0  0  0
    3.8820    4.6200   -3.0520 H   0  0  0  0  0  0  0  0  0  0  0  0
    0.5200    0.9290   -3.0130 H   0  0  0  0  0  0  0  0  0  0  0  0
   -0.4280   -0.8310   -2.1900 H   0  0  0  0  0  0  0  0  0  0  0  0
    1.3690   -3.5550    0.6190 H   0  0  0  0  0  0  0  0  0  0  0  0
    2.8460   -1.4020    0.5850 H   0  0  0  0  0  0  0  0  0  0  0  0
    5.4870    2.6600    1.6930 H   0  0  0  0  0  0  0  0  0  0  0  0
    5.0750    5.6590    0.4880 H   0  0  0  0  0  0  0  0  0  0  0  0
    4.4590    7.0140    2.4720 H   0  0  0  0  0  0  0  0  0  0  0  0
    2.0360    6.8630    4.4230 H   0  0  0  0  0  0  0  0  0  0  0  0
    2.4430    7.5250    6.5910 H   0  0  0  0  0  0  0  0  0  0  0  0
    2.9070    5.2350    8.6520 H   0  0  0  0  0  0  0  0  0  0  0  0
    4.2830    5.1150   10.7110 H   0  0  0  0  0  0  0  0  0  0  0  0
    6.1930    6.6670   11.0190 H   0  0  0  0  0  0  0  0  0  0  0  0
    5.3500    8.4600    7.2080 H   0  0  0  0  0  0  0  0  0  0  0  0
    2.0160    3.7890    3.9150 H   0  0  0  0  0  0  0  0  0  0  0  0
    2.6320    2.4350    1.9320 H   0  0  0  0  0  0  0  0  0  0  0  0
  1 33  1  0  0  0  0
  1 34  1  0  0  0  0
  1  2  1  0  0  0  0
  2  3  1  0  0  0  0
  3  4  2  0  0  0  0
  4 35  1  0  0  0  0
  4  5  1  0  0  0  0
  5  6  1  0  0  0  0
  6  7  2  0  0  0  0
  7 36  1  0  0  0  0
  7  8  1  0  0  0  0
  8  9  1  0  0  0  0
  9 37  1  0  0  0  0
  9 10  2  0  0  0  0
 10  6  1  0  0  0  0
 10 38  1  0  0  0  0
  5 11  2  0  0  0  0
 11 12  1  0  0  0  0
 12 13  1  0  0  0  0
 13 39  1  0  0  0  0
 13 14  2  0  0  0  0
 14 15  1  0  0  0  0
 15 16  2  0  0  0  0
 16 40  1  0  0  0  0
 16 17  1  0  0  0  0
 17 41  1  0  0  0  0
 17 18  2  0  0  0  0
 18 19  1  0  0  0  0
 19 42  1  0  0  0  0
 19 20  1  0  0  0  0
 20 21  2  0  0  0  0
 20 22  1  0  0  0  0
 22 43  1  0  0  0  0
 22 23  1  0  0  0  0
 23 24  2  0  0  0  0
 24 44  1  0  0  0  0
 24 25  1  0  0  0  0
 25 45  1  0  0  0  0
 25 26  2  0  0  0  0
 26 46  1  0  0  0  0
 26 27  1  0  0  0  0
 27 28  1  0  0  0  0
 27 29  2  0  0  0  0
 29 23  1  0  0  0  0
 29 47  1  0  0  0  0
 18 30  1  0  0  0  0
 30 48  1  0  0  0  0
 30 31  2  0  0  0  0
 31 15  1  0  0  0  0
 31 49  1  0  0  0  0
 14 32  1  0  0  0  0
 32  2  2  0  0  0  0
 32 11  1  0  0  0  0
M  END
>  <LOGBIO>
6.0000

>  <PRED_LOGBIO>
6.5900

>  <XV_RES>
-1.0490

>  <WHL_TMPL>
1

>  <ANCH>
6-7;49-21

$$$$
ROW4
  -MTS-   01071500313D 0   0.00000     0.00000     0

 54 56  0  0  0  0  0  0  0  0999 V2000
   -0.3950   -3.8750   -3.3610 C   0  0  0  0  0  0  0  0  0  0  0  0
   -0.5190   -3.4510   -1.9590 N   0  0  0  0  0  0  0  0  0  0  0  0
   -0.0440   -1.8340   -1.4880 S   0  0  0  0  0  0  0  0  0  0  0  0
    1.3410   -1.6380   -1.7880 O   0  0  0  0  0  0  0  0  0  0  0  0
   -0.8270   -0.8780   -2.2090 O   0  0  0  0  0  0  0  0  0  0  0  0
   -0.3180   -1.6150    0.3180 C   0  0  0  0  0  0  0  0  0  0  0  0
   -1.5470   -1.1370    0.7860 C   0  0  0  0  0  0  0  0  0  0  0  0
   -1.7560   -0.9700    2.1600 C   0  0  0  0  0  0  0  0  0  0  0  0
   -0.7350   -1.2810    3.0660 C   0  0  0  0  0  0  0  0  0  0  0  0
    0.4950   -1.7590    2.5980 C   0  0  0  0  0  0  0  0  0  0  0  0
    0.7030   -1.9260    1.2240 C   0  0  0  0  0  0  0  0  0  0  0  0
    1.9460   -2.4090    0.7500 N   0  0  0  0  0  0  0  0  0  0  0  0
    3.1060   -2.2800    1.5500 C   0  0  0  0  0  0  0  0  0  0  0  0
    3.8840   -1.1940    1.4420 N   0  0  0  0  0  0  0  0  0  0  0  0
    4.9860   -1.0550    2.1920 C   0  0  0  0  0  0  0  0  0  0  0  0
    5.7820    0.1060    2.0500 N   0  0  0  0  0  0  0  0  0  0  0  0
    6.9740    0.2430    2.8000 C   0  0  0  0  0  0  0  0  0  0  0  0
    6.9410    0.8460    4.0630 C   0  0  0  0  0  0  0  0  0  0  0  0
    8.1200    0.9820    4.8060 C   0  0  0  0  0  0  0  0  0  0  0  0
    8.0870    1.5720    6.0410 O   0  0  0  0  0  0  0  0  0  0  0  0
    7.8650    0.7360    7.1800 C   0  0  0  0  0  0  0  0  0  0  0  0
    9.3320    0.5130    4.2850 C   0  0  0  0  0  0  0  0  0  0  0  0
   10.4860    0.6450    5.0120 O   0  0  0  0  0  0  0  0  0  0  0  0
   10.8450   -0.4160    5.9010 C   0  0  0  0  0  0  0  0  0  0  0  0
    9.3650   -0.0910    3.0230 C   0  0  0  0  0  0  0  0  0  0  0  0
   10.5520   -0.5490    2.5130 O   0  0  0  0  0  0  0  0  0  0  0  0
   11.3400    0.3520    1.7310 C   0  0  0  0  0  0  0  0  0  0  0  0
    8.1860   -0.2260    2.2800 C   0  0  0  0  0  0  0  0  0  0  0  0
    5.3460   -1.9980    3.0730 N   0  0  0  0  0  0  0  0  0  0  0  0
    4.6090   -3.1060    3.2270 C   0  0  0  0  0  0  0  0  0  0  0  0
    3.4510   -3.2860    2.4610 C   0  0  0  0  0  0  0  0  0  0  0  0
    2.7510   -4.4770    2.4450 Cl  0  0  0  0  0  0  0  0  0  0  0  0
    0.6460   -3.8070   -3.6700 H   0  0  0  0  0  0  0  0  0  0  0  0
   -0.7370   -4.9030   -3.4600 H   0  0  0  0  0  0  0  0  0  0  0  0
   -1.0040   -3.2280   -3.9900 H   0  0  0  0  0  0  0  0  0  0  0  0
   -0.8790   -4.0930   -1.2670 H   0  0  0  0  0  0  0  0  0  0  0  0
   -2.3350   -0.8960    0.0870 H   0  0  0  0  0  0  0  0  0  0  0  0
   -2.7050   -0.6010    2.5220 H   0  0  0  0  0  0  0  0  0  0  0  0
   -0.8960   -1.1530    4.1260 H   0  0  0  0  0  0  0  0  0  0  0  0
    1.2820   -1.9990    3.2970 H   0  0  0  0  0  0  0  0  0  0  0  0
    2.0050   -2.8460   -0.1590 H   0  0  0  0  0  0  0  0  0  0  0  0
    5.5000    0.8380    1.4130 H   0  0  0  0  0  0  0  0  0  0  0  0
    6.0050    1.2080    4.4640 H   0  0  0  0  0  0  0  0  0  0  0  0
    6.9040    0.2360    7.0800 H   0  0  0  0  0  0  0  0  0  0  0  0
    7.8660    1.3430    8.0820 H   0  0  0  0  0  0  0  0  0  0  0  0
    8.6560   -0.0090    7.2430 H   0  0  0  0  0  0  0  0  0  0  0  0
   10.0590   -0.5510    6.6410 H   0  0  0  0  0  0  0  0  0  0  0  0
   11.7780   -0.1680    6.4030 H   0  0  0  0  0  0  0  0  0  0  0  0
   10.9720   -1.3360    5.3340 H   0  0  0  0  0  0  0  0  0  0  0  0
   10.7670    0.6770    0.8650 H   0  0  0  0  0  0  0  0  0  0  0  0
   12.2450   -0.1510    1.3990 H   0  0  0  0  0  0  0  0  0  0  0  0
   11.6060    1.2180    2.3340 H   0  0  0  0  0  0  0  0  0  0  0  0
    8.2120   -0.6910    1.3060 H   0  0  0  0  0  0  0  0  0  0  0  0
    4.9080   -3.8600    3.9400 H   0  0  0  0  0  0  0  0  0  0  0  0
  1 33  1  0  0  0  0
  1 34  1  0  0  0  0
  1 35  1  0  0  0  0
  1  2  1  0  0  0  0
  2 36  1  0  0  0  0
  2  3  1  0  0  0  0
  3  4  2  0  0  0  0
  3  5  2  0  0  0  0
  3  6  1  0  0  0  0
  6  7  2  0  0  0  0
  7 37  1  0  0  0  0
  7  8  1  0  0  0  0
  8 38  1  0  0  0  0
  8  9  2  0  0  0  0
  9 39  1  0  0  0  0
  9 10  1  0  0  0  0
 10 40  1  0  0  0  0
 10 11  2  0  0  0  0
 11  6  1  0  0  0  0
 11 12  1  0  0  0  0
 12 41  1  0  0  0  0
 12 13  1  0  0  0  0
 13 14  1  0  0  0  0
 14 15  2  0  0  0  0
 15 16  1  0  0  0  0
 16 42  1  0  0  0  0
 16 17  1  0  0  0  0
 17 18  2  0  0  0  0
 18 43  1  0  0  0  0
 18 19  1  0  0  0  0
 19 20  1  0  0  0  0
 20 21  1  0  0  0  0
 21 44  1  0  0  0  0
 21 45  1  0  0  0  0
 21 46  1  0  0  0  0
 19 22  2  0  0  0  0
 22 23  1  0  0  0  0
 23 24  1  0  0  0  0
 24 47  1  0  0  0  0
 24 48  1  0  0  0  0
 24 49  1  0  0  0  0
 22 25  1  0  0  0  0
 25 26  1  0  0  0  0
 26 27  1  0  0  0  0
 27 50  1  0  0  0  0
 27 51  1  0  0  0  0
 27 52  1  0  0  0  0
 25 28  2  0  0  0  0
 28 17  1  0  0  0  0
 28 53  1  0  0  0  0
 15 29  1  0  0  0  0
 29 30  2  0  0  0  0
 30 54  1  0  0  0  0
 30 31  1  0  0  0  0
 31 13  2  0  0  0  0
 31 32  1  0  0  0  0
M  END
>  <LOGBIO>
7.1000

>  <PRED_LOGBIO>
6.9500

>  <XV_RES>
0.8180

>  <WHL_TMPL>
2

>  <ANCH>
16-29;22-20

$$$$
ROW5
  -MTS-   01071500313D 0   0.00000     0.00000     0

 56 60  0  0  0  0  0  0  0  0999 V2000
    3.1160    4.5140   -2.4020 N   0  0  0  0  0  0  0  0  0  0  0  0
    2.6870    3.2330   -2.0280 C   0  0  0  0  0  0  0  0  0  0  0  0
    1.7320    2.6180   -2.7380 N   0  0  0  0  0  0  0  0  0  0  0  0
    1.2910    1.3940   -2.4170 C   0  0  0  0  0  0  0  0  0  0  0  0
    1.8230    0.7120   -1.3150 C   0  0  0  0  0  0  0  0  0  0  0  0
    1.3340   -0.6400   -0.9630 C   0  0  0  0  0  0  0  0  0  0  0  0
    1.9560   -1.5720    0.0040 C   0  0  0  0  0  0  0  0  0  0  0  0
    1.2180   -2.6680    0.0320 N   0  0  0  0  0  0  0  0  0  0  0  0
    0.1170   -2.4870   -0.8950 N   0  0  0  0  0  0  0  0  0  0  0  0
   -0.9470   -3.4610   -1.1780 C   0  0  0  0  0  0  0  0  0  0  0  0
   -0.5170   -4.3630   -2.3340 C   0  0  0  0  0  0  0  0  0  0  0  0
   -1.5520   -5.3100   -2.6090 O   0  0  0  0  0  0  0  0  0  0  0  0
    0.2470   -1.2450   -1.4600 C   0  0  0  0  0  0  0  0  0  0  0  0
    2.8220    1.3270   -0.5520 C   0  0  0  0  0  0  0  0  0  0  0  0
    3.7870    0.9190    0.8750 S   0  0  0  0  0  0  0  0  0  0  0  0
    4.7300    2.4150    0.9630 C   0  0  0  0  0  0  0  0  0  0  0  0
    4.3180    3.1820   -0.0560 C   0  0  0  0  0  0  0  0  0  0  0  0
    3.8940    3.9590    1.0820 C   0  0  0  0  0  0  0  0  0  0  0  0
    4.4090    5.2520    1.2340 C   0  0  0  0  0  0  0  0  0  0  0  0
    4.0620    6.0170    2.3540 C   0  0  0  0  0  0  0  0  0  0  0  0
    3.1980    5.4890    3.3220 C   0  0  0  0  0  0  0  0  0  0  0  0
    2.8470    6.2620    4.4530 N   0  0  0  0  0  0  0  0  0  0  0  0
    3.5850    6.1980    5.5580 C   0  0  0  0  0  0  0  0  0  0  0  0
    4.5890    5.4540    5.5960 O   0  0  0  0  0  0  0  0  0  0  0  0
    3.2550    6.9240    6.6220 N   0  0  0  0  0  0  0  0  0  0  0  0
    4.0400    6.8550    7.7970 C   0  0  0  0  0  0  0  0  0  0  0  0
    3.7390    5.9110    8.7860 C   0  0  0  0  0  0  0  0  0  0  0  0
    4.5160    5.8430    9.9490 C   0  0  0  0  0  0  0  0  0  0  0  0
    5.5940    6.7190   10.1220 C   0  0  0  0  0  0  0  0  0  0  0  0
    5.8950    7.6630    9.1330 C   0  0  0  0  0  0  0  0  0  0  0  0
    6.9340    8.5080    9.3010 F   0  0  0  0  0  0  0  0  0  0  0  0
    5.1180    7.7310    7.9710 C   0  0  0  0  0  0  0  0  0  0  0  0
    2.6830    4.1970    3.1690 C   0  0  0  0  0  0  0  0  0  0  0  0
    3.0300    3.4320    2.0490 C   0  0  0  0  0  0  0  0  0  0  0  0
    3.2600    2.6060   -0.9150 C   0  0  0  0  0  0  0  0  0  0  0  0
    2.6590    5.3300   -2.0230 H   0  0  0  0  0  0  0  0  0  0  0  0
    3.8820    4.6200   -3.0520 H   0  0  0  0  0  0  0  0  0  0  0  0
    0.5200    0.9290   -3.0130 H   0  0  0  0  0  0  0  0  0  0  0  0
    2.8500   -1.3900    0.5810 H   0  0  0  0  0  0  0  0  0  0  0  0
   -1.8590   -2.9330   -1.4490 H   0  0  0  0  0  0  0  0  0  0  0  0
   -1.1280   -4.0670   -0.2930 H   0  0  0  0  0  0  0  0  0  0  0  0
    0.3950   -4.8910   -2.0630 H   0  0  0  0  0  0  0  0  0  0  0  0
   -0.3360   -3.7570   -3.2190 H   0  0  0  0  0  0  0  0  0  0  0  0
   -1.3020   -5.8960   -3.3420 H   0  0  0  0  0  0  0  0  0  0  0  0
   -0.4240   -0.8210   -2.1920 H   0  0  0  0  0  0  0  0  0  0  0  0
    5.4870    2.6600    1.6930 H   0  0  0  0  0  0  0  0  0  0  0  0
    5.0750    5.6590    0.4880 H   0  0  0  0  0  0  0  0  0  0  0  0
    4.4590    7.0140    2.4720 H   0  0  0  0  0  0  0  0  0  0  0  0
    2.0360    6.8630    4.4230 H   0  0  0  0  0  0  0  0  0  0  0  0
    2.4430    7.5250    6.5910 H   0  0  0  0  0  0  0  0  0  0  0  0
    2.9070    5.2350    8.6520 H   0  0  0  0  0  0  0  0  0  0  0  0
    4.2830    5.1150   10.7110 H   0  0  0  0  0  0  0  0  0  0  0  0
    6.1930    6.6670   11.0190 H   0  0  0  0  0  0  0  0  0  0  0  0
    5.3500    8.4600    7.2080 H   0  0  0  0  0  0  0  0  0  0  0  0
    2.0160    3.7890    3.9150 H   0  0  0  0  0  0  0  0  0  0  0  0
    2.6320    2.4350    1.9320 H   0  0  0  0  0  0  0  0  0  0  0  0
  1 36  1  0  0  0  0
  1 37  1  0  0  0  0
  1  2  1  0  0  0  0
  2  3  1  0  0  0  0
  3  4  2  0  0  0  0
  4 38  1  0  0  0  0
  4  5  1  0  0  0  0
  5  6  1  0  0  0  0
  6  7  1  0  0  0  0
  7 39  1  0  0  0  0
  7  8  2  0  0  0  0
  8  9  1  0  0  0  0
  9 10  1  0  0  0  0
 10 40  1  0  0  0  0
 10 41  1  0  0  0  0
 10 11  1  0  0  0  0
 11 42  1  0  0  0  0
 11 43  1  0  0  0  0
 11 12  1  0  0  0  0
 12 44  1  0  0  0  0
  9 13  1  0  0  0  0
 13  6  2  0  0  0  0
 13 45  1  0  0  0  0
  5 14  2  0  0  0  0
 14 15  1  0  0  0  0
 15 16  1  0  0  0  0
 16 46  1  0  0  0  0
 16 17  2  0  0  0  0
 17 18  1  0  0  0  0
 18 19  2  0  0  0  0
 19 47  1  0  0  0  0
 19 20  1  0  0  0  0
 20 48  1  0  0  0  0
 20 21  2  0  0  0  0
 21 22  1  0  0  0  0
 22 49  1  0  0  0  0
 22 23  1  0  0  0  0
 23 24  2  0  0  0  0
 23 25  1  0  0  0  0
 25 50  1  0  0  0  0
 25 26  1  0  0  0  0
 26 27  2  0  0  0  0
 27 51  1  0  0  0  0
 27 28  1  0  0  0  0
 28 52  1  0  0  0  0
 28 29  2  0  0  0  0
 29 53  1  0  0  0  0
 29 30  1  0  0  0  0
 30 31  1  0  0  0  0
 30 32  2  0  0  0  0
 32 26  1  0  0  0  0
 32 54  1  0  0  0  0
 21 33  1  0  0  0  0
 33 55  1  0  0  0  0
 33 34  2  0  0  0  0
 34 18  1  0  0  0  0
 34 56  1  0  0  0  0
 17 35  1  0  0  0  0
 35  2  2  0  0  0  0
 35 14  1  0  0  0  0
M  END
>  <LOGBIO>
7.1000

>  <PRED_LOGBIO>
6.6400

>  <XV_RES>
1.1190

>  <WHL_TMPL>
1

>  <ANCH>
6-7;56-28

$$$$
ROW6
  -MTS-   01071500313D 0   0.00000     0.00000     0

 47 50  0  0  0  0  0  0  0  0999 V2000
    6.6400   -1.8890    3.9870 C   0  0  0  0  0  0  0  0  0  0  0  0
    5.4020   -2.0260    3.1330 C   0  0  0  0  0  0  0  0  0  0  0  0
    5.0140   -0.9780    2.2890 C   0  0  0  0  0  0  0  0  0  0  0  0
    3.8660   -1.1050    1.4970 C   0  0  0  0  0  0  0  0  0  0  0  0
    3.1060   -2.2800    1.5500 C   0  0  0  0  0  0  0  0  0  0  0  0
    1.9460   -2.4090    0.7500 N   0  0  0  0  0  0  0  0  0  0  0  0
    0.7780   -1.9550    1.1950 C   0  0  0  0  0  0  0  0  0  0  0  0
    0.6930   -1.4840    2.3270 O   0  0  0  0  0  0  0  0  0  0  0  0
   -0.2980   -2.0110    0.4150 N   0  0  0  0  0  0  0  0  0  0  0  0
   -0.1720   -1.8120   -0.9800 C   0  0  0  0  0  0  0  0  0  0  0  0
    0.0640   -2.9030   -1.8240 C   0  0  0  0  0  0  0  0  0  0  0  0
    0.1890   -2.7060   -3.2050 C   0  0  0  0  0  0  0  0  0  0  0  0
    0.0780   -1.4180   -3.7410 C   0  0  0  0  0  0  0  0  0  0  0  0
   -0.1570   -0.3260   -2.8970 C   0  0  0  0  0  0  0  0  0  0  0  0
   -0.2820   -0.5230   -1.5160 C   0  0  0  0  0  0  0  0  0  0  0  0
    0.2110   -1.2100   -5.2000 C   0  0  0  0  0  0  0  0  0  0  0  0
   -0.6150   -1.7950   -6.0780 C   0  0  0  0  0  0  0  0  0  0  0  0
   -0.0900   -1.2680   -7.6850 S   0  0  0  0  0  0  0  0  0  0  0  0
    1.2600   -0.2450   -7.1730 C   0  0  0  0  0  0  0  0  0  0  0  0
    2.1770    0.5190   -7.7820 N   0  0  0  0  0  0  0  0  0  0  0  0
    3.0980    1.1920   -7.0780 C   0  0  0  0  0  0  0  0  0  0  0  0
    3.1250    1.1180   -5.7410 N   0  0  0  0  0  0  0  0  0  0  0  0
    2.2370    0.3720   -5.0700 C   0  0  0  0  0  0  0  0  0  0  0  0
    2.2830    0.3080   -3.6700 N   0  0  0  0  0  0  0  0  0  0  0  0
    1.2620   -0.3430   -5.7770 C   0  0  0  0  0  0  0  0  0  0  0  0
    3.4940   -3.3280    2.3930 C   0  0  0  0  0  0  0  0  0  0  0  0
    4.6420   -3.2000    3.1850 C   0  0  0  0  0  0  0  0  0  0  0  0
    5.0600   -4.3300    4.0960 C   0  0  0  0  0  0  0  0  0  0  0  0
    7.4940   -1.6630    3.3530 H   0  0  0  0  0  0  0  0  0  0  0  0
    6.8190   -2.8220    4.5170 H   0  0  0  0  0  0  0  0  0  0  0  0
    6.4980   -1.0850    4.7050 H   0  0  0  0  0  0  0  0  0  0  0  0
    5.6000   -0.0720    2.2490 H   0  0  0  0  0  0  0  0  0  0  0  0
    3.5670   -0.2970    0.8460 H   0  0  0  0  0  0  0  0  0  0  0  0
    2.0050   -2.8460   -0.1590 H   0  0  0  0  0  0  0  0  0  0  0  0
   -1.2050   -2.1950    0.8190 H   0  0  0  0  0  0  0  0  0  0  0  0
    0.1490   -3.8970   -1.4110 H   0  0  0  0  0  0  0  0  0  0  0  0
    0.3710   -3.5490   -3.8560 H   0  0  0  0  0  0  0  0  0  0  0  0
   -0.2430    0.6680   -3.3100 H   0  0  0  0  0  0  0  0  0  0  0  0
   -0.4640    0.3190   -0.8650 H   0  0  0  0  0  0  0  0  0  0  0  0
   -1.4370   -2.4570   -5.8510 H   0  0  0  0  0  0  0  0  0  0  0  0
    3.8260    1.8000   -7.5950 H   0  0  0  0  0  0  0  0  0  0  0  0
    1.7600    0.9720   -3.1160 H   0  0  0  0  0  0  0  0  0  0  0  0
    2.8390   -0.4020   -3.2150 H   0  0  0  0  0  0  0  0  0  0  0  0
    2.9090   -4.2350    2.4330 H   0  0  0  0  0  0  0  0  0  0  0  0
    5.5760   -3.9240    4.9630 H   0  0  0  0  0  0  0  0  0  0  0  0
    5.7270   -5.0010    3.5580 H   0  0  0  0  0  0  0  0  0  0  0  0
    4.1790   -4.8780    4.4220 H   0  0  0  0  0  0  0  0  0  0  0  0
  1 29  1  0  0  0  0
  1 30  1  0  0  0  0
  1 31  1  0  0  0  0
  1  2  1  0  0  0  0
  2  3  2  0  0  0  0
  3 32  1  0  0  0  0
  3  4  1  0  0  0  0
  4 33  1  0  0  0  0
  4  5  2  0  0  0  0
  5  6  1  0  0  0  0
  6 34  1  0  0  0  0
  6  7  1  0  0  0  0
  7  8  2  0  0  0  0
  7  9  1  0  0  0  0
  9 35  1  0  0  0  0
  9 10  1  0  0  0  0
 10 11  2  0  0  0  0
 11 36  1  0  0  0  0
 11 12  1  0  0  0  0
 12 37  1  0  0  0  0
 12 13  2  0  0  0  0
 13 14  1  0  0  0  0
 14 38  1  0  0  0  0
 14 15  2  0  0  0  0
 15 10  1  0  0  0  0
 15 39  1  0  0  0  0
 13 16  1  0  0  0  0
 16 17  2  0  0  0  0
 17 40  1  0  0  0  0
 17 18  1  0  0  0  0
 18 19  1  0  0  0  0
 19 20  1  0  0  0  0
 20 21  2  0  0  0  0
 21 41  1  0  0  0  0
 21 22  1  0  0  0  0
 22 23  2  0  0  0  0
 23 24  1  0  0  0  0
 24 42  1  0  0  0  0
 24 43  1  0  0  0  0
 23 25  1  0  0  0  0
 25 16  1  0  0  0  0
 25 19  2  0  0  0  0
  5 26  1  0  0  0  0
 26 44  1  0  0  0  0
 26 27  2  0  0  0  0
 27  2  1  0  0  0  0
 27 28  1  0  0  0  0
 28 45  1  0  0  0  0
 28 46  1  0  0  0  0
 28 47  1  0  0  0  0
M  END
>  <LOGBIO>
6.2000

>  <PRED_LOGBIO>
6.5000

>  <XV_RES>
-0.2380

>  <WHL_TMPL>
2

>  <ANCH>
16-29;10-11

$$$$
ROW7
  -MTS-   01071500313D 0   0.00000     0.00000     0

 46 49  0  0  0  0  0  0  0  0999 V2000
    3.0780    3.9300   -4.4920 C   0  0  0  0  0  0  0  0  0  0  0  0
    4.2740    4.5200   -3.7850 C   0  0  0  0  0  0  0  0  0  0  0  0
    5.3060    5.1450   -4.4960 N   0  0  0  0  0  0  0  0  0  0  0  0
    6.3170    5.6360   -3.8030 C   0  0  0  0  0  0  0  0  0  0  0  0
    7.4240    6.2820   -4.2870 N   0  0  0  0  0  0  0  0  0  0  0  0
    5.9310    5.2770   -2.1140 S   0  0  0  0  0  0  0  0  0  0  0  0
    4.3940    4.4680   -2.4520 C   0  0  0  0  0  0  0  0  0  0  0  0
    3.4520    3.8690   -1.4800 C   0  0  0  0  0  0  0  0  0  0  0  0
    2.1360    4.3390   -1.3900 C   0  0  0  0  0  0  0  0  0  0  0  0
    1.2810    3.7420   -0.4560 C   0  0  0  0  0  0  0  0  0  0  0  0
    1.7420    2.7480    0.3150 N   0  0  0  0  0  0  0  0  0  0  0  0
    3.0070    2.3200    0.2040 C   0  0  0  0  0  0  0  0  0  0  0  0
    3.4410    1.2520    1.0600 N   0  0  0  0  0  0  0  0  0  0  0  0
    3.4570   -0.0780    0.5760 C   0  0  0  0  0  0  0  0  0  0  0  0
    3.6850   -1.1410    1.4580 C   0  0  0  0  0  0  0  0  0  0  0  0
    3.7010   -2.4560    0.9790 C   0  0  0  0  0  0  0  0  0  0  0  0
    3.4880   -2.7080   -0.3820 C   0  0  0  0  0  0  0  0  0  0  0  0
    3.2600   -1.6450   -1.2630 C   0  0  0  0  0  0  0  0  0  0  0  0
    3.2440   -0.3300   -0.7840 C   0  0  0  0  0  0  0  0  0  0  0  0
    3.5040   -4.0380   -0.8650 N   0  0  0  0  0  0  0  0  0  0  0  0
    4.6800   -4.9120   -0.7430 C   0  0  0  0  0  0  0  0  0  0  0  0
    4.9630   -5.6860   -2.0440 C   0  0  0  0  0  0  0  0  0  0  0  0
    3.7910   -6.3580   -2.5150 O   0  0  0  0  0  0  0  0  0  0  0  0
    2.7310   -5.4400   -2.7970 C   0  0  0  0  0  0  0  0  0  0  0  0
    2.3460   -4.6530   -1.5300 C   0  0  0  0  0  0  0  0  0  0  0  0
    3.8500    2.8710   -0.6800 N   0  0  0  0  0  0  0  0  0  0  0  0
    2.6980    3.0870   -3.9200 H   0  0  0  0  0  0  0  0  0  0  0  0
    2.3010    4.6860   -4.5830 H   0  0  0  0  0  0  0  0  0  0  0  0
    3.3730    3.5920   -5.4840 H   0  0  0  0  0  0  0  0  0  0  0  0
    7.4150    7.2860   -4.3980 H   0  0  0  0  0  0  0  0  0  0  0  0
    8.2500    5.7550   -4.5320 H   0  0  0  0  0  0  0  0  0  0  0  0
    1.7900    5.1420   -2.0240 H   0  0  0  0  0  0  0  0  0  0  0  0
    0.2600    4.0790   -0.3580 H   0  0  0  0  0  0  0  0  0  0  0  0
    3.7340    1.4490    2.0060 H   0  0  0  0  0  0  0  0  0  0  0  0
    3.8490   -0.9460    2.5070 H   0  0  0  0  0  0  0  0  0  0  0  0
    3.8770   -3.2760    1.6590 H   0  0  0  0  0  0  0  0  0  0  0  0
    3.0960   -1.8400   -2.3130 H   0  0  0  0  0  0  0  0  0  0  0  0
    3.0680    0.4900   -1.4650 H   0  0  0  0  0  0  0  0  0  0  0  0
    4.5230   -5.6160    0.0710 H   0  0  0  0  0  0  0  0  0  0  0  0
    5.5490   -4.3120   -0.4820 H   0  0  0  0  0  0  0  0  0  0  0  0
    5.3160   -4.9960   -2.8060 H   0  0  0  0  0  0  0  0  0  0  0  0
    5.7510   -6.4150   -1.8670 H   0  0  0  0  0  0  0  0  0  0  0  0
    3.0490   -4.7460   -3.5720 H   0  0  0  0  0  0  0  0  0  0  0  0
    1.8650   -5.9880   -3.1610 H   0  0  0  0  0  0  0  0  0  0  0  0
    1.8420   -5.3190   -0.8320 H   0  0  0  0  0  0  0  0  0  0  0  0
    1.6270   -3.8800   -1.7900 H   0  0  0  0  0  0  0  0  0  0  0  0
  1 27  1  0  0  0  0
  1 28  1  0  0  0  0
  1 29  1  0  0  0  0
  1  2  1  0  0  0  0
  2  3  1  0  0  0  0
  3  4  2  0  0  0  0
  4  5  1  0  0  0  0
  5 30  1  0  0  0  0
  5 31  1  0  0  0  0
  4  6  1  0  0  0  0
  6  7  1  0  0  0  0
  7  2  2  0  0  0  0
  7  8  1  0  0  0  0
  8  9  2  0  0  0  0
  9 32  1  0  0  0  0
  9 10  1  0  0  0  0
 10 33  1  0  0  0  0
 10 11  2  0  0  0  0
 11 12  1  0  0  0  0
 12 13  1  0  0  0  0
 13 34  1  0  0  0  0
 13 14  1  0  0  0  0
 14 15  2  0  0  0  0
 15 35  1  0  0  0  0
 15 16  1  0  0  0  0
 16 36  1  0  0  0  0
 16 17  2  0  0  0  0
 17 18  1  0  0  0  0
 18 37  1  0  0  0  0
 18 19  2  0  0  0  0
 19 14  1  0  0  0  0
 19 38  1  0  0  0  0
 17 20  1  0  0  0  0
 20 21  1  0  0  0  0
 21 39  1  0  0  0  0
 21 40  1  0  0  0  0
 21 22  1  0  0  0  0
 22 41  1  0  0  0  0
 22 42  1  0  0  0  0
 22 23  1  0  0  0  0
 23 24  1  0  0  0  0
 24 43  1  0  0  0  0
 24 44  1  0  0  0  0
 24 25  1  0  0  0  0
 25 20  1  0  0  0  0
 25 45  1  0  0  0  0
 25 46  1  0  0  0  0
 12 26  2  0  0  0  0
 26  8  1  0  0  0  0
M  END
>  <LOGBIO>
5.8000

>  <PRED_LOGBIO>
5.7300

>  <XV_RES>
-0.5810

>  <WHL_TMPL>
2

>  <ANCH>
2-3;18-16

$$$$
ROW8
  -MTS-   01071500313D 0   0.00000     0.00000     0

 53 58  0  0  0  0  0  0  0  0999 V2000
   -1.4180   -7.2960   -3.1590 N   0  0  0  0  0  0  0  0  0  0  0  0
   -2.5530   -6.3650   -3.2260 C   0  0  0  0  0  0  0  0  0  0  0  0
   -2.3860   -5.2820   -2.1610 C   0  0  0  0  0  0  0  0  0  0  0  0
   -3.5670   -4.3140   -2.2290 C   0  0  0  0  0  0  0  0  0  0  0  0
   -3.4060   -3.2720   -1.2050 N   0  0  0  0  0  0  0  0  0  0  0  0
   -2.7590   -2.0770   -1.3800 C   0  0  0  0  0  0  0  0  0  0  0  0
   -2.7940   -1.3590   -0.2490 C   0  0  0  0  0  0  0  0  0  0  0  0
   -2.2040   -0.0170   -0.0470 C   0  0  0  0  0  0  0  0  0  0  0  0
   -0.8270    0.1750   -0.2170 C   0  0  0  0  0  0  0  0  0  0  0  0
   -0.2690    1.4450   -0.0260 C   0  0  0  0  0  0  0  0  0  0  0  0
    1.1860    1.6480   -0.2050 C   0  0  0  0  0  0  0  0  0  0  0  0
    1.7800    2.6330   -0.8920 C   0  0  0  0  0  0  0  0  0  0  0  0
    3.2600    2.6060   -0.9150 C   0  0  0  0  0  0  0  0  0  0  0  0
    4.0620    3.5440   -1.5760 C   0  0  0  0  0  0  0  0  0  0  0  0
    5.4570    3.4260   -1.5340 C   0  0  0  0  0  0  0  0  0  0  0  0
    6.0490    2.3690   -0.8320 C   0  0  0  0  0  0  0  0  0  0  0  0
    5.2470    1.4310   -0.1710 C   0  0  0  0  0  0  0  0  0  0  0  0
    3.8520    1.5500   -0.2130 C   0  0  0  0  0  0  0  0  0  0  0  0
    2.4860    0.6380    0.4460 S   0  0  0  0  0  0  0  0  0  0  0  0
   -1.0870    2.5230    0.3340 C   0  0  0  0  0  0  0  0  0  0  0  0
   -0.8060    3.8860    0.5880 N   0  0  0  0  0  0  0  0  0  0  0  0
   -2.0600    4.5330    0.9210 N   0  0  0  0  0  0  0  0  0  0  0  0
   -3.0340    3.6440    0.8770 C   0  0  0  0  0  0  0  0  0  0  0  0
   -2.4630    2.3310    0.5030 C   0  0  0  0  0  0  0  0  0  0  0  0
   -3.0220    1.0610    0.3130 C   0  0  0  0  0  0  0  0  0  0  0  0
   -3.5300   -2.1510    0.7610 C   0  0  0  0  0  0  0  0  0  0  0  0
   -3.8750   -1.9590    2.0420 N   0  0  0  0  0  0  0  0  0  0  0  0
   -4.5630   -2.8870    2.7200 C   0  0  0  0  0  0  0  0  0  0  0  0
   -4.9060   -2.6510    4.0590 N   0  0  0  0  0  0  0  0  0  0  0  0
   -4.9290   -4.0380    2.1390 N   0  0  0  0  0  0  0  0  0  0  0  0
   -4.6140   -4.2880    0.8610 C   0  0  0  0  0  0  0  0  0  0  0  0
   -3.8950   -3.3420    0.1210 C   0  0  0  0  0  0  0  0  0  0  0  0
   -1.3870   -7.7250   -2.2450 H   0  0  0  0  0  0  0  0  0  0  0  0
   -1.5280   -8.0120   -3.8630 H   0  0  0  0  0  0  0  0  0  0  0  0
   -3.4790   -6.9080   -3.0480 H   0  0  0  0  0  0  0  0  0  0  0  0
   -2.5870   -5.9030   -4.2100 H   0  0  0  0  0  0  0  0  0  0  0  0
   -1.4610   -4.7380   -2.3380 H   0  0  0  0  0  0  0  0  0  0  0  0
   -2.3530   -5.7440   -1.1760 H   0  0  0  0  0  0  0  0  0  0  0  0
   -4.4920   -4.8570   -2.0520 H   0  0  0  0  0  0  0  0  0  0  0  0
   -3.6000   -3.8520   -3.2140 H   0  0  0  0  0  0  0  0  0  0  0  0
   -2.2880   -1.7600   -2.2980 H   0  0  0  0  0  0  0  0  0  0  0  0
   -0.1960   -0.6560   -0.4940 H   0  0  0  0  0  0  0  0  0  0  0  0
    1.2140    3.4000   -1.3980 H   0  0  0  0  0  0  0  0  0  0  0  0
    3.6060    4.3590   -2.1180 H   0  0  0  0  0  0  0  0  0  0  0  0
    6.0750    4.1490   -2.0440 H   0  0  0  0  0  0  0  0  0  0  0  0
    7.1240    2.2780   -0.8000 H   0  0  0  0  0  0  0  0  0  0  0  0
    5.7030    0.6160    0.3710 H   0  0  0  0  0  0  0  0  0  0  0  0
    0.1020    4.3270    0.5450 H   0  0  0  0  0  0  0  0  0  0  0  0
   -4.0760    3.8420    1.0800 H   0  0  0  0  0  0  0  0  0  0  0  0
   -4.0840    0.9130    0.4430 H   0  0  0  0  0  0  0  0  0  0  0  0
   -4.2790   -2.9340    4.7980 H   0  0  0  0  0  0  0  0  0  0  0  0
   -5.7800   -2.1970    4.2840 H   0  0  0  0  0  0  0  0  0  0  0  0
   -4.9140   -5.2190    0.4020 H   0  0  0  0  0  0  0  0  0  0  0  0
  1 33  1  0  0  0  0
  1 34  1  0  0  0  0
  1  2  1  0  0  0  0
  2 35  1  0  0  0  0
  2 36  1  0  0  0  0
  2  3  1  0  0  0  0
  3 37  1  0  0  0  0
  3 38  1  0  0  0  0
  3  4  1  0  0  0  0
  4 39  1  0  0  0  0
  4 40  1  0  0  0  0
  4  5  1  0  0  0  0
  5  6  1  0  0  0  0
  6 41  1  0  0  0  0
  6  7  2  0  0  0  0
  7  8  1  0  0  0  0
  8  9  2  0  0  0  0
  9 42  1  0  0  0  0
  9 10  1  0  0  0  0
 10 11  1  0  0  0  0
 11 12  2  0  0  0  0
 12 43  1  0  0  0  0
 12 13  1  0  0  0  0
 13 14  2  0  0  0  0
 14 44  1  0  0  0  0
 14 15  1  0  0  0  0
 15 45  1  0  0  0  0
 15 16  2  0  0  0  0
 16 46  1  0  0  0  0
 16 17  1  0  0  0  0
 17 47  1  0  0  0  0
 17 18  2  0  0  0  0
 18 13  1  0  0  0  0
 18 19  1  0  0  0  0
 19 11  1  0  0  0  0
 10 20  2  0  0  0  0
 20 21  1  0  0  0  0
 21 48  1  0  0  0  0
 21 22  1  0  0  0  0
 22 23  2  0  0  0  0
 23 49  1  0  0  0  0
 23 24  1  0  0  0  0
 24 20  1  0  0  0  0
 24 25  2  0  0  0  0
 25  8  1  0  0  0  0
 25 50  1  0  0  0  0
  7 26  1  0  0  0  0
 26 27  1  0  0  0  0
 27 28  2  0  0  0  0
 28 29  1  0  0  0  0
 29 51  1  0  0  0  0
 29 52  1  0  0  0  0
 28 30  1  0  0  0  0
 30 31  2  0  0  0  0
 31 53  1  0  0  0  0
 31 32  1  0  0  0  0
 32  5  1  0  0  0  0
 32 26  2  0  0  0  0
M  END
>  <LOGBIO>
7.7000

>  <PRED_LOGBIO>
7.5200

>  <XV_RES>
0.5080

>  <WHL_TMPL>
1

>  <ANCH>
6-14;24-22

$$$$
ROW9
  -MTS-   01071500313D 0   0.00000     0.00000     0

 45 50  0  0  0  0  0  0  0  0999 V2000
   -1.0140    4.6570    2.0520 F   0  0  0  0  0  0  0  0  0  0  0  0
   -0.0670    4.0070    2.7620 C   0  0  0  0  0  0  0  0  0  0  0  0
    0.6010    4.6620    3.8020 C   0  0  0  0  0  0  0  0  0  0  0  0
    1.5830    3.9880    4.5380 C   0  0  0  0  0  0  0  0  0  0  0  0
    1.8970    2.6590    4.2330 C   0  0  0  0  0  0  0  0  0  0  0  0
    2.8080    1.7440    4.7760 N   0  0  0  0  0  0  0  0  0  0  0  0
    2.7170    0.6000    4.1230 C   0  0  0  0  0  0  0  0  0  0  0  0
    1.7670    0.6950    3.1410 N   0  0  0  0  0  0  0  0  0  0  0  0
    1.3920   -0.3290    2.2390 C   0  0  0  0  0  0  0  0  0  0  0  0
    0.9010   -1.4800    2.7160 N   0  0  0  0  0  0  0  0  0  0  0  0
    0.5380   -2.4660    1.8840 C   0  0  0  0  0  0  0  0  0  0  0  0
    0.6720   -2.2940    0.5010 C   0  0  0  0  0  0  0  0  0  0  0  0
    0.4080   -3.0720   -0.6520 N   0  0  0  0  0  0  0  0  0  0  0  0
    0.7460   -2.3650   -1.7260 C   0  0  0  0  0  0  0  0  0  0  0  0
    0.6370   -2.7660   -2.9040 O   0  0  0  0  0  0  0  0  0  0  0  0
    1.2160   -1.1710   -1.3730 N   0  0  0  0  0  0  0  0  0  0  0  0
    1.6840   -0.1260   -2.2940 C   0  0  0  0  0  0  0  0  0  0  0  0
    0.4460    0.7300   -2.6190 C   0  0  0  0  0  0  0  0  0  0  0  0
   -0.3660    0.0530   -3.7420 C   0  0  0  0  0  0  0  0  0  0  0  0
    0.4290   -0.1120   -4.9190 O   0  0  0  0  0  0  0  0  0  0  0  0
    1.5970   -0.7990   -4.7110 C   0  0  0  0  0  0  0  0  0  0  0  0
    2.1190   -1.4690   -5.8230 C   0  0  0  0  0  0  0  0  0  0  0  0
    1.4750   -1.4140   -7.0090 F   0  0  0  0  0  0  0  0  0  0  0  0
    3.3090   -2.1970   -5.7060 C   0  0  0  0  0  0  0  0  0  0  0  0
    3.9770   -2.2550   -4.4770 C   0  0  0  0  0  0  0  0  0  0  0  0
    3.4540   -1.5840   -3.3650 C   0  0  0  0  0  0  0  0  0  0  0  0
    2.2640   -0.8560   -3.4820 C   0  0  0  0  0  0  0  0  0  0  0  0
    1.1880   -1.0780    0.0380 C   0  0  0  0  0  0  0  0  0  0  0  0
    1.5330   -0.1310    0.9220 N   0  0  0  0  0  0  0  0  0  0  0  0
    1.2290    2.0030    3.1920 C   0  0  0  0  0  0  0  0  0  0  0  0
    0.2470    2.6770    2.4570 C   0  0  0  0  0  0  0  0  0  0  0  0
    0.3590    5.6880    4.0380 H   0  0  0  0  0  0  0  0  0  0  0  0
    2.0990    4.4940    5.3410 H   0  0  0  0  0  0  0  0  0  0  0  0
    3.3060   -0.2810    4.3330 H   0  0  0  0  0  0  0  0  0  0  0  0
    0.1430   -3.3900    2.2790 H   0  0  0  0  0  0  0  0  0  0  0  0
    0.0270   -4.0080   -0.6570 H   0  0  0  0  0  0  0  0  0  0  0  0
    2.4460    0.4920   -1.8230 H   0  0  0  0  0  0  0  0  0  0  0  0
    0.8120    1.6730   -3.0210 H   0  0  0  0  0  0  0  0  0  0  0  0
   -0.1780    0.7870   -1.7300 H   0  0  0  0  0  0  0  0  0  0  0  0
   -1.1640    0.7440   -4.0040 H   0  0  0  0  0  0  0  0  0  0  0  0
   -0.6840   -0.9230   -3.3820 H   0  0  0  0  0  0  0  0  0  0  0  0
    3.7120   -2.7150   -6.5650 H   0  0  0  0  0  0  0  0  0  0  0  0
    4.8940   -2.8170   -4.3870 H   0  0  0  0  0  0  0  0  0  0  0  0
    3.9690   -1.6280   -2.4170 H   0  0  0  0  0  0  0  0  0  0  0  0
   -0.2690    2.1710    1.6540 H   0  0  0  0  0  0  0  0  0  0  0  0
  1  2  1  0  0  0  0
  2  3  2  0  0  0  0
  3 32  1  0  0  0  0
  3  4  1  0  0  0  0
  4 33  1  0  0  0  0
  4  5  2  0  0  0  0
  5  6  1  0  0  0  0
  6  7  2  0  0  0  0
  7 34  1  0  0  0  0
  7  8  1  0  0  0  0
  8  9  1  0  0  0  0
  9 10  2  0  0  0  0
 10 11  1  0  0  0  0
 11 35  1  0  0  0  0
 11 12  2  0  0  0  0
 12 13  1  0  0  0  0
 13 36  1  0  0  0  0
 13 14  1  0  0  0  0
 14 15  2  0  0  0  0
 14 16  1  0  0  0  0
 16 17  1  0  0  0  0
 17 37  1  0  0  0  0
 17 18  1  0  0  0  0
 18 38  1  0  0  0  0
 18 39  1  0  0  0  0
 18 19  1  0  0  0  0
 19 40  1  0  0  0  0
 19 41  1  0  0  0  0
 19 20  1  0  0  0  0
 20 21  1  0  0  0  0
 21 22  1  0  0  0  0
 22 23  1  0  0  0  0
 22 24  2  0  0  0  0
 24 42  1  0  0  0  0
 24 25  1  0  0  0  0
 25 43  1  0  0  0  0
 25 26  2  0  0  0  0
 26 44  1  0  0  0  0
 26 27  1  0  0  0  0
 27 17  1  0  0  0  0
 27 21  2  0  0  0  0
 16 28  1  0  0  0  0
 28 12  1  0  0  0  0
 28 29  2  0  0  0  0
 29  9  1  0  0  0  0
  8 30  1  0  0  0  0
 30  5  1  0  0  0  0
 30 31  2  0  0  0  0
 31  2  1  0  0  0  0
 31 45  1  0  0  0  0
M  END
>  <LOGBIO>
5.9000

>  <PRED_LOGBIO>
5.7100

>  <XV_RES>
0.3830

>  <WHL_TMPL>
1

>  <ANCH>
21-22;40-38

$$$$
ROW10
  -MTS-   01071500313D 0   0.00000     0.00000     0

 21 22  0  0  0  0  0  0  0  0999 V2000
    6.2100    3.0000   -0.1520 C   0  0  0  0  0  0  0  0  0  0  0  0
    6.6520    2.8140    1.2370 N   0  0  0  0  0  0  0  0  0  0  0  0
    5.8020    3.6120    2.1330 C   0  0  0  0  0  0  0  0  0  0  0  0
    6.5510    1.4460    1.5860 C   0  0  0  0  0  0  0  0  0  0  0  0
    7.3900    0.9160    2.4860 N   0  0  0  0  0  0  0  0  0  0  0  0
    7.3110   -0.3770    2.8290 C   0  0  0  0  0  0  0  0  0  0  0  0
    6.3860   -1.1750    2.2790 N   0  0  0  0  0  0  0  0  0  0  0  0
    5.5170   -0.7080    1.3720 C   0  0  0  0  0  0  0  0  0  0  0  0
    4.4710   -1.2930    0.6480 N   0  0  0  0  0  0  0  0  0  0  0  0
    3.9150   -0.3810   -0.1270 C   0  0  0  0  0  0  0  0  0  0  0  0
    4.5460    0.8240    0.0380 N   0  0  0  0  0  0  0  0  0  0  0  0
    5.5740    0.6380    0.9930 C   0  0  0  0  0  0  0  0  0  0  0  0
    5.1760    2.6760   -0.2500 H   0  0  0  0  0  0  0  0  0  0  0  0
    6.2880    4.0510   -0.4200 H   0  0  0  0  0  0  0  0  0  0  0  0
    6.8390    2.4090   -0.8150 H   0  0  0  0  0  0  0  0  0  0  0  0
    4.7680    3.2880    2.0350 H   0  0  0  0  0  0  0  0  0  0  0  0
    5.8800    4.6640    1.8650 H   0  0  0  0  0  0  0  0  0  0  0  0
    6.1300    3.4750    3.1610 H   0  0  0  0  0  0  0  0  0  0  0  0
    7.9990   -0.7800    3.5570 H   0  0  0  0  0  0  0  0  0  0  0  0
    3.0840   -0.5580   -0.7940 H   0  0  0  0  0  0  0  0  0  0  0  0
    4.3200    1.6870   -0.4350 H   0  0  0  0  0  0  0  0  0  0  0  0
  1 13  1  0  0  0  0
  1 14  1  0  0  0  0
  1 15  1  0  0  0  0
  1  2  1  0  0  0  0
  2  3  1  0  0  0  0
  3 16  1  0  0  0  0
  3 17  1  0  0  0  0
  3 18  1  0  0  0  0
  2  4  1  0  0  0  0
  4  5  2  0  0  0  0
  5  6  1  0  0  0  0
  6 19  1  0  0  0  0
  6  7  2  0  0  0  0
  7  8  1  0  0  0  0
  8  9  1  0  0  0  0
  9 10  2  0  0  0  0
 10 20  1  0  0  0  0
 10 11  1  0  0  0  0
 11 21  1  0  0  0  0
 11 12  1  0  0  0  0
 12  4  1  0  0  0  0
 12  8  2  0  0  0  0
M  END
>  <LOGBIO>
5.4000

>  <PRED_LOGBIO>
5.0900

>  <XV_RES>
0.3150

>  <WHL_TMPL>
3

>  <ANCH>
1-3;16-15

$$$$
ROW11
  -MTS-   01071500313D 0   0.00000     0.00000     0

 24 26  0  0  0  0  0  0  0  0999 V2000
    7.3880   -2.0760    3.1670 Cl  0  0  0  0  0  0  0  0  0  0  0  0
    5.7130   -2.0790    2.6990 C   0  0  0  0  0  0  0  0  0  0  0  0
    5.2190   -1.0760    1.8560 C   0  0  0  0  0  0  0  0  0  0  0  0
    3.8660   -1.1050    1.4970 C   0  0  0  0  0  0  0  0  0  0  0  0
    3.4560    0.0020    0.6050 C   0  0  0  0  0  0  0  0  0  0  0  0
    3.1280   -0.2340   -0.5570 O   0  0  0  0  0  0  0  0  0  0  0  0
    2.2540    0.2510    0.0930 N   0  0  0  0  0  0  0  0  0  0  0  0
    1.0350   -0.4510    0.2440 C   0  0  0  0  0  0  0  0  0  0  0  0
   -0.0060    0.1520   -0.4720 C   0  0  0  0  0  0  0  0  0  0  0  0
   -1.2900   -0.4050   -0.4420 C   0  0  0  0  0  0  0  0  0  0  0  0
   -1.5330   -1.5650    0.3040 C   0  0  0  0  0  0  0  0  0  0  0  0
   -0.4920   -2.1680    1.0200 C   0  0  0  0  0  0  0  0  0  0  0  0
    0.7930   -1.6110    0.9890 C   0  0  0  0  0  0  0  0  0  0  0  0
    1.6820   -2.3790    1.7780 N   0  0  0  0  0  0  0  0  0  0  0  0
    3.0590   -2.1360    1.9940 C   0  0  0  0  0  0  0  0  0  0  0  0
    3.5890   -3.0680    2.7970 N   0  0  0  0  0  0  0  0  0  0  0  0
    4.8930   -3.0410    3.1440 N   0  0  0  0  0  0  0  0  0  0  0  0
    5.8690   -0.2940    1.4900 H   0  0  0  0  0  0  0  0  0  0  0  0
    2.2040    1.0700   -0.4960 H   0  0  0  0  0  0  0  0  0  0  0  0
    0.1810    1.0460   -1.0470 H   0  0  0  0  0  0  0  0  0  0  0  0
   -2.0940    0.0600   -0.9940 H   0  0  0  0  0  0  0  0  0  0  0  0
   -2.5240   -1.9940    0.3280 H   0  0  0  0  0  0  0  0  0  0  0  0
   -0.6790   -3.0620    1.5950 H   0  0  0  0  0  0  0  0  0  0  0  0
    1.2900   -3.1890    2.2370 H   0  0  0  0  0  0  0  0  0  0  0  0
  1  2  1  0  0  0  0
  2  3  2  0  0  0  0
  3 18  1  0  0  0  0
  3  4  1  0  0  0  0
  4  5  1  0  0  0  0
  5  6  2  0  0  0  0
  5  7  1  0  0  0  0
  7 19  1  0  0  0  0
  7  8  1  0  0  0  0
  8  9  2  0  0  0  0
  9 20  1  0  0  0  0
  9 10  1  0  0  0  0
 10 21  1  0  0  0  0
 10 11  2  0  0  0  0
 11 22  1  0  0  0  0
 11 12  1  0  0  0  0
 12 23  1  0  0  0  0
 12 13  2  0  0  0  0
 13  8  1  0  0  0  0
 13 14  1  0  0  0  0
 14 24  1  0  0  0  0
 14 15  1  0  0  0  0
 15  4  2  0  0  0  0
 15 16  1  0  0  0  0
 16 17  2  0  0  0  0
 17  2  1  0  0  0  0
M  END
>  <LOGBIO>
5.6000

>  <PRED_LOGBIO>
4.9900

>  <XV_RES>
0.7100

>  <WHL_TMPL>
2

>  <ANCH>
13-15;6-5

$$$$
ROW12
  -MTS-   01071500313D 0   0.00000     0.00000     0

 36 39  0  0  0  0  0  0  0  0999 V2000
   -2.0260    1.5500    3.0690 N   0  0  0  0  0  0  0  0  0  0  0  0
   -1.5930    2.8380    2.8970 C   0  0  0  0  0  0  0  0  0  0  0  0
   -2.0000    3.8860    3.5900 N   0  0  0  0  0  0  0  0  0  0  0  0
   -1.3120    5.0700    3.1150 N   0  0  0  0  0  0  0  0  0  0  0  0
   -0.4450    4.6670    2.0720 C   0  0  0  0  0  0  0  0  0  0  0  0
    0.4480    5.3800    1.2620 C   0  0  0  0  0  0  0  0  0  0  0  0
    1.1960    4.7100    0.2870 C   0  0  0  0  0  0  0  0  0  0  0  0
    1.0510    3.3280    0.1200 C   0  0  0  0  0  0  0  0  0  0  0  0
    0.1590    2.6150    0.9300 C   0  0  0  0  0  0  0  0  0  0  0  0
   -0.5890    3.2850    1.9050 C   0  0  0  0  0  0  0  0  0  0  0  0
    1.8420    2.6190   -0.9110 C   0  0  0  0  0  0  0  0  0  0  0  0
    3.2390    2.5630   -0.9790 N   0  0  0  0  0  0  0  0  0  0  0  0
    3.5950    1.8870   -1.9680 N   0  0  0  0  0  0  0  0  0  0  0  0
    2.4030    1.4280   -2.6550 N   0  0  0  0  0  0  0  0  0  0  0  0
    2.3060    0.6040   -3.8680 C   0  0  0  0  0  0  0  0  0  0  0  0
    2.2640   -0.8560   -3.4840 C   0  0  0  0  0  0  0  0  0  0  0  0
    3.4540   -1.5840   -3.3670 C   0  0  0  0  0  0  0  0  0  0  0  0
    3.4140   -2.9370   -3.0110 C   0  0  0  0  0  0  0  0  0  0  0  0
    2.1850   -3.5620   -2.7700 C   0  0  0  0  0  0  0  0  0  0  0  0
    0.9950   -2.8340   -2.8860 C   0  0  0  0  0  0  0  0  0  0  0  0
    1.0340   -1.4810   -3.2430 C   0  0  0  0  0  0  0  0  0  0  0  0
    1.3440    1.9220   -1.9410 C   0  0  0  0  0  0  0  0  0  0  0  0
   -0.0800    1.7030   -2.2800 I   0  0  0  0  0  0  0  0  0  0  0  0
   -2.8240    1.2120    2.5500 H   0  0  0  0  0  0  0  0  0  0  0  0
   -1.5490    0.9380    3.7150 H   0  0  0  0  0  0  0  0  0  0  0  0
   -1.4290    6.0100    3.4640 H   0  0  0  0  0  0  0  0  0  0  0  0
    0.5600    6.4460    1.3910 H   0  0  0  0  0  0  0  0  0  0  0  0
    1.8850    5.2600   -0.3370 H   0  0  0  0  0  0  0  0  0  0  0  0
    0.0470    1.5480    0.8010 H   0  0  0  0  0  0  0  0  0  0  0  0
    3.1710    0.7870   -4.5020 H   0  0  0  0  0  0  0  0  0  0  0  0
    1.3990    0.8620   -4.4100 H   0  0  0  0  0  0  0  0  0  0  0  0
    4.4020   -1.1020   -3.5530 H   0  0  0  0  0  0  0  0  0  0  0  0
    4.3330   -3.4990   -2.9210 H   0  0  0  0  0  0  0  0  0  0  0  0
    2.1550   -4.6060   -2.4950 H   0  0  0  0  0  0  0  0  0  0  0  0
    0.0470   -3.3160   -2.7010 H   0  0  0  0  0  0  0  0  0  0  0  0
    0.1160   -0.9190   -3.3330 H   0  0  0  0  0  0  0  0  0  0  0  0
  1 24  1  0  0  0  0
  1 25  1  0  0  0  0
  1  2  1  0  0  0  0
  2  3  2  0  0  0  0
  3  4  1  0  0  0  0
  4 26  1  0  0  0  0
  4  5  1  0  0  0  0
  5  6  2  0  0  0  0
  6 27  1  0  0  0  0
  6  7  1  0  0  0  0
  7 28  1  0  0  0  0
  7  8  2  0  0  0  0
  8  9  1  0  0  0  0
  9 29  1  0  0  0  0
  9 10  2  0  0  0  0
 10  2  1  0  0  0  0
 10  5  1  0  0  0  0
  8 11  1  0  0  0  0
 11 12  1  0  0  0  0
 12 13  2  0  0  0  0
 13 14  1  0  0  0  0
 14 15  1  0  0  0  0
 15 30  1  0  0  0  0
 15 31  1  0  0  0  0
 15 16  1  0  0  0  0
 16 17  2  0  0  0  0
 17 32  1  0  0  0  0
 17 18  1  0  0  0  0
 18 33  1  0  0  0  0
 18 19  2  0  0  0  0
 19 34  1  0  0  0  0
 19 20  1  0  0  0  0
 20 35  1  0  0  0  0
 20 21  2  0  0  0  0
 21 16  1  0  0  0  0
 21 36  1  0  0  0  0
 14 22  1  0  0  0  0
 22 11  2  0  0  0  0
 22 23  1  0  0  0  0
M  END
>  <LOGBIO>
6.5000

>  <PRED_LOGBIO>
6.0200

>  <XV_RES>
0.8780

>  <WHL_TMPL>
1

>  <ANCH>
16-17;35-20

$$$$
ROW13
  -MTS-   01071500313D 0   0.00000     0.00000     0

 85 91  0  0  0  0  0  0  0  0999 V2000
    3.2150   -5.5400    3.2820 C   0  0  0  0  0  0  0  0  0  0  0  0
    2.7510   -4.4770    2.4450 O   0  0  0  0  0  0  0  0  0  0  0  0
    3.4940   -3.3280    2.3930 C   0  0  0  0  0  0  0  0  0  0  0  0
    4.6420   -3.2000    3.1850 C   0  0  0  0  0  0  0  0  0  0  0  0
    5.4020   -2.0260    3.1330 C   0  0  0  0  0  0  0  0  0  0  0  0
    5.0140   -0.9780    2.2890 C   0  0  0  0  0  0  0  0  0  0  0  0
    3.8660   -1.1050    1.4970 C   0  0  0  0  0  0  0  0  0  0  0  0
    3.1060   -2.2800    1.5500 C   0  0  0  0  0  0  0  0  0  0  0  0
    1.9460   -2.4090    0.7500 N   0  0  0  0  0  0  0  0  0  0  0  0
    0.7780   -1.9550    1.1950 C   0  0  0  0  0  0  0  0  0  0  0  0
    0.6930   -1.4840    2.3270 O   0  0  0  0  0  0  0  0  0  0  0  0
   -0.4190   -2.0180    0.3270 C   0  0  0  0  0  0  0  0  0  0  0  0
   -1.6440   -1.6040    0.6800 C   0  0  0  0  0  0  0  0  0  0  0  0
   -2.5470   -1.8410   -0.4680 C   0  0  0  0  0  0  0  0  0  0  0  0
   -3.9100   -1.6220   -0.7020 C   0  0  0  0  0  0  0  0  0  0  0  0
   -4.4730   -1.9700   -1.9350 C   0  0  0  0  0  0  0  0  0  0  0  0
   -3.6740   -2.5370   -2.9350 C   0  0  0  0  0  0  0  0  0  0  0  0
   -2.3110   -2.7570   -2.7010 C   0  0  0  0  0  0  0  0  0  0  0  0
   -1.7480   -2.4090   -1.4670 C   0  0  0  0  0  0  0  0  0  0  0  0
   -0.4340   -2.5080   -0.9520 N   0  0  0  0  0  0  0  0  0  0  0  0
    0.7280   -3.0500   -1.6720 C   0  0  0  0  0  0  0  0  0  0  0  0
    6.6150   -1.8920    3.9700 C   0  0  0  0  0  0  0  0  0  0  0  0
    6.6520   -1.9490    5.2880 N   0  0  0  0  0  0  0  0  0  0  0  0
    8.0190   -1.7750    5.7390 N   0  0  0  0  0  0  0  0  0  0  0  0
    8.4820   -1.7750    7.1340 C   0  0  0  0  0  0  0  0  0  0  0  0
    8.1450   -3.1230    7.7990 C   0  0  0  0  0  0  0  0  0  0  0  0
    8.6820   -3.1890    9.2410 C   0  0  0  0  0  0  0  0  0  0  0  0
   10.1930   -2.8970    9.2930 C   0  0  0  0  0  0  0  0  0  0  0  0
   10.5300   -1.5490    8.6280 C   0  0  0  0  0  0  0  0  0  0  0  0
    9.9930   -1.4830    7.1860 C   0  0  0  0  0  0  0  0  0  0  0  0
   10.6550   -2.8970   10.6890 N   0  0  0  0  0  0  0  0  0  0  0  0
   12.0850   -2.5570   10.7310 C   0  0  0  0  0  0  0  0  0  0  0  0
   12.6210   -2.5650   12.1750 C   0  0  0  0  0  0  0  0  0  0  0  0
   12.2960   -3.8140   12.8780 N   0  0  0  0  0  0  0  0  0  0  0  0
   10.8980   -4.2510   12.7460 C   0  0  0  0  0  0  0  0  0  0  0  0
   10.3950   -4.2120   11.2910 C   0  0  0  0  0  0  0  0  0  0  0  0
   13.1960   -4.4970   13.5800 C   0  0  0  0  0  0  0  0  0  0  0  0
   13.3550   -4.2550   14.7760 O   0  0  0  0  0  0  0  0  0  0  0  0
   14.0220   -5.5680   12.9100 C   0  0  0  0  0  0  0  0  0  0  0  0
    8.8260   -1.6050    4.5890 C   0  0  0  0  0  0  0  0  0  0  0  0
   10.1410   -1.4090    4.4200 N   0  0  0  0  0  0  0  0  0  0  0  0
   10.6720   -1.2750    3.1970 C   0  0  0  0  0  0  0  0  0  0  0  0
    9.8970   -1.3340    2.1060 N   0  0  0  0  0  0  0  0  0  0  0  0
    8.5740   -1.5280    2.2040 C   0  0  0  0  0  0  0  0  0  0  0  0
    7.7820   -1.5870    1.0490 N   0  0  0  0  0  0  0  0  0  0  0  0
    7.9900   -1.6720    3.4680 C   0  0  0  0  0  0  0  0  0  0  0  0
    2.3680   -6.0760    3.7040 H   0  0  0  0  0  0  0  0  0  0  0  0
    3.7380   -6.2410    2.6350 H   0  0  0  0  0  0  0  0  0  0  0  0
    3.8590   -5.0980    4.0390 H   0  0  0  0  0  0  0  0  0  0  0  0
    4.9410   -4.0080    3.8360 H   0  0  0  0  0  0  0  0  0  0  0  0
    5.6000   -0.0720    2.2490 H   0  0  0  0  0  0  0  0  0  0  0  0
    3.5670   -0.2970    0.8460 H   0  0  0  0  0  0  0  0  0  0  0  0
    2.0050   -2.8460   -0.1590 H   0  0  0  0  0  0  0  0  0  0  0  0
   -1.9210   -1.1730    1.6310 H   0  0  0  0  0  0  0  0  0  0  0  0
   -4.5260   -1.1840    0.0690 H   0  0  0  0  0  0  0  0  0  0  0  0
   -5.5240   -1.8010   -2.1160 H   0  0  0  0  0  0  0  0  0  0  0  0
   -4.1080   -2.8060   -3.8860 H   0  0  0  0  0  0  0  0  0  0  0  0
   -1.6940   -3.1940   -3.4720 H   0  0  0  0  0  0  0  0  0  0  0  0
    0.6080   -2.8730   -2.7390 H   0  0  0  0  0  0  0  0  0  0  0  0
    0.8010   -4.1200   -1.4890 H   0  0  0  0  0  0  0  0  0  0  0  0
    1.6330   -2.5590   -1.3220 H   0  0  0  0  0  0  0  0  0  0  0  0
    7.9320   -0.9730    7.6220 H   0  0  0  0  0  0  0  0  0  0  0  0
    8.5770   -3.9330    7.2150 H   0  0  0  0  0  0  0  0  0  0  0  0
    7.0660   -3.2630    7.8080 H   0  0  0  0  0  0  0  0  0  0  0  0
    8.1520   -2.4660    9.8590 H   0  0  0  0  0  0  0  0  0  0  0  0
    8.4900   -4.1770    9.6550 H   0  0  0  0  0  0  0  0  0  0  0  0
   10.7430   -3.6990    8.8060 H   0  0  0  0  0  0  0  0  0  0  0  0
   10.0980   -0.7390    9.2120 H   0  0  0  0  0  0  0  0  0  0  0  0
   11.6080   -1.4090    8.6190 H   0  0  0  0  0  0  0  0  0  0  0  0
   10.5220   -2.2060    6.5690 H   0  0  0  0  0  0  0  0  0  0  0  0
   10.1850   -0.4950    6.7730 H   0  0  0  0  0  0  0  0  0  0  0  0
   12.6460   -3.2720   10.1330 H   0  0  0  0  0  0  0  0  0  0  0  0
   12.2360   -1.5710   10.2950 H   0  0  0  0  0  0  0  0  0  0  0  0
   12.2020   -1.7230   12.7220 H   0  0  0  0  0  0  0  0  0  0  0  0
   13.7000   -2.4290   12.1620 H   0  0  0  0  0  0  0  0  0  0  0  0
   10.2630   -3.6200   13.3640 H   0  0  0  0  0  0  0  0  0  0  0  0
   10.7980   -5.2620   13.1350 H   0  0  0  0  0  0  0  0  0  0  0  0
   10.9000   -4.9830   10.7130 H   0  0  0  0  0  0  0  0  0  0  0  0
    9.3260   -4.4130   11.2720 H   0  0  0  0  0  0  0  0  0  0  0  0
   13.3640   -6.3360   12.5100 H   0  0  0  0  0  0  0  0  0  0  0  0
   14.6980   -6.0130   13.6370 H   0  0  0  0  0  0  0  0  0  0  0  0
   14.5990   -5.1270   12.1000 H   0  0  0  0  0  0  0  0  0  0  0  0
   11.7350   -1.1180    3.0900 H   0  0  0  0  0  0  0  0  0  0  0  0
    7.6200   -2.4730    0.5920 H   0  0  0  0  0  0  0  0  0  0  0  0
    7.3720   -0.7430    0.6740 H   0  0  0  0  0  0  0  0  0  0  0  0
  1 47  1  0  0  0  0
  1 48  1  0  0  0  0
  1 49  1  0  0  0  0
  1  2  1  0  0  0  0
  2  3  1  0  0  0  0
  3  4  2  0  0  0  0
  4 50  1  0  0  0  0
  4  5  1  0  0  0  0
  5  6  2  0  0  0  0
  6 51  1  0  0  0  0
  6  7  1  0  0  0  0
  7 52  1  0  0  0  0
  7  8  2  0  0  0  0
  8  3  1  0  0  0  0
  8  9  1  0  0  0  0
  9 53  1  0  0  0  0
  9 10  1  0  0  0  0
 10 11  2  0  0  0  0
 10 12  1  0  0  0  0
 12 13  2  0  0  0  0
 13 54  1  0  0  0  0
 13 14  1  0  0  0  0
 14 15  2  0  0  0  0
 15 55  1  0  0  0  0
 15 16  1  0  0  0  0
 16 56  1  0  0  0  0
 16 17  2  0  0  0  0
 17 57  1  0  0  0  0
 17 18  1  0  0  0  0
 18 58  1  0  0  0  0
 18 19  2  0  0  0  0
 19 14  1  0  0  0  0
 19 20  1  0  0  0  0
 20 12  1  0  0  0  0
 20 21  1  0  0  0  0
 21 59  1  0  0  0  0
 21 60  1  0  0  0  0
 21 61  1  0  0  0  0
  5 22  1  0  0  0  0
 22 23  2  0  0  0  0
 23 24  1  0  0  0  0
 24 25  1  0  0  0  0
 25 62  1  0  0  0  0
 25 26  1  0  0  0  0
 26 63  1  0  0  0  0
 26 64  1  0  0  0  0
 26 27  1  0  0  0  0
 27 65  1  0  0  0  0
 27 66  1  0  0  0  0
 27 28  1  0  0  0  0
 28 67  1  0  0  0  0
 28 29  1  0  0  0  0
 29 68  1  0  0  0  0
 29 69  1  0  0  0  0
 29 30  1  0  0  0  0
 30 25  1  0  0  0  0
 30 70  1  0  0  0  0
 30 71  1  0  0  0  0
 28 31  1  0  0  0  0
 31 32  1  0  0  0  0
 32 72  1  0  0  0  0
 32 73  1  0  0  0  0
 32 33  1  0  0  0  0
 33 74  1  0  0  0  0
 33 75  1  0  0  0  0
 33 34  1  0  0  0  0
 34 35  1  0  0  0  0
 35 76  1  0  0  0  0
 35 77  1  0  0  0  0
 35 36  1  0  0  0  0
 36 31  1  0  0  0  0
 36 78  1  0  0  0  0
 36 79  1  0  0  0  0
 34 37  1  0  0  0  0
 37 38  2  0  0  0  0
 37 39  1  0  0  0  0
 39 80  1  0  0  0  0
 39 81  1  0  0  0  0
 39 82  1  0  0  0  0
 24 40  1  0  0  0  0
 40 41  1  0  0  0  0
 41 42  2  0  0  0  0
 42 83  1  0  0  0  0
 42 43  1  0  0  0  0
 43 44  2  0  0  0  0
 44 45  1  0  0  0  0
 45 84  1  0  0  0  0
 45 85  1  0  0  0  0
 44 46  1  0  0  0  0
 46 22  1  0  0  0  0
 46 40  2  0  0  0  0
M  END
>  <LOGBIO>
6.1000

>  <PRED_LOGBIO>
6.1500

>  <XV_RES>
-0.3630

>  <WHL_TMPL>
2

>  <ANCH>
31-32;17-18

$$$$
ROW14
  -MTS-   01071500313D 0   0.00000     0.00000     0

 52 54  0  0  0  0  0  0  0  0999 V2000
    5.8610    1.2280   -3.2430 C   0  0  0  0  0  0  0  0  0  0  0  0
    6.4290    2.0100   -2.1890 O   0  0  0  0  0  0  0  0  0  0  0  0
    5.7630    2.0570   -0.9930 C   0  0  0  0  0  0  0  0  0  0  0  0
    6.0430    1.1140    0.0020 C   0  0  0  0  0  0  0  0  0  0  0  0
    5.3630    1.1620    1.2250 C   0  0  0  0  0  0  0  0  0  0  0  0
    5.6460    0.2080    2.2310 N   0  0  0  0  0  0  0  0  0  0  0  0
    4.9200   -1.0050    2.2800 C   0  0  0  0  0  0  0  0  0  0  0  0
    5.3430   -1.9960    3.0760 N   0  0  0  0  0  0  0  0  0  0  0  0
    4.6730   -3.1550    3.1410 C   0  0  0  0  0  0  0  0  0  0  0  0
    3.5190   -3.3370    2.3700 C   0  0  0  0  0  0  0  0  0  0  0  0
    3.1060   -2.2800    1.5500 C   0  0  0  0  0  0  0  0  0  0  0  0
    1.9460   -2.4090    0.7500 N   0  0  0  0  0  0  0  0  0  0  0  0
    0.7030   -1.9260    1.2240 C   0  0  0  0  0  0  0  0  0  0  0  0
    0.2920   -2.2150    2.5300 C   0  0  0  0  0  0  0  0  0  0  0  0
   -0.9380   -1.7370    2.9990 C   0  0  0  0  0  0  0  0  0  0  0  0
   -1.7560   -0.9700    2.1610 C   0  0  0  0  0  0  0  0  0  0  0  0
   -1.3450   -0.6810    0.8540 C   0  0  0  0  0  0  0  0  0  0  0  0
   -0.1150   -1.1590    0.3850 C   0  0  0  0  0  0  0  0  0  0  0  0
    0.3200   -0.8530   -0.9960 C   0  0  0  0  0  0  0  0  0  0  0  0
    0.9780    0.1610   -1.2230 O   0  0  0  0  0  0  0  0  0  0  0  0
    0.0000   -1.6760   -1.9910 N   0  0  0  0  0  0  0  0  0  0  0  0
    3.8190   -1.1450    1.5290 N   0  0  0  0  0  0  0  0  0  0  0  0
    2.7510   -4.4770    2.4450 N   0  3  0  0  0  0  0  0  0  0  0  0
    1.7350   -4.5890    1.7390 O   0  0  0  0  0  0  0  0  0  0  0  0
    3.0900   -5.4370    3.2540 O   0  5  0  0  0  0  0  0  0  0  0  0
    4.4020    2.1550    1.4520 C   0  0  0  0  0  0  0  0  0  0  0  0
    4.1220    3.0990    0.4570 C   0  0  0  0  0  0  0  0  0  0  0  0
    3.1820    4.0700    0.6800 O   0  0  0  0  0  0  0  0  0  0  0  0
    3.6160    5.3050    1.2570 C   0  0  0  0  0  0  0  0  0  0  0  0
    4.8030    3.0500   -0.7650 C   0  0  0  0  0  0  0  0  0  0  0  0
    4.5280    3.9740   -1.7390 O   0  0  0  0  0  0  0  0  0  0  0  0
    5.2890    5.1850   -1.7490 C   0  0  0  0  0  0  0  0  0  0  0  0
    4.8710    1.6100   -3.4860 H   0  0  0  0  0  0  0  0  0  0  0  0
    6.4980    1.2880   -4.1230 H   0  0  0  0  0  0  0  0  0  0  0  0
    5.7810    0.1910   -2.9230 H   0  0  0  0  0  0  0  0  0  0  0  0
    6.7840    0.3480   -0.1730 H   0  0  0  0  0  0  0  0  0  0  0  0
    6.3670    0.3930    2.9130 H   0  0  0  0  0  0  0  0  0  0  0  0
    5.0240   -3.9470    3.7860 H   0  0  0  0  0  0  0  0  0  0  0  0
    2.0050   -2.8460   -0.1590 H   0  0  0  0  0  0  0  0  0  0  0  0
    0.9230   -2.8070    3.1770 H   0  0  0  0  0  0  0  0  0  0  0  0
   -1.2550   -1.9600    4.0070 H   0  0  0  0  0  0  0  0  0  0  0  0
   -2.7050   -0.6010    2.5220 H   0  0  0  0  0  0  0  0  0  0  0  0
   -1.9760   -0.0890    0.2070 H   0  0  0  0  0  0  0  0  0  0  0  0
   -0.5400   -2.5080   -1.8040 H   0  0  0  0  0  0  0  0  0  0  0  0
    0.2970   -1.4670   -2.9340 H   0  0  0  0  0  0  0  0  0  0  0  0
    3.8780    2.1920    2.3950 H   0  0  0  0  0  0  0  0  0  0  0  0
    4.3540    5.7700    0.6060 H   0  0  0  0  0  0  0  0  0  0  0  0
    2.7630    5.9710    1.3720 H   0  0  0  0  0  0  0  0  0  0  0  0
    4.0600    5.1130    2.2310 H   0  0  0  0  0  0  0  0  0  0  0  0
    6.3440    4.9500   -1.8710 H   0  0  0  0  0  0  0  0  0  0  0  0
    4.9590    5.8140   -2.5730 H   0  0  0  0  0  0  0  0  0  0  0  0
    5.1410    5.7130   -0.8090 H   0  0  0  0  0  0  0  0  0  0  0  0
  1 33  1  0  0  0  0
  1 34  1  0  0  0  0
  1 35  1  0  0  0  0
  1  2  1  0  0  0  0
  2  3  1  0  0  0  0
  3  4  2  0  0  0  0
  4 36  1  0  0  0  0
  4  5  1  0  0  0  0
  5  6  1  0  0  0  0
  6 37  1  0  0  0  0
  6  7  1  0  0  0  0
  7  8  2  0  0  0  0
  8  9  1  0  0  0  0
  9 38  1  0  0  0  0
  9 10  2  0  0  0  0
 10 11  1  0  0  0  0
 11 12  1  0  0  0  0
 12 39  1  0  0  0  0
 12 13  1  0  0  0  0
 13 14  2  0  0  0  0
 14 40  1  0  0  0  0
 14 15  1  0  0  0  0
 15 41  1  0  0  0  0
 15 16  2  0  0  0  0
 16 42  1  0  0  0  0
 16 17  1  0  0  0  0
 17 43  1  0  0  0  0
 17 18  2  0  0  0  0
 18 13  1  0  0  0  0
 18 19  1  0  0  0  0
 19 20  2  0  0  0  0
 19 21  1  0  0  0  0
 21 44  1  0  0  0  0
 21 45  1  0  0  0  0
 11 22  2  0  0  0  0
 22  7  1  0  0  0  0
 10 23  1  0  0  0  0
 23 24  2  0  0  0  0
 23 25  1  0  0  0  0
  5 26  2  0  0  0  0
 26 46  1  0  0  0  0
 26 27  1  0  0  0  0
 27 28  1  0  0  0  0
 28 29  1  0  0  0  0
 29 47  1  0  0  0  0
 29 48  1  0  0  0  0
 29 49  1  0  0  0  0
 27 30  2  0  0  0  0
 30  3  1  0  0  0  0
 30 31  1  0  0  0  0
 31 32  1  0  0  0  0
 32 50  1  0  0  0  0
 32 51  1  0  0  0  0
 32 52  1  0  0  0  0
M  CHG  2  23   1  25  -1
M  END
>  <LOGBIO>
7.0000

>  <PRED_LOGBIO>
6.5700

>  <XV_RES>
0.7040

>  <WHL_TMPL>
2

>  <ANCH>
16-29;17-18

$$$$
ROW15
  -MTS-   01071500313D 0   0.00000     0.00000     0

 49 53  0  0  0  0  0  0  0  0999 V2000
   -5.7860    0.1890   -3.2190 N   0  0  0  0  0  0  0  0  0  0  0  0
   -4.5120   -0.4140   -3.6360 C   0  0  0  0  0  0  0  0  0  0  0  0
   -3.5490   -0.4400   -2.4500 C   0  0  0  0  0  0  0  0  0  0  0  0
   -3.3170    0.8960   -1.9950 O   0  0  0  0  0  0  0  0  0  0  0  0
   -2.4730    1.0750   -0.9310 C   0  0  0  0  0  0  0  0  0  0  0  0
   -2.9710    1.0720    0.3780 C   0  0  0  0  0  0  0  0  0  0  0  0
   -2.1470    1.2470    1.4210 N   0  0  0  0  0  0  0  0  0  0  0  0
   -0.8300    1.4310    1.2570 C   0  0  0  0  0  0  0  0  0  0  0  0
   -0.2690    1.4450   -0.0260 C   0  0  0  0  0  0  0  0  0  0  0  0
   -1.1020    1.2650   -1.1370 C   0  0  0  0  0  0  0  0  0  0  0  0
    1.1860    1.6480   -0.2050 C   0  0  0  0  0  0  0  0  0  0  0  0
    1.7800    2.6330   -0.8920 C   0  0  0  0  0  0  0  0  0  0  0  0
    3.2600    2.6060   -0.9150 C   0  0  0  0  0  0  0  0  0  0  0  0
    4.0820    3.5330   -1.5690 C   0  0  0  0  0  0  0  0  0  0  0  0
    5.4730    3.3820   -1.5050 C   0  0  0  0  0  0  0  0  0  0  0  0
    6.0050    2.3590   -0.8240 N   0  0  0  0  0  0  0  0  0  0  0  0
    5.2490    1.4550   -0.1870 C   0  0  0  0  0  0  0  0  0  0  0  0
    3.8520    1.5500   -0.2130 C   0  0  0  0  0  0  0  0  0  0  0  0
    2.4850    0.6380    0.4460 S   0  0  0  0  0  0  0  0  0  0  0  0
   -4.7590   -1.8410   -4.1220 C   0  0  0  0  0  0  0  0  0  0  0  0
   -5.7120   -1.8160   -5.2940 C   0  0  0  0  0  0  0  0  0  0  0  0
   -7.0480   -1.8890   -5.2280 C   0  0  0  0  0  0  0  0  0  0  0  0
   -7.5900   -1.8370   -6.4860 N   0  0  0  0  0  0  0  0  0  0  0  0
   -6.5440   -1.7230   -7.4320 C   0  0  0  0  0  0  0  0  0  0  0  0
   -6.5350   -1.6330   -8.8290 C   0  0  0  0  0  0  0  0  0  0  0  0
   -5.3200   -1.5270   -9.5160 C   0  0  0  0  0  0  0  0  0  0  0  0
   -4.1130   -1.5100   -8.8060 C   0  0  0  0  0  0  0  0  0  0  0  0
   -4.1220   -1.5990   -7.4080 C   0  0  0  0  0  0  0  0  0  0  0  0
   -5.3370   -1.7060   -6.7220 C   0  0  0  0  0  0  0  0  0  0  0  0
   -5.6230    1.1320   -2.8970 H   0  0  0  0  0  0  0  0  0  0  0  0
   -6.4230    0.2060   -4.0020 H   0  0  0  0  0  0  0  0  0  0  0  0
   -4.0790    0.1740   -4.4420 H   0  0  0  0  0  0  0  0  0  0  0  0
   -2.6060   -0.8860   -2.7590 H   0  0  0  0  0  0  0  0  0  0  0  0
   -3.9820   -1.0280   -1.6440 H   0  0  0  0  0  0  0  0  0  0  0  0
   -4.0270    0.9270    0.5490 H   0  0  0  0  0  0  0  0  0  0  0  0
   -0.1970    1.5690    2.1200 H   0  0  0  0  0  0  0  0  0  0  0  0
   -0.6930    1.2710   -2.1360 H   0  0  0  0  0  0  0  0  0  0  0  0
    1.2140    3.4000   -1.3980 H   0  0  0  0  0  0  0  0  0  0  0  0
    3.6470    4.3560   -2.1170 H   0  0  0  0  0  0  0  0  0  0  0  0
    6.1160    4.0910   -2.0060 H   0  0  0  0  0  0  0  0  0  0  0  0
    5.7200    0.6460    0.3500 H   0  0  0  0  0  0  0  0  0  0  0  0
   -3.8170   -2.2880   -4.4310 H   0  0  0  0  0  0  0  0  0  0  0  0
   -5.1920   -2.4300   -3.3160 H   0  0  0  0  0  0  0  0  0  0  0  0
   -7.6170   -1.9760   -4.3150 H   0  0  0  0  0  0  0  0  0  0  0  0
   -8.5750   -1.8740   -6.7020 H   0  0  0  0  0  0  0  0  0  0  0  0
   -7.4650   -1.6460   -9.3770 H   0  0  0  0  0  0  0  0  0  0  0  0
   -5.3130   -1.4580  -10.5930 H   0  0  0  0  0  0  0  0  0  0  0  0
   -3.1760   -1.4280   -9.3350 H   0  0  0  0  0  0  0  0  0  0  0  0
   -3.1910   -1.5860   -6.8610 H   0  0  0  0  0  0  0  0  0  0  0  0
  1 30  1  0  0  0  0
  1 31  1  0  0  0  0
  1  2  1  0  0  0  0
  2 32  1  0  0  0  0
  2  3  1  0  0  0  0
  3 33  1  0  0  0  0
  3 34  1  0  0  0  0
  3  4  1  0  0  0  0
  4  5  1  0  0  0  0
  5  6  2  0  0  0  0
  6 35  1  0  0  0  0
  6  7  1  0  0  0  0
  7  8  2  0  0  0  0
  8 36  1  0  0  0  0
  8  9  1  0  0  0  0
  9 10  2  0  0  0  0
 10  5  1  0  0  0  0
 10 37  1  0  0  0  0
  9 11  1  0  0  0  0
 11 12  2  0  0  0  0
 12 38  1  0  0  0  0
 12 13  1  0  0  0  0
 13 14  2  0  0  0  0
 14 39  1  0  0  0  0
 14 15  1  0  0  0  0
 15 40  1  0  0  0  0
 15 16  2  0  0  0  0
 16 17  1  0  0  0  0
 17 41  1  0  0  0  0
 17 18  2  0  0  0  0
 18 13  1  0  0  0  0
 18 19  1  0  0  0  0
 19 11  1  0  0  0  0
  2 20  1  0  0  0  0
 20 42  1  0  0  0  0
 20 43  1  0  0  0  0
 20 21  1  0  0  0  0
 21 22  2  0  0  0  0
 22 44  1  0  0  0  0
 22 23  1  0  0  0  0
 23 45  1  0  0  0  0
 23 24  1  0  0  0  0
 24 25  2  0  0  0  0
 25 46  1  0  0  0  0
 25 26  1  0  0  0  0
 26 47  1  0  0  0  0
 26 27  2  0  0  0  0
 27 48  1  0  0  0  0
 27 28  1  0  0  0  0
 28 49  1  0  0  0  0
 28 29  2  0  0  0  0
 29 21  1  0  0  0  0
 29 24  1  0  0  0  0
M  END
>  <LOGBIO>
6.4000

>  <PRED_LOGBIO>
6.1700

>  <XV_RES>
0.0920

>  <WHL_TMPL>
1

>  <ANCH>
6-14;22-20

$$$$
ROW16
  -MTS-   01071500313D 0   0.00000     0.00000     0

 55 58  0  0  0  0  0  0  0  0999 V2000
    4.4740    5.7140   -4.6430 C   0  0  0  0  0  0  0  0  0  0  0  0
    3.8010    4.4520   -4.6140 O   0  0  0  0  0  0  0  0  0  0  0  0
    3.6230    3.8460   -3.3990 C   0  0  0  0  0  0  0  0  0  0  0  0
    3.7890    2.4610   -3.2770 C   0  0  0  0  0  0  0  0  0  0  0  0
    3.6070    1.8410   -2.0350 C   0  0  0  0  0  0  0  0  0  0  0  0
    3.7620    0.5160   -1.9060 N   0  0  0  0  0  0  0  0  0  0  0  0
    3.5920   -0.0910   -0.7240 C   0  0  0  0  0  0  0  0  0  0  0  0
    3.2600    0.6150    0.3660 N   0  0  0  0  0  0  0  0  0  0  0  0
    3.0890    1.9430    0.3060 C   0  0  0  0  0  0  0  0  0  0  0  0
    2.7380    2.6690    1.4690 N   0  0  0  0  0  0  0  0  0  0  0  0
    1.7260    3.6560    1.4080 C   0  0  0  0  0  0  0  0  0  0  0  0
    0.3920    3.3080    1.6490 C   0  0  0  0  0  0  0  0  0  0  0  0
   -0.6090    4.2840    1.5890 C   0  0  0  0  0  0  0  0  0  0  0  0
   -0.2760    5.6100    1.2870 C   0  0  0  0  0  0  0  0  0  0  0  0
   -1.2410    6.5520    1.2280 F   0  0  0  0  0  0  0  0  0  0  0  0
    1.0580    5.9590    1.0450 C   0  0  0  0  0  0  0  0  0  0  0  0
    1.4720    7.6070    0.6700 Cl  0  0  0  0  0  0  0  0  0  0  0  0
    2.0590    4.9820    1.1060 C   0  0  0  0  0  0  0  0  0  0  0  0
    3.2600    2.6060   -0.9150 C   0  0  0  0  0  0  0  0  0  0  0  0
    3.0950    3.9910   -1.0370 C   0  0  0  0  0  0  0  0  0  0  0  0
    3.2770    4.6100   -2.2790 C   0  0  0  0  0  0  0  0  0  0  0  0
    3.1150    5.9660   -2.3990 O   0  0  0  0  0  0  0  0  0  0  0  0
    2.1850    6.6110   -1.5240 C   0  0  0  0  0  0  0  0  0  0  0  0
    2.1590    8.1090   -1.8230 C   0  0  0  0  0  0  0  0  0  0  0  0
    1.1660    8.7980   -0.8890 C   0  0  0  0  0  0  0  0  0  0  0  0
    1.1410   10.2390   -1.1770 N   0  0  0  0  0  0  0  0  0  0  0  0
    0.1220   10.5170   -2.1990 C   0  0  0  0  0  0  0  0  0  0  0  0
   -0.0490   12.0320   -2.4150 C   0  0  0  0  0  0  0  0  0  0  0  0
   -0.3330   12.7050   -1.1850 O   0  0  0  0  0  0  0  0  0  0  0  0
    0.6890   12.4850   -0.2090 C   0  0  0  0  0  0  0  0  0  0  0  0
    0.8770   10.9820    0.0640 C   0  0  0  0  0  0  0  0  0  0  0  0
    5.4760    5.6000   -4.2350 H   0  0  0  0  0  0  0  0  0  0  0  0
    4.5390    6.0670   -5.6700 H   0  0  0  0  0  0  0  0  0  0  0  0
    3.9180    6.4340   -4.0470 H   0  0  0  0  0  0  0  0  0  0  0  0
    4.0560    1.8710   -4.1410 H   0  0  0  0  0  0  0  0  0  0  0  0
    3.7230   -1.1600   -0.6480 H   0  0  0  0  0  0  0  0  0  0  0  0
    3.2100    2.4830    2.3420 H   0  0  0  0  0  0  0  0  0  0  0  0
    0.1350    2.2850    1.8820 H   0  0  0  0  0  0  0  0  0  0  0  0
   -1.6380    4.0150    1.7750 H   0  0  0  0  0  0  0  0  0  0  0  0
    3.0890    5.2510    0.9190 H   0  0  0  0  0  0  0  0  0  0  0  0
    2.8270    4.5810   -0.1730 H   0  0  0  0  0  0  0  0  0  0  0  0
    1.1920    6.1930   -1.6780 H   0  0  0  0  0  0  0  0  0  0  0  0
    2.4890    6.4520   -0.4910 H   0  0  0  0  0  0  0  0  0  0  0  0
    3.1520    8.5260   -1.6690 H   0  0  0  0  0  0  0  0  0  0  0  0
    1.8560    8.2670   -2.8560 H   0  0  0  0  0  0  0  0  0  0  0  0
    0.1730    8.3800   -1.0430 H   0  0  0  0  0  0  0  0  0  0  0  0
    1.4700    8.6390    0.1440 H   0  0  0  0  0  0  0  0  0  0  0  0
   -0.8280   10.0860   -1.8890 H   0  0  0  0  0  0  0  0  0  0  0  0
    0.4120   10.0480   -3.1360 H   0  0  0  0  0  0  0  0  0  0  0  0
    0.8620   12.4400   -2.8490 H   0  0  0  0  0  0  0  0  0  0  0  0
   -0.8580   12.2080   -3.1200 H   0  0  0  0  0  0  0  0  0  0  0  0
    1.6260   12.9090   -0.5640 H   0  0  0  0  0  0  0  0  0  0  0  0
    0.4200   12.9910    0.7160 H   0  0  0  0  0  0  0  0  0  0  0  0
   -0.0180   10.5860    0.5400 H   0  0  0  0  0  0  0  0  0  0  0  0
    1.7060   10.8420    0.7540 H   0  0  0  0  0  0  0  0  0  0  0  0
  1 32  1  0  0  0  0
  1 33  1  0  0  0  0
  1 34  1  0  0  0  0
  1  2  1  0  0  0  0
  2  3  1  0  0  0  0
  3  4  2  0  0  0  0
  4 35  1  0  0  0  0
  4  5  1  0  0  0  0
  5  6  1  0  0  0  0
  6  7  2  0  0  0  0
  7 36  1  0  0  0  0
  7  8  1  0  0  0  0
  8  9  2  0  0  0  0
  9 10  1  0  0  0  0
 10 37  1  0  0  0  0
 10 11  1  0  0  0  0
 11 12  2  0  0  0  0
 12 38  1  0  0  0  0
 12 13  1  0  0  0  0
 13 39  1  0  0  0  0
 13 14  2  0  0  0  0
 14 15  1  0  0  0  0
 14 16  1  0  0  0  0
 16 17  1  0  0  0  0
 16 18  2  0  0  0  0
 18 11  1  0  0  0  0
 18 40  1  0  0  0  0
  9 19  1  0  0  0  0
 19  5  2  0  0  0  0
 19 20  1  0  0  0  0
 20 41  1  0  0  0  0
 20 21  2  0  0  0  0
 21  3  1  0  0  0  0
 21 22  1  0  0  0  0
 22 23  1  0  0  0  0
 23 42  1  0  0  0  0
 23 43  1  0  0  0  0
 23 24  1  0  0  0  0
 24 44  1  0  0  0  0
 24 45  1  0  0  0  0
 24 25  1  0  0  0  0
 25 46  1  0  0  0  0
 25 47  1  0  0  0  0
 25 26  1  0  0  0  0
 26 27  1  0  0  0  0
 27 48  1  0  0  0  0
 27 49  1  0  0  0  0
 27 28  1  0  0  0  0
 28 50  1  0  0  0  0
 28 51  1  0  0  0  0
 28 29  1  0  0  0  0
 29 30  1  0  0  0  0
 30 52  1  0  0  0  0
 30 53  1  0  0  0  0
 30 31  1  0  0  0  0
 31 26  1  0  0  0  0
 31 54  1  0  0  0  0
 31 55  1  0  0  0  0
M  END
>  <LOGBIO>
6.2000

>  <PRED_LOGBIO>
6.2600

>  <XV_RES>
-0.0060

>  <WHL_TMPL>
1

>  <ANCH>
5-6;9-28

$$$$
ROW17
  -MTS-   01071500313D 0   0.00000     0.00000     0

 81 87  0  0  0  0  0  0  0  0999 V2000
   10.3030   -2.2000   16.1090 C   0  0  0  0  0  0  0  0  0  0  0  0
    9.4900   -2.3400   14.8450 C   0  0  0  0  0  0  0  0  0  0  0  0
    8.2650   -2.4410   14.9090 O   0  0  0  0  0  0  0  0  0  0  0  0
   10.0970   -2.3530   13.6620 N   0  0  0  0  0  0  0  0  0  0  0  0
   10.5580   -3.6010   13.0380 C   0  0  0  0  0  0  0  0  0  0  0  0
   10.1360   -3.6780   11.5590 C   0  0  0  0  0  0  0  0  0  0  0  0
   10.5180   -2.4670   10.8190 N   0  0  0  0  0  0  0  0  0  0  0  0
    9.9270   -1.2650   11.4260 C   0  0  0  0  0  0  0  0  0  0  0  0
   10.3460   -1.1200   12.9010 C   0  0  0  0  0  0  0  0  0  0  0  0
   10.0670   -2.5810    9.4250 C   0  0  0  0  0  0  0  0  0  0  0  0
   10.5080   -1.3400    8.6270 C   0  0  0  0  0  0  0  0  0  0  0  0
    9.9880   -1.3890    7.1780 C   0  0  0  0  0  0  0  0  0  0  0  0
    8.4600   -1.5750    7.1330 C   0  0  0  0  0  0  0  0  0  0  0  0
    8.0200   -2.8160    7.9310 C   0  0  0  0  0  0  0  0  0  0  0  0
    8.5390   -2.7670    9.3800 C   0  0  0  0  0  0  0  0  0  0  0  0
    8.0100   -1.6900    5.7380 N   0  0  0  0  0  0  0  0  0  0  0  0
    6.6370   -1.8110    5.2870 N   0  0  0  0  0  0  0  0  0  0  0  0
    6.6150   -1.8920    3.9700 C   0  0  0  0  0  0  0  0  0  0  0  0
    5.4020   -2.0260    3.1330 C   0  0  0  0  0  0  0  0  0  0  0  0
    5.0140   -0.9780    2.2890 C   0  0  0  0  0  0  0  0  0  0  0  0
    3.8660   -1.1050    1.4970 C   0  0  0  0  0  0  0  0  0  0  0  0
    3.1060   -2.2800    1.5500 C   0  0  0  0  0  0  0  0  0  0  0  0
    1.9460   -2.4090    0.7500 N   0  0  0  0  0  0  0  0  0  0  0  0
    0.7780   -1.9550    1.1950 C   0  0  0  0  0  0  0  0  0  0  0  0
    0.6930   -1.4840    2.3270 O   0  0  0  0  0  0  0  0  0  0  0  0
   -0.4190   -2.0180    0.3270 C   0  0  0  0  0  0  0  0  0  0  0  0
   -1.6430   -1.6040    0.6800 C   0  0  0  0  0  0  0  0  0  0  0  0
   -2.5470   -1.8410   -0.4680 C   0  0  0  0  0  0  0  0  0  0  0  0
   -3.9100   -1.6220   -0.7020 C   0  0  0  0  0  0  0  0  0  0  0  0
   -4.4730   -1.9700   -1.9350 C   0  0  0  0  0  0  0  0  0  0  0  0
   -3.6740   -2.5370   -2.9350 C   0  0  0  0  0  0  0  0  0  0  0  0
   -2.3110   -2.7570   -2.7010 C   0  0  0  0  0  0  0  0  0  0  0  0
   -1.7470   -2.4090   -1.4670 C   0  0  0  0  0  0  0  0  0  0  0  0
   -0.4330   -2.5080   -0.9520 N   0  0  0  0  0  0  0  0  0  0  0  0
    0.7280   -3.0500   -1.6720 C   0  0  0  0  0  0  0  0  0  0  0  0
    3.4940   -3.3280    2.3930 C   0  0  0  0  0  0  0  0  0  0  0  0
    4.6420   -3.2000    3.1850 C   0  0  0  0  0  0  0  0  0  0  0  0
    8.0060   -1.8260    3.4690 C   0  0  0  0  0  0  0  0  0  0  0  0
    8.6090   -1.8600    2.2060 C   0  0  0  0  0  0  0  0  0  0  0  0
    7.8240   -1.9840    1.0510 N   0  0  0  0  0  0  0  0  0  0  0  0
    9.9430   -1.7740    2.1080 N   0  0  0  0  0  0  0  0  0  0  0  0
   10.7120   -1.6550    3.2000 C   0  0  0  0  0  0  0  0  0  0  0  0
   10.1630   -1.6200    4.4220 N   0  0  0  0  0  0  0  0  0  0  0  0
    8.8360   -1.7010    4.5900 C   0  0  0  0  0  0  0  0  0  0  0  0
   11.0040   -3.0290   16.1830 H   0  0  0  0  0  0  0  0  0  0  0  0
    9.6390   -2.2100   16.9710 H   0  0  0  0  0  0  0  0  0  0  0  0
   10.8530   -1.2620   16.0850 H   0  0  0  0  0  0  0  0  0  0  0  0
   11.6420   -3.6630   13.1080 H   0  0  0  0  0  0  0  0  0  0  0  0
   10.1440   -4.4510   13.5770 H   0  0  0  0  0  0  0  0  0  0  0  0
    9.0590   -3.8160   11.4960 H   0  0  0  0  0  0  0  0  0  0  0  0
   10.6000   -4.5460   11.0940 H   0  0  0  0  0  0  0  0  0  0  0  0
    8.8420   -1.3230   11.3620 H   0  0  0  0  0  0  0  0  0  0  0  0
   10.2450   -0.3850   10.8720 H   0  0  0  0  0  0  0  0  0  0  0  0
   11.4030   -0.8700   12.9550 H   0  0  0  0  0  0  0  0  0  0  0  0
    9.7950   -0.2980   13.3550 H   0  0  0  0  0  0  0  0  0  0  0  0
   10.5610   -3.4690    9.0330 H   0  0  0  0  0  0  0  0  0  0  0  0
   10.1320   -0.4430    9.1150 H   0  0  0  0  0  0  0  0  0  0  0  0
   11.5940   -1.2800    8.6200 H   0  0  0  0  0  0  0  0  0  0  0  0
   10.4680   -2.2100    6.6480 H   0  0  0  0  0  0  0  0  0  0  0  0
   10.2560   -0.4670    6.6660 H   0  0  0  0  0  0  0  0  0  0  0  0
    7.9670   -0.6880    7.5250 H   0  0  0  0  0  0  0  0  0  0  0  0
    8.3960   -3.7130    7.4430 H   0  0  0  0  0  0  0  0  0  0  0  0
    6.9340   -2.8760    7.9380 H   0  0  0  0  0  0  0  0  0  0  0  0
    8.0600   -1.9470    9.9100 H   0  0  0  0  0  0  0  0  0  0  0  0
    8.2720   -3.6890    9.8920 H   0  0  0  0  0  0  0  0  0  0  0  0
    5.6000   -0.0720    2.2490 H   0  0  0  0  0  0  0  0  0  0  0  0
    3.5670   -0.2970    0.8460 H   0  0  0  0  0  0  0  0  0  0  0  0
    2.0050   -2.8460   -0.1590 H   0  0  0  0  0  0  0  0  0  0  0  0
   -1.9210   -1.1730    1.6310 H   0  0  0  0  0  0  0  0  0  0  0  0
   -4.5260   -1.1840    0.0690 H   0  0  0  0  0  0  0  0  0  0  0  0
   -5.5240   -1.8010   -2.1160 H   0  0  0  0  0  0  0  0  0  0  0  0
   -4.1080   -2.8060   -3.8860 H   0  0  0  0  0  0  0  0  0  0  0  0
   -1.6940   -3.1950   -3.4720 H   0  0  0  0  0  0  0  0  0  0  0  0
    0.6080   -2.8730   -2.7390 H   0  0  0  0  0  0  0  0  0  0  0  0
    0.8020   -4.1200   -1.4890 H   0  0  0  0  0  0  0  0  0  0  0  0
    1.6330   -2.5590   -1.3220 H   0  0  0  0  0  0  0  0  0  0  0  0
    2.9090   -4.2350    2.4330 H   0  0  0  0  0  0  0  0  0  0  0  0
    4.9410   -4.0080    3.8360 H   0  0  0  0  0  0  0  0  0  0  0  0
    7.6010   -2.8990    0.6880 H   0  0  0  0  0  0  0  0  0  0  0  0
    7.4800   -1.1570    0.5830 H   0  0  0  0  0  0  0  0  0  0  0  0
   11.7840   -1.5880    3.0930 H   0  0  0  0  0  0  0  0  0  0  0  0
  1 45  1  0  0  0  0
  1 46  1  0  0  0  0
  1 47  1  0  0  0  0
  1  2  1  0  0  0  0
  2  3  2  0  0  0  0
  2  4  1  0  0  0  0
  4  5  1  0  0  0  0
  5 48  1  0  0  0  0
  5 49  1  0  0  0  0
  5  6  1  0  0  0  0
  6 50  1  0  0  0  0
  6 51  1  0  0  0  0
  6  7  1  0  0  0  0
  7  8  1  0  0  0  0
  8 52  1  0  0  0  0
  8 53  1  0  0  0  0
  8  9  1  0  0  0  0
  9  4  1  0  0  0  0
  9 54  1  0  0  0  0
  9 55  1  0  0  0  0
  7 10  1  0  0  0  0
 10 56  1  0  0  0  0
 10 11  1  0  0  0  0
 11 57  1  0  0  0  0
 11 58  1  0  0  0  0
 11 12  1  0  0  0  0
 12 59  1  0  0  0  0
 12 60  1  0  0  0  0
 12 13  1  0  0  0  0
 13 61  1  0  0  0  0
 13 14  1  0  0  0  0
 14 62  1  0  0  0  0
 14 63  1  0  0  0  0
 14 15  1  0  0  0  0
 15 10  1  0  0  0  0
 15 64  1  0  0  0  0
 15 65  1  0  0  0  0
 13 16  1  0  0  0  0
 16 17  1  0  0  0  0
 17 18  2  0  0  0  0
 18 19  1  0  0  0  0
 19 20  2  0  0  0  0
 20 66  1  0  0  0  0
 20 21  1  0  0  0  0
 21 67  1  0  0  0  0
 21 22  2  0  0  0  0
 22 23  1  0  0  0  0
 23 68  1  0  0  0  0
 23 24  1  0  0  0  0
 24 25  2  0  0  0  0
 24 26  1  0  0  0  0
 26 27  2  0  0  0  0
 27 69  1  0  0  0  0
 27 28  1  0  0  0  0
 28 29  2  0  0  0  0
 29 70  1  0  0  0  0
 29 30  1  0  0  0  0
 30 71  1  0  0  0  0
 30 31  2  0  0  0  0
 31 72  1  0  0  0  0
 31 32  1  0  0  0  0
 32 73  1  0  0  0  0
 32 33  2  0  0  0  0
 33 28  1  0  0  0  0
 33 34  1  0  0  0  0
 34 26  1  0  0  0  0
 34 35  1  0  0  0  0
 35 74  1  0  0  0  0
 35 75  1  0  0  0  0
 35 76  1  0  0  0  0
 22 36  1  0  0  0  0
 36 77  1  0  0  0  0
 36 37  2  0  0  0  0
 37 19  1  0  0  0  0
 37 78  1  0  0  0  0
 18 38  1  0  0  0  0
 38 39  2  0  0  0  0
 39 40  1  0  0  0  0
 40 79  1  0  0  0  0
 40 80  1  0  0  0  0
 39 41  1  0  0  0  0
 41 42  2  0  0  0  0
 42 81  1  0  0  0  0
 42 43  1  0  0  0  0
 43 44  2  0  0  0  0
 44 16  1  0  0  0  0
 44 38  1  0  0  0  0
M  END
>  <LOGBIO>
6.4000

>  <PRED_LOGBIO>
6.5100

>  <XV_RES>
-0.1720

>  <WHL_TMPL>
2

>  <ANCH>
31-32;48-49

$$$$
ROW18
  -MTS-   01071500313D 0   0.00000     0.00000     0

 56 60  0  0  0  0  0  0  0  0999 V2000
   -0.7830   -3.0020    0.8090 C   0  0  0  0  0  0  0  0  0  0  0  0
    0.1890   -2.2870   -0.0300 N   0  0  0  0  0  0  0  0  0  0  0  0
    0.3590   -0.9290   -0.0910 C   0  0  0  0  0  0  0  0  0  0  0  0
    1.3340   -0.6400   -0.9630 C   0  0  0  0  0  0  0  0  0  0  0  0
    1.8320   -1.9220   -1.5090 C   0  0  0  0  0  0  0  0  0  0  0  0
    1.1390   -2.8920   -0.9430 N   0  0  0  0  0  0  0  0  0  0  0  0
    1.8230    0.7120   -1.3150 C   0  0  0  0  0  0  0  0  0  0  0  0
    1.2910    1.3940   -2.4170 C   0  0  0  0  0  0  0  0  0  0  0  0
    1.7320    2.6180   -2.7380 N   0  0  0  0  0  0  0  0  0  0  0  0
    2.6870    3.2330   -2.0280 C   0  0  0  0  0  0  0  0  0  0  0  0
    3.1170    4.5140   -2.4020 N   0  0  0  0  0  0  0  0  0  0  0  0
    3.2600    2.6060   -0.9150 C   0  0  0  0  0  0  0  0  0  0  0  0
    4.3180    3.1820   -0.0560 C   0  0  0  0  0  0  0  0  0  0  0  0
    4.7300    2.4150    0.9630 C   0  0  0  0  0  0  0  0  0  0  0  0
    3.7870    0.9190    0.8750 S   0  0  0  0  0  0  0  0  0  0  0  0
    2.8220    1.3270   -0.5520 C   0  0  0  0  0  0  0  0  0  0  0  0
    3.8940    3.9590    1.0820 C   0  0  0  0  0  0  0  0  0  0  0  0
    2.8590    4.8990    0.9940 C   0  0  0  0  0  0  0  0  0  0  0  0
    2.5120    5.6640    2.1140 C   0  0  0  0  0  0  0  0  0  0  0  0
    3.1980    5.4890    3.3220 C   0  0  0  0  0  0  0  0  0  0  0  0
    2.8470    6.2620    4.4540 N   0  0  0  0  0  0  0  0  0  0  0  0
    1.9220    5.8190    5.3010 C   0  0  0  0  0  0  0  0  0  0  0  0
    1.3630    4.7200    5.0970 O   0  0  0  0  0  0  0  0  0  0  0  0
    1.5920    6.5460    6.3640 N   0  0  0  0  0  0  0  0  0  0  0  0
    0.6080    6.0740    7.2660 C   0  0  0  0  0  0  0  0  0  0  0  0
    0.9820    5.2840    8.3590 C   0  0  0  0  0  0  0  0  0  0  0  0
    0.0090    4.8170    9.2510 C   0  0  0  0  0  0  0  0  0  0  0  0
   -1.3380    5.1410    9.0490 C   0  0  0  0  0  0  0  0  0  0  0  0
   -2.2910    4.6850    9.9210 O   0  0  0  0  0  0  0  0  0  0  0  0
   -2.9020    3.4220    9.6470 C   0  0  0  0  0  0  0  0  0  0  0  0
   -3.7940    3.1460   10.5940 F   0  0  0  0  0  0  0  0  0  0  0  0
   -1.9700    2.4730    9.6260 F   0  0  0  0  0  0  0  0  0  0  0  0
   -1.7120    5.9320    7.9560 C   0  0  0  0  0  0  0  0  0  0  0  0
   -0.7390    6.3980    7.0640 C   0  0  0  0  0  0  0  0  0  0  0  0
    4.2320    4.5500    3.4090 C   0  0  0  0  0  0  0  0  0  0  0  0
    4.5800    3.7850    2.2890 C   0  0  0  0  0  0  0  0  0  0  0  0
   -0.3850   -3.9800    1.0720 H   0  0  0  0  0  0  0  0  0  0  0  0
   -1.7140   -3.1250    0.2610 H   0  0  0  0  0  0  0  0  0  0  0  0
   -0.9690   -2.4300    1.7160 H   0  0  0  0  0  0  0  0  0  0  0  0
   -0.2060   -0.2040    0.4770 H   0  0  0  0  0  0  0  0  0  0  0  0
    2.6200   -2.0420   -2.2380 H   0  0  0  0  0  0  0  0  0  0  0  0
    0.5200    0.9290   -3.0130 H   0  0  0  0  0  0  0  0  0  0  0  0
    2.6600    5.3310   -2.0220 H   0  0  0  0  0  0  0  0  0  0  0  0
    3.8830    4.6200   -3.0520 H   0  0  0  0  0  0  0  0  0  0  0  0
    5.4870    2.6600    1.6930 H   0  0  0  0  0  0  0  0  0  0  0  0
    2.3300    5.0340    0.0630 H   0  0  0  0  0  0  0  0  0  0  0  0
    1.7140    6.3890    2.0470 H   0  0  0  0  0  0  0  0  0  0  0  0
    3.2980    7.1510    4.6180 H   0  0  0  0  0  0  0  0  0  0  0  0
    2.0440    7.4340    6.5290 H   0  0  0  0  0  0  0  0  0  0  0  0
    2.0210    5.0340    8.5150 H   0  0  0  0  0  0  0  0  0  0  0  0
    0.2970    4.2070   10.0940 H   0  0  0  0  0  0  0  0  0  0  0  0
   -3.4010    3.4620    8.6810 H   0  0  0  0  0  0  0  0  0  0  0  0
   -2.7510    6.1820    7.8000 H   0  0  0  0  0  0  0  0  0  0  0  0
   -1.0270    7.0080    6.2210 H   0  0  0  0  0  0  0  0  0  0  0  0
    4.7620    4.4150    4.3410 H   0  0  0  0  0  0  0  0  0  0  0  0
    5.3780    3.0600    2.3570 H   0  0  0  0  0  0  0  0  0  0  0  0
  1 37  1  0  0  0  0
  1 38  1  0  0  0  0
  1 39  1  0  0  0  0
  1  2  1  0  0  0  0
  2  3  1  0  0  0  0
  3 40  1  0  0  0  0
  3  4  2  0  0  0  0
  4  5  1  0  0  0  0
  5 41  1  0  0  0  0
  5  6  2  0  0  0  0
  6  2  1  0  0  0  0
  4  7  1  0  0  0  0
  7  8  2  0  0  0  0
  8 42  1  0  0  0  0
  8  9  1  0  0  0  0
  9 10  2  0  0  0  0
 10 11  1  0  0  0  0
 11 43  1  0  0  0  0
 11 44  1  0  0  0  0
 10 12  1  0  0  0  0
 12 13  1  0  0  0  0
 13 14  2  0  0  0  0
 14 45  1  0  0  0  0
 14 15  1  0  0  0  0
 15 16  1  0  0  0  0
 16  7  1  0  0  0  0
 16 12  2  0  0  0  0
 13 17  1  0  0  0  0
 17 18  2  0  0  0  0
 18 46  1  0  0  0  0
 18 19  1  0  0  0  0
 19 47  1  0  0  0  0
 19 20  2  0  0  0  0
 20 21  1  0  0  0  0
 21 48  1  0  0  0  0
 21 22  1  0  0  0  0
 22 23  2  0  0  0  0
 22 24  1  0  0  0  0
 24 49  1  0  0  0  0
 24 25  1  0  0  0  0
 25 26  2  0  0  0  0
 26 50  1  0  0  0  0
 26 27  1  0  0  0  0
 27 51  1  0  0  0  0
 27 28  2  0  0  0  0
 28 29  1  0  0  0  0
 29 30  1  0  0  0  0
 30 52  1  0  0  0  0
 30 31  1  0  0  0  0
 30 32  1  0  0  0  0
 28 33  1  0  0  0  0
 33 53  1  0  0  0  0
 33 34  2  0  0  0  0
 34 25  1  0  0  0  0
 34 54  1  0  0  0  0
 20 35  1  0  0  0  0
 35 55  1  0  0  0  0
 35 36  2  0  0  0  0
 36 17  1  0  0  0  0
 36 56  1  0  0  0  0
M  END
>  <LOGBIO>
5.9000

>  <PRED_LOGBIO>
5.7000

>  <XV_RES>
0.3570

>  <WHL_TMPL>
1

>  <ANCH>
6-7;20-21

$$$$
ROW19
  -MTS-   01071500313D 0   0.00000     0.00000     0

 41 45  0  0  0  0  0  0  0  0999 V2000
    2.3060    0.6040   -3.8680 C   0  0  0  0  0  0  0  0  0  0  0  0
    2.2640   -0.8560   -3.4840 C   0  0  0  0  0  0  0  0  0  0  0  0
    1.0340   -1.4810   -3.2440 C   0  0  0  0  0  0  0  0  0  0  0  0
    0.9950   -2.8340   -2.8870 C   0  0  0  0  0  0  0  0  0  0  0  0
    2.1850   -3.5620   -2.7710 C   0  0  0  0  0  0  0  0  0  0  0  0
    3.4150   -2.9370   -3.0110 C   0  0  0  0  0  0  0  0  0  0  0  0
    3.4540   -1.5840   -3.3680 C   0  0  0  0  0  0  0  0  0  0  0  0
    2.4030    1.4280   -2.6550 N   0  0  0  0  0  0  0  0  0  0  0  0
    3.5950    1.8870   -1.9680 N   0  0  0  0  0  0  0  0  0  0  0  0
    3.2390    2.5630   -0.9780 N   0  0  0  0  0  0  0  0  0  0  0  0
    1.8420    2.6190   -0.9110 C   0  0  0  0  0  0  0  0  0  0  0  0
    1.0510    3.3270    0.1200 C   0  0  0  0  0  0  0  0  0  0  0  0
    1.1960    4.7100    0.2870 C   0  0  0  0  0  0  0  0  0  0  0  0
    0.4480    5.3800    1.2630 C   0  0  0  0  0  0  0  0  0  0  0  0
   -0.4450    4.6670    2.0720 C   0  0  0  0  0  0  0  0  0  0  0  0
   -1.3120    5.0690    3.1150 N   0  0  0  0  0  0  0  0  0  0  0  0
   -2.0000    3.8850    3.5900 N   0  0  0  0  0  0  0  0  0  0  0  0
   -1.5920    2.8370    2.8980 C   0  0  0  0  0  0  0  0  0  0  0  0
   -0.5890    3.2840    1.9050 C   0  0  0  0  0  0  0  0  0  0  0  0
    0.1590    2.6150    0.9300 C   0  0  0  0  0  0  0  0  0  0  0  0
    1.3440    1.9220   -1.9410 C   0  0  0  0  0  0  0  0  0  0  0  0
   -0.1090    1.6990   -2.2870 C   0  0  0  0  0  0  0  0  0  0  0  0
   -0.7400    2.5850   -3.3040 C   0  0  0  0  0  0  0  0  0  0  0  0
   -1.1040    2.7240   -1.8660 C   0  0  0  0  0  0  0  0  0  0  0  0
    1.3990    0.8630   -4.4100 H   0  0  0  0  0  0  0  0  0  0  0  0
    3.1710    0.7870   -4.5010 H   0  0  0  0  0  0  0  0  0  0  0  0
    0.1160   -0.9190   -3.3340 H   0  0  0  0  0  0  0  0  0  0  0  0
    0.0470   -3.3170   -2.7020 H   0  0  0  0  0  0  0  0  0  0  0  0
    2.1550   -4.6060   -2.4960 H   0  0  0  0  0  0  0  0  0  0  0  0
    4.3330   -3.4990   -2.9210 H   0  0  0  0  0  0  0  0  0  0  0  0
    4.4020   -1.1010   -3.5530 H   0  0  0  0  0  0  0  0  0  0  0  0
    1.8850    5.2600   -0.3370 H   0  0  0  0  0  0  0  0  0  0  0  0
    0.5600    6.4460    1.3910 H   0  0  0  0  0  0  0  0  0  0  0  0
   -1.4290    6.0090    3.4650 H   0  0  0  0  0  0  0  0  0  0  0  0
   -1.9340    1.8220    3.0330 H   0  0  0  0  0  0  0  0  0  0  0  0
    0.0470    1.5480    0.8010 H   0  0  0  0  0  0  0  0  0  0  0  0
   -0.4010    0.6510   -2.2600 H   0  0  0  0  0  0  0  0  0  0  0  0
   -0.1220    3.3660   -3.7430 H   0  0  0  0  0  0  0  0  0  0  0  0
   -1.4790    2.1410   -3.9680 H   0  0  0  0  0  0  0  0  0  0  0  0
   -0.7310    3.5980   -1.3350 H   0  0  0  0  0  0  0  0  0  0  0  0
   -2.0880    2.3730   -1.5610 H   0  0  0  0  0  0  0  0  0  0  0  0
  1 25  1  0  0  0  0
  1 26  1  0  0  0  0
  1  2  1  0  0  0  0
  2  3  2  0  0  0  0
  3 27  1  0  0  0  0
  3  4  1  0  0  0  0
  4 28  1  0  0  0  0
  4  5  2  0  0  0  0
  5 29  1  0  0  0  0
  5  6  1  0  0  0  0
  6 30  1  0  0  0  0
  6  7  2  0  0  0  0
  7  2  1  0  0  0  0
  7 31  1  0  0  0  0
  1  8  1  0  0  0  0
  8  9  1  0  0  0  0
  9 10  2  0  0  0  0
 10 11  1  0  0  0  0
 11 12  1  0  0  0  0
 12 13  2  0  0  0  0
 13 32  1  0  0  0  0
 13 14  1  0  0  0  0
 14 33  1  0  0  0  0
 14 15  2  0  0  0  0
 15 16  1  0  0  0  0
 16 34  1  0  0  0  0
 16 17  1  0  0  0  0
 17 18  2  0  0  0  0
 18 35  1  0  0  0  0
 18 19  1  0  0  0  0
 19 15  1  0  0  0  0
 19 20  2  0  0  0  0
 20 12  1  0  0  0  0
 20 36  1  0  0  0  0
 11 21  2  0  0  0  0
 21  8  1  0  0  0  0
 21 22  1  0  0  0  0
 22 37  1  0  0  0  0
 22 23  1  0  0  0  0
 23 38  1  0  0  0  0
 23 39  1  0  0  0  0
 23 24  1  0  0  0  0
 24 22  1  0  0  0  0
 24 40  1  0  0  0  0
 24 41  1  0  0  0  0
M  END
>  <LOGBIO>
5.7000

>  <PRED_LOGBIO>
5.9800

>  <XV_RES>
-0.4870

>  <WHL_TMPL>
1

>  <ANCH>
16-17;33-15

$$$$
ROW20
  -MTS-   01071500313D 0   0.00000     0.00000     0

 40 43  0  0  0  0  0  0  0  0999 V2000
    9.1830   -0.7160   -1.8090 C   0  0  0  0  0  0  0  0  0  0  0  0
    8.9400   -0.8310   -0.3060 C   0  0  0  0  0  0  0  0  0  0  0  0
    9.7040   -2.0330    0.2420 C   0  0  0  0  0  0  0  0  0  0  0  0
    9.4260    0.4390    0.3860 C   0  0  0  0  0  0  0  0  0  0  0  0
    7.4630   -1.0120   -0.0480 C   0  0  0  0  0  0  0  0  0  0  0  0
    6.6610   -1.6580   -0.9950 C   0  0  0  0  0  0  0  0  0  0  0  0
    5.2920   -1.8260   -0.7560 C   0  0  0  0  0  0  0  0  0  0  0  0
    4.7250   -1.3480    0.4320 C   0  0  0  0  0  0  0  0  0  0  0  0
    3.4230   -1.3650    0.9450 N   0  0  0  0  0  0  0  0  0  0  0  0
    3.4100   -0.7740    2.1250 C   0  0  0  0  0  0  0  0  0  0  0  0
    4.6710   -0.3460    2.4480 N   0  0  0  0  0  0  0  0  0  0  0  0
    5.5280   -0.7020    1.3800 C   0  0  0  0  0  0  0  0  0  0  0  0
    6.8970   -0.5340    1.1400 C   0  0  0  0  0  0  0  0  0  0  0  0
    2.2110   -0.5990    2.9750 C   0  0  0  0  0  0  0  0  0  0  0  0
    0.9860   -0.3710    2.5380 N   0  0  0  0  0  0  0  0  0  0  0  0
    0.0880   -0.2590    3.6710 N   0  0  0  0  0  0  0  0  0  0  0  0
    0.8600   -0.4380    4.8430 C   0  0  0  0  0  0  0  0  0  0  0  0
    0.5210   -0.4330    6.2020 C   0  0  0  0  0  0  0  0  0  0  0  0
    1.5100   -0.6410    7.1710 C   0  0  0  0  0  0  0  0  0  0  0  0
    2.8370   -0.8560    6.7810 C   0  0  0  0  0  0  0  0  0  0  0  0
    3.1760   -0.8610    5.4220 C   0  0  0  0  0  0  0  0  0  0  0  0
    2.1870   -0.6530    4.4540 C   0  0  0  0  0  0  0  0  0  0  0  0
    8.8360   -1.6210   -2.3020 H   0  0  0  0  0  0  0  0  0  0  0  0
   10.2470   -0.5850   -1.9950 H   0  0  0  0  0  0  0  0  0  0  0  0
    8.6380    0.1410   -2.1990 H   0  0  0  0  0  0  0  0  0  0  0  0
    9.3570   -2.9380   -0.2520 H   0  0  0  0  0  0  0  0  0  0  0  0
   10.7670   -1.9020    0.0550 H   0  0  0  0  0  0  0  0  0  0  0  0
    9.5310   -2.1150    1.3130 H   0  0  0  0  0  0  0  0  0  0  0  0
    8.8810    1.2960   -0.0050 H   0  0  0  0  0  0  0  0  0  0  0  0
   10.4890    0.5700    0.1990 H   0  0  0  0  0  0  0  0  0  0  0  0
    9.2520    0.3570    1.4570 H   0  0  0  0  0  0  0  0  0  0  0  0
    7.0980   -2.0270   -1.9120 H   0  0  0  0  0  0  0  0  0  0  0  0
    4.6730   -2.3240   -1.4870 H   0  0  0  0  0  0  0  0  0  0  0  0
    4.9390    0.1360    3.2940 H   0  0  0  0  0  0  0  0  0  0  0  0
    7.5160   -0.0360    1.8710 H   0  0  0  0  0  0  0  0  0  0  0  0
   -0.9060   -0.0860    3.6310 H   0  0  0  0  0  0  0  0  0  0  0  0
   -0.5030   -0.2670    6.5030 H   0  0  0  0  0  0  0  0  0  0  0  0
    1.2490   -0.6370    8.2190 H   0  0  0  0  0  0  0  0  0  0  0  0
    3.6000   -1.0160    7.5280 H   0  0  0  0  0  0  0  0  0  0  0  0
    4.2000   -1.0270    5.1220 H   0  0  0  0  0  0  0  0  0  0  0  0
  1 23  1  0  0  0  0
  1 24  1  0  0  0  0
  1 25  1  0  0  0  0
  1  2  1  0  0  0  0
  2  3  1  0  0  0  0
  3 26  1  0  0  0  0
  3 27  1  0  0  0  0
  3 28  1  0  0  0  0
  2  4  1  0  0  0  0
  4 29  1  0  0  0  0
  4 30  1  0  0  0  0
  4 31  1  0  0  0  0
  2  5  1  0  0  0  0
  5  6  2  0  0  0  0
  6 32  1  0  0  0  0
  6  7  1  0  0  0  0
  7 33  1  0  0  0  0
  7  8  2  0  0  0  0
  8  9  1  0  0  0  0
  9 10  2  0  0  0  0
 10 11  1  0  0  0  0
 11 34  1  0  0  0  0
 11 12  1  0  0  0  0
 12  8  1  0  0  0  0
 12 13  2  0  0  0  0
 13  5  1  0  0  0  0
 13 35  1  0  0  0  0
 10 14  1  0  0  0  0
 14 15  2  0  0  0  0
 15 16  1  0  0  0  0
 16 36  1  0  0  0  0
 16 17  1  0  0  0  0
 17 18  2  0  0  0  0
 18 37  1  0  0  0  0
 18 19  1  0  0  0  0
 19 38  1  0  0  0  0
 19 20  2  0  0  0  0
 20 39  1  0  0  0  0
 20 21  1  0  0  0  0
 21 40  1  0  0  0  0
 21 22  2  0  0  0  0
 22 14  1  0  0  0  0
 22 17  1  0  0  0  0
M  END
>  <LOGBIO>
6.5000

>  <PRED_LOGBIO>
6.7100

>  <XV_RES>
-0.1950

>  <WHL_TMPL>
3

>  <ANCH>
3-10;24-25

$$$$
ROW21
  -MTS-   01071500313D 0   0.00000     0.00000     0

 28 32  0  0  0  0  0  0  0  0999 V2000
   -0.0880   -3.1130    5.2660 S   0  0  0  0  0  0  0  0  0  0  0  0
   -0.4490   -1.6640    4.4340 C   0  0  0  0  0  0  0  0  0  0  0  0
   -0.7380   -2.9480    4.8160 N   0  0  0  0  0  0  0  0  0  0  0  0
   -0.8720   -3.7140    3.5920 N   0  0  0  0  0  0  0  0  0  0  0  0
   -0.6660   -2.8870    2.5840 C   0  0  0  0  0  0  0  0  0  0  0  0
   -0.4070   -1.6310    3.0650 N   0  0  0  0  0  0  0  0  0  0  0  0
   -0.1580   -0.5870    2.2140 C   0  0  0  0  0  0  0  0  0  0  0  0
    0.1090    0.6780    2.4790 N   0  0  0  0  0  0  0  0  0  0  0  0
    0.2900    1.3590    1.2110 N   0  0  0  0  0  0  0  0  0  0  0  0
    0.1100    0.4100    0.2390 C   0  0  0  0  0  0  0  0  0  0  0  0
    0.2100    0.6680   -1.4490 S   0  0  0  0  0  0  0  0  0  0  0  0
   -0.1650   -0.7810    0.8580 N   0  0  0  0  0  0  0  0  0  0  0  0
   -0.4190   -2.0180    0.3270 C   0  0  0  0  0  0  0  0  0  0  0  0
   -0.5100   -2.6370   -1.3290 S   0  0  0  0  0  0  0  0  0  0  0  0
   -0.8850   -4.3170   -0.9170 C   0  0  0  0  0  0  0  0  0  0  0  0
   -1.1660   -5.6830   -1.4940 C   0  0  0  0  0  0  0  0  0  0  0  0
   -1.0610   -6.6710   -0.3170 C   0  0  0  0  0  0  0  0  0  0  0  0
   -1.2430   -5.7500    0.9040 C   0  0  0  0  0  0  0  0  0  0  0  0
   -0.9280   -4.3540    0.4220 C   0  0  0  0  0  0  0  0  0  0  0  0
   -0.6680   -3.0730    1.1150 C   0  0  0  0  0  0  0  0  0  0  0  0
   -0.8370   -3.2920    5.7600 H   0  0  0  0  0  0  0  0  0  0  0  0
    0.5060    2.3350    1.0720 H   0  0  0  0  0  0  0  0  0  0  0  0
   -0.3630   -5.9160   -2.1900 H   0  0  0  0  0  0  0  0  0  0  0  0
   -2.1820   -5.7060   -1.8820 H   0  0  0  0  0  0  0  0  0  0  0  0
   -0.0490   -7.0690   -0.2960 H   0  0  0  0  0  0  0  0  0  0  0  0
   -1.8870   -7.3770   -0.3630 H   0  0  0  0  0  0  0  0  0  0  0  0
   -0.4860   -6.0230    1.6360 H   0  0  0  0  0  0  0  0  0  0  0  0
   -2.2820   -5.7920    1.2240 H   0  0  0  0  0  0  0  0  0  0  0  0
  1  2  2  0  0  0  0
  2  3  1  0  0  0  0
  3 21  1  0  0  0  0
  3  4  1  0  0  0  0
  4  5  2  0  0  0  0
  5  6  1  0  0  0  0
  6  2  1  0  0  0  0
  6  7  1  0  0  0  0
  7  8  2  0  0  0  0
  8  9  1  0  0  0  0
  9 22  1  0  0  0  0
  9 10  1  0  0  0  0
 10 11  2  0  0  0  0
 10 12  1  0  0  0  0
 12  7  1  0  0  0  0
 12 13  1  0  0  0  0
 13 14  1  0  0  0  0
 14 15  1  0  0  0  0
 15 16  1  0  0  0  0
 16 23  1  0  0  0  0
 16 24  1  0  0  0  0
 16 17  1  0  0  0  0
 17 25  1  0  0  0  0
 17 26  1  0  0  0  0
 17 18  1  0  0  0  0
 18 27  1  0  0  0  0
 18 28  1  0  0  0  0
 18 19  1  0  0  0  0
 19 15  2  0  0  0  0
 19 20  1  0  0  0  0
 20  5  1  0  0  0  0
 20 13  2  0  0  0  0
M  END
>  <LOGBIO>
5.8000

>  <PRED_LOGBIO>
5.9700

>  <XV_RES>
-0.4810

>  <WHL_TMPL>
2

>  <ANCH>
33-34;15-16

$$$$
ROW23
  -MTS-   01071500313D 0   0.00000     0.00000     0

 43 45  0  0  0  0  0  0  0  0999 V2000
    0.7820   -4.5810    2.8570 C   0  0  0  0  0  0  0  0  0  0  0  0
   -0.7110   -4.5350    2.5410 C   0  0  0  0  0  0  0  0  0  0  0  0
   -0.9240   -3.7910    1.2910 N   0  0  0  0  0  0  0  0  0  0  0  0
   -0.4470   -2.5150    1.4330 C   0  0  0  0  0  0  0  0  0  0  0  0
    0.7430   -1.9410    1.2080 C   0  0  0  0  0  0  0  0  0  0  0  0
    1.9460   -2.4090    0.7500 N   0  0  0  0  0  0  0  0  0  0  0  0
    3.1060   -2.2800    1.5500 C   0  0  0  0  0  0  0  0  0  0  0  0
    3.6400   -3.3920    2.2120 C   0  0  0  0  0  0  0  0  0  0  0  0
    4.7880   -3.2390    2.9980 C   0  0  0  0  0  0  0  0  0  0  0  0
    5.3670   -2.0360    3.1110 N   0  0  0  0  0  0  0  0  0  0  0  0
    4.8840   -0.9510    2.4920 C   0  0  0  0  0  0  0  0  0  0  0  0
    3.7370   -1.0380    1.6910 C   0  0  0  0  0  0  0  0  0  0  0  0
    0.2630   -0.6110    1.6440 C   0  0  0  0  0  0  0  0  0  0  0  0
    0.7430    0.5170    1.7520 O   0  0  0  0  0  0  0  0  0  0  0  0
   -1.0510   -1.2440    1.8920 C   0  0  0  0  0  0  0  0  0  0  0  0
   -2.1530   -0.8780    2.2980 O   0  0  0  0  0  0  0  0  0  0  0  0
   -1.2420   -5.9590    2.3830 C   0  0  0  0  0  0  0  0  0  0  0  0
   -2.7210   -6.0180    2.8070 C   0  0  0  0  0  0  0  0  0  0  0  0
   -3.3140   -7.4220    2.5900 C   0  0  0  0  0  0  0  0  0  0  0  0
   -3.1250   -7.8950    1.1370 C   0  0  0  0  0  0  0  0  0  0  0  0
   -1.6460   -7.8370    0.7130 C   0  0  0  0  0  0  0  0  0  0  0  0
   -1.0530   -6.4320    0.9300 C   0  0  0  0  0  0  0  0  0  0  0  0
    1.3090   -5.0770    2.0450 H   0  0  0  0  0  0  0  0  0  0  0  0
    0.9390   -5.1320    3.7820 H   0  0  0  0  0  0  0  0  0  0  0  0
    1.1600   -3.5680    2.9690 H   0  0  0  0  0  0  0  0  0  0  0  0
   -1.2380   -4.0390    3.3530 H   0  0  0  0  0  0  0  0  0  0  0  0
   -1.9110   -3.7610    1.0820 H   0  0  0  0  0  0  0  0  0  0  0  0
    2.0050   -2.8460   -0.1590 H   0  0  0  0  0  0  0  0  0  0  0  0
    3.1700   -4.3600    2.1170 H   0  0  0  0  0  0  0  0  0  0  0  0
    5.2080   -4.0910    3.5120 H   0  0  0  0  0  0  0  0  0  0  0  0
    5.3820    0.0000    2.6120 H   0  0  0  0  0  0  0  0  0  0  0  0
    3.3470   -0.1640    1.1920 H   0  0  0  0  0  0  0  0  0  0  0  0
   -0.6400   -6.5690    3.0530 H   0  0  0  0  0  0  0  0  0  0  0  0
   -3.2920   -5.2920    2.2310 H   0  0  0  0  0  0  0  0  0  0  0  0
   -2.8090   -5.7460    3.8570 H   0  0  0  0  0  0  0  0  0  0  0  0
   -2.8330   -8.1270    3.2650 H   0  0  0  0  0  0  0  0  0  0  0  0
   -4.3750   -7.4090    2.8310 H   0  0  0  0  0  0  0  0  0  0  0  0
   -3.7170   -7.2690    0.4720 H   0  0  0  0  0  0  0  0  0  0  0  0
   -3.4900   -8.9160    1.0370 H   0  0  0  0  0  0  0  0  0  0  0  0
   -1.0750   -8.5630    1.2880 H   0  0  0  0  0  0  0  0  0  0  0  0
   -1.5580   -8.1080   -0.3370 H   0  0  0  0  0  0  0  0  0  0  0  0
   -1.5350   -5.7270    0.2550 H   0  0  0  0  0  0  0  0  0  0  0  0
    0.0080   -6.4450    0.6890 H   0  0  0  0  0  0  0  0  0  0  0  0
  1 23  1  0  0  0  0
  1 24  1  0  0  0  0
  1 25  1  0  0  0  0
  1  2  1  0  0  0  0
  2 26  1  0  0  0  0
  2  3  1  0  0  0  0
  3 27  1  0  0  0  0
  3  4  1  0  0  0  0
  4  5  2  0  0  0  0
  5  6  1  0  0  0  0
  6 28  1  0  0  0  0
  6  7  1  0  0  0  0
  7  8  2  0  0  0  0
  8 29  1  0  0  0  0
  8  9  1  0  0  0  0
  9 30  1  0  0  0  0
  9 10  2  0  0  0  0
 10 11  1  0  0  0  0
 11 31  1  0  0  0  0
 11 12  2  0  0  0  0
 12  7  1  0  0  0  0
 12 32  1  0  0  0  0
  5 13  1  0  0  0  0
 13 14  2  0  0  0  0
 13 15  1  0  0  0  0
 15  4  1  0  0  0  0
 15 16  2  0  0  0  0
  2 17  1  0  0  0  0
 17 33  1  0  0  0  0
 17 18  1  0  0  0  0
 18 34  1  0  0  0  0
 18 35  1  0  0  0  0
 18 19  1  0  0  0  0
 19 36  1  0  0  0  0
 19 37  1  0  0  0  0
 19 20  1  0  0  0  0
 20 38  1  0  0  0  0
 20 39  1  0  0  0  0
 20 21  1  0  0  0  0
 21 40  1  0  0  0  0
 21 41  1  0  0  0  0
 21 22  1  0  0  0  0
 22 17  1  0  0  0  0
 22 42  1  0  0  0  0
 22 43  1  0  0  0  0
M  END
>  <LOGBIO>
5.0000

>  <PRED_LOGBIO>
5.4100

>  <XV_RES>
-0.7600

>  <WHL_TMPL>
2

>  <ANCH>
16-29;13-11

$$$$
ROW24
  -MTS-   01071500313D 0   0.00000     0.00000     0

 52 55  0  0  0  0  0  0  0  0999 V2000
    2.8130    5.1950   -0.5020 C   0  0  0  0  0  0  0  0  0  0  0  0
    3.1640    4.0110   -1.3710 C   0  0  0  0  0  0  0  0  0  0  0  0
    3.4350    4.0580   -2.6620 N   0  0  0  0  0  0  0  0  0  0  0  0
    3.7230    2.7190   -3.1390 N   0  0  0  0  0  0  0  0  0  0  0  0
    3.6070    1.8410   -2.0350 C   0  0  0  0  0  0  0  0  0  0  0  0
    3.7720    0.4560   -1.9130 C   0  0  0  0  0  0  0  0  0  0  0  0
    3.5910   -0.1640   -0.6710 C   0  0  0  0  0  0  0  0  0  0  0  0
    3.2440    0.6010    0.4490 C   0  0  0  0  0  0  0  0  0  0  0  0
    3.0780    1.9860    0.3270 C   0  0  0  0  0  0  0  0  0  0  0  0
    3.2600    2.6060   -0.9150 C   0  0  0  0  0  0  0  0  0  0  0  0
    3.0510   -0.0540    1.7620 C   0  0  0  0  0  0  0  0  0  0  0  0
    2.8290   -1.4340    1.8410 C   0  0  0  0  0  0  0  0  0  0  0  0
    2.6540   -2.0300    3.0280 N   0  0  0  0  0  0  0  0  0  0  0  0
    2.6860   -1.3390    4.1760 C   0  0  0  0  0  0  0  0  0  0  0  0
    2.9040    0.0440    4.1670 C   0  0  0  0  0  0  0  0  0  0  0  0
    2.9360    0.7490    5.3410 O   0  0  0  0  0  0  0  0  0  0  0  0
    1.7060    1.2900    5.8320 C   0  0  0  0  0  0  0  0  0  0  0  0
    1.9650    2.0320    7.1430 C   0  0  0  0  0  0  0  0  0  0  0  0
    2.5410    1.0620    8.1730 C   0  0  0  0  0  0  0  0  0  0  0  0
    2.7900    1.7760    9.4330 N   0  0  0  0  0  0  0  0  0  0  0  0
    0.6510    2.6110    7.6680 C   0  0  0  0  0  0  0  0  0  0  0  0
    0.9060    3.3440    8.9630 C   0  0  0  0  0  0  0  0  0  0  0  0
    1.2270    4.7070    8.9440 C   0  0  0  0  0  0  0  0  0  0  0  0
    1.4640    5.3870   10.1440 C   0  0  0  0  0  0  0  0  0  0  0  0
    1.3790    4.7040   11.3640 C   0  0  0  0  0  0  0  0  0  0  0  0
    1.0580    3.3420   11.3830 C   0  0  0  0  0  0  0  0  0  0  0  0
    0.8220    2.6620   10.1820 C   0  0  0  0  0  0  0  0  0  0  0  0
    3.0900    0.6970    2.9430 C   0  0  0  0  0  0  0  0  0  0  0  0
    2.0720    4.8960    0.2360 H   0  0  0  0  0  0  0  0  0  0  0  0
    2.4060    5.9910   -1.1220 H   0  0  0  0  0  0  0  0  0  0  0  0
    3.7080    5.5510    0.0050 H   0  0  0  0  0  0  0  0  0  0  0  0
    3.9630    2.4610   -4.0850 H   0  0  0  0  0  0  0  0  0  0  0  0
    4.0400   -0.1340   -2.7770 H   0  0  0  0  0  0  0  0  0  0  0  0
    3.7180   -1.2320   -0.5770 H   0  0  0  0  0  0  0  0  0  0  0  0
    2.8110    2.5760    1.1910 H   0  0  0  0  0  0  0  0  0  0  0  0
    2.7970   -2.0240    0.9360 H   0  0  0  0  0  0  0  0  0  0  0  0
    2.5410   -1.8530    5.1150 H   0  0  0  0  0  0  0  0  0  0  0  0
    1.2960    1.9810    5.0990 H   0  0  0  0  0  0  0  0  0  0  0  0
    0.9980    0.4820    6.0060 H   0  0  0  0  0  0  0  0  0  0  0  0
    2.6730    2.8400    6.9690 H   0  0  0  0  0  0  0  0  0  0  0  0
    1.8330    0.2550    8.3470 H   0  0  0  0  0  0  0  0  0  0  0  0
    3.4760    0.6500    7.7990 H   0  0  0  0  0  0  0  0  0  0  0  0
    1.9220    2.1580    9.7800 H   0  0  0  0  0  0  0  0  0  0  0  0
    3.1710    1.1350   10.1140 H   0  0  0  0  0  0  0  0  0  0  0  0
    0.2410    3.3010    6.9340 H   0  0  0  0  0  0  0  0  0  0  0  0
   -0.0570    1.8030    7.8420 H   0  0  0  0  0  0  0  0  0  0  0  0
    1.2930    5.2330    8.0030 H   0  0  0  0  0  0  0  0  0  0  0  0
    1.7110    6.4380   10.1300 H   0  0  0  0  0  0  0  0  0  0  0  0
    1.5620    5.2290   12.2900 H   0  0  0  0  0  0  0  0  0  0  0  0
    0.9930    2.8150   12.3230 H   0  0  0  0  0  0  0  0  0  0  0  0
    0.5740    1.6110   10.1960 H   0  0  0  0  0  0  0  0  0  0  0  0
    3.2600    1.7630    2.9100 H   0  0  0  0  0  0  0  0  0  0  0  0
  1 29  1  0  0  0  0
  1 30  1  0  0  0  0
  1 31  1  0  0  0  0
  1  2  1  0  0  0  0
  2  3  2  0  0  0  0
  3  4  1  0  0  0  0
  4 32  1  0  0  0  0
  4  5  1  0  0  0  0
  5  6  2  0  0  0  0
  6 33  1  0  0  0  0
  6  7  1  0  0  0  0
  7 34  1  0  0  0  0
  7  8  2  0  0  0  0
  8  9  1  0  0  0  0
  9 35  1  0  0  0  0
  9 10  2  0  0  0  0
 10  2  1  0  0  0  0
 10  5  1  0  0  0  0
  8 11  1  0  0  0  0
 11 12  2  0  0  0  0
 12 36  1  0  0  0  0
 12 13  1  0  0  0  0
 13 14  2  0  0  0  0
 14 37  1  0  0  0  0
 14 15  1  0  0  0  0
 15 16  1  0  0  0  0
 16 17  1  0  0  0  0
 17 38  1  0  0  0  0
 17 39  1  0  0  0  0
 17 18  1  0  0  0  0
 18 40  1  0  0  0  0
 18 19  1  0  0  0  0
 19 41  1  0  0  0  0
 19 42  1  0  0  0  0
 19 20  1  0  0  0  0
 20 43  1  0  0  0  0
 20 44  1  0  0  0  0
 18 21  1  0  0  0  0
 21 45  1  0  0  0  0
 21 46  1  0  0  0  0
 21 22  1  0  0  0  0
 22 23  2  0  0  0  0
 23 47  1  0  0  0  0
 23 24  1  0  0  0  0
 24 48  1  0  0  0  0
 24 25  2  0  0  0  0
 25 49  1  0  0  0  0
 25 26  1  0  0  0  0
 26 50  1  0  0  0  0
 26 27  2  0  0  0  0
 27 22  1  0  0  0  0
 27 51  1  0  0  0  0
 15 28  2  0  0  0  0
 28 11  1  0  0  0  0
 28 52  1  0  0  0  0
M  END
>  <LOGBIO>
6.4000

>  <PRED_LOGBIO>
6.4400

>  <XV_RES>
0.1910

>  <WHL_TMPL>
1

>  <ANCH>
5-6;9-17

$$$$
ROW25
  -MTS-   01071500313D 0   0.00000     0.00000     0

 34 37  0  0  0  0  0  0  0  0999 V2000
    4.0450   -0.6490   -2.4680 C   0  0  0  0  0  0  0  0  0  0  0  0
    3.7020    0.4950   -1.6110 N   0  0  0  0  0  0  0  0  0  0  0  0
    3.4220    0.4290   -0.2710 C   0  0  0  0  0  0  0  0  0  0  0  0
    3.1500    1.6500    0.2090 C   0  0  0  0  0  0  0  0  0  0  0  0
    2.8030    1.9810    1.6090 C   0  0  0  0  0  0  0  0  0  0  0  0
    2.1950    3.1420    1.8910 C   0  0  0  0  0  0  0  0  0  0  0  0
    1.7980    4.2060    0.9420 C   0  0  0  0  0  0  0  0  0  0  0  0
    1.9690    4.1820   -0.2750 O   0  0  0  0  0  0  0  0  0  0  0  0
    1.2230    5.1910    1.6270 N   0  0  0  0  0  0  0  0  0  0  0  0
    1.1880    4.8930    3.0100 C   0  0  0  0  0  0  0  0  0  0  0  0
    0.6930    5.6050    4.1080 C   0  0  0  0  0  0  0  0  0  0  0  0
    0.8000    5.0440    5.3870 C   0  0  0  0  0  0  0  0  0  0  0  0
    1.4000    3.7870    5.5270 C   0  0  0  0  0  0  0  0  0  0  0  0
    1.8640    3.1280    4.4560 N   0  0  0  0  0  0  0  0  0  0  0  0
    1.7760    3.6400    3.2210 C   0  0  0  0  0  0  0  0  0  0  0  0
    3.2600    2.6060   -0.9150 C   0  0  0  0  0  0  0  0  0  0  0  0
    3.0950    3.9910   -1.0370 C   0  0  0  0  0  0  0  0  0  0  0  0
    3.2760    4.6110   -2.2790 C   0  0  0  0  0  0  0  0  0  0  0  0
    3.6230    3.8460   -3.3990 C   0  0  0  0  0  0  0  0  0  0  0  0
    3.7890    2.4610   -3.2770 C   0  0  0  0  0  0  0  0  0  0  0  0
    3.6070    1.8410   -2.0350 C   0  0  0  0  0  0  0  0  0  0  0  0
    3.5260   -0.5570   -3.4200 H   0  0  0  0  0  0  0  0  0  0  0  0
    3.7430   -1.5730   -1.9790 H   0  0  0  0  0  0  0  0  0  0  0  0
    5.1190   -0.6630   -2.6410 H   0  0  0  0  0  0  0  0  0  0  0  0
    3.4220   -0.4790    0.3150 H   0  0  0  0  0  0  0  0  0  0  0  0
    3.0390    1.2880    2.4030 H   0  0  0  0  0  0  0  0  0  0  0  0
    0.8610    6.0380    1.2150 H   0  0  0  0  0  0  0  0  0  0  0  0
    0.2350    6.5740    3.9720 H   0  0  0  0  0  0  0  0  0  0  0  0
    0.4270    5.5730    6.2510 H   0  0  0  0  0  0  0  0  0  0  0  0
    1.4890    3.3430    6.5070 H   0  0  0  0  0  0  0  0  0  0  0  0
    2.8270    4.5810   -0.1730 H   0  0  0  0  0  0  0  0  0  0  0  0
    3.1490    5.6790   -2.3730 H   0  0  0  0  0  0  0  0  0  0  0  0
    3.7640    4.3240   -4.3570 H   0  0  0  0  0  0  0  0  0  0  0  0
    4.0560    1.8710   -4.1410 H   0  0  0  0  0  0  0  0  0  0  0  0
  1 22  1  0  0  0  0
  1 23  1  0  0  0  0
  1 24  1  0  0  0  0
  1  2  1  0  0  0  0
  2  3  1  0  0  0  0
  3 25  1  0  0  0  0
  3  4  2  0  0  0  0
  4  5  1  0  0  0  0
  5 26  1  0  0  0  0
  5  6  2  0  0  0  0
  6  7  1  0  0  0  0
  7  8  2  0  0  0  0
  7  9  1  0  0  0  0
  9 27  1  0  0  0  0
  9 10  1  0  0  0  0
 10 11  2  0  0  0  0
 11 28  1  0  0  0  0
 11 12  1  0  0  0  0
 12 29  1  0  0  0  0
 12 13  2  0  0  0  0
 13 30  1  0  0  0  0
 13 14  1  0  0  0  0
 14 15  2  0  0  0  0
 15  6  1  0  0  0  0
 15 10  1  0  0  0  0
  4 16  1  0  0  0  0
 16 17  2  0  0  0  0
 17 31  1  0  0  0  0
 17 18  1  0  0  0  0
 18 32  1  0  0  0  0
 18 19  2  0  0  0  0
 19 33  1  0  0  0  0
 19 20  1  0  0  0  0
 20 34  1  0  0  0  0
 20 21  2  0  0  0  0
 21  2  1  0  0  0  0
 21 16  1  0  0  0  0
M  END
>  <LOGBIO>
6.2000

>  <PRED_LOGBIO>
6.7500

>  <XV_RES>
-1.0060

>  <WHL_TMPL>
1

>  <ANCH>
5-6;34-25

$$$$
ROW26
  -MTS-   01071500313D 0   0.00000     0.00000     0

 40 42  0  0  0  0  0  0  0  0999 V2000
    6.5180   -5.0820    1.6780 C   0  0  0  0  0  0  0  0  0  0  0  0
    5.5260   -4.2880    2.5230 C   0  0  0  0  0  0  0  0  0  0  0  0
    5.3090   -2.9300    1.9000 C   0  0  0  0  0  0  0  0  0  0  0  0
    4.3770   -2.6170    0.9890 C   0  0  0  0  0  0  0  0  0  0  0  0
    4.4710   -1.2930    0.6480 N   0  0  0  0  0  0  0  0  0  0  0  0
    5.5280   -0.7020    1.3800 C   0  0  0  0  0  0  0  0  0  0  0  0
    6.0350    0.5370    1.4260 N   0  0  0  0  0  0  0  0  0  0  0  0
    7.0660    0.8390    2.2280 C   0  0  0  0  0  0  0  0  0  0  0  0
    7.6180   -0.1670    3.0290 C   0  0  0  0  0  0  0  0  0  0  0  0
    7.1160   -1.4090    2.9890 N   0  0  0  0  0  0  0  0  0  0  0  0
    6.0850   -1.7030    2.1850 C   0  0  0  0  0  0  0  0  0  0  0  0
    3.3890   -3.5650    0.4300 C   0  0  0  0  0  0  0  0  0  0  0  0
    3.6040   -4.9450    0.5380 C   0  0  0  0  0  0  0  0  0  0  0  0
    2.6680   -5.8420    0.0100 C   0  0  0  0  0  0  0  0  0  0  0  0
    1.5180   -5.3610   -0.6260 C   0  0  0  0  0  0  0  0  0  0  0  0
    1.3020   -3.9810   -0.7340 C   0  0  0  0  0  0  0  0  0  0  0  0
    2.2380   -3.0840   -0.2050 C   0  0  0  0  0  0  0  0  0  0  0  0
    0.5090   -6.3290   -1.1960 C   0  0  0  0  0  0  0  0  0  0  0  0
    0.5210   -7.6170   -0.3770 C   0  0  0  0  0  0  0  0  0  0  0  0
    0.8680   -6.6440   -2.6450 C   0  0  0  0  0  0  0  0  0  0  0  0
   -0.7950   -5.7440   -1.1450 O   0  0  0  0  0  0  0  0  0  0  0  0
    6.1220   -5.2040    0.6720 H   0  0  0  0  0  0  0  0  0  0  0  0
    6.6750   -6.0610    2.1270 H   0  0  0  0  0  0  0  0  0  0  0  0
    7.4650   -4.5480    1.6330 H   0  0  0  0  0  0  0  0  0  0  0  0
    4.5800   -4.8220    2.5680 H   0  0  0  0  0  0  0  0  0  0  0  0
    5.9230   -4.1660    3.5290 H   0  0  0  0  0  0  0  0  0  0  0  0
    3.8810   -0.8160   -0.0180 H   0  0  0  0  0  0  0  0  0  0  0  0
    7.4640    1.8430    2.2540 H   0  0  0  0  0  0  0  0  0  0  0  0
    8.4490    0.0580    3.6810 H   0  0  0  0  0  0  0  0  0  0  0  0
    4.4910   -5.3160    1.0280 H   0  0  0  0  0  0  0  0  0  0  0  0
    2.8340   -6.9060    0.0920 H   0  0  0  0  0  0  0  0  0  0  0  0
    0.4150   -3.6100   -1.2240 H   0  0  0  0  0  0  0  0  0  0  0  0
    2.0720   -2.0200   -0.2880 H   0  0  0  0  0  0  0  0  0  0  0  0
    1.5130   -8.0620   -0.4160 H   0  0  0  0  0  0  0  0  0  0  0  0
   -0.2060   -8.3140   -0.7880 H   0  0  0  0  0  0  0  0  0  0  0  0
    0.2640   -7.3920    0.6560 H   0  0  0  0  0  0  0  0  0  0  0  0
    1.8600   -7.0890   -2.6840 H   0  0  0  0  0  0  0  0  0  0  0  0
    0.1410   -7.3410   -3.0560 H   0  0  0  0  0  0  0  0  0  0  0  0
    0.8590   -5.7260   -3.2290 H   0  0  0  0  0  0  0  0  0  0  0  0
   -1.4620   -6.3480   -1.5060 H   0  0  0  0  0  0  0  0  0  0  0  0
  1 22  1  0  0  0  0
  1 23  1  0  0  0  0
  1 24  1  0  0  0  0
  1  2  1  0  0  0  0
  2 25  1  0  0  0  0
  2 26  1  0  0  0  0
  2  3  1  0  0  0  0
  3  4  2  0  0  0  0
  4  5  1  0  0  0  0
  5 27  1  0  0  0  0
  5  6  1  0  0  0  0
  6  7  1  0  0  0  0
  7  8  2  0  0  0  0
  8 28  1  0  0  0  0
  8  9  1  0  0  0  0
  9 29  1  0  0  0  0
  9 10  2  0  0  0  0
 10 11  1  0  0  0  0
 11  3  1  0  0  0  0
 11  6  2  0  0  0  0
  4 12  1  0  0  0  0
 12 13  2  0  0  0  0
 13 30  1  0  0  0  0
 13 14  1  0  0  0  0
 14 31  1  0  0  0  0
 14 15  2  0  0  0  0
 15 16  1  0  0  0  0
 16 32  1  0  0  0  0
 16 17  2  0  0  0  0
 17 12  1  0  0  0  0
 17 33  1  0  0  0  0
 15 18  1  0  0  0  0
 18 19  1  0  0  0  0
 19 34  1  0  0  0  0
 19 35  1  0  0  0  0
 19 36  1  0  0  0  0
 18 20  1  0  0  0  0
 20 37  1  0  0  0  0
 20 38  1  0  0  0  0
 20 39  1  0  0  0  0
 18 21  1  0  0  0  0
 21 40  1  0  0  0  0
M  END
>  <LOGBIO>
6.4000

>  <PRED_LOGBIO>
6.2800

>  <XV_RES>
0.3800

>  <WHL_TMPL>
3

>  <ANCH>
1-3;10-12

$$$$
ROW28
  -MTS-   01071500313D 0   0.00000     0.00000     0

 49 52  0  0  0  0  0  0  0  0999 V2000
    2.8130    5.1950   -0.5020 C   0  0  0  0  0  0  0  0  0  0  0  0
    3.1640    4.0110   -1.3710 C   0  0  0  0  0  0  0  0  0  0  0  0
    3.4350    4.0580   -2.6620 N   0  0  0  0  0  0  0  0  0  0  0  0
    3.7230    2.7190   -3.1390 N   0  0  0  0  0  0  0  0  0  0  0  0
    3.6070    1.8410   -2.0350 C   0  0  0  0  0  0  0  0  0  0  0  0
    3.7720    0.4560   -1.9130 C   0  0  0  0  0  0  0  0  0  0  0  0
    3.5910   -0.1640   -0.6710 C   0  0  0  0  0  0  0  0  0  0  0  0
    3.2440    0.6010    0.4490 C   0  0  0  0  0  0  0  0  0  0  0  0
    3.0780    1.9860    0.3270 C   0  0  0  0  0  0  0  0  0  0  0  0
    3.2600    2.6060   -0.9150 C   0  0  0  0  0  0  0  0  0  0  0  0
    3.0510   -0.0540    1.7620 C   0  0  0  0  0  0  0  0  0  0  0  0
    2.8290   -1.4340    1.8410 C   0  0  0  0  0  0  0  0  0  0  0  0
    2.6540   -2.0300    3.0280 N   0  0  0  0  0  0  0  0  0  0  0  0
    2.6860   -1.3390    4.1760 C   0  0  0  0  0  0  0  0  0  0  0  0
    2.9040    0.0440    4.1670 C   0  0  0  0  0  0  0  0  0  0  0  0
    2.9360    0.7490    5.3410 O   0  0  0  0  0  0  0  0  0  0  0  0
    1.7060    1.2900    5.8320 C   0  0  0  0  0  0  0  0  0  0  0  0
    1.9650    2.0320    7.1430 C   0  0  0  0  0  0  0  0  0  0  0  0
    2.5200    1.0990    8.1330 N   0  0  0  0  0  0  0  0  0  0  0  0
    0.6510    2.6110    7.6680 C   0  0  0  0  0  0  0  0  0  0  0  0
    0.9060    3.3440    8.9630 C   0  0  0  0  0  0  0  0  0  0  0  0
    0.8220    2.6620   10.1820 C   0  0  0  0  0  0  0  0  0  0  0  0
    1.0580    3.3420   11.3830 C   0  0  0  0  0  0  0  0  0  0  0  0
    1.3790    4.7050   11.3640 C   0  0  0  0  0  0  0  0  0  0  0  0
    1.6730    5.5500   12.8560 Cl  0  0  0  0  0  0  0  0  0  0  0  0
    1.4640    5.3870   10.1440 C   0  0  0  0  0  0  0  0  0  0  0  0
    1.8630    7.0800   10.1210 Cl  0  0  0  0  0  0  0  0  0  0  0  0
    1.2270    4.7070    8.9440 C   0  0  0  0  0  0  0  0  0  0  0  0
    3.0900    0.6970    2.9430 C   0  0  0  0  0  0  0  0  0  0  0  0
    2.0720    4.8960    0.2360 H   0  0  0  0  0  0  0  0  0  0  0  0
    2.4060    5.9910   -1.1220 H   0  0  0  0  0  0  0  0  0  0  0  0
    3.7080    5.5510    0.0050 H   0  0  0  0  0  0  0  0  0  0  0  0
    3.9630    2.4610   -4.0850 H   0  0  0  0  0  0  0  0  0  0  0  0
    4.0400   -0.1340   -2.7770 H   0  0  0  0  0  0  0  0  0  0  0  0
    3.7180   -1.2320   -0.5770 H   0  0  0  0  0  0  0  0  0  0  0  0
    2.8110    2.5760    1.1910 H   0  0  0  0  0  0  0  0  0  0  0  0
    2.7970   -2.0240    0.9360 H   0  0  0  0  0  0  0  0  0  0  0  0
    2.5410   -1.8530    5.1150 H   0  0  0  0  0  0  0  0  0  0  0  0
    1.2960    1.9810    5.0990 H   0  0  0  0  0  0  0  0  0  0  0  0
    0.9980    0.4820    6.0060 H   0  0  0  0  0  0  0  0  0  0  0  0
    2.6730    2.8400    6.9690 H   0  0  0  0  0  0  0  0  0  0  0  0
    3.3880    0.7160    7.7870 H   0  0  0  0  0  0  0  0  0  0  0  0
    2.6900    1.5890    9.0000 H   0  0  0  0  0  0  0  0  0  0  0  0
    0.2410    3.3010    6.9340 H   0  0  0  0  0  0  0  0  0  0  0  0
   -0.0570    1.8030    7.8420 H   0  0  0  0  0  0  0  0  0  0  0  0
    0.5740    1.6110   10.1970 H   0  0  0  0  0  0  0  0  0  0  0  0
    0.9930    2.8160   12.3230 H   0  0  0  0  0  0  0  0  0  0  0  0
    1.2930    5.2330    8.0030 H   0  0  0  0  0  0  0  0  0  0  0  0
    3.2600    1.7630    2.9100 H   0  0  0  0  0  0  0  0  0  0  0  0
  1 30  1  0  0  0  0
  1 31  1  0  0  0  0
  1 32  1  0  0  0  0
  1  2  1  0  0  0  0
  2  3  2  0  0  0  0
  3  4  1  0  0  0  0
  4 33  1  0  0  0  0
  4  5  1  0  0  0  0
  5  6  2  0  0  0  0
  6 34  1  0  0  0  0
  6  7  1  0  0  0  0
  7 35  1  0  0  0  0
  7  8  2  0  0  0  0
  8  9  1  0  0  0  0
  9 36  1  0  0  0  0
  9 10  2  0  0  0  0
 10  2  1  0  0  0  0
 10  5  1  0  0  0  0
  8 11  1  0  0  0  0
 11 12  2  0  0  0  0
 12 37  1  0  0  0  0
 12 13  1  0  0  0  0
 13 14  2  0  0  0  0
 14 38  1  0  0  0  0
 14 15  1  0  0  0  0
 15 16  1  0  0  0  0
 16 17  1  0  0  0  0
 17 39  1  0  0  0  0
 17 40  1  0  0  0  0
 17 18  1  0  0  0  0
 18 41  1  0  0  0  0
 18 19  1  0  0  0  0
 19 42  1  0  0  0  0
 19 43  1  0  0  0  0
 18 20  1  0  0  0  0
 20 44  1  0  0  0  0
 20 45  1  0  0  0  0
 20 21  1  0  0  0  0
 21 22  2  0  0  0  0
 22 46  1  0  0  0  0
 22 23  1  0  0  0  0
 23 47  1  0  0  0  0
 23 24  2  0  0  0  0
 24 25  1  0  0  0  0
 24 26  1  0  0  0  0
 26 27  1  0  0  0  0
 26 28  2  0  0  0  0
 28 21  1  0  0  0  0
 28 48  1  0  0  0  0
 15 29  2  0  0  0  0
 29 11  1  0  0  0  0
 29 49  1  0  0  0  0
M  END
>  <LOGBIO>
6.4000

>  <PRED_LOGBIO>
6.5000

>  <XV_RES>
0.1090

>  <WHL_TMPL>
1

>  <ANCH>
5-6;9-17

$$$$
ROW29
  -MTS-   01071500313D 0   0.00000     0.00000     0

 33 36  0  0  0  0  0  0  0  0999 V2000
    2.2750    6.6360   -1.6270 O   0  5  0  0  0  0  0  0  0  0  0  0
    3.1090    6.0100   -2.4020 N   0  3  0  0  0  0  0  0  0  0  0  0
    3.7600    6.6410   -3.2520 O   0  0  0  0  0  0  0  0  0  0  0  0
    3.2760    4.6110   -2.2790 C   0  0  0  0  0  0  0  0  0  0  0  0
    3.6230    3.8460   -3.3990 C   0  0  0  0  0  0  0  0  0  0  0  0
    3.7890    2.4610   -3.2770 C   0  0  0  0  0  0  0  0  0  0  0  0
    3.6070    1.8410   -2.0350 C   0  0  0  0  0  0  0  0  0  0  0  0
    3.7030    0.4940   -1.6130 N   0  0  0  0  0  0  0  0  0  0  0  0
    3.4230    0.4270   -0.2740 C   0  0  0  0  0  0  0  0  0  0  0  0
    3.1510    1.6470    0.2070 C   0  0  0  0  0  0  0  0  0  0  0  0
    2.8080    1.8610    1.6620 C   0  0  0  0  0  0  0  0  0  0  0  0
    4.0910    1.5860    2.4100 C   0  0  0  0  0  0  0  0  0  0  0  0
    4.7000    2.5080    2.9520 O   0  0  0  0  0  0  0  0  0  0  0  0
    4.5590    0.3430    2.4810 N   0  0  0  0  0  0  0  0  0  0  0  0
    3.9270   -0.7760    1.8910 C   0  0  0  0  0  0  0  0  0  0  0  0
    3.8580   -1.9260    2.6870 C   0  0  0  0  0  0  0  0  0  0  0  0
    3.2320   -3.0790    2.1990 C   0  0  0  0  0  0  0  0  0  0  0  0
    2.6750   -3.0830    0.9150 C   0  0  0  0  0  0  0  0  0  0  0  0
    2.7440   -1.9330    0.1180 C   0  0  0  0  0  0  0  0  0  0  0  0
    3.3700   -0.7800    0.6060 C   0  0  0  0  0  0  0  0  0  0  0  0
    3.2600    2.6060   -0.9150 C   0  0  0  0  0  0  0  0  0  0  0  0
    3.0950    3.9910   -1.0370 C   0  0  0  0  0  0  0  0  0  0  0  0
    3.7640    4.3240   -4.3570 H   0  0  0  0  0  0  0  0  0  0  0  0
    4.0560    1.8710   -4.1410 H   0  0  0  0  0  0  0  0  0  0  0  0
    3.9380   -0.2910   -2.2040 H   0  0  0  0  0  0  0  0  0  0  0  0
    2.0880    1.0970    1.9480 H   0  0  0  0  0  0  0  0  0  0  0  0
    2.5190    2.8990    1.8140 H   0  0  0  0  0  0  0  0  0  0  0  0
    5.4190    0.1890    2.9880 H   0  0  0  0  0  0  0  0  0  0  0  0
    4.2870   -1.9230    3.6780 H   0  0  0  0  0  0  0  0  0  0  0  0
    3.1790   -3.9660    2.8130 H   0  0  0  0  0  0  0  0  0  0  0  0
    2.1920   -3.9730    0.5380 H   0  0  0  0  0  0  0  0  0  0  0  0
    2.3140   -1.9360   -0.8730 H   0  0  0  0  0  0  0  0  0  0  0  0
    2.8270    4.5810   -0.1730 H   0  0  0  0  0  0  0  0  0  0  0  0
  1  2  1  0  0  0  0
  2  3  2  0  0  0  0
  2  4  1  0  0  0  0
  4  5  2  0  0  0  0
  5 23  1  0  0  0  0
  5  6  1  0  0  0  0
  6 24  1  0  0  0  0
  6  7  2  0  0  0  0
  7  8  1  0  0  0  0
  8 25  1  0  0  0  0
  8  9  1  0  0  0  0
  9 10  2  0  0  0  0
 10 11  1  0  0  0  0
 11 26  1  0  0  0  0
 11 27  1  0  0  0  0
 11 12  1  0  0  0  0
 12 13  2  0  0  0  0
 12 14  1  0  0  0  0
 14 28  1  0  0  0  0
 14 15  1  0  0  0  0
 15 16  2  0  0  0  0
 16 29  1  0  0  0  0
 16 17  1  0  0  0  0
 17 30  1  0  0  0  0
 17 18  2  0  0  0  0
 18 31  1  0  0  0  0
 18 19  1  0  0  0  0
 19 32  1  0  0  0  0
 19 20  2  0  0  0  0
 20  9  1  0  0  0  0
 20 15  1  0  0  0  0
 10 21  1  0  0  0  0
 21  7  1  0  0  0  0
 21 22  2  0  0  0  0
 22  4  1  0  0  0  0
 22 33  1  0  0  0  0
M  CHG  2   1  -1   2   1
M  END
>  <LOGBIO>
7.7000

>  <PRED_LOGBIO>
6.9000

>  <XV_RES>
1.7300

>  <WHL_TMPL>
1

>  <ANCH>
5-6;9-31

$$$$
ROW30
  -MTS-   01071500313D 0   0.00000     0.00000     0

 37 39  0  0  0  0  0  0  0  0999 V2000
   -0.7950   -3.6890    4.0440 C   0  0  0  0  0  0  0  0  0  0  0  0
   -0.1700   -2.5460    3.2490 C   0  0  0  0  0  0  0  0  0  0  0  0
    1.5640   -2.9310    2.9010 S   0  0  0  0  0  0  0  0  0  0  0  0
    2.2710   -3.0980    4.1320 O   0  0  0  0  0  0  0  0  0  0  0  0
    1.6400   -4.1390    2.1390 O   0  0  0  0  0  0  0  0  0  0  0  0
    2.3170   -1.5530    1.9420 C   0  0  0  0  0  0  0  0  0  0  0  0
    2.9320   -0.4890    2.6120 C   0  0  0  0  0  0  0  0  0  0  0  0
    3.5050    0.5600    1.8820 C   0  0  0  0  0  0  0  0  0  0  0  0
    3.4640    0.5430    0.4830 C   0  0  0  0  0  0  0  0  0  0  0  0
    2.8490   -0.5210   -0.1870 C   0  0  0  0  0  0  0  0  0  0  0  0
    2.2760   -1.5700    0.5430 C   0  0  0  0  0  0  0  0  0  0  0  0
    4.0700    1.6520   -0.2880 C   0  0  0  0  0  0  0  0  0  0  0  0
    5.4610    1.7600   -0.4010 C   0  0  0  0  0  0  0  0  0  0  0  0
    6.0130    2.7620   -1.0980 N   0  0  0  0  0  0  0  0  0  0  0  0
    5.2650    3.6910   -1.7100 C   0  0  0  0  0  0  0  0  0  0  0  0
    3.8680    3.6410   -1.6360 C   0  0  0  0  0  0  0  0  0  0  0  0
    2.5160    4.6020   -2.2530 S   0  0  0  0  0  0  0  0  0  0  0  0
    1.2010    3.6390   -1.5610 C   0  0  0  0  0  0  0  0  0  0  0  0
    1.7800    2.6330   -0.8920 C   0  0  0  0  0  0  0  0  0  0  0  0
    3.2600    2.6060   -0.9150 C   0  0  0  0  0  0  0  0  0  0  0  0
   -0.2500    3.8950   -1.6940 C   0  0  0  0  0  0  0  0  0  0  0  0
   -0.6620    5.0470   -1.8220 O   0  0  0  0  0  0  0  0  0  0  0  0
   -1.1090    2.8800   -1.6770 N   0  0  0  0  0  0  0  0  0  0  0  0
   -0.7370   -4.6080    3.4650 H   0  0  0  0  0  0  0  0  0  0  0  0
   -1.8380   -3.4580    4.2530 H   0  0  0  0  0  0  0  0  0  0  0  0
   -0.2570   -3.8160    4.9810 H   0  0  0  0  0  0  0  0  0  0  0  0
   -0.7090   -2.4190    2.3120 H   0  0  0  0  0  0  0  0  0  0  0  0
   -0.2290   -1.6270    3.8280 H   0  0  0  0  0  0  0  0  0  0  0  0
    2.9630   -0.4760    3.6910 H   0  0  0  0  0  0  0  0  0  0  0  0
    3.9790    1.3810    2.3990 H   0  0  0  0  0  0  0  0  0  0  0  0
    2.8180   -0.5340   -1.2660 H   0  0  0  0  0  0  0  0  0  0  0  0
    1.8020   -2.3910    0.0260 H   0  0  0  0  0  0  0  0  0  0  0  0
    6.0960    1.0290    0.0790 H   0  0  0  0  0  0  0  0  0  0  0  0
    5.7440    4.4850   -2.2630 H   0  0  0  0  0  0  0  0  0  0  0  0
    1.2020    1.8860   -0.3680 H   0  0  0  0  0  0  0  0  0  0  0  0
   -0.7710    1.9340   -1.5720 H   0  0  0  0  0  0  0  0  0  0  0  0
   -2.1000    3.0550   -1.7680 H   0  0  0  0  0  0  0  0  0  0  0  0
  1 24  1  0  0  0  0
  1 25  1  0  0  0  0
  1 26  1  0  0  0  0
  1  2  1  0  0  0  0
  2 27  1  0  0  0  0
  2 28  1  0  0  0  0
  2  3  1  0  0  0  0
  3  4  2  0  0  0  0
  3  5  2  0  0  0  0
  3  6  1  0  0  0  0
  6  7  2  0  0  0  0
  7 29  1  0  0  0  0
  7  8  1  0  0  0  0
  8 30  1  0  0  0  0
  8  9  2  0  0  0  0
  9 10  1  0  0  0  0
 10 31  1  0  0  0  0
 10 11  2  0  0  0  0
 11  6  1  0  0  0  0
 11 32  1  0  0  0  0
  9 12  1  0  0  0  0
 12 13  2  0  0  0  0
 13 33  1  0  0  0  0
 13 14  1  0  0  0  0
 14 15  2  0  0  0  0
 15 34  1  0  0  0  0
 15 16  1  0  0  0  0
 16 17  1  0  0  0  0
 17 18  1  0  0  0  0
 18 19  2  0  0  0  0
 19 35  1  0  0  0  0
 19 20  1  0  0  0  0
 20 12  1  0  0  0  0
 20 16  2  0  0  0  0
 18 21  1  0  0  0  0
 21 22  2  0  0  0  0
 21 23  1  0  0  0  0
 23 36  1  0  0  0  0
 23 37  1  0  0  0  0
M  END
>  <LOGBIO>
6.0000

>  <PRED_LOGBIO>
6.0000

>  <XV_RES>
0.1110

>  <WHL_TMPL>
1

>  <ANCH>
6-14;32-30

$$$$
ROW31
  -MTS-   01071500313D 0   0.00000     0.00000     0

 41 44  0  0  0  0  0  0  0  0999 V2000
    0.7850    7.0920   -9.0440 O   0  0  0  0  0  0  0  0  0  0  0  0
    1.4240    6.9950   -7.9980 C   0  0  0  0  0  0  0  0  0  0  0  0
    2.4020    7.8630   -7.7570 N   0  0  0  0  0  0  0  0  0  0  0  0
    3.2080    7.8080   -6.5280 C   0  0  0  0  0  0  0  0  0  0  0  0
    2.8700    6.6920   -5.5230 C   0  0  0  0  0  0  0  0  0  0  0  0
    1.7420    5.7570   -5.8910 C   0  0  0  0  0  0  0  0  0  0  0  0
    1.2170    4.6880   -5.2140 N   0  0  0  0  0  0  0  0  0  0  0  0
    0.1980    4.1450   -5.9510 C   0  0  0  0  0  0  0  0  0  0  0  0
    0.0590    4.8460   -7.0850 C   0  0  0  0  0  0  0  0  0  0  0  0
    1.0820    5.9140   -7.0460 C   0  0  0  0  0  0  0  0  0  0  0  0
   -0.6190    2.9750   -5.5580 C   0  0  0  0  0  0  0  0  0  0  0  0
   -0.6440    1.8260   -6.3580 C   0  0  0  0  0  0  0  0  0  0  0  0
   -1.4240    0.7320   -5.9650 C   0  0  0  0  0  0  0  0  0  0  0  0
   -2.1380    0.7910   -4.8320 N   0  0  0  0  0  0  0  0  0  0  0  0
   -2.1360    1.8740   -4.0440 C   0  0  0  0  0  0  0  0  0  0  0  0
   -2.9450    1.8800   -2.8050 C   0  0  0  0  0  0  0  0  0  0  0  0
   -2.4100    1.4520   -1.6530 C   0  0  0  0  0  0  0  0  0  0  0  0
   -3.2350    1.4580   -0.3890 C   0  0  0  0  0  0  0  0  0  0  0  0
   -3.4600    0.2640    0.3070 C   0  0  0  0  0  0  0  0  0  0  0  0
   -4.2250    0.2690    1.4790 C   0  0  0  0  0  0  0  0  0  0  0  0
   -4.7660    1.4690    1.9560 C   0  0  0  0  0  0  0  0  0  0  0  0
   -4.5420    2.6630    1.2610 C   0  0  0  0  0  0  0  0  0  0  0  0
   -3.7760    2.6580    0.0880 C   0  0  0  0  0  0  0  0  0  0  0  0
   -1.3770    3.0010   -4.3820 C   0  0  0  0  0  0  0  0  0  0  0  0
    2.5970    8.5830   -8.4380 H   0  0  0  0  0  0  0  0  0  0  0  0
    4.2550    7.7130   -6.8080 H   0  0  0  0  0  0  0  0  0  0  0  0
    3.1250    8.7660   -6.0190 H   0  0  0  0  0  0  0  0  0  0  0  0
    3.7660    6.0990   -5.3530 H   0  0  0  0  0  0  0  0  0  0  0  0
    2.6360    7.1510   -4.5650 H   0  0  0  0  0  0  0  0  0  0  0  0
    1.5320    4.3520   -4.3150 H   0  0  0  0  0  0  0  0  0  0  0  0
   -0.6590    4.6660   -7.8720 H   0  0  0  0  0  0  0  0  0  0  0  0
   -0.0670    1.7840   -7.2690 H   0  0  0  0  0  0  0  0  0  0  0  0
   -1.4510   -0.1600   -6.5740 H   0  0  0  0  0  0  0  0  0  0  0  0
   -3.9670    2.2290   -2.8280 H   0  0  0  0  0  0  0  0  0  0  0  0
   -1.3880    1.1030   -1.6290 H   0  0  0  0  0  0  0  0  0  0  0  0
   -3.0430   -0.6620   -0.0610 H   0  0  0  0  0  0  0  0  0  0  0  0
   -4.3980   -0.6520    2.0150 H   0  0  0  0  0  0  0  0  0  0  0  0
   -5.3560    1.4730    2.8600 H   0  0  0  0  0  0  0  0  0  0  0  0
   -4.9600    3.5880    1.6290 H   0  0  0  0  0  0  0  0  0  0  0  0
   -3.6030    3.5790   -0.4480 H   0  0  0  0  0  0  0  0  0  0  0  0
   -1.3760    3.8740   -3.7460 H   0  0  0  0  0  0  0  0  0  0  0  0
  1  2  2  0  0  0  0
  2  3  1  0  0  0  0
  3 25  1  0  0  0  0
  3  4  1  0  0  0  0
  4 26  1  0  0  0  0
  4 27  1  0  0  0  0
  4  5  1  0  0  0  0
  5 28  1  0  0  0  0
  5 29  1  0  0  0  0
  5  6  1  0  0  0  0
  6  7  1  0  0  0  0
  7 30  1  0  0  0  0
  7  8  1  0  0  0  0
  8  9  2  0  0  0  0
  9 31  1  0  0  0  0
  9 10  1  0  0  0  0
 10  2  1  0  0  0  0
 10  6  2  0  0  0  0
  8 11  1  0  0  0  0
 11 12  2  0  0  0  0
 12 32  1  0  0  0  0
 12 13  1  0  0  0  0
 13 33  1  0  0  0  0
 13 14  2  0  0  0  0
 14 15  1  0  0  0  0
 15 16  1  0  0  0  0
 16 34  1  0  0  0  0
 16 17  2  0  0  0  0
 17 35  1  0  0  0  0
 17 18  1  0  0  0  0
 18 19  2  0  0  0  0
 19 36  1  0  0  0  0
 19 20  1  0  0  0  0
 20 37  1  0  0  0  0
 20 21  2  0  0  0  0
 21 38  1  0  0  0  0
 21 22  1  0  0  0  0
 22 39  1  0  0  0  0
 22 23  2  0  0  0  0
 23 18  1  0  0  0  0
 23 40  1  0  0  0  0
 15 24  2  0  0  0  0
 24 11  1  0  0  0  0
 24 41  1  0  0  0  0
M  END
>  <LOGBIO>
7.8000

>  <PRED_LOGBIO>
7.4300

>  <XV_RES>
1.7680

>  <WHL_TMPL>
1

>  <ANCH>
43-50;29-30

$$$$
ROW32
  -MTS-   01071500313D 0   0.00000     0.00000     0

 56 59  0  0  0  0  0  0  0  0999 V2000
   -1.4870    5.9390   -3.2850 C   0  0  0  0  0  0  0  0  0  0  0  0
   -0.5440    6.3670   -2.2420 N   0  0  0  0  0  0  0  0  0  0  0  0
   -0.7390    7.5150   -1.6000 C   0  0  0  0  0  0  0  0  0  0  0  0
    0.0500    7.8740   -0.7270 O   0  0  0  0  0  0  0  0  0  0  0  0
   -1.9290    8.3790   -1.9430 C   0  0  0  0  0  0  0  0  0  0  0  0
   -1.5530    9.3710   -3.0600 C   0  0  0  0  0  0  0  0  0  0  0  0
   -2.7640   10.2200   -3.4900 C   0  0  0  0  0  0  0  0  0  0  0  0
   -3.9550    9.3340   -3.9010 C   0  0  0  0  0  0  0  0  0  0  0  0
   -4.3310    8.3420   -2.7840 C   0  0  0  0  0  0  0  0  0  0  0  0
   -3.1200    7.4930   -2.3540 C   0  0  0  0  0  0  0  0  0  0  0  0
    0.5710    5.5570   -1.9200 C   0  0  0  0  0  0  0  0  0  0  0  0
    1.7840    5.7360   -2.5960 C   0  0  0  0  0  0  0  0  0  0  0  0
    2.8870    4.9350   -2.2780 C   0  0  0  0  0  0  0  0  0  0  0  0
    2.7780    3.9550   -1.2840 C   0  0  0  0  0  0  0  0  0  0  0  0
    1.5650    3.7770   -0.6080 C   0  0  0  0  0  0  0  0  0  0  0  0
    0.4620    4.5780   -0.9260 C   0  0  0  0  0  0  0  0  0  0  0  0
    1.7610    2.7410    0.3140 N   0  0  0  0  0  0  0  0  0  0  0  0
    3.0030    2.3040    0.2220 C   0  0  0  0  0  0  0  0  0  0  0  0
    3.4410    1.2520    1.0600 N   0  0  0  0  0  0  0  0  0  0  0  0
    3.4560    0.0020    0.6050 C   0  0  0  0  0  0  0  0  0  0  0  0
    3.1280   -0.2340   -0.5570 O   0  0  0  0  0  0  0  0  0  0  0  0
    3.8660   -1.1050    1.4970 C   0  0  0  0  0  0  0  0  0  0  0  0
    3.1060   -2.2800    1.5500 C   0  0  0  0  0  0  0  0  0  0  0  0
    3.4940   -3.3280    2.3930 C   0  0  0  0  0  0  0  0  0  0  0  0
    4.6420   -3.2000    3.1850 C   0  0  0  0  0  0  0  0  0  0  0  0
    5.4020   -2.0260    3.1330 C   0  0  0  0  0  0  0  0  0  0  0  0
    5.0140   -0.9780    2.2890 C   0  0  0  0  0  0  0  0  0  0  0  0
    5.0430   -4.2850    4.0600 C   0  0  0  0  0  0  0  0  0  0  0  0
    5.3650   -5.1520    4.7590 N   0  0  0  0  0  0  0  0  0  0  0  0
    3.6780    3.0090   -0.7400 N   0  0  0  0  0  0  0  0  0  0  0  0
    5.0800    2.8160   -1.1350 C   0  0  0  0  0  0  0  0  0  0  0  0
   -1.9270    4.9830   -3.0060 H   0  0  0  0  0  0  0  0  0  0  0  0
   -2.2730    6.6830   -3.3920 H   0  0  0  0  0  0  0  0  0  0  0  0
   -0.9580    5.8320   -4.2300 H   0  0  0  0  0  0  0  0  0  0  0  0
   -2.1670    8.9210   -1.0300 H   0  0  0  0  0  0  0  0  0  0  0  0
   -1.1730    8.8230   -3.9190 H   0  0  0  0  0  0  0  0  0  0  0  0
   -0.7590   10.0270   -2.7100 H   0  0  0  0  0  0  0  0  0  0  0  0
   -3.0630   10.8680   -2.6690 H   0  0  0  0  0  0  0  0  0  0  0  0
   -2.4820   10.8560   -4.3260 H   0  0  0  0  0  0  0  0  0  0  0  0
   -3.7030    8.7830   -4.8040 H   0  0  0  0  0  0  0  0  0  0  0  0
   -4.8130    9.9630   -4.1290 H   0  0  0  0  0  0  0  0  0  0  0  0
   -4.7120    8.8900   -1.9250 H   0  0  0  0  0  0  0  0  0  0  0  0
   -5.1260    7.6870   -3.1340 H   0  0  0  0  0  0  0  0  0  0  0  0
   -2.8220    6.8450   -3.1750 H   0  0  0  0  0  0  0  0  0  0  0  0
   -3.4020    6.8570   -1.5180 H   0  0  0  0  0  0  0  0  0  0  0  0
    1.8690    6.4920   -3.3630 H   0  0  0  0  0  0  0  0  0  0  0  0
    3.8230    5.0730   -2.8000 H   0  0  0  0  0  0  0  0  0  0  0  0
   -0.4740    4.4400   -0.4050 H   0  0  0  0  0  0  0  0  0  0  0  0
    3.7420    1.4500    2.0040 H   0  0  0  0  0  0  0  0  0  0  0  0
    2.2200   -2.3780    0.9400 H   0  0  0  0  0  0  0  0  0  0  0  0
    2.9090   -4.2350    2.4330 H   0  0  0  0  0  0  0  0  0  0  0  0
    6.2880   -1.9280    3.7440 H   0  0  0  0  0  0  0  0  0  0  0  0
    5.6000   -0.0720    2.2490 H   0  0  0  0  0  0  0  0  0  0  0  0
    5.4940    3.7620   -1.4780 H   0  0  0  0  0  0  0  0  0  0  0  0
    5.1340    2.0850   -1.9390 H   0  0  0  0  0  0  0  0  0  0  0  0
    5.6520    2.4590   -0.2810 H   0  0  0  0  0  0  0  0  0  0  0  0
  1 32  1  0  0  0  0
  1 33  1  0  0  0  0
  1 34  1  0  0  0  0
  1  2  1  0  0  0  0
  2  3  1  0  0  0  0
  3  4  2  0  0  0  0
  3  5  1  0  0  0  0
  5 35  1  0  0  0  0
  5  6  1  0  0  0  0
  6 36  1  0  0  0  0
  6 37  1  0  0  0  0
  6  7  1  0  0  0  0
  7 38  1  0  0  0  0
  7 39  1  0  0  0  0
  7  8  1  0  0  0  0
  8 40  1  0  0  0  0
  8 41  1  0  0  0  0
  8  9  1  0  0  0  0
  9 42  1  0  0  0  0
  9 43  1  0  0  0  0
  9 10  1  0  0  0  0
 10  5  1  0  0  0  0
 10 44  1  0  0  0  0
 10 45  1  0  0  0  0
  2 11  1  0  0  0  0
 11 12  2  0  0  0  0
 12 46  1  0  0  0  0
 12 13  1  0  0  0  0
 13 47  1  0  0  0  0
 13 14  2  0  0  0  0
 14 15  1  0  0  0  0
 15 16  2  0  0  0  0
 16 11  1  0  0  0  0
 16 48  1  0  0  0  0
 15 17  1  0  0  0  0
 17 18  2  0  0  0  0
 18 19  1  0  0  0  0
 19 49  1  0  0  0  0
 19 20  1  0  0  0  0
 20 21  2  0  0  0  0
 20 22  1  0  0  0  0
 22 23  2  0  0  0  0
 23 50  1  0  0  0  0
 23 24  1  0  0  0  0
 24 51  1  0  0  0  0
 24 25  2  0  0  0  0
 25 26  1  0  0  0  0
 26 52  1  0  0  0  0
 26 27  2  0  0  0  0
 27 22  1  0  0  0  0
 27 53  1  0  0  0  0
 25 28  1  0  0  0  0
 28 29  3  0  0  0  0
 18 30  1  0  0  0  0
 30 14  1  0  0  0  0
 30 31  1  0  0  0  0
 31 54  1  0  0  0  0
 31 55  1  0  0  0  0
 31 56  1  0  0  0  0
M  END
>  <LOGBIO>
8.0000

>  <PRED_LOGBIO>
7.8000

>  <XV_RES>
0.2880

>  <WHL_TMPL>
2

>  <ANCH>
1-2;35-34

$$$$
ROW33
  -MTS-   01071500313D 0   0.00000     0.00000     0

 68 73  0  0  0  0  0  0  0  0999 V2000
    7.0640    1.0940   -3.0920 N   0  0  0  0  0  0  0  0  0  0  0  0
    5.9700    1.5940   -2.3710 C   0  0  0  0  0  0  0  0  0  0  0  0
    6.1690    2.3390   -1.2750 N   0  0  0  0  0  0  0  0  0  0  0  0
    5.1370    2.8260   -0.5720 C   0  0  0  0  0  0  0  0  0  0  0  0
    3.8750    2.5790   -0.9490 N   0  0  0  0  0  0  0  0  0  0  0  0
    3.6070    1.8410   -2.0350 C   0  0  0  0  0  0  0  0  0  0  0  0
    4.6630    1.3180   -2.7900 C   0  0  0  0  0  0  0  0  0  0  0  0
    4.0340    0.5670   -3.9000 C   0  0  0  0  0  0  0  0  0  0  0  0
    2.7060    0.6740   -3.7580 C   0  0  0  0  0  0  0  0  0  0  0  0
    2.4040    1.4280   -2.6550 N   0  0  0  0  0  0  0  0  0  0  0  0
    2.3060    0.6040   -3.8680 C   0  0  0  0  0  0  0  0  0  0  0  0
    2.6610   -0.8580   -3.5410 C   0  0  0  0  0  0  0  0  0  0  0  0
    2.4960   -1.7670   -4.7730 C   0  0  0  0  0  0  0  0  0  0  0  0
    1.0830   -1.6520   -5.3740 C   0  0  0  0  0  0  0  0  0  0  0  0
    0.7290   -0.1890   -5.7010 C   0  0  0  0  0  0  0  0  0  0  0  0
    0.8930    0.7200   -4.4690 C   0  0  0  0  0  0  0  0  0  0  0  0
    0.9860   -2.4750   -6.5870 N   0  0  0  0  0  0  0  0  0  0  0  0
    1.8440   -1.9440   -7.6560 C   0  0  0  0  0  0  0  0  0  0  0  0
    1.2400   -2.4560   -8.9770 C   0  0  0  0  0  0  0  0  0  0  0  0
   -0.1990   -2.8640   -8.6110 C   0  0  0  0  0  0  0  0  0  0  0  0
   -0.3760   -2.4400   -7.1410 C   0  0  0  0  0  0  0  0  0  0  0  0
    4.7430   -0.1680   -4.9710 C   0  0  0  0  0  0  0  0  0  0  0  0
    4.5390   -1.5440   -5.1290 C   0  0  0  0  0  0  0  0  0  0  0  0
    5.2100   -2.2390   -6.1420 C   0  0  0  0  0  0  0  0  0  0  0  0
    6.0840   -1.5590   -6.9980 C   0  0  0  0  0  0  0  0  0  0  0  0
    6.2880   -0.1830   -6.8400 C   0  0  0  0  0  0  0  0  0  0  0  0
    7.1430    0.4830   -7.6780 O   0  0  0  0  0  0  0  0  0  0  0  0
    8.5180    0.5780   -7.2970 C   0  0  0  0  0  0  0  0  0  0  0  0
    9.2810    1.3450   -8.3500 C   0  0  0  0  0  0  0  0  0  0  0  0
    9.4010    2.7360   -8.2530 C   0  0  0  0  0  0  0  0  0  0  0  0
   10.1080    3.4480   -9.2300 C   0  0  0  0  0  0  0  0  0  0  0  0
   10.6960    2.7680  -10.3030 C   0  0  0  0  0  0  0  0  0  0  0  0
   10.5750    1.3760  -10.4000 C   0  0  0  0  0  0  0  0  0  0  0  0
    9.8680    0.6650   -9.4240 C   0  0  0  0  0  0  0  0  0  0  0  0
    5.6170    0.5130   -5.8270 C   0  0  0  0  0  0  0  0  0  0  0  0
    7.5630    1.6940   -3.7330 H   0  0  0  0  0  0  0  0  0  0  0  0
    7.3520    0.1330   -2.9720 H   0  0  0  0  0  0  0  0  0  0  0  0
    5.3250    3.4240    0.3080 H   0  0  0  0  0  0  0  0  0  0  0  0
    1.9780    0.2300   -4.4190 H   0  0  0  0  0  0  0  0  0  0  0  0
    3.0380    1.0170   -4.5590 H   0  0  0  0  0  0  0  0  0  0  0  0
    2.0180   -1.2170   -2.7390 H   0  0  0  0  0  0  0  0  0  0  0  0
    3.6880   -0.9120   -3.1860 H   0  0  0  0  0  0  0  0  0  0  0  0
    3.2330   -1.4940   -5.5260 H   0  0  0  0  0  0  0  0  0  0  0  0
    2.6850   -2.8010   -4.4890 H   0  0  0  0  0  0  0  0  0  0  0  0
    0.3510   -2.0650   -4.6830 H   0  0  0  0  0  0  0  0  0  0  0  0
    1.3710    0.1690   -6.5030 H   0  0  0  0  0  0  0  0  0  0  0  0
   -0.2990   -0.1360   -6.0560 H   0  0  0  0  0  0  0  0  0  0  0  0
    0.1570    0.4460   -3.7160 H   0  0  0  0  0  0  0  0  0  0  0  0
    0.7040    1.7530   -4.7530 H   0  0  0  0  0  0  0  0  0  0  0  0
    1.8060   -0.8570   -7.6410 H   0  0  0  0  0  0  0  0  0  0  0  0
    2.8490   -2.3440   -7.5420 H   0  0  0  0  0  0  0  0  0  0  0  0
    1.8020   -3.3040   -9.3630 H   0  0  0  0  0  0  0  0  0  0  0  0
    1.2460   -1.6790   -9.7390 H   0  0  0  0  0  0  0  0  0  0  0  0
   -0.2940   -3.9460   -8.6850 H   0  0  0  0  0  0  0  0  0  0  0  0
   -0.8980   -2.3070   -9.2310 H   0  0  0  0  0  0  0  0  0  0  0  0
   -0.8040   -1.4420   -7.0690 H   0  0  0  0  0  0  0  0  0  0  0  0
   -1.0340   -3.1250   -6.6110 H   0  0  0  0  0  0  0  0  0  0  0  0
    3.8650   -2.0690   -4.4680 H   0  0  0  0  0  0  0  0  0  0  0  0
    5.0530   -3.3010   -6.2630 H   0  0  0  0  0  0  0  0  0  0  0  0
    6.6010   -2.0950   -7.7800 H   0  0  0  0  0  0  0  0  0  0  0  0
    8.5950    1.0960   -6.3430 H   0  0  0  0  0  0  0  0  0  0  0  0
    8.9370   -0.4220   -7.2010 H   0  0  0  0  0  0  0  0  0  0  0  0
    8.9480    3.2610   -7.4250 H   0  0  0  0  0  0  0  0  0  0  0  0
   10.2010    4.5210   -9.1550 H   0  0  0  0  0  0  0  0  0  0  0  0
   11.2410    3.3160  -11.0570 H   0  0  0  0  0  0  0  0  0  0  0  0
   11.0280    0.8510  -11.2290 H   0  0  0  0  0  0  0  0  0  0  0  0
    9.7750   -0.4080   -9.4990 H   0  0  0  0  0  0  0  0  0  0  0  0
    5.7740    1.5740   -5.7060 H   0  0  0  0  0  0  0  0  0  0  0  0
  1 36  1  0  0  0  0
  1 37  1  0  0  0  0
  1  2  1  0  0  0  0
  2  3  1  0  0  0  0
  3  4  2  0  0  0  0
  4 38  1  0  0  0  0
  4  5  1  0  0  0  0
  5  6  2  0  0  0  0
  6  7  1  0  0  0  0
  7  2  2  0  0  0  0
  7  8  1  0  0  0  0
  8  9  2  0  0  0  0
  9 39  1  0  0  0  0
  9 10  1  0  0  0  0
 10  6  1  0  0  0  0
 10 11  1  0  0  0  0
 11 40  1  0  0  0  0
 11 12  1  0  0  0  0
 12 41  1  0  0  0  0
 12 42  1  0  0  0  0
 12 13  1  0  0  0  0
 13 43  1  0  0  0  0
 13 44  1  0  0  0  0
 13 14  1  0  0  0  0
 14 45  1  0  0  0  0
 14 15  1  0  0  0  0
 15 46  1  0  0  0  0
 15 47  1  0  0  0  0
 15 16  1  0  0  0  0
 16 11  1  0  0  0  0
 16 48  1  0  0  0  0
 16 49  1  0  0  0  0
 14 17  1  0  0  0  0
 17 18  1  0  0  0  0
 18 50  1  0  0  0  0
 18 51  1  0  0  0  0
 18 19  1  0  0  0  0
 19 52  1  0  0  0  0
 19 53  1  0  0  0  0
 19 20  1  0  0  0  0
 20 54  1  0  0  0  0
 20 55  1  0  0  0  0
 20 21  1  0  0  0  0
 21 17  1  0  0  0  0
 21 56  1  0  0  0  0
 21 57  1  0  0  0  0
  8 22  1  0  0  0  0
 22 23  2  0  0  0  0
 23 58  1  0  0  0  0
 23 24  1  0  0  0  0
 24 59  1  0  0  0  0
 24 25  2  0  0  0  0
 25 60  1  0  0  0  0
 25 26  1  0  0  0  0
 26 27  1  0  0  0  0
 27 28  1  0  0  0  0
 28 61  1  0  0  0  0
 28 62  1  0  0  0  0
 28 29  1  0  0  0  0
 29 30  2  0  0  0  0
 30 63  1  0  0  0  0
 30 31  1  0  0  0  0
 31 64  1  0  0  0  0
 31 32  2  0  0  0  0
 32 65  1  0  0  0  0
 32 33  1  0  0  0  0
 33 66  1  0  0  0  0
 33 34  2  0  0  0  0
 34 29  1  0  0  0  0
 34 67  1  0  0  0  0
 26 35  2  0  0  0  0
 35 22  1  0  0  0  0
 35 68  1  0  0  0  0
M  END
>  <LOGBIO>
5.5000

>  <PRED_LOGBIO>
5.3400

>  <XV_RES>
-0.7600

>  <WHL_TMPL>
1

>  <ANCH>
5-17;9-14

$$$$
ROW34
  -MTS-   01071500313D 0   0.00000     0.00000     0

 49 52  0  0  0  0  0  0  0  0999 V2000
   -0.3540   -3.4920   -0.3840 C   0  0  0  0  0  0  0  0  0  0  0  0
   -0.3920   -2.4330    0.6920 C   0  0  0  0  0  0  0  0  0  0  0  0
   -1.6830   -1.9170    1.1990 C   0  0  0  0  0  0  0  0  0  0  0  0
   -2.8710   -2.3870    0.7030 N   0  0  0  0  0  0  0  0  0  0  0  0
   -3.5200   -3.5470    1.3300 C   0  0  0  0  0  0  0  0  0  0  0  0
   -3.0310   -4.8470    0.6640 C   0  0  0  0  0  0  0  0  0  0  0  0
   -3.6330   -6.0900    1.3450 C   0  0  0  0  0  0  0  0  0  0  0  0
   -3.3550   -6.0930    2.8600 C   0  0  0  0  0  0  0  0  0  0  0  0
   -4.0050   -7.2530    3.4860 N   0  0  0  0  0  0  0  0  0  0  0  0
   -3.8440   -4.7940    3.5250 C   0  0  0  0  0  0  0  0  0  0  0  0
   -3.2420   -3.5510    2.8450 C   0  0  0  0  0  0  0  0  0  0  0  0
   -1.6610   -0.9920    2.1400 N   0  0  0  0  0  0  0  0  0  0  0  0
   -0.4630   -0.4930    2.6640 C   0  0  0  0  0  0  0  0  0  0  0  0
   -0.2210    0.4290    3.6060 C   0  0  0  0  0  0  0  0  0  0  0  0
    1.2480    0.5450    3.7450 C   0  0  0  0  0  0  0  0  0  0  0  0
    1.7930   -0.3010    2.8910 N   0  0  0  0  0  0  0  0  0  0  0  0
    0.7250   -0.9810    2.1850 N   0  0  0  0  0  0  0  0  0  0  0  0
    0.7430   -1.9410    1.2080 C   0  0  0  0  0  0  0  0  0  0  0  0
    1.9460   -2.4090    0.7500 N   0  0  0  0  0  0  0  0  0  0  0  0
    3.1060   -2.2800    1.5500 C   0  0  0  0  0  0  0  0  0  0  0  0
    3.4940   -3.3280    2.3930 C   0  0  0  0  0  0  0  0  0  0  0  0
    4.6420   -3.2000    3.1850 C   0  0  0  0  0  0  0  0  0  0  0  0
    5.4020   -2.0260    3.1330 C   0  0  0  0  0  0  0  0  0  0  0  0
    6.5090   -1.9040    3.8960 F   0  0  0  0  0  0  0  0  0  0  0  0
    5.0140   -0.9780    2.2890 C   0  0  0  0  0  0  0  0  0  0  0  0
    5.9580    0.4820    2.2240 Cl  0  0  0  0  0  0  0  0  0  0  0  0
    3.8660   -1.1050    1.4970 C   0  0  0  0  0  0  0  0  0  0  0  0
   -1.2270   -3.3900   -1.0240 H   0  0  0  0  0  0  0  0  0  0  0  0
   -0.3550   -4.4770    0.0770 H   0  0  0  0  0  0  0  0  0  0  0  0
    0.5480   -3.3710   -0.9800 H   0  0  0  0  0  0  0  0  0  0  0  0
   -3.2990   -1.9370   -0.0920 H   0  0  0  0  0  0  0  0  0  0  0  0
   -4.5850   -3.4160    1.1490 H   0  0  0  0  0  0  0  0  0  0  0  0
   -1.9450   -4.8950    0.7190 H   0  0  0  0  0  0  0  0  0  0  0  0
   -3.3070   -4.8410   -0.3880 H   0  0  0  0  0  0  0  0  0  0  0  0
   -4.7080   -6.1110    1.1750 H   0  0  0  0  0  0  0  0  0  0  0  0
   -3.2130   -6.9880    0.8980 H   0  0  0  0  0  0  0  0  0  0  0  0
   -2.2900   -6.2250    3.0410 H   0  0  0  0  0  0  0  0  0  0  0  0
   -4.2550   -7.0250    4.4380 H   0  0  0  0  0  0  0  0  0  0  0  0
   -3.3680   -8.0380    3.4840 H   0  0  0  0  0  0  0  0  0  0  0  0
   -4.9300   -4.7450    3.4710 H   0  0  0  0  0  0  0  0  0  0  0  0
   -3.5680   -4.7990    4.5780 H   0  0  0  0  0  0  0  0  0  0  0  0
   -2.1670   -3.5290    3.0140 H   0  0  0  0  0  0  0  0  0  0  0  0
   -3.6630   -2.6520    3.2920 H   0  0  0  0  0  0  0  0  0  0  0  0
   -0.9620    0.9860    4.1610 H   0  0  0  0  0  0  0  0  0  0  0  0
    1.7760    1.2020    4.4200 H   0  0  0  0  0  0  0  0  0  0  0  0
    2.0050   -2.8460   -0.1590 H   0  0  0  0  0  0  0  0  0  0  0  0
    2.9090   -4.2350    2.4330 H   0  0  0  0  0  0  0  0  0  0  0  0
    4.9410   -4.0080    3.8360 H   0  0  0  0  0  0  0  0  0  0  0  0
    3.5670   -0.2970    0.8460 H   0  0  0  0  0  0  0  0  0  0  0  0
  1 28  1  0  0  0  0
  1 29  1  0  0  0  0
  1 30  1  0  0  0  0
  1  2  1  0  0  0  0
  2  3  1  0  0  0  0
  3  4  1  0  0  0  0
  4 31  1  0  0  0  0
  4  5  1  0  0  0  0
  5 32  1  0  0  0  0
  5  6  1  0  0  0  0
  6 33  1  0  0  0  0
  6 34  1  0  0  0  0
  6  7  1  0  0  0  0
  7 35  1  0  0  0  0
  7 36  1  0  0  0  0
  7  8  1  0  0  0  0
  8 37  1  0  0  0  0
  8  9  1  0  0  0  0
  9 38  1  0  0  0  0
  9 39  1  0  0  0  0
  8 10  1  0  0  0  0
 10 40  1  0  0  0  0
 10 41  1  0  0  0  0
 10 11  1  0  0  0  0
 11  5  1  0  0  0  0
 11 42  1  0  0  0  0
 11 43  1  0  0  0  0
  3 12  2  0  0  0  0
 12 13  1  0  0  0  0
 13 14  2  0  0  0  0
 14 44  1  0  0  0  0
 14 15  1  0  0  0  0
 15 45  1  0  0  0  0
 15 16  2  0  0  0  0
 16 17  1  0  0  0  0
 17 13  1  0  0  0  0
 17 18  1  0  0  0  0
 18  2  2  0  0  0  0
 18 19  1  0  0  0  0
 19 46  1  0  0  0  0
 19 20  1  0  0  0  0
 20 21  2  0  0  0  0
 21 47  1  0  0  0  0
 21 22  1  0  0  0  0
 22 48  1  0  0  0  0
 22 23  2  0  0  0  0
 23 24  1  0  0  0  0
 23 25  1  0  0  0  0
 25 26  1  0  0  0  0
 25 27  2  0  0  0  0
 27 20  1  0  0  0  0
 27 49  1  0  0  0  0
M  END
>  <LOGBIO>
5.4000

>  <PRED_LOGBIO>
5.9700

>  <XV_RES>
-0.6490

>  <WHL_TMPL>
2

>  <ANCH>
16-29;39-37

$$$$
ROW35
  -MTS-   01071500313D 0   0.00000     0.00000     0

 63 66  0  0  0  0  0  0  0  0999 V2000
   -1.4870    5.9390   -3.2850 C   0  0  0  0  0  0  0  0  0  0  0  0
   -0.5440    6.3670   -2.2420 N   0  0  0  0  0  0  0  0  0  0  0  0
   -0.7390    7.5150   -1.6000 C   0  0  0  0  0  0  0  0  0  0  0  0
    0.0500    7.8740   -0.7270 O   0  0  0  0  0  0  0  0  0  0  0  0
   -1.9290    8.3790   -1.9430 C   0  0  0  0  0  0  0  0  0  0  0  0
   -1.5530    9.3710   -3.0600 C   0  0  0  0  0  0  0  0  0  0  0  0
   -2.7640   10.2200   -3.4900 C   0  0  0  0  0  0  0  0  0  0  0  0
   -3.9550    9.3340   -3.9010 C   0  0  0  0  0  0  0  0  0  0  0  0
   -4.3310    8.3420   -2.7840 C   0  0  0  0  0  0  0  0  0  0  0  0
   -3.1200    7.4930   -2.3540 C   0  0  0  0  0  0  0  0  0  0  0  0
    0.5710    5.5570   -1.9200 C   0  0  0  0  0  0  0  0  0  0  0  0
    1.7840    5.7360   -2.5960 C   0  0  0  0  0  0  0  0  0  0  0  0
    2.8870    4.9350   -2.2780 C   0  0  0  0  0  0  0  0  0  0  0  0
    2.7780    3.9550   -1.2840 C   0  0  0  0  0  0  0  0  0  0  0  0
    1.5650    3.7770   -0.6080 C   0  0  0  0  0  0  0  0  0  0  0  0
    0.4620    4.5780   -0.9260 C   0  0  0  0  0  0  0  0  0  0  0  0
    1.7610    2.7410    0.3140 N   0  0  0  0  0  0  0  0  0  0  0  0
    3.0030    2.3040    0.2220 C   0  0  0  0  0  0  0  0  0  0  0  0
    3.4410    1.2520    1.0600 N   0  0  0  0  0  0  0  0  0  0  0  0
    3.4560    0.0020    0.6050 C   0  0  0  0  0  0  0  0  0  0  0  0
    3.1280   -0.2340   -0.5570 O   0  0  0  0  0  0  0  0  0  0  0  0
    3.8660   -1.1050    1.4970 C   0  0  0  0  0  0  0  0  0  0  0  0
    3.1060   -2.2800    1.5500 C   0  0  0  0  0  0  0  0  0  0  0  0
    3.4940   -3.3280    2.3930 C   0  0  0  0  0  0  0  0  0  0  0  0
    4.6420   -3.2000    3.1850 C   0  0  0  0  0  0  0  0  0  0  0  0
    5.4020   -2.0260    3.1330 C   0  0  0  0  0  0  0  0  0  0  0  0
    5.0140   -0.9780    2.2890 C   0  0  0  0  0  0  0  0  0  0  0  0
    5.0430   -4.2850    4.0600 C   0  0  0  0  0  0  0  0  0  0  0  0
    5.3650   -5.1520    4.7590 N   0  0  0  0  0  0  0  0  0  0  0  0
    3.6780    3.0090   -0.7400 N   0  0  0  0  0  0  0  0  0  0  0  0
    5.0800    2.8160   -1.1350 C   0  0  0  0  0  0  0  0  0  0  0  0
    5.1550    1.7890   -2.2640 C   0  0  0  0  0  0  0  0  0  0  0  0
    6.5960    1.5910   -2.6700 C   0  0  0  0  0  0  0  0  0  0  0  0
    7.4870    2.2200   -2.1020 O   0  0  0  0  0  0  0  0  0  0  0  0
    6.9020    0.7360   -3.6410 N   0  0  0  0  0  0  0  0  0  0  0  0
   -1.9270    4.9830   -3.0060 H   0  0  0  0  0  0  0  0  0  0  0  0
   -2.2730    6.6830   -3.3920 H   0  0  0  0  0  0  0  0  0  0  0  0
   -0.9580    5.8320   -4.2300 H   0  0  0  0  0  0  0  0  0  0  0  0
   -2.1670    8.9210   -1.0300 H   0  0  0  0  0  0  0  0  0  0  0  0
   -1.1730    8.8230   -3.9190 H   0  0  0  0  0  0  0  0  0  0  0  0
   -0.7590   10.0270   -2.7100 H   0  0  0  0  0  0  0  0  0  0  0  0
   -3.0630   10.8680   -2.6690 H   0  0  0  0  0  0  0  0  0  0  0  0
   -2.4820   10.8560   -4.3260 H   0  0  0  0  0  0  0  0  0  0  0  0
   -3.7030    8.7830   -4.8040 H   0  0  0  0  0  0  0  0  0  0  0  0
   -4.8130    9.9630   -4.1290 H   0  0  0  0  0  0  0  0  0  0  0  0
   -4.7120    8.8900   -1.9250 H   0  0  0  0  0  0  0  0  0  0  0  0
   -5.1260    7.6870   -3.1340 H   0  0  0  0  0  0  0  0  0  0  0  0
   -2.8220    6.8450   -3.1750 H   0  0  0  0  0  0  0  0  0  0  0  0
   -3.4020    6.8570   -1.5180 H   0  0  0  0  0  0  0  0  0  0  0  0
    1.8690    6.4920   -3.3630 H   0  0  0  0  0  0  0  0  0  0  0  0
    3.8230    5.0730   -2.8000 H   0  0  0  0  0  0  0  0  0  0  0  0
   -0.4740    4.4400   -0.4050 H   0  0  0  0  0  0  0  0  0  0  0  0
    3.7420    1.4500    2.0040 H   0  0  0  0  0  0  0  0  0  0  0  0
    2.2200   -2.3780    0.9400 H   0  0  0  0  0  0  0  0  0  0  0  0
    2.9090   -4.2350    2.4330 H   0  0  0  0  0  0  0  0  0  0  0  0
    6.2880   -1.9280    3.7440 H   0  0  0  0  0  0  0  0  0  0  0  0
    5.6000   -0.0720    2.2490 H   0  0  0  0  0  0  0  0  0  0  0  0
    5.6520    2.4590   -0.2810 H   0  0  0  0  0  0  0  0  0  0  0  0
    5.4940    3.7620   -1.4780 H   0  0  0  0  0  0  0  0  0  0  0  0
    4.5840    2.1460   -3.1180 H   0  0  0  0  0  0  0  0  0  0  0  0
    4.7420    0.8430   -1.9210 H   0  0  0  0  0  0  0  0  0  0  0  0
    6.1700    0.2190   -4.1080 H   0  0  0  0  0  0  0  0  0  0  0  0
    7.8650    0.6030   -3.9130 H   0  0  0  0  0  0  0  0  0  0  0  0
  1 36  1  0  0  0  0
  1 37  1  0  0  0  0
  1 38  1  0  0  0  0
  1  2  1  0  0  0  0
  2  3  1  0  0  0  0
  3  4  2  0  0  0  0
  3  5  1  0  0  0  0
  5 39  1  0  0  0  0
  5  6  1  0  0  0  0
  6 40  1  0  0  0  0
  6 41  1  0  0  0  0
  6  7  1  0  0  0  0
  7 42  1  0  0  0  0
  7 43  1  0  0  0  0
  7  8  1  0  0  0  0
  8 44  1  0  0  0  0
  8 45  1  0  0  0  0
  8  9  1  0  0  0  0
  9 46  1  0  0  0  0
  9 47  1  0  0  0  0
  9 10  1  0  0  0  0
 10  5  1  0  0  0  0
 10 48  1  0  0  0  0
 10 49  1  0  0  0  0
  2 11  1  0  0  0  0
 11 12  2  0  0  0  0
 12 50  1  0  0  0  0
 12 13  1  0  0  0  0
 13 51  1  0  0  0  0
 13 14  2  0  0  0  0
 14 15  1  0  0  0  0
 15 16  2  0  0  0  0
 16 11  1  0  0  0  0
 16 52  1  0  0  0  0
 15 17  1  0  0  0  0
 17 18  2  0  0  0  0
 18 19  1  0  0  0  0
 19 53  1  0  0  0  0
 19 20  1  0  0  0  0
 20 21  2  0  0  0  0
 20 22  1  0  0  0  0
 22 23  2  0  0  0  0
 23 54  1  0  0  0  0
 23 24  1  0  0  0  0
 24 55  1  0  0  0  0
 24 25  2  0  0  0  0
 25 26  1  0  0  0  0
 26 56  1  0  0  0  0
 26 27  2  0  0  0  0
 27 22  1  0  0  0  0
 27 57  1  0  0  0  0
 25 28  1  0  0  0  0
 28 29  3  0  0  0  0
 18 30  1  0  0  0  0
 30 14  1  0  0  0  0
 30 31  1  0  0  0  0
 31 58  1  0  0  0  0
 31 59  1  0  0  0  0
 31 32  1  0  0  0  0
 32 60  1  0  0  0  0
 32 61  1  0  0  0  0
 32 33  1  0  0  0  0
 33 34  2  0  0  0  0
 33 35  1  0  0  0  0
 35 62  1  0  0  0  0
 35 63  1  0  0  0  0
M  END
>  <LOGBIO>
7.7000

>  <PRED_LOGBIO>
7.7500

>  <XV_RES>
-0.2420

>  <WHL_TMPL>
2

>  <ANCH>
1-2;35-34

$$$$
ROW36
  -MTS-   01071500313D 0   0.00000     0.00000     0

 43 46  0  0  0  0  0  0  0  0999 V2000
   -4.8750   -1.8200    0.9660 C   0  0  0  0  0  0  0  0  0  0  0  0
   -3.6700   -1.8230    1.8760 C   0  0  0  0  0  0  0  0  0  0  0  0
   -3.7830   -1.3480    3.1880 C   0  0  0  0  0  0  0  0  0  0  0  0
   -2.6660   -1.3520    4.0310 C   0  0  0  0  0  0  0  0  0  0  0  0
   -1.4360   -1.8300    3.5630 C   0  0  0  0  0  0  0  0  0  0  0  0
   -1.3240   -2.3040    2.2510 C   0  0  0  0  0  0  0  0  0  0  0  0
   -0.0810   -2.7870    1.7770 N   0  0  0  0  0  0  0  0  0  0  0  0
    0.7780   -1.9550    1.1950 C   0  0  0  0  0  0  0  0  0  0  0  0
    0.4870   -0.7460    1.0660 O   0  0  0  0  0  0  0  0  0  0  0  0
    1.9460   -2.4090    0.7500 N   0  0  0  0  0  0  0  0  0  0  0  0
    3.1060   -2.2800    1.5500 C   0  0  0  0  0  0  0  0  0  0  0  0
    3.4940   -3.3280    2.3930 C   0  0  0  0  0  0  0  0  0  0  0  0
    4.6420   -3.2000    3.1850 C   0  0  0  0  0  0  0  0  0  0  0  0
    5.4020   -2.0260    3.1330 C   0  0  0  0  0  0  0  0  0  0  0  0
    5.0140   -0.9780    2.2890 C   0  0  0  0  0  0  0  0  0  0  0  0
    3.8660   -1.1050    1.4970 C   0  0  0  0  0  0  0  0  0  0  0  0
    6.6150   -1.8920    3.9700 C   0  0  0  0  0  0  0  0  0  0  0  0
    7.1230   -0.7620    4.4260 N   0  0  0  0  0  0  0  0  0  0  0  0
    8.2730   -1.0250    5.1800 O   0  0  0  0  0  0  0  0  0  0  0  0
    8.4920   -2.4010    5.1930 C   0  0  0  0  0  0  0  0  0  0  0  0
    9.4350   -3.1680    5.7570 N   0  0  0  0  0  0  0  0  0  0  0  0
    9.4220   -4.5000    5.6160 C   0  0  0  0  0  0  0  0  0  0  0  0
    8.4600   -5.1030    4.9040 N   0  0  0  0  0  0  0  0  0  0  0  0
    7.4870   -4.3950    4.3140 C   0  0  0  0  0  0  0  0  0  0  0  0
    6.4900   -5.0460    3.5730 N   0  0  0  0  0  0  0  0  0  0  0  0
    7.4740   -3.0010    4.4430 C   0  0  0  0  0  0  0  0  0  0  0  0
   -2.4410   -2.3010    1.4070 C   0  0  0  0  0  0  0  0  0  0  0  0
   -5.5340   -0.9980    1.2400 H   0  0  0  0  0  0  0  0  0  0  0  0
   -5.4090   -2.7620    1.0670 H   0  0  0  0  0  0  0  0  0  0  0  0
   -4.5510   -1.6960   -0.0650 H   0  0  0  0  0  0  0  0  0  0  0  0
   -4.7310   -0.9800    3.5490 H   0  0  0  0  0  0  0  0  0  0  0  0
   -2.7520   -0.9850    5.0440 H   0  0  0  0  0  0  0  0  0  0  0  0
   -0.5740   -1.8320    4.2140 H   0  0  0  0  0  0  0  0  0  0  0  0
    0.1540   -3.7640    1.8810 H   0  0  0  0  0  0  0  0  0  0  0  0
    2.0050   -2.8460   -0.1590 H   0  0  0  0  0  0  0  0  0  0  0  0
    2.9090   -4.2350    2.4330 H   0  0  0  0  0  0  0  0  0  0  0  0
    4.9410   -4.0080    3.8360 H   0  0  0  0  0  0  0  0  0  0  0  0
    5.6000   -0.0720    2.2490 H   0  0  0  0  0  0  0  0  0  0  0  0
    3.5670   -0.2970    0.8460 H   0  0  0  0  0  0  0  0  0  0  0  0
   10.1940   -5.0950    6.0820 H   0  0  0  0  0  0  0  0  0  0  0  0
    5.6420   -5.3510    4.0270 H   0  0  0  0  0  0  0  0  0  0  0  0
    6.6210   -5.2090    2.5850 H   0  0  0  0  0  0  0  0  0  0  0  0
   -2.3540   -2.6670    0.3950 H   0  0  0  0  0  0  0  0  0  0  0  0
  1 28  1  0  0  0  0
  1 29  1  0  0  0  0
  1 30  1  0  0  0  0
  1  2  1  0  0  0  0
  2  3  2  0  0  0  0
  3 31  1  0  0  0  0
  3  4  1  0  0  0  0
  4 32  1  0  0  0  0
  4  5  2  0  0  0  0
  5 33  1  0  0  0  0
  5  6  1  0  0  0  0
  6  7  1  0  0  0  0
  7 34  1  0  0  0  0
  7  8  1  0  0  0  0
  8  9  2  0  0  0  0
  8 10  1  0  0  0  0
 10 35  1  0  0  0  0
 10 11  1  0  0  0  0
 11 12  2  0  0  0  0
 12 36  1  0  0  0  0
 12 13  1  0  0  0  0
 13 37  1  0  0  0  0
 13 14  2  0  0  0  0
 14 15  1  0  0  0  0
 15 38  1  0  0  0  0
 15 16  2  0  0  0  0
 16 11  1  0  0  0  0
 16 39  1  0  0  0  0
 14 17  1  0  0  0  0
 17 18  2  0  0  0  0
 18 19  1  0  0  0  0
 19 20  1  0  0  0  0
 20 21  1  0  0  0  0
 21 22  2  0  0  0  0
 22 40  1  0  0  0  0
 22 23  1  0  0  0  0
 23 24  2  0  0  0  0
 24 25  1  0  0  0  0
 25 41  1  0  0  0  0
 25 42  1  0  0  0  0
 24 26  1  0  0  0  0
 26 17  1  0  0  0  0
 26 20  2  0  0  0  0
  6 27  2  0  0  0  0
 27  2  1  0  0  0  0
 27 43  1  0  0  0  0
M  END
>  <LOGBIO>
6.2000

>  <PRED_LOGBIO>
5.7800

>  <XV_RES>
0.5020

>  <WHL_TMPL>
2

>  <ANCH>
16-29;19-17

$$$$
ROW37
  -MTS-   01071500313D 0   0.00000     0.00000     0

 39 40  0  0  0  0  0  0  0  0999 V2000
    0.7820   -4.5810    2.8570 C   0  0  0  0  0  0  0  0  0  0  0  0
   -0.7110   -4.5350    2.5410 C   0  0  0  0  0  0  0  0  0  0  0  0
   -0.9240   -3.7910    1.2910 N   0  0  0  0  0  0  0  0  0  0  0  0
   -0.4470   -2.5150    1.4330 C   0  0  0  0  0  0  0  0  0  0  0  0
    0.7430   -1.9410    1.2080 C   0  0  0  0  0  0  0  0  0  0  0  0
    1.9460   -2.4090    0.7500 N   0  0  0  0  0  0  0  0  0  0  0  0
    3.1060   -2.2800    1.5500 C   0  0  0  0  0  0  0  0  0  0  0  0
    3.6400   -3.3920    2.2120 C   0  0  0  0  0  0  0  0  0  0  0  0
    4.7880   -3.2390    2.9980 C   0  0  0  0  0  0  0  0  0  0  0  0
    5.3670   -2.0360    3.1110 N   0  0  0  0  0  0  0  0  0  0  0  0
    4.8840   -0.9510    2.4920 C   0  0  0  0  0  0  0  0  0  0  0  0
    3.7370   -1.0380    1.6910 C   0  0  0  0  0  0  0  0  0  0  0  0
    0.2630   -0.6110    1.6440 C   0  0  0  0  0  0  0  0  0  0  0  0
    0.7430    0.5170    1.7520 O   0  0  0  0  0  0  0  0  0  0  0  0
   -1.0510   -1.2440    1.8920 C   0  0  0  0  0  0  0  0  0  0  0  0
   -2.1530   -0.8780    2.2980 O   0  0  0  0  0  0  0  0  0  0  0  0
   -1.2420   -5.9590    2.3830 C   0  0  0  0  0  0  0  0  0  0  0  0
   -0.5020   -6.6550    1.2440 C   0  0  0  0  0  0  0  0  0  0  0  0
   -1.0210   -6.7310    3.6800 C   0  0  0  0  0  0  0  0  0  0  0  0
   -2.7340   -5.9130    2.0670 C   0  0  0  0  0  0  0  0  0  0  0  0
    1.3090   -5.0770    2.0450 H   0  0  0  0  0  0  0  0  0  0  0  0
    0.9390   -5.1320    3.7820 H   0  0  0  0  0  0  0  0  0  0  0  0
    1.1600   -3.5680    2.9690 H   0  0  0  0  0  0  0  0  0  0  0  0
   -1.2380   -4.0390    3.3530 H   0  0  0  0  0  0  0  0  0  0  0  0
   -1.9110   -3.7610    1.0820 H   0  0  0  0  0  0  0  0  0  0  0  0
    2.0050   -2.8460   -0.1590 H   0  0  0  0  0  0  0  0  0  0  0  0
    3.1700   -4.3600    2.1170 H   0  0  0  0  0  0  0  0  0  0  0  0
    5.2080   -4.0910    3.5120 H   0  0  0  0  0  0  0  0  0  0  0  0
    5.3820    0.0000    2.6120 H   0  0  0  0  0  0  0  0  0  0  0  0
    3.3470   -0.1640    1.1920 H   0  0  0  0  0  0  0  0  0  0  0  0
    0.5620   -6.6880    1.4690 H   0  0  0  0  0  0  0  0  0  0  0  0
   -0.8810   -7.6690    1.1320 H   0  0  0  0  0  0  0  0  0  0  0  0
   -0.6600   -6.1040    0.3190 H   0  0  0  0  0  0  0  0  0  0  0  0
    0.0430   -6.7640    3.9060 H   0  0  0  0  0  0  0  0  0  0  0  0
   -1.3990   -7.7450    3.5680 H   0  0  0  0  0  0  0  0  0  0  0  0
   -1.5480   -6.2350    4.4920 H   0  0  0  0  0  0  0  0  0  0  0  0
   -2.8920   -5.3620    1.1420 H   0  0  0  0  0  0  0  0  0  0  0  0
   -3.1130   -6.9270    1.9550 H   0  0  0  0  0  0  0  0  0  0  0  0
   -3.2620   -5.4170    2.8790 H   0  0  0  0  0  0  0  0  0  0  0  0
  1 21  1  0  0  0  0
  1 22  1  0  0  0  0
  1 23  1  0  0  0  0
  1  2  1  0  0  0  0
  2 24  1  0  0  0  0
  2  3  1  0  0  0  0
  3 25  1  0  0  0  0
  3  4  1  0  0  0  0
  4  5  2  0  0  0  0
  5  6  1  0  0  0  0
  6 26  1  0  0  0  0
  6  7  1  0  0  0  0
  7  8  2  0  0  0  0
  8 27  1  0  0  0  0
  8  9  1  0  0  0  0
  9 28  1  0  0  0  0
  9 10  2  0  0  0  0
 10 11  1  0  0  0  0
 11 29  1  0  0  0  0
 11 12  2  0  0  0  0
 12  7  1  0  0  0  0
 12 30  1  0  0  0  0
  5 13  1  0  0  0  0
 13 14  2  0  0  0  0
 13 15  1  0  0  0  0
 15  4  1  0  0  0  0
 15 16  2  0  0  0  0
  2 17  1  0  0  0  0
 17 18  1  0  0  0  0
 18 31  1  0  0  0  0
 18 32  1  0  0  0  0
 18 33  1  0  0  0  0
 17 19  1  0  0  0  0
 19 34  1  0  0  0  0
 19 35  1  0  0  0  0
 19 36  1  0  0  0  0
 17 20  1  0  0  0  0
 20 37  1  0  0  0  0
 20 38  1  0  0  0  0
 20 39  1  0  0  0  0
M  END
>  <LOGBIO>
6.3000

>  <PRED_LOGBIO>
5.4300

>  <XV_RES>
1.2790

>  <WHL_TMPL>
2

>  <ANCH>
16-29;13-11

$$$$
ROW38
  -MTS-   01071500313D 0   0.00000     0.00000     0

 34 37  0  0  0  0  0  0  0  0999 V2000
    1.5500    9.0870   -3.6190 C   0  0  0  0  0  0  0  0  0  0  0  0
    0.3950    9.4480   -2.7150 C   0  0  0  0  0  0  0  0  0  0  0  0
    0.5520   10.4430   -1.7430 C   0  0  0  0  0  0  0  0  0  0  0  0
   -0.5190   10.7770   -0.9050 C   0  0  0  0  0  0  0  0  0  0  0  0
   -1.7460   10.1160   -1.0400 C   0  0  0  0  0  0  0  0  0  0  0  0
   -1.9020    9.1210   -2.0120 C   0  0  0  0  0  0  0  0  0  0  0  0
   -0.8320    8.7870   -2.8500 C   0  0  0  0  0  0  0  0  0  0  0  0
    2.3610    7.9840   -2.9830 C   0  0  0  0  0  0  0  0  0  0  0  0
    2.1660    6.6680   -3.1460 C   0  0  0  0  0  0  0  0  0  0  0  0
    3.1100    6.0100   -2.4020 N   0  0  0  0  0  0  0  0  0  0  0  0
    3.9020    7.0460   -1.7680 N   0  0  0  0  0  0  0  0  0  0  0  0
    3.4500    8.1570   -2.1190 N   0  0  0  0  0  0  0  0  0  0  0  0
    3.2770    4.6110   -2.2790 C   0  0  0  0  0  0  0  0  0  0  0  0
    3.6230    3.8460   -3.3990 C   0  0  0  0  0  0  0  0  0  0  0  0
    3.7890    2.4610   -3.2770 C   0  0  0  0  0  0  0  0  0  0  0  0
    3.6070    1.8410   -2.0350 C   0  0  0  0  0  0  0  0  0  0  0  0
    3.7050    0.4910   -1.6230 N   0  0  0  0  0  0  0  0  0  0  0  0
    3.4060    0.4470   -0.2040 N   0  0  0  0  0  0  0  0  0  0  0  0
    3.1450    1.6680    0.2240 C   0  0  0  0  0  0  0  0  0  0  0  0
    3.2600    2.6060   -0.9150 C   0  0  0  0  0  0  0  0  0  0  0  0
    3.0950    3.9910   -1.0370 C   0  0  0  0  0  0  0  0  0  0  0  0
    2.1800    9.9610   -3.7680 H   0  0  0  0  0  0  0  0  0  0  0  0
    1.1670    8.7480   -4.5790 H   0  0  0  0  0  0  0  0  0  0  0  0
    1.4980   10.9520   -1.6390 H   0  0  0  0  0  0  0  0  0  0  0  0
   -0.3980   11.5450   -0.1550 H   0  0  0  0  0  0  0  0  0  0  0  0
   -2.5720   10.3740   -0.3930 H   0  0  0  0  0  0  0  0  0  0  0  0
   -2.8490    8.6120   -2.1160 H   0  0  0  0  0  0  0  0  0  0  0  0
   -0.9520    8.0190   -3.6000 H   0  0  0  0  0  0  0  0  0  0  0  0
    1.4010    6.2090   -3.7550 H   0  0  0  0  0  0  0  0  0  0  0  0
    3.7640    4.3240   -4.3570 H   0  0  0  0  0  0  0  0  0  0  0  0
    4.0560    1.8710   -4.1410 H   0  0  0  0  0  0  0  0  0  0  0  0
    3.9400   -0.2970   -2.2090 H   0  0  0  0  0  0  0  0  0  0  0  0
    2.8890    1.9370    1.2380 H   0  0  0  0  0  0  0  0  0  0  0  0
    2.8270    4.5810   -0.1730 H   0  0  0  0  0  0  0  0  0  0  0  0
  1 22  1  0  0  0  0
  1 23  1  0  0  0  0
  1  2  1  0  0  0  0
  2  3  2  0  0  0  0
  3 24  1  0  0  0  0
  3  4  1  0  0  0  0
  4 25  1  0  0  0  0
  4  5  2  0  0  0  0
  5 26  1  0  0  0  0
  5  6  1  0  0  0  0
  6 27  1  0  0  0  0
  6  7  2  0  0  0  0
  7  2  1  0  0  0  0
  7 28  1  0  0  0  0
  1  8  1  0  0  0  0
  8  9  2  0  0  0  0
  9 29  1  0  0  0  0
  9 10  1  0  0  0  0
 10 11  1  0  0  0  0
 11 12  2  0  0  0  0
 12  8  1  0  0  0  0
 10 13  1  0  0  0  0
 13 14  2  0  0  0  0
 14 30  1  0  0  0  0
 14 15  1  0  0  0  0
 15 31  1  0  0  0  0
 15 16  2  0  0  0  0
 16 17  1  0  0  0  0
 17 32  1  0  0  0  0
 17 18  1  0  0  0  0
 18 19  2  0  0  0  0
 19 33  1  0  0  0  0
 19 20  1  0  0  0  0
 20 16  1  0  0  0  0
 20 21  2  0  0  0  0
 21 13  1  0  0  0  0
 21 34  1  0  0  0  0
M  END
>  <LOGBIO>
5.3000

>  <PRED_LOGBIO>
5.9300

>  <XV_RES>
-1.5780

>  <WHL_TMPL>
1

>  <ANCH>
5-6;26-32

$$$$
ROW39
  -MTS-   01071500313D 0   0.00000     0.00000     0

 47 50  0  0  0  0  0  0  0  0999 V2000
   -4.4880    8.5270   -0.0870 C   0  0  0  0  0  0  0  0  0  0  0  0
   -5.2500    7.2840    0.1040 N   0  0  0  0  0  0  0  0  0  0  0  0
   -6.7090    7.3350    0.2730 C   0  0  0  0  0  0  0  0  0  0  0  0
   -4.5780    6.0390    0.1250 C   0  0  0  0  0  0  0  0  0  0  0  0
   -4.3880    5.3260   -1.0640 C   0  0  0  0  0  0  0  0  0  0  0  0
   -3.7240    4.0940   -1.0440 C   0  0  0  0  0  0  0  0  0  0  0  0
   -3.2490    3.5750    0.1670 C   0  0  0  0  0  0  0  0  0  0  0  0
   -2.5330    2.2460    0.1890 C   0  0  0  0  0  0  0  0  0  0  0  0
   -1.0910    2.4630    0.0010 N   0  0  0  0  0  0  0  0  0  0  0  0
   -0.2590    1.4260   -0.0140 C   0  0  0  0  0  0  0  0  0  0  0  0
   -0.6950    0.2850    0.1300 O   0  0  0  0  0  0  0  0  0  0  0  0
    1.1930    1.6450   -0.2030 C   0  0  0  0  0  0  0  0  0  0  0  0
    1.7800    2.6330   -0.8920 C   0  0  0  0  0  0  0  0  0  0  0  0
    3.2600    2.6060   -0.9150 C   0  0  0  0  0  0  0  0  0  0  0  0
    4.3340    3.4340   -1.5090 C   0  0  0  0  0  0  0  0  0  0  0  0
    5.4880    2.8900   -1.1700 N   0  0  0  0  0  0  0  0  0  0  0  0
    5.2090    1.7170   -0.3640 N   0  0  0  0  0  0  0  0  0  0  0  0
    3.8490    1.6030   -0.2490 C   0  0  0  0  0  0  0  0  0  0  0  0
    2.5170    0.6570    0.4320 S   0  0  0  0  0  0  0  0  0  0  0  0
    4.1470    4.6500   -2.3310 C   0  0  0  0  0  0  0  0  0  0  0  0
    5.2570    5.2900   -2.8960 C   0  0  0  0  0  0  0  0  0  0  0  0
    5.0810    6.4410   -3.6740 C   0  0  0  0  0  0  0  0  0  0  0  0
    3.7950    6.9510   -3.8870 C   0  0  0  0  0  0  0  0  0  0  0  0
    2.6850    6.3110   -3.3220 C   0  0  0  0  0  0  0  0  0  0  0  0
    2.8610    5.1610   -2.5440 C   0  0  0  0  0  0  0  0  0  0  0  0
   -3.4400    4.2880    1.3570 C   0  0  0  0  0  0  0  0  0  0  0  0
   -4.1040    5.5200    1.3360 C   0  0  0  0  0  0  0  0  0  0  0  0
   -3.9700    8.4920   -1.0430 H   0  0  0  0  0  0  0  0  0  0  0  0
   -5.1690    9.3750   -0.0750 H   0  0  0  0  0  0  0  0  0  0  0  0
   -3.7610    8.6340    0.7160 H   0  0  0  0  0  0  0  0  0  0  0  0
   -6.9780    6.9080    1.2370 H   0  0  0  0  0  0  0  0  0  0  0  0
   -7.0430    8.3700    0.2290 H   0  0  0  0  0  0  0  0  0  0  0  0
   -7.1860    6.7660   -0.5220 H   0  0  0  0  0  0  0  0  0  0  0  0
   -4.7540    5.7260   -1.9980 H   0  0  0  0  0  0  0  0  0  0  0  0
   -3.5770    3.5440   -1.9610 H   0  0  0  0  0  0  0  0  0  0  0  0
   -2.9120    1.6160   -0.6120 H   0  0  0  0  0  0  0  0  0  0  0  0
   -2.7040    1.7580    1.1470 H   0  0  0  0  0  0  0  0  0  0  0  0
   -0.7330    3.4000   -0.1170 H   0  0  0  0  0  0  0  0  0  0  0  0
    1.2110    3.3990   -1.3980 H   0  0  0  0  0  0  0  0  0  0  0  0
    5.8950    1.0950    0.0400 H   0  0  0  0  0  0  0  0  0  0  0  0
    6.2490    4.8960   -2.7310 H   0  0  0  0  0  0  0  0  0  0  0  0
    5.9370    6.9340   -4.1100 H   0  0  0  0  0  0  0  0  0  0  0  0
    3.6590    7.8390   -4.4870 H   0  0  0  0  0  0  0  0  0  0  0  0
    1.6930    6.7050   -3.4870 H   0  0  0  0  0  0  0  0  0  0  0  0
    2.0050    4.6670   -2.1090 H   0  0  0  0  0  0  0  0  0  0  0  0
   -3.0740    3.8870    2.2900 H   0  0  0  0  0  0  0  0  0  0  0  0
   -4.2510    6.0700    2.2540 H   0  0  0  0  0  0  0  0  0  0  0  0
  1 28  1  0  0  0  0
  1 29  1  0  0  0  0
  1 30  1  0  0  0  0
  1  2  1  0  0  0  0
  2  3  1  0  0  0  0
  3 31  1  0  0  0  0
  3 32  1  0  0  0  0
  3 33  1  0  0  0  0
  2  4  1  0  0  0  0
  4  5  2  0  0  0  0
  5 34  1  0  0  0  0
  5  6  1  0  0  0  0
  6 35  1  0  0  0  0
  6  7  2  0  0  0  0
  7  8  1  0  0  0  0
  8 36  1  0  0  0  0
  8 37  1  0  0  0  0
  8  9  1  0  0  0  0
  9 38  1  0  0  0  0
  9 10  1  0  0  0  0
 10 11  2  0  0  0  0
 10 12  1  0  0  0  0
 12 13  2  0  0  0  0
 13 39  1  0  0  0  0
 13 14  1  0  0  0  0
 14 15  1  0  0  0  0
 15 16  2  0  0  0  0
 16 17  1  0  0  0  0
 17 40  1  0  0  0  0
 17 18  1  0  0  0  0
 18 14  2  0  0  0  0
 18 19  1  0  0  0  0
 19 12  1  0  0  0  0
 15 20  1  0  0  0  0
 20 21  2  0  0  0  0
 21 41  1  0  0  0  0
 21 22  1  0  0  0  0
 22 42  1  0  0  0  0
 22 23  2  0  0  0  0
 23 43  1  0  0  0  0
 23 24  1  0  0  0  0
 24 44  1  0  0  0  0
 24 25  2  0  0  0  0
 25 20  1  0  0  0  0
 25 45  1  0  0  0  0
  7 26  1  0  0  0  0
 26 46  1  0  0  0  0
 26 27  2  0  0  0  0
 27  4  1  0  0  0  0
 27 47  1  0  0  0  0
M  END
>  <LOGBIO>
7.4000

>  <PRED_LOGBIO>
7.0600

>  <XV_RES>
0.9930

>  <WHL_TMPL>
1

>  <ANCH>
6-14;26-24

$$$$
ROW40
  -MTS-   01071500313D 0   0.00000     0.00000     0

 53 56  0  0  0  0  0  0  0  0999 V2000
    4.1410   -3.3780   -2.9950 C   0  0  0  0  0  0  0  0  0  0  0  0
    3.4210   -2.3390   -3.8490 C   0  0  0  0  0  0  0  0  0  0  0  0
    2.1750   -2.9650   -4.4690 C   0  0  0  0  0  0  0  0  0  0  0  0
    4.3530   -1.8560   -4.9560 C   0  0  0  0  0  0  0  0  0  0  0  0
    3.0390   -1.2300   -3.0300 O   0  0  0  0  0  0  0  0  0  0  0  0
    4.0150   -0.5470   -2.3940 C   0  0  0  0  0  0  0  0  0  0  0  0
    5.1800   -0.8810   -2.5280 O   0  0  0  0  0  0  0  0  0  0  0  0
    3.7050    0.4910   -1.6230 N   0  0  0  0  0  0  0  0  0  0  0  0
    3.4060    0.4470   -0.2050 N   0  0  0  0  0  0  0  0  0  0  0  0
    3.1450    1.6680    0.2240 C   0  0  0  0  0  0  0  0  0  0  0  0
    3.2600    2.6060   -0.9150 C   0  0  0  0  0  0  0  0  0  0  0  0
    3.0950    3.9910   -1.0370 C   0  0  0  0  0  0  0  0  0  0  0  0
    3.2760    4.6110   -2.2790 C   0  0  0  0  0  0  0  0  0  0  0  0
    3.1090    6.0100   -2.4020 N   0  0  0  0  0  0  0  0  0  0  0  0
    2.2290    6.6700   -1.5850 C   0  0  0  0  0  0  0  0  0  0  0  0
    0.9280    6.9740   -1.6810 C   0  0  0  0  0  0  0  0  0  0  0  0
   -0.0290    6.7430   -2.6340 N   0  0  0  0  0  0  0  0  0  0  0  0
   -0.6960    5.4620   -2.3590 C   0  0  0  0  0  0  0  0  0  0  0  0
   -1.7510    5.2080   -3.4090 C   0  0  0  0  0  0  0  0  0  0  0  0
   -1.4200    4.5150   -4.5800 C   0  0  0  0  0  0  0  0  0  0  0  0
   -2.3970    4.2790   -5.5540 C   0  0  0  0  0  0  0  0  0  0  0  0
   -3.7060    4.7360   -5.3570 C   0  0  0  0  0  0  0  0  0  0  0  0
   -4.9210    4.4420   -6.5670 Cl  0  0  0  0  0  0  0  0  0  0  0  0
   -4.0370    5.4280   -4.1860 C   0  0  0  0  0  0  0  0  0  0  0  0
   -3.0590    5.6640   -3.2120 C   0  0  0  0  0  0  0  0  0  0  0  0
   -3.4710    6.5250   -1.7570 Cl  0  0  0  0  0  0  0  0  0  0  0  0
    0.9170    7.6530   -0.3670 C   0  0  0  0  0  0  0  0  0  0  0  0
    0.0850    8.2360    0.3270 O   0  0  0  0  0  0  0  0  0  0  0  0
    2.3550    7.3180   -0.2610 C   0  0  0  0  0  0  0  0  0  0  0  0
    3.2520    7.4970    0.5610 O   0  0  0  0  0  0  0  0  0  0  0  0
    3.6230    3.8460   -3.3990 C   0  0  0  0  0  0  0  0  0  0  0  0
    3.7890    2.4610   -3.2770 C   0  0  0  0  0  0  0  0  0  0  0  0
    3.6070    1.8410   -2.0350 C   0  0  0  0  0  0  0  0  0  0  0  0
    3.4760   -3.7220   -2.2050 H   0  0  0  0  0  0  0  0  0  0  0  0
    4.4310   -4.2220   -3.6180 H   0  0  0  0  0  0  0  0  0  0  0  0
    5.0290   -2.9320   -2.5520 H   0  0  0  0  0  0  0  0  0  0  0  0
    1.5100   -3.3090   -3.6790 H   0  0  0  0  0  0  0  0  0  0  0  0
    2.4650   -3.8090   -5.0920 H   0  0  0  0  0  0  0  0  0  0  0  0
    1.6610   -2.2240   -5.0780 H   0  0  0  0  0  0  0  0  0  0  0  0
    5.2410   -1.4100   -4.5140 H   0  0  0  0  0  0  0  0  0  0  0  0
    4.6430   -2.7000   -5.5790 H   0  0  0  0  0  0  0  0  0  0  0  0
    3.8390   -1.1150   -5.5650 H   0  0  0  0  0  0  0  0  0  0  0  0
    2.8890    1.9370    1.2380 H   0  0  0  0  0  0  0  0  0  0  0  0
    2.8270    4.5810   -0.1730 H   0  0  0  0  0  0  0  0  0  0  0  0
    3.6390    6.5230   -3.0930 H   0  0  0  0  0  0  0  0  0  0  0  0
    0.4050    6.7070   -3.5460 H   0  0  0  0  0  0  0  0  0  0  0  0
   -1.1640    5.5010   -1.3770 H   0  0  0  0  0  0  0  0  0  0  0  0
    0.0380    4.6590   -2.3790 H   0  0  0  0  0  0  0  0  0  0  0  0
   -0.4100    4.1630   -4.7320 H   0  0  0  0  0  0  0  0  0  0  0  0
   -2.1420    3.7450   -6.4570 H   0  0  0  0  0  0  0  0  0  0  0  0
   -5.0470    5.7800   -4.0340 H   0  0  0  0  0  0  0  0  0  0  0  0
    3.7640    4.3240   -4.3570 H   0  0  0  0  0  0  0  0  0  0  0  0
    4.0560    1.8710   -4.1410 H   0  0  0  0  0  0  0  0  0  0  0  0
  1 34  1  0  0  0  0
  1 35  1  0  0  0  0
  1 36  1  0  0  0  0
  1  2  1  0  0  0  0
  2  3  1  0  0  0  0
  3 37  1  0  0  0  0
  3 38  1  0  0  0  0
  3 39  1  0  0  0  0
  2  4  1  0  0  0  0
  4 40  1  0  0  0  0
  4 41  1  0  0  0  0
  4 42  1  0  0  0  0
  2  5  1  0  0  0  0
  5  6  1  0  0  0  0
  6  7  2  0  0  0  0
  6  8  1  0  0  0  0
  8  9  1  0  0  0  0
  9 10  2  0  0  0  0
 10 43  1  0  0  0  0
 10 11  1  0  0  0  0
 11 12  2  0  0  0  0
 12 44  1  0  0  0  0
 12 13  1  0  0  0  0
 13 14  1  0  0  0  0
 14 45  1  0  0  0  0
 14 15  1  0  0  0  0
 15 16  2  0  0  0  0
 16 17  1  0  0  0  0
 17 46  1  0  0  0  0
 17 18  1  0  0  0  0
 18 47  1  0  0  0  0
 18 48  1  0  0  0  0
 18 19  1  0  0  0  0
 19 20  2  0  0  0  0
 20 49  1  0  0  0  0
 20 21  1  0  0  0  0
 21 50  1  0  0  0  0
 21 22  2  0  0  0  0
 22 23  1  0  0  0  0
 22 24  1  0  0  0  0
 24 51  1  0  0  0  0
 24 25  2  0  0  0  0
 25 19  1  0  0  0  0
 25 26  1  0  0  0  0
 16 27  1  0  0  0  0
 27 28  2  0  0  0  0
 27 29  1  0  0  0  0
 29 15  1  0  0  0  0
 29 30  2  0  0  0  0
 13 31  2  0  0  0  0
 31 52  1  0  0  0  0
 31 32  1  0  0  0  0
 32 53  1  0  0  0  0
 32 33  2  0  0  0  0
 33  8  1  0  0  0  0
 33 11  1  0  0  0  0
M  END
>  <LOGBIO>
6.6000

>  <PRED_LOGBIO>
6.8900

>  <XV_RES>
-0.1260

>  <WHL_TMPL>
1

>  <ANCH>
5-6;53-21

$$$$
ROW41
  -MTS-   01071500313D 0   0.00000     0.00000     0

 53 55  0  0  0  0  0  0  0  0999 V2000
   -6.2770    2.7650    3.8670 C   0  0  0  0  0  0  0  0  0  0  0  0
   -4.9310    2.4740    3.3520 N   0  0  0  0  0  0  0  0  0  0  0  0
   -4.5320    1.2130    3.2090 C   0  0  0  0  0  0  0  0  0  0  0  0
   -5.2890    0.2910    3.5080 O   0  0  0  0  0  0  0  0  0  0  0  0
   -3.1500    0.9140    2.6810 C   0  0  0  0  0  0  0  0  0  0  0  0
   -2.9590   -0.5020    2.6190 O   0  0  0  0  0  0  0  0  0  0  0  0
   -1.7560   -0.9700    2.1600 C   0  0  0  0  0  0  0  0  0  0  0  0
   -0.7070   -1.2000    3.0580 C   0  0  0  0  0  0  0  0  0  0  0  0
    0.5230   -1.6780    2.5890 C   0  0  0  0  0  0  0  0  0  0  0  0
    0.7030   -1.9260    1.2240 C   0  0  0  0  0  0  0  0  0  0  0  0
    1.9460   -2.4090    0.7500 N   0  0  0  0  0  0  0  0  0  0  0  0
    3.1060   -2.2800    1.5500 C   0  0  0  0  0  0  0  0  0  0  0  0
    3.8620   -1.1770    1.4710 N   0  0  0  0  0  0  0  0  0  0  0  0
    4.9640   -1.0370    2.2210 C   0  0  0  0  0  0  0  0  0  0  0  0
    5.7370    0.1430    2.1100 N   0  0  0  0  0  0  0  0  0  0  0  0
    6.9280    0.2810    2.8600 C   0  0  0  0  0  0  0  0  0  0  0  0
    8.1480   -0.1490    2.3230 C   0  0  0  0  0  0  0  0  0  0  0  0
    9.3270   -0.0120    3.0660 C   0  0  0  0  0  0  0  0  0  0  0  0
    9.2860    0.5550    4.3460 C   0  0  0  0  0  0  0  0  0  0  0  0
   10.5580    0.7030    5.1470 C   0  0  0  0  0  0  0  0  0  0  0  0
    8.0670    0.9850    4.8820 C   0  0  0  0  0  0  0  0  0  0  0  0
    6.8880    0.8480    4.1400 C   0  0  0  0  0  0  0  0  0  0  0  0
    8.0130    1.7300    6.5640 S   0  0  0  0  0  0  0  0  0  0  0  0
    9.2520    2.3930    6.8310 O   0  0  0  0  0  0  0  0  0  0  0  0
    6.9420    2.6750    6.6330 O   0  0  0  0  0  0  0  0  0  0  0  0
    7.7570    0.4710    7.7520 N   0  0  0  0  0  0  0  0  0  0  0  0
    5.3450   -1.9970    3.0740 N   0  0  0  0  0  0  0  0  0  0  0  0
    4.6300   -3.1240    3.1980 C   0  0  0  0  0  0  0  0  0  0  0  0
    3.4730   -3.3040    2.4310 C   0  0  0  0  0  0  0  0  0  0  0  0
    2.7510   -4.4770    2.4450 F   0  0  0  0  0  0  0  0  0  0  0  0
   -0.3460   -1.6960    0.3260 C   0  0  0  0  0  0  0  0  0  0  0  0
   -1.5760   -1.2180    0.7950 C   0  0  0  0  0  0  0  0  0  0  0  0
   -6.3830    2.3410    4.8630 H   0  0  0  0  0  0  0  0  0  0  0  0
   -6.4220    3.8420    3.9140 H   0  0  0  0  0  0  0  0  0  0  0  0
   -7.0210    2.3280    3.2050 H   0  0  0  0  0  0  0  0  0  0  0  0
   -4.3090    3.2310    3.1070 H   0  0  0  0  0  0  0  0  0  0  0  0
   -3.0430    1.3380    1.6840 H   0  0  0  0  0  0  0  0  0  0  0  0
   -2.4060    1.3510    3.3430 H   0  0  0  0  0  0  0  0  0  0  0  0
   -0.8450   -1.0080    4.1120 H   0  0  0  0  0  0  0  0  0  0  0  0
    1.3330   -1.8550    3.2820 H   0  0  0  0  0  0  0  0  0  0  0  0
    2.0050   -2.8460   -0.1590 H   0  0  0  0  0  0  0  0  0  0  0  0
    5.4390    0.8860    1.4940 H   0  0  0  0  0  0  0  0  0  0  0  0
    8.1790   -0.5860    1.3370 H   0  0  0  0  0  0  0  0  0  0  0  0
   10.2670   -0.3430    2.6520 H   0  0  0  0  0  0  0  0  0  0  0  0
   11.2500   -0.0920    4.8770 H   0  0  0  0  0  0  0  0  0  0  0  0
   11.0120    1.6680    4.9320 H   0  0  0  0  0  0  0  0  0  0  0  0
   10.3270    0.6390    6.2080 H   0  0  0  0  0  0  0  0  0  0  0  0
    5.9470    1.1800    4.5540 H   0  0  0  0  0  0  0  0  0  0  0  0
    7.6650   -0.4900    7.4570 H   0  0  0  0  0  0  0  0  0  0  0  0
    7.7020    0.7060    8.7330 H   0  0  0  0  0  0  0  0  0  0  0  0
    4.9460   -3.8920    3.8890 H   0  0  0  0  0  0  0  0  0  0  0  0
   -0.2080   -1.8880   -0.7280 H   0  0  0  0  0  0  0  0  0  0  0  0
   -2.3860   -1.0410    0.1020 H   0  0  0  0  0  0  0  0  0  0  0  0
  1 33  1  0  0  0  0
  1 34  1  0  0  0  0
  1 35  1  0  0  0  0
  1  2  1  0  0  0  0
  2 36  1  0  0  0  0
  2  3  1  0  0  0  0
  3  4  2  0  0  0  0
  3  5  1  0  0  0  0
  5 37  1  0  0  0  0
  5 38  1  0  0  0  0
  5  6  1  0  0  0  0
  6  7  1  0  0  0  0
  7  8  2  0  0  0  0
  8 39  1  0  0  0  0
  8  9  1  0  0  0  0
  9 40  1  0  0  0  0
  9 10  2  0  0  0  0
 10 11  1  0  0  0  0
 11 41  1  0  0  0  0
 11 12  1  0  0  0  0
 12 13  1  0  0  0  0
 13 14  2  0  0  0  0
 14 15  1  0  0  0  0
 15 42  1  0  0  0  0
 15 16  1  0  0  0  0
 16 17  2  0  0  0  0
 17 43  1  0  0  0  0
 17 18  1  0  0  0  0
 18 44  1  0  0  0  0
 18 19  2  0  0  0  0
 19 20  1  0  0  0  0
 20 45  1  0  0  0  0
 20 46  1  0  0  0  0
 20 47  1  0  0  0  0
 19 21  1  0  0  0  0
 21 22  2  0  0  0  0
 22 16  1  0  0  0  0
 22 48  1  0  0  0  0
 21 23  1  0  0  0  0
 23 24  2  0  0  0  0
 23 25  2  0  0  0  0
 23 26  1  0  0  0  0
 26 49  1  0  0  0  0
 26 50  1  0  0  0  0
 14 27  1  0  0  0  0
 27 28  2  0  0  0  0
 28 51  1  0  0  0  0
 28 29  1  0  0  0  0
 29 12  2  0  0  0  0
 29 30  1  0  0  0  0
 10 31  1  0  0  0  0
 31 52  1  0  0  0  0
 31 32  2  0  0  0  0
 32  7  1  0  0  0  0
 32 53  1  0  0  0  0
M  END
>  <LOGBIO>
6.6000

>  <PRED_LOGBIO>
6.5500

>  <XV_RES>
0.4390

>  <WHL_TMPL>
2

>  <ANCH>
16-29;21-19

$$$$
ROW42
  -MTS-   01071500313D 0   0.00000     0.00000     0

 56 60  0  0  0  0  0  0  0  0999 V2000
    5.9040   -5.2190    3.4860 C   0  0  0  0  0  0  0  0  0  0  0  0
    5.0210   -4.2250    4.0110 O   0  0  0  0  0  0  0  0  0  0  0  0
    4.6420   -3.2000    3.1850 C   0  0  0  0  0  0  0  0  0  0  0  0
    5.4020   -2.0260    3.1330 C   0  0  0  0  0  0  0  0  0  0  0  0
    5.0140   -0.9780    2.2890 C   0  0  0  0  0  0  0  0  0  0  0  0
    3.8660   -1.1050    1.4970 C   0  0  0  0  0  0  0  0  0  0  0  0
    3.1060   -2.2800    1.5500 C   0  0  0  0  0  0  0  0  0  0  0  0
    3.4940   -3.3280    2.3930 C   0  0  0  0  0  0  0  0  0  0  0  0
    2.7510   -4.4770    2.4450 O   0  0  0  0  0  0  0  0  0  0  0  0
    3.2150   -5.5400    3.2820 C   0  0  0  0  0  0  0  0  0  0  0  0
    3.4560    0.0020    0.6050 C   0  0  0  0  0  0  0  0  0  0  0  0
    3.1280   -0.2340   -0.5570 O   0  0  0  0  0  0  0  0  0  0  0  0
    3.4410    1.2520    1.0600 N   0  0  0  0  0  0  0  0  0  0  0  0
    3.0030    2.3040    0.2220 C   0  0  0  0  0  0  0  0  0  0  0  0
    1.7610    2.7410    0.3140 N   0  0  0  0  0  0  0  0  0  0  0  0
    1.5600    3.8140   -0.6420 N   0  0  0  0  0  0  0  0  0  0  0  0
    2.7810    4.0020   -1.3310 C   0  0  0  0  0  0  0  0  0  0  0  0
    3.1610    4.8880   -2.3460 C   0  0  0  0  0  0  0  0  0  0  0  0
    4.4660    4.8530   -2.8540 C   0  0  0  0  0  0  0  0  0  0  0  0
    5.3900    3.9330   -2.3460 C   0  0  0  0  0  0  0  0  0  0  0  0
    5.0100    3.0470   -1.3300 C   0  0  0  0  0  0  0  0  0  0  0  0
    3.7060    3.0820   -0.8230 C   0  0  0  0  0  0  0  0  0  0  0  0
    6.7690    3.8960   -2.8820 C   0  0  0  0  0  0  0  0  0  0  0  0
    7.8920    4.0980   -2.1800 C   0  0  0  0  0  0  0  0  0  0  0  0
    8.9500    3.9780   -3.0420 N   0  0  0  0  0  0  0  0  0  0  0  0
   10.3780    4.1190   -2.7190 C   0  0  0  0  0  0  0  0  0  0  0  0
   10.9400    2.7750   -2.3240 C   0  0  0  0  0  0  0  0  0  0  0  0
   11.4840    1.9290   -3.2990 C   0  0  0  0  0  0  0  0  0  0  0  0
   12.0050    0.6830   -2.9330 C   0  0  0  0  0  0  0  0  0  0  0  0
   11.9820    0.2810   -1.5920 C   0  0  0  0  0  0  0  0  0  0  0  0
   11.4380    1.1270   -0.6170 C   0  0  0  0  0  0  0  0  0  0  0  0
   10.9170    2.3730   -0.9830 C   0  0  0  0  0  0  0  0  0  0  0  0
    8.3710    3.6830   -4.3380 N   0  0  0  0  0  0  0  0  0  0  0  0
    7.1280    3.6430   -4.2110 N   0  0  0  0  0  0  0  0  0  0  0  0
    6.8340   -4.7500    3.1730 H   0  0  0  0  0  0  0  0  0  0  0  0
    6.1130   -5.9610    4.2540 H   0  0  0  0  0  0  0  0  0  0  0  0
    5.4370   -5.7040    2.6310 H   0  0  0  0  0  0  0  0  0  0  0  0
    6.2870   -1.9280    3.7440 H   0  0  0  0  0  0  0  0  0  0  0  0
    5.6000   -0.0720    2.2490 H   0  0  0  0  0  0  0  0  0  0  0  0
    2.2200   -2.3780    0.9400 H   0  0  0  0  0  0  0  0  0  0  0  0
    2.3680   -6.0760    3.7040 H   0  0  0  0  0  0  0  0  0  0  0  0
    3.7380   -5.0760    4.1160 H   0  0  0  0  0  0  0  0  0  0  0  0
    3.8590   -6.1720    2.6750 H   0  0  0  0  0  0  0  0  0  0  0  0
    3.7420    1.4500    2.0040 H   0  0  0  0  0  0  0  0  0  0  0  0
    0.7050    4.3310   -0.7880 H   0  0  0  0  0  0  0  0  0  0  0  0
    2.4480    5.5980   -2.7380 H   0  0  0  0  0  0  0  0  0  0  0  0
    4.7590    5.5360   -3.6370 H   0  0  0  0  0  0  0  0  0  0  0  0
    5.7230    2.3370   -0.9380 H   0  0  0  0  0  0  0  0  0  0  0  0
    7.9530    4.3170   -1.1240 H   0  0  0  0  0  0  0  0  0  0  0  0
   10.9110    4.4930   -3.5910 H   0  0  0  0  0  0  0  0  0  0  0  0
   10.4960    4.8180   -1.8940 H   0  0  0  0  0  0  0  0  0  0  0  0
   11.5010    2.2390   -4.3330 H   0  0  0  0  0  0  0  0  0  0  0  0
   12.4250    0.0310   -3.6840 H   0  0  0  0  0  0  0  0  0  0  0  0
   12.3840   -0.6800   -1.3090 H   0  0  0  0  0  0  0  0  0  0  0  0
   11.4210    0.8170    0.4170 H   0  0  0  0  0  0  0  0  0  0  0  0
   10.4980    3.0250   -0.2320 H   0  0  0  0  0  0  0  0  0  0  0  0
  1 35  1  0  0  0  0
  1 36  1  0  0  0  0
  1 37  1  0  0  0  0
  1  2  1  0  0  0  0
  2  3  1  0  0  0  0
  3  4  2  0  0  0  0
  4 38  1  0  0  0  0
  4  5  1  0  0  0  0
  5 39  1  0  0  0  0
  5  6  2  0  0  0  0
  6  7  1  0  0  0  0
  7 40  1  0  0  0  0
  7  8  2  0  0  0  0
  8  3  1  0  0  0  0
  8  9  1  0  0  0  0
  9 10  1  0  0  0  0
 10 41  1  0  0  0  0
 10 42  1  0  0  0  0
 10 43  1  0  0  0  0
  6 11  1  0  0  0  0
 11 12  2  0  0  0  0
 11 13  1  0  0  0  0
 13 44  1  0  0  0  0
 13 14  1  0  0  0  0
 14 15  2  0  0  0  0
 15 16  1  0  0  0  0
 16 45  1  0  0  0  0
 16 17  1  0  0  0  0
 17 18  2  0  0  0  0
 18 46  1  0  0  0  0
 18 19  1  0  0  0  0
 19 47  1  0  0  0  0
 19 20  2  0  0  0  0
 20 21  1  0  0  0  0
 21 48  1  0  0  0  0
 21 22  2  0  0  0  0
 22 14  1  0  0  0  0
 22 17  1  0  0  0  0
 20 23  1  0  0  0  0
 23 24  2  0  0  0  0
 24 49  1  0  0  0  0
 24 25  1  0  0  0  0
 25 26  1  0  0  0  0
 26 50  1  0  0  0  0
 26 51  1  0  0  0  0
 26 27  1  0  0  0  0
 27 28  2  0  0  0  0
 28 52  1  0  0  0  0
 28 29  1  0  0  0  0
 29 53  1  0  0  0  0
 29 30  2  0  0  0  0
 30 54  1  0  0  0  0
 30 31  1  0  0  0  0
 31 55  1  0  0  0  0
 31 32  2  0  0  0  0
 32 27  1  0  0  0  0
 32 56  1  0  0  0  0
 25 33  1  0  0  0  0
 33 34  2  0  0  0  0
 34 23  1  0  0  0  0
M  END
>  <LOGBIO>
7.3000

>  <PRED_LOGBIO>
7.6300

>  <XV_RES>
-0.3240

>  <WHL_TMPL>
2

>  <ANCH>
1-2;24-25

$$$$
ROW43
  -MTS-   01071500313D 0   0.00000     0.00000     0

 56 58  0  0  0  0  0  0  0  0999 V2000
    6.3090   -0.6970    3.8300 C   0  0  0  0  0  0  0  0  0  0  0  0
    4.9540   -0.8080    3.1360 C   0  0  0  0  0  0  0  0  0  0  0  0
    4.2000   -1.9310    3.7120 N   0  0  0  0  0  0  0  0  0  0  0  0
    3.9970   -1.7000    5.1500 C   0  0  0  0  0  0  0  0  0  0  0  0
    5.3520   -1.5880    5.8430 C   0  0  0  0  0  0  0  0  0  0  0  0
    2.8950   -2.0390    3.0440 C   0  0  0  0  0  0  0  0  0  0  0  0
    3.1060   -2.2800    1.5500 C   0  0  0  0  0  0  0  0  0  0  0  0
    1.9460   -2.4090    0.7500 N   0  0  0  0  0  0  0  0  0  0  0  0
    0.7780   -1.9550    1.1950 C   0  0  0  0  0  0  0  0  0  0  0  0
    0.6930   -1.4840    2.3270 O   0  0  0  0  0  0  0  0  0  0  0  0
   -0.4190   -2.0180    0.3270 C   0  0  0  0  0  0  0  0  0  0  0  0
   -0.4800   -2.4880   -0.9260 C   0  0  0  0  0  0  0  0  0  0  0  0
    0.6830   -3.0530   -1.7060 C   0  0  0  0  0  0  0  0  0  0  0  0
   -1.7640   -2.3740   -1.3880 N   0  0  0  0  0  0  0  0  0  0  0  0
   -2.5460   -1.8190   -0.4090 C   0  0  0  0  0  0  0  0  0  0  0  0
   -3.9930   -1.5340   -0.5240 C   0  0  0  0  0  0  0  0  0  0  0  0
   -4.4080   -0.3460   -0.9850 C   0  0  0  0  0  0  0  0  0  0  0  0
   -3.5710    0.7930   -1.4230 C   0  0  0  0  0  0  0  0  0  0  0  0
   -2.3410    0.8200   -1.4290 O   0  0  0  0  0  0  0  0  0  0  0  0
   -4.3710    1.7830   -1.8090 N   0  0  0  0  0  0  0  0  0  0  0  0
   -5.7310    1.4170   -1.6720 C   0  0  0  0  0  0  0  0  0  0  0  0
   -6.9060    2.1250   -1.9500 C   0  0  0  0  0  0  0  0  0  0  0  0
   -8.1530    1.5300   -1.7240 C   0  0  0  0  0  0  0  0  0  0  0  0
   -8.2250    0.2260   -1.2200 C   0  0  0  0  0  0  0  0  0  0  0  0
   -9.4270   -0.3480   -1.0020 F   0  0  0  0  0  0  0  0  0  0  0  0
   -7.0500   -0.4830   -0.9420 C   0  0  0  0  0  0  0  0  0  0  0  0
   -5.8030    0.1130   -1.1680 C   0  0  0  0  0  0  0  0  0  0  0  0
   -1.7890   -1.5750    0.6690 C   0  0  0  0  0  0  0  0  0  0  0  0
   -2.2430   -0.9670    1.9750 C   0  0  0  0  0  0  0  0  0  0  0  0
    6.8670   -1.6200    3.6870 H   0  0  0  0  0  0  0  0  0  0  0  0
    6.8670    0.1340    3.4040 H   0  0  0  0  0  0  0  0  0  0  0  0
    6.1590   -0.5250    4.8940 H   0  0  0  0  0  0  0  0  0  0  0  0
    5.1040   -0.9800    2.0730 H   0  0  0  0  0  0  0  0  0  0  0  0
    4.3960    0.1140    3.2800 H   0  0  0  0  0  0  0  0  0  0  0  0
    3.4390   -0.7770    5.2930 H   0  0  0  0  0  0  0  0  0  0  0  0
    3.4390   -2.5310    5.5760 H   0  0  0  0  0  0  0  0  0  0  0  0
    5.9100   -0.7570    5.4170 H   0  0  0  0  0  0  0  0  0  0  0  0
    5.2020   -1.4160    6.9070 H   0  0  0  0  0  0  0  0  0  0  0  0
    5.9100   -2.5110    5.7000 H   0  0  0  0  0  0  0  0  0  0  0  0
    2.3370   -1.1160    3.1870 H   0  0  0  0  0  0  0  0  0  0  0  0
    2.3370   -2.8700    3.4700 H   0  0  0  0  0  0  0  0  0  0  0  0
    3.6050   -3.2450    1.4850 H   0  0  0  0  0  0  0  0  0  0  0  0
    3.6940   -1.4460    1.1720 H   0  0  0  0  0  0  0  0  0  0  0  0
    2.0050   -2.8460   -0.1590 H   0  0  0  0  0  0  0  0  0  0  0  0
    0.5330   -2.8670   -2.7670 H   0  0  0  0  0  0  0  0  0  0  0  0
    0.7500   -4.1250   -1.5320 H   0  0  0  0  0  0  0  0  0  0  0  0
    1.6050   -2.5750   -1.3810 H   0  0  0  0  0  0  0  0  0  0  0  0
   -2.0850   -2.6550   -2.3040 H   0  0  0  0  0  0  0  0  0  0  0  0
   -4.7160   -2.2840   -0.2370 H   0  0  0  0  0  0  0  0  0  0  0  0
   -4.0510    2.6770   -2.1530 H   0  0  0  0  0  0  0  0  0  0  0  0
   -6.8510    3.1310   -2.3390 H   0  0  0  0  0  0  0  0  0  0  0  0
   -9.0590    2.0770   -1.9390 H   0  0  0  0  0  0  0  0  0  0  0  0
   -7.1060   -1.4890   -0.5530 H   0  0  0  0  0  0  0  0  0  0  0  0
   -3.2860   -1.2240    2.1510 H   0  0  0  0  0  0  0  0  0  0  0  0
   -2.1400    0.1150    1.9270 H   0  0  0  0  0  0  0  0  0  0  0  0
   -1.6320   -1.3550    2.7870 H   0  0  0  0  0  0  0  0  0  0  0  0
  1 30  1  0  0  0  0
  1 31  1  0  0  0  0
  1 32  1  0  0  0  0
  1  2  1  0  0  0  0
  2 33  1  0  0  0  0
  2 34  1  0  0  0  0
  2  3  1  0  0  0  0
  3  4  1  0  0  0  0
  4 35  1  0  0  0  0
  4 36  1  0  0  0  0
  4  5  1  0  0  0  0
  5 37  1  0  0  0  0
  5 38  1  0  0  0  0
  5 39  1  0  0  0  0
  3  6  1  0  0  0  0
  6 40  1  0  0  0  0
  6 41  1  0  0  0  0
  6  7  1  0  0  0  0
  7 42  1  0  0  0  0
  7 43  1  0  0  0  0
  7  8  1  0  0  0  0
  8 44  1  0  0  0  0
  8  9  1  0  0  0  0
  9 10  2  0  0  0  0
  9 11  1  0  0  0  0
 11 12  2  0  0  0  0
 12 13  1  0  0  0  0
 13 45  1  0  0  0  0
 13 46  1  0  0  0  0
 13 47  1  0  0  0  0
 12 14  1  0  0  0  0
 14 48  1  0  0  0  0
 14 15  1  0  0  0  0
 15 16  1  0  0  0  0
 16 49  1  0  0  0  0
 16 17  2  0  0  0  0
 17 18  1  0  0  0  0
 18 19  2  0  0  0  0
 18 20  1  0  0  0  0
 20 50  1  0  0  0  0
 20 21  1  0  0  0  0
 21 22  2  0  0  0  0
 22 51  1  0  0  0  0
 22 23  1  0  0  0  0
 23 52  1  0  0  0  0
 23 24  2  0  0  0  0
 24 25  1  0  0  0  0
 24 26  1  0  0  0  0
 26 53  1  0  0  0  0
 26 27  2  0  0  0  0
 27 17  1  0  0  0  0
 27 21  1  0  0  0  0
 15 28  2  0  0  0  0
 28 11  1  0  0  0  0
 28 29  1  0  0  0  0
 29 54  1  0  0  0  0
 29 55  1  0  0  0  0
 29 56  1  0  0  0  0
M  END
>  <LOGBIO>
7.5000

>  <PRED_LOGBIO>
6.8100

>  <XV_RES>
1.6350

>  <WHL_TMPL>
2

>  <ANCH>
31-32;24-25

$$$$
ROW44
  -MTS-   01071500313D 0   0.00000     0.00000     0

 40 43  0  0  0  0  0  0  0  0999 V2000
    9.1830   -0.7160   -1.8090 C   0  0  0  0  0  0  0  0  0  0  0  0
    8.9400   -0.8310   -0.3060 C   0  0  0  0  0  0  0  0  0  0  0  0
    9.7040   -2.0330    0.2420 C   0  0  0  0  0  0  0  0  0  0  0  0
    9.4260    0.4390    0.3860 C   0  0  0  0  0  0  0  0  0  0  0  0
    7.4630   -1.0120   -0.0480 C   0  0  0  0  0  0  0  0  0  0  0  0
    6.6610   -1.6580   -0.9950 C   0  0  0  0  0  0  0  0  0  0  0  0
    5.2920   -1.8260   -0.7560 C   0  0  0  0  0  0  0  0  0  0  0  0
    4.7250   -1.3480    0.4320 C   0  0  0  0  0  0  0  0  0  0  0  0
    3.4230   -1.3650    0.9450 N   0  0  0  0  0  0  0  0  0  0  0  0
    3.4100   -0.7740    2.1250 C   0  0  0  0  0  0  0  0  0  0  0  0
    4.6710   -0.3460    2.4480 N   0  0  0  0  0  0  0  0  0  0  0  0
    5.5280   -0.7020    1.3800 C   0  0  0  0  0  0  0  0  0  0  0  0
    6.8970   -0.5340    1.1400 C   0  0  0  0  0  0  0  0  0  0  0  0
    2.2110   -0.5990    2.9750 C   0  0  0  0  0  0  0  0  0  0  0  0
    0.9860   -0.3710    2.5380 N   0  0  0  0  0  0  0  0  0  0  0  0
    0.0880   -0.2590    3.6710 N   0  0  0  0  0  0  0  0  0  0  0  0
    0.8600   -0.4380    4.8430 C   0  0  0  0  0  0  0  0  0  0  0  0
    0.5210   -0.4330    6.2020 C   0  0  0  0  0  0  0  0  0  0  0  0
    1.5100   -0.6410    7.1710 C   0  0  0  0  0  0  0  0  0  0  0  0
    2.8370   -0.8560    6.7810 C   0  0  0  0  0  0  0  0  0  0  0  0
    3.1760   -0.8610    5.4220 C   0  0  0  0  0  0  0  0  0  0  0  0
    2.1870   -0.6530    4.4540 C   0  0  0  0  0  0  0  0  0  0  0  0
    8.8360   -1.6210   -2.3020 H   0  0  0  0  0  0  0  0  0  0  0  0
   10.2470   -0.5850   -1.9950 H   0  0  0  0  0  0  0  0  0  0  0  0
    8.6380    0.1410   -2.1990 H   0  0  0  0  0  0  0  0  0  0  0  0
    9.3570   -2.9380   -0.2520 H   0  0  0  0  0  0  0  0  0  0  0  0
   10.7670   -1.9020    0.0550 H   0  0  0  0  0  0  0  0  0  0  0  0
    9.5310   -2.1150    1.3130 H   0  0  0  0  0  0  0  0  0  0  0  0
    8.8810    1.2960   -0.0050 H   0  0  0  0  0  0  0  0  0  0  0  0
   10.4890    0.5700    0.1990 H   0  0  0  0  0  0  0  0  0  0  0  0
    9.2520    0.3570    1.4570 H   0  0  0  0  0  0  0  0  0  0  0  0
    7.0980   -2.0270   -1.9120 H   0  0  0  0  0  0  0  0  0  0  0  0
    4.6730   -2.3240   -1.4870 H   0  0  0  0  0  0  0  0  0  0  0  0
    4.9390    0.1360    3.2940 H   0  0  0  0  0  0  0  0  0  0  0  0
    7.5160   -0.0360    1.8710 H   0  0  0  0  0  0  0  0  0  0  0  0
   -0.9060   -0.0860    3.6310 H   0  0  0  0  0  0  0  0  0  0  0  0
   -0.5030   -0.2670    6.5030 H   0  0  0  0  0  0  0  0  0  0  0  0
    1.2490   -0.6370    8.2190 H   0  0  0  0  0  0  0  0  0  0  0  0
    3.6000   -1.0160    7.5280 H   0  0  0  0  0  0  0  0  0  0  0  0
    4.2000   -1.0270    5.1220 H   0  0  0  0  0  0  0  0  0  0  0  0
  1 23  1  0  0  0  0
  1 24  1  0  0  0  0
  1 25  1  0  0  0  0
  1  2  1  0  0  0  0
  2  3  1  0  0  0  0
  3 26  1  0  0  0  0
  3 27  1  0  0  0  0
  3 28  1  0  0  0  0
  2  4  1  0  0  0  0
  4 29  1  0  0  0  0
  4 30  1  0  0  0  0
  4 31  1  0  0  0  0
  2  5  1  0  0  0  0
  5  6  2  0  0  0  0
  6 32  1  0  0  0  0
  6  7  1  0  0  0  0
  7 33  1  0  0  0  0
  7  8  2  0  0  0  0
  8  9  1  0  0  0  0
  9 10  2  0  0  0  0
 10 11  1  0  0  0  0
 11 34  1  0  0  0  0
 11 12  1  0  0  0  0
 12  8  1  0  0  0  0
 12 13  2  0  0  0  0
 13  5  1  0  0  0  0
 13 35  1  0  0  0  0
 10 14  1  0  0  0  0
 14 15  2  0  0  0  0
 15 16  1  0  0  0  0
 16 36  1  0  0  0  0
 16 17  1  0  0  0  0
 17 18  2  0  0  0  0
 18 37  1  0  0  0  0
 18 19  1  0  0  0  0
 19 38  1  0  0  0  0
 19 20  2  0  0  0  0
 20 39  1  0  0  0  0
 20 21  1  0  0  0  0
 21 40  1  0  0  0  0
 21 22  2  0  0  0  0
 22 14  1  0  0  0  0
 22 17  1  0  0  0  0
M  END
>  <LOGBIO>
6.5000

>  <PRED_LOGBIO>
6.7100

>  <XV_RES>
-0.1950

>  <WHL_TMPL>
3

>  <ANCH>
3-10;24-25

$$$$
ROW45
  -MTS-   01071500313D 0   0.00000     0.00000     0

 47 49  0  0  0  0  0  0  0  0999 V2000
   -4.9350   -0.8150    3.5000 C   0  0  0  0  0  0  0  0  0  0  0  0
   -4.4440   -0.9000    2.1590 O   0  0  0  0  0  0  0  0  0  0  0  0
   -4.2250    0.2690    1.4790 C   0  0  0  0  0  0  0  0  0  0  0  0
   -4.7660    1.4690    1.9560 C   0  0  0  0  0  0  0  0  0  0  0  0
   -4.5420    2.6630    1.2610 C   0  0  0  0  0  0  0  0  0  0  0  0
   -3.7760    2.6580    0.0880 C   0  0  0  0  0  0  0  0  0  0  0  0
   -3.2350    1.4580   -0.3890 C   0  0  0  0  0  0  0  0  0  0  0  0
   -3.4600    0.2640    0.3070 C   0  0  0  0  0  0  0  0  0  0  0  0
   -2.4100    1.4520   -1.6530 C   0  0  0  0  0  0  0  0  0  0  0  0
   -2.8580    2.6580   -2.4780 C   0  0  0  0  0  0  0  0  0  0  0  0
   -3.5700    2.1940   -3.6770 N   0  0  0  0  0  0  0  0  0  0  0  0
   -0.9960    1.6700   -1.3160 N   0  0  0  0  0  0  0  0  0  0  0  0
   -0.0800    1.7030   -2.2800 C   0  0  0  0  0  0  0  0  0  0  0  0
   -0.4170    1.5510   -3.4540 O   0  0  0  0  0  0  0  0  0  0  0  0
    1.3440    1.9220   -1.9410 C   0  0  0  0  0  0  0  0  0  0  0  0
    2.3460    1.4910   -2.8180 C   0  0  0  0  0  0  0  0  0  0  0  0
    3.6930    1.6990   -2.4970 C   0  0  0  0  0  0  0  0  0  0  0  0
    4.0380    2.3370   -1.3000 C   0  0  0  0  0  0  0  0  0  0  0  0
    3.0350    2.7670   -0.4230 C   0  0  0  0  0  0  0  0  0  0  0  0
    1.6880    2.5600   -0.7430 C   0  0  0  0  0  0  0  0  0  0  0  0
    5.4620    2.5560   -0.9610 C   0  0  0  0  0  0  0  0  0  0  0  0
    6.3360    1.4700   -0.8290 C   0  0  0  0  0  0  0  0  0  0  0  0
    7.6780    1.7030   -0.5080 C   0  0  0  0  0  0  0  0  0  0  0  0
    8.1170    2.9560   -0.3290 N   0  0  0  0  0  0  0  0  0  0  0  0
    7.3090    4.0190   -0.4470 C   0  0  0  0  0  0  0  0  0  0  0  0
    5.9540    3.8520   -0.7670 C   0  0  0  0  0  0  0  0  0  0  0  0
   -5.8940   -0.3020    3.5030 H   0  0  0  0  0  0  0  0  0  0  0  0
   -5.0580   -1.8170    3.9050 H   0  0  0  0  0  0  0  0  0  0  0  0
   -4.2250   -0.2610    4.1110 H   0  0  0  0  0  0  0  0  0  0  0  0
   -5.3560    1.4730    2.8600 H   0  0  0  0  0  0  0  0  0  0  0  0
   -4.9600    3.5890    1.6290 H   0  0  0  0  0  0  0  0  0  0  0  0
   -3.6030    3.5790   -0.4480 H   0  0  0  0  0  0  0  0  0  0  0  0
   -3.0430   -0.6620   -0.0610 H   0  0  0  0  0  0  0  0  0  0  0  0
   -2.5530    0.5280   -2.2090 H   0  0  0  0  0  0  0  0  0  0  0  0
   -1.9870    3.2380   -2.7750 H   0  0  0  0  0  0  0  0  0  0  0  0
   -3.5210    3.2800   -1.8800 H   0  0  0  0  0  0  0  0  0  0  0  0
   -2.9550    1.6160   -4.2320 H   0  0  0  0  0  0  0  0  0  0  0  0
   -3.8660    2.9910   -4.2220 H   0  0  0  0  0  0  0  0  0  0  0  0
   -0.7200    1.7950   -0.3520 H   0  0  0  0  0  0  0  0  0  0  0  0
    2.0810    1.0000   -3.7420 H   0  0  0  0  0  0  0  0  0  0  0  0
    4.4670    1.3670   -3.1740 H   0  0  0  0  0  0  0  0  0  0  0  0
    3.3010    3.2590    0.5010 H   0  0  0  0  0  0  0  0  0  0  0  0
    0.9150    2.8920   -0.0670 H   0  0  0  0  0  0  0  0  0  0  0  0
    5.9780    0.4620   -0.9750 H   0  0  0  0  0  0  0  0  0  0  0  0
    8.3610    0.8720   -0.4050 H   0  0  0  0  0  0  0  0  0  0  0  0
    7.7040    5.0120   -0.2940 H   0  0  0  0  0  0  0  0  0  0  0  0
    5.3030    4.7070   -0.8620 H   0  0  0  0  0  0  0  0  0  0  0  0
  1 27  1  0  0  0  0
  1 28  1  0  0  0  0
  1 29  1  0  0  0  0
  1  2  1  0  0  0  0
  2  3  1  0  0  0  0
  3  4  2  0  0  0  0
  4 30  1  0  0  0  0
  4  5  1  0  0  0  0
  5 31  1  0  0  0  0
  5  6  2  0  0  0  0
  6 32  1  0  0  0  0
  6  7  1  0  0  0  0
  7  8  2  0  0  0  0
  8  3  1  0  0  0  0
  8 33  1  0  0  0  0
  7  9  1  0  0  0  0
  9 34  1  0  0  0  0
  9 10  1  0  0  0  0
 10 35  1  0  0  0  0
 10 36  1  0  0  0  0
 10 11  1  0  0  0  0
 11 37  1  0  0  0  0
 11 38  1  0  0  0  0
  9 12  1  0  0  0  0
 12 39  1  0  0  0  0
 12 13  1  0  0  0  0
 13 14  2  0  0  0  0
 13 15  1  0  0  0  0
 15 16  2  0  0  0  0
 16 40  1  0  0  0  0
 16 17  1  0  0  0  0
 17 41  1  0  0  0  0
 17 18  2  0  0  0  0
 18 19  1  0  0  0  0
 19 42  1  0  0  0  0
 19 20  2  0  0  0  0
 20 15  1  0  0  0  0
 20 43  1  0  0  0  0
 18 21  1  0  0  0  0
 21 22  2  0  0  0  0
 22 44  1  0  0  0  0
 22 23  1  0  0  0  0
 23 45  1  0  0  0  0
 23 24  2  0  0  0  0
 24 25  1  0  0  0  0
 25 46  1  0  0  0  0
 25 26  2  0  0  0  0
 26 21  1  0  0  0  0
 26 47  1  0  0  0  0
M  END
>  <LOGBIO>
6.4000

>  <PRED_LOGBIO>
6.4700

>  <XV_RES>
-0.2670

>  <WHL_TMPL>
1

>  <ANCH>
16-37;28-26

$$$$
ROW46
  -MTS-   01071500313D 0   0.00000     0.00000     0

 53 56  0  0  0  0  0  0  0  0999 V2000
   -1.4510   -3.8400    3.6800 C   0  0  0  0  0  0  0  0  0  0  0  0
   -0.7110   -4.5350    2.5410 C   0  0  0  0  0  0  0  0  0  0  0  0
   -1.2410   -5.9570    2.3830 C   0  0  0  0  0  0  0  0  0  0  0  0
    0.7820   -4.5810    2.8570 C   0  0  0  0  0  0  0  0  0  0  0  0
   -0.9240   -3.7910    1.2910 N   0  0  0  0  0  0  0  0  0  0  0  0
   -0.4470   -2.5150    1.4330 C   0  0  0  0  0  0  0  0  0  0  0  0
    0.7430   -1.9410    1.2080 C   0  0  0  0  0  0  0  0  0  0  0  0
    1.9460   -2.4090    0.7500 N   0  0  0  0  0  0  0  0  0  0  0  0
    3.1060   -2.2800    1.5500 C   0  0  0  0  0  0  0  0  0  0  0  0
    3.6360   -3.3950    2.2100 C   0  0  0  0  0  0  0  0  0  0  0  0
    4.7850   -3.2190    2.9900 C   0  0  0  0  0  0  0  0  0  0  0  0
    5.3370   -2.0020    3.0810 N   0  0  0  0  0  0  0  0  0  0  0  0
    4.8060   -0.9540    2.4370 C   0  0  0  0  0  0  0  0  0  0  0  0
    5.4150    0.3170    2.5560 N   0  0  0  0  0  0  0  0  0  0  0  0
    5.0230    1.3730    1.6990 C   0  0  0  0  0  0  0  0  0  0  0  0
    3.9790    2.2280    2.0730 C   0  0  0  0  0  0  0  0  0  0  0  0
    3.5910    3.2720    1.2250 C   0  0  0  0  0  0  0  0  0  0  0  0
    4.2470    3.4610    0.0020 C   0  0  0  0  0  0  0  0  0  0  0  0
    5.2910    2.6060   -0.3720 C   0  0  0  0  0  0  0  0  0  0  0  0
    5.6780    1.5620    0.4760 C   0  0  0  0  0  0  0  0  0  0  0  0
    3.8370    4.5640   -0.8950 C   0  0  0  0  0  0  0  0  0  0  0  0
    4.7490    5.5630   -1.2560 C   0  0  0  0  0  0  0  0  0  0  0  0
    4.3380    6.5970   -2.1050 C   0  0  0  0  0  0  0  0  0  0  0  0
    3.0800    6.6250   -2.5650 N   0  0  0  0  0  0  0  0  0  0  0  0
    2.1800    5.6860   -2.2410 C   0  0  0  0  0  0  0  0  0  0  0  0
    2.5300    4.6260   -1.3940 C   0  0  0  0  0  0  0  0  0  0  0  0
    3.7070   -1.0890    1.6830 N   0  0  0  0  0  0  0  0  0  0  0  0
    0.2630   -0.6110    1.6440 C   0  0  0  0  0  0  0  0  0  0  0  0
    0.7430    0.5170    1.7520 O   0  0  0  0  0  0  0  0  0  0  0  0
   -1.0510   -1.2440    1.8920 C   0  0  0  0  0  0  0  0  0  0  0  0
   -2.1530   -0.8780    2.2980 O   0  0  0  0  0  0  0  0  0  0  0  0
   -2.5140   -3.8070    3.4540 H   0  0  0  0  0  0  0  0  0  0  0  0
   -1.2930   -4.3910    4.6050 H   0  0  0  0  0  0  0  0  0  0  0  0
   -1.0720   -2.8260    3.7920 H   0  0  0  0  0  0  0  0  0  0  0  0
   -2.3050   -5.9240    2.1580 H   0  0  0  0  0  0  0  0  0  0  0  0
   -1.0840   -6.5080    3.3080 H   0  0  0  0  0  0  0  0  0  0  0  0
   -0.7140   -6.4530    1.5710 H   0  0  0  0  0  0  0  0  0  0  0  0
    1.1600   -3.5670    2.9700 H   0  0  0  0  0  0  0  0  0  0  0  0
    0.9400   -5.1320    3.7820 H   0  0  0  0  0  0  0  0  0  0  0  0
    1.3090   -5.0770    2.0450 H   0  0  0  0  0  0  0  0  0  0  0  0
   -1.9110   -3.7610    1.0820 H   0  0  0  0  0  0  0  0  0  0  0  0
    2.0050   -2.8460   -0.1590 H   0  0  0  0  0  0  0  0  0  0  0  0
    3.1710   -4.3650    2.1190 H   0  0  0  0  0  0  0  0  0  0  0  0
    5.2220   -4.0570    3.5140 H   0  0  0  0  0  0  0  0  0  0  0  0
    6.1300    0.4720    3.2520 H   0  0  0  0  0  0  0  0  0  0  0  0
    3.4740    2.0820    3.0160 H   0  0  0  0  0  0  0  0  0  0  0  0
    2.7860    3.9310    1.5130 H   0  0  0  0  0  0  0  0  0  0  0  0
    5.7960    2.7520   -1.3150 H   0  0  0  0  0  0  0  0  0  0  0  0
    6.4840    0.9020    0.1870 H   0  0  0  0  0  0  0  0  0  0  0  0
    5.7620    5.5360   -0.8820 H   0  0  0  0  0  0  0  0  0  0  0  0
    5.0340    7.3720   -2.3900 H   0  0  0  0  0  0  0  0  0  0  0  0
    1.1760    5.7470   -2.6340 H   0  0  0  0  0  0  0  0  0  0  0  0
    1.8060    3.8690   -1.1320 H   0  0  0  0  0  0  0  0  0  0  0  0
  1 32  1  0  0  0  0
  1 33  1  0  0  0  0
  1 34  1  0  0  0  0
  1  2  1  0  0  0  0
  2  3  1  0  0  0  0
  3 35  1  0  0  0  0
  3 36  1  0  0  0  0
  3 37  1  0  0  0  0
  2  4  1  0  0  0  0
  4 38  1  0  0  0  0
  4 39  1  0  0  0  0
  4 40  1  0  0  0  0
  2  5  1  0  0  0  0
  5 41  1  0  0  0  0
  5  6  1  0  0  0  0
  6  7  2  0  0  0  0
  7  8  1  0  0  0  0
  8 42  1  0  0  0  0
  8  9  1  0  0  0  0
  9 10  2  0  0  0  0
 10 43  1  0  0  0  0
 10 11  1  0  0  0  0
 11 44  1  0  0  0  0
 11 12  2  0  0  0  0
 12 13  1  0  0  0  0
 13 14  1  0  0  0  0
 14 45  1  0  0  0  0
 14 15  1  0  0  0  0
 15 16  2  0  0  0  0
 16 46  1  0  0  0  0
 16 17  1  0  0  0  0
 17 47  1  0  0  0  0
 17 18  2  0  0  0  0
 18 19  1  0  0  0  0
 19 48  1  0  0  0  0
 19 20  2  0  0  0  0
 20 15  1  0  0  0  0
 20 49  1  0  0  0  0
 18 21  1  0  0  0  0
 21 22  2  0  0  0  0
 22 50  1  0  0  0  0
 22 23  1  0  0  0  0
 23 51  1  0  0  0  0
 23 24  2  0  0  0  0
 24 25  1  0  0  0  0
 25 52  1  0  0  0  0
 25 26  2  0  0  0  0
 26 21  1  0  0  0  0
 26 53  1  0  0  0  0
 13 27  2  0  0  0  0
 27  9  1  0  0  0  0
  7 28  1  0  0  0  0
 28 29  2  0  0  0  0
 28 30  1  0  0  0  0
 30  6  1  0  0  0  0
 30 31  2  0  0  0  0
M  END
>  <LOGBIO>
7.0600

>  <PRED_LOGBIO>
6.2500

>  <XV_RES>
1.5520

>  <WHL_TMPL>
2

>  <ANCH>
16-29;20-18

$$$$
ROW47
  -MTS-   01071500313D 0   0.00000     0.00000     0

 49 52  0  0  0  0  0  0  0  0999 V2000
    2.8130    5.1950   -0.5020 C   0  0  0  0  0  0  0  0  0  0  0  0
    3.1640    4.0110   -1.3710 C   0  0  0  0  0  0  0  0  0  0  0  0
    3.4350    4.0580   -2.6620 N   0  0  0  0  0  0  0  0  0  0  0  0
    3.7230    2.7190   -3.1390 N   0  0  0  0  0  0  0  0  0  0  0  0
    3.6070    1.8410   -2.0350 C   0  0  0  0  0  0  0  0  0  0  0  0
    3.7720    0.4560   -1.9130 C   0  0  0  0  0  0  0  0  0  0  0  0
    3.5910   -0.1640   -0.6710 C   0  0  0  0  0  0  0  0  0  0  0  0
    3.2440    0.6010    0.4490 C   0  0  0  0  0  0  0  0  0  0  0  0
    3.0780    1.9860    0.3270 C   0  0  0  0  0  0  0  0  0  0  0  0
    3.2600    2.6060   -0.9150 C   0  0  0  0  0  0  0  0  0  0  0  0
    3.0510   -0.0540    1.7620 C   0  0  0  0  0  0  0  0  0  0  0  0
    2.8290   -1.4340    1.8410 C   0  0  0  0  0  0  0  0  0  0  0  0
    2.6540   -2.0300    3.0280 N   0  0  0  0  0  0  0  0  0  0  0  0
    2.6860   -1.3390    4.1760 C   0  0  0  0  0  0  0  0  0  0  0  0
    2.9040    0.0440    4.1670 C   0  0  0  0  0  0  0  0  0  0  0  0
    2.9360    0.7490    5.3410 O   0  0  0  0  0  0  0  0  0  0  0  0
    1.7060    1.2900    5.8320 C   0  0  0  0  0  0  0  0  0  0  0  0
    1.9650    2.0320    7.1430 C   0  0  0  0  0  0  0  0  0  0  0  0
    2.5200    1.0990    8.1330 N   0  0  0  0  0  0  0  0  0  0  0  0
    0.6510    2.6110    7.6680 C   0  0  0  0  0  0  0  0  0  0  0  0
    0.9060    3.3440    8.9630 C   0  0  0  0  0  0  0  0  0  0  0  0
    1.2270    4.7070    8.9440 C   0  0  0  0  0  0  0  0  0  0  0  0
    1.4640    5.3870   10.1440 C   0  0  0  0  0  0  0  0  0  0  0  0
    1.3790    4.7040   11.3640 C   0  0  0  0  0  0  0  0  0  0  0  0
    1.0580    3.3420   11.3830 C   0  0  0  0  0  0  0  0  0  0  0  0
    0.8220    2.6620   10.1820 C   0  0  0  0  0  0  0  0  0  0  0  0
    3.0900    0.6970    2.9430 C   0  0  0  0  0  0  0  0  0  0  0  0
    2.0720    4.8960    0.2360 H   0  0  0  0  0  0  0  0  0  0  0  0
    2.4060    5.9910   -1.1220 H   0  0  0  0  0  0  0  0  0  0  0  0
    3.7080    5.5510    0.0050 H   0  0  0  0  0  0  0  0  0  0  0  0
    3.9630    2.4610   -4.0850 H   0  0  0  0  0  0  0  0  0  0  0  0
    4.0400   -0.1340   -2.7770 H   0  0  0  0  0  0  0  0  0  0  0  0
    3.7180   -1.2320   -0.5770 H   0  0  0  0  0  0  0  0  0  0  0  0
    2.8110    2.5760    1.1910 H   0  0  0  0  0  0  0  0  0  0  0  0
    2.7970   -2.0240    0.9360 H   0  0  0  0  0  0  0  0  0  0  0  0
    2.5410   -1.8530    5.1150 H   0  0  0  0  0  0  0  0  0  0  0  0
    1.2960    1.9810    5.0990 H   0  0  0  0  0  0  0  0  0  0  0  0
    0.9980    0.4820    6.0060 H   0  0  0  0  0  0  0  0  0  0  0  0
    2.6730    2.8400    6.9690 H   0  0  0  0  0  0  0  0  0  0  0  0
    3.3880    0.7160    7.7870 H   0  0  0  0  0  0  0  0  0  0  0  0
    2.6900    1.5890    9.0000 H   0  0  0  0  0  0  0  0  0  0  0  0
    0.2410    3.3010    6.9340 H   0  0  0  0  0  0  0  0  0  0  0  0
   -0.0570    1.8030    7.8420 H   0  0  0  0  0  0  0  0  0  0  0  0
    1.2930    5.2330    8.0030 H   0  0  0  0  0  0  0  0  0  0  0  0
    1.7110    6.4380   10.1300 H   0  0  0  0  0  0  0  0  0  0  0  0
    1.5620    5.2290   12.2900 H   0  0  0  0  0  0  0  0  0  0  0  0
    0.9930    2.8150   12.3230 H   0  0  0  0  0  0  0  0  0  0  0  0
    0.5740    1.6110   10.1960 H   0  0  0  0  0  0  0  0  0  0  0  0
    3.2600    1.7630    2.9100 H   0  0  0  0  0  0  0  0  0  0  0  0
  1 28  1  0  0  0  0
  1 29  1  0  0  0  0
  1 30  1  0  0  0  0
  1  2  1  0  0  0  0
  2  3  2  0  0  0  0
  3  4  1  0  0  0  0
  4 31  1  0  0  0  0
  4  5  1  0  0  0  0
  5  6  2  0  0  0  0
  6 32  1  0  0  0  0
  6  7  1  0  0  0  0
  7 33  1  0  0  0  0
  7  8  2  0  0  0  0
  8  9  1  0  0  0  0
  9 34  1  0  0  0  0
  9 10  2  0  0  0  0
 10  2  1  0  0  0  0
 10  5  1  0  0  0  0
  8 11  1  0  0  0  0
 11 12  2  0  0  0  0
 12 35  1  0  0  0  0
 12 13  1  0  0  0  0
 13 14  2  0  0  0  0
 14 36  1  0  0  0  0
 14 15  1  0  0  0  0
 15 16  1  0  0  0  0
 16 17  1  0  0  0  0
 17 37  1  0  0  0  0
 17 38  1  0  0  0  0
 17 18  1  0  0  0  0
 18 39  1  0  0  0  0
 18 19  1  0  0  0  0
 19 40  1  0  0  0  0
 19 41  1  0  0  0  0
 18 20  1  0  0  0  0
 20 42  1  0  0  0  0
 20 43  1  0  0  0  0
 20 21  1  0  0  0  0
 21 22  2  0  0  0  0
 22 44  1  0  0  0  0
 22 23  1  0  0  0  0
 23 45  1  0  0  0  0
 23 24  2  0  0  0  0
 24 46  1  0  0  0  0
 24 25  1  0  0  0  0
 25 47  1  0  0  0  0
 25 26  2  0  0  0  0
 26 21  1  0  0  0  0
 26 48  1  0  0  0  0
 15 27  2  0  0  0  0
 27 11  1  0  0  0  0
 27 49  1  0  0  0  0
M  END
>  <LOGBIO>
5.9000

>  <PRED_LOGBIO>
6.4200

>  <XV_RES>
-0.5440

>  <WHL_TMPL>
1

>  <ANCH>
5-6;9-17

$$$$
ROW48
  -MTS-   01071500313D 0   0.00000     0.00000     0

 82 86  0  0  0  0  0  0  0  0999 V2000
    0.4470   -0.2180    1.8010 C   0  0  0  0  0  0  0  0  0  0  0  0
    1.7520   -0.6870    2.1500 O   0  0  0  0  0  0  0  0  0  0  0  0
    2.6030   -1.0360    1.1350 C   0  0  0  0  0  0  0  0  0  0  0  0
    2.6190   -2.3510    0.6560 C   0  0  0  0  0  0  0  0  0  0  0  0
    3.4890   -2.7080   -0.3820 C   0  0  0  0  0  0  0  0  0  0  0  0
    4.3420   -1.7500   -0.9400 C   0  0  0  0  0  0  0  0  0  0  0  0
    4.3270   -0.4340   -0.4610 C   0  0  0  0  0  0  0  0  0  0  0  0
    3.4570   -0.0780    0.5760 C   0  0  0  0  0  0  0  0  0  0  0  0
    3.4410    1.2520    1.0600 N   0  0  0  0  0  0  0  0  0  0  0  0
    3.0440    2.3390    0.1710 C   0  0  0  0  0  0  0  0  0  0  0  0
    1.7890    2.7760    0.3390 N   0  0  0  0  0  0  0  0  0  0  0  0
    1.3040    3.7690   -0.4200 C   0  0  0  0  0  0  0  0  0  0  0  0
    2.1130    4.3580   -1.3990 C   0  0  0  0  0  0  0  0  0  0  0  0
    1.5150    5.6480   -2.4010 Cl  0  0  0  0  0  0  0  0  0  0  0  0
    3.4190    3.8750   -1.5450 C   0  0  0  0  0  0  0  0  0  0  0  0
    4.2810    4.4330   -2.5190 N   0  0  0  0  0  0  0  0  0  0  0  0
    5.1070    5.5330   -2.1850 C   0  0  0  0  0  0  0  0  0  0  0  0
    4.6370    6.8400   -2.3610 C   0  0  0  0  0  0  0  0  0  0  0  0
    5.4540    7.9280   -2.0310 C   0  0  0  0  0  0  0  0  0  0  0  0
    6.7410    7.7080   -1.5260 C   0  0  0  0  0  0  0  0  0  0  0  0
    7.2110    6.4010   -1.3510 C   0  0  0  0  0  0  0  0  0  0  0  0
    6.3940    5.3140   -1.6810 C   0  0  0  0  0  0  0  0  0  0  0  0
    7.0120    3.5960   -1.4500 S   0  0  0  0  0  0  0  0  0  0  0  0
    5.9120    2.7280   -1.1650 O   0  0  0  0  0  0  0  0  0  0  0  0
    7.9390    3.5640   -0.3620 O   0  0  0  0  0  0  0  0  0  0  0  0
    7.8390    3.0440   -2.9630 C   0  0  0  0  0  0  0  0  0  0  0  0
    8.3520    1.6200   -2.7720 C   0  0  0  0  0  0  0  0  0  0  0  0
    9.0130    3.9710   -3.2670 C   0  0  0  0  0  0  0  0  0  0  0  0
    3.8460    2.8800   -0.7560 N   0  0  0  0  0  0  0  0  0  0  0  0
    3.5040   -4.0380   -0.8660 N   0  0  0  0  0  0  0  0  0  0  0  0
    3.8270   -5.1900   -0.0110 C   0  0  0  0  0  0  0  0  0  0  0  0
    2.7540   -6.2910   -0.0850 C   0  0  0  0  0  0  0  0  0  0  0  0
    2.4550   -6.6870   -1.5430 C   0  0  0  0  0  0  0  0  0  0  0  0
    2.1080   -5.4560   -2.3990 C   0  0  0  0  0  0  0  0  0  0  0  0
    3.1990   -4.3780   -2.2630 C   0  0  0  0  0  0  0  0  0  0  0  0
    1.3490   -7.6540   -1.5830 N   0  0  0  0  0  0  0  0  0  0  0  0
    1.1170   -8.0750   -2.9720 C   0  0  0  0  0  0  0  0  0  0  0  0
   -0.0900   -9.0260   -3.0760 C   0  0  0  0  0  0  0  0  0  0  0  0
   -1.2940   -8.4230   -2.4850 N   0  0  0  0  0  0  0  0  0  0  0  0
   -2.3950   -9.3960   -2.5190 C   0  0  0  0  0  0  0  0  0  0  0  0
   -1.0560   -8.0030   -1.0970 C   0  0  0  0  0  0  0  0  0  0  0  0
    0.1480   -7.0500   -0.9900 C   0  0  0  0  0  0  0  0  0  0  0  0
   -0.0790   -0.9910    1.2440 H   0  0  0  0  0  0  0  0  0  0  0  0
   -0.1080    0.0180    2.7060 H   0  0  0  0  0  0  0  0  0  0  0  0
    0.5350    0.6750    1.1860 H   0  0  0  0  0  0  0  0  0  0  0  0
    1.9600   -3.0910    1.0870 H   0  0  0  0  0  0  0  0  0  0  0  0
    5.0130   -2.0250   -1.7400 H   0  0  0  0  0  0  0  0  0  0  0  0
    4.9850    0.3050   -0.8920 H   0  0  0  0  0  0  0  0  0  0  0  0
    3.7030    1.4470    2.0160 H   0  0  0  0  0  0  0  0  0  0  0  0
    0.2900    4.1130   -0.2770 H   0  0  0  0  0  0  0  0  0  0  0  0
    4.3060    4.0470   -3.4520 H   0  0  0  0  0  0  0  0  0  0  0  0
    3.6440    7.0090   -2.7500 H   0  0  0  0  0  0  0  0  0  0  0  0
    5.0920    8.9360   -2.1660 H   0  0  0  0  0  0  0  0  0  0  0  0
    7.3720    8.5480   -1.2710 H   0  0  0  0  0  0  0  0  0  0  0  0
    8.2040    6.2320   -0.9610 H   0  0  0  0  0  0  0  0  0  0  0  0
    7.1340    3.0680   -3.7910 H   0  0  0  0  0  0  0  0  0  0  0  0
    9.0570    1.5960   -1.9440 H   0  0  0  0  0  0  0  0  0  0  0  0
    8.8490    1.2880   -3.6810 H   0  0  0  0  0  0  0  0  0  0  0  0
    7.5150    0.9590   -2.5550 H   0  0  0  0  0  0  0  0  0  0  0  0
    9.7180    3.9470   -2.4390 H   0  0  0  0  0  0  0  0  0  0  0  0
    9.5100    3.6390   -4.1760 H   0  0  0  0  0  0  0  0  0  0  0  0
    8.6480    4.9870   -3.4030 H   0  0  0  0  0  0  0  0  0  0  0  0
    4.7900   -5.6010   -0.3090 H   0  0  0  0  0  0  0  0  0  0  0  0
    3.9340   -4.8550    1.0190 H   0  0  0  0  0  0  0  0  0  0  0  0
    1.8410   -5.9380    0.3890 H   0  0  0  0  0  0  0  0  0  0  0  0
    3.0950   -7.1660    0.4660 H   0  0  0  0  0  0  0  0  0  0  0  0
    3.3110   -7.2060   -1.9690 H   0  0  0  0  0  0  0  0  0  0  0  0
    1.1530   -5.0470   -2.0750 H   0  0  0  0  0  0  0  0  0  0  0  0
    2.0200   -5.7530   -3.4420 H   0  0  0  0  0  0  0  0  0  0  0  0
    4.1070   -4.7200   -2.7560 H   0  0  0  0  0  0  0  0  0  0  0  0
    2.8860   -3.4800   -2.7910 H   0  0  0  0  0  0  0  0  0  0  0  0
    0.9410   -7.1980   -3.5920 H   0  0  0  0  0  0  0  0  0  0  0  0
    2.0050   -8.5760   -3.3530 H   0  0  0  0  0  0  0  0  0  0  0  0
    0.1370   -9.9580   -2.5630 H   0  0  0  0  0  0  0  0  0  0  0  0
   -0.2790   -9.2590   -4.1220 H   0  0  0  0  0  0  0  0  0  0  0  0
   -2.2490  -10.0810   -3.3520 H   0  0  0  0  0  0  0  0  0  0  0  0
   -3.3400   -8.8700   -2.6440 H   0  0  0  0  0  0  0  0  0  0  0  0
   -2.4130   -9.9560   -1.5870 H   0  0  0  0  0  0  0  0  0  0  0  0
   -0.8780   -8.8800   -0.4780 H   0  0  0  0  0  0  0  0  0  0  0  0
   -1.9440   -7.5080   -0.7100 H   0  0  0  0  0  0  0  0  0  0  0  0
   -0.0810   -6.1180   -1.5040 H   0  0  0  0  0  0  0  0  0  0  0  0
    0.3380   -6.8220    0.0560 H   0  0  0  0  0  0  0  0  0  0  0  0
  1 43  1  0  0  0  0
  1 44  1  0  0  0  0
  1 45  1  0  0  0  0
  1  2  1  0  0  0  0
  2  3  1  0  0  0  0
  3  4  2  0  0  0  0
  4 46  1  0  0  0  0
  4  5  1  0  0  0  0
  5  6  2  0  0  0  0
  6 47  1  0  0  0  0
  6  7  1  0  0  0  0
  7 48  1  0  0  0  0
  7  8  2  0  0  0  0
  8  3  1  0  0  0  0
  8  9  1  0  0  0  0
  9 49  1  0  0  0  0
  9 10  1  0  0  0  0
 10 11  2  0  0  0  0
 11 12  1  0  0  0  0
 12 50  1  0  0  0  0
 12 13  2  0  0  0  0
 13 14  1  0  0  0  0
 13 15  1  0  0  0  0
 15 16  1  0  0  0  0
 16 51  1  0  0  0  0
 16 17  1  0  0  0  0
 17 18  2  0  0  0  0
 18 52  1  0  0  0  0
 18 19  1  0  0  0  0
 19 53  1  0  0  0  0
 19 20  2  0  0  0  0
 20 54  1  0  0  0  0
 20 21  1  0  0  0  0
 21 55  1  0  0  0  0
 21 22  2  0  0  0  0
 22 17  1  0  0  0  0
 22 23  1  0  0  0  0
 23 24  2  0  0  0  0
 23 25  2  0  0  0  0
 23 26  1  0  0  0  0
 26 56  1  0  0  0  0
 26 27  1  0  0  0  0
 27 57  1  0  0  0  0
 27 58  1  0  0  0  0
 27 59  1  0  0  0  0
 26 28  1  0  0  0  0
 28 60  1  0  0  0  0
 28 61  1  0  0  0  0
 28 62  1  0  0  0  0
 15 29  2  0  0  0  0
 29 10  1  0  0  0  0
  5 30  1  0  0  0  0
 30 31  1  0  0  0  0
 31 63  1  0  0  0  0
 31 64  1  0  0  0  0
 31 32  1  0  0  0  0
 32 65  1  0  0  0  0
 32 66  1  0  0  0  0
 32 33  1  0  0  0  0
 33 67  1  0  0  0  0
 33 34  1  0  0  0  0
 34 68  1  0  0  0  0
 34 69  1  0  0  0  0
 34 35  1  0  0  0  0
 35 30  1  0  0  0  0
 35 70  1  0  0  0  0
 35 71  1  0  0  0  0
 33 36  1  0  0  0  0
 36 37  1  0  0  0  0
 37 72  1  0  0  0  0
 37 73  1  0  0  0  0
 37 38  1  0  0  0  0
 38 74  1  0  0  0  0
 38 75  1  0  0  0  0
 38 39  1  0  0  0  0
 39 40  1  0  0  0  0
 40 76  1  0  0  0  0
 40 77  1  0  0  0  0
 40 78  1  0  0  0  0
 39 41  1  0  0  0  0
 41 79  1  0  0  0  0
 41 80  1  0  0  0  0
 41 42  1  0  0  0  0
 42 36  1  0  0  0  0
 42 81  1  0  0  0  0
 42 82  1  0  0  0  0
M  END
>  <LOGBIO>
8.9000

>  <PRED_LOGBIO>
8.5200

>  <XV_RES>
2.8670

>  <WHL_TMPL>
2

>  <ANCH>
5-6;21-22

$$$$
ROW49
  -MTS-   01071500313D 0   0.00000     0.00000     0

 34 36  0  0  0  0  0  0  0  0999 V2000
    4.7590    3.7470    2.2270 F   0  0  0  0  0  0  0  0  0  0  0  0
    5.6610    2.7720    2.2970 C   0  0  0  0  0  0  0  0  0  0  0  0
    6.5790    2.9500    1.3500 F   0  0  0  0  0  0  0  0  0  0  0  0
    6.2460    2.7950    3.4910 F   0  0  0  0  0  0  0  0  0  0  0  0
    4.9800    1.4400    2.0950 C   0  0  0  0  0  0  0  0  0  0  0  0
    3.8340    1.3540    1.2960 C   0  0  0  0  0  0  0  0  0  0  0  0
    3.2030    0.1180    1.1080 C   0  0  0  0  0  0  0  0  0  0  0  0
    3.7180   -1.0310    1.7200 C   0  0  0  0  0  0  0  0  0  0  0  0
    3.1060   -2.2800    1.5500 C   0  0  0  0  0  0  0  0  0  0  0  0
    1.9460   -2.4090    0.7500 N   0  0  0  0  0  0  0  0  0  0  0  0
    0.7780   -1.9550    1.1950 C   0  0  0  0  0  0  0  0  0  0  0  0
    0.6930   -1.4840    2.3270 O   0  0  0  0  0  0  0  0  0  0  0  0
   -0.2980   -2.0110    0.4150 N   0  0  0  0  0  0  0  0  0  0  0  0
   -1.3010   -2.9770    0.6620 C   0  0  0  0  0  0  0  0  0  0  0  0
   -2.3700   -2.6800    1.5160 C   0  0  0  0  0  0  0  0  0  0  0  0
   -3.3120   -3.6080    1.7380 N   0  0  0  0  0  0  0  0  0  0  0  0
   -3.2510   -4.8150    1.1600 C   0  0  0  0  0  0  0  0  0  0  0  0
   -2.1790   -5.1040    0.3070 C   0  0  0  0  0  0  0  0  0  0  0  0
   -1.2330   -4.1820    0.0800 N   0  0  0  0  0  0  0  0  0  0  0  0
    3.6600   -3.3990    2.1830 C   0  0  0  0  0  0  0  0  0  0  0  0
    4.8080   -3.2460    2.9700 C   0  0  0  0  0  0  0  0  0  0  0  0
    5.3670   -2.0360    3.1110 N   0  0  0  0  0  0  0  0  0  0  0  0
    4.8640   -0.9440    2.5200 C   0  0  0  0  0  0  0  0  0  0  0  0
    5.4950    0.2910    2.7070 C   0  0  0  0  0  0  0  0  0  0  0  0
    3.4370    2.2400    0.8240 H   0  0  0  0  0  0  0  0  0  0  0  0
    2.3190    0.0520    0.4920 H   0  0  0  0  0  0  0  0  0  0  0  0
    2.0050   -2.8460   -0.1590 H   0  0  0  0  0  0  0  0  0  0  0  0
   -0.3990   -1.3630   -0.3530 H   0  0  0  0  0  0  0  0  0  0  0  0
   -2.4360   -1.7120    1.9900 H   0  0  0  0  0  0  0  0  0  0  0  0
   -4.0170   -5.5530    1.3480 H   0  0  0  0  0  0  0  0  0  0  0  0
   -2.1130   -6.0720   -0.1680 H   0  0  0  0  0  0  0  0  0  0  0  0
    3.2060   -4.3720    2.0660 H   0  0  0  0  0  0  0  0  0  0  0  0
    5.2430   -4.1030    3.4630 H   0  0  0  0  0  0  0  0  0  0  0  0
    6.3790    0.3580    3.3230 H   0  0  0  0  0  0  0  0  0  0  0  0
  1  2  1  0  0  0  0
  2  3  1  0  0  0  0
  2  4  1  0  0  0  0
  2  5  1  0  0  0  0
  5  6  2  0  0  0  0
  6 25  1  0  0  0  0
  6  7  1  0  0  0  0
  7 26  1  0  0  0  0
  7  8  2  0  0  0  0
  8  9  1  0  0  0  0
  9 10  1  0  0  0  0
 10 27  1  0  0  0  0
 10 11  1  0  0  0  0
 11 12  2  0  0  0  0
 11 13  1  0  0  0  0
 13 28  1  0  0  0  0
 13 14  1  0  0  0  0
 14 15  2  0  0  0  0
 15 29  1  0  0  0  0
 15 16  1  0  0  0  0
 16 17  2  0  0  0  0
 17 30  1  0  0  0  0
 17 18  1  0  0  0  0
 18 31  1  0  0  0  0
 18 19  2  0  0  0  0
 19 14  1  0  0  0  0
  9 20  2  0  0  0  0
 20 32  1  0  0  0  0
 20 21  1  0  0  0  0
 21 33  1  0  0  0  0
 21 22  2  0  0  0  0
 22 23  1  0  0  0  0
 23  8  1  0  0  0  0
 23 24  2  0  0  0  0
 24  5  1  0  0  0  0
 24 34  1  0  0  0  0
M  END
>  <LOGBIO>
6.0000

>  <PRED_LOGBIO>
6.2800

>  <XV_RES>
-0.6550

>  <WHL_TMPL>
2

>  <ANCH>
16-29;11-12

$$$$
ROW50
  -MTS-   01071500313D 0   0.00000     0.00000     0

 55 58  0  0  0  0  0  0  0  0999 V2000
   -0.8930    0.4750   -0.7250 C   0  0  0  0  0  0  0  0  0  0  0  0
   -0.4690   -0.8680   -1.1480 N   0  0  0  0  0  0  0  0  0  0  0  0
   -1.0470   -2.0130   -0.5520 C   0  0  0  0  0  0  0  0  0  0  0  0
   -2.1480   -2.5570   -1.0870 N   0  0  0  0  0  0  0  0  0  0  0  0
   -2.7290   -3.6410   -0.5550 C   0  0  0  0  0  0  0  0  0  0  0  0
   -2.1970   -4.2470    0.5890 C   0  0  0  0  0  0  0  0  0  0  0  0
   -1.0470   -3.7020    1.1720 C   0  0  0  0  0  0  0  0  0  0  0  0
   -0.4630   -2.5690    0.5930 C   0  0  0  0  0  0  0  0  0  0  0  0
    0.7780   -1.9550    1.1950 C   0  0  0  0  0  0  0  0  0  0  0  0
    1.9460   -2.4090    0.7500 N   0  0  0  0  0  0  0  0  0  0  0  0
    3.1060   -2.2800    1.5500 C   0  0  0  0  0  0  0  0  0  0  0  0
    3.6680   -1.0780    1.7360 N   0  0  0  0  0  0  0  0  0  0  0  0
    4.7670   -0.9370    2.4900 C   0  0  0  0  0  0  0  0  0  0  0  0
    5.3320    0.3490    2.6640 N   0  0  0  0  0  0  0  0  0  0  0  0
    6.5190    0.5040    3.4180 C   0  0  0  0  0  0  0  0  0  0  0  0
    7.7650    0.4270    2.7850 C   0  0  0  0  0  0  0  0  0  0  0  0
    8.9400    0.5800    3.5310 C   0  0  0  0  0  0  0  0  0  0  0  0
    8.8680    0.8110    4.9100 C   0  0  0  0  0  0  0  0  0  0  0  0
    9.9000    0.9960    5.8610 N   0  0  0  0  0  0  0  0  0  0  0  0
    9.4120    1.1900    7.0820 C   0  0  0  0  0  0  0  0  0  0  0  0
   10.0750    1.3780    8.1010 O   0  0  0  0  0  0  0  0  0  0  0  0
    7.9050    1.1420    7.0050 C   0  0  0  0  0  0  0  0  0  0  0  0
    7.6220    0.8880    5.5430 C   0  0  0  0  0  0  0  0  0  0  0  0
    6.4470    0.7350    4.7970 C   0  0  0  0  0  0  0  0  0  0  0  0
    5.3380   -1.9940    3.0830 N   0  0  0  0  0  0  0  0  0  0  0  0
    4.8230   -3.2220    2.9350 C   0  0  0  0  0  0  0  0  0  0  0  0
    3.6760   -3.4070    2.1540 C   0  0  0  0  0  0  0  0  0  0  0  0
    2.7510   -4.4770    2.4450 C   0  0  0  0  0  0  0  0  0  0  0  0
    1.4720   -4.1250    2.3490 F   0  0  0  0  0  0  0  0  0  0  0  0
    2.9470   -4.7880    3.7230 F   0  0  0  0  0  0  0  0  0  0  0  0
    3.0190   -5.5140    1.6570 F   0  0  0  0  0  0  0  0  0  0  0  0
    0.7520   -1.0490   -2.3890 S   0  0  0  0  0  0  0  0  0  0  0  0
    0.2050   -1.7750   -3.4930 O   0  0  0  0  0  0  0  0  0  0  0  0
    1.8710   -1.7630   -1.8570 O   0  0  0  0  0  0  0  0  0  0  0  0
    1.2910    0.5860   -2.9490 C   0  0  0  0  0  0  0  0  0  0  0  0
   -1.9590    0.5920   -0.9090 H   0  0  0  0  0  0  0  0  0  0  0  0
   -0.3430    1.2240   -1.2910 H   0  0  0  0  0  0  0  0  0  0  0  0
   -0.6920    0.6010    0.3360 H   0  0  0  0  0  0  0  0  0  0  0  0
   -3.6160   -4.0520   -1.0150 H   0  0  0  0  0  0  0  0  0  0  0  0
   -2.6670   -5.1210    1.0160 H   0  0  0  0  0  0  0  0  0  0  0  0
   -0.6160   -4.1500    2.0550 H   0  0  0  0  0  0  0  0  0  0  0  0
    0.7490   -2.2270    2.2480 H   0  0  0  0  0  0  0  0  0  0  0  0
    0.7180   -0.8830    1.0170 H   0  0  0  0  0  0  0  0  0  0  0  0
    2.0050   -2.8460   -0.1590 H   0  0  0  0  0  0  0  0  0  0  0  0
    4.8880    1.1560    2.2490 H   0  0  0  0  0  0  0  0  0  0  0  0
    7.8210    0.2480    1.7210 H   0  0  0  0  0  0  0  0  0  0  0  0
    9.9020    0.5200    3.0430 H   0  0  0  0  0  0  0  0  0  0  0  0
   10.8850    0.9810    5.6390 H   0  0  0  0  0  0  0  0  0  0  0  0
    7.4630    2.0790    7.3350 H   0  0  0  0  0  0  0  0  0  0  0  0
    7.5030    0.3450    7.6280 H   0  0  0  0  0  0  0  0  0  0  0  0
    5.4860    0.7950    5.2850 H   0  0  0  0  0  0  0  0  0  0  0  0
    5.2920   -4.0670    3.4170 H   0  0  0  0  0  0  0  0  0  0  0  0
    0.4390    1.1290   -3.3540 H   0  0  0  0  0  0  0  0  0  0  0  0
    2.0490    0.4730   -3.7200 H   0  0  0  0  0  0  0  0  0  0  0  0
    1.7070    1.1380   -2.1090 H   0  0  0  0  0  0  0  0  0  0  0  0
  1 36  1  0  0  0  0
  1 37  1  0  0  0  0
  1 38  1  0  0  0  0
  1  2  1  0  0  0  0
  2  3  1  0  0  0  0
  3  4  1  0  0  0  0
  4  5  2  0  0  0  0
  5 39  1  0  0  0  0
  5  6  1  0  0  0  0
  6 40  1  0  0  0  0
  6  7  2  0  0  0  0
  7 41  1  0  0  0  0
  7  8  1  0  0  0  0
  8  3  2  0  0  0  0
  8  9  1  0  0  0  0
  9 42  1  0  0  0  0
  9 43  1  0  0  0  0
  9 10  1  0  0  0  0
 10 44  1  0  0  0  0
 10 11  1  0  0  0  0
 11 12  1  0  0  0  0
 12 13  2  0  0  0  0
 13 14  1  0  0  0  0
 14 45  1  0  0  0  0
 14 15  1  0  0  0  0
 15 16  2  0  0  0  0
 16 46  1  0  0  0  0
 16 17  1  0  0  0  0
 17 47  1  0  0  0  0
 17 18  2  0  0  0  0
 18 19  1  0  0  0  0
 19 48  1  0  0  0  0
 19 20  1  0  0  0  0
 20 21  2  0  0  0  0
 20 22  1  0  0  0  0
 22 49  1  0  0  0  0
 22 50  1  0  0  0  0
 22 23  1  0  0  0  0
 23 18  1  0  0  0  0
 23 24  2  0  0  0  0
 24 15  1  0  0  0  0
 24 51  1  0  0  0  0
 13 25  1  0  0  0  0
 25 26  2  0  0  0  0
 26 52  1  0  0  0  0
 26 27  1  0  0  0  0
 27 11  2  0  0  0  0
 27 28  1  0  0  0  0
 28 29  1  0  0  0  0
 28 30  1  0  0  0  0
 28 31  1  0  0  0  0
  2 32  1  0  0  0  0
 32 33  2  0  0  0  0
 32 34  2  0  0  0  0
 32 35  1  0  0  0  0
 35 53  1  0  0  0  0
 35 54  1  0  0  0  0
 35 55  1  0  0  0  0
M  END
>  <LOGBIO>
6.1000

>  <PRED_LOGBIO>
5.7800

>  <XV_RES>
1.3160

>  <WHL_TMPL>
2

>  <ANCH>
16-29;20-18

$$$$
ROW51
  -MTS-   01071500313D 0   0.00000     0.00000     0

 52 55  0  0  0  0  0  0  0  0999 V2000
   -4.5890    4.3420    2.9750 C   0  0  0  0  0  0  0  0  0  0  0  0
   -5.0720    3.8370    1.7280 O   0  0  0  0  0  0  0  0  0  0  0  0
   -4.5420    2.6630    1.2610 C   0  0  0  0  0  0  0  0  0  0  0  0
   -4.7660    1.4690    1.9560 C   0  0  0  0  0  0  0  0  0  0  0  0
   -4.2250    0.2690    1.4790 C   0  0  0  0  0  0  0  0  0  0  0  0
   -3.4600    0.2640    0.3070 C   0  0  0  0  0  0  0  0  0  0  0  0
   -3.2350    1.4580   -0.3890 C   0  0  0  0  0  0  0  0  0  0  0  0
   -3.7760    2.6580    0.0880 C   0  0  0  0  0  0  0  0  0  0  0  0
   -2.4100    1.4520   -1.6530 C   0  0  0  0  0  0  0  0  0  0  0  0
   -2.8570    2.6560   -2.4770 C   0  0  0  0  0  0  0  0  0  0  0  0
   -0.9960    1.6700   -1.3160 N   0  0  0  0  0  0  0  0  0  0  0  0
   -0.0800    1.7030   -2.2800 C   0  0  0  0  0  0  0  0  0  0  0  0
   -0.4170    1.5510   -3.4540 O   0  0  0  0  0  0  0  0  0  0  0  0
    1.2000    1.9000   -1.9750 N   0  0  0  0  0  0  0  0  0  0  0  0
    2.3050    1.3490   -2.7720 C   0  0  0  0  0  0  0  0  0  0  0  0
    3.2800    2.4440   -3.2430 C   0  0  0  0  0  0  0  0  0  0  0  0
    3.5660    3.4770   -2.1790 C   0  0  0  0  0  0  0  0  0  0  0  0
    2.8160    3.5880   -1.0740 C   0  0  0  0  0  0  0  0  0  0  0  0
    1.6320    2.6880   -0.8130 C   0  0  0  0  0  0  0  0  0  0  0  0
    4.7100    4.3970   -2.3640 C   0  0  0  0  0  0  0  0  0  0  0  0
    5.9960    4.0440   -2.4940 C   0  0  0  0  0  0  0  0  0  0  0  0
    6.7830    5.1550   -2.6470 N   0  0  0  0  0  0  0  0  0  0  0  0
    5.9610    6.3060   -2.6150 C   0  0  0  0  0  0  0  0  0  0  0  0
    6.2410    7.6130   -2.7200 N   0  0  0  0  0  0  0  0  0  0  0  0
    5.2820    8.5460   -2.6600 C   0  0  0  0  0  0  0  0  0  0  0  0
    3.9420    8.1830   -2.4840 C   0  0  0  0  0  0  0  0  0  0  0  0
    3.6170    6.8260   -2.3710 C   0  0  0  0  0  0  0  0  0  0  0  0
    4.6420    5.8740   -2.4370 C   0  0  0  0  0  0  0  0  0  0  0  0
   -3.5190    4.5250    2.9030 H   0  0  0  0  0  0  0  0  0  0  0  0
   -5.1000    5.2730    3.2110 H   0  0  0  0  0  0  0  0  0  0  0  0
   -4.7810    3.6140    3.7600 H   0  0  0  0  0  0  0  0  0  0  0  0
   -5.3560    1.4730    2.8600 H   0  0  0  0  0  0  0  0  0  0  0  0
   -4.3980   -0.6520    2.0150 H   0  0  0  0  0  0  0  0  0  0  0  0
   -3.0430   -0.6620   -0.0610 H   0  0  0  0  0  0  0  0  0  0  0  0
   -3.6030    3.5790   -0.4480 H   0  0  0  0  0  0  0  0  0  0  0  0
   -2.5530    0.5280   -2.2090 H   0  0  0  0  0  0  0  0  0  0  0  0
   -3.3850    2.3130   -3.3640 H   0  0  0  0  0  0  0  0  0  0  0  0
   -1.9860    3.2360   -2.7740 H   0  0  0  0  0  0  0  0  0  0  0  0
   -3.5200    3.2780   -1.8790 H   0  0  0  0  0  0  0  0  0  0  0  0
   -0.7200    1.7950   -0.3520 H   0  0  0  0  0  0  0  0  0  0  0  0
    2.8470    0.6140   -2.1800 H   0  0  0  0  0  0  0  0  0  0  0  0
    1.9030    0.8270   -3.6380 H   0  0  0  0  0  0  0  0  0  0  0  0
    2.8710    2.9360   -4.1230 H   0  0  0  0  0  0  0  0  0  0  0  0
    4.2140    1.9840   -3.5580 H   0  0  0  0  0  0  0  0  0  0  0  0
    3.0670    4.3460   -0.3470 H   0  0  0  0  0  0  0  0  0  0  0  0
    1.8760    2.0110    0.0040 H   0  0  0  0  0  0  0  0  0  0  0  0
    0.7980    3.2930   -0.4640 H   0  0  0  0  0  0  0  0  0  0  0  0
    6.3610    3.0270   -2.4800 H   0  0  0  0  0  0  0  0  0  0  0  0
    7.7860    5.1520   -2.7640 H   0  0  0  0  0  0  0  0  0  0  0  0
    5.5460    9.5900   -2.7490 H   0  0  0  0  0  0  0  0  0  0  0  0
    3.1710    8.9370   -2.4350 H   0  0  0  0  0  0  0  0  0  0  0  0
    2.5910    6.5170   -2.2340 H   0  0  0  0  0  0  0  0  0  0  0  0
  1 29  1  0  0  0  0
  1 30  1  0  0  0  0
  1 31  1  0  0  0  0
  1  2  1  0  0  0  0
  2  3  1  0  0  0  0
  3  4  2  0  0  0  0
  4 32  1  0  0  0  0
  4  5  1  0  0  0  0
  5 33  1  0  0  0  0
  5  6  2  0  0  0  0
  6 34  1  0  0  0  0
  6  7  1  0  0  0  0
  7  8  2  0  0  0  0
  8  3  1  0  0  0  0
  8 35  1  0  0  0  0
  7  9  1  0  0  0  0
  9 36  1  0  0  0  0
  9 10  1  0  0  0  0
 10 37  1  0  0  0  0
 10 38  1  0  0  0  0
 10 39  1  0  0  0  0
  9 11  1  0  0  0  0
 11 40  1  0  0  0  0
 11 12  1  0  0  0  0
 12 13  2  0  0  0  0
 12 14  1  0  0  0  0
 14 15  1  0  0  0  0
 15 41  1  0  0  0  0
 15 42  1  0  0  0  0
 15 16  1  0  0  0  0
 16 43  1  0  0  0  0
 16 44  1  0  0  0  0
 16 17  1  0  0  0  0
 17 18  2  0  0  0  0
 18 45  1  0  0  0  0
 18 19  1  0  0  0  0
 19 14  1  0  0  0  0
 19 46  1  0  0  0  0
 19 47  1  0  0  0  0
 17 20  1  0  0  0  0
 20 21  2  0  0  0  0
 21 48  1  0  0  0  0
 21 22  1  0  0  0  0
 22 49  1  0  0  0  0
 22 23  1  0  0  0  0
 23 24  1  0  0  0  0
 24 25  2  0  0  0  0
 25 50  1  0  0  0  0
 25 26  1  0  0  0  0
 26 51  1  0  0  0  0
 26 27  2  0  0  0  0
 27 52  1  0  0  0  0
 27 28  1  0  0  0  0
 28 20  1  0  0  0  0
 28 23  2  0  0  0  0
M  END
>  <LOGBIO>
6.3000

>  <PRED_LOGBIO>
6.5800

>  <XV_RES>
-0.7100

>  <WHL_TMPL>
1

>  <ANCH>
43-50;13-11

$$$$
ROW52
  -MTS-   01071500313D 0   0.00000     0.00000     0

 50 53  0  0  0  0  0  0  0  0999 V2000
   -2.0510    4.3810   -5.0640 C   0  0  0  0  0  0  0  0  0  0  0  0
   -2.4190    3.0390   -5.3930 O   0  0  0  0  0  0  0  0  0  0  0  0
   -2.4910    2.1240   -4.3770 C   0  0  0  0  0  0  0  0  0  0  0  0
   -3.6950    1.9340   -3.6890 C   0  0  0  0  0  0  0  0  0  0  0  0
   -3.7680    0.9990   -2.6500 C   0  0  0  0  0  0  0  0  0  0  0  0
   -4.8040    0.5950   -1.7990 N   0  0  0  0  0  0  0  0  0  0  0  0
   -4.3550   -0.3350   -0.9760 C   0  0  0  0  0  0  0  0  0  0  0  0
   -3.0340   -0.5890   -1.2330 N   0  0  0  0  0  0  0  0  0  0  0  0
   -2.2410   -1.4940   -0.5770 C   0  0  0  0  0  0  0  0  0  0  0  0
   -1.1160   -1.2420    0.1060 C   0  0  0  0  0  0  0  0  0  0  0  0
   -0.4540   -2.4140    0.7210 C   0  0  0  0  0  0  0  0  0  0  0  0
    0.7020   -2.2970    1.4470 O   0  0  0  0  0  0  0  0  0  0  0  0
    1.9460   -2.4090    0.7500 C   0  0  0  0  0  0  0  0  0  0  0  0
    3.1060   -2.2800    1.5500 C   0  0  0  0  0  0  0  0  0  0  0  0
    3.4940   -3.3280    2.3930 C   0  0  0  0  0  0  0  0  0  0  0  0
    4.6420   -3.2000    3.1850 C   0  0  0  0  0  0  0  0  0  0  0  0
    5.4020   -2.0260    3.1330 C   0  0  0  0  0  0  0  0  0  0  0  0
    5.0140   -0.9780    2.2890 C   0  0  0  0  0  0  0  0  0  0  0  0
    3.8660   -1.1050    1.4970 C   0  0  0  0  0  0  0  0  0  0  0  0
    3.4560    0.0020    0.6050 C   0  0  0  0  0  0  0  0  0  0  0  0
    2.1380    0.1430    0.4910 F   0  0  0  0  0  0  0  0  0  0  0  0
    3.8910   -0.3290   -0.6070 F   0  0  0  0  0  0  0  0  0  0  0  0
    4.0240    1.1280    1.0270 F   0  0  0  0  0  0  0  0  0  0  0  0
   -1.0530   -3.5960    0.5260 C   0  0  0  0  0  0  0  0  0  0  0  0
   -2.4850   -3.2420   -0.4530 S   0  0  0  0  0  0  0  0  0  0  0  0
   -0.6120   -4.9180    1.0240 C   0  0  0  0  0  0  0  0  0  0  0  0
    0.1370   -5.6050    0.3480 O   0  0  0  0  0  0  0  0  0  0  0  0
   -1.0280   -5.3540    2.1980 O   0  0  0  0  0  0  0  0  0  0  0  0
   -2.6370    0.2520   -2.3000 C   0  0  0  0  0  0  0  0  0  0  0  0
   -1.4330    0.4410   -2.9880 C   0  0  0  0  0  0  0  0  0  0  0  0
   -1.3600    1.3770   -4.0270 C   0  0  0  0  0  0  0  0  0  0  0  0
   -0.1810    1.5620   -4.7000 O   0  0  0  0  0  0  0  0  0  0  0  0
    0.0630    0.7600   -5.8590 C   0  0  0  0  0  0  0  0  0  0  0  0
   -2.7730    4.7940   -4.3620 H   0  0  0  0  0  0  0  0  0  0  0  0
   -2.0380    4.9860   -5.9680 H   0  0  0  0  0  0  0  0  0  0  0  0
   -1.0620    4.3850   -4.6100 H   0  0  0  0  0  0  0  0  0  0  0  0
   -4.5680    2.5110   -3.9590 H   0  0  0  0  0  0  0  0  0  0  0  0
   -4.9430   -0.8230   -0.2130 H   0  0  0  0  0  0  0  0  0  0  0  0
   -0.7170   -0.2430    0.2020 H   0  0  0  0  0  0  0  0  0  0  0  0
    1.9710   -1.5650    0.0640 H   0  0  0  0  0  0  0  0  0  0  0  0
    1.9740   -3.3810    0.2620 H   0  0  0  0  0  0  0  0  0  0  0  0
    2.9090   -4.2350    2.4330 H   0  0  0  0  0  0  0  0  0  0  0  0
    4.9410   -4.0080    3.8360 H   0  0  0  0  0  0  0  0  0  0  0  0
    6.2880   -1.9280    3.7440 H   0  0  0  0  0  0  0  0  0  0  0  0
    5.6000   -0.0720    2.2490 H   0  0  0  0  0  0  0  0  0  0  0  0
   -0.6370   -6.2290    2.3490 H   0  0  0  0  0  0  0  0  0  0  0  0
   -0.5600   -0.1350   -2.7180 H   0  0  0  0  0  0  0  0  0  0  0  0
    0.0600   -0.2920   -5.5790 H   0  0  0  0  0  0  0  0  0  0  0  0
    1.0310    1.0190   -6.2820 H   0  0  0  0  0  0  0  0  0  0  0  0
   -0.7160    0.9410   -6.5970 H   0  0  0  0  0  0  0  0  0  0  0  0
  1 34  1  0  0  0  0
  1 35  1  0  0  0  0
  1 36  1  0  0  0  0
  1  2  1  0  0  0  0
  2  3  1  0  0  0  0
  3  4  2  0  0  0  0
  4 37  1  0  0  0  0
  4  5  1  0  0  0  0
  5  6  1  0  0  0  0
  6  7  2  0  0  0  0
  7 38  1  0  0  0  0
  7  8  1  0  0  0  0
  8  9  1  0  0  0  0
  9 10  2  0  0  0  0
 10 39  1  0  0  0  0
 10 11  1  0  0  0  0
 11 12  1  0  0  0  0
 12 13  1  0  0  0  0
 13 40  1  0  0  0  0
 13 41  1  0  0  0  0
 13 14  1  0  0  0  0
 14 15  2  0  0  0  0
 15 42  1  0  0  0  0
 15 16  1  0  0  0  0
 16 43  1  0  0  0  0
 16 17  2  0  0  0  0
 17 44  1  0  0  0  0
 17 18  1  0  0  0  0
 18 45  1  0  0  0  0
 18 19  2  0  0  0  0
 19 14  1  0  0  0  0
 19 20  1  0  0  0  0
 20 21  1  0  0  0  0
 20 22  1  0  0  0  0
 20 23  1  0  0  0  0
 11 24  2  0  0  0  0
 24 25  1  0  0  0  0
 25  9  1  0  0  0  0
 24 26  1  0  0  0  0
 26 27  2  0  0  0  0
 26 28  1  0  0  0  0
 28 46  1  0  0  0  0
  8 29  1  0  0  0  0
 29  5  2  0  0  0  0
 29 30  1  0  0  0  0
 30 47  1  0  0  0  0
 30 31  2  0  0  0  0
 31  3  1  0  0  0  0
 31 32  1  0  0  0  0
 32 33  1  0  0  0  0
 33 48  1  0  0  0  0
 33 49  1  0  0  0  0
 33 50  1  0  0  0  0
M  END
>  <LOGBIO>
6.0000

>  <PRED_LOGBIO>
6.7800

>  <XV_RES>
-2.0430

>  <WHL_TMPL>
2

>  <ANCH>
15-22;31-29

$$$$
ROW53
  -MTS-   01071500313D 0   0.00000     0.00000     0

 60 64  0  0  0  0  0  0  0  0999 V2000
    2.9050    5.0450   -3.9690 C   0  0  0  0  0  0  0  0  0  0  0  0
    3.6230    3.8460   -3.3990 C   0  0  0  0  0  0  0  0  0  0  0  0
    4.9710    3.6260   -3.7060 C   0  0  0  0  0  0  0  0  0  0  0  0
    5.6370    2.5130   -3.1780 C   0  0  0  0  0  0  0  0  0  0  0  0
    4.9550    1.6210   -2.3420 C   0  0  0  0  0  0  0  0  0  0  0  0
    3.6070    1.8410   -2.0350 C   0  0  0  0  0  0  0  0  0  0  0  0
    2.6580    1.1490   -1.2450 N   0  0  0  0  0  0  0  0  0  0  0  0
    1.4790    1.8430   -1.3160 C   0  0  0  0  0  0  0  0  0  0  0  0
    1.6260    2.9050   -2.0860 N   0  0  0  0  0  0  0  0  0  0  0  0
    2.9410    2.9530   -2.5640 C   0  0  0  0  0  0  0  0  0  0  0  0
    0.2250    1.4580   -0.6310 C   0  0  0  0  0  0  0  0  0  0  0  0
   -0.9590    1.6270   -1.2360 C   0  0  0  0  0  0  0  0  0  0  0  0
   -1.0290    2.1590   -2.4960 N   0  0  0  0  0  0  0  0  0  0  0  0
   -0.9590    1.0770   -3.4890 C   0  0  0  0  0  0  0  0  0  0  0  0
   -1.0370    1.6700   -4.8950 C   0  0  0  0  0  0  0  0  0  0  0  0
   -2.2700    2.3770   -5.0470 O   0  0  0  0  0  0  0  0  0  0  0  0
   -0.9650    0.5580   -5.9150 C   0  0  0  0  0  0  0  0  0  0  0  0
   -2.1400   -0.0570   -6.3630 C   0  0  0  0  0  0  0  0  0  0  0  0
   -2.0730   -1.0880   -7.3080 C   0  0  0  0  0  0  0  0  0  0  0  0
   -0.8320   -1.5020   -7.8050 C   0  0  0  0  0  0  0  0  0  0  0  0
    0.3430   -0.8870   -7.3570 C   0  0  0  0  0  0  0  0  0  0  0  0
    1.8860   -1.4020   -7.9750 Cl  0  0  0  0  0  0  0  0  0  0  0  0
    0.2760    0.1440   -6.4120 C   0  0  0  0  0  0  0  0  0  0  0  0
   -2.1900    1.2300   -0.5160 C   0  0  0  0  0  0  0  0  0  0  0  0
   -2.0920    0.7120    0.7160 C   0  0  0  0  0  0  0  0  0  0  0  0
   -0.8790    0.5420    1.3280 N   0  0  0  0  0  0  0  0  0  0  0  0
    0.2610    0.8800    0.7310 C   0  0  0  0  0  0  0  0  0  0  0  0
    1.3350    0.7150    1.3070 O   0  0  0  0  0  0  0  0  0  0  0  0
    7.0000    2.2910   -3.4880 N   0  0  0  0  0  0  0  0  0  0  0  0
    8.0480    2.2340   -2.4590 C   0  0  0  0  0  0  0  0  0  0  0  0
    9.0250    1.0670   -2.6930 C   0  0  0  0  0  0  0  0  0  0  0  0
    9.5300    1.0710   -4.0310 O   0  0  0  0  0  0  0  0  0  0  0  0
    8.4810    0.9380   -4.9930 C   0  0  0  0  0  0  0  0  0  0  0  0
    7.4780    2.0990   -4.8650 C   0  0  0  0  0  0  0  0  0  0  0  0
    1.8330    4.8630   -3.9630 H   0  0  0  0  0  0  0  0  0  0  0  0
    3.2390    5.2160   -4.9910 H   0  0  0  0  0  0  0  0  0  0  0  0
    3.1270    5.9220   -3.3640 H   0  0  0  0  0  0  0  0  0  0  0  0
    5.4980    4.3140   -4.3510 H   0  0  0  0  0  0  0  0  0  0  0  0
    5.4690    0.7630   -1.9340 H   0  0  0  0  0  0  0  0  0  0  0  0
    2.8210    0.2990   -0.7240 H   0  0  0  0  0  0  0  0  0  0  0  0
   -1.9000    2.6580   -2.6030 H   0  0  0  0  0  0  0  0  0  0  0  0
   -0.0200    0.5390   -3.3730 H   0  0  0  0  0  0  0  0  0  0  0  0
   -1.7900    0.3920   -3.3380 H   0  0  0  0  0  0  0  0  0  0  0  0
   -0.2050    2.3550   -5.0460 H   0  0  0  0  0  0  0  0  0  0  0  0
   -2.3430    2.7630   -5.9330 H   0  0  0  0  0  0  0  0  0  0  0  0
   -3.0970    0.2630   -5.9790 H   0  0  0  0  0  0  0  0  0  0  0  0
   -2.9790   -1.5630   -7.6540 H   0  0  0  0  0  0  0  0  0  0  0  0
   -0.7800   -2.2970   -8.5340 H   0  0  0  0  0  0  0  0  0  0  0  0
    1.1830    0.6190   -6.0660 H   0  0  0  0  0  0  0  0  0  0  0  0
   -3.1570    1.3550   -0.9800 H   0  0  0  0  0  0  0  0  0  0  0  0
   -2.9920    0.4230    1.2390 H   0  0  0  0  0  0  0  0  0  0  0  0
   -0.8480    0.1480    2.2580 H   0  0  0  0  0  0  0  0  0  0  0  0
    8.5980    3.1720   -2.4520 H   0  0  0  0  0  0  0  0  0  0  0  0
    7.5860    2.1290   -1.4790 H   0  0  0  0  0  0  0  0  0  0  0  0
    8.5170    0.1250   -2.5000 H   0  0  0  0  0  0  0  0  0  0  0  0
    9.8540    1.1440   -1.9920 H   0  0  0  0  0  0  0  0  0  0  0  0
    7.9640   -0.0070   -4.8370 H   0  0  0  0  0  0  0  0  0  0  0  0
    8.9060    0.9350   -5.9950 H   0  0  0  0  0  0  0  0  0  0  0  0
    7.9430    3.0180   -5.2160 H   0  0  0  0  0  0  0  0  0  0  0  0
    6.6280    1.9150   -5.5190 H   0  0  0  0  0  0  0  0  0  0  0  0
  1 35  1  0  0  0  0
  1 36  1  0  0  0  0
  1 37  1  0  0  0  0
  1  2  1  0  0  0  0
  2  3  2  0  0  0  0
  3 38  1  0  0  0  0
  3  4  1  0  0  0  0
  4  5  2  0  0  0  0
  5 39  1  0  0  0  0
  5  6  1  0  0  0  0
  6  7  1  0  0  0  0
  7 40  1  0  0  0  0
  7  8  1  0  0  0  0
  8  9  2  0  0  0  0
  9 10  1  0  0  0  0
 10  2  1  0  0  0  0
 10  6  2  0  0  0  0
  8 11  1  0  0  0  0
 11 12  2  0  0  0  0
 12 13  1  0  0  0  0
 13 41  1  0  0  0  0
 13 14  1  0  0  0  0
 14 42  1  0  0  0  0
 14 43  1  0  0  0  0
 14 15  1  0  0  0  0
 15 44  1  0  0  0  0
 15 16  1  0  0  0  0
 16 45  1  0  0  0  0
 15 17  1  0  0  0  0
 17 18  2  0  0  0  0
 18 46  1  0  0  0  0
 18 19  1  0  0  0  0
 19 47  1  0  0  0  0
 19 20  2  0  0  0  0
 20 48  1  0  0  0  0
 20 21  1  0  0  0  0
 21 22  1  0  0  0  0
 21 23  2  0  0  0  0
 23 17  1  0  0  0  0
 23 49  1  0  0  0  0
 12 24  1  0  0  0  0
 24 50  1  0  0  0  0
 24 25  2  0  0  0  0
 25 51  1  0  0  0  0
 25 26  1  0  0  0  0
 26 52  1  0  0  0  0
 26 27  1  0  0  0  0
 27 11  1  0  0  0  0
 27 28  2  0  0  0  0
  4 29  1  0  0  0  0
 29 30  1  0  0  0  0
 30 53  1  0  0  0  0
 30 54  1  0  0  0  0
 30 31  1  0  0  0  0
 31 55  1  0  0  0  0
 31 56  1  0  0  0  0
 31 32  1  0  0  0  0
 32 33  1  0  0  0  0
 33 57  1  0  0  0  0
 33 58  1  0  0  0  0
 33 34  1  0  0  0  0
 34 29  1  0  0  0  0
 34 59  1  0  0  0  0
 34 60  1  0  0  0  0
M  END
>  <LOGBIO>
7.1000

>  <PRED_LOGBIO>
7.1800

>  <XV_RES>
-0.4580

>  <WHL_TMPL>
1

>  <ANCH>
3-5;9-11

$$$$
ROW54
  -MTS-   01071500313D 0   0.00000     0.00000     0

 43 46  0  0  0  0  0  0  0  0999 V2000
    4.3270   -1.5690    6.1550 N   0  0  0  0  0  0  0  0  0  0  0  0
    5.6960   -1.5170    6.4510 C   0  0  0  0  0  0  0  0  0  0  0  0
    6.1060   -1.3220    7.7120 N   0  0  0  0  0  0  0  0  0  0  0  0
    7.4100   -1.2690    8.0160 C   0  0  0  0  0  0  0  0  0  0  0  0
    8.3410   -1.4100    7.0620 N   0  0  0  0  0  0  0  0  0  0  0  0
    7.9980   -1.6080    5.7820 C   0  0  0  0  0  0  0  0  0  0  0  0
    8.7440   -1.7830    4.6180 O   0  0  0  0  0  0  0  0  0  0  0  0
    7.8630   -1.9510    3.5430 N   0  0  0  0  0  0  0  0  0  0  0  0
    6.6150   -1.8920    3.9700 C   0  0  0  0  0  0  0  0  0  0  0  0
    5.4020   -2.0260    3.1330 C   0  0  0  0  0  0  0  0  0  0  0  0
    5.0140   -0.9780    2.2890 C   0  0  0  0  0  0  0  0  0  0  0  0
    3.8660   -1.1050    1.4970 C   0  0  0  0  0  0  0  0  0  0  0  0
    3.1060   -2.2800    1.5500 C   0  0  0  0  0  0  0  0  0  0  0  0
    1.9460   -2.4090    0.7500 N   0  0  0  0  0  0  0  0  0  0  0  0
    0.7780   -1.9550    1.1950 C   0  0  0  0  0  0  0  0  0  0  0  0
    0.6930   -1.4840    2.3270 O   0  0  0  0  0  0  0  0  0  0  0  0
   -0.2980   -2.0110    0.4150 N   0  0  0  0  0  0  0  0  0  0  0  0
   -0.9190   -3.2550    0.1540 C   0  0  0  0  0  0  0  0  0  0  0  0
   -1.9370   -3.7190    0.9950 C   0  0  0  0  0  0  0  0  0  0  0  0
   -2.5510   -4.9500    0.7370 C   0  0  0  0  0  0  0  0  0  0  0  0
   -2.1480   -5.7170   -0.3630 C   0  0  0  0  0  0  0  0  0  0  0  0
   -1.1300   -5.2530   -1.2040 C   0  0  0  0  0  0  0  0  0  0  0  0
   -0.5150   -4.0220   -0.9450 C   0  0  0  0  0  0  0  0  0  0  0  0
   -0.6940   -6.0800   -2.3900 C   0  0  0  0  0  0  0  0  0  0  0  0
   -0.2620   -5.2750   -3.3570 F   0  0  0  0  0  0  0  0  0  0  0  0
    0.2880   -6.8990   -2.0230 F   0  0  0  0  0  0  0  0  0  0  0  0
   -1.7240   -6.7940   -2.8340 F   0  0  0  0  0  0  0  0  0  0  0  0
    3.4940   -3.3280    2.3930 C   0  0  0  0  0  0  0  0  0  0  0  0
    4.6420   -3.2000    3.1850 C   0  0  0  0  0  0  0  0  0  0  0  0
    6.6440   -1.6680    5.4320 C   0  0  0  0  0  0  0  0  0  0  0  0
    3.8290   -0.7230    5.9160 H   0  0  0  0  0  0  0  0  0  0  0  0
    3.8380   -2.4520    6.1800 H   0  0  0  0  0  0  0  0  0  0  0  0
    7.7140   -1.1110    9.0400 H   0  0  0  0  0  0  0  0  0  0  0  0
    5.6000   -0.0720    2.2490 H   0  0  0  0  0  0  0  0  0  0  0  0
    3.5670   -0.2970    0.8460 H   0  0  0  0  0  0  0  0  0  0  0  0
    2.0050   -2.8460   -0.1590 H   0  0  0  0  0  0  0  0  0  0  0  0
   -0.6720   -1.1650    0.0090 H   0  0  0  0  0  0  0  0  0  0  0  0
   -2.2490   -3.1280    1.8430 H   0  0  0  0  0  0  0  0  0  0  0  0
   -3.3370   -5.3090    1.3860 H   0  0  0  0  0  0  0  0  0  0  0  0
   -2.6220   -6.6670   -0.5620 H   0  0  0  0  0  0  0  0  0  0  0  0
    0.2700   -3.6640   -1.5940 H   0  0  0  0  0  0  0  0  0  0  0  0
    2.9080   -4.2350    2.4330 H   0  0  0  0  0  0  0  0  0  0  0  0
    4.9410   -4.0080    3.8360 H   0  0  0  0  0  0  0  0  0  0  0  0
  1 31  1  0  0  0  0
  1 32  1  0  0  0  0
  1  2  1  0  0  0  0
  2  3  1  0  0  0  0
  3  4  2  0  0  0  0
  4 33  1  0  0  0  0
  4  5  1  0  0  0  0
  5  6  2  0  0  0  0
  6  7  1  0  0  0  0
  7  8  1  0  0  0  0
  8  9  2  0  0  0  0
  9 10  1  0  0  0  0
 10 11  2  0  0  0  0
 11 34  1  0  0  0  0
 11 12  1  0  0  0  0
 12 35  1  0  0  0  0
 12 13  2  0  0  0  0
 13 14  1  0  0  0  0
 14 36  1  0  0  0  0
 14 15  1  0  0  0  0
 15 16  2  0  0  0  0
 15 17  1  0  0  0  0
 17 37  1  0  0  0  0
 17 18  1  0  0  0  0
 18 19  2  0  0  0  0
 19 38  1  0  0  0  0
 19 20  1  0  0  0  0
 20 39  1  0  0  0  0
 20 21  2  0  0  0  0
 21 40  1  0  0  0  0
 21 22  1  0  0  0  0
 22 23  2  0  0  0  0
 23 18  1  0  0  0  0
 23 41  1  0  0  0  0
 22 24  1  0  0  0  0
 24 25  1  0  0  0  0
 24 26  1  0  0  0  0
 24 27  1  0  0  0  0
 13 28  1  0  0  0  0
 28 42  1  0  0  0  0
 28 29  2  0  0  0  0
 29 10  1  0  0  0  0
 29 43  1  0  0  0  0
  9 30  1  0  0  0  0
 30  2  2  0  0  0  0
 30  6  1  0  0  0  0
M  END
>  <LOGBIO>
5.9000

>  <PRED_LOGBIO>
6.1900

>  <XV_RES>
-0.3060

>  <WHL_TMPL>
2

>  <ANCH>
16-29;18-19

$$$$
ROW55
  -MTS-   01071500313D 0   0.00000     0.00000     0

 53 56  0  0  0  0  0  0  0  0999 V2000
    2.8130    5.1950   -0.5020 C   0  0  0  0  0  0  0  0  0  0  0  0
    3.1640    4.0110   -1.3710 C   0  0  0  0  0  0  0  0  0  0  0  0
    3.4350    4.0580   -2.6620 N   0  0  0  0  0  0  0  0  0  0  0  0
    3.7230    2.7190   -3.1390 N   0  0  0  0  0  0  0  0  0  0  0  0
    3.6070    1.8410   -2.0350 C   0  0  0  0  0  0  0  0  0  0  0  0
    3.7720    0.4560   -1.9130 C   0  0  0  0  0  0  0  0  0  0  0  0
    3.5910   -0.1640   -0.6710 C   0  0  0  0  0  0  0  0  0  0  0  0
    3.2440    0.6010    0.4490 C   0  0  0  0  0  0  0  0  0  0  0  0
    3.0780    1.9860    0.3270 C   0  0  0  0  0  0  0  0  0  0  0  0
    3.2600    2.6060   -0.9150 C   0  0  0  0  0  0  0  0  0  0  0  0
    3.0510   -0.0540    1.7620 C   0  0  0  0  0  0  0  0  0  0  0  0
    2.8290   -1.4340    1.8410 C   0  0  0  0  0  0  0  0  0  0  0  0
    2.6540   -2.0300    3.0280 N   0  0  0  0  0  0  0  0  0  0  0  0
    2.6860   -1.3390    4.1760 C   0  0  0  0  0  0  0  0  0  0  0  0
    2.9040    0.0440    4.1670 C   0  0  0  0  0  0  0  0  0  0  0  0
    2.9360    0.7490    5.3410 O   0  0  0  0  0  0  0  0  0  0  0  0
    1.7060    1.2900    5.8320 C   0  0  0  0  0  0  0  0  0  0  0  0
    1.9650    2.0320    7.1430 C   0  0  0  0  0  0  0  0  0  0  0  0
    2.5200    1.0990    8.1330 N   0  0  0  0  0  0  0  0  0  0  0  0
    0.6510    2.6110    7.6680 C   0  0  0  0  0  0  0  0  0  0  0  0
    0.9060    3.3440    8.9630 C   0  0  0  0  0  0  0  0  0  0  0  0
    0.8220    2.6620   10.1820 C   0  0  0  0  0  0  0  0  0  0  0  0
    1.0580    3.3420   11.3830 C   0  0  0  0  0  0  0  0  0  0  0  0
    1.3790    4.7050   11.3640 C   0  0  0  0  0  0  0  0  0  0  0  0
    1.4640    5.3870   10.1440 C   0  0  0  0  0  0  0  0  0  0  0  0
    1.7780    6.7200   10.1260 O   0  0  0  0  0  0  0  0  0  0  0  0
    0.7050    7.6640   10.1940 C   0  0  0  0  0  0  0  0  0  0  0  0
    0.0280    7.4840   11.3240 F   0  0  0  0  0  0  0  0  0  0  0  0
    1.1990    8.8990   10.1640 F   0  0  0  0  0  0  0  0  0  0  0  0
   -0.1080    7.4860    9.1570 F   0  0  0  0  0  0  0  0  0  0  0  0
    1.2270    4.7070    8.9440 C   0  0  0  0  0  0  0  0  0  0  0  0
    3.0900    0.6970    2.9430 C   0  0  0  0  0  0  0  0  0  0  0  0
    2.0720    4.8960    0.2360 H   0  0  0  0  0  0  0  0  0  0  0  0
    2.4060    5.9910   -1.1220 H   0  0  0  0  0  0  0  0  0  0  0  0
    3.7080    5.5510    0.0050 H   0  0  0  0  0  0  0  0  0  0  0  0
    3.9630    2.4610   -4.0850 H   0  0  0  0  0  0  0  0  0  0  0  0
    4.0400   -0.1340   -2.7770 H   0  0  0  0  0  0  0  0  0  0  0  0
    3.7180   -1.2320   -0.5770 H   0  0  0  0  0  0  0  0  0  0  0  0
    2.8110    2.5760    1.1910 H   0  0  0  0  0  0  0  0  0  0  0  0
    2.7970   -2.0240    0.9360 H   0  0  0  0  0  0  0  0  0  0  0  0
    2.5410   -1.8530    5.1150 H   0  0  0  0  0  0  0  0  0  0  0  0
    1.2960    1.9810    5.0990 H   0  0  0  0  0  0  0  0  0  0  0  0
    0.9980    0.4820    6.0060 H   0  0  0  0  0  0  0  0  0  0  0  0
    2.6730    2.8400    6.9690 H   0  0  0  0  0  0  0  0  0  0  0  0
    3.3880    0.7160    7.7870 H   0  0  0  0  0  0  0  0  0  0  0  0
    2.6900    1.5890    9.0000 H   0  0  0  0  0  0  0  0  0  0  0  0
    0.2410    3.3010    6.9340 H   0  0  0  0  0  0  0  0  0  0  0  0
   -0.0570    1.8030    7.8420 H   0  0  0  0  0  0  0  0  0  0  0  0
    0.5740    1.6110   10.1970 H   0  0  0  0  0  0  0  0  0  0  0  0
    0.9930    2.8160   12.3230 H   0  0  0  0  0  0  0  0  0  0  0  0
    1.5620    5.2290   12.2900 H   0  0  0  0  0  0  0  0  0  0  0  0
    1.2930    5.2330    8.0030 H   0  0  0  0  0  0  0  0  0  0  0  0
    3.2600    1.7630    2.9100 H   0  0  0  0  0  0  0  0  0  0  0  0
  1 33  1  0  0  0  0
  1 34  1  0  0  0  0
  1 35  1  0  0  0  0
  1  2  1  0  0  0  0
  2  3  2  0  0  0  0
  3  4  1  0  0  0  0
  4 36  1  0  0  0  0
  4  5  1  0  0  0  0
  5  6  2  0  0  0  0
  6 37  1  0  0  0  0
  6  7  1  0  0  0  0
  7 38  1  0  0  0  0
  7  8  2  0  0  0  0
  8  9  1  0  0  0  0
  9 39  1  0  0  0  0
  9 10  2  0  0  0  0
 10  2  1  0  0  0  0
 10  5  1  0  0  0  0
  8 11  1  0  0  0  0
 11 12  2  0  0  0  0
 12 40  1  0  0  0  0
 12 13  1  0  0  0  0
 13 14  2  0  0  0  0
 14 41  1  0  0  0  0
 14 15  1  0  0  0  0
 15 16  1  0  0  0  0
 16 17  1  0  0  0  0
 17 42  1  0  0  0  0
 17 43  1  0  0  0  0
 17 18  1  0  0  0  0
 18 44  1  0  0  0  0
 18 19  1  0  0  0  0
 19 45  1  0  0  0  0
 19 46  1  0  0  0  0
 18 20  1  0  0  0  0
 20 47  1  0  0  0  0
 20 48  1  0  0  0  0
 20 21  1  0  0  0  0
 21 22  2  0  0  0  0
 22 49  1  0  0  0  0
 22 23  1  0  0  0  0
 23 50  1  0  0  0  0
 23 24  2  0  0  0  0
 24 51  1  0  0  0  0
 24 25  1  0  0  0  0
 25 26  1  0  0  0  0
 26 27  1  0  0  0  0
 27 28  1  0  0  0  0
 27 29  1  0  0  0  0
 27 30  1  0  0  0  0
 25 31  2  0  0  0  0
 31 21  1  0  0  0  0
 31 52  1  0  0  0  0
 15 32  2  0  0  0  0
 32 11  1  0  0  0  0
 32 53  1  0  0  0  0
M  END
>  <LOGBIO>
6.0000

>  <PRED_LOGBIO>
6.4700

>  <XV_RES>
-0.4630

>  <WHL_TMPL>
1

>  <ANCH>
5-6;9-17

$$$$
ROW56
  -MTS-   01071500313D 0   0.00000     0.00000     0

 44 47  0  0  0  0  0  0  0  0999 V2000
   -6.2390    0.0800   -0.0400 C   0  0  0  0  0  0  0  0  0  0  0  0
   -4.8200    0.4380   -0.1690 N   0  0  0  0  0  0  0  0  0  0  0  0
   -4.6910    1.6370   -1.0110 C   0  0  0  0  0  0  0  0  0  0  0  0
   -3.2180    2.0530   -1.1760 C   0  0  0  0  0  0  0  0  0  0  0  0
   -2.5330    2.2460    0.1890 C   0  0  0  0  0  0  0  0  0  0  0  0
   -2.7660    1.0350    1.1100 C   0  0  0  0  0  0  0  0  0  0  0  0
   -4.2600    0.6670    1.1710 C   0  0  0  0  0  0  0  0  0  0  0  0
   -1.0910    2.4630    0.0010 N   0  0  0  0  0  0  0  0  0  0  0  0
   -0.2590    1.4260   -0.0140 C   0  0  0  0  0  0  0  0  0  0  0  0
   -0.6950    0.2850    0.1300 O   0  0  0  0  0  0  0  0  0  0  0  0
    1.1920    1.6450   -0.2030 C   0  0  0  0  0  0  0  0  0  0  0  0
    1.7800    2.6330   -0.8920 C   0  0  0  0  0  0  0  0  0  0  0  0
    3.2600    2.6060   -0.9150 C   0  0  0  0  0  0  0  0  0  0  0  0
    4.3340    3.4340   -1.5090 C   0  0  0  0  0  0  0  0  0  0  0  0
    5.4880    2.8900   -1.1700 N   0  0  0  0  0  0  0  0  0  0  0  0
    5.2090    1.7170   -0.3640 N   0  0  0  0  0  0  0  0  0  0  0  0
    3.8490    1.6030   -0.2490 C   0  0  0  0  0  0  0  0  0  0  0  0
    2.5170    0.6570    0.4320 S   0  0  0  0  0  0  0  0  0  0  0  0
    4.1470    4.6500   -2.3310 C   0  0  0  0  0  0  0  0  0  0  0  0
    2.9180    5.3200   -2.3220 C   0  0  0  0  0  0  0  0  0  0  0  0
    2.7420    6.4710   -3.1000 C   0  0  0  0  0  0  0  0  0  0  0  0
    3.7950    6.9510   -3.8870 C   0  0  0  0  0  0  0  0  0  0  0  0
    5.0240    6.2810   -3.8970 C   0  0  0  0  0  0  0  0  0  0  0  0
    5.2000    5.1310   -3.1190 C   0  0  0  0  0  0  0  0  0  0  0  0
   -6.4000   -0.4320    0.9060 H   0  0  0  0  0  0  0  0  0  0  0  0
   -6.8460    0.9830   -0.0710 H   0  0  0  0  0  0  0  0  0  0  0  0
   -6.5240   -0.5760   -0.8600 H   0  0  0  0  0  0  0  0  0  0  0  0
   -5.2510    2.4550   -0.5630 H   0  0  0  0  0  0  0  0  0  0  0  0
   -5.1250    1.4390   -1.9890 H   0  0  0  0  0  0  0  0  0  0  0  0
   -2.6880    1.2900   -1.7430 H   0  0  0  0  0  0  0  0  0  0  0  0
   -3.1660    2.9800   -1.7430 H   0  0  0  0  0  0  0  0  0  0  0  0
   -2.9040    3.1510    0.6660 H   0  0  0  0  0  0  0  0  0  0  0  0
   -2.1970    0.1850    0.7400 H   0  0  0  0  0  0  0  0  0  0  0  0
   -2.4090    1.2680    2.1110 H   0  0  0  0  0  0  0  0  0  0  0  0
   -4.8090    1.4680    1.6610 H   0  0  0  0  0  0  0  0  0  0  0  0
   -4.3870   -0.2290    1.7750 H   0  0  0  0  0  0  0  0  0  0  0  0
   -0.7330    3.4000   -0.1170 H   0  0  0  0  0  0  0  0  0  0  0  0
    1.2110    3.3990   -1.3980 H   0  0  0  0  0  0  0  0  0  0  0  0
    5.8950    1.0950    0.0400 H   0  0  0  0  0  0  0  0  0  0  0  0
    2.1060    4.9490   -1.7140 H   0  0  0  0  0  0  0  0  0  0  0  0
    1.7940    6.9870   -3.0920 H   0  0  0  0  0  0  0  0  0  0  0  0
    3.6590    7.8380   -4.4880 H   0  0  0  0  0  0  0  0  0  0  0  0
    5.8370    6.6520   -4.5040 H   0  0  0  0  0  0  0  0  0  0  0  0
    6.1490    4.6140   -3.1260 H   0  0  0  0  0  0  0  0  0  0  0  0
  1 25  1  0  0  0  0
  1 26  1  0  0  0  0
  1 27  1  0  0  0  0
  1  2  1  0  0  0  0
  2  3  1  0  0  0  0
  3 28  1  0  0  0  0
  3 29  1  0  0  0  0
  3  4  1  0  0  0  0
  4 30  1  0  0  0  0
  4 31  1  0  0  0  0
  4  5  1  0  0  0  0
  5 32  1  0  0  0  0
  5  6  1  0  0  0  0
  6 33  1  0  0  0  0
  6 34  1  0  0  0  0
  6  7  1  0  0  0  0
  7  2  1  0  0  0  0
  7 35  1  0  0  0  0
  7 36  1  0  0  0  0
  5  8  1  0  0  0  0
  8 37  1  0  0  0  0
  8  9  1  0  0  0  0
  9 10  2  0  0  0  0
  9 11  1  0  0  0  0
 11 12  2  0  0  0  0
 12 38  1  0  0  0  0
 12 13  1  0  0  0  0
 13 14  1  0  0  0  0
 14 15  2  0  0  0  0
 15 16  1  0  0  0  0
 16 39  1  0  0  0  0
 16 17  1  0  0  0  0
 17 13  2  0  0  0  0
 17 18  1  0  0  0  0
 18 11  1  0  0  0  0
 14 19  1  0  0  0  0
 19 20  2  0  0  0  0
 20 40  1  0  0  0  0
 20 21  1  0  0  0  0
 21 41  1  0  0  0  0
 21 22  2  0  0  0  0
 22 42  1  0  0  0  0
 22 23  1  0  0  0  0
 23 43  1  0  0  0  0
 23 24  2  0  0  0  0
 24 19  1  0  0  0  0
 24 44  1  0  0  0  0
M  END
>  <LOGBIO>
7.1000

>  <PRED_LOGBIO>
6.8400

>  <XV_RES>
0.5300

>  <WHL_TMPL>
1

>  <ANCH>
6-14;27-25

$$$$
ROW57
  -MTS-   01071500313D 0   0.00000     0.00000     0

 27 29  0  0  0  0  0  0  0  0999 V2000
   -1.0840    2.4830   -0.0180 O   0  0  0  0  0  0  0  0  0  0  0  0
   -0.2690    1.4450   -0.0260 C   0  0  0  0  0  0  0  0  0  0  0  0
   -0.7150    0.3180    0.1140 O   0  0  0  0  0  0  0  0  0  0  0  0
    1.1860    1.6480   -0.2050 C   0  0  0  0  0  0  0  0  0  0  0  0
    1.7810    2.6330   -0.8920 C   0  0  0  0  0  0  0  0  0  0  0  0
    3.2600    2.6060   -0.9150 C   0  0  0  0  0  0  0  0  0  0  0  0
    4.0840    3.5310   -1.5670 C   0  0  0  0  0  0  0  0  0  0  0  0
    5.4740    3.3720   -1.4980 C   0  0  0  0  0  0  0  0  0  0  0  0
    6.0100    2.3490   -0.8170 N   0  0  0  0  0  0  0  0  0  0  0  0
    5.2480    1.4480   -0.1820 C   0  0  0  0  0  0  0  0  0  0  0  0
    3.8520    1.5500   -0.2130 C   0  0  0  0  0  0  0  0  0  0  0  0
    2.4850    0.6380    0.4460 S   0  0  0  0  0  0  0  0  0  0  0  0
    3.4950    4.6610   -2.3200 C   0  0  0  0  0  0  0  0  0  0  0  0
    2.1240    4.6760   -2.5990 C   0  0  0  0  0  0  0  0  0  0  0  0
    1.5670    5.7450   -3.3110 C   0  0  0  0  0  0  0  0  0  0  0  0
    2.3810    6.7990   -3.7440 C   0  0  0  0  0  0  0  0  0  0  0  0
    3.7530    6.7830   -3.4640 C   0  0  0  0  0  0  0  0  0  0  0  0
    4.3100    5.7140   -2.7520 C   0  0  0  0  0  0  0  0  0  0  0  0
   -1.9880    2.1540    0.1090 H   0  0  0  0  0  0  0  0  0  0  0  0
    1.2140    3.4000   -1.3980 H   0  0  0  0  0  0  0  0  0  0  0  0
    6.1190    4.0790   -1.9970 H   0  0  0  0  0  0  0  0  0  0  0  0
    5.7150    0.6370    0.3570 H   0  0  0  0  0  0  0  0  0  0  0  0
    1.4950    3.8640   -2.2660 H   0  0  0  0  0  0  0  0  0  0  0  0
    0.5080    5.7580   -3.5270 H   0  0  0  0  0  0  0  0  0  0  0  0
    1.9510    7.6230   -4.2930 H   0  0  0  0  0  0  0  0  0  0  0  0
    4.3810    7.5950   -3.7980 H   0  0  0  0  0  0  0  0  0  0  0  0
    5.3680    5.7020   -2.5370 H   0  0  0  0  0  0  0  0  0  0  0  0
  1 19  1  0  0  0  0
  1  2  1  0  0  0  0
  2  3  2  0  0  0  0
  2  4  1  0  0  0  0
  4  5  2  0  0  0  0
  5 20  1  0  0  0  0
  5  6  1  0  0  0  0
  6  7  2  0  0  0  0
  7  8  1  0  0  0  0
  8 21  1  0  0  0  0
  8  9  2  0  0  0  0
  9 10  1  0  0  0  0
 10 22  1  0  0  0  0
 10 11  2  0  0  0  0
 11  6  1  0  0  0  0
 11 12  1  0  0  0  0
 12  4  1  0  0  0  0
  7 13  1  0  0  0  0
 13 14  2  0  0  0  0
 14 23  1  0  0  0  0
 14 15  1  0  0  0  0
 15 24  1  0  0  0  0
 15 16  2  0  0  0  0
 16 25  1  0  0  0  0
 16 17  1  0  0  0  0
 17 26  1  0  0  0  0
 17 18  2  0  0  0  0
 18 13  1  0  0  0  0
 18 27  1  0  0  0  0
M  END
>  <LOGBIO>
6.3000

>  <PRED_LOGBIO>
6.3900

>  <XV_RES>
-0.1520

>  <WHL_TMPL>
1

>  <ANCH>
6-14;8-6

$$$$
ROW58
  -MTS-   01071500313D 0   0.00000     0.00000     0

 34 36  0  0  0  0  0  0  0  0999 V2000
    1.5150    5.6480   -2.4010 Cl  0  0  0  0  0  0  0  0  0  0  0  0
    2.1130    4.3580   -1.3990 C   0  0  0  0  0  0  0  0  0  0  0  0
    3.4780    4.0450   -1.4010 C   0  0  0  0  0  0  0  0  0  0  0  0
    3.9590    3.0070   -0.5940 C   0  0  0  0  0  0  0  0  0  0  0  0
    3.0760    2.2810    0.2140 C   0  0  0  0  0  0  0  0  0  0  0  0
    3.4410    1.2520    1.0600 C   0  0  0  0  0  0  0  0  0  0  0  0
    2.3390    0.5000    1.6780 N   0  0  0  0  0  0  0  0  0  0  0  0
    2.8520   -0.4810    2.4840 C   0  0  0  0  0  0  0  0  0  0  0  0
    3.1980   -1.7590    2.2800 C   0  0  0  0  0  0  0  0  0  0  0  0
    3.1740   -2.5820    1.1850 N   0  0  0  0  0  0  0  0  0  0  0  0
    4.2980   -2.6520    0.3280 C   0  0  0  0  0  0  0  0  0  0  0  0
    5.3130   -3.5870    0.5630 C   0  0  0  0  0  0  0  0  0  0  0  0
    6.4150   -3.6380   -0.2980 C   0  0  0  0  0  0  0  0  0  0  0  0
    6.4920   -2.7960   -1.3380 N   0  0  0  0  0  0  0  0  0  0  0  0
    5.5400   -1.8890   -1.5930 C   0  0  0  0  0  0  0  0  0  0  0  0
    4.4120   -1.7880   -0.7680 C   0  0  0  0  0  0  0  0  0  0  0  0
    3.6160   -1.9450    3.6880 C   0  0  0  0  0  0  0  0  0  0  0  0
    4.0760   -2.8620    4.3660 O   0  0  0  0  0  0  0  0  0  0  0  0
    3.2340   -0.5330    3.9130 C   0  0  0  0  0  0  0  0  0  0  0  0
    3.2340    0.2480    4.8640 O   0  0  0  0  0  0  0  0  0  0  0  0
    1.7110    2.5940    0.2160 C   0  0  0  0  0  0  0  0  0  0  0  0
    1.2300    3.6320   -0.5900 C   0  0  0  0  0  0  0  0  0  0  0  0
    4.1590    4.6040   -2.0240 H   0  0  0  0  0  0  0  0  0  0  0  0
    5.0120    2.7650   -0.5960 H   0  0  0  0  0  0  0  0  0  0  0  0
    3.9620    1.7300    1.8870 H   0  0  0  0  0  0  0  0  0  0  0  0
    4.0500    0.5430    0.5030 H   0  0  0  0  0  0  0  0  0  0  0  0
    1.7720    0.0800    0.9560 H   0  0  0  0  0  0  0  0  0  0  0  0
    2.3540   -3.1380    0.9890 H   0  0  0  0  0  0  0  0  0  0  0  0
    5.2460   -4.2640    1.4020 H   0  0  0  0  0  0  0  0  0  0  0  0
    7.2040   -4.3550   -0.1250 H   0  0  0  0  0  0  0  0  0  0  0  0
    5.6420   -1.2290   -2.4420 H   0  0  0  0  0  0  0  0  0  0  0  0
    3.6440   -1.0570   -0.9730 H   0  0  0  0  0  0  0  0  0  0  0  0
    1.0300    2.0350    0.8400 H   0  0  0  0  0  0  0  0  0  0  0  0
    0.1770    3.8740   -0.5890 H   0  0  0  0  0  0  0  0  0  0  0  0
  1  2  1  0  0  0  0
  2  3  2  0  0  0  0
  3 23  1  0  0  0  0
  3  4  1  0  0  0  0
  4 24  1  0  0  0  0
  4  5  2  0  0  0  0
  5  6  1  0  0  0  0
  6 25  1  0  0  0  0
  6 26  1  0  0  0  0
  6  7  1  0  0  0  0
  7 27  1  0  0  0  0
  7  8  1  0  0  0  0
  8  9  2  0  0  0  0
  9 10  1  0  0  0  0
 10 28  1  0  0  0  0
 10 11  1  0  0  0  0
 11 12  2  0  0  0  0
 12 29  1  0  0  0  0
 12 13  1  0  0  0  0
 13 30  1  0  0  0  0
 13 14  2  0  0  0  0
 14 15  1  0  0  0  0
 15 31  1  0  0  0  0
 15 16  2  0  0  0  0
 16 11  1  0  0  0  0
 16 32  1  0  0  0  0
  9 17  1  0  0  0  0
 17 18  2  0  0  0  0
 17 19  1  0  0  0  0
 19  8  1  0  0  0  0
 19 20  2  0  0  0  0
  5 21  1  0  0  0  0
 21 33  1  0  0  0  0
 21 22  2  0  0  0  0
 22  2  1  0  0  0  0
 22 34  1  0  0  0  0
M  END
>  <LOGBIO>
6.5000

>  <PRED_LOGBIO>
6.8900

>  <XV_RES>
-0.5840

>  <WHL_TMPL>
2

>  <ANCH>
5-6;2-1

$$$$
ROW59
  -MTS-   01071500313D 0   0.00000     0.00000     0

 28 30  0  0  0  0  0  0  0  0999 V2000
    2.6990    0.2030    0.0780 C   0  0  0  0  0  0  0  0  0  0  0  0
    2.5170    1.3260   -0.9150 C   0  0  0  0  0  0  0  0  0  0  0  0
    1.6680    1.3290   -1.9250 N   0  0  0  0  0  0  0  0  0  0  0  0
    1.7870    2.5810   -2.6480 N   0  0  0  0  0  0  0  0  0  0  0  0
    2.7810    3.3510   -1.9990 C   0  0  0  0  0  0  0  0  0  0  0  0
    3.2720    4.5710   -2.2570 N   0  0  0  0  0  0  0  0  0  0  0  0
    4.2300    5.1200   -1.4980 C   0  0  0  0  0  0  0  0  0  0  0  0
    4.7530    4.4280   -0.3990 C   0  0  0  0  0  0  0  0  0  0  0  0
    5.7900    5.0250    0.4210 C   0  0  0  0  0  0  0  0  0  0  0  0
    6.6190    5.5020    1.0760 N   0  0  0  0  0  0  0  0  0  0  0  0
    4.2610    3.1510   -0.1020 C   0  0  0  0  0  0  0  0  0  0  0  0
    3.8930    3.9600    1.0820 C   0  0  0  0  0  0  0  0  0  0  0  0
    4.2450    5.3130    1.1420 C   0  0  0  0  0  0  0  0  0  0  0  0
    3.8980    6.0780    2.2620 C   0  0  0  0  0  0  0  0  0  0  0  0
    3.1980    5.4890    3.3220 C   0  0  0  0  0  0  0  0  0  0  0  0
    2.8460    4.1360    3.2620 C   0  0  0  0  0  0  0  0  0  0  0  0
    3.1940    3.3710    2.1420 C   0  0  0  0  0  0  0  0  0  0  0  0
    3.2600    2.6060   -0.9150 C   0  0  0  0  0  0  0  0  0  0  0  0
    2.4760   -0.7470   -0.4040 H   0  0  0  0  0  0  0  0  0  0  0  0
    2.0260    0.3500    0.9200 H   0  0  0  0  0  0  0  0  0  0  0  0
    3.7280    0.1960    0.4330 H   0  0  0  0  0  0  0  0  0  0  0  0
    1.2580    2.8520   -3.4640 H   0  0  0  0  0  0  0  0  0  0  0  0
    4.6020    6.1050   -1.7360 H   0  0  0  0  0  0  0  0  0  0  0  0
    4.7850    5.7680    0.3240 H   0  0  0  0  0  0  0  0  0  0  0  0
    4.1690    7.1220    2.3080 H   0  0  0  0  0  0  0  0  0  0  0  0
    2.9300    6.0790    4.1850 H   0  0  0  0  0  0  0  0  0  0  0  0
    2.3060    3.6810    4.0800 H   0  0  0  0  0  0  0  0  0  0  0  0
    2.9220    2.3260    2.0960 H   0  0  0  0  0  0  0  0  0  0  0  0
  1 19  1  0  0  0  0
  1 20  1  0  0  0  0
  1 21  1  0  0  0  0
  1  2  1  0  0  0  0
  2  3  2  0  0  0  0
  3  4  1  0  0  0  0
  4 22  1  0  0  0  0
  4  5  1  0  0  0  0
  5  6  1  0  0  0  0
  6  7  2  0  0  0  0
  7 23  1  0  0  0  0
  7  8  1  0  0  0  0
  8  9  1  0  0  0  0
  9 10  3  0  0  0  0
  8 11  2  0  0  0  0
 11 12  1  0  0  0  0
 12 13  2  0  0  0  0
 13 24  1  0  0  0  0
 13 14  1  0  0  0  0
 14 25  1  0  0  0  0
 14 15  2  0  0  0  0
 15 26  1  0  0  0  0
 15 16  1  0  0  0  0
 16 27  1  0  0  0  0
 16 17  2  0  0  0  0
 17 12  1  0  0  0  0
 17 28  1  0  0  0  0
 11 18  1  0  0  0  0
 18  2  1  0  0  0  0
 18  5  2  0  0  0  0
M  END
>  <LOGBIO>
5.1000

>  <PRED_LOGBIO>
5.6200

>  <XV_RES>
-1.3820

>  <WHL_TMPL>
1

>  <ANCH>
6-7;28-16

$$$$
ROW60
  -MTS-   01071500313D 0   0.00000     0.00000     0

 37 39  0  0  0  0  0  0  0  0999 V2000
    1.4380   -2.9450   -0.9840 C   0  0  0  0  0  0  0  0  0  0  0  0
   -0.0050   -2.5430   -0.7900 C   0  0  0  0  0  0  0  0  0  0  0  0
   -0.3890   -1.8500    0.3640 C   0  0  0  0  0  0  0  0  0  0  0  0
   -1.7270   -1.4780    0.5440 C   0  0  0  0  0  0  0  0  0  0  0  0
   -2.6800   -1.7970   -0.4300 C   0  0  0  0  0  0  0  0  0  0  0  0
   -4.1220   -1.3950   -0.2360 C   0  0  0  0  0  0  0  0  0  0  0  0
   -4.2080    0.0660   -0.0900 N   0  0  0  0  0  0  0  0  0  0  0  0
   -5.4260    0.6650    0.0980 C   0  0  0  0  0  0  0  0  0  0  0  0
   -6.3520    1.1590   -0.7350 C   0  0  0  0  0  0  0  0  0  0  0  0
   -6.4410    1.2580   -2.0980 N   0  0  0  0  0  0  0  0  0  0  0  0
   -7.0340    0.2120   -2.8460 C   0  0  0  0  0  0  0  0  0  0  0  0
   -8.4080    0.2200   -3.1120 C   0  0  0  0  0  0  0  0  0  0  0  0
   -8.9710   -0.8260   -3.8530 C   0  0  0  0  0  0  0  0  0  0  0  0
   -8.1960   -1.8220   -4.3020 N   0  0  0  0  0  0  0  0  0  0  0  0
   -6.8770   -1.8620   -4.0660 C   0  0  0  0  0  0  0  0  0  0  0  0
   -6.2540   -0.8450   -3.3300 C   0  0  0  0  0  0  0  0  0  0  0  0
   -7.2410    1.5590    0.3790 C   0  0  0  0  0  0  0  0  0  0  0  0
   -8.3400    2.1010    0.4900 O   0  0  0  0  0  0  0  0  0  0  0  0
   -6.2190    1.0130    1.2990 C   0  0  0  0  0  0  0  0  0  0  0  0
   -6.0860    0.8990    2.5160 O   0  0  0  0  0  0  0  0  0  0  0  0
   -2.2950   -2.4890   -1.5850 C   0  0  0  0  0  0  0  0  0  0  0  0
   -0.9580   -2.8620   -1.7640 C   0  0  0  0  0  0  0  0  0  0  0  0
    1.9000   -3.1160   -0.0140 H   0  0  0  0  0  0  0  0  0  0  0  0
    1.9690   -2.1500   -1.5040 H   0  0  0  0  0  0  0  0  0  0  0  0
    1.4830   -3.8580   -1.5740 H   0  0  0  0  0  0  0  0  0  0  0  0
    0.3460   -1.6040    1.1160 H   0  0  0  0  0  0  0  0  0  0  0  0
   -2.0230   -0.9440    1.4350 H   0  0  0  0  0  0  0  0  0  0  0  0
   -4.4430   -1.8250    0.7100 H   0  0  0  0  0  0  0  0  0  0  0  0
   -4.6860   -1.6970   -1.1160 H   0  0  0  0  0  0  0  0  0  0  0  0
   -3.3690    0.6280   -0.1280 H   0  0  0  0  0  0  0  0  0  0  0  0
   -6.0840    2.0760   -2.5700 H   0  0  0  0  0  0  0  0  0  0  0  0
   -9.0290    1.0250   -2.7480 H   0  0  0  0  0  0  0  0  0  0  0  0
  -10.0300   -0.8290   -4.0640 H   0  0  0  0  0  0  0  0  0  0  0  0
   -6.2890   -2.6840   -4.4460 H   0  0  0  0  0  0  0  0  0  0  0  0
   -5.1910   -0.8770   -3.1390 H   0  0  0  0  0  0  0  0  0  0  0  0
   -3.0300   -2.7360   -2.3360 H   0  0  0  0  0  0  0  0  0  0  0  0
   -0.6610   -3.3960   -2.6550 H   0  0  0  0  0  0  0  0  0  0  0  0
  1 23  1  0  0  0  0
  1 24  1  0  0  0  0
  1 25  1  0  0  0  0
  1  2  1  0  0  0  0
  2  3  2  0  0  0  0
  3 26  1  0  0  0  0
  3  4  1  0  0  0  0
  4 27  1  0  0  0  0
  4  5  2  0  0  0  0
  5  6  1  0  0  0  0
  6 28  1  0  0  0  0
  6 29  1  0  0  0  0
  6  7  1  0  0  0  0
  7 30  1  0  0  0  0
  7  8  1  0  0  0  0
  8  9  2  0  0  0  0
  9 10  1  0  0  0  0
 10 31  1  0  0  0  0
 10 11  1  0  0  0  0
 11 12  2  0  0  0  0
 12 32  1  0  0  0  0
 12 13  1  0  0  0  0
 13 33  1  0  0  0  0
 13 14  2  0  0  0  0
 14 15  1  0  0  0  0
 15 34  1  0  0  0  0
 15 16  2  0  0  0  0
 16 11  1  0  0  0  0
 16 35  1  0  0  0  0
  9 17  1  0  0  0  0
 17 18  2  0  0  0  0
 17 19  1  0  0  0  0
 19  8  1  0  0  0  0
 19 20  2  0  0  0  0
  5 21  1  0  0  0  0
 21 36  1  0  0  0  0
 21 22  2  0  0  0  0
 22  2  1  0  0  0  0
 22 37  1  0  0  0  0
M  END
>  <LOGBIO>
6.1000

>  <PRED_LOGBIO>
5.3000

>  <XV_RES>
0.9550

>  <WHL_TMPL>
2

>  <ANCH>
37-40;10-11

$$$$
ROW61
  -MTS-   01071500313D 0   0.00000     0.00000     0

 28 30  0  0  0  0  0  0  0  0999 V2000
   -1.0900    2.4910   -0.0180 N   0  0  0  0  0  0  0  0  0  0  0  0
   -0.2690    1.4450   -0.0260 C   0  0  0  0  0  0  0  0  0  0  0  0
   -0.7190    0.3090    0.1150 O   0  0  0  0  0  0  0  0  0  0  0  0
    1.1860    1.6480   -0.2050 C   0  0  0  0  0  0  0  0  0  0  0  0
    1.7810    2.6330   -0.8920 C   0  0  0  0  0  0  0  0  0  0  0  0
    3.2600    2.6060   -0.9150 C   0  0  0  0  0  0  0  0  0  0  0  0
    4.0840    3.5310   -1.5670 C   0  0  0  0  0  0  0  0  0  0  0  0
    5.4740    3.3720   -1.4980 C   0  0  0  0  0  0  0  0  0  0  0  0
    6.0100    2.3490   -0.8170 N   0  0  0  0  0  0  0  0  0  0  0  0
    5.2480    1.4480   -0.1820 C   0  0  0  0  0  0  0  0  0  0  0  0
    3.8520    1.5500   -0.2130 C   0  0  0  0  0  0  0  0  0  0  0  0
    2.4850    0.6380    0.4460 S   0  0  0  0  0  0  0  0  0  0  0  0
    3.4950    4.6610   -2.3200 C   0  0  0  0  0  0  0  0  0  0  0  0
    2.1240    4.6760   -2.5990 C   0  0  0  0  0  0  0  0  0  0  0  0
    1.5670    5.7450   -3.3110 C   0  0  0  0  0  0  0  0  0  0  0  0
    2.3810    6.7990   -3.7440 C   0  0  0  0  0  0  0  0  0  0  0  0
    3.7530    6.7830   -3.4640 C   0  0  0  0  0  0  0  0  0  0  0  0
    4.5380    7.7990   -3.8810 F   0  0  0  0  0  0  0  0  0  0  0  0
    4.3100    5.7140   -2.7520 C   0  0  0  0  0  0  0  0  0  0  0  0
   -0.7210    3.4240   -0.1340 H   0  0  0  0  0  0  0  0  0  0  0  0
   -2.0830    2.3520    0.1040 H   0  0  0  0  0  0  0  0  0  0  0  0
    1.2140    3.4000   -1.3980 H   0  0  0  0  0  0  0  0  0  0  0  0
    6.1190    4.0790   -1.9970 H   0  0  0  0  0  0  0  0  0  0  0  0
    5.7150    0.6370    0.3570 H   0  0  0  0  0  0  0  0  0  0  0  0
    1.4950    3.8640   -2.2660 H   0  0  0  0  0  0  0  0  0  0  0  0
    0.5080    5.7580   -3.5270 H   0  0  0  0  0  0  0  0  0  0  0  0
    1.9510    7.6230   -4.2930 H   0  0  0  0  0  0  0  0  0  0  0  0
    5.3680    5.7020   -2.5370 H   0  0  0  0  0  0  0  0  0  0  0  0
  1 20  1  0  0  0  0
  1 21  1  0  0  0  0
  1  2  1  0  0  0  0
  2  3  2  0  0  0  0
  2  4  1  0  0  0  0
  4  5  2  0  0  0  0
  5 22  1  0  0  0  0
  5  6  1  0  0  0  0
  6  7  2  0  0  0  0
  7  8  1  0  0  0  0
  8 23  1  0  0  0  0
  8  9  2  0  0  0  0
  9 10  1  0  0  0  0
 10 24  1  0  0  0  0
 10 11  2  0  0  0  0
 11  6  1  0  0  0  0
 11 12  1  0  0  0  0
 12  4  1  0  0  0  0
  7 13  1  0  0  0  0
 13 14  2  0  0  0  0
 14 25  1  0  0  0  0
 14 15  1  0  0  0  0
 15 26  1  0  0  0  0
 15 16  2  0  0  0  0
 16 27  1  0  0  0  0
 16 17  1  0  0  0  0
 17 18  1  0  0  0  0
 17 19  2  0  0  0  0
 19 13  1  0  0  0  0
 19 28  1  0  0  0  0
M  END
>  <LOGBIO>
6.9000

>  <PRED_LOGBIO>
6.6500

>  <XV_RES>
0.4230

>  <WHL_TMPL>
1

>  <ANCH>
6-14;9-7

$$$$
ROW62
  -MTS-   01071500313D 0   0.00000     0.00000     0

 48 52  0  0  0  0  0  0  0  0999 V2000
    6.5090   -1.9040    3.8960 F   0  0  0  0  0  0  0  0  0  0  0  0
    5.4020   -2.0260    3.1330 C   0  0  0  0  0  0  0  0  0  0  0  0
    4.6420   -3.2000    3.1850 C   0  0  0  0  0  0  0  0  0  0  0  0
    3.4940   -3.3280    2.3930 C   0  0  0  0  0  0  0  0  0  0  0  0
    3.1060   -2.2800    1.5500 C   0  0  0  0  0  0  0  0  0  0  0  0
    3.8660   -1.1050    1.4970 C   0  0  0  0  0  0  0  0  0  0  0  0
    5.0140   -0.9780    2.2890 C   0  0  0  0  0  0  0  0  0  0  0  0
    3.4560    0.0020    0.6050 C   0  0  0  0  0  0  0  0  0  0  0  0
    3.1280   -0.2340   -0.5570 O   0  0  0  0  0  0  0  0  0  0  0  0
    3.4410    1.2520    1.0600 N   0  0  0  0  0  0  0  0  0  0  0  0
    3.0030    2.3040    0.2220 C   0  0  0  0  0  0  0  0  0  0  0  0
    1.7610    2.7410    0.3140 N   0  0  0  0  0  0  0  0  0  0  0  0
    1.5600    3.8140   -0.6420 N   0  0  0  0  0  0  0  0  0  0  0  0
    2.7810    4.0030   -1.3310 C   0  0  0  0  0  0  0  0  0  0  0  0
    3.1610    4.8880   -2.3460 C   0  0  0  0  0  0  0  0  0  0  0  0
    4.4660    4.8540   -2.8540 C   0  0  0  0  0  0  0  0  0  0  0  0
    5.3900    3.9330   -2.3450 C   0  0  0  0  0  0  0  0  0  0  0  0
    5.0100    3.0470   -1.3300 C   0  0  0  0  0  0  0  0  0  0  0  0
    3.7060    3.0820   -0.8230 C   0  0  0  0  0  0  0  0  0  0  0  0
    6.7690    3.8960   -2.8810 C   0  0  0  0  0  0  0  0  0  0  0  0
    7.8920    4.0990   -2.1790 C   0  0  0  0  0  0  0  0  0  0  0  0
    8.9510    3.9790   -3.0410 N   0  0  0  0  0  0  0  0  0  0  0  0
   10.3780    4.1200   -2.7190 C   0  0  0  0  0  0  0  0  0  0  0  0
   10.9400    2.7760   -2.3240 C   0  0  0  0  0  0  0  0  0  0  0  0
   11.4840    1.9310   -3.2980 C   0  0  0  0  0  0  0  0  0  0  0  0
   12.0050    0.6840   -2.9320 C   0  0  0  0  0  0  0  0  0  0  0  0
   11.9830    0.2820   -1.5910 C   0  0  0  0  0  0  0  0  0  0  0  0
   11.4380    1.1270   -0.6170 C   0  0  0  0  0  0  0  0  0  0  0  0
   10.9170    2.3740   -0.9830 C   0  0  0  0  0  0  0  0  0  0  0  0
    8.3710    3.6840   -4.3370 N   0  0  0  0  0  0  0  0  0  0  0  0
    7.1280    3.6440   -4.2110 N   0  0  0  0  0  0  0  0  0  0  0  0
    4.9410   -4.0080    3.8360 H   0  0  0  0  0  0  0  0  0  0  0  0
    2.9080   -4.2350    2.4330 H   0  0  0  0  0  0  0  0  0  0  0  0
    2.2200   -2.3780    0.9400 H   0  0  0  0  0  0  0  0  0  0  0  0
    5.6000   -0.0720    2.2490 H   0  0  0  0  0  0  0  0  0  0  0  0
    3.7420    1.4500    2.0030 H   0  0  0  0  0  0  0  0  0  0  0  0
    0.7050    4.3310   -0.7880 H   0  0  0  0  0  0  0  0  0  0  0  0
    2.4480    5.5980   -2.7380 H   0  0  0  0  0  0  0  0  0  0  0  0
    4.7590    5.5370   -3.6370 H   0  0  0  0  0  0  0  0  0  0  0  0
    5.7230    2.3370   -0.9380 H   0  0  0  0  0  0  0  0  0  0  0  0
    7.9520    4.3180   -1.1240 H   0  0  0  0  0  0  0  0  0  0  0  0
   10.9110    4.4950   -3.5900 H   0  0  0  0  0  0  0  0  0  0  0  0
   10.4960    4.8190   -1.8930 H   0  0  0  0  0  0  0  0  0  0  0  0
   11.5020    2.2410   -4.3330 H   0  0  0  0  0  0  0  0  0  0  0  0
   12.4250    0.0320   -3.6840 H   0  0  0  0  0  0  0  0  0  0  0  0
   12.3850   -0.6790   -1.3090 H   0  0  0  0  0  0  0  0  0  0  0  0
   11.4210    0.8170    0.4180 H   0  0  0  0  0  0  0  0  0  0  0  0
   10.4980    3.0260   -0.2310 H   0  0  0  0  0  0  0  0  0  0  0  0
  1  2  1  0  0  0  0
  2  3  2  0  0  0  0
  3 32  1  0  0  0  0
  3  4  1  0  0  0  0
  4 33  1  0  0  0  0
  4  5  2  0  0  0  0
  5 34  1  0  0  0  0
  5  6  1  0  0  0  0
  6  7  2  0  0  0  0
  7  2  1  0  0  0  0
  7 35  1  0  0  0  0
  6  8  1  0  0  0  0
  8  9  2  0  0  0  0
  8 10  1  0  0  0  0
 10 36  1  0  0  0  0
 10 11  1  0  0  0  0
 11 12  2  0  0  0  0
 12 13  1  0  0  0  0
 13 37  1  0  0  0  0
 13 14  1  0  0  0  0
 14 15  2  0  0  0  0
 15 38  1  0  0  0  0
 15 16  1  0  0  0  0
 16 39  1  0  0  0  0
 16 17  2  0  0  0  0
 17 18  1  0  0  0  0
 18 40  1  0  0  0  0
 18 19  2  0  0  0  0
 19 11  1  0  0  0  0
 19 14  1  0  0  0  0
 17 20  1  0  0  0  0
 20 21  2  0  0  0  0
 21 41  1  0  0  0  0
 21 22  1  0  0  0  0
 22 23  1  0  0  0  0
 23 42  1  0  0  0  0
 23 43  1  0  0  0  0
 23 24  1  0  0  0  0
 24 25  2  0  0  0  0
 25 44  1  0  0  0  0
 25 26  1  0  0  0  0
 26 45  1  0  0  0  0
 26 27  2  0  0  0  0
 27 46  1  0  0  0  0
 27 28  1  0  0  0  0
 28 47  1  0  0  0  0
 28 29  2  0  0  0  0
 29 24  1  0  0  0  0
 29 48  1  0  0  0  0
 22 30  1  0  0  0  0
 30 31  2  0  0  0  0
 31 20  1  0  0  0  0
M  END
>  <LOGBIO>
7.7000

>  <PRED_LOGBIO>
7.6000

>  <XV_RES>
0.2240

>  <WHL_TMPL>
2

>  <ANCH>
1-2;16-17

$$$$
ROW63
  -MTS-   01071500313D 0   0.00000     0.00000     0

 25 27  0  0  0  0  0  0  0  0999 V2000
    3.0520    6.4900   -2.4450 Br  0  0  0  0  0  0  0  0  0  0  0  0
    3.2760    4.6110   -2.2790 C   0  0  0  0  0  0  0  0  0  0  0  0
    3.6230    3.8460   -3.3990 C   0  0  0  0  0  0  0  0  0  0  0  0
    3.7890    2.4610   -3.2770 C   0  0  0  0  0  0  0  0  0  0  0  0
    3.6070    1.8410   -2.0350 C   0  0  0  0  0  0  0  0  0  0  0  0
    3.7050    0.4910   -1.6220 N   0  0  0  0  0  0  0  0  0  0  0  0
    3.4060    0.4470   -0.2040 N   0  0  0  0  0  0  0  0  0  0  0  0
    3.1450    1.6680    0.2240 C   0  0  0  0  0  0  0  0  0  0  0  0
    2.7940    2.0370    1.6130 C   0  0  0  0  0  0  0  0  0  0  0  0
    3.1400    1.1890    2.6720 C   0  0  0  0  0  0  0  0  0  0  0  0
    2.8080    1.5390    3.9860 C   0  0  0  0  0  0  0  0  0  0  0  0
    2.1310    2.7370    4.2420 C   0  0  0  0  0  0  0  0  0  0  0  0
    1.7860    3.5860    3.1840 C   0  0  0  0  0  0  0  0  0  0  0  0
    2.1170    3.2360    1.8690 C   0  0  0  0  0  0  0  0  0  0  0  0
    3.2600    2.6060   -0.9150 C   0  0  0  0  0  0  0  0  0  0  0  0
    3.0950    3.9910   -1.0370 C   0  0  0  0  0  0  0  0  0  0  0  0
    3.7640    4.3240   -4.3570 H   0  0  0  0  0  0  0  0  0  0  0  0
    4.0560    1.8710   -4.1410 H   0  0  0  0  0  0  0  0  0  0  0  0
    3.9400   -0.2970   -2.2080 H   0  0  0  0  0  0  0  0  0  0  0  0
    3.6620    0.2650    2.4740 H   0  0  0  0  0  0  0  0  0  0  0  0
    3.0750    0.8840    4.8030 H   0  0  0  0  0  0  0  0  0  0  0  0
    1.8760    3.0070    5.2560 H   0  0  0  0  0  0  0  0  0  0  0  0
    1.2630    4.5100    3.3810 H   0  0  0  0  0  0  0  0  0  0  0  0
    1.8510    3.8900    1.0530 H   0  0  0  0  0  0  0  0  0  0  0  0
    2.8270    4.5810   -0.1730 H   0  0  0  0  0  0  0  0  0  0  0  0
  1  2  1  0  0  0  0
  2  3  2  0  0  0  0
  3 17  1  0  0  0  0
  3  4  1  0  0  0  0
  4 18  1  0  0  0  0
  4  5  2  0  0  0  0
  5  6  1  0  0  0  0
  6 19  1  0  0  0  0
  6  7  1  0  0  0  0
  7  8  2  0  0  0  0
  8  9  1  0  0  0  0
  9 10  2  0  0  0  0
 10 20  1  0  0  0  0
 10 11  1  0  0  0  0
 11 21  1  0  0  0  0
 11 12  2  0  0  0  0
 12 22  1  0  0  0  0
 12 13  1  0  0  0  0
 13 23  1  0  0  0  0
 13 14  2  0  0  0  0
 14  9  1  0  0  0  0
 14 24  1  0  0  0  0
  8 15  1  0  0  0  0
 15  5  1  0  0  0  0
 15 16  2  0  0  0  0
 16  2  1  0  0  0  0
 16 25  1  0  0  0  0
M  END
>  <LOGBIO>
5.9000

>  <PRED_LOGBIO>
5.9800

>  <XV_RES>
-0.2750

>  <WHL_TMPL>
1

>  <ANCH>
5-6;7-23

$$$$
ROW64
  -MTS-   01071500313D 0   0.00000     0.00000     0

 69 74  0  0  0  0  0  0  0  0999 V2000
    4.0150  -11.5460  -10.7250 C   0  0  0  0  0  0  0  0  0  0  0  0
    3.8380  -10.6510   -9.6250 O   0  0  0  0  0  0  0  0  0  0  0  0
    2.8180  -11.0990   -8.7280 C   0  0  0  0  0  0  0  0  0  0  0  0
    2.6770  -10.1030   -7.5780 C   0  0  0  0  0  0  0  0  0  0  0  0
    1.6580  -10.5520   -6.6810 O   0  0  0  0  0  0  0  0  0  0  0  0
    1.4800   -9.6570   -5.5800 C   0  0  0  0  0  0  0  0  0  0  0  0
    1.0590  -10.4620   -4.3370 C   0  0  0  0  0  0  0  0  0  0  0  0
    0.7440   -9.5360   -3.1470 C   0  0  0  0  0  0  0  0  0  0  0  0
   -0.3130   -8.4800   -3.5190 C   0  0  0  0  0  0  0  0  0  0  0  0
    0.1070   -7.6760   -4.7630 C   0  0  0  0  0  0  0  0  0  0  0  0
    0.4220   -8.6010   -5.9530 C   0  0  0  0  0  0  0  0  0  0  0  0
   -0.5360   -7.5720   -2.3860 N   0  0  0  0  0  0  0  0  0  0  0  0
    0.4440   -6.6810   -1.7950 N   0  0  0  0  0  0  0  0  0  0  0  0
   -0.1110   -6.0180   -0.7980 C   0  0  0  0  0  0  0  0  0  0  0  0
    0.5640   -5.0140    0.0550 C   0  0  0  0  0  0  0  0  0  0  0  0
    1.6860   -5.3770    0.8090 C   0  0  0  0  0  0  0  0  0  0  0  0
    2.3250   -4.4280    1.6150 C   0  0  0  0  0  0  0  0  0  0  0  0
    1.8420   -3.1150    1.6660 C   0  0  0  0  0  0  0  0  0  0  0  0
    2.4870   -2.1550    2.4810 N   0  0  0  0  0  0  0  0  0  0  0  0
    3.5060   -1.3950    1.9690 C   0  0  0  0  0  0  0  0  0  0  0  0
    3.3510   -0.1630    1.3370 O   0  0  0  0  0  0  0  0  0  0  0  0
    4.6190    0.2780    0.9650 C   0  0  0  0  0  0  0  0  0  0  0  0
    5.0790    1.4270    0.3090 C   0  0  0  0  0  0  0  0  0  0  0  0
    3.9490    2.6450   -0.2070 Cl  0  0  0  0  0  0  0  0  0  0  0  0
    6.4480    1.5950    0.0690 C   0  0  0  0  0  0  0  0  0  0  0  0
    7.3570    0.6140    0.4850 C   0  0  0  0  0  0  0  0  0  0  0  0
    8.8340    0.7950    0.2260 C   0  0  0  0  0  0  0  0  0  0  0  0
    6.8970   -0.5340    1.1400 C   0  0  0  0  0  0  0  0  0  0  0  0
    5.5280   -0.7020    1.3800 C   0  0  0  0  0  0  0  0  0  0  0  0
    4.7860   -1.7160    1.9960 N   0  0  0  0  0  0  0  0  0  0  0  0
    0.7200   -2.7510    0.9120 C   0  0  0  0  0  0  0  0  0  0  0  0
    0.0810   -3.7010    0.1060 C   0  0  0  0  0  0  0  0  0  0  0  0
   -1.5220   -6.4470   -0.6730 C   0  0  0  0  0  0  0  0  0  0  0  0
   -2.5900   -6.1160    0.1690 C   0  0  0  0  0  0  0  0  0  0  0  0
   -2.4200   -5.1630    1.1830 N   0  0  0  0  0  0  0  0  0  0  0  0
   -3.7760   -6.7170    0.0000 N   0  0  0  0  0  0  0  0  0  0  0  0
   -3.9590   -7.6300   -0.9630 C   0  0  0  0  0  0  0  0  0  0  0  0
   -2.9560   -7.9680   -1.7850 N   0  0  0  0  0  0  0  0  0  0  0  0
   -1.7450   -7.4050   -1.6700 C   0  0  0  0  0  0  0  0  0  0  0  0
    4.2990  -12.5280  -10.3520 H   0  0  0  0  0  0  0  0  0  0  0  0
    4.7970  -11.1660  -11.3790 H   0  0  0  0  0  0  0  0  0  0  0  0
    3.0840  -11.6250  -11.2820 H   0  0  0  0  0  0  0  0  0  0  0  0
    3.0880  -12.0760   -8.3310 H   0  0  0  0  0  0  0  0  0  0  0  0
    1.8730  -11.1730   -9.2610 H   0  0  0  0  0  0  0  0  0  0  0  0
    2.4070   -9.1270   -7.9740 H   0  0  0  0  0  0  0  0  0  0  0  0
    3.6220  -10.0300   -7.0440 H   0  0  0  0  0  0  0  0  0  0  0  0
    2.4270   -9.1590   -5.3800 H   0  0  0  0  0  0  0  0  0  0  0  0
    0.1810  -11.0600   -4.5720 H   0  0  0  0  0  0  0  0  0  0  0  0
    1.8580  -11.1460   -4.0600 H   0  0  0  0  0  0  0  0  0  0  0  0
    1.6560   -9.0360   -2.8250 H   0  0  0  0  0  0  0  0  0  0  0  0
    0.3830  -10.1310   -2.3110 H   0  0  0  0  0  0  0  0  0  0  0  0
   -1.2720   -8.9630   -3.6960 H   0  0  0  0  0  0  0  0  0  0  0  0
    0.9850   -7.0780   -4.5280 H   0  0  0  0  0  0  0  0  0  0  0  0
   -0.6920   -6.9910   -5.0390 H   0  0  0  0  0  0  0  0  0  0  0  0
   -0.4890   -9.1010   -6.2750 H   0  0  0  0  0  0  0  0  0  0  0  0
    0.7840   -8.0070   -6.7890 H   0  0  0  0  0  0  0  0  0  0  0  0
    2.0580   -6.3900    0.7700 H   0  0  0  0  0  0  0  0  0  0  0  0
    3.1900   -4.7080    2.1980 H   0  0  0  0  0  0  0  0  0  0  0  0
    2.1980   -2.0290    3.4410 H   0  0  0  0  0  0  0  0  0  0  0  0
    6.8030    2.4810   -0.4360 H   0  0  0  0  0  0  0  0  0  0  0  0
    9.0740    1.8570    0.2230 H   0  0  0  0  0  0  0  0  0  0  0  0
    9.0880    0.3630   -0.7400 H   0  0  0  0  0  0  0  0  0  0  0  0
    9.4030    0.2970    1.0070 H   0  0  0  0  0  0  0  0  0  0  0  0
    7.5980   -1.2900    1.4600 H   0  0  0  0  0  0  0  0  0  0  0  0
    0.3470   -1.7380    0.9510 H   0  0  0  0  0  0  0  0  0  0  0  0
   -0.7840   -3.4210   -0.4770 H   0  0  0  0  0  0  0  0  0  0  0  0
   -2.1170   -5.4520    2.1030 H   0  0  0  0  0  0  0  0  0  0  0  0
   -2.5990   -4.1870    0.9940 H   0  0  0  0  0  0  0  0  0  0  0  0
   -4.9250   -8.1000   -1.0780 H   0  0  0  0  0  0  0  0  0  0  0  0
  1 40  1  0  0  0  0
  1 41  1  0  0  0  0
  1 42  1  0  0  0  0
  1  2  1  0  0  0  0
  2  3  1  0  0  0  0
  3 43  1  0  0  0  0
  3 44  1  0  0  0  0
  3  4  1  0  0  0  0
  4 45  1  0  0  0  0
  4 46  1  0  0  0  0
  4  5  1  0  0  0  0
  5  6  1  0  0  0  0
  6 47  1  0  0  0  0
  6  7  1  0  0  0  0
  7 48  1  0  0  0  0
  7 49  1  0  0  0  0
  7  8  1  0  0  0  0
  8 50  1  0  0  0  0
  8 51  1  0  0  0  0
  8  9  1  0  0  0  0
  9 52  1  0  0  0  0
  9 10  1  0  0  0  0
 10 53  1  0  0  0  0
 10 54  1  0  0  0  0
 10 11  1  0  0  0  0
 11  6  1  0  0  0  0
 11 55  1  0  0  0  0
 11 56  1  0  0  0  0
  9 12  1  0  0  0  0
 12 13  1  0  0  0  0
 13 14  2  0  0  0  0
 14 15  1  0  0  0  0
 15 16  2  0  0  0  0
 16 57  1  0  0  0  0
 16 17  1  0  0  0  0
 17 58  1  0  0  0  0
 17 18  2  0  0  0  0
 18 19  1  0  0  0  0
 19 59  1  0  0  0  0
 19 20  1  0  0  0  0
 20 21  1  0  0  0  0
 21 22  1  0  0  0  0
 22 23  2  0  0  0  0
 23 24  1  0  0  0  0
 23 25  1  0  0  0  0
 25 60  1  0  0  0  0
 25 26  2  0  0  0  0
 26 27  1  0  0  0  0
 27 61  1  0  0  0  0
 27 62  1  0  0  0  0
 27 63  1  0  0  0  0
 26 28  1  0  0  0  0
 28 64  1  0  0  0  0
 28 29  2  0  0  0  0
 29 22  1  0  0  0  0
 29 30  1  0  0  0  0
 30 20  2  0  0  0  0
 18 31  1  0  0  0  0
 31 65  1  0  0  0  0
 31 32  2  0  0  0  0
 32 15  1  0  0  0  0
 32 66  1  0  0  0  0
 14 33  1  0  0  0  0
 33 34  2  0  0  0  0
 34 35  1  0  0  0  0
 35 67  1  0  0  0  0
 35 68  1  0  0  0  0
 34 36  1  0  0  0  0
 36 37  2  0  0  0  0
 37 69  1  0  0  0  0
 37 38  1  0  0  0  0
 38 39  2  0  0  0  0
 39 12  1  0  0  0  0
 39 33  1  0  0  0  0
M  END
>  <LOGBIO>
5.1000

>  <PRED_LOGBIO>
5.2200

>  <XV_RES>
-1.4510

>  <WHL_TMPL>
3

>  <ANCH>
3-10;54-52

$$$$
ROW65
  -MTS-   01071500313D 0   0.00000     0.00000     0

 48 52  0  0  0  0  0  0  0  0999 V2000
    3.1280   -0.2340   -0.5570 O   0  0  0  0  0  0  0  0  0  0  0  0
    3.4560    0.0020    0.6050 C   0  0  0  0  0  0  0  0  0  0  0  0
    3.4410    1.2520    1.0600 N   0  0  0  0  0  0  0  0  0  0  0  0
    3.0030    2.3040    0.2220 C   0  0  0  0  0  0  0  0  0  0  0  0
    1.7610    2.7410    0.3140 N   0  0  0  0  0  0  0  0  0  0  0  0
    1.5600    3.8140   -0.6420 N   0  0  0  0  0  0  0  0  0  0  0  0
    2.7810    4.0020   -1.3310 C   0  0  0  0  0  0  0  0  0  0  0  0
    3.1610    4.8880   -2.3460 C   0  0  0  0  0  0  0  0  0  0  0  0
    4.4660    4.8530   -2.8540 C   0  0  0  0  0  0  0  0  0  0  0  0
    5.3900    3.9330   -2.3450 C   0  0  0  0  0  0  0  0  0  0  0  0
    5.0100    3.0470   -1.3300 C   0  0  0  0  0  0  0  0  0  0  0  0
    3.7060    3.0820   -0.8230 C   0  0  0  0  0  0  0  0  0  0  0  0
    6.7690    3.8960   -2.8820 C   0  0  0  0  0  0  0  0  0  0  0  0
    7.8920    4.0990   -2.1800 C   0  0  0  0  0  0  0  0  0  0  0  0
    8.9510    3.9780   -3.0410 N   0  0  0  0  0  0  0  0  0  0  0  0
   10.3780    4.1200   -2.7190 C   0  0  0  0  0  0  0  0  0  0  0  0
   10.9400    2.7750   -2.3240 C   0  0  0  0  0  0  0  0  0  0  0  0
   11.4840    1.9300   -3.2980 C   0  0  0  0  0  0  0  0  0  0  0  0
   12.0050    0.6830   -2.9320 C   0  0  0  0  0  0  0  0  0  0  0  0
   11.9830    0.2820   -1.5910 C   0  0  0  0  0  0  0  0  0  0  0  0
   11.4390    1.1270   -0.6170 C   0  0  0  0  0  0  0  0  0  0  0  0
   10.9170    2.3730   -0.9830 C   0  0  0  0  0  0  0  0  0  0  0  0
    8.3710    3.6830   -4.3370 N   0  0  0  0  0  0  0  0  0  0  0  0
    7.1280    3.6430   -4.2110 N   0  0  0  0  0  0  0  0  0  0  0  0
    3.8660   -1.1050    1.4970 C   0  0  0  0  0  0  0  0  0  0  0  0
    3.1060   -2.2800    1.5500 C   0  0  0  0  0  0  0  0  0  0  0  0
    3.4940   -3.3280    2.3930 C   0  0  0  0  0  0  0  0  0  0  0  0
    4.6420   -3.2000    3.1850 C   0  0  0  0  0  0  0  0  0  0  0  0
    5.4020   -2.0260    3.1330 C   0  0  0  0  0  0  0  0  0  0  0  0
    5.0140   -0.9780    2.2890 C   0  0  0  0  0  0  0  0  0  0  0  0
    3.7420    1.4500    2.0030 H   0  0  0  0  0  0  0  0  0  0  0  0
    0.7050    4.3310   -0.7880 H   0  0  0  0  0  0  0  0  0  0  0  0
    2.4480    5.5980   -2.7380 H   0  0  0  0  0  0  0  0  0  0  0  0
    4.7590    5.5370   -3.6370 H   0  0  0  0  0  0  0  0  0  0  0  0
    5.7230    2.3370   -0.9380 H   0  0  0  0  0  0  0  0  0  0  0  0
    7.9520    4.3180   -1.1240 H   0  0  0  0  0  0  0  0  0  0  0  0
   10.9110    4.4940   -3.5900 H   0  0  0  0  0  0  0  0  0  0  0  0
   10.4960    4.8190   -1.8940 H   0  0  0  0  0  0  0  0  0  0  0  0
   11.5020    2.2400   -4.3330 H   0  0  0  0  0  0  0  0  0  0  0  0
   12.4250    0.0310   -3.6840 H   0  0  0  0  0  0  0  0  0  0  0  0
   12.3850   -0.6800   -1.3090 H   0  0  0  0  0  0  0  0  0  0  0  0
   11.4210    0.8170    0.4180 H   0  0  0  0  0  0  0  0  0  0  0  0
   10.4970    3.0250   -0.2310 H   0  0  0  0  0  0  0  0  0  0  0  0
    2.2200   -2.3780    0.9400 H   0  0  0  0  0  0  0  0  0  0  0  0
    2.9090   -4.2350    2.4330 H   0  0  0  0  0  0  0  0  0  0  0  0
    4.9410   -4.0080    3.8360 H   0  0  0  0  0  0  0  0  0  0  0  0
    6.2870   -1.9280    3.7440 H   0  0  0  0  0  0  0  0  0  0  0  0
    5.6000   -0.0720    2.2490 H   0  0  0  0  0  0  0  0  0  0  0  0
  1  2  2  0  0  0  0
  2  3  1  0  0  0  0
  3 31  1  0  0  0  0
  3  4  1  0  0  0  0
  4  5  2  0  0  0  0
  5  6  1  0  0  0  0
  6 32  1  0  0  0  0
  6  7  1  0  0  0  0
  7  8  2  0  0  0  0
  8 33  1  0  0  0  0
  8  9  1  0  0  0  0
  9 34  1  0  0  0  0
  9 10  2  0  0  0  0
 10 11  1  0  0  0  0
 11 35  1  0  0  0  0
 11 12  2  0  0  0  0
 12  4  1  0  0  0  0
 12  7  1  0  0  0  0
 10 13  1  0  0  0  0
 13 14  2  0  0  0  0
 14 36  1  0  0  0  0
 14 15  1  0  0  0  0
 15 16  1  0  0  0  0
 16 37  1  0  0  0  0
 16 38  1  0  0  0  0
 16 17  1  0  0  0  0
 17 18  2  0  0  0  0
 18 39  1  0  0  0  0
 18 19  1  0  0  0  0
 19 40  1  0  0  0  0
 19 20  2  0  0  0  0
 20 41  1  0  0  0  0
 20 21  1  0  0  0  0
 21 42  1  0  0  0  0
 21 22  2  0  0  0  0
 22 17  1  0  0  0  0
 22 43  1  0  0  0  0
 15 23  1  0  0  0  0
 23 24  2  0  0  0  0
 24 13  1  0  0  0  0
  2 25  1  0  0  0  0
 25 26  2  0  0  0  0
 26 44  1  0  0  0  0
 26 27  1  0  0  0  0
 27 45  1  0  0  0  0
 27 28  2  0  0  0  0
 28 46  1  0  0  0  0
 28 29  1  0  0  0  0
 29 47  1  0  0  0  0
 29 30  2  0  0  0  0
 30 25  1  0  0  0  0
 30 48  1  0  0  0  0
M  END
>  <LOGBIO>
7.9000

>  <PRED_LOGBIO>
7.6500

>  <XV_RES>
0.4870

>  <WHL_TMPL>
2

>  <ANCH>
1-2;5-6

$$$$
ROW66
  -MTS-   01071500313D 0   0.00000     0.00000     0

 67 70  0  0  0  0  0  0  0  0999 V2000
    3.3110   -1.1760    1.3670 C   0  0  0  0  0  0  0  0  0  0  0  0
    1.9630   -1.6870    0.9160 C   0  0  0  0  0  0  0  0  0  0  0  0
    1.2690   -0.6360    0.1590 N   0  0  0  0  0  0  0  0  0  0  0  0
    1.4510   -0.5790   -1.1570 C   0  0  0  0  0  0  0  0  0  0  0  0
    0.1970   -0.5410   -2.0300 C   0  0  0  0  0  0  0  0  0  0  0  0
    0.5770   -0.4820   -3.4070 O   0  0  0  0  0  0  0  0  0  0  0  0
    0.4080    0.3020    0.8930 C   0  0  0  0  0  0  0  0  0  0  0  0
    0.0530    1.5620    0.0810 C   0  0  0  0  0  0  0  0  0  0  0  0
   -0.2660    1.2410   -1.3180 C   0  0  0  0  0  0  0  0  0  0  0  0
   -1.6600    1.1690   -1.6310 O   0  0  0  0  0  0  0  0  0  0  0  0
   -2.0150    0.8730   -2.9200 C   0  0  0  0  0  0  0  0  0  0  0  0
   -2.1960   -0.4590   -3.3080 C   0  0  0  0  0  0  0  0  0  0  0  0
   -2.5600   -0.7620   -4.6260 C   0  0  0  0  0  0  0  0  0  0  0  0
   -2.7410    0.2680   -5.5560 C   0  0  0  0  0  0  0  0  0  0  0  0
   -3.1040    0.0140   -6.8840 C   0  0  0  0  0  0  0  0  0  0  0  0
   -3.3000   -1.3150   -7.3270 N   0  0  0  0  0  0  0  0  0  0  0  0
   -4.5400   -1.8900   -7.2420 C   0  0  0  0  0  0  0  0  0  0  0  0
   -5.5940   -1.8530   -8.2810 C   0  0  0  0  0  0  0  0  0  0  0  0
   -6.6470   -2.5320   -7.8050 C   0  0  0  0  0  0  0  0  0  0  0  0
   -7.9490   -2.7470   -8.5380 C   0  0  0  0  0  0  0  0  0  0  0  0
   -7.8660   -4.0180   -9.3490 C   0  0  0  0  0  0  0  0  0  0  0  0
   -6.8380   -4.6920   -9.3330 O   0  0  0  0  0  0  0  0  0  0  0  0
   -8.9060   -4.4090  -10.0800 N   0  0  0  0  0  0  0  0  0  0  0  0
   -8.8290   -5.6000  -10.8400 C   0  0  0  0  0  0  0  0  0  0  0  0
   -9.2180   -6.8190  -10.2720 C   0  0  0  0  0  0  0  0  0  0  0  0
   -9.1410   -7.9980  -11.0240 C   0  0  0  0  0  0  0  0  0  0  0  0
   -8.6750   -7.9570  -12.3430 C   0  0  0  0  0  0  0  0  0  0  0  0
   -8.2860   -6.7380  -12.9120 C   0  0  0  0  0  0  0  0  0  0  0  0
   -7.8370   -6.6990  -14.1840 F   0  0  0  0  0  0  0  0  0  0  0  0
   -8.3630   -5.5600  -12.1600 C   0  0  0  0  0  0  0  0  0  0  0  0
   -6.3590   -3.0000   -6.5500 N   0  0  0  0  0  0  0  0  0  0  0  0
   -5.0130   -2.5760   -6.2180 N   0  0  0  0  0  0  0  0  0  0  0  0
   -3.2640    1.0390   -7.7320 N   0  0  0  0  0  0  0  0  0  0  0  0
   -3.0840    2.3050   -7.3320 C   0  0  0  0  0  0  0  0  0  0  0  0
   -2.7360    2.5790   -6.0670 N   0  0  0  0  0  0  0  0  0  0  0  0
   -2.5600    1.6010   -5.1680 C   0  0  0  0  0  0  0  0  0  0  0  0
   -2.1960    1.9040   -3.8500 C   0  0  0  0  0  0  0  0  0  0  0  0
    3.1810   -0.3660    2.0820 H   0  0  0  0  0  0  0  0  0  0  0  0
    3.7910   -1.9920    1.9040 H   0  0  0  0  0  0  0  0  0  0  0  0
    3.8460   -0.8770    0.4680 H   0  0  0  0  0  0  0  0  0  0  0  0
    1.3770   -1.8650    1.8160 H   0  0  0  0  0  0  0  0  0  0  0  0
    2.1190   -2.5470    0.2680 H   0  0  0  0  0  0  0  0  0  0  0  0
    1.9490   -1.5110   -1.4160 H   0  0  0  0  0  0  0  0  0  0  0  0
    2.0290    0.3100   -1.4010 H   0  0  0  0  0  0  0  0  0  0  0  0
   -0.3930   -1.4380   -1.8550 H   0  0  0  0  0  0  0  0  0  0  0  0
   -0.3930    0.3370   -1.7780 H   0  0  0  0  0  0  0  0  0  0  0  0
   -0.2040   -0.4570   -3.9820 H   0  0  0  0  0  0  0  0  0  0  0  0
    0.9960    0.6480    1.7410 H   0  0  0  0  0  0  0  0  0  0  0  0
   -0.5220   -0.2040    1.1430 H   0  0  0  0  0  0  0  0  0  0  0  0
    0.9540    2.1720    0.0560 H   0  0  0  0  0  0  0  0  0  0  0  0
   -0.8180    2.0230    0.5420 H   0  0  0  0  0  0  0  0  0  0  0  0
    0.1200    0.2370   -1.4810 H   0  0  0  0  0  0  0  0  0  0  0  0
    0.1870    2.0050   -1.9470 H   0  0  0  0  0  0  0  0  0  0  0  0
   -2.0560   -1.2540   -2.5900 H   0  0  0  0  0  0  0  0  0  0  0  0
   -2.7000   -1.7900   -4.9250 H   0  0  0  0  0  0  0  0  0  0  0  0
   -2.5250   -1.8400   -7.7070 H   0  0  0  0  0  0  0  0  0  0  0  0
   -5.5260   -1.3700   -9.2440 H   0  0  0  0  0  0  0  0  0  0  0  0
   -8.7610   -2.8280   -7.8190 H   0  0  0  0  0  0  0  0  0  0  0  0
   -8.1350   -1.9050   -9.2020 H   0  0  0  0  0  0  0  0  0  0  0  0
   -9.7510   -3.8560  -10.0940 H   0  0  0  0  0  0  0  0  0  0  0  0
   -9.5770   -6.8510   -9.2540 H   0  0  0  0  0  0  0  0  0  0  0  0
   -9.4410   -8.9380  -10.5860 H   0  0  0  0  0  0  0  0  0  0  0  0
   -8.6160   -8.8670  -12.9230 H   0  0  0  0  0  0  0  0  0  0  0  0
   -8.0630   -4.6190  -12.5980 H   0  0  0  0  0  0  0  0  0  0  0  0
   -6.9740   -3.5430   -5.9610 H   0  0  0  0  0  0  0  0  0  0  0  0
   -3.2190    3.1130   -8.0360 H   0  0  0  0  0  0  0  0  0  0  0  0
   -2.0560    2.9320   -3.5510 H   0  0  0  0  0  0  0  0  0  0  0  0
  1 38  1  0  0  0  0
  1 39  1  0  0  0  0
  1 40  1  0  0  0  0
  1  2  1  0  0  0  0
  2 41  1  0  0  0  0
  2 42  1  0  0  0  0
  2  3  1  0  0  0  0
  3  4  1  0  0  0  0
  4 43  1  0  0  0  0
  4 44  1  0  0  0  0
  4  5  1  0  0  0  0
  5 45  1  0  0  0  0
  5 46  1  0  0  0  0
  5  6  1  0  0  0  0
  6 47  1  0  0  0  0
  3  7  1  0  0  0  0
  7 48  1  0  0  0  0
  7 49  1  0  0  0  0
  7  8  1  0  0  0  0
  8 50  1  0  0  0  0
  8 51  1  0  0  0  0
  8  9  1  0  0  0  0
  9 52  1  0  0  0  0
  9 53  1  0  0  0  0
  9 10  1  0  0  0  0
 10 11  1  0  0  0  0
 11 12  2  0  0  0  0
 12 54  1  0  0  0  0
 12 13  1  0  0  0  0
 13 55  1  0  0  0  0
 13 14  2  0  0  0  0
 14 15  1  0  0  0  0
 15 16  1  0  0  0  0
 16 56  1  0  0  0  0
 16 17  1  0  0  0  0
 17 18  1  0  0  0  0
 18 57  1  0  0  0  0
 18 19  2  0  0  0  0
 19 20  1  0  0  0  0
 20 58  1  0  0  0  0
 20 59  1  0  0  0  0
 20 21  1  0  0  0  0
 21 22  2  0  0  0  0
 21 23  1  0  0  0  0
 23 60  1  0  0  0  0
 23 24  1  0  0  0  0
 24 25  2  0  0  0  0
 25 61  1  0  0  0  0
 25 26  1  0  0  0  0
 26 62  1  0  0  0  0
 26 27  2  0  0  0  0
 27 63  1  0  0  0  0
 27 28  1  0  0  0  0
 28 29  1  0  0  0  0
 28 30  2  0  0  0  0
 30 24  1  0  0  0  0
 30 64  1  0  0  0  0
 19 31  1  0  0  0  0
 31 65  1  0  0  0  0
 31 32  1  0  0  0  0
 32 17  2  0  0  0  0
 15 33  2  0  0  0  0
 33 34  1  0  0  0  0
 34 66  1  0  0  0  0
 34 35  2  0  0  0  0
 35 36  1  0  0  0  0
 36 14  1  0  0  0  0
 36 37  2  0  0  0  0
 37 11  1  0  0  0  0
 37 67  1  0  0  0  0
M  END
>  <LOGBIO>
5.7000

>  <PRED_LOGBIO>
5.6400

>  <XV_RES>
-0.8990

>  <WHL_TMPL>
3

>  <ANCH>
15-18;5-8

$$$$
ROW67
  -MTS-   01071500313D 0   0.00000     0.00000     0

 67 73  0  0  0  0  0  0  0  0999 V2000
    5.7470    0.1550    2.2390 F   0  0  0  0  0  0  0  0  0  0  0  0
    5.0140   -0.9780    2.2890 C   0  0  0  0  0  0  0  0  0  0  0  0
    5.4020   -2.0260    3.1330 C   0  0  0  0  0  0  0  0  0  0  0  0
    4.6420   -3.2000    3.1850 C   0  0  0  0  0  0  0  0  0  0  0  0
    3.4940   -3.3280    2.3930 C   0  0  0  0  0  0  0  0  0  0  0  0
    3.1060   -2.2800    1.5500 C   0  0  0  0  0  0  0  0  0  0  0  0
    1.9460   -2.4090    0.7500 F   0  0  0  0  0  0  0  0  0  0  0  0
    3.8660   -1.1050    1.4970 C   0  0  0  0  0  0  0  0  0  0  0  0
    3.4560    0.0020    0.6050 C   0  0  0  0  0  0  0  0  0  0  0  0
    3.1280   -0.2340   -0.5570 O   0  0  0  0  0  0  0  0  0  0  0  0
    3.4410    1.2520    1.0600 N   0  0  0  0  0  0  0  0  0  0  0  0
    3.0030    2.3040    0.2220 C   0  0  0  0  0  0  0  0  0  0  0  0
    3.8860    2.8780   -0.7010 C   0  0  0  0  0  0  0  0  0  0  0  0
    3.4520    3.9190   -1.5300 C   0  0  0  0  0  0  0  0  0  0  0  0
    2.1360    4.3870   -1.4370 C   0  0  0  0  0  0  0  0  0  0  0  0
    1.2530    3.8130   -0.5150 C   0  0  0  0  0  0  0  0  0  0  0  0
    1.6860    2.7720    0.3150 C   0  0  0  0  0  0  0  0  0  0  0  0
   -0.1390    4.3070   -0.4160 C   0  0  0  0  0  0  0  0  0  0  0  0
   -0.5320    5.6120   -0.0960 N   0  0  0  0  0  0  0  0  0  0  0  0
   -1.8510    5.6550   -0.1090 C   0  0  0  0  0  0  0  0  0  0  0  0
   -3.3090    6.6350    0.1100 S   0  0  0  0  0  0  0  0  0  0  0  0
   -4.4530    5.3310   -0.2380 C   0  0  0  0  0  0  0  0  0  0  0  0
   -3.6880    4.2600   -0.4930 C   0  0  0  0  0  0  0  0  0  0  0  0
   -2.3280    4.4120   -0.4300 N   0  0  0  0  0  0  0  0  0  0  0  0
   -1.2500    3.5860   -0.6170 C   0  0  0  0  0  0  0  0  0  0  0  0
   -1.3050    2.1520   -0.9780 C   0  0  0  0  0  0  0  0  0  0  0  0
   -1.9530    1.2370   -0.1400 C   0  0  0  0  0  0  0  0  0  0  0  0
   -1.9790   -0.1090   -0.5220 C   0  0  0  0  0  0  0  0  0  0  0  0
   -1.3890   -0.4790   -1.6670 N   0  0  0  0  0  0  0  0  0  0  0  0
   -0.7760    0.4220   -2.4470 C   0  0  0  0  0  0  0  0  0  0  0  0
   -0.1630   -0.0040   -3.6500 N   0  0  0  0  0  0  0  0  0  0  0  0
    1.1930   -0.4080   -3.6480 C   0  0  0  0  0  0  0  0  0  0  0  0
    2.2040    0.5330   -3.8770 C   0  0  0  0  0  0  0  0  0  0  0  0
    3.5460    0.1330   -3.8750 C   0  0  0  0  0  0  0  0  0  0  0  0
    3.8770   -1.2080   -3.6440 C   0  0  0  0  0  0  0  0  0  0  0  0
    2.8660   -2.1480   -3.4150 C   0  0  0  0  0  0  0  0  0  0  0  0
    1.5240   -1.7490   -3.4160 C   0  0  0  0  0  0  0  0  0  0  0  0
    3.2000   -3.5030   -3.1810 N   0  0  0  0  0  0  0  0  0  0  0  0
    2.8600   -4.2380   -1.9540 C   0  0  0  0  0  0  0  0  0  0  0  0
    3.6700   -5.5470   -1.9830 C   0  0  0  0  0  0  0  0  0  0  0  0
    4.0440   -5.6550   -3.4730 C   0  0  0  0  0  0  0  0  0  0  0  0
    3.8600   -4.2700   -4.0450 C   0  0  0  0  0  0  0  0  0  0  0  0
    4.2610   -3.9030   -5.1480 O   0  0  0  0  0  0  0  0  0  0  0  0
   -0.7340    1.7180   -2.1100 N   0  0  0  0  0  0  0  0  0  0  0  0
    6.2870   -1.9280    3.7440 H   0  0  0  0  0  0  0  0  0  0  0  0
    4.9410   -4.0080    3.8360 H   0  0  0  0  0  0  0  0  0  0  0  0
    2.9080   -4.2350    2.4330 H   0  0  0  0  0  0  0  0  0  0  0  0
    3.7420    1.4500    2.0030 H   0  0  0  0  0  0  0  0  0  0  0  0
    4.9010    2.5180   -0.7730 H   0  0  0  0  0  0  0  0  0  0  0  0
    4.1330    4.3620   -2.2420 H   0  0  0  0  0  0  0  0  0  0  0  0
    1.8010    5.1900   -2.0770 H   0  0  0  0  0  0  0  0  0  0  0  0
    1.0050    2.3290    1.0270 H   0  0  0  0  0  0  0  0  0  0  0  0
   -5.5310    5.3850   -0.2440 H   0  0  0  0  0  0  0  0  0  0  0  0
   -4.1300    3.3060   -0.7400 H   0  0  0  0  0  0  0  0  0  0  0  0
   -2.4210    1.5620    0.7780 H   0  0  0  0  0  0  0  0  0  0  0  0
   -2.4700   -0.8430    0.1000 H   0  0  0  0  0  0  0  0  0  0  0  0
   -0.6930   -0.0190   -4.5090 H   0  0  0  0  0  0  0  0  0  0  0  0
    1.9490    1.5670   -4.0550 H   0  0  0  0  0  0  0  0  0  0  0  0
    4.3260    0.8590   -4.0510 H   0  0  0  0  0  0  0  0  0  0  0  0
    4.9120   -1.5160   -3.6420 H   0  0  0  0  0  0  0  0  0  0  0  0
    0.7440   -2.4740   -3.2400 H   0  0  0  0  0  0  0  0  0  0  0  0
    1.7980   -4.4710   -1.9550 H   0  0  0  0  0  0  0  0  0  0  0  0
    3.1570   -3.6500   -1.0880 H   0  0  0  0  0  0  0  0  0  0  0  0
    4.5540   -5.4880   -1.3510 H   0  0  0  0  0  0  0  0  0  0  0  0
    3.0730   -6.3960   -1.6560 H   0  0  0  0  0  0  0  0  0  0  0  0
    3.3590   -6.3410   -3.9670 H   0  0  0  0  0  0  0  0  0  0  0  0
    5.0890   -5.9440   -3.5620 H   0  0  0  0  0  0  0  0  0  0  0  0
  1  2  1  0  0  0  0
  2  3  2  0  0  0  0
  3 45  1  0  0  0  0
  3  4  1  0  0  0  0
  4 46  1  0  0  0  0
  4  5  2  0  0  0  0
  5 47  1  0  0  0  0
  5  6  1  0  0  0  0
  6  7  1  0  0  0  0
  6  8  2  0  0  0  0
  8  2  1  0  0  0  0
  8  9  1  0  0  0  0
  9 10  2  0  0  0  0
  9 11  1  0  0  0  0
 11 48  1  0  0  0  0
 11 12  1  0  0  0  0
 12 13  2  0  0  0  0
 13 49  1  0  0  0  0
 13 14  1  0  0  0  0
 14 50  1  0  0  0  0
 14 15  2  0  0  0  0
 15 51  1  0  0  0  0
 15 16  1  0  0  0  0
 16 17  2  0  0  0  0
 17 12  1  0  0  0  0
 17 52  1  0  0  0  0
 16 18  1  0  0  0  0
 18 19  1  0  0  0  0
 19 20  2  0  0  0  0
 20 21  1  0  0  0  0
 21 22  1  0  0  0  0
 22 53  1  0  0  0  0
 22 23  2  0  0  0  0
 23 54  1  0  0  0  0
 23 24  1  0  0  0  0
 24 20  1  0  0  0  0
 24 25  1  0  0  0  0
 25 18  2  0  0  0  0
 25 26  1  0  0  0  0
 26 27  2  0  0  0  0
 27 55  1  0  0  0  0
 27 28  1  0  0  0  0
 28 56  1  0  0  0  0
 28 29  2  0  0  0  0
 29 30  1  0  0  0  0
 30 31  1  0  0  0  0
 31 57  1  0  0  0  0
 31 32  1  0  0  0  0
 32 33  2  0  0  0  0
 33 58  1  0  0  0  0
 33 34  1  0  0  0  0
 34 59  1  0  0  0  0
 34 35  2  0  0  0  0
 35 60  1  0  0  0  0
 35 36  1  0  0  0  0
 36 37  2  0  0  0  0
 37 32  1  0  0  0  0
 37 61  1  0  0  0  0
 36 38  1  0  0  0  0
 38 39  1  0  0  0  0
 39 62  1  0  0  0  0
 39 63  1  0  0  0  0
 39 40  1  0  0  0  0
 40 64  1  0  0  0  0
 40 65  1  0  0  0  0
 40 41  1  0  0  0  0
 41 66  1  0  0  0  0
 41 67  1  0  0  0  0
 41 42  1  0  0  0  0
 42 38  1  0  0  0  0
 42 43  2  0  0  0  0
 30 44  2  0  0  0  0
 44 26  1  0  0  0  0
M  END
>  <LOGBIO>
6.0000

>  <PRED_LOGBIO>
6.4200

>  <XV_RES>
-0.5850

>  <WHL_TMPL>
2

>  <ANCH>
13-14;12-13

$$$$
ROW68
  -MTS-   01071500313D 0   0.00000     0.00000     0

 32 34  0  0  0  0  0  0  0  0999 V2000
   -1.4550   -0.6360    0.6840 C   0  0  0  0  0  0  0  0  0  0  0  0
   -1.7090   -2.1340    0.5400 C   0  0  0  0  0  0  0  0  0  0  0  0
   -2.7960   -2.4120   -0.4940 C   0  0  0  0  0  0  0  0  0  0  0  0
   -2.1270   -2.6450    1.9310 C   0  0  0  0  0  0  0  0  0  0  0  0
   -1.0060   -2.6280    2.9420 C   0  0  0  0  0  0  0  0  0  0  0  0
    0.2810   -2.5810    2.5700 C   0  0  0  0  0  0  0  0  0  0  0  0
    1.5990   -2.4330    3.7420 S   0  0  0  0  0  0  0  0  0  0  0  0
    3.1720   -2.2660    2.9480 C   0  0  0  0  0  0  0  0  0  0  0  0
    4.4090   -2.1300    3.5890 C   0  0  0  0  0  0  0  0  0  0  0  0
    5.5800   -2.0070    2.8320 C   0  0  0  0  0  0  0  0  0  0  0  0
    5.5140   -2.0200    1.4340 C   0  0  0  0  0  0  0  0  0  0  0  0
    6.9700   -1.8680    0.4930 Cl  0  0  0  0  0  0  0  0  0  0  0  0
    4.2770   -2.1570    0.7930 C   0  0  0  0  0  0  0  0  0  0  0  0
    3.1060   -2.2800    1.5500 C   0  0  0  0  0  0  0  0  0  0  0  0
    1.9580   -2.4080    0.7580 N   0  0  0  0  0  0  0  0  0  0  0  0
    0.7060   -2.5410    1.1530 C   0  0  0  0  0  0  0  0  0  0  0  0
   -0.3710   -2.7700    0.1200 C   0  0  0  0  0  0  0  0  0  0  0  0
   -1.3120   -2.6630    4.2770 O   0  0  0  0  0  0  0  0  0  0  0  0
   -0.8890   -0.2800   -0.1750 H   0  0  0  0  0  0  0  0  0  0  0  0
   -2.4060   -0.1100    0.7350 H   0  0  0  0  0  0  0  0  0  0  0  0
   -0.8880   -0.4500    1.5940 H   0  0  0  0  0  0  0  0  0  0  0  0
   -3.6660   -1.7940   -0.2820 H   0  0  0  0  0  0  0  0  0  0  0  0
   -3.0790   -3.4620   -0.4500 H   0  0  0  0  0  0  0  0  0  0  0  0
   -2.4190   -2.1800   -1.4880 H   0  0  0  0  0  0  0  0  0  0  0  0
   -2.3910   -3.6920    1.7970 H   0  0  0  0  0  0  0  0  0  0  0  0
   -2.9240   -2.0010    2.2970 H   0  0  0  0  0  0  0  0  0  0  0  0
    4.4600   -2.1200    4.6680 H   0  0  0  0  0  0  0  0  0  0  0  0
    6.5340   -1.9010    3.3270 H   0  0  0  0  0  0  0  0  0  0  0  0
    4.2260   -2.1670   -0.2860 H   0  0  0  0  0  0  0  0  0  0  0  0
   -0.0510   -2.2430   -0.7770 H   0  0  0  0  0  0  0  0  0  0  0  0
   -0.5250   -3.8420    0.0140 H   0  0  0  0  0  0  0  0  0  0  0  0
   -1.4180   -1.7660    4.6330 H   0  0  0  0  0  0  0  0  0  0  0  0
  1 19  1  0  0  0  0
  1 20  1  0  0  0  0
  1 21  1  0  0  0  0
  1  2  1  0  0  0  0
  2  3  1  0  0  0  0
  3 22  1  0  0  0  0
  3 23  1  0  0  0  0
  3 24  1  0  0  0  0
  2  4  1  0  0  0  0
  4 25  1  0  0  0  0
  4 26  1  0  0  0  0
  4  5  1  0  0  0  0
  5  6  2  0  0  0  0
  6  7  1  0  0  0  0
  7  8  1  0  0  0  0
  8  9  1  0  0  0  0
  9 27  1  0  0  0  0
  9 10  2  0  0  0  0
 10 28  1  0  0  0  0
 10 11  1  0  0  0  0
 11 12  1  0  0  0  0
 11 13  2  0  0  0  0
 13 29  1  0  0  0  0
 13 14  1  0  0  0  0
 14  8  2  0  0  0  0
 14 15  1  0  0  0  0
 15 16  2  0  0  0  0
 16  6  1  0  0  0  0
 16 17  1  0  0  0  0
 17  2  1  0  0  0  0
 17 30  1  0  0  0  0
 17 31  1  0  0  0  0
  5 18  1  0  0  0  0
 18 32  1  0  0  0  0
M  END
>  <LOGBIO>
5.1000

>  <PRED_LOGBIO>
5.2300

>  <XV_RES>
-0.4630

>  <WHL_TMPL>
2

>  <ANCH>
16-29;25-26

$$$$
ROW69
  -MTS-   01071500313D 0   0.00000     0.00000     0

 52 55  0  0  0  0  0  0  0  0999 V2000
   -3.0750    6.0940    7.8930 C   0  0  0  0  0  0  0  0  0  0  0  0
   -1.6050    5.8030    8.0770 C   0  0  0  0  0  0  0  0  0  0  0  0
   -1.1730    5.0400    9.1690 C   0  0  0  0  0  0  0  0  0  0  0  0
    0.1900    4.7700    9.3390 C   0  0  0  0  0  0  0  0  0  0  0  0
    1.1210    5.2620    8.4170 C   0  0  0  0  0  0  0  0  0  0  0  0
    0.6900    6.0240    7.3250 C   0  0  0  0  0  0  0  0  0  0  0  0
    1.6320    6.5210    6.3930 N   0  0  0  0  0  0  0  0  0  0  0  0
    1.9620    5.7950    5.3290 C   0  0  0  0  0  0  0  0  0  0  0  0
    1.4400    4.6730    5.1530 O   0  0  0  0  0  0  0  0  0  0  0  0
    2.8470    6.2620    4.4540 N   0  0  0  0  0  0  0  0  0  0  0  0
    3.1980    5.4890    3.3220 C   0  0  0  0  0  0  0  0  0  0  0  0
    4.2690    4.5900    3.3930 C   0  0  0  0  0  0  0  0  0  0  0  0
    4.6170    3.8260    2.2730 C   0  0  0  0  0  0  0  0  0  0  0  0
    3.8930    3.9600    1.0820 C   0  0  0  0  0  0  0  0  0  0  0  0
    2.8230    4.8580    1.0110 C   0  0  0  0  0  0  0  0  0  0  0  0
    2.4750    5.6230    2.1310 C   0  0  0  0  0  0  0  0  0  0  0  0
    4.3180    3.1820   -0.0560 C   0  0  0  0  0  0  0  0  0  0  0  0
    4.7460    4.4060   -0.3920 C   0  0  0  0  0  0  0  0  0  0  0  0
    3.8200    4.8840   -1.8230 S   0  0  0  0  0  0  0  0  0  0  0  0
    2.8390    3.4180   -1.9750 C   0  0  0  0  0  0  0  0  0  0  0  0
    1.8410    2.9450   -2.8350 C   0  0  0  0  0  0  0  0  0  0  0  0
    1.2940    1.6760   -2.6090 C   0  0  0  0  0  0  0  0  0  0  0  0
    1.7180    0.9230   -1.5850 N   0  0  0  0  0  0  0  0  0  0  0  0
    2.6720    1.3470   -0.7450 C   0  0  0  0  0  0  0  0  0  0  0  0
    3.0830    0.5240    0.3130 N   0  0  0  0  0  0  0  0  0  0  0  0
    3.2600    2.6060   -0.9150 C   0  0  0  0  0  0  0  0  0  0  0  0
    1.3800    3.7570   -3.9430 C   0  0  0  0  0  0  0  0  0  0  0  0
    0.9980    4.4300   -4.8610 C   0  0  0  0  0  0  0  0  0  0  0  0
    0.5340    5.2480   -5.9770 C   0  0  0  0  0  0  0  0  0  0  0  0
    0.6630    4.4890   -7.2290 N   0  0  0  0  0  0  0  0  0  0  0  0
   -0.6730    6.2950    7.1550 C   0  0  0  0  0  0  0  0  0  0  0  0
   -3.1950    7.0510    7.3900 H   0  0  0  0  0  0  0  0  0  0  0  0
   -3.5280    5.3090    7.2920 H   0  0  0  0  0  0  0  0  0  0  0  0
   -3.5610    6.1320    8.8660 H   0  0  0  0  0  0  0  0  0  0  0  0
   -1.8920    4.6610    9.8800 H   0  0  0  0  0  0  0  0  0  0  0  0
    0.5220    4.1820   10.1820 H   0  0  0  0  0  0  0  0  0  0  0  0
    2.1730    5.0530    8.5480 H   0  0  0  0  0  0  0  0  0  0  0  0
    2.0530    7.4280    6.5360 H   0  0  0  0  0  0  0  0  0  0  0  0
    3.2680    7.1690    4.5960 H   0  0  0  0  0  0  0  0  0  0  0  0
    4.8270    4.4870    4.3120 H   0  0  0  0  0  0  0  0  0  0  0  0
    5.4430    3.1320    2.3280 H   0  0  0  0  0  0  0  0  0  0  0  0
    2.2640    4.9620    0.0920 H   0  0  0  0  0  0  0  0  0  0  0  0
    1.6490    6.3170    2.0760 H   0  0  0  0  0  0  0  0  0  0  0  0
    5.5060    4.9870    0.1100 H   0  0  0  0  0  0  0  0  0  0  0  0
    0.5230    1.3010   -3.2660 H   0  0  0  0  0  0  0  0  0  0  0  0
    3.8430   -0.1280    0.1790 H   0  0  0  0  0  0  0  0  0  0  0  0
    2.6200    0.5830    1.2080 H   0  0  0  0  0  0  0  0  0  0  0  0
    1.1350    6.1530   -6.0390 H   0  0  0  0  0  0  0  0  0  0  0  0
   -0.5090    5.5160   -5.8220 H   0  0  0  0  0  0  0  0  0  0  0  0
    1.6310    4.2400   -7.3740 H   0  0  0  0  0  0  0  0  0  0  0  0
    0.3420    5.0550   -8.0010 H   0  0  0  0  0  0  0  0  0  0  0  0
   -1.0060    6.8830    6.3120 H   0  0  0  0  0  0  0  0  0  0  0  0
  1 32  1  0  0  0  0
  1 33  1  0  0  0  0
  1 34  1  0  0  0  0
  1  2  1  0  0  0  0
  2  3  2  0  0  0  0
  3 35  1  0  0  0  0
  3  4  1  0  0  0  0
  4 36  1  0  0  0  0
  4  5  2  0  0  0  0
  5 37  1  0  0  0  0
  5  6  1  0  0  0  0
  6  7  1  0  0  0  0
  7 38  1  0  0  0  0
  7  8  1  0  0  0  0
  8  9  2  0  0  0  0
  8 10  1  0  0  0  0
 10 39  1  0  0  0  0
 10 11  1  0  0  0  0
 11 12  2  0  0  0  0
 12 40  1  0  0  0  0
 12 13  1  0  0  0  0
 13 41  1  0  0  0  0
 13 14  2  0  0  0  0
 14 15  1  0  0  0  0
 15 42  1  0  0  0  0
 15 16  2  0  0  0  0
 16 11  1  0  0  0  0
 16 43  1  0  0  0  0
 14 17  1  0  0  0  0
 17 18  2  0  0  0  0
 18 44  1  0  0  0  0
 18 19  1  0  0  0  0
 19 20  1  0  0  0  0
 20 21  2  0  0  0  0
 21 22  1  0  0  0  0
 22 45  1  0  0  0  0
 22 23  2  0  0  0  0
 23 24  1  0  0  0  0
 24 25  1  0  0  0  0
 25 46  1  0  0  0  0
 25 47  1  0  0  0  0
 24 26  2  0  0  0  0
 26 17  1  0  0  0  0
 26 20  1  0  0  0  0
 21 27  1  0  0  0  0
 27 28  3  0  0  0  0
 28 29  1  0  0  0  0
 29 48  1  0  0  0  0
 29 49  1  0  0  0  0
 29 30  1  0  0  0  0
 30 50  1  0  0  0  0
 30 51  1  0  0  0  0
  6 31  2  0  0  0  0
 31  2  1  0  0  0  0
 31 52  1  0  0  0  0
M  END
>  <LOGBIO>
5.9000

>  <PRED_LOGBIO>
5.6900

>  <XV_RES>
0.2060

>  <WHL_TMPL>
1

>  <ANCH>
6-7;42-29

$$$$
ROW71
  -MTS-   01071500313D 0   0.00000     0.00000     0

 73 78  0  0  0  0  0  0  0  0999 V2000
    9.4260    2.3320  -10.3280 C   0  0  0  0  0  0  0  0  0  0  0  0
    8.0770    2.4410   -9.6220 C   0  0  0  0  0  0  0  0  0  0  0  0
    8.0640    3.6870   -8.7390 C   0  0  0  0  0  0  0  0  0  0  0  0
    6.7300    3.7950   -8.0400 C   0  0  0  0  0  0  0  0  0  0  0  0
    5.8630    2.9440   -8.2340 O   0  0  0  0  0  0  0  0  0  0  0  0
    6.4910    4.8100   -7.2150 N   0  0  0  0  0  0  0  0  0  0  0  0
    5.2410    4.9110   -6.5600 C   0  0  0  0  0  0  0  0  0  0  0  0
    4.1900    5.6130   -7.1630 C   0  0  0  0  0  0  0  0  0  0  0  0
    2.9530    5.7120   -6.5150 C   0  0  0  0  0  0  0  0  0  0  0  0
    2.7670    5.1110   -5.2650 C   0  0  0  0  0  0  0  0  0  0  0  0
    3.8180    4.4090   -4.6620 C   0  0  0  0  0  0  0  0  0  0  0  0
    5.0550    4.3100   -5.3100 C   0  0  0  0  0  0  0  0  0  0  0  0
    3.6210    3.7730   -3.3400 C   0  0  0  0  0  0  0  0  0  0  0  0
    3.2890    4.5330   -2.2870 N   0  0  0  0  0  0  0  0  0  0  0  0
    3.1040    3.9880   -1.0770 C   0  0  0  0  0  0  0  0  0  0  0  0
    2.7540    4.8010    0.0270 N   0  0  0  0  0  0  0  0  0  0  0  0
    2.5950    6.1970   -0.1450 C   0  0  0  0  0  0  0  0  0  0  0  0
    3.6910    7.0520    0.0210 C   0  0  0  0  0  0  0  0  0  0  0  0
    3.5340    8.4320   -0.1490 C   0  0  0  0  0  0  0  0  0  0  0  0
    2.2810    8.9580   -0.4850 C   0  0  0  0  0  0  0  0  0  0  0  0
    1.8360   10.2810   -0.7150 N   0  0  0  0  0  0  0  0  0  0  0  0
    0.4220   10.2160   -1.0310 N   0  0  0  0  0  0  0  0  0  0  0  0
    0.0270    8.9570   -0.9990 C   0  0  0  0  0  0  0  0  0  0  0  0
    1.1850    8.1030   -0.6520 C   0  0  0  0  0  0  0  0  0  0  0  0
    1.3420    6.7230   -0.4820 C   0  0  0  0  0  0  0  0  0  0  0  0
    3.2600    2.6060   -0.9150 C   0  0  0  0  0  0  0  0  0  0  0  0
    3.0780    1.9860    0.3270 C   0  0  0  0  0  0  0  0  0  0  0  0
    3.2430    0.6010    0.4490 C   0  0  0  0  0  0  0  0  0  0  0  0
    3.0650   -0.0050    1.6650 O   0  0  0  0  0  0  0  0  0  0  0  0
    3.3590    0.7510    2.8420 C   0  0  0  0  0  0  0  0  0  0  0  0
    3.0950   -0.1070    4.0780 C   0  0  0  0  0  0  0  0  0  0  0  0
    3.3970    0.6710    5.2880 N   0  0  0  0  0  0  0  0  0  0  0  0
    3.7660   -0.2110    6.4050 C   0  0  0  0  0  0  0  0  0  0  0  0
    3.4690    0.5840    7.6890 C   0  0  0  0  0  0  0  0  0  0  0  0
    2.5090    1.7010    7.2380 C   0  0  0  0  0  0  0  0  0  0  0  0
    2.2100    1.4000    5.7580 C   0  0  0  0  0  0  0  0  0  0  0  0
    3.5900   -0.1640   -0.6710 C   0  0  0  0  0  0  0  0  0  0  0  0
    3.7720    0.4560   -1.9130 C   0  0  0  0  0  0  0  0  0  0  0  0
    3.6070    1.8410   -2.0350 C   0  0  0  0  0  0  0  0  0  0  0  0
    3.7780    2.4480   -3.2170 N   0  0  0  0  0  0  0  0  0  0  0  0
    9.5850    3.2140  -10.9440 H   0  0  0  0  0  0  0  0  0  0  0  0
    9.4350    1.4440  -10.9570 H   0  0  0  0  0  0  0  0  0  0  0  0
   10.2190    2.2600   -9.5860 H   0  0  0  0  0  0  0  0  0  0  0  0
    7.2850    2.5130  -10.3630 H   0  0  0  0  0  0  0  0  0  0  0  0
    7.9180    1.5580   -9.0060 H   0  0  0  0  0  0  0  0  0  0  0  0
    8.8570    3.6150   -7.9970 H   0  0  0  0  0  0  0  0  0  0  0  0
    8.2230    4.5700   -9.3550 H   0  0  0  0  0  0  0  0  0  0  0  0
    7.2020    5.5090   -7.0550 H   0  0  0  0  0  0  0  0  0  0  0  0
    4.3330    6.0770   -8.1270 H   0  0  0  0  0  0  0  0  0  0  0  0
    2.1420    6.2530   -6.9800 H   0  0  0  0  0  0  0  0  0  0  0  0
    1.8120    5.1880   -4.7650 H   0  0  0  0  0  0  0  0  0  0  0  0
    5.8660    3.7690   -4.8450 H   0  0  0  0  0  0  0  0  0  0  0  0
    2.6170    4.3860    0.9370 H   0  0  0  0  0  0  0  0  0  0  0  0
    4.6580    6.6460    0.2810 H   0  0  0  0  0  0  0  0  0  0  0  0
    4.3800    9.0920   -0.0200 H   0  0  0  0  0  0  0  0  0  0  0  0
    2.3990   11.1180   -0.6680 H   0  0  0  0  0  0  0  0  0  0  0  0
   -0.9760    8.6070   -1.1930 H   0  0  0  0  0  0  0  0  0  0  0  0
    0.4960    6.0630   -0.6100 H   0  0  0  0  0  0  0  0  0  0  0  0
    2.8100    2.5760    1.1910 H   0  0  0  0  0  0  0  0  0  0  0  0
    4.4040    1.0540    2.8270 H   0  0  0  0  0  0  0  0  0  0  0  0
    2.7270    1.6360    2.8720 H   0  0  0  0  0  0  0  0  0  0  0  0
    2.0500   -0.4090    4.0930 H   0  0  0  0  0  0  0  0  0  0  0  0
    3.7280   -0.9910    4.0480 H   0  0  0  0  0  0  0  0  0  0  0  0
    3.1410   -1.1020    6.3810 H   0  0  0  0  0  0  0  0  0  0  0  0
    4.8310   -0.4290    6.3540 H   0  0  0  0  0  0  0  0  0  0  0  0
    4.3810    0.9990    8.1140 H   0  0  0  0  0  0  0  0  0  0  0  0
    3.0080   -0.0480    8.4450 H   0  0  0  0  0  0  0  0  0  0  0  0
    3.0160    2.6610    7.3130 H   0  0  0  0  0  0  0  0  0  0  0  0
    1.5870    1.6320    7.8110 H   0  0  0  0  0  0  0  0  0  0  0  0
    1.3110    0.7960    5.6530 H   0  0  0  0  0  0  0  0  0  0  0  0
    2.0630    2.3170    5.1920 H   0  0  0  0  0  0  0  0  0  0  0  0
    3.7180   -1.2320   -0.5770 H   0  0  0  0  0  0  0  0  0  0  0  0
    4.0400   -0.1340   -2.7770 H   0  0  0  0  0  0  0  0  0  0  0  0
  1 41  1  0  0  0  0
  1 42  1  0  0  0  0
  1 43  1  0  0  0  0
  1  2  1  0  0  0  0
  2 44  1  0  0  0  0
  2 45  1  0  0  0  0
  2  3  1  0  0  0  0
  3 46  1  0  0  0  0
  3 47  1  0  0  0  0
  3  4  1  0  0  0  0
  4  5  2  0  0  0  0
  4  6  1  0  0  0  0
  6 48  1  0  0  0  0
  6  7  1  0  0  0  0
  7  8  2  0  0  0  0
  8 49  1  0  0  0  0
  8  9  1  0  0  0  0
  9 50  1  0  0  0  0
  9 10  2  0  0  0  0
 10 51  1  0  0  0  0
 10 11  1  0  0  0  0
 11 12  2  0  0  0  0
 12  7  1  0  0  0  0
 12 52  1  0  0  0  0
 11 13  1  0  0  0  0
 13 14  2  0  0  0  0
 14 15  1  0  0  0  0
 15 16  1  0  0  0  0
 16 53  1  0  0  0  0
 16 17  1  0  0  0  0
 17 18  2  0  0  0  0
 18 54  1  0  0  0  0
 18 19  1  0  0  0  0
 19 55  1  0  0  0  0
 19 20  2  0  0  0  0
 20 21  1  0  0  0  0
 21 56  1  0  0  0  0
 21 22  1  0  0  0  0
 22 23  2  0  0  0  0
 23 57  1  0  0  0  0
 23 24  1  0  0  0  0
 24 20  1  0  0  0  0
 24 25  2  0  0  0  0
 25 17  1  0  0  0  0
 25 58  1  0  0  0  0
 15 26  2  0  0  0  0
 26 27  1  0  0  0  0
 27 59  1  0  0  0  0
 27 28  2  0  0  0  0
 28 29  1  0  0  0  0
 29 30  1  0  0  0  0
 30 60  1  0  0  0  0
 30 61  1  0  0  0  0
 30 31  1  0  0  0  0
 31 62  1  0  0  0  0
 31 63  1  0  0  0  0
 31 32  1  0  0  0  0
 32 33  1  0  0  0  0
 33 64  1  0  0  0  0
 33 65  1  0  0  0  0
 33 34  1  0  0  0  0
 34 66  1  0  0  0  0
 34 67  1  0  0  0  0
 34 35  1  0  0  0  0
 35 68  1  0  0  0  0
 35 69  1  0  0  0  0
 35 36  1  0  0  0  0
 36 32  1  0  0  0  0
 36 70  1  0  0  0  0
 36 71  1  0  0  0  0
 28 37  1  0  0  0  0
 37 72  1  0  0  0  0
 37 38  2  0  0  0  0
 38 73  1  0  0  0  0
 38 39  1  0  0  0  0
 39 26  1  0  0  0  0
 39 40  2  0  0  0  0
 40 13  1  0  0  0  0
M  END
>  <LOGBIO>
6.0000

>  <PRED_LOGBIO>
6.4600

>  <XV_RES>
-1.4420

>  <WHL_TMPL>
1

>  <ANCH>
5-6;72-44

$$$$
ROW72
  -MTS-   01071500313D 0   0.00000     0.00000     0

 43 46  0  0  0  0  0  0  0  0999 V2000
    5.1240   -4.5020    4.2340 Cl  0  0  0  0  0  0  0  0  0  0  0  0
    4.6420   -3.2000    3.1850 C   0  0  0  0  0  0  0  0  0  0  0  0
    5.4020   -2.0260    3.1330 C   0  0  0  0  0  0  0  0  0  0  0  0
    5.0140   -0.9780    2.2890 C   0  0  0  0  0  0  0  0  0  0  0  0
    3.8660   -1.1050    1.4970 C   0  0  0  0  0  0  0  0  0  0  0  0
    3.1060   -2.2800    1.5500 C   0  0  0  0  0  0  0  0  0  0  0  0
    1.9460   -2.4090    0.7500 N   0  0  0  0  0  0  0  0  0  0  0  0
    0.7780   -1.9550    1.1950 C   0  0  0  0  0  0  0  0  0  0  0  0
    0.6930   -1.4840    2.3270 O   0  0  0  0  0  0  0  0  0  0  0  0
   -0.2980   -2.0110    0.4150 N   0  0  0  0  0  0  0  0  0  0  0  0
   -1.5290   -2.2610    0.9630 C   0  0  0  0  0  0  0  0  0  0  0  0
   -2.1010   -3.4350    1.1510 N   0  0  0  0  0  0  0  0  0  0  0  0
   -3.3750   -3.4530    1.7330 C   0  0  0  0  0  0  0  0  0  0  0  0
   -3.9160   -2.2700    2.0550 C   0  0  0  0  0  0  0  0  0  0  0  0
   -5.2620   -2.0110    2.6870 C   0  0  0  0  0  0  0  0  0  0  0  0
   -6.3150   -1.8410    1.5930 C   0  0  0  0  0  0  0  0  0  0  0  0
   -7.6260   -1.5890    2.2090 N   0  0  0  0  0  0  0  0  0  0  0  0
   -8.7660   -1.3970    1.3930 C   0  0  0  0  0  0  0  0  0  0  0  0
   -9.5180   -2.4440    1.0270 N   0  0  0  0  0  0  0  0  0  0  0  0
  -10.6010   -2.2840    0.2550 C   0  0  0  0  0  0  0  0  0  0  0  0
  -10.9610   -1.0660   -0.1730 N   0  0  0  0  0  0  0  0  0  0  0  0
  -10.2530    0.0230    0.1560 C   0  0  0  0  0  0  0  0  0  0  0  0
  -10.5630    1.4090   -0.2620 C   0  0  0  0  0  0  0  0  0  0  0  0
   -9.7270    2.3600    0.1760 C   0  0  0  0  0  0  0  0  0  0  0  0
   -8.4980    1.5360    1.1460 S   0  0  0  0  0  0  0  0  0  0  0  0
   -9.1160   -0.1120    0.9610 C   0  0  0  0  0  0  0  0  0  0  0  0
   -2.6980   -1.0800    1.5720 S   0  0  0  0  0  0  0  0  0  0  0  0
    3.4940   -3.3280    2.3930 C   0  0  0  0  0  0  0  0  0  0  0  0
    6.2870   -1.9280    3.7440 H   0  0  0  0  0  0  0  0  0  0  0  0
    5.6000   -0.0720    2.2490 H   0  0  0  0  0  0  0  0  0  0  0  0
    3.5670   -0.2970    0.8460 H   0  0  0  0  0  0  0  0  0  0  0  0
    2.0050   -2.8460   -0.1590 H   0  0  0  0  0  0  0  0  0  0  0  0
   -0.2080   -1.8690   -0.5810 H   0  0  0  0  0  0  0  0  0  0  0  0
   -3.8980   -4.3800    1.9140 H   0  0  0  0  0  0  0  0  0  0  0  0
   -5.2130   -1.1040    3.2870 H   0  0  0  0  0  0  0  0  0  0  0  0
   -5.5320   -2.8520    3.3230 H   0  0  0  0  0  0  0  0  0  0  0  0
   -6.3650   -2.7480    0.9940 H   0  0  0  0  0  0  0  0  0  0  0  0
   -6.0450   -1.0000    0.9570 H   0  0  0  0  0  0  0  0  0  0  0  0
   -7.7130   -1.5520    3.2140 H   0  0  0  0  0  0  0  0  0  0  0  0
  -11.1900   -3.1450   -0.0260 H   0  0  0  0  0  0  0  0  0  0  0  0
  -11.4140    1.6400   -0.8850 H   0  0  0  0  0  0  0  0  0  0  0  0
   -9.7910    3.4200   -0.0240 H   0  0  0  0  0  0  0  0  0  0  0  0
    2.9080   -4.2350    2.4330 H   0  0  0  0  0  0  0  0  0  0  0  0
  1  2  1  0  0  0  0
  2  3  2  0  0  0  0
  3 29  1  0  0  0  0
  3  4  1  0  0  0  0
  4 30  1  0  0  0  0
  4  5  2  0  0  0  0
  5 31  1  0  0  0  0
  5  6  1  0  0  0  0
  6  7  1  0  0  0  0
  7 32  1  0  0  0  0
  7  8  1  0  0  0  0
  8  9  2  0  0  0  0
  8 10  1  0  0  0  0
 10 33  1  0  0  0  0
 10 11  1  0  0  0  0
 11 12  2  0  0  0  0
 12 13  1  0  0  0  0
 13 34  1  0  0  0  0
 13 14  2  0  0  0  0
 14 15  1  0  0  0  0
 15 35  1  0  0  0  0
 15 36  1  0  0  0  0
 15 16  1  0  0  0  0
 16 37  1  0  0  0  0
 16 38  1  0  0  0  0
 16 17  1  0  0  0  0
 17 39  1  0  0  0  0
 17 18  1  0  0  0  0
 18 19  1  0  0  0  0
 19 20  2  0  0  0  0
 20 40  1  0  0  0  0
 20 21  1  0  0  0  0
 21 22  2  0  0  0  0
 22 23  1  0  0  0  0
 23 41  1  0  0  0  0
 23 24  2  0  0  0  0
 24 42  1  0  0  0  0
 24 25  1  0  0  0  0
 25 26  1  0  0  0  0
 26 18  2  0  0  0  0
 26 22  1  0  0  0  0
 14 27  1  0  0  0  0
 27 11  1  0  0  0  0
  6 28  2  0  0  0  0
 28  2  1  0  0  0  0
 28 43  1  0  0  0  0
M  END
>  <LOGBIO>
6.9000

>  <PRED_LOGBIO>
7.1100

>  <XV_RES>
0.0480

>  <WHL_TMPL>
2

>  <ANCH>
16-29;9-10

$$$$
ROW73
  -MTS-   01071500313D 0   0.00000     0.00000     0

 37 39  0  0  0  0  0  0  0  0999 V2000
   -2.2100    2.9610   -1.5130 O   0  0  0  0  0  0  0  0  0  0  0  0
   -1.7550    1.7350   -2.0920 S   0  0  0  0  0  0  0  0  0  0  0  0
   -1.5250    1.9250   -3.4910 O   0  0  0  0  0  0  0  0  0  0  0  0
   -0.2660    1.2410   -1.3180 N   0  0  0  0  0  0  0  0  0  0  0  0
   -0.6270    1.1260    0.1020 C   0  0  0  0  0  0  0  0  0  0  0  0
   -0.5030   -0.2640    0.7530 C   0  0  0  0  0  0  0  0  0  0  0  0
    0.9640   -0.6810    0.9680 C   0  0  0  0  0  0  0  0  0  0  0  0
    1.6820   -1.0730   -0.2540 N   0  0  0  0  0  0  0  0  0  0  0  0
    1.9920    0.0340   -1.1710 C   0  0  0  0  0  0  0  0  0  0  0  0
    0.7760    0.4690   -2.0100 C   0  0  0  0  0  0  0  0  0  0  0  0
   -3.0330    0.4330   -1.8530 C   0  0  0  0  0  0  0  0  0  0  0  0
   -3.8740    0.4750   -0.7340 C   0  0  0  0  0  0  0  0  0  0  0  0
   -4.8460   -0.5160   -0.5520 C   0  0  0  0  0  0  0  0  0  0  0  0
   -4.9770   -1.5490   -1.4880 C   0  0  0  0  0  0  0  0  0  0  0  0
   -4.1350   -1.5910   -2.6060 C   0  0  0  0  0  0  0  0  0  0  0  0
   -4.2440   -2.6130   -3.5570 C   0  0  0  0  0  0  0  0  0  0  0  0
   -3.4330   -2.6420   -4.6230 N   0  0  0  0  0  0  0  0  0  0  0  0
   -2.4920   -1.7100   -4.8290 C   0  0  0  0  0  0  0  0  0  0  0  0
   -2.3320   -0.6620   -3.9140 C   0  0  0  0  0  0  0  0  0  0  0  0
   -3.1630   -0.6000   -2.7880 C   0  0  0  0  0  0  0  0  0  0  0  0
   -1.6880    1.3640    0.1450 H   0  0  0  0  0  0  0  0  0  0  0  0
    0.0120    1.8020    0.6670 H   0  0  0  0  0  0  0  0  0  0  0  0
   -0.9170   -0.9720    0.0380 H   0  0  0  0  0  0  0  0  0  0  0  0
   -0.9890   -0.2270    1.7250 H   0  0  0  0  0  0  0  0  0  0  0  0
    0.9270   -1.5770    1.5840 H   0  0  0  0  0  0  0  0  0  0  0  0
    1.4830    0.1650    1.4130 H   0  0  0  0  0  0  0  0  0  0  0  0
    1.0480   -1.6750   -0.7600 H   0  0  0  0  0  0  0  0  0  0  0  0
    2.7210   -0.3560   -1.8780 H   0  0  0  0  0  0  0  0  0  0  0  0
    2.3160    0.8910   -0.5850 H   0  0  0  0  0  0  0  0  0  0  0  0
    1.1770    1.1430   -2.7640 H   0  0  0  0  0  0  0  0  0  0  0  0
    0.3180   -0.4350   -2.4060 H   0  0  0  0  0  0  0  0  0  0  0  0
   -3.7740    1.2720   -0.0130 H   0  0  0  0  0  0  0  0  0  0  0  0
   -5.4950   -0.4840    0.3100 H   0  0  0  0  0  0  0  0  0  0  0  0
   -5.7260   -2.3140   -1.3470 H   0  0  0  0  0  0  0  0  0  0  0  0
   -4.9890   -3.3850   -3.4310 H   0  0  0  0  0  0  0  0  0  0  0  0
   -1.8570   -1.7670   -5.7010 H   0  0  0  0  0  0  0  0  0  0  0  0
   -1.5760    0.0910   -4.0760 H   0  0  0  0  0  0  0  0  0  0  0  0
  1  2  2  0  0  0  0
  2  3  2  0  0  0  0
  2  4  1  0  0  0  0
  4  5  1  0  0  0  0
  5 21  1  0  0  0  0
  5 22  1  0  0  0  0
  5  6  1  0  0  0  0
  6 23  1  0  0  0  0
  6 24  1  0  0  0  0
  6  7  1  0  0  0  0
  7 25  1  0  0  0  0
  7 26  1  0  0  0  0
  7  8  1  0  0  0  0
  8 27  1  0  0  0  0
  8  9  1  0  0  0  0
  9 28  1  0  0  0  0
  9 29  1  0  0  0  0
  9 10  1  0  0  0  0
 10  4  1  0  0  0  0
 10 30  1  0  0  0  0
 10 31  1  0  0  0  0
  2 11  1  0  0  0  0
 11 12  2  0  0  0  0
 12 32  1  0  0  0  0
 12 13  1  0  0  0  0
 13 33  1  0  0  0  0
 13 14  2  0  0  0  0
 14 34  1  0  0  0  0
 14 15  1  0  0  0  0
 15 16  1  0  0  0  0
 16 35  1  0  0  0  0
 16 17  2  0  0  0  0
 17 18  1  0  0  0  0
 18 36  1  0  0  0  0
 18 19  2  0  0  0  0
 19 37  1  0  0  0  0
 19 20  1  0  0  0  0
 20 11  1  0  0  0  0
 20 15  2  0  0  0  0
M  END
>  <LOGBIO>
5.1000

>  <PRED_LOGBIO>
5.5100

>  <XV_RES>
-0.9640

>  <WHL_TMPL>
3

>  <ANCH>
21-24;19-4

$$$$
ROW74
  -MTS-   01071500313D 0   0.00000     0.00000     0

 59 63  0  0  0  0  0  0  0  0999 V2000
   -3.1000   -3.9180    0.9100 C   0  0  0  0  0  0  0  0  0  0  0  0
   -2.0910   -3.1750    0.0390 C   0  0  0  0  0  0  0  0  0  0  0  0
   -1.8460   -3.9270   -1.1530 O   0  0  0  0  0  0  0  0  0  0  0  0
   -0.7830   -3.0020    0.8090 C   0  0  0  0  0  0  0  0  0  0  0  0
    0.1890   -2.2870   -0.0300 N   0  0  0  0  0  0  0  0  0  0  0  0
    0.3590   -0.9290   -0.0910 C   0  0  0  0  0  0  0  0  0  0  0  0
    1.3340   -0.6400   -0.9630 C   0  0  0  0  0  0  0  0  0  0  0  0
    1.8320   -1.9220   -1.5090 C   0  0  0  0  0  0  0  0  0  0  0  0
    1.1390   -2.8920   -0.9430 N   0  0  0  0  0  0  0  0  0  0  0  0
    1.8230    0.7120   -1.3150 C   0  0  0  0  0  0  0  0  0  0  0  0
    1.2910    1.3940   -2.4170 C   0  0  0  0  0  0  0  0  0  0  0  0
    1.7320    2.6180   -2.7380 N   0  0  0  0  0  0  0  0  0  0  0  0
    2.6870    3.2330   -2.0280 C   0  0  0  0  0  0  0  0  0  0  0  0
    3.1170    4.5140   -2.4020 N   0  0  0  0  0  0  0  0  0  0  0  0
    3.2600    2.6060   -0.9150 C   0  0  0  0  0  0  0  0  0  0  0  0
    4.3180    3.1820   -0.0560 C   0  0  0  0  0  0  0  0  0  0  0  0
    4.7300    2.4150    0.9630 C   0  0  0  0  0  0  0  0  0  0  0  0
    3.7870    0.9190    0.8750 S   0  0  0  0  0  0  0  0  0  0  0  0
    2.8220    1.3270   -0.5520 C   0  0  0  0  0  0  0  0  0  0  0  0
    3.8940    3.9590    1.0820 C   0  0  0  0  0  0  0  0  0  0  0  0
    2.8590    4.8990    0.9940 C   0  0  0  0  0  0  0  0  0  0  0  0
    2.5120    5.6640    2.1140 C   0  0  0  0  0  0  0  0  0  0  0  0
    3.1980    5.4890    3.3220 C   0  0  0  0  0  0  0  0  0  0  0  0
    2.8470    6.2620    4.4540 N   0  0  0  0  0  0  0  0  0  0  0  0
    3.4420    7.4320    4.6700 C   0  0  0  0  0  0  0  0  0  0  0  0
    4.3110    7.8490    3.8740 O   0  0  0  0  0  0  0  0  0  0  0  0
    3.1110    8.1590    5.7340 N   0  0  0  0  0  0  0  0  0  0  0  0
    3.7440    9.4030    5.9650 C   0  0  0  0  0  0  0  0  0  0  0  0
    4.9170    9.4620    6.7270 C   0  0  0  0  0  0  0  0  0  0  0  0
    5.5430   10.6930    6.9550 C   0  0  0  0  0  0  0  0  0  0  0  0
    4.9950   11.8660    6.4220 C   0  0  0  0  0  0  0  0  0  0  0  0
    3.8220   11.8080    5.6600 C   0  0  0  0  0  0  0  0  0  0  0  0
    3.2940   12.9390    5.1460 F   0  0  0  0  0  0  0  0  0  0  0  0
    3.1960   10.5760    5.4320 C   0  0  0  0  0  0  0  0  0  0  0  0
    4.2320    4.5500    3.4090 C   0  0  0  0  0  0  0  0  0  0  0  0
    4.5800    3.7850    2.2890 C   0  0  0  0  0  0  0  0  0  0  0  0
   -2.7020   -4.8960    1.1730 H   0  0  0  0  0  0  0  0  0  0  0  0
   -4.0310   -4.0410    0.3620 H   0  0  0  0  0  0  0  0  0  0  0  0
   -3.2860   -3.3460    1.8170 H   0  0  0  0  0  0  0  0  0  0  0  0
   -2.4890   -2.1980   -0.2240 H   0  0  0  0  0  0  0  0  0  0  0  0
   -2.6640   -4.0500   -1.6600 H   0  0  0  0  0  0  0  0  0  0  0  0
   -0.9690   -2.4300    1.7160 H   0  0  0  0  0  0  0  0  0  0  0  0
   -0.3850   -3.9800    1.0720 H   0  0  0  0  0  0  0  0  0  0  0  0
   -0.2060   -0.2040    0.4770 H   0  0  0  0  0  0  0  0  0  0  0  0
    2.6200   -2.0420   -2.2380 H   0  0  0  0  0  0  0  0  0  0  0  0
    0.5200    0.9290   -3.0130 H   0  0  0  0  0  0  0  0  0  0  0  0
    2.6600    5.3310   -2.0220 H   0  0  0  0  0  0  0  0  0  0  0  0
    3.8830    4.6200   -3.0520 H   0  0  0  0  0  0  0  0  0  0  0  0
    5.4870    2.6600    1.6930 H   0  0  0  0  0  0  0  0  0  0  0  0
    2.3300    5.0340    0.0630 H   0  0  0  0  0  0  0  0  0  0  0  0
    1.7140    6.3890    2.0470 H   0  0  0  0  0  0  0  0  0  0  0  0
    2.1450    5.9260    5.0970 H   0  0  0  0  0  0  0  0  0  0  0  0
    2.4090    7.8220    6.3780 H   0  0  0  0  0  0  0  0  0  0  0  0
    5.3390    8.5570    7.1380 H   0  0  0  0  0  0  0  0  0  0  0  0
    6.4480   10.7380    7.5430 H   0  0  0  0  0  0  0  0  0  0  0  0
    5.4780   12.8160    6.5980 H   0  0  0  0  0  0  0  0  0  0  0  0
    2.2910   10.5310    4.8440 H   0  0  0  0  0  0  0  0  0  0  0  0
    4.7620    4.4150    4.3410 H   0  0  0  0  0  0  0  0  0  0  0  0
    5.3780    3.0600    2.3570 H   0  0  0  0  0  0  0  0  0  0  0  0
  1 37  1  0  0  0  0
  1 38  1  0  0  0  0
  1 39  1  0  0  0  0
  1  2  1  0  0  0  0
  2 40  1  0  0  0  0
  2  3  1  0  0  0  0
  3 41  1  0  0  0  0
  2  4  1  0  0  0  0
  4 42  1  0  0  0  0
  4 43  1  0  0  0  0
  4  5  1  0  0  0  0
  5  6  1  0  0  0  0
  6 44  1  0  0  0  0
  6  7  2  0  0  0  0
  7  8  1  0  0  0  0
  8 45  1  0  0  0  0
  8  9  2  0  0  0  0
  9  5  1  0  0  0  0
  7 10  1  0  0  0  0
 10 11  2  0  0  0  0
 11 46  1  0  0  0  0
 11 12  1  0  0  0  0
 12 13  2  0  0  0  0
 13 14  1  0  0  0  0
 14 47  1  0  0  0  0
 14 48  1  0  0  0  0
 13 15  1  0  0  0  0
 15 16  1  0  0  0  0
 16 17  2  0  0  0  0
 17 49  1  0  0  0  0
 17 18  1  0  0  0  0
 18 19  1  0  0  0  0
 19 10  1  0  0  0  0
 19 15  2  0  0  0  0
 16 20  1  0  0  0  0
 20 21  2  0  0  0  0
 21 50  1  0  0  0  0
 21 22  1  0  0  0  0
 22 51  1  0  0  0  0
 22 23  2  0  0  0  0
 23 24  1  0  0  0  0
 24 52  1  0  0  0  0
 24 25  1  0  0  0  0
 25 26  2  0  0  0  0
 25 27  1  0  0  0  0
 27 53  1  0  0  0  0
 27 28  1  0  0  0  0
 28 29  2  0  0  0  0
 29 54  1  0  0  0  0
 29 30  1  0  0  0  0
 30 55  1  0  0  0  0
 30 31  2  0  0  0  0
 31 56  1  0  0  0  0
 31 32  1  0  0  0  0
 32 33  1  0  0  0  0
 32 34  2  0  0  0  0
 34 28  1  0  0  0  0
 34 57  1  0  0  0  0
 23 35  1  0  0  0  0
 35 58  1  0  0  0  0
 35 36  2  0  0  0  0
 36 20  1  0  0  0  0
 36 59  1  0  0  0  0
M  END
>  <LOGBIO>
5.8000

>  <PRED_LOGBIO>
6.1100

>  <XV_RES>
-0.7800

>  <WHL_TMPL>
1

>  <ANCH>
6-7;27-28

$$$$
ROW75
  -MTS-   01071500313D 0   0.00000     0.00000     0

 59 63  0  0  0  0  0  0  0  0999 V2000
    4.4060  -10.7540   -5.9430 C   0  0  0  0  0  0  0  0  0  0  0  0
    3.4400  -11.7570   -5.4700 N   0  0  0  0  0  0  0  0  0  0  0  0
    4.1460  -13.0070   -5.1550 C   0  0  0  0  0  0  0  0  0  0  0  0
    2.7670  -11.2570   -4.2620 C   0  0  0  0  0  0  0  0  0  0  0  0
    2.0330   -9.9570   -4.5900 C   0  0  0  0  0  0  0  0  0  0  0  0
    1.3340   -9.4370   -3.3340 C   0  0  0  0  0  0  0  0  0  0  0  0
    0.6470   -8.2210   -3.6410 O   0  0  0  0  0  0  0  0  0  0  0  0
   -0.0440   -7.6010   -2.6330 C   0  0  0  0  0  0  0  0  0  0  0  0
   -1.3890   -7.9180   -2.4090 C   0  0  0  0  0  0  0  0  0  0  0  0
   -2.0950   -7.2850   -1.3790 C   0  0  0  0  0  0  0  0  0  0  0  0
   -3.4940   -7.4150   -0.9190 C   0  0  0  0  0  0  0  0  0  0  0  0
   -4.3300   -8.1680   -1.4150 O   0  0  0  0  0  0  0  0  0  0  0  0
   -3.7170   -6.6000    0.1090 N   0  0  0  0  0  0  0  0  0  0  0  0
   -2.4870   -5.8570    0.4210 C   0  0  0  0  0  0  0  0  0  0  0  0
   -1.4570   -6.3350   -0.5730 C   0  0  0  0  0  0  0  0  0  0  0  0
   -0.1110   -6.0190   -0.7970 C   0  0  0  0  0  0  0  0  0  0  0  0
    0.5950   -6.6520   -1.8270 C   0  0  0  0  0  0  0  0  0  0  0  0
    0.5640   -5.0140    0.0550 C   0  0  0  0  0  0  0  0  0  0  0  0
    1.6860   -5.3770    0.8090 C   0  0  0  0  0  0  0  0  0  0  0  0
    2.3250   -4.4280    1.6150 C   0  0  0  0  0  0  0  0  0  0  0  0
    1.8420   -3.1150    1.6670 C   0  0  0  0  0  0  0  0  0  0  0  0
    2.4870   -2.1550    2.4810 N   0  0  0  0  0  0  0  0  0  0  0  0
    3.5060   -1.3950    1.9690 C   0  0  0  0  0  0  0  0  0  0  0  0
    3.3510   -0.1630    1.3370 O   0  0  0  0  0  0  0  0  0  0  0  0
    4.6190    0.2780    0.9650 C   0  0  0  0  0  0  0  0  0  0  0  0
    5.0790    1.4270    0.3090 C   0  0  0  0  0  0  0  0  0  0  0  0
    6.4480    1.5950    0.0690 C   0  0  0  0  0  0  0  0  0  0  0  0
    7.3570    0.6140    0.4850 C   0  0  0  0  0  0  0  0  0  0  0  0
    6.8970   -0.5340    1.1400 C   0  0  0  0  0  0  0  0  0  0  0  0
    5.5280   -0.7020    1.3800 C   0  0  0  0  0  0  0  0  0  0  0  0
    4.7860   -1.7160    1.9960 N   0  0  0  0  0  0  0  0  0  0  0  0
    0.7200   -2.7510    0.9120 C   0  0  0  0  0  0  0  0  0  0  0  0
    0.0810   -3.7010    0.1060 C   0  0  0  0  0  0  0  0  0  0  0  0
    5.1450  -10.5680   -5.1660 H   0  0  0  0  0  0  0  0  0  0  0  0
    4.9040  -11.1240   -6.8360 H   0  0  0  0  0  0  0  0  0  0  0  0
    3.8840   -9.8290   -6.1760 H   0  0  0  0  0  0  0  0  0  0  0  0
    4.8850  -12.8210   -4.3790 H   0  0  0  0  0  0  0  0  0  0  0  0
    4.6450  -13.3770   -6.0490 H   0  0  0  0  0  0  0  0  0  0  0  0
    3.4320  -13.7490   -4.8050 H   0  0  0  0  0  0  0  0  0  0  0  0
    3.5060  -11.0700   -3.4860 H   0  0  0  0  0  0  0  0  0  0  0  0
    2.0530  -11.9980   -3.9120 H   0  0  0  0  0  0  0  0  0  0  0  0
    1.2940  -10.1430   -5.3660 H   0  0  0  0  0  0  0  0  0  0  0  0
    2.7480   -9.2150   -4.9400 H   0  0  0  0  0  0  0  0  0  0  0  0
    2.0730   -9.2510   -2.5580 H   0  0  0  0  0  0  0  0  0  0  0  0
    0.6190  -10.1790   -2.9840 H   0  0  0  0  0  0  0  0  0  0  0  0
   -1.8820   -8.6510   -3.0310 H   0  0  0  0  0  0  0  0  0  0  0  0
   -4.5950   -6.5060    0.5980 H   0  0  0  0  0  0  0  0  0  0  0  0
   -2.6630   -4.7940    0.2730 H   0  0  0  0  0  0  0  0  0  0  0  0
   -2.1600   -6.1110    1.4270 H   0  0  0  0  0  0  0  0  0  0  0  0
    1.6320   -6.4070   -2.0000 H   0  0  0  0  0  0  0  0  0  0  0  0
    2.0580   -6.3900    0.7700 H   0  0  0  0  0  0  0  0  0  0  0  0
    3.1900   -4.7080    2.1980 H   0  0  0  0  0  0  0  0  0  0  0  0
    2.1970   -2.0290    3.4410 H   0  0  0  0  0  0  0  0  0  0  0  0
    4.3780    2.1830   -0.0110 H   0  0  0  0  0  0  0  0  0  0  0  0
    6.8030    2.4810   -0.4360 H   0  0  0  0  0  0  0  0  0  0  0  0
    8.4130    0.7440    0.2990 H   0  0  0  0  0  0  0  0  0  0  0  0
    7.5980   -1.2900    1.4600 H   0  0  0  0  0  0  0  0  0  0  0  0
    0.3470   -1.7390    0.9510 H   0  0  0  0  0  0  0  0  0  0  0  0
   -0.7840   -3.4210   -0.4760 H   0  0  0  0  0  0  0  0  0  0  0  0
  1 34  1  0  0  0  0
  1 35  1  0  0  0  0
  1 36  1  0  0  0  0
  1  2  1  0  0  0  0
  2  3  1  0  0  0  0
  3 37  1  0  0  0  0
  3 38  1  0  0  0  0
  3 39  1  0  0  0  0
  2  4  1  0  0  0  0
  4 40  1  0  0  0  0
  4 41  1  0  0  0  0
  4  5  1  0  0  0  0
  5 42  1  0  0  0  0
  5 43  1  0  0  0  0
  5  6  1  0  0  0  0
  6 44  1  0  0  0  0
  6 45  1  0  0  0  0
  6  7  1  0  0  0  0
  7  8  1  0  0  0  0
  8  9  2  0  0  0  0
  9 46  1  0  0  0  0
  9 10  1  0  0  0  0
 10 11  1  0  0  0  0
 11 12  2  0  0  0  0
 11 13  1  0  0  0  0
 13 47  1  0  0  0  0
 13 14  1  0  0  0  0
 14 48  1  0  0  0  0
 14 49  1  0  0  0  0
 14 15  1  0  0  0  0
 15 10  2  0  0  0  0
 15 16  1  0  0  0  0
 16 17  2  0  0  0  0
 17  8  1  0  0  0  0
 17 50  1  0  0  0  0
 16 18  1  0  0  0  0
 18 19  2  0  0  0  0
 19 51  1  0  0  0  0
 19 20  1  0  0  0  0
 20 52  1  0  0  0  0
 20 21  2  0  0  0  0
 21 22  1  0  0  0  0
 22 53  1  0  0  0  0
 22 23  1  0  0  0  0
 23 24  1  0  0  0  0
 24 25  1  0  0  0  0
 25 26  2  0  0  0  0
 26 54  1  0  0  0  0
 26 27  1  0  0  0  0
 27 55  1  0  0  0  0
 27 28  2  0  0  0  0
 28 56  1  0  0  0  0
 28 29  1  0  0  0  0
 29 57  1  0  0  0  0
 29 30  2  0  0  0  0
 30 25  1  0  0  0  0
 30 31  1  0  0  0  0
 31 23  2  0  0  0  0
 21 32  1  0  0  0  0
 32 58  1  0  0  0  0
 32 33  2  0  0  0  0
 33 18  1  0  0  0  0
 33 59  1  0  0  0  0
M  END
>  <LOGBIO>
5.8000

>  <PRED_LOGBIO>
5.2300

>  <XV_RES>
0.8060

>  <WHL_TMPL>
3

>  <ANCH>
3-10;54-52

$$$$
ROW76
  -MTS-   01071500313D 0   0.00000     0.00000     0

 34 36  0  0  0  0  0  0  0  0999 V2000
    1.5150    5.6480   -2.4010 Cl  0  0  0  0  0  0  0  0  0  0  0  0
    2.1130    4.3580   -1.3990 C   0  0  0  0  0  0  0  0  0  0  0  0
    3.4780    4.0450   -1.4010 C   0  0  0  0  0  0  0  0  0  0  0  0
    3.9590    3.0070   -0.5940 C   0  0  0  0  0  0  0  0  0  0  0  0
    3.0760    2.2810    0.2140 C   0  0  0  0  0  0  0  0  0  0  0  0
    3.4410    1.2520    1.0600 C   0  0  0  0  0  0  0  0  0  0  0  0
    2.3390    0.5000    1.6780 N   0  0  0  0  0  0  0  0  0  0  0  0
    2.8520   -0.4810    2.4840 C   0  0  0  0  0  0  0  0  0  0  0  0
    3.1980   -1.7590    2.2800 C   0  0  0  0  0  0  0  0  0  0  0  0
    3.1740   -2.5820    1.1850 N   0  0  0  0  0  0  0  0  0  0  0  0
    4.2980   -2.6520    0.3280 C   0  0  0  0  0  0  0  0  0  0  0  0
    5.3130   -3.5880    0.5630 C   0  0  0  0  0  0  0  0  0  0  0  0
    6.4150   -3.6380   -0.2980 C   0  0  0  0  0  0  0  0  0  0  0  0
    6.4920   -2.7960   -1.3380 N   0  0  0  0  0  0  0  0  0  0  0  0
    5.5400   -1.8890   -1.5930 C   0  0  0  0  0  0  0  0  0  0  0  0
    4.4120   -1.7880   -0.7670 C   0  0  0  0  0  0  0  0  0  0  0  0
    3.6160   -1.9450    3.6880 C   0  0  0  0  0  0  0  0  0  0  0  0
    4.0760   -2.8620    4.3660 O   0  0  0  0  0  0  0  0  0  0  0  0
    3.2340   -0.5330    3.9140 C   0  0  0  0  0  0  0  0  0  0  0  0
    3.2340    0.2480    4.8640 O   0  0  0  0  0  0  0  0  0  0  0  0
    1.7110    2.5940    0.2160 C   0  0  0  0  0  0  0  0  0  0  0  0
    1.2300    3.6320   -0.5900 C   0  0  0  0  0  0  0  0  0  0  0  0
   -0.4660    4.0210   -0.5880 Cl  0  0  0  0  0  0  0  0  0  0  0  0
    4.1590    4.6040   -2.0240 H   0  0  0  0  0  0  0  0  0  0  0  0
    5.0120    2.7650   -0.5960 H   0  0  0  0  0  0  0  0  0  0  0  0
    3.9620    1.7300    1.8870 H   0  0  0  0  0  0  0  0  0  0  0  0
    4.0500    0.5430    0.5030 H   0  0  0  0  0  0  0  0  0  0  0  0
    1.7720    0.0800    0.9550 H   0  0  0  0  0  0  0  0  0  0  0  0
    2.3540   -3.1380    0.9890 H   0  0  0  0  0  0  0  0  0  0  0  0
    5.2460   -4.2640    1.4030 H   0  0  0  0  0  0  0  0  0  0  0  0
    7.2030   -4.3560   -0.1250 H   0  0  0  0  0  0  0  0  0  0  0  0
    5.6420   -1.2290   -2.4420 H   0  0  0  0  0  0  0  0  0  0  0  0
    3.6440   -1.0570   -0.9730 H   0  0  0  0  0  0  0  0  0  0  0  0
    1.0300    2.0350    0.8400 H   0  0  0  0  0  0  0  0  0  0  0  0
  1  2  1  0  0  0  0
  2  3  2  0  0  0  0
  3 24  1  0  0  0  0
  3  4  1  0  0  0  0
  4 25  1  0  0  0  0
  4  5  2  0  0  0  0
  5  6  1  0  0  0  0
  6 26  1  0  0  0  0
  6 27  1  0  0  0  0
  6  7  1  0  0  0  0
  7 28  1  0  0  0  0
  7  8  1  0  0  0  0
  8  9  2  0  0  0  0
  9 10  1  0  0  0  0
 10 29  1  0  0  0  0
 10 11  1  0  0  0  0
 11 12  2  0  0  0  0
 12 30  1  0  0  0  0
 12 13  1  0  0  0  0
 13 31  1  0  0  0  0
 13 14  2  0  0  0  0
 14 15  1  0  0  0  0
 15 32  1  0  0  0  0
 15 16  2  0  0  0  0
 16 11  1  0  0  0  0
 16 33  1  0  0  0  0
  9 17  1  0  0  0  0
 17 18  2  0  0  0  0
 17 19  1  0  0  0  0
 19  8  1  0  0  0  0
 19 20  2  0  0  0  0
  5 21  1  0  0  0  0
 21 34  1  0  0  0  0
 21 22  2  0  0  0  0
 22  2  1  0  0  0  0
 22 23  1  0  0  0  0
M  END
>  <LOGBIO>
7.1000

>  <PRED_LOGBIO>
6.6400

>  <XV_RES>
0.8170

>  <WHL_TMPL>
2

>  <ANCH>
5-6;2-1

$$$$
ROW77
  -MTS-   01071500313D 0   0.00000     0.00000     0

 25 28  0  0  0  0  0  0  0  0999 V2000
    2.7510   -4.4770    2.4450 O   0  0  0  0  0  0  0  0  0  0  0  0
    3.4940   -3.3270    2.3930 C   0  0  0  0  0  0  0  0  0  0  0  0
    4.7240   -3.2590    3.0580 C   0  0  0  0  0  0  0  0  0  0  0  0
    5.1950   -4.3650    3.7760 C   0  0  0  0  0  0  0  0  0  0  0  0
    6.4250   -4.2960    4.4410 C   0  0  0  0  0  0  0  0  0  0  0  0
    7.1850   -3.1210    4.3880 C   0  0  0  0  0  0  0  0  0  0  0  0
    6.7140   -2.0150    3.6700 C   0  0  0  0  0  0  0  0  0  0  0  0
    5.4840   -2.0840    3.0050 C   0  0  0  0  0  0  0  0  0  0  0  0
    5.0140   -0.9780    2.2870 C   0  0  0  0  0  0  0  0  0  0  0  0
    5.5260    0.3030    2.0510 N   0  0  0  0  0  0  0  0  0  0  0  0
    4.7410    0.9640    1.3370 N   0  0  0  0  0  0  0  0  0  0  0  0
    3.6120    0.2020    1.0140 C   0  0  0  0  0  0  0  0  0  0  0  0
    2.4050    0.2740    0.3040 C   0  0  0  0  0  0  0  0  0  0  0  0
    1.5620   -0.8430    0.2870 C   0  0  0  0  0  0  0  0  0  0  0  0
    1.8450   -2.0490    0.9400 C   0  0  0  0  0  0  0  0  0  0  0  0
    3.0240   -2.2220    1.6750 C   0  0  0  0  0  0  0  0  0  0  0  0
    3.7840   -1.0470    1.6220 C   0  0  0  0  0  0  0  0  0  0  0  0
    1.8140   -4.2270    2.4340 H   0  0  0  0  0  0  0  0  0  0  0  0
    4.6090   -5.2710    3.8170 H   0  0  0  0  0  0  0  0  0  0  0  0
    6.7880   -5.1490    4.9950 H   0  0  0  0  0  0  0  0  0  0  0  0
    8.1340   -3.0680    4.9000 H   0  0  0  0  0  0  0  0  0  0  0  0
    7.3000   -1.1090    3.6290 H   0  0  0  0  0  0  0  0  0  0  0  0
    2.1300    1.1770   -0.2210 H   0  0  0  0  0  0  0  0  0  0  0  0
    0.6360   -0.7710   -0.2650 H   0  0  0  0  0  0  0  0  0  0  0  0
    1.1390   -2.8630    0.8760 H   0  0  0  0  0  0  0  0  0  0  0  0
  1 18  1  0  0  0  0
  1  2  1  0  0  0  0
  2  3  2  0  0  0  0
  3  4  1  0  0  0  0
  4 19  1  0  0  0  0
  4  5  2  0  0  0  0
  5 20  1  0  0  0  0
  5  6  1  0  0  0  0
  6 21  1  0  0  0  0
  6  7  2  0  0  0  0
  7 22  1  0  0  0  0
  7  8  1  0  0  0  0
  8  3  1  0  0  0  0
  8  9  2  0  0  0  0
  9 10  1  0  0  0  0
 10 11  2  0  0  0  0
 11 12  1  0  0  0  0
 12 13  2  0  0  0  0
 13 23  1  0  0  0  0
 13 14  1  0  0  0  0
 14 24  1  0  0  0  0
 14 15  2  0  0  0  0
 15 25  1  0  0  0  0
 15 16  1  0  0  0  0
 16  2  1  0  0  0  0
 16 17  2  0  0  0  0
 17  9  1  0  0  0  0
 17 12  1  0  0  0  0
M  END
>  <LOGBIO>
6.3000

>  <PRED_LOGBIO>
6.1200

>  <XV_RES>
0.1870

>  <WHL_TMPL>
2

>  <ANCH>
17-24;3-1

$$$$
ROW78
  -MTS-   01071500313D 0   0.00000     0.00000     0

 43 46  0  0  0  0  0  0  0  0999 V2000
   -3.5560   -1.6950   -4.5150 C   0  0  0  0  0  0  0  0  0  0  0  0
   -4.5190   -0.7260   -4.0920 O   0  0  0  0  0  0  0  0  0  0  0  0
   -4.2720   -0.0360   -2.9340 C   0  0  0  0  0  0  0  0  0  0  0  0
   -4.7270   -0.5380   -1.7090 C   0  0  0  0  0  0  0  0  0  0  0  0
   -4.4740    0.1670   -0.5270 C   0  0  0  0  0  0  0  0  0  0  0  0
   -3.7660    1.3740   -0.5690 C   0  0  0  0  0  0  0  0  0  0  0  0
   -3.3110    1.8760   -1.7940 C   0  0  0  0  0  0  0  0  0  0  0  0
   -2.5470    3.1780   -1.8390 C   0  0  0  0  0  0  0  0  0  0  0  0
   -1.1100    2.9080   -1.6960 N   0  0  0  0  0  0  0  0  0  0  0  0
   -0.2400    3.9140   -1.7070 C   0  0  0  0  0  0  0  0  0  0  0  0
   -0.6380    5.0700   -1.8380 O   0  0  0  0  0  0  0  0  0  0  0  0
    1.2080    3.6420   -1.5630 C   0  0  0  0  0  0  0  0  0  0  0  0
    1.7800    2.6330   -0.8920 C   0  0  0  0  0  0  0  0  0  0  0  0
    3.2600    2.6060   -0.9150 C   0  0  0  0  0  0  0  0  0  0  0  0
    4.3210    1.7390   -0.3550 C   0  0  0  0  0  0  0  0  0  0  0  0
    5.4830    2.2410   -0.7290 N   0  0  0  0  0  0  0  0  0  0  0  0
    5.2220    3.4240   -1.5260 N   0  0  0  0  0  0  0  0  0  0  0  0
    3.8640    3.5870   -1.6000 C   0  0  0  0  0  0  0  0  0  0  0  0
    2.5470    4.5810   -2.2390 S   0  0  0  0  0  0  0  0  0  0  0  0
    4.1160    0.5300    0.4740 C   0  0  0  0  0  0  0  0  0  0  0  0
    2.8350   -0.0200    0.6050 C   0  0  0  0  0  0  0  0  0  0  0  0
    2.6410   -1.1640    1.3890 C   0  0  0  0  0  0  0  0  0  0  0  0
    3.7280   -1.7570    2.0420 C   0  0  0  0  0  0  0  0  0  0  0  0
    5.0090   -1.2070    1.9110 C   0  0  0  0  0  0  0  0  0  0  0  0
    5.2020   -0.0630    1.1270 C   0  0  0  0  0  0  0  0  0  0  0  0
   -3.5640    1.1710   -2.9770 C   0  0  0  0  0  0  0  0  0  0  0  0
   -2.5970   -1.2070   -4.6760 H   0  0  0  0  0  0  0  0  0  0  0  0
   -3.8890   -2.1560   -5.4420 H   0  0  0  0  0  0  0  0  0  0  0  0
   -3.4500   -2.4590   -3.7480 H   0  0  0  0  0  0  0  0  0  0  0  0
   -5.2730   -1.4700   -1.6770 H   0  0  0  0  0  0  0  0  0  0  0  0
   -4.8250   -0.2210    0.4180 H   0  0  0  0  0  0  0  0  0  0  0  0
   -3.5710    1.9170    0.3440 H   0  0  0  0  0  0  0  0  0  0  0  0
   -2.8780    3.8210   -1.0270 H   0  0  0  0  0  0  0  0  0  0  0  0
   -2.7300    3.6720   -2.7910 H   0  0  0  0  0  0  0  0  0  0  0  0
   -0.7820    1.9580   -1.5880 H   0  0  0  0  0  0  0  0  0  0  0  0
    1.2000    1.8880   -0.3690 H   0  0  0  0  0  0  0  0  0  0  0  0
    5.9170    4.0200   -1.9520 H   0  0  0  0  0  0  0  0  0  0  0  0
    1.9960    0.4380    0.1010 H   0  0  0  0  0  0  0  0  0  0  0  0
    1.6530   -1.5880    1.4900 H   0  0  0  0  0  0  0  0  0  0  0  0
    3.5780   -2.6400    2.6470 H   0  0  0  0  0  0  0  0  0  0  0  0
    5.8470   -1.6650    2.4150 H   0  0  0  0  0  0  0  0  0  0  0  0
    6.1900    0.3610    1.0260 H   0  0  0  0  0  0  0  0  0  0  0  0
   -3.2130    1.5580   -3.9220 H   0  0  0  0  0  0  0  0  0  0  0  0
  1 27  1  0  0  0  0
  1 28  1  0  0  0  0
  1 29  1  0  0  0  0
  1  2  1  0  0  0  0
  2  3  1  0  0  0  0
  3  4  2  0  0  0  0
  4 30  1  0  0  0  0
  4  5  1  0  0  0  0
  5 31  1  0  0  0  0
  5  6  2  0  0  0  0
  6 32  1  0  0  0  0
  6  7  1  0  0  0  0
  7  8  1  0  0  0  0
  8 33  1  0  0  0  0
  8 34  1  0  0  0  0
  8  9  1  0  0  0  0
  9 35  1  0  0  0  0
  9 10  1  0  0  0  0
 10 11  2  0  0  0  0
 10 12  1  0  0  0  0
 12 13  2  0  0  0  0
 13 36  1  0  0  0  0
 13 14  1  0  0  0  0
 14 15  1  0  0  0  0
 15 16  2  0  0  0  0
 16 17  1  0  0  0  0
 17 37  1  0  0  0  0
 17 18  1  0  0  0  0
 18 14  2  0  0  0  0
 18 19  1  0  0  0  0
 19 12  1  0  0  0  0
 15 20  1  0  0  0  0
 20 21  2  0  0  0  0
 21 38  1  0  0  0  0
 21 22  1  0  0  0  0
 22 39  1  0  0  0  0
 22 23  2  0  0  0  0
 23 40  1  0  0  0  0
 23 24  1  0  0  0  0
 24 41  1  0  0  0  0
 24 25  2  0  0  0  0
 25 20  1  0  0  0  0
 25 42  1  0  0  0  0
  7 26  2  0  0  0  0
 26  3  1  0  0  0  0
 26 43  1  0  0  0  0
M  END
>  <LOGBIO>
7.8000

>  <PRED_LOGBIO>
7.6400

>  <XV_RES>
0.8300

>  <WHL_TMPL>
1

>  <ANCH>
6-14;24-22

$$$$
ROW79
  -MTS-   01071500313D 0   0.00000     0.00000     0

 64 67  0  0  0  0  0  0  0  0999 V2000
   -1.5520   -4.3930    0.2280 C   0  0  0  0  0  0  0  0  0  0  0  0
   -1.0490   -3.0000   -0.1350 C   0  0  0  0  0  0  0  0  0  0  0  0
    0.4650   -3.0420   -0.3360 C   0  0  0  0  0  0  0  0  0  0  0  0
    0.7900   -3.9790   -1.4220 N   0  0  0  0  0  0  0  0  0  0  0  0
    1.1380   -3.5060    0.9550 C   0  0  0  0  0  0  0  0  0  0  0  0
    0.6340   -4.9000    1.3180 C   0  0  0  0  0  0  0  0  0  0  0  0
    0.9480   -1.7080   -0.6840 C   0  0  0  0  0  0  0  0  0  0  0  0
    1.3440   -0.6120   -0.9700 C   0  0  0  0  0  0  0  0  0  0  0  0
    1.8220    0.7120   -1.3150 C   0  0  0  0  0  0  0  0  0  0  0  0
    1.2910    1.3940   -2.4170 C   0  0  0  0  0  0  0  0  0  0  0  0
    1.7320    2.6180   -2.7380 N   0  0  0  0  0  0  0  0  0  0  0  0
    2.6870    3.2330   -2.0280 C   0  0  0  0  0  0  0  0  0  0  0  0
    3.1160    4.5140   -2.4030 N   0  0  0  0  0  0  0  0  0  0  0  0
    3.2600    2.6060   -0.9150 C   0  0  0  0  0  0  0  0  0  0  0  0
    4.3180    3.1820   -0.0560 C   0  0  0  0  0  0  0  0  0  0  0  0
    4.7300    2.4150    0.9630 C   0  0  0  0  0  0  0  0  0  0  0  0
    3.7870    0.9190    0.8750 S   0  0  0  0  0  0  0  0  0  0  0  0
    2.8220    1.3270   -0.5520 C   0  0  0  0  0  0  0  0  0  0  0  0
    3.8930    3.9600    1.0820 C   0  0  0  0  0  0  0  0  0  0  0  0
    2.8930    4.9330    0.9810 C   0  0  0  0  0  0  0  0  0  0  0  0
    2.5450    5.6980    2.1010 C   0  0  0  0  0  0  0  0  0  0  0  0
    3.1980    5.4890    3.3220 C   0  0  0  0  0  0  0  0  0  0  0  0
    2.8470    6.2620    4.4540 N   0  0  0  0  0  0  0  0  0  0  0  0
    3.4740    7.4100    4.6960 C   0  0  0  0  0  0  0  0  0  0  0  0
    4.3740    7.8060    3.9230 O   0  0  0  0  0  0  0  0  0  0  0  0
    3.1440    8.1360    5.7600 N   0  0  0  0  0  0  0  0  0  0  0  0
    3.8110    9.3570    6.0170 C   0  0  0  0  0  0  0  0  0  0  0  0
    4.9680    9.3700    6.8050 C   0  0  0  0  0  0  0  0  0  0  0  0
    5.6280   10.5780    7.0600 C   0  0  0  0  0  0  0  0  0  0  0  0
    5.1310   11.7740    6.5270 C   0  0  0  0  0  0  0  0  0  0  0  0
    3.9730   11.7610    5.7390 C   0  0  0  0  0  0  0  0  0  0  0  0
    3.4370   13.0500    5.1640 C   0  0  0  0  0  0  0  0  0  0  0  0
    3.3140   10.5530    5.4840 C   0  0  0  0  0  0  0  0  0  0  0  0
    4.1990    4.5160    3.4220 C   0  0  0  0  0  0  0  0  0  0  0  0
    4.5470    3.7510    2.3020 C   0  0  0  0  0  0  0  0  0  0  0  0
   -1.3130   -5.0870   -0.5750 H   0  0  0  0  0  0  0  0  0  0  0  0
   -2.6310   -4.3630    0.3720 H   0  0  0  0  0  0  0  0  0  0  0  0
   -1.0730   -4.7240    1.1470 H   0  0  0  0  0  0  0  0  0  0  0  0
   -1.5280   -2.6690   -1.0540 H   0  0  0  0  0  0  0  0  0  0  0  0
   -1.2880   -2.3060    0.6680 H   0  0  0  0  0  0  0  0  0  0  0  0
    0.3450   -3.6720   -2.2750 H   0  0  0  0  0  0  0  0  0  0  0  0
    0.4560   -4.9010   -1.1810 H   0  0  0  0  0  0  0  0  0  0  0  0
    0.8980   -2.8130    1.7580 H   0  0  0  0  0  0  0  0  0  0  0  0
    2.2160   -3.5360    0.8110 H   0  0  0  0  0  0  0  0  0  0  0  0
   -0.4440   -4.8700    1.4610 H   0  0  0  0  0  0  0  0  0  0  0  0
    1.1130   -5.2300    2.2370 H   0  0  0  0  0  0  0  0  0  0  0  0
    0.8740   -5.5930    0.5150 H   0  0  0  0  0  0  0  0  0  0  0  0
    0.5200    0.9290   -3.0130 H   0  0  0  0  0  0  0  0  0  0  0  0
    2.6600    5.3310   -2.0230 H   0  0  0  0  0  0  0  0  0  0  0  0
    3.8820    4.6200   -3.0520 H   0  0  0  0  0  0  0  0  0  0  0  0
    5.4870    2.6600    1.6930 H   0  0  0  0  0  0  0  0  0  0  0  0
    2.3890    5.0940    0.0400 H   0  0  0  0  0  0  0  0  0  0  0  0
    1.7730    6.4490    2.0240 H   0  0  0  0  0  0  0  0  0  0  0  0
    2.1200    5.9430    5.0780 H   0  0  0  0  0  0  0  0  0  0  0  0
    2.4170    7.8170    6.3840 H   0  0  0  0  0  0  0  0  0  0  0  0
    5.3520    8.4480    7.2160 H   0  0  0  0  0  0  0  0  0  0  0  0
    6.5210   10.5880    7.6680 H   0  0  0  0  0  0  0  0  0  0  0  0
    5.6400   12.7060    6.7230 H   0  0  0  0  0  0  0  0  0  0  0  0
    4.2610   13.7390    4.9880 H   0  0  0  0  0  0  0  0  0  0  0  0
    2.7350   13.4960    5.8660 H   0  0  0  0  0  0  0  0  0  0  0  0
    2.9290   12.8440    4.2240 H   0  0  0  0  0  0  0  0  0  0  0  0
    2.4210   10.5430    4.8760 H   0  0  0  0  0  0  0  0  0  0  0  0
    4.7030    4.3540    4.3640 H   0  0  0  0  0  0  0  0  0  0  0  0
    5.3190    3.0000    2.3800 H   0  0  0  0  0  0  0  0  0  0  0  0
  1 36  1  0  0  0  0
  1 37  1  0  0  0  0
  1 38  1  0  0  0  0
  1  2  1  0  0  0  0
  2 39  1  0  0  0  0
  2 40  1  0  0  0  0
  2  3  1  0  0  0  0
  3  4  1  0  0  0  0
  4 41  1  0  0  0  0
  4 42  1  0  0  0  0
  3  5  1  0  0  0  0
  5 43  1  0  0  0  0
  5 44  1  0  0  0  0
  5  6  1  0  0  0  0
  6 45  1  0  0  0  0
  6 46  1  0  0  0  0
  6 47  1  0  0  0  0
  3  7  1  0  0  0  0
  7  8  3  0  0  0  0
  8  9  1  0  0  0  0
  9 10  2  0  0  0  0
 10 48  1  0  0  0  0
 10 11  1  0  0  0  0
 11 12  2  0  0  0  0
 12 13  1  0  0  0  0
 13 49  1  0  0  0  0
 13 50  1  0  0  0  0
 12 14  1  0  0  0  0
 14 15  1  0  0  0  0
 15 16  2  0  0  0  0
 16 51  1  0  0  0  0
 16 17  1  0  0  0  0
 17 18  1  0  0  0  0
 18  9  1  0  0  0  0
 18 14  2  0  0  0  0
 15 19  1  0  0  0  0
 19 20  2  0  0  0  0
 20 52  1  0  0  0  0
 20 21  1  0  0  0  0
 21 53  1  0  0  0  0
 21 22  2  0  0  0  0
 22 23  1  0  0  0  0
 23 54  1  0  0  0  0
 23 24  1  0  0  0  0
 24 25  2  0  0  0  0
 24 26  1  0  0  0  0
 26 55  1  0  0  0  0
 26 27  1  0  0  0  0
 27 28  2  0  0  0  0
 28 56  1  0  0  0  0
 28 29  1  0  0  0  0
 29 57  1  0  0  0  0
 29 30  2  0  0  0  0
 30 58  1  0  0  0  0
 30 31  1  0  0  0  0
 31 32  1  0  0  0  0
 32 59  1  0  0  0  0
 32 60  1  0  0  0  0
 32 61  1  0  0  0  0
 31 33  2  0  0  0  0
 33 27  1  0  0  0  0
 33 62  1  0  0  0  0
 22 34  1  0  0  0  0
 34 63  1  0  0  0  0
 34 35  2  0  0  0  0
 35 19  1  0  0  0  0
 35 64  1  0  0  0  0
M  END
>  <LOGBIO>
6.1000

>  <PRED_LOGBIO>
6.2500

>  <XV_RES>
-0.3390

>  <WHL_TMPL>
1

>  <ANCH>
6-7;29-30

$$$$
ROW81
  -MTS-   01071500313D 0   0.00000     0.00000     0

 73 79  0  0  0  0  0  0  0  0999 V2000
   -2.7360    3.9490    0.4160 C   0  0  0  0  0  0  0  0  0  0  0  0
   -1.9270    4.8050    1.2260 O   0  0  0  0  0  0  0  0  0  0  0  0
   -0.6380    4.4180    1.4840 C   0  0  0  0  0  0  0  0  0  0  0  0
    0.3950    4.8070    0.6220 C   0  0  0  0  0  0  0  0  0  0  0  0
    1.7120    4.4120    0.8850 C   0  0  0  0  0  0  0  0  0  0  0  0
    2.7560    4.8060    0.0150 N   0  0  0  0  0  0  0  0  0  0  0  0
    3.1060    3.9870   -1.0850 C   0  0  0  0  0  0  0  0  0  0  0  0
    3.2920    4.5280   -2.2970 N   0  0  0  0  0  0  0  0  0  0  0  0
    3.6230    3.7680   -3.3490 C   0  0  0  0  0  0  0  0  0  0  0  0
    3.7790    2.4430   -3.2200 N   0  0  0  0  0  0  0  0  0  0  0  0
    3.6070    1.8410   -2.0350 C   0  0  0  0  0  0  0  0  0  0  0  0
    3.7720    0.4560   -1.9130 C   0  0  0  0  0  0  0  0  0  0  0  0
    3.5910   -0.1640   -0.6710 C   0  0  0  0  0  0  0  0  0  0  0  0
    3.2440    0.6010    0.4490 C   0  0  0  0  0  0  0  0  0  0  0  0
    3.0780    1.9860    0.3270 C   0  0  0  0  0  0  0  0  0  0  0  0
    3.2600    2.6060   -0.9150 C   0  0  0  0  0  0  0  0  0  0  0  0
    3.0510   -0.0540    1.7620 C   0  0  0  0  0  0  0  0  0  0  0  0
    2.7220    0.7130    2.8860 C   0  0  0  0  0  0  0  0  0  0  0  0
    2.5400    0.0940    4.1280 C   0  0  0  0  0  0  0  0  0  0  0  0
    2.6880   -1.2940    4.2460 C   0  0  0  0  0  0  0  0  0  0  0  0
    2.4920   -1.9620    5.5860 C   0  0  0  0  0  0  0  0  0  0  0  0
    3.7750   -2.0120    6.3010 N   0  0  0  0  0  0  0  0  0  0  0  0
    3.8060   -3.1270    7.2590 C   0  0  0  0  0  0  0  0  0  0  0  0
    4.8550   -2.7230    8.3110 C   0  0  0  0  0  0  0  0  0  0  0  0
    4.4910   -1.8820    9.4860 C   0  0  0  0  0  0  0  0  0  0  0  0
    5.4250   -1.8790   10.6950 C   0  0  0  0  0  0  0  0  0  0  0  0
    5.1900   -0.7040   11.4760 O   0  0  0  0  0  0  0  0  0  0  0  0
    4.9590   -1.2390    8.2260 C   0  0  0  0  0  0  0  0  0  0  0  0
    3.9680   -0.8120    7.1280 C   0  0  0  0  0  0  0  0  0  0  0  0
    3.0170   -2.0610    3.1230 C   0  0  0  0  0  0  0  0  0  0  0  0
    3.1990   -1.4410    1.8810 C   0  0  0  0  0  0  0  0  0  0  0  0
    1.9960    3.6280    2.0100 C   0  0  0  0  0  0  0  0  0  0  0  0
    0.9630    3.2390    2.8710 C   0  0  0  0  0  0  0  0  0  0  0  0
   -0.3540    3.6340    2.6080 C   0  0  0  0  0  0  0  0  0  0  0  0
   -1.3640    3.2540    3.4510 O   0  0  0  0  0  0  0  0  0  0  0  0
   -1.6690    4.0770    4.5030 C   0  0  0  0  0  0  0  0  0  0  0  0
   -1.0240    3.9080    5.7340 C   0  0  0  0  0  0  0  0  0  0  0  0
   -1.3360    4.7490    6.8090 C   0  0  0  0  0  0  0  0  0  0  0  0
   -2.2920    5.7600    6.6520 C   0  0  0  0  0  0  0  0  0  0  0  0
   -2.9370    5.9290    5.4210 C   0  0  0  0  0  0  0  0  0  0  0  0
   -2.6260    5.0870    4.3470 C   0  0  0  0  0  0  0  0  0  0  0  0
   -2.2740    3.8340   -0.5630 H   0  0  0  0  0  0  0  0  0  0  0  0
   -3.7250    4.3860    0.3010 H   0  0  0  0  0  0  0  0  0  0  0  0
   -2.8230    2.9740    0.8920 H   0  0  0  0  0  0  0  0  0  0  0  0
    0.1750    5.4120   -0.2450 H   0  0  0  0  0  0  0  0  0  0  0  0
    3.2510    5.6700    0.1780 H   0  0  0  0  0  0  0  0  0  0  0  0
    3.7680    4.2290   -4.3150 H   0  0  0  0  0  0  0  0  0  0  0  0
    4.0400   -0.1340   -2.7770 H   0  0  0  0  0  0  0  0  0  0  0  0
    3.7180   -1.2320   -0.5770 H   0  0  0  0  0  0  0  0  0  0  0  0
    2.8110    2.5760    1.1910 H   0  0  0  0  0  0  0  0  0  0  0  0
    2.6080    1.7830    2.7950 H   0  0  0  0  0  0  0  0  0  0  0  0
    2.2860    0.6850    4.9950 H   0  0  0  0  0  0  0  0  0  0  0  0
    2.1210   -2.9740    5.4360 H   0  0  0  0  0  0  0  0  0  0  0  0
    1.7710   -1.3950    6.1720 H   0  0  0  0  0  0  0  0  0  0  0  0
    2.8330   -3.2130    7.7390 H   0  0  0  0  0  0  0  0  0  0  0  0
    4.1390   -4.0280    6.7480 H   0  0  0  0  0  0  0  0  0  0  0  0
    5.7730   -3.3060    8.3540 H   0  0  0  0  0  0  0  0  0  0  0  0
    3.4410   -1.7930    9.7540 H   0  0  0  0  0  0  0  0  0  0  0  0
    6.4590   -1.8870   10.3550 H   0  0  0  0  0  0  0  0  0  0  0  0
    5.2360   -2.7620   11.3020 H   0  0  0  0  0  0  0  0  0  0  0  0
    5.7730   -0.6790   12.2510 H   0  0  0  0  0  0  0  0  0  0  0  0
    5.9500   -0.7890    8.2100 H   0  0  0  0  0  0  0  0  0  0  0  0
    3.0260   -0.4790    7.5600 H   0  0  0  0  0  0  0  0  0  0  0  0
    4.3690    0.0090    6.5370 H   0  0  0  0  0  0  0  0  0  0  0  0
    3.1310   -3.1310    3.2140 H   0  0  0  0  0  0  0  0  0  0  0  0
    3.4530   -2.0330    1.0140 H   0  0  0  0  0  0  0  0  0  0  0  0
    3.0120    3.3230    2.2130 H   0  0  0  0  0  0  0  0  0  0  0  0
    1.1830    2.6340    3.7380 H   0  0  0  0  0  0  0  0  0  0  0  0
   -0.2860    3.1290    5.8540 H   0  0  0  0  0  0  0  0  0  0  0  0
   -0.8380    4.6190    7.7580 H   0  0  0  0  0  0  0  0  0  0  0  0
   -2.5320    6.4090    7.4810 H   0  0  0  0  0  0  0  0  0  0  0  0
   -3.6750    6.7080    5.3010 H   0  0  0  0  0  0  0  0  0  0  0  0
   -3.1230    5.2180    3.3970 H   0  0  0  0  0  0  0  0  0  0  0  0
  1 42  1  0  0  0  0
  1 43  1  0  0  0  0
  1 44  1  0  0  0  0
  1  2  1  0  0  0  0
  2  3  1  0  0  0  0
  3  4  2  0  0  0  0
  4 45  1  0  0  0  0
  4  5  1  0  0  0  0
  5  6  1  0  0  0  0
  6 46  1  0  0  0  0
  6  7  1  0  0  0  0
  7  8  2  0  0  0  0
  8  9  1  0  0  0  0
  9 47  1  0  0  0  0
  9 10  2  0  0  0  0
 10 11  1  0  0  0  0
 11 12  1  0  0  0  0
 12 48  1  0  0  0  0
 12 13  2  0  0  0  0
 13 49  1  0  0  0  0
 13 14  1  0  0  0  0
 14 15  2  0  0  0  0
 15 50  1  0  0  0  0
 15 16  1  0  0  0  0
 16  7  1  0  0  0  0
 16 11  2  0  0  0  0
 14 17  1  0  0  0  0
 17 18  2  0  0  0  0
 18 51  1  0  0  0  0
 18 19  1  0  0  0  0
 19 52  1  0  0  0  0
 19 20  2  0  0  0  0
 20 21  1  0  0  0  0
 21 53  1  0  0  0  0
 21 54  1  0  0  0  0
 21 22  1  0  0  0  0
 22 23  1  0  0  0  0
 23 55  1  0  0  0  0
 23 56  1  0  0  0  0
 23 24  1  0  0  0  0
 24 57  1  0  0  0  0
 24 25  1  0  0  0  0
 25 58  1  0  0  0  0
 25 26  1  0  0  0  0
 26 59  1  0  0  0  0
 26 60  1  0  0  0  0
 26 27  1  0  0  0  0
 27 61  1  0  0  0  0
 25 28  1  0  0  0  0
 28 24  1  0  0  0  0
 28 62  1  0  0  0  0
 28 29  1  0  0  0  0
 29 22  1  0  0  0  0
 29 63  1  0  0  0  0
 29 64  1  0  0  0  0
 20 30  1  0  0  0  0
 30 65  1  0  0  0  0
 30 31  2  0  0  0  0
 31 17  1  0  0  0  0
 31 66  1  0  0  0  0
  5 32  2  0  0  0  0
 32 67  1  0  0  0  0
 32 33  1  0  0  0  0
 33 68  1  0  0  0  0
 33 34  2  0  0  0  0
 34  3  1  0  0  0  0
 34 35  1  0  0  0  0
 35 36  1  0  0  0  0
 36 37  2  0  0  0  0
 37 69  1  0  0  0  0
 37 38  1  0  0  0  0
 38 70  1  0  0  0  0
 38 39  2  0  0  0  0
 39 71  1  0  0  0  0
 39 40  1  0  0  0  0
 40 72  1  0  0  0  0
 40 41  2  0  0  0  0
 41 36  1  0  0  0  0
 41 73  1  0  0  0  0
M  END
>  <LOGBIO>
5.9000

>  <PRED_LOGBIO>
5.9000

>  <XV_RES>
-0.2840

>  <WHL_TMPL>
1

>  <ANCH>
5-6;17-25

$$$$
ROW82
  -MTS-   01071500313D 0   0.00000     0.00000     0

 40 42  0  0  0  0  0  0  0  0999 V2000
    0.9450   10.3080   -4.6410 N   0  0  0  0  0  0  0  0  0  0  0  0
    1.4110    9.9880   -3.2840 C   0  0  0  0  0  0  0  0  0  0  0  0
    1.5920    8.4770   -3.1510 C   0  0  0  0  0  0  0  0  0  0  0  0
    2.0770    8.1440   -1.7410 C   0  0  0  0  0  0  0  0  0  0  0  0
    2.2550    6.6500   -1.6090 C   0  0  0  0  0  0  0  0  0  0  0  0
    1.6100    6.0260   -0.7690 O   0  0  0  0  0  0  0  0  0  0  0  0
    3.1090    6.0100   -2.4020 N   0  0  0  0  0  0  0  0  0  0  0  0
    3.2760    4.6110   -2.2790 C   0  0  0  0  0  0  0  0  0  0  0  0
    3.6230    3.8460   -3.3990 C   0  0  0  0  0  0  0  0  0  0  0  0
    3.7890    2.4610   -3.2770 C   0  0  0  0  0  0  0  0  0  0  0  0
    3.6070    1.8410   -2.0350 C   0  0  0  0  0  0  0  0  0  0  0  0
    3.7050    0.4910   -1.6220 N   0  0  0  0  0  0  0  0  0  0  0  0
    3.4060    0.4470   -0.2040 N   0  0  0  0  0  0  0  0  0  0  0  0
    3.1450    1.6680    0.2240 C   0  0  0  0  0  0  0  0  0  0  0  0
    3.2600    2.6060   -0.9150 C   0  0  0  0  0  0  0  0  0  0  0  0
    3.0950    3.9910   -1.0370 C   0  0  0  0  0  0  0  0  0  0  0  0
    1.0590    8.6200   -0.7330 C   0  0  0  0  0  0  0  0  0  0  0  0
    1.4710    9.0180    0.5450 C   0  0  0  0  0  0  0  0  0  0  0  0
    0.5270    9.4600    1.4790 C   0  0  0  0  0  0  0  0  0  0  0  0
   -0.8300    9.5030    1.1370 C   0  0  0  0  0  0  0  0  0  0  0  0
   -2.0030   10.0520    2.2980 Cl  0  0  0  0  0  0  0  0  0  0  0  0
   -1.2420    9.1060   -0.1410 C   0  0  0  0  0  0  0  0  0  0  0  0
   -2.9280    9.1600   -0.5670 Cl  0  0  0  0  0  0  0  0  0  0  0  0
   -0.2980    8.6640   -1.0750 C   0  0  0  0  0  0  0  0  0  0  0  0
    1.6260    9.9900   -5.3150 H   0  0  0  0  0  0  0  0  0  0  0  0
    0.8250   11.3070   -4.7290 H   0  0  0  0  0  0  0  0  0  0  0  0
    2.3620   10.4850   -3.1010 H   0  0  0  0  0  0  0  0  0  0  0  0
    0.6780   10.3310   -2.5580 H   0  0  0  0  0  0  0  0  0  0  0  0
    0.6410    7.9810   -3.3340 H   0  0  0  0  0  0  0  0  0  0  0  0
    2.3260    8.1340   -3.8770 H   0  0  0  0  0  0  0  0  0  0  0  0
    3.0280    8.6400   -1.5580 H   0  0  0  0  0  0  0  0  0  0  0  0
    3.6390    6.5230   -3.0930 H   0  0  0  0  0  0  0  0  0  0  0  0
    3.7640    4.3240   -4.3570 H   0  0  0  0  0  0  0  0  0  0  0  0
    4.0560    1.8710   -4.1410 H   0  0  0  0  0  0  0  0  0  0  0  0
    3.9400   -0.2970   -2.2080 H   0  0  0  0  0  0  0  0  0  0  0  0
    2.8890    1.9380    1.2380 H   0  0  0  0  0  0  0  0  0  0  0  0
    2.8270    4.5810   -0.1730 H   0  0  0  0  0  0  0  0  0  0  0  0
    2.5180    8.9840    0.8090 H   0  0  0  0  0  0  0  0  0  0  0  0
    0.8450    9.7660    2.4650 H   0  0  0  0  0  0  0  0  0  0  0  0
   -0.6160    8.3570   -2.0610 H   0  0  0  0  0  0  0  0  0  0  0  0
  1 25  1  0  0  0  0
  1 26  1  0  0  0  0
  1  2  1  0  0  0  0
  2 27  1  0  0  0  0
  2 28  1  0  0  0  0
  2  3  1  0  0  0  0
  3 29  1  0  0  0  0
  3 30  1  0  0  0  0
  3  4  1  0  0  0  0
  4 31  1  0  0  0  0
  4  5  1  0  0  0  0
  5  6  2  0  0  0  0
  5  7  1  0  0  0  0
  7 32  1  0  0  0  0
  7  8  1  0  0  0  0
  8  9  2  0  0  0  0
  9 33  1  0  0  0  0
  9 10  1  0  0  0  0
 10 34  1  0  0  0  0
 10 11  2  0  0  0  0
 11 12  1  0  0  0  0
 12 35  1  0  0  0  0
 12 13  1  0  0  0  0
 13 14  2  0  0  0  0
 14 36  1  0  0  0  0
 14 15  1  0  0  0  0
 15 11  1  0  0  0  0
 15 16  2  0  0  0  0
 16  8  1  0  0  0  0
 16 37  1  0  0  0  0
  4 17  1  0  0  0  0
 17 18  2  0  0  0  0
 18 38  1  0  0  0  0
 18 19  1  0  0  0  0
 19 39  1  0  0  0  0
 19 20  2  0  0  0  0
 20 21  1  0  0  0  0
 20 22  1  0  0  0  0
 22 23  1  0  0  0  0
 22 24  2  0  0  0  0
 24 17  1  0  0  0  0
 24 40  1  0  0  0  0
M  END
>  <LOGBIO>
7.0000

>  <PRED_LOGBIO>
6.6300

>  <XV_RES>
0.7790

>  <WHL_TMPL>
1

>  <ANCH>
5-6;21-27

$$$$
ROW83
  -MTS-   01071500313D 0   0.00000     0.00000     0

 40 43  0  0  0  0  0  0  0  0999 V2000
    3.4410    1.2520    1.0600 O   0  0  0  0  0  0  0  0  0  0  0  0
    3.4560    0.0020    0.6050 C   0  0  0  0  0  0  0  0  0  0  0  0
    3.1280   -0.2340   -0.5570 O   0  0  0  0  0  0  0  0  0  0  0  0
    3.8660   -1.1050    1.4970 C   0  0  0  0  0  0  0  0  0  0  0  0
    5.0140   -0.9780    2.2890 C   0  0  0  0  0  0  0  0  0  0  0  0
    5.4020   -2.0260    3.1330 C   0  0  0  0  0  0  0  0  0  0  0  0
    4.6420   -3.2000    3.1850 C   0  0  0  0  0  0  0  0  0  0  0  0
    3.4940   -3.3280    2.3930 C   0  0  0  0  0  0  0  0  0  0  0  0
    3.1060   -2.2800    1.5500 C   0  0  0  0  0  0  0  0  0  0  0  0
    1.9460   -2.4090    0.7500 N   0  0  0  0  0  0  0  0  0  0  0  0
    0.7030   -1.9260    1.2240 C   0  0  0  0  0  0  0  0  0  0  0  0
   -0.2920   -1.5320    0.3210 C   0  0  0  0  0  0  0  0  0  0  0  0
   -1.5050   -1.0600    0.8350 C   0  0  0  0  0  0  0  0  0  0  0  0
   -1.6770   -1.0010    2.1630 N   0  0  0  0  0  0  0  0  0  0  0  0
   -0.7050   -1.3860    3.0010 C   0  0  0  0  0  0  0  0  0  0  0  0
   -0.9210   -1.3100    4.3970 N   0  0  0  0  0  0  0  0  0  0  0  0
   -0.5820   -0.1310    5.1020 C   0  0  0  0  0  0  0  0  0  0  0  0
    0.6990    0.0160    5.6470 C   0  0  0  0  0  0  0  0  0  0  0  0
    1.0340    1.1830    6.3440 C   0  0  0  0  0  0  0  0  0  0  0  0
    0.0870    2.2030    6.4970 C   0  0  0  0  0  0  0  0  0  0  0  0
    0.1200    3.5260    7.1600 C   0  0  0  0  0  0  0  0  0  0  0  0
   -1.0570    4.1050    7.0110 N   0  0  0  0  0  0  0  0  0  0  0  0
   -1.9290    3.2260    6.2570 N   0  0  0  0  0  0  0  0  0  0  0  0
   -1.1940    2.0560    5.9520 C   0  0  0  0  0  0  0  0  0  0  0  0
   -1.5290    0.8890    5.2550 C   0  0  0  0  0  0  0  0  0  0  0  0
    0.4680   -1.8420    2.5400 N   0  0  0  0  0  0  0  0  0  0  0  0
    2.5150    1.5230    1.1590 H   0  0  0  0  0  0  0  0  0  0  0  0
    5.6000   -0.0720    2.2490 H   0  0  0  0  0  0  0  0  0  0  0  0
    6.2880   -1.9280    3.7440 H   0  0  0  0  0  0  0  0  0  0  0  0
    4.9410   -4.0080    3.8360 H   0  0  0  0  0  0  0  0  0  0  0  0
    2.9090   -4.2350    2.4330 H   0  0  0  0  0  0  0  0  0  0  0  0
    2.0050   -2.8460   -0.1590 H   0  0  0  0  0  0  0  0  0  0  0  0
   -0.1270   -1.5900   -0.7450 H   0  0  0  0  0  0  0  0  0  0  0  0
   -2.2950   -0.7470    0.1690 H   0  0  0  0  0  0  0  0  0  0  0  0
   -1.3160   -2.0970    4.8910 H   0  0  0  0  0  0  0  0  0  0  0  0
    1.4290   -0.7710    5.5290 H   0  0  0  0  0  0  0  0  0  0  0  0
    2.0220    1.2960    6.7640 H   0  0  0  0  0  0  0  0  0  0  0  0
    0.9680    3.9480    7.6800 H   0  0  0  0  0  0  0  0  0  0  0  0
   -2.8870    3.4150    5.9970 H   0  0  0  0  0  0  0  0  0  0  0  0
   -2.5170    0.7760    4.8350 H   0  0  0  0  0  0  0  0  0  0  0  0
  1 27  1  0  0  0  0
  1  2  1  0  0  0  0
  2  3  2  0  0  0  0
  2  4  1  0  0  0  0
  4  5  2  0  0  0  0
  5 28  1  0  0  0  0
  5  6  1  0  0  0  0
  6 29  1  0  0  0  0
  6  7  2  0  0  0  0
  7 30  1  0  0  0  0
  7  8  1  0  0  0  0
  8 31  1  0  0  0  0
  8  9  2  0  0  0  0
  9  4  1  0  0  0  0
  9 10  1  0  0  0  0
 10 32  1  0  0  0  0
 10 11  1  0  0  0  0
 11 12  2  0  0  0  0
 12 33  1  0  0  0  0
 12 13  1  0  0  0  0
 13 34  1  0  0  0  0
 13 14  2  0  0  0  0
 14 15  1  0  0  0  0
 15 16  1  0  0  0  0
 16 35  1  0  0  0  0
 16 17  1  0  0  0  0
 17 18  2  0  0  0  0
 18 36  1  0  0  0  0
 18 19  1  0  0  0  0
 19 37  1  0  0  0  0
 19 20  2  0  0  0  0
 20 21  1  0  0  0  0
 21 38  1  0  0  0  0
 21 22  2  0  0  0  0
 22 23  1  0  0  0  0
 23 39  1  0  0  0  0
 23 24  1  0  0  0  0
 24 20  1  0  0  0  0
 24 25  2  0  0  0  0
 25 17  1  0  0  0  0
 25 40  1  0  0  0  0
 15 26  2  0  0  0  0
 26 11  1  0  0  0  0
M  END
>  <LOGBIO>
6.5000

>  <PRED_LOGBIO>
6.4600

>  <XV_RES>
0.1620

>  <WHL_TMPL>
2

>  <ANCH>
15-22;5-6

$$$$
ROW84
  -MTS-   01071500313D 0   0.00000     0.00000     0

 51 54  0  0  0  0  0  0  0  0999 V2000
   -2.4100    1.4520   -1.6530 C   0  0  0  0  0  0  0  0  0  0  0  0
   -0.9960    1.6700   -1.3160 O   0  0  0  0  0  0  0  0  0  0  0  0
   -0.0800    1.7030   -2.2800 C   0  0  0  0  0  0  0  0  0  0  0  0
   -0.4170    1.5510   -3.4540 O   0  0  0  0  0  0  0  0  0  0  0  0
    1.3440    1.9220   -1.9410 C   0  0  0  0  0  0  0  0  0  0  0  0
    1.8240    2.6230   -0.9050 C   0  0  0  0  0  0  0  0  0  0  0  0
    0.9900    3.3360    0.1320 C   0  0  0  0  0  0  0  0  0  0  0  0
    3.1930    2.5890   -0.9380 N   0  0  0  0  0  0  0  0  0  0  0  0
    4.1960    3.1730   -0.0680 N   0  0  0  0  0  0  0  0  0  0  0  0
    5.4820    2.9990   -0.3090 C   0  0  0  0  0  0  0  0  0  0  0  0
    5.9100    2.2460   -1.4090 N   0  0  0  0  0  0  0  0  0  0  0  0
    5.0530    1.6860   -2.2430 C   0  0  0  0  0  0  0  0  0  0  0  0
    5.5070    0.9560   -3.3090 N   0  0  0  0  0  0  0  0  0  0  0  0
    3.5990    1.8510   -2.0180 C   0  0  0  0  0  0  0  0  0  0  0  0
    2.5200    1.4100   -2.6790 C   0  0  0  0  0  0  0  0  0  0  0  0
    2.5070    0.5770   -3.9020 C   0  0  0  0  0  0  0  0  0  0  0  0
    3.1140    1.0450   -5.0740 C   0  0  0  0  0  0  0  0  0  0  0  0
    3.1020    0.2580   -6.2310 C   0  0  0  0  0  0  0  0  0  0  0  0
    2.4830   -0.9980   -6.2170 C   0  0  0  0  0  0  0  0  0  0  0  0
    2.4700   -1.7940   -7.3870 N   0  0  0  0  0  0  0  0  0  0  0  0
    1.4710   -1.6810   -8.2570 C   0  0  0  0  0  0  0  0  0  0  0  0
    0.5430   -0.8720   -8.0420 O   0  0  0  0  0  0  0  0  0  0  0  0
    1.4590   -2.4290   -9.3570 N   0  0  0  0  0  0  0  0  0  0  0  0
    0.3960   -2.3100  -10.2830 C   0  0  0  0  0  0  0  0  0  0  0  0
   -0.7430   -3.1120  -10.1480 C   0  0  0  0  0  0  0  0  0  0  0  0
   -1.7950   -2.9940  -11.0640 C   0  0  0  0  0  0  0  0  0  0  0  0
   -1.7080   -2.0730  -12.1150 C   0  0  0  0  0  0  0  0  0  0  0  0
   -0.5680   -1.2710  -12.2500 C   0  0  0  0  0  0  0  0  0  0  0  0
    0.4830   -1.3890  -11.3340 C   0  0  0  0  0  0  0  0  0  0  0  0
    1.8760   -1.4660   -5.0460 C   0  0  0  0  0  0  0  0  0  0  0  0
    1.8880   -0.6780   -3.8880 C   0  0  0  0  0  0  0  0  0  0  0  0
   -3.0460    1.9310   -0.9120 H   0  0  0  0  0  0  0  0  0  0  0  0
   -2.5890    1.9640   -2.5960 H   0  0  0  0  0  0  0  0  0  0  0  0
   -2.5590    0.3760   -1.7140 H   0  0  0  0  0  0  0  0  0  0  0  0
    1.5340    4.2030    0.5020 H   0  0  0  0  0  0  0  0  0  0  0  0
    0.7830    2.6590    0.9590 H   0  0  0  0  0  0  0  0  0  0  0  0
    0.0530    3.6590   -0.3160 H   0  0  0  0  0  0  0  0  0  0  0  0
    6.2130    3.4420    0.3510 H   0  0  0  0  0  0  0  0  0  0  0  0
    5.6680   -0.0360   -3.2110 H   0  0  0  0  0  0  0  0  0  0  0  0
    5.6800    1.4110   -4.1950 H   0  0  0  0  0  0  0  0  0  0  0  0
    3.5920    2.0140   -5.0850 H   0  0  0  0  0  0  0  0  0  0  0  0
    3.5700    0.6190   -7.1350 H   0  0  0  0  0  0  0  0  0  0  0  0
    3.2200   -2.4470   -7.5610 H   0  0  0  0  0  0  0  0  0  0  0  0
    2.2090   -3.0830   -9.5310 H   0  0  0  0  0  0  0  0  0  0  0  0
   -0.8110   -3.8220   -9.3370 H   0  0  0  0  0  0  0  0  0  0  0  0
   -2.6740   -3.6130  -10.9600 H   0  0  0  0  0  0  0  0  0  0  0  0
   -2.5190   -1.9810  -12.8220 H   0  0  0  0  0  0  0  0  0  0  0  0
   -0.5010   -0.5600  -13.0610 H   0  0  0  0  0  0  0  0  0  0  0  0
    1.3620   -0.7700  -11.4380 H   0  0  0  0  0  0  0  0  0  0  0  0
    1.3980   -2.4340   -5.0350 H   0  0  0  0  0  0  0  0  0  0  0  0
    1.4190   -1.0390   -2.9850 H   0  0  0  0  0  0  0  0  0  0  0  0
  1 32  1  0  0  0  0
  1 33  1  0  0  0  0
  1 34  1  0  0  0  0
  1  2  1  0  0  0  0
  2  3  1  0  0  0  0
  3  4  2  0  0  0  0
  3  5  1  0  0  0  0
  5  6  2  0  0  0  0
  6  7  1  0  0  0  0
  7 35  1  0  0  0  0
  7 36  1  0  0  0  0
  7 37  1  0  0  0  0
  6  8  1  0  0  0  0
  8  9  1  0  0  0  0
  9 10  2  0  0  0  0
 10 38  1  0  0  0  0
 10 11  1  0  0  0  0
 11 12  2  0  0  0  0
 12 13  1  0  0  0  0
 13 39  1  0  0  0  0
 13 40  1  0  0  0  0
 12 14  1  0  0  0  0
 14  8  1  0  0  0  0
 14 15  2  0  0  0  0
 15  5  1  0  0  0  0
 15 16  1  0  0  0  0
 16 17  2  0  0  0  0
 17 41  1  0  0  0  0
 17 18  1  0  0  0  0
 18 42  1  0  0  0  0
 18 19  2  0  0  0  0
 19 20  1  0  0  0  0
 20 43  1  0  0  0  0
 20 21  1  0  0  0  0
 21 22  2  0  0  0  0
 21 23  1  0  0  0  0
 23 44  1  0  0  0  0
 23 24  1  0  0  0  0
 24 25  2  0  0  0  0
 25 45  1  0  0  0  0
 25 26  1  0  0  0  0
 26 46  1  0  0  0  0
 26 27  2  0  0  0  0
 27 47  1  0  0  0  0
 27 28  1  0  0  0  0
 28 48  1  0  0  0  0
 28 29  2  0  0  0  0
 29 24  1  0  0  0  0
 29 49  1  0  0  0  0
 19 30  1  0  0  0  0
 30 50  1  0  0  0  0
 30 31  2  0  0  0  0
 31 16  1  0  0  0  0
 31 51  1  0  0  0  0
M  END
>  <LOGBIO>
5.4000

>  <PRED_LOGBIO>
5.4300

>  <XV_RES>
0.2290

>  <WHL_TMPL>
1

>  <ANCH>
37-60;6-7

$$$$
ROW85
  -MTS-   01071500313D 0   0.00000     0.00000     0

 24 26  0  0  0  0  0  0  0  0999 V2000
    3.1280   -0.2340   -0.5570 O   0  0  0  0  0  0  0  0  0  0  0  0
    3.4560    0.0020    0.6050 C   0  0  0  0  0  0  0  0  0  0  0  0
    2.2700    0.2180    0.0440 N   0  0  0  0  0  0  0  0  0  0  0  0
    1.0710   -0.5290    0.1310 C   0  0  0  0  0  0  0  0  0  0  0  0
    0.0410    0.0490   -0.6210 C   0  0  0  0  0  0  0  0  0  0  0  0
   -1.2230   -0.5520   -0.6550 C   0  0  0  0  0  0  0  0  0  0  0  0
   -1.4560   -1.7320    0.0610 C   0  0  0  0  0  0  0  0  0  0  0  0
   -0.4260   -2.3100    0.8120 C   0  0  0  0  0  0  0  0  0  0  0  0
    0.8370   -1.7090    0.8470 C   0  0  0  0  0  0  0  0  0  0  0  0
    1.7180   -2.4590    1.6620 N   0  0  0  0  0  0  0  0  0  0  0  0
    3.0750   -2.1710    1.9420 C   0  0  0  0  0  0  0  0  0  0  0  0
    3.5970   -3.1020    2.7530 N   0  0  0  0  0  0  0  0  0  0  0  0
    4.8830   -3.0350    3.1580 N   0  0  0  0  0  0  0  0  0  0  0  0
    5.6880   -2.0390    2.7660 C   0  0  0  0  0  0  0  0  0  0  0  0
    5.2000   -1.0370    1.9180 C   0  0  0  0  0  0  0  0  0  0  0  0
    3.8660   -1.1050    1.4970 C   0  0  0  0  0  0  0  0  0  0  0  0
    2.2160    1.0450   -0.5340 H   0  0  0  0  0  0  0  0  0  0  0  0
    0.2210    0.9600   -1.1730 H   0  0  0  0  0  0  0  0  0  0  0  0
   -2.0180   -0.1060   -1.2350 H   0  0  0  0  0  0  0  0  0  0  0  0
   -2.4310   -2.1960    0.0340 H   0  0  0  0  0  0  0  0  0  0  0  0
   -0.6060   -3.2210    1.3650 H   0  0  0  0  0  0  0  0  0  0  0  0
    1.3370   -3.2900    2.0910 H   0  0  0  0  0  0  0  0  0  0  0  0
    6.7140   -2.0090    3.1030 H   0  0  0  0  0  0  0  0  0  0  0  0
    5.8400   -0.2290    1.5940 H   0  0  0  0  0  0  0  0  0  0  0  0
  1  2  2  0  0  0  0
  2  3  1  0  0  0  0
  3 17  1  0  0  0  0
  3  4  1  0  0  0  0
  4  5  2  0  0  0  0
  5 18  1  0  0  0  0
  5  6  1  0  0  0  0
  6 19  1  0  0  0  0
  6  7  2  0  0  0  0
  7 20  1  0  0  0  0
  7  8  1  0  0  0  0
  8 21  1  0  0  0  0
  8  9  2  0  0  0  0
  9  4  1  0  0  0  0
  9 10  1  0  0  0  0
 10 22  1  0  0  0  0
 10 11  1  0  0  0  0
 11 12  1  0  0  0  0
 12 13  2  0  0  0  0
 13 14  1  0  0  0  0
 14 23  1  0  0  0  0
 14 15  2  0  0  0  0
 15 24  1  0  0  0  0
 15 16  1  0  0  0  0
 16  2  1  0  0  0  0
 16 11  2  0  0  0  0
M  END
>  <LOGBIO>
5.5000

>  <PRED_LOGBIO>
4.9700

>  <XV_RES>
0.6170

>  <WHL_TMPL>
2

>  <ANCH>
13-15;2-24

$$$$
ROW86
  -MTS-   01071500313D 0   0.00000     0.00000     0

 48 51  0  0  0  0  0  0  0  0999 V2000
   11.0990   -0.2930   -2.9260 C   0  0  0  0  0  0  0  0  0  0  0  0
    9.5790   -0.2080   -2.8190 C   0  0  0  0  0  0  0  0  0  0  0  0
    9.2150    0.5950   -1.6430 N   0  0  0  0  0  0  0  0  0  0  0  0
   10.2660    1.1680   -0.7900 C   0  0  0  0  0  0  0  0  0  0  0  0
   11.6360    0.7810   -1.3410 C   0  0  0  0  0  0  0  0  0  0  0  0
    7.9340    0.8040   -1.3520 C   0  0  0  0  0  0  0  0  0  0  0  0
    7.6240    1.4870   -0.3520 O   0  0  0  0  0  0  0  0  0  0  0  0
    6.9830    0.2860   -2.1240 N   0  0  0  0  0  0  0  0  0  0  0  0
    5.6210    0.5090   -1.8140 C   0  0  0  0  0  0  0  0  0  0  0  0
    4.9390   -0.3840   -0.9780 C   0  0  0  0  0  0  0  0  0  0  0  0
    3.5910   -0.1640   -0.6710 C   0  0  0  0  0  0  0  0  0  0  0  0
    2.9250    0.9490   -1.1990 C   0  0  0  0  0  0  0  0  0  0  0  0
    1.6340    1.1590   -0.9060 N   0  0  0  0  0  0  0  0  0  0  0  0
    0.9820    2.2190   -1.4030 C   0  0  0  0  0  0  0  0  0  0  0  0
   -0.4430    2.4410   -1.0710 C   0  0  0  0  0  0  0  0  0  0  0  0
   -0.9570    2.6230    0.2100 O   0  0  0  0  0  0  0  0  0  0  0  0
   -2.3360    2.8010    0.1110 C   0  0  0  0  0  0  0  0  0  0  0  0
   -2.6880    2.7350   -1.1800 C   0  0  0  0  0  0  0  0  0  0  0  0
   -1.4490    2.4990   -1.9550 C   0  0  0  0  0  0  0  0  0  0  0  0
    1.6600    3.1140   -2.2390 C   0  0  0  0  0  0  0  0  0  0  0  0
    2.9510    2.8980   -2.5300 N   0  0  0  0  0  0  0  0  0  0  0  0
    3.6070    1.8410   -2.0350 C   0  0  0  0  0  0  0  0  0  0  0  0
    4.9550    1.6210   -2.3420 C   0  0  0  0  0  0  0  0  0  0  0  0
    0.9620    4.2920   -2.8010 C   0  0  0  0  0  0  0  0  0  0  0  0
    0.3680    5.3110   -2.0600 O   0  0  0  0  0  0  0  0  0  0  0  0
   -0.1840    6.2350   -2.9450 C   0  0  0  0  0  0  0  0  0  0  0  0
    0.0480    5.8240   -4.1990 C   0  0  0  0  0  0  0  0  0  0  0  0
    0.7980    4.5510   -4.1050 C   0  0  0  0  0  0  0  0  0  0  0  0
   11.5000   -0.7600   -2.0290 H   0  0  0  0  0  0  0  0  0  0  0  0
   11.3690   -0.8870   -3.7970 H   0  0  0  0  0  0  0  0  0  0  0  0
   11.5120    0.7090   -3.0290 H   0  0  0  0  0  0  0  0  0  0  0  0
    9.1660   -1.2090   -2.7170 H   0  0  0  0  0  0  0  0  0  0  0  0
    9.1780    0.2600   -3.7160 H   0  0  0  0  0  0  0  0  0  0  0  0
   10.1730    2.2520   -0.7770 H   0  0  0  0  0  0  0  0  0  0  0  0
   10.1610    0.7830    0.2220 H   0  0  0  0  0  0  0  0  0  0  0  0
   11.7410    1.1660   -2.3530 H   0  0  0  0  0  0  0  0  0  0  0  0
   12.4130    1.2050   -0.7090 H   0  0  0  0  0  0  0  0  0  0  0  0
   11.7290   -0.3020   -1.3540 H   0  0  0  0  0  0  0  0  0  0  0  0
    7.2340   -0.2650   -2.9320 H   0  0  0  0  0  0  0  0  0  0  0  0
    5.4520   -1.2420   -0.5700 H   0  0  0  0  0  0  0  0  0  0  0  0
    3.0640   -0.8520   -0.0260 H   0  0  0  0  0  0  0  0  0  0  0  0
   -3.0100    2.9650    0.9390 H   0  0  0  0  0  0  0  0  0  0  0  0
   -3.6860    2.8350   -1.5800 H   0  0  0  0  0  0  0  0  0  0  0  0
   -1.3700    2.3940   -3.0270 H   0  0  0  0  0  0  0  0  0  0  0  0
    5.4810    2.3090   -2.9870 H   0  0  0  0  0  0  0  0  0  0  0  0
   -0.7110    7.1350   -2.6660 H   0  0  0  0  0  0  0  0  0  0  0  0
   -0.2560    6.3250   -5.1060 H   0  0  0  0  0  0  0  0  0  0  0  0
    1.1460    3.9480   -4.9300 H   0  0  0  0  0  0  0  0  0  0  0  0
  1 29  1  0  0  0  0
  1 30  1  0  0  0  0
  1 31  1  0  0  0  0
  1  2  1  0  0  0  0
  2 32  1  0  0  0  0
  2 33  1  0  0  0  0
  2  3  1  0  0  0  0
  3  4  1  0  0  0  0
  4 34  1  0  0  0  0
  4 35  1  0  0  0  0
  4  5  1  0  0  0  0
  5 36  1  0  0  0  0
  5 37  1  0  0  0  0
  5 38  1  0  0  0  0
  3  6  1  0  0  0  0
  6  7  2  0  0  0  0
  6  8  1  0  0  0  0
  8 39  1  0  0  0  0
  8  9  1  0  0  0  0
  9 10  2  0  0  0  0
 10 40  1  0  0  0  0
 10 11  1  0  0  0  0
 11 41  1  0  0  0  0
 11 12  2  0  0  0  0
 12 13  1  0  0  0  0
 13 14  2  0  0  0  0
 14 15  1  0  0  0  0
 15 16  1  0  0  0  0
 16 17  1  0  0  0  0
 17 42  1  0  0  0  0
 17 18  2  0  0  0  0
 18 43  1  0  0  0  0
 18 19  1  0  0  0  0
 19 15  2  0  0  0  0
 19 44  1  0  0  0  0
 14 20  1  0  0  0  0
 20 21  2  0  0  0  0
 21 22  1  0  0  0  0
 22 12  1  0  0  0  0
 22 23  2  0  0  0  0
 23  9  1  0  0  0  0
 23 45  1  0  0  0  0
 20 24  1  0  0  0  0
 24 25  1  0  0  0  0
 25 26  1  0  0  0  0
 26 46  1  0  0  0  0
 26 27  2  0  0  0  0
 27 47  1  0  0  0  0
 27 28  1  0  0  0  0
 28 24  2  0  0  0  0
 28 48  1  0  0  0  0
M  END
>  <LOGBIO>
5.8000

>  <PRED_LOGBIO>
5.6200

>  <XV_RES>
-0.8460

>  <WHL_TMPL>
1

>  <ANCH>
3-5;39-38

$$$$
ROW87
  -MTS-   01071500313D 0   0.00000     0.00000     0

 53 57  0  0  0  0  0  0  0  0999 V2000
    8.7080   -8.2680   -8.9310 N   0  0  0  0  0  0  0  0  0  0  0  0
    7.4170   -7.6640   -8.5710 C   0  0  0  0  0  0  0  0  0  0  0  0
    7.5350   -6.1410   -8.6230 C   0  0  0  0  0  0  0  0  0  0  0  0
    6.1930   -5.5140   -8.2500 C   0  0  0  0  0  0  0  0  0  0  0  0
    6.3030   -4.0890   -8.2990 O   0  0  0  0  0  0  0  0  0  0  0  0
    5.1920   -3.3470   -7.9920 C   0  0  0  0  0  0  0  0  0  0  0  0
    4.2930   -2.9830   -9.0010 C   0  0  0  0  0  0  0  0  0  0  0  0
    3.1590   -2.2250   -8.6880 C   0  0  0  0  0  0  0  0  0  0  0  0
    2.0590   -1.7050   -9.5270 C   0  0  0  0  0  0  0  0  0  0  0  0
    1.9620   -1.8730  -10.7410 O   0  0  0  0  0  0  0  0  0  0  0  0
    1.1900   -1.0290   -8.7790 N   0  0  0  0  0  0  0  0  0  0  0  0
    1.6360   -1.0410   -7.3790 C   0  0  0  0  0  0  0  0  0  0  0  0
    2.9230   -1.8320   -7.3660 C   0  0  0  0  0  0  0  0  0  0  0  0
    3.8220   -2.1960   -6.3560 C   0  0  0  0  0  0  0  0  0  0  0  0
    4.9570   -2.9540   -6.6690 C   0  0  0  0  0  0  0  0  0  0  0  0
    3.5730   -1.7800   -4.9580 C   0  0  0  0  0  0  0  0  0  0  0  0
    3.4190   -2.7470   -3.9570 C   0  0  0  0  0  0  0  0  0  0  0  0
    3.1830   -2.3530   -2.6340 C   0  0  0  0  0  0  0  0  0  0  0  0
    3.1010   -0.9930   -2.3120 C   0  0  0  0  0  0  0  0  0  0  0  0
    2.8630   -0.5950   -0.9760 N   0  0  0  0  0  0  0  0  0  0  0  0
    3.9160   -0.3800   -0.1270 C   0  0  0  0  0  0  0  0  0  0  0  0
    4.5690    0.8380    0.0530 O   0  0  0  0  0  0  0  0  0  0  0  0
    5.5760    0.6380    0.9940 C   0  0  0  0  0  0  0  0  0  0  0  0
    6.5380    1.4830    1.5620 C   0  0  0  0  0  0  0  0  0  0  0  0
    7.4400    0.9810    2.5080 C   0  0  0  0  0  0  0  0  0  0  0  0
    8.6340    2.0300    3.2140 Cl  0  0  0  0  0  0  0  0  0  0  0  0
    7.3800   -0.3660    2.8860 C   0  0  0  0  0  0  0  0  0  0  0  0
    6.4190   -1.2100    2.3180 C   0  0  0  0  0  0  0  0  0  0  0  0
    5.5170   -0.7080    1.3720 C   0  0  0  0  0  0  0  0  0  0  0  0
    4.4710   -1.2930    0.6480 N   0  0  0  0  0  0  0  0  0  0  0  0
    3.2540   -0.0260   -3.3130 C   0  0  0  0  0  0  0  0  0  0  0  0
    3.4900   -0.4200   -4.6360 C   0  0  0  0  0  0  0  0  0  0  0  0
    9.4160   -7.9620   -8.2790 H   0  0  0  0  0  0  0  0  0  0  0  0
    8.6310   -9.2740   -8.8960 H   0  0  0  0  0  0  0  0  0  0  0  0
    7.1400   -7.9720   -7.5650 H   0  0  0  0  0  0  0  0  0  0  0  0
    6.6550   -7.9930   -9.2740 H   0  0  0  0  0  0  0  0  0  0  0  0
    7.8110   -5.8330   -9.6300 H   0  0  0  0  0  0  0  0  0  0  0  0
    8.2970   -5.8120   -7.9210 H   0  0  0  0  0  0  0  0  0  0  0  0
    5.9160   -5.8220   -7.2430 H   0  0  0  0  0  0  0  0  0  0  0  0
    5.4300   -5.8430   -8.9520 H   0  0  0  0  0  0  0  0  0  0  0  0
    4.4750   -3.2860  -10.0220 H   0  0  0  0  0  0  0  0  0  0  0  0
    0.3540   -0.5780   -9.1210 H   0  0  0  0  0  0  0  0  0  0  0  0
    1.8380   -0.0220   -7.0570 H   0  0  0  0  0  0  0  0  0  0  0  0
    0.8940   -1.5530   -6.7700 H   0  0  0  0  0  0  0  0  0  0  0  0
    5.6500   -3.2350   -5.8910 H   0  0  0  0  0  0  0  0  0  0  0  0
    3.4830   -3.7960   -4.2050 H   0  0  0  0  0  0  0  0  0  0  0  0
    3.0650   -3.0990   -1.8620 H   0  0  0  0  0  0  0  0  0  0  0  0
    1.9160   -0.4700   -0.6470 H   0  0  0  0  0  0  0  0  0  0  0  0
    6.5840    2.5220    1.2710 H   0  0  0  0  0  0  0  0  0  0  0  0
    8.0760   -0.7530    3.6150 H   0  0  0  0  0  0  0  0  0  0  0  0
    6.3730   -2.2490    2.6100 H   0  0  0  0  0  0  0  0  0  0  0  0
    3.1910    1.0230   -3.0650 H   0  0  0  0  0  0  0  0  0  0  0  0
    3.6090    0.3260   -5.4080 H   0  0  0  0  0  0  0  0  0  0  0  0
  1 33  1  0  0  0  0
  1 34  1  0  0  0  0
  1  2  1  0  0  0  0
  2 35  1  0  0  0  0
  2 36  1  0  0  0  0
  2  3  1  0  0  0  0
  3 37  1  0  0  0  0
  3 38  1  0  0  0  0
  3  4  1  0  0  0  0
  4 39  1  0  0  0  0
  4 40  1  0  0  0  0
  4  5  1  0  0  0  0
  5  6  1  0  0  0  0
  6  7  2  0  0  0  0
  7 41  1  0  0  0  0
  7  8  1  0  0  0  0
  8  9  1  0  0  0  0
  9 10  2  0  0  0  0
  9 11  1  0  0  0  0
 11 42  1  0  0  0  0
 11 12  1  0  0  0  0
 12 43  1  0  0  0  0
 12 44  1  0  0  0  0
 12 13  1  0  0  0  0
 13  8  2  0  0  0  0
 13 14  1  0  0  0  0
 14 15  2  0  0  0  0
 15  6  1  0  0  0  0
 15 45  1  0  0  0  0
 14 16  1  0  0  0  0
 16 17  2  0  0  0  0
 17 46  1  0  0  0  0
 17 18  1  0  0  0  0
 18 47  1  0  0  0  0
 18 19  2  0  0  0  0
 19 20  1  0  0  0  0
 20 48  1  0  0  0  0
 20 21  1  0  0  0  0
 21 22  1  0  0  0  0
 22 23  1  0  0  0  0
 23 24  2  0  0  0  0
 24 49  1  0  0  0  0
 24 25  1  0  0  0  0
 25 26  1  0  0  0  0
 25 27  2  0  0  0  0
 27 50  1  0  0  0  0
 27 28  1  0  0  0  0
 28 51  1  0  0  0  0
 28 29  2  0  0  0  0
 29 23  1  0  0  0  0
 29 30  1  0  0  0  0
 30 21  2  0  0  0  0
 19 31  1  0  0  0  0
 31 52  1  0  0  0  0
 31 32  2  0  0  0  0
 32 16  1  0  0  0  0
 32 53  1  0  0  0  0
M  END
>  <LOGBIO>
7.0000

>  <PRED_LOGBIO>
7.1500

>  <XV_RES>
0.9680

>  <WHL_TMPL>
3

>  <ANCH>
1-3;49-48

$$$$
ROW88
  -MTS-   01071500313D 0   0.00000     0.00000     0

 81 85  0  0  0  0  0  0  0  0999 V2000
    6.7140   -3.3720    0.5160 C   0  0  0  0  0  0  0  0  0  0  0  0
    7.3880   -2.4250   -0.4470 C   0  0  0  0  0  0  0  0  0  0  0  0
    7.9310   -2.9110   -1.6420 C   0  0  0  0  0  0  0  0  0  0  0  0
    8.5560   -2.0330   -2.5360 C   0  0  0  0  0  0  0  0  0  0  0  0
    8.6370   -0.6680   -2.2340 C   0  0  0  0  0  0  0  0  0  0  0  0
    8.0940   -0.1820   -1.0390 C   0  0  0  0  0  0  0  0  0  0  0  0
    8.1950    1.5140   -0.6640 Cl  0  0  0  0  0  0  0  0  0  0  0  0
    7.4690   -1.0600   -0.1460 C   0  0  0  0  0  0  0  0  0  0  0  0
    6.8940   -0.5460    1.1180 C   0  0  0  0  0  0  0  0  0  0  0  0
    7.7170    0.0960    2.0510 C   0  0  0  0  0  0  0  0  0  0  0  0
    7.1740    0.5820    3.2460 C   0  0  0  0  0  0  0  0  0  0  0  0
    5.8070    0.4260    3.5080 C   0  0  0  0  0  0  0  0  0  0  0  0
    4.9850   -0.2160    2.5750 C   0  0  0  0  0  0  0  0  0  0  0  0
    3.5420   -0.5450    2.5260 C   0  0  0  0  0  0  0  0  0  0  0  0
    2.5180   -0.2260    3.5890 C   0  0  0  0  0  0  0  0  0  0  0  0
    2.4390   -1.3840    4.5830 C   0  0  0  0  0  0  0  0  0  0  0  0
    1.4030   -1.0610    5.6590 C   0  0  0  0  0  0  0  0  0  0  0  0
    1.3290   -2.1450    6.5890 O   0  0  0  0  0  0  0  0  0  0  0  0
    0.4470   -2.0370    7.6330 C   0  0  0  0  0  0  0  0  0  0  0  0
    0.8590   -1.4620    8.8400 C   0  0  0  0  0  0  0  0  0  0  0  0
   -0.0420   -1.3520    9.9070 C   0  0  0  0  0  0  0  0  0  0  0  0
   -1.3540   -1.8180    9.7650 C   0  0  0  0  0  0  0  0  0  0  0  0
   -1.7660   -2.3940    8.5570 C   0  0  0  0  0  0  0  0  0  0  0  0
   -3.0790   -2.8600    8.4150 C   0  0  0  0  0  0  0  0  0  0  0  0
   -3.4900   -3.4350    7.2070 C   0  0  0  0  0  0  0  0  0  0  0  0
   -2.5900   -3.5450    6.1410 C   0  0  0  0  0  0  0  0  0  0  0  0
   -1.2770   -3.0790    6.2830 C   0  0  0  0  0  0  0  0  0  0  0  0
   -0.8650   -2.5030    7.4910 C   0  0  0  0  0  0  0  0  0  0  0  0
    3.3110   -1.1760    1.3670 C   0  0  0  0  0  0  0  0  0  0  0  0
    4.4710   -1.2930    0.6480 N   0  0  0  0  0  0  0  0  0  0  0  0
    5.5280   -0.7020    1.3800 C   0  0  0  0  0  0  0  0  0  0  0  0
    1.9900   -1.6770    0.9250 C   0  0  0  0  0  0  0  0  0  0  0  0
    1.0840   -1.8280    1.7430 O   0  0  0  0  0  0  0  0  0  0  0  0
    1.7830   -1.9630   -0.3570 N   0  0  0  0  0  0  0  0  0  0  0  0
    0.4710   -2.4600   -0.7960 C   0  0  0  0  0  0  0  0  0  0  0  0
    0.4990   -2.7090   -2.3040 C   0  0  0  0  0  0  0  0  0  0  0  0
   -0.7770   -3.1930   -2.7310 O   0  0  0  0  0  0  0  0  0  0  0  0
   -0.8100   -3.4440   -4.1380 C   0  0  0  0  0  0  0  0  0  0  0  0
   -2.1950   -3.9570   -4.5310 C   0  0  0  0  0  0  0  0  0  0  0  0
   -2.2290   -4.2090   -5.9380 O   0  0  0  0  0  0  0  0  0  0  0  0
   -3.5050   -4.6930   -6.3650 C   0  0  0  0  0  0  0  0  0  0  0  0
   -3.4770   -4.9420   -7.8730 C   0  0  0  0  0  0  0  0  0  0  0  0
   -4.7880   -5.4390   -8.3120 N   0  0  0  0  0  0  0  0  0  0  0  0
    6.8310   -3.0010    1.5320 H   0  0  0  0  0  0  0  0  0  0  0  0
    5.6550   -3.4420    0.2760 H   0  0  0  0  0  0  0  0  0  0  0  0
    7.1700   -4.3570    0.4350 H   0  0  0  0  0  0  0  0  0  0  0  0
    7.8680   -3.9640   -1.8750 H   0  0  0  0  0  0  0  0  0  0  0  0
    8.9750   -2.4080   -3.4580 H   0  0  0  0  0  0  0  0  0  0  0  0
    9.1190    0.0100   -2.9230 H   0  0  0  0  0  0  0  0  0  0  0  0
    8.7710    0.2170    1.8480 H   0  0  0  0  0  0  0  0  0  0  0  0
    7.8080    1.0780    3.9650 H   0  0  0  0  0  0  0  0  0  0  0  0
    5.3880    0.8010    4.4300 H   0  0  0  0  0  0  0  0  0  0  0  0
    1.5450   -0.0810    3.1230 H   0  0  0  0  0  0  0  0  0  0  0  0
    2.8090    0.6820    4.1120 H   0  0  0  0  0  0  0  0  0  0  0  0
    3.4120   -1.5290    5.0490 H   0  0  0  0  0  0  0  0  0  0  0  0
    2.1480   -2.2920    4.0600 H   0  0  0  0  0  0  0  0  0  0  0  0
    0.4300   -0.9160    5.1930 H   0  0  0  0  0  0  0  0  0  0  0  0
    1.6930   -0.1530    6.1820 H   0  0  0  0  0  0  0  0  0  0  0  0
    1.8710   -1.1020    8.9500 H   0  0  0  0  0  0  0  0  0  0  0  0
    0.2760   -0.9080   10.8380 H   0  0  0  0  0  0  0  0  0  0  0  0
   -2.0490   -1.7330   10.5870 H   0  0  0  0  0  0  0  0  0  0  0  0
   -3.7730   -2.7750    9.2380 H   0  0  0  0  0  0  0  0  0  0  0  0
   -4.5030   -3.7950    7.0980 H   0  0  0  0  0  0  0  0  0  0  0  0
   -2.9070   -3.9890    5.2090 H   0  0  0  0  0  0  0  0  0  0  0  0
   -0.5820   -3.1640    5.4600 H   0  0  0  0  0  0  0  0  0  0  0  0
    4.5580   -1.7300   -0.2580 H   0  0  0  0  0  0  0  0  0  0  0  0
    2.5260   -1.8380   -1.0290 H   0  0  0  0  0  0  0  0  0  0  0  0
    0.2440   -3.3900   -0.2790 H   0  0  0  0  0  0  0  0  0  0  0  0
   -0.2930   -1.7210   -0.5650 H   0  0  0  0  0  0  0  0  0  0  0  0
    0.7260   -1.7790   -2.8200 H   0  0  0  0  0  0  0  0  0  0  0  0
    1.2630   -3.4480   -2.5350 H   0  0  0  0  0  0  0  0  0  0  0  0
   -0.0620   -4.1920   -4.3910 H   0  0  0  0  0  0  0  0  0  0  0  0
   -0.5990   -2.5230   -4.6770 H   0  0  0  0  0  0  0  0  0  0  0  0
   -2.9440   -3.2100   -4.2780 H   0  0  0  0  0  0  0  0  0  0  0  0
   -2.4070   -4.8790   -3.9930 H   0  0  0  0  0  0  0  0  0  0  0  0
   -4.2690   -3.9540   -6.1340 H   0  0  0  0  0  0  0  0  0  0  0  0
   -3.7320   -5.6230   -5.8480 H   0  0  0  0  0  0  0  0  0  0  0  0
   -2.7130   -5.6810   -8.1040 H   0  0  0  0  0  0  0  0  0  0  0  0
   -3.2500   -4.0110   -8.3900 H   0  0  0  0  0  0  0  0  0  0  0  0
   -4.9990   -6.3020   -7.8320 H   0  0  0  0  0  0  0  0  0  0  0  0
   -4.7700   -5.6030   -9.3080 H   0  0  0  0  0  0  0  0  0  0  0  0
  1 44  1  0  0  0  0
  1 45  1  0  0  0  0
  1 46  1  0  0  0  0
  1  2  1  0  0  0  0
  2  3  2  0  0  0  0
  3 47  1  0  0  0  0
  3  4  1  0  0  0  0
  4 48  1  0  0  0  0
  4  5  2  0  0  0  0
  5 49  1  0  0  0  0
  5  6  1  0  0  0  0
  6  7  1  0  0  0  0
  6  8  2  0  0  0  0
  8  2  1  0  0  0  0
  8  9  1  0  0  0  0
  9 10  2  0  0  0  0
 10 50  1  0  0  0  0
 10 11  1  0  0  0  0
 11 51  1  0  0  0  0
 11 12  2  0  0  0  0
 12 52  1  0  0  0  0
 12 13  1  0  0  0  0
 13 14  1  0  0  0  0
 14 15  1  0  0  0  0
 15 53  1  0  0  0  0
 15 54  1  0  0  0  0
 15 16  1  0  0  0  0
 16 55  1  0  0  0  0
 16 56  1  0  0  0  0
 16 17  1  0  0  0  0
 17 57  1  0  0  0  0
 17 58  1  0  0  0  0
 17 18  1  0  0  0  0
 18 19  1  0  0  0  0
 19 20  2  0  0  0  0
 20 59  1  0  0  0  0
 20 21  1  0  0  0  0
 21 60  1  0  0  0  0
 21 22  2  0  0  0  0
 22 61  1  0  0  0  0
 22 23  1  0  0  0  0
 23 24  1  0  0  0  0
 24 62  1  0  0  0  0
 24 25  2  0  0  0  0
 25 63  1  0  0  0  0
 25 26  1  0  0  0  0
 26 64  1  0  0  0  0
 26 27  2  0  0  0  0
 27 65  1  0  0  0  0
 27 28  1  0  0  0  0
 28 19  1  0  0  0  0
 28 23  2  0  0  0  0
 14 29  2  0  0  0  0
 29 30  1  0  0  0  0
 30 66  1  0  0  0  0
 30 31  1  0  0  0  0
 31  9  1  0  0  0  0
 31 13  2  0  0  0  0
 29 32  1  0  0  0  0
 32 33  2  0  0  0  0
 32 34  1  0  0  0  0
 34 67  1  0  0  0  0
 34 35  1  0  0  0  0
 35 68  1  0  0  0  0
 35 69  1  0  0  0  0
 35 36  1  0  0  0  0
 36 70  1  0  0  0  0
 36 71  1  0  0  0  0
 36 37  1  0  0  0  0
 37 38  1  0  0  0  0
 38 72  1  0  0  0  0
 38 73  1  0  0  0  0
 38 39  1  0  0  0  0
 39 74  1  0  0  0  0
 39 75  1  0  0  0  0
 39 40  1  0  0  0  0
 40 41  1  0  0  0  0
 41 76  1  0  0  0  0
 41 77  1  0  0  0  0
 41 42  1  0  0  0  0
 42 78  1  0  0  0  0
 42 79  1  0  0  0  0
 42 43  1  0  0  0  0
 43 80  1  0  0  0  0
 43 81  1  0  0  0  0
M  END
>  <LOGBIO>
6.0000

>  <PRED_LOGBIO>
5.9100

>  <XV_RES>
-0.2620

>  <WHL_TMPL>
3

>  <ANCH>
1-14;52-51

$$$$
ROW89
  -MTS-   01071500313D 0   0.00000     0.00000     0

 28 30  0  0  0  0  0  0  0  0999 V2000
   -1.0900    2.4910   -0.0180 N   0  0  0  0  0  0  0  0  0  0  0  0
   -0.2690    1.4450   -0.0260 C   0  0  0  0  0  0  0  0  0  0  0  0
   -0.7190    0.3090    0.1150 O   0  0  0  0  0  0  0  0  0  0  0  0
    1.1860    1.6480   -0.2050 C   0  0  0  0  0  0  0  0  0  0  0  0
    1.7810    2.6330   -0.8920 C   0  0  0  0  0  0  0  0  0  0  0  0
    3.2600    2.6060   -0.9150 C   0  0  0  0  0  0  0  0  0  0  0  0
    4.0840    3.5310   -1.5670 C   0  0  0  0  0  0  0  0  0  0  0  0
    5.4740    3.3720   -1.4980 C   0  0  0  0  0  0  0  0  0  0  0  0
    6.0100    2.3490   -0.8170 N   0  0  0  0  0  0  0  0  0  0  0  0
    5.2480    1.4480   -0.1820 C   0  0  0  0  0  0  0  0  0  0  0  0
    3.8520    1.5500   -0.2130 C   0  0  0  0  0  0  0  0  0  0  0  0
    2.4850    0.6380    0.4460 S   0  0  0  0  0  0  0  0  0  0  0  0
    3.4950    4.6610   -2.3200 C   0  0  0  0  0  0  0  0  0  0  0  0
    2.1240    4.6760   -2.5990 C   0  0  0  0  0  0  0  0  0  0  0  0
    1.5670    5.7450   -3.3110 C   0  0  0  0  0  0  0  0  0  0  0  0
    2.3810    6.7990   -3.7440 C   0  0  0  0  0  0  0  0  0  0  0  0
    1.8440    7.8290   -4.4300 F   0  0  0  0  0  0  0  0  0  0  0  0
    3.7530    6.7830   -3.4640 C   0  0  0  0  0  0  0  0  0  0  0  0
    4.3100    5.7140   -2.7520 C   0  0  0  0  0  0  0  0  0  0  0  0
   -0.7210    3.4240   -0.1340 H   0  0  0  0  0  0  0  0  0  0  0  0
   -2.0830    2.3520    0.1040 H   0  0  0  0  0  0  0  0  0  0  0  0
    1.2140    3.4000   -1.3980 H   0  0  0  0  0  0  0  0  0  0  0  0
    6.1190    4.0790   -1.9970 H   0  0  0  0  0  0  0  0  0  0  0  0
    5.7150    0.6370    0.3570 H   0  0  0  0  0  0  0  0  0  0  0  0
    1.4950    3.8640   -2.2660 H   0  0  0  0  0  0  0  0  0  0  0  0
    0.5080    5.7580   -3.5270 H   0  0  0  0  0  0  0  0  0  0  0  0
    4.3810    7.5950   -3.7980 H   0  0  0  0  0  0  0  0  0  0  0  0
    5.3680    5.7020   -2.5370 H   0  0  0  0  0  0  0  0  0  0  0  0
  1 20  1  0  0  0  0
  1 21  1  0  0  0  0
  1  2  1  0  0  0  0
  2  3  2  0  0  0  0
  2  4  1  0  0  0  0
  4  5  2  0  0  0  0
  5 22  1  0  0  0  0
  5  6  1  0  0  0  0
  6  7  2  0  0  0  0
  7  8  1  0  0  0  0
  8 23  1  0  0  0  0
  8  9  2  0  0  0  0
  9 10  1  0  0  0  0
 10 24  1  0  0  0  0
 10 11  2  0  0  0  0
 11  6  1  0  0  0  0
 11 12  1  0  0  0  0
 12  4  1  0  0  0  0
  7 13  1  0  0  0  0
 13 14  2  0  0  0  0
 14 25  1  0  0  0  0
 14 15  1  0  0  0  0
 15 26  1  0  0  0  0
 15 16  2  0  0  0  0
 16 17  1  0  0  0  0
 16 18  1  0  0  0  0
 18 27  1  0  0  0  0
 18 19  2  0  0  0  0
 19 13  1  0  0  0  0
 19 28  1  0  0  0  0
M  END
>  <LOGBIO>
6.3000

>  <PRED_LOGBIO>
6.4600

>  <XV_RES>
-0.2120

>  <WHL_TMPL>
1

>  <ANCH>
6-14;9-7

$$$$
ROW90
  -MTS-   01071500313D 0   0.00000     0.00000     0

 58 61  0  0  0  0  0  0  0  0999 V2000
   -4.6690   -5.6790   -5.7720 C   0  0  0  0  0  0  0  0  0  0  0  0
   -4.3180   -6.4520   -4.6210 O   0  0  0  0  0  0  0  0  0  0  0  0
   -2.9890   -6.5880   -4.3190 C   0  0  0  0  0  0  0  0  0  0  0  0
   -2.3630   -5.6600   -3.4780 C   0  0  0  0  0  0  0  0  0  0  0  0
   -1.0050   -5.7990   -3.1690 C   0  0  0  0  0  0  0  0  0  0  0  0
   -0.2720   -6.8670   -3.7010 C   0  0  0  0  0  0  0  0  0  0  0  0
   -0.8980   -7.7950   -4.5420 C   0  0  0  0  0  0  0  0  0  0  0  0
   -2.2560   -7.6560   -4.8510 C   0  0  0  0  0  0  0  0  0  0  0  0
   -2.8680   -8.5640   -5.6740 O   0  0  0  0  0  0  0  0  0  0  0  0
   -0.3440   -4.8180   -2.2800 C   0  0  0  0  0  0  0  0  0  0  0  0
    0.2420   -5.2430   -1.0810 C   0  0  0  0  0  0  0  0  0  0  0  0
    0.8670   -4.3140   -0.2400 C   0  0  0  0  0  0  0  0  0  0  0  0
    0.9070   -2.9620   -0.5980 C   0  0  0  0  0  0  0  0  0  0  0  0
    1.5740   -2.0010    0.3090 C   0  0  0  0  0  0  0  0  0  0  0  0
    1.3970   -2.1060    1.5210 O   0  0  0  0  0  0  0  0  0  0  0  0
    2.3580   -1.0270   -0.1450 N   0  0  0  0  0  0  0  0  0  0  0  0
    2.6420   -0.8560   -1.5200 C   0  0  0  0  0  0  0  0  0  0  0  0
    3.9770   -0.5870   -1.8440 C   0  0  0  0  0  0  0  0  0  0  0  0
[truncated: 771,178 more chars]
