# Supplementary material for: Template CoMFA Generates Single 3D-QSAR Models that, for Twelve of Twelve Biological Targets, Predict All ChEMBL-Tabulated Affinities
Source: PLoS One. 2015 Jun 12;10(6):e0129307. doi: 10.1371/journal.pone.0129307 (PMC4466312; doi:10.1371/journal.pone.0129307)
Supplement: S3 Text — The zip file contains, in. sdf format, the aligned structures, from the A, B, C, D, and F protocols, of all templates and training sets for the cdk2 target. The content of each file is evident from its name. (ZIP) [file pone.0129307.s004.zip › cdk2_F_tmpl.sdf]

1LQD
  -MTS-   01061521523D 0   0.00000     0.00000     0

 60 63  0  0  0  0  0  0  0  0999 V2000
    6.6060    6.4060   -2.6710 C   0  0  0  0  0  0  0  0  0  0  0  0
    5.9940    5.7580   -1.5910 C   0  0  0  0  0  0  0  0  0  0  0  0
    5.0930    6.4540   -0.7760 C   0  0  0  0  0  0  0  0  0  0  0  0
    4.8040    7.7970   -1.0410 C   0  0  0  0  0  0  0  0  0  0  0  0
    5.4150    8.4460   -2.1210 C   0  0  0  0  0  0  0  0  0  0  0  0
    6.3160    7.7500   -2.9360 C   0  0  0  0  0  0  0  0  0  0  0  0
    5.1030    9.8960   -2.4070 C   0  0  0  0  0  0  0  0  0  0  0  0
    3.8320    8.2090   -0.0030 C   0  0  0  0  0  0  0  0  0  0  0  0
    3.6040    7.1490    0.7830 C   0  0  0  0  0  0  0  0  0  0  0  0
    4.3390    6.0740    0.3580 N   0  0  0  0  0  0  0  0  0  0  0  0
    4.3410    4.7420    0.9800 C   0  0  0  0  0  0  0  0  0  0  0  0
    3.3020    3.8730    0.3140 C   0  0  0  0  0  0  0  0  0  0  0  0
    1.9920    3.8430    0.8070 C   0  0  0  0  0  0  0  0  0  0  0  0
    1.0290    3.0370    0.1890 C   0  0  0  0  0  0  0  0  0  0  0  0
    1.3760    2.2610   -0.9240 C   0  0  0  0  0  0  0  0  0  0  0  0
    2.6850    2.2910   -1.4180 C   0  0  0  0  0  0  0  0  0  0  0  0
    3.6480    3.0970   -0.7990 C   0  0  0  0  0  0  0  0  0  0  0  0
    3.0510    1.4710   -2.5940 C   0  0  0  0  0  0  0  0  0  0  0  0
    4.2000    0.8200   -2.6140 N   0  0  0  0  0  0  0  0  0  0  0  0
    2.1970    1.3850   -3.6620 N   0  0  0  0  0  0  0  0  0  0  0  0
    2.6890    7.1420    1.9470 C   0  0  0  0  0  0  0  0  0  0  0  0
    1.3840    6.9590    1.7660 N   0  0  0  0  0  0  0  0  0  0  0  0
    0.4750    6.9510    2.9200 C   0  0  0  0  0  0  0  0  0  0  0  0
   -0.8370    6.3190    2.5250 C   0  0  0  0  0  0  0  0  0  0  0  0
   -1.3140    5.2010    3.2200 C   0  0  0  0  0  0  0  0  0  0  0  0
   -2.5310    4.6140    2.8530 C   0  0  0  0  0  0  0  0  0  0  0  0
   -3.2710    5.1440    1.7900 C   0  0  0  0  0  0  0  0  0  0  0  0
   -2.7950    6.2620    1.0940 C   0  0  0  0  0  0  0  0  0  0  0  0
   -1.5780    6.8490    1.4620 C   0  0  0  0  0  0  0  0  0  0  0  0
   -3.5930    6.8360   -0.0510 C   0  0  0  0  0  0  0  0  0  0  0  0
   -3.0450    3.4080    3.6020 C   0  0  0  0  0  0  0  0  0  0  0  0
    3.1350    7.3050    3.0810 O   0  0  0  0  0  0  0  0  0  0  0  0
    7.3010    5.8690   -3.3000 H   0  0  0  0  0  0  0  0  0  0  0  0
    6.2180    4.7210   -1.3870 H   0  0  0  0  0  0  0  0  0  0  0  0
    6.7880    8.2500   -3.7690 H   0  0  0  0  0  0  0  0  0  0  0  0
    5.8010   10.5300   -1.8650 H   0  0  0  0  0  0  0  0  0  0  0  0
    4.0880   10.1170   -2.0860 H   0  0  0  0  0  0  0  0  0  0  0  0
    5.1960   10.0830   -3.4750 H   0  0  0  0  0  0  0  0  0  0  0  0
    3.3880    9.1890    0.1010 H   0  0  0  0  0  0  0  0  0  0  0  0
    4.1100    4.8360    2.0390 H   0  0  0  0  0  0  0  0  0  0  0  0
    5.3230    4.2890    0.8610 H   0  0  0  0  0  0  0  0  0  0  0  0
    1.7260    4.4420    1.6650 H   0  0  0  0  0  0  0  0  0  0  0  0
    0.0200    3.0140    0.5710 H   0  0  0  0  0  0  0  0  0  0  0  0
    0.6320    1.6390   -1.4010 H   0  0  0  0  0  0  0  0  0  0  0  0
    4.6580    3.1200   -1.1800 H   0  0  0  0  0  0  0  0  0  0  0  0
    4.4450    0.2720   -3.4000 H   0  0  0  0  0  0  0  0  0  0  0  0
    2.4470    0.8260   -4.4650 H   0  0  0  0  0  0  0  0  0  0  0  0
    1.3180    1.8820   -3.6470 H   0  0  0  0  0  0  0  0  0  0  0  0
    1.0170    6.8250    0.8330 H   0  0  0  0  0  0  0  0  0  0  0  0
    0.3000    7.9720    3.2510 H   0  0  0  0  0  0  0  0  0  0  0  0
    0.9240    6.3800    3.7310 H   0  0  0  0  0  0  0  0  0  0  0  0
   -0.7420    4.7910    4.0400 H   0  0  0  0  0  0  0  0  0  0  0  0
   -4.2110    4.6930    1.5060 H   0  0  0  0  0  0  0  0  0  0  0  0
   -1.2100    7.7110    0.9250 H   0  0  0  0  0  0  0  0  0  0  0  0
   -4.2800    7.5900    0.3260 H   0  0  0  0  0  0  0  0  0  0  0  0
   -4.1590    6.0400   -0.5340 H   0  0  0  0  0  0  0  0  0  0  0  0
   -2.9180    7.2890   -0.7740 H   0  0  0  0  0  0  0  0  0  0  0  0
   -3.6630    3.7360    4.4360 H   0  0  0  0  0  0  0  0  0  0  0  0
   -2.2030    2.8310    3.9800 H   0  0  0  0  0  0  0  0  0  0  0  0
   -3.6380    2.7900    2.9330 H   0  0  0  0  0  0  0  0  0  0  0  0
  1 33  1  0  0  0  0
  1  2  2  0  0  0  0
  2 34  1  0  0  0  0
  2  3  1  0  0  0  0
  3  4  2  0  0  0  0
  4  5  1  0  0  0  0
  5  6  2  0  0  0  0
  6  1  1  0  0  0  0
  6 35  1  0  0  0  0
  5  7  1  0  0  0  0
  7 36  1  0  0  0  0
  7 37  1  0  0  0  0
  7 38  1  0  0  0  0
  4  8  1  0  0  0  0
  8 39  1  0  0  0  0
  8  9  2  0  0  0  0
  9 10  1  0  0  0  0
 10  3  1  0  0  0  0
 10 11  1  0  0  0  0
 11 40  1  0  0  0  0
 11 41  1  0  0  0  0
 11 12  1  0  0  0  0
 12 13  2  0  0  0  0
 13 42  1  0  0  0  0
 13 14  1  0  0  0  0
 14 43  1  0  0  0  0
 14 15  2  0  0  0  0
 15 44  1  0  0  0  0
 15 16  1  0  0  0  0
 16 17  2  0  0  0  0
 17 12  1  0  0  0  0
 17 45  1  0  0  0  0
 16 18  1  0  0  0  0
 18 19  2  0  0  0  0
 19 46  1  0  0  0  0
 18 20  1  0  0  0  0
 20 47  1  0  0  0  0
 20 48  1  0  0  0  0
  9 21  1  0  0  0  0
 21 22  1  0  0  0  0
 22 49  1  0  0  0  0
 22 23  1  0  0  0  0
 23 50  1  0  0  0  0
 23 51  1  0  0  0  0
 23 24  1  0  0  0  0
 24 25  2  0  0  0  0
 25 52  1  0  0  0  0
 25 26  1  0  0  0  0
 26 27  2  0  0  0  0
 27 53  1  0  0  0  0
 27 28  1  0  0  0  0
 28 29  2  0  0  0  0
 29 24  1  0  0  0  0
 29 54  1  0  0  0  0
 28 30  1  0  0  0  0
 30 55  1  0  0  0  0
 30 56  1  0  0  0  0
 30 57  1  0  0  0  0
 26 31  1  0  0  0  0
 31 58  1  0  0  0  0
 31 59  1  0  0  0  0
 31 60  1  0  0  0  0
 21 32  2  0  0  0  0
M  END
$$$$
1MQ6
  -MTS-   01061521523D 0   0.00000     0.00000     0

 56 59  0  0  0  0  0  0  0  0999 V2000
    5.4030   -7.9500   -0.9870 C   0  0  0  0  0  0  0  0  0  0  0  0
    4.9930   -9.0030   -1.7070 N   0  0  0  0  0  0  0  0  0  0  0  0
    5.8260   -9.6870   -2.5020 C   0  0  0  0  0  0  0  0  0  0  0  0
    7.1740   -9.3190   -2.6070 C   0  0  0  0  0  0  0  0  0  0  0  0
    8.2560  -10.2080   -3.6400 Cl  0  0  0  0  0  0  0  0  0  0  0  0
    7.6320   -8.2230   -1.8670 C   0  0  0  0  0  0  0  0  0  0  0  0
    6.7370   -7.5280   -1.0450 C   0  0  0  0  0  0  0  0  0  0  0  0
    4.4830   -7.2610   -0.1620 N   0  0  0  0  0  0  0  0  0  0  0  0
    4.5570   -7.3790    1.1610 C   0  0  0  0  0  0  0  0  0  0  0  0
    5.4500   -8.0550    1.6680 O   0  0  0  0  0  0  0  0  0  0  0  0
    3.5640   -6.6990    2.0210 C   0  0  0  0  0  0  0  0  0  0  0  0
    3.5970   -5.3070    2.1630 C   0  0  0  0  0  0  0  0  0  0  0  0
    2.6580   -4.6640    2.9780 C   0  0  0  0  0  0  0  0  0  0  0  0
    1.6830   -5.4120    3.6490 C   0  0  0  0  0  0  0  0  0  0  0  0
    1.6500   -6.8050    3.5070 C   0  0  0  0  0  0  0  0  0  0  0  0
    0.4390   -7.7350    4.3400 Cl  0  0  0  0  0  0  0  0  0  0  0  0
    2.5890   -7.4480    2.6920 C   0  0  0  0  0  0  0  0  0  0  0  0
    2.6910   -3.3010    3.1180 O   0  0  0  0  0  0  0  0  0  0  0  0
    1.8950   -2.5150    2.2260 C   0  0  0  0  0  0  0  0  0  0  0  0
    4.5820   -4.5510    1.4850 N   0  0  0  0  0  0  0  0  0  0  0  0
    5.6480   -4.1050    2.1430 C   0  0  0  0  0  0  0  0  0  0  0  0
    5.7470   -4.2930    3.3540 O   0  0  0  0  0  0  0  0  0  0  0  0
    6.7160   -3.3800    1.4180 C   0  0  0  0  0  0  0  0  0  0  0  0
    8.1970   -2.6940    2.0990 S   0  0  0  0  0  0  0  0  0  0  0  0
    8.8510   -2.0500    0.5850 C   0  0  0  0  0  0  0  0  0  0  0  0
    7.9560   -2.3650   -0.3610 C   0  0  0  0  0  0  0  0  0  0  0  0
    6.7640   -3.1080    0.1060 C   0  0  0  0  0  0  0  0  0  0  0  0
    5.5140   -3.5940   -0.9710 Cl  0  0  0  0  0  0  0  0  0  0  0  0
    8.1500   -1.9860   -1.8100 C   0  0  0  0  0  0  0  0  0  0  0  0
    9.5850   -1.9810   -2.1260 N   0  0  0  0  0  0  0  0  0  0  0  0
   10.3050   -0.7050   -2.2520 C   0  0  0  0  0  0  0  0  0  0  0  0
   10.2520   -3.1640   -2.3040 C   0  0  0  0  0  0  0  0  0  0  0  0
   11.5540   -3.2470   -2.5060 N   0  0  0  0  0  0  0  0  0  0  0  0
   11.9210   -4.6630   -2.6540 C   0  0  0  0  0  0  0  0  0  0  0  0
   10.6550   -5.3900   -2.1650 C   0  0  0  0  0  0  0  0  0  0  0  0
    9.6400   -4.3900   -2.2920 O   0  0  0  0  0  0  0  0  0  0  0  0
    5.4570  -10.5300   -3.0660 H   0  0  0  0  0  0  0  0  0  0  0  0
    8.6660   -7.9170   -1.9290 H   0  0  0  0  0  0  0  0  0  0  0  0
    7.0700   -6.6800   -0.4660 H   0  0  0  0  0  0  0  0  0  0  0  0
    3.7700   -6.6780   -0.5790 H   0  0  0  0  0  0  0  0  0  0  0  0
    0.9590   -4.9160    4.2770 H   0  0  0  0  0  0  0  0  0  0  0  0
    2.5630   -8.5220    2.5820 H   0  0  0  0  0  0  0  0  0  0  0  0
    1.9250   -1.4730    2.5370 H   0  0  0  0  0  0  0  0  0  0  0  0
    2.2880   -2.6040    1.2150 H   0  0  0  0  0  0  0  0  0  0  0  0
    0.8670   -2.8710    2.2490 H   0  0  0  0  0  0  0  0  0  0  0  0
    4.4740   -4.3480    0.5020 H   0  0  0  0  0  0  0  0  0  0  0  0
    9.7790   -1.5130    0.4520 H   0  0  0  0  0  0  0  0  0  0  0  0
    7.7360   -0.9950   -1.9840 H   0  0  0  0  0  0  0  0  0  0  0  0
    7.6410   -2.7090   -2.4450 H   0  0  0  0  0  0  0  0  0  0  0  0
    9.8570    0.0320   -1.5880 H   0  0  0  0  0  0  0  0  0  0  0  0
   11.3490   -0.8490   -1.9800 H   0  0  0  0  0  0  0  0  0  0  0  0
   10.2440   -0.3530   -3.2790 H   0  0  0  0  0  0  0  0  0  0  0  0
   12.1490   -4.9110   -3.6890 H   0  0  0  0  0  0  0  0  0  0  0  0
   12.7870   -4.9160   -2.0460 H   0  0  0  0  0  0  0  0  0  0  0  0
   10.7600   -5.7220   -1.1340 H   0  0  0  0  0  0  0  0  0  0  0  0
   10.4330   -6.2600   -2.7800 H   0  0  0  0  0  0  0  0  0  0  0  0
  1  2  1  0  0  0  0
  2  3  2  0  0  0  0
  3 37  1  0  0  0  0
  3  4  1  0  0  0  0
  4  5  1  0  0  0  0
  4  6  2  0  0  0  0
  6 38  1  0  0  0  0
  6  7  1  0  0  0  0
  7  1  2  0  0  0  0
  7 39  1  0  0  0  0
  1  8  1  0  0  0  0
  8 40  1  0  0  0  0
  8  9  1  0  0  0  0
  9 10  2  0  0  0  0
  9 11  1  0  0  0  0
 11 12  2  0  0  0  0
 12 13  1  0  0  0  0
 13 14  2  0  0  0  0
 14 41  1  0  0  0  0
 14 15  1  0  0  0  0
 15 16  1  0  0  0  0
 15 17  2  0  0  0  0
 17 11  1  0  0  0  0
 17 42  1  0  0  0  0
 13 18  1  0  0  0  0
 18 19  1  0  0  0  0
 19 43  1  0  0  0  0
 19 44  1  0  0  0  0
 19 45  1  0  0  0  0
 12 20  1  0  0  0  0
 20 46  1  0  0  0  0
 20 21  1  0  0  0  0
 21 22  2  0  0  0  0
 21 23  1  0  0  0  0
 23 24  1  0  0  0  0
 24 25  1  0  0  0  0
 25 47  1  0  0  0  0
 25 26  2  0  0  0  0
 26 27  1  0  0  0  0
 27 23  2  0  0  0  0
 27 28  1  0  0  0  0
 26 29  1  0  0  0  0
 29 48  1  0  0  0  0
 29 49  1  0  0  0  0
 29 30  1  0  0  0  0
 30 31  1  0  0  0  0
 31 50  1  0  0  0  0
 31 51  1  0  0  0  0
 31 52  1  0  0  0  0
 30 32  1  0  0  0  0
 32 33  2  0  0  0  0
 33 34  1  0  0  0  0
 34 53  1  0  0  0  0
 34 54  1  0  0  0  0
 34 35  1  0  0  0  0
 35 55  1  0  0  0  0
 35 56  1  0  0  0  0
 35 36  1  0  0  0  0
 36 32  1  0  0  0  0
M  END
$$$$
1NFW
  -MTS-   01061521523D 0   0.00000     0.00000     0

 45 48  0  0  0  0  0  0  0  0999 V2000
  -11.3060   -2.2430    2.6420 N   0  0  0  0  0  0  0  0  0  0  0  0
  -11.3750   -3.6370    2.8720 C   0  0  0  0  0  0  0  0  0  0  0  0
  -10.4950   -4.2500    1.9720 C   0  0  0  0  0  0  0  0  0  0  0  0
  -10.3730   -5.6450    1.9910 C   0  0  0  0  0  0  0  0  0  0  0  0
  -11.0860   -6.3800    2.8570 N   0  0  0  0  0  0  0  0  0  0  0  0
  -11.9370   -5.8260    3.7310 C   0  0  0  0  0  0  0  0  0  0  0  0
  -12.1040   -4.4360    3.7620 C   0  0  0  0  0  0  0  0  0  0  0  0
   -9.8910   -3.1510    1.1850 C   0  0  0  0  0  0  0  0  0  0  0  0
  -10.4130   -2.0010    1.6320 C   0  0  0  0  0  0  0  0  0  0  0  0
  -10.0650   -0.6320    1.0990 C   0  0  0  0  0  0  0  0  0  0  0  0
   -8.6030   -0.4860    1.0370 N   0  0  0  0  0  0  0  0  0  0  0  0
   -7.9300   -0.3840    2.1800 C   0  0  0  0  0  0  0  0  0  0  0  0
   -8.5470   -0.4130    3.2430 O   0  0  0  0  0  0  0  0  0  0  0  0
   -6.4280   -0.2320    2.2070 C   0  0  0  0  0  0  0  0  0  0  0  0
   -5.7680   -0.4530    0.9120 N   0  0  0  0  0  0  0  0  0  0  0  0
   -6.5130    0.0710   -0.2410 C   0  0  0  0  0  0  0  0  0  0  0  0
   -7.9570   -0.4620   -0.2830 C   0  0  0  0  0  0  0  0  0  0  0  0
   -4.2290   -1.2710    0.7570 S   0  0  0  0  0  0  0  0  0  0  0  0
   -3.8350   -1.7900    2.0300 O   0  0  0  0  0  0  0  0  0  0  0  0
   -3.2420   -0.3470    0.2930 O   0  0  0  0  0  0  0  0  0  0  0  0
   -4.3880   -2.6550   -0.4460 C   0  0  0  0  0  0  0  0  0  0  0  0
   -5.3880   -3.5380   -0.3240 C   0  0  0  0  0  0  0  0  0  0  0  0
   -5.5160   -4.6500   -1.2920 C   0  0  0  0  0  0  0  0  0  0  0  0
   -6.4240   -4.7740   -2.2690 C   0  0  0  0  0  0  0  0  0  0  0  0
   -6.3260   -5.9960   -3.0990 C   0  0  0  0  0  0  0  0  0  0  0  0
   -5.3360   -6.8390   -2.7760 C   0  0  0  0  0  0  0  0  0  0  0  0
   -4.9540   -8.3330   -3.5370 Cl  0  0  0  0  0  0  0  0  0  0  0  0
   -4.5010   -6.0970   -1.4010 S   0  0  0  0  0  0  0  0  0  0  0  0
  -11.8310   -1.5380    3.1420 H   0  0  0  0  0  0  0  0  0  0  0  0
   -9.6990   -6.1320    1.3030 H   0  0  0  0  0  0  0  0  0  0  0  0
  -12.4930   -6.4530    4.4130 H   0  0  0  0  0  0  0  0  0  0  0  0
  -12.7870   -3.9860    4.4650 H   0  0  0  0  0  0  0  0  0  0  0  0
   -9.1630   -3.2570    0.3950 H   0  0  0  0  0  0  0  0  0  0  0  0
  -10.4780    0.1300    1.7560 H   0  0  0  0  0  0  0  0  0  0  0  0
  -10.4830   -0.5150    0.1010 H   0  0  0  0  0  0  0  0  0  0  0  0
   -6.1790    0.7660    2.5630 H   0  0  0  0  0  0  0  0  0  0  0  0
   -6.0150   -0.9230    2.9370 H   0  0  0  0  0  0  0  0  0  0  0  0
   -6.5320    1.1580   -0.1970 H   0  0  0  0  0  0  0  0  0  0  0  0
   -6.0010   -0.2040   -1.1610 H   0  0  0  0  0  0  0  0  0  0  0  0
   -7.9590   -1.4660   -0.7030 H   0  0  0  0  0  0  0  0  0  0  0  0
   -8.5480    0.1500   -0.9610 H   0  0  0  0  0  0  0  0  0  0  0  0
   -3.6760   -2.7540   -1.2520 H   0  0  0  0  0  0  0  0  0  0  0  0
   -6.1010   -3.4390    0.4820 H   0  0  0  0  0  0  0  0  0  0  0  0
   -7.1840   -4.0260   -2.4410 H   0  0  0  0  0  0  0  0  0  0  0  0
   -7.0070   -6.1940   -3.9130 H   0  0  0  0  0  0  0  0  0  0  0  0
  1 29  1  0  0  0  0
  1  2  1  0  0  0  0
  2  3  2  0  0  0  0
  3  4  1  0  0  0  0
  4 30  1  0  0  0  0
  4  5  2  0  0  0  0
  5  6  1  0  0  0  0
  6 31  1  0  0  0  0
  6  7  2  0  0  0  0
  7  2  1  0  0  0  0
  7 32  1  0  0  0  0
  3  8  1  0  0  0  0
  8 33  1  0  0  0  0
  8  9  2  0  0  0  0
  9  1  1  0  0  0  0
  9 10  1  0  0  0  0
 10 34  1  0  0  0  0
 10 35  1  0  0  0  0
 10 11  1  0  0  0  0
 11 12  1  0  0  0  0
 12 13  2  0  0  0  0
 12 14  1  0  0  0  0
 14 36  1  0  0  0  0
 14 37  1  0  0  0  0
 14 15  1  0  0  0  0
 15 16  1  0  0  0  0
 16 38  1  0  0  0  0
 16 39  1  0  0  0  0
 16 17  1  0  0  0  0
 17 11  1  0  0  0  0
 17 40  1  0  0  0  0
 17 41  1  0  0  0  0
 15 18  1  0  0  0  0
 18 19  2  0  0  0  0
 18 20  2  0  0  0  0
 18 21  1  0  0  0  0
 21 42  1  0  0  0  0
 21 22  2  0  0  0  0
 22 43  1  0  0  0  0
 22 23  1  0  0  0  0
 23 24  2  0  0  0  0
 24 44  1  0  0  0  0
 24 25  1  0  0  0  0
 25 45  1  0  0  0  0
 25 26  2  0  0  0  0
 26 27  1  0  0  0  0
 26 28  1  0  0  0  0
 28 23  1  0  0  0  0
M  END
$$$$
