# Supplementary material for: Template CoMFA Generates Single 3D-QSAR Models that, for Twelve of Twelve Biological Targets, Predict All ChEMBL-Tabulated Affinities
Source: PLoS One. 2015 Jun 12;10(6):e0129307. doi: 10.1371/journal.pone.0129307 (PMC4466312; doi:10.1371/journal.pone.0129307)
Supplement: S4 Text — The zip file contains, in. sdf format, the aligned structures, from the A, B, C, D, and F protocols, of all templates and training sets for the chk1 target. The content of each file is evident from its name. (ZIP) [file pone.0129307.s005.zip › chk1_F_trng.sdf]

ROW1
  -MTS-   01071500413D 0   0.00000     0.00000     0

 54 58  0  0  0  0  0  0  0  0999 V2000
    9.7100   -0.8380   -3.4250 C   0  0  0  0  0  0  0  0  0  0  0  0
    9.1800   -2.2650   -3.5290 C   0  0  2  0  0  0  0  0  0  0  0  0
    7.8810   -2.1860   -4.3510 C   0  0  0  0  0  0  0  0  0  0  0  0
    6.8300   -1.2970   -3.6610 C   0  0  0  0  0  0  0  0  0  0  0  0
    6.5570   -1.7640   -2.2190 C   0  0  2  0  0  0  0  0  0  0  0  0
    7.8560   -1.8420   -1.3970 C   0  0  0  0  0  0  0  0  0  0  0  0
    8.9070   -2.7320   -2.0870 C   0  0  0  0  0  0  0  0  0  0  0  0
    5.6060   -0.8510   -1.5680 N   0  0  0  0  0  0  0  0  0  0  0  0
    4.1810   -1.1440   -1.7770 C   0  0  0  0  0  0  0  0  0  0  0  0
    3.3440   -0.1210   -1.0470 C   0  0  0  0  0  0  0  0  0  0  0  0
    2.9560   -0.3500    0.2780 C   0  0  0  0  0  0  0  0  0  0  0  0
    2.1800    0.5980    0.9540 C   0  0  0  0  0  0  0  0  0  0  0  0
    1.7920    1.7770    0.3060 C   0  0  0  0  0  0  0  0  0  0  0  0
    2.1800    2.0060   -1.0200 C   0  0  0  0  0  0  0  0  0  0  0  0
    1.6100    3.3450   -1.4240 C   0  0  0  0  0  0  0  0  0  0  0  0
    0.8700    3.8410   -0.2050 C   0  0  0  0  0  0  0  0  0  0  0  0
    0.0580    4.9550    0.3320 C   0  0  0  0  0  0  0  0  0  0  0  0
   -0.2590    4.6530    1.5780 N   0  0  0  0  0  0  0  0  0  0  0  0
    0.3220    3.3610    1.8860 N   0  0  0  0  0  0  0  0  0  0  0  0
    0.9880    2.9290    0.7700 C   0  0  0  0  0  0  0  0  0  0  0  0
   -0.3280    6.1860   -0.3940 C   0  0  0  0  0  0  0  0  0  0  0  0
   -1.0880    6.0970   -1.5670 C   0  0  0  0  0  0  0  0  0  0  0  0
   -1.4530    7.2610   -2.2540 C   0  0  0  0  0  0  0  0  0  0  0  0
   -1.0580    8.5130   -1.7690 C   0  0  0  0  0  0  0  0  0  0  0  0
   -1.4110    9.6350   -2.4320 F   0  0  0  0  0  0  0  0  0  0  0  0
   -0.2980    8.6020   -0.5960 C   0  0  0  0  0  0  0  0  0  0  0  0
    0.0670    7.4380    0.0910 C   0  0  0  0  0  0  0  0  0  0  0  0
    2.9560    1.0570   -1.6960 C   0  0  0  0  0  0  0  0  0  0  0  0
    9.2830   -0.3550   -2.5480 H   0  0  0  0  0  0  0  0  0  0  0  0
   10.7940   -0.8590   -3.3360 H   0  0  0  0  0  0  0  0  0  0  0  0
    9.4310   -0.2810   -4.3170 H   0  0  0  0  0  0  0  0  0  0  0  0
    9.9050   -2.9150   -4.0140 H   0  0  0  0  0  0  0  0  0  0  0  0
    7.4670   -3.1920   -4.3670 H   0  0  0  0  0  0  0  0  0  0  0  0
    8.1160   -1.7470   -5.3180 H   0  0  0  0  0  0  0  0  0  0  0  0
    5.9010   -1.4370   -4.2090 H   0  0  0  0  0  0  0  0  0  0  0  0
    7.2170   -0.2810   -3.6220 H   0  0  0  0  0  0  0  0  0  0  0  0
    6.1210   -2.7600   -2.2610 H   0  0  0  0  0  0  0  0  0  0  0  0
    7.5990   -2.3400   -0.4640 H   0  0  0  0  0  0  0  0  0  0  0  0
    8.2650   -0.8380   -1.3100 H   0  0  0  0  0  0  0  0  0  0  0  0
    9.8360   -2.5910   -1.5380 H   0  0  0  0  0  0  0  0  0  0  0  0
    8.5190   -3.7480   -2.1260 H   0  0  0  0  0  0  0  0  0  0  0  0
    5.7600    0.0480   -2.0010 H   0  0  0  0  0  0  0  0  0  0  0  0
    3.9550   -2.1370   -1.3940 H   0  0  0  0  0  0  0  0  0  0  0  0
    3.9550   -1.1060   -2.8410 H   0  0  0  0  0  0  0  0  0  0  0  0
    3.2550   -1.2590    0.7780 H   0  0  0  0  0  0  0  0  0  0  0  0
    1.8810    0.4210    1.9770 H   0  0  0  0  0  0  0  0  0  0  0  0
    2.4270    4.0280   -1.6490 H   0  0  0  0  0  0  0  0  0  0  0  0
    0.9030    3.2020   -2.2380 H   0  0  0  0  0  0  0  0  0  0  0  0
    0.2490    2.8690    2.7650 H   0  0  0  0  0  0  0  0  0  0  0  0
   -1.3930    5.1310   -1.9410 H   0  0  0  0  0  0  0  0  0  0  0  0
   -2.0400    7.1920   -3.1580 H   0  0  0  0  0  0  0  0  0  0  0  0
    0.0060    9.5680   -0.2220 H   0  0  0  0  0  0  0  0  0  0  0  0
    0.6530    7.5070    0.9950 H   0  0  0  0  0  0  0  0  0  0  0  0
    3.2550    1.2340   -2.7190 H   0  0  0  0  0  0  0  0  0  0  0  0
  1 29  1  0  0  0  0
  1 30  1  0  0  0  0
  1 31  1  0  0  0  0
  1  2  1  0  0  0  0
  2 32  1  0  0  0  0
  2  3  1  0  0  0  0
  3 33  1  0  0  0  0
  3 34  1  0  0  0  0
  3  4  1  0  0  0  0
  4 35  1  0  0  0  0
  4 36  1  0  0  0  0
  4  5  1  0  0  0  0
  5 37  1  0  0  0  0
  5  6  1  0  0  0  0
  6 38  1  0  0  0  0
  6 39  1  0  0  0  0
  6  7  1  0  0  0  0
  7  2  1  0  0  0  0
  7 40  1  0  0  0  0
  7 41  1  0  0  0  0
  5  8  1  0  0  0  0
  8 42  1  0  0  0  0
  8  9  1  0  0  0  0
  9 43  1  0  0  0  0
  9 44  1  0  0  0  0
  9 10  1  0  0  0  0
 10 11  2  0  0  0  0
 11 45  1  0  0  0  0
 11 12  1  0  0  0  0
 12 46  1  0  0  0  0
 12 13  2  0  0  0  0
 13 14  1  0  0  0  0
 14 15  1  0  0  0  0
 15 47  1  0  0  0  0
 15 48  1  0  0  0  0
 15 16  1  0  0  0  0
 16 17  1  0  0  0  0
 17 18  2  0  0  0  0
 18 19  1  0  0  0  0
 19 49  1  0  0  0  0
 19 20  1  0  0  0  0
 20 13  1  0  0  0  0
 20 16  2  0  0  0  0
 17 21  1  0  0  0  0
 21 22  2  0  0  0  0
 22 50  1  0  0  0  0
 22 23  1  0  0  0  0
 23 51  1  0  0  0  0
 23 24  2  0  0  0  0
 24 25  1  0  0  0  0
 24 26  1  0  0  0  0
 26 52  1  0  0  0  0
 26 27  2  0  0  0  0
 27 21  1  0  0  0  0
 27 53  1  0  0  0  0
 14 28  2  0  0  0  0
 28 10  1  0  0  0  0
 28 54  1  0  0  0  0
M  END
>  <LOGBIO>
6.0900

>  <PRED_LOGBIO>
6.4600

>  <XV_RES>
-0.5630

>  <WHL_TMPL>
3

>  <ANCH>
26-28;21-13

$$$$
ROW2
  -MTS-   01071500413D 0   0.00000     0.00000     0

 39 43  0  0  0  0  0  0  0  0999 V2000
    0.4900    4.4120   -2.3550 N   0  0  0  0  0  0  0  0  0  0  0  0
    1.5500    4.9520   -1.6130 C   0  0  0  0  0  0  0  0  0  0  0  0
    2.8660    4.6790   -1.9920 C   0  0  0  0  0  0  0  0  0  0  0  0
    3.9110    5.2270   -1.2440 C   0  0  0  0  0  0  0  0  0  0  0  0
    3.6710    6.0300   -0.1390 C   0  0  0  0  0  0  0  0  0  0  0  0
    2.3530    6.2970    0.2340 C   0  0  0  0  0  0  0  0  0  0  0  0
    1.2730    5.7640   -0.4940 C   0  0  0  0  0  0  0  0  0  0  0  0
   -0.1220    6.0520   -0.0940 C   0  0  0  0  0  0  0  0  0  0  0  0
   -0.4690    7.3270    0.3690 C   0  0  0  0  0  0  0  0  0  0  0  0
   -1.7890    7.6000    0.7470 C   0  0  0  0  0  0  0  0  0  0  0  0
   -2.3970    8.7790    1.2400 N   0  0  0  0  0  0  0  0  0  0  0  0
   -3.7690    8.5200    1.4700 C   0  0  0  0  0  0  0  0  0  0  0  0
   -4.7980    9.3410    1.9480 C   0  0  0  0  0  0  0  0  0  0  0  0
   -6.0940    8.8300    2.0840 C   0  0  0  0  0  0  0  0  0  0  0  0
   -6.3620    7.4990    1.7420 C   0  0  0  0  0  0  0  0  0  0  0  0
   -7.6310    7.0000    1.8750 O   0  0  0  0  0  0  0  0  0  0  0  0
   -5.3340    6.6790    1.2630 C   0  0  0  0  0  0  0  0  0  0  0  0
   -4.0370    7.1900    1.1270 C   0  0  0  0  0  0  0  0  0  0  0  0
   -2.7630    6.5980    0.6620 C   0  0  0  0  0  0  0  0  0  0  0  0
   -2.4160    5.3230    0.1990 C   0  0  0  0  0  0  0  0  0  0  0  0
   -3.1610    4.0620   -0.0160 C   0  0  0  0  0  0  0  0  0  0  0  0
   -4.3590    3.8880    0.2000 O   0  0  0  0  0  0  0  0  0  0  0  0
   -2.3150    3.1480   -0.4820 N   0  0  0  0  0  0  0  0  0  0  0  0
   -1.0840    3.6340   -0.6100 C   0  0  0  0  0  0  0  0  0  0  0  0
   -0.1030    3.0140   -1.0180 O   0  0  0  0  0  0  0  0  0  0  0  0
   -1.0960    5.0500   -0.1790 C   0  0  0  0  0  0  0  0  0  0  0  0
    0.1100    3.5090   -2.1080 H   0  0  0  0  0  0  0  0  0  0  0  0
    0.1070    4.9250   -3.1360 H   0  0  0  0  0  0  0  0  0  0  0  0
    3.0720    4.0550   -2.8490 H   0  0  0  0  0  0  0  0  0  0  0  0
    4.9310    5.0200   -1.5330 H   0  0  0  0  0  0  0  0  0  0  0  0
    4.4940    6.4430    0.4260 H   0  0  0  0  0  0  0  0  0  0  0  0
    2.1590    6.9210    1.0930 H   0  0  0  0  0  0  0  0  0  0  0  0
    0.2830    8.1000    0.4350 H   0  0  0  0  0  0  0  0  0  0  0  0
   -1.9290    9.6590    1.4020 H   0  0  0  0  0  0  0  0  0  0  0  0
   -4.5910   10.3670    2.2120 H   0  0  0  0  0  0  0  0  0  0  0  0
   -6.8880    9.4630    2.4530 H   0  0  0  0  0  0  0  0  0  0  0  0
   -7.7630    6.6170    2.7560 H   0  0  0  0  0  0  0  0  0  0  0  0
   -5.5400    5.6530    0.9990 H   0  0  0  0  0  0  0  0  0  0  0  0
   -2.5750    2.1990   -0.7110 H   0  0  0  0  0  0  0  0  0  0  0  0
  1 27  1  0  0  0  0
  1 28  1  0  0  0  0
  1  2  1  0  0  0  0
  2  3  2  0  0  0  0
  3 29  1  0  0  0  0
  3  4  1  0  0  0  0
  4 30  1  0  0  0  0
  4  5  2  0  0  0  0
  5 31  1  0  0  0  0
  5  6  1  0  0  0  0
  6 32  1  0  0  0  0
  6  7  2  0  0  0  0
  7  2  1  0  0  0  0
  7  8  1  0  0  0  0
  8  9  2  0  0  0  0
  9 33  1  0  0  0  0
  9 10  1  0  0  0  0
 10 11  1  0  0  0  0
 11 34  1  0  0  0  0
 11 12  1  0  0  0  0
 12 13  2  0  0  0  0
 13 35  1  0  0  0  0
 13 14  1  0  0  0  0
 14 36  1  0  0  0  0
 14 15  2  0  0  0  0
 15 16  1  0  0  0  0
 16 37  1  0  0  0  0
 15 17  1  0  0  0  0
 17 38  1  0  0  0  0
 17 18  2  0  0  0  0
 18 12  1  0  0  0  0
 18 19  1  0  0  0  0
 19 10  2  0  0  0  0
 19 20  1  0  0  0  0
 20 21  1  0  0  0  0
 21 22  2  0  0  0  0
 21 23  1  0  0  0  0
 23 39  1  0  0  0  0
 23 24  1  0  0  0  0
 24 25  2  0  0  0  0
 24 26  1  0  0  0  0
 26  8  1  0  0  0  0
 26 20  2  0  0  0  0
M  END
>  <LOGBIO>
6.1000

>  <PRED_LOGBIO>
6.0700

>  <XV_RES>
-0.0070

>  <WHL_TMPL>
1

>  <ANCH>
5-31;13-11

$$$$
ROW4
  -MTS-   01071500413D 0   0.00000     0.00000     0

 49 51  0  0  0  0  0  0  0  0999 V2000
    3.6590    4.6040   -4.2330 C   0  0  0  0  0  0  0  0  0  0  0  0
    3.2650    3.9100   -3.0550 O   0  0  0  0  0  0  0  0  0  0  0  0
    2.8660    4.6790   -1.9920 C   0  0  0  0  0  0  0  0  0  0  0  0
    1.5500    4.9520   -1.6130 C   0  0  0  0  0  0  0  0  0  0  0  0
    1.2730    5.7640   -0.4940 C   0  0  0  0  0  0  0  0  0  0  0  0
   -0.1160    6.0510   -0.0960 C   0  0  0  0  0  0  0  0  0  0  0  0
   -1.1660    5.4490   -0.9310 N   0  0  0  0  0  0  0  0  0  0  0  0
   -1.5160    6.3730   -2.0190 C   0  0  0  0  0  0  0  0  0  0  0  0
   -2.6380    5.7920   -2.8990 C   0  0  0  0  0  0  0  0  0  0  0  0
   -2.2690    4.3940   -3.4290 C   0  0  0  0  0  0  0  0  0  0  0  0
   -1.7890    3.4720   -2.2930 C   0  0  0  0  0  0  0  0  0  0  0  0
   -0.7020    4.1510   -1.4410 C   0  0  0  0  0  0  0  0  0  0  0  0
    2.3530    6.2970    0.2340 C   0  0  0  0  0  0  0  0  0  0  0  0
    3.6710    6.0300   -0.1390 C   0  0  0  0  0  0  0  0  0  0  0  0
    3.9110    5.2270   -1.2440 C   0  0  0  0  0  0  0  0  0  0  0  0
    5.2090    4.9730   -1.5980 N   0  0  0  0  0  0  0  0  0  0  0  0
    6.2060    5.4930   -0.8880 C   0  0  0  0  0  0  0  0  0  0  0  0
    5.9580    6.2140    0.1030 O   0  0  0  0  0  0  0  0  0  0  0  0
    7.4670    5.2470   -1.2320 N   0  0  0  0  0  0  0  0  0  0  0  0
    8.5270    5.8000   -0.4760 C   0  0  0  0  0  0  0  0  0  0  0  0
    9.0510    7.0540   -0.8140 C   0  0  0  0  0  0  0  0  0  0  0  0
   10.0560    7.5690   -0.0920 N   0  0  0  0  0  0  0  0  0  0  0  0
   10.5640    6.8970    0.9500 C   0  0  0  0  0  0  0  0  0  0  0  0
   10.0390    5.6430    1.2860 C   0  0  0  0  0  0  0  0  0  0  0  0
    9.0340    5.1260    0.5650 N   0  0  0  0  0  0  0  0  0  0  0  0
   11.6510    7.4640    1.7240 C   0  0  0  0  0  0  0  0  0  0  0  0
   12.5200    7.9180    2.3430 N   0  0  0  0  0  0  0  0  0  0  0  0
    2.7790    4.9290   -4.7840 H   0  0  0  0  0  0  0  0  0  0  0  0
    4.1740    5.5060   -3.9070 H   0  0  0  0  0  0  0  0  0  0  0  0
    4.2970    3.9350   -4.8070 H   0  0  0  0  0  0  0  0  0  0  0  0
    0.7340    4.5360   -2.1840 H   0  0  0  0  0  0  0  0  0  0  0  0
   -0.2340    7.1260   -0.2160 H   0  0  0  0  0  0  0  0  0  0  0  0
   -0.2520    5.6930    0.9220 H   0  0  0  0  0  0  0  0  0  0  0  0
   -0.6360    6.5600   -2.6320 H   0  0  0  0  0  0  0  0  0  0  0  0
   -1.8530    7.3180   -1.5990 H   0  0  0  0  0  0  0  0  0  0  0  0
   -3.5570    5.7270   -2.3190 H   0  0  0  0  0  0  0  0  0  0  0  0
   -2.8240    6.4590   -3.7380 H   0  0  0  0  0  0  0  0  0  0  0  0
   -1.4830    4.4860   -4.1770 H   0  0  0  0  0  0  0  0  0  0  0  0
   -3.1350    3.9490   -3.9140 H   0  0  0  0  0  0  0  0  0  0  0  0
   -2.6330    3.2070   -1.6600 H   0  0  0  0  0  0  0  0  0  0  0  0
   -1.3940    2.5510   -2.7160 H   0  0  0  0  0  0  0  0  0  0  0  0
    0.1930    4.2960   -2.0430 H   0  0  0  0  0  0  0  0  0  0  0  0
   -0.4430    3.5070   -0.6030 H   0  0  0  0  0  0  0  0  0  0  0  0
    2.1590    6.9220    1.0940 H   0  0  0  0  0  0  0  0  0  0  0  0
    4.4940    6.4430    0.4260 H   0  0  0  0  0  0  0  0  0  0  0  0
    5.4090    4.3910   -2.3980 H   0  0  0  0  0  0  0  0  0  0  0  0
    7.6670    4.6640   -2.0320 H   0  0  0  0  0  0  0  0  0  0  0  0
    8.6480    7.6030   -1.6520 H   0  0  0  0  0  0  0  0  0  0  0  0
   10.4420    5.0940    2.1240 H   0  0  0  0  0  0  0  0  0  0  0  0
  1 28  1  0  0  0  0
  1 29  1  0  0  0  0
  1 30  1  0  0  0  0
  1  2  1  0  0  0  0
  2  3  1  0  0  0  0
  3  4  2  0  0  0  0
  4 31  1  0  0  0  0
  4  5  1  0  0  0  0
  5  6  1  0  0  0  0
  6 32  1  0  0  0  0
  6 33  1  0  0  0  0
  6  7  1  0  0  0  0
  7  8  1  0  0  0  0
  8 34  1  0  0  0  0
  8 35  1  0  0  0  0
  8  9  1  0  0  0  0
  9 36  1  0  0  0  0
  9 37  1  0  0  0  0
  9 10  1  0  0  0  0
 10 38  1  0  0  0  0
 10 39  1  0  0  0  0
 10 11  1  0  0  0  0
 11 40  1  0  0  0  0
 11 41  1  0  0  0  0
 11 12  1  0  0  0  0
 12  7  1  0  0  0  0
 12 42  1  0  0  0  0
 12 43  1  0  0  0  0
  5 13  2  0  0  0  0
 13 44  1  0  0  0  0
 13 14  1  0  0  0  0
 14 45  1  0  0  0  0
 14 15  2  0  0  0  0
 15  3  1  0  0  0  0
 15 16  1  0  0  0  0
 16 46  1  0  0  0  0
 16 17  1  0  0  0  0
 17 18  2  0  0  0  0
 17 19  1  0  0  0  0
 19 47  1  0  0  0  0
 19 20  1  0  0  0  0
 20 21  2  0  0  0  0
 21 48  1  0  0  0  0
 21 22  1  0  0  0  0
 22 23  2  0  0  0  0
 23 24  1  0  0  0  0
 24 49  1  0  0  0  0
 24 25  2  0  0  0  0
 25 20  1  0  0  0  0
 23 26  1  0  0  0  0
 26 27  3  0  0  0  0
M  END
>  <LOGBIO>
8.0000

>  <PRED_LOGBIO>
8.0800

>  <XV_RES>
0.2640

>  <WHL_TMPL>
1

>  <ANCH>
35-36;5-1

$$$$
ROW5
  -MTS-   01071500413D 0   0.00000     0.00000     0

 40 42  0  0  0  0  0  0  0  0999 V2000
    8.2230   -1.9700   -4.1300 N   0  0  0  0  0  0  0  0  0  0  0  0
    7.0810   -1.1340   -3.5220 C   0  0  0  0  0  0  0  0  0  0  0  0
    6.5570   -1.7640   -2.2190 C   0  0  0  0  0  0  0  0  0  0  0  0
    5.6060   -0.8510   -1.5680 N   0  0  0  0  0  0  0  0  0  0  0  0
    4.7580   -1.3160   -0.6550 C   0  0  0  0  0  0  0  0  0  0  0  0
    4.7690   -2.5080   -0.3550 O   0  0  0  0  0  0  0  0  0  0  0  0
    3.8010   -0.3980    0.0010 C   0  0  0  0  0  0  0  0  0  0  0  0
    4.2230    0.8530    0.4660 C   0  0  0  0  0  0  0  0  0  0  0  0
    3.3580    1.6870    1.0600 N   0  0  0  0  0  0  0  0  0  0  0  0
    2.0690    1.3620    1.2310 C   0  0  0  0  0  0  0  0  0  0  0  0
    1.5830    0.1270    0.7890 C   0  0  0  0  0  0  0  0  0  0  0  0
    2.4600   -0.7680    0.1640 C   0  0  0  0  0  0  0  0  0  0  0  0
    0.1590   -0.2300    0.9780 C   0  0  0  0  0  0  0  0  0  0  0  0
   -0.5150   -0.3320    2.1320 C   0  0  0  0  0  0  0  0  0  0  0  0
   -1.8670   -0.6870    2.0530 N   0  0  0  0  0  0  0  0  0  0  0  0
   -2.3780   -0.8950    0.8540 C   0  0  0  0  0  0  0  0  0  0  0  0
   -3.6650   -1.2470    0.5450 N   0  0  0  0  0  0  0  0  0  0  0  0
   -4.0230   -2.6140    0.4600 C   0  0  0  0  0  0  0  0  0  0  0  0
   -3.9150   -3.2840   -0.7640 C   0  0  0  0  0  0  0  0  0  0  0  0
   -4.2740   -4.6360   -0.8270 C   0  0  0  0  0  0  0  0  0  0  0  0
   -4.1570   -5.5120   -2.3250 Cl  0  0  0  0  0  0  0  0  0  0  0  0
   -4.7300   -5.2720    0.3340 C   0  0  0  0  0  0  0  0  0  0  0  0
   -4.8150   -4.5460    1.5280 C   0  0  0  0  0  0  0  0  0  0  0  0
   -4.4630   -3.2540    1.5530 N   0  0  0  0  0  0  0  0  0  0  0  0
   -1.0370   -0.6180   -0.2670 S   0  0  0  0  0  0  0  0  0  0  0  0
    7.8200   -2.7190   -4.6750 H   0  0  0  0  0  0  0  0  0  0  0  0
    8.7170   -1.3700   -4.7750 H   0  0  0  0  0  0  0  0  0  0  0  0
    6.2590   -1.1740   -4.2340 H   0  0  0  0  0  0  0  0  0  0  0  0
    7.4700   -0.1450   -3.2900 H   0  0  0  0  0  0  0  0  0  0  0  0
    7.4110   -1.8540   -1.5510 H   0  0  0  0  0  0  0  0  0  0  0  0
    6.0450   -2.6900   -2.4720 H   0  0  0  0  0  0  0  0  0  0  0  0
    5.5970    0.1280   -1.8140 H   0  0  0  0  0  0  0  0  0  0  0  0
    5.2540    1.1490    0.3460 H   0  0  0  0  0  0  0  0  0  0  0  0
    1.4000    2.0590    1.7150 H   0  0  0  0  0  0  0  0  0  0  0  0
    2.1090   -1.7270   -0.1870 H   0  0  0  0  0  0  0  0  0  0  0  0
   -0.0350   -0.1480    3.0820 H   0  0  0  0  0  0  0  0  0  0  0  0
   -4.3580   -0.5320    0.3780 H   0  0  0  0  0  0  0  0  0  0  0  0
   -3.5600   -2.7680   -1.6440 H   0  0  0  0  0  0  0  0  0  0  0  0
   -5.0120   -6.3140    0.3090 H   0  0  0  0  0  0  0  0  0  0  0  0
   -5.1650   -5.0270    2.4300 H   0  0  0  0  0  0  0  0  0  0  0  0
  1 26  1  0  0  0  0
  1 27  1  0  0  0  0
  1  2  1  0  0  0  0
  2 28  1  0  0  0  0
  2 29  1  0  0  0  0
  2  3  1  0  0  0  0
  3 30  1  0  0  0  0
  3 31  1  0  0  0  0
  3  4  1  0  0  0  0
  4 32  1  0  0  0  0
  4  5  1  0  0  0  0
  5  6  2  0  0  0  0
  5  7  1  0  0  0  0
  7  8  2  0  0  0  0
  8 33  1  0  0  0  0
  8  9  1  0  0  0  0
  9 10  2  0  0  0  0
 10 34  1  0  0  0  0
 10 11  1  0  0  0  0
 11 12  2  0  0  0  0
 12  7  1  0  0  0  0
 12 35  1  0  0  0  0
 11 13  1  0  0  0  0
 13 14  2  0  0  0  0
 14 36  1  0  0  0  0
 14 15  1  0  0  0  0
 15 16  2  0  0  0  0
 16 17  1  0  0  0  0
 17 37  1  0  0  0  0
 17 18  1  0  0  0  0
 18 19  2  0  0  0  0
 19 38  1  0  0  0  0
 19 20  1  0  0  0  0
 20 21  1  0  0  0  0
 20 22  2  0  0  0  0
 22 39  1  0  0  0  0
 22 23  1  0  0  0  0
 23 40  1  0  0  0  0
 23 24  2  0  0  0  0
 24 18  1  0  0  0  0
 16 25  1  0  0  0  0
 25 13  1  0  0  0  0
M  END
>  <LOGBIO>
7.8000

>  <PRED_LOGBIO>
7.9400

>  <XV_RES>
-0.4530

>  <WHL_TMPL>
3

>  <ANCH>
25-44;12-13

$$$$
ROW6
  -MTS-   01071500413D 0   0.00000     0.00000     0

 56 59  0  0  0  0  0  0  0  0999 V2000
    9.3050   -2.2860   -3.0810 C   0  0  0  0  0  0  0  0  0  0  0  0
    8.7300   -2.9400   -1.8960 N   0  0  0  0  0  0  0  0  0  0  0  0
    7.7160   -2.0880   -1.2590 C   0  0  0  0  0  0  0  0  0  0  0  0
    6.5570   -1.7640   -2.2190 C   0  0  0  0  0  0  0  0  0  0  0  0
    5.6060   -0.8510   -1.5680 N   0  0  0  0  0  0  0  0  0  0  0  0
    4.7580   -1.3160   -0.6550 C   0  0  0  0  0  0  0  0  0  0  0  0
    4.7690   -2.5080   -0.3550 O   0  0  0  0  0  0  0  0  0  0  0  0
    3.8010   -0.3980    0.0010 C   0  0  0  0  0  0  0  0  0  0  0  0
    4.2230    0.8530    0.4660 C   0  0  0  0  0  0  0  0  0  0  0  0
    3.3580    1.6870    1.0600 N   0  0  0  0  0  0  0  0  0  0  0  0
    2.0690    1.3620    1.2310 C   0  0  0  0  0  0  0  0  0  0  0  0
    1.5830    0.1270    0.7890 C   0  0  0  0  0  0  0  0  0  0  0  0
    2.4600   -0.7680    0.1640 C   0  0  0  0  0  0  0  0  0  0  0  0
    0.1590   -0.2300    0.9780 C   0  0  0  0  0  0  0  0  0  0  0  0
   -0.5150   -0.3320    2.1320 C   0  0  0  0  0  0  0  0  0  0  0  0
   -1.8670   -0.6870    2.0530 N   0  0  0  0  0  0  0  0  0  0  0  0
   -2.3780   -0.8950    0.8540 C   0  0  0  0  0  0  0  0  0  0  0  0
   -3.6650   -1.2470    0.5450 N   0  0  0  0  0  0  0  0  0  0  0  0
   -4.0230   -2.6140    0.4600 C   0  0  0  0  0  0  0  0  0  0  0  0
   -3.9150   -3.2840   -0.7640 C   0  0  0  0  0  0  0  0  0  0  0  0
   -4.2740   -4.6360   -0.8270 C   0  0  0  0  0  0  0  0  0  0  0  0
   -4.7300   -5.2720    0.3340 C   0  0  0  0  0  0  0  0  0  0  0  0
   -4.8150   -4.5460    1.5280 C   0  0  0  0  0  0  0  0  0  0  0  0
   -4.4630   -3.2540    1.5530 N   0  0  0  0  0  0  0  0  0  0  0  0
   -4.1790   -5.3480   -2.0450 N   0  0  0  0  0  0  0  0  0  0  0  0
   -4.9230   -4.9580   -3.2520 C   0  0  0  0  0  0  0  0  0  0  0  0
   -4.0450   -5.0130   -4.5160 C   0  0  0  0  0  0  0  0  0  0  0  0
   -3.3770   -6.2730   -4.6310 O   0  0  0  0  0  0  0  0  0  0  0  0
   -2.5190   -6.5220   -3.5150 C   0  0  0  0  0  0  0  0  0  0  0  0
   -3.3270   -6.5360   -2.2040 C   0  0  0  0  0  0  0  0  0  0  0  0
   -1.0370   -0.6180   -0.2670 S   0  0  0  0  0  0  0  0  0  0  0  0
    8.5090   -1.9280   -3.7300 H   0  0  0  0  0  0  0  0  0  0  0  0
    9.8370   -1.4060   -2.7250 H   0  0  0  0  0  0  0  0  0  0  0  0
    9.9550   -3.0150   -3.5610 H   0  0  0  0  0  0  0  0  0  0  0  0
    9.4830   -3.0350   -1.2290 H   0  0  0  0  0  0  0  0  0  0  0  0
    8.2060   -1.1410   -1.0420 H   0  0  0  0  0  0  0  0  0  0  0  0
    7.3030   -2.6150   -0.4020 H   0  0  0  0  0  0  0  0  0  0  0  0
    6.0250   -2.6970   -2.3920 H   0  0  0  0  0  0  0  0  0  0  0  0
    6.9710   -1.2770   -3.0990 H   0  0  0  0  0  0  0  0  0  0  0  0
    5.5970    0.1280   -1.8140 H   0  0  0  0  0  0  0  0  0  0  0  0
    5.2540    1.1490    0.3460 H   0  0  0  0  0  0  0  0  0  0  0  0
    1.4000    2.0590    1.7150 H   0  0  0  0  0  0  0  0  0  0  0  0
    2.1090   -1.7270   -0.1870 H   0  0  0  0  0  0  0  0  0  0  0  0
   -0.0350   -0.1480    3.0820 H   0  0  0  0  0  0  0  0  0  0  0  0
   -4.3580   -0.5320    0.3780 H   0  0  0  0  0  0  0  0  0  0  0  0
   -3.5600   -2.7680   -1.6440 H   0  0  0  0  0  0  0  0  0  0  0  0
   -5.0120   -6.3140    0.3090 H   0  0  0  0  0  0  0  0  0  0  0  0
   -5.1650   -5.0270    2.4300 H   0  0  0  0  0  0  0  0  0  0  0  0
   -5.7790   -5.6170   -3.3760 H   0  0  0  0  0  0  0  0  0  0  0  0
   -5.3120   -3.9500   -3.1250 H   0  0  0  0  0  0  0  0  0  0  0  0
   -3.3080   -4.2140   -4.4790 H   0  0  0  0  0  0  0  0  0  0  0  0
   -4.6650   -4.8500   -5.3940 H   0  0  0  0  0  0  0  0  0  0  0  0
   -1.7570   -5.7470   -3.4630 H   0  0  0  0  0  0  0  0  0  0  0  0
   -2.0240   -7.4820   -3.6460 H   0  0  0  0  0  0  0  0  0  0  0  0
   -3.9470   -7.4300   -2.1720 H   0  0  0  0  0  0  0  0  0  0  0  0
   -2.6440   -6.6050   -1.3600 H   0  0  0  0  0  0  0  0  0  0  0  0
  1 32  1  0  0  0  0
  1 33  1  0  0  0  0
  1 34  1  0  0  0  0
  1  2  1  0  0  0  0
  2 35  1  0  0  0  0
  2  3  1  0  0  0  0
  3 36  1  0  0  0  0
  3 37  1  0  0  0  0
  3  4  1  0  0  0  0
  4 38  1  0  0  0  0
  4 39  1  0  0  0  0
  4  5  1  0  0  0  0
  5 40  1  0  0  0  0
  5  6  1  0  0  0  0
  6  7  2  0  0  0  0
  6  8  1  0  0  0  0
  8  9  2  0  0  0  0
  9 41  1  0  0  0  0
  9 10  1  0  0  0  0
 10 11  2  0  0  0  0
 11 42  1  0  0  0  0
 11 12  1  0  0  0  0
 12 13  2  0  0  0  0
 13  8  1  0  0  0  0
 13 43  1  0  0  0  0
 12 14  1  0  0  0  0
 14 15  2  0  0  0  0
 15 44  1  0  0  0  0
 15 16  1  0  0  0  0
 16 17  2  0  0  0  0
 17 18  1  0  0  0  0
 18 45  1  0  0  0  0
 18 19  1  0  0  0  0
 19 20  2  0  0  0  0
 20 46  1  0  0  0  0
 20 21  1  0  0  0  0
 21 22  2  0  0  0  0
 22 47  1  0  0  0  0
 22 23  1  0  0  0  0
 23 48  1  0  0  0  0
 23 24  2  0  0  0  0
 24 19  1  0  0  0  0
 21 25  1  0  0  0  0
 25 26  1  0  0  0  0
 26 49  1  0  0  0  0
 26 50  1  0  0  0  0
 26 27  1  0  0  0  0
 27 51  1  0  0  0  0
 27 52  1  0  0  0  0
 27 28  1  0  0  0  0
 28 29  1  0  0  0  0
 29 53  1  0  0  0  0
 29 54  1  0  0  0  0
 29 30  1  0  0  0  0
 30 25  1  0  0  0  0
 30 55  1  0  0  0  0
 30 56  1  0  0  0  0
 17 31  1  0  0  0  0
 31 14  1  0  0  0  0
M  END
>  <LOGBIO>
9.0000

>  <PRED_LOGBIO>
9.7900

>  <XV_RES>
-1.2010

>  <WHL_TMPL>
3

>  <ANCH>
25-44;15-16

$$$$
ROW7
  -MTS-   01071500413D 0   0.00000     0.00000     0

 38 41  0  0  0  0  0  0  0  0999 V2000
    5.0480    4.2490   -2.5870 N   0  0  0  0  0  0  0  0  0  0  0  0
    3.6780    4.2620   -2.5640 C   0  0  0  0  0  0  0  0  0  0  0  0
    3.0060    3.5800   -3.5010 C   0  0  0  0  0  0  0  0  0  0  0  0
    1.5280    3.6200   -3.4420 C   0  0  0  0  0  0  0  0  0  0  0  0
    0.9250    4.3100   -2.4920 N   0  0  0  0  0  0  0  0  0  0  0  0
    1.6680    5.0090   -1.5330 C   0  0  0  0  0  0  0  0  0  0  0  0
    1.2790    5.7630   -0.4960 C   0  0  0  0  0  0  0  0  0  0  0  0
    2.5030    6.2540    0.1760 C   0  0  0  0  0  0  0  0  0  0  0  0
    3.5390    5.7740   -0.4860 N   0  0  0  0  0  0  0  0  0  0  0  0
    3.0370    4.9740   -1.5850 N   0  0  0  0  0  0  0  0  0  0  0  0
   -0.1160    6.0510   -0.0960 C   0  0  0  0  0  0  0  0  0  0  0  0
   -0.7110    7.1570    0.3710 C   0  0  0  0  0  0  0  0  0  0  0  0
   -2.0590    6.8850    0.5900 O   0  0  0  0  0  0  0  0  0  0  0  0
   -2.3000    5.5570    0.2430 C   0  0  0  0  0  0  0  0  0  0  0  0
   -1.1570    5.0020   -0.1810 C   0  0  0  0  0  0  0  0  0  0  0  0
    0.7100    2.8720   -4.4680 C   0  0  0  0  0  0  0  0  0  0  0  0
   -0.1810    1.8290   -3.7710 C   0  0  0  0  0  0  0  0  0  0  0  0
   -1.1710    1.1850   -4.7590 C   0  0  0  0  0  0  0  0  0  0  0  0
   -1.9320    2.2530   -5.5660 C   0  0  0  0  0  0  0  0  0  0  0  0
   -1.0080    3.1700   -6.2490 N   0  0  0  0  0  0  0  0  0  0  0  0
   -0.1390    3.8620   -5.2870 C   0  0  0  0  0  0  0  0  0  0  0  0
    5.3680    4.1450   -3.5390 H   0  0  0  0  0  0  0  0  0  0  0  0
    5.3860    3.4750   -2.0320 H   0  0  0  0  0  0  0  0  0  0  0  0
    3.5220    3.0230   -4.2680 H   0  0  0  0  0  0  0  0  0  0  0  0
    2.5420    6.8890    1.0490 H   0  0  0  0  0  0  0  0  0  0  0  0
   -0.2240    8.1050    0.5490 H   0  0  0  0  0  0  0  0  0  0  0  0
   -3.2550    5.0570    0.3050 H   0  0  0  0  0  0  0  0  0  0  0  0
   -1.0200    3.9850   -0.5180 H   0  0  0  0  0  0  0  0  0  0  0  0
    1.4280    2.3740   -5.1160 H   0  0  0  0  0  0  0  0  0  0  0  0
   -0.7340    2.3050   -2.9640 H   0  0  0  0  0  0  0  0  0  0  0  0
    0.4440    1.0550   -3.3300 H   0  0  0  0  0  0  0  0  0  0  0  0
   -0.6290    0.5340   -5.4420 H   0  0  0  0  0  0  0  0  0  0  0  0
   -1.8820    0.5700   -4.2120 H   0  0  0  0  0  0  0  0  0  0  0  0
   -2.5770    2.8200   -4.8990 H   0  0  0  0  0  0  0  0  0  0  0  0
   -2.5680    1.7660   -6.3030 H   0  0  0  0  0  0  0  0  0  0  0  0
   -1.5380    3.8560   -6.7680 H   0  0  0  0  0  0  0  0  0  0  0  0
   -0.7480    4.4600   -4.6120 H   0  0  0  0  0  0  0  0  0  0  0  0
    0.5180    4.5470   -5.8200 H   0  0  0  0  0  0  0  0  0  0  0  0
  1 22  1  0  0  0  0
  1 23  1  0  0  0  0
  1  2  1  0  0  0  0
  2  3  2  0  0  0  0
  3 24  1  0  0  0  0
  3  4  1  0  0  0  0
  4  5  2  0  0  0  0
  5  6  1  0  0  0  0
  6  7  2  0  0  0  0
  7  8  1  0  0  0  0
  8 25  1  0  0  0  0
  8  9  2  0  0  0  0
  9 10  1  0  0  0  0
 10  2  1  0  0  0  0
 10  6  1  0  0  0  0
  7 11  1  0  0  0  0
 11 12  2  0  0  0  0
 12 26  1  0  0  0  0
 12 13  1  0  0  0  0
 13 14  1  0  0  0  0
 14 27  1  0  0  0  0
 14 15  2  0  0  0  0
 15 11  1  0  0  0  0
 15 28  1  0  0  0  0
  4 16  1  0  0  0  0
 16 29  1  0  0  0  0
 16 17  1  0  0  0  0
 17 30  1  0  0  0  0
 17 31  1  0  0  0  0
 17 18  1  0  0  0  0
 18 32  1  0  0  0  0
 18 33  1  0  0  0  0
 18 19  1  0  0  0  0
 19 34  1  0  0  0  0
 19 35  1  0  0  0  0
 19 20  1  0  0  0  0
 20 36  1  0  0  0  0
 20 21  1  0  0  0  0
 21 16  1  0  0  0  0
 21 37  1  0  0  0  0
 21 38  1  0  0  0  0
M  END
>  <LOGBIO>
6.0900

>  <PRED_LOGBIO>
6.2600

>  <XV_RES>
-0.2060

>  <WHL_TMPL>
1

>  <ANCH>
6-29;15-21

$$$$
ROW9
  -MTS-   01071500413D 0   0.00000     0.00000     0

 57 60  0  0  0  0  0  0  0  0999 V2000
   -2.8040   -3.4480   -0.8600 C   0  0  0  0  0  0  0  0  0  0  0  0
   -2.0430   -2.4980   -0.0360 N   0  0  0  0  0  0  0  0  0  0  0  0
   -0.8320   -3.1560    0.4760 C   0  0  0  0  0  0  0  0  0  0  0  0
    0.0120   -2.1920    1.3290 C   0  0  0  0  0  0  0  0  0  0  0  0
    0.2850   -0.9280    0.6290 N   0  0  0  0  0  0  0  0  0  0  0  0
   -0.8870   -0.3100   -0.0070 C   0  0  0  0  0  0  0  0  0  0  0  0
   -1.7150   -1.3090   -0.8370 C   0  0  0  0  0  0  0  0  0  0  0  0
    1.5760   -0.3520    0.5720 C   0  0  0  0  0  0  0  0  0  0  0  0
    1.7960    0.9260    1.1000 C   0  0  0  0  0  0  0  0  0  0  0  0
    3.0740    1.4960    1.0440 C   0  0  0  0  0  0  0  0  0  0  0  0
    3.2890    2.7470    1.5610 O   0  0  0  0  0  0  0  0  0  0  0  0
    3.1170    3.8700    0.6930 C   0  0  0  0  0  0  0  0  0  0  0  0
    3.4010    5.1430    1.4550 C   0  0  0  0  0  0  0  0  0  0  0  0
    4.6960    5.6720    1.4940 C   0  0  0  0  0  0  0  0  0  0  0  0
    4.9260    6.8540    2.2100 C   0  0  0  0  0  0  0  0  0  0  0  0
    3.8520    7.4690    2.8640 C   0  0  0  0  0  0  0  0  0  0  0  0
    2.6230    6.9380    2.8080 N   0  0  0  0  0  0  0  0  0  0  0  0
    2.3720    5.8090    2.1320 C   0  0  0  0  0  0  0  0  0  0  0  0
    4.1310    0.7890    0.4600 C   0  0  0  0  0  0  0  0  0  0  0  0
    5.4220    1.3650    0.4030 N   0  0  0  0  0  0  0  0  0  0  0  0
    6.4590    0.7260    0.9360 C   0  0  0  0  0  0  0  0  0  0  0  0
    6.2940   -0.3830    1.4880 O   0  0  0  0  0  0  0  0  0  0  0  0
    7.6730    1.2680    0.8820 N   0  0  0  0  0  0  0  0  0  0  0  0
    8.7770    0.5880    1.4490 C   0  0  0  0  0  0  0  0  0  0  0  0
    9.5260   -0.3040    0.6730 C   0  0  0  0  0  0  0  0  0  0  0  0
   10.5700   -0.9430    1.2200 N   0  0  0  0  0  0  0  0  0  0  0  0
   10.9040   -0.7350    2.5010 C   0  0  0  0  0  0  0  0  0  0  0  0
   10.1530    0.1580    3.2750 C   0  0  0  0  0  0  0  0  0  0  0  0
    9.1090    0.7970    2.7300 N   0  0  0  0  0  0  0  0  0  0  0  0
   12.0350   -1.4320    3.0820 C   0  0  0  0  0  0  0  0  0  0  0  0
   12.9400   -1.9890    3.5470 N   0  0  0  0  0  0  0  0  0  0  0  0
    3.9110   -0.4890   -0.0680 C   0  0  0  0  0  0  0  0  0  0  0  0
    2.6340   -1.0590   -0.0120 C   0  0  0  0  0  0  0  0  0  0  0  0
    2.3600   -2.6480   -0.6680 Cl  0  0  0  0  0  0  0  0  0  0  0  0
   -2.1190   -4.1540   -1.3250 H   0  0  0  0  0  0  0  0  0  0  0  0
   -3.5100   -3.9880   -0.2320 H   0  0  0  0  0  0  0  0  0  0  0  0
   -3.3460   -2.9060   -1.6320 H   0  0  0  0  0  0  0  0  0  0  0  0
   -0.2360   -3.5180   -0.3580 H   0  0  0  0  0  0  0  0  0  0  0  0
   -1.1150   -4.0170    1.0770 H   0  0  0  0  0  0  0  0  0  0  0  0
   -0.5080   -1.9820    2.2620 H   0  0  0  0  0  0  0  0  0  0  0  0
    0.9540   -2.6690    1.5910 H   0  0  0  0  0  0  0  0  0  0  0  0
   -1.5200    0.1350    0.7580 H   0  0  0  0  0  0  0  0  0  0  0  0
   -0.5600    0.5060   -0.6480 H   0  0  0  0  0  0  0  0  0  0  0  0
   -1.1470   -1.6090   -1.7150 H   0  0  0  0  0  0  0  0  0  0  0  0
   -2.6340   -0.8310   -1.1680 H   0  0  0  0  0  0  0  0  0  0  0  0
    0.9800    1.4720    1.5510 H   0  0  0  0  0  0  0  0  0  0  0  0
    2.0940    3.8900    0.3230 H   0  0  0  0  0  0  0  0  0  0  0  0
    3.8050    3.7890   -0.1460 H   0  0  0  0  0  0  0  0  0  0  0  0
    5.5060    5.1770    0.9800 H   0  0  0  0  0  0  0  0  0  0  0  0
    5.9150    7.2830    2.2560 H   0  0  0  0  0  0  0  0  0  0  0  0
    4.0160    8.3810    3.4190 H   0  0  0  0  0  0  0  0  0  0  0  0
    1.3690    5.4100    2.1080 H   0  0  0  0  0  0  0  0  0  0  0  0
    5.5560    2.2620   -0.0420 H   0  0  0  0  0  0  0  0  0  0  0  0
    7.8060    2.1640    0.4360 H   0  0  0  0  0  0  0  0  0  0  0  0
    9.2640   -0.4780   -0.3600 H   0  0  0  0  0  0  0  0  0  0  0  0
   10.4150    0.3310    4.3090 H   0  0  0  0  0  0  0  0  0  0  0  0
    4.7270   -1.0350   -0.5190 H   0  0  0  0  0  0  0  0  0  0  0  0
  1 35  1  0  0  0  0
  1 36  1  0  0  0  0
  1 37  1  0  0  0  0
  1  2  1  0  0  0  0
  2  3  1  0  0  0  0
  3 38  1  0  0  0  0
  3 39  1  0  0  0  0
  3  4  1  0  0  0  0
  4 40  1  0  0  0  0
  4 41  1  0  0  0  0
  4  5  1  0  0  0  0
  5  6  1  0  0  0  0
  6 42  1  0  0  0  0
  6 43  1  0  0  0  0
  6  7  1  0  0  0  0
  7  2  1  0  0  0  0
  7 44  1  0  0  0  0
  7 45  1  0  0  0  0
  5  8  1  0  0  0  0
  8  9  2  0  0  0  0
  9 46  1  0  0  0  0
  9 10  1  0  0  0  0
 10 11  1  0  0  0  0
 11 12  1  0  0  0  0
 12 47  1  0  0  0  0
 12 48  1  0  0  0  0
 12 13  1  0  0  0  0
 13 14  2  0  0  0  0
 14 49  1  0  0  0  0
 14 15  1  0  0  0  0
 15 50  1  0  0  0  0
 15 16  2  0  0  0  0
 16 51  1  0  0  0  0
 16 17  1  0  0  0  0
 17 18  2  0  0  0  0
 18 13  1  0  0  0  0
 18 52  1  0  0  0  0
 10 19  2  0  0  0  0
 19 20  1  0  0  0  0
 20 53  1  0  0  0  0
 20 21  1  0  0  0  0
 21 22  2  0  0  0  0
 21 23  1  0  0  0  0
 23 54  1  0  0  0  0
 23 24  1  0  0  0  0
 24 25  2  0  0  0  0
 25 55  1  0  0  0  0
 25 26  1  0  0  0  0
 26 27  2  0  0  0  0
 27 28  1  0  0  0  0
 28 56  1  0  0  0  0
 28 29  2  0  0  0  0
 29 24  1  0  0  0  0
 27 30  1  0  0  0  0
 30 31  3  0  0  0  0
 19 32  1  0  0  0  0
 32 57  1  0  0  0  0
 32 33  2  0  0  0  0
 33  8  1  0  0  0  0
 33 34  1  0  0  0  0
M  END
>  <LOGBIO>
7.4200

>  <PRED_LOGBIO>
8.2000

>  <XV_RES>
-1.7070

>  <WHL_TMPL>
3

>  <ANCH>
20-21;40-41

$$$$
ROW11
  -MTS-   01071500413D 0   0.00000     0.00000     0

 35 38  0  0  0  0  0  0  0  0999 V2000
   -9.7970    8.1030    2.1570 N   0  0  0  0  0  0  0  0  0  0  0  0
   -8.5220    8.0380    1.6600 C   0  0  0  0  0  0  0  0  0  0  0  0
   -7.6510    7.0760    1.8990 N   0  0  0  0  0  0  0  0  0  0  0  0
   -6.4700    7.3790    1.2100 C   0  0  0  0  0  0  0  0  0  0  0  0
   -5.2320    6.5690    1.1990 C   0  0  0  0  0  0  0  0  0  0  0  0
   -4.0380    7.1710    1.1150 C   0  0  0  0  0  0  0  0  0  0  0  0
   -3.6630    8.5630    1.4510 C   0  0  0  0  0  0  0  0  0  0  0  0
   -2.3750    8.7220    1.2130 N   0  0  0  0  0  0  0  0  0  0  0  0
   -1.7980    7.5420    0.7290 C   0  0  0  0  0  0  0  0  0  0  0  0
   -0.4800    7.2580    0.3500 C   0  0  0  0  0  0  0  0  0  0  0  0
   -0.1450    5.9790   -0.1090 C   0  0  0  0  0  0  0  0  0  0  0  0
   -1.1260    4.9840   -0.1910 C   0  0  0  0  0  0  0  0  0  0  0  0
   -2.4440    5.2680    0.1880 C   0  0  0  0  0  0  0  0  0  0  0  0
   -2.7800    6.5470    0.6480 C   0  0  0  0  0  0  0  0  0  0  0  0
   -4.6010    9.5760    1.9850 C   0  0  0  0  0  0  0  0  0  0  0  0
   -4.2500   10.7480    1.8640 O   0  0  0  0  0  0  0  0  0  0  0  0
   -5.7750    9.3800    2.5790 N   0  0  0  0  0  0  0  0  0  0  0  0
   -6.4590    8.1110    2.8660 C   0  0  0  0  0  0  0  0  0  0  0  0
   -6.5450    7.1500    1.6660 C   0  0  0  0  0  0  0  0  0  0  0  0
   -6.6650    8.5360    0.5630 C   0  0  0  0  0  0  0  0  0  0  0  0
   -5.7510    9.1800   -0.2290 O   0  0  0  0  0  0  0  0  0  0  0  0
   -7.9390    8.9610    0.8320 N   0  0  0  0  0  0  0  0  0  0  0  0
  -10.5610    7.6870    1.6430 H   0  0  0  0  0  0  0  0  0  0  0  0
   -9.9730    8.5670    3.0370 H   0  0  0  0  0  0  0  0  0  0  0  0
    0.2770    8.0250    0.4130 H   0  0  0  0  0  0  0  0  0  0  0  0
    0.8720    5.7600   -0.4010 H   0  0  0  0  0  0  0  0  0  0  0  0
   -0.8670    3.9970   -0.5450 H   0  0  0  0  0  0  0  0  0  0  0  0
   -3.2010    4.5010    0.1250 H   0  0  0  0  0  0  0  0  0  0  0  0
   -6.2610   10.2150    2.8720 H   0  0  0  0  0  0  0  0  0  0  0  0
   -7.4870    8.3780    3.1050 H   0  0  0  0  0  0  0  0  0  0  0  0
   -5.9160    7.6000    3.6590 H   0  0  0  0  0  0  0  0  0  0  0  0
   -7.1290    6.3010    2.0160 H   0  0  0  0  0  0  0  0  0  0  0  0
   -6.9800    7.7010    0.8360 H   0  0  0  0  0  0  0  0  0  0  0  0
   -5.8240    8.8880   -1.1510 H   0  0  0  0  0  0  0  0  0  0  0  0
   -8.3720    9.8040    0.4820 H   0  0  0  0  0  0  0  0  0  0  0  0
  1 23  1  0  0  0  0
  1 24  1  0  0  0  0
  1  2  1  0  0  0  0
  2  3  2  0  0  0  0
  3  4  1  0  0  0  0
  4  5  1  0  0  0  0
  5  6  2  0  0  0  0
  6  7  1  0  0  0  0
  7  8  2  0  0  0  0
  8  9  1  0  0  0  0
  9 10  2  0  0  0  0
 10 25  1  0  0  0  0
 10 11  1  0  0  0  0
 11 26  1  0  0  0  0
 11 12  2  0  0  0  0
 12 27  1  0  0  0  0
 12 13  1  0  0  0  0
 13 28  1  0  0  0  0
 13 14  2  0  0  0  0
 14  6  1  0  0  0  0
 14  9  1  0  0  0  0
  7 15  1  0  0  0  0
 15 16  2  0  0  0  0
 15 17  1  0  0  0  0
 17 29  1  0  0  0  0
 17 18  1  0  0  0  0
 18 30  1  0  0  0  0
 18 31  1  0  0  0  0
 18 19  1  0  0  0  0
 19  5  1  0  0  0  0
 19 32  1  0  0  0  0
 19 33  1  0  0  0  0
  4 20  2  0  0  0  0
 20 21  1  0  0  0  0
 21 34  1  0  0  0  0
 20 22  1  0  0  0  0
 22  2  1  0  0  0  0
 22 35  1  0  0  0  0
M  END
>  <LOGBIO>
6.6300

>  <PRED_LOGBIO>
6.3000

>  <XV_RES>
0.9430

>  <WHL_TMPL>
1

>  <ANCH>
9-10;11-20

$$$$
ROW12
  -MTS-   01071500413D 0   0.00000     0.00000     0

 60 63  0  0  0  0  0  0  0  0999 V2000
    0.2340   -3.6460   -5.6790 C   0  0  0  0  0  0  0  0  0  0  0  0
   -0.0940   -3.9290   -4.2160 C   0  0  0  0  0  0  0  0  0  0  0  0
    0.5950   -5.2210   -3.7800 C   0  0  0  0  0  0  0  0  0  0  0  0
    0.2660   -5.5040   -2.3150 C   0  0  0  0  0  0  0  0  0  0  0  0
    0.9560   -6.7960   -1.8790 C   0  0  0  0  0  0  0  0  0  0  0  0
    0.5640   -7.1340   -0.1340 S   0  0  0  0  0  0  0  0  0  0  0  0
   -1.1880   -7.3070    0.0550 C   0  0  0  0  0  0  0  0  0  0  0  0
   -1.9100   -6.2350    0.3220 N   0  0  0  0  0  0  0  0  0  0  0  0
   -3.2980   -6.3210    0.4800 C   0  0  0  0  0  0  0  0  0  0  0  0
   -4.0660   -5.1850    0.7630 C   0  0  0  0  0  0  0  0  0  0  0  0
   -5.4530   -5.2980    0.9170 C   0  0  0  0  0  0  0  0  0  0  0  0
   -6.0720   -6.5470    0.7870 C   0  0  0  0  0  0  0  0  0  0  0  0
   -5.3040   -7.6830    0.5040 C   0  0  0  0  0  0  0  0  0  0  0  0
   -3.9170   -7.5700    0.3500 C   0  0  0  0  0  0  0  0  0  0  0  0
   -3.0590   -8.7380    0.0500 C   0  0  0  0  0  0  0  0  0  0  0  0
   -3.5470   -9.8600   -0.0750 O   0  0  0  0  0  0  0  0  0  0  0  0
   -1.7490   -8.5490   -0.0810 N   0  0  0  0  0  0  0  0  0  0  0  0
   -0.9160   -9.6560   -0.3680 C   0  0  0  0  0  0  0  0  0  0  0  0
   -0.1470   -9.6700   -1.5380 C   0  0  0  0  0  0  0  0  0  0  0  0
    0.6770  -10.7650   -1.8210 C   0  0  0  0  0  0  0  0  0  0  0  0
    0.7320  -11.8480   -0.9350 C   0  0  0  0  0  0  0  0  0  0  0  0
   -0.0370  -11.8340    0.2350 C   0  0  0  0  0  0  0  0  0  0  0  0
   -0.8610  -10.7390    0.5180 C   0  0  0  0  0  0  0  0  0  0  0  0
    2.4500   -6.6490   -2.0400 C   0  0  0  0  0  0  0  0  0  0  0  0
    3.1880   -6.7620   -1.0620 O   0  0  0  0  0  0  0  0  0  0  0  0
    2.9680   -6.3970   -3.2380 N   0  0  0  0  0  0  0  0  0  0  0  0
    3.1740   -5.0260   -3.7250 C   0  0  0  0  0  0  0  0  0  0  0  0
    2.1910   -4.6800   -4.8600 C   0  0  0  0  0  0  0  0  0  0  0  0
    2.1110   -5.9590   -6.1380 S   0  0  0  0  0  0  0  0  0  0  0  0
    0.8200   -5.9550   -6.7550 O   0  0  0  0  0  0  0  0  0  0  0  0
    3.0880   -5.7020   -7.1500 O   0  0  0  0  0  0  0  0  0  0  0  0
    2.4240   -7.5670   -5.3680 C   0  0  0  0  0  0  0  0  0  0  0  0
    3.3690   -7.4740   -4.1550 C   0  0  0  0  0  0  0  0  0  0  0  0
    1.3110   -3.5390   -5.7950 H   0  0  0  0  0  0  0  0  0  0  0  0
   -0.2560   -2.7260   -5.9890 H   0  0  0  0  0  0  0  0  0  0  0  0
   -0.1170   -4.4700   -6.2950 H   0  0  0  0  0  0  0  0  0  0  0  0
    0.2570   -3.1040   -3.5990 H   0  0  0  0  0  0  0  0  0  0  0  0
   -1.1710   -4.0350   -4.1000 H   0  0  0  0  0  0  0  0  0  0  0  0
    0.2440   -6.0450   -4.3960 H   0  0  0  0  0  0  0  0  0  0  0  0
    1.6720   -5.1150   -3.8960 H   0  0  0  0  0  0  0  0  0  0  0  0
    0.6180   -4.6800   -1.6980 H   0  0  0  0  0  0  0  0  0  0  0  0
   -0.8100   -5.6110   -2.1990 H   0  0  0  0  0  0  0  0  0  0  0  0
    0.6040   -7.6210   -2.4950 H   0  0  0  0  0  0  0  0  0  0  0  0
   -3.5880   -4.2220    0.8640 H   0  0  0  0  0  0  0  0  0  0  0  0
   -6.0450   -4.4220    1.1350 H   0  0  0  0  0  0  0  0  0  0  0  0
   -7.1420   -6.6340    0.9050 H   0  0  0  0  0  0  0  0  0  0  0  0
   -5.7820   -8.6460    0.4030 H   0  0  0  0  0  0  0  0  0  0  0  0
   -0.1900   -8.8350   -2.2210 H   0  0  0  0  0  0  0  0  0  0  0  0
    1.2700  -10.7750   -2.7240 H   0  0  0  0  0  0  0  0  0  0  0  0
    1.3680  -12.6930   -1.1540 H   0  0  0  0  0  0  0  0  0  0  0  0
    0.0060  -12.6690    0.9180 H   0  0  0  0  0  0  0  0  0  0  0  0
   -1.4540  -10.7290    1.4210 H   0  0  0  0  0  0  0  0  0  0  0  0
    4.1950   -4.9180   -4.0860 H   0  0  0  0  0  0  0  0  0  0  0  0
    3.0380   -4.3250   -2.9040 H   0  0  0  0  0  0  0  0  0  0  0  0
    1.1990   -4.5250   -4.4430 H   0  0  0  0  0  0  0  0  0  0  0  0
    2.4830   -3.7350   -5.3140 H   0  0  0  0  0  0  0  0  0  0  0  0
    1.4800   -8.0070   -5.0570 H   0  0  0  0  0  0  0  0  0  0  0  0
    2.8510   -8.2430   -6.1060 H   0  0  0  0  0  0  0  0  0  0  0  0
    4.3850   -7.2950   -4.5000 H   0  0  0  0  0  0  0  0  0  0  0  0
    3.3670   -8.4220   -3.6210 H   0  0  0  0  0  0  0  0  0  0  0  0
  1 34  1  0  0  0  0
  1 35  1  0  0  0  0
  1 36  1  0  0  0  0
  1  2  1  0  0  0  0
  2 37  1  0  0  0  0
  2 38  1  0  0  0  0
  2  3  1  0  0  0  0
  3 39  1  0  0  0  0
  3 40  1  0  0  0  0
  3  4  1  0  0  0  0
  4 41  1  0  0  0  0
  4 42  1  0  0  0  0
  4  5  1  0  0  0  0
  5 43  1  0  0  0  0
  5  6  1  0  0  0  0
  6  7  1  0  0  0  0
  7  8  2  0  0  0  0
  8  9  1  0  0  0  0
  9 10  1  0  0  0  0
 10 44  1  0  0  0  0
 10 11  2  0  0  0  0
 11 45  1  0  0  0  0
 11 12  1  0  0  0  0
 12 46  1  0  0  0  0
 12 13  2  0  0  0  0
 13 47  1  0  0  0  0
 13 14  1  0  0  0  0
 14  9  2  0  0  0  0
 14 15  1  0  0  0  0
 15 16  2  0  0  0  0
 15 17  1  0  0  0  0
 17  7  1  0  0  0  0
 17 18  1  0  0  0  0
 18 19  2  0  0  0  0
 19 48  1  0  0  0  0
 19 20  1  0  0  0  0
 20 49  1  0  0  0  0
 20 21  2  0  0  0  0
 21 50  1  0  0  0  0
 21 22  1  0  0  0  0
 22 51  1  0  0  0  0
 22 23  2  0  0  0  0
 23 18  1  0  0  0  0
 23 52  1  0  0  0  0
  5 24  1  0  0  0  0
 24 25  2  0  0  0  0
 24 26  1  0  0  0  0
 26 27  1  0  0  0  0
 27 53  1  0  0  0  0
 27 54  1  0  0  0  0
 27 28  1  0  0  0  0
 28 55  1  0  0  0  0
 28 56  1  0  0  0  0
 28 29  1  0  0  0  0
 29 30  2  0  0  0  0
 29 31  2  0  0  0  0
 29 32  1  0  0  0  0
 32 57  1  0  0  0  0
 32 58  1  0  0  0  0
 32 33  1  0  0  0  0
 33 26  1  0  0  0  0
 33 59  1  0  0  0  0
 33 60  1  0  0  0  0
M  END
>  <LOGBIO>
5.2200

>  <PRED_LOGBIO>
4.8900

>  <XV_RES>
0.2880

>  <WHL_TMPL>
2

>  <ANCH>
1-2;30-29

$$$$
ROW13
  -MTS-   01071500413D 0   0.00000     0.00000     0

 37 41  0  0  0  0  0  0  0  0999 V2000
   -7.3160    8.1420    2.1500 O   0  0  0  0  0  0  0  0  0  0  0  0
   -6.4450    7.2010    1.6700 C   0  0  0  0  0  0  0  0  0  0  0  0
   -6.9000    5.9090    1.3810 C   0  0  0  0  0  0  0  0  0  0  0  0
   -6.0090    4.9460    0.8900 C   0  0  0  0  0  0  0  0  0  0  0  0
   -4.6630    5.2760    0.6880 C   0  0  0  0  0  0  0  0  0  0  0  0
   -3.5740    4.5090    0.2120 N   0  0  0  0  0  0  0  0  0  0  0  0
   -2.4160    5.3230    0.1990 C   0  0  0  0  0  0  0  0  0  0  0  0
   -1.0960    5.0500   -0.1790 C   0  0  0  0  0  0  0  0  0  0  0  0
   -0.1230    6.0520   -0.0940 C   0  0  0  0  0  0  0  0  0  0  0  0
    1.2730    5.7640   -0.4940 C   0  0  0  0  0  0  0  0  0  0  0  0
    2.3530    6.2970    0.2340 C   0  0  0  0  0  0  0  0  0  0  0  0
    3.6710    6.0300   -0.1390 C   0  0  0  0  0  0  0  0  0  0  0  0
    3.9110    5.2270   -1.2440 C   0  0  0  0  0  0  0  0  0  0  0  0
    2.8660    4.6790   -1.9920 C   0  0  0  0  0  0  0  0  0  0  0  0
    3.2650    3.9100   -3.0550 Cl  0  0  0  0  0  0  0  0  0  0  0  0
    1.5500    4.9520   -1.6130 C   0  0  0  0  0  0  0  0  0  0  0  0
    0.2350    4.2810   -2.5340 Cl  0  0  0  0  0  0  0  0  0  0  0  0
   -0.4690    7.3270    0.3690 C   0  0  0  0  0  0  0  0  0  0  0  0
    0.2810    8.5850    0.5820 C   0  0  0  0  0  0  0  0  0  0  0  0
    1.4800    8.7550    0.3650 O   0  0  0  0  0  0  0  0  0  0  0  0
   -0.5630    9.5010    1.0480 N   0  0  0  0  0  0  0  0  0  0  0  0
   -1.7950    9.0160    1.1770 C   0  0  0  0  0  0  0  0  0  0  0  0
   -2.7740    9.6390    1.5850 O   0  0  0  0  0  0  0  0  0  0  0  0
   -1.7890    7.6000    0.7470 C   0  0  0  0  0  0  0  0  0  0  0  0
   -2.7630    6.5980    0.6620 C   0  0  0  0  0  0  0  0  0  0  0  0
   -4.2080    6.5680    0.9770 C   0  0  0  0  0  0  0  0  0  0  0  0
   -5.0990    7.5300    1.4680 C   0  0  0  0  0  0  0  0  0  0  0  0
   -7.7270    8.6380    1.4240 H   0  0  0  0  0  0  0  0  0  0  0  0
   -7.9380    5.6540    1.5360 H   0  0  0  0  0  0  0  0  0  0  0  0
   -6.3600    3.9490    0.6670 H   0  0  0  0  0  0  0  0  0  0  0  0
   -3.6150    3.5410   -0.0720 H   0  0  0  0  0  0  0  0  0  0  0  0
   -0.8290    4.0670   -0.5370 H   0  0  0  0  0  0  0  0  0  0  0  0
    2.1590    6.9210    1.0940 H   0  0  0  0  0  0  0  0  0  0  0  0
    4.4940    6.4430    0.4260 H   0  0  0  0  0  0  0  0  0  0  0  0
    4.9310    5.0200   -1.5330 H   0  0  0  0  0  0  0  0  0  0  0  0
   -0.3010   10.4490    1.2760 H   0  0  0  0  0  0  0  0  0  0  0  0
   -4.7480    8.5270    1.6910 H   0  0  0  0  0  0  0  0  0  0  0  0
  1 28  1  0  0  0  0
  1  2  1  0  0  0  0
  2  3  2  0  0  0  0
  3 29  1  0  0  0  0
  3  4  1  0  0  0  0
  4 30  1  0  0  0  0
  4  5  2  0  0  0  0
  5  6  1  0  0  0  0
  6 31  1  0  0  0  0
  6  7  1  0  0  0  0
  7  8  2  0  0  0  0
  8 32  1  0  0  0  0
  8  9  1  0  0  0  0
  9 10  1  0  0  0  0
 10 11  2  0  0  0  0
 11 33  1  0  0  0  0
 11 12  1  0  0  0  0
 12 34  1  0  0  0  0
 12 13  2  0  0  0  0
 13 35  1  0  0  0  0
 13 14  1  0  0  0  0
 14 15  1  0  0  0  0
 14 16  2  0  0  0  0
 16 10  1  0  0  0  0
 16 17  1  0  0  0  0
  9 18  2  0  0  0  0
 18 19  1  0  0  0  0
 19 20  2  0  0  0  0
 19 21  1  0  0  0  0
 21 36  1  0  0  0  0
 21 22  1  0  0  0  0
 22 23  2  0  0  0  0
 22 24  1  0  0  0  0
 24 18  1  0  0  0  0
 24 25  2  0  0  0  0
 25  7  1  0  0  0  0
 25 26  1  0  0  0  0
 26  5  1  0  0  0  0
 26 27  2  0  0  0  0
 27  2  1  0  0  0  0
 27 37  1  0  0  0  0
M  END
>  <LOGBIO>
6.6200

>  <PRED_LOGBIO>
5.7000

>  <XV_RES>
1.0640

>  <WHL_TMPL>
1

>  <ANCH>
5-31;15-16

$$$$
ROW14
  -MTS-   01071500413D 0   0.00000     0.00000     0

 45 49  0  0  1  0  0  0  0  0999 V2000
    2.0490    6.2790    1.7130 O   0  0  0  0  0  0  0  0  0  0  0  0
    2.3230    5.8870    0.4290 C   0  0  0  0  0  0  0  0  0  0  0  0
    3.5870    5.6260    0.0690 N   0  0  0  0  0  0  0  0  0  0  0  0
    3.9000    5.2410   -1.1760 C   0  0  0  0  0  0  0  0  0  0  0  0
    5.2370    4.9820   -1.4970 C   0  0  0  0  0  0  0  0  0  0  0  0
    5.5800    4.5780   -2.7940 C   0  0  0  0  0  0  0  0  0  0  0  0
    4.5850    4.4340   -3.7680 C   0  0  0  0  0  0  0  0  0  0  0  0
    5.0110    3.9320   -5.3790 Cl  0  0  0  0  0  0  0  0  0  0  0  0
    3.2480    4.6930   -3.4460 C   0  0  0  0  0  0  0  0  0  0  0  0
    2.9050    5.0970   -2.1500 C   0  0  0  0  0  0  0  0  0  0  0  0
    1.5740    5.3620   -1.8040 C   0  0  0  0  0  0  0  0  0  0  0  0
    0.5430    5.2260   -2.7630 N   0  0  0  0  0  0  0  0  0  0  0  0
    0.1620    6.3730   -3.6000 C   0  0  1  0  0  0  0  0  0  0  0  0
    0.9700    6.4360   -4.9090 C   0  0  0  0  0  0  0  0  0  0  0  0
    0.0140    6.8810   -6.0310 C   0  0  0  0  0  0  0  0  0  0  0  0
   -1.2820    7.0600   -5.3610 N   0  0  0  0  0  0  0  0  0  0  0  0
   -1.2810    6.2590   -4.1250 C   0  0  0  0  0  0  0  0  0  0  0  0
    1.2790    5.7630   -0.4960 C   0  0  0  0  0  0  0  0  0  0  0  0
   -0.1220    6.0520   -0.0940 C   0  0  0  0  0  0  0  0  0  0  0  0
   -1.1240    5.1960   -0.1710 N   0  0  0  0  0  0  0  0  0  0  0  0
   -2.2950    5.8100    0.2920 C   0  0  0  0  0  0  0  0  0  0  0  0
   -3.6170    5.3690    0.4270 C   0  0  0  0  0  0  0  0  0  0  0  0
   -4.5940    6.2340    0.9330 C   0  0  0  0  0  0  0  0  0  0  0  0
   -4.2500    7.5390    1.3050 C   0  0  0  0  0  0  0  0  0  0  0  0
   -2.9280    7.9790    1.1700 C   0  0  0  0  0  0  0  0  0  0  0  0
   -1.9500    7.1150    0.6640 C   0  0  0  0  0  0  0  0  0  0  0  0
   -0.5650    7.2470    0.4100 N   0  0  0  0  0  0  0  0  0  0  0  0
    1.8700    5.5120    2.2800 H   0  0  0  0  0  0  0  0  0  0  0  0
    6.0050    5.0930   -0.7460 H   0  0  0  0  0  0  0  0  0  0  0  0
    6.6120    4.3780   -3.0420 H   0  0  0  0  0  0  0  0  0  0  0  0
    2.4800    4.5820   -4.1980 H   0  0  0  0  0  0  0  0  0  0  0  0
    0.0690    4.3420   -2.8730 H   0  0  0  0  0  0  0  0  0  0  0  0
    0.3070    7.2580   -2.9830 H   0  0  0  0  0  0  0  0  0  0  0  0
    1.3590    5.4450   -5.1360 H   0  0  0  0  0  0  0  0  0  0  0  0
    1.7750    7.1610   -4.8080 H   0  0  0  0  0  0  0  0  0  0  0  0
   -0.0510    6.1340   -6.8190 H   0  0  0  0  0  0  0  0  0  0  0  0
    0.3550    7.8110   -6.4810 H   0  0  0  0  0  0  0  0  0  0  0  0
   -2.0180    6.7360   -5.9720 H   0  0  0  0  0  0  0  0  0  0  0  0
   -1.5460    5.2220   -4.3230 H   0  0  0  0  0  0  0  0  0  0  0  0
   -1.9950    6.6530   -3.4040 H   0  0  0  0  0  0  0  0  0  0  0  0
   -3.8820    4.3630    0.1400 H   0  0  0  0  0  0  0  0  0  0  0  0
   -5.6140    5.8940    1.0370 H   0  0  0  0  0  0  0  0  0  0  0  0
   -5.0040    8.2050    1.6960 H   0  0  0  0  0  0  0  0  0  0  0  0
   -2.6630    8.9860    1.4570 H   0  0  0  0  0  0  0  0  0  0  0  0
   -0.0040    8.0720    0.5710 H   0  0  0  0  0  0  0  0  0  0  0  0
  1 28  1  0  0  0  0
  1  2  1  0  0  0  0
  2  3  1  0  0  0  0
  3  4  2  0  0  0  0
  4  5  1  0  0  0  0
  5 29  1  0  0  0  0
  5  6  2  0  0  0  0
  6 30  1  0  0  0  0
  6  7  1  0  0  0  0
  7  8  1  0  0  0  0
  7  9  2  0  0  0  0
  9 31  1  0  0  0  0
  9 10  1  0  0  0  0
 10  4  1  0  0  0  0
 10 11  2  0  0  0  0
 11 12  1  0  0  0  0
 12 32  1  0  0  0  0
 12 13  1  0  0  0  0
 13 33  1  0  0  0  0
 13 14  1  0  0  0  0
 14 34  1  0  0  0  0
 14 35  1  0  0  0  0
 14 15  1  0  0  0  0
 15 36  1  0  0  0  0
 15 37  1  0  0  0  0
 15 16  1  0  0  0  0
 16 38  1  0  0  0  0
 16 17  1  0  0  0  0
 17 13  1  0  0  0  0
 17 39  1  0  0  0  0
 17 40  1  0  0  0  0
 11 18  1  0  0  0  0
 18  2  2  0  0  0  0
 18 19  1  0  0  0  0
 19 20  2  0  0  0  0
 20 21  1  0  0  0  0
 21 22  1  0  0  0  0
 22 41  1  0  0  0  0
 22 23  2  0  0  0  0
 23 42  1  0  0  0  0
 23 24  1  0  0  0  0
 24 43  1  0  0  0  0
 24 25  2  0  0  0  0
 25 44  1  0  0  0  0
 25 26  1  0  0  0  0
 26 21  2  0  0  0  0
 26 27  1  0  0  0  0
 27 19  1  0  0  0  0
 27 45  1  0  0  0  0
M  END
>  <LOGBIO>
9.3000

>  <PRED_LOGBIO>
8.7900

>  <XV_RES>
0.8330

>  <WHL_TMPL>
1

>  <ANCH>
5-6;31-32

$$$$
ROW15
  -MTS-   01071500413D 0   0.00000     0.00000     0

 61 68  0  0  1  0  0  0  0  0999 V2000
   -8.9180   -1.5740    0.0900 C   0  0  0  0  0  0  0  0  0  0  0  0
   -8.5280   -2.8060   -0.6110 N   0  0  0  0  0  0  0  0  0  0  0  0
   -7.5910   -3.5700    0.2250 C   0  0  2  0  0  0  0  0  0  0  0  0
   -8.4520   -4.5080    1.0920 C   0  0  0  0  0  0  0  0  0  0  0  0
   -7.6610   -5.0620    2.2920 C   0  0  0  0  0  0  0  0  0  0  0  0
   -6.9300   -4.1040    3.0620 O   0  0  0  0  0  0  0  0  0  0  0  0
   -6.1370   -3.2070    2.2800 C   0  0  1  0  0  0  0  0  0  0  0  0
   -5.8040   -2.0470    3.2130 C   0  0  0  0  0  0  0  0  0  0  0  0
   -6.8350   -2.5380    1.0820 C   0  0  2  0  0  0  0  0  0  0  0  0
   -7.8260   -1.6640    1.6290 O   0  0  0  0  0  0  0  0  0  0  0  0
   -8.7050   -2.3470    2.5270 C   0  0  0  0  0  0  0  0  0  0  0  0
   -4.8350   -3.6790    1.7860 N   0  0  0  0  0  0  0  0  0  0  0  0
   -3.6090   -2.9940    1.6140 C   0  0  0  0  0  0  0  0  0  0  0  0
   -3.2490   -1.6630    1.8580 C   0  0  0  0  0  0  0  0  0  0  0  0
   -1.9430   -1.2320    1.5980 C   0  0  0  0  0  0  0  0  0  0  0  0
   -0.9960   -2.1310    1.0930 C   0  0  0  0  0  0  0  0  0  0  0  0
   -1.3560   -3.4620    0.8490 C   0  0  0  0  0  0  0  0  0  0  0  0
   -2.6620   -3.8930    1.1100 C   0  0  0  0  0  0  0  0  0  0  0  0
   -3.3400   -5.2010    0.9630 C   0  0  0  0  0  0  0  0  0  0  0  0
   -2.9050   -6.4590    0.5310 C   0  0  0  0  0  0  0  0  0  0  0  0
   -1.5770   -6.9930    0.0500 C   0  0  0  0  0  0  0  0  0  0  0  0
   -1.7960   -8.4220   -0.2190 N   0  0  0  0  0  0  0  0  0  0  0  0
   -3.0590   -8.7380    0.0500 C   0  0  0  0  0  0  0  0  0  0  0  0
   -3.5470   -9.8600   -0.0750 O   0  0  0  0  0  0  0  0  0  0  0  0
   -3.7920   -7.5420    0.5230 C   0  0  0  0  0  0  0  0  0  0  0  0
   -5.1210   -7.3610    0.9230 C   0  0  0  0  0  0  0  0  0  0  0  0
   -6.2750   -8.2810    1.0380 C   0  0  0  0  0  0  0  0  0  0  0  0
   -6.4450   -9.6380    0.7400 C   0  0  0  0  0  0  0  0  0  0  0  0
   -7.6830  -10.2530    0.9590 C   0  0  0  0  0  0  0  0  0  0  0  0
   -8.7510   -9.5110    1.4770 C   0  0  0  0  0  0  0  0  0  0  0  0
   -8.5810   -8.1540    1.7750 C   0  0  0  0  0  0  0  0  0  0  0  0
   -7.3430   -7.5390    1.5560 C   0  0  0  0  0  0  0  0  0  0  0  0
   -6.9070   -6.2090    1.7660 N   0  0  0  0  0  0  0  0  0  0  0  0
   -5.5500   -6.1080    1.3770 C   0  0  0  0  0  0  0  0  0  0  0  0
   -4.6630   -5.0250    1.3860 C   0  0  0  0  0  0  0  0  0  0  0  0
   -8.0320   -0.9730    0.2860 H   0  0  0  0  0  0  0  0  0  0  0  0
   -9.6110   -1.0080   -0.5290 H   0  0  0  0  0  0  0  0  0  0  0  0
   -9.3980   -1.8290    1.0320 H   0  0  0  0  0  0  0  0  0  0  0  0
   -8.0820   -2.5690   -1.4860 H   0  0  0  0  0  0  0  0  0  0  0  0
   -6.8950   -4.1460   -0.3800 H   0  0  0  0  0  0  0  0  0  0  0  0
   -8.6970   -5.3630    0.4670 H   0  0  0  0  0  0  0  0  0  0  0  0
   -9.2950   -3.9370    1.4760 H   0  0  0  0  0  0  0  0  0  0  0  0
   -8.4120   -5.4800    2.9580 H   0  0  0  0  0  0  0  0  0  0  0  0
   -6.5580   -1.9820    3.9950 H   0  0  0  0  0  0  0  0  0  0  0  0
   -5.7880   -1.1190    2.6460 H   0  0  0  0  0  0  0  0  0  0  0  0
   -4.8280   -2.2130    3.6650 H   0  0  0  0  0  0  0  0  0  0  0  0
   -6.1100   -2.0010    0.4740 H   0  0  0  0  0  0  0  0  0  0  0  0
   -8.1290   -2.7660    3.3500 H   0  0  0  0  0  0  0  0  0  0  0  0
   -9.4400   -1.6460    2.9180 H   0  0  0  0  0  0  0  0  0  0  0  0
   -9.2150   -3.1490    1.9960 H   0  0  0  0  0  0  0  0  0  0  0  0
   -3.9800   -0.9690    2.2470 H   0  0  0  0  0  0  0  0  0  0  0  0
   -1.6660   -0.2050    1.7860 H   0  0  0  0  0  0  0  0  0  0  0  0
    0.0110   -1.7980    0.8920 H   0  0  0  0  0  0  0  0  0  0  0  0
   -0.6260   -4.1560    0.4600 H   0  0  0  0  0  0  0  0  0  0  0  0
   -0.8740   -6.9180    0.8760 H   0  0  0  0  0  0  0  0  0  0  0  0
   -1.3050   -6.4870   -0.8740 H   0  0  0  0  0  0  0  0  0  0  0  0
   -1.3340   -9.5820   -0.2760 H   0  0  0  0  0  0  0  0  0  0  0  0
   -5.6210  -10.2110    0.3410 H   0  0  0  0  0  0  0  0  0  0  0  0
   -7.8150  -11.3000    0.7290 H   0  0  0  0  0  0  0  0  0  0  0  0
   -9.7070   -9.9850    1.6470 H   0  0  0  0  0  0  0  0  0  0  0  0
   -9.4050   -7.5810    2.1750 H   0  0  0  0  0  0  0  0  0  0  0  0
  1 36  1  0  0  0  0
  1 37  1  0  0  0  0
  1 38  1  0  0  0  0
  1  2  1  0  0  0  0
  2 39  1  0  0  0  0
  2  3  1  0  0  0  0
  3 40  1  0  0  0  0
  3  4  1  0  0  0  0
  4 41  1  0  0  0  0
  4 42  1  0  0  0  0
  4  5  1  0  0  0  0
  5 43  1  0  0  0  0
  5  6  1  0  0  0  0
  6  7  1  0  0  0  0
  7  8  1  0  0  0  0
  8 44  1  0  0  0  0
  8 45  1  0  0  0  0
  8 46  1  0  0  0  0
  7  9  1  0  0  0  0
  9  3  1  0  0  0  0
  9 47  1  0  0  0  0
  9 10  1  0  0  0  0
 10 11  1  0  0  0  0
 11 48  1  0  0  0  0
 11 49  1  0  0  0  0
 11 50  1  0  0  0  0
  7 12  1  0  0  0  0
 12 13  1  0  0  0  0
 13 14  2  0  0  0  0
 14 51  1  0  0  0  0
 14 15  1  0  0  0  0
 15 52  1  0  0  0  0
 15 16  2  0  0  0  0
 16 53  1  0  0  0  0
 16 17  1  0  0  0  0
 17 54  1  0  0  0  0
 17 18  2  0  0  0  0
 18 13  1  0  0  0  0
 18 19  1  0  0  0  0
 19 20  2  0  0  0  0
 20 21  1  0  0  0  0
 21 55  1  0  0  0  0
 21 56  1  0  0  0  0
 21 22  1  0  0  0  0
 22 57  1  0  0  0  0
 22 23  1  0  0  0  0
 23 24  2  0  0  0  0
 23 25  1  0  0  0  0
 25 20  1  0  0  0  0
 25 26  2  0  0  0  0
 26 27  1  0  0  0  0
 27 28  2  0  0  0  0
 28 58  1  0  0  0  0
 28 29  1  0  0  0  0
 29 59  1  0  0  0  0
 29 30  2  0  0  0  0
 30 60  1  0  0  0  0
 30 31  1  0  0  0  0
 31 61  1  0  0  0  0
 31 32  2  0  0  0  0
 32 27  1  0  0  0  0
 32 33  1  0  0  0  0
 33  5  1  0  0  0  0
 33 34  1  0  0  0  0
 34 26  1  0  0  0  0
 34 35  2  0  0  0  0
 35 12  1  0  0  0  0
 35 19  1  0  0  0  0
M  END
>  <LOGBIO>
8.0200

>  <PRED_LOGBIO>
8.1200

>  <XV_RES>
-0.2090

>  <WHL_TMPL>
2

>  <ANCH>
1-2;46-45

$$$$
ROW16
  -MTS-   01071500413D 0   0.00000     0.00000     0

 59 64  0  0  0  0  0  0  0  0999 V2000
   -7.6420    6.9120    1.8420 O   0  0  0  0  0  0  0  0  0  0  0  0
   -6.3780    7.4260    1.7160 C   0  0  0  0  0  0  0  0  0  0  0  0
   -6.1270    8.7590    2.0630 C   0  0  0  0  0  0  0  0  0  0  0  0
   -4.8350    9.2840    1.9340 C   0  0  0  0  0  0  0  0  0  0  0  0
   -3.7960    8.4760    1.4580 C   0  0  0  0  0  0  0  0  0  0  0  0
   -4.0470    7.1440    1.1110 C   0  0  0  0  0  0  0  0  0  0  0  0
   -5.3390    6.6190    1.2390 C   0  0  0  0  0  0  0  0  0  0  0  0
   -2.7650    6.5650    0.6500 C   0  0  0  0  0  0  0  0  0  0  0  0
   -2.4030    5.2950    0.1850 C   0  0  0  0  0  0  0  0  0  0  0  0
   -3.1320    4.0270   -0.0370 C   0  0  0  0  0  0  0  0  0  0  0  0
   -4.3290    3.8390    0.1730 O   0  0  0  0  0  0  0  0  0  0  0  0
   -2.2740    3.1230   -0.5010 N   0  0  0  0  0  0  0  0  0  0  0  0
   -1.0480    3.6240   -0.6230 C   0  0  0  0  0  0  0  0  0  0  0  0
   -0.0580    3.0160   -1.0280 O   0  0  0  0  0  0  0  0  0  0  0  0
   -1.0780    5.0380   -0.1880 C   0  0  0  0  0  0  0  0  0  0  0  0
   -0.1160    6.0510   -0.0960 C   0  0  0  0  0  0  0  0  0  0  0  0
   -0.4780    7.3210    0.3690 C   0  0  0  0  0  0  0  0  0  0  0  0
   -1.8030    7.5780    0.7420 C   0  0  0  0  0  0  0  0  0  0  0  0
   -2.4250    8.7490    1.2350 N   0  0  0  0  0  0  0  0  0  0  0  0
   -1.7580   10.0370    1.4760 C   0  0  0  0  0  0  0  0  0  0  0  0
   -1.8270   10.8910    0.2110 C   0  0  0  0  0  0  0  0  0  0  0  0
   -1.1340   12.2290    0.4620 C   0  0  0  0  0  0  0  0  0  0  0  0
   -1.2010   13.0510   -0.7550 N   0  0  0  0  0  0  0  0  0  0  0  0
   -2.4240   13.8660   -0.7290 C   0  0  0  0  0  0  0  0  0  0  0  0
   -2.4540   14.8590   -1.9070 C   0  0  0  0  0  0  0  0  0  0  0  0
   -1.2770   15.6700   -1.9350 O   0  0  0  0  0  0  0  0  0  0  0  0
   -0.0880   14.8790   -2.0220 C   0  0  0  0  0  0  0  0  0  0  0  0
    0.0040   13.8890   -0.8470 C   0  0  0  0  0  0  0  0  0  0  0  0
    1.2730    5.7640   -0.4940 C   0  0  0  0  0  0  0  0  0  0  0  0
    1.5500    4.9520   -1.6130 C   0  0  0  0  0  0  0  0  0  0  0  0
    2.8660    4.6790   -1.9920 C   0  0  0  0  0  0  0  0  0  0  0  0
    3.9110    5.2270   -1.2440 C   0  0  0  0  0  0  0  0  0  0  0  0
    3.6710    6.0300   -0.1390 C   0  0  0  0  0  0  0  0  0  0  0  0
    2.3530    6.2970    0.2340 C   0  0  0  0  0  0  0  0  0  0  0  0
    2.0410    7.3030    1.6190 Cl  0  0  0  0  0  0  0  0  0  0  0  0
   -7.7740    6.5260    2.7210 H   0  0  0  0  0  0  0  0  0  0  0  0
   -6.9290    9.3820    2.4300 H   0  0  0  0  0  0  0  0  0  0  0  0
   -4.6410   10.3120    2.2020 H   0  0  0  0  0  0  0  0  0  0  0  0
   -5.5330    5.5910    0.9720 H   0  0  0  0  0  0  0  0  0  0  0  0
   -2.5230    2.1720   -0.7340 H   0  0  0  0  0  0  0  0  0  0  0  0
    0.2640    8.1020    0.4400 H   0  0  0  0  0  0  0  0  0  0  0  0
   -0.7170    9.8620    1.7390 H   0  0  0  0  0  0  0  0  0  0  0  0
   -2.2560   10.5560    2.2920 H   0  0  0  0  0  0  0  0  0  0  0  0
   -2.8690   11.0660   -0.0520 H   0  0  0  0  0  0  0  0  0  0  0  0
   -1.3290   10.3720   -0.6050 H   0  0  0  0  0  0  0  0  0  0  0  0
   -0.0930   12.0550    0.7250 H   0  0  0  0  0  0  0  0  0  0  0  0
   -1.6320   12.7490    1.2780 H   0  0  0  0  0  0  0  0  0  0  0  0
   -2.4730   14.4150    0.2090 H   0  0  0  0  0  0  0  0  0  0  0  0
   -3.2940   13.2150   -0.7810 H   0  0  0  0  0  0  0  0  0  0  0  0
   -2.5380   14.3080   -2.8410 H   0  0  0  0  0  0  0  0  0  0  0  0
   -3.3310   15.4960   -1.8200 H   0  0  0  0  0  0  0  0  0  0  0  0
   -0.0860   14.3290   -2.9610 H   0  0  0  0  0  0  0  0  0  0  0  0
    0.7820   15.5330   -2.0140 H   0  0  0  0  0  0  0  0  0  0  0  0
    0.1330   14.4410    0.0820 H   0  0  0  0  0  0  0  0  0  0  0  0
    0.8780   13.2550   -0.9780 H   0  0  0  0  0  0  0  0  0  0  0  0
    0.7340    4.5360   -2.1850 H   0  0  0  0  0  0  0  0  0  0  0  0
    3.0720    4.0550   -2.8490 H   0  0  0  0  0  0  0  0  0  0  0  0
    4.9310    5.0200   -1.5330 H   0  0  0  0  0  0  0  0  0  0  0  0
    4.4940    6.4430    0.4260 H   0  0  0  0  0  0  0  0  0  0  0  0
  1 36  1  0  0  0  0
  1  2  1  0  0  0  0
  2  3  2  0  0  0  0
  3 37  1  0  0  0  0
  3  4  1  0  0  0  0
  4 38  1  0  0  0  0
  4  5  2  0  0  0  0
  5  6  1  0  0  0  0
  6  7  2  0  0  0  0
  7  2  1  0  0  0  0
  7 39  1  0  0  0  0
  6  8  1  0  0  0  0
  8  9  2  0  0  0  0
  9 10  1  0  0  0  0
 10 11  2  0  0  0  0
 10 12  1  0  0  0  0
 12 40  1  0  0  0  0
 12 13  1  0  0  0  0
 13 14  2  0  0  0  0
 13 15  1  0  0  0  0
 15  9  1  0  0  0  0
 15 16  2  0  0  0  0
 16 17  1  0  0  0  0
 17 41  1  0  0  0  0
 17 18  2  0  0  0  0
 18  8  1  0  0  0  0
 18 19  1  0  0  0  0
 19  5  1  0  0  0  0
 19 20  1  0  0  0  0
 20 42  1  0  0  0  0
 20 43  1  0  0  0  0
 20 21  1  0  0  0  0
 21 44  1  0  0  0  0
 21 45  1  0  0  0  0
 21 22  1  0  0  0  0
 22 46  1  0  0  0  0
 22 47  1  0  0  0  0
 22 23  1  0  0  0  0
 23 24  1  0  0  0  0
 24 48  1  0  0  0  0
 24 49  1  0  0  0  0
 24 25  1  0  0  0  0
 25 50  1  0  0  0  0
 25 51  1  0  0  0  0
 25 26  1  0  0  0  0
 26 27  1  0  0  0  0
 27 52  1  0  0  0  0
 27 53  1  0  0  0  0
 27 28  1  0  0  0  0
 28 23  1  0  0  0  0
 28 54  1  0  0  0  0
 28 55  1  0  0  0  0
 16 29  1  0  0  0  0
 29 30  2  0  0  0  0
 30 56  1  0  0  0  0
 30 31  1  0  0  0  0
 31 57  1  0  0  0  0
 31 32  2  0  0  0  0
 32 58  1  0  0  0  0
 32 33  1  0  0  0  0
 33 59  1  0  0  0  0
 33 34  2  0  0  0  0
 34 29  1  0  0  0  0
 34 35  1  0  0  0  0
M  END
>  <LOGBIO>
5.9600

>  <PRED_LOGBIO>
6.3600

>  <XV_RES>
-0.7200

>  <WHL_TMPL>
1

>  <ANCH>
6-7;21-22

$$$$
ROW17
  -MTS-   01071500413D 0   0.00000     0.00000     0

 72 76  0  0  0  0  0  0  0  0999 V2000
    0.2340   -3.6460   -5.6790 C   0  0  0  0  0  0  0  0  0  0  0  0
   -0.0940   -3.9290   -4.2160 C   0  0  0  0  0  0  0  0  0  0  0  0
    0.5950   -5.2210   -3.7800 C   0  0  0  0  0  0  0  0  0  0  0  0
    0.2660   -5.5040   -2.3150 C   0  0  0  0  0  0  0  0  0  0  0  0
    0.9560   -6.7960   -1.8790 C   0  0  0  0  0  0  0  0  0  0  0  0
    0.5640   -7.1340   -0.1340 S   0  0  0  0  0  0  0  0  0  0  0  0
   -1.1880   -7.3070    0.0550 C   0  0  0  0  0  0  0  0  0  0  0  0
   -1.9100   -6.2350    0.3220 N   0  0  0  0  0  0  0  0  0  0  0  0
   -3.2980   -6.3210    0.4800 C   0  0  0  0  0  0  0  0  0  0  0  0
   -4.0660   -5.1850    0.7630 C   0  0  0  0  0  0  0  0  0  0  0  0
   -5.4530   -5.2980    0.9170 C   0  0  0  0  0  0  0  0  0  0  0  0
   -6.0720   -6.5470    0.7870 C   0  0  0  0  0  0  0  0  0  0  0  0
   -5.3040   -7.6830    0.5040 C   0  0  0  0  0  0  0  0  0  0  0  0
   -3.9170   -7.5700    0.3500 C   0  0  0  0  0  0  0  0  0  0  0  0
   -3.0590   -8.7380    0.0500 C   0  0  0  0  0  0  0  0  0  0  0  0
   -3.5470   -9.8600   -0.0750 O   0  0  0  0  0  0  0  0  0  0  0  0
   -1.7490   -8.5490   -0.0810 N   0  0  0  0  0  0  0  0  0  0  0  0
   -0.9160   -9.6560   -0.3680 C   0  0  0  0  0  0  0  0  0  0  0  0
   -0.1470   -9.6700   -1.5380 C   0  0  0  0  0  0  0  0  0  0  0  0
    0.6770  -10.7650   -1.8210 C   0  0  0  0  0  0  0  0  0  0  0  0
    0.7320  -11.8480   -0.9350 C   0  0  0  0  0  0  0  0  0  0  0  0
   -0.0370  -11.8340    0.2350 C   0  0  0  0  0  0  0  0  0  0  0  0
   -0.8610  -10.7390    0.5180 C   0  0  0  0  0  0  0  0  0  0  0  0
    2.4500   -6.6490   -2.0400 C   0  0  0  0  0  0  0  0  0  0  0  0
    3.1880   -6.7620   -1.0620 O   0  0  0  0  0  0  0  0  0  0  0  0
    2.9680   -6.3970   -3.2380 N   0  0  0  0  0  0  0  0  0  0  0  0
    3.1760   -5.0290   -3.7330 C   0  0  0  0  0  0  0  0  0  0  0  0
    2.5400   -4.8050   -5.1170 C   0  0  0  0  0  0  0  0  0  0  0  0
    2.9880   -5.8900   -6.1150 C   0  0  0  0  0  0  0  0  0  0  0  0
    2.7390   -7.3030   -5.5550 C   0  0  0  0  0  0  0  0  0  0  0  0
    1.2180   -7.5120   -5.4470 C   0  0  0  0  0  0  0  0  0  0  0  0
    0.5620   -7.5850   -6.8390 C   0  0  0  0  0  0  0  0  0  0  0  0
    1.2920   -8.5870   -7.7520 C   0  0  0  0  0  0  0  0  0  0  0  0
    2.7260   -8.2740   -7.8380 N   0  0  0  0  0  0  0  0  0  0  0  0
    3.3790   -8.3170   -6.5220 C   0  0  0  0  0  0  0  0  0  0  0  0
    3.3710   -7.4680   -4.1610 C   0  0  0  0  0  0  0  0  0  0  0  0
    1.3110   -3.5390   -5.7950 H   0  0  0  0  0  0  0  0  0  0  0  0
   -0.2560   -2.7260   -5.9890 H   0  0  0  0  0  0  0  0  0  0  0  0
   -0.1170   -4.4700   -6.2950 H   0  0  0  0  0  0  0  0  0  0  0  0
    0.2570   -3.1040   -3.5990 H   0  0  0  0  0  0  0  0  0  0  0  0
   -1.1710   -4.0350   -4.1000 H   0  0  0  0  0  0  0  0  0  0  0  0
    0.2440   -6.0450   -4.3960 H   0  0  0  0  0  0  0  0  0  0  0  0
    1.6720   -5.1150   -3.8960 H   0  0  0  0  0  0  0  0  0  0  0  0
    0.6180   -4.6800   -1.6980 H   0  0  0  0  0  0  0  0  0  0  0  0
   -0.8100   -5.6110   -2.1990 H   0  0  0  0  0  0  0  0  0  0  0  0
    0.6040   -7.6210   -2.4950 H   0  0  0  0  0  0  0  0  0  0  0  0
   -3.5880   -4.2220    0.8640 H   0  0  0  0  0  0  0  0  0  0  0  0
   -6.0450   -4.4220    1.1350 H   0  0  0  0  0  0  0  0  0  0  0  0
   -7.1420   -6.6340    0.9050 H   0  0  0  0  0  0  0  0  0  0  0  0
   -5.7820   -8.6460    0.4030 H   0  0  0  0  0  0  0  0  0  0  0  0
   -0.1900   -8.8350   -2.2210 H   0  0  0  0  0  0  0  0  0  0  0  0
    1.2700  -10.7750   -2.7240 H   0  0  0  0  0  0  0  0  0  0  0  0
    1.3680  -12.6930   -1.1540 H   0  0  0  0  0  0  0  0  0  0  0  0
    0.0060  -12.6690    0.9180 H   0  0  0  0  0  0  0  0  0  0  0  0
   -1.4540  -10.7290    1.4210 H   0  0  0  0  0  0  0  0  0  0  0  0
    4.2430   -4.8240   -3.7870 H   0  0  0  0  0  0  0  0  0  0  0  0
    2.7550   -4.3210   -3.0220 H   0  0  0  0  0  0  0  0  0  0  0  0
    1.4560   -4.8240   -5.0250 H   0  0  0  0  0  0  0  0  0  0  0  0
    2.8270   -3.8260   -5.4940 H   0  0  0  0  0  0  0  0  0  0  0  0
    4.0470   -5.7670   -6.3310 H   0  0  0  0  0  0  0  0  0  0  0  0
    2.4440   -5.7690   -7.0490 H   0  0  0  0  0  0  0  0  0  0  0  0
    1.0150   -8.4320   -4.9030 H   0  0  0  0  0  0  0  0  0  0  0  0
    0.7780   -6.6920   -4.8830 H   0  0  0  0  0  0  0  0  0  0  0  0
    0.5760   -6.6000   -7.2990 H   0  0  0  0  0  0  0  0  0  0  0  0
   -0.4790   -7.8840   -6.7340 H   0  0  0  0  0  0  0  0  0  0  0  0
    1.1650   -9.5940   -7.3600 H   0  0  0  0  0  0  0  0  0  0  0  0
    0.8540   -8.5570   -8.7470 H   0  0  0  0  0  0  0  0  0  0  0  0
    3.1770   -8.9310   -8.4580 H   0  0  0  0  0  0  0  0  0  0  0  0
    3.2910   -9.3190   -6.1060 H   0  0  0  0  0  0  0  0  0  0  0  0
    4.4350   -8.0800   -6.6330 H   0  0  0  0  0  0  0  0  0  0  0  0
    4.4550   -7.4770   -4.2550 H   0  0  0  0  0  0  0  0  0  0  0  0
    3.0820   -8.4320   -3.7460 H   0  0  0  0  0  0  0  0  0  0  0  0
  1 37  1  0  0  0  0
  1 38  1  0  0  0  0
  1 39  1  0  0  0  0
  1  2  1  0  0  0  0
  2 40  1  0  0  0  0
  2 41  1  0  0  0  0
  2  3  1  0  0  0  0
  3 42  1  0  0  0  0
  3 43  1  0  0  0  0
  3  4  1  0  0  0  0
  4 44  1  0  0  0  0
  4 45  1  0  0  0  0
  4  5  1  0  0  0  0
  5 46  1  0  0  0  0
  5  6  1  0  0  0  0
  6  7  1  0  0  0  0
  7  8  2  0  0  0  0
  8  9  1  0  0  0  0
  9 10  1  0  0  0  0
 10 47  1  0  0  0  0
 10 11  2  0  0  0  0
 11 48  1  0  0  0  0
 11 12  1  0  0  0  0
 12 49  1  0  0  0  0
 12 13  2  0  0  0  0
 13 50  1  0  0  0  0
 13 14  1  0  0  0  0
 14  9  2  0  0  0  0
 14 15  1  0  0  0  0
 15 16  2  0  0  0  0
 15 17  1  0  0  0  0
 17  7  1  0  0  0  0
 17 18  1  0  0  0  0
 18 19  2  0  0  0  0
 19 51  1  0  0  0  0
 19 20  1  0  0  0  0
 20 52  1  0  0  0  0
 20 21  2  0  0  0  0
 21 53  1  0  0  0  0
 21 22  1  0  0  0  0
 22 54  1  0  0  0  0
 22 23  2  0  0  0  0
 23 18  1  0  0  0  0
 23 55  1  0  0  0  0
  5 24  1  0  0  0  0
 24 25  2  0  0  0  0
 24 26  1  0  0  0  0
 26 27  1  0  0  0  0
 27 56  1  0  0  0  0
 27 57  1  0  0  0  0
 27 28  1  0  0  0  0
 28 58  1  0  0  0  0
 28 59  1  0  0  0  0
 28 29  1  0  0  0  0
 29 60  1  0  0  0  0
 29 61  1  0  0  0  0
 29 30  1  0  0  0  0
 30 31  1  0  0  0  0
 31 62  1  0  0  0  0
 31 63  1  0  0  0  0
 31 32  1  0  0  0  0
 32 64  1  0  0  0  0
 32 65  1  0  0  0  0
 32 33  1  0  0  0  0
 33 66  1  0  0  0  0
 33 67  1  0  0  0  0
 33 34  1  0  0  0  0
 34 68  1  0  0  0  0
 34 35  1  0  0  0  0
 35 30  1  0  0  0  0
 35 69  1  0  0  0  0
 35 70  1  0  0  0  0
 30 36  1  0  0  0  0
 36 26  1  0  0  0  0
 36 71  1  0  0  0  0
 36 72  1  0  0  0  0
M  END
>  <LOGBIO>
5.4200

>  <PRED_LOGBIO>
5.2600

>  <XV_RES>
0.1500

>  <WHL_TMPL>
2

>  <ANCH>
1-2;30-29

$$$$
ROW18
  -MTS-   01071500413D 0   0.00000     0.00000     0

 47 51  0  0  0  0  0  0  0  0999 V2000
   -1.1990   13.0290   -0.7220 O   0  0  0  0  0  0  0  0  0  0  0  0
   -1.1340   12.2290    0.4620 C   0  0  0  0  0  0  0  0  0  0  0  0
   -1.8280   10.8910    0.2110 C   0  0  0  0  0  0  0  0  0  0  0  0
   -1.7580   10.0370    1.4760 C   0  0  0  0  0  0  0  0  0  0  0  0
   -2.4250    8.7490    1.2350 N   0  0  0  0  0  0  0  0  0  0  0  0
   -3.7960    8.4760    1.4580 C   0  0  0  0  0  0  0  0  0  0  0  0
   -4.8350    9.2840    1.9340 C   0  0  0  0  0  0  0  0  0  0  0  0
   -6.1270    8.7590    2.0630 C   0  0  0  0  0  0  0  0  0  0  0  0
   -6.3790    7.4260    1.7150 C   0  0  0  0  0  0  0  0  0  0  0  0
   -7.6420    6.9120    1.8410 O   0  0  0  0  0  0  0  0  0  0  0  0
   -5.3390    6.6180    1.2390 C   0  0  0  0  0  0  0  0  0  0  0  0
   -4.0470    7.1430    1.1110 C   0  0  0  0  0  0  0  0  0  0  0  0
   -2.7650    6.5650    0.6500 C   0  0  0  0  0  0  0  0  0  0  0  0
   -2.4030    5.2950    0.1850 C   0  0  0  0  0  0  0  0  0  0  0  0
   -3.1320    4.0260   -0.0370 C   0  0  0  0  0  0  0  0  0  0  0  0
   -4.3290    3.8390    0.1730 O   0  0  0  0  0  0  0  0  0  0  0  0
   -2.2740    3.1230   -0.5020 N   0  0  0  0  0  0  0  0  0  0  0  0
   -1.0480    3.6240   -0.6230 C   0  0  0  0  0  0  0  0  0  0  0  0
   -0.0580    3.0160   -1.0280 O   0  0  0  0  0  0  0  0  0  0  0  0
   -1.0780    5.0380   -0.1880 C   0  0  0  0  0  0  0  0  0  0  0  0
   -0.1160    6.0510   -0.0960 C   0  0  0  0  0  0  0  0  0  0  0  0
   -0.4790    7.3210    0.3690 C   0  0  0  0  0  0  0  0  0  0  0  0
   -1.8030    7.5780    0.7420 C   0  0  0  0  0  0  0  0  0  0  0  0
    1.2730    5.7640   -0.4940 C   0  0  0  0  0  0  0  0  0  0  0  0
    1.5500    4.9520   -1.6130 C   0  0  0  0  0  0  0  0  0  0  0  0
    2.8660    4.6790   -1.9920 C   0  0  0  0  0  0  0  0  0  0  0  0
    3.9110    5.2270   -1.2440 C   0  0  0  0  0  0  0  0  0  0  0  0
    3.6710    6.0300   -0.1390 C   0  0  0  0  0  0  0  0  0  0  0  0
    2.3530    6.2970    0.2340 C   0  0  0  0  0  0  0  0  0  0  0  0
    2.0410    7.3030    1.6190 Cl  0  0  0  0  0  0  0  0  0  0  0  0
   -0.7640   13.8850   -0.5870 H   0  0  0  0  0  0  0  0  0  0  0  0
   -0.0930   12.0540    0.7250 H   0  0  0  0  0  0  0  0  0  0  0  0
   -1.6320   12.7480    1.2780 H   0  0  0  0  0  0  0  0  0  0  0  0
   -2.8690   11.0650   -0.0520 H   0  0  0  0  0  0  0  0  0  0  0  0
   -1.3290   10.3710   -0.6050 H   0  0  0  0  0  0  0  0  0  0  0  0
   -0.7170    9.8620    1.7390 H   0  0  0  0  0  0  0  0  0  0  0  0
   -2.2560   10.5560    2.2920 H   0  0  0  0  0  0  0  0  0  0  0  0
   -4.6410   10.3120    2.2020 H   0  0  0  0  0  0  0  0  0  0  0  0
   -6.9290    9.3820    2.4300 H   0  0  0  0  0  0  0  0  0  0  0  0
   -7.7740    6.5250    2.7210 H   0  0  0  0  0  0  0  0  0  0  0  0
   -5.5330    5.5900    0.9710 H   0  0  0  0  0  0  0  0  0  0  0  0
   -2.5230    2.1720   -0.7340 H   0  0  0  0  0  0  0  0  0  0  0  0
    0.2640    8.1020    0.4400 H   0  0  0  0  0  0  0  0  0  0  0  0
    0.7340    4.5360   -2.1840 H   0  0  0  0  0  0  0  0  0  0  0  0
    3.0720    4.0550   -2.8490 H   0  0  0  0  0  0  0  0  0  0  0  0
    4.9310    5.0200   -1.5330 H   0  0  0  0  0  0  0  0  0  0  0  0
    4.4940    6.4430    0.4260 H   0  0  0  0  0  0  0  0  0  0  0  0
  1 31  1  0  0  0  0
  1  2  1  0  0  0  0
  2 32  1  0  0  0  0
  2 33  1  0  0  0  0
  2  3  1  0  0  0  0
  3 34  1  0  0  0  0
  3 35  1  0  0  0  0
  3  4  1  0  0  0  0
  4 36  1  0  0  0  0
  4 37  1  0  0  0  0
  4  5  1  0  0  0  0
  5  6  1  0  0  0  0
  6  7  2  0  0  0  0
  7 38  1  0  0  0  0
  7  8  1  0  0  0  0
  8 39  1  0  0  0  0
  8  9  2  0  0  0  0
  9 10  1  0  0  0  0
 10 40  1  0  0  0  0
  9 11  1  0  0  0  0
 11 41  1  0  0  0  0
 11 12  2  0  0  0  0
 12  6  1  0  0  0  0
 12 13  1  0  0  0  0
 13 14  2  0  0  0  0
 14 15  1  0  0  0  0
 15 16  2  0  0  0  0
 15 17  1  0  0  0  0
 17 42  1  0  0  0  0
 17 18  1  0  0  0  0
 18 19  2  0  0  0  0
 18 20  1  0  0  0  0
 20 14  1  0  0  0  0
 20 21  2  0  0  0  0
 21 22  1  0  0  0  0
 22 43  1  0  0  0  0
 22 23  2  0  0  0  0
 23  5  1  0  0  0  0
 23 13  1  0  0  0  0
 21 24  1  0  0  0  0
 24 25  2  0  0  0  0
 25 44  1  0  0  0  0
 25 26  1  0  0  0  0
 26 45  1  0  0  0  0
 26 27  2  0  0  0  0
 27 46  1  0  0  0  0
 27 28  1  0  0  0  0
 28 47  1  0  0  0  0
 28 29  2  0  0  0  0
 29 24  1  0  0  0  0
 29 30  1  0  0  0  0
M  END
>  <LOGBIO>
6.7700

>  <PRED_LOGBIO>
6.7200

>  <XV_RES>
-0.0060

>  <WHL_TMPL>
1

>  <ANCH>
6-7;33-34

$$$$
ROW19
  -MTS-   01071500413D 0   0.00000     0.00000     0

 54 56  0  0  0  0  0  0  0  0999 V2000
    3.6590    4.6040   -4.2330 C   0  0  0  0  0  0  0  0  0  0  0  0
    3.2650    3.9100   -3.0550 O   0  0  0  0  0  0  0  0  0  0  0  0
    2.8660    4.6790   -1.9920 C   0  0  0  0  0  0  0  0  0  0  0  0
    1.5500    4.9520   -1.6130 C   0  0  0  0  0  0  0  0  0  0  0  0
    1.2730    5.7640   -0.4940 C   0  0  0  0  0  0  0  0  0  0  0  0
   -0.1160    6.0510   -0.0960 N   0  0  0  0  0  0  0  0  0  0  0  0
   -0.3590    6.8190    0.9620 C   0  0  0  0  0  0  0  0  0  0  0  0
    0.5750    7.2900    1.6090 O   0  0  0  0  0  0  0  0  0  0  0  0
   -1.7830    7.1130    1.3700 C   0  0  0  0  0  0  0  0  0  0  0  0
   -1.7840    8.0000    2.5920 C   0  0  0  0  0  0  0  0  0  0  0  0
   -1.7850    9.3930    2.4460 C   0  0  0  0  0  0  0  0  0  0  0  0
   -1.7860   10.2150    3.5790 C   0  0  0  0  0  0  0  0  0  0  0  0
   -1.7840    9.6450    4.8580 C   0  0  0  0  0  0  0  0  0  0  0  0
   -1.7830    8.2530    5.0040 C   0  0  0  0  0  0  0  0  0  0  0  0
   -1.7820    7.4300    3.8710 C   0  0  0  0  0  0  0  0  0  0  0  0
   -1.7850   10.7260    6.3470 S   0  0  0  0  0  0  0  0  0  0  0  0
   -1.1120   11.9520    6.0460 O   0  0  0  0  0  0  0  0  0  0  0  0
   -1.1090   10.0620    7.4180 O   0  0  0  0  0  0  0  0  0  0  0  0
   -3.4910   11.0790    6.8360 C   0  0  0  0  0  0  0  0  0  0  0  0
    2.3530    6.2970    0.2340 C   0  0  0  0  0  0  0  0  0  0  0  0
    2.0410    7.3030    1.6190 Cl  0  0  0  0  0  0  0  0  0  0  0  0
    3.6710    6.0300   -0.1390 C   0  0  0  0  0  0  0  0  0  0  0  0
    3.9110    5.2270   -1.2440 C   0  0  0  0  0  0  0  0  0  0  0  0
    5.2090    4.9730   -1.5980 N   0  0  0  0  0  0  0  0  0  0  0  0
    6.2060    5.4930   -0.8880 C   0  0  0  0  0  0  0  0  0  0  0  0
    5.9580    6.2140    0.1030 O   0  0  0  0  0  0  0  0  0  0  0  0
    7.4670    5.2470   -1.2320 N   0  0  0  0  0  0  0  0  0  0  0  0
    8.5270    5.8000   -0.4760 C   0  0  0  0  0  0  0  0  0  0  0  0
    9.0510    7.0540   -0.8140 C   0  0  0  0  0  0  0  0  0  0  0  0
   10.0560    7.5690   -0.0920 N   0  0  0  0  0  0  0  0  0  0  0  0
   10.5640    6.8970    0.9500 C   0  0  0  0  0  0  0  0  0  0  0  0
   10.0390    5.6430    1.2860 C   0  0  0  0  0  0  0  0  0  0  0  0
    9.0340    5.1260    0.5650 N   0  0  0  0  0  0  0  0  0  0  0  0
   11.6510    7.4640    1.7240 C   0  0  0  0  0  0  0  0  0  0  0  0
   12.5200    7.9180    2.3430 N   0  0  0  0  0  0  0  0  0  0  0  0
    2.7790    4.9290   -4.7840 H   0  0  0  0  0  0  0  0  0  0  0  0
    4.1740    5.5060   -3.9070 H   0  0  0  0  0  0  0  0  0  0  0  0
    4.2970    3.9350   -4.8070 H   0  0  0  0  0  0  0  0  0  0  0  0
    0.7340    4.5360   -2.1840 H   0  0  0  0  0  0  0  0  0  0  0  0
   -0.8830    5.6650   -0.6270 H   0  0  0  0  0  0  0  0  0  0  0  0
   -2.2950    6.1810    1.5990 H   0  0  0  0  0  0  0  0  0  0  0  0
   -2.2970    7.6180    0.5550 H   0  0  0  0  0  0  0  0  0  0  0  0
   -1.7860    9.8320    1.4600 H   0  0  0  0  0  0  0  0  0  0  0  0
   -1.7870   11.2890    3.4670 H   0  0  0  0  0  0  0  0  0  0  0  0
   -1.7820    7.8130    5.9900 H   0  0  0  0  0  0  0  0  0  0  0  0
   -1.7810    6.3560    3.9830 H   0  0  0  0  0  0  0  0  0  0  0  0
   -4.0050   11.5840    6.0210 H   0  0  0  0  0  0  0  0  0  0  0  0
   -3.4920   11.7180    7.7170 H   0  0  0  0  0  0  0  0  0  0  0  0
   -4.0030   10.1460    7.0650 H   0  0  0  0  0  0  0  0  0  0  0  0
    4.4940    6.4430    0.4260 H   0  0  0  0  0  0  0  0  0  0  0  0
    5.4090    4.3910   -2.3980 H   0  0  0  0  0  0  0  0  0  0  0  0
    7.6670    4.6640   -2.0320 H   0  0  0  0  0  0  0  0  0  0  0  0
    8.6480    7.6030   -1.6520 H   0  0  0  0  0  0  0  0  0  0  0  0
   10.4420    5.0940    2.1240 H   0  0  0  0  0  0  0  0  0  0  0  0
  1 36  1  0  0  0  0
  1 37  1  0  0  0  0
  1 38  1  0  0  0  0
  1  2  1  0  0  0  0
  2  3  1  0  0  0  0
  3  4  2  0  0  0  0
  4 39  1  0  0  0  0
  4  5  1  0  0  0  0
  5  6  1  0  0  0  0
  6 40  1  0  0  0  0
  6  7  1  0  0  0  0
  7  8  2  0  0  0  0
  7  9  1  0  0  0  0
  9 41  1  0  0  0  0
  9 42  1  0  0  0  0
  9 10  1  0  0  0  0
 10 11  2  0  0  0  0
 11 43  1  0  0  0  0
 11 12  1  0  0  0  0
 12 44  1  0  0  0  0
 12 13  2  0  0  0  0
 13 14  1  0  0  0  0
 14 45  1  0  0  0  0
 14 15  2  0  0  0  0
 15 10  1  0  0  0  0
 15 46  1  0  0  0  0
 13 16  1  0  0  0  0
 16 17  2  0  0  0  0
 16 18  2  0  0  0  0
 16 19  1  0  0  0  0
 19 47  1  0  0  0  0
 19 48  1  0  0  0  0
 19 49  1  0  0  0  0
  5 20  2  0  0  0  0
 20 21  1  0  0  0  0
 20 22  1  0  0  0  0
 22 50  1  0  0  0  0
 22 23  2  0  0  0  0
 23  3  1  0  0  0  0
 23 24  1  0  0  0  0
 24 51  1  0  0  0  0
 24 25  1  0  0  0  0
 25 26  2  0  0  0  0
 25 27  1  0  0  0  0
 27 52  1  0  0  0  0
 27 28  1  0  0  0  0
 28 29  2  0  0  0  0
 29 53  1  0  0  0  0
 29 30  1  0  0  0  0
 30 31  2  0  0  0  0
 31 32  1  0  0  0  0
 32 54  1  0  0  0  0
 32 33  2  0  0  0  0
 33 28  1  0  0  0  0
 31 34  1  0  0  0  0
 34 35  3  0  0  0  0
M  END
>  <LOGBIO>
8.1500

>  <PRED_LOGBIO>
8.0300

>  <XV_RES>
0.4560

>  <WHL_TMPL>
1

>  <ANCH>
35-36;5-1

$$$$
ROW20
  -MTS-   01071500413D 0   0.00000     0.00000     0

 48 51  0  0  0  0  0  0  0  0999 V2000
    9.2070   -5.1200   -2.8510 N   0  0  0  0  0  0  0  0  0  0  0  0
    8.2570   -4.2080   -2.1990 C   0  0  2  0  0  0  0  0  0  0  0  0
    6.9460   -4.1520   -3.0060 C   0  0  0  0  0  0  0  0  0  0  0  0
    5.9520   -3.1470   -2.3950 C   0  0  0  0  0  0  0  0  0  0  0  0
    6.5820   -1.7500   -2.2470 C   0  0  2  0  0  0  0  0  0  0  0  0
    7.8930   -1.8060   -1.4400 C   0  0  0  0  0  0  0  0  0  0  0  0
    8.8870   -2.8110   -2.0510 C   0  0  0  0  0  0  0  0  0  0  0  0
    5.6310   -0.8370   -1.5950 N   0  0  0  0  0  0  0  0  0  0  0  0
    4.7570   -1.3150   -0.6550 C   0  0  0  0  0  0  0  0  0  0  0  0
    6.0350   -0.9870   -0.7020 N   0  0  0  0  0  0  0  0  0  0  0  0
    6.4980    0.2100   -0.1440 C   0  0  0  0  0  0  0  0  0  0  0  0
    5.6340    1.0440    0.4500 C   0  0  0  0  0  0  0  0  0  0  0  0
    6.4590    0.7260    0.9360 C   0  0  0  0  0  0  0  0  0  0  0  0
    6.2940   -0.3830    1.4880 O   0  0  0  0  0  0  0  0  0  0  0  0
    7.6730    1.2680    0.8820 N   0  0  0  0  0  0  0  0  0  0  0  0
    4.2960    0.7640    0.5330 N   0  0  0  0  0  0  0  0  0  0  0  0
    3.2470    1.4530    1.0830 C   0  0  0  0  0  0  0  0  0  0  0  0
    2.1330    0.7320    0.8920 C   0  0  0  0  0  0  0  0  0  0  0  0
    2.4970   -0.4340    0.2080 N   0  0  0  0  0  0  0  0  0  0  0  0
    3.8000   -0.3970    0.0010 C   0  0  0  0  0  0  0  0  0  0  0  0
    0.7670    1.1010    1.3260 C   0  0  0  0  0  0  0  0  0  0  0  0
   -0.1900    0.1050    1.5480 C   0  0  0  0  0  0  0  0  0  0  0  0
   -1.4820    0.4540    1.9580 C   0  0  0  0  0  0  0  0  0  0  0  0
   -1.8170    1.8000    2.1460 C   0  0  0  0  0  0  0  0  0  0  0  0
   -3.4230    2.2350    2.6570 Cl  0  0  0  0  0  0  0  0  0  0  0  0
   -0.8590    2.7970    1.9250 C   0  0  0  0  0  0  0  0  0  0  0  0
    0.4330    2.4480    1.5140 C   0  0  0  0  0  0  0  0  0  0  0  0
    8.6990   -5.8460   -3.3360 H   0  0  0  0  0  0  0  0  0  0  0  0
    9.7710   -4.6040   -3.5110 H   0  0  0  0  0  0  0  0  0  0  0  0
    8.0700   -4.6370   -1.2170 H   0  0  0  0  0  0  0  0  0  0  0  0
    7.1640   -3.8650   -4.0330 H   0  0  0  0  0  0  0  0  0  0  0  0
    6.4920   -5.1400   -3.0300 H   0  0  0  0  0  0  0  0  0  0  0  0
    5.6290   -3.5030   -1.4190 H   0  0  0  0  0  0  0  0  0  0  0  0
    5.0690   -3.0800   -3.0280 H   0  0  0  0  0  0  0  0  0  0  0  0
    6.7690   -1.3210   -3.2290 H   0  0  0  0  0  0  0  0  0  0  0  0
    7.6750   -2.0920   -0.4140 H   0  0  0  0  0  0  0  0  0  0  0  0
    8.3470   -0.8170   -1.4160 H   0  0  0  0  0  0  0  0  0  0  0  0
    9.2090   -2.4540   -3.0270 H   0  0  0  0  0  0  0  0  0  0  0  0
    9.7700   -2.8780   -1.4190 H   0  0  0  0  0  0  0  0  0  0  0  0
    5.6220    0.1420   -1.8420 H   0  0  0  0  0  0  0  0  0  0  0  0
    7.5480    0.4610   -0.1930 H   0  0  0  0  0  0  0  0  0  0  0  0
    8.4310    0.8640    1.4130 H   0  0  0  0  0  0  0  0  0  0  0  0
    7.8370    2.0840    0.3100 H   0  0  0  0  0  0  0  0  0  0  0  0
    3.3060    2.4090    1.5820 H   0  0  0  0  0  0  0  0  0  0  0  0
    0.0680   -0.9340    1.4020 H   0  0  0  0  0  0  0  0  0  0  0  0
   -2.2210   -0.3150    2.1290 H   0  0  0  0  0  0  0  0  0  0  0  0
   -1.1170    3.8360    2.0700 H   0  0  0  0  0  0  0  0  0  0  0  0
    1.1720    3.2170    1.3430 H   0  0  0  0  0  0  0  0  0  0  0  0
  1 28  1  0  0  0  0
  1 29  1  0  0  0  0
  1  2  1  0  0  0  0
  2 30  1  0  0  0  0
  2  3  1  0  0  0  0
  3 31  1  0  0  0  0
  3 32  1  0  0  0  0
  3  4  1  0  0  0  0
  4 33  1  0  0  0  0
  4 34  1  0  0  0  0
  4  5  1  0  0  0  0
  5 35  1  0  0  0  0
  5  6  1  0  0  0  0
  6 36  1  0  0  0  0
  6 37  1  0  0  0  0
  6  7  1  0  0  0  0
  7  2  1  0  0  0  0
  7 38  1  0  0  0  0
  7 39  1  0  0  0  0
  5  8  1  0  0  0  0
  8 40  1  0  0  0  0
  8  9  1  0  0  0  0
  9 10  2  0  0  0  0
 10 11  1  0  0  0  0
 11 41  1  0  0  0  0
 11 12  2  0  0  0  0
 12 13  1  0  0  0  0
 13 14  2  0  0  0  0
 13 15  1  0  0  0  0
 15 42  1  0  0  0  0
 15 43  1  0  0  0  0
 12 16  1  0  0  0  0
 16 17  1  0  0  0  0
 17 44  1  0  0  0  0
 17 18  2  0  0  0  0
 18 19  1  0  0  0  0
 19 20  2  0  0  0  0
 20  9  1  0  0  0  0
 20 16  1  0  0  0  0
 18 21  1  0  0  0  0
 21 22  2  0  0  0  0
 22 45  1  0  0  0  0
 22 23  1  0  0  0  0
 23 46  1  0  0  0  0
 23 24  2  0  0  0  0
 24 25  1  0  0  0  0
 24 26  1  0  0  0  0
 26 47  1  0  0  0  0
 26 27  2  0  0  0  0
 27 21  1  0  0  0  0
 27 48  1  0  0  0  0
M  END
>  <LOGBIO>
5.9700

>  <PRED_LOGBIO>
5.5200

>  <XV_RES>
0.5510

>  <WHL_TMPL>
3

>  <ANCH>
16-25;37-22

$$$$
ROW22
  -MTS-   01071500413D 0   0.00000     0.00000     0

 49 53  0  0  0  0  0  0  0  0999 V2000
   -6.6270    1.0880    0.5360 C   0  0  0  0  0  0  0  0  0  0  0  0
   -6.2460    1.9200   -0.5630 O   0  0  0  0  0  0  0  0  0  0  0  0
   -5.3450    2.9240   -0.3270 C   0  0  0  0  0  0  0  0  0  0  0  0
   -3.9730    2.6800   -0.4640 C   0  0  0  0  0  0  0  0  0  0  0  0
   -3.0520    3.7060   -0.2220 C   0  0  0  0  0  0  0  0  0  0  0  0
   -1.5440    3.7310   -0.2910 C   0  0  0  0  0  0  0  0  0  0  0  0
   -1.1350    5.1760   -0.1320 C   0  0  0  0  0  0  0  0  0  0  0  0
   -2.3450    5.8780    0.3510 C   0  0  0  0  0  0  0  0  0  0  0  0
   -1.9960    7.1160    0.6470 N   0  0  0  0  0  0  0  0  0  0  0  0
   -0.5790    7.2570    0.3730 N   0  0  0  0  0  0  0  0  0  0  0  0
   -0.1230    6.0520   -0.0940 C   0  0  0  0  0  0  0  0  0  0  0  0
    1.2730    5.7640   -0.4940 C   0  0  0  0  0  0  0  0  0  0  0  0
    2.3530    6.2970    0.2340 C   0  0  0  0  0  0  0  0  0  0  0  0
    3.6710    6.0300   -0.1390 C   0  0  0  0  0  0  0  0  0  0  0  0
    3.9110    5.2270   -1.2440 C   0  0  0  0  0  0  0  0  0  0  0  0
    2.8660    4.6790   -1.9920 C   0  0  0  0  0  0  0  0  0  0  0  0
    1.5500    4.9520   -1.6130 C   0  0  0  0  0  0  0  0  0  0  0  0
    5.3140    4.9520   -1.6270 C   0  0  0  0  0  0  0  0  0  0  0  0
    5.8150    3.6470   -1.5590 C   0  0  0  0  0  0  0  0  0  0  0  0
    7.1430    3.3870   -1.9210 C   0  0  0  0  0  0  0  0  0  0  0  0
    7.9680    4.4330   -2.3510 C   0  0  0  0  0  0  0  0  0  0  0  0
    9.2670    4.1790   -2.7050 O   0  0  0  0  0  0  0  0  0  0  0  0
    7.4670    5.7380   -2.4190 C   0  0  0  0  0  0  0  0  0  0  0  0
    6.1400    5.9980   -2.0570 C   0  0  0  0  0  0  0  0  0  0  0  0
   -3.5020    4.9760    0.1560 C   0  0  0  0  0  0  0  0  0  0  0  0
   -4.8740    5.2210    0.2940 C   0  0  0  0  0  0  0  0  0  0  0  0
   -5.7950    4.1940    0.0520 C   0  0  0  0  0  0  0  0  0  0  0  0
   -7.1370    4.4330    0.1860 O   0  0  0  0  0  0  0  0  0  0  0  0
   -7.8560    4.8910   -0.9620 C   0  0  0  0  0  0  0  0  0  0  0  0
   -7.0820    1.6980    1.3130 H   0  0  0  0  0  0  0  0  0  0  0  0
   -7.3430    0.3420    0.1950 H   0  0  0  0  0  0  0  0  0  0  0  0
   -5.7470    0.5880    0.9350 H   0  0  0  0  0  0  0  0  0  0  0  0
   -3.6260    1.7000   -0.7560 H   0  0  0  0  0  0  0  0  0  0  0  0
   -1.1360    3.1490    0.5330 H   0  0  0  0  0  0  0  0  0  0  0  0
   -1.2210    3.3700   -1.2660 H   0  0  0  0  0  0  0  0  0  0  0  0
   -0.0270    8.0930    0.5020 H   0  0  0  0  0  0  0  0  0  0  0  0
    2.1590    6.9220    1.0940 H   0  0  0  0  0  0  0  0  0  0  0  0
    4.4940    6.4430    0.4260 H   0  0  0  0  0  0  0  0  0  0  0  0
    3.0720    4.0550   -2.8490 H   0  0  0  0  0  0  0  0  0  0  0  0
    0.7340    4.5360   -2.1850 H   0  0  0  0  0  0  0  0  0  0  0  0
    5.1780    2.8410   -1.2270 H   0  0  0  0  0  0  0  0  0  0  0  0
    7.5290    2.3800   -1.8680 H   0  0  0  0  0  0  0  0  0  0  0  0
    9.3350    3.9690   -3.6490 H   0  0  0  0  0  0  0  0  0  0  0  0
    8.1040    6.5450   -2.7500 H   0  0  0  0  0  0  0  0  0  0  0  0
    5.7530    7.0050   -2.1090 H   0  0  0  0  0  0  0  0  0  0  0  0
   -5.2210    6.2000    0.5860 H   0  0  0  0  0  0  0  0  0  0  0  0
   -7.7790    4.1520   -1.7560 H   0  0  0  0  0  0  0  0  0  0  0  0
   -8.9020    5.0350   -0.7010 H   0  0  0  0  0  0  0  0  0  0  0  0
   -7.4340    5.8340   -1.3020 H   0  0  0  0  0  0  0  0  0  0  0  0
  1 30  1  0  0  0  0
  1 31  1  0  0  0  0
  1 32  1  0  0  0  0
  1  2  1  0  0  0  0
  2  3  1  0  0  0  0
  3  4  2  0  0  0  0
  4 33  1  0  0  0  0
  4  5  1  0  0  0  0
  5  6  1  0  0  0  0
  6 34  1  0  0  0  0
  6 35  1  0  0  0  0
  6  7  1  0  0  0  0
  7  8  1  0  0  0  0
  8  9  2  0  0  0  0
  9 10  1  0  0  0  0
 10 36  1  0  0  0  0
 10 11  1  0  0  0  0
 11  7  2  0  0  0  0
 11 12  1  0  0  0  0
 12 13  2  0  0  0  0
 13 37  1  0  0  0  0
 13 14  1  0  0  0  0
 14 38  1  0  0  0  0
 14 15  2  0  0  0  0
 15 16  1  0  0  0  0
 16 39  1  0  0  0  0
 16 17  2  0  0  0  0
 17 12  1  0  0  0  0
 17 40  1  0  0  0  0
 15 18  1  0  0  0  0
 18 19  2  0  0  0  0
 19 41  1  0  0  0  0
 19 20  1  0  0  0  0
 20 42  1  0  0  0  0
 20 21  2  0  0  0  0
 21 22  1  0  0  0  0
 22 43  1  0  0  0  0
 21 23  1  0  0  0  0
 23 44  1  0  0  0  0
 23 24  2  0  0  0  0
 24 18  1  0  0  0  0
 24 45  1  0  0  0  0
  8 25  1  0  0  0  0
 25  5  2  0  0  0  0
 25 26  1  0  0  0  0
 26 46  1  0  0  0  0
 26 27  2  0  0  0  0
 27  3  1  0  0  0  0
 27 28  1  0  0  0  0
 28 29  1  0  0  0  0
 29 47  1  0  0  0  0
 29 48  1  0  0  0  0
 29 49  1  0  0  0  0
M  END
>  <LOGBIO>
8.8000

>  <PRED_LOGBIO>
8.1600

>  <XV_RES>
0.7450

>  <WHL_TMPL>
1

>  <ANCH>
3-5;27-19

$$$$
ROW23
  -MTS-   01071500413D 0   0.00000     0.00000     0

 56 59  0  0  1  0  0  0  0  0999 V2000
   -8.0190   -0.1540    2.0930 C   0  0  0  0  0  0  0  0  0  0  0  0
   -7.0130    0.8350    2.3270 O   0  0  0  0  0  0  0  0  0  0  0  0
   -6.8180    1.6800    1.1900 C   0  0  0  0  0  0  0  0  0  0  0  0
   -5.7360    2.7120    1.5020 C   0  0  0  0  0  0  0  0  0  0  0  0
   -5.5400    3.5570    0.3650 O   0  0  0  0  0  0  0  0  0  0  0  0
   -4.6020    4.5510    0.4550 C   0  0  0  0  0  0  0  0  0  0  0  0
   -3.2770    4.2980    0.0820 C   0  0  0  0  0  0  0  0  0  0  0  0
   -2.3170    5.3140    0.1740 C   0  0  0  0  0  0  0  0  0  0  0  0
   -1.0460    5.0850   -0.1800 N   0  0  0  0  0  0  0  0  0  0  0  0
   -0.1220    6.0520   -0.0940 C   0  0  0  0  0  0  0  0  0  0  0  0
   -0.4410    7.2770    0.3480 N   0  0  0  0  0  0  0  0  0  0  0  0
   -1.6950    7.5710    0.7180 C   0  0  0  0  0  0  0  0  0  0  0  0
   -2.0170    8.8680    1.1820 N   0  0  0  0  0  0  0  0  0  0  0  0
   -2.4520    9.9020    0.2320 C   0  0  1  0  0  0  0  0  0  0  0  0
   -3.9790    9.9110    0.0370 C   0  0  0  0  0  0  0  0  0  0  0  0
   -4.4310   11.3790   -0.0670 C   0  0  0  0  0  0  0  0  0  0  0  0
   -3.1900   12.1560    0.0660 N   0  0  0  0  0  0  0  0  0  0  0  0
   -2.1930   11.3250    0.7600 C   0  0  0  0  0  0  0  0  0  0  0  0
   -2.6840    6.5820    0.6400 C   0  0  0  0  0  0  0  0  0  0  0  0
   -4.0090    6.8350    1.0130 C   0  0  0  0  0  0  0  0  0  0  0  0
   -4.9680    5.8190    0.9210 C   0  0  0  0  0  0  0  0  0  0  0  0
   -6.2650    6.0660    1.2860 O   0  0  0  0  0  0  0  0  0  0  0  0
   -7.1660    6.5450    0.2840 C   0  0  0  0  0  0  0  0  0  0  0  0
    1.2730    5.7640   -0.4940 C   0  0  0  0  0  0  0  0  0  0  0  0
    1.5500    4.9520   -1.6130 C   0  0  0  0  0  0  0  0  0  0  0  0
    2.8660    4.6790   -1.9920 C   0  0  0  0  0  0  0  0  0  0  0  0
    3.2650    3.9100   -3.0550 F   0  0  0  0  0  0  0  0  0  0  0  0
    3.9110    5.2270   -1.2440 C   0  0  0  0  0  0  0  0  0  0  0  0
    3.6710    6.0300   -0.1390 C   0  0  0  0  0  0  0  0  0  0  0  0
    2.3530    6.2970    0.2340 C   0  0  0  0  0  0  0  0  0  0  0  0
    2.1070    7.0890    1.3240 O   0  0  0  0  0  0  0  0  0  0  0  0
   -7.7240   -0.7790    1.2530 H   0  0  0  0  0  0  0  0  0  0  0  0
   -8.1330   -0.7720    2.9820 H   0  0  0  0  0  0  0  0  0  0  0  0
   -8.9640    0.3350    1.8680 H   0  0  0  0  0  0  0  0  0  0  0  0
   -7.7490    2.1910    0.9540 H   0  0  0  0  0  0  0  0  0  0  0  0
   -6.5090    1.0770    0.3390 H   0  0  0  0  0  0  0  0  0  0  0  0
   -4.8050    2.2010    1.7380 H   0  0  0  0  0  0  0  0  0  0  0  0
   -6.0440    3.3160    2.3530 H   0  0  0  0  0  0  0  0  0  0  0  0
   -2.9940    3.3200   -0.2780 H   0  0  0  0  0  0  0  0  0  0  0  0
   -1.9490    9.0830    2.1660 H   0  0  0  0  0  0  0  0  0  0  0  0
   -1.9190    9.7030   -0.6950 H   0  0  0  0  0  0  0  0  0  0  0  0
   -4.4520    9.4460    0.9000 H   0  0  0  0  0  0  0  0  0  0  0  0
   -4.2340    9.3870   -0.8820 H   0  0  0  0  0  0  0  0  0  0  0  0
   -5.1400   11.6350    0.7170 H   0  0  0  0  0  0  0  0  0  0  0  0
   -4.9110   11.5680   -1.0250 H   0  0  0  0  0  0  0  0  0  0  0  0
   -3.3760   12.9860    0.6110 H   0  0  0  0  0  0  0  0  0  0  0  0
   -2.3180   11.3730    1.8400 H   0  0  0  0  0  0  0  0  0  0  0  0
   -1.1810   11.6530    0.5270 H   0  0  0  0  0  0  0  0  0  0  0  0
   -4.2920    7.8130    1.3730 H   0  0  0  0  0  0  0  0  0  0  0  0
   -7.2330    5.8160   -0.5210 H   0  0  0  0  0  0  0  0  0  0  0  0
   -8.1500    6.6930    0.7220 H   0  0  0  0  0  0  0  0  0  0  0  0
   -6.7990    7.4900   -0.1120 H   0  0  0  0  0  0  0  0  0  0  0  0
    0.7340    4.5360   -2.1840 H   0  0  0  0  0  0  0  0  0  0  0  0
    4.9310    5.0200   -1.5330 H   0  0  0  0  0  0  0  0  0  0  0  0
    4.4940    6.4430    0.4260 H   0  0  0  0  0  0  0  0  0  0  0  0
    2.0470    6.5580    2.1340 H   0  0  0  0  0  0  0  0  0  0  0  0
  1 32  1  0  0  0  0
  1 33  1  0  0  0  0
  1 34  1  0  0  0  0
  1  2  1  0  0  0  0
  2  3  1  0  0  0  0
  3 35  1  0  0  0  0
  3 36  1  0  0  0  0
  3  4  1  0  0  0  0
  4 37  1  0  0  0  0
  4 38  1  0  0  0  0
  4  5  1  0  0  0  0
  5  6  1  0  0  0  0
  6  7  2  0  0  0  0
  7 39  1  0  0  0  0
  7  8  1  0  0  0  0
  8  9  1  0  0  0  0
  9 10  2  0  0  0  0
 10 11  1  0  0  0  0
 11 12  2  0  0  0  0
 12 13  1  0  0  0  0
 13 40  1  0  0  0  0
 13 14  1  0  0  0  0
 14 41  1  0  0  0  0
 14 15  1  0  0  0  0
 15 42  1  0  0  0  0
 15 43  1  0  0  0  0
 15 16  1  0  0  0  0
 16 44  1  0  0  0  0
 16 45  1  0  0  0  0
 16 17  1  0  0  0  0
 17 46  1  0  0  0  0
 17 18  1  0  0  0  0
 18 14  1  0  0  0  0
 18 47  1  0  0  0  0
 18 48  1  0  0  0  0
 12 19  1  0  0  0  0
 19  8  2  0  0  0  0
 19 20  1  0  0  0  0
 20 49  1  0  0  0  0
 20 21  2  0  0  0  0
 21  6  1  0  0  0  0
 21 22  1  0  0  0  0
 22 23  1  0  0  0  0
 23 50  1  0  0  0  0
 23 51  1  0  0  0  0
 23 52  1  0  0  0  0
 10 24  1  0  0  0  0
 24 25  2  0  0  0  0
 25 53  1  0  0  0  0
 25 26  1  0  0  0  0
 26 27  1  0  0  0  0
 26 28  2  0  0  0  0
 28 54  1  0  0  0  0
 28 29  1  0  0  0  0
 29 55  1  0  0  0  0
 29 30  2  0  0  0  0
 30 24  1  0  0  0  0
 30 31  1  0  0  0  0
 31 56  1  0  0  0  0
M  END
>  <LOGBIO>
6.5900

>  <PRED_LOGBIO>
6.6900

>  <XV_RES>
-0.1110

>  <WHL_TMPL>
1

>  <ANCH>
3-5;46-45

$$$$
ROW24
  -MTS-   01071500413D 0   0.00000     0.00000     0

 38 41  0  0  0  0  0  0  0  0999 V2000
    5.0510    4.3710   -2.6650 N   0  0  0  0  0  0  0  0  0  0  0  0
    3.6820    4.4290   -2.6710 C   0  0  0  0  0  0  0  0  0  0  0  0
    3.0130    3.8830   -3.6960 C   0  0  0  0  0  0  0  0  0  0  0  0
    1.5350    3.9670   -3.6660 C   0  0  0  0  0  0  0  0  0  0  0  0
    0.9310    4.5630   -2.6550 N   0  0  0  0  0  0  0  0  0  0  0  0
    1.6710    5.1210   -1.6050 C   0  0  0  0  0  0  0  0  0  0  0  0
    1.2790    5.7630   -0.4960 C   0  0  0  0  0  0  0  0  0  0  0  0
    2.5000    6.1300    0.2550 C   0  0  0  0  0  0  0  0  0  0  0  0
    3.5370    5.6940   -0.4350 N   0  0  0  0  0  0  0  0  0  0  0  0
    3.0390    5.0450   -1.6300 N   0  0  0  0  0  0  0  0  0  0  0  0
   -0.1220    6.0520   -0.0940 C   0  0  0  0  0  0  0  0  0  0  0  0
   -1.2010    5.3650   -0.4940 C   0  0  0  0  0  0  0  0  0  0  0  0
   -2.3860    5.9870    0.1390 C   0  0  0  0  0  0  0  0  0  0  0  0
   -1.9570    6.9970    0.8720 N   0  0  0  0  0  0  0  0  0  0  0  0
   -0.5140    7.0640    0.7430 N   0  0  0  0  0  0  0  0  0  0  0  0
    0.7200    3.3720   -4.7880 C   0  0  0  0  0  0  0  0  0  0  0  0
    0.0870    4.4950   -5.6300 C   0  0  0  0  0  0  0  0  0  0  0  0
   -0.9080    3.9310   -6.6610 C   0  0  0  0  0  0  0  0  0  0  0  0
   -1.9140    2.9690   -6.0020 C   0  0  0  0  0  0  0  0  0  0  0  0
   -1.2280    1.8940   -5.2700 N   0  0  0  0  0  0  0  0  0  0  0  0
   -0.3610    2.4370   -4.2150 C   0  0  0  0  0  0  0  0  0  0  0  0
    5.3920    4.3670   -3.6160 H   0  0  0  0  0  0  0  0  0  0  0  0
    5.3490    3.5270   -2.1970 H   0  0  0  0  0  0  0  0  0  0  0  0
    3.5310    3.4010   -4.5110 H   0  0  0  0  0  0  0  0  0  0  0  0
    2.5370    6.6580    1.1970 H   0  0  0  0  0  0  0  0  0  0  0  0
   -1.2050    4.5130   -1.1570 H   0  0  0  0  0  0  0  0  0  0  0  0
   -3.4120    5.6720    0.0220 H   0  0  0  0  0  0  0  0  0  0  0  0
    0.0930    7.7360    1.1900 H   0  0  0  0  0  0  0  0  0  0  0  0
    1.4200    2.8020   -5.3950 H   0  0  0  0  0  0  0  0  0  0  0  0
   -0.4280    5.1930   -4.9750 H   0  0  0  0  0  0  0  0  0  0  0  0
    0.8700    5.0450   -6.1480 H   0  0  0  0  0  0  0  0  0  0  0  0
   -0.3630    3.4040   -7.4410 H   0  0  0  0  0  0  0  0  0  0  0  0
   -1.4470    4.7510   -7.1310 H   0  0  0  0  0  0  0  0  0  0  0  0
   -2.5500    3.5240   -5.3160 H   0  0  0  0  0  0  0  0  0  0  0  0
   -2.5550    2.5340   -6.7660 H   0  0  0  0  0  0  0  0  0  0  0  0
   -1.9130    1.2820   -4.8510 H   0  0  0  0  0  0  0  0  0  0  0  0
   -0.9660    2.9840   -3.4950 H   0  0  0  0  0  0  0  0  0  0  0  0
    0.1160    1.6190   -3.6800 H   0  0  0  0  0  0  0  0  0  0  0  0
  1 22  1  0  0  0  0
  1 23  1  0  0  0  0
  1  2  1  0  0  0  0
  2  3  2  0  0  0  0
  3 24  1  0  0  0  0
  3  4  1  0  0  0  0
  4  5  2  0  0  0  0
  5  6  1  0  0  0  0
  6  7  2  0  0  0  0
  7  8  1  0  0  0  0
  8 25  1  0  0  0  0
  8  9  2  0  0  0  0
  9 10  1  0  0  0  0
 10  2  1  0  0  0  0
 10  6  1  0  0  0  0
  7 11  1  0  0  0  0
 11 12  2  0  0  0  0
 12 26  1  0  0  0  0
 12 13  1  0  0  0  0
 13 27  1  0  0  0  0
 13 14  2  0  0  0  0
 14 15  1  0  0  0  0
 15 11  1  0  0  0  0
 15 28  1  0  0  0  0
  4 16  1  0  0  0  0
 16 29  1  0  0  0  0
 16 17  1  0  0  0  0
 17 30  1  0  0  0  0
 17 31  1  0  0  0  0
 17 18  1  0  0  0  0
 18 32  1  0  0  0  0
 18 33  1  0  0  0  0
 18 19  1  0  0  0  0
 19 34  1  0  0  0  0
 19 35  1  0  0  0  0
 19 20  1  0  0  0  0
 20 36  1  0  0  0  0
 20 21  1  0  0  0  0
 21 16  1  0  0  0  0
 21 37  1  0  0  0  0
 21 38  1  0  0  0  0
M  END
>  <LOGBIO>
5.7000

>  <PRED_LOGBIO>
6.3200

>  <XV_RES>
-0.8630

>  <WHL_TMPL>
1

>  <ANCH>
5-6;10-15

$$$$
ROW25
  -MTS-   01071500413D 0   0.00000     0.00000     0

 31 33  0  0  0  0  0  0  0  0999 V2000
    3.2650    3.9100   -3.0550 N   0  0  0  0  0  0  0  0  0  0  0  0
    2.8710    4.4980   -1.8390 C   0  0  0  0  0  0  0  0  0  0  0  0
    1.5880    4.7150   -1.5170 C   0  0  0  0  0  0  0  0  0  0  0  0
    1.3080    5.7570   -0.5040 C   0  0  0  0  0  0  0  0  0  0  0  0
    2.3040    6.4290    0.0420 N   0  0  0  0  0  0  0  0  0  0  0  0
    3.6300    6.1690   -0.3240 C   0  0  0  0  0  0  0  0  0  0  0  0
    4.7810    6.7150    0.0890 C   0  0  0  0  0  0  0  0  0  0  0  0
    4.9690    8.0820    1.3670 Br  0  0  0  0  0  0  0  0  0  0  0  0
    5.8770    6.0450   -0.6450 C   0  0  0  0  0  0  0  0  0  0  0  0
    5.3290    5.1490   -1.4450 N   0  0  0  0  0  0  0  0  0  0  0  0
    3.8930    5.2050   -1.2620 N   0  0  0  0  0  0  0  0  0  0  0  0
   -0.1510    6.0580   -0.0860 C   0  0  0  0  0  0  0  0  0  0  0  0
   -1.0950    4.9900   -0.6650 C   0  0  0  0  0  0  0  0  0  0  0  0
   -2.5720    5.3630   -0.4380 C   0  0  0  0  0  0  0  0  0  0  0  0
   -2.8630    6.8040   -0.8960 C   0  0  0  0  0  0  0  0  0  0  0  0
   -1.9590    7.7660   -0.2500 N   0  0  0  0  0  0  0  0  0  0  0  0
   -0.5540    7.4660   -0.5620 C   0  0  0  0  0  0  0  0  0  0  0  0
    4.2450    3.7670   -3.2530 H   0  0  0  0  0  0  0  0  0  0  0  0
    2.5680    3.6310   -3.7300 H   0  0  0  0  0  0  0  0  0  0  0  0
    0.7910    4.1520   -1.9780 H   0  0  0  0  0  0  0  0  0  0  0  0
    6.9330    6.2510   -0.5460 H   0  0  0  0  0  0  0  0  0  0  0  0
   -0.2190    6.0280    0.9990 H   0  0  0  0  0  0  0  0  0  0  0  0
   -0.9170    4.0810   -0.0940 H   0  0  0  0  0  0  0  0  0  0  0  0
   -0.9210    4.9270   -1.7380 H   0  0  0  0  0  0  0  0  0  0  0  0
   -2.7300    5.3450    0.6380 H   0  0  0  0  0  0  0  0  0  0  0  0
   -3.1880    4.6870   -1.0280 H   0  0  0  0  0  0  0  0  0  0  0  0
   -3.8650    7.0400   -0.5440 H   0  0  0  0  0  0  0  0  0  0  0  0
   -2.7150    6.8500   -1.9730 H   0  0  0  0  0  0  0  0  0  0  0  0
   -2.0650    7.6330    0.7450 H   0  0  0  0  0  0  0  0  0  0  0  0
    0.0430    8.1670    0.0190 H   0  0  0  0  0  0  0  0  0  0  0  0
   -0.4170    7.5070   -1.6400 H   0  0  0  0  0  0  0  0  0  0  0  0
  1 18  1  0  0  0  0
  1 19  1  0  0  0  0
  1  2  1  0  0  0  0
  2  3  2  0  0  0  0
  3 20  1  0  0  0  0
  3  4  1  0  0  0  0
  4  5  2  0  0  0  0
  5  6  1  0  0  0  0
  6  7  2  0  0  0  0
  7  8  1  0  0  0  0
  7  9  1  0  0  0  0
  9 21  1  0  0  0  0
  9 10  2  0  0  0  0
 10 11  1  0  0  0  0
 11  2  1  0  0  0  0
 11  6  1  0  0  0  0
  4 12  1  0  0  0  0
 12 22  1  0  0  0  0
 12 13  1  0  0  0  0
 13 23  1  0  0  0  0
 13 24  1  0  0  0  0
 13 14  1  0  0  0  0
 14 25  1  0  0  0  0
 14 26  1  0  0  0  0
 14 15  1  0  0  0  0
 15 27  1  0  0  0  0
 15 28  1  0  0  0  0
 15 16  1  0  0  0  0
 16 29  1  0  0  0  0
 16 17  1  0  0  0  0
 17 12  1  0  0  0  0
 17 30  1  0  0  0  0
 17 31  1  0  0  0  0
M  END
>  <LOGBIO>
5.9700

>  <PRED_LOGBIO>
5.5700

>  <XV_RES>
0.6530

>  <WHL_TMPL>
1

>  <ANCH>
5-6;7-16

$$$$
ROW26
  -MTS-   01071500413D 0   0.00000     0.00000     0

 49 53  0  0  0  0  0  0  0  0999 V2000
    4.7690   -2.5080   -0.3550 O   0  0  0  0  0  0  0  0  0  0  0  0
    4.7580   -1.3160   -0.6550 C   0  0  0  0  0  0  0  0  0  0  0  0
    5.6060   -0.8510   -1.5680 N   0  0  0  0  0  0  0  0  0  0  0  0
    6.5210   -1.7300   -2.1940 C   0  0  0  0  0  0  0  0  0  0  0  0
    7.2770   -2.6200   -1.4230 C   0  0  0  0  0  0  0  0  0  0  0  0
    8.1830   -3.4890   -2.0420 C   0  0  0  0  0  0  0  0  0  0  0  0
    8.3320   -3.4680   -3.4340 C   0  0  0  0  0  0  0  0  0  0  0  0
    7.5760   -2.5780   -4.2060 C   0  0  0  0  0  0  0  0  0  0  0  0
    6.6710   -1.7090   -3.5860 C   0  0  0  0  0  0  0  0  0  0  0  0
    5.9070   -0.8090   -4.3670 N   0  0  0  0  0  0  0  0  0  0  0  0
    4.4370   -0.8260   -4.3840 C   0  0  0  0  0  0  0  0  0  0  0  0
    3.8390    0.5830   -4.2200 C   0  0  0  0  0  0  0  0  0  0  0  0
    4.4240    1.5280   -5.1820 N   0  0  0  0  0  0  0  0  0  0  0  0
    5.8850    1.6070   -5.0440 C   0  0  0  0  0  0  0  0  0  0  0  0
    6.5210    0.2160   -5.2230 C   0  0  0  0  0  0  0  0  0  0  0  0
    3.7160   -0.4290   -0.0120 C   0  0  0  0  0  0  0  0  0  0  0  0
    4.1450    0.7530    0.4510 C   0  0  0  0  0  0  0  0  0  0  0  0
    2.7170    1.5110    1.1720 S   0  0  0  0  0  0  0  0  0  0  0  0
    1.6220    0.1710    0.7990 C   0  0  0  0  0  0  0  0  0  0  0  0
    2.3620   -0.7300    0.1800 N   0  0  0  0  0  0  0  0  0  0  0  0
    0.1790    0.0800    1.1150 C   0  0  0  0  0  0  0  0  0  0  0  0
   -0.7610    0.0050    0.0800 C   0  0  0  0  0  0  0  0  0  0  0  0
   -2.1260   -0.0810    0.3790 C   0  0  0  0  0  0  0  0  0  0  0  0
   -2.5510   -0.0920    1.7130 C   0  0  0  0  0  0  0  0  0  0  0  0
   -3.7990   -0.1670    2.2730 O   0  0  0  0  0  0  0  0  0  0  0  0
   -3.5920   -0.5390    3.6380 C   0  0  0  0  0  0  0  0  0  0  0  0
   -2.2850   -0.0460    3.9400 O   0  0  0  0  0  0  0  0  0  0  0  0
   -1.6110   -0.0170    2.7480 C   0  0  0  0  0  0  0  0  0  0  0  0
   -0.2460    0.0690    2.4490 C   0  0  0  0  0  0  0  0  0  0  0  0
    5.5970    0.1280   -1.8140 H   0  0  0  0  0  0  0  0  0  0  0  0
    7.1620   -2.6360   -0.3490 H   0  0  0  0  0  0  0  0  0  0  0  0
    8.7660   -4.1760   -1.4470 H   0  0  0  0  0  0  0  0  0  0  0  0
    9.0310   -4.1390   -3.9120 H   0  0  0  0  0  0  0  0  0  0  0  0
    7.6920   -2.5620   -5.2800 H   0  0  0  0  0  0  0  0  0  0  0  0
    4.0930   -1.2600   -5.3200 H   0  0  0  0  0  0  0  0  0  0  0  0
    4.0750   -1.4690   -3.5840 H   0  0  0  0  0  0  0  0  0  0  0  0
    4.0200    0.9380   -3.2080 H   0  0  0  0  0  0  0  0  0  0  0  0
    2.7620    0.5380   -4.3660 H   0  0  0  0  0  0  0  0  0  0  0  0
    4.0220    2.4440   -5.0400 H   0  0  0  0  0  0  0  0  0  0  0  0
    6.1350    1.9960   -4.0590 H   0  0  0  0  0  0  0  0  0  0  0  0
    6.2840    2.2870   -5.7930 H   0  0  0  0  0  0  0  0  0  0  0  0
    6.4370   -0.0870   -6.2640 H   0  0  0  0  0  0  0  0  0  0  0  0
    7.5860    0.2760   -5.0060 H   0  0  0  0  0  0  0  0  0  0  0  0
    5.1450    1.1570    0.3950 H   0  0  0  0  0  0  0  0  0  0  0  0
   -0.4330    0.0130   -0.9490 H   0  0  0  0  0  0  0  0  0  0  0  0
   -2.8510   -0.1390   -0.4190 H   0  0  0  0  0  0  0  0  0  0  0  0
   -3.5590   -1.6260    3.6870 H   0  0  0  0  0  0  0  0  0  0  0  0
   -4.3280   -0.0480    4.2710 H   0  0  0  0  0  0  0  0  0  0  0  0
    0.4790    0.1270    3.2470 H   0  0  0  0  0  0  0  0  0  0  0  0
  1  2  2  0  0  0  0
  2  3  1  0  0  0  0
  3 30  1  0  0  0  0
  3  4  1  0  0  0  0
  4  5  2  0  0  0  0
  5 31  1  0  0  0  0
  5  6  1  0  0  0  0
  6 32  1  0  0  0  0
  6  7  2  0  0  0  0
  7 33  1  0  0  0  0
  7  8  1  0  0  0  0
  8 34  1  0  0  0  0
  8  9  2  0  0  0  0
  9  4  1  0  0  0  0
  9 10  1  0  0  0  0
 10 11  1  0  0  0  0
 11 35  1  0  0  0  0
 11 36  1  0  0  0  0
 11 12  1  0  0  0  0
 12 37  1  0  0  0  0
 12 38  1  0  0  0  0
 12 13  1  0  0  0  0
 13 39  1  0  0  0  0
 13 14  1  0  0  0  0
 14 40  1  0  0  0  0
 14 41  1  0  0  0  0
 14 15  1  0  0  0  0
 15 10  1  0  0  0  0
 15 42  1  0  0  0  0
 15 43  1  0  0  0  0
  2 16  1  0  0  0  0
 16 17  2  0  0  0  0
 17 44  1  0  0  0  0
 17 18  1  0  0  0  0
 18 19  1  0  0  0  0
 19 20  2  0  0  0  0
 20 16  1  0  0  0  0
 19 21  1  0  0  0  0
 21 22  2  0  0  0  0
 22 45  1  0  0  0  0
 22 23  1  0  0  0  0
 23 46  1  0  0  0  0
 23 24  2  0  0  0  0
 24 25  1  0  0  0  0
 25 26  1  0  0  0  0
 26 47  1  0  0  0  0
 26 48  1  0  0  0  0
 26 27  1  0  0  0  0
 27 28  1  0  0  0  0
 28 24  1  0  0  0  0
 28 29  2  0  0  0  0
 29 21  1  0  0  0  0
 29 49  1  0  0  0  0
M  END
>  <LOGBIO>
6.7700

>  <PRED_LOGBIO>
6.9200

>  <XV_RES>
-0.2290

>  <WHL_TMPL>
3

>  <ANCH>
2-3;34-36

$$$$
ROW28
  -MTS-   01071500413D 0   0.00000     0.00000     0

 52 56  0  0  1  0  0  0  0  0999 V2000
   -5.0540   -0.3150    1.9800 C   0  0  0  0  0  0  0  0  0  0  0  0
   -3.7730   -1.0350    1.9590 N   0  0  0  0  0  0  0  0  0  0  0  0
   -3.6020   -2.3640    2.2450 C   0  0  0  0  0  0  0  0  0  0  0  0
   -2.3100   -2.7030    2.1340 C   0  0  0  0  0  0  0  0  0  0  0  0
   -1.5610   -1.4890    1.7390 C   0  0  0  0  0  0  0  0  0  0  0  0
   -0.2140   -1.2140    1.4760 C   0  0  0  0  0  0  0  0  0  0  0  0
    0.1790    0.0800    1.1150 C   0  0  0  0  0  0  0  0  0  0  0  0
   -0.7750    1.1000    1.0170 C   0  0  0  0  0  0  0  0  0  0  0  0
   -2.1230    0.8250    1.2800 C   0  0  0  0  0  0  0  0  0  0  0  0
   -2.5160   -0.4690    1.6410 C   0  0  0  0  0  0  0  0  0  0  0  0
    1.6970    0.2560    0.9350 C   0  0  0  0  0  0  0  0  0  0  0  0
    2.3970   -0.7210    0.3430 C   0  0  0  0  0  0  0  0  0  0  0  0
    3.8000   -0.3970    0.0010 C   0  0  0  0  0  0  0  0  0  0  0  0
    4.7060   -1.2660   -0.6190 C   0  0  0  0  0  0  0  0  0  0  0  0
    5.6600   -0.8210   -1.6260 N   0  0  0  0  0  0  0  0  0  0  0  0
    6.6150   -1.7660   -2.2240 C   0  0  1  0  0  0  0  0  0  0  0  0
    7.9120   -1.7970   -1.3970 C   0  0  0  0  0  0  0  0  0  0  0  0
    8.8560   -2.9150   -1.8750 C   0  0  0  0  0  0  0  0  0  0  0  0
    8.1210   -4.2640   -1.9800 C   0  0  0  0  0  0  0  0  0  0  0  0
    6.9300   -4.1620   -2.8360 N   0  0  0  0  0  0  0  0  0  0  0  0
    5.9820   -3.1680   -2.3120 C   0  0  0  0  0  0  0  0  0  0  0  0
    5.9580   -0.8680   -0.8840 N   0  0  0  0  0  0  0  0  0  0  0  0
    6.3880    0.3610   -0.5690 C   0  0  0  0  0  0  0  0  0  0  0  0
    5.5330    1.2790    0.0520 C   0  0  0  0  0  0  0  0  0  0  0  0
    6.4590    0.7260    0.9360 C   0  0  0  0  0  0  0  0  0  0  0  0
    6.2940   -0.3830    1.4880 O   0  0  0  0  0  0  0  0  0  0  0  0
    7.6730    1.2680    0.8820 N   0  0  0  0  0  0  0  0  0  0  0  0
    4.2180    0.8950    0.3420 C   0  0  0  0  0  0  0  0  0  0  0  0
    2.7940    1.6370    1.0860 S   0  0  0  0  0  0  0  0  0  0  0  0
   -5.7140   -0.7690    2.7160 H   0  0  0  0  0  0  0  0  0  0  0  0
   -5.5160   -0.3680    0.9960 H   0  0  0  0  0  0  0  0  0  0  0  0
   -4.8800    0.7270    2.2430 H   0  0  0  0  0  0  0  0  0  0  0  0
   -4.3960   -3.0420    2.5210 H   0  0  0  0  0  0  0  0  0  0  0  0
   -1.8920   -3.6840    2.3020 H   0  0  0  0  0  0  0  0  0  0  0  0
    0.5220   -2.0010    1.5520 H   0  0  0  0  0  0  0  0  0  0  0  0
   -0.4720    2.0980    0.7390 H   0  0  0  0  0  0  0  0  0  0  0  0
   -2.8590    1.6120    1.2050 H   0  0  0  0  0  0  0  0  0  0  0  0
    1.9630   -1.6860    0.1280 H   0  0  0  0  0  0  0  0  0  0  0  0
    5.6920    0.1560   -1.8780 H   0  0  0  0  0  0  0  0  0  0  0  0
    6.8200   -1.3880   -3.2240 H   0  0  0  0  0  0  0  0  0  0  0  0
    7.6690   -1.9530   -0.3480 H   0  0  0  0  0  0  0  0  0  0  0  0
    8.4170   -0.8370   -1.4790 H   0  0  0  0  0  0  0  0  0  0  0  0
    9.2680   -2.6510   -2.8470 H   0  0  0  0  0  0  0  0  0  0  0  0
    9.6880   -3.0100   -1.1800 H   0  0  0  0  0  0  0  0  0  0  0  0
    7.8240   -4.5940   -0.9860 H   0  0  0  0  0  0  0  0  0  0  0  0
    8.7950   -5.0140   -2.3870 H   0  0  0  0  0  0  0  0  0  0  0  0
    6.4720   -5.0600   -2.8840 H   0  0  0  0  0  0  0  0  0  0  0  0
    5.6450   -3.4740   -1.3240 H   0  0  0  0  0  0  0  0  0  0  0  0
    5.1050   -3.1280   -2.9540 H   0  0  0  0  0  0  0  0  0  0  0  0
    7.4050    0.6470   -0.7980 H   0  0  0  0  0  0  0  0  0  0  0  0
    8.4050    0.9280    1.4880 H   0  0  0  0  0  0  0  0  0  0  0  0
    7.8620    2.0200    0.2350 H   0  0  0  0  0  0  0  0  0  0  0  0
  1 30  1  0  0  0  0
  1 31  1  0  0  0  0
  1 32  1  0  0  0  0
  1  2  1  0  0  0  0
  2  3  1  0  0  0  0
  3 33  1  0  0  0  0
  3  4  2  0  0  0  0
  4 34  1  0  0  0  0
  4  5  1  0  0  0  0
  5  6  2  0  0  0  0
  6 35  1  0  0  0  0
  6  7  1  0  0  0  0
  7  8  2  0  0  0  0
  8 36  1  0  0  0  0
  8  9  1  0  0  0  0
  9 37  1  0  0  0  0
  9 10  2  0  0  0  0
 10  2  1  0  0  0  0
 10  5  1  0  0  0  0
  7 11  1  0  0  0  0
 11 12  2  0  0  0  0
 12 38  1  0  0  0  0
 12 13  1  0  0  0  0
 13 14  2  0  0  0  0
 14 15  1  0  0  0  0
 15 39  1  0  0  0  0
 15 16  1  0  0  0  0
 16 40  1  0  0  0  0
 16 17  1  0  0  0  0
 17 41  1  0  0  0  0
 17 42  1  0  0  0  0
 17 18  1  0  0  0  0
 18 43  1  0  0  0  0
 18 44  1  0  0  0  0
 18 19  1  0  0  0  0
 19 45  1  0  0  0  0
 19 46  1  0  0  0  0
 19 20  1  0  0  0  0
 20 47  1  0  0  0  0
 20 21  1  0  0  0  0
 21 16  1  0  0  0  0
 21 48  1  0  0  0  0
 21 49  1  0  0  0  0
 14 22  1  0  0  0  0
 22 23  2  0  0  0  0
 23 50  1  0  0  0  0
 23 24  1  0  0  0  0
 24 25  1  0  0  0  0
 25 26  2  0  0  0  0
 25 27  1  0  0  0  0
 27 51  1  0  0  0  0
 27 52  1  0  0  0  0
 24 28  2  0  0  0  0
 28 13  1  0  0  0  0
 28 29  1  0  0  0  0
 29 11  1  0  0  0  0
M  END
>  <LOGBIO>
8.1000

>  <PRED_LOGBIO>
9.1500

>  <XV_RES>
-1.2760

>  <WHL_TMPL>
3

>  <ANCH>
16-25;22-23

$$$$
ROW30
  -MTS-   01071500413D 0   0.00000     0.00000     0

 45 49  0  0  0  0  0  0  0  0999 V2000
   -5.2710    9.8750    4.4650 C   0  0  0  0  0  0  0  0  0  0  0  0
   -5.1290   10.1550    3.0700 O   0  0  0  0  0  0  0  0  0  0  0  0
   -3.9280    9.8690    2.4750 C   0  0  0  0  0  0  0  0  0  0  0  0
   -3.7110    8.6070    1.9080 C   0  0  0  0  0  0  0  0  0  0  0  0
   -2.4840    8.3150    1.3010 C   0  0  0  0  0  0  0  0  0  0  0  0
   -1.4740    9.2830    1.2610 C   0  0  0  0  0  0  0  0  0  0  0  0
   -0.2750    8.6990    0.5540 C   0  0  0  0  0  0  0  0  0  0  0  0
   -0.5690    7.2310    0.3620 C   0  0  0  0  0  0  0  0  0  0  0  0
   -2.0140    7.0770    0.6400 C   0  0  0  0  0  0  0  0  0  0  0  0
   -2.3490    5.8360    0.3390 N   0  0  0  0  0  0  0  0  0  0  0  0
   -1.1580    5.1560   -0.1330 N   0  0  0  0  0  0  0  0  0  0  0  0
   -0.1220    6.0520   -0.0940 C   0  0  0  0  0  0  0  0  0  0  0  0
    1.2730    5.7640   -0.4940 C   0  0  0  0  0  0  0  0  0  0  0  0
    2.3530    6.2970    0.2340 C   0  0  0  0  0  0  0  0  0  0  0  0
    3.6710    6.0300   -0.1390 C   0  0  0  0  0  0  0  0  0  0  0  0
    3.9110    5.2270   -1.2440 C   0  0  0  0  0  0  0  0  0  0  0  0
    2.8660    4.6790   -1.9920 C   0  0  0  0  0  0  0  0  0  0  0  0
    1.5500    4.9520   -1.6130 C   0  0  0  0  0  0  0  0  0  0  0  0
    5.2090    4.9730   -1.5980 C   0  0  0  0  0  0  0  0  0  0  0  0
    6.3090    4.7580   -1.8980 N   0  0  0  0  0  0  0  0  0  0  0  0
   -1.6910   10.5440    1.8280 C   0  0  0  0  0  0  0  0  0  0  0  0
   -2.9180   10.8370    2.4360 C   0  0  0  0  0  0  0  0  0  0  0  0
   -3.1520   12.1980    3.0480 C   0  0  0  0  0  0  0  0  0  0  0  0
   -3.7180   13.1000    2.0350 N   0  0  0  0  0  0  0  0  0  0  0  0
   -5.0500   13.2870    1.7740 C   0  0  0  0  0  0  0  0  0  0  0  0
   -5.1550   14.1850    0.7850 C   0  0  0  0  0  0  0  0  0  0  0  0
   -3.8580   14.5670    0.4210 N   0  0  0  0  0  0  0  0  0  0  0  0
   -3.0080   13.9040    1.1830 C   0  0  0  0  0  0  0  0  0  0  0  0
   -4.5350   10.4460    5.0260 H   0  0  0  0  0  0  0  0  0  0  0  0
   -6.2710   10.1540    4.7900 H   0  0  0  0  0  0  0  0  0  0  0  0
   -5.1160    8.8130    4.6390 H   0  0  0  0  0  0  0  0  0  0  0  0
   -4.4910    7.8600    1.9390 H   0  0  0  0  0  0  0  0  0  0  0  0
   -0.1630    9.1740   -0.4190 H   0  0  0  0  0  0  0  0  0  0  0  0
    0.6050    8.8110    1.1840 H   0  0  0  0  0  0  0  0  0  0  0  0
   -1.1020    4.1940   -0.4370 H   0  0  0  0  0  0  0  0  0  0  0  0
    2.1590    6.9210    1.0930 H   0  0  0  0  0  0  0  0  0  0  0  0
    4.4940    6.4430    0.4260 H   0  0  0  0  0  0  0  0  0  0  0  0
    3.0720    4.0550   -2.8490 H   0  0  0  0  0  0  0  0  0  0  0  0
    0.7340    4.5360   -2.1840 H   0  0  0  0  0  0  0  0  0  0  0  0
   -0.9120   11.2920    1.7980 H   0  0  0  0  0  0  0  0  0  0  0  0
   -2.2080   12.6010    3.4060 H   0  0  0  0  0  0  0  0  0  0  0  0
   -3.8470   12.1060    3.8800 H   0  0  0  0  0  0  0  0  0  0  0  0
   -5.8700   12.7970    2.2760 H   0  0  0  0  0  0  0  0  0  0  0  0
   -6.0730   14.5490    0.3480 H   0  0  0  0  0  0  0  0  0  0  0  0
   -1.9320   13.9830    1.1420 H   0  0  0  0  0  0  0  0  0  0  0  0
  1 29  1  0  0  0  0
  1 30  1  0  0  0  0
  1 31  1  0  0  0  0
  1  2  1  0  0  0  0
  2  3  1  0  0  0  0
  3  4  2  0  0  0  0
  4 32  1  0  0  0  0
  4  5  1  0  0  0  0
  5  6  2  0  0  0  0
  6  7  1  0  0  0  0
  7 33  1  0  0  0  0
  7 34  1  0  0  0  0
  7  8  1  0  0  0  0
  8  9  1  0  0  0  0
  9  5  1  0  0  0  0
  9 10  2  0  0  0  0
 10 11  1  0  0  0  0
 11 35  1  0  0  0  0
 11 12  1  0  0  0  0
 12  8  2  0  0  0  0
 12 13  1  0  0  0  0
 13 14  2  0  0  0  0
 14 36  1  0  0  0  0
 14 15  1  0  0  0  0
 15 37  1  0  0  0  0
 15 16  2  0  0  0  0
 16 17  1  0  0  0  0
 17 38  1  0  0  0  0
 17 18  2  0  0  0  0
 18 13  1  0  0  0  0
 18 39  1  0  0  0  0
 16 19  1  0  0  0  0
 19 20  3  0  0  0  0
  6 21  1  0  0  0  0
 21 40  1  0  0  0  0
 21 22  2  0  0  0  0
 22  3  1  0  0  0  0
 22 23  1  0  0  0  0
 23 41  1  0  0  0  0
 23 42  1  0  0  0  0
 23 24  1  0  0  0  0
 24 25  1  0  0  0  0
 25 43  1  0  0  0  0
 25 26  2  0  0  0  0
 26 44  1  0  0  0  0
 26 27  1  0  0  0  0
 27 28  2  0  0  0  0
 28 24  1  0  0  0  0
 28 45  1  0  0  0  0
M  END
>  <LOGBIO>
8.7000

>  <PRED_LOGBIO>
8.4300

>  <XV_RES>
0.4420

>  <WHL_TMPL>
1

>  <ANCH>
5-31;20-21

$$$$
ROW31
  -MTS-   01071500413D 0   0.00000     0.00000     0

 55 59  0  0  0  0  0  0  0  0999 V2000
    6.3270    4.7930   -1.8480 N   0  0  0  0  0  0  0  0  0  0  0  0
    5.2090    4.9730   -1.5980 C   0  0  0  0  0  0  0  0  0  0  0  0
    3.8540    5.1910   -1.2950 C   0  0  0  0  0  0  0  0  0  0  0  0
    3.6560    6.0050   -0.1740 C   0  0  0  0  0  0  0  0  0  0  0  0
    2.3470    6.2940    0.2300 C   0  0  0  0  0  0  0  0  0  0  0  0
    1.2730    5.7640   -0.4940 C   0  0  0  0  0  0  0  0  0  0  0  0
    1.5430    4.9570   -1.6050 C   0  0  0  0  0  0  0  0  0  0  0  0
    2.8070    4.6970   -1.9690 N   0  0  0  0  0  0  0  0  0  0  0  0
   -0.1220    6.0520   -0.0940 C   0  0  0  0  0  0  0  0  0  0  0  0
   -1.1330    5.2040   -0.1240 N   0  0  0  0  0  0  0  0  0  0  0  0
   -2.3140    5.8980    0.3500 N   0  0  0  0  0  0  0  0  0  0  0  0
   -1.9450    7.1820    0.6560 C   0  0  0  0  0  0  0  0  0  0  0  0
   -0.6380    7.3440    0.4120 C   0  0  0  0  0  0  0  0  0  0  0  0
   -0.2540    8.7630    0.7560 C   0  0  0  0  0  0  0  0  0  0  0  0
   -1.5300    9.4100    1.2370 C   0  0  0  0  0  0  0  0  0  0  0  0
   -1.8320   10.6980    1.6950 C   0  0  0  0  0  0  0  0  0  0  0  0
   -3.1390   11.0150    2.0830 C   0  0  0  0  0  0  0  0  0  0  0  0
   -4.1450   10.0430    2.0140 C   0  0  0  0  0  0  0  0  0  0  0  0
   -5.4240   10.3530    2.3950 O   0  0  0  0  0  0  0  0  0  0  0  0
   -5.7860   10.1480    3.7630 C   0  0  0  0  0  0  0  0  0  0  0  0
   -7.2440   10.5540    3.9700 C   0  0  0  0  0  0  0  0  0  0  0  0
   -7.6310   10.3340    5.4320 C   0  0  0  0  0  0  0  0  0  0  0  0
   -9.0340   10.7240    5.6320 N   0  0  0  0  0  0  0  0  0  0  0  0
   -9.1000   12.1460    5.9990 C   0  0  0  0  0  0  0  0  0  0  0  0
  -10.5540   12.5870    6.2500 C   0  0  0  0  0  0  0  0  0  0  0  0
  -11.4540   12.2650    5.0420 C   0  0  0  0  0  0  0  0  0  0  0  0
  -11.2850   10.8020    4.5920 C   0  0  0  0  0  0  0  0  0  0  0  0
   -9.8010   10.4380    4.4110 C   0  0  0  0  0  0  0  0  0  0  0  0
   -3.8430    8.7550    1.5570 C   0  0  0  0  0  0  0  0  0  0  0  0
   -2.5360    8.4380    1.1680 C   0  0  0  0  0  0  0  0  0  0  0  0
    4.4990    6.4040    0.3710 H   0  0  0  0  0  0  0  0  0  0  0  0
    2.1680    6.9200    1.0920 H   0  0  0  0  0  0  0  0  0  0  0  0
    0.7260    4.5400   -2.1750 H   0  0  0  0  0  0  0  0  0  0  0  0
   -3.2410    5.5070    0.4400 H   0  0  0  0  0  0  0  0  0  0  0  0
    0.0860    9.2700   -0.1450 H   0  0  0  0  0  0  0  0  0  0  0  0
    0.4700    8.7520    1.5680 H   0  0  0  0  0  0  0  0  0  0  0  0
   -1.0560   11.4480    1.7480 H   0  0  0  0  0  0  0  0  0  0  0  0
   -3.3720   12.0090    2.4360 H   0  0  0  0  0  0  0  0  0  0  0  0
   -5.6620    9.0970    4.0170 H   0  0  0  0  0  0  0  0  0  0  0  0
   -5.1460   10.7530    4.4020 H   0  0  0  0  0  0  0  0  0  0  0  0
   -7.3680   11.6040    3.7160 H   0  0  0  0  0  0  0  0  0  0  0  0
   -7.8840    9.9480    3.3310 H   0  0  0  0  0  0  0  0  0  0  0  0
   -7.5080    9.2830    5.6860 H   0  0  0  0  0  0  0  0  0  0  0  0
   -6.9920   10.9390    6.0710 H   0  0  0  0  0  0  0  0  0  0  0  0
   -8.6720   12.7470    5.1990 H   0  0  0  0  0  0  0  0  0  0  0  0
   -8.5210   12.3140    6.9050 H   0  0  0  0  0  0  0  0  0  0  0  0
  -10.9390   12.0810    7.1330 H   0  0  0  0  0  0  0  0  0  0  0  0
  -10.5800   13.6570    6.4450 H   0  0  0  0  0  0  0  0  0  0  0  0
  -11.2040   12.9280    4.2170 H   0  0  0  0  0  0  0  0  0  0  0  0
  -12.4930   12.4450    5.3070 H   0  0  0  0  0  0  0  0  0  0  0  0
  -11.7330   10.1410    5.3320 H   0  0  0  0  0  0  0  0  0  0  0  0
  -11.8130   10.6480    3.6530 H   0  0  0  0  0  0  0  0  0  0  0  0
   -9.3870   11.0060    3.5800 H   0  0  0  0  0  0  0  0  0  0  0  0
   -9.7140    9.3800    4.1710 H   0  0  0  0  0  0  0  0  0  0  0  0
   -4.6190    8.0050    1.5040 H   0  0  0  0  0  0  0  0  0  0  0  0
  1  2  3  0  0  0  0
  2  3  1  0  0  0  0
  3  4  2  0  0  0  0
  4 31  1  0  0  0  0
  4  5  1  0  0  0  0
  5 32  1  0  0  0  0
  5  6  2  0  0  0  0
  6  7  1  0  0  0  0
  7 33  1  0  0  0  0
  7  8  2  0  0  0  0
  8  3  1  0  0  0  0
  6  9  1  0  0  0  0
  9 10  2  0  0  0  0
 10 11  1  0  0  0  0
 11 34  1  0  0  0  0
 11 12  1  0  0  0  0
 12 13  2  0  0  0  0
 13  9  1  0  0  0  0
 13 14  1  0  0  0  0
 14 35  1  0  0  0  0
 14 36  1  0  0  0  0
 14 15  1  0  0  0  0
 15 16  2  0  0  0  0
 16 37  1  0  0  0  0
 16 17  1  0  0  0  0
 17 38  1  0  0  0  0
 17 18  2  0  0  0  0
 18 19  1  0  0  0  0
 19 20  1  0  0  0  0
 20 39  1  0  0  0  0
 20 40  1  0  0  0  0
 20 21  1  0  0  0  0
 21 41  1  0  0  0  0
 21 42  1  0  0  0  0
 21 22  1  0  0  0  0
 22 43  1  0  0  0  0
 22 44  1  0  0  0  0
 22 23  1  0  0  0  0
 23 24  1  0  0  0  0
 24 45  1  0  0  0  0
 24 46  1  0  0  0  0
 24 25  1  0  0  0  0
 25 47  1  0  0  0  0
 25 48  1  0  0  0  0
 25 26  1  0  0  0  0
 26 49  1  0  0  0  0
 26 50  1  0  0  0  0
 26 27  1  0  0  0  0
 27 51  1  0  0  0  0
 27 52  1  0  0  0  0
 27 28  1  0  0  0  0
 28 23  1  0  0  0  0
 28 53  1  0  0  0  0
 28 54  1  0  0  0  0
 18 29  1  0  0  0  0
 29 55  1  0  0  0  0
 29 30  2  0  0  0  0
 30 12  1  0  0  0  0
 30 15  1  0  0  0  0
M  END
>  <LOGBIO>
8.5900

>  <PRED_LOGBIO>
8.6600

>  <XV_RES>
-0.0770

>  <WHL_TMPL>
1

>  <ANCH>
5-31;8-6

$$$$
ROW32
  -MTS-   01071500413D 0   0.00000     0.00000     0

 62 67  0  0  1  0  0  0  0  0999 V2000
    8.9840   -3.1790   -4.2220 O   0  0  0  0  0  0  0  0  0  0  0  0
    9.3290   -2.2740   -3.1700 C   0  0  2  0  0  0  0  0  0  0  0  0
    8.8050   -2.9040   -1.8660 C   0  0  0  0  0  0  0  0  0  0  0  0
    7.2760   -3.0890   -1.9050 C   0  0  0  0  0  0  0  0  0  0  0  0
    6.5570   -1.7640   -2.2190 C   0  0  2  0  0  0  0  0  0  0  0  0
    7.0810   -1.1340   -3.5230 C   0  0  0  0  0  0  0  0  0  0  0  0
    8.6100   -0.9490   -3.4840 C   0  0  0  0  0  0  0  0  0  0  0  0
    5.6060   -0.8510   -1.5680 N   0  0  0  0  0  0  0  0  0  0  0  0
    4.7580   -1.3160   -0.6550 C   0  0  0  0  0  0  0  0  0  0  0  0
    4.7690   -2.5080   -0.3550 O   0  0  0  0  0  0  0  0  0  0  0  0
    3.8010   -0.3970    0.0010 C   0  0  0  0  0  0  0  0  0  0  0  0
    4.2330    0.8510    0.4630 C   0  0  0  0  0  0  0  0  0  0  0  0
    3.3270    1.7200    1.0830 C   0  0  0  0  0  0  0  0  0  0  0  0
    1.9890    1.3400    1.2410 C   0  0  0  0  0  0  0  0  0  0  0  0
    1.5570    0.0920    0.7790 C   0  0  0  0  0  0  0  0  0  0  0  0
    0.0840   -0.0140    1.0950 C   0  0  0  0  0  0  0  0  0  0  0  0
   -0.2660    1.2880    1.7750 C   0  0  0  0  0  0  0  0  0  0  0  0
   -1.3670    2.0570    2.3980 C   0  0  0  0  0  0  0  0  0  0  0  0
   -0.8690    3.2110    2.8010 N   0  0  0  0  0  0  0  0  0  0  0  0
    0.5410    3.2330    2.4620 N   0  0  0  0  0  0  0  0  0  0  0  0
    0.8370    2.0450    1.8470 C   0  0  0  0  0  0  0  0  0  0  0  0
   -2.7710    1.6120    2.5430 C   0  0  0  0  0  0  0  0  0  0  0  0
   -3.5280    1.3030    1.4070 C   0  0  0  0  0  0  0  0  0  0  0  0
   -4.8560    0.8820    1.5440 C   0  0  0  0  0  0  0  0  0  0  0  0
   -5.4270    0.7710    2.8170 C   0  0  0  0  0  0  0  0  0  0  0  0
   -4.6700    1.0800    3.9530 C   0  0  0  0  0  0  0  0  0  0  0  0
   -3.3420    1.5010    3.8160 C   0  0  0  0  0  0  0  0  0  0  0  0
   -6.8310    0.3260    2.9620 C   0  0  0  0  0  0  0  0  0  0  0  0
   -7.8640    1.0650    2.3710 C   0  0  0  0  0  0  0  0  0  0  0  0
   -9.1920    0.6440    2.5080 C   0  0  0  0  0  0  0  0  0  0  0  0
   -9.4880   -0.5150    3.2360 C   0  0  0  0  0  0  0  0  0  0  0  0
  -10.7880   -0.9260    3.3700 O   0  0  0  0  0  0  0  0  0  0  0  0
   -8.4560   -1.2530    3.8270 C   0  0  0  0  0  0  0  0  0  0  0  0
   -7.1270   -0.8320    3.6900 C   0  0  0  0  0  0  0  0  0  0  0  0
    2.4620   -0.7770    0.1590 C   0  0  0  0  0  0  0  0  0  0  0  0
    9.6190   -3.1210   -4.9530 H   0  0  0  0  0  0  0  0  0  0  0  0
   10.4030   -2.1150   -3.1070 H   0  0  0  0  0  0  0  0  0  0  0  0
    9.0070   -2.1850   -1.0760 H   0  0  0  0  0  0  0  0  0  0  0  0
    9.2630   -3.8850   -1.7540 H   0  0  0  0  0  0  0  0  0  0  0  0
    6.9760   -3.3690   -0.8980 H   0  0  0  0  0  0  0  0  0  0  0  0
    7.0390   -3.8000   -2.6940 H   0  0  0  0  0  0  0  0  0  0  0  0
    5.7580   -2.2810   -2.7470 H   0  0  0  0  0  0  0  0  0  0  0  0
    6.6530   -0.1350   -3.5740 H   0  0  0  0  0  0  0  0  0  0  0  0
    6.8400   -1.8040   -4.3450 H   0  0  0  0  0  0  0  0  0  0  0  0
    8.9100   -0.6690   -4.4910 H   0  0  0  0  0  0  0  0  0  0  0  0
    8.8470   -0.2380   -2.6950 H   0  0  0  0  0  0  0  0  0  0  0  0
    5.5970    0.1290   -1.8140 H   0  0  0  0  0  0  0  0  0  0  0  0
    5.2650    1.1440    0.3410 H   0  0  0  0  0  0  0  0  0  0  0  0
    3.6610    2.6840    1.4390 H   0  0  0  0  0  0  0  0  0  0  0  0
   -0.4770   -0.0940    0.1660 H   0  0  0  0  0  0  0  0  0  0  0  0
   -0.0750   -0.8350    1.7920 H   0  0  0  0  0  0  0  0  0  0  0  0
    1.1870    3.9870    2.6460 H   0  0  0  0  0  0  0  0  0  0  0  0
   -3.0870    1.3890    0.4240 H   0  0  0  0  0  0  0  0  0  0  0  0
   -5.4400    0.6440    0.6670 H   0  0  0  0  0  0  0  0  0  0  0  0
   -5.1110    0.9940    4.9360 H   0  0  0  0  0  0  0  0  0  0  0  0
   -2.7580    1.7390    4.6930 H   0  0  0  0  0  0  0  0  0  0  0  0
   -7.6360    1.9580    1.8090 H   0  0  0  0  0  0  0  0  0  0  0  0
   -9.9890    1.2130    2.0520 H   0  0  0  0  0  0  0  0  0  0  0  0
  -11.0390   -1.5250    2.6490 H   0  0  0  0  0  0  0  0  0  0  0  0
   -8.6840   -2.1470    4.3880 H   0  0  0  0  0  0  0  0  0  0  0  0
   -6.3310   -1.4020    4.1460 H   0  0  0  0  0  0  0  0  0  0  0  0
    2.1290   -1.7410   -0.1980 H   0  0  0  0  0  0  0  0  0  0  0  0
  1 36  1  0  0  0  0
  1  2  1  0  0  0  0
  2 37  1  0  0  0  0
  2  3  1  0  0  0  0
  3 38  1  0  0  0  0
  3 39  1  0  0  0  0
  3  4  1  0  0  0  0
  4 40  1  0  0  0  0
  4 41  1  0  0  0  0
  4  5  1  0  0  0  0
  5 42  1  0  0  0  0
  5  6  1  0  0  0  0
  6 43  1  0  0  0  0
  6 44  1  0  0  0  0
  6  7  1  0  0  0  0
  7  2  1  0  0  0  0
  7 45  1  0  0  0  0
  7 46  1  0  0  0  0
  5  8  1  0  0  0  0
  8 47  1  0  0  0  0
  8  9  1  0  0  0  0
  9 10  2  0  0  0  0
  9 11  1  0  0  0  0
 11 12  2  0  0  0  0
 12 48  1  0  0  0  0
 12 13  1  0  0  0  0
 13 49  1  0  0  0  0
 13 14  2  0  0  0  0
 14 15  1  0  0  0  0
 15 16  1  0  0  0  0
 16 50  1  0  0  0  0
 16 51  1  0  0  0  0
 16 17  1  0  0  0  0
 17 18  1  0  0  0  0
 18 19  2  0  0  0  0
 19 20  1  0  0  0  0
 20 52  1  0  0  0  0
 20 21  1  0  0  0  0
 21 14  1  0  0  0  0
 21 17  2  0  0  0  0
 18 22  1  0  0  0  0
 22 23  2  0  0  0  0
 23 53  1  0  0  0  0
 23 24  1  0  0  0  0
 24 54  1  0  0  0  0
 24 25  2  0  0  0  0
 25 26  1  0  0  0  0
 26 55  1  0  0  0  0
 26 27  2  0  0  0  0
 27 22  1  0  0  0  0
 27 56  1  0  0  0  0
 25 28  1  0  0  0  0
 28 29  2  0  0  0  0
 29 57  1  0  0  0  0
 29 30  1  0  0  0  0
 30 58  1  0  0  0  0
 30 31  2  0  0  0  0
 31 32  1  0  0  0  0
 32 59  1  0  0  0  0
 31 33  1  0  0  0  0
 33 60  1  0  0  0  0
 33 34  2  0  0  0  0
 34 28  1  0  0  0  0
 34 61  1  0  0  0  0
 15 35  2  0  0  0  0
 35 11  1  0  0  0  0
 35 62  1  0  0  0  0
M  END
>  <LOGBIO>
8.2100

>  <PRED_LOGBIO>
8.2300

>  <XV_RES>
-0.2460

>  <WHL_TMPL>
3

>  <ANCH>
28-30;11-13

$$$$
ROW33
  -MTS-   01071500413D 0   0.00000     0.00000     0

 48 52  0  0  0  0  0  0  0  0999 V2000
    4.7690   -2.5080   -0.3550 O   0  0  0  0  0  0  0  0  0  0  0  0
    4.7580   -1.3160   -0.6550 C   0  0  0  0  0  0  0  0  0  0  0  0
    5.6060   -0.8510   -1.5680 N   0  0  0  0  0  0  0  0  0  0  0  0
    6.5210   -1.7300   -2.1940 C   0  0  0  0  0  0  0  0  0  0  0  0
    7.2830   -2.6250   -1.4350 C   0  0  0  0  0  0  0  0  0  0  0  0
    8.1510   -3.4580   -2.0270 N   0  0  0  0  0  0  0  0  0  0  0  0
    8.3280   -3.4740   -3.3560 C   0  0  0  0  0  0  0  0  0  0  0  0
    7.5960   -2.6030   -4.1700 C   0  0  0  0  0  0  0  0  0  0  0  0
    6.6810   -1.7190   -3.5850 C   0  0  0  0  0  0  0  0  0  0  0  0
    5.9280   -0.8290   -4.3880 N   0  0  0  0  0  0  0  0  0  0  0  0
    4.4590   -0.8440   -4.4240 C   0  0  0  0  0  0  0  0  0  0  0  0
    3.8610    0.5680   -4.2870 C   0  0  0  0  0  0  0  0  0  0  0  0
    4.4600    1.4990   -5.2540 N   0  0  0  0  0  0  0  0  0  0  0  0
    5.9200    1.5770   -5.0980 C   0  0  0  0  0  0  0  0  0  0  0  0
    6.5560    0.1830   -5.2500 C   0  0  0  0  0  0  0  0  0  0  0  0
    3.7220   -0.4320    0.0050 C   0  0  0  0  0  0  0  0  0  0  0  0
    4.1420    0.7620    0.4450 C   0  0  0  0  0  0  0  0  0  0  0  0
    2.7080    1.5250    1.1470 S   0  0  0  0  0  0  0  0  0  0  0  0
    1.6220    0.1710    0.7990 C   0  0  0  0  0  0  0  0  0  0  0  0
    2.3690   -0.7380    0.2000 N   0  0  0  0  0  0  0  0  0  0  0  0
    0.1790    0.0800    1.1150 C   0  0  0  0  0  0  0  0  0  0  0  0
   -0.8190   -0.1440    0.2500 C   0  0  0  0  0  0  0  0  0  0  0  0
   -2.1810   -0.1890    0.8280 C   0  0  0  0  0  0  0  0  0  0  0  0
   -3.3510   -0.4100    0.0920 C   0  0  0  0  0  0  0  0  0  0  0  0
   -4.5920   -0.4330    0.7400 C   0  0  0  0  0  0  0  0  0  0  0  0
   -4.6630   -0.2340    2.1240 C   0  0  0  0  0  0  0  0  0  0  0  0
   -3.4930   -0.0130    2.8600 C   0  0  0  0  0  0  0  0  0  0  0  0
   -2.2520    0.0100    2.2120 C   0  0  0  0  0  0  0  0  0  0  0  0
   -0.5700    0.2450    2.7100 S   0  0  0  0  0  0  0  0  0  0  0  0
    5.5970    0.1280   -1.8140 H   0  0  0  0  0  0  0  0  0  0  0  0
    7.1720   -2.6450   -0.3610 H   0  0  0  0  0  0  0  0  0  0  0  0
    9.0360   -4.1590   -3.7970 H   0  0  0  0  0  0  0  0  0  0  0  0
    7.7350   -2.6120   -5.2410 H   0  0  0  0  0  0  0  0  0  0  0  0
    4.1260   -1.2900   -5.3590 H   0  0  0  0  0  0  0  0  0  0  0  0
    4.0850   -1.4750   -3.6200 H   0  0  0  0  0  0  0  0  0  0  0  0
    4.0300    0.9360   -3.2770 H   0  0  0  0  0  0  0  0  0  0  0  0
    2.7860    0.5230   -4.4460 H   0  0  0  0  0  0  0  0  0  0  0  0
    4.0590    2.4170   -5.1300 H   0  0  0  0  0  0  0  0  0  0  0  0
    6.1580    1.9790   -4.1150 H   0  0  0  0  0  0  0  0  0  0  0  0
    6.3300    2.2470   -5.8510 H   0  0  0  0  0  0  0  0  0  0  0  0
    6.4850   -0.1340   -6.2880 H   0  0  0  0  0  0  0  0  0  0  0  0
    7.6180    0.2440   -5.0200 H   0  0  0  0  0  0  0  0  0  0  0  0
    5.1400    1.1700    0.3840 H   0  0  0  0  0  0  0  0  0  0  0  0
   -0.6410   -0.2840   -0.8060 H   0  0  0  0  0  0  0  0  0  0  0  0
   -3.2960   -0.5640   -0.9760 H   0  0  0  0  0  0  0  0  0  0  0  0
   -5.4940   -0.6040    0.1720 H   0  0  0  0  0  0  0  0  0  0  0  0
   -5.6200   -0.2520    2.6230 H   0  0  0  0  0  0  0  0  0  0  0  0
   -3.5470    0.1410    3.9280 H   0  0  0  0  0  0  0  0  0  0  0  0
  1  2  2  0  0  0  0
  2  3  1  0  0  0  0
  3 30  1  0  0  0  0
  3  4  1  0  0  0  0
  4  5  2  0  0  0  0
  5 31  1  0  0  0  0
  5  6  1  0  0  0  0
  6  7  2  0  0  0  0
  7 32  1  0  0  0  0
  7  8  1  0  0  0  0
  8 33  1  0  0  0  0
  8  9  2  0  0  0  0
  9  4  1  0  0  0  0
  9 10  1  0  0  0  0
 10 11  1  0  0  0  0
 11 34  1  0  0  0  0
 11 35  1  0  0  0  0
 11 12  1  0  0  0  0
 12 36  1  0  0  0  0
 12 37  1  0  0  0  0
 12 13  1  0  0  0  0
 13 38  1  0  0  0  0
 13 14  1  0  0  0  0
 14 39  1  0  0  0  0
 14 40  1  0  0  0  0
 14 15  1  0  0  0  0
 15 10  1  0  0  0  0
 15 41  1  0  0  0  0
 15 42  1  0  0  0  0
  2 16  1  0  0  0  0
 16 17  2  0  0  0  0
 17 43  1  0  0  0  0
 17 18  1  0  0  0  0
 18 19  1  0  0  0  0
 19 20  2  0  0  0  0
 20 16  1  0  0  0  0
 19 21  1  0  0  0  0
 21 22  2  0  0  0  0
 22 44  1  0  0  0  0
 22 23  1  0  0  0  0
 23 24  2  0  0  0  0
 24 45  1  0  0  0  0
 24 25  1  0  0  0  0
 25 46  1  0  0  0  0
 25 26  2  0  0  0  0
 26 47  1  0  0  0  0
 26 27  1  0  0  0  0
 27 48  1  0  0  0  0
 27 28  2  0  0  0  0
 28 23  1  0  0  0  0
 28 29  1  0  0  0  0
 29 21  1  0  0  0  0
M  END
>  <LOGBIO>
8.5200

>  <PRED_LOGBIO>
8.0600

>  <XV_RES>
0.7330

>  <WHL_TMPL>
3

>  <ANCH>
1-2;32-33

$$$$
ROW34
  -MTS-   01071500413D 0   0.00000     0.00000     0

 59 63  0  0  0  0  0  0  0  0999 V2000
    5.3820    4.1450   -2.7510 C   0  0  0  0  0  0  0  0  0  0  0  0
    5.2090    4.9730   -1.5980 O   0  0  0  0  0  0  0  0  0  0  0  0
    3.9110    5.2270   -1.2440 C   0  0  0  0  0  0  0  0  0  0  0  0
    3.6710    6.0300   -0.1390 C   0  0  0  0  0  0  0  0  0  0  0  0
    2.3530    6.2970    0.2340 C   0  0  0  0  0  0  0  0  0  0  0  0
    1.2730    5.7640   -0.4940 C   0  0  0  0  0  0  0  0  0  0  0  0
    1.5500    4.9520   -1.6130 C   0  0  0  0  0  0  0  0  0  0  0  0
    2.8660    4.6790   -1.9920 C   0  0  0  0  0  0  0  0  0  0  0  0
   -0.1220    6.0520   -0.0940 C   0  0  0  0  0  0  0  0  0  0  0  0
   -1.2560    5.1010   -0.1280 C   0  0  0  0  0  0  0  0  0  0  0  0
   -2.3390    5.7550    0.3120 C   0  0  0  0  0  0  0  0  0  0  0  0
   -3.5940    5.2180    0.4310 N   0  0  0  0  0  0  0  0  0  0  0  0
   -1.9970    7.0440    0.6260 N   0  0  0  0  0  0  0  0  0  0  0  0
   -0.5820    7.2050    0.3570 N   0  0  0  0  0  0  0  0  0  0  0  0
   -2.8420    8.0090    1.1070 C   0  0  0  0  0  0  0  0  0  0  0  0
   -3.1270    9.1720    0.5500 N   0  0  0  0  0  0  0  0  0  0  0  0
   -4.0250   10.0070    1.2250 C   0  0  0  0  0  0  0  0  0  0  0  0
   -4.5200    9.5520    2.3840 C   0  0  0  0  0  0  0  0  0  0  0  0
   -3.7810    7.9590    2.6070 S   0  0  0  0  0  0  0  0  0  0  0  0
   -4.4090   11.3300    0.6840 C   0  0  0  0  0  0  0  0  0  0  0  0
   -3.7580   12.3290    0.9830 O   0  0  0  0  0  0  0  0  0  0  0  0
   -5.4600   11.4380   -0.1240 N   0  0  0  0  0  0  0  0  0  0  0  0
   -5.8270   12.7030   -0.6420 C   0  0  0  0  0  0  0  0  0  0  0  0
   -6.7290   13.5110    0.0610 C   0  0  0  0  0  0  0  0  0  0  0  0
   -7.0920   14.7630   -0.4510 C   0  0  0  0  0  0  0  0  0  0  0  0
   -6.5550   15.2050   -1.6650 C   0  0  0  0  0  0  0  0  0  0  0  0
   -5.6530   14.3970   -2.3680 C   0  0  0  0  0  0  0  0  0  0  0  0
   -5.2900   13.1450   -1.8560 C   0  0  0  0  0  0  0  0  0  0  0  0
   -4.3780   12.3280   -2.5660 N   0  0  0  0  0  0  0  0  0  0  0  0
   -3.0960   11.8910   -1.9960 C   0  0  0  0  0  0  0  0  0  0  0  0
   -2.8540   10.3840   -2.2020 C   0  0  0  0  0  0  0  0  0  0  0  0
   -3.0290   10.0010   -3.6100 N   0  0  0  0  0  0  0  0  0  0  0  0
   -4.3720   10.3440   -4.1010 C   0  0  0  0  0  0  0  0  0  0  0  0
   -4.6410   11.8500   -3.9310 C   0  0  0  0  0  0  0  0  0  0  0  0
    4.9170    4.6210   -3.6120 H   0  0  0  0  0  0  0  0  0  0  0  0
    6.4440    4.0080   -2.9430 H   0  0  0  0  0  0  0  0  0  0  0  0
    4.9170    3.1780   -2.5760 H   0  0  0  0  0  0  0  0  0  0  0  0
    4.4940    6.4430    0.4260 H   0  0  0  0  0  0  0  0  0  0  0  0
    2.1590    6.9220    1.0940 H   0  0  0  0  0  0  0  0  0  0  0  0
    0.7340    4.5360   -2.1840 H   0  0  0  0  0  0  0  0  0  0  0  0
    3.0720    4.0550   -2.8490 H   0  0  0  0  0  0  0  0  0  0  0  0
   -1.2170    4.0700   -0.4490 H   0  0  0  0  0  0  0  0  0  0  0  0
   -4.2840    5.9430    0.2960 H   0  0  0  0  0  0  0  0  0  0  0  0
   -3.7020    4.8170    1.3510 H   0  0  0  0  0  0  0  0  0  0  0  0
   -5.2190   10.0490    3.0400 H   0  0  0  0  0  0  0  0  0  0  0  0
   -5.9950   10.6170   -0.3700 H   0  0  0  0  0  0  0  0  0  0  0  0
   -7.1430   13.1700    0.9980 H   0  0  0  0  0  0  0  0  0  0  0  0
   -7.7880   15.3860    0.0910 H   0  0  0  0  0  0  0  0  0  0  0  0
   -6.8350   16.1710   -2.0600 H   0  0  0  0  0  0  0  0  0  0  0  0
   -5.2380   14.7380   -3.3050 H   0  0  0  0  0  0  0  0  0  0  0  0
   -2.2870   12.4550   -2.4560 H   0  0  0  0  0  0  0  0  0  0  0  0
   -3.0780   12.1200   -0.9330 H   0  0  0  0  0  0  0  0  0  0  0  0
   -3.5480    9.8190   -1.5830 H   0  0  0  0  0  0  0  0  0  0  0  0
   -1.8450   10.1330   -1.8800 H   0  0  0  0  0  0  0  0  0  0  0  0
   -2.8780    9.0070   -3.7080 H   0  0  0  0  0  0  0  0  0  0  0  0
   -5.1160    9.7770   -3.5460 H   0  0  0  0  0  0  0  0  0  0  0  0
   -4.4510   10.0780   -5.1530 H   0  0  0  0  0  0  0  0  0  0  0  0
   -4.0250   12.4080   -4.6330 H   0  0  0  0  0  0  0  0  0  0  0  0
   -5.6750   12.0630   -4.1950 H   0  0  0  0  0  0  0  0  0  0  0  0
  1 35  1  0  0  0  0
  1 36  1  0  0  0  0
  1 37  1  0  0  0  0
  1  2  1  0  0  0  0
  2  3  1  0  0  0  0
  3  4  2  0  0  0  0
  4 38  1  0  0  0  0
  4  5  1  0  0  0  0
  5 39  1  0  0  0  0
  5  6  2  0  0  0  0
  6  7  1  0  0  0  0
  7 40  1  0  0  0  0
  7  8  2  0  0  0  0
  8  3  1  0  0  0  0
  8 41  1  0  0  0  0
  6  9  1  0  0  0  0
  9 10  1  0  0  0  0
 10 42  1  0  0  0  0
 10 11  2  0  0  0  0
 11 12  1  0  0  0  0
 12 43  1  0  0  0  0
 12 44  1  0  0  0  0
 11 13  1  0  0  0  0
 13 14  1  0  0  0  0
 14  9  2  0  0  0  0
 13 15  1  0  0  0  0
 15 16  2  0  0  0  0
 16 17  1  0  0  0  0
 17 18  2  0  0  0  0
 18 45  1  0  0  0  0
 18 19  1  0  0  0  0
 19 15  1  0  0  0  0
 17 20  1  0  0  0  0
 20 21  2  0  0  0  0
 20 22  1  0  0  0  0
 22 46  1  0  0  0  0
 22 23  1  0  0  0  0
 23 24  2  0  0  0  0
 24 47  1  0  0  0  0
 24 25  1  0  0  0  0
 25 48  1  0  0  0  0
 25 26  2  0  0  0  0
 26 49  1  0  0  0  0
 26 27  1  0  0  0  0
 27 50  1  0  0  0  0
 27 28  2  0  0  0  0
 28 23  1  0  0  0  0
 28 29  1  0  0  0  0
 29 30  1  0  0  0  0
 30 51  1  0  0  0  0
 30 52  1  0  0  0  0
 30 31  1  0  0  0  0
 31 53  1  0  0  0  0
 31 54  1  0  0  0  0
 31 32  1  0  0  0  0
 32 55  1  0  0  0  0
 32 33  1  0  0  0  0
 33 56  1  0  0  0  0
 33 57  1  0  0  0  0
 33 34  1  0  0  0  0
 34 29  1  0  0  0  0
 34 58  1  0  0  0  0
 34 59  1  0  0  0  0
M  END
>  <LOGBIO>
6.0100

>  <PRED_LOGBIO>
6.1200

>  <XV_RES>
-0.3890

>  <WHL_TMPL>
1

>  <ANCH>
5-31;11-9

$$$$
ROW35
  -MTS-   01071500413D 0   0.00000     0.00000     0

 51 55  0  0  0  0  0  0  0  0999 V2000
    4.7690   -2.5080   -0.3550 O   0  0  0  0  0  0  0  0  0  0  0  0
    4.7580   -1.3160   -0.6550 C   0  0  0  0  0  0  0  0  0  0  0  0
    5.6060   -0.8510   -1.5680 N   0  0  0  0  0  0  0  0  0  0  0  0
    6.5210   -1.7300   -2.1940 C   0  0  0  0  0  0  0  0  0  0  0  0
    7.2770   -2.6200   -1.4230 C   0  0  0  0  0  0  0  0  0  0  0  0
    8.1830   -3.4890   -2.0420 C   0  0  0  0  0  0  0  0  0  0  0  0
    8.3320   -3.4680   -3.4340 C   0  0  0  0  0  0  0  0  0  0  0  0
    7.5760   -2.5780   -4.2060 C   0  0  0  0  0  0  0  0  0  0  0  0
    6.6710   -1.7090   -3.5860 C   0  0  0  0  0  0  0  0  0  0  0  0
    5.9070   -0.8090   -4.3670 N   0  0  0  0  0  0  0  0  0  0  0  0
    4.4370   -0.8260   -4.3840 C   0  0  0  0  0  0  0  0  0  0  0  0
    3.8390    0.5830   -4.2200 C   0  0  0  0  0  0  0  0  0  0  0  0
    4.4240    1.5280   -5.1820 N   0  0  0  0  0  0  0  0  0  0  0  0
    5.8850    1.6070   -5.0440 C   0  0  0  0  0  0  0  0  0  0  0  0
    6.5210    0.2160   -5.2230 C   0  0  0  0  0  0  0  0  0  0  0  0
    3.7160   -0.4290   -0.0120 C   0  0  0  0  0  0  0  0  0  0  0  0
    4.1450    0.7530    0.4510 C   0  0  0  0  0  0  0  0  0  0  0  0
    2.7170    1.5110    1.1720 S   0  0  0  0  0  0  0  0  0  0  0  0
    1.6220    0.1710    0.7990 C   0  0  0  0  0  0  0  0  0  0  0  0
    2.3620   -0.7300    0.1800 N   0  0  0  0  0  0  0  0  0  0  0  0
    0.1790    0.0800    1.1150 C   0  0  0  0  0  0  0  0  0  0  0  0
   -0.5830    1.2470    1.2490 C   0  0  0  0  0  0  0  0  0  0  0  0
   -1.9480    1.1610    1.5480 C   0  0  0  0  0  0  0  0  0  0  0  0
   -2.5510   -0.0920    1.7130 C   0  0  0  0  0  0  0  0  0  0  0  0
   -3.8630   -0.3580    2.0050 O   0  0  0  0  0  0  0  0  0  0  0  0
   -3.9620   -1.7300    2.3960 C   0  0  0  0  0  0  0  0  0  0  0  0
   -2.7180   -2.4260    1.8130 C   0  0  0  0  0  0  0  0  0  0  0  0
   -1.7890   -1.2590    1.5790 C   0  0  0  0  0  0  0  0  0  0  0  0
   -0.4240   -1.1730    1.2800 C   0  0  0  0  0  0  0  0  0  0  0  0
    5.5970    0.1280   -1.8140 H   0  0  0  0  0  0  0  0  0  0  0  0
    7.1620   -2.6360   -0.3490 H   0  0  0  0  0  0  0  0  0  0  0  0
    8.7660   -4.1760   -1.4470 H   0  0  0  0  0  0  0  0  0  0  0  0
    9.0310   -4.1390   -3.9120 H   0  0  0  0  0  0  0  0  0  0  0  0
    7.6920   -2.5620   -5.2800 H   0  0  0  0  0  0  0  0  0  0  0  0
    4.0930   -1.2600   -5.3200 H   0  0  0  0  0  0  0  0  0  0  0  0
    4.0750   -1.4690   -3.5840 H   0  0  0  0  0  0  0  0  0  0  0  0
    4.0200    0.9380   -3.2080 H   0  0  0  0  0  0  0  0  0  0  0  0
    2.7620    0.5380   -4.3660 H   0  0  0  0  0  0  0  0  0  0  0  0
    4.0220    2.4440   -5.0400 H   0  0  0  0  0  0  0  0  0  0  0  0
    6.1350    1.9960   -4.0590 H   0  0  0  0  0  0  0  0  0  0  0  0
    6.2840    2.2870   -5.7930 H   0  0  0  0  0  0  0  0  0  0  0  0
    6.4370   -0.0870   -6.2640 H   0  0  0  0  0  0  0  0  0  0  0  0
    7.5860    0.2760   -5.0060 H   0  0  0  0  0  0  0  0  0  0  0  0
    5.1450    1.1570    0.3950 H   0  0  0  0  0  0  0  0  0  0  0  0
   -0.1180    2.2130    1.1210 H   0  0  0  0  0  0  0  0  0  0  0  0
   -2.5360    2.0610    1.6510 H   0  0  0  0  0  0  0  0  0  0  0  0
   -4.8350   -2.1500    1.9000 H   0  0  0  0  0  0  0  0  0  0  0  0
   -3.9280   -1.8120    3.4800 H   0  0  0  0  0  0  0  0  0  0  0  0
   -2.9840   -2.8510    0.8470 H   0  0  0  0  0  0  0  0  0  0  0  0
   -2.2920   -3.0900    2.5620 H   0  0  0  0  0  0  0  0  0  0  0  0
    0.1640   -2.0730    1.1770 H   0  0  0  0  0  0  0  0  0  0  0  0
  1  2  2  0  0  0  0
  2  3  1  0  0  0  0
  3 30  1  0  0  0  0
  3  4  1  0  0  0  0
  4  5  2  0  0  0  0
  5 31  1  0  0  0  0
  5  6  1  0  0  0  0
  6 32  1  0  0  0  0
  6  7  2  0  0  0  0
  7 33  1  0  0  0  0
  7  8  1  0  0  0  0
  8 34  1  0  0  0  0
  8  9  2  0  0  0  0
  9  4  1  0  0  0  0
  9 10  1  0  0  0  0
 10 11  1  0  0  0  0
 11 35  1  0  0  0  0
 11 36  1  0  0  0  0
 11 12  1  0  0  0  0
 12 37  1  0  0  0  0
 12 38  1  0  0  0  0
 12 13  1  0  0  0  0
 13 39  1  0  0  0  0
 13 14  1  0  0  0  0
 14 40  1  0  0  0  0
 14 41  1  0  0  0  0
 14 15  1  0  0  0  0
 15 10  1  0  0  0  0
 15 42  1  0  0  0  0
 15 43  1  0  0  0  0
  2 16  1  0  0  0  0
 16 17  2  0  0  0  0
 17 44  1  0  0  0  0
 17 18  1  0  0  0  0
 18 19  1  0  0  0  0
 19 20  2  0  0  0  0
 20 16  1  0  0  0  0
 19 21  1  0  0  0  0
 21 22  2  0  0  0  0
 22 45  1  0  0  0  0
 22 23  1  0  0  0  0
 23 46  1  0  0  0  0
 23 24  2  0  0  0  0
 24 25  1  0  0  0  0
 25 26  1  0  0  0  0
 26 47  1  0  0  0  0
 26 48  1  0  0  0  0
 26 27  1  0  0  0  0
 27 49  1  0  0  0  0
 27 50  1  0  0  0  0
 27 28  1  0  0  0  0
 28 24  1  0  0  0  0
 28 29  2  0  0  0  0
 29 21  1  0  0  0  0
 29 51  1  0  0  0  0
M  END
>  <LOGBIO>
7.1200

>  <PRED_LOGBIO>
7.0700

>  <XV_RES>
0.0550

>  <WHL_TMPL>
3

>  <ANCH>
2-3;34-36

$$$$
ROW37
  -MTS-   01071500413D 0   0.00000     0.00000     0

 53 57  0  0  0  0  0  0  0  0999 V2000
   -8.6900    7.8450    0.5280 N   0  0  0  0  0  0  0  0  0  0  0  0
   -7.6590    6.9020    0.9840 C   0  0  0  0  0  0  0  0  0  0  0  0
   -6.2750    7.4850    0.7020 C   0  0  0  0  0  0  0  0  0  0  0  0
   -5.2030    6.5050    1.1760 C   0  0  0  0  0  0  0  0  0  0  0  0
   -4.0900    6.8220    1.0230 C   0  0  0  0  0  0  0  0  0  0  0  0
   -4.4530    8.0920    1.4880 C   0  0  0  0  0  0  0  0  0  0  0  0
   -3.4900    9.1040    1.5800 C   0  0  0  0  0  0  0  0  0  0  0  0
   -3.8490   10.4550    2.0690 C   0  0  0  0  0  0  0  0  0  0  0  0
   -2.8980   11.3960    2.1420 C   0  0  0  0  0  0  0  0  0  0  0  0
   -1.6030   11.1390    1.7750 N   0  0  0  0  0  0  0  0  0  0  0  0
   -1.1930    9.9570    1.3260 C   0  0  0  0  0  0  0  0  0  0  0  0
   -0.0160    9.7860    1.0120 O   0  0  0  0  0  0  0  0  0  0  0  0
   -2.1660    8.8470    1.2070 C   0  0  0  0  0  0  0  0  0  0  0  0
   -1.8030    7.5780    0.7420 C   0  0  0  0  0  0  0  0  0  0  0  0
   -0.4790    7.3210    0.3690 C   0  0  0  0  0  0  0  0  0  0  0  0
   -0.1160    6.0510   -0.0960 C   0  0  0  0  0  0  0  0  0  0  0  0
   -1.0780    5.0380   -0.1880 C   0  0  0  0  0  0  0  0  0  0  0  0
   -2.4030    5.2950    0.1850 C   0  0  0  0  0  0  0  0  0  0  0  0
   -2.7650    6.5650    0.6500 C   0  0  0  0  0  0  0  0  0  0  0  0
    1.2790    5.7630   -0.4960 C   0  0  0  0  0  0  0  0  0  0  0  0
    1.7090    4.9300   -1.6420 C   0  0  0  0  0  0  0  0  0  0  0  0
    3.0290    4.9220   -1.6560 N   0  0  0  0  0  0  0  0  0  0  0  0
    3.4910    5.7310   -0.5450 N   0  0  0  0  0  0  0  0  0  0  0  0
    2.3870    6.2070    0.1130 C   0  0  0  0  0  0  0  0  0  0  0  0
   -5.2390   10.7610    2.4710 C   0  0  0  0  0  0  0  0  0  0  0  0
   -5.5140   11.1760    3.7800 C   0  0  0  0  0  0  0  0  0  0  0  0
   -6.8300   11.4660    4.1610 C   0  0  0  0  0  0  0  0  0  0  0  0
   -7.8710   11.3410    3.2330 C   0  0  0  0  0  0  0  0  0  0  0  0
   -7.5960   10.9260    1.9240 C   0  0  0  0  0  0  0  0  0  0  0  0
   -6.2810   10.6360    1.5440 C   0  0  0  0  0  0  0  0  0  0  0  0
   -6.0120   10.2300    0.2630 O   0  0  0  0  0  0  0  0  0  0  0  0
   -8.5870    8.7210    1.0210 H   0  0  0  0  0  0  0  0  0  0  0  0
   -9.6050    7.4590    0.7150 H   0  0  0  0  0  0  0  0  0  0  0  0
   -7.7700    6.7320    2.0530 H   0  0  0  0  0  0  0  0  0  0  0  0
   -7.7700    5.9590    0.4530 H   0  0  0  0  0  0  0  0  0  0  0  0
   -6.1640    7.6550   -0.3670 H   0  0  0  0  0  0  0  0  0  0  0  0
   -6.1640    8.4280    1.2330 H   0  0  0  0  0  0  0  0  0  0  0  0
   -5.3340    5.6200    0.5570 H   0  0  0  0  0  0  0  0  0  0  0  0
   -5.4140    6.3170    2.2270 H   0  0  0  0  0  0  0  0  0  0  0  0
   -5.4750    8.2900    1.7760 H   0  0  0  0  0  0  0  0  0  0  0  0
   -3.1590   12.3820    2.4980 H   0  0  0  0  0  0  0  0  0  0  0  0
   -0.9260   11.8850    1.8500 H   0  0  0  0  0  0  0  0  0  0  0  0
    0.2640    8.1020    0.4400 H   0  0  0  0  0  0  0  0  0  0  0  0
   -0.7990    4.0590   -0.5470 H   0  0  0  0  0  0  0  0  0  0  0  0
   -3.1450    4.5140    0.1140 H   0  0  0  0  0  0  0  0  0  0  0  0
    1.0600    4.4210   -2.3390 H   0  0  0  0  0  0  0  0  0  0  0  0
    4.4540    5.9110   -0.3000 H   0  0  0  0  0  0  0  0  0  0  0  0
    2.4080    6.8430    0.9860 H   0  0  0  0  0  0  0  0  0  0  0  0
   -4.7110   11.2730    4.4950 H   0  0  0  0  0  0  0  0  0  0  0  0
   -7.0410   11.7870    5.1700 H   0  0  0  0  0  0  0  0  0  0  0  0
   -8.8860   11.5650    3.5270 H   0  0  0  0  0  0  0  0  0  0  0  0
   -8.3990   10.8300    1.2090 H   0  0  0  0  0  0  0  0  0  0  0  0
   -6.0620    9.2640    0.1870 H   0  0  0  0  0  0  0  0  0  0  0  0
  1 32  1  0  0  0  0
  1 33  1  0  0  0  0
  1  2  1  0  0  0  0
  2 34  1  0  0  0  0
  2 35  1  0  0  0  0
  2  3  1  0  0  0  0
  3 36  1  0  0  0  0
  3 37  1  0  0  0  0
  3  4  1  0  0  0  0
  4 38  1  0  0  0  0
  4 39  1  0  0  0  0
  4  5  1  0  0  0  0
  5  6  2  0  0  0  0
  6 40  1  0  0  0  0
  6  7  1  0  0  0  0
  7  8  1  0  0  0  0
  8  9  2  0  0  0  0
  9 41  1  0  0  0  0
  9 10  1  0  0  0  0
 10 42  1  0  0  0  0
 10 11  1  0  0  0  0
 11 12  2  0  0  0  0
 11 13  1  0  0  0  0
 13  7  2  0  0  0  0
 13 14  1  0  0  0  0
 14 15  1  0  0  0  0
 15 43  1  0  0  0  0
 15 16  2  0  0  0  0
 16 17  1  0  0  0  0
 17 44  1  0  0  0  0
 17 18  2  0  0  0  0
 18 45  1  0  0  0  0
 18 19  1  0  0  0  0
 19  5  1  0  0  0  0
 19 14  2  0  0  0  0
 16 20  1  0  0  0  0
 20 21  1  0  0  0  0
 21 46  1  0  0  0  0
 21 22  2  0  0  0  0
 22 23  1  0  0  0  0
 23 47  1  0  0  0  0
 23 24  1  0  0  0  0
 24 20  2  0  0  0  0
 24 48  1  0  0  0  0
  8 25  1  0  0  0  0
 25 26  2  0  0  0  0
 26 49  1  0  0  0  0
 26 27  1  0  0  0  0
 27 50  1  0  0  0  0
 27 28  2  0  0  0  0
 28 51  1  0  0  0  0
 28 29  1  0  0  0  0
 29 52  1  0  0  0  0
 29 30  2  0  0  0  0
 30 25  1  0  0  0  0
 30 31  1  0  0  0  0
 31 53  1  0  0  0  0
M  END
>  <LOGBIO>
8.7000

>  <PRED_LOGBIO>
9.0800

>  <XV_RES>
-0.3630

>  <WHL_TMPL>
1

>  <ANCH>
6-7;28-26

$$$$
ROW38
  -MTS-   01071500413D 0   0.00000     0.00000     0

 47 49  0  0  0  0  0  0  0  0999 V2000
    8.0330   -9.3430   -6.1080 C   0  0  0  0  0  0  0  0  0  0  0  0
    7.2070   -8.1870   -5.9480 O   0  0  0  0  0  0  0  0  0  0  0  0
    5.8940   -8.3770   -5.6070 C   0  0  0  0  0  0  0  0  0  0  0  0
    5.5210   -8.4230   -4.2590 C   0  0  0  0  0  0  0  0  0  0  0  0
    4.1790   -8.6170   -3.9100 C   0  0  0  0  0  0  0  0  0  0  0  0
    3.8020   -8.6640   -2.5470 N   0  0  0  0  0  0  0  0  0  0  0  0
    3.4580   -7.5460   -1.9130 C   0  0  0  0  0  0  0  0  0  0  0  0
    3.4680   -6.4720   -2.5120 O   0  0  0  0  0  0  0  0  0  0  0  0
    3.0550   -7.5960   -0.4560 C   0  0  0  0  0  0  0  0  0  0  0  0
    1.6430   -7.1310   -0.2010 C   0  0  0  0  0  0  0  0  0  0  0  0
    1.3650   -5.7810    0.0450 C   0  0  0  0  0  0  0  0  0  0  0  0
    0.0370   -5.3870    0.2500 C   0  0  0  0  0  0  0  0  0  0  0  0
   -0.9720   -6.3560    0.2030 C   0  0  0  0  0  0  0  0  0  0  0  0
   -0.6750   -7.6410   -0.0340 N   0  0  0  0  0  0  0  0  0  0  0  0
    0.5860   -8.0480   -0.2340 C   0  0  0  0  0  0  0  0  0  0  0  0
    3.2100   -8.7650   -4.9090 C   0  0  0  0  0  0  0  0  0  0  0  0
    1.5420   -9.0060   -4.4760 Cl  0  0  0  0  0  0  0  0  0  0  0  0
    3.5830   -8.7180   -6.2580 C   0  0  0  0  0  0  0  0  0  0  0  0
    4.9250   -8.5240   -6.6070 C   0  0  0  0  0  0  0  0  0  0  0  0
    5.3020   -8.4780   -7.9700 N   0  0  0  0  0  0  0  0  0  0  0  0
    5.6450   -9.5950   -8.6030 C   0  0  0  0  0  0  0  0  0  0  0  0
    5.6350  -10.6870   -7.9950 O   0  0  0  0  0  0  0  0  0  0  0  0
    6.0000   -9.5510   -9.8850 N   0  0  0  0  0  0  0  0  0  0  0  0
    6.3650  -10.7400  -10.5590 C   0  0  0  0  0  0  0  0  0  0  0  0
    5.3930  -11.5020  -11.2190 C   0  0  0  0  0  0  0  0  0  0  0  0
    5.7500  -12.6260  -11.8540 N   0  0  0  0  0  0  0  0  0  0  0  0
    7.0280  -13.0290  -11.8640 C   0  0  0  0  0  0  0  0  0  0  0  0
    7.9990  -12.2670  -11.2040 C   0  0  0  0  0  0  0  0  0  0  0  0
    7.6440  -11.1420  -10.5680 N   0  0  0  0  0  0  0  0  0  0  0  0
    7.4020  -14.2480  -12.5550 C   0  0  0  0  0  0  0  0  0  0  0  0
    7.7020  -15.2230  -13.1080 N   0  0  0  0  0  0  0  0  0  0  0  0
    7.6250   -9.9750   -6.8940 H   0  0  0  0  0  0  0  0  0  0  0  0
    9.0410   -9.0340   -6.3770 H   0  0  0  0  0  0  0  0  0  0  0  0
    8.0610   -9.9000   -5.1740 H   0  0  0  0  0  0  0  0  0  0  0  0
    6.2680   -8.3090   -3.4870 H   0  0  0  0  0  0  0  0  0  0  0  0
    3.7940   -9.5460   -2.0550 H   0  0  0  0  0  0  0  0  0  0  0  0
    3.7000   -6.8840    0.0550 H   0  0  0  0  0  0  0  0  0  0  0  0
    3.1370   -8.6270   -0.1190 H   0  0  0  0  0  0  0  0  0  0  0  0
    2.1630   -5.0540    0.0760 H   0  0  0  0  0  0  0  0  0  0  0  0
   -0.2040   -4.3520    0.4420 H   0  0  0  0  0  0  0  0  0  0  0  0
   -2.0000   -6.0650    0.3600 H   0  0  0  0  0  0  0  0  0  0  0  0
    0.7880   -9.0920   -0.4230 H   0  0  0  0  0  0  0  0  0  0  0  0
    2.8350   -8.8320   -7.0290 H   0  0  0  0  0  0  0  0  0  0  0  0
    5.3100   -7.5960   -8.4610 H   0  0  0  0  0  0  0  0  0  0  0  0
    6.0080   -8.6690  -10.3760 H   0  0  0  0  0  0  0  0  0  0  0  0
    4.3610  -11.1840  -11.2150 H   0  0  0  0  0  0  0  0  0  0  0  0
    9.0310  -12.5850  -11.2070 H   0  0  0  0  0  0  0  0  0  0  0  0
  1 32  1  0  0  0  0
  1 33  1  0  0  0  0
  1 34  1  0  0  0  0
  1  2  1  0  0  0  0
  2  3  1  0  0  0  0
  3  4  2  0  0  0  0
  4 35  1  0  0  0  0
  4  5  1  0  0  0  0
  5  6  1  0  0  0  0
  6 36  1  0  0  0  0
  6  7  1  0  0  0  0
  7  8  2  0  0  0  0
  7  9  1  0  0  0  0
  9 37  1  0  0  0  0
  9 38  1  0  0  0  0
  9 10  1  0  0  0  0
 10 11  2  0  0  0  0
 11 39  1  0  0  0  0
 11 12  1  0  0  0  0
 12 40  1  0  0  0  0
 12 13  2  0  0  0  0
 13 41  1  0  0  0  0
 13 14  1  0  0  0  0
 14 15  2  0  0  0  0
 15 10  1  0  0  0  0
 15 42  1  0  0  0  0
  5 16  2  0  0  0  0
 16 17  1  0  0  0  0
 16 18  1  0  0  0  0
 18 43  1  0  0  0  0
 18 19  2  0  0  0  0
 19  3  1  0  0  0  0
 19 20  1  0  0  0  0
 20 44  1  0  0  0  0
 20 21  1  0  0  0  0
 21 22  2  0  0  0  0
 21 23  1  0  0  0  0
 23 45  1  0  0  0  0
 23 24  1  0  0  0  0
 24 25  2  0  0  0  0
 25 46  1  0  0  0  0
 25 26  1  0  0  0  0
 26 27  2  0  0  0  0
 27 28  1  0  0  0  0
 28 47  1  0  0  0  0
 28 29  2  0  0  0  0
 29 24  1  0  0  0  0
 27 30  1  0  0  0  0
 30 31  3  0  0  0  0
M  END
>  <LOGBIO>
8.0500

>  <PRED_LOGBIO>
8.5000

>  <XV_RES>
0.9430

>  <WHL_TMPL>
2

>  <ANCH>
32-33;17-18

$$$$
ROW40
  -MTS-   01071500413D 0   0.00000     0.00000     0

 60 65  0  0  0  0  0  0  0  0999 V2000
   -5.5930   16.1990   -0.9850 O   0  0  0  0  0  0  0  0  0  0  0  0
   -5.3260   15.4850    0.2250 C   0  0  0  0  0  0  0  0  0  0  0  0
   -5.7810   14.0230    0.0600 C   0  0  0  0  0  0  0  0  0  0  0  0
   -5.3150   13.1540    1.2430 C   0  0  0  0  0  0  0  0  0  0  0  0
   -3.8610   13.2480    1.4400 N   0  0  0  0  0  0  0  0  0  0  0  0
   -3.4650   12.4040    2.5770 C   0  0  0  0  0  0  0  0  0  0  0  0
   -3.1400   11.0150    2.0830 C   0  0  0  0  0  0  0  0  0  0  0  0
   -4.1450   10.0430    2.0150 C   0  0  0  0  0  0  0  0  0  0  0  0
   -3.8430    8.7550    1.5570 C   0  0  0  0  0  0  0  0  0  0  0  0
   -2.5360    8.4380    1.1690 C   0  0  0  0  0  0  0  0  0  0  0  0
   -1.5310    9.4100    1.2370 C   0  0  0  0  0  0  0  0  0  0  0  0
   -0.2540    8.7630    0.7560 C   0  0  0  0  0  0  0  0  0  0  0  0
   -0.6380    7.3440    0.4120 C   0  0  0  0  0  0  0  0  0  0  0  0
   -0.1220    6.0520   -0.0940 C   0  0  0  0  0  0  0  0  0  0  0  0
   -1.1330    5.2040   -0.1240 N   0  0  0  0  0  0  0  0  0  0  0  0
   -2.3140    5.8980    0.3500 N   0  0  0  0  0  0  0  0  0  0  0  0
   -1.9450    7.1820    0.6560 C   0  0  0  0  0  0  0  0  0  0  0  0
    1.2730    5.7640   -0.4940 C   0  0  0  0  0  0  0  0  0  0  0  0
    2.3530    6.2970    0.2340 C   0  0  0  0  0  0  0  0  0  0  0  0
    3.6710    6.0300   -0.1390 C   0  0  0  0  0  0  0  0  0  0  0  0
    3.9110    5.2270   -1.2440 C   0  0  0  0  0  0  0  0  0  0  0  0
    2.8660    4.6790   -1.9920 C   0  0  0  0  0  0  0  0  0  0  0  0
    1.5500    4.9520   -1.6130 C   0  0  0  0  0  0  0  0  0  0  0  0
    5.3140    4.9520   -1.6270 C   0  0  0  0  0  0  0  0  0  0  0  0
    5.6070    3.9070   -2.5100 C   0  0  0  0  0  0  0  0  0  0  0  0
    6.9340    3.6470   -2.8720 C   0  0  0  0  0  0  0  0  0  0  0  0
    7.9690    4.4330   -2.3510 C   0  0  0  0  0  0  0  0  0  0  0  0
    9.2670    4.1790   -2.7050 O   0  0  0  0  0  0  0  0  0  0  0  0
    7.6760    5.4790   -1.4670 C   0  0  0  0  0  0  0  0  0  0  0  0
    6.3490    5.7380   -1.1050 C   0  0  0  0  0  0  0  0  0  0  0  0
   -1.8320   10.6980    1.6950 C   0  0  0  0  0  0  0  0  0  0  0  0
   -3.4480   14.6330    1.7050 C   0  0  0  0  0  0  0  0  0  0  0  0
   -3.8220   15.5730    0.5430 C   0  0  0  0  0  0  0  0  0  0  0  0
   -6.4790   16.5930   -0.9680 H   0  0  0  0  0  0  0  0  0  0  0  0
   -5.8900   15.9450    1.0340 H   0  0  0  0  0  0  0  0  0  0  0  0
   -5.3760   13.6200   -0.8660 H   0  0  0  0  0  0  0  0  0  0  0  0
   -6.8660   13.9860   -0.0110 H   0  0  0  0  0  0  0  0  0  0  0  0
   -5.8230   13.4750    2.1510 H   0  0  0  0  0  0  0  0  0  0  0  0
   -5.5890   12.1170    1.0620 H   0  0  0  0  0  0  0  0  0  0  0  0
   -4.2830   12.3530    3.2920 H   0  0  0  0  0  0  0  0  0  0  0  0
   -2.5880   12.8330    3.0580 H   0  0  0  0  0  0  0  0  0  0  0  0
   -5.1530   10.2870    2.3140 H   0  0  0  0  0  0  0  0  0  0  0  0
   -4.6190    8.0050    1.5040 H   0  0  0  0  0  0  0  0  0  0  0  0
    0.0860    9.2700   -0.1450 H   0  0  0  0  0  0  0  0  0  0  0  0
    0.4700    8.7520    1.5680 H   0  0  0  0  0  0  0  0  0  0  0  0
   -3.2410    5.5060    0.4400 H   0  0  0  0  0  0  0  0  0  0  0  0
    2.1590    6.9220    1.0940 H   0  0  0  0  0  0  0  0  0  0  0  0
    4.4940    6.4430    0.4260 H   0  0  0  0  0  0  0  0  0  0  0  0
    3.0720    4.0550   -2.8490 H   0  0  0  0  0  0  0  0  0  0  0  0
    0.7340    4.5360   -2.1840 H   0  0  0  0  0  0  0  0  0  0  0  0
    4.8090    3.3010   -2.9130 H   0  0  0  0  0  0  0  0  0  0  0  0
    7.1600    2.8410   -3.5540 H   0  0  0  0  0  0  0  0  0  0  0  0
    9.6760    3.5450   -2.0950 H   0  0  0  0  0  0  0  0  0  0  0  0
    8.4740    6.0850   -1.0640 H   0  0  0  0  0  0  0  0  0  0  0  0
    6.1230    6.5450   -0.4230 H   0  0  0  0  0  0  0  0  0  0  0  0
   -1.0570   11.4480    1.7480 H   0  0  0  0  0  0  0  0  0  0  0  0
   -3.9220   14.9840    2.6190 H   0  0  0  0  0  0  0  0  0  0  0  0
   -2.3730   14.6670    1.8640 H   0  0  0  0  0  0  0  0  0  0  0  0
   -3.2490   15.3020   -0.3410 H   0  0  0  0  0  0  0  0  0  0  0  0
   -3.5680   16.5970    0.8080 H   0  0  0  0  0  0  0  0  0  0  0  0
  1 34  1  0  0  0  0
  1  2  1  0  0  0  0
  2 35  1  0  0  0  0
  2  3  1  0  0  0  0
  3 36  1  0  0  0  0
  3 37  1  0  0  0  0
  3  4  1  0  0  0  0
  4 38  1  0  0  0  0
  4 39  1  0  0  0  0
  4  5  1  0  0  0  0
  5  6  1  0  0  0  0
  6 40  1  0  0  0  0
  6 41  1  0  0  0  0
  6  7  1  0  0  0  0
  7  8  2  0  0  0  0
  8 42  1  0  0  0  0
  8  9  1  0  0  0  0
  9 43  1  0  0  0  0
  9 10  2  0  0  0  0
 10 11  1  0  0  0  0
 11 12  1  0  0  0  0
 12 44  1  0  0  0  0
 12 45  1  0  0  0  0
 12 13  1  0  0  0  0
 13 14  1  0  0  0  0
 14 15  2  0  0  0  0
 15 16  1  0  0  0  0
 16 46  1  0  0  0  0
 16 17  1  0  0  0  0
 17 10  1  0  0  0  0
 17 13  2  0  0  0  0
 14 18  1  0  0  0  0
 18 19  2  0  0  0  0
 19 47  1  0  0  0  0
 19 20  1  0  0  0  0
 20 48  1  0  0  0  0
 20 21  2  0  0  0  0
 21 22  1  0  0  0  0
 22 49  1  0  0  0  0
 22 23  2  0  0  0  0
 23 18  1  0  0  0  0
 23 50  1  0  0  0  0
 21 24  1  0  0  0  0
 24 25  2  0  0  0  0
 25 51  1  0  0  0  0
 25 26  1  0  0  0  0
 26 52  1  0  0  0  0
 26 27  2  0  0  0  0
 27 28  1  0  0  0  0
 28 53  1  0  0  0  0
 27 29  1  0  0  0  0
 29 54  1  0  0  0  0
 29 30  2  0  0  0  0
 30 24  1  0  0  0  0
 30 55  1  0  0  0  0
 11 31  2  0  0  0  0
 31  7  1  0  0  0  0
 31 56  1  0  0  0  0
  5 32  1  0  0  0  0
 32 57  1  0  0  0  0
 32 58  1  0  0  0  0
 32 33  1  0  0  0  0
 33  2  1  0  0  0  0
 33 59  1  0  0  0  0
 33 60  1  0  0  0  0
M  END
>  <LOGBIO>
8.7000

>  <PRED_LOGBIO>
8.3500

>  <XV_RES>
0.4690

>  <WHL_TMPL>
1

>  <ANCH>
3-5;39-31

$$$$
ROW41
  -MTS-   01071500413D 0   0.00000     0.00000     0

 46 47  0  0  0  0  0  0  0  0999 V2000
    3.6590    4.6040   -4.2330 C   0  0  0  0  0  0  0  0  0  0  0  0
    3.2650    3.9100   -3.0550 O   0  0  0  0  0  0  0  0  0  0  0  0
    2.8660    4.6790   -1.9920 C   0  0  0  0  0  0  0  0  0  0  0  0
    1.5500    4.9520   -1.6130 C   0  0  0  0  0  0  0  0  0  0  0  0
    1.2730    5.7640   -0.4940 C   0  0  0  0  0  0  0  0  0  0  0  0
   -0.1160    6.0510   -0.0960 N   0  0  0  0  0  0  0  0  0  0  0  0
   -0.3590    6.8190    0.9620 C   0  0  0  0  0  0  0  0  0  0  0  0
    0.5750    7.2900    1.6090 O   0  0  0  0  0  0  0  0  0  0  0  0
   -1.7830    7.1130    1.3700 C   0  0  0  0  0  0  0  0  0  0  0  0
   -1.7840    7.9770    2.5600 N   0  0  0  0  0  0  0  0  0  0  0  0
   -1.0920    9.2370    2.2510 C   0  0  0  0  0  0  0  0  0  0  0  0
   -3.1700    8.2630    2.9570 C   0  0  0  0  0  0  0  0  0  0  0  0
    2.3530    6.2970    0.2340 C   0  0  0  0  0  0  0  0  0  0  0  0
    2.0410    7.3030    1.6190 Cl  0  0  0  0  0  0  0  0  0  0  0  0
    3.6710    6.0300   -0.1390 C   0  0  0  0  0  0  0  0  0  0  0  0
    3.9110    5.2270   -1.2440 C   0  0  0  0  0  0  0  0  0  0  0  0
    5.2090    4.9730   -1.5980 N   0  0  0  0  0  0  0  0  0  0  0  0
    6.2060    5.4930   -0.8880 C   0  0  0  0  0  0  0  0  0  0  0  0
    5.9580    6.2140    0.1030 O   0  0  0  0  0  0  0  0  0  0  0  0
    7.4670    5.2470   -1.2320 N   0  0  0  0  0  0  0  0  0  0  0  0
    8.5270    5.8000   -0.4760 C   0  0  0  0  0  0  0  0  0  0  0  0
    9.0510    7.0540   -0.8140 C   0  0  0  0  0  0  0  0  0  0  0  0
   10.0560    7.5690   -0.0920 N   0  0  0  0  0  0  0  0  0  0  0  0
   10.5640    6.8970    0.9500 C   0  0  0  0  0  0  0  0  0  0  0  0
   10.0390    5.6430    1.2860 C   0  0  0  0  0  0  0  0  0  0  0  0
    9.0340    5.1260    0.5650 N   0  0  0  0  0  0  0  0  0  0  0  0
   11.6510    7.4640    1.7240 C   0  0  0  0  0  0  0  0  0  0  0  0
   12.5200    7.9180    2.3430 N   0  0  0  0  0  0  0  0  0  0  0  0
    2.7790    4.9290   -4.7840 H   0  0  0  0  0  0  0  0  0  0  0  0
    4.1740    5.5060   -3.9070 H   0  0  0  0  0  0  0  0  0  0  0  0
    4.2970    3.9350   -4.8070 H   0  0  0  0  0  0  0  0  0  0  0  0
    0.7340    4.5360   -2.1840 H   0  0  0  0  0  0  0  0  0  0  0  0
   -0.8830    5.6650   -0.6270 H   0  0  0  0  0  0  0  0  0  0  0  0
   -2.2970    7.6180    0.5550 H   0  0  0  0  0  0  0  0  0  0  0  0
   -2.2950    6.1810    1.5990 H   0  0  0  0  0  0  0  0  0  0  0  0
   -1.6060    9.7420    1.4360 H   0  0  0  0  0  0  0  0  0  0  0  0
   -1.0920    9.8760    3.1310 H   0  0  0  0  0  0  0  0  0  0  0  0
   -0.0660    9.0250    1.9570 H   0  0  0  0  0  0  0  0  0  0  0  0
   -3.6830    8.7680    2.1420 H   0  0  0  0  0  0  0  0  0  0  0  0
   -3.1700    8.9020    3.8370 H   0  0  0  0  0  0  0  0  0  0  0  0
   -3.6810    7.3310    3.1860 H   0  0  0  0  0  0  0  0  0  0  0  0
    4.4940    6.4430    0.4260 H   0  0  0  0  0  0  0  0  0  0  0  0
    5.4090    4.3910   -2.3980 H   0  0  0  0  0  0  0  0  0  0  0  0
    7.6670    4.6640   -2.0320 H   0  0  0  0  0  0  0  0  0  0  0  0
    8.6480    7.6030   -1.6520 H   0  0  0  0  0  0  0  0  0  0  0  0
   10.4420    5.0940    2.1240 H   0  0  0  0  0  0  0  0  0  0  0  0
  1 29  1  0  0  0  0
  1 30  1  0  0  0  0
  1 31  1  0  0  0  0
  1  2  1  0  0  0  0
  2  3  1  0  0  0  0
  3  4  2  0  0  0  0
  4 32  1  0  0  0  0
  4  5  1  0  0  0  0
  5  6  1  0  0  0  0
  6 33  1  0  0  0  0
  6  7  1  0  0  0  0
  7  8  2  0  0  0  0
  7  9  1  0  0  0  0
  9 34  1  0  0  0  0
  9 35  1  0  0  0  0
  9 10  1  0  0  0  0
 10 11  1  0  0  0  0
 11 36  1  0  0  0  0
 11 37  1  0  0  0  0
 11 38  1  0  0  0  0
 10 12  1  0  0  0  0
 12 39  1  0  0  0  0
 12 40  1  0  0  0  0
 12 41  1  0  0  0  0
  5 13  2  0  0  0  0
 13 14  1  0  0  0  0
 13 15  1  0  0  0  0
 15 42  1  0  0  0  0
 15 16  2  0  0  0  0
 16  3  1  0  0  0  0
 16 17  1  0  0  0  0
 17 43  1  0  0  0  0
 17 18  1  0  0  0  0
 18 19  2  0  0  0  0
 18 20  1  0  0  0  0
 20 44  1  0  0  0  0
 20 21  1  0  0  0  0
 21 22  2  0  0  0  0
 22 45  1  0  0  0  0
 22 23  1  0  0  0  0
 23 24  2  0  0  0  0
 24 25  1  0  0  0  0
 25 46  1  0  0  0  0
 25 26  2  0  0  0  0
 26 21  1  0  0  0  0
 24 27  1  0  0  0  0
 27 28  3  0  0  0  0
M  END
>  <LOGBIO>
8.5200

>  <PRED_LOGBIO>
7.2500

>  <XV_RES>
1.5610

>  <WHL_TMPL>
1

>  <ANCH>
35-36;5-1

$$$$
ROW42
  -MTS-   01071500413D 0   0.00000     0.00000     0

 63 67  0  0  0  0  0  0  0  0999 V2000
    3.6590    4.6040   -4.2330 C   0  0  0  0  0  0  0  0  0  0  0  0
    3.2650    3.9100   -3.0550 O   0  0  0  0  0  0  0  0  0  0  0  0
    2.8660    4.6790   -1.9920 C   0  0  0  0  0  0  0  0  0  0  0  0
    1.5500    4.9520   -1.6130 C   0  0  0  0  0  0  0  0  0  0  0  0
    1.2730    5.7640   -0.4940 C   0  0  0  0  0  0  0  0  0  0  0  0
    2.3530    6.2970    0.2340 C   0  0  0  0  0  0  0  0  0  0  0  0
    3.6710    6.0300   -0.1390 C   0  0  0  0  0  0  0  0  0  0  0  0
    3.9110    5.2270   -1.2440 C   0  0  0  0  0  0  0  0  0  0  0  0
    5.2090    4.9730   -1.5980 O   0  0  0  0  0  0  0  0  0  0  0  0
   -0.1160    6.0510   -0.0960 C   0  0  0  0  0  0  0  0  0  0  0  0
   -1.1130    5.0460   -0.1770 C   0  0  0  0  0  0  0  0  0  0  0  0
   -2.4440    5.2880    0.1930 C   0  0  0  0  0  0  0  0  0  0  0  0
   -2.7770    6.5500    0.6480 C   0  0  0  0  0  0  0  0  0  0  0  0
   -4.0350    7.1640    1.1130 C   0  0  0  0  0  0  0  0  0  0  0  0
   -5.2030    6.5050    1.1760 C   0  0  0  0  0  0  0  0  0  0  0  0
   -6.4770    6.9730    1.6020 C   0  0  0  0  0  0  0  0  0  0  0  0
   -7.4720    6.3310    2.2300 C   0  0  0  0  0  0  0  0  0  0  0  0
   -8.7100    7.0710    2.5600 C   0  0  0  0  0  0  0  0  0  0  0  0
   -8.8060    8.3650    2.2230 C   0  0  0  0  0  0  0  0  0  0  0  0
   -7.1390    8.7500    1.3740 Se  0  0  0  0  0  0  0  0  0  0  0  0
   -9.9420    9.2840    2.4560 C   0  0  0  0  0  0  0  0  0  0  0  0
   -9.9990    9.9410    3.4940 O   0  0  0  0  0  0  0  0  0  0  0  0
  -10.9020    9.3990    1.5430 N   0  0  0  0  0  0  0  0  0  0  0  0
  -12.0310   10.3120    1.7740 C   0  0  0  0  0  0  0  0  0  0  0  0
  -12.9850   10.2550    0.5810 C   0  0  0  0  0  0  0  0  0  0  0  0
  -14.1130   11.1680    0.8130 N   0  0  0  0  0  0  0  0  0  0  0  0
  -13.7850   12.4980    0.2780 C   0  0  0  0  0  0  0  0  0  0  0  0
  -14.9990   13.4420    0.3560 C   0  0  0  0  0  0  0  0  0  0  0  0
  -16.1410   12.8760   -0.2930 O   0  0  0  0  0  0  0  0  0  0  0  0
  -16.4990   11.6100    0.2670 C   0  0  0  0  0  0  0  0  0  0  0  0
  -15.3240   10.6190    0.1850 C   0  0  0  0  0  0  0  0  0  0  0  0
   -3.6990    8.5940    1.4670 C   0  0  0  0  0  0  0  0  0  0  0  0
   -4.4520    9.4520    1.8910 O   0  0  0  0  0  0  0  0  0  0  0  0
   -2.3440    8.7290    1.2060 N   0  0  0  0  0  0  0  0  0  0  0  0
   -1.7980    7.5420    0.7290 C   0  0  0  0  0  0  0  0  0  0  0  0
   -0.4800    7.3260    0.3710 C   0  0  0  0  0  0  0  0  0  0  0  0
    2.7790    4.9290   -4.7840 H   0  0  0  0  0  0  0  0  0  0  0  0
    4.1730    5.5050   -3.9070 H   0  0  0  0  0  0  0  0  0  0  0  0
    4.2970    3.9350   -4.8070 H   0  0  0  0  0  0  0  0  0  0  0  0
    0.7340    4.5360   -2.1840 H   0  0  0  0  0  0  0  0  0  0  0  0
    2.1590    6.9220    1.0940 H   0  0  0  0  0  0  0  0  0  0  0  0
    4.4940    6.4430    0.4260 H   0  0  0  0  0  0  0  0  0  0  0  0
    5.1980    4.4080   -2.3860 H   0  0  0  0  0  0  0  0  0  0  0  0
   -0.8390    4.0640   -0.5340 H   0  0  0  0  0  0  0  0  0  0  0  0
   -3.1890    4.5090    0.1240 H   0  0  0  0  0  0  0  0  0  0  0  0
   -5.1710    5.4730    0.8580 H   0  0  0  0  0  0  0  0  0  0  0  0
   -7.3720    5.2880    2.4910 H   0  0  0  0  0  0  0  0  0  0  0  0
   -9.5260    6.5760    3.0650 H   0  0  0  0  0  0  0  0  0  0  0  0
  -10.8560    8.8590    0.6910 H   0  0  0  0  0  0  0  0  0  0  0  0
  -12.5610   10.0120    2.6760 H   0  0  0  0  0  0  0  0  0  0  0  0
  -11.6580   11.3270    1.8930 H   0  0  0  0  0  0  0  0  0  0  0  0
  -12.4550   10.5550   -0.3210 H   0  0  0  0  0  0  0  0  0  0  0  0
  -13.3580    9.2400    0.4630 H   0  0  0  0  0  0  0  0  0  0  0  0
  -13.4660   12.4030   -0.7570 H   0  0  0  0  0  0  0  0  0  0  0  0
  -12.9590   12.9220    0.8450 H   0  0  0  0  0  0  0  0  0  0  0  0
  -15.2370   13.6410    1.3990 H   0  0  0  0  0  0  0  0  0  0  0  0
  -14.7490   14.3920   -0.1120 H   0  0  0  0  0  0  0  0  0  0  0  0
  -16.7910   11.7420    1.3070 H   0  0  0  0  0  0  0  0  0  0  0  0
  -17.3530   11.2050   -0.2720 H   0  0  0  0  0  0  0  0  0  0  0  0
  -15.1180   10.3870   -0.8580 H   0  0  0  0  0  0  0  0  0  0  0  0
  -15.6000    9.6910    0.6810 H   0  0  0  0  0  0  0  0  0  0  0  0
   -1.8200    9.5810    1.3450 H   0  0  0  0  0  0  0  0  0  0  0  0
    0.2510    8.1170    0.4480 H   0  0  0  0  0  0  0  0  0  0  0  0
  1 37  1  0  0  0  0
  1 38  1  0  0  0  0
  1 39  1  0  0  0  0
  1  2  1  0  0  0  0
  2  3  1  0  0  0  0
  3  4  2  0  0  0  0
  4 40  1  0  0  0  0
  4  5  1  0  0  0  0
  5  6  2  0  0  0  0
  6 41  1  0  0  0  0
  6  7  1  0  0  0  0
  7 42  1  0  0  0  0
  7  8  2  0  0  0  0
  8  3  1  0  0  0  0
  8  9  1  0  0  0  0
  9 43  1  0  0  0  0
  5 10  1  0  0  0  0
 10 11  2  0  0  0  0
 11 44  1  0  0  0  0
 11 12  1  0  0  0  0
 12 45  1  0  0  0  0
 12 13  2  0  0  0  0
 13 14  1  0  0  0  0
 14 15  2  0  0  0  0
 15 46  1  0  0  0  0
 15 16  1  0  0  0  0
 16 17  2  0  0  0  0
 17 47  1  0  0  0  0
 17 18  1  0  0  0  0
 18 48  1  0  0  0  0
 18 19  2  0  0  0  0
 19 20  1  0  0  0  0
 20 16  1  0  0  0  0
 19 21  1  0  0  0  0
 21 22  2  0  0  0  0
 21 23  1  0  0  0  0
 23 49  1  0  0  0  0
 23 24  1  0  0  0  0
 24 50  1  0  0  0  0
 24 51  1  0  0  0  0
 24 25  1  0  0  0  0
 25 52  1  0  0  0  0
 25 53  1  0  0  0  0
 25 26  1  0  0  0  0
 26 27  1  0  0  0  0
 27 54  1  0  0  0  0
 27 55  1  0  0  0  0
 27 28  1  0  0  0  0
 28 56  1  0  0  0  0
 28 57  1  0  0  0  0
 28 29  1  0  0  0  0
 29 30  1  0  0  0  0
 30 58  1  0  0  0  0
 30 59  1  0  0  0  0
 30 31  1  0  0  0  0
 31 26  1  0  0  0  0
 31 60  1  0  0  0  0
 31 61  1  0  0  0  0
 14 32  1  0  0  0  0
 32 33  2  0  0  0  0
 32 34  1  0  0  0  0
 34 62  1  0  0  0  0
 34 35  1  0  0  0  0
 35 13  1  0  0  0  0
 35 36  2  0  0  0  0
 36 10  1  0  0  0  0
 36 63  1  0  0  0  0
M  END
>  <LOGBIO>
8.0600

>  <PRED_LOGBIO>
8.0000

>  <XV_RES>
0.0970

>  <WHL_TMPL>
1

>  <ANCH>
14-15;26-27

$$$$
ROW43
  -MTS-   01071500413D 0   0.00000     0.00000     0

 30 33  0  0  0  0  0  0  0  0999 V2000
    3.6570    6.0060   -0.1720 C   0  0  0  0  0  0  0  0  0  0  0  0
    2.3480    6.2940    0.2310 C   0  0  0  0  0  0  0  0  0  0  0  0
    1.2730    5.7640   -0.4940 C   0  0  0  0  0  0  0  0  0  0  0  0
    1.5370    4.9560   -1.6070 C   0  0  0  0  0  0  0  0  0  0  0  0
    2.8680    4.7050   -1.9580 C   0  0  0  0  0  0  0  0  0  0  0  0
    3.8730    5.2290   -1.2430 N   0  0  0  0  0  0  0  0  0  0  0  0
   -0.1220    6.0520   -0.0940 C   0  0  0  0  0  0  0  0  0  0  0  0
   -1.0500    5.0880   -0.1780 C   0  0  0  0  0  0  0  0  0  0  0  0
   -2.3520    5.3130    0.1820 N   0  0  0  0  0  0  0  0  0  0  0  0
   -3.4550    4.4990    0.1830 C   0  0  0  0  0  0  0  0  0  0  0  0
   -4.4950    5.2140    0.6320 C   0  0  0  0  0  0  0  0  0  0  0  0
   -4.0310    6.5030    0.9180 N   0  0  0  0  0  0  0  0  0  0  0  0
   -2.7410    6.5430    0.6410 C   0  0  0  0  0  0  0  0  0  0  0  0
   -1.7040    7.5960    0.7270 C   0  0  0  0  0  0  0  0  0  0  0  0
   -0.4620    7.3300    0.3680 N   0  0  0  0  0  0  0  0  0  0  0  0
   -3.4910    3.0810   -0.2380 C   0  0  0  0  0  0  0  0  0  0  0  0
   -3.8780    1.9260    0.6030 C   0  0  0  0  0  0  0  0  0  0  0  0
   -3.7780    0.8400   -0.1410 N   0  0  0  0  0  0  0  0  0  0  0  0
   -3.3320    1.2440   -1.4600 N   0  0  0  0  0  0  0  0  0  0  0  0
   -3.1780    2.6050   -1.4520 C   0  0  0  0  0  0  0  0  0  0  0  0
    4.4930    6.4100    0.3790 H   0  0  0  0  0  0  0  0  0  0  0  0
    2.1680    6.9200    1.0920 H   0  0  0  0  0  0  0  0  0  0  0  0
    0.7270    4.5340   -2.1830 H   0  0  0  0  0  0  0  0  0  0  0  0
    3.0880    4.0840   -2.8140 H   0  0  0  0  0  0  0  0  0  0  0  0
   -0.7630    4.1110   -0.5380 H   0  0  0  0  0  0  0  0  0  0  0  0
   -5.5090    4.8600    0.7520 H   0  0  0  0  0  0  0  0  0  0  0  0
   -1.9630    8.5820    1.0830 H   0  0  0  0  0  0  0  0  0  0  0  0
   -4.1870    1.9650    1.6370 H   0  0  0  0  0  0  0  0  0  0  0  0
   -3.1650    0.6310   -2.2460 H   0  0  0  0  0  0  0  0  0  0  0  0
   -2.8550    3.2020   -2.2920 H   0  0  0  0  0  0  0  0  0  0  0  0
  1 21  1  0  0  0  0
  1  2  2  0  0  0  0
  2 22  1  0  0  0  0
  2  3  1  0  0  0  0
  3  4  2  0  0  0  0
  4 23  1  0  0  0  0
  4  5  1  0  0  0  0
  5 24  1  0  0  0  0
  5  6  2  0  0  0  0
  6  1  1  0  0  0  0
  3  7  1  0  0  0  0
  7  8  2  0  0  0  0
  8 25  1  0  0  0  0
  8  9  1  0  0  0  0
  9 10  1  0  0  0  0
 10 11  2  0  0  0  0
 11 26  1  0  0  0  0
 11 12  1  0  0  0  0
 12 13  2  0  0  0  0
 13  9  1  0  0  0  0
 13 14  1  0  0  0  0
 14 27  1  0  0  0  0
 14 15  2  0  0  0  0
 15  7  1  0  0  0  0
 10 16  1  0  0  0  0
 16 17  1  0  0  0  0
 17 28  1  0  0  0  0
 17 18  2  0  0  0  0
 18 19  1  0  0  0  0
 19 29  1  0  0  0  0
 19 20  1  0  0  0  0
 20 16  2  0  0  0  0
 20 30  1  0  0  0  0
M  END
>  <LOGBIO>
4.6000

>  <PRED_LOGBIO>
4.4900

>  <XV_RES>
0.0240

>  <WHL_TMPL>
1

>  <ANCH>
5-31;5-3

$$$$
ROW44
  -MTS-   01071500413D 0   0.00000     0.00000     0

 28 31  0  0  0  0  0  0  0  0999 V2000
    2.5020    6.1890    0.2200 C   0  0  0  0  0  0  0  0  0  0  0  0
    3.5400    5.7330   -0.4570 N   0  0  0  0  0  0  0  0  0  0  0  0
    3.0370    5.0110   -1.6100 N   0  0  0  0  0  0  0  0  0  0  0  0
    1.6690    5.0670   -1.5730 C   0  0  0  0  0  0  0  0  0  0  0  0
    1.2800    5.7630   -0.4960 C   0  0  0  0  0  0  0  0  0  0  0  0
   -0.1230    6.0520   -0.0940 C   0  0  0  0  0  0  0  0  0  0  0  0
   -0.9170    7.0840   -0.7980 C   0  0  0  0  0  0  0  0  0  0  0  0
   -2.1600    7.3250   -0.4250 N   0  0  0  0  0  0  0  0  0  0  0  0
   -2.7290    6.6080    0.6340 C   0  0  0  0  0  0  0  0  0  0  0  0
   -3.9280    6.6650    1.1830 N   0  0  0  0  0  0  0  0  0  0  0  0
   -3.9750    5.7230    2.2180 C   0  0  0  0  0  0  0  0  0  0  0  0
   -2.7820    5.1140    2.2660 C   0  0  0  0  0  0  0  0  0  0  0  0
   -2.3870    4.0470    3.2110 C   0  0  0  0  0  0  0  0  0  0  0  0
   -2.3550    4.1510    4.6870 C   0  0  0  0  0  0  0  0  0  0  0  0
   -1.9490    2.9870    5.1600 N   0  0  0  0  0  0  0  0  0  0  0  0
   -1.7090    2.1080    4.0330 N   0  0  0  0  0  0  0  0  0  0  0  0
   -1.9920    2.8080    2.8890 C   0  0  0  0  0  0  0  0  0  0  0  0
   -1.9920    5.6540    1.2850 N   0  0  0  0  0  0  0  0  0  0  0  0
   -0.7010    5.3870    0.9150 C   0  0  0  0  0  0  0  0  0  0  0  0
    2.5390    6.7690    1.1310 H   0  0  0  0  0  0  0  0  0  0  0  0
    3.5950    4.5490   -2.3140 H   0  0  0  0  0  0  0  0  0  0  0  0
    1.0060    4.6200   -2.2990 H   0  0  0  0  0  0  0  0  0  0  0  0
   -0.4800    7.6380   -1.6160 H   0  0  0  0  0  0  0  0  0  0  0  0
   -4.8190    5.5240    2.8620 H   0  0  0  0  0  0  0  0  0  0  0  0
   -2.6170    5.0210    5.2710 H   0  0  0  0  0  0  0  0  0  0  0  0
   -1.3910    1.1510    4.0820 H   0  0  0  0  0  0  0  0  0  0  0  0
   -1.9080    2.4200    1.8850 H   0  0  0  0  0  0  0  0  0  0  0  0
   -0.1410    4.6290    1.4430 H   0  0  0  0  0  0  0  0  0  0  0  0
  1 20  1  0  0  0  0
  1  2  2  0  0  0  0
  2  3  1  0  0  0  0
  3 21  1  0  0  0  0
  3  4  1  0  0  0  0
  4 22  1  0  0  0  0
  4  5  2  0  0  0  0
  5  1  1  0  0  0  0
  5  6  1  0  0  0  0
  6  7  1  0  0  0  0
  7 23  1  0  0  0  0
  7  8  2  0  0  0  0
  8  9  1  0  0  0  0
  9 10  2  0  0  0  0
 10 11  1  0  0  0  0
 11 24  1  0  0  0  0
 11 12  2  0  0  0  0
 12 13  1  0  0  0  0
 13 14  1  0  0  0  0
 14 25  1  0  0  0  0
 14 15  2  0  0  0  0
 15 16  1  0  0  0  0
 16 26  1  0  0  0  0
 16 17  1  0  0  0  0
 17 13  2  0  0  0  0
 17 27  1  0  0  0  0
 12 18  1  0  0  0  0
 18  9  1  0  0  0  0
 18 19  1  0  0  0  0
 19  6  2  0  0  0  0
 19 28  1  0  0  0  0
M  END
>  <LOGBIO>
5.3000

>  <PRED_LOGBIO>
5.4500

>  <XV_RES>
-0.5110

>  <WHL_TMPL>
1

>  <ANCH>
5-6;8-9

$$$$
ROW45
  -MTS-   01071500413D 0   0.00000     0.00000     0

 34 37  0  0  0  0  0  0  0  0999 V2000
   -4.5020    8.3790    1.4130 C   0  0  0  0  0  0  0  0  0  0  0  0
   -4.1320    6.9540    1.0740 C   0  0  0  0  0  0  0  0  0  0  0  0
   -4.4290    8.1850    1.5120 C   0  0  0  0  0  0  0  0  0  0  0  0
   -3.3730    9.2190    1.5890 C   0  0  0  0  0  0  0  0  0  0  0  0
   -3.4070   10.4800    1.9780 N   0  0  0  0  0  0  0  0  0  0  0  0
   -2.0590   10.9920    1.8310 N   0  0  0  0  0  0  0  0  0  0  0  0
   -1.3230    9.9880    1.3630 C   0  0  0  0  0  0  0  0  0  0  0  0
   -0.1010   10.0440    1.1070 O   0  0  0  0  0  0  0  0  0  0  0  0
   -2.0920    8.9140    1.2100 N   0  0  0  0  0  0  0  0  0  0  0  0
   -1.7640    7.6180    0.7460 C   0  0  0  0  0  0  0  0  0  0  0  0
   -0.4480    7.3310    0.3650 C   0  0  0  0  0  0  0  0  0  0  0  0
   -0.1160    6.0510   -0.0960 C   0  0  0  0  0  0  0  0  0  0  0  0
   -1.1000    5.0590   -0.1760 C   0  0  0  0  0  0  0  0  0  0  0  0
   -2.4170    5.3460    0.2050 C   0  0  0  0  0  0  0  0  0  0  0  0
   -2.7480    6.6260    0.6660 C   0  0  0  0  0  0  0  0  0  0  0  0
    1.2800    5.7630   -0.4960 C   0  0  0  0  0  0  0  0  0  0  0  0
    1.6830    5.0120   -1.5290 C   0  0  0  0  0  0  0  0  0  0  0  0
    3.1480    4.8890   -1.7010 C   0  0  0  0  0  0  0  0  0  0  0  0
    3.7620    4.0790   -2.8170 C   0  0  0  0  0  0  0  0  0  0  0  0
    3.8950    5.5450   -0.8020 C   0  0  0  0  0  0  0  0  0  0  0  0
    2.7550    6.3400    0.2940 S   0  0  0  0  0  0  0  0  0  0  0  0
   -5.3460    8.3810    2.0990 H   0  0  0  0  0  0  0  0  0  0  0  0
   -4.7720    8.9090    0.5030 H   0  0  0  0  0  0  0  0  0  0  0  0
   -3.6530    8.8720    1.8810 H   0  0  0  0  0  0  0  0  0  0  0  0
   -5.4390    8.4230    1.8100 H   0  0  0  0  0  0  0  0  0  0  0  0
   -1.7400   11.9270    2.0420 H   0  0  0  0  0  0  0  0  0  0  0  0
    0.3120    8.0960    0.4260 H   0  0  0  0  0  0  0  0  0  0  0  0
   -0.8440    4.0720   -0.5310 H   0  0  0  0  0  0  0  0  0  0  0  0
   -3.1760    4.5810    0.1430 H   0  0  0  0  0  0  0  0  0  0  0  0
    0.9840    4.5260   -2.1950 H   0  0  0  0  0  0  0  0  0  0  0  0
    4.7220    3.6820   -2.4920 H   0  0  0  0  0  0  0  0  0  0  0  0
    3.9080    4.7140   -3.6890 H   0  0  0  0  0  0  0  0  0  0  0  0
    3.0980    3.2560   -3.0750 H   0  0  0  0  0  0  0  0  0  0  0  0
    4.9730    5.5810   -0.7550 H   0  0  0  0  0  0  0  0  0  0  0  0
  1 22  1  0  0  0  0
  1 23  1  0  0  0  0
  1 24  1  0  0  0  0
  1  2  1  0  0  0  0
  2  3  2  0  0  0  0
  3 25  1  0  0  0  0
  3  4  1  0  0  0  0
  4  5  2  0  0  0  0
  5  6  1  0  0  0  0
  6 26  1  0  0  0  0
  6  7  1  0  0  0  0
  7  8  2  0  0  0  0
  7  9  1  0  0  0  0
  9  4  1  0  0  0  0
  9 10  1  0  0  0  0
 10 11  1  0  0  0  0
 11 27  1  0  0  0  0
 11 12  2  0  0  0  0
 12 13  1  0  0  0  0
 13 28  1  0  0  0  0
 13 14  2  0  0  0  0
 14 29  1  0  0  0  0
 14 15  1  0  0  0  0
 15  2  1  0  0  0  0
 15 10  2  0  0  0  0
 12 16  1  0  0  0  0
 16 17  2  0  0  0  0
 17 30  1  0  0  0  0
 17 18  1  0  0  0  0
 18 19  1  0  0  0  0
 19 31  1  0  0  0  0
 19 32  1  0  0  0  0
 19 33  1  0  0  0  0
 18 20  2  0  0  0  0
 20 34  1  0  0  0  0
 20 21  1  0  0  0  0
 21 16  1  0  0  0  0
M  END
>  <LOGBIO>
7.2200

>  <PRED_LOGBIO>
6.8600

>  <XV_RES>
0.4000

>  <WHL_TMPL>
1

>  <ANCH>
6-29;18-19

$$$$
ROW46
  -MTS-   01071500413D 0   0.00000     0.00000     0

 44 47  0  0  0  0  0  0  0  0999 V2000
  -10.9530   -3.2890    6.3260 N   0  0  0  0  0  0  0  0  0  0  0  0
  -10.2590   -3.5180    5.4260 C   0  0  0  0  0  0  0  0  0  0  0  0
   -9.3910   -3.8050    4.3000 C   0  0  0  0  0  0  0  0  0  0  0  0
   -8.2640   -3.1030    4.1220 N   0  0  0  0  0  0  0  0  0  0  0  0
   -7.4550   -3.3600    3.0850 C   0  0  0  0  0  0  0  0  0  0  0  0
   -7.7910   -4.3720    2.1780 C   0  0  0  0  0  0  0  0  0  0  0  0
   -6.9440   -4.6520    1.0800 N   0  0  0  0  0  0  0  0  0  0  0  0
   -7.2860   -5.6760    0.1660 C   0  0  0  0  0  0  0  0  0  0  0  0
   -8.3950   -5.5140   -0.6730 C   0  0  0  0  0  0  0  0  0  0  0  0
   -8.7160   -6.5400   -1.5710 C   0  0  0  0  0  0  0  0  0  0  0  0
   -9.8160   -6.4200   -2.4280 C   0  0  0  0  0  0  0  0  0  0  0  0
  -10.1250   -7.4540   -3.3200 C   0  0  0  0  0  0  0  0  0  0  0  0
   -9.3320   -8.6080   -3.3550 C   0  0  0  0  0  0  0  0  0  0  0  0
   -8.2320   -8.7280   -2.4970 C   0  0  0  0  0  0  0  0  0  0  0  0
   -7.9240   -7.6940   -1.6050 C   0  0  0  0  0  0  0  0  0  0  0  0
   -6.8290   -7.7890   -0.7380 C   0  0  0  0  0  0  0  0  0  0  0  0
   -6.5450   -6.7920    0.1110 N   0  0  0  0  0  0  0  0  0  0  0  0
   -8.9180   -5.0760    2.3550 N   0  0  0  0  0  0  0  0  0  0  0  0
   -9.7250   -4.8170    3.3930 C   0  0  0  0  0  0  0  0  0  0  0  0
  -10.8750   -5.5420    3.5650 O   0  0  0  0  0  0  0  0  0  0  0  0
  -10.8060   -6.7350    4.3510 C   0  0  0  0  0  0  0  0  0  0  0  0
  -10.4760   -7.9390    3.4510 C   0  0  0  0  0  0  0  0  0  0  0  0
  -10.1990   -9.2040    4.2840 C   0  0  0  0  0  0  0  0  0  0  0  0
   -9.1730   -8.9270    5.3990 C   0  0  0  0  0  0  0  0  0  0  0  0
   -9.5940   -7.8030    6.2490 N   0  0  0  0  0  0  0  0  0  0  0  0
   -9.7520   -6.5720    5.4620 C   0  0  0  0  0  0  0  0  0  0  0  0
   -6.5480   -2.7880    2.9490 H   0  0  0  0  0  0  0  0  0  0  0  0
   -6.0950   -4.1210    0.9490 H   0  0  0  0  0  0  0  0  0  0  0  0
   -8.9920   -4.6150   -0.6290 H   0  0  0  0  0  0  0  0  0  0  0  0
  -10.4270   -5.5300   -2.4020 H   0  0  0  0  0  0  0  0  0  0  0  0
  -10.9730   -7.3620   -3.9810 H   0  0  0  0  0  0  0  0  0  0  0  0
   -9.5700   -9.4060   -4.0430 H   0  0  0  0  0  0  0  0  0  0  0  0
   -7.6210   -9.6180   -2.5240 H   0  0  0  0  0  0  0  0  0  0  0  0
   -6.2090   -8.6730   -0.7530 H   0  0  0  0  0  0  0  0  0  0  0  0
  -11.7930   -6.8590    4.7910 H   0  0  0  0  0  0  0  0  0  0  0  0
   -9.6040   -7.7080    2.8420 H   0  0  0  0  0  0  0  0  0  0  0  0
  -11.3090   -8.1260    2.7760 H   0  0  0  0  0  0  0  0  0  0  0  0
  -11.1280   -9.5570    4.7270 H   0  0  0  0  0  0  0  0  0  0  0  0
   -9.8220   -9.9910    3.6340 H   0  0  0  0  0  0  0  0  0  0  0  0
   -8.2060   -8.7020    4.9550 H   0  0  0  0  0  0  0  0  0  0  0  0
   -9.0540   -9.8180    6.0120 H   0  0  0  0  0  0  0  0  0  0  0  0
   -8.9020   -7.6480    6.9680 H   0  0  0  0  0  0  0  0  0  0  0  0
   -8.7970   -6.3010    5.0160 H   0  0  0  0  0  0  0  0  0  0  0  0
  -10.0440   -5.7560    6.1200 H   0  0  0  0  0  0  0  0  0  0  0  0
  1  2  3  0  0  0  0
  2  3  1  0  0  0  0
  3  4  1  0  0  0  0
  4  5  2  0  0  0  0
  5 27  1  0  0  0  0
  5  6  1  0  0  0  0
  6  7  1  0  0  0  0
  7 28  1  0  0  0  0
  7  8  1  0  0  0  0
  8  9  2  0  0  0  0
  9 29  1  0  0  0  0
  9 10  1  0  0  0  0
 10 11  1  0  0  0  0
 11 30  1  0  0  0  0
 11 12  2  0  0  0  0
 12 31  1  0  0  0  0
 12 13  1  0  0  0  0
 13 32  1  0  0  0  0
 13 14  2  0  0  0  0
 14 33  1  0  0  0  0
 14 15  1  0  0  0  0
 15 10  2  0  0  0  0
 15 16  1  0  0  0  0
 16 34  1  0  0  0  0
 16 17  2  0  0  0  0
 17  8  1  0  0  0  0
  6 18  2  0  0  0  0
 18 19  1  0  0  0  0
 19  3  2  0  0  0  0
 19 20  1  0  0  0  0
 20 21  1  0  0  0  0
 21 35  1  0  0  0  0
 21 22  1  0  0  0  0
 22 36  1  0  0  0  0
 22 37  1  0  0  0  0
 22 23  1  0  0  0  0
 23 38  1  0  0  0  0
 23 39  1  0  0  0  0
 23 24  1  0  0  0  0
 24 40  1  0  0  0  0
 24 41  1  0  0  0  0
 24 25  1  0  0  0  0
 25 42  1  0  0  0  0
 25 26  1  0  0  0  0
 26 21  1  0  0  0  0
 26 43  1  0  0  0  0
 26 44  1  0  0  0  0
M  END
>  <LOGBIO>
8.1500

>  <PRED_LOGBIO>
8.0100

>  <XV_RES>
1.2690

>  <WHL_TMPL>
2

>  <ANCH>
9-11;8-7

$$$$
ROW47
  -MTS-   01071500413D 0   0.00000     0.00000     0

 40 42  0  0  0  0  0  0  0  0999 V2000
  -13.5270   -7.6390    0.5250 N   0  0  0  0  0  0  0  0  0  0  0  0
  -14.3290   -7.3120    1.7130 C   0  0  0  0  0  0  0  0  0  0  0  0
  -13.4150   -6.7750    2.8130 C   0  0  0  0  0  0  0  0  0  0  0  0
  -12.0380   -7.4600    2.7320 C   0  0  0  0  0  0  0  0  0  0  0  0
  -11.0520   -6.8580    3.7500 C   0  0  0  0  0  0  0  0  0  0  0  0
  -10.9730   -5.3930    3.6530 N   0  0  0  0  0  0  0  0  0  0  0  0
  -12.2700   -4.7040    3.7130 C   0  0  0  0  0  0  0  0  0  0  0  0
  -13.2890   -5.2450    2.6930 C   0  0  0  0  0  0  0  0  0  0  0  0
   -9.7470   -4.7010    3.5140 C   0  0  0  0  0  0  0  0  0  0  0  0
   -8.9200   -4.9470    2.4110 C   0  0  0  0  0  0  0  0  0  0  0  0
   -7.7170   -4.2370    2.3210 C   0  0  0  0  0  0  0  0  0  0  0  0
   -6.9440   -4.6520    1.0800 N   0  0  0  0  0  0  0  0  0  0  0  0
   -5.6930   -4.0550    0.7930 C   0  0  0  0  0  0  0  0  0  0  0  0
   -5.6300   -2.8950    0.0130 C   0  0  0  0  0  0  0  0  0  0  0  0
   -4.4370   -2.3430   -0.2490 N   0  0  0  0  0  0  0  0  0  0  0  0
   -3.3030   -2.8800    0.2200 C   0  0  0  0  0  0  0  0  0  0  0  0
   -3.3750   -4.0410    0.9990 C   0  0  0  0  0  0  0  0  0  0  0  0
   -4.5640   -4.5990    1.2660 N   0  0  0  0  0  0  0  0  0  0  0  0
   -7.3980   -3.3550    3.2780 N   0  0  0  0  0  0  0  0  0  0  0  0
   -8.2100   -3.1410    4.3220 C   0  0  0  0  0  0  0  0  0  0  0  0
   -9.3680   -3.8060    4.4360 N   0  0  0  0  0  0  0  0  0  0  0  0
  -12.8410   -8.3410    0.7660 H   0  0  0  0  0  0  0  0  0  0  0  0
  -14.1310   -7.9940   -0.2020 H   0  0  0  0  0  0  0  0  0  0  0  0
  -14.8360   -8.2070    2.0660 H   0  0  0  0  0  0  0  0  0  0  0  0
  -15.0670   -6.5550    1.4540 H   0  0  0  0  0  0  0  0  0  0  0  0
  -13.9040   -7.0350    3.7500 H   0  0  0  0  0  0  0  0  0  0  0  0
  -11.6350   -7.3450    1.7280 H   0  0  0  0  0  0  0  0  0  0  0  0
  -12.1500   -8.5250    2.9230 H   0  0  0  0  0  0  0  0  0  0  0  0
  -11.3560   -7.1360    4.7570 H   0  0  0  0  0  0  0  0  0  0  0  0
  -10.0630   -7.2830    3.5920 H   0  0  0  0  0  0  0  0  0  0  0  0
  -12.6810   -4.7970    4.7160 H   0  0  0  0  0  0  0  0  0  0  0  0
  -12.1210   -3.6400    3.5430 H   0  0  0  0  0  0  0  0  0  0  0  0
  -12.9680   -4.9860    1.6860 H   0  0  0  0  0  0  0  0  0  0  0  0
  -14.2600   -4.7870    2.8720 H   0  0  0  0  0  0  0  0  0  0  0  0
   -9.2010   -5.6640    1.6540 H   0  0  0  0  0  0  0  0  0  0  0  0
   -7.3230   -5.3540    0.4600 H   0  0  0  0  0  0  0  0  0  0  0  0
   -6.5340   -2.4480   -0.3740 H   0  0  0  0  0  0  0  0  0  0  0  0
   -2.3490   -2.4240    0.0010 H   0  0  0  0  0  0  0  0  0  0  0  0
   -2.4710   -4.4870    1.3860 H   0  0  0  0  0  0  0  0  0  0  0  0
   -7.9290   -2.4240    5.0800 H   0  0  0  0  0  0  0  0  0  0  0  0
  1 22  1  0  0  0  0
  1 23  1  0  0  0  0
  1  2  1  0  0  0  0
  2 24  1  0  0  0  0
  2 25  1  0  0  0  0
  2  3  1  0  0  0  0
  3 26  1  0  0  0  0
  3  4  1  0  0  0  0
  4 27  1  0  0  0  0
  4 28  1  0  0  0  0
  4  5  1  0  0  0  0
  5 29  1  0  0  0  0
  5 30  1  0  0  0  0
  5  6  1  0  0  0  0
  6  7  1  0  0  0  0
  7 31  1  0  0  0  0
  7 32  1  0  0  0  0
  7  8  1  0  0  0  0
  8  3  1  0  0  0  0
  8 33  1  0  0  0  0
  8 34  1  0  0  0  0
  6  9  1  0  0  0  0
  9 10  2  0  0  0  0
 10 35  1  0  0  0  0
 10 11  1  0  0  0  0
 11 12  1  0  0  0  0
 12 36  1  0  0  0  0
 12 13  1  0  0  0  0
 13 14  2  0  0  0  0
 14 37  1  0  0  0  0
 14 15  1  0  0  0  0
 15 16  2  0  0  0  0
 16 38  1  0  0  0  0
 16 17  1  0  0  0  0
 17 39  1  0  0  0  0
 17 18  2  0  0  0  0
 18 13  1  0  0  0  0
 11 19  2  0  0  0  0
 19 20  1  0  0  0  0
 20 40  1  0  0  0  0
 20 21  2  0  0  0  0
 21  9  1  0  0  0  0
M  END
>  <LOGBIO>
4.6600

>  <PRED_LOGBIO>
5.7300

>  <XV_RES>
-1.6120

>  <WHL_TMPL>
2

>  <ANCH>
16-17;40-22

$$$$
ROW48
  -MTS-   01071500413D 0   0.00000     0.00000     0

 44 49  0  0  0  0  0  0  0  0999 V2000
   -1.6860    4.6460   -2.0240 O   0  0  0  0  0  0  0  0  0  0  0  0
   -2.1560    5.3140   -1.1040 C   0  0  0  0  0  0  0  0  0  0  0  0
   -3.4480    5.4970   -0.8500 N   0  0  0  0  0  0  0  0  0  0  0  0
   -3.6140    6.2730    0.2180 C   0  0  0  0  0  0  0  0  0  0  0  0
   -4.6910    6.6210    0.6980 O   0  0  0  0  0  0  0  0  0  0  0  0
   -2.2740    6.6460    0.7260 C   0  0  0  0  0  0  0  0  0  0  0  0
   -1.3830    6.0580   -0.0840 C   0  0  0  0  0  0  0  0  0  0  0  0
    0.0630    6.2450    0.1690 C   0  0  0  0  0  0  0  0  0  0  0  0
    1.2920    5.7620   -0.4990 C   0  0  0  0  0  0  0  0  0  0  0  0
    1.5470    4.9530   -1.6120 C   0  0  0  0  0  0  0  0  0  0  0  0
    2.8660    4.6790   -1.9920 C   0  0  0  0  0  0  0  0  0  0  0  0
    3.2650    3.9100   -3.0550 O   0  0  0  0  0  0  0  0  0  0  0  0
    3.6590    4.6040   -4.2330 C   0  0  0  0  0  0  0  0  0  0  0  0
    2.5510    5.1250   -5.1170 C   0  0  0  0  0  0  0  0  0  0  0  0
    2.0370    6.4110   -4.9110 C   0  0  0  0  0  0  0  0  0  0  0  0
    1.0100    6.8940   -5.7310 C   0  0  0  0  0  0  0  0  0  0  0  0
    0.4970    6.0910   -6.7560 C   0  0  0  0  0  0  0  0  0  0  0  0
    1.0100    4.8050   -6.9620 C   0  0  0  0  0  0  0  0  0  0  0  0
    2.0370    4.3220   -6.1420 C   0  0  0  0  0  0  0  0  0  0  0  0
    3.9310    5.2150   -1.2580 C   0  0  0  0  0  0  0  0  0  0  0  0
    3.6770    6.0250   -0.1450 C   0  0  0  0  0  0  0  0  0  0  0  0
    2.3580    6.2980    0.2350 C   0  0  0  0  0  0  0  0  0  0  0  0
    1.8030    7.0630    1.2880 N   0  0  0  0  0  0  0  0  0  0  0  0
    0.4360    7.0030    1.2090 C   0  0  0  0  0  0  0  0  0  0  0  0
   -0.5760    7.6360    2.0830 C   0  0  0  0  0  0  0  0  0  0  0  0
   -0.4880    8.4230    3.1640 C   0  0  0  0  0  0  0  0  0  0  0  0
   -1.8790    8.7200    3.5760 C   0  0  0  0  0  0  0  0  0  0  0  0
   -2.6730    8.0840    2.7040 C   0  0  0  0  0  0  0  0  0  0  0  0
   -1.8970    7.4210    1.7900 N   0  0  0  0  0  0  0  0  0  0  0  0
   -4.2020    5.1000   -1.3930 H   0  0  0  0  0  0  0  0  0  0  0  0
    0.7250    4.5390   -2.1780 H   0  0  0  0  0  0  0  0  0  0  0  0
    4.1830    3.8660   -4.8370 H   0  0  0  0  0  0  0  0  0  0  0  0
    4.2670    5.4580   -3.9410 H   0  0  0  0  0  0  0  0  0  0  0  0
    2.4340    7.0300   -4.1200 H   0  0  0  0  0  0  0  0  0  0  0  0
    0.6140    7.8860   -5.5720 H   0  0  0  0  0  0  0  0  0  0  0  0
   -0.2960    6.4630   -7.3880 H   0  0  0  0  0  0  0  0  0  0  0  0
    0.6140    4.1850   -7.7530 H   0  0  0  0  0  0  0  0  0  0  0  0
    2.4340    3.3300   -6.3010 H   0  0  0  0  0  0  0  0  0  0  0  0
    4.9490    5.0040   -1.5520 H   0  0  0  0  0  0  0  0  0  0  0  0
    4.4990    6.4380    0.4210 H   0  0  0  0  0  0  0  0  0  0  0  0
    2.3280    7.5710    1.9850 H   0  0  0  0  0  0  0  0  0  0  0  0
    0.4160    8.7710    3.6400 H   0  0  0  0  0  0  0  0  0  0  0  0
   -2.1900    9.3280    4.4120 H   0  0  0  0  0  0  0  0  0  0  0  0
   -3.7530    8.0930    2.7200 H   0  0  0  0  0  0  0  0  0  0  0  0
  1  2  2  0  0  0  0
  2  3  1  0  0  0  0
  3 30  1  0  0  0  0
  3  4  1  0  0  0  0
  4  5  2  0  0  0  0
  4  6  1  0  0  0  0
  6  7  2  0  0  0  0
  7  2  1  0  0  0  0
  7  8  1  0  0  0  0
  8  9  1  0  0  0  0
  9 10  2  0  0  0  0
 10 31  1  0  0  0  0
 10 11  1  0  0  0  0
 11 12  1  0  0  0  0
 12 13  1  0  0  0  0
 13 32  1  0  0  0  0
 13 33  1  0  0  0  0
 13 14  1  0  0  0  0
 14 15  2  0  0  0  0
 15 34  1  0  0  0  0
 15 16  1  0  0  0  0
 16 35  1  0  0  0  0
 16 17  2  0  0  0  0
 17 36  1  0  0  0  0
 17 18  1  0  0  0  0
 18 37  1  0  0  0  0
 18 19  2  0  0  0  0
 19 14  1  0  0  0  0
 19 38  1  0  0  0  0
 11 20  2  0  0  0  0
 20 39  1  0  0  0  0
 20 21  1  0  0  0  0
 21 40  1  0  0  0  0
 21 22  2  0  0  0  0
 22  9  1  0  0  0  0
 22 23  1  0  0  0  0
 23 41  1  0  0  0  0
 23 24  1  0  0  0  0
 24  8  2  0  0  0  0
 24 25  1  0  0  0  0
 25 26  2  0  0  0  0
 26 42  1  0  0  0  0
 26 27  1  0  0  0  0
 27 43  1  0  0  0  0
 27 28  2  0  0  0  0
 28 44  1  0  0  0  0
 28 29  1  0  0  0  0
 29  6  1  0  0  0  0
 29 25  1  0  0  0  0
M  END
>  <LOGBIO>
6.1900

>  <PRED_LOGBIO>
6.4700

>  <XV_RES>
-0.1410

>  <WHL_TMPL>
1

>  <ANCH>
2-3;13-11

$$$$
ROW49
  -MTS-   01071500413D 0   0.00000     0.00000     0

 47 50  0  0  0  0  0  0  0  0999 V2000
    3.2460    2.3640   -6.0990 O   0  0  0  0  0  0  0  0  0  0  0  0
    3.9720    2.1200   -4.8910 C   0  0  0  0  0  0  0  0  0  0  0  0
    3.5840    3.1030   -3.8830 C   0  0  0  0  0  0  0  0  0  0  0  0
    3.2650    3.9100   -3.0550 C   0  0  0  0  0  0  0  0  0  0  0  0
    2.8830    4.8770   -2.0630 C   0  0  0  0  0  0  0  0  0  0  0  0
    3.9010    5.2550   -1.1800 C   0  0  0  0  0  0  0  0  0  0  0  0
    3.6080    5.8550   -0.0180 N   0  0  0  0  0  0  0  0  0  0  0  0
    2.3440    6.1150    0.3420 C   0  0  0  0  0  0  0  0  0  0  0  0
    1.2790    5.7630   -0.4960 C   0  0  0  0  0  0  0  0  0  0  0  0
    1.5520    5.1340   -1.7170 C   0  0  0  0  0  0  0  0  0  0  0  0
   -0.1220    6.0520   -0.0940 C   0  0  0  0  0  0  0  0  0  0  0  0
   -1.2300    5.3840   -0.4420 C   0  0  0  0  0  0  0  0  0  0  0  0
   -2.4460    5.8540    0.0690 N   0  0  0  0  0  0  0  0  0  0  0  0
   -2.4140    6.9160    0.8520 C   0  0  0  0  0  0  0  0  0  0  0  0
   -3.4730    7.5400    1.4560 N   0  0  0  0  0  0  0  0  0  0  0  0
   -4.1510    8.5880    0.7890 C   0  0  0  0  0  0  0  0  0  0  0  0
   -3.7230    9.9100    0.9590 C   0  0  0  0  0  0  0  0  0  0  0  0
   -4.4070   10.9320    0.2910 C   0  0  0  0  0  0  0  0  0  0  0  0
   -5.4950   10.6000   -0.5250 C   0  0  0  0  0  0  0  0  0  0  0  0
   -5.8740    9.2590   -0.6550 C   0  0  0  0  0  0  0  0  0  0  0  0
   -5.1970    8.3060    0.0000 N   0  0  0  0  0  0  0  0  0  0  0  0
   -4.0050   12.2810    0.4380 N   0  0  0  0  0  0  0  0  0  0  0  0
   -4.8960   13.3190    0.9770 C   0  0  0  0  0  0  0  0  0  0  0  0
   -4.8270   14.6220    0.1580 C   0  0  0  0  0  0  0  0  0  0  0  0
   -3.4760   15.0550   -0.0190 O   0  0  0  0  0  0  0  0  0  0  0  0
   -2.6940   14.0810   -0.7160 C   0  0  0  0  0  0  0  0  0  0  0  0
   -2.6650   12.7530    0.0630 C   0  0  0  0  0  0  0  0  0  0  0  0
   -0.7030    7.3580    0.9510 S   0  0  0  0  0  0  0  0  0  0  0  0
    3.4870    1.7230   -6.7850 H   0  0  0  0  0  0  0  0  0  0  0  0
    5.0390    2.2020   -5.0860 H   0  0  0  0  0  0  0  0  0  0  0  0
    3.7450    1.1200   -4.5280 H   0  0  0  0  0  0  0  0  0  0  0  0
    4.9320    5.0610   -1.4370 H   0  0  0  0  0  0  0  0  0  0  0  0
    2.1450    6.6000    1.2860 H   0  0  0  0  0  0  0  0  0  0  0  0
    0.7470    4.8530   -2.3810 H   0  0  0  0  0  0  0  0  0  0  0  0
   -1.1870    4.5200   -1.0880 H   0  0  0  0  0  0  0  0  0  0  0  0
   -3.7710    7.2530    2.3770 H   0  0  0  0  0  0  0  0  0  0  0  0
   -2.8810   10.1370    1.5960 H   0  0  0  0  0  0  0  0  0  0  0  0
   -6.0380   11.3730   -1.0510 H   0  0  0  0  0  0  0  0  0  0  0  0
   -6.7120    8.9920   -1.2820 H   0  0  0  0  0  0  0  0  0  0  0  0
   -4.6250   13.5260    2.0100 H   0  0  0  0  0  0  0  0  0  0  0  0
   -5.9190   12.9480    0.9840 H   0  0  0  0  0  0  0  0  0  0  0  0
   -5.2870   14.4620   -0.8150 H   0  0  0  0  0  0  0  0  0  0  0  0
   -5.3940   15.3990    0.6670 H   0  0  0  0  0  0  0  0  0  0  0  0
   -3.1200   13.9130   -1.7030 H   0  0  0  0  0  0  0  0  0  0  0  0
   -1.6790   14.4530   -0.8380 H   0  0  0  0  0  0  0  0  0  0  0  0
   -2.0620   12.8750    0.9610 H   0  0  0  0  0  0  0  0  0  0  0  0
   -2.1700   11.9940   -0.5380 H   0  0  0  0  0  0  0  0  0  0  0  0
  1 29  1  0  0  0  0
  1  2  1  0  0  0  0
  2 30  1  0  0  0  0
  2 31  1  0  0  0  0
  2  3  1  0  0  0  0
  3  4  3  0  0  0  0
  4  5  1  0  0  0  0
  5  6  2  0  0  0  0
  6 32  1  0  0  0  0
  6  7  1  0  0  0  0
  7  8  2  0  0  0  0
  8 33  1  0  0  0  0
  8  9  1  0  0  0  0
  9 10  2  0  0  0  0
 10  5  1  0  0  0  0
 10 34  1  0  0  0  0
  9 11  1  0  0  0  0
 11 12  2  0  0  0  0
 12 35  1  0  0  0  0
 12 13  1  0  0  0  0
 13 14  2  0  0  0  0
 14 15  1  0  0  0  0
 15 36  1  0  0  0  0
 15 16  1  0  0  0  0
 16 17  2  0  0  0  0
 17 37  1  0  0  0  0
 17 18  1  0  0  0  0
 18 19  2  0  0  0  0
 19 38  1  0  0  0  0
 19 20  1  0  0  0  0
 20 39  1  0  0  0  0
 20 21  2  0  0  0  0
 21 16  1  0  0  0  0
 18 22  1  0  0  0  0
 22 23  1  0  0  0  0
 23 40  1  0  0  0  0
 23 41  1  0  0  0  0
 23 24  1  0  0  0  0
 24 42  1  0  0  0  0
 24 43  1  0  0  0  0
 24 25  1  0  0  0  0
 25 26  1  0  0  0  0
 26 44  1  0  0  0  0
 26 45  1  0  0  0  0
 26 27  1  0  0  0  0
 27 22  1  0  0  0  0
 27 46  1  0  0  0  0
 27 47  1  0  0  0  0
 14 28  1  0  0  0  0
 28 11  1  0  0  0  0
M  END
>  <LOGBIO>
8.2200

>  <PRED_LOGBIO>
7.9300

>  <XV_RES>
0.6630

>  <WHL_TMPL>
1

>  <ANCH>
5-6;14-17

$$$$
ROW50
  -MTS-   01071500413D 0   0.00000     0.00000     0

 36 39  0  0  0  0  0  0  0  0999 V2000
    3.6590    4.6040   -4.2330 N   0  0  0  0  0  0  0  0  0  0  0  0
    3.2650    3.9100   -3.0550 C   0  0  0  0  0  0  0  0  0  0  0  0
    2.8660    4.6790   -1.9920 C   0  0  0  0  0  0  0  0  0  0  0  0
    3.9110    5.2270   -1.2440 C   0  0  0  0  0  0  0  0  0  0  0  0
    3.6710    6.0300   -0.1390 C   0  0  0  0  0  0  0  0  0  0  0  0
    2.3530    6.2970    0.2340 C   0  0  0  0  0  0  0  0  0  0  0  0
    1.2730    5.7640   -0.4940 C   0  0  0  0  0  0  0  0  0  0  0  0
    1.5500    4.9520   -1.6130 C   0  0  0  0  0  0  0  0  0  0  0  0
   -0.1220    6.0520   -0.0940 C   0  0  0  0  0  0  0  0  0  0  0  0
   -1.0970    5.1910   -0.4170 C   0  0  0  0  0  0  0  0  0  0  0  0
   -2.4020    5.4190   -0.0670 N   0  0  0  0  0  0  0  0  0  0  0  0
   -3.5470    4.6990   -0.2810 C   0  0  0  0  0  0  0  0  0  0  0  0
   -4.5670    5.3690    0.2710 C   0  0  0  0  0  0  0  0  0  0  0  0
   -4.0450    6.5350    0.8440 N   0  0  0  0  0  0  0  0  0  0  0  0
   -2.7430    6.5480    0.6310 C   0  0  0  0  0  0  0  0  0  0  0  0
   -1.6540    7.4880    0.9790 C   0  0  0  0  0  0  0  0  0  0  0  0
   -0.4120    7.2220    0.6180 N   0  0  0  0  0  0  0  0  0  0  0  0
   -3.6410    3.4070   -0.9980 C   0  0  0  0  0  0  0  0  0  0  0  0
   -4.1340    2.1290   -0.4390 C   0  0  0  0  0  0  0  0  0  0  0  0
   -4.0580    1.2210   -1.3940 N   0  0  0  0  0  0  0  0  0  0  0  0
   -3.5240    1.8640   -2.5780 N   0  0  0  0  0  0  0  0  0  0  0  0
   -3.2950    3.1790   -2.2720 C   0  0  0  0  0  0  0  0  0  0  0  0
    2.8290    4.8960   -4.7280 H   0  0  0  0  0  0  0  0  0  0  0  0
    4.1350    5.4440   -3.9350 H   0  0  0  0  0  0  0  0  0  0  0  0
    4.1600    3.3940   -2.7140 H   0  0  0  0  0  0  0  0  0  0  0  0
    2.4510    3.2390   -3.3210 H   0  0  0  0  0  0  0  0  0  0  0  0
    4.9310    5.0200   -1.5330 H   0  0  0  0  0  0  0  0  0  0  0  0
    4.4940    6.4430    0.4260 H   0  0  0  0  0  0  0  0  0  0  0  0
    2.1590    6.9220    1.0940 H   0  0  0  0  0  0  0  0  0  0  0  0
    0.7340    4.5360   -2.1840 H   0  0  0  0  0  0  0  0  0  0  0  0
   -0.8480    4.2960   -0.9670 H   0  0  0  0  0  0  0  0  0  0  0  0
   -5.6030    5.0650    0.2750 H   0  0  0  0  0  0  0  0  0  0  0  0
   -1.8750    8.3910    1.5290 H   0  0  0  0  0  0  0  0  0  0  0  0
   -4.4920    1.9680    0.5670 H   0  0  0  0  0  0  0  0  0  0  0  0
   -3.3520    1.4210   -3.4700 H   0  0  0  0  0  0  0  0  0  0  0  0
   -2.8960    3.9180   -2.9520 H   0  0  0  0  0  0  0  0  0  0  0  0
  1 23  1  0  0  0  0
  1 24  1  0  0  0  0
  1  2  1  0  0  0  0
  2 25  1  0  0  0  0
  2 26  1  0  0  0  0
  2  3  1  0  0  0  0
  3  4  2  0  0  0  0
  4 27  1  0  0  0  0
  4  5  1  0  0  0  0
  5 28  1  0  0  0  0
  5  6  2  0  0  0  0
  6 29  1  0  0  0  0
  6  7  1  0  0  0  0
  7  8  2  0  0  0  0
  8  3  1  0  0  0  0
  8 30  1  0  0  0  0
  7  9  1  0  0  0  0
  9 10  2  0  0  0  0
 10 31  1  0  0  0  0
 10 11  1  0  0  0  0
 11 12  1  0  0  0  0
 12 13  2  0  0  0  0
 13 32  1  0  0  0  0
 13 14  1  0  0  0  0
 14 15  2  0  0  0  0
 15 11  1  0  0  0  0
 15 16  1  0  0  0  0
 16 33  1  0  0  0  0
 16 17  2  0  0  0  0
 17  9  1  0  0  0  0
 12 18  1  0  0  0  0
 18 19  1  0  0  0  0
 19 34  1  0  0  0  0
 19 20  2  0  0  0  0
 20 21  1  0  0  0  0
 21 35  1  0  0  0  0
 21 22  1  0  0  0  0
 22 18  2  0  0  0  0
 22 36  1  0  0  0  0
M  END
>  <LOGBIO>
5.4600

>  <PRED_LOGBIO>
5.0500

>  <XV_RES>
0.6380

>  <WHL_TMPL>
1

>  <ANCH>
5-6;14-17

$$$$
ROW51
  -MTS-   01071500413D 0   0.00000     0.00000     0

 51 55  0  0  0  0  0  0  0  0999 V2000
    6.3270    4.7930   -1.8480 N   0  0  0  0  0  0  0  0  0  0  0  0
    5.2090    4.9730   -1.5980 C   0  0  0  0  0  0  0  0  0  0  0  0
    3.8540    5.1910   -1.2950 C   0  0  0  0  0  0  0  0  0  0  0  0
    3.6560    6.0050   -0.1740 C   0  0  0  0  0  0  0  0  0  0  0  0
    2.3470    6.2940    0.2300 C   0  0  0  0  0  0  0  0  0  0  0  0
    1.2730    5.7640   -0.4940 C   0  0  0  0  0  0  0  0  0  0  0  0
    1.5430    4.9570   -1.6050 C   0  0  0  0  0  0  0  0  0  0  0  0
    2.8070    4.6970   -1.9690 N   0  0  0  0  0  0  0  0  0  0  0  0
   -0.1220    6.0520   -0.0940 C   0  0  0  0  0  0  0  0  0  0  0  0
   -1.1330    5.2040   -0.1240 N   0  0  0  0  0  0  0  0  0  0  0  0
   -2.3140    5.8980    0.3500 N   0  0  0  0  0  0  0  0  0  0  0  0
   -1.9450    7.1820    0.6560 C   0  0  0  0  0  0  0  0  0  0  0  0
   -0.6380    7.3440    0.4120 C   0  0  0  0  0  0  0  0  0  0  0  0
   -0.2540    8.7630    0.7560 C   0  0  0  0  0  0  0  0  0  0  0  0
   -1.5300    9.4100    1.2370 C   0  0  0  0  0  0  0  0  0  0  0  0
   -1.8320   10.6980    1.6950 C   0  0  0  0  0  0  0  0  0  0  0  0
   -3.1390   11.0150    2.0830 C   0  0  0  0  0  0  0  0  0  0  0  0
   -4.1450   10.0430    2.0140 C   0  0  0  0  0  0  0  0  0  0  0  0
   -5.4660   10.3630    2.4070 N   0  0  0  0  0  0  0  0  0  0  0  0
   -5.8850   10.1690    3.8030 C   0  0  0  0  0  0  0  0  0  0  0  0
   -7.3460   10.5880    3.9580 C   0  0  0  0  0  0  0  0  0  0  0  0
   -7.7660   10.3940    5.3540 N   0  0  0  0  0  0  0  0  0  0  0  0
   -7.5030   11.6210    6.1200 C   0  0  0  0  0  0  0  0  0  0  0  0
   -8.0730   11.5170    7.5470 C   0  0  0  0  0  0  0  0  0  0  0  0
   -9.4650   11.1910    7.5290 O   0  0  0  0  0  0  0  0  0  0  0  0
   -9.7160    9.9650    6.8370 C   0  0  0  0  0  0  0  0  0  0  0  0
   -9.1890   10.0300    5.3920 C   0  0  0  0  0  0  0  0  0  0  0  0
   -3.8430    8.7550    1.5570 C   0  0  0  0  0  0  0  0  0  0  0  0
   -2.5360    8.4380    1.1680 C   0  0  0  0  0  0  0  0  0  0  0  0
    4.4990    6.4040    0.3710 H   0  0  0  0  0  0  0  0  0  0  0  0
    2.1680    6.9200    1.0920 H   0  0  0  0  0  0  0  0  0  0  0  0
    0.7260    4.5400   -2.1750 H   0  0  0  0  0  0  0  0  0  0  0  0
   -3.2410    5.5070    0.4400 H   0  0  0  0  0  0  0  0  0  0  0  0
    0.0860    9.2700   -0.1450 H   0  0  0  0  0  0  0  0  0  0  0  0
    0.4700    8.7520    1.5680 H   0  0  0  0  0  0  0  0  0  0  0  0
   -1.0560   11.4480    1.7480 H   0  0  0  0  0  0  0  0  0  0  0  0
   -3.3720   12.0090    2.4360 H   0  0  0  0  0  0  0  0  0  0  0  0
   -6.1210   10.7250    1.7290 H   0  0  0  0  0  0  0  0  0  0  0  0
   -5.7780    9.1200    4.0710 H   0  0  0  0  0  0  0  0  0  0  0  0
   -5.2620   10.7760    4.4560 H   0  0  0  0  0  0  0  0  0  0  0  0
   -7.4540   11.6370    3.6900 H   0  0  0  0  0  0  0  0  0  0  0  0
   -7.9690    9.9810    3.3050 H   0  0  0  0  0  0  0  0  0  0  0  0
   -7.9550   12.4690    5.6100 H   0  0  0  0  0  0  0  0  0  0  0  0
   -6.4300   11.7940    6.1690 H   0  0  0  0  0  0  0  0  0  0  0  0
   -7.5290   10.7540    8.0990 H   0  0  0  0  0  0  0  0  0  0  0  0
   -7.9290   12.4640    8.0630 H   0  0  0  0  0  0  0  0  0  0  0  0
   -9.2310    9.1450    7.3630 H   0  0  0  0  0  0  0  0  0  0  0  0
  -10.7860    9.7690    6.8240 H   0  0  0  0  0  0  0  0  0  0  0  0
   -9.7660   10.7610    4.8290 H   0  0  0  0  0  0  0  0  0  0  0  0
   -9.3290    9.0630    4.9130 H   0  0  0  0  0  0  0  0  0  0  0  0
   -4.6190    8.0050    1.5040 H   0  0  0  0  0  0  0  0  0  0  0  0
  1  2  3  0  0  0  0
  2  3  1  0  0  0  0
  3  4  2  0  0  0  0
  4 30  1  0  0  0  0
  4  5  1  0  0  0  0
  5 31  1  0  0  0  0
  5  6  2  0  0  0  0
  6  7  1  0  0  0  0
  7 32  1  0  0  0  0
  7  8  2  0  0  0  0
  8  3  1  0  0  0  0
  6  9  1  0  0  0  0
  9 10  2  0  0  0  0
 10 11  1  0  0  0  0
 11 33  1  0  0  0  0
 11 12  1  0  0  0  0
 12 13  2  0  0  0  0
 13  9  1  0  0  0  0
 13 14  1  0  0  0  0
 14 34  1  0  0  0  0
 14 35  1  0  0  0  0
 14 15  1  0  0  0  0
 15 16  2  0  0  0  0
 16 36  1  0  0  0  0
 16 17  1  0  0  0  0
 17 37  1  0  0  0  0
 17 18  2  0  0  0  0
 18 19  1  0  0  0  0
 19 38  1  0  0  0  0
 19 20  1  0  0  0  0
 20 39  1  0  0  0  0
 20 40  1  0  0  0  0
 20 21  1  0  0  0  0
 21 41  1  0  0  0  0
 21 42  1  0  0  0  0
 21 22  1  0  0  0  0
 22 23  1  0  0  0  0
 23 43  1  0  0  0  0
 23 44  1  0  0  0  0
 23 24  1  0  0  0  0
 24 45  1  0  0  0  0
 24 46  1  0  0  0  0
 24 25  1  0  0  0  0
 25 26  1  0  0  0  0
 26 47  1  0  0  0  0
 26 48  1  0  0  0  0
 26 27  1  0  0  0  0
 27 22  1  0  0  0  0
 27 49  1  0  0  0  0
 27 50  1  0  0  0  0
 18 28  1  0  0  0  0
 28 51  1  0  0  0  0
 28 29  2  0  0  0  0
 29 12  1  0  0  0  0
 29 15  1  0  0  0  0
M  END
>  <LOGBIO>
8.1500

>  <PRED_LOGBIO>
8.6700

>  <XV_RES>
-0.7020

>  <WHL_TMPL>
1

>  <ANCH>
5-31;8-6

$$$$
ROW53
  -MTS-   01071500413D 0   0.00000     0.00000     0

 37 41  0  0  0  0  0  0  0  0999 V2000
   -7.1010    9.6330    2.5520 O   0  0  0  0  0  0  0  0  0  0  0  0
   -6.0940    8.8300    2.0840 C   0  0  0  0  0  0  0  0  0  0  0  0
   -6.3620    7.5000    1.7420 C   0  0  0  0  0  0  0  0  0  0  0  0
   -5.3340    6.6790    1.2630 C   0  0  0  0  0  0  0  0  0  0  0  0
   -4.0370    7.1900    1.1270 C   0  0  0  0  0  0  0  0  0  0  0  0
   -3.7690    8.5210    1.4700 C   0  0  0  0  0  0  0  0  0  0  0  0
   -4.7980    9.3410    1.9480 C   0  0  0  0  0  0  0  0  0  0  0  0
   -2.3970    8.7790    1.2400 N   0  0  0  0  0  0  0  0  0  0  0  0
   -1.7890    7.6000    0.7470 C   0  0  0  0  0  0  0  0  0  0  0  0
   -0.4690    7.3270    0.3690 C   0  0  0  0  0  0  0  0  0  0  0  0
   -0.1230    6.0520   -0.0940 C   0  0  0  0  0  0  0  0  0  0  0  0
    1.2730    5.7640   -0.4940 C   0  0  0  0  0  0  0  0  0  0  0  0
    2.3530    6.2970    0.2340 C   0  0  0  0  0  0  0  0  0  0  0  0
    3.6710    6.0300   -0.1390 C   0  0  0  0  0  0  0  0  0  0  0  0
    3.9110    5.2270   -1.2440 C   0  0  0  0  0  0  0  0  0  0  0  0
    2.8660    4.6790   -1.9920 C   0  0  0  0  0  0  0  0  0  0  0  0
    1.5500    4.9520   -1.6130 C   0  0  0  0  0  0  0  0  0  0  0  0
   -1.0960    5.0500   -0.1790 C   0  0  0  0  0  0  0  0  0  0  0  0
   -1.0840    3.6340   -0.6100 C   0  0  0  0  0  0  0  0  0  0  0  0
   -0.1030    3.0140   -1.0180 O   0  0  0  0  0  0  0  0  0  0  0  0
   -2.3150    3.1480   -0.4820 N   0  0  0  0  0  0  0  0  0  0  0  0
   -3.1610    4.0620   -0.0160 C   0  0  0  0  0  0  0  0  0  0  0  0
   -4.3590    3.8890    0.2000 O   0  0  0  0  0  0  0  0  0  0  0  0
   -2.4160    5.3230    0.1990 C   0  0  0  0  0  0  0  0  0  0  0  0
   -2.7630    6.5980    0.6620 C   0  0  0  0  0  0  0  0  0  0  0  0
   -7.5460   10.0930    1.8240 H   0  0  0  0  0  0  0  0  0  0  0  0
   -7.3620    7.1060    1.8470 H   0  0  0  0  0  0  0  0  0  0  0  0
   -5.5400    5.6530    0.9990 H   0  0  0  0  0  0  0  0  0  0  0  0
   -4.5910   10.3670    2.2120 H   0  0  0  0  0  0  0  0  0  0  0  0
   -1.9290    9.6590    1.4020 H   0  0  0  0  0  0  0  0  0  0  0  0
    0.2830    8.1000    0.4350 H   0  0  0  0  0  0  0  0  0  0  0  0
    2.1590    6.9210    1.0940 H   0  0  0  0  0  0  0  0  0  0  0  0
    4.4940    6.4430    0.4260 H   0  0  0  0  0  0  0  0  0  0  0  0
    4.9310    5.0200   -1.5330 H   0  0  0  0  0  0  0  0  0  0  0  0
    3.0720    4.0550   -2.8490 H   0  0  0  0  0  0  0  0  0  0  0  0
    0.7340    4.5360   -2.1840 H   0  0  0  0  0  0  0  0  0  0  0  0
   -2.5750    2.1990   -0.7100 H   0  0  0  0  0  0  0  0  0  0  0  0
  1 26  1  0  0  0  0
  1  2  1  0  0  0  0
  2  3  2  0  0  0  0
  3 27  1  0  0  0  0
  3  4  1  0  0  0  0
  4 28  1  0  0  0  0
  4  5  2  0  0  0  0
  5  6  1  0  0  0  0
  6  7  2  0  0  0  0
  7  2  1  0  0  0  0
  7 29  1  0  0  0  0
  6  8  1  0  0  0  0
  8 30  1  0  0  0  0
  8  9  1  0  0  0  0
  9 10  2  0  0  0  0
 10 31  1  0  0  0  0
 10 11  1  0  0  0  0
 11 12  1  0  0  0  0
 12 13  2  0  0  0  0
 13 32  1  0  0  0  0
 13 14  1  0  0  0  0
 14 33  1  0  0  0  0
 14 15  2  0  0  0  0
 15 34  1  0  0  0  0
 15 16  1  0  0  0  0
 16 35  1  0  0  0  0
 16 17  2  0  0  0  0
 17 12  1  0  0  0  0
 17 36  1  0  0  0  0
 11 18  2  0  0  0  0
 18 19  1  0  0  0  0
 19 20  2  0  0  0  0
 19 21  1  0  0  0  0
 21 37  1  0  0  0  0
 21 22  1  0  0  0  0
 22 23  2  0  0  0  0
 22 24  1  0  0  0  0
 24 18  1  0  0  0  0
 24 25  2  0  0  0  0
 25  5  1  0  0  0  0
 25  9  1  0  0  0  0
M  END
>  <LOGBIO>
6.5200

>  <PRED_LOGBIO>
6.2900

>  <XV_RES>
0.2590

>  <WHL_TMPL>
1

>  <ANCH>
5-31;18-19

$$$$
ROW55
  -MTS-   01071500413D 0   0.00000     0.00000     0

 55 60  0  0  1  0  0  0  0  0999 V2000
    4.8900    3.3260   -4.9060 C   0  0  0  0  0  0  0  0  0  0  0  0
    4.5440    4.0020   -3.6010 C   0  0  0  0  0  0  0  0  0  0  0  0
    5.5610    4.3800   -2.7170 C   0  0  0  0  0  0  0  0  0  0  0  0
    5.2400    5.0060   -1.5070 C   0  0  0  0  0  0  0  0  0  0  0  0
    3.9010    5.2540   -1.1810 C   0  0  0  0  0  0  0  0  0  0  0  0
    3.6090    5.8540   -0.0190 N   0  0  0  0  0  0  0  0  0  0  0  0
    2.3450    6.1150    0.3420 C   0  0  0  0  0  0  0  0  0  0  0  0
    2.0930    6.7300    1.5390 O   0  0  0  0  0  0  0  0  0  0  0  0
    1.2790    5.7630   -0.4960 C   0  0  0  0  0  0  0  0  0  0  0  0
    1.5530    5.1340   -1.7170 C   0  0  0  0  0  0  0  0  0  0  0  0
    0.4990    4.7650   -2.5860 N   0  0  0  0  0  0  0  0  0  0  0  0
    0.0230    5.7100   -3.6060 C   0  0  2  0  0  0  0  0  0  0  0  0
    0.0660    7.1410   -3.0380 C   0  0  0  0  0  0  0  0  0  0  0  0
    0.8130    8.0620   -3.9060 N   0  0  0  0  0  0  0  0  0  0  0  0
    2.1770    7.5200   -3.9890 C   0  0  0  0  0  0  0  0  0  0  0  0
    2.1990    6.0680   -4.5000 C   0  0  0  0  0  0  0  0  0  0  0  0
    0.8240    5.5050   -4.9060 C   0  0  0  0  0  0  0  0  0  0  0  0
    0.1660    6.5800   -5.7900 C   0  0  0  0  0  0  0  0  0  0  0  0
    0.1860    8.0160   -5.2350 C   0  0  0  0  0  0  0  0  0  0  0  0
    2.8840    4.8760   -2.0650 C   0  0  0  0  0  0  0  0  0  0  0  0
    3.2050    4.2500   -3.2750 C   0  0  0  0  0  0  0  0  0  0  0  0
   -0.1220    6.0520   -0.0940 C   0  0  0  0  0  0  0  0  0  0  0  0
   -1.0810    5.1510    0.0140 N   0  0  0  0  0  0  0  0  0  0  0  0
   -2.2660    5.7800    0.4120 C   0  0  0  0  0  0  0  0  0  0  0  0
   -3.5590    5.3090    0.6710 C   0  0  0  0  0  0  0  0  0  0  0  0
   -4.5640    6.2020    1.0630 C   0  0  0  0  0  0  0  0  0  0  0  0
   -4.2760    7.5660    1.1950 C   0  0  0  0  0  0  0  0  0  0  0  0
   -2.9830    8.0370    0.9370 C   0  0  0  0  0  0  0  0  0  0  0  0
   -1.9780    7.1440    0.5450 C   0  0  0  0  0  0  0  0  0  0  0  0
   -0.6100    7.2940    0.2180 N   0  0  0  0  0  0  0  0  0  0  0  0
    5.8080    2.7540   -4.7860 H   0  0  0  0  0  0  0  0  0  0  0  0
    5.0310    4.0800   -5.6780 H   0  0  0  0  0  0  0  0  0  0  0  0
    4.0820    2.6580   -5.1950 H   0  0  0  0  0  0  0  0  0  0  0  0
    6.5940    4.1890   -2.9690 H   0  0  0  0  0  0  0  0  0  0  0  0
    6.0250    5.2980   -0.8250 H   0  0  0  0  0  0  0  0  0  0  0  0
    1.9780    6.0780    2.2480 H   0  0  0  0  0  0  0  0  0  0  0  0
    0.0730    3.8530   -2.5050 H   0  0  0  0  0  0  0  0  0  0  0  0
   -1.0120    5.4180   -3.7700 H   0  0  0  0  0  0  0  0  0  0  0  0
    0.5220    7.1220   -2.0500 H   0  0  0  0  0  0  0  0  0  0  0  0
   -0.9500    7.5080   -2.9090 H   0  0  0  0  0  0  0  0  0  0  0  0
    2.6430    7.5660   -3.0070 H   0  0  0  0  0  0  0  0  0  0  0  0
    2.7740    8.1460   -4.6500 H   0  0  0  0  0  0  0  0  0  0  0  0
    2.6280    5.4290   -3.7310 H   0  0  0  0  0  0  0  0  0  0  0  0
    2.8710    6.0040   -5.3530 H   0  0  0  0  0  0  0  0  0  0  0  0
    0.8250    4.4940   -5.3080 H   0  0  0  0  0  0  0  0  0  0  0  0
   -0.8670    6.2940   -5.9760 H   0  0  0  0  0  0  0  0  0  0  0  0
    0.6540    6.5770   -6.7630 H   0  0  0  0  0  0  0  0  0  0  0  0
   -0.8330    8.3930   -5.1680 H   0  0  0  0  0  0  0  0  0  0  0  0
    0.7360    8.6610   -5.9170 H   0  0  0  0  0  0  0  0  0  0  0  0
    2.4200    3.9580   -3.9570 H   0  0  0  0  0  0  0  0  0  0  0  0
   -3.7810    4.2570    0.5690 H   0  0  0  0  0  0  0  0  0  0  0  0
   -5.5610    5.8390    1.2620 H   0  0  0  0  0  0  0  0  0  0  0  0
   -5.0510    8.2540    1.4980 H   0  0  0  0  0  0  0  0  0  0  0  0
   -2.7610    9.0880    1.0390 H   0  0  0  0  0  0  0  0  0  0  0  0
   -0.0880    8.1590    0.2160 H   0  0  0  0  0  0  0  0  0  0  0  0
  1 31  1  0  0  0  0
  1 32  1  0  0  0  0
  1 33  1  0  0  0  0
  1  2  1  0  0  0  0
  2  3  2  0  0  0  0
  3 34  1  0  0  0  0
  3  4  1  0  0  0  0
  4 35  1  0  0  0  0
  4  5  2  0  0  0  0
  5  6  1  0  0  0  0
  6  7  2  0  0  0  0
  7  8  1  0  0  0  0
  8 36  1  0  0  0  0
  7  9  1  0  0  0  0
  9 10  2  0  0  0  0
 10 11  1  0  0  0  0
 11 37  1  0  0  0  0
 11 12  1  0  0  0  0
 12 38  1  0  0  0  0
 12 13  1  0  0  0  0
 13 39  1  0  0  0  0
 13 40  1  0  0  0  0
 13 14  1  0  0  0  0
 14 15  1  0  0  0  0
 15 41  1  0  0  0  0
 15 42  1  0  0  0  0
 15 16  1  0  0  0  0
 16 43  1  0  0  0  0
 16 44  1  0  0  0  0
 16 17  1  0  0  0  0
 17 12  1  0  0  0  0
 17 45  1  0  0  0  0
 17 18  1  0  0  0  0
 18 46  1  0  0  0  0
 18 47  1  0  0  0  0
 18 19  1  0  0  0  0
 19 14  1  0  0  0  0
 19 48  1  0  0  0  0
 19 49  1  0  0  0  0
 10 20  1  0  0  0  0
 20  5  1  0  0  0  0
 20 21  2  0  0  0  0
 21  2  1  0  0  0  0
 21 50  1  0  0  0  0
  9 22  1  0  0  0  0
 22 23  2  0  0  0  0
 23 24  1  0  0  0  0
 24 25  1  0  0  0  0
 25 51  1  0  0  0  0
 25 26  2  0  0  0  0
 26 52  1  0  0  0  0
 26 27  1  0  0  0  0
 27 53  1  0  0  0  0
 27 28  2  0  0  0  0
 28 54  1  0  0  0  0
 28 29  1  0  0  0  0
 29 24  2  0  0  0  0
 29 30  1  0  0  0  0
 30 22  1  0  0  0  0
 30 55  1  0  0  0  0
M  END
>  <LOGBIO>
9.4600

>  <PRED_LOGBIO>
8.1700

>  <XV_RES>
2.0700

>  <WHL_TMPL>
1

>  <ANCH>
5-6;15-42

$$$$
ROW56
  -MTS-   01071500413D 0   0.00000     0.00000     0

 45 48  0  0  1  0  0  0  0  0999 V2000
    5.4110    2.6760    2.4620 N   0  0  0  0  0  0  0  0  0  0  0  0
    6.2280    1.8240    1.8500 C   0  0  0  0  0  0  0  0  0  0  0  0
    7.4450    1.9260    1.9970 O   0  0  0  0  0  0  0  0  0  0  0  0
    5.6730    0.7530    0.9930 C   0  0  0  0  0  0  0  0  0  0  0  0
    6.5240   -0.1490    0.3440 C   0  0  0  0  0  0  0  0  0  0  0  0
    6.0250   -1.1200   -0.4330 N   0  0  0  0  0  0  0  0  0  0  0  0
    4.7060   -1.2660   -0.6190 C   0  0  0  0  0  0  0  0  0  0  0  0
    5.6600   -0.8210   -1.6260 N   0  0  0  0  0  0  0  0  0  0  0  0
    6.5590   -1.8350   -2.1970 C   0  0  1  0  0  0  0  0  0  0  0  0
    7.8490   -1.9240   -1.3620 C   0  0  0  0  0  0  0  0  0  0  0  0
    8.7260   -3.1070   -1.8080 C   0  0  0  0  0  0  0  0  0  0  0  0
    7.9120   -4.4120   -1.8850 C   0  0  0  0  0  0  0  0  0  0  0  0
    6.7330   -4.2590   -2.7500 N   0  0  0  0  0  0  0  0  0  0  0  0
    5.8440   -3.1980   -2.2540 C   0  0  0  0  0  0  0  0  0  0  0  0
    3.8000   -0.3970    0.0010 C   0  0  0  0  0  0  0  0  0  0  0  0
    2.3270   -0.4580   -0.1280 C   0  0  0  0  0  0  0  0  0  0  0  0
    1.6400    0.4710    0.5510 C   0  0  0  0  0  0  0  0  0  0  0  0
    2.8390    1.4680    1.3870 S   0  0  0  0  0  0  0  0  0  0  0  0
    4.2890    0.6280    0.8190 C   0  0  0  0  0  0  0  0  0  0  0  0
    0.1790    0.0800    1.1150 C   0  0  0  0  0  0  0  0  0  0  0  0
   -0.5810    1.2470    1.2580 C   0  0  0  0  0  0  0  0  0  0  0  0
   -1.9460    1.1610    1.5560 C   0  0  0  0  0  0  0  0  0  0  0  0
   -2.5510   -0.0920    1.7120 C   0  0  0  0  0  0  0  0  0  0  0  0
   -1.7910   -1.2590    1.5690 C   0  0  0  0  0  0  0  0  0  0  0  0
   -0.4260   -1.1730    1.2700 C   0  0  0  0  0  0  0  0  0  0  0  0
    0.5190   -2.6230    1.0910 Cl  0  0  0  0  0  0  0  0  0  0  0  0
    4.4110    2.5920    2.3420 H   0  0  0  0  0  0  0  0  0  0  0  0
    5.7890    3.4070    3.0480 H   0  0  0  0  0  0  0  0  0  0  0  0
    7.5930   -0.0620    0.4710 H   0  0  0  0  0  0  0  0  0  0  0  0
    5.7240    0.1390   -1.9320 H   0  0  0  0  0  0  0  0  0  0  0  0
    6.7910   -1.4950   -3.2040 H   0  0  0  0  0  0  0  0  0  0  0  0
    7.5930   -2.0400   -0.3110 H   0  0  0  0  0  0  0  0  0  0  0  0
    8.4110   -0.9980   -1.4640 H   0  0  0  0  0  0  0  0  0  0  0  0
    9.1570   -2.8920   -2.7840 H   0  0  0  0  0  0  0  0  0  0  0  0
    9.5480   -3.2350   -1.1070 H   0  0  0  0  0  0  0  0  0  0  0  0
    7.5920   -4.6990   -0.8850 H   0  0  0  0  0  0  0  0  0  0  0  0
    8.5420   -5.2110   -2.2710 H   0  0  0  0  0  0  0  0  0  0  0  0
    6.2220   -5.1300   -2.7790 H   0  0  0  0  0  0  0  0  0  0  0  0
    5.4860   -3.4600   -1.2610 H   0  0  0  0  0  0  0  0  0  0  0  0
    4.9740   -3.1220   -2.9020 H   0  0  0  0  0  0  0  0  0  0  0  0
    1.8360   -1.2060   -0.7320 H   0  0  0  0  0  0  0  0  0  0  0  0
   -0.1140    2.2140    1.1380 H   0  0  0  0  0  0  0  0  0  0  0  0
   -2.5330    2.0610    1.6660 H   0  0  0  0  0  0  0  0  0  0  0  0
   -3.6040   -0.1580    1.9430 H   0  0  0  0  0  0  0  0  0  0  0  0
   -2.2580   -2.2260    1.6890 H   0  0  0  0  0  0  0  0  0  0  0  0
  1 27  1  0  0  0  0
  1 28  1  0  0  0  0
  1  2  1  0  0  0  0
  2  3  2  0  0  0  0
  2  4  1  0  0  0  0
  4  5  2  0  0  0  0
  5 29  1  0  0  0  0
  5  6  1  0  0  0  0
  6  7  2  0  0  0  0
  7  8  1  0  0  0  0
  8 30  1  0  0  0  0
  8  9  1  0  0  0  0
  9 31  1  0  0  0  0
  9 10  1  0  0  0  0
 10 32  1  0  0  0  0
 10 33  1  0  0  0  0
 10 11  1  0  0  0  0
 11 34  1  0  0  0  0
 11 35  1  0  0  0  0
 11 12  1  0  0  0  0
 12 36  1  0  0  0  0
 12 37  1  0  0  0  0
 12 13  1  0  0  0  0
 13 38  1  0  0  0  0
 13 14  1  0  0  0  0
 14  9  1  0  0  0  0
 14 39  1  0  0  0  0
 14 40  1  0  0  0  0
  7 15  1  0  0  0  0
 15 16  1  0  0  0  0
 16 41  1  0  0  0  0
 16 17  2  0  0  0  0
 17 18  1  0  0  0  0
 18 19  1  0  0  0  0
 19  4  1  0  0  0  0
 19 15  2  0  0  0  0
 17 20  1  0  0  0  0
 20 21  2  0  0  0  0
 21 42  1  0  0  0  0
 21 22  1  0  0  0  0
 22 43  1  0  0  0  0
 22 23  2  0  0  0  0
 23 44  1  0  0  0  0
 23 24  1  0  0  0  0
 24 45  1  0  0  0  0
 24 25  2  0  0  0  0
 25 20  1  0  0  0  0
 25 26  1  0  0  0  0
M  END
>  <LOGBIO>
7.6800

>  <PRED_LOGBIO>
7.4000

>  <XV_RES>
0.2780

>  <WHL_TMPL>
3

>  <ANCH>
16-25;29-10

$$$$
ROW57
  -MTS-   01071500413D 0   0.00000     0.00000     0

 48 51  0  0  1  0  0  0  0  0999 V2000
    5.4110    2.6760    2.4620 N   0  0  0  0  0  0  0  0  0  0  0  0
    6.2280    1.8240    1.8500 C   0  0  0  0  0  0  0  0  0  0  0  0
    7.4450    1.9260    1.9970 O   0  0  0  0  0  0  0  0  0  0  0  0
    5.6730    0.7530    0.9930 C   0  0  0  0  0  0  0  0  0  0  0  0
    6.5240   -0.1490    0.3440 C   0  0  0  0  0  0  0  0  0  0  0  0
    6.0250   -1.1200   -0.4330 N   0  0  0  0  0  0  0  0  0  0  0  0
    4.7060   -1.2660   -0.6190 C   0  0  0  0  0  0  0  0  0  0  0  0
    5.6600   -0.8210   -1.6260 N   0  0  0  0  0  0  0  0  0  0  0  0
    6.5590   -1.8350   -2.1970 C   0  0  1  0  0  0  0  0  0  0  0  0
    7.8490   -1.9240   -1.3620 C   0  0  0  0  0  0  0  0  0  0  0  0
    8.7260   -3.1070   -1.8080 C   0  0  0  0  0  0  0  0  0  0  0  0
    7.9120   -4.4120   -1.8850 C   0  0  0  0  0  0  0  0  0  0  0  0
    6.7330   -4.2590   -2.7500 N   0  0  0  0  0  0  0  0  0  0  0  0
    5.8440   -3.1980   -2.2540 C   0  0  0  0  0  0  0  0  0  0  0  0
    3.8000   -0.3970    0.0010 C   0  0  0  0  0  0  0  0  0  0  0  0
    2.3270   -0.4580   -0.1280 C   0  0  0  0  0  0  0  0  0  0  0  0
    1.6400    0.4710    0.5510 C   0  0  0  0  0  0  0  0  0  0  0  0
    2.8390    1.4680    1.3870 S   0  0  0  0  0  0  0  0  0  0  0  0
    4.2890    0.6280    0.8190 C   0  0  0  0  0  0  0  0  0  0  0  0
    0.1790    0.0800    1.1150 C   0  0  0  0  0  0  0  0  0  0  0  0
   -0.5810    1.2470    1.2580 C   0  0  0  0  0  0  0  0  0  0  0  0
   -1.9460    1.1610    1.5560 C   0  0  0  0  0  0  0  0  0  0  0  0
   -2.5510   -0.0920    1.7120 C   0  0  0  0  0  0  0  0  0  0  0  0
   -1.7910   -1.2590    1.5690 C   0  0  0  0  0  0  0  0  0  0  0  0
   -0.4260   -1.1730    1.2700 C   0  0  0  0  0  0  0  0  0  0  0  0
   -4.0230   -0.1850    2.0340 C   0  0  0  0  0  0  0  0  0  0  0  0
   -4.2530   -1.2840    2.7470 F   0  0  0  0  0  0  0  0  0  0  0  0
   -4.7220   -0.2350    0.9040 F   0  0  0  0  0  0  0  0  0  0  0  0
   -4.3910    0.8840    2.7360 F   0  0  0  0  0  0  0  0  0  0  0  0
    4.4110    2.5920    2.3420 H   0  0  0  0  0  0  0  0  0  0  0  0
    5.7890    3.4070    3.0480 H   0  0  0  0  0  0  0  0  0  0  0  0
    7.5930   -0.0620    0.4710 H   0  0  0  0  0  0  0  0  0  0  0  0
    5.7240    0.1390   -1.9320 H   0  0  0  0  0  0  0  0  0  0  0  0
    6.7910   -1.4950   -3.2040 H   0  0  0  0  0  0  0  0  0  0  0  0
    7.5930   -2.0400   -0.3110 H   0  0  0  0  0  0  0  0  0  0  0  0
    8.4110   -0.9980   -1.4640 H   0  0  0  0  0  0  0  0  0  0  0  0
    9.1570   -2.8920   -2.7840 H   0  0  0  0  0  0  0  0  0  0  0  0
    9.5480   -3.2350   -1.1070 H   0  0  0  0  0  0  0  0  0  0  0  0
    7.5920   -4.6990   -0.8850 H   0  0  0  0  0  0  0  0  0  0  0  0
    8.5420   -5.2110   -2.2710 H   0  0  0  0  0  0  0  0  0  0  0  0
    6.2220   -5.1300   -2.7790 H   0  0  0  0  0  0  0  0  0  0  0  0
    5.4860   -3.4600   -1.2610 H   0  0  0  0  0  0  0  0  0  0  0  0
    4.9740   -3.1220   -2.9020 H   0  0  0  0  0  0  0  0  0  0  0  0
    1.8360   -1.2060   -0.7320 H   0  0  0  0  0  0  0  0  0  0  0  0
   -0.1140    2.2140    1.1380 H   0  0  0  0  0  0  0  0  0  0  0  0
   -2.5330    2.0610    1.6660 H   0  0  0  0  0  0  0  0  0  0  0  0
   -2.2580   -2.2260    1.6890 H   0  0  0  0  0  0  0  0  0  0  0  0
    0.1600   -2.0730    1.1590 H   0  0  0  0  0  0  0  0  0  0  0  0
  1 30  1  0  0  0  0
  1 31  1  0  0  0  0
  1  2  1  0  0  0  0
  2  3  2  0  0  0  0
  2  4  1  0  0  0  0
  4  5  2  0  0  0  0
  5 32  1  0  0  0  0
  5  6  1  0  0  0  0
  6  7  2  0  0  0  0
  7  8  1  0  0  0  0
  8 33  1  0  0  0  0
  8  9  1  0  0  0  0
  9 34  1  0  0  0  0
  9 10  1  0  0  0  0
 10 35  1  0  0  0  0
 10 36  1  0  0  0  0
 10 11  1  0  0  0  0
 11 37  1  0  0  0  0
 11 38  1  0  0  0  0
 11 12  1  0  0  0  0
 12 39  1  0  0  0  0
 12 40  1  0  0  0  0
 12 13  1  0  0  0  0
 13 41  1  0  0  0  0
 13 14  1  0  0  0  0
 14  9  1  0  0  0  0
 14 42  1  0  0  0  0
 14 43  1  0  0  0  0
  7 15  1  0  0  0  0
 15 16  1  0  0  0  0
 16 44  1  0  0  0  0
 16 17  2  0  0  0  0
 17 18  1  0  0  0  0
 18 19  1  0  0  0  0
 19  4  1  0  0  0  0
 19 15  2  0  0  0  0
 17 20  1  0  0  0  0
 20 21  2  0  0  0  0
 21 45  1  0  0  0  0
 21 22  1  0  0  0  0
 22 46  1  0  0  0  0
 22 23  2  0  0  0  0
 23 24  1  0  0  0  0
 24 47  1  0  0  0  0
 24 25  2  0  0  0  0
 25 20  1  0  0  0  0
 25 48  1  0  0  0  0
 23 26  1  0  0  0  0
 26 27  1  0  0  0  0
 26 28  1  0  0  0  0
 26 29  1  0  0  0  0
M  END
>  <LOGBIO>
8.3000

>  <PRED_LOGBIO>
7.3200

>  <XV_RES>
1.3000

>  <WHL_TMPL>
3

>  <ANCH>
16-25;29-10

$$$$
ROW58
  -MTS-   01071500413D 0   0.00000     0.00000     0

 49 52  0  0  1  0  0  0  0  0999 V2000
   -4.3970   -0.2020    3.2950 N   0  0  0  0  0  0  0  0  0  0  0  0
   -3.9940   -0.1830    2.0280 C   0  0  0  0  0  0  0  0  0  0  0  0
   -4.8200   -0.2410    1.1190 O   0  0  0  0  0  0  0  0  0  0  0  0
   -2.5510   -0.0920    1.7120 C   0  0  0  0  0  0  0  0  0  0  0  0
   -1.9460    1.1610    1.5560 C   0  0  0  0  0  0  0  0  0  0  0  0
   -0.5810    1.2470    1.2580 C   0  0  0  0  0  0  0  0  0  0  0  0
    0.1790    0.0800    1.1150 C   0  0  0  0  0  0  0  0  0  0  0  0
   -0.4260   -1.1730    1.2700 C   0  0  0  0  0  0  0  0  0  0  0  0
   -1.7910   -1.2590    1.5690 C   0  0  0  0  0  0  0  0  0  0  0  0
    1.6740    0.2870    0.8590 C   0  0  0  0  0  0  0  0  0  0  0  0
    2.3690   -0.6830    0.2490 C   0  0  0  0  0  0  0  0  0  0  0  0
    3.8000   -0.3970    0.0010 C   0  0  0  0  0  0  0  0  0  0  0  0
    4.7060   -1.2660   -0.6190 C   0  0  0  0  0  0  0  0  0  0  0  0
    5.6600   -0.8210   -1.6260 N   0  0  0  0  0  0  0  0  0  0  0  0
    6.5510   -1.8360   -2.2060 C   0  0  1  0  0  0  0  0  0  0  0  0
    7.8430   -1.9380   -1.3760 C   0  0  0  0  0  0  0  0  0  0  0  0
    8.7130   -3.1230   -1.8330 C   0  0  0  0  0  0  0  0  0  0  0  0
    7.8910   -4.4230   -1.9160 C   0  0  0  0  0  0  0  0  0  0  0  0
    6.7110   -4.2580   -2.7760 N   0  0  0  0  0  0  0  0  0  0  0  0
    5.8290   -3.1950   -2.2710 C   0  0  0  0  0  0  0  0  0  0  0  0
    5.9840   -0.9050   -0.7940 N   0  0  0  0  0  0  0  0  0  0  0  0
    6.4420    0.2870   -0.3870 C   0  0  0  0  0  0  0  0  0  0  0  0
    5.5880    1.2020    0.2400 C   0  0  0  0  0  0  0  0  0  0  0  0
    6.4590    0.7260    0.9360 C   0  0  0  0  0  0  0  0  0  0  0  0
    6.2940   -0.3830    1.4880 O   0  0  0  0  0  0  0  0  0  0  0  0
    7.6730    1.2680    0.8820 N   0  0  0  0  0  0  0  0  0  0  0  0
    4.2460    0.8560    0.4370 C   0  0  0  0  0  0  0  0  0  0  0  0
    2.8120    1.6120    1.1460 S   0  0  0  0  0  0  0  0  0  0  0  0
   -3.7190   -0.1540    4.0420 H   0  0  0  0  0  0  0  0  0  0  0  0
   -5.3820   -0.2640    3.5110 H   0  0  0  0  0  0  0  0  0  0  0  0
   -2.5330    2.0610    1.6660 H   0  0  0  0  0  0  0  0  0  0  0  0
   -0.1140    2.2140    1.1380 H   0  0  0  0  0  0  0  0  0  0  0  0
    0.1600   -2.0730    1.1590 H   0  0  0  0  0  0  0  0  0  0  0  0
   -2.2580   -2.2260    1.6890 H   0  0  0  0  0  0  0  0  0  0  0  0
    1.9130   -1.6160   -0.0440 H   0  0  0  0  0  0  0  0  0  0  0  0
    5.7170    0.1380   -1.9370 H   0  0  0  0  0  0  0  0  0  0  0  0
    6.7820   -1.4900   -3.2110 H   0  0  0  0  0  0  0  0  0  0  0  0
    7.5900   -2.0590   -0.3250 H   0  0  0  0  0  0  0  0  0  0  0  0
    8.4100   -1.0140   -1.4730 H   0  0  0  0  0  0  0  0  0  0  0  0
    9.1420   -2.9030   -2.8090 H   0  0  0  0  0  0  0  0  0  0  0  0
    9.5360   -3.2600   -1.1350 H   0  0  0  0  0  0  0  0  0  0  0  0
    7.5730   -4.7150   -0.9180 H   0  0  0  0  0  0  0  0  0  0  0  0
    8.5160   -5.2220   -2.3100 H   0  0  0  0  0  0  0  0  0  0  0  0
    6.1950   -5.1250   -2.8100 H   0  0  0  0  0  0  0  0  0  0  0  0
    5.4720   -3.4610   -1.2780 H   0  0  0  0  0  0  0  0  0  0  0  0
    4.9570   -3.1100   -2.9150 H   0  0  0  0  0  0  0  0  0  0  0  0
    7.4790    0.5440   -0.5450 H   0  0  0  0  0  0  0  0  0  0  0  0
    8.4190    0.8930    1.4500 H   0  0  0  0  0  0  0  0  0  0  0  0
    7.8480    2.0540    0.2730 H   0  0  0  0  0  0  0  0  0  0  0  0
  1 29  1  0  0  0  0
  1 30  1  0  0  0  0
  1  2  1  0  0  0  0
  2  3  2  0  0  0  0
  2  4  1  0  0  0  0
  4  5  2  0  0  0  0
  5 31  1  0  0  0  0
  5  6  1  0  0  0  0
  6 32  1  0  0  0  0
  6  7  2  0  0  0  0
  7  8  1  0  0  0  0
  8 33  1  0  0  0  0
  8  9  2  0  0  0  0
  9  4  1  0  0  0  0
  9 34  1  0  0  0  0
  7 10  1  0  0  0  0
 10 11  2  0  0  0  0
 11 35  1  0  0  0  0
 11 12  1  0  0  0  0
 12 13  2  0  0  0  0
 13 14  1  0  0  0  0
 14 36  1  0  0  0  0
 14 15  1  0  0  0  0
 15 37  1  0  0  0  0
 15 16  1  0  0  0  0
 16 38  1  0  0  0  0
 16 39  1  0  0  0  0
 16 17  1  0  0  0  0
 17 40  1  0  0  0  0
 17 41  1  0  0  0  0
 17 18  1  0  0  0  0
 18 42  1  0  0  0  0
 18 43  1  0  0  0  0
 18 19  1  0  0  0  0
 19 44  1  0  0  0  0
 19 20  1  0  0  0  0
 20 15  1  0  0  0  0
 20 45  1  0  0  0  0
 20 46  1  0  0  0  0
 13 21  1  0  0  0  0
 21 22  2  0  0  0  0
 22 47  1  0  0  0  0
 22 23  1  0  0  0  0
 23 24  1  0  0  0  0
 24 25  2  0  0  0  0
 24 26  1  0  0  0  0
 26 48  1  0  0  0  0
 26 49  1  0  0  0  0
 23 27  2  0  0  0  0
 27 12  1  0  0  0  0
 27 28  1  0  0  0  0
 28 10  1  0  0  0  0
M  END
>  <LOGBIO>
9.0000

>  <PRED_LOGBIO>
8.4700

>  <XV_RES>
0.9160

>  <WHL_TMPL>
3

>  <ANCH>
16-25;19-20

$$$$
ROW59
  -MTS-   01071500413D 0   0.00000     0.00000     0

 44 47  0  0  0  0  0  0  0  0999 V2000
    5.4850    3.1430   -1.9840 C   0  0  0  0  0  0  0  0  0  0  0  0
    5.0510    4.3710   -2.6650 N   0  0  0  0  0  0  0  0  0  0  0  0
    3.6820    4.4290   -2.6710 C   0  0  0  0  0  0  0  0  0  0  0  0
    3.0130    3.8830   -3.6960 C   0  0  0  0  0  0  0  0  0  0  0  0
    1.5350    3.9670   -3.6660 C   0  0  0  0  0  0  0  0  0  0  0  0
    0.9310    4.5630   -2.6550 N   0  0  0  0  0  0  0  0  0  0  0  0
    1.6710    5.1210   -1.6050 C   0  0  0  0  0  0  0  0  0  0  0  0
    1.2790    5.7630   -0.4960 C   0  0  0  0  0  0  0  0  0  0  0  0
    2.5000    6.1300    0.2550 C   0  0  0  0  0  0  0  0  0  0  0  0
    3.5370    5.6940   -0.4350 N   0  0  0  0  0  0  0  0  0  0  0  0
    3.0390    5.0450   -1.6300 N   0  0  0  0  0  0  0  0  0  0  0  0
   -0.1220    6.0520   -0.0940 C   0  0  0  0  0  0  0  0  0  0  0  0
   -1.3280    5.3090   -0.5220 C   0  0  0  0  0  0  0  0  0  0  0  0
   -2.3730    5.8790    0.0530 N   0  0  0  0  0  0  0  0  0  0  0  0
   -1.8900    6.9860    0.8550 N   0  0  0  0  0  0  0  0  0  0  0  0
   -2.7150    7.8930    1.6660 C   0  0  0  0  0  0  0  0  0  0  0  0
   -0.5270    7.0350    0.7220 C   0  0  0  0  0  0  0  0  0  0  0  0
    0.7200    3.3720   -4.7880 C   0  0  0  0  0  0  0  0  0  0  0  0
    0.0870    4.4950   -5.6300 C   0  0  0  0  0  0  0  0  0  0  0  0
   -0.9080    3.9310   -6.6610 C   0  0  0  0  0  0  0  0  0  0  0  0
   -1.9140    2.9690   -6.0020 C   0  0  0  0  0  0  0  0  0  0  0  0
   -1.2280    1.8940   -5.2700 N   0  0  0  0  0  0  0  0  0  0  0  0
   -0.3610    2.4370   -4.2150 C   0  0  0  0  0  0  0  0  0  0  0  0
    5.0870    2.2770   -2.5080 H   0  0  0  0  0  0  0  0  0  0  0  0
    6.5720    3.0960   -1.9790 H   0  0  0  0  0  0  0  0  0  0  0  0
    5.1180    3.1470   -0.9600 H   0  0  0  0  0  0  0  0  0  0  0  0
    5.3920    4.3670   -3.6160 H   0  0  0  0  0  0  0  0  0  0  0  0
    3.5310    3.4010   -4.5110 H   0  0  0  0  0  0  0  0  0  0  0  0
    2.5370    6.6580    1.1970 H   0  0  0  0  0  0  0  0  0  0  0  0
   -1.3510    4.4560   -1.1840 H   0  0  0  0  0  0  0  0  0  0  0  0
   -3.5980    7.3640    2.0180 H   0  0  0  0  0  0  0  0  0  0  0  0
   -3.0190    8.7440    1.0610 H   0  0  0  0  0  0  0  0  0  0  0  0
   -2.1370    8.2430    2.5190 H   0  0  0  0  0  0  0  0  0  0  0  0
    0.1200    7.7540    1.2010 H   0  0  0  0  0  0  0  0  0  0  0  0
    1.4200    2.8020   -5.3950 H   0  0  0  0  0  0  0  0  0  0  0  0
   -0.4280    5.1930   -4.9750 H   0  0  0  0  0  0  0  0  0  0  0  0
    0.8700    5.0450   -6.1480 H   0  0  0  0  0  0  0  0  0  0  0  0
   -0.3630    3.4040   -7.4410 H   0  0  0  0  0  0  0  0  0  0  0  0
   -1.4470    4.7510   -7.1310 H   0  0  0  0  0  0  0  0  0  0  0  0
   -2.5500    3.5240   -5.3160 H   0  0  0  0  0  0  0  0  0  0  0  0
   -2.5550    2.5340   -6.7660 H   0  0  0  0  0  0  0  0  0  0  0  0
   -1.9130    1.2820   -4.8510 H   0  0  0  0  0  0  0  0  0  0  0  0
   -0.9660    2.9840   -3.4950 H   0  0  0  0  0  0  0  0  0  0  0  0
    0.1160    1.6190   -3.6800 H   0  0  0  0  0  0  0  0  0  0  0  0
  1 24  1  0  0  0  0
  1 25  1  0  0  0  0
  1 26  1  0  0  0  0
  1  2  1  0  0  0  0
  2 27  1  0  0  0  0
  2  3  1  0  0  0  0
  3  4  2  0  0  0  0
  4 28  1  0  0  0  0
  4  5  1  0  0  0  0
  5  6  2  0  0  0  0
  6  7  1  0  0  0  0
  7  8  2  0  0  0  0
  8  9  1  0  0  0  0
  9 29  1  0  0  0  0
  9 10  2  0  0  0  0
 10 11  1  0  0  0  0
 11  3  1  0  0  0  0
 11  7  1  0  0  0  0
  8 12  1  0  0  0  0
 12 13  1  0  0  0  0
 13 30  1  0  0  0  0
 13 14  2  0  0  0  0
 14 15  1  0  0  0  0
 15 16  1  0  0  0  0
 16 31  1  0  0  0  0
 16 32  1  0  0  0  0
 16 33  1  0  0  0  0
 15 17  1  0  0  0  0
 17 12  2  0  0  0  0
 17 34  1  0  0  0  0
  5 18  1  0  0  0  0
 18 35  1  0  0  0  0
 18 19  1  0  0  0  0
 19 36  1  0  0  0  0
 19 37  1  0  0  0  0
 19 20  1  0  0  0  0
 20 38  1  0  0  0  0
 20 39  1  0  0  0  0
 20 21  1  0  0  0  0
 21 40  1  0  0  0  0
 21 41  1  0  0  0  0
 21 22  1  0  0  0  0
 22 42  1  0  0  0  0
 22 23  1  0  0  0  0
 23 18  1  0  0  0  0
 23 43  1  0  0  0  0
 23 44  1  0  0  0  0
M  END
>  <LOGBIO>
6.8500

>  <PRED_LOGBIO>
6.2200

>  <XV_RES>
0.8300

>  <WHL_TMPL>
1

>  <ANCH>
5-6;13-18

$$$$
ROW60
  -MTS-   01071500413D 0   0.00000     0.00000     0

 59 63  0  0  0  0  0  0  0  0999 V2000
   -9.9660    9.3010    2.4620 C   0  0  0  0  0  0  0  0  0  0  0  0
   -8.8070    8.3640    2.2240 C   0  0  0  0  0  0  0  0  0  0  0  0
   -8.7110    7.0700    2.5600 C   0  0  0  0  0  0  0  0  0  0  0  0
   -7.4720    6.3310    2.2290 C   0  0  0  0  0  0  0  0  0  0  0  0
   -6.4770    6.9730    1.6020 C   0  0  0  0  0  0  0  0  0  0  0  0
   -7.1400    8.7500    1.3750 Se  0  0  0  0  0  0  0  0  0  0  0  0
   -5.2030    6.5050    1.1760 C   0  0  0  0  0  0  0  0  0  0  0  0
   -4.0350    7.1640    1.1130 C   0  0  0  0  0  0  0  0  0  0  0  0
   -3.6990    8.5940    1.4670 C   0  0  0  0  0  0  0  0  0  0  0  0
   -4.4520    9.4520    1.8910 O   0  0  0  0  0  0  0  0  0  0  0  0
   -2.3440    8.7290    1.2060 N   0  0  0  0  0  0  0  0  0  0  0  0
   -1.7980    7.5420    0.7290 C   0  0  0  0  0  0  0  0  0  0  0  0
   -0.4800    7.3260    0.3710 C   0  0  0  0  0  0  0  0  0  0  0  0
   -0.1160    6.0510   -0.0960 C   0  0  0  0  0  0  0  0  0  0  0  0
   -1.1130    5.0460   -0.1770 C   0  0  0  0  0  0  0  0  0  0  0  0
   -2.4440    5.2880    0.1930 C   0  0  0  0  0  0  0  0  0  0  0  0
   -2.7770    6.5500    0.6480 C   0  0  0  0  0  0  0  0  0  0  0  0
    1.2730    5.7640   -0.4940 C   0  0  0  0  0  0  0  0  0  0  0  0
    1.5500    4.9520   -1.6130 C   0  0  0  0  0  0  0  0  0  0  0  0
    2.8660    4.6790   -1.9920 C   0  0  0  0  0  0  0  0  0  0  0  0
    3.9110    5.2270   -1.2440 C   0  0  0  0  0  0  0  0  0  0  0  0
    5.2090    4.9730   -1.5980 O   0  0  0  0  0  0  0  0  0  0  0  0
    3.6710    6.0300   -0.1390 C   0  0  0  0  0  0  0  0  0  0  0  0
    2.3530    6.2970    0.2340 C   0  0  0  0  0  0  0  0  0  0  0  0
   -9.8280    6.3900    3.2530 C   0  0  0  0  0  0  0  0  0  0  0  0
  -10.7080    5.8320    2.5990 O   0  0  0  0  0  0  0  0  0  0  0  0
   -9.8800    6.3820    4.5820 N   0  0  0  0  0  0  0  0  0  0  0  0
  -10.9900    5.7070    5.2700 C   0  0  0  0  0  0  0  0  0  0  0  0
  -10.8120    5.8450    6.7810 C   0  0  0  0  0  0  0  0  0  0  0  0
  -11.9650    5.1430    7.4960 C   0  0  0  0  0  0  0  0  0  0  0  0
  -11.7940    5.2760    8.9500 N   0  0  0  0  0  0  0  0  0  0  0  0
  -12.2840    6.2900    9.7310 C   0  0  0  0  0  0  0  0  0  0  0  0
  -11.9160    6.0510   10.9970 C   0  0  0  0  0  0  0  0  0  0  0  0
  -11.1790    4.8610   11.0050 N   0  0  0  0  0  0  0  0  0  0  0  0
  -11.1170    4.4100    9.7660 C   0  0  0  0  0  0  0  0  0  0  0  0
   -9.9940   10.0510    1.6740 H   0  0  0  0  0  0  0  0  0  0  0  0
   -9.8450    9.7910    3.4250 H   0  0  0  0  0  0  0  0  0  0  0  0
  -10.8960    8.7360    2.4570 H   0  0  0  0  0  0  0  0  0  0  0  0
   -7.3710    5.2880    2.4900 H   0  0  0  0  0  0  0  0  0  0  0  0
   -5.1710    5.4730    0.8580 H   0  0  0  0  0  0  0  0  0  0  0  0
   -1.8200    9.5810    1.3450 H   0  0  0  0  0  0  0  0  0  0  0  0
    0.2510    8.1170    0.4480 H   0  0  0  0  0  0  0  0  0  0  0  0
   -0.8390    4.0640   -0.5340 H   0  0  0  0  0  0  0  0  0  0  0  0
   -3.1890    4.5090    0.1240 H   0  0  0  0  0  0  0  0  0  0  0  0
    0.7340    4.5360   -2.1850 H   0  0  0  0  0  0  0  0  0  0  0  0
    3.0720    4.0550   -2.8490 H   0  0  0  0  0  0  0  0  0  0  0  0
    5.1980    4.4080   -2.3860 H   0  0  0  0  0  0  0  0  0  0  0  0
    4.4940    6.4430    0.4260 H   0  0  0  0  0  0  0  0  0  0  0  0
    2.1590    6.9220    1.0940 H   0  0  0  0  0  0  0  0  0  0  0  0
   -9.1580    6.8410    5.1180 H   0  0  0  0  0  0  0  0  0  0  0  0
  -11.9320    6.1620    4.9720 H   0  0  0  0  0  0  0  0  0  0  0  0
  -10.9950    4.6520    5.0000 H   0  0  0  0  0  0  0  0  0  0  0  0
   -9.8700    5.3900    7.0790 H   0  0  0  0  0  0  0  0  0  0  0  0
  -10.8060    6.8990    7.0500 H   0  0  0  0  0  0  0  0  0  0  0  0
  -12.9080    5.5980    7.1980 H   0  0  0  0  0  0  0  0  0  0  0  0
  -11.9710    4.0890    7.2270 H   0  0  0  0  0  0  0  0  0  0  0  0
  -12.8640    7.1330    9.3870 H   0  0  0  0  0  0  0  0  0  0  0  0
  -12.1450    6.6650   11.8550 H   0  0  0  0  0  0  0  0  0  0  0  0
  -10.6150    3.5070    9.4490 H   0  0  0  0  0  0  0  0  0  0  0  0
  1 36  1  0  0  0  0
  1 37  1  0  0  0  0
  1 38  1  0  0  0  0
  1  2  1  0  0  0  0
  2  3  2  0  0  0  0
  3  4  1  0  0  0  0
  4 39  1  0  0  0  0
  4  5  2  0  0  0  0
  5  6  1  0  0  0  0
  6  2  1  0  0  0  0
  5  7  1  0  0  0  0
  7 40  1  0  0  0  0
  7  8  2  0  0  0  0
  8  9  1  0  0  0  0
  9 10  2  0  0  0  0
  9 11  1  0  0  0  0
 11 41  1  0  0  0  0
 11 12  1  0  0  0  0
 12 13  2  0  0  0  0
 13 42  1  0  0  0  0
 13 14  1  0  0  0  0
 14 15  2  0  0  0  0
 15 43  1  0  0  0  0
 15 16  1  0  0  0  0
 16 44  1  0  0  0  0
 16 17  2  0  0  0  0
 17  8  1  0  0  0  0
 17 12  1  0  0  0  0
 14 18  1  0  0  0  0
 18 19  2  0  0  0  0
 19 45  1  0  0  0  0
 19 20  1  0  0  0  0
 20 46  1  0  0  0  0
 20 21  2  0  0  0  0
 21 22  1  0  0  0  0
 22 47  1  0  0  0  0
 21 23  1  0  0  0  0
 23 48  1  0  0  0  0
 23 24  2  0  0  0  0
 24 18  1  0  0  0  0
 24 49  1  0  0  0  0
  3 25  1  0  0  0  0
 25 26  2  0  0  0  0
 25 27  1  0  0  0  0
 27 50  1  0  0  0  0
 27 28  1  0  0  0  0
 28 51  1  0  0  0  0
 28 52  1  0  0  0  0
 28 29  1  0  0  0  0
 29 53  1  0  0  0  0
 29 54  1  0  0  0  0
 29 30  1  0  0  0  0
 30 55  1  0  0  0  0
 30 56  1  0  0  0  0
 30 31  1  0  0  0  0
 31 32  1  0  0  0  0
 32 57  1  0  0  0  0
 32 33  2  0  0  0  0
 33 58  1  0  0  0  0
 33 34  1  0  0  0  0
 34 35  2  0  0  0  0
 35 31  1  0  0  0  0
 35 59  1  0  0  0  0
M  END
>  <LOGBIO>
9.3000

>  <PRED_LOGBIO>
8.4300

>  <XV_RES>
1.3300

>  <WHL_TMPL>
1

>  <ANCH>
14-15;9-7

$$$$
ROW61
  -MTS-   01071500413D 0   0.00000     0.00000     0

 52 56  0  0  0  0  0  0  0  0999 V2000
   -8.6900    7.8450    0.5280 N   0  0  0  0  0  0  0  0  0  0  0  0
   -7.6590    6.9020    0.9840 C   0  0  0  0  0  0  0  0  0  0  0  0
   -6.2750    7.4850    0.7020 C   0  0  0  0  0  0  0  0  0  0  0  0
   -5.2030    6.5050    1.1760 C   0  0  0  0  0  0  0  0  0  0  0  0
   -4.0900    6.8220    1.0230 C   0  0  0  0  0  0  0  0  0  0  0  0
   -4.4530    8.0920    1.4880 C   0  0  0  0  0  0  0  0  0  0  0  0
   -3.4900    9.1040    1.5800 C   0  0  0  0  0  0  0  0  0  0  0  0
   -3.8490   10.4550    2.0690 C   0  0  0  0  0  0  0  0  0  0  0  0
   -2.8980   11.3960    2.1420 C   0  0  0  0  0  0  0  0  0  0  0  0
   -1.6030   11.1390    1.7750 N   0  0  0  0  0  0  0  0  0  0  0  0
   -1.1930    9.9570    1.3260 C   0  0  0  0  0  0  0  0  0  0  0  0
   -0.0160    9.7860    1.0120 O   0  0  0  0  0  0  0  0  0  0  0  0
   -2.1660    8.8470    1.2070 C   0  0  0  0  0  0  0  0  0  0  0  0
   -1.8030    7.5780    0.7420 C   0  0  0  0  0  0  0  0  0  0  0  0
   -0.4790    7.3210    0.3690 C   0  0  0  0  0  0  0  0  0  0  0  0
   -0.1160    6.0510   -0.0960 C   0  0  0  0  0  0  0  0  0  0  0  0
   -1.0780    5.0380   -0.1880 C   0  0  0  0  0  0  0  0  0  0  0  0
   -2.4030    5.2950    0.1850 C   0  0  0  0  0  0  0  0  0  0  0  0
   -2.7650    6.5650    0.6500 C   0  0  0  0  0  0  0  0  0  0  0  0
    1.2790    5.7630   -0.4960 C   0  0  0  0  0  0  0  0  0  0  0  0
    1.7090    4.9300   -1.6420 C   0  0  0  0  0  0  0  0  0  0  0  0
    3.0290    4.9220   -1.6560 N   0  0  0  0  0  0  0  0  0  0  0  0
    3.4910    5.7310   -0.5450 N   0  0  0  0  0  0  0  0  0  0  0  0
    2.3870    6.2070    0.1130 C   0  0  0  0  0  0  0  0  0  0  0  0
   -5.2390   10.7610    2.4710 C   0  0  0  0  0  0  0  0  0  0  0  0
   -5.5140   11.1760    3.7800 C   0  0  0  0  0  0  0  0  0  0  0  0
   -6.8300   11.4660    4.1610 C   0  0  0  0  0  0  0  0  0  0  0  0
   -7.8710   11.3410    3.2330 C   0  0  0  0  0  0  0  0  0  0  0  0
   -9.5060   11.7020    3.7060 Cl  0  0  0  0  0  0  0  0  0  0  0  0
   -7.5960   10.9260    1.9240 C   0  0  0  0  0  0  0  0  0  0  0  0
   -6.2810   10.6360    1.5440 C   0  0  0  0  0  0  0  0  0  0  0  0
   -5.9390   10.1200   -0.0830 Cl  0  0  0  0  0  0  0  0  0  0  0  0
   -8.5870    8.7210    1.0210 H   0  0  0  0  0  0  0  0  0  0  0  0
   -9.6050    7.4590    0.7150 H   0  0  0  0  0  0  0  0  0  0  0  0
   -7.7700    6.7320    2.0530 H   0  0  0  0  0  0  0  0  0  0  0  0
   -7.7700    5.9590    0.4530 H   0  0  0  0  0  0  0  0  0  0  0  0
   -6.1640    7.6550   -0.3670 H   0  0  0  0  0  0  0  0  0  0  0  0
   -6.1640    8.4280    1.2330 H   0  0  0  0  0  0  0  0  0  0  0  0
   -5.3340    5.6200    0.5570 H   0  0  0  0  0  0  0  0  0  0  0  0
   -5.4140    6.3170    2.2270 H   0  0  0  0  0  0  0  0  0  0  0  0
   -5.4750    8.2900    1.7760 H   0  0  0  0  0  0  0  0  0  0  0  0
   -3.1590   12.3820    2.4980 H   0  0  0  0  0  0  0  0  0  0  0  0
   -0.9260   11.8850    1.8500 H   0  0  0  0  0  0  0  0  0  0  0  0
    0.2640    8.1020    0.4400 H   0  0  0  0  0  0  0  0  0  0  0  0
   -0.7990    4.0590   -0.5470 H   0  0  0  0  0  0  0  0  0  0  0  0
   -3.1450    4.5140    0.1140 H   0  0  0  0  0  0  0  0  0  0  0  0
    1.0600    4.4210   -2.3390 H   0  0  0  0  0  0  0  0  0  0  0  0
    4.4540    5.9110   -0.3000 H   0  0  0  0  0  0  0  0  0  0  0  0
    2.4080    6.8430    0.9860 H   0  0  0  0  0  0  0  0  0  0  0  0
   -4.7110   11.2730    4.4950 H   0  0  0  0  0  0  0  0  0  0  0  0
   -7.0410   11.7870    5.1700 H   0  0  0  0  0  0  0  0  0  0  0  0
   -8.3990   10.8300    1.2090 H   0  0  0  0  0  0  0  0  0  0  0  0
  1 33  1  0  0  0  0
  1 34  1  0  0  0  0
  1  2  1  0  0  0  0
  2 35  1  0  0  0  0
  2 36  1  0  0  0  0
  2  3  1  0  0  0  0
  3 37  1  0  0  0  0
  3 38  1  0  0  0  0
  3  4  1  0  0  0  0
  4 39  1  0  0  0  0
  4 40  1  0  0  0  0
  4  5  1  0  0  0  0
  5  6  2  0  0  0  0
  6 41  1  0  0  0  0
  6  7  1  0  0  0  0
  7  8  1  0  0  0  0
  8  9  2  0  0  0  0
  9 42  1  0  0  0  0
  9 10  1  0  0  0  0
 10 43  1  0  0  0  0
 10 11  1  0  0  0  0
 11 12  2  0  0  0  0
 11 13  1  0  0  0  0
 13  7  2  0  0  0  0
 13 14  1  0  0  0  0
 14 15  1  0  0  0  0
 15 44  1  0  0  0  0
 15 16  2  0  0  0  0
 16 17  1  0  0  0  0
 17 45  1  0  0  0  0
 17 18  2  0  0  0  0
 18 46  1  0  0  0  0
 18 19  1  0  0  0  0
 19  5  1  0  0  0  0
 19 14  2  0  0  0  0
 16 20  1  0  0  0  0
 20 21  1  0  0  0  0
 21 47  1  0  0  0  0
 21 22  2  0  0  0  0
 22 23  1  0  0  0  0
 23 48  1  0  0  0  0
 23 24  1  0  0  0  0
 24 20  2  0  0  0  0
 24 49  1  0  0  0  0
  8 25  1  0  0  0  0
 25 26  2  0  0  0  0
 26 50  1  0  0  0  0
 26 27  1  0  0  0  0
 27 51  1  0  0  0  0
 27 28  2  0  0  0  0
 28 29  1  0  0  0  0
 28 30  1  0  0  0  0
 30 52  1  0  0  0  0
 30 31  2  0  0  0  0
 31 25  1  0  0  0  0
 31 32  1  0  0  0  0
M  END
>  <LOGBIO>
8.9200

>  <PRED_LOGBIO>
9.3000

>  <XV_RES>
-0.3490

>  <WHL_TMPL>
1

>  <ANCH>
6-7;28-26

$$$$
ROW62
  -MTS-   01071500413D 0   0.00000     0.00000     0

 55 60  0  0  0  0  0  0  0  0999 V2000
   -5.6500    8.2150    1.7920 O   0  0  0  0  0  0  0  0  0  0  0  0
   -4.4780    8.0200    1.4720 C   0  0  0  0  0  0  0  0  0  0  0  0
   -4.1040    6.8240    1.0270 N   0  0  0  0  0  0  0  0  0  0  0  0
   -2.7650    6.5650    0.6500 C   0  0  0  0  0  0  0  0  0  0  0  0
   -2.4030    5.2950    0.1850 C   0  0  0  0  0  0  0  0  0  0  0  0
   -1.0780    5.0380   -0.1880 C   0  0  0  0  0  0  0  0  0  0  0  0
   -0.1160    6.0510   -0.0960 C   0  0  0  0  0  0  0  0  0  0  0  0
   -0.4780    7.3210    0.3690 C   0  0  0  0  0  0  0  0  0  0  0  0
   -1.8030    7.5780    0.7420 C   0  0  0  0  0  0  0  0  0  0  0  0
   -2.2160    8.9100    1.2370 C   0  0  0  0  0  0  0  0  0  0  0  0
   -3.4930    9.1190    1.5850 C   0  0  0  0  0  0  0  0  0  0  0  0
   -3.9180   10.4470    2.0820 C   0  0  0  0  0  0  0  0  0  0  0  0
   -3.8220   11.5900    1.3880 C   0  0  0  0  0  0  0  0  0  0  0  0
   -4.3530   12.6770    2.2410 C   0  0  0  0  0  0  0  0  0  0  0  0
   -4.5150   14.0580    2.0760 C   0  0  0  0  0  0  0  0  0  0  0  0
   -5.0670   14.8260    3.1070 C   0  0  0  0  0  0  0  0  0  0  0  0
   -5.2410   16.3160    2.9300 C   0  0  0  0  0  0  0  0  0  0  0  0
   -6.5640   16.5890    2.3500 N   0  0  0  0  0  0  0  0  0  0  0  0
   -6.4660   16.5910    0.8840 C   0  0  0  0  0  0  0  0  0  0  0  0
   -7.8570   16.7140    0.2350 C   0  0  0  0  0  0  0  0  0  0  0  0
   -8.7440   15.6950    0.7050 O   0  0  0  0  0  0  0  0  0  0  0  0
   -8.8880   15.7310    2.1280 C   0  0  0  0  0  0  0  0  0  0  0  0
   -7.5240   15.5810    2.8240 C   0  0  0  0  0  0  0  0  0  0  0  0
   -5.4580   14.2140    4.3040 C   0  0  0  0  0  0  0  0  0  0  0  0
   -5.2970   12.8330    4.4690 C   0  0  0  0  0  0  0  0  0  0  0  0
   -4.7450   12.0640    3.4370 C   0  0  0  0  0  0  0  0  0  0  0  0
   -4.4650   10.6830    3.3150 N   0  0  0  0  0  0  0  0  0  0  0  0
    1.2790    5.7630   -0.4960 C   0  0  0  0  0  0  0  0  0  0  0  0
    2.5030    6.2540    0.1760 C   0  0  0  0  0  0  0  0  0  0  0  0
    3.5400    5.7750   -0.4850 N   0  0  0  0  0  0  0  0  0  0  0  0
    3.0370    4.9740   -1.5840 N   0  0  0  0  0  0  0  0  0  0  0  0
    1.6680    5.0090   -1.5330 C   0  0  0  0  0  0  0  0  0  0  0  0
   -4.7900    6.0860    0.9560 H   0  0  0  0  0  0  0  0  0  0  0  0
   -3.1450    4.5140    0.1140 H   0  0  0  0  0  0  0  0  0  0  0  0
   -0.7990    4.0590   -0.5470 H   0  0  0  0  0  0  0  0  0  0  0  0
    0.2640    8.1020    0.4400 H   0  0  0  0  0  0  0  0  0  0  0  0
   -1.4930    9.7080    1.3180 H   0  0  0  0  0  0  0  0  0  0  0  0
   -3.4280   11.6980    0.3890 H   0  0  0  0  0  0  0  0  0  0  0  0
   -4.2130   14.5300    1.1530 H   0  0  0  0  0  0  0  0  0  0  0  0
   -4.4680   16.6940    2.2640 H   0  0  0  0  0  0  0  0  0  0  0  0
   -5.1600   16.8080    3.8960 H   0  0  0  0  0  0  0  0  0  0  0  0
   -5.9910   15.6700    0.5520 H   0  0  0  0  0  0  0  0  0  0  0  0
   -5.8420   17.4220    0.5640 H   0  0  0  0  0  0  0  0  0  0  0  0
   -8.2760   17.6920    0.4610 H   0  0  0  0  0  0  0  0  0  0  0  0
   -7.7600   16.6390   -0.8460 H   0  0  0  0  0  0  0  0  0  0  0  0
   -9.3440   16.6740    2.4220 H   0  0  0  0  0  0  0  0  0  0  0  0
   -9.5480   14.9260    2.4440 H   0  0  0  0  0  0  0  0  0  0  0  0
   -7.1280   14.5860    2.6350 H   0  0  0  0  0  0  0  0  0  0  0  0
   -7.6550   15.6830    3.9000 H   0  0  0  0  0  0  0  0  0  0  0  0
   -5.8840   14.8060    5.1000 H   0  0  0  0  0  0  0  0  0  0  0  0
   -5.5990   12.3600    5.3920 H   0  0  0  0  0  0  0  0  0  0  0  0
   -4.6410    9.9830    4.0230 H   0  0  0  0  0  0  0  0  0  0  0  0
    2.5410    6.8890    1.0490 H   0  0  0  0  0  0  0  0  0  0  0  0
    3.5950    4.4800   -2.2650 H   0  0  0  0  0  0  0  0  0  0  0  0
    1.0060    4.5060   -2.2220 H   0  0  0  0  0  0  0  0  0  0  0  0
  1  2  2  0  0  0  0
  2  3  1  0  0  0  0
  3 33  1  0  0  0  0
  3  4  1  0  0  0  0
  4  5  1  0  0  0  0
  5 34  1  0  0  0  0
  5  6  2  0  0  0  0
  6 35  1  0  0  0  0
  6  7  1  0  0  0  0
  7  8  2  0  0  0  0
  8 36  1  0  0  0  0
  8  9  1  0  0  0  0
  9  4  2  0  0  0  0
  9 10  1  0  0  0  0
 10 37  1  0  0  0  0
 10 11  2  0  0  0  0
 11  2  1  0  0  0  0
 11 12  1  0  0  0  0
 12 13  2  0  0  0  0
 13 38  1  0  0  0  0
 13 14  1  0  0  0  0
 14 15  2  0  0  0  0
 15 39  1  0  0  0  0
 15 16  1  0  0  0  0
 16 17  1  0  0  0  0
 17 40  1  0  0  0  0
 17 41  1  0  0  0  0
 17 18  1  0  0  0  0
 18 19  1  0  0  0  0
 19 42  1  0  0  0  0
 19 43  1  0  0  0  0
 19 20  1  0  0  0  0
 20 44  1  0  0  0  0
 20 45  1  0  0  0  0
 20 21  1  0  0  0  0
 21 22  1  0  0  0  0
 22 46  1  0  0  0  0
 22 47  1  0  0  0  0
 22 23  1  0  0  0  0
 23 18  1  0  0  0  0
 23 48  1  0  0  0  0
 23 49  1  0  0  0  0
 16 24  2  0  0  0  0
 24 50  1  0  0  0  0
 24 25  1  0  0  0  0
 25 51  1  0  0  0  0
 25 26  2  0  0  0  0
 26 14  1  0  0  0  0
 26 27  1  0  0  0  0
 27 12  1  0  0  0  0
 27 52  1  0  0  0  0
  7 28  1  0  0  0  0
 28 29  1  0  0  0  0
 29 53  1  0  0  0  0
 29 30  2  0  0  0  0
 30 31  1  0  0  0  0
 31 54  1  0  0  0  0
 31 32  1  0  0  0  0
 32 28  2  0  0  0  0
 32 55  1  0  0  0  0
M  END
>  <LOGBIO>
9.0800

>  <PRED_LOGBIO>
9.2500

>  <XV_RES>
0.3380

>  <WHL_TMPL>
1

>  <ANCH>
6-7;10-11

$$$$
ROW63
  -MTS-   01071500413D 0   0.00000     0.00000     0

 59 63  0  0  0  0  0  0  0  0999 V2000
   -9.9660    9.3010    2.4620 C   0  0  0  0  0  0  0  0  0  0  0  0
   -8.8070    8.3640    2.2240 C   0  0  0  0  0  0  0  0  0  0  0  0
   -8.7110    7.0700    2.5600 C   0  0  0  0  0  0  0  0  0  0  0  0
   -7.4720    6.3310    2.2290 C   0  0  0  0  0  0  0  0  0  0  0  0
   -6.4770    6.9730    1.6020 C   0  0  0  0  0  0  0  0  0  0  0  0
   -7.1400    8.7500    1.3750 Se  0  0  0  0  0  0  0  0  0  0  0  0
   -5.2030    6.5050    1.1760 C   0  0  0  0  0  0  0  0  0  0  0  0
   -4.0350    7.1640    1.1130 C   0  0  0  0  0  0  0  0  0  0  0  0
   -3.6990    8.5940    1.4670 C   0  0  0  0  0  0  0  0  0  0  0  0
   -4.4520    9.4520    1.8910 O   0  0  0  0  0  0  0  0  0  0  0  0
   -2.3440    8.7290    1.2060 N   0  0  0  0  0  0  0  0  0  0  0  0
   -1.7980    7.5420    0.7290 C   0  0  0  0  0  0  0  0  0  0  0  0
   -0.4800    7.3260    0.3710 C   0  0  0  0  0  0  0  0  0  0  0  0
   -0.1160    6.0510   -0.0960 C   0  0  0  0  0  0  0  0  0  0  0  0
   -1.1130    5.0460   -0.1770 C   0  0  0  0  0  0  0  0  0  0  0  0
   -2.4440    5.2880    0.1930 C   0  0  0  0  0  0  0  0  0  0  0  0
   -2.7770    6.5500    0.6480 C   0  0  0  0  0  0  0  0  0  0  0  0
    1.2730    5.7640   -0.4940 C   0  0  0  0  0  0  0  0  0  0  0  0
    2.3530    6.2970    0.2340 C   0  0  0  0  0  0  0  0  0  0  0  0
    3.6710    6.0300   -0.1390 C   0  0  0  0  0  0  0  0  0  0  0  0
    3.9110    5.2270   -1.2440 C   0  0  0  0  0  0  0  0  0  0  0  0
    2.8660    4.6790   -1.9920 C   0  0  0  0  0  0  0  0  0  0  0  0
    3.2650    3.9100   -3.0550 O   0  0  0  0  0  0  0  0  0  0  0  0
    1.5500    4.9520   -1.6130 C   0  0  0  0  0  0  0  0  0  0  0  0
   -9.8280    6.3900    3.2530 C   0  0  0  0  0  0  0  0  0  0  0  0
  -10.7080    5.8320    2.5990 O   0  0  0  0  0  0  0  0  0  0  0  0
   -9.8800    6.3820    4.5820 N   0  0  0  0  0  0  0  0  0  0  0  0
  -10.9900    5.7070    5.2700 C   0  0  0  0  0  0  0  0  0  0  0  0
  -10.8120    5.8450    6.7810 C   0  0  0  0  0  0  0  0  0  0  0  0
  -11.9650    5.1430    7.4960 C   0  0  0  0  0  0  0  0  0  0  0  0
  -11.7940    5.2760    8.9500 N   0  0  0  0  0  0  0  0  0  0  0  0
  -12.2840    6.2900    9.7310 C   0  0  0  0  0  0  0  0  0  0  0  0
  -11.9160    6.0510   10.9970 C   0  0  0  0  0  0  0  0  0  0  0  0
  -11.1790    4.8610   11.0050 N   0  0  0  0  0  0  0  0  0  0  0  0
  -11.1170    4.4100    9.7660 C   0  0  0  0  0  0  0  0  0  0  0  0
   -9.9940   10.0510    1.6740 H   0  0  0  0  0  0  0  0  0  0  0  0
   -9.8450    9.7910    3.4250 H   0  0  0  0  0  0  0  0  0  0  0  0
  -10.8960    8.7360    2.4570 H   0  0  0  0  0  0  0  0  0  0  0  0
   -7.3710    5.2880    2.4900 H   0  0  0  0  0  0  0  0  0  0  0  0
   -5.1710    5.4730    0.8580 H   0  0  0  0  0  0  0  0  0  0  0  0
   -1.8200    9.5810    1.3450 H   0  0  0  0  0  0  0  0  0  0  0  0
    0.2510    8.1170    0.4480 H   0  0  0  0  0  0  0  0  0  0  0  0
   -0.8390    4.0640   -0.5340 H   0  0  0  0  0  0  0  0  0  0  0  0
   -3.1890    4.5090    0.1240 H   0  0  0  0  0  0  0  0  0  0  0  0
    2.1590    6.9220    1.0940 H   0  0  0  0  0  0  0  0  0  0  0  0
    4.4940    6.4430    0.4260 H   0  0  0  0  0  0  0  0  0  0  0  0
    4.9310    5.0200   -1.5330 H   0  0  0  0  0  0  0  0  0  0  0  0
    2.4690    3.5850   -3.5040 H   0  0  0  0  0  0  0  0  0  0  0  0
    0.7340    4.5360   -2.1840 H   0  0  0  0  0  0  0  0  0  0  0  0
   -9.1580    6.8410    5.1180 H   0  0  0  0  0  0  0  0  0  0  0  0
  -11.9320    6.1620    4.9720 H   0  0  0  0  0  0  0  0  0  0  0  0
  -10.9950    4.6520    5.0000 H   0  0  0  0  0  0  0  0  0  0  0  0
   -9.8700    5.3900    7.0790 H   0  0  0  0  0  0  0  0  0  0  0  0
  -10.8060    6.8990    7.0500 H   0  0  0  0  0  0  0  0  0  0  0  0
  -12.9080    5.5980    7.1980 H   0  0  0  0  0  0  0  0  0  0  0  0
  -11.9710    4.0890    7.2270 H   0  0  0  0  0  0  0  0  0  0  0  0
  -12.8640    7.1330    9.3870 H   0  0  0  0  0  0  0  0  0  0  0  0
  -12.1450    6.6650   11.8550 H   0  0  0  0  0  0  0  0  0  0  0  0
  -10.6150    3.5070    9.4490 H   0  0  0  0  0  0  0  0  0  0  0  0
  1 36  1  0  0  0  0
  1 37  1  0  0  0  0
  1 38  1  0  0  0  0
  1  2  1  0  0  0  0
  2  3  2  0  0  0  0
  3  4  1  0  0  0  0
  4 39  1  0  0  0  0
  4  5  2  0  0  0  0
  5  6  1  0  0  0  0
  6  2  1  0  0  0  0
  5  7  1  0  0  0  0
  7 40  1  0  0  0  0
  7  8  2  0  0  0  0
  8  9  1  0  0  0  0
  9 10  2  0  0  0  0
  9 11  1  0  0  0  0
 11 41  1  0  0  0  0
 11 12  1  0  0  0  0
 12 13  2  0  0  0  0
 13 42  1  0  0  0  0
 13 14  1  0  0  0  0
 14 15  2  0  0  0  0
 15 43  1  0  0  0  0
 15 16  1  0  0  0  0
 16 44  1  0  0  0  0
 16 17  2  0  0  0  0
 17  8  1  0  0  0  0
 17 12  1  0  0  0  0
 14 18  1  0  0  0  0
 18 19  2  0  0  0  0
 19 45  1  0  0  0  0
 19 20  1  0  0  0  0
 20 46  1  0  0  0  0
 20 21  2  0  0  0  0
 21 47  1  0  0  0  0
 21 22  1  0  0  0  0
 22 23  1  0  0  0  0
 23 48  1  0  0  0  0
 22 24  2  0  0  0  0
 24 18  1  0  0  0  0
 24 49  1  0  0  0  0
  3 25  1  0  0  0  0
 25 26  2  0  0  0  0
 25 27  1  0  0  0  0
 27 50  1  0  0  0  0
 27 28  1  0  0  0  0
 28 51  1  0  0  0  0
 28 52  1  0  0  0  0
 28 29  1  0  0  0  0
 29 53  1  0  0  0  0
 29 54  1  0  0  0  0
 29 30  1  0  0  0  0
 30 55  1  0  0  0  0
 30 56  1  0  0  0  0
 30 31  1  0  0  0  0
 31 32  1  0  0  0  0
 32 57  1  0  0  0  0
 32 33  2  0  0  0  0
 33 58  1  0  0  0  0
 33 34  1  0  0  0  0
 34 35  2  0  0  0  0
 35 31  1  0  0  0  0
 35 59  1  0  0  0  0
M  END
>  <LOGBIO>
7.1900

>  <PRED_LOGBIO>
7.6700

>  <XV_RES>
-1.1550

>  <WHL_TMPL>
1

>  <ANCH>
14-15;9-7

$$$$
ROW64
  -MTS-   01071500413D 0   0.00000     0.00000     0

 38 42  0  0  0  0  0  0  0  0999 V2000
   -7.3160    8.1420    2.1500 O   0  0  0  0  0  0  0  0  0  0  0  0
   -6.4450    7.2010    1.6700 C   0  0  0  0  0  0  0  0  0  0  0  0
   -6.9000    5.9090    1.3810 C   0  0  0  0  0  0  0  0  0  0  0  0
   -6.0090    4.9460    0.8900 C   0  0  0  0  0  0  0  0  0  0  0  0
   -4.6630    5.2760    0.6880 C   0  0  0  0  0  0  0  0  0  0  0  0
   -3.5740    4.5090    0.2120 N   0  0  0  0  0  0  0  0  0  0  0  0
   -2.4160    5.3230    0.1990 C   0  0  0  0  0  0  0  0  0  0  0  0
   -1.0960    5.0500   -0.1790 C   0  0  0  0  0  0  0  0  0  0  0  0
   -0.1230    6.0520   -0.0940 C   0  0  0  0  0  0  0  0  0  0  0  0
    1.2730    5.7640   -0.4940 C   0  0  0  0  0  0  0  0  0  0  0  0
    2.3530    6.2970    0.2340 C   0  0  0  0  0  0  0  0  0  0  0  0
    3.6710    6.0300   -0.1390 C   0  0  0  0  0  0  0  0  0  0  0  0
    3.9110    5.2270   -1.2440 C   0  0  0  0  0  0  0  0  0  0  0  0
    2.8660    4.6790   -1.9920 C   0  0  0  0  0  0  0  0  0  0  0  0
    1.5500    4.9520   -1.6130 C   0  0  0  0  0  0  0  0  0  0  0  0
    5.2090    4.9730   -1.5980 C   0  0  0  0  0  0  0  0  0  0  0  0
    6.3090    4.7580   -1.8980 N   0  0  0  0  0  0  0  0  0  0  0  0
   -0.4690    7.3270    0.3690 C   0  0  0  0  0  0  0  0  0  0  0  0
    0.2810    8.5850    0.5820 C   0  0  0  0  0  0  0  0  0  0  0  0
    1.4800    8.7550    0.3650 O   0  0  0  0  0  0  0  0  0  0  0  0
   -0.5630    9.5010    1.0480 N   0  0  0  0  0  0  0  0  0  0  0  0
   -1.7950    9.0160    1.1770 C   0  0  0  0  0  0  0  0  0  0  0  0
   -2.7740    9.6390    1.5850 O   0  0  0  0  0  0  0  0  0  0  0  0
   -1.7890    7.6000    0.7470 C   0  0  0  0  0  0  0  0  0  0  0  0
   -2.7630    6.5980    0.6620 C   0  0  0  0  0  0  0  0  0  0  0  0
   -4.2080    6.5680    0.9770 C   0  0  0  0  0  0  0  0  0  0  0  0
   -5.0990    7.5300    1.4680 C   0  0  0  0  0  0  0  0  0  0  0  0
   -7.7270    8.6380    1.4240 H   0  0  0  0  0  0  0  0  0  0  0  0
   -7.9380    5.6540    1.5360 H   0  0  0  0  0  0  0  0  0  0  0  0
   -6.3600    3.9490    0.6670 H   0  0  0  0  0  0  0  0  0  0  0  0
   -3.6150    3.5410   -0.0720 H   0  0  0  0  0  0  0  0  0  0  0  0
   -0.8290    4.0670   -0.5370 H   0  0  0  0  0  0  0  0  0  0  0  0
    2.1590    6.9210    1.0940 H   0  0  0  0  0  0  0  0  0  0  0  0
    4.4940    6.4430    0.4260 H   0  0  0  0  0  0  0  0  0  0  0  0
    3.0720    4.0550   -2.8490 H   0  0  0  0  0  0  0  0  0  0  0  0
    0.7340    4.5360   -2.1840 H   0  0  0  0  0  0  0  0  0  0  0  0
   -0.3010   10.4490    1.2760 H   0  0  0  0  0  0  0  0  0  0  0  0
   -4.7480    8.5270    1.6910 H   0  0  0  0  0  0  0  0  0  0  0  0
  1 28  1  0  0  0  0
  1  2  1  0  0  0  0
  2  3  2  0  0  0  0
  3 29  1  0  0  0  0
  3  4  1  0  0  0  0
  4 30  1  0  0  0  0
  4  5  2  0  0  0  0
  5  6  1  0  0  0  0
  6 31  1  0  0  0  0
  6  7  1  0  0  0  0
  7  8  2  0  0  0  0
  8 32  1  0  0  0  0
  8  9  1  0  0  0  0
  9 10  1  0  0  0  0
 10 11  2  0  0  0  0
 11 33  1  0  0  0  0
 11 12  1  0  0  0  0
 12 34  1  0  0  0  0
 12 13  2  0  0  0  0
 13 14  1  0  0  0  0
 14 35  1  0  0  0  0
 14 15  2  0  0  0  0
 15 10  1  0  0  0  0
 15 36  1  0  0  0  0
 13 16  1  0  0  0  0
 16 17  3  0  0  0  0
  9 18  2  0  0  0  0
 18 19  1  0  0  0  0
 19 20  2  0  0  0  0
 19 21  1  0  0  0  0
 21 37  1  0  0  0  0
 21 22  1  0  0  0  0
 22 23  2  0  0  0  0
 22 24  1  0  0  0  0
 24 18  1  0  0  0  0
 24 25  2  0  0  0  0
 25  7  1  0  0  0  0
 25 26  1  0  0  0  0
 26  5  1  0  0  0  0
 26 27  2  0  0  0  0
 27  2  1  0  0  0  0
 27 38  1  0  0  0  0
M  END
>  <LOGBIO>
6.9200

>  <PRED_LOGBIO>
6.9800

>  <XV_RES>
-0.0620

>  <WHL_TMPL>
1

>  <ANCH>
5-31;15-16

$$$$
ROW65
  -MTS-   01071500413D 0   0.00000     0.00000     0

 44 45  0  0  0  0  0  0  0  0999 V2000
    3.6590    4.6040   -4.2330 C   0  0  0  0  0  0  0  0  0  0  0  0
    3.2650    3.9100   -3.0550 O   0  0  0  0  0  0  0  0  0  0  0  0
    2.8660    4.6790   -1.9920 C   0  0  0  0  0  0  0  0  0  0  0  0
    1.5500    4.9520   -1.6130 C   0  0  0  0  0  0  0  0  0  0  0  0
    1.2730    5.7640   -0.4940 C   0  0  0  0  0  0  0  0  0  0  0  0
   -0.1160    6.0510   -0.0960 N   0  0  0  0  0  0  0  0  0  0  0  0
   -0.3590    6.8190    0.9620 C   0  0  0  0  0  0  0  0  0  0  0  0
    0.5750    7.2900    1.6090 O   0  0  0  0  0  0  0  0  0  0  0  0
   -1.7830    7.1130    1.3700 C   0  0  0  0  0  0  0  0  0  0  0  0
   -1.7840    7.9530    2.5270 O   0  0  0  0  0  0  0  0  0  0  0  0
   -2.9760    8.3240    3.0410 C   0  0  0  0  0  0  0  0  0  0  0  0
   -4.0100    7.9430    2.5180 O   0  0  0  0  0  0  0  0  0  0  0  0
   -3.0290    9.2110    4.2620 C   0  0  0  0  0  0  0  0  0  0  0  0
    2.3530    6.2970    0.2340 C   0  0  0  0  0  0  0  0  0  0  0  0
    2.0410    7.3030    1.6190 Cl  0  0  0  0  0  0  0  0  0  0  0  0
    3.6710    6.0300   -0.1390 C   0  0  0  0  0  0  0  0  0  0  0  0
    3.9110    5.2270   -1.2440 C   0  0  0  0  0  0  0  0  0  0  0  0
    5.2090    4.9730   -1.5980 N   0  0  0  0  0  0  0  0  0  0  0  0
    6.2060    5.4930   -0.8880 C   0  0  0  0  0  0  0  0  0  0  0  0
    5.9580    6.2140    0.1030 O   0  0  0  0  0  0  0  0  0  0  0  0
    7.4670    5.2470   -1.2320 N   0  0  0  0  0  0  0  0  0  0  0  0
    8.5270    5.8000   -0.4760 C   0  0  0  0  0  0  0  0  0  0  0  0
    9.0510    7.0540   -0.8140 C   0  0  0  0  0  0  0  0  0  0  0  0
   10.0560    7.5690   -0.0920 N   0  0  0  0  0  0  0  0  0  0  0  0
   10.5640    6.8970    0.9500 C   0  0  0  0  0  0  0  0  0  0  0  0
   10.0390    5.6430    1.2860 C   0  0  0  0  0  0  0  0  0  0  0  0
    9.0340    5.1260    0.5650 N   0  0  0  0  0  0  0  0  0  0  0  0
   11.6510    7.4640    1.7240 C   0  0  0  0  0  0  0  0  0  0  0  0
   12.5200    7.9180    2.3430 N   0  0  0  0  0  0  0  0  0  0  0  0
    2.7790    4.9290   -4.7840 H   0  0  0  0  0  0  0  0  0  0  0  0
    4.1740    5.5060   -3.9070 H   0  0  0  0  0  0  0  0  0  0  0  0
    4.2970    3.9350   -4.8070 H   0  0  0  0  0  0  0  0  0  0  0  0
    0.7340    4.5360   -2.1840 H   0  0  0  0  0  0  0  0  0  0  0  0
   -0.8830    5.6650   -0.6270 H   0  0  0  0  0  0  0  0  0  0  0  0
   -2.2970    7.6180    0.5550 H   0  0  0  0  0  0  0  0  0  0  0  0
   -2.2950    6.1810    1.5990 H   0  0  0  0  0  0  0  0  0  0  0  0
   -2.5300   10.1540    4.0480 H   0  0  0  0  0  0  0  0  0  0  0  0
   -4.0670    9.4020    4.5270 H   0  0  0  0  0  0  0  0  0  0  0  0
   -2.5280    8.7160    5.0910 H   0  0  0  0  0  0  0  0  0  0  0  0
    4.4940    6.4430    0.4260 H   0  0  0  0  0  0  0  0  0  0  0  0
    5.4090    4.3910   -2.3980 H   0  0  0  0  0  0  0  0  0  0  0  0
    7.6670    4.6640   -2.0320 H   0  0  0  0  0  0  0  0  0  0  0  0
    8.6480    7.6030   -1.6520 H   0  0  0  0  0  0  0  0  0  0  0  0
   10.4420    5.0940    2.1240 H   0  0  0  0  0  0  0  0  0  0  0  0
  1 30  1  0  0  0  0
  1 31  1  0  0  0  0
  1 32  1  0  0  0  0
  1  2  1  0  0  0  0
  2  3  1  0  0  0  0
  3  4  2  0  0  0  0
  4 33  1  0  0  0  0
  4  5  1  0  0  0  0
  5  6  1  0  0  0  0
  6 34  1  0  0  0  0
  6  7  1  0  0  0  0
  7  8  2  0  0  0  0
  7  9  1  0  0  0  0
  9 35  1  0  0  0  0
  9 36  1  0  0  0  0
  9 10  1  0  0  0  0
 10 11  1  0  0  0  0
 11 12  2  0  0  0  0
 11 13  1  0  0  0  0
 13 37  1  0  0  0  0
 13 38  1  0  0  0  0
 13 39  1  0  0  0  0
  5 14  2  0  0  0  0
 14 15  1  0  0  0  0
 14 16  1  0  0  0  0
 16 40  1  0  0  0  0
 16 17  2  0  0  0  0
 17  3  1  0  0  0  0
 17 18  1  0  0  0  0
 18 41  1  0  0  0  0
 18 19  1  0  0  0  0
 19 20  2  0  0  0  0
 19 21  1  0  0  0  0
 21 42  1  0  0  0  0
 21 22  1  0  0  0  0
 22 23  2  0  0  0  0
 23 43  1  0  0  0  0
 23 24  1  0  0  0  0
 24 25  2  0  0  0  0
 25 26  1  0  0  0  0
 26 44  1  0  0  0  0
 26 27  2  0  0  0  0
 27 22  1  0  0  0  0
 25 28  1  0  0  0  0
 28 29  3  0  0  0  0
M  END
>  <LOGBIO>
8.0500

>  <PRED_LOGBIO>
7.6500

>  <XV_RES>
0.6250

>  <WHL_TMPL>
1

>  <ANCH>
35-36;5-1

$$$$
ROW66
  -MTS-   01071500413D 0   0.00000     0.00000     0

 38 40  0  0  0  0  0  0  0  0999 V2000
   -4.1940    2.8310    6.3080 C   0  0  0  0  0  0  0  0  0  0  0  0
   -5.1420    2.8770    5.2380 O   0  0  0  0  0  0  0  0  0  0  0  0
   -4.7640    3.4820    4.0690 C   0  0  0  0  0  0  0  0  0  0  0  0
   -4.1550    2.7290    3.0570 C   0  0  0  0  0  0  0  0  0  0  0  0
   -3.7680    3.3470    1.8620 C   0  0  0  0  0  0  0  0  0  0  0  0
   -3.9900    4.7170    1.6780 C   0  0  0  0  0  0  0  0  0  0  0  0
   -3.5990    5.3410    0.4700 N   0  0  0  0  0  0  0  0  0  0  0  0
   -2.3440    5.8780    0.3510 C   0  0  0  0  0  0  0  0  0  0  0  0
   -1.1350    5.1760   -0.1320 C   0  0  0  0  0  0  0  0  0  0  0  0
   -0.1230    6.0520   -0.0940 C   0  0  0  0  0  0  0  0  0  0  0  0
   -0.5790    7.2570    0.3730 N   0  0  0  0  0  0  0  0  0  0  0  0
   -1.9950    7.1170    0.6470 N   0  0  0  0  0  0  0  0  0  0  0  0
    1.2730    5.7640   -0.4940 C   0  0  0  0  0  0  0  0  0  0  0  0
    2.3470    6.2940    0.2300 C   0  0  0  0  0  0  0  0  0  0  0  0
    3.6540    6.0010   -0.1790 C   0  0  0  0  0  0  0  0  0  0  0  0
    3.8450    5.1860   -1.3010 C   0  0  0  0  0  0  0  0  0  0  0  0
    2.7970    4.6930   -1.9750 N   0  0  0  0  0  0  0  0  0  0  0  0
    1.5350    4.9560   -1.6070 C   0  0  0  0  0  0  0  0  0  0  0  0
   -4.5990    5.4690    2.6900 C   0  0  0  0  0  0  0  0  0  0  0  0
   -4.9860    4.8520    3.8850 C   0  0  0  0  0  0  0  0  0  0  0  0
   -5.5810    5.5880    4.8750 O   0  0  0  0  0  0  0  0  0  0  0  0
   -7.0070    5.6990    4.8640 C   0  0  0  0  0  0  0  0  0  0  0  0
   -3.9160    3.8440    6.5900 H   0  0  0  0  0  0  0  0  0  0  0  0
   -4.6370    2.3240    7.1630 H   0  0  0  0  0  0  0  0  0  0  0  0
   -3.3080    2.2890    5.9830 H   0  0  0  0  0  0  0  0  0  0  0  0
   -3.9840    1.6720    3.1990 H   0  0  0  0  0  0  0  0  0  0  0  0
   -3.2990    2.7670    1.0810 H   0  0  0  0  0  0  0  0  0  0  0  0
   -4.2450    5.3910   -0.3050 H   0  0  0  0  0  0  0  0  0  0  0  0
   -1.0790    4.1470   -0.4560 H   0  0  0  0  0  0  0  0  0  0  0  0
   -0.0270    8.0930    0.5020 H   0  0  0  0  0  0  0  0  0  0  0  0
    2.1710    6.9200    1.0920 H   0  0  0  0  0  0  0  0  0  0  0  0
    4.5000    6.3970    0.3620 H   0  0  0  0  0  0  0  0  0  0  0  0
    4.8480    4.9520   -1.6280 H   0  0  0  0  0  0  0  0  0  0  0  0
    0.7150    4.5410   -2.1730 H   0  0  0  0  0  0  0  0  0  0  0  0
   -4.7700    6.5260    2.5480 H   0  0  0  0  0  0  0  0  0  0  0  0
   -7.4480    4.7070    4.9440 H   0  0  0  0  0  0  0  0  0  0  0  0
   -7.3300    6.3090    5.7050 H   0  0  0  0  0  0  0  0  0  0  0  0
   -7.3270    6.1640    3.9340 H   0  0  0  0  0  0  0  0  0  0  0  0
  1 23  1  0  0  0  0
  1 24  1  0  0  0  0
  1 25  1  0  0  0  0
  1  2  1  0  0  0  0
  2  3  1  0  0  0  0
  3  4  2  0  0  0  0
  4 26  1  0  0  0  0
  4  5  1  0  0  0  0
  5 27  1  0  0  0  0
  5  6  2  0  0  0  0
  6  7  1  0  0  0  0
  7 28  1  0  0  0  0
  7  8  1  0  0  0  0
  8  9  1  0  0  0  0
  9 29  1  0  0  0  0
  9 10  2  0  0  0  0
 10 11  1  0  0  0  0
 11 30  1  0  0  0  0
 11 12  1  0  0  0  0
 12  8  2  0  0  0  0
 10 13  1  0  0  0  0
 13 14  2  0  0  0  0
 14 31  1  0  0  0  0
 14 15  1  0  0  0  0
 15 32  1  0  0  0  0
 15 16  2  0  0  0  0
 16 33  1  0  0  0  0
 16 17  1  0  0  0  0
 17 18  2  0  0  0  0
 18 13  1  0  0  0  0
 18 34  1  0  0  0  0
  6 19  1  0  0  0  0
 19 35  1  0  0  0  0
 19 20  2  0  0  0  0
 20  3  1  0  0  0  0
 20 21  1  0  0  0  0
 21 22  1  0  0  0  0
 22 36  1  0  0  0  0
 22 37  1  0  0  0  0
 22 38  1  0  0  0  0
M  END
>  <LOGBIO>
6.2200

>  <PRED_LOGBIO>
7.2700

>  <XV_RES>
-1.5710

>  <WHL_TMPL>
1

>  <ANCH>
5-31;21-22

$$$$
ROW67
  -MTS-   01071500413D 0   0.00000     0.00000     0

 61 65  0  0  0  0  0  0  0  0999 V2000
    1.6950   16.2950   -0.9720 C   0  0  0  0  0  0  0  0  0  0  0  0
    0.2900   16.5460   -1.3210 N   0  0  0  0  0  0  0  0  0  0  0  0
    0.2270   17.3650   -2.5400 C   0  0  0  0  0  0  0  0  0  0  0  0
   -0.3930   15.2650   -1.5560 C   0  0  0  0  0  0  0  0  0  0  0  0
   -0.3270   14.4130   -0.2890 C   0  0  0  0  0  0  0  0  0  0  0  0
   -1.0100   13.1330   -0.5230 N   0  0  0  0  0  0  0  0  0  0  0  0
   -1.0770   12.2270    0.4490 C   0  0  0  0  0  0  0  0  0  0  0  0
   -0.5680   12.4610    1.5440 O   0  0  0  0  0  0  0  0  0  0  0  0
   -1.7780   10.9120    0.2080 C   0  0  0  0  0  0  0  0  0  0  0  0
   -1.7130   10.0600    1.4750 C   0  0  0  0  0  0  0  0  0  0  0  0
   -2.3950    8.7800    1.2400 N   0  0  0  0  0  0  0  0  0  0  0  0
   -3.7680    8.5230    1.4700 C   0  0  0  0  0  0  0  0  0  0  0  0
   -4.7960    9.3430    1.9480 C   0  0  0  0  0  0  0  0  0  0  0  0
   -6.0930    8.8330    2.0850 C   0  0  0  0  0  0  0  0  0  0  0  0
   -6.3610    7.5020    1.7420 C   0  0  0  0  0  0  0  0  0  0  0  0
   -7.6300    7.0030    1.8750 O   0  0  0  0  0  0  0  0  0  0  0  0
   -5.3320    6.6820    1.2630 C   0  0  0  0  0  0  0  0  0  0  0  0
   -4.0360    7.1920    1.1270 C   0  0  0  0  0  0  0  0  0  0  0  0
   -2.7620    6.5980    0.6620 C   0  0  0  0  0  0  0  0  0  0  0  0
   -2.4160    5.3230    0.1990 C   0  0  0  0  0  0  0  0  0  0  0  0
   -3.1600    4.0620   -0.0160 C   0  0  0  0  0  0  0  0  0  0  0  0
   -4.3590    3.8890    0.2000 O   0  0  0  0  0  0  0  0  0  0  0  0
   -2.3150    3.1480   -0.4820 N   0  0  0  0  0  0  0  0  0  0  0  0
   -1.0840    3.6340   -0.6100 C   0  0  0  0  0  0  0  0  0  0  0  0
   -0.1030    3.0140   -1.0180 O   0  0  0  0  0  0  0  0  0  0  0  0
   -1.0960    5.0500   -0.1790 C   0  0  0  0  0  0  0  0  0  0  0  0
   -0.1230    6.0520   -0.0940 C   0  0  0  0  0  0  0  0  0  0  0  0
   -0.4690    7.3270    0.3690 C   0  0  0  0  0  0  0  0  0  0  0  0
   -1.7890    7.6000    0.7470 C   0  0  0  0  0  0  0  0  0  0  0  0
    1.2730    5.7640   -0.4940 C   0  0  0  0  0  0  0  0  0  0  0  0
    2.3530    6.2970    0.2340 C   0  0  0  0  0  0  0  0  0  0  0  0
    3.6710    6.0300   -0.1390 C   0  0  0  0  0  0  0  0  0  0  0  0
    3.9110    5.2270   -1.2440 C   0  0  0  0  0  0  0  0  0  0  0  0
    2.8660    4.6790   -1.9920 C   0  0  0  0  0  0  0  0  0  0  0  0
    1.5500    4.9520   -1.6130 C   0  0  0  0  0  0  0  0  0  0  0  0
    2.1840   15.7680   -1.7880 H   0  0  0  0  0  0  0  0  0  0  0  0
    2.2000   17.2430   -0.7980 H   0  0  0  0  0  0  0  0  0  0  0  0
    1.7420   15.6890   -0.0690 H   0  0  0  0  0  0  0  0  0  0  0  0
    0.7150   16.8380   -3.3570 H   0  0  0  0  0  0  0  0  0  0  0  0
    0.7320   18.3130   -2.3660 H   0  0  0  0  0  0  0  0  0  0  0  0
   -0.8140   17.5510   -2.7990 H   0  0  0  0  0  0  0  0  0  0  0  0
    0.0960   14.7380   -2.3730 H   0  0  0  0  0  0  0  0  0  0  0  0
   -1.4330   15.4510   -1.8140 H   0  0  0  0  0  0  0  0  0  0  0  0
   -0.8160   14.9400    0.5280 H   0  0  0  0  0  0  0  0  0  0  0  0
    0.7130   14.2280   -0.0300 H   0  0  0  0  0  0  0  0  0  0  0  0
   -1.4280   12.9400   -1.4220 H   0  0  0  0  0  0  0  0  0  0  0  0
   -2.8190   11.0970   -0.0510 H   0  0  0  0  0  0  0  0  0  0  0  0
   -1.2900   10.3850   -0.6090 H   0  0  0  0  0  0  0  0  0  0  0  0
   -0.6730    9.8750    1.7330 H   0  0  0  0  0  0  0  0  0  0  0  0
   -2.2010   10.5870    2.2920 H   0  0  0  0  0  0  0  0  0  0  0  0
   -4.5890   10.3700    2.2130 H   0  0  0  0  0  0  0  0  0  0  0  0
   -6.8860    9.4660    2.4540 H   0  0  0  0  0  0  0  0  0  0  0  0
   -7.7620    6.6200    2.7560 H   0  0  0  0  0  0  0  0  0  0  0  0
   -5.5390    5.6550    0.9990 H   0  0  0  0  0  0  0  0  0  0  0  0
   -2.5750    2.1990   -0.7110 H   0  0  0  0  0  0  0  0  0  0  0  0
    0.2830    8.1000    0.4350 H   0  0  0  0  0  0  0  0  0  0  0  0
    2.1590    6.9210    1.0930 H   0  0  0  0  0  0  0  0  0  0  0  0
    4.4940    6.4430    0.4260 H   0  0  0  0  0  0  0  0  0  0  0  0
    4.9310    5.0200   -1.5330 H   0  0  0  0  0  0  0  0  0  0  0  0
    3.0720    4.0550   -2.8490 H   0  0  0  0  0  0  0  0  0  0  0  0
    0.7340    4.5360   -2.1840 H   0  0  0  0  0  0  0  0  0  0  0  0
  1 36  1  0  0  0  0
  1 37  1  0  0  0  0
  1 38  1  0  0  0  0
  1  2  1  0  0  0  0
  2  3  1  0  0  0  0
  3 39  1  0  0  0  0
  3 40  1  0  0  0  0
  3 41  1  0  0  0  0
  2  4  1  0  0  0  0
  4 42  1  0  0  0  0
  4 43  1  0  0  0  0
  4  5  1  0  0  0  0
  5 44  1  0  0  0  0
  5 45  1  0  0  0  0
  5  6  1  0  0  0  0
  6 46  1  0  0  0  0
  6  7  1  0  0  0  0
  7  8  2  0  0  0  0
  7  9  1  0  0  0  0
  9 47  1  0  0  0  0
  9 48  1  0  0  0  0
  9 10  1  0  0  0  0
 10 49  1  0  0  0  0
 10 50  1  0  0  0  0
 10 11  1  0  0  0  0
 11 12  1  0  0  0  0
 12 13  2  0  0  0  0
 13 51  1  0  0  0  0
 13 14  1  0  0  0  0
 14 52  1  0  0  0  0
 14 15  2  0  0  0  0
 15 16  1  0  0  0  0
 16 53  1  0  0  0  0
 15 17  1  0  0  0  0
 17 54  1  0  0  0  0
 17 18  2  0  0  0  0
 18 12  1  0  0  0  0
 18 19  1  0  0  0  0
 19 20  2  0  0  0  0
 20 21  1  0  0  0  0
 21 22  2  0  0  0  0
 21 23  1  0  0  0  0
 23 55  1  0  0  0  0
 23 24  1  0  0  0  0
 24 25  2  0  0  0  0
 24 26  1  0  0  0  0
 26 20  1  0  0  0  0
 26 27  2  0  0  0  0
 27 28  1  0  0  0  0
 28 56  1  0  0  0  0
 28 29  2  0  0  0  0
 29 11  1  0  0  0  0
 29 19  1  0  0  0  0
 27 30  1  0  0  0  0
 30 31  2  0  0  0  0
 31 57  1  0  0  0  0
 31 32  1  0  0  0  0
 32 58  1  0  0  0  0
 32 33  2  0  0  0  0
 33 59  1  0  0  0  0
 33 34  1  0  0  0  0
 34 60  1  0  0  0  0
 34 35  2  0  0  0  0
 35 30  1  0  0  0  0
 35 61  1  0  0  0  0
M  END
>  <LOGBIO>
7.5700

>  <PRED_LOGBIO>
6.5600

>  <XV_RES>
1.6670

>  <WHL_TMPL>
1

>  <ANCH>
5-31;51-52

$$$$
ROW69
  -MTS-   01071500413D 0   0.00000     0.00000     0

 39 43  0  0  0  0  0  0  0  0999 V2000
   -7.3160    8.1420    2.1500 O   0  0  0  0  0  0  0  0  0  0  0  0
   -6.4450    7.2010    1.6700 C   0  0  0  0  0  0  0  0  0  0  0  0
   -6.9000    5.9090    1.3810 C   0  0  0  0  0  0  0  0  0  0  0  0
   -6.0090    4.9460    0.8900 C   0  0  0  0  0  0  0  0  0  0  0  0
   -4.6630    5.2760    0.6880 C   0  0  0  0  0  0  0  0  0  0  0  0
   -3.5740    4.5090    0.2120 N   0  0  0  0  0  0  0  0  0  0  0  0
   -2.4160    5.3230    0.1990 C   0  0  0  0  0  0  0  0  0  0  0  0
   -1.0960    5.0500   -0.1790 C   0  0  0  0  0  0  0  0  0  0  0  0
   -0.1230    6.0520   -0.0940 C   0  0  0  0  0  0  0  0  0  0  0  0
    1.2730    5.7640   -0.4940 C   0  0  0  0  0  0  0  0  0  0  0  0
    2.3530    6.2970    0.2340 C   0  0  0  0  0  0  0  0  0  0  0  0
    3.6710    6.0300   -0.1390 C   0  0  0  0  0  0  0  0  0  0  0  0
    3.9110    5.2270   -1.2440 C   0  0  0  0  0  0  0  0  0  0  0  0
    2.8660    4.6790   -1.9920 C   0  0  0  0  0  0  0  0  0  0  0  0
    1.5500    4.9520   -1.6130 C   0  0  0  0  0  0  0  0  0  0  0  0
    0.4800    4.4070   -2.3620 N   0  3  0  0  0  0  0  0  0  0  0  0
    0.0130    3.2970   -2.0580 O   0  0  0  0  0  0  0  0  0  0  0  0
   -0.0120    5.0670   -3.3670 O   0  5  0  0  0  0  0  0  0  0  0  0
   -0.4690    7.3270    0.3690 C   0  0  0  0  0  0  0  0  0  0  0  0
    0.2810    8.5850    0.5820 C   0  0  0  0  0  0  0  0  0  0  0  0
    1.4800    8.7550    0.3650 O   0  0  0  0  0  0  0  0  0  0  0  0
   -0.5630    9.5010    1.0480 N   0  0  0  0  0  0  0  0  0  0  0  0
   -1.7950    9.0160    1.1770 C   0  0  0  0  0  0  0  0  0  0  0  0
   -2.7740    9.6390    1.5850 O   0  0  0  0  0  0  0  0  0  0  0  0
   -1.7890    7.6000    0.7470 C   0  0  0  0  0  0  0  0  0  0  0  0
   -2.7630    6.5980    0.6620 C   0  0  0  0  0  0  0  0  0  0  0  0
   -4.2080    6.5680    0.9770 C   0  0  0  0  0  0  0  0  0  0  0  0
   -5.0990    7.5300    1.4680 C   0  0  0  0  0  0  0  0  0  0  0  0
   -7.7270    8.6380    1.4240 H   0  0  0  0  0  0  0  0  0  0  0  0
   -7.9380    5.6540    1.5360 H   0  0  0  0  0  0  0  0  0  0  0  0
   -6.3600    3.9490    0.6670 H   0  0  0  0  0  0  0  0  0  0  0  0
   -3.6150    3.5410   -0.0720 H   0  0  0  0  0  0  0  0  0  0  0  0
   -0.8290    4.0670   -0.5370 H   0  0  0  0  0  0  0  0  0  0  0  0
    2.1590    6.9210    1.0940 H   0  0  0  0  0  0  0  0  0  0  0  0
    4.4940    6.4430    0.4260 H   0  0  0  0  0  0  0  0  0  0  0  0
    4.9310    5.0200   -1.5330 H   0  0  0  0  0  0  0  0  0  0  0  0
    3.0720    4.0550   -2.8490 H   0  0  0  0  0  0  0  0  0  0  0  0
   -0.3010   10.4490    1.2760 H   0  0  0  0  0  0  0  0  0  0  0  0
   -4.7480    8.5270    1.6910 H   0  0  0  0  0  0  0  0  0  0  0  0
  1 29  1  0  0  0  0
  1  2  1  0  0  0  0
  2  3  2  0  0  0  0
  3 30  1  0  0  0  0
  3  4  1  0  0  0  0
  4 31  1  0  0  0  0
  4  5  2  0  0  0  0
  5  6  1  0  0  0  0
  6 32  1  0  0  0  0
  6  7  1  0  0  0  0
  7  8  2  0  0  0  0
  8 33  1  0  0  0  0
  8  9  1  0  0  0  0
  9 10  1  0  0  0  0
 10 11  2  0  0  0  0
 11 34  1  0  0  0  0
 11 12  1  0  0  0  0
 12 35  1  0  0  0  0
 12 13  2  0  0  0  0
 13 36  1  0  0  0  0
 13 14  1  0  0  0  0
 14 37  1  0  0  0  0
 14 15  2  0  0  0  0
 15 10  1  0  0  0  0
 15 16  1  0  0  0  0
 16 17  2  0  0  0  0
 16 18  1  0  0  0  0
  9 19  2  0  0  0  0
 19 20  1  0  0  0  0
 20 21  2  0  0  0  0
 20 22  1  0  0  0  0
 22 38  1  0  0  0  0
 22 23  1  0  0  0  0
 23 24  2  0  0  0  0
 23 25  1  0  0  0  0
 25 19  1  0  0  0  0
 25 26  2  0  0  0  0
 26  7  1  0  0  0  0
 26 27  1  0  0  0  0
 27  5  1  0  0  0  0
 27 28  2  0  0  0  0
 28  2  1  0  0  0  0
 28 39  1  0  0  0  0
M  CHG  2  16   1  18  -1
M  END
>  <LOGBIO>
5.4000

>  <PRED_LOGBIO>
5.6400

>  <XV_RES>
-0.2860

>  <WHL_TMPL>
1

>  <ANCH>
5-31;15-16

$$$$
ROW70
  -MTS-   01071500413D 0   0.00000     0.00000     0

 46 50  0  0  0  0  0  0  0  0999 V2000
    3.6590    4.6040   -4.2330 C   0  0  0  0  0  0  0  0  0  0  0  0
    3.2650    3.9100   -3.0550 O   0  0  0  0  0  0  0  0  0  0  0  0
    2.8660    4.6790   -1.9920 C   0  0  0  0  0  0  0  0  0  0  0  0
    1.5500    4.9520   -1.6130 C   0  0  0  0  0  0  0  0  0  0  0  0
    1.2730    5.7640   -0.4940 C   0  0  0  0  0  0  0  0  0  0  0  0
    2.3530    6.2970    0.2340 C   0  0  0  0  0  0  0  0  0  0  0  0
    3.6710    6.0300   -0.1390 C   0  0  0  0  0  0  0  0  0  0  0  0
    3.9110    5.2270   -1.2440 C   0  0  0  0  0  0  0  0  0  0  0  0
    5.2090    4.9730   -1.5980 O   0  0  0  0  0  0  0  0  0  0  0  0
   -0.1160    6.0510   -0.0960 C   0  0  0  0  0  0  0  0  0  0  0  0
   -1.1130    5.0460   -0.1770 C   0  0  0  0  0  0  0  0  0  0  0  0
   -2.4440    5.2880    0.1930 C   0  0  0  0  0  0  0  0  0  0  0  0
   -2.7770    6.5500    0.6480 C   0  0  0  0  0  0  0  0  0  0  0  0
   -4.0350    7.1640    1.1130 C   0  0  0  0  0  0  0  0  0  0  0  0
   -5.2030    6.5050    1.1760 C   0  0  0  0  0  0  0  0  0  0  0  0
   -6.4770    6.9730    1.6020 C   0  0  0  0  0  0  0  0  0  0  0  0
   -6.6740    6.8370    0.2830 C   0  0  0  0  0  0  0  0  0  0  0  0
   -7.8050    6.1020    0.0440 N   0  0  0  0  0  0  0  0  0  0  0  0
   -8.3830    5.7340    1.2820 C   0  0  0  0  0  0  0  0  0  0  0  0
   -9.4790    5.0240    1.5850 N   0  0  0  0  0  0  0  0  0  0  0  0
   -9.8420    4.7960    2.8550 C   0  0  0  0  0  0  0  0  0  0  0  0
   -9.0790    5.2980    3.9160 C   0  0  0  0  0  0  0  0  0  0  0  0
   -7.9290    6.0430    3.6320 C   0  0  0  0  0  0  0  0  0  0  0  0
   -7.5760    6.2640    2.2950 C   0  0  0  0  0  0  0  0  0  0  0  0
   -3.6990    8.5940    1.4670 C   0  0  0  0  0  0  0  0  0  0  0  0
   -4.4520    9.4520    1.8910 O   0  0  0  0  0  0  0  0  0  0  0  0
   -2.3440    8.7290    1.2060 N   0  0  0  0  0  0  0  0  0  0  0  0
   -1.7980    7.5420    0.7290 C   0  0  0  0  0  0  0  0  0  0  0  0
   -0.4800    7.3260    0.3710 C   0  0  0  0  0  0  0  0  0  0  0  0
    2.7790    4.9290   -4.7840 H   0  0  0  0  0  0  0  0  0  0  0  0
    4.1730    5.5050   -3.9070 H   0  0  0  0  0  0  0  0  0  0  0  0
    4.2970    3.9350   -4.8070 H   0  0  0  0  0  0  0  0  0  0  0  0
    0.7340    4.5360   -2.1840 H   0  0  0  0  0  0  0  0  0  0  0  0
    2.1590    6.9220    1.0940 H   0  0  0  0  0  0  0  0  0  0  0  0
    4.4940    6.4430    0.4260 H   0  0  0  0  0  0  0  0  0  0  0  0
    5.1980    4.4080   -2.3860 H   0  0  0  0  0  0  0  0  0  0  0  0
   -0.8390    4.0640   -0.5340 H   0  0  0  0  0  0  0  0  0  0  0  0
   -3.1890    4.5090    0.1240 H   0  0  0  0  0  0  0  0  0  0  0  0
   -5.1710    5.4730    0.8580 H   0  0  0  0  0  0  0  0  0  0  0  0
   -6.0320    7.2490   -0.4820 H   0  0  0  0  0  0  0  0  0  0  0  0
   -8.1660    5.8610   -0.8680 H   0  0  0  0  0  0  0  0  0  0  0  0
  -10.7320    4.2200    3.0610 H   0  0  0  0  0  0  0  0  0  0  0  0
   -9.3740    5.1130    4.9390 H   0  0  0  0  0  0  0  0  0  0  0  0
   -7.3220    6.4420    4.4310 H   0  0  0  0  0  0  0  0  0  0  0  0
   -1.8200    9.5810    1.3450 H   0  0  0  0  0  0  0  0  0  0  0  0
    0.2510    8.1170    0.4480 H   0  0  0  0  0  0  0  0  0  0  0  0
  1 30  1  0  0  0  0
  1 31  1  0  0  0  0
  1 32  1  0  0  0  0
  1  2  1  0  0  0  0
  2  3  1  0  0  0  0
  3  4  2  0  0  0  0
  4 33  1  0  0  0  0
  4  5  1  0  0  0  0
  5  6  2  0  0  0  0
  6 34  1  0  0  0  0
  6  7  1  0  0  0  0
  7 35  1  0  0  0  0
  7  8  2  0  0  0  0
  8  3  1  0  0  0  0
  8  9  1  0  0  0  0
  9 36  1  0  0  0  0
  5 10  1  0  0  0  0
 10 11  2  0  0  0  0
 11 37  1  0  0  0  0
 11 12  1  0  0  0  0
 12 38  1  0  0  0  0
 12 13  2  0  0  0  0
 13 14  1  0  0  0  0
 14 15  2  0  0  0  0
 15 39  1  0  0  0  0
 15 16  1  0  0  0  0
 16 17  2  0  0  0  0
 17 40  1  0  0  0  0
 17 18  1  0  0  0  0
 18 41  1  0  0  0  0
 18 19  1  0  0  0  0
 19 20  1  0  0  0  0
 20 21  2  0  0  0  0
 21 42  1  0  0  0  0
 21 22  1  0  0  0  0
 22 43  1  0  0  0  0
 22 23  2  0  0  0  0
 23 44  1  0  0  0  0
 23 24  1  0  0  0  0
 24 16  1  0  0  0  0
 24 19  2  0  0  0  0
 14 25  1  0  0  0  0
 25 26  2  0  0  0  0
 25 27  1  0  0  0  0
 27 45  1  0  0  0  0
 27 28  1  0  0  0  0
 28 13  1  0  0  0  0
 28 29  2  0  0  0  0
 29 10  1  0  0  0  0
 29 46  1  0  0  0  0
M  END
>  <LOGBIO>
8.4000

>  <PRED_LOGBIO>
7.4500

>  <XV_RES>
1.4990

>  <WHL_TMPL>
1

>  <ANCH>
14-15;26-39

$$$$
ROW72
  -MTS-   01071500413D 0   0.00000     0.00000     0

 35 38  0  0  0  0  0  0  0  0999 V2000
   -2.2440    5.8460    3.0820 C   0  0  0  0  0  0  0  0  0  0  0  0
   -2.6960    6.8880    2.0870 C   0  0  0  0  0  0  0  0  0  0  0  0
   -3.0230    8.1170    2.5070 C   0  0  0  0  0  0  0  0  0  0  0  0
   -3.4670    9.1400    1.5340 C   0  0  0  0  0  0  0  0  0  0  0  0
   -3.8370   10.3970    1.6900 N   0  0  0  0  0  0  0  0  0  0  0  0
   -4.1630   10.8970    0.3690 N   0  0  0  0  0  0  0  0  0  0  0  0
   -3.9600    9.8900   -0.4760 C   0  0  0  0  0  0  0  0  0  0  0  0
   -4.1340    9.9370   -1.7130 O   0  0  0  0  0  0  0  0  0  0  0  0
   -3.5410    8.8250    0.2020 N   0  0  0  0  0  0  0  0  0  0  0  0
   -3.1990    7.5320   -0.2570 C   0  0  0  0  0  0  0  0  0  0  0  0
   -3.2830    7.2350   -1.6220 C   0  0  0  0  0  0  0  0  0  0  0  0
   -2.9460    5.9570   -2.0830 C   0  0  0  0  0  0  0  0  0  0  0  0
   -2.5240    4.9750   -1.1780 C   0  0  0  0  0  0  0  0  0  0  0  0
   -2.4400    5.2720    0.1870 C   0  0  0  0  0  0  0  0  0  0  0  0
   -2.7770    6.5500    0.6480 C   0  0  0  0  0  0  0  0  0  0  0  0
   -3.0360    5.6430   -3.5270 C   0  0  0  0  0  0  0  0  0  0  0  0
   -3.5010    4.3900   -3.9440 C   0  0  0  0  0  0  0  0  0  0  0  0
   -3.5860    4.0940   -5.3090 C   0  0  0  0  0  0  0  0  0  0  0  0
   -3.2050    5.0500   -6.2580 C   0  0  0  0  0  0  0  0  0  0  0  0
   -2.7390    6.3030   -5.8410 C   0  0  0  0  0  0  0  0  0  0  0  0
   -2.6550    6.6000   -4.4760 C   0  0  0  0  0  0  0  0  0  0  0  0
   -3.2920    4.7430   -7.6720 C   0  0  0  0  0  0  0  0  0  0  0  0
   -3.3620    4.4970   -8.8040 N   0  0  0  0  0  0  0  0  0  0  0  0
   -1.4460    5.2490    2.6440 H   0  0  0  0  0  0  0  0  0  0  0  0
   -3.0810    5.2010    3.3370 H   0  0  0  0  0  0  0  0  0  0  0  0
   -1.8770    6.3380    3.9800 H   0  0  0  0  0  0  0  0  0  0  0  0
   -2.9630    8.3620    3.5570 H   0  0  0  0  0  0  0  0  0  0  0  0
   -4.4820   11.8270    0.1360 H   0  0  0  0  0  0  0  0  0  0  0  0
   -3.6090    7.9920   -2.3200 H   0  0  0  0  0  0  0  0  0  0  0  0
   -2.2640    3.9890   -1.5340 H   0  0  0  0  0  0  0  0  0  0  0  0
   -2.1140    4.5150    0.8850 H   0  0  0  0  0  0  0  0  0  0  0  0
   -3.7950    3.6530   -3.2120 H   0  0  0  0  0  0  0  0  0  0  0  0
   -3.9450    3.1270   -5.6310 H   0  0  0  0  0  0  0  0  0  0  0  0
   -2.4460    7.0410   -6.5730 H   0  0  0  0  0  0  0  0  0  0  0  0
   -2.2960    7.5660   -4.1540 H   0  0  0  0  0  0  0  0  0  0  0  0
  1 24  1  0  0  0  0
  1 25  1  0  0  0  0
  1 26  1  0  0  0  0
  1  2  1  0  0  0  0
  2  3  2  0  0  0  0
  3 27  1  0  0  0  0
  3  4  1  0  0  0  0
  4  5  2  0  0  0  0
  5  6  1  0  0  0  0
  6 28  1  0  0  0  0
  6  7  1  0  0  0  0
  7  8  2  0  0  0  0
  7  9  1  0  0  0  0
  9  4  1  0  0  0  0
  9 10  1  0  0  0  0
 10 11  1  0  0  0  0
 11 29  1  0  0  0  0
 11 12  2  0  0  0  0
 12 13  1  0  0  0  0
 13 30  1  0  0  0  0
 13 14  2  0  0  0  0
 14 31  1  0  0  0  0
 14 15  1  0  0  0  0
 15  2  1  0  0  0  0
 15 10  2  0  0  0  0
 12 16  1  0  0  0  0
 16 17  2  0  0  0  0
 17 32  1  0  0  0  0
 17 18  1  0  0  0  0
 18 33  1  0  0  0  0
 18 19  2  0  0  0  0
 19 20  1  0  0  0  0
 20 34  1  0  0  0  0
 20 21  2  0  0  0  0
 21 16  1  0  0  0  0
 21 35  1  0  0  0  0
 19 22  1  0  0  0  0
 22 23  3  0  0  0  0
M  END
>  <LOGBIO>
7.0000

>  <PRED_LOGBIO>
6.5900

>  <XV_RES>
0.7350

>  <WHL_TMPL>
1

>  <ANCH>
10-27;23-21

$$$$
ROW73
  -MTS-   01071500413D 0   0.00000     0.00000     0

 47 51  0  0  0  0  0  0  0  0999 V2000
   -5.2710    9.8750    4.4650 C   0  0  0  0  0  0  0  0  0  0  0  0
   -5.1290   10.1550    3.0700 O   0  0  0  0  0  0  0  0  0  0  0  0
   -3.9280    9.8690    2.4750 C   0  0  0  0  0  0  0  0  0  0  0  0
   -3.7110    8.6070    1.9080 C   0  0  0  0  0  0  0  0  0  0  0  0
   -2.4840    8.3150    1.3010 C   0  0  0  0  0  0  0  0  0  0  0  0
   -1.4740    9.2830    1.2610 C   0  0  0  0  0  0  0  0  0  0  0  0
   -0.2750    8.6990    0.5540 C   0  0  0  0  0  0  0  0  0  0  0  0
   -0.5690    7.2310    0.3620 C   0  0  0  0  0  0  0  0  0  0  0  0
   -2.0140    7.0770    0.6400 C   0  0  0  0  0  0  0  0  0  0  0  0
   -2.3490    5.8360    0.3390 N   0  0  0  0  0  0  0  0  0  0  0  0
   -1.1580    5.1560   -0.1330 N   0  0  0  0  0  0  0  0  0  0  0  0
   -0.1220    6.0520   -0.0940 C   0  0  0  0  0  0  0  0  0  0  0  0
    1.2730    5.7640   -0.4940 C   0  0  0  0  0  0  0  0  0  0  0  0
    2.3530    6.2970    0.2340 C   0  0  0  0  0  0  0  0  0  0  0  0
    3.6710    6.0300   -0.1390 C   0  0  0  0  0  0  0  0  0  0  0  0
    3.9110    5.2270   -1.2440 C   0  0  0  0  0  0  0  0  0  0  0  0
    2.8660    4.6790   -1.9920 C   0  0  0  0  0  0  0  0  0  0  0  0
    1.5500    4.9520   -1.6130 C   0  0  0  0  0  0  0  0  0  0  0  0
    5.2090    4.9730   -1.5980 C   0  0  0  0  0  0  0  0  0  0  0  0
    6.3090    4.7580   -1.8980 N   0  0  0  0  0  0  0  0  0  0  0  0
   -1.6910   10.5440    1.8280 C   0  0  0  0  0  0  0  0  0  0  0  0
   -2.9180   10.8370    2.4360 C   0  0  0  0  0  0  0  0  0  0  0  0
   -3.1310   12.0710    2.9910 O   0  0  0  0  0  0  0  0  0  0  0  0
   -3.6810   13.0960    2.1590 C   0  0  0  0  0  0  0  0  0  0  0  0
   -5.2200   13.1210    2.1970 C   0  0  0  0  0  0  0  0  0  0  0  0
   -5.6500   14.5920    2.3500 C   0  0  0  0  0  0  0  0  0  0  0  0
   -4.4330   15.3340    2.2310 O   0  0  0  0  0  0  0  0  0  0  0  0
   -3.3510   14.5100    2.6730 C   0  0  0  0  0  0  0  0  0  0  0  0
   -4.5350   10.4460    5.0260 H   0  0  0  0  0  0  0  0  0  0  0  0
   -6.2710   10.1540    4.7900 H   0  0  0  0  0  0  0  0  0  0  0  0
   -5.1160    8.8130    4.6390 H   0  0  0  0  0  0  0  0  0  0  0  0
   -4.4910    7.8600    1.9390 H   0  0  0  0  0  0  0  0  0  0  0  0
   -0.1630    9.1740   -0.4190 H   0  0  0  0  0  0  0  0  0  0  0  0
    0.6050    8.8110    1.1840 H   0  0  0  0  0  0  0  0  0  0  0  0
   -1.1020    4.1940   -0.4370 H   0  0  0  0  0  0  0  0  0  0  0  0
    2.1590    6.9210    1.0930 H   0  0  0  0  0  0  0  0  0  0  0  0
    4.4940    6.4430    0.4260 H   0  0  0  0  0  0  0  0  0  0  0  0
    3.0720    4.0550   -2.8490 H   0  0  0  0  0  0  0  0  0  0  0  0
    0.7340    4.5360   -2.1840 H   0  0  0  0  0  0  0  0  0  0  0  0
   -0.9120   11.2920    1.7980 H   0  0  0  0  0  0  0  0  0  0  0  0
   -3.2930   12.9170    1.1590 H   0  0  0  0  0  0  0  0  0  0  0  0
   -5.5690   12.5500    3.0560 H   0  0  0  0  0  0  0  0  0  0  0  0
   -5.6110   12.7240    1.2630 H   0  0  0  0  0  0  0  0  0  0  0  0
   -6.1220   14.7640    3.3140 H   0  0  0  0  0  0  0  0  0  0  0  0
   -6.3600   14.8750    1.5760 H   0  0  0  0  0  0  0  0  0  0  0  0
   -3.3300   14.5000    3.7610 H   0  0  0  0  0  0  0  0  0  0  0  0
   -2.4280   14.8530    2.2110 H   0  0  0  0  0  0  0  0  0  0  0  0
  1 29  1  0  0  0  0
  1 30  1  0  0  0  0
  1 31  1  0  0  0  0
  1  2  1  0  0  0  0
  2  3  1  0  0  0  0
  3  4  2  0  0  0  0
  4 32  1  0  0  0  0
  4  5  1  0  0  0  0
  5  6  2  0  0  0  0
  6  7  1  0  0  0  0
  7 33  1  0  0  0  0
  7 34  1  0  0  0  0
  7  8  1  0  0  0  0
  8  9  1  0  0  0  0
  9  5  1  0  0  0  0
  9 10  2  0  0  0  0
 10 11  1  0  0  0  0
 11 35  1  0  0  0  0
 11 12  1  0  0  0  0
 12  8  2  0  0  0  0
 12 13  1  0  0  0  0
 13 14  2  0  0  0  0
 14 36  1  0  0  0  0
 14 15  1  0  0  0  0
 15 37  1  0  0  0  0
 15 16  2  0  0  0  0
 16 17  1  0  0  0  0
 17 38  1  0  0  0  0
 17 18  2  0  0  0  0
 18 13  1  0  0  0  0
 18 39  1  0  0  0  0
 16 19  1  0  0  0  0
 19 20  3  0  0  0  0
  6 21  1  0  0  0  0
 21 40  1  0  0  0  0
 21 22  2  0  0  0  0
 22  3  1  0  0  0  0
 22 23  1  0  0  0  0
 23 24  1  0  0  0  0
 24 41  1  0  0  0  0
 24 25  1  0  0  0  0
 25 42  1  0  0  0  0
 25 43  1  0  0  0  0
 25 26  1  0  0  0  0
 26 44  1  0  0  0  0
 26 45  1  0  0  0  0
 26 27  1  0  0  0  0
 27 28  1  0  0  0  0
 28 24  1  0  0  0  0
 28 46  1  0  0  0  0
 28 47  1  0  0  0  0
M  END
>  <LOGBIO>
8.7000

>  <PRED_LOGBIO>
8.3600

>  <XV_RES>
0.4920

>  <WHL_TMPL>
1

>  <ANCH>
5-31;20-21

$$$$
ROW74
  -MTS-   01071500413D 0   0.00000     0.00000     0

 53 56  0  0  0  0  0  0  0  0999 V2000
   -7.9380    5.0900   -4.2510 C   0  0  0  0  0  0  0  0  0  0  0  0
   -6.6540    5.7120   -4.1580 O   0  0  0  0  0  0  0  0  0  0  0  0
   -5.8390    5.3520   -3.1180 C   0  0  0  0  0  0  0  0  0  0  0  0
   -5.8990    6.0510   -1.9060 C   0  0  0  0  0  0  0  0  0  0  0  0
   -5.0660    5.6830   -0.8430 C   0  0  0  0  0  0  0  0  0  0  0  0
   -5.1920    6.4420    0.3440 N   0  0  0  0  0  0  0  0  0  0  0  0
   -4.1600    6.8790    1.0600 C   0  0  0  0  0  0  0  0  0  0  0  0
   -4.3730    7.5330    2.0800 O   0  0  0  0  0  0  0  0  0  0  0  0
   -2.7630    6.5980    0.6620 C   0  0  0  0  0  0  0  0  0  0  0  0
   -1.7890    7.6000    0.7470 C   0  0  0  0  0  0  0  0  0  0  0  0
   -0.4690    7.3270    0.3690 C   0  0  0  0  0  0  0  0  0  0  0  0
   -0.1220    6.0520   -0.0940 C   0  0  0  0  0  0  0  0  0  0  0  0
   -1.0960    5.0500   -0.1790 C   0  0  0  0  0  0  0  0  0  0  0  0
   -2.4160    5.3230    0.1990 C   0  0  0  0  0  0  0  0  0  0  0  0
   -3.3170    4.2390    0.0730 N   0  0  0  0  0  0  0  0  0  0  0  0
   -4.1720    4.6160   -0.9920 C   0  0  0  0  0  0  0  0  0  0  0  0
   -4.1120    3.9170   -2.2030 C   0  0  0  0  0  0  0  0  0  0  0  0
   -4.9450    4.2850   -3.2660 C   0  0  0  0  0  0  0  0  0  0  0  0
   -4.8800    3.5310   -4.5730 C   0  0  0  0  0  0  0  0  0  0  0  0
   -5.8670    2.3650   -4.5380 C   0  0  0  0  0  0  0  0  0  0  0  0
   -5.8050    1.6510   -5.7750 O   0  0  0  0  0  0  0  0  0  0  0  0
    1.2730    5.7640   -0.4940 C   0  0  0  0  0  0  0  0  0  0  0  0
    2.3530    6.2970    0.2340 C   0  0  0  0  0  0  0  0  0  0  0  0
    3.6710    6.0300   -0.1390 C   0  0  0  0  0  0  0  0  0  0  0  0
    3.9110    5.2270   -1.2440 C   0  0  0  0  0  0  0  0  0  0  0  0
    2.8660    4.6790   -1.9920 C   0  0  0  0  0  0  0  0  0  0  0  0
    3.2650    3.9100   -3.0550 O   0  0  0  0  0  0  0  0  0  0  0  0
    3.6590    4.6040   -4.2330 C   0  0  0  0  0  0  0  0  0  0  0  0
    1.5500    4.9520   -1.6130 C   0  0  0  0  0  0  0  0  0  0  0  0
    5.2090    4.9730   -1.5980 N   0  3  0  0  0  0  0  0  0  0  0  0
    5.4550    4.2570   -2.5830 O   0  0  0  0  0  0  0  0  0  0  0  0
    6.1830    5.4810   -0.9030 O   0  5  0  0  0  0  0  0  0  0  0  0
   -8.5130    5.3080   -3.3530 H   0  0  0  0  0  0  0  0  0  0  0  0
   -8.4660    5.4750   -5.1210 H   0  0  0  0  0  0  0  0  0  0  0  0
   -7.8140    4.0140   -4.3500 H   0  0  0  0  0  0  0  0  0  0  0  0
   -6.5890    6.8750   -1.7920 H   0  0  0  0  0  0  0  0  0  0  0  0
   -6.1220    6.6660    0.6670 H   0  0  0  0  0  0  0  0  0  0  0  0
   -2.0560    8.5840    1.1050 H   0  0  0  0  0  0  0  0  0  0  0  0
    0.2830    8.1000    0.4350 H   0  0  0  0  0  0  0  0  0  0  0  0
   -0.8290    4.0670   -0.5370 H   0  0  0  0  0  0  0  0  0  0  0  0
   -2.8280    3.3810   -0.1390 H   0  0  0  0  0  0  0  0  0  0  0  0
   -3.4220    3.0930   -2.3180 H   0  0  0  0  0  0  0  0  0  0  0  0
   -3.8720    3.1480   -4.7210 H   0  0  0  0  0  0  0  0  0  0  0  0
   -5.1370    4.2000   -5.3910 H   0  0  0  0  0  0  0  0  0  0  0  0
   -6.8750    2.7480   -4.3900 H   0  0  0  0  0  0  0  0  0  0  0  0
   -5.6090    1.6960   -3.7200 H   0  0  0  0  0  0  0  0  0  0  0  0
   -6.4240    0.9040   -5.7770 H   0  0  0  0  0  0  0  0  0  0  0  0
    2.1590    6.9210    1.0930 H   0  0  0  0  0  0  0  0  0  0  0  0
    4.4940    6.4430    0.4260 H   0  0  0  0  0  0  0  0  0  0  0  0
    2.7790    4.9290   -4.7840 H   0  0  0  0  0  0  0  0  0  0  0  0
    4.1740    3.8820   -4.8640 H   0  0  0  0  0  0  0  0  0  0  0  0
    4.2970    5.4300   -3.9260 H   0  0  0  0  0  0  0  0  0  0  0  0
    0.7340    4.5360   -2.1840 H   0  0  0  0  0  0  0  0  0  0  0  0
  1 33  1  0  0  0  0
  1 34  1  0  0  0  0
  1 35  1  0  0  0  0
  1  2  1  0  0  0  0
  2  3  1  0  0  0  0
  3  4  2  0  0  0  0
  4 36  1  0  0  0  0
  4  5  1  0  0  0  0
  5  6  1  0  0  0  0
  6 37  1  0  0  0  0
  6  7  1  0  0  0  0
  7  8  2  0  0  0  0
  7  9  1  0  0  0  0
  9 10  2  0  0  0  0
 10 38  1  0  0  0  0
 10 11  1  0  0  0  0
 11 39  1  0  0  0  0
 11 12  2  0  0  0  0
 12 13  1  0  0  0  0
 13 40  1  0  0  0  0
 13 14  2  0  0  0  0
 14  9  1  0  0  0  0
 14 15  1  0  0  0  0
 15 41  1  0  0  0  0
 15 16  1  0  0  0  0
 16  5  2  0  0  0  0
 16 17  1  0  0  0  0
 17 42  1  0  0  0  0
 17 18  2  0  0  0  0
 18  3  1  0  0  0  0
 18 19  1  0  0  0  0
 19 43  1  0  0  0  0
 19 44  1  0  0  0  0
 19 20  1  0  0  0  0
 20 45  1  0  0  0  0
 20 46  1  0  0  0  0
 20 21  1  0  0  0  0
 21 47  1  0  0  0  0
 12 22  1  0  0  0  0
 22 23  2  0  0  0  0
 23 48  1  0  0  0  0
 23 24  1  0  0  0  0
 24 49  1  0  0  0  0
 24 25  2  0  0  0  0
 25 26  1  0  0  0  0
 26 27  1  0  0  0  0
 27 28  1  0  0  0  0
 28 50  1  0  0  0  0
 28 51  1  0  0  0  0
 28 52  1  0  0  0  0
 26 29  2  0  0  0  0
 29 22  1  0  0  0  0
 29 53  1  0  0  0  0
 25 30  1  0  0  0  0
 30 31  2  0  0  0  0
 30 32  1  0  0  0  0
M  CHG  2  30   1  32  -1
M  END
>  <LOGBIO>
8.4600

>  <PRED_LOGBIO>
7.8400

>  <XV_RES>
0.8800

>  <WHL_TMPL>
1

>  <ANCH>
35-36;44-45

$$$$
ROW75
  -MTS-   01071500413D 0   0.00000     0.00000     0

 59 63  0  0  0  0  0  0  0  0999 V2000
   -7.9380    5.0900   -4.2510 C   0  0  0  0  0  0  0  0  0  0  0  0
   -6.6540    5.7120   -4.1580 O   0  0  0  0  0  0  0  0  0  0  0  0
   -5.8390    5.3520   -3.1180 C   0  0  0  0  0  0  0  0  0  0  0  0
   -5.8990    6.0510   -1.9060 C   0  0  0  0  0  0  0  0  0  0  0  0
   -5.0660    5.6830   -0.8430 C   0  0  0  0  0  0  0  0  0  0  0  0
   -5.1920    6.4420    0.3440 N   0  0  0  0  0  0  0  0  0  0  0  0
   -4.1600    6.8790    1.0600 C   0  0  0  0  0  0  0  0  0  0  0  0
   -4.3730    7.5330    2.0800 O   0  0  0  0  0  0  0  0  0  0  0  0
   -2.7630    6.5980    0.6620 C   0  0  0  0  0  0  0  0  0  0  0  0
   -1.7890    7.6000    0.7470 C   0  0  0  0  0  0  0  0  0  0  0  0
   -0.4690    7.3270    0.3690 C   0  0  0  0  0  0  0  0  0  0  0  0
   -0.1220    6.0520   -0.0940 C   0  0  0  0  0  0  0  0  0  0  0  0
   -1.0960    5.0500   -0.1790 C   0  0  0  0  0  0  0  0  0  0  0  0
   -2.4160    5.3230    0.1990 C   0  0  0  0  0  0  0  0  0  0  0  0
   -3.3170    4.2390    0.0730 N   0  0  0  0  0  0  0  0  0  0  0  0
   -4.1720    4.6160   -0.9920 C   0  0  0  0  0  0  0  0  0  0  0  0
   -4.1120    3.9170   -2.2030 C   0  0  0  0  0  0  0  0  0  0  0  0
   -4.9450    4.2850   -3.2660 C   0  0  0  0  0  0  0  0  0  0  0  0
   -4.8860    3.6010   -4.4520 O   0  0  0  0  0  0  0  0  0  0  0  0
   -5.7410    2.4670   -4.6160 C   0  0  0  0  0  0  0  0  0  0  0  0
   -5.5200    1.8630   -5.9820 C   0  0  0  0  0  0  0  0  0  0  0  0
   -4.5560    0.8640   -6.1700 C   0  0  0  0  0  0  0  0  0  0  0  0
   -4.3690    0.3200   -7.4460 C   0  0  0  0  0  0  0  0  0  0  0  0
   -5.1100    0.7540   -8.4750 N   0  0  0  0  0  0  0  0  0  0  0  0
   -6.0400    1.7080   -8.3310 C   0  0  0  0  0  0  0  0  0  0  0  0
   -6.2750    2.2920   -7.0800 C   0  0  0  0  0  0  0  0  0  0  0  0
    1.2730    5.7640   -0.4940 C   0  0  0  0  0  0  0  0  0  0  0  0
    2.3530    6.2970    0.2340 C   0  0  0  0  0  0  0  0  0  0  0  0
    3.6710    6.0300   -0.1390 C   0  0  0  0  0  0  0  0  0  0  0  0
    3.9110    5.2270   -1.2440 C   0  0  0  0  0  0  0  0  0  0  0  0
    2.8660    4.6790   -1.9920 C   0  0  0  0  0  0  0  0  0  0  0  0
    3.2650    3.9100   -3.0550 O   0  0  0  0  0  0  0  0  0  0  0  0
    3.6590    4.6040   -4.2330 C   0  0  0  0  0  0  0  0  0  0  0  0
    1.5500    4.9520   -1.6130 C   0  0  0  0  0  0  0  0  0  0  0  0
    5.2090    4.9730   -1.5980 N   0  3  0  0  0  0  0  0  0  0  0  0
    5.4550    4.2570   -2.5830 O   0  0  0  0  0  0  0  0  0  0  0  0
    6.1830    5.4810   -0.9030 O   0  5  0  0  0  0  0  0  0  0  0  0
   -8.5130    5.3080   -3.3530 H   0  0  0  0  0  0  0  0  0  0  0  0
   -8.4660    5.4750   -5.1210 H   0  0  0  0  0  0  0  0  0  0  0  0
   -7.8140    4.0140   -4.3500 H   0  0  0  0  0  0  0  0  0  0  0  0
   -6.5890    6.8750   -1.7920 H   0  0  0  0  0  0  0  0  0  0  0  0
   -6.1220    6.6660    0.6670 H   0  0  0  0  0  0  0  0  0  0  0  0
   -2.0560    8.5840    1.1050 H   0  0  0  0  0  0  0  0  0  0  0  0
    0.2830    8.1000    0.4350 H   0  0  0  0  0  0  0  0  0  0  0  0
   -0.8290    4.0670   -0.5370 H   0  0  0  0  0  0  0  0  0  0  0  0
   -2.8280    3.3810   -0.1390 H   0  0  0  0  0  0  0  0  0  0  0  0
   -3.4220    3.0930   -2.3180 H   0  0  0  0  0  0  0  0  0  0  0  0
   -6.7790    2.7790   -4.5210 H   0  0  0  0  0  0  0  0  0  0  0  0
   -5.5140    1.7270   -3.8510 H   0  0  0  0  0  0  0  0  0  0  0  0
   -3.9620    0.5180   -5.3370 H   0  0  0  0  0  0  0  0  0  0  0  0
   -3.6290   -0.4510   -7.6010 H   0  0  0  0  0  0  0  0  0  0  0  0
   -6.6150    2.0290   -9.1880 H   0  0  0  0  0  0  0  0  0  0  0  0
   -7.0250    3.0610   -6.9640 H   0  0  0  0  0  0  0  0  0  0  0  0
    2.1590    6.9210    1.0930 H   0  0  0  0  0  0  0  0  0  0  0  0
    4.4940    6.4430    0.4260 H   0  0  0  0  0  0  0  0  0  0  0  0
    2.7790    4.9290   -4.7840 H   0  0  0  0  0  0  0  0  0  0  0  0
    4.1740    3.8820   -4.8640 H   0  0  0  0  0  0  0  0  0  0  0  0
    4.2970    5.4300   -3.9260 H   0  0  0  0  0  0  0  0  0  0  0  0
    0.7340    4.5360   -2.1840 H   0  0  0  0  0  0  0  0  0  0  0  0
  1 38  1  0  0  0  0
  1 39  1  0  0  0  0
  1 40  1  0  0  0  0
  1  2  1  0  0  0  0
  2  3  1  0  0  0  0
  3  4  2  0  0  0  0
  4 41  1  0  0  0  0
  4  5  1  0  0  0  0
  5  6  1  0  0  0  0
  6 42  1  0  0  0  0
  6  7  1  0  0  0  0
  7  8  2  0  0  0  0
  7  9  1  0  0  0  0
  9 10  2  0  0  0  0
 10 43  1  0  0  0  0
 10 11  1  0  0  0  0
 11 44  1  0  0  0  0
 11 12  2  0  0  0  0
 12 13  1  0  0  0  0
 13 45  1  0  0  0  0
 13 14  2  0  0  0  0
 14  9  1  0  0  0  0
 14 15  1  0  0  0  0
 15 46  1  0  0  0  0
 15 16  1  0  0  0  0
 16  5  2  0  0  0  0
 16 17  1  0  0  0  0
 17 47  1  0  0  0  0
 17 18  2  0  0  0  0
 18  3  1  0  0  0  0
 18 19  1  0  0  0  0
 19 20  1  0  0  0  0
 20 48  1  0  0  0  0
 20 49  1  0  0  0  0
 20 21  1  0  0  0  0
 21 22  2  0  0  0  0
 22 50  1  0  0  0  0
 22 23  1  0  0  0  0
 23 51  1  0  0  0  0
 23 24  2  0  0  0  0
 24 25  1  0  0  0  0
 25 52  1  0  0  0  0
 25 26  2  0  0  0  0
 26 21  1  0  0  0  0
 26 53  1  0  0  0  0
 12 27  1  0  0  0  0
 27 28  2  0  0  0  0
 28 54  1  0  0  0  0
 28 29  1  0  0  0  0
 29 55  1  0  0  0  0
 29 30  2  0  0  0  0
 30 31  1  0  0  0  0
 31 32  1  0  0  0  0
 32 33  1  0  0  0  0
 33 56  1  0  0  0  0
 33 57  1  0  0  0  0
 33 58  1  0  0  0  0
 31 34  2  0  0  0  0
 34 27  1  0  0  0  0
 34 59  1  0  0  0  0
 30 35  1  0  0  0  0
 35 36  2  0  0  0  0
 35 37  1  0  0  0  0
M  CHG  2  35   1  37  -1
M  END
>  <LOGBIO>
8.1700

>  <PRED_LOGBIO>
7.7500

>  <XV_RES>
0.5350

>  <WHL_TMPL>
1

>  <ANCH>
5-31;43-44

$$$$
ROW76
  -MTS-   01071500413D 0   0.00000     0.00000     0

 41 44  0  0  0  0  0  0  0  0999 V2000
   -4.6720    1.2050    1.5930 C   0  0  0  0  0  0  0  0  0  0  0  0
   -3.9870   -0.0100    1.2810 O   0  0  0  0  0  0  0  0  0  0  0  0
   -2.6180    0.0200    1.2270 C   0  0  0  0  0  0  0  0  0  0  0  0
   -1.9720    0.3070    0.0190 C   0  0  0  0  0  0  0  0  0  0  0  0
   -0.5730    0.3380   -0.0370 C   0  0  0  0  0  0  0  0  0  0  0  0
    0.3750    0.6140   -1.1800 C   0  0  0  0  0  0  0  0  0  0  0  0
    1.7530    0.7130   -0.5720 C   0  0  0  0  0  0  0  0  0  0  0  0
    3.0570    0.9340   -0.7900 C   0  0  0  0  0  0  0  0  0  0  0  0
    3.6220    1.4660   -2.0150 C   0  0  0  0  0  0  0  0  0  0  0  0
    4.0900    1.9060   -3.0280 C   0  0  0  0  0  0  0  0  0  0  0  0
    4.6560    2.4380   -4.2530 C   0  0  0  0  0  0  0  0  0  0  0  0
    6.0340    2.6610   -4.3490 C   0  0  0  0  0  0  0  0  0  0  0  0
    6.5800    3.1750   -5.5310 C   0  0  0  0  0  0  0  0  0  0  0  0
    5.7470    3.4650   -6.6180 C   0  0  0  0  0  0  0  0  0  0  0  0
    6.2810    3.9670   -7.7760 O   0  0  0  0  0  0  0  0  0  0  0  0
    4.3680    3.2410   -6.5230 C   0  0  0  0  0  0  0  0  0  0  0  0
    3.8230    2.7280   -5.3410 C   0  0  0  0  0  0  0  0  0  0  0  0
    3.7730    0.5810    0.3230 N   0  0  0  0  0  0  0  0  0  0  0  0
    2.8340    0.0990    1.3170 N   0  0  0  0  0  0  0  0  0  0  0  0
    1.6220    0.1710    0.7990 C   0  0  0  0  0  0  0  0  0  0  0  0
    0.1790    0.0800    1.1150 C   0  0  0  0  0  0  0  0  0  0  0  0
   -0.4670   -0.2080    2.3230 C   0  0  0  0  0  0  0  0  0  0  0  0
   -1.8660   -0.2380    2.3790 C   0  0  0  0  0  0  0  0  0  0  0  0
   -2.4980   -0.5200    3.5610 O   0  0  0  0  0  0  0  0  0  0  0  0
   -2.8230    0.5720    4.4250 C   0  0  0  0  0  0  0  0  0  0  0  0
   -4.4360    1.9580    0.8440 H   0  0  0  0  0  0  0  0  0  0  0  0
   -5.7450    1.0250    1.6000 H   0  0  0  0  0  0  0  0  0  0  0  0
   -4.3580    1.5580    2.5730 H   0  0  0  0  0  0  0  0  0  0  0  0
   -2.5520    0.5060   -0.8700 H   0  0  0  0  0  0  0  0  0  0  0  0
    0.1240    1.5930   -1.5820 H   0  0  0  0  0  0  0  0  0  0  0  0
    0.3510   -0.2250   -1.8720 H   0  0  0  0  0  0  0  0  0  0  0  0
    6.6770    2.4380   -3.5100 H   0  0  0  0  0  0  0  0  0  0  0  0
    7.6440    3.3470   -5.6050 H   0  0  0  0  0  0  0  0  0  0  0  0
    6.5320    3.2520   -8.3820 H   0  0  0  0  0  0  0  0  0  0  0  0
    3.7260    3.4650   -7.3620 H   0  0  0  0  0  0  0  0  0  0  0  0
    2.7590    2.5560   -5.2670 H   0  0  0  0  0  0  0  0  0  0  0  0
    4.7750    0.6440    0.4320 H   0  0  0  0  0  0  0  0  0  0  0  0
    0.1130   -0.4070    3.2120 H   0  0  0  0  0  0  0  0  0  0  0  0
   -3.4870    1.2600    3.9070 H   0  0  0  0  0  0  0  0  0  0  0  0
   -3.3180    0.1940    5.3170 H   0  0  0  0  0  0  0  0  0  0  0  0
   -1.9110    1.0930    4.7100 H   0  0  0  0  0  0  0  0  0  0  0  0
  1 26  1  0  0  0  0
  1 27  1  0  0  0  0
  1 28  1  0  0  0  0
  1  2  1  0  0  0  0
  2  3  1  0  0  0  0
  3  4  2  0  0  0  0
  4 29  1  0  0  0  0
  4  5  1  0  0  0  0
  5  6  1  0  0  0  0
  6 30  1  0  0  0  0
  6 31  1  0  0  0  0
  6  7  1  0  0  0  0
  7  8  2  0  0  0  0
  8  9  1  0  0  0  0
  9 10  3  0  0  0  0
 10 11  1  0  0  0  0
 11 12  2  0  0  0  0
 12 32  1  0  0  0  0
 12 13  1  0  0  0  0
 13 33  1  0  0  0  0
 13 14  2  0  0  0  0
 14 15  1  0  0  0  0
 15 34  1  0  0  0  0
 14 16  1  0  0  0  0
 16 35  1  0  0  0  0
 16 17  2  0  0  0  0
 17 11  1  0  0  0  0
 17 36  1  0  0  0  0
  8 18  1  0  0  0  0
 18 37  1  0  0  0  0
 18 19  1  0  0  0  0
 19 20  2  0  0  0  0
 20  7  1  0  0  0  0
 20 21  1  0  0  0  0
 21  5  2  0  0  0  0
 21 22  1  0  0  0  0
 22 38  1  0  0  0  0
 22 23  2  0  0  0  0
 23  3  1  0  0  0  0
 23 24  1  0  0  0  0
 24 25  1  0  0  0  0
 25 39  1  0  0  0  0
 25 40  1  0  0  0  0
 25 41  1  0  0  0  0
M  END
>  <LOGBIO>
7.7200

>  <PRED_LOGBIO>
7.2500

>  <XV_RES>
1.2400

>  <WHL_TMPL>
3

>  <ANCH>
2-3;32-33

$$$$
ROW77
  -MTS-   01071500413D 0   0.00000     0.00000     0

 64 69  0  0  0  0  0  0  0  0999 V2000
   -1.7580   10.0370    1.4760 C   0  0  0  0  0  0  0  0  0  0  0  0
   -2.4250    8.7490    1.2350 N   0  0  0  0  0  0  0  0  0  0  0  0
   -3.7960    8.4760    1.4580 C   0  0  0  0  0  0  0  0  0  0  0  0
   -4.8350    9.2840    1.9340 C   0  0  0  0  0  0  0  0  0  0  0  0
   -6.1270    8.7590    2.0630 C   0  0  0  0  0  0  0  0  0  0  0  0
   -7.2480    9.6300    2.5760 C   0  0  0  0  0  0  0  0  0  0  0  0
   -7.9270   10.3320    1.4010 C   0  0  0  0  0  0  0  0  0  0  0  0
   -9.0620   11.2130    1.9210 C   0  0  0  0  0  0  0  0  0  0  0  0
   -9.7410   11.9150    0.7450 C   0  0  0  0  0  0  0  0  0  0  0  0
  -10.8320   12.7630    1.2450 N   0  0  0  0  0  0  0  0  0  0  0  0
  -11.8690   12.9490    0.2190 C   0  0  0  0  0  0  0  0  0  0  0  0
  -12.5940   14.2580    0.5830 C   0  0  0  0  0  0  0  0  0  0  0  0
  -11.6240   14.9860    1.5310 C   0  0  0  0  0  0  0  0  0  0  0  0
  -10.3510   14.1190    1.5480 C   0  0  0  0  0  0  0  0  0  0  0  0
   -6.3790    7.4260    1.7150 C   0  0  0  0  0  0  0  0  0  0  0  0
   -7.6420    6.9120    1.8410 O   0  0  0  0  0  0  0  0  0  0  0  0
   -5.3390    6.6180    1.2390 C   0  0  0  0  0  0  0  0  0  0  0  0
   -4.0470    7.1430    1.1110 C   0  0  0  0  0  0  0  0  0  0  0  0
   -2.7650    6.5650    0.6500 C   0  0  0  0  0  0  0  0  0  0  0  0
   -2.4030    5.2950    0.1850 C   0  0  0  0  0  0  0  0  0  0  0  0
   -3.1320    4.0260   -0.0370 C   0  0  0  0  0  0  0  0  0  0  0  0
   -4.3290    3.8390    0.1730 O   0  0  0  0  0  0  0  0  0  0  0  0
   -2.2740    3.1230   -0.5020 N   0  0  0  0  0  0  0  0  0  0  0  0
   -1.0480    3.6240   -0.6230 C   0  0  0  0  0  0  0  0  0  0  0  0
   -0.0580    3.0160   -1.0280 O   0  0  0  0  0  0  0  0  0  0  0  0
   -1.0780    5.0380   -0.1880 C   0  0  0  0  0  0  0  0  0  0  0  0
   -0.1160    6.0510   -0.0960 C   0  0  0  0  0  0  0  0  0  0  0  0
   -0.4790    7.3210    0.3690 C   0  0  0  0  0  0  0  0  0  0  0  0
   -1.8030    7.5780    0.7420 C   0  0  0  0  0  0  0  0  0  0  0  0
    1.2730    5.7640   -0.4940 C   0  0  0  0  0  0  0  0  0  0  0  0
    1.5500    4.9520   -1.6130 C   0  0  0  0  0  0  0  0  0  0  0  0
    2.8660    4.6790   -1.9920 C   0  0  0  0  0  0  0  0  0  0  0  0
    3.9110    5.2270   -1.2440 C   0  0  0  0  0  0  0  0  0  0  0  0
    3.6710    6.0300   -0.1390 C   0  0  0  0  0  0  0  0  0  0  0  0
    2.3530    6.2970    0.2340 C   0  0  0  0  0  0  0  0  0  0  0  0
    2.0410    7.3030    1.6190 Cl  0  0  0  0  0  0  0  0  0  0  0  0
   -2.2560   10.5560    2.2920 H   0  0  0  0  0  0  0  0  0  0  0  0
   -1.8080   10.6450    0.5760 H   0  0  0  0  0  0  0  0  0  0  0  0
   -0.7170    9.8620    1.7390 H   0  0  0  0  0  0  0  0  0  0  0  0
   -4.6410   10.3120    2.2020 H   0  0  0  0  0  0  0  0  0  0  0  0
   -6.8450   10.3740    3.2600 H   0  0  0  0  0  0  0  0  0  0  0  0
   -7.9760    9.0130    3.0990 H   0  0  0  0  0  0  0  0  0  0  0  0
   -8.3300    9.5870    0.7170 H   0  0  0  0  0  0  0  0  0  0  0  0
   -7.1990   10.9480    0.8780 H   0  0  0  0  0  0  0  0  0  0  0  0
   -8.6590   11.9570    2.6040 H   0  0  0  0  0  0  0  0  0  0  0  0
   -9.7900   10.5960    2.4440 H   0  0  0  0  0  0  0  0  0  0  0  0
  -10.1430   11.1710    0.0620 H   0  0  0  0  0  0  0  0  0  0  0  0
   -9.0130   12.5320    0.2220 H   0  0  0  0  0  0  0  0  0  0  0  0
  -11.3950   13.0590   -0.7540 H   0  0  0  0  0  0  0  0  0  0  0  0
  -12.5740   12.1220    0.2660 H   0  0  0  0  0  0  0  0  0  0  0  0
  -13.5450   14.0560    1.0730 H   0  0  0  0  0  0  0  0  0  0  0  0
  -12.7970   14.8530   -0.3040 H   0  0  0  0  0  0  0  0  0  0  0  0
  -12.0520   15.0120    2.5310 H   0  0  0  0  0  0  0  0  0  0  0  0
  -11.3850   15.9630    1.1170 H   0  0  0  0  0  0  0  0  0  0  0  0
   -9.6350   14.4570    0.8030 H   0  0  0  0  0  0  0  0  0  0  0  0
   -9.8640   14.1550    2.5200 H   0  0  0  0  0  0  0  0  0  0  0  0
   -7.7740    6.5250    2.7210 H   0  0  0  0  0  0  0  0  0  0  0  0
   -5.5330    5.5900    0.9710 H   0  0  0  0  0  0  0  0  0  0  0  0
   -2.5230    2.1720   -0.7340 H   0  0  0  0  0  0  0  0  0  0  0  0
    0.2640    8.1020    0.4400 H   0  0  0  0  0  0  0  0  0  0  0  0
    0.7340    4.5360   -2.1840 H   0  0  0  0  0  0  0  0  0  0  0  0
    3.0720    4.0550   -2.8490 H   0  0  0  0  0  0  0  0  0  0  0  0
    4.9310    5.0200   -1.5330 H   0  0  0  0  0  0  0  0  0  0  0  0
    4.4940    6.4430    0.4260 H   0  0  0  0  0  0  0  0  0  0  0  0
  1 37  1  0  0  0  0
  1 38  1  0  0  0  0
  1 39  1  0  0  0  0
  1  2  1  0  0  0  0
  2  3  1  0  0  0  0
  3  4  2  0  0  0  0
  4 40  1  0  0  0  0
  4  5  1  0  0  0  0
  5  6  1  0  0  0  0
  6 41  1  0  0  0  0
  6 42  1  0  0  0  0
  6  7  1  0  0  0  0
  7 43  1  0  0  0  0
  7 44  1  0  0  0  0
  7  8  1  0  0  0  0
  8 45  1  0  0  0  0
  8 46  1  0  0  0  0
  8  9  1  0  0  0  0
  9 47  1  0  0  0  0
  9 48  1  0  0  0  0
  9 10  1  0  0  0  0
 10 11  1  0  0  0  0
 11 49  1  0  0  0  0
 11 50  1  0  0  0  0
 11 12  1  0  0  0  0
 12 51  1  0  0  0  0
 12 52  1  0  0  0  0
 12 13  1  0  0  0  0
 13 53  1  0  0  0  0
 13 54  1  0  0  0  0
 13 14  1  0  0  0  0
 14 10  1  0  0  0  0
 14 55  1  0  0  0  0
 14 56  1  0  0  0  0
  5 15  2  0  0  0  0
 15 16  1  0  0  0  0
 16 57  1  0  0  0  0
 15 17  1  0  0  0  0
 17 58  1  0  0  0  0
 17 18  2  0  0  0  0
 18  3  1  0  0  0  0
 18 19  1  0  0  0  0
 19 20  2  0  0  0  0
 20 21  1  0  0  0  0
 21 22  2  0  0  0  0
 21 23  1  0  0  0  0
 23 59  1  0  0  0  0
 23 24  1  0  0  0  0
 24 25  2  0  0  0  0
 24 26  1  0  0  0  0
 26 20  1  0  0  0  0
 26 27  2  0  0  0  0
 27 28  1  0  0  0  0
 28 60  1  0  0  0  0
 28 29  2  0  0  0  0
 29  2  1  0  0  0  0
 29 19  1  0  0  0  0
 27 30  1  0  0  0  0
 30 31  2  0  0  0  0
 31 61  1  0  0  0  0
 31 32  1  0  0  0  0
 32 62  1  0  0  0  0
 32 33  2  0  0  0  0
 33 63  1  0  0  0  0
 33 34  1  0  0  0  0
 34 64  1  0  0  0  0
 34 35  2  0  0  0  0
 35 30  1  0  0  0  0
 35 36  1  0  0  0  0
M  END
>  <LOGBIO>
8.4000

>  <PRED_LOGBIO>
7.8300

>  <XV_RES>
0.7850

>  <WHL_TMPL>
1

>  <ANCH>
6-7;50-51

$$$$
ROW78
  -MTS-   01071500413D 0   0.00000     0.00000     0

 38 42  0  0  0  0  0  0  0  0999 V2000
   -7.3160    8.1420    2.1500 O   0  0  0  0  0  0  0  0  0  0  0  0
   -6.4450    7.2010    1.6700 C   0  0  0  0  0  0  0  0  0  0  0  0
   -6.9000    5.9090    1.3810 C   0  0  0  0  0  0  0  0  0  0  0  0
   -6.0090    4.9460    0.8900 C   0  0  0  0  0  0  0  0  0  0  0  0
   -4.6630    5.2760    0.6880 C   0  0  0  0  0  0  0  0  0  0  0  0
   -3.5740    4.5090    0.2120 N   0  0  0  0  0  0  0  0  0  0  0  0
   -2.4160    5.3230    0.1990 C   0  0  0  0  0  0  0  0  0  0  0  0
   -1.0960    5.0500   -0.1790 C   0  0  0  0  0  0  0  0  0  0  0  0
   -0.1230    6.0520   -0.0940 C   0  0  0  0  0  0  0  0  0  0  0  0
    1.2730    5.7640   -0.4940 C   0  0  0  0  0  0  0  0  0  0  0  0
    2.3530    6.2970    0.2340 C   0  0  0  0  0  0  0  0  0  0  0  0
    3.6710    6.0300   -0.1390 C   0  0  0  0  0  0  0  0  0  0  0  0
    3.9110    5.2270   -1.2440 C   0  0  0  0  0  0  0  0  0  0  0  0
    2.8660    4.6790   -1.9920 C   0  0  0  0  0  0  0  0  0  0  0  0
    3.2650    3.9100   -3.0550 O   0  0  0  0  0  0  0  0  0  0  0  0
    1.5500    4.9520   -1.6130 C   0  0  0  0  0  0  0  0  0  0  0  0
    0.2350    4.2810   -2.5340 Cl  0  0  0  0  0  0  0  0  0  0  0  0
   -0.4690    7.3270    0.3690 C   0  0  0  0  0  0  0  0  0  0  0  0
    0.2810    8.5850    0.5820 C   0  0  0  0  0  0  0  0  0  0  0  0
    1.4800    8.7550    0.3650 O   0  0  0  0  0  0  0  0  0  0  0  0
   -0.5630    9.5010    1.0480 N   0  0  0  0  0  0  0  0  0  0  0  0
   -1.7950    9.0160    1.1770 C   0  0  0  0  0  0  0  0  0  0  0  0
   -2.7740    9.6390    1.5850 O   0  0  0  0  0  0  0  0  0  0  0  0
   -1.7890    7.6000    0.7470 C   0  0  0  0  0  0  0  0  0  0  0  0
   -2.7630    6.5980    0.6620 C   0  0  0  0  0  0  0  0  0  0  0  0
   -4.2080    6.5680    0.9770 C   0  0  0  0  0  0  0  0  0  0  0  0
   -5.0990    7.5300    1.4680 C   0  0  0  0  0  0  0  0  0  0  0  0
   -7.7270    8.6380    1.4240 H   0  0  0  0  0  0  0  0  0  0  0  0
   -7.9380    5.6540    1.5360 H   0  0  0  0  0  0  0  0  0  0  0  0
   -6.3600    3.9490    0.6670 H   0  0  0  0  0  0  0  0  0  0  0  0
   -3.6150    3.5410   -0.0720 H   0  0  0  0  0  0  0  0  0  0  0  0
   -0.8290    4.0670   -0.5370 H   0  0  0  0  0  0  0  0  0  0  0  0
    2.1590    6.9210    1.0940 H   0  0  0  0  0  0  0  0  0  0  0  0
    4.4940    6.4430    0.4260 H   0  0  0  0  0  0  0  0  0  0  0  0
    4.9310    5.0200   -1.5330 H   0  0  0  0  0  0  0  0  0  0  0  0
    2.4690    3.5850   -3.5040 H   0  0  0  0  0  0  0  0  0  0  0  0
   -0.3010   10.4490    1.2760 H   0  0  0  0  0  0  0  0  0  0  0  0
   -4.7480    8.5270    1.6910 H   0  0  0  0  0  0  0  0  0  0  0  0
  1 28  1  0  0  0  0
  1  2  1  0  0  0  0
  2  3  2  0  0  0  0
  3 29  1  0  0  0  0
  3  4  1  0  0  0  0
  4 30  1  0  0  0  0
  4  5  2  0  0  0  0
  5  6  1  0  0  0  0
  6 31  1  0  0  0  0
  6  7  1  0  0  0  0
  7  8  2  0  0  0  0
  8 32  1  0  0  0  0
  8  9  1  0  0  0  0
  9 10  1  0  0  0  0
 10 11  2  0  0  0  0
 11 33  1  0  0  0  0
 11 12  1  0  0  0  0
 12 34  1  0  0  0  0
 12 13  2  0  0  0  0
 13 35  1  0  0  0  0
 13 14  1  0  0  0  0
 14 15  1  0  0  0  0
 15 36  1  0  0  0  0
 14 16  2  0  0  0  0
 16 10  1  0  0  0  0
 16 17  1  0  0  0  0
  9 18  2  0  0  0  0
 18 19  1  0  0  0  0
 19 20  2  0  0  0  0
 19 21  1  0  0  0  0
 21 37  1  0  0  0  0
 21 22  1  0  0  0  0
 22 23  2  0  0  0  0
 22 24  1  0  0  0  0
 24 18  1  0  0  0  0
 24 25  2  0  0  0  0
 25  7  1  0  0  0  0
 25 26  1  0  0  0  0
 26  5  1  0  0  0  0
 26 27  2  0  0  0  0
 27  2  1  0  0  0  0
 27 38  1  0  0  0  0
M  END
>  <LOGBIO>
6.0100

>  <PRED_LOGBIO>
5.5500

>  <XV_RES>
0.5100

>  <WHL_TMPL>
1

>  <ANCH>
5-31;15-16

$$$$
ROW79
  -MTS-   01071500413D 0   0.00000     0.00000     0

 55 59  0  0  0  0  0  0  0  0999 V2000
   -8.8480   -4.2210    3.1210 C   0  0  0  0  0  0  0  0  0  0  0  0
   -9.1680   -5.2000    4.1700 N   0  0  0  0  0  0  0  0  0  0  0  0
  -10.2620   -4.9330    5.1150 C   0  0  0  0  0  0  0  0  0  0  0  0
   -8.4690   -6.3270    4.2640 C   0  0  0  0  0  0  0  0  0  0  0  0
   -8.7370   -7.1460    5.1420 O   0  0  0  0  0  0  0  0  0  0  0  0
   -7.3670   -6.5960    3.3120 C   0  0  0  0  0  0  0  0  0  0  0  0
   -6.0660   -6.1760    3.6110 C   0  0  0  0  0  0  0  0  0  0  0  0
   -5.0240   -6.4310    2.7110 C   0  0  0  0  0  0  0  0  0  0  0  0
   -5.2840   -7.1050    1.5120 C   0  0  0  0  0  0  0  0  0  0  0  0
   -4.4300   -7.5200    0.3770 C   0  0  0  0  0  0  0  0  0  0  0  0
   -5.1820   -8.1360   -0.5160 N   0  0  0  0  0  0  0  0  0  0  0  0
   -6.5530   -8.1710   -0.0450 N   0  0  0  0  0  0  0  0  0  0  0  0
   -6.5860   -7.5250    1.2130 C   0  0  0  0  0  0  0  0  0  0  0  0
   -7.6270   -7.2700    2.1130 C   0  0  0  0  0  0  0  0  0  0  0  0
   -2.9740   -7.2830    0.2620 C   0  0  0  0  0  0  0  0  0  0  0  0
   -2.0620   -8.2320    0.0090 C   0  0  0  0  0  0  0  0  0  0  0  0
   -0.7340   -7.5800   -0.0240 C   0  0  0  0  0  0  0  0  0  0  0  0
    0.5730   -8.0340   -0.2370 C   0  0  0  0  0  0  0  0  0  0  0  0
    1.6430   -7.1310   -0.2010 C   0  0  0  0  0  0  0  0  0  0  0  0
    3.0570   -7.5970   -0.4560 C   0  0  0  0  0  0  0  0  0  0  0  0
    3.3490   -7.5100   -1.8940 N   0  0  0  0  0  0  0  0  0  0  0  0
    2.9890   -8.7780   -2.5450 C   0  0  0  0  0  0  0  0  0  0  0  0
    3.1290   -8.6760   -4.0750 C   0  0  0  0  0  0  0  0  0  0  0  0
    2.3720   -7.5800   -4.5950 O   0  0  0  0  0  0  0  0  0  0  0  0
    2.7640   -6.3370   -4.0080 C   0  0  0  0  0  0  0  0  0  0  0  0
    2.6130   -6.3780   -2.4770 C   0  0  0  0  0  0  0  0  0  0  0  0
    1.4050   -5.7740    0.0480 C   0  0  0  0  0  0  0  0  0  0  0  0
    0.0980   -5.3200    0.2610 C   0  0  0  0  0  0  0  0  0  0  0  0
   -0.9710   -6.2230    0.2250 C   0  0  0  0  0  0  0  0  0  0  0  0
   -2.3660   -6.0630    0.3990 N   0  0  0  0  0  0  0  0  0  0  0  0
   -8.9640   -4.6850    2.1440 H   0  0  0  0  0  0  0  0  0  0  0  0
   -9.5210   -3.3700    3.2010 H   0  0  0  0  0  0  0  0  0  0  0  0
   -7.8200   -3.8840    3.2420 H   0  0  0  0  0  0  0  0  0  0  0  0
   -9.8680   -4.9140    6.1290 H   0  0  0  0  0  0  0  0  0  0  0  0
  -10.7140   -3.9710    4.8840 H   0  0  0  0  0  0  0  0  0  0  0  0
  -11.0130   -5.7160    5.0320 H   0  0  0  0  0  0  0  0  0  0  0  0
   -5.8650   -5.6560    4.5360 H   0  0  0  0  0  0  0  0  0  0  0  0
   -4.0200   -6.1070    2.9420 H   0  0  0  0  0  0  0  0  0  0  0  0
   -7.3400   -8.5810   -0.5270 H   0  0  0  0  0  0  0  0  0  0  0  0
   -8.6310   -7.5940    1.8830 H   0  0  0  0  0  0  0  0  0  0  0  0
   -2.2600   -9.2830   -0.1440 H   0  0  0  0  0  0  0  0  0  0  0  0
    0.7560   -9.0810   -0.4290 H   0  0  0  0  0  0  0  0  0  0  0  0
    3.1640   -8.6280   -0.1260 H   0  0  0  0  0  0  0  0  0  0  0  0
    3.7510   -6.9650    0.0940 H   0  0  0  0  0  0  0  0  0  0  0  0
    1.9630   -9.0360   -2.2910 H   0  0  0  0  0  0  0  0  0  0  0  0
    3.6340   -9.5710   -2.1730 H   0  0  0  0  0  0  0  0  0  0  0  0
    4.1780   -8.5490   -4.3340 H   0  0  0  0  0  0  0  0  0  0  0  0
    2.7860   -9.6020   -4.5320 H   0  0  0  0  0  0  0  0  0  0  0  0
    3.8000   -6.1240   -4.2640 H   0  0  0  0  0  0  0  0  0  0  0  0
    2.1480   -5.5360   -4.4110 H   0  0  0  0  0  0  0  0  0  0  0  0
    1.5590   -6.4600   -2.2190 H   0  0  0  0  0  0  0  0  0  0  0  0
    2.9840   -5.4480   -2.0520 H   0  0  0  0  0  0  0  0  0  0  0  0
    2.2300   -5.0780    0.0760 H   0  0  0  0  0  0  0  0  0  0  0  0
   -0.0850   -4.2730    0.4530 H   0  0  0  0  0  0  0  0  0  0  0  0
   -2.8380   -5.1910    0.5930 H   0  0  0  0  0  0  0  0  0  0  0  0
  1 31  1  0  0  0  0
  1 32  1  0  0  0  0
  1 33  1  0  0  0  0
  1  2  1  0  0  0  0
  2  3  1  0  0  0  0
  3 34  1  0  0  0  0
  3 35  1  0  0  0  0
  3 36  1  0  0  0  0
  2  4  1  0  0  0  0
  4  5  2  0  0  0  0
  4  6  1  0  0  0  0
  6  7  2  0  0  0  0
  7 37  1  0  0  0  0
  7  8  1  0  0  0  0
  8 38  1  0  0  0  0
  8  9  2  0  0  0  0
  9 10  1  0  0  0  0
 10 11  2  0  0  0  0
 11 12  1  0  0  0  0
 12 39  1  0  0  0  0
 12 13  1  0  0  0  0
 13  9  1  0  0  0  0
 13 14  2  0  0  0  0
 14  6  1  0  0  0  0
 14 40  1  0  0  0  0
 10 15  1  0  0  0  0
 15 16  2  0  0  0  0
 16 41  1  0  0  0  0
 16 17  1  0  0  0  0
 17 18  2  0  0  0  0
 18 42  1  0  0  0  0
 18 19  1  0  0  0  0
 19 20  1  0  0  0  0
 20 43  1  0  0  0  0
 20 44  1  0  0  0  0
 20 21  1  0  0  0  0
 21 22  1  0  0  0  0
 22 45  1  0  0  0  0
 22 46  1  0  0  0  0
 22 23  1  0  0  0  0
 23 47  1  0  0  0  0
 23 48  1  0  0  0  0
 23 24  1  0  0  0  0
 24 25  1  0  0  0  0
 25 49  1  0  0  0  0
 25 50  1  0  0  0  0
 25 26  1  0  0  0  0
 26 21  1  0  0  0  0
 26 51  1  0  0  0  0
 26 52  1  0  0  0  0
 19 27  2  0  0  0  0
 27 53  1  0  0  0  0
 27 28  1  0  0  0  0
 28 54  1  0  0  0  0
 28 29  2  0  0  0  0
 29 17  1  0  0  0  0
 29 30  1  0  0  0  0
 30 15  1  0  0  0  0
 30 55  1  0  0  0  0
M  END
>  <LOGBIO>
7.1000

>  <PRED_LOGBIO>
7.5900

>  <XV_RES>
-0.7400

>  <WHL_TMPL>
2

>  <ANCH>
30-32;29-31

$$$$
ROW80
  -MTS-   01071500413D 0   0.00000     0.00000     0

 42 44  0  0  0  0  0  0  0  0999 V2000
    2.3600   -2.6470   -0.6680 Cl  0  0  0  0  0  0  0  0  0  0  0  0
    2.6340   -1.0590   -0.0120 C   0  0  0  0  0  0  0  0  0  0  0  0
    1.5760   -0.3520    0.5720 C   0  0  0  0  0  0  0  0  0  0  0  0
    1.7960    0.9260    1.1000 C   0  0  0  0  0  0  0  0  0  0  0  0
    3.0740    1.4960    1.0440 C   0  0  0  0  0  0  0  0  0  0  0  0
    3.2890    2.7470    1.5610 O   0  0  0  0  0  0  0  0  0  0  0  0
    3.1170    3.8700    0.6930 C   0  0  0  0  0  0  0  0  0  0  0  0
    1.6600    4.3650    0.7560 C   0  0  0  0  0  0  0  0  0  0  0  0
    1.5020    5.7220    0.0460 C   0  0  0  0  0  0  0  0  0  0  0  0
    2.4190    6.6900    0.5610 O   0  0  0  0  0  0  0  0  0  0  0  0
    3.7790    6.3030    0.3460 C   0  0  0  0  0  0  0  0  0  0  0  0
    4.1040    4.9880    1.0790 C   0  0  0  0  0  0  0  0  0  0  0  0
    4.1310    0.7890    0.4600 C   0  0  0  0  0  0  0  0  0  0  0  0
    5.4220    1.3650    0.4030 N   0  0  0  0  0  0  0  0  0  0  0  0
    6.4590    0.7260    0.9360 C   0  0  0  0  0  0  0  0  0  0  0  0
    6.2940   -0.3830    1.4880 O   0  0  0  0  0  0  0  0  0  0  0  0
    7.6730    1.2680    0.8820 N   0  0  0  0  0  0  0  0  0  0  0  0
    8.7770    0.5880    1.4490 C   0  0  0  0  0  0  0  0  0  0  0  0
    9.5260   -0.3040    0.6740 C   0  0  0  0  0  0  0  0  0  0  0  0
   10.5700   -0.9430    1.2200 N   0  0  0  0  0  0  0  0  0  0  0  0
   10.9040   -0.7350    2.5010 C   0  0  0  0  0  0  0  0  0  0  0  0
   10.1530    0.1580    3.2750 C   0  0  0  0  0  0  0  0  0  0  0  0
    9.1090    0.7970    2.7300 N   0  0  0  0  0  0  0  0  0  0  0  0
   12.0350   -1.4320    3.0820 C   0  0  0  0  0  0  0  0  0  0  0  0
   12.9400   -1.9890    3.5470 N   0  0  0  0  0  0  0  0  0  0  0  0
    3.9110   -0.4890   -0.0680 C   0  0  0  0  0  0  0  0  0  0  0  0
    0.5910   -0.7910    0.6160 H   0  0  0  0  0  0  0  0  0  0  0  0
    0.9810    1.4720    1.5510 H   0  0  0  0  0  0  0  0  0  0  0  0
    3.3420    3.5060   -0.3070 H   0  0  0  0  0  0  0  0  0  0  0  0
    1.3560    4.4630    1.7960 H   0  0  0  0  0  0  0  0  0  0  0  0
    1.0080    3.6320    0.2870 H   0  0  0  0  0  0  0  0  0  0  0  0
    1.6710    5.5940   -1.0210 H   0  0  0  0  0  0  0  0  0  0  0  0
    0.4830    6.0820    0.1770 H   0  0  0  0  0  0  0  0  0  0  0  0
    3.9540    6.1770   -0.7200 H   0  0  0  0  0  0  0  0  0  0  0  0
    4.4400    7.0900    0.7020 H   0  0  0  0  0  0  0  0  0  0  0  0
    4.0620    5.1540    2.1530 H   0  0  0  0  0  0  0  0  0  0  0  0
    5.1170    4.6780    0.8330 H   0  0  0  0  0  0  0  0  0  0  0  0
    5.5560    2.2620   -0.0420 H   0  0  0  0  0  0  0  0  0  0  0  0
    7.8060    2.1640    0.4360 H   0  0  0  0  0  0  0  0  0  0  0  0
    9.2640   -0.4780   -0.3600 H   0  0  0  0  0  0  0  0  0  0  0  0
   10.4150    0.3310    4.3090 H   0  0  0  0  0  0  0  0  0  0  0  0
    4.7270   -1.0350   -0.5190 H   0  0  0  0  0  0  0  0  0  0  0  0
  1  2  1  0  0  0  0
  2  3  2  0  0  0  0
  3 27  1  0  0  0  0
  3  4  1  0  0  0  0
  4 28  1  0  0  0  0
  4  5  2  0  0  0  0
  5  6  1  0  0  0  0
  6  7  1  0  0  0  0
  7 29  1  0  0  0  0
  7  8  1  0  0  0  0
  8 30  1  0  0  0  0
  8 31  1  0  0  0  0
  8  9  1  0  0  0  0
  9 32  1  0  0  0  0
  9 33  1  0  0  0  0
  9 10  1  0  0  0  0
 10 11  1  0  0  0  0
 11 34  1  0  0  0  0
 11 35  1  0  0  0  0
 11 12  1  0  0  0  0
 12  7  1  0  0  0  0
 12 36  1  0  0  0  0
 12 37  1  0  0  0  0
  5 13  1  0  0  0  0
 13 14  1  0  0  0  0
 14 38  1  0  0  0  0
 14 15  1  0  0  0  0
 15 16  2  0  0  0  0
 15 17  1  0  0  0  0
 17 39  1  0  0  0  0
 17 18  1  0  0  0  0
 18 19  2  0  0  0  0
 19 40  1  0  0  0  0
 19 20  1  0  0  0  0
 20 21  2  0  0  0  0
 21 22  1  0  0  0  0
 22 41  1  0  0  0  0
 22 23  2  0  0  0  0
 23 18  1  0  0  0  0
 21 24  1  0  0  0  0
 24 25  3  0  0  0  0
 13 26  2  0  0  0  0
 26  2  1  0  0  0  0
 26 42  1  0  0  0  0
M  END
>  <LOGBIO>
8.3000

>  <PRED_LOGBIO>
7.9100

>  <XV_RES>
0.5760

>  <WHL_TMPL>
3

>  <ANCH>
20-21;27-28

$$$$
ROW81
  -MTS-   01071500413D 0   0.00000     0.00000     0

 55 57  0  0  1  0  0  0  0  0999 V2000
    2.0540    7.0580    2.5020 C   0  0  0  0  0  0  0  0  0  0  0  0
    2.1030    7.4380    1.0830 N   0  0  0  0  0  0  0  0  0  0  0  0
    2.3440    6.4540    0.0950 C   0  0  0  0  0  0  0  0  0  0  0  0
    3.6510    6.1550   -0.3080 C   0  0  0  0  0  0  0  0  0  0  0  0
    3.8560    5.1760   -1.2880 C   0  0  0  0  0  0  0  0  0  0  0  0
    5.2090    4.9730   -1.5980 N   0  0  0  0  0  0  0  0  0  0  0  0
    5.5760    4.0140   -2.5720 C   0  0  0  0  0  0  0  0  0  0  0  0
    5.6870    4.3850   -3.9170 C   0  0  0  0  0  0  0  0  0  0  0  0
    6.0350    3.4700   -4.8310 N   0  0  0  0  0  0  0  0  0  0  0  0
    6.2770    2.2020   -4.4710 C   0  0  0  0  0  0  0  0  0  0  0  0
    6.6530    1.2190   -5.4680 C   0  0  0  0  0  0  0  0  0  0  0  0
    6.9530    0.4330   -6.2670 N   0  0  0  0  0  0  0  0  0  0  0  0
    6.1650    1.8320   -3.1250 C   0  0  0  0  0  0  0  0  0  0  0  0
    6.4100    0.5390   -2.7450 O   0  0  0  0  0  0  0  0  0  0  0  0
    5.3130   -0.3780   -2.7380 C   0  0  1  0  0  0  0  0  0  0  0  0
    4.7280   -0.4820   -4.1440 C   0  0  0  0  0  0  0  0  0  0  0  0
    5.8020   -1.7540   -2.2870 C   0  0  0  0  0  0  0  0  0  0  0  0
    4.6740   -2.6970   -2.2800 N   0  0  0  0  0  0  0  0  0  0  0  0
    3.6400   -2.2160   -1.3530 C   0  0  0  0  0  0  0  0  0  0  0  0
    5.1450   -4.0200   -1.8460 C   0  0  0  0  0  0  0  0  0  0  0  0
    5.8170    2.7470   -2.2100 N   0  0  0  0  0  0  0  0  0  0  0  0
    2.8150    4.5320   -1.8340 N   0  0  0  0  0  0  0  0  0  0  0  0
    1.5530    4.7950   -1.4700 C   0  0  0  0  0  0  0  0  0  0  0  0
    1.2800    5.7630   -0.4960 C   0  0  0  0  0  0  0  0  0  0  0  0
   -0.1230    6.0520   -0.0940 C   0  0  0  0  0  0  0  0  0  0  0  0
   -1.2650    5.1130   -0.1580 C   0  0  0  0  0  0  0  0  0  0  0  0
   -2.3320    5.7530    0.2870 N   0  0  0  0  0  0  0  0  0  0  0  0
   -1.9270    7.0980    0.6470 N   0  0  0  0  0  0  0  0  0  0  0  0
   -2.7990    8.1510    1.1870 C   0  0  0  0  0  0  0  0  0  0  0  0
   -0.5850    7.2120    0.3920 C   0  0  0  0  0  0  0  0  0  0  0  0
    3.0060    6.6200    2.7940 H   0  0  0  0  0  0  0  0  0  0  0  0
    1.8600    7.9410    3.1070 H   0  0  0  0  0  0  0  0  0  0  0  0
    1.2590    6.3310    2.6550 H   0  0  0  0  0  0  0  0  0  0  0  0
    1.9650    8.4010    0.8130 H   0  0  0  0  0  0  0  0  0  0  0  0
    4.4910    6.6730    0.1310 H   0  0  0  0  0  0  0  0  0  0  0  0
    5.9210    5.5120   -1.1260 H   0  0  0  0  0  0  0  0  0  0  0  0
    5.4940    5.4050   -4.2160 H   0  0  0  0  0  0  0  0  0  0  0  0
    4.5470   -0.0230   -2.0520 H   0  0  0  0  0  0  0  0  0  0  0  0
    5.4940   -0.8380   -4.8300 H   0  0  0  0  0  0  0  0  0  0  0  0
    3.8930   -1.1800   -4.1390 H   0  0  0  0  0  0  0  0  0  0  0  0
    4.3800    0.4970   -4.4650 H   0  0  0  0  0  0  0  0  0  0  0  0
    6.2190   -1.6800   -1.2850 H   0  0  0  0  0  0  0  0  0  0  0  0
    6.5680   -2.1100   -2.9740 H   0  0  0  0  0  0  0  0  0  0  0  0
    4.0570   -2.1420   -0.3510 H   0  0  0  0  0  0  0  0  0  0  0  0
    2.8050   -2.9140   -1.3480 H   0  0  0  0  0  0  0  0  0  0  0  0
    3.2910   -1.2370   -1.6740 H   0  0  0  0  0  0  0  0  0  0  0  0
    5.5620   -3.9460   -0.8440 H   0  0  0  0  0  0  0  0  0  0  0  0
    4.3100   -4.7180   -1.8410 H   0  0  0  0  0  0  0  0  0  0  0  0
    5.9100   -4.3760   -2.5330 H   0  0  0  0  0  0  0  0  0  0  0  0
    0.7390    4.2560   -1.9320 H   0  0  0  0  0  0  0  0  0  0  0  0
   -1.2320    4.0910   -0.5050 H   0  0  0  0  0  0  0  0  0  0  0  0
   -3.6020    7.6960    1.7620 H   0  0  0  0  0  0  0  0  0  0  0  0
   -3.2220    8.7270    0.3670 H   0  0  0  0  0  0  0  0  0  0  0  0
   -2.2180    8.8080    1.8310 H   0  0  0  0  0  0  0  0  0  0  0  0
    0.0080    8.0990    0.5590 H   0  0  0  0  0  0  0  0  0  0  0  0
  1 31  1  0  0  0  0
  1 32  1  0  0  0  0
  1 33  1  0  0  0  0
  1  2  1  0  0  0  0
  2 34  1  0  0  0  0
  2  3  1  0  0  0  0
  3  4  2  0  0  0  0
  4 35  1  0  0  0  0
  4  5  1  0  0  0  0
  5  6  1  0  0  0  0
  6 36  1  0  0  0  0
  6  7  1  0  0  0  0
  7  8  2  0  0  0  0
  8 37  1  0  0  0  0
  8  9  1  0  0  0  0
  9 10  2  0  0  0  0
 10 11  1  0  0  0  0
 11 12  3  0  0  0  0
 10 13  1  0  0  0  0
 13 14  1  0  0  0  0
 14 15  1  0  0  0  0
 15 38  1  0  0  0  0
 15 16  1  0  0  0  0
 16 39  1  0  0  0  0
 16 40  1  0  0  0  0
 16 41  1  0  0  0  0
 15 17  1  0  0  0  0
 17 42  1  0  0  0  0
 17 43  1  0  0  0  0
 17 18  1  0  0  0  0
 18 19  1  0  0  0  0
 19 44  1  0  0  0  0
 19 45  1  0  0  0  0
 19 46  1  0  0  0  0
 18 20  1  0  0  0  0
 20 47  1  0  0  0  0
 20 48  1  0  0  0  0
 20 49  1  0  0  0  0
 13 21  2  0  0  0  0
 21  7  1  0  0  0  0
  5 22  2  0  0  0  0
 22 23  1  0  0  0  0
 23 50  1  0  0  0  0
 23 24  2  0  0  0  0
 24  3  1  0  0  0  0
 24 25  1  0  0  0  0
 25 26  1  0  0  0  0
 26 51  1  0  0  0  0
 26 27  2  0  0  0  0
 27 28  1  0  0  0  0
 28 29  1  0  0  0  0
 29 52  1  0  0  0  0
 29 53  1  0  0  0  0
 29 54  1  0  0  0  0
 28 30  1  0  0  0  0
 30 25  2  0  0  0  0
 30 55  1  0  0  0  0
M  END
>  <LOGBIO>
6.7700

>  <PRED_LOGBIO>
6.9400

>  <XV_RES>
-0.3670

>  <WHL_TMPL>
1

>  <ANCH>
5-6;44-45

$$$$
ROW82
  -MTS-   01071500413D 0   0.00000     0.00000     0

 57 61  0  0  0  0  0  0  0  0999 V2000
  -12.7200   12.7420    5.0890 C   0  0  0  0  0  0  0  0  0  0  0  0
  -11.3180   12.3460    4.8950 N   0  0  0  0  0  0  0  0  0  0  0  0
  -10.5590   12.6230    6.1230 C   0  0  0  0  0  0  0  0  0  0  0  0
   -9.1000   12.1460    5.9990 C   0  0  0  0  0  0  0  0  0  0  0  0
   -9.0340   10.7240    5.6320 N   0  0  0  0  0  0  0  0  0  0  0  0
   -7.6310   10.3340    5.4320 C   0  0  0  0  0  0  0  0  0  0  0  0
   -7.2440   10.5530    3.9700 C   0  0  0  0  0  0  0  0  0  0  0  0
   -5.7860   10.1480    3.7630 C   0  0  0  0  0  0  0  0  0  0  0  0
   -5.4240   10.3530    2.3950 O   0  0  0  0  0  0  0  0  0  0  0  0
   -4.1450   10.0430    2.0150 C   0  0  0  0  0  0  0  0  0  0  0  0
   -3.1390   11.0150    2.0830 C   0  0  0  0  0  0  0  0  0  0  0  0
   -1.8320   10.6980    1.6950 C   0  0  0  0  0  0  0  0  0  0  0  0
   -1.5300    9.4100    1.2370 C   0  0  0  0  0  0  0  0  0  0  0  0
   -0.2540    8.7630    0.7560 C   0  0  0  0  0  0  0  0  0  0  0  0
   -0.6380    7.3440    0.4120 C   0  0  0  0  0  0  0  0  0  0  0  0
   -0.1220    6.0520   -0.0940 C   0  0  0  0  0  0  0  0  0  0  0  0
   -1.1330    5.2040   -0.1240 N   0  0  0  0  0  0  0  0  0  0  0  0
   -2.3150    5.8980    0.3500 N   0  0  0  0  0  0  0  0  0  0  0  0
   -1.9450    7.1820    0.6560 C   0  0  0  0  0  0  0  0  0  0  0  0
   -2.5360    8.4380    1.1680 C   0  0  0  0  0  0  0  0  0  0  0  0
   -3.8430    8.7550    1.5570 C   0  0  0  0  0  0  0  0  0  0  0  0
    1.2730    5.7640   -0.4940 C   0  0  0  0  0  0  0  0  0  0  0  0
    2.3470    6.2940    0.2300 C   0  0  0  0  0  0  0  0  0  0  0  0
    3.6560    6.0050   -0.1740 C   0  0  0  0  0  0  0  0  0  0  0  0
    3.8540    5.1910   -1.2950 C   0  0  0  0  0  0  0  0  0  0  0  0
    2.8070    4.6970   -1.9690 N   0  0  0  0  0  0  0  0  0  0  0  0
    1.5430    4.9570   -1.6060 C   0  0  0  0  0  0  0  0  0  0  0  0
    5.2090    4.9730   -1.5980 C   0  0  0  0  0  0  0  0  0  0  0  0
    6.3270    4.7930   -1.8480 N   0  0  0  0  0  0  0  0  0  0  0  0
   -9.7960   10.4520    4.4040 C   0  0  0  0  0  0  0  0  0  0  0  0
  -11.2570   10.9240    4.5250 C   0  0  0  0  0  0  0  0  0  0  0  0
  -12.9870   12.6310    6.1380 H   0  0  0  0  0  0  0  0  0  0  0  0
  -12.8490   13.7800    4.7900 H   0  0  0  0  0  0  0  0  0  0  0  0
  -13.3640   12.1070    4.4830 H   0  0  0  0  0  0  0  0  0  0  0  0
  -11.0330   12.1210    6.9630 H   0  0  0  0  0  0  0  0  0  0  0  0
  -10.5740   13.6920    6.3250 H   0  0  0  0  0  0  0  0  0  0  0  0
   -8.5870   12.7380    5.2440 H   0  0  0  0  0  0  0  0  0  0  0  0
   -8.5870   12.2990    6.9460 H   0  0  0  0  0  0  0  0  0  0  0  0
   -6.9920   10.9390    6.0710 H   0  0  0  0  0  0  0  0  0  0  0  0
   -7.5070    9.2830    5.6860 H   0  0  0  0  0  0  0  0  0  0  0  0
   -7.8840    9.9480    3.3310 H   0  0  0  0  0  0  0  0  0  0  0  0
   -7.3680   11.6040    3.7170 H   0  0  0  0  0  0  0  0  0  0  0  0
   -5.1470   10.7530    4.4020 H   0  0  0  0  0  0  0  0  0  0  0  0
   -5.6620    9.0970    4.0170 H   0  0  0  0  0  0  0  0  0  0  0  0
   -3.3720   12.0090    2.4360 H   0  0  0  0  0  0  0  0  0  0  0  0
   -1.0560   11.4480    1.7480 H   0  0  0  0  0  0  0  0  0  0  0  0
    0.0860    9.2700   -0.1450 H   0  0  0  0  0  0  0  0  0  0  0  0
    0.4700    8.7520    1.5680 H   0  0  0  0  0  0  0  0  0  0  0  0
   -3.2410    5.5070    0.4400 H   0  0  0  0  0  0  0  0  0  0  0  0
   -4.6190    8.0050    1.5040 H   0  0  0  0  0  0  0  0  0  0  0  0
    2.1680    6.9200    1.0920 H   0  0  0  0  0  0  0  0  0  0  0  0
    4.4990    6.4040    0.3710 H   0  0  0  0  0  0  0  0  0  0  0  0
    0.7260    4.5400   -2.1750 H   0  0  0  0  0  0  0  0  0  0  0  0
   -9.3220   10.9550    3.5640 H   0  0  0  0  0  0  0  0  0  0  0  0
   -9.7780    9.3850    4.1950 H   0  0  0  0  0  0  0  0  0  0  0  0
  -11.7690   10.3310    5.2800 H   0  0  0  0  0  0  0  0  0  0  0  0
  -11.7660   10.7750    3.5750 H   0  0  0  0  0  0  0  0  0  0  0  0
  1 32  1  0  0  0  0
  1 33  1  0  0  0  0
  1 34  1  0  0  0  0
  1  2  1  0  0  0  0
  2  3  1  0  0  0  0
  3 35  1  0  0  0  0
  3 36  1  0  0  0  0
  3  4  1  0  0  0  0
  4 37  1  0  0  0  0
  4 38  1  0  0  0  0
  4  5  1  0  0  0  0
  5  6  1  0  0  0  0
  6 39  1  0  0  0  0
  6 40  1  0  0  0  0
  6  7  1  0  0  0  0
  7 41  1  0  0  0  0
  7 42  1  0  0  0  0
  7  8  1  0  0  0  0
  8 43  1  0  0  0  0
  8 44  1  0  0  0  0
  8  9  1  0  0  0  0
  9 10  1  0  0  0  0
 10 11  2  0  0  0  0
 11 45  1  0  0  0  0
 11 12  1  0  0  0  0
 12 46  1  0  0  0  0
 12 13  2  0  0  0  0
 13 14  1  0  0  0  0
 14 47  1  0  0  0  0
 14 48  1  0  0  0  0
 14 15  1  0  0  0  0
 15 16  1  0  0  0  0
 16 17  2  0  0  0  0
 17 18  1  0  0  0  0
 18 49  1  0  0  0  0
 18 19  1  0  0  0  0
 19 15  2  0  0  0  0
 19 20  1  0  0  0  0
 20 13  1  0  0  0  0
 20 21  2  0  0  0  0
 21 10  1  0  0  0  0
 21 50  1  0  0  0  0
 16 22  1  0  0  0  0
 22 23  2  0  0  0  0
 23 51  1  0  0  0  0
 23 24  1  0  0  0  0
 24 52  1  0  0  0  0
 24 25  2  0  0  0  0
 25 26  1  0  0  0  0
 26 27  2  0  0  0  0
 27 22  1  0  0  0  0
 27 53  1  0  0  0  0
 25 28  1  0  0  0  0
 28 29  3  0  0  0  0
  5 30  1  0  0  0  0
 30 54  1  0  0  0  0
 30 55  1  0  0  0  0
 30 31  1  0  0  0  0
 31  2  1  0  0  0  0
 31 56  1  0  0  0  0
 31 57  1  0  0  0  0
M  END
>  <LOGBIO>
8.8200

>  <PRED_LOGBIO>
8.8400

>  <XV_RES>
0.0160

>  <WHL_TMPL>
1

>  <ANCH>
5-31;41-42

$$$$
ROW83
  -MTS-   01071500413D 0   0.00000     0.00000     0

 53 56  0  0  1  0  0  0  0  0999 V2000
    2.0540    7.0580    2.5020 C   0  0  0  0  0  0  0  0  0  0  0  0
    2.1030    7.4380    1.0830 N   0  0  0  0  0  0  0  0  0  0  0  0
    2.3440    6.4540    0.0950 C   0  0  0  0  0  0  0  0  0  0  0  0
    3.6510    6.1550   -0.3080 C   0  0  0  0  0  0  0  0  0  0  0  0
    3.8560    5.1760   -1.2880 C   0  0  0  0  0  0  0  0  0  0  0  0
    5.2090    4.9730   -1.5980 N   0  0  0  0  0  0  0  0  0  0  0  0
    5.5760    4.0140   -2.5720 C   0  0  0  0  0  0  0  0  0  0  0  0
    5.6870    4.3850   -3.9170 C   0  0  0  0  0  0  0  0  0  0  0  0
    6.0350    3.4700   -4.8310 N   0  0  0  0  0  0  0  0  0  0  0  0
    6.2770    2.2020   -4.4710 C   0  0  0  0  0  0  0  0  0  0  0  0
    6.6530    1.2190   -5.4680 C   0  0  0  0  0  0  0  0  0  0  0  0
    6.9530    0.4330   -6.2670 N   0  0  0  0  0  0  0  0  0  0  0  0
    6.1650    1.8320   -3.1250 C   0  0  0  0  0  0  0  0  0  0  0  0
    6.4100    0.5390   -2.7450 O   0  0  0  0  0  0  0  0  0  0  0  0
    5.3130   -0.3780   -2.7380 C   0  0  2  0  0  0  0  0  0  0  0  0
    4.1840    0.0550   -3.6920 C   0  0  0  0  0  0  0  0  0  0  0  0
    2.9470   -0.5720   -3.0220 C   0  0  0  0  0  0  0  0  0  0  0  0
    3.1630   -0.7240   -1.5760 N   0  0  0  0  0  0  0  0  0  0  0  0
    2.3070    0.1960   -0.8130 C   0  0  0  0  0  0  0  0  0  0  0  0
    4.5860   -0.4080   -1.3810 C   0  0  0  0  0  0  0  0  0  0  0  0
    5.8170    2.7470   -2.2100 N   0  0  0  0  0  0  0  0  0  0  0  0
    2.8150    4.5320   -1.8340 N   0  0  0  0  0  0  0  0  0  0  0  0
    1.5530    4.7950   -1.4700 C   0  0  0  0  0  0  0  0  0  0  0  0
    1.2800    5.7630   -0.4960 C   0  0  0  0  0  0  0  0  0  0  0  0
   -0.1230    6.0520   -0.0940 C   0  0  0  0  0  0  0  0  0  0  0  0
   -1.2650    5.1130   -0.1580 C   0  0  0  0  0  0  0  0  0  0  0  0
   -2.3320    5.7530    0.2870 N   0  0  0  0  0  0  0  0  0  0  0  0
   -1.9270    7.0980    0.6470 N   0  0  0  0  0  0  0  0  0  0  0  0
   -2.7990    8.1510    1.1870 C   0  0  0  0  0  0  0  0  0  0  0  0
   -0.5850    7.2120    0.3920 C   0  0  0  0  0  0  0  0  0  0  0  0
    3.0060    6.6200    2.7940 H   0  0  0  0  0  0  0  0  0  0  0  0
    1.8600    7.9410    3.1070 H   0  0  0  0  0  0  0  0  0  0  0  0
    1.2590    6.3310    2.6550 H   0  0  0  0  0  0  0  0  0  0  0  0
    1.9650    8.4010    0.8130 H   0  0  0  0  0  0  0  0  0  0  0  0
    4.4910    6.6730    0.1310 H   0  0  0  0  0  0  0  0  0  0  0  0
    5.9210    5.5120   -1.1260 H   0  0  0  0  0  0  0  0  0  0  0  0
    5.4940    5.4050   -4.2160 H   0  0  0  0  0  0  0  0  0  0  0  0
    5.7280   -1.3480   -3.0050 H   0  0  0  0  0  0  0  0  0  0  0  0
    4.1030    1.1380   -3.7520 H   0  0  0  0  0  0  0  0  0  0  0  0
    4.3360   -0.3320   -4.6970 H   0  0  0  0  0  0  0  0  0  0  0  0
    2.7510   -1.5470   -3.4630 H   0  0  0  0  0  0  0  0  0  0  0  0
    2.0800    0.0630   -3.1940 H   0  0  0  0  0  0  0  0  0  0  0  0
    1.3900   -0.3150   -0.5270 H   0  0  0  0  0  0  0  0  0  0  0  0
    2.0640    1.0600   -1.4270 H   0  0  0  0  0  0  0  0  0  0  0  0
    2.8330    0.5230    0.0820 H   0  0  0  0  0  0  0  0  0  0  0  0
    4.6790    0.5620   -0.8990 H   0  0  0  0  0  0  0  0  0  0  0  0
    5.0410   -1.1630   -0.7430 H   0  0  0  0  0  0  0  0  0  0  0  0
    0.7390    4.2560   -1.9320 H   0  0  0  0  0  0  0  0  0  0  0  0
   -1.2320    4.0910   -0.5050 H   0  0  0  0  0  0  0  0  0  0  0  0
   -3.6020    7.6960    1.7620 H   0  0  0  0  0  0  0  0  0  0  0  0
   -3.2220    8.7270    0.3670 H   0  0  0  0  0  0  0  0  0  0  0  0
   -2.2180    8.8080    1.8310 H   0  0  0  0  0  0  0  0  0  0  0  0
    0.0080    8.0990    0.5590 H   0  0  0  0  0  0  0  0  0  0  0  0
  1 31  1  0  0  0  0
  1 32  1  0  0  0  0
  1 33  1  0  0  0  0
  1  2  1  0  0  0  0
  2 34  1  0  0  0  0
  2  3  1  0  0  0  0
  3  4  2  0  0  0  0
  4 35  1  0  0  0  0
  4  5  1  0  0  0  0
  5  6  1  0  0  0  0
  6 36  1  0  0  0  0
  6  7  1  0  0  0  0
  7  8  2  0  0  0  0
  8 37  1  0  0  0  0
  8  9  1  0  0  0  0
  9 10  2  0  0  0  0
 10 11  1  0  0  0  0
 11 12  3  0  0  0  0
 10 13  1  0  0  0  0
 13 14  1  0  0  0  0
 14 15  1  0  0  0  0
 15 38  1  0  0  0  0
 15 16  1  0  0  0  0
 16 39  1  0  0  0  0
 16 40  1  0  0  0  0
 16 17  1  0  0  0  0
 17 41  1  0  0  0  0
 17 42  1  0  0  0  0
 17 18  1  0  0  0  0
 18 19  1  0  0  0  0
 19 43  1  0  0  0  0
 19 44  1  0  0  0  0
 19 45  1  0  0  0  0
 18 20  1  0  0  0  0
 20 15  1  0  0  0  0
 20 46  1  0  0  0  0
 20 47  1  0  0  0  0
 13 21  2  0  0  0  0
 21  7  1  0  0  0  0
  5 22  2  0  0  0  0
 22 23  1  0  0  0  0
 23 48  1  0  0  0  0
 23 24  2  0  0  0  0
 24  3  1  0  0  0  0
 24 25  1  0  0  0  0
 25 26  1  0  0  0  0
 26 49  1  0  0  0  0
 26 27  2  0  0  0  0
 27 28  1  0  0  0  0
 28 29  1  0  0  0  0
 29 50  1  0  0  0  0
 29 51  1  0  0  0  0
 29 52  1  0  0  0  0
 28 30  1  0  0  0  0
 30 25  2  0  0  0  0
 30 53  1  0  0  0  0
M  END
>  <LOGBIO>
8.3600

>  <PRED_LOGBIO>
7.1800

>  <XV_RES>
1.6300

>  <WHL_TMPL>
1

>  <ANCH>
5-6;42-43

$$$$
ROW84
  -MTS-   01071500413D 0   0.00000     0.00000     0

 54 58  0  0  0  0  0  0  0  0999 V2000
    9.7100   -0.8380   -3.4250 C   0  0  0  0  0  0  0  0  0  0  0  0
    9.1800   -2.2650   -3.5290 C   0  0  2  0  0  0  0  0  0  0  0  0
    7.8810   -2.1860   -4.3510 C   0  0  0  0  0  0  0  0  0  0  0  0
    6.8300   -1.2970   -3.6610 C   0  0  0  0  0  0  0  0  0  0  0  0
    6.5570   -1.7640   -2.2190 C   0  0  2  0  0  0  0  0  0  0  0  0
    7.8560   -1.8420   -1.3970 C   0  0  0  0  0  0  0  0  0  0  0  0
    8.9070   -2.7320   -2.0870 C   0  0  0  0  0  0  0  0  0  0  0  0
    5.6060   -0.8510   -1.5680 N   0  0  0  0  0  0  0  0  0  0  0  0
    4.1810   -1.1440   -1.7770 C   0  0  0  0  0  0  0  0  0  0  0  0
    3.3440   -0.1210   -1.0470 C   0  0  0  0  0  0  0  0  0  0  0  0
    2.9560   -0.3500    0.2780 C   0  0  0  0  0  0  0  0  0  0  0  0
    2.1800    0.5980    0.9540 C   0  0  0  0  0  0  0  0  0  0  0  0
    1.7920    1.7770    0.3060 C   0  0  0  0  0  0  0  0  0  0  0  0
    2.1800    2.0060   -1.0200 C   0  0  0  0  0  0  0  0  0  0  0  0
    1.6100    3.3450   -1.4240 C   0  0  0  0  0  0  0  0  0  0  0  0
    0.8700    3.8410   -0.2050 C   0  0  0  0  0  0  0  0  0  0  0  0
    0.0580    4.9550    0.3320 C   0  0  0  0  0  0  0  0  0  0  0  0
   -0.2590    4.6530    1.5780 N   0  0  0  0  0  0  0  0  0  0  0  0
    0.3220    3.3610    1.8860 N   0  0  0  0  0  0  0  0  0  0  0  0
    0.9880    2.9290    0.7700 C   0  0  0  0  0  0  0  0  0  0  0  0
   -0.3280    6.1860   -0.3940 C   0  0  0  0  0  0  0  0  0  0  0  0
   -1.0880    6.0970   -1.5670 C   0  0  0  0  0  0  0  0  0  0  0  0
   -1.4530    7.2610   -2.2540 C   0  0  0  0  0  0  0  0  0  0  0  0
   -1.0580    8.5130   -1.7690 C   0  0  0  0  0  0  0  0  0  0  0  0
   -1.5120    9.9590   -2.6230 Cl  0  0  0  0  0  0  0  0  0  0  0  0
   -0.2980    8.6020   -0.5960 C   0  0  0  0  0  0  0  0  0  0  0  0
    0.0670    7.4380    0.0910 C   0  0  0  0  0  0  0  0  0  0  0  0
    2.9560    1.0570   -1.6960 C   0  0  0  0  0  0  0  0  0  0  0  0
    9.2830   -0.3550   -2.5480 H   0  0  0  0  0  0  0  0  0  0  0  0
   10.7940   -0.8590   -3.3360 H   0  0  0  0  0  0  0  0  0  0  0  0
    9.4310   -0.2810   -4.3170 H   0  0  0  0  0  0  0  0  0  0  0  0
    9.9050   -2.9150   -4.0140 H   0  0  0  0  0  0  0  0  0  0  0  0
    7.4670   -3.1920   -4.3670 H   0  0  0  0  0  0  0  0  0  0  0  0
    8.1160   -1.7470   -5.3180 H   0  0  0  0  0  0  0  0  0  0  0  0
    5.9010   -1.4370   -4.2090 H   0  0  0  0  0  0  0  0  0  0  0  0
    7.2170   -0.2810   -3.6220 H   0  0  0  0  0  0  0  0  0  0  0  0
    6.1210   -2.7600   -2.2610 H   0  0  0  0  0  0  0  0  0  0  0  0
    7.5990   -2.3400   -0.4640 H   0  0  0  0  0  0  0  0  0  0  0  0
    8.2650   -0.8380   -1.3100 H   0  0  0  0  0  0  0  0  0  0  0  0
    9.8360   -2.5910   -1.5380 H   0  0  0  0  0  0  0  0  0  0  0  0
    8.5190   -3.7480   -2.1260 H   0  0  0  0  0  0  0  0  0  0  0  0
    5.7600    0.0480   -2.0010 H   0  0  0  0  0  0  0  0  0  0  0  0
    3.9550   -2.1370   -1.3940 H   0  0  0  0  0  0  0  0  0  0  0  0
    3.9550   -1.1060   -2.8410 H   0  0  0  0  0  0  0  0  0  0  0  0
    3.2550   -1.2590    0.7780 H   0  0  0  0  0  0  0  0  0  0  0  0
    1.8810    0.4210    1.9770 H   0  0  0  0  0  0  0  0  0  0  0  0
    2.4270    4.0280   -1.6490 H   0  0  0  0  0  0  0  0  0  0  0  0
    0.9030    3.2020   -2.2380 H   0  0  0  0  0  0  0  0  0  0  0  0
    0.2490    2.8690    2.7650 H   0  0  0  0  0  0  0  0  0  0  0  0
   -1.3930    5.1310   -1.9410 H   0  0  0  0  0  0  0  0  0  0  0  0
   -2.0400    7.1920   -3.1580 H   0  0  0  0  0  0  0  0  0  0  0  0
    0.0060    9.5680   -0.2220 H   0  0  0  0  0  0  0  0  0  0  0  0
    0.6530    7.5070    0.9950 H   0  0  0  0  0  0  0  0  0  0  0  0
    3.2550    1.2340   -2.7190 H   0  0  0  0  0  0  0  0  0  0  0  0
  1 29  1  0  0  0  0
  1 30  1  0  0  0  0
  1 31  1  0  0  0  0
  1  2  1  0  0  0  0
  2 32  1  0  0  0  0
  2  3  1  0  0  0  0
  3 33  1  0  0  0  0
  3 34  1  0  0  0  0
  3  4  1  0  0  0  0
  4 35  1  0  0  0  0
  4 36  1  0  0  0  0
  4  5  1  0  0  0  0
  5 37  1  0  0  0  0
  5  6  1  0  0  0  0
  6 38  1  0  0  0  0
  6 39  1  0  0  0  0
  6  7  1  0  0  0  0
  7  2  1  0  0  0  0
  7 40  1  0  0  0  0
  7 41  1  0  0  0  0
  5  8  1  0  0  0  0
  8 42  1  0  0  0  0
  8  9  1  0  0  0  0
  9 43  1  0  0  0  0
  9 44  1  0  0  0  0
  9 10  1  0  0  0  0
 10 11  2  0  0  0  0
 11 45  1  0  0  0  0
 11 12  1  0  0  0  0
 12 46  1  0  0  0  0
 12 13  2  0  0  0  0
 13 14  1  0  0  0  0
 14 15  1  0  0  0  0
 15 47  1  0  0  0  0
 15 48  1  0  0  0  0
 15 16  1  0  0  0  0
 16 17  1  0  0  0  0
 17 18  2  0  0  0  0
 18 19  1  0  0  0  0
 19 49  1  0  0  0  0
 19 20  1  0  0  0  0
 20 13  1  0  0  0  0
 20 16  2  0  0  0  0
 17 21  1  0  0  0  0
 21 22  2  0  0  0  0
 22 50  1  0  0  0  0
 22 23  1  0  0  0  0
 23 51  1  0  0  0  0
 23 24  2  0  0  0  0
 24 25  1  0  0  0  0
 24 26  1  0  0  0  0
 26 52  1  0  0  0  0
 26 27  2  0  0  0  0
 27 21  1  0  0  0  0
 27 53  1  0  0  0  0
 14 28  2  0  0  0  0
 28 10  1  0  0  0  0
 28 54  1  0  0  0  0
M  END
>  <LOGBIO>
6.3200

>  <PRED_LOGBIO>
6.3400

>  <XV_RES>
-0.1010

>  <WHL_TMPL>
3

>  <ANCH>
26-28;21-13

$$$$
ROW85
  -MTS-   01071500413D 0   0.00000     0.00000     0

 28 30  0  0  0  0  0  0  0  0999 V2000
   -6.9000   -4.1620    2.3850 O   0  0  0  0  0  0  0  0  0  0  0  0
   -6.3150   -4.0650    1.0840 C   0  0  0  0  0  0  0  0  0  0  0  0
   -5.4790   -5.2930    0.8140 C   0  0  0  0  0  0  0  0  0  0  0  0
   -4.0890   -5.1810    0.6970 C   0  0  0  0  0  0  0  0  0  0  0  0
   -3.3140   -6.3200    0.4470 C   0  0  0  0  0  0  0  0  0  0  0  0
   -1.8420   -6.2280    0.3180 C   0  0  0  0  0  0  0  0  0  0  0  0
   -1.1370   -7.3420    0.0790 C   0  0  0  0  0  0  0  0  0  0  0  0
   -1.7440   -8.5630   -0.0500 N   0  0  0  0  0  0  0  0  0  0  0  0
   -3.0590   -8.7380    0.0500 C   0  0  0  0  0  0  0  0  0  0  0  0
   -3.5470   -9.8600   -0.0750 O   0  0  0  0  0  0  0  0  0  0  0  0
   -3.9290   -7.5700    0.3140 C   0  0  0  0  0  0  0  0  0  0  0  0
   -5.3200   -7.6820    0.4320 C   0  0  0  0  0  0  0  0  0  0  0  0
   -5.9350   -8.9320    0.2990 C   0  0  0  0  0  0  0  0  0  0  0  0
   -7.3260   -9.0440    0.4170 C   0  0  0  0  0  0  0  0  0  0  0  0
   -8.1620  -10.7410    0.2370 Br  0  0  0  0  0  0  0  0  0  0  0  0
   -8.1010   -7.9050    0.6670 C   0  0  0  0  0  0  0  0  0  0  0  0
   -7.4850   -6.6550    0.7990 C   0  0  0  0  0  0  0  0  0  0  0  0
   -6.0950   -6.5430    0.6820 C   0  0  0  0  0  0  0  0  0  0  0  0
   -7.4430   -3.3830    2.5820 H   0  0  0  0  0  0  0  0  0  0  0  0
   -7.1030   -3.9910    0.3370 H   0  0  0  0  0  0  0  0  0  0  0  0
   -5.6850   -3.1790    1.0350 H   0  0  0  0  0  0  0  0  0  0  0  0
   -3.6140   -4.2170    0.7990 H   0  0  0  0  0  0  0  0  0  0  0  0
   -1.3430   -5.2750    0.4160 H   0  0  0  0  0  0  0  0  0  0  0  0
   -0.0630   -7.2750   -0.0150 H   0  0  0  0  0  0  0  0  0  0  0  0
   -1.1650   -9.3710   -0.2310 H   0  0  0  0  0  0  0  0  0  0  0  0
   -5.3380   -9.8110    0.1060 H   0  0  0  0  0  0  0  0  0  0  0  0
   -9.1740   -7.9910    0.7570 H   0  0  0  0  0  0  0  0  0  0  0  0
   -8.0830   -5.7760    0.9920 H   0  0  0  0  0  0  0  0  0  0  0  0
  1 19  1  0  0  0  0
  1  2  1  0  0  0  0
  2 20  1  0  0  0  0
  2 21  1  0  0  0  0
  2  3  1  0  0  0  0
  3  4  2  0  0  0  0
  4 22  1  0  0  0  0
  4  5  1  0  0  0  0
  5  6  1  0  0  0  0
  6 23  1  0  0  0  0
  6  7  2  0  0  0  0
  7 24  1  0  0  0  0
  7  8  1  0  0  0  0
  8 25  1  0  0  0  0
  8  9  1  0  0  0  0
  9 10  2  0  0  0  0
  9 11  1  0  0  0  0
 11  5  2  0  0  0  0
 11 12  1  0  0  0  0
 12 13  1  0  0  0  0
 13 26  1  0  0  0  0
 13 14  2  0  0  0  0
 14 15  1  0  0  0  0
 14 16  1  0  0  0  0
 16 27  1  0  0  0  0
 16 17  2  0  0  0  0
 17 28  1  0  0  0  0
 17 18  1  0  0  0  0
 18  3  1  0  0  0  0
 18 12  2  0  0  0  0
M  END
>  <LOGBIO>
6.3600

>  <PRED_LOGBIO>
6.5800

>  <XV_RES>
-0.3780

>  <WHL_TMPL>
2

>  <ANCH>
1-2;17-16

$$$$
ROW86
  -MTS-   01071500413D 0   0.00000     0.00000     0

 31 35  0  0  0  0  0  0  0  0999 V2000
   -1.4200   -5.7930    0.3440 O   0  0  0  0  0  0  0  0  0  0  0  0
   -2.5630   -5.3800    0.5310 C   0  0  0  0  0  0  0  0  0  0  0  0
   -2.8860   -4.1110    0.7670 N   0  0  0  0  0  0  0  0  0  0  0  0
   -4.3420   -3.9970    0.9400 C   0  0  0  0  0  0  0  0  0  0  0  0
   -4.8840   -5.3970    0.7750 C   0  0  0  0  0  0  0  0  0  0  0  0
   -3.7800   -6.2210    0.5270 C   0  0  0  0  0  0  0  0  0  0  0  0
   -3.9630   -7.5950    0.3280 C   0  0  0  0  0  0  0  0  0  0  0  0
   -3.0560   -8.7310    0.0510 C   0  0  0  0  0  0  0  0  0  0  0  0
   -3.5470   -9.8600   -0.0750 O   0  0  0  0  0  0  0  0  0  0  0  0
   -3.7860   -9.8390   -0.0470 N   0  0  0  0  0  0  0  0  0  0  0  0
   -5.0810   -9.5930    0.1290 C   0  0  0  0  0  0  0  0  0  0  0  0
   -5.9840  -10.4280    0.0930 O   0  0  0  0  0  0  0  0  0  0  0  0
   -5.2500   -8.1440    0.3780 C   0  0  0  0  0  0  0  0  0  0  0  0
   -6.3540   -7.3200    0.6260 C   0  0  0  0  0  0  0  0  0  0  0  0
   -7.7350   -7.6100    0.7270 N   0  0  0  0  0  0  0  0  0  0  0  0
   -8.4340   -6.4080    0.9920 C   0  0  0  0  0  0  0  0  0  0  0  0
   -9.7970   -6.1520    1.1780 C   0  0  0  0  0  0  0  0  0  0  0  0
  -10.2370   -4.8470    1.4320 C   0  0  0  0  0  0  0  0  0  0  0  0
   -9.3120   -3.7980    1.5000 C   0  0  0  0  0  0  0  0  0  0  0  0
   -7.9480   -4.0540    1.3150 C   0  0  0  0  0  0  0  0  0  0  0  0
   -7.5090   -5.3590    1.0600 C   0  0  0  0  0  0  0  0  0  0  0  0
   -6.1710   -5.9460    0.8250 C   0  0  0  0  0  0  0  0  0  0  0  0
   -2.2320   -3.3440    0.8190 H   0  0  0  0  0  0  0  0  0  0  0  0
   -4.7240   -3.3980    0.1170 H   0  0  0  0  0  0  0  0  0  0  0  0
   -4.5620   -3.6480    1.9460 H   0  0  0  0  0  0  0  0  0  0  0  0
   -3.4030  -10.7540   -0.2340 H   0  0  0  0  0  0  0  0  0  0  0  0
   -8.1530   -8.5230    0.6260 H   0  0  0  0  0  0  0  0  0  0  0  0
  -10.5110   -6.9610    1.1250 H   0  0  0  0  0  0  0  0  0  0  0  0
  -11.2890   -4.6500    1.5750 H   0  0  0  0  0  0  0  0  0  0  0  0
   -9.6510   -2.7920    1.6960 H   0  0  0  0  0  0  0  0  0  0  0  0
   -7.2350   -3.2450    1.3670 H   0  0  0  0  0  0  0  0  0  0  0  0
  1  2  2  0  0  0  0
  2  3  1  0  0  0  0
  3 23  1  0  0  0  0
  3  4  1  0  0  0  0
  4 24  1  0  0  0  0
  4 25  1  0  0  0  0
  4  5  1  0  0  0  0
  5  6  2  0  0  0  0
  6  2  1  0  0  0  0
  6  7  1  0  0  0  0
  7  8  1  0  0  0  0
  8  9  2  0  0  0  0
  8 10  1  0  0  0  0
 10 26  1  0  0  0  0
 10 11  1  0  0  0  0
 11 12  2  0  0  0  0
 11 13  1  0  0  0  0
 13  7  2  0  0  0  0
 13 14  1  0  0  0  0
 14 15  1  0  0  0  0
 15 27  1  0  0  0  0
 15 16  1  0  0  0  0
 16 17  2  0  0  0  0
 17 28  1  0  0  0  0
 17 18  1  0  0  0  0
 18 29  1  0  0  0  0
 18 19  2  0  0  0  0
 19 30  1  0  0  0  0
 19 20  1  0  0  0  0
 20 31  1  0  0  0  0
 20 21  2  0  0  0  0
 21 16  1  0  0  0  0
 21 22  1  0  0  0  0
 22  5  1  0  0  0  0
 22 14  2  0  0  0  0
M  END
>  <LOGBIO>
6.4300

>  <PRED_LOGBIO>
6.0700

>  <XV_RES>
0.4390

>  <WHL_TMPL>
2

>  <ANCH>
2-3;11-10

$$$$
ROW87
  -MTS-   01071500413D 0   0.00000     0.00000     0

 50 55  0  0  0  0  0  0  0  0999 V2000
   -7.6420    6.9120    1.8420 O   0  0  0  0  0  0  0  0  0  0  0  0
   -6.3780    7.4260    1.7160 C   0  0  0  0  0  0  0  0  0  0  0  0
   -6.1270    8.7590    2.0630 C   0  0  0  0  0  0  0  0  0  0  0  0
   -4.8350    9.2840    1.9340 C   0  0  0  0  0  0  0  0  0  0  0  0
   -3.7960    8.4760    1.4580 C   0  0  0  0  0  0  0  0  0  0  0  0
   -4.0470    7.1440    1.1110 C   0  0  0  0  0  0  0  0  0  0  0  0
   -5.3390    6.6190    1.2390 C   0  0  0  0  0  0  0  0  0  0  0  0
   -2.7650    6.5650    0.6500 C   0  0  0  0  0  0  0  0  0  0  0  0
   -2.4030    5.2950    0.1850 C   0  0  0  0  0  0  0  0  0  0  0  0
   -3.1320    4.0270   -0.0370 C   0  0  0  0  0  0  0  0  0  0  0  0
   -4.3290    3.8390    0.1730 O   0  0  0  0  0  0  0  0  0  0  0  0
   -2.2740    3.1230   -0.5010 N   0  0  0  0  0  0  0  0  0  0  0  0
   -1.0480    3.6240   -0.6230 C   0  0  0  0  0  0  0  0  0  0  0  0
   -0.0580    3.0160   -1.0280 O   0  0  0  0  0  0  0  0  0  0  0  0
   -1.0780    5.0380   -0.1880 C   0  0  0  0  0  0  0  0  0  0  0  0
   -0.1160    6.0510   -0.0960 C   0  0  0  0  0  0  0  0  0  0  0  0
   -0.4780    7.3210    0.3690 C   0  0  0  0  0  0  0  0  0  0  0  0
   -1.8030    7.5780    0.7420 C   0  0  0  0  0  0  0  0  0  0  0  0
   -2.4250    8.7490    1.2350 N   0  0  0  0  0  0  0  0  0  0  0  0
   -1.7580   10.0370    1.4760 C   0  0  0  0  0  0  0  0  0  0  0  0
   -1.8270   10.8910    0.2110 C   0  0  0  0  0  0  0  0  0  0  0  0
   -1.1600   12.1780    0.4520 N   0  0  0  0  0  0  0  0  0  0  0  0
    0.1650   12.4530    0.2400 C   0  0  0  0  0  0  0  0  0  0  0  0
    0.3810   13.7320    0.5790 C   0  0  0  0  0  0  0  0  0  0  0  0
   -0.8380   14.2660    1.0120 N   0  0  0  0  0  0  0  0  0  0  0  0
   -1.7530   13.3180    0.9290 C   0  0  0  0  0  0  0  0  0  0  0  0
    1.2730    5.7640   -0.4940 C   0  0  0  0  0  0  0  0  0  0  0  0
    1.5500    4.9520   -1.6130 C   0  0  0  0  0  0  0  0  0  0  0  0
    2.8660    4.6790   -1.9920 C   0  0  0  0  0  0  0  0  0  0  0  0
    3.9110    5.2270   -1.2440 C   0  0  0  0  0  0  0  0  0  0  0  0
    3.6710    6.0300   -0.1390 C   0  0  0  0  0  0  0  0  0  0  0  0
    2.3530    6.2970    0.2340 C   0  0  0  0  0  0  0  0  0  0  0  0
    2.0410    7.3030    1.6190 Cl  0  0  0  0  0  0  0  0  0  0  0  0
   -7.7740    6.5260    2.7210 H   0  0  0  0  0  0  0  0  0  0  0  0
   -6.9290    9.3820    2.4300 H   0  0  0  0  0  0  0  0  0  0  0  0
   -4.6410   10.3120    2.2020 H   0  0  0  0  0  0  0  0  0  0  0  0
   -5.5330    5.5910    0.9720 H   0  0  0  0  0  0  0  0  0  0  0  0
   -2.5230    2.1720   -0.7340 H   0  0  0  0  0  0  0  0  0  0  0  0
    0.2640    8.1020    0.4400 H   0  0  0  0  0  0  0  0  0  0  0  0
   -0.7170    9.8620    1.7390 H   0  0  0  0  0  0  0  0  0  0  0  0
   -2.2560   10.5560    2.2920 H   0  0  0  0  0  0  0  0  0  0  0  0
   -2.8690   11.0660   -0.0520 H   0  0  0  0  0  0  0  0  0  0  0  0
   -1.3290   10.3720   -0.6050 H   0  0  0  0  0  0  0  0  0  0  0  0
    0.9050   11.7620   -0.1340 H   0  0  0  0  0  0  0  0  0  0  0  0
    1.3250   14.2550    0.5270 H   0  0  0  0  0  0  0  0  0  0  0  0
   -2.7950   13.4230    1.1930 H   0  0  0  0  0  0  0  0  0  0  0  0
    0.7340    4.5360   -2.1850 H   0  0  0  0  0  0  0  0  0  0  0  0
    3.0720    4.0550   -2.8490 H   0  0  0  0  0  0  0  0  0  0  0  0
    4.9310    5.0200   -1.5330 H   0  0  0  0  0  0  0  0  0  0  0  0
    4.4940    6.4430    0.4260 H   0  0  0  0  0  0  0  0  0  0  0  0
  1 34  1  0  0  0  0
  1  2  1  0  0  0  0
  2  3  2  0  0  0  0
  3 35  1  0  0  0  0
  3  4  1  0  0  0  0
  4 36  1  0  0  0  0
  4  5  2  0  0  0  0
  5  6  1  0  0  0  0
  6  7  2  0  0  0  0
  7  2  1  0  0  0  0
  7 37  1  0  0  0  0
  6  8  1  0  0  0  0
  8  9  2  0  0  0  0
  9 10  1  0  0  0  0
 10 11  2  0  0  0  0
 10 12  1  0  0  0  0
 12 38  1  0  0  0  0
 12 13  1  0  0  0  0
 13 14  2  0  0  0  0
 13 15  1  0  0  0  0
 15  9  1  0  0  0  0
 15 16  2  0  0  0  0
 16 17  1  0  0  0  0
 17 39  1  0  0  0  0
 17 18  2  0  0  0  0
 18  8  1  0  0  0  0
 18 19  1  0  0  0  0
 19  5  1  0  0  0  0
 19 20  1  0  0  0  0
 20 40  1  0  0  0  0
 20 41  1  0  0  0  0
 20 21  1  0  0  0  0
 21 42  1  0  0  0  0
 21 43  1  0  0  0  0
 21 22  1  0  0  0  0
 22 23  1  0  0  0  0
 23 44  1  0  0  0  0
 23 24  2  0  0  0  0
 24 45  1  0  0  0  0
 24 25  1  0  0  0  0
 25 26  2  0  0  0  0
 26 22  1  0  0  0  0
 26 46  1  0  0  0  0
 16 27  1  0  0  0  0
 27 28  2  0  0  0  0
 28 47  1  0  0  0  0
 28 29  1  0  0  0  0
 29 48  1  0  0  0  0
 29 30  2  0  0  0  0
 30 49  1  0  0  0  0
 30 31  1  0  0  0  0
 31 50  1  0  0  0  0
 31 32  2  0  0  0  0
 32 27  1  0  0  0  0
 32 33  1  0  0  0  0
M  END
>  <LOGBIO>
6.5700

>  <PRED_LOGBIO>
5.4300

>  <XV_RES>
1.2590

>  <WHL_TMPL>
1

>  <ANCH>
6-7;21-22

$$$$
ROW88
  -MTS-   01071500413D 0   0.00000     0.00000     0

 59 62  0  0  1  0  0  0  0  0999 V2000
    7.6730    1.2680    0.8820 N   0  0  0  0  0  0  0  0  0  0  0  0
    6.4590    0.7260    0.9360 C   0  0  0  0  0  0  0  0  0  0  0  0
    6.2940   -0.3830    1.4880 O   0  0  0  0  0  0  0  0  0  0  0  0
    5.4220    1.3650    0.4030 N   0  0  0  0  0  0  0  0  0  0  0  0
    4.1720    0.8070    0.4580 C   0  0  0  0  0  0  0  0  0  0  0  0
    2.7080    1.5250    1.1470 S   0  0  0  0  0  0  0  0  0  0  0  0
    1.6220    0.1710    0.7990 C   0  0  0  0  0  0  0  0  0  0  0  0
    2.3770   -0.7540    0.1910 C   0  0  0  0  0  0  0  0  0  0  0  0
    3.8000   -0.3970    0.0010 C   0  0  0  0  0  0  0  0  0  0  0  0
    4.7580   -1.3160   -0.6550 C   0  0  0  0  0  0  0  0  0  0  0  0
    4.7690   -2.5080   -0.3550 O   0  0  0  0  0  0  0  0  0  0  0  0
    5.6060   -0.8510   -1.5680 N   0  0  0  0  0  0  0  0  0  0  0  0
    6.5570   -1.7640   -2.2190 C   0  0  1  0  0  0  0  0  0  0  0  0
    7.0810   -1.1340   -3.5220 C   0  0  0  0  0  0  0  0  0  0  0  0
    8.2230   -1.9700   -4.1300 C   0  0  0  0  0  0  0  0  0  0  0  0
    9.3050   -2.2860   -3.0810 C   0  0  0  0  0  0  0  0  0  0  0  0
    8.7300   -2.9400   -1.8960 N   0  0  0  0  0  0  0  0  0  0  0  0
    7.7160   -2.0880   -1.2590 C   0  0  0  0  0  0  0  0  0  0  0  0
    0.1790    0.0800    1.1150 C   0  0  0  0  0  0  0  0  0  0  0  0
   -0.5810    1.2470    1.2580 C   0  0  0  0  0  0  0  0  0  0  0  0
   -1.9460    1.1610    1.5560 C   0  0  0  0  0  0  0  0  0  0  0  0
   -2.5510   -0.0920    1.7120 C   0  0  0  0  0  0  0  0  0  0  0  0
   -1.7910   -1.2590    1.5690 C   0  0  0  0  0  0  0  0  0  0  0  0
   -0.4260   -1.1730    1.2700 C   0  0  0  0  0  0  0  0  0  0  0  0
   -3.9940   -0.1830    2.0280 C   0  0  0  0  0  0  0  0  0  0  0  0
   -4.3670   -0.2010    3.2000 O   0  0  0  0  0  0  0  0  0  0  0  0
   -4.8870   -0.2450    1.0450 N   0  0  0  0  0  0  0  0  0  0  0  0
   -5.3410   -1.5180    0.4660 C   0  0  0  0  0  0  0  0  0  0  0  0
   -5.4030   -1.4640   -1.0720 C   0  0  0  0  0  0  0  0  0  0  0  0
   -6.1440   -0.3280   -1.5230 O   0  0  0  0  0  0  0  0  0  0  0  0
   -5.5540    0.8990   -1.0850 C   0  0  0  0  0  0  0  0  0  0  0  0
   -5.4990    0.9530    0.4530 C   0  0  0  0  0  0  0  0  0  0  0  0
    8.4710    0.7540    1.2250 H   0  0  0  0  0  0  0  0  0  0  0  0
    7.7960    2.1940    0.4980 H   0  0  0  0  0  0  0  0  0  0  0  0
    5.5560    2.2620   -0.0420 H   0  0  0  0  0  0  0  0  0  0  0  0
    1.9730   -1.6990   -0.1390 H   0  0  0  0  0  0  0  0  0  0  0  0
    5.5970    0.1290   -1.8140 H   0  0  0  0  0  0  0  0  0  0  0  0
    6.0490   -2.6930   -2.4680 H   0  0  0  0  0  0  0  0  0  0  0  0
    7.5160   -0.1760   -3.2460 H   0  0  0  0  0  0  0  0  0  0  0  0
    6.2630   -1.1030   -4.2390 H   0  0  0  0  0  0  0  0  0  0  0  0
    8.6980   -1.3410   -4.8810 H   0  0  0  0  0  0  0  0  0  0  0  0
    7.8060   -2.9110   -4.4830 H   0  0  0  0  0  0  0  0  0  0  0  0
    9.6940   -1.3280   -2.7440 H   0  0  0  0  0  0  0  0  0  0  0  0
   10.0290   -2.9580   -3.5370 H   0  0  0  0  0  0  0  0  0  0  0  0
    9.4830   -3.0350   -1.2290 H   0  0  0  0  0  0  0  0  0  0  0  0
    7.2870   -2.6770   -0.4510 H   0  0  0  0  0  0  0  0  0  0  0  0
    8.1810   -1.1490   -0.9660 H   0  0  0  0  0  0  0  0  0  0  0  0
   -0.1140    2.2140    1.1380 H   0  0  0  0  0  0  0  0  0  0  0  0
   -2.5330    2.0610    1.6660 H   0  0  0  0  0  0  0  0  0  0  0  0
   -2.2580   -2.2260    1.6890 H   0  0  0  0  0  0  0  0  0  0  0  0
    0.1600   -2.0730    1.1590 H   0  0  0  0  0  0  0  0  0  0  0  0
   -6.3250   -1.7640    0.8600 H   0  0  0  0  0  0  0  0  0  0  0  0
   -4.6670   -2.3150    0.7740 H   0  0  0  0  0  0  0  0  0  0  0  0
   -4.3920   -1.4210   -1.4730 H   0  0  0  0  0  0  0  0  0  0  0  0
   -5.8680   -2.3740   -1.4470 H   0  0  0  0  0  0  0  0  0  0  0  0
   -4.5460    0.9800   -1.4880 H   0  0  0  0  0  0  0  0  0  0  0  0
   -6.1410    1.7360   -1.4570 H   0  0  0  0  0  0  0  0  0  0  0  0
   -6.5060    1.0750    0.8450 H   0  0  0  0  0  0  0  0  0  0  0  0
   -4.9390    1.8330    0.7620 H   0  0  0  0  0  0  0  0  0  0  0  0
  1 33  1  0  0  0  0
  1 34  1  0  0  0  0
  1  2  1  0  0  0  0
  2  3  2  0  0  0  0
  2  4  1  0  0  0  0
  4 35  1  0  0  0  0
  4  5  1  0  0  0  0
  5  6  1  0  0  0  0
  6  7  1  0  0  0  0
  7  8  2  0  0  0  0
  8 36  1  0  0  0  0
  8  9  1  0  0  0  0
  9  5  2  0  0  0  0
  9 10  1  0  0  0  0
 10 11  2  0  0  0  0
 10 12  1  0  0  0  0
 12 37  1  0  0  0  0
 12 13  1  0  0  0  0
 13 38  1  0  0  0  0
 13 14  1  0  0  0  0
 14 39  1  0  0  0  0
 14 40  1  0  0  0  0
 14 15  1  0  0  0  0
 15 41  1  0  0  0  0
 15 42  1  0  0  0  0
 15 16  1  0  0  0  0
 16 43  1  0  0  0  0
 16 44  1  0  0  0  0
 16 17  1  0  0  0  0
 17 45  1  0  0  0  0
 17 18  1  0  0  0  0
 18 13  1  0  0  0  0
 18 46  1  0  0  0  0
 18 47  1  0  0  0  0
  7 19  1  0  0  0  0
 19 20  2  0  0  0  0
 20 48  1  0  0  0  0
 20 21  1  0  0  0  0
 21 49  1  0  0  0  0
 21 22  2  0  0  0  0
 22 23  1  0  0  0  0
 23 50  1  0  0  0  0
 23 24  2  0  0  0  0
 24 19  1  0  0  0  0
 24 51  1  0  0  0  0
 22 25  1  0  0  0  0
 25 26  2  0  0  0  0
 25 27  1  0  0  0  0
 27 28  1  0  0  0  0
 28 52  1  0  0  0  0
 28 53  1  0  0  0  0
 28 29  1  0  0  0  0
 29 54  1  0  0  0  0
 29 55  1  0  0  0  0
 29 30  1  0  0  0  0
 30 31  1  0  0  0  0
 31 56  1  0  0  0  0
 31 57  1  0  0  0  0
 31 32  1  0  0  0  0
 32 27  1  0  0  0  0
 32 58  1  0  0  0  0
 32 59  1  0  0  0  0
M  END
>  <LOGBIO>
8.0000

>  <PRED_LOGBIO>
7.9700

>  <XV_RES>
0.0450

>  <WHL_TMPL>
3

>  <ANCH>
2-3;10-34

$$$$
ROW89
  -MTS-   01071500413D 0   0.00000     0.00000     0

 65 67  0  0  0  0  0  0  0  0999 V2000
   -6.1460    0.9090    7.0200 C   0  0  0  0  0  0  0  0  0  0  0  0
   -5.7340    0.9270    5.5510 C   0  0  0  0  0  0  0  0  0  0  0  0
   -6.1910   -0.3080    4.8980 N   0  0  0  0  0  0  0  0  0  0  0  0
   -7.6540   -0.4010    4.9960 C   0  0  0  0  0  0  0  0  0  0  0  0
   -8.0660   -0.4200    6.4650 C   0  0  0  0  0  0  0  0  0  0  0  0
   -5.7940   -0.2900    3.4830 C   0  0  0  0  0  0  0  0  0  0  0  0
   -4.2720   -0.1930    3.3810 C   0  0  0  0  0  0  0  0  0  0  0  0
   -3.8870   -0.1760    2.0050 O   0  0  0  0  0  0  0  0  0  0  0  0
   -2.5510   -0.0920    1.7120 C   0  0  0  0  0  0  0  0  0  0  0  0
   -1.9460    1.1610    1.5560 C   0  0  0  0  0  0  0  0  0  0  0  0
   -0.5810    1.2470    1.2580 C   0  0  0  0  0  0  0  0  0  0  0  0
    0.1790    0.0800    1.1150 C   0  0  0  0  0  0  0  0  0  0  0  0
   -0.4260   -1.1730    1.2700 C   0  0  0  0  0  0  0  0  0  0  0  0
   -1.7910   -1.2590    1.5690 C   0  0  0  0  0  0  0  0  0  0  0  0
    1.6220    0.1710    0.7990 C   0  0  0  0  0  0  0  0  0  0  0  0
    2.3770   -0.7540    0.1910 C   0  0  0  0  0  0  0  0  0  0  0  0
    3.8000   -0.3970    0.0010 C   0  0  0  0  0  0  0  0  0  0  0  0
    4.7580   -1.3160   -0.6550 C   0  0  0  0  0  0  0  0  0  0  0  0
    4.7690   -2.5080   -0.3550 O   0  0  0  0  0  0  0  0  0  0  0  0
    5.6060   -0.8510   -1.5680 N   0  0  0  0  0  0  0  0  0  0  0  0
    6.5570   -1.7640   -2.2190 C   0  0  0  0  0  0  0  0  0  0  0  0
    6.0330   -2.1630   -3.6110 C   0  0  0  0  0  0  0  0  0  0  0  0
    7.0900   -2.9600   -4.3980 C   0  0  0  0  0  0  0  0  0  0  0  0
    8.3600   -2.2250   -4.4860 N   0  0  0  0  0  0  0  0  0  0  0  0
    8.9190   -1.9420   -3.1550 C   0  0  0  0  0  0  0  0  0  0  0  0
    7.9420   -1.0990   -2.3150 C   0  0  0  0  0  0  0  0  0  0  0  0
    4.1720    0.8070    0.4580 C   0  0  0  0  0  0  0  0  0  0  0  0
    5.4220    1.3650    0.4030 N   0  0  0  0  0  0  0  0  0  0  0  0
    6.4590    0.7260    0.9360 C   0  0  0  0  0  0  0  0  0  0  0  0
    6.2940   -0.3830    1.4880 O   0  0  0  0  0  0  0  0  0  0  0  0
    7.6730    1.2680    0.8820 N   0  0  0  0  0  0  0  0  0  0  0  0
    2.7080    1.5250    1.1470 S   0  0  0  0  0  0  0  0  0  0  0  0
   -7.2290    0.8400    7.0920 H   0  0  0  0  0  0  0  0  0  0  0  0
   -5.8070    1.8230    7.5030 H   0  0  0  0  0  0  0  0  0  0  0  0
   -5.6940    0.0500    7.5120 H   0  0  0  0  0  0  0  0  0  0  0  0
   -6.1850    1.7860    5.0580 H   0  0  0  0  0  0  0  0  0  0  0  0
   -4.6500    0.9960    5.4790 H   0  0  0  0  0  0  0  0  0  0  0  0
   -8.1060    0.4570    4.5030 H   0  0  0  0  0  0  0  0  0  0  0  0
   -7.9930   -1.3160    4.5130 H   0  0  0  0  0  0  0  0  0  0  0  0
   -7.7280    0.4940    6.9480 H   0  0  0  0  0  0  0  0  0  0  0  0
   -9.1500   -0.4890    6.5370 H   0  0  0  0  0  0  0  0  0  0  0  0
   -7.6140   -1.2780    6.9570 H   0  0  0  0  0  0  0  0  0  0  0  0
   -6.2460    0.5680    2.9900 H   0  0  0  0  0  0  0  0  0  0  0  0
   -6.1320   -1.2050    3.0000 H   0  0  0  0  0  0  0  0  0  0  0  0
   -3.8210   -1.0520    3.8740 H   0  0  0  0  0  0  0  0  0  0  0  0
   -3.9340    0.7210    3.8640 H   0  0  0  0  0  0  0  0  0  0  0  0
   -2.5330    2.0610    1.6660 H   0  0  0  0  0  0  0  0  0  0  0  0
   -0.1140    2.2140    1.1380 H   0  0  0  0  0  0  0  0  0  0  0  0
    0.1600   -2.0730    1.1590 H   0  0  0  0  0  0  0  0  0  0  0  0
   -2.2580   -2.2260    1.6890 H   0  0  0  0  0  0  0  0  0  0  0  0
    1.9730   -1.6990   -0.1390 H   0  0  0  0  0  0  0  0  0  0  0  0
    5.5970    0.1290   -1.8140 H   0  0  0  0  0  0  0  0  0  0  0  0
    6.6100   -2.6410   -1.5770 H   0  0  0  0  0  0  0  0  0  0  0  0
    5.7670   -1.2670   -4.1680 H   0  0  0  0  0  0  0  0  0  0  0  0
    5.1330   -2.7640   -3.5010 H   0  0  0  0  0  0  0  0  0  0  0  0
    7.2580   -3.9180   -3.9090 H   0  0  0  0  0  0  0  0  0  0  0  0
    6.7110   -3.1500   -5.4000 H   0  0  0  0  0  0  0  0  0  0  0  0
    9.0240   -2.7660   -5.0210 H   0  0  0  0  0  0  0  0  0  0  0  0
    9.1240   -2.8780   -2.6420 H   0  0  0  0  0  0  0  0  0  0  0  0
    9.8590   -1.4060   -3.2650 H   0  0  0  0  0  0  0  0  0  0  0  0
    7.8410   -0.1120   -2.7610 H   0  0  0  0  0  0  0  0  0  0  0  0
    8.3500   -0.9640   -1.3150 H   0  0  0  0  0  0  0  0  0  0  0  0
    5.5560    2.2610   -0.0420 H   0  0  0  0  0  0  0  0  0  0  0  0
    8.4610    0.7830    1.2870 H   0  0  0  0  0  0  0  0  0  0  0  0
    7.8060    2.1640    0.4360 H   0  0  0  0  0  0  0  0  0  0  0  0
  1 33  1  0  0  0  0
  1 34  1  0  0  0  0
  1 35  1  0  0  0  0
  1  2  1  0  0  0  0
  2 36  1  0  0  0  0
  2 37  1  0  0  0  0
  2  3  1  0  0  0  0
  3  4  1  0  0  0  0
  4 38  1  0  0  0  0
  4 39  1  0  0  0  0
  4  5  1  0  0  0  0
  5 40  1  0  0  0  0
  5 41  1  0  0  0  0
  5 42  1  0  0  0  0
  3  6  1  0  0  0  0
  6 43  1  0  0  0  0
  6 44  1  0  0  0  0
  6  7  1  0  0  0  0
  7 45  1  0  0  0  0
  7 46  1  0  0  0  0
  7  8  1  0  0  0  0
  8  9  1  0  0  0  0
  9 10  2  0  0  0  0
 10 47  1  0  0  0  0
 10 11  1  0  0  0  0
 11 48  1  0  0  0  0
 11 12  2  0  0  0  0
 12 13  1  0  0  0  0
 13 49  1  0  0  0  0
 13 14  2  0  0  0  0
 14  9  1  0  0  0  0
 14 50  1  0  0  0  0
 12 15  1  0  0  0  0
 15 16  2  0  0  0  0
 16 51  1  0  0  0  0
 16 17  1  0  0  0  0
 17 18  1  0  0  0  0
 18 19  2  0  0  0  0
 18 20  1  0  0  0  0
 20 52  1  0  0  0  0
 20 21  1  0  0  0  0
 21 53  1  0  0  0  0
 21 22  1  0  0  0  0
 22 54  1  0  0  0  0
 22 55  1  0  0  0  0
 22 23  1  0  0  0  0
 23 56  1  0  0  0  0
 23 57  1  0  0  0  0
 23 24  1  0  0  0  0
 24 58  1  0  0  0  0
 24 25  1  0  0  0  0
 25 59  1  0  0  0  0
 25 60  1  0  0  0  0
 25 26  1  0  0  0  0
 26 21  1  0  0  0  0
 26 61  1  0  0  0  0
 26 62  1  0  0  0  0
 17 27  2  0  0  0  0
 27 28  1  0  0  0  0
 28 63  1  0  0  0  0
 28 29  1  0  0  0  0
 29 30  2  0  0  0  0
 29 31  1  0  0  0  0
 31 64  1  0  0  0  0
 31 65  1  0  0  0  0
 27 32  1  0  0  0  0
 32 15  1  0  0  0  0
M  END
>  <LOGBIO>
7.4600

>  <PRED_LOGBIO>
7.9000

>  <XV_RES>
-0.6220

>  <WHL_TMPL>
3

>  <ANCH>
2-3;33-28

$$$$
ROW90
  -MTS-   01071500413D 0   0.00000     0.00000     0

 47 49  0  0  0  0  0  0  0  0999 V2000
    7.6730    1.2680    0.8820 N   0  0  0  0  0  0  0  0  0  0  0  0
    6.4590    0.7260    0.9360 C   0  0  0  0  0  0  0  0  0  0  0  0
    6.2940   -0.3830    1.4880 O   0  0  0  0  0  0  0  0  0  0  0  0
    5.4220    1.3650    0.4030 N   0  0  0  0  0  0  0  0  0  0  0  0
    4.1720    0.8070    0.4580 C   0  0  0  0  0  0  0  0  0  0  0  0
    2.7080    1.5250    1.1470 S   0  0  0  0  0  0  0  0  0  0  0  0
    1.6220    0.1710    0.7990 C   0  0  0  0  0  0  0  0  0  0  0  0
    2.3770   -0.7540    0.1910 C   0  0  0  0  0  0  0  0  0  0  0  0
    3.8000   -0.3970    0.0010 C   0  0  0  0  0  0  0  0  0  0  0  0
    4.7580   -1.3160   -0.6550 C   0  0  0  0  0  0  0  0  0  0  0  0
    4.7690   -2.5080   -0.3550 O   0  0  0  0  0  0  0  0  0  0  0  0
    5.6060   -0.8510   -1.5680 N   0  0  0  0  0  0  0  0  0  0  0  0
    0.1790    0.0800    1.1150 C   0  0  0  0  0  0  0  0  0  0  0  0
   -0.5810    1.2470    1.2580 C   0  0  0  0  0  0  0  0  0  0  0  0
   -1.9460    1.1610    1.5560 C   0  0  0  0  0  0  0  0  0  0  0  0
   -2.5510   -0.0920    1.7120 C   0  0  0  0  0  0  0  0  0  0  0  0
   -4.0230   -0.1850    2.0340 C   0  0  0  0  0  0  0  0  0  0  0  0
   -4.7960   -0.2410    0.7850 N   0  0  0  0  0  0  0  0  0  0  0  0
   -6.2290   -0.3310    1.0990 C   0  0  0  0  0  0  0  0  0  0  0  0
   -6.8820    1.0590    1.2140 C   0  0  0  0  0  0  0  0  0  0  0  0
   -8.3610    0.9190    0.8100 C   0  0  0  0  0  0  0  0  0  0  0  0
   -8.4590   -0.4850    0.1850 C   0  0  0  0  0  0  0  0  0  0  0  0
   -7.0250   -1.0040   -0.0340 C   0  0  0  0  0  0  0  0  0  0  0  0
   -1.7910   -1.2590    1.5690 C   0  0  0  0  0  0  0  0  0  0  0  0
   -0.4260   -1.1730    1.2700 C   0  0  0  0  0  0  0  0  0  0  0  0
    8.4710    0.7540    1.2250 H   0  0  0  0  0  0  0  0  0  0  0  0
    7.7960    2.1940    0.4980 H   0  0  0  0  0  0  0  0  0  0  0  0
    5.5560    2.2620   -0.0420 H   0  0  0  0  0  0  0  0  0  0  0  0
    1.9730   -1.6990   -0.1390 H   0  0  0  0  0  0  0  0  0  0  0  0
    6.2600   -1.4780   -2.0160 H   0  0  0  0  0  0  0  0  0  0  0  0
    5.5960    0.1290   -1.8140 H   0  0  0  0  0  0  0  0  0  0  0  0
   -0.1140    2.2140    1.1380 H   0  0  0  0  0  0  0  0  0  0  0  0
   -2.5330    2.0610    1.6660 H   0  0  0  0  0  0  0  0  0  0  0  0
   -4.3250    0.6890    2.6080 H   0  0  0  0  0  0  0  0  0  0  0  0
   -4.2110   -1.0840    2.6180 H   0  0  0  0  0  0  0  0  0  0  0  0
   -4.5160   -1.0520    0.2530 H   0  0  0  0  0  0  0  0  0  0  0  0
   -6.2950   -0.8900    2.0300 H   0  0  0  0  0  0  0  0  0  0  0  0
   -6.3840    1.7500    0.5370 H   0  0  0  0  0  0  0  0  0  0  0  0
   -6.8190    1.4040    2.2440 H   0  0  0  0  0  0  0  0  0  0  0  0
   -9.0150    1.0090    1.6750 H   0  0  0  0  0  0  0  0  0  0  0  0
   -8.6470    1.6880    0.0950 H   0  0  0  0  0  0  0  0  0  0  0  0
   -8.9850   -1.1490    0.8670 H   0  0  0  0  0  0  0  0  0  0  0  0
   -8.9710   -0.4200   -0.7730 H   0  0  0  0  0  0  0  0  0  0  0  0
   -6.6440   -0.7170   -1.0120 H   0  0  0  0  0  0  0  0  0  0  0  0
   -6.9810   -2.0890    0.0400 H   0  0  0  0  0  0  0  0  0  0  0  0
   -2.2580   -2.2260    1.6890 H   0  0  0  0  0  0  0  0  0  0  0  0
    0.1600   -2.0730    1.1590 H   0  0  0  0  0  0  0  0  0  0  0  0
  1 26  1  0  0  0  0
  1 27  1  0  0  0  0
  1  2  1  0  0  0  0
  2  3  2  0  0  0  0
  2  4  1  0  0  0  0
  4 28  1  0  0  0  0
  4  5  1  0  0  0  0
  5  6  1  0  0  0  0
  6  7  1  0  0  0  0
  7  8  2  0  0  0  0
  8 29  1  0  0  0  0
  8  9  1  0  0  0  0
  9  5  2  0  0  0  0
  9 10  1  0  0  0  0
 10 11  2  0  0  0  0
 10 12  1  0  0  0  0
 12 30  1  0  0  0  0
 12 31  1  0  0  0  0
  7 13  1  0  0  0  0
 13 14  2  0  0  0  0
 14 32  1  0  0  0  0
 14 15  1  0  0  0  0
 15 33  1  0  0  0  0
 15 16  2  0  0  0  0
 16 17  1  0  0  0  0
 17 34  1  0  0  0  0
 17 35  1  0  0  0  0
 17 18  1  0  0  0  0
 18 36  1  0  0  0  0
 18 19  1  0  0  0  0
 19 37  1  0  0  0  0
 19 20  1  0  0  0  0
 20 38  1  0  0  0  0
 20 39  1  0  0  0  0
 20 21  1  0  0  0  0
 21 40  1  0  0  0  0
 21 41  1  0  0  0  0
 21 22  1  0  0  0  0
 22 42  1  0  0  0  0
 22 43  1  0  0  0  0
 22 23  1  0  0  0  0
 23 19  1  0  0  0  0
 23 44  1  0  0  0  0
 23 45  1  0  0  0  0
 16 24  1  0  0  0  0
 24 46  1  0  0  0  0
 24 25  2  0  0  0  0
 25 13  1  0  0  0  0
 25 47  1  0  0  0  0
M  END
>  <LOGBIO>
7.4100

>  <PRED_LOGBIO>
7.0200

>  <XV_RES>
0.6350

>  <WHL_TMPL>
3

>  <ANCH>
25-44;14-15

$$$$
ROW91
  -MTS-   01071500413D 0   0.00000     0.00000     0

 50 55  0  0  0  0  0  0  0  0999 V2000
   -7.6420    6.9120    1.8420 O   0  0  0  0  0  0  0  0  0  0  0  0
   -6.3780    7.4260    1.7160 C   0  0  0  0  0  0  0  0  0  0  0  0
   -6.1270    8.7590    2.0630 C   0  0  0  0  0  0  0  0  0  0  0  0
   -4.8350    9.2840    1.9340 C   0  0  0  0  0  0  0  0  0  0  0  0
   -3.7960    8.4760    1.4580 C   0  0  0  0  0  0  0  0  0  0  0  0
   -4.0470    7.1440    1.1110 C   0  0  0  0  0  0  0  0  0  0  0  0
   -5.3390    6.6190    1.2390 C   0  0  0  0  0  0  0  0  0  0  0  0
   -2.7650    6.5650    0.6500 C   0  0  0  0  0  0  0  0  0  0  0  0
   -2.4030    5.2950    0.1850 C   0  0  0  0  0  0  0  0  0  0  0  0
   -3.1320    4.0270   -0.0370 C   0  0  0  0  0  0  0  0  0  0  0  0
   -4.3290    3.8390    0.1730 O   0  0  0  0  0  0  0  0  0  0  0  0
   -2.2740    3.1230   -0.5010 N   0  0  0  0  0  0  0  0  0  0  0  0
   -1.0480    3.6240   -0.6230 C   0  0  0  0  0  0  0  0  0  0  0  0
   -0.0580    3.0160   -1.0280 O   0  0  0  0  0  0  0  0  0  0  0  0
   -1.0780    5.0380   -0.1880 C   0  0  0  0  0  0  0  0  0  0  0  0
   -0.1160    6.0510   -0.0960 C   0  0  0  0  0  0  0  0  0  0  0  0
   -0.4780    7.3210    0.3690 C   0  0  0  0  0  0  0  0  0  0  0  0
   -1.8030    7.5780    0.7420 C   0  0  0  0  0  0  0  0  0  0  0  0
   -2.4250    8.7490    1.2350 N   0  0  0  0  0  0  0  0  0  0  0  0
   -1.7580   10.0370    1.4760 C   0  0  0  0  0  0  0  0  0  0  0  0
   -1.8270   10.8910    0.2110 C   0  0  0  0  0  0  0  0  0  0  0  0
   -1.0010   12.4850    0.5100 S   0  0  0  0  0  0  0  0  0  0  0  0
   -1.0820   13.4750   -0.9560 C   0  0  0  0  0  0  0  0  0  0  0  0
   -0.1870   13.4850   -1.9260 N   0  0  0  0  0  0  0  0  0  0  0  0
   -0.6480   14.4340   -2.9210 N   0  0  0  0  0  0  0  0  0  0  0  0
   -1.7890   14.9280   -2.4790 C   0  0  0  0  0  0  0  0  0  0  0  0
   -2.0830   14.3560   -1.2690 N   0  0  0  0  0  0  0  0  0  0  0  0
    1.2730    5.7640   -0.4940 C   0  0  0  0  0  0  0  0  0  0  0  0
    1.5500    4.9520   -1.6130 C   0  0  0  0  0  0  0  0  0  0  0  0
    2.8660    4.6790   -1.9920 C   0  0  0  0  0  0  0  0  0  0  0  0
    3.9110    5.2270   -1.2440 C   0  0  0  0  0  0  0  0  0  0  0  0
    3.6710    6.0300   -0.1390 C   0  0  0  0  0  0  0  0  0  0  0  0
    2.3530    6.2970    0.2340 C   0  0  0  0  0  0  0  0  0  0  0  0
    2.0410    7.3030    1.6190 Cl  0  0  0  0  0  0  0  0  0  0  0  0
   -7.7740    6.5260    2.7210 H   0  0  0  0  0  0  0  0  0  0  0  0
   -6.9290    9.3820    2.4300 H   0  0  0  0  0  0  0  0  0  0  0  0
   -4.6410   10.3120    2.2020 H   0  0  0  0  0  0  0  0  0  0  0  0
   -5.5330    5.5910    0.9720 H   0  0  0  0  0  0  0  0  0  0  0  0
   -2.5230    2.1720   -0.7340 H   0  0  0  0  0  0  0  0  0  0  0  0
    0.2640    8.1020    0.4400 H   0  0  0  0  0  0  0  0  0  0  0  0
   -0.7170    9.8620    1.7390 H   0  0  0  0  0  0  0  0  0  0  0  0
   -2.2560   10.5560    2.2920 H   0  0  0  0  0  0  0  0  0  0  0  0
   -2.8690   11.0660   -0.0520 H   0  0  0  0  0  0  0  0  0  0  0  0
   -1.3290   10.3720   -0.6050 H   0  0  0  0  0  0  0  0  0  0  0  0
   -2.3940   15.6640   -2.9880 H   0  0  0  0  0  0  0  0  0  0  0  0
   -2.8980   14.5500   -0.7050 H   0  0  0  0  0  0  0  0  0  0  0  0
    0.7340    4.5360   -2.1850 H   0  0  0  0  0  0  0  0  0  0  0  0
    3.0720    4.0550   -2.8490 H   0  0  0  0  0  0  0  0  0  0  0  0
    4.9310    5.0200   -1.5330 H   0  0  0  0  0  0  0  0  0  0  0  0
    4.4940    6.4430    0.4260 H   0  0  0  0  0  0  0  0  0  0  0  0
  1 35  1  0  0  0  0
  1  2  1  0  0  0  0
  2  3  2  0  0  0  0
  3 36  1  0  0  0  0
  3  4  1  0  0  0  0
  4 37  1  0  0  0  0
  4  5  2  0  0  0  0
  5  6  1  0  0  0  0
  6  7  2  0  0  0  0
  7  2  1  0  0  0  0
  7 38  1  0  0  0  0
  6  8  1  0  0  0  0
  8  9  2  0  0  0  0
  9 10  1  0  0  0  0
 10 11  2  0  0  0  0
 10 12  1  0  0  0  0
 12 39  1  0  0  0  0
 12 13  1  0  0  0  0
 13 14  2  0  0  0  0
 13 15  1  0  0  0  0
 15  9  1  0  0  0  0
 15 16  2  0  0  0  0
 16 17  1  0  0  0  0
 17 40  1  0  0  0  0
 17 18  2  0  0  0  0
 18  8  1  0  0  0  0
 18 19  1  0  0  0  0
 19  5  1  0  0  0  0
 19 20  1  0  0  0  0
 20 41  1  0  0  0  0
 20 42  1  0  0  0  0
 20 21  1  0  0  0  0
 21 43  1  0  0  0  0
 21 44  1  0  0  0  0
 21 22  1  0  0  0  0
 22 23  1  0  0  0  0
 23 24  2  0  0  0  0
 24 25  1  0  0  0  0
 25 26  2  0  0  0  0
 26 45  1  0  0  0  0
 26 27  1  0  0  0  0
 27 23  1  0  0  0  0
 27 46  1  0  0  0  0
 16 28  1  0  0  0  0
 28 29  2  0  0  0  0
 29 47  1  0  0  0  0
 29 30  1  0  0  0  0
 30 48  1  0  0  0  0
 30 31  2  0  0  0  0
 31 49  1  0  0  0  0
 31 32  1  0  0  0  0
 32 50  1  0  0  0  0
 32 33  2  0  0  0  0
 33 28  1  0  0  0  0
 33 34  1  0  0  0  0
M  END
>  <LOGBIO>
6.3800

>  <PRED_LOGBIO>
6.6000

>  <XV_RES>
-0.6640

>  <WHL_TMPL>
1

>  <ANCH>
6-7;21-22

$$$$
ROW92
  -MTS-   01071500413D 0   0.00000     0.00000     0

 44 46  0  0  1  0  0  0  0  0999 V2000
    7.6730    1.2680    0.8820 N   0  0  0  0  0  0  0  0  0  0  0  0
    6.4590    0.7260    0.9360 C   0  0  0  0  0  0  0  0  0  0  0  0
    6.2940   -0.3830    1.4880 O   0  0  0  0  0  0  0  0  0  0  0  0
    5.4220    1.3650    0.4030 N   0  0  0  0  0  0  0  0  0  0  0  0
    4.1720    0.8070    0.4580 C   0  0  0  0  0  0  0  0  0  0  0  0
    2.7080    1.5250    1.1470 S   0  0  0  0  0  0  0  0  0  0  0  0
    1.6220    0.1710    0.7990 C   0  0  0  0  0  0  0  0  0  0  0  0
    2.3770   -0.7540    0.1910 C   0  0  0  0  0  0  0  0  0  0  0  0
    3.8000   -0.3970    0.0010 C   0  0  0  0  0  0  0  0  0  0  0  0
    4.7580   -1.3160   -0.6550 C   0  0  0  0  0  0  0  0  0  0  0  0
    4.7690   -2.5080   -0.3550 O   0  0  0  0  0  0  0  0  0  0  0  0
    5.6060   -0.8510   -1.5680 N   0  0  0  0  0  0  0  0  0  0  0  0
    6.5570   -1.7640   -2.2190 C   0  0  2  0  0  0  0  0  0  0  0  0
    7.0810   -1.1340   -3.5220 C   0  0  0  0  0  0  0  0  0  0  0  0
    8.2230   -1.9700   -4.1300 C   0  0  0  0  0  0  0  0  0  0  0  0
    9.3050   -2.2860   -3.0810 C   0  0  0  0  0  0  0  0  0  0  0  0
    8.7300   -2.9400   -1.8960 N   0  0  0  0  0  0  0  0  0  0  0  0
    7.7160   -2.0880   -1.2590 C   0  0  0  0  0  0  0  0  0  0  0  0
    0.1790    0.0800    1.1150 C   0  0  0  0  0  0  0  0  0  0  0  0
   -0.5810    1.2470    1.2580 C   0  0  0  0  0  0  0  0  0  0  0  0
   -1.9460    1.1610    1.5560 C   0  0  0  0  0  0  0  0  0  0  0  0
   -2.5510   -0.0920    1.7120 C   0  0  0  0  0  0  0  0  0  0  0  0
   -1.7910   -1.2590    1.5690 C   0  0  0  0  0  0  0  0  0  0  0  0
   -0.4260   -1.1730    1.2700 C   0  0  0  0  0  0  0  0  0  0  0  0
    8.4710    0.7540    1.2250 H   0  0  0  0  0  0  0  0  0  0  0  0
    7.7960    2.1940    0.4980 H   0  0  0  0  0  0  0  0  0  0  0  0
    5.5560    2.2620   -0.0420 H   0  0  0  0  0  0  0  0  0  0  0  0
    1.9730   -1.6990   -0.1390 H   0  0  0  0  0  0  0  0  0  0  0  0
    5.5970    0.1290   -1.8140 H   0  0  0  0  0  0  0  0  0  0  0  0
    6.0490   -2.6930   -2.4680 H   0  0  0  0  0  0  0  0  0  0  0  0
    7.5160   -0.1760   -3.2460 H   0  0  0  0  0  0  0  0  0  0  0  0
    6.2630   -1.1030   -4.2390 H   0  0  0  0  0  0  0  0  0  0  0  0
    8.6980   -1.3410   -4.8810 H   0  0  0  0  0  0  0  0  0  0  0  0
    7.8060   -2.9110   -4.4830 H   0  0  0  0  0  0  0  0  0  0  0  0
    9.6940   -1.3280   -2.7440 H   0  0  0  0  0  0  0  0  0  0  0  0
   10.0290   -2.9580   -3.5370 H   0  0  0  0  0  0  0  0  0  0  0  0
    9.4830   -3.0350   -1.2290 H   0  0  0  0  0  0  0  0  0  0  0  0
    7.2870   -2.6770   -0.4510 H   0  0  0  0  0  0  0  0  0  0  0  0
    8.1810   -1.1490   -0.9660 H   0  0  0  0  0  0  0  0  0  0  0  0
   -0.1140    2.2140    1.1380 H   0  0  0  0  0  0  0  0  0  0  0  0
   -2.5330    2.0610    1.6660 H   0  0  0  0  0  0  0  0  0  0  0  0
   -3.6040   -0.1580    1.9430 H   0  0  0  0  0  0  0  0  0  0  0  0
   -2.2580   -2.2260    1.6890 H   0  0  0  0  0  0  0  0  0  0  0  0
    0.1600   -2.0730    1.1590 H   0  0  0  0  0  0  0  0  0  0  0  0
  1 25  1  0  0  0  0
  1 26  1  0  0  0  0
  1  2  1  0  0  0  0
  2  3  2  0  0  0  0
  2  4  1  0  0  0  0
  4 27  1  0  0  0  0
  4  5  1  0  0  0  0
  5  6  1  0  0  0  0
  6  7  1  0  0  0  0
  7  8  2  0  0  0  0
  8 28  1  0  0  0  0
  8  9  1  0  0  0  0
  9  5  2  0  0  0  0
  9 10  1  0  0  0  0
 10 11  2  0  0  0  0
 10 12  1  0  0  0  0
 12 29  1  0  0  0  0
 12 13  1  0  0  0  0
 13 30  1  0  0  0  0
 13 14  1  0  0  0  0
 14 31  1  0  0  0  0
 14 32  1  0  0  0  0
 14 15  1  0  0  0  0
 15 33  1  0  0  0  0
 15 34  1  0  0  0  0
 15 16  1  0  0  0  0
 16 35  1  0  0  0  0
 16 36  1  0  0  0  0
 16 17  1  0  0  0  0
 17 37  1  0  0  0  0
 17 18  1  0  0  0  0
 18 13  1  0  0  0  0
 18 38  1  0  0  0  0
 18 39  1  0  0  0  0
  7 19  1  0  0  0  0
 19 20  2  0  0  0  0
 20 40  1  0  0  0  0
 20 21  1  0  0  0  0
 21 41  1  0  0  0  0
 21 22  2  0  0  0  0
 22 42  1  0  0  0  0
 22 23  1  0  0  0  0
 23 43  1  0  0  0  0
 23 24  2  0  0  0  0
 24 19  1  0  0  0  0
 24 44  1  0  0  0  0
M  END
>  <LOGBIO>
6.7700

>  <PRED_LOGBIO>
7.6800

>  <XV_RES>
-0.9720

>  <WHL_TMPL>
3

>  <ANCH>
2-3;10-34

$$$$
ROW93
  -MTS-   01071500413D 0   0.00000     0.00000     0

 54 58  0  0  0  0  0  0  0  0999 V2000
   -0.5280   12.3490   -1.8580 C   0  0  0  0  0  0  0  0  0  0  0  0
   -1.2010   13.0510   -0.7550 N   0  0  0  0  0  0  0  0  0  0  0  0
   -0.5340   14.3390   -0.5140 C   0  0  0  0  0  0  0  0  0  0  0  0
   -1.1340   12.2290    0.4620 C   0  0  0  0  0  0  0  0  0  0  0  0
   -1.8280   10.8910    0.2110 C   0  0  0  0  0  0  0  0  0  0  0  0
   -1.7580   10.0370    1.4760 C   0  0  0  0  0  0  0  0  0  0  0  0
   -2.4250    8.7490    1.2350 N   0  0  0  0  0  0  0  0  0  0  0  0
   -3.7960    8.4760    1.4580 C   0  0  0  0  0  0  0  0  0  0  0  0
   -4.8350    9.2840    1.9340 C   0  0  0  0  0  0  0  0  0  0  0  0
   -6.1270    8.7590    2.0630 C   0  0  0  0  0  0  0  0  0  0  0  0
   -6.3790    7.4260    1.7150 C   0  0  0  0  0  0  0  0  0  0  0  0
   -7.6420    6.9120    1.8410 O   0  0  0  0  0  0  0  0  0  0  0  0
   -5.3390    6.6180    1.2390 C   0  0  0  0  0  0  0  0  0  0  0  0
   -4.0470    7.1430    1.1110 C   0  0  0  0  0  0  0  0  0  0  0  0
   -2.7650    6.5650    0.6500 C   0  0  0  0  0  0  0  0  0  0  0  0
   -2.4030    5.2950    0.1850 C   0  0  0  0  0  0  0  0  0  0  0  0
   -3.1320    4.0260   -0.0370 C   0  0  0  0  0  0  0  0  0  0  0  0
   -4.3290    3.8390    0.1730 O   0  0  0  0  0  0  0  0  0  0  0  0
   -2.2740    3.1230   -0.5020 N   0  0  0  0  0  0  0  0  0  0  0  0
   -1.0480    3.6240   -0.6230 C   0  0  0  0  0  0  0  0  0  0  0  0
   -0.0580    3.0160   -1.0280 O   0  0  0  0  0  0  0  0  0  0  0  0
   -1.0780    5.0380   -0.1880 C   0  0  0  0  0  0  0  0  0  0  0  0
   -0.1160    6.0510   -0.0960 C   0  0  0  0  0  0  0  0  0  0  0  0
   -0.4790    7.3210    0.3690 C   0  0  0  0  0  0  0  0  0  0  0  0
   -1.8030    7.5780    0.7420 C   0  0  0  0  0  0  0  0  0  0  0  0
    1.2730    5.7640   -0.4940 C   0  0  0  0  0  0  0  0  0  0  0  0
    1.5500    4.9520   -1.6130 C   0  0  0  0  0  0  0  0  0  0  0  0
    0.2350    4.2810   -2.5340 Cl  0  0  0  0  0  0  0  0  0  0  0  0
    2.8660    4.6790   -1.9920 C   0  0  0  0  0  0  0  0  0  0  0  0
    3.9110    5.2270   -1.2440 C   0  0  0  0  0  0  0  0  0  0  0  0
    3.6710    6.0300   -0.1390 C   0  0  0  0  0  0  0  0  0  0  0  0
    2.3530    6.2970    0.2340 C   0  0  0  0  0  0  0  0  0  0  0  0
    2.0410    7.3030    1.6190 Cl  0  0  0  0  0  0  0  0  0  0  0  0
    0.5130   12.1750   -1.5950 H   0  0  0  0  0  0  0  0  0  0  0  0
   -0.5770   12.9580   -2.7590 H   0  0  0  0  0  0  0  0  0  0  0  0
   -1.0220   11.3970   -2.0360 H   0  0  0  0  0  0  0  0  0  0  0  0
    0.5070   14.1640   -0.2510 H   0  0  0  0  0  0  0  0  0  0  0  0
   -0.5830   14.9470   -1.4150 H   0  0  0  0  0  0  0  0  0  0  0  0
   -1.0320   14.8580    0.3020 H   0  0  0  0  0  0  0  0  0  0  0  0
   -0.0930   12.0540    0.7250 H   0  0  0  0  0  0  0  0  0  0  0  0
   -1.6320   12.7480    1.2780 H   0  0  0  0  0  0  0  0  0  0  0  0
   -2.8690   11.0650   -0.0520 H   0  0  0  0  0  0  0  0  0  0  0  0
   -1.3290   10.3710   -0.6050 H   0  0  0  0  0  0  0  0  0  0  0  0
   -0.7170    9.8620    1.7390 H   0  0  0  0  0  0  0  0  0  0  0  0
   -2.2560   10.5560    2.2920 H   0  0  0  0  0  0  0  0  0  0  0  0
   -4.6410   10.3120    2.2020 H   0  0  0  0  0  0  0  0  0  0  0  0
   -6.9290    9.3820    2.4300 H   0  0  0  0  0  0  0  0  0  0  0  0
   -7.7740    6.5250    2.7210 H   0  0  0  0  0  0  0  0  0  0  0  0
   -5.5330    5.5900    0.9710 H   0  0  0  0  0  0  0  0  0  0  0  0
   -2.5230    2.1720   -0.7340 H   0  0  0  0  0  0  0  0  0  0  0  0
    0.2640    8.1020    0.4400 H   0  0  0  0  0  0  0  0  0  0  0  0
    3.0720    4.0550   -2.8490 H   0  0  0  0  0  0  0  0  0  0  0  0
    4.9310    5.0200   -1.5330 H   0  0  0  0  0  0  0  0  0  0  0  0
    4.4940    6.4430    0.4260 H   0  0  0  0  0  0  0  0  0  0  0  0
  1 34  1  0  0  0  0
  1 35  1  0  0  0  0
  1 36  1  0  0  0  0
  1  2  1  0  0  0  0
  2  3  1  0  0  0  0
  3 37  1  0  0  0  0
  3 38  1  0  0  0  0
  3 39  1  0  0  0  0
  2  4  1  0  0  0  0
  4 40  1  0  0  0  0
  4 41  1  0  0  0  0
  4  5  1  0  0  0  0
  5 42  1  0  0  0  0
  5 43  1  0  0  0  0
  5  6  1  0  0  0  0
  6 44  1  0  0  0  0
  6 45  1  0  0  0  0
  6  7  1  0  0  0  0
  7  8  1  0  0  0  0
  8  9  2  0  0  0  0
  9 46  1  0  0  0  0
  9 10  1  0  0  0  0
 10 47  1  0  0  0  0
 10 11  2  0  0  0  0
 11 12  1  0  0  0  0
 12 48  1  0  0  0  0
 11 13  1  0  0  0  0
 13 49  1  0  0  0  0
 13 14  2  0  0  0  0
 14  8  1  0  0  0  0
 14 15  1  0  0  0  0
 15 16  2  0  0  0  0
 16 17  1  0  0  0  0
 17 18  2  0  0  0  0
 17 19  1  0  0  0  0
 19 50  1  0  0  0  0
 19 20  1  0  0  0  0
 20 21  2  0  0  0  0
 20 22  1  0  0  0  0
 22 16  1  0  0  0  0
 22 23  2  0  0  0  0
 23 24  1  0  0  0  0
 24 51  1  0  0  0  0
 24 25  2  0  0  0  0
 25  7  1  0  0  0  0
 25 15  1  0  0  0  0
 23 26  1  0  0  0  0
 26 27  2  0  0  0  0
 27 28  1  0  0  0  0
 27 29  1  0  0  0  0
 29 52  1  0  0  0  0
 29 30  2  0  0  0  0
 30 53  1  0  0  0  0
 30 31  1  0  0  0  0
 31 54  1  0  0  0  0
 31 32  2  0  0  0  0
 32 26  1  0  0  0  0
 32 33  1  0  0  0  0
M  END
>  <LOGBIO>
7.0200

>  <PRED_LOGBIO>
6.8100

>  <XV_RES>
0.2170

>  <WHL_TMPL>
1

>  <ANCH>
6-7;40-41

$$$$
ROW94
  -MTS-   01071500413D 0   0.00000     0.00000     0

 41 44  0  0  0  0  0  0  0  0999 V2000
   -8.1070   11.2400    2.8300 O   0  0  0  0  0  0  0  0  0  0  0  0
   -7.7580    9.8920    2.5050 C   0  0  0  0  0  0  0  0  0  0  0  0
   -6.2810    9.8270    2.1210 C   0  0  0  0  0  0  0  0  0  0  0  0
   -5.9220    8.4410    1.7870 N   0  0  0  0  0  0  0  0  0  0  0  0
   -4.5010    8.3780    1.4170 C   0  0  0  0  0  0  0  0  0  0  0  0
   -4.1320    6.9540    1.0740 C   0  0  0  0  0  0  0  0  0  0  0  0
   -4.4290    8.1850    1.5120 C   0  0  0  0  0  0  0  0  0  0  0  0
   -3.3730    9.2190    1.5890 C   0  0  0  0  0  0  0  0  0  0  0  0
   -3.4070   10.4800    1.9780 N   0  0  0  0  0  0  0  0  0  0  0  0
   -2.0590   10.9920    1.8310 N   0  0  0  0  0  0  0  0  0  0  0  0
   -1.3230    9.9880    1.3630 C   0  0  0  0  0  0  0  0  0  0  0  0
   -0.1010   10.0440    1.1070 O   0  0  0  0  0  0  0  0  0  0  0  0
   -2.0920    8.9140    1.2100 N   0  0  0  0  0  0  0  0  0  0  0  0
   -1.7640    7.6180    0.7460 C   0  0  0  0  0  0  0  0  0  0  0  0
   -0.4480    7.3310    0.3650 C   0  0  0  0  0  0  0  0  0  0  0  0
   -0.1160    6.0510   -0.0960 C   0  0  0  0  0  0  0  0  0  0  0  0
   -1.1000    5.0590   -0.1760 C   0  0  0  0  0  0  0  0  0  0  0  0
   -2.4170    5.3460    0.2050 C   0  0  0  0  0  0  0  0  0  0  0  0
   -2.7480    6.6260    0.6660 C   0  0  0  0  0  0  0  0  0  0  0  0
    1.2800    5.7630   -0.4960 C   0  0  0  0  0  0  0  0  0  0  0  0
    1.6490    5.0050   -1.5380 C   0  0  0  0  0  0  0  0  0  0  0  0
    3.1290    5.0030   -1.5450 C   0  0  0  0  0  0  0  0  0  0  0  0
    3.5130    5.7580   -0.5070 C   0  0  0  0  0  0  0  0  0  0  0  0
    2.4010    6.2270    0.1400 N   0  0  0  0  0  0  0  0  0  0  0  0
   -9.0420   11.3070    3.0770 H   0  0  0  0  0  0  0  0  0  0  0  0
   -7.9380    9.2530    3.3670 H   0  0  0  0  0  0  0  0  0  0  0  0
   -8.3650    9.5520    1.6680 H   0  0  0  0  0  0  0  0  0  0  0  0
   -6.1010   10.4660    1.2590 H   0  0  0  0  0  0  0  0  0  0  0  0
   -5.6730   10.1670    2.9570 H   0  0  0  0  0  0  0  0  0  0  0  0
   -6.0890    7.8480    2.5870 H   0  0  0  0  0  0  0  0  0  0  0  0
   -4.3210    9.0170    0.5560 H   0  0  0  0  0  0  0  0  0  0  0  0
   -3.8930    8.7180    2.2540 H   0  0  0  0  0  0  0  0  0  0  0  0
   -5.4390    8.4230    1.8100 H   0  0  0  0  0  0  0  0  0  0  0  0
   -1.7400   11.9270    2.0420 H   0  0  0  0  0  0  0  0  0  0  0  0
    0.3120    8.0960    0.4260 H   0  0  0  0  0  0  0  0  0  0  0  0
   -0.8440    4.0720   -0.5310 H   0  0  0  0  0  0  0  0  0  0  0  0
   -3.1760    4.5810    0.1430 H   0  0  0  0  0  0  0  0  0  0  0  0
    0.9970    4.4980   -2.2330 H   0  0  0  0  0  0  0  0  0  0  0  0
    3.7720    4.4930   -2.2480 H   0  0  0  0  0  0  0  0  0  0  0  0
    4.5350    5.9650   -0.2270 H   0  0  0  0  0  0  0  0  0  0  0  0
    2.4060    6.8210    0.9570 H   0  0  0  0  0  0  0  0  0  0  0  0
  1 25  1  0  0  0  0
  1  2  1  0  0  0  0
  2 26  1  0  0  0  0
  2 27  1  0  0  0  0
  2  3  1  0  0  0  0
  3 28  1  0  0  0  0
  3 29  1  0  0  0  0
  3  4  1  0  0  0  0
  4 30  1  0  0  0  0
  4  5  1  0  0  0  0
  5 31  1  0  0  0  0
  5 32  1  0  0  0  0
  5  6  1  0  0  0  0
  6  7  2  0  0  0  0
  7 33  1  0  0  0  0
  7  8  1  0  0  0  0
  8  9  2  0  0  0  0
  9 10  1  0  0  0  0
 10 34  1  0  0  0  0
 10 11  1  0  0  0  0
 11 12  2  0  0  0  0
 11 13  1  0  0  0  0
 13  8  1  0  0  0  0
 13 14  1  0  0  0  0
 14 15  1  0  0  0  0
 15 35  1  0  0  0  0
 15 16  2  0  0  0  0
 16 17  1  0  0  0  0
 17 36  1  0  0  0  0
 17 18  2  0  0  0  0
 18 37  1  0  0  0  0
 18 19  1  0  0  0  0
 19  6  1  0  0  0  0
 19 14  2  0  0  0  0
 16 20  1  0  0  0  0
 20 21  2  0  0  0  0
 21 38  1  0  0  0  0
 21 22  1  0  0  0  0
 22 39  1  0  0  0  0
 22 23  2  0  0  0  0
 23 40  1  0  0  0  0
 23 24  1  0  0  0  0
 24 20  1  0  0  0  0
 24 41  1  0  0  0  0
M  END
>  <LOGBIO>
7.5200

>  <PRED_LOGBIO>
7.5400

>  <XV_RES>
-0.0070

>  <WHL_TMPL>
1

>  <ANCH>
6-29;27-28

$$$$
ROW95
  -MTS-   01071500413D 0   0.00000     0.00000     0

 34 37  0  0  0  0  0  0  0  0999 V2000
   -5.8830    8.4390    1.7760 O   0  0  0  0  0  0  0  0  0  0  0  0
   -4.5010    8.3780    1.4170 C   0  0  0  0  0  0  0  0  0  0  0  0
   -4.1320    6.9540    1.0740 C   0  0  0  0  0  0  0  0  0  0  0  0
   -4.4290    8.1850    1.5120 C   0  0  0  0  0  0  0  0  0  0  0  0
   -3.3730    9.2190    1.5890 C   0  0  0  0  0  0  0  0  0  0  0  0
   -3.4070   10.4800    1.9780 N   0  0  0  0  0  0  0  0  0  0  0  0
   -2.0590   10.9920    1.8310 N   0  0  0  0  0  0  0  0  0  0  0  0
   -1.3230    9.9880    1.3630 C   0  0  0  0  0  0  0  0  0  0  0  0
   -0.1010   10.0440    1.1070 O   0  0  0  0  0  0  0  0  0  0  0  0
   -2.0920    8.9140    1.2100 N   0  0  0  0  0  0  0  0  0  0  0  0
   -1.7640    7.6180    0.7460 C   0  0  0  0  0  0  0  0  0  0  0  0
   -0.4480    7.3310    0.3650 C   0  0  0  0  0  0  0  0  0  0  0  0
   -0.1160    6.0510   -0.0960 C   0  0  0  0  0  0  0  0  0  0  0  0
   -1.1000    5.0590   -0.1760 C   0  0  0  0  0  0  0  0  0  0  0  0
   -2.4170    5.3460    0.2050 C   0  0  0  0  0  0  0  0  0  0  0  0
   -2.7480    6.6260    0.6660 C   0  0  0  0  0  0  0  0  0  0  0  0
    1.2800    5.7630   -0.4960 C   0  0  0  0  0  0  0  0  0  0  0  0
    1.5480    4.9550   -1.6070 C   0  0  0  0  0  0  0  0  0  0  0  0
    2.8760    4.6960   -1.9660 C   0  0  0  0  0  0  0  0  0  0  0  0
    3.8780    5.2210   -1.2470 N   0  0  0  0  0  0  0  0  0  0  0  0
    3.6580    5.9980   -0.1780 C   0  0  0  0  0  0  0  0  0  0  0  0
    2.3510    6.2940    0.2320 C   0  0  0  0  0  0  0  0  0  0  0  0
   -6.1440    9.3460    2.0010 H   0  0  0  0  0  0  0  0  0  0  0  0
   -4.3210    9.0170    0.5550 H   0  0  0  0  0  0  0  0  0  0  0  0
   -3.8930    8.7180    2.2530 H   0  0  0  0  0  0  0  0  0  0  0  0
   -5.4390    8.4230    1.8100 H   0  0  0  0  0  0  0  0  0  0  0  0
   -1.7400   11.9270    2.0420 H   0  0  0  0  0  0  0  0  0  0  0  0
    0.3120    8.0960    0.4260 H   0  0  0  0  0  0  0  0  0  0  0  0
   -0.8440    4.0720   -0.5310 H   0  0  0  0  0  0  0  0  0  0  0  0
   -3.1760    4.5810    0.1430 H   0  0  0  0  0  0  0  0  0  0  0  0
    0.7370    4.5340   -2.1830 H   0  0  0  0  0  0  0  0  0  0  0  0
    3.0930    4.0740   -2.8220 H   0  0  0  0  0  0  0  0  0  0  0  0
    4.4960    6.4010    0.3730 H   0  0  0  0  0  0  0  0  0  0  0  0
    2.1740    6.9200    1.0930 H   0  0  0  0  0  0  0  0  0  0  0  0
  1 23  1  0  0  0  0
  1  2  1  0  0  0  0
  2 24  1  0  0  0  0
  2 25  1  0  0  0  0
  2  3  1  0  0  0  0
  3  4  2  0  0  0  0
  4 26  1  0  0  0  0
  4  5  1  0  0  0  0
  5  6  2  0  0  0  0
  6  7  1  0  0  0  0
  7 27  1  0  0  0  0
  7  8  1  0  0  0  0
  8  9  2  0  0  0  0
  8 10  1  0  0  0  0
 10  5  1  0  0  0  0
 10 11  1  0  0  0  0
 11 12  1  0  0  0  0
 12 28  1  0  0  0  0
 12 13  2  0  0  0  0
 13 14  1  0  0  0  0
 14 29  1  0  0  0  0
 14 15  2  0  0  0  0
 15 30  1  0  0  0  0
 15 16  1  0  0  0  0
 16  3  1  0  0  0  0
 16 11  2  0  0  0  0
 13 17  1  0  0  0  0
 17 18  2  0  0  0  0
 18 31  1  0  0  0  0
 18 19  1  0  0  0  0
 19 32  1  0  0  0  0
 19 20  2  0  0  0  0
 20 21  1  0  0  0  0
 21 33  1  0  0  0  0
 21 22  2  0  0  0  0
 22 17  1  0  0  0  0
 22 34  1  0  0  0  0
M  END
>  <LOGBIO>
7.3000

>  <PRED_LOGBIO>
6.9900

>  <XV_RES>
0.3350

>  <WHL_TMPL>
1

>  <ANCH>
6-29;19-20

$$$$
ROW96
  -MTS-   01071500413D 0   0.00000     0.00000     0

 44 46  0  0  1  0  0  0  0  0999 V2000
    7.6730    1.2680    0.8820 N   0  0  0  0  0  0  0  0  0  0  0  0
    6.4590    0.7260    0.9360 C   0  0  0  0  0  0  0  0  0  0  0  0
    6.2940   -0.3830    1.4880 O   0  0  0  0  0  0  0  0  0  0  0  0
    5.4220    1.3650    0.4030 N   0  0  0  0  0  0  0  0  0  0  0  0
    4.1720    0.8070    0.4580 C   0  0  0  0  0  0  0  0  0  0  0  0
    2.7080    1.5250    1.1470 S   0  0  0  0  0  0  0  0  0  0  0  0
    1.6220    0.1710    0.7990 C   0  0  0  0  0  0  0  0  0  0  0  0
    2.3770   -0.7540    0.1910 C   0  0  0  0  0  0  0  0  0  0  0  0
    3.8000   -0.3970    0.0010 C   0  0  0  0  0  0  0  0  0  0  0  0
    4.7580   -1.3160   -0.6550 C   0  0  0  0  0  0  0  0  0  0  0  0
    4.7690   -2.5080   -0.3550 O   0  0  0  0  0  0  0  0  0  0  0  0
    5.6060   -0.8510   -1.5680 N   0  0  0  0  0  0  0  0  0  0  0  0
    6.5570   -1.7640   -2.2190 C   0  0  1  0  0  0  0  0  0  0  0  0
    7.0810   -1.1340   -3.5220 C   0  0  0  0  0  0  0  0  0  0  0  0
    8.2230   -1.9700   -4.1300 C   0  0  0  0  0  0  0  0  0  0  0  0
    9.3050   -2.2860   -3.0810 C   0  0  0  0  0  0  0  0  0  0  0  0
    8.7300   -2.9400   -1.8960 N   0  0  0  0  0  0  0  0  0  0  0  0
    7.7160   -2.0880   -1.2590 C   0  0  0  0  0  0  0  0  0  0  0  0
    0.1790    0.0800    1.1150 C   0  0  0  0  0  0  0  0  0  0  0  0
   -0.5810    1.2470    1.2580 C   0  0  0  0  0  0  0  0  0  0  0  0
   -1.9460    1.1610    1.5560 C   0  0  0  0  0  0  0  0  0  0  0  0
   -2.5510   -0.0920    1.7120 C   0  0  0  0  0  0  0  0  0  0  0  0
   -1.7910   -1.2590    1.5690 C   0  0  0  0  0  0  0  0  0  0  0  0
   -0.4260   -1.1730    1.2700 C   0  0  0  0  0  0  0  0  0  0  0  0
    8.4710    0.7540    1.2250 H   0  0  0  0  0  0  0  0  0  0  0  0
    7.7960    2.1940    0.4980 H   0  0  0  0  0  0  0  0  0  0  0  0
    5.5560    2.2620   -0.0420 H   0  0  0  0  0  0  0  0  0  0  0  0
    1.9730   -1.6990   -0.1390 H   0  0  0  0  0  0  0  0  0  0  0  0
    5.5970    0.1290   -1.8140 H   0  0  0  0  0  0  0  0  0  0  0  0
    6.0490   -2.6930   -2.4680 H   0  0  0  0  0  0  0  0  0  0  0  0
    7.5160   -0.1760   -3.2460 H   0  0  0  0  0  0  0  0  0  0  0  0
    6.2630   -1.1030   -4.2390 H   0  0  0  0  0  0  0  0  0  0  0  0
    8.6980   -1.3410   -4.8810 H   0  0  0  0  0  0  0  0  0  0  0  0
    7.8060   -2.9110   -4.4830 H   0  0  0  0  0  0  0  0  0  0  0  0
    9.6940   -1.3280   -2.7440 H   0  0  0  0  0  0  0  0  0  0  0  0
   10.0290   -2.9580   -3.5370 H   0  0  0  0  0  0  0  0  0  0  0  0
    9.4830   -3.0350   -1.2290 H   0  0  0  0  0  0  0  0  0  0  0  0
    7.2870   -2.6770   -0.4510 H   0  0  0  0  0  0  0  0  0  0  0  0
    8.1810   -1.1490   -0.9660 H   0  0  0  0  0  0  0  0  0  0  0  0
   -0.1140    2.2140    1.1380 H   0  0  0  0  0  0  0  0  0  0  0  0
   -2.5330    2.0610    1.6660 H   0  0  0  0  0  0  0  0  0  0  0  0
   -3.6040   -0.1580    1.9430 H   0  0  0  0  0  0  0  0  0  0  0  0
   -2.2580   -2.2260    1.6890 H   0  0  0  0  0  0  0  0  0  0  0  0
    0.1600   -2.0730    1.1590 H   0  0  0  0  0  0  0  0  0  0  0  0
  1 25  1  0  0  0  0
  1 26  1  0  0  0  0
  1  2  1  0  0  0  0
  2  3  2  0  0  0  0
  2  4  1  0  0  0  0
  4 27  1  0  0  0  0
  4  5  1  0  0  0  0
  5  6  1  0  0  0  0
  6  7  1  0  0  0  0
  7  8  2  0  0  0  0
  8 28  1  0  0  0  0
  8  9  1  0  0  0  0
  9  5  2  0  0  0  0
  9 10  1  0  0  0  0
 10 11  2  0  0  0  0
 10 12  1  0  0  0  0
 12 29  1  0  0  0  0
 12 13  1  0  0  0  0
 13 30  1  0  0  0  0
 13 14  1  0  0  0  0
 14 31  1  0  0  0  0
 14 32  1  0  0  0  0
 14 15  1  0  0  0  0
 15 33  1  0  0  0  0
 15 34  1  0  0  0  0
 15 16  1  0  0  0  0
 16 35  1  0  0  0  0
 16 36  1  0  0  0  0
 16 17  1  0  0  0  0
 17 37  1  0  0  0  0
 17 18  1  0  0  0  0
 18 13  1  0  0  0  0
 18 38  1  0  0  0  0
 18 39  1  0  0  0  0
  7 19  1  0  0  0  0
 19 20  2  0  0  0  0
 20 40  1  0  0  0  0
 20 21  1  0  0  0  0
 21 41  1  0  0  0  0
 21 22  2  0  0  0  0
 22 42  1  0  0  0  0
 22 23  1  0  0  0  0
 23 43  1  0  0  0  0
 23 24  2  0  0  0  0
 24 19  1  0  0  0  0
 24 44  1  0  0  0  0
M  END
>  <LOGBIO>
8.1500

>  <PRED_LOGBIO>
7.6800

>  <XV_RES>
0.5180

>  <WHL_TMPL>
3

>  <ANCH>
2-3;10-34

$$$$
ROW97
  -MTS-   01071500413D 0   0.00000     0.00000     0

 50 54  0  0  0  0  0  0  0  0999 V2000
    4.7690   -2.5080   -0.3550 O   0  0  0  0  0  0  0  0  0  0  0  0
    4.7580   -1.3160   -0.6550 C   0  0  0  0  0  0  0  0  0  0  0  0
    5.6060   -0.8510   -1.5680 N   0  0  0  0  0  0  0  0  0  0  0  0
    6.5210   -1.7300   -2.1940 C   0  0  0  0  0  0  0  0  0  0  0  0
    7.2420   -2.5800   -1.4500 N   0  0  0  0  0  0  0  0  0  0  0  0
    8.1200   -3.4290   -2.0010 C   0  0  0  0  0  0  0  0  0  0  0  0
    8.3140   -3.4550   -3.3870 C   0  0  0  0  0  0  0  0  0  0  0  0
    7.5760   -2.5790   -4.1920 C   0  0  0  0  0  0  0  0  0  0  0  0
    6.6660   -1.7040   -3.5870 C   0  0  0  0  0  0  0  0  0  0  0  0
    5.9040   -0.8060   -4.3710 N   0  0  0  0  0  0  0  0  0  0  0  0
    4.4350   -0.8230   -4.3910 C   0  0  0  0  0  0  0  0  0  0  0  0
    3.8360    0.5870   -4.2330 C   0  0  0  0  0  0  0  0  0  0  0  0
    4.4240    1.5290   -5.1960 N   0  0  0  0  0  0  0  0  0  0  0  0
    5.8850    1.6080   -5.0540 C   0  0  0  0  0  0  0  0  0  0  0  0
    6.5210    0.2160   -5.2280 C   0  0  0  0  0  0  0  0  0  0  0  0
    3.7150   -0.4280   -0.0140 C   0  0  0  0  0  0  0  0  0  0  0  0
    4.1450    0.7530    0.4520 C   0  0  0  0  0  0  0  0  0  0  0  0
    2.7180    1.5090    1.1750 S   0  0  0  0  0  0  0  0  0  0  0  0
    1.6220    0.1710    0.7990 C   0  0  0  0  0  0  0  0  0  0  0  0
    2.3610   -0.7290    0.1780 N   0  0  0  0  0  0  0  0  0  0  0  0
    0.1790    0.0800    1.1150 C   0  0  0  0  0  0  0  0  0  0  0  0
   -0.5830    1.2470    1.2490 C   0  0  0  0  0  0  0  0  0  0  0  0
   -1.9480    1.1610    1.5480 C   0  0  0  0  0  0  0  0  0  0  0  0
   -2.5510   -0.0920    1.7130 C   0  0  0  0  0  0  0  0  0  0  0  0
   -3.8630   -0.3580    2.0050 O   0  0  0  0  0  0  0  0  0  0  0  0
   -3.9620   -1.7300    2.3950 C   0  0  0  0  0  0  0  0  0  0  0  0
   -2.7180   -2.4260    1.8110 C   0  0  0  0  0  0  0  0  0  0  0  0
   -1.7890   -1.2590    1.5780 C   0  0  0  0  0  0  0  0  0  0  0  0
   -0.4240   -1.1730    1.2790 C   0  0  0  0  0  0  0  0  0  0  0  0
    5.5970    0.1280   -1.8140 H   0  0  0  0  0  0  0  0  0  0  0  0
    8.6830   -4.1000   -1.3700 H   0  0  0  0  0  0  0  0  0  0  0  0
    9.0220   -4.1410   -3.8290 H   0  0  0  0  0  0  0  0  0  0  0  0
    7.7060   -2.5790   -5.2640 H   0  0  0  0  0  0  0  0  0  0  0  0
    4.0920   -1.2590   -5.3280 H   0  0  0  0  0  0  0  0  0  0  0  0
    4.0700   -1.4630   -3.5910 H   0  0  0  0  0  0  0  0  0  0  0  0
    4.0160    0.9440   -3.2210 H   0  0  0  0  0  0  0  0  0  0  0  0
    2.7590    0.5420   -4.3810 H   0  0  0  0  0  0  0  0  0  0  0  0
    4.0220    2.4460   -5.0570 H   0  0  0  0  0  0  0  0  0  0  0  0
    6.2860    2.2870   -5.8040 H   0  0  0  0  0  0  0  0  0  0  0  0
    6.1330    1.9990   -4.0700 H   0  0  0  0  0  0  0  0  0  0  0  0
    6.4390   -0.0890   -6.2690 H   0  0  0  0  0  0  0  0  0  0  0  0
    7.5850    0.2760   -5.0090 H   0  0  0  0  0  0  0  0  0  0  0  0
    5.1460    1.1560    0.3980 H   0  0  0  0  0  0  0  0  0  0  0  0
   -0.1180    2.2130    1.1230 H   0  0  0  0  0  0  0  0  0  0  0  0
   -2.5360    2.0610    1.6520 H   0  0  0  0  0  0  0  0  0  0  0  0
   -4.8350   -2.1500    1.8990 H   0  0  0  0  0  0  0  0  0  0  0  0
   -3.9280   -1.8130    3.4790 H   0  0  0  0  0  0  0  0  0  0  0  0
   -2.9850   -2.8500    0.8450 H   0  0  0  0  0  0  0  0  0  0  0  0
   -2.2930   -3.0910    2.5600 H   0  0  0  0  0  0  0  0  0  0  0  0
    0.1640   -2.0730    1.1760 H   0  0  0  0  0  0  0  0  0  0  0  0
  1  2  2  0  0  0  0
  2  3  1  0  0  0  0
  3 30  1  0  0  0  0
  3  4  1  0  0  0  0
  4  5  1  0  0  0  0
  5  6  2  0  0  0  0
  6 31  1  0  0  0  0
  6  7  1  0  0  0  0
  7 32  1  0  0  0  0
  7  8  2  0  0  0  0
  8 33  1  0  0  0  0
  8  9  1  0  0  0  0
  9  4  2  0  0  0  0
  9 10  1  0  0  0  0
 10 11  1  0  0  0  0
[truncated: 3,589,042 more chars]
