# Supplementary material for: Template CoMFA Generates Single 3D-QSAR Models that, for Twelve of Twelve Biological Targets, Predict All ChEMBL-Tabulated Affinities
Source: PLoS One. 2015 Jun 12;10(6):e0129307. doi: 10.1371/journal.pone.0129307 (PMC4466312; doi:10.1371/journal.pone.0129307)
Supplement: S4 Text — The zip file contains, in. sdf format, the aligned structures, from the A, B, C, D, and F protocols, of all templates and training sets for the chk1 target. The content of each file is evident from its name. (ZIP) [file pone.0129307.s005.zip › chk1_A_tmpl.sdf]

1NVQ_extract
  -MTS-   01061521533D 0   0.00000     0.00000     0

 36 43  0  0  0  0  0  0  0  0999 V2000
   13.1810    1.5400   11.6840 O   0  0  0  0  0  0  0  0  0  0  0  0
   13.7470    0.9670   10.5090 C   0  0  0  0  0  0  0  0  0  0  0  0
   14.6170    1.8990    9.8280 N   0  0  0  0  0  0  0  0  0  0  0  0
   15.9160    1.5720    9.7300 C   0  0  0  0  0  0  0  0  0  0  0  0
   15.9890    0.2490   10.4220 C   0  0  0  0  0  0  0  0  0  0  0  0
   17.2160   -0.5990   10.6240 C   0  0  0  0  0  0  0  0  0  0  0  0
   16.9750   -1.8310   11.3480 C   0  0  0  0  0  0  0  0  0  0  0  0
   15.7200   -2.1850   11.8170 C   0  0  0  0  0  0  0  0  0  0  0  0
   15.2370   -3.3190   12.5740 N   0  0  0  0  0  0  0  0  0  0  0  0
   16.2390   -4.3930   12.9940 C   0  0  0  0  0  0  0  0  0  0  0  0
   15.5880   -5.7670   13.1080 C   0  0  0  0  0  0  0  0  0  0  0  0
   16.8770   -4.0180   14.4130 C   0  0  0  0  0  0  0  0  0  0  0  0
   18.3400   -4.6000   14.3490 C   0  0  0  0  0  0  0  0  0  0  0  0
   19.1770   -3.8920   13.2460 C   0  0  0  0  0  0  0  0  0  0  0  0
   18.4540   -3.8900   11.8410 C   0  0  0  0  0  0  0  0  0  0  0  0
   18.2510   -2.4790   11.4370 N   0  0  0  0  0  0  0  0  0  0  0  0
   19.2120   -1.7190   10.8330 C   0  0  0  0  0  0  0  0  0  0  0  0
   18.5900   -0.5220   10.3010 C   0  0  0  0  0  0  0  0  0  0  0  0
   19.4230    0.4000    9.6290 C   0  0  0  0  0  0  0  0  0  0  0  0
   20.7820    0.1720    9.4830 C   0  0  0  0  0  0  0  0  0  0  0  0
   21.3950   -1.0180   10.0150 C   0  0  0  0  0  0  0  0  0  0  0  0
   20.6220   -1.9730   10.6910 C   0  0  0  0  0  0  0  0  0  0  0  0
   17.1880   -4.5500   11.9560 O   0  0  0  0  0  0  0  0  0  0  0  0
   19.1440   -4.4190   15.6990 N   0  0  0  0  0  0  0  0  0  0  0  0
   18.4520   -5.1200   16.8310 C   0  0  0  0  0  0  0  0  0  0  0  0
   17.0140   -2.5760   14.5450 O   0  0  0  0  0  0  0  0  0  0  0  0
   16.1330   -2.0340   15.5160 C   0  0  0  0  0  0  0  0  0  0  0  0
   13.8320   -3.1980   12.8120 C   0  0  0  0  0  0  0  0  0  0  0  0
   13.4160   -1.9510   12.1960 C   0  0  0  0  0  0  0  0  0  0  0  0
   14.5500   -1.3300   11.5980 C   0  0  0  0  0  0  0  0  0  0  0  0
   14.7850   -0.1050   10.8690 C   0  0  0  0  0  0  0  0  0  0  0  0
   12.0590   -1.5710   12.2870 C   0  0  0  0  0  0  0  0  0  0  0  0
   11.1050   -2.3570   12.9480 C   0  0  0  0  0  0  0  0  0  0  0  0
   11.5530   -3.5930   13.5530 C   0  0  0  0  0  0  0  0  0  0  0  0
   12.8830   -3.9840   13.4780 C   0  0  0  0  0  0  0  0  0  0  0  0
   16.8160    2.2120    9.2070 O   0  0  0  0  0  0  0  0  0  0  0  0
  1  2  1  0  0  0  0
  2  3  1  0  0  0  0
  3  4  1  0  0  0  0
  4  5  1  0  0  0  0
  5  6  1  0  0  0  0
  6  7  2  0  0  0  0
  7  8  1  0  0  0  0
  8  9  1  0  0  0  0
  9 10  1  0  0  0  0
 10 11  1  0  0  0  0
 10 12  1  0  0  0  0
 12 13  1  0  0  0  0
 13 14  1  0  0  0  0
 14 15  1  0  0  0  0
 15 16  1  0  0  0  0
 16  7  1  0  0  0  0
 16 17  1  0  0  0  0
 17 18  2  0  0  0  0
 18  6  1  0  0  0  0
 18 19  1  0  0  0  0
 19 20  2  0  0  0  0
 20 21  1  0  0  0  0
 21 22  2  0  0  0  0
 22 17  1  0  0  0  0
 15 23  1  0  0  0  0
 23 10  1  0  0  0  0
 13 24  1  0  0  0  0
 24 25  1  0  0  0  0
 12 26  1  0  0  0  0
 26 27  1  0  0  0  0
  9 28  1  0  0  0  0
 28 29  2  0  0  0  0
 29 30  1  0  0  0  0
 30  8  2  0  0  0  0
 30 31  1  0  0  0  0
 31  5  2  0  0  0  0
 31  2  1  0  0  0  0
 29 32  1  0  0  0  0
 32 33  2  0  0  0  0
 33 34  1  0  0  0  0
 34 35  2  0  0  0  0
 35 28  1  0  0  0  0
  4 36  2  0  0  0  0
M  END
>  <EXTREG>  (1NVQ_extract)
1NVQ_extract

$$$$
1NVR_extract
  -MTS-   01061521533D 0   0.00000     0.00000     0

 35 42  0  0  0  0  0  0  0  0999 V2000
    4.1090    3.8420   16.8980 O   0  0  0  0  0  0  0  0  0  0  0  0
    2.8780    4.4680   17.0890 C   0  0  0  0  0  0  0  0  0  0  0  0
    2.1340    4.5600   15.7110 C   0  0  0  0  0  0  0  0  0  0  0  0
    2.9710    3.9240   14.5620 C   0  0  0  0  0  0  0  0  0  0  0  0
    2.1760    4.1590   13.2070 N   0  0  0  0  0  0  0  0  0  0  0  0
    2.9260    3.5080   12.0710 C   0  0  0  0  0  0  0  0  0  0  0  0
    4.3910    4.5500   14.5100 C   0  0  0  0  0  0  0  0  0  0  0  0
    5.0460    4.0680   15.8630 C   0  0  0  0  0  0  0  0  0  0  0  0
    6.0370    5.1320   16.2960 N   0  0  0  0  0  0  0  0  0  0  0  0
    7.4000    5.3150   15.9840 C   0  0  0  0  0  0  0  0  0  0  0  0
    7.8090    6.5300   16.6450 C   0  0  0  0  0  0  0  0  0  0  0  0
    6.7090    7.0610   17.3510 C   0  0  0  0  0  0  0  0  0  0  0  0
    5.5620    6.2030   17.1420 C   0  0  0  0  0  0  0  0  0  0  0  0
    4.3440    6.4920   17.6880 C   0  0  0  0  0  0  0  0  0  0  0  0
    3.1040    5.8480   17.6020 N   0  0  0  0  0  0  0  0  0  0  0  0
    2.1730    6.5290   18.2940 C   0  0  0  0  0  0  0  0  0  0  0  0
    2.7840    7.6920   18.8930 C   0  0  0  0  0  0  0  0  0  0  0  0
    4.1150    7.6680   18.5110 C   0  0  0  0  0  0  0  0  0  0  0  0
    5.3020    8.5120   18.7060 C   0  0  0  0  0  0  0  0  0  0  0  0
    5.3800    9.7830   19.4780 C   0  0  0  0  0  0  0  0  0  0  0  0
    6.6460   10.1510   19.3150 N   0  0  0  0  0  0  0  0  0  0  0  0
    7.5090    9.2890   18.5160 C   0  0  0  0  0  0  0  0  0  0  0  0
    6.4950    8.2250   18.1650 C   0  0  0  0  0  0  0  0  0  0  0  0
    4.4950   10.3560   20.1050 O   0  0  0  0  0  0  0  0  0  0  0  0
    1.9710    8.5510   19.6730 C   0  0  0  0  0  0  0  0  0  0  0  0
    0.6160    8.2760   19.8560 C   0  0  0  0  0  0  0  0  0  0  0  0
    0.0180    7.1080   19.2520 C   0  0  0  0  0  0  0  0  0  0  0  0
    0.7880    6.2280   18.4640 C   0  0  0  0  0  0  0  0  0  0  0  0
    9.1290    6.9900   16.4930 C   0  0  0  0  0  0  0  0  0  0  0  0
   10.0920    6.2950   15.6990 C   0  0  0  0  0  0  0  0  0  0  0  0
    9.6440    5.0670   15.0540 C   0  0  0  0  0  0  0  0  0  0  0  0
    8.3350    4.6050   15.2010 C   0  0  0  0  0  0  0  0  0  0  0  0
    5.6760    2.6840   15.6240 C   0  0  0  0  0  0  0  0  0  0  0  0
    4.2020    5.9960   14.5360 O   0  0  0  0  0  0  0  0  0  0  0  0
    5.1750    6.6630   13.7510 C   0  0  0  0  0  0  0  0  0  0  0  0
  1  2  1  0  0  0  0
  2  3  1  0  0  0  0
  3  4  1  0  0  0  0
  4  5  1  0  0  0  0
  5  6  1  0  0  0  0
  4  7  1  0  0  0  0
  7  8  1  0  0  0  0
  8  1  1  0  0  0  0
  8  9  1  0  0  0  0
  9 10  1  0  0  0  0
 10 11  1  0  0  0  0
 11 12  1  0  0  0  0
 12 13  2  0  0  0  0
 13  9  1  0  0  0  0
 13 14  1  0  0  0  0
 14 15  1  0  0  0  0
 15  2  1  0  0  0  0
 15 16  1  0  0  0  0
 16 17  2  0  0  0  0
 17 18  1  0  0  0  0
 18 14  2  0  0  0  0
 18 19  1  0  0  0  0
 19 20  1  0  0  0  0
 20 21  1  0  0  0  0
 21 22  1  0  0  0  0
 22 23  1  0  0  0  0
 23 19  2  0  0  0  0
 23 12  1  0  0  0  0
 20 24  2  0  0  0  0
 17 25  1  0  0  0  0
 25 26  2  0  0  0  0
 26 27  1  0  0  0  0
 27 28  2  0  0  0  0
 28 16  1  0  0  0  0
 11 29  2  0  0  0  0
 29 30  1  0  0  0  0
 30 31  2  0  0  0  0
 31 32  1  0  0  0  0
 32 10  2  0  0  0  0
  8 33  1  0  0  0  0
  7 34  1  0  0  0  0
 34 35  1  0  0  0  0
M  END
>  <EXTREG>  (1NVR_extract)
1NVR_extract

$$$$
1NVS_extract
  -MTS-   01061521533D 0   0.00000     0.00000     0

 30 37  0  0  0  0  0  0  0  0999 V2000
    6.3660   10.2260   19.4230 N   0  0  0  0  0  0  0  0  0  0  0  0
    4.9570    9.6530   19.4610 C   0  0  0  0  0  0  0  0  0  0  0  0
    4.9110    8.4050   18.6970 C   0  0  0  0  0  0  0  0  0  0  0  0
    3.8150    7.5100   18.4420 C   0  0  0  0  0  0  0  0  0  0  0  0
    4.1250    6.3740   17.6470 C   0  0  0  0  0  0  0  0  0  0  0  0
    5.3960    6.1250   17.1350 C   0  0  0  0  0  0  0  0  0  0  0  0
    5.8320    5.0630   16.3500 N   0  0  0  0  0  0  0  0  0  0  0  0
    4.9920    3.9320   15.8830 C   0  0  0  0  0  0  0  0  0  0  0  0
    4.1480    4.3470   14.6710 C   0  0  0  0  0  0  0  0  0  0  0  0
    2.7520    4.6270   15.2280 C   0  0  0  0  0  0  0  0  0  0  0  0
    2.8480    4.3560   16.7350 C   0  0  0  0  0  0  0  0  0  0  0  0
    2.9610    5.6300   17.5000 N   0  0  0  0  0  0  0  0  0  0  0  0
    1.9080    6.2450   18.1760 C   0  0  0  0  0  0  0  0  0  0  0  0
    2.4200    7.4310   18.7800 C   0  0  0  0  0  0  0  0  0  0  0  0
    1.4930    8.2400   19.5430 C   0  0  0  0  0  0  0  0  0  0  0  0
    0.1190    7.8780   19.6950 C   0  0  0  0  0  0  0  0  0  0  0  0
   -0.3700    6.6880   19.0790 C   0  0  0  0  0  0  0  0  0  0  0  0
    0.5250    5.8730   18.3220 C   0  0  0  0  0  0  0  0  0  0  0  0
    4.0350    3.5570   16.8860 O   0  0  0  0  0  0  0  0  0  0  0  0
    7.1790    5.2020   16.0570 C   0  0  0  0  0  0  0  0  0  0  0  0
    7.6320    6.4030   16.6770 C   0  0  0  0  0  0  0  0  0  0  0  0
    6.5040    6.9770   17.3580 C   0  0  0  0  0  0  0  0  0  0  0  0
    6.2380    8.1420   18.1610 C   0  0  0  0  0  0  0  0  0  0  0  0
    7.1270    9.2200   18.5840 C   0  0  0  0  0  0  0  0  0  0  0  0
    8.3080    9.3130   18.3100 O   0  0  0  0  0  0  0  0  0  0  0  0
    9.0240    6.7540   16.5000 C   0  0  0  0  0  0  0  0  0  0  0  0
    9.9180    5.9460   15.7400 C   0  0  0  0  0  0  0  0  0  0  0  0
    9.4410    4.7500   15.1330 C   0  0  0  0  0  0  0  0  0  0  0  0
    8.0720    4.3770   15.2880 C   0  0  0  0  0  0  0  0  0  0  0  0
    4.0170   10.1720   20.0440 O   0  0  0  0  0  0  0  0  0  0  0  0
  1  2  1  0  0  0  0
  2  3  1  0  0  0  0
  3  4  1  0  0  0  0
  4  5  2  0  0  0  0
  5  6  1  0  0  0  0
  6  7  1  0  0  0  0
  7  8  1  0  0  0  0
  8  9  1  0  0  0  0
  9 10  1  0  0  0  0
 10 11  1  0  0  0  0
 11 12  1  0  0  0  0
 12  5  1  0  0  0  0
 12 13  1  0  0  0  0
 13 14  2  0  0  0  0
 14  4  1  0  0  0  0
 14 15  1  0  0  0  0
 15 16  2  0  0  0  0
 16 17  1  0  0  0  0
 17 18  2  0  0  0  0
 18 13  1  0  0  0  0
 11 19  1  0  0  0  0
 19  8  1  0  0  0  0
  7 20  1  0  0  0  0
 20 21  2  0  0  0  0
 21 22  1  0  0  0  0
 22  6  2  0  0  0  0
 22 23  1  0  0  0  0
 23  3  2  0  0  0  0
 23 24  1  0  0  0  0
 24  1  1  0  0  0  0
 24 25  2  0  0  0  0
 21 26  1  0  0  0  0
 26 27  2  0  0  0  0
 27 28  1  0  0  0  0
 28 29  2  0  0  0  0
 29 20  1  0  0  0  0
  2 30  2  0  0  0  0
M  END
>  <EXTREG>  (1NVS_extract)
1NVS_extract

$$$$
2AYP_extract
  -MTS-   01061521533D 0   0.00000     0.00000     0

 25 28  0  0  0  0  0  0  0  0999 V2000
   12.1510    8.5000   15.1710 C   0  0  0  0  0  0  0  0  0  0  0  0
   11.3860    9.7740   15.2200 C   0  0  0  0  0  0  0  0  0  0  0  0
   10.0310    9.7500   15.8560 C   0  0  0  0  0  0  0  0  0  0  0  0
    9.4600    8.5270   16.4180 C   0  0  0  0  0  0  0  0  0  0  0  0
    8.0830    8.5280   17.0630 C   0  0  0  0  0  0  0  0  0  0  0  0
    7.6890    9.6220   17.9820 C   0  0  0  0  0  0  0  0  0  0  0  0
    6.3630    9.6130   18.5880 C   0  0  0  0  0  0  0  0  0  0  0  0
    5.4260    8.5640   18.3210 C   0  0  0  0  0  0  0  0  0  0  0  0
    4.1580    8.8180   19.0720 C   0  0  0  0  0  0  0  0  0  0  0  0
    3.0490    8.0130   19.0410 C   0  0  0  0  0  0  0  0  0  0  0  0
    1.6810    8.3760   19.5040 C   0  0  0  0  0  0  0  0  0  0  0  0
    0.6010    7.5830   19.4050 C   0  0  0  0  0  0  0  0  0  0  0  0
   -0.5350    8.2880   19.9680 C   0  0  0  0  0  0  0  0  0  0  0  0
   -0.0480    9.4570   20.3650 C   0  0  0  0  0  0  0  0  0  0  0  0
    1.3760    9.4140   20.0230 N   0  0  0  0  0  0  0  0  0  0  0  0
    4.5400   10.1440   19.7840 C   0  0  0  0  0  0  0  0  0  0  0  0
    5.8090   10.5090   19.4460 N   0  0  0  0  0  0  0  0  0  0  0  0
    3.8350   10.8070   20.5490 O   0  0  0  0  0  0  0  0  0  0  0  0
    5.7730    7.4680   17.4240 C   0  0  0  0  0  0  0  0  0  0  0  0
    7.1030    7.4620   16.8060 C   0  0  0  0  0  0  0  0  0  0  0  0
   10.2560    7.3050   16.3390 C   0  0  0  0  0  0  0  0  0  0  0  0
   11.5740    7.2870   15.7300 C   0  0  0  0  0  0  0  0  0  0  0  0
   12.0500   10.9220   14.6360 O   0  0  0  0  0  0  0  0  0  0  0  0
   11.9820   12.2070   15.2510 C   0  0  0  0  0  0  0  0  0  0  0  0
   13.4190    8.4500   14.5950 O   0  0  0  0  0  0  0  0  0  0  0  0
  1  2  2  0  0  0  0
  2  3  1  0  0  0  0
  3  4  2  0  0  0  0
  4  5  1  0  0  0  0
  5  6  2  0  0  0  0
  6  7  1  0  0  0  0
  7  8  2  0  0  0  0
  8  9  1  0  0  0  0
  9 10  2  0  0  0  0
 10 11  1  0  0  0  0
 11 12  2  0  0  0  0
 12 13  1  0  0  0  0
 13 14  2  0  0  0  0
 14 15  1  0  0  0  0
 15 11  1  0  0  0  0
  9 16  1  0  0  0  0
 16 17  1  0  0  0  0
 17  7  1  0  0  0  0
 16 18  2  0  0  0  0
  8 19  1  0  0  0  0
 19 20  2  0  0  0  0
 20  5  1  0  0  0  0
  4 21  1  0  0  0  0
 21 22  2  0  0  0  0
 22  1  1  0  0  0  0
  2 23  1  0  0  0  0
 23 24  1  0  0  0  0
  1 25  1  0  0  0  0
M  END
>  <EXTREG>  (2AYP_extract)
2AYP_extract

$$$$
2E9N_extract
  -MTS-   01061521533D 0   0.00000     0.00000     0

 35 40  0  0  0  0  0  0  0  0999 V2000
    6.7360   -1.4520   15.2010 O   0  0  0  0  0  0  0  0  0  0  0  0
    7.9420   -1.4810   14.5130 C   0  0  0  0  0  0  0  0  0  0  0  0
    8.6020   -2.7770   14.1620 C   0  0  0  0  0  0  0  0  0  0  0  0
    9.8870   -2.8030   13.4290 C   0  0  0  0  0  0  0  0  0  0  0  0
   10.5620   -1.5310   13.0190 C   0  0  0  0  0  0  0  0  0  0  0  0
   11.9180   -1.5050   12.2370 C   0  0  0  0  0  0  0  0  0  0  0  0
   12.8220   -2.6970   12.0910 C   0  0  0  0  0  0  0  0  0  0  0  0
   14.0930   -2.6080   11.3340 C   0  0  0  0  0  0  0  0  0  0  0  0
   14.4930   -1.2960   10.6950 C   0  0  0  0  0  0  0  0  0  0  0  0
   15.7830   -1.0510    9.8960 C   0  0  0  0  0  0  0  0  0  0  0  0
   15.9540   -0.3050    8.7660 N   0  0  0  0  0  0  0  0  0  0  0  0
   17.2310   -0.2650    8.2940 N   0  0  0  0  0  0  0  0  0  0  0  0
   17.9680   -1.0370    9.1580 C   0  0  0  0  0  0  0  0  0  0  0  0
   19.2730   -1.4640    9.3670 C   0  0  0  0  0  0  0  0  0  0  0  0
   20.5530   -1.2610    8.6670 C   0  0  0  0  0  0  0  0  0  0  0  0
   21.8110   -1.9020    9.2060 C   0  0  0  0  0  0  0  0  0  0  0  0
   21.7600   -2.7560   10.4650 C   0  0  0  0  0  0  0  0  0  0  0  0
   22.9120   -3.3800   11.0490 C   0  0  0  0  0  0  0  0  0  0  0  0
   23.8040   -4.0390   10.2010 N   0  0  0  0  0  0  0  0  0  0  0  0
   25.0490   -4.7020   10.7000 C   0  0  0  0  0  0  0  0  0  0  0  0
   25.1250   -6.2340   10.3490 C   0  0  0  0  0  0  0  0  0  0  0  0
   26.4580   -6.9220   10.8600 C   0  0  0  0  0  0  0  0  0  0  0  0
   27.8100   -6.1850   10.4550 C   0  0  0  0  0  0  0  0  0  0  0  0
   28.8960   -6.6590   11.3260 O   0  0  0  0  0  0  0  0  0  0  0  0
   27.6980   -4.5740   10.6370 C   0  0  0  0  0  0  0  0  0  0  0  0
   26.3350   -3.9580   10.1270 C   0  0  0  0  0  0  0  0  0  0  0  0
   23.1250   -3.3180   12.2790 O   0  0  0  0  0  0  0  0  0  0  0  0
   20.4270   -2.9350   11.1340 C   0  0  0  0  0  0  0  0  0  0  0  0
   19.2130   -2.3040   10.6040 C   0  0  0  0  0  0  0  0  0  0  0  0
   17.8600   -2.3260   11.0600 C   0  0  0  0  0  0  0  0  0  0  0  0
   17.0930   -1.5430   10.1860 C   0  0  0  0  0  0  0  0  0  0  0  0
   13.5900   -0.1350   10.8490 C   0  0  0  0  0  0  0  0  0  0  0  0
   12.3570   -0.2440   11.5880 C   0  0  0  0  0  0  0  0  0  0  0  0
    9.8550   -0.2410   13.3980 C   0  0  0  0  0  0  0  0  0  0  0  0
    8.5850   -0.2240   14.1230 C   0  0  0  0  0  0  0  0  0  0  0  0
  1  2  1  0  0  0  0
  2  3  2  0  0  0  0
  3  4  1  0  0  0  0
  4  5  2  0  0  0  0
  5  6  1  0  0  0  0
  6  7  2  0  0  0  0
  7  8  1  0  0  0  0
  8  9  2  0  0  0  0
  9 10  1  0  0  0  0
 10 11  2  0  0  0  0
 11 12  1  0  0  0  0
 12 13  1  0  0  0  0
 13 14  1  0  0  0  0
 14 15  2  0  0  0  0
 15 16  1  0  0  0  0
 16 17  2  0  0  0  0
 17 18  1  0  0  0  0
 18 19  1  0  0  0  0
 19 20  1  0  0  0  0
 20 21  1  0  0  0  0
 21 22  1  0  0  0  0
 22 23  1  0  0  0  0
 23 24  1  0  0  0  0
 23 25  1  0  0  0  0
 25 26  1  0  0  0  0
 26 20  1  0  0  0  0
 18 27  2  0  0  0  0
 17 28  1  0  0  0  0
 28 29  2  0  0  0  0
 29 14  1  0  0  0  0
 29 30  1  0  0  0  0
 30 31  1  0  0  0  0
 31 13  2  0  0  0  0
 31 10  1  0  0  0  0
  9 32  1  0  0  0  0
 32 33  2  0  0  0  0
 33  6  1  0  0  0  0
  5 34  1  0  0  0  0
 34 35  2  0  0  0  0
 35  2  1  0  0  0  0
M  END
>  <EXTREG>  (2E9N_extract)
2E9N_extract

$$$$
2E9O_extract
  -MTS-   01061521533D 0   0.00000     0.00000     0

 30 34  0  0  0  0  0  0  0  0999 V2000
   23.2610   -8.1390    6.1640 C   0  0  0  0  0  0  0  0  0  0  0  0
   24.4170   -7.3980    6.6970 C   0  0  0  0  0  0  0  0  0  0  0  0
   24.3950   -7.5280    8.2580 C   0  0  0  0  0  0  0  0  0  0  0  0
   23.3410   -6.6180    8.9790 C   0  0  0  0  0  0  0  0  0  0  0  0
   23.4220   -5.1210    8.5360 C   0  0  0  0  0  0  0  0  0  0  0  0
   22.2880   -4.3510    9.1780 N   0  0  0  0  0  0  0  0  0  0  0  0
   22.4670   -2.8860    9.2710 C   0  0  0  0  0  0  0  0  0  0  0  0
   21.1630   -2.1390    9.1410 C   0  0  0  0  0  0  0  0  0  0  0  0
   20.0050   -2.6120    9.9130 C   0  0  0  0  0  0  0  0  0  0  0  0
   18.7370   -1.9560    9.8290 C   0  0  0  0  0  0  0  0  0  0  0  0
   17.4610   -2.2080   10.4670 C   0  0  0  0  0  0  0  0  0  0  0  0
   16.5510   -1.2230    9.9950 C   0  0  0  0  0  0  0  0  0  0  0  0
   15.2150   -0.6730   10.0200 C   0  0  0  0  0  0  0  0  0  0  0  0
   14.0400   -1.1860   10.8500 C   0  0  0  0  0  0  0  0  0  0  0  0
   12.8550   -0.3370   10.9780 C   0  0  0  0  0  0  0  0  0  0  0  0
   11.7040   -0.7580   11.7690 C   0  0  0  0  0  0  0  0  0  0  0  0
   11.7150   -2.0620   12.4600 C   0  0  0  0  0  0  0  0  0  0  0  0
   10.5630   -2.4920   13.2590 C   0  0  0  0  0  0  0  0  0  0  0  0
   10.6120   -3.4900   13.9290 O   0  0  0  0  0  0  0  0  0  0  0  0
    9.4630   -1.7300   13.2140 O   0  0  0  0  0  0  0  0  0  0  0  0
   12.9000   -2.9190   12.3340 C   0  0  0  0  0  0  0  0  0  0  0  0
   14.0350   -2.4830   11.5450 C   0  0  0  0  0  0  0  0  0  0  0  0
   15.1690    0.4100    9.1760 N   0  0  0  0  0  0  0  0  0  0  0  0
   16.4180    0.5480    8.6360 N   0  0  0  0  0  0  0  0  0  0  0  0
   17.2620   -0.3920    9.0920 C   0  0  0  0  0  0  0  0  0  0  0  0
   18.5890   -0.7830    8.9480 C   0  0  0  0  0  0  0  0  0  0  0  0
   19.7120   -0.2940    8.1800 C   0  0  0  0  0  0  0  0  0  0  0  0
   21.0070   -0.9680    8.2690 C   0  0  0  0  0  0  0  0  0  0  0  0
   23.3330   -4.9970    6.9790 C   0  0  0  0  0  0  0  0  0  0  0  0
   24.4360   -5.8440    6.2720 C   0  0  0  0  0  0  0  0  0  0  0  0
  1  2  1  0  0  0  0
  2  3  1  0  0  0  0
  3  4  1  0  0  0  0
  4  5  1  0  0  0  0
  5  6  1  0  0  0  0
  6  7  1  0  0  0  0
  7  8  1  0  0  0  0
  8  9  2  0  0  0  0
  9 10  1  0  0  0  0
 10 11  1  0  0  0  0
 11 12  1  0  0  0  0
 12 13  1  0  0  0  0
 13 14  1  0  0  0  0
 14 15  2  0  0  0  0
 15 16  1  0  0  0  0
 16 17  2  0  0  0  0
 17 18  1  0  0  0  0
 18 19  2  0  0  0  0
 18 20  1  0  0  0  0
 17 21  1  0  0  0  0
 21 22  2  0  0  0  0
 22 14  1  0  0  0  0
 13 23  2  0  0  0  0
 23 24  1  0  0  0  0
 24 25  1  0  0  0  0
 25 12  2  0  0  0  0
 25 26  1  0  0  0  0
 26 10  2  0  0  0  0
 26 27  1  0  0  0  0
 27 28  2  0  0  0  0
 28  8  1  0  0  0  0
  5 29  1  0  0  0  0
 29 30  1  0  0  0  0
 30  2  1  0  0  0  0
M  END
>  <EXTREG>  (2E9O_extract)
2E9O_extract

$$$$
2E9P_extract
  -MTS-   01061521533D 0   0.00000     0.00000     0

 26 27  0  0  0  0  0  0  0  0999 V2000
    3.6210    8.4010   19.4070 N   0  0  0  0  0  0  0  0  0  0  0  0
    4.4730    9.3480   20.0300 C   0  0  0  0  0  0  0  0  0  0  0  0
    5.7660    9.4990   19.5830 N   0  0  0  0  0  0  0  0  0  0  0  0
    6.4940    8.8740   18.5720 C   0  0  0  0  0  0  0  0  0  0  0  0
    6.2010    7.5150   18.2620 N   0  0  0  0  0  0  0  0  0  0  0  0
    6.9260    6.8400   17.2400 C   0  0  0  0  0  0  0  0  0  0  0  0
    6.6330    5.4830   16.9500 O   0  0  0  0  0  0  0  0  0  0  0  0
    6.7250    4.9660   15.6230 C   0  0  0  0  0  0  0  0  0  0  0  0
    5.3620    4.2820   15.3300 C   0  0  0  0  0  0  0  0  0  0  0  0
    4.5580    4.7760   14.1800 N   0  0  0  0  0  0  0  0  0  0  0  0
    4.5170    6.2500   14.0900 C   0  0  0  0  0  0  0  0  0  0  0  0
    5.0350    4.2220   12.9080 C   0  0  0  0  0  0  0  0  0  0  0  0
    7.8870    3.9590   15.5640 C   0  0  0  0  0  0  0  0  0  0  0  0
    7.9730    7.5710   16.5180 C   0  0  0  0  0  0  0  0  0  0  0  0
    8.2560    8.9130   16.8270 N   0  0  0  0  0  0  0  0  0  0  0  0
    7.5370    9.5730   17.8410 C   0  0  0  0  0  0  0  0  0  0  0  0
    4.0910   10.0510   20.9700 O   0  0  0  0  0  0  0  0  0  0  0  0
    2.3140    7.9730   19.5590 C   0  0  0  0  0  0  0  0  0  0  0  0
    1.9500    6.6970   18.9880 C   0  0  0  0  0  0  0  0  0  0  0  0
    0.5690    6.2260   19.1400 C   0  0  0  0  0  0  0  0  0  0  0  0
   -0.4050    7.0130   19.8430 C   0  0  0  0  0  0  0  0  0  0  0  0
   -0.0080    8.2740   20.3950 C   0  0  0  0  0  0  0  0  0  0  0  0
    1.3290    8.7640   20.2660 C   0  0  0  0  0  0  0  0  0  0  0  0
   -1.1570    9.2470   21.2500 Cl  0  0  0  0  0  0  0  0  0  0  0  0
    3.0010    6.0180   18.3150 O   0  0  0  0  0  0  0  0  0  0  0  0
    3.1760    4.6160   18.5270 C   0  0  0  0  0  0  0  0  0  0  0  0
  1  2  1  0  0  0  0
  2  3  1  0  0  0  0
  3  4  1  0  0  0  0
  4  5  1  0  0  0  0
  5  6  2  0  0  0  0
  6  7  1  0  0  0  0
  7  8  1  0  0  0  0
  8  9  1  0  0  0  0
  9 10  1  0  0  0  0
 10 11  1  0  0  0  0
 10 12  1  0  0  0  0
  8 13  1  0  0  0  0
  6 14  1  0  0  0  0
 14 15  2  0  0  0  0
 15 16  1  0  0  0  0
 16  4  2  0  0  0  0
  2 17  2  0  0  0  0
  1 18  1  0  0  0  0
 18 19  2  0  0  0  0
 19 20  1  0  0  0  0
 20 21  2  0  0  0  0
 21 22  1  0  0  0  0
 22 23  2  0  0  0  0
 23 18  1  0  0  0  0
 22 24  1  0  0  0  0
 19 25  1  0  0  0  0
 25 26  1  0  0  0  0
M  END
>  <EXTREG>  (2E9P_extract)
2E9P_extract

$$$$
2E9U_extract
  -MTS-   01061521533D 0   0.00000     0.00000     0

 24 26  0  0  0  0  0  0  0  0999 V2000
   19.6050   -3.0190   10.5540 C   0  0  0  0  0  0  0  0  0  0  0  0
   18.2390   -2.5790   10.6670 C   0  0  0  0  0  0  0  0  0  0  0  0
   17.8080   -1.4380    9.9160 C   0  0  0  0  0  0  0  0  0  0  0  0
   16.4740   -1.0080   10.0280 N   0  0  0  0  0  0  0  0  0  0  0  0
   15.8430   -0.0440    9.2520 C   0  0  0  0  0  0  0  0  0  0  0  0
   14.5360    0.2130    9.5460 N   0  0  0  0  0  0  0  0  0  0  0  0
   13.6930   -0.3140   10.5010 C   0  0  0  0  0  0  0  0  0  0  0  0
   14.0170   -1.5580   10.9750 N   0  0  0  0  0  0  0  0  0  0  0  0
   13.2070   -2.1290   11.9250 C   0  0  0  0  0  0  0  0  0  0  0  0
   13.6140   -3.4040   12.3480 O   0  0  0  0  0  0  0  0  0  0  0  0
   13.5940   -3.6900   13.7540 C   0  0  0  0  0  0  0  0  0  0  0  0
   14.9040   -3.2240   14.4140 C   0  0  0  0  0  0  0  0  0  0  0  0
   15.9470   -4.3060   14.3200 C   0  0  0  0  0  0  0  0  0  0  0  0
   16.5730   -4.8820   13.0440 C   0  0  0  0  0  0  0  0  0  0  0  0
   17.7020   -3.9700   12.5780 C   0  0  0  0  0  0  0  0  0  0  0  0
   17.2590   -3.1920   11.4740 O   0  0  0  0  0  0  0  0  0  0  0  0
   12.0520   -1.4330   12.4040 C   0  0  0  0  0  0  0  0  0  0  0  0
   11.7250   -0.1960   11.9380 N   0  0  0  0  0  0  0  0  0  0  0  0
   12.5370    0.3600   10.9930 C   0  0  0  0  0  0  0  0  0  0  0  0
   16.3970    0.5660    8.3440 O   0  0  0  0  0  0  0  0  0  0  0  0
   18.7480   -0.7610    9.0750 C   0  0  0  0  0  0  0  0  0  0  0  0
   20.0780   -1.2210    8.9900 C   0  0  0  0  0  0  0  0  0  0  0  0
   20.5190   -2.3410    9.7180 C   0  0  0  0  0  0  0  0  0  0  0  0
   21.1910   -0.3840    7.9660 Cl  0  0  0  0  0  0  0  0  0  0  0  0
  1  2  2  0  0  0  0
  2  3  1  0  0  0  0
  3  4  1  0  0  0  0
  4  5  1  0  0  0  0
  5  6  1  0  0  0  0
  6  7  1  0  0  0  0
  7  8  1  0  0  0  0
  8  9  2  0  0  0  0
  9 10  1  0  0  0  0
 10 11  1  0  0  0  0
 11 12  1  0  0  0  0
 12 13  1  0  0  0  0
 13 14  1  0  0  0  0
 14 15  1  0  0  0  0
 15 16  1  0  0  0  0
 16  2  1  0  0  0  0
  9 17  1  0  0  0  0
 17 18  2  0  0  0  0
 18 19  1  0  0  0  0
 19  7  2  0  0  0  0
  5 20  2  0  0  0  0
  3 21  2  0  0  0  0
 21 22  1  0  0  0  0
 22 23  2  0  0  0  0
 23  1  1  0  0  0  0
 22 24  1  0  0  0  0
M  END
>  <EXTREG>  (2E9U_extract)
2E9U_extract

$$$$
2E9V_extract
  -MTS-   01061521533D 0   0.00000     0.00000     0

 34 37  0  0  0  0  0  0  0  0999 V2000
    0.4680    5.0880   18.3320 C   0  0  0  0  0  0  0  0  0  0  0  0
   -0.4370    5.7720   19.2260 C   0  0  0  0  0  0  0  0  0  0  0  0
   -1.7030    5.2990   19.4180 N   0  0  0  0  0  0  0  0  0  0  0  0
   -2.0370    4.0570   20.0490 C   0  0  0  0  0  0  0  0  0  0  0  0
   -3.4470    4.0770   20.5660 C   0  0  0  0  0  0  0  0  0  0  0  0
   -3.7590    4.7630   21.7650 C   0  0  0  0  0  0  0  0  0  0  0  0
   -5.0980    4.7640   22.2210 C   0  0  0  0  0  0  0  0  0  0  0  0
   -6.1050    4.1290   21.5520 N   0  0  0  0  0  0  0  0  0  0  0  0
   -5.8010    3.4650   20.3920 C   0  0  0  0  0  0  0  0  0  0  0  0
   -4.4880    3.4150   19.8660 C   0  0  0  0  0  0  0  0  0  0  0  0
    0.0320    6.9580   19.9050 C   0  0  0  0  0  0  0  0  0  0  0  0
    1.3460    7.4680   19.7260 C   0  0  0  0  0  0  0  0  0  0  0  0
    2.3030    6.8020   18.8230 C   0  0  0  0  0  0  0  0  0  0  0  0
    1.8600    5.5840   18.1120 C   0  0  0  0  0  0  0  0  0  0  0  0
    2.8300    4.9800   17.2680 O   0  0  0  0  0  0  0  0  0  0  0  0
    2.4860    4.7530   15.9140 C   0  0  0  0  0  0  0  0  0  0  0  0
    2.9050    3.3340   15.4870 C   0  0  0  0  0  0  0  0  0  0  0  0
    4.3930    3.7590   15.4950 C   0  0  0  0  0  0  0  0  0  0  0  0
    5.1110    3.9450   14.1250 C   0  0  0  0  0  0  0  0  0  0  0  0
    5.7920    5.2730   14.5550 C   0  0  0  0  0  0  0  0  0  0  0  0
    6.6740    5.0920   15.6780 O   0  0  0  0  0  0  0  0  0  0  0  0
    7.1360    6.2690   16.3610 C   0  0  0  0  0  0  0  0  0  0  0  0
    6.2190    6.7870   17.3310 N   0  0  0  0  0  0  0  0  0  0  0  0
    6.5730    7.9600   18.0940 C   0  0  0  0  0  0  0  0  0  0  0  0
    5.6940    8.4430   19.0520 N   0  0  0  0  0  0  0  0  0  0  0  0
    4.3930    8.2270   19.3920 C   0  0  0  0  0  0  0  0  0  0  0  0
    3.6430    7.2910   18.6250 N   0  0  0  0  0  0  0  0  0  0  0  0
    3.9460    8.8560   20.3510 O   0  0  0  0  0  0  0  0  0  0  0  0
    7.8410    8.5920   17.8550 C   0  0  0  0  0  0  0  0  0  0  0  0
    8.7360    8.0950   16.9140 N   0  0  0  0  0  0  0  0  0  0  0  0
    8.4260    6.9610   16.1650 C   0  0  0  0  0  0  0  0  0  0  0  0
    9.3680    6.4300   15.1920 C   0  0  0  0  0  0  0  0  0  0  0  0
   10.1500    6.0200   14.4620 N   0  0  0  0  0  0  0  0  0  0  0  0
   -0.9860    7.8000   20.9670 Cl  0  0  0  0  0  0  0  0  0  0  0  0
  1  2  2  0  0  0  0
  2  3  1  0  0  0  0
  3  4  1  0  0  0  0
  4  5  1  0  0  0  0
  5  6  2  0  0  0  0
  6  7  1  0  0  0  0
  7  8  2  0  0  0  0
  8  9  1  0  0  0  0
  9 10  2  0  0  0  0
 10  5  1  0  0  0  0
  2 11  1  0  0  0  0
 11 12  2  0  0  0  0
 12 13  1  0  0  0  0
 13 14  2  0  0  0  0
 14  1  1  0  0  0  0
 14 15  1  0  0  0  0
 15 16  1  0  0  0  0
 16 17  1  0  0  0  0
 17 18  1  0  0  0  0
 18 19  1  0  0  0  0
 19 20  1  0  0  0  0
 20 21  1  0  0  0  0
 21 22  1  0  0  0  0
 22 23  1  0  0  0  0
 23 24  2  0  0  0  0
 24 25  1  0  0  0  0
 25 26  1  0  0  0  0
 26 27  1  0  0  0  0
 27 13  1  0  0  0  0
 26 28  2  0  0  0  0
 24 29  1  0  0  0  0
 29 30  2  0  0  0  0
 30 31  1  0  0  0  0
 31 22  2  0  0  0  0
 31 32  1  0  0  0  0
 32 33  3  0  0  0  0
 11 34  1  0  0  0  0
M  END
>  <EXTREG>  (2E9V_extract)
2E9V_extract

$$$$
2HOG_extract
  -MTS-   01061521533D 0   0.00000     0.00000     0

 32 37  0  0  0  0  0  0  0  0999 V2000
    7.1830    5.6740   16.8530 C   0  0  0  0  0  0  0  0  0  0  0  0
    8.3560    6.4710   16.9850 C   0  0  0  0  0  0  0  0  0  0  0  0
    9.5440    6.1540   16.1710 C   0  0  0  0  0  0  0  0  0  0  0  0
   10.5910    6.9940   15.6390 C   0  0  0  0  0  0  0  0  0  0  0  0
   10.8210    8.4630   15.7410 C   0  0  0  0  0  0  0  0  0  0  0  0
   11.3490    9.0120   14.5400 O   0  0  0  0  0  0  0  0  0  0  0  0
   11.4540    6.2400   14.9500 N   0  0  0  0  0  0  0  0  0  0  0  0
   10.9200    5.0290   15.0850 N   0  0  0  0  0  0  0  0  0  0  0  0
    9.7950    4.8940   15.7890 N   0  0  0  0  0  0  0  0  0  0  0  0
    8.3610    7.5840   17.9040 C   0  0  0  0  0  0  0  0  0  0  0  0
    7.1740    7.8460   18.6370 C   0  0  0  0  0  0  0  0  0  0  0  0
    6.0010    7.0720   18.5110 C   0  0  0  0  0  0  0  0  0  0  0  0
    6.0100    5.9580   17.6020 C   0  0  0  0  0  0  0  0  0  0  0  0
    5.0810    7.6970   19.4070 C   0  0  0  0  0  0  0  0  0  0  0  0
    5.6240    8.7500   20.0320 N   0  0  0  0  0  0  0  0  0  0  0  0
    6.8730    8.8140   19.5550 N   0  0  0  0  0  0  0  0  0  0  0  0
    3.6800    7.3250   19.6860 C   0  0  0  0  0  0  0  0  0  0  0  0
    3.0260    6.1890   19.2550 C   0  0  0  0  0  0  0  0  0  0  0  0
    1.7140    6.2240   19.7460 C   0  0  0  0  0  0  0  0  0  0  0  0
    1.5870    7.4150   20.4900 C   0  0  0  0  0  0  0  0  0  0  0  0
    2.7980    8.0560   20.4270 N   0  0  0  0  0  0  0  0  0  0  0  0
    0.3790    7.7870   21.1410 C   0  0  0  0  0  0  0  0  0  0  0  0
   -0.7240    6.8970   21.0310 C   0  0  0  0  0  0  0  0  0  0  0  0
   -0.6290    5.6850   20.2920 C   0  0  0  0  0  0  0  0  0  0  0  0
    0.5950    5.3450   19.6440 C   0  0  0  0  0  0  0  0  0  0  0  0
   -1.8010    4.7410   20.2170 C   0  0  0  0  0  0  0  0  0  0  0  0
   -2.0770    3.9790   21.5460 N   0  0  0  0  0  0  0  0  0  0  0  0
   -0.7840    3.3530   22.1340 C   0  0  0  0  0  0  0  0  0  0  0  0
   -1.0810    2.6130   23.4440 C   0  0  0  0  0  0  0  0  0  0  0  0
   -2.1540    1.5450   23.2450 C   0  0  0  0  0  0  0  0  0  0  0  0
   -3.4340    2.1480   22.6490 C   0  0  0  0  0  0  0  0  0  0  0  0
   -3.1490    2.9060   21.3340 C   0  0  0  0  0  0  0  0  0  0  0  0
  1  2  2  0  0  0  0
  2  3  1  0  0  0  0
  3  4  1  0  0  0  0
  4  5  1  0  0  0  0
  5  6  1  0  0  0  0
  4  7  2  0  0  0  0
  7  8  1  0  0  0  0
  8  9  1  0  0  0  0
  9  3  2  0  0  0  0
  2 10  1  0  0  0  0
 10 11  2  0  0  0  0
 11 12  1  0  0  0  0
 12 13  2  0  0  0  0
 13  1  1  0  0  0  0
 12 14  1  0  0  0  0
 14 15  2  0  0  0  0
 15 16  1  0  0  0  0
 16 11  1  0  0  0  0
 14 17  1  0  0  0  0
 17 18  2  0  0  0  0
 18 19  1  0  0  0  0
 19 20  2  0  0  0  0
 20 21  1  0  0  0  0
 21 17  1  0  0  0  0
 20 22  1  0  0  0  0
 22 23  2  0  0  0  0
 23 24  1  0  0  0  0
 24 25  2  0  0  0  0
 25 19  1  0  0  0  0
 24 26  1  0  0  0  0
 26 27  1  0  0  0  0
 27 28  1  0  0  0  0
 28 29  1  0  0  0  0
 29 30  1  0  0  0  0
 30 31  1  0  0  0  0
 31 32  1  0  0  0  0
 32 27  1  0  0  0  0
M  END
>  <EXTREG>  (2HOG_extract)
2HOG_extract

$$$$
2HXL_extract
  -MTS-   01061521533D 0   0.00000     0.00000     0

 29 33  0  0  0  0  0  0  0  0999 V2000
   -1.6060    6.1520   20.1920 C   0  0  0  0  0  0  0  0  0  0  0  0
   -0.3430    5.7600   19.5320 C   0  0  0  0  0  0  0  0  0  0  0  0
    0.8190    6.6190   19.6890 C   0  0  0  0  0  0  0  0  0  0  0  0
    2.1670    6.4780   19.1740 C   0  0  0  0  0  0  0  0  0  0  0  0
    2.8130    7.6670   19.6740 C   0  0  0  0  0  0  0  0  0  0  0  0
    4.2630    8.0910   19.4380 C   0  0  0  0  0  0  0  0  0  0  0  0
    5.2950    7.4930   18.6110 C   0  0  0  0  0  0  0  0  0  0  0  0
    5.4090    6.3010   17.7170 C   0  0  0  0  0  0  0  0  0  0  0  0
    6.6590    6.0400   16.9510 C   0  0  0  0  0  0  0  0  0  0  0  0
    7.7800    7.0050   17.0840 C   0  0  0  0  0  0  0  0  0  0  0  0
    8.9640    6.7890   16.2790 C   0  0  0  0  0  0  0  0  0  0  0  0
    9.9320    6.5950   15.6630 N   0  0  0  0  0  0  0  0  0  0  0  0
    7.7090    8.1860   17.9710 C   0  0  0  0  0  0  0  0  0  0  0  0
    6.4550    8.3680   18.7040 C   0  0  0  0  0  0  0  0  0  0  0  0
    6.1280    9.3770   19.5270 N   0  0  0  0  0  0  0  0  0  0  0  0
    4.8300    9.2580   19.9400 N   0  0  0  0  0  0  0  0  0  0  0  0
    1.9900    8.4570   20.3920 N   0  0  0  0  0  0  0  0  0  0  0  0
    0.7070    7.8620   20.4860 C   0  0  0  0  0  0  0  0  0  0  0  0
   -0.5490    8.2520   21.1430 C   0  0  0  0  0  0  0  0  0  0  0  0
   -1.7360    7.3810   20.9970 C   0  0  0  0  0  0  0  0  0  0  0  0
   -2.8610    5.2840   20.0550 C   0  0  0  0  0  0  0  0  0  0  0  0
   -2.8770    4.0100   20.8230 N   0  0  0  0  0  0  0  0  0  0  0  0
   -4.2470    3.5690   21.2260 C   0  0  0  0  0  0  0  0  0  0  0  0
   -4.2040    2.1130   21.6850 C   0  0  0  0  0  0  0  0  0  0  0  0
   -3.2530    1.8660   22.8560 C   0  0  0  0  0  0  0  0  0  0  0  0
   -1.9010    2.4080   22.3930 C   0  0  0  0  0  0  0  0  0  0  0  0
   -1.9480    3.8710   21.9640 C   0  0  0  0  0  0  0  0  0  0  0  0
   -3.1600    0.3670   23.1570 C   0  0  0  0  0  0  0  0  0  0  0  0
   -2.1820    0.1800   24.2440 N   0  0  0  0  0  0  0  0  0  0  0  0
  1  2  2  0  0  0  0
  2  3  1  0  0  0  0
  3  4  1  0  0  0  0
  4  5  2  0  0  0  0
  5  6  1  0  0  0  0
  6  7  1  0  0  0  0
  7  8  2  0  0  0  0
  8  9  1  0  0  0  0
  9 10  2  0  0  0  0
 10 11  1  0  0  0  0
 11 12  3  0  0  0  0
 10 13  1  0  0  0  0
 13 14  2  0  0  0  0
 14  7  1  0  0  0  0
 14 15  1  0  0  0  0
 15 16  1  0  0  0  0
 16  6  2  0  0  0  0
  5 17  1  0  0  0  0
 17 18  1  0  0  0  0
 18  3  2  0  0  0  0
 18 19  1  0  0  0  0
 19 20  2  0  0  0  0
 20  1  1  0  0  0  0
  1 21  1  0  0  0  0
 21 22  1  0  0  0  0
 22 23  1  0  0  0  0
 23 24  1  0  0  0  0
 24 25  1  0  0  0  0
 25 26  1  0  0  0  0
 26 27  1  0  0  0  0
 27 22  1  0  0  0  0
 25 28  1  0  0  0  0
 28 29  1  0  0  0  0
M  END
>  <EXTREG>  (2HXL_extract)
2HXL_extract

$$$$
2HXQ_extract
  -MTS-   01061521533D 0   0.00000     0.00000     0

 29 33  0  0  0  0  0  0  0  0999 V2000
    6.1250    7.1520   18.0450 C   0  0  0  0  0  0  0  0  0  0  0  0
    6.7870    8.2950   18.6460 C   0  0  0  0  0  0  0  0  0  0  0  0
    6.0870    9.0500   19.5430 N   0  0  0  0  0  0  0  0  0  0  0  0
    4.8040    8.7790   19.8800 C   0  0  0  0  0  0  0  0  0  0  0  0
    4.1880    9.4570   20.6960 O   0  0  0  0  0  0  0  0  0  0  0  0
    4.0710    7.6250   19.2610 C   0  0  0  0  0  0  0  0  0  0  0  0
    4.7460    6.8310   18.4020 C   0  0  0  0  0  0  0  0  0  0  0  0
    2.6290    7.4070   19.5780 C   0  0  0  0  0  0  0  0  0  0  0  0
    1.8240    6.3370   19.1180 C   0  0  0  0  0  0  0  0  0  0  0  0
    0.5360    6.4670   19.6550 C   0  0  0  0  0  0  0  0  0  0  0  0
    0.5410    7.7060   20.4270 C   0  0  0  0  0  0  0  0  0  0  0  0
    1.8110    8.2520   20.3520 N   0  0  0  0  0  0  0  0  0  0  0  0
   -0.6290    8.2000   21.1360 C   0  0  0  0  0  0  0  0  0  0  0  0
   -1.8680    7.4170   21.0690 C   0  0  0  0  0  0  0  0  0  0  0  0
   -1.8580    6.1660   20.2840 C   0  0  0  0  0  0  0  0  0  0  0  0
   -0.6760    5.6890   19.5770 C   0  0  0  0  0  0  0  0  0  0  0  0
   -3.0570    5.2510   20.2500 C   0  0  0  0  0  0  0  0  0  0  0  0
   -3.0160    4.3980   21.4610 N   0  0  0  0  0  0  0  0  0  0  0  0
   -2.9270    2.9260   21.2420 C   0  0  0  0  0  0  0  0  0  0  0  0
   -2.6640    2.2600   22.5930 C   0  0  0  0  0  0  0  0  0  0  0  0
   -3.8150    2.5870   23.5650 C   0  0  0  0  0  0  0  0  0  0  0  0
   -3.9860    4.0950   23.6480 C   0  0  0  0  0  0  0  0  0  0  0  0
   -4.2140    4.6940   22.2690 C   0  0  0  0  0  0  0  0  0  0  0  0
   -3.5140    2.0450   24.9880 C   0  0  0  0  0  0  0  0  0  0  0  0
   -4.6120    2.4320   25.8990 N   0  0  0  0  0  0  0  0  0  0  0  0
    8.1140    8.7080   18.2590 C   0  0  0  0  0  0  0  0  0  0  0  0
    8.7680    7.9310   17.2230 C   0  0  0  0  0  0  0  0  0  0  0  0
    8.1320    6.7510   16.6440 C   0  0  0  0  0  0  0  0  0  0  0  0
    6.7900    6.3480   17.0380 C   0  0  0  0  0  0  0  0  0  0  0  0
  1  2  2  0  0  0  0
  2  3  1  0  0  0  0
  3  4  1  0  0  0  0
  4  5  2  0  0  0  0
  4  6  1  0  0  0  0
  6  7  2  0  0  0  0
  7  1  1  0  0  0  0
  6  8  1  0  0  0  0
  8  9  2  0  0  0  0
  9 10  1  0  0  0  0
 10 11  2  0  0  0  0
 11 12  1  0  0  0  0
 12  8  1  0  0  0  0
 11 13  1  0  0  0  0
 13 14  2  0  0  0  0
 14 15  1  0  0  0  0
 15 16  2  0  0  0  0
 16 10  1  0  0  0  0
 15 17  1  0  0  0  0
 17 18  1  0  0  0  0
 18 19  1  0  0  0  0
 19 20  1  0  0  0  0
 20 21  1  0  0  0  0
 21 22  1  0  0  0  0
 22 23  1  0  0  0  0
 23 18  1  0  0  0  0
 21 24  1  0  0  0  0
 24 25  1  0  0  0  0
  2 26  1  0  0  0  0
 26 27  2  0  0  0  0
 27 28  1  0  0  0  0
 28 29  2  0  0  0  0
 29  1  1  0  0  0  0
M  END
>  <EXTREG>  (2HXQ_extract)
2HXQ_extract

$$$$
2HY0_extract
  -MTS-   01061521533D 0   0.00000     0.00000     0

 32 37  0  0  0  0  0  0  0  0999 V2000
    9.0660    4.1150   14.9370 C   0  0  0  0  0  0  0  0  0  0  0  0
    9.4330    5.3040   15.6160 C   0  0  0  0  0  0  0  0  0  0  0  0
    8.6130    6.1090   16.5980 C   0  0  0  0  0  0  0  0  0  0  0  0
    9.2120    7.2950   17.2050 C   0  0  0  0  0  0  0  0  0  0  0  0
    8.5530    8.0650   18.2000 C   0  0  0  0  0  0  0  0  0  0  0  0
    7.2360    7.6450   18.5300 C   0  0  0  0  0  0  0  0  0  0  0  0
    6.5560    8.4340   19.4280 N   0  0  0  0  0  0  0  0  0  0  0  0
    5.2660    8.1730   19.8010 C   0  0  0  0  0  0  0  0  0  0  0  0
    4.7680    8.8980   20.6570 O   0  0  0  0  0  0  0  0  0  0  0  0
    4.5250    7.0270   19.1570 C   0  0  0  0  0  0  0  0  0  0  0  0
    5.2320    6.2140   18.2200 C   0  0  0  0  0  0  0  0  0  0  0  0
    6.5640    6.5030   17.9330 C   0  0  0  0  0  0  0  0  0  0  0  0
    7.2610    5.7090   16.9630 C   0  0  0  0  0  0  0  0  0  0  0  0
    3.0960    6.8490   19.5170 C   0  0  0  0  0  0  0  0  0  0  0  0
    2.3740    7.6680   20.3100 N   0  0  0  0  0  0  0  0  0  0  0  0
    1.0880    7.1910   20.4890 C   0  0  0  0  0  0  0  0  0  0  0  0
    1.0110    5.9770   19.6450 C   0  0  0  0  0  0  0  0  0  0  0  0
    2.2510    5.8050   19.0460 C   0  0  0  0  0  0  0  0  0  0  0  0
   -0.2240    5.2260   19.6190 C   0  0  0  0  0  0  0  0  0  0  0  0
   -1.3470    5.6710   20.4440 C   0  0  0  0  0  0  0  0  0  0  0  0
   -1.2780    6.8820   21.2760 C   0  0  0  0  0  0  0  0  0  0  0  0
   -0.0350    7.6500   21.2940 C   0  0  0  0  0  0  0  0  0  0  0  0
   -2.5830    4.7850   20.4920 C   0  0  0  0  0  0  0  0  0  0  0  0
   -2.7080    4.0100   21.7570 N   0  0  0  0  0  0  0  0  0  0  0  0
   -1.3890    3.5020   22.1880 C   0  0  0  0  0  0  0  0  0  0  0  0
   -1.4640    2.7840   23.5340 C   0  0  0  0  0  0  0  0  0  0  0  0
   -2.4040    1.5950   23.4050 C   0  0  0  0  0  0  0  0  0  0  0  0
   -3.7680    2.1390   22.9810 C   0  0  0  0  0  0  0  0  0  0  0  0
   -3.6640    2.8890   21.6410 C   0  0  0  0  0  0  0  0  0  0  0  0
   10.7870    5.4610   15.2460 C   0  0  0  0  0  0  0  0  0  0  0  0
   11.1500    4.4900   14.3610 N   0  0  0  0  0  0  0  0  0  0  0  0
   10.1340    3.5870   14.2990 N   0  0  0  0  0  0  0  0  0  0  0  0
  1  2  2  0  0  0  0
  2  3  1  0  0  0  0
  3  4  1  0  0  0  0
  4  5  2  0  0  0  0
  5  6  1  0  0  0  0
  6  7  1  0  0  0  0
  7  8  1  0  0  0  0
  8  9  2  0  0  0  0
  8 10  1  0  0  0  0
 10 11  2  0  0  0  0
 11 12  1  0  0  0  0
 12  6  2  0  0  0  0
 12 13  1  0  0  0  0
 13  3  2  0  0  0  0
 10 14  1  0  0  0  0
 14 15  1  0  0  0  0
 15 16  1  0  0  0  0
 16 17  2  0  0  0  0
 17 18  1  0  0  0  0
 18 14  2  0  0  0  0
 17 19  1  0  0  0  0
 19 20  2  0  0  0  0
 20 21  1  0  0  0  0
 21 22  2  0  0  0  0
 22 16  1  0  0  0  0
 20 23  1  0  0  0  0
 23 24  1  0  0  0  0
 24 25  1  0  0  0  0
 25 26  1  0  0  0  0
 26 27  1  0  0  0  0
 27 28  1  0  0  0  0
 28 29  1  0  0  0  0
 29 24  1  0  0  0  0
  2 30  1  0  0  0  0
 30 31  2  0  0  0  0
 31 32  1  0  0  0  0
 32  1  1  0  0  0  0
M  END
>  <EXTREG>  (2HY0_extract)
2HY0_extract

$$$$
2WMX_extract
  -MTS-   01061521533D 0   0.00000     0.00000     0

 23 26  0  0  0  0  0  0  0  0999 V2000
    0.5690    7.2280   17.9800 C   0  0  0  0  0  0  0  0  0  0  0  0
    1.1720    7.5770   19.1770 C   0  0  0  0  0  0  0  0  0  0  0  0
    2.4540    8.1010   19.1770 C   0  0  0  0  0  0  0  0  0  0  0  0
    3.5450    7.4520   18.6190 C   0  0  0  0  0  0  0  0  0  0  0  0
    3.4250    6.1800   18.0320 N   0  0  0  0  0  0  0  0  0  0  0  0
    2.2020    5.7490   17.3270 C   0  0  0  0  0  0  0  0  0  0  0  0
    2.5850    5.0390   16.0220 C   0  0  0  0  0  0  0  0  0  0  0  0
    1.4050    4.4310   15.2440 C   0  0  0  0  0  0  0  0  0  0  0  0
    0.7240    5.4370   14.4120 N   0  0  0  0  0  0  0  0  0  0  0  0
    3.4110    3.9580   16.3970 O   0  0  0  0  0  0  0  0  0  0  0  0
    4.6820    4.4790   16.7600 C   0  0  0  0  0  0  0  0  0  0  0  0
    4.5540    5.2390   18.0790 C   0  0  0  0  0  0  0  0  0  0  0  0
    4.7720    8.1090   18.6700 C   0  0  0  0  0  0  0  0  0  0  0  0
    4.8770    9.3590   19.2430 C   0  0  0  0  0  0  0  0  0  0  0  0
    3.7970    9.9490   19.7630 N   0  0  0  0  0  0  0  0  0  0  0  0
    2.6240    9.3580   19.7320 C   0  0  0  0  0  0  0  0  0  0  0  0
    6.1420    9.7500   19.1310 N   0  0  0  0  0  0  0  0  0  0  0  0
    6.7800    8.8490   18.5810 N   0  0  0  0  0  0  0  0  0  0  0  0
    5.9960    7.8210   18.2640 C   0  0  0  0  0  0  0  0  0  0  0  0
    0.4510    7.4580   20.3510 C   0  0  0  0  0  0  0  0  0  0  0  0
   -0.8450    6.9620   20.3260 C   0  0  0  0  0  0  0  0  0  0  0  0
   -1.4340    6.5970   19.1280 C   0  0  0  0  0  0  0  0  0  0  0  0
   -0.7230    6.7300   17.9500 C   0  0  0  0  0  0  0  0  0  0  0  0
  1  2  2  0  0  0  0
  2  3  1  0  0  0  0
  3  4  2  0  0  0  0
  4  5  1  0  0  0  0
  5  6  1  0  0  0  0
  6  7  1  0  0  0  0
  7  8  1  0  0  0  0
  8  9  1  0  0  0  0
  7 10  1  0  0  0  0
 10 11  1  0  0  0  0
 11 12  1  0  0  0  0
 12  5  1  0  0  0  0
  4 13  1  0  0  0  0
 13 14  2  0  0  0  0
 14 15  1  0  0  0  0
 15 16  2  0  0  0  0
 16  3  1  0  0  0  0
 14 17  1  0  0  0  0
 17 18  1  0  0  0  0
 18 19  2  0  0  0  0
 19 13  1  0  0  0  0
  2 20  1  0  0  0  0
 20 21  2  0  0  0  0
 21 22  1  0  0  0  0
 22 23  2  0  0  0  0
 23  1  1  0  0  0  0
M  END
>  <EXTREG>  (2WMX_extract)
2WMX_extract

$$$$
2X8D_extract
  -MTS-   01061521533D 0   0.00000     0.00000     0

 15 17  0  0  0  0  0  0  0  0999 V2000
    4.6320    3.6730   16.7030 C   0  0  0  0  0  0  0  0  0  0  0  0
    3.7090    4.3980   17.4310 C   0  0  0  0  0  0  0  0  0  0  0  0
    4.0880    5.5250   18.1400 C   0  0  0  0  0  0  0  0  0  0  0  0
    3.1200    6.3060   18.9210 C   0  0  0  0  0  0  0  0  0  0  0  0
    3.5150    7.3770   19.6170 C   0  0  0  0  0  0  0  0  0  0  0  0
    4.9460    7.7520   19.5110 C   0  0  0  0  0  0  0  0  0  0  0  0
    5.4760    8.8030   20.0700 N   0  0  0  0  0  0  0  0  0  0  0  0
    6.8070    8.8550   19.7440 N   0  0  0  0  0  0  0  0  0  0  0  0
    7.1230    7.7970   18.9590 C   0  0  0  0  0  0  0  0  0  0  0  0
    8.1680    7.4240   18.4440 O   0  0  0  0  0  0  0  0  0  0  0  0
    5.7830    7.0590   18.8250 N   0  0  0  0  0  0  0  0  0  0  0  0
    5.4100    5.9030   18.1060 C   0  0  0  0  0  0  0  0  0  0  0  0
    6.3380    5.1900   17.3760 C   0  0  0  0  0  0  0  0  0  0  0  0
    5.9440    4.0680   16.6760 C   0  0  0  0  0  0  0  0  0  0  0  0
    1.7060    5.8670   18.9450 C   0  0  0  0  0  0  0  0  0  0  0  0
  1  2  2  0  0  0  0
  2  3  1  0  0  0  0
  3  4  1  0  0  0  0
  4  5  2  0  0  0  0
  5  6  1  0  0  0  0
  6  7  2  0  0  0  0
  7  8  1  0  0  0  0
  8  9  1  0  0  0  0
  9 10  2  0  0  0  0
  9 11  1  0  0  0  0
 11  6  1  0  0  0  0
 11 12  1  0  0  0  0
 12  3  2  0  0  0  0
 12 13  1  0  0  0  0
 13 14  2  0  0  0  0
 14  1  1  0  0  0  0
  4 15  1  0  0  0  0
M  END
>  <EXTREG>  (2X8D_extract)
2X8D_extract

$$$$
2X8E_extract
  -MTS-   01061521533D 0   0.00000     0.00000     0

 21 24  0  0  0  0  0  0  0  0999 V2000
   19.3740   -3.2980   10.4880 C   0  0  0  0  0  0  0  0  0  0  0  0
   18.2560   -3.7150   11.1770 C   0  0  0  0  0  0  0  0  0  0  0  0
   17.0700   -3.0220   11.0750 C   0  0  0  0  0  0  0  0  0  0  0  0
   15.8690   -3.4450   11.7850 C   0  0  0  0  0  0  0  0  0  0  0  0
   14.7240   -2.7740   11.6310 C   0  0  0  0  0  0  0  0  0  0  0  0
   14.7540   -1.5840   10.7700 C   0  0  0  0  0  0  0  0  0  0  0  0
   13.7380   -0.8060   10.5530 N   0  0  0  0  0  0  0  0  0  0  0  0
   14.1040    0.2040    9.7130 N   0  0  0  0  0  0  0  0  0  0  0  0
   15.4170    0.0670    9.4040 C   0  0  0  0  0  0  0  0  0  0  0  0
   16.1920    0.7280    8.7290 O   0  0  0  0  0  0  0  0  0  0  0  0
   15.8180   -1.2130   10.1680 N   0  0  0  0  0  0  0  0  0  0  0  0
   17.0260   -1.9090   10.2690 C   0  0  0  0  0  0  0  0  0  0  0  0
   18.1370   -1.4900    9.5760 C   0  0  0  0  0  0  0  0  0  0  0  0
   19.3270   -2.1790    9.6780 C   0  0  0  0  0  0  0  0  0  0  0  0
   20.4840   -1.7020    8.9140 C   0  0  0  0  0  0  0  0  0  0  0  0
   20.6240   -0.3650    8.4350 C   0  0  0  0  0  0  0  0  0  0  0  0
   21.6680    0.0200    7.7040 C   0  0  0  0  0  0  0  0  0  0  0  0
   22.6070   -0.7500    7.3830 N   0  0  0  0  0  0  0  0  0  0  0  0
   22.5760   -2.0590    7.8030 C   0  0  0  0  0  0  0  0  0  0  0  0
   21.4400   -2.5730    8.5910 C   0  0  0  0  0  0  0  0  0  0  0  0
   15.9380   -4.6580   12.6320 C   0  0  0  0  0  0  0  0  0  0  0  0
  1  2  2  0  0  0  0
  2  3  1  0  0  0  0
  3  4  1  0  0  0  0
  4  5  2  0  0  0  0
  5  6  1  0  0  0  0
  6  7  2  0  0  0  0
  7  8  1  0  0  0  0
  8  9  1  0  0  0  0
  9 10  2  0  0  0  0
  9 11  1  0  0  0  0
 11  6  1  0  0  0  0
 11 12  1  0  0  0  0
 12  3  2  0  0  0  0
 12 13  1  0  0  0  0
 13 14  2  0  0  0  0
 14  1  1  0  0  0  0
 14 15  1  0  0  0  0
 15 16  2  0  0  0  0
 16 17  1  0  0  0  0
 17 18  2  0  0  0  0
 18 19  1  0  0  0  0
 19 20  2  0  0  0  0
 20 15  1  0  0  0  0
  4 21  1  0  0  0  0
M  END
>  <EXTREG>  (2X8E_extract)
2X8E_extract

$$$$
2XEY_extract
  -MTS-   01061521533D 0   0.00000     0.00000     0

 23 27  0  0  0  0  0  0  0  0999 V2000
    0.3740    7.2920   19.1250 C   0  0  0  0  0  0  0  0  0  0  0  0
    1.6410    7.1470   18.6040 C   0  0  0  0  0  0  0  0  0  0  0  0
    2.6940    7.9650   18.9860 C   0  0  0  0  0  0  0  0  0  0  0  0
    2.6300    9.0520   19.7370 C   0  0  0  0  0  0  0  0  0  0  0  0
    3.8450    9.5820   19.8450 N   0  0  0  0  0  0  0  0  0  0  0  0
    4.7070    8.8560   19.1460 C   0  0  0  0  0  0  0  0  0  0  0  0
    6.0690    8.9750   18.9270 C   0  0  0  0  0  0  0  0  0  0  0  0
    6.7050    8.1020   18.1740 N   0  0  0  0  0  0  0  0  0  0  0  0
    6.0740    7.0680   17.6030 C   0  0  0  0  0  0  0  0  0  0  0  0
    6.8100    6.1930   16.8130 C   0  0  0  0  0  0  0  0  0  0  0  0
    8.0910    6.3020   16.5130 C   0  0  0  0  0  0  0  0  0  0  0  0
    8.4090    5.2800   15.7280 N   0  0  0  0  0  0  0  0  0  0  0  0
    7.4150    4.5820   15.5360 N   0  0  0  0  0  0  0  0  0  0  0  0
    6.3810    5.1090   16.1860 C   0  0  0  0  0  0  0  0  0  0  0  0
    4.7040    6.8970   17.7770 C   0  0  0  0  0  0  0  0  0  0  0  0
    4.0110    7.8190   18.5620 N   0  0  0  0  0  0  0  0  0  0  0  0
    1.5970    6.1980   17.6790 C   0  0  0  0  0  0  0  0  0  0  0  0
    0.3620    5.7020   17.6230 N   0  0  0  0  0  0  0  0  0  0  0  0
   -0.4070    6.3400   18.4990 C   0  0  0  0  0  0  0  0  0  0  0  0
   -1.7450    6.2140   18.8360 C   0  0  0  0  0  0  0  0  0  0  0  0
   -2.2880    7.0400   19.8070 C   0  0  0  0  0  0  0  0  0  0  0  0
   -1.4980    7.9860   20.4390 C   0  0  0  0  0  0  0  0  0  0  0  0
   -0.1610    8.1110   20.1040 C   0  0  0  0  0  0  0  0  0  0  0  0
  1  2  1  0  0  0  0
  2  3  1  0  0  0  0
  3  4  2  0  0  0  0
  4  5  1  0  0  0  0
  5  6  2  0  0  0  0
  6  7  1  0  0  0  0
  7  8  2  0  0  0  0
  8  9  1  0  0  0  0
  9 10  1  0  0  0  0
 10 11  2  0  0  0  0
 11 12  1  0  0  0  0
 12 13  1  0  0  0  0
 13 14  2  0  0  0  0
 14 10  1  0  0  0  0
  9 15  2  0  0  0  0
 15 16  1  0  0  0  0
 16  6  1  0  0  0  0
 16  3  1  0  0  0  0
  2 17  2  0  0  0  0
 17 18  1  0  0  0  0
 18 19  1  0  0  0  0
 19  1  2  0  0  0  0
 19 20  1  0  0  0  0
 20 21  2  0  0  0  0
 21 22  1  0  0  0  0
 22 23  2  0  0  0  0
 23  1  1  0  0  0  0
M  END
>  <EXTREG>  (2XEY_extract)
2XEY_extract

$$$$
2YDI_extract
  -MTS-   01061521533D 0   0.00000     0.00000     0

 24 25  0  0  0  0  0  0  0  0999 V2000
    3.7610    7.4930   19.8730 S   0  0  0  0  0  0  0  0  0  0  0  0
    2.6120    6.3130   19.4090 C   0  0  0  0  0  0  0  0  0  0  0  0
    1.2560    6.3680   19.9240 C   0  0  0  0  0  0  0  0  0  0  0  0
    0.8460    7.3570   20.8000 C   0  0  0  0  0  0  0  0  0  0  0  0
   -0.4600    7.4160   21.2570 C   0  0  0  0  0  0  0  0  0  0  0  0
   -1.3590    6.4590   20.8210 C   0  0  0  0  0  0  0  0  0  0  0  0
   -2.6880    6.4130   21.2110 O   0  0  0  0  0  0  0  0  0  0  0  0
   -2.9570    7.5020   22.0810 C   0  0  0  0  0  0  0  0  0  0  0  0
   -4.4570    7.6550   22.1940 C   0  0  0  0  0  0  0  0  0  0  0  0
   -4.9850    7.7600   20.8110 N   0  0  0  0  0  0  0  0  0  0  0  0
   -5.1940    9.1680   20.3930 C   0  0  0  0  0  0  0  0  0  0  0  0
   -6.1980    6.9400   20.6140 C   0  0  0  0  0  0  0  0  0  0  0  0
   -0.9610    5.4680   19.9480 C   0  0  0  0  0  0  0  0  0  0  0  0
    0.3380    5.4300   19.4990 C   0  0  0  0  0  0  0  0  0  0  0  0
    3.2010    5.4300   18.5180 C   0  0  0  0  0  0  0  0  0  0  0  0
    4.5670    5.6900   18.2200 C   0  0  0  0  0  0  0  0  0  0  0  0
    5.0170    6.8100   18.8990 C   0  0  0  0  0  0  0  0  0  0  0  0
    6.3080    7.3340   18.8200 N   0  0  0  0  0  0  0  0  0  0  0  0
    6.6400    8.5430   19.3910 C   0  0  0  0  0  0  0  0  0  0  0  0
    5.9130    9.1470   20.1770 O   0  0  0  0  0  0  0  0  0  0  0  0
    7.8650    9.0110   19.0030 N   0  0  0  0  0  0  0  0  0  0  0  0
    5.4330    4.9490   17.3290 C   0  0  0  0  0  0  0  0  0  0  0  0
    4.7930    3.9240   16.6650 N   0  0  0  0  0  0  0  0  0  0  0  0
    6.6110    5.2440   17.1650 O   0  0  0  0  0  0  0  0  0  0  0  0
  1  2  1  0  0  0  0
  2  3  1  0  0  0  0
  3  4  2  0  0  0  0
  4  5  1  0  0  0  0
  5  6  2  0  0  0  0
  6  7  1  0  0  0  0
  7  8  1  0  0  0  0
  8  9  1  0  0  0  0
  9 10  1  0  0  0  0
 10 11  1  0  0  0  0
 10 12  1  0  0  0  0
  6 13  1  0  0  0  0
 13 14  2  0  0  0  0
 14  3  1  0  0  0  0
  2 15  2  0  0  0  0
 15 16  1  0  0  0  0
 16 17  2  0  0  0  0
 17  1  1  0  0  0  0
 17 18  1  0  0  0  0
 18 19  1  0  0  0  0
 19 20  2  0  0  0  0
 19 21  1  0  0  0  0
 16 22  1  0  0  0  0
 22 23  1  0  0  0  0
 22 24  2  0  0  0  0
M  END
>  <EXTREG>  (2YDI_extract)
2YDI_extract

$$$$
2YDJ_extract
  -MTS-   01061521533D 0   0.00000     0.00000     0

 25 27  0  0  0  0  0  0  0  0999 V2000
   25.1330   -1.0900    9.0860 C   0  0  0  0  0  0  0  0  0  0  0  0
   23.8240   -0.9270    9.5180 C   0  0  0  0  0  0  0  0  0  0  0  0
   23.1030   -1.9840   10.0330 C   0  0  0  0  0  0  0  0  0  0  0  0
   21.7180   -1.8170   10.4450 C   0  0  0  0  0  0  0  0  0  0  0  0
   20.7980   -0.8530   10.0860 C   0  0  0  0  0  0  0  0  0  0  0  0
   19.5310   -1.0060   10.7030 C   0  0  0  0  0  0  0  0  0  0  0  0
   18.4170   -0.1920   10.5270 N   0  0  0  0  0  0  0  0  0  0  0  0
   18.4870    1.0560    9.9580 C   0  0  0  0  0  0  0  0  0  0  0  0
   17.3170    1.7540   10.1770 N   0  0  0  0  0  0  0  0  0  0  0  0
   19.4450    1.4920    9.3320 O   0  0  0  0  0  0  0  0  0  0  0  0
   19.4640   -2.1010   11.5390 C   0  0  0  0  0  0  0  0  0  0  0  0
   20.9800   -2.9110   11.5470 S   0  0  0  0  0  0  0  0  0  0  0  0
   18.3030   -2.5070   12.2940 C   0  0  0  0  0  0  0  0  0  0  0  0
   18.3920   -3.6700   13.0330 N   0  0  0  0  0  0  0  0  0  0  0  0
   17.3530   -3.8530   14.0320 C   0  0  0  0  0  0  0  0  0  0  0  0
   17.9010   -3.4010   15.3750 C   0  0  0  0  0  0  0  0  0  0  0  0
   16.9890   -3.8390   16.4740 N   0  0  0  0  0  0  0  0  0  0  0  0
   16.7050   -5.3070   16.5340 C   0  0  0  0  0  0  0  0  0  0  0  0
   15.9590   -5.5870   15.2460 C   0  0  0  0  0  0  0  0  0  0  0  0
   16.8520   -5.2900   14.0480 C   0  0  0  0  0  0  0  0  0  0  0  0
   17.2670   -1.8400   12.2810 O   0  0  0  0  0  0  0  0  0  0  0  0
   23.7120   -3.2180   10.1260 C   0  0  0  0  0  0  0  0  0  0  0  0
   25.0070   -3.3810    9.6890 C   0  0  0  0  0  0  0  0  0  0  0  0
   25.7310   -2.3280    9.1640 C   0  0  0  0  0  0  0  0  0  0  0  0
   25.5600   -4.6020    9.8000 F   0  0  0  0  0  0  0  0  0  0  0  0
  1  2  2  0  0  0  0
  2  3  1  0  0  0  0
  3  4  1  0  0  0  0
  4  5  2  0  0  0  0
  5  6  1  0  0  0  0
  6  7  1  0  0  0  0
  7  8  1  0  0  0  0
  8  9  1  0  0  0  0
  8 10  2  0  0  0  0
  6 11  2  0  0  0  0
 11 12  1  0  0  0  0
 12  4  1  0  0  0  0
 11 13  1  0  0  0  0
 13 14  1  0  0  0  0
 14 15  1  0  0  0  0
 15 16  1  0  0  0  0
 16 17  1  0  0  0  0
 17 18  1  0  0  0  0
 18 19  1  0  0  0  0
 19 20  1  0  0  0  0
 20 15  1  0  0  0  0
 13 21  2  0  0  0  0
  3 22  2  0  0  0  0
 22 23  1  0  0  0  0
 23 24  2  0  0  0  0
 24  1  1  0  0  0  0
 23 25  1  0  0  0  0
M  END
>  <EXTREG>  (2YDJ_extract)
2YDJ_extract

$$$$
2YDK_extract
  -MTS-   01061521533D 0   0.00000     0.00000     0

 24 26  0  0  0  0  0  0  0  0999 V2000
    2.8580    9.8330   20.1630 S   0  0  0  0  0  0  0  0  0  0  0  0
    1.6630    8.7110   19.6140 C   0  0  0  0  0  0  0  0  0  0  0  0
    0.2870    8.8360   20.0850 C   0  0  0  0  0  0  0  0  0  0  0  0
   -0.0600    9.9310   20.8480 C   0  0  0  0  0  0  0  0  0  0  0  0
   -1.3450   10.0890   21.3130 C   0  0  0  0  0  0  0  0  0  0  0  0
   -2.3010    9.1400   21.0090 C   0  0  0  0  0  0  0  0  0  0  0  0
   -1.9820    8.0360   20.2470 C   0  0  0  0  0  0  0  0  0  0  0  0
   -0.6800    7.8980   19.7880 C   0  0  0  0  0  0  0  0  0  0  0  0
    2.2120    7.8010   18.7330 C   0  0  0  0  0  0  0  0  0  0  0  0
    3.6030    7.9750   18.4830 C   0  0  0  0  0  0  0  0  0  0  0  0
    4.0840    9.0530   19.2110 C   0  0  0  0  0  0  0  0  0  0  0  0
    5.3990    9.5200   19.2120 N   0  0  0  0  0  0  0  0  0  0  0  0
    5.7420   10.6730   19.8630 C   0  0  0  0  0  0  0  0  0  0  0  0
    5.0270   11.2120   20.6770 O   0  0  0  0  0  0  0  0  0  0  0  0
    6.9690   11.1830   19.5340 N   0  0  0  0  0  0  0  0  0  0  0  0
    4.4590    7.1880   17.6000 C   0  0  0  0  0  0  0  0  0  0  0  0
    3.8690    6.1660   16.9070 N   0  0  0  0  0  0  0  0  0  0  0  0
    4.5150    5.6360   15.7220 C   0  0  0  0  0  0  0  0  0  0  0  0
    4.1760    4.1590   15.5050 C   0  0  0  0  0  0  0  0  0  0  0  0
    4.7530    3.6550   14.1890 C   0  0  0  0  0  0  0  0  0  0  0  0
    4.2850    4.4870   13.0080 C   0  0  0  0  0  0  0  0  0  0  0  0
    4.6970    5.8970   13.2840 N   0  0  0  0  0  0  0  0  0  0  0  0
    4.1060    6.4610   14.5290 C   0  0  0  0  0  0  0  0  0  0  0  0
    5.6340    7.4410   17.4470 O   0  0  0  0  0  0  0  0  0  0  0  0
  1  2  1  0  0  0  0
  2  3  1  0  0  0  0
  3  4  2  0  0  0  0
  4  5  1  0  0  0  0
  5  6  2  0  0  0  0
  6  7  1  0  0  0  0
  7  8  2  0  0  0  0
  8  3  1  0  0  0  0
  2  9  2  0  0  0  0
  9 10  1  0  0  0  0
 10 11  2  0  0  0  0
 11  1  1  0  0  0  0
 11 12  1  0  0  0  0
 12 13  1  0  0  0  0
 13 14  2  0  0  0  0
 13 15  1  0  0  0  0
 10 16  1  0  0  0  0
 16 17  1  0  0  0  0
 17 18  1  0  0  0  0
 18 19  1  0  0  0  0
 19 20  1  0  0  0  0
 20 21  1  0  0  0  0
 21 22  1  0  0  0  0
 22 23  1  0  0  0  0
 23 18  1  0  0  0  0
 16 24  2  0  0  0  0
M  END
>  <EXTREG>  (2YDK_extract)
2YDK_extract

$$$$
2YER_extract
  -MTS-   01061521533D 0   0.00000     0.00000     0

 21 24  0  0  0  0  0  0  0  0999 V2000
   22.3480   -0.0080    8.1850 C   0  0  0  0  0  0  0  0  0  0  0  0
   21.4650   -0.7280    8.9390 C   0  0  0  0  0  0  0  0  0  0  0  0
   20.2380   -0.1170    8.9250 C   0  0  0  0  0  0  0  0  0  0  0  0
   19.1680   -0.6710    9.6570 C   0  0  0  0  0  0  0  0  0  0  0  0
   19.3120   -1.7460   10.6010 C   0  0  0  0  0  0  0  0  0  0  0  0
   18.2790   -2.2330   11.2820 C   0  0  0  0  0  0  0  0  0  0  0  0
   16.9680   -1.7020   11.1020 C   0  0  0  0  0  0  0  0  0  0  0  0
   15.8690   -2.1280   11.7500 C   0  0  0  0  0  0  0  0  0  0  0  0
   15.9290   -3.2110   12.7610 C   0  0  0  0  0  0  0  0  0  0  0  0
   16.5490   -2.6520   13.9130 O   0  0  0  0  0  0  0  0  0  0  0  0
   14.5810   -1.5350   11.5410 C   0  0  0  0  0  0  0  0  0  0  0  0
   14.4980   -0.5340   10.6720 C   0  0  0  0  0  0  0  0  0  0  0  0
   15.6040   -0.0960    9.9870 N   0  0  0  0  0  0  0  0  0  0  0  0
   16.7790   -0.5940   10.1480 C   0  0  0  0  0  0  0  0  0  0  0  0
   17.9720   -0.1030    9.4270 C   0  0  0  0  0  0  0  0  0  0  0  0
   15.1080    1.0610    9.1230 C   0  0  0  0  0  0  0  0  0  0  0  0
   13.7830    1.0670    9.4500 N   0  0  0  0  0  0  0  0  0  0  0  0
   13.4540    0.1190   10.3780 N   0  0  0  0  0  0  0  0  0  0  0  0
   15.8340    1.7270    8.4070 O   0  0  0  0  0  0  0  0  0  0  0  0
   20.3580    1.0120    8.1460 N   0  0  0  0  0  0  0  0  0  0  0  0
   21.6890    1.0840    7.6760 C   0  0  0  0  0  0  0  0  0  0  0  0
  1  2  2  0  0  0  0
  2  3  1  0  0  0  0
  3  4  2  0  0  0  0
  4  5  1  0  0  0  0
  5  6  2  0  0  0  0
  6  7  1  0  0  0  0
  7  8  2  0  0  0  0
  8  9  1  0  0  0  0
  9 10  1  0  0  0  0
  8 11  1  0  0  0  0
 11 12  2  0  0  0  0
 12 13  1  0  0  0  0
 13 14  1  0  0  0  0
 14  7  1  0  0  0  0
 14 15  2  0  0  0  0
 15  4  1  0  0  0  0
 13 16  1  0  0  0  0
 16 17  1  0  0  0  0
 17 18  1  0  0  0  0
 18 12  1  0  0  0  0
 16 19  2  0  0  0  0
  3 20  1  0  0  0  0
 20 21  2  0  0  0  0
 21  1  1  0  0  0  0
M  END
>  <EXTREG>  (2YER_extract)
2YER_extract

$$$$
2YEX_extract
  -MTS-   01061521533D 0   0.00000     0.00000     0

 20 23  0  0  0  0  0  0  0  0999 V2000
   22.2830   -0.0560    8.0960 C   0  0  0  0  0  0  0  0  0  0  0  0
   21.4770   -0.9250    8.8690 C   0  0  0  0  0  0  0  0  0  0  0  0
   20.2180   -0.3740    8.9590 C   0  0  0  0  0  0  0  0  0  0  0  0
   19.0120   -0.9010    9.6050 C   0  0  0  0  0  0  0  0  0  0  0  0
   19.0610   -2.0320   10.3930 C   0  0  0  0  0  0  0  0  0  0  0  0
   17.9240   -2.5380   10.9900 C   0  0  0  0  0  0  0  0  0  0  0  0
   16.6850   -1.9370   10.8120 C   0  0  0  0  0  0  0  0  0  0  0  0
   15.5390   -2.4600   11.4250 C   0  0  0  0  0  0  0  0  0  0  0  0
   14.3390   -1.8140   11.2410 C   0  0  0  0  0  0  0  0  0  0  0  0
   14.3430   -0.6750   10.4590 C   0  0  0  0  0  0  0  0  0  0  0  0
   13.2640    0.0940   10.2160 N   0  0  0  0  0  0  0  0  0  0  0  0
   13.7700    1.1440    9.3810 N   0  0  0  0  0  0  0  0  0  0  0  0
   15.0910    0.9610    9.1270 C   0  0  0  0  0  0  0  0  0  0  0  0
   15.8400    1.6490    8.4470 O   0  0  0  0  0  0  0  0  0  0  0  0
   15.4370   -0.2030    9.8400 N   0  0  0  0  0  0  0  0  0  0  0  0
   16.6280   -0.8040   10.0090 C   0  0  0  0  0  0  0  0  0  0  0  0
   17.7810   -0.3000    9.4230 C   0  0  0  0  0  0  0  0  0  0  0  0
   15.5390   -3.6990   12.2590 C   0  0  0  0  0  0  0  0  0  0  0  0
   20.2680    0.8030    8.2580 N   0  0  0  0  0  0  0  0  0  0  0  0
   21.5090    1.0070    7.7310 C   0  0  0  0  0  0  0  0  0  0  0  0
  1  2  2  0  0  0  0
  2  3  1  0  0  0  0
  3  4  2  0  0  0  0
  4  5  1  0  0  0  0
  5  6  2  0  0  0  0
  6  7  1  0  0  0  0
  7  8  2  0  0  0  0
  8  9  1  0  0  0  0
  9 10  2  0  0  0  0
 10 11  1  0  0  0  0
 11 12  1  0  0  0  0
 12 13  1  0  0  0  0
 13 14  2  0  0  0  0
 13 15  1  0  0  0  0
 15 10  1  0  0  0  0
 15 16  1  0  0  0  0
 16  7  1  0  0  0  0
 16 17  2  0  0  0  0
 17  4  1  0  0  0  0
  8 18  1  0  0  0  0
  3 19  1  0  0  0  0
 19 20  2  0  0  0  0
 20  1  1  0  0  0  0
M  END
>  <EXTREG>  (2YEX_extract)
2YEX_extract

$$$$
2YM7_extract
  -MTS-   01061521533D 0   0.00000     0.00000     0

 23 25  0  0  0  0  0  0  0  0999 V2000
   18.4180   -4.0030   13.0200 C   0  0  0  0  0  0  0  0  0  0  0  0
   17.2370   -4.3050   12.1980 C   0  0  0  0  0  0  0  0  0  0  0  0
   17.6830   -4.5020   10.7000 C   0  0  0  0  0  0  0  0  0  0  0  0
   18.5020   -3.4740   10.0880 N   0  0  0  0  0  0  0  0  0  0  0  0
   17.9390   -2.1690    9.6460 C   0  0  0  0  0  0  0  0  0  0  0  0
   16.5340   -1.8320    9.8940 C   0  0  0  0  0  0  0  0  0  0  0  0
   16.0520   -0.5750    9.4160 C   0  0  0  0  0  0  0  0  0  0  0  0
   14.7540   -0.1720    9.6160 N   0  0  0  0  0  0  0  0  0  0  0  0
   13.8100   -0.8040   10.5580 C   0  0  0  0  0  0  0  0  0  0  0  0
   13.9970   -2.0830   10.9680 N   0  0  0  0  0  0  0  0  0  0  0  0
   13.1160   -2.6410   11.8010 C   0  0  0  0  0  0  0  0  0  0  0  0
   11.9820   -1.8850   12.2590 C   0  0  0  0  0  0  0  0  0  0  0  0
   11.7950   -0.6280   11.8510 N   0  0  0  0  0  0  0  0  0  0  0  0
   12.6900   -0.0640   11.0030 C   0  0  0  0  0  0  0  0  0  0  0  0
   10.9980   -2.5410   13.1620 C   0  0  0  0  0  0  0  0  0  0  0  0
   10.2240   -3.0380   13.8210 N   0  0  0  0  0  0  0  0  0  0  0  0
   16.8690    0.2310    8.7610 N   0  0  0  0  0  0  0  0  0  0  0  0
   18.2250   -0.1310    8.5360 C   0  0  0  0  0  0  0  0  0  0  0  0
   18.7240   -1.3120    8.9840 N   0  0  0  0  0  0  0  0  0  0  0  0
   16.5310   -5.4960   12.6710 C   0  0  0  0  0  0  0  0  0  0  0  0
   16.2150   -5.4260   14.1380 C   0  0  0  0  0  0  0  0  0  0  0  0
   17.3960   -5.1070   14.9470 N   0  0  0  0  0  0  0  0  0  0  0  0
   18.0650   -3.9090   14.4780 C   0  0  0  0  0  0  0  0  0  0  0  0
  1  2  1  0  0  0  0
  2  3  1  0  0  0  0
  3  4  1  0  0  0  0
  4  5  1  0  0  0  0
  5  6  2  0  0  0  0
  6  7  1  0  0  0  0
  7  8  1  0  0  0  0
  8  9  1  0  0  0  0
  9 10  1  0  0  0  0
 10 11  2  0  0  0  0
 11 12  1  0  0  0  0
 12 13  2  0  0  0  0
 13 14  1  0  0  0  0
 14  9  2  0  0  0  0
 12 15  1  0  0  0  0
 15 16  3  0  0  0  0
  7 17  2  0  0  0  0
 17 18  1  0  0  0  0
 18 19  2  0  0  0  0
 19  5  1  0  0  0  0
  2 20  1  0  0  0  0
 20 21  1  0  0  0  0
 21 22  1  0  0  0  0
 22 23  1  0  0  0  0
 23  1  1  0  0  0  0
M  END
>  <EXTREG>  (2YM7_extract)
2YM7_extract

$$$$
2YM8_extract
  -MTS-   01061521533D 0   0.00000     0.00000     0

 27 29  0  0  0  0  0  0  0  0999 V2000
    4.6710    4.9870   17.6910 C   0  0  0  0  0  0  0  0  0  0  0  0
    5.0120    5.6710   16.3660 C   0  0  0  0  0  0  0  0  0  0  0  0
    4.5640    4.6580   15.3270 C   0  0  0  0  0  0  0  0  0  0  0  0
    4.9040    5.2360   14.0170 N   0  0  0  0  0  0  0  0  0  0  0  0
    4.2040    6.5230   13.9040 C   0  0  0  0  0  0  0  0  0  0  0  0
    4.5110    4.3480   12.9150 C   0  0  0  0  0  0  0  0  0  0  0  0
    6.4360    5.8900   16.3290 O   0  0  0  0  0  0  0  0  0  0  0  0
    6.7690    7.0160   17.0260 C   0  0  0  0  0  0  0  0  0  0  0  0
    8.0120    7.6090   16.8200 C   0  0  0  0  0  0  0  0  0  0  0  0
    8.3300    8.7370   17.4740 N   0  0  0  0  0  0  0  0  0  0  0  0
    7.4470    9.3090   18.2730 C   0  0  0  0  0  0  0  0  0  0  0  0
    6.1920    8.7410   18.4720 C   0  0  0  0  0  0  0  0  0  0  0  0
    5.8630    7.6280   17.8030 N   0  0  0  0  0  0  0  0  0  0  0  0
    5.3270    9.3790   19.2700 N   0  0  0  0  0  0  0  0  0  0  0  0
    4.0540    9.0310   19.5200 C   0  0  0  0  0  0  0  0  0  0  0  0
    3.3450    9.8070   20.3560 N   0  0  0  0  0  0  0  0  0  0  0  0
    2.0790    9.5590   20.6480 C   0  0  0  0  0  0  0  0  0  0  0  0
    1.4150    8.4870   20.0660 C   0  0  0  0  0  0  0  0  0  0  0  0
    2.0980    7.6730   19.1780 C   0  0  0  0  0  0  0  0  0  0  0  0
    3.4320    7.9510   18.8950 C   0  0  0  0  0  0  0  0  0  0  0  0
    1.4520    6.5920   18.5870 C   0  0  0  0  0  0  0  0  0  0  0  0
    0.1190    6.3340   18.8900 C   0  0  0  0  0  0  0  0  0  0  0  0
   -0.5670    7.1520   19.7820 C   0  0  0  0  0  0  0  0  0  0  0  0
    0.0810    8.2310   20.3720 C   0  0  0  0  0  0  0  0  0  0  0  0
   -0.7710    9.2500   21.4830 Cl  0  0  0  0  0  0  0  0  0  0  0  0
    8.9760    6.9820   15.9610 C   0  0  0  0  0  0  0  0  0  0  0  0
    9.7330    6.4810   15.2710 N   0  0  0  0  0  0  0  0  0  0  0  0
  1  2  1  0  0  0  0
  2  3  1  0  0  0  0
  3  4  1  0  0  0  0
  4  5  1  0  0  0  0
  4  6  1  0  0  0  0
  2  7  1  0  0  0  0
  7  8  1  0  0  0  0
  8  9  2  0  0  0  0
  9 10  1  0  0  0  0
 10 11  2  0  0  0  0
 11 12  1  0  0  0  0
 12 13  2  0  0  0  0
 13  8  1  0  0  0  0
 12 14  1  0  0  0  0
 14 15  1  0  0  0  0
 15 16  1  0  0  0  0
 16 17  2  0  0  0  0
 17 18  1  0  0  0  0
 18 19  2  0  0  0  0
 19 20  1  0  0  0  0
 20 15  2  0  0  0  0
 19 21  1  0  0  0  0
 21 22  2  0  0  0  0
 22 23  1  0  0  0  0
 23 24  2  0  0  0  0
 24 18  1  0  0  0  0
 24 25  1  0  0  0  0
  9 26  1  0  0  0  0
 26 27  3  0  0  0  0
M  END
>  <EXTREG>  (2YM8_extract)
2YM8_extract

$$$$
2YWP_extract
  -MTS-   01061521533D 0   0.00000     0.00000     0

 23 24  0  0  0  0  0  0  0  0999 V2000
    8.2440    7.5290   16.6270 C   0  0  0  0  0  0  0  0  0  0  0  0
    8.5220    8.8540   16.9120 N   0  0  0  0  0  0  0  0  0  0  0  0
    7.6160    9.5820   17.6630 C   0  0  0  0  0  0  0  0  0  0  0  0
    6.3950    8.9930   18.1530 C   0  0  0  0  0  0  0  0  0  0  0  0
    5.4890    9.7340   18.9010 N   0  0  0  0  0  0  0  0  0  0  0  0
    4.3190    9.4180   19.5430 C   0  0  0  0  0  0  0  0  0  0  0  0
    3.6930    8.2110   19.2190 N   0  0  0  0  0  0  0  0  0  0  0  0
    2.3350    7.8250   19.2950 C   0  0  0  0  0  0  0  0  0  0  0  0
    1.3540    8.5360   20.1310 C   0  0  0  0  0  0  0  0  0  0  0  0
   -0.0170    8.1240   20.1940 C   0  0  0  0  0  0  0  0  0  0  0  0
   -1.0910    9.0460   21.2160 Cl  0  0  0  0  0  0  0  0  0  0  0  0
   -0.4980    6.9830   19.4400 C   0  0  0  0  0  0  0  0  0  0  0  0
    0.4660    6.2830   18.6140 C   0  0  0  0  0  0  0  0  0  0  0  0
    1.8650    6.6750   18.5280 C   0  0  0  0  0  0  0  0  0  0  0  0
    2.5950    5.8290   17.6570 O   0  0  0  0  0  0  0  0  0  0  0  0
    3.5560    4.8920   18.1380 C   0  0  0  0  0  0  0  0  0  0  0  0
   -1.8660    6.6170   19.5360 O   0  0  0  0  0  0  0  0  0  0  0  0
   -2.1930    5.4370   20.2750 C   0  0  0  0  0  0  0  0  0  0  0  0
    3.9220   10.1690   20.4310 O   0  0  0  0  0  0  0  0  0  0  0  0
    6.1120    7.6450   17.8640 N   0  0  0  0  0  0  0  0  0  0  0  0
    7.0300    6.9130   17.1050 C   0  0  0  0  0  0  0  0  0  0  0  0
    9.1660    6.8000   15.8690 C   0  0  0  0  0  0  0  0  0  0  0  0
    9.9750    6.2070   15.2800 N   0  0  0  0  0  0  0  0  0  0  0  0
  1  2  1  0  0  0  0
  2  3  2  0  0  0  0
  3  4  1  0  0  0  0
  4  5  1  0  0  0  0
  5  6  1  0  0  0  0
  6  7  1  0  0  0  0
  7  8  1  0  0  0  0
  8  9  2  0  0  0  0
  9 10  1  0  0  0  0
 10 11  1  0  0  0  0
 10 12  2  0  0  0  0
 12 13  1  0  0  0  0
 13 14  2  0  0  0  0
 14  8  1  0  0  0  0
 14 15  1  0  0  0  0
 15 16  1  0  0  0  0
 12 17  1  0  0  0  0
 17 18  1  0  0  0  0
  6 19  2  0  0  0  0
  4 20  2  0  0  0  0
 20 21  1  0  0  0  0
 21  1  2  0  0  0  0
  1 22  1  0  0  0  0
 22 23  3  0  0  0  0
M  END
>  <EXTREG>  (2YWP_extract)
2YWP_extract

$$$$
3PA3_extract
  -MTS-   01061521533D 0   0.00000     0.00000     0

 26 29  0  0  0  0  0  0  0  0999 V2000
   18.4320   -2.7400   10.2580 C   0  0  0  0  0  0  0  0  0  0  0  0
   18.9560   -1.8000    9.3730 C   0  0  0  0  0  0  0  0  0  0  0  0
   17.7900   -0.6390    8.9190 S   0  0  0  0  0  0  0  0  0  0  0  0
   16.5670   -1.3430    9.9060 C   0  0  0  0  0  0  0  0  0  0  0  0
   15.3080   -0.9400   10.0840 C   0  0  0  0  0  0  0  0  0  0  0  0
   14.8230    0.2570    9.4780 C   0  0  0  0  0  0  0  0  0  0  0  0
   15.5030    0.9070    8.6710 O   0  0  0  0  0  0  0  0  0  0  0  0
   13.6090    0.6840    9.8410 N   0  0  0  0  0  0  0  0  0  0  0  0
   14.4970   -1.6350   10.9410 N   0  0  0  0  0  0  0  0  0  0  0  0
   14.9670   -2.7010   11.6210 N   0  0  0  0  0  0  0  0  0  0  0  0
   16.2050   -3.1440   11.4920 C   0  0  0  0  0  0  0  0  0  0  0  0
   17.0710   -2.4630   10.5760 C   0  0  0  0  0  0  0  0  0  0  0  0
   16.6670   -4.2220   12.2210 N   0  0  0  0  0  0  0  0  0  0  0  0
   15.9300   -4.6660   13.3900 C   0  0  0  0  0  0  0  0  0  0  0  0
   16.3550   -6.1010   13.7020 C   0  0  0  0  0  0  0  0  0  0  0  0
   15.6760   -6.5590   15.0150 C   0  0  0  0  0  0  0  0  0  0  0  0
   16.1390   -5.6360   16.1630 C   0  0  0  0  0  0  0  0  0  0  0  0
   15.7160   -4.2530   15.8760 N   0  0  0  0  0  0  0  0  0  0  0  0
   16.3500   -3.7770   14.6120 C   0  0  0  0  0  0  0  0  0  0  0  0
   20.2700   -1.8060    8.7680 C   0  0  0  0  0  0  0  0  0  0  0  0
   20.6710   -0.6620    8.0650 C   0  0  0  0  0  0  0  0  0  0  0  0
   21.9150   -0.6730    7.4200 C   0  0  0  0  0  0  0  0  0  0  0  0
   22.7280   -1.8120    7.4910 C   0  0  0  0  0  0  0  0  0  0  0  0
   22.3290   -2.9520    8.1690 C   0  0  0  0  0  0  0  0  0  0  0  0
   21.0980   -2.9540    8.8250 C   0  0  0  0  0  0  0  0  0  0  0  0
   24.2670   -1.8250    6.6370 Cl  0  0  0  0  0  0  0  0  0  0  0  0
  1  2  2  0  0  0  0
  2  3  1  0  0  0  0
  3  4  1  0  0  0  0
  4  5  2  0  0  0  0
  5  6  1  0  0  0  0
  6  7  2  0  0  0  0
  6  8  1  0  0  0  0
  5  9  1  0  0  0  0
  9 10  2  0  0  0  0
 10 11  1  0  0  0  0
 11 12  2  0  0  0  0
 12  4  1  0  0  0  0
 12  1  1  0  0  0  0
 11 13  1  0  0  0  0
 13 14  1  0  0  0  0
 14 15  1  0  0  0  0
 15 16  1  0  0  0  0
 16 17  1  0  0  0  0
 17 18  1  0  0  0  0
 18 19  1  0  0  0  0
 19 14  1  0  0  0  0
  2 20  1  0  0  0  0
 20 21  2  0  0  0  0
 21 22  1  0  0  0  0
 22 23  2  0  0  0  0
 23 24  1  0  0  0  0
 24 25  2  0  0  0  0
 25 20  1  0  0  0  0
 23 26  1  0  0  0  0
M  END
>  <EXTREG>  (3PA3_extract)
3PA3_extract

$$$$
3PA4_extract
  -MTS-   01061521533D 0   0.00000     0.00000     0

 26 29  0  0  0  0  0  0  0  0999 V2000
   18.4540   -2.7660   10.2270 C   0  0  0  0  0  0  0  0  0  0  0  0
   18.9510   -1.8130    9.3420 C   0  0  0  0  0  0  0  0  0  0  0  0
   17.7580   -0.6880    8.9320 S   0  0  0  0  0  0  0  0  0  0  0  0
   16.5710   -1.4140    9.9330 C   0  0  0  0  0  0  0  0  0  0  0  0
   15.2390   -0.9880   10.1570 C   0  0  0  0  0  0  0  0  0  0  0  0
   14.7100    0.1950    9.4960 C   0  0  0  0  0  0  0  0  0  0  0  0
   15.3490    0.7650    8.5870 O   0  0  0  0  0  0  0  0  0  0  0  0
   13.4710    0.6610    9.9350 N   0  0  0  0  0  0  0  0  0  0  0  0
   14.4810   -1.7440   10.9890 C   0  0  0  0  0  0  0  0  0  0  0  0
   14.9160   -2.8230   11.5930 N   0  0  0  0  0  0  0  0  0  0  0  0
   16.2040   -3.2360   11.4820 C   0  0  0  0  0  0  0  0  0  0  0  0
   17.0830   -2.5390   10.5720 C   0  0  0  0  0  0  0  0  0  0  0  0
   16.6270   -4.3450   12.1770 N   0  0  0  0  0  0  0  0  0  0  0  0
   15.9290   -4.7360   13.4110 C   0  0  0  0  0  0  0  0  0  0  0  0
   16.3580   -6.1910   13.7250 C   0  0  0  0  0  0  0  0  0  0  0  0
   15.7720   -6.6670   15.0720 C   0  0  0  0  0  0  0  0  0  0  0  0
   16.2360   -5.6920   16.1680 C   0  0  0  0  0  0  0  0  0  0  0  0
   15.7670   -4.3290   15.8710 N   0  0  0  0  0  0  0  0  0  0  0  0
   16.3460   -3.8030   14.5910 C   0  0  0  0  0  0  0  0  0  0  0  0
   20.3070   -1.7470    8.7500 C   0  0  0  0  0  0  0  0  0  0  0  0
   21.1660   -2.8350    8.8950 C   0  0  0  0  0  0  0  0  0  0  0  0
   22.4440   -2.7950    8.3300 C   0  0  0  0  0  0  0  0  0  0  0  0
   22.8440   -1.6540    7.6530 C   0  0  0  0  0  0  0  0  0  0  0  0
   21.9970   -0.5600    7.5000 C   0  0  0  0  0  0  0  0  0  0  0  0
   20.7250   -0.6100    8.0560 C   0  0  0  0  0  0  0  0  0  0  0  0
   24.4330   -1.5920    6.9500 Cl  0  0  0  0  0  0  0  0  0  0  0  0
  1  2  2  0  0  0  0
  2  3  1  0  0  0  0
  3  4  1  0  0  0  0
  4  5  2  0  0  0  0
  5  6  1  0  0  0  0
  6  7  2  0  0  0  0
  6  8  1  0  0  0  0
  5  9  1  0  0  0  0
  9 10  2  0  0  0  0
 10 11  1  0  0  0  0
 11 12  2  0  0  0  0
 12  4  1  0  0  0  0
 12  1  1  0  0  0  0
 11 13  1  0  0  0  0
 13 14  1  0  0  0  0
 14 15  1  0  0  0  0
 15 16  1  0  0  0  0
 16 17  1  0  0  0  0
 17 18  1  0  0  0  0
 18 19  1  0  0  0  0
 19 14  1  0  0  0  0
  2 20  1  0  0  0  0
 20 21  2  0  0  0  0
 21 22  1  0  0  0  0
 22 23  2  0  0  0  0
 23 24  1  0  0  0  0
 24 25  2  0  0  0  0
 25 20  1  0  0  0  0
 23 26  1  0  0  0  0
M  END
>  <EXTREG>  (3PA4_extract)
3PA4_extract

$$$$
3PA5_extract
  -MTS-   01061521533D 0   0.00000     0.00000     0

 25 27  0  0  0  0  0  0  0  0999 V2000
    2.6670    8.7540   20.0610 S   0  0  0  0  0  0  0  0  0  0  0  0
    1.5350    7.6100   19.6020 C   0  0  0  0  0  0  0  0  0  0  0  0
    0.1980    7.6170   20.1660 C   0  0  0  0  0  0  0  0  0  0  0  0
   -0.2840    8.7410   20.8570 C   0  0  0  0  0  0  0  0  0  0  0  0
   -1.5620    8.7570   21.3670 C   0  0  0  0  0  0  0  0  0  0  0  0
   -2.4030    7.6630   21.1720 C   0  0  0  0  0  0  0  0  0  0  0  0
   -4.0120    7.6760   21.8210 Cl  0  0  0  0  0  0  0  0  0  0  0  0
   -1.9510    6.5510   20.4720 C   0  0  0  0  0  0  0  0  0  0  0  0
   -0.6540    6.5390   19.9620 C   0  0  0  0  0  0  0  0  0  0  0  0
    2.0590    6.7650   18.6150 C   0  0  0  0  0  0  0  0  0  0  0  0
    3.3890    7.0830   18.2730 C   0  0  0  0  0  0  0  0  0  0  0  0
    3.8600    8.1290   19.0120 C   0  0  0  0  0  0  0  0  0  0  0  0
    5.1270    8.6810   18.8880 N   0  0  0  0  0  0  0  0  0  0  0  0
    5.5720    9.7490   19.5680 C   0  0  0  0  0  0  0  0  0  0  0  0
    4.9330   10.3680   20.4420 O   0  0  0  0  0  0  0  0  0  0  0  0
    6.8540   10.0950   19.2360 N   0  0  0  0  0  0  0  0  0  0  0  0
    4.2550    6.4480   17.2970 C   0  0  0  0  0  0  0  0  0  0  0  0
    3.7070    5.3940   16.6050 N   0  0  0  0  0  0  0  0  0  0  0  0
    4.4720    4.7340   15.5250 C   0  0  0  0  0  0  0  0  0  0  0  0
    3.9370    3.3400   15.2250 C   0  0  0  0  0  0  0  0  0  0  0  0
    4.4800    2.7940   13.8680 C   0  0  0  0  0  0  0  0  0  0  0  0
    4.1780    3.7480   12.7030 C   0  0  0  0  0  0  0  0  0  0  0  0
    4.6520    5.1070   12.9770 N   0  0  0  0  0  0  0  0  0  0  0  0
    4.0970    5.6260   14.2620 C   0  0  0  0  0  0  0  0  0  0  0  0
    5.3870    6.8250   17.1830 O   0  0  0  0  0  0  0  0  0  0  0  0
  1  2  1  0  0  0  0
  2  3  1  0  0  0  0
  3  4  2  0  0  0  0
  4  5  1  0  0  0  0
  5  6  2  0  0  0  0
  6  7  1  0  0  0  0
  6  8  1  0  0  0  0
  8  9  2  0  0  0  0
  9  3  1  0  0  0  0
  2 10  2  0  0  0  0
 10 11  1  0  0  0  0
 11 12  2  0  0  0  0
 12  1  1  0  0  0  0
 12 13  1  0  0  0  0
 13 14  1  0  0  0  0
 14 15  2  0  0  0  0
 14 16  1  0  0  0  0
 11 17  1  0  0  0  0
 17 18  1  0  0  0  0
 18 19  1  0  0  0  0
 19 20  1  0  0  0  0
 20 21  1  0  0  0  0
 21 22  1  0  0  0  0
 22 23  1  0  0  0  0
 23 24  1  0  0  0  0
 24 19  1  0  0  0  0
 17 25  2  0  0  0  0
M  END
>  <EXTREG>  (3PA5_extract)
3PA5_extract

$$$$
3TKH_extract
  -MTS-   01061521533D 0   0.00000     0.00000     0

 33 37  0  0  0  0  0  0  0  0999 V2000
   11.5870   -2.0510   12.5700 C   0  0  0  0  0  0  0  0  0  0  0  0
   12.5740   -2.9750   12.2940 C   0  0  0  0  0  0  0  0  0  0  0  0
   13.6510   -2.5600   11.5310 C   0  0  0  0  0  0  0  0  0  0  0  0
   13.6860   -1.2600   11.0520 C   0  0  0  0  0  0  0  0  0  0  0  0
   14.8180   -0.7510   10.2970 C   0  0  0  0  0  0  0  0  0  0  0  0
   16.3090   -1.6010   10.2260 S   0  0  0  0  0  0  0  0  0  0  0  0
   17.0320   -0.2810    9.3730 C   0  0  0  0  0  0  0  0  0  0  0  0
   18.3280   -0.2160    8.9640 N   0  0  0  0  0  0  0  0  0  0  0  0
   19.3080   -1.2020    9.1580 C   0  0  0  0  0  0  0  0  0  0  0  0
   19.0470   -2.3420    9.8050 N   0  0  0  0  0  0  0  0  0  0  0  0
   20.0430   -3.2220    9.9310 C   0  0  0  0  0  0  0  0  0  0  0  0
   21.3120   -3.0280    9.4370 C   0  0  0  0  0  0  0  0  0  0  0  0
   21.5900   -1.8570    8.7580 C   0  0  0  0  0  0  0  0  0  0  0  0
   22.9010   -1.6250    8.2680 N   0  0  0  0  0  0  0  0  0  0  0  0
   23.8170   -2.7570    8.2240 C   0  0  0  0  0  0  0  0  0  0  0  0
   25.1900   -2.2340    8.6040 C   0  0  0  0  0  0  0  0  0  0  0  0
   25.5170   -1.0190    7.7910 N   0  0  0  0  0  0  0  0  0  0  0  0
   26.7940   -0.4150    8.2430 C   0  0  0  0  0  0  0  0  0  0  0  0
   27.8140   -0.6050    7.1620 C   0  0  0  0  0  0  0  0  0  0  0  0
   27.6010   -0.2500    6.0100 O   0  0  0  0  0  0  0  0  0  0  0  0
   28.9750   -1.1920    7.6290 N   0  0  0  0  0  0  0  0  0  0  0  0
   29.0490   -2.6160    7.8990 C   0  0  0  0  0  0  0  0  0  0  0  0
   29.8720   -2.8680    9.1520 C   0  0  0  0  0  0  0  0  0  0  0  0
   31.1380   -2.2020    9.0420 O   0  0  0  0  0  0  0  0  0  0  0  0
   30.9870   -0.7790    8.9610 C   0  0  0  0  0  0  0  0  0  0  0  0
   30.1950   -0.4110    7.7170 C   0  0  0  0  0  0  0  0  0  0  0  0
   24.4740    0.0460    7.6570 C   0  0  0  0  0  0  0  0  0  0  0  0
   23.1170   -0.5440    7.3170 C   0  0  0  0  0  0  0  0  0  0  0  0
   20.5600   -0.9360    8.6300 C   0  0  0  0  0  0  0  0  0  0  0  0
   16.2040    0.7170    9.1270 N   0  0  0  0  0  0  0  0  0  0  0  0
   14.9680    0.4580    9.6500 C   0  0  0  0  0  0  0  0  0  0  0  0
   12.6390   -0.4210   11.3810 C   0  0  0  0  0  0  0  0  0  0  0  0
   11.5880   -0.7820   12.1330 N   0  0  0  0  0  0  0  0  0  0  0  0
  1  2  2  0  0  0  0
  2  3  1  0  0  0  0
  3  4  2  0  0  0  0
  4  5  1  0  0  0  0
  5  6  1  0  0  0  0
  6  7  1  0  0  0  0
  7  8  1  0  0  0  0
  8  9  1  0  0  0  0
  9 10  1  0  0  0  0
 10 11  2  0  0  0  0
 11 12  1  0  0  0  0
 12 13  2  0  0  0  0
 13 14  1  0  0  0  0
 14 15  1  0  0  0  0
 15 16  1  0  0  0  0
 16 17  1  0  0  0  0
 17 18  1  0  0  0  0
 18 19  1  0  0  0  0
 19 20  2  0  0  0  0
 19 21  1  0  0  0  0
 21 22  1  0  0  0  0
 22 23  1  0  0  0  0
 23 24  1  0  0  0  0
 24 25  1  0  0  0  0
 25 26  1  0  0  0  0
 26 21  1  0  0  0  0
 17 27  1  0  0  0  0
 27 28  1  0  0  0  0
 28 14  1  0  0  0  0
 13 29  1  0  0  0  0
 29  9  2  0  0  0  0
  7 30  2  0  0  0  0
 30 31  1  0  0  0  0
 31  5  2  0  0  0  0
  4 32  1  0  0  0  0
 32 33  2  0  0  0  0
 33  1  1  0  0  0  0
M  END
>  <EXTREG>  (3TKH_extract)
3TKH_extract

$$$$
3TKI_extract
  -MTS-   01061521533D 0   0.00000     0.00000     0

 30 33  0  0  0  0  0  0  0  0999 V2000
   23.6570   -2.6780    8.2990 C   0  0  0  0  0  0  0  0  0  0  0  0
   23.6890   -3.4020    6.9660 C   0  0  0  0  0  0  0  0  0  0  0  0
   23.9050   -2.4490    5.9210 O   0  0  0  0  0  0  0  0  0  0  0  0
   22.7940   -1.5530    5.8020 C   0  0  0  0  0  0  0  0  0  0  0  0
   22.7210   -0.6930    7.0530 C   0  0  0  0  0  0  0  0  0  0  0  0
   22.7010   -1.5700    8.2240 N   0  0  0  0  0  0  0  0  0  0  0  0
   21.4230   -1.8110    8.8090 C   0  0  0  0  0  0  0  0  0  0  0  0
   20.3770   -0.9100    8.6770 C   0  0  0  0  0  0  0  0  0  0  0  0
   19.1530   -1.1280    9.2810 C   0  0  0  0  0  0  0  0  0  0  0  0
   18.9440   -2.2020   10.0510 N   0  0  0  0  0  0  0  0  0  0  0  0
   19.9510   -3.0710   10.1810 C   0  0  0  0  0  0  0  0  0  0  0  0
   21.1870   -2.9260    9.5930 C   0  0  0  0  0  0  0  0  0  0  0  0
   18.1800   -0.1450    9.0490 N   0  0  0  0  0  0  0  0  0  0  0  0
   16.8750   -0.1940    9.4400 C   0  0  0  0  0  0  0  0  0  0  0  0
   16.0580    0.7960    9.1520 N   0  0  0  0  0  0  0  0  0  0  0  0
   14.8110    0.5580    9.6610 C   0  0  0  0  0  0  0  0  0  0  0  0
   14.6500   -0.6320   10.3430 C   0  0  0  0  0  0  0  0  0  0  0  0
   16.1420   -1.4870   10.3280 S   0  0  0  0  0  0  0  0  0  0  0  0
   13.5070   -1.0820   11.1210 C   0  0  0  0  0  0  0  0  0  0  0  0
   12.4660   -0.1940   11.3120 C   0  0  0  0  0  0  0  0  0  0  0  0
   11.3820   -0.4250   12.0640 N   0  0  0  0  0  0  0  0  0  0  0  0
   11.3840   -1.6080   12.7000 C   0  0  0  0  0  0  0  0  0  0  0  0
   12.3720   -2.5640   12.5960 C   0  0  0  0  0  0  0  0  0  0  0  0
   13.4680   -2.3050   11.7810 C   0  0  0  0  0  0  0  0  0  0  0  0
   12.1870   -3.8120   13.3640 C   0  0  0  0  0  0  0  0  0  0  0  0
   13.2480   -4.6870   13.3650 N   0  0  0  0  0  0  0  0  0  0  0  0
   13.1820   -5.9330   14.0990 C   0  0  0  0  0  0  0  0  0  0  0  0
   14.2810   -6.0430   15.1390 C   0  0  0  0  0  0  0  0  0  0  0  0
   14.3470   -4.7930   15.9540 N   0  0  0  0  0  0  0  0  0  0  0  0
   11.1310   -3.9700   13.9780 O   0  0  0  0  0  0  0  0  0  0  0  0
  1  2  1  0  0  0  0
  2  3  1  0  0  0  0
  3  4  1  0  0  0  0
  4  5  1  0  0  0  0
  5  6  1  0  0  0  0
  6  1  1  0  0  0  0
  6  7  1  0  0  0  0
  7  8  2  0  0  0  0
  8  9  1  0  0  0  0
  9 10  2  0  0  0  0
 10 11  1  0  0  0  0
 11 12  2  0  0  0  0
 12  7  1  0  0  0  0
  9 13  1  0  0  0  0
 13 14  1  0  0  0  0
 14 15  2  0  0  0  0
 15 16  1  0  0  0  0
 16 17  2  0  0  0  0
 17 18  1  0  0  0  0
 18 14  1  0  0  0  0
 17 19  1  0  0  0  0
 19 20  2  0  0  0  0
 20 21  1  0  0  0  0
 21 22  2  0  0  0  0
 22 23  1  0  0  0  0
 23 24  2  0  0  0  0
 24 19  1  0  0  0  0
 23 25  1  0  0  0  0
 25 26  1  0  0  0  0
 26 27  1  0  0  0  0
 27 28  1  0  0  0  0
 28 29  1  0  0  0  0
 25 30  2  0  0  0  0
M  END
>  <EXTREG>  (3TKI_extract)
3TKI_extract

$$$$
3U9N_extract
  -MTS-   01061521533D 0   0.00000     0.00000     0

 29 33  0  0  0  0  0  0  0  0999 V2000
   10.5910   -5.0640   14.4930 C   0  0  0  0  0  0  0  0  0  0  0  0
    9.9460   -4.0820   13.7910 C   0  0  0  0  0  0  0  0  0  0  0  0
   10.6610   -3.1500   13.0550 C   0  0  0  0  0  0  0  0  0  0  0  0
   12.0450   -3.2040   13.0360 C   0  0  0  0  0  0  0  0  0  0  0  0
   12.8500   -2.3130   12.3040 N   0  0  0  0  0  0  0  0  0  0  0  0
   12.5660   -1.1070   11.7120 C   0  0  0  0  0  0  0  0  0  0  0  0
   13.6770   -0.6470   10.8990 C   0  0  0  0  0  0  0  0  0  0  0  0
   14.9110   -1.3510   10.8570 N   0  0  0  0  0  0  0  0  0  0  0  0
   15.7670   -0.7480   10.0460 C   0  0  0  0  0  0  0  0  0  0  0  0
   17.1560   -1.1900    9.8130 C   0  0  0  0  0  0  0  0  0  0  0  0
   18.0780   -0.4370    9.0280 C   0  0  0  0  0  0  0  0  0  0  0  0
   19.4010   -0.8440    8.8570 C   0  0  0  0  0  0  0  0  0  0  0  0
   19.7960   -2.0020    9.4960 C   0  0  0  0  0  0  0  0  0  0  0  0
   18.9300   -2.7460   10.2800 C   0  0  0  0  0  0  0  0  0  0  0  0
   19.6370   -3.9400   10.8170 C   0  0  0  0  0  0  0  0  0  0  0  0
   21.0810   -3.5830   10.4420 C   0  0  0  0  0  0  0  0  0  0  0  0
   21.0670   -2.5330    9.4160 O   0  0  0  0  0  0  0  0  0  0  0  0
   17.6070   -2.3470   10.4530 C   0  0  0  0  0  0  0  0  0  0  0  0
   15.1660    0.6850    9.3380 S   0  0  0  0  0  0  0  0  0  0  0  0
   13.6470    0.4890   10.1270 C   0  0  0  0  0  0  0  0  0  0  0  0
   11.5570   -0.4350   11.8280 O   0  0  0  0  0  0  0  0  0  0  0  0
   12.7270   -4.2240   13.7560 C   0  0  0  0  0  0  0  0  0  0  0  0
   11.9790   -5.1300   14.4960 C   0  0  0  0  0  0  0  0  0  0  0  0
   14.1270   -4.2280   13.7780 N   0  0  0  0  0  0  0  0  0  0  0  0
   14.7080   -3.2120   14.7380 C   0  0  0  0  0  0  0  0  0  0  0  0
   16.2400   -3.1380   14.6070 C   0  0  0  0  0  0  0  0  0  0  0  0
   16.8980   -4.4360   14.7800 N   0  0  0  0  0  0  0  0  0  0  0  0
   16.3180   -5.3870   13.7840 C   0  0  0  0  0  0  0  0  0  0  0  0
   14.7800   -5.5520   13.8850 C   0  0  0  0  0  0  0  0  0  0  0  0
  1  2  2  0  0  0  0
  2  3  1  0  0  0  0
  3  4  2  0  0  0  0
  4  5  1  0  0  0  0
  5  6  1  0  0  0  0
  6  7  1  0  0  0  0
  7  8  1  0  0  0  0
  8  9  2  0  0  0  0
  9 10  1  0  0  0  0
 10 11  2  0  0  0  0
 11 12  1  0  0  0  0
 12 13  2  0  0  0  0
 13 14  1  0  0  0  0
 14 15  1  0  0  0  0
 15 16  1  0  0  0  0
 16 17  1  0  0  0  0
 17 13  1  0  0  0  0
 14 18  2  0  0  0  0
 18 10  1  0  0  0  0
  9 19  1  0  0  0  0
 19 20  1  0  0  0  0
 20  7  2  0  0  0  0
  6 21  2  0  0  0  0
  4 22  1  0  0  0  0
 22 23  2  0  0  0  0
 23  1  1  0  0  0  0
 22 24  1  0  0  0  0
 24 25  1  0  0  0  0
 25 26  1  0  0  0  0
 26 27  1  0  0  0  0
 27 28  1  0  0  0  0
 28 29  1  0  0  0  0
 29 24  1  0  0  0  0
M  END
>  <EXTREG>  (3U9N_extract)
3U9N_extract

$$$$
4FSM_extract
  -MTS-   01061521533D 0   0.00000     0.00000     0

 23 26  0  0  0  0  0  0  0  0999 V2000
   10.5510   -1.9080   13.0890 O   0  0  0  0  0  0  0  0  0  0  0  0
   11.6520   -1.6060   12.3300 C   0  0  0  0  0  0  0  0  0  0  0  0
   12.7450   -2.4570   12.3760 C   0  0  0  0  0  0  0  0  0  0  0  0
   13.8810   -2.1600   11.6440 C   0  0  0  0  0  0  0  0  0  0  0  0
   13.9470   -1.0210   10.8500 C   0  0  0  0  0  0  0  0  0  0  0  0
   15.1940   -0.6790   10.1270 C   0  0  0  0  0  0  0  0  0  0  0  0
   16.4270   -1.2940   10.1590 C   0  0  0  0  0  0  0  0  0  0  0  0
   17.2190   -2.4030   10.7310 C   0  0  0  0  0  0  0  0  0  0  0  0
   18.6100   -2.1460   10.2260 C   0  0  0  0  0  0  0  0  0  0  0  0
   18.6130   -1.0500    9.3720 C   0  0  0  0  0  0  0  0  0  0  0  0
   19.7950   -0.6370    8.7490 C   0  0  0  0  0  0  0  0  0  0  0  0
   20.9760   -1.3260    8.9980 C   0  0  0  0  0  0  0  0  0  0  0  0
   20.9710   -2.4380    9.8730 C   0  0  0  0  0  0  0  0  0  0  0  0
   22.1710   -3.0790   10.0130 O   0  0  0  0  0  0  0  0  0  0  0  0
   22.2100   -4.2680   10.8070 C   0  0  0  0  0  0  0  0  0  0  0  0
   19.7900   -2.8310   10.4820 C   0  0  0  0  0  0  0  0  0  0  0  0
   22.1910   -1.0270    8.4410 O   0  0  0  0  0  0  0  0  0  0  0  0
   22.2770    0.1000    7.5610 C   0  0  0  0  0  0  0  0  0  0  0  0
   17.2740   -0.4840    9.3080 C   0  0  0  0  0  0  0  0  0  0  0  0
   16.5730    0.5330    8.7960 N   0  0  0  0  0  0  0  0  0  0  0  0
   15.3140    0.3940    9.3090 N   0  0  0  0  0  0  0  0  0  0  0  0
   12.8410   -0.1780   10.8090 C   0  0  0  0  0  0  0  0  0  0  0  0
   11.7030   -0.4620   11.5430 C   0  0  0  0  0  0  0  0  0  0  0  0
  1  2  1  0  0  0  0
  2  3  2  0  0  0  0
  3  4  1  0  0  0  0
  4  5  2  0  0  0  0
  5  6  1  0  0  0  0
  6  7  2  0  0  0  0
  7  8  1  0  0  0  0
  8  9  1  0  0  0  0
  9 10  2  0  0  0  0
 10 11  1  0  0  0  0
 11 12  2  0  0  0  0
 12 13  1  0  0  0  0
 13 14  1  0  0  0  0
 14 15  1  0  0  0  0
 13 16  2  0  0  0  0
 16  9  1  0  0  0  0
 12 17  1  0  0  0  0
 17 18  1  0  0  0  0
 10 19  1  0  0  0  0
 19  7  1  0  0  0  0
 19 20  2  0  0  0  0
 20 21  1  0  0  0  0
 21  6  1  0  0  0  0
  5 22  1  0  0  0  0
 22 23  2  0  0  0  0
 23  2  1  0  0  0  0
M  END
>  <EXTREG>  (4FSM_extract)
4FSM_extract

$$$$
4FST_extract
  -MTS-   01061521533D 0   0.00000     0.00000     0

 27 30  0  0  0  0  0  0  0  0999 V2000
    7.6030   -1.7310   14.7910 O   0  0  0  0  0  0  0  0  0  0  0  0
    8.6980   -1.5140   14.0170 C   0  0  0  0  0  0  0  0  0  0  0  0
    9.1300   -0.2090   13.7520 C   0  0  0  0  0  0  0  0  0  0  0  0
   10.2650    0.0080   12.9870 C   0  0  0  0  0  0  0  0  0  0  0  0
   10.9730   -1.0790   12.4760 C   0  0  0  0  0  0  0  0  0  0  0  0
   12.1080   -0.8420   11.6270 C   0  0  0  0  0  0  0  0  0  0  0  0
   13.0680   -0.6180   10.9540 C   0  0  0  0  0  0  0  0  0  0  0  0
   14.2660   -0.4530   10.2710 C   0  0  0  0  0  0  0  0  0  0  0  0
   15.4230   -1.2000   10.3250 C   0  0  0  0  0  0  0  0  0  0  0  0
   16.0550   -2.3850   10.9380 C   0  0  0  0  0  0  0  0  0  0  0  0
   17.4820   -2.2920   10.4740 C   0  0  0  0  0  0  0  0  0  0  0  0
   17.6300   -1.2070    9.6210 C   0  0  0  0  0  0  0  0  0  0  0  0
   18.8670   -0.9150    9.0500 C   0  0  0  0  0  0  0  0  0  0  0  0
   19.9680   -1.7070    9.3540 C   0  0  0  0  0  0  0  0  0  0  0  0
   19.8220   -2.8050   10.2300 C   0  0  0  0  0  0  0  0  0  0  0  0
   20.9700   -3.5170   10.4590 O   0  0  0  0  0  0  0  0  0  0  0  0
   20.8970   -4.6740   11.2960 C   0  0  0  0  0  0  0  0  0  0  0  0
   18.5780   -3.0910   10.7780 C   0  0  0  0  0  0  0  0  0  0  0  0
   21.2320   -1.5310    8.8480 O   0  0  0  0  0  0  0  0  0  0  0  0
   21.4410   -0.4960    7.8860 C   0  0  0  0  0  0  0  0  0  0  0  0
   16.3740   -0.4880    9.5040 C   0  0  0  0  0  0  0  0  0  0  0  0
   15.8470    0.6190    8.9690 N   0  0  0  0  0  0  0  0  0  0  0  0
   14.5640    0.6400    9.4400 N   0  0  0  0  0  0  0  0  0  0  0  0
   10.5580   -2.3820   12.7580 C   0  0  0  0  0  0  0  0  0  0  0  0
    9.4230   -2.5950   13.5160 C   0  0  0  0  0  0  0  0  0  0  0  0
    8.3540    0.7720   14.3170 O   0  0  0  0  0  0  0  0  0  0  0  0
    8.7260    2.1360   14.0970 C   0  0  0  0  0  0  0  0  0  0  0  0
  1  2  1  0  0  0  0
  2  3  2  0  0  0  0
  3  4  1  0  0  0  0
  4  5  2  0  0  0  0
  5  6  1  0  0  0  0
  6  7  3  0  0  0  0
  7  8  1  0  0  0  0
  8  9  2  0  0  0  0
  9 10  1  0  0  0  0
 10 11  1  0  0  0  0
 11 12  2  0  0  0  0
 12 13  1  0  0  0  0
 13 14  2  0  0  0  0
 14 15  1  0  0  0  0
 15 16  1  0  0  0  0
 16 17  1  0  0  0  0
 15 18  2  0  0  0  0
 18 11  1  0  0  0  0
 14 19  1  0  0  0  0
 19 20  1  0  0  0  0
 12 21  1  0  0  0  0
 21  9  1  0  0  0  0
 21 22  2  0  0  0  0
 22 23  1  0  0  0  0
 23  8  1  0  0  0  0
  5 24  1  0  0  0  0
 24 25  2  0  0  0  0
 25  2  1  0  0  0  0
  3 26  1  0  0  0  0
 26 27  1  0  0  0  0
M  END
>  <EXTREG>  (4FST_extract)
4FST_extract

$$$$
4FSW_extract
  -MTS-   01061521533D 0   0.00000     0.00000     0

 17 19  0  0  0  0  0  0  0  0999 V2000
   16.2080    0.4950    9.1030 O   0  0  0  0  0  0  0  0  0  0  0  0
   17.0140   -0.3810    9.4180 C   0  0  0  0  0  0  0  0  0  0  0  0
   18.3240   -0.2230    9.1500 N   0  0  0  0  0  0  0  0  0  0  0  0
   19.4500   -1.0690    9.2600 C   0  0  0  0  0  0  0  0  0  0  0  0
   19.5770   -2.0720   10.2290 C   0  0  0  0  0  0  0  0  0  0  0  0
   18.6410   -2.1920   11.2720 N   0  0  0  0  0  0  0  0  0  0  0  0
   17.2770   -2.4220   10.9830 C   0  0  0  0  0  0  0  0  0  0  0  0
   16.5220   -1.6310   10.0870 C   0  0  0  0  0  0  0  0  0  0  0  0
   15.1630   -1.9150    9.9250 C   0  0  0  0  0  0  0  0  0  0  0  0
   14.5540   -2.9030   10.6790 C   0  0  0  0  0  0  0  0  0  0  0  0
   15.2890   -3.6630   11.5570 C   0  0  0  0  0  0  0  0  0  0  0  0
   16.6490   -3.4410   11.7020 C   0  0  0  0  0  0  0  0  0  0  0  0
   20.7100   -2.8890   10.2280 C   0  0  0  0  0  0  0  0  0  0  0  0
   21.7180   -2.6830    9.3020 C   0  0  0  0  0  0  0  0  0  0  0  0
   21.5940   -1.6590    8.3850 C   0  0  0  0  0  0  0  0  0  0  0  0
   20.4690   -0.8620    8.3380 C   0  0  0  0  0  0  0  0  0  0  0  0
   22.9210   -1.3000    7.3190 Cl  0  0  0  0  0  0  0  0  0  0  0  0
  1  2  2  0  0  0  0
  2  3  1  0  0  0  0
  3  4  1  0  0  0  0
  4  5  2  0  0  0  0
  5  6  1  0  0  0  0
  6  7  1  0  0  0  0
  7  8  2  0  0  0  0
  8  2  1  0  0  0  0
  8  9  1  0  0  0  0
  9 10  2  0  0  0  0
 10 11  1  0  0  0  0
 11 12  2  0  0  0  0
 12  7  1  0  0  0  0
  5 13  1  0  0  0  0
 13 14  2  0  0  0  0
 14 15  1  0  0  0  0
 15 16  2  0  0  0  0
 16  4  1  0  0  0  0
 15 17  1  0  0  0  0
M  END
>  <EXTREG>  (4FSW_extract)
4FSW_extract

$$$$
4FSZ_extract
  -MTS-   01061521533D 0   0.00000     0.00000     0

 21 23  0  0  0  0  0  0  0  0999 V2000
   16.4080    0.5310    9.3400 O   0  0  0  0  0  0  0  0  0  0  0  0
   17.2670   -0.3270    9.5540 C   0  0  0  0  0  0  0  0  0  0  0  0
   16.8610   -1.6440   10.1370 C   0  0  0  0  0  0  0  0  0  0  0  0
   17.6910   -2.4830   10.9150 C   0  0  0  0  0  0  0  0  0  0  0  0
   19.0390   -2.1760   11.1970 N   0  0  0  0  0  0  0  0  0  0  0  0
   19.9400   -1.9270   10.1420 C   0  0  0  0  0  0  0  0  0  0  0  0
   21.1240   -2.6660   10.0710 C   0  0  0  0  0  0  0  0  0  0  0  0
   22.0870   -2.3450    9.1310 C   0  0  0  0  0  0  0  0  0  0  0  0
   21.8990   -1.3030    8.2360 C   0  0  0  0  0  0  0  0  0  0  0  0
   22.9580   -0.9490    7.2180 C   0  0  0  0  0  0  0  0  0  0  0  0
   22.8100   -1.7290    5.9430 C   0  0  0  0  0  0  0  0  0  0  0  0
   23.4810   -2.8540    5.9360 O   0  0  0  0  0  0  0  0  0  0  0  0
   22.1130   -1.3540    5.0240 O   0  0  0  0  0  0  0  0  0  0  0  0
   20.7070   -0.5880    8.2890 C   0  0  0  0  0  0  0  0  0  0  0  0
   19.7260   -0.8840    9.2330 C   0  0  0  0  0  0  0  0  0  0  0  0
   18.5570   -0.0890    9.2360 N   0  0  0  0  0  0  0  0  0  0  0  0
   17.1600   -3.6230   11.5190 C   0  0  0  0  0  0  0  0  0  0  0  0
   15.8130   -3.9060   11.3770 C   0  0  0  0  0  0  0  0  0  0  0  0
   14.9930   -3.1050   10.6150 C   0  0  0  0  0  0  0  0  0  0  0  0
   15.5180   -1.9990    9.9800 C   0  0  0  0  0  0  0  0  0  0  0  0
   15.1440   -5.2710   12.2160 Cl  0  0  0  0  0  0  0  0  0  0  0  0
  1  2  2  0  0  0  0
  2  3  1  0  0  0  0
  3  4  2  0  0  0  0
  4  5  1  0  0  0  0
  5  6  1  0  0  0  0
  6  7  2  0  0  0  0
  7  8  1  0  0  0  0
  8  9  2  0  0  0  0
  9 10  1  0  0  0  0
 10 11  1  0  0  0  0
 11 12  1  0  0  0  0
 11 13  2  0  0  0  0
  9 14  1  0  0  0  0
 14 15  2  0  0  0  0
 15  6  1  0  0  0  0
 15 16  1  0  0  0  0
 16  2  1  0  0  0  0
  4 17  1  0  0  0  0
 17 18  2  0  0  0  0
 18 19  1  0  0  0  0
 19 20  2  0  0  0  0
 20  3  1  0  0  0  0
 18 21  1  0  0  0  0
M  END
>  <EXTREG>  (4FSZ_extract)
4FSZ_extract

$$$$
4FT0_extract
  -MTS-   01061521533D 0   0.00000     0.00000     0

 27 30  0  0  0  0  0  0  0  0999 V2000
   16.6990    0.8470    9.0300 O   0  0  0  0  0  0  0  0  0  0  0  0
   17.3480   -0.1940    9.2920 C   0  0  0  0  0  0  0  0  0  0  0  0
   18.6770   -0.1540    8.8680 N   0  0  0  0  0  0  0  0  0  0  0  0
   19.7690   -0.9880    9.1150 C   0  0  0  0  0  0  0  0  0  0  0  0
   19.8110   -2.0480   10.0390 C   0  0  0  0  0  0  0  0  0  0  0  0
   18.7680   -2.4870   10.8550 N   0  0  0  0  0  0  0  0  0  0  0  0
   17.3980   -2.2400   10.8110 C   0  0  0  0  0  0  0  0  0  0  0  0
   16.6230   -3.1660   11.5530 C   0  0  0  0  0  0  0  0  0  0  0  0
   15.2400   -3.2480   11.4100 C   0  0  0  0  0  0  0  0  0  0  0  0
   14.4320   -4.1730   12.2290 C   0  0  0  0  0  0  0  0  0  0  0  0
   13.1560   -3.7750   12.6690 C   0  0  0  0  0  0  0  0  0  0  0  0
   12.3480   -4.6570   13.4360 C   0  0  0  0  0  0  0  0  0  0  0  0
   11.0550   -4.2760   13.8250 O   0  0  0  0  0  0  0  0  0  0  0  0
   10.4710   -3.1250   13.2350 C   0  0  0  0  0  0  0  0  0  0  0  0
   12.8350   -5.9340   13.8000 C   0  0  0  0  0  0  0  0  0  0  0  0
   14.1200   -6.3300   13.3510 C   0  0  0  0  0  0  0  0  0  0  0  0
   14.9100   -5.4720   12.5840 C   0  0  0  0  0  0  0  0  0  0  0  0
   12.0830   -6.8850   14.7160 C   0  0  0  0  0  0  0  0  0  0  0  0
   10.8640   -6.9980   14.5330 O   0  0  0  0  0  0  0  0  0  0  0  0
   12.7660   -7.4620   15.5860 O   0  0  0  0  0  0  0  0  0  0  0  0
   14.6160   -2.3810   10.4770 C   0  0  0  0  0  0  0  0  0  0  0  0
   15.3520   -1.4560    9.7960 C   0  0  0  0  0  0  0  0  0  0  0  0
   16.7540   -1.3350    9.9660 C   0  0  0  0  0  0  0  0  0  0  0  0
   20.9910   -2.8720   10.0700 C   0  0  0  0  0  0  0  0  0  0  0  0
   22.0710   -2.6380    9.2240 C   0  0  0  0  0  0  0  0  0  0  0  0
   22.0310   -1.5750    8.3250 C   0  0  0  0  0  0  0  0  0  0  0  0
   20.9070   -0.7660    8.2700 C   0  0  0  0  0  0  0  0  0  0  0  0
  1  2  2  0  0  0  0
  2  3  1  0  0  0  0
  3  4  1  0  0  0  0
  4  5  2  0  0  0  0
  5  6  1  0  0  0  0
  6  7  1  0  0  0  0
  7  8  2  0  0  0  0
  8  9  1  0  0  0  0
  9 10  1  0  0  0  0
 10 11  2  0  0  0  0
 11 12  1  0  0  0  0
 12 13  1  0  0  0  0
 13 14  1  0  0  0  0
 12 15  2  0  0  0  0
 15 16  1  0  0  0  0
 16 17  2  0  0  0  0
 17 10  1  0  0  0  0
 15 18  1  0  0  0  0
 18 19  2  0  0  0  0
 18 20  1  0  0  0  0
  9 21  2  0  0  0  0
 21 22  1  0  0  0  0
 22 23  2  0  0  0  0
 23  7  1  0  0  0  0
 23  2  1  0  0  0  0
  5 24  1  0  0  0  0
 24 25  2  0  0  0  0
 25 26  1  0  0  0  0
 26 27  2  0  0  0  0
 27  4  1  0  0  0  0
M  END
>  <EXTREG>  (4FT0_extract)
4FT0_extract

$$$$
4FT9_extract
  -MTS-   01061521533D 0   0.00000     0.00000     0

 22 24  0  0  0  0  0  0  0  0999 V2000
   10.5300    5.3740   14.8390 N   0  0  0  0  0  0  0  0  0  0  0  0
    9.8430    5.9100   15.5730 C   0  0  0  0  0  0  0  0  0  0  0  0
    9.0140    6.5830   16.5170 C   0  0  0  0  0  0  0  0  0  0  0  0
    9.4610    7.7370   17.0480 N   0  0  0  0  0  0  0  0  0  0  0  0
    8.7110    8.3090   17.9970 C   0  0  0  0  0  0  0  0  0  0  0  0
    7.4710    7.7670   18.3780 C   0  0  0  0  0  0  0  0  0  0  0  0
    6.6750    8.4120   19.3380 N   0  0  0  0  0  0  0  0  0  0  0  0
    5.4060    8.1920   19.8030 C   0  0  0  0  0  0  0  0  0  0  0  0
    4.9200    8.8650   20.7020 O   0  0  0  0  0  0  0  0  0  0  0  0
    4.7280    7.1840   19.1520 N   0  0  0  0  0  0  0  0  0  0  0  0
    3.3950    6.7770   19.3290 C   0  0  0  0  0  0  0  0  0  0  0  0
    2.4690    7.3710   20.2470 C   0  0  0  0  0  0  0  0  0  0  0  0
    1.1390    6.8750   20.2560 C   0  0  0  0  0  0  0  0  0  0  0  0
    0.7940    5.8160   19.3760 C   0  0  0  0  0  0  0  0  0  0  0  0
    1.7900    5.3190   18.4980 C   0  0  0  0  0  0  0  0  0  0  0  0
    3.0170    5.7930   18.5000 N   0  0  0  0  0  0  0  0  0  0  0  0
   -0.5350    5.3190   19.4040 C   0  0  0  0  0  0  0  0  0  0  0  0
   -1.4700    5.8590   20.2430 C   0  0  0  0  0  0  0  0  0  0  0  0
   -1.1360    6.8990   21.0890 C   0  0  0  0  0  0  0  0  0  0  0  0
    0.1370    7.4020   21.1070 C   0  0  0  0  0  0  0  0  0  0  0  0
    7.0130    6.6200   17.8430 N   0  0  0  0  0  0  0  0  0  0  0  0
    7.7740    6.0140   16.9230 C   0  0  0  0  0  0  0  0  0  0  0  0
  1  2  3  0  0  0  0
  2  3  1  0  0  0  0
  3  4  1  0  0  0  0
  4  5  2  0  0  0  0
  5  6  1  0  0  0  0
  6  7  1  0  0  0  0
  7  8  1  0  0  0  0
  8  9  2  0  0  0  0
  8 10  1  0  0  0  0
 10 11  1  0  0  0  0
 11 12  2  0  0  0  0
 12 13  1  0  0  0  0
 13 14  2  0  0  0  0
 14 15  1  0  0  0  0
 15 16  2  0  0  0  0
 16 11  1  0  0  0  0
 14 17  1  0  0  0  0
 17 18  2  0  0  0  0
 18 19  1  0  0  0  0
 19 20  2  0  0  0  0
 20 13  1  0  0  0  0
  6 21  2  0  0  0  0
 21 22  1  0  0  0  0
 22  3  2  0  0  0  0
M  END
>  <EXTREG>  (4FT9_extract)
4FT9_extract

$$$$
4FTA_extract
  -MTS-   01061521533D 0   0.00000     0.00000     0

 25 27  0  0  0  0  0  0  0  0999 V2000
   10.6240    5.4580   14.8070 N   0  0  0  0  0  0  0  0  0  0  0  0
    9.9140    5.9820   15.5250 C   0  0  0  0  0  0  0  0  0  0  0  0
    9.0590    6.6410   16.4440 C   0  0  0  0  0  0  0  0  0  0  0  0
    9.4730    7.8180   16.9490 N   0  0  0  0  0  0  0  0  0  0  0  0
    8.7100    8.3700   17.8990 C   0  0  0  0  0  0  0  0  0  0  0  0
    7.4990    7.7890   18.3040 C   0  0  0  0  0  0  0  0  0  0  0  0
    6.7050    8.4230   19.2780 N   0  0  0  0  0  0  0  0  0  0  0  0
    5.4690    8.1250   19.7970 C   0  0  0  0  0  0  0  0  0  0  0  0
    4.8430    7.0500   19.2020 N   0  0  0  0  0  0  0  0  0  0  0  0
    3.4630    6.7080   19.2650 C   0  0  0  0  0  0  0  0  0  0  0  0
    2.5940    7.3150   20.1470 C   0  0  0  0  0  0  0  0  0  0  0  0
    1.2270    6.9510   20.1880 C   0  0  0  0  0  0  0  0  0  0  0  0
    0.3060    7.5470   21.0820 C   0  0  0  0  0  0  0  0  0  0  0  0
   -0.9980    7.1510   21.1190 C   0  0  0  0  0  0  0  0  0  0  0  0
   -1.4670    6.1390   20.2770 C   0  0  0  0  0  0  0  0  0  0  0  0
   -2.9170    5.7670   20.3020 C   0  0  0  0  0  0  0  0  0  0  0  0
   -3.2890    4.8630   19.4330 O   0  0  0  0  0  0  0  0  0  0  0  0
   -3.7010    6.2940   21.0890 O   0  0  0  0  0  0  0  0  0  0  0  0
   -0.5940    5.5340   19.3990 C   0  0  0  0  0  0  0  0  0  0  0  0
    0.7620    5.9300   19.3200 C   0  0  0  0  0  0  0  0  0  0  0  0
    1.6830    5.3370   18.4210 C   0  0  0  0  0  0  0  0  0  0  0  0
    2.9910    5.7240   18.4000 C   0  0  0  0  0  0  0  0  0  0  0  0
    4.9610    8.7940   20.6920 O   0  0  0  0  0  0  0  0  0  0  0  0
    7.0730    6.6230   17.7900 N   0  0  0  0  0  0  0  0  0  0  0  0
    7.8470    6.0320   16.8690 C   0  0  0  0  0  0  0  0  0  0  0  0
  1  2  3  0  0  0  0
  2  3  1  0  0  0  0
  3  4  1  0  0  0  0
  4  5  2  0  0  0  0
  5  6  1  0  0  0  0
  6  7  1  0  0  0  0
  7  8  1  0  0  0  0
  8  9  1  0  0  0  0
  9 10  1  0  0  0  0
 10 11  2  0  0  0  0
 11 12  1  0  0  0  0
 12 13  1  0  0  0  0
 13 14  2  0  0  0  0
 14 15  1  0  0  0  0
 15 16  1  0  0  0  0
 16 17  1  0  0  0  0
 16 18  2  0  0  0  0
 15 19  2  0  0  0  0
 19 20  1  0  0  0  0
 20 12  2  0  0  0  0
 20 21  1  0  0  0  0
 21 22  2  0  0  0  0
 22 10  1  0  0  0  0
  8 23  2  0  0  0  0
  6 24  2  0  0  0  0
 24 25  1  0  0  0  0
 25  3  2  0  0  0  0
M  END
>  <EXTREG>  (4FTA_extract)
4FTA_extract

$$$$
4FTC_extract
  -MTS-   01061521533D 0   0.00000     0.00000     0

 23 25  0  0  0  0  0  0  0  0999 V2000
   10.6600   -3.1570   13.7350 N   0  0  0  0  0  0  0  0  0  0  0  0
   11.3540   -2.5570   13.0580 C   0  0  0  0  0  0  0  0  0  0  0  0
   12.2360   -1.8330   12.2020 C   0  0  0  0  0  0  0  0  0  0  0  0
   11.8190   -0.6530   11.7110 N   0  0  0  0  0  0  0  0  0  0  0  0
   12.6270   -0.0300   10.8440 C   0  0  0  0  0  0  0  0  0  0  0  0
   13.8950   -0.5420   10.5160 C   0  0  0  0  0  0  0  0  0  0  0  0
   14.7430    0.1610    9.6450 N   0  0  0  0  0  0  0  0  0  0  0  0
   16.0430   -0.0680    9.2670 C   0  0  0  0  0  0  0  0  0  0  0  0
   16.6280    0.6400    8.4500 O   0  0  0  0  0  0  0  0  0  0  0  0
   16.6860   -1.1500    9.8920 N   0  0  0  0  0  0  0  0  0  0  0  0
   18.0220   -1.5000    9.6900 C   0  0  0  0  0  0  0  0  0  0  0  0
   19.0120   -0.9270    8.8890 C   0  0  0  0  0  0  0  0  0  0  0  0
   20.1520   -1.6450    9.1550 C   0  0  0  0  0  0  0  0  0  0  0  0
   19.8070   -2.5680   10.0790 N   0  0  0  0  0  0  0  0  0  0  0  0
   18.4860   -2.5100   10.4220 N   0  0  0  0  0  0  0  0  0  0  0  0
   21.5090   -1.5510    8.5800 C   0  0  0  0  0  0  0  0  0  0  0  0
   21.8740   -0.4420    7.8210 C   0  0  0  0  0  0  0  0  0  0  0  0
   23.1590   -0.3330    7.3090 C   0  0  0  0  0  0  0  0  0  0  0  0
   24.0930   -1.3160    7.5580 C   0  0  0  0  0  0  0  0  0  0  0  0
   23.7390   -2.4270    8.2940 C   0  0  0  0  0  0  0  0  0  0  0  0
   22.4510   -2.5550    8.7920 C   0  0  0  0  0  0  0  0  0  0  0  0
   14.3280   -1.7120   11.0210 N   0  0  0  0  0  0  0  0  0  0  0  0
   13.5130   -2.3760   11.8500 C   0  0  0  0  0  0  0  0  0  0  0  0
  1  2  3  0  0  0  0
  2  3  1  0  0  0  0
  3  4  1  0  0  0  0
  4  5  2  0  0  0  0
  5  6  1  0  0  0  0
  6  7  1  0  0  0  0
  7  8  1  0  0  0  0
  8  9  2  0  0  0  0
  8 10  1  0  0  0  0
 10 11  1  0  0  0  0
 11 12  1  0  0  0  0
 12 13  2  0  0  0  0
 13 14  1  0  0  0  0
 14 15  1  0  0  0  0
 15 11  2  0  0  0  0
 13 16  1  0  0  0  0
 16 17  2  0  0  0  0
 17 18  1  0  0  0  0
 18 19  2  0  0  0  0
 19 20  1  0  0  0  0
 20 21  2  0  0  0  0
 21 16  1  0  0  0  0
  6 22  2  0  0  0  0
 22 23  1  0  0  0  0
 23  3  2  0  0  0  0
M  END
>  <EXTREG>  (4FTC_extract)
4FTC_extract

$$$$
4FTK_extract
  -MTS-   01061521533D 0   0.00000     0.00000     0

 26 30  0  0  0  0  0  0  0  0999 V2000
   22.4020   -3.5670   10.6720 O   0  0  0  0  0  0  0  0  0  0  0  0
   21.3170   -2.8080   10.3220 C   0  0  0  0  0  0  0  0  0  0  0  0
   21.4520   -1.8000    9.3770 C   0  0  0  0  0  0  0  0  0  0  0  0
   20.3460   -1.0540    9.0020 C   0  0  0  0  0  0  0  0  0  0  0  0
   19.0870   -1.3310    9.5400 C   0  0  0  0  0  0  0  0  0  0  0  0
   17.7720   -0.7200    9.3810 C   0  0  0  0  0  0  0  0  0  0  0  0
   17.1740    0.3230    8.7890 N   0  0  0  0  0  0  0  0  0  0  0  0
   15.8530    0.2130    9.1420 N   0  0  0  0  0  0  0  0  0  0  0  0
   15.6110   -0.8550    9.9340 C   0  0  0  0  0  0  0  0  0  0  0  0
   14.3220   -1.0860   10.6140 C   0  0  0  0  0  0  0  0  0  0  0  0
   13.3150   -0.1330   10.5750 C   0  0  0  0  0  0  0  0  0  0  0  0
   12.1620   -0.2940   11.3160 C   0  0  0  0  0  0  0  0  0  0  0  0
   11.9610   -1.4080   12.1260 C   0  0  0  0  0  0  0  0  0  0  0  0
   10.8050   -1.4780   13.0710 C   0  0  0  0  0  0  0  0  0  0  0  0
   10.0790   -0.3280   13.4040 C   0  0  0  0  0  0  0  0  0  0  0  0
    8.8270   -0.4000   13.9840 C   0  0  0  0  0  0  0  0  0  0  0  0
    8.2730   -1.6350   14.2780 C   0  0  0  0  0  0  0  0  0  0  0  0
    7.0640   -1.7300   14.9030 O   0  0  0  0  0  0  0  0  0  0  0  0
    8.9940   -2.7890   14.0150 C   0  0  0  0  0  0  0  0  0  0  0  0
   10.2450   -2.7050   13.4260 C   0  0  0  0  0  0  0  0  0  0  0  0
   12.9600   -2.3840   12.1240 C   0  0  0  0  0  0  0  0  0  0  0  0
   14.1170   -2.2300   11.3820 C   0  0  0  0  0  0  0  0  0  0  0  0
   16.8160   -1.4940   10.1250 C   0  0  0  0  0  0  0  0  0  0  0  0
   17.5050   -2.5670   10.8040 C   0  0  0  0  0  0  0  0  0  0  0  0
   18.9530   -2.3570   10.4720 C   0  0  0  0  0  0  0  0  0  0  0  0
   20.0740   -3.0690   10.8800 C   0  0  0  0  0  0  0  0  0  0  0  0
  1  2  1  0  0  0  0
  2  3  2  0  0  0  0
  3  4  1  0  0  0  0
  4  5  2  0  0  0  0
  5  6  1  0  0  0  0
  6  7  2  0  0  0  0
  7  8  1  0  0  0  0
  8  9  1  0  0  0  0
  9 10  1  0  0  0  0
 10 11  2  0  0  0  0
 11 12  1  0  0  0  0
 12 13  2  0  0  0  0
 13 14  1  0  0  0  0
 14 15  2  0  0  0  0
 15 16  1  0  0  0  0
 16 17  2  0  0  0  0
 17 18  1  0  0  0  0
 17 19  1  0  0  0  0
 19 20  2  0  0  0  0
 20 14  1  0  0  0  0
 13 21  1  0  0  0  0
 21 22  2  0  0  0  0
 22 10  1  0  0  0  0
  9 23  2  0  0  0  0
 23  6  1  0  0  0  0
 23 24  1  0  0  0  0
 24 25  1  0  0  0  0
 25  5  1  0  0  0  0
 25 26  2  0  0  0  0
 26  2  1  0  0  0  0
M  END
>  <EXTREG>  (4FTK_extract)
4FTK_extract

$$$$
4FTL_extract
  -MTS-   01061521533D 0   0.00000     0.00000     0

 27 31  0  0  0  0  0  0  0  0999 V2000
    7.0570   -1.8490   14.8550 O   0  0  0  0  0  0  0  0  0  0  0  0
    8.2680   -1.7560   14.2300 C   0  0  0  0  0  0  0  0  0  0  0  0
    9.0600   -2.8710   13.9820 C   0  0  0  0  0  0  0  0  0  0  0  0
   10.2740   -2.7260   13.3290 C   0  0  0  0  0  0  0  0  0  0  0  0
   10.7170   -1.4780   12.8870 C   0  0  0  0  0  0  0  0  0  0  0  0
   11.9690   -1.3210   12.0770 C   0  0  0  0  0  0  0  0  0  0  0  0
   12.9420   -2.3220   12.0070 C   0  0  0  0  0  0  0  0  0  0  0  0
   14.0660   -2.1810   11.2080 C   0  0  0  0  0  0  0  0  0  0  0  0
   14.2560   -1.0320   10.4450 C   0  0  0  0  0  0  0  0  0  0  0  0
   15.5540   -0.7600    9.7880 C   0  0  0  0  0  0  0  0  0  0  0  0
   16.7760   -1.3900    9.8920 C   0  0  0  0  0  0  0  0  0  0  0  0
   17.5500   -2.4750   10.5440 C   0  0  0  0  0  0  0  0  0  0  0  0
   18.9510   -2.2440   10.0550 C   0  0  0  0  0  0  0  0  0  0  0  0
   20.1290   -2.9200   10.3560 C   0  0  0  0  0  0  0  0  0  0  0  0
   21.3110   -2.5750    9.7240 C   0  0  0  0  0  0  0  0  0  0  0  0
   21.3470   -1.5580    8.7710 C   0  0  0  0  0  0  0  0  0  0  0  0
   22.6200   -1.2210    8.0410 C   0  0  0  0  0  0  0  0  0  0  0  0
   23.3960   -2.3660    7.7320 O   0  0  0  0  0  0  0  0  0  0  0  0
   20.1680   -0.8730    8.4870 C   0  0  0  0  0  0  0  0  0  0  0  0
   18.9750   -1.2040    9.1320 C   0  0  0  0  0  0  0  0  0  0  0  0
   17.6490   -0.6370    9.0230 C   0  0  0  0  0  0  0  0  0  0  0  0
   16.9870    0.3630    8.4360 N   0  0  0  0  0  0  0  0  0  0  0  0
   15.7160    0.2640    8.9200 N   0  0  0  0  0  0  0  0  0  0  0  0
   13.2670   -0.0590   10.4700 C   0  0  0  0  0  0  0  0  0  0  0  0
   12.1470   -0.2070   11.2600 C   0  0  0  0  0  0  0  0  0  0  0  0
    9.9350   -0.3670   13.2180 C   0  0  0  0  0  0  0  0  0  0  0  0
    8.7210   -0.5010   13.8660 C   0  0  0  0  0  0  0  0  0  0  0  0
  1  2  1  0  0  0  0
  2  3  2  0  0  0  0
  3  4  1  0  0  0  0
  4  5  2  0  0  0  0
  5  6  1  0  0  0  0
  6  7  2  0  0  0  0
  7  8  1  0  0  0  0
  8  9  2  0  0  0  0
  9 10  1  0  0  0  0
 10 11  2  0  0  0  0
 11 12  1  0  0  0  0
 12 13  1  0  0  0  0
 13 14  2  0  0  0  0
 14 15  1  0  0  0  0
 15 16  2  0  0  0  0
 16 17  1  0  0  0  0
 17 18  1  0  0  0  0
 16 19  1  0  0  0  0
 19 20  2  0  0  0  0
 20 13  1  0  0  0  0
 20 21  1  0  0  0  0
 21 11  1  0  0  0  0
 21 22  2  0  0  0  0
 22 23  1  0  0  0  0
 23 10  1  0  0  0  0
  9 24  1  0  0  0  0
 24 25  2  0  0  0  0
 25  6  1  0  0  0  0
  5 26  1  0  0  0  0
 26 27  2  0  0  0  0
 27  2  1  0  0  0  0
M  END
>  <EXTREG>  (4FTL_extract)
4FTL_extract

$$$$
4FTR_extract
  -MTS-   01061521533D 0   0.00000     0.00000     0

 33 36  0  0  0  0  0  0  0  0999 V2000
   25.0390   -2.9220    7.8860 O   0  0  0  0  0  0  0  0  0  0  0  0
   24.0360   -2.5380    7.2990 C   0  0  0  0  0  0  0  0  0  0  0  0
   23.3140   -1.2850    7.7620 C   0  0  0  0  0  0  0  0  0  0  0  0
   22.0450   -1.5920    8.5290 C   0  0  0  0  0  0  0  0  0  0  0  0
   20.9290   -0.7730    8.4050 C   0  0  0  0  0  0  0  0  0  0  0  0
   19.7680   -1.0060    9.1450 C   0  0  0  0  0  0  0  0  0  0  0  0
   18.6690   -0.1450    8.9490 N   0  0  0  0  0  0  0  0  0  0  0  0
   17.3660   -0.0760    9.2930 C   0  0  0  0  0  0  0  0  0  0  0  0
   16.7030   -1.2480    9.9510 C   0  0  0  0  0  0  0  0  0  0  0  0
   15.3250   -1.3530    9.7790 C   0  0  0  0  0  0  0  0  0  0  0  0
   14.5920   -2.3170   10.4480 C   0  0  0  0  0  0  0  0  0  0  0  0
   15.2080   -3.2300   11.3020 C   0  0  0  0  0  0  0  0  0  0  0  0
   14.4150   -4.0990   12.2260 C   0  0  0  0  0  0  0  0  0  0  0  0
   14.9160   -5.3320   12.6550 C   0  0  0  0  0  0  0  0  0  0  0  0
   14.1360   -6.2130   13.3770 C   0  0  0  0  0  0  0  0  0  0  0  0
   12.8380   -5.8640   13.7080 C   0  0  0  0  0  0  0  0  0  0  0  0
   12.2910   -4.6280   13.3010 C   0  0  0  0  0  0  0  0  0  0  0  0
   13.0960   -3.7770   12.5540 C   0  0  0  0  0  0  0  0  0  0  0  0
   11.0100   -4.3250   13.6960 O   0  0  0  0  0  0  0  0  0  0  0  0
   10.4730   -3.0540   13.3380 C   0  0  0  0  0  0  0  0  0  0  0  0
   12.0880   -6.8300   14.5190 N   0  3  0  0  0  0  0  0  0  0  0  0
   10.8790   -6.9010   14.3710 O   0  5  0  0  0  0  0  0  0  0  0  0
   12.7070   -7.5510   15.2870 O   0  0  0  0  0  0  0  0  0  0  0  0
   16.5930   -3.1530   11.4320 C   0  0  0  0  0  0  0  0  0  0  0  0
   17.3470   -2.1820   10.7850 C   0  0  0  0  0  0  0  0  0  0  0  0
   18.7310   -2.1800   11.0350 N   0  0  0  0  0  0  0  0  0  0  0  0
   19.7510   -2.0550   10.0730 C   0  0  0  0  0  0  0  0  0  0  0  0
   20.8540   -2.8980   10.1780 C   0  0  0  0  0  0  0  0  0  0  0  0
   21.9840   -2.6640    9.4120 C   0  0  0  0  0  0  0  0  0  0  0  0
   16.7030    0.9280    9.0360 O   0  0  0  0  0  0  0  0  0  0  0  0
   23.5530   -3.1920    6.2250 N   0  0  0  0  0  0  0  0  0  0  0  0
   22.4420   -2.6990    5.4070 C   0  0  0  0  0  0  0  0  0  0  0  0
   24.0730   -4.5000    5.8180 C   0  0  0  0  0  0  0  0  0  0  0  0
  1  2  2  0  0  0  0
  2  3  1  0  0  0  0
  3  4  1  0  0  0  0
  4  5  2  0  0  0  0
  5  6  1  0  0  0  0
  6  7  1  0  0  0  0
  7  8  1  0  0  0  0
  8  9  1  0  0  0  0
  9 10  2  0  0  0  0
 10 11  1  0  0  0  0
 11 12  2  0  0  0  0
 12 13  1  0  0  0  0
 13 14  2  0  0  0  0
 14 15  1  0  0  0  0
 15 16  2  0  0  0  0
 16 17  1  0  0  0  0
 17 18  2  0  0  0  0
 18 13  1  0  0  0  0
 17 19  1  0  0  0  0
 19 20  1  0  0  0  0
 16 21  1  0  0  0  0
 21 22  1  0  0  0  0
 21 23  2  0  0  0  0
 12 24  1  0  0  0  0
 24 25  2  0  0  0  0
 25  9  1  0  0  0  0
 25 26  1  0  0  0  0
 26 27  1  0  0  0  0
 27  6  2  0  0  0  0
 27 28  1  0  0  0  0
 28 29  2  0  0  0  0
 29  4  1  0  0  0  0
  8 30  2  0  0  0  0
  2 31  1  0  0  0  0
 31 32  1  0  0  0  0
 31 33  1  0  0  0  0
M  CHG  2  21   1  22  -1
M  END
>  <EXTREG>  (4FTR_extract)
4FTR_extract

$$$$
4FTU_extract
  -MTS-   01061521533D 0   0.00000     0.00000     0

 28 31  0  0  0  0  0  0  0  0999 V2000
   16.4340    0.6820    9.2250 O   0  0  0  0  0  0  0  0  0  0  0  0
   17.2120   -0.2330    9.4990 C   0  0  0  0  0  0  0  0  0  0  0  0
   16.6840   -1.4850   10.1330 C   0  0  0  0  0  0  0  0  0  0  0  0
   15.3180   -1.7160    9.9730 C   0  0  0  0  0  0  0  0  0  0  0  0
   14.6620   -2.6870   10.7040 C   0  0  0  0  0  0  0  0  0  0  0  0
   15.3580   -3.4640   11.6200 C   0  0  0  0  0  0  0  0  0  0  0  0
   14.7100   -4.4090   12.4530 N   0  0  0  0  0  0  0  0  0  0  0  0
   13.3850   -4.4150   12.9510 C   0  0  0  0  0  0  0  0  0  0  0  0
   12.5780   -3.2840   12.9470 C   0  0  0  0  0  0  0  0  0  0  0  0
   11.2650   -3.4120   13.3580 C   0  0  0  0  0  0  0  0  0  0  0  0
   10.7320   -4.5540   13.7980 N   0  0  0  0  0  0  0  0  0  0  0  0
   11.5360   -5.6240   13.8330 C   0  0  0  0  0  0  0  0  0  0  0  0
   12.8570   -5.6100   13.4220 C   0  0  0  0  0  0  0  0  0  0  0  0
   16.7310   -3.2920   11.7470 C   0  0  0  0  0  0  0  0  0  0  0  0
   17.4070   -2.3240   11.0090 C   0  0  0  0  0  0  0  0  0  0  0  0
   18.8040   -2.2750   11.1890 N   0  0  0  0  0  0  0  0  0  0  0  0
   19.7130   -2.0870   10.1310 C   0  0  0  0  0  0  0  0  0  0  0  0
   19.6340   -0.9860    9.2700 C   0  0  0  0  0  0  0  0  0  0  0  0
   18.5250   -0.1130    9.2200 N   0  0  0  0  0  0  0  0  0  0  0  0
   20.6770   -0.7350    8.3820 C   0  0  0  0  0  0  0  0  0  0  0  0
   21.7950   -1.5600    8.3290 C   0  0  0  0  0  0  0  0  0  0  0  0
   21.8320   -2.6790    9.1480 C   0  0  0  0  0  0  0  0  0  0  0  0
   20.8070   -2.9470   10.0400 C   0  0  0  0  0  0  0  0  0  0  0  0
   22.9750   -1.1980    7.4540 C   0  0  0  0  0  0  0  0  0  0  0  0
   22.7910   -1.6210    6.0230 C   0  0  0  0  0  0  0  0  0  0  0  0
   23.1000   -0.9700    5.0590 O   0  0  0  0  0  0  0  0  0  0  0  0
   22.2390   -2.8300    5.9520 O   0  0  0  0  0  0  0  0  0  0  0  0
   21.9810   -3.3660    4.6340 C   0  0  0  0  0  0  0  0  0  0  0  0
  1  2  2  0  0  0  0
  2  3  1  0  0  0  0
  3  4  2  0  0  0  0
  4  5  1  0  0  0  0
  5  6  2  0  0  0  0
  6  7  1  0  0  0  0
  7  8  1  0  0  0  0
  8  9  2  0  0  0  0
  9 10  1  0  0  0  0
 10 11  2  0  0  0  0
 11 12  1  0  0  0  0
 12 13  2  0  0  0  0
 13  8  1  0  0  0  0
  6 14  1  0  0  0  0
 14 15  2  0  0  0  0
 15  3  1  0  0  0  0
 15 16  1  0  0  0  0
 16 17  1  0  0  0  0
 17 18  2  0  0  0  0
 18 19  1  0  0  0  0
 19  2  1  0  0  0  0
 18 20  1  0  0  0  0
 20 21  2  0  0  0  0
 21 22  1  0  0  0  0
 22 23  2  0  0  0  0
 23 17  1  0  0  0  0
 21 24  1  0  0  0  0
 24 25  1  0  0  0  0
 25 26  2  0  0  0  0
 25 27  1  0  0  0  0
 27 28  1  0  0  0  0
M  END
>  <EXTREG>  (4FTU_extract)
4FTU_extract

$$$$
