# Supplementary material for: Template CoMFA Generates Single 3D-QSAR Models that, for Twelve of Twelve Biological Targets, Predict All ChEMBL-Tabulated Affinities
Source: PLoS One. 2015 Jun 12;10(6):e0129307. doi: 10.1371/journal.pone.0129307 (PMC4466312; doi:10.1371/journal.pone.0129307)
Supplement: S4 Text — The zip file contains, in. sdf format, the aligned structures, from the A, B, C, D, and F protocols, of all templates and training sets for the chk1 target. The content of each file is evident from its name. (ZIP) [file pone.0129307.s005.zip › chk1_A_trng.sdf]

ROW1
  -MTS-   01071500343D 0   0.00000     0.00000     0

 54 58  0  0  0  0  0  0  0  0999 V2000
   23.2610   -8.1390    6.1640 C   0  0  0  0  0  0  0  0  0  0  0  0
   24.4170   -7.3980    6.6970 C   0  0  2  0  0  0  0  0  0  0  0  0
   24.3950   -7.5280    8.2580 C   0  0  0  0  0  0  0  0  0  0  0  0
   23.3410   -6.6180    8.9790 C   0  0  0  0  0  0  0  0  0  0  0  0
   23.4220   -5.1210    8.5360 C   0  0  2  0  0  0  0  0  0  0  0  0
   23.3330   -4.9970    6.9790 C   0  0  0  0  0  0  0  0  0  0  0  0
   24.4360   -5.8440    6.2720 C   0  0  0  0  0  0  0  0  0  0  0  0
   22.2880   -4.3510    9.1780 N   0  0  0  0  0  0  0  0  0  0  0  0
   22.4670   -2.8860    9.2710 C   0  0  0  0  0  0  0  0  0  0  0  0
   21.1630   -2.1390    9.1410 C   0  0  0  0  0  0  0  0  0  0  0  0
   21.0070   -0.9680    8.2690 C   0  0  0  0  0  0  0  0  0  0  0  0
   19.7120   -0.2940    8.1800 C   0  0  0  0  0  0  0  0  0  0  0  0
   18.5890   -0.7830    8.9480 C   0  0  0  0  0  0  0  0  0  0  0  0
   18.7370   -1.9560    9.8290 C   0  0  0  0  0  0  0  0  0  0  0  0
   17.4610   -2.2080   10.4670 C   0  0  0  0  0  0  0  0  0  0  0  0
   16.5510   -1.2230    9.9950 C   0  0  0  0  0  0  0  0  0  0  0  0
   15.2150   -0.6730   10.0200 C   0  0  0  0  0  0  0  0  0  0  0  0
   15.1690    0.4100    9.1760 N   0  0  0  0  0  0  0  0  0  0  0  0
   16.4180    0.5480    8.6360 N   0  0  0  0  0  0  0  0  0  0  0  0
   17.2620   -0.3920    9.0920 C   0  0  0  0  0  0  0  0  0  0  0  0
   14.0400   -1.1860   10.8500 C   0  0  0  0  0  0  0  0  0  0  0  0
   12.8550   -0.3370   10.9780 C   0  0  0  0  0  0  0  0  0  0  0  0
   11.7040   -0.7580   11.7690 C   0  0  0  0  0  0  0  0  0  0  0  0
   11.7150   -2.0620   12.4600 C   0  0  0  0  0  0  0  0  0  0  0  0
   10.6540   -2.4590   13.1950 F   0  0  0  0  0  0  0  0  0  0  0  0
   12.9000   -2.9190   12.3340 C   0  0  0  0  0  0  0  0  0  0  0  0
   14.0350   -2.4830   11.5450 C   0  0  0  0  0  0  0  0  0  0  0  0
   20.0050   -2.6120    9.9130 C   0  0  0  0  0  0  0  0  0  0  0  0
   22.3360   -7.6740    6.4980 H   0  0  0  0  0  0  0  0  0  0  0  0
   23.2920   -8.0300    5.0820 H   0  0  0  0  0  0  0  0  0  0  0  0
   23.3660   -9.1700    6.4940 H   0  0  0  0  0  0  0  0  0  0  0  0
   25.3360   -7.8510    6.3320 H   0  0  0  0  0  0  0  0  0  0  0  0
   25.3670   -7.1740    8.5950 H   0  0  0  0  0  0  0  0  0  0  0  0
   24.1570   -8.5620    8.4990 H   0  0  0  0  0  0  0  0  0  0  0  0
   23.6030   -6.6330   10.0350 H   0  0  0  0  0  0  0  0  0  0  0  0
   22.3500   -6.9890    8.7240 H   0  0  0  0  0  0  0  0  0  0  0  0
   24.3730   -4.7080    8.8670 H   0  0  0  0  0  0  0  0  0  0  0  0
   23.5470   -3.9570    6.7420 H   0  0  0  0  0  0  0  0  0  0  0  0
   22.3630   -5.3760    6.6650 H   0  0  0  0  0  0  0  0  0  0  0  0
   25.3870   -5.4500    6.6230 H   0  0  0  0  0  0  0  0  0  0  0  0
   24.2610   -5.7970    5.1990 H   0  0  0  0  0  0  0  0  0  0  0  0
   22.2510   -4.6770   10.1330 H   0  0  0  0  0  0  0  0  0  0  0  0
   23.0670   -2.5990    8.4100 H   0  0  0  0  0  0  0  0  0  0  0  0
   22.8970   -2.6510   10.2430 H   0  0  0  0  0  0  0  0  0  0  0  0
   21.8470   -0.6050    7.6950 H   0  0  0  0  0  0  0  0  0  0  0  0
   19.5950    0.5690    7.5410 H   0  0  0  0  0  0  0  0  0  0  0  0
   17.5950   -2.0390   11.5330 H   0  0  0  0  0  0  0  0  0  0  0  0
   17.1080   -3.1970   10.1820 H   0  0  0  0  0  0  0  0  0  0  0  0
   16.6740    1.2680    7.9760 H   0  0  0  0  0  0  0  0  0  0  0  0
   12.8320    0.6200   10.4770 H   0  0  0  0  0  0  0  0  0  0  0  0
   10.8410   -0.1140   11.8490 H   0  0  0  0  0  0  0  0  0  0  0  0
   12.9260   -3.8780   12.8310 H   0  0  0  0  0  0  0  0  0  0  0  0
   14.8990   -3.1260   11.4650 H   0  0  0  0  0  0  0  0  0  0  0  0
   20.1140   -3.4720   10.5570 H   0  0  0  0  0  0  0  0  0  0  0  0
  1 29  1  0  0  0  0
  1 30  1  0  0  0  0
  1 31  1  0  0  0  0
  1  2  1  0  0  0  0
  2 32  1  0  0  0  0
  2  3  1  0  0  0  0
  3 33  1  0  0  0  0
  3 34  1  0  0  0  0
  3  4  1  0  0  0  0
  4 35  1  0  0  0  0
  4 36  1  0  0  0  0
  4  5  1  0  0  0  0
  5 37  1  0  0  0  0
  5  6  1  0  0  0  0
  6 38  1  0  0  0  0
  6 39  1  0  0  0  0
  6  7  1  0  0  0  0
  7  2  1  0  0  0  0
  7 40  1  0  0  0  0
  7 41  1  0  0  0  0
  5  8  1  0  0  0  0
  8 42  1  0  0  0  0
  8  9  1  0  0  0  0
  9 43  1  0  0  0  0
  9 44  1  0  0  0  0
  9 10  1  0  0  0  0
 10 11  2  0  0  0  0
 11 45  1  0  0  0  0
 11 12  1  0  0  0  0
 12 46  1  0  0  0  0
 12 13  2  0  0  0  0
 13 14  1  0  0  0  0
 14 15  1  0  0  0  0
 15 47  1  0  0  0  0
 15 48  1  0  0  0  0
 15 16  1  0  0  0  0
 16 17  1  0  0  0  0
 17 18  2  0  0  0  0
 18 19  1  0  0  0  0
 19 49  1  0  0  0  0
 19 20  1  0  0  0  0
 20 13  1  0  0  0  0
 20 16  2  0  0  0  0
 17 21  1  0  0  0  0
 21 22  2  0  0  0  0
 22 50  1  0  0  0  0
 22 23  1  0  0  0  0
 23 51  1  0  0  0  0
 23 24  2  0  0  0  0
 24 25  1  0  0  0  0
 24 26  1  0  0  0  0
 26 52  1  0  0  0  0
 26 27  2  0  0  0  0
 27 21  1  0  0  0  0
 27 53  1  0  0  0  0
 14 28  2  0  0  0  0
 28 10  1  0  0  0  0
 28 54  1  0  0  0  0
M  END
>  <LOGBIO>
6.0900

>  <PRED_LOGBIO>
6.6500

>  <XV_RES>
-0.5880

>  <WHL_TMPL>
6

>  <ANCH>
1-5;1-5

$$$$
ROW2
  -MTS-   01071500343D 0   0.00000     0.00000     0

 39 43  0  0  0  0  0  0  0  0999 V2000
    2.4550   10.2310   17.9760 N   0  0  0  0  0  0  0  0  0  0  0  0
    1.8310    9.3640   18.8840 C   0  0  0  0  0  0  0  0  0  0  0  0
    0.5950    9.7080   19.4440 C   0  0  0  0  0  0  0  0  0  0  0  0
   -0.0280    8.8430   20.3500 C   0  0  0  0  0  0  0  0  0  0  0  0
    0.5840    7.6330   20.6970 C   0  0  0  0  0  0  0  0  0  0  0  0
    1.8200    7.2880   20.1370 C   0  0  0  0  0  0  0  0  0  0  0  0
    2.4440    8.1540   19.2300 C   0  0  0  0  0  0  0  0  0  0  0  0
    3.7500    7.7900   18.6380 C   0  0  0  0  0  0  0  0  0  0  0  0
    3.8730    6.6210   17.8770 C   0  0  0  0  0  0  0  0  0  0  0  0
    5.1090    6.2770   17.3170 C   0  0  0  0  0  0  0  0  0  0  0  0
    5.5020    5.1750   16.5210 N   0  0  0  0  0  0  0  0  0  0  0  0
    6.8770    5.3020   16.2150 C   0  0  0  0  0  0  0  0  0  0  0  0
    7.7380    4.4900   15.4690 C   0  0  0  0  0  0  0  0  0  0  0  0
    9.0830    4.8490   15.3160 C   0  0  0  0  0  0  0  0  0  0  0  0
    9.5660    6.0210   15.9100 C   0  0  0  0  0  0  0  0  0  0  0  0
   10.8820    6.3720   15.7610 O   0  0  0  0  0  0  0  0  0  0  0  0
    8.7050    6.8330   16.6570 C   0  0  0  0  0  0  0  0  0  0  0  0
    7.3610    6.4740   16.8100 C   0  0  0  0  0  0  0  0  0  0  0  0
    6.2220    7.1010   17.5180 C   0  0  0  0  0  0  0  0  0  0  0  0
    6.1000    8.2690   18.2790 C   0  0  0  0  0  0  0  0  0  0  0  0
    7.0340    9.3430   18.6860 C   0  0  0  0  0  0  0  0  0  0  0  0
    8.2270    9.4070   18.3930 O   0  0  0  0  0  0  0  0  0  0  0  0
    6.3660   10.2260   19.4230 N   0  0  0  0  0  0  0  0  0  0  0  0
    5.0890    9.8830   19.5670 C   0  0  0  0  0  0  0  0  0  0  0  0
    4.0170   10.1720   20.0440 O   0  0  0  0  0  0  0  0  0  0  0  0
    4.8640    8.6140   18.8400 C   0  0  0  0  0  0  0  0  0  0  0  0
    3.0910   10.9410   18.3110 H   0  0  0  0  0  0  0  0  0  0  0  0
    2.2690   10.1460   16.9870 H   0  0  0  0  0  0  0  0  0  0  0  0
    0.1220   10.6420   19.1760 H   0  0  0  0  0  0  0  0  0  0  0  0
   -0.9820    9.1080   20.7820 H   0  0  0  0  0  0  0  0  0  0  0  0
    0.1030    6.9650   21.3960 H   0  0  0  0  0  0  0  0  0  0  0  0
    2.2930    6.3550   20.4040 H   0  0  0  0  0  0  0  0  0  0  0  0
    3.0130    5.9860   17.7210 H   0  0  0  0  0  0  0  0  0  0  0  0
    4.8990    4.4220   16.2200 H   0  0  0  0  0  0  0  0  0  0  0  0
    7.3660    3.5860   15.0100 H   0  0  0  0  0  0  0  0  0  0  0  0
    9.7470    4.2220   14.7400 H   0  0  0  0  0  0  0  0  0  0  0  0
   11.4250    5.9960   16.4710 H   0  0  0  0  0  0  0  0  0  0  0  0
    9.0780    7.7370   17.1160 H   0  0  0  0  0  0  0  0  0  0  0  0
    6.7780   11.0560   19.8240 H   0  0  0  0  0  0  0  0  0  0  0  0
  1 27  1  0  0  0  0
  1 28  1  0  0  0  0
  1  2  1  0  0  0  0
  2  3  2  0  0  0  0
  3 29  1  0  0  0  0
  3  4  1  0  0  0  0
  4 30  1  0  0  0  0
  4  5  2  0  0  0  0
  5 31  1  0  0  0  0
  5  6  1  0  0  0  0
  6 32  1  0  0  0  0
  6  7  2  0  0  0  0
  7  2  1  0  0  0  0
  7  8  1  0  0  0  0
  8  9  2  0  0  0  0
  9 33  1  0  0  0  0
  9 10  1  0  0  0  0
 10 11  1  0  0  0  0
 11 34  1  0  0  0  0
 11 12  1  0  0  0  0
 12 13  2  0  0  0  0
 13 35  1  0  0  0  0
 13 14  1  0  0  0  0
 14 36  1  0  0  0  0
 14 15  2  0  0  0  0
 15 16  1  0  0  0  0
 16 37  1  0  0  0  0
 15 17  1  0  0  0  0
 17 38  1  0  0  0  0
 17 18  2  0  0  0  0
 18 12  1  0  0  0  0
 18 19  1  0  0  0  0
 19 10  2  0  0  0  0
 19 20  1  0  0  0  0
 20 21  1  0  0  0  0
 21 22  2  0  0  0  0
 21 23  1  0  0  0  0
 23 39  1  0  0  0  0
 23 24  1  0  0  0  0
 24 25  2  0  0  0  0
 24 26  1  0  0  0  0
 26  8  1  0  0  0  0
 26 20  2  0  0  0  0
M  END
>  <LOGBIO>
6.1000

>  <PRED_LOGBIO>
6.6000

>  <XV_RES>
-0.5750

>  <WHL_TMPL>
3

>  <ANCH>
1-35;35-33

$$$$
ROW4
  -MTS-   01071500343D 0   0.00000     0.00000     0

 49 51  0  0  0  0  0  0  0  0999 V2000
    5.0620   14.3510   20.5600 C   0  0  0  0  0  0  0  0  0  0  0  0
    6.1210   13.4870   20.9800 O   0  0  0  0  0  0  0  0  0  0  0  0
    5.9370   12.7530   22.1220 C   0  0  0  0  0  0  0  0  0  0  0  0
    6.3180   13.2790   23.3620 C   0  0  0  0  0  0  0  0  0  0  0  0
    6.1310   12.5280   24.5290 C   0  0  0  0  0  0  0  0  0  0  0  0
    6.5420   13.0960   25.8660 C   0  0  0  0  0  0  0  0  0  0  0  0
    7.9370   12.7270   26.1470 N   0  0  0  0  0  0  0  0  0  0  0  0
    7.9700   11.4450   26.8650 C   0  0  0  0  0  0  0  0  0  0  0  0
    9.4150   11.0400   27.2090 C   0  0  0  0  0  0  0  0  0  0  0  0
   10.3040   11.0150   25.9510 C   0  0  0  0  0  0  0  0  0  0  0  0
   10.1680   12.3190   25.1430 C   0  0  0  0  0  0  0  0  0  0  0  0
    8.6920   12.6690   24.8870 C   0  0  0  0  0  0  0  0  0  0  0  0
    5.5620   11.2510   24.4550 C   0  0  0  0  0  0  0  0  0  0  0  0
    5.1810   10.7250   23.2150 C   0  0  0  0  0  0  0  0  0  0  0  0
    5.3690   11.4760   22.0490 C   0  0  0  0  0  0  0  0  0  0  0  0
    4.9840   10.9440   20.7950 N   0  0  0  0  0  0  0  0  0  0  0  0
    5.8510   10.2340   20.0790 C   0  0  0  0  0  0  0  0  0  0  0  0
    7.0070   10.0370   20.5130 O   0  0  0  0  0  0  0  0  0  0  0  0
    5.4890    9.7340   18.9010 N   0  0  0  0  0  0  0  0  0  0  0  0
    6.3950    8.9930   18.1530 C   0  0  0  0  0  0  0  0  0  0  0  0
    7.6160    9.5820   17.6630 C   0  0  0  0  0  0  0  0  0  0  0  0
    8.5220    8.8540   16.9120 N   0  0  0  0  0  0  0  0  0  0  0  0
    8.2440    7.5290   16.6270 C   0  0  0  0  0  0  0  0  0  0  0  0
    7.0300    6.9130   17.1050 C   0  0  0  0  0  0  0  0  0  0  0  0
    6.1120    7.6450   17.8640 N   0  0  0  0  0  0  0  0  0  0  0  0
    9.1660    6.8000   15.8690 C   0  0  0  0  0  0  0  0  0  0  0  0
    9.9750    6.2070   15.2800 N   0  0  0  0  0  0  0  0  0  0  0  0
    4.8610   15.0840   21.3390 H   0  0  0  0  0  0  0  0  0  0  0  0
    5.3530   14.8640   19.6460 H   0  0  0  0  0  0  0  0  0  0  0  0
    4.1650   13.7630   20.3760 H   0  0  0  0  0  0  0  0  0  0  0  0
    6.7570   14.2640   23.4190 H   0  0  0  0  0  0  0  0  0  0  0  0
    5.8970   12.6940   26.6440 H   0  0  0  0  0  0  0  0  0  0  0  0
    6.4510   14.1800   25.8430 H   0  0  0  0  0  0  0  0  0  0  0  0
    7.5140   10.6730   26.2500 H   0  0  0  0  0  0  0  0  0  0  0  0
    7.4010   11.5320   27.7890 H   0  0  0  0  0  0  0  0  0  0  0  0
    9.8280   11.7430   27.9290 H   0  0  0  0  0  0  0  0  0  0  0  0
    9.4160   10.0550   27.6710 H   0  0  0  0  0  0  0  0  0  0  0  0
   10.0230   10.1710   25.3250 H   0  0  0  0  0  0  0  0  0  0  0  0
   11.3430   10.8780   26.2440 H   0  0  0  0  0  0  0  0  0  0  0  0
   10.6450   13.1330   25.6850 H   0  0  0  0  0  0  0  0  0  0  0  0
   10.6850   12.2110   24.1910 H   0  0  0  0  0  0  0  0  0  0  0  0
    8.2490   11.9200   24.2330 H   0  0  0  0  0  0  0  0  0  0  0  0
    8.6290   13.6320   24.3850 H   0  0  0  0  0  0  0  0  0  0  0  0
    5.4180   10.6720   25.3550 H   0  0  0  0  0  0  0  0  0  0  0  0
    4.7430    9.7390   23.1590 H   0  0  0  0  0  0  0  0  0  0  0  0
    4.0500   11.1030   20.4450 H   0  0  0  0  0  0  0  0  0  0  0  0
    4.5550    9.8930   18.5500 H   0  0  0  0  0  0  0  0  0  0  0  0
    7.8290   10.6170   17.8880 H   0  0  0  0  0  0  0  0  0  0  0  0
    6.8290    5.8770   16.8740 H   0  0  0  0  0  0  0  0  0  0  0  0
  1 28  1  0  0  0  0
  1 29  1  0  0  0  0
  1 30  1  0  0  0  0
  1  2  1  0  0  0  0
  2  3  1  0  0  0  0
  3  4  2  0  0  0  0
  4 31  1  0  0  0  0
  4  5  1  0  0  0  0
  5  6  1  0  0  0  0
  6 32  1  0  0  0  0
  6 33  1  0  0  0  0
  6  7  1  0  0  0  0
  7  8  1  0  0  0  0
  8 34  1  0  0  0  0
  8 35  1  0  0  0  0
  8  9  1  0  0  0  0
  9 36  1  0  0  0  0
  9 37  1  0  0  0  0
  9 10  1  0  0  0  0
 10 38  1  0  0  0  0
 10 39  1  0  0  0  0
 10 11  1  0  0  0  0
 11 40  1  0  0  0  0
 11 41  1  0  0  0  0
 11 12  1  0  0  0  0
 12  7  1  0  0  0  0
 12 42  1  0  0  0  0
 12 43  1  0  0  0  0
  5 13  2  0  0  0  0
 13 44  1  0  0  0  0
 13 14  1  0  0  0  0
 14 45  1  0  0  0  0
 14 15  2  0  0  0  0
 15  3  1  0  0  0  0
 15 16  1  0  0  0  0
 16 46  1  0  0  0  0
 16 17  1  0  0  0  0
 17 18  2  0  0  0  0
 17 19  1  0  0  0  0
 19 47  1  0  0  0  0
 19 20  1  0  0  0  0
 20 21  2  0  0  0  0
 21 48  1  0  0  0  0
 21 22  1  0  0  0  0
 22 23  2  0  0  0  0
 23 24  1  0  0  0  0
 24 49  1  0  0  0  0
 24 25  2  0  0  0  0
 25 20  1  0  0  0  0
 23 26  1  0  0  0  0
 26 27  3  0  0  0  0
M  END
>  <LOGBIO>
8.0000

>  <PRED_LOGBIO>
7.9700

>  <XV_RES>
0.1260

>  <WHL_TMPL>
25

>  <ANCH>
34-35;48-49

$$$$
ROW5
  -MTS-   01071500343D 0   0.00000     0.00000     0

 40 42  0  0  0  0  0  0  0  0999 V2000
   14.3470   -4.7930   15.9540 N   0  0  0  0  0  0  0  0  0  0  0  0
   14.2810   -6.0430   15.1390 C   0  0  0  0  0  0  0  0  0  0  0  0
   13.1820   -5.9330   14.0990 C   0  0  0  0  0  0  0  0  0  0  0  0
   13.2480   -4.6870   13.3650 N   0  0  0  0  0  0  0  0  0  0  0  0
   12.1870   -3.8120   13.3640 C   0  0  0  0  0  0  0  0  0  0  0  0
   11.1310   -3.9700   13.9780 O   0  0  0  0  0  0  0  0  0  0  0  0
   12.3720   -2.5640   12.5960 C   0  0  0  0  0  0  0  0  0  0  0  0
   11.3840   -1.6080   12.7000 C   0  0  0  0  0  0  0  0  0  0  0  0
   11.3820   -0.4250   12.0640 N   0  0  0  0  0  0  0  0  0  0  0  0
   12.4660   -0.1940   11.3120 C   0  0  0  0  0  0  0  0  0  0  0  0
   13.5070   -1.0820   11.1210 C   0  0  0  0  0  0  0  0  0  0  0  0
   13.4680   -2.3050   11.7810 C   0  0  0  0  0  0  0  0  0  0  0  0
   14.6500   -0.6320   10.3430 C   0  0  0  0  0  0  0  0  0  0  0  0
   14.8110    0.5580    9.6610 C   0  0  0  0  0  0  0  0  0  0  0  0
   16.0580    0.7960    9.1520 N   0  0  0  0  0  0  0  0  0  0  0  0
   16.8750   -0.1940    9.4400 C   0  0  0  0  0  0  0  0  0  0  0  0
   18.1800   -0.1450    9.0490 N   0  0  0  0  0  0  0  0  0  0  0  0
   19.1530   -1.1280    9.2810 C   0  0  0  0  0  0  0  0  0  0  0  0
   20.3770   -0.9100    8.6770 C   0  0  0  0  0  0  0  0  0  0  0  0
   21.4230   -1.8110    8.8090 C   0  0  0  0  0  0  0  0  0  0  0  0
   22.7010   -1.5700    8.2240 Cl  0  0  0  0  0  0  0  0  0  0  0  0
   21.1870   -2.9260    9.5930 C   0  0  0  0  0  0  0  0  0  0  0  0
   19.9510   -3.0710   10.1810 C   0  0  0  0  0  0  0  0  0  0  0  0
   18.9440   -2.2020   10.0510 N   0  0  0  0  0  0  0  0  0  0  0  0
   16.1420   -1.4870   10.3280 S   0  0  0  0  0  0  0  0  0  0  0  0
   13.4050   -4.4880   16.1530 H   0  0  0  0  0  0  0  0  0  0  0  0
   14.7700   -5.0390   16.8380 H   0  0  0  0  0  0  0  0  0  0  0  0
   13.9890   -6.8420   15.8170 H   0  0  0  0  0  0  0  0  0  0  0  0
   15.2300   -6.1750   14.6240 H   0  0  0  0  0  0  0  0  0  0  0  0
   12.2440   -5.9120   14.6500 H   0  0  0  0  0  0  0  0  0  0  0  0
   13.2960   -6.7590   13.4010 H   0  0  0  0  0  0  0  0  0  0  0  0
   14.0840   -4.4570   12.8470 H   0  0  0  0  0  0  0  0  0  0  0  0
   10.5450   -1.8280   13.3440 H   0  0  0  0  0  0  0  0  0  0  0  0
   12.5320    0.7630   10.8150 H   0  0  0  0  0  0  0  0  0  0  0  0
   14.2610   -3.0280   11.6650 H   0  0  0  0  0  0  0  0  0  0  0  0
   14.0000    1.2600    9.5370 H   0  0  0  0  0  0  0  0  0  0  0  0
   18.4740    0.6780    8.5440 H   0  0  0  0  0  0  0  0  0  0  0  0
   20.5220   -0.0160    8.0880 H   0  0  0  0  0  0  0  0  0  0  0  0
   21.9570   -3.6680    9.7410 H   0  0  0  0  0  0  0  0  0  0  0  0
   19.7830   -3.9470   10.7890 H   0  0  0  0  0  0  0  0  0  0  0  0
  1 26  1  0  0  0  0
  1 27  1  0  0  0  0
  1  2  1  0  0  0  0
  2 28  1  0  0  0  0
  2 29  1  0  0  0  0
  2  3  1  0  0  0  0
  3 30  1  0  0  0  0
  3 31  1  0  0  0  0
  3  4  1  0  0  0  0
  4 32  1  0  0  0  0
  4  5  1  0  0  0  0
  5  6  2  0  0  0  0
  5  7  1  0  0  0  0
  7  8  2  0  0  0  0
  8 33  1  0  0  0  0
  8  9  1  0  0  0  0
  9 10  2  0  0  0  0
 10 34  1  0  0  0  0
 10 11  1  0  0  0  0
 11 12  2  0  0  0  0
 12  7  1  0  0  0  0
 12 35  1  0  0  0  0
 11 13  1  0  0  0  0
 13 14  2  0  0  0  0
 14 36  1  0  0  0  0
 14 15  1  0  0  0  0
 15 16  2  0  0  0  0
 16 17  1  0  0  0  0
 17 37  1  0  0  0  0
 17 18  1  0  0  0  0
 18 19  2  0  0  0  0
 19 38  1  0  0  0  0
 19 20  1  0  0  0  0
 20 21  1  0  0  0  0
 20 22  2  0  0  0  0
 22 39  1  0  0  0  0
 22 23  1  0  0  0  0
 23 40  1  0  0  0  0
 23 24  2  0  0  0  0
 24 18  1  0  0  0  0
 16 25  1  0  0  0  0
 25 13  1  0  0  0  0
M  END
>  <LOGBIO>
7.8000

>  <PRED_LOGBIO>
9.0300

>  <XV_RES>
-1.3620

>  <WHL_TMPL>
30

>  <ANCH>
26-27;27-26

$$$$
ROW6
  -MTS-   01071500343D 0   0.00000     0.00000     0

 56 59  0  0  0  0  0  0  0  0999 V2000
   13.0570   -4.2030   16.3390 C   0  0  0  0  0  0  0  0  0  0  0  0
   14.3470   -4.7930   15.9540 N   0  0  0  0  0  0  0  0  0  0  0  0
   14.2810   -6.0430   15.1390 C   0  0  0  0  0  0  0  0  0  0  0  0
   13.1820   -5.9330   14.0990 C   0  0  0  0  0  0  0  0  0  0  0  0
   13.2480   -4.6870   13.3650 N   0  0  0  0  0  0  0  0  0  0  0  0
   12.1870   -3.8120   13.3640 C   0  0  0  0  0  0  0  0  0  0  0  0
   11.1310   -3.9700   13.9780 O   0  0  0  0  0  0  0  0  0  0  0  0
   12.3720   -2.5640   12.5960 C   0  0  0  0  0  0  0  0  0  0  0  0
   11.3840   -1.6080   12.7000 C   0  0  0  0  0  0  0  0  0  0  0  0
   11.3820   -0.4250   12.0640 N   0  0  0  0  0  0  0  0  0  0  0  0
   12.4660   -0.1940   11.3120 C   0  0  0  0  0  0  0  0  0  0  0  0
   13.5070   -1.0820   11.1210 C   0  0  0  0  0  0  0  0  0  0  0  0
   13.4680   -2.3050   11.7810 C   0  0  0  0  0  0  0  0  0  0  0  0
   14.6500   -0.6320   10.3430 C   0  0  0  0  0  0  0  0  0  0  0  0
   14.8110    0.5580    9.6610 C   0  0  0  0  0  0  0  0  0  0  0  0
   16.0580    0.7960    9.1520 N   0  0  0  0  0  0  0  0  0  0  0  0
   16.8750   -0.1940    9.4400 C   0  0  0  0  0  0  0  0  0  0  0  0
   18.1800   -0.1450    9.0490 N   0  0  0  0  0  0  0  0  0  0  0  0
   19.1530   -1.1280    9.2810 C   0  0  0  0  0  0  0  0  0  0  0  0
   20.3770   -0.9100    8.6770 C   0  0  0  0  0  0  0  0  0  0  0  0
   21.4230   -1.8110    8.8090 C   0  0  0  0  0  0  0  0  0  0  0  0
   21.1870   -2.9260    9.5930 C   0  0  0  0  0  0  0  0  0  0  0  0
   19.9510   -3.0710   10.1810 C   0  0  0  0  0  0  0  0  0  0  0  0
   18.9440   -2.2020   10.0510 N   0  0  0  0  0  0  0  0  0  0  0  0
   22.7010   -1.5700    8.2240 N   0  0  0  0  0  0  0  0  0  0  0  0
   22.7210   -0.6930    7.0530 C   0  0  0  0  0  0  0  0  0  0  0  0
   22.7940   -1.5530    5.8020 C   0  0  0  0  0  0  0  0  0  0  0  0
   23.9050   -2.4490    5.9210 O   0  0  0  0  0  0  0  0  0  0  0  0
   23.6890   -3.4020    6.9660 C   0  0  0  0  0  0  0  0  0  0  0  0
   23.6570   -2.6780    8.2990 C   0  0  0  0  0  0  0  0  0  0  0  0
   16.1420   -1.4870   10.3280 S   0  0  0  0  0  0  0  0  0  0  0  0
   12.4930   -4.9190   16.9320 H   0  0  0  0  0  0  0  0  0  0  0  0
   13.2300   -3.3030   16.9250 H   0  0  0  0  0  0  0  0  0  0  0  0
   12.4930   -3.9490   15.4440 H   0  0  0  0  0  0  0  0  0  0  0  0
   14.7870   -5.0630   16.8220 H   0  0  0  0  0  0  0  0  0  0  0  0
   13.9890   -6.8420   15.8170 H   0  0  0  0  0  0  0  0  0  0  0  0
   15.2300   -6.1750   14.6240 H   0  0  0  0  0  0  0  0  0  0  0  0
   12.2440   -5.9120   14.6500 H   0  0  0  0  0  0  0  0  0  0  0  0
   13.2960   -6.7590   13.4010 H   0  0  0  0  0  0  0  0  0  0  0  0
   14.0840   -4.4570   12.8470 H   0  0  0  0  0  0  0  0  0  0  0  0
   10.5450   -1.8280   13.3440 H   0  0  0  0  0  0  0  0  0  0  0  0
   12.5320    0.7630   10.8150 H   0  0  0  0  0  0  0  0  0  0  0  0
   14.2610   -3.0280   11.6650 H   0  0  0  0  0  0  0  0  0  0  0  0
   14.0000    1.2600    9.5370 H   0  0  0  0  0  0  0  0  0  0  0  0
   18.4740    0.6780    8.5440 H   0  0  0  0  0  0  0  0  0  0  0  0
   20.5220   -0.0160    8.0880 H   0  0  0  0  0  0  0  0  0  0  0  0
   21.9570   -3.6680    9.7410 H   0  0  0  0  0  0  0  0  0  0  0  0
   19.7830   -3.9470   10.7890 H   0  0  0  0  0  0  0  0  0  0  0  0
   23.6460   -0.1220    7.1000 H   0  0  0  0  0  0  0  0  0  0  0  0
   21.7990   -0.1160    7.0220 H   0  0  0  0  0  0  0  0  0  0  0  0
   23.0130   -0.8860    4.9710 H   0  0  0  0  0  0  0  0  0  0  0  0
   21.8720   -2.1250    5.7250 H   0  0  0  0  0  0  0  0  0  0  0  0
   24.5590   -4.0550    6.9820 H   0  0  0  0  0  0  0  0  0  0  0  0
   22.7280   -3.8910    6.8190 H   0  0  0  0  0  0  0  0  0  0  0  0
   23.2660   -3.3820    9.0310 H   0  0  0  0  0  0  0  0  0  0  0  0
   24.6500   -2.2800    8.4980 H   0  0  0  0  0  0  0  0  0  0  0  0
  1 32  1  0  0  0  0
  1 33  1  0  0  0  0
  1 34  1  0  0  0  0
  1  2  1  0  0  0  0
  2 35  1  0  0  0  0
  2  3  1  0  0  0  0
  3 36  1  0  0  0  0
  3 37  1  0  0  0  0
  3  4  1  0  0  0  0
  4 38  1  0  0  0  0
  4 39  1  0  0  0  0
  4  5  1  0  0  0  0
  5 40  1  0  0  0  0
  5  6  1  0  0  0  0
  6  7  2  0  0  0  0
  6  8  1  0  0  0  0
  8  9  2  0  0  0  0
  9 41  1  0  0  0  0
  9 10  1  0  0  0  0
 10 11  2  0  0  0  0
 11 42  1  0  0  0  0
 11 12  1  0  0  0  0
 12 13  2  0  0  0  0
 13  8  1  0  0  0  0
 13 43  1  0  0  0  0
 12 14  1  0  0  0  0
 14 15  2  0  0  0  0
 15 44  1  0  0  0  0
 15 16  1  0  0  0  0
 16 17  2  0  0  0  0
 17 18  1  0  0  0  0
 18 45  1  0  0  0  0
 18 19  1  0  0  0  0
 19 20  2  0  0  0  0
 20 46  1  0  0  0  0
 20 21  1  0  0  0  0
 21 22  2  0  0  0  0
 22 47  1  0  0  0  0
 22 23  1  0  0  0  0
 23 48  1  0  0  0  0
 23 24  2  0  0  0  0
 24 19  1  0  0  0  0
 21 25  1  0  0  0  0
 25 26  1  0  0  0  0
 26 49  1  0  0  0  0
 26 50  1  0  0  0  0
 26 27  1  0  0  0  0
 27 51  1  0  0  0  0
 27 52  1  0  0  0  0
 27 28  1  0  0  0  0
 28 29  1  0  0  0  0
 29 53  1  0  0  0  0
 29 54  1  0  0  0  0
 29 30  1  0  0  0  0
 30 25  1  0  0  0  0
 30 55  1  0  0  0  0
 30 56  1  0  0  0  0
 17 31  1  0  0  0  0
 31 14  1  0  0  0  0
M  END
>  <LOGBIO>
9.0000

>  <PRED_LOGBIO>
9.4000

>  <XV_RES>
-0.4300

>  <WHL_TMPL>
30

>  <ANCH>
30-32;26-23

$$$$
ROW7
  -MTS-   01071500343D 0   0.00000     0.00000     0

 38 41  0  0  0  0  0  0  0  0999 V2000
    6.7930    9.8910   19.4320 N   0  0  0  0  0  0  0  0  0  0  0  0
    6.1010    8.8540   18.8620 C   0  0  0  0  0  0  0  0  0  0  0  0
    6.7640    7.9670   18.1080 C   0  0  0  0  0  0  0  0  0  0  0  0
    5.9820    6.8620   17.5110 C   0  0  0  0  0  0  0  0  0  0  0  0
    4.6830    6.7820   17.7320 N   0  0  0  0  0  0  0  0  0  0  0  0
    4.0310    7.7320   18.5270 C   0  0  0  0  0  0  0  0  0  0  0  0
    2.7440    7.8500   18.8820 C   0  0  0  0  0  0  0  0  0  0  0  0
    2.6300    9.0520   19.7370 C   0  0  0  0  0  0  0  0  0  0  0  0
    3.8360    9.5780   19.8440 N   0  0  0  0  0  0  0  0  0  0  0  0
    4.7530    8.7560   19.0810 N   0  0  0  0  0  0  0  0  0  0  0  0
    1.5700    7.0920   18.5780 C   0  0  0  0  0  0  0  0  0  0  0  0
    0.8960    6.4040   19.5100 C   0  0  0  0  0  0  0  0  0  0  0  0
   -0.1130    5.6740   18.8860 O   0  0  0  0  0  0  0  0  0  0  0  0
   -0.0540    5.9240   17.5170 C   0  0  0  0  0  0  0  0  0  0  0  0
    0.9490    6.7780   17.2730 C   0  0  0  0  0  0  0  0  0  0  0  0
    6.8740    6.1170   16.7450 C   0  0  0  0  0  0  0  0  0  0  0  0
    8.2070    5.9420   17.4920 C   0  0  0  0  0  0  0  0  0  0  0  0
    9.2030    5.1000   16.6740 C   0  0  0  0  0  0  0  0  0  0  0  0
    9.3310    5.6250   15.2330 C   0  0  0  0  0  0  0  0  0  0  0  0
    8.0210    5.7040   14.5710 N   0  0  0  0  0  0  0  0  0  0  0  0
    7.1100    6.5970   15.3000 C   0  0  0  0  0  0  0  0  0  0  0  0
    7.5790   10.1340   18.8450 H   0  0  0  0  0  0  0  0  0  0  0  0
    7.1270    9.6120   20.3430 H   0  0  0  0  0  0  0  0  0  0  0  0
    7.8280    8.0550   17.9430 H   0  0  0  0  0  0  0  0  0  0  0  0
    1.7260    9.4300   20.1910 H   0  0  0  0  0  0  0  0  0  0  0  0
    1.1010    6.4150   20.5700 H   0  0  0  0  0  0  0  0  0  0  0  0
   -0.7110    5.4980   16.7730 H   0  0  0  0  0  0  0  0  0  0  0  0
    1.2460    7.1630   16.3080 H   0  0  0  0  0  0  0  0  0  0  0  0
    6.3250    5.1780   16.7390 H   0  0  0  0  0  0  0  0  0  0  0  0
    8.6410    6.9200   17.6940 H   0  0  0  0  0  0  0  0  0  0  0  0
    8.0260    5.4590   18.4500 H   0  0  0  0  0  0  0  0  0  0  0  0
    8.8700    4.0640   16.6530 H   0  0  0  0  0  0  0  0  0  0  0  0
   10.1790    5.1220   17.1550 H   0  0  0  0  0  0  0  0  0  0  0  0
    9.7890    6.6120   15.2460 H   0  0  0  0  0  0  0  0  0  0  0  0
    9.9850    4.9680   14.6630 H   0  0  0  0  0  0  0  0  0  0  0  0
    8.1390    6.0510   13.6300 H   0  0  0  0  0  0  0  0  0  0  0  0
    7.5250    7.6030   15.3180 H   0  0  0  0  0  0  0  0  0  0  0  0
    6.1570    6.6500   14.7770 H   0  0  0  0  0  0  0  0  0  0  0  0
  1 22  1  0  0  0  0
  1 23  1  0  0  0  0
  1  2  1  0  0  0  0
  2  3  2  0  0  0  0
  3 24  1  0  0  0  0
  3  4  1  0  0  0  0
  4  5  2  0  0  0  0
  5  6  1  0  0  0  0
  6  7  2  0  0  0  0
  7  8  1  0  0  0  0
  8 25  1  0  0  0  0
  8  9  2  0  0  0  0
  9 10  1  0  0  0  0
 10  2  1  0  0  0  0
 10  6  1  0  0  0  0
  7 11  1  0  0  0  0
 11 12  2  0  0  0  0
 12 26  1  0  0  0  0
 12 13  1  0  0  0  0
 13 14  1  0  0  0  0
 14 27  1  0  0  0  0
 14 15  2  0  0  0  0
 15 11  1  0  0  0  0
 15 28  1  0  0  0  0
  4 16  1  0  0  0  0
 16 29  1  0  0  0  0
 16 17  1  0  0  0  0
 17 30  1  0  0  0  0
 17 31  1  0  0  0  0
 17 18  1  0  0  0  0
 18 32  1  0  0  0  0
 18 33  1  0  0  0  0
 18 19  1  0  0  0  0
 19 34  1  0  0  0  0
 19 35  1  0  0  0  0
 19 20  1  0  0  0  0
 20 36  1  0  0  0  0
 20 21  1  0  0  0  0
 21 16  1  0  0  0  0
 21 37  1  0  0  0  0
 21 38  1  0  0  0  0
M  END
>  <LOGBIO>
6.0900

>  <PRED_LOGBIO>
6.2200

>  <XV_RES>
-0.1600

>  <WHL_TMPL>
17

>  <ANCH>
4-6;11-13

$$$$
ROW9
  -MTS-   01071500343D 0   0.00000     0.00000     0

 57 60  0  0  0  0  0  0  0  0999 V2000
    5.9030   13.0490   30.1440 C   0  0  0  0  0  0  0  0  0  0  0  0
    6.4100   13.2320   28.7760 N   0  0  0  0  0  0  0  0  0  0  0  0
    6.8380   11.9330   28.2360 C   0  0  0  0  0  0  0  0  0  0  0  0
    7.3580   12.0700   26.7930 C   0  0  0  0  0  0  0  0  0  0  0  0
    6.4050   12.7780   25.9270 N   0  0  0  0  0  0  0  0  0  0  0  0
    5.8580   14.0180   26.4960 C   0  0  0  0  0  0  0  0  0  0  0  0
    5.3640   13.8460   27.9450 C   0  0  0  0  0  0  0  0  0  0  0  0
    6.0420   12.3040   24.6440 C   0  0  0  0  0  0  0  0  0  0  0  0
    6.2870   13.0900   23.5120 C   0  0  0  0  0  0  0  0  0  0  0  0
    5.9280   12.6200   22.2430 C   0  0  0  0  0  0  0  0  0  0  0  0
    6.1680   13.3900   21.1350 O   0  0  0  0  0  0  0  0  0  0  0  0
    5.1470   14.3000   20.7160 C   0  0  0  0  0  0  0  0  0  0  0  0
    5.6100   15.0440   19.4860 C   0  0  0  0  0  0  0  0  0  0  0  0
    5.3490   14.5350   18.2080 C   0  0  0  0  0  0  0  0  0  0  0  0
    5.7920   15.2490   17.0880 C   0  0  0  0  0  0  0  0  0  0  0  0
    6.4830   16.4510   17.2810 C   0  0  0  0  0  0  0  0  0  0  0  0
    6.7180   16.9130   18.5170 N   0  0  0  0  0  0  0  0  0  0  0  0
    6.3070   16.2520   19.6070 C   0  0  0  0  0  0  0  0  0  0  0  0
    5.3250   11.3640   22.1060 C   0  0  0  0  0  0  0  0  0  0  0  0
    4.9620   10.8900   20.8230 N   0  0  0  0  0  0  0  0  0  0  0  0
    5.8300   10.1800   20.1070 C   0  0  0  0  0  0  0  0  0  0  0  0
    6.9650    9.9330   20.5670 O   0  0  0  0  0  0  0  0  0  0  0  0
    5.4890    9.7340   18.9010 N   0  0  0  0  0  0  0  0  0  0  0  0
    6.3950    8.9930   18.1530 C   0  0  0  0  0  0  0  0  0  0  0  0
    7.6160    9.5820   17.6630 C   0  0  0  0  0  0  0  0  0  0  0  0
    8.5220    8.8540   16.9120 N   0  0  0  0  0  0  0  0  0  0  0  0
    8.2440    7.5290   16.6270 C   0  0  0  0  0  0  0  0  0  0  0  0
    7.0300    6.9130   17.1050 C   0  0  0  0  0  0  0  0  0  0  0  0
    6.1120    7.6450   17.8640 N   0  0  0  0  0  0  0  0  0  0  0  0
    9.1660    6.8000   15.8690 C   0  0  0  0  0  0  0  0  0  0  0  0
    9.9750    6.2070   15.2800 N   0  0  0  0  0  0  0  0  0  0  0  0
    5.0800   10.5780   23.2380 C   0  0  0  0  0  0  0  0  0  0  0  0
    5.4390   11.0480   24.5070 C   0  0  0  0  0  0  0  0  0  0  0  0
    5.1340   10.0710   25.9140 Cl  0  0  0  0  0  0  0  0  0  0  0  0
    5.1730   13.8240   30.3670 H   0  0  0  0  0  0  0  0  0  0  0  0
    5.4320   12.0720   30.2280 H   0  0  0  0  0  0  0  0  0  0  0  0
    6.7290   13.1150   30.8480 H   0  0  0  0  0  0  0  0  0  0  0  0
    6.0000   11.2390   28.2550 H   0  0  0  0  0  0  0  0  0  0  0  0
    7.6230   11.5200   28.8660 H   0  0  0  0  0  0  0  0  0  0  0  0
    8.3060   12.6030   26.7980 H   0  0  0  0  0  0  0  0  0  0  0  0
    7.5520   11.0810   26.3830 H   0  0  0  0  0  0  0  0  0  0  0  0
    6.6180   14.7960   26.4640 H   0  0  0  0  0  0  0  0  0  0  0  0
    5.0360   14.3680   25.8750 H   0  0  0  0  0  0  0  0  0  0  0  0
    4.4780   13.2160   27.9530 H   0  0  0  0  0  0  0  0  0  0  0  0
    5.0990   14.8180   28.3550 H   0  0  0  0  0  0  0  0  0  0  0  0
    6.7520   14.0590   23.6170 H   0  0  0  0  0  0  0  0  0  0  0  0
    4.9450   15.0100   21.5140 H   0  0  0  0  0  0  0  0  0  0  0  0
    4.2400   13.7460   20.4840 H   0  0  0  0  0  0  0  0  0  0  0  0
    4.8140   13.6040   18.0880 H   0  0  0  0  0  0  0  0  0  0  0  0
    5.6040   14.8780   16.0920 H   0  0  0  0  0  0  0  0  0  0  0  0
    6.8300   17.0120   16.4260 H   0  0  0  0  0  0  0  0  0  0  0  0
    6.5140   16.6540   20.5880 H   0  0  0  0  0  0  0  0  0  0  0  0
    4.0450   11.0900   20.4510 H   0  0  0  0  0  0  0  0  0  0  0  0
    4.5710    9.9340   18.5290 H   0  0  0  0  0  0  0  0  0  0  0  0
    7.8290   10.6170   17.8870 H   0  0  0  0  0  0  0  0  0  0  0  0
    6.8290    5.8770   16.8740 H   0  0  0  0  0  0  0  0  0  0  0  0
    4.6150    9.6100   23.1320 H   0  0  0  0  0  0  0  0  0  0  0  0
  1 35  1  0  0  0  0
  1 36  1  0  0  0  0
  1 37  1  0  0  0  0
  1  2  1  0  0  0  0
  2  3  1  0  0  0  0
  3 38  1  0  0  0  0
  3 39  1  0  0  0  0
  3  4  1  0  0  0  0
  4 40  1  0  0  0  0
  4 41  1  0  0  0  0
  4  5  1  0  0  0  0
  5  6  1  0  0  0  0
  6 42  1  0  0  0  0
  6 43  1  0  0  0  0
  6  7  1  0  0  0  0
  7  2  1  0  0  0  0
  7 44  1  0  0  0  0
  7 45  1  0  0  0  0
  5  8  1  0  0  0  0
  8  9  2  0  0  0  0
  9 46  1  0  0  0  0
  9 10  1  0  0  0  0
 10 11  1  0  0  0  0
 11 12  1  0  0  0  0
 12 47  1  0  0  0  0
 12 48  1  0  0  0  0
 12 13  1  0  0  0  0
 13 14  2  0  0  0  0
 14 49  1  0  0  0  0
 14 15  1  0  0  0  0
 15 50  1  0  0  0  0
 15 16  2  0  0  0  0
 16 51  1  0  0  0  0
 16 17  1  0  0  0  0
 17 18  2  0  0  0  0
 18 13  1  0  0  0  0
 18 52  1  0  0  0  0
 10 19  2  0  0  0  0
 19 20  1  0  0  0  0
 20 53  1  0  0  0  0
 20 21  1  0  0  0  0
 21 22  2  0  0  0  0
 21 23  1  0  0  0  0
 23 54  1  0  0  0  0
 23 24  1  0  0  0  0
 24 25  2  0  0  0  0
 25 55  1  0  0  0  0
 25 26  1  0  0  0  0
 26 27  2  0  0  0  0
 27 28  1  0  0  0  0
 28 56  1  0  0  0  0
 28 29  2  0  0  0  0
 29 24  1  0  0  0  0
 27 30  1  0  0  0  0
 30 31  3  0  0  0  0
 19 32  1  0  0  0  0
 32 57  1  0  0  0  0
 32 33  2  0  0  0  0
 33  8  1  0  0  0  0
 33 34  1  0  0  0  0
M  END
>  <LOGBIO>
7.4200

>  <PRED_LOGBIO>
7.9100

>  <XV_RES>
-0.5670

>  <WHL_TMPL>
25

>  <ANCH>
34-35;52-53

$$$$
ROW11
  -MTS-   01071500343D 0   0.00000     0.00000     0

 35 38  0  0  0  0  0  0  0  0999 V2000
    1.1600    5.2120   18.8370 N   0  0  0  0  0  0  0  0  0  0  0  0
    1.9640    5.4340   17.7500 C   0  0  0  0  0  0  0  0  0  0  0  0
    3.0130    6.2340   17.7190 N   0  0  0  0  0  0  0  0  0  0  0  0
    3.5590    6.1830   16.4310 C   0  0  0  0  0  0  0  0  0  0  0  0
    4.7470    6.9260   15.9550 C   0  0  0  0  0  0  0  0  0  0  0  0
    5.4710    7.6540   16.8160 C   0  0  0  0  0  0  0  0  0  0  0  0
    5.8030    9.0960   16.7780 C   0  0  0  0  0  0  0  0  0  0  0  0
    6.5410    9.3870   17.8320 N   0  0  0  0  0  0  0  0  0  0  0  0
    6.7640    8.2550   18.6250 C   0  0  0  0  0  0  0  0  0  0  0  0
    7.4800    8.1010   19.8180 C   0  0  0  0  0  0  0  0  0  0  0  0
    7.5580    6.8450   20.4310 C   0  0  0  0  0  0  0  0  0  0  0  0
    6.9200    5.7420   19.8510 C   0  0  0  0  0  0  0  0  0  0  0  0
    6.2030    5.8960   18.6580 C   0  0  0  0  0  0  0  0  0  0  0  0
    6.1250    7.1520   18.0450 C   0  0  0  0  0  0  0  0  0  0  0  0
    5.3450   10.0320   15.7260 C   0  0  0  0  0  0  0  0  0  0  0  0
    5.9860   11.0770   15.6230 O   0  0  0  0  0  0  0  0  0  0  0  0
    4.3300    9.8870   14.8790 N   0  0  0  0  0  0  0  0  0  0  0  0
    3.3890    8.7650   14.7550 C   0  0  0  0  0  0  0  0  0  0  0  0
    4.0590    7.3790   14.6900 C   0  0  0  0  0  0  0  0  0  0  0  0
    2.8110    5.3390   15.7080 C   0  0  0  0  0  0  0  0  0  0  0  0
    3.0100    5.0110   14.3930 O   0  0  0  0  0  0  0  0  0  0  0  0
    1.8110    4.8630   16.5140 N   0  0  0  0  0  0  0  0  0  0  0  0
    1.3770    4.4660   19.4820 H   0  0  0  0  0  0  0  0  0  0  0  0
    0.3500    5.7950   18.9940 H   0  0  0  0  0  0  0  0  0  0  0  0
    7.9730    8.9520   20.2650 H   0  0  0  0  0  0  0  0  0  0  0  0
    8.1110    6.7260   21.3510 H   0  0  0  0  0  0  0  0  0  0  0  0
    6.9800    4.7730   20.3240 H   0  0  0  0  0  0  0  0  0  0  0  0
    5.7100    5.0450   18.2110 H   0  0  0  0  0  0  0  0  0  0  0  0
    4.1870   10.6510   14.2340 H   0  0  0  0  0  0  0  0  0  0  0  0
    2.8950    8.8990   13.7950 H   0  0  0  0  0  0  0  0  0  0  0  0
    2.7310    8.7710   15.6210 H   0  0  0  0  0  0  0  0  0  0  0  0
    3.2470    6.6720   14.5330 H   0  0  0  0  0  0  0  0  0  0  0  0
    4.8040    7.4130   13.8980 H   0  0  0  0  0  0  0  0  0  0  0  0
    3.5920    4.2390   14.3110 H   0  0  0  0  0  0  0  0  0  0  0  0
    1.0910    4.2080   16.2460 H   0  0  0  0  0  0  0  0  0  0  0  0
  1 23  1  0  0  0  0
  1 24  1  0  0  0  0
  1  2  1  0  0  0  0
  2  3  2  0  0  0  0
  3  4  1  0  0  0  0
  4  5  1  0  0  0  0
  5  6  2  0  0  0  0
  6  7  1  0  0  0  0
  7  8  2  0  0  0  0
  8  9  1  0  0  0  0
  9 10  2  0  0  0  0
 10 25  1  0  0  0  0
 10 11  1  0  0  0  0
 11 26  1  0  0  0  0
 11 12  2  0  0  0  0
 12 27  1  0  0  0  0
 12 13  1  0  0  0  0
 13 28  1  0  0  0  0
 13 14  2  0  0  0  0
 14  6  1  0  0  0  0
 14  9  1  0  0  0  0
  7 15  1  0  0  0  0
 15 16  2  0  0  0  0
 15 17  1  0  0  0  0
 17 29  1  0  0  0  0
 17 18  1  0  0  0  0
 18 30  1  0  0  0  0
 18 31  1  0  0  0  0
 18 19  1  0  0  0  0
 19  5  1  0  0  0  0
 19 32  1  0  0  0  0
 19 33  1  0  0  0  0
  4 20  2  0  0  0  0
 20 21  1  0  0  0  0
 21 34  1  0  0  0  0
 20 22  1  0  0  0  0
 22  2  1  0  0  0  0
 22 35  1  0  0  0  0
M  END
>  <LOGBIO>
6.6300

>  <PRED_LOGBIO>
6.4400

>  <XV_RES>
0.4060

>  <WHL_TMPL>
12

>  <ANCH>
1-2;20-11

$$$$
ROW12
  -MTS-   01071500343D 0   0.00000     0.00000     0

 60 63  0  0  0  0  0  0  0  0999 V2000
   26.3030    1.6540   14.3490 C   0  0  0  0  0  0  0  0  0  0  0  0
   26.0340    1.5970   12.8480 C   0  0  0  0  0  0  0  0  0  0  0  0
   24.5490    1.3260   12.6060 C   0  0  0  0  0  0  0  0  0  0  0  0
   24.2800    1.2690   11.1030 C   0  0  0  0  0  0  0  0  0  0  0  0
   22.7960    0.9990   10.8620 C   0  0  0  0  0  0  0  0  0  0  0  0
   22.4750    0.9300    9.0710 S   0  0  0  0  0  0  0  0  0  0  0  0
   23.4370   -0.3690    8.3490 C   0  0  0  0  0  0  0  0  0  0  0  0
   24.6490   -0.0940    7.9050 N   0  0  0  0  0  0  0  0  0  0  0  0
   25.4470   -1.0880    7.3260 C   0  0  0  0  0  0  0  0  0  0  0  0
   26.7330   -0.7990    6.8550 C   0  0  0  0  0  0  0  0  0  0  0  0
   27.5110   -1.8110    6.2800 C   0  0  0  0  0  0  0  0  0  0  0  0
   27.0040   -3.1110    6.1760 C   0  0  0  0  0  0  0  0  0  0  0  0
   25.7170   -3.4000    6.6480 C   0  0  0  0  0  0  0  0  0  0  0  0
   24.9390   -2.3890    7.2230 C   0  0  0  0  0  0  0  0  0  0  0  0
   23.5740   -2.6390    7.7370 C   0  0  0  0  0  0  0  0  0  0  0  0
   23.0750   -3.7620    7.6730 O   0  0  0  0  0  0  0  0  0  0  0  0
   22.8980   -1.6260    8.2690 N   0  0  0  0  0  0  0  0  0  0  0  0
   21.5940   -1.8420    8.7490 C   0  0  0  0  0  0  0  0  0  0  0  0
   20.5940   -0.8760    8.5810 C   0  0  0  0  0  0  0  0  0  0  0  0
   19.3130   -1.0970    9.1000 C   0  0  0  0  0  0  0  0  0  0  0  0
   19.0310   -2.2830    9.7880 C   0  0  0  0  0  0  0  0  0  0  0  0
   20.0310   -3.2490    9.9560 C   0  0  0  0  0  0  0  0  0  0  0  0
   21.3120   -3.0280    9.4370 C   0  0  0  0  0  0  0  0  0  0  0  0
   21.9760    2.1070   11.4780 C   0  0  0  0  0  0  0  0  0  0  0  0
   21.2380    2.7920   10.7710 O   0  0  0  0  0  0  0  0  0  0  0  0
   22.0510    2.3420   12.7850 N   0  0  0  0  0  0  0  0  0  0  0  0
   23.0290    3.2810   13.3520 C   0  0  0  0  0  0  0  0  0  0  0  0
   24.1260    2.5410   14.1400 C   0  0  0  0  0  0  0  0  0  0  0  0
   23.4610    1.3150   15.2930 S   0  0  0  0  0  0  0  0  0  0  0  0
   24.4060    0.2590   15.4830 O   0  0  0  0  0  0  0  0  0  0  0  0
   23.2110    1.9220   16.5630 O   0  0  0  0  0  0  0  0  0  0  0  0
   21.9210    0.6530   14.6090 C   0  0  0  0  0  0  0  0  0  0  0  0
   21.1610    1.6780   13.7480 C   0  0  0  0  0  0  0  0  0  0  0  0
   25.7120    2.4520   14.7930 H   0  0  0  0  0  0  0  0  0  0  0  0
   27.3600    1.8460   14.5210 H   0  0  0  0  0  0  0  0  0  0  0  0
   26.0280    0.7040   14.8030 H   0  0  0  0  0  0  0  0  0  0  0  0
   26.3080    2.5460   12.3930 H   0  0  0  0  0  0  0  0  0  0  0  0
   26.6250    0.7980   12.4040 H   0  0  0  0  0  0  0  0  0  0  0  0
   24.2750    0.3770   13.0600 H   0  0  0  0  0  0  0  0  0  0  0  0
   23.9590    2.1250   13.0500 H   0  0  0  0  0  0  0  0  0  0  0  0
   24.5550    2.2190   10.6490 H   0  0  0  0  0  0  0  0  0  0  0  0
   24.8710    0.4700   10.6590 H   0  0  0  0  0  0  0  0  0  0  0  0
   22.5210    0.0490   11.3160 H   0  0  0  0  0  0  0  0  0  0  0  0
   27.1250    0.2040    6.9350 H   0  0  0  0  0  0  0  0  0  0  0  0
   28.5040   -1.5880    5.9160 H   0  0  0  0  0  0  0  0  0  0  0  0
   27.6040   -3.8920    5.7330 H   0  0  0  0  0  0  0  0  0  0  0  0
   25.3260   -4.4040    6.5680 H   0  0  0  0  0  0  0  0  0  0  0  0
   20.8110    0.0390    8.0500 H   0  0  0  0  0  0  0  0  0  0  0  0
   18.5420   -0.3520    8.9700 H   0  0  0  0  0  0  0  0  0  0  0  0
   18.0430   -2.4530   10.1890 H   0  0  0  0  0  0  0  0  0  0  0  0
   19.8140   -4.1640   10.4870 H   0  0  0  0  0  0  0  0  0  0  0  0
   22.0830   -3.7730    9.5670 H   0  0  0  0  0  0  0  0  0  0  0  0
   22.5200    3.9810   14.0110 H   0  0  0  0  0  0  0  0  0  0  0  0
   23.4860    3.8570   12.5500 H   0  0  0  0  0  0  0  0  0  0  0  0
   24.8010    2.0510   13.4430 H   0  0  0  0  0  0  0  0  0  0  0  0
   24.7250    3.2640   14.6890 H   0  0  0  0  0  0  0  0  0  0  0  0
   22.1430   -0.2280   14.0100 H   0  0  0  0  0  0  0  0  0  0  0  0
   21.2800    0.3190   15.4220 H   0  0  0  0  0  0  0  0  0  0  0  0
   20.7040    2.4260   14.3930 H   0  0  0  0  0  0  0  0  0  0  0  0
   20.3580    1.1770   13.2110 H   0  0  0  0  0  0  0  0  0  0  0  0
  1 34  1  0  0  0  0
  1 35  1  0  0  0  0
  1 36  1  0  0  0  0
  1  2  1  0  0  0  0
  2 37  1  0  0  0  0
  2 38  1  0  0  0  0
  2  3  1  0  0  0  0
  3 39  1  0  0  0  0
  3 40  1  0  0  0  0
  3  4  1  0  0  0  0
  4 41  1  0  0  0  0
  4 42  1  0  0  0  0
  4  5  1  0  0  0  0
  5 43  1  0  0  0  0
  5  6  1  0  0  0  0
  6  7  1  0  0  0  0
  7  8  2  0  0  0  0
  8  9  1  0  0  0  0
  9 10  1  0  0  0  0
 10 44  1  0  0  0  0
 10 11  2  0  0  0  0
 11 45  1  0  0  0  0
 11 12  1  0  0  0  0
 12 46  1  0  0  0  0
 12 13  2  0  0  0  0
 13 47  1  0  0  0  0
 13 14  1  0  0  0  0
 14  9  2  0  0  0  0
 14 15  1  0  0  0  0
 15 16  2  0  0  0  0
 15 17  1  0  0  0  0
 17  7  1  0  0  0  0
 17 18  1  0  0  0  0
 18 19  2  0  0  0  0
 19 48  1  0  0  0  0
 19 20  1  0  0  0  0
 20 49  1  0  0  0  0
 20 21  2  0  0  0  0
 21 50  1  0  0  0  0
 21 22  1  0  0  0  0
 22 51  1  0  0  0  0
 22 23  2  0  0  0  0
 23 18  1  0  0  0  0
 23 52  1  0  0  0  0
  5 24  1  0  0  0  0
 24 25  2  0  0  0  0
 24 26  1  0  0  0  0
 26 27  1  0  0  0  0
 27 53  1  0  0  0  0
 27 54  1  0  0  0  0
 27 28  1  0  0  0  0
 28 55  1  0  0  0  0
 28 56  1  0  0  0  0
 28 29  1  0  0  0  0
 29 30  2  0  0  0  0
 29 31  2  0  0  0  0
 29 32  1  0  0  0  0
 32 57  1  0  0  0  0
 32 58  1  0  0  0  0
 32 33  1  0  0  0  0
 33 26  1  0  0  0  0
 33 59  1  0  0  0  0
 33 60  1  0  0  0  0
M  END
>  <LOGBIO>
5.2200

>  <PRED_LOGBIO>
5.0500

>  <XV_RES>
0.2040

>  <WHL_TMPL>
29

>  <ANCH>
17-19;41-32

$$$$
ROW13
  -MTS-   01071500343D 0   0.00000     0.00000     0

 37 41  0  0  0  0  0  0  0  0999 V2000
   11.0630    6.3670   15.6800 O   0  0  0  0  0  0  0  0  0  0  0  0
    9.7540    5.9850   15.8080 C   0  0  0  0  0  0  0  0  0  0  0  0
    9.3040    4.8090   15.1950 C   0  0  0  0  0  0  0  0  0  0  0  0
    7.9660    4.4190   15.3260 C   0  0  0  0  0  0  0  0  0  0  0  0
    7.0780    5.2040   16.0700 C   0  0  0  0  0  0  0  0  0  0  0  0
    5.7010    5.0430   16.3560 N   0  0  0  0  0  0  0  0  0  0  0  0
    5.2740    6.1270   17.1590 C   0  0  0  0  0  0  0  0  0  0  0  0
    4.0240    6.4380   17.7070 C   0  0  0  0  0  0  0  0  0  0  0  0
    3.8660    7.5950   18.4790 C   0  0  0  0  0  0  0  0  0  0  0  0
    2.5440    7.9230   19.0580 C   0  0  0  0  0  0  0  0  0  0  0  0
    1.9280    7.0340   19.9470 C   0  0  0  0  0  0  0  0  0  0  0  0
    0.6780    7.3440   20.4950 C   0  0  0  0  0  0  0  0  0  0  0  0
    0.0430    8.5440   20.1530 C   0  0  0  0  0  0  0  0  0  0  0  0
    0.6580    9.4340   19.2650 C   0  0  0  0  0  0  0  0  0  0  0  0
   -0.1310   10.9260   18.8410 Cl  0  0  0  0  0  0  0  0  0  0  0  0
    1.9090    9.1230   18.7170 C   0  0  0  0  0  0  0  0  0  0  0  0
    2.6740   10.2290   17.6120 Cl  0  0  0  0  0  0  0  0  0  0  0  0
    4.9580    8.4410   18.7040 C   0  0  0  0  0  0  0  0  0  0  0  0
    5.1460    9.7060   19.4480 C   0  0  0  0  0  0  0  0  0  0  0  0
    4.2750   10.3100   20.0730 O   0  0  0  0  0  0  0  0  0  0  0  0
    6.4160   10.0790   19.3250 N   0  0  0  0  0  0  0  0  0  0  0  0
    7.1130    9.2190   18.5870 C   0  0  0  0  0  0  0  0  0  0  0  0
    8.3080    9.3130   18.3100 O   0  0  0  0  0  0  0  0  0  0  0  0
    6.2090    8.1300   18.1560 C   0  0  0  0  0  0  0  0  0  0  0  0
    6.3660    6.9730   17.3840 C   0  0  0  0  0  0  0  0  0  0  0  0
    7.5270    6.3800   16.6830 C   0  0  0  0  0  0  0  0  0  0  0  0
    8.8650    6.7700   16.5520 C   0  0  0  0  0  0  0  0  0  0  0  0
   11.6050    5.9940   16.3930 H   0  0  0  0  0  0  0  0  0  0  0  0
    9.9900    4.2040   14.6200 H   0  0  0  0  0  0  0  0  0  0  0  0
    7.6190    3.5120   14.8530 H   0  0  0  0  0  0  0  0  0  0  0  0
    5.1200    4.2800   16.0400 H   0  0  0  0  0  0  0  0  0  0  0  0
    3.1810    5.7850   17.5330 H   0  0  0  0  0  0  0  0  0  0  0  0
    2.4180    6.1080   20.2100 H   0  0  0  0  0  0  0  0  0  0  0  0
    0.2030    6.6580   21.1800 H   0  0  0  0  0  0  0  0  0  0  0  0
   -0.9220    8.7840   20.5760 H   0  0  0  0  0  0  0  0  0  0  0  0
    6.8050   10.9130   19.7400 H   0  0  0  0  0  0  0  0  0  0  0  0
    9.2120    7.6770   17.0250 H   0  0  0  0  0  0  0  0  0  0  0  0
  1 28  1  0  0  0  0
  1  2  1  0  0  0  0
  2  3  2  0  0  0  0
  3 29  1  0  0  0  0
  3  4  1  0  0  0  0
  4 30  1  0  0  0  0
  4  5  2  0  0  0  0
  5  6  1  0  0  0  0
  6 31  1  0  0  0  0
  6  7  1  0  0  0  0
  7  8  2  0  0  0  0
  8 32  1  0  0  0  0
  8  9  1  0  0  0  0
  9 10  1  0  0  0  0
 10 11  2  0  0  0  0
 11 33  1  0  0  0  0
 11 12  1  0  0  0  0
 12 34  1  0  0  0  0
 12 13  2  0  0  0  0
 13 35  1  0  0  0  0
 13 14  1  0  0  0  0
 14 15  1  0  0  0  0
 14 16  2  0  0  0  0
 16 10  1  0  0  0  0
 16 17  1  0  0  0  0
  9 18  2  0  0  0  0
 18 19  1  0  0  0  0
 19 20  2  0  0  0  0
 19 21  1  0  0  0  0
 21 36  1  0  0  0  0
 21 22  1  0  0  0  0
 22 23  2  0  0  0  0
 22 24  1  0  0  0  0
 24 18  1  0  0  0  0
 24 25  2  0  0  0  0
 25  7  1  0  0  0  0
 25 26  1  0  0  0  0
 26  5  1  0  0  0  0
 26 27  2  0  0  0  0
 27  2  1  0  0  0  0
 27 37  1  0  0  0  0
M  END
>  <LOGBIO>
6.6200

>  <PRED_LOGBIO>
6.6300

>  <XV_RES>
-0.0100

>  <WHL_TMPL>
3

>  <ANCH>
35-36;31-32

$$$$
ROW14
  -MTS-   01071500343D 0   0.00000     0.00000     0

 45 49  0  0  1  0  0  0  0  0999 V2000
   13.1850   -1.0590   11.0860 O   0  0  0  0  0  0  0  0  0  0  0  0
   14.4550   -1.5410   10.9100 C   0  0  0  0  0  0  0  0  0  0  0  0
   15.2680   -0.9610   10.0170 N   0  0  0  0  0  0  0  0  0  0  0  0
   16.5180   -1.4000    9.8120 C   0  0  0  0  0  0  0  0  0  0  0  0
   17.3240   -0.7560    8.8660 C   0  0  0  0  0  0  0  0  0  0  0  0
   18.6320   -1.2020    8.6410 C   0  0  0  0  0  0  0  0  0  0  0  0
   19.1330   -2.2930    9.3630 C   0  0  0  0  0  0  0  0  0  0  0  0
   20.7590   -2.8470    9.0830 Cl  0  0  0  0  0  0  0  0  0  0  0  0
   18.3270   -2.9360   10.3090 C   0  0  0  0  0  0  0  0  0  0  0  0
   17.0190   -2.4900   10.5330 C   0  0  0  0  0  0  0  0  0  0  0  0
   16.1940   -3.1170   11.4740 C   0  0  0  0  0  0  0  0  0  0  0  0
   16.6670   -4.2220   12.2210 N   0  0  0  0  0  0  0  0  0  0  0  0
   16.0850   -4.9210   13.6240 C   0  0  1  0  0  0  0  0  0  0  0  0
   16.1590   -6.1650   14.5290 C   0  0  0  0  0  0  0  0  0  0  0  0
   15.9180   -5.7050   15.9790 C   0  0  0  0  0  0  0  0  0  0  0  0
   15.7160   -4.2530   15.8760 N   0  0  0  0  0  0  0  0  0  0  0  0
   16.3420   -3.7830   14.6280 C   0  0  0  0  0  0  0  0  0  0  0  0
   14.8930   -2.6360   11.6650 C   0  0  0  0  0  0  0  0  0  0  0  0
   13.9930   -3.2750   12.6510 C   0  0  0  0  0  0  0  0  0  0  0  0
   13.4560   -2.6670   13.6920 N   0  0  0  0  0  0  0  0  0  0  0  0
   12.6640   -3.5760   14.4030 C   0  0  0  0  0  0  0  0  0  0  0  0
   11.8850   -3.4660   15.5600 C   0  0  0  0  0  0  0  0  0  0  0  0
   11.1870   -4.5790   16.0440 C   0  0  0  0  0  0  0  0  0  0  0  0
   11.2680   -5.8030   15.3690 C   0  0  0  0  0  0  0  0  0  0  0  0
   12.0470   -5.9140   14.2110 C   0  0  0  0  0  0  0  0  0  0  0  0
   12.7450   -4.8000   13.7280 C   0  0  0  0  0  0  0  0  0  0  0  0
   13.5950   -4.5860   12.6180 N   0  0  0  0  0  0  0  0  0  0  0  0
   13.1650   -0.3740   11.7720 H   0  0  0  0  0  0  0  0  0  0  0  0
   16.9380    0.0850    8.3100 H   0  0  0  0  0  0  0  0  0  0  0  0
   19.2540   -0.7060    7.9110 H   0  0  0  0  0  0  0  0  0  0  0  0
   18.7130   -3.7770   10.8650 H   0  0  0  0  0  0  0  0  0  0  0  0
   17.4950   -4.6610   11.8440 H   0  0  0  0  0  0  0  0  0  0  0  0
   15.0120   -4.8330   13.4620 H   0  0  0  0  0  0  0  0  0  0  0  0
   17.1800   -6.5390   14.4770 H   0  0  0  0  0  0  0  0  0  0  0  0
   15.3660   -6.8520   14.2440 H   0  0  0  0  0  0  0  0  0  0  0  0
   16.8350   -5.8760   16.5390 H   0  0  0  0  0  0  0  0  0  0  0  0
   15.0110   -6.1780   16.3510 H   0  0  0  0  0  0  0  0  0  0  0  0
   16.2240   -3.8300   16.6390 H   0  0  0  0  0  0  0  0  0  0  0  0
   15.7930   -2.9070   14.2890 H   0  0  0  0  0  0  0  0  0  0  0  0
   17.4150   -3.6750   14.7720 H   0  0  0  0  0  0  0  0  0  0  0  0
   11.8220   -2.5210   16.0810 H   0  0  0  0  0  0  0  0  0  0  0  0
   10.5860   -4.4930   16.9370 H   0  0  0  0  0  0  0  0  0  0  0  0
   10.7290   -6.6610   15.7420 H   0  0  0  0  0  0  0  0  0  0  0  0
   12.1090   -6.8580   13.6910 H   0  0  0  0  0  0  0  0  0  0  0  0
   13.8600   -5.2730   11.9260 H   0  0  0  0  0  0  0  0  0  0  0  0
  1 28  1  0  0  0  0
  1  2  1  0  0  0  0
  2  3  1  0  0  0  0
  3  4  2  0  0  0  0
  4  5  1  0  0  0  0
  5 29  1  0  0  0  0
  5  6  2  0  0  0  0
  6 30  1  0  0  0  0
  6  7  1  0  0  0  0
  7  8  1  0  0  0  0
  7  9  2  0  0  0  0
  9 31  1  0  0  0  0
  9 10  1  0  0  0  0
 10  4  1  0  0  0  0
 10 11  2  0  0  0  0
 11 12  1  0  0  0  0
 12 32  1  0  0  0  0
 12 13  1  0  0  0  0
 13 33  1  0  0  0  0
 13 14  1  0  0  0  0
 14 34  1  0  0  0  0
 14 35  1  0  0  0  0
 14 15  1  0  0  0  0
 15 36  1  0  0  0  0
 15 37  1  0  0  0  0
 15 16  1  0  0  0  0
 16 38  1  0  0  0  0
 16 17  1  0  0  0  0
 17 13  1  0  0  0  0
 17 39  1  0  0  0  0
 17 40  1  0  0  0  0
 11 18  1  0  0  0  0
 18  2  2  0  0  0  0
 18 19  1  0  0  0  0
 19 20  2  0  0  0  0
 20 21  1  0  0  0  0
 21 22  1  0  0  0  0
 22 41  1  0  0  0  0
 22 23  2  0  0  0  0
 23 42  1  0  0  0  0
 23 24  1  0  0  0  0
 24 43  1  0  0  0  0
 24 25  2  0  0  0  0
 25 44  1  0  0  0  0
 25 26  1  0  0  0  0
 26 21  2  0  0  0  0
 26 27  1  0  0  0  0
 27 19  1  0  0  0  0
 27 45  1  0  0  0  0
M  END
>  <LOGBIO>
9.3000

>  <PRED_LOGBIO>
7.7500

>  <XV_RES>
1.9840

>  <WHL_TMPL>
26

>  <ANCH>
29-31;26-28

$$$$
ROW15
  -MTS-   01071500343D 0   0.00000     0.00000     0

 61 68  0  0  1  0  0  0  0  0999 V2000
    3.0610    3.7440   12.1700 C   0  0  0  0  0  0  0  0  0  0  0  0
    2.3050    4.2930   13.3050 N   0  0  0  0  0  0  0  0  0  0  0  0
    2.9710    3.9240   14.5620 C   0  0  2  0  0  0  0  0  0  0  0  0
    2.1340    4.5600   15.7110 C   0  0  0  0  0  0  0  0  0  0  0  0
    2.8780    4.4680   17.0890 C   0  0  0  0  0  0  0  0  0  0  0  0
    4.1090    3.8420   16.8980 O   0  0  0  0  0  0  0  0  0  0  0  0
    5.0460    4.0680   15.8630 C   0  0  1  0  0  0  0  0  0  0  0  0
    5.6760    2.6840   15.6240 C   0  0  0  0  0  0  0  0  0  0  0  0
    4.3910    4.5500   14.5100 C   0  0  2  0  0  0  0  0  0  0  0  0
    4.2020    5.9960   14.5360 O   0  0  0  0  0  0  0  0  0  0  0  0
    5.1750    6.6630   13.7510 C   0  0  0  0  0  0  0  0  0  0  0  0
    6.0370    5.1320   16.2960 N   0  0  0  0  0  0  0  0  0  0  0  0
    7.4000    5.3150   15.9840 C   0  0  0  0  0  0  0  0  0  0  0  0
    8.3350    4.6050   15.2010 C   0  0  0  0  0  0  0  0  0  0  0  0
    9.6440    5.0670   15.0540 C   0  0  0  0  0  0  0  0  0  0  0  0
   10.0920    6.2950   15.6990 C   0  0  0  0  0  0  0  0  0  0  0  0
    9.1290    6.9900   16.4930 C   0  0  0  0  0  0  0  0  0  0  0  0
    7.8090    6.5300   16.6450 C   0  0  0  0  0  0  0  0  0  0  0  0
    6.7090    7.0610   17.3510 C   0  0  0  0  0  0  0  0  0  0  0  0
    6.4950    8.2250   18.1650 C   0  0  0  0  0  0  0  0  0  0  0  0
    7.5090    9.2890   18.5160 C   0  0  0  0  0  0  0  0  0  0  0  0
    6.6460   10.1510   19.3150 N   0  0  0  0  0  0  0  0  0  0  0  0
    5.3800    9.7830   19.4780 C   0  0  0  0  0  0  0  0  0  0  0  0
    4.4950   10.3560   20.1050 O   0  0  0  0  0  0  0  0  0  0  0  0
    5.3020    8.5120   18.7060 C   0  0  0  0  0  0  0  0  0  0  0  0
    4.1150    7.6680   18.5110 C   0  0  0  0  0  0  0  0  0  0  0  0
    2.7840    7.6920   18.8930 C   0  0  0  0  0  0  0  0  0  0  0  0
    1.9710    8.5510   19.6730 C   0  0  0  0  0  0  0  0  0  0  0  0
    0.6160    8.2760   19.8560 C   0  0  0  0  0  0  0  0  0  0  0  0
    0.0180    7.1080   19.2520 C   0  0  0  0  0  0  0  0  0  0  0  0
    0.7880    6.2280   18.4640 C   0  0  0  0  0  0  0  0  0  0  0  0
    2.1730    6.5290   18.2940 C   0  0  0  0  0  0  0  0  0  0  0  0
    3.1040    5.8480   17.6020 N   0  0  0  0  0  0  0  0  0  0  0  0
    4.3440    6.4920   17.6880 C   0  0  0  0  0  0  0  0  0  0  0  0
    5.5620    6.2030   17.1420 C   0  0  0  0  0  0  0  0  0  0  0  0
    3.1030    2.6600   12.2530 H   0  0  0  0  0  0  0  0  0  0  0  0
    2.5670    4.0180   11.2400 H   0  0  0  0  0  0  0  0  0  0  0  0
    4.0710    4.1490   12.1770 H   0  0  0  0  0  0  0  0  0  0  0  0
    1.3670    3.9180   13.2980 H   0  0  0  0  0  0  0  0  0  0  0  0
    3.0320    2.8450   14.6860 H   0  0  0  0  0  0  0  0  0  0  0  0
    1.2360    3.9530   15.8070 H   0  0  0  0  0  0  0  0  0  0  0  0
    1.9850    5.6120   15.4790 H   0  0  0  0  0  0  0  0  0  0  0  0
    2.2560    3.9110   17.7870 H   0  0  0  0  0  0  0  0  0  0  0  0
    4.8950    1.9380   15.4950 H   0  0  0  0  0  0  0  0  0  0  0  0
    6.2100    2.4230   16.5350 H   0  0  0  0  0  0  0  0  0  0  0  0
    6.3240    2.7880   14.7560 H   0  0  0  0  0  0  0  0  0  0  0  0
    4.9560    4.2030   13.6470 H   0  0  0  0  0  0  0  0  0  0  0  0
    4.6860    7.2920   13.0100 H   0  0  0  0  0  0  0  0  0  0  0  0
    5.7130    5.8940   13.2010 H   0  0  0  0  0  0  0  0  0  0  0  0
    5.8130    7.2240   14.4300 H   0  0  0  0  0  0  0  0  0  0  0  0
    8.0340    3.6920   14.7090 H   0  0  0  0  0  0  0  0  0  0  0  0
   10.3390    4.5030   14.4500 H   0  0  0  0  0  0  0  0  0  0  0  0
   11.1010    6.6610   15.5820 H   0  0  0  0  0  0  0  0  0  0  0  0
    9.4250    7.9000   16.9940 H   0  0  0  0  0  0  0  0  0  0  0  0
    7.7980    9.8170   17.6100 H   0  0  0  0  0  0  0  0  0  0  0  0
    8.2960    8.8590   19.1320 H   0  0  0  0  0  0  0  0  0  0  0  0
    6.9990   11.0010   19.7310 H   0  0  0  0  0  0  0  0  0  0  0  0
    2.4050    9.4280   20.1310 H   0  0  0  0  0  0  0  0  0  0  0  0
    0.0100    8.9410   20.4530 H   0  0  0  0  0  0  0  0  0  0  0  0
   -1.0320    6.9060   19.4060 H   0  0  0  0  0  0  0  0  0  0  0  0
    0.3450    5.3560   18.0050 H   0  0  0  0  0  0  0  0  0  0  0  0
  1 36  1  0  0  0  0
  1 37  1  0  0  0  0
  1 38  1  0  0  0  0
  1  2  1  0  0  0  0
  2 39  1  0  0  0  0
  2  3  1  0  0  0  0
  3 40  1  0  0  0  0
  3  4  1  0  0  0  0
  4 41  1  0  0  0  0
  4 42  1  0  0  0  0
  4  5  1  0  0  0  0
  5 43  1  0  0  0  0
  5  6  1  0  0  0  0
  6  7  1  0  0  0  0
  7  8  1  0  0  0  0
  8 44  1  0  0  0  0
  8 45  1  0  0  0  0
  8 46  1  0  0  0  0
  7  9  1  0  0  0  0
  9  3  1  0  0  0  0
  9 47  1  0  0  0  0
  9 10  1  0  0  0  0
 10 11  1  0  0  0  0
 11 48  1  0  0  0  0
 11 49  1  0  0  0  0
 11 50  1  0  0  0  0
  7 12  1  0  0  0  0
 12 13  1  0  0  0  0
 13 14  2  0  0  0  0
 14 51  1  0  0  0  0
 14 15  1  0  0  0  0
 15 52  1  0  0  0  0
 15 16  2  0  0  0  0
 16 53  1  0  0  0  0
 16 17  1  0  0  0  0
 17 54  1  0  0  0  0
 17 18  2  0  0  0  0
 18 13  1  0  0  0  0
 18 19  1  0  0  0  0
 19 20  2  0  0  0  0
 20 21  1  0  0  0  0
 21 55  1  0  0  0  0
 21 56  1  0  0  0  0
 21 22  1  0  0  0  0
 22 57  1  0  0  0  0
 22 23  1  0  0  0  0
 23 24  2  0  0  0  0
 23 25  1  0  0  0  0
 25 20  1  0  0  0  0
 25 26  2  0  0  0  0
 26 27  1  0  0  0  0
 27 28  2  0  0  0  0
 28 58  1  0  0  0  0
 28 29  1  0  0  0  0
 29 59  1  0  0  0  0
 29 30  2  0  0  0  0
 30 60  1  0  0  0  0
 30 31  1  0  0  0  0
 31 61  1  0  0  0  0
 31 32  2  0  0  0  0
 32 27  1  0  0  0  0
 32 33  1  0  0  0  0
 33  5  1  0  0  0  0
 33 34  1  0  0  0  0
 34 26  1  0  0  0  0
 34 35  2  0  0  0  0
 35 12  1  0  0  0  0
 35 19  1  0  0  0  0
M  END
>  <LOGBIO>
8.0200

>  <PRED_LOGBIO>
7.9600

>  <XV_RES>
0.1930

>  <WHL_TMPL>
2

>  <ANCH>
1-17;14-15

$$$$
ROW16
  -MTS-   01071500343D 0   0.00000     0.00000     0

 59 64  0  0  0  0  0  0  0  0999 V2000
    6.2440    2.8500   22.9270 O   0  0  0  0  0  0  0  0  0  0  0  0
    5.6820    3.2040   21.7290 C   0  0  0  0  0  0  0  0  0  0  0  0
    4.7820    2.3400   21.0950 C   0  0  0  0  0  0  0  0  0  0  0  0
    4.2070    2.7020   19.8710 C   0  0  0  0  0  0  0  0  0  0  0  0
    4.5340    3.9280   19.2800 C   0  0  0  0  0  0  0  0  0  0  0  0
    5.4350    4.7930   19.9130 C   0  0  0  0  0  0  0  0  0  0  0  0
    6.0090    4.4310   21.1380 C   0  0  0  0  0  0  0  0  0  0  0  0
    5.5700    5.9880   19.0510 C   0  0  0  0  0  0  0  0  0  0  0  0
    6.3170    7.1660   19.1620 C   0  0  0  0  0  0  0  0  0  0  0  0
    7.2650    7.7010   20.1650 C   0  0  0  0  0  0  0  0  0  0  0  0
    7.6050    7.1380   21.2040 O   0  0  0  0  0  0  0  0  0  0  0  0
    7.6860    8.8930   19.7530 N   0  0  0  0  0  0  0  0  0  0  0  0
    7.1390    9.2350   18.5900 C   0  0  0  0  0  0  0  0  0  0  0  0
    8.3220    9.3140   18.3070 O   0  0  0  0  0  0  0  0  0  0  0  0
    6.2380    8.1420   18.1610 C   0  0  0  0  0  0  0  0  0  0  0  0
    5.4120    7.9390   17.0490 C   0  0  0  0  0  0  0  0  0  0  0  0
    4.6640    6.7610   16.9380 C   0  0  0  0  0  0  0  0  0  0  0  0
    4.7430    5.7850   17.9390 C   0  0  0  0  0  0  0  0  0  0  0  0
    4.1070    4.5280   18.0720 N   0  0  0  0  0  0  0  0  0  0  0  0
    3.1580    3.9430   17.1130 C   0  0  0  0  0  0  0  0  0  0  0  0
    3.9230    3.1130   16.0830 C   0  0  0  0  0  0  0  0  0  0  0  0
    2.9370    2.5040   15.0870 C   0  0  0  0  0  0  0  0  0  0  0  0
    3.6720    1.7050   14.0960 N   0  0  0  0  0  0  0  0  0  0  0  0
    4.0430    2.5580   12.9570 C   0  0  0  0  0  0  0  0  0  0  0  0
    4.9520    1.8020   11.9700 C   0  0  0  0  0  0  0  0  0  0  0  0
    6.1030    1.2650   12.6280 O   0  0  0  0  0  0  0  0  0  0  0  0
    5.7430    0.3870   13.6980 C   0  0  0  0  0  0  0  0  0  0  0  0
    4.8560    1.1070   14.7290 C   0  0  0  0  0  0  0  0  0  0  0  0
    5.3280    8.9710   15.9910 C   0  0  0  0  0  0  0  0  0  0  0  0
    4.0990    9.5710   15.6940 C   0  0  0  0  0  0  0  0  0  0  0  0
    4.0200   10.5470   14.6930 C   0  0  0  0  0  0  0  0  0  0  0  0
    5.1700   10.9230   13.9900 C   0  0  0  0  0  0  0  0  0  0  0  0
    6.4000   10.3230   14.2870 C   0  0  0  0  0  0  0  0  0  0  0  0
    6.4790    9.3470   15.2880 C   0  0  0  0  0  0  0  0  0  0  0  0
    8.0070    8.6010   15.6570 Cl  0  0  0  0  0  0  0  0  0  0  0  0
    5.7000    3.1550   23.6700 H   0  0  0  0  0  0  0  0  0  0  0  0
    4.5300    1.3940   21.5510 H   0  0  0  0  0  0  0  0  0  0  0  0
    3.5120    2.0350   19.3820 H   0  0  0  0  0  0  0  0  0  0  0  0
    6.7040    5.0980   21.6260 H   0  0  0  0  0  0  0  0  0  0  0  0
    8.3420    9.4690   20.2620 H   0  0  0  0  0  0  0  0  0  0  0  0
    4.0270    6.6040   16.0810 H   0  0  0  0  0  0  0  0  0  0  0  0
    2.6160    4.7390   16.6070 H   0  0  0  0  0  0  0  0  0  0  0  0
    2.4540    3.3050   17.6430 H   0  0  0  0  0  0  0  0  0  0  0  0
    4.4650    2.3160   16.5890 H   0  0  0  0  0  0  0  0  0  0  0  0
    4.6270    3.7510   15.5530 H   0  0  0  0  0  0  0  0  0  0  0  0
    2.3950    3.3000   14.5810 H   0  0  0  0  0  0  0  0  0  0  0  0
    2.2330    1.8660   15.6170 H   0  0  0  0  0  0  0  0  0  0  0  0
    4.5610    3.4430   13.3220 H   0  0  0  0  0  0  0  0  0  0  0  0
    3.1430    2.8860   12.4420 H   0  0  0  0  0  0  0  0  0  0  0  0
    4.3890    0.9940   11.5070 H   0  0  0  0  0  0  0  0  0  0  0  0
    5.2690    2.4780   11.1790 H   0  0  0  0  0  0  0  0  0  0  0  0
    5.2090   -0.4730   13.2980 H   0  0  0  0  0  0  0  0  0  0  0  0
    6.6450    0.0230   14.1860 H   0  0  0  0  0  0  0  0  0  0  0  0
    5.4350    1.8850   15.2230 H   0  0  0  0  0  0  0  0  0  0  0  0
    4.5400    0.3980   15.4910 H   0  0  0  0  0  0  0  0  0  0  0  0
    3.2110    9.2810   16.2370 H   0  0  0  0  0  0  0  0  0  0  0  0
    3.0710   11.0100   14.4640 H   0  0  0  0  0  0  0  0  0  0  0  0
    5.1090   11.6760   13.2180 H   0  0  0  0  0  0  0  0  0  0  0  0
    7.2870   10.6130   13.7450 H   0  0  0  0  0  0  0  0  0  0  0  0
  1 36  1  0  0  0  0
  1  2  1  0  0  0  0
  2  3  2  0  0  0  0
  3 37  1  0  0  0  0
  3  4  1  0  0  0  0
  4 38  1  0  0  0  0
  4  5  2  0  0  0  0
  5  6  1  0  0  0  0
  6  7  2  0  0  0  0
  7  2  1  0  0  0  0
  7 39  1  0  0  0  0
  6  8  1  0  0  0  0
  8  9  2  0  0  0  0
  9 10  1  0  0  0  0
 10 11  2  0  0  0  0
 10 12  1  0  0  0  0
 12 40  1  0  0  0  0
 12 13  1  0  0  0  0
 13 14  2  0  0  0  0
 13 15  1  0  0  0  0
 15  9  1  0  0  0  0
 15 16  2  0  0  0  0
 16 17  1  0  0  0  0
 17 41  1  0  0  0  0
 17 18  2  0  0  0  0
 18  8  1  0  0  0  0
 18 19  1  0  0  0  0
 19  5  1  0  0  0  0
 19 20  1  0  0  0  0
 20 42  1  0  0  0  0
 20 43  1  0  0  0  0
 20 21  1  0  0  0  0
 21 44  1  0  0  0  0
 21 45  1  0  0  0  0
 21 22  1  0  0  0  0
 22 46  1  0  0  0  0
 22 47  1  0  0  0  0
 22 23  1  0  0  0  0
 23 24  1  0  0  0  0
 24 48  1  0  0  0  0
 24 49  1  0  0  0  0
 24 25  1  0  0  0  0
 25 50  1  0  0  0  0
 25 51  1  0  0  0  0
 25 26  1  0  0  0  0
 26 27  1  0  0  0  0
 27 52  1  0  0  0  0
 27 53  1  0  0  0  0
 27 28  1  0  0  0  0
 28 23  1  0  0  0  0
 28 54  1  0  0  0  0
 28 55  1  0  0  0  0
 16 29  1  0  0  0  0
 29 30  2  0  0  0  0
 30 56  1  0  0  0  0
 30 31  1  0  0  0  0
 31 57  1  0  0  0  0
 31 32  2  0  0  0  0
 32 58  1  0  0  0  0
 32 33  1  0  0  0  0
 33 59  1  0  0  0  0
 33 34  2  0  0  0  0
 34 29  1  0  0  0  0
 34 35  1  0  0  0  0
M  END
>  <LOGBIO>
5.9600

>  <PRED_LOGBIO>
7.1100

>  <XV_RES>
-1.2510

>  <WHL_TMPL>
3

>  <ANCH>
34-35;20-18

$$$$
ROW17
  -MTS-   01071500343D 0   0.00000     0.00000     0

 72 76  0  0  0  0  0  0  0  0999 V2000
   26.3030    1.6540   14.3490 C   0  0  0  0  0  0  0  0  0  0  0  0
   26.0340    1.5970   12.8480 C   0  0  0  0  0  0  0  0  0  0  0  0
   24.5490    1.3260   12.6060 C   0  0  0  0  0  0  0  0  0  0  0  0
   24.2800    1.2690   11.1030 C   0  0  0  0  0  0  0  0  0  0  0  0
   22.7960    0.9990   10.8620 C   0  0  0  0  0  0  0  0  0  0  0  0
   22.4750    0.9300    9.0710 S   0  0  0  0  0  0  0  0  0  0  0  0
   23.4370   -0.3690    8.3490 C   0  0  0  0  0  0  0  0  0  0  0  0
   24.6490   -0.0940    7.9050 N   0  0  0  0  0  0  0  0  0  0  0  0
   25.4470   -1.0880    7.3260 C   0  0  0  0  0  0  0  0  0  0  0  0
   26.7330   -0.7990    6.8550 C   0  0  0  0  0  0  0  0  0  0  0  0
   27.5110   -1.8110    6.2800 C   0  0  0  0  0  0  0  0  0  0  0  0
   27.0040   -3.1110    6.1760 C   0  0  0  0  0  0  0  0  0  0  0  0
   25.7170   -3.4000    6.6480 C   0  0  0  0  0  0  0  0  0  0  0  0
   24.9390   -2.3890    7.2230 C   0  0  0  0  0  0  0  0  0  0  0  0
   23.5740   -2.6390    7.7370 C   0  0  0  0  0  0  0  0  0  0  0  0
   23.0750   -3.7620    7.6730 O   0  0  0  0  0  0  0  0  0  0  0  0
   22.8980   -1.6260    8.2690 N   0  0  0  0  0  0  0  0  0  0  0  0
   21.5940   -1.8420    8.7490 C   0  0  0  0  0  0  0  0  0  0  0  0
   20.5940   -0.8760    8.5810 C   0  0  0  0  0  0  0  0  0  0  0  0
   19.3130   -1.0970    9.1000 C   0  0  0  0  0  0  0  0  0  0  0  0
   19.0310   -2.2830    9.7880 C   0  0  0  0  0  0  0  0  0  0  0  0
   20.0310   -3.2490    9.9560 C   0  0  0  0  0  0  0  0  0  0  0  0
   21.3120   -3.0280    9.4370 C   0  0  0  0  0  0  0  0  0  0  0  0
   21.9760    2.1070   11.4780 C   0  0  0  0  0  0  0  0  0  0  0  0
   21.2380    2.7920   10.7710 O   0  0  0  0  0  0  0  0  0  0  0  0
   22.0510    2.3420   12.7850 N   0  0  0  0  0  0  0  0  0  0  0  0
   23.0260    3.2790   13.3600 C   0  0  0  0  0  0  0  0  0  0  0  0
   23.8560    2.6380   14.4880 C   0  0  0  0  0  0  0  0  0  0  0  0
   22.9450    1.9830   15.5420 C   0  0  0  0  0  0  0  0  0  0  0  0
   21.9500    1.0040   14.8920 C   0  0  0  0  0  0  0  0  0  0  0  0
   22.7520   -0.1780   14.3160 C   0  0  0  0  0  0  0  0  0  0  0  0
   23.3740   -1.0320   15.4360 C   0  0  0  0  0  0  0  0  0  0  0  0
   22.3270   -1.4140   16.4990 C   0  0  0  0  0  0  0  0  0  0  0  0
   21.6560   -0.2190   17.0300 N   0  0  0  0  0  0  0  0  0  0  0  0
   20.9620    0.5370   15.9770 C   0  0  0  0  0  0  0  0  0  0  0  0
   21.1640    1.6820   13.7540 C   0  0  0  0  0  0  0  0  0  0  0  0
   25.7120    2.4520   14.7930 H   0  0  0  0  0  0  0  0  0  0  0  0
   27.3600    1.8460   14.5210 H   0  0  0  0  0  0  0  0  0  0  0  0
   26.0280    0.7040   14.8030 H   0  0  0  0  0  0  0  0  0  0  0  0
   26.3080    2.5460   12.3930 H   0  0  0  0  0  0  0  0  0  0  0  0
   26.6250    0.7980   12.4040 H   0  0  0  0  0  0  0  0  0  0  0  0
   24.2750    0.3770   13.0600 H   0  0  0  0  0  0  0  0  0  0  0  0
   23.9590    2.1250   13.0500 H   0  0  0  0  0  0  0  0  0  0  0  0
   24.5550    2.2190   10.6490 H   0  0  0  0  0  0  0  0  0  0  0  0
   24.8710    0.4700   10.6590 H   0  0  0  0  0  0  0  0  0  0  0  0
   22.5210    0.0490   11.3160 H   0  0  0  0  0  0  0  0  0  0  0  0
   27.1250    0.2040    6.9350 H   0  0  0  0  0  0  0  0  0  0  0  0
   28.5040   -1.5880    5.9160 H   0  0  0  0  0  0  0  0  0  0  0  0
   27.6040   -3.8920    5.7330 H   0  0  0  0  0  0  0  0  0  0  0  0
   25.3260   -4.4040    6.5680 H   0  0  0  0  0  0  0  0  0  0  0  0
   20.8110    0.0390    8.0500 H   0  0  0  0  0  0  0  0  0  0  0  0
   18.5420   -0.3520    8.9700 H   0  0  0  0  0  0  0  0  0  0  0  0
   18.0430   -2.4530   10.1890 H   0  0  0  0  0  0  0  0  0  0  0  0
   19.8140   -4.1640   10.4870 H   0  0  0  0  0  0  0  0  0  0  0  0
   22.0830   -3.7730    9.5670 H   0  0  0  0  0  0  0  0  0  0  0  0
   22.5040    4.1520   13.7450 H   0  0  0  0  0  0  0  0  0  0  0  0
   23.6930    3.6320   12.5750 H   0  0  0  0  0  0  0  0  0  0  0  0
   24.5210    1.8880   14.0660 H   0  0  0  0  0  0  0  0  0  0  0  0
   24.4700    3.4010   14.9630 H   0  0  0  0  0  0  0  0  0  0  0  0
   22.3960    2.7550   16.0770 H   0  0  0  0  0  0  0  0  0  0  0  0
   23.5560    1.4500   16.2670 H   0  0  0  0  0  0  0  0  0  0  0  0
   22.0960   -0.7990   13.7090 H   0  0  0  0  0  0  0  0  0  0  0  0
   23.5400    0.2000   13.6680 H   0  0  0  0  0  0  0  0  0  0  0  0
   24.1830   -0.4780   15.9070 H   0  0  0  0  0  0  0  0  0  0  0  0
   23.8010   -1.9370   15.0070 H   0  0  0  0  0  0  0  0  0  0  0  0
   21.5880   -2.0780   16.0570 H   0  0  0  0  0  0  0  0  0  0  0  0
   22.8140   -1.9470   17.3120 H   0  0  0  0  0  0  0  0  0  0  0  0
   20.9910   -0.4940   17.7380 H   0  0  0  0  0  0  0  0  0  0  0  0
   20.1960   -0.0900   15.5250 H   0  0  0  0  0  0  0  0  0  0  0  0
   20.4810    1.4100   16.4150 H   0  0  0  0  0  0  0  0  0  0  0  0
   20.4790    2.4150   14.1760 H   0  0  0  0  0  0  0  0  0  0  0  0
   20.5560    0.9390   13.2420 H   0  0  0  0  0  0  0  0  0  0  0  0
  1 37  1  0  0  0  0
  1 38  1  0  0  0  0
  1 39  1  0  0  0  0
  1  2  1  0  0  0  0
  2 40  1  0  0  0  0
  2 41  1  0  0  0  0
  2  3  1  0  0  0  0
  3 42  1  0  0  0  0
  3 43  1  0  0  0  0
  3  4  1  0  0  0  0
  4 44  1  0  0  0  0
  4 45  1  0  0  0  0
  4  5  1  0  0  0  0
  5 46  1  0  0  0  0
  5  6  1  0  0  0  0
  6  7  1  0  0  0  0
  7  8  2  0  0  0  0
  8  9  1  0  0  0  0
  9 10  1  0  0  0  0
 10 47  1  0  0  0  0
 10 11  2  0  0  0  0
 11 48  1  0  0  0  0
 11 12  1  0  0  0  0
 12 49  1  0  0  0  0
 12 13  2  0  0  0  0
 13 50  1  0  0  0  0
 13 14  1  0  0  0  0
 14  9  2  0  0  0  0
 14 15  1  0  0  0  0
 15 16  2  0  0  0  0
 15 17  1  0  0  0  0
 17  7  1  0  0  0  0
 17 18  1  0  0  0  0
 18 19  2  0  0  0  0
 19 51  1  0  0  0  0
 19 20  1  0  0  0  0
 20 52  1  0  0  0  0
 20 21  2  0  0  0  0
 21 53  1  0  0  0  0
 21 22  1  0  0  0  0
 22 54  1  0  0  0  0
 22 23  2  0  0  0  0
 23 18  1  0  0  0  0
 23 55  1  0  0  0  0
  5 24  1  0  0  0  0
 24 25  2  0  0  0  0
 24 26  1  0  0  0  0
 26 27  1  0  0  0  0
 27 56  1  0  0  0  0
 27 57  1  0  0  0  0
 27 28  1  0  0  0  0
 28 58  1  0  0  0  0
 28 59  1  0  0  0  0
 28 29  1  0  0  0  0
 29 60  1  0  0  0  0
 29 61  1  0  0  0  0
 29 30  1  0  0  0  0
 30 31  1  0  0  0  0
 31 62  1  0  0  0  0
 31 63  1  0  0  0  0
 31 32  1  0  0  0  0
 32 64  1  0  0  0  0
 32 65  1  0  0  0  0
 32 33  1  0  0  0  0
 33 66  1  0  0  0  0
 33 67  1  0  0  0  0
 33 34  1  0  0  0  0
 34 68  1  0  0  0  0
 34 35  1  0  0  0  0
 35 30  1  0  0  0  0
 35 69  1  0  0  0  0
 35 70  1  0  0  0  0
 30 36  1  0  0  0  0
 36 26  1  0  0  0  0
 36 71  1  0  0  0  0
 36 72  1  0  0  0  0
M  END
>  <LOGBIO>
5.4200

>  <PRED_LOGBIO>
4.8700

>  <XV_RES>
0.7010

>  <WHL_TMPL>
29

>  <ANCH>
17-19;41-32

$$$$
ROW18
  -MTS-   01071500343D 0   0.00000     0.00000     0

 47 51  0  0  0  0  0  0  0  0999 V2000
   -0.2880    3.5080   17.8640 O   0  0  0  0  0  0  0  0  0  0  0  0
    0.9360    3.3480   17.1420 C   0  0  0  0  0  0  0  0  0  0  0  0
    1.5800    4.7160   16.9210 C   0  0  0  0  0  0  0  0  0  0  0  0
    2.8880    4.5440   16.1490 C   0  0  0  0  0  0  0  0  0  0  0  0
    3.5070    5.8600   15.9370 N   0  0  0  0  0  0  0  0  0  0  0  0
    3.2840    6.7070   14.8260 C   0  0  0  0  0  0  0  0  0  0  0  0
    2.4740    6.5550   13.6940 C   0  0  0  0  0  0  0  0  0  0  0  0
    2.4320    7.5630   12.7230 C   0  0  0  0  0  0  0  0  0  0  0  0
    3.2000    8.7220   12.8830 C   0  0  0  0  0  0  0  0  0  0  0  0
    3.1590    9.7080   11.9330 O   0  0  0  0  0  0  0  0  0  0  0  0
    4.0100    8.8740   14.0150 C   0  0  0  0  0  0  0  0  0  0  0  0
    4.0520    7.8660   14.9860 C   0  0  0  0  0  0  0  0  0  0  0  0
    4.7870    7.7270   16.2630 C   0  0  0  0  0  0  0  0  0  0  0  0
    5.6930    8.5530   16.9390 C   0  0  0  0  0  0  0  0  0  0  0  0
    6.2830    9.8830   16.6670 C   0  0  0  0  0  0  0  0  0  0  0  0
    6.0550   10.5830   15.6810 O   0  0  0  0  0  0  0  0  0  0  0  0
    7.1010   10.1930   17.6690 N   0  0  0  0  0  0  0  0  0  0  0  0
    7.1390    9.2350   18.5900 C   0  0  0  0  0  0  0  0  0  0  0  0
    8.3220    9.3140   18.3070 O   0  0  0  0  0  0  0  0  0  0  0  0
    6.2380    8.1420   18.1610 C   0  0  0  0  0  0  0  0  0  0  0  0
    5.8770    6.9050   18.7080 C   0  0  0  0  0  0  0  0  0  0  0  0
    4.9710    6.0780   18.0320 C   0  0  0  0  0  0  0  0  0  0  0  0
    4.4260    6.4890   16.8100 C   0  0  0  0  0  0  0  0  0  0  0  0
    6.4530    6.4700   20.0000 C   0  0  0  0  0  0  0  0  0  0  0  0
    7.2050    5.2920   20.0700 C   0  0  0  0  0  0  0  0  0  0  0  0
    7.7500    4.8810   21.2930 C   0  0  0  0  0  0  0  0  0  0  0  0
    7.5430    5.6490   22.4450 C   0  0  0  0  0  0  0  0  0  0  0  0
    6.7900    6.8270   22.3750 C   0  0  0  0  0  0  0  0  0  0  0  0
    6.2460    7.2380   21.1520 C   0  0  0  0  0  0  0  0  0  0  0  0
    5.3110    8.7030   21.0650 Cl  0  0  0  0  0  0  0  0  0  0  0  0
   -0.7160    2.6510   18.0170 H   0  0  0  0  0  0  0  0  0  0  0  0
    1.6140    2.7160   17.7120 H   0  0  0  0  0  0  0  0  0  0  0  0
    0.7310    2.8840   16.1790 H   0  0  0  0  0  0  0  0  0  0  0  0
    0.9030    5.3480   16.3510 H   0  0  0  0  0  0  0  0  0  0  0  0
    1.7850    5.1800   17.8840 H   0  0  0  0  0  0  0  0  0  0  0  0
    3.5650    3.9120   16.7200 H   0  0  0  0  0  0  0  0  0  0  0  0
    2.6830    4.0800   15.1870 H   0  0  0  0  0  0  0  0  0  0  0  0
    1.8810    5.6610   13.5700 H   0  0  0  0  0  0  0  0  0  0  0  0
    1.8070    7.4460   11.8500 H   0  0  0  0  0  0  0  0  0  0  0  0
    3.8360    9.5640   11.2530 H   0  0  0  0  0  0  0  0  0  0  0  0
    4.6030    9.7680   14.1390 H   0  0  0  0  0  0  0  0  0  0  0  0
    7.6290   11.0530   17.7230 H   0  0  0  0  0  0  0  0  0  0  0  0
    4.6930    5.1240   18.4540 H   0  0  0  0  0  0  0  0  0  0  0  0
    7.3650    4.7000   19.1810 H   0  0  0  0  0  0  0  0  0  0  0  0
    8.3310    3.9720   21.3470 H   0  0  0  0  0  0  0  0  0  0  0  0
    7.9630    5.3320   23.3880 H   0  0  0  0  0  0  0  0  0  0  0  0
    6.6300    7.4190   23.2630 H   0  0  0  0  0  0  0  0  0  0  0  0
  1 31  1  0  0  0  0
  1  2  1  0  0  0  0
  2 32  1  0  0  0  0
  2 33  1  0  0  0  0
  2  3  1  0  0  0  0
  3 34  1  0  0  0  0
  3 35  1  0  0  0  0
  3  4  1  0  0  0  0
  4 36  1  0  0  0  0
  4 37  1  0  0  0  0
  4  5  1  0  0  0  0
  5  6  1  0  0  0  0
  6  7  2  0  0  0  0
  7 38  1  0  0  0  0
  7  8  1  0  0  0  0
  8 39  1  0  0  0  0
  8  9  2  0  0  0  0
  9 10  1  0  0  0  0
 10 40  1  0  0  0  0
  9 11  1  0  0  0  0
 11 41  1  0  0  0  0
 11 12  2  0  0  0  0
 12  6  1  0  0  0  0
 12 13  1  0  0  0  0
 13 14  2  0  0  0  0
 14 15  1  0  0  0  0
 15 16  2  0  0  0  0
 15 17  1  0  0  0  0
 17 42  1  0  0  0  0
 17 18  1  0  0  0  0
 18 19  2  0  0  0  0
 18 20  1  0  0  0  0
 20 14  1  0  0  0  0
 20 21  2  0  0  0  0
 21 22  1  0  0  0  0
 22 43  1  0  0  0  0
 22 23  2  0  0  0  0
 23  5  1  0  0  0  0
 23 13  1  0  0  0  0
 21 24  1  0  0  0  0
 24 25  2  0  0  0  0
 25 44  1  0  0  0  0
 25 26  1  0  0  0  0
 26 45  1  0  0  0  0
 26 27  2  0  0  0  0
 27 46  1  0  0  0  0
 27 28  1  0  0  0  0
 28 47  1  0  0  0  0
 28 29  2  0  0  0  0
 29 24  1  0  0  0  0
 29 30  1  0  0  0  0
M  END
>  <LOGBIO>
6.7700

>  <PRED_LOGBIO>
6.8400

>  <XV_RES>
-0.0690

>  <WHL_TMPL>
3

>  <ANCH>
34-35;32-30

$$$$
ROW19
  -MTS-   01071500343D 0   0.00000     0.00000     0

 54 56  0  0  0  0  0  0  0  0999 V2000
    5.0620   14.3510   20.5600 C   0  0  0  0  0  0  0  0  0  0  0  0
    6.1210   13.4870   20.9800 O   0  0  0  0  0  0  0  0  0  0  0  0
    5.9370   12.7530   22.1220 C   0  0  0  0  0  0  0  0  0  0  0  0
    6.3180   13.2790   23.3620 C   0  0  0  0  0  0  0  0  0  0  0  0
    6.1310   12.5280   24.5290 C   0  0  0  0  0  0  0  0  0  0  0  0
    6.5160   13.0600   25.7820 N   0  0  0  0  0  0  0  0  0  0  0  0
    7.7460   12.8510   26.2440 C   0  0  0  0  0  0  0  0  0  0  0  0
    8.5480   12.1950   25.5810 O   0  0  0  0  0  0  0  0  0  0  0  0
    8.1570   13.4180   27.5810 C   0  0  0  0  0  0  0  0  0  0  0  0
    9.5890   13.0400   27.8700 C   0  0  0  0  0  0  0  0  0  0  0  0
    9.8760   11.8500   28.5500 C   0  0  0  0  0  0  0  0  0  0  0  0
   11.2040   11.4990   28.8180 C   0  0  0  0  0  0  0  0  0  0  0  0
   12.2470   12.3380   28.4050 C   0  0  0  0  0  0  0  0  0  0  0  0
   11.9600   13.5270   27.7250 C   0  0  0  0  0  0  0  0  0  0  0  0
   10.6320   13.8780   27.4570 C   0  0  0  0  0  0  0  0  0  0  0  0
   13.9930   11.8760   28.7570 S   0  0  0  0  0  0  0  0  0  0  0  0
   14.7780   13.0620   28.9090 O   0  0  0  0  0  0  0  0  0  0  0  0
   14.0490   11.1090   29.9620 O   0  0  0  0  0  0  0  0  0  0  0  0
   14.6450   10.8930   27.3840 C   0  0  0  0  0  0  0  0  0  0  0  0
    5.5620   11.2510   24.4550 C   0  0  0  0  0  0  0  0  0  0  0  0
    5.3290   10.3180   25.9050 Cl  0  0  0  0  0  0  0  0  0  0  0  0
    5.1810   10.7250   23.2150 C   0  0  0  0  0  0  0  0  0  0  0  0
    5.3690   11.4760   22.0490 C   0  0  0  0  0  0  0  0  0  0  0  0
    4.9840   10.9440   20.7950 N   0  0  0  0  0  0  0  0  0  0  0  0
    5.8510   10.2340   20.0790 C   0  0  0  0  0  0  0  0  0  0  0  0
    7.0070   10.0370   20.5130 O   0  0  0  0  0  0  0  0  0  0  0  0
    5.4890    9.7340   18.9010 N   0  0  0  0  0  0  0  0  0  0  0  0
    6.3950    8.9930   18.1530 C   0  0  0  0  0  0  0  0  0  0  0  0
    7.6160    9.5820   17.6630 C   0  0  0  0  0  0  0  0  0  0  0  0
    8.5220    8.8540   16.9120 N   0  0  0  0  0  0  0  0  0  0  0  0
    8.2440    7.5290   16.6270 C   0  0  0  0  0  0  0  0  0  0  0  0
    7.0300    6.9130   17.1050 C   0  0  0  0  0  0  0  0  0  0  0  0
    6.1120    7.6450   17.8640 N   0  0  0  0  0  0  0  0  0  0  0  0
    9.1660    6.8000   15.8690 C   0  0  0  0  0  0  0  0  0  0  0  0
    9.9750    6.2070   15.2800 N   0  0  0  0  0  0  0  0  0  0  0  0
    4.8610   15.0840   21.3390 H   0  0  0  0  0  0  0  0  0  0  0  0
    5.3530   14.8640   19.6460 H   0  0  0  0  0  0  0  0  0  0  0  0
    4.1650   13.7630   20.3760 H   0  0  0  0  0  0  0  0  0  0  0  0
    6.7570   14.2640   23.4190 H   0  0  0  0  0  0  0  0  0  0  0  0
    5.8570   13.5990   26.3260 H   0  0  0  0  0  0  0  0  0  0  0  0
    7.5110   13.0160   28.3600 H   0  0  0  0  0  0  0  0  0  0  0  0
    8.0650   14.5020   27.5590 H   0  0  0  0  0  0  0  0  0  0  0  0
    9.0720   11.2030   28.8690 H   0  0  0  0  0  0  0  0  0  0  0  0
   11.4250   10.5810   29.3430 H   0  0  0  0  0  0  0  0  0  0  0  0
   12.7650   14.1740   27.4060 H   0  0  0  0  0  0  0  0  0  0  0  0
   10.4110   14.7960   26.9320 H   0  0  0  0  0  0  0  0  0  0  0  0
   14.6020   11.4770   26.4670 H   0  0  0  0  0  0  0  0  0  0  0  0
   15.6780   10.6200   27.5930 H   0  0  0  0  0  0  0  0  0  0  0  0
   14.0480    9.9910   27.2690 H   0  0  0  0  0  0  0  0  0  0  0  0
    4.7430    9.7390   23.1590 H   0  0  0  0  0  0  0  0  0  0  0  0
    4.0500   11.1030   20.4450 H   0  0  0  0  0  0  0  0  0  0  0  0
    4.5550    9.8930   18.5500 H   0  0  0  0  0  0  0  0  0  0  0  0
    7.8290   10.6170   17.8880 H   0  0  0  0  0  0  0  0  0  0  0  0
    6.8290    5.8770   16.8740 H   0  0  0  0  0  0  0  0  0  0  0  0
  1 36  1  0  0  0  0
  1 37  1  0  0  0  0
  1 38  1  0  0  0  0
  1  2  1  0  0  0  0
  2  3  1  0  0  0  0
  3  4  2  0  0  0  0
  4 39  1  0  0  0  0
  4  5  1  0  0  0  0
  5  6  1  0  0  0  0
  6 40  1  0  0  0  0
  6  7  1  0  0  0  0
  7  8  2  0  0  0  0
  7  9  1  0  0  0  0
  9 41  1  0  0  0  0
  9 42  1  0  0  0  0
  9 10  1  0  0  0  0
 10 11  2  0  0  0  0
 11 43  1  0  0  0  0
 11 12  1  0  0  0  0
 12 44  1  0  0  0  0
 12 13  2  0  0  0  0
 13 14  1  0  0  0  0
 14 45  1  0  0  0  0
 14 15  2  0  0  0  0
 15 10  1  0  0  0  0
 15 46  1  0  0  0  0
 13 16  1  0  0  0  0
 16 17  2  0  0  0  0
 16 18  2  0  0  0  0
 16 19  1  0  0  0  0
 19 47  1  0  0  0  0
 19 48  1  0  0  0  0
 19 49  1  0  0  0  0
  5 20  2  0  0  0  0
 20 21  1  0  0  0  0
 20 22  1  0  0  0  0
 22 50  1  0  0  0  0
 22 23  2  0  0  0  0
 23  3  1  0  0  0  0
 23 24  1  0  0  0  0
 24 51  1  0  0  0  0
 24 25  1  0  0  0  0
 25 26  2  0  0  0  0
 25 27  1  0  0  0  0
 27 52  1  0  0  0  0
 27 28  1  0  0  0  0
 28 29  2  0  0  0  0
 29 53  1  0  0  0  0
 29 30  1  0  0  0  0
 30 31  2  0  0  0  0
 31 32  1  0  0  0  0
 32 54  1  0  0  0  0
 32 33  2  0  0  0  0
 33 28  1  0  0  0  0
 31 34  1  0  0  0  0
 34 35  3  0  0  0  0
M  END
>  <LOGBIO>
8.1500

>  <PRED_LOGBIO>
7.6000

>  <XV_RES>
0.7690

>  <WHL_TMPL>
25

>  <ANCH>
34-35;53-54

$$$$
ROW20
  -MTS-   01071500343D 0   0.00000     0.00000     0

 48 51  0  0  0  0  0  0  0  0999 V2000
   19.0990   -5.0570   17.2800 N   0  0  0  0  0  0  0  0  0  0  0  0
   18.3070   -5.2090   16.0520 C   0  0  2  0  0  0  0  0  0  0  0  0
   19.2400   -5.2510   14.8270 C   0  0  0  0  0  0  0  0  0  0  0  0
   18.4410   -5.3340   13.5130 C   0  0  0  0  0  0  0  0  0  0  0  0
   17.4180   -4.1890   13.4030 C   0  0  2  0  0  0  0  0  0  0  0  0
   16.4850   -4.1470   14.6280 C   0  0  0  0  0  0  0  0  0  0  0  0
   17.2840   -4.0640   15.9410 C   0  0  0  0  0  0  0  0  0  0  0  0
   16.6250   -4.3410   12.1740 N   0  0  0  0  0  0  0  0  0  0  0  0
   16.1690   -3.2250   11.4850 C   0  0  0  0  0  0  0  0  0  0  0  0
   14.9160   -2.8230   11.5930 N   0  0  0  0  0  0  0  0  0  0  0  0
   14.4490   -1.7040   10.8930 C   0  0  0  0  0  0  0  0  0  0  0  0
   15.2840   -1.0230   10.0960 C   0  0  0  0  0  0  0  0  0  0  0  0
   14.7100    0.1950    9.4960 C   0  0  0  0  0  0  0  0  0  0  0  0
   15.3490    0.7650    8.5870 O   0  0  0  0  0  0  0  0  0  0  0  0
   13.4710    0.6610    9.9350 N   0  0  0  0  0  0  0  0  0  0  0  0
   16.5960   -1.3870    9.9400 N   0  0  0  0  0  0  0  0  0  0  0  0
   17.6130   -0.8520    9.1940 C   0  0  0  0  0  0  0  0  0  0  0  0
   18.7100   -1.5940    9.3980 C   0  0  0  0  0  0  0  0  0  0  0  0
   18.3680   -2.6160   10.2920 N   0  0  0  0  0  0  0  0  0  0  0  0
   17.0940   -2.4750   10.6060 C   0  0  0  0  0  0  0  0  0  0  0  0
   20.3070   -1.7470    8.7500 C   0  0  0  0  0  0  0  0  0  0  0  0
   21.1660   -2.8350    8.8950 C   0  0  0  0  0  0  0  0  0  0  0  0
   22.4440   -2.7950    8.3300 C   0  0  0  0  0  0  0  0  0  0  0  0
   22.8440   -1.6540    7.6530 C   0  0  0  0  0  0  0  0  0  0  0  0
   24.4330   -1.5920    6.9500 Cl  0  0  0  0  0  0  0  0  0  0  0  0
   21.9970   -0.5600    7.5000 C   0  0  0  0  0  0  0  0  0  0  0  0
   20.7250   -0.6100    8.0560 C   0  0  0  0  0  0  0  0  0  0  0  0
   20.0040   -5.4890   17.1540 H   0  0  0  0  0  0  0  0  0  0  0  0
   19.2210   -4.0750   17.4840 H   0  0  0  0  0  0  0  0  0  0  0  0
   17.7890   -6.1600   16.1570 H   0  0  0  0  0  0  0  0  0  0  0  0
   19.8630   -4.3600   14.8150 H   0  0  0  0  0  0  0  0  0  0  0  0
   19.9000   -6.1130   14.9040 H   0  0  0  0  0  0  0  0  0  0  0  0
   17.9210   -6.2890   13.4650 H   0  0  0  0  0  0  0  0  0  0  0  0
   19.1260   -5.2900   12.6690 H   0  0  0  0  0  0  0  0  0  0  0  0
   17.9360   -3.2380   13.2980 H   0  0  0  0  0  0  0  0  0  0  0  0
   15.8620   -5.0380   14.6390 H   0  0  0  0  0  0  0  0  0  0  0  0
   15.8250   -3.2850   14.5510 H   0  0  0  0  0  0  0  0  0  0  0  0
   17.8040   -3.1090   15.9900 H   0  0  0  0  0  0  0  0  0  0  0  0
   16.5990   -4.1080   16.7860 H   0  0  0  0  0  0  0  0  0  0  0  0
   16.4260   -5.2620   11.8130 H   0  0  0  0  0  0  0  0  0  0  0  0
   13.4200   -1.3910   10.9950 H   0  0  0  0  0  0  0  0  0  0  0  0
   13.0720    1.4950    9.5280 H   0  0  0  0  0  0  0  0  0  0  0  0
   12.9730    0.1650   10.6600 H   0  0  0  0  0  0  0  0  0  0  0  0
   17.5430    0.0160    8.5550 H   0  0  0  0  0  0  0  0  0  0  0  0
   20.8450   -3.7080    9.4430 H   0  0  0  0  0  0  0  0  0  0  0  0
   23.1100   -3.6410    8.4200 H   0  0  0  0  0  0  0  0  0  0  0  0
   22.3240    0.3150    6.9570 H   0  0  0  0  0  0  0  0  0  0  0  0
   20.0580    0.2330    7.9510 H   0  0  0  0  0  0  0  0  0  0  0  0
  1 28  1  0  0  0  0
  1 29  1  0  0  0  0
  1  2  1  0  0  0  0
  2 30  1  0  0  0  0
  2  3  1  0  0  0  0
  3 31  1  0  0  0  0
  3 32  1  0  0  0  0
  3  4  1  0  0  0  0
  4 33  1  0  0  0  0
  4 34  1  0  0  0  0
  4  5  1  0  0  0  0
  5 35  1  0  0  0  0
  5  6  1  0  0  0  0
  6 36  1  0  0  0  0
  6 37  1  0  0  0  0
  6  7  1  0  0  0  0
  7  2  1  0  0  0  0
  7 38  1  0  0  0  0
  7 39  1  0  0  0  0
  5  8  1  0  0  0  0
  8 40  1  0  0  0  0
  8  9  1  0  0  0  0
  9 10  2  0  0  0  0
 10 11  1  0  0  0  0
 11 41  1  0  0  0  0
 11 12  2  0  0  0  0
 12 13  1  0  0  0  0
 13 14  2  0  0  0  0
 13 15  1  0  0  0  0
 15 42  1  0  0  0  0
 15 43  1  0  0  0  0
 12 16  1  0  0  0  0
 16 17  1  0  0  0  0
 17 44  1  0  0  0  0
 17 18  2  0  0  0  0
 18 19  1  0  0  0  0
 19 20  2  0  0  0  0
 20  9  1  0  0  0  0
 20 16  1  0  0  0  0
 18 21  1  0  0  0  0
 21 22  2  0  0  0  0
 22 45  1  0  0  0  0
 22 23  1  0  0  0  0
 23 46  1  0  0  0  0
 23 24  2  0  0  0  0
 24 25  1  0  0  0  0
 24 26  1  0  0  0  0
 26 47  1  0  0  0  0
 26 27  2  0  0  0  0
 27 21  1  0  0  0  0
 27 48  1  0  0  0  0
M  END
>  <LOGBIO>
5.9700

>  <PRED_LOGBIO>
5.4000

>  <XV_RES>
0.6940

>  <WHL_TMPL>
27

>  <ANCH>
14-15;23-22

$$$$
ROW22
  -MTS-   01071500343D 0   0.00000     0.00000     0

 49 53  0  0  0  0  0  0  0  0999 V2000
   22.5970    1.6980   12.6000 C   0  0  0  0  0  0  0  0  0  0  0  0
   21.8500    2.2100   11.4930 O   0  0  0  0  0  0  0  0  0  0  0  0
   20.8730    1.4160   10.9540 C   0  0  0  0  0  0  0  0  0  0  0  0
   19.5640    1.4870   11.4440 C   0  0  0  0  0  0  0  0  0  0  0  0
   18.5650    0.6750   10.8930 C   0  0  0  0  0  0  0  0  0  0  0  0
   17.0960    0.5420   11.2160 C   0  0  0  0  0  0  0  0  0  0  0  0
   16.5950   -0.6460   10.4300 C   0  0  0  0  0  0  0  0  0  0  0  0
   17.6590   -0.9460    9.4460 C   0  0  0  0  0  0  0  0  0  0  0  0
   17.2010   -1.8830    8.6360 N   0  0  0  0  0  0  0  0  0  0  0  0
   15.8540   -2.2160    9.0580 N   0  0  0  0  0  0  0  0  0  0  0  0
   15.5510   -1.4350   10.1420 C   0  0  0  0  0  0  0  0  0  0  0  0
   14.2690   -1.4600   10.8810 C   0  0  0  0  0  0  0  0  0  0  0  0
   13.8390   -2.6410   11.4970 C   0  0  0  0  0  0  0  0  0  0  0  0
   12.6260   -2.6650   12.1960 C   0  0  0  0  0  0  0  0  0  0  0  0
   11.8440   -1.5060   12.2800 C   0  0  0  0  0  0  0  0  0  0  0  0
   12.2740   -0.3250   11.6640 C   0  0  0  0  0  0  0  0  0  0  0  0
   13.4870   -0.3020   10.9650 C   0  0  0  0  0  0  0  0  0  0  0  0
   10.5620   -1.5310   13.0190 C   0  0  0  0  0  0  0  0  0  0  0  0
    9.8870   -2.8030   13.4290 C   0  0  0  0  0  0  0  0  0  0  0  0
    8.6020   -2.7770   14.1620 C   0  0  0  0  0  0  0  0  0  0  0  0
    7.9420   -1.4810   14.5130 C   0  0  0  0  0  0  0  0  0  0  0  0
    6.7360   -1.4520   15.2010 O   0  0  0  0  0  0  0  0  0  0  0  0
    8.5850   -0.2240   14.1230 C   0  0  0  0  0  0  0  0  0  0  0  0
    9.8550   -0.2410   13.3980 C   0  0  0  0  0  0  0  0  0  0  0  0
   18.8750   -0.2070    9.8510 C   0  0  0  0  0  0  0  0  0  0  0  0
   20.1840   -0.2770    9.3600 C   0  0  0  0  0  0  0  0  0  0  0  0
   21.1830    0.5340    9.9120 C   0  0  0  0  0  0  0  0  0  0  0  0
   22.4640    0.4650    9.4310 O   0  0  0  0  0  0  0  0  0  0  0  0
   22.8250    1.3320    8.3530 C   0  0  0  0  0  0  0  0  0  0  0  0
   21.9210    1.4820   13.4250 H   0  0  0  0  0  0  0  0  0  0  0  0
   23.3300    2.4360   12.9150 H   0  0  0  0  0  0  0  0  0  0  0  0
   23.1070    0.7840   12.3010 H   0  0  0  0  0  0  0  0  0  0  0  0
   19.3240    2.1670   12.2480 H   0  0  0  0  0  0  0  0  0  0  0  0
   16.5720    1.4370   10.8890 H   0  0  0  0  0  0  0  0  0  0  0  0
   16.9770    0.3450   12.2800 H   0  0  0  0  0  0  0  0  0  0  0  0
   15.2480   -2.9010    8.6290 H   0  0  0  0  0  0  0  0  0  0  0  0
   14.4420   -3.5350   11.4320 H   0  0  0  0  0  0  0  0  0  0  0  0
   12.2940   -3.5760   12.6710 H   0  0  0  0  0  0  0  0  0  0  0  0
   11.6710    0.5680   11.7290 H   0  0  0  0  0  0  0  0  0  0  0  0
   13.8190    0.6090   10.4900 H   0  0  0  0  0  0  0  0  0  0  0  0
   10.3440   -3.7510   13.1870 H   0  0  0  0  0  0  0  0  0  0  0  0
    8.1340   -3.7070   14.4480 H   0  0  0  0  0  0  0  0  0  0  0  0
    6.0190   -1.4800   14.5480 H   0  0  0  0  0  0  0  0  0  0  0  0
    8.1200    0.7180   14.3720 H   0  0  0  0  0  0  0  0  0  0  0  0
   10.3080    0.7000   13.1210 H   0  0  0  0  0  0  0  0  0  0  0  0
   20.4230   -0.9580    8.5570 H   0  0  0  0  0  0  0  0  0  0  0  0
   22.1890    1.1270    7.4940 H   0  0  0  0  0  0  0  0  0  0  0  0
   23.8650    1.1630    8.0840 H   0  0  0  0  0  0  0  0  0  0  0  0
   22.6940    2.3680    8.6610 H   0  0  0  0  0  0  0  0  0  0  0  0
  1 30  1  0  0  0  0
  1 31  1  0  0  0  0
  1 32  1  0  0  0  0
  1  2  1  0  0  0  0
  2  3  1  0  0  0  0
  3  4  2  0  0  0  0
  4 33  1  0  0  0  0
  4  5  1  0  0  0  0
  5  6  1  0  0  0  0
  6 34  1  0  0  0  0
  6 35  1  0  0  0  0
  6  7  1  0  0  0  0
  7  8  1  0  0  0  0
  8  9  2  0  0  0  0
  9 10  1  0  0  0  0
 10 36  1  0  0  0  0
 10 11  1  0  0  0  0
 11  7  2  0  0  0  0
 11 12  1  0  0  0  0
 12 13  2  0  0  0  0
 13 37  1  0  0  0  0
 13 14  1  0  0  0  0
 14 38  1  0  0  0  0
 14 15  2  0  0  0  0
 15 16  1  0  0  0  0
 16 39  1  0  0  0  0
 16 17  2  0  0  0  0
 17 12  1  0  0  0  0
 17 40  1  0  0  0  0
 15 18  1  0  0  0  0
 18 19  2  0  0  0  0
 19 41  1  0  0  0  0
 19 20  1  0  0  0  0
 20 42  1  0  0  0  0
 20 21  2  0  0  0  0
 21 22  1  0  0  0  0
 22 43  1  0  0  0  0
 21 23  1  0  0  0  0
 23 44  1  0  0  0  0
 23 24  2  0  0  0  0
 24 18  1  0  0  0  0
 24 45  1  0  0  0  0
  8 25  1  0  0  0  0
 25  5  2  0  0  0  0
 25 26  1  0  0  0  0
 26 46  1  0  0  0  0
 26 27  2  0  0  0  0
 27  3  1  0  0  0  0
 27 28  1  0  0  0  0
 28 29  1  0  0  0  0
 29 47  1  0  0  0  0
 29 48  1  0  0  0  0
 29 49  1  0  0  0  0
M  END
>  <LOGBIO>
8.8000

>  <PRED_LOGBIO>
8.1200

>  <XV_RES>
0.7250

>  <WHL_TMPL>
5

>  <ANCH>
1-3;35-34

$$$$
ROW23
  -MTS-   01071500343D 0   0.00000     0.00000     0

 56 59  0  0  1  0  0  0  0  0999 V2000
    7.8030    1.7650   14.1790 C   0  0  0  0  0  0  0  0  0  0  0  0
    9.1680    1.3420   14.1180 O   0  0  0  0  0  0  0  0  0  0  0  0
    9.3670    0.3130   13.1450 C   0  0  0  0  0  0  0  0  0  0  0  0
   10.8390   -0.0950   13.1290 C   0  0  0  0  0  0  0  0  0  0  0  0
   11.0380   -1.1240   12.1560 O   0  0  0  0  0  0  0  0  0  0  0  0
   12.3040   -1.6220   11.9960 C   0  0  0  0  0  0  0  0  0  0  0  0
   13.1750   -1.0350   11.0700 C   0  0  0  0  0  0  0  0  0  0  0  0
   14.4690   -1.5440   10.9050 C   0  0  0  0  0  0  0  0  0  0  0  0
   15.3110   -0.9910   10.0220 N   0  0  0  0  0  0  0  0  0  0  0  0
   16.5510   -1.4720    9.8600 C   0  0  0  0  0  0  0  0  0  0  0  0
   16.9870   -2.5190   10.5740 N   0  0  0  0  0  0  0  0  0  0  0  0
   16.1940   -3.1170   11.4740 C   0  0  0  0  0  0  0  0  0  0  0  0
   16.6670   -4.2220   12.2210 N   0  0  0  0  0  0  0  0  0  0  0  0
   16.0850   -4.9210   13.6240 C   0  0  1  0  0  0  0  0  0  0  0  0
   16.1590   -6.1650   14.5290 C   0  0  0  0  0  0  0  0  0  0  0  0
   15.9180   -5.7050   15.9790 C   0  0  0  0  0  0  0  0  0  0  0  0
   15.7160   -4.2530   15.8760 N   0  0  0  0  0  0  0  0  0  0  0  0
   16.3420   -3.7830   14.6280 C   0  0  0  0  0  0  0  0  0  0  0  0
   14.8920   -2.6390   11.6680 C   0  0  0  0  0  0  0  0  0  0  0  0
   14.0220   -3.2260   12.5940 C   0  0  0  0  0  0  0  0  0  0  0  0
   12.7280   -2.7170   12.7580 C   0  0  0  0  0  0  0  0  0  0  0  0
   11.8760   -3.2910   13.6640 O   0  0  0  0  0  0  0  0  0  0  0  0
   11.8800   -2.7870   15.0030 C   0  0  0  0  0  0  0  0  0  0  0  0
   17.4550   -0.8370    8.8760 C   0  0  0  0  0  0  0  0  0  0  0  0
   17.7990    0.5130    9.0100 C   0  0  0  0  0  0  0  0  0  0  0  0
   18.6540    1.1140    8.0780 C   0  0  0  0  0  0  0  0  0  0  0  0
   18.9850    2.4160    8.2080 F   0  0  0  0  0  0  0  0  0  0  0  0
   19.1660    0.3650    7.0130 C   0  0  0  0  0  0  0  0  0  0  0  0
   18.8220   -0.9860    6.8780 C   0  0  0  0  0  0  0  0  0  0  0  0
   17.9670   -1.5870    7.8100 C   0  0  0  0  0  0  0  0  0  0  0  0
   17.6310   -2.9090    7.6780 O   0  0  0  0  0  0  0  0  0  0  0  0
    7.1730    0.9200   14.4450 H   0  0  0  0  0  0  0  0  0  0  0  0
    7.6990    2.5460   14.9290 H   0  0  0  0  0  0  0  0  0  0  0  0
    7.5000    2.1520   13.2080 H   0  0  0  0  0  0  0  0  0  0  0  0
    9.0820    0.6820   12.1630 H   0  0  0  0  0  0  0  0  0  0  0  0
    8.7540   -0.5500   13.4000 H   0  0  0  0  0  0  0  0  0  0  0  0
   11.1240   -0.4650   14.1110 H   0  0  0  0  0  0  0  0  0  0  0  0
   11.4510    0.7670   12.8740 H   0  0  0  0  0  0  0  0  0  0  0  0
   12.8480   -0.1900   10.4810 H   0  0  0  0  0  0  0  0  0  0  0  0
   17.4950   -4.6610   11.8440 H   0  0  0  0  0  0  0  0  0  0  0  0
   15.0120   -4.8320   13.4620 H   0  0  0  0  0  0  0  0  0  0  0  0
   17.1800   -6.5390   14.4770 H   0  0  0  0  0  0  0  0  0  0  0  0
   15.3660   -6.8520   14.2440 H   0  0  0  0  0  0  0  0  0  0  0  0
   16.8350   -5.8750   16.5390 H   0  0  0  0  0  0  0  0  0  0  0  0
   15.0110   -6.1780   16.3510 H   0  0  0  0  0  0  0  0  0  0  0  0
   16.2240   -3.8290   16.6390 H   0  0  0  0  0  0  0  0  0  0  0  0
   15.7930   -2.9070   14.2890 H   0  0  0  0  0  0  0  0  0  0  0  0
   17.4150   -3.6750   14.7720 H   0  0  0  0  0  0  0  0  0  0  0  0
   14.3490   -4.0700   13.1820 H   0  0  0  0  0  0  0  0  0  0  0  0
   11.6140   -1.7320   14.9940 H   0  0  0  0  0  0  0  0  0  0  0  0
   11.1580   -3.3390   15.6000 H   0  0  0  0  0  0  0  0  0  0  0  0
   12.8730   -2.9080   15.4320 H   0  0  0  0  0  0  0  0  0  0  0  0
   17.4040    1.0920    9.8320 H   0  0  0  0  0  0  0  0  0  0  0  0
   19.8260    0.8280    6.2940 H   0  0  0  0  0  0  0  0  0  0  0  0
   19.2170   -1.5640    6.0560 H   0  0  0  0  0  0  0  0  0  0  0  0
   16.8320   -3.0120    7.1390 H   0  0  0  0  0  0  0  0  0  0  0  0
  1 32  1  0  0  0  0
  1 33  1  0  0  0  0
  1 34  1  0  0  0  0
  1  2  1  0  0  0  0
  2  3  1  0  0  0  0
  3 35  1  0  0  0  0
  3 36  1  0  0  0  0
  3  4  1  0  0  0  0
  4 37  1  0  0  0  0
  4 38  1  0  0  0  0
  4  5  1  0  0  0  0
  5  6  1  0  0  0  0
  6  7  2  0  0  0  0
  7 39  1  0  0  0  0
  7  8  1  0  0  0  0
  8  9  1  0  0  0  0
  9 10  2  0  0  0  0
 10 11  1  0  0  0  0
 11 12  2  0  0  0  0
 12 13  1  0  0  0  0
 13 40  1  0  0  0  0
 13 14  1  0  0  0  0
 14 41  1  0  0  0  0
 14 15  1  0  0  0  0
 15 42  1  0  0  0  0
 15 43  1  0  0  0  0
 15 16  1  0  0  0  0
 16 44  1  0  0  0  0
 16 45  1  0  0  0  0
 16 17  1  0  0  0  0
 17 46  1  0  0  0  0
 17 18  1  0  0  0  0
 18 14  1  0  0  0  0
 18 47  1  0  0  0  0
 18 48  1  0  0  0  0
 12 19  1  0  0  0  0
 19  8  2  0  0  0  0
 19 20  1  0  0  0  0
 20 49  1  0  0  0  0
 20 21  2  0  0  0  0
 21  6  1  0  0  0  0
 21 22  1  0  0  0  0
 22 23  1  0  0  0  0
 23 50  1  0  0  0  0
 23 51  1  0  0  0  0
 23 52  1  0  0  0  0
 10 24  1  0  0  0  0
 24 25  2  0  0  0  0
 25 53  1  0  0  0  0
 25 26  1  0  0  0  0
 26 27  1  0  0  0  0
 26 28  2  0  0  0  0
 28 54  1  0  0  0  0
 28 29  1  0  0  0  0
 29 55  1  0  0  0  0
 29 30  2  0  0  0  0
 30 24  1  0  0  0  0
 30 31  1  0  0  0  0
 31 56  1  0  0  0  0
M  END
>  <LOGBIO>
6.5900

>  <PRED_LOGBIO>
6.0000

>  <XV_RES>
0.6790

>  <WHL_TMPL>
26

>  <ANCH>
29-31;31-33

$$$$
ROW24
  -MTS-   01071500343D 0   0.00000     0.00000     0

 38 41  0  0  0  0  0  0  0  0999 V2000
    6.7930    9.8910   19.4320 N   0  0  0  0  0  0  0  0  0  0  0  0
    6.1010    8.8540   18.8620 C   0  0  0  0  0  0  0  0  0  0  0  0
    6.7640    7.9670   18.1080 C   0  0  0  0  0  0  0  0  0  0  0  0
    5.9820    6.8620   17.5110 C   0  0  0  0  0  0  0  0  0  0  0  0
    4.6830    6.7820   17.7320 N   0  0  0  0  0  0  0  0  0  0  0  0
    4.0310    7.7320   18.5270 C   0  0  0  0  0  0  0  0  0  0  0  0
    2.7440    7.8500   18.8820 C   0  0  0  0  0  0  0  0  0  0  0  0
    2.6300    9.0520   19.7370 C   0  0  0  0  0  0  0  0  0  0  0  0
    3.8360    9.5780   19.8440 N   0  0  0  0  0  0  0  0  0  0  0  0
    4.7530    8.7560   19.0810 N   0  0  0  0  0  0  0  0  0  0  0  0
    1.5700    7.0920   18.5780 C   0  0  0  0  0  0  0  0  0  0  0  0
    1.0260    6.8240   17.3840 C   0  0  0  0  0  0  0  0  0  0  0  0
   -0.0920    5.8790   17.6060 C   0  0  0  0  0  0  0  0  0  0  0  0
   -0.1540    5.6390   18.9020 N   0  0  0  0  0  0  0  0  0  0  0  0
    0.8970    6.4000   19.5500 N   0  0  0  0  0  0  0  0  0  0  0  0
    6.8740    6.1170   16.7450 C   0  0  0  0  0  0  0  0  0  0  0  0
    8.2070    5.9420   17.4920 C   0  0  0  0  0  0  0  0  0  0  0  0
    9.2030    5.1000   16.6740 C   0  0  0  0  0  0  0  0  0  0  0  0
    9.3310    5.6250   15.2330 C   0  0  0  0  0  0  0  0  0  0  0  0
    8.0210    5.7040   14.5710 N   0  0  0  0  0  0  0  0  0  0  0  0
    7.1100    6.5970   15.3000 C   0  0  0  0  0  0  0  0  0  0  0  0
    7.5790   10.1340   18.8450 H   0  0  0  0  0  0  0  0  0  0  0  0
    7.1270    9.6120   20.3430 H   0  0  0  0  0  0  0  0  0  0  0  0
    7.8280    8.0550   17.9430 H   0  0  0  0  0  0  0  0  0  0  0  0
    1.7260    9.4300   20.1910 H   0  0  0  0  0  0  0  0  0  0  0  0
    1.3440    7.2230   16.4330 H   0  0  0  0  0  0  0  0  0  0  0  0
   -0.7390    5.4640   16.8470 H   0  0  0  0  0  0  0  0  0  0  0  0
    1.0960    6.4170   20.5400 H   0  0  0  0  0  0  0  0  0  0  0  0
    6.3250    5.1780   16.7390 H   0  0  0  0  0  0  0  0  0  0  0  0
    8.6410    6.9200   17.6940 H   0  0  0  0  0  0  0  0  0  0  0  0
    8.0260    5.4590   18.4500 H   0  0  0  0  0  0  0  0  0  0  0  0
    8.8700    4.0640   16.6530 H   0  0  0  0  0  0  0  0  0  0  0  0
   10.1790    5.1220   17.1550 H   0  0  0  0  0  0  0  0  0  0  0  0
    9.7890    6.6120   15.2460 H   0  0  0  0  0  0  0  0  0  0  0  0
    9.9850    4.9680   14.6630 H   0  0  0  0  0  0  0  0  0  0  0  0
    8.1390    6.0510   13.6300 H   0  0  0  0  0  0  0  0  0  0  0  0
    7.5250    7.6030   15.3180 H   0  0  0  0  0  0  0  0  0  0  0  0
    6.1570    6.6500   14.7770 H   0  0  0  0  0  0  0  0  0  0  0  0
  1 22  1  0  0  0  0
  1 23  1  0  0  0  0
  1  2  1  0  0  0  0
  2  3  2  0  0  0  0
  3 24  1  0  0  0  0
  3  4  1  0  0  0  0
  4  5  2  0  0  0  0
  5  6  1  0  0  0  0
  6  7  2  0  0  0  0
  7  8  1  0  0  0  0
  8 25  1  0  0  0  0
  8  9  2  0  0  0  0
  9 10  1  0  0  0  0
 10  2  1  0  0  0  0
 10  6  1  0  0  0  0
  7 11  1  0  0  0  0
 11 12  2  0  0  0  0
 12 26  1  0  0  0  0
 12 13  1  0  0  0  0
 13 27  1  0  0  0  0
 13 14  2  0  0  0  0
 14 15  1  0  0  0  0
 15 11  1  0  0  0  0
 15 28  1  0  0  0  0
  4 16  1  0  0  0  0
 16 29  1  0  0  0  0
 16 17  1  0  0  0  0
 17 30  1  0  0  0  0
 17 31  1  0  0  0  0
 17 18  1  0  0  0  0
 18 32  1  0  0  0  0
 18 33  1  0  0  0  0
 18 19  1  0  0  0  0
 19 34  1  0  0  0  0
 19 35  1  0  0  0  0
 19 20  1  0  0  0  0
 20 36  1  0  0  0  0
 20 21  1  0  0  0  0
 21 16  1  0  0  0  0
 21 37  1  0  0  0  0
 21 38  1  0  0  0  0
M  END
>  <LOGBIO>
5.7000

>  <PRED_LOGBIO>
6.1700

>  <XV_RES>
-0.5800

>  <WHL_TMPL>
17

>  <ANCH>
4-6;11-13

$$$$
ROW25
  -MTS-   01071500343D 0   0.00000     0.00000     0

 31 33  0  0  0  0  0  0  0  0999 V2000
    6.0720    8.5410   13.8170 N   0  0  0  0  0  0  0  0  0  0  0  0
    5.9810    8.2540   15.1530 C   0  0  0  0  0  0  0  0  0  0  0  0
    5.0620    8.8880   15.8930 C   0  0  0  0  0  0  0  0  0  0  0  0
    4.9950    8.5500   17.3330 C   0  0  0  0  0  0  0  0  0  0  0  0
    5.8230    7.6550   17.8370 N   0  0  0  0  0  0  0  0  0  0  0  0
    6.7690    7.0160   17.0260 C   0  0  0  0  0  0  0  0  0  0  0  0
    7.6950    6.0910   17.3140 C   0  0  0  0  0  0  0  0  0  0  0  0
    8.0190    5.3280   19.0010 Br  0  0  0  0  0  0  0  0  0  0  0  0
    8.4150    5.7810   16.0590 C   0  0  0  0  0  0  0  0  0  0  0  0
    7.8880    6.5270   15.1050 N   0  0  0  0  0  0  0  0  0  0  0  0
    6.8330    7.3270   15.6930 N   0  0  0  0  0  0  0  0  0  0  0  0
    3.9820    9.2290   18.2230 C   0  0  0  0  0  0  0  0  0  0  0  0
    4.0120   10.7500   17.9890 C   0  0  0  0  0  0  0  0  0  0  0  0
    3.1360   11.4930   19.0140 C   0  0  0  0  0  0  0  0  0  0  0  0
    3.4610   11.0520   20.4530 C   0  0  0  0  0  0  0  0  0  0  0  0
    3.3500    9.5940   20.6060 N   0  0  0  0  0  0  0  0  0  0  0  0
    4.2690    8.8930   19.6980 C   0  0  0  0  0  0  0  0  0  0  0  0
    6.3080    9.5160   13.6970 H   0  0  0  0  0  0  0  0  0  0  0  0
    5.1860    8.3510   13.3710 H   0  0  0  0  0  0  0  0  0  0  0  0
    4.3960    9.6170   15.4570 H   0  0  0  0  0  0  0  0  0  0  0  0
    9.2230    5.0750   15.9440 H   0  0  0  0  0  0  0  0  0  0  0  0
    3.0140    8.8270   17.9320 H   0  0  0  0  0  0  0  0  0  0  0  0
    5.0360   11.1080   18.0610 H   0  0  0  0  0  0  0  0  0  0  0  0
    3.6560   10.9690   16.9840 H   0  0  0  0  0  0  0  0  0  0  0  0
    2.0870   11.2980   18.8050 H   0  0  0  0  0  0  0  0  0  0  0  0
    3.2980   12.5650   18.9200 H   0  0  0  0  0  0  0  0  0  0  0  0
    4.4710   11.3660   20.7100 H   0  0  0  0  0  0  0  0  0  0  0  0
    2.7790   11.5410   21.1460 H   0  0  0  0  0  0  0  0  0  0  0  0
    3.5680    9.3380   21.5580 H   0  0  0  0  0  0  0  0  0  0  0  0
    5.2940    9.1660   19.9380 H   0  0  0  0  0  0  0  0  0  0  0  0
    4.1780    7.8190   19.8480 H   0  0  0  0  0  0  0  0  0  0  0  0
  1 18  1  0  0  0  0
  1 19  1  0  0  0  0
  1  2  1  0  0  0  0
  2  3  2  0  0  0  0
  3 20  1  0  0  0  0
  3  4  1  0  0  0  0
  4  5  2  0  0  0  0
  5  6  1  0  0  0  0
  6  7  2  0  0  0  0
  7  8  1  0  0  0  0
  7  9  1  0  0  0  0
  9 21  1  0  0  0  0
  9 10  2  0  0  0  0
 10 11  1  0  0  0  0
 11  2  1  0  0  0  0
 11  6  1  0  0  0  0
  4 12  1  0  0  0  0
 12 22  1  0  0  0  0
 12 13  1  0  0  0  0
 13 23  1  0  0  0  0
 13 24  1  0  0  0  0
 13 14  1  0  0  0  0
 14 25  1  0  0  0  0
 14 26  1  0  0  0  0
 14 15  1  0  0  0  0
 15 27  1  0  0  0  0
 15 28  1  0  0  0  0
 15 16  1  0  0  0  0
 16 29  1  0  0  0  0
 16 17  1  0  0  0  0
 17 12  1  0  0  0  0
 17 30  1  0  0  0  0
 17 31  1  0  0  0  0
M  END
>  <LOGBIO>
5.9700

>  <PRED_LOGBIO>
5.5300

>  <XV_RES>
0.5280

>  <WHL_TMPL>
24

>  <ANCH>
20-26;9-8

$$$$
ROW26
  -MTS-   01071500343D 0   0.00000     0.00000     0

 49 53  0  0  0  0  0  0  0  0999 V2000
   11.5570   -0.4350   11.8280 O   0  0  0  0  0  0  0  0  0  0  0  0
   12.5660   -1.1070   11.7120 C   0  0  0  0  0  0  0  0  0  0  0  0
   12.8500   -2.3130   12.3040 N   0  0  0  0  0  0  0  0  0  0  0  0
   14.0860   -2.9530   12.0490 C   0  0  0  0  0  0  0  0  0  0  0  0
   14.2030   -3.8480   10.9800 C   0  0  0  0  0  0  0  0  0  0  0  0
   15.4260   -4.4810   10.7270 C   0  0  0  0  0  0  0  0  0  0  0  0
   16.5320   -4.2180   11.5440 C   0  0  0  0  0  0  0  0  0  0  0  0
   16.4150   -3.3220   12.6140 C   0  0  0  0  0  0  0  0  0  0  0  0
   15.1920   -2.6900   12.8660 C   0  0  0  0  0  0  0  0  0  0  0  0
   15.0740   -1.7840   13.9470 N   0  0  0  0  0  0  0  0  0  0  0  0
   14.1280   -1.9910   15.0530 C   0  0  0  0  0  0  0  0  0  0  0  0
   14.7890   -1.7810   16.4280 C   0  0  0  0  0  0  0  0  0  0  0  0
   15.4920   -0.4910   16.4920 N   0  0  0  0  0  0  0  0  0  0  0  0
   16.5170   -0.3800   15.4440 C   0  0  0  0  0  0  0  0  0  0  0  0
   15.8870   -0.5640   14.0510 C   0  0  0  0  0  0  0  0  0  0  0  0
   13.6770   -0.6470   10.8990 C   0  0  0  0  0  0  0  0  0  0  0  0
   13.6470    0.4890   10.1270 C   0  0  0  0  0  0  0  0  0  0  0  0
   15.1660    0.6850    9.3380 S   0  0  0  0  0  0  0  0  0  0  0  0
   15.7670   -0.7480   10.0460 C   0  0  0  0  0  0  0  0  0  0  0  0
   14.9110   -1.3510   10.8570 N   0  0  0  0  0  0  0  0  0  0  0  0
   17.1600   -1.1910    9.8120 C   0  0  0  0  0  0  0  0  0  0  0  0
   17.8910   -1.7790   10.8520 C   0  0  0  0  0  0  0  0  0  0  0  0
   19.2080   -2.1980   10.6310 C   0  0  0  0  0  0  0  0  0  0  0  0
   19.7940   -2.0290    9.3710 C   0  0  0  0  0  0  0  0  0  0  0  0
   21.0400   -2.3430    8.8930 O   0  0  0  0  0  0  0  0  0  0  0  0
   20.9290   -2.3140    7.4680 C   0  0  0  0  0  0  0  0  0  0  0  0
   19.8610   -1.3970    7.2190 O   0  0  0  0  0  0  0  0  0  0  0  0
   19.0630   -1.4420    8.3310 C   0  0  0  0  0  0  0  0  0  0  0  0
   17.7460   -1.0230    8.5520 C   0  0  0  0  0  0  0  0  0  0  0  0
   12.1770   -2.7430   12.9210 H   0  0  0  0  0  0  0  0  0  0  0  0
   13.3500   -4.0510   10.3490 H   0  0  0  0  0  0  0  0  0  0  0  0
   15.5170   -5.1720    9.9020 H   0  0  0  0  0  0  0  0  0  0  0  0
   17.4760   -4.7070   11.3500 H   0  0  0  0  0  0  0  0  0  0  0  0
   17.2680   -3.1200   13.2440 H   0  0  0  0  0  0  0  0  0  0  0  0
   13.2910   -1.3040   14.9450 H   0  0  0  0  0  0  0  0  0  0  0  0
   13.7210   -2.9980   14.9960 H   0  0  0  0  0  0  0  0  0  0  0  0
   15.4940   -2.5880   16.6170 H   0  0  0  0  0  0  0  0  0  0  0  0
   14.0280   -1.8180   17.2050 H   0  0  0  0  0  0  0  0  0  0  0  0
   15.9260   -0.3910   17.3990 H   0  0  0  0  0  0  0  0  0  0  0  0
   17.2790   -1.1410   15.6000 H   0  0  0  0  0  0  0  0  0  0  0  0
   16.9900    0.5980   15.5020 H   0  0  0  0  0  0  0  0  0  0  0  0
   15.2700    0.3010   13.8170 H   0  0  0  0  0  0  0  0  0  0  0  0
   16.6740   -0.5910   13.3000 H   0  0  0  0  0  0  0  0  0  0  0  0
   12.8030    1.1550   10.0300 H   0  0  0  0  0  0  0  0  0  0  0  0
   17.4390   -1.9090   11.8240 H   0  0  0  0  0  0  0  0  0  0  0  0
   19.7720   -2.6510   11.4320 H   0  0  0  0  0  0  0  0  0  0  0  0
   20.6080   -3.3000    7.1370 H   0  0  0  0  0  0  0  0  0  0  0  0
   21.8520   -1.9340    7.0340 H   0  0  0  0  0  0  0  0  0  0  0  0
   17.1820   -0.5700    7.7500 H   0  0  0  0  0  0  0  0  0  0  0  0
  1  2  2  0  0  0  0
  2  3  1  0  0  0  0
  3 30  1  0  0  0  0
  3  4  1  0  0  0  0
  4  5  2  0  0  0  0
  5 31  1  0  0  0  0
  5  6  1  0  0  0  0
  6 32  1  0  0  0  0
  6  7  2  0  0  0  0
  7 33  1  0  0  0  0
  7  8  1  0  0  0  0
  8 34  1  0  0  0  0
  8  9  2  0  0  0  0
  9  4  1  0  0  0  0
  9 10  1  0  0  0  0
 10 11  1  0  0  0  0
 11 35  1  0  0  0  0
 11 36  1  0  0  0  0
 11 12  1  0  0  0  0
 12 37  1  0  0  0  0
 12 38  1  0  0  0  0
 12 13  1  0  0  0  0
 13 39  1  0  0  0  0
 13 14  1  0  0  0  0
 14 40  1  0  0  0  0
 14 41  1  0  0  0  0
 14 15  1  0  0  0  0
 15 10  1  0  0  0  0
 15 42  1  0  0  0  0
 15 43  1  0  0  0  0
  2 16  1  0  0  0  0
 16 17  2  0  0  0  0
 17 44  1  0  0  0  0
 17 18  1  0  0  0  0
 18 19  1  0  0  0  0
 19 20  2  0  0  0  0
 20 16  1  0  0  0  0
 19 21  1  0  0  0  0
 21 22  2  0  0  0  0
 22 45  1  0  0  0  0
 22 23  1  0  0  0  0
 23 46  1  0  0  0  0
 23 24  2  0  0  0  0
 24 25  1  0  0  0  0
 25 26  1  0  0  0  0
 26 47  1  0  0  0  0
 26 48  1  0  0  0  0
 26 27  1  0  0  0  0
 27 28  1  0  0  0  0
 28 24  1  0  0  0  0
 28 29  2  0  0  0  0
 29 21  1  0  0  0  0
 29 49  1  0  0  0  0
M  END
>  <LOGBIO>
6.7700

>  <PRED_LOGBIO>
6.8400

>  <XV_RES>
-0.0980

>  <WHL_TMPL>
31

>  <ANCH>
13-14;34-36

$$$$
ROW28
  -MTS-   01071500343D 0   0.00000     0.00000     0

 52 56  0  0  1  0  0  0  0  0999 V2000
   25.2670   -2.1290    6.8710 C   0  0  0  0  0  0  0  0  0  0  0  0
   24.0740   -1.2760    6.9740 N   0  0  0  0  0  0  0  0  0  0  0  0
   23.9470   -0.0170    6.4480 C   0  0  0  0  0  0  0  0  0  0  0  0
   22.7340    0.4820    6.7210 C   0  0  0  0  0  0  0  0  0  0  0  0
   21.9930   -0.5390    7.4970 C   0  0  0  0  0  0  0  0  0  0  0  0
   20.7120   -0.6010    8.0560 C   0  0  0  0  0  0  0  0  0  0  0  0
   20.3060   -1.7470    8.7500 C   0  0  0  0  0  0  0  0  0  0  0  0
   21.1820   -2.8310    8.8850 C   0  0  0  0  0  0  0  0  0  0  0  0
   22.4640   -2.7680    8.3260 C   0  0  0  0  0  0  0  0  0  0  0  0
   22.8700   -1.6220    7.6310 C   0  0  0  0  0  0  0  0  0  0  0  0
   18.9510   -1.8130    9.3420 C   0  0  0  0  0  0  0  0  0  0  0  0
   18.4540   -2.7660   10.2270 C   0  0  0  0  0  0  0  0  0  0  0  0
   17.0830   -2.5390   10.5720 C   0  0  0  0  0  0  0  0  0  0  0  0
   16.2040   -3.2360   11.4820 C   0  0  0  0  0  0  0  0  0  0  0  0
   16.6270   -4.3450   12.1770 N   0  0  0  0  0  0  0  0  0  0  0  0
   15.9290   -4.7360   13.4110 C   0  0  1  0  0  0  0  0  0  0  0  0
   16.3580   -6.1910   13.7250 C   0  0  0  0  0  0  0  0  0  0  0  0
   15.7720   -6.6670   15.0720 C   0  0  0  0  0  0  0  0  0  0  0  0
   16.2360   -5.6920   16.1680 C   0  0  0  0  0  0  0  0  0  0  0  0
   15.7670   -4.3290   15.8710 N   0  0  0  0  0  0  0  0  0  0  0  0
   16.3460   -3.8030   14.5910 C   0  0  0  0  0  0  0  0  0  0  0  0
   14.9160   -2.8230   11.5930 N   0  0  0  0  0  0  0  0  0  0  0  0
   14.4810   -1.7440   10.9890 C   0  0  0  0  0  0  0  0  0  0  0  0
   15.2390   -0.9880   10.1570 C   0  0  0  0  0  0  0  0  0  0  0  0
   14.7100    0.1950    9.4960 C   0  0  0  0  0  0  0  0  0  0  0  0
   15.3490    0.7650    8.5870 O   0  0  0  0  0  0  0  0  0  0  0  0
   13.4710    0.6610    9.9350 N   0  0  0  0  0  0  0  0  0  0  0  0
   16.5710   -1.4140    9.9330 C   0  0  0  0  0  0  0  0  0  0  0  0
   17.7580   -0.6880    8.9320 S   0  0  0  0  0  0  0  0  0  0  0  0
   26.1560   -1.5040    6.8190 H   0  0  0  0  0  0  0  0  0  0  0  0
   25.2000   -2.7400    5.9730 H   0  0  0  0  0  0  0  0  0  0  0  0
   25.3280   -2.7740    7.7450 H   0  0  0  0  0  0  0  0  0  0  0  0
   24.7150    0.4990    5.8930 H   0  0  0  0  0  0  0  0  0  0  0  0
   22.3630    1.4530    6.4290 H   0  0  0  0  0  0  0  0  0  0  0  0
   20.0360    0.2350    7.9520 H   0  0  0  0  0  0  0  0  0  0  0  0
   20.8690   -3.7150    9.4210 H   0  0  0  0  0  0  0  0  0  0  0  0
   23.1400   -3.6040    8.4290 H   0  0  0  0  0  0  0  0  0  0  0  0
   19.0400   -3.5880   10.6120 H   0  0  0  0  0  0  0  0  0  0  0  0
   17.4110   -4.8870   11.8420 H   0  0  0  0  0  0  0  0  0  0  0  0
   14.8500   -4.6920   13.2760 H   0  0  0  0  0  0  0  0  0  0  0  0
   17.4390   -6.1730   13.8490 H   0  0  0  0  0  0  0  0  0  0  0  0
   15.9720   -6.8360   12.9380 H   0  0  0  0  0  0  0  0  0  0  0  0
   16.2220   -7.6330   15.2920 H   0  0  0  0  0  0  0  0  0  0  0  0
   14.6860   -6.6320   15.0110 H   0  0  0  0  0  0  0  0  0  0  0  0
   17.3230   -5.6640   16.1200 H   0  0  0  0  0  0  0  0  0  0  0  0
   15.8070   -6.0160   17.1140 H   0  0  0  0  0  0  0  0  0  0  0  0
   16.1280   -3.7390   16.6080 H   0  0  0  0  0  0  0  0  0  0  0  0
   15.8790   -2.8370   14.4080 H   0  0  0  0  0  0  0  0  0  0  0  0
   17.4310   -3.8130   14.6640 H   0  0  0  0  0  0  0  0  0  0  0  0
   13.4600   -1.4400   11.1640 H   0  0  0  0  0  0  0  0  0  0  0  0
   13.3380    0.9050   10.9060 H   0  0  0  0  0  0  0  0  0  0  0  0
   12.7060    0.7540    9.2820 H   0  0  0  0  0  0  0  0  0  0  0  0
  1 30  1  0  0  0  0
  1 31  1  0  0  0  0
  1 32  1  0  0  0  0
  1  2  1  0  0  0  0
  2  3  1  0  0  0  0
  3 33  1  0  0  0  0
  3  4  2  0  0  0  0
  4 34  1  0  0  0  0
  4  5  1  0  0  0  0
  5  6  2  0  0  0  0
  6 35  1  0  0  0  0
  6  7  1  0  0  0  0
  7  8  2  0  0  0  0
  8 36  1  0  0  0  0
  8  9  1  0  0  0  0
  9 37  1  0  0  0  0
  9 10  2  0  0  0  0
 10  2  1  0  0  0  0
 10  5  1  0  0  0  0
  7 11  1  0  0  0  0
 11 12  2  0  0  0  0
 12 38  1  0  0  0  0
 12 13  1  0  0  0  0
 13 14  2  0  0  0  0
 14 15  1  0  0  0  0
 15 39  1  0  0  0  0
 15 16  1  0  0  0  0
 16 40  1  0  0  0  0
 16 17  1  0  0  0  0
 17 41  1  0  0  0  0
 17 42  1  0  0  0  0
 17 18  1  0  0  0  0
 18 43  1  0  0  0  0
 18 44  1  0  0  0  0
 18 19  1  0  0  0  0
 19 45  1  0  0  0  0
 19 46  1  0  0  0  0
 19 20  1  0  0  0  0
 20 47  1  0  0  0  0
 20 21  1  0  0  0  0
 21 16  1  0  0  0  0
 21 48  1  0  0  0  0
 21 49  1  0  0  0  0
 14 22  1  0  0  0  0
 22 23  2  0  0  0  0
 23 50  1  0  0  0  0
 23 24  1  0  0  0  0
 24 25  1  0  0  0  0
 25 26  2  0  0  0  0
 25 27  1  0  0  0  0
 27 51  1  0  0  0  0
 27 52  1  0  0  0  0
 24 28  2  0  0  0  0
 28 13  1  0  0  0  0
 28 29  1  0  0  0  0
 29 11  1  0  0  0  0
M  END
>  <LOGBIO>
8.1000

>  <PRED_LOGBIO>
8.6000

>  <XV_RES>
-0.5760

>  <WHL_TMPL>
27

>  <ANCH>
7-9;46-48

$$$$
ROW30
  -MTS-   01071500343D 0   0.00000     0.00000     0

 45 49  0  0  0  0  0  0  0  0999 V2000
   22.8270    0.7430    8.1930 C   0  0  0  0  0  0  0  0  0  0  0  0
   22.0140   -0.2230    7.5220 O   0  0  0  0  0  0  0  0  0  0  0  0
   20.9910   -0.8020    8.2240 C   0  0  0  0  0  0  0  0  0  0  0  0
   19.7200   -0.2160    8.2200 C   0  0  0  0  0  0  0  0  0  0  0  0
   18.6740   -0.8080    8.9390 C   0  0  0  0  0  0  0  0  0  0  0  0
   18.9000   -1.9860    9.6610 C   0  0  0  0  0  0  0  0  0  0  0  0
   17.6100   -2.3940   10.3310 C   0  0  0  0  0  0  0  0  0  0  0  0
   16.6450   -1.2500   10.1280 C   0  0  0  0  0  0  0  0  0  0  0  0
   17.2620   -0.3920    9.0920 C   0  0  0  0  0  0  0  0  0  0  0  0
   16.3850    0.5410    8.7730 N   0  0  0  0  0  0  0  0  0  0  0  0
   15.1950    0.3260    9.5740 N   0  0  0  0  0  0  0  0  0  0  0  0
   15.4180   -0.7680   10.3670 C   0  0  0  0  0  0  0  0  0  0  0  0
   14.0400   -1.1860   10.8500 C   0  0  0  0  0  0  0  0  0  0  0  0
   12.8550   -0.3370   10.9780 C   0  0  0  0  0  0  0  0  0  0  0  0
   11.7040   -0.7580   11.7690 C   0  0  0  0  0  0  0  0  0  0  0  0
   11.7150   -2.0620   12.4600 C   0  0  0  0  0  0  0  0  0  0  0  0
   12.9000   -2.9190   12.3340 C   0  0  0  0  0  0  0  0  0  0  0  0
   14.0350   -2.4830   11.5450 C   0  0  0  0  0  0  0  0  0  0  0  0
   10.5630   -2.4920   13.2590 C   0  0  0  0  0  0  0  0  0  0  0  0
    9.6520   -2.8320   13.8910 N   0  0  0  0  0  0  0  0  0  0  0  0
   20.1710   -2.5720    9.6650 C   0  0  0  0  0  0  0  0  0  0  0  0
   21.2170   -1.9800    8.9470 C   0  0  0  0  0  0  0  0  0  0  0  0
   22.4670   -2.8860    9.2710 C   0  0  0  0  0  0  0  0  0  0  0  0
   22.2890   -4.3420    9.1790 N   0  0  0  0  0  0  0  0  0  0  0  0
   23.0250   -5.2890    9.8400 C   0  0  0  0  0  0  0  0  0  0  0  0
   22.5570   -6.4950    9.4910 C   0  0  0  0  0  0  0  0  0  0  0  0
   21.5030   -6.2950    8.5910 N   0  0  0  0  0  0  0  0  0  0  0  0
   21.3570   -4.9950    8.4150 C   0  0  0  0  0  0  0  0  0  0  0  0
   23.3030    0.2810    9.0550 H   0  0  0  0  0  0  0  0  0  0  0  0
   23.5910    1.1110    7.5110 H   0  0  0  0  0  0  0  0  0  0  0  0
   22.2060    1.5740    8.5230 H   0  0  0  0  0  0  0  0  0  0  0  0
   19.5460    0.6920    7.6630 H   0  0  0  0  0  0  0  0  0  0  0  0
   17.8060   -2.4700   11.3990 H   0  0  0  0  0  0  0  0  0  0  0  0
   17.2180   -3.2810    9.8380 H   0  0  0  0  0  0  0  0  0  0  0  0
   14.3520    0.8830    9.5500 H   0  0  0  0  0  0  0  0  0  0  0  0
   12.8320    0.6200   10.4770 H   0  0  0  0  0  0  0  0  0  0  0  0
   10.8410   -0.1130   11.8490 H   0  0  0  0  0  0  0  0  0  0  0  0
   12.9260   -3.8780   12.8310 H   0  0  0  0  0  0  0  0  0  0  0  0
   14.8990   -3.1260   11.4650 H   0  0  0  0  0  0  0  0  0  0  0  0
   20.3450   -3.4800   10.2220 H   0  0  0  0  0  0  0  0  0  0  0  0
   22.6910   -2.6950   10.3180 H   0  0  0  0  0  0  0  0  0  0  0  0
   23.2530   -2.5970    8.5770 H   0  0  0  0  0  0  0  0  0  0  0  0
   23.8400   -5.0980   10.5230 H   0  0  0  0  0  0  0  0  0  0  0  0
   22.9250   -7.4480    9.8410 H   0  0  0  0  0  0  0  0  0  0  0  0
   20.6250   -4.5240    7.7760 H   0  0  0  0  0  0  0  0  0  0  0  0
  1 29  1  0  0  0  0
  1 30  1  0  0  0  0
  1 31  1  0  0  0  0
  1  2  1  0  0  0  0
  2  3  1  0  0  0  0
  3  4  2  0  0  0  0
  4 32  1  0  0  0  0
  4  5  1  0  0  0  0
  5  6  2  0  0  0  0
  6  7  1  0  0  0  0
  7 33  1  0  0  0  0
  7 34  1  0  0  0  0
  7  8  1  0  0  0  0
  8  9  1  0  0  0  0
  9  5  1  0  0  0  0
  9 10  2  0  0  0  0
 10 11  1  0  0  0  0
 11 35  1  0  0  0  0
 11 12  1  0  0  0  0
 12  8  2  0  0  0  0
 12 13  1  0  0  0  0
 13 14  2  0  0  0  0
 14 36  1  0  0  0  0
 14 15  1  0  0  0  0
 15 37  1  0  0  0  0
 15 16  2  0  0  0  0
 16 17  1  0  0  0  0
 17 38  1  0  0  0  0
 17 18  2  0  0  0  0
 18 13  1  0  0  0  0
 18 39  1  0  0  0  0
 16 19  1  0  0  0  0
 19 20  3  0  0  0  0
  6 21  1  0  0  0  0
 21 40  1  0  0  0  0
 21 22  2  0  0  0  0
 22  3  1  0  0  0  0
 22 23  1  0  0  0  0
 23 41  1  0  0  0  0
 23 42  1  0  0  0  0
 23 24  1  0  0  0  0
 24 25  1  0  0  0  0
 25 43  1  0  0  0  0
 25 26  2  0  0  0  0
 26 44  1  0  0  0  0
 26 27  1  0  0  0  0
 27 28  2  0  0  0  0
 28 24  1  0  0  0  0
 28 45  1  0  0  0  0
M  END
>  <LOGBIO>
8.7000

>  <PRED_LOGBIO>
8.1300

>  <XV_RES>
0.7950

>  <WHL_TMPL>
6

>  <ANCH>
45-46;15-9

$$$$
ROW31
  -MTS-   01071500343D 0   0.00000     0.00000     0

 55 59  0  0  0  0  0  0  0  0999 V2000
   10.0290   -3.1120   13.7760 N   0  0  0  0  0  0  0  0  0  0  0  0
   10.8990   -2.6870   13.1370 C   0  0  0  0  0  0  0  0  0  0  0  0
   11.9860   -2.1540   12.3390 C   0  0  0  0  0  0  0  0  0  0  0  0
   11.8560   -0.8960   11.7380 C   0  0  0  0  0  0  0  0  0  0  0  0
   12.9170   -0.4000   10.9710 C   0  0  0  0  0  0  0  0  0  0  0  0
   14.0760   -1.1700   10.8240 C   0  0  0  0  0  0  0  0  0  0  0  0
   14.1390   -2.4200   11.4520 C   0  0  0  0  0  0  0  0  0  0  0  0
   13.1080   -2.8690   12.1810 N   0  0  0  0  0  0  0  0  0  0  0  0
   15.2150   -0.6730   10.0200 C   0  0  0  0  0  0  0  0  0  0  0  0
   15.1690    0.4100    9.1760 N   0  0  0  0  0  0  0  0  0  0  0  0
   16.4180    0.5480    8.6360 N   0  0  0  0  0  0  0  0  0  0  0  0
   17.2620   -0.3920    9.0920 C   0  0  0  0  0  0  0  0  0  0  0  0
   16.5510   -1.2230    9.9950 C   0  0  0  0  0  0  0  0  0  0  0  0
   17.4610   -2.2080   10.4670 C   0  0  0  0  0  0  0  0  0  0  0  0
   18.7370   -1.9560    9.8290 C   0  0  0  0  0  0  0  0  0  0  0  0
   20.0050   -2.6120    9.9130 C   0  0  0  0  0  0  0  0  0  0  0  0
   21.1630   -2.1390    9.1410 C   0  0  0  0  0  0  0  0  0  0  0  0
   21.0070   -0.9680    8.2690 C   0  0  0  0  0  0  0  0  0  0  0  0
   22.0720   -0.5080    7.5400 O   0  0  0  0  0  0  0  0  0  0  0  0
   22.9220    0.4740    8.1400 C   0  0  0  0  0  0  0  0  0  0  0  0
   24.0380    0.8460    7.1650 C   0  0  0  0  0  0  0  0  0  0  0  0
   24.9450    1.8950    7.8050 C   0  0  0  0  0  0  0  0  0  0  0  0
   26.0190    2.2520    6.8670 N   0  0  0  0  0  0  0  0  0  0  0  0
   27.1710    1.3640    7.0790 C   0  0  0  0  0  0  0  0  0  0  0  0
   28.3320    1.7290    6.1350 C   0  0  0  0  0  0  0  0  0  0  0  0
   27.8780    1.7380    4.6640 C   0  0  0  0  0  0  0  0  0  0  0  0
   26.5990    2.5760    4.4770 C   0  0  0  0  0  0  0  0  0  0  0  0
   25.5120    2.1740    5.4900 C   0  0  0  0  0  0  0  0  0  0  0  0
   19.7120   -0.2940    8.1800 C   0  0  0  0  0  0  0  0  0  0  0  0
   18.5890   -0.7830    8.9480 C   0  0  0  0  0  0  0  0  0  0  0  0
   10.9530   -0.3180   11.8640 H   0  0  0  0  0  0  0  0  0  0  0  0
   12.8410    0.5680   10.4980 H   0  0  0  0  0  0  0  0  0  0  0  0
   15.0260   -3.0270   11.3490 H   0  0  0  0  0  0  0  0  0  0  0  0
   16.6740    1.2680    7.9760 H   0  0  0  0  0  0  0  0  0  0  0  0
   17.1060   -3.1720   10.1090 H   0  0  0  0  0  0  0  0  0  0  0  0
   17.5750   -2.1120   11.5450 H   0  0  0  0  0  0  0  0  0  0  0  0
   20.1140   -3.4720   10.5570 H   0  0  0  0  0  0  0  0  0  0  0  0
   22.1140   -2.6450    9.2140 H   0  0  0  0  0  0  0  0  0  0  0  0
   22.3390    1.3610    8.3790 H   0  0  0  0  0  0  0  0  0  0  0  0
   23.3560    0.0690    9.0510 H   0  0  0  0  0  0  0  0  0  0  0  0
   24.6210   -0.0410    6.9250 H   0  0  0  0  0  0  0  0  0  0  0  0
   23.6030    1.2510    6.2530 H   0  0  0  0  0  0  0  0  0  0  0  0
   24.3620    2.7810    8.0450 H   0  0  0  0  0  0  0  0  0  0  0  0
   25.3800    1.4900    8.7170 H   0  0  0  0  0  0  0  0  0  0  0  0
   26.8710    0.3330    6.9020 H   0  0  0  0  0  0  0  0  0  0  0  0
   27.5130    1.4530    8.1080 H   0  0  0  0  0  0  0  0  0  0  0  0
   28.7200    2.7110    6.4000 H   0  0  0  0  0  0  0  0  0  0  0  0
   29.1400    1.0110    6.2600 H   0  0  0  0  0  0  0  0  0  0  0  0
   27.6920    0.7170    4.3360 H   0  0  0  0  0  0  0  0  0  0  0  0
   28.6710    2.1450    4.0410 H   0  0  0  0  0  0  0  0  0  0  0  0
   26.8360    3.6310    4.5990 H   0  0  0  0  0  0  0  0  0  0  0  0
   26.2200    2.4390    3.4660 H   0  0  0  0  0  0  0  0  0  0  0  0
   25.1800    1.1590    5.2820 H   0  0  0  0  0  0  0  0  0  0  0  0
   24.6550    2.8360    5.3830 H   0  0  0  0  0  0  0  0  0  0  0  0
   19.5950    0.5690    7.5410 H   0  0  0  0  0  0  0  0  0  0  0  0
  1  2  3  0  0  0  0
  2  3  1  0  0  0  0
  3  4  2  0  0  0  0
  4 31  1  0  0  0  0
  4  5  1  0  0  0  0
  5 32  1  0  0  0  0
  5  6  2  0  0  0  0
  6  7  1  0  0  0  0
  7 33  1  0  0  0  0
  7  8  2  0  0  0  0
  8  3  1  0  0  0  0
  6  9  1  0  0  0  0
  9 10  2  0  0  0  0
 10 11  1  0  0  0  0
 11 34  1  0  0  0  0
 11 12  1  0  0  0  0
 12 13  2  0  0  0  0
 13  9  1  0  0  0  0
 13 14  1  0  0  0  0
 14 35  1  0  0  0  0
 14 36  1  0  0  0  0
 14 15  1  0  0  0  0
 15 16  2  0  0  0  0
 16 37  1  0  0  0  0
 16 17  1  0  0  0  0
 17 38  1  0  0  0  0
 17 18  2  0  0  0  0
 18 19  1  0  0  0  0
 19 20  1  0  0  0  0
 20 39  1  0  0  0  0
 20 40  1  0  0  0  0
 20 21  1  0  0  0  0
 21 41  1  0  0  0  0
 21 42  1  0  0  0  0
 21 22  1  0  0  0  0
 22 43  1  0  0  0  0
 22 44  1  0  0  0  0
 22 23  1  0  0  0  0
 23 24  1  0  0  0  0
 24 45  1  0  0  0  0
 24 46  1  0  0  0  0
 24 25  1  0  0  0  0
 25 47  1  0  0  0  0
 25 48  1  0  0  0  0
 25 26  1  0  0  0  0
 26 49  1  0  0  0  0
 26 50  1  0  0  0  0
 26 27  1  0  0  0  0
 27 51  1  0  0  0  0
 27 52  1  0  0  0  0
 27 28  1  0  0  0  0
 28 23  1  0  0  0  0
 28 53  1  0  0  0  0
 28 54  1  0  0  0  0
 18 29  1  0  0  0  0
 29 55  1  0  0  0  0
 29 30  2  0  0  0  0
 30 12  1  0  0  0  0
 30 15  1  0  0  0  0
M  END
>  <LOGBIO>
8.5900

>  <PRED_LOGBIO>
8.4100

>  <XV_RES>
0.2260

>  <WHL_TMPL>
6

>  <ANCH>
28-42;12-13

$$$$
ROW32
  -MTS-   01071500343D 0   0.00000     0.00000     0

 62 67  0  0  0  0  0  0  0  0999 V2000
   28.8960   -6.6590   11.3260 O   0  0  0  0  0  0  0  0  0  0  0  0
   27.8100   -6.1850   10.4550 C   0  0  2  0  0  0  0  0  0  0  0  0
   26.4580   -6.9220   10.8600 C   0  0  0  0  0  0  0  0  0  0  0  0
   25.1250   -6.2340   10.3490 C   0  0  0  0  0  0  0  0  0  0  0  0
   25.0490   -4.7020   10.7000 C   0  0  2  0  0  0  0  0  0  0  0  0
   26.3350   -3.9580   10.1270 C   0  0  0  0  0  0  0  0  0  0  0  0
   27.6980   -4.5740   10.6370 C   0  0  0  0  0  0  0  0  0  0  0  0
   23.8040   -4.0390   10.2010 N   0  0  0  0  0  0  0  0  0  0  0  0
   22.9120   -3.3800   11.0490 C   0  0  0  0  0  0  0  0  0  0  0  0
   23.1250   -3.3180   12.2790 O   0  0  0  0  0  0  0  0  0  0  0  0
   21.7600   -2.7560   10.4650 C   0  0  0  0  0  0  0  0  0  0  0  0
   21.8110   -1.9020    9.2060 C   0  0  0  0  0  0  0  0  0  0  0  0
   20.5530   -1.2610    8.6670 C   0  0  0  0  0  0  0  0  0  0  0  0
   19.2730   -1.4640    9.3670 C   0  0  0  0  0  0  0  0  0  0  0  0
   19.2130   -2.3040   10.6040 C   0  0  0  0  0  0  0  0  0  0  0  0
   17.8600   -2.3260   11.0600 C   0  0  0  0  0  0  0  0  0  0  0  0
   17.0930   -1.5430   10.1860 C   0  0  0  0  0  0  0  0  0  0  0  0
   15.7830   -1.0510    9.8960 C   0  0  0  0  0  0  0  0  0  0  0  0
   15.9540   -0.3050    8.7660 N   0  0  0  0  0  0  0  0  0  0  0  0
   17.2310   -0.2650    8.2940 N   0  0  0  0  0  0  0  0  0  0  0  0
   17.9680   -1.0370    9.1580 C   0  0  0  0  0  0  0  0  0  0  0  0
   14.5410   -1.2870   10.6650 C   0  0  0  0  0  0  0  0  0  0  0  0
   14.2810   -2.5530   11.2040 C   0  0  0  0  0  0  0  0  0  0  0  0
   13.1060   -2.7760   11.9320 C   0  0  0  0  0  0  0  0  0  0  0  0
   12.1910   -1.7330   12.1210 C   0  0  0  0  0  0  0  0  0  0  0  0
   12.4510   -0.4670   11.5820 C   0  0  0  0  0  0  0  0  0  0  0  0
   13.6260   -0.2440   10.8550 C   0  0  0  0  0  0  0  0  0  0  0  0
   10.9490   -1.9690   12.8900 C   0  0  0  0  0  0  0  0  0  0  0  0
   10.6930   -1.2290   14.0510 C   0  0  0  0  0  0  0  0  0  0  0  0
    9.5180   -1.4520   14.7790 C   0  0  0  0  0  0  0  0  0  0  0  0
    8.5990   -2.4160   14.3460 C   0  0  0  0  0  0  0  0  0  0  0  0
    7.4490   -2.6340   15.0580 O   0  0  0  0  0  0  0  0  0  0  0  0
    8.8550   -3.1550   13.1850 C   0  0  0  0  0  0  0  0  0  0  0  0
   10.0300   -2.9320   12.4570 C   0  0  0  0  0  0  0  0  0  0  0  0
   20.4270   -2.9350   11.1340 C   0  0  0  0  0  0  0  0  0  0  0  0
   28.4940   -7.0810   12.1010 H   0  0  0  0  0  0  0  0  0  0  0  0
   28.0330   -6.4020    9.4120 H   0  0  0  0  0  0  0  0  0  0  0  0
   26.4130   -6.8700   11.9460 H   0  0  0  0  0  0  0  0  0  0  0  0
   26.4930   -7.9220   10.4330 H   0  0  0  0  0  0  0  0  0  0  0  0
   24.3140   -6.7080   10.8970 H   0  0  0  0  0  0  0  0  0  0  0  0
   25.0970   -6.3300    9.2660 H   0  0  0  0  0  0  0  0  0  0  0  0
   25.0780   -4.6120   11.7840 H   0  0  0  0  0  0  0  0  0  0  0  0
   26.2970   -2.9470   10.5260 H   0  0  0  0  0  0  0  0  0  0  0  0
   26.3140   -4.0500    9.0430 H   0  0  0  0  0  0  0  0  0  0  0  0
   28.4710   -4.1500    9.9990 H   0  0  0  0  0  0  0  0  0  0  0  0
   27.7810   -4.3630   11.7010 H   0  0  0  0  0  0  0  0  0  0  0  0
   23.6010   -4.0690    9.2120 H   0  0  0  0  0  0  0  0  0  0  0  0
   22.7510   -1.7530    8.6950 H   0  0  0  0  0  0  0  0  0  0  0  0
   20.5920   -0.6570    7.7730 H   0  0  0  0  0  0  0  0  0  0  0  0
   17.8420   -1.8330   12.0300 H   0  0  0  0  0  0  0  0  0  0  0  0
   17.4950   -3.3510   11.0470 H   0  0  0  0  0  0  0  0  0  0  0  0
   17.5660    0.2290    7.4790 H   0  0  0  0  0  0  0  0  0  0  0  0
   14.9870   -3.3570   11.0580 H   0  0  0  0  0  0  0  0  0  0  0  0
   12.9050   -3.7520   12.3470 H   0  0  0  0  0  0  0  0  0  0  0  0
   11.7450    0.3370   11.7280 H   0  0  0  0  0  0  0  0  0  0  0  0
   13.8270    0.7320   10.4390 H   0  0  0  0  0  0  0  0  0  0  0  0
   11.4020   -0.4860   14.3850 H   0  0  0  0  0  0  0  0  0  0  0  0
    9.3210   -0.8820   15.6740 H   0  0  0  0  0  0  0  0  0  0  0  0
    7.5830   -3.3180   15.7330 H   0  0  0  0  0  0  0  0  0  0  0  0
    8.1450   -3.8980   12.8510 H   0  0  0  0  0  0  0  0  0  0  0  0
   10.2270   -3.5030   11.5620 H   0  0  0  0  0  0  0  0  0  0  0  0
   20.3610   -3.5420   12.0250 H   0  0  0  0  0  0  0  0  0  0  0  0
  1 36  1  0  0  0  0
  1  2  1  0  0  0  0
  2 37  1  0  0  0  0
  2  3  1  0  0  0  0
  3 38  1  0  0  0  0
  3 39  1  0  0  0  0
  3  4  1  0  0  0  0
  4 40  1  0  0  0  0
  4 41  1  0  0  0  0
  4  5  1  0  0  0  0
  5 42  1  0  0  0  0
  5  6  1  0  0  0  0
  6 43  1  0  0  0  0
  6 44  1  0  0  0  0
  6  7  1  0  0  0  0
  7  2  1  0  0  0  0
  7 45  1  0  0  0  0
  7 46  1  0  0  0  0
  5  8  1  0  0  0  0
  8 47  1  0  0  0  0
  8  9  1  0  0  0  0
  9 10  2  0  0  0  0
  9 11  1  0  0  0  0
 11 12  2  0  0  0  0
 12 48  1  0  0  0  0
 12 13  1  0  0  0  0
 13 49  1  0  0  0  0
 13 14  2  0  0  0  0
 14 15  1  0  0  0  0
 15 16  1  0  0  0  0
 16 50  1  0  0  0  0
 16 51  1  0  0  0  0
 16 17  1  0  0  0  0
 17 18  1  0  0  0  0
 18 19  2  0  0  0  0
 19 20  1  0  0  0  0
 20 52  1  0  0  0  0
 20 21  1  0  0  0  0
 21 14  1  0  0  0  0
 21 17  2  0  0  0  0
 18 22  1  0  0  0  0
 22 23  2  0  0  0  0
 23 53  1  0  0  0  0
 23 24  1  0  0  0  0
 24 54  1  0  0  0  0
 24 25  2  0  0  0  0
 25 26  1  0  0  0  0
 26 55  1  0  0  0  0
 26 27  2  0  0  0  0
 27 22  1  0  0  0  0
 27 56  1  0  0  0  0
 25 28  1  0  0  0  0
 28 29  2  0  0  0  0
 29 57  1  0  0  0  0
 29 30  1  0  0  0  0
 30 58  1  0  0  0  0
 30 31  2  0  0  0  0
 31 32  1  0  0  0  0
 32 59  1  0  0  0  0
 31 33  1  0  0  0  0
 33 60  1  0  0  0  0
 33 34  2  0  0  0  0
 34 28  1  0  0  0  0
 34 61  1  0  0  0  0
 15 35  2  0  0  0  0
 35 11  1  0  0  0  0
 35 62  1  0  0  0  0
M  END
>  <LOGBIO>
8.2100

>  <PRED_LOGBIO>
9.2000

>  <XV_RES>
-1.1050

>  <WHL_TMPL>
5

>  <ANCH>
51-54;30-33

$$$$
ROW33
  -MTS-   01071500343D 0   0.00000     0.00000     0

 48 52  0  0  0  0  0  0  0  0999 V2000
   12.7630   -3.5840   10.4850 O   0  0  0  0  0  0  0  0  0  0  0  0
   13.0550   -2.5120   11.0120 C   0  0  0  0  0  0  0  0  0  0  0  0
   12.7150   -2.2770   12.2760 N   0  0  0  0  0  0  0  0  0  0  0  0
   12.0160   -3.2620   13.0150 C   0  0  0  0  0  0  0  0  0  0  0  0
   10.6160   -3.2900   13.0180 C   0  0  0  0  0  0  0  0  0  0  0  0
    9.9540   -4.2220   13.7170 N   0  0  0  0  0  0  0  0  0  0  0  0
   10.5880   -5.1580   14.4370 C   0  0  0  0  0  0  0  0  0  0  0  0
   11.9880   -5.1820   14.4740 C   0  0  0  0  0  0  0  0  0  0  0  0
   12.7120   -4.2240   13.7560 C   0  0  0  0  0  0  0  0  0  0  0  0
   14.1270   -4.2280   13.7780 N   0  0  0  0  0  0  0  0  0  0  0  0
   14.7080   -3.2120   14.7380 C   0  0  0  0  0  0  0  0  0  0  0  0
   16.2400   -3.1380   14.6070 C   0  0  0  0  0  0  0  0  0  0  0  0
   16.8980   -4.4360   14.7800 N   0  0  0  0  0  0  0  0  0  0  0  0
   16.3180   -5.3870   13.7840 C   0  0  0  0  0  0  0  0  0  0  0  0
   14.7800   -5.5520   13.8850 C   0  0  0  0  0  0  0  0  0  0  0  0
   13.7860   -1.4830   10.2400 C   0  0  0  0  0  0  0  0  0  0  0  0
   13.1400   -0.5520    9.5240 C   0  0  0  0  0  0  0  0  0  0  0  0
   14.4150    0.4330    8.7920 S   0  0  0  0  0  0  0  0  0  0  0  0
   15.7510   -0.4820    9.5050 C   0  0  0  0  0  0  0  0  0  0  0  0
   15.1850   -1.4350   10.2220 N   0  0  0  0  0  0  0  0  0  0  0  0
   17.2000   -0.2310    9.3340 C   0  0  0  0  0  0  0  0  0  0  0  0
   18.0850    0.0500   10.3000 C   0  0  0  0  0  0  0  0  0  0  0  0
   19.4820    0.2590    9.8580 C   0  0  0  0  0  0  0  0  0  0  0  0
   20.5500    0.5610   10.7120 C   0  0  0  0  0  0  0  0  0  0  0  0
   21.8360    0.7390   10.1880 C   0  0  0  0  0  0  0  0  0  0  0  0
   22.0540    0.6160    8.8110 C   0  0  0  0  0  0  0  0  0  0  0  0
   20.9870    0.3140    7.9570 C   0  0  0  0  0  0  0  0  0  0  0  0
   19.7010    0.1350    8.4810 C   0  0  0  0  0  0  0  0  0  0  0  0
   18.1050   -0.2430    7.8140 S   0  0  0  0  0  0  0  0  0  0  0  0
   12.9550   -1.3970   12.7090 H   0  0  0  0  0  0  0  0  0  0  0  0
   10.0650   -2.5550   12.4510 H   0  0  0  0  0  0  0  0  0  0  0  0
   10.0210   -5.8930   14.9880 H   0  0  0  0  0  0  0  0  0  0  0  0
   12.5040   -5.9340   15.0530 H   0  0  0  0  0  0  0  0  0  0  0  0
   14.5020   -3.5830   15.7400 H   0  0  0  0  0  0  0  0  0  0  0  0
   14.2990   -2.2340   14.4950 H   0  0  0  0  0  0  0  0  0  0  0  0
   16.5810   -2.5170   15.4320 H   0  0  0  0  0  0  0  0  0  0  0  0
   16.4690   -2.7620   13.6120 H   0  0  0  0  0  0  0  0  0  0  0  0
   16.6460   -4.7760   15.6970 H   0  0  0  0  0  0  0  0  0  0  0  0
   16.7360   -6.3610   14.0270 H   0  0  0  0  0  0  0  0  0  0  0  0
   16.5440   -5.0160   12.7860 H   0  0  0  0  0  0  0  0  0  0  0  0
   14.4690   -6.1260   13.0140 H   0  0  0  0  0  0  0  0  0  0  0  0
   14.5490   -5.9840   14.8560 H   0  0  0  0  0  0  0  0  0  0  0  0
   12.0720   -0.4300    9.4170 H   0  0  0  0  0  0  0  0  0  0  0  0
   17.7970    0.1200   11.3380 H   0  0  0  0  0  0  0  0  0  0  0  0
   20.3810    0.6560   11.7740 H   0  0  0  0  0  0  0  0  0  0  0  0
   22.6590    0.9720   10.8470 H   0  0  0  0  0  0  0  0  0  0  0  0
   23.0460    0.7530    8.4070 H   0  0  0  0  0  0  0  0  0  0  0  0
   21.1550    0.2190    6.8950 H   0  0  0  0  0  0  0  0  0  0  0  0
  1  2  2  0  0  0  0
  2  3  1  0  0  0  0
  3 30  1  0  0  0  0
  3  4  1  0  0  0  0
  4  5  2  0  0  0  0
  5 31  1  0  0  0  0
  5  6  1  0  0  0  0
  6  7  2  0  0  0  0
  7 32  1  0  0  0  0
  7  8  1  0  0  0  0
  8 33  1  0  0  0  0
  8  9  2  0  0  0  0
  9  4  1  0  0  0  0
  9 10  1  0  0  0  0
 10 11  1  0  0  0  0
 11 34  1  0  0  0  0
 11 35  1  0  0  0  0
 11 12  1  0  0  0  0
 12 36  1  0  0  0  0
 12 37  1  0  0  0  0
 12 13  1  0  0  0  0
 13 38  1  0  0  0  0
 13 14  1  0  0  0  0
 14 39  1  0  0  0  0
 14 40  1  0  0  0  0
 14 15  1  0  0  0  0
 15 10  1  0  0  0  0
 15 41  1  0  0  0  0
 15 42  1  0  0  0  0
  2 16  1  0  0  0  0
 16 17  2  0  0  0  0
 17 43  1  0  0  0  0
 17 18  1  0  0  0  0
 18 19  1  0  0  0  0
 19 20  2  0  0  0  0
 20 16  1  0  0  0  0
 19 21  1  0  0  0  0
 21 22  2  0  0  0  0
 22 44  1  0  0  0  0
 22 23  1  0  0  0  0
 23 24  2  0  0  0  0
 24 45  1  0  0  0  0
 24 25  1  0  0  0  0
 25 46  1  0  0  0  0
 25 26  2  0  0  0  0
 26 47  1  0  0  0  0
 26 27  1  0  0  0  0
 27 48  1  0  0  0  0
 27 28  2  0  0  0  0
 28 23  1  0  0  0  0
 28 29  1  0  0  0  0
 29 21  1  0  0  0  0
M  END
>  <LOGBIO>
8.5200

>  <PRED_LOGBIO>
8.1900

>  <XV_RES>
0.6810

>  <WHL_TMPL>
31

>  <ANCH>
44-46;21-23

$$$$
ROW34
  -MTS-   01071500343D 0   0.00000     0.00000     0

 59 63  0  0  0  0  0  0  0  0999 V2000
   23.9450    0.4260    5.1220 C   0  0  0  0  0  0  0  0  0  0  0  0
   23.9870   -0.3390    6.3300 O   0  0  0  0  0  0  0  0  0  0  0  0
   22.8050   -0.5880    6.9760 C   0  0  0  0  0  0  0  0  0  0  0  0
   22.3360    0.3050    7.9460 C   0  0  0  0  0  0  0  0  0  0  0  0
   21.1280    0.0510    8.6060 C   0  0  0  0  0  0  0  0  0  0  0  0
   20.3880   -1.0960    8.2950 C   0  0  0  0  0  0  0  0  0  0  0  0
   20.8570   -1.9890    7.3240 C   0  0  0  0  0  0  0  0  0  0  0  0
   22.0650   -1.7350    6.6640 C   0  0  0  0  0  0  0  0  0  0  0  0
   19.1110   -1.3650    8.9930 C   0  0  0  0  0  0  0  0  0  0  0  0
   18.7990   -2.5530    9.8190 C   0  0  0  0  0  0  0  0  0  0  0  0
   17.5440   -2.4090   10.2660 C   0  0  0  0  0  0  0  0  0  0  0  0
   16.8830   -3.3020   11.0670 N   0  0  0  0  0  0  0  0  0  0  0  0
   17.0240   -1.2320    9.7970 N   0  0  0  0  0  0  0  0  0  0  0  0
   18.0430   -0.5890    8.9900 N   0  0  0  0  0  0  0  0  0  0  0  0
   15.7670   -0.7480   10.0460 C   0  0  0  0  0  0  0  0  0  0  0  0
   14.9110   -1.3510   10.8570 N   0  0  0  0  0  0  0  0  0  0  0  0
   13.6770   -0.6470   10.8990 C   0  0  0  0  0  0  0  0  0  0  0  0
   13.6470    0.4890   10.1270 C   0  0  0  0  0  0  0  0  0  0  0  0
   15.1660    0.6850    9.3380 S   0  0  0  0  0  0  0  0  0  0  0  0
   12.5660   -1.1070   11.7120 C   0  0  0  0  0  0  0  0  0  0  0  0
   11.5570   -0.4350   11.8280 O   0  0  0  0  0  0  0  0  0  0  0  0
   12.8500   -2.3130   12.3040 N   0  0  0  0  0  0  0  0  0  0  0  0
   11.8920   -2.9340   13.1400 C   0  0  0  0  0  0  0  0  0  0  0  0
   10.9560   -3.8210   12.5950 C   0  0  0  0  0  0  0  0  0  0  0  0
   10.0090   -4.4350   13.4220 C   0  0  0  0  0  0  0  0  0  0  0  0
    9.9970   -4.1620   14.7950 C   0  0  0  0  0  0  0  0  0  0  0  0
   10.9330   -3.2750   15.3410 C   0  0  0  0  0  0  0  0  0  0  0  0
   11.8800   -2.6610   14.5130 C   0  0  0  0  0  0  0  0  0  0  0  0
   12.8260   -1.7640   15.0650 N   0  0  0  0  0  0  0  0  0  0  0  0
   12.4350   -0.5340   15.7670 C   0  0  0  0  0  0  0  0  0  0  0  0
   13.2440    0.6870   15.2920 C   0  0  0  0  0  0  0  0  0  0  0  0
   14.6900    0.4220   15.3370 N   0  0  0  0  0  0  0  0  0  0  0  0
   15.0520   -0.7440   14.5180 C   0  0  0  0  0  0  0  0  0  0  0  0
   14.2760   -1.9910   14.9800 C   0  0  0  0  0  0  0  0  0  0  0  0
   23.5230    1.4070    5.3290 H   0  0  0  0  0  0  0  0  0  0  0  0
   24.9530    0.5390    4.7290 H   0  0  0  0  0  0  0  0  0  0  0  0
   23.3250   -0.0880    4.3900 H   0  0  0  0  0  0  0  0  0  0  0  0
   22.9060    1.1900    8.1860 H   0  0  0  0  0  0  0  0  0  0  0  0
   20.7660    0.7400    9.3550 H   0  0  0  0  0  0  0  0  0  0  0  0
   20.2860   -2.8740    7.0840 H   0  0  0  0  0  0  0  0  0  0  0  0
   22.4270   -2.4240    5.9160 H   0  0  0  0  0  0  0  0  0  0  0  0
   19.4610   -3.3810   10.0240 H   0  0  0  0  0  0  0  0  0  0  0  0
   17.5480   -3.7840   11.6550 H   0  0  0  0  0  0  0  0  0  0  0  0
   16.3940   -3.9730   10.4920 H   0  0  0  0  0  0  0  0  0  0  0  0
   12.8030    1.1550   10.0300 H   0  0  0  0  0  0  0  0  0  0  0  0
   13.7430   -2.7570   12.1420 H   0  0  0  0  0  0  0  0  0  0  0  0
   10.9650   -4.0310   11.5360 H   0  0  0  0  0  0  0  0  0  0  0  0
    9.2870   -5.1190   13.0010 H   0  0  0  0  0  0  0  0  0  0  0  0
    9.2660   -4.6350   15.4340 H   0  0  0  0  0  0  0  0  0  0  0  0
   10.9230   -3.0640   16.4000 H   0  0  0  0  0  0  0  0  0  0  0  0
   12.5770   -0.6690   16.8380 H   0  0  0  0  0  0  0  0  0  0  0  0
   11.3740   -0.3500   15.6090 H   0  0  0  0  0  0  0  0  0  0  0  0
   12.9540    0.9400   14.2750 H   0  0  0  0  0  0  0  0  0  0  0  0
   13.0130    1.5420   15.9240 H   0  0  0  0  0  0  0  0  0  0  0  0
   15.1900    1.2340   15.0060 H   0  0  0  0  0  0  0  0  0  0  0  0
   14.8220   -0.5390   13.4750 H   0  0  0  0  0  0  0  0  0  0  0  0
   16.1210   -0.9290   14.6040 H   0  0  0  0  0  0  0  0  0  0  0  0
   14.6490   -2.3090   15.9510 H   0  0  0  0  0  0  0  0  0  0  0  0
   14.4720   -2.8120   14.2930 H   0  0  0  0  0  0  0  0  0  0  0  0
  1 35  1  0  0  0  0
  1 36  1  0  0  0  0
  1 37  1  0  0  0  0
  1  2  1  0  0  0  0
  2  3  1  0  0  0  0
  3  4  2  0  0  0  0
  4 38  1  0  0  0  0
  4  5  1  0  0  0  0
  5 39  1  0  0  0  0
  5  6  2  0  0  0  0
  6  7  1  0  0  0  0
  7 40  1  0  0  0  0
  7  8  2  0  0  0  0
  8  3  1  0  0  0  0
  8 41  1  0  0  0  0
  6  9  1  0  0  0  0
  9 10  1  0  0  0  0
 10 42  1  0  0  0  0
 10 11  2  0  0  0  0
 11 12  1  0  0  0  0
 12 43  1  0  0  0  0
 12 44  1  0  0  0  0
 11 13  1  0  0  0  0
 13 14  1  0  0  0  0
 14  9  2  0  0  0  0
 13 15  1  0  0  0  0
 15 16  2  0  0  0  0
 16 17  1  0  0  0  0
 17 18  2  0  0  0  0
 18 45  1  0  0  0  0
 18 19  1  0  0  0  0
 19 15  1  0  0  0  0
 17 20  1  0  0  0  0
 20 21  2  0  0  0  0
 20 22  1  0  0  0  0
 22 46  1  0  0  0  0
 22 23  1  0  0  0  0
 23 24  2  0  0  0  0
 24 47  1  0  0  0  0
 24 25  1  0  0  0  0
 25 48  1  0  0  0  0
 25 26  2  0  0  0  0
 26 49  1  0  0  0  0
 26 27  1  0  0  0  0
 27 50  1  0  0  0  0
 27 28  2  0  0  0  0
 28 23  1  0  0  0  0
 28 29  1  0  0  0  0
 29 30  1  0  0  0  0
 30 51  1  0  0  0  0
 30 52  1  0  0  0  0
 30 31  1  0  0  0  0
 31 53  1  0  0  0  0
 31 54  1  0  0  0  0
 31 32  1  0  0  0  0
 32 55  1  0  0  0  0
 32 33  1  0  0  0  0
 33 56  1  0  0  0  0
 33 57  1  0  0  0  0
 33 34  1  0  0  0  0
 34 29  1  0  0  0  0
 34 58  1  0  0  0  0
 34 59  1  0  0  0  0
M  END
>  <LOGBIO>
6.0100

>  <PRED_LOGBIO>
5.8300

>  <XV_RES>
-0.3650

>  <WHL_TMPL>
31

>  <ANCH>
10-33;31-32

$$$$
ROW35
  -MTS-   01071500343D 0   0.00000     0.00000     0

 51 55  0  0  0  0  0  0  0  0999 V2000
   11.5570   -0.4350   11.8280 O   0  0  0  0  0  0  0  0  0  0  0  0
   12.5660   -1.1070   11.7120 C   0  0  0  0  0  0  0  0  0  0  0  0
   12.8500   -2.3130   12.3040 N   0  0  0  0  0  0  0  0  0  0  0  0
   14.0860   -2.9530   12.0490 C   0  0  0  0  0  0  0  0  0  0  0  0
   14.2030   -3.8480   10.9800 C   0  0  0  0  0  0  0  0  0  0  0  0
   15.4260   -4.4810   10.7270 C   0  0  0  0  0  0  0  0  0  0  0  0
   16.5320   -4.2180   11.5440 C   0  0  0  0  0  0  0  0  0  0  0  0
   16.4150   -3.3220   12.6140 C   0  0  0  0  0  0  0  0  0  0  0  0
   15.1920   -2.6900   12.8660 C   0  0  0  0  0  0  0  0  0  0  0  0
   15.0740   -1.7840   13.9470 N   0  0  0  0  0  0  0  0  0  0  0  0
   14.1280   -1.9910   15.0530 C   0  0  0  0  0  0  0  0  0  0  0  0
   14.7890   -1.7810   16.4280 C   0  0  0  0  0  0  0  0  0  0  0  0
   15.4920   -0.4910   16.4920 N   0  0  0  0  0  0  0  0  0  0  0  0
   16.5170   -0.3800   15.4440 C   0  0  0  0  0  0  0  0  0  0  0  0
   15.8870   -0.5640   14.0510 C   0  0  0  0  0  0  0  0  0  0  0  0
   13.6770   -0.6470   10.8990 C   0  0  0  0  0  0  0  0  0  0  0  0
   13.6470    0.4890   10.1270 C   0  0  0  0  0  0  0  0  0  0  0  0
   15.1660    0.6850    9.3380 S   0  0  0  0  0  0  0  0  0  0  0  0
   15.7670   -0.7480   10.0460 C   0  0  0  0  0  0  0  0  0  0  0  0
   14.9110   -1.3510   10.8570 N   0  0  0  0  0  0  0  0  0  0  0  0
   17.1560   -1.1900    9.8130 C   0  0  0  0  0  0  0  0  0  0  0  0
   18.0780   -0.4370    9.0280 C   0  0  0  0  0  0  0  0  0  0  0  0
   19.4010   -0.8440    8.8570 C   0  0  0  0  0  0  0  0  0  0  0  0
   19.7960   -2.0020    9.4960 C   0  0  0  0  0  0  0  0  0  0  0  0
   21.0670   -2.5330    9.4160 O   0  0  0  0  0  0  0  0  0  0  0  0
   21.0810   -3.5830   10.4420 C   0  0  0  0  0  0  0  0  0  0  0  0
   19.6370   -3.9400   10.8170 C   0  0  0  0  0  0  0  0  0  0  0  0
   18.9300   -2.7460   10.2800 C   0  0  0  0  0  0  0  0  0  0  0  0
   17.6070   -2.3470   10.4530 C   0  0  0  0  0  0  0  0  0  0  0  0
   12.1770   -2.7430   12.9210 H   0  0  0  0  0  0  0  0  0  0  0  0
   13.3500   -4.0510   10.3490 H   0  0  0  0  0  0  0  0  0  0  0  0
   15.5170   -5.1720    9.9020 H   0  0  0  0  0  0  0  0  0  0  0  0
   17.4760   -4.7070   11.3500 H   0  0  0  0  0  0  0  0  0  0  0  0
   17.2680   -3.1200   13.2440 H   0  0  0  0  0  0  0  0  0  0  0  0
   13.2910   -1.3040   14.9450 H   0  0  0  0  0  0  0  0  0  0  0  0
   13.7210   -2.9980   14.9960 H   0  0  0  0  0  0  0  0  0  0  0  0
   15.4940   -2.5880   16.6170 H   0  0  0  0  0  0  0  0  0  0  0  0
   14.0280   -1.8180   17.2050 H   0  0  0  0  0  0  0  0  0  0  0  0
   15.9260   -0.3910   17.3990 H   0  0  0  0  0  0  0  0  0  0  0  0
   17.2790   -1.1410   15.6000 H   0  0  0  0  0  0  0  0  0  0  0  0
   16.9900    0.5980   15.5020 H   0  0  0  0  0  0  0  0  0  0  0  0
   15.2700    0.3010   13.8170 H   0  0  0  0  0  0  0  0  0  0  0  0
   16.6740   -0.5910   13.3000 H   0  0  0  0  0  0  0  0  0  0  0  0
   12.8030    1.1550   10.0300 H   0  0  0  0  0  0  0  0  0  0  0  0
   17.7430    0.4730    8.5530 H   0  0  0  0  0  0  0  0  0  0  0  0
   20.0890   -0.2760    8.2490 H   0  0  0  0  0  0  0  0  0  0  0  0
   21.5390   -3.1510   11.3290 H   0  0  0  0  0  0  0  0  0  0  0  0
   21.5590   -4.4720   10.0370 H   0  0  0  0  0  0  0  0  0  0  0  0
   19.5470   -3.9420   11.9010 H   0  0  0  0  0  0  0  0  0  0  0  0
   19.3300   -4.8330   10.2760 H   0  0  0  0  0  0  0  0  0  0  0  0
   16.9380   -2.9250   11.0740 H   0  0  0  0  0  0  0  0  0  0  0  0
  1  2  2  0  0  0  0
  2  3  1  0  0  0  0
  3 30  1  0  0  0  0
  3  4  1  0  0  0  0
  4  5  2  0  0  0  0
  5 31  1  0  0  0  0
  5  6  1  0  0  0  0
  6 32  1  0  0  0  0
  6  7  2  0  0  0  0
  7 33  1  0  0  0  0
  7  8  1  0  0  0  0
  8 34  1  0  0  0  0
  8  9  2  0  0  0  0
  9  4  1  0  0  0  0
  9 10  1  0  0  0  0
 10 11  1  0  0  0  0
 11 35  1  0  0  0  0
 11 36  1  0  0  0  0
 11 12  1  0  0  0  0
 12 37  1  0  0  0  0
 12 38  1  0  0  0  0
 12 13  1  0  0  0  0
 13 39  1  0  0  0  0
 13 14  1  0  0  0  0
 14 40  1  0  0  0  0
 14 41  1  0  0  0  0
 14 15  1  0  0  0  0
 15 10  1  0  0  0  0
 15 42  1  0  0  0  0
 15 43  1  0  0  0  0
  2 16  1  0  0  0  0
 16 17  2  0  0  0  0
 17 44  1  0  0  0  0
 17 18  1  0  0  0  0
 18 19  1  0  0  0  0
 19 20  2  0  0  0  0
 20 16  1  0  0  0  0
 19 21  1  0  0  0  0
 21 22  2  0  0  0  0
 22 45  1  0  0  0  0
 22 23  1  0  0  0  0
 23 46  1  0  0  0  0
 23 24  2  0  0  0  0
 24 25  1  0  0  0  0
 25 26  1  0  0  0  0
 26 47  1  0  0  0  0
 26 48  1  0  0  0  0
 26 27  1  0  0  0  0
 27 49  1  0  0  0  0
 27 50  1  0  0  0  0
 27 28  1  0  0  0  0
 28 24  1  0  0  0  0
 28 29  2  0  0  0  0
 29 21  1  0  0  0  0
 29 51  1  0  0  0  0
M  END
>  <LOGBIO>
7.1200

>  <PRED_LOGBIO>
6.8700

>  <XV_RES>
0.2510

>  <WHL_TMPL>
31

>  <ANCH>
13-14;34-36

$$$$
ROW37
  -MTS-   01071500343D 0   0.00000     0.00000     0

 53 57  0  0  0  0  0  0  0  0999 V2000
    7.0250    2.1730   18.5670 N   0  0  0  0  0  0  0  0  0  0  0  0
    7.1280    3.1380   19.6720 C   0  0  0  0  0  0  0  0  0  0  0  0
    6.7000    4.5210   19.1820 C   0  0  0  0  0  0  0  0  0  0  0  0
    6.8080    5.5240   20.3290 C   0  0  0  0  0  0  0  0  0  0  0  0
    6.3850    6.8900   19.8450 C   0  0  0  0  0  0  0  0  0  0  0  0
    6.3760    7.9750   20.7300 C   0  0  0  0  0  0  0  0  0  0  0  0
    5.9830    9.2410   20.2810 C   0  0  0  0  0  0  0  0  0  0  0  0
    5.9660   10.4040   21.1970 C   0  0  0  0  0  0  0  0  0  0  0  0
    5.5840   11.5990   20.7280 C   0  0  0  0  0  0  0  0  0  0  0  0
    5.2090   11.7720   19.4210 N   0  0  0  0  0  0  0  0  0  0  0  0
    5.1950   10.7840   18.5300 C   0  0  0  0  0  0  0  0  0  0  0  0
    4.8490   11.0010   17.3700 O   0  0  0  0  0  0  0  0  0  0  0  0
    5.6000    9.4230   18.9470 C   0  0  0  0  0  0  0  0  0  0  0  0
    5.6090    8.3390   18.0620 C   0  0  0  0  0  0  0  0  0  0  0  0
    5.2250    8.5210   16.7280 C   0  0  0  0  0  0  0  0  0  0  0  0
    5.2340    7.4360   15.8430 C   0  0  0  0  0  0  0  0  0  0  0  0
    5.6260    6.1690   16.2920 C   0  0  0  0  0  0  0  0  0  0  0  0
    6.0100    5.9870   17.6260 C   0  0  0  0  0  0  0  0  0  0  0  0
    6.0010    7.0720   18.5110 C   0  0  0  0  0  0  0  0  0  0  0  0
    4.8280    7.6280   14.4330 C   0  0  0  0  0  0  0  0  0  0  0  0
    3.8500    8.6180   13.9290 C   0  0  0  0  0  0  0  0  0  0  0  0
    3.7700    8.4690   12.6200 N   0  0  0  0  0  0  0  0  0  0  0  0
    4.6730    7.4010   12.2380 N   0  0  0  0  0  0  0  0  0  0  0  0
    5.2780    6.9380   13.3760 C   0  0  0  0  0  0  0  0  0  0  0  0
    6.3650   10.2470   22.6140 C   0  0  0  0  0  0  0  0  0  0  0  0
    7.4440   10.9800   23.1220 C   0  0  0  0  0  0  0  0  0  0  0  0
    7.8220   10.8320   24.4610 C   0  0  0  0  0  0  0  0  0  0  0  0
    7.1210    9.9510   25.2940 C   0  0  0  0  0  0  0  0  0  0  0  0
    6.0410    9.2190   24.7850 C   0  0  0  0  0  0  0  0  0  0  0  0
    5.6640    9.3660   23.4460 C   0  0  0  0  0  0  0  0  0  0  0  0
    4.6080    8.6490   22.9480 O   0  0  0  0  0  0  0  0  0  0  0  0
    6.0690    2.1340   18.2430 H   0  0  0  0  0  0  0  0  0  0  0  0
    7.3080    1.2600   18.8910 H   0  0  0  0  0  0  0  0  0  0  0  0
    6.4810    2.8260   20.4880 H   0  0  0  0  0  0  0  0  0  0  0  0
    8.1580    3.1800   20.0210 H   0  0  0  0  0  0  0  0  0  0  0  0
    7.3480    4.8330   18.3650 H   0  0  0  0  0  0  0  0  0  0  0  0
    5.6710    4.4790   18.8320 H   0  0  0  0  0  0  0  0  0  0  0  0
    6.1600    5.2120   21.1460 H   0  0  0  0  0  0  0  0  0  0  0  0
    7.8370    5.5660   20.6790 H   0  0  0  0  0  0  0  0  0  0  0  0
    6.6720    7.8340   21.7590 H   0  0  0  0  0  0  0  0  0  0  0  0
    5.5710   12.4480   21.3960 H   0  0  0  0  0  0  0  0  0  0  0  0
    4.9300   12.6940   19.1200 H   0  0  0  0  0  0  0  0  0  0  0  0
    4.9220    9.4980   16.3820 H   0  0  0  0  0  0  0  0  0  0  0  0
    5.6330    5.3320   15.6090 H   0  0  0  0  0  0  0  0  0  0  0  0
    6.3120    5.0100   17.9720 H   0  0  0  0  0  0  0  0  0  0  0  0
    3.3020    9.3340   14.5240 H   0  0  0  0  0  0  0  0  0  0  0  0
    4.8280    7.0590   11.3000 H   0  0  0  0  0  0  0  0  0  0  0  0
    6.0060    6.1400   13.4150 H   0  0  0  0  0  0  0  0  0  0  0  0
    7.9850   11.6600   22.4800 H   0  0  0  0  0  0  0  0  0  0  0  0
    8.6550   11.3980   24.8530 H   0  0  0  0  0  0  0  0  0  0  0  0
    7.4120    9.8370   26.3270 H   0  0  0  0  0  0  0  0  0  0  0  0
    5.5000    8.5390   25.4270 H   0  0  0  0  0  0  0  0  0  0  0  0
    4.9040    7.7980   22.5890 H   0  0  0  0  0  0  0  0  0  0  0  0
  1 32  1  0  0  0  0
  1 33  1  0  0  0  0
  1  2  1  0  0  0  0
  2 34  1  0  0  0  0
  2 35  1  0  0  0  0
  2  3  1  0  0  0  0
  3 36  1  0  0  0  0
  3 37  1  0  0  0  0
  3  4  1  0  0  0  0
  4 38  1  0  0  0  0
  4 39  1  0  0  0  0
  4  5  1  0  0  0  0
  5  6  2  0  0  0  0
  6 40  1  0  0  0  0
  6  7  1  0  0  0  0
  7  8  1  0  0  0  0
  8  9  2  0  0  0  0
  9 41  1  0  0  0  0
  9 10  1  0  0  0  0
 10 42  1  0  0  0  0
 10 11  1  0  0  0  0
 11 12  2  0  0  0  0
 11 13  1  0  0  0  0
 13  7  2  0  0  0  0
 13 14  1  0  0  0  0
 14 15  1  0  0  0  0
 15 43  1  0  0  0  0
 15 16  2  0  0  0  0
 16 17  1  0  0  0  0
 17 44  1  0  0  0  0
 17 18  2  0  0  0  0
 18 45  1  0  0  0  0
 18 19  1  0  0  0  0
 19  5  1  0  0  0  0
 19 14  2  0  0  0  0
 16 20  1  0  0  0  0
 20 21  1  0  0  0  0
 21 46  1  0  0  0  0
 21 22  2  0  0  0  0
 22 23  1  0  0  0  0
 23 47  1  0  0  0  0
 23 24  1  0  0  0  0
 24 20  2  0  0  0  0
 24 48  1  0  0  0  0
  8 25  1  0  0  0  0
 25 26  2  0  0  0  0
 26 49  1  0  0  0  0
 26 27  1  0  0  0  0
 27 50  1  0  0  0  0
 27 28  2  0  0  0  0
 28 51  1  0  0  0  0
 28 29  1  0  0  0  0
 29 52  1  0  0  0  0
 29 30  2  0  0  0  0
 30 25  1  0  0  0  0
 30 31  1  0  0  0  0
 31 53  1  0  0  0  0
M  END
>  <LOGBIO>
8.7000

>  <PRED_LOGBIO>
9.2000

>  <XV_RES>
-0.6000

>  <WHL_TMPL>
10

>  <ANCH>
18-19;33-31

$$$$
ROW38
  -MTS-   01071500343D 0   0.00000     0.00000     0

 47 49  0  0  0  0  0  0  0  0999 V2000
    5.0620   14.3510   20.5600 C   0  0  0  0  0  0  0  0  0  0  0  0
    6.1210   13.4870   20.9800 O   0  0  0  0  0  0  0  0  0  0  0  0
    5.9370   12.7530   22.1220 C   0  0  0  0  0  0  0  0  0  0  0  0
    6.3180   13.2790   23.3620 C   0  0  0  0  0  0  0  0  0  0  0  0
    6.1310   12.5280   24.5290 C   0  0  0  0  0  0  0  0  0  0  0  0
    6.5160   13.0600   25.7820 N   0  0  0  0  0  0  0  0  0  0  0  0
    7.7460   12.8510   26.2440 C   0  0  0  0  0  0  0  0  0  0  0  0
    8.5480   12.1950   25.5810 O   0  0  0  0  0  0  0  0  0  0  0  0
    8.1570   13.4180   27.5810 C   0  0  0  0  0  0  0  0  0  0  0  0
    9.5890   13.0400   27.8700 C   0  0  0  0  0  0  0  0  0  0  0  0
    9.8870   11.8530   28.5500 C   0  0  0  0  0  0  0  0  0  0  0  0
   11.2260   11.5310   28.8010 C   0  0  0  0  0  0  0  0  0  0  0  0
   12.2270   12.4070   28.3650 C   0  0  0  0  0  0  0  0  0  0  0  0
   11.9120   13.5360   27.7170 N   0  0  0  0  0  0  0  0  0  0  0  0
   10.6390   13.8710   27.4610 C   0  0  0  0  0  0  0  0  0  0  0  0
    5.5620   11.2510   24.4550 C   0  0  0  0  0  0  0  0  0  0  0  0
    5.3290   10.3180   25.9050 Cl  0  0  0  0  0  0  0  0  0  0  0  0
    5.1810   10.7250   23.2150 C   0  0  0  0  0  0  0  0  0  0  0  0
    5.3690   11.4760   22.0490 C   0  0  0  0  0  0  0  0  0  0  0  0
    4.9840   10.9440   20.7950 N   0  0  0  0  0  0  0  0  0  0  0  0
    5.8510   10.2340   20.0790 C   0  0  0  0  0  0  0  0  0  0  0  0
    7.0070   10.0370   20.5130 O   0  0  0  0  0  0  0  0  0  0  0  0
    5.4890    9.7340   18.9010 N   0  0  0  0  0  0  0  0  0  0  0  0
    6.3950    8.9930   18.1530 C   0  0  0  0  0  0  0  0  0  0  0  0
    7.6160    9.5820   17.6630 C   0  0  0  0  0  0  0  0  0  0  0  0
    8.5220    8.8540   16.9120 N   0  0  0  0  0  0  0  0  0  0  0  0
    8.2440    7.5290   16.6270 C   0  0  0  0  0  0  0  0  0  0  0  0
    7.0300    6.9130   17.1050 C   0  0  0  0  0  0  0  0  0  0  0  0
    6.1120    7.6450   17.8640 N   0  0  0  0  0  0  0  0  0  0  0  0
    9.1660    6.8000   15.8690 C   0  0  0  0  0  0  0  0  0  0  0  0
    9.9750    6.2070   15.2800 N   0  0  0  0  0  0  0  0  0  0  0  0
    4.8610   15.0840   21.3390 H   0  0  0  0  0  0  0  0  0  0  0  0
    5.3530   14.8640   19.6460 H   0  0  0  0  0  0  0  0  0  0  0  0
    4.1650   13.7630   20.3760 H   0  0  0  0  0  0  0  0  0  0  0  0
    6.7570   14.2640   23.4190 H   0  0  0  0  0  0  0  0  0  0  0  0
    5.8570   13.5990   26.3260 H   0  0  0  0  0  0  0  0  0  0  0  0
    7.5110   13.0160   28.3600 H   0  0  0  0  0  0  0  0  0  0  0  0
    8.0650   14.5020   27.5590 H   0  0  0  0  0  0  0  0  0  0  0  0
    9.0950   11.1940   28.8750 H   0  0  0  0  0  0  0  0  0  0  0  0
   11.4820   10.6210   29.3240 H   0  0  0  0  0  0  0  0  0  0  0  0
   13.2640   12.1700   28.5530 H   0  0  0  0  0  0  0  0  0  0  0  0
   10.4220   14.7890   26.9360 H   0  0  0  0  0  0  0  0  0  0  0  0
    4.7430    9.7390   23.1590 H   0  0  0  0  0  0  0  0  0  0  0  0
    4.0500   11.1030   20.4450 H   0  0  0  0  0  0  0  0  0  0  0  0
    4.5550    9.8930   18.5500 H   0  0  0  0  0  0  0  0  0  0  0  0
    7.8290   10.6170   17.8880 H   0  0  0  0  0  0  0  0  0  0  0  0
    6.8290    5.8770   16.8740 H   0  0  0  0  0  0  0  0  0  0  0  0
  1 32  1  0  0  0  0
  1 33  1  0  0  0  0
  1 34  1  0  0  0  0
  1  2  1  0  0  0  0
  2  3  1  0  0  0  0
  3  4  2  0  0  0  0
  4 35  1  0  0  0  0
  4  5  1  0  0  0  0
  5  6  1  0  0  0  0
  6 36  1  0  0  0  0
  6  7  1  0  0  0  0
  7  8  2  0  0  0  0
  7  9  1  0  0  0  0
  9 37  1  0  0  0  0
  9 38  1  0  0  0  0
  9 10  1  0  0  0  0
 10 11  2  0  0  0  0
 11 39  1  0  0  0  0
 11 12  1  0  0  0  0
 12 40  1  0  0  0  0
 12 13  2  0  0  0  0
 13 41  1  0  0  0  0
 13 14  1  0  0  0  0
 14 15  2  0  0  0  0
 15 10  1  0  0  0  0
 15 42  1  0  0  0  0
  5 16  2  0  0  0  0
 16 17  1  0  0  0  0
 16 18  1  0  0  0  0
 18 43  1  0  0  0  0
 18 19  2  0  0  0  0
 19  3  1  0  0  0  0
 19 20  1  0  0  0  0
 20 44  1  0  0  0  0
 20 21  1  0  0  0  0
 21 22  2  0  0  0  0
 21 23  1  0  0  0  0
 23 45  1  0  0  0  0
 23 24  1  0  0  0  0
 24 25  2  0  0  0  0
 25 46  1  0  0  0  0
 25 26  1  0  0  0  0
 26 27  2  0  0  0  0
 27 28  1  0  0  0  0
 28 47  1  0  0  0  0
 28 29  2  0  0  0  0
 29 24  1  0  0  0  0
 27 30  1  0  0  0  0
 30 31  3  0  0  0  0
M  END
>  <LOGBIO>
8.0500

>  <PRED_LOGBIO>
7.5000

>  <XV_RES>
0.6720

>  <WHL_TMPL>
25

>  <ANCH>
34-35;46-47

$$$$
ROW40
  -MTS-   01071500343D 0   0.00000     0.00000     0

 60 65  0  0  0  0  0  0  0  0999 V2000
   24.2470   -0.4630   15.1310 O   0  0  0  0  0  0  0  0  0  0  0  0
   23.2760    0.0740   14.2290 C   0  0  0  0  0  0  0  0  0  0  0  0
   23.0890    1.5740   14.5230 C   0  0  0  0  0  0  0  0  0  0  0  0
   22.2280    2.2540   13.4410 C   0  0  0  0  0  0  0  0  0  0  0  0
   22.7790    2.0330   12.0970 N   0  0  0  0  0  0  0  0  0  0  0  0
   21.9260    2.6990   11.1020 C   0  0  0  0  0  0  0  0  0  0  0  0
   20.8550    1.7410   10.6360 C   0  0  0  0  0  0  0  0  0  0  0  0
   21.0900    0.9100    9.5340 C   0  0  0  0  0  0  0  0  0  0  0  0
   20.0970    0.0220    9.1030 C   0  0  0  0  0  0  0  0  0  0  0  0
   18.8700   -0.0340    9.7730 C   0  0  0  0  0  0  0  0  0  0  0  0
   18.6350    0.7970   10.8750 C   0  0  0  0  0  0  0  0  0  0  0  0
   17.2380    0.4990   11.3670 C   0  0  0  0  0  0  0  0  0  0  0  0
   16.7160   -0.5730   10.4400 C   0  0  0  0  0  0  0  0  0  0  0  0
   15.5510   -1.4350   10.1420 C   0  0  0  0  0  0  0  0  0  0  0  0
   15.8620   -2.1780    9.0960 N   0  0  0  0  0  0  0  0  0  0  0  0
   17.2100   -1.8330    8.6870 N   0  0  0  0  0  0  0  0  0  0  0  0
   17.6650   -0.8610    9.5390 C   0  0  0  0  0  0  0  0  0  0  0  0
   14.2690   -1.4600   10.8810 C   0  0  0  0  0  0  0  0  0  0  0  0
   13.8390   -2.6410   11.4970 C   0  0  0  0  0  0  0  0  0  0  0  0
   12.6260   -2.6650   12.1960 C   0  0  0  0  0  0  0  0  0  0  0  0
   11.8440   -1.5060   12.2800 C   0  0  0  0  0  0  0  0  0  0  0  0
   12.2740   -0.3250   11.6640 C   0  0  0  0  0  0  0  0  0  0  0  0
   13.4870   -0.3020   10.9650 C   0  0  0  0  0  0  0  0  0  0  0  0
   10.5620   -1.5310   13.0190 C   0  0  0  0  0  0  0  0  0  0  0  0
    9.8870   -2.8030   13.4290 C   0  0  0  0  0  0  0  0  0  0  0  0
    8.6020   -2.7770   14.1620 C   0  0  0  0  0  0  0  0  0  0  0  0
    7.9420   -1.4810   14.5130 C   0  0  0  0  0  0  0  0  0  0  0  0
    6.7360   -1.4520   15.2010 O   0  0  0  0  0  0  0  0  0  0  0  0
    8.5850   -0.2240   14.1230 C   0  0  0  0  0  0  0  0  0  0  0  0
    9.8550   -0.2410   13.3980 C   0  0  0  0  0  0  0  0  0  0  0  0
   19.6280    1.6850   11.3060 C   0  0  0  0  0  0  0  0  0  0  0  0
   22.8540    0.5990   11.7820 C   0  0  0  0  0  0  0  0  0  0  0  0
   23.7460   -0.1600   12.7810 C   0  0  0  0  0  0  0  0  0  0  0  0
   24.9140    0.2030   15.3610 H   0  0  0  0  0  0  0  0  0  0  0  0
   22.3310   -0.4410   14.3850 H   0  0  0  0  0  0  0  0  0  0  0  0
   24.0620    2.0590   14.5670 H   0  0  0  0  0  0  0  0  0  0  0  0
   22.6140    1.6970   15.4940 H   0  0  0  0  0  0  0  0  0  0  0  0
   21.2140    1.8610   13.4850 H   0  0  0  0  0  0  0  0  0  0  0  0
   22.1750    3.3230   13.6390 H   0  0  0  0  0  0  0  0  0  0  0  0
   22.5320    3.0060   10.2520 H   0  0  0  0  0  0  0  0  0  0  0  0
   21.4600    3.5730   11.5500 H   0  0  0  0  0  0  0  0  0  0  0  0
   22.0370    0.9540    9.0170 H   0  0  0  0  0  0  0  0  0  0  0  0
   20.2790   -0.6190    8.2530 H   0  0  0  0  0  0  0  0  0  0  0  0
   17.2930    0.1020   12.3780 H   0  0  0  0  0  0  0  0  0  0  0  0
   16.6250    1.3910   11.2630 H   0  0  0  0  0  0  0  0  0  0  0  0
   17.7210   -2.2370    7.9150 H   0  0  0  0  0  0  0  0  0  0  0  0
   14.4420   -3.5350   11.4320 H   0  0  0  0  0  0  0  0  0  0  0  0
   12.2940   -3.5760   12.6710 H   0  0  0  0  0  0  0  0  0  0  0  0
   11.6710    0.5680   11.7290 H   0  0  0  0  0  0  0  0  0  0  0  0
   13.8190    0.6100   10.4900 H   0  0  0  0  0  0  0  0  0  0  0  0
   10.3440   -3.7510   13.1870 H   0  0  0  0  0  0  0  0  0  0  0  0
    8.1340   -3.7070   14.4480 H   0  0  0  0  0  0  0  0  0  0  0  0
    6.0190   -1.4800   14.5480 H   0  0  0  0  0  0  0  0  0  0  0  0
    8.1200    0.7180   14.3720 H   0  0  0  0  0  0  0  0  0  0  0  0
   10.3080    0.7000   13.1210 H   0  0  0  0  0  0  0  0  0  0  0  0
   19.4460    2.3260   12.1560 H   0  0  0  0  0  0  0  0  0  0  0  0
   21.8530    0.1730   11.7950 H   0  0  0  0  0  0  0  0  0  0  0  0
   23.2470    0.4690   10.7760 H   0  0  0  0  0  0  0  0  0  0  0  0
   24.7760    0.1770   12.6760 H   0  0  0  0  0  0  0  0  0  0  0  0
   23.7160   -1.2240   12.5590 H   0  0  0  0  0  0  0  0  0  0  0  0
  1 34  1  0  0  0  0
  1  2  1  0  0  0  0
  2 35  1  0  0  0  0
  2  3  1  0  0  0  0
  3 36  1  0  0  0  0
  3 37  1  0  0  0  0
  3  4  1  0  0  0  0
  4 38  1  0  0  0  0
  4 39  1  0  0  0  0
  4  5  1  0  0  0  0
  5  6  1  0  0  0  0
  6 40  1  0  0  0  0
  6 41  1  0  0  0  0
  6  7  1  0  0  0  0
  7  8  2  0  0  0  0
  8 42  1  0  0  0  0
  8  9  1  0  0  0  0
  9 43  1  0  0  0  0
  9 10  2  0  0  0  0
 10 11  1  0  0  0  0
 11 12  1  0  0  0  0
 12 44  1  0  0  0  0
 12 45  1  0  0  0  0
 12 13  1  0  0  0  0
 13 14  1  0  0  0  0
 14 15  2  0  0  0  0
 15 16  1  0  0  0  0
 16 46  1  0  0  0  0
 16 17  1  0  0  0  0
 17 10  1  0  0  0  0
 17 13  2  0  0  0  0
 14 18  1  0  0  0  0
 18 19  2  0  0  0  0
 19 47  1  0  0  0  0
 19 20  1  0  0  0  0
 20 48  1  0  0  0  0
 20 21  2  0  0  0  0
 21 22  1  0  0  0  0
 22 49  1  0  0  0  0
 22 23  2  0  0  0  0
 23 18  1  0  0  0  0
 23 50  1  0  0  0  0
 21 24  1  0  0  0  0
 24 25  2  0  0  0  0
 25 51  1  0  0  0  0
 25 26  1  0  0  0  0
 26 52  1  0  0  0  0
 26 27  2  0  0  0  0
 27 28  1  0  0  0  0
 28 53  1  0  0  0  0
 27 29  1  0  0  0  0
 29 54  1  0  0  0  0
 29 30  2  0  0  0  0
 30 24  1  0  0  0  0
 30 55  1  0  0  0  0
 11 31  2  0  0  0  0
 31  7  1  0  0  0  0
 31 56  1  0  0  0  0
  5 32  1  0  0  0  0
 32 57  1  0  0  0  0
 32 58  1  0  0  0  0
 32 33  1  0  0  0  0
 33  2  1  0  0  0  0
 33 59  1  0  0  0  0
 33 60  1  0  0  0  0
M  END
>  <LOGBIO>
8.7000

>  <PRED_LOGBIO>
7.4600

>  <XV_RES>
1.5660

>  <WHL_TMPL>
5

>  <ANCH>
1-3;47-46

$$$$
ROW41
  -MTS-   01071500343D 0   0.00000     0.00000     0

 46 47  0  0  0  0  0  0  0  0999 V2000
    5.0620   14.3510   20.5600 C   0  0  0  0  0  0  0  0  0  0  0  0
    6.1210   13.4870   20.9800 O   0  0  0  0  0  0  0  0  0  0  0  0
    5.9370   12.7530   22.1220 C   0  0  0  0  0  0  0  0  0  0  0  0
    6.3180   13.2790   23.3620 C   0  0  0  0  0  0  0  0  0  0  0  0
    6.1310   12.5280   24.5290 C   0  0  0  0  0  0  0  0  0  0  0  0
    6.5160   13.0600   25.7820 N   0  0  0  0  0  0  0  0  0  0  0  0
    7.7460   12.8510   26.2440 C   0  0  0  0  0  0  0  0  0  0  0  0
    8.5480   12.1950   25.5810 O   0  0  0  0  0  0  0  0  0  0  0  0
    8.1570   13.4180   27.5810 C   0  0  0  0  0  0  0  0  0  0  0  0
    9.5520   13.0500   27.8620 N   0  0  0  0  0  0  0  0  0  0  0  0
   10.4230   13.5930   26.8110 C   0  0  0  0  0  0  0  0  0  0  0  0
    9.9520   13.6030   29.1640 C   0  0  0  0  0  0  0  0  0  0  0  0
    5.5620   11.2510   24.4550 C   0  0  0  0  0  0  0  0  0  0  0  0
    5.3290   10.3180   25.9050 Cl  0  0  0  0  0  0  0  0  0  0  0  0
    5.1810   10.7250   23.2150 C   0  0  0  0  0  0  0  0  0  0  0  0
    5.3690   11.4760   22.0490 C   0  0  0  0  0  0  0  0  0  0  0  0
    4.9840   10.9440   20.7950 N   0  0  0  0  0  0  0  0  0  0  0  0
    5.8510   10.2340   20.0790 C   0  0  0  0  0  0  0  0  0  0  0  0
    7.0070   10.0370   20.5130 O   0  0  0  0  0  0  0  0  0  0  0  0
    5.4890    9.7340   18.9010 N   0  0  0  0  0  0  0  0  0  0  0  0
    6.3950    8.9930   18.1530 C   0  0  0  0  0  0  0  0  0  0  0  0
    7.6160    9.5820   17.6630 C   0  0  0  0  0  0  0  0  0  0  0  0
    8.5220    8.8540   16.9120 N   0  0  0  0  0  0  0  0  0  0  0  0
    8.2440    7.5290   16.6270 C   0  0  0  0  0  0  0  0  0  0  0  0
    7.0300    6.9130   17.1050 C   0  0  0  0  0  0  0  0  0  0  0  0
    6.1120    7.6450   17.8640 N   0  0  0  0  0  0  0  0  0  0  0  0
    9.1660    6.8000   15.8690 C   0  0  0  0  0  0  0  0  0  0  0  0
    9.9750    6.2070   15.2800 N   0  0  0  0  0  0  0  0  0  0  0  0
    4.8610   15.0840   21.3390 H   0  0  0  0  0  0  0  0  0  0  0  0
    5.3530   14.8640   19.6460 H   0  0  0  0  0  0  0  0  0  0  0  0
    4.1650   13.7630   20.3760 H   0  0  0  0  0  0  0  0  0  0  0  0
    6.7570   14.2640   23.4190 H   0  0  0  0  0  0  0  0  0  0  0  0
    5.8570   13.5990   26.3260 H   0  0  0  0  0  0  0  0  0  0  0  0
    8.0650   14.5020   27.5590 H   0  0  0  0  0  0  0  0  0  0  0  0
    7.5110   13.0160   28.3600 H   0  0  0  0  0  0  0  0  0  0  0  0
   10.3320   14.6770   26.7880 H   0  0  0  0  0  0  0  0  0  0  0  0
   11.4560   13.3200   27.0190 H   0  0  0  0  0  0  0  0  0  0  0  0
   10.1270   13.1840   25.8470 H   0  0  0  0  0  0  0  0  0  0  0  0
    9.8610   14.6860   29.1420 H   0  0  0  0  0  0  0  0  0  0  0  0
   10.9840   13.3300   29.3720 H   0  0  0  0  0  0  0  0  0  0  0  0
    9.3070   13.2000   29.9430 H   0  0  0  0  0  0  0  0  0  0  0  0
    4.7430    9.7390   23.1590 H   0  0  0  0  0  0  0  0  0  0  0  0
    4.0500   11.1030   20.4450 H   0  0  0  0  0  0  0  0  0  0  0  0
    4.5550    9.8930   18.5500 H   0  0  0  0  0  0  0  0  0  0  0  0
    7.8290   10.6170   17.8880 H   0  0  0  0  0  0  0  0  0  0  0  0
    6.8290    5.8770   16.8740 H   0  0  0  0  0  0  0  0  0  0  0  0
  1 29  1  0  0  0  0
  1 30  1  0  0  0  0
  1 31  1  0  0  0  0
  1  2  1  0  0  0  0
  2  3  1  0  0  0  0
  3  4  2  0  0  0  0
  4 32  1  0  0  0  0
  4  5  1  0  0  0  0
  5  6  1  0  0  0  0
  6 33  1  0  0  0  0
  6  7  1  0  0  0  0
  7  8  2  0  0  0  0
  7  9  1  0  0  0  0
  9 34  1  0  0  0  0
  9 35  1  0  0  0  0
  9 10  1  0  0  0  0
 10 11  1  0  0  0  0
 11 36  1  0  0  0  0
 11 37  1  0  0  0  0
 11 38  1  0  0  0  0
 10 12  1  0  0  0  0
 12 39  1  0  0  0  0
 12 40  1  0  0  0  0
 12 41  1  0  0  0  0
  5 13  2  0  0  0  0
 13 14  1  0  0  0  0
 13 15  1  0  0  0  0
 15 42  1  0  0  0  0
 15 16  2  0  0  0  0
 16  3  1  0  0  0  0
 16 17  1  0  0  0  0
 17 43  1  0  0  0  0
 17 18  1  0  0  0  0
 18 19  2  0  0  0  0
 18 20  1  0  0  0  0
 20 44  1  0  0  0  0
 20 21  1  0  0  0  0
 21 22  2  0  0  0  0
 22 45  1  0  0  0  0
 22 23  1  0  0  0  0
 23 24  2  0  0  0  0
 24 25  1  0  0  0  0
 25 46  1  0  0  0  0
 25 26  2  0  0  0  0
 26 21  1  0  0  0  0
 24 27  1  0  0  0  0
 27 28  3  0  0  0  0
M  END
>  <LOGBIO>
8.5200

>  <PRED_LOGBIO>
7.5300

>  <XV_RES>
1.1800

>  <WHL_TMPL>
25

>  <ANCH>
34-35;45-46

$$$$
ROW42
  -MTS-   01071500343D 0   0.00000     0.00000     0

 63 67  0  0  0  0  0  0  0  0999 V2000
   11.9820   12.2070   15.2510 C   0  0  0  0  0  0  0  0  0  0  0  0
   12.0500   10.9220   14.6360 O   0  0  0  0  0  0  0  0  0  0  0  0
   11.3860    9.7740   15.2200 C   0  0  0  0  0  0  0  0  0  0  0  0
   10.0310    9.7500   15.8560 C   0  0  0  0  0  0  0  0  0  0  0  0
    9.4600    8.5270   16.4180 C   0  0  0  0  0  0  0  0  0  0  0  0
   10.2560    7.3050   16.3390 C   0  0  0  0  0  0  0  0  0  0  0  0
   11.5740    7.2870   15.7300 C   0  0  0  0  0  0  0  0  0  0  0  0
   12.1510    8.5000   15.1710 C   0  0  0  0  0  0  0  0  0  0  0  0
   13.4190    8.4500   14.5950 O   0  0  0  0  0  0  0  0  0  0  0  0
    8.0830    8.5280   17.0630 C   0  0  0  0  0  0  0  0  0  0  0  0
    7.1030    7.4620   16.8060 C   0  0  0  0  0  0  0  0  0  0  0  0
    5.7730    7.4680   17.4240 C   0  0  0  0  0  0  0  0  0  0  0  0
    5.4260    8.5640   18.3210 C   0  0  0  0  0  0  0  0  0  0  0  0
    4.1580    8.8180   19.0720 C   0  0  0  0  0  0  0  0  0  0  0  0
    3.0490    8.0130   19.0410 C   0  0  0  0  0  0  0  0  0  0  0  0
    1.6810    8.3760   19.5040 C   0  0  0  0  0  0  0  0  0  0  0  0
    0.6040    7.5850   19.4050 C   0  0  0  0  0  0  0  0  0  0  0  0
   -0.6970    8.0750   19.9130 C   0  0  0  0  0  0  0  0  0  0  0  0
   -0.7660    9.2970   20.4580 C   0  0  0  0  0  0  0  0  0  0  0  0
    1.0210    9.9610   20.3400 Se  0  0  0  0  0  0  0  0  0  0  0  0
   -1.9540    9.9770   21.0210 C   0  0  0  0  0  0  0  0  0  0  0  0
   -2.2310    9.8440   22.2120 O   0  0  0  0  0  0  0  0  0  0  0  0
   -2.7220   10.7300   20.2400 N   0  0  0  0  0  0  0  0  0  0  0  0
   -3.9020   11.4050   20.8000 C   0  0  0  0  0  0  0  0  0  0  0  0
   -4.6040   12.2000   19.7000 C   0  0  0  0  0  0  0  0  0  0  0  0
   -5.7840   12.8750   20.2600 N   0  0  0  0  0  0  0  0  0  0  0  0
   -5.4000   14.2060   20.7500 C   0  0  0  0  0  0  0  0  0  0  0  0
   -6.6350   15.0090   21.1990 C   0  0  0  0  0  0  0  0  0  0  0  0
   -7.6110   15.0890   20.1570 O   0  0  0  0  0  0  0  0  0  0  0  0
   -8.0310   13.7930   19.7210 C   0  0  0  0  0  0  0  0  0  0  0  0
   -6.8330   12.9600   19.2330 C   0  0  0  0  0  0  0  0  0  0  0  0
    4.5400   10.1440   19.7840 C   0  0  0  0  0  0  0  0  0  0  0  0
    3.8350   10.8070   20.5490 O   0  0  0  0  0  0  0  0  0  0  0  0
    5.8090   10.5090   19.4460 N   0  0  0  0  0  0  0  0  0  0  0  0
    6.3630    9.6130   18.5880 C   0  0  0  0  0  0  0  0  0  0  0  0
    7.6890    9.6220   17.9820 C   0  0  0  0  0  0  0  0  0  0  0  0
   10.9430   12.4970   15.3900 H   0  0  0  0  0  0  0  0  0  0  0  0
   12.4120   12.1010   16.2450 H   0  0  0  0  0  0  0  0  0  0  0  0
   12.5360   12.8980   14.6200 H   0  0  0  0  0  0  0  0  0  0  0  0
    9.4580   10.6640   15.9010 H   0  0  0  0  0  0  0  0  0  0  0  0
    9.8530    6.3890   16.7450 H   0  0  0  0  0  0  0  0  0  0  0  0
   12.1320    6.3630   15.6920 H   0  0  0  0  0  0  0  0  0  0  0  0
   13.3080    8.3670   13.6350 H   0  0  0  0  0  0  0  0  0  0  0  0
    7.3700    6.6520   16.1440 H   0  0  0  0  0  0  0  0  0  0  0  0
    5.0660    6.6780   17.2190 H   0  0  0  0  0  0  0  0  0  0  0  0
    3.1800    7.0180   18.6420 H   0  0  0  0  0  0  0  0  0  0  0  0
    0.6840    6.6040   18.9620 H   0  0  0  0  0  0  0  0  0  0  0  0
   -1.5800    7.4560   19.8440 H   0  0  0  0  0  0  0  0  0  0  0  0
   -2.4950   10.8390   19.2620 H   0  0  0  0  0  0  0  0  0  0  0  0
   -4.5870   10.6620   21.2040 H   0  0  0  0  0  0  0  0  0  0  0  0
   -3.5910   12.0810   21.5930 H   0  0  0  0  0  0  0  0  0  0  0  0
   -3.9190   12.9420   19.2960 H   0  0  0  0  0  0  0  0  0  0  0  0
   -4.9160   11.5240   18.9060 H   0  0  0  0  0  0  0  0  0  0  0  0
   -4.8830   14.7470   19.9600 H   0  0  0  0  0  0  0  0  0  0  0  0
   -4.7130   14.0990   21.5870 H   0  0  0  0  0  0  0  0  0  0  0  0
   -7.0760   14.5360   22.0730 H   0  0  0  0  0  0  0  0  0  0  0  0
   -6.3290   16.0130   21.4860 H   0  0  0  0  0  0  0  0  0  0  0  0
   -8.5230   13.2760   20.5420 H   0  0  0  0  0  0  0  0  0  0  0  0
   -8.7520   13.9000   18.9130 H   0  0  0  0  0  0  0  0  0  0  0  0
   -6.4220   13.4110   18.3320 H   0  0  0  0  0  0  0  0  0  0  0  0
   -7.1710   11.9590   18.9760 H   0  0  0  0  0  0  0  0  0  0  0  0
    6.2760   11.3370   19.7880 H   0  0  0  0  0  0  0  0  0  0  0  0
    8.3810   10.4220   18.2020 H   0  0  0  0  0  0  0  0  0  0  0  0
  1 37  1  0  0  0  0
  1 38  1  0  0  0  0
  1 39  1  0  0  0  0
  1  2  1  0  0  0  0
  2  3  1  0  0  0  0
  3  4  2  0  0  0  0
  4 40  1  0  0  0  0
  4  5  1  0  0  0  0
  5  6  2  0  0  0  0
  6 41  1  0  0  0  0
  6  7  1  0  0  0  0
  7 42  1  0  0  0  0
  7  8  2  0  0  0  0
  8  3  1  0  0  0  0
  8  9  1  0  0  0  0
  9 43  1  0  0  0  0
  5 10  1  0  0  0  0
 10 11  2  0  0  0  0
 11 44  1  0  0  0  0
 11 12  1  0  0  0  0
 12 45  1  0  0  0  0
 12 13  2  0  0  0  0
 13 14  1  0  0  0  0
 14 15  2  0  0  0  0
 15 46  1  0  0  0  0
 15 16  1  0  0  0  0
 16 17  2  0  0  0  0
 17 47  1  0  0  0  0
 17 18  1  0  0  0  0
 18 48  1  0  0  0  0
 18 19  2  0  0  0  0
 19 20  1  0  0  0  0
 20 16  1  0  0  0  0
 19 21  1  0  0  0  0
 21 22  2  0  0  0  0
 21 23  1  0  0  0  0
 23 49  1  0  0  0  0
 23 24  1  0  0  0  0
 24 50  1  0  0  0  0
 24 51  1  0  0  0  0
 24 25  1  0  0  0  0
 25 52  1  0  0  0  0
 25 53  1  0  0  0  0
 25 26  1  0  0  0  0
 26 27  1  0  0  0  0
 27 54  1  0  0  0  0
 27 55  1  0  0  0  0
 27 28  1  0  0  0  0
 28 56  1  0  0  0  0
 28 57  1  0  0  0  0
 28 29  1  0  0  0  0
 29 30  1  0  0  0  0
 30 58  1  0  0  0  0
 30 59  1  0  0  0  0
 30 31  1  0  0  0  0
 31 26  1  0  0  0  0
 31 60  1  0  0  0  0
 31 61  1  0  0  0  0
 14 32  1  0  0  0  0
 32 33  2  0  0  0  0
 32 34  1  0  0  0  0
 34 62  1  0  0  0  0
 34 35  1  0  0  0  0
 35 13  1  0  0  0  0
 35 36  2  0  0  0  0
 36 10  1  0  0  0  0
 36 63  1  0  0  0  0
M  END
>  <LOGBIO>
8.0600

>  <PRED_LOGBIO>
8.4000

>  <XV_RES>
-0.3990

>  <WHL_TMPL>
4

>  <ANCH>
14-15;26-27

$$$$
ROW43
  -MTS-   01071500343D 0   0.00000     0.00000     0

 30 33  0  0  0  0  0  0  0  0999 V2000
    7.0100    4.1520   15.3890 C   0  0  0  0  0  0  0  0  0  0  0  0
    6.2470    5.0180   16.1810 C   0  0  0  0  0  0  0  0  0  0  0  0
    6.8580    6.1360   16.7620 C   0  0  0  0  0  0  0  0  0  0  0  0
    8.2210    6.3600   16.5350 C   0  0  0  0  0  0  0  0  0  0  0  0
    8.9290    5.4560   15.7340 C   0  0  0  0  0  0  0  0  0  0  0  0
    8.3130    4.3960   15.1930 N   0  0  0  0  0  0  0  0  0  0  0  0
    6.0740    7.0680   17.6030 C   0  0  0  0  0  0  0  0  0  0  0  0
    4.7040    6.8970   17.7770 C   0  0  0  0  0  0  0  0  0  0  0  0
    4.0110    7.8190   18.5620 N   0  0  0  0  0  0  0  0  0  0  0  0
    2.6940    7.9650   18.9860 C   0  0  0  0  0  0  0  0  0  0  0  0
    2.6300    9.0520   19.7370 C   0  0  0  0  0  0  0  0  0  0  0  0
    3.8450    9.5820   19.8450 N   0  0  0  0  0  0  0  0  0  0  0  0
    4.7070    8.8560   19.1460 C   0  0  0  0  0  0  0  0  0  0  0  0
    6.0690    8.9750   18.9270 C   0  0  0  0  0  0  0  0  0  0  0  0
    6.7050    8.1020   18.1740 N   0  0  0  0  0  0  0  0  0  0  0  0
    1.5700    7.0920   18.5780 C   0  0  0  0  0  0  0  0  0  0  0  0
    0.1910    7.1330   19.1120 C   0  0  0  0  0  0  0  0  0  0  0  0
   -0.5040    6.1980   18.4920 N   0  0  0  0  0  0  0  0  0  0  0  0
    0.3810    5.5320   17.5560 N   0  0  0  0  0  0  0  0  0  0  0  0
    1.6150    6.1190   17.6580 C   0  0  0  0  0  0  0  0  0  0  0  0
    6.5490    3.2860   14.9360 H   0  0  0  0  0  0  0  0  0  0  0  0
    5.1960    4.8250   16.3420 H   0  0  0  0  0  0  0  0  0  0  0  0
    8.7180    7.2140   16.9710 H   0  0  0  0  0  0  0  0  0  0  0  0
    9.9810    5.6150   15.5490 H   0  0  0  0  0  0  0  0  0  0  0  0
    4.1880    6.0680   17.3140 H   0  0  0  0  0  0  0  0  0  0  0  0
    1.7330    9.4470   20.1910 H   0  0  0  0  0  0  0  0  0  0  0  0
    6.6140    9.7910   19.3780 H   0  0  0  0  0  0  0  0  0  0  0  0
   -0.1810    7.8070   19.8700 H   0  0  0  0  0  0  0  0  0  0  0  0
    0.1330    4.7720   16.9390 H   0  0  0  0  0  0  0  0  0  0  0  0
    2.4880    5.8400   17.0860 H   0  0  0  0  0  0  0  0  0  0  0  0
  1 21  1  0  0  0  0
  1  2  2  0  0  0  0
  2 22  1  0  0  0  0
  2  3  1  0  0  0  0
  3  4  2  0  0  0  0
  4 23  1  0  0  0  0
  4  5  1  0  0  0  0
  5 24  1  0  0  0  0
  5  6  2  0  0  0  0
  6  1  1  0  0  0  0
  3  7  1  0  0  0  0
  7  8  2  0  0  0  0
  8 25  1  0  0  0  0
  8  9  1  0  0  0  0
  9 10  1  0  0  0  0
 10 11  2  0  0  0  0
 11 26  1  0  0  0  0
 11 12  1  0  0  0  0
 12 13  2  0  0  0  0
 13  9  1  0  0  0  0
 13 14  1  0  0  0  0
 14 27  1  0  0  0  0
 14 15  2  0  0  0  0
 15  7  1  0  0  0  0
 10 16  1  0  0  0  0
 16 17  1  0  0  0  0
 17 28  1  0  0  0  0
 17 18  2  0  0  0  0
 18 19  1  0  0  0  0
 19 29  1  0  0  0  0
 19 20  1  0  0  0  0
 20 16  2  0  0  0  0
 20 30  1  0  0  0  0
M  END
>  <LOGBIO>
4.6000

>  <PRED_LOGBIO>
5.6000

>  <XV_RES>
-1.2400

>  <WHL_TMPL>
17

>  <ANCH>
3-4;15-16

$$$$
ROW44
  -MTS-   01071500343D 0   0.00000     0.00000     0

 28 31  0  0  0  0  0  0  0  0999 V2000
    6.3810    5.1090   16.1860 C   0  0  0  0  0  0  0  0  0  0  0  0
    7.4150    4.5820   15.5360 N   0  0  0  0  0  0  0  0  0  0  0  0
    8.4090    5.2800   15.7280 N   0  0  0  0  0  0  0  0  0  0  0  0
    8.0910    6.3020   16.5130 C   0  0  0  0  0  0  0  0  0  0  0  0
    6.8100    6.1930   16.8130 C   0  0  0  0  0  0  0  0  0  0  0  0
    5.8990    6.8960   17.5340 C   0  0  0  0  0  0  0  0  0  0  0  0
    6.6900    8.0070   18.1070 C   0  0  0  0  0  0  0  0  0  0  0  0
    6.0990    8.9170   18.8580 N   0  0  0  0  0  0  0  0  0  0  0  0
    4.7250    8.8350   19.1140 C   0  0  0  0  0  0  0  0  0  0  0  0
    3.9190    9.6060   19.8200 N   0  0  0  0  0  0  0  0  0  0  0  0
    2.6290    9.0660   19.7470 C   0  0  0  0  0  0  0  0  0  0  0  0
    2.6940    7.9650   18.9860 C   0  0  0  0  0  0  0  0  0  0  0  0
    1.5700    7.0920   18.5780 C   0  0  0  0  0  0  0  0  0  0  0  0
    1.6200    6.0170   17.5620 C   0  0  0  0  0  0  0  0  0  0  0  0
    0.4160    5.4790   17.4940 N   0  0  0  0  0  0  0  0  0  0  0  0
   -0.4360    6.1700   18.4410 N   0  0  0  0  0  0  0  0  0  0  0  0
    0.3210    7.1290   19.0610 C   0  0  0  0  0  0  0  0  0  0  0  0
    3.9940    7.8050   18.5830 N   0  0  0  0  0  0  0  0  0  0  0  0
    4.5860    6.8490   17.8000 C   0  0  0  0  0  0  0  0  0  0  0  0
    5.3730    4.7220   16.2000 H   0  0  0  0  0  0  0  0  0  0  0  0
    9.3270    5.1030   15.3470 H   0  0  0  0  0  0  0  0  0  0  0  0
    8.7600    7.0820   16.8460 H   0  0  0  0  0  0  0  0  0  0  0  0
    7.7500    8.0730   17.9120 H   0  0  0  0  0  0  0  0  0  0  0  0
    1.7430    9.4650   20.2180 H   0  0  0  0  0  0  0  0  0  0  0  0
    2.4830    5.7260   16.9820 H   0  0  0  0  0  0  0  0  0  0  0  0
   -1.4120    5.9790   18.6140 H   0  0  0  0  0  0  0  0  0  0  0  0
   -0.0350    7.8100   19.8210 H   0  0  0  0  0  0  0  0  0  0  0  0
    3.9880    6.0480   17.3930 H   0  0  0  0  0  0  0  0  0  0  0  0
  1 20  1  0  0  0  0
  1  2  2  0  0  0  0
  2  3  1  0  0  0  0
  3 21  1  0  0  0  0
  3  4  1  0  0  0  0
  4 22  1  0  0  0  0
  4  5  2  0  0  0  0
  5  1  1  0  0  0  0
  5  6  1  0  0  0  0
  6  7  1  0  0  0  0
  7 23  1  0  0  0  0
  7  8  2  0  0  0  0
  8  9  1  0  0  0  0
  9 10  2  0  0  0  0
 10 11  1  0  0  0  0
 11 24  1  0  0  0  0
 11 12  2  0  0  0  0
 12 13  1  0  0  0  0
 13 14  1  0  0  0  0
 14 25  1  0  0  0  0
 14 15  2  0  0  0  0
 15 16  1  0  0  0  0
 16 26  1  0  0  0  0
 16 17  1  0  0  0  0
 17 13  2  0  0  0  0
 17 27  1  0  0  0  0
 12 18  1  0  0  0  0
 18  9  1  0  0  0  0
 18 19  1  0  0  0  0
 19  6  2  0  0  0  0
 19 28  1  0  0  0  0
M  END
>  <LOGBIO>
5.3000

>  <PRED_LOGBIO>
5.0000

>  <XV_RES>
0.2750

>  <WHL_TMPL>
17

>  <ANCH>
3-4;17-15

$$$$
ROW45
  -MTS-   01071500343D 0   0.00000     0.00000     0

 34 37  0  0  0  0  0  0  0  0999 V2000
   15.9380   -4.6580   12.6320 C   0  0  0  0  0  0  0  0  0  0  0  0
   15.8690   -3.4450   11.7850 C   0  0  0  0  0  0  0  0  0  0  0  0
   14.7240   -2.7740   11.6310 C   0  0  0  0  0  0  0  0  0  0  0  0
   14.7540   -1.5840   10.7700 C   0  0  0  0  0  0  0  0  0  0  0  0
   13.7380   -0.8060   10.5530 N   0  0  0  0  0  0  0  0  0  0  0  0
   14.1040    0.2040    9.7130 N   0  0  0  0  0  0  0  0  0  0  0  0
   15.4170    0.0670    9.4040 C   0  0  0  0  0  0  0  0  0  0  0  0
   16.1920    0.7280    8.7290 O   0  0  0  0  0  0  0  0  0  0  0  0
   15.8180   -1.2130   10.1680 N   0  0  0  0  0  0  0  0  0  0  0  0
   17.0260   -1.9090   10.2690 C   0  0  0  0  0  0  0  0  0  0  0  0
   18.1370   -1.4900    9.5760 C   0  0  0  0  0  0  0  0  0  0  0  0
   19.3270   -2.1790    9.6780 C   0  0  0  0  0  0  0  0  0  0  0  0
   19.3740   -3.2980   10.4880 C   0  0  0  0  0  0  0  0  0  0  0  0
   18.2560   -3.7150   11.1770 C   0  0  0  0  0  0  0  0  0  0  0  0
   17.0700   -3.0220   11.0750 C   0  0  0  0  0  0  0  0  0  0  0  0
   20.4950   -1.6980    8.9070 C   0  0  0  0  0  0  0  0  0  0  0  0
   20.6210   -0.5150    8.2890 C   0  0  0  0  0  0  0  0  0  0  0  0
   21.9040   -0.2920    7.5860 C   0  0  0  0  0  0  0  0  0  0  0  0
   22.2010    0.9880    6.8420 C   0  0  0  0  0  0  0  0  0  0  0  0
   22.7860   -1.2990    7.6520 C   0  0  0  0  0  0  0  0  0  0  0  0
   22.0090   -2.5660    8.6130 S   0  0  0  0  0  0  0  0  0  0  0  0
   14.9340   -5.0010   12.8710 H   0  0  0  0  0  0  0  0  0  0  0  0
   16.3980   -5.4360   12.0260 H   0  0  0  0  0  0  0  0  0  0  0  0
   16.5230   -4.3960   13.5110 H   0  0  0  0  0  0  0  0  0  0  0  0
   13.8150   -3.0930   12.1190 H   0  0  0  0  0  0  0  0  0  0  0  0
   13.4950    0.9360    9.3760 H   0  0  0  0  0  0  0  0  0  0  0  0
   18.0770   -0.6140    8.9470 H   0  0  0  0  0  0  0  0  0  0  0  0
   20.2970   -3.8510   10.5820 H   0  0  0  0  0  0  0  0  0  0  0  0
   18.3100   -4.5940   11.8030 H   0  0  0  0  0  0  0  0  0  0  0  0
   19.8370    0.2270    8.3030 H   0  0  0  0  0  0  0  0  0  0  0  0
   22.8740    0.7780    6.0130 H   0  0  0  0  0  0  0  0  0  0  0  0
   22.6700    1.7000    7.5180 H   0  0  0  0  0  0  0  0  0  0  0  0
   21.2740    1.4090    6.4600 H   0  0  0  0  0  0  0  0  0  0  0  0
   23.7700   -1.3310    7.2100 H   0  0  0  0  0  0  0  0  0  0  0  0
  1 22  1  0  0  0  0
  1 23  1  0  0  0  0
  1 24  1  0  0  0  0
  1  2  1  0  0  0  0
  2  3  2  0  0  0  0
  3 25  1  0  0  0  0
  3  4  1  0  0  0  0
  4  5  2  0  0  0  0
  5  6  1  0  0  0  0
  6 26  1  0  0  0  0
  6  7  1  0  0  0  0
  7  8  2  0  0  0  0
  7  9  1  0  0  0  0
  9  4  1  0  0  0  0
  9 10  1  0  0  0  0
 10 11  1  0  0  0  0
 11 27  1  0  0  0  0
 11 12  2  0  0  0  0
 12 13  1  0  0  0  0
 13 28  1  0  0  0  0
 13 14  2  0  0  0  0
 14 29  1  0  0  0  0
 14 15  1  0  0  0  0
 15  2  1  0  0  0  0
 15 10  2  0  0  0  0
 12 16  1  0  0  0  0
 16 17  2  0  0  0  0
 17 30  1  0  0  0  0
 17 18  1  0  0  0  0
 18 19  1  0  0  0  0
 19 31  1  0  0  0  0
 19 32  1  0  0  0  0
 19 33  1  0  0  0  0
 18 20  2  0  0  0  0
 20 34  1  0  0  0  0
 20 21  1  0  0  0  0
 21 16  1  0  0  0  0
M  END
>  <LOGBIO>
7.2200

>  <PRED_LOGBIO>
7.1300

>  <XV_RES>
0.1150

>  <WHL_TMPL>
16

>  <ANCH>
19-20;18-24

$$$$
ROW46
  -MTS-   01071500343D 0   0.00000     0.00000     0

 44 47  0  0  0  0  0  0  0  0999 V2000
    9.7330    6.4810   15.2710 N   0  0  0  0  0  0  0  0  0  0  0  0
    8.9760    6.9820   15.9610 C   0  0  0  0  0  0  0  0  0  0  0  0
    8.0120    7.6090   16.8200 C   0  0  0  0  0  0  0  0  0  0  0  0
    8.3300    8.7370   17.4740 N   0  0  0  0  0  0  0  0  0  0  0  0
    7.4470    9.3090   18.2730 C   0  0  0  0  0  0  0  0  0  0  0  0
    6.1920    8.7410   18.4720 C   0  0  0  0  0  0  0  0  0  0  0  0
    5.3270    9.3790   19.2700 N   0  0  0  0  0  0  0  0  0  0  0  0
    4.0540    9.0310   19.5200 C   0  0  0  0  0  0  0  0  0  0  0  0
    3.4320    7.9510   18.8950 C   0  0  0  0  0  0  0  0  0  0  0  0
    2.0980    7.6730   19.1780 C   0  0  0  0  0  0  0  0  0  0  0  0
    1.4520    6.5920   18.5870 C   0  0  0  0  0  0  0  0  0  0  0  0
    0.1190    6.3340   18.8900 C   0  0  0  0  0  0  0  0  0  0  0  0
   -0.5670    7.1520   19.7820 C   0  0  0  0  0  0  0  0  0  0  0  0
    0.0810    8.2310   20.3720 C   0  0  0  0  0  0  0  0  0  0  0  0
    1.4150    8.4870   20.0660 C   0  0  0  0  0  0  0  0  0  0  0  0
    2.0790    9.5590   20.6480 C   0  0  0  0  0  0  0  0  0  0  0  0
    3.3450    9.8070   20.3560 N   0  0  0  0  0  0  0  0  0  0  0  0
    5.8630    7.6280   17.8030 N   0  0  0  0  0  0  0  0  0  0  0  0
    6.7690    7.0160   17.0260 C   0  0  0  0  0  0  0  0  0  0  0  0
    6.4360    5.8900   16.3290 O   0  0  0  0  0  0  0  0  0  0  0  0
    5.0230    5.6730   16.3660 C   0  0  0  0  0  0  0  0  0  0  0  0
    4.4820    5.9740   17.7740 C   0  0  0  0  0  0  0  0  0  0  0  0
    3.0030    5.5640   17.9070 C   0  0  0  0  0  0  0  0  0  0  0  0
    2.7750    4.1220   17.4190 C   0  0  0  0  0  0  0  0  0  0  0  0
    3.2650    3.9350   16.0460 N   0  0  0  0  0  0  0  0  0  0  0  0
    4.7030    4.2250   15.9500 C   0  0  0  0  0  0  0  0  0  0  0  0
    7.7020   10.2290   18.7780 H   0  0  0  0  0  0  0  0  0  0  0  0
    5.6670   10.2100   19.7330 H   0  0  0  0  0  0  0  0  0  0  0  0
    3.9810    7.3350   18.1970 H   0  0  0  0  0  0  0  0  0  0  0  0
    1.9840    5.9550   17.8950 H   0  0  0  0  0  0  0  0  0  0  0  0
   -0.3850    5.4960   18.4310 H   0  0  0  0  0  0  0  0  0  0  0  0
   -1.6020    6.9490   20.0160 H   0  0  0  0  0  0  0  0  0  0  0  0
   -0.4480    8.8680   21.0650 H   0  0  0  0  0  0  0  0  0  0  0  0
    1.5560   10.1960   21.3460 H   0  0  0  0  0  0  0  0  0  0  0  0
    4.5960    6.3690   15.6470 H   0  0  0  0  0  0  0  0  0  0  0  0
    5.0730    5.4380   18.5130 H   0  0  0  0  0  0  0  0  0  0  0  0
    4.5820    7.0380   17.9810 H   0  0  0  0  0  0  0  0  0  0  0  0
    2.3840    6.2450   17.3250 H   0  0  0  0  0  0  0  0  0  0  0  0
    2.6960    5.6470   18.9480 H   0  0  0  0  0  0  0  0  0  0  0  0
    3.2890    3.4290   18.0830 H   0  0  0  0  0  0  0  0  0  0  0  0
    1.7130    3.8890   17.4590 H   0  0  0  0  0  0  0  0  0  0  0  0
    3.1010    2.9820   15.7570 H   0  0  0  0  0  0  0  0  0  0  0  0
    5.2540    3.5360   16.5870 H   0  0  0  0  0  0  0  0  0  0  0  0
    5.0390    4.0600   14.9290 H   0  0  0  0  0  0  0  0  0  0  0  0
  1  2  3  0  0  0  0
  2  3  1  0  0  0  0
  3  4  1  0  0  0  0
  4  5  2  0  0  0  0
  5 27  1  0  0  0  0
  5  6  1  0  0  0  0
  6  7  1  0  0  0  0
  7 28  1  0  0  0  0
  7  8  1  0  0  0  0
  8  9  2  0  0  0  0
  9 29  1  0  0  0  0
  9 10  1  0  0  0  0
 10 11  1  0  0  0  0
 11 30  1  0  0  0  0
 11 12  2  0  0  0  0
 12 31  1  0  0  0  0
 12 13  1  0  0  0  0
 13 32  1  0  0  0  0
 13 14  2  0  0  0  0
 14 33  1  0  0  0  0
 14 15  1  0  0  0  0
 15 10  2  0  0  0  0
 15 16  1  0  0  0  0
 16 34  1  0  0  0  0
 16 17  2  0  0  0  0
 17  8  1  0  0  0  0
  6 18  2  0  0  0  0
 18 19  1  0  0  0  0
 19  3  2  0  0  0  0
 19 20  1  0  0  0  0
 20 21  1  0  0  0  0
 21 35  1  0  0  0  0
 21 22  1  0  0  0  0
 22 36  1  0  0  0  0
 22 37  1  0  0  0  0
 22 23  1  0  0  0  0
 23 38  1  0  0  0  0
 23 39  1  0  0  0  0
 23 24  1  0  0  0  0
 24 40  1  0  0  0  0
 24 41  1  0  0  0  0
 24 25  1  0  0  0  0
 25 42  1  0  0  0  0
 25 26  1  0  0  0  0
 26 21  1  0  0  0  0
 26 43  1  0  0  0  0
 26 44  1  0  0  0  0
M  END
>  <LOGBIO>
8.1500

>  <PRED_LOGBIO>
6.7100

>  <XV_RES>
1.7280

>  <WHL_TMPL>
24

>  <ANCH>
45-46;2-1

$$$$
ROW47
  -MTS-   01071500343D 0   0.00000     0.00000     0

 40 42  0  0  0  0  0  0  0  0999 V2000
   28.0460   -3.0570    7.8460 N   0  0  0  0  0  0  0  0  0  0  0  0
   27.0660   -2.8420    8.9200 C   0  0  0  0  0  0  0  0  0  0  0  0
   25.7810   -2.2640    8.3290 C   0  0  0  0  0  0  0  0  0  0  0  0
   25.1200   -1.3110    9.3420 C   0  0  0  0  0  0  0  0  0  0  0  0
   23.7610   -0.8020    8.8270 C   0  0  0  0  0  0  0  0  0  0  0  0
   22.8760   -1.8980    8.4080 N   0  0  0  0  0  0  0  0  0  0  0  0
   23.4780   -2.8390    7.4510 C   0  0  0  0  0  0  0  0  0  0  0  0
   24.8280   -3.4050    7.9280 C   0  0  0  0  0  0  0  0  0  0  0  0
   21.5520   -2.0370    8.8860 C   0  0  0  0  0  0  0  0  0  0  0  0
   20.6120   -1.0230    8.6660 C   0  0  0  0  0  0  0  0  0  0  0  0
   19.3160   -1.2100    9.1600 C   0  0  0  0  0  0  0  0  0  0  0  0
   18.3280   -0.2160    8.9640 N   0  0  0  0  0  0  0  0  0  0  0  0
   17.0320   -0.2810    9.3730 C   0  0  0  0  0  0  0  0  0  0  0  0
   16.5740   -1.4050   10.0710 C   0  0  0  0  0  0  0  0  0  0  0  0
   15.2990   -1.4500   10.4810 N   0  0  0  0  0  0  0  0  0  0  0  0
   14.4520   -0.4410   10.2350 C   0  0  0  0  0  0  0  0  0  0  0  0
   14.9180    0.6790    9.5360 C   0  0  0  0  0  0  0  0  0  0  0  0
   16.1910    0.7320    9.1230 N   0  0  0  0  0  0  0  0  0  0  0  0
   19.0180   -2.3380    9.8190 N   0  0  0  0  0  0  0  0  0  0  0  0
   19.9390   -3.2910   10.0150 C   0  0  0  0  0  0  0  0  0  0  0  0
   21.1880   -3.1410    9.5540 N   0  0  0  0  0  0  0  0  0  0  0  0
   27.6670   -3.7030    7.1680 H   0  0  0  0  0  0  0  0  0  0  0  0
   28.8960   -3.4400    8.2360 H   0  0  0  0  0  0  0  0  0  0  0  0
   26.8470   -3.7910    9.4060 H   0  0  0  0  0  0  0  0  0  0  0  0
   27.4750   -2.1470    9.6500 H   0  0  0  0  0  0  0  0  0  0  0  0
   26.0910   -1.7110    7.4450 H   0  0  0  0  0  0  0  0  0  0  0  0
   24.9780   -1.8280   10.2880 H   0  0  0  0  0  0  0  0  0  0  0  0
   25.7780   -0.4630    9.5250 H   0  0  0  0  0  0  0  0  0  0  0  0
   23.9200   -0.1270    7.9890 H   0  0  0  0  0  0  0  0  0  0  0  0
   23.2710   -0.2230    9.6080 H   0  0  0  0  0  0  0  0  0  0  0  0
   23.6140   -2.3400    6.4940 H   0  0  0  0  0  0  0  0  0  0  0  0
   22.7860   -3.6590    7.2710 H   0  0  0  0  0  0  0  0  0  0  0  0
   24.6660   -4.0590    8.7820 H   0  0  0  0  0  0  0  0  0  0  0  0
   25.2790   -3.9890    7.1280 H   0  0  0  0  0  0  0  0  0  0  0  0
   20.8800   -0.1240    8.1310 H   0  0  0  0  0  0  0  0  0  0  0  0
   18.6120    0.6210    8.4750 H   0  0  0  0  0  0  0  0  0  0  0  0
   17.2430   -2.2270   10.2780 H   0  0  0  0  0  0  0  0  0  0  0  0
   13.4270   -0.4910   10.5710 H   0  0  0  0  0  0  0  0  0  0  0  0
   14.2490    1.5020    9.3290 H   0  0  0  0  0  0  0  0  0  0  0  0
   19.6710   -4.1910   10.5500 H   0  0  0  0  0  0  0  0  0  0  0  0
  1 22  1  0  0  0  0
  1 23  1  0  0  0  0
  1  2  1  0  0  0  0
  2 24  1  0  0  0  0
  2 25  1  0  0  0  0
  2  3  1  0  0  0  0
  3 26  1  0  0  0  0
  3  4  1  0  0  0  0
  4 27  1  0  0  0  0
  4 28  1  0  0  0  0
  4  5  1  0  0  0  0
  5 29  1  0  0  0  0
  5 30  1  0  0  0  0
  5  6  1  0  0  0  0
  6  7  1  0  0  0  0
  7 31  1  0  0  0  0
  7 32  1  0  0  0  0
  7  8  1  0  0  0  0
  8  3  1  0  0  0  0
  8 33  1  0  0  0  0
  8 34  1  0  0  0  0
  6  9  1  0  0  0  0
  9 10  2  0  0  0  0
 10 35  1  0  0  0  0
 10 11  1  0  0  0  0
 11 12  1  0  0  0  0
 12 36  1  0  0  0  0
 12 13  1  0  0  0  0
 13 14  2  0  0  0  0
 14 37  1  0  0  0  0
 14 15  1  0  0  0  0
 15 16  2  0  0  0  0
 16 38  1  0  0  0  0
 16 17  1  0  0  0  0
 17 39  1  0  0  0  0
 17 18  2  0  0  0  0
 18 13  1  0  0  0  0
 11 19  2  0  0  0  0
 19 20  1  0  0  0  0
 20 40  1  0  0  0  0
 20 21  2  0  0  0  0
 21  9  1  0  0  0  0
M  END
>  <LOGBIO>
4.6600

>  <PRED_LOGBIO>
6.1400

>  <XV_RES>
-2.0710

>  <WHL_TMPL>
29

>  <ANCH>
10-55;28-36

$$$$
ROW48
  -MTS-   01071500343D 0   0.00000     0.00000     0

 44 49  0  0  0  0  0  0  0  0999 V2000
    8.3080    9.3130   18.3100 O   0  0  0  0  0  0  0  0  0  0  0  0
    7.1130    9.2190   18.5870 C   0  0  0  0  0  0  0  0  0  0  0  0
    6.4310   10.0230   19.3970 N   0  0  0  0  0  0  0  0  0  0  0  0
    5.1600    9.6430   19.4790 C   0  0  0  0  0  0  0  0  0  0  0  0
    4.2840   10.1880   20.1490 O   0  0  0  0  0  0  0  0  0  0  0  0
    4.9820    8.4480   18.6240 C   0  0  0  0  0  0  0  0  0  0  0  0
    6.1790    8.1900   18.0790 C   0  0  0  0  0  0  0  0  0  0  0  0
    6.3260    7.0390   17.1610 C   0  0  0  0  0  0  0  0  0  0  0  0
    7.4610    6.4720   16.3990 C   0  0  0  0  0  0  0  0  0  0  0  0
    8.8120    6.8100   16.2620 C   0  0  0  0  0  0  0  0  0  0  0  0
    9.6460    6.0450   15.4370 C   0  0  0  0  0  0  0  0  0  0  0  0
   10.9680    6.3770   15.3030 O   0  0  0  0  0  0  0  0  0  0  0  0
   11.9020    5.7950   16.2170 C   0  0  0  0  0  0  0  0  0  0  0  0
   13.2930    6.2880   15.8970 C   0  0  0  0  0  0  0  0  0  0  0  0
   13.7800    7.4520   16.5040 C   0  0  0  0  0  0  0  0  0  0  0  0
   15.0700    7.9090   16.2080 C   0  0  0  0  0  0  0  0  0  0  0  0
   15.8720    7.2030   15.3030 C   0  0  0  0  0  0  0  0  0  0  0  0
   15.3850    6.0400   14.6960 C   0  0  0  0  0  0  0  0  0  0  0  0
   14.0950    5.5820   14.9920 C   0  0  0  0  0  0  0  0  0  0  0  0
    9.1280    4.9410   14.7500 C   0  0  0  0  0  0  0  0  0  0  0  0
    7.7760    4.6020   14.8870 C   0  0  0  0  0  0  0  0  0  0  0  0
    6.9430    5.3680   15.7110 C   0  0  0  0  0  0  0  0  0  0  0  0
    5.5700    5.2720   16.0390 N   0  0  0  0  0  0  0  0  0  0  0  0
    5.2480    6.2860   16.9030 C   0  0  0  0  0  0  0  0  0  0  0  0
    3.9420    6.6010   17.5240 C   0  0  0  0  0  0  0  0  0  0  0  0
    2.7310    6.0330   17.4460 C   0  0  0  0  0  0  0  0  0  0  0  0
    1.8390    6.8340   18.3140 C   0  0  0  0  0  0  0  0  0  0  0  0
    2.5970    7.8090   18.8340 C   0  0  0  0  0  0  0  0  0  0  0  0
    3.8770    7.6810   18.3640 N   0  0  0  0  0  0  0  0  0  0  0  0
    6.8260   10.8160   19.8840 H   0  0  0  0  0  0  0  0  0  0  0  0
    9.2120    7.6620   16.7920 H   0  0  0  0  0  0  0  0  0  0  0  0
   11.8720    4.7110   16.1250 H   0  0  0  0  0  0  0  0  0  0  0  0
   11.6410    6.0810   17.2330 H   0  0  0  0  0  0  0  0  0  0  0  0
   13.1610    7.9960   17.2020 H   0  0  0  0  0  0  0  0  0  0  0  0
   15.4460    8.8060   16.6760 H   0  0  0  0  0  0  0  0  0  0  0  0
   16.8670    7.5560   15.0740 H   0  0  0  0  0  0  0  0  0  0  0  0
   16.0040    5.4950   13.9980 H   0  0  0  0  0  0  0  0  0  0  0  0
   13.7190    4.6850   14.5240 H   0  0  0  0  0  0  0  0  0  0  0  0
    9.7710    4.3510   14.1130 H   0  0  0  0  0  0  0  0  0  0  0  0
    7.3760    3.7510   14.3560 H   0  0  0  0  0  0  0  0  0  0  0  0
    4.9310    4.5710   15.6930 H   0  0  0  0  0  0  0  0  0  0  0  0
    2.4590    5.1640   16.8650 H   0  0  0  0  0  0  0  0  0  0  0  0
    0.7880    6.6660   18.4930 H   0  0  0  0  0  0  0  0  0  0  0  0
    2.2530    8.5740   19.5150 H   0  0  0  0  0  0  0  0  0  0  0  0
  1  2  2  0  0  0  0
  2  3  1  0  0  0  0
  3 30  1  0  0  0  0
  3  4  1  0  0  0  0
  4  5  2  0  0  0  0
  4  6  1  0  0  0  0
  6  7  2  0  0  0  0
  7  2  1  0  0  0  0
  7  8  1  0  0  0  0
  8  9  1  0  0  0  0
  9 10  2  0  0  0  0
 10 31  1  0  0  0  0
 10 11  1  0  0  0  0
 11 12  1  0  0  0  0
 12 13  1  0  0  0  0
 13 32  1  0  0  0  0
 13 33  1  0  0  0  0
 13 14  1  0  0  0  0
 14 15  2  0  0  0  0
 15 34  1  0  0  0  0
 15 16  1  0  0  0  0
 16 35  1  0  0  0  0
 16 17  2  0  0  0  0
 17 36  1  0  0  0  0
 17 18  1  0  0  0  0
 18 37  1  0  0  0  0
 18 19  2  0  0  0  0
 19 14  1  0  0  0  0
 19 38  1  0  0  0  0
 11 20  2  0  0  0  0
 20 39  1  0  0  0  0
 20 21  1  0  0  0  0
 21 40  1  0  0  0  0
 21 22  2  0  0  0  0
 22  9  1  0  0  0  0
 22 23  1  0  0  0  0
 23 41  1  0  0  0  0
 23 24  1  0  0  0  0
 24  8  2  0  0  0  0
 24 25  1  0  0  0  0
 25 26  2  0  0  0  0
 26 42  1  0  0  0  0
 26 27  1  0  0  0  0
 27 43  1  0  0  0  0
 27 28  2  0  0  0  0
 28 44  1  0  0  0  0
 28 29  1  0  0  0  0
 29  6  1  0  0  0  0
 29 25  1  0  0  0  0
M  END
>  <LOGBIO>
6.1900

>  <PRED_LOGBIO>
6.2400

>  <XV_RES>
-0.0640

>  <WHL_TMPL>
3

>  <ANCH>
35-36;2-1

$$$$
ROW49
  -MTS-   01071500343D 0   0.00000     0.00000     0

 47 50  0  0  0  0  0  0  0  0999 V2000
   13.0390   -6.3370   15.4980 O   0  0  0  0  0  0  0  0  0  0  0  0
   11.8540   -6.0600   14.7470 C   0  0  0  0  0  0  0  0  0  0  0  0
   12.0370   -4.8260   13.9880 C   0  0  0  0  0  0  0  0  0  0  0  0
   12.1870   -3.8120   13.3640 C   0  0  0  0  0  0  0  0  0  0  0  0
   12.3720   -2.5640   12.5960 C   0  0  0  0  0  0  0  0  0  0  0  0
   11.3840   -1.6080   12.7000 C   0  0  0  0  0  0  0  0  0  0  0  0
   11.3820   -0.4250   12.0640 N   0  0  0  0  0  0  0  0  0  0  0  0
   12.4660   -0.1940   11.3120 C   0  0  0  0  0  0  0  0  0  0  0  0
   13.5070   -1.0820   11.1210 C   0  0  0  0  0  0  0  0  0  0  0  0
   13.4680   -2.3050   11.7810 C   0  0  0  0  0  0  0  0  0  0  0  0
   14.6500   -0.6320   10.3430 C   0  0  0  0  0  0  0  0  0  0  0  0
   14.8110    0.5580    9.6610 C   0  0  0  0  0  0  0  0  0  0  0  0
   16.0580    0.7960    9.1520 N   0  0  0  0  0  0  0  0  0  0  0  0
   16.8750   -0.1940    9.4400 C   0  0  0  0  0  0  0  0  0  0  0  0
   18.1800   -0.1450    9.0490 N   0  0  0  0  0  0  0  0  0  0  0  0
   19.1530   -1.1280    9.2810 C   0  0  0  0  0  0  0  0  0  0  0  0
   20.3770   -0.9100    8.6770 C   0  0  0  0  0  0  0  0  0  0  0  0
   21.4230   -1.8110    8.8090 C   0  0  0  0  0  0  0  0  0  0  0  0
   21.1870   -2.9260    9.5930 C   0  0  0  0  0  0  0  0  0  0  0  0
   19.9510   -3.0710   10.1810 C   0  0  0  0  0  0  0  0  0  0  0  0
   18.9440   -2.2020   10.0510 N   0  0  0  0  0  0  0  0  0  0  0  0
   22.7010   -1.5700    8.2240 N   0  0  0  0  0  0  0  0  0  0  0  0
   22.7210   -0.6930    7.0530 C   0  0  0  0  0  0  0  0  0  0  0  0
   22.7940   -1.5530    5.8020 C   0  0  0  0  0  0  0  0  0  0  0  0
   23.9050   -2.4490    5.9210 O   0  0  0  0  0  0  0  0  0  0  0  0
   23.6890   -3.4020    6.9660 C   0  0  0  0  0  0  0  0  0  0  0  0
   23.6570   -2.6780    8.2990 C   0  0  0  0  0  0  0  0  0  0  0  0
   16.1420   -1.4870   10.3280 S   0  0  0  0  0  0  0  0  0  0  0  0
   12.9410   -7.1540   16.0120 H   0  0  0  0  0  0  0  0  0  0  0  0
   11.0120   -5.9460   15.4270 H   0  0  0  0  0  0  0  0  0  0  0  0
   11.6580   -6.8810   14.0620 H   0  0  0  0  0  0  0  0  0  0  0  0
   10.5450   -1.8280   13.3440 H   0  0  0  0  0  0  0  0  0  0  0  0
   12.5320    0.7630   10.8150 H   0  0  0  0  0  0  0  0  0  0  0  0
   14.2610   -3.0280   11.6650 H   0  0  0  0  0  0  0  0  0  0  0  0
   14.0000    1.2600    9.5370 H   0  0  0  0  0  0  0  0  0  0  0  0
   18.4740    0.6780    8.5440 H   0  0  0  0  0  0  0  0  0  0  0  0
   20.5220   -0.0160    8.0880 H   0  0  0  0  0  0  0  0  0  0  0  0
   21.9570   -3.6680    9.7410 H   0  0  0  0  0  0  0  0  0  0  0  0
   19.7830   -3.9470   10.7890 H   0  0  0  0  0  0  0  0  0  0  0  0
   23.6460   -0.1220    7.1000 H   0  0  0  0  0  0  0  0  0  0  0  0
   21.7990   -0.1160    7.0220 H   0  0  0  0  0  0  0  0  0  0  0  0
   23.0130   -0.8860    4.9710 H   0  0  0  0  0  0  0  0  0  0  0  0
   21.8720   -2.1250    5.7250 H   0  0  0  0  0  0  0  0  0  0  0  0
   24.5590   -4.0550    6.9820 H   0  0  0  0  0  0  0  0  0  0  0  0
   22.7280   -3.8910    6.8190 H   0  0  0  0  0  0  0  0  0  0  0  0
   23.2660   -3.3820    9.0310 H   0  0  0  0  0  0  0  0  0  0  0  0
   24.6500   -2.2800    8.4980 H   0  0  0  0  0  0  0  0  0  0  0  0
  1 29  1  0  0  0  0
  1  2  1  0  0  0  0
  2 30  1  0  0  0  0
  2 31  1  0  0  0  0
  2  3  1  0  0  0  0
  3  4  3  0  0  0  0
  4  5  1  0  0  0  0
  5  6  2  0  0  0  0
  6 32  1  0  0  0  0
  6  7  1  0  0  0  0
  7  8  2  0  0  0  0
  8 33  1  0  0  0  0
  8  9  1  0  0  0  0
  9 10  2  0  0  0  0
 10  5  1  0  0  0  0
 10 34  1  0  0  0  0
  9 11  1  0  0  0  0
 11 12  2  0  0  0  0
 12 35  1  0  0  0  0
 12 13  1  0  0  0  0
 13 14  2  0  0  0  0
 14 15  1  0  0  0  0
 15 36  1  0  0  0  0
 15 16  1  0  0  0  0
 16 17  2  0  0  0  0
 17 37  1  0  0  0  0
 17 18  1  0  0  0  0
 18 19  2  0  0  0  0
 19 38  1  0  0  0  0
 19 20  1  0  0  0  0
 20 39  1  0  0  0  0
 20 21  2  0  0  0  0
 21 16  1  0  0  0  0
 18 22  1  0  0  0  0
 22 23  1  0  0  0  0
 23 40  1  0  0  0  0
 23 41  1  0  0  0  0
 23 24  1  0  0  0  0
 24 42  1  0  0  0  0
 24 43  1  0  0  0  0
 24 25  1  0  0  0  0
 25 26  1  0  0  0  0
 26 44  1  0  0  0  0
 26 45  1  0  0  0  0
 26 27  1  0  0  0  0
 27 22  1  0  0  0  0
 27 46  1  0  0  0  0
 27 47  1  0  0  0  0
 14 28  1  0  0  0  0
 28 11  1  0  0  0  0
M  END
>  <LOGBIO>
8.2200

>  <PRED_LOGBIO>
7.5000

>  <XV_RES>
0.7610

>  <WHL_TMPL>
30

>  <ANCH>
30-32;17-14

$$$$
ROW50
  -MTS-   01071500343D 0   0.00000     0.00000     0

 36 39  0  0  0  0  0  0  0  0999 V2000
    5.7810    3.3000   13.4460 N   0  0  0  0  0  0  0  0  0  0  0  0
    6.3080    2.9380   14.7690 C   0  0  0  0  0  0  0  0  0  0  0  0
    6.9780    4.1400   15.3900 C   0  0  0  0  0  0  0  0  0  0  0  0
    8.3410    4.3730   15.1700 C   0  0  0  0  0  0  0  0  0  0  0  0
    8.9620    5.4880   15.7460 C   0  0  0  0  0  0  0  0  0  0  0  0
    8.2200    6.3700   16.5420 C   0  0  0  0  0  0  0  0  0  0  0  0
    6.8580    6.1360   16.7620 C   0  0  0  0  0  0  0  0  0  0  0  0
    6.2370    5.0220   16.1860 C   0  0  0  0  0  0  0  0  0  0  0  0
    6.0740    7.0680   17.6030 C   0  0  0  0  0  0  0  0  0  0  0  0
    4.7040    6.8970   17.7770 C   0  0  0  0  0  0  0  0  0  0  0  0
    4.0110    7.8190   18.5620 N   0  0  0  0  0  0  0  0  0  0  0  0
    2.6940    7.9650   18.9860 C   0  0  0  0  0  0  0  0  0  0  0  0
    2.6300    9.0520   19.7370 C   0  0  0  0  0  0  0  0  0  0  0  0
    3.8450    9.5820   19.8450 N   0  0  0  0  0  0  0  0  0  0  0  0
    4.7070    8.8560   19.1460 C   0  0  0  0  0  0  0  0  0  0  0  0
    6.0690    8.9750   18.9270 C   0  0  0  0  0  0  0  0  0  0  0  0
    6.7050    8.1020   18.1740 N   0  0  0  0  0  0  0  0  0  0  0  0
    1.5700    7.0920   18.5780 C   0  0  0  0  0  0  0  0  0  0  0  0
    1.6200    6.0170   17.5630 C   0  0  0  0  0  0  0  0  0  0  0  0
    0.4160    5.4790   17.4940 N   0  0  0  0  0  0  0  0  0  0  0  0
   -0.4360    6.1700   18.4420 N   0  0  0  0  0  0  0  0  0  0  0  0
    0.3210    7.1300   19.0610 C   0  0  0  0  0  0  0  0  0  0  0  0
    5.1080    4.0470   13.5440 H   0  0  0  0  0  0  0  0  0  0  0  0
    5.3320    2.4960   13.0310 H   0  0  0  0  0  0  0  0  0  0  0  0
    5.4910    2.6080   15.4080 H   0  0  0  0  0  0  0  0  0  0  0  0
    7.0330    2.1330   14.6630 H   0  0  0  0  0  0  0  0  0  0  0  0
    8.9130    3.6940   14.5560 H   0  0  0  0  0  0  0  0  0  0  0  0
   10.0130    5.6680   15.5760 H   0  0  0  0  0  0  0  0  0  0  0  0
    8.7000    7.2290   16.9860 H   0  0  0  0  0  0  0  0  0  0  0  0
    5.1850    4.8420   16.3560 H   0  0  0  0  0  0  0  0  0  0  0  0
    4.1880    6.0680   17.3140 H   0  0  0  0  0  0  0  0  0  0  0  0
    1.7330    9.4470   20.1910 H   0  0  0  0  0  0  0  0  0  0  0  0
    6.6140    9.7910   19.3780 H   0  0  0  0  0  0  0  0  0  0  0  0
    2.4830    5.7260   16.9830 H   0  0  0  0  0  0  0  0  0  0  0  0
   -1.4120    5.9790   18.6140 H   0  0  0  0  0  0  0  0  0  0  0  0
   -0.0350    7.8100   19.8210 H   0  0  0  0  0  0  0  0  0  0  0  0
  1 23  1  0  0  0  0
  1 24  1  0  0  0  0
  1  2  1  0  0  0  0
  2 25  1  0  0  0  0
  2 26  1  0  0  0  0
  2  3  1  0  0  0  0
  3  4  2  0  0  0  0
  4 27  1  0  0  0  0
  4  5  1  0  0  0  0
  5 28  1  0  0  0  0
  5  6  2  0  0  0  0
  6 29  1  0  0  0  0
  6  7  1  0  0  0  0
  7  8  2  0  0  0  0
  8  3  1  0  0  0  0
  8 30  1  0  0  0  0
  7  9  1  0  0  0  0
  9 10  2  0  0  0  0
 10 31  1  0  0  0  0
 10 11  1  0  0  0  0
 11 12  1  0  0  0  0
 12 13  2  0  0  0  0
 13 32  1  0  0  0  0
 13 14  1  0  0  0  0
 14 15  2  0  0  0  0
 15 11  1  0  0  0  0
 15 16  1  0  0  0  0
 16 33  1  0  0  0  0
 16 17  2  0  0  0  0
 17  9  1  0  0  0  0
 12 18  1  0  0  0  0
 18 19  1  0  0  0  0
 19 34  1  0  0  0  0
 19 20  2  0  0  0  0
 20 21  1  0  0  0  0
 21 35  1  0  0  0  0
 21 22  1  0  0  0  0
 22 18  2  0  0  0  0
 22 36  1  0  0  0  0
M  END
>  <LOGBIO>
5.4600

>  <PRED_LOGBIO>
5.8100

>  <XV_RES>
-0.4840

>  <WHL_TMPL>
17

>  <ANCH>
3-4;21-22

$$$$
ROW51
  -MTS-   01071500343D 0   0.00000     0.00000     0

 51 55  0  0  0  0  0  0  0  0999 V2000
   10.0290   -3.1120   13.7760 N   0  0  0  0  0  0  0  0  0  0  0  0
   10.8990   -2.6870   13.1370 C   0  0  0  0  0  0  0  0  0  0  0  0
   11.9860   -2.1540   12.3390 C   0  0  0  0  0  0  0  0  0  0  0  0
   11.8560   -0.8960   11.7380 C   0  0  0  0  0  0  0  0  0  0  0  0
   12.9170   -0.4000   10.9710 C   0  0  0  0  0  0  0  0  0  0  0  0
   14.0760   -1.1700   10.8240 C   0  0  0  0  0  0  0  0  0  0  0  0
   14.1390   -2.4200   11.4520 C   0  0  0  0  0  0  0  0  0  0  0  0
   13.1080   -2.8690   12.1810 N   0  0  0  0  0  0  0  0  0  0  0  0
   15.2150   -0.6730   10.0200 C   0  0  0  0  0  0  0  0  0  0  0  0
   15.1690    0.4100    9.1760 N   0  0  0  0  0  0  0  0  0  0  0  0
   16.4180    0.5480    8.6360 N   0  0  0  0  0  0  0  0  0  0  0  0
   17.2620   -0.3920    9.0920 C   0  0  0  0  0  0  0  0  0  0  0  0
   16.5510   -1.2230    9.9950 C   0  0  0  0  0  0  0  0  0  0  0  0
   17.4610   -2.2080   10.4670 C   0  0  0  0  0  0  0  0  0  0  0  0
   18.7370   -1.9560    9.8290 C   0  0  0  0  0  0  0  0  0  0  0  0
   20.0050   -2.6120    9.9130 C   0  0  0  0  0  0  0  0  0  0  0  0
   21.1630   -2.1390    9.1410 C   0  0  0  0  0  0  0  0  0  0  0  0
   21.0070   -0.9680    8.2690 C   0  0  0  0  0  0  0  0  0  0  0  0
   22.1070   -0.4930    7.5170 N   0  0  0  0  0  0  0  0  0  0  0  0
   22.3480   -1.0080    6.1610 C   0  0  0  0  0  0  0  0  0  0  0  0
   23.5880   -0.3360    5.5740 C   0  0  0  0  0  0  0  0  0  0  0  0
   23.8290   -0.8520    4.2180 N   0  0  0  0  0  0  0  0  0  0  0  0
   24.7040   -2.0310    4.2910 C   0  0  0  0  0  0  0  0  0  0  0  0
   24.8520   -2.6970    2.9100 C   0  0  0  0  0  0  0  0  0  0  0  0
   23.5780   -3.0160    2.3460 O   0  0  0  0  0  0  0  0  0  0  0  0
   22.7480   -1.8590    2.2180 C   0  0  0  0  0  0  0  0  0  0  0  0
   22.5440   -1.1730    3.5800 C   0  0  0  0  0  0  0  0  0  0  0  0
   19.7120   -0.2940    8.1800 C   0  0  0  0  0  0  0  0  0  0  0  0
   18.5890   -0.7830    8.9480 C   0  0  0  0  0  0  0  0  0  0  0  0
   10.9530   -0.3180   11.8640 H   0  0  0  0  0  0  0  0  0  0  0  0
   12.8410    0.5680   10.4980 H   0  0  0  0  0  0  0  0  0  0  0  0
   15.0260   -3.0270   11.3490 H   0  0  0  0  0  0  0  0  0  0  0  0
   16.6740    1.2680    7.9760 H   0  0  0  0  0  0  0  0  0  0  0  0
   17.1060   -3.1720   10.1090 H   0  0  0  0  0  0  0  0  0  0  0  0
   17.5750   -2.1120   11.5450 H   0  0  0  0  0  0  0  0  0  0  0  0
   20.1140   -3.4720   10.5570 H   0  0  0  0  0  0  0  0  0  0  0  0
   22.1140   -2.6450    9.2140 H   0  0  0  0  0  0  0  0  0  0  0  0
   22.7270    0.2010    7.9110 H   0  0  0  0  0  0  0  0  0  0  0  0
   22.5040   -2.0840    6.2050 H   0  0  0  0  0  0  0  0  0  0  0  0
   21.4870   -0.7920    5.5320 H   0  0  0  0  0  0  0  0  0  0  0  0
   23.4320    0.7400    5.5300 H   0  0  0  0  0  0  0  0  0  0  0  0
   24.4500   -0.5520    6.2020 H   0  0  0  0  0  0  0  0  0  0  0  0
   24.2870   -2.7470    4.9960 H   0  0  0  0  0  0  0  0  0  0  0  0
   25.6840   -1.7330    4.6570 H   0  0  0  0  0  0  0  0  0  0  0  0
   25.3880   -2.0270    2.2410 H   0  0  0  0  0  0  0  0  0  0  0  0
   25.4430   -3.6060    3.0090 H   0  0  0  0  0  0  0  0  0  0  0  0
   23.2070   -1.1580    1.5240 H   0  0  0  0  0  0  0  0  0  0  0  0
   21.7820   -2.1500    1.8100 H   0  0  0  0  0  0  0  0  0  0  0  0
   21.9690   -1.8260    4.2320 H   0  0  0  0  0  0  0  0  0  0  0  0
   21.9700   -0.2590    3.4410 H   0  0  0  0  0  0  0  0  0  0  0  0
   19.5950    0.5690    7.5410 H   0  0  0  0  0  0  0  0  0  0  0  0
  1  2  3  0  0  0  0
  2  3  1  0  0  0  0
  3  4  2  0  0  0  0
  4 30  1  0  0  0  0
  4  5  1  0  0  0  0
  5 31  1  0  0  0  0
  5  6  2  0  0  0  0
  6  7  1  0  0  0  0
  7 32  1  0  0  0  0
  7  8  2  0  0  0  0
  8  3  1  0  0  0  0
  6  9  1  0  0  0  0
  9 10  2  0  0  0  0
 10 11  1  0  0  0  0
 11 33  1  0  0  0  0
 11 12  1  0  0  0  0
 12 13  2  0  0  0  0
 13  9  1  0  0  0  0
 13 14  1  0  0  0  0
 14 34  1  0  0  0  0
 14 35  1  0  0  0  0
 14 15  1  0  0  0  0
 15 16  2  0  0  0  0
 16 36  1  0  0  0  0
 16 17  1  0  0  0  0
 17 37  1  0  0  0  0
 17 18  2  0  0  0  0
 18 19  1  0  0  0  0
 19 38  1  0  0  0  0
 19 20  1  0  0  0  0
 20 39  1  0  0  0  0
 20 40  1  0  0  0  0
 20 21  1  0  0  0  0
 21 41  1  0  0  0  0
 21 42  1  0  0  0  0
 21 22  1  0  0  0  0
 22 23  1  0  0  0  0
 23 43  1  0  0  0  0
 23 44  1  0  0  0  0
 23 24  1  0  0  0  0
 24 45  1  0  0  0  0
 24 46  1  0  0  0  0
 24 25  1  0  0  0  0
 25 26  1  0  0  0  0
 26 47  1  0  0  0  0
 26 48  1  0  0  0  0
 26 27  1  0  0  0  0
 27 22  1  0  0  0  0
 27 49  1  0  0  0  0
 27 50  1  0  0  0  0
 18 28  1  0  0  0  0
 28 51  1  0  0  0  0
 28 29  2  0  0  0  0
 29 12  1  0  0  0  0
 29 15  1  0  0  0  0
M  END
>  <LOGBIO>
8.1500

>  <PRED_LOGBIO>
8.1500

>  <XV_RES>
0.0390

>  <WHL_TMPL>
6

>  <ANCH>
21-23;22-21

$$$$
ROW53
  -MTS-   01071500343D 0   0.00000     0.00000     0

 37 41  0  0  0  0  0  0  0  0999 V2000
   10.1740    4.0410   14.4660 O   0  0  0  0  0  0  0  0  0  0  0  0
    9.3040    4.8090   15.1950 C   0  0  0  0  0  0  0  0  0  0  0  0
    9.7540    5.9850   15.8080 C   0  0  0  0  0  0  0  0  0  0  0  0
    8.8650    6.7700   16.5520 C   0  0  0  0  0  0  0  0  0  0  0  0
    7.5270    6.3790   16.6830 C   0  0  0  0  0  0  0  0  0  0  0  0
    7.0780    5.2040   16.0700 C   0  0  0  0  0  0  0  0  0  0  0  0
    7.9660    4.4190   15.3260 C   0  0  0  0  0  0  0  0  0  0  0  0
    5.7010    5.0430   16.3560 N   0  0  0  0  0  0  0  0  0  0  0  0
    5.2740    6.1270   17.1590 C   0  0  0  0  0  0  0  0  0  0  0  0
    4.0240    6.4380   17.7070 C   0  0  0  0  0  0  0  0  0  0  0  0
    3.8660    7.5950   18.4790 C   0  0  0  0  0  0  0  0  0  0  0  0
    2.5440    7.9230   19.0580 C   0  0  0  0  0  0  0  0  0  0  0  0
    1.9090    9.1230   18.7170 C   0  0  0  0  0  0  0  0  0  0  0  0
    0.6580    9.4340   19.2650 C   0  0  0  0  0  0  0  0  0  0  0  0
    0.0430    8.5450   20.1540 C   0  0  0  0  0  0  0  0  0  0  0  0
    0.6780    7.3440   20.4950 C   0  0  0  0  0  0  0  0  0  0  0  0
    1.9280    7.0340   19.9470 C   0  0  0  0  0  0  0  0  0  0  0  0
    4.9580    8.4410   18.7040 C   0  0  0  0  0  0  0  0  0  0  0  0
    5.1460    9.7060   19.4480 C   0  0  0  0  0  0  0  0  0  0  0  0
    4.2750   10.3100   20.0730 O   0  0  0  0  0  0  0  0  0  0  0  0
    6.4160   10.0790   19.3250 N   0  0  0  0  0  0  0  0  0  0  0  0
    7.1130    9.2190   18.5870 C   0  0  0  0  0  0  0  0  0  0  0  0
    8.3080    9.3130   18.3100 O   0  0  0  0  0  0  0  0  0  0  0  0
    6.2090    8.1300   18.1560 C   0  0  0  0  0  0  0  0  0  0  0  0
    6.3660    6.9730   17.3840 C   0  0  0  0  0  0  0  0  0  0  0  0
   10.1840    4.3150   13.5360 H   0  0  0  0  0  0  0  0  0  0  0  0
   10.7860    6.2860   15.7070 H   0  0  0  0  0  0  0  0  0  0  0  0
    9.2120    7.6770   17.0250 H   0  0  0  0  0  0  0  0  0  0  0  0
    7.6190    3.5120   14.8530 H   0  0  0  0  0  0  0  0  0  0  0  0
    5.1200    4.2800   16.0400 H   0  0  0  0  0  0  0  0  0  0  0  0
    3.1810    5.7850   17.5330 H   0  0  0  0  0  0  0  0  0  0  0  0
    2.3840    9.8090   18.0310 H   0  0  0  0  0  0  0  0  0  0  0  0
    0.1690   10.3600   19.0010 H   0  0  0  0  0  0  0  0  0  0  0  0
   -0.9220    8.7840   20.5760 H   0  0  0  0  0  0  0  0  0  0  0  0
    0.2030    6.6580   21.1800 H   0  0  0  0  0  0  0  0  0  0  0  0
    2.4180    6.1080   20.2100 H   0  0  0  0  0  0  0  0  0  0  0  0
    6.8050   10.9130   19.7400 H   0  0  0  0  0  0  0  0  0  0  0  0
  1 26  1  0  0  0  0
  1  2  1  0  0  0  0
  2  3  2  0  0  0  0
  3 27  1  0  0  0  0
  3  4  1  0  0  0  0
  4 28  1  0  0  0  0
  4  5  2  0  0  0  0
  5  6  1  0  0  0  0
  6  7  2  0  0  0  0
  7  2  1  0  0  0  0
  7 29  1  0  0  0  0
  6  8  1  0  0  0  0
  8 30  1  0  0  0  0
  8  9  1  0  0  0  0
  9 10  2  0  0  0  0
 10 31  1  0  0  0  0
 10 11  1  0  0  0  0
 11 12  1  0  0  0  0
 12 13  2  0  0  0  0
 13 32  1  0  0  0  0
 13 14  1  0  0  0  0
 14 33  1  0  0  0  0
 14 15  2  0  0  0  0
 15 34  1  0  0  0  0
 15 16  1  0  0  0  0
 16 35  1  0  0  0  0
 16 17  2  0  0  0  0
 17 12  1  0  0  0  0
 17 36  1  0  0  0  0
 11 18  2  0  0  0  0
 18 19  1  0  0  0  0
 19 20  2  0  0  0  0
 19 21  1  0  0  0  0
 21 37  1  0  0  0  0
 21 22  1  0  0  0  0
 22 23  2  0  0  0  0
 22 24  1  0  0  0  0
 24 18  1  0  0  0  0
 24 25  2  0  0  0  0
 25  5  1  0  0  0  0
 25  9  1  0  0  0  0
M  END
>  <LOGBIO>
6.5200

>  <PRED_LOGBIO>
6.6300

>  <XV_RES>
-0.1180

>  <WHL_TMPL>
3

>  <ANCH>
35-36;34-35

$$$$
ROW55
  -MTS-   01071500343D 0   0.00000     0.00000     0

 55 60  0  0  1  0  0  0  0  0999 V2000
   11.7340   -3.5180   13.6030 C   0  0  0  0  0  0  0  0  0  0  0  0
   12.6820   -2.8370   12.6450 C   0  0  0  0  0  0  0  0  0  0  0  0
   12.2480   -1.7420   11.8900 C   0  0  0  0  0  0  0  0  0  0  0  0
   13.1270   -1.1100   11.0020 C   0  0  0  0  0  0  0  0  0  0  0  0
   14.4410   -1.5750   10.8690 C   0  0  0  0  0  0  0  0  0  0  0  0
   15.2710   -0.9610   10.0150 N   0  0  0  0  0  0  0  0  0  0  0  0
   16.5380   -1.3650    9.8500 C   0  0  0  0  0  0  0  0  0  0  0  0
   17.3510   -0.7070    8.9660 O   0  0  0  0  0  0  0  0  0  0  0  0
   17.0370   -2.4550   10.5740 C   0  0  0  0  0  0  0  0  0  0  0  0
   16.1940   -3.1170   11.4740 C   0  0  0  0  0  0  0  0  0  0  0  0
   16.6670   -4.2220   12.2210 N   0  0  0  0  0  0  0  0  0  0  0  0
   15.9210   -4.6720   13.4050 C   0  0  2  0  0  0  0  0  0  0  0  0
   16.8770   -5.4040   14.3640 C   0  0  0  0  0  0  0  0  0  0  0  0
   16.8280   -4.8530   15.7260 N   0  0  0  0  0  0  0  0  0  0  0  0
   17.2300   -3.4440   15.6050 C   0  0  0  0  0  0  0  0  0  0  0  0
   16.3440   -2.6670   14.6140 C   0  0  0  0  0  0  0  0  0  0  0  0
   15.1740   -3.4750   14.0230 C   0  0  0  0  0  0  0  0  0  0  0  0
   14.4950   -4.1780   15.2130 C   0  0  0  0  0  0  0  0  0  0  0  0
   15.4320   -4.9280   16.1780 C   0  0  0  0  0  0  0  0  0  0  0  0
   14.8750   -2.6710   11.6240 C   0  0  0  0  0  0  0  0  0  0  0  0
   13.9960   -3.3020   12.5120 C   0  0  0  0  0  0  0  0  0  0  0  0
   18.4360   -2.9000   10.3900 C   0  0  0  0  0  0  0  0  0  0  0  0
   18.9550   -3.3150    9.2490 N   0  0  0  0  0  0  0  0  0  0  0  0
   20.2990   -3.6550    9.4480 C   0  0  0  0  0  0  0  0  0  0  0  0
   21.2990   -4.1400    8.5970 C   0  0  0  0  0  0  0  0  0  0  0  0
   22.5820   -4.3930    9.0960 C   0  0  0  0  0  0  0  0  0  0  0  0
   22.8650   -4.1600   10.4470 C   0  0  0  0  0  0  0  0  0  0  0  0
   21.8650   -3.6750   11.2990 C   0  0  0  0  0  0  0  0  0  0  0  0
   20.5820   -3.4220   10.7990 C   0  0  0  0  0  0  0  0  0  0  0  0
   19.3840   -2.9430   11.3790 N   0  0  0  0  0  0  0  0  0  0  0  0
   10.7150   -3.4270   13.2310 H   0  0  0  0  0  0  0  0  0  0  0  0
   11.8060   -3.0470   14.5810 H   0  0  0  0  0  0  0  0  0  0  0  0
   11.9960   -4.5700   13.6870 H   0  0  0  0  0  0  0  0  0  0  0  0
   11.2340   -1.3830   11.9920 H   0  0  0  0  0  0  0  0  0  0  0  0
   12.7910   -0.2650   10.4190 H   0  0  0  0  0  0  0  0  0  0  0  0
   17.2930   -1.1010    8.0810 H   0  0  0  0  0  0  0  0  0  0  0  0
   17.5130   -4.6990   11.9420 H   0  0  0  0  0  0  0  0  0  0  0  0
   15.1710   -5.3910   13.0820 H   0  0  0  0  0  0  0  0  0  0  0  0
   17.8830   -5.2130   13.9950 H   0  0  0  0  0  0  0  0  0  0  0  0
   16.5780   -6.4500   14.3990 H   0  0  0  0  0  0  0  0  0  0  0  0
   18.2300   -3.4500   15.1770 H   0  0  0  0  0  0  0  0  0  0  0  0
   17.1360   -2.9700   16.5800 H   0  0  0  0  0  0  0  0  0  0  0  0
   16.9880   -2.4250   13.7720 H   0  0  0  0  0  0  0  0  0  0  0  0
   15.9230   -1.8150   15.1440 H   0  0  0  0  0  0  0  0  0  0  0  0
   14.5120   -2.9310   13.3520 H   0  0  0  0  0  0  0  0  0  0  0  0
   13.8610   -4.9440   14.7720 H   0  0  0  0  0  0  0  0  0  0  0  0
   13.9710   -3.4170   15.7880 H   0  0  0  0  0  0  0  0  0  0  0  0
   15.1480   -5.9770   16.1290 H   0  0  0  0  0  0  0  0  0  0  0  0
   15.3530   -4.4580   17.1560 H   0  0  0  0  0  0  0  0  0  0  0  0
   14.3310   -4.1470   13.0950 H   0  0  0  0  0  0  0  0  0  0  0  0
   21.0800   -4.3200    7.5540 H   0  0  0  0  0  0  0  0  0  0  0  0
   23.3530   -4.7680    8.4400 H   0  0  0  0  0  0  0  0  0  0  0  0
   23.8550   -4.3550   10.8330 H   0  0  0  0  0  0  0  0  0  0  0  0
   22.0840   -3.4950   12.3410 H   0  0  0  0  0  0  0  0  0  0  0  0
   19.2510   -2.6800   12.3450 H   0  0  0  0  0  0  0  0  0  0  0  0
  1 31  1  0  0  0  0
  1 32  1  0  0  0  0
  1 33  1  0  0  0  0
  1  2  1  0  0  0  0
  2  3  2  0  0  0  0
  3 34  1  0  0  0  0
  3  4  1  0  0  0  0
  4 35  1  0  0  0  0
  4  5  2  0  0  0  0
  5  6  1  0  0  0  0
  6  7  2  0  0  0  0
  7  8  1  0  0  0  0
  8 36  1  0  0  0  0
  7  9  1  0  0  0  0
  9 10  2  0  0  0  0
 10 11  1  0  0  0  0
 11 37  1  0  0  0  0
 11 12  1  0  0  0  0
 12 38  1  0  0  0  0
 12 13  1  0  0  0  0
 13 39  1  0  0  0  0
 13 40  1  0  0  0  0
 13 14  1  0  0  0  0
 14 15  1  0  0  0  0
 15 41  1  0  0  0  0
 15 42  1  0  0  0  0
 15 16  1  0  0  0  0
 16 43  1  0  0  0  0
 16 44  1  0  0  0  0
 16 17  1  0  0  0  0
 17 12  1  0  0  0  0
 17 45  1  0  0  0  0
 17 18  1  0  0  0  0
 18 46  1  0  0  0  0
 18 47  1  0  0  0  0
 18 19  1  0  0  0  0
 19 14  1  0  0  0  0
 19 48  1  0  0  0  0
 19 49  1  0  0  0  0
 10 20  1  0  0  0  0
 20  5  1  0  0  0  0
 20 21  2  0  0  0  0
 21  2  1  0  0  0  0
 21 50  1  0  0  0  0
  9 22  1  0  0  0  0
 22 23  2  0  0  0  0
 23 24  1  0  0  0  0
 24 25  1  0  0  0  0
 25 51  1  0  0  0  0
 25 26  2  0  0  0  0
 26 52  1  0  0  0  0
 26 27  1  0  0  0  0
 27 53  1  0  0  0  0
 27 28  2  0  0  0  0
 28 54  1  0  0  0  0
 28 29  1  0  0  0  0
 29 24  2  0  0  0  0
 29 30  1  0  0  0  0
 30 22  1  0  0  0  0
 30 55  1  0  0  0  0
M  END
>  <LOGBIO>
9.4600

>  <PRED_LOGBIO>
8.6200

>  <XV_RES>
1.5530

>  <WHL_TMPL>
26

>  <ANCH>
16-18;17-19

$$$$
ROW56
  -MTS-   01071500343D 0   0.00000     0.00000     0

 45 48  0  0  1  0  0  0  0  0999 V2000
   14.3170    0.0070    7.9980 N   0  0  0  0  0  0  0  0  0  0  0  0
   14.8540    0.1980    9.1990 C   0  0  0  0  0  0  0  0  0  0  0  0
   14.9800    1.3390    9.6420 O   0  0  0  0  0  0  0  0  0  0  0  0
   15.2990   -0.9610   10.0040 C   0  0  0  0  0  0  0  0  0  0  0  0
   16.6080   -1.4450    9.8890 C   0  0  0  0  0  0  0  0  0  0  0  0
   17.0130   -2.4940   10.6170 N   0  0  0  0  0  0  0  0  0  0  0  0
   16.1940   -3.1170   11.4740 C   0  0  0  0  0  0  0  0  0  0  0  0
   16.6670   -4.2220   12.2210 N   0  0  0  0  0  0  0  0  0  0  0  0
   15.9300   -4.6660   13.3900 C   0  0  1  0  0  0  0  0  0  0  0  0
   16.3550   -6.1010   13.7020 C   0  0  0  0  0  0  0  0  0  0  0  0
   15.6760   -6.5590   15.0150 C   0  0  0  0  0  0  0  0  0  0  0  0
   16.1390   -5.6360   16.1630 C   0  0  0  0  0  0  0  0  0  0  0  0
   15.7160   -4.2530   15.8760 N   0  0  0  0  0  0  0  0  0  0  0  0
   16.3500   -3.7770   14.6120 C   0  0  0  0  0  0  0  0  0  0  0  0
   14.8720   -2.6840   11.6360 C   0  0  0  0  0  0  0  0  0  0  0  0
   13.8770   -3.2890   12.5490 C   0  0  0  0  0  0  0  0  0  0  0  0
   12.6630   -2.7210   12.5540 C   0  0  0  0  0  0  0  0  0  0  0  0
   12.7320   -1.3860   11.3940 S   0  0  0  0  0  0  0  0  0  0  0  0
   14.4170   -1.5900   10.8910 C   0  0  0  0  0  0  0  0  0  0  0  0
   11.4960   -3.1290   13.3680 C   0  0  0  0  0  0  0  0  0  0  0  0
   10.9230   -2.2260   14.2720 C   0  0  0  0  0  0  0  0  0  0  0  0
    9.8200   -2.6120   15.0420 C   0  0  0  0  0  0  0  0  0  0  0  0
    9.2890   -3.9000   14.9080 C   0  0  0  0  0  0  0  0  0  0  0  0
    9.8620   -4.8030   14.0040 C   0  0  0  0  0  0  0  0  0  0  0  0
   10.9650   -4.4170   13.2340 C   0  0  0  0  0  0  0  0  0  0  0  0
   11.6770   -5.5390   12.1100 Cl  0  0  0  0  0  0  0  0  0  0  0  0
   14.2130   -0.9300    7.6350 H   0  0  0  0  0  0  0  0  0  0  0  0
   14.0130    0.7980    7.4480 H   0  0  0  0  0  0  0  0  0  0  0  0
   17.2960   -0.9670    9.2080 H   0  0  0  0  0  0  0  0  0  0  0  0
   17.5130   -4.6990   11.9420 H   0  0  0  0  0  0  0  0  0  0  0  0
   14.8540   -4.6080   13.2370 H   0  0  0  0  0  0  0  0  0  0  0  0
   17.4260   -6.0780   13.8920 H   0  0  0  0  0  0  0  0  0  0  0  0
   16.0150   -6.7480   12.8960 H   0  0  0  0  0  0  0  0  0  0  0  0
   16.0550   -7.5550   15.2370 H   0  0  0  0  0  0  0  0  0  0  0  0
   14.5990   -6.4570   14.9010 H   0  0  0  0  0  0  0  0  0  0  0  0
   17.2270   -5.6410   16.1520 H   0  0  0  0  0  0  0  0  0  0  0  0
   15.6630   -5.9710   17.0820 H   0  0  0  0  0  0  0  0  0  0  0  0
   16.0840   -3.6770   16.6190 H   0  0  0  0  0  0  0  0  0  0  0  0
   15.9470   -2.7850   14.4220 H   0  0  0  0  0  0  0  0  0  0  0  0
   17.4310   -3.8440   14.7160 H   0  0  0  0  0  0  0  0  0  0  0  0
   14.1140   -4.1380   13.1740 H   0  0  0  0  0  0  0  0  0  0  0  0
   11.3330   -1.2320   14.3750 H   0  0  0  0  0  0  0  0  0  0  0  0
    9.3780   -1.9160   15.7390 H   0  0  0  0  0  0  0  0  0  0  0  0
    8.4370   -4.1980   15.5020 H   0  0  0  0  0  0  0  0  0  0  0  0
    9.4520   -5.7970   13.9000 H   0  0  0  0  0  0  0  0  0  0  0  0
  1 27  1  0  0  0  0
  1 28  1  0  0  0  0
  1  2  1  0  0  0  0
  2  3  2  0  0  0  0
  2  4  1  0  0  0  0
  4  5  2  0  0  0  0
  5 29  1  0  0  0  0
  5  6  1  0  0  0  0
  6  7  2  0  0  0  0
  7  8  1  0  0  0  0
  8 30  1  0  0  0  0
  8  9  1  0  0  0  0
  9 31  1  0  0  0  0
  9 10  1  0  0  0  0
 10 32  1  0  0  0  0
 10 33  1  0  0  0  0
 10 11  1  0  0  0  0
 11 34  1  0  0  0  0
 11 35  1  0  0  0  0
 11 12  1  0  0  0  0
 12 36  1  0  0  0  0
 12 37  1  0  0  0  0
 12 13  1  0  0  0  0
 13 38  1  0  0  0  0
 13 14  1  0  0  0  0
 14  9  1  0  0  0  0
 14 39  1  0  0  0  0
 14 40  1  0  0  0  0
  7 15  1  0  0  0  0
 15 16  1  0  0  0  0
 16 41  1  0  0  0  0
 16 17  2  0  0  0  0
 17 18  1  0  0  0  0
 18 19  1  0  0  0  0
 19  4  1  0  0  0  0
 19 15  2  0  0  0  0
 17 20  1  0  0  0  0
 20 21  2  0  0  0  0
 21 42  1  0  0  0  0
 21 22  1  0  0  0  0
 22 43  1  0  0  0  0
 22 23  2  0  0  0  0
 23 44  1  0  0  0  0
 23 24  1  0  0  0  0
 24 45  1  0  0  0  0
 24 25  2  0  0  0  0
 25 20  1  0  0  0  0
 25 26  1  0  0  0  0
M  END
>  <LOGBIO>
7.6800

>  <PRED_LOGBIO>
7.1900

>  <XV_RES>
0.6770

>  <WHL_TMPL>
26

>  <ANCH>
29-31;24-26

$$$$
ROW57
  -MTS-   01071500343D 0   0.00000     0.00000     0

 48 51  0  0  1  0  0  0  0  0999 V2000
   13.4710    0.6610    9.9350 N   0  0  0  0  0  0  0  0  0  0  0  0
   14.7100    0.1950    9.4960 C   0  0  0  0  0  0  0  0  0  0  0  0
   15.3490    0.7650    8.5870 O   0  0  0  0  0  0  0  0  0  0  0  0
   15.2390   -0.9880   10.1570 C   0  0  0  0  0  0  0  0  0  0  0  0
   14.4810   -1.7440   10.9890 C   0  0  0  0  0  0  0  0  0  0  0  0
   14.9160   -2.8230   11.5930 N   0  0  0  0  0  0  0  0  0  0  0  0
   16.2040   -3.2360   11.4820 C   0  0  0  0  0  0  0  0  0  0  0  0
   16.6270   -4.3450   12.1770 N   0  0  0  0  0  0  0  0  0  0  0  0
   15.9290   -4.7360   13.4110 C   0  0  1  0  0  0  0  0  0  0  0  0
   16.3580   -6.1910   13.7250 C   0  0  0  0  0  0  0  0  0  0  0  0
   15.7720   -6.6670   15.0720 C   0  0  0  0  0  0  0  0  0  0  0  0
   16.2360   -5.6920   16.1680 C   0  0  0  0  0  0  0  0  0  0  0  0
   15.7670   -4.3290   15.8710 N   0  0  0  0  0  0  0  0  0  0  0  0
   16.3460   -3.8030   14.5910 C   0  0  0  0  0  0  0  0  0  0  0  0
   17.0830   -2.5390   10.5720 C   0  0  0  0  0  0  0  0  0  0  0  0
   18.4540   -2.7660   10.2270 C   0  0  0  0  0  0  0  0  0  0  0  0
   18.9510   -1.8130    9.3420 C   0  0  0  0  0  0  0  0  0  0  0  0
   17.7580   -0.6880    8.9320 S   0  0  0  0  0  0  0  0  0  0  0  0
   16.5710   -1.4140    9.9330 C   0  0  0  0  0  0  0  0  0  0  0  0
   20.3070   -1.7470    8.7500 C   0  0  0  0  0  0  0  0  0  0  0  0
   21.1660   -2.8350    8.8950 C   0  0  0  0  0  0  0  0  0  0  0  0
   22.4440   -2.7950    8.3300 C   0  0  0  0  0  0  0  0  0  0  0  0
   22.8440   -1.6540    7.6530 C   0  0  0  0  0  0  0  0  0  0  0  0
   21.9970   -0.5600    7.5000 C   0  0  0  0  0  0  0  0  0  0  0  0
   20.7250   -0.6100    8.0560 C   0  0  0  0  0  0  0  0  0  0  0  0
   24.2340   -1.5960    7.0660 C   0  0  0  0  0  0  0  0  0  0  0  0
   24.7500   -0.3870    7.2670 F   0  0  0  0  0  0  0  0  0  0  0  0
   24.1750   -1.8420    5.7610 F   0  0  0  0  0  0  0  0  0  0  0  0
   25.0020   -2.5080    7.6550 F   0  0  0  0  0  0  0  0  0  0  0  0
   13.3710    1.0250   10.8720 H   0  0  0  0  0  0  0  0  0  0  0  0
   12.6730    0.6350    9.3160 H   0  0  0  0  0  0  0  0  0  0  0  0
   13.4600   -1.4400   11.1640 H   0  0  0  0  0  0  0  0  0  0  0  0
   17.4110   -4.8870   11.8420 H   0  0  0  0  0  0  0  0  0  0  0  0
   14.8500   -4.6920   13.2760 H   0  0  0  0  0  0  0  0  0  0  0  0
   17.4390   -6.1730   13.8490 H   0  0  0  0  0  0  0  0  0  0  0  0
   15.9720   -6.8360   12.9380 H   0  0  0  0  0  0  0  0  0  0  0  0
   16.2220   -7.6330   15.2920 H   0  0  0  0  0  0  0  0  0  0  0  0
   14.6860   -6.6320   15.0110 H   0  0  0  0  0  0  0  0  0  0  0  0
   17.3230   -5.6640   16.1200 H   0  0  0  0  0  0  0  0  0  0  0  0
   15.8070   -6.0160   17.1140 H   0  0  0  0  0  0  0  0  0  0  0  0
   16.1280   -3.7390   16.6070 H   0  0  0  0  0  0  0  0  0  0  0  0
   15.8790   -2.8370   14.4080 H   0  0  0  0  0  0  0  0  0  0  0  0
   17.4320   -3.8130   14.6640 H   0  0  0  0  0  0  0  0  0  0  0  0
   19.0390   -3.5880   10.6120 H   0  0  0  0  0  0  0  0  0  0  0  0
   20.8450   -3.7080    9.4430 H   0  0  0  0  0  0  0  0  0  0  0  0
   23.1100   -3.6410    8.4200 H   0  0  0  0  0  0  0  0  0  0  0  0
   22.3240    0.3150    6.9570 H   0  0  0  0  0  0  0  0  0  0  0  0
   20.0580    0.2330    7.9510 H   0  0  0  0  0  0  0  0  0  0  0  0
  1 30  1  0  0  0  0
  1 31  1  0  0  0  0
  1  2  1  0  0  0  0
  2  3  2  0  0  0  0
  2  4  1  0  0  0  0
  4  5  2  0  0  0  0
  5 32  1  0  0  0  0
  5  6  1  0  0  0  0
  6  7  2  0  0  0  0
  7  8  1  0  0  0  0
  8 33  1  0  0  0  0
  8  9  1  0  0  0  0
  9 34  1  0  0  0  0
  9 10  1  0  0  0  0
 10 35  1  0  0  0  0
 10 36  1  0  0  0  0
 10 11  1  0  0  0  0
 11 37  1  0  0  0  0
 11 38  1  0  0  0  0
 11 12  1  0  0  0  0
 12 39  1  0  0  0  0
 12 40  1  0  0  0  0
 12 13  1  0  0  0  0
 13 41  1  0  0  0  0
 13 14  1  0  0  0  0
 14  9  1  0  0  0  0
 14 42  1  0  0  0  0
 14 43  1  0  0  0  0
  7 15  1  0  0  0  0
 15 16  1  0  0  0  0
 16 44  1  0  0  0  0
 16 17  2  0  0  0  0
 17 18  1  0  0  0  0
 18 19  1  0  0  0  0
 19  4  1  0  0  0  0
 19 15  2  0  0  0  0
 17 20  1  0  0  0  0
 20 21  2  0  0  0  0
 21 45  1  0  0  0  0
 21 22  1  0  0  0  0
 22 46  1  0  0  0  0
 22 23  2  0  0  0  0
 23 24  1  0  0  0  0
 24 47  1  0  0  0  0
 24 25  2  0  0  0  0
 25 20  1  0  0  0  0
 25 48  1  0  0  0  0
 23 26  1  0  0  0  0
 26 27  1  0  0  0  0
 26 28  1  0  0  0  0
 26 29  1  0  0  0  0
M  END
>  <LOGBIO>
8.3000

>  <PRED_LOGBIO>
7.6800

>  <XV_RES>
0.7390

>  <WHL_TMPL>
27

>  <ANCH>
7-9;4-1

$$$$
ROW58
  -MTS-   01071500343D 0   0.00000     0.00000     0

 49 52  0  0  1  0  0  0  0  0999 V2000
   24.8120   -2.7160    6.6920 N   0  0  0  0  0  0  0  0  0  0  0  0
   24.2060   -1.5970    7.0780 C   0  0  0  0  0  0  0  0  0  0  0  0
   24.7780   -0.5150    6.9570 O   0  0  0  0  0  0  0  0  0  0  0  0
   22.8440   -1.6540    7.6530 C   0  0  0  0  0  0  0  0  0  0  0  0
   22.4440   -2.7950    8.3300 C   0  0  0  0  0  0  0  0  0  0  0  0
   21.1660   -2.8350    8.8950 C   0  0  0  0  0  0  0  0  0  0  0  0
   20.3070   -1.7470    8.7500 C   0  0  0  0  0  0  0  0  0  0  0  0
   20.7250   -0.6100    8.0560 C   0  0  0  0  0  0  0  0  0  0  0  0
   21.9970   -0.5600    7.5000 C   0  0  0  0  0  0  0  0  0  0  0  0
   18.9510   -1.8130    9.3420 C   0  0  0  0  0  0  0  0  0  0  0  0
   18.4540   -2.7660   10.2270 C   0  0  0  0  0  0  0  0  0  0  0  0
   17.0830   -2.5390   10.5720 C   0  0  0  0  0  0  0  0  0  0  0  0
   16.2040   -3.2360   11.4820 C   0  0  0  0  0  0  0  0  0  0  0  0
   16.6270   -4.3450   12.1770 N   0  0  0  0  0  0  0  0  0  0  0  0
   15.9290   -4.7360   13.4110 C   0  0  1  0  0  0  0  0  0  0  0  0
   16.3580   -6.1910   13.7250 C   0  0  0  0  0  0  0  0  0  0  0  0
   15.7720   -6.6670   15.0720 C   0  0  0  0  0  0  0  0  0  0  0  0
   16.2360   -5.6920   16.1680 C   0  0  0  0  0  0  0  0  0  0  0  0
   15.7670   -4.3290   15.8710 N   0  0  0  0  0  0  0  0  0  0  0  0
   16.3460   -3.8030   14.5910 C   0  0  0  0  0  0  0  0  0  0  0  0
   14.9160   -2.8230   11.5930 N   0  0  0  0  0  0  0  0  0  0  0  0
   14.4810   -1.7440   10.9890 C   0  0  0  0  0  0  0  0  0  0  0  0
   15.2390   -0.9880   10.1570 C   0  0  0  0  0  0  0  0  0  0  0  0
   14.7100    0.1950    9.4960 C   0  0  0  0  0  0  0  0  0  0  0  0
   15.3490    0.7650    8.5870 O   0  0  0  0  0  0  0  0  0  0  0  0
   13.4710    0.6610    9.9350 N   0  0  0  0  0  0  0  0  0  0  0  0
   16.5710   -1.4140    9.9330 C   0  0  0  0  0  0  0  0  0  0  0  0
   17.7580   -0.6880    8.9320 S   0  0  0  0  0  0  0  0  0  0  0  0
   24.3430   -3.6050    6.7910 H   0  0  0  0  0  0  0  0  0  0  0  0
   25.7420   -2.6770    6.2990 H   0  0  0  0  0  0  0  0  0  0  0  0
   23.1100   -3.6410    8.4200 H   0  0  0  0  0  0  0  0  0  0  0  0
   20.8450   -3.7080    9.4430 H   0  0  0  0  0  0  0  0  0  0  0  0
   20.0580    0.2330    7.9510 H   0  0  0  0  0  0  0  0  0  0  0  0
   22.3240    0.3150    6.9570 H   0  0  0  0  0  0  0  0  0  0  0  0
   19.0390   -3.5880   10.6120 H   0  0  0  0  0  0  0  0  0  0  0  0
   17.4110   -4.8870   11.8420 H   0  0  0  0  0  0  0  0  0  0  0  0
   14.8500   -4.6920   13.2760 H   0  0  0  0  0  0  0  0  0  0  0  0
   17.4390   -6.1730   13.8490 H   0  0  0  0  0  0  0  0  0  0  0  0
   15.9720   -6.8360   12.9390 H   0  0  0  0  0  0  0  0  0  0  0  0
   16.2220   -7.6330   15.2920 H   0  0  0  0  0  0  0  0  0  0  0  0
   14.6860   -6.6320   15.0110 H   0  0  0  0  0  0  0  0  0  0  0  0
   17.3230   -5.6640   16.1200 H   0  0  0  0  0  0  0  0  0  0  0  0
   15.8070   -6.0160   17.1140 H   0  0  0  0  0  0  0  0  0  0  0  0
   16.1280   -3.7390   16.6070 H   0  0  0  0  0  0  0  0  0  0  0  0
   15.8790   -2.8370   14.4080 H   0  0  0  0  0  0  0  0  0  0  0  0
   17.4310   -3.8130   14.6640 H   0  0  0  0  0  0  0  0  0  0  0  0
   13.4600   -1.4400   11.1640 H   0  0  0  0  0  0  0  0  0  0  0  0
   13.3900    1.1090   10.8370 H   0  0  0  0  0  0  0  0  0  0  0  0
   12.6540    0.5510    9.3510 H   0  0  0  0  0  0  0  0  0  0  0  0
  1 29  1  0  0  0  0
  1 30  1  0  0  0  0
  1  2  1  0  0  0  0
  2  3  2  0  0  0  0
  2  4  1  0  0  0  0
  4  5  2  0  0  0  0
  5 31  1  0  0  0  0
  5  6  1  0  0  0  0
  6 32  1  0  0  0  0
  6  7  2  0  0  0  0
  7  8  1  0  0  0  0
  8 33  1  0  0  0  0
  8  9  2  0  0  0  0
  9  4  1  0  0  0  0
  9 34  1  0  0  0  0
  7 10  1  0  0  0  0
 10 11  2  0  0  0  0
 11 35  1  0  0  0  0
 11 12  1  0  0  0  0
 12 13  2  0  0  0  0
 13 14  1  0  0  0  0
 14 36  1  0  0  0  0
 14 15  1  0  0  0  0
 15 37  1  0  0  0  0
 15 16  1  0  0  0  0
 16 38  1  0  0  0  0
 16 39  1  0  0  0  0
 16 17  1  0  0  0  0
 17 40  1  0  0  0  0
 17 41  1  0  0  0  0
 17 18  1  0  0  0  0
 18 42  1  0  0  0  0
 18 43  1  0  0  0  0
 18 19  1  0  0  0  0
 19 44  1  0  0  0  0
 19 20  1  0  0  0  0
 20 15  1  0  0  0  0
 20 45  1  0  0  0  0
 20 46  1  0  0  0  0
 13 21  1  0  0  0  0
 21 22  2  0  0  0  0
 22 47  1  0  0  0  0
 22 23  1  0  0  0  0
 23 24  1  0  0  0  0
 24 25  2  0  0  0  0
 24 26  1  0  0  0  0
 26 48  1  0  0  0  0
 26 49  1  0  0  0  0
 23 27  2  0  0  0  0
 27 12  1  0  0  0  0
 27 28  1  0  0  0  0
 28 10  1  0  0  0  0
M  END
>  <LOGBIO>
9.0000

>  <PRED_LOGBIO>
7.9400

>  <XV_RES>
1.2070

>  <WHL_TMPL>
27

>  <ANCH>
7-9;43-45

$$$$
ROW59
  -MTS-   01071500343D 0   0.00000     0.00000     0

 44 47  0  0  0  0  0  0  0  0999 V2000
    7.2790    9.4850   20.7580 C   0  0  0  0  0  0  0  0  0  0  0  0
    6.7930    9.8910   19.4320 N   0  0  0  0  0  0  0  0  0  0  0  0
    6.1010    8.8540   18.8620 C   0  0  0  0  0  0  0  0  0  0  0  0
    6.7640    7.9670   18.1080 C   0  0  0  0  0  0  0  0  0  0  0  0
    5.9820    6.8620   17.5110 C   0  0  0  0  0  0  0  0  0  0  0  0
    4.6830    6.7820   17.7320 N   0  0  0  0  0  0  0  0  0  0  0  0
    4.0310    7.7320   18.5270 C   0  0  0  0  0  0  0  0  0  0  0  0
    2.7440    7.8500   18.8820 C   0  0  0  0  0  0  0  0  0  0  0  0
    2.6300    9.0520   19.7370 C   0  0  0  0  0  0  0  0  0  0  0  0
    3.8360    9.5780   19.8440 N   0  0  0  0  0  0  0  0  0  0  0  0
    4.7530    8.7560   19.0810 N   0  0  0  0  0  0  0  0  0  0  0  0
    1.5700    7.0920   18.5780 C   0  0  0  0  0  0  0  0  0  0  0  0
    0.9520    6.7810   17.2710 C   0  0  0  0  0  0  0  0  0  0  0  0
   -0.0420    5.9380   17.4910 N   0  0  0  0  0  0  0  0  0  0  0  0
   -0.0990    5.6800   18.9160 N   0  0  0  0  0  0  0  0  0  0  0  0
   -1.0560    4.7990   19.6000 C   0  0  0  0  0  0  0  0  0  0  0  0
    0.8980    6.4060   19.5130 C   0  0  0  0  0  0  0  0  0  0  0  0
    6.8740    6.1170   16.7450 C   0  0  0  0  0  0  0  0  0  0  0  0
    8.2070    5.9420   17.4920 C   0  0  0  0  0  0  0  0  0  0  0  0
    9.2030    5.1000   16.6740 C   0  0  0  0  0  0  0  0  0  0  0  0
    9.3310    5.6250   15.2330 C   0  0  0  0  0  0  0  0  0  0  0  0
    8.0210    5.7040   14.5710 N   0  0  0  0  0  0  0  0  0  0  0  0
    7.1100    6.5970   15.3000 C   0  0  0  0  0  0  0  0  0  0  0  0
    7.9360    8.6240   20.6560 H   0  0  0  0  0  0  0  0  0  0  0  0
    7.8290   10.3080   21.2100 H   0  0  0  0  0  0  0  0  0  0  0  0
    6.4330    9.2230   21.3900 H   0  0  0  0  0  0  0  0  0  0  0  0
    7.5790   10.1340   18.8450 H   0  0  0  0  0  0  0  0  0  0  0  0
    7.8280    8.0550   17.9430 H   0  0  0  0  0  0  0  0  0  0  0  0
    1.7260    9.4300   20.1910 H   0  0  0  0  0  0  0  0  0  0  0  0
    1.2570    7.1710   16.3110 H   0  0  0  0  0  0  0  0  0  0  0  0
   -1.3490    3.9920   18.9310 H   0  0  0  0  0  0  0  0  0  0  0  0
   -1.9370    5.3710   19.8850 H   0  0  0  0  0  0  0  0  0  0  0  0
   -0.5920    4.3800   20.4900 H   0  0  0  0  0  0  0  0  0  0  0  0
    1.1100    6.4220   20.5710 H   0  0  0  0  0  0  0  0  0  0  0  0
    6.3250    5.1780   16.7390 H   0  0  0  0  0  0  0  0  0  0  0  0
    8.6410    6.9200   17.6940 H   0  0  0  0  0  0  0  0  0  0  0  0
    8.0260    5.4590   18.4500 H   0  0  0  0  0  0  0  0  0  0  0  0
    8.8700    4.0640   16.6530 H   0  0  0  0  0  0  0  0  0  0  0  0
   10.1790    5.1220   17.1550 H   0  0  0  0  0  0  0  0  0  0  0  0
    9.7890    6.6120   15.2460 H   0  0  0  0  0  0  0  0  0  0  0  0
    9.9850    4.9680   14.6630 H   0  0  0  0  0  0  0  0  0  0  0  0
    8.1390    6.0510   13.6300 H   0  0  0  0  0  0  0  0  0  0  0  0
    7.5250    7.6030   15.3180 H   0  0  0  0  0  0  0  0  0  0  0  0
    6.1570    6.6500   14.7770 H   0  0  0  0  0  0  0  0  0  0  0  0
  1 24  1  0  0  0  0
  1 25  1  0  0  0  0
  1 26  1  0  0  0  0
  1  2  1  0  0  0  0
  2 27  1  0  0  0  0
  2  3  1  0  0  0  0
  3  4  2  0  0  0  0
  4 28  1  0  0  0  0
  4  5  1  0  0  0  0
  5  6  2  0  0  0  0
  6  7  1  0  0  0  0
  7  8  2  0  0  0  0
  8  9  1  0  0  0  0
  9 29  1  0  0  0  0
  9 10  2  0  0  0  0
 10 11  1  0  0  0  0
 11  3  1  0  0  0  0
 11  7  1  0  0  0  0
  8 12  1  0  0  0  0
 12 13  1  0  0  0  0
 13 30  1  0  0  0  0
 13 14  2  0  0  0  0
 14 15  1  0  0  0  0
 15 16  1  0  0  0  0
 16 31  1  0  0  0  0
 16 32  1  0  0  0  0
 16 33  1  0  0  0  0
 15 17  1  0  0  0  0
 17 12  2  0  0  0  0
 17 34  1  0  0  0  0
  5 18  1  0  0  0  0
 18 35  1  0  0  0  0
 18 19  1  0  0  0  0
 19 36  1  0  0  0  0
 19 37  1  0  0  0  0
 19 20  1  0  0  0  0
 20 38  1  0  0  0  0
 20 39  1  0  0  0  0
 20 21  1  0  0  0  0
 21 40  1  0  0  0  0
 21 41  1  0  0  0  0
 21 22  1  0  0  0  0
 22 42  1  0  0  0  0
 22 23  1  0  0  0  0
 23 18  1  0  0  0  0
 23 43  1  0  0  0  0
 23 44  1  0  0  0  0
M  END
>  <LOGBIO>
6.8500

>  <PRED_LOGBIO>
6.7400

>  <XV_RES>
0.1720

>  <WHL_TMPL>
17

>  <ANCH>
4-6;14-16

$$$$
ROW60
  -MTS-   01071500343D 0   0.00000     0.00000     0

 59 63  0  0  0  0  0  0  0  0999 V2000
   -1.9790    9.9880   21.0320 C   0  0  0  0  0  0  0  0  0  0  0  0
   -0.7670    9.2960   20.4570 C   0  0  0  0  0  0  0  0  0  0  0  0
   -0.6980    8.0740   19.9120 C   0  0  0  0  0  0  0  0  0  0  0  0
    0.6040    7.5850   19.4050 C   0  0  0  0  0  0  0  0  0  0  0  0
    1.6810    8.3760   19.5040 C   0  0  0  0  0  0  0  0  0  0  0  0
    1.0200    9.9600   20.3410 Se  0  0  0  0  0  0  0  0  0  0  0  0
    3.0490    8.0130   19.0410 C   0  0  0  0  0  0  0  0  0  0  0  0
    4.1580    8.8180   19.0720 C   0  0  0  0  0  0  0  0  0  0  0  0
    4.5400   10.1440   19.7840 C   0  0  0  0  0  0  0  0  0  0  0  0
    3.8350   10.8070   20.5490 O   0  0  0  0  0  0  0  0  0  0  0  0
    5.8090   10.5090   19.4460 N   0  0  0  0  0  0  0  0  0  0  0  0
    6.3630    9.6130   18.5880 C   0  0  0  0  0  0  0  0  0  0  0  0
    7.6890    9.6220   17.9820 C   0  0  0  0  0  0  0  0  0  0  0  0
    8.0830    8.5280   17.0630 C   0  0  0  0  0  0  0  0  0  0  0  0
    7.1030    7.4620   16.8060 C   0  0  0  0  0  0  0  0  0  0  0  0
    5.7730    7.4680   17.4240 C   0  0  0  0  0  0  0  0  0  0  0  0
    5.4260    8.5640   18.3210 C   0  0  0  0  0  0  0  0  0  0  0  0
    9.4600    8.5270   16.4180 C   0  0  0  0  0  0  0  0  0  0  0  0
   10.0310    9.7500   15.8560 C   0  0  0  0  0  0  0  0  0  0  0  0
   11.3860    9.7740   15.2200 C   0  0  0  0  0  0  0  0  0  0  0  0
   12.1510    8.5000   15.1710 C   0  0  0  0  0  0  0  0  0  0  0  0
   13.4190    8.4500   14.5950 O   0  0  0  0  0  0  0  0  0  0  0  0
   11.5740    7.2870   15.7300 C   0  0  0  0  0  0  0  0  0  0  0  0
   10.2560    7.3050   16.3390 C   0  0  0  0  0  0  0  0  0  0  0  0
   -1.9060    7.2250   19.8180 C   0  0  0  0  0  0  0  0  0  0  0  0
   -2.6250    7.2870   18.8220 O   0  0  0  0  0  0  0  0  0  0  0  0
   -2.2150    6.3950   20.8100 N   0  0  0  0  0  0  0  0  0  0  0  0
   -3.4150    5.5510   20.7160 C   0  0  0  0  0  0  0  0  0  0  0  0
   -3.5380    4.6980   21.9780 C   0  0  0  0  0  0  0  0  0  0  0  0
   -4.7860    3.8210   21.8810 C   0  0  0  0  0  0  0  0  0  0  0  0
   -4.9040    3.0010   23.0950 N   0  0  0  0  0  0  0  0  0  0  0  0
   -5.5660    3.3470   24.2420 C   0  0  0  0  0  0  0  0  0  0  0  0
   -5.4430    2.3360   25.1130 C   0  0  0  0  0  0  0  0  0  0  0  0
   -4.6860    1.3350   24.4920 N   0  0  0  0  0  0  0  0  0  0  0  0
   -4.3710    1.7520   23.2800 C   0  0  0  0  0  0  0  0  0  0  0  0
   -2.6640    9.2460   21.4360 H   0  0  0  0  0  0  0  0  0  0  0  0
   -2.4790   10.5540   20.2490 H   0  0  0  0  0  0  0  0  0  0  0  0
   -1.6680   10.6650   21.8260 H   0  0  0  0  0  0  0  0  0  0  0  0
    0.6850    6.6040   18.9620 H   0  0  0  0  0  0  0  0  0  0  0  0
    3.1800    7.0180   18.6420 H   0  0  0  0  0  0  0  0  0  0  0  0
    6.2760   11.3370   19.7880 H   0  0  0  0  0  0  0  0  0  0  0  0
    8.3810   10.4220   18.2020 H   0  0  0  0  0  0  0  0  0  0  0  0
    7.3700    6.6520   16.1440 H   0  0  0  0  0  0  0  0  0  0  0  0
    5.0660    6.6780   17.2190 H   0  0  0  0  0  0  0  0  0  0  0  0
    9.4580   10.6640   15.9010 H   0  0  0  0  0  0  0  0  0  0  0  0
   11.7940   10.6860   14.8100 H   0  0  0  0  0  0  0  0  0  0  0  0
   13.3080    8.3670   13.6350 H   0  0  0  0  0  0  0  0  0  0  0  0
   12.1320    6.3630   15.6920 H   0  0  0  0  0  0  0  0  0  0  0  0
    9.8530    6.3890   16.7450 H   0  0  0  0  0  0  0  0  0  0  0  0
   -1.6250    6.3440   21.6280 H   0  0  0  0  0  0  0  0  0  0  0  0
   -4.2960    6.1830   20.6190 H   0  0  0  0  0  0  0  0  0  0  0  0
   -3.3360    4.9030   19.8460 H   0  0  0  0  0  0  0  0  0  0  0  0
   -2.6580    4.0660   22.0760 H   0  0  0  0  0  0  0  0  0  0  0  0
   -3.6170    5.3470   22.8480 H   0  0  0  0  0  0  0  0  0  0  0  0
   -5.6660    4.4530   21.7830 H   0  0  0  0  0  0  0  0  0  0  0  0
   -4.7060    3.1730   21.0110 H   0  0  0  0  0  0  0  0  0  0  0  0
   -6.0950    4.2730   24.4160 H   0  0  0  0  0  0  0  0  0  0  0  0
   -5.8540    2.2990   26.1110 H   0  0  0  0  0  0  0  0  0  0  0  0
   -3.7890    1.2020   22.5560 H   0  0  0  0  0  0  0  0  0  0  0  0
  1 36  1  0  0  0  0
  1 37  1  0  0  0  0
  1 38  1  0  0  0  0
  1  2  1  0  0  0  0
  2  3  2  0  0  0  0
  3  4  1  0  0  0  0
  4 39  1  0  0  0  0
  4  5  2  0  0  0  0
  5  6  1  0  0  0  0
  6  2  1  0  0  0  0
  5  7  1  0  0  0  0
  7 40  1  0  0  0  0
  7  8  2  0  0  0  0
  8  9  1  0  0  0  0
  9 10  2  0  0  0  0
  9 11  1  0  0  0  0
 11 41  1  0  0  0  0
 11 12  1  0  0  0  0
 12 13  2  0  0  0  0
 13 42  1  0  0  0  0
 13 14  1  0  0  0  0
 14 15  2  0  0  0  0
 15 43  1  0  0  0  0
 15 16  1  0  0  0  0
 16 44  1  0  0  0  0
 16 17  2  0  0  0  0
 17  8  1  0  0  0  0
 17 12  1  0  0  0  0
 14 18  1  0  0  0  0
 18 19  2  0  0  0  0
 19 45  1  0  0  0  0
 19 20  1  0  0  0  0
 20 46  1  0  0  0  0
 20 21  2  0  0  0  0
 21 22  1  0  0  0  0
 22 47  1  0  0  0  0
 21 23  1  0  0  0  0
 23 48  1  0  0  0  0
 23 24  2  0  0  0  0
 24 18  1  0  0  0  0
 24 49  1  0  0  0  0
  3 25  1  0  0  0  0
 25 26  2  0  0  0  0
 25 27  1  0  0  0  0
 27 50  1  0  0  0  0
 27 28  1  0  0  0  0
 28 51  1  0  0  0  0
 28 52  1  0  0  0  0
 28 29  1  0  0  0  0
 29 53  1  0  0  0  0
 29 54  1  0  0  0  0
 29 30  1  0  0  0  0
 30 55  1  0  0  0  0
 30 56  1  0  0  0  0
 30 31  1  0  0  0  0
 31 32  1  0  0  0  0
 32 57  1  0  0  0  0
 32 33  2  0  0  0  0
 33 58  1  0  0  0  0
 33 34  1  0  0  0  0
 34 35  2  0  0  0  0
 35 31  1  0  0  0  0
 35 59  1  0  0  0  0
M  END
>  <LOGBIO>
9.3000

>  <PRED_LOGBIO>
8.3700

>  <XV_RES>
1.1910

>  <WHL_TMPL>
4

>  <ANCH>
14-15;9-7

$$$$
ROW61
  -MTS-   01071500343D 0   0.00000     0.00000     0

 52 56  0  0  0  0  0  0  0  0999 V2000
    7.0250    2.1730   18.5670 N   0  0  0  0  0  0  0  0  0  0  0  0
    7.1280    3.1380   19.6720 C   0  0  0  0  0  0  0  0  0  0  0  0
    6.7000    4.5210   19.1820 C   0  0  0  0  0  0  0  0  0  0  0  0
    6.8080    5.5240   20.3290 C   0  0  0  0  0  0  0  0  0  0  0  0
    6.3850    6.8900   19.8450 C   0  0  0  0  0  0  0  0  0  0  0  0
    6.3760    7.9750   20.7300 C   0  0  0  0  0  0  0  0  0  0  0  0
    5.9830    9.2410   20.2810 C   0  0  0  0  0  0  0  0  0  0  0  0
    5.9660   10.4040   21.1970 C   0  0  0  0  0  0  0  0  0  0  0  0
    5.5840   11.5990   20.7280 C   0  0  0  0  0  0  0  0  0  0  0  0
    5.2090   11.7720   19.4210 N   0  0  0  0  0  0  0  0  0  0  0  0
    5.1950   10.7840   18.5300 C   0  0  0  0  0  0  0  0  0  0  0  0
    4.8490   11.0010   17.3700 O   0  0  0  0  0  0  0  0  0  0  0  0
    5.6000    9.4230   18.9470 C   0  0  0  0  0  0  0  0  0  0  0  0
    5.6090    8.3390   18.0620 C   0  0  0  0  0  0  0  0  0  0  0  0
    5.2250    8.5210   16.7280 C   0  0  0  0  0  0  0  0  0  0  0  0
    5.2340    7.4360   15.8430 C   0  0  0  0  0  0  0  0  0  0  0  0
    5.6260    6.1690   16.2920 C   0  0  0  0  0  0  0  0  0  0  0  0
    6.0100    5.9870   17.6260 C   0  0  0  0  0  0  0  0  0  0  0  0
    6.0010    7.0720   18.5110 C   0  0  0  0  0  0  0  0  0  0  0  0
    4.8280    7.6280   14.4330 C   0  0  0  0  0  0  0  0  0  0  0  0
    3.8500    8.6180   13.9290 C   0  0  0  0  0  0  0  0  0  0  0  0
    3.7700    8.4690   12.6200 N   0  0  0  0  0  0  0  0  0  0  0  0
    4.6730    7.4010   12.2380 N   0  0  0  0  0  0  0  0  0  0  0  0
    5.2780    6.9380   13.3760 C   0  0  0  0  0  0  0  0  0  0  0  0
    6.3650   10.2470   22.6140 C   0  0  0  0  0  0  0  0  0  0  0  0
    7.4440   10.9800   23.1220 C   0  0  0  0  0  0  0  0  0  0  0  0
    7.8220   10.8320   24.4610 C   0  0  0  0  0  0  0  0  0  0  0  0
    7.1210    9.9510   25.2940 C   0  0  0  0  0  0  0  0  0  0  0  0
    7.5900    9.7680   26.9590 Cl  0  0  0  0  0  0  0  0  0  0  0  0
    6.0410    9.2190   24.7850 C   0  0  0  0  0  0  0  0  0  0  0  0
    5.6640    9.3660   23.4460 C   0  0  0  0  0  0  0  0  0  0  0  0
    4.3220    8.4550   22.8140 Cl  0  0  0  0  0  0  0  0  0  0  0  0
    6.0690    2.1340   18.2430 H   0  0  0  0  0  0  0  0  0  0  0  0
    7.3080    1.2600   18.8910 H   0  0  0  0  0  0  0  0  0  0  0  0
    6.4810    2.8260   20.4880 H   0  0  0  0  0  0  0  0  0  0  0  0
    8.1580    3.1800   20.0210 H   0  0  0  0  0  0  0  0  0  0  0  0
    7.3480    4.8330   18.3650 H   0  0  0  0  0  0  0  0  0  0  0  0
    5.6710    4.4790   18.8320 H   0  0  0  0  0  0  0  0  0  0  0  0
    6.1600    5.2120   21.1460 H   0  0  0  0  0  0  0  0  0  0  0  0
    7.8370    5.5660   20.6790 H   0  0  0  0  0  0  0  0  0  0  0  0
    6.6720    7.8340   21.7590 H   0  0  0  0  0  0  0  0  0  0  0  0
    5.5710   12.4480   21.3960 H   0  0  0  0  0  0  0  0  0  0  0  0
    4.9300   12.6940   19.1200 H   0  0  0  0  0  0  0  0  0  0  0  0
    4.9220    9.4980   16.3820 H   0  0  0  0  0  0  0  0  0  0  0  0
    5.6330    5.3320   15.6090 H   0  0  0  0  0  0  0  0  0  0  0  0
    6.3120    5.0100   17.9720 H   0  0  0  0  0  0  0  0  0  0  0  0
    3.3020    9.3340   14.5240 H   0  0  0  0  0  0  0  0  0  0  0  0
    4.8280    7.0590   11.3000 H   0  0  0  0  0  0  0  0  0  0  0  0
    6.0060    6.1400   13.4150 H   0  0  0  0  0  0  0  0  0  0  0  0
    7.9850   11.6600   22.4800 H   0  0  0  0  0  0  0  0  0  0  0  0
    8.6550   11.3980   24.8530 H   0  0  0  0  0  0  0  0  0  0  0  0
    5.5000    8.5390   25.4270 H   0  0  0  0  0  0  0  0  0  0  0  0
  1 33  1  0  0  0  0
  1 34  1  0  0  0  0
  1  2  1  0  0  0  0
  2 35  1  0  0  0  0
  2 36  1  0  0  0  0
  2  3  1  0  0  0  0
  3 37  1  0  0  0  0
  3 38  1  0  0  0  0
  3  4  1  0  0  0  0
  4 39  1  0  0  0  0
  4 40  1  0  0  0  0
  4  5  1  0  0  0  0
  5  6  2  0  0  0  0
  6 41  1  0  0  0  0
  6  7  1  0  0  0  0
  7  8  1  0  0  0  0
  8  9  2  0  0  0  0
  9 42  1  0  0  0  0
  9 10  1  0  0  0  0
 10 43  1  0  0  0  0
 10 11  1  0  0  0  0
 11 12  2  0  0  0  0
 11 13  1  0  0  0  0
 13  7  2  0  0  0  0
 13 14  1  0  0  0  0
 14 15  1  0  0  0  0
 15 44  1  0  0  0  0
 15 16  2  0  0  0  0
 16 17  1  0  0  0  0
 17 45  1  0  0  0  0
 17 18  2  0  0  0  0
 18 46  1  0  0  0  0
 18 19  1  0  0  0  0
 19  5  1  0  0  0  0
 19 14  2  0  0  0  0
 16 20  1  0  0  0  0
 20 21  1  0  0  0  0
 21 47  1  0  0  0  0
 21 22  2  0  0  0  0
 22 23  1  0  0  0  0
 23 48  1  0  0  0  0
 23 24  1  0  0  0  0
 24 20  2  0  0  0  0
 24 49  1  0  0  0  0
  8 25  1  0  0  0  0
 25 26  2  0  0  0  0
 26 50  1  0  0  0  0
 26 27  1  0  0  0  0
 27 51  1  0  0  0  0
 27 28  2  0  0  0  0
 28 29  1  0  0  0  0
 28 30  1  0  0  0  0
 30 52  1  0  0  0  0
 30 31  2  0  0  0  0
 31 25  1  0  0  0  0
 31 32  1  0  0  0  0
M  END
>  <LOGBIO>
8.9200

>  <PRED_LOGBIO>
9.0500

>  <XV_RES>
-0.1560

>  <WHL_TMPL>
10

>  <ANCH>
18-19;33-31

$$$$
ROW62
  -MTS-   01071500343D 0   0.00000     0.00000     0

 55 60  0  0  0  0  0  0  0  0999 V2000
    4.7680    8.8980   20.6570 O   0  0  0  0  0  0  0  0  0  0  0  0
    5.2660    8.1730   19.8010 C   0  0  0  0  0  0  0  0  0  0  0  0
    6.5560    8.4340   19.4280 N   0  0  0  0  0  0  0  0  0  0  0  0
    7.2360    7.6450   18.5300 C   0  0  0  0  0  0  0  0  0  0  0  0
    8.5530    8.0650   18.2000 C   0  0  0  0  0  0  0  0  0  0  0  0
    9.2120    7.2950   17.2050 C   0  0  0  0  0  0  0  0  0  0  0  0
    8.6130    6.1090   16.5980 C   0  0  0  0  0  0  0  0  0  0  0  0
    7.2610    5.7090   16.9630 C   0  0  0  0  0  0  0  0  0  0  0  0
    6.5640    6.5030   17.9330 C   0  0  0  0  0  0  0  0  0  0  0  0
    5.2320    6.2140   18.2200 C   0  0  0  0  0  0  0  0  0  0  0  0
    4.5250    7.0270   19.1570 C   0  0  0  0  0  0  0  0  0  0  0  0
    3.0960    6.8490   19.5170 C   0  0  0  0  0  0  0  0  0  0  0  0
    2.2510    5.8050   19.0460 C   0  0  0  0  0  0  0  0  0  0  0  0
    1.0110    5.9770   19.6450 C   0  0  0  0  0  0  0  0  0  0  0  0
   -0.2240    5.2260   19.6190 C   0  0  0  0  0  0  0  0  0  0  0  0
   -1.3470    5.6710   20.4440 C   0  0  0  0  0  0  0  0  0  0  0  0
   -2.5830    4.7850   20.4920 C   0  0  0  0  0  0  0  0  0  0  0  0
   -2.7060    4.0200   21.7410 N   0  0  0  0  0  0  0  0  0  0  0  0
   -2.9890    4.9390   22.8530 C   0  0  0  0  0  0  0  0  0  0  0  0
   -3.2830    4.1650   24.1520 C   0  0  0  0  0  0  0  0  0  0  0  0
   -4.3390    3.2180   23.9650 O   0  0  0  0  0  0  0  0  0  0  0  0
   -4.0390    2.2850   22.9240 C   0  0  0  0  0  0  0  0  0  0  0  0
   -3.7650    3.0110   21.5950 C   0  0  0  0  0  0  0  0  0  0  0  0
   -1.2780    6.8820   21.2760 C   0  0  0  0  0  0  0  0  0  0  0  0
   -0.0350    7.6500   21.2940 C   0  0  0  0  0  0  0  0  0  0  0  0
    1.0880    7.1910   20.4890 C   0  0  0  0  0  0  0  0  0  0  0  0
    2.3740    7.6680   20.3100 N   0  0  0  0  0  0  0  0  0  0  0  0
    9.4330    5.3040   15.6160 C   0  0  0  0  0  0  0  0  0  0  0  0
   10.7870    5.4610   15.2460 C   0  0  0  0  0  0  0  0  0  0  0  0
   11.1500    4.4900   14.3610 N   0  0  0  0  0  0  0  0  0  0  0  0
   10.1340    3.5870   14.2990 N   0  0  0  0  0  0  0  0  0  0  0  0
    9.0660    4.1150   14.9370 C   0  0  0  0  0  0  0  0  0  0  0  0
    7.0260    9.2340   19.8260 H   0  0  0  0  0  0  0  0  0  0  0  0
    9.0220    8.9140   18.6750 H   0  0  0  0  0  0  0  0  0  0  0  0
   10.1970    7.5990   16.8840 H   0  0  0  0  0  0  0  0  0  0  0  0
    6.7980    4.8410   16.5170 H   0  0  0  0  0  0  0  0  0  0  0  0
    4.7390    5.3830   17.7380 H   0  0  0  0  0  0  0  0  0  0  0  0
    2.5240    5.0240   18.3520 H   0  0  0  0  0  0  0  0  0  0  0  0
   -0.3160    4.3470   18.9980 H   0  0  0  0  0  0  0  0  0  0  0  0
   -2.4530    4.0480   19.7020 H   0  0  0  0  0  0  0  0  0  0  0  0
   -3.4560    5.4260   20.3920 H   0  0  0  0  0  0  0  0  0  0  0  0
   -3.8440    5.5610   22.6000 H   0  0  0  0  0  0  0  0  0  0  0  0
   -2.1330    5.5930   23.0070 H   0  0  0  0  0  0  0  0  0  0  0  0
   -2.3840    3.6460   24.4750 H   0  0  0  0  0  0  0  0  0  0  0  0
   -3.5600    4.8670   24.9360 H   0  0  0  0  0  0  0  0  0  0  0  0
   -3.1660    1.6980   23.2030 H   0  0  0  0  0  0  0  0  0  0  0  0
   -4.8770    1.6020   22.7990 H   0  0  0  0  0  0  0  0  0  0  0  0
   -4.6790    3.4910   21.2500 H   0  0  0  0  0  0  0  0  0  0  0  0
   -3.4710    2.2830   20.8410 H   0  0  0  0  0  0  0  0  0  0  0  0
   -2.1290    7.1970   21.8620 H   0  0  0  0  0  0  0  0  0  0  0  0
    0.0490    8.5440   21.8950 H   0  0  0  0  0  0  0  0  0  0  0  0
    2.7270    8.5200   20.7200 H   0  0  0  0  0  0  0  0  0  0  0  0
   11.4410    6.2390   15.6120 H   0  0  0  0  0  0  0  0  0  0  0  0
   10.1710    2.6810   13.8540 H   0  0  0  0  0  0  0  0  0  0  0  0
    8.0730    3.6910   14.9300 H   0  0  0  0  0  0  0  0  0  0  0  0
  1  2  2  0  0  0  0
  2  3  1  0  0  0  0
  3 33  1  0  0  0  0
  3  4  1  0  0  0  0
  4  5  1  0  0  0  0
  5 34  1  0  0  0  0
  5  6  2  0  0  0  0
  6 35  1  0  0  0  0
  6  7  1  0  0  0  0
  7  8  2  0  0  0  0
  8 36  1  0  0  0  0
  8  9  1  0  0  0  0
  9  4  2  0  0  0  0
  9 10  1  0  0  0  0
 10 37  1  0  0  0  0
 10 11  2  0  0  0  0
 11  2  1  0  0  0  0
 11 12  1  0  0  0  0
 12 13  2  0  0  0  0
 13 38  1  0  0  0  0
 13 14  1  0  0  0  0
 14 15  2  0  0  0  0
 15 39  1  0  0  0  0
 15 16  1  0  0  0  0
 16 17  1  0  0  0  0
 17 40  1  0  0  0  0
 17 41  1  0  0  0  0
 17 18  1  0  0  0  0
 18 19  1  0  0  0  0
 19 42  1  0  0  0  0
 19 43  1  0  0  0  0
 19 20  1  0  0  0  0
 20 44  1  0  0  0  0
 20 45  1  0  0  0  0
 20 21  1  0  0  0  0
 21 22  1  0  0  0  0
 22 46  1  0  0  0  0
 22 47  1  0  0  0  0
 22 23  1  0  0  0  0
 23 18  1  0  0  0  0
 23 48  1  0  0  0  0
 23 49  1  0  0  0  0
 16 24  2  0  0  0  0
 24 50  1  0  0  0  0
 24 25  1  0  0  0  0
 25 51  1  0  0  0  0
 25 26  2  0  0  0  0
 26 14  1  0  0  0  0
 26 27  1  0  0  0  0
 27 12  1  0  0  0  0
 27 52  1  0  0  0  0
  7 28  1  0  0  0  0
 28 29  1  0  0  0  0
 29 53  1  0  0  0  0
 29 30  2  0  0  0  0
 30 31  1  0  0  0  0
 31 54  1  0  0  0  0
 31 32  1  0  0  0  0
 32 28  2  0  0  0  0
 32 55  1  0  0  0  0
M  END
>  <LOGBIO>
9.0800

>  <PRED_LOGBIO>
8.3200

>  <XV_RES>
1.1340

>  <WHL_TMPL>
13

>  <ANCH>
55-56;51-52

$$$$
ROW63
  -MTS-   01071500343D 0   0.00000     0.00000     0

 59 63  0  0  0  0  0  0  0  0999 V2000
   -1.9790    9.9880   21.0320 C   0  0  0  0  0  0  0  0  0  0  0  0
   -0.7670    9.2960   20.4570 C   0  0  0  0  0  0  0  0  0  0  0  0
   -0.6980    8.0740   19.9120 C   0  0  0  0  0  0  0  0  0  0  0  0
    0.6040    7.5850   19.4050 C   0  0  0  0  0  0  0  0  0  0  0  0
    1.6810    8.3760   19.5040 C   0  0  0  0  0  0  0  0  0  0  0  0
    1.0200    9.9600   20.3410 Se  0  0  0  0  0  0  0  0  0  0  0  0
    3.0490    8.0130   19.0410 C   0  0  0  0  0  0  0  0  0  0  0  0
    4.1580    8.8180   19.0720 C   0  0  0  0  0  0  0  0  0  0  0  0
    4.5400   10.1440   19.7840 C   0  0  0  0  0  0  0  0  0  0  0  0
    3.8350   10.8070   20.5490 O   0  0  0  0  0  0  0  0  0  0  0  0
    5.8090   10.5090   19.4460 N   0  0  0  0  0  0  0  0  0  0  0  0
    6.3630    9.6130   18.5880 C   0  0  0  0  0  0  0  0  0  0  0  0
    7.6890    9.6220   17.9820 C   0  0  0  0  0  0  0  0  0  0  0  0
    8.0830    8.5280   17.0630 C   0  0  0  0  0  0  0  0  0  0  0  0
    7.1030    7.4620   16.8060 C   0  0  0  0  0  0  0  0  0  0  0  0
    5.7730    7.4680   17.4240 C   0  0  0  0  0  0  0  0  0  0  0  0
    5.4260    8.5640   18.3210 C   0  0  0  0  0  0  0  0  0  0  0  0
    9.4600    8.5270   16.4180 C   0  0  0  0  0  0  0  0  0  0  0  0
   10.2560    7.3050   16.3390 C   0  0  0  0  0  0  0  0  0  0  0  0
   11.5740    7.2870   15.7300 C   0  0  0  0  0  0  0  0  0  0  0  0
   12.1510    8.5000   15.1710 C   0  0  0  0  0  0  0  0  0  0  0  0
   11.3860    9.7740   15.2200 C   0  0  0  0  0  0  0  0  0  0  0  0
   12.0500   10.9220   14.6360 O   0  0  0  0  0  0  0  0  0  0  0  0
   10.0310    9.7500   15.8560 C   0  0  0  0  0  0  0  0  0  0  0  0
   -1.9060    7.2250   19.8180 C   0  0  0  0  0  0  0  0  0  0  0  0
   -2.6250    7.2870   18.8220 O   0  0  0  0  0  0  0  0  0  0  0  0
   -2.2150    6.3950   20.8100 N   0  0  0  0  0  0  0  0  0  0  0  0
   -3.4150    5.5510   20.7160 C   0  0  0  0  0  0  0  0  0  0  0  0
   -3.5380    4.6980   21.9780 C   0  0  0  0  0  0  0  0  0  0  0  0
   -4.7860    3.8210   21.8810 C   0  0  0  0  0  0  0  0  0  0  0  0
   -4.9040    3.0010   23.0950 N   0  0  0  0  0  0  0  0  0  0  0  0
   -5.5660    3.3470   24.2420 C   0  0  0  0  0  0  0  0  0  0  0  0
   -5.4430    2.3360   25.1130 C   0  0  0  0  0  0  0  0  0  0  0  0
   -4.6860    1.3350   24.4920 N   0  0  0  0  0  0  0  0  0  0  0  0
   -4.3710    1.7520   23.2800 C   0  0  0  0  0  0  0  0  0  0  0  0
   -2.6640    9.2460   21.4360 H   0  0  0  0  0  0  0  0  0  0  0  0
   -2.4790   10.5540   20.2490 H   0  0  0  0  0  0  0  0  0  0  0  0
   -1.6680   10.6650   21.8260 H   0  0  0  0  0  0  0  0  0  0  0  0
    0.6850    6.6040   18.9620 H   0  0  0  0  0  0  0  0  0  0  0  0
    3.1800    7.0180   18.6420 H   0  0  0  0  0  0  0  0  0  0  0  0
    6.2760   11.3370   19.7880 H   0  0  0  0  0  0  0  0  0  0  0  0
    8.3810   10.4220   18.2020 H   0  0  0  0  0  0  0  0  0  0  0  0
    7.3700    6.6520   16.1440 H   0  0  0  0  0  0  0  0  0  0  0  0
    5.0660    6.6780   17.2190 H   0  0  0  0  0  0  0  0  0  0  0  0
    9.8530    6.3890   16.7450 H   0  0  0  0  0  0  0  0  0  0  0  0
   12.1320    6.3630   15.6920 H   0  0  0  0  0  0  0  0  0  0  0  0
   13.1330    8.4750   14.7220 H   0  0  0  0  0  0  0  0  0  0  0  0
   11.3660   11.5350   14.3240 H   0  0  0  0  0  0  0  0  0  0  0  0
    9.4580   10.6640   15.9010 H   0  0  0  0  0  0  0  0  0  0  0  0
   -1.6250    6.3440   21.6280 H   0  0  0  0  0  0  0  0  0  0  0  0
   -4.2960    6.1830   20.6190 H   0  0  0  0  0  0  0  0  0  0  0  0
   -3.3360    4.9030   19.8460 H   0  0  0  0  0  0  0  0  0  0  0  0
   -2.6580    4.0660   22.0760 H   0  0  0  0  0  0  0  0  0  0  0  0
   -3.6170    5.3470   22.8480 H   0  0  0  0  0  0  0  0  0  0  0  0
   -5.6660    4.4530   21.7830 H   0  0  0  0  0  0  0  0  0  0  0  0
   -4.7060    3.1730   21.0110 H   0  0  0  0  0  0  0  0  0  0  0  0
   -6.0950    4.2730   24.4160 H   0  0  0  0  0  0  0  0  0  0  0  0
   -5.8540    2.2990   26.1110 H   0  0  0  0  0  0  0  0  0  0  0  0
   -3.7890    1.2020   22.5560 H   0  0  0  0  0  0  0  0  0  0  0  0
  1 36  1  0  0  0  0
  1 37  1  0  0  0  0
  1 38  1  0  0  0  0
  1  2  1  0  0  0  0
  2  3  2  0  0  0  0
  3  4  1  0  0  0  0
  4 39  1  0  0  0  0
  4  5  2  0  0  0  0
  5  6  1  0  0  0  0
  6  2  1  0  0  0  0
  5  7  1  0  0  0  0
  7 40  1  0  0  0  0
  7  8  2  0  0  0  0
  8  9  1  0  0  0  0
  9 10  2  0  0  0  0
  9 11  1  0  0  0  0
 11 41  1  0  0  0  0
 11 12  1  0  0  0  0
 12 13  2  0  0  0  0
 13 42  1  0  0  0  0
 13 14  1  0  0  0  0
 14 15  2  0  0  0  0
 15 43  1  0  0  0  0
 15 16  1  0  0  0  0
 16 44  1  0  0  0  0
 16 17  2  0  0  0  0
 17  8  1  0  0  0  0
 17 12  1  0  0  0  0
 14 18  1  0  0  0  0
 18 19  2  0  0  0  0
 19 45  1  0  0  0  0
 19 20  1  0  0  0  0
 20 46  1  0  0  0  0
 20 21  2  0  0  0  0
 21 47  1  0  0  0  0
 21 22  1  0  0  0  0
 22 23  1  0  0  0  0
 23 48  1  0  0  0  0
 22 24  2  0  0  0  0
 24 18  1  0  0  0  0
 24 49  1  0  0  0  0
  3 25  1  0  0  0  0
 25 26  2  0  0  0  0
 25 27  1  0  0  0  0
 27 50  1  0  0  0  0
 27 28  1  0  0  0  0
 28 51  1  0  0  0  0
 28 52  1  0  0  0  0
 28 29  1  0  0  0  0
 29 53  1  0  0  0  0
 29 54  1  0  0  0  0
 29 30  1  0  0  0  0
 30 55  1  0  0  0  0
 30 56  1  0  0  0  0
 30 31  1  0  0  0  0
 31 32  1  0  0  0  0
 32 57  1  0  0  0  0
 32 33  2  0  0  0  0
 33 58  1  0  0  0  0
 33 34  1  0  0  0  0
 34 35  2  0  0  0  0
 35 31  1  0  0  0  0
 35 59  1  0  0  0  0
M  END
>  <LOGBIO>
7.1900

>  <PRED_LOGBIO>
7.9300

>  <XV_RES>
-1.2230

>  <WHL_TMPL>
4

>  <ANCH>
14-15;9-7

$$$$
ROW64
  -MTS-   01071500343D 0   0.00000     0.00000     0

 38 42  0  0  0  0  0  0  0  0999 V2000
   11.0630    6.3670   15.6800 O   0  0  0  0  0  0  0  0  0  0  0  0
    9.7540    5.9850   15.8080 C   0  0  0  0  0  0  0  0  0  0  0  0
    9.3040    4.8090   15.1950 C   0  0  0  0  0  0  0  0  0  0  0  0
    7.9660    4.4190   15.3260 C   0  0  0  0  0  0  0  0  0  0  0  0
    7.0780    5.2040   16.0700 C   0  0  0  0  0  0  0  0  0  0  0  0
    5.7010    5.0430   16.3560 N   0  0  0  0  0  0  0  0  0  0  0  0
    5.2740    6.1270   17.1590 C   0  0  0  0  0  0  0  0  0  0  0  0
    4.0240    6.4380   17.7070 C   0  0  0  0  0  0  0  0  0  0  0  0
    3.8660    7.5950   18.4790 C   0  0  0  0  0  0  0  0  0  0  0  0
    2.5440    7.9230   19.0580 C   0  0  0  0  0  0  0  0  0  0  0  0
    1.9280    7.0340   19.9470 C   0  0  0  0  0  0  0  0  0  0  0  0
    0.6780    7.3440   20.4950 C   0  0  0  0  0  0  0  0  0  0  0  0
    0.0430    8.5440   20.1530 C   0  0  0  0  0  0  0  0  0  0  0  0
    0.6580    9.4340   19.2650 C   0  0  0  0  0  0  0  0  0  0  0  0
    1.9090    9.1230   18.7170 C   0  0  0  0  0  0  0  0  0  0  0  0
   -1.2520    8.8660   20.7210 C   0  0  0  0  0  0  0  0  0  0  0  0
   -2.2880    9.1240   21.1740 N   0  0  0  0  0  0  0  0  0  0  0  0
    4.9580    8.4410   18.7040 C   0  0  0  0  0  0  0  0  0  0  0  0
    5.1460    9.7060   19.4480 C   0  0  0  0  0  0  0  0  0  0  0  0
    4.2750   10.3100   20.0730 O   0  0  0  0  0  0  0  0  0  0  0  0
    6.4160   10.0790   19.3250 N   0  0  0  0  0  0  0  0  0  0  0  0
    7.1130    9.2190   18.5870 C   0  0  0  0  0  0  0  0  0  0  0  0
    8.3080    9.3130   18.3100 O   0  0  0  0  0  0  0  0  0  0  0  0
    6.2090    8.1300   18.1560 C   0  0  0  0  0  0  0  0  0  0  0  0
    6.3660    6.9730   17.3840 C   0  0  0  0  0  0  0  0  0  0  0  0
    7.5270    6.3800   16.6830 C   0  0  0  0  0  0  0  0  0  0  0  0
    8.8650    6.7700   16.5520 C   0  0  0  0  0  0  0  0  0  0  0  0
   11.6050    5.9940   16.3930 H   0  0  0  0  0  0  0  0  0  0  0  0
    9.9900    4.2040   14.6200 H   0  0  0  0  0  0  0  0  0  0  0  0
    7.6190    3.5120   14.8530 H   0  0  0  0  0  0  0  0  0  0  0  0
    5.1200    4.2800   16.0400 H   0  0  0  0  0  0  0  0  0  0  0  0
    3.1810    5.7850   17.5330 H   0  0  0  0  0  0  0  0  0  0  0  0
    2.4180    6.1080   20.2100 H   0  0  0  0  0  0  0  0  0  0  0  0
    0.2030    6.6580   21.1800 H   0  0  0  0  0  0  0  0  0  0  0  0
    0.1690   10.3600   19.0010 H   0  0  0  0  0  0  0  0  0  0  0  0
    2.3840    9.8090   18.0310 H   0  0  0  0  0  0  0  0  0  0  0  0
    6.8050   10.9130   19.7400 H   0  0  0  0  0  0  0  0  0  0  0  0
    9.2120    7.6770   17.0250 H   0  0  0  0  0  0  0  0  0  0  0  0
  1 28  1  0  0  0  0
  1  2  1  0  0  0  0
  2  3  2  0  0  0  0
  3 29  1  0  0  0  0
  3  4  1  0  0  0  0
  4 30  1  0  0  0  0
  4  5  2  0  0  0  0
  5  6  1  0  0  0  0
  6 31  1  0  0  0  0
  6  7  1  0  0  0  0
  7  8  2  0  0  0  0
  8 32  1  0  0  0  0
  8  9  1  0  0  0  0
  9 10  1  0  0  0  0
 10 11  2  0  0  0  0
 11 33  1  0  0  0  0
 11 12  1  0  0  0  0
 12 34  1  0  0  0  0
 12 13  2  0  0  0  0
 13 14  1  0  0  0  0
 14 35  1  0  0  0  0
 14 15  2  0  0  0  0
 15 10  1  0  0  0  0
 15 36  1  0  0  0  0
 13 16  1  0  0  0  0
 16 17  3  0  0  0  0
  9 18  2  0  0  0  0
 18 19  1  0  0  0  0
 19 20  2  0  0  0  0
 19 21  1  0  0  0  0
 21 37  1  0  0  0  0
 21 22  1  0  0  0  0
 22 23  2  0  0  0  0
 22 24  1  0  0  0  0
 24 18  1  0  0  0  0
 24 25  2  0  0  0  0
 25  7  1  0  0  0  0
 25 26  1  0  0  0  0
 26  5  1  0  0  0  0
 26 27  2  0  0  0  0
 27  2  1  0  0  0  0
 27 38  1  0  0  0  0
M  END
>  <LOGBIO>
6.9200

>  <PRED_LOGBIO>
6.4500

>  <XV_RES>
0.5510

>  <WHL_TMPL>
3

>  <ANCH>
35-36;32-33

$$$$
ROW65
  -MTS-   01071500343D 0   0.00000     0.00000     0

 44 45  0  0  0  0  0  0  0  0999 V2000
    5.0620   14.3510   20.5600 C   0  0  0  0  0  0  0  0  0  0  0  0
    6.1210   13.4870   20.9800 O   0  0  0  0  0  0  0  0  0  0  0  0
    5.9370   12.7530   22.1220 C   0  0  0  0  0  0  0  0  0  0  0  0
    6.3180   13.2790   23.3620 C   0  0  0  0  0  0  0  0  0  0  0  0
    6.1310   12.5280   24.5290 C   0  0  0  0  0  0  0  0  0  0  0  0
    6.5160   13.0600   25.7820 N   0  0  0  0  0  0  0  0  0  0  0  0
    7.7460   12.8510   26.2440 C   0  0  0  0  0  0  0  0  0  0  0  0
    8.5480   12.1950   25.5810 O   0  0  0  0  0  0  0  0  0  0  0  0
    8.1570   13.4180   27.5810 C   0  0  0  0  0  0  0  0  0  0  0  0
    9.5140   13.0600   27.8550 O   0  0  0  0  0  0  0  0  0  0  0  0
   10.0590   13.4820   29.0150 C   0  0  0  0  0  0  0  0  0  0  0  0
    9.3970   14.1480   29.7930 O   0  0  0  0  0  0  0  0  0  0  0  0
   11.4890   13.1290   29.3490 C   0  0  0  0  0  0  0  0  0  0  0  0
    5.5620   11.2510   24.4550 C   0  0  0  0  0  0  0  0  0  0  0  0
    5.3290   10.3180   25.9050 Cl  0  0  0  0  0  0  0  0  0  0  0  0
    5.1810   10.7250   23.2150 C   0  0  0  0  0  0  0  0  0  0  0  0
    5.3690   11.4760   22.0490 C   0  0  0  0  0  0  0  0  0  0  0  0
    4.9840   10.9440   20.7950 N   0  0  0  0  0  0  0  0  0  0  0  0
    5.8510   10.2340   20.0790 C   0  0  0  0  0  0  0  0  0  0  0  0
    7.0070   10.0370   20.5130 O   0  0  0  0  0  0  0  0  0  0  0  0
    5.4890    9.7340   18.9010 N   0  0  0  0  0  0  0  0  0  0  0  0
    6.3950    8.9930   18.1530 C   0  0  0  0  0  0  0  0  0  0  0  0
    7.6160    9.5820   17.6630 C   0  0  0  0  0  0  0  0  0  0  0  0
    8.5220    8.8540   16.9120 N   0  0  0  0  0  0  0  0  0  0  0  0
    8.2440    7.5290   16.6270 C   0  0  0  0  0  0  0  0  0  0  0  0
    7.0300    6.9130   17.1050 C   0  0  0  0  0  0  0  0  0  0  0  0
    6.1120    7.6450   17.8640 N   0  0  0  0  0  0  0  0  0  0  0  0
    9.1660    6.8000   15.8690 C   0  0  0  0  0  0  0  0  0  0  0  0
    9.9750    6.2070   15.2800 N   0  0  0  0  0  0  0  0  0  0  0  0
    4.8610   15.0840   21.3390 H   0  0  0  0  0  0  0  0  0  0  0  0
    5.3530   14.8640   19.6460 H   0  0  0  0  0  0  0  0  0  0  0  0
    4.1650   13.7630   20.3760 H   0  0  0  0  0  0  0  0  0  0  0  0
    6.7570   14.2640   23.4190 H   0  0  0  0  0  0  0  0  0  0  0  0
    5.8570   13.5990   26.3260 H   0  0  0  0  0  0  0  0  0  0  0  0
    8.0650   14.5020   27.5590 H   0  0  0  0  0  0  0  0  0  0  0  0
    7.5110   13.0160   28.3600 H   0  0  0  0  0  0  0  0  0  0  0  0
   12.1500   13.5330   28.5860 H   0  0  0  0  0  0  0  0  0  0  0  0
   11.7500   13.5530   30.3170 H   0  0  0  0  0  0  0  0  0  0  0  0
   11.5960   12.0470   29.3870 H   0  0  0  0  0  0  0  0  0  0  0  0
    4.7430    9.7390   23.1590 H   0  0  0  0  0  0  0  0  0  0  0  0
    4.0500   11.1030   20.4450 H   0  0  0  0  0  0  0  0  0  0  0  0
    4.5550    9.8930   18.5500 H   0  0  0  0  0  0  0  0  0  0  0  0
    7.8290   10.6170   17.8880 H   0  0  0  0  0  0  0  0  0  0  0  0
    6.8290    5.8770   16.8740 H   0  0  0  0  0  0  0  0  0  0  0  0
  1 30  1  0  0  0  0
  1 31  1  0  0  0  0
  1 32  1  0  0  0  0
  1  2  1  0  0  0  0
  2  3  1  0  0  0  0
  3  4  2  0  0  0  0
  4 33  1  0  0  0  0
  4  5  1  0  0  0  0
  5  6  1  0  0  0  0
  6 34  1  0  0  0  0
  6  7  1  0  0  0  0
  7  8  2  0  0  0  0
  7  9  1  0  0  0  0
  9 35  1  0  0  0  0
  9 36  1  0  0  0  0
  9 10  1  0  0  0  0
 10 11  1  0  0  0  0
 11 12  2  0  0  0  0
 11 13  1  0  0  0  0
 13 37  1  0  0  0  0
 13 38  1  0  0  0  0
 13 39  1  0  0  0  0
  5 14  2  0  0  0  0
 14 15  1  0  0  0  0
 14 16  1  0  0  0  0
 16 40  1  0  0  0  0
 16 17  2  0  0  0  0
 17  3  1  0  0  0  0
 17 18  1  0  0  0  0
 18 41  1  0  0  0  0
 18 19  1  0  0  0  0
 19 20  2  0  0  0  0
 19 21  1  0  0  0  0
 21 42  1  0  0  0  0
 21 22  1  0  0  0  0
 22 23  2  0  0  0  0
 23 43  1  0  0  0  0
 23 24  1  0  0  0  0
 24 25  2  0  0  0  0
 25 26  1  0  0  0  0
 26 44  1  0  0  0  0
 26 27  2  0  0  0  0
 27 22  1  0  0  0  0
 25 28  1  0  0  0  0
 28 29  3  0  0  0  0
M  END
>  <LOGBIO>
8.0500

>  <PRED_LOGBIO>
7.6500

>  <XV_RES>
0.5140

>  <WHL_TMPL>
25

>  <ANCH>
34-35;43-44

$$$$
ROW66
  -MTS-   01071500343D 0   0.00000     0.00000     0

 38 40  0  0  0  0  0  0  0  0999 V2000
   22.8700   -3.9350   11.1410 C   0  0  0  0  0  0  0  0  0  0  0  0
   22.0540   -4.0600    9.9730 O   0  0  0  0  0  0  0  0  0  0  0  0
   21.1040   -3.0990    9.7460 C   0  0  0  0  0  0  0  0  0  0  0  0
   19.8120   -3.2580   10.2620 C   0  0  0  0  0  0  0  0  0  0  0  0
   18.8410   -2.2760   10.0310 C   0  0  0  0  0  0  0  0  0  0  0  0
   19.1620   -1.1370    9.2830 C   0  0  0  0  0  0  0  0  0  0  0  0
   18.1800   -0.1450    9.0490 N   0  0  0  0  0  0  0  0  0  0  0  0
   16.8690   -0.1940    9.4420 C   0  0  0  0  0  0  0  0  0  0  0  0
   16.2230   -1.2910   10.1980 C   0  0  0  0  0  0  0  0  0  0  0  0
   14.9400   -0.9500   10.3780 C   0  0  0  0  0  0  0  0  0  0  0  0
   14.7070    0.2720    9.8020 N   0  0  0  0  0  0  0  0  0  0  0  0
   15.9520    0.7280    9.2140 N   0  0  0  0  0  0  0  0  0  0  0  0
   13.9310   -1.7660   11.0890 C   0  0  0  0  0  0  0  0  0  0  0  0
   13.6120   -3.0520   10.6370 C   0  0  0  0  0  0  0  0  0  0  0  0
   12.6520   -3.7980   11.3330 C   0  0  0  0  0  0  0  0  0  0  0  0
   12.0410   -3.2340   12.4590 C   0  0  0  0  0  0  0  0  0  0  0  0
   12.3670   -2.0000   12.8670 N   0  0  0  0  0  0  0  0  0  0  0  0
   13.2810   -1.2620   12.2220 C   0  0  0  0  0  0  0  0  0  0  0  0
   20.4530   -0.9790    8.7670 C   0  0  0  0  0  0  0  0  0  0  0  0
   21.4250   -1.9600    8.9990 C   0  0  0  0  0  0  0  0  0  0  0  0
   22.7010   -1.5700    8.2240 O   0  0  0  0  0  0  0  0  0  0  0  0
   22.4840   -0.9350    6.9610 C   0  0  0  0  0  0  0  0  0  0  0  0
   22.2380   -3.9480   12.0270 H   0  0  0  0  0  0  0  0  0  0  0  0
   23.5710   -4.7650   11.1840 H   0  0  0  0  0  0  0  0  0  0  0  0
   23.4200   -2.9970   11.1010 H   0  0  0  0  0  0  0  0  0  0  0  0
   19.5650   -4.1370   10.8390 H   0  0  0  0  0  0  0  0  0  0  0  0
   17.8450   -2.3980   10.4290 H   0  0  0  0  0  0  0  0  0  0  0  0
   18.4740    0.6780    8.5440 H   0  0  0  0  0  0  0  0  0  0  0  0
   16.6990   -2.1980   10.5410 H   0  0  0  0  0  0  0  0  0  0  0  0
   13.8260    0.7650    9.7890 H   0  0  0  0  0  0  0  0  0  0  0  0
   14.0990   -3.4630    9.7660 H   0  0  0  0  0  0  0  0  0  0  0  0
   12.3880   -4.7920   11.0050 H   0  0  0  0  0  0  0  0  0  0  0  0
   11.2990   -3.7990   13.0040 H   0  0  0  0  0  0  0  0  0  0  0  0
   13.5190   -0.2710   12.5800 H   0  0  0  0  0  0  0  0  0  0  0  0
   20.7010   -0.1000    8.1910 H   0  0  0  0  0  0  0  0  0  0  0  0
   21.9230   -0.0150    7.1100 H   0  0  0  0  0  0  0  0  0  0  0  0
   23.4440   -0.7040    6.5020 H   0  0  0  0  0  0  0  0  0  0  0  0
   21.9230   -1.6020    6.3110 H   0  0  0  0  0  0  0  0  0  0  0  0
  1 23  1  0  0  0  0
  1 24  1  0  0  0  0
  1 25  1  0  0  0  0
  1  2  1  0  0  0  0
  2  3  1  0  0  0  0
  3  4  2  0  0  0  0
  4 26  1  0  0  0  0
  4  5  1  0  0  0  0
  5 27  1  0  0  0  0
  5  6  2  0  0  0  0
  6  7  1  0  0  0  0
  7 28  1  0  0  0  0
  7  8  1  0  0  0  0
  8  9  1  0  0  0  0
  9 29  1  0  0  0  0
  9 10  2  0  0  0  0
 10 11  1  0  0  0  0
 11 30  1  0  0  0  0
 11 12  1  0  0  0  0
 12  8  2  0  0  0  0
 10 13  1  0  0  0  0
 13 14  2  0  0  0  0
 14 31  1  0  0  0  0
 14 15  1  0  0  0  0
 15 32  1  0  0  0  0
 15 16  2  0  0  0  0
 16 33  1  0  0  0  0
 16 17  1  0  0  0  0
 17 18  2  0  0  0  0
 18 13  1  0  0  0  0
 18 34  1  0  0  0  0
  6 19  1  0  0  0  0
 19 35  1  0  0  0  0
 19 20  2  0  0  0  0
 20  3  1  0  0  0  0
 20 21  1  0  0  0  0
 21 22  1  0  0  0  0
 22 36  1  0  0  0  0
 22 37  1  0  0  0  0
 22 38  1  0  0  0  0
M  END
>  <LOGBIO>
6.2200

>  <PRED_LOGBIO>
6.6300

>  <XV_RES>
-0.7700

>  <WHL_TMPL>
30

>  <ANCH>
18-24;11-12

$$$$
ROW67
  -MTS-   01071500343D 0   0.00000     0.00000     0

 61 65  0  0  0  0  0  0  0  0999 V2000
   -1.8420   -0.0440   19.7610 C   0  0  0  0  0  0  0  0  0  0  0  0
   -2.7570    0.8100   18.9910 N   0  0  0  0  0  0  0  0  0  0  0  0
   -4.0150    0.9750   19.7330 C   0  0  0  0  0  0  0  0  0  0  0  0
   -2.1380    2.1260   18.7780 C   0  0  0  0  0  0  0  0  0  0  0  0
   -0.8300    1.9540   18.0060 C   0  0  0  0  0  0  0  0  0  0  0  0
   -0.2100    3.2700   17.7940 N   0  0  0  0  0  0  0  0  0  0  0  0
    0.9440    3.3640   17.1390 C   0  0  0  0  0  0  0  0  0  0  0  0
    1.4930    2.3490   16.7120 O   0  0  0  0  0  0  0  0  0  0  0  0
    1.5800    4.7160   16.9210 C   0  0  0  0  0  0  0  0  0  0  0  0
    2.8880    4.5440   16.1490 C   0  0  0  0  0  0  0  0  0  0  0  0
    3.5070    5.8600   15.9370 N   0  0  0  0  0  0  0  0  0  0  0  0
    3.2840    6.7070   14.8260 C   0  0  0  0  0  0  0  0  0  0  0  0
    2.4740    6.5550   13.6940 C   0  0  0  0  0  0  0  0  0  0  0  0
    2.4320    7.5630   12.7230 C   0  0  0  0  0  0  0  0  0  0  0  0
    3.2000    8.7220   12.8830 C   0  0  0  0  0  0  0  0  0  0  0  0
    3.1590    9.7080   11.9330 O   0  0  0  0  0  0  0  0  0  0  0  0
    4.0100    8.8740   14.0150 C   0  0  0  0  0  0  0  0  0  0  0  0
    4.0520    7.8660   14.9860 C   0  0  0  0  0  0  0  0  0  0  0  0
    4.7870    7.7270   16.2630 C   0  0  0  0  0  0  0  0  0  0  0  0
    5.6930    8.5530   16.9390 C   0  0  0  0  0  0  0  0  0  0  0  0
    6.2830    9.8830   16.6670 C   0  0  0  0  0  0  0  0  0  0  0  0
    6.0550   10.5830   15.6810 O   0  0  0  0  0  0  0  0  0  0  0  0
    7.1010   10.1930   17.6690 N   0  0  0  0  0  0  0  0  0  0  0  0
    7.1390    9.2350   18.5900 C   0  0  0  0  0  0  0  0  0  0  0  0
    8.3220    9.3140   18.3070 O   0  0  0  0  0  0  0  0  0  0  0  0
    6.2380    8.1420   18.1610 C   0  0  0  0  0  0  0  0  0  0  0  0
    5.8770    6.9050   18.7080 C   0  0  0  0  0  0  0  0  0  0  0  0
    4.9710    6.0780   18.0320 C   0  0  0  0  0  0  0  0  0  0  0  0
    4.4260    6.4890   16.8100 C   0  0  0  0  0  0  0  0  0  0  0  0
    6.4530    6.4700   20.0000 C   0  0  0  0  0  0  0  0  0  0  0  0
    7.2050    5.2920   20.0700 C   0  0  0  0  0  0  0  0  0  0  0  0
    7.7500    4.8810   21.2930 C   0  0  0  0  0  0  0  0  0  0  0  0
    7.5430    5.6490   22.4450 C   0  0  0  0  0  0  0  0  0  0  0  0
    6.7910    6.8270   22.3750 C   0  0  0  0  0  0  0  0  0  0  0  0
    6.2460    7.2380   21.1520 C   0  0  0  0  0  0  0  0  0  0  0  0
   -1.6370    0.4200   20.7240 H   0  0  0  0  0  0  0  0  0  0  0  0
   -2.3010   -1.0180   19.9180 H   0  0  0  0  0  0  0  0  0  0  0  0
   -0.9110   -0.1660   19.2120 H   0  0  0  0  0  0  0  0  0  0  0  0
   -3.8100    1.4390   20.6950 H   0  0  0  0  0  0  0  0  0  0  0  0
   -4.4740    0.0010   19.8900 H   0  0  0  0  0  0  0  0  0  0  0  0
   -4.6930    1.6070   19.1620 H   0  0  0  0  0  0  0  0  0  0  0  0
   -1.9330    2.5900   19.7400 H   0  0  0  0  0  0  0  0  0  0  0  0
   -2.8150    2.7580   18.2080 H   0  0  0  0  0  0  0  0  0  0  0  0
   -1.0350    1.4900   17.0440 H   0  0  0  0  0  0  0  0  0  0  0  0
   -0.1530    1.3220   18.5760 H   0  0  0  0  0  0  0  0  0  0  0  0
   -0.6610    4.1030   18.1440 H   0  0  0  0  0  0  0  0  0  0  0  0
    0.9030    5.3480   16.3510 H   0  0  0  0  0  0  0  0  0  0  0  0
    1.7850    5.1800   17.8840 H   0  0  0  0  0  0  0  0  0  0  0  0
    3.5650    3.9120   16.7200 H   0  0  0  0  0  0  0  0  0  0  0  0
    2.6830    4.0800   15.1870 H   0  0  0  0  0  0  0  0  0  0  0  0
    1.8810    5.6610   13.5700 H   0  0  0  0  0  0  0  0  0  0  0  0
    1.8070    7.4460   11.8500 H   0  0  0  0  0  0  0  0  0  0  0  0
    3.8360    9.5640   11.2530 H   0  0  0  0  0  0  0  0  0  0  0  0
    4.6030    9.7680   14.1390 H   0  0  0  0  0  0  0  0  0  0  0  0
    7.6290   11.0530   17.7230 H   0  0  0  0  0  0  0  0  0  0  0  0
    4.6930    5.1240   18.4540 H   0  0  0  0  0  0  0  0  0  0  0  0
    7.3650    4.7000   19.1810 H   0  0  0  0  0  0  0  0  0  0  0  0
    8.3300    3.9720   21.3470 H   0  0  0  0  0  0  0  0  0  0  0  0
    7.9630    5.3320   23.3880 H   0  0  0  0  0  0  0  0  0  0  0  0
    6.6310    7.4190   23.2630 H   0  0  0  0  0  0  0  0  0  0  0  0
    5.6650    8.1470   21.0980 H   0  0  0  0  0  0  0  0  0  0  0  0
  1 36  1  0  0  0  0
  1 37  1  0  0  0  0
  1 38  1  0  0  0  0
  1  2  1  0  0  0  0
  2  3  1  0  0  0  0
  3 39  1  0  0  0  0
  3 40  1  0  0  0  0
  3 41  1  0  0  0  0
  2  4  1  0  0  0  0
  4 42  1  0  0  0  0
  4 43  1  0  0  0  0
  4  5  1  0  0  0  0
  5 44  1  0  0  0  0
  5 45  1  0  0  0  0
  5  6  1  0  0  0  0
  6 46  1  0  0  0  0
  6  7  1  0  0  0  0
  7  8  2  0  0  0  0
  7  9  1  0  0  0  0
  9 47  1  0  0  0  0
  9 48  1  0  0  0  0
  9 10  1  0  0  0  0
 10 49  1  0  0  0  0
 10 50  1  0  0  0  0
 10 11  1  0  0  0  0
 11 12  1  0  0  0  0
 12 13  2  0  0  0  0
 13 51  1  0  0  0  0
 13 14  1  0  0  0  0
 14 52  1  0  0  0  0
 14 15  2  0  0  0  0
 15 16  1  0  0  0  0
 16 53  1  0  0  0  0
 15 17  1  0  0  0  0
 17 54  1  0  0  0  0
 17 18  2  0  0  0  0
 18 12  1  0  0  0  0
 18 19  1  0  0  0  0
 19 20  2  0  0  0  0
 20 21  1  0  0  0  0
 21 22  2  0  0  0  0
 21 23  1  0  0  0  0
 23 55  1  0  0  0  0
 23 24  1  0  0  0  0
 24 25  2  0  0  0  0
 24 26  1  0  0  0  0
 26 20  1  0  0  0  0
 26 27  2  0  0  0  0
 27 28  1  0  0  0  0
 28 56  1  0  0  0  0
 28 29  2  0  0  0  0
 29 11  1  0  0  0  0
 29 19  1  0  0  0  0
 27 30  1  0  0  0  0
 30 31  2  0  0  0  0
 31 57  1  0  0  0  0
 31 32  1  0  0  0  0
 32 58  1  0  0  0  0
 32 33  2  0  0  0  0
 33 59  1  0  0  0  0
 33 34  1  0  0  0  0
 34 60  1  0  0  0  0
 34 35  2  0  0  0  0
 35 30  1  0  0  0  0
 35 61  1  0  0  0  0
M  END
>  <LOGBIO>
7.5700

>  <PRED_LOGBIO>
6.7900

>  <XV_RES>
1.0130

>  <WHL_TMPL>
3

>  <ANCH>
34-35;46-44

$$$$
ROW69
  -MTS-   01071500343D 0   0.00000     0.00000     0

 39 43  0  0  0  0  0  0  0  0999 V2000
   -0.4190    9.5110   20.8750 O   0  0  0  0  0  0  0  0  0  0  0  0
    0.2710    8.6020   20.1170 C   0  0  0  0  0  0  0  0  0  0  0  0
   -0.3860    7.4790   19.6010 C   0  0  0  0  0  0  0  0  0  0  0  0
    0.3200    6.5500   18.8260 C   0  0  0  0  0  0  0  0  0  0  0  0
    1.6810    6.7460   18.5670 C   0  0  0  0  0  0  0  0  0  0  0  0
    2.6120    5.9770   17.8280 N   0  0  0  0  0  0  0  0  0  0  0  0
    3.8720    6.6210   17.8760 C   0  0  0  0  0  0  0  0  0  0  0  0
    5.1090    6.2780   17.3170 C   0  0  0  0  0  0  0  0  0  0  0  0
    6.2210    7.1030   17.5200 C   0  0  0  0  0  0  0  0  0  0  0  0
    7.5290    6.7410   16.9290 C   0  0  0  0  0  0  0  0  0  0  0  0
    7.6580    6.6120   15.5410 C   0  0  0  0  0  0  0  0  0  0  0  0
    8.8950    6.2690   14.9820 C   0  0  0  0  0  0  0  0  0  0  0  0
   10.0030    6.0560   15.8110 C   0  0  0  0  0  0  0  0  0  0  0  0
    9.8740    6.1860   17.1980 C   0  0  0  0  0  0  0  0  0  0  0  0
    8.6370    6.5290   17.7580 C   0  0  0  0  0  0  0  0  0  0  0  0
    8.5070    6.6600   19.1600 N   0  3  0  0  0  0  0  0  0  0  0  0
    8.7050    7.7600   19.7020 O   0  0  0  0  0  0  0  0  0  0  0  0
    8.1790    5.6290   19.8820 O   0  5  0  0  0  0  0  0  0  0  0  0
    6.0970    8.2710   18.2820 C   0  0  0  0  0  0  0  0  0  0  0  0
    7.0340    9.3430   18.6860 C   0  0  0  0  0  0  0  0  0  0  0  0
    8.2270    9.4060   18.3920 O   0  0  0  0  0  0  0  0  0  0  0  0
    6.3660   10.2260   19.4230 N   0  0  0  0  0  0  0  0  0  0  0  0
    5.0890    9.8830   19.5670 C   0  0  0  0  0  0  0  0  0  0  0  0
    4.0170   10.1720   20.0440 O   0  0  0  0  0  0  0  0  0  0  0  0
    4.8600    8.6140   18.8410 C   0  0  0  0  0  0  0  0  0  0  0  0
    3.7470    7.7880   18.6380 C   0  0  0  0  0  0  0  0  0  0  0  0
    2.3380    7.8690   19.0820 C   0  0  0  0  0  0  0  0  0  0  0  0
    1.6330    8.7980   19.8580 C   0  0  0  0  0  0  0  0  0  0  0  0
   -0.8030   10.2070   20.3200 H   0  0  0  0  0  0  0  0  0  0  0  0
   -1.4360    7.3280   19.8010 H   0  0  0  0  0  0  0  0  0  0  0  0
   -0.1870    5.6840   18.4280 H   0  0  0  0  0  0  0  0  0  0  0  0
    2.4110    5.1130   17.3460 H   0  0  0  0  0  0  0  0  0  0  0  0
    5.2050    5.3770   16.7290 H   0  0  0  0  0  0  0  0  0  0  0  0
    6.8030    6.7760   14.9010 H   0  0  0  0  0  0  0  0  0  0  0  0
    8.9940    6.1690   13.9110 H   0  0  0  0  0  0  0  0  0  0  0  0
   10.9570    5.7920   15.3790 H   0  0  0  0  0  0  0  0  0  0  0  0
   10.7290    6.0220   17.8380 H   0  0  0  0  0  0  0  0  0  0  0  0
    6.7780   11.0560   19.8240 H   0  0  0  0  0  0  0  0  0  0  0  0
    2.1390    9.6640   20.2550 H   0  0  0  0  0  0  0  0  0  0  0  0
  1 29  1  0  0  0  0
  1  2  1  0  0  0  0
  2  3  2  0  0  0  0
  3 30  1  0  0  0  0
  3  4  1  0  0  0  0
  4 31  1  0  0  0  0
  4  5  2  0  0  0  0
  5  6  1  0  0  0  0
  6 32  1  0  0  0  0
  6  7  1  0  0  0  0
  7  8  2  0  0  0  0
  8 33  1  0  0  0  0
  8  9  1  0  0  0  0
  9 10  1  0  0  0  0
 10 11  2  0  0  0  0
 11 34  1  0  0  0  0
 11 12  1  0  0  0  0
 12 35  1  0  0  0  0
 12 13  2  0  0  0  0
 13 36  1  0  0  0  0
 13 14  1  0  0  0  0
 14 37  1  0  0  0  0
 14 15  2  0  0  0  0
 15 10  1  0  0  0  0
 15 16  1  0  0  0  0
 16 17  2  0  0  0  0
 16 18  1  0  0  0  0
  9 19  2  0  0  0  0
 19 20  1  0  0  0  0
 20 21  2  0  0  0  0
 20 22  1  0  0  0  0
 22 38  1  0  0  0  0
 22 23  1  0  0  0  0
 23 24  2  0  0  0  0
 23 25  1  0  0  0  0
 25 19  1  0  0  0  0
 25 26  2  0  0  0  0
 26  7  1  0  0  0  0
 26 27  1  0  0  0  0
 27  5  1  0  0  0  0
 27 28  2  0  0  0  0
 28  2  1  0  0  0  0
 28 39  1  0  0  0  0
M  CHG  2  16   1  18  -1
M  END
>  <LOGBIO>
5.4000

>  <PRED_LOGBIO>
5.8500

>  <XV_RES>
-0.6020

>  <WHL_TMPL>
3

>  <ANCH>
1-35;31-29

$$$$
ROW70
  -MTS-   01071500343D 0   0.00000     0.00000     0

 46 50  0  0  0  0  0  0  0  0999 V2000
   11.9820   12.2070   15.2510 C   0  0  0  0  0  0  0  0  0  0  0  0
   12.0500   10.9220   14.6360 O   0  0  0  0  0  0  0  0  0  0  0  0
   11.3860    9.7740   15.2200 C   0  0  0  0  0  0  0  0  0  0  0  0
   10.0310    9.7500   15.8560 C   0  0  0  0  0  0  0  0  0  0  0  0
    9.4600    8.5270   16.4180 C   0  0  0  0  0  0  0  0  0  0  0  0
   10.2560    7.3050   16.3390 C   0  0  0  0  0  0  0  0  0  0  0  0
   11.5740    7.2870   15.7300 C   0  0  0  0  0  0  0  0  0  0  0  0
   12.1510    8.5000   15.1710 C   0  0  0  0  0  0  0  0  0  0  0  0
   13.4190    8.4500   14.5950 O   0  0  0  0  0  0  0  0  0  0  0  0
    8.0830    8.5280   17.0630 C   0  0  0  0  0  0  0  0  0  0  0  0
    7.1030    7.4620   16.8060 C   0  0  0  0  0  0  0  0  0  0  0  0
    5.7730    7.4680   17.4240 C   0  0  0  0  0  0  0  0  0  0  0  0
    5.4260    8.5640   18.3210 C   0  0  0  0  0  0  0  0  0  0  0  0
    4.1580    8.8180   19.0720 C   0  0  0  0  0  0  0  0  0  0  0  0
    3.0490    8.0130   19.0410 C   0  0  0  0  0  0  0  0  0  0  0  0
    1.6810    8.3760   19.5040 C   0  0  0  0  0  0  0  0  0  0  0  0
    1.7480    9.1130   18.3870 C   0  0  0  0  0  0  0  0  0  0  0  0
    0.7080    8.8040   17.5500 N   0  0  0  0  0  0  0  0  0  0  0  0
   -0.0880    7.8030   18.1560 C   0  0  0  0  0  0  0  0  0  0  0  0
   -1.1990    7.1720   17.7530 N   0  0  0  0  0  0  0  0  0  0  0  0
   -1.7940    6.2390   18.5080 C   0  0  0  0  0  0  0  0  0  0  0  0
   -1.2670    5.8900   19.7580 C   0  0  0  0  0  0  0  0  0  0  0  0
   -0.1070    6.5320   20.2070 C   0  0  0  0  0  0  0  0  0  0  0  0
    0.4910    7.5020   19.3950 C   0  0  0  0  0  0  0  0  0  0  0  0
    4.5400   10.1440   19.7840 C   0  0  0  0  0  0  0  0  0  0  0  0
    3.8350   10.8070   20.5490 O   0  0  0  0  0  0  0  0  0  0  0  0
    5.8090   10.5090   19.4460 N   0  0  0  0  0  0  0  0  0  0  0  0
    6.3630    9.6130   18.5880 C   0  0  0  0  0  0  0  0  0  0  0  0
    7.6890    9.6220   17.9820 C   0  0  0  0  0  0  0  0  0  0  0  0
   10.9430   12.4970   15.3900 H   0  0  0  0  0  0  0  0  0  0  0  0
   12.4120   12.1010   16.2450 H   0  0  0  0  0  0  0  0  0  0  0  0
   12.5360   12.8980   14.6200 H   0  0  0  0  0  0  0  0  0  0  0  0
    9.4580   10.6640   15.9010 H   0  0  0  0  0  0  0  0  0  0  0  0
    9.8530    6.3890   16.7450 H   0  0  0  0  0  0  0  0  0  0  0  0
   12.1320    6.3630   15.6920 H   0  0  0  0  0  0  0  0  0  0  0  0
   13.3080    8.3670   13.6350 H   0  0  0  0  0  0  0  0  0  0  0  0
    7.3700    6.6520   16.1440 H   0  0  0  0  0  0  0  0  0  0  0  0
    5.0660    6.6780   17.2190 H   0  0  0  0  0  0  0  0  0  0  0  0
    3.1800    7.0180   18.6420 H   0  0  0  0  0  0  0  0  0  0  0  0
    2.5120    9.8460   18.1760 H   0  0  0  0  0  0  0  0  0  0  0  0
    0.5370    9.2220   16.6460 H   0  0  0  0  0  0  0  0  0  0  0  0
   -2.6880    5.7520   18.1500 H   0  0  0  0  0  0  0  0  0  0  0  0
   -1.7480    5.1380   20.3650 H   0  0  0  0  0  0  0  0  0  0  0  0
    0.3200    6.2820   21.1670 H   0  0  0  0  0  0  0  0  0  0  0  0
    6.2760   11.3370   19.7880 H   0  0  0  0  0  0  0  0  0  0  0  0
    8.3810   10.4220   18.2020 H   0  0  0  0  0  0  0  0  0  0  0  0
  1 30  1  0  0  0  0
  1 31  1  0  0  0  0
  1 32  1  0  0  0  0
  1  2  1  0  0  0  0
  2  3  1  0  0  0  0
  3  4  2  0  0  0  0
  4 33  1  0  0  0  0
  4  5  1  0  0  0  0
  5  6  2  0  0  0  0
  6 34  1  0  0  0  0
  6  7  1  0  0  0  0
  7 35  1  0  0  0  0
  7  8  2  0  0  0  0
  8  3  1  0  0  0  0
  8  9  1  0  0  0  0
  9 36  1  0  0  0  0
  5 10  1  0  0  0  0
 10 11  2  0  0  0  0
 11 37  1  0  0  0  0
 11 12  1  0  0  0  0
 12 38  1  0  0  0  0
 12 13  2  0  0  0  0
 13 14  1  0  0  0  0
 14 15  2  0  0  0  0
 15 39  1  0  0  0  0
 15 16  1  0  0  0  0
 16 17  2  0  0  0  0
 17 40  1  0  0  0  0
 17 18  1  0  0  0  0
 18 41  1  0  0  0  0
 18 19  1  0  0  0  0
 19 20  1  0  0  0  0
 20 21  2  0  0  0  0
 21 42  1  0  0  0  0
 21 22  1  0  0  0  0
 22 43  1  0  0  0  0
 22 23  2  0  0  0  0
 23 44  1  0  0  0  0
 23 24  1  0  0  0  0
 24 16  1  0  0  0  0
 24 19  2  0  0  0  0
 14 25  1  0  0  0  0
 25 26  2  0  0  0  0
 25 27  1  0  0  0  0
 27 45  1  0  0  0  0
 27 28  1  0  0  0  0
 28 13  1  0  0  0  0
 28 29  2  0  0  0  0
 29 10  1  0  0  0  0
 29 46  1  0  0  0  0
M  END
>  <LOGBIO>
8.4000

>  <PRED_LOGBIO>
7.2900

>  <XV_RES>
1.6140

>  <WHL_TMPL>
4

>  <ANCH>
14-15;26-39

$$$$
ROW72
  -MTS-   01071500343D 0   0.00000     0.00000     0

 35 38  0  0  0  0  0  0  0  0999 V2000
   15.9380   -4.6580   12.6320 C   0  0  0  0  0  0  0  0  0  0  0  0
   15.8690   -3.4450   11.7850 C   0  0  0  0  0  0  0  0  0  0  0  0
   14.7240   -2.7740   11.6310 C   0  0  0  0  0  0  0  0  0  0  0  0
   14.7540   -1.5840   10.7700 C   0  0  0  0  0  0  0  0  0  0  0  0
   13.7380   -0.8060   10.5530 N   0  0  0  0  0  0  0  0  0  0  0  0
   14.1040    0.2040    9.7130 N   0  0  0  0  0  0  0  0  0  0  0  0
   15.4170    0.0670    9.4040 C   0  0  0  0  0  0  0  0  0  0  0  0
   16.1920    0.7280    8.7290 O   0  0  0  0  0  0  0  0  0  0  0  0
   15.8180   -1.2130   10.1680 N   0  0  0  0  0  0  0  0  0  0  0  0
   17.0260   -1.9090   10.2690 C   0  0  0  0  0  0  0  0  0  0  0  0
   18.1370   -1.4900    9.5760 C   0  0  0  0  0  0  0  0  0  0  0  0
   19.3270   -2.1790    9.6780 C   0  0  0  0  0  0  0  0  0  0  0  0
   19.3740   -3.2980   10.4880 C   0  0  0  0  0  0  0  0  0  0  0  0
   18.2560   -3.7150   11.1770 C   0  0  0  0  0  0  0  0  0  0  0  0
   17.0700   -3.0220   11.0750 C   0  0  0  0  0  0  0  0  0  0  0  0
   20.4950   -1.6980    8.9070 C   0  0  0  0  0  0  0  0  0  0  0  0
   21.5310   -2.5810    8.5800 C   0  0  0  0  0  0  0  0  0  0  0  0
   22.6350   -2.1250    7.8510 C   0  0  0  0  0  0  0  0  0  0  0  0
   22.7040   -0.7870    7.4480 C   0  0  0  0  0  0  0  0  0  0  0  0
   21.6680    0.0970    7.7740 C   0  0  0  0  0  0  0  0  0  0  0  0
   20.5640   -0.3590    8.5040 C   0  0  0  0  0  0  0  0  0  0  0  0
   23.8480   -0.3150    6.6920 C   0  0  0  0  0  0  0  0  0  0  0  0
   24.7640    0.0630    6.0880 N   0  0  0  0  0  0  0  0  0  0  0  0
   14.9340   -5.0010   12.8710 H   0  0  0  0  0  0  0  0  0  0  0  0
   16.3980   -5.4360   12.0260 H   0  0  0  0  0  0  0  0  0  0  0  0
   16.5230   -4.3960   13.5110 H   0  0  0  0  0  0  0  0  0  0  0  0
   13.8150   -3.0930   12.1190 H   0  0  0  0  0  0  0  0  0  0  0  0
   13.4950    0.9360    9.3760 H   0  0  0  0  0  0  0  0  0  0  0  0
   18.0770   -0.6140    8.9470 H   0  0  0  0  0  0  0  0  0  0  0  0
   20.2970   -3.8510   10.5820 H   0  0  0  0  0  0  0  0  0  0  0  0
   18.3100   -4.5940   11.8030 H   0  0  0  0  0  0  0  0  0  0  0  0
   21.4780   -3.6140    8.8910 H   0  0  0  0  0  0  0  0  0  0  0  0
   23.4340   -2.8070    7.5990 H   0  0  0  0  0  0  0  0  0  0  0  0
   21.7220    1.1300    7.4630 H   0  0  0  0  0  0  0  0  0  0  0  0
   19.7650    0.3230    8.7550 H   0  0  0  0  0  0  0  0  0  0  0  0
  1 24  1  0  0  0  0
  1 25  1  0  0  0  0
  1 26  1  0  0  0  0
  1  2  1  0  0  0  0
  2  3  2  0  0  0  0
  3 27  1  0  0  0  0
  3  4  1  0  0  0  0
  4  5  2  0  0  0  0
  5  6  1  0  0  0  0
  6 28  1  0  0  0  0
  6  7  1  0  0  0  0
  7  8  2  0  0  0  0
  7  9  1  0  0  0  0
  9  4  1  0  0  0  0
  9 10  1  0  0  0  0
 10 11  1  0  0  0  0
 11 29  1  0  0  0  0
 11 12  2  0  0  0  0
 12 13  1  0  0  0  0
 13 30  1  0  0  0  0
 13 14  2  0  0  0  0
 14 31  1  0  0  0  0
 14 15  1  0  0  0  0
 15  2  1  0  0  0  0
 15 10  2  0  0  0  0
 12 16  1  0  0  0  0
 16 17  2  0  0  0  0
 17 32  1  0  0  0  0
 17 18  1  0  0  0  0
 18 33  1  0  0  0  0
 18 19  2  0  0  0  0
 19 20  1  0  0  0  0
 20 34  1  0  0  0  0
 20 21  2  0  0  0  0
 21 16  1  0  0  0  0
 21 35  1  0  0  0  0
 19 22  1  0  0  0  0
 22 23  3  0  0  0  0
M  END
>  <LOGBIO>
7.0000

>  <PRED_LOGBIO>
6.7000

>  <XV_RES>
0.3270

>  <WHL_TMPL>
16

>  <ANCH>
13-14;12-13

$$$$
ROW73
  -MTS-   01071500343D 0   0.00000     0.00000     0

 47 51  0  0  0  0  0  0  0  0999 V2000
   22.8270    0.7430    8.1930 C   0  0  0  0  0  0  0  0  0  0  0  0
   22.0140   -0.2230    7.5220 O   0  0  0  0  0  0  0  0  0  0  0  0
   20.9910   -0.8020    8.2240 C   0  0  0  0  0  0  0  0  0  0  0  0
   19.7200   -0.2160    8.2200 C   0  0  0  0  0  0  0  0  0  0  0  0
   18.6740   -0.8080    8.9390 C   0  0  0  0  0  0  0  0  0  0  0  0
   18.9000   -1.9860    9.6610 C   0  0  0  0  0  0  0  0  0  0  0  0
   17.6100   -2.3940   10.3310 C   0  0  0  0  0  0  0  0  0  0  0  0
   16.6450   -1.2500   10.1280 C   0  0  0  0  0  0  0  0  0  0  0  0
   17.2620   -0.3920    9.0920 C   0  0  0  0  0  0  0  0  0  0  0  0
   16.3850    0.5410    8.7730 N   0  0  0  0  0  0  0  0  0  0  0  0
   15.1950    0.3260    9.5740 N   0  0  0  0  0  0  0  0  0  0  0  0
   15.4180   -0.7680   10.3670 C   0  0  0  0  0  0  0  0  0  0  0  0
   14.0400   -1.1860   10.8500 C   0  0  0  0  0  0  0  0  0  0  0  0
   12.8550   -0.3370   10.9780 C   0  0  0  0  0  0  0  0  0  0  0  0
   11.7040   -0.7580   11.7690 C   0  0  0  0  0  0  0  0  0  0  0  0
   11.7150   -2.0620   12.4600 C   0  0  0  0  0  0  0  0  0  0  0  0
   12.9000   -2.9190   12.3340 C   0  0  0  0  0  0  0  0  0  0  0  0
   14.0350   -2.4830   11.5450 C   0  0  0  0  0  0  0  0  0  0  0  0
   10.5630   -2.4920   13.2590 C   0  0  0  0  0  0  0  0  0  0  0  0
    9.6520   -2.8320   13.8910 N   0  0  0  0  0  0  0  0  0  0  0  0
   20.1710   -2.5720    9.6650 C   0  0  0  0  0  0  0  0  0  0  0  0
   21.2170   -1.9800    8.9470 C   0  0  0  0  0  0  0  0  0  0  0  0
   22.4610   -2.5530    8.9510 O   0  0  0  0  0  0  0  0  0  0  0  0
   22.5510   -3.9630    8.7290 C   0  0  0  0  0  0  0  0  0  0  0  0
   22.4790   -4.7700   10.0390 C   0  0  0  0  0  0  0  0  0  0  0  0
   21.5090   -5.9410    9.8000 C   0  0  0  0  0  0  0  0  0  0  0  0
   21.2050   -5.8760    8.4050 O   0  0  0  0  0  0  0  0  0  0  0  0
   21.3300   -4.5190    7.9740 C   0  0  0  0  0  0  0  0  0  0  0  0
   23.3030    0.2810    9.0550 H   0  0  0  0  0  0  0  0  0  0  0  0
   23.5910    1.1110    7.5110 H   0  0  0  0  0  0  0  0  0  0  0  0
   22.2060    1.5740    8.5230 H   0  0  0  0  0  0  0  0  0  0  0  0
   19.5460    0.6920    7.6630 H   0  0  0  0  0  0  0  0  0  0  0  0
   17.8060   -2.4700   11.3990 H   0  0  0  0  0  0  0  0  0  0  0  0
   17.2180   -3.2810    9.8380 H   0  0  0  0  0  0  0  0  0  0  0  0
   14.3520    0.8830    9.5500 H   0  0  0  0  0  0  0  0  0  0  0  0
   12.8320    0.6200   10.4770 H   0  0  0  0  0  0  0  0  0  0  0  0
   10.8410   -0.1130   11.8490 H   0  0  0  0  0  0  0  0  0  0  0  0
   12.9260   -3.8780   12.8310 H   0  0  0  0  0  0  0  0  0  0  0  0
   14.8990   -3.1260   11.4650 H   0  0  0  0  0  0  0  0  0  0  0  0
   20.3450   -3.4800   10.2220 H   0  0  0  0  0  0  0  0  0  0  0  0
   23.4820   -4.1280    8.1910 H   0  0  0  0  0  0  0  0  0  0  0  0
   22.0930   -4.1340   10.8330 H   0  0  0  0  0  0  0  0  0  0  0  0
   23.4670   -5.1590   10.2770 H   0  0  0  0  0  0  0  0  0  0  0  0
   20.6090   -5.8350   10.4030 H   0  0  0  0  0  0  0  0  0  0  0  0
   21.9710   -6.8920   10.0580 H   0  0  0  0  0  0  0  0  0  0  0  0
   20.4420   -3.9650    8.2720 H   0  0  0  0  0  0  0  0  0  0  0  0
   21.5300   -4.4990    6.9050 H   0  0  0  0  0  0  0  0  0  0  0  0
  1 29  1  0  0  0  0
  1 30  1  0  0  0  0
  1 31  1  0  0  0  0
  1  2  1  0  0  0  0
  2  3  1  0  0  0  0
  3  4  2  0  0  0  0
  4 32  1  0  0  0  0
  4  5  1  0  0  0  0
  5  6  2  0  0  0  0
  6  7  1  0  0  0  0
  7 33  1  0  0  0  0
  7 34  1  0  0  0  0
  7  8  1  0  0  0  0
  8  9  1  0  0  0  0
  9  5  1  0  0  0  0
  9 10  2  0  0  0  0
 10 11  1  0  0  0  0
 11 35  1  0  0  0  0
 11 12  1  0  0  0  0
 12  8  2  0  0  0  0
 12 13  1  0  0  0  0
 13 14  2  0  0  0  0
 14 36  1  0  0  0  0
 14 15  1  0  0  0  0
 15 37  1  0  0  0  0
 15 16  2  0  0  0  0
 16 17  1  0  0  0  0
 17 38  1  0  0  0  0
 17 18  2  0  0  0  0
 18 13  1  0  0  0  0
 18 39  1  0  0  0  0
 16 19  1  0  0  0  0
 19 20  3  0  0  0  0
  6 21  1  0  0  0  0
 21 40  1  0  0  0  0
 21 22  2  0  0  0  0
 22  3  1  0  0  0  0
 22 23  1  0  0  0  0
 23 24  1  0  0  0  0
 24 41  1  0  0  0  0
 24 25  1  0  0  0  0
 25 42  1  0  0  0  0
 25 43  1  0  0  0  0
 25 26  1  0  0  0  0
 26 44  1  0  0  0  0
 26 45  1  0  0  0  0
 26 27  1  0  0  0  0
 27 28  1  0  0  0  0
 28 24  1  0  0  0  0
 28 46  1  0  0  0  0
 28 47  1  0  0  0  0
M  END
>  <LOGBIO>
8.7000

>  <PRED_LOGBIO>
8.4900

>  <XV_RES>
0.2840

>  <WHL_TMPL>
6

>  <ANCH>
45-46;15-9

$$$$
ROW74
  -MTS-   01071500343D 0   0.00000     0.00000     0

 53 56  0  0  0  0  0  0  0  0999 V2000
   23.9300   -2.4720    7.3320 C   0  0  0  0  0  0  0  0  0  0  0  0
   23.1780   -1.3490    7.7990 O   0  0  0  0  0  0  0  0  0  0  0  0
   22.0450   -1.5920    8.5290 C   0  0  0  0  0  0  0  0  0  0  0  0
   20.9290   -0.7730    8.4050 C   0  0  0  0  0  0  0  0  0  0  0  0
   19.7680   -1.0060    9.1450 C   0  0  0  0  0  0  0  0  0  0  0  0
   18.6690   -0.1450    8.9490 N   0  0  0  0  0  0  0  0  0  0  0  0
   17.3660   -0.0760    9.2930 C   0  0  0  0  0  0  0  0  0  0  0  0
   16.7030    0.9280    9.0360 O   0  0  0  0  0  0  0  0  0  0  0  0
   16.7030   -1.2480    9.9510 C   0  0  0  0  0  0  0  0  0  0  0  0
   15.3250   -1.3530    9.7790 C   0  0  0  0  0  0  0  0  0  0  0  0
   14.5920   -2.3170   10.4480 C   0  0  0  0  0  0  0  0  0  0  0  0
   15.2080   -3.2300   11.3020 C   0  0  0  0  0  0  0  0  0  0  0  0
   16.5930   -3.1530   11.4320 C   0  0  0  0  0  0  0  0  0  0  0  0
   17.3470   -2.1820   10.7850 C   0  0  0  0  0  0  0  0  0  0  0  0
   18.7310   -2.1800   11.0350 N   0  0  0  0  0  0  0  0  0  0  0  0
   19.7510   -2.0550   10.0730 C   0  0  0  0  0  0  0  0  0  0  0  0
   20.8540   -2.8980   10.1780 C   0  0  0  0  0  0  0  0  0  0  0  0
   21.9840   -2.6640    9.4120 C   0  0  0  0  0  0  0  0  0  0  0  0
   23.1710   -3.5900    9.5380 C   0  0  0  0  0  0  0  0  0  0  0  0
   23.0330   -4.7330    8.5340 C   0  0  0  0  0  0  0  0  0  0  0  0
   24.1570   -5.6100    8.6540 O   0  0  0  0  0  0  0  0  0  0  0  0
   14.4150   -4.0990   12.2260 C   0  0  0  0  0  0  0  0  0  0  0  0
   14.9160   -5.3320   12.6550 C   0  0  0  0  0  0  0  0  0  0  0  0
   14.1360   -6.2130   13.3770 C   0  0  0  0  0  0  0  0  0  0  0  0
   12.8380   -5.8640   13.7080 C   0  0  0  0  0  0  0  0  0  0  0  0
   12.2910   -4.6280   13.3010 C   0  0  0  0  0  0  0  0  0  0  0  0
   11.0100   -4.3250   13.6960 O   0  0  0  0  0  0  0  0  0  0  0  0
   10.4730   -3.0540   13.3380 C   0  0  0  0  0  0  0  0  0  0  0  0
   13.0960   -3.7770   12.5540 C   0  0  0  0  0  0  0  0  0  0  0  0
   12.0880   -6.8300   14.5190 N   0  3  0  0  0  0  0  0  0  0  0  0
   10.8790   -6.9010   14.3710 O   0  0  0  0  0  0  0  0  0  0  0  0
   12.7070   -7.5510   15.2870 O   0  5  0  0  0  0  0  0  0  0  0  0
   23.3040   -3.0840    6.6860 H   0  0  0  0  0  0  0  0  0  0  0  0
   24.7950   -2.1220    6.7720 H   0  0  0  0  0  0  0  0  0  0  0  0
   24.2640   -3.0640    8.1810 H   0  0  0  0  0  0  0  0  0  0  0  0
   20.9600    0.0620    7.7210 H   0  0  0  0  0  0  0  0  0  0  0  0
   18.9340    0.6520    8.3880 H   0  0  0  0  0  0  0  0  0  0  0  0
   14.8200   -0.6700    9.1120 H   0  0  0  0  0  0  0  0  0  0  0  0
   13.5220   -2.3630   10.3060 H   0  0  0  0  0  0  0  0  0  0  0  0
   17.0980   -3.8740   12.0580 H   0  0  0  0  0  0  0  0  0  0  0  0
   19.0210   -2.2780   11.9970 H   0  0  0  0  0  0  0  0  0  0  0  0
   20.8280   -3.7360   10.8580 H   0  0  0  0  0  0  0  0  0  0  0  0
   23.2080   -3.9950   10.5470 H   0  0  0  0  0  0  0  0  0  0  0  0
   24.0850   -3.0360    9.3350 H   0  0  0  0  0  0  0  0  0  0  0  0
   22.9960   -4.3280    7.5250 H   0  0  0  0  0  0  0  0  0  0  0  0
   22.1190   -5.2860    8.7370 H   0  0  0  0  0  0  0  0  0  0  0  0
   24.0920   -6.3450    8.0250 H   0  0  0  0  0  0  0  0  0  0  0  0
   15.9340   -5.6010   12.4170 H   0  0  0  0  0  0  0  0  0  0  0  0
   14.5360   -7.1690   13.6820 H   0  0  0  0  0  0  0  0  0  0  0  0
    9.3860   -3.0940   13.3490 H   0  0  0  0  0  0  0  0  0  0  0  0
   10.7680   -2.8700   12.3070 H   0  0  0  0  0  0  0  0  0  0  0  0
   10.8790   -2.3230   14.0340 H   0  0  0  0  0  0  0  0  0  0  0  0
   12.6890   -2.8360   12.2160 H   0  0  0  0  0  0  0  0  0  0  0  0
  1 33  1  0  0  0  0
  1 34  1  0  0  0  0
  1 35  1  0  0  0  0
  1  2  1  0  0  0  0
  2  3  1  0  0  0  0
  3  4  2  0  0  0  0
  4 36  1  0  0  0  0
  4  5  1  0  0  0  0
  5  6  1  0  0  0  0
  6 37  1  0  0  0  0
  6  7  1  0  0  0  0
  7  8  2  0  0  0  0
  7  9  1  0  0  0  0
  9 10  2  0  0  0  0
 10 38  1  0  0  0  0
 10 11  1  0  0  0  0
 11 39  1  0  0  0  0
 11 12  2  0  0  0  0
 12 13  1  0  0  0  0
 13 40  1  0  0  0  0
 13 14  2  0  0  0  0
 14  9  1  0  0  0  0
 14 15  1  0  0  0  0
 15 41  1  0  0  0  0
 15 16  1  0  0  0  0
 16  5  2  0  0  0  0
 16 17  1  0  0  0  0
 17 42  1  0  0  0  0
 17 18  2  0  0  0  0
 18  3  1  0  0  0  0
 18 19  1  0  0  0  0
 19 43  1  0  0  0  0
 19 44  1  0  0  0  0
 19 20  1  0  0  0  0
 20 45  1  0  0  0  0
 20 46  1  0  0  0  0
 20 21  1  0  0  0  0
 21 47  1  0  0  0  0
 12 22  1  0  0  0  0
 22 23  2  0  0  0  0
 23 48  1  0  0  0  0
 23 24  1  0  0  0  0
 24 49  1  0  0  0  0
 24 25  2  0  0  0  0
 25 26  1  0  0  0  0
 26 27  1  0  0  0  0
 27 28  1  0  0  0  0
 28 50  1  0  0  0  0
 28 51  1  0  0  0  0
 28 52  1  0  0  0  0
 26 29  2  0  0  0  0
 29 22  1  0  0  0  0
 29 53  1  0  0  0  0
 25 30  1  0  0  0  0
 30 31  2  0  0  0  0
 30 32  1  0  0  0  0
M  CHG  2  30   1  32  -1
M  END
>  <LOGBIO>
8.4600

>  <PRED_LOGBIO>
8.0900

>  <XV_RES>
0.4780

>  <WHL_TMPL>
42

>  <ANCH>
18-19;19-37

$$$$
ROW75
  -MTS-   01071500343D 0   0.00000     0.00000     0

 59 63  0  0  0  0  0  0  0  0999 V2000
   23.9300   -2.4720    7.3320 C   0  0  0  0  0  0  0  0  0  0  0  0
   23.1780   -1.3490    7.7990 O   0  0  0  0  0  0  0  0  0  0  0  0
   22.0450   -1.5920    8.5290 C   0  0  0  0  0  0  0  0  0  0  0  0
   20.9290   -0.7730    8.4050 C   0  0  0  0  0  0  0  0  0  0  0  0
   19.7680   -1.0060    9.1450 C   0  0  0  0  0  0  0  0  0  0  0  0
   18.6690   -0.1450    8.9490 N   0  0  0  0  0  0  0  0  0  0  0  0
   17.3660   -0.0760    9.2930 C   0  0  0  0  0  0  0  0  0  0  0  0
   16.7030    0.9280    9.0360 O   0  0  0  0  0  0  0  0  0  0  0  0
   16.7030   -1.2480    9.9510 C   0  0  0  0  0  0  0  0  0  0  0  0
   15.3250   -1.3530    9.7790 C   0  0  0  0  0  0  0  0  0  0  0  0
   14.5920   -2.3170   10.4480 C   0  0  0  0  0  0  0  0  0  0  0  0
   15.2080   -3.2300   11.3020 C   0  0  0  0  0  0  0  0  0  0  0  0
   16.5930   -3.1530   11.4320 C   0  0  0  0  0  0  0  0  0  0  0  0
   17.3470   -2.1820   10.7850 C   0  0  0  0  0  0  0  0  0  0  0  0
   18.7310   -2.1800   11.0350 N   0  0  0  0  0  0  0  0  0  0  0  0
   19.7510   -2.0550   10.0730 C   0  0  0  0  0  0  0  0  0  0  0  0
   20.8540   -2.8980   10.1780 C   0  0  0  0  0  0  0  0  0  0  0  0
   21.9840   -2.6640    9.4120 C   0  0  0  0  0  0  0  0  0  0  0  0
   23.0600   -3.5040    9.5270 O   0  0  0  0  0  0  0  0  0  0  0  0
   23.1170   -4.6440    8.6650 C   0  0  0  0  0  0  0  0  0  0  0  0
   24.3740   -5.4300    8.9530 C   0  0  0  0  0  0  0  0  0  0  0  0
   25.5610   -5.1490    8.2650 C   0  0  0  0  0  0  0  0  0  0  0  0
   26.7130   -5.8910    8.5500 C   0  0  0  0  0  0  0  0  0  0  0  0
   26.6740   -6.8620    9.4730 N   0  0  0  0  0  0  0  0  0  0  0  0
   25.5560   -7.1580   10.1500 C   0  0  0  0  0  0  0  0  0  0  0  0
   24.3700   -6.4510    9.9110 C   0  0  0  0  0  0  0  0  0  0  0  0
   14.4150   -4.0990   12.2260 C   0  0  0  0  0  0  0  0  0  0  0  0
   14.9160   -5.3320   12.6550 C   0  0  0  0  0  0  0  0  0  0  0  0
   14.1360   -6.2130   13.3770 C   0  0  0  0  0  0  0  0  0  0  0  0
   12.8380   -5.8640   13.7080 C   0  0  0  0  0  0  0  0  0  0  0  0
   12.2910   -4.6280   13.3010 C   0  0  0  0  0  0  0  0  0  0  0  0
   11.0100   -4.3250   13.6960 O   0  0  0  0  0  0  0  0  0  0  0  0
   10.4730   -3.0540   13.3380 C   0  0  0  0  0  0  0  0  0  0  0  0
   13.0960   -3.7770   12.5540 C   0  0  0  0  0  0  0  0  0  0  0  0
   12.0880   -6.8300   14.5190 N   0  3  0  0  0  0  0  0  0  0  0  0
   10.8790   -6.9010   14.3710 O   0  0  0  0  0  0  0  0  0  0  0  0
   12.7070   -7.5510   15.2870 O   0  5  0  0  0  0  0  0  0  0  0  0
   23.3040   -3.0840    6.6860 H   0  0  0  0  0  0  0  0  0  0  0  0
   24.7950   -2.1220    6.7720 H   0  0  0  0  0  0  0  0  0  0  0  0
   24.2640   -3.0640    8.1810 H   0  0  0  0  0  0  0  0  0  0  0  0
   20.9600    0.0620    7.7210 H   0  0  0  0  0  0  0  0  0  0  0  0
   18.9340    0.6520    8.3880 H   0  0  0  0  0  0  0  0  0  0  0  0
   14.8200   -0.6700    9.1120 H   0  0  0  0  0  0  0  0  0  0  0  0
   13.5220   -2.3630   10.3060 H   0  0  0  0  0  0  0  0  0  0  0  0
   17.0980   -3.8740   12.0580 H   0  0  0  0  0  0  0  0  0  0  0  0
   19.0210   -2.2780   11.9970 H   0  0  0  0  0  0  0  0  0  0  0  0
   20.8280   -3.7360   10.8580 H   0  0  0  0  0  0  0  0  0  0  0  0
   23.1240   -4.3150    7.6280 H   0  0  0  0  0  0  0  0  0  0  0  0
   22.2470   -5.2740    8.8400 H   0  0  0  0  0  0  0  0  0  0  0  0
   25.5870   -4.3660    7.5220 H   0  0  0  0  0  0  0  0  0  0  0  0
   27.6330   -5.6820    8.0250 H   0  0  0  0  0  0  0  0  0  0  0  0
   25.5690   -7.9480   10.8860 H   0  0  0  0  0  0  0  0  0  0  0  0
   23.4690   -6.6890   10.4560 H   0  0  0  0  0  0  0  0  0  0  0  0
   15.9340   -5.6010   12.4170 H   0  0  0  0  0  0  0  0  0  0  0  0
   14.5360   -7.1690   13.6820 H   0  0  0  0  0  0  0  0  0  0  0  0
    9.3860   -3.0940   13.3490 H   0  0  0  0  0  0  0  0  0  0  0  0
   10.7680   -2.8700   12.3070 H   0  0  0  0  0  0  0  0  0  0  0  0
   10.8790   -2.3230   14.0340 H   0  0  0  0  0  0  0  0  0  0  0  0
   12.6890   -2.8360   12.2160 H   0  0  0  0  0  0  0  0  0  0  0  0
  1 38  1  0  0  0  0
  1 39  1  0  0  0  0
  1 40  1  0  0  0  0
  1  2  1  0  0  0  0
  2  3  1  0  0  0  0
  3  4  2  0  0  0  0
  4 41  1  0  0  0  0
  4  5  1  0  0  0  0
  5  6  1  0  0  0  0
  6 42  1  0  0  0  0
  6  7  1  0  0  0  0
  7  8  2  0  0  0  0
  7  9  1  0  0  0  0
  9 10  2  0  0  0  0
 10 43  1  0  0  0  0
 10 11  1  0  0  0  0
 11 44  1  0  0  0  0
 11 12  2  0  0  0  0
 12 13  1  0  0  0  0
 13 45  1  0  0  0  0
 13 14  2  0  0  0  0
 14  9  1  0  0  0  0
 14 15  1  0  0  0  0
 15 46  1  0  0  0  0
 15 16  1  0  0  0  0
 16  5  2  0  0  0  0
 16 17  1  0  0  0  0
 17 47  1  0  0  0  0
 17 18  2  0  0  0  0
 18  3  1  0  0  0  0
 18 19  1  0  0  0  0
 19 20  1  0  0  0  0
 20 48  1  0  0  0  0
 20 49  1  0  0  0  0
 20 21  1  0  0  0  0
 21 22  2  0  0  0  0
 22 50  1  0  0  0  0
 22 23  1  0  0  0  0
 23 51  1  0  0  0  0
 23 24  2  0  0  0  0
 24 25  1  0  0  0  0
 25 52  1  0  0  0  0
 25 26  2  0  0  0  0
 26 21  1  0  0  0  0
 26 53  1  0  0  0  0
 12 27  1  0  0  0  0
 27 28  2  0  0  0  0
 28 54  1  0  0  0  0
 28 29  1  0  0  0  0
 29 55  1  0  0  0  0
 29 30  2  0  0  0  0
 30 31  1  0  0  0  0
 31 32  1  0  0  0  0
 32 33  1  0  0  0  0
 33 56  1  0  0  0  0
 33 57  1  0  0  0  0
 33 58  1  0  0  0  0
 31 34  2  0  0  0  0
 34 27  1  0  0  0  0
 34 59  1  0  0  0  0
 30 35  1  0  0  0  0
 35 36  2  0  0  0  0
 35 37  1  0  0  0  0
M  CHG  2  35   1  37  -1
M  END
>  <LOGBIO>
8.1700

>  <PRED_LOGBIO>
8.2900

>  <XV_RES>
-0.1020

>  <WHL_TMPL>
42

>  <ANCH>
18-19;19-43

$$$$
ROW76
  -MTS-   01071500343D 0   0.00000     0.00000     0

 41 44  0  0  0  0  0  0  0  0999 V2000
   20.8970   -4.6740   11.2960 C   0  0  0  0  0  0  0  0  0  0  0  0
   20.9700   -3.5170   10.4590 O   0  0  0  0  0  0  0  0  0  0  0  0
   19.8220   -2.8050   10.2300 C   0  0  0  0  0  0  0  0  0  0  0  0
   18.5780   -3.0910   10.7780 C   0  0  0  0  0  0  0  0  0  0  0  0
   17.4820   -2.2920   10.4740 C   0  0  0  0  0  0  0  0  0  0  0  0
   16.0550   -2.3850   10.9380 C   0  0  0  0  0  0  0  0  0  0  0  0
   15.4230   -1.2000   10.3250 C   0  0  0  0  0  0  0  0  0  0  0  0
   14.2660   -0.4530   10.2710 C   0  0  0  0  0  0  0  0  0  0  0  0
   13.0680   -0.6180   10.9540 C   0  0  0  0  0  0  0  0  0  0  0  0
   12.1080   -0.8420   11.6270 C   0  0  0  0  0  0  0  0  0  0  0  0
   10.9730   -1.0790   12.4760 C   0  0  0  0  0  0  0  0  0  0  0  0
   10.2650    0.0080   12.9870 C   0  0  0  0  0  0  0  0  0  0  0  0
    9.1300   -0.2090   13.7520 C   0  0  0  0  0  0  0  0  0  0  0  0
    8.6980   -1.5140   14.0170 C   0  0  0  0  0  0  0  0  0  0  0  0
    7.6030   -1.7310   14.7910 O   0  0  0  0  0  0  0  0  0  0  0  0
    9.4230   -2.5950   13.5160 C   0  0  0  0  0  0  0  0  0  0  0  0
   10.5580   -2.3820   12.7580 C   0  0  0  0  0  0  0  0  0  0  0  0
   14.5640    0.6400    9.4400 N   0  0  0  0  0  0  0  0  0  0  0  0
   15.8470    0.6190    8.9690 N   0  0  0  0  0  0  0  0  0  0  0  0
   16.3740   -0.4880    9.5040 C   0  0  0  0  0  0  0  0  0  0  0  0
   17.6300   -1.2070    9.6210 C   0  0  0  0  0  0  0  0  0  0  0  0
   18.8670   -0.9150    9.0500 C   0  0  0  0  0  0  0  0  0  0  0  0
   19.9680   -1.7070    9.3540 C   0  0  0  0  0  0  0  0  0  0  0  0
   21.2320   -1.5310    8.8480 O   0  0  0  0  0  0  0  0  0  0  0  0
   21.4410   -0.4960    7.8860 C   0  0  0  0  0  0  0  0  0  0  0  0
   19.8570   -4.9320   11.4830 H   0  0  0  0  0  0  0  0  0  0  0  0
   21.3260   -5.4970   10.7290 H   0  0  0  0  0  0  0  0  0  0  0  0
   21.4500   -4.4510   12.2060 H   0  0  0  0  0  0  0  0  0  0  0  0
   18.4620   -3.9350   11.4410 H   0  0  0  0  0  0  0  0  0  0  0  0
   16.0420   -2.2540   12.0180 H   0  0  0  0  0  0  0  0  0  0  0  0
   15.6030   -3.2910   10.5390 H   0  0  0  0  0  0  0  0  0  0  0  0
   10.6000    1.0150   12.7870 H   0  0  0  0  0  0  0  0  0  0  0  0
    8.5770    0.6310   14.1450 H   0  0  0  0  0  0  0  0  0  0  0  0
    6.8160   -1.5780   14.2450 H   0  0  0  0  0  0  0  0  0  0  0  0
    9.0950   -3.6030   13.7220 H   0  0  0  0  0  0  0  0  0  0  0  0
   11.1240   -3.2220   12.3840 H   0  0  0  0  0  0  0  0  0  0  0  0
   13.8990    1.3660    9.2140 H   0  0  0  0  0  0  0  0  0  0  0  0
   18.9700   -0.0780    8.3750 H   0  0  0  0  0  0  0  0  0  0  0  0
   20.4840   -0.1170    7.5340 H   0  0  0  0  0  0  0  0  0  0  0  0
   21.9270   -0.9590    7.0300 H   0  0  0  0  0  0  0  0  0  0  0  0
   22.0520    0.2690    8.3600 H   0  0  0  0  0  0  0  0  0  0  0  0
  1 26  1  0  0  0  0
  1 27  1  0  0  0  0
  1 28  1  0  0  0  0
  1  2  1  0  0  0  0
  2  3  1  0  0  0  0
  3  4  2  0  0  0  0
  4 29  1  0  0  0  0
  4  5  1  0  0  0  0
  5  6  1  0  0  0  0
  6 30  1  0  0  0  0
  6 31  1  0  0  0  0
  6  7  1  0  0  0  0
  7  8  2  0  0  0  0
  8  9  1  0  0  0  0
  9 10  3  0  0  0  0
 10 11  1  0  0  0  0
 11 12  2  0  0  0  0
 12 32  1  0  0  0  0
 12 13  1  0  0  0  0
 13 33  1  0  0  0  0
 13 14  2  0  0  0  0
 14 15  1  0  0  0  0
 15 34  1  0  0  0  0
 14 16  1  0  0  0  0
 16 35  1  0  0  0  0
 16 17  2  0  0  0  0
 17 11  1  0  0  0  0
 17 36  1  0  0  0  0
  8 18  1  0  0  0  0
 18 37  1  0  0  0  0
 18 19  1  0  0  0  0
 19 20  2  0  0  0  0
 20  7  1  0  0  0  0
 20 21  1  0  0  0  0
 21  5  2  0  0  0  0
 21 22  1  0  0  0  0
 22 38  1  0  0  0  0
 22 23  2  0  0  0  0
 23  3  1  0  0  0  0
 23 24  1  0  0  0  0
 24 25  1  0  0  0  0
 25 39  1  0  0  0  0
 25 40  1  0  0  0  0
 25 41  1  0  0  0  0
M  END
>  <LOGBIO>
7.7200

>  <PRED_LOGBIO>
7.1400

>  <XV_RES>
0.6470

>  <WHL_TMPL>
33

>  <ANCH>
12-15;10-9

$$$$
ROW77
  -MTS-   01071500343D 0   0.00000     0.00000     0

 64 69  0  0  0  0  0  0  0  0999 V2000
    2.8880    4.5440   16.1490 C   0  0  0  0  0  0  0  0  0  0  0  0
    3.5070    5.8600   15.9370 N   0  0  0  0  0  0  0  0  0  0  0  0
    3.2840    6.7070   14.8260 C   0  0  0  0  0  0  0  0  0  0  0  0
    2.4740    6.5550   13.6940 C   0  0  0  0  0  0  0  0  0  0  0  0
    2.4320    7.5630   12.7230 C   0  0  0  0  0  0  0  0  0  0  0  0
    1.5580    7.3990   11.5020 C   0  0  0  0  0  0  0  0  0  0  0  0
    2.3570    6.7170   10.3920 C   0  0  0  0  0  0  0  0  0  0  0  0
    1.4730    6.5510    9.1570 C   0  0  0  0  0  0  0  0  0  0  0  0
    2.2710    5.8680    8.0470 C   0  0  0  0  0  0  0  0  0  0  0  0
    1.4200    5.7090    6.8590 N   0  0  0  0  0  0  0  0  0  0  0  0
    0.3650    6.7320    6.8240 C   0  0  0  0  0  0  0  0  0  0  0  0
   -0.7650    6.1450    5.9570 C   0  0  0  0  0  0  0  0  0  0  0  0
   -0.4850    4.6300    5.9330 C   0  0  0  0  0  0  0  0  0  0  0  0
    0.7040    4.4260    6.8900 C   0  0  0  0  0  0  0  0  0  0  0  0
    3.2000    8.7220   12.8830 C   0  0  0  0  0  0  0  0  0  0  0  0
    3.1590    9.7080   11.9330 O   0  0  0  0  0  0  0  0  0  0  0  0
    4.0100    8.8740   14.0150 C   0  0  0  0  0  0  0  0  0  0  0  0
    4.0520    7.8660   14.9860 C   0  0  0  0  0  0  0  0  0  0  0  0
    4.7870    7.7270   16.2630 C   0  0  0  0  0  0  0  0  0  0  0  0
    5.6930    8.5530   16.9390 C   0  0  0  0  0  0  0  0  0  0  0  0
    6.2830    9.8830   16.6670 C   0  0  0  0  0  0  0  0  0  0  0  0
    6.0550   10.5830   15.6810 O   0  0  0  0  0  0  0  0  0  0  0  0
    7.1010   10.1930   17.6690 N   0  0  0  0  0  0  0  0  0  0  0  0
    7.1390    9.2350   18.5900 C   0  0  0  0  0  0  0  0  0  0  0  0
    8.3220    9.3140   18.3070 O   0  0  0  0  0  0  0  0  0  0  0  0
    6.2380    8.1420   18.1610 C   0  0  0  0  0  0  0  0  0  0  0  0
    5.8770    6.9050   18.7080 C   0  0  0  0  0  0  0  0  0  0  0  0
    4.9710    6.0780   18.0320 C   0  0  0  0  0  0  0  0  0  0  0  0
    4.4260    6.4890   16.8100 C   0  0  0  0  0  0  0  0  0  0  0  0
    6.4530    6.4700   20.0000 C   0  0  0  0  0  0  0  0  0  0  0  0
    7.2050    5.2920   20.0700 C   0  0  0  0  0  0  0  0  0  0  0  0
    7.7500    4.8810   21.2930 C   0  0  0  0  0  0  0  0  0  0  0  0
    7.5430    5.6490   22.4450 C   0  0  0  0  0  0  0  0  0  0  0  0
    6.7900    6.8270   22.3750 C   0  0  0  0  0  0  0  0  0  0  0  0
    6.2460    7.2380   21.1520 C   0  0  0  0  0  0  0  0  0  0  0  0
    5.3110    8.7030   21.0650 Cl  0  0  0  0  0  0  0  0  0  0  0  0
    2.6830    4.0800   15.1870 H   0  0  0  0  0  0  0  0  0  0  0  0
    1.9570    4.6660   16.6990 H   0  0  0  0  0  0  0  0  0  0  0  0
    3.5650    3.9120   16.7200 H   0  0  0  0  0  0  0  0  0  0  0  0
    1.8810    5.6610   13.5700 H   0  0  0  0  0  0  0  0  0  0  0  0
    1.2260    8.3770   11.1600 H   0  0  0  0  0  0  0  0  0  0  0  0
    0.6930    6.7890   11.7540 H   0  0  0  0  0  0  0  0  0  0  0  0
    2.6890    5.7390   10.7340 H   0  0  0  0  0  0  0  0  0  0  0  0
    3.2220    7.3260   10.1400 H   0  0  0  0  0  0  0  0  0  0  0  0
    1.1400    7.5290    8.8150 H   0  0  0  0  0  0  0  0  0  0  0  0
    0.6080    5.9410    9.4090 H   0  0  0  0  0  0  0  0  0  0  0  0
    2.6040    4.8900    8.3890 H   0  0  0  0  0  0  0  0  0  0  0  0
    3.1360    6.4780    7.7950 H   0  0  0  0  0  0  0  0  0  0  0  0
   -0.0060    6.9000    7.8330 H   0  0  0  0  0  0  0  0  0  0  0  0
    0.7510    7.6310    6.3490 H   0  0  0  0  0  0  0  0  0  0  0  0
   -0.7470    6.5630    4.9530 H   0  0  0  0  0  0  0  0  0  0  0  0
   -1.7410    6.3560    6.3890 H   0  0  0  0  0  0  0  0  0  0  0  0
   -0.1890    4.3370    4.9280 H   0  0  0  0  0  0  0  0  0  0  0  0
   -1.3520    4.1000    6.3210 H   0  0  0  0  0  0  0  0  0  0  0  0
    0.3630    4.1910    7.8960 H   0  0  0  0  0  0  0  0  0  0  0  0
    1.3420    3.6110    6.5560 H   0  0  0  0  0  0  0  0  0  0  0  0
    3.8360    9.5640   11.2530 H   0  0  0  0  0  0  0  0  0  0  0  0
    4.6030    9.7680   14.1390 H   0  0  0  0  0  0  0  0  0  0  0  0
    7.6290   11.0530   17.7230 H   0  0  0  0  0  0  0  0  0  0  0  0
    4.6930    5.1240   18.4540 H   0  0  0  0  0  0  0  0  0  0  0  0
    7.3650    4.7000   19.1810 H   0  0  0  0  0  0  0  0  0  0  0  0
    8.3310    3.9720   21.3470 H   0  0  0  0  0  0  0  0  0  0  0  0
    7.9630    5.3320   23.3880 H   0  0  0  0  0  0  0  0  0  0  0  0
    6.6300    7.4190   23.2630 H   0  0  0  0  0  0  0  0  0  0  0  0
  1 37  1  0  0  0  0
  1 38  1  0  0  0  0
  1 39  1  0  0  0  0
  1  2  1  0  0  0  0
  2  3  1  0  0  0  0
  3  4  2  0  0  0  0
  4 40  1  0  0  0  0
  4  5  1  0  0  0  0
  5  6  1  0  0  0  0
  6 41  1  0  0  0  0
  6 42  1  0  0  0  0
  6  7  1  0  0  0  0
  7 43  1  0  0  0  0
  7 44  1  0  0  0  0
  7  8  1  0  0  0  0
  8 45  1  0  0  0  0
  8 46  1  0  0  0  0
  8  9  1  0  0  0  0
  9 47  1  0  0  0  0
  9 48  1  0  0  0  0
  9 10  1  0  0  0  0
 10 11  1  0  0  0  0
 11 49  1  0  0  0  0
 11 50  1  0  0  0  0
 11 12  1  0  0  0  0
 12 51  1  0  0  0  0
 12 52  1  0  0  0  0
 12 13  1  0  0  0  0
 13 53  1  0  0  0  0
 13 54  1  0  0  0  0
 13 14  1  0  0  0  0
 14 10  1  0  0  0  0
 14 55  1  0  0  0  0
 14 56  1  0  0  0  0
  5 15  2  0  0  0  0
 15 16  1  0  0  0  0
 16 57  1  0  0  0  0
 15 17  1  0  0  0  0
 17 58  1  0  0  0  0
 17 18  2  0  0  0  0
 18  3  1  0  0  0  0
 18 19  1  0  0  0  0
 19 20  2  0  0  0  0
 20 21  1  0  0  0  0
 21 22  2  0  0  0  0
 21 23  1  0  0  0  0
 23 59  1  0  0  0  0
 23 24  1  0  0  0  0
 24 25  2  0  0  0  0
 24 26  1  0  0  0  0
 26 20  1  0  0  0  0
 26 27  2  0  0  0  0
 27 28  1  0  0  0  0
 28 60  1  0  0  0  0
 28 29  2  0  0  0  0
 29  2  1  0  0  0  0
 29 19  1  0  0  0  0
 27 30  1  0  0  0  0
 30 31  2  0  0  0  0
 31 61  1  0  0  0  0
 31 32  1  0  0  0  0
 32 62  1  0  0  0  0
 32 33  2  0  0  0  0
 33 63  1  0  0  0  0
 33 34  1  0  0  0  0
 34 64  1  0  0  0  0
 34 35  2  0  0  0  0
 35 30  1  0  0  0  0
 35 36  1  0  0  0  0
M  END
>  <LOGBIO>
8.4000

>  <PRED_LOGBIO>
7.5200

>  <XV_RES>
1.2120

>  <WHL_TMPL>
3

>  <ANCH>
34-35;49-47

$$$$
ROW78
  -MTS-   01071500343D 0   0.00000     0.00000     0

 38 42  0  0  0  0  0  0  0  0999 V2000
   11.0630    6.3670   15.6800 O   0  0  0  0  0  0  0  0  0  0  0  0
    9.7540    5.9850   15.8080 C   0  0  0  0  0  0  0  0  0  0  0  0
    9.3040    4.8090   15.1950 C   0  0  0  0  0  0  0  0  0  0  0  0
    7.9660    4.4190   15.3260 C   0  0  0  0  0  0  0  0  0  0  0  0
    7.0780    5.2040   16.0700 C   0  0  0  0  0  0  0  0  0  0  0  0
    5.7010    5.0430   16.3560 N   0  0  0  0  0  0  0  0  0  0  0  0
    5.2740    6.1270   17.1590 C   0  0  0  0  0  0  0  0  0  0  0  0
    4.0240    6.4380   17.7070 C   0  0  0  0  0  0  0  0  0  0  0  0
    3.8660    7.5950   18.4790 C   0  0  0  0  0  0  0  0  0  0  0  0
    2.5440    7.9230   19.0580 C   0  0  0  0  0  0  0  0  0  0  0  0
    1.9280    7.0340   19.9470 C   0  0  0  0  0  0  0  0  0  0  0  0
    0.6780    7.3440   20.4950 C   0  0  0  0  0  0  0  0  0  0  0  0
    0.0430    8.5440   20.1530 C   0  0  0  0  0  0  0  0  0  0  0  0
    0.6580    9.4340   19.2650 C   0  0  0  0  0  0  0  0  0  0  0  0
    0.0370   10.6080   18.9310 O   0  0  0  0  0  0  0  0  0  0  0  0
    1.9090    9.1230   18.7170 C   0  0  0  0  0  0  0  0  0  0  0  0
    2.6740   10.2290   17.6120 Cl  0  0  0  0  0  0  0  0  0  0  0  0
    4.9580    8.4410   18.7040 C   0  0  0  0  0  0  0  0  0  0  0  0
    5.1460    9.7060   19.4480 C   0  0  0  0  0  0  0  0  0  0  0  0
    4.2750   10.3100   20.0730 O   0  0  0  0  0  0  0  0  0  0  0  0
    6.4160   10.0790   19.3250 N   0  0  0  0  0  0  0  0  0  0  0  0
    7.1130    9.2190   18.5870 C   0  0  0  0  0  0  0  0  0  0  0  0
    8.3080    9.3130   18.3100 O   0  0  0  0  0  0  0  0  0  0  0  0
    6.2090    8.1300   18.1560 C   0  0  0  0  0  0  0  0  0  0  0  0
    6.3660    6.9730   17.3840 C   0  0  0  0  0  0  0  0  0  0  0  0
    7.5270    6.3800   16.6830 C   0  0  0  0  0  0  0  0  0  0  0  0
    8.8650    6.7700   16.5520 C   0  0  0  0  0  0  0  0  0  0  0  0
   11.6050    5.9940   16.3930 H   0  0  0  0  0  0  0  0  0  0  0  0
    9.9900    4.2040   14.6200 H   0  0  0  0  0  0  0  0  0  0  0  0
    7.6190    3.5120   14.8530 H   0  0  0  0  0  0  0  0  0  0  0  0
    5.1200    4.2800   16.0400 H   0  0  0  0  0  0  0  0  0  0  0  0
    3.1810    5.7850   17.5330 H   0  0  0  0  0  0  0  0  0  0  0  0
    2.4180    6.1080   20.2100 H   0  0  0  0  0  0  0  0  0  0  0  0
    0.2030    6.6580   21.1800 H   0  0  0  0  0  0  0  0  0  0  0  0
   -0.9220    8.7840   20.5760 H   0  0  0  0  0  0  0  0  0  0  0  0
   -0.5280   10.4930   18.1510 H   0  0  0  0  0  0  0  0  0  0  0  0
    6.8050   10.9130   19.7400 H   0  0  0  0  0  0  0  0  0  0  0  0
    9.2120    7.6770   17.0250 H   0  0  0  0  0  0  0  0  0  0  0  0
  1 28  1  0  0  0  0
  1  2  1  0  0  0  0
  2  3  2  0  0  0  0
  3 29  1  0  0  0  0
  3  4  1  0  0  0  0
  4 30  1  0  0  0  0
  4  5  2  0  0  0  0
  5  6  1  0  0  0  0
  6 31  1  0  0  0  0
  6  7  1  0  0  0  0
  7  8  2  0  0  0  0
  8 32  1  0  0  0  0
  8  9  1  0  0  0  0
  9 10  1  0  0  0  0
 10 11  2  0  0  0  0
 11 33  1  0  0  0  0
 11 12  1  0  0  0  0
 12 34  1  0  0  0  0
 12 13  2  0  0  0  0
 13 35  1  0  0  0  0
 13 14  1  0  0  0  0
 14 15  1  0  0  0  0
 15 36  1  0  0  0  0
 14 16  2  0  0  0  0
 16 10  1  0  0  0  0
 16 17  1  0  0  0  0
  9 18  2  0  0  0  0
 18 19  1  0  0  0  0
 19 20  2  0  0  0  0
 19 21  1  0  0  0  0
 21 37  1  0  0  0  0
 21 22  1  0  0  0  0
 22 23  2  0  0  0  0
 22 24  1  0  0  0  0
 24 18  1  0  0  0  0
 24 25  2  0  0  0  0
 25  7  1  0  0  0  0
 25 26  1  0  0  0  0
 26  5  1  0  0  0  0
 26 27  2  0  0  0  0
 27  2  1  0  0  0  0
 27 38  1  0  0  0  0
M  END
>  <LOGBIO>
6.0100

>  <PRED_LOGBIO>
6.6300

>  <XV_RES>
-0.6950

>  <WHL_TMPL>
3

>  <ANCH>
35-36;32-33

$$$$
ROW79
  -MTS-   01071500343D 0   0.00000     0.00000     0

 55 59  0  0  0  0  0  0  0  0999 V2000
   11.2490    6.7320   16.3010 C   0  0  0  0  0  0  0  0  0  0  0  0
    9.9320    6.5950   15.6630 N   0  0  0  0  0  0  0  0  0  0  0  0
    9.8380    6.2130   14.2470 C   0  0  0  0  0  0  0  0  0  0  0  0
    8.9640    6.7890   16.2790 C   0  0  0  0  0  0  0  0  0  0  0  0
    9.0430    7.1080   17.4640 O   0  0  0  0  0  0  0  0  0  0  0  0
    7.6380    6.6510   15.6360 C   0  0  0  0  0  0  0  0  0  0  0  0
    7.0180    7.7690   15.0650 C   0  0  0  0  0  0  0  0  0  0  0  0
    5.7630    7.6390   14.4570 C   0  0  0  0  0  0  0  0  0  0  0  0
    5.1290    6.3910   14.4210 C   0  0  0  0  0  0  0  0  0  0  0  0
    3.8360    5.9270   13.8700 C   0  0  0  0  0  0  0  0  0  0  0  0
    3.7150    4.6340   14.1040 N   0  0  0  0  0  0  0  0  0  0  0  0
    4.8910    4.1640   14.8100 N   0  0  0  0  0  0  0  0  0  0  0  0
    5.7500    5.2740   14.9920 C   0  0  0  0  0  0  0  0  0  0  0  0
    7.0040    5.4040   15.6000 C   0  0  0  0  0  0  0  0  0  0  0  0
    2.8430    6.7730   13.1710 C   0  0  0  0  0  0  0  0  0  0  0  0
    3.0790    7.4580   12.0440 C   0  0  0  0  0  0  0  0  0  0  0  0
    1.8330    8.1680   11.6810 C   0  0  0  0  0  0  0  0  0  0  0  0
    1.4630    9.0220   10.6350 C   0  0  0  0  0  0  0  0  0  0  0  0
    0.1640    9.5400   10.5810 C   0  0  0  0  0  0  0  0  0  0  0  0
   -0.2350   10.4610    9.4520 C   0  0  0  0  0  0  0  0  0  0  0  0
   -0.7700    9.6660    8.3370 N   0  0  0  0  0  0  0  0  0  0  0  0
    0.3260    9.2960    7.4290 C   0  0  0  0  0  0  0  0  0  0  0  0
   -0.1630    8.3300    6.3340 C   0  0  0  0  0  0  0  0  0  0  0  0
   -0.7940    7.1790    6.8990 O   0  0  0  0  0  0  0  0  0  0  0  0
   -1.8990    7.5340    7.7340 C   0  0  0  0  0  0  0  0  0  0  0  0
   -1.4550    8.4780    8.8660 C   0  0  0  0  0  0  0  0  0  0  0  0
   -0.7660    9.2050   11.5720 C   0  0  0  0  0  0  0  0  0  0  0  0
   -0.3960    8.3520   12.6180 C   0  0  0  0  0  0  0  0  0  0  0  0
    0.9030    7.8330   12.6730 C   0  0  0  0  0  0  0  0  0  0  0  0
    1.5520    6.9680   13.5850 N   0  0  0  0  0  0  0  0  0  0  0  0
   11.3230    6.0350   17.1330 H   0  0  0  0  0  0  0  0  0  0  0  0
   12.0290    6.5130   15.5750 H   0  0  0  0  0  0  0  0  0  0  0  0
   11.3710    7.7490   16.6680 H   0  0  0  0  0  0  0  0  0  0  0  0
    9.3270    6.9980   13.6930 H   0  0  0  0  0  0  0  0  0  0  0  0
   10.8380    6.0750   13.8410 H   0  0  0  0  0  0  0  0  0  0  0  0
    9.2790    5.2840   14.1580 H   0  0  0  0  0  0  0  0  0  0  0  0
    7.5070    8.7310   15.0940 H   0  0  0  0  0  0  0  0  0  0  0  0
    5.2850    8.5010   14.0170 H   0  0  0  0  0  0  0  0  0  0  0  0
    5.0660    3.2170   15.1150 H   0  0  0  0  0  0  0  0  0  0  0  0
    7.4820    4.5420   16.0400 H   0  0  0  0  0  0  0  0  0  0  0  0
    4.0110    7.4870   11.4980 H   0  0  0  0  0  0  0  0  0  0  0  0
    2.1800    9.2800    9.8700 H   0  0  0  0  0  0  0  0  0  0  0  0
    0.6360   11.0190    9.1150 H   0  0  0  0  0  0  0  0  0  0  0  0
   -0.9980   11.1540    9.8020 H   0  0  0  0  0  0  0  0  0  0  0  0
    1.1240    8.8250    7.9990 H   0  0  0  0  0  0  0  0  0  0  0  0
    0.7310   10.1940    6.9670 H   0  0  0  0  0  0  0  0  0  0  0  0
   -0.8650    8.8470    5.6840 H   0  0  0  0  0  0  0  0  0  0  0  0
    0.6830    8.0180    5.7240 H   0  0  0  0  0  0  0  0  0  0  0  0
   -2.6650    8.0220    7.1350 H   0  0  0  0  0  0  0  0  0  0  0  0
   -2.3330    6.6330    8.1630 H   0  0  0  0  0  0  0  0  0  0  0  0
   -0.7880    7.9450    9.5410 H   0  0  0  0  0  0  0  0  0  0  0  0
   -2.3260    8.7870    9.4400 H   0  0  0  0  0  0  0  0  0  0  0  0
   -1.7680    9.6050   11.5300 H   0  0  0  0  0  0  0  0  0  0  0  0
   -1.1130    8.0930   13.3840 H   0  0  0  0  0  0  0  0  0  0  0  0
    1.1320    6.5600   14.4080 H   0  0  0  0  0  0  0  0  0  0  0  0
  1 31  1  0  0  0  0
  1 32  1  0  0  0  0
  1 33  1  0  0  0  0
  1  2  1  0  0  0  0
  2  3  1  0  0  0  0
  3 34  1  0  0  0  0
  3 35  1  0  0  0  0
  3 36  1  0  0  0  0
  2  4  1  0  0  0  0
  4  5  2  0  0  0  0
  4  6  1  0  0  0  0
  6  7  2  0  0  0  0
  7 37  1  0  0  0  0
  7  8  1  0  0  0  0
  8 38  1  0  0  0  0
  8  9  2  0  0  0  0
  9 10  1  0  0  0  0
 10 11  2  0  0  0  0
 11 12  1  0  0  0  0
 12 39  1  0  0  0  0
 12 13  1  0  0  0  0
 13  9  1  0  0  0  0
 13 14  2  0  0  0  0
 14  6  1  0  0  0  0
 14 40  1  0  0  0  0
 10 15  1  0  0  0  0
 15 16  2  0  0  0  0
 16 41  1  0  0  0  0
 16 17  1  0  0  0  0
 17 18  2  0  0  0  0
 18 42  1  0  0  0  0
 18 19  1  0  0  0  0
 19 20  1  0  0  0  0
 20 43  1  0  0  0  0
 20 44  1  0  0  0  0
 20 21  1  0  0  0  0
 21 22  1  0  0  0  0
 22 45  1  0  0  0  0
 22 46  1  0  0  0  0
 22 23  1  0  0  0  0
 23 47  1  0  0  0  0
 23 48  1  0  0  0  0
 23 24  1  0  0  0  0
 24 25  1  0  0  0  0
 25 49  1  0  0  0  0
 25 50  1  0  0  0  0
 25 26  1  0  0  0  0
 26 21  1  0  0  0  0
 26 51  1  0  0  0  0
 26 52  1  0  0  0  0
 19 27  2  0  0  0  0
 27 53  1  0  0  0  0
 27 28  1  0  0  0  0
 28 54  1  0  0  0  0
 28 29  2  0  0  0  0
 29 17  1  0  0  0  0
 29 30  1  0  0  0  0
 30 15  1  0  0  0  0
 30 55  1  0  0  0  0
M  END
>  <LOGBIO>
7.1000

>  <PRED_LOGBIO>
7.2500

>  <XV_RES>
0.3350

>  <WHL_TMPL>
11

>  <ANCH>
15-16;10-5

$$$$
ROW80
  -MTS-   01071500343D 0   0.00000     0.00000     0

 42 44  0  0  0  0  0  0  0  0999 V2000
    5.3030   10.2840   25.9070 Cl  0  0  0  0  0  0  0  0  0  0  0  0
    5.5460   11.2230   24.4630 C   0  0  0  0  0  0  0  0  0  0  0  0
    6.1190   12.4980   24.5450 C   0  0  0  0  0  0  0  0  0  0  0  0
    6.3150   13.2530   23.3830 C   0  0  0  0  0  0  0  0  0  0  0  0
    5.9370   12.7350   22.1390 C   0  0  0  0  0  0  0  0  0  0  0  0
    6.1280   13.4740   21.0010 O   0  0  0  0  0  0  0  0  0  0  0  0
    5.0740   14.3450   20.5810 C   0  0  0  0  0  0  0  0  0  0  0  0
    4.1180   13.5940   19.6350 C   0  0  0  0  0  0  0  0  0  0  0  0
    2.8380   14.4090   19.3740 C   0  0  0  0  0  0  0  0  0  0  0  0
    2.1980   14.7800   20.5980 O   0  0  0  0  0  0  0  0  0  0  0  0
    3.0310   15.6210   21.4010 C   0  0  0  0  0  0  0  0  0  0  0  0
    4.3250   14.8940   21.8100 C   0  0  0  0  0  0  0  0  0  0  0  0
    5.3630   11.4600   22.0570 C   0  0  0  0  0  0  0  0  0  0  0  0
    4.9810   10.9360   20.7990 N   0  0  0  0  0  0  0  0  0  0  0  0
    5.8480   10.2270   20.0830 C   0  0  0  0  0  0  0  0  0  0  0  0
    7.0010   10.0230   20.5210 O   0  0  0  0  0  0  0  0  0  0  0  0
    5.4890    9.7340   18.9010 N   0  0  0  0  0  0  0  0  0  0  0  0
    6.3950    8.9930   18.1530 C   0  0  0  0  0  0  0  0  0  0  0  0
    7.6160    9.5820   17.6630 C   0  0  0  0  0  0  0  0  0  0  0  0
    8.5220    8.8540   16.9120 N   0  0  0  0  0  0  0  0  0  0  0  0
    8.2440    7.5290   16.6270 C   0  0  0  0  0  0  0  0  0  0  0  0
    7.0300    6.9130   17.1050 C   0  0  0  0  0  0  0  0  0  0  0  0
    6.1120    7.6450   17.8640 N   0  0  0  0  0  0  0  0  0  0  0  0
    9.1660    6.8000   15.8690 C   0  0  0  0  0  0  0  0  0  0  0  0
    9.9750    6.2070   15.2800 N   0  0  0  0  0  0  0  0  0  0  0  0
    5.1680   10.7050   23.2190 C   0  0  0  0  0  0  0  0  0  0  0  0
    6.4110   12.8980   25.5050 H   0  0  0  0  0  0  0  0  0  0  0  0
    6.7570   14.2370   23.4460 H   0  0  0  0  0  0  0  0  0  0  0  0
    5.5600   15.1590   20.0480 H   0  0  0  0  0  0  0  0  0  0  0  0
    3.8540   12.6340   20.0750 H   0  0  0  0  0  0  0  0  0  0  0  0
    4.6230   13.3990   18.6920 H   0  0  0  0  0  0  0  0  0  0  0  0
    3.0890   15.3050   18.8100 H   0  0  0  0  0  0  0  0  0  0  0  0
    2.1510   13.8200   18.7700 H   0  0  0  0  0  0  0  0  0  0  0  0
    3.2810   16.5210   20.8420 H   0  0  0  0  0  0  0  0  0  0  0  0
    2.4870   15.9230   22.2930 H   0  0  0  0  0  0  0  0  0  0  0  0
    4.0820   14.0750   22.4830 H   0  0  0  0  0  0  0  0  0  0  0  0
    4.9710   15.5830   22.3500 H   0  0  0  0  0  0  0  0  0  0  0  0
    4.0490   11.1010   20.4450 H   0  0  0  0  0  0  0  0  0  0  0  0
    4.5570    9.8990   18.5470 H   0  0  0  0  0  0  0  0  0  0  0  0
    7.8290   10.6170   17.8880 H   0  0  0  0  0  0  0  0  0  0  0  0
    6.8290    5.8770   16.8740 H   0  0  0  0  0  0  0  0  0  0  0  0
    4.7250    9.7210   23.1560 H   0  0  0  0  0  0  0  0  0  0  0  0
  1  2  1  0  0  0  0
  2  3  2  0  0  0  0
  3 27  1  0  0  0  0
  3  4  1  0  0  0  0
  4 28  1  0  0  0  0
  4  5  2  0  0  0  0
  5  6  1  0  0  0  0
  6  7  1  0  0  0  0
  7 29  1  0  0  0  0
  7  8  1  0  0  0  0
  8 30  1  0  0  0  0
  8 31  1  0  0  0  0
  8  9  1  0  0  0  0
  9 32  1  0  0  0  0
  9 33  1  0  0  0  0
  9 10  1  0  0  0  0
 10 11  1  0  0  0  0
 11 34  1  0  0  0  0
 11 35  1  0  0  0  0
 11 12  1  0  0  0  0
 12  7  1  0  0  0  0
 12 36  1  0  0  0  0
 12 37  1  0  0  0  0
  5 13  1  0  0  0  0
 13 14  1  0  0  0  0
 14 38  1  0  0  0  0
 14 15  1  0  0  0  0
 15 16  2  0  0  0  0
 15 17  1  0  0  0  0
 17 39  1  0  0  0  0
 17 18  1  0  0  0  0
 18 19  2  0  0  0  0
 19 40  1  0  0  0  0
 19 20  1  0  0  0  0
 20 21  2  0  0  0  0
 21 22  1  0  0  0  0
 22 41  1  0  0  0  0
 22 23  2  0  0  0  0
 23 18  1  0  0  0  0
 21 24  1  0  0  0  0
 24 25  3  0  0  0  0
 13 26  2  0  0  0  0
 26  2  1  0  0  0  0
 26 42  1  0  0  0  0
M  END
>  <LOGBIO>
8.3000

>  <PRED_LOGBIO>
8.0300

>  <XV_RES>
0.4420

>  <WHL_TMPL>
25

>  <ANCH>
34-35;39-40

$$$$
ROW81
  -MTS-   01071500343D 0   0.00000     0.00000     0

 55 57  0  0  1  0  0  0  0  0999 V2000
    0.2900   11.2690   21.0830 C   0  0  0  0  0  0  0  0  0  0  0  0
    1.0960   10.1440   21.5770 N   0  0  0  0  0  0  0  0  0  0  0  0
    1.8960    9.3980   20.6790 C   0  0  0  0  0  0  0  0  0  0  0  0
    3.2210    9.7710   20.4270 C   0  0  0  0  0  0  0  0  0  0  0  0
    3.9860    9.0120   19.5330 C   0  0  0  0  0  0  0  0  0  0  0  0
    5.3270    9.3790   19.2700 N   0  0  0  0  0  0  0  0  0  0  0  0
    6.1920    8.7410   18.4720 C   0  0  0  0  0  0  0  0  0  0  0  0
    7.4470    9.3090   18.2730 C   0  0  0  0  0  0  0  0  0  0  0  0
    8.3300    8.7370   17.4740 N   0  0  0  0  0  0  0  0  0  0  0  0
    8.0120    7.6090   16.8200 C   0  0  0  0  0  0  0  0  0  0  0  0
    8.9760    6.9820   15.9610 C   0  0  0  0  0  0  0  0  0  0  0  0
    9.7330    6.4810   15.2710 N   0  0  0  0  0  0  0  0  0  0  0  0
    6.7690    7.0160   17.0260 C   0  0  0  0  0  0  0  0  0  0  0  0
    6.4360    5.8900   16.3290 O   0  0  0  0  0  0  0  0  0  0  0  0
    5.0120    5.6710   16.3660 C   0  0  1  0  0  0  0  0  0  0  0  0
    4.6710    4.9870   17.6910 C   0  0  0  0  0  0  0  0  0  0  0  0
    4.5640    4.6580   15.3270 C   0  0  0  0  0  0  0  0  0  0  0  0
    4.9040    5.2360   14.0170 N   0  0  0  0  0  0  0  0  0  0  0  0
    4.2040    6.5230   13.9040 C   0  0  0  0  0  0  0  0  0  0  0  0
    4.5110    4.3480   12.9150 C   0  0  0  0  0  0  0  0  0  0  0  0
    5.8630    7.6280   17.8030 N   0  0  0  0  0  0  0  0  0  0  0  0
    3.4580    7.9420   18.9250 N   0  0  0  0  0  0  0  0  0  0  0  0
    2.1930    7.5580   19.1450 C   0  0  0  0  0  0  0  0  0  0  0  0
    1.3740    8.2740   20.0270 C   0  0  0  0  0  0  0  0  0  0  0  0
   -0.0220    7.8480   20.2680 C   0  0  0  0  0  0  0  0  0  0  0  0
   -0.4600    6.5420   20.8100 C   0  0  0  0  0  0  0  0  0  0  0  0
   -1.7800    6.5580   20.8710 N   0  0  0  0  0  0  0  0  0  0  0  0
   -2.2320    7.8450   20.3800 N   0  0  0  0  0  0  0  0  0  0  0  0
   -3.6290    8.2890   20.2740 C   0  0  0  0  0  0  0  0  0  0  0  0
   -1.1250    8.5730   20.0340 C   0  0  0  0  0  0  0  0  0  0  0  0
   -0.4170   10.9100   20.3380 H   0  0  0  0  0  0  0  0  0  0  0  0
   -0.2530   11.7180   21.9120 H   0  0  0  0  0  0  0  0  0  0  0  0
    0.9440   12.0130   20.6330 H   0  0  0  0  0  0  0  0  0  0  0  0
    1.0790    9.9030   22.5580 H   0  0  0  0  0  0  0  0  0  0  0  0
    3.6480   10.6340   20.9170 H   0  0  0  0  0  0  0  0  0  0  0  0
    5.6670   10.2100   19.7330 H   0  0  0  0  0  0  0  0  0  0  0  0
    7.7020   10.2290   18.7780 H   0  0  0  0  0  0  0  0  0  0  0  0
    4.4560    6.6000   16.2620 H   0  0  0  0  0  0  0  0  0  0  0  0
    3.5910    4.9260   17.8100 H   0  0  0  0  0  0  0  0  0  0  0  0
    5.0360    5.6390   18.4820 H   0  0  0  0  0  0  0  0  0  0  0  0
    5.1600    4.0150   17.6710 H   0  0  0  0  0  0  0  0  0  0  0  0
    3.4800    4.5910   15.3830 H   0  0  0  0  0  0  0  0  0  0  0  0
    5.1210    3.7350   15.4720 H   0  0  0  0  0  0  0  0  0  0  0  0
    3.1280    6.3630   13.9180 H   0  0  0  0  0  0  0  0  0  0  0  0
    4.4470    6.9250   12.9230 H   0  0  0  0  0  0  0  0  0  0  0  0
    4.5550    7.1480   14.7220 H   0  0  0  0  0  0  0  0  0  0  0  0
    3.4260    4.2950   12.8500 H   0  0  0  0  0  0  0  0  0  0  0  0
    4.8570    3.3510   13.1790 H   0  0  0  0  0  0  0  0  0  0  0  0
    4.9760    4.7380   12.0120 H   0  0  0  0  0  0  0  0  0  0  0  0
    1.8010    6.6900   18.6370 H   0  0  0  0  0  0  0  0  0  0  0  0
    0.1840    5.7250   21.1040 H   0  0  0  0  0  0  0  0  0  0  0  0
   -4.2230    7.8080   21.0480 H   0  0  0  0  0  0  0  0  0  0  0  0
   -4.0220    8.0190   19.2950 H   0  0  0  0  0  0  0  0  0  0  0  0
   -3.6770    9.3690   20.3980 H   0  0  0  0  0  0  0  0  0  0  0  0
   -1.1380    9.5760   19.6340 H   0  0  0  0  0  0  0  0  0  0  0  0
  1 31  1  0  0  0  0
  1 32  1  0  0  0  0
  1 33  1  0  0  0  0
  1  2  1  0  0  0  0
  2 34  1  0  0  0  0
  2  3  1  0  0  0  0
  3  4  2  0  0  0  0
  4 35  1  0  0  0  0
  4  5  1  0  0  0  0
  5  6  1  0  0  0  0
  6 36  1  0  0  0  0
  6  7  1  0  0  0  0
  7  8  2  0  0  0  0
  8 37  1  0  0  0  0
  8  9  1  0  0  0  0
  9 10  2  0  0  0  0
 10 11  1  0  0  0  0
 11 12  3  0  0  0  0
 10 13  1  0  0  0  0
 13 14  1  0  0  0  0
 14 15  1  0  0  0  0
 15 38  1  0  0  0  0
 15 16  1  0  0  0  0
 16 39  1  0  0  0  0
 16 40  1  0  0  0  0
 16 41  1  0  0  0  0
 15 17  1  0  0  0  0
 17 42  1  0  0  0  0
 17 43  1  0  0  0  0
 17 18  1  0  0  0  0
 18 19  1  0  0  0  0
 19 44  1  0  0  0  0
 19 45  1  0  0  0  0
 19 46  1  0  0  0  0
 18 20  1  0  0  0  0
 20 47  1  0  0  0  0
 20 48  1  0  0  0  0
 20 49  1  0  0  0  0
 13 21  2  0  0  0  0
 21  7  1  0  0  0  0
  5 22  2  0  0  0  0
 22 23  1  0  0  0  0
 23 50  1  0  0  0  0
 23 24  2  0  0  0  0
 24  3  1  0  0  0  0
 24 25  1  0  0  0  0
 25 26  1  0  0  0  0
 26 51  1  0  0  0  0
 26 27  2  0  0  0  0
 27 28  1  0  0  0  0
 28 29  1  0  0  0  0
 29 52  1  0  0  0  0
 29 53  1  0  0  0  0
 29 54  1  0  0  0  0
 28 30  1  0  0  0  0
 30 25  2  0  0  0  0
 30 55  1  0  0  0  0
M  END
>  <LOGBIO>
6.7700

>  <PRED_LOGBIO>
7.6400

>  <XV_RES>
-1.0180

>  <WHL_TMPL>
24

>  <ANCH>
45-46;18-19

$$$$
ROW82
  -MTS-   01071500343D 0   0.00000     0.00000     0

 57 61  0  0  0  0  0  0  0  0999 V2000
   28.8480    1.8980    3.7330 C   0  0  0  0  0  0  0  0  0  0  0  0
   27.7750    1.5480    4.6740 N   0  0  0  0  0  0  0  0  0  0  0  0
   28.2830    1.6400    6.0510 C   0  0  0  0  0  0  0  0  0  0  0  0
   27.1710    1.3640    7.0790 C   0  0  0  0  0  0  0  0  0  0  0  0
   26.0190    2.2520    6.8670 N   0  0  0  0  0  0  0  0  0  0  0  0
   24.9450    1.8950    7.8060 C   0  0  0  0  0  0  0  0  0  0  0  0
   24.0370    0.8460    7.1650 C   0  0  0  0  0  0  0  0  0  0  0  0
   22.9220    0.4740    8.1400 C   0  0  0  0  0  0  0  0  0  0  0  0
   22.0720   -0.5080    7.5400 O   0  0  0  0  0  0  0  0  0  0  0  0
   21.0070   -0.9680    8.2690 C   0  0  0  0  0  0  0  0  0  0  0  0
   21.1630   -2.1390    9.1410 C   0  0  0  0  0  0  0  0  0  0  0  0
   20.0050   -2.6120    9.9130 C   0  0  0  0  0  0  0  0  0  0  0  0
   18.7370   -1.9560    9.8290 C   0  0  0  0  0  0  0  0  0  0  0  0
   17.4610   -2.2080   10.4670 C   0  0  0  0  0  0  0  0  0  0  0  0
   16.5510   -1.2230    9.9950 C   0  0  0  0  0  0  0  0  0  0  0  0
   15.2150   -0.6730   10.0200 C   0  0  0  0  0  0  0  0  0  0  0  0
   15.1690    0.4100    9.1760 N   0  0  0  0  0  0  0  0  0  0  0  0
   16.4180    0.5480    8.6360 N   0  0  0  0  0  0  0  0  0  0  0  0
   17.2620   -0.3920    9.0920 C   0  0  0  0  0  0  0  0  0  0  0  0
   18.5890   -0.7830    8.9480 C   0  0  0  0  0  0  0  0  0  0  0  0
   19.7120   -0.2940    8.1800 C   0  0  0  0  0  0  0  0  0  0  0  0
   14.0760   -1.1700   10.8240 C   0  0  0  0  0  0  0  0  0  0  0  0
   14.1390   -2.4200   11.4530 C   0  0  0  0  0  0  0  0  0  0  0  0
   13.0460   -2.8630   12.2070 C   0  0  0  0  0  0  0  0  0  0  0  0
   11.9170   -2.0420   12.3120 C   0  0  0  0  0  0  0  0  0  0  0  0
   11.8860   -0.8500   11.7000 N   0  0  0  0  0  0  0  0  0  0  0  0
   12.9170   -0.4000   10.9710 C   0  0  0  0  0  0  0  0  0  0  0  0
   10.7750   -2.4830   13.0880 C   0  0  0  0  0  0  0  0  0  0  0  0
    9.8610   -2.8350   13.7100 N   0  0  0  0  0  0  0  0  0  0  0  0
   25.5150    2.1580    5.4900 C   0  0  0  0  0  0  0  0  0  0  0  0
   26.6240    2.4360    4.4580 C   0  0  0  0  0  0  0  0  0  0  0  0
   28.4130    2.2980    2.8200 H   0  0  0  0  0  0  0  0  0  0  0  0
   29.4960    2.6470    4.1850 H   0  0  0  0  0  0  0  0  0  0  0  0
   29.4300    1.0090    3.4990 H   0  0  0  0  0  0  0  0  0  0  0  0
   28.6940    2.6330    6.2200 H   0  0  0  0  0  0  0  0  0  0  0  0
   29.0890    0.9220    6.1880 H   0  0  0  0  0  0  0  0  0  0  0  0
   26.8490    0.3280    6.9960 H   0  0  0  0  0  0  0  0  0  0  0  0
   27.5610    1.5110    8.0840 H   0  0  0  0  0  0  0  0  0  0  0  0
   25.3800    1.4900    8.7170 H   0  0  0  0  0  0  0  0  0  0  0  0
   24.3620    2.7810    8.0450 H   0  0  0  0  0  0  0  0  0  0  0  0
   23.6030    1.2510    6.2530 H   0  0  0  0  0  0  0  0  0  0  0  0
   24.6210   -0.0410    6.9260 H   0  0  0  0  0  0  0  0  0  0  0  0
   23.3560    0.0690    9.0520 H   0  0  0  0  0  0  0  0  0  0  0  0
   22.3380    1.3610    8.3790 H   0  0  0  0  0  0  0  0  0  0  0  0
   22.1140   -2.6450    9.2140 H   0  0  0  0  0  0  0  0  0  0  0  0
   20.1140   -3.4720   10.5570 H   0  0  0  0  0  0  0  0  0  0  0  0
   17.5950   -2.0390   11.5330 H   0  0  0  0  0  0  0  0  0  0  0  0
   17.1080   -3.1970   10.1820 H   0  0  0  0  0  0  0  0  0  0  0  0
   16.6740    1.2680    7.9760 H   0  0  0  0  0  0  0  0  0  0  0  0
   19.5950    0.5690    7.5410 H   0  0  0  0  0  0  0  0  0  0  0  0
   15.0210   -3.0350   11.3560 H   0  0  0  0  0  0  0  0  0  0  0  0
   13.0730   -3.8240   12.7000 H   0  0  0  0  0  0  0  0  0  0  0  0
   12.8520    0.5670   10.4930 H   0  0  0  0  0  0  0  0  0  0  0  0
   25.1060    1.1640    5.3210 H   0  0  0  0  0  0  0  0  0  0  0  0
   24.7050    2.8700    5.3500 H   0  0  0  0  0  0  0  0  0  0  0  0
   26.9450    3.4720    4.5420 H   0  0  0  0  0  0  0  0  0  0  0  0
   26.2320    2.2830    3.4540 H   0  0  0  0  0  0  0  0  0  0  0  0
  1 32  1  0  0  0  0
  1 33  1  0  0  0  0
  1 34  1  0  0  0  0
  1  2  1  0  0  0  0
  2  3  1  0  0  0  0
  3 35  1  0  0  0  0
  3 36  1  0  0  0  0
  3  4  1  0  0  0  0
  4 37  1  0  0  0  0
  4 38  1  0  0  0  0
  4  5  1  0  0  0  0
  5  6  1  0  0  0  0
  6 39  1  0  0  0  0
  6 40  1  0  0  0  0
  6  7  1  0  0  0  0
  7 41  1  0  0  0  0
  7 42  1  0  0  0  0
  7  8  1  0  0  0  0
  8 43  1  0  0  0  0
  8 44  1  0  0  0  0
  8  9  1  0  0  0  0
  9 10  1  0  0  0  0
 10 11  2  0  0  0  0
 11 45  1  0  0  0  0
 11 12  1  0  0  0  0
 12 46  1  0  0  0  0
 12 13  2  0  0  0  0
 13 14  1  0  0  0  0
 14 47  1  0  0  0  0
 14 48  1  0  0  0  0
 14 15  1  0  0  0  0
 15 16  1  0  0  0  0
 16 17  2  0  0  0  0
 17 18  1  0  0  0  0
 18 49  1  0  0  0  0
 18 19  1  0  0  0  0
 19 15  2  0  0  0  0
 19 20  1  0  0  0  0
 20 13  1  0  0  0  0
 20 21  2  0  0  0  0
 21 10  1  0  0  0  0
 21 50  1  0  0  0  0
 16 22  1  0  0  0  0
 22 23  2  0  0  0  0
 23 51  1  0  0  0  0
 23 24  1  0  0  0  0
 24 52  1  0  0  0  0
 24 25  2  0  0  0  0
 25 26  1  0  0  0  0
 26 27  2  0  0  0  0
 27 22  1  0  0  0  0
 27 53  1  0  0  0  0
 25 28  1  0  0  0  0
 28 29  3  0  0  0  0
  5 30  1  0  0  0  0
 30 54  1  0  0  0  0
 30 55  1  0  0  0  0
 30 31  1  0  0  0  0
 31  2  1  0  0  0  0
 31 56  1  0  0  0  0
 31 57  1  0  0  0  0
M  END
>  <LOGBIO>
8.8200

>  <PRED_LOGBIO>
8.3200

>  <XV_RES>
0.6940

>  <WHL_TMPL>
6

>  <ANCH>
28-42;33-34

$$$$
ROW83
  -MTS-   01071500343D 0   0.00000     0.00000     0

 53 56  0  0  1  0  0  0  0  0999 V2000
    0.2900   11.2690   21.0830 C   0  0  0  0  0  0  0  0  0  0  0  0
    1.0960   10.1440   21.5770 N   0  0  0  0  0  0  0  0  0  0  0  0
    1.8960    9.3980   20.6790 C   0  0  0  0  0  0  0  0  0  0  0  0
    3.2210    9.7710   20.4270 C   0  0  0  0  0  0  0  0  0  0  0  0
    3.9860    9.0120   19.5330 C   0  0  0  0  0  0  0  0  0  0  0  0
    5.3270    9.3790   19.2700 N   0  0  0  0  0  0  0  0  0  0  0  0
    6.1920    8.7410   18.4720 C   0  0  0  0  0  0  0  0  0  0  0  0
    7.4470    9.3090   18.2730 C   0  0  0  0  0  0  0  0  0  0  0  0
    8.3300    8.7370   17.4740 N   0  0  0  0  0  0  0  0  0  0  0  0
    8.0120    7.6090   16.8200 C   0  0  0  0  0  0  0  0  0  0  0  0
    8.9760    6.9820   15.9610 C   0  0  0  0  0  0  0  0  0  0  0  0
    9.7330    6.4810   15.2710 N   0  0  0  0  0  0  0  0  0  0  0  0
    6.7690    7.0160   17.0260 C   0  0  0  0  0  0  0  0  0  0  0  0
    6.4360    5.8900   16.3290 O   0  0  0  0  0  0  0  0  0  0  0  0
    5.0230    5.6730   16.3660 C   0  0  2  0  0  0  0  0  0  0  0  0
    4.6110    4.7030   17.4890 C   0  0  0  0  0  0  0  0  0  0  0  0
    3.3200    4.0890   16.9170 C   0  0  0  0  0  0  0  0  0  0  0  0
    3.3390    4.1190   15.4480 N   0  0  0  0  0  0  0  0  0  0  0  0
    2.1420    4.8430   14.9970 C   0  0  0  0  0  0  0  0  0  0  0  0
    4.5130    4.9380   15.1120 C   0  0  0  0  0  0  0  0  0  0  0  0
    5.8630    7.6280   17.8030 N   0  0  0  0  0  0  0  0  0  0  0  0
    3.4580    7.9420   18.9250 N   0  0  0  0  0  0  0  0  0  0  0  0
    2.1930    7.5580   19.1450 C   0  0  0  0  0  0  0  0  0  0  0  0
    1.3740    8.2740   20.0270 C   0  0  0  0  0  0  0  0  0  0  0  0
   -0.0220    7.8480   20.2680 C   0  0  0  0  0  0  0  0  0  0  0  0
   -0.4600    6.5420   20.8100 C   0  0  0  0  0  0  0  0  0  0  0  0
   -1.7800    6.5580   20.8710 N   0  0  0  0  0  0  0  0  0  0  0  0
   -2.2320    7.8450   20.3800 N   0  0  0  0  0  0  0  0  0  0  0  0
   -3.6290    8.2890   20.2740 C   0  0  0  0  0  0  0  0  0  0  0  0
   -1.1250    8.5730   20.0340 C   0  0  0  0  0  0  0  0  0  0  0  0
   -0.4170   10.9100   20.3380 H   0  0  0  0  0  0  0  0  0  0  0  0
   -0.2530   11.7180   21.9120 H   0  0  0  0  0  0  0  0  0  0  0  0
    0.9440   12.0130   20.6330 H   0  0  0  0  0  0  0  0  0  0  0  0
    1.0790    9.9030   22.5580 H   0  0  0  0  0  0  0  0  0  0  0  0
    3.6480   10.6340   20.9170 H   0  0  0  0  0  0  0  0  0  0  0  0
    5.6670   10.2100   19.7330 H   0  0  0  0  0  0  0  0  0  0  0  0
    7.7020   10.2290   18.7780 H   0  0  0  0  0  0  0  0  0  0  0  0
    4.4860    6.6120   16.4810 H   0  0  0  0  0  0  0  0  0  0  0  0
    4.3520    5.2880   18.3690 H   0  0  0  0  0  0  0  0  0  0  0  0
    5.3660    3.9270   17.5930 H   0  0  0  0  0  0  0  0  0  0  0  0
    2.5030    4.7370   17.2300 H   0  0  0  0  0  0  0  0  0  0  0  0
    3.2620    3.0540   17.2490 H   0  0  0  0  0  0  0  0  0  0  0  0
    1.3150    4.6340   15.6730 H   0  0  0  0  0  0  0  0  0  0  0  0
    1.8790    4.5190   13.9920 H   0  0  0  0  0  0  0  0  0  0  0  0
    2.3450    5.9120   14.9910 H   0  0  0  0  0  0  0  0  0  0  0  0
    5.2990    4.2480   14.8140 H   0  0  0  0  0  0  0  0  0  0  0  0
    4.2260    5.6850   14.3750 H   0  0  0  0  0  0  0  0  0  0  0  0
    1.8010    6.6900   18.6370 H   0  0  0  0  0  0  0  0  0  0  0  0
    0.1840    5.7250   21.1040 H   0  0  0  0  0  0  0  0  0  0  0  0
   -4.2230    7.8080   21.0480 H   0  0  0  0  0  0  0  0  0  0  0  0
   -4.0220    8.0190   19.2950 H   0  0  0  0  0  0  0  0  0  0  0  0
   -3.6770    9.3690   20.3980 H   0  0  0  0  0  0  0  0  0  0  0  0
   -1.1380    9.5760   19.6340 H   0  0  0  0  0  0  0  0  0  0  0  0
  1 31  1  0  0  0  0
  1 32  1  0  0  0  0
  1 33  1  0  0  0  0
  1  2  1  0  0  0  0
  2 34  1  0  0  0  0
  2  3  1  0  0  0  0
  3  4  2  0  0  0  0
  4 35  1  0  0  0  0
  4  5  1  0  0  0  0
  5  6  1  0  0  0  0
  6 36  1  0  0  0  0
  6  7  1  0  0  0  0
  7  8  2  0  0  0  0
  8 37  1  0  0  0  0
  8  9  1  0  0  0  0
  9 10  2  0  0  0  0
 10 11  1  0  0  0  0
 11 12  3  0  0  0  0
 10 13  1  0  0  0  0
 13 14  1  0  0  0  0
 14 15  1  0  0  0  0
 15 38  1  0  0  0  0
 15 16  1  0  0  0  0
 16 39  1  0  0  0  0
 16 40  1  0  0  0  0
 16 17  1  0  0  0  0
 17 41  1  0  0  0  0
 17 42  1  0  0  0  0
 17 18  1  0  0  0  0
 18 19  1  0  0  0  0
 19 43  1  0  0  0  0
 19 44  1  0  0  0  0
 19 45  1  0  0  0  0
 18 20  1  0  0  0  0
 20 15  1  0  0  0  0
 20 46  1  0  0  0  0
 20 47  1  0  0  0  0
 13 21  2  0  0  0  0
 21  7  1  0  0  0  0
  5 22  2  0  0  0  0
 22 23  1  0  0  0  0
 23 48  1  0  0  0  0
 23 24  2  0  0  0  0
 24  3  1  0  0  0  0
 24 25  1  0  0  0  0
 25 26  1  0  0  0  0
 26 49  1  0  0  0  0
 26 27  2  0  0  0  0
 27 28  1  0  0  0  0
 28 29  1  0  0  0  0
 29 50  1  0  0  0  0
 29 51  1  0  0  0  0
 29 52  1  0  0  0  0
 28 30  1  0  0  0  0
 30 25  2  0  0  0  0
 30 53  1  0  0  0  0
M  END
>  <LOGBIO>
8.3600

>  <PRED_LOGBIO>
7.2200

>  <XV_RES>
1.3780

>  <WHL_TMPL>
24

>  <ANCH>
5-19;22-21

$$$$
ROW84
  -MTS-   01071500343D 0   0.00000     0.00000     0

 54 58  0  0  0  0  0  0  0  0999 V2000
   23.2610   -8.1390    6.1640 C   0  0  0  0  0  0  0  0  0  0  0  0
   24.4170   -7.3980    6.6970 C   0  0  2  0  0  0  0  0  0  0  0  0
   24.3950   -7.5280    8.2580 C   0  0  0  0  0  0  0  0  0  0  0  0
   23.3410   -6.6180    8.9790 C   0  0  0  0  0  0  0  0  0  0  0  0
   23.4220   -5.1210    8.5360 C   0  0  2  0  0  0  0  0  0  0  0  0
   23.3330   -4.9970    6.9790 C   0  0  0  0  0  0  0  0  0  0  0  0
   24.4360   -5.8440    6.2720 C   0  0  0  0  0  0  0  0  0  0  0  0
   22.2880   -4.3510    9.1780 N   0  0  0  0  0  0  0  0  0  0  0  0
   22.4670   -2.8860    9.2710 C   0  0  0  0  0  0  0  0  0  0  0  0
   21.1630   -2.1390    9.1410 C   0  0  0  0  0  0  0  0  0  0  0  0
   21.0070   -0.9680    8.2690 C   0  0  0  0  0  0  0  0  0  0  0  0
   19.7120   -0.2940    8.1800 C   0  0  0  0  0  0  0  0  0  0  0  0
   18.5890   -0.7830    8.9480 C   0  0  0  0  0  0  0  0  0  0  0  0
   18.7370   -1.9560    9.8290 C   0  0  0  0  0  0  0  0  0  0  0  0
   17.4610   -2.2080   10.4670 C   0  0  0  0  0  0  0  0  0  0  0  0
   16.5510   -1.2230    9.9950 C   0  0  0  0  0  0  0  0  0  0  0  0
   15.2150   -0.6730   10.0200 C   0  0  0  0  0  0  0  0  0  0  0  0
   15.1690    0.4100    9.1760 N   0  0  0  0  0  0  0  0  0  0  0  0
   16.4180    0.5480    8.6360 N   0  0  0  0  0  0  0  0  0  0  0  0
   17.2620   -0.3920    9.0920 C   0  0  0  0  0  0  0  0  0  0  0  0
   14.0400   -1.1860   10.8500 C   0  0  0  0  0  0  0  0  0  0  0  0
   12.8550   -0.3370   10.9780 C   0  0  0  0  0  0  0  0  0  0  0  0
   11.7040   -0.7580   11.7690 C   0  0  0  0  0  0  0  0  0  0  0  0
   11.7150   -2.0620   12.4600 C   0  0  0  0  0  0  0  0  0  0  0  0
   10.5630   -2.4920   13.2590 Cl  0  0  0  0  0  0  0  0  0  0  0  0
   12.9000   -2.9190   12.3340 C   0  0  0  0  0  0  0  0  0  0  0  0
   14.0350   -2.4830   11.5450 C   0  0  0  0  0  0  0  0  0  0  0  0
   20.0050   -2.6120    9.9130 C   0  0  0  0  0  0  0  0  0  0  0  0
   22.3360   -7.6740    6.4980 H   0  0  0  0  0  0  0  0  0  0  0  0
   23.2920   -8.0300    5.0820 H   0  0  0  0  0  0  0  0  0  0  0  0
   23.3660   -9.1700    6.4940 H   0  0  0  0  0  0  0  0  0  0  0  0
   25.3360   -7.8510    6.3320 H   0  0  0  0  0  0  0  0  0  0  0  0
   25.3670   -7.1740    8.5950 H   0  0  0  0  0  0  0  0  0  0  0  0
   24.1570   -8.5620    8.4990 H   0  0  0  0  0  0  0  0  0  0  0  0
   23.6030   -6.6330   10.0350 H   0  0  0  0  0  0  0  0  0  0  0  0
   22.3500   -6.9890    8.7240 H   0  0  0  0  0  0  0  0  0  0  0  0
   24.3730   -4.7080    8.8670 H   0  0  0  0  0  0  0  0  0  0  0  0
   23.5470   -3.9570    6.7420 H   0  0  0  0  0  0  0  0  0  0  0  0
   22.3630   -5.3760    6.6650 H   0  0  0  0  0  0  0  0  0  0  0  0
   25.3870   -5.4500    6.6230 H   0  0  0  0  0  0  0  0  0  0  0  0
   24.2610   -5.7970    5.1990 H   0  0  0  0  0  0  0  0  0  0  0  0
   22.2510   -4.6770   10.1330 H   0  0  0  0  0  0  0  0  0  0  0  0
   23.0670   -2.5990    8.4100 H   0  0  0  0  0  0  0  0  0  0  0  0
   22.8970   -2.6510   10.2430 H   0  0  0  0  0  0  0  0  0  0  0  0
   21.8470   -0.6050    7.6950 H   0  0  0  0  0  0  0  0  0  0  0  0
   19.5950    0.5690    7.5410 H   0  0  0  0  0  0  0  0  0  0  0  0
   17.5950   -2.0390   11.5330 H   0  0  0  0  0  0  0  0  0  0  0  0
   17.1080   -3.1970   10.1820 H   0  0  0  0  0  0  0  0  0  0  0  0
   16.6740    1.2680    7.9760 H   0  0  0  0  0  0  0  0  0  0  0  0
   12.8320    0.6200   10.4770 H   0  0  0  0  0  0  0  0  0  0  0  0
   10.8410   -0.1140   11.8490 H   0  0  0  0  0  0  0  0  0  0  0  0
   12.9260   -3.8780   12.8310 H   0  0  0  0  0  0  0  0  0  0  0  0
   14.8990   -3.1260   11.4650 H   0  0  0  0  0  0  0  0  0  0  0  0
   20.1140   -3.4720   10.5570 H   0  0  0  0  0  0  0  0  0  0  0  0
  1 29  1  0  0  0  0
  1 30  1  0  0  0  0
  1 31  1  0  0  0  0
  1  2  1  0  0  0  0
  2 32  1  0  0  0  0
  2  3  1  0  0  0  0
  3 33  1  0  0  0  0
  3 34  1  0  0  0  0
  3  4  1  0  0  0  0
  4 35  1  0  0  0  0
  4 36  1  0  0  0  0
  4  5  1  0  0  0  0
  5 37  1  0  0  0  0
  5  6  1  0  0  0  0
  6 38  1  0  0  0  0
  6 39  1  0  0  0  0
  6  7  1  0  0  0  0
  7  2  1  0  0  0  0
  7 40  1  0  0  0  0
  7 41  1  0  0  0  0
  5  8  1  0  0  0  0
  8 42  1  0  0  0  0
  8  9  1  0  0  0  0
  9 43  1  0  0  0  0
  9 44  1  0  0  0  0
  9 10  1  0  0  0  0
 10 11  2  0  0  0  0
 11 45  1  0  0  0  0
 11 12  1  0  0  0  0
 12 46  1  0  0  0  0
 12 13  2  0  0  0  0
 13 14  1  0  0  0  0
 14 15  1  0  0  0  0
 15 47  1  0  0  0  0
 15 48  1  0  0  0  0
 15 16  1  0  0  0  0
 16 17  1  0  0  0  0
 17 18  2  0  0  0  0
 18 19  1  0  0  0  0
 19 49  1  0  0  0  0
 19 20  1  0  0  0  0
 20 13  1  0  0  0  0
 20 16  2  0  0  0  0
 17 21  1  0  0  0  0
 21 22  2  0  0  0  0
 22 50  1  0  0  0  0
 22 23  1  0  0  0  0
 23 51  1  0  0  0  0
 23 24  2  0  0  0  0
 24 25  1  0  0  0  0
 24 26  1  0  0  0  0
 26 52  1  0  0  0  0
 26 27  2  0  0  0  0
 27 21  1  0  0  0  0
 27 53  1  0  0  0  0
 14 28  2  0  0  0  0
 28 10  1  0  0  0  0
 28 54  1  0  0  0  0
M  END
>  <LOGBIO>
6.3200

>  <PRED_LOGBIO>
6.7500

>  <XV_RES>
-0.4380

>  <WHL_TMPL>
6

>  <ANCH>
1-5;1-5

$$$$
ROW85
  -MTS-   01071500343D 0   0.00000     0.00000     0

 28 30  0  0  0  0  0  0  0  0999 V2000
    8.9420    4.4190   20.0960 O   0  0  0  0  0  0  0  0  0  0  0  0
    7.5150    4.4430   20.0150 C   0  0  0  0  0  0  0  0  0  0  0  0
    7.0700    5.7280   19.3580 C   0  0  0  0  0  0  0  0  0  0  0  0
    6.8110    6.8610   20.1390 C   0  0  0  0  0  0  0  0  0  0  0  0
    6.3990    8.0520   19.5290 C   0  0  0  0  0  0  0  0  0  0  0  0
    6.1200    9.2630   20.3330 C   0  0  0  0  0  0  0  0  0  0  0  0
    5.7270   10.3830   19.7110 C   0  0  0  0  0  0  0  0  0  0  0  0
    5.5780   10.4340   18.3500 N   0  0  0  0  0  0  0  0  0  0  0  0
    5.8070    9.3960   17.5510 C   0  0  0  0  0  0  0  0  0  0  0  0
    5.6560    9.5030   16.3350 O   0  0  0  0  0  0  0  0  0  0  0  0
    6.2450    8.1100   18.1390 C   0  0  0  0  0  0  0  0  0  0  0  0
    6.5040    6.9770   17.3580 C   0  0  0  0  0  0  0  0  0  0  0  0
    6.3500    7.0350   15.9680 C   0  0  0  0  0  0  0  0  0  0  0  0
    6.6090    5.9020   15.1870 C   0  0  0  0  0  0  0  0  0  0  0  0
    6.4000    5.9810   13.3000 Br  0  0  0  0  0  0  0  0  0  0  0  0
    7.0210    4.7110   15.7960 C   0  0  0  0  0  0  0  0  0  0  0  0
    7.1750    4.6530   17.1870 C   0  0  0  0  0  0  0  0  0  0  0  0
    6.9160    5.7860   17.9670 C   0  0  0  0  0  0  0  0  0  0  0  0
    9.2530    3.6010   20.5160 H   0  0  0  0  0  0  0  0  0  0  0  0
    7.1710    3.5960   19.4260 H   0  0  0  0  0  0  0  0  0  0  0  0
    7.0940    4.3840   21.0160 H   0  0  0  0  0  0  0  0  0  0  0  0
    6.9300    6.8160   21.2110 H   0  0  0  0  0  0  0  0  0  0  0  0
    6.2310    9.2440   21.4070 H   0  0  0  0  0  0  0  0  0  0  0  0
    5.5230   11.2670   20.2970 H   0  0  0  0  0  0  0  0  0  0  0  0
    5.2800   11.3040   17.9320 H   0  0  0  0  0  0  0  0  0  0  0  0
    6.0320    7.9540   15.4980 H   0  0  0  0  0  0  0  0  0  0  0  0
    7.2210    3.8370   15.1940 H   0  0  0  0  0  0  0  0  0  0  0  0
    7.4930    3.7340   17.6570 H   0  0  0  0  0  0  0  0  0  0  0  0
  1 19  1  0  0  0  0
  1  2  1  0  0  0  0
  2 20  1  0  0  0  0
  2 21  1  0  0  0  0
  2  3  1  0  0  0  0
  3  4  2  0  0  0  0
  4 22  1  0  0  0  0
  4  5  1  0  0  0  0
  5  6  1  0  0  0  0
  6 23  1  0  0  0  0
  6  7  2  0  0  0  0
  7 24  1  0  0  0  0
  7  8  1  0  0  0  0
  8 25  1  0  0  0  0
  8  9  1  0  0  0  0
  9 10  2  0  0  0  0
  9 11  1  0  0  0  0
 11  5  2  0  0  0  0
 11 12  1  0  0  0  0
 12 13  1  0  0  0  0
 13 26  1  0  0  0  0
 13 14  2  0  0  0  0
 14 15  1  0  0  0  0
 14 16  1  0  0  0  0
 16 27  1  0  0  0  0
 16 17  2  0  0  0  0
 17 28  1  0  0  0  0
 17 18  1  0  0  0  0
 18  3  1  0  0  0  0
 18 12  2  0  0  0  0
M  END
>  <LOGBIO>
6.3600

>  <PRED_LOGBIO>
7.3100

>  <XV_RES>
-1.1080

>  <WHL_TMPL>
3

>  <ANCH>
33-34;19-18

$$$$
ROW86
  -MTS-   01071500343D 0   0.00000     0.00000     0

 31 35  0  0  0  0  0  0  0  0999 V2000
    8.3080    9.3130   18.3100 O   0  0  0  0  0  0  0  0  0  0  0  0
    7.1130    9.2190   18.5870 C   0  0  0  0  0  0  0  0  0  0  0  0
    6.4510   10.0420   19.3960 N   0  0  0  0  0  0  0  0  0  0  0  0
    5.0470    9.6180   19.4870 C   0  0  0  0  0  0  0  0  0  0  0  0
    4.9290    8.3970   18.6070 C   0  0  0  0  0  0  0  0  0  0  0  0
    6.2020    8.1740   18.0700 C   0  0  0  0  0  0  0  0  0  0  0  0
    6.4170    7.0970   17.2010 C   0  0  0  0  0  0  0  0  0  0  0  0
    7.5920    6.5750   16.4690 C   0  0  0  0  0  0  0  0  0  0  0  0
    8.7260    7.0520   16.4960 O   0  0  0  0  0  0  0  0  0  0  0  0
    7.2160    5.5040   15.7760 N   0  0  0  0  0  0  0  0  0  0  0  0
    5.9250    5.2330   15.9490 C   0  0  0  0  0  0  0  0  0  0  0  0
    5.3090    4.3030   15.4320 O   0  0  0  0  0  0  0  0  0  0  0  0
    5.3570    6.2430   16.8700 C   0  0  0  0  0  0  0  0  0  0  0  0
    4.0840    6.4660   17.4080 C   0  0  0  0  0  0  0  0  0  0  0  0
    2.8630    5.7710   17.2420 N   0  0  0  0  0  0  0  0  0  0  0  0
    1.8660    6.4130   18.0130 C   0  0  0  0  0  0  0  0  0  0  0  0
    0.5080    6.1270   18.1940 C   0  0  0  0  0  0  0  0  0  0  0  0
   -0.2740    6.9360   19.0270 C   0  0  0  0  0  0  0  0  0  0  0  0
    0.3030    8.0320   19.6800 C   0  0  0  0  0  0  0  0  0  0  0  0
    1.6610    8.3190   19.4990 C   0  0  0  0  0  0  0  0  0  0  0  0
    2.4430    7.5090   18.6660 C   0  0  0  0  0  0  0  0  0  0  0  0
    3.8700    7.5430   18.2760 C   0  0  0  0  0  0  0  0  0  0  0  0
    6.8520   10.8360   19.8740 H   0  0  0  0  0  0  0  0  0  0  0  0
    4.4370   10.4030   19.0440 H   0  0  0  0  0  0  0  0  0  0  0  0
    4.8170    9.3390   20.5140 H   0  0  0  0  0  0  0  0  0  0  0  0
    7.8350    4.9620   15.1900 H   0  0  0  0  0  0  0  0  0  0  0  0
    2.7260    4.9510   16.6680 H   0  0  0  0  0  0  0  0  0  0  0  0
    0.0630    5.2810   17.6900 H   0  0  0  0  0  0  0  0  0  0  0  0
   -1.3220    6.7150   19.1660 H   0  0  0  0  0  0  0  0  0  0  0  0
   -0.3000    8.6560   20.3230 H   0  0  0  0  0  0  0  0  0  0  0  0
    2.1060    9.1640   20.0030 H   0  0  0  0  0  0  0  0  0  0  0  0
  1  2  2  0  0  0  0
  2  3  1  0  0  0  0
  3 23  1  0  0  0  0
  3  4  1  0  0  0  0
  4 24  1  0  0  0  0
  4 25  1  0  0  0  0
  4  5  1  0  0  0  0
  5  6  2  0  0  0  0
  6  2  1  0  0  0  0
  6  7  1  0  0  0  0
  7  8  1  0  0  0  0
  8  9  2  0  0  0  0
  8 10  1  0  0  0  0
 10 26  1  0  0  0  0
 10 11  1  0  0  0  0
 11 12  2  0  0  0  0
 11 13  1  0  0  0  0
 13  7  2  0  0  0  0
 13 14  1  0  0  0  0
 14 15  1  0  0  0  0
 15 27  1  0  0  0  0
 15 16  1  0  0  0  0
 16 17  2  0  0  0  0
 17 28  1  0  0  0  0
 17 18  1  0  0  0  0
 18 29  1  0  0  0  0
 18 19  2  0  0  0  0
 19 30  1  0  0  0  0
 19 20  1  0  0  0  0
 20 31  1  0  0  0  0
 20 21  2  0  0  0  0
 21 16  1  0  0  0  0
 21 22  1  0  0  0  0
 22  5  1  0  0  0  0
 22 14  2  0  0  0  0
M  END
>  <LOGBIO>
6.4300

>  <PRED_LOGBIO>
5.9700

>  <XV_RES>
0.5450

>  <WHL_TMPL>
3

>  <ANCH>
35-36;2-1

$$$$
ROW87
  -MTS-   01071500343D 0   0.00000     0.00000     0

 50 55  0  0  0  0  0  0  0  0999 V2000
    6.2440    2.8500   22.9270 O   0  0  0  0  0  0  0  0  0  0  0  0
    5.6820    3.2040   21.7290 C   0  0  0  0  0  0  0  0  0  0  0  0
    4.7820    2.3400   21.0950 C   0  0  0  0  0  0  0  0  0  0  0  0
    4.2070    2.7020   19.8710 C   0  0  0  0  0  0  0  0  0  0  0  0
    4.5340    3.9280   19.2800 C   0  0  0  0  0  0  0  0  0  0  0  0
    5.4350    4.7930   19.9130 C   0  0  0  0  0  0  0  0  0  0  0  0
    6.0090    4.4310   21.1380 C   0  0  0  0  0  0  0  0  0  0  0  0
    5.5700    5.9880   19.0510 C   0  0  0  0  0  0  0  0  0  0  0  0
    6.3170    7.1660   19.1620 C   0  0  0  0  0  0  0  0  0  0  0  0
    7.2650    7.7010   20.1650 C   0  0  0  0  0  0  0  0  0  0  0  0
    7.6050    7.1380   21.2040 O   0  0  0  0  0  0  0  0  0  0  0  0
    7.6860    8.8930   19.7530 N   0  0  0  0  0  0  0  0  0  0  0  0
    7.1390    9.2350   18.5900 C   0  0  0  0  0  0  0  0  0  0  0  0
    8.3220    9.3140   18.3070 O   0  0  0  0  0  0  0  0  0  0  0  0
    6.2380    8.1420   18.1610 C   0  0  0  0  0  0  0  0  0  0  0  0
    5.4120    7.9390   17.0490 C   0  0  0  0  0  0  0  0  0  0  0  0
    4.6640    6.7610   16.9380 C   0  0  0  0  0  0  0  0  0  0  0  0
    4.7430    5.7850   17.9390 C   0  0  0  0  0  0  0  0  0  0  0  0
    4.1070    4.5280   18.0720 N   0  0  0  0  0  0  0  0  0  0  0  0
    3.1580    3.9430   17.1130 C   0  0  0  0  0  0  0  0  0  0  0  0
    3.9230    3.1130   16.0830 C   0  0  0  0  0  0  0  0  0  0  0  0
    2.9740    2.5270   15.1240 N   0  0  0  0  0  0  0  0  0  0  0  0
    2.3530    1.3120   15.2430 C   0  0  0  0  0  0  0  0  0  0  0  0
    1.5690    1.1420   14.1690 C   0  0  0  0  0  0  0  0  0  0  0  0
    1.7060    2.2780   13.3620 N   0  0  0  0  0  0  0  0  0  0  0  0
    2.5540    3.0990   13.9530 C   0  0  0  0  0  0  0  0  0  0  0  0
    5.3280    8.9710   15.9910 C   0  0  0  0  0  0  0  0  0  0  0  0
    4.0990    9.5710   15.6940 C   0  0  0  0  0  0  0  0  0  0  0  0
    4.0200   10.5470   14.6930 C   0  0  0  0  0  0  0  0  0  0  0  0
    5.1700   10.9230   13.9900 C   0  0  0  0  0  0  0  0  0  0  0  0
    6.4000   10.3230   14.2870 C   0  0  0  0  0  0  0  0  0  0  0  0
    6.4790    9.3470   15.2880 C   0  0  0  0  0  0  0  0  0  0  0  0
    8.0070    8.6010   15.6570 Cl  0  0  0  0  0  0  0  0  0  0  0  0
    5.7000    3.1550   23.6700 H   0  0  0  0  0  0  0  0  0  0  0  0
    4.5300    1.3940   21.5510 H   0  0  0  0  0  0  0  0  0  0  0  0
    3.5120    2.0350   19.3820 H   0  0  0  0  0  0  0  0  0  0  0  0
    6.7040    5.0980   21.6260 H   0  0  0  0  0  0  0  0  0  0  0  0
    8.3420    9.4690   20.2620 H   0  0  0  0  0  0  0  0  0  0  0  0
    4.0270    6.6040   16.0810 H   0  0  0  0  0  0  0  0  0  0  0  0
    2.6160    4.7390   16.6070 H   0  0  0  0  0  0  0  0  0  0  0  0
    2.4540    3.3050   17.6430 H   0  0  0  0  0  0  0  0  0  0  0  0
    4.4650    2.3160   16.5890 H   0  0  0  0  0  0  0  0  0  0  0  0
    4.6270    3.7510   15.5530 H   0  0  0  0  0  0  0  0  0  0  0  0
    2.4730    0.6140   16.0590 H   0  0  0  0  0  0  0  0  0  0  0  0
    0.9460    0.2850   13.9640 H   0  0  0  0  0  0  0  0  0  0  0  0
    2.8650    4.0620   13.5750 H   0  0  0  0  0  0  0  0  0  0  0  0
    3.2110    9.2810   16.2370 H   0  0  0  0  0  0  0  0  0  0  0  0
    3.0710   11.0100   14.4640 H   0  0  0  0  0  0  0  0  0  0  0  0
    5.1090   11.6760   13.2180 H   0  0  0  0  0  0  0  0  0  0  0  0
    7.2870   10.6130   13.7450 H   0  0  0  0  0  0  0  0  0  0  0  0
  1 34  1  0  0  0  0
  1  2  1  0  0  0  0
  2  3  2  0  0  0  0
  3 35  1  0  0  0  0
  3  4  1  0  0  0  0
  4 36  1  0  0  0  0
  4  5  2  0  0  0  0
  5  6  1  0  0  0  0
  6  7  2  0  0  0  0
  7  2  1  0  0  0  0
  7 37  1  0  0  0  0
  6  8  1  0  0  0  0
  8  9  2  0  0  0  0
  9 10  1  0  0  0  0
 10 11  2  0  0  0  0
 10 12  1  0  0  0  0
 12 38  1  0  0  0  0
 12 13  1  0  0  0  0
 13 14  2  0  0  0  0
 13 15  1  0  0  0  0
 15  9  1  0  0  0  0
 15 16  2  0  0  0  0
 16 17  1  0  0  0  0
 17 39  1  0  0  0  0
 17 18  2  0  0  0  0
 18  8  1  0  0  0  0
 18 19  1  0  0  0  0
 19  5  1  0  0  0  0
 19 20  1  0  0  0  0
 20 40  1  0  0  0  0
 20 41  1  0  0  0  0
 20 21  1  0  0  0  0
 21 42  1  0  0  0  0
 21 43  1  0  0  0  0
 21 22  1  0  0  0  0
 22 23  1  0  0  0  0
 23 44  1  0  0  0  0
 23 24  2  0  0  0  0
 24 45  1  0  0  0  0
 24 25  1  0  0  0  0
 25 26  2  0  0  0  0
 26 22  1  0  0  0  0
 26 46  1  0  0  0  0
 16 27  1  0  0  0  0
 27 28  2  0  0  0  0
 28 47  1  0  0  0  0
 28 29  1  0  0  0  0
 29 48  1  0  0  0  0
 29 30  2  0  0  0  0
 30 49  1  0  0  0  0
 30 31  1  0  0  0  0
 31 50  1  0  0  0  0
 31 32  2  0  0  0  0
 32 27  1  0  0  0  0
 32 33  1  0  0  0  0
M  END
>  <LOGBIO>
6.5700

>  <PRED_LOGBIO>
6.2900

>  <XV_RES>
0.4270

>  <WHL_TMPL>
3

>  <ANCH>
34-35;20-18

$$$$
ROW88
  -MTS-   01071500343D 0   0.00000     0.00000     0

 59 62  0  0  1  0  0  0  0  0999 V2000
    6.8540   10.0950   19.2360 N   0  0  0  0  0  0  0  0  0  0  0  0
    5.5720    9.7490   19.5680 C   0  0  0  0  0  0  0  0  0  0  0  0
    4.9330   10.3680   20.4420 O   0  0  0  0  0  0  0  0  0  0  0  0
    5.1270    8.6810   18.8880 N   0  0  0  0  0  0  0  0  0  0  0  0
    3.8600    8.1290   19.0120 C   0  0  0  0  0  0  0  0  0  0  0  0
    2.6670    8.7540   20.0610 S   0  0  0  0  0  0  0  0  0  0  0  0
    1.5350    7.6100   19.6020 C   0  0  0  0  0  0  0  0  0  0  0  0
    2.0590    6.7650   18.6150 C   0  0  0  0  0  0  0  0  0  0  0  0
    3.3890    7.0830   18.2730 C   0  0  0  0  0  0  0  0  0  0  0  0
    4.2550    6.4480   17.2970 C   0  0  0  0  0  0  0  0  0  0  0  0
    5.3870    6.8250   17.1830 O   0  0  0  0  0  0  0  0  0  0  0  0
    3.7070    5.3940   16.6050 N   0  0  0  0  0  0  0  0  0  0  0  0
    4.4720    4.7340   15.5250 C   0  0  1  0  0  0  0  0  0  0  0  0
    3.9370    3.3400   15.2250 C   0  0  0  0  0  0  0  0  0  0  0  0
    4.4800    2.7940   13.8680 C   0  0  0  0  0  0  0  0  0  0  0  0
    4.1780    3.7480   12.7030 C   0  0  0  0  0  0  0  0  0  0  0  0
    4.6520    5.1070   12.9770 N   0  0  0  0  0  0  0  0  0  0  0  0
    4.0970    5.6260   14.2620 C   0  0  0  0  0  0  0  0  0  0  0  0
    0.1980    7.6170   20.1660 C   0  0  0  0  0  0  0  0  0  0  0  0
   -0.2840    8.7410   20.8570 C   0  0  0  0  0  0  0  0  0  0  0  0
   -1.5620    8.7570   21.3670 C   0  0  0  0  0  0  0  0  0  0  0  0
   -2.4030    7.6630   21.1720 C   0  0  0  0  0  0  0  0  0  0  0  0
   -1.9510    6.5510   20.4720 C   0  0  0  0  0  0  0  0  0  0  0  0
   -0.6540    6.5390   19.9620 C   0  0  0  0  0  0  0  0  0  0  0  0
   -3.7810    7.6860   21.7120 C   0  0  0  0  0  0  0  0  0  0  0  0
   -4.7420    7.6120   20.9480 O   0  0  0  0  0  0  0  0  0  0  0  0
   -3.9800    7.7850   23.0230 N   0  0  0  0  0  0  0  0  0  0  0  0
   -4.0810    6.6100   23.9010 C   0  0  0  0  0  0  0  0  0  0  0  0
   -5.2380    6.7390   24.9080 C   0  0  0  0  0  0  0  0  0  0  0  0
   -5.1800    7.9820   25.6120 O   0  0  0  0  0  0  0  0  0  0  0  0
   -5.2730    9.0990   24.7240 C   0  0  0  0  0  0  0  0  0  0  0  0
   -4.1160    9.0790   23.7080 C   0  0  0  0  0  0  0  0  0  0  0  0
    7.4700   10.4830   19.9360 H   0  0  0  0  0  0  0  0  0  0  0  0
    7.1840    9.9630   18.2910 H   0  0  0  0  0  0  0  0  0  0  0  0
    5.7630    8.2460   18.2360 H   0  0  0  0  0  0  0  0  0  0  0  0
    1.5030    5.9560   18.1640 H   0  0  0  0  0  0  0  0  0  0  0  0
    2.7790    5.0690   16.8350 H   0  0  0  0  0  0  0  0  0  0  0  0
    5.5450    4.7340   15.7040 H   0  0  0  0  0  0  0  0  0  0  0  0
    2.8610    3.4450   15.1030 H   0  0  0  0  0  0  0  0  0  0  0  0
    4.2680    2.6680   16.0140 H   0  0  0  0  0  0  0  0  0  0  0  0
    3.9260    1.8800   13.6640 H   0  0  0  0  0  0  0  0  0  0  0  0
    5.5600    2.6930   13.9550 H   0  0  0  0  0  0  0  0  0  0  0  0
    3.0940    3.8110   12.6330 H   0  0  0  0  0  0  0  0  0  0  0  0
    4.6880    3.3700   11.8190 H   0  0  0  0  0  0  0  0  0  0  0  0
    4.2750    5.6930   12.2460 H   0  0  0  0  0  0  0  0  0  0  0  0
    4.5750    6.5900   14.4250 H   0  0  0  0  0  0  0  0  0  0  0  0
    3.0120    5.6420   14.1880 H   0  0  0  0  0  0  0  0  0  0  0  0
    0.3550    9.6020   20.9890 H   0  0  0  0  0  0  0  0  0  0  0  0
   -1.9130    9.6170   21.9180 H   0  0  0  0  0  0  0  0  0  0  0  0
   -2.6010    5.7010   20.3240 H   0  0  0  0  0  0  0  0  0  0  0  0
   -0.3080    5.6830   19.4020 H   0  0  0  0  0  0  0  0  0  0  0  0
   -3.1440    6.4810   24.4390 H   0  0  0  0  0  0  0  0  0  0  0  0
   -4.2250    5.7190   23.2940 H   0  0  0  0  0  0  0  0  0  0  0  0
   -6.1870    6.6650   24.3800 H   0  0  0  0  0  0  0  0  0  0  0  0
   -5.1920    5.9170   25.6190 H   0  0  0  0  0  0  0  0  0  0  0  0
   -6.2220    9.0630   24.1940 H   0  0  0  0  0  0  0  0  0  0  0  0
   -5.2350   10.0230   25.2980 H   0  0  0  0  0  0  0  0  0  0  0  0
   -3.1840    9.3170   24.2170 H   0  0  0  0  0  0  0  0  0  0  0  0
   -4.2710    9.8630   22.9690 H   0  0  0  0  0  0  0  0  0  0  0  0
  1 33  1  0  0  0  0
  1 34  1  0  0  0  0
  1  2  1  0  0  0  0
  2  3  2  0  0  0  0
  2  4  1  0  0  0  0
  4 35  1  0  0  0  0
  4  5  1  0  0  0  0
  5  6  1  0  0  0  0
  6  7  1  0  0  0  0
  7  8  2  0  0  0  0
  8 36  1  0  0  0  0
  8  9  1  0  0  0  0
  9  5  2  0  0  0  0
  9 10  1  0  0  0  0
 10 11  2  0  0  0  0
 10 12  1  0  0  0  0
 12 37  1  0  0  0  0
 12 13  1  0  0  0  0
 13 38  1  0  0  0  0
 13 14  1  0  0  0  0
 14 39  1  0  0  0  0
 14 40  1  0  0  0  0
 14 15  1  0  0  0  0
 15 41  1  0  0  0  0
 15 42  1  0  0  0  0
 15 16  1  0  0  0  0
 16 43  1  0  0  0  0
 16 44  1  0  0  0  0
 16 17  1  0  0  0  0
 17 45  1  0  0  0  0
 17 18  1  0  0  0  0
 18 13  1  0  0  0  0
 18 46  1  0  0  0  0
 18 47  1  0  0  0  0
  7 19  1  0  0  0  0
 19 20  2  0  0  0  0
 20 48  1  0  0  0  0
 20 21  1  0  0  0  0
 21 49  1  0  0  0  0
 21 22  2  0  0  0  0
 22 23  1  0  0  0  0
 23 50  1  0  0  0  0
 23 24  2  0  0  0  0
 24 19  1  0  0  0  0
 24 51  1  0  0  0  0
 22 25  1  0  0  0  0
 25 26  2  0  0  0  0
 25 27  1  0  0  0  0
 27 28  1  0  0  0  0
 28 52  1  0  0  0  0
 28 53  1  0  0  0  0
 28 29  1  0  0  0  0
 29 54  1  0  0  0  0
 29 55  1  0  0  0  0
 29 30  1  0  0  0  0
 30 31  1  0  0  0  0
 31 56  1  0  0  0  0
 31 57  1  0  0  0  0
 31 32  1  0  0  0  0
 32 27  1  0  0  0  0
 32 58  1  0  0  0  0
 32 59  1  0  0  0  0
M  END
>  <LOGBIO>
8.0000

>  <PRED_LOGBIO>
8.0900

>  <XV_RES>
0.0770

>  <WHL_TMPL>
28

>  <ANCH>
25-44;14-15

$$$$
ROW89
  -MTS-   01071500343D 0   0.00000     0.00000     0

 65 67  0  0  0  0  0  0  0  0999 V2000
   -8.2870    6.3860   18.7550 C   0  0  0  0  0  0  0  0  0  0  0  0
   -7.1280    6.4200   19.7470 C   0  0  0  0  0  0  0  0  0  0  0  0
   -7.2050    7.6500   20.5480 N   0  0  0  0  0  0  0  0  0  0  0  0
   -8.4790    7.6800   21.2810 C   0  0  0  0  0  0  0  0  0  0  0  0
   -9.6370    7.6460   20.2880 C   0  0  0  0  0  0  0  0  0  0  0  0
   -6.0880    7.6830   21.5040 C   0  0  0  0  0  0  0  0  0  0  0  0
   -4.7640    7.6520   20.7420 C   0  0  0  0  0  0  0  0  0  0  0  0
   -3.6780    7.6840   21.6720 O   0  0  0  0  0  0  0  0  0  0  0  0
   -2.4030    7.6630   21.1720 C   0  0  0  0  0  0  0  0  0  0  0  0
   -1.5620    8.7570   21.3670 C   0  0  0  0  0  0  0  0  0  0  0  0
   -0.2840    8.7410   20.8570 C   0  0  0  0  0  0  0  0  0  0  0  0
    0.1980    7.6170   20.1660 C   0  0  0  0  0  0  0  0  0  0  0  0
   -0.6540    6.5390   19.9620 C   0  0  0  0  0  0  0  0  0  0  0  0
   -1.9510    6.5510   20.4720 C   0  0  0  0  0  0  0  0  0  0  0  0
    1.5350    7.6100   19.6020 C   0  0  0  0  0  0  0  0  0  0  0  0
    2.0590    6.7650   18.6150 C   0  0  0  0  0  0  0  0  0  0  0  0
    3.3890    7.0830   18.2730 C   0  0  0  0  0  0  0  0  0  0  0  0
    4.2550    6.4480   17.2970 C   0  0  0  0  0  0  0  0  0  0  0  0
    5.3870    6.8250   17.1830 O   0  0  0  0  0  0  0  0  0  0  0  0
    3.7070    5.3940   16.6050 N   0  0  0  0  0  0  0  0  0  0  0  0
    4.4670    4.7380   15.5320 C   0  0  0  0  0  0  0  0  0  0  0  0
    5.1430    5.7980   14.6420 C   0  0  0  0  0  0  0  0  0  0  0  0
    6.1020    5.1480   13.6280 C   0  0  0  0  0  0  0  0  0  0  0  0
    7.0910    4.2920   14.2990 N   0  0  0  0  0  0  0  0  0  0  0  0
    6.4490    3.2090   15.0580 C   0  0  0  0  0  0  0  0  0  0  0  0
    5.5060    3.7750   16.1360 C   0  0  0  0  0  0  0  0  0  0  0  0
    3.8600    8.1290   19.0120 C   0  0  0  0  0  0  0  0  0  0  0  0
    5.1270    8.6810   18.8880 N   0  0  0  0  0  0  0  0  0  0  0  0
    5.5720    9.7490   19.5680 C   0  0  0  0  0  0  0  0  0  0  0  0
    4.9330   10.3680   20.4420 O   0  0  0  0  0  0  0  0  0  0  0  0
    6.8540   10.0950   19.2360 N   0  0  0  0  0  0  0  0  0  0  0  0
    2.6670    8.7540   20.0610 S   0  0  0  0  0  0  0  0  0  0  0  0
   -9.2300    6.4080   19.2970 H   0  0  0  0  0  0  0  0  0  0  0  0
   -8.2310    5.4750   18.1620 H   0  0  0  0  0  0  0  0  0  0  0  0
   -8.2270    7.2510   18.0970 H   0  0  0  0  0  0  0  0  0  0  0  0
   -7.1880    5.5550   20.4040 H   0  0  0  0  0  0  0  0  0  0  0  0
   -6.1860    6.3980   19.2040 H   0  0  0  0  0  0  0  0  0  0  0  0
   -8.5390    6.8150   21.9380 H   0  0  0  0  0  0  0  0  0  0  0  0
   -8.5350    8.5900   21.8730 H   0  0  0  0  0  0  0  0  0  0  0  0
   -9.5810    6.7350   19.6960 H   0  0  0  0  0  0  0  0  0  0  0  0
  -10.5800    7.6680   20.8310 H   0  0  0  0  0  0  0  0  0  0  0  0
   -9.5770    8.5100   19.6310 H   0  0  0  0  0  0  0  0  0  0  0  0
   -6.1490    6.8180   22.1610 H   0  0  0  0  0  0  0  0  0  0  0  0
   -6.1450    8.5940   22.0960 H   0  0  0  0  0  0  0  0  0  0  0  0
   -4.7040    8.5170   20.0840 H   0  0  0  0  0  0  0  0  0  0  0  0
   -4.7080    6.7410   20.1490 H   0  0  0  0  0  0  0  0  0  0  0  0
   -1.9130    9.6170   21.9180 H   0  0  0  0  0  0  0  0  0  0  0  0
    0.3550    9.6020   20.9890 H   0  0  0  0  0  0  0  0  0  0  0  0
   -0.3080    5.6830   19.4020 H   0  0  0  0  0  0  0  0  0  0  0  0
   -2.6010    5.7010   20.3240 H   0  0  0  0  0  0  0  0  0  0  0  0
    1.5030    5.9560   18.1640 H   0  0  0  0  0  0  0  0  0  0  0  0
    2.7790    5.0690   16.8350 H   0  0  0  0  0  0  0  0  0  0  0  0
    3.7360    4.1790   14.9520 H   0  0  0  0  0  0  0  0  0  0  0  0
    5.6960    6.4960   15.2680 H   0  0  0  0  0  0  0  0  0  0  0  0
    4.3810    6.3630   14.1100 H   0  0  0  0  0  0  0  0  0  0  0  0
    5.5300    4.5540   12.9190 H   0  0  0  0  0  0  0  0  0  0  0  0
    6.6160    5.9340   13.0790 H   0  0  0  0  0  0  0  0  0  0  0  0
    7.7140    3.8960   13.6090 H   0  0  0  0  0  0  0  0  0  0  0  0
    5.8840    2.5760   14.3780 H   0  0  0  0  0  0  0  0  0  0  0  0
    7.2130    2.5960   15.5310 H   0  0  0  0  0  0  0  0  0  0  0  0
    6.0910    4.2990   16.8890 H   0  0  0  0  0  0  0  0  0  0  0  0
    4.9930    2.9550   16.6340 H   0  0  0  0  0  0  0  0  0  0  0  0
    5.7630    8.2460   18.2360 H   0  0  0  0  0  0  0  0  0  0  0  0
    7.2960   10.8850   19.6840 H   0  0  0  0  0  0  0  0  0  0  0  0
    7.3580    9.5600   18.5430 H   0  0  0  0  0  0  0  0  0  0  0  0
  1 33  1  0  0  0  0
  1 34  1  0  0  0  0
  1 35  1  0  0  0  0
  1  2  1  0  0  0  0
  2 36  1  0  0  0  0
  2 37  1  0  0  0  0
  2  3  1  0  0  0  0
  3  4  1  0  0  0  0
  4 38  1  0  0  0  0
  4 39  1  0  0  0  0
  4  5  1  0  0  0  0
  5 40  1  0  0  0  0
  5 41  1  0  0  0  0
  5 42  1  0  0  0  0
  3  6  1  0  0  0  0
  6 43  1  0  0  0  0
  6 44  1  0  0  0  0
  6  7  1  0  0  0  0
  7 45  1  0  0  0  0
  7 46  1  0  0  0  0
  7  8  1  0  0  0  0
  8  9  1  0  0  0  0
  9 10  2  0  0  0  0
 10 47  1  0  0  0  0
 10 11  1  0  0  0  0
 11 48  1  0  0  0  0
 11 12  2  0  0  0  0
 12 13  1  0  0  0  0
 13 49  1  0  0  0  0
 13 14  2  0  0  0  0
 14  9  1  0  0  0  0
 14 50  1  0  0  0  0
 12 15  1  0  0  0  0
 15 16  2  0  0  0  0
 16 51  1  0  0  0  0
 16 17  1  0  0  0  0
 17 18  1  0  0  0  0
 18 19  2  0  0  0  0
 18 20  1  0  0  0  0
 20 52  1  0  0  0  0
 20 21  1  0  0  0  0
 21 53  1  0  0  0  0
 21 22  1  0  0  0  0
 22 54  1  0  0  0  0
 22 55  1  0  0  0  0
 22 23  1  0  0  0  0
 23 56  1  0  0  0  0
 23 57  1  0  0  0  0
 23 24  1  0  0  0  0
 24 58  1  0  0  0  0
 24 25  1  0  0  0  0
 25 59  1  0  0  0  0
 25 60  1  0  0  0  0
 25 26  1  0  0  0  0
 26 21  1  0  0  0  0
 26 61  1  0  0  0  0
 26 62  1  0  0  0  0
 17 27  2  0  0  0  0
 27 28  1  0  0  0  0
 28 63  1  0  0  0  0
 28 29  1  0  0  0  0
 29 30  2  0  0  0  0
 29 31  1  0  0  0  0
 31 64  1  0  0  0  0
 31 65  1  0  0  0  0
 27 32  1  0  0  0  0
 32 15  1  0  0  0  0
M  END
>  <LOGBIO>
7.4600

>  <PRED_LOGBIO>
7.2100

>  <XV_RES>
0.2720

>  <WHL_TMPL>
28

>  <ANCH>
25-44;37-38

$$$$
ROW90
  -MTS-   01071500343D 0   0.00000     0.00000     0

 47 49  0  0  0  0  0  0  0  0999 V2000
    7.8650    9.0110   19.0030 N   0  0  0  0  0  0  0  0  0  0  0  0
    6.6400    8.5430   19.3910 C   0  0  0  0  0  0  0  0  0  0  0  0
    5.9130    9.1470   20.1770 O   0  0  0  0  0  0  0  0  0  0  0  0
    6.3080    7.3340   18.8200 N   0  0  0  0  0  0  0  0  0  0  0  0
    5.0170    6.8100   18.8990 C   0  0  0  0  0  0  0  0  0  0  0  0
    3.7610    7.4930   19.8730 S   0  0  0  0  0  0  0  0  0  0  0  0
    2.6120    6.3130   19.4090 C   0  0  0  0  0  0  0  0  0  0  0  0
    3.2010    5.4300   18.5180 C   0  0  0  0  0  0  0  0  0  0  0  0
    4.5670    5.6900   18.2200 C   0  0  0  0  0  0  0  0  0  0  0  0
    5.4330    4.9490   17.3290 C   0  0  0  0  0  0  0  0  0  0  0  0
    6.6110    5.2440   17.1650 O   0  0  0  0  0  0  0  0  0  0  0  0
    4.7930    3.9240   16.6650 N   0  0  0  0  0  0  0  0  0  0  0  0
    1.2560    6.3680   19.9240 C   0  0  0  0  0  0  0  0  0  0  0  0
    0.8460    7.3570   20.8000 C   0  0  0  0  0  0  0  0  0  0  0  0
   -0.4600    7.4160   21.2570 C   0  0  0  0  0  0  0  0  0  0  0  0
   -1.3590    6.4590   20.8210 C   0  0  0  0  0  0  0  0  0  0  0  0
   -2.6880    6.4130   21.2110 C   0  0  0  0  0  0  0  0  0  0  0  0
   -2.9570    7.5020   22.0810 N   0  0  0  0  0  0  0  0  0  0  0  0
   -4.4150    7.6510   22.1910 C   0  0  0  0  0  0  0  0  0  0  0  0
   -4.8130    9.0330   22.7400 C   0  0  0  0  0  0  0  0  0  0  0  0
   -6.1960    9.3880   22.1630 C   0  0  0  0  0  0  0  0  0  0  0  0
   -6.4340    8.3400   21.0600 C   0  0  0  0  0  0  0  0  0  0  0  0
   -5.1040    7.6040   20.8140 C   0  0  0  0  0  0  0  0  0  0  0  0
   -0.9610    5.4680   19.9480 C   0  0  0  0  0  0  0  0  0  0  0  0
    0.3380    5.4300   19.4990 C   0  0  0  0  0  0  0  0  0  0  0  0
    8.5030    9.3860   19.6900 H   0  0  0  0  0  0  0  0  0  0  0  0
    8.1310    8.9820   18.0290 H   0  0  0  0  0  0  0  0  0  0  0  0
    7.0200    6.8120   18.3300 H   0  0  0  0  0  0  0  0  0  0  0  0
    2.6610    4.6030   18.0810 H   0  0  0  0  0  0  0  0  0  0  0  0
    5.3070    3.3430   16.0180 H   0  0  0  0  0  0  0  0  0  0  0  0
    3.8110    3.7540   16.8260 H   0  0  0  0  0  0  0  0  0  0  0  0
    1.5580    8.0970   21.1340 H   0  0  0  0  0  0  0  0  0  0  0  0
   -0.7700    8.1930   21.9400 H   0  0  0  0  0  0  0  0  0  0  0  0
   -2.8140    5.5040   21.7960 H   0  0  0  0  0  0  0  0  0  0  0  0
   -3.3270    6.4920   20.3340 H   0  0  0  0  0  0  0  0  0  0  0  0
   -2.6070    8.3350   21.6300 H   0  0  0  0  0  0  0  0  0  0  0  0
   -4.7480    6.8440   22.8400 H   0  0  0  0  0  0  0  0  0  0  0  0
   -4.0850    9.7740   22.4180 H   0  0  0  0  0  0  0  0  0  0  0  0
   -4.8740    8.9870   23.8250 H   0  0  0  0  0  0  0  0  0  0  0  0
   -6.9670    9.3340   22.9290 H   0  0  0  0  0  0  0  0  0  0  0  0
   -6.2040   10.3970   21.7540 H   0  0  0  0  0  0  0  0  0  0  0  0
   -7.1870    7.6290   21.3930 H   0  0  0  0  0  0  0  0  0  0  0  0
   -6.7450    8.8410   20.1450 H   0  0  0  0  0  0  0  0  0  0  0  0
   -4.5080    8.1040   20.0550 H   0  0  0  0  0  0  0  0  0  0  0  0
   -5.2720    6.5790   20.4900 H   0  0  0  0  0  0  0  0  0  0  0  0
   -1.6690    4.7230   19.6170 H   0  0  0  0  0  0  0  0  0  0  0  0
    0.6430    4.6590   18.8070 H   0  0  0  0  0  0  0  0  0  0  0  0
  1 26  1  0  0  0  0
  1 27  1  0  0  0  0
  1  2  1  0  0  0  0
  2  3  2  0  0  0  0
  2  4  1  0  0  0  0
  4 28  1  0  0  0  0
  4  5  1  0  0  0  0
  5  6  1  0  0  0  0
  6  7  1  0  0  0  0
  7  8  2  0  0  0  0
  8 29  1  0  0  0  0
  8  9  1  0  0  0  0
  9  5  2  0  0  0  0
  9 10  1  0  0  0  0
 10 11  2  0  0  0  0
 10 12  1  0  0  0  0
 12 30  1  0  0  0  0
 12 31  1  0  0  0  0
  7 13  1  0  0  0  0
 13 14  2  0  0  0  0
 14 32  1  0  0  0  0
 14 15  1  0  0  0  0
 15 33  1  0  0  0  0
 15 16  2  0  0  0  0
 16 17  1  0  0  0  0
 17 34  1  0  0  0  0
 17 35  1  0  0  0  0
 17 18  1  0  0  0  0
 18 36  1  0  0  0  0
 18 19  1  0  0  0  0
 19 37  1  0  0  0  0
 19 20  1  0  0  0  0
 20 38  1  0  0  0  0
 20 39  1  0  0  0  0
 20 21  1  0  0  0  0
 21 40  1  0  0  0  0
 21 41  1  0  0  0  0
 21 22  1  0  0  0  0
 22 42  1  0  0  0  0
 22 43  1  0  0  0  0
 22 23  1  0  0  0  0
 23 19  1  0  0  0  0
 23 44  1  0  0  0  0
 23 45  1  0  0  0  0
 16 24  1  0  0  0  0
 24 46  1  0  0  0  0
 24 25  2  0  0  0  0
 25 13  1  0  0  0  0
 25 47  1  0  0  0  0
M  END
>  <LOGBIO>
7.4100

>  <PRED_LOGBIO>
7.2800

>  <XV_RES>
0.2120

>  <WHL_TMPL>
18

>  <ANCH>
2-3;10-19

$$$$
ROW91
  -MTS-   01071500343D 0   0.00000     0.00000     0

 50 55  0  0  0  0  0  0  0  0999 V2000
    6.2440    2.8500   22.9270 O   0  0  0  0  0  0  0  0  0  0  0  0
    5.6820    3.2040   21.7290 C   0  0  0  0  0  0  0  0  0  0  0  0
    4.7820    2.3400   21.0950 C   0  0  0  0  0  0  0  0  0  0  0  0
    4.2070    2.7020   19.8710 C   0  0  0  0  0  0  0  0  0  0  0  0
    4.5340    3.9280   19.2800 C   0  0  0  0  0  0  0  0  0  0  0  0
    5.4350    4.7930   19.9130 C   0  0  0  0  0  0  0  0  0  0  0  0
    6.0090    4.4310   21.1380 C   0  0  0  0  0  0  0  0  0  0  0  0
    5.5700    5.9880   19.0510 C   0  0  0  0  0  0  0  0  0  0  0  0
    6.3170    7.1660   19.1620 C   0  0  0  0  0  0  0  0  0  0  0  0
    7.2650    7.7010   20.1650 C   0  0  0  0  0  0  0  0  0  0  0  0
    7.6050    7.1380   21.2040 O   0  0  0  0  0  0  0  0  0  0  0  0
    7.6860    8.8930   19.7530 N   0  0  0  0  0  0  0  0  0  0  0  0
    7.1390    9.2350   18.5900 C   0  0  0  0  0  0  0  0  0  0  0  0
    8.3220    9.3140   18.3070 O   0  0  0  0  0  0  0  0  0  0  0  0
    6.2380    8.1420   18.1610 C   0  0  0  0  0  0  0  0  0  0  0  0
    5.4120    7.9390   17.0490 C   0  0  0  0  0  0  0  0  0  0  0  0
    4.6640    6.7610   16.9380 C   0  0  0  0  0  0  0  0  0  0  0  0
    4.7430    5.7850   17.9390 C   0  0  0  0  0  0  0  0  0  0  0  0
    4.1070    4.5280   18.0720 N   0  0  0  0  0  0  0  0  0  0  0  0
    3.1580    3.9430   17.1130 C   0  0  0  0  0  0  0  0  0  0  0  0
    3.9230    3.1130   16.0830 C   0  0  0  0  0  0  0  0  0  0  0  0
    2.7480    2.3880   14.8960 S   0  0  0  0  0  0  0  0  0  0  0  0
    3.6340    1.4260   13.7030 C   0  0  0  0  0  0  0  0  0  0  0  0
    3.9200    0.1420   13.8110 N   0  0  0  0  0  0  0  0  0  0  0  0
    4.6500   -0.2340   12.6150 N   0  0  0  0  0  0  0  0  0  0  0  0
    4.7510    0.8520   11.8710 C   0  0  0  0  0  0  0  0  0  0  0  0
    4.1340    1.8920   12.5160 N   0  0  0  0  0  0  0  0  0  0  0  0
    5.3280    8.9710   15.9910 C   0  0  0  0  0  0  0  0  0  0  0  0
    4.0990    9.5710   15.6940 C   0  0  0  0  0  0  0  0  0  0  0  0
    4.0200   10.5470   14.6930 C   0  0  0  0  0  0  0  0  0  0  0  0
    5.1700   10.9230   13.9900 C   0  0  0  0  0  0  0  0  0  0  0  0
    6.4000   10.3230   14.2870 C   0  0  0  0  0  0  0  0  0  0  0  0
    6.4790    9.3470   15.2880 C   0  0  0  0  0  0  0  0  0  0  0  0
    8.0070    8.6010   15.6570 Cl  0  0  0  0  0  0  0  0  0  0  0  0
    5.7000    3.1550   23.6700 H   0  0  0  0  0  0  0  0  0  0  0  0
    4.5300    1.3940   21.5510 H   0  0  0  0  0  0  0  0  0  0  0  0
    3.5120    2.0350   19.3820 H   0  0  0  0  0  0  0  0  0  0  0  0
    6.7040    5.0980   21.6260 H   0  0  0  0  0  0  0  0  0  0  0  0
    8.3420    9.4690   20.2620 H   0  0  0  0  0  0  0  0  0  0  0  0
    4.0270    6.6040   16.0810 H   0  0  0  0  0  0  0  0  0  0  0  0
    2.6160    4.7390   16.6070 H   0  0  0  0  0  0  0  0  0  0  0  0
    2.4540    3.3050   17.6430 H   0  0  0  0  0  0  0  0  0  0  0  0
    4.4650    2.3160   16.5890 H   0  0  0  0  0  0  0  0  0  0  0  0
    4.6270    3.7510   15.5530 H   0  0  0  0  0  0  0  0  0  0  0  0
    5.2410    0.9110   10.9110 H   0  0  0  0  0  0  0  0  0  0  0  0
    4.0610    2.8390   12.1740 H   0  0  0  0  0  0  0  0  0  0  0  0
    3.2110    9.2810   16.2370 H   0  0  0  0  0  0  0  0  0  0  0  0
    3.0710   11.0100   14.4640 H   0  0  0  0  0  0  0  0  0  0  0  0
    5.1090   11.6760   13.2180 H   0  0  0  0  0  0  0  0  0  0  0  0
    7.2870   10.6130   13.7450 H   0  0  0  0  0  0  0  0  0  0  0  0
  1 35  1  0  0  0  0
  1  2  1  0  0  0  0
  2  3  2  0  0  0  0
  3 36  1  0  0  0  0
  3  4  1  0  0  0  0
  4 37  1  0  0  0  0
  4  5  2  0  0  0  0
  5  6  1  0  0  0  0
  6  7  2  0  0  0  0
  7  2  1  0  0  0  0
  7 38  1  0  0  0  0
  6  8  1  0  0  0  0
  8  9  2  0  0  0  0
  9 10  1  0  0  0  0
 10 11  2  0  0  0  0
 10 12  1  0  0  0  0
 12 39  1  0  0  0  0
 12 13  1  0  0  0  0
 13 14  2  0  0  0  0
 13 15  1  0  0  0  0
 15  9  1  0  0  0  0
 15 16  2  0  0  0  0
 16 17  1  0  0  0  0
 17 40  1  0  0  0  0
 17 18  2  0  0  0  0
 18  8  1  0  0  0  0
 18 19  1  0  0  0  0
 19  5  1  0  0  0  0
 19 20  1  0  0  0  0
 20 41  1  0  0  0  0
 20 42  1  0  0  0  0
 20 21  1  0  0  0  0
 21 43  1  0  0  0  0
 21 44  1  0  0  0  0
 21 22  1  0  0  0  0
 22 23  1  0  0  0  0
 23 24  2  0  0  0  0
 24 25  1  0  0  0  0
 25 26  2  0  0  0  0
 26 45  1  0  0  0  0
 26 27  1  0  0  0  0
 27 23  1  0  0  0  0
 27 46  1  0  0  0  0
 16 28  1  0  0  0  0
 28 29  2  0  0  0  0
 29 47  1  0  0  0  0
 29 30  1  0  0  0  0
 30 48  1  0  0  0  0
 30 31  2  0  0  0  0
 31 49  1  0  0  0  0
 31 32  1  0  0  0  0
 32 50  1  0  0  0  0
 32 33  2  0  0  0  0
 33 28  1  0  0  0  0
 33 34  1  0  0  0  0
M  END
>  <LOGBIO>
6.3800

>  <PRED_LOGBIO>
6.9700

>  <XV_RES>
-0.5580

>  <WHL_TMPL>
3

>  <ANCH>
34-35;20-18

$$$$
ROW92
  -MTS-   01071500343D 0   0.00000     0.00000     0

 44 46  0  0  1  0  0  0  0  0999 V2000
    6.8540   10.0950   19.2360 N   0  0  0  0  0  0  0  0  0  0  0  0
    5.5720    9.7490   19.5680 C   0  0  0  0  0  0  0  0  0  0  0  0
    4.9330   10.3680   20.4420 O   0  0  0  0  0  0  0  0  0  0  0  0
    5.1270    8.6810   18.8880 N   0  0  0  0  0  0  0  0  0  0  0  0
    3.8600    8.1290   19.0120 C   0  0  0  0  0  0  0  0  0  0  0  0
    2.6670    8.7540   20.0610 S   0  0  0  0  0  0  0  0  0  0  0  0
    1.5350    7.6100   19.6020 C   0  0  0  0  0  0  0  0  0  0  0  0
    2.0590    6.7650   18.6150 C   0  0  0  0  0  0  0  0  0  0  0  0
    3.3890    7.0830   18.2730 C   0  0  0  0  0  0  0  0  0  0  0  0
    4.2550    6.4480   17.2970 C   0  0  0  0  0  0  0  0  0  0  0  0
    5.3870    6.8250   17.1830 O   0  0  0  0  0  0  0  0  0  0  0  0
    3.7070    5.3940   16.6050 N   0  0  0  0  0  0  0  0  0  0  0  0
    4.4720    4.7340   15.5250 C   0  0  2  0  0  0  0  0  0  0  0  0
    3.9370    3.3400   15.2250 C   0  0  0  0  0  0  0  0  0  0  0  0
    4.4800    2.7940   13.8680 C   0  0  0  0  0  0  0  0  0  0  0  0
    4.1780    3.7480   12.7030 C   0  0  0  0  0  0  0  0  0  0  0  0
    4.6520    5.1070   12.9770 N   0  0  0  0  0  0  0  0  0  0  0  0
    4.0970    5.6260   14.2620 C   0  0  0  0  0  0  0  0  0  0  0  0
    0.1980    7.6170   20.1660 C   0  0  0  0  0  0  0  0  0  0  0  0
   -0.2840    8.7410   20.8570 C   0  0  0  0  0  0  0  0  0  0  0  0
   -1.5620    8.7570   21.3670 C   0  0  0  0  0  0  0  0  0  0  0  0
   -2.4030    7.6630   21.1720 C   0  0  0  0  0  0  0  0  0  0  0  0
   -1.9510    6.5510   20.4720 C   0  0  0  0  0  0  0  0  0  0  0  0
   -0.6540    6.5390   19.9620 C   0  0  0  0  0  0  0  0  0  0  0  0
    7.4700   10.4830   19.9360 H   0  0  0  0  0  0  0  0  0  0  0  0
    7.1840    9.9630   18.2910 H   0  0  0  0  0  0  0  0  0  0  0  0
    5.7630    8.2460   18.2360 H   0  0  0  0  0  0  0  0  0  0  0  0
    1.5030    5.9560   18.1640 H   0  0  0  0  0  0  0  0  0  0  0  0
    2.7790    5.0690   16.8350 H   0  0  0  0  0  0  0  0  0  0  0  0
    5.5450    4.7340   15.7040 H   0  0  0  0  0  0  0  0  0  0  0  0
    2.8610    3.4450   15.1030 H   0  0  0  0  0  0  0  0  0  0  0  0
    4.2680    2.6680   16.0140 H   0  0  0  0  0  0  0  0  0  0  0  0
    3.9260    1.8800   13.6640 H   0  0  0  0  0  0  0  0  0  0  0  0
    5.5600    2.6930   13.9550 H   0  0  0  0  0  0  0  0  0  0  0  0
    3.0940    3.8110   12.6330 H   0  0  0  0  0  0  0  0  0  0  0  0
    4.6880    3.3700   11.8190 H   0  0  0  0  0  0  0  0  0  0  0  0
    4.2750    5.6930   12.2460 H   0  0  0  0  0  0  0  0  0  0  0  0
    4.5750    6.5900   14.4250 H   0  0  0  0  0  0  0  0  0  0  0  0
    3.0120    5.6420   14.1880 H   0  0  0  0  0  0  0  0  0  0  0  0
    0.3550    9.6020   20.9890 H   0  0  0  0  0  0  0  0  0  0  0  0
   -1.9130    9.6170   21.9180 H   0  0  0  0  0  0  0  0  0  0  0  0
   -3.4080    7.6800   21.5660 H   0  0  0  0  0  0  0  0  0  0  0  0
   -2.6010    5.7010   20.3240 H   0  0  0  0  0  0  0  0  0  0  0  0
   -0.3080    5.6830   19.4020 H   0  0  0  0  0  0  0  0  0  0  0  0
  1 25  1  0  0  0  0
  1 26  1  0  0  0  0
  1  2  1  0  0  0  0
  2  3  2  0  0  0  0
  2  4  1  0  0  0  0
  4 27  1  0  0  0  0
  4  5  1  0  0  0  0
  5  6  1  0  0  0  0
  6  7  1  0  0  0  0
  7  8  2  0  0  0  0
  8 28  1  0  0  0  0
  8  9  1  0  0  0  0
  9  5  2  0  0  0  0
  9 10  1  0  0  0  0
 10 11  2  0  0  0  0
 10 12  1  0  0  0  0
 12 29  1  0  0  0  0
 12 13  1  0  0  0  0
 13 30  1  0  0  0  0
 13 14  1  0  0  0  0
 14 31  1  0  0  0  0
 14 32  1  0  0  0  0
 14 15  1  0  0  0  0
 15 33  1  0  0  0  0
 15 34  1  0  0  0  0
 15 16  1  0  0  0  0
 16 35  1  0  0  0  0
 16 36  1  0  0  0  0
 16 17  1  0  0  0  0
 17 37  1  0  0  0  0
 17 18  1  0  0  0  0
 18 13  1  0  0  0  0
 18 38  1  0  0  0  0
 18 39  1  0  0  0  0
  7 19  1  0  0  0  0
 19 20  2  0  0  0  0
 20 40  1  0  0  0  0
 20 21  1  0  0  0  0
 21 41  1  0  0  0  0
 21 22  2  0  0  0  0
 22 42  1  0  0  0  0
 22 23  1  0  0  0  0
 23 43  1  0  0  0  0
 23 24  2  0  0  0  0
 24 19  1  0  0  0  0
 24 44  1  0  0  0  0
M  END
>  <LOGBIO>
6.7700

>  <PRED_LOGBIO>
7.3500

>  <XV_RES>
-0.6190

>  <WHL_TMPL>
28

>  <ANCH>
25-44;14-15

$$$$
ROW93
  -MTS-   01071500343D 0   0.00000     0.00000     0

 54 58  0  0  0  0  0  0  0  0999 V2000
   -0.0450    4.1400   19.1850 C   0  0  0  0  0  0  0  0  0  0  0  0
   -0.3220    3.5130   17.8840 N   0  0  0  0  0  0  0  0  0  0  0  0
   -0.9410    2.1970   18.0970 C   0  0  0  0  0  0  0  0  0  0  0  0
    0.9360    3.3480   17.1420 C   0  0  0  0  0  0  0  0  0  0  0  0
    1.5800    4.7160   16.9210 C   0  0  0  0  0  0  0  0  0  0  0  0
    2.8880    4.5440   16.1490 C   0  0  0  0  0  0  0  0  0  0  0  0
    3.5070    5.8600   15.9370 N   0  0  0  0  0  0  0  0  0  0  0  0
    3.2840    6.7070   14.8260 C   0  0  0  0  0  0  0  0  0  0  0  0
    2.4740    6.5550   13.6940 C   0  0  0  0  0  0  0  0  0  0  0  0
    2.4320    7.5630   12.7230 C   0  0  0  0  0  0  0  0  0  0  0  0
    3.2000    8.7220   12.8830 C   0  0  0  0  0  0  0  0  0  0  0  0
    3.1590    9.7080   11.9330 O   0  0  0  0  0  0  0  0  0  0  0  0
    4.0100    8.8740   14.0150 C   0  0  0  0  0  0  0  0  0  0  0  0
    4.0520    7.8660   14.9860 C   0  0  0  0  0  0  0  0  0  0  0  0
    4.7870    7.7270   16.2630 C   0  0  0  0  0  0  0  0  0  0  0  0
    5.6930    8.5530   16.9390 C   0  0  0  0  0  0  0  0  0  0  0  0
    6.2830    9.8830   16.6670 C   0  0  0  0  0  0  0  0  0  0  0  0
    6.0550   10.5830   15.6810 O   0  0  0  0  0  0  0  0  0  0  0  0
    7.1010   10.1930   17.6690 N   0  0  0  0  0  0  0  0  0  0  0  0
    7.1390    9.2350   18.5900 C   0  0  0  0  0  0  0  0  0  0  0  0
    8.3220    9.3140   18.3070 O   0  0  0  0  0  0  0  0  0  0  0  0
    6.2380    8.1420   18.1610 C   0  0  0  0  0  0  0  0  0  0  0  0
    5.8770    6.9050   18.7080 C   0  0  0  0  0  0  0  0  0  0  0  0
    4.9710    6.0780   18.0320 C   0  0  0  0  0  0  0  0  0  0  0  0
    4.4260    6.4890   16.8100 C   0  0  0  0  0  0  0  0  0  0  0  0
    6.4530    6.4700   20.0000 C   0  0  0  0  0  0  0  0  0  0  0  0
    7.2050    5.2920   20.0700 C   0  0  0  0  0  0  0  0  0  0  0  0
    7.4630    4.3380   18.6380 Cl  0  0  0  0  0  0  0  0  0  0  0  0
    7.7500    4.8810   21.2930 C   0  0  0  0  0  0  0  0  0  0  0  0
    7.5430    5.6490   22.4450 C   0  0  0  0  0  0  0  0  0  0  0  0
    6.7910    6.8270   22.3750 C   0  0  0  0  0  0  0  0  0  0  0  0
    6.2460    7.2380   21.1520 C   0  0  0  0  0  0  0  0  0  0  0  0
    5.3110    8.7030   21.0650 Cl  0  0  0  0  0  0  0  0  0  0  0  0
    0.6330    3.5080   19.7550 H   0  0  0  0  0  0  0  0  0  0  0  0
   -0.9760    4.2620   19.7340 H   0  0  0  0  0  0  0  0  0  0  0  0
    0.4130    5.1140   19.0270 H   0  0  0  0  0  0  0  0  0  0  0  0
   -0.2640    1.5650   18.6670 H   0  0  0  0  0  0  0  0  0  0  0  0
   -1.8730    2.3190   18.6460 H   0  0  0  0  0  0  0  0  0  0  0  0
   -1.1460    1.7330   17.1340 H   0  0  0  0  0  0  0  0  0  0  0  0
    1.6140    2.7160   17.7120 H   0  0  0  0  0  0  0  0  0  0  0  0
    0.7310    2.8840   16.1790 H   0  0  0  0  0  0  0  0  0  0  0  0
    0.9030    5.3480   16.3510 H   0  0  0  0  0  0  0  0  0  0  0  0
    1.7850    5.1800   17.8840 H   0  0  0  0  0  0  0  0  0  0  0  0
    3.5650    3.9120   16.7200 H   0  0  0  0  0  0  0  0  0  0  0  0
    2.6830    4.0800   15.1870 H   0  0  0  0  0  0  0  0  0  0  0  0
    1.8810    5.6610   13.5700 H   0  0  0  0  0  0  0  0  0  0  0  0
    1.8070    7.4460   11.8500 H   0  0  0  0  0  0  0  0  0  0  0  0
    3.8360    9.5640   11.2530 H   0  0  0  0  0  0  0  0  0  0  0  0
    4.6030    9.7680   14.1390 H   0  0  0  0  0  0  0  0  0  0  0  0
    7.6290   11.0530   17.7230 H   0  0  0  0  0  0  0  0  0  0  0  0
    4.6930    5.1240   18.4540 H   0  0  0  0  0  0  0  0  0  0  0  0
    8.3300    3.9720   21.3470 H   0  0  0  0  0  0  0  0  0  0  0  0
    7.9630    5.3320   23.3880 H   0  0  0  0  0  0  0  0  0  0  0  0
    6.6310    7.4190   23.2630 H   0  0  0  0  0  0  0  0  0  0  0  0
  1 34  1  0  0  0  0
  1 35  1  0  0  0  0
  1 36  1  0  0  0  0
  1  2  1  0  0  0  0
  2  3  1  0  0  0  0
  3 37  1  0  0  0  0
  3 38  1  0  0  0  0
  3 39  1  0  0  0  0
  2  4  1  0  0  0  0
  4 40  1  0  0  0  0
  4 41  1  0  0  0  0
  4  5  1  0  0  0  0
  5 42  1  0  0  0  0
  5 43  1  0  0  0  0
  5  6  1  0  0  0  0
  6 44  1  0  0  0  0
  6 45  1  0  0  0  0
  6  7  1  0  0  0  0
  7  8  1  0  0  0  0
  8  9  2  0  0  0  0
  9 46  1  0  0  0  0
  9 10  1  0  0  0  0
 10 47  1  0  0  0  0
 10 11  2  0  0  0  0
 11 12  1  0  0  0  0
 12 48  1  0  0  0  0
 11 13  1  0  0  0  0
 13 49  1  0  0  0  0
 13 14  2  0  0  0  0
 14  8  1  0  0  0  0
 14 15  1  0  0  0  0
 15 16  2  0  0  0  0
 16 17  1  0  0  0  0
 17 18  2  0  0  0  0
 17 19  1  0  0  0  0
 19 50  1  0  0  0  0
 19 20  1  0  0  0  0
 20 21  2  0  0  0  0
 20 22  1  0  0  0  0
 22 16  1  0  0  0  0
 22 23  2  0  0  0  0
 23 24  1  0  0  0  0
 24 51  1  0  0  0  0
 24 25  2  0  0  0  0
 25  7  1  0  0  0  0
 25 15  1  0  0  0  0
 23 26  1  0  0  0  0
 26 27  2  0  0  0  0
 27 28  1  0  0  0  0
 27 29  1  0  0  0  0
 29 52  1  0  0  0  0
 29 30  2  0  0  0  0
 30 53  1  0  0  0  0
 30 31  1  0  0  0  0
 31 54  1  0  0  0  0
 31 32  2  0  0  0  0
 32 26  1  0  0  0  0
 32 33  1  0  0  0  0
M  END
>  <LOGBIO>
7.0200

>  <PRED_LOGBIO>
7.2700

>  <XV_RES>
-0.2640

>  <WHL_TMPL>
3

>  <ANCH>
34-35;39-37

$$$$
ROW94
  -MTS-   01071500343D 0   0.00000     0.00000     0

 41 44  0  0  0  0  0  0  0  0999 V2000
   13.7800   -8.1880   15.0970 O   0  0  0  0  0  0  0  0  0  0  0  0
   13.5480   -7.0310   14.2890 C   0  0  0  0  0  0  0  0  0  0  0  0
   14.8880   -6.4280   13.8680 C   0  0  0  0  0  0  0  0  0  0  0  0
   14.6500   -5.2380   13.0370 N   0  0  0  0  0  0  0  0  0  0  0  0
   15.9380   -4.6580   12.6320 C   0  0  0  0  0  0  0  0  0  0  0  0
   15.8690   -3.4450   11.7850 C   0  0  0  0  0  0  0  0  0  0  0  0
   14.7240   -2.7740   11.6310 C   0  0  0  0  0  0  0  0  0  0  0  0
   14.7540   -1.5840   10.7700 C   0  0  0  0  0  0  0  0  0  0  0  0
   13.7380   -0.8060   10.5530 N   0  0  0  0  0  0  0  0  0  0  0  0
   14.1040    0.2040    9.7130 N   0  0  0  0  0  0  0  0  0  0  0  0
   15.4170    0.0670    9.4040 C   0  0  0  0  0  0  0  0  0  0  0  0
   16.1920    0.7280    8.7290 O   0  0  0  0  0  0  0  0  0  0  0  0
   15.8180   -1.2130   10.1680 N   0  0  0  0  0  0  0  0  0  0  0  0
   17.0260   -1.9090   10.2690 C   0  0  0  0  0  0  0  0  0  0  0  0
   18.1370   -1.4900    9.5760 C   0  0  0  0  0  0  0  0  0  0  0  0
   19.3270   -2.1790    9.6780 C   0  0  0  0  0  0  0  0  0  0  0  0
   19.3740   -3.2980   10.4880 C   0  0  0  0  0  0  0  0  0  0  0  0
   18.2560   -3.7150   11.1770 C   0  0  0  0  0  0  0  0  0  0  0  0
   17.0700   -3.0220   11.0750 C   0  0  0  0  0  0  0  0  0  0  0  0
   20.4950   -1.6980    8.9070 C   0  0  0  0  0  0  0  0  0  0  0  0
   21.5440   -2.4450    8.5360 C   0  0  0  0  0  0  0  0  0  0  0  0
   22.4530   -1.5450    7.7920 C   0  0  0  0  0  0  0  0  0  0  0  0
   21.8680   -0.3390    7.7840 C   0  0  0  0  0  0  0  0  0  0  0  0
   20.6770   -0.4160    8.4570 N   0  0  0  0  0  0  0  0  0  0  0  0
   12.9420   -8.5890   15.3770 H   0  0  0  0  0  0  0  0  0  0  0  0
   12.9830   -7.3140   13.4030 H   0  0  0  0  0  0  0  0  0  0  0  0
   12.9830   -6.2970   14.8600 H   0  0  0  0  0  0  0  0  0  0  0  0
   15.4520   -6.1450   14.7540 H   0  0  0  0  0  0  0  0  0  0  0  0
   15.4520   -7.1620   13.2970 H   0  0  0  0  0  0  0  0  0  0  0  0
   14.1250   -5.5010   12.2150 H   0  0  0  0  0  0  0  0  0  0  0  0
   16.4130   -5.4160   12.0120 H   0  0  0  0  0  0  0  0  0  0  0  0
   16.4890   -4.4020   13.5350 H   0  0  0  0  0  0  0  0  0  0  0  0
   13.8150   -3.0930   12.1190 H   0  0  0  0  0  0  0  0  0  0  0  0
   13.4950    0.9360    9.3760 H   0  0  0  0  0  0  0  0  0  0  0  0
   18.0770   -0.6140    8.9470 H   0  0  0  0  0  0  0  0  0  0  0  0
   20.2970   -3.8510   10.5820 H   0  0  0  0  0  0  0  0  0  0  0  0
   18.3100   -4.5940   11.8030 H   0  0  0  0  0  0  0  0  0  0  0  0
   21.6950   -3.4950    8.7400 H   0  0  0  0  0  0  0  0  0  0  0  0
   23.4000   -1.8070    7.3450 H   0  0  0  0  0  0  0  0  0  0  0  0
   22.2700    0.5500    7.3210 H   0  0  0  0  0  0  0  0  0  0  0  0
   20.0350    0.3500    8.6000 H   0  0  0  0  0  0  0  0  0  0  0  0
  1 25  1  0  0  0  0
  1  2  1  0  0  0  0
  2 26  1  0  0  0  0
  2 27  1  0  0  0  0
  2  3  1  0  0  0  0
  3 28  1  0  0  0  0
  3 29  1  0  0  0  0
  3  4  1  0  0  0  0
  4 30  1  0  0  0  0
  4  5  1  0  0  0  0
  5 31  1  0  0  0  0
  5 32  1  0  0  0  0
  5  6  1  0  0  0  0
  6  7  2  0  0  0  0
  7 33  1  0  0  0  0
  7  8  1  0  0  0  0
  8  9  2  0  0  0  0
  9 10  1  0  0  0  0
 10 34  1  0  0  0  0
 10 11  1  0  0  0  0
 11 12  2  0  0  0  0
 11 13  1  0  0  0  0
 13  8  1  0  0  0  0
 13 14  1  0  0  0  0
 14 15  1  0  0  0  0
 15 35  1  0  0  0  0
 15 16  2  0  0  0  0
 16 17  1  0  0  0  0
 17 36  1  0  0  0  0
 17 18  2  0  0  0  0
 18 37  1  0  0  0  0
 18 19  1  0  0  0  0
 19  6  1  0  0  0  0
 19 14  2  0  0  0  0
 16 20  1  0  0  0  0
 20 21  2  0  0  0  0
 21 38  1  0  0  0  0
 21 22  1  0  0  0  0
 22 39  1  0  0  0  0
 22 23  2  0  0  0  0
 23 40  1  0  0  0  0
 23 24  1  0  0  0  0
 24 20  1  0  0  0  0
 24 41  1  0  0  0  0
M  END
>  <LOGBIO>
7.5200

>  <PRED_LOGBIO>
7.6200

>  <XV_RES>
-0.0700

>  <WHL_TMPL>
16

>  <ANCH>
13-14;21-22

$$$$
ROW95
  -MTS-   01071500343D 0   0.00000     0.00000     0

 34 37  0  0  0  0  0  0  0  0999 V2000
   14.6770   -5.2110   13.0180 O   0  0  0  0  0  0  0  0  0  0  0  0
   15.9380   -4.6580   12.6320 C   0  0  0  0  0  0  0  0  0  0  0  0
   15.8690   -3.4450   11.7850 C   0  0  0  0  0  0  0  0  0  0  0  0
   14.7240   -2.7740   11.6310 C   0  0  0  0  0  0  0  0  0  0  0  0
   14.7540   -1.5840   10.7700 C   0  0  0  0  0  0  0  0  0  0  0  0
   13.7380   -0.8060   10.5530 N   0  0  0  0  0  0  0  0  0  0  0  0
   14.1040    0.2040    9.7130 N   0  0  0  0  0  0  0  0  0  0  0  0
   15.4170    0.0670    9.4040 C   0  0  0  0  0  0  0  0  0  0  0  0
   16.1920    0.7280    8.7290 O   0  0  0  0  0  0  0  0  0  0  0  0
   15.8180   -1.2130   10.1680 N   0  0  0  0  0  0  0  0  0  0  0  0
   17.0260   -1.9090   10.2690 C   0  0  0  0  0  0  0  0  0  0  0  0
   18.1370   -1.4900    9.5760 C   0  0  0  0  0  0  0  0  0  0  0  0
   19.3270   -2.1790    9.6780 C   0  0  0  0  0  0  0  0  0  0  0  0
   19.3740   -3.2980   10.4880 C   0  0  0  0  0  0  0  0  0  0  0  0
   18.2560   -3.7150   11.1770 C   0  0  0  0  0  0  0  0  0  0  0  0
   17.0700   -3.0220   11.0750 C   0  0  0  0  0  0  0  0  0  0  0  0
   20.4840   -1.7020    8.9140 C   0  0  0  0  0  0  0  0  0  0  0  0
   20.6240   -0.3650    8.4350 C   0  0  0  0  0  0  0  0  0  0  0  0
   21.6680    0.0200    7.7040 C   0  0  0  0  0  0  0  0  0  0  0  0
   22.6070   -0.7500    7.3830 N   0  0  0  0  0  0  0  0  0  0  0  0
   22.5760   -2.0590    7.8030 C   0  0  0  0  0  0  0  0  0  0  0  0
   21.4400   -2.5730    8.5910 C   0  0  0  0  0  0  0  0  0  0  0  0
   14.7980   -6.0000   13.5690 H   0  0  0  0  0  0  0  0  0  0  0  0
   16.4110   -5.4180   12.0130 H   0  0  0  0  0  0  0  0  0  0  0  0
   16.4910   -4.4020   13.5330 H   0  0  0  0  0  0  0  0  0  0  0  0
   13.8150   -3.0930   12.1190 H   0  0  0  0  0  0  0  0  0  0  0  0
   13.4950    0.9360    9.3760 H   0  0  0  0  0  0  0  0  0  0  0  0
   18.0770   -0.6140    8.9470 H   0  0  0  0  0  0  0  0  0  0  0  0
   20.2970   -3.8510   10.5820 H   0  0  0  0  0  0  0  0  0  0  0  0
   18.3100   -4.5940   11.8030 H   0  0  0  0  0  0  0  0  0  0  0  0
   19.8580    0.3580    8.6730 H   0  0  0  0  0  0  0  0  0  0  0  0
   21.7100    1.0460    7.3700 H   0  0  0  0  0  0  0  0  0  0  0  0
   23.3940   -2.7190    7.5530 H   0  0  0  0  0  0  0  0  0  0  0  0
   21.3850   -3.6090    8.8930 H   0  0  0  0  0  0  0  0  0  0  0  0
  1 23  1  0  0  0  0
  1  2  1  0  0  0  0
  2 24  1  0  0  0  0
  2 25  1  0  0  0  0
  2  3  1  0  0  0  0
  3  4  2  0  0  0  0
  4 26  1  0  0  0  0
  4  5  1  0  0  0  0
  5  6  2  0  0  0  0
  6  7  1  0  0  0  0
  7 27  1  0  0  0  0
  7  8  1  0  0  0  0
  8  9  2  0  0  0  0
  8 10  1  0  0  0  0
 10  5  1  0  0  0  0
 10 11  1  0  0  0  0
 11 12  1  0  0  0  0
 12 28  1  0  0  0  0
 12 13  2  0  0  0  0
 13 14  1  0  0  0  0
 14 29  1  0  0  0  0
 14 15  2  0  0  0  0
 15 30  1  0  0  0  0
 15 16  1  0  0  0  0
 16  3  1  0  0  0  0
 16 11  2  0  0  0  0
 13 17  1  0  0  0  0
 17 18  2  0  0  0  0
 18 31  1  0  0  0  0
 18 19  1  0  0  0  0
 19 32  1  0  0  0  0
 19 20  2  0  0  0  0
 20 21  1  0  0  0  0
 21 33  1  0  0  0  0
 21 22  2  0  0  0  0
 22 17  1  0  0  0  0
 22 34  1  0  0  0  0
M  END
>  <LOGBIO>
7.3000

>  <PRED_LOGBIO>
7.5200

>  <XV_RES>
-0.2290

>  <WHL_TMPL>
16

>  <ANCH>
13-14;13-14

$$$$
ROW96
  -MTS-   01071500343D 0   0.00000     0.00000     0

 44 46  0  0  1  0  0  0  0  0999 V2000
    6.8540   10.0950   19.2360 N   0  0  0  0  0  0  0  0  0  0  0  0
    5.5720    9.7490   19.5680 C   0  0  0  0  0  0  0  0  0  0  0  0
    4.9330   10.3680   20.4420 O   0  0  0  0  0  0  0  0  0  0  0  0
    5.1270    8.6810   18.8880 N   0  0  0  0  0  0  0  0  0  0  0  0
    3.8600    8.1290   19.0120 C   0  0  0  0  0  0  0  0  0  0  0  0
    2.6670    8.7540   20.0610 S   0  0  0  0  0  0  0  0  0  0  0  0
    1.5350    7.6100   19.6020 C   0  0  0  0  0  0  0  0  0  0  0  0
    2.0590    6.7650   18.6150 C   0  0  0  0  0  0  0  0  0  0  0  0
    3.3890    7.0830   18.2730 C   0  0  0  0  0  0  0  0  0  0  0  0
    4.2550    6.4480   17.2970 C   0  0  0  0  0  0  0  0  0  0  0  0
    5.3870    6.8250   17.1830 O   0  0  0  0  0  0  0  0  0  0  0  0
    3.7070    5.3940   16.6050 N   0  0  0  0  0  0  0  0  0  0  0  0
    4.4720    4.7340   15.5250 C   0  0  1  0  0  0  0  0  0  0  0  0
    3.9370    3.3400   15.2250 C   0  0  0  0  0  0  0  0  0  0  0  0
    4.4800    2.7940   13.8680 C   0  0  0  0  0  0  0  0  0  0  0  0
    4.1780    3.7480   12.7030 C   0  0  0  0  0  0  0  0  0  0  0  0
    4.6520    5.1070   12.9770 N   0  0  0  0  0  0  0  0  0  0  0  0
    4.0970    5.6260   14.2620 C   0  0  0  0  0  0  0  0  0  0  0  0
    0.1980    7.6170   20.1660 C   0  0  0  0  0  0  0  0  0  0  0  0
   -0.2840    8.7410   20.8570 C   0  0  0  0  0  0  0  0  0  0  0  0
   -1.5620    8.7570   21.3670 C   0  0  0  0  0  0  0  0  0  0  0  0
   -2.4030    7.6630   21.1720 C   0  0  0  0  0  0  0  0  0  0  0  0
   -1.9510    6.5510   20.4720 C   0  0  0  0  0  0  0  0  0  0  0  0
   -0.6540    6.5390   19.9620 C   0  0  0  0  0  0  0  0  0  0  0  0
    7.4700   10.4830   19.9360 H   0  0  0  0  0  0  0  0  0  0  0  0
    7.1840    9.9630   18.2910 H   0  0  0  0  0  0  0  0  0  0  0  0
    5.7630    8.2460   18.2360 H   0  0  0  0  0  0  0  0  0  0  0  0
    1.5030    5.9560   18.1640 H   0  0  0  0  0  0  0  0  0  0  0  0
    2.7790    5.0690   16.8350 H   0  0  0  0  0  0  0  0  0  0  0  0
    5.5450    4.7340   15.7040 H   0  0  0  0  0  0  0  0  0  0  0  0
    2.8610    3.4450   15.1030 H   0  0  0  0  0  0  0  0  0  0  0  0
    4.2680    2.6680   16.0140 H   0  0  0  0  0  0  0  0  0  0  0  0
    3.9260    1.8800   13.6640 H   0  0  0  0  0  0  0  0  0  0  0  0
    5.5600    2.6930   13.9550 H   0  0  0  0  0  0  0  0  0  0  0  0
    3.0940    3.8110   12.6330 H   0  0  0  0  0  0  0  0  0  0  0  0
    4.6880    3.3700   11.8190 H   0  0  0  0  0  0  0  0  0  0  0  0
    4.2750    5.6930   12.2460 H   0  0  0  0  0  0  0  0  0  0  0  0
    4.5750    6.5900   14.4250 H   0  0  0  0  0  0  0  0  0  0  0  0
    3.0120    5.6420   14.1880 H   0  0  0  0  0  0  0  0  0  0  0  0
    0.3550    9.6020   20.9890 H   0  0  0  0  0  0  0  0  0  0  0  0
   -1.9130    9.6170   21.9180 H   0  0  0  0  0  0  0  0  0  0  0  0
   -3.4080    7.6800   21.5660 H   0  0  0  0  0  0  0  0  0  0  0  0
   -2.6010    5.7010   20.3240 H   0  0  0  0  0  0  0  0  0  0  0  0
   -0.3080    5.6830   19.4020 H   0  0  0  0  0  0  0  0  0  0  0  0
  1 25  1  0  0  0  0
  1 26  1  0  0  0  0
  1  2  1  0  0  0  0
  2  3  2  0  0  0  0
  2  4  1  0  0  0  0
  4 27  1  0  0  0  0
  4  5  1  0  0  0  0
  5  6  1  0  0  0  0
  6  7  1  0  0  0  0
  7  8  2  0  0  0  0
  8 28  1  0  0  0  0
  8  9  1  0  0  0  0
  9  5  2  0  0  0  0
  9 10  1  0  0  0  0
 10 11  2  0  0  0  0
 10 12  1  0  0  0  0
 12 29  1  0  0  0  0
 12 13  1  0  0  0  0
 13 30  1  0  0  0  0
 13 14  1  0  0  0  0
 14 31  1  0  0  0  0
 14 32  1  0  0  0  0
 14 15  1  0  0  0  0
 15 33  1  0  0  0  0
 15 34  1  0  0  0  0
 15 16  1  0  0  0  0
 16 35  1  0  0  0  0
 16 36  1  0  0  0  0
 16 17  1  0  0  0  0
 17 37  1  0  0  0  0
 17 18  1  0  0  0  0
 18 13  1  0  0  0  0
 18 38  1  0  0  0  0
 18 39  1  0  0  0  0
  7 19  1  0  0  0  0
 19 20  2  0  0  0  0
 20 40  1  0  0  0  0
 20 21  1  0  0  0  0
 21 41  1  0  0  0  0
 21 22  2  0  0  0  0
 22 42  1  0  0  0  0
 22 23  1  0  0  0  0
 23 43  1  0  0  0  0
 23 24  2  0  0  0  0
 24 19  1  0  0  0  0
 24 44  1  0  0  0  0
M  END
>  <LOGBIO>
8.1500

>  <PRED_LOGBIO>
7.3500

>  <XV_RES>
0.8420

>  <WHL_TMPL>
28

>  <ANCH>
25-44;14-15

$$$$
ROW97
  -MTS-   01071500343D 0   0.00000     0.00000     0

 50 54  0  0  0  0  0  0  0  0999 V2000
   11.5570   -0.4350   11.8280 O   0  0  0  0  0  0  0  0  0  0  0  0
   12.5660   -1.1070   11.7120 C   0  0  0  0  0  0  0  0  0  0  0  0
   12.8500   -2.3130   12.3040 N   0  0  0  0  0  0  0  0  0  0  0  0
   14.0860   -2.9530   12.0490 C   0  0  0  0  0  0  0  0  0  0  0  0
   14.1920   -3.8090   11.0240 N   0  0  0  0  0  0  0  0  0  0  0  0
   15.3430   -4.4370   10.7460 C   0  0  0  0  0  0  0  0  0  0  0  0
   16.4840   -4.2150   11.5270 C   0  0  0  0  0  0  0  0  0  0  0  0
   16.4050   -3.3260   12.6050 C   0  0  0  0  0  0  0  0  0  0  0  0
   15.1880   -2.6850   12.8700 C   0  0  0  0  0  0  0  0  0  0  0  0
   15.0750   -1.7810   13.9520 N   0  0  0  0  0  0  0  0  0  0  0  0
   14.1310   -1.9860   15.0600 C   0  0  0  0  0  0  0  0  0  0  0  0
   14.7970   -1.7790   16.4330 C   0  0  0  0  0  0  0  0  0  0  0  0
   15.5030   -0.4910   16.4970 N   0  0  0  0  0  0  0  0  0  0  0  0
   16.5250   -0.3810   15.4460 C   0  0  0  0  0  0  0  0  0  0  0  0
   15.8910   -0.5620   14.0540 C   0  0  0  0  0  0  0  0  0  0  0  0
   13.6770   -0.6470   10.8990 C   0  0  0  0  0  0  0  0  0  0  0  0
   13.6470    0.4890   10.1270 C   0  0  0  0  0  0  0  0  0  0  0  0
   15.1660    0.6850    9.3380 S   0  0  0  0  0  0  0  0  0  0  0  0
   15.7670   -0.7480   10.0460 C   0  0  0  0  0  0  0  0  0  0  0  0
   14.9110   -1.3510   10.8570 N   0  0  0  0  0  0  0  0  0  0  0  0
   17.1560   -1.1900    9.8130 C   0  0  0  0  0  0  0  0  0  0  0  0
   18.0780   -0.4370    9.0280 C   0  0  0  0  0  0  0  0  0  0  0  0
   19.4010   -0.8440    8.8570 C   0  0  0  0  0  0  0  0  0  0  0  0
   19.7960   -2.0020    9.4960 C   0  0  0  0  0  0  0  0  0  0  0  0
   21.0670   -2.5330    9.4160 O   0  0  0  0  0  0  0  0  0  0  0  0
   21.0810   -3.5830   10.4420 C   0  0  0  0  0  0  0  0  0  0  0  0
   19.6370   -3.9400   10.8170 C   0  0  0  0  0  0  0  0  0  0  0  0
   18.9300   -2.7460   10.2800 C   0  0  0  0  0  0  0  0  0  0  0  0
   17.6070   -2.3470   10.4530 C   0  0  0  0  0  0  0  0  0  0  0  0
   12.1770   -2.7430   12.9210 H   0  0  0  0  0  0  0  0  0  0  0  0
   15.3910   -5.1210    9.9110 H   0  0  0  0  0  0  0  0  0  0  0  0
   17.4100   -4.7230   11.3010 H   0  0  0  0  0  0  0  0  0  0  0  0
   17.2700   -3.1370   13.2230 H   0  0  0  0  0  0  0  0  0  0  0  0
   13.2950   -1.2980   14.9540 H   0  0  0  0  0  0  0  0  0  0  0  0
   13.7230   -2.9930   15.0040 H   0  0  0  0  0  0  0  0  0  0  0  0
   15.5000   -2.5870   16.6200 H   0  0  0  0  0  0  0  0  0  0  0  0
   14.0380   -1.8150   17.2120 H   0  0  0  0  0  0  0  0  0  0  0  0
   15.9390   -0.3920   17.4030 H   0  0  0  0  0  0  0  0  0  0  0  0
   17.0000    0.5960   15.5040 H   0  0  0  0  0  0  0  0  0  0  0  0
   17.2860   -1.1430   15.6000 H   0  0  0  0  0  0  0  0  0  0  0  0
   15.2750    0.3040   13.8230 H   0  0  0  0  0  0  0  0  0  0  0  0
   16.6760   -0.5900   13.3020 H   0  0  0  0  0  0  0  0  0  0  0  0
   12.8030    1.1550   10.0300 H   0  0  0  0  0  0  0  0  0  0  0  0
   17.7430    0.4730    8.5530 H   0  0  0  0  0  0  0  0  0  0  0  0
   20.0890   -0.2760    8.2490 H   0  0  0  0  0  0  0  0  0  0  0  0
   21.5390   -3.1510   11.3290 H   0  0  0  0  0  0  0  0  0  0  0  0
   21.5590   -4.4720   10.0370 H   0  0  0  0  0  0  0  0  0  0  0  0
   19.5470   -3.9420   11.9010 H   0  0  0  0  0  0  0  0  0  0  0  0
   19.3300   -4.8330   10.2750 H   0  0  0  0  0  0  0  0  0  0  0  0
   16.9380   -2.9250   11.0740 H   0  0  0  0  0  0  0  0  0  0  0  0
  1  2  2  0  0  0  0
  2  3  1  0  0  0  0
  3 30  1  0  0  0  0
  3  4  1  0  0  0  0
  4  5  1  0  0  0  0
  5  6  2  0  0  0  0
  6 31  1  0  0  0  0
  6  7  1  0  0  0  0
  7 32  1  0  0  0  0
[truncated: 3,587,032 more chars]
