# Supplementary material for: Template CoMFA Generates Single 3D-QSAR Models that, for Twelve of Twelve Biological Targets, Predict All ChEMBL-Tabulated Affinities
Source: PLoS One. 2015 Jun 12;10(6):e0129307. doi: 10.1371/journal.pone.0129307 (PMC4466312; doi:10.1371/journal.pone.0129307)
Supplement: S4 Text — The zip file contains, in. sdf format, the aligned structures, from the A, B, C, D, and F protocols, of all templates and training sets for the chk1 target. The content of each file is evident from its name. (ZIP) [file pone.0129307.s005.zip › chk1_B_trng.sdf]

ROW1
  -MTS-   01071500363D 0   0.00000     0.00000     0

 32 34  0  0  0  0  0  0  0  0999 V2000
   -3.2440   -2.5050    1.8040 C   0  0  0  0  0  0  0  0  0  0  0  0
   -2.1550   -1.4600    1.8510 C   0  0  0  0  0  0  0  0  0  0  0  0
   -2.3500   -0.1240    2.0840 N   0  0  0  0  0  0  0  0  0  0  0  0
   -1.0550    0.5250    2.0460 N   0  0  0  0  0  0  0  0  0  0  0  0
   -0.1460   -0.3990    1.8000 C   0  0  0  0  0  0  0  0  0  0  0  0
    1.3250   -0.4100    1.6370 C   0  0  0  0  0  0  0  0  0  0  0  0
    2.0490    0.7840    1.7480 C   0  0  0  0  0  0  0  0  0  0  0  0
    3.4400    0.7760    1.5950 C   0  0  0  0  0  0  0  0  0  0  0  0
    4.3390    2.2590    1.7320 Cl  0  0  0  0  0  0  0  0  0  0  0  0
    4.1090   -0.4260    1.3310 C   0  0  0  0  0  0  0  0  0  0  0  0
    3.3850   -1.6190    1.2210 C   0  0  0  0  0  0  0  0  0  0  0  0
    1.9940   -1.6110    1.3740 C   0  0  0  0  0  0  0  0  0  0  0  0
    1.2830   -2.8300    1.2580 N   0  0  0  0  0  0  0  0  0  0  0  0
    2.0340   -4.0620    0.9810 C   0  0  0  0  0  0  0  0  0  0  0  0
    2.1400   -4.2650   -0.5300 C   0  0  0  0  0  0  0  0  0  0  0  0
    2.8910   -5.4980   -0.8080 N   0  0  0  0  0  0  0  0  0  0  0  0
   -0.0380   -2.9020    1.3910 C   0  0  0  0  0  0  0  0  0  0  0  0
   -0.5290   -4.0310    1.2650 O   0  0  0  0  0  0  0  0  0  0  0  0
   -0.8480   -1.6960    1.6710 C   0  0  0  0  0  0  0  0  0  0  0  0
   -4.1680   -2.0500    1.4550 H   0  0  0  0  0  0  0  0  0  0  0  0
   -3.3960   -2.9150    2.8000 H   0  0  0  0  0  0  0  0  0  0  0  0
   -2.9530   -3.3020    1.1230 H   0  0  0  0  0  0  0  0  0  0  0  0
   -3.2380    0.3280    2.2530 H   0  0  0  0  0  0  0  0  0  0  0  0
    1.5330    1.7110    1.9510 H   0  0  0  0  0  0  0  0  0  0  0  0
    5.1820   -0.4320    1.2130 H   0  0  0  0  0  0  0  0  0  0  0  0
    3.9010   -2.5460    1.0170 H   0  0  0  0  0  0  0  0  0  0  0  0
    1.5170   -4.9100    1.4250 H   0  0  0  0  0  0  0  0  0  0  0  0
    3.0320   -3.9830    1.4070 H   0  0  0  0  0  0  0  0  0  0  0  0
    2.6580   -3.4170   -0.9740 H   0  0  0  0  0  0  0  0  0  0  0  0
    1.1420   -4.3450   -0.9560 H   0  0  0  0  0  0  0  0  0  0  0  0
    3.8180   -5.4240   -0.4120 H   0  0  0  0  0  0  0  0  0  0  0  0
    2.9610   -5.6320   -1.8060 H   0  0  0  0  0  0  0  0  0  0  0  0
  1 20  1  0  0  0  0
  1 21  1  0  0  0  0
  1 22  1  0  0  0  0
  1  2  1  0  0  0  0
  2  3  1  0  0  0  0
  3 23  1  0  0  0  0
  3  4  1  0  0  0  0
  4  5  2  0  0  0  0
  5  6  1  0  0  0  0
  6  7  1  0  0  0  0
  7 24  1  0  0  0  0
  7  8  2  0  0  0  0
  8  9  1  0  0  0  0
  8 10  1  0  0  0  0
 10 25  1  0  0  0  0
 10 11  2  0  0  0  0
 11 26  1  0  0  0  0
 11 12  1  0  0  0  0
 12  6  2  0  0  0  0
 12 13  1  0  0  0  0
 13 14  1  0  0  0  0
 14 27  1  0  0  0  0
 14 28  1  0  0  0  0
 14 15  1  0  0  0  0
 15 29  1  0  0  0  0
 15 30  1  0  0  0  0
 15 16  1  0  0  0  0
 16 31  1  0  0  0  0
 16 32  1  0  0  0  0
 13 17  1  0  0  0  0
 17 18  2  0  0  0  0
 17 19  1  0  0  0  0
 19  2  2  0  0  0  0
 19  5  1  0  0  0  0
M  END
>  <LOGBIO>
7.4400

>  <PRED_LOGBIO>
6.9800

>  <XV_RES>
0.6070

>  <WHL_TMPL>
2

>  <ANCH>
2-28;30-20

$$$$
ROW2
  -MTS-   01071500363D 0   0.00000     0.00000     0

 67 71  0  0  0  0  0  0  0  0999 V2000
   -3.2440   -2.5040    1.8040 C   0  0  0  0  0  0  0  0  0  0  0  0
   -2.1550   -1.4590    1.8510 C   0  0  0  0  0  0  0  0  0  0  0  0
   -2.3490   -0.1230    2.0840 N   0  0  0  0  0  0  0  0  0  0  0  0
   -1.0540    0.5250    2.0460 N   0  0  0  0  0  0  0  0  0  0  0  0
   -0.1450   -0.3990    1.8000 C   0  0  0  0  0  0  0  0  0  0  0  0
    1.3260   -0.4100    1.6370 C   0  0  0  0  0  0  0  0  0  0  0  0
    2.0500    0.7830    1.7480 C   0  0  0  0  0  0  0  0  0  0  0  0
    3.4410    0.7750    1.5940 C   0  0  0  0  0  0  0  0  0  0  0  0
    4.2220    2.0620    1.7130 C   0  0  0  0  0  0  0  0  0  0  0  0
    4.0130    2.6760    3.1100 C   0  0  0  0  0  0  0  0  0  0  0  0
    4.8540    3.9520    3.2960 C   0  0  0  0  0  0  0  0  0  0  0  0
    6.3450    3.6910    3.0130 C   0  0  0  0  0  0  0  0  0  0  0  0
    6.5540    3.0770    1.6160 C   0  0  0  0  0  0  0  0  0  0  0  0
    5.7130    1.8010    1.4300 C   0  0  0  0  0  0  0  0  0  0  0  0
    4.1090   -0.4270    1.3310 C   0  0  0  0  0  0  0  0  0  0  0  0
    3.3860   -1.6200    1.2200 C   0  0  0  0  0  0  0  0  0  0  0  0
    1.9940   -1.6120    1.3740 C   0  0  0  0  0  0  0  0  0  0  0  0
    1.2830   -2.8300    1.2580 N   0  0  0  0  0  0  0  0  0  0  0  0
    2.0340   -4.0630    0.9810 C   0  0  0  0  0  0  0  0  0  0  0  0
    2.1400   -4.2650   -0.5300 C   0  0  0  0  0  0  0  0  0  0  0  0
    2.7730   -3.2290   -1.0730 F   0  0  0  0  0  0  0  0  0  0  0  0
    0.9200   -4.3630   -1.0510 F   0  0  0  0  0  0  0  0  0  0  0  0
    2.9200   -5.5470   -0.8190 C   0  0  0  0  0  0  0  0  0  0  0  0
    3.0220   -5.7420   -2.2720 N   0  0  0  0  0  0  0  0  0  0  0  0
   -0.0380   -2.9020    1.3910 C   0  0  0  0  0  0  0  0  0  0  0  0
   -0.5290   -4.0310    1.2650 O   0  0  0  0  0  0  0  0  0  0  0  0
   -0.8480   -1.6950    1.6710 C   0  0  0  0  0  0  0  0  0  0  0  0
    5.6100   -0.4360    1.1650 C   0  0  0  0  0  0  0  0  0  0  0  0
    6.2150    0.8360    1.7880 C   0  0  0  0  0  0  0  0  0  0  0  0
    7.7530    0.8270    1.7060 C   0  0  0  0  0  0  0  0  0  0  0  0
    8.3430   -0.4460    2.3400 C   0  0  0  0  0  0  0  0  0  0  0  0
    7.7390   -1.7180    1.7170 C   0  0  0  0  0  0  0  0  0  0  0  0
    6.2010   -1.7090    1.7990 C   0  0  0  0  0  0  0  0  0  0  0  0
   -4.1680   -2.0490    1.4550 H   0  0  0  0  0  0  0  0  0  0  0  0
   -3.3950   -2.9150    2.8000 H   0  0  0  0  0  0  0  0  0  0  0  0
   -2.9530   -3.3010    1.1240 H   0  0  0  0  0  0  0  0  0  0  0  0
   -3.2370    0.3280    2.2530 H   0  0  0  0  0  0  0  0  0  0  0  0
    1.5340    1.7100    1.9510 H   0  0  0  0  0  0  0  0  0  0  0  0
    3.8100    2.7220    0.9530 H   0  0  0  0  0  0  0  0  0  0  0  0
    4.2880    1.9480    3.8710 H   0  0  0  0  0  0  0  0  0  0  0  0
    2.9600    2.9130    3.2480 H   0  0  0  0  0  0  0  0  0  0  0  0
    4.4890    4.7280    2.6250 H   0  0  0  0  0  0  0  0  0  0  0  0
    4.7380    4.3180    4.3140 H   0  0  0  0  0  0  0  0  0  0  0  0
    6.7440    3.0160    3.7680 H   0  0  0  0  0  0  0  0  0  0  0  0
    6.8970    4.6260    3.0830 H   0  0  0  0  0  0  0  0  0  0  0  0
    6.2790    3.8050    0.8560 H   0  0  0  0  0  0  0  0  0  0  0  0
    7.6070    2.8400    1.4780 H   0  0  0  0  0  0  0  0  0  0  0  0
    6.0770    1.0250    2.1010 H   0  0  0  0  0  0  0  0  0  0  0  0
    5.8290    1.4350    0.4120 H   0  0  0  0  0  0  0  0  0  0  0  0
    3.9010   -2.5470    1.0170 H   0  0  0  0  0  0  0  0  0  0  0  0
    1.5170   -4.9100    1.4250 H   0  0  0  0  0  0  0  0  0  0  0  0
    3.0320   -3.9830    1.4070 H   0  0  0  0  0  0  0  0  0  0  0  0
    2.4030   -6.3950   -0.3740 H   0  0  0  0  0  0  0  0  0  0  0  0
    3.9180   -5.4680   -0.3930 H   0  0  0  0  0  0  0  0  0  0  0  0
    2.0960   -5.8160   -2.6670 H   0  0  0  0  0  0  0  0  0  0  0  0
    3.5380   -6.5890   -2.4630 H   0  0  0  0  0  0  0  0  0  0  0  0
    5.7840   -0.4410    0.0910 H   0  0  0  0  0  0  0  0  0  0  0  0
    5.9090    0.9100    2.8300 H   0  0  0  0  0  0  0  0  0  0  0  0
    5.8300    1.7120    1.2700 H   0  0  0  0  0  0  0  0  0  0  0  0
    8.0600    0.8890    0.6640 H   0  0  0  0  0  0  0  0  0  0  0  0
    8.1480    1.7020    2.2170 H   0  0  0  0  0  0  0  0  0  0  0  0
    8.1500   -0.4410    3.4110 H   0  0  0  0  0  0  0  0  0  0  0  0
    9.4220   -0.4530    2.2010 H   0  0  0  0  0  0  0  0  0  0  0  0
    8.0440   -1.7920    0.6750 H   0  0  0  0  0  0  0  0  0  0  0  0
    8.1230   -2.5940    2.2350 H   0  0  0  0  0  0  0  0  0  0  0  0
    5.8930   -1.7700    2.8410 H   0  0  0  0  0  0  0  0  0  0  0  0
    5.8050   -2.5840    1.2880 H   0  0  0  0  0  0  0  0  0  0  0  0
  1 34  1  0  0  0  0
  1 35  1  0  0  0  0
  1 36  1  0  0  0  0
  1  2  1  0  0  0  0
  2  3  1  0  0  0  0
  3 37  1  0  0  0  0
  3  4  1  0  0  0  0
  4  5  2  0  0  0  0
  5  6  1  0  0  0  0
  6  7  1  0  0  0  0
  7 38  1  0  0  0  0
  7  8  2  0  0  0  0
  8  9  1  0  0  0  0
  9 39  1  0  0  0  0
  9 10  1  0  0  0  0
 10 40  1  0  0  0  0
 10 41  1  0  0  0  0
 10 11  1  0  0  0  0
 11 42  1  0  0  0  0
 11 43  1  0  0  0  0
 11 12  1  0  0  0  0
 12 44  1  0  0  0  0
 12 45  1  0  0  0  0
 12 13  1  0  0  0  0
 13 46  1  0  0  0  0
 13 47  1  0  0  0  0
 13 14  1  0  0  0  0
 14  9  1  0  0  0  0
 14 48  1  0  0  0  0
 14 49  1  0  0  0  0
  8 15  1  0  0  0  0
 15 16  2  0  0  0  0
 16 50  1  0  0  0  0
 16 17  1  0  0  0  0
 17  6  2  0  0  0  0
 17 18  1  0  0  0  0
 18 19  1  0  0  0  0
 19 51  1  0  0  0  0
 19 52  1  0  0  0  0
 19 20  1  0  0  0  0
 20 21  1  0  0  0  0
 20 22  1  0  0  0  0
 20 23  1  0  0  0  0
 23 53  1  0  0  0  0
 23 54  1  0  0  0  0
 23 24  1  0  0  0  0
 24 55  1  0  0  0  0
 24 56  1  0  0  0  0
 18 25  1  0  0  0  0
 25 26  2  0  0  0  0
 25 27  1  0  0  0  0
 27  2  2  0  0  0  0
 27  5  1  0  0  0  0
 15 28  1  0  0  0  0
 28 57  1  0  0  0  0
 28 29  1  0  0  0  0
 29 58  1  0  0  0  0
 29 59  1  0  0  0  0
 29 30  1  0  0  0  0
 30 60  1  0  0  0  0
 30 61  1  0  0  0  0
 30 31  1  0  0  0  0
 31 62  1  0  0  0  0
 31 63  1  0  0  0  0
 31 32  1  0  0  0  0
 32 64  1  0  0  0  0
 32 65  1  0  0  0  0
 32 33  1  0  0  0  0
 33 28  1  0  0  0  0
 33 66  1  0  0  0  0
 33 67  1  0  0  0  0
M  END
>  <LOGBIO>
7.8500

>  <PRED_LOGBIO>
8.0900

>  <XV_RES>
0.0460

>  <WHL_TMPL>
2

>  <ANCH>
2-28;48-35

$$$$
ROW4
  -MTS-   01071500363D 0   0.00000     0.00000     0

 45 49  0  0  0  0  0  0  0  0999 V2000
    1.3610    5.4020    1.8700 O   0  0  0  0  0  0  0  0  0  0  0  0
    1.3010    4.6900    3.1090 C   0  0  0  0  0  0  0  0  0  0  0  0
    0.2170    3.6420    3.0340 C   0  0  0  0  0  0  0  0  0  0  0  0
   -1.0900    3.9580    3.4230 C   0  0  0  0  0  0  0  0  0  0  0  0
   -2.0950    2.9860    3.3540 C   0  0  0  0  0  0  0  0  0  0  0  0
   -1.7940    1.6980    2.8970 C   0  0  0  0  0  0  0  0  0  0  0  0
   -0.4870    1.3820    2.5080 C   0  0  0  0  0  0  0  0  0  0  0  0
    0.5190    2.3530    2.5770 C   0  0  0  0  0  0  0  0  0  0  0  0
    1.7950    1.7060    2.0950 C   0  0  0  0  0  0  0  0  0  0  0  0
    1.4110    0.2870    1.7520 C   0  0  0  0  0  0  0  0  0  0  0  0
    1.9270   -1.0050    1.2460 C   0  0  0  0  0  0  0  0  0  0  0  0
    0.9160   -1.8530    1.2160 N   0  0  0  0  0  0  0  0  0  0  0  0
   -0.2660   -1.1590    1.6900 N   0  0  0  0  0  0  0  0  0  0  0  0
    0.1040    0.1250    1.9960 C   0  0  0  0  0  0  0  0  0  0  0  0
    3.3220   -1.2930    0.8460 C   0  0  0  0  0  0  0  0  0  0  0  0
    4.4020   -0.7600    1.5740 C   0  0  0  0  0  0  0  0  0  0  0  0
    5.7200   -1.0270    1.2010 C   0  0  0  0  0  0  0  0  0  0  0  0
    5.9600   -1.8300    0.0960 C   0  0  0  0  0  0  0  0  0  0  0  0
    4.9150   -2.3780   -0.6520 C   0  0  0  0  0  0  0  0  0  0  0  0
    3.5990   -2.1050   -0.2730 C   0  0  0  0  0  0  0  0  0  0  0  0
    7.3630   -2.1050   -0.2870 C   0  0  0  0  0  0  0  0  0  0  0  0
    8.2150   -1.0480   -0.6290 C   0  0  0  0  0  0  0  0  0  0  0  0
    9.5420   -1.3070   -0.9910 C   0  0  0  0  0  0  0  0  0  0  0  0
   10.0180   -2.6240   -1.0110 C   0  0  0  0  0  0  0  0  0  0  0  0
   11.3160   -2.8780   -1.3650 O   0  0  0  0  0  0  0  0  0  0  0  0
    9.1650   -3.6810   -0.6690 C   0  0  0  0  0  0  0  0  0  0  0  0
    7.8380   -3.4210   -0.3070 C   0  0  0  0  0  0  0  0  0  0  0  0
    2.0520    6.0830    1.8940 H   0  0  0  0  0  0  0  0  0  0  0  0
    2.2590    4.2080    3.2960 H   0  0  0  0  0  0  0  0  0  0  0  0
    1.0800    5.3840    3.9160 H   0  0  0  0  0  0  0  0  0  0  0  0
   -1.3230    4.9520    3.7760 H   0  0  0  0  0  0  0  0  0  0  0  0
   -3.1040    3.2310    3.6540 H   0  0  0  0  0  0  0  0  0  0  0  0
   -2.5690    0.9480    2.8440 H   0  0  0  0  0  0  0  0  0  0  0  0
    2.1350    2.2130    1.1950 H   0  0  0  0  0  0  0  0  0  0  0  0
    2.5190    1.6950    2.9080 H   0  0  0  0  0  0  0  0  0  0  0  0
   -1.1920   -1.5500    1.7800 H   0  0  0  0  0  0  0  0  0  0  0  0
    4.2080   -0.1350    2.4340 H   0  0  0  0  0  0  0  0  0  0  0  0
    6.5430   -0.6140    1.7660 H   0  0  0  0  0  0  0  0  0  0  0  0
    5.1210   -3.0020   -1.5090 H   0  0  0  0  0  0  0  0  0  0  0  0
    2.7830   -2.5210   -0.8440 H   0  0  0  0  0  0  0  0  0  0  0  0
    7.8480   -0.0320   -0.6130 H   0  0  0  0  0  0  0  0  0  0  0  0
   10.1990   -0.4920   -1.2540 H   0  0  0  0  0  0  0  0  0  0  0  0
   11.3940   -3.0200   -2.3210 H   0  0  0  0  0  0  0  0  0  0  0  0
    9.5320   -4.6970   -0.6840 H   0  0  0  0  0  0  0  0  0  0  0  0
    7.1810   -4.2370   -0.0430 H   0  0  0  0  0  0  0  0  0  0  0  0
  1 28  1  0  0  0  0
  1  2  1  0  0  0  0
  2 29  1  0  0  0  0
  2 30  1  0  0  0  0
  2  3  1  0  0  0  0
  3  4  2  0  0  0  0
  4 31  1  0  0  0  0
  4  5  1  0  0  0  0
  5 32  1  0  0  0  0
  5  6  2  0  0  0  0
  6 33  1  0  0  0  0
  6  7  1  0  0  0  0
  7  8  2  0  0  0  0
  8  3  1  0  0  0  0
  8  9  1  0  0  0  0
  9 34  1  0  0  0  0
  9 35  1  0  0  0  0
  9 10  1  0  0  0  0
 10 11  1  0  0  0  0
 11 12  2  0  0  0  0
 12 13  1  0  0  0  0
 13 36  1  0  0  0  0
 13 14  1  0  0  0  0
 14  7  1  0  0  0  0
 14 10  2  0  0  0  0
 11 15  1  0  0  0  0
 15 16  2  0  0  0  0
 16 37  1  0  0  0  0
 16 17  1  0  0  0  0
 17 38  1  0  0  0  0
 17 18  2  0  0  0  0
 18 19  1  0  0  0  0
 19 39  1  0  0  0  0
 19 20  2  0  0  0  0
 20 15  1  0  0  0  0
 20 40  1  0  0  0  0
 18 21  1  0  0  0  0
 21 22  2  0  0  0  0
 22 41  1  0  0  0  0
 22 23  1  0  0  0  0
 23 42  1  0  0  0  0
 23 24  2  0  0  0  0
 24 25  1  0  0  0  0
 25 43  1  0  0  0  0
 24 26  1  0  0  0  0
 26 44  1  0  0  0  0
 26 27  2  0  0  0  0
 27 21  1  0  0  0  0
 27 45  1  0  0  0  0
M  END
>  <LOGBIO>
8.1100

>  <PRED_LOGBIO>
7.7900

>  <XV_RES>
0.4000

>  <WHL_TMPL>
1

>  <ANCH>
3-5;32-24

$$$$
ROW5
  -MTS-   01071500363D 0   0.00000     0.00000     0

 45 48  0  0  0  0  0  0  0  0999 V2000
    7.2580   -2.0840   -0.2580 C   0  0  0  0  0  0  0  0  0  0  0  0
    5.9030   -1.8660    0.0450 C   0  0  0  0  0  0  0  0  0  0  0  0
    5.7050   -1.0520    1.1660 C   0  0  0  0  0  0  0  0  0  0  0  0
    4.3960   -0.7630    1.5700 C   0  0  0  0  0  0  0  0  0  0  0  0
    3.3220   -1.2930    0.8460 C   0  0  0  0  0  0  0  0  0  0  0  0
    3.5920   -2.1000   -0.2650 C   0  0  0  0  0  0  0  0  0  0  0  0
    4.8560   -2.3600   -0.6290 N   0  0  0  0  0  0  0  0  0  0  0  0
    1.9270   -1.0050    1.2460 C   0  0  0  0  0  0  0  0  0  0  0  0
    0.8790   -1.8400    1.2280 C   0  0  0  0  0  0  0  0  0  0  0  0
   -0.3520   -1.3290    1.6580 N   0  0  0  0  0  0  0  0  0  0  0  0
   -0.3910   -0.0690    2.0480 C   0  0  0  0  0  0  0  0  0  0  0  0
   -1.4780    0.6310    2.5030 N   0  0  0  0  0  0  0  0  0  0  0  0
   -2.2960    1.3390    1.5920 C   0  0  0  0  0  0  0  0  0  0  0  0
   -2.0020    2.6730    1.2870 C   0  0  0  0  0  0  0  0  0  0  0  0
   -2.8230    3.3560    0.3830 C   0  0  0  0  0  0  0  0  0  0  0  0
   -3.9110    2.6840   -0.1880 C   0  0  0  0  0  0  0  0  0  0  0  0
   -4.1520    1.3490    0.1580 C   0  0  0  0  0  0  0  0  0  0  0  0
   -3.3450    0.7260    1.0270 N   0  0  0  0  0  0  0  0  0  0  0  0
   -2.5580    4.7060    0.0500 N   0  0  0  0  0  0  0  0  0  0  0  0
   -3.5250    5.7860    0.2950 C   0  0  0  0  0  0  0  0  0  0  0  0
   -3.6950    6.7010   -0.9320 C   0  0  0  0  0  0  0  0  0  0  0  0
   -2.3960    7.1790   -1.4280 N   0  0  0  0  0  0  0  0  0  0  0  0
   -1.5070    6.0620   -1.7800 C   0  0  0  0  0  0  0  0  0  0  0  0
   -1.2960    5.1360   -0.5680 C   0  0  0  0  0  0  0  0  0  0  0  0
    1.2670    0.5200    1.8550 S   0  0  0  0  0  0  0  0  0  0  0  0
    7.3440   -2.7170   -1.1390 H   0  0  0  0  0  0  0  0  0  0  0  0
    7.6770   -1.1170   -0.5260 H   0  0  0  0  0  0  0  0  0  0  0  0
    7.7250   -2.5180    0.6230 H   0  0  0  0  0  0  0  0  0  0  0  0
    6.5480   -0.6530    1.7110 H   0  0  0  0  0  0  0  0  0  0  0  0
    4.2170   -0.1370    2.4320 H   0  0  0  0  0  0  0  0  0  0  0  0
    2.7750   -2.5170   -0.8350 H   0  0  0  0  0  0  0  0  0  0  0  0
    0.9790   -2.8620    0.8960 H   0  0  0  0  0  0  0  0  0  0  0  0
   -1.6950    0.6410    3.4900 H   0  0  0  0  0  0  0  0  0  0  0  0
   -1.1560    3.1670    1.7420 H   0  0  0  0  0  0  0  0  0  0  0  0
   -4.5580    3.1910   -0.8880 H   0  0  0  0  0  0  0  0  0  0  0  0
   -4.9890    0.8210   -0.2770 H   0  0  0  0  0  0  0  0  0  0  0  0
   -3.1940    6.3790    1.1460 H   0  0  0  0  0  0  0  0  0  0  0  0
   -4.4870    5.3550    0.5630 H   0  0  0  0  0  0  0  0  0  0  0  0
   -4.2060    6.1550   -1.7220 H   0  0  0  0  0  0  0  0  0  0  0  0
   -4.3170    7.5530   -0.6640 H   0  0  0  0  0  0  0  0  0  0  0  0
   -2.5410    7.7620   -2.2400 H   0  0  0  0  0  0  0  0  0  0  0  0
   -1.9450    5.4950   -2.5990 H   0  0  0  0  0  0  0  0  0  0  0  0
   -0.5470    6.4540   -2.1090 H   0  0  0  0  0  0  0  0  0  0  0  0
   -0.6870    5.6480    0.1740 H   0  0  0  0  0  0  0  0  0  0  0  0
   -0.7300    4.2600   -0.8780 H   0  0  0  0  0  0  0  0  0  0  0  0
  1 26  1  0  0  0  0
  1 27  1  0  0  0  0
  1 28  1  0  0  0  0
  1  2  1  0  0  0  0
  2  3  2  0  0  0  0
  3 29  1  0  0  0  0
  3  4  1  0  0  0  0
  4 30  1  0  0  0  0
  4  5  2  0  0  0  0
  5  6  1  0  0  0  0
  6 31  1  0  0  0  0
  6  7  2  0  0  0  0
  7  2  1  0  0  0  0
  5  8  1  0  0  0  0
  8  9  2  0  0  0  0
  9 32  1  0  0  0  0
  9 10  1  0  0  0  0
 10 11  2  0  0  0  0
 11 12  1  0  0  0  0
 12 33  1  0  0  0  0
 12 13  1  0  0  0  0
 13 14  2  0  0  0  0
 14 34  1  0  0  0  0
 14 15  1  0  0  0  0
 15 16  2  0  0  0  0
 16 35  1  0  0  0  0
 16 17  1  0  0  0  0
 17 36  1  0  0  0  0
 17 18  2  0  0  0  0
 18 13  1  0  0  0  0
 15 19  1  0  0  0  0
 19 20  1  0  0  0  0
 20 37  1  0  0  0  0
 20 38  1  0  0  0  0
 20 21  1  0  0  0  0
 21 39  1  0  0  0  0
 21 40  1  0  0  0  0
 21 22  1  0  0  0  0
 22 41  1  0  0  0  0
 22 23  1  0  0  0  0
 23 42  1  0  0  0  0
 23 43  1  0  0  0  0
 23 24  1  0  0  0  0
 24 19  1  0  0  0  0
 24 44  1  0  0  0  0
 24 45  1  0  0  0  0
 11 25  1  0  0  0  0
 25  8  1  0  0  0  0
M  END
>  <LOGBIO>
7.4300

>  <PRED_LOGBIO>
6.6400

>  <XV_RES>
0.9960

>  <WHL_TMPL>
1

>  <ANCH>
5-31;10-8

$$$$
ROW6
  -MTS-   01071500363D 0   0.00000     0.00000     0

 51 54  0  0  0  0  0  0  0  0999 V2000
    5.1810   -1.2400   -4.9530 N   0  0  0  0  0  0  0  0  0  0  0  0
    4.5920   -1.9230   -3.7920 C   0  0  0  0  0  0  0  0  0  0  0  0
    5.7080   -2.4530   -2.8930 C   0  0  0  0  0  0  0  0  0  0  0  0
    5.3140   -3.1470   -1.7150 C   0  0  0  0  0  0  0  0  0  0  0  0
    5.3020   -4.3680   -1.5700 O   0  0  0  0  0  0  0  0  0  0  0  0
    4.9320   -2.1800   -0.7230 C   0  0  0  0  0  0  0  0  0  0  0  0
    5.9500   -1.8020    0.1600 C   0  0  0  0  0  0  0  0  0  0  0  0
    5.6570   -1.2020    1.3220 N   0  0  0  0  0  0  0  0  0  0  0  0
    4.3930   -0.9420    1.6820 C   0  0  0  0  0  0  0  0  0  0  0  0
    3.3280   -1.2940    0.8440 C   0  0  0  0  0  0  0  0  0  0  0  0
    3.6010   -1.9230   -0.3770 C   0  0  0  0  0  0  0  0  0  0  0  0
    1.9270   -1.0050    1.2460 C   0  0  0  0  0  0  0  0  0  0  0  0
    0.9370   -0.5240    0.4810 C   0  0  0  0  0  0  0  0  0  0  0  0
   -0.3080   -0.3340    1.0940 N   0  0  0  0  0  0  0  0  0  0  0  0
   -0.4160   -0.6410    2.3730 C   0  0  0  0  0  0  0  0  0  0  0  0
   -1.5290   -0.5360    3.1650 N   0  0  0  0  0  0  0  0  0  0  0  0
   -1.7810    0.6620    3.8750 C   0  0  0  0  0  0  0  0  0  0  0  0
   -2.5380    1.6770    3.2780 C   0  0  0  0  0  0  0  0  0  0  0  0
   -2.7760    2.8540    3.9970 C   0  0  0  0  0  0  0  0  0  0  0  0
   -2.2510    2.9780    5.2890 C   0  0  0  0  0  0  0  0  0  0  0  0
   -1.5020    1.9270    5.8310 C   0  0  0  0  0  0  0  0  0  0  0  0
   -1.2940    0.8140    5.1140 N   0  0  0  0  0  0  0  0  0  0  0  0
   -3.5370    3.9020    3.4270 N   0  0  0  0  0  0  0  0  0  0  0  0
   -4.9310    3.7270    2.9970 C   0  0  0  0  0  0  0  0  0  0  0  0
   -5.8240    4.9040    3.4330 C   0  0  0  0  0  0  0  0  0  0  0  0
   -5.2550    6.1580    3.0500 O   0  0  0  0  0  0  0  0  0  0  0  0
   -3.9710    6.3630    3.6460 C   0  0  0  0  0  0  0  0  0  0  0  0
   -2.9930    5.2520    3.2190 C   0  0  0  0  0  0  0  0  0  0  0  0
    1.1900   -1.2170    2.8410 S   0  0  0  0  0  0  0  0  0  0  0  0
    5.7520   -1.8900   -5.4730 H   0  0  0  0  0  0  0  0  0  0  0  0
    4.4430   -0.8890   -5.5470 H   0  0  0  0  0  0  0  0  0  0  0  0
    3.9770   -2.7530   -4.1340 H   0  0  0  0  0  0  0  0  0  0  0  0
    3.9770   -1.2220   -3.2320 H   0  0  0  0  0  0  0  0  0  0  0  0
    6.2320   -1.5680   -2.5390 H   0  0  0  0  0  0  0  0  0  0  0  0
    6.3150   -3.1220   -3.4980 H   0  0  0  0  0  0  0  0  0  0  0  0
    6.9810   -1.9960   -0.0970 H   0  0  0  0  0  0  0  0  0  0  0  0
    4.1940   -0.4570    2.6260 H   0  0  0  0  0  0  0  0  0  0  0  0
    2.7960   -2.2040   -1.0410 H   0  0  0  0  0  0  0  0  0  0  0  0
    1.0920   -0.2930   -0.5620 H   0  0  0  0  0  0  0  0  0  0  0  0
   -2.1700   -1.3130    3.2420 H   0  0  0  0  0  0  0  0  0  0  0  0
   -2.9310    1.5540    2.2790 H   0  0  0  0  0  0  0  0  0  0  0  0
   -2.4230    3.8770    5.8620 H   0  0  0  0  0  0  0  0  0  0  0  0
   -1.0930    2.0120    6.8270 H   0  0  0  0  0  0  0  0  0  0  0  0
   -4.9650    3.6280    1.9140 H   0  0  0  0  0  0  0  0  0  0  0  0
   -5.3230    2.8010    3.4140 H   0  0  0  0  0  0  0  0  0  0  0  0
   -5.9520    4.8790    4.5130 H   0  0  0  0  0  0  0  0  0  0  0  0
   -6.8080    4.7980    2.9810 H   0  0  0  0  0  0  0  0  0  0  0  0
   -4.0700    6.3620    4.7290 H   0  0  0  0  0  0  0  0  0  0  0  0
   -3.5780    7.3300    3.3380 H   0  0  0  0  0  0  0  0  0  0  0  0
   -2.7390    5.3800    2.1690 H   0  0  0  0  0  0  0  0  0  0  0  0
   -2.0640    5.3570    3.7760 H   0  0  0  0  0  0  0  0  0  0  0  0
  1 30  1  0  0  0  0
  1 31  1  0  0  0  0
  1  2  1  0  0  0  0
  2 32  1  0  0  0  0
  2 33  1  0  0  0  0
  2  3  1  0  0  0  0
  3 34  1  0  0  0  0
  3 35  1  0  0  0  0
  3  4  1  0  0  0  0
  4  5  2  0  0  0  0
  4  6  1  0  0  0  0
  6  7  2  0  0  0  0
  7 36  1  0  0  0  0
  7  8  1  0  0  0  0
  8  9  2  0  0  0  0
  9 37  1  0  0  0  0
  9 10  1  0  0  0  0
 10 11  2  0  0  0  0
 11  6  1  0  0  0  0
 11 38  1  0  0  0  0
 10 12  1  0  0  0  0
 12 13  2  0  0  0  0
 13 39  1  0  0  0  0
 13 14  1  0  0  0  0
 14 15  2  0  0  0  0
 15 16  1  0  0  0  0
 16 40  1  0  0  0  0
 16 17  1  0  0  0  0
 17 18  2  0  0  0  0
 18 41  1  0  0  0  0
 18 19  1  0  0  0  0
 19 20  2  0  0  0  0
 20 42  1  0  0  0  0
 20 21  1  0  0  0  0
 21 43  1  0  0  0  0
 21 22  2  0  0  0  0
 22 17  1  0  0  0  0
 19 23  1  0  0  0  0
 23 24  1  0  0  0  0
 24 44  1  0  0  0  0
 24 45  1  0  0  0  0
 24 25  1  0  0  0  0
 25 46  1  0  0  0  0
 25 47  1  0  0  0  0
 25 26  1  0  0  0  0
 26 27  1  0  0  0  0
 27 48  1  0  0  0  0
 27 49  1  0  0  0  0
 27 28  1  0  0  0  0
 28 23  1  0  0  0  0
 28 50  1  0  0  0  0
 28 51  1  0  0  0  0
 15 29  1  0  0  0  0
 29 12  1  0  0  0  0
M  END
>  <LOGBIO>
9.5700

>  <PRED_LOGBIO>
9.2300

>  <XV_RES>
0.6090

>  <WHL_TMPL>
1

>  <ANCH>
5-6;18-21

$$$$
ROW7
  -MTS-   01071500363D 0   0.00000     0.00000     0

 39 42  0  0  0  0  0  0  0  0999 V2000
   -3.5360    5.7150    6.3410 O   0  0  0  0  0  0  0  0  0  0  0  0
   -2.3370    5.6230    5.5670 C   0  0  0  0  0  0  0  0  0  0  0  0
   -1.8620    4.1710    5.5350 C   0  0  0  0  0  0  0  0  0  0  0  0
   -0.6290    4.0760    4.7390 N   0  0  0  0  0  0  0  0  0  0  0  0
   -0.0150    2.8640    4.5690 C   0  0  0  0  0  0  0  0  0  0  0  0
    0.9120    2.3740    5.3710 N   0  0  0  0  0  0  0  0  0  0  0  0
    1.3160    1.1200    4.8990 C   0  0  0  0  0  0  0  0  0  0  0  0
    2.1600    0.3730    5.3910 O   0  0  0  0  0  0  0  0  0  0  0  0
    0.5100    0.8850    3.6800 C   0  0  0  0  0  0  0  0  0  0  0  0
    0.5460   -0.1880    2.8790 C   0  0  0  0  0  0  0  0  0  0  0  0
    1.8970   -0.8130    2.6220 C   0  0  0  0  0  0  0  0  0  0  0  0
    2.1500   -1.6460    1.3510 C   0  0  0  0  0  0  0  0  0  0  0  0
    1.2830   -2.8300    1.2580 N   0  0  0  0  0  0  0  0  0  0  0  0
   -0.0380   -2.9020    1.3910 C   0  0  0  0  0  0  0  0  0  0  0  0
   -0.5290   -4.0310    1.2650 O   0  0  0  0  0  0  0  0  0  0  0  0
   -0.9910   -1.8040    1.6690 C   0  0  0  0  0  0  0  0  0  0  0  0
   -2.3100   -1.8310    1.3020 N   0  0  0  0  0  0  0  0  0  0  0  0
   -2.9190   -0.6810    1.7290 C   0  0  0  0  0  0  0  0  0  0  0  0
   -4.2910   -0.1330    1.6420 C   0  0  0  0  0  0  0  0  0  0  0  0
   -4.4810    1.0670    2.2070 C   0  0  0  0  0  0  0  0  0  0  0  0
   -2.9050    1.5320    2.8660 S   0  0  0  0  0  0  0  0  0  0  0  0
   -2.0190    0.0850    2.3620 C   0  0  0  0  0  0  0  0  0  0  0  0
   -0.7410   -0.6610    2.3220 C   0  0  0  0  0  0  0  0  0  0  0  0
   -0.2810    1.9950    3.5430 N   0  0  0  0  0  0  0  0  0  0  0  0
   -3.8580    6.6290    6.3760 H   0  0  0  0  0  0  0  0  0  0  0  0
   -1.5670    6.2470    6.0160 H   0  0  0  0  0  0  0  0  0  0  0  0
   -2.5340    5.9630    4.5520 H   0  0  0  0  0  0  0  0  0  0  0  0
   -2.6320    3.5470    5.0860 H   0  0  0  0  0  0  0  0  0  0  0  0
   -1.6650    3.8310    6.5490 H   0  0  0  0  0  0  0  0  0  0  0  0
   -0.2350    4.9050    4.3180 H   0  0  0  0  0  0  0  0  0  0  0  0
    2.0250   -1.5210    3.4380 H   0  0  0  0  0  0  0  0  0  0  0  0
    2.6260   -0.0050    2.6160 H   0  0  0  0  0  0  0  0  0  0  0  0
    3.1660   -2.0240    1.4380 H   0  0  0  0  0  0  0  0  0  0  0  0
    1.9580   -1.0070    0.4920 H   0  0  0  0  0  0  0  0  0  0  0  0
    1.7530   -3.7030    1.0680 H   0  0  0  0  0  0  0  0  0  0  0  0
   -2.7620   -2.5800    0.7970 H   0  0  0  0  0  0  0  0  0  0  0  0
   -5.0920   -0.6690    1.1530 H   0  0  0  0  0  0  0  0  0  0  0  0
   -5.4000    1.6320    2.2500 H   0  0  0  0  0  0  0  0  0  0  0  0
   -0.9520    2.1490    2.8040 H   0  0  0  0  0  0  0  0  0  0  0  0
  1 25  1  0  0  0  0
  1  2  1  0  0  0  0
  2 26  1  0  0  0  0
  2 27  1  0  0  0  0
  2  3  1  0  0  0  0
  3 28  1  0  0  0  0
  3 29  1  0  0  0  0
  3  4  1  0  0  0  0
  4 30  1  0  0  0  0
  4  5  1  0  0  0  0
  5  6  2  0  0  0  0
  6  7  1  0  0  0  0
  7  8  2  0  0  0  0
  7  9  1  0  0  0  0
  9 10  2  0  0  0  0
 10 11  1  0  0  0  0
 11 31  1  0  0  0  0
 11 32  1  0  0  0  0
 11 12  1  0  0  0  0
 12 33  1  0  0  0  0
 12 34  1  0  0  0  0
 12 13  1  0  0  0  0
 13 35  1  0  0  0  0
 13 14  1  0  0  0  0
 14 15  2  0  0  0  0
 14 16  1  0  0  0  0
 16 17  1  0  0  0  0
 17 36  1  0  0  0  0
 17 18  1  0  0  0  0
 18 19  1  0  0  0  0
 19 37  1  0  0  0  0
 19 20  2  0  0  0  0
 20 38  1  0  0  0  0
 20 21  1  0  0  0  0
 21 22  1  0  0  0  0
 22 18  2  0  0  0  0
 22 23  1  0  0  0  0
 23 10  1  0  0  0  0
 23 16  2  0  0  0  0
  9 24  1  0  0  0  0
 24  5  1  0  0  0  0
 24 39  1  0  0  0  0
M  END
>  <LOGBIO>
5.7700

>  <PRED_LOGBIO>
5.8800

>  <XV_RES>
-0.3350

>  <WHL_TMPL>
2

>  <ANCH>
2-28;25-23

$$$$
ROW8
  -MTS-   01071500363D 0   0.00000     0.00000     0

 47 48  0  0  1  0  0  0  0  0999 V2000
   -5.8630    5.2770    5.8350 C   0  0  0  0  0  0  0  0  0  0  0  0
   -5.1970    4.0130    6.1810 N   0  0  0  0  0  0  0  0  0  0  0  0
   -5.3950    2.8660    5.3780 C   0  0  0  0  0  0  0  0  0  0  0  0
   -4.5500    2.6010    4.2940 C   0  0  0  0  0  0  0  0  0  0  0  0
   -4.7730    1.4570    3.5180 C   0  0  0  0  0  0  0  0  0  0  0  0
   -3.9260    1.1770    2.4200 N   0  0  0  0  0  0  0  0  0  0  0  0
   -4.1470    0.0220    1.6330 C   0  0  0  0  0  0  0  0  0  0  0  0
   -5.2870   -0.0710    0.8260 C   0  0  0  0  0  0  0  0  0  0  0  0
   -5.4860   -1.1690    0.0840 N   0  0  0  0  0  0  0  0  0  0  0  0
   -4.6060   -2.1780    0.1060 C   0  0  0  0  0  0  0  0  0  0  0  0
   -4.8320   -3.3620   -0.7000 C   0  0  0  0  0  0  0  0  0  0  0  0
   -5.0130   -4.3080   -1.3460 N   0  0  0  0  0  0  0  0  0  0  0  0
   -3.4660   -2.0840    0.9140 C   0  0  0  0  0  0  0  0  0  0  0  0
   -2.5580   -3.1100    0.9440 O   0  0  0  0  0  0  0  0  0  0  0  0
   -2.7460   -4.1430    1.9150 C   0  0  2  0  0  0  0  0  0  0  0  0
   -2.7090   -3.5390    3.3150 C   0  0  0  0  0  0  0  0  0  0  0  0
   -1.6320   -5.1800    1.7770 C   0  0  0  0  0  0  0  0  0  0  0  0
   -1.8250   -6.2420    2.7750 N   0  0  0  0  0  0  0  0  0  0  0  0
   -3.1260   -6.8890    2.5550 C   0  0  0  0  0  0  0  0  0  0  0  0
   -0.7530   -7.2390    2.6420 C   0  0  0  0  0  0  0  0  0  0  0  0
   -3.2650   -0.9860    1.6560 N   0  0  0  0  0  0  0  0  0  0  0  0
   -5.7820    0.6240    3.8090 N   0  0  0  0  0  0  0  0  0  0  0  0
   -6.6090    0.8500    4.8390 C   0  0  0  0  0  0  0  0  0  0  0  0
   -6.4400    1.9760    5.6540 C   0  0  0  0  0  0  0  0  0  0  0  0
   -7.3360    2.2170    6.7680 C   0  0  0  0  0  0  0  0  0  0  0  0
   -8.0780    2.4170    7.6900 C   0  0  0  0  0  0  0  0  0  0  0  0
   -6.9420    5.1330    5.8450 H   0  0  0  0  0  0  0  0  0  0  0  0
   -5.5930    6.0400    6.5620 H   0  0  0  0  0  0  0  0  0  0  0  0
   -5.5490    5.5930    4.8430 H   0  0  0  0  0  0  0  0  0  0  0  0
   -4.5970    3.9640    6.9920 H   0  0  0  0  0  0  0  0  0  0  0  0
   -3.7360    3.2700    4.0590 H   0  0  0  0  0  0  0  0  0  0  0  0
   -3.1640    1.8020    2.1980 H   0  0  0  0  0  0  0  0  0  0  0  0
   -6.0020    0.7380    0.8020 H   0  0  0  0  0  0  0  0  0  0  0  0
   -3.7090   -4.6220    1.7520 H   0  0  0  0  0  0  0  0  0  0  0  0
   -1.7450   -3.0590    3.4780 H   0  0  0  0  0  0  0  0  0  0  0  0
   -2.8520   -4.3250    4.0540 H   0  0  0  0  0  0  0  0  0  0  0  0
   -3.5020   -2.8010    3.4130 H   0  0  0  0  0  0  0  0  0  0  0  0
   -1.6590   -5.6110    0.7790 H   0  0  0  0  0  0  0  0  0  0  0  0
   -0.6690   -4.7000    1.9400 H   0  0  0  0  0  0  0  0  0  0  0  0
   -3.1530   -7.3200    1.5570 H   0  0  0  0  0  0  0  0  0  0  0  0
   -3.2690   -7.6760    3.2940 H   0  0  0  0  0  0  0  0  0  0  0  0
   -3.9200   -6.1510    2.6530 H   0  0  0  0  0  0  0  0  0  0  0  0
   -0.7800   -7.6700    1.6440 H   0  0  0  0  0  0  0  0  0  0  0  0
   -0.8960   -8.0260    3.3810 H   0  0  0  0  0  0  0  0  0  0  0  0
    0.2100   -6.7600    2.8050 H   0  0  0  0  0  0  0  0  0  0  0  0
   -7.4120    0.1570    5.0430 H   0  0  0  0  0  0  0  0  0  0  0  0
   -8.7320    2.5940    8.5050 H   0  0  0  0  0  0  0  0  0  0  0  0
  1 27  1  0  0  0  0
  1 28  1  0  0  0  0
  1 29  1  0  0  0  0
  1  2  1  0  0  0  0
  2 30  1  0  0  0  0
  2  3  1  0  0  0  0
  3  4  2  0  0  0  0
  4 31  1  0  0  0  0
  4  5  1  0  0  0  0
  5  6  1  0  0  0  0
  6 32  1  0  0  0  0
  6  7  1  0  0  0  0
  7  8  2  0  0  0  0
  8 33  1  0  0  0  0
  8  9  1  0  0  0  0
  9 10  2  0  0  0  0
 10 11  1  0  0  0  0
 11 12  3  0  0  0  0
 10 13  1  0  0  0  0
 13 14  1  0  0  0  0
 14 15  1  0  0  0  0
 15 34  1  0  0  0  0
 15 16  1  0  0  0  0
 16 35  1  0  0  0  0
 16 36  1  0  0  0  0
 16 37  1  0  0  0  0
 15 17  1  0  0  0  0
 17 38  1  0  0  0  0
 17 39  1  0  0  0  0
 17 18  1  0  0  0  0
 18 19  1  0  0  0  0
 19 40  1  0  0  0  0
 19 41  1  0  0  0  0
 19 42  1  0  0  0  0
 18 20  1  0  0  0  0
 20 43  1  0  0  0  0
 20 44  1  0  0  0  0
 20 45  1  0  0  0  0
 13 21  2  0  0  0  0
 21  7  1  0  0  0  0
  5 22  2  0  0  0  0
 22 23  1  0  0  0  0
 23 46  1  0  0  0  0
 23 24  2  0  0  0  0
 24  3  1  0  0  0  0
 24 25  1  0  0  0  0
 25 26  3  0  0  0  0
 26 47  1  0  0  0  0
M  END
>  <LOGBIO>
7.3500

>  <PRED_LOGBIO>
6.9500

>  <XV_RES>
0.4760

>  <WHL_TMPL>
2

>  <ANCH>
9-11;11-10

$$$$
ROW9
  -MTS-   01071500363D 0   0.00000     0.00000     0

 49 53  0  0  0  0  0  0  0  0999 V2000
   -4.5780   -5.9690    1.8760 C   0  0  0  0  0  0  0  0  0  0  0  0
   -4.1970   -5.1370    0.7770 O   0  0  0  0  0  0  0  0  0  0  0  0
   -3.2960   -4.1330    1.0130 C   0  0  0  0  0  0  0  0  0  0  0  0
   -1.9240   -4.3770    0.8760 C   0  0  0  0  0  0  0  0  0  0  0  0
   -1.0030   -3.3510    1.1180 C   0  0  0  0  0  0  0  0  0  0  0  0
    0.5050   -3.3260    1.0490 C   0  0  0  0  0  0  0  0  0  0  0  0
    0.9140   -1.8810    1.2080 C   0  0  0  0  0  0  0  0  0  0  0  0
   -0.2960   -1.1790    1.6910 C   0  0  0  0  0  0  0  0  0  0  0  0
    0.0530    0.0590    1.9870 N   0  0  0  0  0  0  0  0  0  0  0  0
    1.4700    0.2000    1.7130 N   0  0  0  0  0  0  0  0  0  0  0  0
    1.9260   -1.0050    1.2460 C   0  0  0  0  0  0  0  0  0  0  0  0
    3.3220   -1.2930    0.8460 C   0  0  0  0  0  0  0  0  0  0  0  0
    4.4020   -0.7600    1.5740 C   0  0  0  0  0  0  0  0  0  0  0  0
    5.7200   -1.0270    1.2010 C   0  0  0  0  0  0  0  0  0  0  0  0
    5.9600   -1.8300    0.0960 C   0  0  0  0  0  0  0  0  0  0  0  0
    4.9150   -2.3780   -0.6520 C   0  0  0  0  0  0  0  0  0  0  0  0
    3.5990   -2.1050   -0.2730 C   0  0  0  0  0  0  0  0  0  0  0  0
    7.3630   -2.1050   -0.2870 C   0  0  0  0  0  0  0  0  0  0  0  0
    7.8640   -3.4100   -0.2190 C   0  0  0  0  0  0  0  0  0  0  0  0
    9.1920   -3.6700   -0.5810 C   0  0  0  0  0  0  0  0  0  0  0  0
   10.0170   -2.6240   -1.0110 C   0  0  0  0  0  0  0  0  0  0  0  0
   11.3160   -2.8780   -1.3650 O   0  0  0  0  0  0  0  0  0  0  0  0
    9.5160   -1.3190   -1.0790 C   0  0  0  0  0  0  0  0  0  0  0  0
    8.1890   -1.0590   -0.7170 C   0  0  0  0  0  0  0  0  0  0  0  0
   -1.4530   -2.0810    1.4960 C   0  0  0  0  0  0  0  0  0  0  0  0
   -2.8250   -1.8360    1.6340 C   0  0  0  0  0  0  0  0  0  0  0  0
   -3.7460   -2.8630    1.3920 C   0  0  0  0  0  0  0  0  0  0  0  0
   -5.0880   -2.6240    1.5260 O   0  0  0  0  0  0  0  0  0  0  0  0
   -5.8070   -2.1660    0.3780 C   0  0  0  0  0  0  0  0  0  0  0  0
   -5.7130   -3.0700   -0.5930 F   0  0  0  0  0  0  0  0  0  0  0  0
   -7.0860   -1.9900    0.6970 F   0  0  0  0  0  0  0  0  0  0  0  0
   -5.2910   -1.0130   -0.0380 F   0  0  0  0  0  0  0  0  0  0  0  0
   -5.0330   -5.3590    2.6530 H   0  0  0  0  0  0  0  0  0  0  0  0
   -5.2940   -6.7150    1.5350 H   0  0  0  0  0  0  0  0  0  0  0  0
   -3.6980   -6.4690    2.2750 H   0  0  0  0  0  0  0  0  0  0  0  0
   -1.5770   -5.3570    0.5840 H   0  0  0  0  0  0  0  0  0  0  0  0
    0.9130   -3.9080    1.8730 H   0  0  0  0  0  0  0  0  0  0  0  0
    0.8280   -3.6870    0.0740 H   0  0  0  0  0  0  0  0  0  0  0  0
    2.0220    1.0360    1.8420 H   0  0  0  0  0  0  0  0  0  0  0  0
    4.2080   -0.1350    2.4340 H   0  0  0  0  0  0  0  0  0  0  0  0
    6.5430   -0.6140    1.7660 H   0  0  0  0  0  0  0  0  0  0  0  0
    5.1210   -3.0020   -1.5090 H   0  0  0  0  0  0  0  0  0  0  0  0
    2.7830   -2.5210   -0.8450 H   0  0  0  0  0  0  0  0  0  0  0  0
    7.2270   -4.2160    0.1130 H   0  0  0  0  0  0  0  0  0  0  0  0
    9.5780   -4.6770   -0.5280 H   0  0  0  0  0  0  0  0  0  0  0  0
   11.3840   -3.0880   -2.3090 H   0  0  0  0  0  0  0  0  0  0  0  0
   10.1530   -0.5120   -1.4100 H   0  0  0  0  0  0  0  0  0  0  0  0
    7.8020   -0.0520   -0.7690 H   0  0  0  0  0  0  0  0  0  0  0  0
   -3.1720   -0.8570    1.9260 H   0  0  0  0  0  0  0  0  0  0  0  0
  1 33  1  0  0  0  0
  1 34  1  0  0  0  0
  1 35  1  0  0  0  0
  1  2  1  0  0  0  0
  2  3  1  0  0  0  0
  3  4  2  0  0  0  0
  4 36  1  0  0  0  0
  4  5  1  0  0  0  0
  5  6  1  0  0  0  0
  6 37  1  0  0  0  0
  6 38  1  0  0  0  0
  6  7  1  0  0  0  0
  7  8  1  0  0  0  0
  8  9  2  0  0  0  0
  9 10  1  0  0  0  0
 10 39  1  0  0  0  0
 10 11  1  0  0  0  0
 11  7  2  0  0  0  0
 11 12  1  0  0  0  0
 12 13  2  0  0  0  0
 13 40  1  0  0  0  0
 13 14  1  0  0  0  0
 14 41  1  0  0  0  0
 14 15  2  0  0  0  0
 15 16  1  0  0  0  0
 16 42  1  0  0  0  0
 16 17  2  0  0  0  0
 17 12  1  0  0  0  0
 17 43  1  0  0  0  0
 15 18  1  0  0  0  0
 18 19  2  0  0  0  0
 19 44  1  0  0  0  0
 19 20  1  0  0  0  0
 20 45  1  0  0  0  0
 20 21  2  0  0  0  0
 21 22  1  0  0  0  0
 22 46  1  0  0  0  0
 21 23  1  0  0  0  0
 23 47  1  0  0  0  0
 23 24  2  0  0  0  0
 24 18  1  0  0  0  0
 24 48  1  0  0  0  0
  8 25  1  0  0  0  0
 25  5  2  0  0  0  0
 25 26  1  0  0  0  0
 26 49  1  0  0  0  0
 26 27  2  0  0  0  0
 27  3  1  0  0  0  0
 27 28  1  0  0  0  0
 28 29  1  0  0  0  0
 29 30  1  0  0  0  0
 29 31  1  0  0  0  0
 29 32  1  0  0  0  0
M  END
>  <LOGBIO>
6.5400

>  <PRED_LOGBIO>
7.4700

>  <XV_RES>
-1.0550

>  <WHL_TMPL>
1

>  <ANCH>
3-5;27-19

$$$$
ROW10
  -MTS-   01071500363D 0   0.00000     0.00000     0

 56 61  0  0  0  0  0  0  0  0999 V2000
   -1.7790    0.2360    4.9420 O   0  0  0  0  0  0  0  0  0  0  0  0
   -1.4450    0.4510    3.7770 C   0  0  0  0  0  0  0  0  0  0  0  0
   -0.1840    0.2520    3.4040 N   0  0  0  0  0  0  0  0  0  0  0  0
    0.2350    0.4880    2.0730 C   0  0  0  0  0  0  0  0  0  0  0  0
    1.5690    0.2690    1.7110 C   0  0  0  0  0  0  0  0  0  0  0  0
    1.9840    0.5020    0.3950 C   0  0  0  0  0  0  0  0  0  0  0  0
    1.0650    0.9550   -0.5600 C   0  0  0  0  0  0  0  0  0  0  0  0
   -0.2700    1.1730   -0.1970 C   0  0  0  0  0  0  0  0  0  0  0  0
   -0.6850    0.9400    1.1190 C   0  0  0  0  0  0  0  0  0  0  0  0
   -2.0890    1.1620    1.5320 C   0  0  0  0  0  0  0  0  0  0  0  0
   -2.4500    0.9280    2.8010 C   0  0  0  0  0  0  0  0  0  0  0  0
   -3.8510    1.1470    3.2250 C   0  0  0  0  0  0  0  0  0  0  0  0
   -4.2250    1.5660    4.4420 C   0  0  0  0  0  0  0  0  0  0  0  0
   -5.7020    1.6530    4.4510 C   0  0  0  0  0  0  0  0  0  0  0  0
   -6.6540    2.0210    5.4090 C   0  0  0  0  0  0  0  0  0  0  0  0
   -8.0170    1.9940    5.0900 C   0  0  0  0  0  0  0  0  0  0  0  0
   -9.0430    2.3910    6.1240 C   0  0  0  0  0  0  0  0  0  0  0  0
   -9.3010    3.8350    6.0290 N   0  0  0  0  0  0  0  0  0  0  0  0
  -10.4010    4.0740    5.0830 C   0  0  0  0  0  0  0  0  0  0  0  0
  -10.6810    5.5810    4.9300 C   0  0  0  0  0  0  0  0  0  0  0  0
  -10.9430    6.2440    6.2950 C   0  0  0  0  0  0  0  0  0  0  0  0
   -9.8440    5.8870    7.3120 C   0  0  0  0  0  0  0  0  0  0  0  0
   -9.6010    4.3680    7.3650 C   0  0  0  0  0  0  0  0  0  0  0  0
   -8.4280    1.5980    3.8110 C   0  0  0  0  0  0  0  0  0  0  0  0
   -7.4760    1.2300    2.8520 C   0  0  0  0  0  0  0  0  0  0  0  0
   -6.1140    1.2580    3.1720 C   0  0  0  0  0  0  0  0  0  0  0  0
   -4.9490    0.9490    2.4310 N   0  0  0  0  0  0  0  0  0  0  0  0
    1.4840    1.1910   -1.8900 N   0  0  0  0  0  0  0  0  0  0  0  0
    2.4450    2.0730   -2.3100 C   0  0  0  0  0  0  0  0  0  0  0  0
    2.5270    1.9790   -3.6450 C   0  0  0  0  0  0  0  0  0  0  0  0
    1.6010    1.0200   -4.0730 N   0  0  0  0  0  0  0  0  0  0  0  0
    0.9870    0.5490   -3.0910 N   0  0  0  0  0  0  0  0  0  0  0  0
    0.4870   -0.0750    4.0840 H   0  0  0  0  0  0  0  0  0  0  0  0
    2.2780   -0.0800    2.4470 H   0  0  0  0  0  0  0  0  0  0  0  0
    3.0140    0.3340    0.1150 H   0  0  0  0  0  0  0  0  0  0  0  0
   -0.9790    1.5220   -0.9330 H   0  0  0  0  0  0  0  0  0  0  0  0
   -2.8170    1.5110    0.8150 H   0  0  0  0  0  0  0  0  0  0  0  0
   -3.5670    1.7990    5.2660 H   0  0  0  0  0  0  0  0  0  0  0  0
   -6.3370    2.3260    6.3960 H   0  0  0  0  0  0  0  0  0  0  0  0
   -8.6670    2.1540    7.1170 H   0  0  0  0  0  0  0  0  0  0  0  0
   -9.9670    1.8450    5.9460 H   0  0  0  0  0  0  0  0  0  0  0  0
  -11.3000    3.5740    5.4380 H   0  0  0  0  0  0  0  0  0  0  0  0
  -10.1380    3.6650    4.1100 H   0  0  0  0  0  0  0  0  0  0  0  0
   -9.8290    6.0610    4.4520 H   0  0  0  0  0  0  0  0  0  0  0  0
  -11.5450    5.7260    4.2860 H   0  0  0  0  0  0  0  0  0  0  0  0
  -11.9090    5.9190    6.6760 H   0  0  0  0  0  0  0  0  0  0  0  0
  -10.9840    7.3250    6.1710 H   0  0  0  0  0  0  0  0  0  0  0  0
   -8.9200    6.3920    7.0410 H   0  0  0  0  0  0  0  0  0  0  0  0
  -10.1340    6.2410    8.2990 H   0  0  0  0  0  0  0  0  0  0  0  0
  -10.4840    3.8730    7.7640 H   0  0  0  0  0  0  0  0  0  0  0  0
   -8.7680    4.1570    8.0320 H   0  0  0  0  0  0  0  0  0  0  0  0
   -9.4790    1.5770    3.5640 H   0  0  0  0  0  0  0  0  0  0  0  0
   -7.7930    0.9260    1.8660 H   0  0  0  0  0  0  0  0  0  0  0  0
   -4.9300    0.6340    1.4710 H   0  0  0  0  0  0  0  0  0  0  0  0
    3.0300    2.7260   -1.6800 H   0  0  0  0  0  0  0  0  0  0  0  0
    3.1920    2.5450   -4.2800 H   0  0  0  0  0  0  0  0  0  0  0  0
  1  2  2  0  0  0  0
  2  3  1  0  0  0  0
  3 33  1  0  0  0  0
  3  4  1  0  0  0  0
  4  5  1  0  0  0  0
  5 34  1  0  0  0  0
  5  6  2  0  0  0  0
  6 35  1  0  0  0  0
  6  7  1  0  0  0  0
  7  8  2  0  0  0  0
  8 36  1  0  0  0  0
  8  9  1  0  0  0  0
  9  4  2  0  0  0  0
  9 10  1  0  0  0  0
 10 37  1  0  0  0  0
 10 11  2  0  0  0  0
 11  2  1  0  0  0  0
 11 12  1  0  0  0  0
 12 13  2  0  0  0  0
 13 38  1  0  0  0  0
 13 14  1  0  0  0  0
 14 15  2  0  0  0  0
 15 39  1  0  0  0  0
 15 16  1  0  0  0  0
 16 17  1  0  0  0  0
 17 40  1  0  0  0  0
 17 41  1  0  0  0  0
 17 18  1  0  0  0  0
 18 19  1  0  0  0  0
 19 42  1  0  0  0  0
 19 43  1  0  0  0  0
 19 20  1  0  0  0  0
 20 44  1  0  0  0  0
 20 45  1  0  0  0  0
 20 21  1  0  0  0  0
 21 46  1  0  0  0  0
 21 47  1  0  0  0  0
 21 22  1  0  0  0  0
 22 48  1  0  0  0  0
 22 49  1  0  0  0  0
 22 23  1  0  0  0  0
 23 18  1  0  0  0  0
 23 50  1  0  0  0  0
 23 51  1  0  0  0  0
 16 24  2  0  0  0  0
 24 52  1  0  0  0  0
 24 25  1  0  0  0  0
 25 53  1  0  0  0  0
 25 26  2  0  0  0  0
 26 14  1  0  0  0  0
 26 27  1  0  0  0  0
 27 12  1  0  0  0  0
 27 54  1  0  0  0  0
  7 28  1  0  0  0  0
 28 29  1  0  0  0  0
 29 55  1  0  0  0  0
 29 30  2  0  0  0  0
 30 56  1  0  0  0  0
 30 31  1  0  0  0  0
 31 32  2  0  0  0  0
 32 28  1  0  0  0  0
M  END
>  <LOGBIO>
9.1300

>  <PRED_LOGBIO>
8.4600

>  <XV_RES>
1.1100

>  <WHL_TMPL>
1

>  <ANCH>
7-9;6-5

$$$$
ROW11
  -MTS-   01071500363D 0   0.00000     0.00000     0

 80 85  0  0  0  0  0  0  0  0999 V2000
    3.2520    2.1830   -4.3390 C   0  0  0  0  0  0  0  0  0  0  0  0
    2.9240    1.9000   -2.8760 C   0  0  0  0  0  0  0  0  0  0  0  0
    3.6130    0.6080   -2.4400 C   0  0  0  0  0  0  0  0  0  0  0  0
    3.2840    0.3250   -0.9750 C   0  0  0  0  0  0  0  0  0  0  0  0
    3.9740   -0.9670   -0.5390 C   0  0  0  0  0  0  0  0  0  0  0  0
    3.5820   -1.3050    1.2060 S   0  0  0  0  0  0  0  0  0  0  0  0
    1.8300   -1.4780    1.3950 C   0  0  0  0  0  0  0  0  0  0  0  0
    1.1080   -0.4060    1.6620 N   0  0  0  0  0  0  0  0  0  0  0  0
   -0.2800   -0.4920    1.8200 C   0  0  0  0  0  0  0  0  0  0  0  0
   -1.0480    0.6440    2.1030 C   0  0  0  0  0  0  0  0  0  0  0  0
   -2.4350    0.5310    2.2570 C   0  0  0  0  0  0  0  0  0  0  0  0
   -3.0540   -0.7180    2.1270 C   0  0  0  0  0  0  0  0  0  0  0  0
   -2.2860   -1.8540    1.8440 C   0  0  0  0  0  0  0  0  0  0  0  0
   -0.8990   -1.7410    1.6900 C   0  0  0  0  0  0  0  0  0  0  0  0
   -0.0410   -2.9090    1.3900 C   0  0  0  0  0  0  0  0  0  0  0  0
   -0.5290   -4.0310    1.2650 O   0  0  0  0  0  0  0  0  0  0  0  0
    1.2690   -2.7200    1.2590 N   0  0  0  0  0  0  0  0  0  0  0  0
    2.1020   -3.8270    0.9720 C   0  0  0  0  0  0  0  0  0  0  0  0
    2.8710   -3.8410   -0.1980 C   0  0  0  0  0  0  0  0  0  0  0  0
    3.6950   -4.9360   -0.4810 C   0  0  0  0  0  0  0  0  0  0  0  0
    3.7500   -6.0190    0.4050 C   0  0  0  0  0  0  0  0  0  0  0  0
    2.9810   -6.0050    1.5750 C   0  0  0  0  0  0  0  0  0  0  0  0
    2.1570   -4.9100    1.8580 C   0  0  0  0  0  0  0  0  0  0  0  0
    5.4680   -0.8200   -0.7000 C   0  0  0  0  0  0  0  0  0  0  0  0
    6.2060   -0.9330    0.2780 O   0  0  0  0  0  0  0  0  0  0  0  0
    5.9860   -0.5680   -1.8980 N   0  0  0  0  0  0  0  0  0  0  0  0
    6.1910    0.8040   -2.3830 C   0  0  0  0  0  0  0  0  0  0  0  0
    5.5500    1.0110   -3.7680 C   0  0  0  0  0  0  0  0  0  0  0  0
    5.9930   -0.0700   -4.7710 C   0  0  0  0  0  0  0  0  0  0  0  0
    5.7460   -1.4800   -4.2040 C   0  0  0  0  0  0  0  0  0  0  0  0
    6.3860   -1.6470   -2.8130 C   0  0  0  0  0  0  0  0  0  0  0  0
    5.2480    0.1000   -6.0740 C   0  0  0  0  0  0  0  0  0  0  0  0
    4.4380   -0.9350   -6.5570 C   0  0  0  0  0  0  0  0  0  0  0  0
    3.7480   -0.7780   -7.7650 C   0  0  0  0  0  0  0  0  0  0  0  0
    3.8670    0.4140   -8.4900 C   0  0  0  0  0  0  0  0  0  0  0  0
    4.6760    1.4490   -8.0060 C   0  0  0  0  0  0  0  0  0  0  0  0
    5.3670    1.2920   -6.7990 C   0  0  0  0  0  0  0  0  0  0  0  0
    7.4550    0.1040   -5.1050 C   0  0  0  0  0  0  0  0  0  0  0  0
    7.8480    0.3400   -6.4270 C   0  0  0  0  0  0  0  0  0  0  0  0
    9.2040    0.5010   -6.7360 C   0  0  0  0  0  0  0  0  0  0  0  0
   10.1670    0.4260   -5.7230 C   0  0  0  0  0  0  0  0  0  0  0  0
    9.7740    0.1890   -4.4000 C   0  0  0  0  0  0  0  0  0  0  0  0
    8.4180    0.0280   -4.0910 C   0  0  0  0  0  0  0  0  0  0  0  0
    4.3290    2.2900   -4.4550 H   0  0  0  0  0  0  0  0  0  0  0  0
    2.7620    3.1030   -4.6490 H   0  0  0  0  0  0  0  0  0  0  0  0
    2.9010    1.3590   -4.9550 H   0  0  0  0  0  0  0  0  0  0  0  0
    3.2750    2.7250   -2.2590 H   0  0  0  0  0  0  0  0  0  0  0  0
    1.8470    1.7940   -2.7600 H   0  0  0  0  0  0  0  0  0  0  0  0
    3.2620   -0.2160   -3.0560 H   0  0  0  0  0  0  0  0  0  0  0  0
    4.6900    0.7140   -2.5560 H   0  0  0  0  0  0  0  0  0  0  0  0
    3.6360    1.1490   -0.3580 H   0  0  0  0  0  0  0  0  0  0  0  0
    2.2080    0.2180   -0.8590 H   0  0  0  0  0  0  0  0  0  0  0  0
    3.6220   -1.7920   -1.1550 H   0  0  0  0  0  0  0  0  0  0  0  0
   -0.5700    1.6070    2.2040 H   0  0  0  0  0  0  0  0  0  0  0  0
   -3.0270    1.4070    2.4750 H   0  0  0  0  0  0  0  0  0  0  0  0
   -4.1240   -0.8050    2.2450 H   0  0  0  0  0  0  0  0  0  0  0  0
   -2.7640   -2.8170    1.7430 H   0  0  0  0  0  0  0  0  0  0  0  0
    2.8280   -3.0060   -0.8810 H   0  0  0  0  0  0  0  0  0  0  0  0
    4.2880   -4.9460   -1.3840 H   0  0  0  0  0  0  0  0  0  0  0  0
    4.3860   -6.8640    0.1860 H   0  0  0  0  0  0  0  0  0  0  0  0
    3.0240   -6.8400    2.2580 H   0  0  0  0  0  0  0  0  0  0  0  0
    1.5640   -4.9000    2.7610 H   0  0  0  0  0  0  0  0  0  0  0  0
    7.2570    1.0120   -2.4440 H   0  0  0  0  0  0  0  0  0  0  0  0
    5.7570    1.5080   -1.6750 H   0  0  0  0  0  0  0  0  0  0  0  0
    4.4660    0.9930   -3.6730 H   0  0  0  0  0  0  0  0  0  0  0  0
    5.8220    1.9920   -4.1510 H   0  0  0  0  0  0  0  0  0  0  0  0
    4.6760   -1.6610   -4.1340 H   0  0  0  0  0  0  0  0  0  0  0  0
    6.1610   -2.2220   -4.8840 H   0  0  0  0  0  0  0  0  0  0  0  0
    7.4700   -1.6540   -2.9110 H   0  0  0  0  0  0  0  0  0  0  0  0
    6.0920   -2.6060   -2.3920 H   0  0  0  0  0  0  0  0  0  0  0  0
    4.3470   -1.8550   -5.9990 H   0  0  0  0  0  0  0  0  0  0  0  0
    3.1240   -1.5770   -8.1380 H   0  0  0  0  0  0  0  0  0  0  0  0
    3.3340    0.5350   -9.4210 H   0  0  0  0  0  0  0  0  0  0  0  0
    4.7680    2.3680   -8.5650 H   0  0  0  0  0  0  0  0  0  0  0  0
    5.9910    2.0900   -6.4260 H   0  0  0  0  0  0  0  0  0  0  0  0
    7.1050    0.3980   -7.2090 H   0  0  0  0  0  0  0  0  0  0  0  0
    9.5070    0.6840   -7.7570 H   0  0  0  0  0  0  0  0  0  0  0  0
   11.2130    0.5500   -5.9610 H   0  0  0  0  0  0  0  0  0  0  0  0
   10.5160    0.1310   -3.6180 H   0  0  0  0  0  0  0  0  0  0  0  0
    8.1140   -0.1540   -3.0710 H   0  0  0  0  0  0  0  0  0  0  0  0
  1 44  1  0  0  0  0
  1 45  1  0  0  0  0
  1 46  1  0  0  0  0
  1  2  1  0  0  0  0
  2 47  1  0  0  0  0
  2 48  1  0  0  0  0
  2  3  1  0  0  0  0
  3 49  1  0  0  0  0
  3 50  1  0  0  0  0
  3  4  1  0  0  0  0
  4 51  1  0  0  0  0
  4 52  1  0  0  0  0
  4  5  1  0  0  0  0
  5 53  1  0  0  0  0
  5  6  1  0  0  0  0
  6  7  1  0  0  0  0
  7  8  2  0  0  0  0
  8  9  1  0  0  0  0
  9 10  1  0  0  0  0
 10 54  1  0  0  0  0
 10 11  2  0  0  0  0
 11 55  1  0  0  0  0
 11 12  1  0  0  0  0
 12 56  1  0  0  0  0
 12 13  2  0  0  0  0
 13 57  1  0  0  0  0
 13 14  1  0  0  0  0
 14  9  2  0  0  0  0
 14 15  1  0  0  0  0
 15 16  2  0  0  0  0
 15 17  1  0  0  0  0
 17  7  1  0  0  0  0
 17 18  1  0  0  0  0
 18 19  2  0  0  0  0
 19 58  1  0  0  0  0
 19 20  1  0  0  0  0
 20 59  1  0  0  0  0
 20 21  2  0  0  0  0
 21 60  1  0  0  0  0
 21 22  1  0  0  0  0
 22 61  1  0  0  0  0
 22 23  2  0  0  0  0
 23 18  1  0  0  0  0
 23 62  1  0  0  0  0
  5 24  1  0  0  0  0
 24 25  2  0  0  0  0
 24 26  1  0  0  0  0
 26 27  1  0  0  0  0
 27 63  1  0  0  0  0
 27 64  1  0  0  0  0
 27 28  1  0  0  0  0
 28 65  1  0  0  0  0
 28 66  1  0  0  0  0
 28 29  1  0  0  0  0
 29 30  1  0  0  0  0
 30 67  1  0  0  0  0
 30 68  1  0  0  0  0
 30 31  1  0  0  0  0
 31 26  1  0  0  0  0
 31 69  1  0  0  0  0
 31 70  1  0  0  0  0
 29 32  1  0  0  0  0
 32 33  2  0  0  0  0
 33 71  1  0  0  0  0
 33 34  1  0  0  0  0
 34 72  1  0  0  0  0
 34 35  2  0  0  0  0
 35 73  1  0  0  0  0
 35 36  1  0  0  0  0
 36 74  1  0  0  0  0
 36 37  2  0  0  0  0
 37 32  1  0  0  0  0
 37 75  1  0  0  0  0
 29 38  1  0  0  0  0
 38 39  2  0  0  0  0
 39 76  1  0  0  0  0
 39 40  1  0  0  0  0
 40 77  1  0  0  0  0
 40 41  2  0  0  0  0
 41 78  1  0  0  0  0
 41 42  1  0  0  0  0
 42 79  1  0  0  0  0
 42 43  2  0  0  0  0
 43 38  1  0  0  0  0
 43 80  1  0  0  0  0
M  END
>  <LOGBIO>
5.3500

>  <PRED_LOGBIO>
4.6600

>  <XV_RES>
0.6250

>  <WHL_TMPL>
2

>  <ANCH>
1-2;30-29

$$$$
ROW12
  -MTS-   01071500363D 0   0.00000     0.00000     0

 41 43  0  0  0  0  0  0  0  0999 V2000
    2.9030   -3.0400   -1.6960 C   0  0  0  0  0  0  0  0  0  0  0  0
    3.4930   -1.8940   -0.8790 C   0  0  0  0  0  0  0  0  0  0  0  0
    2.5420   -0.9810   -0.2280 O   0  0  0  0  0  0  0  0  0  0  0  0
    1.6940   -1.4460    0.6850 C   0  0  0  0  0  0  0  0  0  0  0  0
    1.7050   -2.6380    0.9850 O   0  0  0  0  0  0  0  0  0  0  0  0
    0.7370   -0.5280    1.3410 C   0  0  0  0  0  0  0  0  0  0  0  0
    1.1590    0.7230    1.8060 C   0  0  0  0  0  0  0  0  0  0  0  0
    0.2940    1.5570    2.4000 N   0  0  0  0  0  0  0  0  0  0  0  0
   -0.9950    1.2320    2.5710 C   0  0  0  0  0  0  0  0  0  0  0  0
   -2.0730    1.9360    3.1590 N   0  0  0  0  0  0  0  0  0  0  0  0
   -3.2460    1.0900    3.0640 N   0  0  0  0  0  0  0  0  0  0  0  0
   -2.9210   -0.0420    2.4680 C   0  0  0  0  0  0  0  0  0  0  0  0
   -1.4810   -0.0030    2.1290 C   0  0  0  0  0  0  0  0  0  0  0  0
   -0.6040   -0.8980    1.5040 C   0  0  0  0  0  0  0  0  0  0  0  0
   -1.0640   -2.1550    1.0450 N   0  0  0  0  0  0  0  0  0  0  0  0
   -1.6550   -3.1580    1.9420 C   0  0  0  0  0  0  0  0  0  0  0  0
   -1.1190   -4.5750    1.6590 C   0  0  0  0  0  0  0  0  0  0  0  0
   -1.2300   -4.9040    0.2720 O   0  0  0  0  0  0  0  0  0  0  0  0
   -0.4820   -4.0020   -0.5490 C   0  0  0  0  0  0  0  0  0  0  0  0
   -0.5950   -4.4140   -2.0160 C   0  0  0  0  0  0  0  0  0  0  0  0
    0.6480   -4.0680   -2.7190 N   0  0  0  0  0  0  0  0  0  0  0  0
   -0.9880   -2.5590   -0.3660 C   0  0  0  0  0  0  0  0  0  0  0  0
    2.2900   -2.6350   -2.4990 H   0  0  0  0  0  0  0  0  0  0  0  0
    3.7100   -3.6350   -2.1200 H   0  0  0  0  0  0  0  0  0  0  0  0
    2.2900   -3.6670   -1.0520 H   0  0  0  0  0  0  0  0  0  0  0  0
    4.0310   -1.2790   -1.5980 H   0  0  0  0  0  0  0  0  0  0  0  0
    4.1170   -2.3360   -0.1050 H   0  0  0  0  0  0  0  0  0  0  0  0
    2.1900    1.0190    1.6860 H   0  0  0  0  0  0  0  0  0  0  0  0
   -2.0320    2.8580    3.5690 H   0  0  0  0  0  0  0  0  0  0  0  0
   -3.5950   -0.8600    2.2610 H   0  0  0  0  0  0  0  0  0  0  0  0
   -2.7370   -3.1500    1.8300 H   0  0  0  0  0  0  0  0  0  0  0  0
   -1.4400   -2.8880    2.9740 H   0  0  0  0  0  0  0  0  0  0  0  0
   -0.0760   -4.6370    1.9640 H   0  0  0  0  0  0  0  0  0  0  0  0
   -1.6790   -5.2980    2.2490 H   0  0  0  0  0  0  0  0  0  0  0  0
    0.5750   -4.0600   -0.2970 H   0  0  0  0  0  0  0  0  0  0  0  0
   -1.4310   -3.8900   -2.4760 H   0  0  0  0  0  0  0  0  0  0  0  0
   -0.7620   -5.4870   -2.0790 H   0  0  0  0  0  0  0  0  0  0  0  0
    0.8020   -3.0720   -2.6610 H   0  0  0  0  0  0  0  0  0  0  0  0
    0.5730   -4.3410   -3.6890 H   0  0  0  0  0  0  0  0  0  0  0  0
   -1.9700   -2.4610   -0.8230 H   0  0  0  0  0  0  0  0  0  0  0  0
   -0.3310   -1.8770   -0.9020 H   0  0  0  0  0  0  0  0  0  0  0  0
  1 23  1  0  0  0  0
  1 24  1  0  0  0  0
  1 25  1  0  0  0  0
  1  2  1  0  0  0  0
  2 26  1  0  0  0  0
  2 27  1  0  0  0  0
  2  3  1  0  0  0  0
  3  4  1  0  0  0  0
  4  5  2  0  0  0  0
  4  6  1  0  0  0  0
  6  7  2  0  0  0  0
  7 28  1  0  0  0  0
  7  8  1  0  0  0  0
  8  9  2  0  0  0  0
  9 10  1  0  0  0  0
 10 29  1  0  0  0  0
 10 11  1  0  0  0  0
 11 12  2  0  0  0  0
 12 30  1  0  0  0  0
 12 13  1  0  0  0  0
 13  9  1  0  0  0  0
 13 14  2  0  0  0  0
 14  6  1  0  0  0  0
 14 15  1  0  0  0  0
 15 16  1  0  0  0  0
 16 31  1  0  0  0  0
 16 32  1  0  0  0  0
 16 17  1  0  0  0  0
 17 33  1  0  0  0  0
 17 34  1  0  0  0  0
 17 18  1  0  0  0  0
 18 19  1  0  0  0  0
 19 35  1  0  0  0  0
 19 20  1  0  0  0  0
 20 36  1  0  0  0  0
 20 37  1  0  0  0  0
 20 21  1  0  0  0  0
 21 38  1  0  0  0  0
 21 39  1  0  0  0  0
 19 22  1  0  0  0  0
 22 15  1  0  0  0  0
 22 40  1  0  0  0  0
 22 41  1  0  0  0  0
M  END
>  <LOGBIO>
5.9200

>  <PRED_LOGBIO>
5.0800

>  <XV_RES>
0.9100

>  <WHL_TMPL>
3

>  <ANCH>
25-44;9-10

$$$$
ROW13
  -MTS-   01071500363D 0   0.00000     0.00000     0

 50 54  0  0  0  0  0  0  0  0999 V2000
    5.7080   -2.4530   -2.8930 C   0  0  0  0  0  0  0  0  0  0  0  0
    5.3140   -3.1470   -1.7150 O   0  0  0  0  0  0  0  0  0  0  0  0
    4.9150   -2.3780   -0.6520 C   0  0  0  0  0  0  0  0  0  0  0  0
    3.5990   -2.1050   -0.2730 C   0  0  0  0  0  0  0  0  0  0  0  0
    3.3220   -1.2930    0.8460 C   0  0  0  0  0  0  0  0  0  0  0  0
    4.4020   -0.7600    1.5740 C   0  0  0  0  0  0  0  0  0  0  0  0
    5.7200   -1.0270    1.2010 C   0  0  0  0  0  0  0  0  0  0  0  0
    5.9600   -1.8300    0.0960 C   0  0  0  0  0  0  0  0  0  0  0  0
    7.2580   -2.0840   -0.2580 O   0  0  0  0  0  0  0  0  0  0  0  0
    1.9330   -1.0060    1.2440 C   0  0  0  0  0  0  0  0  0  0  0  0
    0.9360   -2.0110    1.1630 C   0  0  0  0  0  0  0  0  0  0  0  0
   -0.3950   -1.7690    1.5330 C   0  0  0  0  0  0  0  0  0  0  0  0
   -0.7280   -0.5070    1.9880 C   0  0  0  0  0  0  0  0  0  0  0  0
   -1.9860    0.1070    2.4530 N   0  0  0  0  0  0  0  0  0  0  0  0
   -1.6500    1.5370    2.8070 C   0  0  0  0  0  0  0  0  0  0  0  0
   -2.4030    2.3950    3.2310 O   0  0  0  0  0  0  0  0  0  0  0  0
   -0.2950    1.6720    2.5460 C   0  0  0  0  0  0  0  0  0  0  0  0
    0.4000    2.8030    2.7300 C   0  0  0  0  0  0  0  0  0  0  0  0
   -0.2780    4.0130    3.2440 C   0  0  0  0  0  0  0  0  0  0  0  0
   -0.8660    4.9640    2.5040 C   0  0  0  0  0  0  0  0  0  0  0  0
   -1.3920    5.9370    3.3120 N   0  0  0  0  0  0  0  0  0  0  0  0
   -1.1330    5.6030    4.6620 C   0  0  0  0  0  0  0  0  0  0  0  0
   -1.4420    6.2370    5.8720 C   0  0  0  0  0  0  0  0  0  0  0  0
   -2.2010    7.5420    5.8680 C   0  0  0  0  0  0  0  0  0  0  0  0
   -1.0480    5.6600    7.0850 C   0  0  0  0  0  0  0  0  0  0  0  0
   -0.3450    4.4490    7.0890 C   0  0  0  0  0  0  0  0  0  0  0  0
   -0.0360    3.8160    5.8790 C   0  0  0  0  0  0  0  0  0  0  0  0
   -0.4300    4.3930    4.6660 C   0  0  0  0  0  0  0  0  0  0  0  0
    0.2510    0.4850    2.0690 C   0  0  0  0  0  0  0  0  0  0  0  0
    1.5690    0.2690    1.7110 C   0  0  0  0  0  0  0  0  0  0  0  0
    4.8280   -2.1280   -3.4440 H   0  0  0  0  0  0  0  0  0  0  0  0
    6.2220   -1.5520   -2.5670 H   0  0  0  0  0  0  0  0  0  0  0  0
    6.3460   -3.1220   -3.4670 H   0  0  0  0  0  0  0  0  0  0  0  0
    2.7830   -2.5210   -0.8440 H   0  0  0  0  0  0  0  0  0  0  0  0
    4.2080   -0.1350    2.4340 H   0  0  0  0  0  0  0  0  0  0  0  0
    6.5430   -0.6140    1.7660 H   0  0  0  0  0  0  0  0  0  0  0  0
    7.2470   -2.6490   -1.0460 H   0  0  0  0  0  0  0  0  0  0  0  0
    1.2100   -2.9930    0.8060 H   0  0  0  0  0  0  0  0  0  0  0  0
   -1.1400   -2.5480    1.4640 H   0  0  0  0  0  0  0  0  0  0  0  0
   -2.8900   -0.3390    2.5210 H   0  0  0  0  0  0  0  0  0  0  0  0
    1.4560    2.8300    2.5030 H   0  0  0  0  0  0  0  0  0  0  0  0
   -0.9180    4.9630    1.4260 H   0  0  0  0  0  0  0  0  0  0  0  0
   -1.8860    6.7600    2.9950 H   0  0  0  0  0  0  0  0  0  0  0  0
   -1.9090    8.1340    6.7330 H   0  0  0  0  0  0  0  0  0  0  0  0
   -3.2690    7.3410    5.9100 H   0  0  0  0  0  0  0  0  0  0  0  0
   -1.9710    8.0920    4.9580 H   0  0  0  0  0  0  0  0  0  0  0  0
   -1.2870    6.1480    8.0180 H   0  0  0  0  0  0  0  0  0  0  0  0
   -0.0410    4.0040    8.0250 H   0  0  0  0  0  0  0  0  0  0  0  0
    0.5070    2.8820    5.8820 H   0  0  0  0  0  0  0  0  0  0  0  0
    2.3000    1.0600    1.7880 H   0  0  0  0  0  0  0  0  0  0  0  0
  1 31  1  0  0  0  0
  1 32  1  0  0  0  0
  1 33  1  0  0  0  0
  1  2  1  0  0  0  0
  2  3  1  0  0  0  0
  3  4  2  0  0  0  0
  4 34  1  0  0  0  0
  4  5  1  0  0  0  0
  5  6  2  0  0  0  0
  6 35  1  0  0  0  0
  6  7  1  0  0  0  0
  7 36  1  0  0  0  0
  7  8  2  0  0  0  0
  8  3  1  0  0  0  0
  8  9  1  0  0  0  0
  9 37  1  0  0  0  0
  5 10  1  0  0  0  0
 10 11  2  0  0  0  0
 11 38  1  0  0  0  0
 11 12  1  0  0  0  0
 12 39  1  0  0  0  0
 12 13  2  0  0  0  0
 13 14  1  0  0  0  0
 14 40  1  0  0  0  0
 14 15  1  0  0  0  0
 15 16  2  0  0  0  0
 15 17  1  0  0  0  0
 17 18  2  0  0  0  0
 18 41  1  0  0  0  0
 18 19  1  0  0  0  0
 19 20  2  0  0  0  0
 20 42  1  0  0  0  0
 20 21  1  0  0  0  0
 21 43  1  0  0  0  0
 21 22  1  0  0  0  0
 22 23  2  0  0  0  0
 23 24  1  0  0  0  0
 24 44  1  0  0  0  0
 24 45  1  0  0  0  0
 24 46  1  0  0  0  0
 23 25  1  0  0  0  0
 25 47  1  0  0  0  0
 25 26  2  0  0  0  0
 26 48  1  0  0  0  0
 26 27  1  0  0  0  0
 27 49  1  0  0  0  0
 27 28  2  0  0  0  0
 28 19  1  0  0  0  0
 28 22  1  0  0  0  0
 17 29  1  0  0  0  0
 29 13  1  0  0  0  0
 29 30  2  0  0  0  0
 30 10  1  0  0  0  0
 30 50  1  0  0  0  0
M  END
>  <LOGBIO>
5.4600

>  <PRED_LOGBIO>
7.2700

>  <XV_RES>
-2.3520

>  <WHL_TMPL>
1

>  <ANCH>
35-36;5-1

$$$$
ROW14
  -MTS-   01071500363D 0   0.00000     0.00000     0

 47 52  0  0  0  0  0  0  0  0999 V2000
   -4.2610   -4.9220    1.4470 O   0  0  0  0  0  0  0  0  0  0  0  0
   -2.9440   -4.6000    1.2490 C   0  0  0  0  0  0  0  0  0  0  0  0
   -2.0530   -5.5620    0.7590 C   0  0  0  0  0  0  0  0  0  0  0  0
   -0.7080   -5.2320    0.5570 C   0  0  0  0  0  0  0  0  0  0  0  0
   -0.2530   -3.9400    0.8460 C   0  0  0  0  0  0  0  0  0  0  0  0
    1.0300   -3.3540    0.7360 N   0  0  0  0  0  0  0  0  0  0  0  0
    0.9530   -2.0070    1.1610 C   0  0  0  0  0  0  0  0  0  0  0  0
    1.9270   -1.0050    1.2460 C   0  0  0  0  0  0  0  0  0  0  0  0
    3.3220   -1.2930    0.8460 C   0  0  0  0  0  0  0  0  0  0  0  0
    4.4020   -0.7600    1.5740 C   0  0  0  0  0  0  0  0  0  0  0  0
    5.7200   -1.0270    1.2010 C   0  0  0  0  0  0  0  0  0  0  0  0
    5.9600   -1.8300    0.0960 C   0  0  0  0  0  0  0  0  0  0  0  0
    4.9150   -2.3780   -0.6520 C   0  0  0  0  0  0  0  0  0  0  0  0
    3.5990   -2.1050   -0.2730 C   0  0  0  0  0  0  0  0  0  0  0  0
    1.5800    0.2700    1.7090 C   0  0  0  0  0  0  0  0  0  0  0  0
    2.6100    1.3300    1.7990 C   0  0  0  0  0  0  0  0  0  0  0  0
    2.9000    1.9200    3.0350 C   0  0  0  0  0  0  0  0  0  0  0  0
    3.8740    2.9230    3.1200 C   0  0  0  0  0  0  0  0  0  0  0  0
    4.5580    3.3340    1.9690 C   0  0  0  0  0  0  0  0  0  0  0  0
    4.2670    2.7430    0.7340 C   0  0  0  0  0  0  0  0  0  0  0  0
    3.2930    1.7410    0.6490 C   0  0  0  0  0  0  0  0  0  0  0  0
    0.2600    0.5430    2.0870 C   0  0  0  0  0  0  0  0  0  0  0  0
   -0.4370    1.7410    2.6060 C   0  0  0  0  0  0  0  0  0  0  0  0
    0.0780    2.8370    2.8220 O   0  0  0  0  0  0  0  0  0  0  0  0
   -1.7150    1.4300    2.7980 N   0  0  0  0  0  0  0  0  0  0  0  0
   -1.9700    0.1660    2.4730 C   0  0  0  0  0  0  0  0  0  0  0  0
   -3.0640   -0.3900    2.5500 O   0  0  0  0  0  0  0  0  0  0  0  0
   -0.7130   -0.4590    2.0020 C   0  0  0  0  0  0  0  0  0  0  0  0
   -0.3670   -1.7340    1.5390 C   0  0  0  0  0  0  0  0  0  0  0  0
   -1.1430   -2.9780    1.3370 C   0  0  0  0  0  0  0  0  0  0  0  0
   -2.4890   -3.3080    1.5380 C   0  0  0  0  0  0  0  0  0  0  0  0
   -4.7850   -4.7480    0.6490 H   0  0  0  0  0  0  0  0  0  0  0  0
   -2.4040   -6.5590    0.5360 H   0  0  0  0  0  0  0  0  0  0  0  0
   -0.0210   -5.9750    0.1780 H   0  0  0  0  0  0  0  0  0  0  0  0
    1.8640   -3.8210    0.4080 H   0  0  0  0  0  0  0  0  0  0  0  0
    4.2080   -0.1350    2.4340 H   0  0  0  0  0  0  0  0  0  0  0  0
    6.5430   -0.6140    1.7660 H   0  0  0  0  0  0  0  0  0  0  0  0
    6.9800   -2.0370   -0.1930 H   0  0  0  0  0  0  0  0  0  0  0  0
    5.1210   -3.0020   -1.5090 H   0  0  0  0  0  0  0  0  0  0  0  0
    2.7830   -2.5210   -0.8440 H   0  0  0  0  0  0  0  0  0  0  0  0
    2.3730    1.6030    3.9220 H   0  0  0  0  0  0  0  0  0  0  0  0
    4.0980    3.3780    4.0730 H   0  0  0  0  0  0  0  0  0  0  0  0
    5.3090    4.1070    2.0350 H   0  0  0  0  0  0  0  0  0  0  0  0
    4.7940    3.0610   -0.1540 H   0  0  0  0  0  0  0  0  0  0  0  0
    3.0690    1.2850   -0.3050 H   0  0  0  0  0  0  0  0  0  0  0  0
   -2.4090    2.0750    3.1490 H   0  0  0  0  0  0  0  0  0  0  0  0
   -3.1760   -2.5650    1.9170 H   0  0  0  0  0  0  0  0  0  0  0  0
  1 32  1  0  0  0  0
  1  2  1  0  0  0  0
  2  3  2  0  0  0  0
  3 33  1  0  0  0  0
  3  4  1  0  0  0  0
  4 34  1  0  0  0  0
  4  5  2  0  0  0  0
  5  6  1  0  0  0  0
  6 35  1  0  0  0  0
  6  7  1  0  0  0  0
  7  8  2  0  0  0  0
  8  9  1  0  0  0  0
  9 10  2  0  0  0  0
 10 36  1  0  0  0  0
 10 11  1  0  0  0  0
 11 37  1  0  0  0  0
 11 12  2  0  0  0  0
 12 38  1  0  0  0  0
 12 13  1  0  0  0  0
 13 39  1  0  0  0  0
 13 14  2  0  0  0  0
 14  9  1  0  0  0  0
 14 40  1  0  0  0  0
  8 15  1  0  0  0  0
 15 16  1  0  0  0  0
 16 17  2  0  0  0  0
 17 41  1  0  0  0  0
 17 18  1  0  0  0  0
 18 42  1  0  0  0  0
 18 19  2  0  0  0  0
 19 43  1  0  0  0  0
 19 20  1  0  0  0  0
 20 44  1  0  0  0  0
 20 21  2  0  0  0  0
 21 16  1  0  0  0  0
 21 45  1  0  0  0  0
 15 22  2  0  0  0  0
 22 23  1  0  0  0  0
 23 24  2  0  0  0  0
 23 25  1  0  0  0  0
 25 46  1  0  0  0  0
 25 26  1  0  0  0  0
 26 27  2  0  0  0  0
 26 28  1  0  0  0  0
 28 22  1  0  0  0  0
 28 29  2  0  0  0  0
 29  7  1  0  0  0  0
 29 30  1  0  0  0  0
 30  5  1  0  0  0  0
 30 31  2  0  0  0  0
 31  2  1  0  0  0  0
 31 47  1  0  0  0  0
M  END
>  <LOGBIO>
6.4300

>  <PRED_LOGBIO>
5.6000

>  <XV_RES>
0.8800

>  <WHL_TMPL>
1

>  <ANCH>
5-31;13-14

$$$$
ROW15
  -MTS-   01071500363D 0   0.00000     0.00000     0

 38 41  0  0  0  0  0  0  0  0999 V2000
   -0.1950   -1.2110    4.4220 C   0  0  0  0  0  0  0  0  0  0  0  0
   -0.6470   -0.1690    3.4270 C   0  0  0  0  0  0  0  0  0  0  0  0
   -0.9740    1.0600    3.8470 C   0  0  0  0  0  0  0  0  0  0  0  0
   -1.4180    2.0830    2.8740 C   0  0  0  0  0  0  0  0  0  0  0  0
   -1.7880    3.3400    3.0300 N   0  0  0  0  0  0  0  0  0  0  0  0
   -2.1140    3.8400    1.7090 N   0  0  0  0  0  0  0  0  0  0  0  0
   -1.9110    2.8330    0.8640 C   0  0  0  0  0  0  0  0  0  0  0  0
   -2.0850    2.8800   -0.3730 O   0  0  0  0  0  0  0  0  0  0  0  0
   -1.4920    1.7680    1.5420 N   0  0  0  0  0  0  0  0  0  0  0  0
   -1.1500    0.4750    1.0830 C   0  0  0  0  0  0  0  0  0  0  0  0
   -1.2340    0.1780   -0.2820 C   0  0  0  0  0  0  0  0  0  0  0  0
   -0.8970   -1.1000   -0.7430 C   0  0  0  0  0  0  0  0  0  0  0  0
   -0.4750   -2.0820    0.1620 C   0  0  0  0  0  0  0  0  0  0  0  0
   -0.3910   -1.7850    1.5270 C   0  0  0  0  0  0  0  0  0  0  0  0
   -0.7280   -0.5070    1.9880 C   0  0  0  0  0  0  0  0  0  0  0  0
   -0.9870   -1.4140   -2.1870 C   0  0  0  0  0  0  0  0  0  0  0  0
   -0.6060   -0.4570   -3.1360 C   0  0  0  0  0  0  0  0  0  0  0  0
   -0.6900   -0.7540   -4.5010 C   0  0  0  0  0  0  0  0  0  0  0  0
   -1.1560   -2.0070   -4.9180 C   0  0  0  0  0  0  0  0  0  0  0  0
   -1.2390   -2.2970   -6.2540 O   0  0  0  0  0  0  0  0  0  0  0  0
   -1.5370   -2.9630   -3.9690 C   0  0  0  0  0  0  0  0  0  0  0  0
   -2.0390   -4.3140   -4.4190 C   0  0  0  0  0  0  0  0  0  0  0  0
   -1.4520   -2.6670   -2.6040 C   0  0  0  0  0  0  0  0  0  0  0  0
    0.6030   -1.8080    3.9840 H   0  0  0  0  0  0  0  0  0  0  0  0
   -1.0320   -1.8560    4.6770 H   0  0  0  0  0  0  0  0  0  0  0  0
    0.1720   -0.7190    5.3200 H   0  0  0  0  0  0  0  0  0  0  0  0
   -0.9140    1.3050    4.8970 H   0  0  0  0  0  0  0  0  0  0  0  0
   -2.4330    4.7700    1.4760 H   0  0  0  0  0  0  0  0  0  0  0  0
   -1.5600    0.9350   -0.9800 H   0  0  0  0  0  0  0  0  0  0  0  0
   -0.2150   -3.0680   -0.1940 H   0  0  0  0  0  0  0  0  0  0  0  0
   -0.0650   -2.5420    2.2250 H   0  0  0  0  0  0  0  0  0  0  0  0
   -0.2470    0.5090   -2.8140 H   0  0  0  0  0  0  0  0  0  0  0  0
   -0.3970   -0.0160   -5.2330 H   0  0  0  0  0  0  0  0  0  0  0  0
   -0.4130   -2.6910   -6.5760 H   0  0  0  0  0  0  0  0  0  0  0  0
   -1.5710   -4.5790   -5.3650 H   0  0  0  0  0  0  0  0  0  0  0  0
   -3.1190   -4.2760   -4.5460 H   0  0  0  0  0  0  0  0  0  0  0  0
   -1.7880   -5.0620   -3.6690 H   0  0  0  0  0  0  0  0  0  0  0  0
   -1.7460   -3.4040   -1.8720 H   0  0  0  0  0  0  0  0  0  0  0  0
  1 24  1  0  0  0  0
  1 25  1  0  0  0  0
  1 26  1  0  0  0  0
  1  2  1  0  0  0  0
  2  3  2  0  0  0  0
  3 27  1  0  0  0  0
  3  4  1  0  0  0  0
  4  5  2  0  0  0  0
  5  6  1  0  0  0  0
  6 28  1  0  0  0  0
  6  7  1  0  0  0  0
  7  8  2  0  0  0  0
  7  9  1  0  0  0  0
  9  4  1  0  0  0  0
  9 10  1  0  0  0  0
 10 11  1  0  0  0  0
 11 29  1  0  0  0  0
 11 12  2  0  0  0  0
 12 13  1  0  0  0  0
 13 30  1  0  0  0  0
 13 14  2  0  0  0  0
 14 31  1  0  0  0  0
 14 15  1  0  0  0  0
 15  2  1  0  0  0  0
 15 10  2  0  0  0  0
 12 16  1  0  0  0  0
 16 17  2  0  0  0  0
 17 32  1  0  0  0  0
 17 18  1  0  0  0  0
 18 33  1  0  0  0  0
 18 19  2  0  0  0  0
 19 20  1  0  0  0  0
 20 34  1  0  0  0  0
 19 21  1  0  0  0  0
 21 22  1  0  0  0  0
 22 35  1  0  0  0  0
 22 36  1  0  0  0  0
 22 37  1  0  0  0  0
 21 23  2  0  0  0  0
 23 16  1  0  0  0  0
 23 38  1  0  0  0  0
M  END
>  <LOGBIO>
7.3000

>  <PRED_LOGBIO>
7.0000

>  <XV_RES>
0.6040

>  <WHL_TMPL>
1

>  <ANCH>
10-27;23-21

$$$$
ROW16
  -MTS-   01071500363D 0   0.00000     0.00000     0

 44 46  0  0  0  0  0  0  0  0999 V2000
    5.6400   -1.8090   -4.7850 C   0  0  0  0  0  0  0  0  0  0  0  0
    4.6590   -2.6870   -4.2280 O   0  0  0  0  0  0  0  0  0  0  0  0
    4.5120   -2.7080   -2.8660 C   0  0  0  0  0  0  0  0  0  0  0  0
    3.6070   -1.8390   -2.2460 C   0  0  0  0  0  0  0  0  0  0  0  0
    3.4570   -1.8600   -0.8550 C   0  0  0  0  0  0  0  0  0  0  0  0
    2.5420   -0.9810   -0.2280 N   0  0  0  0  0  0  0  0  0  0  0  0
    1.6940   -1.4460    0.6850 C   0  0  0  0  0  0  0  0  0  0  0  0
    1.7050   -2.6380    0.9850 O   0  0  0  0  0  0  0  0  0  0  0  0
    0.7360   -0.5270    1.3410 C   0  0  0  0  0  0  0  0  0  0  0  0
   -0.6040   -0.8970    1.5040 C   0  0  0  0  0  0  0  0  0  0  0  0
   -1.4910   -0.0110    2.1280 C   0  0  0  0  0  0  0  0  0  0  0  0
   -1.0540    1.1790    2.5620 N   0  0  0  0  0  0  0  0  0  0  0  0
    0.2210    1.5650    2.4220 C   0  0  0  0  0  0  0  0  0  0  0  0
    1.1580    0.7240    1.8070 C   0  0  0  0  0  0  0  0  0  0  0  0
    4.2130   -2.7500   -0.0830 C   0  0  0  0  0  0  0  0  0  0  0  0
    4.0270   -2.7760    1.6470 Cl  0  0  0  0  0  0  0  0  0  0  0  0
    5.1190   -3.6190   -0.7020 C   0  0  0  0  0  0  0  0  0  0  0  0
    5.2680   -3.5980   -2.0940 C   0  0  0  0  0  0  0  0  0  0  0  0
    6.1830   -4.4770   -2.7210 N   0  0  0  0  0  0  0  0  0  0  0  0
    7.4430   -4.0980   -2.9140 C   0  0  0  0  0  0  0  0  0  0  0  0
    7.8190   -2.9650   -2.5420 O   0  0  0  0  0  0  0  0  0  0  0  0
    8.3040   -4.9230   -3.5030 N   0  0  0  0  0  0  0  0  0  0  0  0
    9.6440   -4.5200   -3.7090 C   0  0  0  0  0  0  0  0  0  0  0  0
   10.0070   -3.8640   -4.8910 C   0  0  0  0  0  0  0  0  0  0  0  0
   11.2790   -3.4860   -5.0760 N   0  0  0  0  0  0  0  0  0  0  0  0
   12.2070   -3.7290   -4.1410 C   0  0  0  0  0  0  0  0  0  0  0  0
   11.8430   -4.3850   -2.9590 C   0  0  0  0  0  0  0  0  0  0  0  0
   10.5710   -4.7640   -2.7720 N   0  0  0  0  0  0  0  0  0  0  0  0
   13.5810   -3.3160   -4.3520 C   0  0  0  0  0  0  0  0  0  0  0  0
   14.6800   -2.9850   -4.5200 N   0  0  0  0  0  0  0  0  0  0  0  0
    6.6230   -2.0720   -4.3990 H   0  0  0  0  0  0  0  0  0  0  0  0
    5.6380   -1.9040   -5.8690 H   0  0  0  0  0  0  0  0  0  0  0  0
    5.4050   -0.7830   -4.5110 H   0  0  0  0  0  0  0  0  0  0  0  0
    3.0240   -1.1520   -2.8420 H   0  0  0  0  0  0  0  0  0  0  0  0
    2.5330   -0.0020   -0.4740 H   0  0  0  0  0  0  0  0  0  0  0  0
   -0.9510   -1.8570    1.1520 H   0  0  0  0  0  0  0  0  0  0  0  0
   -2.5270   -0.2860    2.2580 H   0  0  0  0  0  0  0  0  0  0  0  0
    0.5310    2.5340    2.7870 H   0  0  0  0  0  0  0  0  0  0  0  0
    2.1860    1.0350    1.6940 H   0  0  0  0  0  0  0  0  0  0  0  0
    5.7020   -4.3060   -0.1070 H   0  0  0  0  0  0  0  0  0  0  0  0
    5.8800   -5.3920   -3.0210 H   0  0  0  0  0  0  0  0  0  0  0  0
    8.0000   -5.8390   -3.8030 H   0  0  0  0  0  0  0  0  0  0  0  0
    9.2650   -3.6650   -5.6510 H   0  0  0  0  0  0  0  0  0  0  0  0
   12.5840   -4.5850   -2.2000 H   0  0  0  0  0  0  0  0  0  0  0  0
  1 31  1  0  0  0  0
  1 32  1  0  0  0  0
  1 33  1  0  0  0  0
  1  2  1  0  0  0  0
  2  3  1  0  0  0  0
  3  4  2  0  0  0  0
  4 34  1  0  0  0  0
  4  5  1  0  0  0  0
  5  6  1  0  0  0  0
  6 35  1  0  0  0  0
  6  7  1  0  0  0  0
  7  8  2  0  0  0  0
  7  9  1  0  0  0  0
  9 10  2  0  0  0  0
 10 36  1  0  0  0  0
 10 11  1  0  0  0  0
 11 37  1  0  0  0  0
 11 12  2  0  0  0  0
 12 13  1  0  0  0  0
 13 38  1  0  0  0  0
 13 14  2  0  0  0  0
 14  9  1  0  0  0  0
 14 39  1  0  0  0  0
  5 15  2  0  0  0  0
 15 16  1  0  0  0  0
 15 17  1  0  0  0  0
 17 40  1  0  0  0  0
 17 18  2  0  0  0  0
 18  3  1  0  0  0  0
 18 19  1  0  0  0  0
 19 41  1  0  0  0  0
 19 20  1  0  0  0  0
 20 21  2  0  0  0  0
 20 22  1  0  0  0  0
 22 42  1  0  0  0  0
 22 23  1  0  0  0  0
 23 24  2  0  0  0  0
 24 43  1  0  0  0  0
 24 25  1  0  0  0  0
 25 26  2  0  0  0  0
 26 27  1  0  0  0  0
 27 44  1  0  0  0  0
 27 28  2  0  0  0  0
 28 23  1  0  0  0  0
 26 29  1  0  0  0  0
 29 30  3  0  0  0  0
M  END
>  <LOGBIO>
8.1000

>  <PRED_LOGBIO>
6.4000

>  <XV_RES>
2.5270

>  <WHL_TMPL>
3

>  <ANCH>
25-44;12-13

$$$$
ROW17
  -MTS-   01071500363D 0   0.00000     0.00000     0

 32 36  0  0  0  0  0  0  0  0999 V2000
   -0.7160   -3.9250    1.3030 O   0  0  0  0  0  0  0  0  0  0  0  0
   -0.0380   -2.9020    1.3910 C   0  0  0  0  0  0  0  0  0  0  0  0
    1.2830   -2.8300    1.2580 N   0  0  0  0  0  0  0  0  0  0  0  0
    1.7260   -1.5840    1.4070 C   0  0  0  0  0  0  0  0  0  0  0  0
    2.9000   -1.2260    1.3360 O   0  0  0  0  0  0  0  0  0  0  0  0
    0.5670   -0.7030    1.6740 C   0  0  0  0  0  0  0  0  0  0  0  0
   -0.5530   -1.5420    1.6630 C   0  0  0  0  0  0  0  0  0  0  0  0
   -1.8280   -1.0090    1.8870 C   0  0  0  0  0  0  0  0  0  0  0  0
   -2.9980   -1.9160    1.8710 C   0  0  0  0  0  0  0  0  0  0  0  0
   -2.8610   -3.1210    1.6640 O   0  0  0  0  0  0  0  0  0  0  0  0
   -4.3370   -1.3320    2.1090 C   0  0  0  0  0  0  0  0  0  0  0  0
   -4.4900   -0.0200    2.3340 C   0  0  0  0  0  0  0  0  0  0  0  0
   -3.3380    0.9090    2.3560 C   0  0  0  0  0  0  0  0  0  0  0  0
   -3.5040    2.1100    2.5640 O   0  0  0  0  0  0  0  0  0  0  0  0
   -1.9830    0.3630    2.1210 C   0  0  0  0  0  0  0  0  0  0  0  0
   -0.8620    1.2020    2.1320 C   0  0  0  0  0  0  0  0  0  0  0  0
   -0.7380    2.5960    2.3390 N   0  0  0  0  0  0  0  0  0  0  0  0
    0.6290    2.9490    2.2460 C   0  0  0  0  0  0  0  0  0  0  0  0
    1.2760    4.1840    2.3720 C   0  0  0  0  0  0  0  0  0  0  0  0
    2.6670    4.2640    2.2320 C   0  0  0  0  0  0  0  0  0  0  0  0
    3.4100    3.1070    1.9680 C   0  0  0  0  0  0  0  0  0  0  0  0
    2.7640    1.8720    1.8420 C   0  0  0  0  0  0  0  0  0  0  0  0
    1.3730    1.7930    1.9820 C   0  0  0  0  0  0  0  0  0  0  0  0
    0.4130    0.6690    1.9080 C   0  0  0  0  0  0  0  0  0  0  0  0
    1.8780   -3.6230    1.0670 H   0  0  0  0  0  0  0  0  0  0  0  0
   -5.2050   -1.9740    2.1020 H   0  0  0  0  0  0  0  0  0  0  0  0
   -5.4820    0.3710    2.5050 H   0  0  0  0  0  0  0  0  0  0  0  0
   -1.4990    3.2330    2.5240 H   0  0  0  0  0  0  0  0  0  0  0  0
    0.7020    5.0760    2.5760 H   0  0  0  0  0  0  0  0  0  0  0  0
    3.1660    5.2160    2.3290 H   0  0  0  0  0  0  0  0  0  0  0  0
    4.4830    3.1680    1.8600 H   0  0  0  0  0  0  0  0  0  0  0  0
    3.3370    0.9800    1.6380 H   0  0  0  0  0  0  0  0  0  0  0  0
  1  2  2  0  0  0  0
  2  3  1  0  0  0  0
  3 25  1  0  0  0  0
  3  4  1  0  0  0  0
  4  5  2  0  0  0  0
  4  6  1  0  0  0  0
  6  7  2  0  0  0  0
  7  2  1  0  0  0  0
  7  8  1  0  0  0  0
  8  9  1  0  0  0  0
  9 10  2  0  0  0  0
  9 11  1  0  0  0  0
 11 26  1  0  0  0  0
 11 12  2  0  0  0  0
 12 27  1  0  0  0  0
 12 13  1  0  0  0  0
 13 14  2  0  0  0  0
 13 15  1  0  0  0  0
 15  8  2  0  0  0  0
 15 16  1  0  0  0  0
 16 17  1  0  0  0  0
 17 28  1  0  0  0  0
 17 18  1  0  0  0  0
 18 19  2  0  0  0  0
 19 29  1  0  0  0  0
 19 20  1  0  0  0  0
 20 30  1  0  0  0  0
 20 21  2  0  0  0  0
 21 31  1  0  0  0  0
 21 22  1  0  0  0  0
 22 32  1  0  0  0  0
 22 23  2  0  0  0  0
 23 18  1  0  0  0  0
 23 24  1  0  0  0  0
 24  6  1  0  0  0  0
 24 16  2  0  0  0  0
M  END
>  <LOGBIO>
6.5700

>  <PRED_LOGBIO>
6.7000

>  <XV_RES>
-0.1780

>  <WHL_TMPL>
2

>  <ANCH>
2-28;2-3

$$$$
ROW18
  -MTS-   01071500363D 0   0.00000     0.00000     0

 62 66  0  0  0  0  0  0  0  0999 V2000
   -3.9710   12.9420    0.9980 C   0  0  0  0  0  0  0  0  0  0  0  0
   -3.5600   12.0670    2.1790 C   0  0  0  0  0  0  0  0  0  0  0  0
   -3.2300   10.6600    1.6790 C   0  0  0  0  0  0  0  0  0  0  0  0
   -2.8180    9.7840    2.8610 C   0  0  0  0  0  0  0  0  0  0  0  0
   -2.5020    8.4310    2.3810 N   0  0  0  0  0  0  0  0  0  0  0  0
   -2.1050    7.5880    3.5180 C   0  0  0  0  0  0  0  0  0  0  0  0
   -1.7800    6.1980    3.0250 C   0  0  0  0  0  0  0  0  0  0  0  0
   -1.8710    5.9340    1.8270 O   0  0  0  0  0  0  0  0  0  0  0  0
   -1.3950    5.2600    3.8850 N   0  0  0  0  0  0  0  0  0  0  0  0
   -1.0900    3.9580    3.4230 C   0  0  0  0  0  0  0  0  0  0  0  0
   -2.0960    2.9870    3.3540 C   0  0  0  0  0  0  0  0  0  0  0  0
   -1.7940    1.6980    2.8970 C   0  0  0  0  0  0  0  0  0  0  0  0
   -0.4870    1.3820    2.5080 C   0  0  0  0  0  0  0  0  0  0  0  0
    0.5190    2.3530    2.5770 C   0  0  0  0  0  0  0  0  0  0  0  0
    1.7950    1.7060    2.0950 C   0  0  0  0  0  0  0  0  0  0  0  0
    1.4110    0.2870    1.7520 C   0  0  0  0  0  0  0  0  0  0  0  0
    1.9270   -1.0050    1.2460 C   0  0  0  0  0  0  0  0  0  0  0  0
    0.9160   -1.8530    1.2160 N   0  0  0  0  0  0  0  0  0  0  0  0
   -0.2660   -1.1590    1.6900 N   0  0  0  0  0  0  0  0  0  0  0  0
    0.1040    0.1250    1.9960 C   0  0  0  0  0  0  0  0  0  0  0  0
    3.3220   -1.2930    0.8460 C   0  0  0  0  0  0  0  0  0  0  0  0
    4.4020   -0.7600    1.5740 C   0  0  0  0  0  0  0  0  0  0  0  0
    5.7200   -1.0270    1.2010 C   0  0  0  0  0  0  0  0  0  0  0  0
    5.9600   -1.8300    0.0960 C   0  0  0  0  0  0  0  0  0  0  0  0
    4.9150   -2.3780   -0.6520 C   0  0  0  0  0  0  0  0  0  0  0  0
    3.5990   -2.1050   -0.2730 C   0  0  0  0  0  0  0  0  0  0  0  0
    7.3630   -2.1050   -0.2870 C   0  0  0  0  0  0  0  0  0  0  0  0
    7.6610   -3.1830   -1.1280 C   0  0  0  0  0  0  0  0  0  0  0  0
    8.9880   -3.4430   -1.4900 C   0  0  0  0  0  0  0  0  0  0  0  0
   10.0170   -2.6240   -1.0110 C   0  0  0  0  0  0  0  0  0  0  0  0
   11.3160   -2.8780   -1.3650 O   0  0  0  0  0  0  0  0  0  0  0  0
    9.7200   -1.5460   -0.1690 C   0  0  0  0  0  0  0  0  0  0  0  0
    8.3920   -1.2860    0.1930 C   0  0  0  0  0  0  0  0  0  0  0  0
    0.2170    3.6410    3.0350 C   0  0  0  0  0  0  0  0  0  0  0  0
   -4.8470   12.5130    0.5170 H   0  0  0  0  0  0  0  0  0  0  0  0
   -4.2050   13.9430    1.3540 H   0  0  0  0  0  0  0  0  0  0  0  0
   -3.1530   12.9940    0.2830 H   0  0  0  0  0  0  0  0  0  0  0  0
   -4.3780   12.0150    2.8940 H   0  0  0  0  0  0  0  0  0  0  0  0
   -2.6830   12.4950    2.6600 H   0  0  0  0  0  0  0  0  0  0  0  0
   -2.4120   10.7120    0.9640 H   0  0  0  0  0  0  0  0  0  0  0  0
   -4.1070   10.2320    1.1980 H   0  0  0  0  0  0  0  0  0  0  0  0
   -3.6360    9.7320    3.5770 H   0  0  0  0  0  0  0  0  0  0  0  0
   -1.9420   10.2120    3.3430 H   0  0  0  0  0  0  0  0  0  0  0  0
   -1.7420    8.4790    1.7170 H   0  0  0  0  0  0  0  0  0  0  0  0
   -2.9230    7.5360    4.2340 H   0  0  0  0  0  0  0  0  0  0  0  0
   -1.2290    8.0160    3.9990 H   0  0  0  0  0  0  0  0  0  0  0  0
   -1.3210    5.4770    4.8690 H   0  0  0  0  0  0  0  0  0  0  0  0
   -3.1040    3.2310    3.6540 H   0  0  0  0  0  0  0  0  0  0  0  0
   -2.5700    0.9490    2.8440 H   0  0  0  0  0  0  0  0  0  0  0  0
    2.1350    2.2130    1.1950 H   0  0  0  0  0  0  0  0  0  0  0  0
    2.5190    1.6950    2.9080 H   0  0  0  0  0  0  0  0  0  0  0  0
   -1.1920   -1.5500    1.7800 H   0  0  0  0  0  0  0  0  0  0  0  0
    4.2080   -0.1350    2.4340 H   0  0  0  0  0  0  0  0  0  0  0  0
    6.5430   -0.6140    1.7660 H   0  0  0  0  0  0  0  0  0  0  0  0
    5.1210   -3.0020   -1.5090 H   0  0  0  0  0  0  0  0  0  0  0  0
    2.7830   -2.5210   -0.8440 H   0  0  0  0  0  0  0  0  0  0  0  0
    6.8670   -3.8140   -1.4980 H   0  0  0  0  0  0  0  0  0  0  0  0
    9.2180   -4.2740   -2.1400 H   0  0  0  0  0  0  0  0  0  0  0  0
   11.7370   -3.4810   -0.7320 H   0  0  0  0  0  0  0  0  0  0  0  0
   10.5140   -0.9140    0.2010 H   0  0  0  0  0  0  0  0  0  0  0  0
    8.1630   -0.4540    0.8420 H   0  0  0  0  0  0  0  0  0  0  0  0
    0.9930    4.3910    3.0880 H   0  0  0  0  0  0  0  0  0  0  0  0
  1 35  1  0  0  0  0
  1 36  1  0  0  0  0
  1 37  1  0  0  0  0
  1  2  1  0  0  0  0
  2 38  1  0  0  0  0
  2 39  1  0  0  0  0
  2  3  1  0  0  0  0
  3 40  1  0  0  0  0
  3 41  1  0  0  0  0
  3  4  1  0  0  0  0
  4 42  1  0  0  0  0
  4 43  1  0  0  0  0
  4  5  1  0  0  0  0
  5 44  1  0  0  0  0
  5  6  1  0  0  0  0
  6 45  1  0  0  0  0
  6 46  1  0  0  0  0
  6  7  1  0  0  0  0
  7  8  2  0  0  0  0
  7  9  1  0  0  0  0
  9 47  1  0  0  0  0
  9 10  1  0  0  0  0
 10 11  2  0  0  0  0
 11 48  1  0  0  0  0
 11 12  1  0  0  0  0
 12 49  1  0  0  0  0
 12 13  2  0  0  0  0
 13 14  1  0  0  0  0
 14 15  1  0  0  0  0
 15 50  1  0  0  0  0
 15 51  1  0  0  0  0
 15 16  1  0  0  0  0
 16 17  1  0  0  0  0
 17 18  2  0  0  0  0
 18 19  1  0  0  0  0
 19 52  1  0  0  0  0
 19 20  1  0  0  0  0
 20 13  1  0  0  0  0
 20 16  2  0  0  0  0
 17 21  1  0  0  0  0
 21 22  2  0  0  0  0
 22 53  1  0  0  0  0
 22 23  1  0  0  0  0
 23 54  1  0  0  0  0
 23 24  2  0  0  0  0
 24 25  1  0  0  0  0
 25 55  1  0  0  0  0
 25 26  2  0  0  0  0
 26 21  1  0  0  0  0
 26 56  1  0  0  0  0
 24 27  1  0  0  0  0
 27 28  2  0  0  0  0
 28 57  1  0  0  0  0
 28 29  1  0  0  0  0
 29 58  1  0  0  0  0
 29 30  2  0  0  0  0
 30 31  1  0  0  0  0
 31 59  1  0  0  0  0
 30 32  1  0  0  0  0
 32 60  1  0  0  0  0
 32 33  2  0  0  0  0
 33 27  1  0  0  0  0
 33 61  1  0  0  0  0
 14 34  2  0  0  0  0
 34 10  1  0  0  0  0
 34 62  1  0  0  0  0
M  END
>  <LOGBIO>
8.6800

>  <PRED_LOGBIO>
8.2800

>  <XV_RES>
0.6020

>  <WHL_TMPL>
1

>  <ANCH>
3-5;47-39

$$$$
ROW19
  -MTS-   01071500363D 0   0.00000     0.00000     0

 58 63  0  0  0  0  0  0  0  0999 V2000
   -3.2220    2.8180    5.8050 C   0  0  0  0  0  0  0  0  0  0  0  0
   -3.0800    3.0980    4.4100 O   0  0  0  0  0  0  0  0  0  0  0  0
   -1.8790    2.8120    3.8150 C   0  0  0  0  0  0  0  0  0  0  0  0
   -1.6620    1.5500    3.2480 C   0  0  0  0  0  0  0  0  0  0  0  0
   -0.4350    1.2580    2.6410 C   0  0  0  0  0  0  0  0  0  0  0  0
    0.5750    2.2260    2.6010 C   0  0  0  0  0  0  0  0  0  0  0  0
    1.7740    1.6420    1.8940 C   0  0  0  0  0  0  0  0  0  0  0  0
    1.4800    0.1740    1.7020 C   0  0  0  0  0  0  0  0  0  0  0  0
    0.0350    0.0200    1.9800 C   0  0  0  0  0  0  0  0  0  0  0  0
   -0.3000   -1.2210    1.6790 N   0  0  0  0  0  0  0  0  0  0  0  0
    0.8910   -1.9010    1.2070 N   0  0  0  0  0  0  0  0  0  0  0  0
    1.9270   -1.0050    1.2460 C   0  0  0  0  0  0  0  0  0  0  0  0
    3.3220   -1.2930    0.8460 C   0  0  0  0  0  0  0  0  0  0  0  0
    4.4020   -0.7600    1.5740 C   0  0  0  0  0  0  0  0  0  0  0  0
    5.7200   -1.0270    1.2010 C   0  0  0  0  0  0  0  0  0  0  0  0
    5.9600   -1.8300    0.0960 C   0  0  0  0  0  0  0  0  0  0  0  0
    4.9150   -2.3780   -0.6520 C   0  0  0  0  0  0  0  0  0  0  0  0
    3.5990   -2.1050   -0.2730 C   0  0  0  0  0  0  0  0  0  0  0  0
    7.3630   -2.1050   -0.2870 C   0  0  0  0  0  0  0  0  0  0  0  0
    7.6640   -3.1990   -1.1060 C   0  0  0  0  0  0  0  0  0  0  0  0
    8.9910   -3.4590   -1.4680 C   0  0  0  0  0  0  0  0  0  0  0  0
   10.0180   -2.6240   -1.0110 C   0  0  0  0  0  0  0  0  0  0  0  0
   11.3160   -2.8780   -1.3650 O   0  0  0  0  0  0  0  0  0  0  0  0
    9.7170   -1.5300   -0.1910 C   0  0  0  0  0  0  0  0  0  0  0  0
    8.3900   -1.2700    0.1710 C   0  0  0  0  0  0  0  0  0  0  0  0
    0.3580    3.4870    3.1680 C   0  0  0  0  0  0  0  0  0  0  0  0
   -0.8690    3.7800    3.7760 C   0  0  0  0  0  0  0  0  0  0  0  0
   -1.0820    5.0140    4.3310 O   0  0  0  0  0  0  0  0  0  0  0  0
   -1.6320    6.0390    3.4990 C   0  0  0  0  0  0  0  0  0  0  0  0
   -1.7840    7.3100    4.3010 C   0  0  0  0  0  0  0  0  0  0  0  0
   -0.7330    8.2330    4.3440 C   0  0  0  0  0  0  0  0  0  0  0  0
   -0.8870    9.4070    5.0910 C   0  0  0  0  0  0  0  0  0  0  0  0
   -2.0910    9.6230    5.7720 C   0  0  0  0  0  0  0  0  0  0  0  0
   -3.1030    8.6590    5.6860 C   0  0  0  0  0  0  0  0  0  0  0  0
   -2.9250    7.5450    4.9630 N   0  0  0  0  0  0  0  0  0  0  0  0
   -2.4860    3.3890    6.3660 H   0  0  0  0  0  0  0  0  0  0  0  0
   -4.2220    3.0970    6.1300 H   0  0  0  0  0  0  0  0  0  0  0  0
   -3.0670    1.7560    5.9790 H   0  0  0  0  0  0  0  0  0  0  0  0
   -2.4420    0.8030    3.2790 H   0  0  0  0  0  0  0  0  0  0  0  0
    1.8860    2.1170    0.9210 H   0  0  0  0  0  0  0  0  0  0  0  0
    2.6540    1.7540    2.5240 H   0  0  0  0  0  0  0  0  0  0  0  0
    0.9470   -2.8630    0.9030 H   0  0  0  0  0  0  0  0  0  0  0  0
    4.2080   -0.1360    2.4330 H   0  0  0  0  0  0  0  0  0  0  0  0
    6.5430   -0.6140    1.7660 H   0  0  0  0  0  0  0  0  0  0  0  0
    5.1210   -3.0020   -1.5090 H   0  0  0  0  0  0  0  0  0  0  0  0
    2.7830   -2.5210   -0.8440 H   0  0  0  0  0  0  0  0  0  0  0  0
    6.8720   -3.8430   -1.4600 H   0  0  0  0  0  0  0  0  0  0  0  0
    9.2230   -4.3030   -2.1010 H   0  0  0  0  0  0  0  0  0  0  0  0
   11.7440   -3.4650   -0.7220 H   0  0  0  0  0  0  0  0  0  0  0  0
   10.5090   -0.8860    0.1620 H   0  0  0  0  0  0  0  0  0  0  0  0
    8.1580   -0.4260    0.8040 H   0  0  0  0  0  0  0  0  0  0  0  0
    1.1370    4.2350    3.1380 H   0  0  0  0  0  0  0  0  0  0  0  0
   -2.6060    5.7240    3.1310 H   0  0  0  0  0  0  0  0  0  0  0  0
   -0.9670    6.2190    2.6570 H   0  0  0  0  0  0  0  0  0  0  0  0
    0.1860    8.0420    3.8090 H   0  0  0  0  0  0  0  0  0  0  0  0
   -0.0910   10.1350    5.1410 H   0  0  0  0  0  0  0  0  0  0  0  0
   -2.2370   10.5200    6.3560 H   0  0  0  0  0  0  0  0  0  0  0  0
   -4.0360    8.8150    6.2080 H   0  0  0  0  0  0  0  0  0  0  0  0
  1 36  1  0  0  0  0
  1 37  1  0  0  0  0
  1 38  1  0  0  0  0
  1  2  1  0  0  0  0
  2  3  1  0  0  0  0
  3  4  2  0  0  0  0
  4 39  1  0  0  0  0
  4  5  1  0  0  0  0
  5  6  2  0  0  0  0
  6  7  1  0  0  0  0
  7 40  1  0  0  0  0
  7 41  1  0  0  0  0
  7  8  1  0  0  0  0
  8  9  1  0  0  0  0
  9  5  1  0  0  0  0
  9 10  2  0  0  0  0
 10 11  1  0  0  0  0
 11 42  1  0  0  0  0
 11 12  1  0  0  0  0
 12  8  2  0  0  0  0
 12 13  1  0  0  0  0
 13 14  2  0  0  0  0
 14 43  1  0  0  0  0
 14 15  1  0  0  0  0
 15 44  1  0  0  0  0
 15 16  2  0  0  0  0
 16 17  1  0  0  0  0
 17 45  1  0  0  0  0
 17 18  2  0  0  0  0
 18 13  1  0  0  0  0
 18 46  1  0  0  0  0
 16 19  1  0  0  0  0
 19 20  2  0  0  0  0
 20 47  1  0  0  0  0
 20 21  1  0  0  0  0
 21 48  1  0  0  0  0
 21 22  2  0  0  0  0
 22 23  1  0  0  0  0
 23 49  1  0  0  0  0
 22 24  1  0  0  0  0
 24 50  1  0  0  0  0
 24 25  2  0  0  0  0
 25 19  1  0  0  0  0
 25 51  1  0  0  0  0
  6 26  1  0  0  0  0
 26 52  1  0  0  0  0
 26 27  2  0  0  0  0
 27  3  1  0  0  0  0
 27 28  1  0  0  0  0
 28 29  1  0  0  0  0
 29 53  1  0  0  0  0
 29 54  1  0  0  0  0
 29 30  1  0  0  0  0
 30 31  2  0  0  0  0
 31 55  1  0  0  0  0
 31 32  1  0  0  0  0
 32 56  1  0  0  0  0
 32 33  2  0  0  0  0
 33 57  1  0  0  0  0
 33 34  1  0  0  0  0
 34 58  1  0  0  0  0
 34 35  2  0  0  0  0
 35 30  1  0  0  0  0
M  END
>  <LOGBIO>
7.7000

>  <PRED_LOGBIO>
8.4900

>  <XV_RES>
-0.9730

>  <WHL_TMPL>
1

>  <ANCH>
3-5;28-20

$$$$
ROW20
  -MTS-   01071500363D 0   0.00000     0.00000     0

 50 53  0  0  1  0  0  0  0  0999 V2000
    3.7610   -3.0440   -4.2540 N   0  0  0  0  0  0  0  0  0  0  0  0
    4.5920   -1.9230   -3.7920 C   0  0  2  0  0  0  0  0  0  0  0  0
    5.7080   -2.4530   -2.8930 C   0  0  0  0  0  0  0  0  0  0  0  0
    5.3140   -3.1470   -1.7150 O   0  0  0  0  0  0  0  0  0  0  0  0
    4.9340   -2.3510   -0.6170 C   0  0  0  0  0  0  0  0  0  0  0  0
    5.9520   -1.7840    0.1600 C   0  0  0  0  0  0  0  0  0  0  0  0
    5.6560   -1.0170    1.2170 N   0  0  0  0  0  0  0  0  0  0  0  0
    4.3890   -0.7630    1.5720 C   0  0  0  0  0  0  0  0  0  0  0  0
    3.3240   -1.2990    0.8380 C   0  0  0  0  0  0  0  0  0  0  0  0
    1.9270   -1.0050    1.2460 C   0  0  0  0  0  0  0  0  0  0  0  0
    1.5420    0.2590    1.4730 C   0  0  0  0  0  0  0  0  0  0  0  0
    0.1480    0.5460    1.8790 C   0  0  0  0  0  0  0  0  0  0  0  0
   -0.2060    0.5720    3.2330 C   0  0  0  0  0  0  0  0  0  0  0  0
   -1.5310    0.8470    3.5920 C   0  0  0  0  0  0  0  0  0  0  0  0
   -2.4480    1.0820    2.6430 N   0  0  0  0  0  0  0  0  0  0  0  0
   -2.1440    1.0650    1.3380 C   0  0  0  0  0  0  0  0  0  0  0  0
   -0.8350    0.7970    0.9150 C   0  0  0  0  0  0  0  0  0  0  0  0
    3.5990   -2.1050   -0.2730 C   0  0  0  0  0  0  0  0  0  0  0  0
    5.2040   -1.2130   -4.9980 C   0  0  0  0  0  0  0  0  0  0  0  0
    4.1010   -0.6890   -5.8870 C   0  0  0  0  0  0  0  0  0  0  0  0
    3.5230    0.5170   -5.8030 C   0  0  0  0  0  0  0  0  0  0  0  0
    2.5610    0.6520   -6.7690 N   0  0  0  0  0  0  0  0  0  0  0  0
    2.5050   -0.5390   -7.5310 C   0  0  0  0  0  0  0  0  0  0  0  0
    1.7160   -0.9320   -8.6180 C   0  0  0  0  0  0  0  0  0  0  0  0
    1.8850   -2.2020   -9.1830 C   0  0  0  0  0  0  0  0  0  0  0  0
    2.8430   -3.0790   -8.6600 C   0  0  0  0  0  0  0  0  0  0  0  0
    3.6320   -2.6860   -7.5720 C   0  0  0  0  0  0  0  0  0  0  0  0
    3.4630   -1.4160   -7.0070 C   0  0  0  0  0  0  0  0  0  0  0  0
    3.3560   -3.5140   -3.4560 H   0  0  0  0  0  0  0  0  0  0  0  0
    3.0230   -2.6940   -4.8480 H   0  0  0  0  0  0  0  0  0  0  0  0
    3.9770   -1.2220   -3.2320 H   0  0  0  0  0  0  0  0  0  0  0  0
    6.2320   -1.5680   -2.5390 H   0  0  0  0  0  0  0  0  0  0  0  0
    6.3150   -3.1220   -3.4990 H   0  0  0  0  0  0  0  0  0  0  0  0
    6.9850   -1.9680   -0.0960 H   0  0  0  0  0  0  0  0  0  0  0  0
    4.1880   -0.1400    2.4310 H   0  0  0  0  0  0  0  0  0  0  0  0
    1.2180   -1.8130    1.3550 H   0  0  0  0  0  0  0  0  0  0  0  0
    2.2490    1.0670    1.3590 H   0  0  0  0  0  0  0  0  0  0  0  0
    0.5360    0.3820    3.9940 H   0  0  0  0  0  0  0  0  0  0  0  0
   -1.8150    0.8690    4.6340 H   0  0  0  0  0  0  0  0  0  0  0  0
   -2.9140    1.2610    0.6070 H   0  0  0  0  0  0  0  0  0  0  0  0
   -0.5900    0.7830   -0.1370 H   0  0  0  0  0  0  0  0  0  0  0  0
    2.7950   -2.5300   -0.8550 H   0  0  0  0  0  0  0  0  0  0  0  0
    5.8190   -0.3830   -4.6570 H   0  0  0  0  0  0  0  0  0  0  0  0
    5.8190   -1.9140   -5.5590 H   0  0  0  0  0  0  0  0  0  0  0  0
    3.7800    1.2750   -5.0780 H   0  0  0  0  0  0  0  0  0  0  0  0
    1.9840    1.4690   -6.9130 H   0  0  0  0  0  0  0  0  0  0  0  0
    0.9770   -0.2560   -9.0220 H   0  0  0  0  0  0  0  0  0  0  0  0
    1.2770   -2.5060  -10.0220 H   0  0  0  0  0  0  0  0  0  0  0  0
    2.9740   -4.0590   -9.0950 H   0  0  0  0  0  0  0  0  0  0  0  0
    4.3710   -3.3620   -7.1680 H   0  0  0  0  0  0  0  0  0  0  0  0
  1 29  1  0  0  0  0
  1 30  1  0  0  0  0
  1  2  1  0  0  0  0
  2 31  1  0  0  0  0
  2  3  1  0  0  0  0
  3 32  1  0  0  0  0
  3 33  1  0  0  0  0
  3  4  1  0  0  0  0
  4  5  1  0  0  0  0
  5  6  2  0  0  0  0
  6 34  1  0  0  0  0
  6  7  1  0  0  0  0
  7  8  2  0  0  0  0
  8 35  1  0  0  0  0
  8  9  1  0  0  0  0
  9 10  1  0  0  0  0
 10 36  1  0  0  0  0
 10 11  2  0  0  0  0
 11 37  1  0  0  0  0
 11 12  1  0  0  0  0
 12 13  2  0  0  0  0
 13 38  1  0  0  0  0
 13 14  1  0  0  0  0
 14 39  1  0  0  0  0
 14 15  2  0  0  0  0
 15 16  1  0  0  0  0
 16 40  1  0  0  0  0
 16 17  2  0  0  0  0
 17 12  1  0  0  0  0
 17 41  1  0  0  0  0
  9 18  2  0  0  0  0
 18  5  1  0  0  0  0
 18 42  1  0  0  0  0
  2 19  1  0  0  0  0
 19 43  1  0  0  0  0
 19 44  1  0  0  0  0
 19 20  1  0  0  0  0
 20 21  2  0  0  0  0
 21 45  1  0  0  0  0
 21 22  1  0  0  0  0
 22 46  1  0  0  0  0
 22 23  1  0  0  0  0
 23 24  2  0  0  0  0
 24 47  1  0  0  0  0
 24 25  1  0  0  0  0
 25 48  1  0  0  0  0
 25 26  2  0  0  0  0
 26 49  1  0  0  0  0
 26 27  1  0  0  0  0
 27 50  1  0  0  0  0
 27 28  2  0  0  0  0
 28 20  1  0  0  0  0
 28 23  1  0  0  0  0
M  END
>  <LOGBIO>
4.8000

>  <PRED_LOGBIO>
5.7800

>  <XV_RES>
-1.6020

>  <WHL_TMPL>
1

>  <ANCH>
3-5;31-16

$$$$
ROW22
  -MTS-   01071500363D 0   0.00000     0.00000     0

 35 38  0  0  0  0  0  0  0  0999 V2000
    6.5620    1.0790    6.4050 C   0  0  0  0  0  0  0  0  0  0  0  0
    6.8760    0.9850    4.9720 N   0  0  0  0  0  0  0  0  0  0  0  0
    6.5390   -0.0490    4.1380 C   0  0  0  0  0  0  0  0  0  0  0  0
    6.9900    0.2100    2.9030 C   0  0  0  0  0  0  0  0  0  0  0  0
    7.6740    1.5210    2.9480 C   0  0  0  0  0  0  0  0  0  0  0  0
    7.5970    1.9680    4.1880 N   0  0  0  0  0  0  0  0  0  0  0  0
    6.8320   -0.6560    1.7130 C   0  0  0  0  0  0  0  0  0  0  0  0
    7.9250   -1.2420    0.9050 C   0  0  0  0  0  0  0  0  0  0  0  0
    7.3680   -1.9460   -0.0620 N   0  0  0  0  0  0  0  0  0  0  0  0
    5.9280   -1.8450    0.0810 N   0  0  0  0  0  0  0  0  0  0  0  0
    4.9010   -2.3790   -0.6510 C   0  0  0  0  0  0  0  0  0  0  0  0
    5.1880   -3.1670   -1.7350 N   0  0  0  0  0  0  0  0  0  0  0  0
    3.6210   -2.1480   -0.3290 C   0  0  0  0  0  0  0  0  0  0  0  0
    2.2260   -2.8900   -1.3470 Br  0  0  0  0  0  0  0  0  0  0  0  0
    3.3280   -1.2940    0.8440 C   0  0  0  0  0  0  0  0  0  0  0  0
    4.3440   -0.7970    1.5250 N   0  0  0  0  0  0  0  0  0  0  0  0
    5.6740   -1.0540    1.1690 C   0  0  0  0  0  0  0  0  0  0  0  0
    1.9330   -1.0060    1.2440 C   0  0  0  0  0  0  0  0  0  0  0  0
    0.9490   -1.9980    1.1640 C   0  0  0  0  0  0  0  0  0  0  0  0
   -0.3610   -1.6890    1.5500 C   0  0  0  0  0  0  0  0  0  0  0  0
   -0.6460   -0.3960    2.0040 C   0  0  0  0  0  0  0  0  0  0  0  0
    0.3170    0.5330    2.0700 N   0  0  0  0  0  0  0  0  0  0  0  0
    1.5800    0.2670    1.7080 C   0  0  0  0  0  0  0  0  0  0  0  0
    6.4520    2.1250    6.6830 H   0  0  0  0  0  0  0  0  0  0  0  0
    7.3690    0.6330    6.9830 H   0  0  0  0  0  0  0  0  0  0  0  0
    5.6340    0.5500    6.6090 H   0  0  0  0  0  0  0  0  0  0  0  0
    5.9940   -0.9340    4.4310 H   0  0  0  0  0  0  0  0  0  0  0  0
    8.1510    2.0210    2.1180 H   0  0  0  0  0  0  0  0  0  0  0  0
    8.9840   -1.1160    1.0750 H   0  0  0  0  0  0  0  0  0  0  0  0
    6.0650   -3.6430   -1.5820 H   0  0  0  0  0  0  0  0  0  0  0  0
    5.2570   -2.5910   -2.5610 H   0  0  0  0  0  0  0  0  0  0  0  0
    1.1960   -2.9880    0.8100 H   0  0  0  0  0  0  0  0  0  0  0  0
   -1.1390   -2.4360    1.4980 H   0  0  0  0  0  0  0  0  0  0  0  0
   -1.6520   -0.1450    2.3050 H   0  0  0  0  0  0  0  0  0  0  0  0
    2.3300    1.0400    1.7740 H   0  0  0  0  0  0  0  0  0  0  0  0
  1 24  1  0  0  0  0
  1 25  1  0  0  0  0
  1 26  1  0  0  0  0
  1  2  1  0  0  0  0
  2  3  1  0  0  0  0
  3 27  1  0  0  0  0
  3  4  2  0  0  0  0
  4  5  1  0  0  0  0
  5 28  1  0  0  0  0
  5  6  2  0  0  0  0
  6  2  1  0  0  0  0
  4  7  1  0  0  0  0
  7  8  1  0  0  0  0
  8 29  1  0  0  0  0
  8  9  2  0  0  0  0
  9 10  1  0  0  0  0
 10 11  1  0  0  0  0
 11 12  1  0  0  0  0
 12 30  1  0  0  0  0
 12 31  1  0  0  0  0
 11 13  2  0  0  0  0
 13 14  1  0  0  0  0
 13 15  1  0  0  0  0
 15 16  2  0  0  0  0
 16 17  1  0  0  0  0
 17  7  2  0  0  0  0
 17 10  1  0  0  0  0
 15 18  1  0  0  0  0
 18 19  2  0  0  0  0
 19 32  1  0  0  0  0
 19 20  1  0  0  0  0
 20 33  1  0  0  0  0
 20 21  2  0  0  0  0
 21 34  1  0  0  0  0
 21 22  1  0  0  0  0
 22 23  2  0  0  0  0
 23 18  1  0  0  0  0
 23 35  1  0  0  0  0
M  END
>  <LOGBIO>
5.4000

>  <PRED_LOGBIO>
5.0800

>  <XV_RES>
0.4020

>  <WHL_TMPL>
1

>  <ANCH>
6-29;26-27

$$$$
ROW23
  -MTS-   01071500363D 0   0.00000     0.00000     0

 42 45  0  0  0  0  0  0  0  0999 V2000
   -2.5400   -1.2520    2.1720 N   0  0  0  0  0  0  0  0  0  0  0  0
   -1.4250   -1.9100    1.7230 C   0  0  0  0  0  0  0  0  0  0  0  0
   -1.5320   -3.1950    1.3580 C   0  0  0  0  0  0  0  0  0  0  0  0
   -0.3060   -3.8710    0.8790 C   0  0  0  0  0  0  0  0  0  0  0  0
    0.8330   -3.2060    0.8250 N   0  0  0  0  0  0  0  0  0  0  0  0
    0.8990   -1.8640    1.2160 C   0  0  0  0  0  0  0  0  0  0  0  0
    1.9270   -1.0050    1.2460 C   0  0  0  0  0  0  0  0  0  0  0  0
    1.4090    0.2860    1.7520 C   0  0  0  0  0  0  0  0  0  0  0  0
    0.1200    0.1290    1.9930 N   0  0  0  0  0  0  0  0  0  0  0  0
   -0.2350   -1.2350    1.6600 N   0  0  0  0  0  0  0  0  0  0  0  0
    3.3220   -1.2930    0.8460 C   0  0  0  0  0  0  0  0  0  0  0  0
    4.4020   -0.7600    1.5740 C   0  0  0  0  0  0  0  0  0  0  0  0
    5.7200   -1.0270    1.2010 C   0  0  0  0  0  0  0  0  0  0  0  0
    5.9600   -1.8300    0.0960 C   0  0  0  0  0  0  0  0  0  0  0  0
    4.9150   -2.3780   -0.6520 C   0  0  0  0  0  0  0  0  0  0  0  0
    5.3140   -3.1470   -1.7150 O   0  0  0  0  0  0  0  0  0  0  0  0
    3.5990   -2.1050   -0.2730 C   0  0  0  0  0  0  0  0  0  0  0  0
   -0.3580   -5.3190    0.4520 C   0  0  0  0  0  0  0  0  0  0  0  0
    0.0680   -5.4480   -1.0210 C   0  0  0  0  0  0  0  0  0  0  0  0
    0.2180   -6.9240   -1.4340 C   0  0  0  0  0  0  0  0  0  0  0  0
    1.0950   -7.7000   -0.4340 C   0  0  0  0  0  0  0  0  0  0  0  0
    0.5850   -7.5740    0.9380 N   0  0  0  0  0  0  0  0  0  0  0  0
    0.5470   -6.1680    1.3650 C   0  0  0  0  0  0  0  0  0  0  0  0
   -3.1610   -1.9090    2.6210 H   0  0  0  0  0  0  0  0  0  0  0  0
   -3.0130   -0.8210    1.3910 H   0  0  0  0  0  0  0  0  0  0  0  0
   -2.4760   -3.7170    1.4120 H   0  0  0  0  0  0  0  0  0  0  0  0
    1.9800    1.1910    1.8980 H   0  0  0  0  0  0  0  0  0  0  0  0
    4.2080   -0.1350    2.4340 H   0  0  0  0  0  0  0  0  0  0  0  0
    6.5430   -0.6140    1.7660 H   0  0  0  0  0  0  0  0  0  0  0  0
    6.9800   -2.0370   -0.1930 H   0  0  0  0  0  0  0  0  0  0  0  0
    4.5180   -3.4720   -2.1640 H   0  0  0  0  0  0  0  0  0  0  0  0
    2.7830   -2.5210   -0.8440 H   0  0  0  0  0  0  0  0  0  0  0  0
   -1.3950   -5.6260    0.5670 H   0  0  0  0  0  0  0  0  0  0  0  0
    1.0140   -4.9330   -1.1710 H   0  0  0  0  0  0  0  0  0  0  0  0
   -0.6730   -4.9680   -1.6560 H   0  0  0  0  0  0  0  0  0  0  0  0
   -0.7650   -7.3870   -1.4890 H   0  0  0  0  0  0  0  0  0  0  0  0
    0.6640   -6.9790   -2.4250 H   0  0  0  0  0  0  0  0  0  0  0  0
    2.1150   -7.3220   -0.4770 H   0  0  0  0  0  0  0  0  0  0  0  0
    1.1220   -8.7510   -0.7150 H   0  0  0  0  0  0  0  0  0  0  0  0
    1.1800   -8.0930    1.5680 H   0  0  0  0  0  0  0  0  0  0  0  0
    1.5550   -5.7590    1.3550 H   0  0  0  0  0  0  0  0  0  0  0  0
    0.1840   -6.1090    2.3890 H   0  0  0  0  0  0  0  0  0  0  0  0
  1 24  1  0  0  0  0
  1 25  1  0  0  0  0
  1  2  1  0  0  0  0
  2  3  2  0  0  0  0
  3 26  1  0  0  0  0
  3  4  1  0  0  0  0
  4  5  2  0  0  0  0
  5  6  1  0  0  0  0
  6  7  2  0  0  0  0
  7  8  1  0  0  0  0
  8 27  1  0  0  0  0
  8  9  2  0  0  0  0
  9 10  1  0  0  0  0
 10  2  1  0  0  0  0
 10  6  1  0  0  0  0
  7 11  1  0  0  0  0
 11 12  2  0  0  0  0
 12 28  1  0  0  0  0
 12 13  1  0  0  0  0
 13 29  1  0  0  0  0
 13 14  2  0  0  0  0
 14 30  1  0  0  0  0
 14 15  1  0  0  0  0
 15 16  1  0  0  0  0
 16 31  1  0  0  0  0
 15 17  2  0  0  0  0
 17 11  1  0  0  0  0
 17 32  1  0  0  0  0
  4 18  1  0  0  0  0
 18 33  1  0  0  0  0
 18 19  1  0  0  0  0
 19 34  1  0  0  0  0
 19 35  1  0  0  0  0
 19 20  1  0  0  0  0
 20 36  1  0  0  0  0
 20 37  1  0  0  0  0
 20 21  1  0  0  0  0
 21 38  1  0  0  0  0
 21 39  1  0  0  0  0
 21 22  1  0  0  0  0
 22 40  1  0  0  0  0
 22 23  1  0  0  0  0
 23 18  1  0  0  0  0
 23 41  1  0  0  0  0
 23 42  1  0  0  0  0
M  END
>  <LOGBIO>
5.7700

>  <PRED_LOGBIO>
4.8200

>  <XV_RES>
1.0270

>  <WHL_TMPL>
1

>  <ANCH>
5-31;15-16

$$$$
ROW24
  -MTS-   01071500363D 0   0.00000     0.00000     0

 37 40  0  0  0  0  0  0  0  0999 V2000
    7.1000   -2.6860   -1.3250 N   0  0  0  0  0  0  0  0  0  0  0  0
    5.7310   -2.6280   -1.3310 C   0  0  0  0  0  0  0  0  0  0  0  0
    5.0620   -3.1740   -2.3560 C   0  0  0  0  0  0  0  0  0  0  0  0
    3.5840   -3.0900   -2.3260 C   0  0  0  0  0  0  0  0  0  0  0  0
    2.9800   -2.4940   -1.3150 N   0  0  0  0  0  0  0  0  0  0  0  0
    3.7200   -1.9360   -0.2650 C   0  0  0  0  0  0  0  0  0  0  0  0
    3.3280   -1.2940    0.8440 C   0  0  0  0  0  0  0  0  0  0  0  0
    4.5490   -0.9270    1.5950 C   0  0  0  0  0  0  0  0  0  0  0  0
    5.5860   -1.3630    0.9050 N   0  0  0  0  0  0  0  0  0  0  0  0
    5.0880   -2.0120   -0.2900 N   0  0  0  0  0  0  0  0  0  0  0  0
    1.9270   -1.0050    1.2460 C   0  0  0  0  0  0  0  0  0  0  0  0
    0.7960   -1.3960    0.6420 C   0  0  0  0  0  0  0  0  0  0  0  0
   -0.4390   -0.9290    1.3100 C   0  0  0  0  0  0  0  0  0  0  0  0
   -0.2450   -0.2020    2.3940 N   0  0  0  0  0  0  0  0  0  0  0  0
    1.3620   -0.0630    2.6340 S   0  0  0  0  0  0  0  0  0  0  0  0
    2.7690   -3.6850   -3.4480 C   0  0  0  0  0  0  0  0  0  0  0  0
    2.1360   -2.5620   -4.2900 C   0  0  0  0  0  0  0  0  0  0  0  0
    1.1410   -3.1260   -5.3210 C   0  0  0  0  0  0  0  0  0  0  0  0
    0.1350   -4.0880   -4.6620 C   0  0  0  0  0  0  0  0  0  0  0  0
    0.8210   -5.1630   -3.9300 N   0  0  0  0  0  0  0  0  0  0  0  0
    1.6880   -4.6200   -2.8750 C   0  0  0  0  0  0  0  0  0  0  0  0
    7.4410   -2.6900   -2.2760 H   0  0  0  0  0  0  0  0  0  0  0  0
    7.3980   -3.5300   -0.8570 H   0  0  0  0  0  0  0  0  0  0  0  0
    5.5800   -3.6560   -3.1710 H   0  0  0  0  0  0  0  0  0  0  0  0
    4.5860   -0.3990    2.5370 H   0  0  0  0  0  0  0  0  0  0  0  0
    0.7880   -1.9990   -0.2540 H   0  0  0  0  0  0  0  0  0  0  0  0
   -1.4250   -1.1660    0.9380 H   0  0  0  0  0  0  0  0  0  0  0  0
    3.4690   -4.2550   -4.0550 H   0  0  0  0  0  0  0  0  0  0  0  0
    1.6210   -1.8640   -3.6350 H   0  0  0  0  0  0  0  0  0  0  0  0
    2.9190   -2.0120   -4.8080 H   0  0  0  0  0  0  0  0  0  0  0  0
    1.6860   -3.6530   -6.1010 H   0  0  0  0  0  0  0  0  0  0  0  0
    0.6020   -2.3060   -5.7910 H   0  0  0  0  0  0  0  0  0  0  0  0
   -0.5010   -3.5330   -3.9760 H   0  0  0  0  0  0  0  0  0  0  0  0
   -0.5060   -4.5230   -5.4260 H   0  0  0  0  0  0  0  0  0  0  0  0
    0.1360   -5.7750   -3.5110 H   0  0  0  0  0  0  0  0  0  0  0  0
    1.0830   -4.0730   -2.1550 H   0  0  0  0  0  0  0  0  0  0  0  0
    2.1650   -5.4380   -2.3400 H   0  0  0  0  0  0  0  0  0  0  0  0
  1 22  1  0  0  0  0
  1 23  1  0  0  0  0
  1  2  1  0  0  0  0
  2  3  2  0  0  0  0
  3 24  1  0  0  0  0
  3  4  1  0  0  0  0
  4  5  2  0  0  0  0
  5  6  1  0  0  0  0
  6  7  2  0  0  0  0
  7  8  1  0  0  0  0
  8 25  1  0  0  0  0
  8  9  2  0  0  0  0
  9 10  1  0  0  0  0
 10  2  1  0  0  0  0
 10  6  1  0  0  0  0
  7 11  1  0  0  0  0
 11 12  2  0  0  0  0
 12 26  1  0  0  0  0
 12 13  1  0  0  0  0
 13 27  1  0  0  0  0
 13 14  2  0  0  0  0
 14 15  1  0  0  0  0
 15 11  1  0  0  0  0
  4 16  1  0  0  0  0
 16 28  1  0  0  0  0
 16 17  1  0  0  0  0
 17 29  1  0  0  0  0
 17 30  1  0  0  0  0
 17 18  1  0  0  0  0
 18 31  1  0  0  0  0
 18 32  1  0  0  0  0
 18 19  1  0  0  0  0
 19 33  1  0  0  0  0
 19 34  1  0  0  0  0
 19 20  1  0  0  0  0
 20 35  1  0  0  0  0
 20 21  1  0  0  0  0
 21 16  1  0  0  0  0
 21 36  1  0  0  0  0
 21 37  1  0  0  0  0
M  END
>  <LOGBIO>
7.1500

>  <PRED_LOGBIO>
6.3800

>  <XV_RES>
0.9800

>  <WHL_TMPL>
1

>  <ANCH>
5-6;10-15

$$$$
ROW25
  -MTS-   01071500363D 0   0.00000     0.00000     0

 50 53  0  0  0  0  0  0  0  0999 V2000
   -7.3360   -0.3230    4.7210 C   0  0  0  0  0  0  0  0  0  0  0  0
   -6.9510   -0.3060    3.3450 O   0  0  0  0  0  0  0  0  0  0  0  0
   -5.6150   -0.2220    3.0520 C   0  0  0  0  0  0  0  0  0  0  0  0
   -5.0100    1.0310    2.8960 C   0  0  0  0  0  0  0  0  0  0  0  0
   -3.6450    1.1170    2.5980 C   0  0  0  0  0  0  0  0  0  0  0  0
   -2.8850   -0.0500    2.4550 C   0  0  0  0  0  0  0  0  0  0  0  0
   -3.4900   -1.3030    2.6100 C   0  0  0  0  0  0  0  0  0  0  0  0
   -4.8550   -1.3890    2.9090 C   0  0  0  0  0  0  0  0  0  0  0  0
   -1.4420    0.0410    2.1390 C   0  0  0  0  0  0  0  0  0  0  0  0
   -0.7060   -0.8520    1.5040 N   0  0  0  0  0  0  0  0  0  0  0  0
    0.6480   -0.5530    1.3150 C   0  0  0  0  0  0  0  0  0  0  0  0
    1.0830    0.6200    1.7980 C   0  0  0  0  0  0  0  0  0  0  0  0
   -0.3420    1.3700    2.5330 S   0  0  0  0  0  0  0  0  0  0  0  0
    1.6940   -1.4460    0.6850 C   0  0  0  0  0  0  0  0  0  0  0  0
    1.7050   -2.6380    0.9850 O   0  0  0  0  0  0  0  0  0  0  0  0
    2.5420   -0.9810   -0.2280 N   0  0  0  0  0  0  0  0  0  0  0  0
    3.4570   -1.8600   -0.8550 C   0  0  0  0  0  0  0  0  0  0  0  0
    4.2130   -2.7500   -0.0830 C   0  0  0  0  0  0  0  0  0  0  0  0
    5.1190   -3.6190   -0.7020 C   0  0  0  0  0  0  0  0  0  0  0  0
    5.2680   -3.5990   -2.0940 C   0  0  0  0  0  0  0  0  0  0  0  0
    4.5120   -2.7080   -2.8660 C   0  0  0  0  0  0  0  0  0  0  0  0
    3.6070   -1.8390   -2.2460 C   0  0  0  0  0  0  0  0  0  0  0  0
    2.8430   -0.9390   -3.0270 N   0  0  0  0  0  0  0  0  0  0  0  0
    1.3730   -0.9560   -3.0440 C   0  0  0  0  0  0  0  0  0  0  0  0
    0.7750    0.4540   -2.8800 C   0  0  0  0  0  0  0  0  0  0  0  0
    1.3600    1.3980   -3.8420 N   0  0  0  0  0  0  0  0  0  0  0  0
    2.8220    1.4770   -3.7040 C   0  0  0  0  0  0  0  0  0  0  0  0
    3.4570    0.0860   -3.8830 C   0  0  0  0  0  0  0  0  0  0  0  0
   -6.9980    0.5910    5.2040 H   0  0  0  0  0  0  0  0  0  0  0  0
   -8.4200   -0.3920    4.7940 H   0  0  0  0  0  0  0  0  0  0  0  0
   -6.8850   -1.1820    5.2140 H   0  0  0  0  0  0  0  0  0  0  0  0
   -5.5970    1.9310    3.0060 H   0  0  0  0  0  0  0  0  0  0  0  0
   -3.1780    2.0840    2.4780 H   0  0  0  0  0  0  0  0  0  0  0  0
   -2.9040   -2.2030    2.4990 H   0  0  0  0  0  0  0  0  0  0  0  0
   -5.3220   -2.3560    3.0290 H   0  0  0  0  0  0  0  0  0  0  0  0
    2.0840    1.0200    1.7480 H   0  0  0  0  0  0  0  0  0  0  0  0
    2.5330   -0.0010   -0.4740 H   0  0  0  0  0  0  0  0  0  0  0  0
    4.0980   -2.7660    0.9910 H   0  0  0  0  0  0  0  0  0  0  0  0
    5.7020   -4.3060   -0.1070 H   0  0  0  0  0  0  0  0  0  0  0  0
    5.9670   -4.2690   -2.5720 H   0  0  0  0  0  0  0  0  0  0  0  0
    4.6280   -2.6920   -3.9400 H   0  0  0  0  0  0  0  0  0  0  0  0
    1.0280   -1.3900   -3.9800 H   0  0  0  0  0  0  0  0  0  0  0  0
    1.0110   -1.5990   -2.2440 H   0  0  0  0  0  0  0  0  0  0  0  0
    0.9560    0.8080   -1.8680 H   0  0  0  0  0  0  0  0  0  0  0  0
   -0.3020    0.4080   -3.0260 H   0  0  0  0  0  0  0  0  0  0  0  0
    0.9590    2.3140   -3.7000 H   0  0  0  0  0  0  0  0  0  0  0  0
    3.0720    1.8660   -2.7190 H   0  0  0  0  0  0  0  0  0  0  0  0
    3.2210    2.1570   -4.4530 H   0  0  0  0  0  0  0  0  0  0  0  0
    3.3730   -0.2170   -4.9240 H   0  0  0  0  0  0  0  0  0  0  0  0
    4.5220    0.1450   -3.6660 H   0  0  0  0  0  0  0  0  0  0  0  0
  1 29  1  0  0  0  0
  1 30  1  0  0  0  0
  1 31  1  0  0  0  0
  1  2  1  0  0  0  0
  2  3  1  0  0  0  0
  3  4  2  0  0  0  0
  4 32  1  0  0  0  0
  4  5  1  0  0  0  0
  5 33  1  0  0  0  0
  5  6  2  0  0  0  0
  6  7  1  0  0  0  0
  7 34  1  0  0  0  0
  7  8  2  0  0  0  0
  8  3  1  0  0  0  0
  8 35  1  0  0  0  0
  6  9  1  0  0  0  0
  9 10  2  0  0  0  0
 10 11  1  0  0  0  0
 11 12  2  0  0  0  0
 12 36  1  0  0  0  0
 12 13  1  0  0  0  0
 13  9  1  0  0  0  0
 11 14  1  0  0  0  0
 14 15  2  0  0  0  0
 14 16  1  0  0  0  0
 16 37  1  0  0  0  0
 16 17  1  0  0  0  0
 17 18  2  0  0  0  0
 18 38  1  0  0  0  0
 18 19  1  0  0  0  0
 19 39  1  0  0  0  0
 19 20  2  0  0  0  0
 20 40  1  0  0  0  0
 20 21  1  0  0  0  0
 21 41  1  0  0  0  0
 21 22  2  0  0  0  0
 22 17  1  0  0  0  0
 22 23  1  0  0  0  0
 23 24  1  0  0  0  0
 24 42  1  0  0  0  0
 24 43  1  0  0  0  0
 24 25  1  0  0  0  0
 25 44  1  0  0  0  0
 25 45  1  0  0  0  0
 25 26  1  0  0  0  0
 26 46  1  0  0  0  0
 26 27  1  0  0  0  0
 27 47  1  0  0  0  0
 27 48  1  0  0  0  0
 27 28  1  0  0  0  0
 28 23  1  0  0  0  0
 28 49  1  0  0  0  0
 28 50  1  0  0  0  0
M  END
>  <LOGBIO>
7.1400

>  <PRED_LOGBIO>
6.3100

>  <XV_RES>
0.9210

>  <WHL_TMPL>
3

>  <ANCH>
2-3;16-11

$$$$
ROW26
  -MTS-   01071500363D 0   0.00000     0.00000     0

 44 47  0  0  0  0  0  0  0  0999 V2000
    1.7050   -2.6380    0.9850 O   0  0  0  0  0  0  0  0  0  0  0  0
    1.6940   -1.4460    0.6850 C   0  0  0  0  0  0  0  0  0  0  0  0
    2.5420   -0.9810   -0.2280 N   0  0  0  0  0  0  0  0  0  0  0  0
    3.4570   -1.8600   -0.8540 C   0  0  0  0  0  0  0  0  0  0  0  0
    4.2130   -2.7500   -0.0830 C   0  0  0  0  0  0  0  0  0  0  0  0
    5.1190   -3.6190   -0.7020 C   0  0  0  0  0  0  0  0  0  0  0  0
    5.2680   -3.5980   -2.0940 C   0  0  0  0  0  0  0  0  0  0  0  0
    4.5120   -2.7080   -2.8660 C   0  0  0  0  0  0  0  0  0  0  0  0
    3.6070   -1.8390   -2.2460 C   0  0  0  0  0  0  0  0  0  0  0  0
    2.8430   -0.9390   -3.0270 N   0  0  0  0  0  0  0  0  0  0  0  0
    1.3730   -0.9560   -3.0440 C   0  0  0  0  0  0  0  0  0  0  0  0
    0.7750    0.4530   -2.8800 C   0  0  0  0  0  0  0  0  0  0  0  0
    1.3600    1.3980   -3.8420 N   0  0  0  0  0  0  0  0  0  0  0  0
    2.8210    1.4770   -3.7040 C   0  0  0  0  0  0  0  0  0  0  0  0
    3.4570    0.0860   -3.8830 C   0  0  0  0  0  0  0  0  0  0  0  0
    0.6570   -0.5620    1.3450 C   0  0  0  0  0  0  0  0  0  0  0  0
    1.0780    0.6320    1.7850 C   0  0  0  0  0  0  0  0  0  0  0  0
   -0.3560    1.3950    2.4870 S   0  0  0  0  0  0  0  0  0  0  0  0
   -1.4420    0.0410    2.1390 C   0  0  0  0  0  0  0  0  0  0  0  0
   -0.6950   -0.8680    1.5400 N   0  0  0  0  0  0  0  0  0  0  0  0
   -2.8850   -0.0500    2.4550 C   0  0  0  0  0  0  0  0  0  0  0  0
   -3.8640   -0.2620    1.5650 C   0  0  0  0  0  0  0  0  0  0  0  0
   -5.1280   -0.2750    2.3330 C   0  0  0  0  0  0  0  0  0  0  0  0
   -4.7940   -0.0700    3.6140 C   0  0  0  0  0  0  0  0  0  0  0  0
   -3.4340    0.0690    3.7040 N   0  0  0  0  0  0  0  0  0  0  0  0
    2.5330   -0.0020   -0.4740 H   0  0  0  0  0  0  0  0  0  0  0  0
    4.0980   -2.7660    0.9910 H   0  0  0  0  0  0  0  0  0  0  0  0
    5.7020   -4.3060   -0.1070 H   0  0  0  0  0  0  0  0  0  0  0  0
    5.9670   -4.2690   -2.5720 H   0  0  0  0  0  0  0  0  0  0  0  0
    4.6280   -2.6920   -3.9400 H   0  0  0  0  0  0  0  0  0  0  0  0
    1.0290   -1.3900   -3.9800 H   0  0  0  0  0  0  0  0  0  0  0  0
    1.0110   -1.5990   -2.2440 H   0  0  0  0  0  0  0  0  0  0  0  0
    0.9560    0.8080   -1.8680 H   0  0  0  0  0  0  0  0  0  0  0  0
   -0.3020    0.4080   -3.0260 H   0  0  0  0  0  0  0  0  0  0  0  0
    0.9580    2.3140   -3.7000 H   0  0  0  0  0  0  0  0  0  0  0  0
    3.0710    1.8660   -2.7190 H   0  0  0  0  0  0  0  0  0  0  0  0
    3.2200    2.1570   -4.4530 H   0  0  0  0  0  0  0  0  0  0  0  0
    3.3730   -0.2170   -4.9240 H   0  0  0  0  0  0  0  0  0  0  0  0
    4.5220    0.1460   -3.6660 H   0  0  0  0  0  0  0  0  0  0  0  0
    2.0760    1.0400    1.7240 H   0  0  0  0  0  0  0  0  0  0  0  0
   -3.7520   -0.3970    0.4990 H   0  0  0  0  0  0  0  0  0  0  0  0
   -6.1230   -0.4220    1.9390 H   0  0  0  0  0  0  0  0  0  0  0  0
   -5.4860   -0.0210    4.4430 H   0  0  0  0  0  0  0  0  0  0  0  0
   -2.9180    0.2330    4.5570 H   0  0  0  0  0  0  0  0  0  0  0  0
  1  2  2  0  0  0  0
  2  3  1  0  0  0  0
  3 26  1  0  0  0  0
  3  4  1  0  0  0  0
  4  5  2  0  0  0  0
  5 27  1  0  0  0  0
  5  6  1  0  0  0  0
  6 28  1  0  0  0  0
  6  7  2  0  0  0  0
  7 29  1  0  0  0  0
  7  8  1  0  0  0  0
  8 30  1  0  0  0  0
  8  9  2  0  0  0  0
  9  4  1  0  0  0  0
  9 10  1  0  0  0  0
 10 11  1  0  0  0  0
 11 31  1  0  0  0  0
 11 32  1  0  0  0  0
 11 12  1  0  0  0  0
 12 33  1  0  0  0  0
 12 34  1  0  0  0  0
 12 13  1  0  0  0  0
 13 35  1  0  0  0  0
 13 14  1  0  0  0  0
 14 36  1  0  0  0  0
 14 37  1  0  0  0  0
 14 15  1  0  0  0  0
 15 10  1  0  0  0  0
 15 38  1  0  0  0  0
 15 39  1  0  0  0  0
  2 16  1  0  0  0  0
 16 17  2  0  0  0  0
 17 40  1  0  0  0  0
 17 18  1  0  0  0  0
 18 19  1  0  0  0  0
 19 20  2  0  0  0  0
 20 16  1  0  0  0  0
 19 21  1  0  0  0  0
 21 22  2  0  0  0  0
 22 41  1  0  0  0  0
 22 23  1  0  0  0  0
 23 42  1  0  0  0  0
 23 24  2  0  0  0  0
 24 43  1  0  0  0  0
 24 25  1  0  0  0  0
 25 21  1  0  0  0  0
 25 44  1  0  0  0  0
M  END
>  <LOGBIO>
5.9200

>  <PRED_LOGBIO>
6.4100

>  <XV_RES>
-0.4820

>  <WHL_TMPL>
3

>  <ANCH>
1-2;33-34

$$$$
ROW27
  -MTS-   01071500363D 0   0.00000     0.00000     0

 41 42  0  0  0  0  0  0  0  0999 V2000
   -0.7610   -4.8490    0.9090 C   0  0  0  0  0  0  0  0  0  0  0  0
   -0.4740   -3.5630    1.6790 C   0  0  0  0  0  0  0  0  0  0  0  0
   -0.6460   -2.4400    0.8120 O   0  0  0  0  0  0  0  0  0  0  0  0
   -0.4300   -1.1890    1.3280 C   0  0  0  0  0  0  0  0  0  0  0  0
   -1.4880   -0.4820    1.9120 C   0  0  0  0  0  0  0  0  0  0  0  0
   -1.2680    0.7960    2.4400 C   0  0  0  0  0  0  0  0  0  0  0  0
    0.0100    1.3660    2.3840 C   0  0  0  0  0  0  0  0  0  0  0  0
    0.2250    2.6170    2.9010 O   0  0  0  0  0  0  0  0  0  0  0  0
    0.0530    3.7400    2.0330 C   0  0  0  0  0  0  0  0  0  0  0  0
    0.3400    5.0260    2.8030 C   0  0  0  0  0  0  0  0  0  0  0  0
    1.0670    0.6590    1.8000 C   0  0  0  0  0  0  0  0  0  0  0  0
    2.3580    1.2350    1.7430 N   0  0  0  0  0  0  0  0  0  0  0  0
    3.3950    0.5960    2.2760 C   0  0  0  0  0  0  0  0  0  0  0  0
    3.2300   -0.5130    2.8280 O   0  0  0  0  0  0  0  0  0  0  0  0
    4.6090    1.1380    2.2220 N   0  0  0  0  0  0  0  0  0  0  0  0
    5.7130    0.4580    2.7890 C   0  0  0  0  0  0  0  0  0  0  0  0
    6.4620   -0.4340    2.0140 C   0  0  0  0  0  0  0  0  0  0  0  0
    7.5060   -1.0730    2.5600 N   0  0  0  0  0  0  0  0  0  0  0  0
    7.8400   -0.8650    3.8410 C   0  0  0  0  0  0  0  0  0  0  0  0
    7.0890    0.0280    4.6150 C   0  0  0  0  0  0  0  0  0  0  0  0
    6.0450    0.6670    4.0700 N   0  0  0  0  0  0  0  0  0  0  0  0
    8.9710   -1.5620    4.4220 C   0  0  0  0  0  0  0  0  0  0  0  0
    9.8760   -2.1190    4.8870 N   0  0  0  0  0  0  0  0  0  0  0  0
    0.8470   -0.6190    1.2720 C   0  0  0  0  0  0  0  0  0  0  0  0
   -0.0740   -4.9310    0.0700 H   0  0  0  0  0  0  0  0  0  0  0  0
   -0.6300   -5.7040    1.5700 H   0  0  0  0  0  0  0  0  0  0  0  0
   -1.7840   -4.8300    0.5400 H   0  0  0  0  0  0  0  0  0  0  0  0
    0.5490   -3.5830    2.0490 H   0  0  0  0  0  0  0  0  0  0  0  0
   -1.1620   -3.4820    2.5180 H   0  0  0  0  0  0  0  0  0  0  0  0
   -2.4730   -0.9210    1.9560 H   0  0  0  0  0  0  0  0  0  0  0  0
   -2.0830    1.3420    2.8910 H   0  0  0  0  0  0  0  0  0  0  0  0
    0.7410    3.6590    1.1940 H   0  0  0  0  0  0  0  0  0  0  0  0
   -0.9700    3.7600    1.6630 H   0  0  0  0  0  0  0  0  0  0  0  0
    1.3630    5.0070    3.1730 H   0  0  0  0  0  0  0  0  0  0  0  0
    0.2090    5.8810    2.1430 H   0  0  0  0  0  0  0  0  0  0  0  0
   -0.3470    5.1080    3.6420 H   0  0  0  0  0  0  0  0  0  0  0  0
    2.4920    2.1320    1.2980 H   0  0  0  0  0  0  0  0  0  0  0  0
    4.7420    2.0340    1.7760 H   0  0  0  0  0  0  0  0  0  0  0  0
    6.2000   -0.6080    0.9800 H   0  0  0  0  0  0  0  0  0  0  0  0
    7.3510    0.2010    5.6490 H   0  0  0  0  0  0  0  0  0  0  0  0
    1.6630   -1.1650    0.8210 H   0  0  0  0  0  0  0  0  0  0  0  0
  1 25  1  0  0  0  0
  1 26  1  0  0  0  0
  1 27  1  0  0  0  0
  1  2  1  0  0  0  0
  2 28  1  0  0  0  0
  2 29  1  0  0  0  0
  2  3  1  0  0  0  0
  3  4  1  0  0  0  0
  4  5  2  0  0  0  0
  5 30  1  0  0  0  0
  5  6  1  0  0  0  0
  6 31  1  0  0  0  0
  6  7  2  0  0  0  0
  7  8  1  0  0  0  0
  8  9  1  0  0  0  0
  9 32  1  0  0  0  0
  9 33  1  0  0  0  0
  9 10  1  0  0  0  0
 10 34  1  0  0  0  0
 10 35  1  0  0  0  0
 10 36  1  0  0  0  0
  7 11  1  0  0  0  0
 11 12  1  0  0  0  0
 12 37  1  0  0  0  0
 12 13  1  0  0  0  0
 13 14  2  0  0  0  0
 13 15  1  0  0  0  0
 15 38  1  0  0  0  0
 15 16  1  0  0  0  0
 16 17  2  0  0  0  0
 17 39  1  0  0  0  0
 17 18  1  0  0  0  0
 18 19  2  0  0  0  0
 19 20  1  0  0  0  0
 20 40  1  0  0  0  0
 20 21  2  0  0  0  0
 21 16  1  0  0  0  0
 19 22  1  0  0  0  0
 22 23  3  0  0  0  0
 11 24  2  0  0  0  0
 24  4  1  0  0  0  0
 24 41  1  0  0  0  0
M  END
>  <LOGBIO>
7.5100

>  <PRED_LOGBIO>
7.5600

>  <XV_RES>
0.0970

>  <WHL_TMPL>
3

>  <ANCH>
20-21;26-27

$$$$
ROW28
  -MTS-   01071500363D 0   0.00000     0.00000     0

 45 47  0  0  1  0  0  0  0  0999 V2000
    4.6090    1.1380    2.2220 N   0  0  0  0  0  0  0  0  0  0  0  0
    3.3950    0.5960    2.2760 C   0  0  0  0  0  0  0  0  0  0  0  0
    3.2300   -0.5130    2.8280 O   0  0  0  0  0  0  0  0  0  0  0  0
    2.3580    1.2350    1.7430 N   0  0  0  0  0  0  0  0  0  0  0  0
    1.1080    0.6770    1.7980 C   0  0  0  0  0  0  0  0  0  0  0  0
   -0.3560    1.3950    2.4870 S   0  0  0  0  0  0  0  0  0  0  0  0
   -1.4420    0.0410    2.1390 C   0  0  0  0  0  0  0  0  0  0  0  0
   -0.6870   -0.8840    1.5310 C   0  0  0  0  0  0  0  0  0  0  0  0
    0.7360   -0.5270    1.3410 C   0  0  0  0  0  0  0  0  0  0  0  0
    1.6940   -1.4460    0.6850 C   0  0  0  0  0  0  0  0  0  0  0  0
    1.7050   -2.6380    0.9850 O   0  0  0  0  0  0  0  0  0  0  0  0
    2.5420   -0.9810   -0.2280 N   0  0  0  0  0  0  0  0  0  0  0  0
    3.4930   -1.8940   -0.8790 C   0  0  1  0  0  0  0  0  0  0  0  0
    4.0170   -1.2640   -2.1820 C   0  0  0  0  0  0  0  0  0  0  0  0
    5.1590   -2.1000   -2.7900 C   0  0  0  0  0  0  0  0  0  0  0  0
    6.2410   -2.4160   -1.7410 C   0  0  0  0  0  0  0  0  0  0  0  0
    5.6660   -3.0700   -0.5560 N   0  0  0  0  0  0  0  0  0  0  0  0
    4.6520   -2.2180    0.0810 C   0  0  0  0  0  0  0  0  0  0  0  0
   -2.8850   -0.0500    2.4550 C   0  0  0  0  0  0  0  0  0  0  0  0
   -3.6450    1.1170    2.5980 C   0  0  0  0  0  0  0  0  0  0  0  0
   -5.0100    1.0310    2.8960 C   0  0  0  0  0  0  0  0  0  0  0  0
   -5.6150   -0.2220    3.0520 C   0  0  0  0  0  0  0  0  0  0  0  0
   -4.8550   -1.3890    2.9090 C   0  0  0  0  0  0  0  0  0  0  0  0
   -3.4900   -1.3030    2.6100 C   0  0  0  0  0  0  0  0  0  0  0  0
   -7.0290   -0.3110    3.3620 C   0  0  0  0  0  0  0  0  0  0  0  0
   -8.1600   -0.3820    3.6090 N   0  0  0  0  0  0  0  0  0  0  0  0
    5.3470    0.7830    2.8130 H   0  0  0  0  0  0  0  0  0  0  0  0
    4.7920    1.9040    1.5900 H   0  0  0  0  0  0  0  0  0  0  0  0
    2.4920    2.1320    1.2980 H   0  0  0  0  0  0  0  0  0  0  0  0
   -1.0910   -1.8290    1.2010 H   0  0  0  0  0  0  0  0  0  0  0  0
    2.5330   -0.0010   -0.4740 H   0  0  0  0  0  0  0  0  0  0  0  0
    2.9850   -2.8230   -1.1280 H   0  0  0  0  0  0  0  0  0  0  0  0
    4.4520   -0.3060   -1.9060 H   0  0  0  0  0  0  0  0  0  0  0  0
    3.1990   -1.2330   -2.8990 H   0  0  0  0  0  0  0  0  0  0  0  0
    5.6340   -1.4710   -3.5410 H   0  0  0  0  0  0  0  0  0  0  0  0
    4.7420   -3.0410   -3.1430 H   0  0  0  0  0  0  0  0  0  0  0  0
    6.6300   -1.4580   -1.4040 H   0  0  0  0  0  0  0  0  0  0  0  0
    6.9650   -3.0880   -2.1970 H   0  0  0  0  0  0  0  0  0  0  0  0
    6.4190   -3.1650    0.1110 H   0  0  0  0  0  0  0  0  0  0  0  0
    4.2230   -2.8070    0.8890 H   0  0  0  0  0  0  0  0  0  0  0  0
    5.1170   -1.2790    0.3740 H   0  0  0  0  0  0  0  0  0  0  0  0
   -3.1780    2.0840    2.4780 H   0  0  0  0  0  0  0  0  0  0  0  0
   -5.5970    1.9310    3.0060 H   0  0  0  0  0  0  0  0  0  0  0  0
   -5.3220   -2.3560    3.0290 H   0  0  0  0  0  0  0  0  0  0  0  0
   -2.9040   -2.2030    2.4990 H   0  0  0  0  0  0  0  0  0  0  0  0
  1 27  1  0  0  0  0
  1 28  1  0  0  0  0
  1  2  1  0  0  0  0
  2  3  2  0  0  0  0
  2  4  1  0  0  0  0
  4 29  1  0  0  0  0
  4  5  1  0  0  0  0
  5  6  1  0  0  0  0
  6  7  1  0  0  0  0
  7  8  2  0  0  0  0
  8 30  1  0  0  0  0
  8  9  1  0  0  0  0
  9  5  2  0  0  0  0
  9 10  1  0  0  0  0
 10 11  2  0  0  0  0
 10 12  1  0  0  0  0
 12 31  1  0  0  0  0
 12 13  1  0  0  0  0
 13 32  1  0  0  0  0
 13 14  1  0  0  0  0
 14 33  1  0  0  0  0
 14 34  1  0  0  0  0
 14 15  1  0  0  0  0
 15 35  1  0  0  0  0
 15 36  1  0  0  0  0
 15 16  1  0  0  0  0
 16 37  1  0  0  0  0
 16 38  1  0  0  0  0
 16 17  1  0  0  0  0
 17 39  1  0  0  0  0
 17 18  1  0  0  0  0
 18 13  1  0  0  0  0
 18 40  1  0  0  0  0
 18 41  1  0  0  0  0
  7 19  1  0  0  0  0
 19 20  2  0  0  0  0
 20 42  1  0  0  0  0
 20 21  1  0  0  0  0
 21 43  1  0  0  0  0
 21 22  2  0  0  0  0
 22 23  1  0  0  0  0
 23 44  1  0  0  0  0
 23 24  2  0  0  0  0
 24 19  1  0  0  0  0
 24 45  1  0  0  0  0
 22 25  1  0  0  0  0
 25 26  3  0  0  0  0
M  END
>  <LOGBIO>
8.2200

>  <PRED_LOGBIO>
7.5400

>  <XV_RES>
0.7360

>  <WHL_TMPL>
3

>  <ANCH>
2-3;10-34

$$$$
ROW29
  -MTS-   01071500363D 0   0.00000     0.00000     0

 57 62  0  0  0  0  0  0  0  0999 V2000
   -3.6010    1.1580    3.1320 O   0  0  0  0  0  0  0  0  0  0  0  0
   -2.4290    0.9630    2.8120 C   0  0  0  0  0  0  0  0  0  0  0  0
   -2.0550   -0.2330    2.3670 N   0  0  0  0  0  0  0  0  0  0  0  0
   -0.7160   -0.4920    1.9900 C   0  0  0  0  0  0  0  0  0  0  0  0
   -0.3540   -1.7620    1.5250 C   0  0  0  0  0  0  0  0  0  0  0  0
    0.9710   -2.0190    1.1520 C   0  0  0  0  0  0  0  0  0  0  0  0
    1.9330   -1.0060    1.2440 C   0  0  0  0  0  0  0  0  0  0  0  0
    1.5710    0.2640    1.7090 C   0  0  0  0  0  0  0  0  0  0  0  0
    0.2460    0.5210    2.0820 C   0  0  0  0  0  0  0  0  0  0  0  0
   -0.1670    1.8530    2.5770 C   0  0  0  0  0  0  0  0  0  0  0  0
   -1.4440    2.0620    2.9250 C   0  0  0  0  0  0  0  0  0  0  0  0
   -1.8690    3.3900    3.4220 C   0  0  0  0  0  0  0  0  0  0  0  0
   -1.7730    4.5330    2.7280 C   0  0  0  0  0  0  0  0  0  0  0  0
   -2.3040    5.6200    3.5810 C   0  0  0  0  0  0  0  0  0  0  0  0
   -2.4660    7.0010    3.4160 C   0  0  0  0  0  0  0  0  0  0  0  0
   -3.0180    7.7690    4.4470 C   0  0  0  0  0  0  0  0  0  0  0  0
   -3.1920    9.2590    4.2700 C   0  0  0  0  0  0  0  0  0  0  0  0
   -4.5150    9.5320    3.6900 N   0  0  0  0  0  0  0  0  0  0  0  0
   -4.4170    9.5340    2.2240 C   0  0  0  0  0  0  0  0  0  0  0  0
   -5.7790    9.8500    1.5780 C   0  0  0  0  0  0  0  0  0  0  0  0
   -6.8730    8.8880    2.0780 C   0  0  0  0  0  0  0  0  0  0  0  0
   -6.8860    8.8040    3.6160 C   0  0  0  0  0  0  0  0  0  0  0  0
   -5.4780    8.5310    4.1740 C   0  0  0  0  0  0  0  0  0  0  0  0
   -3.4090    7.1570    5.6440 C   0  0  0  0  0  0  0  0  0  0  0  0
   -3.2480    5.7760    5.8090 C   0  0  0  0  0  0  0  0  0  0  0  0
   -2.6960    5.0070    4.7770 C   0  0  0  0  0  0  0  0  0  0  0  0
   -2.4160    3.6260    4.6550 N   0  0  0  0  0  0  0  0  0  0  0  0
    3.3280   -1.2940    0.8440 C   0  0  0  0  0  0  0  0  0  0  0  0
    4.5510   -0.8020    1.5180 C   0  0  0  0  0  0  0  0  0  0  0  0
    5.6000   -1.2910    0.8440 C   0  0  0  0  0  0  0  0  0  0  0  0
    5.1590   -2.0540   -0.2050 N   0  0  0  0  0  0  0  0  0  0  0  0
    3.7090   -2.0370   -0.1780 N   0  0  0  0  0  0  0  0  0  0  0  0
   -2.7410   -0.9710    2.2960 H   0  0  0  0  0  0  0  0  0  0  0  0
   -1.0960   -2.5430    1.4540 H   0  0  0  0  0  0  0  0  0  0  0  0
    1.2500   -2.9980    0.7930 H   0  0  0  0  0  0  0  0  0  0  0  0
    2.3130    1.0450    1.7800 H   0  0  0  0  0  0  0  0  0  0  0  0
    0.5560    2.6510    2.6580 H   0  0  0  0  0  0  0  0  0  0  0  0
   -1.3790    4.6410    1.7290 H   0  0  0  0  0  0  0  0  0  0  0  0
   -2.1640    7.4730    2.4930 H   0  0  0  0  0  0  0  0  0  0  0  0
   -2.4190    9.6370    3.6040 H   0  0  0  0  0  0  0  0  0  0  0  0
   -3.1110    9.7510    5.2360 H   0  0  0  0  0  0  0  0  0  0  0  0
   -4.0720    8.5600    1.8820 H   0  0  0  0  0  0  0  0  0  0  0  0
   -3.6970   10.2860    1.9090 H   0  0  0  0  0  0  0  0  0  0  0  0
   -6.0630   10.8740    1.8130 H   0  0  0  0  0  0  0  0  0  0  0  0
   -5.6950    9.7700    0.4960 H   0  0  0  0  0  0  0  0  0  0  0  0
   -6.7020    7.8970    1.6630 H   0  0  0  0  0  0  0  0  0  0  0  0
   -7.8450    9.2300    1.7270 H   0  0  0  0  0  0  0  0  0  0  0  0
   -7.2640    9.7380    4.0270 H   0  0  0  0  0  0  0  0  0  0  0  0
   -7.5590    8.0100    3.9300 H   0  0  0  0  0  0  0  0  0  0  0  0
   -5.1530    7.5380    3.8700 H   0  0  0  0  0  0  0  0  0  0  0  0
   -5.5070    8.5570    5.2610 H   0  0  0  0  0  0  0  0  0  0  0  0
   -3.8350    7.7490    6.4400 H   0  0  0  0  0  0  0  0  0  0  0  0
   -3.5500    5.3030    6.7320 H   0  0  0  0  0  0  0  0  0  0  0  0
   -2.5920    2.9260    5.3630 H   0  0  0  0  0  0  0  0  0  0  0  0
    4.5890   -0.1670    2.3910 H   0  0  0  0  0  0  0  0  0  0  0  0
    6.6370   -1.1100    1.0890 H   0  0  0  0  0  0  0  0  0  0  0  0
    5.7380   -2.5400   -0.8740 H   0  0  0  0  0  0  0  0  0  0  0  0
  1  2  2  0  0  0  0
  2  3  1  0  0  0  0
  3 33  1  0  0  0  0
  3  4  1  0  0  0  0
  4  5  1  0  0  0  0
  5 34  1  0  0  0  0
  5  6  2  0  0  0  0
  6 35  1  0  0  0  0
  6  7  1  0  0  0  0
  7  8  2  0  0  0  0
  8 36  1  0  0  0  0
  8  9  1  0  0  0  0
  9  4  2  0  0  0  0
  9 10  1  0  0  0  0
 10 37  1  0  0  0  0
 10 11  2  0  0  0  0
 11  2  1  0  0  0  0
 11 12  1  0  0  0  0
 12 13  2  0  0  0  0
 13 38  1  0  0  0  0
 13 14  1  0  0  0  0
 14 15  2  0  0  0  0
 15 39  1  0  0  0  0
 15 16  1  0  0  0  0
 16 17  1  0  0  0  0
 17 40  1  0  0  0  0
 17 41  1  0  0  0  0
 17 18  1  0  0  0  0
 18 19  1  0  0  0  0
 19 42  1  0  0  0  0
 19 43  1  0  0  0  0
 19 20  1  0  0  0  0
 20 44  1  0  0  0  0
 20 45  1  0  0  0  0
 20 21  1  0  0  0  0
 21 46  1  0  0  0  0
 21 47  1  0  0  0  0
 21 22  1  0  0  0  0
 22 48  1  0  0  0  0
 22 49  1  0  0  0  0
 22 23  1  0  0  0  0
 23 18  1  0  0  0  0
 23 50  1  0  0  0  0
 23 51  1  0  0  0  0
 16 24  2  0  0  0  0
 24 52  1  0  0  0  0
 24 25  1  0  0  0  0
 25 53  1  0  0  0  0
 25 26  2  0  0  0  0
 26 14  1  0  0  0  0
 26 27  1  0  0  0  0
 27 12  1  0  0  0  0
 27 54  1  0  0  0  0
  7 28  1  0  0  0  0
 28 29  1  0  0  0  0
 29 55  1  0  0  0  0
 29 30  2  0  0  0  0
 30 56  1  0  0  0  0
 30 31  1  0  0  0  0
 31 57  1  0  0  0  0
 31 32  1  0  0  0  0
 32 28  2  0  0  0  0
M  END
>  <LOGBIO>
8.2500

>  <PRED_LOGBIO>
8.2600

>  <XV_RES>
0.1740

>  <WHL_TMPL>
1

>  <ANCH>
6-7;10-11

$$$$
ROW30
  -MTS-   01071500363D 0   0.00000     0.00000     0

 65 70  0  0  0  0  0  0  0  0999 V2000
   -3.7370    3.0900    5.1020 C   0  0  0  0  0  0  0  0  0  0  0  0
   -3.3750    3.2960    3.7350 O   0  0  0  0  0  0  0  0  0  0  0  0
   -2.0950    2.9860    3.3540 C   0  0  0  0  0  0  0  0  0  0  0  0
   -1.7930    1.6980    2.8970 C   0  0  0  0  0  0  0  0  0  0  0  0
   -0.4860    1.3820    2.5080 C   0  0  0  0  0  0  0  0  0  0  0  0
    0.5190    2.3540    2.5770 C   0  0  0  0  0  0  0  0  0  0  0  0
    1.7950    1.7060    2.0950 C   0  0  0  0  0  0  0  0  0  0  0  0
    1.4110    0.2870    1.7520 C   0  0  0  0  0  0  0  0  0  0  0  0
    1.9260   -1.0050    1.2460 C   0  0  0  0  0  0  0  0  0  0  0  0
    0.9160   -1.8530    1.2160 N   0  0  0  0  0  0  0  0  0  0  0  0
   -0.2660   -1.1590    1.6900 N   0  0  0  0  0  0  0  0  0  0  0  0
    0.1040    0.1250    1.9960 C   0  0  0  0  0  0  0  0  0  0  0  0
    3.3220   -1.2930    0.8460 C   0  0  0  0  0  0  0  0  0  0  0  0
    4.4020   -0.7600    1.5740 C   0  0  0  0  0  0  0  0  0  0  0  0
    5.7200   -1.0270    1.2010 C   0  0  0  0  0  0  0  0  0  0  0  0
    5.9600   -1.8300    0.0960 C   0  0  0  0  0  0  0  0  0  0  0  0
    4.9150   -2.3780   -0.6520 C   0  0  0  0  0  0  0  0  0  0  0  0
    3.5990   -2.1050   -0.2730 C   0  0  0  0  0  0  0  0  0  0  0  0
    7.3630   -2.1050   -0.2870 C   0  0  0  0  0  0  0  0  0  0  0  0
    7.6590   -3.1690   -1.1470 C   0  0  0  0  0  0  0  0  0  0  0  0
    8.9860   -3.4290   -1.5090 C   0  0  0  0  0  0  0  0  0  0  0  0
   10.0170   -2.6240   -1.0110 C   0  0  0  0  0  0  0  0  0  0  0  0
   11.3160   -2.8780   -1.3650 O   0  0  0  0  0  0  0  0  0  0  0  0
    9.7220   -1.5600   -0.1510 C   0  0  0  0  0  0  0  0  0  0  0  0
    8.3950   -1.3000    0.2110 C   0  0  0  0  0  0  0  0  0  0  0  0
    0.2170    3.6420    3.0350 C   0  0  0  0  0  0  0  0  0  0  0  0
   -1.0900    3.9580    3.4230 C   0  0  0  0  0  0  0  0  0  0  0  0
   -1.4160    5.3480    3.9170 C   0  0  0  0  0  0  0  0  0  0  0  0
   -1.8120    6.1910    2.7800 N   0  0  0  0  0  0  0  0  0  0  0  0
   -3.2660    6.0970    2.5830 C   0  0  0  0  0  0  0  0  0  0  0  0
   -3.7410    7.0310    1.4550 C   0  0  0  0  0  0  0  0  0  0  0  0
   -3.3150    8.4180    1.6970 N   0  0  0  0  0  0  0  0  0  0  0  0
   -3.7050    9.2560    0.5540 C   0  0  0  0  0  0  0  0  0  0  0  0
   -1.8610    8.5050    1.8940 C   0  0  0  0  0  0  0  0  0  0  0  0
   -1.3840    7.5760    3.0240 C   0  0  0  0  0  0  0  0  0  0  0  0
   -3.0980    3.6950    5.7420 H   0  0  0  0  0  0  0  0  0  0  0  0
   -4.7760    3.3790    5.2500 H   0  0  0  0  0  0  0  0  0  0  0  0
   -3.6130    2.0390    5.3560 H   0  0  0  0  0  0  0  0  0  0  0  0
   -2.5690    0.9480    2.8440 H   0  0  0  0  0  0  0  0  0  0  0  0
    2.1350    2.2130    1.1950 H   0  0  0  0  0  0  0  0  0  0  0  0
    2.5190    1.6950    2.9080 H   0  0  0  0  0  0  0  0  0  0  0  0
   -1.1920   -1.5500    1.7800 H   0  0  0  0  0  0  0  0  0  0  0  0
    4.2080   -0.1350    2.4340 H   0  0  0  0  0  0  0  0  0  0  0  0
    6.5430   -0.6140    1.7660 H   0  0  0  0  0  0  0  0  0  0  0  0
    5.1210   -3.0020   -1.5090 H   0  0  0  0  0  0  0  0  0  0  0  0
    2.7830   -2.5210   -0.8440 H   0  0  0  0  0  0  0  0  0  0  0  0
    6.8630   -3.7900   -1.5310 H   0  0  0  0  0  0  0  0  0  0  0  0
    9.2140   -4.2500   -2.1720 H   0  0  0  0  0  0  0  0  0  0  0  0
   11.7320   -3.4950   -0.7420 H   0  0  0  0  0  0  0  0  0  0  0  0
   10.5180   -0.9390    0.2330 H   0  0  0  0  0  0  0  0  0  0  0  0
    8.1670   -0.4790    0.8750 H   0  0  0  0  0  0  0  0  0  0  0  0
    0.9930    4.3920    3.0880 H   0  0  0  0  0  0  0  0  0  0  0  0
   -0.5390    5.7760    4.3980 H   0  0  0  0  0  0  0  0  0  0  0  0
   -2.2340    5.2960    4.6320 H   0  0  0  0  0  0  0  0  0  0  0  0
   -3.7740    6.3610    3.5080 H   0  0  0  0  0  0  0  0  0  0  0  0
   -3.5340    5.0710    2.3400 H   0  0  0  0  0  0  0  0  0  0  0  0
   -3.3340    6.6890    0.5050 H   0  0  0  0  0  0  0  0  0  0  0  0
   -4.8260    6.9930    1.3840 H   0  0  0  0  0  0  0  0  0  0  0  0
   -3.0190   10.0970    0.4710 H   0  0  0  0  0  0  0  0  0  0  0  0
   -3.6680    8.6660   -0.3590 H   0  0  0  0  0  0  0  0  0  0  0  0
   -4.7170    9.6270    0.7050 H   0  0  0  0  0  0  0  0  0  0  0  0
   -1.3530    8.2400    0.9690 H   0  0  0  0  0  0  0  0  0  0  0  0
   -1.5890    9.5310    2.1310 H   0  0  0  0  0  0  0  0  0  0  0  0
   -1.7920    7.9190    3.9730 H   0  0  0  0  0  0  0  0  0  0  0  0
   -0.2990    7.6120    3.0890 H   0  0  0  0  0  0  0  0  0  0  0  0
  1 36  1  0  0  0  0
  1 37  1  0  0  0  0
  1 38  1  0  0  0  0
  1  2  1  0  0  0  0
  2  3  1  0  0  0  0
  3  4  2  0  0  0  0
  4 39  1  0  0  0  0
  4  5  1  0  0  0  0
  5  6  2  0  0  0  0
  6  7  1  0  0  0  0
  7 40  1  0  0  0  0
  7 41  1  0  0  0  0
  7  8  1  0  0  0  0
  8  9  1  0  0  0  0
  9 10  2  0  0  0  0
 10 11  1  0  0  0  0
 11 42  1  0  0  0  0
 11 12  1  0  0  0  0
 12  5  1  0  0  0  0
 12  8  2  0  0  0  0
  9 13  1  0  0  0  0
 13 14  2  0  0  0  0
 14 43  1  0  0  0  0
 14 15  1  0  0  0  0
 15 44  1  0  0  0  0
 15 16  2  0  0  0  0
 16 17  1  0  0  0  0
 17 45  1  0  0  0  0
 17 18  2  0  0  0  0
 18 13  1  0  0  0  0
 18 46  1  0  0  0  0
 16 19  1  0  0  0  0
 19 20  2  0  0  0  0
 20 47  1  0  0  0  0
 20 21  1  0  0  0  0
 21 48  1  0  0  0  0
 21 22  2  0  0  0  0
 22 23  1  0  0  0  0
 23 49  1  0  0  0  0
 22 24  1  0  0  0  0
 24 50  1  0  0  0  0
 24 25  2  0  0  0  0
 25 19  1  0  0  0  0
 25 51  1  0  0  0  0
  6 26  1  0  0  0  0
 26 52  1  0  0  0  0
 26 27  2  0  0  0  0
 27  3  1  0  0  0  0
 27 28  1  0  0  0  0
 28 53  1  0  0  0  0
 28 54  1  0  0  0  0
 28 29  1  0  0  0  0
 29 30  1  0  0  0  0
 30 55  1  0  0  0  0
 30 56  1  0  0  0  0
 30 31  1  0  0  0  0
 31 57  1  0  0  0  0
 31 58  1  0  0  0  0
 31 32  1  0  0  0  0
 32 33  1  0  0  0  0
 33 59  1  0  0  0  0
 33 60  1  0  0  0  0
 33 61  1  0  0  0  0
 32 34  1  0  0  0  0
 34 62  1  0  0  0  0
 34 63  1  0  0  0  0
 34 35  1  0  0  0  0
 35 29  1  0  0  0  0
 35 64  1  0  0  0  0
 35 65  1  0  0  0  0
M  END
>  <LOGBIO>
9.2900

>  <PRED_LOGBIO>
8.5900

>  <XV_RES>
0.8520

>  <WHL_TMPL>
1

>  <ANCH>
3-5;28-20

$$$$
ROW31
  -MTS-   01071500363D 0   0.00000     0.00000     0

 37 41  0  0  0  0  0  0  0  0999 V2000
   -5.2670    1.0850    3.4900 O   0  0  0  0  0  0  0  0  0  0  0  0
   -4.3960    0.1440    3.0100 C   0  0  0  0  0  0  0  0  0  0  0  0
   -4.8510   -1.1480    2.7210 C   0  0  0  0  0  0  0  0  0  0  0  0
   -3.9600   -2.1110    2.2300 C   0  0  0  0  0  0  0  0  0  0  0  0
   -2.6140   -1.7810    2.0280 C   0  0  0  0  0  0  0  0  0  0  0  0
   -1.5250   -2.5480    1.5520 N   0  0  0  0  0  0  0  0  0  0  0  0
   -0.3670   -1.7340    1.5390 C   0  0  0  0  0  0  0  0  0  0  0  0
    0.9530   -2.0070    1.1610 C   0  0  0  0  0  0  0  0  0  0  0  0
    1.9260   -1.0050    1.2460 C   0  0  0  0  0  0  0  0  0  0  0  0
    3.3220   -1.2930    0.8460 C   0  0  0  0  0  0  0  0  0  0  0  0
    4.4020   -0.7600    1.5740 C   0  0  0  0  0  0  0  0  0  0  0  0
    5.7200   -1.0270    1.2010 C   0  0  0  0  0  0  0  0  0  0  0  0
    5.9600   -1.8300    0.0960 C   0  0  0  0  0  0  0  0  0  0  0  0
    4.9150   -2.3780   -0.6520 C   0  0  0  0  0  0  0  0  0  0  0  0
    3.5990   -2.1050   -0.2730 C   0  0  0  0  0  0  0  0  0  0  0  0
    2.0120   -2.9140   -1.3840 I   0  0  0  0  0  0  0  0  0  0  0  0
    1.5800    0.2700    1.7090 C   0  0  0  0  0  0  0  0  0  0  0  0
    2.3300    1.5280    1.9220 C   0  0  0  0  0  0  0  0  0  0  0  0
    3.5290    1.6980    1.7050 O   0  0  0  0  0  0  0  0  0  0  0  0
    1.4860    2.4440    2.3880 N   0  0  0  0  0  0  0  0  0  0  0  0
    0.2540    1.9590    2.5170 C   0  0  0  0  0  0  0  0  0  0  0  0
   -0.7250    2.5820    2.9250 O   0  0  0  0  0  0  0  0  0  0  0  0
    0.2600    0.5430    2.0870 C   0  0  0  0  0  0  0  0  0  0  0  0
   -0.7140   -0.4590    2.0020 C   0  0  0  0  0  0  0  0  0  0  0  0
   -2.1590   -0.4890    2.3170 C   0  0  0  0  0  0  0  0  0  0  0  0
   -3.0500    0.4730    2.8080 C   0  0  0  0  0  0  0  0  0  0  0  0
   -5.6780    1.5810    2.7640 H   0  0  0  0  0  0  0  0  0  0  0  0
   -5.8890   -1.4030    2.8760 H   0  0  0  0  0  0  0  0  0  0  0  0
   -4.3110   -3.1080    2.0070 H   0  0  0  0  0  0  0  0  0  0  0  0
   -1.5660   -3.5160    1.2680 H   0  0  0  0  0  0  0  0  0  0  0  0
    1.2200   -2.9900    0.8030 H   0  0  0  0  0  0  0  0  0  0  0  0
    4.2080   -0.1360    2.4340 H   0  0  0  0  0  0  0  0  0  0  0  0
    6.5430   -0.6140    1.7660 H   0  0  0  0  0  0  0  0  0  0  0  0
    6.9800   -2.0370   -0.1930 H   0  0  0  0  0  0  0  0  0  0  0  0
    5.1210   -3.0020   -1.5090 H   0  0  0  0  0  0  0  0  0  0  0  0
    1.7480    3.3920    2.6160 H   0  0  0  0  0  0  0  0  0  0  0  0
   -2.6990    1.4700    3.0310 H   0  0  0  0  0  0  0  0  0  0  0  0
  1 27  1  0  0  0  0
  1  2  1  0  0  0  0
  2  3  2  0  0  0  0
  3 28  1  0  0  0  0
  3  4  1  0  0  0  0
  4 29  1  0  0  0  0
  4  5  2  0  0  0  0
  5  6  1  0  0  0  0
  6 30  1  0  0  0  0
  6  7  1  0  0  0  0
  7  8  2  0  0  0  0
  8 31  1  0  0  0  0
  8  9  1  0  0  0  0
  9 10  1  0  0  0  0
 10 11  2  0  0  0  0
 11 32  1  0  0  0  0
 11 12  1  0  0  0  0
 12 33  1  0  0  0  0
 12 13  2  0  0  0  0
 13 34  1  0  0  0  0
 13 14  1  0  0  0  0
 14 35  1  0  0  0  0
 14 15  2  0  0  0  0
 15 10  1  0  0  0  0
 15 16  1  0  0  0  0
  9 17  2  0  0  0  0
 17 18  1  0  0  0  0
 18 19  2  0  0  0  0
 18 20  1  0  0  0  0
 20 36  1  0  0  0  0
 20 21  1  0  0  0  0
 21 22  2  0  0  0  0
 21 23  1  0  0  0  0
 23 17  1  0  0  0  0
 23 24  2  0  0  0  0
 24  7  1  0  0  0  0
 24 25  1  0  0  0  0
 25  5  1  0  0  0  0
 25 26  2  0  0  0  0
 26  2  1  0  0  0  0
 26 37  1  0  0  0  0
M  END
>  <LOGBIO>
6.2100

>  <PRED_LOGBIO>
6.4000

>  <XV_RES>
-0.1880

>  <WHL_TMPL>
1

>  <ANCH>
5-31;15-16

$$$$
ROW32
  -MTS-   01071500363D 0   0.00000     0.00000     0

 54 58  0  0  0  0  0  0  0  0999 V2000
   -8.5990    0.7500    5.7310 C   0  0  0  0  0  0  0  0  0  0  0  0
   -8.0600   -0.4620    5.1960 O   0  0  0  0  0  0  0  0  0  0  0  0
   -7.1010   -0.3640    4.2220 C   0  0  0  0  0  0  0  0  0  0  0  0
   -7.4750   -0.3230    2.8740 C   0  0  0  0  0  0  0  0  0  0  0  0
   -6.4950   -0.2240    1.8790 C   0  0  0  0  0  0  0  0  0  0  0  0
   -5.1420   -0.1660    2.2320 C   0  0  0  0  0  0  0  0  0  0  0  0
   -3.8620   -0.0590    1.4380 C   0  0  0  0  0  0  0  0  0  0  0  0
   -2.7780   -0.0450    2.4300 N   0  0  0  0  0  0  0  0  0  0  0  0
   -3.2920   -0.1300    3.6540 C   0  0  0  0  0  0  0  0  0  0  0  0
   -2.6360   -0.1410    4.6940 O   0  0  0  0  0  0  0  0  0  0  0  0
   -4.7680   -0.2070    3.5800 C   0  0  0  0  0  0  0  0  0  0  0  0
   -5.7480   -0.3060    4.5750 C   0  0  0  0  0  0  0  0  0  0  0  0
   -1.4420    0.0410    2.1390 C   0  0  0  0  0  0  0  0  0  0  0  0
   -0.6950   -0.8670    1.5400 N   0  0  0  0  0  0  0  0  0  0  0  0
    0.6580   -0.5620    1.3450 C   0  0  0  0  0  0  0  0  0  0  0  0
    1.0780    0.6320    1.7850 C   0  0  0  0  0  0  0  0  0  0  0  0
   -0.3560    1.3950    2.4870 S   0  0  0  0  0  0  0  0  0  0  0  0
    1.6940   -1.4460    0.6850 C   0  0  0  0  0  0  0  0  0  0  0  0
    1.7050   -2.6380    0.9850 O   0  0  0  0  0  0  0  0  0  0  0  0
    2.5420   -0.9810   -0.2280 N   0  0  0  0  0  0  0  0  0  0  0  0
    3.4570   -1.8600   -0.8550 C   0  0  0  0  0  0  0  0  0  0  0  0
    3.6170   -1.8490   -2.2450 C   0  0  0  0  0  0  0  0  0  0  0  0
    4.4840   -2.6810   -2.8390 N   0  0  0  0  0  0  0  0  0  0  0  0
    5.2290   -3.5500   -2.1430 C   0  0  0  0  0  0  0  0  0  0  0  0
    5.1150   -3.6090   -0.7490 C   0  0  0  0  0  0  0  0  0  0  0  0
    4.2190   -2.7550   -0.0950 C   0  0  0  0  0  0  0  0  0  0  0  0
    4.0870   -2.7960    1.3140 N   0  0  0  0  0  0  0  0  0  0  0  0
    2.8140   -3.1070    1.9800 C   0  0  0  0  0  0  0  0  0  0  0  0
    2.9870   -4.1490    3.1010 C   0  0  0  0  0  0  0  0  0  0  0  0
    4.0560   -3.7600    4.0330 N   0  0  0  0  0  0  0  0  0  0  0  0
    5.3400   -3.5820    3.3400 C   0  0  0  0  0  0  0  0  0  0  0  0
    5.2110   -2.5290    2.2230 C   0  0  0  0  0  0  0  0  0  0  0  0
   -9.0640    1.3240    4.9320 H   0  0  0  0  0  0  0  0  0  0  0  0
   -9.3430    0.5130    6.4880 H   0  0  0  0  0  0  0  0  0  0  0  0
   -7.7990    1.3360    6.1790 H   0  0  0  0  0  0  0  0  0  0  0  0
   -8.5190   -0.3680    2.6010 H   0  0  0  0  0  0  0  0  0  0  0  0
   -6.7840   -0.1920    0.8380 H   0  0  0  0  0  0  0  0  0  0  0  0
   -3.8580    0.8800    0.8880 H   0  0  0  0  0  0  0  0  0  0  0  0
   -3.7580   -0.9380    0.8050 H   0  0  0  0  0  0  0  0  0  0  0  0
   -5.4590   -0.3380    5.6160 H   0  0  0  0  0  0  0  0  0  0  0  0
    2.0760    1.0400    1.7240 H   0  0  0  0  0  0  0  0  0  0  0  0
    2.5330   -0.0010   -0.4740 H   0  0  0  0  0  0  0  0  0  0  0  0
    3.0360   -1.1640   -2.8450 H   0  0  0  0  0  0  0  0  0  0  0  0
    5.9170   -4.2050   -2.6570 H   0  0  0  0  0  0  0  0  0  0  0  0
    5.7130   -4.3080   -0.1830 H   0  0  0  0  0  0  0  0  0  0  0  0
    2.3920   -2.1940    2.3950 H   0  0  0  0  0  0  0  0  0  0  0  0
    2.1040   -3.4800    1.2450 H   0  0  0  0  0  0  0  0  0  0  0  0
    3.2220   -5.1160    2.6630 H   0  0  0  0  0  0  0  0  0  0  0  0
    2.0510   -4.2520    3.6460 H   0  0  0  0  0  0  0  0  0  0  0  0
    4.1540   -4.4690    4.7460 H   0  0  0  0  0  0  0  0  0  0  0  0
    5.6540   -4.5310    2.9090 H   0  0  0  0  0  0  0  0  0  0  0  0
    6.0960   -3.2620    4.0540 H   0  0  0  0  0  0  0  0  0  0  0  0
    5.0880   -1.5450    2.6690 H   0  0  0  0  0  0  0  0  0  0  0  0
    6.1360   -2.4940    1.6520 H   0  0  0  0  0  0  0  0  0  0  0  0
  1 33  1  0  0  0  0
  1 34  1  0  0  0  0
  1 35  1  0  0  0  0
  1  2  1  0  0  0  0
  2  3  1  0  0  0  0
  3  4  2  0  0  0  0
  4 36  1  0  0  0  0
  4  5  1  0  0  0  0
  5 37  1  0  0  0  0
  5  6  2  0  0  0  0
  6  7  1  0  0  0  0
  7 38  1  0  0  0  0
  7 39  1  0  0  0  0
  7  8  1  0  0  0  0
  8  9  1  0  0  0  0
  9 10  2  0  0  0  0
  9 11  1  0  0  0  0
 11  6  1  0  0  0  0
 11 12  2  0  0  0  0
 12  3  1  0  0  0  0
 12 40  1  0  0  0  0
  8 13  1  0  0  0  0
 13 14  2  0  0  0  0
 14 15  1  0  0  0  0
 15 16  2  0  0  0  0
 16 41  1  0  0  0  0
 16 17  1  0  0  0  0
 17 13  1  0  0  0  0
 15 18  1  0  0  0  0
 18 19  2  0  0  0  0
 18 20  1  0  0  0  0
 20 42  1  0  0  0  0
 20 21  1  0  0  0  0
 21 22  2  0  0  0  0
 22 43  1  0  0  0  0
 22 23  1  0  0  0  0
 23 24  2  0  0  0  0
 24 44  1  0  0  0  0
 24 25  1  0  0  0  0
 25 45  1  0  0  0  0
 25 26  2  0  0  0  0
 26 21  1  0  0  0  0
 26 27  1  0  0  0  0
 27 28  1  0  0  0  0
 28 46  1  0  0  0  0
 28 47  1  0  0  0  0
 28 29  1  0  0  0  0
 29 48  1  0  0  0  0
 29 49  1  0  0  0  0
 29 30  1  0  0  0  0
 30 50  1  0  0  0  0
 30 31  1  0  0  0  0
 31 51  1  0  0  0  0
 31 52  1  0  0  0  0
 31 32  1  0  0  0  0
 32 27  1  0  0  0  0
 32 53  1  0  0  0  0
 32 54  1  0  0  0  0
M  END
>  <LOGBIO>
9.0000

>  <PRED_LOGBIO>
7.5500

>  <XV_RES>
1.7740

>  <WHL_TMPL>
3

>  <ANCH>
1-2;26-21

$$$$
ROW33
  -MTS-   01071500363D 0   0.00000     0.00000     0

 50 54  0  0  0  0  0  0  0  0999 V2000
    1.7050   -2.6380    0.9850 O   0  0  0  0  0  0  0  0  0  0  0  0
    1.6940   -1.4460    0.6850 C   0  0  0  0  0  0  0  0  0  0  0  0
    2.5420   -0.9810   -0.2280 N   0  0  0  0  0  0  0  0  0  0  0  0
    3.4570   -1.8600   -0.8540 C   0  0  0  0  0  0  0  0  0  0  0  0
    4.2180   -2.7540   -0.0920 C   0  0  0  0  0  0  0  0  0  0  0  0
    5.1150   -3.6100   -0.7430 C   0  0  0  0  0  0  0  0  0  0  0  0
    5.2230   -3.5450   -2.1370 C   0  0  0  0  0  0  0  0  0  0  0  0
    4.4810   -2.6780   -2.8400 N   0  0  0  0  0  0  0  0  0  0  0  0
    3.6150   -1.8470   -2.2450 C   0  0  0  0  0  0  0  0  0  0  0  0
    2.8530   -0.9490   -3.0300 N   0  0  0  0  0  0  0  0  0  0  0  0
    1.3830   -0.9660   -3.0510 C   0  0  0  0  0  0  0  0  0  0  0  0
    0.7850    0.4440   -2.8920 C   0  0  0  0  0  0  0  0  0  0  0  0
    1.3730    1.3860   -3.8550 N   0  0  0  0  0  0  0  0  0  0  0  0
    2.8340    1.4650   -3.7130 C   0  0  0  0  0  0  0  0  0  0  0  0
    3.4700    0.0730   -3.8870 C   0  0  0  0  0  0  0  0  0  0  0  0
    0.6530   -0.5610    1.3310 C   0  0  0  0  0  0  0  0  0  0  0  0
    1.0800    0.6240    1.7890 C   0  0  0  0  0  0  0  0  0  0  0  0
   -0.3490    1.3840    2.5060 S   0  0  0  0  0  0  0  0  0  0  0  0
   -1.4420    0.0410    2.1390 C   0  0  0  0  0  0  0  0  0  0  0  0
   -0.7010   -0.8620    1.5250 N   0  0  0  0  0  0  0  0  0  0  0  0
   -2.8850   -0.0500    2.4550 C   0  0  0  0  0  0  0  0  0  0  0  0
   -3.6410    1.1170    2.6160 C   0  0  0  0  0  0  0  0  0  0  0  0
   -5.0060    1.0310    2.9150 C   0  0  0  0  0  0  0  0  0  0  0  0
   -5.6150   -0.2220    3.0530 C   0  0  0  0  0  0  0  0  0  0  0  0
   -6.9280   -0.4880    3.3410 O   0  0  0  0  0  0  0  0  0  0  0  0
   -7.0330   -1.8680    3.7000 C   0  0  0  0  0  0  0  0  0  0  0  0
   -5.7940   -2.5560    3.1000 C   0  0  0  0  0  0  0  0  0  0  0  0
   -4.8590   -1.3890    2.8910 C   0  0  0  0  0  0  0  0  0  0  0  0
   -3.4940   -1.3030    2.5920 C   0  0  0  0  0  0  0  0  0  0  0  0
    2.5330   -0.0020   -0.4740 H   0  0  0  0  0  0  0  0  0  0  0  0
    4.1150   -2.7830    0.9830 H   0  0  0  0  0  0  0  0  0  0  0  0
    5.7130   -4.3090   -0.1780 H   0  0  0  0  0  0  0  0  0  0  0  0
    5.9110   -4.2000   -2.6510 H   0  0  0  0  0  0  0  0  0  0  0  0
    1.0410   -1.4020   -3.9870 H   0  0  0  0  0  0  0  0  0  0  0  0
    1.0190   -1.6070   -2.2500 H   0  0  0  0  0  0  0  0  0  0  0  0
    0.9640    0.8010   -1.8800 H   0  0  0  0  0  0  0  0  0  0  0  0
   -0.2920    0.3990   -3.0400 H   0  0  0  0  0  0  0  0  0  0  0  0
    0.9710    2.3020   -3.7160 H   0  0  0  0  0  0  0  0  0  0  0  0
    3.0810    1.8560   -2.7280 H   0  0  0  0  0  0  0  0  0  0  0  0
    3.2350    2.1440   -4.4630 H   0  0  0  0  0  0  0  0  0  0  0  0
    3.3880   -0.2320   -4.9280 H   0  0  0  0  0  0  0  0  0  0  0  0
    4.5340    0.1330   -3.6680 H   0  0  0  0  0  0  0  0  0  0  0  0
    2.0800    1.0280    1.7320 H   0  0  0  0  0  0  0  0  0  0  0  0
   -3.1710    2.0840    2.5100 H   0  0  0  0  0  0  0  0  0  0  0  0
   -5.5890    1.9320    3.0400 H   0  0  0  0  0  0  0  0  0  0  0  0
   -7.9090   -2.2720    3.1960 H   0  0  0  0  0  0  0  0  0  0  0  0
   -6.9980   -1.9750    4.7820 H   0  0  0  0  0  0  0  0  0  0  0  0
   -6.0630   -2.9580    2.1250 H   0  0  0  0  0  0  0  0  0  0  0  0
   -5.3700   -3.2400    3.8330 H   0  0  0  0  0  0  0  0  0  0  0  0
   -2.9100   -2.2030    2.4680 H   0  0  0  0  0  0  0  0  0  0  0  0
  1  2  2  0  0  0  0
  2  3  1  0  0  0  0
  3 30  1  0  0  0  0
  3  4  1  0  0  0  0
  4  5  2  0  0  0  0
  5 31  1  0  0  0  0
  5  6  1  0  0  0  0
  6 32  1  0  0  0  0
  6  7  2  0  0  0  0
  7 33  1  0  0  0  0
  7  8  1  0  0  0  0
  8  9  2  0  0  0  0
  9  4  1  0  0  0  0
  9 10  1  0  0  0  0
 10 11  1  0  0  0  0
 11 34  1  0  0  0  0
 11 35  1  0  0  0  0
 11 12  1  0  0  0  0
 12 36  1  0  0  0  0
 12 37  1  0  0  0  0
 12 13  1  0  0  0  0
 13 38  1  0  0  0  0
 13 14  1  0  0  0  0
 14 39  1  0  0  0  0
 14 40  1  0  0  0  0
 14 15  1  0  0  0  0
 15 10  1  0  0  0  0
 15 41  1  0  0  0  0
 15 42  1  0  0  0  0
  2 16  1  0  0  0  0
 16 17  2  0  0  0  0
 17 43  1  0  0  0  0
 17 18  1  0  0  0  0
 18 19  1  0  0  0  0
 19 20  2  0  0  0  0
 20 16  1  0  0  0  0
 19 21  1  0  0  0  0
 21 22  2  0  0  0  0
 22 44  1  0  0  0  0
 22 23  1  0  0  0  0
 23 45  1  0  0  0  0
 23 24  2  0  0  0  0
 24 25  1  0  0  0  0
 25 26  1  0  0  0  0
 26 46  1  0  0  0  0
 26 47  1  0  0  0  0
 26 27  1  0  0  0  0
 27 48  1  0  0  0  0
 27 49  1  0  0  0  0
 27 28  1  0  0  0  0
 28 24  1  0  0  0  0
 28 29  2  0  0  0  0
 29 21  1  0  0  0  0
 29 50  1  0  0  0  0
M  END
>  <LOGBIO>
6.0600

>  <PRED_LOGBIO>
6.3700

>  <XV_RES>
-0.3010

>  <WHL_TMPL>
3

>  <ANCH>
2-3;33-35

$$$$
ROW34
  -MTS-   01071500363D 0   0.00000     0.00000     0

 51 55  0  0  0  0  0  0  0  0999 V2000
    1.7050   -2.6380    0.9850 O   0  0  0  0  0  0  0  0  0  0  0  0
    1.6940   -1.4460    0.6850 C   0  0  0  0  0  0  0  0  0  0  0  0
    2.5420   -0.9810   -0.2280 N   0  0  0  0  0  0  0  0  0  0  0  0
    3.4570   -1.8600   -0.8540 C   0  0  0  0  0  0  0  0  0  0  0  0
    4.2130   -2.7500   -0.0830 C   0  0  0  0  0  0  0  0  0  0  0  0
    5.1190   -3.6190   -0.7020 C   0  0  0  0  0  0  0  0  0  0  0  0
    5.2680   -3.5980   -2.0940 C   0  0  0  0  0  0  0  0  0  0  0  0
    4.5120   -2.7080   -2.8660 C   0  0  0  0  0  0  0  0  0  0  0  0
    3.6070   -1.8390   -2.2460 C   0  0  0  0  0  0  0  0  0  0  0  0
    2.8430   -0.9390   -3.0270 N   0  0  0  0  0  0  0  0  0  0  0  0
    1.3730   -0.9560   -3.0440 C   0  0  0  0  0  0  0  0  0  0  0  0
    0.7750    0.4530   -2.8800 C   0  0  0  0  0  0  0  0  0  0  0  0
    1.3600    1.3980   -3.8420 N   0  0  0  0  0  0  0  0  0  0  0  0
    2.8210    1.4770   -3.7040 C   0  0  0  0  0  0  0  0  0  0  0  0
    3.4570    0.0860   -3.8830 C   0  0  0  0  0  0  0  0  0  0  0  0
    0.6570   -0.5620    1.3450 C   0  0  0  0  0  0  0  0  0  0  0  0
    1.0780    0.6320    1.7850 C   0  0  0  0  0  0  0  0  0  0  0  0
   -0.3560    1.3950    2.4870 S   0  0  0  0  0  0  0  0  0  0  0  0
   -1.4420    0.0410    2.1390 C   0  0  0  0  0  0  0  0  0  0  0  0
   -2.7780   -0.0450    2.4300 N   0  0  0  0  0  0  0  0  0  0  0  0
   -3.6910   -0.1900    1.4190 C   0  0  0  0  0  0  0  0  0  0  0  0
   -4.1180   -1.3380    0.9270 N   0  0  0  0  0  0  0  0  0  0  0  0
   -5.0780   -1.0790   -0.1280 N   0  0  0  0  0  0  0  0  0  0  0  0
   -5.2090    0.3250   -0.2470 C   0  0  0  0  0  0  0  0  0  0  0  0
   -5.9850    1.1290   -1.0900 C   0  0  0  0  0  0  0  0  0  0  0  0
   -5.9140    2.5240   -0.9870 C   0  0  0  0  0  0  0  0  0  0  0  0
   -5.0670    3.1140   -0.0410 C   0  0  0  0  0  0  0  0  0  0  0  0
   -4.2910    2.3100    0.8010 C   0  0  0  0  0  0  0  0  0  0  0  0
   -4.3620    0.9150    0.6990 C   0  0  0  0  0  0  0  0  0  0  0  0
   -0.6950   -0.8680    1.5400 N   0  0  0  0  0  0  0  0  0  0  0  0
    2.5330   -0.0020   -0.4740 H   0  0  0  0  0  0  0  0  0  0  0  0
    4.0980   -2.7660    0.9910 H   0  0  0  0  0  0  0  0  0  0  0  0
    5.7020   -4.3060   -0.1070 H   0  0  0  0  0  0  0  0  0  0  0  0
    5.9670   -4.2690   -2.5720 H   0  0  0  0  0  0  0  0  0  0  0  0
    4.6280   -2.6920   -3.9400 H   0  0  0  0  0  0  0  0  0  0  0  0
    1.0290   -1.3900   -3.9800 H   0  0  0  0  0  0  0  0  0  0  0  0
    1.0110   -1.5990   -2.2440 H   0  0  0  0  0  0  0  0  0  0  0  0
    0.9560    0.8080   -1.8680 H   0  0  0  0  0  0  0  0  0  0  0  0
   -0.3020    0.4080   -3.0260 H   0  0  0  0  0  0  0  0  0  0  0  0
    0.9580    2.3140   -3.7000 H   0  0  0  0  0  0  0  0  0  0  0  0
    3.0710    1.8660   -2.7190 H   0  0  0  0  0  0  0  0  0  0  0  0
    3.2200    2.1570   -4.4530 H   0  0  0  0  0  0  0  0  0  0  0  0
    3.3730   -0.2170   -4.9240 H   0  0  0  0  0  0  0  0  0  0  0  0
    4.5220    0.1460   -3.6660 H   0  0  0  0  0  0  0  0  0  0  0  0
    2.0760    1.0400    1.7240 H   0  0  0  0  0  0  0  0  0  0  0  0
   -3.0890   -0.0030    3.3900 H   0  0  0  0  0  0  0  0  0  0  0  0
   -5.5650   -1.7730   -0.6770 H   0  0  0  0  0  0  0  0  0  0  0  0
   -6.6380    0.6740   -1.8190 H   0  0  0  0  0  0  0  0  0  0  0  0
   -6.5130    3.1440   -1.6370 H   0  0  0  0  0  0  0  0  0  0  0  0
   -5.0130    4.1900    0.0380 H   0  0  0  0  0  0  0  0  0  0  0  0
   -3.6380    2.7650    1.5310 H   0  0  0  0  0  0  0  0  0  0  0  0
  1  2  2  0  0  0  0
  2  3  1  0  0  0  0
  3 31  1  0  0  0  0
  3  4  1  0  0  0  0
  4  5  2  0  0  0  0
  5 32  1  0  0  0  0
  5  6  1  0  0  0  0
  6 33  1  0  0  0  0
  6  7  2  0  0  0  0
  7 34  1  0  0  0  0
  7  8  1  0  0  0  0
  8 35  1  0  0  0  0
  8  9  2  0  0  0  0
  9  4  1  0  0  0  0
  9 10  1  0  0  0  0
 10 11  1  0  0  0  0
 11 36  1  0  0  0  0
 11 37  1  0  0  0  0
 11 12  1  0  0  0  0
 12 38  1  0  0  0  0
 12 39  1  0  0  0  0
 12 13  1  0  0  0  0
 13 40  1  0  0  0  0
 13 14  1  0  0  0  0
 14 41  1  0  0  0  0
 14 42  1  0  0  0  0
 14 15  1  0  0  0  0
 15 10  1  0  0  0  0
 15 43  1  0  0  0  0
 15 44  1  0  0  0  0
  2 16  1  0  0  0  0
 16 17  2  0  0  0  0
 17 45  1  0  0  0  0
 17 18  1  0  0  0  0
 18 19  1  0  0  0  0
 19 20  1  0  0  0  0
 20 46  1  0  0  0  0
 20 21  1  0  0  0  0
 21 22  2  0  0  0  0
 22 23  1  0  0  0  0
 23 47  1  0  0  0  0
 23 24  1  0  0  0  0
 24 25  2  0  0  0  0
 25 48  1  0  0  0  0
 25 26  1  0  0  0  0
 26 49  1  0  0  0  0
 26 27  2  0  0  0  0
 27 50  1  0  0  0  0
 27 28  1  0  0  0  0
 28 51  1  0  0  0  0
 28 29  2  0  0  0  0
 29 21  1  0  0  0  0
 29 24  1  0  0  0  0
 19 30  2  0  0  0  0
 30 16  1  0  0  0  0
M  END
>  <LOGBIO>
8.7000

>  <PRED_LOGBIO>
6.9800

>  <XV_RES>
2.0460

>  <WHL_TMPL>
3

>  <ANCH>
1-2;33-34

$$$$
ROW35
  -MTS-   01071500363D 0   0.00000     0.00000     0

 41 43  0  0  0  0  0  0  0  0999 V2000
    5.1590   -2.1000   -2.7900 N   0  0  0  0  0  0  0  0  0  0  0  0
    4.0170   -1.2640   -2.1820 C   0  0  0  0  0  0  0  0  0  0  0  0
    3.4930   -1.8940   -0.8790 C   0  0  0  0  0  0  0  0  0  0  0  0
    2.5420   -0.9810   -0.2280 N   0  0  0  0  0  0  0  0  0  0  0  0
    1.6940   -1.4460    0.6850 C   0  0  0  0  0  0  0  0  0  0  0  0
    1.7050   -2.6380    0.9850 O   0  0  0  0  0  0  0  0  0  0  0  0
    0.7370   -0.5280    1.3410 C   0  0  0  0  0  0  0  0  0  0  0  0
    1.1590    0.7230    1.8060 C   0  0  0  0  0  0  0  0  0  0  0  0
    0.2940    1.5570    2.4000 N   0  0  0  0  0  0  0  0  0  0  0  0
   -0.9950    1.2320    2.5710 C   0  0  0  0  0  0  0  0  0  0  0  0
   -1.4810   -0.0030    2.1290 C   0  0  0  0  0  0  0  0  0  0  0  0
   -0.6040   -0.8980    1.5040 C   0  0  0  0  0  0  0  0  0  0  0  0
   -2.9050   -0.3600    2.3180 C   0  0  0  0  0  0  0  0  0  0  0  0
   -3.5790   -0.4620    3.4720 C   0  0  0  0  0  0  0  0  0  0  0  0
   -4.9310   -0.8170    3.3930 N   0  0  0  0  0  0  0  0  0  0  0  0
   -5.4420   -1.0250    2.1940 C   0  0  0  0  0  0  0  0  0  0  0  0
   -6.7290   -1.3770    1.8850 N   0  0  0  0  0  0  0  0  0  0  0  0
   -7.0870   -2.7440    1.8000 C   0  0  0  0  0  0  0  0  0  0  0  0
   -7.5470   -3.4180    2.9380 C   0  0  0  0  0  0  0  0  0  0  0  0
   -7.9020   -4.7700    2.8530 C   0  0  0  0  0  0  0  0  0  0  0  0
   -7.7960   -5.4470    1.6330 C   0  0  0  0  0  0  0  0  0  0  0  0
   -7.3360   -4.7720    0.4960 C   0  0  0  0  0  0  0  0  0  0  0  0
   -6.9810   -3.4200    0.5800 C   0  0  0  0  0  0  0  0  0  0  0  0
   -6.4090   -2.5820   -0.8330 Cl  0  0  0  0  0  0  0  0  0  0  0  0
   -4.1010   -0.7480    1.0730 S   0  0  0  0  0  0  0  0  0  0  0  0
    4.7560   -2.8490   -3.3350 H   0  0  0  0  0  0  0  0  0  0  0  0
    5.6530   -1.5000   -3.4350 H   0  0  0  0  0  0  0  0  0  0  0  0
    3.1950   -1.3040   -2.8940 H   0  0  0  0  0  0  0  0  0  0  0  0
    4.4060   -0.2750   -1.9500 H   0  0  0  0  0  0  0  0  0  0  0  0
    4.3470   -1.9840   -0.2110 H   0  0  0  0  0  0  0  0  0  0  0  0
    2.9810   -2.8200   -1.1320 H   0  0  0  0  0  0  0  0  0  0  0  0
    2.5330   -0.0020   -0.4740 H   0  0  0  0  0  0  0  0  0  0  0  0
    2.1900    1.0190    1.6860 H   0  0  0  0  0  0  0  0  0  0  0  0
   -1.6640    1.9290    3.0550 H   0  0  0  0  0  0  0  0  0  0  0  0
   -0.9550   -1.8570    1.1530 H   0  0  0  0  0  0  0  0  0  0  0  0
   -3.0990   -0.2780    4.4220 H   0  0  0  0  0  0  0  0  0  0  0  0
   -7.4220   -0.6620    1.7180 H   0  0  0  0  0  0  0  0  0  0  0  0
   -7.6290   -2.8960    3.8790 H   0  0  0  0  0  0  0  0  0  0  0  0
   -8.2570   -5.2910    3.7310 H   0  0  0  0  0  0  0  0  0  0  0  0
   -8.0690   -6.4900    1.5680 H   0  0  0  0  0  0  0  0  0  0  0  0
   -7.2540   -5.2950   -0.4460 H   0  0  0  0  0  0  0  0  0  0  0  0
  1 26  1  0  0  0  0
  1 27  1  0  0  0  0
  1  2  1  0  0  0  0
  2 28  1  0  0  0  0
  2 29  1  0  0  0  0
  2  3  1  0  0  0  0
  3 30  1  0  0  0  0
  3 31  1  0  0  0  0
  3  4  1  0  0  0  0
  4 32  1  0  0  0  0
  4  5  1  0  0  0  0
  5  6  2  0  0  0  0
  5  7  1  0  0  0  0
  7  8  2  0  0  0  0
  8 33  1  0  0  0  0
  8  9  1  0  0  0  0
  9 10  2  0  0  0  0
 10 34  1  0  0  0  0
 10 11  1  0  0  0  0
 11 12  2  0  0  0  0
 12  7  1  0  0  0  0
 12 35  1  0  0  0  0
 11 13  1  0  0  0  0
 13 14  2  0  0  0  0
 14 36  1  0  0  0  0
 14 15  1  0  0  0  0
 15 16  2  0  0  0  0
 16 17  1  0  0  0  0
 17 37  1  0  0  0  0
 17 18  1  0  0  0  0
 18 19  2  0  0  0  0
 19 38  1  0  0  0  0
 19 20  1  0  0  0  0
 20 39  1  0  0  0  0
 20 21  2  0  0  0  0
 21 40  1  0  0  0  0
 21 22  1  0  0  0  0
 22 41  1  0  0  0  0
 22 23  2  0  0  0  0
 23 18  1  0  0  0  0
 23 24  1  0  0  0  0
 16 25  1  0  0  0  0
 25 13  1  0  0  0  0
M  END
>  <LOGBIO>
7.4800

>  <PRED_LOGBIO>
8.2300

>  <XV_RES>
-0.8720

>  <WHL_TMPL>
3

>  <ANCH>
25-44;12-13

$$$$
ROW36
  -MTS-   01071500363D 0   0.00000     0.00000     0

 37 41  0  0  0  0  0  0  0  0999 V2000
   -5.5940   -0.1470    3.1810 O   0  0  0  0  0  0  0  0  0  0  0  0
   -4.3310    0.3670    3.0550 C   0  0  0  0  0  0  0  0  0  0  0  0
   -4.0790    1.6990    3.4020 C   0  0  0  0  0  0  0  0  0  0  0  0
   -2.7880    2.2250    3.2740 C   0  0  0  0  0  0  0  0  0  0  0  0
   -1.7480    1.4170    2.7980 C   0  0  0  0  0  0  0  0  0  0  0  0
   -0.3780    1.6910    2.5750 N   0  0  0  0  0  0  0  0  0  0  0  0
    0.2460    0.5210    2.0820 C   0  0  0  0  0  0  0  0  0  0  0  0
    1.5700    0.2640    1.7090 C   0  0  0  0  0  0  0  0  0  0  0  0
    1.9330   -1.0060    1.2440 C   0  0  0  0  0  0  0  0  0  0  0  0
    0.9710   -2.0190    1.1520 C   0  0  0  0  0  0  0  0  0  0  0  0
    1.0010   -3.4330    0.7170 C   0  0  0  0  0  0  0  0  0  0  0  0
    1.9910   -4.0410    0.3120 O   0  0  0  0  0  0  0  0  0  0  0  0
   -0.2250   -3.9340    0.8390 N   0  0  0  0  0  0  0  0  0  0  0  0
   -1.0830   -3.0300    1.3030 C   0  0  0  0  0  0  0  0  0  0  0  0
   -2.2800   -3.2180    1.5130 O   0  0  0  0  0  0  0  0  0  0  0  0
   -0.3540   -1.7620    1.5250 C   0  0  0  0  0  0  0  0  0  0  0  0
   -0.7160   -0.4920    1.9900 C   0  0  0  0  0  0  0  0  0  0  0  0
   -2.0000    0.0850    2.4500 C   0  0  0  0  0  0  0  0  0  0  0  0
   -3.2910   -0.4410    2.5790 C   0  0  0  0  0  0  0  0  0  0  0  0
    3.3220   -1.2930    0.8460 C   0  0  0  0  0  0  0  0  0  0  0  0
    3.5990   -2.1050   -0.2730 C   0  0  0  0  0  0  0  0  0  0  0  0
    2.2840   -2.7760   -1.1940 Cl  0  0  0  0  0  0  0  0  0  0  0  0
    4.9150   -2.3780   -0.6520 C   0  0  0  0  0  0  0  0  0  0  0  0
    5.9600   -1.8300    0.0960 C   0  0  0  0  0  0  0  0  0  0  0  0
    5.7200   -1.0270    1.2010 C   0  0  0  0  0  0  0  0  0  0  0  0
    4.4020   -0.7600    1.5740 C   0  0  0  0  0  0  0  0  0  0  0  0
    4.0900    0.2460    2.9590 Cl  0  0  0  0  0  0  0  0  0  0  0  0
   -5.7260   -0.5340    4.0610 H   0  0  0  0  0  0  0  0  0  0  0  0
   -4.8810    2.3220    3.7700 H   0  0  0  0  0  0  0  0  0  0  0  0
   -2.5940    3.2530    3.5420 H   0  0  0  0  0  0  0  0  0  0  0  0
    0.0800    2.5760    2.7410 H   0  0  0  0  0  0  0  0  0  0  0  0
    2.3130    1.0450    1.7800 H   0  0  0  0  0  0  0  0  0  0  0  0
   -0.4740   -4.8850    0.6060 H   0  0  0  0  0  0  0  0  0  0  0  0
   -3.4850   -1.4690    2.3110 H   0  0  0  0  0  0  0  0  0  0  0  0
    5.1210   -3.0020   -1.5090 H   0  0  0  0  0  0  0  0  0  0  0  0
    6.9800   -2.0370   -0.1930 H   0  0  0  0  0  0  0  0  0  0  0  0
    6.5430   -0.6140    1.7660 H   0  0  0  0  0  0  0  0  0  0  0  0
  1 28  1  0  0  0  0
  1  2  1  0  0  0  0
  2  3  2  0  0  0  0
  3 29  1  0  0  0  0
  3  4  1  0  0  0  0
  4 30  1  0  0  0  0
  4  5  2  0  0  0  0
  5  6  1  0  0  0  0
  6 31  1  0  0  0  0
  6  7  1  0  0  0  0
  7  8  2  0  0  0  0
  8 32  1  0  0  0  0
  8  9  1  0  0  0  0
  9 10  2  0  0  0  0
 10 11  1  0  0  0  0
 11 12  2  0  0  0  0
 11 13  1  0  0  0  0
 13 33  1  0  0  0  0
 13 14  1  0  0  0  0
 14 15  2  0  0  0  0
 14 16  1  0  0  0  0
 16 10  1  0  0  0  0
 16 17  2  0  0  0  0
 17  7  1  0  0  0  0
 17 18  1  0  0  0  0
 18  5  1  0  0  0  0
 18 19  2  0  0  0  0
 19  2  1  0  0  0  0
 19 34  1  0  0  0  0
  9 20  1  0  0  0  0
 20 21  2  0  0  0  0
 21 22  1  0  0  0  0
 21 23  1  0  0  0  0
 23 35  1  0  0  0  0
 23 24  2  0  0  0  0
 24 36  1  0  0  0  0
 24 25  1  0  0  0  0
 25 37  1  0  0  0  0
 25 26  2  0  0  0  0
 26 20  1  0  0  0  0
 26 27  1  0  0  0  0
M  END
>  <LOGBIO>
5.9200

>  <PRED_LOGBIO>
5.9000

>  <XV_RES>
0.0030

>  <WHL_TMPL>
1

>  <ANCH>
6-7;14-12

$$$$
ROW37
  -MTS-   01071500363D 0   0.00000     0.00000     0

 32 36  0  0  0  0  0  0  0  0999 V2000
    1.6290   -0.0490    1.6670 O   0  0  0  0  0  0  0  0  0  0  0  0
    0.4980    0.3940    1.8580 C   0  0  0  0  0  0  0  0  0  0  0  0
    0.1410    1.8370    2.1250 C   0  0  0  0  0  0  0  0  0  0  0  0
   -1.3900    1.8620    2.2920 C   0  0  0  0  0  0  0  0  0  0  0  0
   -1.8560    0.4370    2.1150 C   0  0  0  0  0  0  0  0  0  0  0  0
   -0.7560   -0.3930    1.8660 C   0  0  0  0  0  0  0  0  0  0  0  0
   -0.9450   -1.7660    1.6680 C   0  0  0  0  0  0  0  0  0  0  0  0
   -0.0380   -2.9020    1.3910 C   0  0  0  0  0  0  0  0  0  0  0  0
   -0.5290   -4.0310    1.2650 O   0  0  0  0  0  0  0  0  0  0  0  0
   -0.7710   -4.0080    1.2930 N   0  0  0  0  0  0  0  0  0  0  0  0
   -2.0650   -3.7580    1.4710 C   0  0  0  0  0  0  0  0  0  0  0  0
   -2.9690   -4.5920    1.4340 O   0  0  0  0  0  0  0  0  0  0  0  0
   -2.2340   -2.3090    1.7190 C   0  0  0  0  0  0  0  0  0  0  0  0
   -3.3340   -1.4800    1.9680 C   0  0  0  0  0  0  0  0  0  0  0  0
   -4.7870   -1.7390    2.0810 C   0  0  0  0  0  0  0  0  0  0  0  0
   -5.5600   -2.9010    1.9790 C   0  0  0  0  0  0  0  0  0  0  0  0
   -6.9500   -2.8340    2.1370 C   0  0  0  0  0  0  0  0  0  0  0  0
   -7.5660   -1.6040    2.3980 C   0  0  0  0  0  0  0  0  0  0  0  0
   -6.7920   -0.4420    2.5000 C   0  0  0  0  0  0  0  0  0  0  0  0
   -5.4030   -0.5090    2.3420 C   0  0  0  0  0  0  0  0  0  0  0  0
   -4.4060    0.4930    2.3950 N   0  0  0  0  0  0  0  0  0  0  0  0
   -3.1450   -0.1070    2.1660 C   0  0  0  0  0  0  0  0  0  0  0  0
    0.3830    2.4060    1.2300 H   0  0  0  0  0  0  0  0  0  0  0  0
    0.6020    2.1540    3.0580 H   0  0  0  0  0  0  0  0  0  0  0  0
   -1.7990    2.4440    1.4690 H   0  0  0  0  0  0  0  0  0  0  0  0
   -1.6280    2.1930    3.3010 H   0  0  0  0  0  0  0  0  0  0  0  0
   -0.3900   -4.9250    1.1070 H   0  0  0  0  0  0  0  0  0  0  0  0
   -5.0850   -3.8500    1.7770 H   0  0  0  0  0  0  0  0  0  0  0  0
   -7.5460   -3.7310    2.0580 H   0  0  0  0  0  0  0  0  0  0  0  0
   -8.6380   -1.5520    2.5200 H   0  0  0  0  0  0  0  0  0  0  0  0
   -7.2670    0.5070    2.7020 H   0  0  0  0  0  0  0  0  0  0  0  0
   -4.5670    1.4750    2.5680 H   0  0  0  0  0  0  0  0  0  0  0  0
  1  2  2  0  0  0  0
  2  3  1  0  0  0  0
  3 23  1  0  0  0  0
  3 24  1  0  0  0  0
  3  4  1  0  0  0  0
  4 25  1  0  0  0  0
  4 26  1  0  0  0  0
  4  5  1  0  0  0  0
  5  6  2  0  0  0  0
  6  2  1  0  0  0  0
  6  7  1  0  0  0  0
  7  8  1  0  0  0  0
  8  9  2  0  0  0  0
  8 10  1  0  0  0  0
 10 27  1  0  0  0  0
 10 11  1  0  0  0  0
 11 12  2  0  0  0  0
 11 13  1  0  0  0  0
 13  7  2  0  0  0  0
 13 14  1  0  0  0  0
 14 15  1  0  0  0  0
 15 16  2  0  0  0  0
 16 28  1  0  0  0  0
 16 17  1  0  0  0  0
 17 29  1  0  0  0  0
 17 18  2  0  0  0  0
 18 30  1  0  0  0  0
 18 19  1  0  0  0  0
 19 31  1  0  0  0  0
 19 20  2  0  0  0  0
 20 15  1  0  0  0  0
 20 21  1  0  0  0  0
 21 32  1  0  0  0  0
 21 22  1  0  0  0  0
 22  5  1  0  0  0  0
 22 14  2  0  0  0  0
M  END
>  <LOGBIO>
7.3700

>  <PRED_LOGBIO>
6.5500

>  <XV_RES>
0.9290

>  <WHL_TMPL>
2

>  <ANCH>
2-3;12-11

$$$$
ROW41
  -MTS-   01071500363D 0   0.00000     0.00000     0

 47 50  0  0  1  0  0  0  0  0999 V2000
   -3.2220    2.8180    5.8050 C   0  0  0  0  0  0  0  0  0  0  0  0
   -3.0800    3.0980    4.4100 O   0  0  0  0  0  0  0  0  0  0  0  0
   -1.8790    2.8120    3.8150 C   0  0  0  0  0  0  0  0  0  0  0  0
   -1.6620    1.5500    3.2480 C   0  0  0  0  0  0  0  0  0  0  0  0
   -0.4350    1.2580    2.6410 C   0  0  0  0  0  0  0  0  0  0  0  0
    0.5750    2.2260    2.6010 C   0  0  0  0  0  0  0  0  0  0  0  0
    1.7740    1.6420    1.8940 C   0  0  0  0  0  0  0  0  0  0  0  0
    1.4800    0.1740    1.7020 C   0  0  0  0  0  0  0  0  0  0  0  0
    0.0350    0.0200    1.9800 C   0  0  0  0  0  0  0  0  0  0  0  0
   -0.3000   -1.2210    1.6790 N   0  0  0  0  0  0  0  0  0  0  0  0
    0.8910   -1.9010    1.2070 N   0  0  0  0  0  0  0  0  0  0  0  0
    1.9270   -1.0050    1.2460 C   0  0  0  0  0  0  0  0  0  0  0  0
    3.3220   -1.2930    0.8460 C   0  0  0  0  0  0  0  0  0  0  0  0
    4.4020   -0.7600    1.5740 C   0  0  0  0  0  0  0  0  0  0  0  0
    5.7200   -1.0270    1.2010 C   0  0  0  0  0  0  0  0  0  0  0  0
    5.9600   -1.8300    0.0960 C   0  0  0  0  0  0  0  0  0  0  0  0
    4.9150   -2.3780   -0.6520 C   0  0  0  0  0  0  0  0  0  0  0  0
    3.5990   -2.1050   -0.2730 C   0  0  0  0  0  0  0  0  0  0  0  0
    7.2580   -2.0840   -0.2580 C   0  0  0  0  0  0  0  0  0  0  0  0
    8.3580   -2.2990   -0.5580 N   0  0  0  0  0  0  0  0  0  0  0  0
    0.3580    3.4870    3.1680 C   0  0  0  0  0  0  0  0  0  0  0  0
   -0.8690    3.7800    3.7760 C   0  0  0  0  0  0  0  0  0  0  0  0
   -1.0820    5.0140    4.3310 O   0  0  0  0  0  0  0  0  0  0  0  0
   -1.6320    6.0390    3.4990 C   0  0  0  0  0  0  0  0  0  0  0  0
   -1.7860    7.3250    4.3100 C   0  0  2  0  0  0  0  0  0  0  0  0
   -2.6600    7.0890    5.4170 O   0  0  0  0  0  0  0  0  0  0  0  0
   -2.3740    8.4200    3.4210 C   0  0  0  0  0  0  0  0  0  0  0  0
   -2.5180    9.6240    4.1800 O   0  0  0  0  0  0  0  0  0  0  0  0
   -2.4860    3.3890    6.3660 H   0  0  0  0  0  0  0  0  0  0  0  0
   -4.2220    3.0970    6.1300 H   0  0  0  0  0  0  0  0  0  0  0  0
   -3.0670    1.7560    5.9790 H   0  0  0  0  0  0  0  0  0  0  0  0
   -2.4420    0.8030    3.2790 H   0  0  0  0  0  0  0  0  0  0  0  0
    1.8860    2.1170    0.9210 H   0  0  0  0  0  0  0  0  0  0  0  0
    2.6540    1.7540    2.5240 H   0  0  0  0  0  0  0  0  0  0  0  0
    0.9470   -2.8630    0.9030 H   0  0  0  0  0  0  0  0  0  0  0  0
    4.2080   -0.1360    2.4330 H   0  0  0  0  0  0  0  0  0  0  0  0
    6.5430   -0.6140    1.7660 H   0  0  0  0  0  0  0  0  0  0  0  0
    5.1210   -3.0020   -1.5090 H   0  0  0  0  0  0  0  0  0  0  0  0
    2.7830   -2.5210   -0.8440 H   0  0  0  0  0  0  0  0  0  0  0  0
    1.1370    4.2350    3.1380 H   0  0  0  0  0  0  0  0  0  0  0  0
   -0.9670    6.2190    2.6570 H   0  0  0  0  0  0  0  0  0  0  0  0
   -2.6060    5.7240    3.1310 H   0  0  0  0  0  0  0  0  0  0  0  0
   -0.8120    7.6410    4.6780 H   0  0  0  0  0  0  0  0  0  0  0  0
   -2.7740    7.8930    5.9480 H   0  0  0  0  0  0  0  0  0  0  0  0
   -1.7090    8.6000    2.5790 H   0  0  0  0  0  0  0  0  0  0  0  0
   -3.3480    8.1050    3.0530 H   0  0  0  0  0  0  0  0  0  0  0  0
   -2.8900   10.3350    3.6360 H   0  0  0  0  0  0  0  0  0  0  0  0
  1 29  1  0  0  0  0
  1 30  1  0  0  0  0
  1 31  1  0  0  0  0
  1  2  1  0  0  0  0
  2  3  1  0  0  0  0
  3  4  2  0  0  0  0
  4 32  1  0  0  0  0
  4  5  1  0  0  0  0
  5  6  2  0  0  0  0
  6  7  1  0  0  0  0
  7 33  1  0  0  0  0
  7 34  1  0  0  0  0
  7  8  1  0  0  0  0
  8  9  1  0  0  0  0
  9  5  1  0  0  0  0
  9 10  2  0  0  0  0
 10 11  1  0  0  0  0
 11 35  1  0  0  0  0
 11 12  1  0  0  0  0
 12  8  2  0  0  0  0
 12 13  1  0  0  0  0
 13 14  2  0  0  0  0
 14 36  1  0  0  0  0
 14 15  1  0  0  0  0
 15 37  1  0  0  0  0
 15 16  2  0  0  0  0
 16 17  1  0  0  0  0
 17 38  1  0  0  0  0
 17 18  2  0  0  0  0
 18 13  1  0  0  0  0
 18 39  1  0  0  0  0
 16 19  1  0  0  0  0
 19 20  3  0  0  0  0
  6 21  1  0  0  0  0
 21 40  1  0  0  0  0
 21 22  2  0  0  0  0
 22  3  1  0  0  0  0
 22 23  1  0  0  0  0
 23 24  1  0  0  0  0
 24 41  1  0  0  0  0
 24 42  1  0  0  0  0
 24 25  1  0  0  0  0
 25 43  1  0  0  0  0
 25 26  1  0  0  0  0
 26 44  1  0  0  0  0
 25 27  1  0  0  0  0
 27 45  1  0  0  0  0
 27 46  1  0  0  0  0
 27 28  1  0  0  0  0
 28 47  1  0  0  0  0
M  END
>  <LOGBIO>
8.2200

>  <PRED_LOGBIO>
8.4500

>  <XV_RES>
-0.3180

>  <WHL_TMPL>
1

>  <ANCH>
5-31;20-21

$$$$
ROW42
  -MTS-   01071500363D 0   0.00000     0.00000     0

 60 64  0  0  0  0  0  0  0  0999 V2000
    5.7080   -2.4530   -2.8930 C   0  0  0  0  0  0  0  0  0  0  0  0
    5.3140   -3.1470   -1.7150 O   0  0  0  0  0  0  0  0  0  0  0  0
    4.9150   -2.3780   -0.6520 C   0  0  0  0  0  0  0  0  0  0  0  0
    3.5990   -2.1050   -0.2730 C   0  0  0  0  0  0  0  0  0  0  0  0
    3.3220   -1.2930    0.8460 C   0  0  0  0  0  0  0  0  0  0  0  0
    4.4020   -0.7600    1.5740 C   0  0  0  0  0  0  0  0  0  0  0  0
    5.7200   -1.0270    1.2010 C   0  0  0  0  0  0  0  0  0  0  0  0
    5.9600   -1.8300    0.0960 C   0  0  0  0  0  0  0  0  0  0  0  0
    7.2580   -2.0840   -0.2580 O   0  0  0  0  0  0  0  0  0  0  0  0
    1.9330   -1.0060    1.2440 C   0  0  0  0  0  0  0  0  0  0  0  0
    0.9360   -2.0110    1.1630 C   0  0  0  0  0  0  0  0  0  0  0  0
   -0.3950   -1.7690    1.5330 C   0  0  0  0  0  0  0  0  0  0  0  0
   -0.7280   -0.5070    1.9880 C   0  0  0  0  0  0  0  0  0  0  0  0
   -1.9860    0.1070    2.4530 C   0  0  0  0  0  0  0  0  0  0  0  0
   -3.1540   -0.5520    2.5160 C   0  0  0  0  0  0  0  0  0  0  0  0
   -4.4280   -0.0840    2.9420 C   0  0  0  0  0  0  0  0  0  0  0  0
   -5.4230   -0.7260    3.5700 C   0  0  0  0  0  0  0  0  0  0  0  0
   -6.6610    0.0140    3.9000 C   0  0  0  0  0  0  0  0  0  0  0  0
   -6.7570    1.3080    3.5630 C   0  0  0  0  0  0  0  0  0  0  0  0
   -5.0900    1.6930    2.7140 Se  0  0  0  0  0  0  0  0  0  0  0  0
   -7.8930    2.2270    3.7960 C   0  0  0  0  0  0  0  0  0  0  0  0
   -7.9500    2.8840    4.8340 O   0  0  0  0  0  0  0  0  0  0  0  0
   -8.8530    2.3420    2.8830 N   0  0  0  0  0  0  0  0  0  0  0  0
   -9.9820    3.2550    3.1140 C   0  0  0  0  0  0  0  0  0  0  0  0
  -10.9360    3.1980    1.9210 C   0  0  0  0  0  0  0  0  0  0  0  0
  -12.1090    4.1470    2.1620 C   0  0  0  0  0  0  0  0  0  0  0  0
  -13.0260    4.0930    1.0140 N   0  0  0  0  0  0  0  0  0  0  0  0
  -12.9680    4.8820   -0.1040 C   0  0  0  0  0  0  0  0  0  0  0  0
  -13.9740    4.5260   -0.9140 C   0  0  0  0  0  0  0  0  0  0  0  0
  -14.6760    3.4910   -0.2860 N   0  0  0  0  0  0  0  0  0  0  0  0
  -14.0920    3.2440    0.8720 C   0  0  0  0  0  0  0  0  0  0  0  0
   -1.6500    1.5370    2.8070 C   0  0  0  0  0  0  0  0  0  0  0  0
   -2.4030    2.3950    3.2310 O   0  0  0  0  0  0  0  0  0  0  0  0
   -0.2950    1.6720    2.5460 N   0  0  0  0  0  0  0  0  0  0  0  0
    0.2510    0.4850    2.0690 C   0  0  0  0  0  0  0  0  0  0  0  0
    1.5690    0.2690    1.7110 C   0  0  0  0  0  0  0  0  0  0  0  0
    4.8280   -2.1280   -3.4440 H   0  0  0  0  0  0  0  0  0  0  0  0
    6.2220   -1.5520   -2.5670 H   0  0  0  0  0  0  0  0  0  0  0  0
    6.3460   -3.1220   -3.4670 H   0  0  0  0  0  0  0  0  0  0  0  0
    2.7830   -2.5210   -0.8440 H   0  0  0  0  0  0  0  0  0  0  0  0
    4.2080   -0.1350    2.4340 H   0  0  0  0  0  0  0  0  0  0  0  0
    6.5430   -0.6140    1.7660 H   0  0  0  0  0  0  0  0  0  0  0  0
    7.2470   -2.6490   -1.0460 H   0  0  0  0  0  0  0  0  0  0  0  0
    1.2100   -2.9930    0.8060 H   0  0  0  0  0  0  0  0  0  0  0  0
   -1.1400   -2.5480    1.4640 H   0  0  0  0  0  0  0  0  0  0  0  0
   -3.1220   -1.5840    2.1980 H   0  0  0  0  0  0  0  0  0  0  0  0
   -5.3230   -1.7690    3.8310 H   0  0  0  0  0  0  0  0  0  0  0  0
   -7.4770   -0.4810    4.4050 H   0  0  0  0  0  0  0  0  0  0  0  0
   -8.8070    1.8020    2.0310 H   0  0  0  0  0  0  0  0  0  0  0  0
  -10.5120    2.9550    4.0160 H   0  0  0  0  0  0  0  0  0  0  0  0
   -9.6090    4.2700    3.2330 H   0  0  0  0  0  0  0  0  0  0  0  0
  -10.4060    3.4980    1.0190 H   0  0  0  0  0  0  0  0  0  0  0  0
  -11.3090    2.1830    1.8030 H   0  0  0  0  0  0  0  0  0  0  0  0
  -12.6380    3.8480    3.0640 H   0  0  0  0  0  0  0  0  0  0  0  0
  -11.7360    5.1620    2.2800 H   0  0  0  0  0  0  0  0  0  0  0  0
  -12.2390    5.6550   -0.2990 H   0  0  0  0  0  0  0  0  0  0  0  0
  -14.2020    4.9590   -1.8770 H   0  0  0  0  0  0  0  0  0  0  0  0
  -14.4030    2.4980    1.5880 H   0  0  0  0  0  0  0  0  0  0  0  0
    0.2290    2.5240    2.6850 H   0  0  0  0  0  0  0  0  0  0  0  0
    2.3000    1.0600    1.7880 H   0  0  0  0  0  0  0  0  0  0  0  0
  1 37  1  0  0  0  0
  1 38  1  0  0  0  0
  1 39  1  0  0  0  0
  1  2  1  0  0  0  0
  2  3  1  0  0  0  0
  3  4  2  0  0  0  0
  4 40  1  0  0  0  0
  4  5  1  0  0  0  0
  5  6  2  0  0  0  0
  6 41  1  0  0  0  0
  6  7  1  0  0  0  0
  7 42  1  0  0  0  0
  7  8  2  0  0  0  0
  8  3  1  0  0  0  0
  8  9  1  0  0  0  0
  9 43  1  0  0  0  0
  5 10  1  0  0  0  0
 10 11  2  0  0  0  0
 11 44  1  0  0  0  0
 11 12  1  0  0  0  0
 12 45  1  0  0  0  0
 12 13  2  0  0  0  0
 13 14  1  0  0  0  0
 14 15  2  0  0  0  0
 15 46  1  0  0  0  0
 15 16  1  0  0  0  0
 16 17  2  0  0  0  0
 17 47  1  0  0  0  0
 17 18  1  0  0  0  0
 18 48  1  0  0  0  0
 18 19  2  0  0  0  0
 19 20  1  0  0  0  0
 20 16  1  0  0  0  0
 19 21  1  0  0  0  0
 21 22  2  0  0  0  0
 21 23  1  0  0  0  0
 23 49  1  0  0  0  0
 23 24  1  0  0  0  0
 24 50  1  0  0  0  0
 24 51  1  0  0  0  0
 24 25  1  0  0  0  0
 25 52  1  0  0  0  0
 25 53  1  0  0  0  0
 25 26  1  0  0  0  0
 26 54  1  0  0  0  0
 26 55  1  0  0  0  0
 26 27  1  0  0  0  0
 27 28  1  0  0  0  0
 28 56  1  0  0  0  0
 28 29  2  0  0  0  0
 29 57  1  0  0  0  0
 29 30  1  0  0  0  0
 30 31  2  0  0  0  0
 31 27  1  0  0  0  0
 31 58  1  0  0  0  0
 14 32  1  0  0  0  0
 32 33  2  0  0  0  0
 32 34  1  0  0  0  0
 34 59  1  0  0  0  0
 34 35  1  0  0  0  0
 35 13  1  0  0  0  0
 35 36  2  0  0  0  0
 36 10  1  0  0  0  0
 36 60  1  0  0  0  0
M  END
>  <LOGBIO>
8.4300

>  <PRED_LOGBIO>
8.0400

>  <XV_RES>
0.5010

>  <WHL_TMPL>
1

>  <ANCH>
14-15;26-27

$$$$
ROW43
  -MTS-   01071500363D 0   0.00000     0.00000     0

 31 34  0  0  0  0  0  0  0  0999 V2000
   -0.6990   -0.4310    2.0060 C   0  0  0  0  0  0  0  0  0  0  0  0
   -0.3680   -1.7110    1.5450 C   0  0  0  0  0  0  0  0  0  0  0  0
    0.9490   -1.9980    1.1640 C   0  0  0  0  0  0  0  0  0  0  0  0
    1.9330   -1.0060    1.2440 C   0  0  0  0  0  0  0  0  0  0  0  0
    1.6010    0.2740    1.7050 C   0  0  0  0  0  0  0  0  0  0  0  0
    0.2850    0.5610    2.0860 C   0  0  0  0  0  0  0  0  0  0  0  0
    3.3280   -1.2940    0.8440 C   0  0  0  0  0  0  0  0  0  0  0  0
    3.7100   -2.0490   -0.1950 C   0  0  0  0  0  0  0  0  0  0  0  0
    5.1100   -2.0620   -0.2160 N   0  0  0  0  0  0  0  0  0  0  0  0
    5.5410   -1.3280    0.7920 C   0  0  0  0  0  0  0  0  0  0  0  0
    6.8830   -0.9600    1.2950 C   0  0  0  0  0  0  0  0  0  0  0  0
    7.0000   -0.1860    2.3590 N   0  0  0  0  0  0  0  0  0  0  0  0
    5.8560    0.2870    3.0120 C   0  0  0  0  0  0  0  0  0  0  0  0
    4.6340   -0.0370    2.5690 C   0  0  0  0  0  0  0  0  0  0  0  0
    4.4570   -0.8360    1.4710 N   0  0  0  0  0  0  0  0  0  0  0  0
    5.9980    1.1540    4.2030 C   0  0  0  0  0  0  0  0  0  0  0  0
    6.6740    2.4690    4.2550 C   0  0  0  0  0  0  0  0  0  0  0  0
    6.5840    2.9160    5.4930 N   0  0  0  0  0  0  0  0  0  0  0  0
    5.8610    1.9280    6.2710 N   0  0  0  0  0  0  0  0  0  0  0  0
    5.5380    0.8930    5.4340 C   0  0  0  0  0  0  0  0  0  0  0  0
   -1.7150   -0.2090    2.2990 H   0  0  0  0  0  0  0  0  0  0  0  0
   -1.1270   -2.4760    1.4830 H   0  0  0  0  0  0  0  0  0  0  0  0
    1.2050   -2.9850    0.8090 H   0  0  0  0  0  0  0  0  0  0  0  0
    2.3610    1.0390    1.7660 H   0  0  0  0  0  0  0  0  0  0  0  0
    0.0290    1.5480    2.4410 H   0  0  0  0  0  0  0  0  0  0  0  0
    3.0570   -2.5560   -0.8900 H   0  0  0  0  0  0  0  0  0  0  0  0
    7.7670   -1.3240    0.7930 H   0  0  0  0  0  0  0  0  0  0  0  0
    3.7670    0.3410    3.0910 H   0  0  0  0  0  0  0  0  0  0  0  0
    7.1550    2.9730    3.4280 H   0  0  0  0  0  0  0  0  0  0  0  0
    5.6370    1.9920    7.2540 H   0  0  0  0  0  0  0  0  0  0  0  0
    4.9960    0.0040    5.7230 H   0  0  0  0  0  0  0  0  0  0  0  0
  1 21  1  0  0  0  0
  1  2  2  0  0  0  0
  2 22  1  0  0  0  0
  2  3  1  0  0  0  0
  3 23  1  0  0  0  0
  3  4  2  0  0  0  0
  4  5  1  0  0  0  0
  5 24  1  0  0  0  0
  5  6  2  0  0  0  0
  6  1  1  0  0  0  0
  6 25  1  0  0  0  0
  4  7  1  0  0  0  0
  7  8  2  0  0  0  0
  8 26  1  0  0  0  0
  8  9  1  0  0  0  0
  9 10  2  0  0  0  0
 10 11  1  0  0  0  0
 11 27  1  0  0  0  0
 11 12  2  0  0  0  0
 12 13  1  0  0  0  0
 13 14  2  0  0  0  0
 14 28  1  0  0  0  0
 14 15  1  0  0  0  0
 15  7  1  0  0  0  0
 15 10  1  0  0  0  0
 13 16  1  0  0  0  0
 16 17  1  0  0  0  0
 17 29  1  0  0  0  0
 17 18  2  0  0  0  0
 18 19  1  0  0  0  0
 19 30  1  0  0  0  0
 19 20  1  0  0  0  0
 20 16  2  0  0  0  0
 20 31  1  0  0  0  0
M  END
>  <LOGBIO>
4.5200

>  <PRED_LOGBIO>
4.9300

>  <XV_RES>
-0.6450

>  <WHL_TMPL>
1

>  <ANCH>
6-29;7-5

$$$$
ROW44
  -MTS-   01071500363D 0   0.00000     0.00000     0

 38 41  0  0  0  0  0  0  0  0999 V2000
   -0.1950   -1.2110    4.4220 C   0  0  0  0  0  0  0  0  0  0  0  0
   -0.6470   -0.1690    3.4270 C   0  0  0  0  0  0  0  0  0  0  0  0
   -0.9740    1.0600    3.8470 C   0  0  0  0  0  0  0  0  0  0  0  0
   -1.4180    2.0830    2.8740 C   0  0  0  0  0  0  0  0  0  0  0  0
   -1.7880    3.3400    3.0300 N   0  0  0  0  0  0  0  0  0  0  0  0
   -2.1140    3.8400    1.7090 N   0  0  0  0  0  0  0  0  0  0  0  0
   -1.9110    2.8330    0.8640 C   0  0  0  0  0  0  0  0  0  0  0  0
   -2.0850    2.8800   -0.3730 O   0  0  0  0  0  0  0  0  0  0  0  0
   -1.4920    1.7680    1.5420 N   0  0  0  0  0  0  0  0  0  0  0  0
   -1.1500    0.4750    1.0830 C   0  0  0  0  0  0  0  0  0  0  0  0
   -1.2340    0.1780   -0.2820 C   0  0  0  0  0  0  0  0  0  0  0  0
   -0.8970   -1.1000   -0.7430 C   0  0  0  0  0  0  0  0  0  0  0  0
   -0.4750   -2.0820    0.1620 C   0  0  0  0  0  0  0  0  0  0  0  0
   -0.3910   -1.7850    1.5270 C   0  0  0  0  0  0  0  0  0  0  0  0
   -0.7280   -0.5070    1.9880 C   0  0  0  0  0  0  0  0  0  0  0  0
   -0.9870   -1.4140   -2.1870 C   0  0  0  0  0  0  0  0  0  0  0  0
   -1.4520   -2.6670   -2.6030 C   0  0  0  0  0  0  0  0  0  0  0  0
   -1.5370   -2.9630   -3.9690 C   0  0  0  0  0  0  0  0  0  0  0  0
   -1.1560   -2.0070   -4.9180 C   0  0  0  0  0  0  0  0  0  0  0  0
   -0.6900   -0.7540   -4.5010 C   0  0  0  0  0  0  0  0  0  0  0  0
   -0.6060   -0.4580   -3.1360 C   0  0  0  0  0  0  0  0  0  0  0  0
   -0.1040    0.8940   -2.6860 C   0  0  0  0  0  0  0  0  0  0  0  0
    1.3160    0.8440   -2.5190 O   0  0  0  0  0  0  0  0  0  0  0  0
    0.6030   -1.8080    3.9840 H   0  0  0  0  0  0  0  0  0  0  0  0
   -1.0320   -1.8560    4.6770 H   0  0  0  0  0  0  0  0  0  0  0  0
    0.1720   -0.7190    5.3200 H   0  0  0  0  0  0  0  0  0  0  0  0
   -0.9140    1.3050    4.8970 H   0  0  0  0  0  0  0  0  0  0  0  0
   -2.4330    4.7700    1.4760 H   0  0  0  0  0  0  0  0  0  0  0  0
   -1.5600    0.9350   -0.9800 H   0  0  0  0  0  0  0  0  0  0  0  0
   -0.2150   -3.0680   -0.1940 H   0  0  0  0  0  0  0  0  0  0  0  0
   -0.0650   -2.5420    2.2250 H   0  0  0  0  0  0  0  0  0  0  0  0
   -1.7460   -3.4040   -1.8710 H   0  0  0  0  0  0  0  0  0  0  0  0
   -1.8960   -3.9300   -4.2910 H   0  0  0  0  0  0  0  0  0  0  0  0
   -1.2210   -2.2360   -5.9720 H   0  0  0  0  0  0  0  0  0  0  0  0
   -0.3970   -0.0160   -5.2330 H   0  0  0  0  0  0  0  0  0  0  0  0
   -0.5710    1.1580   -1.7400 H   0  0  0  0  0  0  0  0  0  0  0  0
   -0.3540    1.6410   -3.4360 H   0  0  0  0  0  0  0  0  0  0  0  0
    1.6620    1.7020   -2.2300 H   0  0  0  0  0  0  0  0  0  0  0  0
  1 24  1  0  0  0  0
  1 25  1  0  0  0  0
  1 26  1  0  0  0  0
  1  2  1  0  0  0  0
  2  3  2  0  0  0  0
  3 27  1  0  0  0  0
  3  4  1  0  0  0  0
  4  5  2  0  0  0  0
  5  6  1  0  0  0  0
  6 28  1  0  0  0  0
  6  7  1  0  0  0  0
  7  8  2  0  0  0  0
  7  9  1  0  0  0  0
  9  4  1  0  0  0  0
  9 10  1  0  0  0  0
 10 11  1  0  0  0  0
 11 29  1  0  0  0  0
 11 12  2  0  0  0  0
 12 13  1  0  0  0  0
 13 30  1  0  0  0  0
 13 14  2  0  0  0  0
 14 31  1  0  0  0  0
 14 15  1  0  0  0  0
 15  2  1  0  0  0  0
 15 10  2  0  0  0  0
 12 16  1  0  0  0  0
 16 17  2  0  0  0  0
 17 32  1  0  0  0  0
 17 18  1  0  0  0  0
 18 33  1  0  0  0  0
 18 19  2  0  0  0  0
 19 34  1  0  0  0  0
 19 20  1  0  0  0  0
 20 35  1  0  0  0  0
 20 21  2  0  0  0  0
 21 16  1  0  0  0  0
 21 22  1  0  0  0  0
 22 36  1  0  0  0  0
 22 37  1  0  0  0  0
 22 23  1  0  0  0  0
 23 38  1  0  0  0  0
M  END
>  <LOGBIO>
6.1600

>  <PRED_LOGBIO>
6.9000

>  <XV_RES>
-0.7220

>  <WHL_TMPL>
1

>  <ANCH>
10-27;23-21

$$$$
ROW45
  -MTS-   01071500363D 0   0.00000     0.00000     0

 46 48  0  0  1  0  0  0  0  0999 V2000
   -3.9580    5.0750    5.4740 C   0  0  0  0  0  0  0  0  0  0  0  0
   -4.7140    4.5220    6.6790 C   0  0  2  0  0  0  0  0  0  0  0  0
   -4.1120    5.0920    7.9630 C   0  0  0  0  0  0  0  0  0  0  0  0
   -4.2210    6.5580    7.9460 N   0  0  0  0  0  0  0  0  0  0  0  0
   -5.6360    6.9430    7.8560 C   0  0  0  0  0  0  0  0  0  0  0  0
   -3.6410    7.1060    9.1810 C   0  0  0  0  0  0  0  0  0  0  0  0
   -4.6080    3.0960    6.6950 O   0  0  0  0  0  0  0  0  0  0  0  0
   -5.0980    2.4030    5.6190 C   0  0  0  0  0  0  0  0  0  0  0  0
   -4.3030    2.1340    4.5750 N   0  0  0  0  0  0  0  0  0  0  0  0
   -4.7730    1.4570    3.5180 C   0  0  0  0  0  0  0  0  0  0  0  0
   -3.9260    1.1770    2.4200 N   0  0  0  0  0  0  0  0  0  0  0  0
   -4.4250    0.4620    1.3060 C   0  0  0  0  0  0  0  0  0  0  0  0
   -3.9570   -0.8320    1.0460 C   0  0  0  0  0  0  0  0  0  0  0  0
   -4.4640   -1.5220   -0.0610 C   0  0  0  0  0  0  0  0  0  0  0  0
   -4.0230   -2.8170   -0.3580 C   0  0  0  0  0  0  0  0  0  0  0  0
   -4.5400   -3.4950   -1.4690 C   0  0  0  0  0  0  0  0  0  0  0  0
   -5.4970   -2.8770   -2.2830 C   0  0  0  0  0  0  0  0  0  0  0  0
   -5.9370   -1.5820   -1.9860 C   0  0  0  0  0  0  0  0  0  0  0  0
   -7.1260   -0.8140   -2.9980 Cl  0  0  0  0  0  0  0  0  0  0  0  0
   -5.4210   -0.9040   -0.8750 C   0  0  0  0  0  0  0  0  0  0  0  0
   -5.8440    0.3910   -0.5570 C   0  0  0  0  0  0  0  0  0  0  0  0
   -5.3420    1.0280    0.5100 N   0  0  0  0  0  0  0  0  0  0  0  0
   -6.1050    1.0270    3.5060 C   0  0  0  0  0  0  0  0  0  0  0  0
   -6.8990    1.2970    4.5510 N   0  0  0  0  0  0  0  0  0  0  0  0
   -6.4300    1.9740    5.6080 C   0  0  0  0  0  0  0  0  0  0  0  0
   -7.2980    2.2610    6.7340 C   0  0  0  0  0  0  0  0  0  0  0  0
   -7.9930    2.4900    7.6340 N   0  0  0  0  0  0  0  0  0  0  0  0
   -2.9100    4.7890    5.5410 H   0  0  0  0  0  0  0  0  0  0  0  0
   -4.0380    6.1600    5.4610 H   0  0  0  0  0  0  0  0  0  0  0  0
   -4.3870    4.6690    4.5600 H   0  0  0  0  0  0  0  0  0  0  0  0
   -5.7620    4.8080    6.6120 H   0  0  0  0  0  0  0  0  0  0  0  0
   -4.6510    4.6980    8.8220 H   0  0  0  0  0  0  0  0  0  0  0  0
   -3.0640    4.8070    8.0300 H   0  0  0  0  0  0  0  0  0  0  0  0
   -6.1750    6.5490    8.7150 H   0  0  0  0  0  0  0  0  0  0  0  0
   -5.7170    8.0280    7.8430 H   0  0  0  0  0  0  0  0  0  0  0  0
   -6.0650    6.5380    6.9410 H   0  0  0  0  0  0  0  0  0  0  0  0
   -4.1800    6.7120   10.0400 H   0  0  0  0  0  0  0  0  0  0  0  0
   -3.7220    8.1910    9.1690 H   0  0  0  0  0  0  0  0  0  0  0  0
   -2.5940    6.8210    9.2480 H   0  0  0  0  0  0  0  0  0  0  0  0
   -2.9650    1.4880    2.4310 H   0  0  0  0  0  0  0  0  0  0  0  0
   -3.2180   -1.2890    1.6880 H   0  0  0  0  0  0  0  0  0  0  0  0
   -3.2850   -3.2940    0.2700 H   0  0  0  0  0  0  0  0  0  0  0  0
   -4.2000   -4.4940   -1.6980 H   0  0  0  0  0  0  0  0  0  0  0  0
   -5.8950   -3.4000   -3.1400 H   0  0  0  0  0  0  0  0  0  0  0  0
   -6.5820    0.8810   -1.1750 H   0  0  0  0  0  0  0  0  0  0  0  0
   -6.4910    0.4800    2.6580 H   0  0  0  0  0  0  0  0  0  0  0  0
  1 28  1  0  0  0  0
  1 29  1  0  0  0  0
  1 30  1  0  0  0  0
  1  2  1  0  0  0  0
  2 31  1  0  0  0  0
  2  3  1  0  0  0  0
  3 32  1  0  0  0  0
  3 33  1  0  0  0  0
  3  4  1  0  0  0  0
  4  5  1  0  0  0  0
  5 34  1  0  0  0  0
  5 35  1  0  0  0  0
  5 36  1  0  0  0  0
  4  6  1  0  0  0  0
  6 37  1  0  0  0  0
  6 38  1  0  0  0  0
  6 39  1  0  0  0  0
  2  7  1  0  0  0  0
  7  8  1  0  0  0  0
  8  9  1  0  0  0  0
  9 10  2  0  0  0  0
 10 11  1  0  0  0  0
 11 40  1  0  0  0  0
 11 12  1  0  0  0  0
 12 13  2  0  0  0  0
 13 41  1  0  0  0  0
 13 14  1  0  0  0  0
 14 15  1  0  0  0  0
 15 42  1  0  0  0  0
 15 16  2  0  0  0  0
 16 43  1  0  0  0  0
 16 17  1  0  0  0  0
 17 44  1  0  0  0  0
 17 18  2  0  0  0  0
 18 19  1  0  0  0  0
 18 20  1  0  0  0  0
 20 14  2  0  0  0  0
 20 21  1  0  0  0  0
 21 45  1  0  0  0  0
 21 22  2  0  0  0  0
 22 12  1  0  0  0  0
 10 23  1  0  0  0  0
 23 46  1  0  0  0  0
 23 24  2  0  0  0  0
 24 25  1  0  0  0  0
 25  8  2  0  0  0  0
 25 26  1  0  0  0  0
 26 27  3  0  0  0  0
M  END
>  <LOGBIO>
7.8900

>  <PRED_LOGBIO>
7.1300

>  <XV_RES>
0.8750

>  <WHL_TMPL>
2

>  <ANCH>
9-11;23-22

$$$$
ROW46
  -MTS-   01071500363D 0   0.00000     0.00000     0

 47 50  0  0  0  0  0  0  0  0999 V2000
   -7.9350    2.5400    7.6660 N   0  0  0  0  0  0  0  0  0  0  0  0
   -7.2410    2.3110    6.7660 C   0  0  0  0  0  0  0  0  0  0  0  0
   -6.3730    2.0240    5.6400 C   0  0  0  0  0  0  0  0  0  0  0  0
   -5.2460    2.7260    5.4620 N   0  0  0  0  0  0  0  0  0  0  0  0
   -4.4370    2.4690    4.4250 C   0  0  0  0  0  0  0  0  0  0  0  0
   -4.7730    1.4570    3.5180 C   0  0  0  0  0  0  0  0  0  0  0  0
   -3.9260    1.1770    2.4200 N   0  0  0  0  0  0  0  0  0  0  0  0
   -4.2680    0.1530    1.5060 C   0  0  0  0  0  0  0  0  0  0  0  0
   -5.3770    0.3150    0.6670 C   0  0  0  0  0  0  0  0  0  0  0  0
   -5.6980   -0.7110   -0.2310 C   0  0  0  0  0  0  0  0  0  0  0  0
   -6.7980   -0.5910   -1.0880 C   0  0  0  0  0  0  0  0  0  0  0  0
   -7.1070   -1.6250   -1.9800 C   0  0  0  0  0  0  0  0  0  0  0  0
   -6.3140   -2.7790   -2.0150 C   0  0  0  0  0  0  0  0  0  0  0  0
   -5.2140   -2.8990   -1.1570 C   0  0  0  0  0  0  0  0  0  0  0  0
   -4.9060   -1.8650   -0.2650 C   0  0  0  0  0  0  0  0  0  0  0  0
   -3.8110   -1.9600    0.6020 C   0  0  0  0  0  0  0  0  0  0  0  0
   -3.5270   -0.9630    1.4510 N   0  0  0  0  0  0  0  0  0  0  0  0
   -5.9000    0.7530    3.6950 N   0  0  0  0  0  0  0  0  0  0  0  0
   -6.7070    1.0120    4.7330 C   0  0  0  0  0  0  0  0  0  0  0  0
   -7.8570    0.2870    4.9050 O   0  0  0  0  0  0  0  0  0  0  0  0
   -7.7880   -0.9060    5.6910 C   0  0  0  0  0  0  0  0  0  0  0  0
   -9.1700   -1.5550    5.7550 C   0  0  0  0  0  0  0  0  0  0  0  0
   -9.9490   -1.0120    6.9670 C   0  0  0  0  0  0  0  0  0  0  0  0
  -11.4110   -1.4960    6.9540 C   0  0  0  0  0  0  0  0  0  0  0  0
  -12.0750   -1.1590    5.6860 N   0  0  0  0  0  0  0  0  0  0  0  0
  -11.3950   -1.7710    4.5350 C   0  0  0  0  0  0  0  0  0  0  0  0
   -9.9330   -1.2980    4.4430 C   0  0  0  0  0  0  0  0  0  0  0  0
   -3.5300    3.0410    4.2890 H   0  0  0  0  0  0  0  0  0  0  0  0
   -3.0770    1.7080    2.2890 H   0  0  0  0  0  0  0  0  0  0  0  0
   -5.9740    1.2140    0.7110 H   0  0  0  0  0  0  0  0  0  0  0  0
   -7.4090    0.2990   -1.0620 H   0  0  0  0  0  0  0  0  0  0  0  0
   -7.9550   -1.5330   -2.6410 H   0  0  0  0  0  0  0  0  0  0  0  0
   -6.5520   -3.5770   -2.7030 H   0  0  0  0  0  0  0  0  0  0  0  0
   -4.6030   -3.7890   -1.1840 H   0  0  0  0  0  0  0  0  0  0  0  0
   -3.1910   -2.8440    0.5870 H   0  0  0  0  0  0  0  0  0  0  0  0
   -7.4560   -0.6580    6.6970 H   0  0  0  0  0  0  0  0  0  0  0  0
   -7.0830   -1.5990    5.2370 H   0  0  0  0  0  0  0  0  0  0  0  0
   -8.9890   -2.6200    5.8770 H   0  0  0  0  0  0  0  0  0  0  0  0
   -9.9270    0.0760    6.9540 H   0  0  0  0  0  0  0  0  0  0  0  0
   -9.4670   -1.3410    7.8850 H   0  0  0  0  0  0  0  0  0  0  0  0
  -11.4370   -2.5730    7.1010 H   0  0  0  0  0  0  0  0  0  0  0  0
  -11.9430   -1.0250    7.7780 H   0  0  0  0  0  0  0  0  0  0  0  0
  -13.0340   -1.4730    5.7160 H   0  0  0  0  0  0  0  0  0  0  0  0
  -11.4200   -2.8540    4.6340 H   0  0  0  0  0  0  0  0  0  0  0  0
  -11.9210   -1.5040    3.6210 H   0  0  0  0  0  0  0  0  0  0  0  0
   -9.9110   -0.2350    4.2120 H   0  0  0  0  0  0  0  0  0  0  0  0
   -9.4360   -1.8180    3.6260 H   0  0  0  0  0  0  0  0  0  0  0  0
  1  2  3  0  0  0  0
  2  3  1  0  0  0  0
  3  4  1  0  0  0  0
  4  5  2  0  0  0  0
  5 28  1  0  0  0  0
  5  6  1  0  0  0  0
  6  7  1  0  0  0  0
  7 29  1  0  0  0  0
  7  8  1  0  0  0  0
  8  9  2  0  0  0  0
  9 30  1  0  0  0  0
  9 10  1  0  0  0  0
 10 11  1  0  0  0  0
 11 31  1  0  0  0  0
 11 12  2  0  0  0  0
 12 32  1  0  0  0  0
 12 13  1  0  0  0  0
 13 33  1  0  0  0  0
 13 14  2  0  0  0  0
 14 34  1  0  0  0  0
 14 15  1  0  0  0  0
 15 10  2  0  0  0  0
 15 16  1  0  0  0  0
 16 35  1  0  0  0  0
 16 17  2  0  0  0  0
 17  8  1  0  0  0  0
  6 18  2  0  0  0  0
 18 19  1  0  0  0  0
 19  3  2  0  0  0  0
 19 20  1  0  0  0  0
 20 21  1  0  0  0  0
 21 36  1  0  0  0  0
 21 37  1  0  0  0  0
 21 22  1  0  0  0  0
 22 38  1  0  0  0  0
 22 23  1  0  0  0  0
 23 39  1  0  0  0  0
 23 40  1  0  0  0  0
 23 24  1  0  0  0  0
 24 41  1  0  0  0  0
 24 42  1  0  0  0  0
 24 25  1  0  0  0  0
 25 43  1  0  0  0  0
 25 26  1  0  0  0  0
 26 44  1  0  0  0  0
 26 45  1  0  0  0  0
 26 27  1  0  0  0  0
 27 22  1  0  0  0  0
 27 46  1  0  0  0  0
 27 47  1  0  0  0  0
M  END
>  <LOGBIO>
7.7700

>  <PRED_LOGBIO>
7.0300

>  <XV_RES>
1.0730

>  <WHL_TMPL>
2

>  <ANCH>
9-11;8-7

$$$$
ROW47
  -MTS-   01071500363D 0   0.00000     0.00000     0

 50 53  0  0  0  0  0  0  0  0999 V2000
    5.2050    1.6090   -3.3010 C   0  0  0  0  0  0  0  0  0  0  0  0
    5.6010    1.0310   -2.0540 O   0  0  0  0  0  0  0  0  0  0  0  0
    4.6360    0.7400   -1.1560 C   0  0  0  0  0  0  0  0  0  0  0  0
    3.4670    0.9700   -1.4200 O   0  0  0  0  0  0  0  0  0  0  0  0
    5.0030    0.1280    0.1740 C   0  0  0  0  0  0  0  0  0  0  0  0
    3.7510   -0.0980    0.9870 C   0  0  0  0  0  0  0  0  0  0  0  0
    3.2670    0.9150    1.8240 C   0  0  0  0  0  0  0  0  0  0  0  0
    2.1060    0.7050    2.5770 C   0  0  0  0  0  0  0  0  0  0  0  0
    1.4280   -0.5170    2.4940 C   0  0  0  0  0  0  0  0  0  0  0  0
    0.2830   -0.6840    3.2270 O   0  0  0  0  0  0  0  0  0  0  0  0
   -0.7240   -0.6900    2.2990 C   0  0  0  0  0  0  0  0  0  0  0  0
   -1.5690    0.4270    2.2960 C   0  0  0  0  0  0  0  0  0  0  0  0
   -2.6250    0.5030    1.3810 C   0  0  0  0  0  0  0  0  0  0  0  0
   -2.8360   -0.5370    0.4670 C   0  0  0  0  0  0  0  0  0  0  0  0
   -1.9910   -1.6540    0.4700 C   0  0  0  0  0  0  0  0  0  0  0  0
   -0.9350   -1.7300    1.3860 C   0  0  0  0  0  0  0  0  0  0  0  0
   -0.0410   -2.9090    1.3900 C   0  0  0  0  0  0  0  0  0  0  0  0
   -0.5290   -4.0310    1.2650 O   0  0  0  0  0  0  0  0  0  0  0  0
    1.2760   -2.7870    1.5260 N   0  0  0  0  0  0  0  0  0  0  0  0
    1.9120   -1.5290    1.6570 C   0  0  0  0  0  0  0  0  0  0  0  0
    3.0730   -1.3200    0.9040 C   0  0  0  0  0  0  0  0  0  0  0  0
   -3.5190    1.6830    1.3780 C   0  0  0  0  0  0  0  0  0  0  0  0
   -3.5000    2.5770    2.4540 C   0  0  0  0  0  0  0  0  0  0  0  0
   -4.3450    3.6940    2.4510 C   0  0  0  0  0  0  0  0  0  0  0  0
   -5.2090    3.9150    1.3720 C   0  0  0  0  0  0  0  0  0  0  0  0
   -6.0560    5.0320    1.3690 N   0  0  0  0  0  0  0  0  0  0  0  0
   -5.2280    3.0200    0.2950 C   0  0  0  0  0  0  0  0  0  0  0  0
   -6.0730    3.2360   -0.7610 O   0  0  0  0  0  0  0  0  0  0  0  0
   -7.3830    2.6660   -0.7000 C   0  0  0  0  0  0  0  0  0  0  0  0
   -4.3830    1.9040    0.2980 C   0  0  0  0  0  0  0  0  0  0  0  0
    4.6960    2.5530   -3.1180 H   0  0  0  0  0  0  0  0  0  0  0  0
    6.0870    1.7860   -3.9150 H   0  0  0  0  0  0  0  0  0  0  0  0
    4.5330    0.9280   -3.8190 H   0  0  0  0  0  0  0  0  0  0  0  0
    5.5050   -0.8230    0.0100 H   0  0  0  0  0  0  0  0  0  0  0  0
    5.6680    0.8010    0.7120 H   0  0  0  0  0  0  0  0  0  0  0  0
    3.7900    1.8580    1.8880 H   0  0  0  0  0  0  0  0  0  0  0  0
    1.7330    1.4870    3.2230 H   0  0  0  0  0  0  0  0  0  0  0  0
   -1.4070    1.2290    3.0010 H   0  0  0  0  0  0  0  0  0  0  0  0
   -3.6510   -0.4790   -0.2390 H   0  0  0  0  0  0  0  0  0  0  0  0
   -2.1540   -2.4560   -0.2340 H   0  0  0  0  0  0  0  0  0  0  0  0
    1.8440   -3.6220    1.5350 H   0  0  0  0  0  0  0  0  0  0  0  0
    3.4460   -2.1010    0.2580 H   0  0  0  0  0  0  0  0  0  0  0  0
   -2.8340    2.4070    3.2870 H   0  0  0  0  0  0  0  0  0  0  0  0
   -4.3310    4.3840    3.2820 H   0  0  0  0  0  0  0  0  0  0  0  0
   -5.7400    5.9040    0.9680 H   0  0  0  0  0  0  0  0  0  0  0  0
   -6.9810    4.9660    1.7690 H   0  0  0  0  0  0  0  0  0  0  0  0
   -7.9090    3.0570    0.1680 H   0  0  0  0  0  0  0  0  0  0  0  0
   -7.9330    2.9220   -1.6030 H   0  0  0  0  0  0  0  0  0  0  0  0
   -7.3040    1.5840   -0.6180 H   0  0  0  0  0  0  0  0  0  0  0  0
   -4.3970    1.2130   -0.5320 H   0  0  0  0  0  0  0  0  0  0  0  0
  1 31  1  0  0  0  0
  1 32  1  0  0  0  0
  1 33  1  0  0  0  0
  1  2  1  0  0  0  0
  2  3  1  0  0  0  0
  3  4  2  0  0  0  0
  3  5  1  0  0  0  0
  5 34  1  0  0  0  0
  5 35  1  0  0  0  0
  5  6  1  0  0  0  0
  6  7  2  0  0  0  0
  7 36  1  0  0  0  0
  7  8  1  0  0  0  0
  8 37  1  0  0  0  0
  8  9  2  0  0  0  0
  9 10  1  0  0  0  0
 10 11  1  0  0  0  0
 11 12  2  0  0  0  0
 12 38  1  0  0  0  0
 12 13  1  0  0  0  0
 13 14  2  0  0  0  0
 14 39  1  0  0  0  0
 14 15  1  0  0  0  0
 15 40  1  0  0  0  0
 15 16  2  0  0  0  0
 16 11  1  0  0  0  0
 16 17  1  0  0  0  0
 17 18  2  0  0  0  0
 17 19  1  0  0  0  0
 19 41  1  0  0  0  0
 19 20  1  0  0  0  0
 20  9  1  0  0  0  0
 20 21  2  0  0  0  0
 21  6  1  0  0  0  0
 21 42  1  0  0  0  0
 13 22  1  0  0  0  0
 22 23  2  0  0  0  0
 23 43  1  0  0  0  0
 23 24  1  0  0  0  0
 24 44  1  0  0  0  0
 24 25  2  0  0  0  0
 25 26  1  0  0  0  0
 26 45  1  0  0  0  0
 26 46  1  0  0  0  0
 25 27  1  0  0  0  0
 27 28  1  0  0  0  0
 28 29  1  0  0  0  0
 29 47  1  0  0  0  0
 29 48  1  0  0  0  0
 29 49  1  0  0  0  0
 27 30  2  0  0  0  0
 30 22  1  0  0  0  0
 30 50  1  0  0  0  0
M  END
>  <LOGBIO>
6.0400

>  <PRED_LOGBIO>
6.3600

>  <XV_RES>
-0.5320

>  <WHL_TMPL>
2

>  <ANCH>
1-2;28-27

$$$$
ROW48
  -MTS-   01071500363D 0   0.00000     0.00000     0

 52 55  0  0  1  0  0  0  0  0999 V2000
    4.1200   -0.0680    3.7590 C   0  0  0  0  0  0  0  0  0  0  0  0
    4.1600    0.3490    2.3910 O   0  0  0  0  0  0  0  0  0  0  0  0
    4.3930   -0.6030    1.4350 C   0  0  0  0  0  0  0  0  0  0  0  0
    5.7000   -0.9020    1.0320 C   0  0  0  0  0  0  0  0  0  0  0  0
    5.9050   -1.8810    0.0520 C   0  0  0  0  0  0  0  0  0  0  0  0
    7.2580   -2.0840   -0.2580 N   0  0  0  0  0  0  0  0  0  0  0  0
    7.6250   -3.0430   -1.2320 C   0  0  0  0  0  0  0  0  0  0  0  0
    7.7360   -2.6720   -2.5770 C   0  0  0  0  0  0  0  0  0  0  0  0
    8.0840   -3.5870   -3.4910 N   0  0  0  0  0  0  0  0  0  0  0  0
    8.3260   -4.8550   -3.1310 C   0  0  0  0  0  0  0  0  0  0  0  0
    8.7020   -5.8380   -4.1280 C   0  0  0  0  0  0  0  0  0  0  0  0
    9.0020   -6.6240   -4.9270 N   0  0  0  0  0  0  0  0  0  0  0  0
    8.2140   -5.2250   -1.7850 C   0  0  0  0  0  0  0  0  0  0  0  0
    8.4590   -6.5180   -1.4050 O   0  0  0  0  0  0  0  0  0  0  0  0
    7.3620   -7.4360   -1.3980 C   0  0  2  0  0  0  0  0  0  0  0  0
    6.2330   -7.0020   -2.3520 C   0  0  0  0  0  0  0  0  0  0  0  0
    4.9960   -7.6290   -1.6820 C   0  0  0  0  0  0  0  0  0  0  0  0
    5.2130   -7.7810   -0.2360 N   0  0  0  0  0  0  0  0  0  0  0  0
    4.3560   -6.8620    0.5270 C   0  0  0  0  0  0  0  0  0  0  0  0
    6.6350   -7.4650   -0.0410 C   0  0  0  0  0  0  0  0  0  0  0  0
    7.8660   -4.3100   -0.8700 N   0  0  0  0  0  0  0  0  0  0  0  0
    4.8640   -2.5250   -0.4940 N   0  0  0  0  0  0  0  0  0  0  0  0
    3.6020   -2.2620   -0.1300 C   0  0  0  0  0  0  0  0  0  0  0  0
    3.3290   -1.2940    0.8440 C   0  0  0  0  0  0  0  0  0  0  0  0
    1.9260   -1.0050    1.2460 C   0  0  0  0  0  0  0  0  0  0  0  0
    0.7100   -1.2890    0.4520 C   0  0  0  0  0  0  0  0  0  0  0  0
   -0.3310   -0.8830    1.1580 N   0  0  0  0  0  0  0  0  0  0  0  0
    0.1650   -0.3340    2.4050 N   0  0  0  0  0  0  0  0  0  0  0  0
   -0.6520    0.2330    3.4870 C   0  0  0  0  0  0  0  0  0  0  0  0
    1.5310   -0.4380    2.3940 C   0  0  0  0  0  0  0  0  0  0  0  0
    5.0750   -0.5120    4.0300 H   0  0  0  0  0  0  0  0  0  0  0  0
    3.9280    0.7940    4.3950 H   0  0  0  0  0  0  0  0  0  0  0  0
    3.3280   -0.8010    3.8910 H   0  0  0  0  0  0  0  0  0  0  0  0
    6.5400   -0.3840    1.4710 H   0  0  0  0  0  0  0  0  0  0  0  0
    7.9700   -1.5450    0.2140 H   0  0  0  0  0  0  0  0  0  0  0  0
    7.5430   -1.6520   -2.8760 H   0  0  0  0  0  0  0  0  0  0  0  0
    7.7770   -8.4050   -1.6650 H   0  0  0  0  0  0  0  0  0  0  0  0
    6.1520   -5.9190   -2.4120 H   0  0  0  0  0  0  0  0  0  0  0  0
    6.3850   -7.3890   -3.3570 H   0  0  0  0  0  0  0  0  0  0  0  0
    4.8000   -8.6040   -2.1230 H   0  0  0  0  0  0  0  0  0  0  0  0
    4.1300   -6.9950   -1.8540 H   0  0  0  0  0  0  0  0  0  0  0  0
    3.4390   -7.3730    0.8130 H   0  0  0  0  0  0  0  0  0  0  0  0
    4.1130   -5.9970   -0.0870 H   0  0  0  0  0  0  0  0  0  0  0  0
    4.8820   -6.5340    1.4220 H   0  0  0  0  0  0  0  0  0  0  0  0
    6.7280   -6.4950    0.4420 H   0  0  0  0  0  0  0  0  0  0  0  0
    7.0900   -8.2200    0.5970 H   0  0  0  0  0  0  0  0  0  0  0  0
    2.7880   -2.8010   -0.5920 H   0  0  0  0  0  0  0  0  0  0  0  0
    0.6790   -1.7460   -0.5260 H   0  0  0  0  0  0  0  0  0  0  0  0
   -1.6240   -0.2570    3.5030 H   0  0  0  0  0  0  0  0  0  0  0  0
   -0.7870    1.3000    3.3200 H   0  0  0  0  0  0  0  0  0  0  0  0
   -0.1510    0.0760    4.4400 H   0  0  0  0  0  0  0  0  0  0  0  0
    2.1870   -0.1130    3.1870 H   0  0  0  0  0  0  0  0  0  0  0  0
  1 31  1  0  0  0  0
  1 32  1  0  0  0  0
  1 33  1  0  0  0  0
  1  2  1  0  0  0  0
  2  3  1  0  0  0  0
  3  4  2  0  0  0  0
  4 34  1  0  0  0  0
  4  5  1  0  0  0  0
  5  6  1  0  0  0  0
  6 35  1  0  0  0  0
  6  7  1  0  0  0  0
  7  8  2  0  0  0  0
  8 36  1  0  0  0  0
  8  9  1  0  0  0  0
  9 10  2  0  0  0  0
 10 11  1  0  0  0  0
 11 12  3  0  0  0  0
 10 13  1  0  0  0  0
 13 14  1  0  0  0  0
 14 15  1  0  0  0  0
 15 37  1  0  0  0  0
 15 16  1  0  0  0  0
 16 38  1  0  0  0  0
 16 39  1  0  0  0  0
 16 17  1  0  0  0  0
 17 40  1  0  0  0  0
 17 41  1  0  0  0  0
 17 18  1  0  0  0  0
 18 19  1  0  0  0  0
 19 42  1  0  0  0  0
 19 43  1  0  0  0  0
 19 44  1  0  0  0  0
 18 20  1  0  0  0  0
 20 15  1  0  0  0  0
 20 45  1  0  0  0  0
 20 46  1  0  0  0  0
 13 21  2  0  0  0  0
 21  7  1  0  0  0  0
  5 22  2  0  0  0  0
 22 23  1  0  0  0  0
 23 47  1  0  0  0  0
 23 24  2  0  0  0  0
 24  3  1  0  0  0  0
 24 25  1  0  0  0  0
 25 26  1  0  0  0  0
 26 48  1  0  0  0  0
 26 27  2  0  0  0  0
 27 28  1  0  0  0  0
 28 29  1  0  0  0  0
 29 49  1  0  0  0  0
 29 50  1  0  0  0  0
 29 51  1  0  0  0  0
 28 30  1  0  0  0  0
 30 25  2  0  0  0  0
 30 52  1  0  0  0  0
M  END
>  <LOGBIO>
8.2000

>  <PRED_LOGBIO>
7.6100

>  <XV_RES>
0.9590

>  <WHL_TMPL>
1

>  <ANCH>
5-6;41-42

$$$$
ROW49
  -MTS-   01071500363D 0   0.00000     0.00000     0

 32 35  0  0  0  0  0  0  0  0999 V2000
   -2.3740    0.3050    3.8390 C   0  0  0  0  0  0  0  0  0  0  0  0
   -2.0830   -0.1030    2.4140 C   0  0  0  0  0  0  0  0  0  0  0  0
   -2.3800    1.1280    2.8520 C   0  0  0  0  0  0  0  0  0  0  0  0
   -1.3240    2.1620    2.9290 C   0  0  0  0  0  0  0  0  0  0  0  0
   -1.3580    3.4230    3.3180 N   0  0  0  0  0  0  0  0  0  0  0  0
   -0.0100    3.9350    3.1710 N   0  0  0  0  0  0  0  0  0  0  0  0
    0.7260    2.9310    2.7030 C   0  0  0  0  0  0  0  0  0  0  0  0
    1.9480    2.9870    2.4470 O   0  0  0  0  0  0  0  0  0  0  0  0
   -0.0430    1.8570    2.5500 N   0  0  0  0  0  0  0  0  0  0  0  0
    0.2850    0.5610    2.0860 C   0  0  0  0  0  0  0  0  0  0  0  0
    1.6010    0.2740    1.7050 C   0  0  0  0  0  0  0  0  0  0  0  0
    1.9330   -1.0060    1.2440 C   0  0  0  0  0  0  0  0  0  0  0  0
    0.9490   -1.9980    1.1640 C   0  0  0  0  0  0  0  0  0  0  0  0
   -0.3680   -1.7110    1.5450 C   0  0  0  0  0  0  0  0  0  0  0  0
   -0.6990   -0.4310    2.0060 C   0  0  0  0  0  0  0  0  0  0  0  0
    3.3290   -1.2940    0.8440 C   0  0  0  0  0  0  0  0  0  0  0  0
    3.6980   -2.0520   -0.1980 C   0  0  0  0  0  0  0  0  0  0  0  0
    5.1780   -2.0540   -0.2050 C   0  0  0  0  0  0  0  0  0  0  0  0
    5.5620   -1.2990    0.8330 C   0  0  0  0  0  0  0  0  0  0  0  0
    4.4500   -0.8300    1.4800 N   0  0  0  0  0  0  0  0  0  0  0  0
   -3.0180   -0.4380    4.3040 H   0  0  0  0  0  0  0  0  0  0  0  0
   -2.8720    1.2720    3.8450 H   0  0  0  0  0  0  0  0  0  0  0  0
   -1.4400    0.3740    4.3930 H   0  0  0  0  0  0  0  0  0  0  0  0
   -3.3900    1.3660    3.1500 H   0  0  0  0  0  0  0  0  0  0  0  0
    0.3090    4.8700    3.3820 H   0  0  0  0  0  0  0  0  0  0  0  0
    2.3610    1.0390    1.7660 H   0  0  0  0  0  0  0  0  0  0  0  0
    1.2050   -2.9850    0.8090 H   0  0  0  0  0  0  0  0  0  0  0  0
   -1.1270   -2.4760    1.4830 H   0  0  0  0  0  0  0  0  0  0  0  0
    3.0460   -2.5590   -0.8930 H   0  0  0  0  0  0  0  0  0  0  0  0
    5.8210   -2.5640   -0.9080 H   0  0  0  0  0  0  0  0  0  0  0  0
    6.5840   -1.0920    1.1130 H   0  0  0  0  0  0  0  0  0  0  0  0
    4.4550   -0.2360    2.2970 H   0  0  0  0  0  0  0  0  0  0  0  0
  1 21  1  0  0  0  0
  1 22  1  0  0  0  0
  1 23  1  0  0  0  0
  1  2  1  0  0  0  0
  2  3  2  0  0  0  0
  3 24  1  0  0  0  0
  3  4  1  0  0  0  0
  4  5  2  0  0  0  0
  5  6  1  0  0  0  0
  6 25  1  0  0  0  0
  6  7  1  0  0  0  0
  7  8  2  0  0  0  0
  7  9  1  0  0  0  0
  9  4  1  0  0  0  0
  9 10  1  0  0  0  0
 10 11  1  0  0  0  0
 11 26  1  0  0  0  0
 11 12  2  0  0  0  0
 12 13  1  0  0  0  0
 13 27  1  0  0  0  0
 13 14  2  0  0  0  0
 14 28  1  0  0  0  0
 14 15  1  0  0  0  0
 15  2  1  0  0  0  0
 15 10  2  0  0  0  0
 12 16  1  0  0  0  0
 16 17  2  0  0  0  0
 17 29  1  0  0  0  0
 17 18  1  0  0  0  0
 18 30  1  0  0  0  0
 18 19  2  0  0  0  0
 19 31  1  0  0  0  0
 19 20  1  0  0  0  0
 20 16  1  0  0  0  0
 20 32  1  0  0  0  0
M  END
>  <LOGBIO>
10.0000

>  <PRED_LOGBIO>
7.6700

>  <XV_RES>
2.4830

>  <WHL_TMPL>
1

>  <ANCH>
6-29;18-19

$$$$
ROW50
  -MTS-   01071500363D 0   0.00000     0.00000     0

 58 62  0  0  0  0  0  0  0  0999 V2000
    6.6460   -0.9680   -2.0850 C   0  0  0  0  0  0  0  0  0  0  0  0
    6.1160   -2.3950   -2.1890 C   0  0  2  0  0  0  0  0  0  0  0  0
    4.8170   -2.3160   -3.0110 C   0  0  0  0  0  0  0  0  0  0  0  0
    3.7660   -1.4270   -2.3210 C   0  0  0  0  0  0  0  0  0  0  0  0
    3.4930   -1.8940   -0.8790 C   0  0  2  0  0  0  0  0  0  0  0  0
    4.7920   -1.9720   -0.0570 C   0  0  0  0  0  0  0  0  0  0  0  0
    5.8430   -2.8620   -0.7470 C   0  0  0  0  0  0  0  0  0  0  0  0
    2.5420   -0.9810   -0.2280 N   0  0  0  0  0  0  0  0  0  0  0  0
    1.1170   -1.2740   -0.4370 C   0  0  0  0  0  0  0  0  0  0  0  0
    0.2800   -0.2510    0.2930 C   0  0  0  0  0  0  0  0  0  0  0  0
   -0.1080   -0.4800    1.6180 C   0  0  0  0  0  0  0  0  0  0  0  0
   -0.8840    0.4680    2.2940 C   0  0  0  0  0  0  0  0  0  0  0  0
   -1.2720    1.6470    1.6460 C   0  0  0  0  0  0  0  0  0  0  0  0
   -0.8840    1.8760    0.3200 C   0  0  0  0  0  0  0  0  0  0  0  0
   -1.4540    3.2150   -0.0840 C   0  0  0  0  0  0  0  0  0  0  0  0
   -2.1940    3.7110    1.1350 C   0  0  0  0  0  0  0  0  0  0  0  0
   -3.0060    4.8250    1.6720 C   0  0  0  0  0  0  0  0  0  0  0  0
   -3.3230    4.5230    2.9180 N   0  0  0  0  0  0  0  0  0  0  0  0
   -2.7420    3.2310    3.2260 N   0  0  0  0  0  0  0  0  0  0  0  0
   -2.0760    2.7990    2.1100 C   0  0  0  0  0  0  0  0  0  0  0  0
   -3.3920    6.0560    0.9460 C   0  0  0  0  0  0  0  0  0  0  0  0
   -4.1520    5.9670   -0.2270 C   0  0  0  0  0  0  0  0  0  0  0  0
   -4.5170    7.1310   -0.9140 C   0  0  0  0  0  0  0  0  0  0  0  0
   -4.1220    8.3830   -0.4290 C   0  0  0  0  0  0  0  0  0  0  0  0
   -4.5160    9.6380   -1.1700 C   0  0  0  0  0  0  0  0  0  0  0  0
   -5.7730   10.1090   -0.6760 O   0  0  0  0  0  0  0  0  0  0  0  0
   -3.3620    8.4720    0.7440 C   0  0  0  0  0  0  0  0  0  0  0  0
   -2.9970    7.3080    1.4310 C   0  0  0  0  0  0  0  0  0  0  0  0
   -0.1080    0.9270   -0.3560 C   0  0  0  0  0  0  0  0  0  0  0  0
    6.2190   -0.4850   -1.2080 H   0  0  0  0  0  0  0  0  0  0  0  0
    7.7300   -0.9890   -1.9960 H   0  0  0  0  0  0  0  0  0  0  0  0
    6.3670   -0.4110   -2.9770 H   0  0  0  0  0  0  0  0  0  0  0  0
    6.8410   -3.0450   -2.6740 H   0  0  0  0  0  0  0  0  0  0  0  0
    4.4030   -3.3220   -3.0270 H   0  0  0  0  0  0  0  0  0  0  0  0
    5.0520   -1.8770   -3.9780 H   0  0  0  0  0  0  0  0  0  0  0  0
    2.8370   -1.5670   -2.8690 H   0  0  0  0  0  0  0  0  0  0  0  0
    4.1530   -0.4110   -2.2820 H   0  0  0  0  0  0  0  0  0  0  0  0
    3.0570   -2.8900   -0.9210 H   0  0  0  0  0  0  0  0  0  0  0  0
    4.5350   -2.4700    0.8760 H   0  0  0  0  0  0  0  0  0  0  0  0
    5.2010   -0.9680    0.0300 H   0  0  0  0  0  0  0  0  0  0  0  0
    6.7720   -2.7210   -0.1980 H   0  0  0  0  0  0  0  0  0  0  0  0
    5.4550   -3.8780   -0.7860 H   0  0  0  0  0  0  0  0  0  0  0  0
    2.6960   -0.0820   -0.6610 H   0  0  0  0  0  0  0  0  0  0  0  0
    0.8910   -2.2670   -0.0540 H   0  0  0  0  0  0  0  0  0  0  0  0
    0.8910   -1.2360   -1.5010 H   0  0  0  0  0  0  0  0  0  0  0  0
    0.1910   -1.3890    2.1180 H   0  0  0  0  0  0  0  0  0  0  0  0
   -1.1830    0.2910    3.3170 H   0  0  0  0  0  0  0  0  0  0  0  0
   -0.6370    3.8980   -0.3090 H   0  0  0  0  0  0  0  0  0  0  0  0
   -2.1610    3.0720   -0.8980 H   0  0  0  0  0  0  0  0  0  0  0  0
   -2.8150    2.7390    4.1050 H   0  0  0  0  0  0  0  0  0  0  0  0
   -4.4570    5.0010   -0.6010 H   0  0  0  0  0  0  0  0  0  0  0  0
   -5.1040    7.0620   -1.8180 H   0  0  0  0  0  0  0  0  0  0  0  0
   -4.6030    9.4200   -2.2320 H   0  0  0  0  0  0  0  0  0  0  0  0
   -3.7570   10.4030   -1.0180 H   0  0  0  0  0  0  0  0  0  0  0  0
   -6.0480   10.9170   -1.1380 H   0  0  0  0  0  0  0  0  0  0  0  0
   -3.0580    9.4380    1.1180 H   0  0  0  0  0  0  0  0  0  0  0  0
   -2.4110    7.3770    2.3350 H   0  0  0  0  0  0  0  0  0  0  0  0
    0.1910    1.1040   -1.3790 H   0  0  0  0  0  0  0  0  0  0  0  0
  1 30  1  0  0  0  0
  1 31  1  0  0  0  0
  1 32  1  0  0  0  0
  1  2  1  0  0  0  0
  2 33  1  0  0  0  0
  2  3  1  0  0  0  0
  3 34  1  0  0  0  0
  3 35  1  0  0  0  0
  3  4  1  0  0  0  0
  4 36  1  0  0  0  0
  4 37  1  0  0  0  0
  4  5  1  0  0  0  0
  5 38  1  0  0  0  0
  5  6  1  0  0  0  0
  6 39  1  0  0  0  0
  6 40  1  0  0  0  0
  6  7  1  0  0  0  0
  7  2  1  0  0  0  0
  7 41  1  0  0  0  0
  7 42  1  0  0  0  0
  5  8  1  0  0  0  0
  8 43  1  0  0  0  0
  8  9  1  0  0  0  0
  9 44  1  0  0  0  0
  9 45  1  0  0  0  0
  9 10  1  0  0  0  0
 10 11  2  0  0  0  0
 11 46  1  0  0  0  0
 11 12  1  0  0  0  0
 12 47  1  0  0  0  0
 12 13  2  0  0  0  0
 13 14  1  0  0  0  0
 14 15  1  0  0  0  0
 15 48  1  0  0  0  0
 15 49  1  0  0  0  0
 15 16  1  0  0  0  0
 16 17  1  0  0  0  0
 17 18  2  0  0  0  0
 18 19  1  0  0  0  0
 19 50  1  0  0  0  0
 19 20  1  0  0  0  0
 20 13  1  0  0  0  0
 20 16  2  0  0  0  0
 17 21  1  0  0  0  0
 21 22  2  0  0  0  0
 22 51  1  0  0  0  0
 22 23  1  0  0  0  0
 23 52  1  0  0  0  0
 23 24  2  0  0  0  0
 24 25  1  0  0  0  0
 25 53  1  0  0  0  0
 25 54  1  0  0  0  0
 25 26  1  0  0  0  0
 26 55  1  0  0  0  0
 24 27  1  0  0  0  0
 27 56  1  0  0  0  0
 27 28  2  0  0  0  0
 28 21  1  0  0  0  0
 28 57  1  0  0  0  0
 14 29  2  0  0  0  0
 29 10  1  0  0  0  0
 29 58  1  0  0  0  0
M  END
>  <LOGBIO>
6.1000

>  <PRED_LOGBIO>
6.2400

>  <XV_RES>
-0.1430

>  <WHL_TMPL>
3

>  <ANCH>
26-28;21-13

$$$$
ROW51
  -MTS-   01071500363D 0   0.00000     0.00000     0

 39 43  0  0  0  0  0  0  0  0999 V2000
    7.2580   -2.0840   -0.2580 N   0  0  0  0  0  0  0  0  0  0  0  0
    5.9600   -1.8300    0.0960 C   0  0  0  0  0  0  0  0  0  0  0  0
    5.7200   -1.0270    1.2010 C   0  0  0  0  0  0  0  0  0  0  0  0
    4.4020   -0.7600    1.5740 C   0  0  0  0  0  0  0  0  0  0  0  0
    3.3220   -1.2930    0.8460 C   0  0  0  0  0  0  0  0  0  0  0  0
    3.5990   -2.1050   -0.2730 C   0  0  0  0  0  0  0  0  0  0  0  0
    2.1630   -2.8370   -1.2780 Br  0  0  0  0  0  0  0  0  0  0  0  0
    4.9150   -2.3780   -0.6520 C   0  0  0  0  0  0  0  0  0  0  0  0
    1.9270   -1.0050    1.2460 C   0  0  0  0  0  0  0  0  0  0  0  0
    1.5800    0.2700    1.7090 C   0  0  0  0  0  0  0  0  0  0  0  0
    0.2600    0.5430    2.0870 C   0  0  0  0  0  0  0  0  0  0  0  0
   -0.3480    1.7220    2.5800 N   0  0  0  0  0  0  0  0  0  0  0  0
   -1.7200    1.4630    2.8090 C   0  0  0  0  0  0  0  0  0  0  0  0
   -2.7490    2.2840    3.2880 C   0  0  0  0  0  0  0  0  0  0  0  0
   -4.0450    1.7730    3.4240 C   0  0  0  0  0  0  0  0  0  0  0  0
   -4.3130    0.4420    3.0810 C   0  0  0  0  0  0  0  0  0  0  0  0
   -5.5820   -0.0570    3.2140 O   0  0  0  0  0  0  0  0  0  0  0  0
   -3.2850   -0.3780    2.6030 C   0  0  0  0  0  0  0  0  0  0  0  0
   -1.9880    0.1330    2.4670 C   0  0  0  0  0  0  0  0  0  0  0  0
   -0.7140   -0.4590    2.0020 C   0  0  0  0  0  0  0  0  0  0  0  0
   -0.3670   -1.7340    1.5390 C   0  0  0  0  0  0  0  0  0  0  0  0
   -1.1120   -2.9950    1.3240 C   0  0  0  0  0  0  0  0  0  0  0  0
   -2.3100   -3.1690    1.5400 O   0  0  0  0  0  0  0  0  0  0  0  0
   -0.2650   -3.9090    0.8580 N   0  0  0  0  0  0  0  0  0  0  0  0
    0.9660   -3.4230    0.7300 C   0  0  0  0  0  0  0  0  0  0  0  0
    1.9470   -4.0430    0.3220 O   0  0  0  0  0  0  0  0  0  0  0  0
    0.9530   -2.0070    1.1610 C   0  0  0  0  0  0  0  0  0  0  0  0
    7.4580   -2.6660   -1.0590 H   0  0  0  0  0  0  0  0  0  0  0  0
    8.0150   -1.6890    0.2820 H   0  0  0  0  0  0  0  0  0  0  0  0
    6.5430   -0.6140    1.7660 H   0  0  0  0  0  0  0  0  0  0  0  0
    4.2080   -0.1350    2.4340 H   0  0  0  0  0  0  0  0  0  0  0  0
    5.1210   -3.0020   -1.5090 H   0  0  0  0  0  0  0  0  0  0  0  0
    2.3320    1.0430    1.7750 H   0  0  0  0  0  0  0  0  0  0  0  0
    0.1200    2.6020    2.7420 H   0  0  0  0  0  0  0  0  0  0  0  0
   -2.5420    3.3100    3.5520 H   0  0  0  0  0  0  0  0  0  0  0  0
   -4.8390    2.4060    3.7930 H   0  0  0  0  0  0  0  0  0  0  0  0
   -5.7140   -0.4400    4.0960 H   0  0  0  0  0  0  0  0  0  0  0  0
   -3.4910   -1.4040    2.3390 H   0  0  0  0  0  0  0  0  0  0  0  0
   -0.5260   -4.8580    0.6290 H   0  0  0  0  0  0  0  0  0  0  0  0
  1 28  1  0  0  0  0
  1 29  1  0  0  0  0
  1  2  1  0  0  0  0
  2  3  2  0  0  0  0
  3 30  1  0  0  0  0
  3  4  1  0  0  0  0
  4 31  1  0  0  0  0
  4  5  2  0  0  0  0
  5  6  1  0  0  0  0
  6  7  1  0  0  0  0
  6  8  2  0  0  0  0
  8  2  1  0  0  0  0
  8 32  1  0  0  0  0
  5  9  1  0  0  0  0
  9 10  2  0  0  0  0
 10 33  1  0  0  0  0
 10 11  1  0  0  0  0
 11 12  1  0  0  0  0
 12 34  1  0  0  0  0
 12 13  1  0  0  0  0
 13 14  2  0  0  0  0
 14 35  1  0  0  0  0
 14 15  1  0  0  0  0
 15 36  1  0  0  0  0
 15 16  2  0  0  0  0
 16 17  1  0  0  0  0
 17 37  1  0  0  0  0
 16 18  1  0  0  0  0
 18 38  1  0  0  0  0
 18 19  2  0  0  0  0
 19 13  1  0  0  0  0
 19 20  1  0  0  0  0
 20 11  2  0  0  0  0
 20 21  1  0  0  0  0
 21 22  1  0  0  0  0
 22 23  2  0  0  0  0
 22 24  1  0  0  0  0
 24 39  1  0  0  0  0
 24 25  1  0  0  0  0
 25 26  2  0  0  0  0
 25 27  1  0  0  0  0
 27  9  1  0  0  0  0
 27 21  2  0  0  0  0
M  END
>  <LOGBIO>
6.6600

>  <PRED_LOGBIO>
6.0700

>  <XV_RES>
0.6150

>  <WHL_TMPL>
1

>  <ANCH>
5-31;9-7

$$$$
ROW52
  -MTS-   01071500363D 0   0.00000     0.00000     0

 38 42  0  0  0  0  0  0  0  0999 V2000
   -5.2670    1.0850    3.4900 O   0  0  0  0  0  0  0  0  0  0  0  0
   -4.3960    0.1440    3.0100 C   0  0  0  0  0  0  0  0  0  0  0  0
   -4.8510   -1.1480    2.7210 C   0  0  0  0  0  0  0  0  0  0  0  0
   -3.9600   -2.1110    2.2300 C   0  0  0  0  0  0  0  0  0  0  0  0
   -2.6140   -1.7810    2.0280 C   0  0  0  0  0  0  0  0  0  0  0  0
   -1.5250   -2.5480    1.5520 N   0  0  0  0  0  0  0  0  0  0  0  0
   -0.3670   -1.7340    1.5390 C   0  0  0  0  0  0  0  0  0  0  0  0
    0.9530   -2.0070    1.1610 C   0  0  0  0  0  0  0  0  0  0  0  0
    1.9260   -1.0050    1.2460 C   0  0  0  0  0  0  0  0  0  0  0  0
    1.5800    0.2700    1.7090 C   0  0  0  0  0  0  0  0  0  0  0  0
    2.3300    1.5280    1.9220 C   0  0  0  0  0  0  0  0  0  0  0  0
    3.5290    1.6980    1.7050 O   0  0  0  0  0  0  0  0  0  0  0  0
    1.4860    2.4440    2.3880 N   0  0  0  0  0  0  0  0  0  0  0  0
    0.2540    1.9590    2.5170 C   0  0  0  0  0  0  0  0  0  0  0  0
   -0.7250    2.5820    2.9250 O   0  0  0  0  0  0  0  0  0  0  0  0
    0.2600    0.5430    2.0870 C   0  0  0  0  0  0  0  0  0  0  0  0
   -0.7140   -0.4590    2.0020 C   0  0  0  0  0  0  0  0  0  0  0  0
   -2.1590   -0.4890    2.3170 C   0  0  0  0  0  0  0  0  0  0  0  0
   -3.0500    0.4730    2.8080 C   0  0  0  0  0  0  0  0  0  0  0  0
    3.3220   -1.2930    0.8460 C   0  0  0  0  0  0  0  0  0  0  0  0
    3.5990   -2.1050   -0.2730 C   0  0  0  0  0  0  0  0  0  0  0  0
    2.2840   -2.7760   -1.1940 Cl  0  0  0  0  0  0  0  0  0  0  0  0
    4.9150   -2.3780   -0.6520 C   0  0  0  0  0  0  0  0  0  0  0  0
    5.9600   -1.8300    0.0960 C   0  0  0  0  0  0  0  0  0  0  0  0
    7.2580   -2.0840   -0.2580 O   0  0  0  0  0  0  0  0  0  0  0  0
    5.7200   -1.0270    1.2010 C   0  0  0  0  0  0  0  0  0  0  0  0
    4.4020   -0.7600    1.5740 C   0  0  0  0  0  0  0  0  0  0  0  0
    4.0900    0.2460    2.9590 Cl  0  0  0  0  0  0  0  0  0  0  0  0
   -5.6780    1.5810    2.7640 H   0  0  0  0  0  0  0  0  0  0  0  0
   -5.8890   -1.4030    2.8760 H   0  0  0  0  0  0  0  0  0  0  0  0
   -4.3110   -3.1080    2.0070 H   0  0  0  0  0  0  0  0  0  0  0  0
   -1.5660   -3.5160    1.2680 H   0  0  0  0  0  0  0  0  0  0  0  0
    1.2200   -2.9900    0.8030 H   0  0  0  0  0  0  0  0  0  0  0  0
    1.7480    3.3920    2.6160 H   0  0  0  0  0  0  0  0  0  0  0  0
   -2.6990    1.4700    3.0310 H   0  0  0  0  0  0  0  0  0  0  0  0
    5.1210   -3.0020   -1.5090 H   0  0  0  0  0  0  0  0  0  0  0  0
    7.2470   -2.6490   -1.0460 H   0  0  0  0  0  0  0  0  0  0  0  0
    6.5430   -0.6140    1.7660 H   0  0  0  0  0  0  0  0  0  0  0  0
  1 29  1  0  0  0  0
  1  2  1  0  0  0  0
  2  3  2  0  0  0  0
  3 30  1  0  0  0  0
  3  4  1  0  0  0  0
  4 31  1  0  0  0  0
  4  5  2  0  0  0  0
  5  6  1  0  0  0  0
  6 32  1  0  0  0  0
  6  7  1  0  0  0  0
  7  8  2  0  0  0  0
  8 33  1  0  0  0  0
  8  9  1  0  0  0  0
  9 10  2  0  0  0  0
 10 11  1  0  0  0  0
 11 12  2  0  0  0  0
 11 13  1  0  0  0  0
 13 34  1  0  0  0  0
 13 14  1  0  0  0  0
 14 15  2  0  0  0  0
 14 16  1  0  0  0  0
 16 10  1  0  0  0  0
 16 17  2  0  0  0  0
 17  7  1  0  0  0  0
 17 18  1  0  0  0  0
 18  5  1  0  0  0  0
 18 19  2  0  0  0  0
 19  2  1  0  0  0  0
 19 35  1  0  0  0  0
  9 20  1  0  0  0  0
 20 21  2  0  0  0  0
 21 22  1  0  0  0  0
 21 23  1  0  0  0  0
 23 36  1  0  0  0  0
 23 24  2  0  0  0  0
 24 25  1  0  0  0  0
 25 37  1  0  0  0  0
 24 26  1  0  0  0  0
 26 38  1  0  0  0  0
 26 27  2  0  0  0  0
 27 20  1  0  0  0  0
 27 28  1  0  0  0  0
M  END
>  <LOGBIO>
5.8900

>  <PRED_LOGBIO>
6.4700

>  <XV_RES>
-0.6450

>  <WHL_TMPL>
1

>  <ANCH>
1-40;32-33

$$$$
ROW53
  -MTS-   01071500363D 0   0.00000     0.00000     0

 64 68  0  0  0  0  0  0  0  0999 V2000
   -4.5780   -5.9690    1.8760 C   0  0  0  0  0  0  0  0  0  0  0  0
   -4.1970   -5.1370    0.7770 O   0  0  0  0  0  0  0  0  0  0  0  0
   -3.2960   -4.1330    1.0130 C   0  0  0  0  0  0  0  0  0  0  0  0
   -1.9240   -4.3770    0.8760 C   0  0  0  0  0  0  0  0  0  0  0  0
   -1.0030   -3.3510    1.1180 C   0  0  0  0  0  0  0  0  0  0  0  0
    0.5050   -3.3260    1.0490 C   0  0  0  0  0  0  0  0  0  0  0  0
    0.9140   -1.8810    1.2080 C   0  0  0  0  0  0  0  0  0  0  0  0
   -0.2960   -1.1790    1.6910 C   0  0  0  0  0  0  0  0  0  0  0  0
    0.0530    0.0590    1.9870 N   0  0  0  0  0  0  0  0  0  0  0  0
    1.4700    0.2000    1.7130 N   0  0  0  0  0  0  0  0  0  0  0  0
    1.9260   -1.0050    1.2460 C   0  0  0  0  0  0  0  0  0  0  0  0
    3.3220   -1.2930    0.8460 C   0  0  0  0  0  0  0  0  0  0  0  0
    4.4020   -0.7600    1.5740 C   0  0  0  0  0  0  0  0  0  0  0  0
    5.7200   -1.0270    1.2010 C   0  0  0  0  0  0  0  0  0  0  0  0
    5.9600   -1.8300    0.0960 C   0  0  0  0  0  0  0  0  0  0  0  0
    4.9150   -2.3780   -0.6520 C   0  0  0  0  0  0  0  0  0  0  0  0
    3.5990   -2.1050   -0.2730 C   0  0  0  0  0  0  0  0  0  0  0  0
    7.3630   -2.1050   -0.2870 C   0  0  0  0  0  0  0  0  0  0  0  0
    7.8640   -3.4100   -0.2190 C   0  0  0  0  0  0  0  0  0  0  0  0
    9.1920   -3.6700   -0.5810 C   0  0  0  0  0  0  0  0  0  0  0  0
   10.0170   -2.6240   -1.0110 C   0  0  0  0  0  0  0  0  0  0  0  0
   11.3160   -2.8780   -1.3650 O   0  0  0  0  0  0  0  0  0  0  0  0
    9.5160   -1.3190   -1.0790 C   0  0  0  0  0  0  0  0  0  0  0  0
    8.1890   -1.0590   -0.7170 C   0  0  0  0  0  0  0  0  0  0  0  0
   -1.4530   -2.0810    1.4960 C   0  0  0  0  0  0  0  0  0  0  0  0
   -2.8250   -1.8360    1.6340 C   0  0  0  0  0  0  0  0  0  0  0  0
   -3.7460   -2.8630    1.3920 C   0  0  0  0  0  0  0  0  0  0  0  0
   -5.0880   -2.6240    1.5260 O   0  0  0  0  0  0  0  0  0  0  0  0
   -5.7670   -2.1920    0.4420 C   0  0  0  0  0  0  0  0  0  0  0  0
   -5.1830   -2.0260   -0.6160 O   0  0  0  0  0  0  0  0  0  0  0  0
   -7.0710   -1.9470    0.5280 N   0  0  0  0  0  0  0  0  0  0  0  0
   -7.8100   -1.4770   -0.6530 C   0  0  0  0  0  0  0  0  0  0  0  0
   -9.2800   -1.2750   -0.2870 C   0  0  0  0  0  0  0  0  0  0  0  0
  -10.0190   -0.8040   -1.4670 N   0  0  0  0  0  0  0  0  0  0  0  0
   -9.9140   -1.8030   -2.5400 C   0  0  0  0  0  0  0  0  0  0  0  0
  -11.4320   -0.6090   -1.1150 C   0  0  0  0  0  0  0  0  0  0  0  0
   -5.0330   -5.3590    2.6530 H   0  0  0  0  0  0  0  0  0  0  0  0
   -5.2940   -6.7150    1.5350 H   0  0  0  0  0  0  0  0  0  0  0  0
   -3.6980   -6.4690    2.2750 H   0  0  0  0  0  0  0  0  0  0  0  0
   -1.5770   -5.3570    0.5840 H   0  0  0  0  0  0  0  0  0  0  0  0
    0.9130   -3.9080    1.8730 H   0  0  0  0  0  0  0  0  0  0  0  0
    0.8280   -3.6870    0.0740 H   0  0  0  0  0  0  0  0  0  0  0  0
    2.0220    1.0360    1.8420 H   0  0  0  0  0  0  0  0  0  0  0  0
    4.2080   -0.1350    2.4340 H   0  0  0  0  0  0  0  0  0  0  0  0
    6.5430   -0.6140    1.7660 H   0  0  0  0  0  0  0  0  0  0  0  0
    5.1210   -3.0020   -1.5090 H   0  0  0  0  0  0  0  0  0  0  0  0
    2.7830   -2.5210   -0.8450 H   0  0  0  0  0  0  0  0  0  0  0  0
    7.2270   -4.2160    0.1130 H   0  0  0  0  0  0  0  0  0  0  0  0
    9.5780   -4.6770   -0.5280 H   0  0  0  0  0  0  0  0  0  0  0  0
   11.3840   -3.0880   -2.3090 H   0  0  0  0  0  0  0  0  0  0  0  0
   10.1530   -0.5120   -1.4100 H   0  0  0  0  0  0  0  0  0  0  0  0
    7.8020   -0.0520   -0.7690 H   0  0  0  0  0  0  0  0  0  0  0  0
   -3.1720   -0.8570    1.9260 H   0  0  0  0  0  0  0  0  0  0  0  0
   -7.5540   -2.0850    1.4040 H   0  0  0  0  0  0  0  0  0  0  0  0
   -7.3880   -0.5340   -0.9930 H   0  0  0  0  0  0  0  0  0  0  0  0
   -7.7330   -2.2160   -1.4470 H   0  0  0  0  0  0  0  0  0  0  0  0
   -9.7020   -2.2180    0.0540 H   0  0  0  0  0  0  0  0  0  0  0  0
   -9.3570   -0.5350    0.5080 H   0  0  0  0  0  0  0  0  0  0  0  0
  -10.3360   -2.7460   -2.2000 H   0  0  0  0  0  0  0  0  0  0  0  0
  -10.4610   -1.4550   -3.4140 H   0  0  0  0  0  0  0  0  0  0  0  0
   -8.8680   -1.9470   -2.8010 H   0  0  0  0  0  0  0  0  0  0  0  0
  -11.8550   -1.5530   -0.7750 H   0  0  0  0  0  0  0  0  0  0  0  0
  -11.9790   -0.2610   -1.9890 H   0  0  0  0  0  0  0  0  0  0  0  0
  -11.5100    0.1300   -0.3210 H   0  0  0  0  0  0  0  0  0  0  0  0
  1 37  1  0  0  0  0
  1 38  1  0  0  0  0
  1 39  1  0  0  0  0
  1  2  1  0  0  0  0
  2  3  1  0  0  0  0
  3  4  2  0  0  0  0
  4 40  1  0  0  0  0
  4  5  1  0  0  0  0
  5  6  1  0  0  0  0
  6 41  1  0  0  0  0
  6 42  1  0  0  0  0
  6  7  1  0  0  0  0
  7  8  1  0  0  0  0
  8  9  2  0  0  0  0
  9 10  1  0  0  0  0
 10 43  1  0  0  0  0
 10 11  1  0  0  0  0
 11  7  2  0  0  0  0
 11 12  1  0  0  0  0
 12 13  2  0  0  0  0
 13 44  1  0  0  0  0
 13 14  1  0  0  0  0
 14 45  1  0  0  0  0
 14 15  2  0  0  0  0
 15 16  1  0  0  0  0
 16 46  1  0  0  0  0
 16 17  2  0  0  0  0
 17 12  1  0  0  0  0
 17 47  1  0  0  0  0
 15 18  1  0  0  0  0
 18 19  2  0  0  0  0
 19 48  1  0  0  0  0
 19 20  1  0  0  0  0
 20 49  1  0  0  0  0
 20 21  2  0  0  0  0
 21 22  1  0  0  0  0
 22 50  1  0  0  0  0
 21 23  1  0  0  0  0
 23 51  1  0  0  0  0
 23 24  2  0  0  0  0
 24 18  1  0  0  0  0
 24 52  1  0  0  0  0
  8 25  1  0  0  0  0
 25  5  2  0  0  0  0
 25 26  1  0  0  0  0
 26 53  1  0  0  0  0
 26 27  2  0  0  0  0
 27  3  1  0  0  0  0
 27 28  1  0  0  0  0
 28 29  1  0  0  0  0
 29 30  2  0  0  0  0
 29 31  1  0  0  0  0
 31 54  1  0  0  0  0
 31 32  1  0  0  0  0
 32 55  1  0  0  0  0
 32 56  1  0  0  0  0
 32 33  1  0  0  0  0
 33 57  1  0  0  0  0
 33 58  1  0  0  0  0
 33 34  1  0  0  0  0
 34 35  1  0  0  0  0
 35 59  1  0  0  0  0
 35 60  1  0  0  0  0
 35 61  1  0  0  0  0
 34 36  1  0  0  0  0
 36 62  1  0  0  0  0
 36 63  1  0  0  0  0
 36 64  1  0  0  0  0
M  END
>  <LOGBIO>
7.4000

>  <PRED_LOGBIO>
8.0400

>  <XV_RES>
-0.7180

>  <WHL_TMPL>
1

>  <ANCH>
3-5;27-19

$$$$
ROW54
  -MTS-   01071500363D 0   0.00000     0.00000     0

 57 60  0  0  0  0  0  0  0  0999 V2000
   -3.9860   -6.5530    8.1180 C   0  0  0  0  0  0  0  0  0  0  0  0
   -4.9180   -5.3810    7.8270 C   0  0  0  0  0  0  0  0  0  0  0  0
   -6.3510   -5.8900    7.6960 C   0  0  0  0  0  0  0  0  0  0  0  0
   -4.5120   -4.7320    6.5720 N   0  0  0  0  0  0  0  0  0  0  0  0
   -3.1320   -4.2410    6.6980 C   0  0  0  0  0  0  0  0  0  0  0  0
   -2.7150   -3.5750    5.4090 C   0  0  0  0  0  0  0  0  0  0  0  0
   -2.1060   -4.3270    4.3970 C   0  0  0  0  0  0  0  0  0  0  0  0
   -1.7190   -3.7100    3.2020 C   0  0  0  0  0  0  0  0  0  0  0  0
   -1.9410   -2.3400    3.0180 C   0  0  0  0  0  0  0  0  0  0  0  0
   -1.5500   -1.7160    1.8100 N   0  0  0  0  0  0  0  0  0  0  0  0
   -0.2950   -1.1790    1.6910 C   0  0  0  0  0  0  0  0  0  0  0  0
    0.9140   -1.8810    1.2080 C   0  0  0  0  0  0  0  0  0  0  0  0
    1.9260   -1.0050    1.2460 C   0  0  0  0  0  0  0  0  0  0  0  0
    1.4700    0.2000    1.7130 N   0  0  0  0  0  0  0  0  0  0  0  0
    0.0540    0.0600    1.9870 N   0  0  0  0  0  0  0  0  0  0  0  0
    3.3220   -1.2930    0.8460 C   0  0  0  0  0  0  0  0  0  0  0  0
    4.4020   -0.7600    1.5740 C   0  0  0  0  0  0  0  0  0  0  0  0
    5.7200   -1.0270    1.2010 C   0  0  0  0  0  0  0  0  0  0  0  0
    5.9600   -1.8300    0.0960 C   0  0  0  0  0  0  0  0  0  0  0  0
    4.9150   -2.3780   -0.6520 C   0  0  0  0  0  0  0  0  0  0  0  0
    3.5990   -2.1050   -0.2730 C   0  0  0  0  0  0  0  0  0  0  0  0
    7.3630   -2.1050   -0.2870 C   0  0  0  0  0  0  0  0  0  0  0  0
    8.1260   -1.1110   -0.9110 C   0  0  0  0  0  0  0  0  0  0  0  0
    9.4530   -1.3700   -1.2730 C   0  0  0  0  0  0  0  0  0  0  0  0
   10.0170   -2.6240   -1.0100 C   0  0  0  0  0  0  0  0  0  0  0  0
   11.3160   -2.8780   -1.3640 O   0  0  0  0  0  0  0  0  0  0  0  0
    9.2550   -3.6180   -0.3860 C   0  0  0  0  0  0  0  0  0  0  0  0
    7.9280   -3.3580   -0.0240 C   0  0  0  0  0  0  0  0  0  0  0  0
    7.1810   -4.3310    0.5870 O   0  0  0  0  0  0  0  0  0  0  0  0
   -2.5500   -1.5870    4.0300 C   0  0  0  0  0  0  0  0  0  0  0  0
   -2.9370   -2.2050    5.2250 C   0  0  0  0  0  0  0  0  0  0  0  0
   -4.0420   -7.2720    7.3040 H   0  0  0  0  0  0  0  0  0  0  0  0
   -4.2870   -7.0330    9.0470 H   0  0  0  0  0  0  0  0  0  0  0  0
   -2.9650   -6.1900    8.2120 H   0  0  0  0  0  0  0  0  0  0  0  0
   -4.8620   -4.6610    8.6410 H   0  0  0  0  0  0  0  0  0  0  0  0
   -6.4070   -6.6090    6.8810 H   0  0  0  0  0  0  0  0  0  0  0  0
   -6.6510   -6.3700    8.6240 H   0  0  0  0  0  0  0  0  0  0  0  0
   -7.0150   -5.0540    7.4880 H   0  0  0  0  0  0  0  0  0  0  0  0
   -4.5640   -5.3990    5.8150 H   0  0  0  0  0  0  0  0  0  0  0  0
   -3.0760   -3.5220    7.5120 H   0  0  0  0  0  0  0  0  0  0  0  0
   -2.4680   -5.0770    6.9060 H   0  0  0  0  0  0  0  0  0  0  0  0
   -1.9350   -5.3840    4.5390 H   0  0  0  0  0  0  0  0  0  0  0  0
   -1.2500   -4.2900    2.4210 H   0  0  0  0  0  0  0  0  0  0  0  0
   -2.1960   -1.6660    1.0350 H   0  0  0  0  0  0  0  0  0  0  0  0
    0.9700   -2.9100    0.8840 H   0  0  0  0  0  0  0  0  0  0  0  0
    2.0220    1.0360    1.8420 H   0  0  0  0  0  0  0  0  0  0  0  0
    4.2080   -0.1350    2.4340 H   0  0  0  0  0  0  0  0  0  0  0  0
    6.5430   -0.6140    1.7660 H   0  0  0  0  0  0  0  0  0  0  0  0
    5.1210   -3.0020   -1.5090 H   0  0  0  0  0  0  0  0  0  0  0  0
    2.7830   -2.5210   -0.8440 H   0  0  0  0  0  0  0  0  0  0  0  0
    7.6900   -0.1430   -1.1140 H   0  0  0  0  0  0  0  0  0  0  0  0
   10.0410   -0.6030   -1.7550 H   0  0  0  0  0  0  0  0  0  0  0  0
   11.3670   -3.2380   -2.2640 H   0  0  0  0  0  0  0  0  0  0  0  0
    9.6910   -4.5850   -0.1830 H   0  0  0  0  0  0  0  0  0  0  0  0
    6.7140   -4.8730   -0.0670 H   0  0  0  0  0  0  0  0  0  0  0  0
   -2.7210   -0.5310    3.8880 H   0  0  0  0  0  0  0  0  0  0  0  0
   -3.4060   -1.6250    6.0050 H   0  0  0  0  0  0  0  0  0  0  0  0
  1 32  1  0  0  0  0
  1 33  1  0  0  0  0
  1 34  1  0  0  0  0
  1  2  1  0  0  0  0
  2 35  1  0  0  0  0
  2  3  1  0  0  0  0
  3 36  1  0  0  0  0
  3 37  1  0  0  0  0
  3 38  1  0  0  0  0
  2  4  1  0  0  0  0
  4 39  1  0  0  0  0
  4  5  1  0  0  0  0
  5 40  1  0  0  0  0
  5 41  1  0  0  0  0
  5  6  1  0  0  0  0
  6  7  2  0  0  0  0
  7 42  1  0  0  0  0
  7  8  1  0  0  0  0
  8 43  1  0  0  0  0
  8  9  2  0  0  0  0
  9 10  1  0  0  0  0
 10 44  1  0  0  0  0
 10 11  1  0  0  0  0
 11 12  1  0  0  0  0
 12 45  1  0  0  0  0
 12 13  2  0  0  0  0
 13 14  1  0  0  0  0
 14 46  1  0  0  0  0
 14 15  1  0  0  0  0
 15 11  2  0  0  0  0
 13 16  1  0  0  0  0
 16 17  2  0  0  0  0
 17 47  1  0  0  0  0
 17 18  1  0  0  0  0
 18 48  1  0  0  0  0
 18 19  2  0  0  0  0
 19 20  1  0  0  0  0
 20 49  1  0  0  0  0
 20 21  2  0  0  0  0
 21 16  1  0  0  0  0
 21 50  1  0  0  0  0
 19 22  1  0  0  0  0
 22 23  2  0  0  0  0
 23 51  1  0  0  0  0
 23 24  1  0  0  0  0
 24 52  1  0  0  0  0
 24 25  2  0  0  0  0
 25 26  1  0  0  0  0
 26 53  1  0  0  0  0
 25 27  1  0  0  0  0
 27 54  1  0  0  0  0
 27 28  2  0  0  0  0
 28 22  1  0  0  0  0
 28 29  1  0  0  0  0
 29 55  1  0  0  0  0
  9 30  1  0  0  0  0
 30 56  1  0  0  0  0
 30 31  2  0  0  0  0
 31  6  1  0  0  0  0
 31 57  1  0  0  0  0
M  END
>  <LOGBIO>
8.4600

>  <PRED_LOGBIO>
9.0700

>  <XV_RES>
-0.5380

>  <WHL_TMPL>
1

>  <ANCH>
3-5;39-31

$$$$
ROW55
  -MTS-   01071500363D 0   0.00000     0.00000     0

 49 52  0  0  1  0  0  0  0  0999 V2000
   -2.1130   -2.9820    3.6330 C   0  0  0  0  0  0  0  0  0  0  0  0
   -2.7460   -2.4450    2.4690 O   0  0  0  0  0  0  0  0  0  0  0  0
   -3.4900   -1.3030    2.6100 C   0  0  0  0  0  0  0  0  0  0  0  0
   -4.8550   -1.3890    2.9090 C   0  0  0  0  0  0  0  0  0  0  0  0
   -5.6150   -0.2220    3.0520 C   0  0  0  0  0  0  0  0  0  0  0  0
   -5.0100    1.0310    2.8960 C   0  0  0  0  0  0  0  0  0  0  0  0
   -5.7430    2.1560    3.0330 F   0  0  0  0  0  0  0  0  0  0  0  0
   -3.6450    1.1170    2.5980 C   0  0  0  0  0  0  0  0  0  0  0  0
   -2.8850   -0.0500    2.4550 C   0  0  0  0  0  0  0  0  0  0  0  0
   -1.4220    0.2490    2.0240 C   0  0  0  0  0  0  0  0  0  0  0  0
   -0.7330   -0.7000    1.3750 C   0  0  0  0  0  0  0  0  0  0  0  0
    0.7360   -0.5270    1.3410 C   0  0  0  0  0  0  0  0  0  0  0  0
    1.6420   -1.3960    0.7210 C   0  0  0  0  0  0  0  0  0  0  0  0
    2.5960   -0.9510   -0.2860 N   0  0  0  0  0  0  0  0  0  0  0  0
    3.5430   -1.8650   -0.9420 C   0  0  1  0  0  0  0  0  0  0  0  0
    4.8540   -1.9290   -0.1380 C   0  0  0  0  0  0  0  0  0  0  0  0
    5.7930   -3.0220   -0.6820 C   0  0  0  0  0  0  0  0  0  0  0  0
    5.0590   -4.3670   -0.8350 C   0  0  0  0  0  0  0  0  0  0  0  0
    3.8540   -4.2300   -1.6660 N   0  0  0  0  0  0  0  0  0  0  0  0
    2.9130   -3.2630   -1.0810 C   0  0  0  0  0  0  0  0  0  0  0  0
    2.9570   -1.1420    0.7510 N   0  0  0  0  0  0  0  0  0  0  0  0
    3.4530   -0.0610    1.3670 C   0  0  0  0  0  0  0  0  0  0  0  0
    2.6010    0.8480    2.0070 C   0  0  0  0  0  0  0  0  0  0  0  0
    3.1520    2.0410    2.6870 C   0  0  0  0  0  0  0  0  0  0  0  0
    2.3960    2.8340    3.2460 O   0  0  0  0  0  0  0  0  0  0  0  0
    4.4650    2.2570    2.6930 N   0  0  0  0  0  0  0  0  0  0  0  0
    1.2210    0.6120    1.9940 C   0  0  0  0  0  0  0  0  0  0  0  0
   -0.2280    1.4110    2.6230 S   0  0  0  0  0  0  0  0  0  0  0  0
   -2.8690   -3.2270    4.3770 H   0  0  0  0  0  0  0  0  0  0  0  0
   -1.5630   -3.8810    3.3650 H   0  0  0  0  0  0  0  0  0  0  0  0
   -1.4250   -2.2460    4.0440 H   0  0  0  0  0  0  0  0  0  0  0  0
   -5.3220   -2.3560    3.0290 H   0  0  0  0  0  0  0  0  0  0  0  0
   -6.6680   -0.2880    3.2830 H   0  0  0  0  0  0  0  0  0  0  0  0
   -3.1780    2.0840    2.4780 H   0  0  0  0  0  0  0  0  0  0  0  0
   -1.2220   -1.5410    0.9050 H   0  0  0  0  0  0  0  0  0  0  0  0
    2.5840    0.0270   -0.5360 H   0  0  0  0  0  0  0  0  0  0  0  0
    3.7310   -1.4420   -1.9270 H   0  0  0  0  0  0  0  0  0  0  0  0
    4.6290   -2.1330    0.9060 H   0  0  0  0  0  0  0  0  0  0  0  0
    5.3550   -0.9650   -0.1860 H   0  0  0  0  0  0  0  0  0  0  0  0
    6.1870   -2.7130   -1.6480 H   0  0  0  0  0  0  0  0  0  0  0  0
    6.6360   -3.1450   -0.0060 H   0  0  0  0  0  0  0  0  0  0  0  0
    4.7800   -4.7410    0.1480 H   0  0  0  0  0  0  0  0  0  0  0  0
    5.7280   -5.0960   -1.2870 H   0  0  0  0  0  0  0  0  0  0  0  0
    3.3970   -5.1270   -1.7460 H   0  0  0  0  0  0  0  0  0  0  0  0
    2.5930   -3.6150   -0.1030 H   0  0  0  0  0  0  0  0  0  0  0  0
    2.0250   -3.1990   -1.7070 H   0  0  0  0  0  0  0  0  0  0  0  0
    4.5190    0.1110    1.3710 H   0  0  0  0  0  0  0  0  0  0  0  0
    5.0860    1.6060    2.2340 H   0  0  0  0  0  0  0  0  0  0  0  0
    4.8410    3.0710    3.1580 H   0  0  0  0  0  0  0  0  0  0  0  0
  1 29  1  0  0  0  0
  1 30  1  0  0  0  0
  1 31  1  0  0  0  0
  1  2  1  0  0  0  0
  2  3  1  0  0  0  0
  3  4  2  0  0  0  0
  4 32  1  0  0  0  0
  4  5  1  0  0  0  0
  5 33  1  0  0  0  0
  5  6  2  0  0  0  0
  6  7  1  0  0  0  0
  6  8  1  0  0  0  0
  8 34  1  0  0  0  0
  8  9  2  0  0  0  0
  9  3  1  0  0  0  0
  9 10  1  0  0  0  0
 10 11  2  0  0  0  0
 11 35  1  0  0  0  0
 11 12  1  0  0  0  0
 12 13  2  0  0  0  0
 13 14  1  0  0  0  0
 14 36  1  0  0  0  0
 14 15  1  0  0  0  0
 15 37  1  0  0  0  0
 15 16  1  0  0  0  0
 16 38  1  0  0  0  0
 16 39  1  0  0  0  0
 16 17  1  0  0  0  0
 17 40  1  0  0  0  0
 17 41  1  0  0  0  0
 17 18  1  0  0  0  0
 18 42  1  0  0  0  0
 18 43  1  0  0  0  0
 18 19  1  0  0  0  0
 19 44  1  0  0  0  0
 19 20  1  0  0  0  0
 20 15  1  0  0  0  0
 20 45  1  0  0  0  0
 20 46  1  0  0  0  0
 13 21  1  0  0  0  0
 21 22  2  0  0  0  0
 22 47  1  0  0  0  0
 22 23  1  0  0  0  0
 23 24  1  0  0  0  0
 24 25  2  0  0  0  0
 24 26  1  0  0  0  0
 26 48  1  0  0  0  0
 26 49  1  0  0  0  0
 23 27  2  0  0  0  0
 27 12  1  0  0  0  0
 27 28  1  0  0  0  0
 28 10  1  0  0  0  0
M  END
>  <LOGBIO>
7.6200

>  <PRED_LOGBIO>
7.6300

>  <XV_RES>
0.0510

>  <WHL_TMPL>
3

>  <ANCH>
16-25;19-20

$$$$
ROW56
  -MTS-   01071500363D 0   0.00000     0.00000     0

 49 53  0  0  1  0  0  0  0  0999 V2000
    2.3470    2.5460    3.8020 N   0  0  0  0  0  0  0  0  0  0  0  0
    3.1640    1.6940    3.1900 C   0  0  0  0  0  0  0  0  0  0  0  0
    4.3810    1.7960    3.3370 O   0  0  0  0  0  0  0  0  0  0  0  0
    2.6090    0.6230    2.3330 C   0  0  0  0  0  0  0  0  0  0  0  0
    3.4600   -0.2790    1.6840 C   0  0  0  0  0  0  0  0  0  0  0  0
    2.9610   -1.2500    0.9070 N   0  0  0  0  0  0  0  0  0  0  0  0
    1.6420   -1.3960    0.7210 C   0  0  0  0  0  0  0  0  0  0  0  0
    2.5960   -0.9510   -0.2860 N   0  0  0  0  0  0  0  0  0  0  0  0
    3.4950   -1.9650   -0.8570 C   0  0  1  0  0  0  0  0  0  0  0  0
    4.7850   -2.0540   -0.0220 C   0  0  0  0  0  0  0  0  0  0  0  0
    5.6620   -3.2370   -0.4680 C   0  0  0  0  0  0  0  0  0  0  0  0
    4.8480   -4.5420   -0.5450 C   0  0  0  0  0  0  0  0  0  0  0  0
    3.6690   -4.3890   -1.4100 N   0  0  0  0  0  0  0  0  0  0  0  0
    2.7800   -3.3280   -0.9140 C   0  0  0  0  0  0  0  0  0  0  0  0
    0.7360   -0.5270    1.3410 C   0  0  0  0  0  0  0  0  0  0  0  0
   -0.7370   -0.5880    1.2120 C   0  0  0  0  0  0  0  0  0  0  0  0
   -1.4240    0.3410    1.8910 C   0  0  0  0  0  0  0  0  0  0  0  0
   -0.2250    1.3380    2.7270 S   0  0  0  0  0  0  0  0  0  0  0  0
    1.2250    0.4980    2.1590 C   0  0  0  0  0  0  0  0  0  0  0  0
   -2.8850   -0.0500    2.4550 C   0  0  0  0  0  0  0  0  0  0  0  0
   -3.6720   -0.4190    1.3580 C   0  0  0  0  0  0  0  0  0  0  0  0
   -4.9630   -0.9220    1.5600 C   0  0  0  0  0  0  0  0  0  0  0  0
   -5.4670   -1.0560    2.8590 C   0  0  0  0  0  0  0  0  0  0  0  0
   -6.7480   -1.5370    3.4230 C   0  0  0  0  0  0  0  0  0  0  0  0
   -6.6650   -1.4360    4.7570 C   0  0  0  0  0  0  0  0  0  0  0  0
   -5.4440   -0.9320    5.1220 N   0  0  0  0  0  0  0  0  0  0  0  0
   -4.6790   -0.6870    3.9570 C   0  0  0  0  0  0  0  0  0  0  0  0
   -3.3890   -0.1840    3.7540 C   0  0  0  0  0  0  0  0  0  0  0  0
    1.3470    2.4620    3.6820 H   0  0  0  0  0  0  0  0  0  0  0  0
    2.7250    3.2770    4.3880 H   0  0  0  0  0  0  0  0  0  0  0  0
    4.5290   -0.1920    1.8110 H   0  0  0  0  0  0  0  0  0  0  0  0
    2.6600    0.0090   -0.5920 H   0  0  0  0  0  0  0  0  0  0  0  0
    3.7270   -1.6250   -1.8640 H   0  0  0  0  0  0  0  0  0  0  0  0
    4.5290   -2.1700    1.0290 H   0  0  0  0  0  0  0  0  0  0  0  0
    5.3470   -1.1280   -0.1240 H   0  0  0  0  0  0  0  0  0  0  0  0
    6.0930   -3.0220   -1.4440 H   0  0  0  0  0  0  0  0  0  0  0  0
    6.4840   -3.3650    0.2330 H   0  0  0  0  0  0  0  0  0  0  0  0
    4.5280   -4.8290    0.4550 H   0  0  0  0  0  0  0  0  0  0  0  0
    5.4780   -5.3410   -0.9310 H   0  0  0  0  0  0  0  0  0  0  0  0
    3.1580   -5.2600   -1.4390 H   0  0  0  0  0  0  0  0  0  0  0  0
    2.4220   -3.5900    0.0790 H   0  0  0  0  0  0  0  0  0  0  0  0
    1.9100   -3.2520   -1.5620 H   0  0  0  0  0  0  0  0  0  0  0  0
   -1.2280   -1.3360    0.6080 H   0  0  0  0  0  0  0  0  0  0  0  0
   -3.2840   -0.3160    0.3550 H   0  0  0  0  0  0  0  0  0  0  0  0
   -5.5700   -1.2070    0.7130 H   0  0  0  0  0  0  0  0  0  0  0  0
   -7.5950   -1.9030    2.8620 H   0  0  0  0  0  0  0  0  0  0  0  0
   -7.4490   -1.7120    5.4460 H   0  0  0  0  0  0  0  0  0  0  0  0
   -5.1400   -0.7620    6.0700 H   0  0  0  0  0  0  0  0  0  0  0  0
   -2.7810    0.1010    4.6010 H   0  0  0  0  0  0  0  0  0  0  0  0
  1 29  1  0  0  0  0
  1 30  1  0  0  0  0
  1  2  1  0  0  0  0
  2  3  2  0  0  0  0
  2  4  1  0  0  0  0
  4  5  2  0  0  0  0
  5 31  1  0  0  0  0
  5  6  1  0  0  0  0
  6  7  2  0  0  0  0
  7  8  1  0  0  0  0
  8 32  1  0  0  0  0
  8  9  1  0  0  0  0
  9 33  1  0  0  0  0
  9 10  1  0  0  0  0
 10 34  1  0  0  0  0
 10 35  1  0  0  0  0
 10 11  1  0  0  0  0
 11 36  1  0  0  0  0
 11 37  1  0  0  0  0
 11 12  1  0  0  0  0
 12 38  1  0  0  0  0
 12 39  1  0  0  0  0
 12 13  1  0  0  0  0
 13 40  1  0  0  0  0
 13 14  1  0  0  0  0
 14  9  1  0  0  0  0
 14 41  1  0  0  0  0
 14 42  1  0  0  0  0
  7 15  1  0  0  0  0
 15 16  1  0  0  0  0
 16 43  1  0  0  0  0
 16 17  2  0  0  0  0
 17 18  1  0  0  0  0
 18 19  1  0  0  0  0
 19  4  1  0  0  0  0
 19 15  2  0  0  0  0
 17 20  1  0  0  0  0
 20 21  2  0  0  0  0
 21 44  1  0  0  0  0
 21 22  1  0  0  0  0
 22 45  1  0  0  0  0
 22 23  2  0  0  0  0
 23 24  1  0  0  0  0
 24 46  1  0  0  0  0
 24 25  2  0  0  0  0
 25 47  1  0  0  0  0
 25 26  1  0  0  0  0
 26 48  1  0  0  0  0
 26 27  1  0  0  0  0
 27 23  1  0  0  0  0
 27 28  2  0  0  0  0
 28 20  1  0  0  0  0
 28 49  1  0  0  0  0
M  END
>  <LOGBIO>
7.8000

>  <PRED_LOGBIO>
7.8500

>  <XV_RES>
-0.0810

>  <WHL_TMPL>
3

>  <ANCH>
16-25;29-10

$$$$
ROW57
  -MTS-   01071500363D 0   0.00000     0.00000     0

 50 54  0  0  1  0  0  0  0  0999 V2000
    2.3470    2.5460    3.8020 N   0  0  0  0  0  0  0  0  0  0  0  0
    3.1640    1.6940    3.1900 C   0  0  0  0  0  0  0  0  0  0  0  0
    4.3810    1.7960    3.3370 O   0  0  0  0  0  0  0  0  0  0  0  0
    2.6090    0.6230    2.3330 C   0  0  0  0  0  0  0  0  0  0  0  0
    3.4600   -0.2790    1.6840 C   0  0  0  0  0  0  0  0  0  0  0  0
    2.9610   -1.2500    0.9070 N   0  0  0  0  0  0  0  0  0  0  0  0
    1.6420   -1.3960    0.7210 C   0  0  0  0  0  0  0  0  0  0  0  0
    2.5960   -0.9510   -0.2860 N   0  0  0  0  0  0  0  0  0  0  0  0
    3.4950   -1.9650   -0.8570 C   0  0  1  0  0  0  0  0  0  0  0  0
    4.7850   -2.0540   -0.0220 C   0  0  0  0  0  0  0  0  0  0  0  0
    5.6620   -3.2370   -0.4680 C   0  0  0  0  0  0  0  0  0  0  0  0
    4.8480   -4.5420   -0.5450 C   0  0  0  0  0  0  0  0  0  0  0  0
    3.6690   -4.3890   -1.4100 N   0  0  0  0  0  0  0  0  0  0  0  0
    2.7800   -3.3280   -0.9140 C   0  0  0  0  0  0  0  0  0  0  0  0
    0.7360   -0.5270    1.3410 C   0  0  0  0  0  0  0  0  0  0  0  0
   -0.7370   -0.5880    1.2120 C   0  0  0  0  0  0  0  0  0  0  0  0
   -1.4240    0.3410    1.8910 C   0  0  0  0  0  0  0  0  0  0  0  0
   -0.2250    1.3380    2.7270 S   0  0  0  0  0  0  0  0  0  0  0  0
    1.2250    0.4980    2.1590 C   0  0  0  0  0  0  0  0  0  0  0  0
   -2.8850   -0.0500    2.4550 C   0  0  0  0  0  0  0  0  0  0  0  0
   -3.6810   -0.4230    1.3660 C   0  0  0  0  0  0  0  0  0  0  0  0
   -4.9180   -0.9050    1.5600 N   0  0  0  0  0  0  0  0  0  0  0  0
   -5.4420   -1.0510    2.7840 C   0  0  0  0  0  0  0  0  0  0  0  0
   -6.7380   -1.5590    2.9350 C   0  0  0  0  0  0  0  0  0  0  0  0
   -7.2860   -1.7110    4.2140 C   0  0  0  0  0  0  0  0  0  0  0  0
   -6.5380   -1.3550    5.3430 C   0  0  0  0  0  0  0  0  0  0  0  0
   -5.2430   -0.8470    5.1920 C   0  0  0  0  0  0  0  0  0  0  0  0
   -4.6950   -0.6950    3.9130 C   0  0  0  0  0  0  0  0  0  0  0  0
   -3.4000   -0.1880    3.7500 C   0  0  0  0  0  0  0  0  0  0  0  0
    1.3470    2.4620    3.6820 H   0  0  0  0  0  0  0  0  0  0  0  0
    2.7250    3.2770    4.3880 H   0  0  0  0  0  0  0  0  0  0  0  0
    4.5290   -0.1920    1.8110 H   0  0  0  0  0  0  0  0  0  0  0  0
    2.6600    0.0090   -0.5920 H   0  0  0  0  0  0  0  0  0  0  0  0
    3.7270   -1.6250   -1.8640 H   0  0  0  0  0  0  0  0  0  0  0  0
    4.5290   -2.1700    1.0290 H   0  0  0  0  0  0  0  0  0  0  0  0
    5.3470   -1.1280   -0.1240 H   0  0  0  0  0  0  0  0  0  0  0  0
    6.0930   -3.0220   -1.4440 H   0  0  0  0  0  0  0  0  0  0  0  0
    6.4840   -3.3650    0.2330 H   0  0  0  0  0  0  0  0  0  0  0  0
    4.5280   -4.8290    0.4550 H   0  0  0  0  0  0  0  0  0  0  0  0
    5.4780   -5.3410   -0.9310 H   0  0  0  0  0  0  0  0  0  0  0  0
    3.1580   -5.2600   -1.4390 H   0  0  0  0  0  0  0  0  0  0  0  0
    2.4220   -3.5900    0.0790 H   0  0  0  0  0  0  0  0  0  0  0  0
    1.9100   -3.2520   -1.5620 H   0  0  0  0  0  0  0  0  0  0  0  0
   -1.2280   -1.3360    0.6080 H   0  0  0  0  0  0  0  0  0  0  0  0
   -3.2970   -0.3220    0.3620 H   0  0  0  0  0  0  0  0  0  0  0  0
   -7.3150   -1.8330    2.0640 H   0  0  0  0  0  0  0  0  0  0  0  0
   -8.2860   -2.1030    4.3300 H   0  0  0  0  0  0  0  0  0  0  0  0
   -6.9610   -1.4720    6.3300 H   0  0  0  0  0  0  0  0  0  0  0  0
   -4.6660   -0.5720    6.0630 H   0  0  0  0  0  0  0  0  0  0  0  0
   -2.8080    0.0920    4.6080 H   0  0  0  0  0  0  0  0  0  0  0  0
  1 30  1  0  0  0  0
  1 31  1  0  0  0  0
  1  2  1  0  0  0  0
  2  3  2  0  0  0  0
  2  4  1  0  0  0  0
  4  5  2  0  0  0  0
  5 32  1  0  0  0  0
  5  6  1  0  0  0  0
  6  7  2  0  0  0  0
  7  8  1  0  0  0  0
  8 33  1  0  0  0  0
  8  9  1  0  0  0  0
  9 34  1  0  0  0  0
  9 10  1  0  0  0  0
 10 35  1  0  0  0  0
 10 36  1  0  0  0  0
 10 11  1  0  0  0  0
 11 37  1  0  0  0  0
 11 38  1  0  0  0  0
 11 12  1  0  0  0  0
 12 39  1  0  0  0  0
 12 40  1  0  0  0  0
 12 13  1  0  0  0  0
 13 41  1  0  0  0  0
 13 14  1  0  0  0  0
 14  9  1  0  0  0  0
 14 42  1  0  0  0  0
 14 43  1  0  0  0  0
  7 15  1  0  0  0  0
 15 16  1  0  0  0  0
 16 44  1  0  0  0  0
 16 17  2  0  0  0  0
 17 18  1  0  0  0  0
 18 19  1  0  0  0  0
 19  4  1  0  0  0  0
 19 15  2  0  0  0  0
 17 20  1  0  0  0  0
 20 21  2  0  0  0  0
 21 45  1  0  0  0  0
 21 22  1  0  0  0  0
 22 23  2  0  0  0  0
 23 24  1  0  0  0  0
 24 46  1  0  0  0  0
 24 25  2  0  0  0  0
 25 47  1  0  0  0  0
 25 26  1  0  0  0  0
 26 48  1  0  0  0  0
 26 27  2  0  0  0  0
 27 49  1  0  0  0  0
 27 28  1  0  0  0  0
 28 23  1  0  0  0  0
 28 29  2  0  0  0  0
 29 20  1  0  0  0  0
 29 50  1  0  0  0  0
M  END
>  <LOGBIO>
7.4700

>  <PRED_LOGBIO>
8.2200

>  <XV_RES>
-0.8990

>  <WHL_TMPL>
3

>  <ANCH>
16-25;29-10

$$$$
ROW58
  -MTS-   01071500363D 0   0.00000     0.00000     0

 40 43  0  0  0  0  0  0  0  0999 V2000
   -6.9960   11.0350    3.7130 C   0  0  0  0  0  0  0  0  0  0  0  0
   -6.0290   10.4370    4.7520 C   0  0  0  0  0  0  0  0  0  0  0  0
   -4.9890    9.5100    4.0980 C   0  0  0  0  0  0  0  0  0  0  0  0
   -5.6730    8.4810    3.1780 C   0  0  0  0  0  0  0  0  0  0  0  0
   -6.5420    7.5640    4.0570 C   0  0  0  0  0  0  0  0  0  0  0  0
   -5.6630    6.7290    5.0070 C   0  0  0  0  0  0  0  0  0  0  0  0
   -4.5890    6.0080    4.3090 N   0  0  0  0  0  0  0  0  0  0  0  0
   -3.7430    6.8460    3.4470 C   0  0  0  0  0  0  0  0  0  0  0  0
   -4.5710    7.6840    2.4560 C   0  0  0  0  0  0  0  0  0  0  0  0
   -4.3850    4.6150    4.4550 C   0  0  0  0  0  0  0  0  0  0  0  0
   -3.1400    4.2890    4.8280 N   0  0  0  0  0  0  0  0  0  0  0  0
   -2.8980    3.1810    5.5420 C   0  0  0  0  0  0  0  0  0  0  0  0
   -3.9000    2.3680    5.9030 N   0  0  0  0  0  0  0  0  0  0  0  0
   -5.1680    2.6360    5.5630 C   0  0  0  0  0  0  0  0  0  0  0  0
   -6.4080    1.9930    5.7870 N   0  0  0  0  0  0  0  0  0  0  0  0
   -7.3800    2.7500    5.1860 C   0  0  0  0  0  0  0  0  0  0  0  0
   -6.8380    3.8070    4.6120 N   0  0  0  0  0  0  0  0  0  0  0  0
   -5.4530    3.7860    4.8170 C   0  0  0  0  0  0  0  0  0  0  0  0
   -6.5270    9.1340    2.1750 N   0  0  0  0  0  0  0  0  0  0  0  0
   -7.5830    9.9340    2.8120 C   0  0  0  0  0  0  0  0  0  0  0  0
   -6.4650   11.7610    3.1000 H   0  0  0  0  0  0  0  0  0  0  0  0
   -7.8030   11.5530    4.2260 H   0  0  0  0  0  0  0  0  0  0  0  0
   -6.5950    9.8780    5.4940 H   0  0  0  0  0  0  0  0  0  0  0  0
   -5.5170   11.2410    5.2760 H   0  0  0  0  0  0  0  0  0  0  0  0
   -4.2870   10.1040    3.5170 H   0  0  0  0  0  0  0  0  0  0  0  0
   -4.4300    8.9870    4.8720 H   0  0  0  0  0  0  0  0  0  0  0  0
   -7.1240    6.8980    3.4220 H   0  0  0  0  0  0  0  0  0  0  0  0
   -7.2330    8.1690    4.6410 H   0  0  0  0  0  0  0  0  0  0  0  0
   -5.2280    7.3820    5.7610 H   0  0  0  0  0  0  0  0  0  0  0  0
   -6.2860    6.0170    5.5420 H   0  0  0  0  0  0  0  0  0  0  0  0
   -3.1410    7.5070    4.0670 H   0  0  0  0  0  0  0  0  0  0  0  0
   -3.0500    6.2120    2.8970 H   0  0  0  0  0  0  0  0  0  0  0  0
   -5.0240    7.0270    1.7160 H   0  0  0  0  0  0  0  0  0  0  0  0
   -3.9130    8.3720    1.9270 H   0  0  0  0  0  0  0  0  0  0  0  0
   -1.8850    2.9420    5.8300 H   0  0  0  0  0  0  0  0  0  0  0  0
   -6.5520    1.1320    6.2960 H   0  0  0  0  0  0  0  0  0  0  0  0
   -8.4340    2.5160    5.1840 H   0  0  0  0  0  0  0  0  0  0  0  0
   -6.9580    8.4320    1.5920 H   0  0  0  0  0  0  0  0  0  0  0  0
   -8.2230    9.2840    3.4050 H   0  0  0  0  0  0  0  0  0  0  0  0
   -8.2060   10.3890    2.0440 H   0  0  0  0  0  0  0  0  0  0  0  0
  1 21  1  0  0  0  0
  1 22  1  0  0  0  0
  1  2  1  0  0  0  0
  2 23  1  0  0  0  0
  2 24  1  0  0  0  0
  2  3  1  0  0  0  0
  3 25  1  0  0  0  0
  3 26  1  0  0  0  0
  3  4  1  0  0  0  0
  4  5  1  0  0  0  0
  5 27  1  0  0  0  0
  5 28  1  0  0  0  0
  5  6  1  0  0  0  0
  6 29  1  0  0  0  0
  6 30  1  0  0  0  0
  6  7  1  0  0  0  0
  7  8  1  0  0  0  0
  8 31  1  0  0  0  0
  8 32  1  0  0  0  0
  8  9  1  0  0  0  0
  9  4  1  0  0  0  0
  9 33  1  0  0  0  0
  9 34  1  0  0  0  0
  7 10  1  0  0  0  0
 10 11  2  0  0  0  0
 11 12  1  0  0  0  0
 12 35  1  0  0  0  0
 12 13  2  0  0  0  0
 13 14  1  0  0  0  0
 14 15  1  0  0  0  0
 15 36  1  0  0  0  0
 15 16  1  0  0  0  0
 16 37  1  0  0  0  0
 16 17  2  0  0  0  0
 17 18  1  0  0  0  0
 18 10  1  0  0  0  0
 18 14  2  0  0  0  0
  4 19  1  0  0  0  0
 19 38  1  0  0  0  0
 19 20  1  0  0  0  0
 20  1  1  0  0  0  0
 20 39  1  0  0  0  0
 20 40  1  0  0  0  0
M  END
>  <LOGBIO>
4.7400

>  <PRED_LOGBIO>
5.6200

>  <XV_RES>
-1.5710

>  <WHL_TMPL>
2

>  <ANCH>
14-16;29-30

$$$$
ROW59
  -MTS-   01071500363D 0   0.00000     0.00000     0

 38 41  0  0  0  0  0  0  0  0999 V2000
   -2.3740    0.3050    3.8390 C   0  0  0  0  0  0  0  0  0  0  0  0
   -2.0830   -0.1030    2.4140 C   0  0  0  0  0  0  0  0  0  0  0  0
   -2.3800    1.1280    2.8520 C   0  0  0  0  0  0  0  0  0  0  0  0
   -1.3240    2.1620    2.9290 C   0  0  0  0  0  0  0  0  0  0  0  0
   -1.3580    3.4230    3.3180 N   0  0  0  0  0  0  0  0  0  0  0  0
   -0.0100    3.9350    3.1710 N   0  0  0  0  0  0  0  0  0  0  0  0
    0.7260    2.9310    2.7030 C   0  0  0  0  0  0  0  0  0  0  0  0
    1.9480    2.9870    2.4470 O   0  0  0  0  0  0  0  0  0  0  0  0
   -0.0430    1.8570    2.5500 N   0  0  0  0  0  0  0  0  0  0  0  0
    0.2850    0.5610    2.0860 C   0  0  0  0  0  0  0  0  0  0  0  0
    1.6010    0.2740    1.7050 C   0  0  0  0  0  0  0  0  0  0  0  0
    1.9330   -1.0060    1.2440 C   0  0  0  0  0  0  0  0  0  0  0  0
    0.9490   -1.9980    1.1640 C   0  0  0  0  0  0  0  0  0  0  0  0
   -0.3680   -1.7110    1.5450 C   0  0  0  0  0  0  0  0  0  0  0  0
   -0.6990   -0.4310    2.0060 C   0  0  0  0  0  0  0  0  0  0  0  0
    3.3220   -1.2930    0.8460 C   0  0  0  0  0  0  0  0  0  0  0  0
    3.5990   -2.1050   -0.2730 C   0  0  0  0  0  0  0  0  0  0  0  0
    4.9150   -2.3780   -0.6520 C   0  0  0  0  0  0  0  0  0  0  0  0
    5.9600   -1.8300    0.0960 C   0  0  0  0  0  0  0  0  0  0  0  0
    7.2580   -2.0840   -0.2580 C   0  0  0  0  0  0  0  0  0  0  0  0
    7.4460   -2.9280   -1.4340 C   0  0  0  0  0  0  0  0  0  0  0  0
    7.5960   -3.5990   -2.3690 N   0  0  0  0  0  0  0  0  0  0  0  0
    5.7200   -1.0270    1.2010 C   0  0  0  0  0  0  0  0  0  0  0  0
    4.4020   -0.7600    1.5740 C   0  0  0  0  0  0  0  0  0  0  0  0
   -3.0180   -0.4380    4.3040 H   0  0  0  0  0  0  0  0  0  0  0  0
   -2.8720    1.2720    3.8450 H   0  0  0  0  0  0  0  0  0  0  0  0
   -1.4400    0.3740    4.3930 H   0  0  0  0  0  0  0  0  0  0  0  0
   -3.3900    1.3660    3.1500 H   0  0  0  0  0  0  0  0  0  0  0  0
    0.3090    4.8700    3.3820 H   0  0  0  0  0  0  0  0  0  0  0  0
    2.3610    1.0390    1.7660 H   0  0  0  0  0  0  0  0  0  0  0  0
    1.2050   -2.9850    0.8090 H   0  0  0  0  0  0  0  0  0  0  0  0
   -1.1270   -2.4760    1.4830 H   0  0  0  0  0  0  0  0  0  0  0  0
    2.7830   -2.5210   -0.8440 H   0  0  0  0  0  0  0  0  0  0  0  0
    5.1210   -3.0020   -1.5090 H   0  0  0  0  0  0  0  0  0  0  0  0
    7.6780   -2.6480    0.5720 H   0  0  0  0  0  0  0  0  0  0  0  0
    7.7610   -1.1380   -0.4480 H   0  0  0  0  0  0  0  0  0  0  0  0
    6.5430   -0.6140    1.7660 H   0  0  0  0  0  0  0  0  0  0  0  0
    4.2080   -0.1350    2.4340 H   0  0  0  0  0  0  0  0  0  0  0  0
  1 25  1  0  0  0  0
  1 26  1  0  0  0  0
  1 27  1  0  0  0  0
  1  2  1  0  0  0  0
  2  3  2  0  0  0  0
  3 28  1  0  0  0  0
  3  4  1  0  0  0  0
  4  5  2  0  0  0  0
  5  6  1  0  0  0  0
  6 29  1  0  0  0  0
  6  7  1  0  0  0  0
  7  8  2  0  0  0  0
  7  9  1  0  0  0  0
  9  4  1  0  0  0  0
  9 10  1  0  0  0  0
 10 11  1  0  0  0  0
 11 30  1  0  0  0  0
 11 12  2  0  0  0  0
 12 13  1  0  0  0  0
 13 31  1  0  0  0  0
 13 14  2  0  0  0  0
 14 32  1  0  0  0  0
 14 15  1  0  0  0  0
 15  2  1  0  0  0  0
 15 10  2  0  0  0  0
 12 16  1  0  0  0  0
 16 17  2  0  0  0  0
 17 33  1  0  0  0  0
 17 18  1  0  0  0  0
 18 34  1  0  0  0  0
 18 19  2  0  0  0  0
 19 20  1  0  0  0  0
 20 35  1  0  0  0  0
 20 36  1  0  0  0  0
 20 21  1  0  0  0  0
 21 22  3  0  0  0  0
 19 23  1  0  0  0  0
 23 37  1  0  0  0  0
 23 24  2  0  0  0  0
 24 16  1  0  0  0  0
 24 38  1  0  0  0  0
M  END
>  <LOGBIO>
6.6800

>  <PRED_LOGBIO>
7.7200

>  <XV_RES>
-1.1130

>  <WHL_TMPL>
1

>  <ANCH>
6-29;18-19

$$$$
ROW61
  -MTS-   01071500363D 0   0.00000     0.00000     0

 43 46  0  0  0  0  0  0  0  0999 V2000
    6.5670   -4.0330    2.2350 C   0  0  0  0  0  0  0  0  0  0  0  0
    6.6130   -2.7990    2.9570 O   0  0  0  0  0  0  0  0  0  0  0  0
    5.9310   -1.7280    2.4440 C   0  0  0  0  0  0  0  0  0  0  0  0
    4.5970   -1.5090    2.8060 C   0  0  0  0  0  0  0  0  0  0  0  0
    3.8990   -0.4140    2.2820 C   0  0  0  0  0  0  0  0  0  0  0  0
    4.5360    0.4620    1.3950 C   0  0  0  0  0  0  0  0  0  0  0  0
    5.8710    0.2430    1.0330 C   0  0  0  0  0  0  0  0  0  0  0  0
    6.5680   -0.8520    1.5570 C   0  0  0  0  0  0  0  0  0  0  0  0
    7.9040   -1.0710    1.1940 N   0  0  0  0  0  0  0  0  0  0  0  0
    2.4880   -0.1830    2.6650 C   0  0  0  0  0  0  0  0  0  0  0  0
    2.0730   -0.4170    3.9820 C   0  0  0  0  0  0  0  0  0  0  0  0
    0.7390   -0.1980    4.3440 C   0  0  0  0  0  0  0  0  0  0  0  0
   -0.1810    0.2540    3.3900 C   0  0  0  0  0  0  0  0  0  0  0  0
   -1.5850    0.4780    3.7990 C   0  0  0  0  0  0  0  0  0  0  0  0
   -2.1250   -0.3390    4.5430 O   0  0  0  0  0  0  0  0  0  0  0  0
   -2.2830    1.5320    3.3880 N   0  0  0  0  0  0  0  0  0  0  0  0
   -1.7280    2.5360    2.5590 C   0  0  0  0  0  0  0  0  0  0  0  0
   -2.0020    3.8590    2.9280 C   0  0  0  0  0  0  0  0  0  0  0  0
   -2.7680    4.1170    4.0350 O   0  0  0  0  0  0  0  0  0  0  0  0
   -1.4940    4.9180    2.1660 C   0  0  0  0  0  0  0  0  0  0  0  0
   -0.7120    4.6540    1.0360 C   0  0  0  0  0  0  0  0  0  0  0  0
   -0.4380    3.3320    0.6670 C   0  0  0  0  0  0  0  0  0  0  0  0
   -0.9460    2.2730    1.4290 C   0  0  0  0  0  0  0  0  0  0  0  0
   -0.6340    0.9440    1.0540 N   0  0  0  0  0  0  0  0  0  0  0  0
    0.2350    0.4880    2.0730 C   0  0  0  0  0  0  0  0  0  0  0  0
    1.5690    0.2690    1.7110 C   0  0  0  0  0  0  0  0  0  0  0  0
    6.9800   -3.8860    1.2390 H   0  0  0  0  0  0  0  0  0  0  0  0
    7.1520   -4.7840    2.7630 H   0  0  0  0  0  0  0  0  0  0  0  0
    5.5350   -4.3680    2.1550 H   0  0  0  0  0  0  0  0  0  0  0  0
    4.1050   -2.1850    3.4900 H   0  0  0  0  0  0  0  0  0  0  0  0
    3.9980    1.3060    0.9910 H   0  0  0  0  0  0  0  0  0  0  0  0
    6.3620    0.9190    0.3480 H   0  0  0  0  0  0  0  0  0  0  0  0
    8.1220   -1.6400    0.3890 H   0  0  0  0  0  0  0  0  0  0  0  0
    8.6490   -0.6590    1.7380 H   0  0  0  0  0  0  0  0  0  0  0  0
    2.7830   -0.7650    4.7170 H   0  0  0  0  0  0  0  0  0  0  0  0
    0.4190   -0.3780    5.3600 H   0  0  0  0  0  0  0  0  0  0  0  0
   -3.2470    1.6200    3.6790 H   0  0  0  0  0  0  0  0  0  0  0  0
   -2.2160    4.1930    4.8290 H   0  0  0  0  0  0  0  0  0  0  0  0
   -1.7060    5.9380    2.4510 H   0  0  0  0  0  0  0  0  0  0  0  0
   -0.3200    5.4710    0.4480 H   0  0  0  0  0  0  0  0  0  0  0  0
    0.1660    3.1280   -0.2050 H   0  0  0  0  0  0  0  0  0  0  0  0
   -0.9580    0.4370    0.2430 H   0  0  0  0  0  0  0  0  0  0  0  0
    1.8890    0.4490    0.6950 H   0  0  0  0  0  0  0  0  0  0  0  0
  1 27  1  0  0  0  0
  1 28  1  0  0  0  0
  1 29  1  0  0  0  0
  1  2  1  0  0  0  0
  2  3  1  0  0  0  0
  3  4  2  0  0  0  0
  4 30  1  0  0  0  0
  4  5  1  0  0  0  0
  5  6  2  0  0  0  0
  6 31  1  0  0  0  0
  6  7  1  0  0  0  0
  7 32  1  0  0  0  0
  7  8  2  0  0  0  0
  8  3  1  0  0  0  0
  8  9  1  0  0  0  0
  9 33  1  0  0  0  0
  9 34  1  0  0  0  0
  5 10  1  0  0  0  0
 10 11  2  0  0  0  0
 11 35  1  0  0  0  0
 11 12  1  0  0  0  0
 12 36  1  0  0  0  0
 12 13  2  0  0  0  0
 13 14  1  0  0  0  0
 14 15  2  0  0  0  0
 14 16  1  0  0  0  0
 16 37  1  0  0  0  0
 16 17  1  0  0  0  0
 17 18  2  0  0  0  0
 18 19  1  0  0  0  0
 19 38  1  0  0  0  0
 18 20  1  0  0  0  0
 20 39  1  0  0  0  0
 20 21  2  0  0  0  0
 21 40  1  0  0  0  0
 21 22  1  0  0  0  0
 22 41  1  0  0  0  0
 22 23  2  0  0  0  0
 23 17  1  0  0  0  0
 23 24  1  0  0  0  0
 24 42  1  0  0  0  0
 24 25  1  0  0  0  0
 25 13  1  0  0  0  0
 25 26  2  0  0  0  0
 26 10  1  0  0  0  0
 26 43  1  0  0  0  0
M  END
>  <LOGBIO>
7.1400

>  <PRED_LOGBIO>
7.3200

>  <XV_RES>
-0.2390

>  <WHL_TMPL>
1

>  <ANCH>
7-9;42-41

$$$$
ROW62
  -MTS-   01071500363D 0   0.00000     0.00000     0

 37 41  0  0  0  0  0  0  0  0999 V2000
    5.1840   -2.9060   -0.5380 F   0  0  0  0  0  0  0  0  0  0  0  0
    4.0690   -2.3190   -0.0540 C   0  0  0  0  0  0  0  0  0  0  0  0
    2.8620   -3.0280   -0.0210 C   0  0  0  0  0  0  0  0  0  0  0  0
    1.7060   -2.4190    0.4810 C   0  0  0  0  0  0  0  0  0  0  0  0
    1.7560   -1.1000    0.9490 C   0  0  0  0  0  0  0  0  0  0  0  0
    2.9630   -0.3910    0.9160 C   0  0  0  0  0  0  0  0  0  0  0  0
    4.1190   -1.0010    0.4140 C   0  0  0  0  0  0  0  0  0  0  0  0
    3.0130    0.9270    1.3840 C   0  0  0  0  0  0  0  0  0  0  0  0
    4.2590    1.7250    1.3730 C   0  0  0  0  0  0  0  0  0  0  0  0
    5.3030    1.2370    0.9430 O   0  0  0  0  0  0  0  0  0  0  0  0
    4.2450    2.9740    1.8310 N   0  0  0  0  0  0  0  0  0  0  0  0
    3.1130    3.5690    2.3220 C   0  0  0  0  0  0  0  0  0  0  0  0
    1.9360    2.9310    2.3750 C   0  0  0  0  0  0  0  0  0  0  0  0
    1.8570    1.5360    1.8860 C   0  0  0  0  0  0  0  0  0  0  0  0
    0.6500    0.8270    1.9190 C   0  0  0  0  0  0  0  0  0  0  0  0
   -0.6590    1.1450    2.3520 N   0  0  0  0  0  0  0  0  0  0  0  0
   -1.4420    0.0410    2.1390 C   0  0  0  0  0  0  0  0  0  0  0  0
   -0.7200   -0.9300    1.6110 N   0  0  0  0  0  0  0  0  0  0  0  0
    0.6000   -0.4910    1.4510 C   0  0  0  0  0  0  0  0  0  0  0  0
   -2.8850   -0.0500    2.4550 C   0  0  0  0  0  0  0  0  0  0  0  0
   -3.6450    1.1170    2.5980 C   0  0  0  0  0  0  0  0  0  0  0  0
   -5.0100    1.0310    2.8960 C   0  0  0  0  0  0  0  0  0  0  0  0
   -5.6150   -0.2220    3.0520 C   0  0  0  0  0  0  0  0  0  0  0  0
   -4.8550   -1.3890    2.9090 C   0  0  0  0  0  0  0  0  0  0  0  0
   -3.4900   -1.3030    2.6100 C   0  0  0  0  0  0  0  0  0  0  0  0
    2.8230   -4.0450   -0.3820 H   0  0  0  0  0  0  0  0  0  0  0  0
    0.7750   -2.9660    0.5070 H   0  0  0  0  0  0  0  0  0  0  0  0
    5.0500   -0.4540    0.3880 H   0  0  0  0  0  0  0  0  0  0  0  0
    5.1040    3.5050    1.8170 H   0  0  0  0  0  0  0  0  0  0  0  0
    3.1710    4.5870    2.6790 H   0  0  0  0  0  0  0  0  0  0  0  0
    1.0600    3.4260    2.7670 H   0  0  0  0  0  0  0  0  0  0  0  0
   -0.9610    2.0250    2.7450 H   0  0  0  0  0  0  0  0  0  0  0  0
   -3.1780    2.0840    2.4780 H   0  0  0  0  0  0  0  0  0  0  0  0
   -5.5970    1.9310    3.0060 H   0  0  0  0  0  0  0  0  0  0  0  0
   -6.6680   -0.2880    3.2830 H   0  0  0  0  0  0  0  0  0  0  0  0
   -5.3220   -2.3550    3.0290 H   0  0  0  0  0  0  0  0  0  0  0  0
   -2.9040   -2.2030    2.4990 H   0  0  0  0  0  0  0  0  0  0  0  0
  1  2  1  0  0  0  0
  2  3  1  0  0  0  0
  3 26  1  0  0  0  0
  3  4  2  0  0  0  0
  4 27  1  0  0  0  0
  4  5  1  0  0  0  0
  5  6  2  0  0  0  0
  6  7  1  0  0  0  0
  7  2  2  0  0  0  0
  7 28  1  0  0  0  0
  6  8  1  0  0  0  0
  8  9  1  0  0  0  0
  9 10  2  0  0  0  0
  9 11  1  0  0  0  0
 11 29  1  0  0  0  0
 11 12  1  0  0  0  0
 12 30  1  0  0  0  0
 12 13  2  0  0  0  0
 13 31  1  0  0  0  0
 13 14  1  0  0  0  0
 14  8  2  0  0  0  0
 14 15  1  0  0  0  0
 15 16  1  0  0  0  0
 16 32  1  0  0  0  0
 16 17  1  0  0  0  0
 17 18  2  0  0  0  0
 18 19  1  0  0  0  0
 19  5  1  0  0  0  0
 19 15  2  0  0  0  0
 17 20  1  0  0  0  0
 20 21  2  0  0  0  0
 21 33  1  0  0  0  0
 21 22  1  0  0  0  0
 22 34  1  0  0  0  0
 22 23  2  0  0  0  0
 23 35  1  0  0  0  0
 23 24  1  0  0  0  0
 24 36  1  0  0  0  0
 24 25  2  0  0  0  0
 25 20  1  0  0  0  0
 25 37  1  0  0  0  0
M  END
>  <LOGBIO>
5.9700

>  <PRED_LOGBIO>
6.8000

>  <XV_RES>
-1.0450

>  <WHL_TMPL>
3

>  <ANCH>
2-3;24-27

$$$$
ROW63
  -MTS-   01071500363D 0   0.00000     0.00000     0

 46 48  0  0  0  0  0  0  0  0999 V2000
    5.7080   -2.4530   -2.8930 C   0  0  0  0  0  0  0  0  0  0  0  0
    5.3140   -3.1470   -1.7150 O   0  0  0  0  0  0  0  0  0  0  0  0
    4.9150   -2.3780   -0.6520 C   0  0  0  0  0  0  0  0  0  0  0  0
    3.5990   -2.1050   -0.2730 C   0  0  0  0  0  0  0  0  0  0  0  0
    3.3220   -1.2930    0.8460 C   0  0  0  0  0  0  0  0  0  0  0  0
    1.9330   -1.0060    1.2440 C   0  0  0  0  0  0  0  0  0  0  0  0
    0.8830   -1.6080    0.4090 N   0  0  0  0  0  0  0  0  0  0  0  0
    0.5060   -0.7110   -0.6930 C   0  0  0  0  0  0  0  0  0  0  0  0
   -0.0900   -1.6150   -1.7880 C   0  0  0  0  0  0  0  0  0  0  0  0
    0.4110   -3.0280   -1.4370 C   0  0  0  0  0  0  0  0  0  0  0  0
    1.3670   -2.8320   -0.2460 C   0  0  0  0  0  0  0  0  0  0  0  0
    4.4020   -0.7600    1.5740 C   0  0  0  0  0  0  0  0  0  0  0  0
    5.7200   -1.0270    1.2010 C   0  0  0  0  0  0  0  0  0  0  0  0
    5.9600   -1.8300    0.0960 C   0  0  0  0  0  0  0  0  0  0  0  0
    7.2580   -2.0840   -0.2580 N   0  0  0  0  0  0  0  0  0  0  0  0
    8.2550   -1.5640    0.4520 C   0  0  0  0  0  0  0  0  0  0  0  0
    8.0070   -0.8430    1.4430 O   0  0  0  0  0  0  0  0  0  0  0  0
    9.5160   -1.8100    0.1080 N   0  0  0  0  0  0  0  0  0  0  0  0
   10.5760   -1.2570    0.8640 C   0  0  0  0  0  0  0  0  0  0  0  0
   11.1000   -0.0030    0.5260 C   0  0  0  0  0  0  0  0  0  0  0  0
   12.1050    0.5120    1.2480 N   0  0  0  0  0  0  0  0  0  0  0  0
   12.6130   -0.1600    2.2900 C   0  0  0  0  0  0  0  0  0  0  0  0
   12.0880   -1.4140    2.6260 C   0  0  0  0  0  0  0  0  0  0  0  0
   11.0830   -1.9310    1.9050 N   0  0  0  0  0  0  0  0  0  0  0  0
   13.7000    0.4070    3.0640 C   0  0  0  0  0  0  0  0  0  0  0  0
   14.5690    0.8610    3.6830 N   0  0  0  0  0  0  0  0  0  0  0  0
    4.8280   -2.1280   -3.4440 H   0  0  0  0  0  0  0  0  0  0  0  0
    6.2230   -1.5510   -2.5670 H   0  0  0  0  0  0  0  0  0  0  0  0
    6.3460   -3.1220   -3.4670 H   0  0  0  0  0  0  0  0  0  0  0  0
    2.7830   -2.5210   -0.8440 H   0  0  0  0  0  0  0  0  0  0  0  0
    1.8150    0.0690    1.1240 H   0  0  0  0  0  0  0  0  0  0  0  0
    1.7970   -1.3640    2.2620 H   0  0  0  0  0  0  0  0  0  0  0  0
    1.3970   -0.2200   -1.0780 H   0  0  0  0  0  0  0  0  0  0  0  0
   -0.2550   -0.0160   -0.3460 H   0  0  0  0  0  0  0  0  0  0  0  0
   -1.1770   -1.5710   -1.7840 H   0  0  0  0  0  0  0  0  0  0  0  0
    0.2520   -1.3120   -2.7760 H   0  0  0  0  0  0  0  0  0  0  0  0
   -0.4330   -3.6390   -1.1220 H   0  0  0  0  0  0  0  0  0  0  0  0
    0.9680   -3.4300   -2.2810 H   0  0  0  0  0  0  0  0  0  0  0  0
    2.3950   -2.7180   -0.5820 H   0  0  0  0  0  0  0  0  0  0  0  0
    1.3300   -3.6820    0.4320 H   0  0  0  0  0  0  0  0  0  0  0  0
    4.2080   -0.1350    2.4340 H   0  0  0  0  0  0  0  0  0  0  0  0
    6.5430   -0.6140    1.7660 H   0  0  0  0  0  0  0  0  0  0  0  0
    7.4580   -2.6660   -1.0580 H   0  0  0  0  0  0  0  0  0  0  0  0
    9.7160   -2.3930   -0.6920 H   0  0  0  0  0  0  0  0  0  0  0  0
   10.6970    0.5460   -0.3120 H   0  0  0  0  0  0  0  0  0  0  0  0
   12.4910   -1.9630    3.4640 H   0  0  0  0  0  0  0  0  0  0  0  0
  1 27  1  0  0  0  0
  1 28  1  0  0  0  0
  1 29  1  0  0  0  0
  1  2  1  0  0  0  0
  2  3  1  0  0  0  0
  3  4  2  0  0  0  0
  4 30  1  0  0  0  0
  4  5  1  0  0  0  0
  5  6  1  0  0  0  0
  6 31  1  0  0  0  0
  6 32  1  0  0  0  0
  6  7  1  0  0  0  0
  7  8  1  0  0  0  0
  8 33  1  0  0  0  0
  8 34  1  0  0  0  0
  8  9  1  0  0  0  0
  9 35  1  0  0  0  0
  9 36  1  0  0  0  0
  9 10  1  0  0  0  0
 10 37  1  0  0  0  0
 10 38  1  0  0  0  0
 10 11  1  0  0  0  0
 11  7  1  0  0  0  0
 11 39  1  0  0  0  0
 11 40  1  0  0  0  0
  5 12  2  0  0  0  0
 12 41  1  0  0  0  0
 12 13  1  0  0  0  0
 13 42  1  0  0  0  0
 13 14  2  0  0  0  0
 14  3  1  0  0  0  0
 14 15  1  0  0  0  0
 15 43  1  0  0  0  0
 15 16  1  0  0  0  0
 16 17  2  0  0  0  0
 16 18  1  0  0  0  0
 18 44  1  0  0  0  0
 18 19  1  0  0  0  0
 19 20  2  0  0  0  0
 20 45  1  0  0  0  0
 20 21  1  0  0  0  0
 21 22  2  0  0  0  0
 22 23  1  0  0  0  0
 23 46  1  0  0  0  0
 23 24  2  0  0  0  0
 24 19  1  0  0  0  0
 22 25  1  0  0  0  0
 25 26  3  0  0  0  0
M  END
>  <LOGBIO>
7.8900

>  <PRED_LOGBIO>
7.5000

>  <XV_RES>
0.4960

>  <WHL_TMPL>
1

>  <ANCH>
35-36;5-1

$$$$
ROW64
  -MTS-   01071500363D 0   0.00000     0.00000     0

 32 35  0  0  0  0  0  0  0  0999 V2000
   -2.3740    0.3050    3.8390 C   0  0  0  0  0  0  0  0  0  0  0  0
   -2.0830   -0.1030    2.4140 C   0  0  0  0  0  0  0  0  0  0  0  0
   -2.3800    1.1280    2.8520 C   0  0  0  0  0  0  0  0  0  0  0  0
   -1.3240    2.1620    2.9290 C   0  0  0  0  0  0  0  0  0  0  0  0
   -1.3580    3.4230    3.3180 N   0  0  0  0  0  0  0  0  0  0  0  0
   -0.0100    3.9350    3.1710 N   0  0  0  0  0  0  0  0  0  0  0  0
    0.7260    2.9310    2.7030 C   0  0  0  0  0  0  0  0  0  0  0  0
    1.9480    2.9870    2.4470 O   0  0  0  0  0  0  0  0  0  0  0  0
   -0.0430    1.8570    2.5500 N   0  0  0  0  0  0  0  0  0  0  0  0
    0.2850    0.5610    2.0860 C   0  0  0  0  0  0  0  0  0  0  0  0
    1.6010    0.2740    1.7050 C   0  0  0  0  0  0  0  0  0  0  0  0
    1.9330   -1.0060    1.2440 C   0  0  0  0  0  0  0  0  0  0  0  0
    0.9490   -1.9980    1.1640 C   0  0  0  0  0  0  0  0  0  0  0  0
   -0.3680   -1.7110    1.5450 C   0  0  0  0  0  0  0  0  0  0  0  0
   -0.6990   -0.4310    2.0060 C   0  0  0  0  0  0  0  0  0  0  0  0
    3.3290   -1.2940    0.8440 C   0  0  0  0  0  0  0  0  0  0  0  0
    3.6980   -2.0520   -0.1980 C   0  0  0  0  0  0  0  0  0  0  0  0
    5.1780   -2.0540   -0.2050 C   0  0  0  0  0  0  0  0  0  0  0  0
    5.5620   -1.2990    0.8330 C   0  0  0  0  0  0  0  0  0  0  0  0
    4.4500   -0.8300    1.4800 N   0  0  0  0  0  0  0  0  0  0  0  0
   -3.0180   -0.4380    4.3040 H   0  0  0  0  0  0  0  0  0  0  0  0
   -2.8720    1.2720    3.8450 H   0  0  0  0  0  0  0  0  0  0  0  0
   -1.4400    0.3740    4.3930 H   0  0  0  0  0  0  0  0  0  0  0  0
   -3.3900    1.3660    3.1500 H   0  0  0  0  0  0  0  0  0  0  0  0
    0.3090    4.8700    3.3820 H   0  0  0  0  0  0  0  0  0  0  0  0
    2.3610    1.0390    1.7660 H   0  0  0  0  0  0  0  0  0  0  0  0
    1.2050   -2.9850    0.8090 H   0  0  0  0  0  0  0  0  0  0  0  0
   -1.1270   -2.4760    1.4830 H   0  0  0  0  0  0  0  0  0  0  0  0
    3.0460   -2.5590   -0.8930 H   0  0  0  0  0  0  0  0  0  0  0  0
    5.8210   -2.5640   -0.9080 H   0  0  0  0  0  0  0  0  0  0  0  0
    6.5840   -1.0920    1.1130 H   0  0  0  0  0  0  0  0  0  0  0  0
    4.4550   -0.2360    2.2970 H   0  0  0  0  0  0  0  0  0  0  0  0
  1 21  1  0  0  0  0
  1 22  1  0  0  0  0
  1 23  1  0  0  0  0
  1  2  1  0  0  0  0
  2  3  2  0  0  0  0
  3 24  1  0  0  0  0
  3  4  1  0  0  0  0
  4  5  2  0  0  0  0
  5  6  1  0  0  0  0
  6 25  1  0  0  0  0
  6  7  1  0  0  0  0
  7  8  2  0  0  0  0
  7  9  1  0  0  0  0
  9  4  1  0  0  0  0
  9 10  1  0  0  0  0
 10 11  1  0  0  0  0
 11 26  1  0  0  0  0
 11 12  2  0  0  0  0
 12 13  1  0  0  0  0
 13 27  1  0  0  0  0
 13 14  2  0  0  0  0
 14 28  1  0  0  0  0
 14 15  1  0  0  0  0
 15  2  1  0  0  0  0
 15 10  2  0  0  0  0
 12 16  1  0  0  0  0
 16 17  2  0  0  0  0
 17 29  1  0  0  0  0
 17 18  1  0  0  0  0
 18 30  1  0  0  0  0
 18 19  2  0  0  0  0
 19 31  1  0  0  0  0
 19 20  1  0  0  0  0
 20 16  1  0  0  0  0
 20 32  1  0  0  0  0
M  END
>  <LOGBIO>
10.0000

>  <PRED_LOGBIO>
7.6700

>  <XV_RES>
2.4830

>  <WHL_TMPL>
1

>  <ANCH>
6-29;18-19

$$$$
ROW65
  -MTS-   01071500363D 0   0.00000     0.00000     0

 50 53  0  0  0  0  0  0  0  0999 V2000
   -5.3090   -6.1220    2.1090 C   0  0  0  0  0  0  0  0  0  0  0  0
   -4.2960   -5.5400    1.2850 O   0  0  0  0  0  0  0  0  0  0  0  0
   -3.3660   -4.7320    1.8840 C   0  0  0  0  0  0  0  0  0  0  0  0
   -3.6020   -3.3560    1.9950 C   0  0  0  0  0  0  0  0  0  0  0  0
   -2.6510   -2.5300    2.6070 C   0  0  0  0  0  0  0  0  0  0  0  0
   -2.9700   -1.1530    2.6770 N   0  0  0  0  0  0  0  0  0  0  0  0
   -2.1090   -0.1760    2.4080 C   0  0  0  0  0  0  0  0  0  0  0  0
   -2.4980    0.9860    2.5030 O   0  0  0  0  0  0  0  0  0  0  0  0
   -0.7140   -0.4590    2.0020 C   0  0  0  0  0  0  0  0  0  0  0  0
   -0.1180    0.2680    0.9650 C   0  0  0  0  0  0  0  0  0  0  0  0
    1.2020   -0.0040    0.5870 C   0  0  0  0  0  0  0  0  0  0  0  0
    1.9270   -1.0050    1.2460 C   0  0  0  0  0  0  0  0  0  0  0  0
    1.3310   -1.7320    2.2830 C   0  0  0  0  0  0  0  0  0  0  0  0
    0.0110   -1.4600    2.6610 C   0  0  0  0  0  0  0  0  0  0  0  0
   -0.4900   -2.2540    3.7200 N   0  0  0  0  0  0  0  0  0  0  0  0
   -1.4650   -3.0800    3.1070 C   0  0  0  0  0  0  0  0  0  0  0  0
   -1.2290   -4.4550    2.9950 C   0  0  0  0  0  0  0  0  0  0  0  0
   -2.1790   -5.2810    2.3840 C   0  0  0  0  0  0  0  0  0  0  0  0
   -1.9490   -6.6270    2.2740 O   0  0  0  0  0  0  0  0  0  0  0  0
   -2.3930   -7.4730    3.3390 C   0  0  0  0  0  0  0  0  0  0  0  0
    3.3220   -1.2930    0.8460 C   0  0  0  0  0  0  0  0  0  0  0  0
    4.4020   -0.7600    1.5740 C   0  0  0  0  0  0  0  0  0  0  0  0
    5.7200   -1.0270    1.2010 C   0  0  0  0  0  0  0  0  0  0  0  0
    5.9600   -1.8300    0.0960 C   0  0  0  0  0  0  0  0  0  0  0  0
    4.9150   -2.3780   -0.6520 C   0  0  0  0  0  0  0  0  0  0  0  0
    5.3140   -3.1470   -1.7150 O   0  0  0  0  0  0  0  0  0  0  0  0
    5.7080   -2.4530   -2.8930 C   0  0  0  0  0  0  0  0  0  0  0  0
    3.5990   -2.1050   -0.2730 C   0  0  0  0  0  0  0  0  0  0  0  0
    7.2580   -2.0840   -0.2580 N   0  3  0  0  0  0  0  0  0  0  0  0
    7.5040   -2.8000   -1.2430 O   0  0  0  0  0  0  0  0  0  0  0  0
    8.2320   -1.5760    0.4370 O   0  5  0  0  0  0  0  0  0  0  0  0
   -5.8860   -5.3330    2.5870 H   0  0  0  0  0  0  0  0  0  0  0  0
   -5.9690   -6.7330    1.4960 H   0  0  0  0  0  0  0  0  0  0  0  0
   -4.8440   -6.7440    2.8720 H   0  0  0  0  0  0  0  0  0  0  0  0
   -4.5170   -2.9320    1.6090 H   0  0  0  0  0  0  0  0  0  0  0  0
   -3.9080   -0.8970    2.9490 H   0  0  0  0  0  0  0  0  0  0  0  0
   -0.6770    1.0400    0.4570 H   0  0  0  0  0  0  0  0  0  0  0  0
    1.6620    0.5570   -0.2130 H   0  0  0  0  0  0  0  0  0  0  0  0
    1.8900   -2.5040    2.7910 H   0  0  0  0  0  0  0  0  0  0  0  0
   -0.2160   -2.2360    4.6910 H   0  0  0  0  0  0  0  0  0  0  0  0
   -0.3130   -4.8790    3.3810 H   0  0  0  0  0  0  0  0  0  0  0  0
   -3.4710   -7.3790    3.4500 H   0  0  0  0  0  0  0  0  0  0  0  0
   -2.1400   -8.5060    3.1100 H   0  0  0  0  0  0  0  0  0  0  0  0
   -1.9050   -7.1770    4.2650 H   0  0  0  0  0  0  0  0  0  0  0  0
    4.2080   -0.1360    2.4330 H   0  0  0  0  0  0  0  0  0  0  0  0
    6.5430   -0.6140    1.7660 H   0  0  0  0  0  0  0  0  0  0  0  0
    4.8280   -2.1280   -3.4440 H   0  0  0  0  0  0  0  0  0  0  0  0
    6.2230   -3.1750   -3.5240 H   0  0  0  0  0  0  0  0  0  0  0  0
    6.3460   -1.6270   -2.5860 H   0  0  0  0  0  0  0  0  0  0  0  0
    2.7830   -2.5210   -0.8440 H   0  0  0  0  0  0  0  0  0  0  0  0
  1 32  1  0  0  0  0
  1 33  1  0  0  0  0
  1 34  1  0  0  0  0
  1  2  1  0  0  0  0
  2  3  1  0  0  0  0
  3  4  2  0  0  0  0
  4 35  1  0  0  0  0
  4  5  1  0  0  0  0
  5  6  1  0  0  0  0
  6 36  1  0  0  0  0
  6  7  1  0  0  0  0
  7  8  2  0  0  0  0
  7  9  1  0  0  0  0
  9 10  2  0  0  0  0
 10 37  1  0  0  0  0
 10 11  1  0  0  0  0
 11 38  1  0  0  0  0
 11 12  2  0  0  0  0
 12 13  1  0  0  0  0
 13 39  1  0  0  0  0
 13 14  2  0  0  0  0
 14  9  1  0  0  0  0
 14 15  1  0  0  0  0
 15 40  1  0  0  0  0
 15 16  1  0  0  0  0
 16  5  2  0  0  0  0
 16 17  1  0  0  0  0
 17 41  1  0  0  0  0
 17 18  2  0  0  0  0
 18  3  1  0  0  0  0
 18 19  1  0  0  0  0
 19 20  1  0  0  0  0
 20 42  1  0  0  0  0
 20 43  1  0  0  0  0
 20 44  1  0  0  0  0
 12 21  1  0  0  0  0
 21 22  2  0  0  0  0
 22 45  1  0  0  0  0
 22 23  1  0  0  0  0
 23 46  1  0  0  0  0
 23 24  2  0  0  0  0
 24 25  1  0  0  0  0
 25 26  1  0  0  0  0
 26 27  1  0  0  0  0
 27 47  1  0  0  0  0
 27 48  1  0  0  0  0
 27 49  1  0  0  0  0
 25 28  2  0  0  0  0
 28 21  1  0  0  0  0
 28 50  1  0  0  0  0
 24 29  1  0  0  0  0
 29 30  2  0  0  0  0
 29 31  1  0  0  0  0
M  CHG  2  29   1  31  -1
M  END
>  <LOGBIO>
9.2200

>  <PRED_LOGBIO>
7.2900

>  <XV_RES>
2.8060

>  <WHL_TMPL>
1

>  <ANCH>
5-6;34-19

$$$$
ROW66
  -MTS-   01071500363D 0   0.00000     0.00000     0

 64 67  0  0  0  0  0  0  0  0999 V2000
    3.2520    2.1830   -4.3390 C   0  0  0  0  0  0  0  0  0  0  0  0
    2.9240    1.9000   -2.8760 C   0  0  0  0  0  0  0  0  0  0  0  0
    3.6130    0.6080   -2.4400 C   0  0  0  0  0  0  0  0  0  0  0  0
    3.2840    0.3250   -0.9750 C   0  0  0  0  0  0  0  0  0  0  0  0
    3.9740   -0.9670   -0.5390 C   0  0  0  0  0  0  0  0  0  0  0  0
    3.5820   -1.3050    1.2060 S   0  0  0  0  0  0  0  0  0  0  0  0
    1.8300   -1.4780    1.3950 C   0  0  0  0  0  0  0  0  0  0  0  0
    1.1080   -0.4060    1.6620 N   0  0  0  0  0  0  0  0  0  0  0  0
   -0.2800   -0.4920    1.8200 C   0  0  0  0  0  0  0  0  0  0  0  0
   -1.0480    0.6440    2.1030 C   0  0  0  0  0  0  0  0  0  0  0  0
   -2.4350    0.5310    2.2570 C   0  0  0  0  0  0  0  0  0  0  0  0
   -3.0540   -0.7180    2.1270 C   0  0  0  0  0  0  0  0  0  0  0  0
   -2.2860   -1.8540    1.8440 C   0  0  0  0  0  0  0  0  0  0  0  0
   -0.8990   -1.7410    1.6900 C   0  0  0  0  0  0  0  0  0  0  0  0
   -0.0410   -2.9090    1.3900 C   0  0  0  0  0  0  0  0  0  0  0  0
   -0.5290   -4.0310    1.2650 O   0  0  0  0  0  0  0  0  0  0  0  0
    1.2690   -2.7200    1.2590 N   0  0  0  0  0  0  0  0  0  0  0  0
    2.1020   -3.8270    0.9720 C   0  0  0  0  0  0  0  0  0  0  0  0
    2.8710   -3.8410   -0.1980 C   0  0  0  0  0  0  0  0  0  0  0  0
    3.6950   -4.9360   -0.4810 C   0  0  0  0  0  0  0  0  0  0  0  0
    3.7500   -6.0190    0.4050 C   0  0  0  0  0  0  0  0  0  0  0  0
    2.9810   -6.0050    1.5750 C   0  0  0  0  0  0  0  0  0  0  0  0
    2.1570   -4.9100    1.8580 C   0  0  0  0  0  0  0  0  0  0  0  0
    5.4680   -0.8200   -0.7000 C   0  0  0  0  0  0  0  0  0  0  0  0
    6.2060   -0.9330    0.2780 O   0  0  0  0  0  0  0  0  0  0  0  0
    5.9860   -0.5680   -1.8980 N   0  0  0  0  0  0  0  0  0  0  0  0
    6.1980    0.7970   -2.4000 C   0  0  0  0  0  0  0  0  0  0  0  0
    5.5700    1.0140   -3.7890 C   0  0  0  0  0  0  0  0  0  0  0  0
    6.0210   -0.0720   -4.7840 C   0  0  0  0  0  0  0  0  0  0  0  0
    5.7680   -1.4840   -4.2270 C   0  0  0  0  0  0  0  0  0  0  0  0
    6.3920   -1.6330   -2.8270 C   0  0  0  0  0  0  0  0  0  0  0  0
    5.2970    0.1010   -6.0980 C   0  0  0  0  0  0  0  0  0  0  0  0
    5.8600   -0.1870   -7.1530 O   0  0  0  0  0  0  0  0  0  0  0  0
    4.0510    0.5650   -6.1150 N   0  0  0  0  0  0  0  0  0  0  0  0
    4.3290    2.2900   -4.4550 H   0  0  0  0  0  0  0  0  0  0  0  0
    2.7620    3.1030   -4.6490 H   0  0  0  0  0  0  0  0  0  0  0  0
    2.9010    1.3590   -4.9550 H   0  0  0  0  0  0  0  0  0  0  0  0
    3.2750    2.7250   -2.2590 H   0  0  0  0  0  0  0  0  0  0  0  0
    1.8470    1.7940   -2.7600 H   0  0  0  0  0  0  0  0  0  0  0  0
    3.2620   -0.2160   -3.0560 H   0  0  0  0  0  0  0  0  0  0  0  0
    4.6900    0.7140   -2.5560 H   0  0  0  0  0  0  0  0  0  0  0  0
    3.6360    1.1490   -0.3580 H   0  0  0  0  0  0  0  0  0  0  0  0
    2.2080    0.2180   -0.8590 H   0  0  0  0  0  0  0  0  0  0  0  0
    3.6220   -1.7920   -1.1550 H   0  0  0  0  0  0  0  0  0  0  0  0
   -0.5700    1.6070    2.2040 H   0  0  0  0  0  0  0  0  0  0  0  0
   -3.0270    1.4070    2.4750 H   0  0  0  0  0  0  0  0  0  0  0  0
   -4.1240   -0.8050    2.2450 H   0  0  0  0  0  0  0  0  0  0  0  0
   -2.7640   -2.8170    1.7430 H   0  0  0  0  0  0  0  0  0  0  0  0
    2.8280   -3.0060   -0.8810 H   0  0  0  0  0  0  0  0  0  0  0  0
    4.2880   -4.9460   -1.3840 H   0  0  0  0  0  0  0  0  0  0  0  0
    4.3860   -6.8640    0.1860 H   0  0  0  0  0  0  0  0  0  0  0  0
    3.0240   -6.8400    2.2580 H   0  0  0  0  0  0  0  0  0  0  0  0
    1.5640   -4.9000    2.7610 H   0  0  0  0  0  0  0  0  0  0  0  0
    7.2660    1.0010   -2.4500 H   0  0  0  0  0  0  0  0  0  0  0  0
    5.7750    1.5100   -1.6960 H   0  0  0  0  0  0  0  0  0  0  0  0
    4.4850    0.9970   -3.7020 H   0  0  0  0  0  0  0  0  0  0  0  0
    5.8560    1.9930   -4.1670 H   0  0  0  0  0  0  0  0  0  0  0  0
    7.0770    0.0530   -5.0150 H   0  0  0  0  0  0  0  0  0  0  0  0
    4.6960   -1.6640   -4.1680 H   0  0  0  0  0  0  0  0  0  0  0  0
    6.2030   -2.2220   -4.8980 H   0  0  0  0  0  0  0  0  0  0  0  0
    7.4760   -1.6400   -2.9150 H   0  0  0  0  0  0  0  0  0  0  0  0
    6.1150   -2.5990   -2.4100 H   0  0  0  0  0  0  0  0  0  0  0  0
    3.5880    0.8020   -5.2490 H   0  0  0  0  0  0  0  0  0  0  0  0
    3.5670    0.6810   -6.9940 H   0  0  0  0  0  0  0  0  0  0  0  0
  1 35  1  0  0  0  0
  1 36  1  0  0  0  0
  1 37  1  0  0  0  0
  1  2  1  0  0  0  0
  2 38  1  0  0  0  0
  2 39  1  0  0  0  0
  2  3  1  0  0  0  0
  3 40  1  0  0  0  0
  3 41  1  0  0  0  0
  3  4  1  0  0  0  0
  4 42  1  0  0  0  0
  4 43  1  0  0  0  0
  4  5  1  0  0  0  0
  5 44  1  0  0  0  0
  5  6  1  0  0  0  0
  6  7  1  0  0  0  0
  7  8  2  0  0  0  0
  8  9  1  0  0  0  0
  9 10  1  0  0  0  0
 10 45  1  0  0  0  0
 10 11  2  0  0  0  0
 11 46  1  0  0  0  0
 11 12  1  0  0  0  0
 12 47  1  0  0  0  0
 12 13  2  0  0  0  0
 13 48  1  0  0  0  0
 13 14  1  0  0  0  0
 14  9  2  0  0  0  0
 14 15  1  0  0  0  0
 15 16  2  0  0  0  0
 15 17  1  0  0  0  0
 17  7  1  0  0  0  0
 17 18  1  0  0  0  0
 18 19  2  0  0  0  0
 19 49  1  0  0  0  0
 19 20  1  0  0  0  0
 20 50  1  0  0  0  0
 20 21  2  0  0  0  0
 21 51  1  0  0  0  0
 21 22  1  0  0  0  0
 22 52  1  0  0  0  0
 22 23  2  0  0  0  0
 23 18  1  0  0  0  0
 23 53  1  0  0  0  0
  5 24  1  0  0  0  0
 24 25  2  0  0  0  0
 24 26  1  0  0  0  0
 26 27  1  0  0  0  0
 27 54  1  0  0  0  0
 27 55  1  0  0  0  0
 27 28  1  0  0  0  0
 28 56  1  0  0  0  0
 28 57  1  0  0  0  0
 28 29  1  0  0  0  0
 29 58  1  0  0  0  0
 29 30  1  0  0  0  0
 30 59  1  0  0  0  0
 30 60  1  0  0  0  0
 30 31  1  0  0  0  0
 31 26  1  0  0  0  0
 31 61  1  0  0  0  0
 31 62  1  0  0  0  0
 29 32  1  0  0  0  0
 32 33  2  0  0  0  0
 32 34  1  0  0  0  0
 34 63  1  0  0  0  0
 34 64  1  0  0  0  0
M  END
>  <LOGBIO>
4.6200

>  <PRED_LOGBIO>
4.4400

>  <XV_RES>
0.0730

>  <WHL_TMPL>
2

>  <ANCH>
1-2;30-29

$$$$
ROW68
  -MTS-   01071500363D 0   0.00000     0.00000     0

 29 33  0  0  0  0  0  0  0  0999 V2000
    2.9010   -1.2250    1.3360 O   0  0  0  0  0  0  0  0  0  0  0  0
    1.7270   -1.5850    1.4070 C   0  0  0  0  0  0  0  0  0  0  0  0
    1.2830   -2.8300    1.2580 N   0  0  0  0  0  0  0  0  0  0  0  0
   -0.0380   -2.9020    1.3910 C   0  0  0  0  0  0  0  0  0  0  0  0
   -0.7140   -3.9250    1.3030 O   0  0  0  0  0  0  0  0  0  0  0  0
   -0.5570   -1.5430    1.6630 C   0  0  0  0  0  0  0  0  0  0  0  0
    0.5660   -0.7060    1.6730 C   0  0  0  0  0  0  0  0  0  0  0  0
    0.4140    0.6650    1.9070 C   0  0  0  0  0  0  0  0  0  0  0  0
    1.3180    1.7520    1.9810 N   0  0  0  0  0  0  0  0  0  0  0  0
    0.5860    2.8810    2.2400 C   0  0  0  0  0  0  0  0  0  0  0  0
   -0.6950    2.5770    2.3320 N   0  0  0  0  0  0  0  0  0  0  0  0
   -0.8600    1.2010    2.1320 C   0  0  0  0  0  0  0  0  0  0  0  0
   -1.9820    0.3640    2.1210 C   0  0  0  0  0  0  0  0  0  0  0  0
   -3.3570    0.6390    2.3150 N   0  0  0  0  0  0  0  0  0  0  0  0
   -4.0830   -0.5700    2.2030 C   0  0  0  0  0  0  0  0  0  0  0  0
   -5.4520   -0.8410    2.3090 C   0  0  0  0  0  0  0  0  0  0  0  0
   -5.9210   -2.1500    2.1530 C   0  0  0  0  0  0  0  0  0  0  0  0
   -5.0200   -3.1890    1.8890 C   0  0  0  0  0  0  0  0  0  0  0  0
   -3.6510   -2.9190    1.7830 C   0  0  0  0  0  0  0  0  0  0  0  0
   -3.1820   -1.6090    1.9390 C   0  0  0  0  0  0  0  0  0  0  0  0
   -1.8310   -1.0080    1.8870 C   0  0  0  0  0  0  0  0  0  0  0  0
    1.8780   -3.6240    1.0670 H   0  0  0  0  0  0  0  0  0  0  0  0
    2.3200    1.7040    1.8640 H   0  0  0  0  0  0  0  0  0  0  0  0
    0.9970    3.8730    2.3530 H   0  0  0  0  0  0  0  0  0  0  0  0
   -3.7540    1.5490    2.5030 H   0  0  0  0  0  0  0  0  0  0  0  0
   -6.1470   -0.0390    2.5120 H   0  0  0  0  0  0  0  0  0  0  0  0
   -6.9770   -2.3590    2.2350 H   0  0  0  0  0  0  0  0  0  0  0  0
   -5.3820   -4.2000    1.7690 H   0  0  0  0  0  0  0  0  0  0  0  0
   -2.9560   -3.7200    1.5800 H   0  0  0  0  0  0  0  0  0  0  0  0
  1  2  2  0  0  0  0
  2  3  1  0  0  0  0
  3 22  1  0  0  0  0
  3  4  1  0  0  0  0
  4  5  2  0  0  0  0
  4  6  1  0  0  0  0
  6  7  2  0  0  0  0
  7  2  1  0  0  0  0
  7  8  1  0  0  0  0
  8  9  1  0  0  0  0
  9 23  1  0  0  0  0
  9 10  1  0  0  0  0
 10 24  1  0  0  0  0
 10 11  2  0  0  0  0
 11 12  1  0  0  0  0
 12  8  2  0  0  0  0
 12 13  1  0  0  0  0
 13 14  1  0  0  0  0
 14 25  1  0  0  0  0
 14 15  1  0  0  0  0
 15 16  2  0  0  0  0
 16 26  1  0  0  0  0
 16 17  1  0  0  0  0
 17 27  1  0  0  0  0
 17 18  2  0  0  0  0
 18 28  1  0  0  0  0
 18 19  1  0  0  0  0
 19 29  1  0  0  0  0
 19 20  2  0  0  0  0
 20 15  1  0  0  0  0
 20 21  1  0  0  0  0
 21  6  1  0  0  0  0
 21 13  2  0  0  0  0
M  END
>  <LOGBIO>
7.1000

>  <PRED_LOGBIO>
6.4700

>  <XV_RES>
0.7020

>  <WHL_TMPL>
2

>  <ANCH>
2-28;5-3

$$$$
ROW70
  -MTS-   01071500363D 0   0.00000     0.00000     0

 24 26  0  0  0  0  0  0  0  0999 V2000
    1.3150   -2.8280    1.2550 C   0  0  0  0  0  0  0  0  0  0  0  0
    0.1120   -2.7660    1.3950 C   0  0  0  0  0  0  0  0  0  0  0  0
    1.3930   -2.3830    1.3210 C   0  0  0  0  0  0  0  0  0  0  0  0
    1.7570   -0.9610    1.5110 C   0  0  0  0  0  0  0  0  0  0  0  0
    2.9220   -0.3410    1.4870 N   0  0  0  0  0  0  0  0  0  0  0  0
    2.6480    1.0590    1.7410 N   0  0  0  0  0  0  0  0  0  0  0  0
    1.3310    1.1630    1.8970 C   0  0  0  0  0  0  0  0  0  0  0  0
    0.7120    2.2230    2.1340 O   0  0  0  0  0  0  0  0  0  0  0  0
    0.7760   -0.0380    1.7630 N   0  0  0  0  0  0  0  0  0  0  0  0
   -0.5820   -0.4260    1.8450 C   0  0  0  0  0  0  0  0  0  0  0  0
   -1.5650    0.5370    2.1040 C   0  0  0  0  0  0  0  0  0  0  0  0
   -2.9100    0.1600    2.1860 C   0  0  0  0  0  0  0  0  0  0  0  0
   -3.2730   -1.1810    2.0090 C   0  0  0  0  0  0  0  0  0  0  0  0
   -2.2910   -2.1440    1.7500 C   0  0  0  0  0  0  0  0  0  0  0  0
   -0.9450   -1.7660    1.6680 C   0  0  0  0  0  0  0  0  0  0  0  0
    1.5540   -3.2590    0.2850 H   0  0  0  0  0  0  0  0  0  0  0  0
    1.6810   -1.8040    1.2400 H   0  0  0  0  0  0  0  0  0  0  0  0
    1.7470   -3.4020    2.0720 H   0  0  0  0  0  0  0  0  0  0  0  0
    2.1630   -3.1130    1.1220 H   0  0  0  0  0  0  0  0  0  0  0  0
    3.3230    1.8090    1.7900 H   0  0  0  0  0  0  0  0  0  0  0  0
   -1.2850    1.5720    2.2410 H   0  0  0  0  0  0  0  0  0  0  0  0
   -3.6680    0.9030    2.3860 H   0  0  0  0  0  0  0  0  0  0  0  0
   -4.3110   -1.4720    2.0730 H   0  0  0  0  0  0  0  0  0  0  0  0
   -2.5700   -3.1780    1.6140 H   0  0  0  0  0  0  0  0  0  0  0  0
  1 16  1  0  0  0  0
  1 17  1  0  0  0  0
  1 18  1  0  0  0  0
  1  2  1  0  0  0  0
  2  3  2  0  0  0  0
  3 19  1  0  0  0  0
  3  4  1  0  0  0  0
  4  5  2  0  0  0  0
  5  6  1  0  0  0  0
  6 20  1  0  0  0  0
  6  7  1  0  0  0  0
  7  8  2  0  0  0  0
  7  9  1  0  0  0  0
  9  4  1  0  0  0  0
  9 10  1  0  0  0  0
 10 11  1  0  0  0  0
 11 21  1  0  0  0  0
 11 12  2  0  0  0  0
 12 22  1  0  0  0  0
 12 13  1  0  0  0  0
 13 23  1  0  0  0  0
 13 14  2  0  0  0  0
 14 24  1  0  0  0  0
 14 15  1  0  0  0  0
 15  2  1  0  0  0  0
 15 10  2  0  0  0  0
M  END
>  <LOGBIO>
6.1000

>  <PRED_LOGBIO>
5.3900

>  <XV_RES>
0.7470

>  <WHL_TMPL>
2

>  <ANCH>
3-23;24-15

$$$$
ROW71
  -MTS-   01071500363D 0   0.00000     0.00000     0

 37 41  0  0  0  0  0  0  0  0999 V2000
   -5.5260   -4.6030    1.7210 C   0  0  0  0  0  0  0  0  0  0  0  0
   -5.0210   -3.1900    1.8890 C   0  0  0  0  0  0  0  0  0  0  0  0
   -5.9220   -2.1510    2.1530 C   0  0  0  0  0  0  0  0  0  0  0  0
   -5.4540   -0.8410    2.3090 C   0  0  0  0  0  0  0  0  0  0  0  0
   -4.0840   -0.5700    2.2030 C   0  0  0  0  0  0  0  0  0  0  0  0
   -3.3580    0.6390    2.3150 N   0  0  0  0  0  0  0  0  0  0  0  0
   -1.9840    0.3640    2.1210 C   0  0  0  0  0  0  0  0  0  0  0  0
   -1.8320   -1.0080    1.8870 C   0  0  0  0  0  0  0  0  0  0  0  0
   -0.5580   -1.5430    1.6630 C   0  0  0  0  0  0  0  0  0  0  0  0
   -0.0380   -2.9020    1.3910 C   0  0  0  0  0  0  0  0  0  0  0  0
   -0.7140   -3.9260    1.3020 O   0  0  0  0  0  0  0  0  0  0  0  0
    1.2830   -2.8300    1.2580 N   0  0  0  0  0  0  0  0  0  0  0  0
    1.7260   -1.5840    1.4070 C   0  0  0  0  0  0  0  0  0  0  0  0
    2.9000   -1.2240    1.3360 O   0  0  0  0  0  0  0  0  0  0  0  0
    0.5650   -0.7060    1.6730 C   0  0  0  0  0  0  0  0  0  0  0  0
    0.4130    0.6650    1.9080 C   0  0  0  0  0  0  0  0  0  0  0  0
    1.5350    1.5020    1.9180 C   0  0  0  0  0  0  0  0  0  0  0  0
    2.7820    0.9790    1.6990 O   0  0  0  0  0  0  0  0  0  0  0  0
    1.3830    2.8740    2.1520 C   0  0  0  0  0  0  0  0  0  0  0  0
    0.1090    3.4090    2.3760 C   0  0  0  0  0  0  0  0  0  0  0  0
   -1.0130    2.5720    2.3660 C   0  0  0  0  0  0  0  0  0  0  0  0
   -2.2600    3.0960    2.5850 O   0  0  0  0  0  0  0  0  0  0  0  0
   -0.8610    1.2000    2.1320 C   0  0  0  0  0  0  0  0  0  0  0  0
   -3.1840   -1.6090    1.9400 C   0  0  0  0  0  0  0  0  0  0  0  0
   -3.6520   -2.9190    1.7830 C   0  0  0  0  0  0  0  0  0  0  0  0
   -6.5340   -4.5810    1.3120 H   0  0  0  0  0  0  0  0  0  0  0  0
   -5.5380   -5.1020    2.6870 H   0  0  0  0  0  0  0  0  0  0  0  0
   -4.8710   -5.1430    1.0410 H   0  0  0  0  0  0  0  0  0  0  0  0
   -6.9790   -2.3600    2.2350 H   0  0  0  0  0  0  0  0  0  0  0  0
   -6.1490   -0.0400    2.5120 H   0  0  0  0  0  0  0  0  0  0  0  0
   -3.7550    1.5490    2.5030 H   0  0  0  0  0  0  0  0  0  0  0  0
    1.8780   -3.6230    1.0670 H   0  0  0  0  0  0  0  0  0  0  0  0
    3.0010    0.9870    0.7540 H   0  0  0  0  0  0  0  0  0  0  0  0
    2.2490    3.5190    2.1600 H   0  0  0  0  0  0  0  0  0  0  0  0
   -0.0080    4.4670    2.5570 H   0  0  0  0  0  0  0  0  0  0  0  0
   -2.4790    3.0880    3.5300 H   0  0  0  0  0  0  0  0  0  0  0  0
   -2.9570   -3.7200    1.5800 H   0  0  0  0  0  0  0  0  0  0  0  0
  1 26  1  0  0  0  0
  1 27  1  0  0  0  0
  1 28  1  0  0  0  0
  1  2  1  0  0  0  0
  2  3  2  0  0  0  0
  3 29  1  0  0  0  0
  3  4  1  0  0  0  0
  4 30  1  0  0  0  0
  4  5  2  0  0  0  0
  5  6  1  0  0  0  0
  6 31  1  0  0  0  0
  6  7  1  0  0  0  0
  7  8  2  0  0  0  0
  8  9  1  0  0  0  0
  9 10  1  0  0  0  0
 10 11  2  0  0  0  0
 10 12  1  0  0  0  0
 12 32  1  0  0  0  0
 12 13  1  0  0  0  0
 13 14  2  0  0  0  0
 13 15  1  0  0  0  0
 15  9  2  0  0  0  0
 15 16  1  0  0  0  0
 16 17  1  0  0  0  0
 17 18  1  0  0  0  0
 18 33  1  0  0  0  0
 17 19  2  0  0  0  0
 19 34  1  0  0  0  0
 19 20  1  0  0  0  0
 20 35  1  0  0  0  0
 20 21  2  0  0  0  0
 21 22  1  0  0  0  0
 22 36  1  0  0  0  0
 21 23  1  0  0  0  0
 23  7  1  0  0  0  0
 23 16  2  0  0  0  0
  8 24  1  0  0  0  0
 24  5  1  0  0  0  0
 24 25  2  0  0  0  0
 25  2  1  0  0  0  0
 25 37  1  0  0  0  0
M  END
>  <LOGBIO>
6.7900

>  <PRED_LOGBIO>
6.6200

>  <XV_RES>
0.1660

>  <WHL_TMPL>
2

>  <ANCH>
2-28;16-18

$$$$
ROW72
  -MTS-   01071500363D 0   0.00000     0.00000     0

 56 59  0  0  0  0  0  0  0  0999 V2000
   -1.9860    0.2810    0.4340 C   0  0  0  0  0  0  0  0  0  0  0  0
   -0.7810   -0.2140    1.1150 N   0  0  0  0  0  0  0  0  0  0  0  0
   -0.3550   -1.4770    0.4960 C   0  0  0  0  0  0  0  0  0  0  0  0
    0.9210   -2.0260    1.1620 C   0  0  0  0  0  0  0  0  0  0  0  0
    1.9880   -1.0170    1.2280 N   0  0  0  0  0  0  0  0  0  0  0  0
    1.5620    0.3000    1.7220 C   0  0  0  0  0  0  0  0  0  0  0  0
    0.2750    0.8060    1.0450 C   0  0  0  0  0  0  0  0  0  0  0  0
    3.3220   -1.2930    0.8460 C   0  0  0  0  0  0  0  0  0  0  0  0
    3.5990   -2.1050   -0.2730 C   0  0  0  0  0  0  0  0  0  0  0  0
    4.9150   -2.3780   -0.6520 C   0  0  0  0  0  0  0  0  0  0  0  0
    5.3140   -3.1470   -1.7150 O   0  0  0  0  0  0  0  0  0  0  0  0
    5.7100   -2.4500   -2.8990 C   0  0  0  0  0  0  0  0  0  0  0  0
    5.9290   -0.9460   -2.6500 C   0  0  0  0  0  0  0  0  0  0  0  0
    7.2460   -0.5550   -3.3450 C   0  0  0  0  0  0  0  0  0  0  0  0
    7.6310   -1.7270   -4.0670 O   0  0  0  0  0  0  0  0  0  0  0  0
    7.1070   -2.8730   -3.3910 C   0  0  0  0  0  0  0  0  0  0  0  0
    5.9600   -1.8300    0.0960 C   0  0  0  0  0  0  0  0  0  0  0  0
    7.2580   -2.0840   -0.2580 N   0  0  0  0  0  0  0  0  0  0  0  0
    8.2550   -1.5640    0.4520 C   0  0  0  0  0  0  0  0  0  0  0  0
    8.0070   -0.8430    1.4430 O   0  0  0  0  0  0  0  0  0  0  0  0
    9.5160   -1.8110    0.1080 N   0  0  0  0  0  0  0  0  0  0  0  0
   10.5770   -1.2570    0.8640 C   0  0  0  0  0  0  0  0  0  0  0  0
   11.1000   -0.0030    0.5260 C   0  0  0  0  0  0  0  0  0  0  0  0
   12.1050    0.5120    1.2480 N   0  0  0  0  0  0  0  0  0  0  0  0
   12.6130   -0.1600    2.2900 C   0  0  0  0  0  0  0  0  0  0  0  0
   12.0880   -1.4140    2.6260 C   0  0  0  0  0  0  0  0  0  0  0  0
   11.0830   -1.9310    1.9050 N   0  0  0  0  0  0  0  0  0  0  0  0
   13.7000    0.4070    3.0640 C   0  0  0  0  0  0  0  0  0  0  0  0
   14.5690    0.8610    3.6830 N   0  0  0  0  0  0  0  0  0  0  0  0
    5.7200   -1.0270    1.2010 C   0  0  0  0  0  0  0  0  0  0  0  0
    4.4020   -0.7600    1.5740 C   0  0  0  0  0  0  0  0  0  0  0  0
    4.0900    0.2460    2.9590 Cl  0  0  0  0  0  0  0  0  0  0  0  0
   -2.0300    1.3650    0.5160 H   0  0  0  0  0  0  0  0  0  0  0  0
   -1.9510   -0.0020   -0.6170 H   0  0  0  0  0  0  0  0  0  0  0  0
   -2.8690   -0.1550    0.8970 H   0  0  0  0  0  0  0  0  0  0  0  0
   -0.1680   -1.3170   -0.5640 H   0  0  0  0  0  0  0  0  0  0  0  0
   -1.1530   -2.2120    0.5830 H   0  0  0  0  0  0  0  0  0  0  0  0
    0.6860   -2.3690    2.1680 H   0  0  0  0  0  0  0  0  0  0  0  0
    1.2760   -2.8910    0.6070 H   0  0  0  0  0  0  0  0  0  0  0  0
    1.4070    0.2480    2.7980 H   0  0  0  0  0  0  0  0  0  0  0  0
    2.3610    1.0210    1.5620 H   0  0  0  0  0  0  0  0  0  0  0  0
    0.4820    1.0430    0.0030 H   0  0  0  0  0  0  0  0  0  0  0  0
   -0.0640    1.7130    1.5420 H   0  0  0  0  0  0  0  0  0  0  0  0
    2.7830   -2.5210   -0.8450 H   0  0  0  0  0  0  0  0  0  0  0  0
    4.9340   -2.6390   -3.6380 H   0  0  0  0  0  0  0  0  0  0  0  0
    6.0160   -0.7660   -1.5800 H   0  0  0  0  0  0  0  0  0  0  0  0
    5.1070   -0.3840   -3.0880 H   0  0  0  0  0  0  0  0  0  0  0  0
    8.0060   -0.2750   -2.6170 H   0  0  0  0  0  0  0  0  0  0  0  0
    7.1010    0.2900   -4.0150 H   0  0  0  0  0  0  0  0  0  0  0  0
    7.7350   -3.1010   -2.5320 H   0  0  0  0  0  0  0  0  0  0  0  0
    7.0040   -3.6910   -4.1000 H   0  0  0  0  0  0  0  0  0  0  0  0
    7.4580   -2.6660   -1.0580 H   0  0  0  0  0  0  0  0  0  0  0  0
    9.7160   -2.3930   -0.6920 H   0  0  0  0  0  0  0  0  0  0  0  0
   10.6970    0.5460   -0.3120 H   0  0  0  0  0  0  0  0  0  0  0  0
   12.4910   -1.9630    3.4640 H   0  0  0  0  0  0  0  0  0  0  0  0
    6.5430   -0.6140    1.7660 H   0  0  0  0  0  0  0  0  0  0  0  0
  1 33  1  0  0  0  0
  1 34  1  0  0  0  0
  1 35  1  0  0  0  0
  1  2  1  0  0  0  0
  2  3  1  0  0  0  0
  3 36  1  0  0  0  0
  3 37  1  0  0  0  0
  3  4  1  0  0  0  0
  4 38  1  0  0  0  0
  4 39  1  0  0  0  0
  4  5  1  0  0  0  0
  5  6  1  0  0  0  0
  6 40  1  0  0  0  0
  6 41  1  0  0  0  0
  6  7  1  0  0  0  0
  7  2  1  0  0  0  0
  7 42  1  0  0  0  0
  7 43  1  0  0  0  0
  5  8  1  0  0  0  0
  8  9  2  0  0  0  0
  9 44  1  0  0  0  0
  9 10  1  0  0  0  0
 10 11  1  0  0  0  0
 11 12  1  0  0  0  0
 12 45  1  0  0  0  0
 12 13  1  0  0  0  0
 13 46  1  0  0  0  0
 13 47  1  0  0  0  0
 13 14  1  0  0  0  0
 14 48  1  0  0  0  0
 14 49  1  0  0  0  0
 14 15  1  0  0  0  0
 15 16  1  0  0  0  0
 16 12  1  0  0  0  0
 16 50  1  0  0  0  0
 16 51  1  0  0  0  0
 10 17  2  0  0  0  0
 17 18  1  0  0  0  0
 18 52  1  0  0  0  0
 18 19  1  0  0  0  0
 19 20  2  0  0  0  0
 19 21  1  0  0  0  0
 21 53  1  0  0  0  0
 21 22  1  0  0  0  0
 22 23  2  0  0  0  0
 23 54  1  0  0  0  0
 23 24  1  0  0  0  0
 24 25  2  0  0  0  0
 25 26  1  0  0  0  0
 26 55  1  0  0  0  0
 26 27  2  0  0  0  0
 27 22  1  0  0  0  0
 25 28  1  0  0  0  0
 28 29  3  0  0  0  0
 17 30  1  0  0  0  0
 30 56  1  0  0  0  0
 30 31  2  0  0  0  0
 31  8  1  0  0  0  0
 31 32  1  0  0  0  0
M  END
>  <LOGBIO>
7.1800

>  <PRED_LOGBIO>
7.8800

>  <XV_RES>
-0.8210

>  <WHL_TMPL>
1

>  <ANCH>
2-35;22-23

$$$$
ROW73
  -MTS-   01071500363D 0   0.00000     0.00000     0

 47 50  0  0  0  0  0  0  0  0999 V2000
   -5.8890   -1.9670   -2.9110 C   0  0  0  0  0  0  0  0  0  0  0  0
   -4.6050   -1.3450   -2.8180 O   0  0  0  0  0  0  0  0  0  0  0  0
   -3.7900   -1.7050   -1.7780 C   0  0  0  0  0  0  0  0  0  0  0  0
   -3.8500   -1.0060   -0.5660 C   0  0  0  0  0  0  0  0  0  0  0  0
   -3.0170   -1.3740    0.4970 C   0  0  0  0  0  0  0  0  0  0  0  0
   -3.1430   -0.6150    1.6840 N   0  0  0  0  0  0  0  0  0  0  0  0
   -2.1110   -0.1780    2.4000 C   0  0  0  0  0  0  0  0  0  0  0  0
   -2.3240    0.4760    3.4200 O   0  0  0  0  0  0  0  0  0  0  0  0
   -0.7140   -0.4590    2.0020 C   0  0  0  0  0  0  0  0  0  0  0  0
    0.2600    0.5430    2.0870 C   0  0  0  0  0  0  0  0  0  0  0  0
    1.5800    0.2700    1.7090 C   0  0  0  0  0  0  0  0  0  0  0  0
    1.9270   -1.0050    1.2460 C   0  0  0  0  0  0  0  0  0  0  0  0
    0.9530   -2.0070    1.1610 C   0  0  0  0  0  0  0  0  0  0  0  0
   -0.3670   -1.7340    1.5390 C   0  0  0  0  0  0  0  0  0  0  0  0
   -1.2680   -2.8180    1.4130 N   0  0  0  0  0  0  0  0  0  0  0  0
   -2.1230   -2.4410    0.3480 C   0  0  0  0  0  0  0  0  0  0  0  0
   -2.0630   -3.1400   -0.8630 C   0  0  0  0  0  0  0  0  0  0  0  0
   -2.8960   -2.7720   -1.9260 C   0  0  0  0  0  0  0  0  0  0  0  0
   -2.8370   -3.4560   -3.1120 O   0  0  0  0  0  0  0  0  0  0  0  0
    3.3220   -1.2930    0.8460 C   0  0  0  0  0  0  0  0  0  0  0  0
    4.4020   -0.7600    1.5740 C   0  0  0  0  0  0  0  0  0  0  0  0
    5.7200   -1.0270    1.2010 C   0  0  0  0  0  0  0  0  0  0  0  0
    5.9600   -1.8300    0.0960 C   0  0  0  0  0  0  0  0  0  0  0  0
    4.9150   -2.3780   -0.6520 C   0  0  0  0  0  0  0  0  0  0  0  0
    5.3140   -3.1470   -1.7150 O   0  0  0  0  0  0  0  0  0  0  0  0
    5.7080   -2.4530   -2.8930 C   0  0  0  0  0  0  0  0  0  0  0  0
    3.5990   -2.1050   -0.2730 C   0  0  0  0  0  0  0  0  0  0  0  0
    7.2580   -2.0840   -0.2580 N   0  3  0  0  0  0  0  0  0  0  0  0
    7.5040   -2.8000   -1.2430 O   0  0  0  0  0  0  0  0  0  0  0  0
    8.2320   -1.5760    0.4370 O   0  5  0  0  0  0  0  0  0  0  0  0
   -6.4640   -1.7490   -2.0130 H   0  0  0  0  0  0  0  0  0  0  0  0
   -6.4170   -1.5820   -3.7810 H   0  0  0  0  0  0  0  0  0  0  0  0
   -5.7650   -3.0430   -3.0090 H   0  0  0  0  0  0  0  0  0  0  0  0
   -4.5400   -0.1820   -0.4520 H   0  0  0  0  0  0  0  0  0  0  0  0
   -4.0730   -0.3910    2.0070 H   0  0  0  0  0  0  0  0  0  0  0  0
   -0.0070    1.5270    2.4450 H   0  0  0  0  0  0  0  0  0  0  0  0
    2.3320    1.0430    1.7750 H   0  0  0  0  0  0  0  0  0  0  0  0
    1.2200   -2.9900    0.8030 H   0  0  0  0  0  0  0  0  0  0  0  0
   -0.7790   -3.6760    1.2010 H   0  0  0  0  0  0  0  0  0  0  0  0
   -1.3730   -3.9640   -0.9780 H   0  0  0  0  0  0  0  0  0  0  0  0
   -3.4560   -4.2030   -3.1130 H   0  0  0  0  0  0  0  0  0  0  0  0
    4.2080   -0.1360    2.4330 H   0  0  0  0  0  0  0  0  0  0  0  0
    6.5430   -0.6140    1.7660 H   0  0  0  0  0  0  0  0  0  0  0  0
    4.8280   -2.1280   -3.4440 H   0  0  0  0  0  0  0  0  0  0  0  0
    6.2230   -3.1750   -3.5240 H   0  0  0  0  0  0  0  0  0  0  0  0
    6.3460   -1.6270   -2.5860 H   0  0  0  0  0  0  0  0  0  0  0  0
    2.7830   -2.5210   -0.8440 H   0  0  0  0  0  0  0  0  0  0  0  0
  1 31  1  0  0  0  0
  1 32  1  0  0  0  0
  1 33  1  0  0  0  0
  1  2  1  0  0  0  0
  2  3  1  0  0  0  0
  3  4  2  0  0  0  0
  4 34  1  0  0  0  0
  4  5  1  0  0  0  0
  5  6  1  0  0  0  0
  6 35  1  0  0  0  0
  6  7  1  0  0  0  0
  7  8  2  0  0  0  0
  7  9  1  0  0  0  0
  9 10  2  0  0  0  0
 10 36  1  0  0  0  0
 10 11  1  0  0  0  0
 11 37  1  0  0  0  0
 11 12  2  0  0  0  0
 12 13  1  0  0  0  0
 13 38  1  0  0  0  0
 13 14  2  0  0  0  0
 14  9  1  0  0  0  0
 14 15  1  0  0  0  0
 15 39  1  0  0  0  0
 15 16  1  0  0  0  0
 16  5  2  0  0  0  0
 16 17  1  0  0  0  0
 17 40  1  0  0  0  0
 17 18  2  0  0  0  0
 18  3  1  0  0  0  0
 18 19  1  0  0  0  0
 19 41  1  0  0  0  0
 12 20  1  0  0  0  0
 20 21  2  0  0  0  0
 21 42  1  0  0  0  0
 21 22  1  0  0  0  0
 22 43  1  0  0  0  0
 22 23  2  0  0  0  0
 23 24  1  0  0  0  0
 24 25  1  0  0  0  0
 25 26  1  0  0  0  0
 26 44  1  0  0  0  0
 26 45  1  0  0  0  0
 26 46  1  0  0  0  0
 24 27  2  0  0  0  0
 27 20  1  0  0  0  0
 27 47  1  0  0  0  0
 23 28  1  0  0  0  0
 28 29  2  0  0  0  0
 28 30  1  0  0  0  0
M  CHG  2  28   1  30  -1
M  END
>  <LOGBIO>
9.0500

>  <PRED_LOGBIO>
7.9500

>  <XV_RES>
1.2160

>  <WHL_TMPL>
1

>  <ANCH>
35-36;38-39

$$$$
ROW74
  -MTS-   01071500363D 0   0.00000     0.00000     0

 61 65  0  0  0  0  0  0  0  0999 V2000
   -5.8890   -1.9670   -2.9110 C   0  0  0  0  0  0  0  0  0  0  0  0
   -4.6050   -1.3450   -2.8180 O   0  0  0  0  0  0  0  0  0  0  0  0
   -3.7900   -1.7050   -1.7780 C   0  0  0  0  0  0  0  0  0  0  0  0
   -3.8500   -1.0060   -0.5660 C   0  0  0  0  0  0  0  0  0  0  0  0
   -3.0170   -1.3740    0.4970 C   0  0  0  0  0  0  0  0  0  0  0  0
   -3.1430   -0.6150    1.6840 N   0  0  0  0  0  0  0  0  0  0  0  0
   -2.1110   -0.1780    2.4000 C   0  0  0  0  0  0  0  0  0  0  0  0
   -2.3240    0.4760    3.4200 O   0  0  0  0  0  0  0  0  0  0  0  0
   -0.7140   -0.4590    2.0020 C   0  0  0  0  0  0  0  0  0  0  0  0
    0.2600    0.5430    2.0870 C   0  0  0  0  0  0  0  0  0  0  0  0
    1.5800    0.2700    1.7090 C   0  0  0  0  0  0  0  0  0  0  0  0
    1.9270   -1.0050    1.2460 C   0  0  0  0  0  0  0  0  0  0  0  0
    0.9530   -2.0070    1.1610 C   0  0  0  0  0  0  0  0  0  0  0  0
   -0.3670   -1.7340    1.5390 C   0  0  0  0  0  0  0  0  0  0  0  0
   -1.2680   -2.8180    1.4130 N   0  0  0  0  0  0  0  0  0  0  0  0
   -2.1230   -2.4410    0.3480 C   0  0  0  0  0  0  0  0  0  0  0  0
   -2.0630   -3.1400   -0.8630 C   0  0  0  0  0  0  0  0  0  0  0  0
   -2.8960   -2.7720   -1.9260 C   0  0  0  0  0  0  0  0  0  0  0  0
   -2.8310   -3.5260   -3.2330 C   0  0  0  0  0  0  0  0  0  0  0  0
   -3.8180   -4.6920   -3.1980 C   0  0  0  0  0  0  0  0  0  0  0  0
   -3.7530   -5.4460   -4.5050 C   0  0  0  0  0  0  0  0  0  0  0  0
   -4.5810   -5.0870   -5.5740 C   0  0  0  0  0  0  0  0  0  0  0  0
   -4.5020   -5.8010   -6.7760 C   0  0  0  0  0  0  0  0  0  0  0  0
   -3.6390   -6.8190   -6.8950 N   0  0  0  0  0  0  0  0  0  0  0  0
   -2.8310   -7.1900   -5.8920 C   0  0  0  0  0  0  0  0  0  0  0  0
   -2.8630   -6.5150   -4.6640 C   0  0  0  0  0  0  0  0  0  0  0  0
    3.3220   -1.2930    0.8460 C   0  0  0  0  0  0  0  0  0  0  0  0
    4.4020   -0.7600    1.5740 C   0  0  0  0  0  0  0  0  0  0  0  0
    5.7200   -1.0270    1.2010 C   0  0  0  0  0  0  0  0  0  0  0  0
    5.9600   -1.8300    0.0960 C   0  0  0  0  0  0  0  0  0  0  0  0
    4.9150   -2.3780   -0.6520 C   0  0  0  0  0  0  0  0  0  0  0  0
    5.3140   -3.1470   -1.7150 O   0  0  0  0  0  0  0  0  0  0  0  0
    5.7080   -2.4530   -2.8930 C   0  0  0  0  0  0  0  0  0  0  0  0
    3.5990   -2.1050   -0.2730 C   0  0  0  0  0  0  0  0  0  0  0  0
    7.2580   -2.0840   -0.2580 N   0  3  0  0  0  0  0  0  0  0  0  0
    7.5040   -2.8000   -1.2430 O   0  0  0  0  0  0  0  0  0  0  0  0
    8.2320   -1.5760    0.4370 O   0  5  0  0  0  0  0  0  0  0  0  0
   -6.4640   -1.7490   -2.0130 H   0  0  0  0  0  0  0  0  0  0  0  0
   -6.4170   -1.5820   -3.7810 H   0  0  0  0  0  0  0  0  0  0  0  0
   -5.7650   -3.0430   -3.0100 H   0  0  0  0  0  0  0  0  0  0  0  0
   -4.5400   -0.1820   -0.4520 H   0  0  0  0  0  0  0  0  0  0  0  0
   -4.0730   -0.3910    2.0070 H   0  0  0  0  0  0  0  0  0  0  0  0
   -0.0070    1.5270    2.4450 H   0  0  0  0  0  0  0  0  0  0  0  0
    2.3320    1.0430    1.7750 H   0  0  0  0  0  0  0  0  0  0  0  0
    1.2200   -2.9900    0.8030 H   0  0  0  0  0  0  0  0  0  0  0  0
   -0.7790   -3.6760    1.2010 H   0  0  0  0  0  0  0  0  0  0  0  0
   -1.3730   -3.9640   -0.9780 H   0  0  0  0  0  0  0  0  0  0  0  0
   -1.8230   -3.9090   -3.3810 H   0  0  0  0  0  0  0  0  0  0  0  0
   -3.0880   -2.8570   -4.0510 H   0  0  0  0  0  0  0  0  0  0  0  0
   -4.8260   -4.3090   -3.0500 H   0  0  0  0  0  0  0  0  0  0  0  0
   -3.5600   -5.3610   -2.3800 H   0  0  0  0  0  0  0  0  0  0  0  0
   -5.2750   -4.2660   -5.4740 H   0  0  0  0  0  0  0  0  0  0  0  0
   -5.1370   -5.5320   -7.6070 H   0  0  0  0  0  0  0  0  0  0  0  0
   -2.1500   -8.0170   -6.0310 H   0  0  0  0  0  0  0  0  0  0  0  0
   -2.2120   -6.8140   -3.8560 H   0  0  0  0  0  0  0  0  0  0  0  0
    4.2080   -0.1360    2.4330 H   0  0  0  0  0  0  0  0  0  0  0  0
    6.5430   -0.6140    1.7660 H   0  0  0  0  0  0  0  0  0  0  0  0
    4.8280   -2.1280   -3.4440 H   0  0  0  0  0  0  0  0  0  0  0  0
    6.2230   -3.1750   -3.5240 H   0  0  0  0  0  0  0  0  0  0  0  0
    6.3460   -1.6270   -2.5860 H   0  0  0  0  0  0  0  0  0  0  0  0
    2.7830   -2.5210   -0.8440 H   0  0  0  0  0  0  0  0  0  0  0  0
  1 38  1  0  0  0  0
  1 39  1  0  0  0  0
  1 40  1  0  0  0  0
  1  2  1  0  0  0  0
  2  3  1  0  0  0  0
  3  4  2  0  0  0  0
  4 41  1  0  0  0  0
  4  5  1  0  0  0  0
  5  6  1  0  0  0  0
  6 42  1  0  0  0  0
  6  7  1  0  0  0  0
  7  8  2  0  0  0  0
  7  9  1  0  0  0  0
  9 10  2  0  0  0  0
 10 43  1  0  0  0  0
 10 11  1  0  0  0  0
 11 44  1  0  0  0  0
 11 12  2  0  0  0  0
 12 13  1  0  0  0  0
 13 45  1  0  0  0  0
 13 14  2  0  0  0  0
 14  9  1  0  0  0  0
 14 15  1  0  0  0  0
 15 46  1  0  0  0  0
 15 16  1  0  0  0  0
 16  5  2  0  0  0  0
 16 17  1  0  0  0  0
 17 47  1  0  0  0  0
 17 18  2  0  0  0  0
 18  3  1  0  0  0  0
 18 19  1  0  0  0  0
 19 48  1  0  0  0  0
 19 49  1  0  0  0  0
 19 20  1  0  0  0  0
 20 50  1  0  0  0  0
 20 51  1  0  0  0  0
 20 21  1  0  0  0  0
 21 22  2  0  0  0  0
 22 52  1  0  0  0  0
 22 23  1  0  0  0  0
 23 53  1  0  0  0  0
 23 24  2  0  0  0  0
 24 25  1  0  0  0  0
 25 54  1  0  0  0  0
 25 26  2  0  0  0  0
 26 21  1  0  0  0  0
 26 55  1  0  0  0  0
 12 27  1  0  0  0  0
 27 28  2  0  0  0  0
 28 56  1  0  0  0  0
 28 29  1  0  0  0  0
 29 57  1  0  0  0  0
 29 30  2  0  0  0  0
 30 31  1  0  0  0  0
 31 32  1  0  0  0  0
 32 33  1  0  0  0  0
 33 58  1  0  0  0  0
 33 59  1  0  0  0  0
 33 60  1  0  0  0  0
 31 34  2  0  0  0  0
 34 27  1  0  0  0  0
 34 61  1  0  0  0  0
 30 35  1  0  0  0  0
 35 36  2  0  0  0  0
 35 37  1  0  0  0  0
M  CHG  2  35   1  37  -1
M  END
>  <LOGBIO>
7.7900

>  <PRED_LOGBIO>
8.3400

>  <XV_RES>
-0.7410

>  <WHL_TMPL>
1

>  <ANCH>
5-31;45-46

$$$$
ROW75
  -MTS-   01071500363D 0   0.00000     0.00000     0

 54 57  0  0  0  0  0  0  0  0999 V2000
   -5.8890   -1.9670   -2.9110 C   0  0  0  0  0  0  0  0  0  0  0  0
   -4.6050   -1.3450   -2.8180 O   0  0  0  0  0  0  0  0  0  0  0  0
   -3.7900   -1.7050   -1.7780 C   0  0  0  0  0  0  0  0  0  0  0  0
   -3.8500   -1.0060   -0.5660 C   0  0  0  0  0  0  0  0  0  0  0  0
   -3.0170   -1.3740    0.4970 C   0  0  0  0  0  0  0  0  0  0  0  0
   -3.1430   -0.6150    1.6840 N   0  0  0  0  0  0  0  0  0  0  0  0
   -2.1110   -0.1780    2.4000 C   0  0  0  0  0  0  0  0  0  0  0  0
   -2.3240    0.4760    3.4200 O   0  0  0  0  0  0  0  0  0  0  0  0
   -0.7140   -0.4590    2.0020 C   0  0  0  0  0  0  0  0  0  0  0  0
    0.2600    0.5430    2.0870 C   0  0  0  0  0  0  0  0  0  0  0  0
    1.5800    0.2700    1.7090 C   0  0  0  0  0  0  0  0  0  0  0  0
    1.9270   -1.0050    1.2460 C   0  0  0  0  0  0  0  0  0  0  0  0
    0.9530   -2.0070    1.1610 C   0  0  0  0  0  0  0  0  0  0  0  0
   -0.3670   -1.7340    1.5390 C   0  0  0  0  0  0  0  0  0  0  0  0
   -1.2680   -2.8180    1.4130 N   0  0  0  0  0  0  0  0  0  0  0  0
   -2.1230   -2.4410    0.3480 C   0  0  0  0  0  0  0  0  0  0  0  0
   -2.0630   -3.1400   -0.8630 C   0  0  0  0  0  0  0  0  0  0  0  0
   -2.8960   -2.7720   -1.9260 C   0  0  0  0  0  0  0  0  0  0  0  0
   -2.8370   -3.4560   -3.1120 O   0  0  0  0  0  0  0  0  0  0  0  0
   -3.6920   -4.5900   -3.2760 C   0  0  0  0  0  0  0  0  0  0  0  0
   -3.4680   -5.2020   -4.6580 C   0  0  0  0  0  0  0  0  0  0  0  0
   -4.3240   -6.3360   -4.8220 O   0  0  0  0  0  0  0  0  0  0  0  0
    3.3220   -1.2930    0.8460 C   0  0  0  0  0  0  0  0  0  0  0  0
    4.4020   -0.7600    1.5740 C   0  0  0  0  0  0  0  0  0  0  0  0
    5.7200   -1.0270    1.2010 C   0  0  0  0  0  0  0  0  0  0  0  0
    5.9600   -1.8300    0.0960 C   0  0  0  0  0  0  0  0  0  0  0  0
    4.9150   -2.3780   -0.6520 C   0  0  0  0  0  0  0  0  0  0  0  0
    5.3140   -3.1470   -1.7150 O   0  0  0  0  0  0  0  0  0  0  0  0
    5.7080   -2.4530   -2.8930 C   0  0  0  0  0  0  0  0  0  0  0  0
    3.5990   -2.1050   -0.2730 C   0  0  0  0  0  0  0  0  0  0  0  0
    7.2580   -2.0840   -0.2580 N   0  3  0  0  0  0  0  0  0  0  0  0
    7.5040   -2.8000   -1.2430 O   0  0  0  0  0  0  0  0  0  0  0  0
    8.2320   -1.5760    0.4370 O   0  5  0  0  0  0  0  0  0  0  0  0
   -6.4640   -1.7490   -2.0130 H   0  0  0  0  0  0  0  0  0  0  0  0
   -6.4170   -1.5820   -3.7810 H   0  0  0  0  0  0  0  0  0  0  0  0
   -5.7650   -3.0430   -3.0100 H   0  0  0  0  0  0  0  0  0  0  0  0
   -4.5400   -0.1820   -0.4520 H   0  0  0  0  0  0  0  0  0  0  0  0
   -4.0730   -0.3910    2.0070 H   0  0  0  0  0  0  0  0  0  0  0  0
   -0.0070    1.5270    2.4450 H   0  0  0  0  0  0  0  0  0  0  0  0
    2.3320    1.0430    1.7750 H   0  0  0  0  0  0  0  0  0  0  0  0
    1.2200   -2.9900    0.8030 H   0  0  0  0  0  0  0  0  0  0  0  0
   -0.7790   -3.6760    1.2010 H   0  0  0  0  0  0  0  0  0  0  0  0
   -1.3730   -3.9640   -0.9780 H   0  0  0  0  0  0  0  0  0  0  0  0
   -3.4650   -5.3300   -2.5110 H   0  0  0  0  0  0  0  0  0  0  0  0
   -4.7300   -4.2780   -3.1810 H   0  0  0  0  0  0  0  0  0  0  0  0
   -3.6960   -4.4620   -5.4230 H   0  0  0  0  0  0  0  0  0  0  0  0
   -2.4300   -5.5140   -4.7530 H   0  0  0  0  0  0  0  0  0  0  0  0
   -4.1990   -6.7420   -5.6940 H   0  0  0  0  0  0  0  0  0  0  0  0
    4.2080   -0.1360    2.4330 H   0  0  0  0  0  0  0  0  0  0  0  0
    6.5430   -0.6140    1.7660 H   0  0  0  0  0  0  0  0  0  0  0  0
    4.8280   -2.1280   -3.4440 H   0  0  0  0  0  0  0  0  0  0  0  0
    6.2230   -3.1750   -3.5240 H   0  0  0  0  0  0  0  0  0  0  0  0
    6.3460   -1.6270   -2.5860 H   0  0  0  0  0  0  0  0  0  0  0  0
    2.7830   -2.5210   -0.8440 H   0  0  0  0  0  0  0  0  0  0  0  0
  1 34  1  0  0  0  0
  1 35  1  0  0  0  0
  1 36  1  0  0  0  0
  1  2  1  0  0  0  0
  2  3  1  0  0  0  0
  3  4  2  0  0  0  0
  4 37  1  0  0  0  0
  4  5  1  0  0  0  0
  5  6  1  0  0  0  0
  6 38  1  0  0  0  0
  6  7  1  0  0  0  0
  7  8  2  0  0  0  0
  7  9  1  0  0  0  0
  9 10  2  0  0  0  0
 10 39  1  0  0  0  0
 10 11  1  0  0  0  0
 11 40  1  0  0  0  0
 11 12  2  0  0  0  0
 12 13  1  0  0  0  0
 13 41  1  0  0  0  0
 13 14  2  0  0  0  0
 14  9  1  0  0  0  0
 14 15  1  0  0  0  0
 15 42  1  0  0  0  0
 15 16  1  0  0  0  0
 16  5  2  0  0  0  0
 16 17  1  0  0  0  0
 17 43  1  0  0  0  0
 17 18  2  0  0  0  0
 18  3  1  0  0  0  0
 18 19  1  0  0  0  0
 19 20  1  0  0  0  0
 20 44  1  0  0  0  0
 20 45  1  0  0  0  0
 20 21  1  0  0  0  0
 21 46  1  0  0  0  0
 21 47  1  0  0  0  0
 21 22  1  0  0  0  0
 22 48  1  0  0  0  0
 12 23  1  0  0  0  0
 23 24  2  0  0  0  0
 24 49  1  0  0  0  0
 24 25  1  0  0  0  0
 25 50  1  0  0  0  0
 25 26  2  0  0  0  0
 26 27  1  0  0  0  0
 27 28  1  0  0  0  0
 28 29  1  0  0  0  0
 29 51  1  0  0  0  0
 29 52  1  0  0  0  0
 29 53  1  0  0  0  0
 27 30  2  0  0  0  0
 30 23  1  0  0  0  0
 30 54  1  0  0  0  0
 26 31  1  0  0  0  0
 31 32  2  0  0  0  0
 31 33  1  0  0  0  0
M  CHG  2  31   1  33  -1
M  END
>  <LOGBIO>
9.2400

>  <PRED_LOGBIO>
8.5300

>  <XV_RES>
0.7860

>  <WHL_TMPL>
1

>  <ANCH>
3-5;50-38

$$$$
ROW76
  -MTS-   01071500363D 0   0.00000     0.00000     0

 62 67  0  0  0  0  0  0  0  0999 V2000
   -3.7210   -1.3370    2.0750 C   0  0  0  0  0  0  0  0  0  0  0  0
   -2.8880   -0.1700    2.4010 N   0  0  0  0  0  0  0  0  0  0  0  0
   -1.5070   -0.0390    2.1190 C   0  0  0  0  0  0  0  0  0  0  0  0
   -0.6020   -0.9070    1.4990 C   0  0  0  0  0  0  0  0  0  0  0  0
    0.7370   -0.5270    1.3410 C   0  0  0  0  0  0  0  0  0  0  0  0
    1.6940   -1.4460    0.6850 C   0  0  0  0  0  0  0  0  0  0  0  0
    1.7050   -2.6380    0.9850 O   0  0  0  0  0  0  0  0  0  0  0  0
    2.5420   -0.9810   -0.2280 N   0  0  0  0  0  0  0  0  0  0  0  0
    3.4930   -1.8940   -0.8790 C   0  0  0  0  0  0  0  0  0  0  0  0
    4.6520   -2.2180    0.0810 C   0  0  0  0  0  0  0  0  0  0  0  0
    5.6660   -3.0700   -0.5560 N   0  0  0  0  0  0  0  0  0  0  0  0
    6.5170   -4.2450   -0.3220 C   0  0  0  0  0  0  0  0  0  0  0  0
    7.9500   -3.8090   -0.6820 C   0  0  0  0  0  0  0  0  0  0  0  0
    7.7630   -2.5490   -1.5480 C   0  0  0  0  0  0  0  0  0  0  0  0
    6.2410   -2.4160   -1.7410 C   0  0  0  0  0  0  0  0  0  0  0  0
    1.1690    0.7210    1.8030 C   0  0  0  0  0  0  0  0  0  0  0  0
    2.4780    1.0930    1.6480 O   0  0  0  0  0  0  0  0  0  0  0  0
    0.2630    1.5900    2.4230 C   0  0  0  0  0  0  0  0  0  0  0  0
   -1.0750    1.2100    2.5810 C   0  0  0  0  0  0  0  0  0  0  0  0
   -2.2500    1.8830    3.1790 C   0  0  0  0  0  0  0  0  0  0  0  0
   -2.4280    3.1290    3.7910 C   0  0  0  0  0  0  0  0  0  0  0  0
   -1.5370    4.2720    4.0910 C   0  0  0  0  0  0  0  0  0  0  0  0
   -0.3380    4.3390    3.8240 O   0  0  0  0  0  0  0  0  0  0  0  0
   -2.2520    5.2160    4.6980 N   0  0  0  0  0  0  0  0  0  0  0  0
   -3.5220    4.8530    4.8470 C   0  0  0  0  0  0  0  0  0  0  0  0
   -4.4070    5.5260    5.3730 O   0  0  0  0  0  0  0  0  0  0  0  0
   -3.6900    3.4990    4.2720 C   0  0  0  0  0  0  0  0  0  0  0  0
   -4.7730    2.6230    4.1400 C   0  0  0  0  0  0  0  0  0  0  0  0
   -4.5950    1.3760    3.5280 C   0  0  0  0  0  0  0  0  0  0  0  0
   -3.3340    1.0060    3.0470 C   0  0  0  0  0  0  0  0  0  0  0  0
   -6.1070    3.0140    4.6490 C   0  0  0  0  0  0  0  0  0  0  0  0
   -6.4720    2.7080    5.9660 C   0  0  0  0  0  0  0  0  0  0  0  0
   -7.7330    3.0780    6.4460 C   0  0  0  0  0  0  0  0  0  0  0  0
   -8.6310    3.7530    5.6110 C   0  0  0  0  0  0  0  0  0  0  0  0
   -8.2660    4.0590    4.2940 C   0  0  0  0  0  0  0  0  0  0  0  0
   -7.0040    3.6890    3.8130 C   0  0  0  0  0  0  0  0  0  0  0  0
   -6.5520    4.0690    2.1770 Cl  0  0  0  0  0  0  0  0  0  0  0  0
   -3.7010   -2.0400    2.9050 H   0  0  0  0  0  0  0  0  0  0  0  0
   -3.3340   -1.8210    1.1810 H   0  0  0  0  0  0  0  0  0  0  0  0
   -4.7440   -1.0140    1.8980 H   0  0  0  0  0  0  0  0  0  0  0  0
   -0.9350   -1.8710    1.1420 H   0  0  0  0  0  0  0  0  0  0  0  0
    2.5330   -0.0010   -0.4740 H   0  0  0  0  0  0  0  0  0  0  0  0
    3.9240   -1.3500   -1.7170 H   0  0  0  0  0  0  0  0  0  0  0  0
    2.9830   -2.8240   -1.1220 H   0  0  0  0  0  0  0  0  0  0  0  0
    4.2230   -2.8070    0.8890 H   0  0  0  0  0  0  0  0  0  0  0  0
    5.1170   -1.2790    0.3740 H   0  0  0  0  0  0  0  0  0  0  0  0
    6.2200   -5.0120   -1.0330 H   0  0  0  0  0  0  0  0  0  0  0  0
    6.4890   -4.5120    0.7330 H   0  0  0  0  0  0  0  0  0  0  0  0
    8.3850   -4.5830   -1.3110 H   0  0  0  0  0  0  0  0  0  0  0  0
    8.4810   -3.5400    0.2290 H   0  0  0  0  0  0  0  0  0  0  0  0
    8.2040   -2.7490   -2.5220 H   0  0  0  0  0  0  0  0  0  0  0  0
    8.1280   -1.6840   -0.9990 H   0  0  0  0  0  0  0  0  0  0  0  0
    5.9900   -1.3590   -1.6940 H   0  0  0  0  0  0  0  0  0  0  0  0
    5.9510   -2.9580   -2.6390 H   0  0  0  0  0  0  0  0  0  0  0  0
    2.9870    0.3970    1.2050 H   0  0  0  0  0  0  0  0  0  0  0  0
    0.5970    2.5530    2.7790 H   0  0  0  0  0  0  0  0  0  0  0  0
   -1.8750    6.1000    5.0080 H   0  0  0  0  0  0  0  0  0  0  0  0
   -5.4310    0.7000    3.4270 H   0  0  0  0  0  0  0  0  0  0  0  0
   -5.7790    2.1870    6.6100 H   0  0  0  0  0  0  0  0  0  0  0  0
   -8.0140    2.8420    7.4620 H   0  0  0  0  0  0  0  0  0  0  0  0
   -9.6040    4.0390    5.9820 H   0  0  0  0  0  0  0  0  0  0  0  0
   -8.9580    4.5800    3.6490 H   0  0  0  0  0  0  0  0  0  0  0  0
  1 38  1  0  0  0  0
  1 39  1  0  0  0  0
  1 40  1  0  0  0  0
  1  2  1  0  0  0  0
  2  3  1  0  0  0  0
  3  4  2  0  0  0  0
  4 41  1  0  0  0  0
  4  5  1  0  0  0  0
  5  6  1  0  0  0  0
  6  7  2  0  0  0  0
  6  8  1  0  0  0  0
  8 42  1  0  0  0  0
  8  9  1  0  0  0  0
  9 43  1  0  0  0  0
  9 44  1  0  0  0  0
  9 10  1  0  0  0  0
 10 45  1  0  0  0  0
 10 46  1  0  0  0  0
 10 11  1  0  0  0  0
 11 12  1  0  0  0  0
 12 47  1  0  0  0  0
 12 48  1  0  0  0  0
 12 13  1  0  0  0  0
 13 49  1  0  0  0  0
 13 50  1  0  0  0  0
 13 14  1  0  0  0  0
 14 51  1  0  0  0  0
 14 52  1  0  0  0  0
 14 15  1  0  0  0  0
 15 11  1  0  0  0  0
 15 53  1  0  0  0  0
 15 54  1  0  0  0  0
  5 16  2  0  0  0  0
 16 17  1  0  0  0  0
 17 55  1  0  0  0  0
 16 18  1  0  0  0  0
 18 56  1  0  0  0  0
 18 19  2  0  0  0  0
 19  3  1  0  0  0  0
 19 20  1  0  0  0  0
 20 21  2  0  0  0  0
 21 22  1  0  0  0  0
 22 23  2  0  0  0  0
 22 24  1  0  0  0  0
 24 57  1  0  0  0  0
 24 25  1  0  0  0  0
 25 26  2  0  0  0  0
 25 27  1  0  0  0  0
 27 21  1  0  0  0  0
 27 28  2  0  0  0  0
 28 29  1  0  0  0  0
 29 58  1  0  0  0  0
 29 30  2  0  0  0  0
 30  2  1  0  0  0  0
 30 20  1  0  0  0  0
 28 31  1  0  0  0  0
 31 32  2  0  0  0  0
 32 59  1  0  0  0  0
 32 33  1  0  0  0  0
 33 60  1  0  0  0  0
 33 34  2  0  0  0  0
 34 61  1  0  0  0  0
 34 35  1  0  0  0  0
 35 62  1  0  0  0  0
 35 36  2  0  0  0  0
 36 31  1  0  0  0  0
 36 37  1  0  0  0  0
M  END
>  <LOGBIO>
6.6200

>  <PRED_LOGBIO>
7.3300

>  <XV_RES>
-1.2160

>  <WHL_TMPL>
3

>  <ANCH>
36-39;30-20

$$$$
ROW77
  -MTS-   01071500363D 0   0.00000     0.00000     0

 56 60  0  0  0  0  0  0  0  0999 V2000
    8.3760   -2.2640   -0.5080 N   0  0  0  0  0  0  0  0  0  0  0  0
    7.2580   -2.0840   -0.2580 C   0  0  0  0  0  0  0  0  0  0  0  0
    5.9030   -1.8660    0.0450 C   0  0  0  0  0  0  0  0  0  0  0  0
    5.7050   -1.0520    1.1660 C   0  0  0  0  0  0  0  0  0  0  0  0
    4.3960   -0.7630    1.5700 C   0  0  0  0  0  0  0  0  0  0  0  0
    3.3220   -1.2930    0.8460 C   0  0  0  0  0  0  0  0  0  0  0  0
    3.5920   -2.1000   -0.2650 C   0  0  0  0  0  0  0  0  0  0  0  0
    4.8560   -2.3600   -0.6290 N   0  0  0  0  0  0  0  0  0  0  0  0
    1.9270   -1.0050    1.2460 C   0  0  0  0  0  0  0  0  0  0  0  0
    0.9160   -1.8530    1.2160 N   0  0  0  0  0  0  0  0  0  0  0  0
   -0.2650   -1.1590    1.6900 N   0  0  0  0  0  0  0  0  0  0  0  0
    0.1040    0.1250    1.9960 C   0  0  0  0  0  0  0  0  0  0  0  0
    1.4110    0.2870    1.7520 C   0  0  0  0  0  0  0  0  0  0  0  0
    1.7950    1.7060    2.0960 C   0  0  0  0  0  0  0  0  0  0  0  0
    0.5190    2.3530    2.5770 C   0  0  0  0  0  0  0  0  0  0  0  0
    0.2170    3.6410    3.0350 C   0  0  0  0  0  0  0  0  0  0  0  0
   -1.0900    3.9580    3.4230 C   0  0  0  0  0  0  0  0  0  0  0  0
   -2.0960    2.9860    3.3540 C   0  0  0  0  0  0  0  0  0  0  0  0
   -3.3750    3.2960    3.7350 O   0  0  0  0  0  0  0  0  0  0  0  0
   -3.7370    3.0910    5.1030 C   0  0  0  0  0  0  0  0  0  0  0  0
   -5.1950    3.4970    5.3100 C   0  0  0  0  0  0  0  0  0  0  0  0
   -5.5820    3.2770    6.7720 C   0  0  0  0  0  0  0  0  0  0  0  0
   -7.0410    3.6830    6.9800 C   0  0  0  0  0  0  0  0  0  0  0  0
   -7.4130    3.4710    8.3860 N   0  0  0  0  0  0  0  0  0  0  0  0
   -7.1340    4.6930    9.1550 C   0  0  0  0  0  0  0  0  0  0  0  0
   -7.6570    4.5700   10.5990 C   0  0  0  0  0  0  0  0  0  0  0  0
   -9.0460    4.2330   10.6230 O   0  0  0  0  0  0  0  0  0  0  0  0
   -9.3100    3.0130    9.9270 C   0  0  0  0  0  0  0  0  0  0  0  0
   -8.8320    3.0960    8.4660 C   0  0  0  0  0  0  0  0  0  0  0  0
   -1.7940    1.6980    2.8970 C   0  0  0  0  0  0  0  0  0  0  0  0
   -0.4870    1.3810    2.5080 C   0  0  0  0  0  0  0  0  0  0  0  0
    6.5480   -0.6530    1.7110 H   0  0  0  0  0  0  0  0  0  0  0  0
    4.2170   -0.1370    2.4320 H   0  0  0  0  0  0  0  0  0  0  0  0
    2.7750   -2.5170   -0.8350 H   0  0  0  0  0  0  0  0  0  0  0  0
   -1.1920   -1.5500    1.7800 H   0  0  0  0  0  0  0  0  0  0  0  0
    2.1350    2.2130    1.1950 H   0  0  0  0  0  0  0  0  0  0  0  0
    2.5190    1.6950    2.9080 H   0  0  0  0  0  0  0  0  0  0  0  0
    0.9930    4.3910    3.0880 H   0  0  0  0  0  0  0  0  0  0  0  0
   -1.3230    4.9520    3.7760 H   0  0  0  0  0  0  0  0  0  0  0  0
   -3.6130    2.0400    5.3570 H   0  0  0  0  0  0  0  0  0  0  0  0
   -3.0970    3.6960    5.7420 H   0  0  0  0  0  0  0  0  0  0  0  0
   -5.3190    4.5470    5.0560 H   0  0  0  0  0  0  0  0  0  0  0  0
   -5.8350    2.8910    4.6710 H   0  0  0  0  0  0  0  0  0  0  0  0
   -5.4590    2.2260    7.0260 H   0  0  0  0  0  0  0  0  0  0  0  0
   -4.9430    3.8820    7.4110 H   0  0  0  0  0  0  0  0  0  0  0  0
   -7.1640    4.7330    6.7260 H   0  0  0  0  0  0  0  0  0  0  0  0
   -7.6800    3.0780    6.3400 H   0  0  0  0  0  0  0  0  0  0  0  0
   -7.6090    5.5430    8.6690 H   0  0  0  0  0  0  0  0  0  0  0  0
   -6.0620    4.8730    9.1720 H   0  0  0  0  0  0  0  0  0  0  0  0
   -7.0890    3.8060   11.1250 H   0  0  0  0  0  0  0  0  0  0  0  0
   -7.5030    5.5130   11.1200 H   0  0  0  0  0  0  0  0  0  0  0  0
   -8.8020    2.1910   10.4280 H   0  0  0  0  0  0  0  0  0  0  0  0
  -10.3790    2.8090    9.9470 H   0  0  0  0  0  0  0  0  0  0  0  0
   -9.4310    3.8290    7.9300 H   0  0  0  0  0  0  0  0  0  0  0  0
   -8.9800    2.1330    7.9830 H   0  0  0  0  0  0  0  0  0  0  0  0
   -2.5700    0.9480    2.8440 H   0  0  0  0  0  0  0  0  0  0  0  0
  1  2  3  0  0  0  0
  2  3  1  0  0  0  0
  3  4  2  0  0  0  0
  4 32  1  0  0  0  0
  4  5  1  0  0  0  0
  5 33  1  0  0  0  0
  5  6  2  0  0  0  0
  6  7  1  0  0  0  0
  7 34  1  0  0  0  0
  7  8  2  0  0  0  0
  8  3  1  0  0  0  0
  6  9  1  0  0  0  0
  9 10  2  0  0  0  0
 10 11  1  0  0  0  0
 11 35  1  0  0  0  0
 11 12  1  0  0  0  0
 12 13  2  0  0  0  0
 13  9  1  0  0  0  0
 13 14  1  0  0  0  0
 14 36  1  0  0  0  0
 14 37  1  0  0  0  0
 14 15  1  0  0  0  0
 15 16  2  0  0  0  0
 16 38  1  0  0  0  0
 16 17  1  0  0  0  0
 17 39  1  0  0  0  0
 17 18  2  0  0  0  0
 18 19  1  0  0  0  0
 19 20  1  0  0  0  0
 20 40  1  0  0  0  0
 20 41  1  0  0  0  0
 20 21  1  0  0  0  0
 21 42  1  0  0  0  0
 21 43  1  0  0  0  0
 21 22  1  0  0  0  0
 22 44  1  0  0  0  0
 22 45  1  0  0  0  0
 22 23  1  0  0  0  0
 23 46  1  0  0  0  0
 23 47  1  0  0  0  0
 23 24  1  0  0  0  0
 24 25  1  0  0  0  0
 25 48  1  0  0  0  0
 25 49  1  0  0  0  0
 25 26  1  0  0  0  0
 26 50  1  0  0  0  0
 26 51  1  0  0  0  0
 26 27  1  0  0  0  0
 27 28  1  0  0  0  0
 28 52  1  0  0  0  0
 28 53  1  0  0  0  0
 28 29  1  0  0  0  0
 29 24  1  0  0  0  0
 29 54  1  0  0  0  0
 29 55  1  0  0  0  0
 18 30  1  0  0  0  0
 30 56  1  0  0  0  0
 30 31  2  0  0  0  0
 31 12  1  0  0  0  0
 31 15  1  0  0  0  0
M  END
>  <LOGBIO>
9.1200

>  <PRED_LOGBIO>
8.6100

>  <XV_RES>
0.7210

>  <WHL_TMPL>
1

>  <ANCH>
5-31;8-6

$$$$
ROW78
  -MTS-   01071500363D 0   0.00000     0.00000     0

 33 34  0  0  0  0  0  0  0  0999 V2000
    5.7080   -2.4530   -2.8930 C   0  0  0  0  0  0  0  0  0  0  0  0
    5.3140   -3.1470   -1.7150 O   0  0  0  0  0  0  0  0  0  0  0  0
    4.9150   -2.3780   -0.6520 C   0  0  0  0  0  0  0  0  0  0  0  0
    3.5990   -2.1050   -0.2730 C   0  0  0  0  0  0  0  0  0  0  0  0
    3.3220   -1.2930    0.8460 C   0  0  0  0  0  0  0  0  0  0  0  0
    1.9330   -1.0060    1.2440 C   0  0  0  0  0  0  0  0  0  0  0  0
    1.7080   -0.2960    2.2230 O   0  0  0  0  0  0  0  0  0  0  0  0
    4.4020   -0.7600    1.5740 C   0  0  0  0  0  0  0  0  0  0  0  0
    4.0900    0.2460    2.9590 Cl  0  0  0  0  0  0  0  0  0  0  0  0
    5.7200   -1.0270    1.2010 C   0  0  0  0  0  0  0  0  0  0  0  0
    5.9600   -1.8300    0.0960 C   0  0  0  0  0  0  0  0  0  0  0  0
    7.2580   -2.0840   -0.2580 N   0  0  0  0  0  0  0  0  0  0  0  0
    8.2550   -1.5640    0.4520 C   0  0  0  0  0  0  0  0  0  0  0  0
    8.0070   -0.8430    1.4430 O   0  0  0  0  0  0  0  0  0  0  0  0
    9.5160   -1.8100    0.1080 N   0  0  0  0  0  0  0  0  0  0  0  0
   10.5760   -1.2570    0.8640 C   0  0  0  0  0  0  0  0  0  0  0  0
   11.1000   -0.0030    0.5260 C   0  0  0  0  0  0  0  0  0  0  0  0
   12.1050    0.5120    1.2480 N   0  0  0  0  0  0  0  0  0  0  0  0
   12.6130   -0.1600    2.2900 C   0  0  0  0  0  0  0  0  0  0  0  0
   12.0880   -1.4140    2.6260 C   0  0  0  0  0  0  0  0  0  0  0  0
   11.0830   -1.9310    1.9050 N   0  0  0  0  0  0  0  0  0  0  0  0
   13.7000    0.4070    3.0640 C   0  0  0  0  0  0  0  0  0  0  0  0
   14.5690    0.8610    3.6830 N   0  0  0  0  0  0  0  0  0  0  0  0
    4.8280   -2.1280   -3.4440 H   0  0  0  0  0  0  0  0  0  0  0  0
    6.2230   -1.5510   -2.5670 H   0  0  0  0  0  0  0  0  0  0  0  0
    6.3460   -3.1220   -3.4670 H   0  0  0  0  0  0  0  0  0  0  0  0
    2.7830   -2.5210   -0.8440 H   0  0  0  0  0  0  0  0  0  0  0  0
    1.1120   -1.4190    0.6760 H   0  0  0  0  0  0  0  0  0  0  0  0
    6.5430   -0.6140    1.7660 H   0  0  0  0  0  0  0  0  0  0  0  0
    7.4580   -2.6660   -1.0580 H   0  0  0  0  0  0  0  0  0  0  0  0
    9.7160   -2.3930   -0.6920 H   0  0  0  0  0  0  0  0  0  0  0  0
   10.6970    0.5460   -0.3120 H   0  0  0  0  0  0  0  0  0  0  0  0
   12.4910   -1.9630    3.4640 H   0  0  0  0  0  0  0  0  0  0  0  0
  1 24  1  0  0  0  0
  1 25  1  0  0  0  0
  1 26  1  0  0  0  0
  1  2  1  0  0  0  0
  2  3  1  0  0  0  0
  3  4  2  0  0  0  0
  4 27  1  0  0  0  0
  4  5  1  0  0  0  0
  5  6  1  0  0  0  0
  6 28  1  0  0  0  0
  6  7  2  0  0  0  0
  5  8  2  0  0  0  0
  8  9  1  0  0  0  0
  8 10  1  0  0  0  0
 10 29  1  0  0  0  0
 10 11  2  0  0  0  0
 11  3  1  0  0  0  0
 11 12  1  0  0  0  0
 12 30  1  0  0  0  0
 12 13  1  0  0  0  0
 13 14  2  0  0  0  0
 13 15  1  0  0  0  0
 15 31  1  0  0  0  0
 15 16  1  0  0  0  0
 16 17  2  0  0  0  0
 17 32  1  0  0  0  0
 17 18  1  0  0  0  0
 18 19  2  0  0  0  0
 19 20  1  0  0  0  0
 20 33  1  0  0  0  0
 20 21  2  0  0  0  0
 21 16  1  0  0  0  0
 19 22  1  0  0  0  0
 22 23  3  0  0  0  0
M  END
>  <LOGBIO>
7.8500

>  <PRED_LOGBIO>
6.9400

>  <XV_RES>
1.0150

>  <WHL_TMPL>
1

>  <ANCH>
35-36;5-1

$$$$
ROW79
  -MTS-   01071500363D 0   0.00000     0.00000     0

 40 43  0  0  0  0  0  0  0  0999 V2000
    6.5670   -4.0330    2.2350 C   0  0  0  0  0  0  0  0  0  0  0  0
    6.6130   -2.7990    2.9570 O   0  0  0  0  0  0  0  0  0  0  0  0
    5.9310   -1.7280    2.4440 C   0  0  0  0  0  0  0  0  0  0  0  0
    4.5970   -1.5090    2.8060 C   0  0  0  0  0  0  0  0  0  0  0  0
    3.8990   -0.4140    2.2820 C   0  0  0  0  0  0  0  0  0  0  0  0
    4.5360    0.4620    1.3950 C   0  0  0  0  0  0  0  0  0  0  0  0
    5.8710    0.2430    1.0330 C   0  0  0  0  0  0  0  0  0  0  0  0
    6.5680   -0.8520    1.5570 C   0  0  0  0  0  0  0  0  0  0  0  0
    8.2260   -1.1240    1.1060 Cl  0  0  0  0  0  0  0  0  0  0  0  0
    2.4880   -0.1830    2.6650 C   0  0  0  0  0  0  0  0  0  0  0  0
    2.0730   -0.4170    3.9820 C   0  0  0  0  0  0  0  0  0  0  0  0
    0.7390   -0.1980    4.3440 C   0  0  0  0  0  0  0  0  0  0  0  0
   -0.1810    0.2540    3.3900 C   0  0  0  0  0  0  0  0  0  0  0  0
   -1.5850    0.4780    3.7990 C   0  0  0  0  0  0  0  0  0  0  0  0
   -2.1250   -0.3390    4.5430 O   0  0  0  0  0  0  0  0  0  0  0  0
   -2.2830    1.5320    3.3880 N   0  0  0  0  0  0  0  0  0  0  0  0
   -1.7280    2.5360    2.5590 C   0  0  0  0  0  0  0  0  0  0  0  0
   -2.0250    3.8580    2.9130 C   0  0  0  0  0  0  0  0  0  0  0  0
   -1.5400    4.9160    2.1350 C   0  0  0  0  0  0  0  0  0  0  0  0
   -0.7580    4.6530    1.0040 C   0  0  0  0  0  0  0  0  0  0  0  0
   -0.4610    3.3310    0.6510 C   0  0  0  0  0  0  0  0  0  0  0  0
   -0.9460    2.2730    1.4290 C   0  0  0  0  0  0  0  0  0  0  0  0
   -0.6340    0.9440    1.0540 N   0  0  0  0  0  0  0  0  0  0  0  0
    0.2350    0.4880    2.0730 C   0  0  0  0  0  0  0  0  0  0  0  0
    1.5690    0.2690    1.7110 C   0  0  0  0  0  0  0  0  0  0  0  0
    6.9800   -3.8860    1.2390 H   0  0  0  0  0  0  0  0  0  0  0  0
    7.1520   -4.7840    2.7620 H   0  0  0  0  0  0  0  0  0  0  0  0
    5.5350   -4.3670    2.1540 H   0  0  0  0  0  0  0  0  0  0  0  0
    4.1050   -2.1850    3.4900 H   0  0  0  0  0  0  0  0  0  0  0  0
    3.9980    1.3060    0.9910 H   0  0  0  0  0  0  0  0  0  0  0  0
    6.3620    0.9190    0.3480 H   0  0  0  0  0  0  0  0  0  0  0  0
    2.7830   -0.7650    4.7170 H   0  0  0  0  0  0  0  0  0  0  0  0
    0.4190   -0.3780    5.3600 H   0  0  0  0  0  0  0  0  0  0  0  0
   -3.2470    1.6200    3.6790 H   0  0  0  0  0  0  0  0  0  0  0  0
   -2.6290    4.0610    3.7850 H   0  0  0  0  0  0  0  0  0  0  0  0
   -1.7690    5.9360    2.4080 H   0  0  0  0  0  0  0  0  0  0  0  0
   -0.3830    5.4690    0.4050 H   0  0  0  0  0  0  0  0  0  0  0  0
    0.1430    3.1280   -0.2210 H   0  0  0  0  0  0  0  0  0  0  0  0
   -0.9580    0.4370    0.2430 H   0  0  0  0  0  0  0  0  0  0  0  0
    1.8890    0.4490    0.6950 H   0  0  0  0  0  0  0  0  0  0  0  0
  1 26  1  0  0  0  0
  1 27  1  0  0  0  0
  1 28  1  0  0  0  0
  1  2  1  0  0  0  0
  2  3  1  0  0  0  0
  3  4  2  0  0  0  0
  4 29  1  0  0  0  0
  4  5  1  0  0  0  0
  5  6  2  0  0  0  0
  6 30  1  0  0  0  0
  6  7  1  0  0  0  0
  7 31  1  0  0  0  0
  7  8  2  0  0  0  0
  8  3  1  0  0  0  0
  8  9  1  0  0  0  0
  5 10  1  0  0  0  0
 10 11  2  0  0  0  0
 11 32  1  0  0  0  0
 11 12  1  0  0  0  0
 12 33  1  0  0  0  0
 12 13  2  0  0  0  0
 13 14  1  0  0  0  0
 14 15  2  0  0  0  0
 14 16  1  0  0  0  0
 16 34  1  0  0  0  0
 16 17  1  0  0  0  0
 17 18  2  0  0  0  0
 18 35  1  0  0  0  0
 18 19  1  0  0  0  0
 19 36  1  0  0  0  0
 19 20  2  0  0  0  0
 20 37  1  0  0  0  0
 20 21  1  0  0  0  0
 21 38  1  0  0  0  0
 21 22  2  0  0  0  0
 22 17  1  0  0  0  0
 22 23  1  0  0  0  0
 23 39  1  0  0  0  0
 23 24  1  0  0  0  0
 24 13  1  0  0  0  0
 24 25  2  0  0  0  0
 25 10  1  0  0  0  0
 25 40  1  0  0  0  0
M  END
>  <LOGBIO>
7.0400

>  <PRED_LOGBIO>
7.1100

>  <XV_RES>
-0.1430

>  <WHL_TMPL>
1

>  <ANCH>
7-9;39-38

$$$$
ROW80
  -MTS-   01071500363D 0   0.00000     0.00000     0

 43 46  0  0  0  0  0  0  0  0999 V2000
    1.7050   -2.6380    0.9850 O   0  0  0  0  0  0  0  0  0  0  0  0
    1.6940   -1.4460    0.6850 C   0  0  0  0  0  0  0  0  0  0  0  0
    2.5420   -0.9810   -0.2280 N   0  0  0  0  0  0  0  0  0  0  0  0
    3.4570   -1.8600   -0.8540 C   0  0  0  0  0  0  0  0  0  0  0  0
    4.2130   -2.7500   -0.0830 C   0  0  0  0  0  0  0  0  0  0  0  0
    5.1190   -3.6190   -0.7020 C   0  0  0  0  0  0  0  0  0  0  0  0
    5.2680   -3.5980   -2.0940 C   0  0  0  0  0  0  0  0  0  0  0  0
    4.5120   -2.7080   -2.8660 C   0  0  0  0  0  0  0  0  0  0  0  0
    3.6070   -1.8390   -2.2460 C   0  0  0  0  0  0  0  0  0  0  0  0
    2.8430   -0.9390   -3.0270 N   0  0  0  0  0  0  0  0  0  0  0  0
    1.3730   -0.9560   -3.0440 C   0  0  0  0  0  0  0  0  0  0  0  0
    0.7750    0.4530   -2.8800 C   0  0  0  0  0  0  0  0  0  0  0  0
    1.3600    1.3980   -3.8420 N   0  0  0  0  0  0  0  0  0  0  0  0
    2.8210    1.4770   -3.7040 C   0  0  0  0  0  0  0  0  0  0  0  0
    3.4570    0.0860   -3.8830 C   0  0  0  0  0  0  0  0  0  0  0  0
    0.6570   -0.5620    1.3450 C   0  0  0  0  0  0  0  0  0  0  0  0
    1.0780    0.6320    1.7850 C   0  0  0  0  0  0  0  0  0  0  0  0
   -0.3560    1.3950    2.4870 S   0  0  0  0  0  0  0  0  0  0  0  0
   -1.4420    0.0410    2.1390 C   0  0  0  0  0  0  0  0  0  0  0  0
   -0.6950   -0.8680    1.5400 N   0  0  0  0  0  0  0  0  0  0  0  0
   -2.7780   -0.0450    2.4300 N   0  0  0  0  0  0  0  0  0  0  0  0
   -3.3420    0.0620    3.6740 C   0  0  0  0  0  0  0  0  0  0  0  0
   -4.6680   -0.0780    3.5400 C   0  0  0  0  0  0  0  0  0  0  0  0
   -4.9360   -0.2780    2.1810 N   0  0  0  0  0  0  0  0  0  0  0  0
   -3.7890   -0.2550    1.5290 C   0  0  0  0  0  0  0  0  0  0  0  0
    2.5330   -0.0020   -0.4740 H   0  0  0  0  0  0  0  0  0  0  0  0
    4.0980   -2.7660    0.9910 H   0  0  0  0  0  0  0  0  0  0  0  0
    5.7020   -4.3060   -0.1070 H   0  0  0  0  0  0  0  0  0  0  0  0
    5.9670   -4.2690   -2.5720 H   0  0  0  0  0  0  0  0  0  0  0  0
    4.6280   -2.6920   -3.9400 H   0  0  0  0  0  0  0  0  0  0  0  0
    1.0290   -1.3900   -3.9800 H   0  0  0  0  0  0  0  0  0  0  0  0
    1.0110   -1.5990   -2.2440 H   0  0  0  0  0  0  0  0  0  0  0  0
    0.9560    0.8080   -1.8680 H   0  0  0  0  0  0  0  0  0  0  0  0
   -0.3020    0.4080   -3.0260 H   0  0  0  0  0  0  0  0  0  0  0  0
    0.9580    2.3140   -3.7000 H   0  0  0  0  0  0  0  0  0  0  0  0
    3.0710    1.8660   -2.7190 H   0  0  0  0  0  0  0  0  0  0  0  0
    3.2200    2.1570   -4.4530 H   0  0  0  0  0  0  0  0  0  0  0  0
    3.3730   -0.2170   -4.9240 H   0  0  0  0  0  0  0  0  0  0  0  0
    4.5220    0.1460   -3.6660 H   0  0  0  0  0  0  0  0  0  0  0  0
    2.0760    1.0400    1.7240 H   0  0  0  0  0  0  0  0  0  0  0  0
   -2.8110    0.2310    4.5990 H   0  0  0  0  0  0  0  0  0  0  0  0
   -5.3970   -0.0430    4.3360 H   0  0  0  0  0  0  0  0  0  0  0  0
   -3.6660   -0.3810    0.4640 H   0  0  0  0  0  0  0  0  0  0  0  0
  1  2  2  0  0  0  0
  2  3  1  0  0  0  0
  3 26  1  0  0  0  0
  3  4  1  0  0  0  0
  4  5  2  0  0  0  0
  5 27  1  0  0  0  0
  5  6  1  0  0  0  0
  6 28  1  0  0  0  0
  6  7  2  0  0  0  0
  7 29  1  0  0  0  0
  7  8  1  0  0  0  0
  8 30  1  0  0  0  0
  8  9  2  0  0  0  0
  9  4  1  0  0  0  0
  9 10  1  0  0  0  0
 10 11  1  0  0  0  0
 11 31  1  0  0  0  0
 11 32  1  0  0  0  0
 11 12  1  0  0  0  0
 12 33  1  0  0  0  0
 12 34  1  0  0  0  0
 12 13  1  0  0  0  0
 13 35  1  0  0  0  0
 13 14  1  0  0  0  0
 14 36  1  0  0  0  0
 14 37  1  0  0  0  0
 14 15  1  0  0  0  0
 15 10  1  0  0  0  0
 15 38  1  0  0  0  0
 15 39  1  0  0  0  0
  2 16  1  0  0  0  0
 16 17  2  0  0  0  0
 17 40  1  0  0  0  0
 17 18  1  0  0  0  0
 18 19  1  0  0  0  0
 19 20  2  0  0  0  0
 20 16  1  0  0  0  0
 19 21  1  0  0  0  0
 21 22  1  0  0  0  0
 22 41  1  0  0  0  0
 22 23  2  0  0  0  0
 23 42  1  0  0  0  0
 23 24  1  0  0  0  0
 24 25  2  0  0  0  0
 25 21  1  0  0  0  0
 25 43  1  0  0  0  0
M  END
>  <LOGBIO>
5.0000

>  <PRED_LOGBIO>
6.4700

>  <XV_RES>
-1.5210

>  <WHL_TMPL>
3

>  <ANCH>
1-2;33-34

$$$$
ROW81
  -MTS-   01071500363D 0   0.00000     0.00000     0

 40 43  0  0  0  0  0  0  0  0999 V2000
    7.0990   -2.8100   -1.2490 N   0  0  0  0  0  0  0  0  0  0  0  0
    5.7300   -2.7940   -1.2230 C   0  0  0  0  0  0  0  0  0  0  0  0
    5.0480   -3.4740   -2.1560 C   0  0  0  0  0  0  0  0  0  0  0  0
    5.9520   -4.4420   -3.4900 Br  0  0  0  0  0  0  0  0  0  0  0  0
    3.5690   -3.4460   -2.1140 C   0  0  0  0  0  0  0  0  0  0  0  0
    2.9830   -2.7510   -1.1570 N   0  0  0  0  0  0  0  0  0  0  0  0
    3.7170   -2.0480   -0.1930 C   0  0  0  0  0  0  0  0  0  0  0  0
    3.3280   -1.2940    0.8440 C   0  0  0  0  0  0  0  0  0  0  0  0
    4.5520   -0.8030    1.5170 C   0  0  0  0  0  0  0  0  0  0  0  0
    5.5880   -1.2830    0.8540 N   0  0  0  0  0  0  0  0  0  0  0  0
    5.0850   -2.0840   -0.2450 N   0  0  0  0  0  0  0  0  0  0  0  0
    1.9330   -1.0060    1.2440 C   0  0  0  0  0  0  0  0  0  0  0  0
    0.9490   -1.9980    1.1640 C   0  0  0  0  0  0  0  0  0  0  0  0
   -0.3610   -1.6890    1.5500 C   0  0  0  0  0  0  0  0  0  0  0  0
   -0.6460   -0.3960    2.0050 C   0  0  0  0  0  0  0  0  0  0  0  0
    0.3170    0.5330    2.0700 N   0  0  0  0  0  0  0  0  0  0  0  0
    1.5790    0.2670    1.7080 C   0  0  0  0  0  0  0  0  0  0  0  0
    2.7510   -4.1930   -3.1400 C   0  0  0  0  0  0  0  0  0  0  0  0
    1.8610   -5.2370   -2.4420 C   0  0  0  0  0  0  0  0  0  0  0  0
    0.8710   -5.8810   -3.4310 C   0  0  0  0  0  0  0  0  0  0  0  0
    0.1100   -4.8130   -4.2380 C   0  0  0  0  0  0  0  0  0  0  0  0
    1.0330   -3.8960   -4.9210 N   0  0  0  0  0  0  0  0  0  0  0  0
    1.9030   -3.2030   -3.9590 C   0  0  0  0  0  0  0  0  0  0  0  0
    7.4170   -2.9140   -2.2020 H   0  0  0  0  0  0  0  0  0  0  0  0
    7.4370   -3.5840   -0.6950 H   0  0  0  0  0  0  0  0  0  0  0  0
    4.5900   -0.1680    2.3890 H   0  0  0  0  0  0  0  0  0  0  0  0
    1.1960   -2.9880    0.8100 H   0  0  0  0  0  0  0  0  0  0  0  0
   -1.1390   -2.4360    1.4980 H   0  0  0  0  0  0  0  0  0  0  0  0
   -1.6520   -0.1450    2.3050 H   0  0  0  0  0  0  0  0  0  0  0  0
    2.3300    1.0400    1.7740 H   0  0  0  0  0  0  0  0  0  0  0  0
    3.4700   -4.6910   -3.7870 H   0  0  0  0  0  0  0  0  0  0  0  0
    1.3070   -4.7600   -1.6360 H   0  0  0  0  0  0  0  0  0  0  0  0
    2.4860   -6.0100   -2.0010 H   0  0  0  0  0  0  0  0  0  0  0  0
    1.4130   -6.5320   -4.1140 H   0  0  0  0  0  0  0  0  0  0  0  0
    0.1600   -6.4950   -2.8830 H   0  0  0  0  0  0  0  0  0  0  0  0
   -0.5350   -4.2450   -3.5700 H   0  0  0  0  0  0  0  0  0  0  0  0
   -0.5260   -5.3000   -4.9740 H   0  0  0  0  0  0  0  0  0  0  0  0
    0.5040   -3.2090   -5.4400 H   0  0  0  0  0  0  0  0  0  0  0  0
    1.2930   -2.6060   -3.2840 H   0  0  0  0  0  0  0  0  0  0  0  0
    2.5600   -2.5190   -4.4910 H   0  0  0  0  0  0  0  0  0  0  0  0
  1 24  1  0  0  0  0
  1 25  1  0  0  0  0
  1  2  1  0  0  0  0
  2  3  2  0  0  0  0
  3  4  1  0  0  0  0
  3  5  1  0  0  0  0
  5  6  2  0  0  0  0
  6  7  1  0  0  0  0
  7  8  2  0  0  0  0
  8  9  1  0  0  0  0
  9 26  1  0  0  0  0
  9 10  2  0  0  0  0
 10 11  1  0  0  0  0
 11  2  1  0  0  0  0
 11  7  1  0  0  0  0
  8 12  1  0  0  0  0
 12 13  2  0  0  0  0
 13 27  1  0  0  0  0
 13 14  1  0  0  0  0
 14 28  1  0  0  0  0
 14 15  2  0  0  0  0
 15 29  1  0  0  0  0
 15 16  1  0  0  0  0
 16 17  2  0  0  0  0
 17 12  1  0  0  0  0
 17 30  1  0  0  0  0
  5 18  1  0  0  0  0
 18 31  1  0  0  0  0
 18 19  1  0  0  0  0
 19 32  1  0  0  0  0
 19 33  1  0  0  0  0
 19 20  1  0  0  0  0
 20 34  1  0  0  0  0
 20 35  1  0  0  0  0
 20 21  1  0  0  0  0
 21 36  1  0  0  0  0
 21 37  1  0  0  0  0
 21 22  1  0  0  0  0
 22 38  1  0  0  0  0
 22 23  1  0  0  0  0
 23 18  1  0  0  0  0
 23 39  1  0  0  0  0
 23 40  1  0  0  0  0
M  END
>  <LOGBIO>
7.7700

>  <PRED_LOGBIO>
6.6000

>  <XV_RES>
1.4760

>  <WHL_TMPL>
1

>  <ANCH>
6-29;15-16

$$$$
ROW82
  -MTS-   01071500363D 0   0.00000     0.00000     0

 45 47  0  0  1  0  0  0  0  0999 V2000
   -7.8960    2.0980    9.1140 C   0  0  0  0  0  0  0  0  0  0  0  0
   -7.0480    1.7440    8.0180 O   0  0  0  0  0  0  0  0  0  0  0  0
   -7.2560    2.3570    6.8330 C   0  0  0  0  0  0  0  0  0  0  0  0
   -8.1440    3.1860    6.7220 O   0  0  0  0  0  0  0  0  0  0  0  0
   -6.4050    2.0250    5.6690 C   0  0  0  0  0  0  0  0  0  0  0  0
   -5.2240    2.7360    5.4260 C   0  0  0  0  0  0  0  0  0  0  0  0
   -4.4520    2.4370    4.3730 N   0  0  0  0  0  0  0  0  0  0  0  0
   -4.7730    1.4570    3.5180 C   0  0  0  0  0  0  0  0  0  0  0  0
   -3.9260    1.1770    2.4200 N   0  0  0  0  0  0  0  0  0  0  0  0
   -4.2600    0.1430    1.5140 C   0  0  0  0  0  0  0  0  0  0  0  0
   -3.4820   -1.0190    1.4560 C   0  0  0  0  0  0  0  0  0  0  0  0
   -3.8070   -1.9930    0.5950 N   0  0  0  0  0  0  0  0  0  0  0  0
   -4.8700   -1.8660   -0.2110 C   0  0  0  0  0  0  0  0  0  0  0  0
   -5.2120   -2.9260   -1.1390 C   0  0  0  0  0  0  0  0  0  0  0  0
   -5.4860   -3.7740   -1.8820 N   0  0  0  0  0  0  0  0  0  0  0  0
   -5.6470   -0.7030   -0.1520 C   0  0  0  0  0  0  0  0  0  0  0  0
   -6.7360   -0.5620   -0.9720 O   0  0  0  0  0  0  0  0  0  0  0  0
   -6.5380    0.0410   -2.2530 C   0  0  2  0  0  0  0  0  0  0  0  0
   -6.7150    1.5700   -2.2120 C   0  0  0  0  0  0  0  0  0  0  0  0
   -5.6480    2.1920   -3.1320 C   0  0  0  0  0  0  0  0  0  0  0  0
   -4.9050    1.0400   -3.6640 N   0  0  0  0  0  0  0  0  0  0  0  0
   -5.0840   -0.0950   -2.7440 C   0  0  0  0  0  0  0  0  0  0  0  0
   -5.3230    0.2720    0.7090 N   0  0  0  0  0  0  0  0  0  0  0  0
   -5.9410    0.7070    3.7040 C   0  0  0  0  0  0  0  0  0  0  0  0
   -6.7700    0.9940    4.7950 C   0  0  0  0  0  0  0  0  0  0  0  0
   -7.9190    0.2780    5.0040 O   0  0  0  0  0  0  0  0  0  0  0  0
   -7.8390   -0.8990    5.8120 C   0  0  0  0  0  0  0  0  0  0  0  0
   -8.9300    1.8780    8.8590 H   0  0  0  0  0  0  0  0  0  0  0  0
   -7.6090    1.5250    9.9940 H   0  0  0  0  0  0  0  0  0  0  0  0
   -7.7920    3.1610    9.3240 H   0  0  0  0  0  0  0  0  0  0  0  0
   -4.9330    3.5340    6.0940 H   0  0  0  0  0  0  0  0  0  0  0  0
   -3.0830    1.7160    2.2830 H   0  0  0  0  0  0  0  0  0  0  0  0
   -2.6230   -1.1310    2.1020 H   0  0  0  0  0  0  0  0  0  0  0  0
   -7.2460   -0.4390   -2.9250 H   0  0  0  0  0  0  0  0  0  0  0  0
   -6.5650    1.9200   -1.1930 H   0  0  0  0  0  0  0  0  0  0  0  0
   -7.7060    1.8330   -2.5770 H   0  0  0  0  0  0  0  0  0  0  0  0
   -4.9910    2.8640   -2.5830 H   0  0  0  0  0  0  0  0  0  0  0  0
   -6.1140    2.7620   -3.9330 H   0  0  0  0  0  0  0  0  0  0  0  0
   -3.9240    1.2760   -3.7200 H   0  0  0  0  0  0  0  0  0  0  0  0
   -4.3830   -0.0480   -1.9130 H   0  0  0  0  0  0  0  0  0  0  0  0
   -4.9300   -1.0420   -3.2570 H   0  0  0  0  0  0  0  0  0  0  0  0
   -6.1980   -0.0830    3.0140 H   0  0  0  0  0  0  0  0  0  0  0  0
   -7.4880   -0.6330    6.8070 H   0  0  0  0  0  0  0  0  0  0  0  0
   -8.8240   -1.3560    5.8860 H   0  0  0  0  0  0  0  0  0  0  0  0
   -7.1450   -1.6040    5.3590 H   0  0  0  0  0  0  0  0  0  0  0  0
  1 28  1  0  0  0  0
  1 29  1  0  0  0  0
  1 30  1  0  0  0  0
  1  2  1  0  0  0  0
  2  3  1  0  0  0  0
  3  4  2  0  0  0  0
  3  5  1  0  0  0  0
  5  6  2  0  0  0  0
  6 31  1  0  0  0  0
  6  7  1  0  0  0  0
  7  8  2  0  0  0  0
  8  9  1  0  0  0  0
  9 32  1  0  0  0  0
  9 10  1  0  0  0  0
 10 11  2  0  0  0  0
 11 33  1  0  0  0  0
 11 12  1  0  0  0  0
 12 13  2  0  0  0  0
 13 14  1  0  0  0  0
 14 15  3  0  0  0  0
 13 16  1  0  0  0  0
 16 17  1  0  0  0  0
 17 18  1  0  0  0  0
 18 34  1  0  0  0  0
 18 19  1  0  0  0  0
 19 35  1  0  0  0  0
 19 36  1  0  0  0  0
 19 20  1  0  0  0  0
 20 37  1  0  0  0  0
 20 38  1  0  0  0  0
 20 21  1  0  0  0  0
 21 39  1  0  0  0  0
 21 22  1  0  0  0  0
 22 18  1  0  0  0  0
 22 40  1  0  0  0  0
 22 41  1  0  0  0  0
 16 23  2  0  0  0  0
 23 10  1  0  0  0  0
  8 24  1  0  0  0  0
 24 42  1  0  0  0  0
 24 25  2  0  0  0  0
 25  5  1  0  0  0  0
 25 26  1  0  0  0  0
 26 27  1  0  0  0  0
 27 43  1  0  0  0  0
 27 44  1  0  0  0  0
 27 45  1  0  0  0  0
M  END
>  <LOGBIO>
5.7700

>  <PRED_LOGBIO>
6.7700

>  <XV_RES>
-1.3860

>  <WHL_TMPL>
2

>  <ANCH>
9-11;13-12

$$$$
ROW83
  -MTS-   01071500363D 0   0.00000     0.00000     0

 51 54  0  0  0  0  0  0  0  0999 V2000
    7.2580   -2.0840   -0.2580 C   0  0  0  0  0  0  0  0  0  0  0  0
    5.9030   -1.8660    0.0450 C   0  0  0  0  0  0  0  0  0  0  0  0
    5.7050   -1.0520    1.1660 C   0  0  0  0  0  0  0  0  0  0  0  0
    4.3960   -0.7630    1.5700 C   0  0  0  0  0  0  0  0  0  0  0  0
    3.3220   -1.2930    0.8460 C   0  0  0  0  0  0  0  0  0  0  0  0
    3.5920   -2.1000   -0.2650 C   0  0  0  0  0  0  0  0  0  0  0  0
    4.8560   -2.3600   -0.6290 N   0  0  0  0  0  0  0  0  0  0  0  0
    1.9270   -1.0050    1.2460 C   0  0  0  0  0  0  0  0  0  0  0  0
    0.8790   -1.8400    1.2280 C   0  0  0  0  0  0  0  0  0  0  0  0
   -0.3520   -1.3290    1.6580 N   0  0  0  0  0  0  0  0  0  0  0  0
   -0.3910   -0.0690    2.0480 C   0  0  0  0  0  0  0  0  0  0  0  0
   -1.4780    0.6310    2.5030 N   0  0  0  0  0  0  0  0  0  0  0  0
   -2.2960    1.3390    1.5920 C   0  0  0  0  0  0  0  0  0  0  0  0
   -2.0020    2.6730    1.2870 C   0  0  0  0  0  0  0  0  0  0  0  0
   -2.8230    3.3560    0.3830 C   0  0  0  0  0  0  0  0  0  0  0  0
   -3.9110    2.6840   -0.1880 C   0  0  0  0  0  0  0  0  0  0  0  0
   -4.1520    1.3490    0.1580 C   0  0  0  0  0  0  0  0  0  0  0  0
   -3.3450    0.7260    1.0270 N   0  0  0  0  0  0  0  0  0  0  0  0
   -2.5580    4.7060    0.0500 N   0  0  0  0  0  0  0  0  0  0  0  0
   -3.5340    5.7770    0.3010 C   0  0  0  0  0  0  0  0  0  0  0  0
   -3.7560    6.6390   -0.9560 C   0  0  0  0  0  0  0  0  0  0  0  0
   -2.4960    7.0690   -1.5800 N   0  0  0  0  0  0  0  0  0  0  0  0
   -1.5300    5.9880   -1.8190 C   0  0  0  0  0  0  0  0  0  0  0  0
   -1.2910    5.1220   -0.5680 C   0  0  0  0  0  0  0  0  0  0  0  0
   -2.1730    8.7360   -2.0030 S   0  0  0  0  0  0  0  0  0  0  0  0
   -0.7670    8.9860   -1.9160 O   0  0  0  0  0  0  0  0  0  0  0  0
   -2.8680    9.6010   -1.1010 O   0  0  0  0  0  0  0  0  0  0  0  0
   -2.7370    9.0490   -3.6940 C   0  0  0  0  0  0  0  0  0  0  0  0
    1.2670    0.5200    1.8550 S   0  0  0  0  0  0  0  0  0  0  0  0
    7.3440   -2.7170   -1.1390 H   0  0  0  0  0  0  0  0  0  0  0  0
    7.6770   -1.1170   -0.5260 H   0  0  0  0  0  0  0  0  0  0  0  0
    7.7250   -2.5180    0.6230 H   0  0  0  0  0  0  0  0  0  0  0  0
    6.5480   -0.6530    1.7110 H   0  0  0  0  0  0  0  0  0  0  0  0
    4.2170   -0.1370    2.4320 H   0  0  0  0  0  0  0  0  0  0  0  0
    2.7750   -2.5170   -0.8350 H   0  0  0  0  0  0  0  0  0  0  0  0
    0.9790   -2.8620    0.8960 H   0  0  0  0  0  0  0  0  0  0  0  0
   -1.6950    0.6410    3.4900 H   0  0  0  0  0  0  0  0  0  0  0  0
   -1.1560    3.1670    1.7420 H   0  0  0  0  0  0  0  0  0  0  0  0
   -4.5580    3.1910   -0.8880 H   0  0  0  0  0  0  0  0  0  0  0  0
   -4.9890    0.8210   -0.2770 H   0  0  0  0  0  0  0  0  0  0  0  0
   -3.1790    6.4070    1.1140 H   0  0  0  0  0  0  0  0  0  0  0  0
   -4.4810    5.3390    0.6110 H   0  0  0  0  0  0  0  0  0  0  0  0
   -4.3430    6.0770   -1.6790 H   0  0  0  0  0  0  0  0  0  0  0  0
   -4.3450    7.5150   -0.6930 H   0  0  0  0  0  0  0  0  0  0  0  0
   -1.8880    5.3570   -2.6310 H   0  0  0  0  0  0  0  0  0  0  0  0
   -0.5850    6.4140   -2.1490 H   0  0  0  0  0  0  0  0  0  0  0  0
   -0.7040    5.6850    0.1550 H   0  0  0  0  0  0  0  0  0  0  0  0
   -0.7150    4.2400   -0.8410 H   0  0  0  0  0  0  0  0  0  0  0  0
   -2.2080    8.3920   -4.3810 H   0  0  0  0  0  0  0  0  0  0  0  0
   -2.5360   10.0860   -3.9570 H   0  0  0  0  0  0  0  0  0  0  0  0
   -3.8060    8.8590   -3.7610 H   0  0  0  0  0  0  0  0  0  0  0  0
  1 30  1  0  0  0  0
  1 31  1  0  0  0  0
  1 32  1  0  0  0  0
  1  2  1  0  0  0  0
  2  3  2  0  0  0  0
  3 33  1  0  0  0  0
  3  4  1  0  0  0  0
  4 34  1  0  0  0  0
  4  5  2  0  0  0  0
  5  6  1  0  0  0  0
  6 35  1  0  0  0  0
  6  7  2  0  0  0  0
  7  2  1  0  0  0  0
  5  8  1  0  0  0  0
  8  9  2  0  0  0  0
  9 36  1  0  0  0  0
  9 10  1  0  0  0  0
 10 11  2  0  0  0  0
 11 12  1  0  0  0  0
 12 37  1  0  0  0  0
 12 13  1  0  0  0  0
 13 14  2  0  0  0  0
 14 38  1  0  0  0  0
 14 15  1  0  0  0  0
 15 16  2  0  0  0  0
 16 39  1  0  0  0  0
 16 17  1  0  0  0  0
 17 40  1  0  0  0  0
 17 18  2  0  0  0  0
 18 13  1  0  0  0  0
 15 19  1  0  0  0  0
 19 20  1  0  0  0  0
 20 41  1  0  0  0  0
 20 42  1  0  0  0  0
 20 21  1  0  0  0  0
 21 43  1  0  0  0  0
 21 44  1  0  0  0  0
 21 22  1  0  0  0  0
 22 23  1  0  0  0  0
 23 45  1  0  0  0  0
 23 46  1  0  0  0  0
 23 24  1  0  0  0  0
 24 19  1  0  0  0  0
 24 47  1  0  0  0  0
 24 48  1  0  0  0  0
 22 25  1  0  0  0  0
 25 26  2  0  0  0  0
 25 27  2  0  0  0  0
 25 28  1  0  0  0  0
 28 49  1  0  0  0  0
 28 50  1  0  0  0  0
 28 51  1  0  0  0  0
 11 29  1  0  0  0  0
 29  8  1  0  0  0  0
M  END
>  <LOGBIO>
6.9500

>  <PRED_LOGBIO>
6.4700

>  <XV_RES>
0.6040

>  <WHL_TMPL>
1

>  <ANCH>
5-31;10-8

$$$$
ROW84
  -MTS-   01071500363D 0   0.00000     0.00000     0

 42 45  0  0  0  0  0  0  0  0999 V2000
   -4.5780   -5.9690    1.8760 C   0  0  0  0  0  0  0  0  0  0  0  0
   -4.1970   -5.1370    0.7770 O   0  0  0  0  0  0  0  0  0  0  0  0
   -3.2960   -4.1330    1.0130 C   0  0  0  0  0  0  0  0  0  0  0  0
   -1.9240   -4.3770    0.8760 C   0  0  0  0  0  0  0  0  0  0  0  0
   -1.0030   -3.3510    1.1180 C   0  0  0  0  0  0  0  0  0  0  0  0
    0.5050   -3.3260    1.0490 C   0  0  0  0  0  0  0  0  0  0  0  0
    0.9140   -1.8810    1.2080 C   0  0  0  0  0  0  0  0  0  0  0  0
   -0.2960   -1.1790    1.6910 C   0  0  0  0  0  0  0  0  0  0  0  0
    0.0530    0.0590    1.9870 N   0  0  0  0  0  0  0  0  0  0  0  0
    1.4700    0.2000    1.7130 N   0  0  0  0  0  0  0  0  0  0  0  0
    1.9260   -1.0050    1.2460 C   0  0  0  0  0  0  0  0  0  0  0  0
    3.3220   -1.2930    0.8460 C   0  0  0  0  0  0  0  0  0  0  0  0
    4.4020   -0.7600    1.5740 C   0  0  0  0  0  0  0  0  0  0  0  0
    5.7200   -1.0270    1.2010 C   0  0  0  0  0  0  0  0  0  0  0  0
    5.9600   -1.8300    0.0960 C   0  0  0  0  0  0  0  0  0  0  0  0
    7.2580   -2.0840   -0.2580 C   0  0  0  0  0  0  0  0  0  0  0  0
    7.4310   -2.9120   -1.4110 O   0  0  0  0  0  0  0  0  0  0  0  0
    4.9150   -2.3780   -0.6520 C   0  0  0  0  0  0  0  0  0  0  0  0
    3.5990   -2.1050   -0.2730 C   0  0  0  0  0  0  0  0  0  0  0  0
   -1.4530   -2.0810    1.4960 C   0  0  0  0  0  0  0  0  0  0  0  0
   -2.8250   -1.8360    1.6340 C   0  0  0  0  0  0  0  0  0  0  0  0
   -3.7460   -2.8630    1.3920 C   0  0  0  0  0  0  0  0  0  0  0  0
   -5.0880   -2.6240    1.5260 O   0  0  0  0  0  0  0  0  0  0  0  0
   -5.8070   -2.1660    0.3780 C   0  0  0  0  0  0  0  0  0  0  0  0
   -5.0330   -5.3590    2.6530 H   0  0  0  0  0  0  0  0  0  0  0  0
   -5.2940   -6.7150    1.5350 H   0  0  0  0  0  0  0  0  0  0  0  0
   -3.6980   -6.4690    2.2750 H   0  0  0  0  0  0  0  0  0  0  0  0
   -1.5770   -5.3570    0.5840 H   0  0  0  0  0  0  0  0  0  0  0  0
    0.9130   -3.9080    1.8730 H   0  0  0  0  0  0  0  0  0  0  0  0
    0.8280   -3.6870    0.0740 H   0  0  0  0  0  0  0  0  0  0  0  0
    2.0220    1.0360    1.8420 H   0  0  0  0  0  0  0  0  0  0  0  0
    4.2080   -0.1350    2.4340 H   0  0  0  0  0  0  0  0  0  0  0  0
    6.5430   -0.6140    1.7660 H   0  0  0  0  0  0  0  0  0  0  0  0
    7.6800   -2.6490    0.5710 H   0  0  0  0  0  0  0  0  0  0  0  0
    7.7610   -1.1380   -0.4460 H   0  0  0  0  0  0  0  0  0  0  0  0
    8.3720   -3.0490   -1.6030 H   0  0  0  0  0  0  0  0  0  0  0  0
    5.1210   -3.0020   -1.5090 H   0  0  0  0  0  0  0  0  0  0  0  0
    2.7830   -2.5210   -0.8450 H   0  0  0  0  0  0  0  0  0  0  0  0
   -3.1720   -0.8570    1.9260 H   0  0  0  0  0  0  0  0  0  0  0  0
   -5.7300   -2.9050   -0.4160 H   0  0  0  0  0  0  0  0  0  0  0  0
   -6.8530   -2.0220    0.6390 H   0  0  0  0  0  0  0  0  0  0  0  0
   -5.3850   -1.2230    0.0380 H   0  0  0  0  0  0  0  0  0  0  0  0
  1 25  1  0  0  0  0
  1 26  1  0  0  0  0
  1 27  1  0  0  0  0
  1  2  1  0  0  0  0
  2  3  1  0  0  0  0
  3  4  2  0  0  0  0
  4 28  1  0  0  0  0
  4  5  1  0  0  0  0
  5  6  1  0  0  0  0
  6 29  1  0  0  0  0
  6 30  1  0  0  0  0
  6  7  1  0  0  0  0
  7  8  1  0  0  0  0
  8  9  2  0  0  0  0
  9 10  1  0  0  0  0
 10 31  1  0  0  0  0
 10 11  1  0  0  0  0
 11  7  2  0  0  0  0
 11 12  1  0  0  0  0
 12 13  2  0  0  0  0
 13 32  1  0  0  0  0
 13 14  1  0  0  0  0
 14 33  1  0  0  0  0
 14 15  2  0  0  0  0
 15 16  1  0  0  0  0
 16 34  1  0  0  0  0
 16 35  1  0  0  0  0
 16 17  1  0  0  0  0
 17 36  1  0  0  0  0
 15 18  1  0  0  0  0
 18 37  1  0  0  0  0
 18 19  2  0  0  0  0
 19 12  1  0  0  0  0
 19 38  1  0  0  0  0
  8 20  1  0  0  0  0
 20  5  2  0  0  0  0
 20 21  1  0  0  0  0
 21 39  1  0  0  0  0
 21 22  2  0  0  0  0
 22  3  1  0  0  0  0
 22 23  1  0  0  0  0
 23 24  1  0  0  0  0
 24 40  1  0  0  0  0
 24 41  1  0  0  0  0
 24 42  1  0  0  0  0
M  END
>  <LOGBIO>
7.6000

>  <PRED_LOGBIO>
6.8100

>  <XV_RES>
0.8700

>  <WHL_TMPL>
1

>  <ANCH>
3-5;32-19

$$$$
ROW85
  -MTS-   01071500363D 0   0.00000     0.00000     0

 45 48  0  0  0  0  0  0  0  0999 V2000
    6.5670   -4.0330    2.2350 C   0  0  0  0  0  0  0  0  0  0  0  0
    6.6130   -2.7990    2.9570 O   0  0  0  0  0  0  0  0  0  0  0  0
    5.9310   -1.7280    2.4440 C   0  0  0  0  0  0  0  0  0  0  0  0
    4.5970   -1.5090    2.8060 C   0  0  0  0  0  0  0  0  0  0  0  0
    3.8990   -0.4140    2.2820 C   0  0  0  0  0  0  0  0  0  0  0  0
    4.5360    0.4620    1.3950 C   0  0  0  0  0  0  0  0  0  0  0  0
    5.8710    0.2430    1.0330 C   0  0  0  0  0  0  0  0  0  0  0  0
    6.5680   -0.8520    1.5570 C   0  0  0  0  0  0  0  0  0  0  0  0
    7.9040   -1.0710    1.1940 N   0  0  0  0  0  0  0  0  0  0  0  0
    2.4880   -0.1830    2.6650 C   0  0  0  0  0  0  0  0  0  0  0  0
    2.0730   -0.4170    3.9820 C   0  0  0  0  0  0  0  0  0  0  0  0
    0.7390   -0.1980    4.3440 C   0  0  0  0  0  0  0  0  0  0  0  0
   -0.1810    0.2540    3.3900 C   0  0  0  0  0  0  0  0  0  0  0  0
   -1.5850    0.4780    3.7990 C   0  0  0  0  0  0  0  0  0  0  0  0
   -2.1250   -0.3390    4.5430 O   0  0  0  0  0  0  0  0  0  0  0  0
   -2.2830    1.5320    3.3880 N   0  0  0  0  0  0  0  0  0  0  0  0
   -1.7280    2.5360    2.5590 C   0  0  0  0  0  0  0  0  0  0  0  0
   -2.0250    3.8580    2.9130 C   0  0  0  0  0  0  0  0  0  0  0  0
   -1.5400    4.9160    2.1350 C   0  0  0  0  0  0  0  0  0  0  0  0
   -0.7580    4.6530    1.0040 C   0  0  0  0  0  0  0  0  0  0  0  0
   -0.4610    3.3310    0.6510 C   0  0  0  0  0  0  0  0  0  0  0  0
   -0.9460    2.2730    1.4290 C   0  0  0  0  0  0  0  0  0  0  0  0
   -0.6340    0.9440    1.0540 N   0  0  0  0  0  0  0  0  0  0  0  0
   -1.1060    0.2060   -0.1260 C   0  0  0  0  0  0  0  0  0  0  0  0
    0.2350    0.4880    2.0730 C   0  0  0  0  0  0  0  0  0  0  0  0
    1.5690    0.2690    1.7110 C   0  0  0  0  0  0  0  0  0  0  0  0
    6.9800   -3.8860    1.2390 H   0  0  0  0  0  0  0  0  0  0  0  0
    7.1520   -4.7840    2.7630 H   0  0  0  0  0  0  0  0  0  0  0  0
    5.5350   -4.3680    2.1550 H   0  0  0  0  0  0  0  0  0  0  0  0
    4.1050   -2.1850    3.4900 H   0  0  0  0  0  0  0  0  0  0  0  0
    3.9980    1.3060    0.9910 H   0  0  0  0  0  0  0  0  0  0  0  0
    6.3620    0.9190    0.3480 H   0  0  0  0  0  0  0  0  0  0  0  0
    8.1220   -1.6400    0.3890 H   0  0  0  0  0  0  0  0  0  0  0  0
    8.6490   -0.6590    1.7380 H   0  0  0  0  0  0  0  0  0  0  0  0
    2.7830   -0.7650    4.7170 H   0  0  0  0  0  0  0  0  0  0  0  0
    0.4190   -0.3780    5.3600 H   0  0  0  0  0  0  0  0  0  0  0  0
   -3.2470    1.6200    3.6790 H   0  0  0  0  0  0  0  0  0  0  0  0
   -2.6290    4.0610    3.7850 H   0  0  0  0  0  0  0  0  0  0  0  0
   -1.7690    5.9360    2.4080 H   0  0  0  0  0  0  0  0  0  0  0  0
   -0.3830    5.4690    0.4050 H   0  0  0  0  0  0  0  0  0  0  0  0
    0.1430    3.1280   -0.2210 H   0  0  0  0  0  0  0  0  0  0  0  0
   -1.2880    0.9040   -0.9410 H   0  0  0  0  0  0  0  0  0  0  0  0
   -2.0290   -0.3160    0.1180 H   0  0  0  0  0  0  0  0  0  0  0  0
   -0.3500   -0.5150   -0.4290 H   0  0  0  0  0  0  0  0  0  0  0  0
    1.8890    0.4490    0.6950 H   0  0  0  0  0  0  0  0  0  0  0  0
  1 27  1  0  0  0  0
  1 28  1  0  0  0  0
  1 29  1  0  0  0  0
  1  2  1  0  0  0  0
  2  3  1  0  0  0  0
  3  4  2  0  0  0  0
  4 30  1  0  0  0  0
  4  5  1  0  0  0  0
  5  6  2  0  0  0  0
  6 31  1  0  0  0  0
  6  7  1  0  0  0  0
  7 32  1  0  0  0  0
  7  8  2  0  0  0  0
  8  3  1  0  0  0  0
  8  9  1  0  0  0  0
  9 33  1  0  0  0  0
  9 34  1  0  0  0  0
  5 10  1  0  0  0  0
 10 11  2  0  0  0  0
 11 35  1  0  0  0  0
 11 12  1  0  0  0  0
 12 36  1  0  0  0  0
 12 13  2  0  0  0  0
 13 14  1  0  0  0  0
 14 15  2  0  0  0  0
 14 16  1  0  0  0  0
 16 37  1  0  0  0  0
 16 17  1  0  0  0  0
 17 18  2  0  0  0  0
 18 38  1  0  0  0  0
 18 19  1  0  0  0  0
 19 39  1  0  0  0  0
 19 20  2  0  0  0  0
 20 40  1  0  0  0  0
 20 21  1  0  0  0  0
 21 41  1  0  0  0  0
 21 22  2  0  0  0  0
 22 17  1  0  0  0  0
 22 23  1  0  0  0  0
 23 24  1  0  0  0  0
 24 42  1  0  0  0  0
 24 43  1  0  0  0  0
 24 44  1  0  0  0  0
 23 25  1  0  0  0  0
 25 13  1  0  0  0  0
 25 26  2  0  0  0  0
 26 10  1  0  0  0  0
 26 45  1  0  0  0  0
M  END
>  <LOGBIO>
5.7900

>  <PRED_LOGBIO>
7.3800

>  <XV_RES>
-1.8800

>  <WHL_TMPL>
1

>  <ANCH>
7-9;44-43

$$$$
ROW86
  -MTS-   01071500363D 0   0.00000     0.00000     0

 29 33  0  0  0  0  0  0  0  0999 V2000
    2.8720   -1.1950    1.3440 O   0  0  0  0  0  0  0  0  0  0  0  0
    1.7050   -1.5780    1.4110 C   0  0  0  0  0  0  0  0  0  0  0  0
    1.2830   -2.8300    1.2580 N   0  0  0  0  0  0  0  0  0  0  0  0
   -0.0380   -2.9020    1.3910 C   0  0  0  0  0  0  0  0  0  0  0  0
   -0.7200   -3.9220    1.3040 O   0  0  0  0  0  0  0  0  0  0  0  0
   -0.5420   -1.5370    1.6630 C   0  0  0  0  0  0  0  0  0  0  0  0
    0.5240   -0.7250    1.6750 C   0  0  0  0  0  0  0  0  0  0  0  0
    0.3290    0.7200    1.9250 C   0  0  0  0  0  0  0  0  0  0  0  0
    1.2710    1.8590    2.0030 C   0  0  0  0  0  0  0  0  0  0  0  0
    2.6590    1.9910    1.8730 C   0  0  0  0  0  0  0  0  0  0  0  0
    3.2580    3.2490    2.0070 C   0  0  0  0  0  0  0  0  0  0  0  0
    2.4690    4.3750    2.2720 C   0  0  0  0  0  0  0  0  0  0  0  0
    1.0820    4.2430    2.4020 C   0  0  0  0  0  0  0  0  0  0  0  0
    0.4830    2.9850    2.2680 C   0  0  0  0  0  0  0  0  0  0  0  0
   -0.8620    2.5510    2.3460 N   0  0  0  0  0  0  0  0  0  0  0  0
   -0.9050    1.1980    2.1360 C   0  0  0  0  0  0  0  0  0  0  0  0
   -2.0050    0.3810    2.1260 N   0  0  0  0  0  0  0  0  0  0  0  0
   -3.3340    0.6560    2.3150 C   0  0  0  0  0  0  0  0  0  0  0  0
   -4.0170   -0.4690    2.2110 N   0  0  0  0  0  0  0  0  0  0  0  0
   -3.1120   -1.5040    1.9480 C   0  0  0  0  0  0  0  0  0  0  0  0
   -1.8860   -0.9650    1.9000 C   0  0  0  0  0  0  0  0  0  0  0  0
    1.8850   -3.6180    1.0670 H   0  0  0  0  0  0  0  0  0  0  0  0
    3.2670    1.1230    1.6680 H   0  0  0  0  0  0  0  0  0  0  0  0
    4.3280    3.3510    1.9060 H   0  0  0  0  0  0  0  0  0  0  0  0
    2.9310    5.3460    2.3750 H   0  0  0  0  0  0  0  0  0  0  0  0
    0.4730    5.1120    2.6060 H   0  0  0  0  0  0  0  0  0  0  0  0
   -1.6600    3.1420    2.5270 H   0  0  0  0  0  0  0  0  0  0  0  0
   -3.7530    1.6310    2.5160 H   0  0  0  0  0  0  0  0  0  0  0  0
   -3.3570   -2.5470    1.8100 H   0  0  0  0  0  0  0  0  0  0  0  0
  1  2  2  0  0  0  0
  2  3  1  0  0  0  0
  3 22  1  0  0  0  0
  3  4  1  0  0  0  0
  4  5  2  0  0  0  0
  4  6  1  0  0  0  0
  6  7  2  0  0  0  0
  7  2  1  0  0  0  0
  7  8  1  0  0  0  0
  8  9  1  0  0  0  0
  9 10  2  0  0  0  0
 10 23  1  0  0  0  0
 10 11  1  0  0  0  0
 11 24  1  0  0  0  0
 11 12  2  0  0  0  0
 12 25  1  0  0  0  0
 12 13  1  0  0  0  0
 13 26  1  0  0  0  0
 13 14  2  0  0  0  0
 14  9  1  0  0  0  0
 14 15  1  0  0  0  0
 15 27  1  0  0  0  0
 15 16  1  0  0  0  0
 16  8  2  0  0  0  0
 16 17  1  0  0  0  0
 17 18  1  0  0  0  0
 18 28  1  0  0  0  0
 18 19  2  0  0  0  0
 19 20  1  0  0  0  0
 20 29  1  0  0  0  0
 20 21  2  0  0  0  0
 21  6  1  0  0  0  0
 21 17  1  0  0  0  0
M  END
>  <LOGBIO>
6.3600

>  <PRED_LOGBIO>
5.9200

>  <XV_RES>
0.4430

>  <WHL_TMPL>
2

>  <ANCH>
2-28;5-3

$$$$
ROW87
  -MTS-   01071500363D 0   0.00000     0.00000     0

 51 55  0  0  0  0  0  0  0  0999 V2000
    4.0390   -0.6010    3.9410 C   0  0  0  0  0  0  0  0  0  0  0  0
    4.1560    0.0320    2.6640 O   0  0  0  0  0  0  0  0  0  0  0  0
    4.4020   -0.7600    1.5740 C   0  0  0  0  0  0  0  0  0  0  0  0
    5.7200   -1.0270    1.2010 C   0  0  0  0  0  0  0  0  0  0  0  0
    5.9600   -1.8300    0.0960 C   0  0  0  0  0  0  0  0  0  0  0  0
    4.9150   -2.3780   -0.6520 C   0  0  0  0  0  0  0  0  0  0  0  0
    3.5990   -2.1050   -0.2730 C   0  0  0  0  0  0  0  0  0  0  0  0
    3.3220   -1.2930    0.8460 C   0  0  0  0  0  0  0  0  0  0  0  0
    1.9330   -1.0060    1.2440 C   0  0  0  0  0  0  0  0  0  0  0  0
    1.5710    0.2640    1.7090 C   0  0  0  0  0  0  0  0  0  0  0  0
    0.2460    0.5210    2.0820 C   0  0  0  0  0  0  0  0  0  0  0  0
   -0.7170   -0.4920    1.9900 C   0  0  0  0  0  0  0  0  0  0  0  0
   -0.3540   -1.7620    1.5250 C   0  0  0  0  0  0  0  0  0  0  0  0
   -1.0830   -3.0300    1.3030 C   0  0  0  0  0  0  0  0  0  0  0  0
   -2.2800   -3.2180    1.5130 O   0  0  0  0  0  0  0  0  0  0  0  0
   -0.2250   -3.9340    0.8390 N   0  0  0  0  0  0  0  0  0  0  0  0
    1.0010   -3.4330    0.7170 C   0  0  0  0  0  0  0  0  0  0  0  0
    1.9910   -4.0410    0.3120 O   0  0  0  0  0  0  0  0  0  0  0  0
    0.9710   -2.0190    1.1520 C   0  0  0  0  0  0  0  0  0  0  0  0
   -1.9980    0.0860    2.4510 C   0  0  0  0  0  0  0  0  0  0  0  0
   -3.2900   -0.4380    2.5790 C   0  0  0  0  0  0  0  0  0  0  0  0
   -4.3300    0.3690    3.0560 C   0  0  0  0  0  0  0  0  0  0  0  0
   -5.5930   -0.1450    3.1820 O   0  0  0  0  0  0  0  0  0  0  0  0
   -4.0780    1.7020    3.4030 C   0  0  0  0  0  0  0  0  0  0  0  0
   -2.7860    2.2270    3.2740 C   0  0  0  0  0  0  0  0  0  0  0  0
   -1.7470    1.4190    2.7980 C   0  0  0  0  0  0  0  0  0  0  0  0
   -0.3760    1.6920    2.5750 N   0  0  0  0  0  0  0  0  0  0  0  0
    0.2910    2.9800    2.8160 C   0  0  0  0  0  0  0  0  0  0  0  0
    0.2210    3.8340    1.5510 C   0  0  0  0  0  0  0  0  0  0  0  0
    0.9150    5.1720    1.8020 C   0  0  0  0  0  0  0  0  0  0  0  0
    0.8500    5.9720    0.6180 O   0  0  0  0  0  0  0  0  0  0  0  0
    4.9650   -1.1220    4.1740 H   0  0  0  0  0  0  0  0  0  0  0  0
    3.8450    0.1520    4.7020 H   0  0  0  0  0  0  0  0  0  0  0  0
    3.2170   -1.3130    3.9190 H   0  0  0  0  0  0  0  0  0  0  0  0
    6.5430   -0.6140    1.7660 H   0  0  0  0  0  0  0  0  0  0  0  0
    6.9800   -2.0370   -0.1930 H   0  0  0  0  0  0  0  0  0  0  0  0
    5.1210   -3.0020   -1.5090 H   0  0  0  0  0  0  0  0  0  0  0  0
    2.7830   -2.5210   -0.8440 H   0  0  0  0  0  0  0  0  0  0  0  0
    2.3130    1.0450    1.7800 H   0  0  0  0  0  0  0  0  0  0  0  0
   -0.4740   -4.8850    0.6060 H   0  0  0  0  0  0  0  0  0  0  0  0
   -3.4840   -1.4660    2.3120 H   0  0  0  0  0  0  0  0  0  0  0  0
   -5.7250   -0.5320    4.0610 H   0  0  0  0  0  0  0  0  0  0  0  0
   -4.8800    2.3250    3.7700 H   0  0  0  0  0  0  0  0  0  0  0  0
   -2.5920    3.2550    3.5420 H   0  0  0  0  0  0  0  0  0  0  0  0
    1.3320    2.8050    3.0790 H   0  0  0  0  0  0  0  0  0  0  0  0
   -0.2070    3.4990    3.6320 H   0  0  0  0  0  0  0  0  0  0  0  0
   -0.8200    4.0090    1.2880 H   0  0  0  0  0  0  0  0  0  0  0  0
    0.7200    3.3150    0.7350 H   0  0  0  0  0  0  0  0  0  0  0  0
    1.9560    4.9980    2.0650 H   0  0  0  0  0  0  0  0  0  0  0  0
    0.4170    5.6920    2.6180 H   0  0  0  0  0  0  0  0  0  0  0  0
    1.2840    6.8280    0.7530 H   0  0  0  0  0  0  0  0  0  0  0  0
  1 32  1  0  0  0  0
  1 33  1  0  0  0  0
  1 34  1  0  0  0  0
  1  2  1  0  0  0  0
  2  3  1  0  0  0  0
  3  4  2  0  0  0  0
  4 35  1  0  0  0  0
  4  5  1  0  0  0  0
  5 36  1  0  0  0  0
  5  6  2  0  0  0  0
  6 37  1  0  0  0  0
  6  7  1  0  0  0  0
  7 38  1  0  0  0  0
  7  8  2  0  0  0  0
  8  3  1  0  0  0  0
  8  9  1  0  0  0  0
  9 10  2  0  0  0  0
 10 39  1  0  0  0  0
 10 11  1  0  0  0  0
 11 12  2  0  0  0  0
 12 13  1  0  0  0  0
 13 14  1  0  0  0  0
 14 15  2  0  0  0  0
 14 16  1  0  0  0  0
 16 40  1  0  0  0  0
 16 17  1  0  0  0  0
 17 18  2  0  0  0  0
 17 19  1  0  0  0  0
 19  9  1  0  0  0  0
 19 13  2  0  0  0  0
 12 20  1  0  0  0  0
 20 21  2  0  0  0  0
 21 41  1  0  0  0  0
 21 22  1  0  0  0  0
 22 23  1  0  0  0  0
 23 42  1  0  0  0  0
 22 24  2  0  0  0  0
 24 43  1  0  0  0  0
 24 25  1  0  0  0  0
 25 44  1  0  0  0  0
 25 26  2  0  0  0  0
 26 20  1  0  0  0  0
 26 27  1  0  0  0  0
 27 11  1  0  0  0  0
 27 28  1  0  0  0  0
 28 45  1  0  0  0  0
 28 46  1  0  0  0  0
 28 29  1  0  0  0  0
 29 47  1  0  0  0  0
 29 48  1  0  0  0  0
 29 30  1  0  0  0  0
 30 49  1  0  0  0  0
 30 50  1  0  0  0  0
 30 31  1  0  0  0  0
 31 51  1  0  0  0  0
M  END
>  <LOGBIO>
7.7400

>  <PRED_LOGBIO>
6.0800

>  <XV_RES>
1.8480

>  <WHL_TMPL>
1

>  <ANCH>
6-7;16-17

$$$$
ROW88
  -MTS-   01071500363D 0   0.00000     0.00000     0

 45 47  0  0  1  0  0  0  0  0999 V2000
    4.6090    1.1380    2.2220 N   0  0  0  0  0  0  0  0  0  0  0  0
    3.3950    0.5960    2.2760 C   0  0  0  0  0  0  0  0  0  0  0  0
    3.2300   -0.5130    2.8280 O   0  0  0  0  0  0  0  0  0  0  0  0
    2.3580    1.2350    1.7430 N   0  0  0  0  0  0  0  0  0  0  0  0
    1.1080    0.6770    1.7980 C   0  0  0  0  0  0  0  0  0  0  0  0
   -0.3560    1.3950    2.4870 S   0  0  0  0  0  0  0  0  0  0  0  0
   -1.4420    0.0410    2.1390 C   0  0  0  0  0  0  0  0  0  0  0  0
   -0.6870   -0.8840    1.5310 C   0  0  0  0  0  0  0  0  0  0  0  0
    0.7360   -0.5270    1.3410 C   0  0  0  0  0  0  0  0  0  0  0  0
    1.6940   -1.4460    0.6850 C   0  0  0  0  0  0  0  0  0  0  0  0
    1.7050   -2.6380    0.9850 O   0  0  0  0  0  0  0  0  0  0  0  0
    2.5420   -0.9810   -0.2280 N   0  0  0  0  0  0  0  0  0  0  0  0
    3.4930   -1.8940   -0.8790 C   0  0  1  0  0  0  0  0  0  0  0  0
    4.0170   -1.2640   -2.1820 C   0  0  0  0  0  0  0  0  0  0  0  0
    5.1590   -2.1000   -2.7900 C   0  0  0  0  0  0  0  0  0  0  0  0
    6.2410   -2.4160   -1.7410 C   0  0  0  0  0  0  0  0  0  0  0  0
    5.6660   -3.0700   -0.5560 N   0  0  0  0  0  0  0  0  0  0  0  0
    4.6520   -2.2180    0.0810 C   0  0  0  0  0  0  0  0  0  0  0  0
   -2.8850   -0.0500    2.4550 C   0  0  0  0  0  0  0  0  0  0  0  0
   -3.6450    1.1170    2.5980 C   0  0  0  0  0  0  0  0  0  0  0  0
   -5.0100    1.0310    2.8960 C   0  0  0  0  0  0  0  0  0  0  0  0
   -5.6150   -0.2220    3.0520 C   0  0  0  0  0  0  0  0  0  0  0  0
   -6.9510   -0.3060    3.3450 O   0  0  0  0  0  0  0  0  0  0  0  0
   -4.8550   -1.3890    2.9090 C   0  0  0  0  0  0  0  0  0  0  0  0
   -3.4900   -1.3030    2.6100 C   0  0  0  0  0  0  0  0  0  0  0  0
    5.3470    0.7830    2.8130 H   0  0  0  0  0  0  0  0  0  0  0  0
    4.7920    1.9040    1.5900 H   0  0  0  0  0  0  0  0  0  0  0  0
    2.4920    2.1320    1.2980 H   0  0  0  0  0  0  0  0  0  0  0  0
   -1.0910   -1.8290    1.2010 H   0  0  0  0  0  0  0  0  0  0  0  0
    2.5330   -0.0010   -0.4740 H   0  0  0  0  0  0  0  0  0  0  0  0
    2.9850   -2.8230   -1.1280 H   0  0  0  0  0  0  0  0  0  0  0  0
    4.4520   -0.3060   -1.9060 H   0  0  0  0  0  0  0  0  0  0  0  0
    3.1990   -1.2330   -2.8990 H   0  0  0  0  0  0  0  0  0  0  0  0
    5.6340   -1.4710   -3.5410 H   0  0  0  0  0  0  0  0  0  0  0  0
    4.7420   -3.0410   -3.1430 H   0  0  0  0  0  0  0  0  0  0  0  0
    6.6300   -1.4580   -1.4040 H   0  0  0  0  0  0  0  0  0  0  0  0
    6.9650   -3.0880   -2.1970 H   0  0  0  0  0  0  0  0  0  0  0  0
    6.4190   -3.1650    0.1110 H   0  0  0  0  0  0  0  0  0  0  0  0
    4.2230   -2.8070    0.8890 H   0  0  0  0  0  0  0  0  0  0  0  0
    5.1170   -1.2790    0.3740 H   0  0  0  0  0  0  0  0  0  0  0  0
   -3.1780    2.0840    2.4780 H   0  0  0  0  0  0  0  0  0  0  0  0
   -5.5970    1.9310    3.0060 H   0  0  0  0  0  0  0  0  0  0  0  0
   -7.4820   -0.3440    2.5340 H   0  0  0  0  0  0  0  0  0  0  0  0
   -5.3220   -2.3560    3.0290 H   0  0  0  0  0  0  0  0  0  0  0  0
   -2.9040   -2.2030    2.4990 H   0  0  0  0  0  0  0  0  0  0  0  0
  1 26  1  0  0  0  0
  1 27  1  0  0  0  0
  1  2  1  0  0  0  0
  2  3  2  0  0  0  0
  2  4  1  0  0  0  0
  4 28  1  0  0  0  0
  4  5  1  0  0  0  0
  5  6  1  0  0  0  0
  6  7  1  0  0  0  0
  7  8  2  0  0  0  0
  8 29  1  0  0  0  0
  8  9  1  0  0  0  0
  9  5  2  0  0  0  0
  9 10  1  0  0  0  0
 10 11  2  0  0  0  0
 10 12  1  0  0  0  0
 12 30  1  0  0  0  0
 12 13  1  0  0  0  0
 13 31  1  0  0  0  0
 13 14  1  0  0  0  0
 14 32  1  0  0  0  0
 14 33  1  0  0  0  0
 14 15  1  0  0  0  0
 15 34  1  0  0  0  0
 15 35  1  0  0  0  0
 15 16  1  0  0  0  0
 16 36  1  0  0  0  0
 16 37  1  0  0  0  0
 16 17  1  0  0  0  0
 17 38  1  0  0  0  0
 17 18  1  0  0  0  0
 18 13  1  0  0  0  0
 18 39  1  0  0  0  0
 18 40  1  0  0  0  0
  7 19  1  0  0  0  0
 19 20  2  0  0  0  0
 20 41  1  0  0  0  0
 20 21  1  0  0  0  0
 21 42  1  0  0  0  0
 21 22  2  0  0  0  0
 22 23  1  0  0  0  0
 23 43  1  0  0  0  0
 22 24  1  0  0  0  0
 24 44  1  0  0  0  0
 24 25  2  0  0  0  0
 25 19  1  0  0  0  0
 25 45  1  0  0  0  0
M  END
>  <LOGBIO>
8.1500

>  <PRED_LOGBIO>
7.4000

>  <XV_RES>
0.8060

>  <WHL_TMPL>
3

>  <ANCH>
2-3;10-34

$$$$
ROW89
  -MTS-   01071500363D 0   0.00000     0.00000     0

 59 61  0  0  0  0  0  0  0  0999 V2000
   -9.2100    0.7790    8.3600 C   0  0  0  0  0  0  0  0  0  0  0  0
   -8.7980    0.7970    6.8910 C   0  0  0  0  0  0  0  0  0  0  0  0
   -9.2550   -0.4380    6.2380 N   0  0  0  0  0  0  0  0  0  0  0  0
  -10.7180   -0.5310    6.3360 C   0  0  0  0  0  0  0  0  0  0  0  0
  -11.1300   -0.5500    7.8050 C   0  0  0  0  0  0  0  0  0  0  0  0
   -8.8580   -0.4200    4.8230 C   0  0  0  0  0  0  0  0  0  0  0  0
   -7.3360   -0.3230    4.7210 C   0  0  0  0  0  0  0  0  0  0  0  0
   -6.9510   -0.3060    3.3450 O   0  0  0  0  0  0  0  0  0  0  0  0
   -5.6150   -0.2220    3.0520 C   0  0  0  0  0  0  0  0  0  0  0  0
   -5.0100    1.0310    2.8960 C   0  0  0  0  0  0  0  0  0  0  0  0
   -3.6450    1.1170    2.5980 C   0  0  0  0  0  0  0  0  0  0  0  0
   -2.8850   -0.0500    2.4550 C   0  0  0  0  0  0  0  0  0  0  0  0
   -3.4900   -1.3030    2.6100 C   0  0  0  0  0  0  0  0  0  0  0  0
   -4.8550   -1.3890    2.9090 C   0  0  0  0  0  0  0  0  0  0  0  0
   -1.4420    0.0410    2.1390 C   0  0  0  0  0  0  0  0  0  0  0  0
   -0.6870   -0.8840    1.5310 C   0  0  0  0  0  0  0  0  0  0  0  0
    0.7360   -0.5270    1.3410 C   0  0  0  0  0  0  0  0  0  0  0  0
    1.6940   -1.4460    0.6850 C   0  0  0  0  0  0  0  0  0  0  0  0
    1.7050   -2.6380    0.9850 O   0  0  0  0  0  0  0  0  0  0  0  0
    2.5420   -0.9810   -0.2280 N   0  0  0  0  0  0  0  0  0  0  0  0
    3.4570   -1.8600   -0.8550 C   0  0  0  0  0  0  0  0  0  0  0  0
    4.2180   -2.7540   -0.0920 C   0  0  0  0  0  0  0  0  0  0  0  0
    5.1150   -3.6100   -0.7430 C   0  0  0  0  0  0  0  0  0  0  0  0
    5.2230   -3.5450   -2.1370 C   0  0  0  0  0  0  0  0  0  0  0  0
    4.4810   -2.6780   -2.8400 N   0  0  0  0  0  0  0  0  0  0  0  0
    3.6150   -1.8470   -2.2460 C   0  0  0  0  0  0  0  0  0  0  0  0
    1.1080    0.6770    1.7980 C   0  0  0  0  0  0  0  0  0  0  0  0
    2.3580    1.2350    1.7430 N   0  0  0  0  0  0  0  0  0  0  0  0
    3.3950    0.5960    2.2760 C   0  0  0  0  0  0  0  0  0  0  0  0
    3.2300   -0.5130    2.8280 O   0  0  0  0  0  0  0  0  0  0  0  0
    4.6090    1.1380    2.2220 N   0  0  0  0  0  0  0  0  0  0  0  0
   -0.3560    1.3950    2.4870 S   0  0  0  0  0  0  0  0  0  0  0  0
  -10.2930    0.7100    8.4320 H   0  0  0  0  0  0  0  0  0  0  0  0
   -8.8710    1.6930    8.8430 H   0  0  0  0  0  0  0  0  0  0  0  0
   -8.7580   -0.0800    8.8520 H   0  0  0  0  0  0  0  0  0  0  0  0
   -9.2490    1.6560    6.3980 H   0  0  0  0  0  0  0  0  0  0  0  0
   -7.7140    0.8660    6.8190 H   0  0  0  0  0  0  0  0  0  0  0  0
  -11.1700    0.3270    5.8430 H   0  0  0  0  0  0  0  0  0  0  0  0
  -11.0570   -1.4460    5.8530 H   0  0  0  0  0  0  0  0  0  0  0  0
  -10.7920    0.3640    8.2880 H   0  0  0  0  0  0  0  0  0  0  0  0
  -12.2140   -0.6190    7.8770 H   0  0  0  0  0  0  0  0  0  0  0  0
  -10.6780   -1.4080    8.2970 H   0  0  0  0  0  0  0  0  0  0  0  0
   -9.3100    0.4380    4.3300 H   0  0  0  0  0  0  0  0  0  0  0  0
   -9.1960   -1.3350    4.3400 H   0  0  0  0  0  0  0  0  0  0  0  0
   -6.8850   -1.1820    5.2140 H   0  0  0  0  0  0  0  0  0  0  0  0
   -6.9980    0.5910    5.2040 H   0  0  0  0  0  0  0  0  0  0  0  0
   -5.5970    1.9310    3.0060 H   0  0  0  0  0  0  0  0  0  0  0  0
   -3.1780    2.0840    2.4780 H   0  0  0  0  0  0  0  0  0  0  0  0
   -2.9040   -2.2030    2.4990 H   0  0  0  0  0  0  0  0  0  0  0  0
   -5.3220   -2.3560    3.0290 H   0  0  0  0  0  0  0  0  0  0  0  0
   -1.0910   -1.8290    1.2010 H   0  0  0  0  0  0  0  0  0  0  0  0
    2.5330   -0.0010   -0.4740 H   0  0  0  0  0  0  0  0  0  0  0  0
    4.1150   -2.7830    0.9830 H   0  0  0  0  0  0  0  0  0  0  0  0
    5.7130   -4.3090   -0.1780 H   0  0  0  0  0  0  0  0  0  0  0  0
    5.9110   -4.2000   -2.6510 H   0  0  0  0  0  0  0  0  0  0  0  0
    3.0330   -1.1620   -2.8440 H   0  0  0  0  0  0  0  0  0  0  0  0
    2.4920    2.1310    1.2980 H   0  0  0  0  0  0  0  0  0  0  0  0
    5.3970    0.6530    2.6270 H   0  0  0  0  0  0  0  0  0  0  0  0
    4.7420    2.0340    1.7760 H   0  0  0  0  0  0  0  0  0  0  0  0
  1 33  1  0  0  0  0
  1 34  1  0  0  0  0
  1 35  1  0  0  0  0
  1  2  1  0  0  0  0
  2 36  1  0  0  0  0
  2 37  1  0  0  0  0
  2  3  1  0  0  0  0
  3  4  1  0  0  0  0
  4 38  1  0  0  0  0
  4 39  1  0  0  0  0
  4  5  1  0  0  0  0
  5 40  1  0  0  0  0
  5 41  1  0  0  0  0
  5 42  1  0  0  0  0
  3  6  1  0  0  0  0
  6 43  1  0  0  0  0
  6 44  1  0  0  0  0
  6  7  1  0  0  0  0
  7 45  1  0  0  0  0
  7 46  1  0  0  0  0
  7  8  1  0  0  0  0
  8  9  1  0  0  0  0
  9 10  2  0  0  0  0
 10 47  1  0  0  0  0
 10 11  1  0  0  0  0
 11 48  1  0  0  0  0
 11 12  2  0  0  0  0
 12 13  1  0  0  0  0
 13 49  1  0  0  0  0
 13 14  2  0  0  0  0
 14  9  1  0  0  0  0
 14 50  1  0  0  0  0
 12 15  1  0  0  0  0
 15 16  2  0  0  0  0
 16 51  1  0  0  0  0
 16 17  1  0  0  0  0
 17 18  1  0  0  0  0
 18 19  2  0  0  0  0
 18 20  1  0  0  0  0
 20 52  1  0  0  0  0
 20 21  1  0  0  0  0
 21 22  2  0  0  0  0
 22 53  1  0  0  0  0
 22 23  1  0  0  0  0
 23 54  1  0  0  0  0
 23 24  2  0  0  0  0
 24 55  1  0  0  0  0
 24 25  1  0  0  0  0
 25 26  2  0  0  0  0
 26 21  1  0  0  0  0
 26 56  1  0  0  0  0
 17 27  2  0  0  0  0
 27 28  1  0  0  0  0
 28 57  1  0  0  0  0
 28 29  1  0  0  0  0
 29 30  2  0  0  0  0
 29 31  1  0  0  0  0
 31 58  1  0  0  0  0
 31 59  1  0  0  0  0
 27 32  1  0  0  0  0
 32 15  1  0  0  0  0
M  END
>  <LOGBIO>
7.0000

>  <PRED_LOGBIO>
6.9600

>  <XV_RES>
0.0860

>  <WHL_TMPL>
3

>  <ANCH>
2-3;33-28

$$$$
ROW90
  -MTS-   01071500363D 0   0.00000     0.00000     0

 51 56  0  0  0  0  0  0  0  0999 V2000
   -5.5930   -0.1450    3.1820 O   0  0  0  0  0  0  0  0  0  0  0  0
   -4.3290    0.3690    3.0560 C   0  0  0  0  0  0  0  0  0  0  0  0
   -4.0780    1.7020    3.4030 C   0  0  0  0  0  0  0  0  0  0  0  0
   -2.7860    2.2270    3.2740 C   0  0  0  0  0  0  0  0  0  0  0  0
   -1.7470    1.4190    2.7980 C   0  0  0  0  0  0  0  0  0  0  0  0
   -1.9980    0.0870    2.4510 C   0  0  0  0  0  0  0  0  0  0  0  0
   -3.2900   -0.4380    2.5790 C   0  0  0  0  0  0  0  0  0  0  0  0
   -0.7160   -0.4920    1.9900 C   0  0  0  0  0  0  0  0  0  0  0  0
   -0.3540   -1.7620    1.5250 C   0  0  0  0  0  0  0  0  0  0  0  0
   -1.0830   -3.0300    1.3030 C   0  0  0  0  0  0  0  0  0  0  0  0
   -2.2800   -3.2180    1.5130 O   0  0  0  0  0  0  0  0  0  0  0  0
   -0.2250   -3.9340    0.8390 N   0  0  0  0  0  0  0  0  0  0  0  0
    1.0010   -3.4330    0.7170 C   0  0  0  0  0  0  0  0  0  0  0  0
    1.9910   -4.0410    0.3120 O   0  0  0  0  0  0  0  0  0  0  0  0
    0.9710   -2.0190    1.1520 C   0  0  0  0  0  0  0  0  0  0  0  0
    1.9330   -1.0060    1.2440 C   0  0  0  0  0  0  0  0  0  0  0  0
    1.5710    0.2640    1.7090 C   0  0  0  0  0  0  0  0  0  0  0  0
    0.2460    0.5210    2.0820 C   0  0  0  0  0  0  0  0  0  0  0  0
   -0.3760    1.6920    2.5750 N   0  0  0  0  0  0  0  0  0  0  0  0
    0.2910    2.9800    2.8160 C   0  0  0  0  0  0  0  0  0  0  0  0
    0.2220    3.8340    1.5510 C   0  0  0  0  0  0  0  0  0  0  0  0
    0.9150    5.1720    1.8020 C   0  0  0  0  0  0  0  0  0  0  0  0
    0.8470    6.0160    0.5520 C   0  0  0  0  0  0  0  0  0  0  0  0
    1.7390    6.0290   -0.4200 N   0  0  0  0  0  0  0  0  0  0  0  0
    1.2880    6.9760   -1.4220 N   0  0  0  0  0  0  0  0  0  0  0  0
    0.2040    7.4730   -1.0470 N   0  0  0  0  0  0  0  0  0  0  0  0
   -0.1530    6.8980    0.2350 N   0  0  0  0  0  0  0  0  0  0  0  0
    3.3220   -1.2930    0.8460 C   0  0  0  0  0  0  0  0  0  0  0  0
    3.5990   -2.1050   -0.2730 C   0  0  0  0  0  0  0  0  0  0  0  0
    4.9150   -2.3780   -0.6520 C   0  0  0  0  0  0  0  0  0  0  0  0
    5.9600   -1.8300    0.0960 C   0  0  0  0  0  0  0  0  0  0  0  0
    5.7200   -1.0270    1.2010 C   0  0  0  0  0  0  0  0  0  0  0  0
    4.4020   -0.7600    1.5740 C   0  0  0  0  0  0  0  0  0  0  0  0
    4.0900    0.2460    2.9590 Cl  0  0  0  0  0  0  0  0  0  0  0  0
   -5.7250   -0.5310    4.0610 H   0  0  0  0  0  0  0  0  0  0  0  0
   -4.8800    2.3250    3.7700 H   0  0  0  0  0  0  0  0  0  0  0  0
   -2.5920    3.2550    3.5420 H   0  0  0  0  0  0  0  0  0  0  0  0
   -3.4840   -1.4660    2.3120 H   0  0  0  0  0  0  0  0  0  0  0  0
   -0.4740   -4.8850    0.6060 H   0  0  0  0  0  0  0  0  0  0  0  0
    2.3130    1.0450    1.7800 H   0  0  0  0  0  0  0  0  0  0  0  0
    1.3320    2.8050    3.0790 H   0  0  0  0  0  0  0  0  0  0  0  0
   -0.2070    3.4990    3.6320 H   0  0  0  0  0  0  0  0  0  0  0  0
   -0.8200    4.0090    1.2880 H   0  0  0  0  0  0  0  0  0  0  0  0
    0.7200    3.3150    0.7350 H   0  0  0  0  0  0  0  0  0  0  0  0
    1.9560    4.9980    2.0650 H   0  0  0  0  0  0  0  0  0  0  0  0
    0.4170    5.6920    2.6180 H   0  0  0  0  0  0  0  0  0  0  0  0
   -0.9740    7.1060    0.7850 H   0  0  0  0  0  0  0  0  0  0  0  0
    2.7830   -2.5210   -0.8450 H   0  0  0  0  0  0  0  0  0  0  0  0
    5.1210   -3.0020   -1.5090 H   0  0  0  0  0  0  0  0  0  0  0  0
    6.9800   -2.0370   -0.1930 H   0  0  0  0  0  0  0  0  0  0  0  0
    6.5430   -0.6140    1.7660 H   0  0  0  0  0  0  0  0  0  0  0  0
  1 35  1  0  0  0  0
  1  2  1  0  0  0  0
  2  3  2  0  0  0  0
  3 36  1  0  0  0  0
  3  4  1  0  0  0  0
  4 37  1  0  0  0  0
  4  5  2  0  0  0  0
  5  6  1  0  0  0  0
  6  7  2  0  0  0  0
  7  2  1  0  0  0  0
  7 38  1  0  0  0  0
  6  8  1  0  0  0  0
  8  9  2  0  0  0  0
  9 10  1  0  0  0  0
 10 11  2  0  0  0  0
 10 12  1  0  0  0  0
 12 39  1  0  0  0  0
 12 13  1  0  0  0  0
 13 14  2  0  0  0  0
 13 15  1  0  0  0  0
 15  9  1  0  0  0  0
 15 16  2  0  0  0  0
 16 17  1  0  0  0  0
 17 40  1  0  0  0  0
 17 18  2  0  0  0  0
 18  8  1  0  0  0  0
 18 19  1  0  0  0  0
 19  5  1  0  0  0  0
 19 20  1  0  0  0  0
 20 41  1  0  0  0  0
 20 42  1  0  0  0  0
 20 21  1  0  0  0  0
 21 43  1  0  0  0  0
 21 44  1  0  0  0  0
 21 22  1  0  0  0  0
 22 45  1  0  0  0  0
 22 46  1  0  0  0  0
 22 23  1  0  0  0  0
 23 24  2  0  0  0  0
 24 25  1  0  0  0  0
 25 26  2  0  0  0  0
 26 27  1  0  0  0  0
 27 23  1  0  0  0  0
 27 47  1  0  0  0  0
 16 28  1  0  0  0  0
 28 29  2  0  0  0  0
 29 48  1  0  0  0  0
 29 30  1  0  0  0  0
 30 49  1  0  0  0  0
 30 31  2  0  0  0  0
 31 50  1  0  0  0  0
 31 32  1  0  0  0  0
 32 51  1  0  0  0  0
 32 33  2  0  0  0  0
 33 28  1  0  0  0  0
 33 34  1  0  0  0  0
M  END
>  <LOGBIO>
6.2000

>  <PRED_LOGBIO>
6.7800

>  <XV_RES>
-0.6940

>  <WHL_TMPL>
1

>  <ANCH>
6-7;21-22

$$$$
ROW91
  -MTS-   01071500363D 0   0.00000     0.00000     0

 33 34  0  0  0  0  0  0  0  0999 V2000
   -7.3360   -0.3230    4.7210 C   0  0  0  0  0  0  0  0  0  0  0  0
   -6.9510   -0.3060    3.3450 O   0  0  0  0  0  0  0  0  0  0  0  0
   -5.6150   -0.2220    3.0520 C   0  0  0  0  0  0  0  0  0  0  0  0
   -5.0100    1.0310    2.8960 C   0  0  0  0  0  0  0  0  0  0  0  0
   -3.6450    1.1170    2.5980 C   0  0  0  0  0  0  0  0  0  0  0  0
   -2.8850   -0.0500    2.4550 C   0  0  0  0  0  0  0  0  0  0  0  0
   -3.4900   -1.3030    2.6100 C   0  0  0  0  0  0  0  0  0  0  0  0
   -4.8550   -1.3890    2.9090 C   0  0  0  0  0  0  0  0  0  0  0  0
   -1.4420    0.0410    2.1390 C   0  0  0  0  0  0  0  0  0  0  0  0
   -0.6870   -0.8840    1.5310 C   0  0  0  0  0  0  0  0  0  0  0  0
    0.7360   -0.5270    1.3410 C   0  0  0  0  0  0  0  0  0  0  0  0
    1.6940   -1.4460    0.6850 C   0  0  0  0  0  0  0  0  0  0  0  0
    1.7050   -2.6380    0.9850 O   0  0  0  0  0  0  0  0  0  0  0  0
    2.5420   -0.9810   -0.2280 N   0  0  0  0  0  0  0  0  0  0  0  0
    1.1080    0.6770    1.7980 C   0  0  0  0  0  0  0  0  0  0  0  0
    2.3580    1.2350    1.7430 N   0  0  0  0  0  0  0  0  0  0  0  0
    3.3950    0.5960    2.2760 C   0  0  0  0  0  0  0  0  0  0  0  0
    3.2300   -0.5130    2.8280 O   0  0  0  0  0  0  0  0  0  0  0  0
    4.6090    1.1380    2.2220 N   0  0  0  0  0  0  0  0  0  0  0  0
   -0.3560    1.3950    2.4870 S   0  0  0  0  0  0  0  0  0  0  0  0
   -6.9980    0.5910    5.2040 H   0  0  0  0  0  0  0  0  0  0  0  0
   -8.4200   -0.3920    4.7940 H   0  0  0  0  0  0  0  0  0  0  0  0
   -6.8850   -1.1820    5.2140 H   0  0  0  0  0  0  0  0  0  0  0  0
   -5.5970    1.9310    3.0060 H   0  0  0  0  0  0  0  0  0  0  0  0
   -3.1780    2.0840    2.4780 H   0  0  0  0  0  0  0  0  0  0  0  0
   -2.9040   -2.2030    2.4990 H   0  0  0  0  0  0  0  0  0  0  0  0
   -5.3220   -2.3560    3.0290 H   0  0  0  0  0  0  0  0  0  0  0  0
   -1.0910   -1.8290    1.2010 H   0  0  0  0  0  0  0  0  0  0  0  0
    3.1960   -1.6080   -0.6760 H   0  0  0  0  0  0  0  0  0  0  0  0
    2.5320   -0.0010   -0.4740 H   0  0  0  0  0  0  0  0  0  0  0  0
    2.4920    2.1310    1.2980 H   0  0  0  0  0  0  0  0  0  0  0  0
    5.3970    0.6530    2.6270 H   0  0  0  0  0  0  0  0  0  0  0  0
    4.7420    2.0340    1.7760 H   0  0  0  0  0  0  0  0  0  0  0  0
  1 21  1  0  0  0  0
  1 22  1  0  0  0  0
  1 23  1  0  0  0  0
  1  2  1  0  0  0  0
  2  3  1  0  0  0  0
  3  4  2  0  0  0  0
  4 24  1  0  0  0  0
  4  5  1  0  0  0  0
  5 25  1  0  0  0  0
  5  6  2  0  0  0  0
  6  7  1  0  0  0  0
  7 26  1  0  0  0  0
  7  8  2  0  0  0  0
  8  3  1  0  0  0  0
  8 27  1  0  0  0  0
  6  9  1  0  0  0  0
  9 10  2  0  0  0  0
 10 28  1  0  0  0  0
 10 11  1  0  0  0  0
 11 12  1  0  0  0  0
 12 13  2  0  0  0  0
 12 14  1  0  0  0  0
 14 29  1  0  0  0  0
 14 30  1  0  0  0  0
 11 15  2  0  0  0  0
 15 16  1  0  0  0  0
 16 31  1  0  0  0  0
 16 17  1  0  0  0  0
 17 18  2  0  0  0  0
 17 19  1  0  0  0  0
 19 32  1  0  0  0  0
 19 33  1  0  0  0  0
 15 20  1  0  0  0  0
 20  9  1  0  0  0  0
M  END
>  <LOGBIO>
5.3000

>  <PRED_LOGBIO>
5.9000

>  <XV_RES>
-0.6290

>  <WHL_TMPL>
3

>  <ANCH>
25-44;20-21

$$$$
ROW92
  -MTS-   01071500363D 0   0.00000     0.00000     0

 42 46  0  0  0  0  0  0  0  0999 V2000
   -6.0550    0.3680    2.8240 N   0  0  0  0  0  0  0  0  0  0  0  0
   -4.8430   -0.1770    2.4900 C   0  0  0  0  0  0  0  0  0  0  0  0
   -3.7380    0.5180    2.2930 N   0  0  0  0  0  0  0  0  0  0  0  0
   -2.6940   -0.3560    1.9690 C   0  0  0  0  0  0  0  0  0  0  0  0
   -1.5250   -0.0630    1.7200 O   0  0  0  0  0  0  0  0  0  0  0  0
   -3.2970   -1.7070    1.9900 C   0  0  0  0  0  0  0  0  0  0  0  0
   -2.6840   -2.8720    1.7410 C   0  0  0  0  0  0  0  0  0  0  0  0
   -3.5230   -4.1250    1.8260 C   0  0  0  0  0  0  0  0  0  0  0  0
   -2.8700   -5.4910    2.1090 C   0  0  0  0  0  0  0  0  0  0  0  0
   -1.8960   -5.8870    1.0820 N   0  0  0  0  0  0  0  0  0  0  0  0
   -0.8840   -5.1830    0.5840 C   0  0  0  0  0  0  0  0  0  0  0  0
   -0.2090   -5.7460   -0.2760 O   0  0  0  0  0  0  0  0  0  0  0  0
   -0.4680   -3.8060    0.9350 C   0  0  0  0  0  0  0  0  0  0  0  0
    0.8120   -3.3410    0.7890 N   0  0  0  0  0  0  0  0  0  0  0  0
    0.8590   -2.0280    1.1750 C   0  0  0  0  0  0  0  0  0  0  0  0
    1.9270   -1.0050    1.2460 C   0  0  0  0  0  0  0  0  0  0  0  0
    1.5470    0.2000    1.6950 C   0  0  0  0  0  0  0  0  0  0  0  0
   -0.1830    0.0540    2.0390 S   0  0  0  0  0  0  0  0  0  0  0  0
   -0.3630   -1.6420    1.5660 C   0  0  0  0  0  0  0  0  0  0  0  0
   -1.2440   -2.8210    1.4070 C   0  0  0  0  0  0  0  0  0  0  0  0
    3.3220   -1.2930    0.8460 C   0  0  0  0  0  0  0  0  0  0  0  0
    4.4020   -0.7600    1.5740 C   0  0  0  0  0  0  0  0  0  0  0  0
    5.7200   -1.0270    1.2010 C   0  0  0  0  0  0  0  0  0  0  0  0
    5.9600   -1.8300    0.0960 C   0  0  0  0  0  0  0  0  0  0  0  0
    4.9150   -2.3780   -0.6520 C   0  0  0  0  0  0  0  0  0  0  0  0
    3.5990   -2.1050   -0.2730 C   0  0  0  0  0  0  0  0  0  0  0  0
   -4.6140   -1.5160    2.3160 N   0  0  0  0  0  0  0  0  0  0  0  0
   -6.7010    0.6440    2.0990 H   0  0  0  0  0  0  0  0  0  0  0  0
   -6.3020    0.4920    3.7960 H   0  0  0  0  0  0  0  0  0  0  0  0
   -4.0750   -4.2130    0.8930 H   0  0  0  0  0  0  0  0  0  0  0  0
   -4.2820   -3.9600    2.5880 H   0  0  0  0  0  0  0  0  0  0  0  0
   -2.3780   -5.4610    3.0790 H   0  0  0  0  0  0  0  0  0  0  0  0
   -3.6450   -6.2520    2.1840 H   0  0  0  0  0  0  0  0  0  0  0  0
   -2.0110   -6.8170    0.7040 H   0  0  0  0  0  0  0  0  0  0  0  0
    1.5960   -3.8800    0.4500 H   0  0  0  0  0  0  0  0  0  0  0  0
    2.1680    1.0750    1.8210 H   0  0  0  0  0  0  0  0  0  0  0  0
    4.2080   -0.1360    2.4330 H   0  0  0  0  0  0  0  0  0  0  0  0
    6.5430   -0.6140    1.7660 H   0  0  0  0  0  0  0  0  0  0  0  0
    6.9800   -2.0370   -0.1930 H   0  0  0  0  0  0  0  0  0  0  0  0
    5.1210   -3.0020   -1.5090 H   0  0  0  0  0  0  0  0  0  0  0  0
    2.7830   -2.5210   -0.8450 H   0  0  0  0  0  0  0  0  0  0  0  0
   -5.3050   -2.2460    2.4140 H   0  0  0  0  0  0  0  0  0  0  0  0
  1 28  1  0  0  0  0
  1 29  1  0  0  0  0
  1  2  1  0  0  0  0
  2  3  2  0  0  0  0
  3  4  1  0  0  0  0
  4  5  2  0  0  0  0
  4  6  1  0  0  0  0
  6  7  2  0  0  0  0
  7  8  1  0  0  0  0
  8 30  1  0  0  0  0
  8 31  1  0  0  0  0
  8  9  1  0  0  0  0
  9 32  1  0  0  0  0
  9 33  1  0  0  0  0
  9 10  1  0  0  0  0
 10 34  1  0  0  0  0
 10 11  1  0  0  0  0
 11 12  2  0  0  0  0
 11 13  1  0  0  0  0
 13 14  1  0  0  0  0
 14 35  1  0  0  0  0
 14 15  1  0  0  0  0
 15 16  1  0  0  0  0
 16 17  2  0  0  0  0
 17 36  1  0  0  0  0
 17 18  1  0  0  0  0
 18 19  1  0  0  0  0
 19 15  2  0  0  0  0
 19 20  1  0  0  0  0
 20  7  1  0  0  0  0
 20 13  2  0  0  0  0
 16 21  1  0  0  0  0
 21 22  2  0  0  0  0
 22 37  1  0  0  0  0
 22 23  1  0  0  0  0
 23 38  1  0  0  0  0
 23 24  2  0  0  0  0
 24 39  1  0  0  0  0
 24 25  1  0  0  0  0
 25 40  1  0  0  0  0
 25 26  2  0  0  0  0
 26 21  1  0  0  0  0
 26 41  1  0  0  0  0
  6 27  1  0  0  0  0
 27  2  1  0  0  0  0
 27 42  1  0  0  0  0
M  END
>  <LOGBIO>
5.8900

>  <PRED_LOGBIO>
5.7900

>  <XV_RES>
0.0730

>  <WHL_TMPL>
1

>  <ANCH>
5-31;30-31

$$$$
ROW93
  -MTS-   01071500363D 0   0.00000     0.00000     0

 44 46  0  0  1  0  0  0  0  0999 V2000
    4.6090    1.1380    2.2220 N   0  0  0  0  0  0  0  0  0  0  0  0
    3.3950    0.5960    2.2760 C   0  0  0  0  0  0  0  0  0  0  0  0
    3.2300   -0.5130    2.8280 O   0  0  0  0  0  0  0  0  0  0  0  0
    2.3580    1.2350    1.7430 N   0  0  0  0  0  0  0  0  0  0  0  0
    1.1080    0.6770    1.7980 C   0  0  0  0  0  0  0  0  0  0  0  0
   -0.3560    1.3950    2.4870 S   0  0  0  0  0  0  0  0  0  0  0  0
   -1.4420    0.0410    2.1390 C   0  0  0  0  0  0  0  0  0  0  0  0
   -0.6870   -0.8840    1.5310 C   0  0  0  0  0  0  0  0  0  0  0  0
    0.7360   -0.5270    1.3410 C   0  0  0  0  0  0  0  0  0  0  0  0
    1.6940   -1.4460    0.6850 C   0  0  0  0  0  0  0  0  0  0  0  0
    1.7050   -2.6380    0.9850 O   0  0  0  0  0  0  0  0  0  0  0  0
    2.5420   -0.9810   -0.2280 N   0  0  0  0  0  0  0  0  0  0  0  0
    3.4930   -1.8940   -0.8790 C   0  0  1  0  0  0  0  0  0  0  0  0
    4.0170   -1.2640   -2.1820 C   0  0  0  0  0  0  0  0  0  0  0  0
    5.1590   -2.1000   -2.7900 C   0  0  0  0  0  0  0  0  0  0  0  0
    6.2410   -2.4160   -1.7410 C   0  0  0  0  0  0  0  0  0  0  0  0
    5.6660   -3.0700   -0.5560 N   0  0  0  0  0  0  0  0  0  0  0  0
    4.6520   -2.2180    0.0810 C   0  0  0  0  0  0  0  0  0  0  0  0
   -2.8850   -0.0500    2.4550 C   0  0  0  0  0  0  0  0  0  0  0  0
   -3.6450    1.1170    2.5980 C   0  0  0  0  0  0  0  0  0  0  0  0
   -5.0100    1.0310    2.8960 C   0  0  0  0  0  0  0  0  0  0  0  0
   -5.6150   -0.2220    3.0520 C   0  0  0  0  0  0  0  0  0  0  0  0
   -4.8550   -1.3890    2.9090 C   0  0  0  0  0  0  0  0  0  0  0  0
   -3.4900   -1.3030    2.6100 C   0  0  0  0  0  0  0  0  0  0  0  0
    5.3470    0.7830    2.8130 H   0  0  0  0  0  0  0  0  0  0  0  0
    4.7920    1.9040    1.5900 H   0  0  0  0  0  0  0  0  0  0  0  0
    2.4920    2.1320    1.2980 H   0  0  0  0  0  0  0  0  0  0  0  0
   -1.0910   -1.8290    1.2010 H   0  0  0  0  0  0  0  0  0  0  0  0
    2.5330   -0.0010   -0.4740 H   0  0  0  0  0  0  0  0  0  0  0  0
    2.9850   -2.8230   -1.1280 H   0  0  0  0  0  0  0  0  0  0  0  0
    4.4520   -0.3060   -1.9060 H   0  0  0  0  0  0  0  0  0  0  0  0
    3.1990   -1.2330   -2.8990 H   0  0  0  0  0  0  0  0  0  0  0  0
    5.6340   -1.4710   -3.5410 H   0  0  0  0  0  0  0  0  0  0  0  0
    4.7420   -3.0410   -3.1430 H   0  0  0  0  0  0  0  0  0  0  0  0
    6.6300   -1.4580   -1.4040 H   0  0  0  0  0  0  0  0  0  0  0  0
    6.9650   -3.0880   -2.1970 H   0  0  0  0  0  0  0  0  0  0  0  0
    6.4190   -3.1650    0.1110 H   0  0  0  0  0  0  0  0  0  0  0  0
    4.2230   -2.8070    0.8890 H   0  0  0  0  0  0  0  0  0  0  0  0
    5.1170   -1.2790    0.3740 H   0  0  0  0  0  0  0  0  0  0  0  0
   -3.1780    2.0840    2.4780 H   0  0  0  0  0  0  0  0  0  0  0  0
   -5.5970    1.9310    3.0060 H   0  0  0  0  0  0  0  0  0  0  0  0
   -6.6680   -0.2880    3.2830 H   0  0  0  0  0  0  0  0  0  0  0  0
   -5.3220   -2.3560    3.0290 H   0  0  0  0  0  0  0  0  0  0  0  0
   -2.9040   -2.2030    2.4990 H   0  0  0  0  0  0  0  0  0  0  0  0
  1 25  1  0  0  0  0
  1 26  1  0  0  0  0
  1  2  1  0  0  0  0
  2  3  2  0  0  0  0
  2  4  1  0  0  0  0
  4 27  1  0  0  0  0
  4  5  1  0  0  0  0
  5  6  1  0  0  0  0
  6  7  1  0  0  0  0
  7  8  2  0  0  0  0
  8 28  1  0  0  0  0
  8  9  1  0  0  0  0
  9  5  2  0  0  0  0
  9 10  1  0  0  0  0
 10 11  2  0  0  0  0
 10 12  1  0  0  0  0
 12 29  1  0  0  0  0
 12 13  1  0  0  0  0
 13 30  1  0  0  0  0
 13 14  1  0  0  0  0
 14 31  1  0  0  0  0
 14 32  1  0  0  0  0
 14 15  1  0  0  0  0
 15 33  1  0  0  0  0
 15 34  1  0  0  0  0
 15 16  1  0  0  0  0
 16 35  1  0  0  0  0
 16 36  1  0  0  0  0
 16 17  1  0  0  0  0
 17 37  1  0  0  0  0
 17 18  1  0  0  0  0
 18 13  1  0  0  0  0
 18 38  1  0  0  0  0
 18 39  1  0  0  0  0
  7 19  1  0  0  0  0
 19 20  2  0  0  0  0
 20 40  1  0  0  0  0
 20 21  1  0  0  0  0
 21 41  1  0  0  0  0
 21 22  2  0  0  0  0
 22 42  1  0  0  0  0
 22 23  1  0  0  0  0
 23 43  1  0  0  0  0
 23 24  2  0  0  0  0
 24 19  1  0  0  0  0
 24 44  1  0  0  0  0
M  END
>  <LOGBIO>
8.1500

>  <PRED_LOGBIO>
7.0200

>  <XV_RES>
1.1930

>  <WHL_TMPL>
3

>  <ANCH>
2-3;10-34

$$$$
ROW94
  -MTS-   01071500363D 0   0.00000     0.00000     0

 30 33  0  0  0  0  0  0  0  0999 V2000
   -2.3720    0.1280    3.7330 N   0  0  0  0  0  0  0  0  0  0  0  0
   -2.0830   -0.1030    2.4140 C   0  0  0  0  0  0  0  0  0  0  0  0
   -2.3800    1.1280    2.8520 C   0  0  0  0  0  0  0  0  0  0  0  0
   -1.3240    2.1620    2.9290 C   0  0  0  0  0  0  0  0  0  0  0  0
   -1.3580    3.4230    3.3180 N   0  0  0  0  0  0  0  0  0  0  0  0
   -0.0100    3.9350    3.1710 N   0  0  0  0  0  0  0  0  0  0  0  0
    0.7260    2.9310    2.7030 C   0  0  0  0  0  0  0  0  0  0  0  0
    1.9480    2.9870    2.4470 O   0  0  0  0  0  0  0  0  0  0  0  0
   -0.0430    1.8570    2.5500 N   0  0  0  0  0  0  0  0  0  0  0  0
    0.2850    0.5610    2.0860 C   0  0  0  0  0  0  0  0  0  0  0  0
    1.6010    0.2740    1.7050 C   0  0  0  0  0  0  0  0  0  0  0  0
    1.9330   -1.0060    1.2440 C   0  0  0  0  0  0  0  0  0  0  0  0
    0.9490   -1.9980    1.1640 C   0  0  0  0  0  0  0  0  0  0  0  0
   -0.3680   -1.7110    1.5450 C   0  0  0  0  0  0  0  0  0  0  0  0
   -0.6990   -0.4310    2.0060 C   0  0  0  0  0  0  0  0  0  0  0  0
    3.3290   -1.2940    0.8440 C   0  0  0  0  0  0  0  0  0  0  0  0
    3.7210   -2.0480   -0.1920 C   0  0  0  0  0  0  0  0  0  0  0  0
    5.1130   -2.0720   -0.2290 O   0  0  0  0  0  0  0  0  0  0  0  0
    5.5930   -1.3020    0.8280 C   0  0  0  0  0  0  0  0  0  0  0  0
    4.5550   -0.8050    1.5140 C   0  0  0  0  0  0  0  0  0  0  0  0
   -2.0130   -0.6320    4.2940 H   0  0  0  0  0  0  0  0  0  0  0  0
   -3.3730    0.1900    3.8530 H   0  0  0  0  0  0  0  0  0  0  0  0
   -3.3900    1.3660    3.1500 H   0  0  0  0  0  0  0  0  0  0  0  0
    0.3090    4.8700    3.3820 H   0  0  0  0  0  0  0  0  0  0  0  0
    2.3610    1.0390    1.7660 H   0  0  0  0  0  0  0  0  0  0  0  0
    1.2050   -2.9850    0.8090 H   0  0  0  0  0  0  0  0  0  0  0  0
   -1.1270   -2.4760    1.4830 H   0  0  0  0  0  0  0  0  0  0  0  0
    3.0650   -2.5530   -0.8860 H   0  0  0  0  0  0  0  0  0  0  0  0
    6.6350   -1.1330    1.0580 H   0  0  0  0  0  0  0  0  0  0  0  0
    4.6030   -0.1710    2.3860 H   0  0  0  0  0  0  0  0  0  0  0  0
  1 21  1  0  0  0  0
  1 22  1  0  0  0  0
  1  2  1  0  0  0  0
  2  3  2  0  0  0  0
  3 23  1  0  0  0  0
  3  4  1  0  0  0  0
  4  5  2  0  0  0  0
  5  6  1  0  0  0  0
  6 24  1  0  0  0  0
  6  7  1  0  0  0  0
  7  8  2  0  0  0  0
  7  9  1  0  0  0  0
  9  4  1  0  0  0  0
  9 10  1  0  0  0  0
 10 11  1  0  0  0  0
 11 25  1  0  0  0  0
 11 12  2  0  0  0  0
 12 13  1  0  0  0  0
 13 26  1  0  0  0  0
 13 14  2  0  0  0  0
 14 27  1  0  0  0  0
 14 15  1  0  0  0  0
 15  2  1  0  0  0  0
 15 10  2  0  0  0  0
 12 16  1  0  0  0  0
 16 17  2  0  0  0  0
 17 28  1  0  0  0  0
 17 18  1  0  0  0  0
 18 19  1  0  0  0  0
 19 29  1  0  0  0  0
 19 20  2  0  0  0  0
 20 16  1  0  0  0  0
 20 30  1  0  0  0  0
M  END
>  <LOGBIO>
7.4000

>  <PRED_LOGBIO>
7.2000

>  <XV_RES>
0.2370

>  <WHL_TMPL>
1

>  <ANCH>
6-29;17-18

$$$$
ROW96
  -MTS-   01071500363D 0   0.00000     0.00000     0

 54 56  0  0  1  0  0  0  0  0999 V2000
    4.1200   -0.0680    3.7590 C   0  0  0  0  0  0  0  0  0  0  0  0
    4.1600    0.3490    2.3910 O   0  0  0  0  0  0  0  0  0  0  0  0
    4.3930   -0.6030    1.4350 C   0  0  0  0  0  0  0  0  0  0  0  0
    5.7000   -0.9020    1.0320 C   0  0  0  0  0  0  0  0  0  0  0  0
    5.9050   -1.8810    0.0520 C   0  0  0  0  0  0  0  0  0  0  0  0
    7.2580   -2.0840   -0.2580 N   0  0  0  0  0  0  0  0  0  0  0  0
    7.6250   -3.0430   -1.2320 C   0  0  0  0  0  0  0  0  0  0  0  0
    7.7360   -2.6720   -2.5770 C   0  0  0  0  0  0  0  0  0  0  0  0
    8.0840   -3.5870   -3.4910 N   0  0  0  0  0  0  0  0  0  0  0  0
    8.3260   -4.8550   -3.1310 C   0  0  0  0  0  0  0  0  0  0  0  0
    8.7020   -5.8380   -4.1280 C   0  0  0  0  0  0  0  0  0  0  0  0
    9.0020   -6.6240   -4.9270 N   0  0  0  0  0  0  0  0  0  0  0  0
    8.2140   -5.2250   -1.7850 C   0  0  0  0  0  0  0  0  0  0  0  0
    8.4590   -6.5180   -1.4050 O   0  0  0  0  0  0  0  0  0  0  0  0
    7.3620   -7.4360   -1.3980 C   0  0  2  0  0  0  0  0  0  0  0  0
    6.7770   -7.5390   -2.8040 C   0  0  0  0  0  0  0  0  0  0  0  0
    7.8510   -8.8110   -0.9470 C   0  0  0  0  0  0  0  0  0  0  0  0
    6.7240   -9.7540   -0.9400 N   0  0  0  0  0  0  0  0  0  0  0  0
    5.6890   -9.2740   -0.0130 C   0  0  0  0  0  0  0  0  0  0  0  0
    7.1940  -11.0770   -0.5060 C   0  0  0  0  0  0  0  0  0  0  0  0
    7.8660   -4.3100   -0.8700 N   0  0  0  0  0  0  0  0  0  0  0  0
    4.8640   -2.5250   -0.4940 N   0  0  0  0  0  0  0  0  0  0  0  0
    3.6020   -2.2620   -0.1300 C   0  0  0  0  0  0  0  0  0  0  0  0
    3.3290   -1.2940    0.8440 C   0  0  0  0  0  0  0  0  0  0  0  0
    1.9260   -1.0050    1.2460 C   0  0  0  0  0  0  0  0  0  0  0  0
    0.7100   -1.2890    0.4520 C   0  0  0  0  0  0  0  0  0  0  0  0
   -0.3310   -0.8830    1.1580 N   0  0  0  0  0  0  0  0  0  0  0  0
    0.1650   -0.3340    2.4050 N   0  0  0  0  0  0  0  0  0  0  0  0
   -0.6520    0.2330    3.4870 C   0  0  0  0  0  0  0  0  0  0  0  0
    1.5310   -0.4380    2.3940 C   0  0  0  0  0  0  0  0  0  0  0  0
    5.0750   -0.5120    4.0300 H   0  0  0  0  0  0  0  0  0  0  0  0
    3.9280    0.7940    4.3950 H   0  0  0  0  0  0  0  0  0  0  0  0
    3.3280   -0.8010    3.8910 H   0  0  0  0  0  0  0  0  0  0  0  0
    6.5400   -0.3840    1.4710 H   0  0  0  0  0  0  0  0  0  0  0  0
    7.9700   -1.5450    0.2140 H   0  0  0  0  0  0  0  0  0  0  0  0
    7.5430   -1.6520   -2.8760 H   0  0  0  0  0  0  0  0  0  0  0  0
    6.5970   -7.0800   -0.7120 H   0  0  0  0  0  0  0  0  0  0  0  0
    7.5430   -7.8950   -3.4900 H   0  0  0  0  0  0  0  0  0  0  0  0
    5.9420   -8.2370   -2.7990 H   0  0  0  0  0  0  0  0  0  0  0  0
    6.4290   -6.5600   -3.1250 H   0  0  0  0  0  0  0  0  0  0  0  0
    8.2680   -8.7370    0.0550 H   0  0  0  0  0  0  0  0  0  0  0  0
    8.6170   -9.1670   -1.6340 H   0  0  0  0  0  0  0  0  0  0  0  0
    6.1060   -9.1990    0.9890 H   0  0  0  0  0  0  0  0  0  0  0  0
    4.8540   -9.9710   -0.0080 H   0  0  0  0  0  0  0  0  0  0  0  0
    5.3410   -8.2940   -0.3340 H   0  0  0  0  0  0  0  0  0  0  0  0
    7.6110  -11.0040    0.4960 H   0  0  0  0  0  0  0  0  0  0  0  0
    6.3590  -11.7750   -0.5010 H   0  0  0  0  0  0  0  0  0  0  0  0
    7.9600  -11.4330   -1.1930 H   0  0  0  0  0  0  0  0  0  0  0  0
    2.7880   -2.8010   -0.5920 H   0  0  0  0  0  0  0  0  0  0  0  0
    0.6790   -1.7460   -0.5260 H   0  0  0  0  0  0  0  0  0  0  0  0
   -1.6240   -0.2570    3.5030 H   0  0  0  0  0  0  0  0  0  0  0  0
   -0.7870    1.3000    3.3200 H   0  0  0  0  0  0  0  0  0  0  0  0
   -0.1510    0.0760    4.4400 H   0  0  0  0  0  0  0  0  0  0  0  0
    2.1870   -0.1130    3.1870 H   0  0  0  0  0  0  0  0  0  0  0  0
  1 31  1  0  0  0  0
  1 32  1  0  0  0  0
  1 33  1  0  0  0  0
  1  2  1  0  0  0  0
  2  3  1  0  0  0  0
  3  4  2  0  0  0  0
  4 34  1  0  0  0  0
  4  5  1  0  0  0  0
  5  6  1  0  0  0  0
  6 35  1  0  0  0  0
  6  7  1  0  0  0  0
  7  8  2  0  0  0  0
  8 36  1  0  0  0  0
  8  9  1  0  0  0  0
  9 10  2  0  0  0  0
 10 11  1  0  0  0  0
 11 12  3  0  0  0  0
 10 13  1  0  0  0  0
 13 14  1  0  0  0  0
 14 15  1  0  0  0  0
 15 37  1  0  0  0  0
 15 16  1  0  0  0  0
 16 38  1  0  0  0  0
 16 39  1  0  0  0  0
 16 40  1  0  0  0  0
 15 17  1  0  0  0  0
 17 41  1  0  0  0  0
 17 42  1  0  0  0  0
 17 18  1  0  0  0  0
 18 19  1  0  0  0  0
 19 43  1  0  0  0  0
 19 44  1  0  0  0  0
 19 45  1  0  0  0  0
 18 20  1  0  0  0  0
 20 46  1  0  0  0  0
 20 47  1  0  0  0  0
 20 48  1  0  0  0  0
 13 21  2  0  0  0  0
 21  7  1  0  0  0  0
  5 22  2  0  0  0  0
 22 23  1  0  0  0  0
 23 49  1  0  0  0  0
 23 24  2  0  0  0  0
 24  3  1  0  0  0  0
 24 25  1  0  0  0  0
 25 26  1  0  0  0  0
 26 50  1  0  0  0  0
 26 27  2  0  0  0  0
 27 28  1  0  0  0  0
 28 29  1  0  0  0  0
 29 51  1  0  0  0  0
 29 52  1  0  0  0  0
 29 53  1  0  0  0  0
 28 30  1  0  0  0  0
 30 25  2  0  0  0  0
 30 54  1  0  0  0  0
M  END
>  <LOGBIO>
8.1100

>  <PRED_LOGBIO>
7.5300

>  <XV_RES>
0.9340

>  <WHL_TMPL>
1

>  <ANCH>
5-6;43-44

$$$$
ROW97
  -MTS-   01071500363D 0   0.00000     0.00000     0

 43 46  0  0  0  0  0  0  0  0999 V2000
   12.3010    0.8620   -2.9860 C   0  0  0  0  0  0  0  0  0  0  0  0
   11.1370    0.3000   -2.1510 C   0  0  0  0  0  0  0  0  0  0  0  0
    9.8280    0.6910   -2.6920 N   0  0  0  0  0  0  0  0  0  0  0  0
    9.7010    2.1160   -3.0300 C   0  0  0  0  0  0  0  0  0  0  0  0
   10.8920    2.6460   -3.8500 C   0  0  0  0  0  0  0  0  0  0  0  0
   12.1620    2.3110   -3.1910 N   0  0  0  0  0  0  0  0  0  0  0  0
    8.7710   -0.2320   -2.8750 C   0  0  0  0  0  0  0  0  0  0  0  0
    8.2310   -0.4530   -4.1480 C   0  0  0  0  0  0  0  0  0  0  0  0
    7.1870   -1.3710   -4.3030 C   0  0  0  0  0  0  0  0  0  0  0  0
    6.7120   -2.0310   -3.2370 N   0  0  0  0  0  0  0  0  0  0  0  0
    7.2040   -1.8440   -2.0050 C   0  0  0  0  0  0  0  0  0  0  0  0
    6.6630   -2.5690   -0.9170 N   0  0  0  0  0  0  0  0  0  0  0  0
    5.6120   -2.0540   -0.2050 C   0  0  0  0  0  0  0  0  0  0  0  0
    5.6670   -1.2780    0.8610 N   0  0  0  0  0  0  0  0  0  0  0  0
    4.4550   -0.8660    1.4300 C   0  0  0  0  0  0  0  0  0  0  0  0
    3.3280   -1.2940    0.8440 C   0  0  0  0  0  0  0  0  0  0  0  0
    3.8840   -2.2820   -0.5150 S   0  0  0  0  0  0  0  0  0  0  0  0
    1.9330   -1.0060    1.2440 C   0  0  0  0  0  0  0  0  0  0  0  0
    0.9490   -1.9980    1.1640 C   0  0  0  0  0  0  0  0  0  0  0  0
   -0.3680   -1.7110    1.5450 C   0  0  0  0  0  0  0  0  0  0  0  0
   -0.6990   -0.4310    2.0060 C   0  0  0  0  0  0  0  0  0  0  0  0
    0.2850    0.5610    2.0860 C   0  0  0  0  0  0  0  0  0  0  0  0
    1.6010    0.2740    1.7050 C   0  0  0  0  0  0  0  0  0  0  0  0
    8.2500   -0.9390   -1.7850 C   0  0  0  0  0  0  0  0  0  0  0  0
   12.3290    0.3610   -3.9510 H   0  0  0  0  0  0  0  0  0  0  0  0
   13.2420    0.6560   -2.4800 H   0  0  0  0  0  0  0  0  0  0  0  0
   11.2230    0.6520   -1.1250 H   0  0  0  0  0  0  0  0  0  0  0  0
   11.2040   -0.7860   -2.1190 H   0  0  0  0  0  0  0  0  0  0  0  0
    9.6080    2.6960   -2.1140 H   0  0  0  0  0  0  0  0  0  0  0  0
    8.7800    2.2740   -3.5880 H   0  0  0  0  0  0  0  0  0  0  0  0
   10.8720    2.2040   -4.8440 H   0  0  0  0  0  0  0  0  0  0  0  0
   10.8100    3.7260   -3.9530 H   0  0  0  0  0  0  0  0  0  0  0  0
   12.9320    2.6460   -3.7530 H   0  0  0  0  0  0  0  0  0  0  0  0
    8.6180    0.0820   -5.0030 H   0  0  0  0  0  0  0  0  0  0  0  0
    6.7630   -1.5490   -5.2800 H   0  0  0  0  0  0  0  0  0  0  0  0
    7.0520   -3.4670   -0.6650 H   0  0  0  0  0  0  0  0  0  0  0  0
    4.4300   -0.2310    2.3030 H   0  0  0  0  0  0  0  0  0  0  0  0
    1.2050   -2.9850    0.8080 H   0  0  0  0  0  0  0  0  0  0  0  0
   -1.1270   -2.4760    1.4830 H   0  0  0  0  0  0  0  0  0  0  0  0
   -1.7150   -0.2100    2.3000 H   0  0  0  0  0  0  0  0  0  0  0  0
    0.0290    1.5480    2.4410 H   0  0  0  0  0  0  0  0  0  0  0  0
    2.3600    1.0390    1.7660 H   0  0  0  0  0  0  0  0  0  0  0  0
    8.6460   -0.7900   -0.7910 H   0  0  0  0  0  0  0  0  0  0  0  0
  1 25  1  0  0  0  0
  1 26  1  0  0  0  0
  1  2  1  0  0  0  0
  2 27  1  0  0  0  0
  2 28  1  0  0  0  0
  2  3  1  0  0  0  0
  3  4  1  0  0  0  0
  4 29  1  0  0  0  0
  4 30  1  0  0  0  0
  4  5  1  0  0  0  0
  5 31  1  0  0  0  0
  5 32  1  0  0  0  0
  5  6  1  0  0  0  0
  6  1  1  0  0  0  0
  6 33  1  0  0  0  0
  3  7  1  0  0  0  0
  7  8  2  0  0  0  0
  8 34  1  0  0  0  0
  8  9  1  0  0  0  0
  9 35  1  0  0  0  0
  9 10  2  0  0  0  0
 10 11  1  0  0  0  0
 11 12  1  0  0  0  0
 12 36  1  0  0  0  0
 12 13  1  0  0  0  0
 13 14  2  0  0  0  0
 14 15  1  0  0  0  0
 15 37  1  0  0  0  0
 15 16  2  0  0  0  0
 16 17  1  0  0  0  0
 17 13  1  0  0  0  0
 16 18  1  0  0  0  0
 18 19  2  0  0  0  0
 19 38  1  0  0  0  0
 19 20  1  0  0  0  0
 20 39  1  0  0  0  0
 20 21  2  0  0  0  0
 21 40  1  0  0  0  0
 21 22  1  0  0  0  0
 22 41  1  0  0  0  0
 22 23  2  0  0  0  0
 23 18  1  0  0  0  0
 23 42  1  0  0  0  0
 11 24  2  0  0  0  0
 24  7  1  0  0  0  0
 24 43  1  0  0  0  0
M  END
>  <LOGBIO>
6.2800

>  <PRED_LOGBIO>
6.8200

>  <XV_RES>
-0.5990

>  <WHL_TMPL>
1

>  <ANCH>
6-29;31-32

$$$$
ROW98
  -MTS-   01071500363D 0   0.00000     0.00000     0

 48 51  0  0  0  0  0  0  0  0999 V2000
    5.9000   -2.6800   -1.3160 C   0  0  0  0  0  0  0  0  0  0  0  0
    5.0870   -2.0290   -0.2790 N   0  0  0  0  0  0  0  0  0  0  0  0
    3.7190   -1.9640   -0.2490 C   0  0  0  0  0  0  0  0  0  0  0  0
    3.3280   -1.2940    0.8440 C   0  0  0  0  0  0  0  0  0  0  0  0
    4.5510   -0.8960    1.5780 C   0  0  0  0  0  0  0  0  0  0  0  0
    5.5880   -1.3420    0.8950 N   0  0  0  0  0  0  0  0  0  0  0  0
    1.9270   -1.0050    1.2460 C   0  0  0  0  0  0  0  0  0  0  0  0
    1.0300   -1.9020    2.0080 C   0  0  0  0  0  0  0  0  0  0  0  0
   -0.1220   -1.2770    2.1580 N   0  0  0  0  0  0  0  0  0  0  0  0
   -0.0180    0.0170    1.5130 N   0  0  0  0  0  0  0  0  0  0  0  0
   -0.9160    1.0430    1.3780 C   0  0  0  0  0  0  0  0  0  0  0  0
   -2.1680    0.9130    1.9190 N   0  0  0  0  0  0  0  0  0  0  0  0
   -0.5950    2.1710    0.7290 C   0  0  0  0  0  0  0  0  0  0  0  0
   -1.5980    3.2910    0.5900 C   0  0  0  0  0  0  0  0  0  0  0  0
   -2.4080    3.0940   -0.6910 C   0  0  0  0  0  0  0  0  0  0  0  0
   -3.3570    4.1550   -0.8230 O   0  0  0  0  0  0  0  0  0  0  0  0
    0.7620    2.2940    0.1510 C   0  0  0  0  0  0  0  0  0  0  0  0
    1.6000    1.2860    0.3010 N   0  0  0  0  0  0  0  0  0  0  0  0
    1.2420    0.1170    0.9840 C   0  0  0  0  0  0  0  0  0  0  0  0
    1.1770    3.5420   -0.5900 C   0  0  0  0  0  0  0  0  0  0  0  0
    1.5640    3.1890   -2.0370 C   0  0  0  0  0  0  0  0  0  0  0  0
    1.8030    4.4560   -2.8800 C   0  0  0  0  0  0  0  0  0  0  0  0
[truncated: 3,655,670 more chars]
