# Supplementary material for: Template CoMFA Generates Single 3D-QSAR Models that, for Twelve of Twelve Biological Targets, Predict All ChEMBL-Tabulated Affinities
Source: PLoS One. 2015 Jun 12;10(6):e0129307. doi: 10.1371/journal.pone.0129307 (PMC4466312; doi:10.1371/journal.pone.0129307)
Supplement: S4 Text — The zip file contains, in. sdf format, the aligned structures, from the A, B, C, D, and F protocols, of all templates and training sets for the chk1 target. The content of each file is evident from its name. (ZIP) [file pone.0129307.s005.zip › chk1_C_trng.sdf]

ROW1
  -MTS-   01071500383D 0   0.00000     0.00000     0

 54 58  0  0  0  0  0  0  0  0999 V2000
   -5.2440   -3.5980   -0.9110 C   0  0  0  0  0  0  0  0  0  0  0  0
   -4.2190   -2.7170   -0.2030 C   0  0  2  0  0  0  0  0  0  0  0  0
   -3.8650   -1.5070   -1.0880 C   0  0  0  0  0  0  0  0  0  0  0  0
   -2.7760   -0.6340   -0.4400 C   0  0  0  0  0  0  0  0  0  0  0  0
   -1.5240   -1.4610   -0.0910 C   0  0  2  0  0  0  0  0  0  0  0  0
   -1.8770   -2.6710    0.7940 C   0  0  0  0  0  0  0  0  0  0  0  0
   -2.9670   -3.5440    0.1450 C   0  0  0  0  0  0  0  0  0  0  0  0
   -0.5360   -0.6130    0.5900 N   0  0  0  0  0  0  0  0  0  0  0  0
   -1.0480    0.3930    1.3980 C   0  0  0  0  0  0  0  0  0  0  0  0
   -2.5260    0.5610    1.3690 C   0  0  0  0  0  0  0  0  0  0  0  0
   -3.3340    0.2050    2.4550 C   0  0  0  0  0  0  0  0  0  0  0  0
   -4.7190    0.4010    2.3910 C   0  0  0  0  0  0  0  0  0  0  0  0
   -5.2960    0.9520    1.2400 C   0  0  0  0  0  0  0  0  0  0  0  0
   -4.4870    1.3080    0.1540 C   0  0  0  0  0  0  0  0  0  0  0  0
   -5.3980    1.8650   -0.9140 C   0  0  0  0  0  0  0  0  0  0  0  0
   -6.7860    1.7880   -0.3260 C   0  0  0  0  0  0  0  0  0  0  0  0
   -8.2160    2.0700   -0.5860 C   0  0  0  0  0  0  0  0  0  0  0  0
   -8.8960    1.7050    0.4850 N   0  0  0  0  0  0  0  0  0  0  0  0
   -7.9540    1.1850    1.4570 N   0  0  0  0  0  0  0  0  0  0  0  0
   -6.7030    1.2630    0.9050 C   0  0  0  0  0  0  0  0  0  0  0  0
   -8.7800    2.6560   -1.8230 C   0  0  0  0  0  0  0  0  0  0  0  0
   -8.3730    3.9280   -2.2440 C   0  0  0  0  0  0  0  0  0  0  0  0
   -8.9070    4.4810   -3.4140 C   0  0  0  0  0  0  0  0  0  0  0  0
   -9.8470    3.7640   -4.1620 C   0  0  0  0  0  0  0  0  0  0  0  0
  -10.3620    4.2980   -5.2900 F   0  0  0  0  0  0  0  0  0  0  0  0
  -10.2540    2.4920   -3.7410 C   0  0  0  0  0  0  0  0  0  0  0  0
   -9.7200    1.9380   -2.5710 C   0  0  0  0  0  0  0  0  0  0  0  0
   -3.1020    1.1120    0.2180 C   0  0  0  0  0  0  0  0  0  0  0  0
   -5.8320   -2.9910   -1.5960 H   0  0  0  0  0  0  0  0  0  0  0  0
   -5.9030   -4.0520   -0.1730 H   0  0  0  0  0  0  0  0  0  0  0  0
   -4.7300   -4.3780   -1.4670 H   0  0  0  0  0  0  0  0  0  0  0  0
   -4.7060   -2.3800    0.7090 H   0  0  0  0  0  0  0  0  0  0  0  0
   -3.5190   -1.8570   -2.0590 H   0  0  0  0  0  0  0  0  0  0  0  0
   -4.7580   -0.9070   -1.2550 H   0  0  0  0  0  0  0  0  0  0  0  0
   -3.1690   -0.1750    0.4650 H   0  0  0  0  0  0  0  0  0  0  0  0
   -2.5000    0.1680   -1.1210 H   0  0  0  0  0  0  0  0  0  0  0  0
   -1.0370   -1.7990   -1.0040 H   0  0  0  0  0  0  0  0  0  0  0  0
   -2.2240   -2.3220    1.7640 H   0  0  0  0  0  0  0  0  0  0  0  0
   -0.9850   -3.2710    0.9600 H   0  0  0  0  0  0  0  0  0  0  0  0
   -2.5740   -4.0030   -0.7600 H   0  0  0  0  0  0  0  0  0  0  0  0
   -3.2430   -4.3470    0.8270 H   0  0  0  0  0  0  0  0  0  0  0  0
   -0.0390   -0.1360   -0.1490 H   0  0  0  0  0  0  0  0  0  0  0  0
   -0.6440    1.3200    0.9960 H   0  0  0  0  0  0  0  0  0  0  0  0
   -0.7630    0.1930    2.4290 H   0  0  0  0  0  0  0  0  0  0  0  0
   -2.8900   -0.2200    3.3430 H   0  0  0  0  0  0  0  0  0  0  0  0
   -5.3430    0.1260    3.2290 H   0  0  0  0  0  0  0  0  0  0  0  0
   -5.3610    1.1890   -1.7660 H   0  0  0  0  0  0  0  0  0  0  0  0
   -5.1430    2.9070   -1.0950 H   0  0  0  0  0  0  0  0  0  0  0  0
   -8.1800    0.8280    2.3750 H   0  0  0  0  0  0  0  0  0  0  0  0
   -7.6480    4.4810   -1.6660 H   0  0  0  0  0  0  0  0  0  0  0  0
   -8.5930    5.4620   -3.7390 H   0  0  0  0  0  0  0  0  0  0  0  0
  -10.9790    1.9380   -4.3190 H   0  0  0  0  0  0  0  0  0  0  0  0
  -10.0340    0.9570   -2.2460 H   0  0  0  0  0  0  0  0  0  0  0  0
   -2.4790    1.3870   -0.6200 H   0  0  0  0  0  0  0  0  0  0  0  0
  1 29  1  0  0  0  0
  1 30  1  0  0  0  0
  1 31  1  0  0  0  0
  1  2  1  0  0  0  0
  2 32  1  0  0  0  0
  2  3  1  0  0  0  0
  3 33  1  0  0  0  0
  3 34  1  0  0  0  0
  3  4  1  0  0  0  0
  4 35  1  0  0  0  0
  4 36  1  0  0  0  0
  4  5  1  0  0  0  0
  5 37  1  0  0  0  0
  5  6  1  0  0  0  0
  6 38  1  0  0  0  0
  6 39  1  0  0  0  0
  6  7  1  0  0  0  0
  7  2  1  0  0  0  0
  7 40  1  0  0  0  0
  7 41  1  0  0  0  0
  5  8  1  0  0  0  0
  8 42  1  0  0  0  0
  8  9  1  0  0  0  0
  9 43  1  0  0  0  0
  9 44  1  0  0  0  0
  9 10  1  0  0  0  0
 10 11  2  0  0  0  0
 11 45  1  0  0  0  0
 11 12  1  0  0  0  0
 12 46  1  0  0  0  0
 12 13  2  0  0  0  0
 13 14  1  0  0  0  0
 14 15  1  0  0  0  0
 15 47  1  0  0  0  0
 15 48  1  0  0  0  0
 15 16  1  0  0  0  0
 16 17  1  0  0  0  0
 17 18  2  0  0  0  0
 18 19  1  0  0  0  0
 19 49  1  0  0  0  0
 19 20  1  0  0  0  0
 20 13  1  0  0  0  0
 20 16  2  0  0  0  0
 17 21  1  0  0  0  0
 21 22  2  0  0  0  0
 22 50  1  0  0  0  0
 22 23  1  0  0  0  0
 23 51  1  0  0  0  0
 23 24  2  0  0  0  0
 24 25  1  0  0  0  0
 24 26  1  0  0  0  0
 26 52  1  0  0  0  0
 26 27  2  0  0  0  0
 27 21  1  0  0  0  0
 27 53  1  0  0  0  0
 14 28  2  0  0  0  0
 28 10  1  0  0  0  0
 28 54  1  0  0  0  0
M  END
>  <LOGBIO>
6.0900

>  <PRED_LOGBIO>
6.6300

>  <XV_RES>
-0.6030

>  <WHL_TMPL>
1

>  <ANCH>
8-17;26-27

$$$$
ROW2
  -MTS-   01071500383D 0   0.00000     0.00000     0

 39 43  0  0  0  0  0  0  0  0999 V2000
   -2.7710   -1.4910   -0.8610 N   0  0  0  0  0  0  0  0  0  0  0  0
   -4.0490   -1.4380   -0.2870 C   0  0  0  0  0  0  0  0  0  0  0  0
   -5.1700   -1.2150   -1.0950 C   0  0  0  0  0  0  0  0  0  0  0  0
   -6.4460   -1.1610   -0.5210 C   0  0  0  0  0  0  0  0  0  0  0  0
   -6.6010   -1.3310    0.8600 C   0  0  0  0  0  0  0  0  0  0  0  0
   -5.4800   -1.5540    1.6670 C   0  0  0  0  0  0  0  0  0  0  0  0
   -4.2030   -1.6070    1.0940 C   0  0  0  0  0  0  0  0  0  0  0  0
   -3.0180   -1.8430    1.9480 C   0  0  0  0  0  0  0  0  0  0  0  0
   -1.8790   -1.0410    1.8020 C   0  0  0  0  0  0  0  0  0  0  0  0
   -0.7580   -1.2640    2.6100 C   0  0  0  0  0  0  0  0  0  0  0  0
    0.4980   -0.6140    2.6690 N   0  0  0  0  0  0  0  0  0  0  0  0
    1.2830   -1.2330    3.6700 C   0  0  0  0  0  0  0  0  0  0  0  0
    2.5830   -0.9720    4.1190 C   0  0  0  0  0  0  0  0  0  0  0  0
    3.1390   -1.7480    5.1440 C   0  0  0  0  0  0  0  0  0  0  0  0
    2.3940   -2.7830    5.7200 C   0  0  0  0  0  0  0  0  0  0  0  0
    2.9370   -3.5420    6.7230 O   0  0  0  0  0  0  0  0  0  0  0  0
    1.0940   -3.0440    5.2710 C   0  0  0  0  0  0  0  0  0  0  0  0
    0.5380   -2.2690    4.2460 C   0  0  0  0  0  0  0  0  0  0  0  0
   -0.7750   -2.2880    3.5640 C   0  0  0  0  0  0  0  0  0  0  0  0
   -1.9130   -3.0900    3.7100 C   0  0  0  0  0  0  0  0  0  0  0  0
   -2.2740   -4.2270    4.5870 C   0  0  0  0  0  0  0  0  0  0  0  0
   -1.5510   -4.7300    5.4450 O   0  0  0  0  0  0  0  0  0  0  0  0
   -3.5120   -4.6120    4.2890 N   0  0  0  0  0  0  0  0  0  0  0  0
   -4.0370   -3.8750    3.3150 C   0  0  0  0  0  0  0  0  0  0  0  0
   -5.1640   -4.0070    2.8390 O   0  0  0  0  0  0  0  0  0  0  0  0
   -3.0350   -2.8670    2.9020 C   0  0  0  0  0  0  0  0  0  0  0  0
   -2.2220   -0.6480   -0.9520 H   0  0  0  0  0  0  0  0  0  0  0  0
   -2.3980   -2.3730   -1.1830 H   0  0  0  0  0  0  0  0  0  0  0  0
   -5.0510   -1.0840   -2.1600 H   0  0  0  0  0  0  0  0  0  0  0  0
   -7.3110   -0.9890   -1.1450 H   0  0  0  0  0  0  0  0  0  0  0  0
   -7.5850   -1.2900    1.3020 H   0  0  0  0  0  0  0  0  0  0  0  0
   -5.5990   -1.6840    2.7330 H   0  0  0  0  0  0  0  0  0  0  0  0
   -1.8660   -0.2510    1.0660 H   0  0  0  0  0  0  0  0  0  0  0  0
    0.7860    0.1630    2.0920 H   0  0  0  0  0  0  0  0  0  0  0  0
    3.1580   -0.1730    3.6740 H   0  0  0  0  0  0  0  0  0  0  0  0
    4.1420   -1.5460    5.4900 H   0  0  0  0  0  0  0  0  0  0  0  0
    3.4030   -4.3120    6.3630 H   0  0  0  0  0  0  0  0  0  0  0  0
    0.5190   -3.8430    5.7160 H   0  0  0  0  0  0  0  0  0  0  0  0
   -3.9940   -5.3730    4.7470 H   0  0  0  0  0  0  0  0  0  0  0  0
  1 27  1  0  0  0  0
  1 28  1  0  0  0  0
  1  2  1  0  0  0  0
  2  3  2  0  0  0  0
  3 29  1  0  0  0  0
  3  4  1  0  0  0  0
  4 30  1  0  0  0  0
  4  5  2  0  0  0  0
  5 31  1  0  0  0  0
  5  6  1  0  0  0  0
  6 32  1  0  0  0  0
  6  7  2  0  0  0  0
  7  2  1  0  0  0  0
  7  8  1  0  0  0  0
  8  9  2  0  0  0  0
  9 33  1  0  0  0  0
  9 10  1  0  0  0  0
 10 11  1  0  0  0  0
 11 34  1  0  0  0  0
 11 12  1  0  0  0  0
 12 13  2  0  0  0  0
 13 35  1  0  0  0  0
 13 14  1  0  0  0  0
 14 36  1  0  0  0  0
 14 15  2  0  0  0  0
 15 16  1  0  0  0  0
 16 37  1  0  0  0  0
 15 17  1  0  0  0  0
 17 38  1  0  0  0  0
 17 18  2  0  0  0  0
 18 12  1  0  0  0  0
 18 19  1  0  0  0  0
 19 10  2  0  0  0  0
 19 20  1  0  0  0  0
 20 21  1  0  0  0  0
 21 22  2  0  0  0  0
 21 23  1  0  0  0  0
 23 39  1  0  0  0  0
 23 24  1  0  0  0  0
 24 25  2  0  0  0  0
 24 26  1  0  0  0  0
 26  8  1  0  0  0  0
 26 20  2  0  0  0  0
M  END
>  <LOGBIO>
6.1000

>  <PRED_LOGBIO>
5.9800

>  <XV_RES>
0.1590

>  <WHL_TMPL>
3

>  <ANCH>
16-46;17-18

$$$$
ROW4
  -MTS-   01071500383D 0   0.00000     0.00000     0

 49 51  0  0  0  0  0  0  0  0999 V2000
    3.9760   -0.6480    0.6530 C   0  0  0  0  0  0  0  0  0  0  0  0
    3.6670   -1.9230    0.0860 O   0  0  0  0  0  0  0  0  0  0  0  0
    2.6440   -2.6440    0.6440 C   0  0  0  0  0  0  0  0  0  0  0  0
    1.3670   -2.6030    0.0730 C   0  0  0  0  0  0  0  0  0  0  0  0
    0.3210   -3.3390    0.6430 C   0  0  0  0  0  0  0  0  0  0  0  0
   -0.9720   -3.1620    0.2190 C   0  0  0  0  0  0  0  0  0  0  0  0
   -2.0240   -3.5580    1.1660 N   0  0  0  0  0  0  0  0  0  0  0  0
   -2.3740   -2.4120    2.0170 C   0  0  0  0  0  0  0  0  0  0  0  0
   -3.4520   -2.7960    3.0480 C   0  0  0  0  0  0  0  0  0  0  0  0
   -4.6910   -3.4020    2.3640 C   0  0  0  0  0  0  0  0  0  0  0  0
   -4.2980   -4.5240    1.3840 C   0  0  0  0  0  0  0  0  0  0  0  0
   -3.1860   -4.0660    0.4240 C   0  0  0  0  0  0  0  0  0  0  0  0
    0.5540   -4.1170    1.7840 C   0  0  0  0  0  0  0  0  0  0  0  0
    1.8320   -4.1580    2.3550 C   0  0  0  0  0  0  0  0  0  0  0  0
    2.8770   -3.4210    1.7850 C   0  0  0  0  0  0  0  0  0  0  0  0
    4.1680   -3.4630    2.3610 N   0  0  0  0  0  0  0  0  0  0  0  0
    4.5060   -2.5830    3.3000 C   0  0  0  0  0  0  0  0  0  0  0  0
    3.6820   -1.7200    3.6730 O   0  0  0  0  0  0  0  0  0  0  0  0
    5.7200   -2.6220    3.8420 N   0  0  0  0  0  0  0  0  0  0  0  0
    6.0790   -1.6860    4.8410 C   0  0  0  0  0  0  0  0  0  0  0  0
    6.6630   -0.4660    4.4830 C   0  0  0  0  0  0  0  0  0  0  0  0
    6.9990    0.4140    5.4360 N   0  0  0  0  0  0  0  0  0  0  0  0
    6.7820    0.1360    6.7290 C   0  0  0  0  0  0  0  0  0  0  0  0
    6.1980   -1.0850    7.0860 C   0  0  0  0  0  0  0  0  0  0  0  0
    5.8610   -1.9650    6.1340 N   0  0  0  0  0  0  0  0  0  0  0  0
    7.1500    1.0950    7.7530 C   0  0  0  0  0  0  0  0  0  0  0  0
    7.4450    1.8620    8.5710 N   0  0  0  0  0  0  0  0  0  0  0  0
    3.0580   -0.1150    0.8900 H   0  0  0  0  0  0  0  0  0  0  0  0
    4.4780   -0.8400    1.5990 H   0  0  0  0  0  0  0  0  0  0  0  0
    4.6030   -0.1190   -0.0620 H   0  0  0  0  0  0  0  0  0  0  0  0
    1.1870   -2.0030   -0.8070 H   0  0  0  0  0  0  0  0  0  0  0  0
   -1.0890   -3.8260   -0.6350 H   0  0  0  0  0  0  0  0  0  0  0  0
   -1.1220   -2.1100   -0.0160 H   0  0  0  0  0  0  0  0  0  0  0  0
   -2.7420   -1.5980    1.3950 H   0  0  0  0  0  0  0  0  0  0  0  0
   -1.4880   -2.0690    2.5470 H   0  0  0  0  0  0  0  0  0  0  0  0
   -3.0400   -3.5150    3.7520 H   0  0  0  0  0  0  0  0  0  0  0  0
   -3.7460   -1.9130    3.6120 H   0  0  0  0  0  0  0  0  0  0  0  0
   -5.2260   -2.6230    1.8260 H   0  0  0  0  0  0  0  0  0  0  0  0
   -5.3640   -3.8020    3.1200 H   0  0  0  0  0  0  0  0  0  0  0  0
   -3.9580   -5.3920    1.9440 H   0  0  0  0  0  0  0  0  0  0  0  0
   -5.1720   -4.8250    0.8090 H   0  0  0  0  0  0  0  0  0  0  0  0
   -3.5700   -3.2840   -0.2280 H   0  0  0  0  0  0  0  0  0  0  0  0
   -2.8780   -4.9020   -0.2000 H   0  0  0  0  0  0  0  0  0  0  0  0
   -0.2520   -4.6850    2.2240 H   0  0  0  0  0  0  0  0  0  0  0  0
    2.0110   -4.7580    3.2350 H   0  0  0  0  0  0  0  0  0  0  0  0
    4.8340   -4.1600    2.0600 H   0  0  0  0  0  0  0  0  0  0  0  0
    6.3850   -3.3200    3.5410 H   0  0  0  0  0  0  0  0  0  0  0  0
    6.8420   -0.2340    3.4430 H   0  0  0  0  0  0  0  0  0  0  0  0
    6.0190   -1.3170    8.1250 H   0  0  0  0  0  0  0  0  0  0  0  0
  1 28  1  0  0  0  0
  1 29  1  0  0  0  0
  1 30  1  0  0  0  0
  1  2  1  0  0  0  0
  2  3  1  0  0  0  0
  3  4  2  0  0  0  0
  4 31  1  0  0  0  0
  4  5  1  0  0  0  0
  5  6  1  0  0  0  0
  6 32  1  0  0  0  0
  6 33  1  0  0  0  0
  6  7  1  0  0  0  0
  7  8  1  0  0  0  0
  8 34  1  0  0  0  0
  8 35  1  0  0  0  0
  8  9  1  0  0  0  0
  9 36  1  0  0  0  0
  9 37  1  0  0  0  0
  9 10  1  0  0  0  0
 10 38  1  0  0  0  0
 10 39  1  0  0  0  0
 10 11  1  0  0  0  0
 11 40  1  0  0  0  0
 11 41  1  0  0  0  0
 11 12  1  0  0  0  0
 12  7  1  0  0  0  0
 12 42  1  0  0  0  0
 12 43  1  0  0  0  0
  5 13  2  0  0  0  0
 13 44  1  0  0  0  0
 13 14  1  0  0  0  0
 14 45  1  0  0  0  0
 14 15  2  0  0  0  0
 15  3  1  0  0  0  0
 15 16  1  0  0  0  0
 16 46  1  0  0  0  0
 16 17  1  0  0  0  0
 17 18  2  0  0  0  0
 17 19  1  0  0  0  0
 19 47  1  0  0  0  0
 19 20  1  0  0  0  0
 20 21  2  0  0  0  0
 21 48  1  0  0  0  0
 21 22  1  0  0  0  0
 22 23  2  0  0  0  0
 23 24  1  0  0  0  0
 24 49  1  0  0  0  0
 24 25  2  0  0  0  0
 25 20  1  0  0  0  0
 23 26  1  0  0  0  0
 26 27  3  0  0  0  0
M  END
>  <LOGBIO>
8.0000

>  <PRED_LOGBIO>
7.3700

>  <XV_RES>
1.0380

>  <WHL_TMPL>
2

>  <ANCH>
17-18;6-5

$$$$
ROW5
  -MTS-   01071500383D 0   0.00000     0.00000     0

 40 42  0  0  0  0  0  0  0  0999 V2000
   10.9400   -7.7250    3.9370 N   0  0  0  0  0  0  0  0  0  0  0  0
    9.5630   -8.1170    3.6060 C   0  0  0  0  0  0  0  0  0  0  0  0
    9.2750   -7.7770    2.1440 C   0  0  0  0  0  0  0  0  0  0  0  0
    7.8970   -8.1690    1.8130 N   0  0  0  0  0  0  0  0  0  0  0  0
    7.4250   -7.9670    0.5860 C   0  0  0  0  0  0  0  0  0  0  0  0
    8.1410   -7.4520   -0.2710 O   0  0  0  0  0  0  0  0  0  0  0  0
    6.0380   -8.3610    0.2520 C   0  0  0  0  0  0  0  0  0  0  0  0
    5.7630   -9.6430   -0.2380 C   0  0  0  0  0  0  0  0  0  0  0  0
    4.5090  -10.0030   -0.5410 N   0  0  0  0  0  0  0  0  0  0  0  0
    3.4770   -9.1620   -0.3890 C   0  0  0  0  0  0  0  0  0  0  0  0
    3.6830   -7.8650    0.0970 C   0  0  0  0  0  0  0  0  0  0  0  0
    4.9830   -7.4580    0.4230 C   0  0  0  0  0  0  0  0  0  0  0  0
    2.5430   -6.9370    0.2640 C   0  0  0  0  0  0  0  0  0  0  0  0
    1.4600   -7.0990    1.0370 C   0  0  0  0  0  0  0  0  0  0  0  0
    0.5090   -6.0710    1.0270 N   0  0  0  0  0  0  0  0  0  0  0  0
    0.7460   -5.0230    0.2610 C   0  0  0  0  0  0  0  0  0  0  0  0
   -0.0400   -3.9120    0.0990 N   0  0  0  0  0  0  0  0  0  0  0  0
    0.1510   -2.8260    0.9400 C   0  0  0  0  0  0  0  0  0  0  0  0
   -0.9480   -2.4220    1.7080 C   0  0  0  0  0  0  0  0  0  0  0  0
   -0.8030   -1.3300    2.5710 C   0  0  0  0  0  0  0  0  0  0  0  0
   -1.7960   -0.8220    3.3870 Cl  0  0  0  0  0  0  0  0  0  0  0  0
    0.4340   -0.6780    2.6390 C   0  0  0  0  0  0  0  0  0  0  0  0
    1.4950   -1.1300    1.8460 C   0  0  0  0  0  0  0  0  0  0  0  0
    1.3210   -2.1790    1.0300 N   0  0  0  0  0  0  0  0  0  0  0  0
    2.3020   -5.3640   -0.5110 S   0  0  0  0  0  0  0  0  0  0  0  0
   11.5850   -8.2250    3.3420 H   0  0  0  0  0  0  0  0  0  0  0  0
   11.1310   -7.9490    4.9030 H   0  0  0  0  0  0  0  0  0  0  0  0
    9.4430   -9.1870    3.7600 H   0  0  0  0  0  0  0  0  0  0  0  0
    8.8690   -7.5780    4.2470 H   0  0  0  0  0  0  0  0  0  0  0  0
    9.3940   -6.7070    1.9900 H   0  0  0  0  0  0  0  0  0  0  0  0
    9.9690   -8.3160    1.5030 H   0  0  0  0  0  0  0  0  0  0  0  0
    7.3090   -8.5920    2.5170 H   0  0  0  0  0  0  0  0  0  0  0  0
    6.5700  -10.3490   -0.3740 H   0  0  0  0  0  0  0  0  0  0  0  0
    2.4790   -9.4860   -0.6430 H   0  0  0  0  0  0  0  0  0  0  0  0
    5.1670   -6.4620    0.8000 H   0  0  0  0  0  0  0  0  0  0  0  0
    1.3260   -7.9840    1.6410 H   0  0  0  0  0  0  0  0  0  0  0  0
   -0.7220   -3.8810   -0.6450 H   0  0  0  0  0  0  0  0  0  0  0  0
   -1.8910   -2.9440    1.6350 H   0  0  0  0  0  0  0  0  0  0  0  0
    0.5690    0.1670    3.2980 H   0  0  0  0  0  0  0  0  0  0  0  0
    2.4530   -0.6340    1.8910 H   0  0  0  0  0  0  0  0  0  0  0  0
  1 26  1  0  0  0  0
  1 27  1  0  0  0  0
  1  2  1  0  0  0  0
  2 28  1  0  0  0  0
  2 29  1  0  0  0  0
  2  3  1  0  0  0  0
  3 30  1  0  0  0  0
  3 31  1  0  0  0  0
  3  4  1  0  0  0  0
  4 32  1  0  0  0  0
  4  5  1  0  0  0  0
  5  6  2  0  0  0  0
  5  7  1  0  0  0  0
  7  8  2  0  0  0  0
  8 33  1  0  0  0  0
  8  9  1  0  0  0  0
  9 10  2  0  0  0  0
 10 34  1  0  0  0  0
 10 11  1  0  0  0  0
 11 12  2  0  0  0  0
 12  7  1  0  0  0  0
 12 35  1  0  0  0  0
 11 13  1  0  0  0  0
 13 14  2  0  0  0  0
 14 36  1  0  0  0  0
 14 15  1  0  0  0  0
 15 16  2  0  0  0  0
 16 17  1  0  0  0  0
 17 37  1  0  0  0  0
 17 18  1  0  0  0  0
 18 19  2  0  0  0  0
 19 38  1  0  0  0  0
 19 20  1  0  0  0  0
 20 21  1  0  0  0  0
 20 22  2  0  0  0  0
 22 39  1  0  0  0  0
 22 23  1  0  0  0  0
 23 40  1  0  0  0  0
 23 24  2  0  0  0  0
 24 18  1  0  0  0  0
 16 25  1  0  0  0  0
 25 13  1  0  0  0  0
M  END
>  <LOGBIO>
7.8000

>  <PRED_LOGBIO>
9.2300

>  <XV_RES>
-1.6630

>  <WHL_TMPL>
3

>  <ANCH>
17-19;31-30

$$$$
ROW6
  -MTS-   01071500383D 0   0.00000     0.00000     0

 56 59  0  0  0  0  0  0  0  0999 V2000
   11.2180   -8.0510    5.3430 C   0  0  0  0  0  0  0  0  0  0  0  0
   10.9400   -7.7250    3.9370 N   0  0  0  0  0  0  0  0  0  0  0  0
    9.5630   -8.1170    3.6060 C   0  0  0  0  0  0  0  0  0  0  0  0
    9.2750   -7.7770    2.1440 C   0  0  0  0  0  0  0  0  0  0  0  0
    7.8970   -8.1690    1.8130 N   0  0  0  0  0  0  0  0  0  0  0  0
    7.4250   -7.9670    0.5860 C   0  0  0  0  0  0  0  0  0  0  0  0
    8.1410   -7.4520   -0.2710 O   0  0  0  0  0  0  0  0  0  0  0  0
    6.0380   -8.3610    0.2520 C   0  0  0  0  0  0  0  0  0  0  0  0
    5.7630   -9.6430   -0.2380 C   0  0  0  0  0  0  0  0  0  0  0  0
    4.5090  -10.0030   -0.5410 N   0  0  0  0  0  0  0  0  0  0  0  0
    3.4770   -9.1620   -0.3890 C   0  0  0  0  0  0  0  0  0  0  0  0
    3.6830   -7.8650    0.0970 C   0  0  0  0  0  0  0  0  0  0  0  0
    4.9830   -7.4580    0.4230 C   0  0  0  0  0  0  0  0  0  0  0  0
    2.5430   -6.9370    0.2640 C   0  0  0  0  0  0  0  0  0  0  0  0
    1.4600   -7.0990    1.0370 C   0  0  0  0  0  0  0  0  0  0  0  0
    0.5090   -6.0710    1.0270 N   0  0  0  0  0  0  0  0  0  0  0  0
    0.7460   -5.0230    0.2610 C   0  0  0  0  0  0  0  0  0  0  0  0
   -0.0400   -3.9120    0.0990 N   0  0  0  0  0  0  0  0  0  0  0  0
    0.1510   -2.8260    0.9400 C   0  0  0  0  0  0  0  0  0  0  0  0
   -0.9480   -2.4220    1.7080 C   0  0  0  0  0  0  0  0  0  0  0  0
   -0.8030   -1.3300    2.5710 C   0  0  0  0  0  0  0  0  0  0  0  0
    0.4340   -0.6780    2.6390 C   0  0  0  0  0  0  0  0  0  0  0  0
    1.4950   -1.1300    1.8460 C   0  0  0  0  0  0  0  0  0  0  0  0
    1.3210   -2.1790    1.0300 N   0  0  0  0  0  0  0  0  0  0  0  0
   -1.8300   -0.8070    3.4130 N   0  0  0  0  0  0  0  0  0  0  0  0
   -2.9480   -0.0220    2.8700 C   0  0  0  0  0  0  0  0  0  0  0  0
   -3.3140    1.1670    3.7770 C   0  0  0  0  0  0  0  0  0  0  0  0
   -3.5060    0.7480    5.1310 O   0  0  0  0  0  0  0  0  0  0  0  0
   -2.3250    0.1550    5.6760 C   0  0  0  0  0  0  0  0  0  0  0  0
   -1.9130   -1.0810    4.8540 C   0  0  0  0  0  0  0  0  0  0  0  0
    2.3020   -5.3640   -0.5110 S   0  0  0  0  0  0  0  0  0  0  0  0
   10.5240   -7.5120    5.9850 H   0  0  0  0  0  0  0  0  0  0  0  0
   12.2380   -7.7610    5.5880 H   0  0  0  0  0  0  0  0  0  0  0  0
   11.0980   -9.1210    5.4980 H   0  0  0  0  0  0  0  0  0  0  0  0
   11.0520   -6.7310    3.7940 H   0  0  0  0  0  0  0  0  0  0  0  0
    9.4430   -9.1870    3.7600 H   0  0  0  0  0  0  0  0  0  0  0  0
    8.8690   -7.5780    4.2470 H   0  0  0  0  0  0  0  0  0  0  0  0
    9.3940   -6.7070    1.9900 H   0  0  0  0  0  0  0  0  0  0  0  0
    9.9690   -8.3160    1.5030 H   0  0  0  0  0  0  0  0  0  0  0  0
    7.3090   -8.5920    2.5170 H   0  0  0  0  0  0  0  0  0  0  0  0
    6.5700  -10.3490   -0.3740 H   0  0  0  0  0  0  0  0  0  0  0  0
    2.4790   -9.4860   -0.6430 H   0  0  0  0  0  0  0  0  0  0  0  0
    5.1670   -6.4620    0.8000 H   0  0  0  0  0  0  0  0  0  0  0  0
    1.3260   -7.9840    1.6410 H   0  0  0  0  0  0  0  0  0  0  0  0
   -0.7220   -3.8810   -0.6450 H   0  0  0  0  0  0  0  0  0  0  0  0
   -1.8910   -2.9440    1.6350 H   0  0  0  0  0  0  0  0  0  0  0  0
    0.5690    0.1670    3.2980 H   0  0  0  0  0  0  0  0  0  0  0  0
    2.4530   -0.6340    1.8910 H   0  0  0  0  0  0  0  0  0  0  0  0
   -3.8160   -0.6670    2.7480 H   0  0  0  0  0  0  0  0  0  0  0  0
   -2.6830    0.3450    1.8800 H   0  0  0  0  0  0  0  0  0  0  0  0
   -2.5210    1.9100    3.7370 H   0  0  0  0  0  0  0  0  0  0  0  0
   -4.2250    1.6350    3.4100 H   0  0  0  0  0  0  0  0  0  0  0  0
   -1.5160    0.8820    5.6660 H   0  0  0  0  0  0  0  0  0  0  0  0
   -2.5090   -0.1400    6.7070 H   0  0  0  0  0  0  0  0  0  0  0  0
   -2.6270   -1.8840    5.0280 H   0  0  0  0  0  0  0  0  0  0  0  0
   -0.9510   -1.4450    5.2080 H   0  0  0  0  0  0  0  0  0  0  0  0
  1 32  1  0  0  0  0
  1 33  1  0  0  0  0
  1 34  1  0  0  0  0
  1  2  1  0  0  0  0
  2 35  1  0  0  0  0
  2  3  1  0  0  0  0
  3 36  1  0  0  0  0
  3 37  1  0  0  0  0
  3  4  1  0  0  0  0
  4 38  1  0  0  0  0
  4 39  1  0  0  0  0
  4  5  1  0  0  0  0
  5 40  1  0  0  0  0
  5  6  1  0  0  0  0
  6  7  2  0  0  0  0
  6  8  1  0  0  0  0
  8  9  2  0  0  0  0
  9 41  1  0  0  0  0
  9 10  1  0  0  0  0
 10 11  2  0  0  0  0
 11 42  1  0  0  0  0
 11 12  1  0  0  0  0
 12 13  2  0  0  0  0
 13  8  1  0  0  0  0
 13 43  1  0  0  0  0
 12 14  1  0  0  0  0
 14 15  2  0  0  0  0
 15 44  1  0  0  0  0
 15 16  1  0  0  0  0
 16 17  2  0  0  0  0
 17 18  1  0  0  0  0
 18 45  1  0  0  0  0
 18 19  1  0  0  0  0
 19 20  2  0  0  0  0
 20 46  1  0  0  0  0
 20 21  1  0  0  0  0
 21 22  2  0  0  0  0
 22 47  1  0  0  0  0
 22 23  1  0  0  0  0
 23 48  1  0  0  0  0
 23 24  2  0  0  0  0
 24 19  1  0  0  0  0
 21 25  1  0  0  0  0
 25 26  1  0  0  0  0
 26 49  1  0  0  0  0
 26 50  1  0  0  0  0
 26 27  1  0  0  0  0
 27 51  1  0  0  0  0
 27 52  1  0  0  0  0
 27 28  1  0  0  0  0
 28 29  1  0  0  0  0
 29 53  1  0  0  0  0
 29 54  1  0  0  0  0
 29 30  1  0  0  0  0
 30 25  1  0  0  0  0
 30 55  1  0  0  0  0
 30 56  1  0  0  0  0
 17 31  1  0  0  0  0
 31 14  1  0  0  0  0
M  END
>  <LOGBIO>
9.0000

>  <PRED_LOGBIO>
9.1900

>  <XV_RES>
-0.1950

>  <WHL_TMPL>
3

>  <ANCH>
17-19;34-33

$$$$
ROW7
  -MTS-   01071500383D 0   0.00000     0.00000     0

 38 41  0  0  0  0  0  0  0  0999 V2000
   -0.0350   -3.8770    0.1270 N   0  0  0  0  0  0  0  0  0  0  0  0
    0.1040   -2.8090    0.9730 C   0  0  0  0  0  0  0  0  0  0  0  0
   -0.9480   -2.4220    1.7080 C   0  0  0  0  0  0  0  0  0  0  0  0
   -0.7580   -1.2640    2.6100 C   0  0  0  0  0  0  0  0  0  0  0  0
    0.4130   -0.6580    2.6650 N   0  0  0  0  0  0  0  0  0  0  0  0
    1.4850   -1.0970    1.8780 C   0  0  0  0  0  0  0  0  0  0  0  0
    2.7420   -0.6440    1.7700 C   0  0  0  0  0  0  0  0  0  0  0  0
    3.4350   -1.4980    0.7800 C   0  0  0  0  0  0  0  0  0  0  0  0
    2.5680   -2.4000    0.3580 N   0  0  0  0  0  0  0  0  0  0  0  0
    1.3130   -2.1680    1.0420 N   0  0  0  0  0  0  0  0  0  0  0  0
    3.3270    0.5000    2.5050 C   0  0  0  0  0  0  0  0  0  0  0  0
    4.2180    1.3800    2.0300 C   0  0  0  0  0  0  0  0  0  0  0  0
    4.5170    2.3020    3.0300 O   0  0  0  0  0  0  0  0  0  0  0  0
    3.7790    1.9730    4.1650 C   0  0  0  0  0  0  0  0  0  0  0  0
    3.0390    0.8870    3.9040 C   0  0  0  0  0  0  0  0  0  0  0  0
   -1.9020   -0.7770    3.4660 C   0  0  0  0  0  0  0  0  0  0  0  0
   -2.0670    0.7450    3.3070 C   0  0  0  0  0  0  0  0  0  0  0  0
   -3.0910    1.3070    4.3100 C   0  0  0  0  0  0  0  0  0  0  0  0
   -2.7890    0.8340    5.7440 C   0  0  0  0  0  0  0  0  0  0  0  0
   -2.7090   -0.6320    5.8200 N   0  0  0  0  0  0  0  0  0  0  0  0
   -1.6540   -1.1530    4.9390 C   0  0  0  0  0  0  0  0  0  0  0  0
    0.7470   -4.1820   -0.4340 H   0  0  0  0  0  0  0  0  0  0  0  0
   -0.9200   -4.3600    0.0640 H   0  0  0  0  0  0  0  0  0  0  0  0
   -1.8960   -2.9350    1.6450 H   0  0  0  0  0  0  0  0  0  0  0  0
    4.4620   -1.4010    0.4610 H   0  0  0  0  0  0  0  0  0  0  0  0
    4.6360    1.3760    1.0340 H   0  0  0  0  0  0  0  0  0  0  0  0
    3.8000    2.5060    5.1040 H   0  0  0  0  0  0  0  0  0  0  0  0
    2.3620    0.3900    4.5840 H   0  0  0  0  0  0  0  0  0  0  0  0
   -2.7890   -1.2870    3.0970 H   0  0  0  0  0  0  0  0  0  0  0  0
   -1.1060    1.2320    3.4600 H   0  0  0  0  0  0  0  0  0  0  0  0
   -2.3930    0.9700    2.2930 H   0  0  0  0  0  0  0  0  0  0  0  0
   -4.0910    0.9860    4.0260 H   0  0  0  0  0  0  0  0  0  0  0  0
   -3.0730    2.3940    4.2770 H   0  0  0  0  0  0  0  0  0  0  0  0
   -1.8480    1.2650    6.0780 H   0  0  0  0  0  0  0  0  0  0  0  0
   -3.5690    1.1880    6.4150 H   0  0  0  0  0  0  0  0  0  0  0  0
   -2.5100   -0.9090    6.7710 H   0  0  0  0  0  0  0  0  0  0  0  0
   -0.6900   -0.7590    5.2550 H   0  0  0  0  0  0  0  0  0  0  0  0
   -1.6060   -2.2360    5.0320 H   0  0  0  0  0  0  0  0  0  0  0  0
  1 22  1  0  0  0  0
  1 23  1  0  0  0  0
  1  2  1  0  0  0  0
  2  3  2  0  0  0  0
  3 24  1  0  0  0  0
  3  4  1  0  0  0  0
  4  5  2  0  0  0  0
  5  6  1  0  0  0  0
  6  7  2  0  0  0  0
  7  8  1  0  0  0  0
  8 25  1  0  0  0  0
  8  9  2  0  0  0  0
  9 10  1  0  0  0  0
 10  2  1  0  0  0  0
 10  6  1  0  0  0  0
  7 11  1  0  0  0  0
 11 12  2  0  0  0  0
 12 26  1  0  0  0  0
 12 13  1  0  0  0  0
 13 14  1  0  0  0  0
 14 27  1  0  0  0  0
 14 15  2  0  0  0  0
 15 11  1  0  0  0  0
 15 28  1  0  0  0  0
  4 16  1  0  0  0  0
 16 29  1  0  0  0  0
 16 17  1  0  0  0  0
 17 30  1  0  0  0  0
 17 31  1  0  0  0  0
 17 18  1  0  0  0  0
 18 32  1  0  0  0  0
 18 33  1  0  0  0  0
 18 19  1  0  0  0  0
 19 34  1  0  0  0  0
 19 35  1  0  0  0  0
 19 20  1  0  0  0  0
 20 36  1  0  0  0  0
 20 21  1  0  0  0  0
 21 16  1  0  0  0  0
 21 37  1  0  0  0  0
 21 38  1  0  0  0  0
M  END
>  <LOGBIO>
6.0900

>  <PRED_LOGBIO>
5.4200

>  <XV_RES>
0.6860

>  <WHL_TMPL>
3

>  <ANCH>
47-48;10-11

$$$$
ROW9
  -MTS-   01071500383D 0   0.00000     0.00000     0

 57 60  0  0  0  0  0  0  0  0999 V2000
    7.5130    0.8150    4.4020 C   0  0  0  0  0  0  0  0  0  0  0  0
    6.2240    1.0710    3.7440 N   0  0  0  0  0  0  0  0  0  0  0  0
    6.3770    0.9090    2.2910 C   0  0  0  0  0  0  0  0  0  0  0  0
    5.0450    1.1470    1.5560 C   0  0  0  0  0  0  0  0  0  0  0  0
    3.9510    0.3450    2.1220 N   0  0  0  0  0  0  0  0  0  0  0  0
    3.8520    0.3830    3.5880 C   0  0  0  0  0  0  0  0  0  0  0  0
    5.2060    0.1590    4.2860 C   0  0  0  0  0  0  0  0  0  0  0  0
    3.0610   -0.4060    1.3180 C   0  0  0  0  0  0  0  0  0  0  0  0
    1.6880   -0.1350    1.3520 C   0  0  0  0  0  0  0  0  0  0  0  0
    0.8080   -0.8780    0.5560 C   0  0  0  0  0  0  0  0  0  0  0  0
   -0.5360   -0.6130    0.5900 O   0  0  0  0  0  0  0  0  0  0  0  0
   -1.0480    0.3930    1.3980 C   0  0  0  0  0  0  0  0  0  0  0  0
   -2.5260    0.5610    1.3690 C   0  0  0  0  0  0  0  0  0  0  0  0
   -3.3340    0.2050    2.4550 C   0  0  0  0  0  0  0  0  0  0  0  0
   -4.7170    0.4090    2.3690 C   0  0  0  0  0  0  0  0  0  0  0  0
   -5.2480    0.9630    1.1990 C   0  0  0  0  0  0  0  0  0  0  0  0
   -4.4490    1.2940    0.1750 N   0  0  0  0  0  0  0  0  0  0  0  0
   -3.1230    1.1100    0.2280 C   0  0  0  0  0  0  0  0  0  0  0  0
    1.3010   -1.8910   -0.2740 C   0  0  0  0  0  0  0  0  0  0  0  0
    0.4110   -2.6420   -1.0790 N   0  0  0  0  0  0  0  0  0  0  0  0
    0.1220   -2.2330   -2.3110 C   0  0  0  0  0  0  0  0  0  0  0  0
    0.6360   -1.1850   -2.7580 O   0  0  0  0  0  0  0  0  0  0  0  0
   -0.7140   -2.9390   -3.0670 N   0  0  0  0  0  0  0  0  0  0  0  0
   -1.0220   -2.5030   -4.3780 C   0  0  0  0  0  0  0  0  0  0  0  0
   -2.1070   -1.6460   -4.5960 C   0  0  0  0  0  0  0  0  0  0  0  0
   -2.3900   -1.2390   -5.8410 N   0  0  0  0  0  0  0  0  0  0  0  0
   -1.6450   -1.6450   -6.8790 C   0  0  0  0  0  0  0  0  0  0  0  0
   -0.5610   -2.5020   -6.6580 C   0  0  0  0  0  0  0  0  0  0  0  0
   -0.2760   -2.9100   -5.4140 N   0  0  0  0  0  0  0  0  0  0  0  0
   -1.9600   -1.1980   -8.2220 C   0  0  0  0  0  0  0  0  0  0  0  0
   -2.2130   -0.8410   -9.2960 N   0  0  0  0  0  0  0  0  0  0  0  0
    2.6740   -2.1620   -0.3090 C   0  0  0  0  0  0  0  0  0  0  0  0
    3.5540   -1.4190    0.4870 C   0  0  0  0  0  0  0  0  0  0  0  0
    5.2610   -1.7560    0.4440 Cl  0  0  0  0  0  0  0  0  0  0  0  0
    8.0830    0.0970    3.8170 H   0  0  0  0  0  0  0  0  0  0  0  0
    8.0720    1.7450    4.4800 H   0  0  0  0  0  0  0  0  0  0  0  0
    7.3380    0.4130    5.3980 H   0  0  0  0  0  0  0  0  0  0  0  0
    6.7360   -0.0950    2.0740 H   0  0  0  0  0  0  0  0  0  0  0  0
    7.1220    1.6120    1.9250 H   0  0  0  0  0  0  0  0  0  0  0  0
    4.7840    2.2020    1.6110 H   0  0  0  0  0  0  0  0  0  0  0  0
    5.1630    0.9030    0.5030 H   0  0  0  0  0  0  0  0  0  0  0  0
    3.4420    1.3430    3.8970 H   0  0  0  0  0  0  0  0  0  0  0  0
    3.1450   -0.3740    3.9220 H   0  0  0  0  0  0  0  0  0  0  0  0
    5.5260   -0.8700    4.1360 H   0  0  0  0  0  0  0  0  0  0  0  0
    5.0970    0.3320    5.3540 H   0  0  0  0  0  0  0  0  0  0  0  0
    1.3080    0.6470    1.9930 H   0  0  0  0  0  0  0  0  0  0  0  0
   -0.6440    1.3200    0.9960 H   0  0  0  0  0  0  0  0  0  0  0  0
   -0.7630    0.1930    2.4290 H   0  0  0  0  0  0  0  0  0  0  0  0
   -2.8980   -0.2210    3.3470 H   0  0  0  0  0  0  0  0  0  0  0  0
   -5.3630    0.1440    3.1930 H   0  0  0  0  0  0  0  0  0  0  0  0
   -6.3130    1.1260    1.1200 H   0  0  0  0  0  0  0  0  0  0  0  0
   -2.5090    1.3890   -0.6160 H   0  0  0  0  0  0  0  0  0  0  0  0
   -0.0040   -3.4890   -0.7170 H   0  0  0  0  0  0  0  0  0  0  0  0
   -1.1300   -3.7850   -2.7060 H   0  0  0  0  0  0  0  0  0  0  0  0
   -2.7120   -1.3130   -3.7660 H   0  0  0  0  0  0  0  0  0  0  0  0
    0.0450   -2.8340   -7.4890 H   0  0  0  0  0  0  0  0  0  0  0  0
    3.0540   -2.9440   -0.9490 H   0  0  0  0  0  0  0  0  0  0  0  0
  1 35  1  0  0  0  0
  1 36  1  0  0  0  0
  1 37  1  0  0  0  0
  1  2  1  0  0  0  0
  2  3  1  0  0  0  0
  3 38  1  0  0  0  0
  3 39  1  0  0  0  0
  3  4  1  0  0  0  0
  4 40  1  0  0  0  0
  4 41  1  0  0  0  0
  4  5  1  0  0  0  0
  5  6  1  0  0  0  0
  6 42  1  0  0  0  0
  6 43  1  0  0  0  0
  6  7  1  0  0  0  0
  7  2  1  0  0  0  0
  7 44  1  0  0  0  0
  7 45  1  0  0  0  0
  5  8  1  0  0  0  0
  8  9  2  0  0  0  0
  9 46  1  0  0  0  0
  9 10  1  0  0  0  0
 10 11  1  0  0  0  0
 11 12  1  0  0  0  0
 12 47  1  0  0  0  0
 12 48  1  0  0  0  0
 12 13  1  0  0  0  0
 13 14  2  0  0  0  0
 14 49  1  0  0  0  0
 14 15  1  0  0  0  0
 15 50  1  0  0  0  0
 15 16  2  0  0  0  0
 16 51  1  0  0  0  0
 16 17  1  0  0  0  0
 17 18  2  0  0  0  0
 18 13  1  0  0  0  0
 18 52  1  0  0  0  0
 10 19  2  0  0  0  0
 19 20  1  0  0  0  0
 20 53  1  0  0  0  0
 20 21  1  0  0  0  0
 21 22  2  0  0  0  0
 21 23  1  0  0  0  0
 23 54  1  0  0  0  0
 23 24  1  0  0  0  0
 24 25  2  0  0  0  0
 25 55  1  0  0  0  0
 25 26  1  0  0  0  0
 26 27  2  0  0  0  0
 27 28  1  0  0  0  0
 28 56  1  0  0  0  0
 28 29  2  0  0  0  0
 29 24  1  0  0  0  0
 27 30  1  0  0  0  0
 30 31  3  0  0  0  0
 19 32  1  0  0  0  0
 32 57  1  0  0  0  0
 32 33  2  0  0  0  0
 33  8  1  0  0  0  0
 33 34  1  0  0  0  0
M  END
>  <LOGBIO>
7.4200

>  <PRED_LOGBIO>
6.9300

>  <XV_RES>
0.6970

>  <WHL_TMPL>
1

>  <ANCH>
8-17;27-28

$$$$
ROW11
  -MTS-   01071500383D 0   0.00000     0.00000     0

 35 38  0  0  0  0  0  0  0  0999 V2000
    7.3930   -3.7880    2.5900 N   0  0  0  0  0  0  0  0  0  0  0  0
    6.0270   -3.7410    2.6810 C   0  0  0  0  0  0  0  0  0  0  0  0
    5.2430   -2.8910    2.0460 N   0  0  0  0  0  0  0  0  0  0  0  0
    3.9190   -3.1700    2.4050 C   0  0  0  0  0  0  0  0  0  0  0  0
    2.7130   -2.4580    1.9260 C   0  0  0  0  0  0  0  0  0  0  0  0
    1.8150   -3.2080    1.2720 C   0  0  0  0  0  0  0  0  0  0  0  0
    0.5220   -2.8110    0.6720 C   0  0  0  0  0  0  0  0  0  0  0  0
   -0.0350   -3.8770    0.1270 N   0  0  0  0  0  0  0  0  0  0  0  0
    0.7690   -5.0110    0.2940 C   0  0  0  0  0  0  0  0  0  0  0  0
    0.5760   -6.3360   -0.1160 C   0  0  0  0  0  0  0  0  0  0  0  0
    1.5420   -7.3060    0.1750 C   0  0  0  0  0  0  0  0  0  0  0  0
    2.7000   -6.9530    0.8770 C   0  0  0  0  0  0  0  0  0  0  0  0
    2.8930   -5.6280    1.2870 C   0  0  0  0  0  0  0  0  0  0  0  0
    1.9270   -4.6570    0.9960 C   0  0  0  0  0  0  0  0  0  0  0  0
   -0.0170   -1.4330    0.6810 C   0  0  0  0  0  0  0  0  0  0  0  0
   -1.2280   -1.3290    0.4870 O   0  0  0  0  0  0  0  0  0  0  0  0
    0.6400   -0.2920    0.8720 N   0  0  0  0  0  0  0  0  0  0  0  0
    2.0730   -0.0890    1.1250 C   0  0  0  0  0  0  0  0  0  0  0  0
    2.6550   -0.9820    2.2370 C   0  0  0  0  0  0  0  0  0  0  0  0
    3.9420   -4.2000    3.2620 C   0  0  0  0  0  0  0  0  0  0  0  0
    2.8500   -4.7820    3.8520 O   0  0  0  0  0  0  0  0  0  0  0  0
    5.2480   -4.5690    3.4460 N   0  0  0  0  0  0  0  0  0  0  0  0
    7.8330   -4.3640    1.8870 H   0  0  0  0  0  0  0  0  0  0  0  0
    7.9610   -3.2460    3.2270 H   0  0  0  0  0  0  0  0  0  0  0  0
   -0.3180   -6.6090   -0.6570 H   0  0  0  0  0  0  0  0  0  0  0  0
    1.3930   -8.3280   -0.1410 H   0  0  0  0  0  0  0  0  0  0  0  0
    3.4450   -7.7010    1.1020 H   0  0  0  0  0  0  0  0  0  0  0  0
    3.7870   -5.3550    1.8280 H   0  0  0  0  0  0  0  0  0  0  0  0
    0.0780    0.5460    0.8390 H   0  0  0  0  0  0  0  0  0  0  0  0
    2.1670    0.9320    1.4880 H   0  0  0  0  0  0  0  0  0  0  0  0
    2.6190   -0.3080    0.2090 H   0  0  0  0  0  0  0  0  0  0  0  0
    3.6910   -0.6680    2.3480 H   0  0  0  0  0  0  0  0  0  0  0  0
    2.0340   -0.8510    3.1200 H   0  0  0  0  0  0  0  0  0  0  0  0
    2.5080   -5.5080    3.3080 H   0  0  0  0  0  0  0  0  0  0  0  0
    5.5780   -5.3170    4.0380 H   0  0  0  0  0  0  0  0  0  0  0  0
  1 23  1  0  0  0  0
  1 24  1  0  0  0  0
  1  2  1  0  0  0  0
  2  3  2  0  0  0  0
  3  4  1  0  0  0  0
  4  5  1  0  0  0  0
  5  6  2  0  0  0  0
  6  7  1  0  0  0  0
  7  8  2  0  0  0  0
  8  9  1  0  0  0  0
  9 10  2  0  0  0  0
 10 25  1  0  0  0  0
 10 11  1  0  0  0  0
 11 26  1  0  0  0  0
 11 12  2  0  0  0  0
 12 27  1  0  0  0  0
 12 13  1  0  0  0  0
 13 28  1  0  0  0  0
 13 14  2  0  0  0  0
 14  6  1  0  0  0  0
 14  9  1  0  0  0  0
  7 15  1  0  0  0  0
 15 16  2  0  0  0  0
 15 17  1  0  0  0  0
 17 29  1  0  0  0  0
 17 18  1  0  0  0  0
 18 30  1  0  0  0  0
 18 31  1  0  0  0  0
 18 19  1  0  0  0  0
 19  5  1  0  0  0  0
 19 32  1  0  0  0  0
 19 33  1  0  0  0  0
  4 20  2  0  0  0  0
 20 21  1  0  0  0  0
 21 34  1  0  0  0  0
 20 22  1  0  0  0  0
 22  2  1  0  0  0  0
 22 35  1  0  0  0  0
M  END
>  <LOGBIO>
6.6300

>  <PRED_LOGBIO>
6.9400

>  <XV_RES>
-0.5100

>  <WHL_TMPL>
3

>  <ANCH>
20-22;10-11

$$$$
ROW12
  -MTS-   01071500383D 0   0.00000     0.00000     0

 60 63  0  0  0  0  0  0  0  0999 V2000
   -5.6280    2.3650    0.5830 C   0  0  0  0  0  0  0  0  0  0  0  0
   -4.7630    1.2780    1.0620 C   0  0  0  0  0  0  0  0  0  0  0  0
   -3.2840    1.6630    0.8740 C   0  0  0  0  0  0  0  0  0  0  0  0
   -2.3440    0.5790    1.4340 C   0  0  0  0  0  0  0  0  0  0  0  0
   -2.6620    0.2660    2.9080 C   0  0  0  0  0  0  0  0  0  0  0  0
   -1.7960   -0.8220    3.3870 S   0  0  0  0  0  0  0  0  0  0  0  0
   -2.4980   -2.3090    4.0420 C   0  0  0  0  0  0  0  0  0  0  0  0
   -2.7510   -3.3110    3.2200 N   0  0  0  0  0  0  0  0  0  0  0  0
   -3.3070   -4.5060    3.6910 C   0  0  0  0  0  0  0  0  0  0  0  0
   -3.5760   -5.5700    2.8220 C   0  0  0  0  0  0  0  0  0  0  0  0
   -4.1310   -6.7560    3.3170 C   0  0  0  0  0  0  0  0  0  0  0  0
   -4.4170   -6.8780    4.6820 C   0  0  0  0  0  0  0  0  0  0  0  0
   -4.1480   -5.8140    5.5520 C   0  0  0  0  0  0  0  0  0  0  0  0
   -3.5930   -4.6290    5.0560 C   0  0  0  0  0  0  0  0  0  0  0  0
   -3.2880   -3.4740    5.9310 C   0  0  0  0  0  0  0  0  0  0  0  0
   -3.5180   -3.5230    7.1380 O   0  0  0  0  0  0  0  0  0  0  0  0
   -2.7610   -2.3820    5.3840 N   0  0  0  0  0  0  0  0  0  0  0  0
   -2.4650   -1.2710    6.2080 C   0  0  0  0  0  0  0  0  0  0  0  0
   -1.5590   -1.4060    7.2670 C   0  0  0  0  0  0  0  0  0  0  0  0
   -1.2660   -0.3060    8.0820 C   0  0  0  0  0  0  0  0  0  0  0  0
   -1.8790    0.9290    7.8390 C   0  0  0  0  0  0  0  0  0  0  0  0
   -2.7850    1.0640    6.7800 C   0  0  0  0  0  0  0  0  0  0  0  0
   -3.0780   -0.0360    5.9650 C   0  0  0  0  0  0  0  0  0  0  0  0
   -4.1410   -0.1190    3.0960 C   0  0  0  0  0  0  0  0  0  0  0  0
   -4.8980   -0.1450    2.1270 O   0  0  0  0  0  0  0  0  0  0  0  0
   -4.6000   -0.4240    4.3060 N   0  0  0  0  0  0  0  0  0  0  0  0
   -5.1560    0.5960    5.2080 C   0  0  0  0  0  0  0  0  0  0  0  0
   -6.6800    0.4350    5.3640 C   0  0  0  0  0  0  0  0  0  0  0  0
   -7.1780   -1.2700    5.7120 S   0  0  0  0  0  0  0  0  0  0  0  0
   -8.4960   -1.5070    5.2110 O   0  0  0  0  0  0  0  0  0  0  0  0
   -7.1900   -1.4980    7.1240 O   0  0  0  0  0  0  0  0  0  0  0  0
   -6.0010   -2.3900    4.9140 C   0  0  0  0  0  0  0  0  0  0  0  0
   -4.5820   -1.8000    4.8230 C   0  0  0  0  0  0  0  0  0  0  0  0
   -6.6730    2.0890    0.7050 H   0  0  0  0  0  0  0  0  0  0  0  0
   -5.4520    3.2160    1.2380 H   0  0  0  0  0  0  0  0  0  0  0  0
   -5.3530    2.5570   -0.4520 H   0  0  0  0  0  0  0  0  0  0  0  0
   -4.9480    0.4230    0.4150 H   0  0  0  0  0  0  0  0  0  0  0  0
   -4.9410    1.1240    2.1240 H   0  0  0  0  0  0  0  0  0  0  0  0
   -3.1200    2.5530    1.4780 H   0  0  0  0  0  0  0  0  0  0  0  0
   -3.0910    1.7630   -0.1920 H   0  0  0  0  0  0  0  0  0  0  0  0
   -1.3430    1.0050    1.4200 H   0  0  0  0  0  0  0  0  0  0  0  0
   -2.4890   -0.3300    0.8540 H   0  0  0  0  0  0  0  0  0  0  0  0
   -2.4670    1.1610    3.4950 H   0  0  0  0  0  0  0  0  0  0  0  0
   -3.3550   -5.4760    1.7680 H   0  0  0  0  0  0  0  0  0  0  0  0
   -4.3390   -7.5760    2.6460 H   0  0  0  0  0  0  0  0  0  0  0  0
   -4.8460   -7.7930    5.0640 H   0  0  0  0  0  0  0  0  0  0  0  0
   -4.3690   -5.9090    6.6050 H   0  0  0  0  0  0  0  0  0  0  0  0
   -1.0860   -2.3590    7.4550 H   0  0  0  0  0  0  0  0  0  0  0  0
   -0.5670   -0.4110    8.8990 H   0  0  0  0  0  0  0  0  0  0  0  0
   -1.6530    1.7770    8.4680 H   0  0  0  0  0  0  0  0  0  0  0  0
   -3.2580    2.0170    6.5920 H   0  0  0  0  0  0  0  0  0  0  0  0
   -3.7770    0.0690    5.1480 H   0  0  0  0  0  0  0  0  0  0  0  0
   -4.6820    0.5150    6.1830 H   0  0  0  0  0  0  0  0  0  0  0  0
   -4.9360    1.5860    4.8150 H   0  0  0  0  0  0  0  0  0  0  0  0
   -7.1730    0.7760    4.4570 H   0  0  0  0  0  0  0  0  0  0  0  0
   -7.0300    1.0830    6.1650 H   0  0  0  0  0  0  0  0  0  0  0  0
   -6.3550   -2.6320    3.9140 H   0  0  0  0  0  0  0  0  0  0  0  0
   -5.9660   -3.3280    5.4640 H   0  0  0  0  0  0  0  0  0  0  0  0
   -4.1210   -1.8090    5.8090 H   0  0  0  0  0  0  0  0  0  0  0  0
   -3.9710   -2.4220    4.1720 H   0  0  0  0  0  0  0  0  0  0  0  0
  1 34  1  0  0  0  0
  1 35  1  0  0  0  0
  1 36  1  0  0  0  0
  1  2  1  0  0  0  0
  2 37  1  0  0  0  0
  2 38  1  0  0  0  0
  2  3  1  0  0  0  0
  3 39  1  0  0  0  0
  3 40  1  0  0  0  0
  3  4  1  0  0  0  0
  4 41  1  0  0  0  0
  4 42  1  0  0  0  0
  4  5  1  0  0  0  0
  5 43  1  0  0  0  0
  5  6  1  0  0  0  0
  6  7  1  0  0  0  0
  7  8  2  0  0  0  0
  8  9  1  0  0  0  0
  9 10  1  0  0  0  0
 10 44  1  0  0  0  0
 10 11  2  0  0  0  0
 11 45  1  0  0  0  0
 11 12  1  0  0  0  0
 12 46  1  0  0  0  0
 12 13  2  0  0  0  0
 13 47  1  0  0  0  0
 13 14  1  0  0  0  0
 14  9  2  0  0  0  0
 14 15  1  0  0  0  0
 15 16  2  0  0  0  0
 15 17  1  0  0  0  0
 17  7  1  0  0  0  0
 17 18  1  0  0  0  0
 18 19  2  0  0  0  0
 19 48  1  0  0  0  0
 19 20  1  0  0  0  0
 20 49  1  0  0  0  0
 20 21  2  0  0  0  0
 21 50  1  0  0  0  0
 21 22  1  0  0  0  0
 22 51  1  0  0  0  0
 22 23  2  0  0  0  0
 23 18  1  0  0  0  0
 23 52  1  0  0  0  0
  5 24  1  0  0  0  0
 24 25  2  0  0  0  0
 24 26  1  0  0  0  0
 26 27  1  0  0  0  0
 27 53  1  0  0  0  0
 27 54  1  0  0  0  0
 27 28  1  0  0  0  0
 28 55  1  0  0  0  0
 28 56  1  0  0  0  0
 28 29  1  0  0  0  0
 29 30  2  0  0  0  0
 29 31  2  0  0  0  0
 29 32  1  0  0  0  0
 32 57  1  0  0  0  0
 32 58  1  0  0  0  0
 32 33  1  0  0  0  0
 33 26  1  0  0  0  0
 33 59  1  0  0  0  0
 33 60  1  0  0  0  0
M  END
>  <LOGBIO>
5.2200

>  <PRED_LOGBIO>
5.4600

>  <XV_RES>
-0.5100

>  <WHL_TMPL>
3

>  <ANCH>
12-61;14-11

$$$$
ROW13
  -MTS-   01071500383D 0   0.00000     0.00000     0

 37 41  0  0  0  0  0  0  0  0999 V2000
    6.6200   -1.0910    1.5500 O   0  0  0  0  0  0  0  0  0  0  0  0
    5.5800   -0.2000    1.5280 C   0  0  0  0  0  0  0  0  0  0  0  0
    5.8360    1.1760    1.5280 C   0  0  0  0  0  0  0  0  0  0  0  0
    4.7720    2.0860    1.5050 C   0  0  0  0  0  0  0  0  0  0  0  0
    3.4530    1.6200    1.4810 C   0  0  0  0  0  0  0  0  0  0  0  0
    2.2170    2.3100    1.4550 N   0  0  0  0  0  0  0  0  0  0  0  0
    1.1670    1.3610    1.4380 C   0  0  0  0  0  0  0  0  0  0  0  0
   -0.2230    1.5200    1.4110 C   0  0  0  0  0  0  0  0  0  0  0  0
   -1.0560    0.3940    1.3980 C   0  0  0  0  0  0  0  0  0  0  0  0
   -2.5260    0.5610    1.3690 C   0  0  0  0  0  0  0  0  0  0  0  0
   -3.3350    0.2050    2.4560 C   0  0  0  0  0  0  0  0  0  0  0  0
   -4.7180    0.3900    2.3820 C   0  0  0  0  0  0  0  0  0  0  0  0
   -5.2930    0.9350    1.2340 C   0  0  0  0  0  0  0  0  0  0  0  0
   -4.4880    1.3060    0.1580 C   0  0  0  0  0  0  0  0  0  0  0  0
   -5.2060    1.9960   -1.2690 Cl  0  0  0  0  0  0  0  0  0  0  0  0
   -3.1060    1.1240    0.2250 C   0  0  0  0  0  0  0  0  0  0  0  0
   -2.1020    1.5970   -1.1150 Cl  0  0  0  0  0  0  0  0  0  0  0  0
   -0.4970   -0.8900    1.4120 C   0  0  0  0  0  0  0  0  0  0  0  0
   -1.0600   -2.2590    1.4060 C   0  0  0  0  0  0  0  0  0  0  0  0
   -2.2560   -2.5460    1.3830 O   0  0  0  0  0  0  0  0  0  0  0  0
   -0.0510   -3.1250    1.4280 N   0  0  0  0  0  0  0  0  0  0  0  0
    1.1280   -2.5090    1.4490 C   0  0  0  0  0  0  0  0  0  0  0  0
    2.2270   -3.0610    1.4710 O   0  0  0  0  0  0  0  0  0  0  0  0
    0.8940   -1.0480    1.4400 C   0  0  0  0  0  0  0  0  0  0  0  0
    1.7260    0.0780    1.4520 C   0  0  0  0  0  0  0  0  0  0  0  0
    3.1960    0.2440    1.4800 C   0  0  0  0  0  0  0  0  0  0  0  0
    4.2600   -0.6660    1.5030 C   0  0  0  0  0  0  0  0  0  0  0  0
    6.9020   -1.3190    0.6510 H   0  0  0  0  0  0  0  0  0  0  0  0
    6.8540    1.5360    1.5470 H   0  0  0  0  0  0  0  0  0  0  0  0
    4.9700    3.1480    1.5060 H   0  0  0  0  0  0  0  0  0  0  0  0
    2.1040    3.3130    1.4500 H   0  0  0  0  0  0  0  0  0  0  0  0
   -0.6540    2.5100    1.3990 H   0  0  0  0  0  0  0  0  0  0  0  0
   -2.8910   -0.2110    3.3480 H   0  0  0  0  0  0  0  0  0  0  0  0
   -5.3440    0.1100    3.2160 H   0  0  0  0  0  0  0  0  0  0  0  0
   -6.3630    1.0700    1.1790 H   0  0  0  0  0  0  0  0  0  0  0  0
   -0.1660   -4.1280    1.4280 H   0  0  0  0  0  0  0  0  0  0  0  0
    4.0620   -1.7280    1.5030 H   0  0  0  0  0  0  0  0  0  0  0  0
  1 28  1  0  0  0  0
  1  2  1  0  0  0  0
  2  3  2  0  0  0  0
  3 29  1  0  0  0  0
  3  4  1  0  0  0  0
  4 30  1  0  0  0  0
  4  5  2  0  0  0  0
  5  6  1  0  0  0  0
  6 31  1  0  0  0  0
  6  7  1  0  0  0  0
  7  8  2  0  0  0  0
  8 32  1  0  0  0  0
  8  9  1  0  0  0  0
  9 10  1  0  0  0  0
 10 11  2  0  0  0  0
 11 33  1  0  0  0  0
 11 12  1  0  0  0  0
 12 34  1  0  0  0  0
 12 13  2  0  0  0  0
 13 35  1  0  0  0  0
 13 14  1  0  0  0  0
 14 15  1  0  0  0  0
 14 16  2  0  0  0  0
 16 10  1  0  0  0  0
 16 17  1  0  0  0  0
  9 18  2  0  0  0  0
 18 19  1  0  0  0  0
 19 20  2  0  0  0  0
 19 21  1  0  0  0  0
 21 36  1  0  0  0  0
 21 22  1  0  0  0  0
 22 23  2  0  0  0  0
 22 24  1  0  0  0  0
 24 18  1  0  0  0  0
 24 25  2  0  0  0  0
 25  7  1  0  0  0  0
 25 26  1  0  0  0  0
 26  5  1  0  0  0  0
 26 27  2  0  0  0  0
 27  2  1  0  0  0  0
 27 37  1  0  0  0  0
M  END
>  <LOGBIO>
6.6200

>  <PRED_LOGBIO>
6.0400

>  <XV_RES>
0.6460

>  <WHL_TMPL>
1

>  <ANCH>
8-17;15-16

$$$$
ROW14
  -MTS-   01071500383D 0   0.00000     0.00000     0

 45 49  0  0  1  0  0  0  0  0999 V2000
   -3.2200   -3.0250    7.4530 O   0  0  0  0  0  0  0  0  0  0  0  0
   -3.0700   -3.0260    6.0920 C   0  0  0  0  0  0  0  0  0  0  0  0
   -3.4620   -4.0920    5.3810 N   0  0  0  0  0  0  0  0  0  0  0  0
   -3.3340   -4.1360    4.0480 C   0  0  0  0  0  0  0  0  0  0  0  0
   -3.7610   -5.2760    3.3550 C   0  0  0  0  0  0  0  0  0  0  0  0
   -3.6340   -5.3370    1.9620 C   0  0  0  0  0  0  0  0  0  0  0  0
   -3.0800   -4.2580    1.2620 C   0  0  0  0  0  0  0  0  0  0  0  0
   -2.9220   -4.3340   -0.4690 Cl  0  0  0  0  0  0  0  0  0  0  0  0
   -2.6530   -3.1190    1.9540 C   0  0  0  0  0  0  0  0  0  0  0  0
   -2.7800   -3.0580    3.3470 C   0  0  0  0  0  0  0  0  0  0  0  0
   -2.3610   -1.9300    4.0620 C   0  0  0  0  0  0  0  0  0  0  0  0
   -1.7960   -0.8210    3.3870 N   0  0  0  0  0  0  0  0  0  0  0  0
   -2.6620    0.2660    2.9080 C   0  0  1  0  0  0  0  0  0  0  0  0
   -4.1410   -0.1190    3.0960 C   0  0  0  0  0  0  0  0  0  0  0  0
   -4.9100    0.3440    1.8450 C   0  0  0  0  0  0  0  0  0  0  0  0
   -3.8860    0.9650    0.9920 N   0  0  0  0  0  0  0  0  0  0  0  0
   -2.7570    1.3760    1.8450 C   0  0  0  0  0  0  0  0  0  0  0  0
   -2.5080   -1.9140    5.4540 C   0  0  0  0  0  0  0  0  0  0  0  0
   -2.0750   -0.7370    6.2410 C   0  0  0  0  0  0  0  0  0  0  0  0
   -1.1600   -0.7570    7.1920 N   0  0  0  0  0  0  0  0  0  0  0  0
   -1.0080    0.5320    7.7170 C   0  0  0  0  0  0  0  0  0  0  0  0
   -0.1930    1.0660    8.7220 C   0  0  0  0  0  0  0  0  0  0  0  0
   -0.2660    2.4290    9.0320 C   0  0  0  0  0  0  0  0  0  0  0  0
   -1.1550    3.2580    8.3370 C   0  0  0  0  0  0  0  0  0  0  0  0
   -1.9700    2.7240    7.3320 C   0  0  0  0  0  0  0  0  0  0  0  0
   -1.8970    1.3610    7.0220 C   0  0  0  0  0  0  0  0  0  0  0  0
   -2.5650    0.5330    6.0890 N   0  0  0  0  0  0  0  0  0  0  0  0
   -4.0820   -2.6600    7.7080 H   0  0  0  0  0  0  0  0  0  0  0  0
   -4.1880   -6.1080    3.8950 H   0  0  0  0  0  0  0  0  0  0  0  0
   -3.9630   -6.2160    1.4280 H   0  0  0  0  0  0  0  0  0  0  0  0
   -2.2260   -2.2870    1.4140 H   0  0  0  0  0  0  0  0  0  0  0  0
   -0.7990   -0.7770    3.2340 H   0  0  0  0  0  0  0  0  0  0  0  0
   -2.5760    0.9140    3.7780 H   0  0  0  0  0  0  0  0  0  0  0  0
   -4.5190    0.4600    3.9370 H   0  0  0  0  0  0  0  0  0  0  0  0
   -4.2130   -1.2020    3.1690 H   0  0  0  0  0  0  0  0  0  0  0  0
   -5.6060    1.1220    2.1500 H   0  0  0  0  0  0  0  0  0  0  0  0
   -5.3260   -0.5280    1.3450 H   0  0  0  0  0  0  0  0  0  0  0  0
   -4.2900    1.8090    0.6120 H   0  0  0  0  0  0  0  0  0  0  0  0
   -1.8520    1.3390    1.2420 H   0  0  0  0  0  0  0  0  0  0  0  0
   -2.9910    2.3170    2.3380 H   0  0  0  0  0  0  0  0  0  0  0  0
    0.4930    0.4260    9.2570 H   0  0  0  0  0  0  0  0  0  0  0  0
    0.3630    2.8410    9.8070 H   0  0  0  0  0  0  0  0  0  0  0  0
   -1.2110    4.3100    8.5770 H   0  0  0  0  0  0  0  0  0  0  0  0
   -2.6560    3.3640    6.7970 H   0  0  0  0  0  0  0  0  0  0  0  0
   -3.2730    0.8260    5.4310 H   0  0  0  0  0  0  0  0  0  0  0  0
  1 28  1  0  0  0  0
  1  2  1  0  0  0  0
  2  3  1  0  0  0  0
  3  4  2  0  0  0  0
  4  5  1  0  0  0  0
  5 29  1  0  0  0  0
  5  6  2  0  0  0  0
  6 30  1  0  0  0  0
  6  7  1  0  0  0  0
  7  8  1  0  0  0  0
  7  9  2  0  0  0  0
  9 31  1  0  0  0  0
  9 10  1  0  0  0  0
 10  4  1  0  0  0  0
 10 11  2  0  0  0  0
 11 12  1  0  0  0  0
 12 32  1  0  0  0  0
 12 13  1  0  0  0  0
 13 33  1  0  0  0  0
 13 14  1  0  0  0  0
 14 34  1  0  0  0  0
 14 35  1  0  0  0  0
 14 15  1  0  0  0  0
 15 36  1  0  0  0  0
 15 37  1  0  0  0  0
 15 16  1  0  0  0  0
 16 38  1  0  0  0  0
 16 17  1  0  0  0  0
 17 13  1  0  0  0  0
 17 39  1  0  0  0  0
 17 40  1  0  0  0  0
 11 18  1  0  0  0  0
 18  2  2  0  0  0  0
 18 19  1  0  0  0  0
 19 20  2  0  0  0  0
 20 21  1  0  0  0  0
 21 22  1  0  0  0  0
 22 41  1  0  0  0  0
 22 23  2  0  0  0  0
 23 42  1  0  0  0  0
 23 24  1  0  0  0  0
 24 43  1  0  0  0  0
 24 25  2  0  0  0  0
 25 44  1  0  0  0  0
 25 26  1  0  0  0  0
 26 21  2  0  0  0  0
 26 27  1  0  0  0  0
 27 19  1  0  0  0  0
 27 45  1  0  0  0  0
M  END
>  <LOGBIO>
9.3000

>  <PRED_LOGBIO>
8.5000

>  <XV_RES>
1.7030

>  <WHL_TMPL>
3

>  <ANCH>
9-12;20-18

$$$$
ROW15
  -MTS-   01071500383D 0   0.00000     0.00000     0

 61 68  0  0  1  0  0  0  0  0999 V2000
    0.7770    0.9700   -1.2370 C   0  0  0  0  0  0  0  0  0  0  0  0
    0.5710    0.9280    0.2180 N   0  0  0  0  0  0  0  0  0  0  0  0
    1.5070   -0.0330    0.8180 C   0  0  2  0  0  0  0  0  0  0  0  0
    2.9220    0.4580    0.4570 C   0  0  0  0  0  0  0  0  0  0  0  0
    3.9760   -0.6470    0.6530 C   0  0  0  0  0  0  0  0  0  0  0  0
    3.6670   -1.9230    0.0860 O   0  0  0  0  0  0  0  0  0  0  0  0
    2.3510   -2.3940    0.3890 C   0  0  1  0  0  0  0  0  0  0  0  0
    2.0790   -3.5040   -0.6210 C   0  0  0  0  0  0  0  0  0  0  0  0
    1.1970   -1.3980    0.1750 C   0  0  2  0  0  0  0  0  0  0  0  0
    1.1180   -1.1700   -1.2350 O   0  0  0  0  0  0  0  0  0  0  0  0
    1.5120   -2.3220   -1.9860 C   0  0  0  0  0  0  0  0  0  0  0  0
    2.1190   -3.0150    1.7020 N   0  0  0  0  0  0  0  0  0  0  0  0
    1.2840   -4.0930    2.0790 C   0  0  0  0  0  0  0  0  0  0  0  0
    0.4230   -4.9040    1.3300 C   0  0  0  0  0  0  0  0  0  0  0  0
   -0.3040   -5.9220    1.9590 C   0  0  0  0  0  0  0  0  0  0  0  0
   -0.1690   -6.1290    3.3370 C   0  0  0  0  0  0  0  0  0  0  0  0
    0.6920   -5.3190    4.0860 C   0  0  0  0  0  0  0  0  0  0  0  0
    1.4190   -4.3010    3.4570 C   0  0  0  0  0  0  0  0  0  0  0  0
    2.3870   -3.2980    3.9550 C   0  0  0  0  0  0  0  0  0  0  0  0
    2.9230   -3.0350    5.2210 C   0  0  0  0  0  0  0  0  0  0  0  0
    2.7400   -3.6640    6.5810 C   0  0  0  0  0  0  0  0  0  0  0  0
    3.6290   -2.9230    7.4870 N   0  0  0  0  0  0  0  0  0  0  0  0
    4.2700   -1.9770    6.8070 C   0  0  0  0  0  0  0  0  0  0  0  0
    5.0840   -1.1910    7.2880 O   0  0  0  0  0  0  0  0  0  0  0  0
    3.8610   -2.0090    5.3850 C   0  0  0  0  0  0  0  0  0  0  0  0
    4.2450   -1.2300    4.2860 C   0  0  0  0  0  0  0  0  0  0  0  0
    5.1980   -0.1090    4.1280 C   0  0  0  0  0  0  0  0  0  0  0  0
    6.0070    0.5900    5.0330 C   0  0  0  0  0  0  0  0  0  0  0  0
    6.8260    1.6310    4.5800 C   0  0  0  0  0  0  0  0  0  0  0  0
    6.8350    1.9740    3.2220 C   0  0  0  0  0  0  0  0  0  0  0  0
    6.0260    1.2760    2.3180 C   0  0  0  0  0  0  0  0  0  0  0  0
    5.2080    0.2340    2.7710 C   0  0  0  0  0  0  0  0  0  0  0  0
    4.3100   -0.6170    2.0850 N   0  0  0  0  0  0  0  0  0  0  0  0
    3.7270   -1.5090    3.0160 C   0  0  0  0  0  0  0  0  0  0  0  0
    2.7890   -2.5350    2.8520 C   0  0  0  0  0  0  0  0  0  0  0  0
    0.6010   -0.0180   -1.6570 H   0  0  0  0  0  0  0  0  0  0  0  0
    0.0850    1.6820   -1.6810 H   0  0  0  0  0  0  0  0  0  0  0  0
    1.7990    1.2780   -1.4500 H   0  0  0  0  0  0  0  0  0  0  0  0
   -0.3770    0.6420    0.4150 H   0  0  0  0  0  0  0  0  0  0  0  0
    1.3870   -0.0860    1.8980 H   0  0  0  0  0  0  0  0  0  0  0  0
    3.1640    1.2420    1.1710 H   0  0  0  0  0  0  0  0  0  0  0  0
    2.9230    0.7460   -0.5930 H   0  0  0  0  0  0  0  0  0  0  0  0
    4.8620   -0.2890    0.1340 H   0  0  0  0  0  0  0  0  0  0  0  0
    1.0120   -3.5510   -0.8300 H   0  0  0  0  0  0  0  0  0  0  0  0
    2.4110   -4.4560   -0.2120 H   0  0  0  0  0  0  0  0  0  0  0  0
    2.6200   -3.2970   -1.5420 H   0  0  0  0  0  0  0  0  0  0  0  0
    0.2700   -1.8020    0.5740 H   0  0  0  0  0  0  0  0  0  0  0  0
    0.8590   -3.1560   -1.7400 H   0  0  0  0  0  0  0  0  0  0  0  0
    1.4360   -2.1040   -3.0500 H   0  0  0  0  0  0  0  0  0  0  0  0
    2.5400   -2.5800   -1.7410 H   0  0  0  0  0  0  0  0  0  0  0  0
    0.3190   -4.7430    0.2670 H   0  0  0  0  0  0  0  0  0  0  0  0
   -0.9680   -6.5470    1.3810 H   0  0  0  0  0  0  0  0  0  0  0  0
   -0.7300   -6.9150    3.8220 H   0  0  0  0  0  0  0  0  0  0  0  0
    0.7960   -5.4790    5.1490 H   0  0  0  0  0  0  0  0  0  0  0  0
    3.1080   -4.6860    6.5230 H   0  0  0  0  0  0  0  0  0  0  0  0
    1.7070   -3.5320    6.8970 H   0  0  0  0  0  0  0  0  0  0  0  0
    3.7360   -3.1040    8.4750 H   0  0  0  0  0  0  0  0  0  0  0  0
    5.9990    0.3250    6.0800 H   0  0  0  0  0  0  0  0  0  0  0  0
    7.4500    2.1700    5.2770 H   0  0  0  0  0  0  0  0  0  0  0  0
    7.4670    2.7770    2.8730 H   0  0  0  0  0  0  0  0  0  0  0  0
    6.0340    1.5400    1.2710 H   0  0  0  0  0  0  0  0  0  0  0  0
  1 36  1  0  0  0  0
  1 37  1  0  0  0  0
  1 38  1  0  0  0  0
  1  2  1  0  0  0  0
  2 39  1  0  0  0  0
  2  3  1  0  0  0  0
  3 40  1  0  0  0  0
  3  4  1  0  0  0  0
  4 41  1  0  0  0  0
  4 42  1  0  0  0  0
  4  5  1  0  0  0  0
  5 43  1  0  0  0  0
  5  6  1  0  0  0  0
  6  7  1  0  0  0  0
  7  8  1  0  0  0  0
  8 44  1  0  0  0  0
  8 45  1  0  0  0  0
  8 46  1  0  0  0  0
  7  9  1  0  0  0  0
  9  3  1  0  0  0  0
  9 47  1  0  0  0  0
  9 10  1  0  0  0  0
 10 11  1  0  0  0  0
 11 48  1  0  0  0  0
 11 49  1  0  0  0  0
 11 50  1  0  0  0  0
  7 12  1  0  0  0  0
 12 13  1  0  0  0  0
 13 14  2  0  0  0  0
 14 51  1  0  0  0  0
 14 15  1  0  0  0  0
 15 52  1  0  0  0  0
 15 16  2  0  0  0  0
 16 53  1  0  0  0  0
 16 17  1  0  0  0  0
 17 54  1  0  0  0  0
 17 18  2  0  0  0  0
 18 13  1  0  0  0  0
 18 19  1  0  0  0  0
 19 20  2  0  0  0  0
 20 21  1  0  0  0  0
 21 55  1  0  0  0  0
 21 56  1  0  0  0  0
 21 22  1  0  0  0  0
 22 57  1  0  0  0  0
 22 23  1  0  0  0  0
 23 24  2  0  0  0  0
 23 25  1  0  0  0  0
 25 20  1  0  0  0  0
 25 26  2  0  0  0  0
 26 27  1  0  0  0  0
 27 28  2  0  0  0  0
 28 58  1  0  0  0  0
 28 29  1  0  0  0  0
 29 59  1  0  0  0  0
 29 30  2  0  0  0  0
 30 60  1  0  0  0  0
 30 31  1  0  0  0  0
 31 61  1  0  0  0  0
 31 32  2  0  0  0  0
 32 27  1  0  0  0  0
 32 33  1  0  0  0  0
 33  5  1  0  0  0  0
 33 34  1  0  0  0  0
 34 26  1  0  0  0  0
 34 35  2  0  0  0  0
 35 12  1  0  0  0  0
 35 19  1  0  0  0  0
M  END
>  <LOGBIO>
8.0200

>  <PRED_LOGBIO>
8.0600

>  <XV_RES>
-0.0960

>  <WHL_TMPL>
2

>  <ANCH>
18-19;14-12

$$$$
ROW16
  -MTS-   01071500383D 0   0.00000     0.00000     0

 59 64  0  0  0  0  0  0  0  0999 V2000
    6.6200   -1.0880    1.5500 O   0  0  0  0  0  0  0  0  0  0  0  0
    5.5790   -0.1970    1.5280 C   0  0  0  0  0  0  0  0  0  0  0  0
    5.8350    1.1790    1.5280 C   0  0  0  0  0  0  0  0  0  0  0  0
    4.7720    2.0890    1.5050 C   0  0  0  0  0  0  0  0  0  0  0  0
    3.4520    1.6220    1.4810 C   0  0  0  0  0  0  0  0  0  0  0  0
    3.1960    0.2460    1.4800 C   0  0  0  0  0  0  0  0  0  0  0  0
    4.2600   -0.6640    1.5030 C   0  0  0  0  0  0  0  0  0  0  0  0
    1.7260    0.0780    1.4520 C   0  0  0  0  0  0  0  0  0  0  0  0
    0.8940   -1.0480    1.4400 C   0  0  0  0  0  0  0  0  0  0  0  0
    1.1280   -2.5090    1.4490 C   0  0  0  0  0  0  0  0  0  0  0  0
    2.2270   -3.0610    1.4710 O   0  0  0  0  0  0  0  0  0  0  0  0
   -0.0510   -3.1250    1.4280 N   0  0  0  0  0  0  0  0  0  0  0  0
   -1.0600   -2.2590    1.4060 C   0  0  0  0  0  0  0  0  0  0  0  0
   -2.2560   -2.5460    1.3830 O   0  0  0  0  0  0  0  0  0  0  0  0
   -0.4970   -0.8900    1.4120 C   0  0  0  0  0  0  0  0  0  0  0  0
   -1.0560    0.3940    1.3980 C   0  0  0  0  0  0  0  0  0  0  0  0
   -0.2230    1.5190    1.4110 C   0  0  0  0  0  0  0  0  0  0  0  0
    1.1670    1.3610    1.4380 C   0  0  0  0  0  0  0  0  0  0  0  0
    2.2160    2.3110    1.4550 N   0  0  0  0  0  0  0  0  0  0  0  0
    2.0490    3.7720    1.4480 C   0  0  0  0  0  0  0  0  0  0  0  0
    1.9640    4.2820    2.8850 C   0  0  0  0  0  0  0  0  0  0  0  0
    1.7900    5.8000    2.8780 C   0  0  0  0  0  0  0  0  0  0  0  0
    1.7080    6.2910    4.2610 N   0  0  0  0  0  0  0  0  0  0  0  0
    0.3040    6.2970    4.6960 C   0  0  0  0  0  0  0  0  0  0  0  0
    0.1870    6.6530    6.1900 C   0  0  0  0  0  0  0  0  0  0  0  0
    0.9880    5.7840    6.9950 O   0  0  0  0  0  0  0  0  0  0  0  0
    2.3650    5.8230    6.6130 C   0  0  0  0  0  0  0  0  0  0  0  0
    2.5380    5.4450    5.1310 C   0  0  0  0  0  0  0  0  0  0  0  0
   -2.5260    0.5610    1.3690 C   0  0  0  0  0  0  0  0  0  0  0  0
   -3.3350    0.2050    2.4560 C   0  0  0  0  0  0  0  0  0  0  0  0
   -4.7180    0.3900    2.3820 C   0  0  0  0  0  0  0  0  0  0  0  0
   -5.2930    0.9350    1.2340 C   0  0  0  0  0  0  0  0  0  0  0  0
   -4.4880    1.3060    0.1580 C   0  0  0  0  0  0  0  0  0  0  0  0
   -3.1060    1.1240    0.2250 C   0  0  0  0  0  0  0  0  0  0  0  0
   -2.1020    1.5970   -1.1150 Cl  0  0  0  0  0  0  0  0  0  0  0  0
    6.9020   -1.3160    0.6510 H   0  0  0  0  0  0  0  0  0  0  0  0
    6.8540    1.5390    1.5470 H   0  0  0  0  0  0  0  0  0  0  0  0
    4.9690    3.1510    1.5060 H   0  0  0  0  0  0  0  0  0  0  0  0
    4.0620   -1.7250    1.5030 H   0  0  0  0  0  0  0  0  0  0  0  0
   -0.1660   -4.1280    1.4280 H   0  0  0  0  0  0  0  0  0  0  0  0
   -0.6540    2.5100    1.3990 H   0  0  0  0  0  0  0  0  0  0  0  0
    1.1350    4.0290    0.9170 H   0  0  0  0  0  0  0  0  0  0  0  0
    2.9000    4.2310    0.9500 H   0  0  0  0  0  0  0  0  0  0  0  0
    2.8780    4.0240    3.4170 H   0  0  0  0  0  0  0  0  0  0  0  0
    1.1130    3.8220    3.3830 H   0  0  0  0  0  0  0  0  0  0  0  0
    0.8770    6.0580    2.3460 H   0  0  0  0  0  0  0  0  0  0  0  0
    2.6410    6.2600    2.3800 H   0  0  0  0  0  0  0  0  0  0  0  0
   -0.1330    5.3160    4.5210 H   0  0  0  0  0  0  0  0  0  0  0  0
   -0.2540    7.0210    4.1060 H   0  0  0  0  0  0  0  0  0  0  0  0
    0.5030    7.6820    6.3420 H   0  0  0  0  0  0  0  0  0  0  0  0
   -0.8530    6.5770    6.4990 H   0  0  0  0  0  0  0  0  0  0  0  0
    2.7600    6.8230    6.7810 H   0  0  0  0  0  0  0  0  0  0  0  0
    2.9320    5.1310    7.2320 H   0  0  0  0  0  0  0  0  0  0  0  0
    2.2650    4.4020    4.9900 H   0  0  0  0  0  0  0  0  0  0  0  0
    3.5840    5.5530    4.8510 H   0  0  0  0  0  0  0  0  0  0  0  0
   -2.8910   -0.2110    3.3480 H   0  0  0  0  0  0  0  0  0  0  0  0
   -5.3440    0.1100    3.2160 H   0  0  0  0  0  0  0  0  0  0  0  0
   -6.3630    1.0700    1.1790 H   0  0  0  0  0  0  0  0  0  0  0  0
   -4.9340    1.7340   -0.7270 H   0  0  0  0  0  0  0  0  0  0  0  0
  1 36  1  0  0  0  0
  1  2  1  0  0  0  0
  2  3  2  0  0  0  0
  3 37  1  0  0  0  0
  3  4  1  0  0  0  0
  4 38  1  0  0  0  0
  4  5  2  0  0  0  0
  5  6  1  0  0  0  0
  6  7  2  0  0  0  0
  7  2  1  0  0  0  0
  7 39  1  0  0  0  0
  6  8  1  0  0  0  0
  8  9  2  0  0  0  0
  9 10  1  0  0  0  0
 10 11  2  0  0  0  0
 10 12  1  0  0  0  0
 12 40  1  0  0  0  0
 12 13  1  0  0  0  0
 13 14  2  0  0  0  0
 13 15  1  0  0  0  0
 15  9  1  0  0  0  0
 15 16  2  0  0  0  0
 16 17  1  0  0  0  0
 17 41  1  0  0  0  0
 17 18  2  0  0  0  0
 18  8  1  0  0  0  0
 18 19  1  0  0  0  0
 19  5  1  0  0  0  0
 19 20  1  0  0  0  0
 20 42  1  0  0  0  0
 20 43  1  0  0  0  0
 20 21  1  0  0  0  0
 21 44  1  0  0  0  0
 21 45  1  0  0  0  0
 21 22  1  0  0  0  0
 22 46  1  0  0  0  0
 22 47  1  0  0  0  0
 22 23  1  0  0  0  0
 23 24  1  0  0  0  0
 24 48  1  0  0  0  0
 24 49  1  0  0  0  0
 24 25  1  0  0  0  0
 25 50  1  0  0  0  0
 25 51  1  0  0  0  0
 25 26  1  0  0  0  0
 26 27  1  0  0  0  0
 27 52  1  0  0  0  0
 27 53  1  0  0  0  0
 27 28  1  0  0  0  0
 28 23  1  0  0  0  0
 28 54  1  0  0  0  0
 28 55  1  0  0  0  0
 16 29  1  0  0  0  0
 29 30  2  0  0  0  0
 30 56  1  0  0  0  0
 30 31  1  0  0  0  0
 31 57  1  0  0  0  0
 31 32  2  0  0  0  0
 32 58  1  0  0  0  0
 32 33  1  0  0  0  0
 33 59  1  0  0  0  0
 33 34  2  0  0  0  0
 34 29  1  0  0  0  0
 34 35  1  0  0  0  0
M  END
>  <LOGBIO>
5.9600

>  <PRED_LOGBIO>
6.4700

>  <XV_RES>
-0.6180

>  <WHL_TMPL>
1

>  <ANCH>
8-17;49-50

$$$$
ROW17
  -MTS-   01071500383D 0   0.00000     0.00000     0

 72 76  0  0  0  0  0  0  0  0999 V2000
   -5.6280    2.3650    0.5830 C   0  0  0  0  0  0  0  0  0  0  0  0
   -4.7630    1.2780    1.0620 C   0  0  0  0  0  0  0  0  0  0  0  0
   -3.2840    1.6630    0.8740 C   0  0  0  0  0  0  0  0  0  0  0  0
   -2.3440    0.5790    1.4340 C   0  0  0  0  0  0  0  0  0  0  0  0
   -2.6620    0.2660    2.9080 C   0  0  0  0  0  0  0  0  0  0  0  0
   -1.7960   -0.8220    3.3870 S   0  0  0  0  0  0  0  0  0  0  0  0
   -2.4980   -2.3090    4.0420 C   0  0  0  0  0  0  0  0  0  0  0  0
   -2.7510   -3.3110    3.2200 N   0  0  0  0  0  0  0  0  0  0  0  0
   -3.3070   -4.5060    3.6910 C   0  0  0  0  0  0  0  0  0  0  0  0
   -3.5760   -5.5700    2.8220 C   0  0  0  0  0  0  0  0  0  0  0  0
   -4.1310   -6.7560    3.3170 C   0  0  0  0  0  0  0  0  0  0  0  0
   -4.4170   -6.8780    4.6820 C   0  0  0  0  0  0  0  0  0  0  0  0
   -4.1480   -5.8140    5.5520 C   0  0  0  0  0  0  0  0  0  0  0  0
   -3.5930   -4.6290    5.0560 C   0  0  0  0  0  0  0  0  0  0  0  0
   -3.2880   -3.4740    5.9310 C   0  0  0  0  0  0  0  0  0  0  0  0
   -3.5180   -3.5230    7.1380 O   0  0  0  0  0  0  0  0  0  0  0  0
   -2.7610   -2.3820    5.3840 N   0  0  0  0  0  0  0  0  0  0  0  0
   -2.4650   -1.2710    6.2080 C   0  0  0  0  0  0  0  0  0  0  0  0
   -1.5590   -1.4060    7.2670 C   0  0  0  0  0  0  0  0  0  0  0  0
   -1.2660   -0.3060    8.0820 C   0  0  0  0  0  0  0  0  0  0  0  0
   -1.8790    0.9290    7.8390 C   0  0  0  0  0  0  0  0  0  0  0  0
   -2.7850    1.0640    6.7800 C   0  0  0  0  0  0  0  0  0  0  0  0
   -3.0780   -0.0360    5.9650 C   0  0  0  0  0  0  0  0  0  0  0  0
   -4.1410   -0.1190    3.0960 C   0  0  0  0  0  0  0  0  0  0  0  0
   -4.8980   -0.1450    2.1270 O   0  0  0  0  0  0  0  0  0  0  0  0
   -4.6000   -0.4240    4.3060 N   0  0  0  0  0  0  0  0  0  0  0  0
   -4.5850   -1.7970    4.8300 C   0  0  0  0  0  0  0  0  0  0  0  0
   -5.9690   -2.2430    5.3380 C   0  0  0  0  0  0  0  0  0  0  0  0
   -6.5520   -1.2180    6.3290 C   0  0  0  0  0  0  0  0  0  0  0  0
   -6.5550    0.2010    5.7310 C   0  0  0  0  0  0  0  0  0  0  0  0
   -7.5510    0.2210    4.5560 C   0  0  0  0  0  0  0  0  0  0  0  0
   -9.0020    0.0650    5.0480 C   0  0  0  0  0  0  0  0  0  0  0  0
   -9.3180    1.0540    6.1860 C   0  0  0  0  0  0  0  0  0  0  0  0
   -8.3500    0.9220    7.2840 N   0  0  0  0  0  0  0  0  0  0  0  0
   -6.9740    1.1850    6.8390 C   0  0  0  0  0  0  0  0  0  0  0  0
   -5.1580    0.5900    5.2130 C   0  0  0  0  0  0  0  0  0  0  0  0
   -6.6730    2.0890    0.7050 H   0  0  0  0  0  0  0  0  0  0  0  0
   -5.4520    3.2160    1.2380 H   0  0  0  0  0  0  0  0  0  0  0  0
   -5.3530    2.5570   -0.4520 H   0  0  0  0  0  0  0  0  0  0  0  0
   -4.9480    0.4230    0.4150 H   0  0  0  0  0  0  0  0  0  0  0  0
   -4.9410    1.1240    2.1240 H   0  0  0  0  0  0  0  0  0  0  0  0
   -3.1200    2.5530    1.4780 H   0  0  0  0  0  0  0  0  0  0  0  0
   -3.0910    1.7630   -0.1920 H   0  0  0  0  0  0  0  0  0  0  0  0
   -1.3430    1.0050    1.4200 H   0  0  0  0  0  0  0  0  0  0  0  0
   -2.4890   -0.3300    0.8540 H   0  0  0  0  0  0  0  0  0  0  0  0
   -2.4670    1.1610    3.4950 H   0  0  0  0  0  0  0  0  0  0  0  0
   -3.3550   -5.4760    1.7680 H   0  0  0  0  0  0  0  0  0  0  0  0
   -4.3390   -7.5760    2.6460 H   0  0  0  0  0  0  0  0  0  0  0  0
   -4.8460   -7.7930    5.0640 H   0  0  0  0  0  0  0  0  0  0  0  0
   -4.3690   -5.9090    6.6050 H   0  0  0  0  0  0  0  0  0  0  0  0
   -1.0860   -2.3590    7.4550 H   0  0  0  0  0  0  0  0  0  0  0  0
   -0.5670   -0.4110    8.8990 H   0  0  0  0  0  0  0  0  0  0  0  0
   -1.6530    1.7770    8.4680 H   0  0  0  0  0  0  0  0  0  0  0  0
   -3.2580    2.0170    6.5920 H   0  0  0  0  0  0  0  0  0  0  0  0
   -3.7770    0.0690    5.1480 H   0  0  0  0  0  0  0  0  0  0  0  0
   -3.8620   -1.8660    5.6400 H   0  0  0  0  0  0  0  0  0  0  0  0
   -4.2500   -2.4760    4.0490 H   0  0  0  0  0  0  0  0  0  0  0  0
   -6.6460   -2.3560    4.4940 H   0  0  0  0  0  0  0  0  0  0  0  0
   -5.8810   -3.2100    5.8280 H   0  0  0  0  0  0  0  0  0  0  0  0
   -5.9640   -1.2240    7.2440 H   0  0  0  0  0  0  0  0  0  0  0  0
   -7.5690   -1.5040    6.5890 H   0  0  0  0  0  0  0  0  0  0  0  0
   -7.4520    1.1580    4.0130 H   0  0  0  0  0  0  0  0  0  0  0  0
   -7.3140   -0.5870    3.8670 H   0  0  0  0  0  0  0  0  0  0  0  0
   -9.1580   -0.9530    5.4000 H   0  0  0  0  0  0  0  0  0  0  0  0
   -9.6860    0.2350    4.2200 H   0  0  0  0  0  0  0  0  0  0  0  0
   -9.2920    2.0710    5.8000 H   0  0  0  0  0  0  0  0  0  0  0  0
  -10.3210    0.8640    6.5620 H   0  0  0  0  0  0  0  0  0  0  0  0
   -8.5920    1.5650    8.0240 H   0  0  0  0  0  0  0  0  0  0  0  0
   -6.9020    2.2040    6.4650 H   0  0  0  0  0  0  0  0  0  0  0  0
   -6.2940    1.0760    7.6820 H   0  0  0  0  0  0  0  0  0  0  0  0
   -4.4870    0.7290    6.0580 H   0  0  0  0  0  0  0  0  0  0  0  0
   -5.2180    1.5460    4.6970 H   0  0  0  0  0  0  0  0  0  0  0  0
  1 37  1  0  0  0  0
  1 38  1  0  0  0  0
  1 39  1  0  0  0  0
  1  2  1  0  0  0  0
  2 40  1  0  0  0  0
  2 41  1  0  0  0  0
  2  3  1  0  0  0  0
  3 42  1  0  0  0  0
  3 43  1  0  0  0  0
  3  4  1  0  0  0  0
  4 44  1  0  0  0  0
  4 45  1  0  0  0  0
  4  5  1  0  0  0  0
  5 46  1  0  0  0  0
  5  6  1  0  0  0  0
  6  7  1  0  0  0  0
  7  8  2  0  0  0  0
  8  9  1  0  0  0  0
  9 10  1  0  0  0  0
 10 47  1  0  0  0  0
 10 11  2  0  0  0  0
 11 48  1  0  0  0  0
 11 12  1  0  0  0  0
 12 49  1  0  0  0  0
 12 13  2  0  0  0  0
 13 50  1  0  0  0  0
 13 14  1  0  0  0  0
 14  9  2  0  0  0  0
 14 15  1  0  0  0  0
 15 16  2  0  0  0  0
 15 17  1  0  0  0  0
 17  7  1  0  0  0  0
 17 18  1  0  0  0  0
 18 19  2  0  0  0  0
 19 51  1  0  0  0  0
 19 20  1  0  0  0  0
 20 52  1  0  0  0  0
 20 21  2  0  0  0  0
 21 53  1  0  0  0  0
 21 22  1  0  0  0  0
 22 54  1  0  0  0  0
 22 23  2  0  0  0  0
 23 18  1  0  0  0  0
 23 55  1  0  0  0  0
  5 24  1  0  0  0  0
 24 25  2  0  0  0  0
 24 26  1  0  0  0  0
 26 27  1  0  0  0  0
 27 56  1  0  0  0  0
 27 57  1  0  0  0  0
 27 28  1  0  0  0  0
 28 58  1  0  0  0  0
 28 59  1  0  0  0  0
 28 29  1  0  0  0  0
 29 60  1  0  0  0  0
 29 61  1  0  0  0  0
 29 30  1  0  0  0  0
 30 31  1  0  0  0  0
 31 62  1  0  0  0  0
 31 63  1  0  0  0  0
 31 32  1  0  0  0  0
 32 64  1  0  0  0  0
 32 65  1  0  0  0  0
 32 33  1  0  0  0  0
 33 66  1  0  0  0  0
 33 67  1  0  0  0  0
 33 34  1  0  0  0  0
 34 68  1  0  0  0  0
 34 35  1  0  0  0  0
 35 30  1  0  0  0  0
 35 69  1  0  0  0  0
 35 70  1  0  0  0  0
 30 36  1  0  0  0  0
 36 26  1  0  0  0  0
 36 71  1  0  0  0  0
 36 72  1  0  0  0  0
M  END
>  <LOGBIO>
5.4200

>  <PRED_LOGBIO>
5.5900

>  <XV_RES>
-0.4270

>  <WHL_TMPL>
3

>  <ANCH>
12-61;14-11

$$$$
ROW18
  -MTS-   01071500383D 0   0.00000     0.00000     0

 47 51  0  0  0  0  0  0  0  0999 V2000
    0.6580   -4.3340   -3.5980 O   0  0  0  0  0  0  0  0  0  0  0  0
    0.7230   -4.4630   -2.1750 C   0  0  0  0  0  0  0  0  0  0  0  0
    1.2070   -3.1470   -1.5670 C   0  0  0  0  0  0  0  0  0  0  0  0
    1.2770   -3.2840   -0.0470 C   0  0  0  0  0  0  0  0  0  0  0  0
    1.7420   -2.0180    0.5380 N   0  0  0  0  0  0  0  0  0  0  0  0
    3.0910   -1.6700    0.7840 C   0  0  0  0  0  0  0  0  0  0  0  0
    4.2830   -2.3700    0.5610 C   0  0  0  0  0  0  0  0  0  0  0  0
    5.5110   -1.7870    0.9000 C   0  0  0  0  0  0  0  0  0  0  0  0
    5.5460   -0.5060    1.4620 C   0  0  0  0  0  0  0  0  0  0  0  0
    6.7460    0.0640    1.7940 O   0  0  0  0  0  0  0  0  0  0  0  0
    4.3540    0.1940    1.6850 C   0  0  0  0  0  0  0  0  0  0  0  0
    3.1260   -0.3890    1.3460 C   0  0  0  0  0  0  0  0  0  0  0  0
    1.7260    0.0780    1.4520 C   0  0  0  0  0  0  0  0  0  0  0  0
    1.1460    1.2600    1.9290 C   0  0  0  0  0  0  0  0  0  0  0  0
    1.6780    2.5120    2.5120 C   0  0  0  0  0  0  0  0  0  0  0  0
    2.8650    2.7670    2.7060 O   0  0  0  0  0  0  0  0  0  0  0  0
    0.6540    3.3140    2.7920 N   0  0  0  0  0  0  0  0  0  0  0  0
   -0.5100    2.7590    2.4690 C   0  0  0  0  0  0  0  0  0  0  0  0
   -1.6180    3.2720    2.6160 O   0  0  0  0  0  0  0  0  0  0  0  0
   -0.2450    1.4180    1.9010 C   0  0  0  0  0  0  0  0  0  0  0  0
   -1.0560    0.3940    1.3980 C   0  0  0  0  0  0  0  0  0  0  0  0
   -0.4760   -0.7880    0.9220 C   0  0  0  0  0  0  0  0  0  0  0  0
    0.9150   -0.9460    0.9490 C   0  0  0  0  0  0  0  0  0  0  0  0
   -2.5260    0.5610    1.3690 C   0  0  0  0  0  0  0  0  0  0  0  0
   -3.3350    0.2050    2.4560 C   0  0  0  0  0  0  0  0  0  0  0  0
   -4.7180    0.3900    2.3820 C   0  0  0  0  0  0  0  0  0  0  0  0
   -5.2930    0.9350    1.2340 C   0  0  0  0  0  0  0  0  0  0  0  0
   -4.4880    1.3060    0.1580 C   0  0  0  0  0  0  0  0  0  0  0  0
   -3.1060    1.1240    0.2250 C   0  0  0  0  0  0  0  0  0  0  0  0
   -2.1020    1.5970   -1.1150 Cl  0  0  0  0  0  0  0  0  0  0  0  0
    0.3520   -5.1590   -4.0080 H   0  0  0  0  0  0  0  0  0  0  0  0
   -0.2650   -4.7000   -1.7870 H   0  0  0  0  0  0  0  0  0  0  0  0
    1.4170   -5.2590   -1.9140 H   0  0  0  0  0  0  0  0  0  0  0  0
    2.1950   -2.9090   -1.9560 H   0  0  0  0  0  0  0  0  0  0  0  0
    0.5130   -2.3500   -1.8280 H   0  0  0  0  0  0  0  0  0  0  0  0
    0.2890   -3.5210    0.3420 H   0  0  0  0  0  0  0  0  0  0  0  0
    1.9700   -4.0810    0.2140 H   0  0  0  0  0  0  0  0  0  0  0  0
    4.2560   -3.3580    0.1270 H   0  0  0  0  0  0  0  0  0  0  0  0
    6.4300   -2.3270    0.7280 H   0  0  0  0  0  0  0  0  0  0  0  0
    6.9940   -0.1530    2.7070 H   0  0  0  0  0  0  0  0  0  0  0  0
    4.3810    1.1820    2.1190 H   0  0  0  0  0  0  0  0  0  0  0  0
    0.7500    4.2330    3.2000 H   0  0  0  0  0  0  0  0  0  0  0  0
   -1.1020   -1.5780    0.5330 H   0  0  0  0  0  0  0  0  0  0  0  0
   -2.8910   -0.2110    3.3480 H   0  0  0  0  0  0  0  0  0  0  0  0
   -5.3440    0.1100    3.2160 H   0  0  0  0  0  0  0  0  0  0  0  0
   -6.3630    1.0700    1.1790 H   0  0  0  0  0  0  0  0  0  0  0  0
   -4.9340    1.7340   -0.7280 H   0  0  0  0  0  0  0  0  0  0  0  0
  1 31  1  0  0  0  0
  1  2  1  0  0  0  0
  2 32  1  0  0  0  0
  2 33  1  0  0  0  0
  2  3  1  0  0  0  0
  3 34  1  0  0  0  0
  3 35  1  0  0  0  0
  3  4  1  0  0  0  0
  4 36  1  0  0  0  0
  4 37  1  0  0  0  0
  4  5  1  0  0  0  0
  5  6  1  0  0  0  0
  6  7  2  0  0  0  0
  7 38  1  0  0  0  0
  7  8  1  0  0  0  0
  8 39  1  0  0  0  0
  8  9  2  0  0  0  0
  9 10  1  0  0  0  0
 10 40  1  0  0  0  0
  9 11  1  0  0  0  0
 11 41  1  0  0  0  0
 11 12  2  0  0  0  0
 12  6  1  0  0  0  0
 12 13  1  0  0  0  0
 13 14  2  0  0  0  0
 14 15  1  0  0  0  0
 15 16  2  0  0  0  0
 15 17  1  0  0  0  0
 17 42  1  0  0  0  0
 17 18  1  0  0  0  0
 18 19  2  0  0  0  0
 18 20  1  0  0  0  0
 20 14  1  0  0  0  0
 20 21  2  0  0  0  0
 21 22  1  0  0  0  0
 22 43  1  0  0  0  0
 22 23  2  0  0  0  0
 23  5  1  0  0  0  0
 23 13  1  0  0  0  0
 21 24  1  0  0  0  0
 24 25  2  0  0  0  0
 25 44  1  0  0  0  0
 25 26  1  0  0  0  0
 26 45  1  0  0  0  0
 26 27  2  0  0  0  0
 27 46  1  0  0  0  0
 27 28  1  0  0  0  0
 28 47  1  0  0  0  0
 28 29  2  0  0  0  0
 29 24  1  0  0  0  0
 29 30  1  0  0  0  0
M  END
>  <LOGBIO>
6.7700

>  <PRED_LOGBIO>
6.5100

>  <XV_RES>
0.2610

>  <WHL_TMPL>
1

>  <ANCH>
8-17;37-38

$$$$
ROW19
  -MTS-   01071500383D 0   0.00000     0.00000     0

 54 56  0  0  0  0  0  0  0  0999 V2000
   -4.1070   -9.7800    0.7700 C   0  0  0  0  0  0  0  0  0  0  0  0
   -2.8290   -9.8150    0.1290 O   0  0  0  0  0  0  0  0  0  0  0  0
   -2.5190   -8.8060   -0.7440 C   0  0  0  0  0  0  0  0  0  0  0  0
   -1.8860   -7.6470   -0.2780 C   0  0  0  0  0  0  0  0  0  0  0  0
   -1.5690   -6.6160   -1.1700 C   0  0  0  0  0  0  0  0  0  0  0  0
   -0.9290   -5.4450   -0.6990 N   0  0  0  0  0  0  0  0  0  0  0  0
   -1.6550   -4.4110   -0.2830 C   0  0  0  0  0  0  0  0  0  0  0  0
   -2.8830   -4.4730   -0.3080 O   0  0  0  0  0  0  0  0  0  0  0  0
   -0.9720   -3.1620    0.2190 C   0  0  0  0  0  0  0  0  0  0  0  0
   -1.8110   -2.1050    0.6440 C   0  0  0  0  0  0  0  0  0  0  0  0
   -2.2310   -2.0370    1.9780 C   0  0  0  0  0  0  0  0  0  0  0  0
   -3.0610   -0.9910    2.3970 C   0  0  0  0  0  0  0  0  0  0  0  0
   -3.4720   -0.0130    1.4840 C   0  0  0  0  0  0  0  0  0  0  0  0
   -3.0520   -0.0810    0.1500 C   0  0  0  0  0  0  0  0  0  0  0  0
   -2.2210   -1.1270   -0.2700 C   0  0  0  0  0  0  0  0  0  0  0  0
   -4.5630    1.3620    2.0360 S   0  0  0  0  0  0  0  0  0  0  0  0
   -3.7600    2.4730    2.4430 O   0  0  0  0  0  0  0  0  0  0  0  0
   -5.3630    0.9220    3.1360 O   0  0  0  0  0  0  0  0  0  0  0  0
   -5.6030    1.8470    0.7150 C   0  0  0  0  0  0  0  0  0  0  0  0
   -1.8860   -6.7430   -2.5280 C   0  0  0  0  0  0  0  0  0  0  0  0
   -1.4920   -5.4610   -3.6360 Cl  0  0  0  0  0  0  0  0  0  0  0  0
   -2.5190   -7.9010   -2.9930 C   0  0  0  0  0  0  0  0  0  0  0  0
   -2.8360   -8.9330   -2.1010 C   0  0  0  0  0  0  0  0  0  0  0  0
   -3.4760  -10.1030   -2.5720 N   0  0  0  0  0  0  0  0  0  0  0  0
   -4.8040  -10.1700   -2.5990 C   0  0  0  0  0  0  0  0  0  0  0  0
   -5.4870   -9.1990   -2.2080 O   0  0  0  0  0  0  0  0  0  0  0  0
   -5.4060  -11.2710   -3.0410 N   0  0  0  0  0  0  0  0  0  0  0  0
   -6.8190  -11.3420   -3.0700 C   0  0  0  0  0  0  0  0  0  0  0  0
   -7.5210  -11.8280   -1.9600 C   0  0  0  0  0  0  0  0  0  0  0  0
   -8.8580  -11.8920   -1.9980 N   0  0  0  0  0  0  0  0  0  0  0  0
   -9.5320  -11.4930   -3.0860 C   0  0  0  0  0  0  0  0  0  0  0  0
   -8.8280  -11.0070   -4.1940 C   0  0  0  0  0  0  0  0  0  0  0  0
   -7.4900  -10.9430   -4.1590 N   0  0  0  0  0  0  0  0  0  0  0  0
  -10.9790  -11.5660   -3.1150 C   0  0  0  0  0  0  0  0  0  0  0  0
  -12.1380  -11.6240   -3.1380 N   0  0  0  0  0  0  0  0  0  0  0  0
   -4.1950   -8.8650    1.3530 H   0  0  0  0  0  0  0  0  0  0  0  0
   -4.2060  -10.6400    1.4290 H   0  0  0  0  0  0  0  0  0  0  0  0
   -4.8910   -9.8070    0.0170 H   0  0  0  0  0  0  0  0  0  0  0  0
   -1.6420   -7.5500    0.7700 H   0  0  0  0  0  0  0  0  0  0  0  0
    0.0790   -5.3950   -0.6790 H   0  0  0  0  0  0  0  0  0  0  0  0
   -0.4300   -2.7690   -0.6380 H   0  0  0  0  0  0  0  0  0  0  0  0
   -0.3380   -3.4550    1.0530 H   0  0  0  0  0  0  0  0  0  0  0  0
   -1.9150   -2.7910    2.6830 H   0  0  0  0  0  0  0  0  0  0  0  0
   -3.3850   -0.9380    3.4260 H   0  0  0  0  0  0  0  0  0  0  0  0
   -3.3690    0.6730   -0.5550 H   0  0  0  0  0  0  0  0  0  0  0  0
   -1.8960   -1.1790   -1.2990 H   0  0  0  0  0  0  0  0  0  0  0  0
   -6.6460    1.7400    1.0050 H   0  0  0  0  0  0  0  0  0  0  0  0
   -5.4300    1.1400   -0.0940 H   0  0  0  0  0  0  0  0  0  0  0  0
   -5.3050    2.8680    0.4870 H   0  0  0  0  0  0  0  0  0  0  0  0
   -2.7640   -7.9990   -4.0410 H   0  0  0  0  0  0  0  0  0  0  0  0
   -2.9250  -10.8880   -2.8880 H   0  0  0  0  0  0  0  0  0  0  0  0
   -4.8540  -12.0560   -3.3570 H   0  0  0  0  0  0  0  0  0  0  0  0
   -6.9860  -12.1510   -1.0790 H   0  0  0  0  0  0  0  0  0  0  0  0
   -9.3630  -10.6840   -5.0750 H   0  0  0  0  0  0  0  0  0  0  0  0
  1 36  1  0  0  0  0
  1 37  1  0  0  0  0
  1 38  1  0  0  0  0
  1  2  1  0  0  0  0
  2  3  1  0  0  0  0
  3  4  2  0  0  0  0
  4 39  1  0  0  0  0
  4  5  1  0  0  0  0
  5  6  1  0  0  0  0
  6 40  1  0  0  0  0
  6  7  1  0  0  0  0
  7  8  2  0  0  0  0
  7  9  1  0  0  0  0
  9 41  1  0  0  0  0
  9 42  1  0  0  0  0
  9 10  1  0  0  0  0
 10 11  2  0  0  0  0
 11 43  1  0  0  0  0
 11 12  1  0  0  0  0
 12 44  1  0  0  0  0
 12 13  2  0  0  0  0
 13 14  1  0  0  0  0
 14 45  1  0  0  0  0
 14 15  2  0  0  0  0
 15 10  1  0  0  0  0
 15 46  1  0  0  0  0
 13 16  1  0  0  0  0
 16 17  2  0  0  0  0
 16 18  2  0  0  0  0
 16 19  1  0  0  0  0
 19 47  1  0  0  0  0
 19 48  1  0  0  0  0
 19 49  1  0  0  0  0
  5 20  2  0  0  0  0
 20 21  1  0  0  0  0
 20 22  1  0  0  0  0
 22 50  1  0  0  0  0
 22 23  2  0  0  0  0
 23  3  1  0  0  0  0
 23 24  1  0  0  0  0
 24 51  1  0  0  0  0
 24 25  1  0  0  0  0
 25 26  2  0  0  0  0
 25 27  1  0  0  0  0
 27 52  1  0  0  0  0
 27 28  1  0  0  0  0
 28 29  2  0  0  0  0
 29 53  1  0  0  0  0
 29 30  1  0  0  0  0
 30 31  2  0  0  0  0
 31 32  1  0  0  0  0
 32 54  1  0  0  0  0
 32 33  2  0  0  0  0
 33 28  1  0  0  0  0
 31 34  1  0  0  0  0
 34 35  3  0  0  0  0
M  END
>  <LOGBIO>
8.1500

>  <PRED_LOGBIO>
8.2900

>  <XV_RES>
1.1590

>  <WHL_TMPL>
2

>  <ANCH>
5-44;22-20

$$$$
ROW20
  -MTS-   01071500383D 0   0.00000     0.00000     0

 48 51  0  0  0  0  0  0  0  0999 V2000
   -5.6280    2.3650    0.5830 N   0  0  0  0  0  0  0  0  0  0  0  0
   -4.7630    1.2780    1.0620 C   0  0  2  0  0  0  0  0  0  0  0  0
   -5.0800    0.9650    2.5360 C   0  0  0  0  0  0  0  0  0  0  0  0
   -4.1410   -0.1190    3.0960 C   0  0  0  0  0  0  0  0  0  0  0  0
   -2.6620    0.2660    2.9080 C   0  0  2  0  0  0  0  0  0  0  0  0
   -2.3440    0.5790    1.4340 C   0  0  0  0  0  0  0  0  0  0  0  0
   -3.2840    1.6630    0.8740 C   0  0  0  0  0  0  0  0  0  0  0  0
   -1.7960   -0.8220    3.3870 N   0  0  0  0  0  0  0  0  0  0  0  0
   -0.7580   -1.2640    2.6100 C   0  0  0  0  0  0  0  0  0  0  0  0
    0.4130   -0.6580    2.6650 N   0  0  0  0  0  0  0  0  0  0  0  0
    1.4910   -1.0880    1.8830 C   0  0  0  0  0  0  0  0  0  0  0  0
    1.3390   -2.1350    1.0600 C   0  0  0  0  0  0  0  0  0  0  0  0
    2.4890   -2.5770    0.2400 C   0  0  0  0  0  0  0  0  0  0  0  0
    2.6630   -2.1030   -0.8810 O   0  0  0  0  0  0  0  0  0  0  0  0
    3.3340   -3.4870    0.7160 N   0  0  0  0  0  0  0  0  0  0  0  0
    0.1500   -2.8080    0.9550 N   0  0  0  0  0  0  0  0  0  0  0  0
   -0.2310   -3.8840    0.1970 C   0  0  0  0  0  0  0  0  0  0  0  0
   -1.5150   -4.1500    0.4730 C   0  0  0  0  0  0  0  0  0  0  0  0
   -1.9450   -3.2180    1.4250 N   0  0  0  0  0  0  0  0  0  0  0  0
   -0.9300   -2.4200    1.7030 C   0  0  0  0  0  0  0  0  0  0  0  0
   -2.4520   -5.1800   -0.0300 C   0  0  0  0  0  0  0  0  0  0  0  0
   -2.1600   -6.5370    0.1470 C   0  0  0  0  0  0  0  0  0  0  0  0
   -3.0460   -7.5110   -0.3290 C   0  0  0  0  0  0  0  0  0  0  0  0
   -4.2240   -7.1270   -0.9820 C   0  0  0  0  0  0  0  0  0  0  0  0
   -5.3250   -8.3380   -1.5740 Cl  0  0  0  0  0  0  0  0  0  0  0  0
   -4.5150   -5.7700   -1.1590 C   0  0  0  0  0  0  0  0  0  0  0  0
   -3.6290   -4.7960   -0.6830 C   0  0  0  0  0  0  0  0  0  0  0  0
   -6.5920    2.0880    0.7050 H   0  0  0  0  0  0  0  0  0  0  0  0
   -5.4700    3.1570    1.1900 H   0  0  0  0  0  0  0  0  0  0  0  0
   -4.9580    0.3830    0.4750 H   0  0  0  0  0  0  0  0  0  0  0  0
   -6.0810    0.5400    2.5500 H   0  0  0  0  0  0  0  0  0  0  0  0
   -4.9340    1.8740    3.1160 H   0  0  0  0  0  0  0  0  0  0  0  0
   -4.3050   -1.0090    2.4920 H   0  0  0  0  0  0  0  0  0  0  0  0
   -4.3340   -0.2190    4.1620 H   0  0  0  0  0  0  0  0  0  0  0  0
   -2.4670    1.1610    3.4950 H   0  0  0  0  0  0  0  0  0  0  0  0
   -2.5570   -0.3300    0.8750 H   0  0  0  0  0  0  0  0  0  0  0  0
   -1.3230    0.9520    1.3780 H   0  0  0  0  0  0  0  0  0  0  0  0
   -3.1200    2.5530    1.4780 H   0  0  0  0  0  0  0  0  0  0  0  0
   -3.0910    1.7630   -0.1920 H   0  0  0  0  0  0  0  0  0  0  0  0
   -1.9670   -1.2430    4.2890 H   0  0  0  0  0  0  0  0  0  0  0  0
    2.4420   -0.5790    1.9420 H   0  0  0  0  0  0  0  0  0  0  0  0
    3.1910   -3.8770    1.6370 H   0  0  0  0  0  0  0  0  0  0  0  0
    4.1190   -3.7890    0.1560 H   0  0  0  0  0  0  0  0  0  0  0  0
    0.3940   -4.4230   -0.5000 H   0  0  0  0  0  0  0  0  0  0  0  0
   -1.2520   -6.8340    0.6500 H   0  0  0  0  0  0  0  0  0  0  0  0
   -2.8210   -8.5590   -0.1930 H   0  0  0  0  0  0  0  0  0  0  0  0
   -5.4230   -5.4730   -1.6630 H   0  0  0  0  0  0  0  0  0  0  0  0
   -3.8540   -3.7480   -0.8200 H   0  0  0  0  0  0  0  0  0  0  0  0
  1 28  1  0  0  0  0
  1 29  1  0  0  0  0
  1  2  1  0  0  0  0
  2 30  1  0  0  0  0
  2  3  1  0  0  0  0
  3 31  1  0  0  0  0
  3 32  1  0  0  0  0
  3  4  1  0  0  0  0
  4 33  1  0  0  0  0
  4 34  1  0  0  0  0
  4  5  1  0  0  0  0
  5 35  1  0  0  0  0
  5  6  1  0  0  0  0
  6 36  1  0  0  0  0
  6 37  1  0  0  0  0
  6  7  1  0  0  0  0
  7  2  1  0  0  0  0
  7 38  1  0  0  0  0
  7 39  1  0  0  0  0
  5  8  1  0  0  0  0
  8 40  1  0  0  0  0
  8  9  1  0  0  0  0
  9 10  2  0  0  0  0
 10 11  1  0  0  0  0
 11 41  1  0  0  0  0
 11 12  2  0  0  0  0
 12 13  1  0  0  0  0
 13 14  2  0  0  0  0
 13 15  1  0  0  0  0
 15 42  1  0  0  0  0
 15 43  1  0  0  0  0
 12 16  1  0  0  0  0
 16 17  1  0  0  0  0
 17 44  1  0  0  0  0
 17 18  2  0  0  0  0
 18 19  1  0  0  0  0
 19 20  2  0  0  0  0
 20  9  1  0  0  0  0
 20 16  1  0  0  0  0
 18 21  1  0  0  0  0
 21 22  2  0  0  0  0
 22 45  1  0  0  0  0
 22 23  1  0  0  0  0
 23 46  1  0  0  0  0
 23 24  2  0  0  0  0
 24 25  1  0  0  0  0
 24 26  1  0  0  0  0
 26 47  1  0  0  0  0
 26 27  2  0  0  0  0
 27 21  1  0  0  0  0
 27 48  1  0  0  0  0
M  END
>  <LOGBIO>
5.9700

>  <PRED_LOGBIO>
6.4300

>  <XV_RES>
-0.4710

>  <WHL_TMPL>
3

>  <ANCH>
16-46;22-23

$$$$
ROW22
  -MTS-   01071500383D 0   0.00000     0.00000     0

 49 53  0  0  0  0  0  0  0  0999 V2000
    3.9760   -0.6480    0.6530 C   0  0  0  0  0  0  0  0  0  0  0  0
    3.6670   -1.9230    0.0860 O   0  0  0  0  0  0  0  0  0  0  0  0
    2.6440   -2.6440    0.6440 C   0  0  0  0  0  0  0  0  0  0  0  0
    1.3260   -2.1840    0.5390 C   0  0  0  0  0  0  0  0  0  0  0  0
    0.2810   -2.9210    1.1090 C   0  0  0  0  0  0  0  0  0  0  0  0
   -1.2080   -2.6730    1.1520 C   0  0  0  0  0  0  0  0  0  0  0  0
   -1.8300   -3.9260    1.7200 C   0  0  0  0  0  0  0  0  0  0  0  0
   -0.7070   -4.7020    2.2920 C   0  0  0  0  0  0  0  0  0  0  0  0
   -1.2210   -5.7350    2.9330 N   0  0  0  0  0  0  0  0  0  0  0  0
   -2.6640   -5.6670    2.8030 N   0  0  0  0  0  0  0  0  0  0  0  0
   -2.9640   -4.5550    2.0610 C   0  0  0  0  0  0  0  0  0  0  0  0
   -4.3280   -4.1150    1.6940 C   0  0  0  0  0  0  0  0  0  0  0  0
   -5.2590   -3.8110    2.6950 C   0  0  0  0  0  0  0  0  0  0  0  0
   -6.5500   -3.3950    2.3480 C   0  0  0  0  0  0  0  0  0  0  0  0
   -6.9100   -3.2830    0.9990 C   0  0  0  0  0  0  0  0  0  0  0  0
   -5.9800   -3.5880   -0.0010 C   0  0  0  0  0  0  0  0  0  0  0  0
   -4.6890   -4.0030    0.3460 C   0  0  0  0  0  0  0  0  0  0  0  0
   -8.2750   -2.8440    0.6320 C   0  0  0  0  0  0  0  0  0  0  0  0
   -8.4550   -1.6850   -0.1320 C   0  0  0  0  0  0  0  0  0  0  0  0
   -9.7460   -1.2690   -0.4790 C   0  0  0  0  0  0  0  0  0  0  0  0
  -10.8570   -2.0120   -0.0620 C   0  0  0  0  0  0  0  0  0  0  0  0
  -12.1200   -1.6050   -0.4020 O   0  0  0  0  0  0  0  0  0  0  0  0
  -10.6760   -3.1710    0.7020 C   0  0  0  0  0  0  0  0  0  0  0  0
   -9.3860   -3.5870    1.0490 C   0  0  0  0  0  0  0  0  0  0  0  0
    0.5540   -4.1170    1.7840 C   0  0  0  0  0  0  0  0  0  0  0  0
    1.8720   -4.5760    1.8890 C   0  0  0  0  0  0  0  0  0  0  0  0
    2.9170   -3.8400    1.3180 C   0  0  0  0  0  0  0  0  0  0  0  0
    4.2070   -4.2890    1.4210 O   0  0  0  0  0  0  0  0  0  0  0  0
    4.9770   -3.8690    2.5500 C   0  0  0  0  0  0  0  0  0  0  0  0
    3.0580   -0.1150    0.8900 H   0  0  0  0  0  0  0  0  0  0  0  0
    4.4780   -0.8400    1.5990 H   0  0  0  0  0  0  0  0  0  0  0  0
    4.6030   -0.1190   -0.0620 H   0  0  0  0  0  0  0  0  0  0  0  0
    1.1150   -1.2620    0.0190 H   0  0  0  0  0  0  0  0  0  0  0  0
   -1.5520   -2.5760    0.1240 H   0  0  0  0  0  0  0  0  0  0  0  0
   -1.4110   -1.8400    1.8220 H   0  0  0  0  0  0  0  0  0  0  0  0
   -3.3280   -6.3220    3.1890 H   0  0  0  0  0  0  0  0  0  0  0  0
   -4.9810   -3.8970    3.7350 H   0  0  0  0  0  0  0  0  0  0  0  0
   -7.2680   -3.1610    3.1200 H   0  0  0  0  0  0  0  0  0  0  0  0
   -6.2580   -3.5010   -1.0410 H   0  0  0  0  0  0  0  0  0  0  0  0
   -3.9710   -4.2380   -0.4260 H   0  0  0  0  0  0  0  0  0  0  0  0
   -7.5980   -1.1120   -0.4540 H   0  0  0  0  0  0  0  0  0  0  0  0
   -9.8850   -0.3750   -1.0690 H   0  0  0  0  0  0  0  0  0  0  0  0
  -12.3950   -1.9950   -1.2470 H   0  0  0  0  0  0  0  0  0  0  0  0
  -11.5330   -3.7440    1.0240 H   0  0  0  0  0  0  0  0  0  0  0  0
   -9.2470   -4.4810    1.6390 H   0  0  0  0  0  0  0  0  0  0  0  0
    2.0830   -5.4990    2.4090 H   0  0  0  0  0  0  0  0  0  0  0  0
    4.4890   -4.2000    3.4650 H   0  0  0  0  0  0  0  0  0  0  0  0
    5.9730   -4.3040    2.4930 H   0  0  0  0  0  0  0  0  0  0  0  0
    5.0550   -2.7840    2.5530 H   0  0  0  0  0  0  0  0  0  0  0  0
  1 30  1  0  0  0  0
  1 31  1  0  0  0  0
  1 32  1  0  0  0  0
  1  2  1  0  0  0  0
  2  3  1  0  0  0  0
  3  4  2  0  0  0  0
  4 33  1  0  0  0  0
  4  5  1  0  0  0  0
  5  6  1  0  0  0  0
  6 34  1  0  0  0  0
  6 35  1  0  0  0  0
  6  7  1  0  0  0  0
  7  8  1  0  0  0  0
  8  9  2  0  0  0  0
  9 10  1  0  0  0  0
 10 36  1  0  0  0  0
 10 11  1  0  0  0  0
 11  7  2  0  0  0  0
 11 12  1  0  0  0  0
 12 13  2  0  0  0  0
 13 37  1  0  0  0  0
 13 14  1  0  0  0  0
 14 38  1  0  0  0  0
 14 15  2  0  0  0  0
 15 16  1  0  0  0  0
 16 39  1  0  0  0  0
 16 17  2  0  0  0  0
 17 12  1  0  0  0  0
 17 40  1  0  0  0  0
 15 18  1  0  0  0  0
 18 19  2  0  0  0  0
 19 41  1  0  0  0  0
 19 20  1  0  0  0  0
 20 42  1  0  0  0  0
 20 21  2  0  0  0  0
 21 22  1  0  0  0  0
 22 43  1  0  0  0  0
 21 23  1  0  0  0  0
 23 44  1  0  0  0  0
 23 24  2  0  0  0  0
 24 18  1  0  0  0  0
 24 45  1  0  0  0  0
  8 25  1  0  0  0  0
 25  5  2  0  0  0  0
 25 26  1  0  0  0  0
 26 46  1  0  0  0  0
 26 27  2  0  0  0  0
 27  3  1  0  0  0  0
 27 28  1  0  0  0  0
 28 29  1  0  0  0  0
 29 47  1  0  0  0  0
 29 48  1  0  0  0  0
 29 49  1  0  0  0  0
M  END
>  <LOGBIO>
8.8000

>  <PRED_LOGBIO>
7.9900

>  <XV_RES>
0.8970

>  <WHL_TMPL>
2

>  <ANCH>
17-18;6-5

$$$$
ROW23
  -MTS-   01071500383D 0   0.00000     0.00000     0

 56 59  0  0  1  0  0  0  0  0999 V2000
   -5.6890   -1.4050   13.5230 C   0  0  0  0  0  0  0  0  0  0  0  0
   -5.6260   -1.2960   12.0990 O   0  0  0  0  0  0  0  0  0  0  0  0
   -4.3810   -1.7710   11.5800 C   0  0  0  0  0  0  0  0  0  0  0  0
   -4.3750   -1.6290   10.0590 C   0  0  0  0  0  0  0  0  0  0  0  0
   -3.1300   -2.1030    9.5400 O   0  0  0  0  0  0  0  0  0  0  0  0
   -2.9380   -2.0550    8.1850 C   0  0  0  0  0  0  0  0  0  0  0  0
   -3.3080   -3.1440    7.3860 C   0  0  0  0  0  0  0  0  0  0  0  0
   -3.1110   -3.0960    6.0010 C   0  0  0  0  0  0  0  0  0  0  0  0
   -3.4610   -4.1310    5.2260 N   0  0  0  0  0  0  0  0  0  0  0  0
   -3.2760   -4.0920    3.9000 C   0  0  0  0  0  0  0  0  0  0  0  0
   -2.7360   -3.0170    3.3080 N   0  0  0  0  0  0  0  0  0  0  0  0
   -2.3650   -1.9490    4.0260 C   0  0  0  0  0  0  0  0  0  0  0  0
   -1.7960   -0.8210    3.3870 N   0  0  0  0  0  0  0  0  0  0  0  0
   -2.6620    0.2660    2.9080 C   0  0  1  0  0  0  0  0  0  0  0  0
   -4.1410   -0.1190    3.0960 C   0  0  0  0  0  0  0  0  0  0  0  0
   -4.9100    0.3440    1.8450 C   0  0  0  0  0  0  0  0  0  0  0  0
   -3.8860    0.9650    0.9920 N   0  0  0  0  0  0  0  0  0  0  0  0
   -2.7570    1.3760    1.8450 C   0  0  0  0  0  0  0  0  0  0  0  0
   -2.5450   -1.9580    5.4140 C   0  0  0  0  0  0  0  0  0  0  0  0
   -2.1750   -0.8690    6.2120 C   0  0  0  0  0  0  0  0  0  0  0  0
   -2.3710   -0.9180    7.5970 C   0  0  0  0  0  0  0  0  0  0  0  0
   -2.0090    0.1480    8.3790 O   0  0  0  0  0  0  0  0  0  0  0  0
   -2.9830    1.1680    8.6160 C   0  0  0  0  0  0  0  0  0  0  0  0
   -3.6740   -5.2540    3.0740 C   0  0  0  0  0  0  0  0  0  0  0  0
   -3.0940   -6.5070    3.3040 C   0  0  0  0  0  0  0  0  0  0  0  0
   -3.4700   -7.6060    2.5230 C   0  0  0  0  0  0  0  0  0  0  0  0
   -2.9110   -8.8150    2.7440 F   0  0  0  0  0  0  0  0  0  0  0  0
   -4.4280   -7.4530    1.5130 C   0  0  0  0  0  0  0  0  0  0  0  0
   -5.0080   -6.1990    1.2840 C   0  0  0  0  0  0  0  0  0  0  0  0
   -4.6320   -5.1000    2.0650 C   0  0  0  0  0  0  0  0  0  0  0  0
   -5.2000   -3.8740    1.8400 O   0  0  0  0  0  0  0  0  0  0  0  0
   -5.5760   -2.4470   13.8130 H   0  0  0  0  0  0  0  0  0  0  0  0
   -6.6500   -1.0340   13.8730 H   0  0  0  0  0  0  0  0  0  0  0  0
   -4.8900   -0.8160   13.9680 H   0  0  0  0  0  0  0  0  0  0  0  0
   -3.5660   -1.1860   12.0020 H   0  0  0  0  0  0  0  0  0  0  0  0
   -4.2520   -2.8170   11.8470 H   0  0  0  0  0  0  0  0  0  0  0  0
   -5.1900   -2.2130    9.6370 H   0  0  0  0  0  0  0  0  0  0  0  0
   -4.5040   -0.5820    9.7920 H   0  0  0  0  0  0  0  0  0  0  0  0
   -3.7450   -4.0220    7.8390 H   0  0  0  0  0  0  0  0  0  0  0  0
   -0.7960   -0.7640    3.2600 H   0  0  0  0  0  0  0  0  0  0  0  0
   -2.5750    0.9140    3.7780 H   0  0  0  0  0  0  0  0  0  0  0  0
   -4.5190    0.4600    3.9370 H   0  0  0  0  0  0  0  0  0  0  0  0
   -4.2130   -1.2020    3.1690 H   0  0  0  0  0  0  0  0  0  0  0  0
   -5.6060    1.1220    2.1500 H   0  0  0  0  0  0  0  0  0  0  0  0
   -5.3260   -0.5280    1.3450 H   0  0  0  0  0  0  0  0  0  0  0  0
   -4.2900    1.8090    0.6120 H   0  0  0  0  0  0  0  0  0  0  0  0
   -1.8530    1.3390    1.2420 H   0  0  0  0  0  0  0  0  0  0  0  0
   -2.9910    2.3170    2.3380 H   0  0  0  0  0  0  0  0  0  0  0  0
   -1.7380    0.0080    5.7590 H   0  0  0  0  0  0  0  0  0  0  0  0
   -3.2900    1.6040    7.6670 H   0  0  0  0  0  0  0  0  0  0  0  0
   -2.5510    1.9410    9.2480 H   0  0  0  0  0  0  0  0  0  0  0  0
   -3.8480    0.7350    9.1120 H   0  0  0  0  0  0  0  0  0  0  0  0
   -2.3550   -6.6260    4.0830 H   0  0  0  0  0  0  0  0  0  0  0  0
   -4.7180   -8.3010    0.9110 H   0  0  0  0  0  0  0  0  0  0  0  0
   -5.7470   -6.0810    0.5050 H   0  0  0  0  0  0  0  0  0  0  0  0
   -4.6880   -3.3670    1.1910 H   0  0  0  0  0  0  0  0  0  0  0  0
  1 32  1  0  0  0  0
  1 33  1  0  0  0  0
  1 34  1  0  0  0  0
  1  2  1  0  0  0  0
  2  3  1  0  0  0  0
  3 35  1  0  0  0  0
  3 36  1  0  0  0  0
  3  4  1  0  0  0  0
  4 37  1  0  0  0  0
  4 38  1  0  0  0  0
  4  5  1  0  0  0  0
  5  6  1  0  0  0  0
  6  7  2  0  0  0  0
  7 39  1  0  0  0  0
  7  8  1  0  0  0  0
  8  9  1  0  0  0  0
  9 10  2  0  0  0  0
 10 11  1  0  0  0  0
 11 12  2  0  0  0  0
 12 13  1  0  0  0  0
 13 40  1  0  0  0  0
 13 14  1  0  0  0  0
 14 41  1  0  0  0  0
 14 15  1  0  0  0  0
 15 42  1  0  0  0  0
 15 43  1  0  0  0  0
 15 16  1  0  0  0  0
 16 44  1  0  0  0  0
 16 45  1  0  0  0  0
 16 17  1  0  0  0  0
 17 46  1  0  0  0  0
 17 18  1  0  0  0  0
 18 14  1  0  0  0  0
 18 47  1  0  0  0  0
 18 48  1  0  0  0  0
 12 19  1  0  0  0  0
 19  8  2  0  0  0  0
 19 20  1  0  0  0  0
 20 49  1  0  0  0  0
 20 21  2  0  0  0  0
 21  6  1  0  0  0  0
 21 22  1  0  0  0  0
 22 23  1  0  0  0  0
 23 50  1  0  0  0  0
 23 51  1  0  0  0  0
 23 52  1  0  0  0  0
 10 24  1  0  0  0  0
 24 25  2  0  0  0  0
 25 53  1  0  0  0  0
 25 26  1  0  0  0  0
 26 27  1  0  0  0  0
 26 28  2  0  0  0  0
 28 54  1  0  0  0  0
 28 29  1  0  0  0  0
 29 55  1  0  0  0  0
 29 30  2  0  0  0  0
 30 24  1  0  0  0  0
 30 31  1  0  0  0  0
 31 56  1  0  0  0  0
M  END
>  <LOGBIO>
6.5900

>  <PRED_LOGBIO>
7.1200

>  <XV_RES>
-0.5820

>  <WHL_TMPL>
3

>  <ANCH>
9-12;25-23

$$$$
ROW24
  -MTS-   01071500383D 0   0.00000     0.00000     0

 38 41  0  0  0  0  0  0  0  0999 V2000
   -0.0350   -3.8770    0.1270 N   0  0  0  0  0  0  0  0  0  0  0  0
    0.1040   -2.8090    0.9730 C   0  0  0  0  0  0  0  0  0  0  0  0
   -0.9480   -2.4220    1.7080 C   0  0  0  0  0  0  0  0  0  0  0  0
   -0.7580   -1.2640    2.6100 C   0  0  0  0  0  0  0  0  0  0  0  0
    0.4130   -0.6580    2.6650 N   0  0  0  0  0  0  0  0  0  0  0  0
    1.4850   -1.0970    1.8780 C   0  0  0  0  0  0  0  0  0  0  0  0
    2.7420   -0.6440    1.7700 C   0  0  0  0  0  0  0  0  0  0  0  0
    3.4350   -1.4980    0.7800 C   0  0  0  0  0  0  0  0  0  0  0  0
    2.5680   -2.4000    0.3580 N   0  0  0  0  0  0  0  0  0  0  0  0
    1.3130   -2.1680    1.0420 N   0  0  0  0  0  0  0  0  0  0  0  0
    3.3270    0.5000    2.5050 C   0  0  0  0  0  0  0  0  0  0  0  0
    3.0490    0.8290    3.7740 C   0  0  0  0  0  0  0  0  0  0  0  0
    3.8480    2.0300    4.1080 C   0  0  0  0  0  0  0  0  0  0  0  0
    4.5500    2.3470    3.0360 N   0  0  0  0  0  0  0  0  0  0  0  0
    4.2380    1.3870    1.9950 N   0  0  0  0  0  0  0  0  0  0  0  0
   -1.9020   -0.7770    3.4660 C   0  0  0  0  0  0  0  0  0  0  0  0
   -2.0670    0.7450    3.3070 C   0  0  0  0  0  0  0  0  0  0  0  0
   -3.0910    1.3070    4.3100 C   0  0  0  0  0  0  0  0  0  0  0  0
   -2.7890    0.8340    5.7440 C   0  0  0  0  0  0  0  0  0  0  0  0
   -2.7090   -0.6320    5.8200 N   0  0  0  0  0  0  0  0  0  0  0  0
   -1.6540   -1.1530    4.9390 C   0  0  0  0  0  0  0  0  0  0  0  0
    0.7470   -4.1820   -0.4340 H   0  0  0  0  0  0  0  0  0  0  0  0
   -0.9200   -4.3600    0.0640 H   0  0  0  0  0  0  0  0  0  0  0  0
   -1.8960   -2.9350    1.6450 H   0  0  0  0  0  0  0  0  0  0  0  0
    4.4620   -1.4010    0.4610 H   0  0  0  0  0  0  0  0  0  0  0  0
    2.3670    0.3130    4.4320 H   0  0  0  0  0  0  0  0  0  0  0  0
    3.8550    2.5500    5.0540 H   0  0  0  0  0  0  0  0  0  0  0  0
    4.6230    1.3750    1.0610 H   0  0  0  0  0  0  0  0  0  0  0  0
   -2.7890   -1.2870    3.0970 H   0  0  0  0  0  0  0  0  0  0  0  0
   -1.1060    1.2320    3.4600 H   0  0  0  0  0  0  0  0  0  0  0  0
   -2.3930    0.9700    2.2930 H   0  0  0  0  0  0  0  0  0  0  0  0
   -4.0910    0.9860    4.0260 H   0  0  0  0  0  0  0  0  0  0  0  0
   -3.0730    2.3940    4.2770 H   0  0  0  0  0  0  0  0  0  0  0  0
   -1.8480    1.2650    6.0780 H   0  0  0  0  0  0  0  0  0  0  0  0
   -3.5690    1.1880    6.4150 H   0  0  0  0  0  0  0  0  0  0  0  0
   -2.5100   -0.9090    6.7710 H   0  0  0  0  0  0  0  0  0  0  0  0
   -0.6900   -0.7590    5.2550 H   0  0  0  0  0  0  0  0  0  0  0  0
   -1.6060   -2.2360    5.0320 H   0  0  0  0  0  0  0  0  0  0  0  0
  1 22  1  0  0  0  0
  1 23  1  0  0  0  0
  1  2  1  0  0  0  0
  2  3  2  0  0  0  0
  3 24  1  0  0  0  0
  3  4  1  0  0  0  0
  4  5  2  0  0  0  0
  5  6  1  0  0  0  0
  6  7  2  0  0  0  0
  7  8  1  0  0  0  0
  8 25  1  0  0  0  0
  8  9  2  0  0  0  0
  9 10  1  0  0  0  0
 10  2  1  0  0  0  0
 10  6  1  0  0  0  0
  7 11  1  0  0  0  0
 11 12  2  0  0  0  0
 12 26  1  0  0  0  0
 12 13  1  0  0  0  0
 13 27  1  0  0  0  0
 13 14  2  0  0  0  0
 14 15  1  0  0  0  0
 15 11  1  0  0  0  0
 15 28  1  0  0  0  0
  4 16  1  0  0  0  0
 16 29  1  0  0  0  0
 16 17  1  0  0  0  0
 17 30  1  0  0  0  0
 17 31  1  0  0  0  0
 17 18  1  0  0  0  0
 18 32  1  0  0  0  0
 18 33  1  0  0  0  0
 18 19  1  0  0  0  0
 19 34  1  0  0  0  0
 19 35  1  0  0  0  0
 19 20  1  0  0  0  0
 20 36  1  0  0  0  0
 20 21  1  0  0  0  0
 21 16  1  0  0  0  0
 21 37  1  0  0  0  0
 21 38  1  0  0  0  0
M  END
>  <LOGBIO>
5.7000

>  <PRED_LOGBIO>
5.3500

>  <XV_RES>
0.3110

>  <WHL_TMPL>
3

>  <ANCH>
47-48;10-11

$$$$
ROW25
  -MTS-   01071500383D 0   0.00000     0.00000     0

 31 33  0  0  0  0  0  0  0  0999 V2000
   -0.0350   -3.8770    0.1270 N   0  0  0  0  0  0  0  0  0  0  0  0
    0.1040   -2.8090    0.9730 C   0  0  0  0  0  0  0  0  0  0  0  0
   -0.9480   -2.4220    1.7080 C   0  0  0  0  0  0  0  0  0  0  0  0
   -0.7580   -1.2640    2.6100 C   0  0  0  0  0  0  0  0  0  0  0  0
    0.4130   -0.6580    2.6650 N   0  0  0  0  0  0  0  0  0  0  0  0
    1.4850   -1.0970    1.8780 C   0  0  0  0  0  0  0  0  0  0  0  0
    2.7420   -0.6440    1.7700 C   0  0  0  0  0  0  0  0  0  0  0  0
    3.3390    0.5230    2.5200 Br  0  0  0  0  0  0  0  0  0  0  0  0
    3.4350   -1.4980    0.7800 C   0  0  0  0  0  0  0  0  0  0  0  0
    2.5680   -2.4000    0.3580 N   0  0  0  0  0  0  0  0  0  0  0  0
    1.3130   -2.1680    1.0420 N   0  0  0  0  0  0  0  0  0  0  0  0
   -1.9020   -0.7770    3.4660 C   0  0  0  0  0  0  0  0  0  0  0  0
   -2.0670    0.7450    3.3070 C   0  0  0  0  0  0  0  0  0  0  0  0
   -3.0910    1.3070    4.3100 C   0  0  0  0  0  0  0  0  0  0  0  0
   -2.7890    0.8340    5.7440 C   0  0  0  0  0  0  0  0  0  0  0  0
   -2.7090   -0.6320    5.8200 N   0  0  0  0  0  0  0  0  0  0  0  0
   -1.6540   -1.1530    4.9390 C   0  0  0  0  0  0  0  0  0  0  0  0
    0.7470   -4.1820   -0.4340 H   0  0  0  0  0  0  0  0  0  0  0  0
   -0.9200   -4.3600    0.0640 H   0  0  0  0  0  0  0  0  0  0  0  0
   -1.8960   -2.9350    1.6450 H   0  0  0  0  0  0  0  0  0  0  0  0
    4.4620   -1.4010    0.4610 H   0  0  0  0  0  0  0  0  0  0  0  0
   -2.7890   -1.2870    3.0970 H   0  0  0  0  0  0  0  0  0  0  0  0
   -1.1060    1.2320    3.4600 H   0  0  0  0  0  0  0  0  0  0  0  0
   -2.3930    0.9700    2.2930 H   0  0  0  0  0  0  0  0  0  0  0  0
   -4.0910    0.9860    4.0260 H   0  0  0  0  0  0  0  0  0  0  0  0
   -3.0730    2.3940    4.2770 H   0  0  0  0  0  0  0  0  0  0  0  0
   -1.8480    1.2650    6.0780 H   0  0  0  0  0  0  0  0  0  0  0  0
   -3.5690    1.1880    6.4150 H   0  0  0  0  0  0  0  0  0  0  0  0
   -2.5100   -0.9090    6.7710 H   0  0  0  0  0  0  0  0  0  0  0  0
   -0.6900   -0.7590    5.2550 H   0  0  0  0  0  0  0  0  0  0  0  0
   -1.6060   -2.2360    5.0320 H   0  0  0  0  0  0  0  0  0  0  0  0
  1 18  1  0  0  0  0
  1 19  1  0  0  0  0
  1  2  1  0  0  0  0
  2  3  2  0  0  0  0
  3 20  1  0  0  0  0
  3  4  1  0  0  0  0
  4  5  2  0  0  0  0
  5  6  1  0  0  0  0
  6  7  2  0  0  0  0
  7  8  1  0  0  0  0
  7  9  1  0  0  0  0
  9 21  1  0  0  0  0
  9 10  2  0  0  0  0
 10 11  1  0  0  0  0
 11  2  1  0  0  0  0
 11  6  1  0  0  0  0
  4 12  1  0  0  0  0
 12 22  1  0  0  0  0
 12 13  1  0  0  0  0
 13 23  1  0  0  0  0
 13 24  1  0  0  0  0
 13 14  1  0  0  0  0
 14 25  1  0  0  0  0
 14 26  1  0  0  0  0
 14 15  1  0  0  0  0
 15 27  1  0  0  0  0
 15 28  1  0  0  0  0
 15 16  1  0  0  0  0
 16 29  1  0  0  0  0
 16 17  1  0  0  0  0
 17 12  1  0  0  0  0
 17 30  1  0  0  0  0
 17 31  1  0  0  0  0
M  END
>  <LOGBIO>
5.9700

>  <PRED_LOGBIO>
5.8800

>  <XV_RES>
0.0700

>  <WHL_TMPL>
3

>  <ANCH>
44-50;15-14

$$$$
ROW26
  -MTS-   01071500383D 0   0.00000     0.00000     0

 49 53  0  0  0  0  0  0  0  0999 V2000
   -0.3670    1.1430    2.0950 O   0  0  0  0  0  0  0  0  0  0  0  0
   -1.0480    0.3930    1.3980 C   0  0  0  0  0  0  0  0  0  0  0  0
   -0.5360   -0.6130    0.5900 N   0  0  0  0  0  0  0  0  0  0  0  0
    0.8520   -0.8870    0.5550 C   0  0  0  0  0  0  0  0  0  0  0  0
    1.7320   -0.1440    1.3510 C   0  0  0  0  0  0  0  0  0  0  0  0
    3.1050   -0.4150    1.3170 C   0  0  0  0  0  0  0  0  0  0  0  0
    3.5980   -1.4280    0.4860 C   0  0  0  0  0  0  0  0  0  0  0  0
    2.7180   -2.1710   -0.3100 C   0  0  0  0  0  0  0  0  0  0  0  0
    1.3450   -1.9000   -0.2750 C   0  0  0  0  0  0  0  0  0  0  0  0
    0.4550   -2.6510   -1.0800 N   0  0  0  0  0  0  0  0  0  0  0  0
   -0.6390   -3.4530   -0.5140 C   0  0  0  0  0  0  0  0  0  0  0  0
   -1.9710   -3.2150   -1.2490 C   0  0  0  0  0  0  0  0  0  0  0  0
   -1.8180   -3.3770   -2.7020 N   0  0  0  0  0  0  0  0  0  0  0  0
   -0.8000   -2.4650   -3.2440 C   0  0  0  0  0  0  0  0  0  0  0  0
    0.5540   -2.6890   -2.5460 C   0  0  0  0  0  0  0  0  0  0  0  0
   -2.5180    0.5600    1.3690 C   0  0  0  0  0  0  0  0  0  0  0  0
   -3.1450    1.0760    0.3030 C   0  0  0  0  0  0  0  0  0  0  0  0
   -4.8620    1.0760    0.7330 S   0  0  0  0  0  0  0  0  0  0  0  0
   -4.6220    0.3720    2.3400 C   0  0  0  0  0  0  0  0  0  0  0  0
   -3.3200    0.1860    2.4540 N   0  0  0  0  0  0  0  0  0  0  0  0
   -5.6630    0.0570    3.3440 C   0  0  0  0  0  0  0  0  0  0  0  0
   -6.6830   -0.8490    3.0330 C   0  0  0  0  0  0  0  0  0  0  0  0
   -7.6680   -1.1470    3.9830 C   0  0  0  0  0  0  0  0  0  0  0  0
   -7.6320   -0.5380    5.2430 C   0  0  0  0  0  0  0  0  0  0  0  0
   -8.4530   -0.6470    6.3340 O   0  0  0  0  0  0  0  0  0  0  0  0
   -8.1620    0.4860    7.1560 C   0  0  0  0  0  0  0  0  0  0  0  0
   -6.8080    0.8130    6.8340 O   0  0  0  0  0  0  0  0  0  0  0  0
   -6.6110    0.3690    5.5530 C   0  0  0  0  0  0  0  0  0  0  0  0
   -5.6270    0.6660    4.6040 C   0  0  0  0  0  0  0  0  0  0  0  0
   -1.1640   -1.1580    0.0180 H   0  0  0  0  0  0  0  0  0  0  0  0
    1.3510    0.6380    1.9920 H   0  0  0  0  0  0  0  0  0  0  0  0
    3.7840    0.1580    1.9310 H   0  0  0  0  0  0  0  0  0  0  0  0
    4.6570   -1.6370    0.4600 H   0  0  0  0  0  0  0  0  0  0  0  0
    3.0980   -2.9530   -0.9500 H   0  0  0  0  0  0  0  0  0  0  0  0
   -0.3780   -4.5080   -0.5680 H   0  0  0  0  0  0  0  0  0  0  0  0
   -0.7570   -3.2090    0.5390 H   0  0  0  0  0  0  0  0  0  0  0  0
   -2.3300   -2.2110   -1.0320 H   0  0  0  0  0  0  0  0  0  0  0  0
   -2.7170   -3.9180   -0.8830 H   0  0  0  0  0  0  0  0  0  0  0  0
   -2.7030   -3.2010   -3.1540 H   0  0  0  0  0  0  0  0  0  0  0  0
   -1.1200   -1.4360   -3.0940 H   0  0  0  0  0  0  0  0  0  0  0  0
   -0.6910   -2.6380   -4.3120 H   0  0  0  0  0  0  0  0  0  0  0  0
    0.9640   -3.6490   -2.8540 H   0  0  0  0  0  0  0  0  0  0  0  0
    1.2610   -1.9320   -2.8790 H   0  0  0  0  0  0  0  0  0  0  0  0
   -2.6990    1.4190   -0.6190 H   0  0  0  0  0  0  0  0  0  0  0  0
   -6.7110   -1.3190    2.0610 H   0  0  0  0  0  0  0  0  0  0  0  0
   -8.4550   -1.8460    3.7440 H   0  0  0  0  0  0  0  0  0  0  0  0
   -8.8310    1.3150    6.9350 H   0  0  0  0  0  0  0  0  0  0  0  0
   -8.2690    0.2440    8.2120 H   0  0  0  0  0  0  0  0  0  0  0  0
   -4.8390    1.3660    4.8430 H   0  0  0  0  0  0  0  0  0  0  0  0
  1  2  2  0  0  0  0
  2  3  1  0  0  0  0
  3 30  1  0  0  0  0
  3  4  1  0  0  0  0
  4  5  2  0  0  0  0
  5 31  1  0  0  0  0
  5  6  1  0  0  0  0
  6 32  1  0  0  0  0
  6  7  2  0  0  0  0
  7 33  1  0  0  0  0
  7  8  1  0  0  0  0
  8 34  1  0  0  0  0
  8  9  2  0  0  0  0
  9  4  1  0  0  0  0
  9 10  1  0  0  0  0
 10 11  1  0  0  0  0
 11 35  1  0  0  0  0
 11 36  1  0  0  0  0
 11 12  1  0  0  0  0
 12 37  1  0  0  0  0
 12 38  1  0  0  0  0
 12 13  1  0  0  0  0
 13 39  1  0  0  0  0
 13 14  1  0  0  0  0
 14 40  1  0  0  0  0
 14 41  1  0  0  0  0
 14 15  1  0  0  0  0
 15 10  1  0  0  0  0
 15 42  1  0  0  0  0
 15 43  1  0  0  0  0
  2 16  1  0  0  0  0
 16 17  2  0  0  0  0
 17 44  1  0  0  0  0
 17 18  1  0  0  0  0
 18 19  1  0  0  0  0
 19 20  2  0  0  0  0
 20 16  1  0  0  0  0
 19 21  1  0  0  0  0
 21 22  2  0  0  0  0
 22 45  1  0  0  0  0
 22 23  1  0  0  0  0
 23 46  1  0  0  0  0
 23 24  2  0  0  0  0
 24 25  1  0  0  0  0
 25 26  1  0  0  0  0
 26 47  1  0  0  0  0
 26 48  1  0  0  0  0
 26 27  1  0  0  0  0
 27 28  1  0  0  0  0
 28 24  1  0  0  0  0
 28 29  2  0  0  0  0
 29 21  1  0  0  0  0
 29 49  1  0  0  0  0
M  END
>  <LOGBIO>
6.7700

>  <PRED_LOGBIO>
7.1600

>  <XV_RES>
-0.4360

>  <WHL_TMPL>
1

>  <ANCH>
7-19;2-1

$$$$
ROW28
  -MTS-   01071500383D 0   0.00000     0.00000     0

 52 56  0  0  1  0  0  0  0  0999 V2000
   -7.7820   -7.9590    0.2950 C   0  0  0  0  0  0  0  0  0  0  0  0
   -6.3390   -7.9950    0.5730 N   0  0  0  0  0  0  0  0  0  0  0  0
   -5.6170   -9.1160    0.8890 C   0  0  0  0  0  0  0  0  0  0  0  0
   -4.3290   -8.8010    1.0820 C   0  0  0  0  0  0  0  0  0  0  0  0
   -4.1880   -7.3420    0.8760 C   0  0  0  0  0  0  0  0  0  0  0  0
   -3.1140   -6.4460    0.9370 C   0  0  0  0  0  0  0  0  0  0  0  0
   -3.3230   -5.0860    0.6800 C   0  0  0  0  0  0  0  0  0  0  0  0
   -4.6050   -4.6220    0.3640 C   0  0  0  0  0  0  0  0  0  0  0  0
   -5.6790   -5.5180    0.3030 C   0  0  0  0  0  0  0  0  0  0  0  0
   -5.4710   -6.8780    0.5600 C   0  0  0  0  0  0  0  0  0  0  0  0
   -2.1880   -4.1380    0.7440 C   0  0  0  0  0  0  0  0  0  0  0  0
   -2.2140   -3.1190    1.6130 C   0  0  0  0  0  0  0  0  0  0  0  0
   -0.9520   -2.3600    1.7610 C   0  0  0  0  0  0  0  0  0  0  0  0
   -0.7580   -1.2640    2.6100 C   0  0  0  0  0  0  0  0  0  0  0  0
   -1.7960   -0.8220    3.3870 N   0  0  0  0  0  0  0  0  0  0  0  0
   -2.6620    0.2650    2.9080 C   0  0  1  0  0  0  0  0  0  0  0  0
   -2.3760    0.5500    1.4230 C   0  0  0  0  0  0  0  0  0  0  0  0
   -3.1180    1.8090    0.9390 C   0  0  0  0  0  0  0  0  0  0  0  0
   -2.8790    3.0000    1.8860 C   0  0  0  0  0  0  0  0  0  0  0  0
   -3.2350    2.6640    3.2720 N   0  0  0  0  0  0  0  0  0  0  0  0
   -2.4420    1.5270    3.7630 C   0  0  0  0  0  0  0  0  0  0  0  0
    0.4310   -0.6490    2.6660 N   0  0  0  0  0  0  0  0  0  0  0  0
    1.4700   -1.0520    1.9220 C   0  0  0  0  0  0  0  0  0  0  0  0
    1.3430   -2.1420    1.0520 C   0  0  0  0  0  0  0  0  0  0  0  0
    2.4920   -2.5850    0.2320 C   0  0  0  0  0  0  0  0  0  0  0  0
    2.6650   -2.1120   -0.8900 O   0  0  0  0  0  0  0  0  0  0  0  0
    3.3370   -3.4960    0.7070 N   0  0  0  0  0  0  0  0  0  0  0  0
    0.1130   -2.8070    0.9700 C   0  0  0  0  0  0  0  0  0  0  0  0
   -0.5510   -4.1800    0.0720 S   0  0  0  0  0  0  0  0  0  0  0  0
   -8.2800   -8.7480    0.8550 H   0  0  0  0  0  0  0  0  0  0  0  0
   -7.9500   -8.1090   -0.7700 H   0  0  0  0  0  0  0  0  0  0  0  0
   -8.1850   -6.9930    0.5930 H   0  0  0  0  0  0  0  0  0  0  0  0
   -6.0280  -10.1110    0.9700 H   0  0  0  0  0  0  0  0  0  0  0  0
   -3.5370   -9.4880    1.3420 H   0  0  0  0  0  0  0  0  0  0  0  0
   -2.1250   -6.8040    1.1810 H   0  0  0  0  0  0  0  0  0  0  0  0
   -4.7660   -3.5720    0.1660 H   0  0  0  0  0  0  0  0  0  0  0  0
   -6.6680   -5.1600    0.0590 H   0  0  0  0  0  0  0  0  0  0  0  0
   -3.1030   -2.8660    2.1720 H   0  0  0  0  0  0  0  0  0  0  0  0
   -1.9670   -1.2430    4.2890 H   0  0  0  0  0  0  0  0  0  0  0  0
   -3.6820   -0.0920    3.0280 H   0  0  0  0  0  0  0  0  0  0  0  0
   -1.3050    0.6840    1.2790 H   0  0  0  0  0  0  0  0  0  0  0  0
   -2.6840   -0.3050    0.8240 H   0  0  0  0  0  0  0  0  0  0  0  0
   -4.1850    1.6010    0.8820 H   0  0  0  0  0  0  0  0  0  0  0  0
   -2.7790    2.0680   -0.0610 H   0  0  0  0  0  0  0  0  0  0  0  0
   -1.8330    3.2930    1.8420 H   0  0  0  0  0  0  0  0  0  0  0  0
   -3.4730    3.8500    1.5560 H   0  0  0  0  0  0  0  0  0  0  0  0
   -3.0670    3.4630    3.8660 H   0  0  0  0  0  0  0  0  0  0  0  0
   -1.3870    1.7900    3.7540 H   0  0  0  0  0  0  0  0  0  0  0  0
   -2.7130    1.3150    4.7960 H   0  0  0  0  0  0  0  0  0  0  0  0
    2.4130   -0.5320    1.9930 H   0  0  0  0  0  0  0  0  0  0  0  0
    3.1940   -3.8850    1.6280 H   0  0  0  0  0  0  0  0  0  0  0  0
    4.1210   -3.7980    0.1470 H   0  0  0  0  0  0  0  0  0  0  0  0
  1 30  1  0  0  0  0
  1 31  1  0  0  0  0
  1 32  1  0  0  0  0
  1  2  1  0  0  0  0
  2  3  1  0  0  0  0
  3 33  1  0  0  0  0
  3  4  2  0  0  0  0
  4 34  1  0  0  0  0
  4  5  1  0  0  0  0
  5  6  2  0  0  0  0
  6 35  1  0  0  0  0
  6  7  1  0  0  0  0
  7  8  2  0  0  0  0
  8 36  1  0  0  0  0
  8  9  1  0  0  0  0
  9 37  1  0  0  0  0
  9 10  2  0  0  0  0
 10  2  1  0  0  0  0
 10  5  1  0  0  0  0
  7 11  1  0  0  0  0
 11 12  2  0  0  0  0
 12 38  1  0  0  0  0
 12 13  1  0  0  0  0
 13 14  2  0  0  0  0
 14 15  1  0  0  0  0
 15 39  1  0  0  0  0
 15 16  1  0  0  0  0
 16 40  1  0  0  0  0
 16 17  1  0  0  0  0
 17 41  1  0  0  0  0
 17 42  1  0  0  0  0
 17 18  1  0  0  0  0
 18 43  1  0  0  0  0
 18 44  1  0  0  0  0
 18 19  1  0  0  0  0
 19 45  1  0  0  0  0
 19 46  1  0  0  0  0
 19 20  1  0  0  0  0
 20 47  1  0  0  0  0
 20 21  1  0  0  0  0
 21 16  1  0  0  0  0
 21 48  1  0  0  0  0
 21 49  1  0  0  0  0
 14 22  1  0  0  0  0
 22 23  2  0  0  0  0
 23 50  1  0  0  0  0
 23 24  1  0  0  0  0
 24 25  1  0  0  0  0
 25 26  2  0  0  0  0
 25 27  1  0  0  0  0
 27 51  1  0  0  0  0
 27 52  1  0  0  0  0
 24 28  2  0  0  0  0
 28 13  1  0  0  0  0
 28 29  1  0  0  0  0
 29 11  1  0  0  0  0
M  END
>  <LOGBIO>
8.1000

>  <PRED_LOGBIO>
8.4800

>  <XV_RES>
-0.3560

>  <WHL_TMPL>
3

>  <ANCH>
16-46;23-42

$$$$
ROW30
  -MTS-   01071500383D 0   0.00000     0.00000     0

 45 49  0  0  0  0  0  0  0  0999 V2000
    5.3030   -3.8370    3.2890 C   0  0  0  0  0  0  0  0  0  0  0  0
    4.8930   -3.6350    1.9350 O   0  0  0  0  0  0  0  0  0  0  0  0
    3.5700   -3.3690    1.6950 C   0  0  0  0  0  0  0  0  0  0  0  0
    3.1130   -2.0460    1.6840 C   0  0  0  0  0  0  0  0  0  0  0  0
    1.7620   -1.7750    1.4400 C   0  0  0  0  0  0  0  0  0  0  0  0
    0.8670   -2.8260    1.2070 C   0  0  0  0  0  0  0  0  0  0  0  0
   -0.5080   -2.2460    0.9760 C   0  0  0  0  0  0  0  0  0  0  0  0
   -0.4080   -0.7750    1.3010 C   0  0  0  0  0  0  0  0  0  0  0  0
    1.0410   -0.4830    1.3750 C   0  0  0  0  0  0  0  0  0  0  0  0
    1.1790    0.8230    1.5100 N   0  0  0  0  0  0  0  0  0  0  0  0
   -0.1470    1.4100    1.5270 N   0  0  0  0  0  0  0  0  0  0  0  0
   -1.0560    0.3940    1.3980 C   0  0  0  0  0  0  0  0  0  0  0  0
   -2.5260    0.5610    1.3690 C   0  0  0  0  0  0  0  0  0  0  0  0
   -3.3350    0.2050    2.4560 C   0  0  0  0  0  0  0  0  0  0  0  0
   -4.7180    0.3900    2.3820 C   0  0  0  0  0  0  0  0  0  0  0  0
   -5.2930    0.9350    1.2340 C   0  0  0  0  0  0  0  0  0  0  0  0
   -4.4880    1.3060    0.1580 C   0  0  0  0  0  0  0  0  0  0  0  0
   -3.1060    1.1240    0.2250 C   0  0  0  0  0  0  0  0  0  0  0  0
   -6.7300    1.1160    1.1600 C   0  0  0  0  0  0  0  0  0  0  0  0
   -7.8790    1.2610    1.1000 N   0  0  0  0  0  0  0  0  0  0  0  0
    1.3240   -4.1490    1.2190 C   0  0  0  0  0  0  0  0  0  0  0  0
    2.6760   -4.4210    1.4630 C   0  0  0  0  0  0  0  0  0  0  0  0
    3.1690   -5.8480    1.4750 C   0  0  0  0  0  0  0  0  0  0  0  0
    3.5900   -6.2330    0.1210 N   0  0  0  0  0  0  0  0  0  0  0  0
    2.7960   -6.8000   -0.8410 C   0  0  0  0  0  0  0  0  0  0  0  0
    3.5480   -7.0000   -1.9330 C   0  0  0  0  0  0  0  0  0  0  0  0
    4.8400   -6.5460   -1.6440 N   0  0  0  0  0  0  0  0  0  0  0  0
    4.8460   -6.0890   -0.4060 C   0  0  0  0  0  0  0  0  0  0  0  0
    4.7640   -4.6840    3.7090 H   0  0  0  0  0  0  0  0  0  0  0  0
    6.3720   -4.0370    3.3190 H   0  0  0  0  0  0  0  0  0  0  0  0
    5.0850   -2.9440    3.8710 H   0  0  0  0  0  0  0  0  0  0  0  0
    3.8030   -1.2350    1.8630 H   0  0  0  0  0  0  0  0  0  0  0  0
   -0.7780   -2.3660   -0.0710 H   0  0  0  0  0  0  0  0  0  0  0  0
   -1.2160   -2.7180    1.6540 H   0  0  0  0  0  0  0  0  0  0  0  0
   -0.3610    2.3930    1.6180 H   0  0  0  0  0  0  0  0  0  0  0  0
   -2.8910   -0.2110    3.3480 H   0  0  0  0  0  0  0  0  0  0  0  0
   -5.3440    0.1100    3.2160 H   0  0  0  0  0  0  0  0  0  0  0  0
   -4.9340    1.7340   -0.7270 H   0  0  0  0  0  0  0  0  0  0  0  0
   -2.4830    1.4180   -0.6070 H   0  0  0  0  0  0  0  0  0  0  0  0
    0.6340   -4.9600    1.0390 H   0  0  0  0  0  0  0  0  0  0  0  0
    2.3670   -6.5060    1.8060 H   0  0  0  0  0  0  0  0  0  0  0  0
    4.0130   -5.9340    2.1560 H   0  0  0  0  0  0  0  0  0  0  0  0
    1.7490   -7.0440   -0.7380 H   0  0  0  0  0  0  0  0  0  0  0  0
    3.2170   -7.4320   -2.8650 H   0  0  0  0  0  0  0  0  0  0  0  0
    5.7000   -5.6700    0.1070 H   0  0  0  0  0  0  0  0  0  0  0  0
  1 29  1  0  0  0  0
  1 30  1  0  0  0  0
  1 31  1  0  0  0  0
  1  2  1  0  0  0  0
  2  3  1  0  0  0  0
  3  4  2  0  0  0  0
  4 32  1  0  0  0  0
  4  5  1  0  0  0  0
  5  6  2  0  0  0  0
  6  7  1  0  0  0  0
  7 33  1  0  0  0  0
  7 34  1  0  0  0  0
  7  8  1  0  0  0  0
  8  9  1  0  0  0  0
  9  5  1  0  0  0  0
  9 10  2  0  0  0  0
 10 11  1  0  0  0  0
 11 35  1  0  0  0  0
 11 12  1  0  0  0  0
 12  8  2  0  0  0  0
 12 13  1  0  0  0  0
 13 14  2  0  0  0  0
 14 36  1  0  0  0  0
 14 15  1  0  0  0  0
 15 37  1  0  0  0  0
 15 16  2  0  0  0  0
 16 17  1  0  0  0  0
 17 38  1  0  0  0  0
 17 18  2  0  0  0  0
 18 13  1  0  0  0  0
 18 39  1  0  0  0  0
 16 19  1  0  0  0  0
 19 20  3  0  0  0  0
  6 21  1  0  0  0  0
 21 40  1  0  0  0  0
 21 22  2  0  0  0  0
 22  3  1  0  0  0  0
 22 23  1  0  0  0  0
 23 41  1  0  0  0  0
 23 42  1  0  0  0  0
 23 24  1  0  0  0  0
 24 25  1  0  0  0  0
 25 43  1  0  0  0  0
 25 26  2  0  0  0  0
 26 44  1  0  0  0  0
 26 27  1  0  0  0  0
 27 28  2  0  0  0  0
 28 24  1  0  0  0  0
 28 45  1  0  0  0  0
M  END
>  <LOGBIO>
8.7000

>  <PRED_LOGBIO>
6.9700

>  <XV_RES>
2.3400

>  <WHL_TMPL>
1

>  <ANCH>
8-17;20-21

$$$$
ROW31
  -MTS-   01071500383D 0   0.00000     0.00000     0

 55 59  0  0  0  0  0  0  0  0999 V2000
   -8.2830   -7.1620    4.4690 N   0  0  0  0  0  0  0  0  0  0  0  0
   -7.4300   -6.5640    3.9590 C   0  0  0  0  0  0  0  0  0  0  0  0
   -6.3630   -5.8170    3.3210 C   0  0  0  0  0  0  0  0  0  0  0  0
   -5.4950   -6.4630    2.4340 C   0  0  0  0  0  0  0  0  0  0  0  0
   -4.4720   -5.7240    1.8290 C   0  0  0  0  0  0  0  0  0  0  0  0
   -4.3420   -4.3620    2.1250 C   0  0  0  0  0  0  0  0  0  0  0  0
   -5.2460   -3.7790    3.0210 C   0  0  0  0  0  0  0  0  0  0  0  0
   -6.2160   -4.5110    3.5860 N   0  0  0  0  0  0  0  0  0  0  0  0
   -3.2710   -3.5530    1.5010 C   0  0  0  0  0  0  0  0  0  0  0  0
   -3.4410   -2.4910    0.7350 N   0  0  0  0  0  0  0  0  0  0  0  0
   -2.1310   -2.0090    0.3420 N   0  0  0  0  0  0  0  0  0  0  0  0
   -1.1980   -2.8350    0.9110 C   0  0  0  0  0  0  0  0  0  0  0  0
   -1.8150   -3.7880    1.6230 C   0  0  0  0  0  0  0  0  0  0  0  0
   -0.7690   -4.6850    2.2410 C   0  0  0  0  0  0  0  0  0  0  0  0
    0.5540   -4.1170    1.7840 C   0  0  0  0  0  0  0  0  0  0  0  0
    1.8820   -4.4940    2.0140 C   0  0  0  0  0  0  0  0  0  0  0  0
    2.9280   -3.7570    1.4440 C   0  0  0  0  0  0  0  0  0  0  0  0
    2.6440   -2.6440    0.6440 C   0  0  0  0  0  0  0  0  0  0  0  0
    3.6670   -1.9230    0.0860 O   0  0  0  0  0  0  0  0  0  0  0  0
    3.9760   -0.6480    0.6530 C   0  0  0  0  0  0  0  0  0  0  0  0
    2.7380    0.2670    0.5970 C   0  0  0  0  0  0  0  0  0  0  0  0
    3.0110    1.6260    1.2670 C   0  0  0  0  0  0  0  0  0  0  0  0
    3.4940    1.4580    2.6450 N   0  0  0  0  0  0  0  0  0  0  0  0
    4.0150    0.0950    2.8190 C   0  0  0  0  0  0  0  0  0  0  0  0
    4.5010   -0.1330    4.2630 C   0  0  0  0  0  0  0  0  0  0  0  0
    5.5320    0.9330    4.6810 C   0  0  0  0  0  0  0  0  0  0  0  0
    5.0210    2.3550    4.3830 C   0  0  0  0  0  0  0  0  0  0  0  0
    4.5140    2.4760    2.9340 C   0  0  0  0  0  0  0  0  0  0  0  0
    1.3160   -2.2670    0.4140 C   0  0  0  0  0  0  0  0  0  0  0  0
    0.2700   -3.0040    0.9840 C   0  0  0  0  0  0  0  0  0  0  0  0
   -5.6120   -7.5150    2.2200 H   0  0  0  0  0  0  0  0  0  0  0  0
   -3.7890   -6.2000    1.1410 H   0  0  0  0  0  0  0  0  0  0  0  0
   -5.1600   -2.7290    3.2600 H   0  0  0  0  0  0  0  0  0  0  0  0
   -1.9410   -1.2100   -0.2460 H   0  0  0  0  0  0  0  0  0  0  0  0
   -0.8760   -5.6720    1.7970 H   0  0  0  0  0  0  0  0  0  0  0  0
   -0.8330   -4.6170    3.3250 H   0  0  0  0  0  0  0  0  0  0  0  0
    2.1010   -5.3530    2.6310 H   0  0  0  0  0  0  0  0  0  0  0  0
    3.9530   -4.0480    1.6210 H   0  0  0  0  0  0  0  0  0  0  0  0
    4.7280   -0.1950    0.0110 H   0  0  0  0  0  0  0  0  0  0  0  0
    4.2540   -0.7740    1.6970 H   0  0  0  0  0  0  0  0  0  0  0  0
    1.9700   -0.2200    1.1940 H   0  0  0  0  0  0  0  0  0  0  0  0
    2.4940    0.4460   -0.4480 H   0  0  0  0  0  0  0  0  0  0  0  0
    2.0500    2.1310    1.3380 H   0  0  0  0  0  0  0  0  0  0  0  0
    3.7750    2.1390    0.6870 H   0  0  0  0  0  0  0  0  0  0  0  0
    4.8410   -0.0690    2.1290 H   0  0  0  0  0  0  0  0  0  0  0  0
    3.2300   -0.6250    2.5960 H   0  0  0  0  0  0  0  0  0  0  0  0
    3.6510   -0.1000    4.9410 H   0  0  0  0  0  0  0  0  0  0  0  0
    4.9500   -1.1210    4.3430 H   0  0  0  0  0  0  0  0  0  0  0  0
    6.4650    0.7640    4.1480 H   0  0  0  0  0  0  0  0  0  0  0  0
    5.7380    0.8390    5.7450 H   0  0  0  0  0  0  0  0  0  0  0  0
    4.2150    2.6020    5.0700 H   0  0  0  0  0  0  0  0  0  0  0  0
    5.8240    3.0700    4.5460 H   0  0  0  0  0  0  0  0  0  0  0  0
    5.3490    2.3580    2.2470 H   0  0  0  0  0  0  0  0  0  0  0  0
    4.0890    3.4660    2.7810 H   0  0  0  0  0  0  0  0  0  0  0  0
    1.0970   -1.4080   -0.2030 H   0  0  0  0  0  0  0  0  0  0  0  0
  1  2  3  0  0  0  0
  2  3  1  0  0  0  0
  3  4  2  0  0  0  0
  4 31  1  0  0  0  0
  4  5  1  0  0  0  0
  5 32  1  0  0  0  0
  5  6  2  0  0  0  0
  6  7  1  0  0  0  0
  7 33  1  0  0  0  0
  7  8  2  0  0  0  0
  8  3  1  0  0  0  0
  6  9  1  0  0  0  0
  9 10  2  0  0  0  0
 10 11  1  0  0  0  0
 11 34  1  0  0  0  0
 11 12  1  0  0  0  0
 12 13  2  0  0  0  0
 13  9  1  0  0  0  0
 13 14  1  0  0  0  0
 14 35  1  0  0  0  0
 14 36  1  0  0  0  0
 14 15  1  0  0  0  0
 15 16  2  0  0  0  0
 16 37  1  0  0  0  0
 16 17  1  0  0  0  0
 17 38  1  0  0  0  0
 17 18  2  0  0  0  0
 18 19  1  0  0  0  0
 19 20  1  0  0  0  0
 20 39  1  0  0  0  0
 20 40  1  0  0  0  0
 20 21  1  0  0  0  0
 21 41  1  0  0  0  0
 21 42  1  0  0  0  0
 21 22  1  0  0  0  0
 22 43  1  0  0  0  0
 22 44  1  0  0  0  0
 22 23  1  0  0  0  0
 23 24  1  0  0  0  0
 24 45  1  0  0  0  0
 24 46  1  0  0  0  0
 24 25  1  0  0  0  0
 25 47  1  0  0  0  0
 25 48  1  0  0  0  0
 25 26  1  0  0  0  0
 26 49  1  0  0  0  0
 26 50  1  0  0  0  0
 26 27  1  0  0  0  0
 27 51  1  0  0  0  0
 27 52  1  0  0  0  0
 27 28  1  0  0  0  0
 28 23  1  0  0  0  0
 28 53  1  0  0  0  0
 28 54  1  0  0  0  0
 18 29  1  0  0  0  0
 29 55  1  0  0  0  0
 29 30  2  0  0  0  0
 30 12  1  0  0  0  0
 30 15  1  0  0  0  0
M  END
>  <LOGBIO>
8.5900

>  <PRED_LOGBIO>
8.8400

>  <XV_RES>
-0.2810

>  <WHL_TMPL>
2

>  <ANCH>
17-18;26-27

$$$$
ROW32
  -MTS-   01071500383D 0   0.00000     0.00000     0

 62 67  0  0  0  0  0  0  0  0999 V2000
    5.1090   -0.3040    0.1600 O   0  0  0  0  0  0  0  0  0  0  0  0
    3.7140    0.0110    0.1860 C   0  0  2  0  0  0  0  0  0  0  0  0
    2.9910   -0.8020   -0.9020 C   0  0  0  0  0  0  0  0  0  0  0  0
    1.4670   -0.5880   -0.8470 C   0  0  0  0  0  0  0  0  0  0  0  0
    0.9060   -0.8970    0.5540 C   0  0  2  0  0  0  0  0  0  0  0  0
    1.6290   -0.0830    1.6430 C   0  0  0  0  0  0  0  0  0  0  0  0
    3.1530   -0.2980    1.5870 C   0  0  0  0  0  0  0  0  0  0  0  0
   -0.5360   -0.6130    0.5900 N   0  0  0  0  0  0  0  0  0  0  0  0
   -1.0480    0.3930    1.3980 C   0  0  0  0  0  0  0  0  0  0  0  0
   -0.3670    1.1430    2.0950 O   0  0  0  0  0  0  0  0  0  0  0  0
   -2.5260    0.5610    1.3690 C   0  0  0  0  0  0  0  0  0  0  0  0
   -3.3340    0.2050    2.4550 C   0  0  0  0  0  0  0  0  0  0  0  0
   -4.7190    0.4010    2.3910 C   0  0  0  0  0  0  0  0  0  0  0  0
   -5.2960    0.9520    1.2400 C   0  0  0  0  0  0  0  0  0  0  0  0
   -4.4870    1.3080    0.1540 C   0  0  0  0  0  0  0  0  0  0  0  0
   -5.3980    1.8650   -0.9140 C   0  0  0  0  0  0  0  0  0  0  0  0
   -6.7860    1.7880   -0.3260 C   0  0  0  0  0  0  0  0  0  0  0  0
   -8.2150    2.0710   -0.5860 C   0  0  0  0  0  0  0  0  0  0  0  0
   -8.8960    1.7060    0.4840 N   0  0  0  0  0  0  0  0  0  0  0  0
   -7.9540    1.1850    1.4570 N   0  0  0  0  0  0  0  0  0  0  0  0
   -6.7030    1.2630    0.9040 C   0  0  0  0  0  0  0  0  0  0  0  0
   -8.7790    2.6560   -1.8230 C   0  0  0  0  0  0  0  0  0  0  0  0
   -8.3730    3.9280   -2.2440 C   0  0  0  0  0  0  0  0  0  0  0  0
   -8.9060    4.4820   -3.4140 C   0  0  0  0  0  0  0  0  0  0  0  0
   -9.8460    3.7640   -4.1630 C   0  0  0  0  0  0  0  0  0  0  0  0
  -10.2530    2.4920   -3.7420 C   0  0  0  0  0  0  0  0  0  0  0  0
   -9.7200    1.9380   -2.5720 C   0  0  0  0  0  0  0  0  0  0  0  0
  -10.4100    4.3500   -5.3990 C   0  0  0  0  0  0  0  0  0  0  0  0
   -9.5640    4.6910   -6.4610 C   0  0  0  0  0  0  0  0  0  0  0  0
  -10.0980    5.2450   -7.6310 C   0  0  0  0  0  0  0  0  0  0  0  0
  -11.4770    5.4580   -7.7390 C   0  0  0  0  0  0  0  0  0  0  0  0
  -11.9990    6.0000   -8.8840 O   0  0  0  0  0  0  0  0  0  0  0  0
  -12.3230    5.1170   -6.6770 C   0  0  0  0  0  0  0  0  0  0  0  0
  -11.7900    4.5630   -5.5070 C   0  0  0  0  0  0  0  0  0  0  0  0
   -3.1020    1.1120    0.2180 C   0  0  0  0  0  0  0  0  0  0  0  0
    5.2520   -1.2240   -0.1120 H   0  0  0  0  0  0  0  0  0  0  0  0
    3.5930    1.0720   -0.0210 H   0  0  0  0  0  0  0  0  0  0  0  0
    3.2120   -1.8600   -0.7720 H   0  0  0  0  0  0  0  0  0  0  0  0
    3.3620   -0.5080   -1.8820 H   0  0  0  0  0  0  0  0  0  0  0  0
    1.2360    0.4420   -1.1090 H   0  0  0  0  0  0  0  0  0  0  0  0
    0.9830   -1.2300   -1.5800 H   0  0  0  0  0  0  0  0  0  0  0  0
    0.9970   -1.9610    0.7630 H   0  0  0  0  0  0  0  0  0  0  0  0
    1.4080    0.9740    1.5120 H   0  0  0  0  0  0  0  0  0  0  0  0
    1.2580   -0.3780    2.6220 H   0  0  0  0  0  0  0  0  0  0  0  0
    3.3840   -1.3280    1.8490 H   0  0  0  0  0  0  0  0  0  0  0  0
    3.6370    0.3450    2.3200 H   0  0  0  0  0  0  0  0  0  0  0  0
   -1.1640   -1.1590    0.0180 H   0  0  0  0  0  0  0  0  0  0  0  0
   -2.8900   -0.2200    3.3430 H   0  0  0  0  0  0  0  0  0  0  0  0
   -5.3430    0.1260    3.2290 H   0  0  0  0  0  0  0  0  0  0  0  0
   -5.3610    1.1890   -1.7660 H   0  0  0  0  0  0  0  0  0  0  0  0
   -5.1420    2.9070   -1.0950 H   0  0  0  0  0  0  0  0  0  0  0  0
   -8.1800    0.8290    2.3740 H   0  0  0  0  0  0  0  0  0  0  0  0
   -7.6470    4.4820   -1.6660 H   0  0  0  0  0  0  0  0  0  0  0  0
   -8.5920    5.4630   -3.7380 H   0  0  0  0  0  0  0  0  0  0  0  0
  -10.9790    1.9390   -4.3190 H   0  0  0  0  0  0  0  0  0  0  0  0
  -10.0330    0.9570   -2.2470 H   0  0  0  0  0  0  0  0  0  0  0  0
   -8.5000    4.5270   -6.3780 H   0  0  0  0  0  0  0  0  0  0  0  0
   -9.4450    5.5080   -8.4500 H   0  0  0  0  0  0  0  0  0  0  0  0
  -12.0310    6.9680   -8.8270 H   0  0  0  0  0  0  0  0  0  0  0  0
  -13.3880    5.2810   -6.7600 H   0  0  0  0  0  0  0  0  0  0  0  0
  -12.4430    4.3000   -4.6880 H   0  0  0  0  0  0  0  0  0  0  0  0
   -2.4790    1.3870   -0.6200 H   0  0  0  0  0  0  0  0  0  0  0  0
  1 36  1  0  0  0  0
  1  2  1  0  0  0  0
  2 37  1  0  0  0  0
  2  3  1  0  0  0  0
  3 38  1  0  0  0  0
  3 39  1  0  0  0  0
  3  4  1  0  0  0  0
  4 40  1  0  0  0  0
  4 41  1  0  0  0  0
  4  5  1  0  0  0  0
  5 42  1  0  0  0  0
  5  6  1  0  0  0  0
  6 43  1  0  0  0  0
  6 44  1  0  0  0  0
  6  7  1  0  0  0  0
  7  2  1  0  0  0  0
  7 45  1  0  0  0  0
  7 46  1  0  0  0  0
  5  8  1  0  0  0  0
  8 47  1  0  0  0  0
  8  9  1  0  0  0  0
  9 10  2  0  0  0  0
  9 11  1  0  0  0  0
 11 12  2  0  0  0  0
 12 48  1  0  0  0  0
 12 13  1  0  0  0  0
 13 49  1  0  0  0  0
 13 14  2  0  0  0  0
 14 15  1  0  0  0  0
 15 16  1  0  0  0  0
 16 50  1  0  0  0  0
 16 51  1  0  0  0  0
 16 17  1  0  0  0  0
 17 18  1  0  0  0  0
 18 19  2  0  0  0  0
 19 20  1  0  0  0  0
 20 52  1  0  0  0  0
 20 21  1  0  0  0  0
 21 14  1  0  0  0  0
 21 17  2  0  0  0  0
 18 22  1  0  0  0  0
 22 23  2  0  0  0  0
 23 53  1  0  0  0  0
 23 24  1  0  0  0  0
 24 54  1  0  0  0  0
 24 25  2  0  0  0  0
 25 26  1  0  0  0  0
 26 55  1  0  0  0  0
 26 27  2  0  0  0  0
 27 22  1  0  0  0  0
 27 56  1  0  0  0  0
 25 28  1  0  0  0  0
 28 29  2  0  0  0  0
 29 57  1  0  0  0  0
 29 30  1  0  0  0  0
 30 58  1  0  0  0  0
 30 31  2  0  0  0  0
 31 32  1  0  0  0  0
 32 59  1  0  0  0  0
 31 33  1  0  0  0  0
 33 60  1  0  0  0  0
 33 34  2  0  0  0  0
 34 28  1  0  0  0  0
 34 61  1  0  0  0  0
 15 35  2  0  0  0  0
 35 11  1  0  0  0  0
 35 62  1  0  0  0  0
M  END
>  <LOGBIO>
8.2100

>  <PRED_LOGBIO>
8.2700

>  <XV_RES>
-0.0500

>  <WHL_TMPL>
1

>  <ANCH>
8-17;23-24

$$$$
ROW33
  -MTS-   01071500383D 0   0.00000     0.00000     0

 48 52  0  0  0  0  0  0  0  0999 V2000
   -0.3670    1.1430    2.0950 O   0  0  0  0  0  0  0  0  0  0  0  0
   -1.0480    0.3930    1.3980 C   0  0  0  0  0  0  0  0  0  0  0  0
   -0.5360   -0.6130    0.5900 N   0  0  0  0  0  0  0  0  0  0  0  0
    0.8520   -0.8870    0.5550 C   0  0  0  0  0  0  0  0  0  0  0  0
    1.7430   -0.1520    1.3460 C   0  0  0  0  0  0  0  0  0  0  0  0
    3.0580   -0.4100    1.3130 N   0  0  0  0  0  0  0  0  0  0  0  0
    3.5760   -1.3700    0.5350 C   0  0  0  0  0  0  0  0  0  0  0  0
    2.7370   -2.1400   -0.2790 C   0  0  0  0  0  0  0  0  0  0  0  0
    1.3580   -1.8970   -0.2710 C   0  0  0  0  0  0  0  0  0  0  0  0
    0.4890   -2.6620   -1.0850 N   0  0  0  0  0  0  0  0  0  0  0  0
   -0.6010   -3.4780   -0.5310 C   0  0  0  0  0  0  0  0  0  0  0  0
   -1.9270   -3.2610   -1.2830 C   0  0  0  0  0  0  0  0  0  0  0  0
   -1.7530   -3.4230   -2.7330 N   0  0  0  0  0  0  0  0  0  0  0  0
   -0.7410   -2.4980   -3.2650 C   0  0  0  0  0  0  0  0  0  0  0  0
    0.6070   -2.7020   -2.5490 C   0  0  0  0  0  0  0  0  0  0  0  0
   -2.5180    0.5600    1.3690 C   0  0  0  0  0  0  0  0  0  0  0  0
   -3.1450    1.0760    0.3030 C   0  0  0  0  0  0  0  0  0  0  0  0
   -4.8620    1.0760    0.7330 S   0  0  0  0  0  0  0  0  0  0  0  0
   -4.6220    0.3720    2.3400 C   0  0  0  0  0  0  0  0  0  0  0  0
   -3.3200    0.1860    2.4540 N   0  0  0  0  0  0  0  0  0  0  0  0
   -5.6630    0.0570    3.3440 C   0  0  0  0  0  0  0  0  0  0  0  0
   -5.7590    0.5570    4.5830 C   0  0  0  0  0  0  0  0  0  0  0  0
   -6.9030    0.0750    5.3890 C   0  0  0  0  0  0  0  0  0  0  0  0
   -7.1760    0.4770    6.7020 C   0  0  0  0  0  0  0  0  0  0  0  0
   -8.2870   -0.0420    7.3770 C   0  0  0  0  0  0  0  0  0  0  0  0
   -9.1260   -0.9640    6.7380 C   0  0  0  0  0  0  0  0  0  0  0  0
   -8.8530   -1.3660    5.4250 C   0  0  0  0  0  0  0  0  0  0  0  0
   -7.7410   -0.8470    4.7510 C   0  0  0  0  0  0  0  0  0  0  0  0
   -7.0260   -1.0540    3.1450 S   0  0  0  0  0  0  0  0  0  0  0  0
   -1.1640   -1.1580    0.0180 H   0  0  0  0  0  0  0  0  0  0  0  0
    1.3680    0.6310    1.9880 H   0  0  0  0  0  0  0  0  0  0  0  0
    4.6410   -1.5490    0.5350 H   0  0  0  0  0  0  0  0  0  0  0  0
    3.1500   -2.9150   -0.9080 H   0  0  0  0  0  0  0  0  0  0  0  0
   -0.3240   -4.5290   -0.5800 H   0  0  0  0  0  0  0  0  0  0  0  0
   -0.7360   -3.2340    0.5200 H   0  0  0  0  0  0  0  0  0  0  0  0
   -2.3020   -2.2620   -1.0730 H   0  0  0  0  0  0  0  0  0  0  0  0
   -2.6670   -3.9730   -0.9240 H   0  0  0  0  0  0  0  0  0  0  0  0
   -2.6350   -3.2610   -3.1970 H   0  0  0  0  0  0  0  0  0  0  0  0
   -1.0770   -1.4730   -3.1210 H   0  0  0  0  0  0  0  0  0  0  0  0
   -0.6160   -2.6720   -4.3310 H   0  0  0  0  0  0  0  0  0  0  0  0
    1.0340   -3.6560   -2.8510 H   0  0  0  0  0  0  0  0  0  0  0  0
    1.3070   -1.9360   -2.8760 H   0  0  0  0  0  0  0  0  0  0  0  0
   -2.6990    1.4190   -0.6190 H   0  0  0  0  0  0  0  0  0  0  0  0
   -5.0460    1.2700    4.9700 H   0  0  0  0  0  0  0  0  0  0  0  0
   -6.5290    1.1880    7.1950 H   0  0  0  0  0  0  0  0  0  0  0  0
   -8.4980    0.2680    8.3890 H   0  0  0  0  0  0  0  0  0  0  0  0
   -9.9830   -1.3650    7.2580 H   0  0  0  0  0  0  0  0  0  0  0  0
   -9.4990   -2.0770    4.9330 H   0  0  0  0  0  0  0  0  0  0  0  0
  1  2  2  0  0  0  0
  2  3  1  0  0  0  0
  3 30  1  0  0  0  0
  3  4  1  0  0  0  0
  4  5  2  0  0  0  0
  5 31  1  0  0  0  0
  5  6  1  0  0  0  0
  6  7  2  0  0  0  0
  7 32  1  0  0  0  0
  7  8  1  0  0  0  0
  8 33  1  0  0  0  0
  8  9  2  0  0  0  0
  9  4  1  0  0  0  0
  9 10  1  0  0  0  0
 10 11  1  0  0  0  0
 11 34  1  0  0  0  0
 11 35  1  0  0  0  0
 11 12  1  0  0  0  0
 12 36  1  0  0  0  0
 12 37  1  0  0  0  0
 12 13  1  0  0  0  0
 13 38  1  0  0  0  0
 13 14  1  0  0  0  0
 14 39  1  0  0  0  0
 14 40  1  0  0  0  0
 14 15  1  0  0  0  0
 15 10  1  0  0  0  0
 15 41  1  0  0  0  0
 15 42  1  0  0  0  0
  2 16  1  0  0  0  0
 16 17  2  0  0  0  0
 17 43  1  0  0  0  0
 17 18  1  0  0  0  0
 18 19  1  0  0  0  0
 19 20  2  0  0  0  0
 20 16  1  0  0  0  0
 19 21  1  0  0  0  0
 21 22  2  0  0  0  0
 22 44  1  0  0  0  0
 22 23  1  0  0  0  0
 23 24  2  0  0  0  0
 24 45  1  0  0  0  0
 24 25  1  0  0  0  0
 25 46  1  0  0  0  0
 25 26  2  0  0  0  0
 26 47  1  0  0  0  0
 26 27  1  0  0  0  0
 27 48  1  0  0  0  0
 27 28  2  0  0  0  0
 28 23  1  0  0  0  0
 28 29  1  0  0  0  0
 29 21  1  0  0  0  0
M  END
>  <LOGBIO>
8.5200

>  <PRED_LOGBIO>
7.7600

>  <XV_RES>
0.9460

>  <WHL_TMPL>
1

>  <ANCH>
7-19;2-1

$$$$
ROW34
  -MTS-   01071500383D 0   0.00000     0.00000     0

 59 63  0  0  0  0  0  0  0  0999 V2000
   -8.0550    7.4740   -6.5140 C   0  0  0  0  0  0  0  0  0  0  0  0
   -7.4940    7.6820   -5.2150 O   0  0  0  0  0  0  0  0  0  0  0  0
   -7.1930    6.5800   -4.4600 C   0  0  0  0  0  0  0  0  0  0  0  0
   -8.1530    6.0390   -3.5970 C   0  0  0  0  0  0  0  0  0  0  0  0
   -7.8450    4.9120   -2.8250 C   0  0  0  0  0  0  0  0  0  0  0  0
   -6.5760    4.3260   -2.9170 C   0  0  0  0  0  0  0  0  0  0  0  0
   -5.6160    4.8670   -3.7810 C   0  0  0  0  0  0  0  0  0  0  0  0
   -5.9250    5.9940   -4.5520 C   0  0  0  0  0  0  0  0  0  0  0  0
   -6.2510    3.1350   -2.1020 C   0  0  0  0  0  0  0  0  0  0  0  0
   -6.9460    1.8290   -2.1460 C   0  0  0  0  0  0  0  0  0  0  0  0
   -6.3440    1.0270   -1.2560 C   0  0  0  0  0  0  0  0  0  0  0  0
   -6.6960   -0.2720   -0.9980 N   0  0  0  0  0  0  0  0  0  0  0  0
   -5.3240    1.7070   -0.6460 N   0  0  0  0  0  0  0  0  0  0  0  0
   -5.2880    3.0450   -1.2040 N   0  0  0  0  0  0  0  0  0  0  0  0
   -4.4870    1.2110    0.3190 C   0  0  0  0  0  0  0  0  0  0  0  0
   -3.1730    1.1000    0.2550 N   0  0  0  0  0  0  0  0  0  0  0  0
   -2.5180    0.5600    1.3690 C   0  0  0  0  0  0  0  0  0  0  0  0
   -3.2850    0.2020    2.4080 C   0  0  0  0  0  0  0  0  0  0  0  0
   -4.9400    0.5860    1.9110 S   0  0  0  0  0  0  0  0  0  0  0  0
   -1.0480    0.3930    1.3980 C   0  0  0  0  0  0  0  0  0  0  0  0
   -0.3670    1.1430    2.0950 O   0  0  0  0  0  0  0  0  0  0  0  0
   -0.5360   -0.6130    0.5900 N   0  0  0  0  0  0  0  0  0  0  0  0
    0.8520   -0.8870    0.5550 C   0  0  0  0  0  0  0  0  0  0  0  0
    1.3450   -1.9000   -0.2750 C   0  0  0  0  0  0  0  0  0  0  0  0
    2.7180   -2.1710   -0.3100 C   0  0  0  0  0  0  0  0  0  0  0  0
    3.5980   -1.4280    0.4860 C   0  0  0  0  0  0  0  0  0  0  0  0
    3.1050   -0.4150    1.3170 C   0  0  0  0  0  0  0  0  0  0  0  0
    1.7320   -0.1440    1.3510 C   0  0  0  0  0  0  0  0  0  0  0  0
    1.2340    0.8810    2.1910 N   0  0  0  0  0  0  0  0  0  0  0  0
    0.2590    0.6240    3.2610 C   0  0  0  0  0  0  0  0  0  0  0  0
    0.6650    1.2940    4.5870 C   0  0  0  0  0  0  0  0  0  0  0  0
    0.9620    2.7210    4.3960 N   0  0  0  0  0  0  0  0  0  0  0  0
    2.0310    2.9240    3.4080 C   0  0  0  0  0  0  0  0  0  0  0  0
    1.6500    2.2840    2.0600 C   0  0  0  0  0  0  0  0  0  0  0  0
   -7.3600    6.8970   -7.1210 H   0  0  0  0  0  0  0  0  0  0  0  0
   -8.2400    8.4360   -6.9880 H   0  0  0  0  0  0  0  0  0  0  0  0
   -8.9930    6.9300   -6.4210 H   0  0  0  0  0  0  0  0  0  0  0  0
   -9.1310    6.4910   -3.5260 H   0  0  0  0  0  0  0  0  0  0  0  0
   -8.5850    4.4940   -2.1590 H   0  0  0  0  0  0  0  0  0  0  0  0
   -4.6380    4.4150   -3.8520 H   0  0  0  0  0  0  0  0  0  0  0  0
   -5.1840    6.4110   -5.2180 H   0  0  0  0  0  0  0  0  0  0  0  0
   -7.7820    1.5700   -2.7780 H   0  0  0  0  0  0  0  0  0  0  0  0
   -5.8780   -0.7910   -0.7110 H   0  0  0  0  0  0  0  0  0  0  0  0
   -7.3840   -0.2930   -0.2590 H   0  0  0  0  0  0  0  0  0  0  0  0
   -2.9640   -0.2280    3.3450 H   0  0  0  0  0  0  0  0  0  0  0  0
   -1.1640   -1.1590    0.0180 H   0  0  0  0  0  0  0  0  0  0  0  0
    0.6660   -2.4730   -0.8890 H   0  0  0  0  0  0  0  0  0  0  0  0
    3.0980   -2.9530   -0.9500 H   0  0  0  0  0  0  0  0  0  0  0  0
    4.6570   -1.6370    0.4600 H   0  0  0  0  0  0  0  0  0  0  0  0
    3.7840    0.1580    1.9310 H   0  0  0  0  0  0  0  0  0  0  0  0
   -0.7180    0.9890    2.9540 H   0  0  0  0  0  0  0  0  0  0  0  0
    0.1640   -0.4500    3.4110 H   0  0  0  0  0  0  0  0  0  0  0  0
    1.5400    0.7920    4.9930 H   0  0  0  0  0  0  0  0  0  0  0  0
   -0.1420    1.1850    5.3080 H   0  0  0  0  0  0  0  0  0  0  0  0
    1.2370    3.1270    5.2790 H   0  0  0  0  0  0  0  0  0  0  0  0
    2.9530    2.4770    3.7740 H   0  0  0  0  0  0  0  0  0  0  0  0
    2.1980    3.9900    3.2690 H   0  0  0  0  0  0  0  0  0  0  0  0
    0.8470    2.8580    1.6030 H   0  0  0  0  0  0  0  0  0  0  0  0
    2.4970    2.3470    1.3800 H   0  0  0  0  0  0  0  0  0  0  0  0
  1 35  1  0  0  0  0
  1 36  1  0  0  0  0
  1 37  1  0  0  0  0
  1  2  1  0  0  0  0
  2  3  1  0  0  0  0
  3  4  2  0  0  0  0
  4 38  1  0  0  0  0
  4  5  1  0  0  0  0
  5 39  1  0  0  0  0
  5  6  2  0  0  0  0
  6  7  1  0  0  0  0
  7 40  1  0  0  0  0
  7  8  2  0  0  0  0
  8  3  1  0  0  0  0
  8 41  1  0  0  0  0
  6  9  1  0  0  0  0
  9 10  1  0  0  0  0
 10 42  1  0  0  0  0
 10 11  2  0  0  0  0
 11 12  1  0  0  0  0
 12 43  1  0  0  0  0
 12 44  1  0  0  0  0
 11 13  1  0  0  0  0
 13 14  1  0  0  0  0
 14  9  2  0  0  0  0
 13 15  1  0  0  0  0
 15 16  2  0  0  0  0
 16 17  1  0  0  0  0
 17 18  2  0  0  0  0
 18 45  1  0  0  0  0
 18 19  1  0  0  0  0
 19 15  1  0  0  0  0
 17 20  1  0  0  0  0
 20 21  2  0  0  0  0
 20 22  1  0  0  0  0
 22 46  1  0  0  0  0
 22 23  1  0  0  0  0
 23 24  2  0  0  0  0
 24 47  1  0  0  0  0
 24 25  1  0  0  0  0
 25 48  1  0  0  0  0
 25 26  2  0  0  0  0
 26 49  1  0  0  0  0
 26 27  1  0  0  0  0
 27 50  1  0  0  0  0
 27 28  2  0  0  0  0
 28 23  1  0  0  0  0
 28 29  1  0  0  0  0
 29 30  1  0  0  0  0
 30 51  1  0  0  0  0
 30 52  1  0  0  0  0
 30 31  1  0  0  0  0
 31 53  1  0  0  0  0
 31 54  1  0  0  0  0
 31 32  1  0  0  0  0
 32 55  1  0  0  0  0
 32 33  1  0  0  0  0
 33 56  1  0  0  0  0
 33 57  1  0  0  0  0
 33 34  1  0  0  0  0
 34 29  1  0  0  0  0
 34 58  1  0  0  0  0
 34 59  1  0  0  0  0
M  END
>  <LOGBIO>
6.0100

>  <PRED_LOGBIO>
5.8500

>  <XV_RES>
0.0560

>  <WHL_TMPL>
1

>  <ANCH>
7-19;31-32

$$$$
ROW35
  -MTS-   01071500383D 0   0.00000     0.00000     0

 51 55  0  0  0  0  0  0  0  0999 V2000
   -0.3670    1.1430    2.0950 O   0  0  0  0  0  0  0  0  0  0  0  0
   -1.0480    0.3930    1.3980 C   0  0  0  0  0  0  0  0  0  0  0  0
   -0.5360   -0.6130    0.5900 N   0  0  0  0  0  0  0  0  0  0  0  0
    0.8520   -0.8870    0.5550 C   0  0  0  0  0  0  0  0  0  0  0  0
    1.7320   -0.1440    1.3510 C   0  0  0  0  0  0  0  0  0  0  0  0
    3.1050   -0.4150    1.3170 C   0  0  0  0  0  0  0  0  0  0  0  0
    3.5980   -1.4280    0.4860 C   0  0  0  0  0  0  0  0  0  0  0  0
    2.7180   -2.1710   -0.3100 C   0  0  0  0  0  0  0  0  0  0  0  0
    1.3450   -1.9000   -0.2750 C   0  0  0  0  0  0  0  0  0  0  0  0
    0.4550   -2.6510   -1.0800 N   0  0  0  0  0  0  0  0  0  0  0  0
   -0.6390   -3.4530   -0.5140 C   0  0  0  0  0  0  0  0  0  0  0  0
   -1.9710   -3.2150   -1.2490 C   0  0  0  0  0  0  0  0  0  0  0  0
   -1.8180   -3.3770   -2.7020 N   0  0  0  0  0  0  0  0  0  0  0  0
   -0.8000   -2.4650   -3.2440 C   0  0  0  0  0  0  0  0  0  0  0  0
    0.5540   -2.6890   -2.5460 C   0  0  0  0  0  0  0  0  0  0  0  0
   -2.5180    0.5600    1.3690 C   0  0  0  0  0  0  0  0  0  0  0  0
   -3.1450    1.0760    0.3030 C   0  0  0  0  0  0  0  0  0  0  0  0
   -4.8620    1.0760    0.7330 S   0  0  0  0  0  0  0  0  0  0  0  0
   -4.6220    0.3720    2.3400 C   0  0  0  0  0  0  0  0  0  0  0  0
   -3.3200    0.1860    2.4540 N   0  0  0  0  0  0  0  0  0  0  0  0
   -5.6630    0.0570    3.3440 C   0  0  0  0  0  0  0  0  0  0  0  0
   -6.6830   -0.8490    3.0330 C   0  0  0  0  0  0  0  0  0  0  0  0
   -7.6680   -1.1470    3.9830 C   0  0  0  0  0  0  0  0  0  0  0  0
   -7.6320   -0.5380    5.2430 C   0  0  0  0  0  0  0  0  0  0  0  0
   -8.5070   -0.7120    6.2830 O   0  0  0  0  0  0  0  0  0  0  0  0
   -8.2790    0.3300    7.2350 C   0  0  0  0  0  0  0  0  0  0  0  0
   -6.8520    0.8420    6.9670 C   0  0  0  0  0  0  0  0  0  0  0  0
   -6.6110    0.3690    5.5530 C   0  0  0  0  0  0  0  0  0  0  0  0
   -5.6260    0.6660    4.6040 C   0  0  0  0  0  0  0  0  0  0  0  0
   -1.1640   -1.1580    0.0180 H   0  0  0  0  0  0  0  0  0  0  0  0
    1.3510    0.6380    1.9920 H   0  0  0  0  0  0  0  0  0  0  0  0
    3.7840    0.1580    1.9310 H   0  0  0  0  0  0  0  0  0  0  0  0
    4.6570   -1.6370    0.4600 H   0  0  0  0  0  0  0  0  0  0  0  0
    3.0980   -2.9530   -0.9500 H   0  0  0  0  0  0  0  0  0  0  0  0
   -0.3780   -4.5080   -0.5680 H   0  0  0  0  0  0  0  0  0  0  0  0
   -0.7570   -3.2090    0.5390 H   0  0  0  0  0  0  0  0  0  0  0  0
   -2.3300   -2.2110   -1.0320 H   0  0  0  0  0  0  0  0  0  0  0  0
   -2.7170   -3.9180   -0.8830 H   0  0  0  0  0  0  0  0  0  0  0  0
   -2.7030   -3.2010   -3.1540 H   0  0  0  0  0  0  0  0  0  0  0  0
   -1.1200   -1.4360   -3.0940 H   0  0  0  0  0  0  0  0  0  0  0  0
   -0.6910   -2.6380   -4.3120 H   0  0  0  0  0  0  0  0  0  0  0  0
    0.9640   -3.6490   -2.8540 H   0  0  0  0  0  0  0  0  0  0  0  0
    1.2610   -1.9320   -2.8790 H   0  0  0  0  0  0  0  0  0  0  0  0
   -2.6990    1.4190   -0.6190 H   0  0  0  0  0  0  0  0  0  0  0  0
   -6.7110   -1.3190    2.0610 H   0  0  0  0  0  0  0  0  0  0  0  0
   -8.4550   -1.8460    3.7440 H   0  0  0  0  0  0  0  0  0  0  0  0
   -8.9890    1.1370    7.0620 H   0  0  0  0  0  0  0  0  0  0  0  0
   -8.3300   -0.0840    8.2400 H   0  0  0  0  0  0  0  0  0  0  0  0
   -6.1340    0.4120    7.6620 H   0  0  0  0  0  0  0  0  0  0  0  0
   -6.7930    1.9260    7.0430 H   0  0  0  0  0  0  0  0  0  0  0  0
   -4.8390    1.3660    4.8430 H   0  0  0  0  0  0  0  0  0  0  0  0
  1  2  2  0  0  0  0
  2  3  1  0  0  0  0
  3 30  1  0  0  0  0
  3  4  1  0  0  0  0
  4  5  2  0  0  0  0
  5 31  1  0  0  0  0
  5  6  1  0  0  0  0
  6 32  1  0  0  0  0
  6  7  2  0  0  0  0
  7 33  1  0  0  0  0
  7  8  1  0  0  0  0
  8 34  1  0  0  0  0
  8  9  2  0  0  0  0
  9  4  1  0  0  0  0
  9 10  1  0  0  0  0
 10 11  1  0  0  0  0
 11 35  1  0  0  0  0
 11 36  1  0  0  0  0
 11 12  1  0  0  0  0
 12 37  1  0  0  0  0
 12 38  1  0  0  0  0
 12 13  1  0  0  0  0
 13 39  1  0  0  0  0
 13 14  1  0  0  0  0
 14 40  1  0  0  0  0
 14 41  1  0  0  0  0
 14 15  1  0  0  0  0
 15 10  1  0  0  0  0
 15 42  1  0  0  0  0
 15 43  1  0  0  0  0
  2 16  1  0  0  0  0
 16 17  2  0  0  0  0
 17 44  1  0  0  0  0
 17 18  1  0  0  0  0
 18 19  1  0  0  0  0
 19 20  2  0  0  0  0
 20 16  1  0  0  0  0
 19 21  1  0  0  0  0
 21 22  2  0  0  0  0
 22 45  1  0  0  0  0
 22 23  1  0  0  0  0
 23 46  1  0  0  0  0
 23 24  2  0  0  0  0
 24 25  1  0  0  0  0
 25 26  1  0  0  0  0
 26 47  1  0  0  0  0
 26 48  1  0  0  0  0
 26 27  1  0  0  0  0
 27 49  1  0  0  0  0
 27 50  1  0  0  0  0
 27 28  1  0  0  0  0
 28 24  1  0  0  0  0
 28 29  2  0  0  0  0
 29 21  1  0  0  0  0
 29 51  1  0  0  0  0
M  END
>  <LOGBIO>
7.1200

>  <PRED_LOGBIO>
7.3200

>  <XV_RES>
-0.2150

>  <WHL_TMPL>
1

>  <ANCH>
7-19;2-1

$$$$
ROW37
  -MTS-   01071500383D 0   0.00000     0.00000     0

 53 57  0  0  0  0  0  0  0  0999 V2000
   -1.7720    2.7200   -6.0740 N   0  0  0  0  0  0  0  0  0  0  0  0
   -1.7020    1.3570   -5.5280 C   0  0  0  0  0  0  0  0  0  0  0  0
   -0.9900    1.3850   -4.1770 C   0  0  0  0  0  0  0  0  0  0  0  0
   -0.9170   -0.0320   -3.6090 C   0  0  0  0  0  0  0  0  0  0  0  0
   -0.2130   -0.0040   -2.2740 C   0  0  0  0  0  0  0  0  0  0  0  0
   -0.9510    0.1780   -1.0980 C   0  0  0  0  0  0  0  0  0  0  0  0
   -0.2980    0.2040    0.1410 C   0  0  0  0  0  0  0  0  0  0  0  0
   -1.0560    0.3940    1.3980 C   0  0  0  0  0  0  0  0  0  0  0  0
   -0.3940    0.4130    2.5630 C   0  0  0  0  0  0  0  0  0  0  0  0
    0.9670    0.2610    2.6180 N   0  0  0  0  0  0  0  0  0  0  0  0
    1.7250    0.0850    1.5400 C   0  0  0  0  0  0  0  0  0  0  0  0
    2.9430   -0.0460    1.6530 O   0  0  0  0  0  0  0  0  0  0  0  0
    1.0920    0.0490    0.2030 C   0  0  0  0  0  0  0  0  0  0  0  0
    1.8290   -0.1330   -0.9730 C   0  0  0  0  0  0  0  0  0  0  0  0
    3.2190   -0.2880   -0.9100 C   0  0  0  0  0  0  0  0  0  0  0  0
    3.9570   -0.4690   -2.0870 C   0  0  0  0  0  0  0  0  0  0  0  0
    3.3040   -0.4950   -3.3250 C   0  0  0  0  0  0  0  0  0  0  0  0
    1.9140   -0.3400   -3.3870 C   0  0  0  0  0  0  0  0  0  0  0  0
    1.1770   -0.1590   -2.2110 C   0  0  0  0  0  0  0  0  0  0  0  0
    5.4260   -0.6330   -2.0210 C   0  0  0  0  0  0  0  0  0  0  0  0
    6.4350    0.2420   -2.6590 C   0  0  0  0  0  0  0  0  0  0  0  0
    7.6270   -0.2430   -2.3620 N   0  0  0  0  0  0  0  0  0  0  0  0
    7.4360   -1.4210   -1.5400 N   0  0  0  0  0  0  0  0  0  0  0  0
    6.0880   -1.6010   -1.3720 C   0  0  0  0  0  0  0  0  0  0  0  0
   -2.5260    0.5610    1.3690 C   0  0  0  0  0  0  0  0  0  0  0  0
   -3.3350    0.2050    2.4560 C   0  0  0  0  0  0  0  0  0  0  0  0
   -4.7180    0.3900    2.3820 C   0  0  0  0  0  0  0  0  0  0  0  0
   -5.2930    0.9350    1.2340 C   0  0  0  0  0  0  0  0  0  0  0  0
   -4.4880    1.3060    0.1580 C   0  0  0  0  0  0  0  0  0  0  0  0
   -3.1060    1.1240    0.2250 C   0  0  0  0  0  0  0  0  0  0  0  0
   -2.3150    1.4970   -0.8300 O   0  0  0  0  0  0  0  0  0  0  0  0
   -2.2840    3.3120   -5.4360 H   0  0  0  0  0  0  0  0  0  0  0  0
   -2.2420    2.7010   -6.9670 H   0  0  0  0  0  0  0  0  0  0  0  0
   -2.7090    0.9650   -5.4000 H   0  0  0  0  0  0  0  0  0  0  0  0
   -1.1500    0.7190   -6.2160 H   0  0  0  0  0  0  0  0  0  0  0  0
    0.0170    1.7770   -4.3050 H   0  0  0  0  0  0  0  0  0  0  0  0
   -1.5410    2.0230   -3.4890 H   0  0  0  0  0  0  0  0  0  0  0  0
   -1.9240   -0.4230   -3.4810 H   0  0  0  0  0  0  0  0  0  0  0  0
   -0.3650   -0.6690   -4.2970 H   0  0  0  0  0  0  0  0  0  0  0  0
   -2.0230    0.2970   -1.1460 H   0  0  0  0  0  0  0  0  0  0  0  0
   -0.9460    0.5520    3.4800 H   0  0  0  0  0  0  0  0  0  0  0  0
    1.4160    0.2830    3.5220 H   0  0  0  0  0  0  0  0  0  0  0  0
    3.7220   -0.2680    0.0450 H   0  0  0  0  0  0  0  0  0  0  0  0
    3.8730   -0.6350   -4.2320 H   0  0  0  0  0  0  0  0  0  0  0  0
    1.4110   -0.3600   -4.3430 H   0  0  0  0  0  0  0  0  0  0  0  0
    6.2330    1.1170   -3.2580 H   0  0  0  0  0  0  0  0  0  0  0  0
    8.1660   -2.0060   -1.1580 H   0  0  0  0  0  0  0  0  0  0  0  0
    5.6310   -2.3980   -0.8050 H   0  0  0  0  0  0  0  0  0  0  0  0
   -2.8910   -0.2110    3.3480 H   0  0  0  0  0  0  0  0  0  0  0  0
   -5.3440    0.1100    3.2160 H   0  0  0  0  0  0  0  0  0  0  0  0
   -6.3630    1.0700    1.1790 H   0  0  0  0  0  0  0  0  0  0  0  0
   -4.9340    1.7340   -0.7280 H   0  0  0  0  0  0  0  0  0  0  0  0
   -2.2060    0.7650   -1.4580 H   0  0  0  0  0  0  0  0  0  0  0  0
  1 32  1  0  0  0  0
  1 33  1  0  0  0  0
  1  2  1  0  0  0  0
  2 34  1  0  0  0  0
  2 35  1  0  0  0  0
  2  3  1  0  0  0  0
  3 36  1  0  0  0  0
  3 37  1  0  0  0  0
  3  4  1  0  0  0  0
  4 38  1  0  0  0  0
  4 39  1  0  0  0  0
  4  5  1  0  0  0  0
  5  6  2  0  0  0  0
  6 40  1  0  0  0  0
  6  7  1  0  0  0  0
  7  8  1  0  0  0  0
  8  9  2  0  0  0  0
  9 41  1  0  0  0  0
  9 10  1  0  0  0  0
 10 42  1  0  0  0  0
 10 11  1  0  0  0  0
 11 12  2  0  0  0  0
 11 13  1  0  0  0  0
 13  7  2  0  0  0  0
 13 14  1  0  0  0  0
 14 15  1  0  0  0  0
 15 43  1  0  0  0  0
 15 16  2  0  0  0  0
 16 17  1  0  0  0  0
 17 44  1  0  0  0  0
 17 18  2  0  0  0  0
 18 45  1  0  0  0  0
 18 19  1  0  0  0  0
 19  5  1  0  0  0  0
 19 14  2  0  0  0  0
 16 20  1  0  0  0  0
 20 21  1  0  0  0  0
 21 46  1  0  0  0  0
 21 22  2  0  0  0  0
 22 23  1  0  0  0  0
 23 47  1  0  0  0  0
 23 24  1  0  0  0  0
 24 20  2  0  0  0  0
 24 48  1  0  0  0  0
  8 25  1  0  0  0  0
 25 26  2  0  0  0  0
 26 49  1  0  0  0  0
 26 27  1  0  0  0  0
 27 50  1  0  0  0  0
 27 28  2  0  0  0  0
 28 51  1  0  0  0  0
 28 29  1  0  0  0  0
 29 52  1  0  0  0  0
 29 30  2  0  0  0  0
 30 25  1  0  0  0  0
 30 31  1  0  0  0  0
 31 53  1  0  0  0  0
M  END
>  <LOGBIO>
8.7000

>  <PRED_LOGBIO>
8.6300

>  <XV_RES>
0.0400

>  <WHL_TMPL>
1

>  <ANCH>
8-17;42-43

$$$$
ROW38
  -MTS-   01071500383D 0   0.00000     0.00000     0

 47 49  0  0  0  0  0  0  0  0999 V2000
   -5.2480   -2.1940    5.5420 C   0  0  0  0  0  0  0  0  0  0  0  0
   -4.8220   -1.1940    6.4720 O   0  0  0  0  0  0  0  0  0  0  0  0
   -3.7740   -1.4930    7.3020 C   0  0  0  0  0  0  0  0  0  0  0  0
   -4.0140   -2.0810    8.5490 C   0  0  0  0  0  0  0  0  0  0  0  0
   -2.9430   -2.3860    9.3970 C   0  0  0  0  0  0  0  0  0  0  0  0
   -3.1860   -2.9810   10.6580 N   0  0  0  0  0  0  0  0  0  0  0  0
   -3.3810   -2.2150   11.7280 C   0  0  0  0  0  0  0  0  0  0  0  0
   -3.3500   -0.9900   11.6220 O   0  0  0  0  0  0  0  0  0  0  0  0
   -3.6410   -2.8500   13.0740 C   0  0  0  0  0  0  0  0  0  0  0  0
   -3.8260   -1.7690   14.1120 C   0  0  0  0  0  0  0  0  0  0  0  0
   -5.0990   -1.2510   14.3770 C   0  0  0  0  0  0  0  0  0  0  0  0
   -5.2380   -0.2500   15.3460 C   0  0  0  0  0  0  0  0  0  0  0  0
   -4.0970    0.2020   16.0210 C   0  0  0  0  0  0  0  0  0  0  0  0
   -2.8910   -0.3140   15.7460 N   0  0  0  0  0  0  0  0  0  0  0  0
   -2.7280   -1.2720   14.8240 C   0  0  0  0  0  0  0  0  0  0  0  0
   -1.6320   -2.1030    8.9980 C   0  0  0  0  0  0  0  0  0  0  0  0
   -0.3000   -2.4820   10.0530 Cl  0  0  0  0  0  0  0  0  0  0  0  0
   -1.3910   -1.5150    7.7510 C   0  0  0  0  0  0  0  0  0  0  0  0
   -2.4620   -1.2100    6.9030 C   0  0  0  0  0  0  0  0  0  0  0  0
   -2.2190   -0.6150    5.6420 N   0  0  0  0  0  0  0  0  0  0  0  0
   -2.0250   -1.3810    4.5720 C   0  0  0  0  0  0  0  0  0  0  0  0
   -2.0560   -2.6260    4.6800 O   0  0  0  0  0  0  0  0  0  0  0  0
   -1.7960   -0.8220    3.3870 N   0  0  0  0  0  0  0  0  0  0  0  0
   -0.7240   -1.2790    2.5840 C   0  0  0  0  0  0  0  0  0  0  0  0
   -0.8700   -2.4350    1.8090 C   0  0  0  0  0  0  0  0  0  0  0  0
    0.1520   -2.8590    1.0520 N   0  0  0  0  0  0  0  0  0  0  0  0
    1.3110   -2.1870    1.0300 C   0  0  0  0  0  0  0  0  0  0  0  0
    1.4550   -1.0310    1.8070 C   0  0  0  0  0  0  0  0  0  0  0  0
    0.4350   -0.6060    2.5640 N   0  0  0  0  0  0  0  0  0  0  0  0
    2.4100   -2.6550    0.2080 C   0  0  0  0  0  0  0  0  0  0  0  0
    3.2890   -3.0290   -0.4500 N   0  0  0  0  0  0  0  0  0  0  0  0
   -4.4240   -2.4450    4.8770 H   0  0  0  0  0  0  0  0  0  0  0  0
   -6.0820   -1.8130    4.9570 H   0  0  0  0  0  0  0  0  0  0  0  0
   -5.5610   -3.0830    6.0840 H   0  0  0  0  0  0  0  0  0  0  0  0
   -5.0260   -2.3000    8.8570 H   0  0  0  0  0  0  0  0  0  0  0  0
   -3.2120   -3.9870   10.7460 H   0  0  0  0  0  0  0  0  0  0  0  0
   -4.5400   -3.4590   13.0200 H   0  0  0  0  0  0  0  0  0  0  0  0
   -2.7940   -3.4750   13.3490 H   0  0  0  0  0  0  0  0  0  0  0  0
   -5.9630   -1.6170   13.8410 H   0  0  0  0  0  0  0  0  0  0  0  0
   -6.2080    0.1680   15.5690 H   0  0  0  0  0  0  0  0  0  0  0  0
   -4.1900    0.9740   16.7700 H   0  0  0  0  0  0  0  0  0  0  0  0
   -1.7410   -1.6650   14.6280 H   0  0  0  0  0  0  0  0  0  0  0  0
   -0.3790   -1.2960    7.4430 H   0  0  0  0  0  0  0  0  0  0  0  0
   -2.1930    0.3910    5.5540 H   0  0  0  0  0  0  0  0  0  0  0  0
   -2.3880   -0.0720    3.0600 H   0  0  0  0  0  0  0  0  0  0  0  0
   -1.8010   -2.9820    1.8200 H   0  0  0  0  0  0  0  0  0  0  0  0
    2.3860   -0.4840    1.7960 H   0  0  0  0  0  0  0  0  0  0  0  0
  1 32  1  0  0  0  0
  1 33  1  0  0  0  0
  1 34  1  0  0  0  0
  1  2  1  0  0  0  0
  2  3  1  0  0  0  0
  3  4  2  0  0  0  0
  4 35  1  0  0  0  0
  4  5  1  0  0  0  0
  5  6  1  0  0  0  0
  6 36  1  0  0  0  0
  6  7  1  0  0  0  0
  7  8  2  0  0  0  0
  7  9  1  0  0  0  0
  9 37  1  0  0  0  0
  9 38  1  0  0  0  0
  9 10  1  0  0  0  0
 10 11  2  0  0  0  0
 11 39  1  0  0  0  0
 11 12  1  0  0  0  0
 12 40  1  0  0  0  0
 12 13  2  0  0  0  0
 13 41  1  0  0  0  0
 13 14  1  0  0  0  0
 14 15  2  0  0  0  0
 15 10  1  0  0  0  0
 15 42  1  0  0  0  0
  5 16  2  0  0  0  0
 16 17  1  0  0  0  0
 16 18  1  0  0  0  0
 18 43  1  0  0  0  0
 18 19  2  0  0  0  0
 19  3  1  0  0  0  0
 19 20  1  0  0  0  0
 20 44  1  0  0  0  0
 20 21  1  0  0  0  0
 21 22  2  0  0  0  0
 21 23  1  0  0  0  0
 23 45  1  0  0  0  0
 23 24  1  0  0  0  0
 24 25  2  0  0  0  0
 25 46  1  0  0  0  0
 25 26  1  0  0  0  0
 26 27  2  0  0  0  0
 27 28  1  0  0  0  0
 28 47  1  0  0  0  0
 28 29  2  0  0  0  0
 29 24  1  0  0  0  0
 27 30  1  0  0  0  0
 30 31  3  0  0  0  0
M  END
>  <LOGBIO>
8.0500

>  <PRED_LOGBIO>
7.9400

>  <XV_RES>
0.5840

>  <WHL_TMPL>
3

>  <ANCH>
14-16;36-38

$$$$
ROW40
  -MTS-   01071500383D 0   0.00000     0.00000     0

 60 65  0  0  0  0  0  0  0  0999 V2000
    1.5680   -4.0120   -0.9180 O   0  0  0  0  0  0  0  0  0  0  0  0
    1.1510   -3.0480    0.0520 C   0  0  0  0  0  0  0  0  0  0  0  0
    1.5740   -1.6440   -0.4170 C   0  0  0  0  0  0  0  0  0  0  0  0
    0.9570   -0.5470    0.4710 C   0  0  0  0  0  0  0  0  0  0  0  0
   -0.5060   -0.6720    0.5420 N   0  0  0  0  0  0  0  0  0  0  0  0
   -1.0480    0.3930    1.3980 C   0  0  0  0  0  0  0  0  0  0  0  0
   -2.5260    0.5610    1.3690 C   0  0  0  0  0  0  0  0  0  0  0  0
   -3.3340    0.2050    2.4550 C   0  0  0  0  0  0  0  0  0  0  0  0
   -4.7190    0.4010    2.3910 C   0  0  0  0  0  0  0  0  0  0  0  0
   -5.2960    0.9520    1.2400 C   0  0  0  0  0  0  0  0  0  0  0  0
   -4.4870    1.3080    0.1540 C   0  0  0  0  0  0  0  0  0  0  0  0
   -5.3980    1.8650   -0.9140 C   0  0  0  0  0  0  0  0  0  0  0  0
   -6.7860    1.7880   -0.3260 C   0  0  0  0  0  0  0  0  0  0  0  0
   -8.2150    2.0710   -0.5860 C   0  0  0  0  0  0  0  0  0  0  0  0
   -8.8960    1.7060    0.4840 N   0  0  0  0  0  0  0  0  0  0  0  0
   -7.9540    1.1850    1.4570 N   0  0  0  0  0  0  0  0  0  0  0  0
   -6.7030    1.2630    0.9050 C   0  0  0  0  0  0  0  0  0  0  0  0
   -8.7790    2.6560   -1.8230 C   0  0  0  0  0  0  0  0  0  0  0  0
   -8.3730    3.9280   -2.2440 C   0  0  0  0  0  0  0  0  0  0  0  0
   -8.9060    4.4820   -3.4140 C   0  0  0  0  0  0  0  0  0  0  0  0
   -9.8460    3.7640   -4.1630 C   0  0  0  0  0  0  0  0  0  0  0  0
  -10.2530    2.4920   -3.7420 C   0  0  0  0  0  0  0  0  0  0  0  0
   -9.7190    1.9380   -2.5720 C   0  0  0  0  0  0  0  0  0  0  0  0
  -10.4100    4.3490   -5.4000 C   0  0  0  0  0  0  0  0  0  0  0  0
   -9.5640    4.6910   -6.4620 C   0  0  0  0  0  0  0  0  0  0  0  0
  -10.0980    5.2440   -7.6310 C   0  0  0  0  0  0  0  0  0  0  0  0
  -11.4770    5.4570   -7.7390 C   0  0  0  0  0  0  0  0  0  0  0  0
  -11.9990    5.9990   -8.8840 O   0  0  0  0  0  0  0  0  0  0  0  0
  -12.3230    5.1160   -6.6770 C   0  0  0  0  0  0  0  0  0  0  0  0
  -11.7900    4.5620   -5.5070 C   0  0  0  0  0  0  0  0  0  0  0  0
   -3.1020    1.1120    0.2180 C   0  0  0  0  0  0  0  0  0  0  0  0
   -0.9010   -1.9770    1.0930 C   0  0  0  0  0  0  0  0  0  0  0  0
   -0.3750   -3.1420    0.2350 C   0  0  0  0  0  0  0  0  0  0  0  0
    2.4590   -4.3410   -0.7210 H   0  0  0  0  0  0  0  0  0  0  0  0
    1.6380   -3.2710    0.9990 H   0  0  0  0  0  0  0  0  0  0  0  0
    1.2590   -1.4950   -1.4470 H   0  0  0  0  0  0  0  0  0  0  0  0
    2.6590   -1.5640   -0.3890 H   0  0  0  0  0  0  0  0  0  0  0  0
    1.3740   -0.6140    1.4730 H   0  0  0  0  0  0  0  0  0  0  0  0
    1.2170    0.4320    0.0720 H   0  0  0  0  0  0  0  0  0  0  0  0
   -0.6440    1.3200    0.9960 H   0  0  0  0  0  0  0  0  0  0  0  0
   -0.7580    0.1790    2.4250 H   0  0  0  0  0  0  0  0  0  0  0  0
   -2.8900   -0.2200    3.3430 H   0  0  0  0  0  0  0  0  0  0  0  0
   -5.3430    0.1260    3.2290 H   0  0  0  0  0  0  0  0  0  0  0  0
   -5.3610    1.1890   -1.7660 H   0  0  0  0  0  0  0  0  0  0  0  0
   -5.1420    2.9070   -1.0950 H   0  0  0  0  0  0  0  0  0  0  0  0
   -8.1800    0.8290    2.3740 H   0  0  0  0  0  0  0  0  0  0  0  0
   -7.6470    4.4820   -1.6660 H   0  0  0  0  0  0  0  0  0  0  0  0
   -8.5920    5.4630   -3.7390 H   0  0  0  0  0  0  0  0  0  0  0  0
  -10.9780    1.9380   -4.3190 H   0  0  0  0  0  0  0  0  0  0  0  0
  -10.0330    0.9570   -2.2470 H   0  0  0  0  0  0  0  0  0  0  0  0
   -8.5000    4.5270   -6.3780 H   0  0  0  0  0  0  0  0  0  0  0  0
   -9.4450    5.5080   -8.4510 H   0  0  0  0  0  0  0  0  0  0  0  0
  -12.0310    6.9670   -8.8280 H   0  0  0  0  0  0  0  0  0  0  0  0
  -13.3880    5.2800   -6.7610 H   0  0  0  0  0  0  0  0  0  0  0  0
  -12.4420    4.2990   -4.6880 H   0  0  0  0  0  0  0  0  0  0  0  0
   -2.4790    1.3860   -0.6200 H   0  0  0  0  0  0  0  0  0  0  0  0
   -0.5180   -2.0730    2.1070 H   0  0  0  0  0  0  0  0  0  0  0  0
   -1.9860   -2.0320    1.1510 H   0  0  0  0  0  0  0  0  0  0  0  0
   -0.8590   -3.1220   -0.7400 H   0  0  0  0  0  0  0  0  0  0  0  0
   -0.6250   -4.0870    0.7140 H   0  0  0  0  0  0  0  0  0  0  0  0
  1 34  1  0  0  0  0
  1  2  1  0  0  0  0
  2 35  1  0  0  0  0
  2  3  1  0  0  0  0
  3 36  1  0  0  0  0
  3 37  1  0  0  0  0
  3  4  1  0  0  0  0
  4 38  1  0  0  0  0
  4 39  1  0  0  0  0
  4  5  1  0  0  0  0
  5  6  1  0  0  0  0
  6 40  1  0  0  0  0
  6 41  1  0  0  0  0
  6  7  1  0  0  0  0
  7  8  2  0  0  0  0
  8 42  1  0  0  0  0
  8  9  1  0  0  0  0
  9 43  1  0  0  0  0
  9 10  2  0  0  0  0
 10 11  1  0  0  0  0
 11 12  1  0  0  0  0
 12 44  1  0  0  0  0
 12 45  1  0  0  0  0
 12 13  1  0  0  0  0
 13 14  1  0  0  0  0
 14 15  2  0  0  0  0
 15 16  1  0  0  0  0
 16 46  1  0  0  0  0
 16 17  1  0  0  0  0
 17 10  1  0  0  0  0
 17 13  2  0  0  0  0
 14 18  1  0  0  0  0
 18 19  2  0  0  0  0
 19 47  1  0  0  0  0
 19 20  1  0  0  0  0
 20 48  1  0  0  0  0
 20 21  2  0  0  0  0
 21 22  1  0  0  0  0
 22 49  1  0  0  0  0
 22 23  2  0  0  0  0
 23 18  1  0  0  0  0
 23 50  1  0  0  0  0
 21 24  1  0  0  0  0
 24 25  2  0  0  0  0
 25 51  1  0  0  0  0
 25 26  1  0  0  0  0
 26 52  1  0  0  0  0
 26 27  2  0  0  0  0
 27 28  1  0  0  0  0
 28 53  1  0  0  0  0
 27 29  1  0  0  0  0
 29 54  1  0  0  0  0
 29 30  2  0  0  0  0
 30 24  1  0  0  0  0
 30 55  1  0  0  0  0
 11 31  2  0  0  0  0
 31  7  1  0  0  0  0
 31 56  1  0  0  0  0
  5 32  1  0  0  0  0
 32 57  1  0  0  0  0
 32 58  1  0  0  0  0
 32 33  1  0  0  0  0
 33  2  1  0  0  0  0
 33 59  1  0  0  0  0
 33 60  1  0  0  0  0
M  END
>  <LOGBIO>
8.7000

>  <PRED_LOGBIO>
8.3000

>  <XV_RES>
0.5820

>  <WHL_TMPL>
1

>  <ANCH>
8-17;15-16

$$$$
ROW41
  -MTS-   01071500383D 0   0.00000     0.00000     0

 46 47  0  0  0  0  0  0  0  0999 V2000
   -0.4690   -3.6430   -1.2310 C   0  0  0  0  0  0  0  0  0  0  0  0
   -0.0210   -3.8970    0.1030 O   0  0  0  0  0  0  0  0  0  0  0  0
    0.1560   -2.8260    0.9370 C   0  0  0  0  0  0  0  0  0  0  0  0
   -0.9050   -2.3740    1.7310 C   0  0  0  0  0  0  0  0  0  0  0  0
   -0.7240   -1.2790    2.5840 C   0  0  0  0  0  0  0  0  0  0  0  0
   -1.7960   -0.8220    3.3870 N   0  0  0  0  0  0  0  0  0  0  0  0
   -2.6620    0.2660    2.9080 C   0  0  0  0  0  0  0  0  0  0  0  0
   -2.4540    0.7790    1.8100 O   0  0  0  0  0  0  0  0  0  0  0  0
   -3.8060    0.7530    3.7650 C   0  0  0  0  0  0  0  0  0  0  0  0
   -4.5580    1.7860    3.0370 N   0  0  0  0  0  0  0  0  0  0  0  0
   -5.0870    1.2190    1.7890 C   0  0  0  0  0  0  0  0  0  0  0  0
   -5.6720    2.2600    3.8710 C   0  0  0  0  0  0  0  0  0  0  0  0
    0.5180   -0.6350    2.6430 C   0  0  0  0  0  0  0  0  0  0  0  0
    0.7430    0.7260    3.7030 Cl  0  0  0  0  0  0  0  0  0  0  0  0
    1.5790   -1.0870    1.8490 C   0  0  0  0  0  0  0  0  0  0  0  0
    1.3980   -2.1820    0.9960 C   0  0  0  0  0  0  0  0  0  0  0  0
    2.4700   -2.6390    0.1940 N   0  0  0  0  0  0  0  0  0  0  0  0
    2.6450   -2.1420   -1.0270 C   0  0  0  0  0  0  0  0  0  0  0  0
    1.8620   -1.2710   -1.4660 O   0  0  0  0  0  0  0  0  0  0  0  0
    3.6530   -2.5710   -1.7820 N   0  0  0  0  0  0  0  0  0  0  0  0
    3.8390   -2.0420   -3.0810 C   0  0  0  0  0  0  0  0  0  0  0  0
    4.6420   -0.9110   -3.2710 C   0  0  0  0  0  0  0  0  0  0  0  0
    4.8120   -0.4180   -4.5050 N   0  0  0  0  0  0  0  0  0  0  0  0
    4.2210   -0.9970   -5.5600 C   0  0  0  0  0  0  0  0  0  0  0  0
    3.4190   -2.1280   -5.3680 C   0  0  0  0  0  0  0  0  0  0  0  0
    3.2480   -2.6220   -4.1340 N   0  0  0  0  0  0  0  0  0  0  0  0
    4.4120   -0.4550   -6.8910 C   0  0  0  0  0  0  0  0  0  0  0  0
    4.5650   -0.0210   -7.9560 N   0  0  0  0  0  0  0  0  0  0  0  0
    0.2510   -3.0050   -1.7400 H   0  0  0  0  0  0  0  0  0  0  0  0
   -0.5620   -4.5840   -1.7680 H   0  0  0  0  0  0  0  0  0  0  0  0
   -1.4360   -3.1460   -1.2010 H   0  0  0  0  0  0  0  0  0  0  0  0
   -1.8630   -2.8700    1.6860 H   0  0  0  0  0  0  0  0  0  0  0  0
   -1.9670   -1.2430    4.2890 H   0  0  0  0  0  0  0  0  0  0  0  0
   -4.4660   -0.0800    3.9960 H   0  0  0  0  0  0  0  0  0  0  0  0
   -3.4140    1.1730    4.6890 H   0  0  0  0  0  0  0  0  0  0  0  0
   -5.7470    0.3860    2.0200 H   0  0  0  0  0  0  0  0  0  0  0  0
   -5.6430    1.9840    1.2510 H   0  0  0  0  0  0  0  0  0  0  0  0
   -4.2630    0.8680    1.1720 H   0  0  0  0  0  0  0  0  0  0  0  0
   -6.3320    1.4270    4.1030 H   0  0  0  0  0  0  0  0  0  0  0  0
   -6.2280    3.0250    3.3330 H   0  0  0  0  0  0  0  0  0  0  0  0
   -5.2800    2.6800    4.7950 H   0  0  0  0  0  0  0  0  0  0  0  0
    2.5370   -0.5900    1.8950 H   0  0  0  0  0  0  0  0  0  0  0  0
    3.1020   -3.3420    0.5480 H   0  0  0  0  0  0  0  0  0  0  0  0
    4.2850   -3.2740   -1.4270 H   0  0  0  0  0  0  0  0  0  0  0  0
    5.1220   -0.4380   -2.4270 H   0  0  0  0  0  0  0  0  0  0  0  0
    2.9390   -2.6000   -6.2120 H   0  0  0  0  0  0  0  0  0  0  0  0
  1 29  1  0  0  0  0
  1 30  1  0  0  0  0
  1 31  1  0  0  0  0
  1  2  1  0  0  0  0
  2  3  1  0  0  0  0
  3  4  2  0  0  0  0
  4 32  1  0  0  0  0
  4  5  1  0  0  0  0
  5  6  1  0  0  0  0
  6 33  1  0  0  0  0
  6  7  1  0  0  0  0
  7  8  2  0  0  0  0
  7  9  1  0  0  0  0
  9 34  1  0  0  0  0
  9 35  1  0  0  0  0
  9 10  1  0  0  0  0
 10 11  1  0  0  0  0
 11 36  1  0  0  0  0
 11 37  1  0  0  0  0
 11 38  1  0  0  0  0
 10 12  1  0  0  0  0
 12 39  1  0  0  0  0
 12 40  1  0  0  0  0
 12 41  1  0  0  0  0
  5 13  2  0  0  0  0
 13 14  1  0  0  0  0
 13 15  1  0  0  0  0
 15 42  1  0  0  0  0
 15 16  2  0  0  0  0
 16  3  1  0  0  0  0
 16 17  1  0  0  0  0
 17 43  1  0  0  0  0
 17 18  1  0  0  0  0
 18 19  2  0  0  0  0
 18 20  1  0  0  0  0
 20 44  1  0  0  0  0
 20 21  1  0  0  0  0
 21 22  2  0  0  0  0
 22 45  1  0  0  0  0
 22 23  1  0  0  0  0
 23 24  2  0  0  0  0
 24 25  1  0  0  0  0
 25 46  1  0  0  0  0
 25 26  2  0  0  0  0
 26 21  1  0  0  0  0
 24 27  1  0  0  0  0
 27 28  3  0  0  0  0
M  END
>  <LOGBIO>
8.5200

>  <PRED_LOGBIO>
6.9000

>  <XV_RES>
1.9880

>  <WHL_TMPL>
3

>  <ANCH>
12-14;12-10

$$$$
ROW42
  -MTS-   01071500383D 0   0.00000     0.00000     0

 63 67  0  0  0  0  0  0  0  0999 V2000
   -5.7720    1.0190    4.4450 C   0  0  0  0  0  0  0  0  0  0  0  0
   -5.5120    0.0350    3.4400 O   0  0  0  0  0  0  0  0  0  0  0  0
   -4.7180    0.3900    2.3820 C   0  0  0  0  0  0  0  0  0  0  0  0
   -3.3350    0.2050    2.4560 C   0  0  0  0  0  0  0  0  0  0  0  0
   -2.5260    0.5610    1.3690 C   0  0  0  0  0  0  0  0  0  0  0  0
   -3.1060    1.1240    0.2250 C   0  0  0  0  0  0  0  0  0  0  0  0
   -4.4880    1.3060    0.1580 C   0  0  0  0  0  0  0  0  0  0  0  0
   -5.2930    0.9350    1.2340 C   0  0  0  0  0  0  0  0  0  0  0  0
   -6.6500    1.1060    1.1640 O   0  0  0  0  0  0  0  0  0  0  0  0
   -1.0560    0.3940    1.3980 C   0  0  0  0  0  0  0  0  0  0  0  0
   -0.4500   -0.6110    0.6340 C   0  0  0  0  0  0  0  0  0  0  0  0
    0.9400   -0.7690    0.6610 C   0  0  0  0  0  0  0  0  0  0  0  0
    1.7260    0.0780    1.4520 C   0  0  0  0  0  0  0  0  0  0  0  0
    3.1810    0.1780    1.7010 C   0  0  0  0  0  0  0  0  0  0  0  0
    4.1530   -0.5840    1.1810 C   0  0  0  0  0  0  0  0  0  0  0  0
    5.5650   -0.3350    1.5470 C   0  0  0  0  0  0  0  0  0  0  0  0
    6.4430    0.4750    0.9400 C   0  0  0  0  0  0  0  0  0  0  0  0
    7.8190    0.5760    1.4760 C   0  0  0  0  0  0  0  0  0  0  0  0
    8.1520   -0.1450    2.5560 C   0  0  0  0  0  0  0  0  0  0  0  0
    6.5540   -1.0950    2.9940 Se  0  0  0  0  0  0  0  0  0  0  0  0
    9.4580   -0.1930    3.2500 C   0  0  0  0  0  0  0  0  0  0  0  0
    9.6960    0.5900    4.1680 O   0  0  0  0  0  0  0  0  0  0  0  0
   10.3750   -1.0830    2.8800 N   0  0  0  0  0  0  0  0  0  0  0  0
   11.6730   -1.1310    3.5690 C   0  0  0  0  0  0  0  0  0  0  0  0
   12.5350   -2.2340    2.9560 C   0  0  0  0  0  0  0  0  0  0  0  0
   13.8320   -2.2820    3.6450 N   0  0  0  0  0  0  0  0  0  0  0  0
   13.7480   -3.2070    4.7840 C   0  0  0  0  0  0  0  0  0  0  0  0
   15.1280   -3.4100    5.4380 C   0  0  0  0  0  0  0  0  0  0  0  0
   16.1000   -3.8350    4.4800 O   0  0  0  0  0  0  0  0  0  0  0  0
   16.2280   -2.9040    3.4010 C   0  0  0  0  0  0  0  0  0  0  0  0
   14.8770   -2.6910    2.6950 C   0  0  0  0  0  0  0  0  0  0  0  0
    3.3290    1.3040    2.6500 C   0  0  0  0  0  0  0  0  0  0  0  0
    4.3910    1.7170    3.1140 O   0  0  0  0  0  0  0  0  0  0  0  0
    2.1220    1.7930    2.9190 N   0  0  0  0  0  0  0  0  0  0  0  0
    1.1200    1.0830    2.2160 C   0  0  0  0  0  0  0  0  0  0  0  0
   -0.2700    1.2410    2.1890 C   0  0  0  0  0  0  0  0  0  0  0  0
   -6.2690    1.8750    3.9930 H   0  0  0  0  0  0  0  0  0  0  0  0
   -6.4120    0.5930    5.2140 H   0  0  0  0  0  0  0  0  0  0  0  0
   -4.8330    1.3390    4.8910 H   0  0  0  0  0  0  0  0  0  0  0  0
   -2.8910   -0.2110    3.3480 H   0  0  0  0  0  0  0  0  0  0  0  0
   -2.4830    1.4180   -0.6070 H   0  0  0  0  0  0  0  0  0  0  0  0
   -4.9340    1.7340   -0.7270 H   0  0  0  0  0  0  0  0  0  0  0  0
   -6.9090    1.9800    1.4970 H   0  0  0  0  0  0  0  0  0  0  0  0
   -1.0560   -1.2650    0.0240 H   0  0  0  0  0  0  0  0  0  0  0  0
    1.4070   -1.5450    0.0720 H   0  0  0  0  0  0  0  0  0  0  0  0
    3.9050   -1.3800    0.4930 H   0  0  0  0  0  0  0  0  0  0  0  0
    6.1510    1.0450    0.0710 H   0  0  0  0  0  0  0  0  0  0  0  0
    8.5440    1.2220    1.0040 H   0  0  0  0  0  0  0  0  0  0  0  0
   10.1800   -1.7260    2.1260 H   0  0  0  0  0  0  0  0  0  0  0  0
   12.1770   -0.1730    3.4600 H   0  0  0  0  0  0  0  0  0  0  0  0
   11.5150   -1.3390    4.6260 H   0  0  0  0  0  0  0  0  0  0  0  0
   12.0300   -3.1920    3.0660 H   0  0  0  0  0  0  0  0  0  0  0  0
   12.6920   -2.0260    1.9000 H   0  0  0  0  0  0  0  0  0  0  0  0
   13.3640   -4.1670    4.4430 H   0  0  0  0  0  0  0  0  0  0  0  0
   13.0520   -2.8120    5.5210 H   0  0  0  0  0  0  0  0  0  0  0  0
   15.4520   -2.4770    5.8940 H   0  0  0  0  0  0  0  0  0  0  0  0
   15.0480   -4.1530    6.2280 H   0  0  0  0  0  0  0  0  0  0  0  0
   16.5910   -1.9530    3.7840 H   0  0  0  0  0  0  0  0  0  0  0  0
   16.9560   -3.2790    2.6850 H   0  0  0  0  0  0  0  0  0  0  0  0
   14.5770   -3.6120    2.2010 H   0  0  0  0  0  0  0  0  0  0  0  0
   14.9880   -1.9270    1.9280 H   0  0  0  0  0  0  0  0  0  0  0  0
    1.9440    2.5690    3.5410 H   0  0  0  0  0  0  0  0  0  0  0  0
   -0.7370    2.0160    2.7780 H   0  0  0  0  0  0  0  0  0  0  0  0
  1 37  1  0  0  0  0
  1 38  1  0  0  0  0
  1 39  1  0  0  0  0
  1  2  1  0  0  0  0
  2  3  1  0  0  0  0
  3  4  2  0  0  0  0
  4 40  1  0  0  0  0
  4  5  1  0  0  0  0
  5  6  2  0  0  0  0
  6 41  1  0  0  0  0
  6  7  1  0  0  0  0
  7 42  1  0  0  0  0
  7  8  2  0  0  0  0
  8  3  1  0  0  0  0
  8  9  1  0  0  0  0
  9 43  1  0  0  0  0
  5 10  1  0  0  0  0
 10 11  2  0  0  0  0
 11 44  1  0  0  0  0
 11 12  1  0  0  0  0
 12 45  1  0  0  0  0
 12 13  2  0  0  0  0
 13 14  1  0  0  0  0
 14 15  2  0  0  0  0
 15 46  1  0  0  0  0
 15 16  1  0  0  0  0
 16 17  2  0  0  0  0
 17 47  1  0  0  0  0
 17 18  1  0  0  0  0
 18 48  1  0  0  0  0
 18 19  2  0  0  0  0
 19 20  1  0  0  0  0
 20 16  1  0  0  0  0
 19 21  1  0  0  0  0
 21 22  2  0  0  0  0
 21 23  1  0  0  0  0
 23 49  1  0  0  0  0
 23 24  1  0  0  0  0
 24 50  1  0  0  0  0
 24 51  1  0  0  0  0
 24 25  1  0  0  0  0
 25 52  1  0  0  0  0
 25 53  1  0  0  0  0
 25 26  1  0  0  0  0
 26 27  1  0  0  0  0
 27 54  1  0  0  0  0
 27 55  1  0  0  0  0
 27 28  1  0  0  0  0
 28 56  1  0  0  0  0
 28 57  1  0  0  0  0
 28 29  1  0  0  0  0
 29 30  1  0  0  0  0
 30 58  1  0  0  0  0
 30 59  1  0  0  0  0
 30 31  1  0  0  0  0
 31 26  1  0  0  0  0
 31 60  1  0  0  0  0
 31 61  1  0  0  0  0
 14 32  1  0  0  0  0
 32 33  2  0  0  0  0
 32 34  1  0  0  0  0
 34 62  1  0  0  0  0
 34 35  1  0  0  0  0
 35 13  1  0  0  0  0
 35 36  2  0  0  0  0
 36 10  1  0  0  0  0
 36 63  1  0  0  0  0
M  END
>  <LOGBIO>
8.0600

>  <PRED_LOGBIO>
7.8800

>  <XV_RES>
0.1720

>  <WHL_TMPL>
1

>  <ANCH>
8-17;9-7

$$$$
ROW43
  -MTS-   01071500383D 0   0.00000     0.00000     0

 30 33  0  0  0  0  0  0  0  0999 V2000
    4.6900   -0.3310   -1.5730 C   0  0  0  0  0  0  0  0  0  0  0  0
    3.5740   -0.9740   -1.0250 C   0  0  0  0  0  0  0  0  0  0  0  0
    3.7490   -1.8650    0.0410 C   0  0  0  0  0  0  0  0  0  0  0  0
    5.0400   -2.0900    0.5340 C   0  0  0  0  0  0  0  0  0  0  0  0
    6.1150   -1.4160   -0.0570 C   0  0  0  0  0  0  0  0  0  0  0  0
    5.9120   -0.5700   -1.0770 N   0  0  0  0  0  0  0  0  0  0  0  0
    2.6300   -2.5950    0.5820 C   0  0  0  0  0  0  0  0  0  0  0  0
    1.3920   -2.4730    0.0820 C   0  0  0  0  0  0  0  0  0  0  0  0
    0.3350   -3.1710    0.6040 N   0  0  0  0  0  0  0  0  0  0  0  0
   -0.9920   -3.2100    0.2680 C   0  0  0  0  0  0  0  0  0  0  0  0
   -1.6050   -4.0620    1.1010 C   0  0  0  0  0  0  0  0  0  0  0  0
   -0.6360   -4.5670    1.9760 N   0  0  0  0  0  0  0  0  0  0  0  0
    0.5230   -4.0200    1.6630 C   0  0  0  0  0  0  0  0  0  0  0  0
    1.8960   -4.1430    2.2010 C   0  0  0  0  0  0  0  0  0  0  0  0
    2.8810   -3.4480    1.6630 N   0  0  0  0  0  0  0  0  0  0  0  0
   -1.8500   -2.0560    0.6640 C   0  0  0  0  0  0  0  0  0  0  0  0
   -2.2200   -1.7150    2.0550 C   0  0  0  0  0  0  0  0  0  0  0  0
   -3.0330   -0.6760    2.0070 N   0  0  0  0  0  0  0  0  0  0  0  0
   -3.2140   -0.3160    0.6140 N   0  0  0  0  0  0  0  0  0  0  0  0
   -2.4740   -1.1860   -0.1420 C   0  0  0  0  0  0  0  0  0  0  0  0
    4.5670    0.3580   -2.3960 H   0  0  0  0  0  0  0  0  0  0  0  0
    2.5880   -0.7850   -1.4220 H   0  0  0  0  0  0  0  0  0  0  0  0
    5.2040   -2.7720    1.3560 H   0  0  0  0  0  0  0  0  0  0  0  0
    7.1170   -1.5790    0.3110 H   0  0  0  0  0  0  0  0  0  0  0  0
    1.2240   -1.8080   -0.7520 H   0  0  0  0  0  0  0  0  0  0  0  0
   -2.6550   -4.3140    1.0970 H   0  0  0  0  0  0  0  0  0  0  0  0
    2.0920   -4.8000    3.0350 H   0  0  0  0  0  0  0  0  0  0  0  0
   -1.8860   -2.2230    2.9480 H   0  0  0  0  0  0  0  0  0  0  0  0
   -3.7830    0.4420    0.2640 H   0  0  0  0  0  0  0  0  0  0  0  0
   -2.4060   -1.1730   -1.2200 H   0  0  0  0  0  0  0  0  0  0  0  0
  1 21  1  0  0  0  0
  1  2  2  0  0  0  0
  2 22  1  0  0  0  0
  2  3  1  0  0  0  0
  3  4  2  0  0  0  0
  4 23  1  0  0  0  0
  4  5  1  0  0  0  0
  5 24  1  0  0  0  0
  5  6  2  0  0  0  0
  6  1  1  0  0  0  0
  3  7  1  0  0  0  0
  7  8  2  0  0  0  0
  8 25  1  0  0  0  0
  8  9  1  0  0  0  0
  9 10  1  0  0  0  0
 10 11  2  0  0  0  0
 11 26  1  0  0  0  0
 11 12  1  0  0  0  0
 12 13  2  0  0  0  0
 13  9  1  0  0  0  0
 13 14  1  0  0  0  0
 14 27  1  0  0  0  0
 14 15  2  0  0  0  0
 15  7  1  0  0  0  0
 10 16  1  0  0  0  0
 16 17  1  0  0  0  0
 17 28  1  0  0  0  0
 17 18  2  0  0  0  0
 18 19  1  0  0  0  0
 19 29  1  0  0  0  0
 19 20  1  0  0  0  0
 20 16  2  0  0  0  0
 20 30  1  0  0  0  0
M  END
>  <LOGBIO>
4.6000

>  <PRED_LOGBIO>
4.7600

>  <XV_RES>
-0.2190

>  <WHL_TMPL>
2

>  <ANCH>
16-17;22-11

$$$$
ROW44
  -MTS-   01071500383D 0   0.00000     0.00000     0

 28 31  0  0  0  0  0  0  0  0999 V2000
    4.8310   -7.1410   -0.9270 C   0  0  0  0  0  0  0  0  0  0  0  0
    5.3590   -7.3150   -2.1240 N   0  0  0  0  0  0  0  0  0  0  0  0
    4.9350   -6.2100   -2.9640 N   0  0  0  0  0  0  0  0  0  0  0  0
    4.1410   -5.3910   -2.2050 C   0  0  0  0  0  0  0  0  0  0  0  0
    4.0360   -5.8930   -0.9670 C   0  0  0  0  0  0  0  0  0  0  0  0
    3.2680   -5.3070    0.1540 C   0  0  0  0  0  0  0  0  0  0  0  0
    3.5790   -3.9520    0.6630 C   0  0  0  0  0  0  0  0  0  0  0  0
    2.8810   -3.4480    1.6630 N   0  0  0  0  0  0  0  0  0  0  0  0
    1.8470   -4.1920    2.2450 C   0  0  0  0  0  0  0  0  0  0  0  0
    1.0210   -3.9140    3.2370 N   0  0  0  0  0  0  0  0  0  0  0  0
    0.1740   -5.0150    3.4170 C   0  0  0  0  0  0  0  0  0  0  0  0
    0.5190   -5.9420    2.5130 C   0  0  0  0  0  0  0  0  0  0  0  0
   -0.1140   -7.2690    2.3430 C   0  0  0  0  0  0  0  0  0  0  0  0
   -0.0070   -8.1460    1.1550 C   0  0  0  0  0  0  0  0  0  0  0  0
   -0.7140   -9.2340    1.3980 N   0  0  0  0  0  0  0  0  0  0  0  0
   -1.2900   -9.1040    2.7220 N   0  0  0  0  0  0  0  0  0  0  0  0
   -0.8900   -7.8980    3.2360 C   0  0  0  0  0  0  0  0  0  0  0  0
    1.5600   -5.4460    1.7730 N   0  0  0  0  0  0  0  0  0  0  0  0
    2.2710   -5.9890    0.7360 C   0  0  0  0  0  0  0  0  0  0  0  0
    4.9560   -7.7910   -0.0740 H   0  0  0  0  0  0  0  0  0  0  0  0
    5.1810   -6.0700   -3.9330 H   0  0  0  0  0  0  0  0  0  0  0  0
    3.6720   -4.4820   -2.5510 H   0  0  0  0  0  0  0  0  0  0  0  0
    4.3750   -3.3760    0.2150 H   0  0  0  0  0  0  0  0  0  0  0  0
   -0.6130   -5.1000    4.1500 H   0  0  0  0  0  0  0  0  0  0  0  0
    0.5480   -7.9330    0.2530 H   0  0  0  0  0  0  0  0  0  0  0  0
   -1.8810   -9.7800    3.1830 H   0  0  0  0  0  0  0  0  0  0  0  0
   -1.1590   -7.5150    4.2090 H   0  0  0  0  0  0  0  0  0  0  0  0
    2.0260   -6.9790    0.3820 H   0  0  0  0  0  0  0  0  0  0  0  0
  1 20  1  0  0  0  0
  1  2  2  0  0  0  0
  2  3  1  0  0  0  0
  3 21  1  0  0  0  0
  3  4  1  0  0  0  0
  4 22  1  0  0  0  0
  4  5  2  0  0  0  0
  5  1  1  0  0  0  0
  5  6  1  0  0  0  0
  6  7  1  0  0  0  0
  7 23  1  0  0  0  0
  7  8  2  0  0  0  0
  8  9  1  0  0  0  0
  9 10  2  0  0  0  0
 10 11  1  0  0  0  0
 11 24  1  0  0  0  0
 11 12  2  0  0  0  0
 12 13  1  0  0  0  0
 13 14  1  0  0  0  0
 14 25  1  0  0  0  0
 14 15  2  0  0  0  0
 15 16  1  0  0  0  0
 16 26  1  0  0  0  0
 16 17  1  0  0  0  0
 17 13  2  0  0  0  0
 17 27  1  0  0  0  0
 12 18  1  0  0  0  0
 18  9  1  0  0  0  0
 18 19  1  0  0  0  0
 19  6  2  0  0  0  0
 19 28  1  0  0  0  0
M  END
>  <LOGBIO>
5.3000

>  <PRED_LOGBIO>
5.7600

>  <XV_RES>
-0.6210

>  <WHL_TMPL>
2

>  <ANCH>
15-16;13-12

$$$$
ROW45
  -MTS-   01071500383D 0   0.00000     0.00000     0

 34 37  0  0  0  0  0  0  0  0999 V2000
   -7.6490    0.7930    2.3060 C   0  0  0  0  0  0  0  0  0  0  0  0
   -6.7570    1.1680    1.1480 C   0  0  0  0  0  0  0  0  0  0  0  0
   -7.2880    1.6970    0.0370 C   0  0  0  0  0  0  0  0  0  0  0  0
   -6.4150    2.0660   -1.1000 C   0  0  0  0  0  0  0  0  0  0  0  0
   -6.6870    2.5920   -2.2790 N   0  0  0  0  0  0  0  0  0  0  0  0
   -5.4200    2.7270   -2.9710 N   0  0  0  0  0  0  0  0  0  0  0  0
   -4.4870    2.2670   -2.1420 C   0  0  0  0  0  0  0  0  0  0  0  0
   -3.2620    2.2200   -2.3860 O   0  0  0  0  0  0  0  0  0  0  0  0
   -5.0630    1.8650   -1.0120 N   0  0  0  0  0  0  0  0  0  0  0  0
   -4.4870    1.3080    0.1540 C   0  0  0  0  0  0  0  0  0  0  0  0
   -3.1020    1.1120    0.2180 C   0  0  0  0  0  0  0  0  0  0  0  0
   -2.5260    0.5610    1.3690 C   0  0  0  0  0  0  0  0  0  0  0  0
   -3.3340    0.2050    2.4550 C   0  0  0  0  0  0  0  0  0  0  0  0
   -4.7190    0.4010    2.3910 C   0  0  0  0  0  0  0  0  0  0  0  0
   -5.2960    0.9520    1.2400 C   0  0  0  0  0  0  0  0  0  0  0  0
   -1.0560    0.3940    1.3980 C   0  0  0  0  0  0  0  0  0  0  0  0
   -0.1920    0.6820    0.4150 C   0  0  0  0  0  0  0  0  0  0  0  0
    1.2330    0.4160    0.7130 C   0  0  0  0  0  0  0  0  0  0  0  0
    2.3290    0.6880   -0.2900 C   0  0  0  0  0  0  0  0  0  0  0  0
    1.4880   -0.0820    1.9310 C   0  0  0  0  0  0  0  0  0  0  0  0
   -0.0810   -0.2280    2.7380 S   0  0  0  0  0  0  0  0  0  0  0  0
   -8.6310    0.5090    1.9310 H   0  0  0  0  0  0  0  0  0  0  0  0
   -7.7490    1.6430    2.9770 H   0  0  0  0  0  0  0  0  0  0  0  0
   -7.2120   -0.0450    2.8450 H   0  0  0  0  0  0  0  0  0  0  0  0
   -8.3550    1.8540   -0.0290 H   0  0  0  0  0  0  0  0  0  0  0  0
   -5.2740    3.0980   -3.8990 H   0  0  0  0  0  0  0  0  0  0  0  0
   -2.4790    1.3870   -0.6200 H   0  0  0  0  0  0  0  0  0  0  0  0
   -2.8900   -0.2200    3.3430 H   0  0  0  0  0  0  0  0  0  0  0  0
   -5.3430    0.1260    3.2290 H   0  0  0  0  0  0  0  0  0  0  0  0
   -0.5150    1.0840   -0.5340 H   0  0  0  0  0  0  0  0  0  0  0  0
    3.1460   -0.0130   -0.1320 H   0  0  0  0  0  0  0  0  0  0  0  0
    2.6930    1.7050   -0.1620 H   0  0  0  0  0  0  0  0  0  0  0  0
    1.9360    0.5660   -1.2970 H   0  0  0  0  0  0  0  0  0  0  0  0
    2.4540   -0.3420    2.3370 H   0  0  0  0  0  0  0  0  0  0  0  0
  1 22  1  0  0  0  0
  1 23  1  0  0  0  0
  1 24  1  0  0  0  0
  1  2  1  0  0  0  0
  2  3  2  0  0  0  0
  3 25  1  0  0  0  0
  3  4  1  0  0  0  0
  4  5  2  0  0  0  0
  5  6  1  0  0  0  0
  6 26  1  0  0  0  0
  6  7  1  0  0  0  0
  7  8  2  0  0  0  0
  7  9  1  0  0  0  0
  9  4  1  0  0  0  0
  9 10  1  0  0  0  0
 10 11  1  0  0  0  0
 11 27  1  0  0  0  0
 11 12  2  0  0  0  0
 12 13  1  0  0  0  0
 13 28  1  0  0  0  0
 13 14  2  0  0  0  0
 14 29  1  0  0  0  0
 14 15  1  0  0  0  0
 15  2  1  0  0  0  0
 15 10  2  0  0  0  0
 12 16  1  0  0  0  0
 16 17  2  0  0  0  0
 17 30  1  0  0  0  0
 17 18  1  0  0  0  0
 18 19  1  0  0  0  0
 19 31  1  0  0  0  0
 19 32  1  0  0  0  0
 19 33  1  0  0  0  0
 18 20  2  0  0  0  0
 20 34  1  0  0  0  0
 20 21  1  0  0  0  0
 21 16  1  0  0  0  0
M  END
>  <LOGBIO>
7.2200

>  <PRED_LOGBIO>
7.1400

>  <XV_RES>
0.1240

>  <WHL_TMPL>
1

>  <ANCH>
8-17;18-19

$$$$
ROW46
  -MTS-   01071500383D 0   0.00000     0.00000     0

 44 47  0  0  0  0  0  0  0  0999 V2000
    0.6090    1.3760    4.3030 N   0  0  0  0  0  0  0  0  0  0  0  0
    0.4910    0.4710    3.5870 C   0  0  0  0  0  0  0  0  0  0  0  0
    0.3440   -0.6590    2.6910 C   0  0  0  0  0  0  0  0  0  0  0  0
   -0.8280   -1.3030    2.6050 N   0  0  0  0  0  0  0  0  0  0  0  0
   -0.9740   -2.3490    1.7800 C   0  0  0  0  0  0  0  0  0  0  0  0
    0.1090   -2.7740    1.0010 C   0  0  0  0  0  0  0  0  0  0  0  0
   -0.0350   -3.8770    0.1270 N   0  0  0  0  0  0  0  0  0  0  0  0
    0.7770   -5.0230    0.2960 C   0  0  0  0  0  0  0  0  0  0  0  0
    0.4080   -6.0040    1.2240 C   0  0  0  0  0  0  0  0  0  0  0  0
    1.2260   -7.1300    1.3750 C   0  0  0  0  0  0  0  0  0  0  0  0
    0.8940   -8.1360    2.2910 C   0  0  0  0  0  0  0  0  0  0  0  0
    1.7230   -9.2560    2.4310 C   0  0  0  0  0  0  0  0  0  0  0  0
    2.8820   -9.3710    1.6550 C   0  0  0  0  0  0  0  0  0  0  0  0
    3.2130   -8.3650    0.7390 C   0  0  0  0  0  0  0  0  0  0  0  0
    2.3850   -7.2450    0.5990 C   0  0  0  0  0  0  0  0  0  0  0  0
    2.6940   -6.2260   -0.3100 C   0  0  0  0  0  0  0  0  0  0  0  0
    1.8930   -5.1590   -0.4340 N   0  0  0  0  0  0  0  0  0  0  0  0
    1.2810   -2.1310    1.0860 N   0  0  0  0  0  0  0  0  0  0  0  0
    1.4260   -1.0850    1.9110 C   0  0  0  0  0  0  0  0  0  0  0  0
    2.6290   -0.4350    1.9910 O   0  0  0  0  0  0  0  0  0  0  0  0
    2.8580    0.6640    1.1050 C   0  0  0  0  0  0  0  0  0  0  0  0
    2.3870    1.9750    1.7600 C   0  0  0  0  0  0  0  0  0  0  0  0
    2.7960    3.2000    0.9220 C   0  0  0  0  0  0  0  0  0  0  0  0
    4.2920    3.1570    0.5590 C   0  0  0  0  0  0  0  0  0  0  0  0
    4.6450    1.9000   -0.1160 N   0  0  0  0  0  0  0  0  0  0  0  0
    4.3510    0.7390    0.7350 C   0  0  0  0  0  0  0  0  0  0  0  0
   -1.9230   -2.8620    1.7170 H   0  0  0  0  0  0  0  0  0  0  0  0
   -0.7170   -3.8470   -0.6170 H   0  0  0  0  0  0  0  0  0  0  0  0
   -0.4910   -5.8940    1.8120 H   0  0  0  0  0  0  0  0  0  0  0  0
    0.0000   -8.0470    2.8900 H   0  0  0  0  0  0  0  0  0  0  0  0
    1.4670  -10.0310    3.1380 H   0  0  0  0  0  0  0  0  0  0  0  0
    3.5210  -10.2350    1.7630 H   0  0  0  0  0  0  0  0  0  0  0  0
    4.1080   -8.4540    0.1400 H   0  0  0  0  0  0  0  0  0  0  0  0
    3.5850   -6.3000   -0.9160 H   0  0  0  0  0  0  0  0  0  0  0  0
    2.2650    0.4590    0.2170 H   0  0  0  0  0  0  0  0  0  0  0  0
    2.8170    2.0580    2.7560 H   0  0  0  0  0  0  0  0  0  0  0  0
    1.3050    1.9560    1.8700 H   0  0  0  0  0  0  0  0  0  0  0  0
    2.2030    3.2300    0.0100 H   0  0  0  0  0  0  0  0  0  0  0  0
    2.5850    4.1090    1.4820 H   0  0  0  0  0  0  0  0  0  0  0  0
    4.8870    3.2610    1.4640 H   0  0  0  0  0  0  0  0  0  0  0  0
    4.5320    3.9960   -0.0900 H   0  0  0  0  0  0  0  0  0  0  0  0
    5.6300    1.9040   -0.3400 H   0  0  0  0  0  0  0  0  0  0  0  0
    4.9460    0.7960    1.6450 H   0  0  0  0  0  0  0  0  0  0  0  0
    4.6410   -0.1730    0.2170 H   0  0  0  0  0  0  0  0  0  0  0  0
  1  2  3  0  0  0  0
  2  3  1  0  0  0  0
  3  4  1  0  0  0  0
  4  5  2  0  0  0  0
  5 27  1  0  0  0  0
  5  6  1  0  0  0  0
  6  7  1  0  0  0  0
  7 28  1  0  0  0  0
  7  8  1  0  0  0  0
  8  9  2  0  0  0  0
  9 29  1  0  0  0  0
  9 10  1  0  0  0  0
 10 11  1  0  0  0  0
 11 30  1  0  0  0  0
 11 12  2  0  0  0  0
 12 31  1  0  0  0  0
 12 13  1  0  0  0  0
 13 32  1  0  0  0  0
 13 14  2  0  0  0  0
 14 33  1  0  0  0  0
 14 15  1  0  0  0  0
 15 10  2  0  0  0  0
 15 16  1  0  0  0  0
 16 34  1  0  0  0  0
 16 17  2  0  0  0  0
 17  8  1  0  0  0  0
  6 18  2  0  0  0  0
 18 19  1  0  0  0  0
 19  3  2  0  0  0  0
 19 20  1  0  0  0  0
 20 21  1  0  0  0  0
 21 35  1  0  0  0  0
 21 22  1  0  0  0  0
 22 36  1  0  0  0  0
 22 37  1  0  0  0  0
 22 23  1  0  0  0  0
 23 38  1  0  0  0  0
 23 39  1  0  0  0  0
 23 24  1  0  0  0  0
 24 40  1  0  0  0  0
 24 41  1  0  0  0  0
 24 25  1  0  0  0  0
 25 42  1  0  0  0  0
 25 26  1  0  0  0  0
 26 21  1  0  0  0  0
 26 43  1  0  0  0  0
 26 44  1  0  0  0  0
M  END
>  <LOGBIO>
8.1500

>  <PRED_LOGBIO>
7.6400

>  <XV_RES>
0.6350

>  <WHL_TMPL>
3

>  <ANCH>
20-22;8-10

$$$$
ROW47
  -MTS-   01071500383D 0   0.00000     0.00000     0

 40 42  0  0  0  0  0  0  0  0999 V2000
   -5.7660   -1.1000    6.9880 N   0  0  0  0  0  0  0  0  0  0  0  0
   -5.3050   -1.8100    5.7860 C   0  0  0  0  0  0  0  0  0  0  0  0
   -4.2260   -0.9820    5.0880 C   0  0  0  0  0  0  0  0  0  0  0  0
   -2.8370   -1.3650    5.6320 C   0  0  0  0  0  0  0  0  0  0  0  0
   -1.7160   -0.6370    4.8680 C   0  0  0  0  0  0  0  0  0  0  0  0
   -1.8300   -0.8070    3.4130 N   0  0  0  0  0  0  0  0  0  0  0  0
   -3.1480   -0.4650    2.8570 C   0  0  0  0  0  0  0  0  0  0  0  0
   -4.3080   -1.1890    3.5650 C   0  0  0  0  0  0  0  0  0  0  0  0
   -0.7580   -1.2640    2.6100 C   0  0  0  0  0  0  0  0  0  0  0  0
   -0.9380   -2.3590    1.7570 C   0  0  0  0  0  0  0  0  0  0  0  0
    0.1520   -2.7750    0.9830 C   0  0  0  0  0  0  0  0  0  0  0  0
   -0.0350   -3.8770    0.1270 N   0  0  0  0  0  0  0  0  0  0  0  0
    0.7770   -5.0230    0.2960 C   0  0  0  0  0  0  0  0  0  0  0  0
    0.7620   -5.7240    1.5070 C   0  0  0  0  0  0  0  0  0  0  0  0
    1.5380   -6.8080    1.6500 N   0  0  0  0  0  0  0  0  0  0  0  0
    2.3290   -7.2340    0.6560 C   0  0  0  0  0  0  0  0  0  0  0  0
    2.3380   -6.5270   -0.5520 C   0  0  0  0  0  0  0  0  0  0  0  0
    1.5660   -5.4430   -0.7030 N   0  0  0  0  0  0  0  0  0  0  0  0
    1.3180   -2.1210    1.0810 N   0  0  0  0  0  0  0  0  0  0  0  0
    1.4600   -1.0750    1.9070 C   0  0  0  0  0  0  0  0  0  0  0  0
    0.4340   -0.6550    2.6600 N   0  0  0  0  0  0  0  0  0  0  0  0
   -6.1470   -0.2030    6.7240 H   0  0  0  0  0  0  0  0  0  0  0  0
   -6.4790   -1.6470    7.4490 H   0  0  0  0  0  0  0  0  0  0  0  0
   -6.1430   -1.9570    5.1080 H   0  0  0  0  0  0  0  0  0  0  0  0
   -4.8940   -2.7760    6.0700 H   0  0  0  0  0  0  0  0  0  0  0  0
   -4.4490    0.0530    5.3350 H   0  0  0  0  0  0  0  0  0  0  0  0
   -2.6960   -2.4400    5.5430 H   0  0  0  0  0  0  0  0  0  0  0  0
   -2.7790   -1.1110    6.6890 H   0  0  0  0  0  0  0  0  0  0  0  0
   -1.7410    0.4230    5.1100 H   0  0  0  0  0  0  0  0  0  0  0  0
   -0.7490   -1.0120    5.1990 H   0  0  0  0  0  0  0  0  0  0  0  0
   -3.2990    0.6100    2.9260 H   0  0  0  0  0  0  0  0  0  0  0  0
   -3.1650   -0.7070    1.7970 H   0  0  0  0  0  0  0  0  0  0  0  0
   -4.2630   -2.2520    3.3400 H   0  0  0  0  0  0  0  0  0  0  0  0
   -5.2560   -0.8000    3.1970 H   0  0  0  0  0  0  0  0  0  0  0  0
   -1.8880   -2.8680    1.6980 H   0  0  0  0  0  0  0  0  0  0  0  0
   -0.7390   -3.8500   -0.5970 H   0  0  0  0  0  0  0  0  0  0  0  0
    0.1310   -5.3950    2.3200 H   0  0  0  0  0  0  0  0  0  0  0  0
    2.9490   -8.1090    0.7850 H   0  0  0  0  0  0  0  0  0  0  0  0
    2.9700   -6.8570   -1.3640 H   0  0  0  0  0  0  0  0  0  0  0  0
    2.4110   -0.5660    1.9660 H   0  0  0  0  0  0  0  0  0  0  0  0
  1 22  1  0  0  0  0
  1 23  1  0  0  0  0
  1  2  1  0  0  0  0
  2 24  1  0  0  0  0
  2 25  1  0  0  0  0
  2  3  1  0  0  0  0
  3 26  1  0  0  0  0
  3  4  1  0  0  0  0
  4 27  1  0  0  0  0
  4 28  1  0  0  0  0
  4  5  1  0  0  0  0
  5 29  1  0  0  0  0
  5 30  1  0  0  0  0
  5  6  1  0  0  0  0
  6  7  1  0  0  0  0
  7 31  1  0  0  0  0
  7 32  1  0  0  0  0
  7  8  1  0  0  0  0
  8  3  1  0  0  0  0
  8 33  1  0  0  0  0
  8 34  1  0  0  0  0
  6  9  1  0  0  0  0
  9 10  2  0  0  0  0
 10 35  1  0  0  0  0
 10 11  1  0  0  0  0
 11 12  1  0  0  0  0
 12 36  1  0  0  0  0
 12 13  1  0  0  0  0
 13 14  2  0  0  0  0
 14 37  1  0  0  0  0
 14 15  1  0  0  0  0
 15 16  2  0  0  0  0
 16 38  1  0  0  0  0
 16 17  1  0  0  0  0
 17 39  1  0  0  0  0
 17 18  2  0  0  0  0
 18 13  1  0  0  0  0
 11 19  2  0  0  0  0
 19 20  1  0  0  0  0
 20 40  1  0  0  0  0
 20 21  2  0  0  0  0
 21  9  1  0  0  0  0
M  END
>  <LOGBIO>
4.6600

>  <PRED_LOGBIO>
6.5000

>  <XV_RES>
-2.3950

>  <WHL_TMPL>
3

>  <ANCH>
16-17;22-23

$$$$
ROW48
  -MTS-   01071500383D 0   0.00000     0.00000     0

 44 49  0  0  0  0  0  0  0  0999 V2000
    2.2910    2.2190    3.5450 O   0  0  0  0  0  0  0  0  0  0  0  0
    3.5120    2.1710    3.6870 C   0  0  0  0  0  0  0  0  0  0  0  0
    4.2380    2.9460    4.4880 N   0  0  0  0  0  0  0  0  0  0  0  0
    5.5280    2.6330    4.4030 C   0  0  0  0  0  0  0  0  0  0  0  0
    6.4440    3.1720    5.0230 O   0  0  0  0  0  0  0  0  0  0  0  0
    5.6690    1.5230    3.4340 C   0  0  0  0  0  0  0  0  0  0  0  0
    4.4340    1.2420    2.9960 C   0  0  0  0  0  0  0  0  0  0  0  0
    4.2430    0.1620    2.0030 C   0  0  0  0  0  0  0  0  0  0  0  0
    3.0610   -0.4060    1.3180 C   0  0  0  0  0  0  0  0  0  0  0  0
    1.6880   -0.1350    1.3520 C   0  0  0  0  0  0  0  0  0  0  0  0
    0.8080   -0.8780    0.5560 C   0  0  0  0  0  0  0  0  0  0  0  0
   -0.5360   -0.6130    0.5900 O   0  0  0  0  0  0  0  0  0  0  0  0
   -1.0480    0.3930    1.3980 C   0  0  0  0  0  0  0  0  0  0  0  0
   -2.5260    0.5610    1.3690 C   0  0  0  0  0  0  0  0  0  0  0  0
   -3.3350    0.2050    2.4560 C   0  0  0  0  0  0  0  0  0  0  0  0
   -4.7180    0.3900    2.3820 C   0  0  0  0  0  0  0  0  0  0  0  0
   -5.2930    0.9350    1.2340 C   0  0  0  0  0  0  0  0  0  0  0  0
   -4.4880    1.3060    0.1580 C   0  0  0  0  0  0  0  0  0  0  0  0
   -3.1060    1.1240    0.2250 C   0  0  0  0  0  0  0  0  0  0  0  0
    1.3000   -1.8920   -0.2740 C   0  0  0  0  0  0  0  0  0  0  0  0
    2.6740   -2.1620   -0.3090 C   0  0  0  0  0  0  0  0  0  0  0  0
    3.5540   -1.4200    0.4870 C   0  0  0  0  0  0  0  0  0  0  0  0
    4.9580   -1.4630    0.6610 N   0  0  0  0  0  0  0  0  0  0  0  0
    5.3220   -0.5050    1.5700 C   0  0  0  0  0  0  0  0  0  0  0  0
    6.6710   -0.1670    2.0760 C   0  0  0  0  0  0  0  0  0  0  0  0
    7.8930   -0.6570    1.8230 C   0  0  0  0  0  0  0  0  0  0  0  0
    8.8340    0.1210    2.6600 C   0  0  0  0  0  0  0  0  0  0  0  0
    8.0910    1.0070    3.3380 C   0  0  0  0  0  0  0  0  0  0  0  0
    6.7750    0.8440    2.9950 N   0  0  0  0  0  0  0  0  0  0  0  0
    3.8620    3.6720    5.0790 H   0  0  0  0  0  0  0  0  0  0  0  0
    1.3080    0.6470    1.9930 H   0  0  0  0  0  0  0  0  0  0  0  0
   -0.6440    1.3200    0.9960 H   0  0  0  0  0  0  0  0  0  0  0  0
   -0.7630    0.1930    2.4290 H   0  0  0  0  0  0  0  0  0  0  0  0
   -2.8910   -0.2110    3.3480 H   0  0  0  0  0  0  0  0  0  0  0  0
   -5.3440    0.1100    3.2170 H   0  0  0  0  0  0  0  0  0  0  0  0
   -6.3630    1.0700    1.1790 H   0  0  0  0  0  0  0  0  0  0  0  0
   -4.9340    1.7340   -0.7280 H   0  0  0  0  0  0  0  0  0  0  0  0
   -2.4830    1.4180   -0.6070 H   0  0  0  0  0  0  0  0  0  0  0  0
    0.6220   -2.4650   -0.8880 H   0  0  0  0  0  0  0  0  0  0  0  0
    3.0540   -2.9440   -0.9490 H   0  0  0  0  0  0  0  0  0  0  0  0
    5.5880   -2.0960    0.1900 H   0  0  0  0  0  0  0  0  0  0  0  0
    8.1410   -1.4590    1.1440 H   0  0  0  0  0  0  0  0  0  0  0  0
    9.9060    0.0000    2.7130 H   0  0  0  0  0  0  0  0  0  0  0  0
    8.4690    1.7320    4.0430 H   0  0  0  0  0  0  0  0  0  0  0  0
  1  2  2  0  0  0  0
  2  3  1  0  0  0  0
  3 30  1  0  0  0  0
  3  4  1  0  0  0  0
  4  5  2  0  0  0  0
  4  6  1  0  0  0  0
  6  7  2  0  0  0  0
  7  2  1  0  0  0  0
  7  8  1  0  0  0  0
  8  9  1  0  0  0  0
  9 10  2  0  0  0  0
 10 31  1  0  0  0  0
 10 11  1  0  0  0  0
 11 12  1  0  0  0  0
 12 13  1  0  0  0  0
 13 32  1  0  0  0  0
 13 33  1  0  0  0  0
 13 14  1  0  0  0  0
 14 15  2  0  0  0  0
 15 34  1  0  0  0  0
 15 16  1  0  0  0  0
 16 35  1  0  0  0  0
 16 17  2  0  0  0  0
 17 36  1  0  0  0  0
 17 18  1  0  0  0  0
 18 37  1  0  0  0  0
 18 19  2  0  0  0  0
 19 14  1  0  0  0  0
 19 38  1  0  0  0  0
 11 20  2  0  0  0  0
 20 39  1  0  0  0  0
 20 21  1  0  0  0  0
 21 40  1  0  0  0  0
 21 22  2  0  0  0  0
 22  9  1  0  0  0  0
 22 23  1  0  0  0  0
 23 41  1  0  0  0  0
 23 24  1  0  0  0  0
 24  8  2  0  0  0  0
 24 25  1  0  0  0  0
 25 26  2  0  0  0  0
 26 42  1  0  0  0  0
 26 27  1  0  0  0  0
 27 43  1  0  0  0  0
 27 28  2  0  0  0  0
 28 44  1  0  0  0  0
 28 29  1  0  0  0  0
 29  6  1  0  0  0  0
 29 25  1  0  0  0  0
M  END
>  <LOGBIO>
6.1900

>  <PRED_LOGBIO>
6.7600

>  <XV_RES>
-0.9730

>  <WHL_TMPL>
1

>  <ANCH>
8-17;18-19

$$$$
ROW49
  -MTS-   01071500383D 0   0.00000     0.00000     0

 47 50  0  0  0  0  0  0  0  0999 V2000
   10.7720   -8.3600    0.9160 O   0  0  0  0  0  0  0  0  0  0  0  0
    9.8890   -7.2660    1.1790 C   0  0  0  0  0  0  0  0  0  0  0  0
    8.5210   -7.6550    0.8500 C   0  0  0  0  0  0  0  0  0  0  0  0
    7.3970   -7.9750    0.5790 C   0  0  0  0  0  0  0  0  0  0  0  0
    6.0380   -8.3610    0.2520 C   0  0  0  0  0  0  0  0  0  0  0  0
    5.7630   -9.6430   -0.2380 C   0  0  0  0  0  0  0  0  0  0  0  0
    4.5090  -10.0030   -0.5410 N   0  0  0  0  0  0  0  0  0  0  0  0
    3.4770   -9.1620   -0.3890 C   0  0  0  0  0  0  0  0  0  0  0  0
    3.6830   -7.8650    0.0970 C   0  0  0  0  0  0  0  0  0  0  0  0
    4.9830   -7.4580    0.4230 C   0  0  0  0  0  0  0  0  0  0  0  0
    2.5430   -6.9370    0.2640 C   0  0  0  0  0  0  0  0  0  0  0  0
    1.4600   -7.0990    1.0370 C   0  0  0  0  0  0  0  0  0  0  0  0
    0.5090   -6.0710    1.0270 N   0  0  0  0  0  0  0  0  0  0  0  0
    0.7460   -5.0230    0.2610 C   0  0  0  0  0  0  0  0  0  0  0  0
   -0.0400   -3.9120    0.0990 N   0  0  0  0  0  0  0  0  0  0  0  0
    0.1510   -2.8260    0.9400 C   0  0  0  0  0  0  0  0  0  0  0  0
   -0.9480   -2.4220    1.7080 C   0  0  0  0  0  0  0  0  0  0  0  0
   -0.8030   -1.3300    2.5710 C   0  0  0  0  0  0  0  0  0  0  0  0
    0.4340   -0.6780    2.6390 C   0  0  0  0  0  0  0  0  0  0  0  0
    1.4950   -1.1300    1.8460 C   0  0  0  0  0  0  0  0  0  0  0  0
    1.3210   -2.1790    1.0300 N   0  0  0  0  0  0  0  0  0  0  0  0
   -1.8300   -0.8070    3.4130 N   0  0  0  0  0  0  0  0  0  0  0  0
   -2.9480   -0.0220    2.8700 C   0  0  0  0  0  0  0  0  0  0  0  0
   -3.3140    1.1670    3.7770 C   0  0  0  0  0  0  0  0  0  0  0  0
   -3.5060    0.7480    5.1310 O   0  0  0  0  0  0  0  0  0  0  0  0
   -2.3250    0.1550    5.6760 C   0  0  0  0  0  0  0  0  0  0  0  0
   -1.9130   -1.0810    4.8540 C   0  0  0  0  0  0  0  0  0  0  0  0
    2.3020   -5.3640   -0.5110 S   0  0  0  0  0  0  0  0  0  0  0  0
   11.6890   -8.1250    1.1280 H   0  0  0  0  0  0  0  0  0  0  0  0
    9.9470   -6.9980    2.2310 H   0  0  0  0  0  0  0  0  0  0  0  0
   10.1800   -6.4120    0.5700 H   0  0  0  0  0  0  0  0  0  0  0  0
    6.5700  -10.3490   -0.3740 H   0  0  0  0  0  0  0  0  0  0  0  0
    2.4790   -9.4860   -0.6430 H   0  0  0  0  0  0  0  0  0  0  0  0
    5.1670   -6.4620    0.8000 H   0  0  0  0  0  0  0  0  0  0  0  0
    1.3260   -7.9840    1.6410 H   0  0  0  0  0  0  0  0  0  0  0  0
   -0.7220   -3.8810   -0.6450 H   0  0  0  0  0  0  0  0  0  0  0  0
   -1.8910   -2.9440    1.6350 H   0  0  0  0  0  0  0  0  0  0  0  0
    0.5690    0.1670    3.2980 H   0  0  0  0  0  0  0  0  0  0  0  0
    2.4530   -0.6340    1.8910 H   0  0  0  0  0  0  0  0  0  0  0  0
   -3.8160   -0.6670    2.7480 H   0  0  0  0  0  0  0  0  0  0  0  0
   -2.6830    0.3450    1.8800 H   0  0  0  0  0  0  0  0  0  0  0  0
   -2.5210    1.9100    3.7370 H   0  0  0  0  0  0  0  0  0  0  0  0
   -4.2250    1.6350    3.4100 H   0  0  0  0  0  0  0  0  0  0  0  0
   -1.5160    0.8820    5.6660 H   0  0  0  0  0  0  0  0  0  0  0  0
   -2.5090   -0.1400    6.7070 H   0  0  0  0  0  0  0  0  0  0  0  0
   -2.6270   -1.8840    5.0280 H   0  0  0  0  0  0  0  0  0  0  0  0
   -0.9510   -1.4450    5.2080 H   0  0  0  0  0  0  0  0  0  0  0  0
  1 29  1  0  0  0  0
  1  2  1  0  0  0  0
  2 30  1  0  0  0  0
  2 31  1  0  0  0  0
  2  3  1  0  0  0  0
  3  4  3  0  0  0  0
  4  5  1  0  0  0  0
  5  6  2  0  0  0  0
  6 32  1  0  0  0  0
  6  7  1  0  0  0  0
  7  8  2  0  0  0  0
  8 33  1  0  0  0  0
  8  9  1  0  0  0  0
  9 10  2  0  0  0  0
 10  5  1  0  0  0  0
 10 34  1  0  0  0  0
  9 11  1  0  0  0  0
 11 12  2  0  0  0  0
 12 35  1  0  0  0  0
 12 13  1  0  0  0  0
 13 14  2  0  0  0  0
 14 15  1  0  0  0  0
 15 36  1  0  0  0  0
 15 16  1  0  0  0  0
 16 17  2  0  0  0  0
 17 37  1  0  0  0  0
 17 18  1  0  0  0  0
 18 19  2  0  0  0  0
 19 38  1  0  0  0  0
 19 20  1  0  0  0  0
 20 39  1  0  0  0  0
 20 21  2  0  0  0  0
 21 16  1  0  0  0  0
 18 22  1  0  0  0  0
 22 23  1  0  0  0  0
 23 40  1  0  0  0  0
 23 41  1  0  0  0  0
 23 24  1  0  0  0  0
 24 42  1  0  0  0  0
 24 43  1  0  0  0  0
 24 25  1  0  0  0  0
 25 26  1  0  0  0  0
 26 44  1  0  0  0  0
 26 45  1  0  0  0  0
 26 27  1  0  0  0  0
 27 22  1  0  0  0  0
 27 46  1  0  0  0  0
 27 47  1  0  0  0  0
 14 28  1  0  0  0  0
 28 11  1  0  0  0  0
M  END
>  <LOGBIO>
8.2200

>  <PRED_LOGBIO>
7.6600

>  <XV_RES>
0.6410

>  <WHL_TMPL>
3

>  <ANCH>
17-19;25-24

$$$$
ROW50
  -MTS-   01071500383D 0   0.00000     0.00000     0

 36 39  0  0  0  0  0  0  0  0999 V2000
    4.1950    2.1320   -1.9650 N   0  0  0  0  0  0  0  0  0  0  0  0
    4.5090    0.8200   -2.5500 C   0  0  0  0  0  0  0  0  0  0  0  0
    4.6860   -0.1940   -1.4450 C   0  0  0  0  0  0  0  0  0  0  0  0
    5.9510   -0.4040   -0.8830 C   0  0  0  0  0  0  0  0  0  0  0  0
    6.1150   -1.3440    0.1410 C   0  0  0  0  0  0  0  0  0  0  0  0
    5.0140   -2.0750    0.6030 C   0  0  0  0  0  0  0  0  0  0  0  0
    3.7490   -1.8650    0.0410 C   0  0  0  0  0  0  0  0  0  0  0  0
    3.5850   -0.9250   -0.9830 C   0  0  0  0  0  0  0  0  0  0  0  0
    2.6300   -2.5950    0.5820 C   0  0  0  0  0  0  0  0  0  0  0  0
    1.3920   -2.4730    0.0820 C   0  0  0  0  0  0  0  0  0  0  0  0
    0.3350   -3.1710    0.6040 N   0  0  0  0  0  0  0  0  0  0  0  0
   -0.9920   -3.2100    0.2680 C   0  0  0  0  0  0  0  0  0  0  0  0
   -1.6050   -4.0620    1.1010 C   0  0  0  0  0  0  0  0  0  0  0  0
   -0.6360   -4.5670    1.9760 N   0  0  0  0  0  0  0  0  0  0  0  0
    0.5230   -4.0200    1.6630 C   0  0  0  0  0  0  0  0  0  0  0  0
    1.8960   -4.1430    2.2020 C   0  0  0  0  0  0  0  0  0  0  0  0
    2.8810   -3.4480    1.6630 N   0  0  0  0  0  0  0  0  0  0  0  0
   -1.8500   -2.0560    0.6640 C   0  0  0  0  0  0  0  0  0  0  0  0
   -2.5400   -1.0900   -0.2190 C   0  0  0  0  0  0  0  0  0  0  0  0
   -3.2330   -0.2720    0.5510 N   0  0  0  0  0  0  0  0  0  0  0  0
   -3.0210   -0.6710    1.9280 N   0  0  0  0  0  0  0  0  0  0  0  0
   -2.1790   -1.7510    1.9260 C   0  0  0  0  0  0  0  0  0  0  0  0
    3.3420    2.0660   -1.4280 H   0  0  0  0  0  0  0  0  0  0  0  0
    4.0770    2.8100   -2.7040 H   0  0  0  0  0  0  0  0  0  0  0  0
    3.6940    0.5090   -3.2000 H   0  0  0  0  0  0  0  0  0  0  0  0
    5.4280    0.8910   -3.1280 H   0  0  0  0  0  0  0  0  0  0  0  0
    6.8000    0.1600   -1.2400 H   0  0  0  0  0  0  0  0  0  0  0  0
    7.0910   -1.5060    0.5740 H   0  0  0  0  0  0  0  0  0  0  0  0
    5.1410   -2.8000    1.3930 H   0  0  0  0  0  0  0  0  0  0  0  0
    2.6090   -0.7630   -1.4160 H   0  0  0  0  0  0  0  0  0  0  0  0
    1.2240   -1.8080   -0.7520 H   0  0  0  0  0  0  0  0  0  0  0  0
   -2.6550   -4.3140    1.0970 H   0  0  0  0  0  0  0  0  0  0  0  0
    2.0920   -4.8000    3.0360 H   0  0  0  0  0  0  0  0  0  0  0  0
   -2.4860   -1.0590   -1.2970 H   0  0  0  0  0  0  0  0  0  0  0  0
   -3.4230   -0.2310    2.7440 H   0  0  0  0  0  0  0  0  0  0  0  0
   -1.8340   -2.2740    2.8050 H   0  0  0  0  0  0  0  0  0  0  0  0
  1 23  1  0  0  0  0
  1 24  1  0  0  0  0
  1  2  1  0  0  0  0
  2 25  1  0  0  0  0
  2 26  1  0  0  0  0
  2  3  1  0  0  0  0
  3  4  2  0  0  0  0
  4 27  1  0  0  0  0
  4  5  1  0  0  0  0
  5 28  1  0  0  0  0
  5  6  2  0  0  0  0
  6 29  1  0  0  0  0
  6  7  1  0  0  0  0
  7  8  2  0  0  0  0
  8  3  1  0  0  0  0
  8 30  1  0  0  0  0
  7  9  1  0  0  0  0
  9 10  2  0  0  0  0
 10 31  1  0  0  0  0
 10 11  1  0  0  0  0
 11 12  1  0  0  0  0
 12 13  2  0  0  0  0
 13 32  1  0  0  0  0
 13 14  1  0  0  0  0
 14 15  2  0  0  0  0
 15 11  1  0  0  0  0
 15 16  1  0  0  0  0
 16 33  1  0  0  0  0
 16 17  2  0  0  0  0
 17  9  1  0  0  0  0
 12 18  1  0  0  0  0
 18 19  1  0  0  0  0
 19 34  1  0  0  0  0
 19 20  2  0  0  0  0
 20 21  1  0  0  0  0
 21 35  1  0  0  0  0
 21 22  1  0  0  0  0
 22 18  2  0  0  0  0
 22 36  1  0  0  0  0
M  END
>  <LOGBIO>
5.4600

>  <PRED_LOGBIO>
4.5300

>  <XV_RES>
1.0650

>  <WHL_TMPL>
2

>  <ANCH>
16-17;28-17

$$$$
ROW51
  -MTS-   01071500383D 0   0.00000     0.00000     0

 51 55  0  0  0  0  0  0  0  0999 V2000
   -7.8290    1.3500    1.0240 N   0  0  0  0  0  0  0  0  0  0  0  0
   -6.6850    1.1770    1.1060 C   0  0  0  0  0  0  0  0  0  0  0  0
   -5.2550    0.9600    1.2080 C   0  0  0  0  0  0  0  0  0  0  0  0
   -4.7180    0.4070    2.3760 C   0  0  0  0  0  0  0  0  0  0  0  0
   -3.3340    0.2050    2.4550 C   0  0  0  0  0  0  0  0  0  0  0  0
   -2.5260    0.5610    1.3690 C   0  0  0  0  0  0  0  0  0  0  0  0
   -3.1300    1.1100    0.2320 C   0  0  0  0  0  0  0  0  0  0  0  0
   -4.4570    1.2910    0.1840 N   0  0  0  0  0  0  0  0  0  0  0  0
   -1.0560    0.3940    1.3980 C   0  0  0  0  0  0  0  0  0  0  0  0
   -0.1600    1.3620    1.3470 N   0  0  0  0  0  0  0  0  0  0  0  0
    1.1570    0.7560    1.4020 N   0  0  0  0  0  0  0  0  0  0  0  0
    0.9850   -0.6000    1.4870 C   0  0  0  0  0  0  0  0  0  0  0  0
   -0.3230   -0.8890    1.4890 C   0  0  0  0  0  0  0  0  0  0  0  0
   -0.4880   -2.3870    1.5840 C   0  0  0  0  0  0  0  0  0  0  0  0
    0.9180   -2.9340    1.6360 C   0  0  0  0  0  0  0  0  0  0  0  0
    1.4320   -4.2330    1.7260 C   0  0  0  0  0  0  0  0  0  0  0  0
    2.8170   -4.4380    1.7560 C   0  0  0  0  0  0  0  0  0  0  0  0
    3.6870   -3.3430    1.6970 C   0  0  0  0  0  0  0  0  0  0  0  0
    5.0870   -3.5500    1.7270 N   0  0  0  0  0  0  0  0  0  0  0  0
    5.7980   -3.5760    3.0130 C   0  0  0  0  0  0  0  0  0  0  0  0
    7.2870   -3.8130    2.7670 C   0  0  0  0  0  0  0  0  0  0  0  0
    7.9990   -3.8390    4.0530 N   0  0  0  0  0  0  0  0  0  0  0  0
    8.0320   -5.2150    4.5670 C   0  0  0  0  0  0  0  0  0  0  0  0
    8.9040   -5.3140    5.8330 C   0  0  0  0  0  0  0  0  0  0  0  0
   10.2200   -4.8040    5.5990 O   0  0  0  0  0  0  0  0  0  0  0  0
   10.1920   -3.4440    5.1580 C   0  0  0  0  0  0  0  0  0  0  0  0
    9.3540   -3.2980    3.8750 C   0  0  0  0  0  0  0  0  0  0  0  0
    3.1730   -2.0440    1.6070 C   0  0  0  0  0  0  0  0  0  0  0  0
    1.7890   -1.8400    1.5760 C   0  0  0  0  0  0  0  0  0  0  0  0
   -5.3590    0.1390    3.2020 H   0  0  0  0  0  0  0  0  0  0  0  0
   -2.8950   -0.2200    3.3460 H   0  0  0  0  0  0  0  0  0  0  0  0
   -2.5210    1.3900   -0.6150 H   0  0  0  0  0  0  0  0  0  0  0  0
    2.0400    1.2460    1.3810 H   0  0  0  0  0  0  0  0  0  0  0  0
   -0.9800   -2.7500    0.6840 H   0  0  0  0  0  0  0  0  0  0  0  0
   -1.0030   -2.6320    2.5100 H   0  0  0  0  0  0  0  0  0  0  0  0
    0.7600   -5.0780    1.7720 H   0  0  0  0  0  0  0  0  0  0  0  0
    3.2130   -5.4400    1.8260 H   0  0  0  0  0  0  0  0  0  0  0  0
    5.5970   -3.6800    0.8650 H   0  0  0  0  0  0  0  0  0  0  0  0
    5.6620   -2.6240    3.5220 H   0  0  0  0  0  0  0  0  0  0  0  0
    5.4010   -4.3780    3.6320 H   0  0  0  0  0  0  0  0  0  0  0  0
    7.4240   -4.7650    2.2580 H   0  0  0  0  0  0  0  0  0  0  0  0
    7.6850   -3.0110    2.1490 H   0  0  0  0  0  0  0  0  0  0  0  0
    8.4280   -5.8780    3.8010 H   0  0  0  0  0  0  0  0  0  0  0  0
    7.0190   -5.5400    4.7990 H   0  0  0  0  0  0  0  0  0  0  0  0
    8.4360   -4.7550    6.6400 H   0  0  0  0  0  0  0  0  0  0  0  0
    8.9690   -6.3540    6.1460 H   0  0  0  0  0  0  0  0  0  0  0  0
    9.7700   -2.8170    5.9400 H   0  0  0  0  0  0  0  0  0  0  0  0
   11.2080   -3.1050    4.9670 H   0  0  0  0  0  0  0  0  0  0  0  0
    9.8480   -3.8200    3.0580 H   0  0  0  0  0  0  0  0  0  0  0  0
    9.2920   -2.2460    3.6030 H   0  0  0  0  0  0  0  0  0  0  0  0
    3.8450   -1.2000    1.5610 H   0  0  0  0  0  0  0  0  0  0  0  0
  1  2  3  0  0  0  0
  2  3  1  0  0  0  0
  3  4  2  0  0  0  0
  4 30  1  0  0  0  0
  4  5  1  0  0  0  0
  5 31  1  0  0  0  0
  5  6  2  0  0  0  0
  6  7  1  0  0  0  0
  7 32  1  0  0  0  0
  7  8  2  0  0  0  0
  8  3  1  0  0  0  0
  6  9  1  0  0  0  0
  9 10  2  0  0  0  0
 10 11  1  0  0  0  0
 11 33  1  0  0  0  0
 11 12  1  0  0  0  0
 12 13  2  0  0  0  0
 13  9  1  0  0  0  0
 13 14  1  0  0  0  0
 14 34  1  0  0  0  0
 14 35  1  0  0  0  0
 14 15  1  0  0  0  0
 15 16  2  0  0  0  0
 16 36  1  0  0  0  0
 16 17  1  0  0  0  0
 17 37  1  0  0  0  0
 17 18  2  0  0  0  0
 18 19  1  0  0  0  0
 19 38  1  0  0  0  0
 19 20  1  0  0  0  0
 20 39  1  0  0  0  0
 20 40  1  0  0  0  0
 20 21  1  0  0  0  0
 21 41  1  0  0  0  0
 21 42  1  0  0  0  0
 21 22  1  0  0  0  0
 22 23  1  0  0  0  0
 23 43  1  0  0  0  0
 23 44  1  0  0  0  0
 23 24  1  0  0  0  0
 24 45  1  0  0  0  0
 24 46  1  0  0  0  0
 24 25  1  0  0  0  0
 25 26  1  0  0  0  0
 26 47  1  0  0  0  0
 26 48  1  0  0  0  0
 26 27  1  0  0  0  0
 27 22  1  0  0  0  0
 27 49  1  0  0  0  0
 27 50  1  0  0  0  0
 18 28  1  0  0  0  0
 28 51  1  0  0  0  0
 28 29  2  0  0  0  0
 29 12  1  0  0  0  0
 29 15  1  0  0  0  0
M  END
>  <LOGBIO>
8.1500

>  <PRED_LOGBIO>
8.4000

>  <XV_RES>
-0.1650

>  <WHL_TMPL>
1

>  <ANCH>
8-17;8-6

$$$$
ROW53
  -MTS-   01071500383D 0   0.00000     0.00000     0

 37 41  0  0  0  0  0  0  0  0999 V2000
    6.6410   -2.6500    1.5550 O   0  0  0  0  0  0  0  0  0  0  0  0
    5.4840   -1.9150    1.5310 C   0  0  0  0  0  0  0  0  0  0  0  0
    5.5440   -0.5170    1.5280 C   0  0  0  0  0  0  0  0  0  0  0  0
    4.3620    0.2340    1.5030 C   0  0  0  0  0  0  0  0  0  0  0  0
    3.1210   -0.4140    1.4810 C   0  0  0  0  0  0  0  0  0  0  0  0
    3.0620   -1.8130    1.4840 C   0  0  0  0  0  0  0  0  0  0  0  0
    4.2440   -2.5630    1.5090 C   0  0  0  0  0  0  0  0  0  0  0  0
    1.7040   -2.2080    1.4590 N   0  0  0  0  0  0  0  0  0  0  0  0
    0.8940   -1.0480    1.4400 C   0  0  0  0  0  0  0  0  0  0  0  0
   -0.4970   -0.8900    1.4120 C   0  0  0  0  0  0  0  0  0  0  0  0
   -1.0560    0.3940    1.3980 C   0  0  0  0  0  0  0  0  0  0  0  0
   -2.5260    0.5610    1.3690 C   0  0  0  0  0  0  0  0  0  0  0  0
   -3.3350    0.2050    2.4560 C   0  0  0  0  0  0  0  0  0  0  0  0
   -4.7180    0.3900    2.3820 C   0  0  0  0  0  0  0  0  0  0  0  0
   -5.2930    0.9350    1.2340 C   0  0  0  0  0  0  0  0  0  0  0  0
   -4.4880    1.3060    0.1580 C   0  0  0  0  0  0  0  0  0  0  0  0
   -3.1060    1.1240    0.2250 C   0  0  0  0  0  0  0  0  0  0  0  0
   -0.2230    1.5190    1.4110 C   0  0  0  0  0  0  0  0  0  0  0  0
   -0.4640    2.9800    1.4020 C   0  0  0  0  0  0  0  0  0  0  0  0
   -1.5650    3.5280    1.3790 O   0  0  0  0  0  0  0  0  0  0  0  0
    0.7130    3.5970    1.4230 N   0  0  0  0  0  0  0  0  0  0  0  0
    1.7240    2.7330    1.4450 C   0  0  0  0  0  0  0  0  0  0  0  0
    2.9190    3.0240    1.4670 O   0  0  0  0  0  0  0  0  0  0  0  0
    1.1670    1.3610    1.4380 C   0  0  0  0  0  0  0  0  0  0  0  0
    1.7260    0.0780    1.4520 C   0  0  0  0  0  0  0  0  0  0  0  0
    6.9520   -2.8390    0.6560 H   0  0  0  0  0  0  0  0  0  0  0  0
    6.5010   -0.0170    1.5450 H   0  0  0  0  0  0  0  0  0  0  0  0
    4.4080    1.3130    1.5010 H   0  0  0  0  0  0  0  0  0  0  0  0
    4.1980   -3.6420    1.5110 H   0  0  0  0  0  0  0  0  0  0  0  0
    1.3680   -3.1600    1.4550 H   0  0  0  0  0  0  0  0  0  0  0  0
   -1.1390   -1.7580    1.4030 H   0  0  0  0  0  0  0  0  0  0  0  0
   -2.8910   -0.2110    3.3480 H   0  0  0  0  0  0  0  0  0  0  0  0
   -5.3440    0.1100    3.2160 H   0  0  0  0  0  0  0  0  0  0  0  0
   -6.3630    1.0700    1.1790 H   0  0  0  0  0  0  0  0  0  0  0  0
   -4.9340    1.7340   -0.7270 H   0  0  0  0  0  0  0  0  0  0  0  0
   -2.4830    1.4180   -0.6070 H   0  0  0  0  0  0  0  0  0  0  0  0
    0.8270    4.6010    1.4220 H   0  0  0  0  0  0  0  0  0  0  0  0
  1 26  1  0  0  0  0
  1  2  1  0  0  0  0
  2  3  2  0  0  0  0
  3 27  1  0  0  0  0
  3  4  1  0  0  0  0
  4 28  1  0  0  0  0
  4  5  2  0  0  0  0
  5  6  1  0  0  0  0
  6  7  2  0  0  0  0
  7  2  1  0  0  0  0
  7 29  1  0  0  0  0
  6  8  1  0  0  0  0
  8 30  1  0  0  0  0
  8  9  1  0  0  0  0
  9 10  2  0  0  0  0
 10 31  1  0  0  0  0
 10 11  1  0  0  0  0
 11 12  1  0  0  0  0
 12 13  2  0  0  0  0
 13 32  1  0  0  0  0
 13 14  1  0  0  0  0
 14 33  1  0  0  0  0
 14 15  2  0  0  0  0
 15 34  1  0  0  0  0
 15 16  1  0  0  0  0
 16 35  1  0  0  0  0
 16 17  2  0  0  0  0
 17 12  1  0  0  0  0
 17 36  1  0  0  0  0
 11 18  2  0  0  0  0
 18 19  1  0  0  0  0
 19 20  2  0  0  0  0
 19 21  1  0  0  0  0
 21 37  1  0  0  0  0
 21 22  1  0  0  0  0
 22 23  2  0  0  0  0
 22 24  1  0  0  0  0
 24 18  1  0  0  0  0
 24 25  2  0  0  0  0
 25  5  1  0  0  0  0
 25  9  1  0  0  0  0
M  END
>  <LOGBIO>
6.5200

>  <PRED_LOGBIO>
6.2000

>  <XV_RES>
0.2610

>  <WHL_TMPL>
1

>  <ANCH>
8-17;18-19

$$$$
ROW55
  -MTS-   01071500383D 0   0.00000     0.00000     0

 55 60  0  0  1  0  0  0  0  0999 V2000
   -3.5910   -4.8520    0.6890 C   0  0  0  0  0  0  0  0  0  0  0  0
   -2.2670   -4.1320    0.7800 C   0  0  0  0  0  0  0  0  0  0  0  0
   -1.1840   -4.5570    0.0000 C   0  0  0  0  0  0  0  0  0  0  0  0
    0.0430   -3.8890    0.0840 C   0  0  0  0  0  0  0  0  0  0  0  0
    0.1890   -2.7980    0.9480 C   0  0  0  0  0  0  0  0  0  0  0  0
    1.3700   -2.1690    1.0180 N   0  0  0  0  0  0  0  0  0  0  0  0
    1.5630   -1.1190    1.8280 C   0  0  0  0  0  0  0  0  0  0  0  0
    2.7880   -0.5060    1.8680 O   0  0  0  0  0  0  0  0  0  0  0  0
    0.5220   -0.6430    2.6350 C   0  0  0  0  0  0  0  0  0  0  0  0
   -0.7240   -1.2790    2.5840 C   0  0  0  0  0  0  0  0  0  0  0  0
   -1.7960   -0.8220    3.3870 N   0  0  0  0  0  0  0  0  0  0  0  0
   -2.6620    0.2650    2.9080 C   0  0  2  0  0  0  0  0  0  0  0  0
   -2.3970    0.5070    1.4100 C   0  0  0  0  0  0  0  0  0  0  0  0
   -3.6320    0.4620    0.6140 N   0  0  0  0  0  0  0  0  0  0  0  0
   -4.1880   -0.8850    0.8080 C   0  0  0  0  0  0  0  0  0  0  0  0
   -4.4240   -1.2100    2.2950 C   0  0  0  0  0  0  0  0  0  0  0  0
   -4.1250   -0.0520    3.2660 C   0  0  0  0  0  0  0  0  0  0  0  0
   -4.8140    1.1910    2.6720 C   0  0  0  0  0  0  0  0  0  0  0  0
   -4.5530    1.4590    1.1780 C   0  0  0  0  0  0  0  0  0  0  0  0
   -0.8940   -2.3730    1.7280 C   0  0  0  0  0  0  0  0  0  0  0  0
   -2.1210   -3.0400    1.6440 C   0  0  0  0  0  0  0  0  0  0  0  0
    0.7370    0.5170    3.5290 C   0  0  0  0  0  0  0  0  0  0  0  0
    1.0920    1.7250    3.1310 N   0  0  0  0  0  0  0  0  0  0  0  0
    1.2020    2.5660    4.2450 C   0  0  0  0  0  0  0  0  0  0  0  0
    1.5400    3.9170    4.3930 C   0  0  0  0  0  0  0  0  0  0  0  0
    1.5650    4.4960    5.6680 C   0  0  0  0  0  0  0  0  0  0  0  0
    1.2520    3.7240    6.7930 C   0  0  0  0  0  0  0  0  0  0  0  0
    0.9140    2.3740    6.6450 C   0  0  0  0  0  0  0  0  0  0  0  0
    0.8890    1.7950    5.3700 C   0  0  0  0  0  0  0  0  0  0  0  0
    0.5970    0.4960    4.8920 N   0  0  0  0  0  0  0  0  0  0  0  0
   -3.4190   -5.8970    0.4400 H   0  0  0  0  0  0  0  0  0  0  0  0
   -4.2020   -4.3910   -0.0850 H   0  0  0  0  0  0  0  0  0  0  0  0
   -4.1060   -4.7860    1.6450 H   0  0  0  0  0  0  0  0  0  0  0  0
   -1.2970   -5.3990   -0.6660 H   0  0  0  0  0  0  0  0  0  0  0  0
    0.8780   -4.2170   -0.5170 H   0  0  0  0  0  0  0  0  0  0  0  0
    3.3570   -0.9110    2.5410 H   0  0  0  0  0  0  0  0  0  0  0  0
   -1.9670   -1.2430    4.2890 H   0  0  0  0  0  0  0  0  0  0  0  0
   -2.3880    1.1760    3.4370 H   0  0  0  0  0  0  0  0  0  0  0  0
   -1.7870   -0.3280    1.0720 H   0  0  0  0  0  0  0  0  0  0  0  0
   -1.9490    1.4930    1.3060 H   0  0  0  0  0  0  0  0  0  0  0  0
   -3.4260   -1.5800    0.4630 H   0  0  0  0  0  0  0  0  0  0  0  0
   -5.1470   -0.9430    0.2980 H   0  0  0  0  0  0  0  0  0  0  0  0
   -3.7080   -1.9910    2.5410 H   0  0  0  0  0  0  0  0  0  0  0  0
   -5.4720   -1.4790    2.4130 H   0  0  0  0  0  0  0  0  0  0  0  0
   -4.3260   -0.2500    4.3170 H   0  0  0  0  0  0  0  0  0  0  0  0
   -4.3810    2.0390    3.1970 H   0  0  0  0  0  0  0  0  0  0  0  0
   -5.8870    1.0640    2.8000 H   0  0  0  0  0  0  0  0  0  0  0  0
   -5.5050    1.3210    0.6700 H   0  0  0  0  0  0  0  0  0  0  0  0
   -4.1030    2.4450    1.0870 H   0  0  0  0  0  0  0  0  0  0  0  0
   -2.9560   -2.7130    2.2450 H   0  0  0  0  0  0  0  0  0  0  0  0
    1.7810    4.5120    3.5250 H   0  0  0  0  0  0  0  0  0  0  0  0
    1.8260    5.5370    5.7830 H   0  0  0  0  0  0  0  0  0  0  0  0
    1.2720    4.1710    7.7770 H   0  0  0  0  0  0  0  0  0  0  0  0
    0.6730    1.7780    7.5130 H   0  0  0  0  0  0  0  0  0  0  0  0
    0.3330   -0.3020    5.4530 H   0  0  0  0  0  0  0  0  0  0  0  0
  1 31  1  0  0  0  0
  1 32  1  0  0  0  0
  1 33  1  0  0  0  0
  1  2  1  0  0  0  0
  2  3  2  0  0  0  0
  3 34  1  0  0  0  0
  3  4  1  0  0  0  0
  4 35  1  0  0  0  0
  4  5  2  0  0  0  0
  5  6  1  0  0  0  0
  6  7  2  0  0  0  0
  7  8  1  0  0  0  0
  8 36  1  0  0  0  0
  7  9  1  0  0  0  0
  9 10  2  0  0  0  0
 10 11  1  0  0  0  0
 11 37  1  0  0  0  0
 11 12  1  0  0  0  0
 12 38  1  0  0  0  0
 12 13  1  0  0  0  0
 13 39  1  0  0  0  0
 13 40  1  0  0  0  0
 13 14  1  0  0  0  0
 14 15  1  0  0  0  0
 15 41  1  0  0  0  0
 15 42  1  0  0  0  0
 15 16  1  0  0  0  0
 16 43  1  0  0  0  0
 16 44  1  0  0  0  0
 16 17  1  0  0  0  0
 17 12  1  0  0  0  0
 17 45  1  0  0  0  0
 17 18  1  0  0  0  0
 18 46  1  0  0  0  0
 18 47  1  0  0  0  0
 18 19  1  0  0  0  0
 19 14  1  0  0  0  0
 19 48  1  0  0  0  0
 19 49  1  0  0  0  0
 10 20  1  0  0  0  0
 20  5  1  0  0  0  0
 20 21  2  0  0  0  0
 21  2  1  0  0  0  0
 21 50  1  0  0  0  0
  9 22  1  0  0  0  0
 22 23  2  0  0  0  0
 23 24  1  0  0  0  0
 24 25  1  0  0  0  0
 25 51  1  0  0  0  0
 25 26  2  0  0  0  0
 26 52  1  0  0  0  0
 26 27  1  0  0  0  0
 27 53  1  0  0  0  0
 27 28  2  0  0  0  0
 28 54  1  0  0  0  0
 28 29  1  0  0  0  0
 29 24  2  0  0  0  0
 29 30  1  0  0  0  0
 30 22  1  0  0  0  0
 30 55  1  0  0  0  0
M  END
>  <LOGBIO>
9.4600

>  <PRED_LOGBIO>
7.5400

>  <XV_RES>
2.8380

>  <WHL_TMPL>
3

>  <ANCH>
12-14;19-17

$$$$
ROW56
  -MTS-   01071500383D 0   0.00000     0.00000     0

 45 48  0  0  1  0  0  0  0  0999 V2000
    3.3370   -3.4960    0.7070 N   0  0  0  0  0  0  0  0  0  0  0  0
    2.4920   -2.5850    0.2320 C   0  0  0  0  0  0  0  0  0  0  0  0
    2.6660   -2.1120   -0.8900 O   0  0  0  0  0  0  0  0  0  0  0  0
    1.3430   -2.1420    1.0530 C   0  0  0  0  0  0  0  0  0  0  0  0
    1.4700   -1.0520    1.9220 C   0  0  0  0  0  0  0  0  0  0  0  0
    0.4310   -0.6490    2.6660 N   0  0  0  0  0  0  0  0  0  0  0  0
   -0.7580   -1.2640    2.6100 C   0  0  0  0  0  0  0  0  0  0  0  0
   -1.7960   -0.8220    3.3870 N   0  0  0  0  0  0  0  0  0  0  0  0
   -2.6610    0.2650    2.9080 C   0  0  1  0  0  0  0  0  0  0  0  0
   -2.1450    0.7920    1.5580 C   0  0  0  0  0  0  0  0  0  0  0  0
   -2.9050    2.0580    1.1210 C   0  0  0  0  0  0  0  0  0  0  0  0
   -2.9510    3.1030    2.2510 C   0  0  0  0  0  0  0  0  0  0  0  0
   -3.5130    2.5360    3.4850 N   0  0  0  0  0  0  0  0  0  0  0  0
   -2.7170    1.3930    3.9560 C   0  0  0  0  0  0  0  0  0  0  0  0
   -0.9520   -2.3610    1.7610 C   0  0  0  0  0  0  0  0  0  0  0  0
   -2.2140   -3.1190    1.6130 C   0  0  0  0  0  0  0  0  0  0  0  0
   -2.1880   -4.1380    0.7440 C   0  0  0  0  0  0  0  0  0  0  0  0
   -0.5510   -4.1800    0.0720 S   0  0  0  0  0  0  0  0  0  0  0  0
    0.1140   -2.8070    0.9700 C   0  0  0  0  0  0  0  0  0  0  0  0
   -3.4010   -4.9570    0.5270 C   0  0  0  0  0  0  0  0  0  0  0  0
   -4.5750   -4.3570    0.0540 C   0  0  0  0  0  0  0  0  0  0  0  0
   -5.7230   -5.1310   -0.1510 C   0  0  0  0  0  0  0  0  0  0  0  0
   -5.6980   -6.5050    0.1150 C   0  0  0  0  0  0  0  0  0  0  0  0
   -4.5240   -7.1050    0.5880 C   0  0  0  0  0  0  0  0  0  0  0  0
   -3.3760   -6.3310    0.7940 C   0  0  0  0  0  0  0  0  0  0  0  0
   -1.9180   -7.0770    1.3810 Cl  0  0  0  0  0  0  0  0  0  0  0  0
    3.1940   -3.8850    1.6290 H   0  0  0  0  0  0  0  0  0  0  0  0
    4.1210   -3.7980    0.1480 H   0  0  0  0  0  0  0  0  0  0  0  0
    2.4130   -0.5320    1.9930 H   0  0  0  0  0  0  0  0  0  0  0  0
   -1.9670   -1.2430    4.2890 H   0  0  0  0  0  0  0  0  0  0  0  0
   -3.6490   -0.1740    2.7830 H   0  0  0  0  0  0  0  0  0  0  0  0
   -1.0840    1.0180    1.6390 H   0  0  0  0  0  0  0  0  0  0  0  0
   -2.2610    0.0210    0.7990 H   0  0  0  0  0  0  0  0  0  0  0  0
   -3.9200    1.7910    0.8350 H   0  0  0  0  0  0  0  0  0  0  0  0
   -2.4200    2.4900    0.2490 H   0  0  0  0  0  0  0  0  0  0  0  0
   -1.9450    3.4690    2.4470 H   0  0  0  0  0  0  0  0  0  0  0  0
   -3.5540    3.9520    1.9360 H   0  0  0  0  0  0  0  0  0  0  0  0
   -3.5290    3.2440    4.2050 H   0  0  0  0  0  0  0  0  0  0  0  0
   -1.7060    1.7250    4.1830 H   0  0  0  0  0  0  0  0  0  0  0  0
   -3.1450    1.0080    4.8790 H   0  0  0  0  0  0  0  0  0  0  0  0
   -3.1020   -2.8660    2.1720 H   0  0  0  0  0  0  0  0  0  0  0  0
   -4.5940   -3.2970   -0.1520 H   0  0  0  0  0  0  0  0  0  0  0  0
   -6.6280   -4.6680   -0.5160 H   0  0  0  0  0  0  0  0  0  0  0  0
   -6.5830   -7.1020   -0.0430 H   0  0  0  0  0  0  0  0  0  0  0  0
   -4.5050   -8.1650    0.7940 H   0  0  0  0  0  0  0  0  0  0  0  0
  1 27  1  0  0  0  0
  1 28  1  0  0  0  0
  1  2  1  0  0  0  0
  2  3  2  0  0  0  0
  2  4  1  0  0  0  0
  4  5  2  0  0  0  0
  5 29  1  0  0  0  0
  5  6  1  0  0  0  0
  6  7  2  0  0  0  0
  7  8  1  0  0  0  0
  8 30  1  0  0  0  0
  8  9  1  0  0  0  0
  9 31  1  0  0  0  0
  9 10  1  0  0  0  0
 10 32  1  0  0  0  0
 10 33  1  0  0  0  0
 10 11  1  0  0  0  0
 11 34  1  0  0  0  0
 11 35  1  0  0  0  0
 11 12  1  0  0  0  0
 12 36  1  0  0  0  0
 12 37  1  0  0  0  0
 12 13  1  0  0  0  0
 13 38  1  0  0  0  0
 13 14  1  0  0  0  0
 14  9  1  0  0  0  0
 14 39  1  0  0  0  0
 14 40  1  0  0  0  0
  7 15  1  0  0  0  0
 15 16  1  0  0  0  0
 16 41  1  0  0  0  0
 16 17  2  0  0  0  0
 17 18  1  0  0  0  0
 18 19  1  0  0  0  0
 19  4  1  0  0  0  0
 19 15  2  0  0  0  0
 17 20  1  0  0  0  0
 20 21  2  0  0  0  0
 21 42  1  0  0  0  0
 21 22  1  0  0  0  0
 22 43  1  0  0  0  0
 22 23  2  0  0  0  0
 23 44  1  0  0  0  0
 23 24  1  0  0  0  0
 24 45  1  0  0  0  0
 24 25  2  0  0  0  0
 25 20  1  0  0  0  0
 25 26  1  0  0  0  0
M  END
>  <LOGBIO>
7.6800

>  <PRED_LOGBIO>
8.4300

>  <XV_RES>
-0.8240

>  <WHL_TMPL>
3

>  <ANCH>
16-46;10-9

$$$$
ROW57
  -MTS-   01071500383D 0   0.00000     0.00000     0

 48 51  0  0  1  0  0  0  0  0999 V2000
    3.3370   -3.4960    0.7070 N   0  0  0  0  0  0  0  0  0  0  0  0
    2.4920   -2.5850    0.2320 C   0  0  0  0  0  0  0  0  0  0  0  0
    2.6660   -2.1120   -0.8900 O   0  0  0  0  0  0  0  0  0  0  0  0
    1.3430   -2.1420    1.0530 C   0  0  0  0  0  0  0  0  0  0  0  0
    1.4700   -1.0520    1.9220 C   0  0  0  0  0  0  0  0  0  0  0  0
    0.4310   -0.6490    2.6660 N   0  0  0  0  0  0  0  0  0  0  0  0
   -0.7580   -1.2640    2.6100 C   0  0  0  0  0  0  0  0  0  0  0  0
   -1.7960   -0.8220    3.3870 N   0  0  0  0  0  0  0  0  0  0  0  0
   -2.6610    0.2650    2.9080 C   0  0  1  0  0  0  0  0  0  0  0  0
   -2.1450    0.7920    1.5580 C   0  0  0  0  0  0  0  0  0  0  0  0
   -2.9050    2.0580    1.1210 C   0  0  0  0  0  0  0  0  0  0  0  0
   -2.9510    3.1030    2.2510 C   0  0  0  0  0  0  0  0  0  0  0  0
   -3.5130    2.5360    3.4850 N   0  0  0  0  0  0  0  0  0  0  0  0
   -2.7170    1.3930    3.9560 C   0  0  0  0  0  0  0  0  0  0  0  0
   -0.9520   -2.3610    1.7610 C   0  0  0  0  0  0  0  0  0  0  0  0
   -2.2140   -3.1190    1.6130 C   0  0  0  0  0  0  0  0  0  0  0  0
   -2.1880   -4.1380    0.7440 C   0  0  0  0  0  0  0  0  0  0  0  0
   -0.5510   -4.1800    0.0720 S   0  0  0  0  0  0  0  0  0  0  0  0
    0.1140   -2.8070    0.9700 C   0  0  0  0  0  0  0  0  0  0  0  0
   -3.4010   -4.9570    0.5270 C   0  0  0  0  0  0  0  0  0  0  0  0
   -3.3760   -6.3310    0.7940 C   0  0  0  0  0  0  0  0  0  0  0  0
   -4.5240   -7.1050    0.5880 C   0  0  0  0  0  0  0  0  0  0  0  0
   -5.6980   -6.5050    0.1150 C   0  0  0  0  0  0  0  0  0  0  0  0
   -5.7230   -5.1310   -0.1510 C   0  0  0  0  0  0  0  0  0  0  0  0
   -4.5750   -4.3570    0.0540 C   0  0  0  0  0  0  0  0  0  0  0  0
   -6.9360   -7.3400   -0.1060 C   0  0  0  0  0  0  0  0  0  0  0  0
   -6.9440   -8.3580    0.7500 F   0  0  0  0  0  0  0  0  0  0  0  0
   -6.9380   -7.8080   -1.3510 F   0  0  0  0  0  0  0  0  0  0  0  0
   -8.0170   -6.5900    0.0870 F   0  0  0  0  0  0  0  0  0  0  0  0
    3.1940   -3.8850    1.6290 H   0  0  0  0  0  0  0  0  0  0  0  0
    4.1210   -3.7980    0.1480 H   0  0  0  0  0  0  0  0  0  0  0  0
    2.4130   -0.5320    1.9930 H   0  0  0  0  0  0  0  0  0  0  0  0
   -1.9670   -1.2430    4.2890 H   0  0  0  0  0  0  0  0  0  0  0  0
   -3.6490   -0.1740    2.7830 H   0  0  0  0  0  0  0  0  0  0  0  0
   -1.0840    1.0180    1.6390 H   0  0  0  0  0  0  0  0  0  0  0  0
   -2.2610    0.0210    0.7990 H   0  0  0  0  0  0  0  0  0  0  0  0
   -3.9200    1.7910    0.8350 H   0  0  0  0  0  0  0  0  0  0  0  0
   -2.4200    2.4900    0.2490 H   0  0  0  0  0  0  0  0  0  0  0  0
   -1.9450    3.4690    2.4470 H   0  0  0  0  0  0  0  0  0  0  0  0
   -3.5540    3.9520    1.9360 H   0  0  0  0  0  0  0  0  0  0  0  0
   -3.5290    3.2440    4.2050 H   0  0  0  0  0  0  0  0  0  0  0  0
   -1.7060    1.7250    4.1830 H   0  0  0  0  0  0  0  0  0  0  0  0
   -3.1450    1.0080    4.8790 H   0  0  0  0  0  0  0  0  0  0  0  0
   -3.1020   -2.8660    2.1720 H   0  0  0  0  0  0  0  0  0  0  0  0
   -2.4710   -6.7940    1.1580 H   0  0  0  0  0  0  0  0  0  0  0  0
   -4.5050   -8.1650    0.7940 H   0  0  0  0  0  0  0  0  0  0  0  0
   -6.6280   -4.6680   -0.5160 H   0  0  0  0  0  0  0  0  0  0  0  0
   -4.5940   -3.2970   -0.1520 H   0  0  0  0  0  0  0  0  0  0  0  0
  1 30  1  0  0  0  0
  1 31  1  0  0  0  0
  1  2  1  0  0  0  0
  2  3  2  0  0  0  0
  2  4  1  0  0  0  0
  4  5  2  0  0  0  0
  5 32  1  0  0  0  0
  5  6  1  0  0  0  0
  6  7  2  0  0  0  0
  7  8  1  0  0  0  0
  8 33  1  0  0  0  0
  8  9  1  0  0  0  0
  9 34  1  0  0  0  0
  9 10  1  0  0  0  0
 10 35  1  0  0  0  0
 10 36  1  0  0  0  0
 10 11  1  0  0  0  0
 11 37  1  0  0  0  0
 11 38  1  0  0  0  0
 11 12  1  0  0  0  0
 12 39  1  0  0  0  0
 12 40  1  0  0  0  0
 12 13  1  0  0  0  0
 13 41  1  0  0  0  0
 13 14  1  0  0  0  0
 14  9  1  0  0  0  0
 14 42  1  0  0  0  0
 14 43  1  0  0  0  0
  7 15  1  0  0  0  0
 15 16  1  0  0  0  0
 16 44  1  0  0  0  0
 16 17  2  0  0  0  0
 17 18  1  0  0  0  0
 18 19  1  0  0  0  0
 19  4  1  0  0  0  0
 19 15  2  0  0  0  0
 17 20  1  0  0  0  0
 20 21  2  0  0  0  0
 21 45  1  0  0  0  0
 21 22  1  0  0  0  0
 22 46  1  0  0  0  0
 22 23  2  0  0  0  0
 23 24  1  0  0  0  0
 24 47  1  0  0  0  0
 24 25  2  0  0  0  0
 25 20  1  0  0  0  0
 25 48  1  0  0  0  0
 23 26  1  0  0  0  0
 26 27  1  0  0  0  0
 26 28  1  0  0  0  0
 26 29  1  0  0  0  0
M  END
>  <LOGBIO>
8.3000

>  <PRED_LOGBIO>
8.4800

>  <XV_RES>
-0.1290

>  <WHL_TMPL>
3

>  <ANCH>
16-46;10-9

$$$$
ROW58
  -MTS-   01071500383D 0   0.00000     0.00000     0

 49 52  0  0  1  0  0  0  0  0999 V2000
   -7.3710   -8.0270    1.5300 N   0  0  0  0  0  0  0  0  0  0  0  0
   -6.6350   -7.7860    0.4480 C   0  0  0  0  0  0  0  0  0  0  0  0
   -6.9050   -8.3420   -0.6150 O   0  0  0  0  0  0  0  0  0  0  0  0
   -5.4930   -6.8490    0.5240 C   0  0  0  0  0  0  0  0  0  0  0  0
   -4.2180   -7.3250    0.8540 C   0  0  0  0  0  0  0  0  0  0  0  0
   -3.1370   -6.4380    0.9260 C   0  0  0  0  0  0  0  0  0  0  0  0
   -3.3300   -5.0760    0.6680 C   0  0  0  0  0  0  0  0  0  0  0  0
   -4.6050   -4.6000    0.3380 C   0  0  0  0  0  0  0  0  0  0  0  0
   -5.6860   -5.4870    0.2660 C   0  0  0  0  0  0  0  0  0  0  0  0
   -2.1880   -4.1390    0.7440 C   0  0  0  0  0  0  0  0  0  0  0  0
   -2.2140   -3.1190    1.6130 C   0  0  0  0  0  0  0  0  0  0  0  0
   -0.9520   -2.3610    1.7610 C   0  0  0  0  0  0  0  0  0  0  0  0
   -0.7580   -1.2640    2.6100 C   0  0  0  0  0  0  0  0  0  0  0  0
   -1.7960   -0.8220    3.3870 N   0  0  0  0  0  0  0  0  0  0  0  0
   -2.6620    0.2650    2.9080 C   0  0  1  0  0  0  0  0  0  0  0  0
   -3.1530   -0.0430    1.4830 C   0  0  0  0  0  0  0  0  0  0  0  0
   -3.8980    1.1590    0.8730 C   0  0  0  0  0  0  0  0  0  0  0  0
   -3.0790    2.4560    1.0120 C   0  0  0  0  0  0  0  0  0  0  0  0
   -2.7030    2.7070    2.4110 N   0  0  0  0  0  0  0  0  0  0  0  0
   -1.8990    1.6030    2.9520 C   0  0  0  0  0  0  0  0  0  0  0  0
    0.4310   -0.6490    2.6660 N   0  0  0  0  0  0  0  0  0  0  0  0
    1.4700   -1.0520    1.9220 C   0  0  0  0  0  0  0  0  0  0  0  0
    1.3430   -2.1420    1.0530 C   0  0  0  0  0  0  0  0  0  0  0  0
    2.4920   -2.5850    0.2320 C   0  0  0  0  0  0  0  0  0  0  0  0
    2.6660   -2.1120   -0.8900 O   0  0  0  0  0  0  0  0  0  0  0  0
    3.3370   -3.4960    0.7080 N   0  0  0  0  0  0  0  0  0  0  0  0
    0.1140   -2.8070    0.9700 C   0  0  0  0  0  0  0  0  0  0  0  0
   -0.5510   -4.1800    0.0720 S   0  0  0  0  0  0  0  0  0  0  0  0
   -7.1490   -7.5710    2.4030 H   0  0  0  0  0  0  0  0  0  0  0  0
   -8.1510   -8.6670    1.4780 H   0  0  0  0  0  0  0  0  0  0  0  0
   -4.0690   -8.3760    1.0530 H   0  0  0  0  0  0  0  0  0  0  0  0
   -2.1540   -6.8050    1.1810 H   0  0  0  0  0  0  0  0  0  0  0  0
   -4.7540   -3.5490    0.1390 H   0  0  0  0  0  0  0  0  0  0  0  0
   -6.6690   -5.1200    0.0110 H   0  0  0  0  0  0  0  0  0  0  0  0
   -3.1030   -2.8660    2.1720 H   0  0  0  0  0  0  0  0  0  0  0  0
   -1.9670   -1.2430    4.2890 H   0  0  0  0  0  0  0  0  0  0  0  0
   -3.5060    0.2970    3.5930 H   0  0  0  0  0  0  0  0  0  0  0  0
   -2.3020   -0.2970    0.8530 H   0  0  0  0  0  0  0  0  0  0  0  0
   -3.8150   -0.9050    1.5060 H   0  0  0  0  0  0  0  0  0  0  0  0
   -4.8570    1.2820    1.3730 H   0  0  0  0  0  0  0  0  0  0  0  0
   -4.0960    0.9680   -0.1790 H   0  0  0  0  0  0  0  0  0  0  0  0
   -2.1800    2.3840    0.4040 H   0  0  0  0  0  0  0  0  0  0  0  0
   -3.6620    3.2950    0.6380 H   0  0  0  0  0  0  0  0  0  0  0  0
   -2.1690    3.5620    2.4670 H   0  0  0  0  0  0  0  0  0  0  0  0
   -0.9770    1.5110    2.3810 H   0  0  0  0  0  0  0  0  0  0  0  0
   -1.6210    1.8260    3.9800 H   0  0  0  0  0  0  0  0  0  0  0  0
    2.4130   -0.5320    1.9930 H   0  0  0  0  0  0  0  0  0  0  0  0
    3.1940   -3.8850    1.6290 H   0  0  0  0  0  0  0  0  0  0  0  0
    4.1210   -3.7980    0.1480 H   0  0  0  0  0  0  0  0  0  0  0  0
  1 29  1  0  0  0  0
  1 30  1  0  0  0  0
  1  2  1  0  0  0  0
  2  3  2  0  0  0  0
  2  4  1  0  0  0  0
  4  5  2  0  0  0  0
  5 31  1  0  0  0  0
  5  6  1  0  0  0  0
  6 32  1  0  0  0  0
  6  7  2  0  0  0  0
  7  8  1  0  0  0  0
  8 33  1  0  0  0  0
  8  9  2  0  0  0  0
  9  4  1  0  0  0  0
  9 34  1  0  0  0  0
  7 10  1  0  0  0  0
 10 11  2  0  0  0  0
 11 35  1  0  0  0  0
 11 12  1  0  0  0  0
 12 13  2  0  0  0  0
 13 14  1  0  0  0  0
 14 36  1  0  0  0  0
 14 15  1  0  0  0  0
 15 37  1  0  0  0  0
 15 16  1  0  0  0  0
 16 38  1  0  0  0  0
 16 39  1  0  0  0  0
 16 17  1  0  0  0  0
 17 40  1  0  0  0  0
 17 41  1  0  0  0  0
 17 18  1  0  0  0  0
 18 42  1  0  0  0  0
 18 43  1  0  0  0  0
 18 19  1  0  0  0  0
 19 44  1  0  0  0  0
 19 20  1  0  0  0  0
 20 15  1  0  0  0  0
 20 45  1  0  0  0  0
 20 46  1  0  0  0  0
 13 21  1  0  0  0  0
 21 22  2  0  0  0  0
 22 47  1  0  0  0  0
 22 23  1  0  0  0  0
 23 24  1  0  0  0  0
 24 25  2  0  0  0  0
 24 26  1  0  0  0  0
 26 48  1  0  0  0  0
 26 49  1  0  0  0  0
 23 27  2  0  0  0  0
 27 12  1  0  0  0  0
 27 28  1  0  0  0  0
 28 10  1  0  0  0  0
M  END
>  <LOGBIO>
9.0000

>  <PRED_LOGBIO>
8.4300

>  <XV_RES>
0.8400

>  <WHL_TMPL>
3

>  <ANCH>
16-46;20-39

$$$$
ROW59
  -MTS-   01071500383D 0   0.00000     0.00000     0

 44 47  0  0  0  0  0  0  0  0999 V2000
    0.7630   -5.0930    0.3410 C   0  0  0  0  0  0  0  0  0  0  0  0
   -0.0350   -3.8770    0.1270 N   0  0  0  0  0  0  0  0  0  0  0  0
    0.1040   -2.8090    0.9730 C   0  0  0  0  0  0  0  0  0  0  0  0
   -0.9480   -2.4220    1.7080 C   0  0  0  0  0  0  0  0  0  0  0  0
   -0.7580   -1.2640    2.6100 C   0  0  0  0  0  0  0  0  0  0  0  0
    0.4130   -0.6580    2.6650 N   0  0  0  0  0  0  0  0  0  0  0  0
    1.4850   -1.0970    1.8780 C   0  0  0  0  0  0  0  0  0  0  0  0
    2.7420   -0.6440    1.7700 C   0  0  0  0  0  0  0  0  0  0  0  0
    3.4350   -1.4980    0.7800 C   0  0  0  0  0  0  0  0  0  0  0  0
    2.5680   -2.4000    0.3580 N   0  0  0  0  0  0  0  0  0  0  0  0
    1.3130   -2.1680    1.0420 N   0  0  0  0  0  0  0  0  0  0  0  0
    3.3270    0.5000    2.5050 C   0  0  0  0  0  0  0  0  0  0  0  0
    3.0360    0.8830    3.9040 C   0  0  0  0  0  0  0  0  0  0  0  0
    3.7580    1.9550    4.1820 N   0  0  0  0  0  0  0  0  0  0  0  0
    4.5240    2.2940    2.9980 N   0  0  0  0  0  0  0  0  0  0  0  0
    5.4610    3.4190    2.8650 C   0  0  0  0  0  0  0  0  0  0  0  0
    4.2180    1.3790    2.0260 C   0  0  0  0  0  0  0  0  0  0  0  0
   -1.9020   -0.7770    3.4660 C   0  0  0  0  0  0  0  0  0  0  0  0
   -2.0670    0.7450    3.3070 C   0  0  0  0  0  0  0  0  0  0  0  0
   -3.0910    1.3070    4.3100 C   0  0  0  0  0  0  0  0  0  0  0  0
   -2.7890    0.8340    5.7440 C   0  0  0  0  0  0  0  0  0  0  0  0
   -2.7090   -0.6320    5.8200 N   0  0  0  0  0  0  0  0  0  0  0  0
   -1.6540   -1.1530    4.9390 C   0  0  0  0  0  0  0  0  0  0  0  0
    0.5400   -5.5050    1.3230 H   0  0  0  0  0  0  0  0  0  0  0  0
    0.5180   -5.8270   -0.4240 H   0  0  0  0  0  0  0  0  0  0  0  0
    1.8210   -4.8470    0.2820 H   0  0  0  0  0  0  0  0  0  0  0  0
   -0.6860   -3.8290   -0.6440 H   0  0  0  0  0  0  0  0  0  0  0  0
   -1.8960   -2.9350    1.6450 H   0  0  0  0  0  0  0  0  0  0  0  0
    4.4620   -1.4010    0.4610 H   0  0  0  0  0  0  0  0  0  0  0  0
    2.3570    0.3790    4.5760 H   0  0  0  0  0  0  0  0  0  0  0  0
    5.9080    3.6350    3.8330 H   0  0  0  0  0  0  0  0  0  0  0  0
    4.9260    4.2960    2.5090 H   0  0  0  0  0  0  0  0  0  0  0  0
    6.2430    3.1570    2.1550 H   0  0  0  0  0  0  0  0  0  0  0  0
    4.6310    1.3670    1.0280 H   0  0  0  0  0  0  0  0  0  0  0  0
   -2.7890   -1.2870    3.0970 H   0  0  0  0  0  0  0  0  0  0  0  0
   -1.1060    1.2320    3.4600 H   0  0  0  0  0  0  0  0  0  0  0  0
   -2.3930    0.9700    2.2930 H   0  0  0  0  0  0  0  0  0  0  0  0
   -4.0910    0.9860    4.0260 H   0  0  0  0  0  0  0  0  0  0  0  0
   -3.0730    2.3940    4.2770 H   0  0  0  0  0  0  0  0  0  0  0  0
   -1.8480    1.2650    6.0780 H   0  0  0  0  0  0  0  0  0  0  0  0
   -3.5690    1.1880    6.4150 H   0  0  0  0  0  0  0  0  0  0  0  0
   -2.5100   -0.9090    6.7710 H   0  0  0  0  0  0  0  0  0  0  0  0
   -0.6900   -0.7590    5.2550 H   0  0  0  0  0  0  0  0  0  0  0  0
   -1.6060   -2.2360    5.0320 H   0  0  0  0  0  0  0  0  0  0  0  0
  1 24  1  0  0  0  0
  1 25  1  0  0  0  0
  1 26  1  0  0  0  0
  1  2  1  0  0  0  0
  2 27  1  0  0  0  0
  2  3  1  0  0  0  0
  3  4  2  0  0  0  0
  4 28  1  0  0  0  0
  4  5  1  0  0  0  0
  5  6  2  0  0  0  0
  6  7  1  0  0  0  0
  7  8  2  0  0  0  0
  8  9  1  0  0  0  0
  9 29  1  0  0  0  0
  9 10  2  0  0  0  0
 10 11  1  0  0  0  0
 11  3  1  0  0  0  0
 11  7  1  0  0  0  0
  8 12  1  0  0  0  0
 12 13  1  0  0  0  0
 13 30  1  0  0  0  0
 13 14  2  0  0  0  0
 14 15  1  0  0  0  0
 15 16  1  0  0  0  0
 16 31  1  0  0  0  0
 16 32  1  0  0  0  0
 16 33  1  0  0  0  0
 15 17  1  0  0  0  0
 17 12  2  0  0  0  0
 17 34  1  0  0  0  0
  5 18  1  0  0  0  0
 18 35  1  0  0  0  0
 18 19  1  0  0  0  0
 19 36  1  0  0  0  0
 19 37  1  0  0  0  0
 19 20  1  0  0  0  0
 20 38  1  0  0  0  0
 20 39  1  0  0  0  0
 20 21  1  0  0  0  0
 21 40  1  0  0  0  0
 21 41  1  0  0  0  0
 21 22  1  0  0  0  0
 22 42  1  0  0  0  0
 22 23  1  0  0  0  0
 23 18  1  0  0  0  0
 23 43  1  0  0  0  0
 23 44  1  0  0  0  0
M  END
>  <LOGBIO>
6.8500

>  <PRED_LOGBIO>
6.2800

>  <XV_RES>
0.6070

>  <WHL_TMPL>
3

>  <ANCH>
47-48;13-14

$$$$
ROW60
  -MTS-   01071500383D 0   0.00000     0.00000     0

 59 63  0  0  0  0  0  0  0  0999 V2000
    9.5080   -0.0060    3.1830 C   0  0  0  0  0  0  0  0  0  0  0  0
    8.1350   -0.2810    2.6160 C   0  0  0  0  0  0  0  0  0  0  0  0
    7.5690   -1.4700    2.3690 C   0  0  0  0  0  0  0  0  0  0  0  0
    6.2010   -1.5120    1.8070 C   0  0  0  0  0  0  0  0  0  0  0  0
    5.5620   -0.3600    1.5580 C   0  0  0  0  0  0  0  0  0  0  0  0
    6.8090    0.9870    2.0870 Se  0  0  0  0  0  0  0  0  0  0  0  0
    4.2030   -0.1750    1.0020 C   0  0  0  0  0  0  0  0  0  0  0  0
    3.1470   -0.1040    1.8240 C   0  0  0  0  0  0  0  0  0  0  0  0
    3.1470   -0.1900    3.3020 C   0  0  0  0  0  0  0  0  0  0  0  0
    4.1390   -0.3430    4.0120 O   0  0  0  0  0  0  0  0  0  0  0  0
    1.8940   -0.0740    3.7330 N   0  0  0  0  0  0  0  0  0  0  0  0
    0.9990    0.0900    2.6490 C   0  0  0  0  0  0  0  0  0  0  0  0
   -0.3920    0.2480    2.6220 C   0  0  0  0  0  0  0  0  0  0  0  0
   -1.0560    0.3940    1.3980 C   0  0  0  0  0  0  0  0  0  0  0  0
   -0.3290    0.3820    0.2010 C   0  0  0  0  0  0  0  0  0  0  0  0
    1.0620    0.2240    0.2290 C   0  0  0  0  0  0  0  0  0  0  0  0
    1.7260    0.0780    1.4530 C   0  0  0  0  0  0  0  0  0  0  0  0
   -2.5260    0.5610    1.3690 C   0  0  0  0  0  0  0  0  0  0  0  0
   -3.3350    0.2050    2.4560 C   0  0  0  0  0  0  0  0  0  0  0  0
   -4.7180    0.3900    2.3820 C   0  0  0  0  0  0  0  0  0  0  0  0
   -5.2930    0.9350    1.2340 C   0  0  0  0  0  0  0  0  0  0  0  0
   -6.6500    1.1060    1.1640 O   0  0  0  0  0  0  0  0  0  0  0  0
   -4.4880    1.3060    0.1580 C   0  0  0  0  0  0  0  0  0  0  0  0
   -3.1060    1.1240    0.2250 C   0  0  0  0  0  0  0  0  0  0  0  0
    8.3010   -2.7240    2.6550 C   0  0  0  0  0  0  0  0  0  0  0  0
    8.2010   -3.2570    3.7590 O   0  0  0  0  0  0  0  0  0  0  0  0
    9.0680   -3.2740    1.7180 N   0  0  0  0  0  0  0  0  0  0  0  0
    9.7960   -4.5200    2.0010 C   0  0  0  0  0  0  0  0  0  0  0  0
   10.5950   -4.9350    0.7670 C   0  0  0  0  0  0  0  0  0  0  0  0
   11.3510   -6.2300    1.0620 C   0  0  0  0  0  0  0  0  0  0  0  0
   12.1200   -6.6290   -0.1250 N   0  0  0  0  0  0  0  0  0  0  0  0
   11.6780   -7.4360   -1.1400 C   0  0  0  0  0  0  0  0  0  0  0  0
   12.6700   -7.5610   -2.0320 C   0  0  0  0  0  0  0  0  0  0  0  0
   13.7560   -6.8140   -1.5620 N   0  0  0  0  0  0  0  0  0  0  0  0
   13.4070   -6.2610   -0.4150 C   0  0  0  0  0  0  0  0  0  0  0  0
   10.1850   -0.8080    2.8970 H   0  0  0  0  0  0  0  0  0  0  0  0
    9.4480    0.0480    4.2680 H   0  0  0  0  0  0  0  0  0  0  0  0
    9.8790    0.9390    2.7920 H   0  0  0  0  0  0  0  0  0  0  0  0
    5.7230   -2.4580    1.5990 H   0  0  0  0  0  0  0  0  0  0  0  0
    4.0620   -0.0970   -0.0650 H   0  0  0  0  0  0  0  0  0  0  0  0
    1.6180   -0.1000    4.7040 H   0  0  0  0  0  0  0  0  0  0  0  0
   -0.9520    0.2570    3.5450 H   0  0  0  0  0  0  0  0  0  0  0  0
   -0.8410    0.4940   -0.7430 H   0  0  0  0  0  0  0  0  0  0  0  0
    1.6220    0.2140   -0.6940 H   0  0  0  0  0  0  0  0  0  0  0  0
   -2.8910   -0.2110    3.3480 H   0  0  0  0  0  0  0  0  0  0  0  0
   -5.3440    0.1100    3.2160 H   0  0  0  0  0  0  0  0  0  0  0  0
   -6.9090    1.9800    1.4970 H   0  0  0  0  0  0  0  0  0  0  0  0
   -4.9340    1.7340   -0.7280 H   0  0  0  0  0  0  0  0  0  0  0  0
   -2.4830    1.4180   -0.6070 H   0  0  0  0  0  0  0  0  0  0  0  0
    9.1500   -2.8370    0.8110 H   0  0  0  0  0  0  0  0  0  0  0  0
   10.4740   -4.3610    2.8360 H   0  0  0  0  0  0  0  0  0  0  0  0
    9.0860   -5.3040    2.2550 H   0  0  0  0  0  0  0  0  0  0  0  0
    9.9160   -5.0940   -0.0680 H   0  0  0  0  0  0  0  0  0  0  0  0
   11.3040   -4.1500    0.5130 H   0  0  0  0  0  0  0  0  0  0  0  0
   12.0300   -6.0710    1.8970 H   0  0  0  0  0  0  0  0  0  0  0  0
   10.6410   -7.0140    1.3160 H   0  0  0  0  0  0  0  0  0  0  0  0
   10.7010   -7.8920   -1.2090 H   0  0  0  0  0  0  0  0  0  0  0  0
   12.6370   -8.1340   -2.9470 H   0  0  0  0  0  0  0  0  0  0  0  0
   14.0330   -5.6240    0.1930 H   0  0  0  0  0  0  0  0  0  0  0  0
  1 36  1  0  0  0  0
  1 37  1  0  0  0  0
  1 38  1  0  0  0  0
  1  2  1  0  0  0  0
  2  3  2  0  0  0  0
  3  4  1  0  0  0  0
  4 39  1  0  0  0  0
  4  5  2  0  0  0  0
  5  6  1  0  0  0  0
  6  2  1  0  0  0  0
  5  7  1  0  0  0  0
  7 40  1  0  0  0  0
  7  8  2  0  0  0  0
  8  9  1  0  0  0  0
  9 10  2  0  0  0  0
  9 11  1  0  0  0  0
 11 41  1  0  0  0  0
 11 12  1  0  0  0  0
 12 13  2  0  0  0  0
 13 42  1  0  0  0  0
 13 14  1  0  0  0  0
 14 15  2  0  0  0  0
 15 43  1  0  0  0  0
 15 16  1  0  0  0  0
 16 44  1  0  0  0  0
 16 17  2  0  0  0  0
 17  8  1  0  0  0  0
 17 12  1  0  0  0  0
 14 18  1  0  0  0  0
 18 19  2  0  0  0  0
 19 45  1  0  0  0  0
 19 20  1  0  0  0  0
 20 46  1  0  0  0  0
 20 21  2  0  0  0  0
 21 22  1  0  0  0  0
 22 47  1  0  0  0  0
 21 23  1  0  0  0  0
 23 48  1  0  0  0  0
 23 24  2  0  0  0  0
 24 18  1  0  0  0  0
 24 49  1  0  0  0  0
  3 25  1  0  0  0  0
 25 26  2  0  0  0  0
 25 27  1  0  0  0  0
 27 50  1  0  0  0  0
 27 28  1  0  0  0  0
 28 51  1  0  0  0  0
 28 52  1  0  0  0  0
 28 29  1  0  0  0  0
 29 53  1  0  0  0  0
 29 54  1  0  0  0  0
 29 30  1  0  0  0  0
 30 55  1  0  0  0  0
 30 56  1  0  0  0  0
 30 31  1  0  0  0  0
 31 32  1  0  0  0  0
 32 57  1  0  0  0  0
 32 33  2  0  0  0  0
 33 58  1  0  0  0  0
 33 34  1  0  0  0  0
 34 35  2  0  0  0  0
 35 31  1  0  0  0  0
 35 59  1  0  0  0  0
M  END
>  <LOGBIO>
9.3000

>  <PRED_LOGBIO>
8.2300

>  <XV_RES>
1.5340

>  <WHL_TMPL>
1

>  <ANCH>
8-17;27-28

$$$$
ROW61
  -MTS-   01071500383D 0   0.00000     0.00000     0

 52 56  0  0  0  0  0  0  0  0999 V2000
   -1.7720    2.7200   -6.0740 N   0  0  0  0  0  0  0  0  0  0  0  0
   -1.7020    1.3570   -5.5280 C   0  0  0  0  0  0  0  0  0  0  0  0
   -0.9900    1.3850   -4.1770 C   0  0  0  0  0  0  0  0  0  0  0  0
   -0.9170   -0.0320   -3.6090 C   0  0  0  0  0  0  0  0  0  0  0  0
   -0.2130   -0.0040   -2.2740 C   0  0  0  0  0  0  0  0  0  0  0  0
   -0.9510    0.1780   -1.0980 C   0  0  0  0  0  0  0  0  0  0  0  0
   -0.2980    0.2040    0.1410 C   0  0  0  0  0  0  0  0  0  0  0  0
   -1.0560    0.3940    1.3980 C   0  0  0  0  0  0  0  0  0  0  0  0
   -0.3940    0.4130    2.5630 C   0  0  0  0  0  0  0  0  0  0  0  0
    0.9670    0.2610    2.6180 N   0  0  0  0  0  0  0  0  0  0  0  0
    1.7250    0.0850    1.5400 C   0  0  0  0  0  0  0  0  0  0  0  0
    2.9430   -0.0460    1.6530 O   0  0  0  0  0  0  0  0  0  0  0  0
    1.0920    0.0490    0.2030 C   0  0  0  0  0  0  0  0  0  0  0  0
    1.8290   -0.1330   -0.9730 C   0  0  0  0  0  0  0  0  0  0  0  0
    3.2190   -0.2880   -0.9100 C   0  0  0  0  0  0  0  0  0  0  0  0
    3.9570   -0.4690   -2.0870 C   0  0  0  0  0  0  0  0  0  0  0  0
    3.3040   -0.4950   -3.3250 C   0  0  0  0  0  0  0  0  0  0  0  0
    1.9140   -0.3400   -3.3870 C   0  0  0  0  0  0  0  0  0  0  0  0
    1.1770   -0.1590   -2.2110 C   0  0  0  0  0  0  0  0  0  0  0  0
    5.4260   -0.6330   -2.0210 C   0  0  0  0  0  0  0  0  0  0  0  0
    6.4350    0.2420   -2.6590 C   0  0  0  0  0  0  0  0  0  0  0  0
    7.6270   -0.2430   -2.3620 N   0  0  0  0  0  0  0  0  0  0  0  0
    7.4360   -1.4210   -1.5400 N   0  0  0  0  0  0  0  0  0  0  0  0
    6.0880   -1.6010   -1.3720 C   0  0  0  0  0  0  0  0  0  0  0  0
   -2.5260    0.5610    1.3690 C   0  0  0  0  0  0  0  0  0  0  0  0
   -3.3350    0.2050    2.4560 C   0  0  0  0  0  0  0  0  0  0  0  0
   -4.7180    0.3900    2.3820 C   0  0  0  0  0  0  0  0  0  0  0  0
   -5.2930    0.9350    1.2340 C   0  0  0  0  0  0  0  0  0  0  0  0
   -7.0170    1.1520    1.1450 Cl  0  0  0  0  0  0  0  0  0  0  0  0
   -4.4880    1.3060    0.1580 C   0  0  0  0  0  0  0  0  0  0  0  0
   -3.1060    1.1240    0.2250 C   0  0  0  0  0  0  0  0  0  0  0  0
   -2.1020    1.5970   -1.1150 Cl  0  0  0  0  0  0  0  0  0  0  0  0
   -2.2840    3.3120   -5.4360 H   0  0  0  0  0  0  0  0  0  0  0  0
   -2.2420    2.7010   -6.9670 H   0  0  0  0  0  0  0  0  0  0  0  0
   -2.7090    0.9650   -5.4000 H   0  0  0  0  0  0  0  0  0  0  0  0
   -1.1500    0.7190   -6.2160 H   0  0  0  0  0  0  0  0  0  0  0  0
    0.0170    1.7770   -4.3050 H   0  0  0  0  0  0  0  0  0  0  0  0
   -1.5410    2.0230   -3.4890 H   0  0  0  0  0  0  0  0  0  0  0  0
   -1.9240   -0.4230   -3.4810 H   0  0  0  0  0  0  0  0  0  0  0  0
   -0.3650   -0.6690   -4.2970 H   0  0  0  0  0  0  0  0  0  0  0  0
   -2.0230    0.2970   -1.1460 H   0  0  0  0  0  0  0  0  0  0  0  0
   -0.9460    0.5520    3.4800 H   0  0  0  0  0  0  0  0  0  0  0  0
    1.4160    0.2830    3.5220 H   0  0  0  0  0  0  0  0  0  0  0  0
    3.7220   -0.2680    0.0450 H   0  0  0  0  0  0  0  0  0  0  0  0
    3.8730   -0.6350   -4.2320 H   0  0  0  0  0  0  0  0  0  0  0  0
    1.4110   -0.3600   -4.3430 H   0  0  0  0  0  0  0  0  0  0  0  0
    6.2330    1.1170   -3.2580 H   0  0  0  0  0  0  0  0  0  0  0  0
    8.1660   -2.0060   -1.1580 H   0  0  0  0  0  0  0  0  0  0  0  0
    5.6310   -2.3980   -0.8050 H   0  0  0  0  0  0  0  0  0  0  0  0
   -2.8910   -0.2110    3.3480 H   0  0  0  0  0  0  0  0  0  0  0  0
   -5.3440    0.1100    3.2160 H   0  0  0  0  0  0  0  0  0  0  0  0
   -4.9340    1.7340   -0.7280 H   0  0  0  0  0  0  0  0  0  0  0  0
  1 33  1  0  0  0  0
  1 34  1  0  0  0  0
  1  2  1  0  0  0  0
  2 35  1  0  0  0  0
  2 36  1  0  0  0  0
  2  3  1  0  0  0  0
  3 37  1  0  0  0  0
  3 38  1  0  0  0  0
  3  4  1  0  0  0  0
  4 39  1  0  0  0  0
  4 40  1  0  0  0  0
  4  5  1  0  0  0  0
  5  6  2  0  0  0  0
  6 41  1  0  0  0  0
  6  7  1  0  0  0  0
  7  8  1  0  0  0  0
  8  9  2  0  0  0  0
  9 42  1  0  0  0  0
  9 10  1  0  0  0  0
 10 43  1  0  0  0  0
 10 11  1  0  0  0  0
 11 12  2  0  0  0  0
 11 13  1  0  0  0  0
 13  7  2  0  0  0  0
 13 14  1  0  0  0  0
 14 15  1  0  0  0  0
 15 44  1  0  0  0  0
 15 16  2  0  0  0  0
 16 17  1  0  0  0  0
 17 45  1  0  0  0  0
 17 18  2  0  0  0  0
 18 46  1  0  0  0  0
 18 19  1  0  0  0  0
 19  5  1  0  0  0  0
 19 14  2  0  0  0  0
 16 20  1  0  0  0  0
 20 21  1  0  0  0  0
 21 47  1  0  0  0  0
 21 22  2  0  0  0  0
 22 23  1  0  0  0  0
 23 48  1  0  0  0  0
 23 24  1  0  0  0  0
 24 20  2  0  0  0  0
 24 49  1  0  0  0  0
  8 25  1  0  0  0  0
 25 26  2  0  0  0  0
 26 50  1  0  0  0  0
 26 27  1  0  0  0  0
 27 51  1  0  0  0  0
 27 28  2  0  0  0  0
 28 29  1  0  0  0  0
 28 30  1  0  0  0  0
 30 52  1  0  0  0  0
 30 31  2  0  0  0  0
 31 25  1  0  0  0  0
 31 32  1  0  0  0  0
M  END
>  <LOGBIO>
8.9200

>  <PRED_LOGBIO>
9.0500

>  <XV_RES>
-0.1780

>  <WHL_TMPL>
1

>  <ANCH>
8-17;42-43

$$$$
ROW62
  -MTS-   01071500383D 0   0.00000     0.00000     0

 55 60  0  0  0  0  0  0  0  0999 V2000
    5.2520   -2.0890    1.3440 O   0  0  0  0  0  0  0  0  0  0  0  0
    5.4600   -2.6260    0.2570 C   0  0  0  0  0  0  0  0  0  0  0  0
    6.4730   -2.2140   -0.5000 N   0  0  0  0  0  0  0  0  0  0  0  0
    6.7410   -2.8070   -1.7560 C   0  0  0  0  0  0  0  0  0  0  0  0
    7.8150   -2.3520   -2.5300 C   0  0  0  0  0  0  0  0  0  0  0  0
    8.0810   -2.9390   -3.7730 C   0  0  0  0  0  0  0  0  0  0  0  0
    7.2730   -3.9820   -4.2410 C   0  0  0  0  0  0  0  0  0  0  0  0
    6.1990   -4.4380   -3.4670 C   0  0  0  0  0  0  0  0  0  0  0  0
    5.9330   -3.8500   -2.2250 C   0  0  0  0  0  0  0  0  0  0  0  0
    4.8050   -4.3110   -1.3840 C   0  0  0  0  0  0  0  0  0  0  0  0
    4.5810   -3.7250   -0.2000 C   0  0  0  0  0  0  0  0  0  0  0  0
    3.4560   -4.1770    0.6490 C   0  0  0  0  0  0  0  0  0  0  0  0
    2.8450   -5.3640    0.5410 C   0  0  0  0  0  0  0  0  0  0  0  0
    1.7820   -5.4170    1.5700 C   0  0  0  0  0  0  0  0  0  0  0  0
    0.8290   -6.3720    1.9430 C   0  0  0  0  0  0  0  0  0  0  0  0
   -0.0590   -6.1030    2.9910 C   0  0  0  0  0  0  0  0  0  0  0  0
   -1.0870   -7.1330    3.3940 C   0  0  0  0  0  0  0  0  0  0  0  0
   -2.3340   -6.8960    2.6540 N   0  0  0  0  0  0  0  0  0  0  0  0
   -2.3090   -7.6520    1.3940 C   0  0  0  0  0  0  0  0  0  0  0  0
   -3.6610   -7.5590    0.6630 C   0  0  0  0  0  0  0  0  0  0  0  0
   -4.7390   -7.9720    1.5070 O   0  0  0  0  0  0  0  0  0  0  0  0
   -4.8030   -7.1950    2.7060 C   0  0  0  0  0  0  0  0  0  0  0  0
   -3.4810   -7.2800    3.4900 C   0  0  0  0  0  0  0  0  0  0  0  0
    0.0060   -4.8780    3.6670 C   0  0  0  0  0  0  0  0  0  0  0  0
    0.9590   -3.9230    3.2930 C   0  0  0  0  0  0  0  0  0  0  0  0
    1.8470   -4.1920    2.2450 C   0  0  0  0  0  0  0  0  0  0  0  0
    2.8920   -3.4400    1.6570 N   0  0  0  0  0  0  0  0  0  0  0  0
    7.5540   -4.6020   -5.5550 C   0  0  0  0  0  0  0  0  0  0  0  0
    7.5620   -3.9150   -6.8660 C   0  0  0  0  0  0  0  0  0  0  0  0
    7.8560   -4.8150   -7.7860 N   0  0  0  0  0  0  0  0  0  0  0  0
    8.0450   -6.0880   -7.1190 N   0  0  0  0  0  0  0  0  0  0  0  0
    7.8480   -5.8910   -5.7780 C   0  0  0  0  0  0  0  0  0  0  0  0
    7.0620   -1.4620   -0.1720 H   0  0  0  0  0  0  0  0  0  0  0  0
    8.4380   -1.5470   -2.1680 H   0  0  0  0  0  0  0  0  0  0  0  0
    8.9090   -2.5870   -4.3700 H   0  0  0  0  0  0  0  0  0  0  0  0
    5.5760   -5.2420   -3.8290 H   0  0  0  0  0  0  0  0  0  0  0  0
    4.1670   -5.1140   -1.7230 H   0  0  0  0  0  0  0  0  0  0  0  0
    3.0840   -6.1430   -0.1680 H   0  0  0  0  0  0  0  0  0  0  0  0
    0.7790   -7.3170    1.4220 H   0  0  0  0  0  0  0  0  0  0  0  0
   -1.2780   -7.0560    4.4620 H   0  0  0  0  0  0  0  0  0  0  0  0
   -0.7120   -8.1280    3.1630 H   0  0  0  0  0  0  0  0  0  0  0  0
   -2.0810   -8.6960    1.6030 H   0  0  0  0  0  0  0  0  0  0  0  0
   -1.5220   -7.2610    0.7530 H   0  0  0  0  0  0  0  0  0  0  0  0
   -3.8260   -6.5340    0.3380 H   0  0  0  0  0  0  0  0  0  0  0  0
   -3.6360   -8.1870   -0.2250 H   0  0  0  0  0  0  0  0  0  0  0  0
   -5.0090   -6.1560    2.4560 H   0  0  0  0  0  0  0  0  0  0  0  0
   -5.6180   -7.5580    3.3290 H   0  0  0  0  0  0  0  0  0  0  0  0
   -3.3400   -8.2960    3.8530 H   0  0  0  0  0  0  0  0  0  0  0  0
   -3.5330   -6.6250    4.3570 H   0  0  0  0  0  0  0  0  0  0  0  0
   -0.6790   -4.6700    4.4750 H   0  0  0  0  0  0  0  0  0  0  0  0
    1.0090   -2.9780    3.8140 H   0  0  0  0  0  0  0  0  0  0  0  0
    3.1750   -2.5120    1.9350 H   0  0  0  0  0  0  0  0  0  0  0  0
    7.3640   -2.8670   -7.0380 H   0  0  0  0  0  0  0  0  0  0  0  0
    8.2790   -6.9640   -7.5640 H   0  0  0  0  0  0  0  0  0  0  0  0
    7.9200   -6.6550   -5.0180 H   0  0  0  0  0  0  0  0  0  0  0  0
  1  2  2  0  0  0  0
  2  3  1  0  0  0  0
  3 33  1  0  0  0  0
  3  4  1  0  0  0  0
  4  5  1  0  0  0  0
  5 34  1  0  0  0  0
  5  6  2  0  0  0  0
  6 35  1  0  0  0  0
  6  7  1  0  0  0  0
  7  8  2  0  0  0  0
  8 36  1  0  0  0  0
  8  9  1  0  0  0  0
  9  4  2  0  0  0  0
  9 10  1  0  0  0  0
 10 37  1  0  0  0  0
 10 11  2  0  0  0  0
 11  2  1  0  0  0  0
 11 12  1  0  0  0  0
 12 13  2  0  0  0  0
 13 38  1  0  0  0  0
 13 14  1  0  0  0  0
 14 15  2  0  0  0  0
 15 39  1  0  0  0  0
 15 16  1  0  0  0  0
 16 17  1  0  0  0  0
 17 40  1  0  0  0  0
 17 41  1  0  0  0  0
 17 18  1  0  0  0  0
 18 19  1  0  0  0  0
 19 42  1  0  0  0  0
 19 43  1  0  0  0  0
 19 20  1  0  0  0  0
 20 44  1  0  0  0  0
 20 45  1  0  0  0  0
 20 21  1  0  0  0  0
 21 22  1  0  0  0  0
 22 46  1  0  0  0  0
 22 47  1  0  0  0  0
 22 23  1  0  0  0  0
 23 18  1  0  0  0  0
 23 48  1  0  0  0  0
 23 49  1  0  0  0  0
 16 24  2  0  0  0  0
 24 50  1  0  0  0  0
 24 25  1  0  0  0  0
 25 51  1  0  0  0  0
 25 26  2  0  0  0  0
 26 14  1  0  0  0  0
 26 27  1  0  0  0  0
 27 12  1  0  0  0  0
 27 52  1  0  0  0  0
  7 28  1  0  0  0  0
 28 29  1  0  0  0  0
 29 53  1  0  0  0  0
 29 30  2  0  0  0  0
 30 31  1  0  0  0  0
 31 54  1  0  0  0  0
 31 32  1  0  0  0  0
 32 28  2  0  0  0  0
 32 55  1  0  0  0  0
M  END
>  <LOGBIO>
9.0800

>  <PRED_LOGBIO>
9.3400

>  <XV_RES>
0.4350

>  <WHL_TMPL>
2

>  <ANCH>
15-16;45-46

$$$$
ROW63
  -MTS-   01071500383D 0   0.00000     0.00000     0

 59 63  0  0  0  0  0  0  0  0999 V2000
    9.5080   -0.0060    3.1830 C   0  0  0  0  0  0  0  0  0  0  0  0
    8.1350   -0.2810    2.6160 C   0  0  0  0  0  0  0  0  0  0  0  0
    7.5690   -1.4700    2.3690 C   0  0  0  0  0  0  0  0  0  0  0  0
    6.2010   -1.5120    1.8070 C   0  0  0  0  0  0  0  0  0  0  0  0
    5.5620   -0.3600    1.5580 C   0  0  0  0  0  0  0  0  0  0  0  0
    6.8090    0.9870    2.0870 Se  0  0  0  0  0  0  0  0  0  0  0  0
    4.2030   -0.1750    1.0020 C   0  0  0  0  0  0  0  0  0  0  0  0
    3.1470   -0.1040    1.8240 C   0  0  0  0  0  0  0  0  0  0  0  0
    3.1470   -0.1900    3.3020 C   0  0  0  0  0  0  0  0  0  0  0  0
    4.1390   -0.3430    4.0120 O   0  0  0  0  0  0  0  0  0  0  0  0
    1.8940   -0.0740    3.7330 N   0  0  0  0  0  0  0  0  0  0  0  0
    0.9990    0.0900    2.6490 C   0  0  0  0  0  0  0  0  0  0  0  0
   -0.3920    0.2480    2.6220 C   0  0  0  0  0  0  0  0  0  0  0  0
   -1.0560    0.3940    1.3980 C   0  0  0  0  0  0  0  0  0  0  0  0
   -0.3290    0.3820    0.2010 C   0  0  0  0  0  0  0  0  0  0  0  0
    1.0620    0.2240    0.2290 C   0  0  0  0  0  0  0  0  0  0  0  0
    1.7260    0.0780    1.4530 C   0  0  0  0  0  0  0  0  0  0  0  0
   -2.5260    0.5610    1.3690 C   0  0  0  0  0  0  0  0  0  0  0  0
   -3.3350    0.2050    2.4560 C   0  0  0  0  0  0  0  0  0  0  0  0
   -4.7180    0.3900    2.3820 C   0  0  0  0  0  0  0  0  0  0  0  0
   -5.2930    0.9350    1.2340 C   0  0  0  0  0  0  0  0  0  0  0  0
   -4.4880    1.3060    0.1580 C   0  0  0  0  0  0  0  0  0  0  0  0
   -5.0540    1.8490   -0.9650 O   0  0  0  0  0  0  0  0  0  0  0  0
   -3.1060    1.1240    0.2250 C   0  0  0  0  0  0  0  0  0  0  0  0
    8.3010   -2.7240    2.6550 C   0  0  0  0  0  0  0  0  0  0  0  0
    8.2010   -3.2570    3.7590 O   0  0  0  0  0  0  0  0  0  0  0  0
    9.0680   -3.2740    1.7180 N   0  0  0  0  0  0  0  0  0  0  0  0
    9.7960   -4.5200    2.0010 C   0  0  0  0  0  0  0  0  0  0  0  0
   10.5950   -4.9350    0.7670 C   0  0  0  0  0  0  0  0  0  0  0  0
   11.3510   -6.2300    1.0620 C   0  0  0  0  0  0  0  0  0  0  0  0
   12.1200   -6.6290   -0.1250 N   0  0  0  0  0  0  0  0  0  0  0  0
   11.6780   -7.4360   -1.1400 C   0  0  0  0  0  0  0  0  0  0  0  0
   12.6700   -7.5610   -2.0320 C   0  0  0  0  0  0  0  0  0  0  0  0
   13.7560   -6.8140   -1.5620 N   0  0  0  0  0  0  0  0  0  0  0  0
   13.4070   -6.2610   -0.4150 C   0  0  0  0  0  0  0  0  0  0  0  0
   10.1850   -0.8080    2.8970 H   0  0  0  0  0  0  0  0  0  0  0  0
    9.4480    0.0480    4.2680 H   0  0  0  0  0  0  0  0  0  0  0  0
    9.8790    0.9390    2.7920 H   0  0  0  0  0  0  0  0  0  0  0  0
    5.7230   -2.4580    1.5990 H   0  0  0  0  0  0  0  0  0  0  0  0
    4.0620   -0.0970   -0.0650 H   0  0  0  0  0  0  0  0  0  0  0  0
    1.6180   -0.1000    4.7040 H   0  0  0  0  0  0  0  0  0  0  0  0
   -0.9520    0.2570    3.5450 H   0  0  0  0  0  0  0  0  0  0  0  0
   -0.8410    0.4940   -0.7430 H   0  0  0  0  0  0  0  0  0  0  0  0
    1.6220    0.2140   -0.6940 H   0  0  0  0  0  0  0  0  0  0  0  0
   -2.8910   -0.2110    3.3480 H   0  0  0  0  0  0  0  0  0  0  0  0
   -5.3440    0.1100    3.2160 H   0  0  0  0  0  0  0  0  0  0  0  0
   -6.3630    1.0700    1.1790 H   0  0  0  0  0  0  0  0  0  0  0  0
   -5.2890    1.1590   -1.6050 H   0  0  0  0  0  0  0  0  0  0  0  0
   -2.4830    1.4180   -0.6070 H   0  0  0  0  0  0  0  0  0  0  0  0
    9.1500   -2.8370    0.8110 H   0  0  0  0  0  0  0  0  0  0  0  0
   10.4740   -4.3610    2.8360 H   0  0  0  0  0  0  0  0  0  0  0  0
    9.0860   -5.3040    2.2550 H   0  0  0  0  0  0  0  0  0  0  0  0
    9.9160   -5.0940   -0.0680 H   0  0  0  0  0  0  0  0  0  0  0  0
   11.3040   -4.1500    0.5130 H   0  0  0  0  0  0  0  0  0  0  0  0
   12.0300   -6.0710    1.8970 H   0  0  0  0  0  0  0  0  0  0  0  0
   10.6410   -7.0140    1.3160 H   0  0  0  0  0  0  0  0  0  0  0  0
   10.7010   -7.8920   -1.2090 H   0  0  0  0  0  0  0  0  0  0  0  0
   12.6370   -8.1340   -2.9470 H   0  0  0  0  0  0  0  0  0  0  0  0
   14.0330   -5.6240    0.1930 H   0  0  0  0  0  0  0  0  0  0  0  0
  1 36  1  0  0  0  0
  1 37  1  0  0  0  0
  1 38  1  0  0  0  0
  1  2  1  0  0  0  0
  2  3  2  0  0  0  0
  3  4  1  0  0  0  0
  4 39  1  0  0  0  0
  4  5  2  0  0  0  0
  5  6  1  0  0  0  0
  6  2  1  0  0  0  0
  5  7  1  0  0  0  0
  7 40  1  0  0  0  0
  7  8  2  0  0  0  0
  8  9  1  0  0  0  0
  9 10  2  0  0  0  0
  9 11  1  0  0  0  0
 11 41  1  0  0  0  0
 11 12  1  0  0  0  0
 12 13  2  0  0  0  0
 13 42  1  0  0  0  0
 13 14  1  0  0  0  0
 14 15  2  0  0  0  0
 15 43  1  0  0  0  0
 15 16  1  0  0  0  0
 16 44  1  0  0  0  0
 16 17  2  0  0  0  0
 17  8  1  0  0  0  0
 17 12  1  0  0  0  0
 14 18  1  0  0  0  0
 18 19  2  0  0  0  0
 19 45  1  0  0  0  0
 19 20  1  0  0  0  0
 20 46  1  0  0  0  0
 20 21  2  0  0  0  0
 21 47  1  0  0  0  0
 21 22  1  0  0  0  0
 22 23  1  0  0  0  0
 23 48  1  0  0  0  0
 22 24  2  0  0  0  0
 24 18  1  0  0  0  0
 24 49  1  0  0  0  0
  3 25  1  0  0  0  0
 25 26  2  0  0  0  0
 25 27  1  0  0  0  0
 27 50  1  0  0  0  0
 27 28  1  0  0  0  0
 28 51  1  0  0  0  0
 28 52  1  0  0  0  0
 28 29  1  0  0  0  0
 29 53  1  0  0  0  0
 29 54  1  0  0  0  0
 29 30  1  0  0  0  0
 30 55  1  0  0  0  0
 30 56  1  0  0  0  0
 30 31  1  0  0  0  0
 31 32  1  0  0  0  0
 32 57  1  0  0  0  0
 32 33  2  0  0  0  0
 33 58  1  0  0  0  0
 33 34  1  0  0  0  0
 34 35  2  0  0  0  0
 35 31  1  0  0  0  0
 35 59  1  0  0  0  0
M  END
>  <LOGBIO>
7.1900

>  <PRED_LOGBIO>
7.7800

>  <XV_RES>
-1.2190

>  <WHL_TMPL>
1

>  <ANCH>
8-9;27-37

$$$$
ROW64
  -MTS-   01071500383D 0   0.00000     0.00000     0

 38 42  0  0  0  0  0  0  0  0999 V2000
    6.6200   -1.0910    1.5500 O   0  0  0  0  0  0  0  0  0  0  0  0
    5.5800   -0.2000    1.5280 C   0  0  0  0  0  0  0  0  0  0  0  0
    5.8360    1.1760    1.5280 C   0  0  0  0  0  0  0  0  0  0  0  0
    4.7720    2.0860    1.5050 C   0  0  0  0  0  0  0  0  0  0  0  0
    3.4530    1.6200    1.4810 C   0  0  0  0  0  0  0  0  0  0  0  0
    2.2170    2.3100    1.4550 N   0  0  0  0  0  0  0  0  0  0  0  0
    1.1670    1.3610    1.4380 C   0  0  0  0  0  0  0  0  0  0  0  0
   -0.2230    1.5200    1.4110 C   0  0  0  0  0  0  0  0  0  0  0  0
   -1.0560    0.3940    1.3980 C   0  0  0  0  0  0  0  0  0  0  0  0
   -2.5260    0.5610    1.3690 C   0  0  0  0  0  0  0  0  0  0  0  0
   -3.3350    0.2050    2.4560 C   0  0  0  0  0  0  0  0  0  0  0  0
   -4.7180    0.3900    2.3820 C   0  0  0  0  0  0  0  0  0  0  0  0
   -5.2930    0.9350    1.2340 C   0  0  0  0  0  0  0  0  0  0  0  0
   -4.4880    1.3060    0.1580 C   0  0  0  0  0  0  0  0  0  0  0  0
   -3.1060    1.1240    0.2250 C   0  0  0  0  0  0  0  0  0  0  0  0
   -6.7300    1.1160    1.1600 C   0  0  0  0  0  0  0  0  0  0  0  0
   -7.8790    1.2610    1.1000 N   0  0  0  0  0  0  0  0  0  0  0  0
   -0.4970   -0.8900    1.4120 C   0  0  0  0  0  0  0  0  0  0  0  0
   -1.0600   -2.2590    1.4060 C   0  0  0  0  0  0  0  0  0  0  0  0
   -2.2560   -2.5460    1.3830 O   0  0  0  0  0  0  0  0  0  0  0  0
   -0.0510   -3.1250    1.4280 N   0  0  0  0  0  0  0  0  0  0  0  0
    1.1280   -2.5090    1.4490 C   0  0  0  0  0  0  0  0  0  0  0  0
    2.2270   -3.0610    1.4710 O   0  0  0  0  0  0  0  0  0  0  0  0
    0.8940   -1.0480    1.4400 C   0  0  0  0  0  0  0  0  0  0  0  0
    1.7260    0.0780    1.4520 C   0  0  0  0  0  0  0  0  0  0  0  0
    3.1960    0.2440    1.4800 C   0  0  0  0  0  0  0  0  0  0  0  0
    4.2600   -0.6660    1.5030 C   0  0  0  0  0  0  0  0  0  0  0  0
    6.9020   -1.3190    0.6510 H   0  0  0  0  0  0  0  0  0  0  0  0
    6.8540    1.5360    1.5470 H   0  0  0  0  0  0  0  0  0  0  0  0
    4.9700    3.1480    1.5060 H   0  0  0  0  0  0  0  0  0  0  0  0
    2.1040    3.3130    1.4500 H   0  0  0  0  0  0  0  0  0  0  0  0
   -0.6540    2.5100    1.3990 H   0  0  0  0  0  0  0  0  0  0  0  0
   -2.8910   -0.2110    3.3480 H   0  0  0  0  0  0  0  0  0  0  0  0
   -5.3440    0.1100    3.2160 H   0  0  0  0  0  0  0  0  0  0  0  0
   -4.9340    1.7340   -0.7270 H   0  0  0  0  0  0  0  0  0  0  0  0
   -2.4830    1.4180   -0.6070 H   0  0  0  0  0  0  0  0  0  0  0  0
   -0.1660   -4.1280    1.4280 H   0  0  0  0  0  0  0  0  0  0  0  0
    4.0620   -1.7280    1.5030 H   0  0  0  0  0  0  0  0  0  0  0  0
  1 28  1  0  0  0  0
  1  2  1  0  0  0  0
  2  3  2  0  0  0  0
  3 29  1  0  0  0  0
  3  4  1  0  0  0  0
  4 30  1  0  0  0  0
  4  5  2  0  0  0  0
  5  6  1  0  0  0  0
  6 31  1  0  0  0  0
  6  7  1  0  0  0  0
  7  8  2  0  0  0  0
  8 32  1  0  0  0  0
  8  9  1  0  0  0  0
  9 10  1  0  0  0  0
 10 11  2  0  0  0  0
 11 33  1  0  0  0  0
 11 12  1  0  0  0  0
 12 34  1  0  0  0  0
 12 13  2  0  0  0  0
 13 14  1  0  0  0  0
 14 35  1  0  0  0  0
 14 15  2  0  0  0  0
 15 10  1  0  0  0  0
 15 36  1  0  0  0  0
 13 16  1  0  0  0  0
 16 17  3  0  0  0  0
  9 18  2  0  0  0  0
 18 19  1  0  0  0  0
 19 20  2  0  0  0  0
 19 21  1  0  0  0  0
 21 37  1  0  0  0  0
 21 22  1  0  0  0  0
 22 23  2  0  0  0  0
 22 24  1  0  0  0  0
 24 18  1  0  0  0  0
 24 25  2  0  0  0  0
 25  7  1  0  0  0  0
 25 26  1  0  0  0  0
 26  5  1  0  0  0  0
 26 27  2  0  0  0  0
 27  2  1  0  0  0  0
 27 38  1  0  0  0  0
M  END
>  <LOGBIO>
6.9200

>  <PRED_LOGBIO>
6.3000

>  <XV_RES>
0.6990

>  <WHL_TMPL>
1

>  <ANCH>
8-17;15-16

$$$$
ROW65
  -MTS-   01071500383D 0   0.00000     0.00000     0

 44 45  0  0  0  0  0  0  0  0999 V2000
   -0.4690   -3.6430   -1.2310 C   0  0  0  0  0  0  0  0  0  0  0  0
   -0.0210   -3.8970    0.1030 O   0  0  0  0  0  0  0  0  0  0  0  0
    0.1560   -2.8260    0.9370 C   0  0  0  0  0  0  0  0  0  0  0  0
   -0.9050   -2.3740    1.7310 C   0  0  0  0  0  0  0  0  0  0  0  0
   -0.7240   -1.2790    2.5840 C   0  0  0  0  0  0  0  0  0  0  0  0
   -1.7960   -0.8220    3.3870 N   0  0  0  0  0  0  0  0  0  0  0  0
   -2.6620    0.2660    2.9080 C   0  0  0  0  0  0  0  0  0  0  0  0
   -2.4540    0.7790    1.8100 O   0  0  0  0  0  0  0  0  0  0  0  0
   -3.8060    0.7530    3.7650 C   0  0  0  0  0  0  0  0  0  0  0  0
   -4.5370    1.7580    3.0570 O   0  0  0  0  0  0  0  0  0  0  0  0
   -5.6040    2.3150    3.6690 C   0  0  0  0  0  0  0  0  0  0  0  0
   -5.9180    1.9580    4.7930 O   0  0  0  0  0  0  0  0  0  0  0  0
   -6.4080    3.3810    2.9640 C   0  0  0  0  0  0  0  0  0  0  0  0
    0.5180   -0.6350    2.6430 C   0  0  0  0  0  0  0  0  0  0  0  0
    0.7430    0.7260    3.7030 Cl  0  0  0  0  0  0  0  0  0  0  0  0
    1.5790   -1.0870    1.8490 C   0  0  0  0  0  0  0  0  0  0  0  0
    1.3980   -2.1820    0.9960 C   0  0  0  0  0  0  0  0  0  0  0  0
    2.4700   -2.6390    0.1940 N   0  0  0  0  0  0  0  0  0  0  0  0
    2.6450   -2.1420   -1.0270 C   0  0  0  0  0  0  0  0  0  0  0  0
    1.8620   -1.2710   -1.4660 O   0  0  0  0  0  0  0  0  0  0  0  0
    3.6530   -2.5710   -1.7820 N   0  0  0  0  0  0  0  0  0  0  0  0
    3.8390   -2.0420   -3.0810 C   0  0  0  0  0  0  0  0  0  0  0  0
    4.6420   -0.9110   -3.2710 C   0  0  0  0  0  0  0  0  0  0  0  0
    4.8120   -0.4180   -4.5050 N   0  0  0  0  0  0  0  0  0  0  0  0
    4.2210   -0.9970   -5.5600 C   0  0  0  0  0  0  0  0  0  0  0  0
    3.4190   -2.1280   -5.3680 C   0  0  0  0  0  0  0  0  0  0  0  0
    3.2480   -2.6220   -4.1340 N   0  0  0  0  0  0  0  0  0  0  0  0
    4.4120   -0.4550   -6.8910 C   0  0  0  0  0  0  0  0  0  0  0  0
    4.5650   -0.0210   -7.9560 N   0  0  0  0  0  0  0  0  0  0  0  0
    0.2510   -3.0050   -1.7400 H   0  0  0  0  0  0  0  0  0  0  0  0
   -0.5620   -4.5840   -1.7680 H   0  0  0  0  0  0  0  0  0  0  0  0
   -1.4360   -3.1460   -1.2010 H   0  0  0  0  0  0  0  0  0  0  0  0
   -1.8630   -2.8700    1.6860 H   0  0  0  0  0  0  0  0  0  0  0  0
   -1.9670   -1.2430    4.2890 H   0  0  0  0  0  0  0  0  0  0  0  0
   -4.4660   -0.0800    3.9960 H   0  0  0  0  0  0  0  0  0  0  0  0
   -3.4140    1.1730    4.6890 H   0  0  0  0  0  0  0  0  0  0  0  0
   -6.8170    2.9740    2.0410 H   0  0  0  0  0  0  0  0  0  0  0  0
   -7.2210    3.7070    3.6080 H   0  0  0  0  0  0  0  0  0  0  0  0
   -5.7650    4.2270    2.7330 H   0  0  0  0  0  0  0  0  0  0  0  0
    2.5370   -0.5900    1.8950 H   0  0  0  0  0  0  0  0  0  0  0  0
    3.1020   -3.3420    0.5480 H   0  0  0  0  0  0  0  0  0  0  0  0
    4.2850   -3.2740   -1.4270 H   0  0  0  0  0  0  0  0  0  0  0  0
    5.1220   -0.4380   -2.4270 H   0  0  0  0  0  0  0  0  0  0  0  0
    2.9390   -2.6000   -6.2120 H   0  0  0  0  0  0  0  0  0  0  0  0
  1 30  1  0  0  0  0
  1 31  1  0  0  0  0
  1 32  1  0  0  0  0
  1  2  1  0  0  0  0
  2  3  1  0  0  0  0
  3  4  2  0  0  0  0
  4 33  1  0  0  0  0
  4  5  1  0  0  0  0
  5  6  1  0  0  0  0
  6 34  1  0  0  0  0
  6  7  1  0  0  0  0
  7  8  2  0  0  0  0
  7  9  1  0  0  0  0
  9 35  1  0  0  0  0
  9 36  1  0  0  0  0
  9 10  1  0  0  0  0
 10 11  1  0  0  0  0
 11 12  2  0  0  0  0
 11 13  1  0  0  0  0
 13 37  1  0  0  0  0
 13 38  1  0  0  0  0
 13 39  1  0  0  0  0
  5 14  2  0  0  0  0
 14 15  1  0  0  0  0
 14 16  1  0  0  0  0
 16 40  1  0  0  0  0
 16 17  2  0  0  0  0
 17  3  1  0  0  0  0
 17 18  1  0  0  0  0
 18 41  1  0  0  0  0
 18 19  1  0  0  0  0
 19 20  2  0  0  0  0
 19 21  1  0  0  0  0
 21 42  1  0  0  0  0
 21 22  1  0  0  0  0
 22 23  2  0  0  0  0
 23 43  1  0  0  0  0
 23 24  1  0  0  0  0
 24 25  2  0  0  0  0
 25 26  1  0  0  0  0
 26 44  1  0  0  0  0
 26 27  2  0  0  0  0
 27 22  1  0  0  0  0
 25 28  1  0  0  0  0
 28 29  3  0  0  0  0
M  END
>  <LOGBIO>
8.0500

>  <PRED_LOGBIO>
7.5200

>  <XV_RES>
0.7230

>  <WHL_TMPL>
3

>  <ANCH>
12-14;12-10

$$$$
ROW66
  -MTS-   01071500383D 0   0.00000     0.00000     0

 38 40  0  0  0  0  0  0  0  0999 V2000
   -5.2150    1.5490    0.9530 C   0  0  0  0  0  0  0  0  0  0  0  0
   -4.2850    1.0100    1.8950 O   0  0  0  0  0  0  0  0  0  0  0  0
   -3.4720   -0.0130    1.4840 C   0  0  0  0  0  0  0  0  0  0  0  0
   -3.0520   -0.0810    0.1500 C   0  0  0  0  0  0  0  0  0  0  0  0
   -2.2210   -1.1270   -0.2700 C   0  0  0  0  0  0  0  0  0  0  0  0
   -1.8110   -2.1050    0.6440 C   0  0  0  0  0  0  0  0  0  0  0  0
   -0.9720   -3.1620    0.2190 N   0  0  0  0  0  0  0  0  0  0  0  0
    0.3110   -3.2500    0.6910 C   0  0  0  0  0  0  0  0  0  0  0  0
    1.3710   -2.4450    0.0440 C   0  0  0  0  0  0  0  0  0  0  0  0
    2.5180   -2.7080    0.6850 C   0  0  0  0  0  0  0  0  0  0  0  0
    2.2850   -3.6130    1.6870 N   0  0  0  0  0  0  0  0  0  0  0  0
    0.8720   -3.9390    1.6670 N   0  0  0  0  0  0  0  0  0  0  0  0
    3.8340   -2.1130    0.3600 C   0  0  0  0  0  0  0  0  0  0  0  0
    4.0100   -1.3810   -0.8200 C   0  0  0  0  0  0  0  0  0  0  0  0
    5.2680   -0.8310   -1.0980 C   0  0  0  0  0  0  0  0  0  0  0  0
    6.3110   -1.0320   -0.1860 C   0  0  0  0  0  0  0  0  0  0  0  0
    6.1120   -1.7380    0.9360 N   0  0  0  0  0  0  0  0  0  0  0  0
    4.9200   -2.2760    1.2280 C   0  0  0  0  0  0  0  0  0  0  0  0
   -2.2310   -2.0370    1.9780 C   0  0  0  0  0  0  0  0  0  0  0  0
   -3.0610   -0.9910    2.3970 C   0  0  0  0  0  0  0  0  0  0  0  0
   -3.4720   -0.9240    3.7020 O   0  0  0  0  0  0  0  0  0  0  0  0
   -2.6560   -0.1990    4.6260 C   0  0  0  0  0  0  0  0  0  0  0  0
   -5.8930    0.7650    0.6230 H   0  0  0  0  0  0  0  0  0  0  0  0
   -5.7850    2.3480    1.4220 H   0  0  0  0  0  0  0  0  0  0  0  0
   -4.6740    1.9450    0.0960 H   0  0  0  0  0  0  0  0  0  0  0  0
   -3.3690    0.6730   -0.5550 H   0  0  0  0  0  0  0  0  0  0  0  0
   -1.8960   -1.1790   -1.2990 H   0  0  0  0  0  0  0  0  0  0  0  0
   -1.3190   -3.8520   -0.4320 H   0  0  0  0  0  0  0  0  0  0  0  0
    1.2440   -1.7710   -0.7900 H   0  0  0  0  0  0  0  0  0  0  0  0
    2.9730   -3.9850    2.3250 H   0  0  0  0  0  0  0  0  0  0  0  0
    3.1880   -1.2410   -1.5060 H   0  0  0  0  0  0  0  0  0  0  0  0
    5.4300   -0.2620   -2.0010 H   0  0  0  0  0  0  0  0  0  0  0  0
    7.2860   -0.6130   -0.3880 H   0  0  0  0  0  0  0  0  0  0  0  0
    4.7960   -2.8390    2.1410 H   0  0  0  0  0  0  0  0  0  0  0  0
   -1.9150   -2.7910    2.6830 H   0  0  0  0  0  0  0  0  0  0  0  0
   -2.5750    0.8370    4.3030 H   0  0  0  0  0  0  0  0  0  0  0  0
   -3.1090   -0.2350    5.6150 H   0  0  0  0  0  0  0  0  0  0  0  0
   -1.6650   -0.6460    4.6650 H   0  0  0  0  0  0  0  0  0  0  0  0
  1 23  1  0  0  0  0
  1 24  1  0  0  0  0
  1 25  1  0  0  0  0
  1  2  1  0  0  0  0
  2  3  1  0  0  0  0
  3  4  2  0  0  0  0
  4 26  1  0  0  0  0
  4  5  1  0  0  0  0
  5 27  1  0  0  0  0
  5  6  2  0  0  0  0
  6  7  1  0  0  0  0
  7 28  1  0  0  0  0
  7  8  1  0  0  0  0
  8  9  1  0  0  0  0
  9 29  1  0  0  0  0
  9 10  2  0  0  0  0
 10 11  1  0  0  0  0
 11 30  1  0  0  0  0
 11 12  1  0  0  0  0
 12  8  2  0  0  0  0
 10 13  1  0  0  0  0
 13 14  2  0  0  0  0
 14 31  1  0  0  0  0
 14 15  1  0  0  0  0
 15 32  1  0  0  0  0
 15 16  2  0  0  0  0
 16 33  1  0  0  0  0
 16 17  1  0  0  0  0
 17 18  2  0  0  0  0
 18 13  1  0  0  0  0
 18 34  1  0  0  0  0
  6 19  1  0  0  0  0
 19 35  1  0  0  0  0
 19 20  2  0  0  0  0
 20  3  1  0  0  0  0
 20 21  1  0  0  0  0
 21 22  1  0  0  0  0
 22 36  1  0  0  0  0
 22 37  1  0  0  0  0
 22 38  1  0  0  0  0
M  END
>  <LOGBIO>
6.2200

>  <PRED_LOGBIO>
5.6500

>  <XV_RES>
0.5840

>  <WHL_TMPL>
2

>  <ANCH>
13-36;14-15

$$$$
ROW67
  -MTS-   01071500383D 0   0.00000     0.00000     0

 61 65  0  0  0  0  0  0  0  0999 V2000
   -1.7440   -7.2750   -5.6520 C   0  0  0  0  0  0  0  0  0  0  0  0
   -0.4090   -6.9540   -6.1770 N   0  0  0  0  0  0  0  0  0  0  0  0
   -0.4770   -6.8220   -7.6390 C   0  0  0  0  0  0  0  0  0  0  0  0
    0.0560   -5.6880   -5.5920 C   0  0  0  0  0  0  0  0  0  0  0  0
    0.1260   -5.8250   -4.0710 C   0  0  0  0  0  0  0  0  0  0  0  0
    0.5910   -4.5600   -3.4860 N   0  0  0  0  0  0  0  0  0  0  0  0
    0.7290   -4.4470   -2.1680 C   0  0  0  0  0  0  0  0  0  0  0  0
    0.4670   -5.4020   -1.4390 O   0  0  0  0  0  0  0  0  0  0  0  0
    1.2070   -3.1470   -1.5670 C   0  0  0  0  0  0  0  0  0  0  0  0
    1.2770   -3.2840   -0.0470 C   0  0  0  0  0  0  0  0  0  0  0  0
    1.7420   -2.0180    0.5380 N   0  0  0  0  0  0  0  0  0  0  0  0
    3.0910   -1.6700    0.7840 C   0  0  0  0  0  0  0  0  0  0  0  0
    4.2830   -2.3700    0.5610 C   0  0  0  0  0  0  0  0  0  0  0  0
    5.5110   -1.7870    0.9000 C   0  0  0  0  0  0  0  0  0  0  0  0
    5.5460   -0.5060    1.4620 C   0  0  0  0  0  0  0  0  0  0  0  0
    6.7460    0.0640    1.7940 O   0  0  0  0  0  0  0  0  0  0  0  0
    4.3540    0.1940    1.6850 C   0  0  0  0  0  0  0  0  0  0  0  0
    3.1260   -0.3890    1.3460 C   0  0  0  0  0  0  0  0  0  0  0  0
    1.7260    0.0780    1.4520 C   0  0  0  0  0  0  0  0  0  0  0  0
    1.1460    1.2600    1.9290 C   0  0  0  0  0  0  0  0  0  0  0  0
    1.6780    2.5120    2.5120 C   0  0  0  0  0  0  0  0  0  0  0  0
    2.8650    2.7670    2.7060 O   0  0  0  0  0  0  0  0  0  0  0  0
    0.6540    3.3140    2.7920 N   0  0  0  0  0  0  0  0  0  0  0  0
   -0.5100    2.7590    2.4690 C   0  0  0  0  0  0  0  0  0  0  0  0
   -1.6180    3.2720    2.6160 O   0  0  0  0  0  0  0  0  0  0  0  0
   -0.2450    1.4180    1.9010 C   0  0  0  0  0  0  0  0  0  0  0  0
   -1.0560    0.3940    1.3980 C   0  0  0  0  0  0  0  0  0  0  0  0
   -0.4760   -0.7880    0.9220 C   0  0  0  0  0  0  0  0  0  0  0  0
    0.9150   -0.9460    0.9490 C   0  0  0  0  0  0  0  0  0  0  0  0
   -2.5260    0.5610    1.3690 C   0  0  0  0  0  0  0  0  0  0  0  0
   -3.3350    0.2050    2.4560 C   0  0  0  0  0  0  0  0  0  0  0  0
   -4.7180    0.3900    2.3820 C   0  0  0  0  0  0  0  0  0  0  0  0
   -5.2930    0.9350    1.2340 C   0  0  0  0  0  0  0  0  0  0  0  0
   -4.4880    1.3060    0.1580 C   0  0  0  0  0  0  0  0  0  0  0  0
   -3.1060    1.1240    0.2250 C   0  0  0  0  0  0  0  0  0  0  0  0
   -2.4380   -6.4780   -5.9130 H   0  0  0  0  0  0  0  0  0  0  0  0
   -2.0890   -8.2120   -6.0850 H   0  0  0  0  0  0  0  0  0  0  0  0
   -1.6950   -7.3730   -4.5690 H   0  0  0  0  0  0  0  0  0  0  0  0
   -1.1700   -6.0260   -7.9000 H   0  0  0  0  0  0  0  0  0  0  0  0
   -0.8210   -7.7590   -8.0720 H   0  0  0  0  0  0  0  0  0  0  0  0
    0.5120   -6.5850   -8.0280 H   0  0  0  0  0  0  0  0  0  0  0  0
   -0.6370   -4.8920   -5.8520 H   0  0  0  0  0  0  0  0  0  0  0  0
    1.0440   -5.4510   -5.9800 H   0  0  0  0  0  0  0  0  0  0  0  0
    0.8200   -6.6220   -3.8100 H   0  0  0  0  0  0  0  0  0  0  0  0
   -0.8620   -6.0630   -3.6830 H   0  0  0  0  0  0  0  0  0  0  0  0
    0.8070   -3.7750   -4.0850 H   0  0  0  0  0  0  0  0  0  0  0  0
    2.1950   -2.9090   -1.9560 H   0  0  0  0  0  0  0  0  0  0  0  0
    0.5130   -2.3500   -1.8280 H   0  0  0  0  0  0  0  0  0  0  0  0
    0.2890   -3.5210    0.3420 H   0  0  0  0  0  0  0  0  0  0  0  0
    1.9700   -4.0810    0.2140 H   0  0  0  0  0  0  0  0  0  0  0  0
    4.2560   -3.3580    0.1270 H   0  0  0  0  0  0  0  0  0  0  0  0
    6.4300   -2.3270    0.7280 H   0  0  0  0  0  0  0  0  0  0  0  0
    6.9940   -0.1530    2.7070 H   0  0  0  0  0  0  0  0  0  0  0  0
    4.3810    1.1820    2.1190 H   0  0  0  0  0  0  0  0  0  0  0  0
    0.7500    4.2330    3.2000 H   0  0  0  0  0  0  0  0  0  0  0  0
   -1.1020   -1.5780    0.5330 H   0  0  0  0  0  0  0  0  0  0  0  0
   -2.8910   -0.2110    3.3480 H   0  0  0  0  0  0  0  0  0  0  0  0
   -5.3440    0.1100    3.2160 H   0  0  0  0  0  0  0  0  0  0  0  0
   -6.3630    1.0700    1.1790 H   0  0  0  0  0  0  0  0  0  0  0  0
   -4.9340    1.7340   -0.7280 H   0  0  0  0  0  0  0  0  0  0  0  0
   -2.4830    1.4180   -0.6070 H   0  0  0  0  0  0  0  0  0  0  0  0
  1 36  1  0  0  0  0
  1 37  1  0  0  0  0
  1 38  1  0  0  0  0
  1  2  1  0  0  0  0
  2  3  1  0  0  0  0
  3 39  1  0  0  0  0
  3 40  1  0  0  0  0
  3 41  1  0  0  0  0
  2  4  1  0  0  0  0
  4 42  1  0  0  0  0
  4 43  1  0  0  0  0
  4  5  1  0  0  0  0
  5 44  1  0  0  0  0
  5 45  1  0  0  0  0
  5  6  1  0  0  0  0
  6 46  1  0  0  0  0
  6  7  1  0  0  0  0
  7  8  2  0  0  0  0
  7  9  1  0  0  0  0
  9 47  1  0  0  0  0
  9 48  1  0  0  0  0
  9 10  1  0  0  0  0
 10 49  1  0  0  0  0
 10 50  1  0  0  0  0
 10 11  1  0  0  0  0
 11 12  1  0  0  0  0
 12 13  2  0  0  0  0
 13 51  1  0  0  0  0
 13 14  1  0  0  0  0
 14 52  1  0  0  0  0
 14 15  2  0  0  0  0
 15 16  1  0  0  0  0
 16 53  1  0  0  0  0
 15 17  1  0  0  0  0
 17 54  1  0  0  0  0
 17 18  2  0  0  0  0
 18 12  1  0  0  0  0
 18 19  1  0  0  0  0
 19 20  2  0  0  0  0
 20 21  1  0  0  0  0
 21 22  2  0  0  0  0
 21 23  1  0  0  0  0
 23 55  1  0  0  0  0
 23 24  1  0  0  0  0
 24 25  2  0  0  0  0
 24 26  1  0  0  0  0
 26 20  1  0  0  0  0
 26 27  2  0  0  0  0
 27 28  1  0  0  0  0
 28 56  1  0  0  0  0
 28 29  2  0  0  0  0
 29 11  1  0  0  0  0
 29 19  1  0  0  0  0
 27 30  1  0  0  0  0
 30 31  2  0  0  0  0
 31 57  1  0  0  0  0
 31 32  1  0  0  0  0
 32 58  1  0  0  0  0
 32 33  2  0  0  0  0
 33 59  1  0  0  0  0
 33 34  1  0  0  0  0
 34 60  1  0  0  0  0
 34 35  2  0  0  0  0
 35 30  1  0  0  0  0
 35 61  1  0  0  0  0
M  END
>  <LOGBIO>
7.5700

>  <PRED_LOGBIO>
6.9400

>  <XV_RES>
0.8080

>  <WHL_TMPL>
1

>  <ANCH>
8-17;51-52

$$$$
ROW69
  -MTS-   01071500383D 0   0.00000     0.00000     0

 39 43  0  0  0  0  0  0  0  0999 V2000
    6.6200   -1.0910    1.5500 O   0  0  0  0  0  0  0  0  0  0  0  0
    5.5800   -0.2000    1.5280 C   0  0  0  0  0  0  0  0  0  0  0  0
    5.8360    1.1760    1.5280 C   0  0  0  0  0  0  0  0  0  0  0  0
    4.7720    2.0860    1.5050 C   0  0  0  0  0  0  0  0  0  0  0  0
    3.4530    1.6200    1.4810 C   0  0  0  0  0  0  0  0  0  0  0  0
    2.2170    2.3100    1.4550 N   0  0  0  0  0  0  0  0  0  0  0  0
    1.1670    1.3610    1.4380 C   0  0  0  0  0  0  0  0  0  0  0  0
   -0.2230    1.5200    1.4110 C   0  0  0  0  0  0  0  0  0  0  0  0
   -1.0560    0.3940    1.3980 C   0  0  0  0  0  0  0  0  0  0  0  0
   -2.5260    0.5610    1.3690 C   0  0  0  0  0  0  0  0  0  0  0  0
   -3.3350    0.2050    2.4560 C   0  0  0  0  0  0  0  0  0  0  0  0
   -4.7180    0.3900    2.3820 C   0  0  0  0  0  0  0  0  0  0  0  0
   -5.2930    0.9350    1.2340 C   0  0  0  0  0  0  0  0  0  0  0  0
   -4.4880    1.3060    0.1580 C   0  0  0  0  0  0  0  0  0  0  0  0
   -3.1060    1.1240    0.2250 C   0  0  0  0  0  0  0  0  0  0  0  0
   -2.2890    1.5090   -0.8650 N   0  3  0  0  0  0  0  0  0  0  0  0
   -1.8230    2.6590   -0.9150 O   0  0  0  0  0  0  0  0  0  0  0  0
   -2.0280    0.6590   -1.8130 O   0  5  0  0  0  0  0  0  0  0  0  0
   -0.4970   -0.8900    1.4120 C   0  0  0  0  0  0  0  0  0  0  0  0
   -1.0600   -2.2590    1.4060 C   0  0  0  0  0  0  0  0  0  0  0  0
   -2.2560   -2.5460    1.3830 O   0  0  0  0  0  0  0  0  0  0  0  0
   -0.0510   -3.1250    1.4280 N   0  0  0  0  0  0  0  0  0  0  0  0
    1.1280   -2.5090    1.4490 C   0  0  0  0  0  0  0  0  0  0  0  0
    2.2270   -3.0610    1.4710 O   0  0  0  0  0  0  0  0  0  0  0  0
    0.8940   -1.0480    1.4400 C   0  0  0  0  0  0  0  0  0  0  0  0
    1.7260    0.0780    1.4520 C   0  0  0  0  0  0  0  0  0  0  0  0
    3.1960    0.2440    1.4800 C   0  0  0  0  0  0  0  0  0  0  0  0
    4.2600   -0.6660    1.5030 C   0  0  0  0  0  0  0  0  0  0  0  0
    6.9020   -1.3190    0.6510 H   0  0  0  0  0  0  0  0  0  0  0  0
    6.8540    1.5360    1.5470 H   0  0  0  0  0  0  0  0  0  0  0  0
    4.9700    3.1480    1.5060 H   0  0  0  0  0  0  0  0  0  0  0  0
    2.1040    3.3130    1.4500 H   0  0  0  0  0  0  0  0  0  0  0  0
   -0.6540    2.5100    1.3990 H   0  0  0  0  0  0  0  0  0  0  0  0
   -2.8910   -0.2110    3.3480 H   0  0  0  0  0  0  0  0  0  0  0  0
   -5.3440    0.1100    3.2160 H   0  0  0  0  0  0  0  0  0  0  0  0
   -6.3630    1.0700    1.1790 H   0  0  0  0  0  0  0  0  0  0  0  0
   -4.9340    1.7340   -0.7270 H   0  0  0  0  0  0  0  0  0  0  0  0
   -0.1660   -4.1280    1.4280 H   0  0  0  0  0  0  0  0  0  0  0  0
    4.0620   -1.7280    1.5030 H   0  0  0  0  0  0  0  0  0  0  0  0
  1 29  1  0  0  0  0
  1  2  1  0  0  0  0
  2  3  2  0  0  0  0
  3 30  1  0  0  0  0
  3  4  1  0  0  0  0
  4 31  1  0  0  0  0
  4  5  2  0  0  0  0
  5  6  1  0  0  0  0
  6 32  1  0  0  0  0
  6  7  1  0  0  0  0
  7  8  2  0  0  0  0
  8 33  1  0  0  0  0
  8  9  1  0  0  0  0
  9 10  1  0  0  0  0
 10 11  2  0  0  0  0
 11 34  1  0  0  0  0
 11 12  1  0  0  0  0
 12 35  1  0  0  0  0
 12 13  2  0  0  0  0
 13 36  1  0  0  0  0
 13 14  1  0  0  0  0
 14 37  1  0  0  0  0
 14 15  2  0  0  0  0
 15 10  1  0  0  0  0
 15 16  1  0  0  0  0
 16 17  2  0  0  0  0
 16 18  1  0  0  0  0
  9 19  2  0  0  0  0
 19 20  1  0  0  0  0
 20 21  2  0  0  0  0
 20 22  1  0  0  0  0
 22 38  1  0  0  0  0
 22 23  1  0  0  0  0
 23 24  2  0  0  0  0
 23 25  1  0  0  0  0
 25 19  1  0  0  0  0
 25 26  2  0  0  0  0
 26  7  1  0  0  0  0
 26 27  1  0  0  0  0
 27  5  1  0  0  0  0
 27 28  2  0  0  0  0
 28  2  1  0  0  0  0
 28 39  1  0  0  0  0
M  CHG  2  16   1  18  -1
M  END
>  <LOGBIO>
5.4000

>  <PRED_LOGBIO>
5.8600

>  <XV_RES>
-0.5820

>  <WHL_TMPL>
1

>  <ANCH>
8-17;15-16

$$$$
ROW70
  -MTS-   01071500383D 0   0.00000     0.00000     0

 46 50  0  0  0  0  0  0  0  0999 V2000
   -5.7720    1.0190    4.4450 C   0  0  0  0  0  0  0  0  0  0  0  0
   -5.5120    0.0350    3.4400 O   0  0  0  0  0  0  0  0  0  0  0  0
   -4.7180    0.3900    2.3820 C   0  0  0  0  0  0  0  0  0  0  0  0
   -3.3350    0.2050    2.4560 C   0  0  0  0  0  0  0  0  0  0  0  0
   -2.5260    0.5610    1.3690 C   0  0  0  0  0  0  0  0  0  0  0  0
   -3.1060    1.1240    0.2250 C   0  0  0  0  0  0  0  0  0  0  0  0
   -4.4880    1.3060    0.1580 C   0  0  0  0  0  0  0  0  0  0  0  0
   -5.2930    0.9350    1.2340 C   0  0  0  0  0  0  0  0  0  0  0  0
   -6.6500    1.1060    1.1640 O   0  0  0  0  0  0  0  0  0  0  0  0
   -1.0560    0.3940    1.3980 C   0  0  0  0  0  0  0  0  0  0  0  0
   -0.4500   -0.6110    0.6340 C   0  0  0  0  0  0  0  0  0  0  0  0
    0.9400   -0.7690    0.6610 C   0  0  0  0  0  0  0  0  0  0  0  0
    1.7260    0.0780    1.4520 C   0  0  0  0  0  0  0  0  0  0  0  0
    3.1810    0.1780    1.7010 C   0  0  0  0  0  0  0  0  0  0  0  0
    4.1530   -0.5840    1.1810 C   0  0  0  0  0  0  0  0  0  0  0  0
    5.5650   -0.3350    1.5470 C   0  0  0  0  0  0  0  0  0  0  0  0
    6.4140    0.4850    0.9130 C   0  0  0  0  0  0  0  0  0  0  0  0
    7.6390    0.4690    1.5260 N   0  0  0  0  0  0  0  0  0  0  0  0
    7.5890   -0.4160    2.6290 C   0  0  0  0  0  0  0  0  0  0  0  0
    8.5090   -0.7760    3.5340 N   0  0  0  0  0  0  0  0  0  0  0  0
    8.2320   -1.6490    4.5120 C   0  0  0  0  0  0  0  0  0  0  0  0
    6.9580   -2.2180    4.6210 C   0  0  0  0  0  0  0  0  0  0  0  0
    5.9740   -1.8620    3.6900 C   0  0  0  0  0  0  0  0  0  0  0  0
    6.2950   -0.9470    2.6800 C   0  0  0  0  0  0  0  0  0  0  0  0
    3.3290    1.3040    2.6500 C   0  0  0  0  0  0  0  0  0  0  0  0
    4.3910    1.7170    3.1140 O   0  0  0  0  0  0  0  0  0  0  0  0
    2.1220    1.7930    2.9190 N   0  0  0  0  0  0  0  0  0  0  0  0
    1.1200    1.0830    2.2160 C   0  0  0  0  0  0  0  0  0  0  0  0
   -0.2700    1.2410    2.1890 C   0  0  0  0  0  0  0  0  0  0  0  0
   -6.2690    1.8750    3.9930 H   0  0  0  0  0  0  0  0  0  0  0  0
   -6.4120    0.5930    5.2140 H   0  0  0  0  0  0  0  0  0  0  0  0
   -4.8330    1.3390    4.8910 H   0  0  0  0  0  0  0  0  0  0  0  0
   -2.8910   -0.2110    3.3480 H   0  0  0  0  0  0  0  0  0  0  0  0
   -2.4830    1.4180   -0.6070 H   0  0  0  0  0  0  0  0  0  0  0  0
   -4.9340    1.7340   -0.7270 H   0  0  0  0  0  0  0  0  0  0  0  0
   -6.9090    1.9800    1.4970 H   0  0  0  0  0  0  0  0  0  0  0  0
   -1.0560   -1.2650    0.0240 H   0  0  0  0  0  0  0  0  0  0  0  0
    1.4070   -1.5450    0.0720 H   0  0  0  0  0  0  0  0  0  0  0  0
    3.9050   -1.3800    0.4930 H   0  0  0  0  0  0  0  0  0  0  0  0
    6.1680    1.0740    0.0420 H   0  0  0  0  0  0  0  0  0  0  0  0
    8.4470    1.0020    1.2370 H   0  0  0  0  0  0  0  0  0  0  0  0
    8.9990   -1.9160    5.2230 H   0  0  0  0  0  0  0  0  0  0  0  0
    6.7370   -2.9220    5.4100 H   0  0  0  0  0  0  0  0  0  0  0  0
    4.9830   -2.2860    3.7510 H   0  0  0  0  0  0  0  0  0  0  0  0
    1.9440    2.5690    3.5410 H   0  0  0  0  0  0  0  0  0  0  0  0
   -0.7370    2.0160    2.7780 H   0  0  0  0  0  0  0  0  0  0  0  0
  1 30  1  0  0  0  0
  1 31  1  0  0  0  0
  1 32  1  0  0  0  0
  1  2  1  0  0  0  0
  2  3  1  0  0  0  0
  3  4  2  0  0  0  0
  4 33  1  0  0  0  0
  4  5  1  0  0  0  0
  5  6  2  0  0  0  0
  6 34  1  0  0  0  0
  6  7  1  0  0  0  0
  7 35  1  0  0  0  0
  7  8  2  0  0  0  0
  8  3  1  0  0  0  0
  8  9  1  0  0  0  0
  9 36  1  0  0  0  0
  5 10  1  0  0  0  0
 10 11  2  0  0  0  0
 11 37  1  0  0  0  0
 11 12  1  0  0  0  0
 12 38  1  0  0  0  0
 12 13  2  0  0  0  0
 13 14  1  0  0  0  0
 14 15  2  0  0  0  0
 15 39  1  0  0  0  0
 15 16  1  0  0  0  0
 16 17  2  0  0  0  0
 17 40  1  0  0  0  0
 17 18  1  0  0  0  0
 18 41  1  0  0  0  0
 18 19  1  0  0  0  0
 19 20  1  0  0  0  0
 20 21  2  0  0  0  0
 21 42  1  0  0  0  0
 21 22  1  0  0  0  0
 22 43  1  0  0  0  0
 22 23  2  0  0  0  0
 23 44  1  0  0  0  0
 23 24  1  0  0  0  0
 24 16  1  0  0  0  0
 24 19  2  0  0  0  0
 14 25  1  0  0  0  0
 25 26  2  0  0  0  0
 25 27  1  0  0  0  0
 27 45  1  0  0  0  0
 27 28  1  0  0  0  0
 28 13  1  0  0  0  0
 28 29  2  0  0  0  0
 29 10  1  0  0  0  0
 29 46  1  0  0  0  0
M  END
>  <LOGBIO>
8.4000

>  <PRED_LOGBIO>
7.1500

>  <XV_RES>
1.5970

>  <WHL_TMPL>
1

>  <ANCH>
8-17;9-7

$$$$
ROW72
  -MTS-   01071500383D 0   0.00000     0.00000     0

 35 38  0  0  0  0  0  0  0  0999 V2000
    3.8260   -1.4350    1.4140 C   0  0  0  0  0  0  0  0  0  0  0  0
    3.1990   -0.0640    1.4830 C   0  0  0  0  0  0  0  0  0  0  0  0
    3.9760    1.0250    1.5720 C   0  0  0  0  0  0  0  0  0  0  0  0
    3.3630    2.3700    1.6390 C   0  0  0  0  0  0  0  0  0  0  0  0
    3.8970    3.5730    1.7290 N   0  0  0  0  0  0  0  0  0  0  0  0
    2.7930    4.5120    1.7580 N   0  0  0  0  0  0  0  0  0  0  0  0
    1.6800    3.7880    1.6830 C   0  0  0  0  0  0  0  0  0  0  0  0
    0.5170    4.2460    1.6810 O   0  0  0  0  0  0  0  0  0  0  0  0
    1.9990    2.4980    1.6110 N   0  0  0  0  0  0  0  0  0  0  0  0
    1.1660    1.3590    1.5180 C   0  0  0  0  0  0  0  0  0  0  0  0
   -0.2250    1.5170    1.4900 C   0  0  0  0  0  0  0  0  0  0  0  0
   -1.0560    0.3940    1.3980 C   0  0  0  0  0  0  0  0  0  0  0  0
   -0.4950   -0.8880    1.3330 C   0  0  0  0  0  0  0  0  0  0  0  0
    0.8950   -1.0460    1.3600 C   0  0  0  0  0  0  0  0  0  0  0  0
    1.7260    0.0780    1.4520 C   0  0  0  0  0  0  0  0  0  0  0  0
   -2.5260    0.5610    1.3690 C   0  0  0  0  0  0  0  0  0  0  0  0
   -3.3350    0.2050    2.4560 C   0  0  0  0  0  0  0  0  0  0  0  0
   -4.7180    0.3900    2.3820 C   0  0  0  0  0  0  0  0  0  0  0  0
   -5.2930    0.9350    1.2340 C   0  0  0  0  0  0  0  0  0  0  0  0
   -4.4880    1.3060    0.1580 C   0  0  0  0  0  0  0  0  0  0  0  0
   -3.1060    1.1240    0.2250 C   0  0  0  0  0  0  0  0  0  0  0  0
   -6.7300    1.1160    1.1600 C   0  0  0  0  0  0  0  0  0  0  0  0
   -7.8790    1.2610    1.1000 N   0  0  0  0  0  0  0  0  0  0  0  0
    4.7700   -1.4300    1.9530 H   0  0  0  0  0  0  0  0  0  0  0  0
    4.0040   -1.7010    0.3740 H   0  0  0  0  0  0  0  0  0  0  0  0
    3.1550   -2.1640    1.8650 H   0  0  0  0  0  0  0  0  0  0  0  0
    5.0500    0.9190    1.5940 H   0  0  0  0  0  0  0  0  0  0  0  0
    2.8560    5.5180    1.8230 H   0  0  0  0  0  0  0  0  0  0  0  0
   -0.6570    2.5060    1.5410 H   0  0  0  0  0  0  0  0  0  0  0  0
   -1.1360   -1.7540    1.2610 H   0  0  0  0  0  0  0  0  0  0  0  0
    1.3270   -2.0340    1.3100 H   0  0  0  0  0  0  0  0  0  0  0  0
   -2.8910   -0.2110    3.3480 H   0  0  0  0  0  0  0  0  0  0  0  0
   -5.3440    0.1100    3.2160 H   0  0  0  0  0  0  0  0  0  0  0  0
   -4.9340    1.7340   -0.7280 H   0  0  0  0  0  0  0  0  0  0  0  0
   -2.4830    1.4180   -0.6070 H   0  0  0  0  0  0  0  0  0  0  0  0
  1 24  1  0  0  0  0
  1 25  1  0  0  0  0
  1 26  1  0  0  0  0
  1  2  1  0  0  0  0
  2  3  2  0  0  0  0
  3 27  1  0  0  0  0
  3  4  1  0  0  0  0
  4  5  2  0  0  0  0
  5  6  1  0  0  0  0
  6 28  1  0  0  0  0
  6  7  1  0  0  0  0
  7  8  2  0  0  0  0
  7  9  1  0  0  0  0
  9  4  1  0  0  0  0
  9 10  1  0  0  0  0
 10 11  1  0  0  0  0
 11 29  1  0  0  0  0
 11 12  2  0  0  0  0
 12 13  1  0  0  0  0
 13 30  1  0  0  0  0
 13 14  2  0  0  0  0
 14 31  1  0  0  0  0
 14 15  1  0  0  0  0
 15  2  1  0  0  0  0
 15 10  2  0  0  0  0
 12 16  1  0  0  0  0
 16 17  2  0  0  0  0
 17 32  1  0  0  0  0
 17 18  1  0  0  0  0
 18 33  1  0  0  0  0
 18 19  2  0  0  0  0
 19 20  1  0  0  0  0
 20 34  1  0  0  0  0
 20 21  2  0  0  0  0
 21 16  1  0  0  0  0
 21 35  1  0  0  0  0
 19 22  1  0  0  0  0
 22 23  3  0  0  0  0
M  END
>  <LOGBIO>
7.0000

>  <PRED_LOGBIO>
6.6300

>  <XV_RES>
0.3760

>  <WHL_TMPL>
1

>  <ANCH>
8-17;24-25

$$$$
ROW73
  -MTS-   01071500383D 0   0.00000     0.00000     0

 47 51  0  0  0  0  0  0  0  0999 V2000
    1.2070   -2.2310   -2.2450 C   0  0  0  0  0  0  0  0  0  0  0  0
    1.0980   -1.6930   -0.9240 O   0  0  0  0  0  0  0  0  0  0  0  0
    1.3460   -2.5270    0.1330 C   0  0  0  0  0  0  0  0  0  0  0  0
    0.3010   -3.2640    0.7030 C   0  0  0  0  0  0  0  0  0  0  0  0
    0.5540   -4.1170    1.7840 C   0  0  0  0  0  0  0  0  0  0  0  0
    1.8520   -4.2330    2.2950 C   0  0  0  0  0  0  0  0  0  0  0  0
    1.8310   -5.2120    3.4450 C   0  0  0  0  0  0  0  0  0  0  0  0
    0.3770   -5.5100    3.7210 C   0  0  0  0  0  0  0  0  0  0  0  0
   -0.3640   -4.9890    2.5510 C   0  0  0  0  0  0  0  0  0  0  0  0
   -1.6240   -5.3610    2.6780 N   0  0  0  0  0  0  0  0  0  0  0  0
   -1.7420   -6.1190    3.9090 N   0  0  0  0  0  0  0  0  0  0  0  0
   -0.5010   -6.1710    4.4870 C   0  0  0  0  0  0  0  0  0  0  0  0
   -0.1810   -6.8530    5.7620 C   0  0  0  0  0  0  0  0  0  0  0  0
    0.3420   -6.1210    6.8340 C   0  0  0  0  0  0  0  0  0  0  0  0
    0.6450   -6.7650    8.0400 C   0  0  0  0  0  0  0  0  0  0  0  0
    0.4250   -8.1420    8.1720 C   0  0  0  0  0  0  0  0  0  0  0  0
   -0.0980   -8.8730    7.0990 C   0  0  0  0  0  0  0  0  0  0  0  0
   -0.4010   -8.2290    5.8940 C   0  0  0  0  0  0  0  0  0  0  0  0
    0.7390   -8.8090    9.4210 C   0  0  0  0  0  0  0  0  0  0  0  0
    0.9910   -9.3430   10.4190 N   0  0  0  0  0  0  0  0  0  0  0  0
    2.8970   -3.4970    1.7250 C   0  0  0  0  0  0  0  0  0  0  0  0
    2.6440   -2.6440    0.6440 C   0  0  0  0  0  0  0  0  0  0  0  0
    3.6670   -1.9230    0.0860 O   0  0  0  0  0  0  0  0  0  0  0  0
    3.9760   -0.6480    0.6530 C   0  0  0  0  0  0  0  0  0  0  0  0
    4.4820   -0.8230    2.0970 C   0  0  0  0  0  0  0  0  0  0  0  0
    3.9170    0.3470    2.9240 C   0  0  0  0  0  0  0  0  0  0  0  0
    3.0250    1.0180    2.0300 O   0  0  0  0  0  0  0  0  0  0  0  0
    3.4780    0.8090    0.6900 C   0  0  0  0  0  0  0  0  0  0  0  0
    0.5020   -3.0510   -2.3610 H   0  0  0  0  0  0  0  0  0  0  0  0
    0.9830   -1.4540   -2.9730 H   0  0  0  0  0  0  0  0  0  0  0  0
    2.2190   -2.5970   -2.4050 H   0  0  0  0  0  0  0  0  0  0  0  0
   -0.7010   -3.1740    0.3090 H   0  0  0  0  0  0  0  0  0  0  0  0
    2.3370   -6.1280    3.1470 H   0  0  0  0  0  0  0  0  0  0  0  0
    2.2770   -4.7470    4.3220 H   0  0  0  0  0  0  0  0  0  0  0  0
   -2.5870   -6.5340    4.2730 H   0  0  0  0  0  0  0  0  0  0  0  0
    0.5120   -5.0590    6.7320 H   0  0  0  0  0  0  0  0  0  0  0  0
    1.0490   -6.2010    8.8670 H   0  0  0  0  0  0  0  0  0  0  0  0
   -0.2670   -9.9350    7.2020 H   0  0  0  0  0  0  0  0  0  0  0  0
   -0.8040   -8.7930    5.0670 H   0  0  0  0  0  0  0  0  0  0  0  0
    3.8990   -3.5870    2.1190 H   0  0  0  0  0  0  0  0  0  0  0  0
    4.9350   -0.4750    0.1690 H   0  0  0  0  0  0  0  0  0  0  0  0
    5.5640   -0.7100    2.0750 H   0  0  0  0  0  0  0  0  0  0  0  0
    4.0890   -1.7560    2.4950 H   0  0  0  0  0  0  0  0  0  0  0  0
    4.7380    1.0250    3.1460 H   0  0  0  0  0  0  0  0  0  0  0  0
    3.3670   -0.0580    3.7710 H   0  0  0  0  0  0  0  0  0  0  0  0
    4.3370    1.4560    0.5280 H   0  0  0  0  0  0  0  0  0  0  0  0
    2.6480    0.9100   -0.0050 H   0  0  0  0  0  0  0  0  0  0  0  0
  1 29  1  0  0  0  0
  1 30  1  0  0  0  0
  1 31  1  0  0  0  0
  1  2  1  0  0  0  0
  2  3  1  0  0  0  0
  3  4  2  0  0  0  0
  4 32  1  0  0  0  0
  4  5  1  0  0  0  0
  5  6  2  0  0  0  0
  6  7  1  0  0  0  0
  7 33  1  0  0  0  0
  7 34  1  0  0  0  0
  7  8  1  0  0  0  0
  8  9  1  0  0  0  0
  9  5  1  0  0  0  0
  9 10  2  0  0  0  0
 10 11  1  0  0  0  0
 11 35  1  0  0  0  0
 11 12  1  0  0  0  0
 12  8  2  0  0  0  0
 12 13  1  0  0  0  0
 13 14  2  0  0  0  0
 14 36  1  0  0  0  0
 14 15  1  0  0  0  0
 15 37  1  0  0  0  0
 15 16  2  0  0  0  0
 16 17  1  0  0  0  0
 17 38  1  0  0  0  0
 17 18  2  0  0  0  0
 18 13  1  0  0  0  0
 18 39  1  0  0  0  0
 16 19  1  0  0  0  0
 19 20  3  0  0  0  0
  6 21  1  0  0  0  0
 21 40  1  0  0  0  0
 21 22  2  0  0  0  0
 22  3  1  0  0  0  0
 22 23  1  0  0  0  0
 23 24  1  0  0  0  0
 24 41  1  0  0  0  0
 24 25  1  0  0  0  0
 25 42  1  0  0  0  0
 25 43  1  0  0  0  0
 25 26  1  0  0  0  0
 26 44  1  0  0  0  0
 26 45  1  0  0  0  0
 26 27  1  0  0  0  0
 27 28  1  0  0  0  0
 28 24  1  0  0  0  0
 28 46  1  0  0  0  0
 28 47  1  0  0  0  0
M  END
>  <LOGBIO>
8.7000

>  <PRED_LOGBIO>
9.2100

>  <XV_RES>
-0.3110

>  <WHL_TMPL>
2

>  <ANCH>
19-33;36-38

$$$$
ROW74
  -MTS-   01071500383D 0   0.00000     0.00000     0

 53 56  0  0  0  0  0  0  0  0999 V2000
    2.4790   -9.6770    0.9960 C   0  0  0  0  0  0  0  0  0  0  0  0
    3.1390   -8.4200    0.8260 O   0  0  0  0  0  0  0  0  0  0  0  0
    2.3640   -7.3050    0.6520 C   0  0  0  0  0  0  0  0  0  0  0  0
    2.9650   -6.0670    0.3950 C   0  0  0  0  0  0  0  0  0  0  0  0
    2.1730   -4.9270    0.2170 C   0  0  0  0  0  0  0  0  0  0  0  0
    2.8620   -3.7180   -0.0390 N   0  0  0  0  0  0  0  0  0  0  0  0
    2.5620   -2.5560    0.5340 C   0  0  0  0  0  0  0  0  0  0  0  0
    3.2210   -1.5580    0.2460 O   0  0  0  0  0  0  0  0  0  0  0  0
    1.4560   -2.4320    1.5090 C   0  0  0  0  0  0  0  0  0  0  0  0
    1.6200   -1.6690    2.6710 C   0  0  0  0  0  0  0  0  0  0  0  0
    0.5690   -1.5560    3.5890 C   0  0  0  0  0  0  0  0  0  0  0  0
   -0.6460   -2.2060    3.3450 C   0  0  0  0  0  0  0  0  0  0  0  0
   -0.8110   -2.9690    2.1830 C   0  0  0  0  0  0  0  0  0  0  0  0
    0.2400   -3.0820    1.2650 C   0  0  0  0  0  0  0  0  0  0  0  0
   -0.0350   -3.8770    0.1270 N   0  0  0  0  0  0  0  0  0  0  0  0
    0.7780   -5.0250    0.2960 C   0  0  0  0  0  0  0  0  0  0  0  0
    0.1770   -6.2620    0.5530 C   0  0  0  0  0  0  0  0  0  0  0  0
    0.9690   -7.4020    0.7310 C   0  0  0  0  0  0  0  0  0  0  0  0
    0.3210   -8.7370    1.0090 C   0  0  0  0  0  0  0  0  0  0  0  0
    0.0400   -9.4510   -0.3120 C   0  0  0  0  0  0  0  0  0  0  0  0
   -0.5750  -10.7160   -0.0500 O   0  0  0  0  0  0  0  0  0  0  0  0
   -1.7570   -2.0870    4.3160 C   0  0  0  0  0  0  0  0  0  0  0  0
   -1.9780   -0.8750    4.9810 C   0  0  0  0  0  0  0  0  0  0  0  0
   -3.0290   -0.7620    5.8990 C   0  0  0  0  0  0  0  0  0  0  0  0
   -3.8590   -1.8610    6.1520 C   0  0  0  0  0  0  0  0  0  0  0  0
   -3.6380   -3.0730    5.4870 C   0  0  0  0  0  0  0  0  0  0  0  0
   -4.4490   -4.1480    5.7340 O   0  0  0  0  0  0  0  0  0  0  0  0
   -4.0760   -5.0440    6.7840 C   0  0  0  0  0  0  0  0  0  0  0  0
   -2.5870   -3.1860    4.5690 C   0  0  0  0  0  0  0  0  0  0  0  0
   -4.9210   -1.7470    7.0800 N   0  3  0  0  0  0  0  0  0  0  0  0
   -4.7290   -2.0110    8.2780 O   0  0  0  0  0  0  0  0  0  0  0  0
   -6.0970   -1.3650    6.6780 O   0  5  0  0  0  0  0  0  0  0  0  0
    1.8720   -9.8900    0.1190 H   0  0  0  0  0  0  0  0  0  0  0  0
    3.2210  -10.4630    1.1220 H   0  0  0  0  0  0  0  0  0  0  0  0
    1.8420   -9.6360    1.8770 H   0  0  0  0  0  0  0  0  0  0  0  0
    4.0410   -5.9920    0.3330 H   0  0  0  0  0  0  0  0  0  0  0  0
    3.6280   -3.7390   -0.6970 H   0  0  0  0  0  0  0  0  0  0  0  0
    2.5580   -1.1670    2.8590 H   0  0  0  0  0  0  0  0  0  0  0  0
    0.6960   -0.9670    4.4850 H   0  0  0  0  0  0  0  0  0  0  0  0
   -1.7480   -3.4710    1.9950 H   0  0  0  0  0  0  0  0  0  0  0  0
   -0.6680   -3.6730   -0.6330 H   0  0  0  0  0  0  0  0  0  0  0  0
   -0.8990   -6.3370    0.6150 H   0  0  0  0  0  0  0  0  0  0  0  0
   -0.6140   -8.5820    1.5430 H   0  0  0  0  0  0  0  0  0  0  0  0
    0.9880   -9.3460    1.6150 H   0  0  0  0  0  0  0  0  0  0  0  0
    0.9740   -9.6070   -0.8470 H   0  0  0  0  0  0  0  0  0  0  0  0
   -0.6280   -8.8430   -0.9190 H   0  0  0  0  0  0  0  0  0  0  0  0
   -0.7630  -11.1890   -0.8750 H   0  0  0  0  0  0  0  0  0  0  0  0
   -1.3380   -0.0270    4.7860 H   0  0  0  0  0  0  0  0  0  0  0  0
   -3.1990    0.1730    6.4130 H   0  0  0  0  0  0  0  0  0  0  0  0
   -4.0310   -4.5010    7.7250 H   0  0  0  0  0  0  0  0  0  0  0  0
   -4.8120   -5.8420    6.8590 H   0  0  0  0  0  0  0  0  0  0  0  0
   -3.0990   -5.4720    6.5650 H   0  0  0  0  0  0  0  0  0  0  0  0
   -2.4160   -4.1200    4.0550 H   0  0  0  0  0  0  0  0  0  0  0  0
  1 33  1  0  0  0  0
  1 34  1  0  0  0  0
  1 35  1  0  0  0  0
  1  2  1  0  0  0  0
  2  3  1  0  0  0  0
  3  4  2  0  0  0  0
  4 36  1  0  0  0  0
  4  5  1  0  0  0  0
  5  6  1  0  0  0  0
  6 37  1  0  0  0  0
  6  7  1  0  0  0  0
  7  8  2  0  0  0  0
  7  9  1  0  0  0  0
  9 10  2  0  0  0  0
 10 38  1  0  0  0  0
 10 11  1  0  0  0  0
 11 39  1  0  0  0  0
 11 12  2  0  0  0  0
 12 13  1  0  0  0  0
 13 40  1  0  0  0  0
 13 14  2  0  0  0  0
 14  9  1  0  0  0  0
 14 15  1  0  0  0  0
 15 41  1  0  0  0  0
 15 16  1  0  0  0  0
 16  5  2  0  0  0  0
 16 17  1  0  0  0  0
 17 42  1  0  0  0  0
 17 18  2  0  0  0  0
 18  3  1  0  0  0  0
 18 19  1  0  0  0  0
 19 43  1  0  0  0  0
 19 44  1  0  0  0  0
 19 20  1  0  0  0  0
 20 45  1  0  0  0  0
 20 46  1  0  0  0  0
 20 21  1  0  0  0  0
 21 47  1  0  0  0  0
 12 22  1  0  0  0  0
 22 23  2  0  0  0  0
 23 48  1  0  0  0  0
 23 24  1  0  0  0  0
 24 49  1  0  0  0  0
 24 25  2  0  0  0  0
 25 26  1  0  0  0  0
 26 27  1  0  0  0  0
 27 28  1  0  0  0  0
 28 50  1  0  0  0  0
 28 51  1  0  0  0  0
 28 52  1  0  0  0  0
 26 29  2  0  0  0  0
 29 22  1  0  0  0  0
 29 53  1  0  0  0  0
 25 30  1  0  0  0  0
 30 31  2  0  0  0  0
 30 32  1  0  0  0  0
M  CHG  2  30   1  32  -1
M  END
>  <LOGBIO>
8.4600

>  <PRED_LOGBIO>
7.8700

>  <XV_RES>
0.7810

>  <WHL_TMPL>
3

>  <ANCH>
20-22;23-25

$$$$
ROW75
  -MTS-   01071500383D 0   0.00000     0.00000     0

 59 63  0  0  0  0  0  0  0  0999 V2000
    2.4790   -9.6770    0.9960 C   0  0  0  0  0  0  0  0  0  0  0  0
    3.1390   -8.4200    0.8260 O   0  0  0  0  0  0  0  0  0  0  0  0
    2.3640   -7.3050    0.6520 C   0  0  0  0  0  0  0  0  0  0  0  0
    2.9650   -6.0670    0.3950 C   0  0  0  0  0  0  0  0  0  0  0  0
    2.1730   -4.9270    0.2170 C   0  0  0  0  0  0  0  0  0  0  0  0
    2.8620   -3.7180   -0.0390 N   0  0  0  0  0  0  0  0  0  0  0  0
    2.5620   -2.5560    0.5340 C   0  0  0  0  0  0  0  0  0  0  0  0
    3.2210   -1.5580    0.2460 O   0  0  0  0  0  0  0  0  0  0  0  0
    1.4560   -2.4320    1.5090 C   0  0  0  0  0  0  0  0  0  0  0  0
    1.6200   -1.6690    2.6710 C   0  0  0  0  0  0  0  0  0  0  0  0
    0.5690   -1.5560    3.5890 C   0  0  0  0  0  0  0  0  0  0  0  0
   -0.6460   -2.2060    3.3450 C   0  0  0  0  0  0  0  0  0  0  0  0
   -0.8110   -2.9690    2.1830 C   0  0  0  0  0  0  0  0  0  0  0  0
    0.2400   -3.0820    1.2650 C   0  0  0  0  0  0  0  0  0  0  0  0
   -0.0350   -3.8770    0.1270 N   0  0  0  0  0  0  0  0  0  0  0  0
    0.7780   -5.0250    0.2960 C   0  0  0  0  0  0  0  0  0  0  0  0
    0.1770   -6.2620    0.5530 C   0  0  0  0  0  0  0  0  0  0  0  0
    0.9690   -7.4020    0.7310 C   0  0  0  0  0  0  0  0  0  0  0  0
    0.3810   -8.6130    0.9830 O   0  0  0  0  0  0  0  0  0  0  0  0
    0.0380   -9.4380   -0.1340 C   0  0  0  0  0  0  0  0  0  0  0  0
   -0.5940  -10.7170    0.3610 C   0  0  0  0  0  0  0  0  0  0  0  0
    0.1960  -11.8380    0.6420 C   0  0  0  0  0  0  0  0  0  0  0  0
   -0.4130  -13.0120    1.1000 C   0  0  0  0  0  0  0  0  0  0  0  0
   -1.7420  -13.0580    1.2640 N   0  0  0  0  0  0  0  0  0  0  0  0
   -2.5290  -12.0050    1.0050 C   0  0  0  0  0  0  0  0  0  0  0  0
   -1.9800  -10.8000    0.5440 C   0  0  0  0  0  0  0  0  0  0  0  0
   -1.7570   -2.0870    4.3160 C   0  0  0  0  0  0  0  0  0  0  0  0
   -1.9780   -0.8750    4.9810 C   0  0  0  0  0  0  0  0  0  0  0  0
   -3.0290   -0.7620    5.8990 C   0  0  0  0  0  0  0  0  0  0  0  0
   -3.8590   -1.8610    6.1520 C   0  0  0  0  0  0  0  0  0  0  0  0
   -3.6380   -3.0730    5.4870 C   0  0  0  0  0  0  0  0  0  0  0  0
   -4.4490   -4.1480    5.7340 O   0  0  0  0  0  0  0  0  0  0  0  0
   -4.0760   -5.0440    6.7840 C   0  0  0  0  0  0  0  0  0  0  0  0
   -2.5870   -3.1860    4.5690 C   0  0  0  0  0  0  0  0  0  0  0  0
   -4.9210   -1.7470    7.0800 N   0  3  0  0  0  0  0  0  0  0  0  0
   -4.7290   -2.0110    8.2780 O   0  0  0  0  0  0  0  0  0  0  0  0
   -6.0970   -1.3650    6.6780 O   0  5  0  0  0  0  0  0  0  0  0  0
    1.8720   -9.8900    0.1190 H   0  0  0  0  0  0  0  0  0  0  0  0
    3.2210  -10.4630    1.1220 H   0  0  0  0  0  0  0  0  0  0  0  0
    1.8420   -9.6360    1.8770 H   0  0  0  0  0  0  0  0  0  0  0  0
    4.0410   -5.9920    0.3330 H   0  0  0  0  0  0  0  0  0  0  0  0
    3.6280   -3.7390   -0.6970 H   0  0  0  0  0  0  0  0  0  0  0  0
    2.5580   -1.1670    2.8590 H   0  0  0  0  0  0  0  0  0  0  0  0
    0.6960   -0.9670    4.4850 H   0  0  0  0  0  0  0  0  0  0  0  0
   -1.7480   -3.4710    1.9950 H   0  0  0  0  0  0  0  0  0  0  0  0
   -0.6680   -3.6730   -0.6330 H   0  0  0  0  0  0  0  0  0  0  0  0
   -0.8990   -6.3370    0.6150 H   0  0  0  0  0  0  0  0  0  0  0  0
    0.9360   -9.6730   -0.7000 H   0  0  0  0  0  0  0  0  0  0  0  0
   -0.6660   -8.9090   -0.7730 H   0  0  0  0  0  0  0  0  0  0  0  0
    1.2670  -11.7960    0.5080 H   0  0  0  0  0  0  0  0  0  0  0  0
    0.1880  -13.8820    1.3200 H   0  0  0  0  0  0  0  0  0  0  0  0
   -3.5960  -12.0840    1.1510 H   0  0  0  0  0  0  0  0  0  0  0  0
   -2.6140   -9.9520    0.3350 H   0  0  0  0  0  0  0  0  0  0  0  0
   -1.3380   -0.0270    4.7860 H   0  0  0  0  0  0  0  0  0  0  0  0
   -3.1990    0.1730    6.4130 H   0  0  0  0  0  0  0  0  0  0  0  0
   -4.0310   -4.5010    7.7250 H   0  0  0  0  0  0  0  0  0  0  0  0
   -4.8120   -5.8420    6.8590 H   0  0  0  0  0  0  0  0  0  0  0  0
   -3.0990   -5.4720    6.5650 H   0  0  0  0  0  0  0  0  0  0  0  0
   -2.4160   -4.1200    4.0550 H   0  0  0  0  0  0  0  0  0  0  0  0
  1 38  1  0  0  0  0
  1 39  1  0  0  0  0
  1 40  1  0  0  0  0
  1  2  1  0  0  0  0
  2  3  1  0  0  0  0
  3  4  2  0  0  0  0
  4 41  1  0  0  0  0
  4  5  1  0  0  0  0
  5  6  1  0  0  0  0
  6 42  1  0  0  0  0
  6  7  1  0  0  0  0
  7  8  2  0  0  0  0
  7  9  1  0  0  0  0
  9 10  2  0  0  0  0
 10 43  1  0  0  0  0
 10 11  1  0  0  0  0
 11 44  1  0  0  0  0
 11 12  2  0  0  0  0
 12 13  1  0  0  0  0
 13 45  1  0  0  0  0
 13 14  2  0  0  0  0
 14  9  1  0  0  0  0
 14 15  1  0  0  0  0
 15 46  1  0  0  0  0
 15 16  1  0  0  0  0
 16  5  2  0  0  0  0
 16 17  1  0  0  0  0
 17 47  1  0  0  0  0
 17 18  2  0  0  0  0
 18  3  1  0  0  0  0
 18 19  1  0  0  0  0
 19 20  1  0  0  0  0
 20 48  1  0  0  0  0
 20 49  1  0  0  0  0
 20 21  1  0  0  0  0
 21 22  2  0  0  0  0
 22 50  1  0  0  0  0
 22 23  1  0  0  0  0
 23 51  1  0  0  0  0
 23 24  2  0  0  0  0
 24 25  1  0  0  0  0
 25 52  1  0  0  0  0
 25 26  2  0  0  0  0
 26 21  1  0  0  0  0
 26 53  1  0  0  0  0
 12 27  1  0  0  0  0
 27 28  2  0  0  0  0
 28 54  1  0  0  0  0
 28 29  1  0  0  0  0
 29 55  1  0  0  0  0
 29 30  2  0  0  0  0
 30 31  1  0  0  0  0
 31 32  1  0  0  0  0
 32 33  1  0  0  0  0
 33 56  1  0  0  0  0
 33 57  1  0  0  0  0
 33 58  1  0  0  0  0
 31 34  2  0  0  0  0
 34 27  1  0  0  0  0
 34 59  1  0  0  0  0
 30 35  1  0  0  0  0
 35 36  2  0  0  0  0
 35 37  1  0  0  0  0
M  CHG  2  35   1  37  -1
M  END
>  <LOGBIO>
8.1700

>  <PRED_LOGBIO>
7.9100

>  <XV_RES>
0.3790

>  <WHL_TMPL>
3

>  <ANCH>
20-22;23-25

$$$$
ROW76
  -MTS-   01071500383D 0   0.00000     0.00000     0

 41 44  0  0  0  0  0  0  0  0999 V2000
    6.9970    3.5510    2.9800 C   0  0  0  0  0  0  0  0  0  0  0  0
    6.6530    2.2900    3.5600 O   0  0  0  0  0  0  0  0  0  0  0  0
    5.8150    1.4650    2.8570 C   0  0  0  0  0  0  0  0  0  0  0  0
    4.4300    1.5540    3.0400 C   0  0  0  0  0  0  0  0  0  0  0  0
    3.5730    0.7120    2.3210 C   0  0  0  0  0  0  0  0  0  0  0  0
    2.0680    0.5870    2.3150 C   0  0  0  0  0  0  0  0  0  0  0  0
    1.7250   -0.3460    1.1790 C   0  0  0  0  0  0  0  0  0  0  0  0
    0.7500   -0.9490    0.4850 C   0  0  0  0  0  0  0  0  0  0  0  0
   -0.5360   -0.6130    0.5900 C   0  0  0  0  0  0  0  0  0  0  0  0
   -1.6930   -0.3100    0.6840 C   0  0  0  0  0  0  0  0  0  0  0  0
   -3.0920    0.0560    0.7980 C   0  0  0  0  0  0  0  0  0  0  0  0
   -3.4490    1.3870    1.0420 C   0  0  0  0  0  0  0  0  0  0  0  0
   -4.8000    1.7400    1.1520 C   0  0  0  0  0  0  0  0  0  0  0  0
   -5.7920    0.7620    1.0180 C   0  0  0  0  0  0  0  0  0  0  0  0
   -7.1140    1.1080    1.1260 O   0  0  0  0  0  0  0  0  0  0  0  0
   -5.4350   -0.5690    0.7740 C   0  0  0  0  0  0  0  0  0  0  0  0
   -4.0840   -0.9220    0.6640 C   0  0  0  0  0  0  0  0  0  0  0  0
    1.2920   -1.9210   -0.3140 N   0  0  0  0  0  0  0  0  0  0  0  0
    2.7260   -1.9200   -0.0990 N   0  0  0  0  0  0  0  0  0  0  0  0
    3.0020   -0.9850    0.7910 C   0  0  0  0  0  0  0  0  0  0  0  0
    4.1020   -0.2200    1.4200 C   0  0  0  0  0  0  0  0  0  0  0  0
    5.4870   -0.3090    1.2370 C   0  0  0  0  0  0  0  0  0  0  0  0
    6.3430    0.5340    1.9550 C   0  0  0  0  0  0  0  0  0  0  0  0
    7.6990    0.4470    1.7760 O   0  0  0  0  0  0  0  0  0  0  0  0
    8.2960    1.2610    0.7640 C   0  0  0  0  0  0  0  0  0  0  0  0
    6.0930    4.1360    2.8210 H   0  0  0  0  0  0  0  0  0  0  0  0
    7.6640    4.0890    3.6500 H   0  0  0  0  0  0  0  0  0  0  0  0
    7.4950    3.3880    2.0260 H   0  0  0  0  0  0  0  0  0  0  0  0
    4.0220    2.2730    3.7350 H   0  0  0  0  0  0  0  0  0  0  0  0
    1.6610    1.5650    2.0680 H   0  0  0  0  0  0  0  0  0  0  0  0
    1.7450    0.1400    3.2530 H   0  0  0  0  0  0  0  0  0  0  0  0
   -2.6840    2.1420    1.1460 H   0  0  0  0  0  0  0  0  0  0  0  0
   -5.0760    2.7670    1.3410 H   0  0  0  0  0  0  0  0  0  0  0  0
   -7.4170    1.0400    2.0450 H   0  0  0  0  0  0  0  0  0  0  0  0
   -6.2000   -1.3240    0.6700 H   0  0  0  0  0  0  0  0  0  0  0  0
   -3.8080   -1.9490    0.4750 H   0  0  0  0  0  0  0  0  0  0  0  0
    0.7840   -2.5280   -0.9420 H   0  0  0  0  0  0  0  0  0  0  0  0
    5.8950   -1.0280    0.5420 H   0  0  0  0  0  0  0  0  0  0  0  0
    8.1070    2.3100    0.9830 H   0  0  0  0  0  0  0  0  0  0  0  0
    9.3690    1.0830    0.7410 H   0  0  0  0  0  0  0  0  0  0  0  0
    7.8670    1.0090   -0.2040 H   0  0  0  0  0  0  0  0  0  0  0  0
  1 26  1  0  0  0  0
  1 27  1  0  0  0  0
  1 28  1  0  0  0  0
  1  2  1  0  0  0  0
  2  3  1  0  0  0  0
  3  4  2  0  0  0  0
  4 29  1  0  0  0  0
  4  5  1  0  0  0  0
  5  6  1  0  0  0  0
  6 30  1  0  0  0  0
  6 31  1  0  0  0  0
  6  7  1  0  0  0  0
  7  8  2  0  0  0  0
  8  9  1  0  0  0  0
  9 10  3  0  0  0  0
 10 11  1  0  0  0  0
 11 12  2  0  0  0  0
 12 32  1  0  0  0  0
 12 13  1  0  0  0  0
 13 33  1  0  0  0  0
 13 14  2  0  0  0  0
 14 15  1  0  0  0  0
 15 34  1  0  0  0  0
 14 16  1  0  0  0  0
 16 35  1  0  0  0  0
 16 17  2  0  0  0  0
 17 11  1  0  0  0  0
 17 36  1  0  0  0  0
  8 18  1  0  0  0  0
 18 37  1  0  0  0  0
 18 19  1  0  0  0  0
 19 20  2  0  0  0  0
 20  7  1  0  0  0  0
 20 21  1  0  0  0  0
 21  5  2  0  0  0  0
 21 22  1  0  0  0  0
 22 38  1  0  0  0  0
 22 23  2  0  0  0  0
 23  3  1  0  0  0  0
 23 24  1  0  0  0  0
 24 25  1  0  0  0  0
 25 39  1  0  0  0  0
 25 40  1  0  0  0  0
 25 41  1  0  0  0  0
M  END
>  <LOGBIO>
7.7200

>  <PRED_LOGBIO>
7.8900

>  <XV_RES>
-0.1030

>  <WHL_TMPL>
1

>  <ANCH>
1-22;32-31

$$$$
ROW77
  -MTS-   01071500383D 0   0.00000     0.00000     0

 64 69  0  0  0  0  0  0  0  0999 V2000
    1.2770   -3.2840   -0.0470 C   0  0  0  0  0  0  0  0  0  0  0  0
    1.7420   -2.0180    0.5380 N   0  0  0  0  0  0  0  0  0  0  0  0
    3.0910   -1.6700    0.7840 C   0  0  0  0  0  0  0  0  0  0  0  0
    4.2830   -2.3700    0.5610 C   0  0  0  0  0  0  0  0  0  0  0  0
    5.5110   -1.7870    0.9000 C   0  0  0  0  0  0  0  0  0  0  0  0
    6.7960   -2.5420    0.6600 C   0  0  0  0  0  0  0  0  0  0  0  0
    7.3210   -2.2210   -0.7390 C   0  0  0  0  0  0  0  0  0  0  0  0
    8.6220   -2.9840   -0.9820 C   0  0  0  0  0  0  0  0  0  0  0  0
    9.1470   -2.6630   -2.3810 C   0  0  0  0  0  0  0  0  0  0  0  0
   10.3990   -3.3970   -2.6150 N   0  0  0  0  0  0  0  0  0  0  0  0
   11.2440   -2.7020   -3.5970 C   0  0  0  0  0  0  0  0  0  0  0  0
   12.1640   -3.7780   -4.2020 C   0  0  0  0  0  0  0  0  0  0  0  0
   11.4700   -5.1120   -3.8660 C   0  0  0  0  0  0  0  0  0  0  0  0
   10.1350   -4.7160   -3.2090 C   0  0  0  0  0  0  0  0  0  0  0  0
    5.5460   -0.5060    1.4620 C   0  0  0  0  0  0  0  0  0  0  0  0
    6.7460    0.0640    1.7940 O   0  0  0  0  0  0  0  0  0  0  0  0
    4.3540    0.1940    1.6850 C   0  0  0  0  0  0  0  0  0  0  0  0
    3.1260   -0.3890    1.3460 C   0  0  0  0  0  0  0  0  0  0  0  0
    1.7260    0.0780    1.4520 C   0  0  0  0  0  0  0  0  0  0  0  0
    1.1460    1.2600    1.9290 C   0  0  0  0  0  0  0  0  0  0  0  0
    1.6780    2.5120    2.5120 C   0  0  0  0  0  0  0  0  0  0  0  0
    2.8650    2.7670    2.7060 O   0  0  0  0  0  0  0  0  0  0  0  0
    0.6540    3.3140    2.7920 N   0  0  0  0  0  0  0  0  0  0  0  0
   -0.5100    2.7590    2.4690 C   0  0  0  0  0  0  0  0  0  0  0  0
   -1.6180    3.2720    2.6160 O   0  0  0  0  0  0  0  0  0  0  0  0
   -0.2450    1.4180    1.9010 C   0  0  0  0  0  0  0  0  0  0  0  0
   -1.0560    0.3940    1.3980 C   0  0  0  0  0  0  0  0  0  0  0  0
   -0.4760   -0.7880    0.9220 C   0  0  0  0  0  0  0  0  0  0  0  0
    0.9150   -0.9460    0.9490 C   0  0  0  0  0  0  0  0  0  0  0  0
   -2.5260    0.5610    1.3690 C   0  0  0  0  0  0  0  0  0  0  0  0
   -3.3350    0.2050    2.4560 C   0  0  0  0  0  0  0  0  0  0  0  0
   -4.7180    0.3900    2.3820 C   0  0  0  0  0  0  0  0  0  0  0  0
   -5.2930    0.9350    1.2340 C   0  0  0  0  0  0  0  0  0  0  0  0
   -4.4880    1.3060    0.1580 C   0  0  0  0  0  0  0  0  0  0  0  0
   -3.1060    1.1240    0.2250 C   0  0  0  0  0  0  0  0  0  0  0  0
   -2.1020    1.5970   -1.1150 Cl  0  0  0  0  0  0  0  0  0  0  0  0
    1.9700   -4.0800    0.2140 H   0  0  0  0  0  0  0  0  0  0  0  0
    1.2270   -3.1860   -1.1290 H   0  0  0  0  0  0  0  0  0  0  0  0
    0.2890   -3.5220    0.3420 H   0  0  0  0  0  0  0  0  0  0  0  0
    4.2560   -3.3580    0.1270 H   0  0  0  0  0  0  0  0  0  0  0  0
    6.6100   -3.6100    0.7410 H   0  0  0  0  0  0  0  0  0  0  0  0
    7.5350   -2.2450    1.4010 H   0  0  0  0  0  0  0  0  0  0  0  0
    7.5070   -1.1520   -0.8200 H   0  0  0  0  0  0  0  0  0  0  0  0
    6.5820   -2.5170   -1.4810 H   0  0  0  0  0  0  0  0  0  0  0  0
    8.4360   -4.0530   -0.9010 H   0  0  0  0  0  0  0  0  0  0  0  0
    9.3610   -2.6870   -0.2410 H   0  0  0  0  0  0  0  0  0  0  0  0
    9.3330   -1.5940   -2.4620 H   0  0  0  0  0  0  0  0  0  0  0  0
    8.4090   -2.9600   -3.1230 H   0  0  0  0  0  0  0  0  0  0  0  0
   10.6150   -2.2840   -4.3800 H   0  0  0  0  0  0  0  0  0  0  0  0
   11.8500   -1.9570   -3.0860 H   0  0  0  0  0  0  0  0  0  0  0  0
   13.1600   -3.7340   -3.7660 H   0  0  0  0  0  0  0  0  0  0  0  0
   12.2650   -3.6490   -5.2770 H   0  0  0  0  0  0  0  0  0  0  0  0
   12.0750   -5.6580   -3.1450 H   0  0  0  0  0  0  0  0  0  0  0  0
   11.2690   -5.6530   -4.7880 H   0  0  0  0  0  0  0  0  0  0  0  0
    9.3350   -4.6620   -3.9450 H   0  0  0  0  0  0  0  0  0  0  0  0
    9.8410   -5.4370   -2.4500 H   0  0  0  0  0  0  0  0  0  0  0  0
    6.9940   -0.1530    2.7070 H   0  0  0  0  0  0  0  0  0  0  0  0
    4.3810    1.1820    2.1190 H   0  0  0  0  0  0  0  0  0  0  0  0
    0.7500    4.2330    3.2000 H   0  0  0  0  0  0  0  0  0  0  0  0
   -1.1020   -1.5780    0.5330 H   0  0  0  0  0  0  0  0  0  0  0  0
   -2.8910   -0.2110    3.3480 H   0  0  0  0  0  0  0  0  0  0  0  0
   -5.3440    0.1100    3.2160 H   0  0  0  0  0  0  0  0  0  0  0  0
   -6.3630    1.0700    1.1790 H   0  0  0  0  0  0  0  0  0  0  0  0
   -4.9340    1.7340   -0.7280 H   0  0  0  0  0  0  0  0  0  0  0  0
  1 37  1  0  0  0  0
  1 38  1  0  0  0  0
  1 39  1  0  0  0  0
  1  2  1  0  0  0  0
  2  3  1  0  0  0  0
  3  4  2  0  0  0  0
  4 40  1  0  0  0  0
  4  5  1  0  0  0  0
  5  6  1  0  0  0  0
  6 41  1  0  0  0  0
  6 42  1  0  0  0  0
  6  7  1  0  0  0  0
  7 43  1  0  0  0  0
  7 44  1  0  0  0  0
  7  8  1  0  0  0  0
  8 45  1  0  0  0  0
  8 46  1  0  0  0  0
  8  9  1  0  0  0  0
  9 47  1  0  0  0  0
  9 48  1  0  0  0  0
  9 10  1  0  0  0  0
 10 11  1  0  0  0  0
 11 49  1  0  0  0  0
 11 50  1  0  0  0  0
 11 12  1  0  0  0  0
 12 51  1  0  0  0  0
 12 52  1  0  0  0  0
 12 13  1  0  0  0  0
 13 53  1  0  0  0  0
 13 54  1  0  0  0  0
 13 14  1  0  0  0  0
 14 10  1  0  0  0  0
 14 55  1  0  0  0  0
 14 56  1  0  0  0  0
  5 15  2  0  0  0  0
 15 16  1  0  0  0  0
 16 57  1  0  0  0  0
 15 17  1  0  0  0  0
 17 58  1  0  0  0  0
 17 18  2  0  0  0  0
 18  3  1  0  0  0  0
 18 19  1  0  0  0  0
 19 20  2  0  0  0  0
 20 21  1  0  0  0  0
 21 22  2  0  0  0  0
 21 23  1  0  0  0  0
 23 59  1  0  0  0  0
 23 24  1  0  0  0  0
 24 25  2  0  0  0  0
 24 26  1  0  0  0  0
 26 20  1  0  0  0  0
 26 27  2  0  0  0  0
 27 28  1  0  0  0  0
 28 60  1  0  0  0  0
 28 29  2  0  0  0  0
 29  2  1  0  0  0  0
 29 19  1  0  0  0  0
 27 30  1  0  0  0  0
 30 31  2  0  0  0  0
 31 61  1  0  0  0  0
 31 32  1  0  0  0  0
 32 62  1  0  0  0  0
 32 33  2  0  0  0  0
 33 63  1  0  0  0  0
 33 34  1  0  0  0  0
 34 64  1  0  0  0  0
 34 35  2  0  0  0  0
 35 30  1  0  0  0  0
 35 36  1  0  0  0  0
M  END
>  <LOGBIO>
8.4000

>  <PRED_LOGBIO>
7.6600

>  <XV_RES>
1.0240

>  <WHL_TMPL>
1

>  <ANCH>
8-17;54-55

$$$$
ROW78
  -MTS-   01071500383D 0   0.00000     0.00000     0

 38 42  0  0  0  0  0  0  0  0999 V2000
    6.6200   -1.0910    1.5500 O   0  0  0  0  0  0  0  0  0  0  0  0
    5.5800   -0.2000    1.5280 C   0  0  0  0  0  0  0  0  0  0  0  0
    5.8360    1.1760    1.5280 C   0  0  0  0  0  0  0  0  0  0  0  0
    4.7720    2.0860    1.5050 C   0  0  0  0  0  0  0  0  0  0  0  0
    3.4530    1.6200    1.4810 C   0  0  0  0  0  0  0  0  0  0  0  0
    2.2170    2.3100    1.4550 N   0  0  0  0  0  0  0  0  0  0  0  0
    1.1670    1.3610    1.4380 C   0  0  0  0  0  0  0  0  0  0  0  0
   -0.2230    1.5200    1.4110 C   0  0  0  0  0  0  0  0  0  0  0  0
   -1.0560    0.3940    1.3980 C   0  0  0  0  0  0  0  0  0  0  0  0
   -2.5260    0.5610    1.3690 C   0  0  0  0  0  0  0  0  0  0  0  0
   -3.3350    0.2050    2.4560 C   0  0  0  0  0  0  0  0  0  0  0  0
   -4.7180    0.3900    2.3820 C   0  0  0  0  0  0  0  0  0  0  0  0
   -5.2930    0.9350    1.2340 C   0  0  0  0  0  0  0  0  0  0  0  0
   -4.4880    1.3060    0.1580 C   0  0  0  0  0  0  0  0  0  0  0  0
   -5.0540    1.8490   -0.9650 O   0  0  0  0  0  0  0  0  0  0  0  0
   -3.1060    1.1240    0.2250 C   0  0  0  0  0  0  0  0  0  0  0  0
   -2.1020    1.5970   -1.1150 Cl  0  0  0  0  0  0  0  0  0  0  0  0
   -0.4970   -0.8900    1.4120 C   0  0  0  0  0  0  0  0  0  0  0  0
   -1.0600   -2.2590    1.4060 C   0  0  0  0  0  0  0  0  0  0  0  0
   -2.2560   -2.5460    1.3830 O   0  0  0  0  0  0  0  0  0  0  0  0
   -0.0510   -3.1250    1.4280 N   0  0  0  0  0  0  0  0  0  0  0  0
    1.1280   -2.5090    1.4490 C   0  0  0  0  0  0  0  0  0  0  0  0
    2.2270   -3.0610    1.4710 O   0  0  0  0  0  0  0  0  0  0  0  0
    0.8940   -1.0480    1.4400 C   0  0  0  0  0  0  0  0  0  0  0  0
    1.7260    0.0780    1.4520 C   0  0  0  0  0  0  0  0  0  0  0  0
    3.1960    0.2440    1.4800 C   0  0  0  0  0  0  0  0  0  0  0  0
    4.2600   -0.6660    1.5030 C   0  0  0  0  0  0  0  0  0  0  0  0
    6.9020   -1.3190    0.6510 H   0  0  0  0  0  0  0  0  0  0  0  0
    6.8540    1.5360    1.5470 H   0  0  0  0  0  0  0  0  0  0  0  0
    4.9700    3.1480    1.5060 H   0  0  0  0  0  0  0  0  0  0  0  0
    2.1040    3.3130    1.4500 H   0  0  0  0  0  0  0  0  0  0  0  0
   -0.6540    2.5100    1.3990 H   0  0  0  0  0  0  0  0  0  0  0  0
   -2.8910   -0.2110    3.3480 H   0  0  0  0  0  0  0  0  0  0  0  0
   -5.3440    0.1100    3.2160 H   0  0  0  0  0  0  0  0  0  0  0  0
   -6.3630    1.0700    1.1790 H   0  0  0  0  0  0  0  0  0  0  0  0
   -5.2890    1.1590   -1.6050 H   0  0  0  0  0  0  0  0  0  0  0  0
   -0.1660   -4.1280    1.4280 H   0  0  0  0  0  0  0  0  0  0  0  0
    4.0620   -1.7280    1.5030 H   0  0  0  0  0  0  0  0  0  0  0  0
  1 28  1  0  0  0  0
  1  2  1  0  0  0  0
  2  3  2  0  0  0  0
  3 29  1  0  0  0  0
  3  4  1  0  0  0  0
  4 30  1  0  0  0  0
  4  5  2  0  0  0  0
  5  6  1  0  0  0  0
  6 31  1  0  0  0  0
  6  7  1  0  0  0  0
  7  8  2  0  0  0  0
  8 32  1  0  0  0  0
  8  9  1  0  0  0  0
  9 10  1  0  0  0  0
 10 11  2  0  0  0  0
 11 33  1  0  0  0  0
 11 12  1  0  0  0  0
 12 34  1  0  0  0  0
 12 13  2  0  0  0  0
 13 35  1  0  0  0  0
 13 14  1  0  0  0  0
 14 15  1  0  0  0  0
 15 36  1  0  0  0  0
 14 16  2  0  0  0  0
 16 10  1  0  0  0  0
 16 17  1  0  0  0  0
  9 18  2  0  0  0  0
 18 19  1  0  0  0  0
 19 20  2  0  0  0  0
 19 21  1  0  0  0  0
 21 37  1  0  0  0  0
 21 22  1  0  0  0  0
 22 23  2  0  0  0  0
 22 24  1  0  0  0  0
 24 18  1  0  0  0  0
 24 25  2  0  0  0  0
 25  7  1  0  0  0  0
 25 26  1  0  0  0  0
 26  5  1  0  0  0  0
 26 27  2  0  0  0  0
 27  2  1  0  0  0  0
 27 38  1  0  0  0  0
M  END
>  <LOGBIO>
6.0100

>  <PRED_LOGBIO>
5.8600

>  <XV_RES>
0.1360

>  <WHL_TMPL>
1

>  <ANCH>
8-17;15-16

$$$$
ROW79
  -MTS-   01071500383D 0   0.00000     0.00000     0

 55 59  0  0  0  0  0  0  0  0999 V2000
   -2.1100    6.2220    5.6570 C   0  0  0  0  0  0  0  0  0  0  0  0
   -2.6240    5.6160    6.8940 N   0  0  0  0  0  0  0  0  0  0  0  0
   -3.0190    6.4700    8.0230 C   0  0  0  0  0  0  0  0  0  0  0  0
   -2.7330    4.2940    6.9910 C   0  0  0  0  0  0  0  0  0  0  0  0
   -3.1630    3.7860    8.0260 O   0  0  0  0  0  0  0  0  0  0  0  0
   -2.3350    3.4330    5.8550 C   0  0  0  0  0  0  0  0  0  0  0  0
   -1.0190    2.9650    5.7570 C   0  0  0  0  0  0  0  0  0  0  0  0
   -0.6440    2.1510    4.6820 C   0  0  0  0  0  0  0  0  0  0  0  0
   -1.5840    1.8040    3.7050 C   0  0  0  0  0  0  0  0  0  0  0  0
   -1.5130    0.9830    2.4760 C   0  0  0  0  0  0  0  0  0  0  0  0
   -2.7010    0.9740    1.9010 N   0  0  0  0  0  0  0  0  0  0  0  0
   -3.6200    1.7700    2.6920 N   0  0  0  0  0  0  0  0  0  0  0  0
   -2.9000    2.2710    3.8020 C   0  0  0  0  0  0  0  0  0  0  0  0
   -3.2760    3.0860    4.8770 C   0  0  0  0  0  0  0  0  0  0  0  0
   -0.3080    0.2860    1.9730 C   0  0  0  0  0  0  0  0  0  0  0  0
    0.2450    0.4850    0.7680 C   0  0  0  0  0  0  0  0  0  0  0  0
    1.4240   -0.4030    0.6640 C   0  0  0  0  0  0  0  0  0  0  0  0
    2.3820   -0.6420   -0.3280 C   0  0  0  0  0  0  0  0  0  0  0  0
    3.4020   -1.5750   -0.1060 C   0  0  0  0  0  0  0  0  0  0  0  0
    4.4350   -1.8330   -1.1760 C   0  0  0  0  0  0  0  0  0  0  0  0
    3.7930   -1.7960   -2.4980 N   0  0  0  0  0  0  0  0  0  0  0  0
    3.3260   -3.1440   -2.8530 C   0  0  0  0  0  0  0  0  0  0  0  0
    2.5060   -3.1220   -4.1570 C   0  0  0  0  0  0  0  0  0  0  0  0
    1.4240   -2.1910   -4.0750 O   0  0  0  0  0  0  0  0  0  0  0  0
    1.8820   -0.8660   -3.7900 C   0  0  0  0  0  0  0  0  0  0  0  0
    2.6840   -0.8310   -2.4760 C   0  0  0  0  0  0  0  0  0  0  0  0
    3.4630   -2.2700    1.1080 C   0  0  0  0  0  0  0  0  0  0  0  0
    2.5040   -2.0300    2.1000 C   0  0  0  0  0  0  0  0  0  0  0  0
    1.4850   -1.0970    1.8780 C   0  0  0  0  0  0  0  0  0  0  0  0
    0.4020   -0.6530    2.6730 N   0  0  0  0  0  0  0  0  0  0  0  0
   -2.7540    5.9490    4.8240 H   0  0  0  0  0  0  0  0  0  0  0  0
   -2.0930    7.3040    5.7640 H   0  0  0  0  0  0  0  0  0  0  0  0
   -1.1010    5.8610    5.4690 H   0  0  0  0  0  0  0  0  0  0  0  0
   -2.4170    6.2210    8.8940 H   0  0  0  0  0  0  0  0  0  0  0  0
   -2.8600    7.5140    7.7600 H   0  0  0  0  0  0  0  0  0  0  0  0
   -4.0700    6.3090    8.2500 H   0  0  0  0  0  0  0  0  0  0  0  0
   -0.2940    3.2330    6.5110 H   0  0  0  0  0  0  0  0  0  0  0  0
    0.3710    1.7910    4.6070 H   0  0  0  0  0  0  0  0  0  0  0  0
   -4.5950    1.9370    2.4880 H   0  0  0  0  0  0  0  0  0  0  0  0
   -4.2910    3.4460    4.9530 H   0  0  0  0  0  0  0  0  0  0  0  0
   -0.1070    1.1700    0.0110 H   0  0  0  0  0  0  0  0  0  0  0  0
    2.3350   -0.1060   -1.2650 H   0  0  0  0  0  0  0  0  0  0  0  0
    4.8840   -2.8120   -1.0180 H   0  0  0  0  0  0  0  0  0  0  0  0
    5.2070   -1.0680   -1.1270 H   0  0  0  0  0  0  0  0  0  0  0  0
    2.7130   -3.5400   -2.0460 H   0  0  0  0  0  0  0  0  0  0  0  0
    4.1840   -3.8030   -2.9760 H   0  0  0  0  0  0  0  0  0  0  0  0
    3.1550   -2.8520   -4.9880 H   0  0  0  0  0  0  0  0  0  0  0  0
    2.1140   -4.1170   -4.3550 H   0  0  0  0  0  0  0  0  0  0  0  0
    2.5080   -0.5150   -4.6070 H   0  0  0  0  0  0  0  0  0  0  0  0
    1.0270   -0.1980   -3.7110 H   0  0  0  0  0  0  0  0  0  0  0  0
    2.0230   -1.0570   -1.6420 H   0  0  0  0  0  0  0  0  0  0  0  0
    3.0780    0.1710   -2.3220 H   0  0  0  0  0  0  0  0  0  0  0  0
    4.2490   -2.9900    1.2790 H   0  0  0  0  0  0  0  0  0  0  0  0
    2.5520   -2.5660    3.0370 H   0  0  0  0  0  0  0  0  0  0  0  0
    0.1870   -0.9770    3.6050 H   0  0  0  0  0  0  0  0  0  0  0  0
  1 31  1  0  0  0  0
  1 32  1  0  0  0  0
  1 33  1  0  0  0  0
  1  2  1  0  0  0  0
  2  3  1  0  0  0  0
  3 34  1  0  0  0  0
  3 35  1  0  0  0  0
  3 36  1  0  0  0  0
  2  4  1  0  0  0  0
  4  5  2  0  0  0  0
  4  6  1  0  0  0  0
  6  7  2  0  0  0  0
  7 37  1  0  0  0  0
  7  8  1  0  0  0  0
  8 38  1  0  0  0  0
  8  9  2  0  0  0  0
  9 10  1  0  0  0  0
 10 11  2  0  0  0  0
 11 12  1  0  0  0  0
 12 39  1  0  0  0  0
 12 13  1  0  0  0  0
 13  9  1  0  0  0  0
 13 14  2  0  0  0  0
 14  6  1  0  0  0  0
 14 40  1  0  0  0  0
 10 15  1  0  0  0  0
 15 16  2  0  0  0  0
 16 41  1  0  0  0  0
 16 17  1  0  0  0  0
 17 18  2  0  0  0  0
 18 42  1  0  0  0  0
 18 19  1  0  0  0  0
 19 20  1  0  0  0  0
 20 43  1  0  0  0  0
 20 44  1  0  0  0  0
 20 21  1  0  0  0  0
 21 22  1  0  0  0  0
 22 45  1  0  0  0  0
 22 46  1  0  0  0  0
 22 23  1  0  0  0  0
 23 47  1  0  0  0  0
 23 48  1  0  0  0  0
 23 24  1  0  0  0  0
 24 25  1  0  0  0  0
 25 49  1  0  0  0  0
 25 50  1  0  0  0  0
 25 26  1  0  0  0  0
 26 21  1  0  0  0  0
 26 51  1  0  0  0  0
 26 52  1  0  0  0  0
 19 27  2  0  0  0  0
 27 53  1  0  0  0  0
 27 28  1  0  0  0  0
 28 54  1  0  0  0  0
 28 29  2  0  0  0  0
 29 17  1  0  0  0  0
 29 30  1  0  0  0  0
 30 15  1  0  0  0  0
 30 55  1  0  0  0  0
M  END
>  <LOGBIO>
7.1000

>  <PRED_LOGBIO>
7.0500

>  <XV_RES>
-0.0110

>  <WHL_TMPL>
3

>  <ANCH>
45-46;53-54

$$$$
ROW80
  -MTS-   01071500383D 0   0.00000     0.00000     0

 42 44  0  0  0  0  0  0  0  0999 V2000
   -0.7450   -5.0320    2.4920 Cl  0  0  0  0  0  0  0  0  0  0  0  0
    0.5540   -4.1170    1.7840 C   0  0  0  0  0  0  0  0  0  0  0  0
    1.8520   -4.2340    2.2950 C   0  0  0  0  0  0  0  0  0  0  0  0
    2.8970   -3.4970    1.7250 C   0  0  0  0  0  0  0  0  0  0  0  0
    2.6440   -2.6440    0.6440 C   0  0  0  0  0  0  0  0  0  0  0  0
    3.6670   -1.9230    0.0860 O   0  0  0  0  0  0  0  0  0  0  0  0
    3.9760   -0.6480    0.6530 C   0  0  0  0  0  0  0  0  0  0  0  0
    4.4820   -0.8230    2.0970 C   0  0  0  0  0  0  0  0  0  0  0  0
    3.6690    0.0380    3.0810 C   0  0  0  0  0  0  0  0  0  0  0  0
    3.6530    1.4110    2.6810 O   0  0  0  0  0  0  0  0  0  0  0  0
    3.0250    1.5880    1.4090 C   0  0  0  0  0  0  0  0  0  0  0  0
    3.7930    0.8400    0.3030 C   0  0  0  0  0  0  0  0  0  0  0  0
    1.3460   -2.5270    0.1330 C   0  0  0  0  0  0  0  0  0  0  0  0
    1.0900   -1.6650   -0.9590 N   0  0  0  0  0  0  0  0  0  0  0  0
    1.1800   -2.1240   -2.2040 C   0  0  0  0  0  0  0  0  0  0  0  0
    1.4910   -3.3180   -2.4090 O   0  0  0  0  0  0  0  0  0  0  0  0
    0.9400   -1.3140   -3.2310 N   0  0  0  0  0  0  0  0  0  0  0  0
    1.0360   -1.8020   -4.5550 C   0  0  0  0  0  0  0  0  0  0  0  0
   -0.0870   -2.3550   -5.1840 C   0  0  0  0  0  0  0  0  0  0  0  0
    0.0150   -2.8150   -6.4380 N   0  0  0  0  0  0  0  0  0  0  0  0
    1.1790   -2.7510   -7.0970 C   0  0  0  0  0  0  0  0  0  0  0  0
    2.3010   -2.1980   -6.4680 C   0  0  0  0  0  0  0  0  0  0  0  0
    2.2010   -1.7380   -5.2130 N   0  0  0  0  0  0  0  0  0  0  0  0
    1.2780   -3.2520   -8.4550 C   0  0  0  0  0  0  0  0  0  0  0  0
    1.3560   -3.6520   -9.5410 N   0  0  0  0  0  0  0  0  0  0  0  0
    0.3010   -3.2640    0.7030 C   0  0  0  0  0  0  0  0  0  0  0  0
    2.0470   -4.8920    3.1280 H   0  0  0  0  0  0  0  0  0  0  0  0
    3.8990   -3.5870    2.1190 H   0  0  0  0  0  0  0  0  0  0  0  0
    4.9870   -0.6620    0.2510 H   0  0  0  0  0  0  0  0  0  0  0  0
    5.4980   -0.4340    2.1160 H   0  0  0  0  0  0  0  0  0  0  0  0
    4.3600   -1.8670    2.3760 H   0  0  0  0  0  0  0  0  0  0  0  0
    4.1970    0.0010    4.0310 H   0  0  0  0  0  0  0  0  0  0  0  0
    2.6500   -0.3440    3.0930 H   0  0  0  0  0  0  0  0  0  0  0  0
    3.1010    2.6480    1.1730 H   0  0  0  0  0  0  0  0  0  0  0  0
    2.0160    1.1840    1.4470 H   0  0  0  0  0  0  0  0  0  0  0  0
    4.7900    1.2740    0.2750 H   0  0  0  0  0  0  0  0  0  0  0  0
    3.2130    0.9050   -0.6160 H   0  0  0  0  0  0  0  0  0  0  0  0
    0.8390   -0.7010   -0.7940 H   0  0  0  0  0  0  0  0  0  0  0  0
    0.6890   -0.3500   -3.0650 H   0  0  0  0  0  0  0  0  0  0  0  0
   -1.0300   -2.4100   -4.6600 H   0  0  0  0  0  0  0  0  0  0  0  0
    3.2440   -2.1430   -6.9910 H   0  0  0  0  0  0  0  0  0  0  0  0
   -0.7010   -3.1740    0.3090 H   0  0  0  0  0  0  0  0  0  0  0  0
  1  2  1  0  0  0  0
  2  3  2  0  0  0  0
  3 27  1  0  0  0  0
  3  4  1  0  0  0  0
  4 28  1  0  0  0  0
  4  5  2  0  0  0  0
  5  6  1  0  0  0  0
  6  7  1  0  0  0  0
  7 29  1  0  0  0  0
  7  8  1  0  0  0  0
  8 30  1  0  0  0  0
  8 31  1  0  0  0  0
  8  9  1  0  0  0  0
  9 32  1  0  0  0  0
  9 33  1  0  0  0  0
  9 10  1  0  0  0  0
 10 11  1  0  0  0  0
 11 34  1  0  0  0  0
 11 35  1  0  0  0  0
 11 12  1  0  0  0  0
 12  7  1  0  0  0  0
 12 36  1  0  0  0  0
 12 37  1  0  0  0  0
  5 13  1  0  0  0  0
 13 14  1  0  0  0  0
 14 38  1  0  0  0  0
 14 15  1  0  0  0  0
 15 16  2  0  0  0  0
 15 17  1  0  0  0  0
 17 39  1  0  0  0  0
 17 18  1  0  0  0  0
 18 19  2  0  0  0  0
 19 40  1  0  0  0  0
 19 20  1  0  0  0  0
 20 21  2  0  0  0  0
 21 22  1  0  0  0  0
 22 41  1  0  0  0  0
 22 23  2  0  0  0  0
 23 18  1  0  0  0  0
 21 24  1  0  0  0  0
 24 25  3  0  0  0  0
 13 26  2  0  0  0  0
 26  2  1  0  0  0  0
 26 42  1  0  0  0  0
M  END
>  <LOGBIO>
8.3000

>  <PRED_LOGBIO>
8.2200

>  <XV_RES>
0.0200

>  <WHL_TMPL>
2

>  <ANCH>
19-33;9-11

$$$$
ROW81
  -MTS-   01071500383D 0   0.00000     0.00000     0

 55 57  0  0  1  0  0  0  0  0999 V2000
    0.2840   -8.9980    2.5570 C   0  0  0  0  0  0  0  0  0  0  0  0
    1.2080   -7.8590    2.6580 N   0  0  0  0  0  0  0  0  0  0  0  0
    1.3860   -6.9920    1.5540 C   0  0  0  0  0  0  0  0  0  0  0  0
    0.5760   -5.8610    1.3990 C   0  0  0  0  0  0  0  0  0  0  0  0
    0.7770   -5.0230    0.2960 C   0  0  0  0  0  0  0  0  0  0  0  0
   -0.0350   -3.8770    0.1270 N   0  0  0  0  0  0  0  0  0  0  0  0
    0.1090   -2.7740    1.0010 C   0  0  0  0  0  0  0  0  0  0  0  0
   -0.9740   -2.3490    1.7800 C   0  0  0  0  0  0  0  0  0  0  0  0
   -0.8280   -1.3030    2.6050 N   0  0  0  0  0  0  0  0  0  0  0  0
    0.3440   -0.6590    2.6910 C   0  0  0  0  0  0  0  0  0  0  0  0
    0.4920    0.4710    3.5870 C   0  0  0  0  0  0  0  0  0  0  0  0
    0.6090    1.3760    4.3030 N   0  0  0  0  0  0  0  0  0  0  0  0
    1.4260   -1.0850    1.9110 C   0  0  0  0  0  0  0  0  0  0  0  0
    2.6290   -0.4350    1.9910 O   0  0  0  0  0  0  0  0  0  0  0  0
    2.8580    0.6640    1.1050 C   0  0  1  0  0  0  0  0  0  0  0  0
    2.7640    0.1810   -0.3390 C   0  0  0  0  0  0  0  0  0  0  0  0
    4.2500    1.2420    1.3590 C   0  0  0  0  0  0  0  0  0  0  0  0
    4.4860    2.3710    0.4480 N   0  0  0  0  0  0  0  0  0  0  0  0
    3.4730    3.4100    0.6840 C   0  0  0  0  0  0  0  0  0  0  0  0
    5.8240    2.9270    0.6930 C   0  0  0  0  0  0  0  0  0  0  0  0
    1.2810   -2.1310    1.0860 N   0  0  0  0  0  0  0  0  0  0  0  0
    1.7340   -5.2980   -0.6010 N   0  0  0  0  0  0  0  0  0  0  0  0
    2.5260   -6.3720   -0.4810 C   0  0  0  0  0  0  0  0  0  0  0  0
    2.3760   -7.2500    0.5990 C   0  0  0  0  0  0  0  0  0  0  0  0
    3.2530   -8.4360    0.7290 C   0  0  0  0  0  0  0  0  0  0  0  0
    3.1800   -9.4680    1.7880 C   0  0  0  0  0  0  0  0  0  0  0  0
    4.1330  -10.3520    1.5470 N   0  0  0  0  0  0  0  0  0  0  0  0
    4.8380   -9.9330    0.3520 N   0  0  0  0  0  0  0  0  0  0  0  0
    5.9720  -10.6280   -0.2740 C   0  0  0  0  0  0  0  0  0  0  0  0
    4.2590   -8.7730   -0.0900 C   0  0  0  0  0  0  0  0  0  0  0  0
    0.6090   -9.6570    1.7550 H   0  0  0  0  0  0  0  0  0  0  0  0
    0.2790   -9.5450    3.4970 H   0  0  0  0  0  0  0  0  0  0  0  0
   -0.7180   -8.6330    2.3440 H   0  0  0  0  0  0  0  0  0  0  0  0
    1.7160   -7.6950    3.5160 H   0  0  0  0  0  0  0  0  0  0  0  0
   -0.1960   -5.6380    2.1210 H   0  0  0  0  0  0  0  0  0  0  0  0
   -0.7170   -3.8470   -0.6170 H   0  0  0  0  0  0  0  0  0  0  0  0
   -1.9220   -2.8620    1.7170 H   0  0  0  0  0  0  0  0  0  0  0  0
    2.1090    1.4330    1.2800 H   0  0  0  0  0  0  0  0  0  0  0  0
    3.5140   -0.5880   -0.5140 H   0  0  0  0  0  0  0  0  0  0  0  0
    2.9390    1.0170   -1.0140 H   0  0  0  0  0  0  0  0  0  0  0  0
    1.7740   -0.2300   -0.5210 H   0  0  0  0  0  0  0  0  0  0  0  0
    4.3170    1.5860    2.3890 H   0  0  0  0  0  0  0  0  0  0  0  0
    4.9990    0.4730    1.1850 H   0  0  0  0  0  0  0  0  0  0  0  0
    3.5400    3.7550    1.7140 H   0  0  0  0  0  0  0  0  0  0  0  0
    3.6480    4.2460    0.0100 H   0  0  0  0  0  0  0  0  0  0  0  0
    2.4820    2.9990    0.5030 H   0  0  0  0  0  0  0  0  0  0  0  0
    5.8910    3.2720    1.7230 H   0  0  0  0  0  0  0  0  0  0  0  0
    5.9990    3.7630    0.0190 H   0  0  0  0  0  0  0  0  0  0  0  0
    6.5740    2.1580    0.5190 H   0  0  0  0  0  0  0  0  0  0  0  0
    3.2860   -6.5620   -1.2240 H   0  0  0  0  0  0  0  0  0  0  0  0
    2.4770   -9.4930    2.6070 H   0  0  0  0  0  0  0  0  0  0  0  0
    5.8920  -11.6970   -0.0850 H   0  0  0  0  0  0  0  0  0  0  0  0
    6.9030  -10.2550    0.1480 H   0  0  0  0  0  0  0  0  0  0  0  0
    5.9610  -10.4470   -1.3460 H   0  0  0  0  0  0  0  0  0  0  0  0
    4.5650   -8.2160   -0.9630 H   0  0  0  0  0  0  0  0  0  0  0  0
  1 31  1  0  0  0  0
  1 32  1  0  0  0  0
  1 33  1  0  0  0  0
  1  2  1  0  0  0  0
  2 34  1  0  0  0  0
  2  3  1  0  0  0  0
  3  4  2  0  0  0  0
  4 35  1  0  0  0  0
  4  5  1  0  0  0  0
  5  6  1  0  0  0  0
  6 36  1  0  0  0  0
  6  7  1  0  0  0  0
  7  8  2  0  0  0  0
  8 37  1  0  0  0  0
  8  9  1  0  0  0  0
  9 10  2  0  0  0  0
 10 11  1  0  0  0  0
 11 12  3  0  0  0  0
 10 13  1  0  0  0  0
 13 14  1  0  0  0  0
 14 15  1  0  0  0  0
 15 38  1  0  0  0  0
 15 16  1  0  0  0  0
 16 39  1  0  0  0  0
 16 40  1  0  0  0  0
 16 41  1  0  0  0  0
 15 17  1  0  0  0  0
 17 42  1  0  0  0  0
 17 43  1  0  0  0  0
 17 18  1  0  0  0  0
 18 19  1  0  0  0  0
 19 44  1  0  0  0  0
 19 45  1  0  0  0  0
 19 46  1  0  0  0  0
 18 20  1  0  0  0  0
 20 47  1  0  0  0  0
 20 48  1  0  0  0  0
 20 49  1  0  0  0  0
 13 21  2  0  0  0  0
 21  7  1  0  0  0  0
  5 22  2  0  0  0  0
 22 23  1  0  0  0  0
 23 50  1  0  0  0  0
 23 24  2  0  0  0  0
 24  3  1  0  0  0  0
 24 25  1  0  0  0  0
 25 26  1  0  0  0  0
 26 51  1  0  0  0  0
 26 27  2  0  0  0  0
 27 28  1  0  0  0  0
 28 29  1  0  0  0  0
 29 52  1  0  0  0  0
 29 53  1  0  0  0  0
 29 54  1  0  0  0  0
 28 30  1  0  0  0  0
 30 25  2  0  0  0  0
 30 55  1  0  0  0  0
M  END
>  <LOGBIO>
6.7700

>  <PRED_LOGBIO>
7.4600

>  <XV_RES>
-0.8760

>  <WHL_TMPL>
3

>  <ANCH>
20-22;11-10

$$$$
ROW82
  -MTS-   01071500383D 0   0.00000     0.00000     0

 57 61  0  0  0  0  0  0  0  0999 V2000
    3.6030    0.2520    6.7050 C   0  0  0  0  0  0  0  0  0  0  0  0
    3.1270    0.4230    5.3250 N   0  0  0  0  0  0  0  0  0  0  0  0
    2.9660    1.8560    5.0400 C   0  0  0  0  0  0  0  0  0  0  0  0
    2.5500    2.0930    3.5760 C   0  0  0  0  0  0  0  0  0  0  0  0
    3.4940    1.4580    2.6450 N   0  0  0  0  0  0  0  0  0  0  0  0
    3.0110    1.6260    1.2670 C   0  0  0  0  0  0  0  0  0  0  0  0
    2.7380    0.2670    0.5970 C   0  0  0  0  0  0  0  0  0  0  0  0
    3.9760   -0.6480    0.6530 C   0  0  0  0  0  0  0  0  0  0  0  0
    3.6670   -1.9230    0.0860 O   0  0  0  0  0  0  0  0  0  0  0  0
    2.6440   -2.6440    0.6440 C   0  0  0  0  0  0  0  0  0  0  0  0
    2.9280   -3.7280    1.4830 C   0  0  0  0  0  0  0  0  0  0  0  0
    1.8830   -4.4640    2.0530 C   0  0  0  0  0  0  0  0  0  0  0  0
    0.5540   -4.1170    1.7840 C   0  0  0  0  0  0  0  0  0  0  0  0
   -0.7690   -4.6930    2.2290 C   0  0  0  0  0  0  0  0  0  0  0  0
   -1.8160   -3.8320    1.5630 C   0  0  0  0  0  0  0  0  0  0  0  0
   -3.2730   -3.6260    1.4030 C   0  0  0  0  0  0  0  0  0  0  0  0
   -3.4430   -2.5910    0.6020 N   0  0  0  0  0  0  0  0  0  0  0  0
   -2.1330   -2.0990    0.2220 N   0  0  0  0  0  0  0  0  0  0  0  0
   -1.1990   -2.8920    0.8350 C   0  0  0  0  0  0  0  0  0  0  0  0
    0.2700   -3.0330    0.9450 C   0  0  0  0  0  0  0  0  0  0  0  0
    1.3150   -2.2960    0.3750 C   0  0  0  0  0  0  0  0  0  0  0  0
   -4.3440   -4.4330    2.0280 C   0  0  0  0  0  0  0  0  0  0  0  0
   -4.4450   -5.8060    1.7710 C   0  0  0  0  0  0  0  0  0  0  0  0
   -5.4690   -6.5440    2.3770 C   0  0  0  0  0  0  0  0  0  0  0  0
   -6.3670   -5.8860    3.2260 C   0  0  0  0  0  0  0  0  0  0  0  0
   -6.2460   -4.5710    3.4530 N   0  0  0  0  0  0  0  0  0  0  0  0
   -5.2760   -3.8390    2.8870 C   0  0  0  0  0  0  0  0  0  0  0  0
   -7.4340   -6.6320    3.8630 C   0  0  0  0  0  0  0  0  0  0  0  0
   -8.2890   -7.2290    4.3720 N   0  0  0  0  0  0  0  0  0  0  0  0
    3.6520    0.0260    2.9360 C   0  0  0  0  0  0  0  0  0  0  0  0
    4.0720   -0.2150    4.3980 C   0  0  0  0  0  0  0  0  0  0  0  0
    4.2040    1.1120    6.9910 H   0  0  0  0  0  0  0  0  0  0  0  0
    2.7500    0.1660    7.3750 H   0  0  0  0  0  0  0  0  0  0  0  0
    4.2080   -0.6510    6.7710 H   0  0  0  0  0  0  0  0  0  0  0  0
    3.9030    2.3730    5.2370 H   0  0  0  0  0  0  0  0  0  0  0  0
    2.2120    2.2760    5.7020 H   0  0  0  0  0  0  0  0  0  0  0  0
    1.5530    1.6880    3.4130 H   0  0  0  0  0  0  0  0  0  0  0  0
    2.5100    3.1620    3.3790 H   0  0  0  0  0  0  0  0  0  0  0  0
    3.8260    2.0840    0.7100 H   0  0  0  0  0  0  0  0  0  0  0  0
    2.0770    2.1840    1.2870 H   0  0  0  0  0  0  0  0  0  0  0  0
    2.5580    0.4750   -0.4560 H   0  0  0  0  0  0  0  0  0  0  0  0
    1.9290   -0.2220    1.1360 H   0  0  0  0  0  0  0  0  0  0  0  0
    4.1910   -0.8180    1.7060 H   0  0  0  0  0  0  0  0  0  0  0  0
    4.7690   -0.1770    0.0750 H   0  0  0  0  0  0  0  0  0  0  0  0
    3.9540   -3.9960    1.6910 H   0  0  0  0  0  0  0  0  0  0  0  0
    2.1020   -5.3010    2.7000 H   0  0  0  0  0  0  0  0  0  0  0  0
   -0.8510   -4.5410    3.3040 H   0  0  0  0  0  0  0  0  0  0  0  0
   -0.8580   -5.7130    1.8630 H   0  0  0  0  0  0  0  0  0  0  0  0
   -1.9440   -1.3150   -0.3860 H   0  0  0  0  0  0  0  0  0  0  0  0
    1.0960   -1.4600   -0.2730 H   0  0  0  0  0  0  0  0  0  0  0  0
   -3.7390   -6.2910    1.1120 H   0  0  0  0  0  0  0  0  0  0  0  0
   -5.5650   -7.6040    2.1920 H   0  0  0  0  0  0  0  0  0  0  0  0
   -5.2130   -2.7820    3.0960 H   0  0  0  0  0  0  0  0  0  0  0  0
    2.7140   -0.4900    2.7400 H   0  0  0  0  0  0  0  0  0  0  0  0
    4.4010   -0.3990    2.2710 H   0  0  0  0  0  0  0  0  0  0  0  0
    5.0690    0.1900    4.5610 H   0  0  0  0  0  0  0  0  0  0  0  0
    4.1050   -1.2850    4.5940 H   0  0  0  0  0  0  0  0  0  0  0  0
  1 32  1  0  0  0  0
  1 33  1  0  0  0  0
  1 34  1  0  0  0  0
  1  2  1  0  0  0  0
  2  3  1  0  0  0  0
  3 35  1  0  0  0  0
  3 36  1  0  0  0  0
  3  4  1  0  0  0  0
  4 37  1  0  0  0  0
  4 38  1  0  0  0  0
  4  5  1  0  0  0  0
  5  6  1  0  0  0  0
  6 39  1  0  0  0  0
  6 40  1  0  0  0  0
  6  7  1  0  0  0  0
  7 41  1  0  0  0  0
  7 42  1  0  0  0  0
  7  8  1  0  0  0  0
  8 43  1  0  0  0  0
  8 44  1  0  0  0  0
  8  9  1  0  0  0  0
  9 10  1  0  0  0  0
 10 11  2  0  0  0  0
 11 45  1  0  0  0  0
 11 12  1  0  0  0  0
 12 46  1  0  0  0  0
 12 13  2  0  0  0  0
 13 14  1  0  0  0  0
 14 47  1  0  0  0  0
 14 48  1  0  0  0  0
 14 15  1  0  0  0  0
 15 16  1  0  0  0  0
 16 17  2  0  0  0  0
 17 18  1  0  0  0  0
 18 49  1  0  0  0  0
 18 19  1  0  0  0  0
 19 15  2  0  0  0  0
 19 20  1  0  0  0  0
 20 13  1  0  0  0  0
 20 21  2  0  0  0  0
 21 10  1  0  0  0  0
 21 50  1  0  0  0  0
 16 22  1  0  0  0  0
 22 23  2  0  0  0  0
 23 51  1  0  0  0  0
 23 24  1  0  0  0  0
 24 52  1  0  0  0  0
 24 25  2  0  0  0  0
 25 26  1  0  0  0  0
 26 27  2  0  0  0  0
 27 22  1  0  0  0  0
 27 53  1  0  0  0  0
 25 28  1  0  0  0  0
 28 29  3  0  0  0  0
  5 30  1  0  0  0  0
 30 54  1  0  0  0  0
 30 55  1  0  0  0  0
 30 31  1  0  0  0  0
 31  2  1  0  0  0  0
 31 56  1  0  0  0  0
 31 57  1  0  0  0  0
M  END
>  <LOGBIO>
8.8200

>  <PRED_LOGBIO>
8.3800

>  <XV_RES>
0.6060

>  <WHL_TMPL>
2

>  <ANCH>
17-18;23-22

$$$$
ROW83
  -MTS-   01071500383D 0   0.00000     0.00000     0

 53 56  0  0  1  0  0  0  0  0999 V2000
    0.2840   -8.9980    2.5570 C   0  0  0  0  0  0  0  0  0  0  0  0
    1.2080   -7.8590    2.6580 N   0  0  0  0  0  0  0  0  0  0  0  0
    1.3860   -6.9920    1.5540 C   0  0  0  0  0  0  0  0  0  0  0  0
    0.5760   -5.8610    1.3990 C   0  0  0  0  0  0  0  0  0  0  0  0
    0.7770   -5.0230    0.2960 C   0  0  0  0  0  0  0  0  0  0  0  0
   -0.0350   -3.8770    0.1270 N   0  0  0  0  0  0  0  0  0  0  0  0
    0.1090   -2.7740    1.0010 C   0  0  0  0  0  0  0  0  0  0  0  0
   -0.9740   -2.3490    1.7800 C   0  0  0  0  0  0  0  0  0  0  0  0
   -0.8280   -1.3030    2.6050 N   0  0  0  0  0  0  0  0  0  0  0  0
    0.3440   -0.6590    2.6910 C   0  0  0  0  0  0  0  0  0  0  0  0
    0.4920    0.4710    3.5870 C   0  0  0  0  0  0  0  0  0  0  0  0
    0.6090    1.3760    4.3030 N   0  0  0  0  0  0  0  0  0  0  0  0
    1.4260   -1.0850    1.9110 C   0  0  0  0  0  0  0  0  0  0  0  0
    2.6290   -0.4350    1.9910 O   0  0  0  0  0  0  0  0  0  0  0  0
    2.8580    0.6640    1.1050 C   0  0  2  0  0  0  0  0  0  0  0  0
    4.3580    0.9180    0.8650 C   0  0  0  0  0  0  0  0  0  0  0  0
    4.3780    2.4260    0.5550 C   0  0  0  0  0  0  0  0  0  0  0  0
    3.2410    3.1010    1.1970 N   0  0  0  0  0  0  0  0  0  0  0  0
    3.6920    3.9780    2.2870 C   0  0  0  0  0  0  0  0  0  0  0  0
    2.4040    2.0060    1.7090 C   0  0  0  0  0  0  0  0  0  0  0  0
    1.2810   -2.1310    1.0860 N   0  0  0  0  0  0  0  0  0  0  0  0
    1.7340   -5.2980   -0.6010 N   0  0  0  0  0  0  0  0  0  0  0  0
    2.5260   -6.3720   -0.4810 C   0  0  0  0  0  0  0  0  0  0  0  0
    2.3760   -7.2500    0.5990 C   0  0  0  0  0  0  0  0  0  0  0  0
    3.2530   -8.4360    0.7290 C   0  0  0  0  0  0  0  0  0  0  0  0
    3.1800   -9.4680    1.7880 C   0  0  0  0  0  0  0  0  0  0  0  0
    4.1330  -10.3520    1.5470 N   0  0  0  0  0  0  0  0  0  0  0  0
    4.8380   -9.9330    0.3520 N   0  0  0  0  0  0  0  0  0  0  0  0
    5.9720  -10.6280   -0.2740 C   0  0  0  0  0  0  0  0  0  0  0  0
    4.2590   -8.7730   -0.0900 C   0  0  0  0  0  0  0  0  0  0  0  0
    0.6090   -9.6570    1.7550 H   0  0  0  0  0  0  0  0  0  0  0  0
    0.2790   -9.5450    3.4970 H   0  0  0  0  0  0  0  0  0  0  0  0
   -0.7180   -8.6330    2.3440 H   0  0  0  0  0  0  0  0  0  0  0  0
    1.7160   -7.6950    3.5160 H   0  0  0  0  0  0  0  0  0  0  0  0
   -0.1960   -5.6380    2.1210 H   0  0  0  0  0  0  0  0  0  0  0  0
   -0.7170   -3.8470   -0.6170 H   0  0  0  0  0  0  0  0  0  0  0  0
   -1.9220   -2.8620    1.7170 H   0  0  0  0  0  0  0  0  0  0  0  0
    2.3280    0.4260    0.1850 H   0  0  0  0  0  0  0  0  0  0  0  0
    4.9520    0.6810    1.7460 H   0  0  0  0  0  0  0  0  0  0  0  0
    4.7370    0.3310    0.0310 H   0  0  0  0  0  0  0  0  0  0  0  0
    4.3270    2.5750   -0.5220 H   0  0  0  0  0  0  0  0  0  0  0  0
    5.3080    2.8590    0.9170 H   0  0  0  0  0  0  0  0  0  0  0  0
    3.8210    4.9900    1.9080 H   0  0  0  0  0  0  0  0  0  0  0  0
    4.6390    3.6130    2.6780 H   0  0  0  0  0  0  0  0  0  0  0  0
    2.9480    3.9810    3.0810 H   0  0  0  0  0  0  0  0  0  0  0  0
    2.4880    1.9620    2.7930 H   0  0  0  0  0  0  0  0  0  0  0  0
    1.3650    2.1890    1.4450 H   0  0  0  0  0  0  0  0  0  0  0  0
    3.2860   -6.5620   -1.2240 H   0  0  0  0  0  0  0  0  0  0  0  0
    2.4770   -9.4930    2.6070 H   0  0  0  0  0  0  0  0  0  0  0  0
    5.8920  -11.6970   -0.0850 H   0  0  0  0  0  0  0  0  0  0  0  0
    6.9030  -10.2550    0.1480 H   0  0  0  0  0  0  0  0  0  0  0  0
    5.9610  -10.4470   -1.3460 H   0  0  0  0  0  0  0  0  0  0  0  0
    4.5650   -8.2160   -0.9630 H   0  0  0  0  0  0  0  0  0  0  0  0
  1 31  1  0  0  0  0
  1 32  1  0  0  0  0
  1 33  1  0  0  0  0
  1  2  1  0  0  0  0
  2 34  1  0  0  0  0
  2  3  1  0  0  0  0
  3  4  2  0  0  0  0
  4 35  1  0  0  0  0
  4  5  1  0  0  0  0
  5  6  1  0  0  0  0
  6 36  1  0  0  0  0
  6  7  1  0  0  0  0
  7  8  2  0  0  0  0
  8 37  1  0  0  0  0
  8  9  1  0  0  0  0
  9 10  2  0  0  0  0
 10 11  1  0  0  0  0
 11 12  3  0  0  0  0
 10 13  1  0  0  0  0
 13 14  1  0  0  0  0
 14 15  1  0  0  0  0
 15 38  1  0  0  0  0
 15 16  1  0  0  0  0
 16 39  1  0  0  0  0
 16 40  1  0  0  0  0
 16 17  1  0  0  0  0
 17 41  1  0  0  0  0
 17 42  1  0  0  0  0
 17 18  1  0  0  0  0
 18 19  1  0  0  0  0
 19 43  1  0  0  0  0
 19 44  1  0  0  0  0
 19 45  1  0  0  0  0
 18 20  1  0  0  0  0
 20 15  1  0  0  0  0
 20 46  1  0  0  0  0
 20 47  1  0  0  0  0
 13 21  2  0  0  0  0
 21  7  1  0  0  0  0
  5 22  2  0  0  0  0
 22 23  1  0  0  0  0
 23 48  1  0  0  0  0
 23 24  2  0  0  0  0
 24  3  1  0  0  0  0
 24 25  1  0  0  0  0
 25 26  1  0  0  0  0
 26 49  1  0  0  0  0
 26 27  2  0  0  0  0
 27 28  1  0  0  0  0
 28 29  1  0  0  0  0
 29 50  1  0  0  0  0
 29 51  1  0  0  0  0
 29 52  1  0  0  0  0
 28 30  1  0  0  0  0
 30 25  2  0  0  0  0
 30 53  1  0  0  0  0
M  END
>  <LOGBIO>
8.3600

>  <PRED_LOGBIO>
7.5100

>  <XV_RES>
1.0600

>  <WHL_TMPL>
3

>  <ANCH>
20-22;11-10

$$$$
ROW84
  -MTS-   01071500383D 0   0.00000     0.00000     0

 54 58  0  0  0  0  0  0  0  0999 V2000
   -5.2440   -3.5980   -0.9110 C   0  0  0  0  0  0  0  0  0  0  0  0
   -4.2190   -2.7170   -0.2030 C   0  0  2  0  0  0  0  0  0  0  0  0
   -3.8650   -1.5070   -1.0880 C   0  0  0  0  0  0  0  0  0  0  0  0
   -2.7760   -0.6340   -0.4400 C   0  0  0  0  0  0  0  0  0  0  0  0
   -1.5240   -1.4610   -0.0910 C   0  0  2  0  0  0  0  0  0  0  0  0
   -1.8770   -2.6710    0.7940 C   0  0  0  0  0  0  0  0  0  0  0  0
   -2.9670   -3.5440    0.1450 C   0  0  0  0  0  0  0  0  0  0  0  0
   -0.5360   -0.6130    0.5900 N   0  0  0  0  0  0  0  0  0  0  0  0
   -1.0480    0.3930    1.3980 C   0  0  0  0  0  0  0  0  0  0  0  0
   -2.5260    0.5610    1.3690 C   0  0  0  0  0  0  0  0  0  0  0  0
   -3.3340    0.2050    2.4550 C   0  0  0  0  0  0  0  0  0  0  0  0
   -4.7190    0.4010    2.3910 C   0  0  0  0  0  0  0  0  0  0  0  0
   -5.2960    0.9520    1.2400 C   0  0  0  0  0  0  0  0  0  0  0  0
   -4.4870    1.3080    0.1540 C   0  0  0  0  0  0  0  0  0  0  0  0
   -5.3980    1.8650   -0.9140 C   0  0  0  0  0  0  0  0  0  0  0  0
   -6.7860    1.7880   -0.3260 C   0  0  0  0  0  0  0  0  0  0  0  0
   -8.2160    2.0700   -0.5860 C   0  0  0  0  0  0  0  0  0  0  0  0
   -8.8960    1.7050    0.4850 N   0  0  0  0  0  0  0  0  0  0  0  0
   -7.9540    1.1850    1.4570 N   0  0  0  0  0  0  0  0  0  0  0  0
   -6.7030    1.2630    0.9050 C   0  0  0  0  0  0  0  0  0  0  0  0
   -8.7800    2.6560   -1.8230 C   0  0  0  0  0  0  0  0  0  0  0  0
   -8.3730    3.9280   -2.2440 C   0  0  0  0  0  0  0  0  0  0  0  0
   -8.9070    4.4810   -3.4140 C   0  0  0  0  0  0  0  0  0  0  0  0
   -9.8470    3.7640   -4.1620 C   0  0  0  0  0  0  0  0  0  0  0  0
  -10.5100    4.4520   -5.6160 Cl  0  0  0  0  0  0  0  0  0  0  0  0
  -10.2540    2.4920   -3.7410 C   0  0  0  0  0  0  0  0  0  0  0  0
   -9.7200    1.9380   -2.5710 C   0  0  0  0  0  0  0  0  0  0  0  0
   -3.1020    1.1120    0.2180 C   0  0  0  0  0  0  0  0  0  0  0  0
   -5.8320   -2.9910   -1.5960 H   0  0  0  0  0  0  0  0  0  0  0  0
   -5.9030   -4.0520   -0.1730 H   0  0  0  0  0  0  0  0  0  0  0  0
   -4.7300   -4.3780   -1.4670 H   0  0  0  0  0  0  0  0  0  0  0  0
   -4.7060   -2.3800    0.7090 H   0  0  0  0  0  0  0  0  0  0  0  0
   -3.5190   -1.8570   -2.0590 H   0  0  0  0  0  0  0  0  0  0  0  0
   -4.7580   -0.9070   -1.2550 H   0  0  0  0  0  0  0  0  0  0  0  0
   -3.1690   -0.1750    0.4650 H   0  0  0  0  0  0  0  0  0  0  0  0
   -2.5000    0.1680   -1.1210 H   0  0  0  0  0  0  0  0  0  0  0  0
   -1.0370   -1.7990   -1.0040 H   0  0  0  0  0  0  0  0  0  0  0  0
   -2.2240   -2.3220    1.7640 H   0  0  0  0  0  0  0  0  0  0  0  0
   -0.9850   -3.2710    0.9600 H   0  0  0  0  0  0  0  0  0  0  0  0
   -2.5740   -4.0030   -0.7600 H   0  0  0  0  0  0  0  0  0  0  0  0
   -3.2430   -4.3470    0.8270 H   0  0  0  0  0  0  0  0  0  0  0  0
   -0.0390   -0.1360   -0.1490 H   0  0  0  0  0  0  0  0  0  0  0  0
   -0.6440    1.3200    0.9960 H   0  0  0  0  0  0  0  0  0  0  0  0
   -0.7630    0.1930    2.4290 H   0  0  0  0  0  0  0  0  0  0  0  0
   -2.8900   -0.2200    3.3430 H   0  0  0  0  0  0  0  0  0  0  0  0
   -5.3430    0.1260    3.2290 H   0  0  0  0  0  0  0  0  0  0  0  0
   -5.3610    1.1890   -1.7660 H   0  0  0  0  0  0  0  0  0  0  0  0
   -5.1430    2.9070   -1.0950 H   0  0  0  0  0  0  0  0  0  0  0  0
   -8.1800    0.8280    2.3750 H   0  0  0  0  0  0  0  0  0  0  0  0
   -7.6480    4.4810   -1.6660 H   0  0  0  0  0  0  0  0  0  0  0  0
   -8.5930    5.4620   -3.7390 H   0  0  0  0  0  0  0  0  0  0  0  0
  -10.9790    1.9380   -4.3190 H   0  0  0  0  0  0  0  0  0  0  0  0
  -10.0340    0.9570   -2.2460 H   0  0  0  0  0  0  0  0  0  0  0  0
   -2.4790    1.3870   -0.6200 H   0  0  0  0  0  0  0  0  0  0  0  0
  1 29  1  0  0  0  0
  1 30  1  0  0  0  0
  1 31  1  0  0  0  0
  1  2  1  0  0  0  0
  2 32  1  0  0  0  0
  2  3  1  0  0  0  0
  3 33  1  0  0  0  0
  3 34  1  0  0  0  0
  3  4  1  0  0  0  0
  4 35  1  0  0  0  0
  4 36  1  0  0  0  0
  4  5  1  0  0  0  0
  5 37  1  0  0  0  0
  5  6  1  0  0  0  0
  6 38  1  0  0  0  0
  6 39  1  0  0  0  0
  6  7  1  0  0  0  0
  7  2  1  0  0  0  0
  7 40  1  0  0  0  0
  7 41  1  0  0  0  0
  5  8  1  0  0  0  0
  8 42  1  0  0  0  0
  8  9  1  0  0  0  0
  9 43  1  0  0  0  0
  9 44  1  0  0  0  0
  9 10  1  0  0  0  0
 10 11  2  0  0  0  0
 11 45  1  0  0  0  0
 11 12  1  0  0  0  0
 12 46  1  0  0  0  0
 12 13  2  0  0  0  0
 13 14  1  0  0  0  0
 14 15  1  0  0  0  0
 15 47  1  0  0  0  0
 15 48  1  0  0  0  0
 15 16  1  0  0  0  0
 16 17  1  0  0  0  0
 17 18  2  0  0  0  0
 18 19  1  0  0  0  0
 19 49  1  0  0  0  0
 19 20  1  0  0  0  0
 20 13  1  0  0  0  0
 20 16  2  0  0  0  0
 17 21  1  0  0  0  0
 21 22  2  0  0  0  0
 22 50  1  0  0  0  0
 22 23  1  0  0  0  0
 23 51  1  0  0  0  0
 23 24  2  0  0  0  0
 24 25  1  0  0  0  0
 24 26  1  0  0  0  0
 26 52  1  0  0  0  0
 26 27  2  0  0  0  0
 27 21  1  0  0  0  0
 27 53  1  0  0  0  0
 14 28  2  0  0  0  0
 28 10  1  0  0  0  0
 28 54  1  0  0  0  0
M  END
>  <LOGBIO>
6.3200

>  <PRED_LOGBIO>
6.7000

>  <XV_RES>
-0.4060

>  <WHL_TMPL>
1

>  <ANCH>
8-17;26-27

$$$$
ROW85
  -MTS-   01071500383D 0   0.00000     0.00000     0

 28 30  0  0  0  0  0  0  0  0999 V2000
   -7.1130    2.4170    0.9570 O   0  0  0  0  0  0  0  0  0  0  0  0
   -6.7940    1.0300    1.1030 C   0  0  0  0  0  0  0  0  0  0  0  0
   -5.2960    0.8660    1.1960 C   0  0  0  0  0  0  0  0  0  0  0  0
   -4.5390    0.6770    0.0340 C   0  0  0  0  0  0  0  0  0  0  0  0
   -3.1500    0.5240    0.1200 C   0  0  0  0  0  0  0  0  0  0  0  0
   -2.3280    0.3230   -1.0940 C   0  0  0  0  0  0  0  0  0  0  0  0
   -1.0010    0.1810   -0.9680 C   0  0  0  0  0  0  0  0  0  0  0  0
   -0.3880    0.2170    0.2570 N   0  0  0  0  0  0  0  0  0  0  0  0
   -1.0480    0.3930    1.3980 C   0  0  0  0  0  0  0  0  0  0  0  0
   -0.3670    1.1430    2.0950 O   0  0  0  0  0  0  0  0  0  0  0  0
   -2.5180    0.5600    1.3690 C   0  0  0  0  0  0  0  0  0  0  0  0
   -3.2750    0.7490    2.5310 C   0  0  0  0  0  0  0  0  0  0  0  0
   -2.6430    0.7850    3.7800 C   0  0  0  0  0  0  0  0  0  0  0  0
   -3.4010    0.9730    4.9430 C   0  0  0  0  0  0  0  0  0  0  0  0
   -2.5430    1.0220    6.6370 Br  0  0  0  0  0  0  0  0  0  0  0  0
   -4.7900    1.1260    4.8560 C   0  0  0  0  0  0  0  0  0  0  0  0
   -5.4210    1.0900    3.6070 C   0  0  0  0  0  0  0  0  0  0  0  0
   -4.6640    0.9010    2.4450 C   0  0  0  0  0  0  0  0  0  0  0  0
   -8.0720    2.5480    0.8950 H   0  0  0  0  0  0  0  0  0  0  0  0
   -7.2580    0.6450    2.0080 H   0  0  0  0  0  0  0  0  0  0  0  0
   -7.1670    0.4800    0.2420 H   0  0  0  0  0  0  0  0  0  0  0  0
   -5.0260    0.6490   -0.9290 H   0  0  0  0  0  0  0  0  0  0  0  0
   -2.7910    0.2920   -2.0690 H   0  0  0  0  0  0  0  0  0  0  0  0
   -0.4010    0.0350   -1.8540 H   0  0  0  0  0  0  0  0  0  0  0  0
    0.6150    0.1050    0.2950 H   0  0  0  0  0  0  0  0  0  0  0  0
   -1.5720    0.6670    3.8470 H   0  0  0  0  0  0  0  0  0  0  0  0
   -5.3740    1.2720    5.7530 H   0  0  0  0  0  0  0  0  0  0  0  0
   -6.4930    1.2080    3.5410 H   0  0  0  0  0  0  0  0  0  0  0  0
  1 19  1  0  0  0  0
  1  2  1  0  0  0  0
  2 20  1  0  0  0  0
  2 21  1  0  0  0  0
  2  3  1  0  0  0  0
  3  4  2  0  0  0  0
  4 22  1  0  0  0  0
  4  5  1  0  0  0  0
  5  6  1  0  0  0  0
  6 23  1  0  0  0  0
  6  7  2  0  0  0  0
  7 24  1  0  0  0  0
  7  8  1  0  0  0  0
  8 25  1  0  0  0  0
  8  9  1  0  0  0  0
  9 10  2  0  0  0  0
  9 11  1  0  0  0  0
 11  5  2  0  0  0  0
 11 12  1  0  0  0  0
 12 13  1  0  0  0  0
 13 26  1  0  0  0  0
 13 14  2  0  0  0  0
 14 15  1  0  0  0  0
 14 16  1  0  0  0  0
 16 27  1  0  0  0  0
 16 17  2  0  0  0  0
 17 28  1  0  0  0  0
 17 18  1  0  0  0  0
 18  3  1  0  0  0  0
 18 12  2  0  0  0  0
M  END
>  <LOGBIO>
6.3600

>  <PRED_LOGBIO>
6.7900

>  <XV_RES>
-0.5680

>  <WHL_TMPL>
1

>  <ANCH>
7-8;16-18

$$$$
ROW86
  -MTS-   01071500383D 0   0.00000     0.00000     0

 31 35  0  0  0  0  0  0  0  0999 V2000
    5.5660   -3.0130   -0.6580 O   0  0  0  0  0  0  0  0  0  0  0  0
    4.9510   -3.0860    0.4050 C   0  0  0  0  0  0  0  0  0  0  0  0
    5.2750   -3.8840    1.4190 N   0  0  0  0  0  0  0  0  0  0  0  0
    4.3140   -3.7000    2.5160 C   0  0  0  0  0  0  0  0  0  0  0  0
    3.3340   -2.6580    2.0320 C   0  0  0  0  0  0  0  0  0  0  0  0
    3.7440   -2.3000    0.7420 C   0  0  0  0  0  0  0  0  0  0  0  0
    3.0240   -1.3410    0.0200 C   0  0  0  0  0  0  0  0  0  0  0  0
    3.1630   -0.7370   -1.3240 C   0  0  0  0  0  0  0  0  0  0  0  0
    4.0410   -1.0030   -2.1440 O   0  0  0  0  0  0  0  0  0  0  0  0
    2.1790    0.1410   -1.4950 N   0  0  0  0  0  0  0  0  0  0  0  0
    1.3870    0.2080   -0.4290 C   0  0  0  0  0  0  0  0  0  0  0  0
    0.4000    0.9330   -0.3090 O   0  0  0  0  0  0  0  0  0  0  0  0
    1.8950   -0.7390    0.5880 C   0  0  0  0  0  0  0  0  0  0  0  0
    1.4850   -1.0970    1.8780 C   0  0  0  0  0  0  0  0  0  0  0  0
    0.4020   -0.6530    2.6730 N   0  0  0  0  0  0  0  0  0  0  0  0
    0.4360   -1.3390    3.9110 C   0  0  0  0  0  0  0  0  0  0  0  0
   -0.4000   -1.2660    5.0320 C   0  0  0  0  0  0  0  0  0  0  0  0
   -0.1410   -2.0680    6.1500 C   0  0  0  0  0  0  0  0  0  0  0  0
    0.9530   -2.9410    6.1480 C   0  0  0  0  0  0  0  0  0  0  0  0
    1.7880   -3.0140    5.0270 C   0  0  0  0  0  0  0  0  0  0  0  0
    1.5300   -2.2120    3.9080 C   0  0  0  0  0  0  0  0  0  0  0  0
    2.2050   -2.0570    2.6000 C   0  0  0  0  0  0  0  0  0  0  0  0
    6.0600   -4.5190    1.4330 H   0  0  0  0  0  0  0  0  0  0  0  0
    4.8560   -3.2740    3.3590 H   0  0  0  0  0  0  0  0  0  0  0  0
    3.7820   -4.6310    2.6950 H   0  0  0  0  0  0  0  0  0  0  0  0
    2.0500    0.6900   -2.3330 H   0  0  0  0  0  0  0  0  0  0  0  0
   -0.2830    0.0380    2.4020 H   0  0  0  0  0  0  0  0  0  0  0  0
   -1.2430   -0.5930    5.0340 H   0  0  0  0  0  0  0  0  0  0  0  0
   -0.7860   -2.0120    7.0150 H   0  0  0  0  0  0  0  0  0  0  0  0
    1.1520   -3.5600    7.0100 H   0  0  0  0  0  0  0  0  0  0  0  0
    2.6320   -3.6880    5.0250 H   0  0  0  0  0  0  0  0  0  0  0  0
  1  2  2  0  0  0  0
  2  3  1  0  0  0  0
  3 23  1  0  0  0  0
  3  4  1  0  0  0  0
  4 24  1  0  0  0  0
  4 25  1  0  0  0  0
  4  5  1  0  0  0  0
  5  6  2  0  0  0  0
  6  2  1  0  0  0  0
  6  7  1  0  0  0  0
  7  8  1  0  0  0  0
  8  9  2  0  0  0  0
  8 10  1  0  0  0  0
 10 26  1  0  0  0  0
 10 11  1  0  0  0  0
 11 12  2  0  0  0  0
 11 13  1  0  0  0  0
 13  7  2  0  0  0  0
 13 14  1  0  0  0  0
 14 15  1  0  0  0  0
 15 27  1  0  0  0  0
 15 16  1  0  0  0  0
 16 17  2  0  0  0  0
 17 28  1  0  0  0  0
 17 18  1  0  0  0  0
 18 29  1  0  0  0  0
 18 19  2  0  0  0  0
 19 30  1  0  0  0  0
 19 20  1  0  0  0  0
 20 31  1  0  0  0  0
 20 21  2  0  0  0  0
 21 16  1  0  0  0  0
 21 22  1  0  0  0  0
 22  5  1  0  0  0  0
 22 14  2  0  0  0  0
M  END
>  <LOGBIO>
6.4300

>  <PRED_LOGBIO>
6.8300

>  <XV_RES>
-0.5660

>  <WHL_TMPL>
3

>  <ANCH>
45-46;18-19

$$$$
ROW87
  -MTS-   01071500383D 0   0.00000     0.00000     0

 50 55  0  0  0  0  0  0  0  0999 V2000
    6.6200   -1.0880    1.5500 O   0  0  0  0  0  0  0  0  0  0  0  0
    5.5790   -0.1970    1.5280 C   0  0  0  0  0  0  0  0  0  0  0  0
    5.8350    1.1790    1.5280 C   0  0  0  0  0  0  0  0  0  0  0  0
    4.7720    2.0890    1.5050 C   0  0  0  0  0  0  0  0  0  0  0  0
    3.4520    1.6220    1.4810 C   0  0  0  0  0  0  0  0  0  0  0  0
    3.1960    0.2460    1.4800 C   0  0  0  0  0  0  0  0  0  0  0  0
    4.2600   -0.6640    1.5030 C   0  0  0  0  0  0  0  0  0  0  0  0
    1.7260    0.0780    1.4520 C   0  0  0  0  0  0  0  0  0  0  0  0
    0.8940   -1.0480    1.4400 C   0  0  0  0  0  0  0  0  0  0  0  0
    1.1280   -2.5090    1.4490 C   0  0  0  0  0  0  0  0  0  0  0  0
    2.2270   -3.0610    1.4710 O   0  0  0  0  0  0  0  0  0  0  0  0
   -0.0510   -3.1250    1.4280 N   0  0  0  0  0  0  0  0  0  0  0  0
   -1.0600   -2.2590    1.4060 C   0  0  0  0  0  0  0  0  0  0  0  0
   -2.2560   -2.5460    1.3830 O   0  0  0  0  0  0  0  0  0  0  0  0
   -0.4970   -0.8900    1.4120 C   0  0  0  0  0  0  0  0  0  0  0  0
   -1.0560    0.3940    1.3980 C   0  0  0  0  0  0  0  0  0  0  0  0
   -0.2230    1.5190    1.4110 C   0  0  0  0  0  0  0  0  0  0  0  0
    1.1670    1.3610    1.4380 C   0  0  0  0  0  0  0  0  0  0  0  0
    2.2160    2.3110    1.4550 N   0  0  0  0  0  0  0  0  0  0  0  0
    2.0490    3.7720    1.4480 C   0  0  0  0  0  0  0  0  0  0  0  0
    1.9640    4.2820    2.8850 C   0  0  0  0  0  0  0  0  0  0  0  0
    1.7970    5.7420    2.8780 N   0  0  0  0  0  0  0  0  0  0  0  0
    0.6060    6.4190    2.8530 C   0  0  0  0  0  0  0  0  0  0  0  0
    0.8760    7.7320    2.8540 C   0  0  0  0  0  0  0  0  0  0  0  0
    2.2680    7.8760    2.8810 N   0  0  0  0  0  0  0  0  0  0  0  0
    2.8050    6.6700    2.8950 C   0  0  0  0  0  0  0  0  0  0  0  0
   -2.5260    0.5610    1.3690 C   0  0  0  0  0  0  0  0  0  0  0  0
   -3.3350    0.2050    2.4560 C   0  0  0  0  0  0  0  0  0  0  0  0
   -4.7180    0.3900    2.3820 C   0  0  0  0  0  0  0  0  0  0  0  0
   -5.2930    0.9350    1.2340 C   0  0  0  0  0  0  0  0  0  0  0  0
   -4.4880    1.3060    0.1580 C   0  0  0  0  0  0  0  0  0  0  0  0
   -3.1060    1.1240    0.2250 C   0  0  0  0  0  0  0  0  0  0  0  0
   -2.1020    1.5970   -1.1150 Cl  0  0  0  0  0  0  0  0  0  0  0  0
    6.9020   -1.3160    0.6510 H   0  0  0  0  0  0  0  0  0  0  0  0
    6.8540    1.5390    1.5470 H   0  0  0  0  0  0  0  0  0  0  0  0
    4.9690    3.1510    1.5060 H   0  0  0  0  0  0  0  0  0  0  0  0
    4.0620   -1.7250    1.5030 H   0  0  0  0  0  0  0  0  0  0  0  0
   -0.1660   -4.1280    1.4280 H   0  0  0  0  0  0  0  0  0  0  0  0
   -0.6540    2.5100    1.3990 H   0  0  0  0  0  0  0  0  0  0  0  0
    1.1350    4.0290    0.9170 H   0  0  0  0  0  0  0  0  0  0  0  0
    2.9000    4.2310    0.9500 H   0  0  0  0  0  0  0  0  0  0  0  0
    2.8780    4.0240    3.4170 H   0  0  0  0  0  0  0  0  0  0  0  0
    1.1130    3.8220    3.3830 H   0  0  0  0  0  0  0  0  0  0  0  0
   -0.3780    5.9730    2.8350 H   0  0  0  0  0  0  0  0  0  0  0  0
    0.1510    8.5320    2.8380 H   0  0  0  0  0  0  0  0  0  0  0  0
    3.8620    6.4520    2.9160 H   0  0  0  0  0  0  0  0  0  0  0  0
   -2.8910   -0.2110    3.3480 H   0  0  0  0  0  0  0  0  0  0  0  0
   -5.3440    0.1100    3.2160 H   0  0  0  0  0  0  0  0  0  0  0  0
   -6.3630    1.0700    1.1790 H   0  0  0  0  0  0  0  0  0  0  0  0
   -4.9340    1.7340   -0.7270 H   0  0  0  0  0  0  0  0  0  0  0  0
  1 34  1  0  0  0  0
  1  2  1  0  0  0  0
  2  3  2  0  0  0  0
  3 35  1  0  0  0  0
  3  4  1  0  0  0  0
  4 36  1  0  0  0  0
  4  5  2  0  0  0  0
  5  6  1  0  0  0  0
  6  7  2  0  0  0  0
  7  2  1  0  0  0  0
  7 37  1  0  0  0  0
  6  8  1  0  0  0  0
  8  9  2  0  0  0  0
  9 10  1  0  0  0  0
 10 11  2  0  0  0  0
 10 12  1  0  0  0  0
 12 38  1  0  0  0  0
 12 13  1  0  0  0  0
 13 14  2  0  0  0  0
 13 15  1  0  0  0  0
 15  9  1  0  0  0  0
 15 16  2  0  0  0  0
 16 17  1  0  0  0  0
 17 39  1  0  0  0  0
 17 18  2  0  0  0  0
 18  8  1  0  0  0  0
 18 19  1  0  0  0  0
 19  5  1  0  0  0  0
 19 20  1  0  0  0  0
 20 40  1  0  0  0  0
 20 41  1  0  0  0  0
 20 21  1  0  0  0  0
 21 42  1  0  0  0  0
 21 43  1  0  0  0  0
 21 22  1  0  0  0  0
 22 23  1  0  0  0  0
 23 44  1  0  0  0  0
 23 24  2  0  0  0  0
 24 45  1  0  0  0  0
 24 25  1  0  0  0  0
 25 26  2  0  0  0  0
 26 22  1  0  0  0  0
 26 46  1  0  0  0  0
 16 27  1  0  0  0  0
 27 28  2  0  0  0  0
 28 47  1  0  0  0  0
 28 29  1  0  0  0  0
 29 48  1  0  0  0  0
 29 30  2  0  0  0  0
 30 49  1  0  0  0  0
 30 31  1  0  0  0  0
 31 50  1  0  0  0  0
 31 32  2  0  0  0  0
 32 27  1  0  0  0  0
 32 33  1  0  0  0  0
M  END
>  <LOGBIO>
6.5700

>  <PRED_LOGBIO>
6.2300

>  <XV_RES>
0.4340

>  <WHL_TMPL>
1

>  <ANCH>
8-17;40-41

$$$$
ROW88
  -MTS-   01071500383D 0   0.00000     0.00000     0

 59 62  0  0  1  0  0  0  0  0999 V2000
   -1.8900    1.0900   -3.0160 N   0  0  0  0  0  0  0  0  0  0  0  0
   -2.4330    0.6670   -1.8790 C   0  0  0  0  0  0  0  0  0  0  0  0
   -2.7930   -0.5250   -1.7630 O   0  0  0  0  0  0  0  0  0  0  0  0
   -2.5940    1.5110   -0.8640 N   0  0  0  0  0  0  0  0  0  0  0  0
   -3.1540    1.0750    0.3080 C   0  0  0  0  0  0  0  0  0  0  0  0
   -4.8700    1.0730    0.7410 S   0  0  0  0  0  0  0  0  0  0  0  0
   -4.6900    0.3720    2.3560 C   0  0  0  0  0  0  0  0  0  0  0  0
   -3.3750    0.1680    2.5110 C   0  0  0  0  0  0  0  0  0  0  0  0
   -2.5180    0.5600    1.3690 C   0  0  0  0  0  0  0  0  0  0  0  0
   -1.0480    0.3930    1.3980 C   0  0  0  0  0  0  0  0  0  0  0  0
   -0.3670    1.1430    2.0950 O   0  0  0  0  0  0  0  0  0  0  0  0
   -0.5360   -0.6130    0.5900 N   0  0  0  0  0  0  0  0  0  0  0  0
    0.9060   -0.8970    0.5540 C   0  0  1  0  0  0  0  0  0  0  0  0
    1.3330   -1.6110    1.8480 C   0  0  0  0  0  0  0  0  0  0  0  0
    2.8650   -1.7490    1.9350 C   0  0  0  0  0  0  0  0  0  0  0  0
    3.5640   -0.4010    1.6750 C   0  0  0  0  0  0  0  0  0  0  0  0
    3.1470    0.1820    0.3910 N   0  0  0  0  0  0  0  0  0  0  0  0
    1.6950    0.4110    0.3590 C   0  0  0  0  0  0  0  0  0  0  0  0
   -5.7650    0.0740    3.3290 C   0  0  0  0  0  0  0  0  0  0  0  0
   -6.7870   -0.8200    2.9910 C   0  0  0  0  0  0  0  0  0  0  0  0
   -7.8030   -1.1020    3.9120 C   0  0  0  0  0  0  0  0  0  0  0  0
   -7.7970   -0.4890    5.1700 C   0  0  0  0  0  0  0  0  0  0  0  0
   -6.7750    0.4050    5.5080 C   0  0  0  0  0  0  0  0  0  0  0  0
   -5.7590    0.6870    4.5880 C   0  0  0  0  0  0  0  0  0  0  0  0
   -8.8720   -0.7870    6.1440 C   0  0  0  0  0  0  0  0  0  0  0  0
   -8.7420   -1.7170    6.9380 O   0  0  0  0  0  0  0  0  0  0  0  0
   -9.9780   -0.0490    6.1590 N   0  0  0  0  0  0  0  0  0  0  0  0
  -10.1120    1.1600    6.9840 C   0  0  0  0  0  0  0  0  0  0  0  0
  -11.4730    1.2240    7.7010 C   0  0  0  0  0  0  0  0  0  0  0  0
  -12.5540    1.0260    6.7850 O   0  0  0  0  0  0  0  0  0  0  0  0
  -12.4780   -0.2490    6.1420 C   0  0  0  0  0  0  0  0  0  0  0  0
  -11.1620   -0.3790    5.3530 C   0  0  0  0  0  0  0  0  0  0  0  0
   -1.5990    2.0530   -3.1090 H   0  0  0  0  0  0  0  0  0  0  0  0
   -1.7680    0.4490   -3.7870 H   0  0  0  0  0  0  0  0  0  0  0  0
   -2.3030    2.4740   -0.9570 H   0  0  0  0  0  0  0  0  0  0  0  0
   -2.9640   -0.2570    3.4150 H   0  0  0  0  0  0  0  0  0  0  0  0
   -1.1640   -1.1590    0.0180 H   0  0  0  0  0  0  0  0  0  0  0  0
    1.0580   -1.5540   -0.3000 H   0  0  0  0  0  0  0  0  0  0  0  0
    0.9720   -1.0500    2.7080 H   0  0  0  0  0  0  0  0  0  0  0  0
    0.8790   -2.5990    1.8850 H   0  0  0  0  0  0  0  0  0  0  0  0
    3.2050   -2.4790    1.2040 H   0  0  0  0  0  0  0  0  0  0  0  0
    3.1410   -2.1150    2.9210 H   0  0  0  0  0  0  0  0  0  0  0  0
    3.3280    0.2910    2.4800 H   0  0  0  0  0  0  0  0  0  0  0  0
    4.6420   -0.5470    1.6720 H   0  0  0  0  0  0  0  0  0  0  0  0
    3.6220    1.0620    0.2510 H   0  0  0  0  0  0  0  0  0  0  0  0
    1.4210    1.1170    1.1400 H   0  0  0  0  0  0  0  0  0  0  0  0
    1.4200    0.8600   -0.5930 H   0  0  0  0  0  0  0  0  0  0  0  0
   -6.7920   -1.2930    2.0200 H   0  0  0  0  0  0  0  0  0  0  0  0
   -8.5920   -1.7920    3.6510 H   0  0  0  0  0  0  0  0  0  0  0  0
   -6.7700    0.8780    6.4790 H   0  0  0  0  0  0  0  0  0  0  0  0
   -4.9700    1.3770    4.8490 H   0  0  0  0  0  0  0  0  0  0  0  0
   -9.9920    2.0400    6.3560 H   0  0  0  0  0  0  0  0  0  0  0  0
   -9.3120    1.1840    7.7210 H   0  0  0  0  0  0  0  0  0  0  0  0
  -11.5100    0.4600    8.4750 H   0  0  0  0  0  0  0  0  0  0  0  0
  -11.5820    2.1910    8.1870 H   0  0  0  0  0  0  0  0  0  0  0  0
  -12.5320   -1.0360    6.8910 H   0  0  0  0  0  0  0  0  0  0  0  0
  -13.3210   -0.3630    5.4640 H   0  0  0  0  0  0  0  0  0  0  0  0
  -11.1980    0.2720    4.4820 H   0  0  0  0  0  0  0  0  0  0  0  0
  -11.0680   -1.3950    4.9740 H   0  0  0  0  0  0  0  0  0  0  0  0
  1 33  1  0  0  0  0
  1 34  1  0  0  0  0
  1  2  1  0  0  0  0
  2  3  2  0  0  0  0
  2  4  1  0  0  0  0
  4 35  1  0  0  0  0
  4  5  1  0  0  0  0
  5  6  1  0  0  0  0
  6  7  1  0  0  0  0
  7  8  2  0  0  0  0
  8 36  1  0  0  0  0
  8  9  1  0  0  0  0
  9  5  2  0  0  0  0
  9 10  1  0  0  0  0
 10 11  2  0  0  0  0
 10 12  1  0  0  0  0
 12 37  1  0  0  0  0
 12 13  1  0  0  0  0
 13 38  1  0  0  0  0
 13 14  1  0  0  0  0
 14 39  1  0  0  0  0
 14 40  1  0  0  0  0
 14 15  1  0  0  0  0
 15 41  1  0  0  0  0
 15 42  1  0  0  0  0
 15 16  1  0  0  0  0
 16 43  1  0  0  0  0
 16 44  1  0  0  0  0
 16 17  1  0  0  0  0
 17 45  1  0  0  0  0
 17 18  1  0  0  0  0
 18 13  1  0  0  0  0
 18 46  1  0  0  0  0
 18 47  1  0  0  0  0
  7 19  1  0  0  0  0
 19 20  2  0  0  0  0
 20 48  1  0  0  0  0
 20 21  1  0  0  0  0
 21 49  1  0  0  0  0
 21 22  2  0  0  0  0
 22 23  1  0  0  0  0
 23 50  1  0  0  0  0
 23 24  2  0  0  0  0
 24 19  1  0  0  0  0
 24 51  1  0  0  0  0
 22 25  1  0  0  0  0
 25 26  2  0  0  0  0
 25 27  1  0  0  0  0
 27 28  1  0  0  0  0
 28 52  1  0  0  0  0
 28 53  1  0  0  0  0
 28 29  1  0  0  0  0
 29 54  1  0  0  0  0
 29 55  1  0  0  0  0
 29 30  1  0  0  0  0
 30 31  1  0  0  0  0
 31 56  1  0  0  0  0
 31 57  1  0  0  0  0
 31 32  1  0  0  0  0
 32 27  1  0  0  0  0
 32 58  1  0  0  0  0
 32 59  1  0  0  0  0
M  END
>  <LOGBIO>
8.0000

>  <PRED_LOGBIO>
8.4800

>  <XV_RES>
-0.5030

>  <WHL_TMPL>
1

>  <ANCH>
7-19;14-15

$$$$
ROW89
  -MTS-   01071500383D 0   0.00000     0.00000     0

 65 67  0  0  0  0  0  0  0  0999 V2000
  -13.4760    4.6620   -2.5580 C   0  0  0  0  0  0  0  0  0  0  0  0
  -12.1920    3.9990   -3.0490 C   0  0  0  0  0  0  0  0  0  0  0  0
  -11.4100    4.9670   -3.8310 N   0  0  0  0  0  0  0  0  0  0  0  0
  -12.2010    5.4190   -4.9850 C   0  0  0  0  0  0  0  0  0  0  0  0
  -13.4850    6.0820   -4.4930 C   0  0  0  0  0  0  0  0  0  0  0  0
  -10.1730    4.3290   -4.3050 C   0  0  0  0  0  0  0  0  0  0  0  0
   -9.3510    3.8590   -3.1060 C   0  0  0  0  0  0  0  0  0  0  0  0
   -8.1480    3.2390   -3.5660 O   0  0  0  0  0  0  0  0  0  0  0  0
   -7.2760    2.7510   -2.6290 C   0  0  0  0  0  0  0  0  0  0  0  0
   -7.3960    1.4300   -2.1820 C   0  0  0  0  0  0  0  0  0  0  0  0
   -6.5050    0.9310   -1.2240 C   0  0  0  0  0  0  0  0  0  0  0  0
   -5.4950    1.7530   -0.7130 C   0  0  0  0  0  0  0  0  0  0  0  0
   -5.3740    3.0750   -1.1600 C   0  0  0  0  0  0  0  0  0  0  0  0
   -6.2650    3.5730   -2.1180 C   0  0  0  0  0  0  0  0  0  0  0  0
   -4.5530    1.2260    0.3000 C   0  0  0  0  0  0  0  0  0  0  0  0
   -3.2200    1.1290    0.1970 C   0  0  0  0  0  0  0  0  0  0  0  0
   -2.5180    0.5600    1.3690 C   0  0  0  0  0  0  0  0  0  0  0  0
   -1.0480    0.3930    1.3980 C   0  0  0  0  0  0  0  0  0  0  0  0
   -0.3670    1.1430    2.0950 O   0  0  0  0  0  0  0  0  0  0  0  0
   -0.5360   -0.6130    0.5900 N   0  0  0  0  0  0  0  0  0  0  0  0
    0.9060   -0.8970    0.5540 C   0  0  0  0  0  0  0  0  0  0  0  0
    1.2980   -1.7780    1.7550 C   0  0  0  0  0  0  0  0  0  0  0  0
    2.7580   -2.2550    1.6450 C   0  0  0  0  0  0  0  0  0  0  0  0
    3.0030   -2.9390    0.3670 N   0  0  0  0  0  0  0  0  0  0  0  0
    2.7360   -2.0610   -0.7820 C   0  0  0  0  0  0  0  0  0  0  0  0
    1.2740   -1.5770   -0.7780 C   0  0  0  0  0  0  0  0  0  0  0  0
   -3.2940    0.2050    2.4030 C   0  0  0  0  0  0  0  0  0  0  0  0
   -2.8920   -0.3400    3.5930 N   0  0  0  0  0  0  0  0  0  0  0  0
   -2.5850    0.4510    4.6170 C   0  0  0  0  0  0  0  0  0  0  0  0
   -2.6640    1.6930    4.4930 O   0  0  0  0  0  0  0  0  0  0  0  0
   -2.1950   -0.0780    5.7730 N   0  0  0  0  0  0  0  0  0  0  0  0
   -4.9480    0.5900    1.9040 S   0  0  0  0  0  0  0  0  0  0  0  0
  -14.0620    4.9960   -3.4110 H   0  0  0  0  0  0  0  0  0  0  0  0
  -14.0550    3.9450   -1.9790 H   0  0  0  0  0  0  0  0  0  0  0  0
  -13.2270    5.5160   -1.9320 H   0  0  0  0  0  0  0  0  0  0  0  0
  -12.4420    3.1450   -3.6750 H   0  0  0  0  0  0  0  0  0  0  0  0
  -11.6070    3.6650   -2.1950 H   0  0  0  0  0  0  0  0  0  0  0  0
  -12.4500    4.5650   -5.6100 H   0  0  0  0  0  0  0  0  0  0  0  0
  -11.6220    6.1360   -5.5630 H   0  0  0  0  0  0  0  0  0  0  0  0
  -14.0640    5.3650   -3.9150 H   0  0  0  0  0  0  0  0  0  0  0  0
  -14.0700    6.4160   -5.3470 H   0  0  0  0  0  0  0  0  0  0  0  0
  -13.2350    6.9360   -3.8680 H   0  0  0  0  0  0  0  0  0  0  0  0
  -10.4230    3.4750   -4.9300 H   0  0  0  0  0  0  0  0  0  0  0  0
   -9.5940    5.0460   -4.8830 H   0  0  0  0  0  0  0  0  0  0  0  0
   -9.1010    4.7140   -2.4800 H   0  0  0  0  0  0  0  0  0  0  0  0
   -9.9300    3.1430   -2.5270 H   0  0  0  0  0  0  0  0  0  0  0  0
   -8.1760    0.7950   -2.5760 H   0  0  0  0  0  0  0  0  0  0  0  0
   -6.5980   -0.0880   -0.8790 H   0  0  0  0  0  0  0  0  0  0  0  0
   -4.5950    3.7090   -0.7650 H   0  0  0  0  0  0  0  0  0  0  0  0
   -6.1730    4.5930   -2.4620 H   0  0  0  0  0  0  0  0  0  0  0  0
   -2.6900    1.4480   -0.6880 H   0  0  0  0  0  0  0  0  0  0  0  0
   -1.1640   -1.1590    0.0180 H   0  0  0  0  0  0  0  0  0  0  0  0
    1.3980    0.0700    0.6260 H   0  0  0  0  0  0  0  0  0  0  0  0
    0.6370   -2.6410    1.8020 H   0  0  0  0  0  0  0  0  0  0  0  0
    1.1700   -1.2120    2.6750 H   0  0  0  0  0  0  0  0  0  0  0  0
    3.4260   -1.4000    1.7310 H   0  0  0  0  0  0  0  0  0  0  0  0
    2.9670   -2.9360    2.4670 H   0  0  0  0  0  0  0  0  0  0  0  0
    3.9620   -3.2540    0.3340 H   0  0  0  0  0  0  0  0  0  0  0  0
    3.4020   -1.2030   -0.7440 H   0  0  0  0  0  0  0  0  0  0  0  0
    2.9360   -2.6020   -1.7050 H   0  0  0  0  0  0  0  0  0  0  0  0
    0.6130   -2.4240   -0.9480 H   0  0  0  0  0  0  0  0  0  0  0  0
    1.1240   -0.8760   -1.5970 H   0  0  0  0  0  0  0  0  0  0  0  0
   -2.8280   -1.3430    3.6930 H   0  0  0  0  0  0  0  0  0  0  0  0
   -2.1310   -1.0810    5.8730 H   0  0  0  0  0  0  0  0  0  0  0  0
   -1.9620    0.5220    6.5510 H   0  0  0  0  0  0  0  0  0  0  0  0
  1 33  1  0  0  0  0
  1 34  1  0  0  0  0
  1 35  1  0  0  0  0
  1  2  1  0  0  0  0
  2 36  1  0  0  0  0
  2 37  1  0  0  0  0
  2  3  1  0  0  0  0
  3  4  1  0  0  0  0
  4 38  1  0  0  0  0
  4 39  1  0  0  0  0
  4  5  1  0  0  0  0
  5 40  1  0  0  0  0
  5 41  1  0  0  0  0
  5 42  1  0  0  0  0
  3  6  1  0  0  0  0
  6 43  1  0  0  0  0
  6 44  1  0  0  0  0
  6  7  1  0  0  0  0
  7 45  1  0  0  0  0
  7 46  1  0  0  0  0
  7  8  1  0  0  0  0
  8  9  1  0  0  0  0
  9 10  2  0  0  0  0
 10 47  1  0  0  0  0
 10 11  1  0  0  0  0
 11 48  1  0  0  0  0
 11 12  2  0  0  0  0
 12 13  1  0  0  0  0
 13 49  1  0  0  0  0
 13 14  2  0  0  0  0
 14  9  1  0  0  0  0
 14 50  1  0  0  0  0
 12 15  1  0  0  0  0
 15 16  2  0  0  0  0
 16 51  1  0  0  0  0
 16 17  1  0  0  0  0
 17 18  1  0  0  0  0
 18 19  2  0  0  0  0
 18 20  1  0  0  0  0
 20 52  1  0  0  0  0
 20 21  1  0  0  0  0
 21 53  1  0  0  0  0
 21 22  1  0  0  0  0
 22 54  1  0  0  0  0
 22 55  1  0  0  0  0
 22 23  1  0  0  0  0
 23 56  1  0  0  0  0
 23 57  1  0  0  0  0
 23 24  1  0  0  0  0
 24 58  1  0  0  0  0
 24 25  1  0  0  0  0
 25 59  1  0  0  0  0
 25 60  1  0  0  0  0
 25 26  1  0  0  0  0
 26 21  1  0  0  0  0
 26 61  1  0  0  0  0
 26 62  1  0  0  0  0
 17 27  2  0  0  0  0
 27 28  1  0  0  0  0
 28 63  1  0  0  0  0
 28 29  1  0  0  0  0
 29 30  2  0  0  0  0
 29 31  1  0  0  0  0
 31 64  1  0  0  0  0
 31 65  1  0  0  0  0
 27 32  1  0  0  0  0
 32 15  1  0  0  0  0
M  END
>  <LOGBIO>
7.4600

>  <PRED_LOGBIO>
7.6900

>  <XV_RES>
-0.1550

>  <WHL_TMPL>
1

>  <ANCH>
7-19;37-38

$$$$
ROW90
  -MTS-   01071500383D 0   0.00000     0.00000     0

 47 49  0  0  0  0  0  0  0  0999 V2000
  -12.2040    3.8340    1.6130 N   0  0  0  0  0  0  0  0  0  0  0  0
  -11.0050    3.3720    1.2690 C   0  0  0  0  0  0  0  0  0  0  0  0
  -10.3010    4.0060    0.4540 O   0  0  0  0  0  0  0  0  0  0  0  0
  -10.5560    2.2340    1.7920 N   0  0  0  0  0  0  0  0  0  0  0  0
   -9.3210    1.7590    1.4380 C   0  0  0  0  0  0  0  0  0  0  0  0
   -7.7730    2.1050    2.2240 S   0  0  0  0  0  0  0  0  0  0  0  0
   -6.7590    1.1200    1.1580 C   0  0  0  0  0  0  0  0  0  0  0  0
   -7.6010    0.5770    0.2680 C   0  0  0  0  0  0  0  0  0  0  0  0
   -9.0290    0.9330    0.4240 C   0  0  0  0  0  0  0  0  0  0  0  0
  -10.0720    0.4080   -0.4850 C   0  0  0  0  0  0  0  0  0  0  0  0
  -10.3670    1.0280   -1.5060 O   0  0  0  0  0  0  0  0  0  0  0  0
  -10.6910   -0.7340   -0.1990 N   0  0  0  0  0  0  0  0  0  0  0  0
   -5.2930    0.9350    1.2340 C   0  0  0  0  0  0  0  0  0  0  0  0
   -4.7180    0.3900    2.3820 C   0  0  0  0  0  0  0  0  0  0  0  0
   -3.3350    0.2050    2.4560 C   0  0  0  0  0  0  0  0  0  0  0  0
   -2.5260    0.5610    1.3690 C   0  0  0  0  0  0  0  0  0  0  0  0
   -1.0480    0.3930    1.3980 C   0  0  0  0  0  0  0  0  0  0  0  0
   -0.5360   -0.6130    0.5900 N   0  0  0  0  0  0  0  0  0  0  0  0
   -1.5240   -1.4620   -0.0920 C   0  0  0  0  0  0  0  0  0  0  0  0
   -1.9110   -2.6880    0.7550 C   0  0  0  0  0  0  0  0  0  0  0  0
   -3.3560   -3.0750    0.3890 C   0  0  0  0  0  0  0  0  0  0  0  0
   -3.8750   -1.8870   -0.4410 C   0  0  0  0  0  0  0  0  0  0  0  0
   -2.8660   -0.7330   -0.2950 C   0  0  0  0  0  0  0  0  0  0  0  0
   -3.1060    1.1240    0.2250 C   0  0  0  0  0  0  0  0  0  0  0  0
   -4.4880    1.3060    0.1580 C   0  0  0  0  0  0  0  0  0  0  0  0
  -12.7730    3.3210    2.2710 H   0  0  0  0  0  0  0  0  0  0  0  0
  -12.5450    4.6970    1.2150 H   0  0  0  0  0  0  0  0  0  0  0  0
  -11.1250    1.7220    2.4500 H   0  0  0  0  0  0  0  0  0  0  0  0
   -7.2580   -0.0820   -0.5160 H   0  0  0  0  0  0  0  0  0  0  0  0
  -10.4490   -1.2430    0.6390 H   0  0  0  0  0  0  0  0  0  0  0  0
  -11.4030   -1.0920   -0.8190 H   0  0  0  0  0  0  0  0  0  0  0  0
   -5.3440    0.1100    3.2160 H   0  0  0  0  0  0  0  0  0  0  0  0
   -2.8910   -0.2110    3.3480 H   0  0  0  0  0  0  0  0  0  0  0  0
   -0.8110    0.0930    2.4170 H   0  0  0  0  0  0  0  0  0  0  0  0
   -0.6060    1.3410    1.0980 H   0  0  0  0  0  0  0  0  0  0  0  0
   -0.0390   -1.2310    1.2150 H   0  0  0  0  0  0  0  0  0  0  0  0
   -1.0690   -1.7470   -1.0370 H   0  0  0  0  0  0  0  0  0  0  0  0
   -1.8620   -2.4290    1.8110 H   0  0  0  0  0  0  0  0  0  0  0  0
   -1.2440   -3.5150    0.5210 H   0  0  0  0  0  0  0  0  0  0  0  0
   -3.3810   -3.9980   -0.1880 H   0  0  0  0  0  0  0  0  0  0  0  0
   -3.9610   -3.2250    1.2810 H   0  0  0  0  0  0  0  0  0  0  0  0
   -3.9440   -2.1780   -1.4870 H   0  0  0  0  0  0  0  0  0  0  0  0
   -4.8430   -1.5720   -0.0570 H   0  0  0  0  0  0  0  0  0  0  0  0
   -3.1070   -0.1000    0.5560 H   0  0  0  0  0  0  0  0  0  0  0  0
   -2.8460   -0.1080   -1.1850 H   0  0  0  0  0  0  0  0  0  0  0  0
   -2.4830    1.4180   -0.6070 H   0  0  0  0  0  0  0  0  0  0  0  0
   -4.9340    1.7340   -0.7270 H   0  0  0  0  0  0  0  0  0  0  0  0
  1 26  1  0  0  0  0
  1 27  1  0  0  0  0
  1  2  1  0  0  0  0
  2  3  2  0  0  0  0
  2  4  1  0  0  0  0
  4 28  1  0  0  0  0
  4  5  1  0  0  0  0
  5  6  1  0  0  0  0
  6  7  1  0  0  0  0
  7  8  2  0  0  0  0
  8 29  1  0  0  0  0
  8  9  1  0  0  0  0
  9  5  2  0  0  0  0
  9 10  1  0  0  0  0
 10 11  2  0  0  0  0
 10 12  1  0  0  0  0
 12 30  1  0  0  0  0
 12 31  1  0  0  0  0
  7 13  1  0  0  0  0
 13 14  2  0  0  0  0
 14 32  1  0  0  0  0
 14 15  1  0  0  0  0
 15 33  1  0  0  0  0
 15 16  2  0  0  0  0
 16 17  1  0  0  0  0
 17 34  1  0  0  0  0
 17 35  1  0  0  0  0
 17 18  1  0  0  0  0
 18 36  1  0  0  0  0
 18 19  1  0  0  0  0
 19 37  1  0  0  0  0
 19 20  1  0  0  0  0
 20 38  1  0  0  0  0
 20 39  1  0  0  0  0
 20 21  1  0  0  0  0
 21 40  1  0  0  0  0
 21 41  1  0  0  0  0
 21 22  1  0  0  0  0
 22 42  1  0  0  0  0
 22 43  1  0  0  0  0
 22 23  1  0  0  0  0
 23 19  1  0  0  0  0
 23 44  1  0  0  0  0
 23 45  1  0  0  0  0
 16 24  1  0  0  0  0
 24 46  1  0  0  0  0
 24 25  2  0  0  0  0
 25 13  1  0  0  0  0
 25 47  1  0  0  0  0
M  END
>  <LOGBIO>
7.4100

>  <PRED_LOGBIO>
8.0600

>  <XV_RES>
-0.6720

>  <WHL_TMPL>
1

>  <ANCH>
8-17;24-22

$$$$
ROW91
  -MTS-   01071500383D 0   0.00000     0.00000     0

 50 55  0  0  0  0  0  0  0  0999 V2000
    6.6200   -1.0880    1.5500 O   0  0  0  0  0  0  0  0  0  0  0  0
    5.5790   -0.1970    1.5280 C   0  0  0  0  0  0  0  0  0  0  0  0
    5.8350    1.1790    1.5280 C   0  0  0  0  0  0  0  0  0  0  0  0
    4.7720    2.0890    1.5050 C   0  0  0  0  0  0  0  0  0  0  0  0
    3.4520    1.6220    1.4810 C   0  0  0  0  0  0  0  0  0  0  0  0
    3.1960    0.2460    1.4800 C   0  0  0  0  0  0  0  0  0  0  0  0
    4.2600   -0.6640    1.5030 C   0  0  0  0  0  0  0  0  0  0  0  0
    1.7260    0.0780    1.4520 C   0  0  0  0  0  0  0  0  0  0  0  0
    0.8940   -1.0480    1.4400 C   0  0  0  0  0  0  0  0  0  0  0  0
    1.1280   -2.5090    1.4490 C   0  0  0  0  0  0  0  0  0  0  0  0
    2.2270   -3.0610    1.4710 O   0  0  0  0  0  0  0  0  0  0  0  0
   -0.0510   -3.1250    1.4280 N   0  0  0  0  0  0  0  0  0  0  0  0
   -1.0600   -2.2590    1.4060 C   0  0  0  0  0  0  0  0  0  0  0  0
   -2.2560   -2.5460    1.3830 O   0  0  0  0  0  0  0  0  0  0  0  0
   -0.4970   -0.8900    1.4120 C   0  0  0  0  0  0  0  0  0  0  0  0
   -1.0560    0.3940    1.3980 C   0  0  0  0  0  0  0  0  0  0  0  0
   -0.2230    1.5190    1.4110 C   0  0  0  0  0  0  0  0  0  0  0  0
    1.1670    1.3610    1.4380 C   0  0  0  0  0  0  0  0  0  0  0  0
    2.2160    2.3110    1.4550 N   0  0  0  0  0  0  0  0  0  0  0  0
    2.0490    3.7720    1.4480 C   0  0  0  0  0  0  0  0  0  0  0  0
    1.9640    4.2820    2.8850 C   0  0  0  0  0  0  0  0  0  0  0  0
    1.7570    6.0900    2.8760 S   0  0  0  0  0  0  0  0  0  0  0  0
    1.6580    6.6810    4.5410 C   0  0  0  0  0  0  0  0  0  0  0  0
    2.6810    7.0600    5.2850 N   0  0  0  0  0  0  0  0  0  0  0  0
    2.1470    7.4670    6.5700 N   0  0  0  0  0  0  0  0  0  0  0  0
    0.8390    7.3040    6.5100 C   0  0  0  0  0  0  0  0  0  0  0  0
    0.5070    6.8210    5.2710 N   0  0  0  0  0  0  0  0  0  0  0  0
   -2.5260    0.5610    1.3690 C   0  0  0  0  0  0  0  0  0  0  0  0
   -3.3350    0.2050    2.4560 C   0  0  0  0  0  0  0  0  0  0  0  0
   -4.7180    0.3900    2.3820 C   0  0  0  0  0  0  0  0  0  0  0  0
   -5.2930    0.9350    1.2340 C   0  0  0  0  0  0  0  0  0  0  0  0
   -4.4880    1.3060    0.1580 C   0  0  0  0  0  0  0  0  0  0  0  0
   -3.1060    1.1240    0.2250 C   0  0  0  0  0  0  0  0  0  0  0  0
   -2.1020    1.5970   -1.1150 Cl  0  0  0  0  0  0  0  0  0  0  0  0
    6.9020   -1.3160    0.6510 H   0  0  0  0  0  0  0  0  0  0  0  0
    6.8540    1.5390    1.5470 H   0  0  0  0  0  0  0  0  0  0  0  0
    4.9690    3.1510    1.5060 H   0  0  0  0  0  0  0  0  0  0  0  0
    4.0620   -1.7250    1.5030 H   0  0  0  0  0  0  0  0  0  0  0  0
   -0.1660   -4.1280    1.4280 H   0  0  0  0  0  0  0  0  0  0  0  0
   -0.6540    2.5100    1.3990 H   0  0  0  0  0  0  0  0  0  0  0  0
    1.1350    4.0290    0.9170 H   0  0  0  0  0  0  0  0  0  0  0  0
    2.9000    4.2310    0.9500 H   0  0  0  0  0  0  0  0  0  0  0  0
    2.8780    4.0240    3.4170 H   0  0  0  0  0  0  0  0  0  0  0  0
    1.1130    3.8220    3.3830 H   0  0  0  0  0  0  0  0  0  0  0  0
    0.1420    7.5180    7.3070 H   0  0  0  0  0  0  0  0  0  0  0  0
   -0.4260    6.6050    4.9510 H   0  0  0  0  0  0  0  0  0  0  0  0
   -2.8910   -0.2110    3.3480 H   0  0  0  0  0  0  0  0  0  0  0  0
   -5.3440    0.1100    3.2160 H   0  0  0  0  0  0  0  0  0  0  0  0
   -6.3630    1.0700    1.1790 H   0  0  0  0  0  0  0  0  0  0  0  0
   -4.9340    1.7340   -0.7270 H   0  0  0  0  0  0  0  0  0  0  0  0
  1 35  1  0  0  0  0
  1  2  1  0  0  0  0
  2  3  2  0  0  0  0
  3 36  1  0  0  0  0
  3  4  1  0  0  0  0
  4 37  1  0  0  0  0
  4  5  2  0  0  0  0
  5  6  1  0  0  0  0
  6  7  2  0  0  0  0
  7  2  1  0  0  0  0
  7 38  1  0  0  0  0
  6  8  1  0  0  0  0
  8  9  2  0  0  0  0
  9 10  1  0  0  0  0
 10 11  2  0  0  0  0
 10 12  1  0  0  0  0
 12 39  1  0  0  0  0
 12 13  1  0  0  0  0
 13 14  2  0  0  0  0
 13 15  1  0  0  0  0
 15  9  1  0  0  0  0
 15 16  2  0  0  0  0
 16 17  1  0  0  0  0
 17 40  1  0  0  0  0
 17 18  2  0  0  0  0
 18  8  1  0  0  0  0
 18 19  1  0  0  0  0
 19  5  1  0  0  0  0
 19 20  1  0  0  0  0
 20 41  1  0  0  0  0
 20 42  1  0  0  0  0
 20 21  1  0  0  0  0
 21 43  1  0  0  0  0
 21 44  1  0  0  0  0
 21 22  1  0  0  0  0
 22 23  1  0  0  0  0
 23 24  2  0  0  0  0
 24 25  1  0  0  0  0
 25 26  2  0  0  0  0
 26 45  1  0  0  0  0
 26 27  1  0  0  0  0
 27 23  1  0  0  0  0
 27 46  1  0  0  0  0
 16 28  1  0  0  0  0
 28 29  2  0  0  0  0
 29 47  1  0  0  0  0
 29 30  1  0  0  0  0
 30 48  1  0  0  0  0
 30 31  2  0  0  0  0
 31 49  1  0  0  0  0
 31 32  1  0  0  0  0
 32 50  1  0  0  0  0
 32 33  2  0  0  0  0
 33 28  1  0  0  0  0
 33 34  1  0  0  0  0
M  END
>  <LOGBIO>
6.3800

>  <PRED_LOGBIO>
6.4400

>  <XV_RES>
0.0010

>  <WHL_TMPL>
1

>  <ANCH>
8-17;40-41

$$$$
ROW92
  -MTS-   01071500383D 0   0.00000     0.00000     0

 44 46  0  0  1  0  0  0  0  0999 V2000
   -1.8900    1.0900   -3.0160 N   0  0  0  0  0  0  0  0  0  0  0  0
   -2.4330    0.6670   -1.8790 C   0  0  0  0  0  0  0  0  0  0  0  0
   -2.7930   -0.5250   -1.7630 O   0  0  0  0  0  0  0  0  0  0  0  0
   -2.5940    1.5110   -0.8640 N   0  0  0  0  0  0  0  0  0  0  0  0
   -3.1540    1.0750    0.3080 C   0  0  0  0  0  0  0  0  0  0  0  0
   -4.8700    1.0730    0.7410 S   0  0  0  0  0  0  0  0  0  0  0  0
   -4.6900    0.3720    2.3560 C   0  0  0  0  0  0  0  0  0  0  0  0
   -3.3750    0.1680    2.5110 C   0  0  0  0  0  0  0  0  0  0  0  0
   -2.5180    0.5600    1.3690 C   0  0  0  0  0  0  0  0  0  0  0  0
   -1.0480    0.3930    1.3980 C   0  0  0  0  0  0  0  0  0  0  0  0
   -0.3670    1.1430    2.0950 O   0  0  0  0  0  0  0  0  0  0  0  0
   -0.5360   -0.6130    0.5900 N   0  0  0  0  0  0  0  0  0  0  0  0
    0.9060   -0.8970    0.5540 C   0  0  2  0  0  0  0  0  0  0  0  0
    1.3330   -1.6110    1.8480 C   0  0  0  0  0  0  0  0  0  0  0  0
    2.8650   -1.7490    1.9350 C   0  0  0  0  0  0  0  0  0  0  0  0
    3.5640   -0.4010    1.6750 C   0  0  0  0  0  0  0  0  0  0  0  0
    3.1470    0.1820    0.3910 N   0  0  0  0  0  0  0  0  0  0  0  0
    1.6950    0.4110    0.3590 C   0  0  0  0  0  0  0  0  0  0  0  0
   -5.7650    0.0740    3.3290 C   0  0  0  0  0  0  0  0  0  0  0  0
   -6.7870   -0.8200    2.9910 C   0  0  0  0  0  0  0  0  0  0  0  0
   -7.8030   -1.1020    3.9120 C   0  0  0  0  0  0  0  0  0  0  0  0
   -7.7970   -0.4890    5.1700 C   0  0  0  0  0  0  0  0  0  0  0  0
   -6.7750    0.4050    5.5080 C   0  0  0  0  0  0  0  0  0  0  0  0
   -5.7590    0.6870    4.5880 C   0  0  0  0  0  0  0  0  0  0  0  0
   -1.5990    2.0530   -3.1090 H   0  0  0  0  0  0  0  0  0  0  0  0
   -1.7680    0.4490   -3.7870 H   0  0  0  0  0  0  0  0  0  0  0  0
   -2.3030    2.4740   -0.9570 H   0  0  0  0  0  0  0  0  0  0  0  0
   -2.9640   -0.2570    3.4150 H   0  0  0  0  0  0  0  0  0  0  0  0
   -1.1640   -1.1590    0.0180 H   0  0  0  0  0  0  0  0  0  0  0  0
    1.0580   -1.5540   -0.3000 H   0  0  0  0  0  0  0  0  0  0  0  0
    0.9720   -1.0500    2.7080 H   0  0  0  0  0  0  0  0  0  0  0  0
    0.8790   -2.5990    1.8850 H   0  0  0  0  0  0  0  0  0  0  0  0
    3.2050   -2.4790    1.2040 H   0  0  0  0  0  0  0  0  0  0  0  0
    3.1410   -2.1150    2.9210 H   0  0  0  0  0  0  0  0  0  0  0  0
    3.3280    0.2910    2.4800 H   0  0  0  0  0  0  0  0  0  0  0  0
    4.6420   -0.5470    1.6720 H   0  0  0  0  0  0  0  0  0  0  0  0
    3.6220    1.0620    0.2510 H   0  0  0  0  0  0  0  0  0  0  0  0
    1.4210    1.1170    1.1400 H   0  0  0  0  0  0  0  0  0  0  0  0
    1.4200    0.8600   -0.5930 H   0  0  0  0  0  0  0  0  0  0  0  0
   -6.7920   -1.2930    2.0200 H   0  0  0  0  0  0  0  0  0  0  0  0
   -8.5920   -1.7920    3.6510 H   0  0  0  0  0  0  0  0  0  0  0  0
   -8.5810   -0.7070    5.8810 H   0  0  0  0  0  0  0  0  0  0  0  0
   -6.7700    0.8780    6.4790 H   0  0  0  0  0  0  0  0  0  0  0  0
   -4.9700    1.3770    4.8490 H   0  0  0  0  0  0  0  0  0  0  0  0
  1 25  1  0  0  0  0
  1 26  1  0  0  0  0
  1  2  1  0  0  0  0
  2  3  2  0  0  0  0
  2  4  1  0  0  0  0
  4 27  1  0  0  0  0
  4  5  1  0  0  0  0
  5  6  1  0  0  0  0
  6  7  1  0  0  0  0
  7  8  2  0  0  0  0
  8 28  1  0  0  0  0
  8  9  1  0  0  0  0
  9  5  2  0  0  0  0
  9 10  1  0  0  0  0
 10 11  2  0  0  0  0
 10 12  1  0  0  0  0
 12 29  1  0  0  0  0
 12 13  1  0  0  0  0
 13 30  1  0  0  0  0
 13 14  1  0  0  0  0
 14 31  1  0  0  0  0
 14 32  1  0  0  0  0
 14 15  1  0  0  0  0
 15 33  1  0  0  0  0
 15 34  1  0  0  0  0
 15 16  1  0  0  0  0
 16 35  1  0  0  0  0
 16 36  1  0  0  0  0
 16 17  1  0  0  0  0
 17 37  1  0  0  0  0
 17 18  1  0  0  0  0
 18 13  1  0  0  0  0
 18 38  1  0  0  0  0
 18 39  1  0  0  0  0
  7 19  1  0  0  0  0
 19 20  2  0  0  0  0
 20 40  1  0  0  0  0
 20 21  1  0  0  0  0
 21 41  1  0  0  0  0
 21 22  2  0  0  0  0
 22 42  1  0  0  0  0
 22 23  1  0  0  0  0
 23 43  1  0  0  0  0
 23 24  2  0  0  0  0
 24 19  1  0  0  0  0
 24 44  1  0  0  0  0
M  END
>  <LOGBIO>
6.7700

>  <PRED_LOGBIO>
7.7000

>  <XV_RES>
-1.0040

>  <WHL_TMPL>
1

>  <ANCH>
7-19;14-15

$$$$
ROW93
  -MTS-   01071500383D 0   0.00000     0.00000     0

 54 58  0  0  0  0  0  0  0  0999 V2000
   -8.5900    4.8010    2.6740 C   0  0  0  0  0  0  0  0  0  0  0  0
   -9.6540    4.2190    1.8430 N   0  0  0  0  0  0  0  0  0  0  0  0
  -10.9470    4.3700    2.5280 C   0  0  0  0  0  0  0  0  0  0  0  0
   -9.3800    2.7920    1.6230 C   0  0  0  0  0  0  0  0  0  0  0  0
   -8.0370    2.6350    0.9120 C   0  0  0  0  0  0  0  0  0  0  0  0
   -7.7520    1.1520    0.6820 C   0  0  0  0  0  0  0  0  0  0  0  0
   -6.4600    1.0010   -0.0020 N   0  0  0  0  0  0  0  0  0  0  0  0
   -6.2680    0.9710   -1.4030 C   0  0  0  0  0  0  0  0  0  0  0  0
   -7.1750    1.0690   -2.4650 C   0  0  0  0  0  0  0  0  0  0  0  0
   -6.7160    1.0090   -3.7860 C   0  0  0  0  0  0  0  0  0  0  0  0
   -5.3490    0.8520   -4.0460 C   0  0  0  0  0  0  0  0  0  0  0  0
   -4.9000    0.7940   -5.3390 O   0  0  0  0  0  0  0  0  0  0  0  0
   -4.4420    0.7550   -2.9840 C   0  0  0  0  0  0  0  0  0  0  0  0
   -4.9010    0.8140   -1.6630 C   0  0  0  0  0  0  0  0  0  0  0  0
   -4.2150    0.7440   -0.3530 C   0  0  0  0  0  0  0  0  0  0  0  0
   -2.8730    0.5930    0.0150 C   0  0  0  0  0  0  0  0  0  0  0  0
   -1.6040    0.4440   -0.7320 C   0  0  0  0  0  0  0  0  0  0  0  0
   -1.4900    0.4250   -1.9570 O   0  0  0  0  0  0  0  0  0  0  0  0
   -0.6090    0.3360    0.1440 N   0  0  0  0  0  0  0  0  0  0  0  0
   -1.0480    0.3930    1.3980 C   0  0  0  0  0  0  0  0  0  0  0  0
   -0.3670    1.1430    2.0950 O   0  0  0  0  0  0  0  0  0  0  0  0
   -2.5180    0.5600    1.3690 C   0  0  0  0  0  0  0  0  0  0  0  0
   -3.5060    0.6780    2.3550 C   0  0  0  0  0  0  0  0  0  0  0  0
   -4.8480    0.8290    1.9860 C   0  0  0  0  0  0  0  0  0  0  0  0
   -5.2030    0.8610    0.6320 C   0  0  0  0  0  0  0  0  0  0  0  0
   -3.1310    0.6430    3.7860 C   0  0  0  0  0  0  0  0  0  0  0  0
   -3.6540   -0.3490    4.6230 C   0  0  0  0  0  0  0  0  0  0  0  0
   -4.7460   -1.5420    3.9800 Cl  0  0  0  0  0  0  0  0  0  0  0  0
   -3.3000   -0.3820    5.9770 C   0  0  0  0  0  0  0  0  0  0  0  0
   -2.4210    0.5780    6.4940 C   0  0  0  0  0  0  0  0  0  0  0  0
   -1.8970    1.5700    5.6570 C   0  0  0  0  0  0  0  0  0  0  0  0
   -2.2520    1.6030    4.3030 C   0  0  0  0  0  0  0  0  0  0  0  0
   -1.6010    2.8360    3.2620 Cl  0  0  0  0  0  0  0  0  0  0  0  0
   -8.5550    4.2860    3.6310 H   0  0  0  0  0  0  0  0  0  0  0  0
   -8.7930    5.8570    2.8370 H   0  0  0  0  0  0  0  0  0  0  0  0
   -7.6330    4.6890    2.1670 H   0  0  0  0  0  0  0  0  0  0  0  0
  -10.9120    3.8550    3.4850 H   0  0  0  0  0  0  0  0  0  0  0  0
  -11.1500    5.4270    2.6910 H   0  0  0  0  0  0  0  0  0  0  0  0
  -11.7350    3.9400    1.9130 H   0  0  0  0  0  0  0  0  0  0  0  0
   -9.3460    2.2770    2.5810 H   0  0  0  0  0  0  0  0  0  0  0  0
  -10.1680    2.3620    1.0080 H   0  0  0  0  0  0  0  0  0  0  0  0
   -8.0720    3.1500   -0.0460 H   0  0  0  0  0  0  0  0  0  0  0  0
   -7.2490    3.0650    1.5260 H   0  0  0  0  0  0  0  0  0  0  0  0
   -7.7180    0.6370    1.6400 H   0  0  0  0  0  0  0  0  0  0  0  0
   -8.5400    0.7220    0.0680 H   0  0  0  0  0  0  0  0  0  0  0  0
   -8.2290    1.1900   -2.2650 H   0  0  0  0  0  0  0  0  0  0  0  0
   -7.4160    1.0840   -4.6050 H   0  0  0  0  0  0  0  0  0  0  0  0
   -4.8880   -0.1210   -5.6620 H   0  0  0  0  0  0  0  0  0  0  0  0
   -3.3870    0.6340   -3.1840 H   0  0  0  0  0  0  0  0  0  0  0  0
    0.3610    0.2240   -0.1130 H   0  0  0  0  0  0  0  0  0  0  0  0
   -5.6100    0.9190    2.7460 H   0  0  0  0  0  0  0  0  0  0  0  0
   -3.7040   -1.1480    6.6230 H   0  0  0  0  0  0  0  0  0  0  0  0
   -2.1470    0.5520    7.5380 H   0  0  0  0  0  0  0  0  0  0  0  0
   -1.2200    2.3100    6.0550 H   0  0  0  0  0  0  0  0  0  0  0  0
  1 34  1  0  0  0  0
  1 35  1  0  0  0  0
  1 36  1  0  0  0  0
  1  2  1  0  0  0  0
  2  3  1  0  0  0  0
  3 37  1  0  0  0  0
  3 38  1  0  0  0  0
  3 39  1  0  0  0  0
  2  4  1  0  0  0  0
  4 40  1  0  0  0  0
  4 41  1  0  0  0  0
  4  5  1  0  0  0  0
  5 42  1  0  0  0  0
  5 43  1  0  0  0  0
  5  6  1  0  0  0  0
  6 44  1  0  0  0  0
  6 45  1  0  0  0  0
  6  7  1  0  0  0  0
  7  8  1  0  0  0  0
  8  9  2  0  0  0  0
  9 46  1  0  0  0  0
  9 10  1  0  0  0  0
 10 47  1  0  0  0  0
 10 11  2  0  0  0  0
 11 12  1  0  0  0  0
 12 48  1  0  0  0  0
 11 13  1  0  0  0  0
 13 49  1  0  0  0  0
 13 14  2  0  0  0  0
 14  8  1  0  0  0  0
 14 15  1  0  0  0  0
 15 16  2  0  0  0  0
 16 17  1  0  0  0  0
 17 18  2  0  0  0  0
 17 19  1  0  0  0  0
 19 50  1  0  0  0  0
 19 20  1  0  0  0  0
 20 21  2  0  0  0  0
 20 22  1  0  0  0  0
 22 16  1  0  0  0  0
 22 23  2  0  0  0  0
 23 24  1  0  0  0  0
 24 51  1  0  0  0  0
 24 25  2  0  0  0  0
 25  7  1  0  0  0  0
 25 15  1  0  0  0  0
 23 26  1  0  0  0  0
 26 27  2  0  0  0  0
 27 28  1  0  0  0  0
 27 29  1  0  0  0  0
 29 52  1  0  0  0  0
 29 30  2  0  0  0  0
 30 53  1  0  0  0  0
 30 31  1  0  0  0  0
 31 54  1  0  0  0  0
 31 32  2  0  0  0  0
 32 26  1  0  0  0  0
 32 33  1  0  0  0  0
M  END
>  <LOGBIO>
7.0200

>  <PRED_LOGBIO>
6.8800

>  <XV_RES>
0.2070

>  <WHL_TMPL>
1

>  <ANCH>
7-8;37-39

$$$$
ROW94
  -MTS-   01071500383D 0   0.00000     0.00000     0

 41 44  0  0  0  0  0  0  0  0999 V2000
   -8.2800   -2.3280   -3.6090 O   0  0  0  0  0  0  0  0  0  0  0  0
   -7.5110   -2.3810   -2.4050 C   0  0  0  0  0  0  0  0  0  0  0  0
   -6.9620   -0.9910   -2.0890 C   0  0  0  0  0  0  0  0  0  0  0  0
   -6.1710   -1.0460   -0.8510 N   0  0  0  0  0  0  0  0  0  0  0  0
   -5.6430    0.2920   -0.5480 C   0  0  0  0  0  0  0  0  0  0  0  0
   -4.8300    0.2360    0.7240 C   0  0  0  0  0  0  0  0  0  0  0  0
   -5.4220    0.4470    1.9070 C   0  0  0  0  0  0  0  0  0  0  0  0
   -4.6270    0.3920    3.1540 C   0  0  0  0  0  0  0  0  0  0  0  0
   -4.9670    0.5600    4.4190 N   0  0  0  0  0  0  0  0  0  0  0  0
   -3.7560    0.3860    5.1960 N   0  0  0  0  0  0  0  0  0  0  0  0
   -2.7840    0.1260    4.3260 C   0  0  0  0  0  0  0  0  0  0  0  0
   -1.5870   -0.0840    4.6200 O   0  0  0  0  0  0  0  0  0  0  0  0
   -3.2850    0.1250    3.0940 N   0  0  0  0  0  0  0  0  0  0  0  0
   -2.6460   -0.1000    1.8520 C   0  0  0  0  0  0  0  0  0  0  0  0
   -1.2730   -0.3700    1.8180 C   0  0  0  0  0  0  0  0  0  0  0  0
   -0.6340   -0.5940    0.5920 C   0  0  0  0  0  0  0  0  0  0  0  0
   -1.3680   -0.5460   -0.5990 C   0  0  0  0  0  0  0  0  0  0  0  0
   -2.7410   -0.2750   -0.5640 C   0  0  0  0  0  0  0  0  0  0  0  0
   -3.3800   -0.0520    0.6610 C   0  0  0  0  0  0  0  0  0  0  0  0
    0.8180   -0.8800    0.5560 C   0  0  0  0  0  0  0  0  0  0  0  0
    1.7810   -0.2580    1.2500 C   0  0  0  0  0  0  0  0  0  0  0  0
    3.0550   -0.9020    0.8620 C   0  0  0  0  0  0  0  0  0  0  0  0
    2.7420   -1.8520   -0.0300 C   0  0  0  0  0  0  0  0  0  0  0  0
    1.3860   -1.8510   -0.2260 N   0  0  0  0  0  0  0  0  0  0  0  0
   -8.6400   -3.2010   -3.8300 H   0  0  0  0  0  0  0  0  0  0  0  0
   -8.1430   -2.7160   -1.5850 H   0  0  0  0  0  0  0  0  0  0  0  0
   -6.6840   -3.0770   -2.5330 H   0  0  0  0  0  0  0  0  0  0  0  0
   -6.3300   -0.6560   -2.9090 H   0  0  0  0  0  0  0  0  0  0  0  0
   -7.7880   -0.2950   -1.9610 H   0  0  0  0  0  0  0  0  0  0  0  0
   -6.7580   -1.3560   -0.0900 H   0  0  0  0  0  0  0  0  0  0  0  0
   -5.0110    0.6270   -1.3670 H   0  0  0  0  0  0  0  0  0  0  0  0
   -6.4690    0.9880   -0.4190 H   0  0  0  0  0  0  0  0  0  0  0  0
   -6.4810    0.6570    1.9500 H   0  0  0  0  0  0  0  0  0  0  0  0
   -3.6670    0.4490    6.2000 H   0  0  0  0  0  0  0  0  0  0  0  0
   -0.7060   -0.4070    2.7370 H   0  0  0  0  0  0  0  0  0  0  0  0
   -0.8750   -0.7190   -1.5440 H   0  0  0  0  0  0  0  0  0  0  0  0
   -3.3070   -0.2390   -1.4830 H   0  0  0  0  0  0  0  0  0  0  0  0
    1.6520    0.5520    1.9520 H   0  0  0  0  0  0  0  0  0  0  0  0
    4.0420   -0.6550    1.2240 H   0  0  0  0  0  0  0  0  0  0  0  0
    3.4450   -2.5120   -0.5150 H   0  0  0  0  0  0  0  0  0  0  0  0
    0.8850   -2.4680   -0.8490 H   0  0  0  0  0  0  0  0  0  0  0  0
  1 25  1  0  0  0  0
  1  2  1  0  0  0  0
  2 26  1  0  0  0  0
  2 27  1  0  0  0  0
  2  3  1  0  0  0  0
  3 28  1  0  0  0  0
  3 29  1  0  0  0  0
  3  4  1  0  0  0  0
  4 30  1  0  0  0  0
  4  5  1  0  0  0  0
  5 31  1  0  0  0  0
  5 32  1  0  0  0  0
  5  6  1  0  0  0  0
  6  7  2  0  0  0  0
  7 33  1  0  0  0  0
  7  8  1  0  0  0  0
  8  9  2  0  0  0  0
  9 10  1  0  0  0  0
 10 34  1  0  0  0  0
 10 11  1  0  0  0  0
 11 12  2  0  0  0  0
 11 13  1  0  0  0  0
 13  8  1  0  0  0  0
 13 14  1  0  0  0  0
 14 15  1  0  0  0  0
 15 35  1  0  0  0  0
 15 16  2  0  0  0  0
 16 17  1  0  0  0  0
 17 36  1  0  0  0  0
 17 18  2  0  0  0  0
 18 37  1  0  0  0  0
 18 19  1  0  0  0  0
 19  6  1  0  0  0  0
 19 14  2  0  0  0  0
 16 20  1  0  0  0  0
 20 21  2  0  0  0  0
 21 38  1  0  0  0  0
 21 22  1  0  0  0  0
 22 39  1  0  0  0  0
 22 23  2  0  0  0  0
 23 40  1  0  0  0  0
 23 24  1  0  0  0  0
 24 20  1  0  0  0  0
 24 41  1  0  0  0  0
M  END
>  <LOGBIO>
7.5200

>  <PRED_LOGBIO>
7.2600

>  <XV_RES>
0.4010

>  <WHL_TMPL>
1

>  <ANCH>
4-20;33-40

$$$$
ROW95
  -MTS-   01071500383D 0   0.00000     0.00000     0

 34 37  0  0  0  0  0  0  0  0999 V2000
    4.0600   -1.7840    0.0470 O   0  0  0  0  0  0  0  0  0  0  0  0
    3.8260   -1.4350    1.4140 C   0  0  0  0  0  0  0  0  0  0  0  0
    3.1990   -0.0640    1.4830 C   0  0  0  0  0  0  0  0  0  0  0  0
    3.9760    1.0250    1.5720 C   0  0  0  0  0  0  0  0  0  0  0  0
    3.3630    2.3700    1.6390 C   0  0  0  0  0  0  0  0  0  0  0  0
    3.8970    3.5730    1.7290 N   0  0  0  0  0  0  0  0  0  0  0  0
    2.7930    4.5120    1.7580 N   0  0  0  0  0  0  0  0  0  0  0  0
    1.6800    3.7880    1.6830 C   0  0  0  0  0  0  0  0  0  0  0  0
    0.5170    4.2460    1.6810 O   0  0  0  0  0  0  0  0  0  0  0  0
    1.9990    2.4980    1.6110 N   0  0  0  0  0  0  0  0  0  0  0  0
    1.1660    1.3590    1.5180 C   0  0  0  0  0  0  0  0  0  0  0  0
   -0.2250    1.5170    1.4900 C   0  0  0  0  0  0  0  0  0  0  0  0
   -1.0560    0.3940    1.3980 C   0  0  0  0  0  0  0  0  0  0  0  0
   -0.4950   -0.8880    1.3330 C   0  0  0  0  0  0  0  0  0  0  0  0
    0.8950   -1.0460    1.3600 C   0  0  0  0  0  0  0  0  0  0  0  0
    1.7260    0.0780    1.4520 C   0  0  0  0  0  0  0  0  0  0  0  0
   -2.5260    0.5610    1.3690 C   0  0  0  0  0  0  0  0  0  0  0  0
   -3.3340    0.2050    2.4550 C   0  0  0  0  0  0  0  0  0  0  0  0
   -4.7180    0.4060    2.3780 C   0  0  0  0  0  0  0  0  0  0  0  0
   -5.2580    0.9340    1.2710 N   0  0  0  0  0  0  0  0  0  0  0  0
   -4.5140    1.2860    0.2130 C   0  0  0  0  0  0  0  0  0  0  0  0
   -3.1240    1.1110    0.2290 C   0  0  0  0  0  0  0  0  0  0  0  0
    4.4630   -2.6640   -0.0230 H   0  0  0  0  0  0  0  0  0  0  0  0
    3.1550   -2.1640    1.8640 H   0  0  0  0  0  0  0  0  0  0  0  0
    4.7700   -1.4300    1.9540 H   0  0  0  0  0  0  0  0  0  0  0  0
    5.0500    0.9190    1.5940 H   0  0  0  0  0  0  0  0  0  0  0  0
    2.8560    5.5180    1.8230 H   0  0  0  0  0  0  0  0  0  0  0  0
   -0.6570    2.5060    1.5410 H   0  0  0  0  0  0  0  0  0  0  0  0
   -1.1360   -1.7540    1.2610 H   0  0  0  0  0  0  0  0  0  0  0  0
    1.3270   -2.0340    1.3100 H   0  0  0  0  0  0  0  0  0  0  0  0
   -2.8950   -0.2200    3.3450 H   0  0  0  0  0  0  0  0  0  0  0  0
   -5.3500    0.1350    3.2110 H   0  0  0  0  0  0  0  0  0  0  0  0
   -4.9910    1.7090   -0.6590 H   0  0  0  0  0  0  0  0  0  0  0  0
   -2.5250    1.3940   -0.6240 H   0  0  0  0  0  0  0  0  0  0  0  0
  1 23  1  0  0  0  0
  1  2  1  0  0  0  0
  2 24  1  0  0  0  0
  2 25  1  0  0  0  0
  2  3  1  0  0  0  0
  3  4  2  0  0  0  0
  4 26  1  0  0  0  0
  4  5  1  0  0  0  0
  5  6  2  0  0  0  0
  6  7  1  0  0  0  0
  7 27  1  0  0  0  0
  7  8  1  0  0  0  0
  8  9  2  0  0  0  0
  8 10  1  0  0  0  0
 10  5  1  0  0  0  0
 10 11  1  0  0  0  0
 11 12  1  0  0  0  0
 12 28  1  0  0  0  0
 12 13  2  0  0  0  0
 13 14  1  0  0  0  0
 14 29  1  0  0  0  0
 14 15  2  0  0  0  0
 15 30  1  0  0  0  0
 15 16  1  0  0  0  0
 16  3  1  0  0  0  0
 16 11  2  0  0  0  0
 13 17  1  0  0  0  0
 17 18  2  0  0  0  0
 18 31  1  0  0  0  0
 18 19  1  0  0  0  0
 19 32  1  0  0  0  0
 19 20  2  0  0  0  0
 20 21  1  0  0  0  0
 21 33  1  0  0  0  0
 21 22  2  0  0  0  0
 22 17  1  0  0  0  0
 22 34  1  0  0  0  0
M  END
>  <LOGBIO>
7.3000

>  <PRED_LOGBIO>
6.5600

>  <XV_RES>
0.8120

>  <WHL_TMPL>
1

>  <ANCH>
8-17;25-26

$$$$
ROW96
  -MTS-   01071500383D 0   0.00000     0.00000     0

 44 46  0  0  1  0  0  0  0  0999 V2000
   -1.8900    1.0900   -3.0160 N   0  0  0  0  0  0  0  0  0  0  0  0
   -2.4330    0.6670   -1.8790 C   0  0  0  0  0  0  0  0  0  0  0  0
   -2.7930   -0.5250   -1.7630 O   0  0  0  0  0  0  0  0  0  0  0  0
   -2.5940    1.5110   -0.8640 N   0  0  0  0  0  0  0  0  0  0  0  0
   -3.1540    1.0750    0.3080 C   0  0  0  0  0  0  0  0  0  0  0  0
   -4.8700    1.0730    0.7410 S   0  0  0  0  0  0  0  0  0  0  0  0
   -4.6900    0.3720    2.3560 C   0  0  0  0  0  0  0  0  0  0  0  0
   -3.3750    0.1680    2.5110 C   0  0  0  0  0  0  0  0  0  0  0  0
   -2.5180    0.5600    1.3690 C   0  0  0  0  0  0  0  0  0  0  0  0
   -1.0480    0.3930    1.3980 C   0  0  0  0  0  0  0  0  0  0  0  0
   -0.3670    1.1430    2.0950 O   0  0  0  0  0  0  0  0  0  0  0  0
   -0.5360   -0.6130    0.5900 N   0  0  0  0  0  0  0  0  0  0  0  0
    0.9060   -0.8970    0.5540 C   0  0  1  0  0  0  0  0  0  0  0  0
    1.3330   -1.6110    1.8480 C   0  0  0  0  0  0  0  0  0  0  0  0
    2.8650   -1.7490    1.9350 C   0  0  0  0  0  0  0  0  0  0  0  0
    3.5640   -0.4010    1.6750 C   0  0  0  0  0  0  0  0  0  0  0  0
    3.1470    0.1820    0.3910 N   0  0  0  0  0  0  0  0  0  0  0  0
    1.6950    0.4110    0.3590 C   0  0  0  0  0  0  0  0  0  0  0  0
   -5.7650    0.0740    3.3290 C   0  0  0  0  0  0  0  0  0  0  0  0
   -6.7870   -0.8200    2.9910 C   0  0  0  0  0  0  0  0  0  0  0  0
   -7.8030   -1.1020    3.9120 C   0  0  0  0  0  0  0  0  0  0  0  0
   -7.7970   -0.4890    5.1700 C   0  0  0  0  0  0  0  0  0  0  0  0
   -6.7750    0.4050    5.5080 C   0  0  0  0  0  0  0  0  0  0  0  0
   -5.7590    0.6870    4.5880 C   0  0  0  0  0  0  0  0  0  0  0  0
   -1.5990    2.0530   -3.1090 H   0  0  0  0  0  0  0  0  0  0  0  0
   -1.7680    0.4490   -3.7870 H   0  0  0  0  0  0  0  0  0  0  0  0
   -2.3030    2.4740   -0.9570 H   0  0  0  0  0  0  0  0  0  0  0  0
   -2.9640   -0.2570    3.4150 H   0  0  0  0  0  0  0  0  0  0  0  0
   -1.1640   -1.1590    0.0180 H   0  0  0  0  0  0  0  0  0  0  0  0
    1.0580   -1.5540   -0.3000 H   0  0  0  0  0  0  0  0  0  0  0  0
    0.9720   -1.0500    2.7080 H   0  0  0  0  0  0  0  0  0  0  0  0
    0.8790   -2.5990    1.8850 H   0  0  0  0  0  0  0  0  0  0  0  0
    3.2050   -2.4790    1.2040 H   0  0  0  0  0  0  0  0  0  0  0  0
    3.1410   -2.1150    2.9210 H   0  0  0  0  0  0  0  0  0  0  0  0
    3.3280    0.2910    2.4800 H   0  0  0  0  0  0  0  0  0  0  0  0
    4.6420   -0.5470    1.6720 H   0  0  0  0  0  0  0  0  0  0  0  0
    3.6220    1.0620    0.2510 H   0  0  0  0  0  0  0  0  0  0  0  0
    1.4210    1.1170    1.1400 H   0  0  0  0  0  0  0  0  0  0  0  0
    1.4200    0.8600   -0.5930 H   0  0  0  0  0  0  0  0  0  0  0  0
   -6.7920   -1.2930    2.0200 H   0  0  0  0  0  0  0  0  0  0  0  0
   -8.5920   -1.7920    3.6510 H   0  0  0  0  0  0  0  0  0  0  0  0
   -8.5810   -0.7070    5.8810 H   0  0  0  0  0  0  0  0  0  0  0  0
   -6.7700    0.8780    6.4790 H   0  0  0  0  0  0  0  0  0  0  0  0
   -4.9700    1.3770    4.8490 H   0  0  0  0  0  0  0  0  0  0  0  0
  1 25  1  0  0  0  0
  1 26  1  0  0  0  0
  1  2  1  0  0  0  0
  2  3  2  0  0  0  0
  2  4  1  0  0  0  0
  4 27  1  0  0  0  0
  4  5  1  0  0  0  0
  5  6  1  0  0  0  0
  6  7  1  0  0  0  0
  7  8  2  0  0  0  0
  8 28  1  0  0  0  0
  8  9  1  0  0  0  0
  9  5  2  0  0  0  0
  9 10  1  0  0  0  0
 10 11  2  0  0  0  0
 10 12  1  0  0  0  0
 12 29  1  0  0  0  0
 12 13  1  0  0  0  0
 13 30  1  0  0  0  0
 13 14  1  0  0  0  0
 14 31  1  0  0  0  0
 14 32  1  0  0  0  0
 14 15  1  0  0  0  0
 15 33  1  0  0  0  0
 15 34  1  0  0  0  0
 15 16  1  0  0  0  0
 16 35  1  0  0  0  0
 16 36  1  0  0  0  0
 16 17  1  0  0  0  0
 17 37  1  0  0  0  0
 17 18  1  0  0  0  0
 18 13  1  0  0  0  0
 18 38  1  0  0  0  0
 18 39  1  0  0  0  0
  7 19  1  0  0  0  0
 19 20  2  0  0  0  0
 20 40  1  0  0  0  0
 20 21  1  0  0  0  0
 21 41  1  0  0  0  0
 21 22  2  0  0  0  0
 22 42  1  0  0  0  0
 22 23  1  0  0  0  0
 23 43  1  0  0  0  0
 23 24  2  0  0  0  0
 24 19  1  0  0  0  0
 24 44  1  0  0  0  0
M  END
>  <LOGBIO>
8.1500

>  <PRED_LOGBIO>
7.7000

>  <XV_RES>
0.4620

>  <WHL_TMPL>
1

>  <ANCH>
7-19;14-15

$$$$
ROW97
  -MTS-   01071500383D 0   0.00000     0.00000     0

 50 54  0  0  0  0  0  0  0  0999 V2000
   -0.3670    1.1430    2.0950 O   0  0  0  0  0  0  0  0  0  0  0  0
   -1.0480    0.3930    1.3980 C   0  0  0  0  0  0  0  0  0  0  0  0
   -0.5360   -0.6130    0.5900 N   0  0  0  0  0  0  0  0  0  0  0  0
    0.8520   -0.8870    0.5550 C   0  0  0  0  0  0  0  0  0  0  0  0
    1.6890   -0.1720    1.3190 N   0  0  0  0  0  0  0  0  0  0  0  0
    3.0100   -0.3970    1.3180 C   0  0  0  0  0  0  0  0  0  0  0  0
    3.5640   -1.3970    0.5090 C   0  0  0  0  0  0  0  0  0  0  0  0
    2.7140   -2.1600   -0.3010 C   0  0  0  0  0  0  0  0  0  0  0  0
    1.3390   -1.9010   -0.2770 C   0  0  0  0  0  0  0  0  0  0  0  0
    0.4530   -2.6550   -1.0840 N   0  0  0  0  0  0  0  0  0  0  0  0
   -0.6410   -3.4590   -0.5200 C   0  0  0  0  0  0  0  0  0  0  0  0
   -1.9720   -3.2250   -1.2580 C   0  0  0  0  0  0  0  0  0  0  0  0
   -1.8150   -3.3870   -2.7110 N   0  0  0  0  0  0  0  0  0  0  0  0
   -0.7980   -2.4730   -3.2510 C   0  0  0  0  0  0  0  0  0  0  0  0
    0.5550   -2.6940   -2.5490 C   0  0  0  0  0  0  0  0  0  0  0  0
   -2.5180    0.5600    1.3690 C   0  0  0  0  0  0  0  0  0  0  0  0
   -3.1450    1.0760    0.3030 C   0  0  0  0  0  0  0  0  0  0  0  0
   -4.8620    1.0760    0.7330 S   0  0  0  0  0  0  0  0  0  0  0  0
   -4.6220    0.3720    2.3400 C   0  0  0  0  0  0  0  0  0  0  0  0
   -3.3200    0.1860    2.4540 N   0  0  0  0  0  0  0  0  0  0  0  0
   -5.6630    0.0570    3.3440 C   0  0  0  0  0  0  0  0  0  0  0  0
   -6.6830   -0.8490    3.0330 C   0  0  0  0  0  0  0  0  0  0  0  0
   -7.6680   -1.1470    3.9830 C   0  0  0  0  0  0  0  0  0  0  0  0
   -7.6320   -0.5380    5.2430 C   0  0  0  0  0  0  0  0  0  0  0  0
   -8.5070   -0.7120    6.2830 O   0  0  0  0  0  0  0  0  0  0  0  0
   -8.2790    0.3300    7.2350 C   0  0  0  0  0  0  0  0  0  0  0  0
   -6.8520    0.8420    6.9670 C   0  0  0  0  0  0  0  0  0  0  0  0
   -6.6110    0.3690    5.5530 C   0  0  0  0  0  0  0  0  0  0  0  0
   -5.6260    0.6670    4.6040 C   0  0  0  0  0  0  0  0  0  0  0  0
   -1.1640   -1.1580    0.0180 H   0  0  0  0  0  0  0  0  0  0  0  0
    3.6550    0.1990    1.9470 H   0  0  0  0  0  0  0  0  0  0  0  0
    4.6290   -1.5760    0.5090 H   0  0  0  0  0  0  0  0  0  0  0  0
    3.1150   -2.9380   -0.9350 H   0  0  0  0  0  0  0  0  0  0  0  0
   -0.3770   -4.5140   -0.5730 H   0  0  0  0  0  0  0  0  0  0  0  0
   -0.7620   -3.2150    0.5330 H   0  0  0  0  0  0  0  0  0  0  0  0
   -2.3330   -2.2220   -1.0420 H   0  0  0  0  0  0  0  0  0  0  0  0
   -2.7160   -3.9300   -0.8930 H   0  0  0  0  0  0  0  0  0  0  0  0
   -2.7000   -3.2140   -3.1650 H   0  0  0  0  0  0  0  0  0  0  0  0
   -0.6860   -2.6460   -4.3190 H   0  0  0  0  0  0  0  0  0  0  0  0
   -1.1200   -1.4440   -3.1020 H   0  0  0  0  0  0  0  0  0  0  0  0
    0.9680   -3.6520   -2.8570 H   0  0  0  0  0  0  0  0  0  0  0  0
    1.2610   -1.9350   -2.8820 H   0  0  0  0  0  0  0  0  0  0  0  0
   -2.6990    1.4190   -0.6190 H   0  0  0  0  0  0  0  0  0  0  0  0
   -6.7110   -1.3190    2.0610 H   0  0  0  0  0  0  0  0  0  0  0  0
   -8.4550   -1.8460    3.7440 H   0  0  0  0  0  0  0  0  0  0  0  0
   -8.9890    1.1370    7.0620 H   0  0  0  0  0  0  0  0  0  0  0  0
   -8.3300   -0.0840    8.2400 H   0  0  0  0  0  0  0  0  0  0  0  0
   -6.1340    0.4120    7.6620 H   0  0  0  0  0  0  0  0  0  0  0  0
   -6.7930    1.9260    7.0430 H   0  0  0  0  0  0  0  0  0  0  0  0
   -4.8390    1.3660    4.8430 H   0  0  0  0  0  0  0  0  0  0  0  0
  1  2  2  0  0  0  0
  2  3  1  0  0  0  0
  3 30  1  0  0  0  0
  3  4  1  0  0  0  0
  4  5  1  0  0  0  0
  5  6  2  0  0  0  0
  6 31  1  0  0  0  0
  6  7  1  0  0  0  0
  7 32  1  0  0  0  0
  7  8  2  0  0  0  0
  8 33  1  0  0  0  0
  8  9  1  0  0  0  0
[truncated: 3,589,550 more chars]
