# Supplementary material for: Template CoMFA Generates Single 3D-QSAR Models that, for Twelve of Twelve Biological Targets, Predict All ChEMBL-Tabulated Affinities
Source: PLoS One. 2015 Jun 12;10(6):e0129307. doi: 10.1371/journal.pone.0129307 (PMC4466312; doi:10.1371/journal.pone.0129307)
Supplement: S4 Text — The zip file contains, in. sdf format, the aligned structures, from the A, B, C, D, and F protocols, of all templates and training sets for the chk1 target. The content of each file is evident from its name. (ZIP) [file pone.0129307.s005.zip › chk1_D_tmpl.sdf]

2AYP_extract
  -MTS-   01061521543D 0   0.00000     0.00000     0

 25 28  0  0  0  0  0  0  0  0999 V2000
    6.1600   -1.5060    0.4040 C   0  0  0  0  0  0  0  0  0  0  0  0
    5.1950   -1.7680   -0.5750 C   0  0  0  0  0  0  0  0  0  0  0  0
    3.8380   -1.5840   -0.2880 C   0  0  0  0  0  0  0  0  0  0  0  0
    3.4450   -1.1370    0.9790 C   0  0  0  0  0  0  0  0  0  0  0  0
    2.0100   -0.9420    1.2830 C   0  0  0  0  0  0  0  0  0  0  0  0
    1.5100    0.3470    1.5060 C   0  0  0  0  0  0  0  0  0  0  0  0
    0.1530    0.5310    1.7940 C   0  0  0  0  0  0  0  0  0  0  0  0
   -0.7060   -0.5730    1.8590 C   0  0  0  0  0  0  0  0  0  0  0  0
   -2.0510   -0.0430    2.1770 C   0  0  0  0  0  0  0  0  0  0  0  0
   -3.1850   -0.7390    2.3350 C   0  0  0  0  0  0  0  0  0  0  0  0
   -4.4470   -0.0340    2.6540 C   0  0  0  0  0  0  0  0  0  0  0  0
   -5.5010    0.0810    1.8350 C   0  0  0  0  0  0  0  0  0  0  0  0
   -6.5200    0.8610    2.5730 C   0  0  0  0  0  0  0  0  0  0  0  0
   -5.9830    1.1420    3.7680 C   0  0  0  0  0  0  0  0  0  0  0  0
   -4.7240    0.6060    3.8330 N   0  0  0  0  0  0  0  0  0  0  0  0
   -1.8690    1.4220    2.2810 C   0  0  0  0  0  0  0  0  0  0  0  0
   -0.5900    1.7070    2.0540 N   0  0  0  0  0  0  0  0  0  0  0  0
   -2.7530    2.2380    2.5340 O   0  0  0  0  0  0  0  0  0  0  0  0
   -0.2060   -1.8620    1.6360 C   0  0  0  0  0  0  0  0  0  0  0  0
    1.1520   -2.0460    1.3480 C   0  0  0  0  0  0  0  0  0  0  0  0
    4.4100   -0.8750    1.9590 C   0  0  0  0  0  0  0  0  0  0  0  0
    5.7680   -1.0600    1.6720 C   0  0  0  0  0  0  0  0  0  0  0  0
    5.5790   -2.2060   -1.8160 O   0  0  0  0  0  0  0  0  0  0  0  0
    5.3180   -3.5690   -2.1570 C   0  0  0  0  0  0  0  0  0  0  0  0
    7.4890   -1.6870    0.1230 O   0  0  0  0  0  0  0  0  0  0  0  0
  1  2  2  0  0  0  0
  2  3  1  0  0  0  0
  3  4  2  0  0  0  0
  4  5  1  0  0  0  0
  5  6  2  0  0  0  0
  6  7  1  0  0  0  0
  7  8  2  0  0  0  0
  8  9  1  0  0  0  0
  9 10  2  0  0  0  0
 10 11  1  0  0  0  0
 11 12  2  0  0  0  0
 12 13  1  0  0  0  0
 13 14  2  0  0  0  0
 14 15  1  0  0  0  0
 15 11  1  0  0  0  0
  9 16  1  0  0  0  0
 16 17  1  0  0  0  0
 17  7  1  0  0  0  0
 16 18  2  0  0  0  0
  8 19  1  0  0  0  0
 19 20  2  0  0  0  0
 20  5  1  0  0  0  0
  4 21  1  0  0  0  0
 21 22  2  0  0  0  0
 22  1  1  0  0  0  0
  2 23  1  0  0  0  0
 23 24  1  0  0  0  0
  1 25  1  0  0  0  0
M  END
$$$$
4FTU_extract
  -MTS-   01061521543D 0   0.00000     0.00000     0

 28 31  0  0  0  0  0  0  0  0999 V2000
    1.7260    2.6150    1.7550 O   0  0  0  0  0  0  0  0  0  0  0  0
    0.9800    1.7680    1.2670 C   0  0  0  0  0  0  0  0  0  0  0  0
    1.3830    1.0970    0.0110 C   0  0  0  0  0  0  0  0  0  0  0  0
    1.9640    1.8600   -1.0080 C   0  0  0  0  0  0  0  0  0  0  0  0
    2.3540    1.2480   -2.2050 C   0  0  0  0  0  0  0  0  0  0  0  0
    2.1620   -0.1280   -2.3830 C   0  0  0  0  0  0  0  0  0  0  0  0
    2.5560   -0.7460   -3.5930 N   0  0  0  0  0  0  0  0  0  0  0  0
    3.8640   -1.2710   -3.7260 C   0  0  0  0  0  0  0  0  0  0  0  0
    4.1350   -2.5990   -3.3740 C   0  0  0  0  0  0  0  0  0  0  0  0
    5.4370   -3.0950   -3.5150 C   0  0  0  0  0  0  0  0  0  0  0  0
    6.4100   -2.3020   -3.9830 N   0  0  0  0  0  0  0  0  0  0  0  0
    6.1860   -1.0270   -4.3300 C   0  0  0  0  0  0  0  0  0  0  0  0
    4.9040   -0.4710   -4.2120 C   0  0  0  0  0  0  0  0  0  0  0  0
    1.5810   -0.8910   -1.3630 C   0  0  0  0  0  0  0  0  0  0  0  0
    1.1910   -0.2780   -0.1660 C   0  0  0  0  0  0  0  0  0  0  0  0
    0.6110   -1.1150    0.8160 N   0  0  0  0  0  0  0  0  0  0  0  0
   -0.7420   -0.7070    0.8700 C   0  0  0  0  0  0  0  0  0  0  0  0
   -1.0940    0.5510    1.3750 C   0  0  0  0  0  0  0  0  0  0  0  0
   -0.1630    1.4860    1.8860 N   0  0  0  0  0  0  0  0  0  0  0  0
   -2.4400    0.9360    1.4200 C   0  0  0  0  0  0  0  0  0  0  0  0
   -3.4330    0.0630    0.9590 C   0  0  0  0  0  0  0  0  0  0  0  0
   -3.0810   -1.1940    0.4540 C   0  0  0  0  0  0  0  0  0  0  0  0
   -1.7360   -1.5790    0.4100 C   0  0  0  0  0  0  0  0  0  0  0  0
   -4.8840    0.4780    1.0070 C   0  0  0  0  0  0  0  0  0  0  0  0
   -5.2510    1.1730   -0.2820 C   0  0  0  0  0  0  0  0  0  0  0  0
   -4.4310    1.3150   -1.1390 O   0  0  0  0  0  0  0  0  0  0  0  0
   -6.5070    1.6350   -0.4660 O   0  0  0  0  0  0  0  0  0  0  0  0
   -6.8080    2.2860   -1.7030 C   0  0  0  0  0  0  0  0  0  0  0  0
  1  2  2  0  0  0  0
  2  3  1  0  0  0  0
  3  4  2  0  0  0  0
  4  5  1  0  0  0  0
  5  6  2  0  0  0  0
  6  7  1  0  0  0  0
  7  8  1  0  0  0  0
  8  9  2  0  0  0  0
  9 10  1  0  0  0  0
 10 11  2  0  0  0  0
 11 12  1  0  0  0  0
 12 13  2  0  0  0  0
 13  8  1  0  0  0  0
  6 14  1  0  0  0  0
 14 15  2  0  0  0  0
 15  3  1  0  0  0  0
 15 16  1  0  0  0  0
 16 17  1  0  0  0  0
 17 18  2  0  0  0  0
 18 19  1  0  0  0  0
 19  2  1  0  0  0  0
 18 20  1  0  0  0  0
 20 21  2  0  0  0  0
 21 22  1  0  0  0  0
 22 23  2  0  0  0  0
 23 17  1  0  0  0  0
 21 24  1  0  0  0  0
 24 25  1  0  0  0  0
 25 26  2  0  0  0  0
 25 27  1  0  0  0  0
 27 28  1  0  0  0  0
M  END
$$$$
2YDK_extract
  -MTS-   01061521543D 0   0.00000     0.00000     0

 24 26  0  0  0  0  0  0  0  0999 V2000
    2.8950   -0.4510   -0.1430 S   0  0  0  0  0  0  0  0  0  0  0  0
    2.1910    0.6800   -1.3080 C   0  0  0  0  0  0  0  0  0  0  0  0
    2.9000    1.7280   -2.0750 C   0  0  0  0  0  0  0  0  0  0  0  0
    4.2690    1.5970   -2.3400 C   0  0  0  0  0  0  0  0  0  0  0  0
    4.9390    2.5880   -3.0660 C   0  0  0  0  0  0  0  0  0  0  0  0
    4.2420    3.7110   -3.5270 C   0  0  0  0  0  0  0  0  0  0  0  0
    2.8740    3.8420   -3.2620 C   0  0  0  0  0  0  0  0  0  0  0  0
    2.2030    2.8510   -2.5360 C   0  0  0  0  0  0  0  0  0  0  0  0
    0.8830    0.3920   -1.3510 C   0  0  0  0  0  0  0  0  0  0  0  0
    0.4410   -0.7140   -0.4720 C   0  0  0  0  0  0  0  0  0  0  0  0
    1.3950   -1.2980    0.2650 C   0  0  0  0  0  0  0  0  0  0  0  0
    1.2420   -2.3340    1.1490 N   0  0  0  0  0  0  0  0  0  0  0  0
    0.9730   -2.0830    2.4270 C   0  0  0  0  0  0  0  0  0  0  0  0
    0.8600   -0.9030    2.8220 O   0  0  0  0  0  0  0  0  0  0  0  0
    0.8250   -3.0890    3.2850 N   0  0  0  0  0  0  0  0  0  0  0  0
   -0.9730   -1.1480   -0.4110 C   0  0  0  0  0  0  0  0  0  0  0  0
   -1.9480   -0.2710   -0.6310 N   0  0  0  0  0  0  0  0  0  0  0  0
   -3.3520   -0.7030   -0.5700 C   0  0  0  0  0  0  0  0  0  0  0  0
   -4.0280   -0.4850   -1.9350 C   0  0  0  0  0  0  0  0  0  0  0  0
   -5.5450   -0.7390   -1.8570 C   0  0  0  0  0  0  0  0  0  0  0  0
   -6.1830    0.0320   -0.6860 C   0  0  0  0  0  0  0  0  0  0  0  0
   -5.5180   -0.2790    0.5870 N   0  0  0  0  0  0  0  0  0  0  0  0
   -4.0910    0.0680    0.5400 C   0  0  0  0  0  0  0  0  0  0  0  0
   -1.2450   -2.3200   -0.1560 O   0  0  0  0  0  0  0  0  0  0  0  0
  1  2  1  0  0  0  0
  2  3  1  0  0  0  0
  3  4  2  0  0  0  0
  4  5  1  0  0  0  0
  5  6  2  0  0  0  0
  6  7  1  0  0  0  0
  7  8  2  0  0  0  0
  8  3  1  0  0  0  0
  2  9  2  0  0  0  0
  9 10  1  0  0  0  0
 10 11  2  0  0  0  0
 11  1  1  0  0  0  0
 11 12  1  0  0  0  0
 12 13  1  0  0  0  0
 13 14  2  0  0  0  0
 13 15  1  0  0  0  0
 10 16  1  0  0  0  0
 16 17  1  0  0  0  0
 17 18  1  0  0  0  0
 18 19  1  0  0  0  0
 19 20  1  0  0  0  0
 20 21  1  0  0  0  0
 21 22  1  0  0  0  0
 22 23  1  0  0  0  0
 23 18  1  0  0  0  0
 16 24  2  0  0  0  0
M  END
$$$$
