# Supplementary material for: Template CoMFA Generates Single 3D-QSAR Models that, for Twelve of Twelve Biological Targets, Predict All ChEMBL-Tabulated Affinities
Source: PLoS One. 2015 Jun 12;10(6):e0129307. doi: 10.1371/journal.pone.0129307 (PMC4466312; doi:10.1371/journal.pone.0129307)
Supplement: S4 Text — The zip file contains, in. sdf format, the aligned structures, from the A, B, C, D, and F protocols, of all templates and training sets for the chk1 target. The content of each file is evident from its name. (ZIP) [file pone.0129307.s005.zip › chk1_D_trng.sdf]

ROW1
  -MTS-   01071500393D 0   0.00000     0.00000     0

 54 58  0  0  0  0  0  0  0  0999 V2000
   -4.4070   -4.0070   -0.0970 C   0  0  0  0  0  0  0  0  0  0  0  0
   -5.3880   -2.8500   -0.2640 C   0  0  2  0  0  0  0  0  0  0  0  0
   -5.0900   -2.2240   -1.6390 C   0  0  0  0  0  0  0  0  0  0  0  0
   -3.6480   -1.6900   -1.7140 C   0  0  0  0  0  0  0  0  0  0  0  0
   -3.3520   -0.7030   -0.5700 C   0  0  2  0  0  0  0  0  0  0  0  0
   -3.6490   -1.3290    0.8050 C   0  0  0  0  0  0  0  0  0  0  0  0
   -5.0920   -1.8620    0.8800 C   0  0  0  0  0  0  0  0  0  0  0  0
   -1.9480   -0.2710   -0.6310 N   0  0  0  0  0  0  0  0  0  0  0  0
   -1.7220    1.1670   -0.8340 C   0  0  0  0  0  0  0  0  0  0  0  0
   -0.2380    1.4430   -0.8730 C   0  0  0  0  0  0  0  0  0  0  0  0
    0.4500    1.4010   -2.0920 C   0  0  0  0  0  0  0  0  0  0  0  0
    1.8260    1.6560   -2.1280 C   0  0  0  0  0  0  0  0  0  0  0  0
    2.5140    1.9540   -0.9460 C   0  0  0  0  0  0  0  0  0  0  0  0
    1.8270    1.9950    0.2730 C   0  0  0  0  0  0  0  0  0  0  0  0
    2.8370    2.3380    1.3420 C   0  0  0  0  0  0  0  0  0  0  0  0
    4.1490    2.4830    0.6100 C   0  0  0  0  0  0  0  0  0  0  0  0
    5.5890    2.7790    0.7790 C   0  0  0  0  0  0  0  0  0  0  0  0
    6.1520    2.7180   -0.4140 N   0  0  0  0  0  0  0  0  0  0  0  0
    5.1210    2.3860   -1.3780 N   0  0  0  0  0  0  0  0  0  0  0  0
    3.9410    2.2590   -0.6950 C   0  0  0  0  0  0  0  0  0  0  0  0
    6.2740    3.0890    2.0540 C   0  0  0  0  0  0  0  0  0  0  0  0
    6.9300    4.3150    2.2160 C   0  0  0  0  0  0  0  0  0  0  0  0
    7.5780    4.6080    3.4220 C   0  0  0  0  0  0  0  0  0  0  0  0
    7.5700    3.6750    4.4660 C   0  0  0  0  0  0  0  0  0  0  0  0
    8.1950    3.9570    5.6290 F   0  0  0  0  0  0  0  0  0  0  0  0
    6.9140    2.4490    4.3040 C   0  0  0  0  0  0  0  0  0  0  0  0
    6.2660    2.1560    3.0980 C   0  0  0  0  0  0  0  0  0  0  0  0
    0.4510    1.7400    0.3090 C   0  0  0  0  0  0  0  0  0  0  0  0
   -3.4900   -3.6420    0.3610 H   0  0  0  0  0  0  0  0  0  0  0  0
   -4.8510   -4.7700    0.5390 H   0  0  0  0  0  0  0  0  0  0  0  0
   -4.1810   -4.4340   -1.0720 H   0  0  0  0  0  0  0  0  0  0  0  0
   -6.4160   -3.2010   -0.2140 H   0  0  0  0  0  0  0  0  0  0  0  0
   -5.7420   -1.3580   -1.7290 H   0  0  0  0  0  0  0  0  0  0  0  0
   -5.2080   -2.9960   -2.3960 H   0  0  0  0  0  0  0  0  0  0  0  0
   -3.5800   -1.1190   -2.6370 H   0  0  0  0  0  0  0  0  0  0  0  0
   -2.9670   -2.5340   -1.6200 H   0  0  0  0  0  0  0  0  0  0  0  0
   -3.9960    0.1640   -0.6950 H   0  0  0  0  0  0  0  0  0  0  0  0
   -3.5830   -0.5210    1.5300 H   0  0  0  0  0  0  0  0  0  0  0  0
   -2.9690   -2.1650    0.9530 H   0  0  0  0  0  0  0  0  0  0  0  0
   -5.1590   -2.4340    1.8040 H   0  0  0  0  0  0  0  0  0  0  0  0
   -5.7720   -1.0180    0.7860 H   0  0  0  0  0  0  0  0  0  0  0  0
   -1.5660   -0.7200   -1.4510 H   0  0  0  0  0  0  0  0  0  0  0  0
   -2.1730    1.7240   -0.0160 H   0  0  0  0  0  0  0  0  0  0  0  0
   -2.1730    1.4760   -1.7750 H   0  0  0  0  0  0  0  0  0  0  0  0
   -0.0810    1.1720   -3.0040 H   0  0  0  0  0  0  0  0  0  0  0  0
    2.3570    1.6240   -3.0680 H   0  0  0  0  0  0  0  0  0  0  0  0
    2.9090    1.5100    2.0440 H   0  0  0  0  0  0  0  0  0  0  0  0
    2.5710    3.2920    1.7930 H   0  0  0  0  0  0  0  0  0  0  0  0
    5.2500    2.2700   -2.3730 H   0  0  0  0  0  0  0  0  0  0  0  0
    6.9370    5.0350    1.4110 H   0  0  0  0  0  0  0  0  0  0  0  0
    8.0840    5.5540    3.5480 H   0  0  0  0  0  0  0  0  0  0  0  0
    6.9080    1.7290    5.1090 H   0  0  0  0  0  0  0  0  0  0  0  0
    5.7600    1.2100    2.9720 H   0  0  0  0  0  0  0  0  0  0  0  0
   -0.0800    1.7720    1.2490 H   0  0  0  0  0  0  0  0  0  0  0  0
  1 29  1  0  0  0  0
  1 30  1  0  0  0  0
  1 31  1  0  0  0  0
  1  2  1  0  0  0  0
  2 32  1  0  0  0  0
  2  3  1  0  0  0  0
  3 33  1  0  0  0  0
  3 34  1  0  0  0  0
  3  4  1  0  0  0  0
  4 35  1  0  0  0  0
  4 36  1  0  0  0  0
  4  5  1  0  0  0  0
  5 37  1  0  0  0  0
  5  6  1  0  0  0  0
  6 38  1  0  0  0  0
  6 39  1  0  0  0  0
  6  7  1  0  0  0  0
  7  2  1  0  0  0  0
  7 40  1  0  0  0  0
  7 41  1  0  0  0  0
  5  8  1  0  0  0  0
  8 42  1  0  0  0  0
  8  9  1  0  0  0  0
  9 43  1  0  0  0  0
  9 44  1  0  0  0  0
  9 10  1  0  0  0  0
 10 11  2  0  0  0  0
 11 45  1  0  0  0  0
 11 12  1  0  0  0  0
 12 46  1  0  0  0  0
 12 13  2  0  0  0  0
 13 14  1  0  0  0  0
 14 15  1  0  0  0  0
 15 47  1  0  0  0  0
 15 48  1  0  0  0  0
 15 16  1  0  0  0  0
 16 17  1  0  0  0  0
 17 18  2  0  0  0  0
 18 19  1  0  0  0  0
 19 49  1  0  0  0  0
 19 20  1  0  0  0  0
 20 13  1  0  0  0  0
 20 16  2  0  0  0  0
 17 21  1  0  0  0  0
 21 22  2  0  0  0  0
 22 50  1  0  0  0  0
 22 23  1  0  0  0  0
 23 51  1  0  0  0  0
 23 24  2  0  0  0  0
 24 25  1  0  0  0  0
 24 26  1  0  0  0  0
 26 52  1  0  0  0  0
 26 27  2  0  0  0  0
 27 21  1  0  0  0  0
 27 53  1  0  0  0  0
 14 28  2  0  0  0  0
 28 10  1  0  0  0  0
 28 54  1  0  0  0  0
M  END
>  <LOGBIO>
6.0900

>  <PRED_LOGBIO>
6.2200

>  <XV_RES>
-0.2360

>  <WHL_TMPL>
3

>  <ANCH>
26-28;21-13

$$$$
ROW2
  -MTS-   01071500393D 0   0.00000     0.00000     0

 39 43  0  0  0  0  0  0  0  0999 V2000
    2.8720   -1.8470   -1.2690 N   0  0  0  0  0  0  0  0  0  0  0  0
    3.8380   -1.5840   -0.2880 C   0  0  0  0  0  0  0  0  0  0  0  0
    5.1950   -1.7680   -0.5750 C   0  0  0  0  0  0  0  0  0  0  0  0
    6.1600   -1.5060    0.4040 C   0  0  0  0  0  0  0  0  0  0  0  0
    5.7680   -1.0600    1.6720 C   0  0  0  0  0  0  0  0  0  0  0  0
    4.4100   -0.8750    1.9590 C   0  0  0  0  0  0  0  0  0  0  0  0
    3.4450   -1.1370    0.9790 C   0  0  0  0  0  0  0  0  0  0  0  0
    2.0100   -0.9420    1.2830 C   0  0  0  0  0  0  0  0  0  0  0  0
    1.5100    0.3470    1.5060 C   0  0  0  0  0  0  0  0  0  0  0  0
    0.1530    0.5310    1.7930 C   0  0  0  0  0  0  0  0  0  0  0  0
   -0.5990    1.7020    2.0550 N   0  0  0  0  0  0  0  0  0  0  0  0
   -1.9450    1.3350    2.2870 C   0  0  0  0  0  0  0  0  0  0  0  0
   -3.0760    2.1050    2.5860 C   0  0  0  0  0  0  0  0  0  0  0  0
   -4.3160    1.4840    2.7730 C   0  0  0  0  0  0  0  0  0  0  0  0
   -4.4270    0.0930    2.6620 C   0  0  0  0  0  0  0  0  0  0  0  0
   -5.6410   -0.5150    2.8450 O   0  0  0  0  0  0  0  0  0  0  0  0
   -3.2960   -0.6770    2.3630 C   0  0  0  0  0  0  0  0  0  0  0  0
   -2.0560   -0.0560    2.1760 C   0  0  0  0  0  0  0  0  0  0  0  0
   -0.7060   -0.5730    1.8580 C   0  0  0  0  0  0  0  0  0  0  0  0
   -0.2060   -1.8620    1.6360 C   0  0  0  0  0  0  0  0  0  0  0  0
   -0.8030   -3.2160    1.6240 C   0  0  0  0  0  0  0  0  0  0  0  0
   -1.9850   -3.4820    1.8340 O   0  0  0  0  0  0  0  0  0  0  0  0
    0.1550   -4.0960    1.3500 N   0  0  0  0  0  0  0  0  0  0  0  0
    1.3330   -3.5040    1.1720 C   0  0  0  0  0  0  0  0  0  0  0  0
    2.3920   -4.0720    0.9070 O   0  0  0  0  0  0  0  0  0  0  0  0
    1.1520   -2.0460    1.3480 C   0  0  0  0  0  0  0  0  0  0  0  0
    2.4700   -2.7710   -1.3470 H   0  0  0  0  0  0  0  0  0  0  0  0
    2.5780   -1.1140   -1.8980 H   0  0  0  0  0  0  0  0  0  0  0  0
    5.4980   -2.1120   -1.5530 H   0  0  0  0  0  0  0  0  0  0  0  0
    7.2070   -1.6480    0.1810 H   0  0  0  0  0  0  0  0  0  0  0  0
    6.5120   -0.8590    2.4280 H   0  0  0  0  0  0  0  0  0  0  0  0
    4.1070   -0.5300    2.9360 H   0  0  0  0  0  0  0  0  0  0  0  0
    2.1720    1.1990    1.4560 H   0  0  0  0  0  0  0  0  0  0  0  0
   -0.2340    2.6430    2.0720 H   0  0  0  0  0  0  0  0  0  0  0  0
   -2.9910    3.1780    2.6720 H   0  0  0  0  0  0  0  0  0  0  0  0
   -5.1880    2.0780    3.0030 H   0  0  0  0  0  0  0  0  0  0  0  0
   -5.7730   -0.7540    3.7760 H   0  0  0  0  0  0  0  0  0  0  0  0
   -3.3810   -1.7500    2.2780 H   0  0  0  0  0  0  0  0  0  0  0  0
    0.0070   -5.0930    1.2840 H   0  0  0  0  0  0  0  0  0  0  0  0
  1 27  1  0  0  0  0
  1 28  1  0  0  0  0
  1  2  1  0  0  0  0
  2  3  2  0  0  0  0
  3 29  1  0  0  0  0
  3  4  1  0  0  0  0
  4 30  1  0  0  0  0
  4  5  2  0  0  0  0
  5 31  1  0  0  0  0
  5  6  1  0  0  0  0
  6 32  1  0  0  0  0
  6  7  2  0  0  0  0
  7  2  1  0  0  0  0
  7  8  1  0  0  0  0
  8  9  2  0  0  0  0
  9 33  1  0  0  0  0
  9 10  1  0  0  0  0
 10 11  1  0  0  0  0
 11 34  1  0  0  0  0
 11 12  1  0  0  0  0
 12 13  2  0  0  0  0
 13 35  1  0  0  0  0
 13 14  1  0  0  0  0
 14 36  1  0  0  0  0
 14 15  2  0  0  0  0
 15 16  1  0  0  0  0
 16 37  1  0  0  0  0
 15 17  1  0  0  0  0
 17 38  1  0  0  0  0
 17 18  2  0  0  0  0
 18 12  1  0  0  0  0
 18 19  1  0  0  0  0
 19 10  2  0  0  0  0
 19 20  1  0  0  0  0
 20 21  1  0  0  0  0
 21 22  2  0  0  0  0
 21 23  1  0  0  0  0
 23 39  1  0  0  0  0
 23 24  1  0  0  0  0
 24 25  2  0  0  0  0
 24 26  1  0  0  0  0
 26  8  1  0  0  0  0
 26 20  2  0  0  0  0
M  END
>  <LOGBIO>
6.1000

>  <PRED_LOGBIO>
6.1400

>  <XV_RES>
-0.0610

>  <WHL_TMPL>
1

>  <ANCH>
5-31;13-11

$$$$
ROW4
  -MTS-   01071500393D 0   0.00000     0.00000     0

 49 51  0  0  0  0  0  0  0  0999 V2000
    5.3180   -3.5690   -2.1570 C   0  0  0  0  0  0  0  0  0  0  0  0
    5.5790   -2.2060   -1.8160 O   0  0  0  0  0  0  0  0  0  0  0  0
    5.1950   -1.7680   -0.5750 C   0  0  0  0  0  0  0  0  0  0  0  0
    3.8380   -1.5840   -0.2880 C   0  0  0  0  0  0  0  0  0  0  0  0
    3.4450   -1.1370    0.9790 C   0  0  0  0  0  0  0  0  0  0  0  0
    2.0100   -0.9420    1.2830 C   0  0  0  0  0  0  0  0  0  0  0  0
    1.0600   -1.5480    0.3390 N   0  0  0  0  0  0  0  0  0  0  0  0
    0.7440   -0.5830   -0.7250 C   0  0  0  0  0  0  0  0  0  0  0  0
   -0.2760   -1.1690   -1.7180 C   0  0  0  0  0  0  0  0  0  0  0  0
    0.2080   -2.5150   -2.2910 C   0  0  0  0  0  0  0  0  0  0  0  0
    0.6500   -3.4740   -1.1700 C   0  0  0  0  0  0  0  0  0  0  0  0
    1.6310   -2.7900   -0.2010 C   0  0  0  0  0  0  0  0  0  0  0  0
    4.4100   -0.8750    1.9590 C   0  0  0  0  0  0  0  0  0  0  0  0
    5.7680   -1.0600    1.6720 C   0  0  0  0  0  0  0  0  0  0  0  0
    6.1600   -1.5060    0.4040 C   0  0  0  0  0  0  0  0  0  0  0  0
    7.4890   -1.6870    0.1230 N   0  0  0  0  0  0  0  0  0  0  0  0
    8.4050   -1.4380    1.0540 C   0  0  0  0  0  0  0  0  0  0  0  0
    8.0550   -1.0380    2.1850 O   0  0  0  0  0  0  0  0  0  0  0  0
    9.6950   -1.6130    0.7810 N   0  0  0  0  0  0  0  0  0  0  0  0
   10.6700   -1.3480    1.7720 C   0  0  0  0  0  0  0  0  0  0  0  0
   11.2300   -0.0700    1.8820 C   0  0  0  0  0  0  0  0  0  0  0  0
   12.1530    0.1710    2.8240 N   0  0  0  0  0  0  0  0  0  0  0  0
   12.5450   -0.8000    3.6600 C   0  0  0  0  0  0  0  0  0  0  0  0
   11.9840   -2.0770    3.5480 C   0  0  0  0  0  0  0  0  0  0  0  0
   11.0620   -2.3200    2.6080 N   0  0  0  0  0  0  0  0  0  0  0  0
   13.5440   -0.5280    4.6750 C   0  0  0  0  0  0  0  0  0  0  0  0
   14.3440   -0.3100    5.4870 N   0  0  0  0  0  0  0  0  0  0  0  0
    4.2450   -3.7420   -2.2000 H   0  0  0  0  0  0  0  0  0  0  0  0
    5.6990   -3.7170   -3.1650 H   0  0  0  0  0  0  0  0  0  0  0  0
    5.8190   -4.1900   -1.4170 H   0  0  0  0  0  0  0  0  0  0  0  0
    3.0940   -1.7870   -1.0440 H   0  0  0  0  0  0  0  0  0  0  0  0
    1.8440    0.1310    1.2100 H   0  0  0  0  0  0  0  0  0  0  0  0
    1.8180   -1.3640    2.2670 H   0  0  0  0  0  0  0  0  0  0  0  0
    1.6550   -0.3170   -1.2560 H   0  0  0  0  0  0  0  0  0  0  0  0
    0.3250    0.3190   -0.2830 H   0  0  0  0  0  0  0  0  0  0  0  0
   -1.2310   -1.3130   -1.2160 H   0  0  0  0  0  0  0  0  0  0  0  0
   -0.4340   -0.4660   -2.5330 H   0  0  0  0  0  0  0  0  0  0  0  0
    1.0410   -2.3420   -2.9680 H   0  0  0  0  0  0  0  0  0  0  0  0
   -0.5940   -2.9740   -2.8640 H   0  0  0  0  0  0  0  0  0  0  0  0
   -0.2240   -3.8160   -0.6190 H   0  0  0  0  0  0  0  0  0  0  0  0
    1.1250   -4.3490   -1.6080 H   0  0  0  0  0  0  0  0  0  0  0  0
    2.5600   -2.5670   -0.7230 H   0  0  0  0  0  0  0  0  0  0  0  0
    1.8610   -3.4670    0.6200 H   0  0  0  0  0  0  0  0  0  0  0  0
    4.1070   -0.5300    2.9370 H   0  0  0  0  0  0  0  0  0  0  0  0
    6.5120   -0.8590    2.4280 H   0  0  0  0  0  0  0  0  0  0  0  0
    7.7720   -2.0100   -0.7910 H   0  0  0  0  0  0  0  0  0  0  0  0
    9.9790   -1.9360   -0.1330 H   0  0  0  0  0  0  0  0  0  0  0  0
   10.9200    0.7180    1.2120 H   0  0  0  0  0  0  0  0  0  0  0  0
   12.2950   -2.8660    4.2190 H   0  0  0  0  0  0  0  0  0  0  0  0
  1 28  1  0  0  0  0
  1 29  1  0  0  0  0
  1 30  1  0  0  0  0
  1  2  1  0  0  0  0
  2  3  1  0  0  0  0
  3  4  2  0  0  0  0
  4 31  1  0  0  0  0
  4  5  1  0  0  0  0
  5  6  1  0  0  0  0
  6 32  1  0  0  0  0
  6 33  1  0  0  0  0
  6  7  1  0  0  0  0
  7  8  1  0  0  0  0
  8 34  1  0  0  0  0
  8 35  1  0  0  0  0
  8  9  1  0  0  0  0
  9 36  1  0  0  0  0
  9 37  1  0  0  0  0
  9 10  1  0  0  0  0
 10 38  1  0  0  0  0
 10 39  1  0  0  0  0
 10 11  1  0  0  0  0
 11 40  1  0  0  0  0
 11 41  1  0  0  0  0
 11 12  1  0  0  0  0
 12  7  1  0  0  0  0
 12 42  1  0  0  0  0
 12 43  1  0  0  0  0
  5 13  2  0  0  0  0
 13 44  1  0  0  0  0
 13 14  1  0  0  0  0
 14 45  1  0  0  0  0
 14 15  2  0  0  0  0
 15  3  1  0  0  0  0
 15 16  1  0  0  0  0
 16 46  1  0  0  0  0
 16 17  1  0  0  0  0
 17 18  2  0  0  0  0
 17 19  1  0  0  0  0
 19 47  1  0  0  0  0
 19 20  1  0  0  0  0
 20 21  2  0  0  0  0
 21 48  1  0  0  0  0
 21 22  1  0  0  0  0
 22 23  2  0  0  0  0
 23 24  1  0  0  0  0
 24 49  1  0  0  0  0
 24 25  2  0  0  0  0
 25 20  1  0  0  0  0
 23 26  1  0  0  0  0
 26 27  3  0  0  0  0
M  END
>  <LOGBIO>
8.0000

>  <PRED_LOGBIO>
7.5500

>  <XV_RES>
0.7700

>  <WHL_TMPL>
1

>  <ANCH>
35-36;5-1

$$$$
ROW5
  -MTS-   01071500393D 0   0.00000     0.00000     0

 40 42  0  0  0  0  0  0  0  0999 V2000
   -5.5450   -0.7390   -1.8570 N   0  0  0  0  0  0  0  0  0  0  0  0
   -4.0280   -0.4850   -1.9350 C   0  0  0  0  0  0  0  0  0  0  0  0
   -3.3520   -0.7030   -0.5700 C   0  0  0  0  0  0  0  0  0  0  0  0
   -1.9480   -0.2710   -0.6310 N   0  0  0  0  0  0  0  0  0  0  0  0
   -0.9730   -1.1480   -0.4110 C   0  0  0  0  0  0  0  0  0  0  0  0
   -1.2450   -2.3200   -0.1560 O   0  0  0  0  0  0  0  0  0  0  0  0
    0.4410   -0.7140   -0.4720 C   0  0  0  0  0  0  0  0  0  0  0  0
    1.4120   -1.3480    0.3120 C   0  0  0  0  0  0  0  0  0  0  0  0
    2.6920   -0.9570    0.2590 N   0  0  0  0  0  0  0  0  0  0  0  0
    3.0920    0.0440   -0.5370 C   0  0  0  0  0  0  0  0  0  0  0  0
    2.1710    0.7190   -1.3470 C   0  0  0  0  0  0  0  0  0  0  0  0
    0.8250    0.3350   -1.3150 C   0  0  0  0  0  0  0  0  0  0  0  0
    2.6150    1.8240   -2.2250 C   0  0  0  0  0  0  0  0  0  0  0  0
    3.2030    2.9730   -1.8650 C   0  0  0  0  0  0  0  0  0  0  0  0
    3.5320    3.8700   -2.8890 N   0  0  0  0  0  0  0  0  0  0  0  0
    3.2400    3.5220   -4.1280 C   0  0  0  0  0  0  0  0  0  0  0  0
    3.4700    4.2380   -5.2730 N   0  0  0  0  0  0  0  0  0  0  0  0
    2.4890    5.1370   -5.7540 C   0  0  0  0  0  0  0  0  0  0  0  0
    1.5130    4.6840   -6.6490 C   0  0  0  0  0  0  0  0  0  0  0  0
    0.5510    5.5890   -7.1130 C   0  0  0  0  0  0  0  0  0  0  0  0
   -0.6820    5.0730   -8.2270 Cl  0  0  0  0  0  0  0  0  0  0  0  0
    0.5970    6.9160   -6.6690 C   0  0  0  0  0  0  0  0  0  0  0  0
    1.5990    7.3070   -5.7730 C   0  0  0  0  0  0  0  0  0  0  0  0
    2.5030    6.4140   -5.3490 N   0  0  0  0  0  0  0  0  0  0  0  0
    2.4870    1.9260   -3.9880 S   0  0  0  0  0  0  0  0  0  0  0  0
   -6.0280    0.1090   -2.1170 H   0  0  0  0  0  0  0  0  0  0  0  0
   -5.7640   -1.4310   -2.5600 H   0  0  0  0  0  0  0  0  0  0  0  0
   -3.9050    0.5700   -2.1730 H   0  0  0  0  0  0  0  0  0  0  0  0
   -3.6010   -1.1920   -2.6430 H   0  0  0  0  0  0  0  0  0  0  0  0
   -3.3410   -1.7770   -0.3950 H   0  0  0  0  0  0  0  0  0  0  0  0
   -3.8770   -0.1010    0.1690 H   0  0  0  0  0  0  0  0  0  0  0  0
   -1.7240    0.6910   -0.8400 H   0  0  0  0  0  0  0  0  0  0  0  0
    1.1260   -2.1580    0.9660 H   0  0  0  0  0  0  0  0  0  0  0  0
    4.1330    0.3320   -0.5540 H   0  0  0  0  0  0  0  0  0  0  0  0
    0.0950    0.8410   -1.9300 H   0  0  0  0  0  0  0  0  0  0  0  0
    3.4140    3.1980   -0.8300 H   0  0  0  0  0  0  0  0  0  0  0  0
    4.3400    4.1250   -5.7730 H   0  0  0  0  0  0  0  0  0  0  0  0
    1.5020    3.6540   -6.9750 H   0  0  0  0  0  0  0  0  0  0  0  0
   -0.1350    7.6310   -7.0140 H   0  0  0  0  0  0  0  0  0  0  0  0
    1.6430    8.3280   -5.4240 H   0  0  0  0  0  0  0  0  0  0  0  0
  1 26  1  0  0  0  0
  1 27  1  0  0  0  0
  1  2  1  0  0  0  0
  2 28  1  0  0  0  0
  2 29  1  0  0  0  0
  2  3  1  0  0  0  0
  3 30  1  0  0  0  0
  3 31  1  0  0  0  0
  3  4  1  0  0  0  0
  4 32  1  0  0  0  0
  4  5  1  0  0  0  0
  5  6  2  0  0  0  0
  5  7  1  0  0  0  0
  7  8  2  0  0  0  0
  8 33  1  0  0  0  0
  8  9  1  0  0  0  0
  9 10  2  0  0  0  0
 10 34  1  0  0  0  0
 10 11  1  0  0  0  0
 11 12  2  0  0  0  0
 12  7  1  0  0  0  0
 12 35  1  0  0  0  0
 11 13  1  0  0  0  0
 13 14  2  0  0  0  0
 14 36  1  0  0  0  0
 14 15  1  0  0  0  0
 15 16  2  0  0  0  0
 16 17  1  0  0  0  0
 17 37  1  0  0  0  0
 17 18  1  0  0  0  0
 18 19  2  0  0  0  0
 19 38  1  0  0  0  0
 19 20  1  0  0  0  0
 20 21  1  0  0  0  0
 20 22  2  0  0  0  0
 22 39  1  0  0  0  0
 22 23  1  0  0  0  0
 23 40  1  0  0  0  0
 23 24  2  0  0  0  0
 24 18  1  0  0  0  0
 16 25  1  0  0  0  0
 25 13  1  0  0  0  0
M  END
>  <LOGBIO>
7.8000

>  <PRED_LOGBIO>
7.7600

>  <XV_RES>
-0.0490

>  <WHL_TMPL>
3

>  <ANCH>
25-44;12-13

$$$$
ROW6
  -MTS-   01071500393D 0   0.00000     0.00000     0

 56 59  0  0  0  0  0  0  0  0999 V2000
   -6.1830    0.0320   -0.6860 C   0  0  0  0  0  0  0  0  0  0  0  0
   -5.5180   -0.2790    0.5870 N   0  0  0  0  0  0  0  0  0  0  0  0
   -4.0910    0.0680    0.5400 C   0  0  0  0  0  0  0  0  0  0  0  0
   -3.3520   -0.7030   -0.5700 C   0  0  0  0  0  0  0  0  0  0  0  0
   -1.9480   -0.2710   -0.6310 N   0  0  0  0  0  0  0  0  0  0  0  0
   -0.9730   -1.1480   -0.4110 C   0  0  0  0  0  0  0  0  0  0  0  0
   -1.2450   -2.3200   -0.1560 O   0  0  0  0  0  0  0  0  0  0  0  0
    0.4410   -0.7140   -0.4720 C   0  0  0  0  0  0  0  0  0  0  0  0
    1.4120   -1.3480    0.3120 C   0  0  0  0  0  0  0  0  0  0  0  0
    2.6920   -0.9570    0.2590 N   0  0  0  0  0  0  0  0  0  0  0  0
    3.0920    0.0440   -0.5370 C   0  0  0  0  0  0  0  0  0  0  0  0
    2.1710    0.7190   -1.3470 C   0  0  0  0  0  0  0  0  0  0  0  0
    0.8250    0.3350   -1.3150 C   0  0  0  0  0  0  0  0  0  0  0  0
    2.6150    1.8240   -2.2250 C   0  0  0  0  0  0  0  0  0  0  0  0
    3.2030    2.9730   -1.8650 C   0  0  0  0  0  0  0  0  0  0  0  0
    3.5320    3.8700   -2.8890 N   0  0  0  0  0  0  0  0  0  0  0  0
    3.2400    3.5220   -4.1280 C   0  0  0  0  0  0  0  0  0  0  0  0
    3.4700    4.2380   -5.2730 N   0  0  0  0  0  0  0  0  0  0  0  0
    2.4890    5.1370   -5.7540 C   0  0  0  0  0  0  0  0  0  0  0  0
    1.5130    4.6840   -6.6490 C   0  0  0  0  0  0  0  0  0  0  0  0
    0.5510    5.5890   -7.1130 C   0  0  0  0  0  0  0  0  0  0  0  0
    0.5970    6.9160   -6.6690 C   0  0  0  0  0  0  0  0  0  0  0  0
    1.5990    7.3070   -5.7730 C   0  0  0  0  0  0  0  0  0  0  0  0
    2.5030    6.4140   -5.3490 N   0  0  0  0  0  0  0  0  0  0  0  0
   -0.4520    5.1690   -8.0190 N   0  0  0  0  0  0  0  0  0  0  0  0
   -0.1410    4.6160   -9.3450 C   0  0  0  0  0  0  0  0  0  0  0  0
   -0.9900    3.3710   -9.6650 C   0  0  0  0  0  0  0  0  0  0  0  0
   -2.3820    3.6220   -9.4560 O   0  0  0  0  0  0  0  0  0  0  0  0
   -2.6590    3.9790   -8.0990 C   0  0  0  0  0  0  0  0  0  0  0  0
   -1.8860    5.2520   -7.7070 C   0  0  0  0  0  0  0  0  0  0  0  0
    2.4870    1.9260   -3.9880 S   0  0  0  0  0  0  0  0  0  0  0  0
   -7.2630    0.0010   -0.5580 H   0  0  0  0  0  0  0  0  0  0  0  0
   -5.9270    1.0610   -0.9290 H   0  0  0  0  0  0  0  0  0  0  0  0
   -5.8170   -0.6850   -1.4180 H   0  0  0  0  0  0  0  0  0  0  0  0
   -5.5640   -1.2820    0.6950 H   0  0  0  0  0  0  0  0  0  0  0  0
   -3.6640   -0.2690    1.4820 H   0  0  0  0  0  0  0  0  0  0  0  0
   -3.9950    1.1310    0.3300 H   0  0  0  0  0  0  0  0  0  0  0  0
   -3.8100   -0.4100   -1.5120 H   0  0  0  0  0  0  0  0  0  0  0  0
   -3.3880   -1.7630   -0.3280 H   0  0  0  0  0  0  0  0  0  0  0  0
   -1.7240    0.6910   -0.8400 H   0  0  0  0  0  0  0  0  0  0  0  0
    1.1260   -2.1580    0.9660 H   0  0  0  0  0  0  0  0  0  0  0  0
    4.1330    0.3320   -0.5540 H   0  0  0  0  0  0  0  0  0  0  0  0
    0.0950    0.8410   -1.9300 H   0  0  0  0  0  0  0  0  0  0  0  0
    3.4140    3.1980   -0.8300 H   0  0  0  0  0  0  0  0  0  0  0  0
    4.3400    4.1250   -5.7730 H   0  0  0  0  0  0  0  0  0  0  0  0
    1.5020    3.6540   -6.9750 H   0  0  0  0  0  0  0  0  0  0  0  0
   -0.1350    7.6310   -7.0140 H   0  0  0  0  0  0  0  0  0  0  0  0
    1.6430    8.3280   -5.4240 H   0  0  0  0  0  0  0  0  0  0  0  0
   -0.3140    5.3770  -10.1030 H   0  0  0  0  0  0  0  0  0  0  0  0
    0.9140    4.3560   -9.3890 H   0  0  0  0  0  0  0  0  0  0  0  0
   -0.6720    2.5440   -9.0340 H   0  0  0  0  0  0  0  0  0  0  0  0
   -0.8260    3.0780  -10.7000 H   0  0  0  0  0  0  0  0  0  0  0  0
   -2.3670    3.1620   -7.4430 H   0  0  0  0  0  0  0  0  0  0  0  0
   -3.7260    4.1520   -7.9800 H   0  0  0  0  0  0  0  0  0  0  0  0
   -2.3180    6.1090   -8.2210 H   0  0  0  0  0  0  0  0  0  0  0  0
   -2.0130    5.4370   -6.6420 H   0  0  0  0  0  0  0  0  0  0  0  0
  1 32  1  0  0  0  0
  1 33  1  0  0  0  0
  1 34  1  0  0  0  0
  1  2  1  0  0  0  0
  2 35  1  0  0  0  0
  2  3  1  0  0  0  0
  3 36  1  0  0  0  0
  3 37  1  0  0  0  0
  3  4  1  0  0  0  0
  4 38  1  0  0  0  0
  4 39  1  0  0  0  0
  4  5  1  0  0  0  0
  5 40  1  0  0  0  0
  5  6  1  0  0  0  0
  6  7  2  0  0  0  0
  6  8  1  0  0  0  0
  8  9  2  0  0  0  0
  9 41  1  0  0  0  0
  9 10  1  0  0  0  0
 10 11  2  0  0  0  0
 11 42  1  0  0  0  0
 11 12  1  0  0  0  0
 12 13  2  0  0  0  0
 13  8  1  0  0  0  0
 13 43  1  0  0  0  0
 12 14  1  0  0  0  0
 14 15  2  0  0  0  0
 15 44  1  0  0  0  0
 15 16  1  0  0  0  0
 16 17  2  0  0  0  0
 17 18  1  0  0  0  0
 18 45  1  0  0  0  0
 18 19  1  0  0  0  0
 19 20  2  0  0  0  0
 20 46  1  0  0  0  0
 20 21  1  0  0  0  0
 21 22  2  0  0  0  0
 22 47  1  0  0  0  0
 22 23  1  0  0  0  0
 23 48  1  0  0  0  0
 23 24  2  0  0  0  0
 24 19  1  0  0  0  0
 21 25  1  0  0  0  0
 25 26  1  0  0  0  0
 26 49  1  0  0  0  0
 26 50  1  0  0  0  0
 26 27  1  0  0  0  0
 27 51  1  0  0  0  0
 27 52  1  0  0  0  0
 27 28  1  0  0  0  0
 28 29  1  0  0  0  0
 29 53  1  0  0  0  0
 29 54  1  0  0  0  0
 29 30  1  0  0  0  0
 30 25  1  0  0  0  0
 30 55  1  0  0  0  0
 30 56  1  0  0  0  0
 17 31  1  0  0  0  0
 31 14  1  0  0  0  0
M  END
>  <LOGBIO>
9.0000

>  <PRED_LOGBIO>
9.6400

>  <XV_RES>
-0.7600

>  <WHL_TMPL>
3

>  <ANCH>
25-44;15-16

$$$$
ROW7
  -MTS-   01071500393D 0   0.00000     0.00000     0

 38 41  0  0  0  0  0  0  0  0999 V2000
    7.4460   -2.0630   -1.0200 N   0  0  0  0  0  0  0  0  0  0  0  0
    6.0840   -2.0180   -1.1530 C   0  0  0  0  0  0  0  0  0  0  0  0
    5.5330   -2.3700   -2.3220 C   0  0  0  0  0  0  0  0  0  0  0  0
    4.0580   -2.3080   -2.4250 C   0  0  0  0  0  0  0  0  0  0  0  0
    3.3420   -1.9170   -1.3880 N   0  0  0  0  0  0  0  0  0  0  0  0
    3.9600   -1.5570   -0.1850 C   0  0  0  0  0  0  0  0  0  0  0  0
    3.4450   -1.1370    0.9790 C   0  0  0  0  0  0  0  0  0  0  0  0
    4.5770   -0.9040    1.9040 C   0  0  0  0  0  0  0  0  0  0  0  0
    5.6880   -1.1930    1.2520 N   0  0  0  0  0  0  0  0  0  0  0  0
    5.3260   -1.6140   -0.0860 N   0  0  0  0  0  0  0  0  0  0  0  0
    2.0100   -0.9420    1.2830 C   0  0  0  0  0  0  0  0  0  0  0  0
    1.2700    0.1460    1.5350 C   0  0  0  0  0  0  0  0  0  0  0  0
   -0.0480   -0.2480    1.7590 O   0  0  0  0  0  0  0  0  0  0  0  0
   -0.1170   -1.6350    1.6400 C   0  0  0  0  0  0  0  0  0  0  0  0
    1.1030   -2.1090    1.3520 C   0  0  0  0  0  0  0  0  0  0  0  0
    3.3730   -2.6920   -3.7150 C   0  0  0  0  0  0  0  0  0  0  0  0
    2.4140   -3.8700   -3.4710 C   0  0  0  0  0  0  0  0  0  0  0  0
    1.5530   -4.1610   -4.7140 C   0  0  0  0  0  0  0  0  0  0  0  0
    0.8850   -2.8800   -5.2460 C   0  0  0  0  0  0  0  0  0  0  0  0
    1.8760   -1.8270   -5.5110 N   0  0  0  0  0  0  0  0  0  0  0  0
    2.6200   -1.4790   -4.2920 C   0  0  0  0  0  0  0  0  0  0  0  0
    7.8780   -1.8860   -1.9160 H   0  0  0  0  0  0  0  0  0  0  0  0
    7.7220   -2.9760   -0.6880 H   0  0  0  0  0  0  0  0  0  0  0  0
    6.1410   -2.6870   -3.1560 H   0  0  0  0  0  0  0  0  0  0  0  0
    4.5070   -0.5600    2.9250 H   0  0  0  0  0  0  0  0  0  0  0  0
    1.6340    1.1620    1.5590 H   0  0  0  0  0  0  0  0  0  0  0  0
   -1.0090   -2.2300    1.7600 H   0  0  0  0  0  0  0  0  0  0  0  0
    1.3720   -3.1440    1.1990 H   0  0  0  0  0  0  0  0  0  0  0  0
    4.1670   -2.9940   -4.3950 H   0  0  0  0  0  0  0  0  0  0  0  0
    1.7650   -3.6410   -2.6280 H   0  0  0  0  0  0  0  0  0  0  0  0
    2.9880   -4.7580   -3.2130 H   0  0  0  0  0  0  0  0  0  0  0  0
    2.1770   -4.5940   -5.4940 H   0  0  0  0  0  0  0  0  0  0  0  0
    0.7870   -4.8910   -4.4620 H   0  0  0  0  0  0  0  0  0  0  0  0
    0.1610   -2.5200   -4.5180 H   0  0  0  0  0  0  0  0  0  0  0  0
    0.3440   -3.1060   -6.1630 H   0  0  0  0  0  0  0  0  0  0  0  0
    1.4070   -1.0030   -5.8580 H   0  0  0  0  0  0  0  0  0  0  0  0
    1.9300   -1.0930   -3.5440 H   0  0  0  0  0  0  0  0  0  0  0  0
    3.3300   -0.6850   -4.5150 H   0  0  0  0  0  0  0  0  0  0  0  0
  1 22  1  0  0  0  0
  1 23  1  0  0  0  0
  1  2  1  0  0  0  0
  2  3  2  0  0  0  0
  3 24  1  0  0  0  0
  3  4  1  0  0  0  0
  4  5  2  0  0  0  0
  5  6  1  0  0  0  0
  6  7  2  0  0  0  0
  7  8  1  0  0  0  0
  8 25  1  0  0  0  0
  8  9  2  0  0  0  0
  9 10  1  0  0  0  0
 10  2  1  0  0  0  0
 10  6  1  0  0  0  0
  7 11  1  0  0  0  0
 11 12  2  0  0  0  0
 12 26  1  0  0  0  0
 12 13  1  0  0  0  0
 13 14  1  0  0  0  0
 14 27  1  0  0  0  0
 14 15  2  0  0  0  0
 15 11  1  0  0  0  0
 15 28  1  0  0  0  0
  4 16  1  0  0  0  0
 16 29  1  0  0  0  0
 16 17  1  0  0  0  0
 17 30  1  0  0  0  0
 17 31  1  0  0  0  0
 17 18  1  0  0  0  0
 18 32  1  0  0  0  0
 18 33  1  0  0  0  0
 18 19  1  0  0  0  0
 19 34  1  0  0  0  0
 19 35  1  0  0  0  0
 19 20  1  0  0  0  0
 20 36  1  0  0  0  0
 20 21  1  0  0  0  0
 21 16  1  0  0  0  0
 21 37  1  0  0  0  0
 21 38  1  0  0  0  0
M  END
>  <LOGBIO>
6.0900

>  <PRED_LOGBIO>
6.1700

>  <XV_RES>
-0.0640

>  <WHL_TMPL>
1

>  <ANCH>
6-29;15-21

$$$$
ROW9
  -MTS-   01071500393D 0   0.00000     0.00000     0

 57 60  0  0  0  0  0  0  0  0999 V2000
    0.8140    4.0970   -5.9840 C   0  0  0  0  0  0  0  0  0  0  0  0
    1.4850    3.6640   -4.7500 N   0  0  0  0  0  0  0  0  0  0  0  0
    0.5200    3.6740   -3.6410 C   0  0  0  0  0  0  0  0  0  0  0  0
    1.1710    3.2060   -2.3270 C   0  0  0  0  0  0  0  0  0  0  0  0
    1.8700    1.9220   -2.4820 N   0  0  0  0  0  0  0  0  0  0  0  0
    2.7460    1.8360   -3.6600 C   0  0  0  0  0  0  0  0  0  0  0  0
    2.0660    2.3290   -4.9500 C   0  0  0  0  0  0  0  0  0  0  0  0
    1.7120    0.8520   -1.5700 C   0  0  0  0  0  0  0  0  0  0  0  0
    2.8220    0.3560   -0.8750 C   0  0  0  0  0  0  0  0  0  0  0  0
    2.6650   -0.7030    0.0280 C   0  0  0  0  0  0  0  0  0  0  0  0
    3.7510   -1.1890    0.7080 O   0  0  0  0  0  0  0  0  0  0  0  0
    4.4960   -2.2530    0.1110 C   0  0  0  0  0  0  0  0  0  0  0  0
    5.6410   -2.6360    1.0170 C   0  0  0  0  0  0  0  0  0  0  0  0
    5.4720   -3.6230    1.9960 C   0  0  0  0  0  0  0  0  0  0  0  0
    6.5540   -3.9550    2.8200 C   0  0  0  0  0  0  0  0  0  0  0  0
    7.7730   -3.2900    2.6400 C   0  0  0  0  0  0  0  0  0  0  0  0
    7.9040   -2.3500    1.6940 N   0  0  0  0  0  0  0  0  0  0  0  0
    6.8870   -2.0100    0.8900 C   0  0  0  0  0  0  0  0  0  0  0  0
    1.4000   -1.2640    0.2360 C   0  0  0  0  0  0  0  0  0  0  0  0
    1.2420   -2.3340    1.1490 N   0  0  0  0  0  0  0  0  0  0  0  0
    0.9730   -2.0830    2.4270 C   0  0  0  0  0  0  0  0  0  0  0  0
    0.8600   -0.9030    2.8220 O   0  0  0  0  0  0  0  0  0  0  0  0
    0.8250   -3.0890    3.2850 N   0  0  0  0  0  0  0  0  0  0  0  0
    0.5390   -2.8230    4.6450 C   0  0  0  0  0  0  0  0  0  0  0  0
    1.5830   -2.6580    5.5630 C   0  0  0  0  0  0  0  0  0  0  0  0
    1.3010   -2.4060    6.8490 N   0  0  0  0  0  0  0  0  0  0  0  0
    0.0300   -2.3100    7.2640 C   0  0  0  0  0  0  0  0  0  0  0  0
   -1.0120   -2.4760    6.3450 C   0  0  0  0  0  0  0  0  0  0  0  0
   -0.7320   -2.7280    5.0590 N   0  0  0  0  0  0  0  0  0  0  0  0
   -0.2630   -2.0380    8.6580 C   0  0  0  0  0  0  0  0  0  0  0  0
   -0.4970   -1.8190    9.7730 N   0  0  0  0  0  0  0  0  0  0  0  0
    0.2910   -0.7680   -0.4590 C   0  0  0  0  0  0  0  0  0  0  0  0
    0.4470    0.2910   -1.3620 C   0  0  0  0  0  0  0  0  0  0  0  0
   -0.9320    0.9080   -2.2250 Cl  0  0  0  0  0  0  0  0  0  0  0  0
   -0.2360    3.8150   -5.9450 H   0  0  0  0  0  0  0  0  0  0  0  0
    0.8970    5.1770   -6.0820 H   0  0  0  0  0  0  0  0  0  0  0  0
    1.2860    3.6190   -6.8400 H   0  0  0  0  0  0  0  0  0  0  0  0
   -0.3170    3.0220   -3.8830 H   0  0  0  0  0  0  0  0  0  0  0  0
    0.1270    4.6800   -3.5110 H   0  0  0  0  0  0  0  0  0  0  0  0
    1.8750    3.9600   -1.9820 H   0  0  0  0  0  0  0  0  0  0  0  0
    0.4080    3.1090   -1.5580 H   0  0  0  0  0  0  0  0  0  0  0  0
    3.6470    2.4190   -3.4820 H   0  0  0  0  0  0  0  0  0  0  0  0
    3.0690    0.8060   -3.7940 H   0  0  0  0  0  0  0  0  0  0  0  0
    1.2810    1.6310   -5.2360 H   0  0  0  0  0  0  0  0  0  0  0  0
    2.7980    2.3690   -5.7540 H   0  0  0  0  0  0  0  0  0  0  0  0
    3.7980    0.7890   -1.0350 H   0  0  0  0  0  0  0  0  0  0  0  0
    4.8880   -1.9260   -0.8500 H   0  0  0  0  0  0  0  0  0  0  0  0
    3.8460   -3.1130   -0.0360 H   0  0  0  0  0  0  0  0  0  0  0  0
    4.5210   -4.1200    2.1140 H   0  0  0  0  0  0  0  0  0  0  0  0
    6.4500   -4.7120    3.5830 H   0  0  0  0  0  0  0  0  0  0  0  0
    8.6150   -3.5370    3.2690 H   0  0  0  0  0  0  0  0  0  0  0  0
    7.0300   -1.2480    0.1390 H   0  0  0  0  0  0  0  0  0  0  0  0
    1.3340   -3.2880    0.8300 H   0  0  0  0  0  0  0  0  0  0  0  0
    0.9170   -4.0430    2.9660 H   0  0  0  0  0  0  0  0  0  0  0  0
    2.6090   -2.7330    5.2370 H   0  0  0  0  0  0  0  0  0  0  0  0
   -2.0390   -2.4000    6.6700 H   0  0  0  0  0  0  0  0  0  0  0  0
   -0.6850   -1.2010   -0.2980 H   0  0  0  0  0  0  0  0  0  0  0  0
  1 35  1  0  0  0  0
  1 36  1  0  0  0  0
  1 37  1  0  0  0  0
  1  2  1  0  0  0  0
  2  3  1  0  0  0  0
  3 38  1  0  0  0  0
  3 39  1  0  0  0  0
  3  4  1  0  0  0  0
  4 40  1  0  0  0  0
  4 41  1  0  0  0  0
  4  5  1  0  0  0  0
  5  6  1  0  0  0  0
  6 42  1  0  0  0  0
  6 43  1  0  0  0  0
  6  7  1  0  0  0  0
  7  2  1  0  0  0  0
  7 44  1  0  0  0  0
  7 45  1  0  0  0  0
  5  8  1  0  0  0  0
  8  9  2  0  0  0  0
  9 46  1  0  0  0  0
  9 10  1  0  0  0  0
 10 11  1  0  0  0  0
 11 12  1  0  0  0  0
 12 47  1  0  0  0  0
 12 48  1  0  0  0  0
 12 13  1  0  0  0  0
 13 14  2  0  0  0  0
 14 49  1  0  0  0  0
 14 15  1  0  0  0  0
 15 50  1  0  0  0  0
 15 16  2  0  0  0  0
 16 51  1  0  0  0  0
 16 17  1  0  0  0  0
 17 18  2  0  0  0  0
 18 13  1  0  0  0  0
 18 52  1  0  0  0  0
 10 19  2  0  0  0  0
 19 20  1  0  0  0  0
 20 53  1  0  0  0  0
 20 21  1  0  0  0  0
 21 22  2  0  0  0  0
 21 23  1  0  0  0  0
 23 54  1  0  0  0  0
 23 24  1  0  0  0  0
 24 25  2  0  0  0  0
 25 55  1  0  0  0  0
 25 26  1  0  0  0  0
 26 27  2  0  0  0  0
 27 28  1  0  0  0  0
 28 56  1  0  0  0  0
 28 29  2  0  0  0  0
 29 24  1  0  0  0  0
 27 30  1  0  0  0  0
 30 31  3  0  0  0  0
 19 32  1  0  0  0  0
 32 57  1  0  0  0  0
 32 33  2  0  0  0  0
 33  8  1  0  0  0  0
 33 34  1  0  0  0  0
M  END
>  <LOGBIO>
7.4200

>  <PRED_LOGBIO>
8.3600

>  <XV_RES>
-1.4710

>  <WHL_TMPL>
3

>  <ANCH>
20-21;40-41

$$$$
ROW11
  -MTS-   01071500393D 0   0.00000     0.00000     0

 35 38  0  0  0  0  0  0  0  0999 V2000
   -6.6160    1.8420    4.7190 N   0  0  0  0  0  0  0  0  0  0  0  0
   -5.9630    1.1260    3.7500 C   0  0  0  0  0  0  0  0  0  0  0  0
   -4.7460    0.6250    3.8520 N   0  0  0  0  0  0  0  0  0  0  0  0
   -4.4470   -0.0340    2.6540 C   0  0  0  0  0  0  0  0  0  0  0  0
   -3.1680   -0.7500    2.3320 C   0  0  0  0  0  0  0  0  0  0  0  0
   -2.0470   -0.0330    2.1770 C   0  0  0  0  0  0  0  0  0  0  0  0
   -1.8470    1.4300    2.2780 C   0  0  0  0  0  0  0  0  0  0  0  0
   -0.5750    1.6990    2.0510 N   0  0  0  0  0  0  0  0  0  0  0  0
    0.1530    0.5310    1.7940 C   0  0  0  0  0  0  0  0  0  0  0  0
    1.5110    0.3460    1.5060 C   0  0  0  0  0  0  0  0  0  0  0  0
    2.0090   -0.9430    1.2830 C   0  0  0  0  0  0  0  0  0  0  0  0
    1.1500   -2.0470    1.3480 C   0  0  0  0  0  0  0  0  0  0  0  0
   -0.2070   -1.8620    1.6360 C   0  0  0  0  0  0  0  0  0  0  0  0
   -0.7060   -0.5730    1.8590 C   0  0  0  0  0  0  0  0  0  0  0  0
   -2.9170    2.4000    2.6030 C   0  0  0  0  0  0  0  0  0  0  0  0
   -2.6950    3.5680    2.2910 O   0  0  0  0  0  0  0  0  0  0  0  0
   -4.0880    2.1680    3.1900 N   0  0  0  0  0  0  0  0  0  0  0  0
   -4.6380    0.8940    3.6730 C   0  0  0  0  0  0  0  0  0  0  0  0
   -4.5590   -0.2590    2.6550 C   0  0  0  0  0  0  0  0  0  0  0  0
   -5.5100    0.0890    1.8480 C   0  0  0  0  0  0  0  0  0  0  0  0
   -5.6230   -0.4170    0.5800 O   0  0  0  0  0  0  0  0  0  0  0  0
   -6.4650    0.8090    2.5160 N   0  0  0  0  0  0  0  0  0  0  0  0
   -7.1880    1.3650    5.4000 H   0  0  0  0  0  0  0  0  0  0  0  0
   -6.5250    2.8470    4.7510 H   0  0  0  0  0  0  0  0  0  0  0  0
    2.1730    1.1970    1.4560 H   0  0  0  0  0  0  0  0  0  0  0  0
    3.0570   -1.0860    1.0620 H   0  0  0  0  0  0  0  0  0  0  0  0
    1.5350   -3.0410    1.1760 H   0  0  0  0  0  0  0  0  0  0  0  0
   -0.8700   -2.7130    1.6860 H   0  0  0  0  0  0  0  0  0  0  0  0
   -4.6790    2.9770    3.3200 H   0  0  0  0  0  0  0  0  0  0  0  0
   -5.6990    1.0730    3.8340 H   0  0  0  0  0  0  0  0  0  0  0  0
   -4.0790    0.5910    4.5560 H   0  0  0  0  0  0  0  0  0  0  0  0
   -5.0600   -1.1000    3.1300 H   0  0  0  0  0  0  0  0  0  0  0  0
   -5.0130    0.0890    1.7300 H   0  0  0  0  0  0  0  0  0  0  0  0
   -5.9950   -1.3120    0.5940 H   0  0  0  0  0  0  0  0  0  0  0  0
   -7.3770    1.0620    2.1610 H   0  0  0  0  0  0  0  0  0  0  0  0
  1 23  1  0  0  0  0
  1 24  1  0  0  0  0
  1  2  1  0  0  0  0
  2  3  2  0  0  0  0
  3  4  1  0  0  0  0
  4  5  1  0  0  0  0
  5  6  2  0  0  0  0
  6  7  1  0  0  0  0
  7  8  2  0  0  0  0
  8  9  1  0  0  0  0
  9 10  2  0  0  0  0
 10 25  1  0  0  0  0
 10 11  1  0  0  0  0
 11 26  1  0  0  0  0
 11 12  2  0  0  0  0
 12 27  1  0  0  0  0
 12 13  1  0  0  0  0
 13 28  1  0  0  0  0
 13 14  2  0  0  0  0
 14  6  1  0  0  0  0
 14  9  1  0  0  0  0
  7 15  1  0  0  0  0
 15 16  2  0  0  0  0
 15 17  1  0  0  0  0
 17 29  1  0  0  0  0
 17 18  1  0  0  0  0
 18 30  1  0  0  0  0
 18 31  1  0  0  0  0
 18 19  1  0  0  0  0
 19  5  1  0  0  0  0
 19 32  1  0  0  0  0
 19 33  1  0  0  0  0
  4 20  2  0  0  0  0
 20 21  1  0  0  0  0
 21 34  1  0  0  0  0
 20 22  1  0  0  0  0
 22  2  1  0  0  0  0
 22 35  1  0  0  0  0
M  END
>  <LOGBIO>
6.6300

>  <PRED_LOGBIO>
6.0100

>  <XV_RES>
0.6260

>  <WHL_TMPL>
1

>  <ANCH>
9-10;11-20

$$$$
ROW12
  -MTS-   01071500393D 0   0.00000     0.00000     0

 60 63  0  0  0  0  0  0  0  0999 V2000
   -6.3480    2.6660   -2.6190 C   0  0  0  0  0  0  0  0  0  0  0  0
   -5.2640    1.7430   -2.0700 C   0  0  0  0  0  0  0  0  0  0  0  0
   -5.1000    1.9850   -0.5700 C   0  0  0  0  0  0  0  0  0  0  0  0
   -4.0150    1.0600   -0.0200 C   0  0  0  0  0  0  0  0  0  0  0  0
   -3.8520    1.3020    1.4800 C   0  0  0  0  0  0  0  0  0  0  0  0
   -2.5590    0.2010    2.1340 S   0  0  0  0  0  0  0  0  0  0  0  0
   -1.0270    0.5350    1.3130 C   0  0  0  0  0  0  0  0  0  0  0  0
   -0.7360   -0.1300    0.2100 N   0  0  0  0  0  0  0  0  0  0  0  0
    0.4630    0.1000   -0.4750 C   0  0  0  0  0  0  0  0  0  0  0  0
    0.7740   -0.6040   -1.6440 C   0  0  0  0  0  0  0  0  0  0  0  0
    1.9800   -0.3570   -2.3110 C   0  0  0  0  0  0  0  0  0  0  0  0
    2.8750    0.5960   -1.8080 C   0  0  0  0  0  0  0  0  0  0  0  0
    2.5640    1.3000   -0.6390 C   0  0  0  0  0  0  0  0  0  0  0  0
    1.3580    1.0520    0.0280 C   0  0  0  0  0  0  0  0  0  0  0  0
    0.9800    1.7680    1.2670 C   0  0  0  0  0  0  0  0  0  0  0  0
    1.7260    2.6150    1.7550 O   0  0  0  0  0  0  0  0  0  0  0  0
   -0.1840    1.4760    1.8420 N   0  0  0  0  0  0  0  0  0  0  0  0
   -0.5580    2.1520    3.0270 C   0  0  0  0  0  0  0  0  0  0  0  0
    0.2440    2.0580    4.1700 C   0  0  0  0  0  0  0  0  0  0  0  0
   -0.1260    2.7270    5.3430 C   0  0  0  0  0  0  0  0  0  0  0  0
   -1.2990    3.4910    5.3720 C   0  0  0  0  0  0  0  0  0  0  0  0
   -2.1020    3.5850    4.2290 C   0  0  0  0  0  0  0  0  0  0  0  0
   -1.7310    2.9160    3.0560 C   0  0  0  0  0  0  0  0  0  0  0  0
   -5.1580    1.0170    2.1810 C   0  0  0  0  0  0  0  0  0  0  0  0
   -5.2140    0.1460    3.0470 O   0  0  0  0  0  0  0  0  0  0  0  0
   -6.2490    1.7070    1.8610 N   0  0  0  0  0  0  0  0  0  0  0  0
   -6.6060    2.9590    2.5430 C   0  0  0  0  0  0  0  0  0  0  0  0
   -7.8450    2.7760    3.4390 C   0  0  0  0  0  0  0  0  0  0  0  0
   -9.2060    1.9300    2.5980 S   0  0  0  0  0  0  0  0  0  0  0  0
  -10.0020    1.2170    3.5490 O   0  0  0  0  0  0  0  0  0  0  0  0
  -10.0450    2.8840    1.9420 O   0  0  0  0  0  0  0  0  0  0  0  0
   -8.5100    0.7790    1.3860 C   0  0  0  0  0  0  0  0  0  0  0  0
   -7.1690    1.2640    0.8040 C   0  0  0  0  0  0  0  0  0  0  0  0
   -7.2890    2.4600   -2.1140 H   0  0  0  0  0  0  0  0  0  0  0  0
   -6.4640    2.4940   -3.6870 H   0  0  0  0  0  0  0  0  0  0  0  0
   -6.0630    3.7020   -2.4480 H   0  0  0  0  0  0  0  0  0  0  0  0
   -5.5480    0.7070   -2.2410 H   0  0  0  0  0  0  0  0  0  0  0  0
   -4.3220    1.9480   -2.5750 H   0  0  0  0  0  0  0  0  0  0  0  0
   -4.8160    3.0210   -0.3990 H   0  0  0  0  0  0  0  0  0  0  0  0
   -6.0420    1.7790   -0.0650 H   0  0  0  0  0  0  0  0  0  0  0  0
   -4.3000    0.0240   -0.1920 H   0  0  0  0  0  0  0  0  0  0  0  0
   -3.0740    1.2660   -0.5250 H   0  0  0  0  0  0  0  0  0  0  0  0
   -3.5670    2.3380    1.6510 H   0  0  0  0  0  0  0  0  0  0  0  0
    0.0840   -1.3390   -2.0310 H   0  0  0  0  0  0  0  0  0  0  0  0
    2.2190   -0.9000   -3.2130 H   0  0  0  0  0  0  0  0  0  0  0  0
    3.8050    0.7870   -2.3230 H   0  0  0  0  0  0  0  0  0  0  0  0
    3.2540    2.0350   -0.2510 H   0  0  0  0  0  0  0  0  0  0  0  0
    1.1490    1.4690    4.1480 H   0  0  0  0  0  0  0  0  0  0  0  0
    0.4930    2.6540    6.2250 H   0  0  0  0  0  0  0  0  0  0  0  0
   -1.5850    4.0070    6.2760 H   0  0  0  0  0  0  0  0  0  0  0  0
   -3.0060    4.1740    4.2510 H   0  0  0  0  0  0  0  0  0  0  0  0
   -2.3500    2.9890    2.1740 H   0  0  0  0  0  0  0  0  0  0  0  0
   -6.8060    3.7320    1.8030 H   0  0  0  0  0  0  0  0  0  0  0  0
   -5.7670    3.2940    3.1500 H   0  0  0  0  0  0  0  0  0  0  0  0
   -7.5670    2.2150    4.3280 H   0  0  0  0  0  0  0  0  0  0  0  0
   -8.1860    3.7490    3.7860 H   0  0  0  0  0  0  0  0  0  0  0  0
   -8.3700   -0.1940    1.8510 H   0  0  0  0  0  0  0  0  0  0  0  0
   -9.2230    0.6340    0.5770 H   0  0  0  0  0  0  0  0  0  0  0  0
   -7.3490    2.0860    0.1130 H   0  0  0  0  0  0  0  0  0  0  0  0
   -6.7070    0.4580    0.2370 H   0  0  0  0  0  0  0  0  0  0  0  0
  1 34  1  0  0  0  0
  1 35  1  0  0  0  0
  1 36  1  0  0  0  0
  1  2  1  0  0  0  0
  2 37  1  0  0  0  0
  2 38  1  0  0  0  0
  2  3  1  0  0  0  0
  3 39  1  0  0  0  0
  3 40  1  0  0  0  0
  3  4  1  0  0  0  0
  4 41  1  0  0  0  0
  4 42  1  0  0  0  0
  4  5  1  0  0  0  0
  5 43  1  0  0  0  0
  5  6  1  0  0  0  0
  6  7  1  0  0  0  0
  7  8  2  0  0  0  0
  8  9  1  0  0  0  0
  9 10  1  0  0  0  0
 10 44  1  0  0  0  0
 10 11  2  0  0  0  0
 11 45  1  0  0  0  0
 11 12  1  0  0  0  0
 12 46  1  0  0  0  0
 12 13  2  0  0  0  0
 13 47  1  0  0  0  0
 13 14  1  0  0  0  0
 14  9  2  0  0  0  0
 14 15  1  0  0  0  0
 15 16  2  0  0  0  0
 15 17  1  0  0  0  0
 17  7  1  0  0  0  0
 17 18  1  0  0  0  0
 18 19  2  0  0  0  0
 19 48  1  0  0  0  0
 19 20  1  0  0  0  0
 20 49  1  0  0  0  0
 20 21  2  0  0  0  0
 21 50  1  0  0  0  0
 21 22  1  0  0  0  0
 22 51  1  0  0  0  0
 22 23  2  0  0  0  0
 23 18  1  0  0  0  0
 23 52  1  0  0  0  0
  5 24  1  0  0  0  0
 24 25  2  0  0  0  0
 24 26  1  0  0  0  0
 26 27  1  0  0  0  0
 27 53  1  0  0  0  0
 27 54  1  0  0  0  0
 27 28  1  0  0  0  0
 28 55  1  0  0  0  0
 28 56  1  0  0  0  0
 28 29  1  0  0  0  0
 29 30  2  0  0  0  0
 29 31  2  0  0  0  0
 29 32  1  0  0  0  0
 32 57  1  0  0  0  0
 32 58  1  0  0  0  0
 32 33  1  0  0  0  0
 33 26  1  0  0  0  0
 33 59  1  0  0  0  0
 33 60  1  0  0  0  0
M  END
>  <LOGBIO>
5.2200

>  <PRED_LOGBIO>
5.2700

>  <XV_RES>
-0.0010

>  <WHL_TMPL>
2

>  <ANCH>
1-2;30-29

$$$$
ROW13
  -MTS-   01071500393D 0   0.00000     0.00000     0

 37 41  0  0  0  0  0  0  0  0999 V2000
   -5.4610    0.6850    2.9240 O   0  0  0  0  0  0  0  0  0  0  0  0
   -4.4740   -0.2210    2.6410 C   0  0  0  0  0  0  0  0  0  0  0  0
   -4.7760   -1.5860    2.5710 C   0  0  0  0  0  0  0  0  0  0  0  0
   -3.7680   -2.5130    2.2810 C   0  0  0  0  0  0  0  0  0  0  0  0
   -2.4560   -2.0750    2.0630 C   0  0  0  0  0  0  0  0  0  0  0  0
   -1.2710   -2.7850    1.7590 N   0  0  0  0  0  0  0  0  0  0  0  0
   -0.2060   -1.8620    1.6360 C   0  0  0  0  0  0  0  0  0  0  0  0
    1.1520   -2.0460    1.3480 C   0  0  0  0  0  0  0  0  0  0  0  0
    2.0100   -0.9420    1.2830 C   0  0  0  0  0  0  0  0  0  0  0  0
    3.4450   -1.1370    0.9790 C   0  0  0  0  0  0  0  0  0  0  0  0
    4.4100   -0.8750    1.9590 C   0  0  0  0  0  0  0  0  0  0  0  0
    5.7680   -1.0600    1.6720 C   0  0  0  0  0  0  0  0  0  0  0  0
    6.1600   -1.5060    0.4040 C   0  0  0  0  0  0  0  0  0  0  0  0
    5.1950   -1.7680   -0.5750 C   0  0  0  0  0  0  0  0  0  0  0  0
    5.5790   -2.2060   -1.8160 Cl  0  0  0  0  0  0  0  0  0  0  0  0
    3.8380   -1.5840   -0.2880 C   0  0  0  0  0  0  0  0  0  0  0  0
    2.6390   -1.9110   -1.5060 Cl  0  0  0  0  0  0  0  0  0  0  0  0
    1.5100    0.3470    1.5060 C   0  0  0  0  0  0  0  0  0  0  0  0
    2.1130    1.6980    1.5150 C   0  0  0  0  0  0  0  0  0  0  0  0
    3.2960    1.9610    1.3050 O   0  0  0  0  0  0  0  0  0  0  0  0
    1.1560    2.5800    1.7900 N   0  0  0  0  0  0  0  0  0  0  0  0
   -0.0230    1.9900    1.9680 C   0  0  0  0  0  0  0  0  0  0  0  0
   -1.0800    2.5610    2.2330 O   0  0  0  0  0  0  0  0  0  0  0  0
    0.1520    0.5310    1.7930 C   0  0  0  0  0  0  0  0  0  0  0  0
   -0.7060   -0.5730    1.8580 C   0  0  0  0  0  0  0  0  0  0  0  0
   -2.1530   -0.7100    2.1330 C   0  0  0  0  0  0  0  0  0  0  0  0
   -3.1620    0.2170    2.4220 C   0  0  0  0  0  0  0  0  0  0  0  0
   -5.8870    1.0000    2.1120 H   0  0  0  0  0  0  0  0  0  0  0  0
   -5.7880   -1.9240    2.7390 H   0  0  0  0  0  0  0  0  0  0  0  0
   -4.0010   -3.5660    2.2270 H   0  0  0  0  0  0  0  0  0  0  0  0
   -1.1970   -3.7870    1.6480 H   0  0  0  0  0  0  0  0  0  0  0  0
    1.5370   -3.0400    1.1760 H   0  0  0  0  0  0  0  0  0  0  0  0
    4.1070   -0.5300    2.9370 H   0  0  0  0  0  0  0  0  0  0  0  0
    6.5120   -0.8590    2.4280 H   0  0  0  0  0  0  0  0  0  0  0  0
    7.2070   -1.6480    0.1810 H   0  0  0  0  0  0  0  0  0  0  0  0
    1.3060    3.5770    1.8560 H   0  0  0  0  0  0  0  0  0  0  0  0
   -2.9290    1.2700    2.4770 H   0  0  0  0  0  0  0  0  0  0  0  0
  1 28  1  0  0  0  0
  1  2  1  0  0  0  0
  2  3  2  0  0  0  0
  3 29  1  0  0  0  0
  3  4  1  0  0  0  0
  4 30  1  0  0  0  0
  4  5  2  0  0  0  0
  5  6  1  0  0  0  0
  6 31  1  0  0  0  0
  6  7  1  0  0  0  0
  7  8  2  0  0  0  0
  8 32  1  0  0  0  0
  8  9  1  0  0  0  0
  9 10  1  0  0  0  0
 10 11  2  0  0  0  0
 11 33  1  0  0  0  0
 11 12  1  0  0  0  0
 12 34  1  0  0  0  0
 12 13  2  0  0  0  0
 13 35  1  0  0  0  0
 13 14  1  0  0  0  0
 14 15  1  0  0  0  0
 14 16  2  0  0  0  0
 16 10  1  0  0  0  0
 16 17  1  0  0  0  0
  9 18  2  0  0  0  0
 18 19  1  0  0  0  0
 19 20  2  0  0  0  0
 19 21  1  0  0  0  0
 21 36  1  0  0  0  0
 21 22  1  0  0  0  0
 22 23  2  0  0  0  0
 22 24  1  0  0  0  0
 24 18  1  0  0  0  0
 24 25  2  0  0  0  0
 25  7  1  0  0  0  0
 25 26  1  0  0  0  0
 26  5  1  0  0  0  0
 26 27  2  0  0  0  0
 27  2  1  0  0  0  0
 27 37  1  0  0  0  0
M  END
>  <LOGBIO>
6.6200

>  <PRED_LOGBIO>
6.2100

>  <XV_RES>
0.4650

>  <WHL_TMPL>
1

>  <ANCH>
5-31;15-16

$$$$
ROW14
  -MTS-   01071500393D 0   0.00000     0.00000     0

 45 49  0  0  1  0  0  0  0  0999 V2000
    4.0290   -0.5760    3.2340 O   0  0  0  0  0  0  0  0  0  0  0  0
    4.4130   -0.9460    1.9720 C   0  0  0  0  0  0  0  0  0  0  0  0
    5.7130   -1.1220    1.6980 N   0  0  0  0  0  0  0  0  0  0  0  0
    6.1340   -1.4840    0.4790 C   0  0  0  0  0  0  0  0  0  0  0  0
    7.5050   -1.6540    0.2490 C   0  0  0  0  0  0  0  0  0  0  0  0
    7.9600   -2.0310   -1.0200 C   0  0  0  0  0  0  0  0  0  0  0  0
    7.0440   -2.2390   -2.0590 C   0  0  0  0  0  0  0  0  0  0  0  0
    7.6100   -2.7080   -3.6360 Cl  0  0  0  0  0  0  0  0  0  0  0  0
    5.6740   -2.0690   -1.8290 C   0  0  0  0  0  0  0  0  0  0  0  0
    5.2190   -1.6910   -0.5600 C   0  0  0  0  0  0  0  0  0  0  0  0
    3.8540   -1.5150   -0.3060 C   0  0  0  0  0  0  0  0  0  0  0  0
    2.9000   -1.7160   -1.3320 N   0  0  0  0  0  0  0  0  0  0  0  0
    2.5020   -0.5950   -2.1950 C   0  0  1  0  0  0  0  0  0  0  0  0
    3.3910   -0.4780   -3.4470 C   0  0  0  0  0  0  0  0  0  0  0  0
    2.4860   -0.0940   -4.6320 C   0  0  0  0  0  0  0  0  0  0  0  0
    1.1380   -0.0020   -4.0510 N   0  0  0  0  0  0  0  0  0  0  0  0
    1.1080   -0.8040   -2.8160 C   0  0  0  0  0  0  0  0  0  0  0  0
    3.4450   -1.1370    0.9790 C   0  0  0  0  0  0  0  0  0  0  0  0
    2.0100   -0.9420    1.2830 C   0  0  0  0  0  0  0  0  0  0  0  0
    1.3500   -1.5560    2.2470 N   0  0  0  0  0  0  0  0  0  0  0  0
    0.0170   -1.1290    2.2420 C   0  0  0  0  0  0  0  0  0  0  0  0
   -1.0940   -1.4500    3.0310 C   0  0  0  0  0  0  0  0  0  0  0  0
   -2.3310   -0.8440    2.7790 C   0  0  0  0  0  0  0  0  0  0  0  0
   -2.4560    0.0840    1.7380 C   0  0  0  0  0  0  0  0  0  0  0  0
   -1.3450    0.4050    0.9490 C   0  0  0  0  0  0  0  0  0  0  0  0
   -0.1090   -0.2010    1.2010 C   0  0  0  0  0  0  0  0  0  0  0  0
    1.1700   -0.0980    0.6050 N   0  0  0  0  0  0  0  0  0  0  0  0
    3.8620   -1.3540    3.7890 H   0  0  0  0  0  0  0  0  0  0  0  0
    8.2110   -1.4940    1.0500 H   0  0  0  0  0  0  0  0  0  0  0  0
    9.0170   -2.1630   -1.1980 H   0  0  0  0  0  0  0  0  0  0  0  0
    4.9680   -2.2290   -2.6300 H   0  0  0  0  0  0  0  0  0  0  0  0
    2.4940   -2.6300   -1.4710 H   0  0  0  0  0  0  0  0  0  0  0  0
    2.5460    0.2960   -1.5720 H   0  0  0  0  0  0  0  0  0  0  0  0
    3.8590   -1.4400   -3.6440 H   0  0  0  0  0  0  0  0  0  0  0  0
    4.1370    0.2990   -3.2940 H   0  0  0  0  0  0  0  0  0  0  0  0
    2.5230   -0.8420   -5.4210 H   0  0  0  0  0  0  0  0  0  0  0  0
    2.7940    0.8580   -5.0600 H   0  0  0  0  0  0  0  0  0  0  0  0
    0.4680   -0.3730   -4.7090 H   0  0  0  0  0  0  0  0  0  0  0  0
    0.9260   -1.8550   -3.0290 H   0  0  0  0  0  0  0  0  0  0  0  0
    0.3240   -0.4590   -2.1460 H   0  0  0  0  0  0  0  0  0  0  0  0
   -0.9980   -2.1660    3.8340 H   0  0  0  0  0  0  0  0  0  0  0  0
   -3.1880   -1.0910    3.3870 H   0  0  0  0  0  0  0  0  0  0  0  0
   -3.4100    0.5520    1.5430 H   0  0  0  0  0  0  0  0  0  0  0  0
   -1.4420    1.1210    0.1460 H   0  0  0  0  0  0  0  0  0  0  0  0
    1.4190    0.4910   -0.1770 H   0  0  0  0  0  0  0  0  0  0  0  0
  1 28  1  0  0  0  0
  1  2  1  0  0  0  0
  2  3  1  0  0  0  0
  3  4  2  0  0  0  0
  4  5  1  0  0  0  0
  5 29  1  0  0  0  0
  5  6  2  0  0  0  0
  6 30  1  0  0  0  0
  6  7  1  0  0  0  0
  7  8  1  0  0  0  0
  7  9  2  0  0  0  0
  9 31  1  0  0  0  0
  9 10  1  0  0  0  0
 10  4  1  0  0  0  0
 10 11  2  0  0  0  0
 11 12  1  0  0  0  0
 12 32  1  0  0  0  0
 12 13  1  0  0  0  0
 13 33  1  0  0  0  0
 13 14  1  0  0  0  0
 14 34  1  0  0  0  0
 14 35  1  0  0  0  0
 14 15  1  0  0  0  0
 15 36  1  0  0  0  0
 15 37  1  0  0  0  0
 15 16  1  0  0  0  0
 16 38  1  0  0  0  0
 16 17  1  0  0  0  0
 17 13  1  0  0  0  0
 17 39  1  0  0  0  0
 17 40  1  0  0  0  0
 11 18  1  0  0  0  0
 18  2  2  0  0  0  0
 18 19  1  0  0  0  0
 19 20  2  0  0  0  0
 20 21  1  0  0  0  0
 21 22  1  0  0  0  0
 22 41  1  0  0  0  0
 22 23  2  0  0  0  0
 23 42  1  0  0  0  0
 23 24  1  0  0  0  0
 24 43  1  0  0  0  0
 24 25  2  0  0  0  0
 25 44  1  0  0  0  0
 25 26  1  0  0  0  0
 26 21  2  0  0  0  0
 26 27  1  0  0  0  0
 27 19  1  0  0  0  0
 27 45  1  0  0  0  0
M  END
>  <LOGBIO>
9.3000

>  <PRED_LOGBIO>
8.0000

>  <XV_RES>
1.8520

>  <WHL_TMPL>
1

>  <ANCH>
5-6;31-32

$$$$
ROW15
  -MTS-   01071500393D 0   0.00000     0.00000     0

 61 68  0  0  1  0  0  0  0  0999 V2000
    7.8080    1.0060   -4.0670 C   0  0  0  0  0  0  0  0  0  0  0  0
    7.3820   -0.2730   -4.6530 N   0  0  0  0  0  0  0  0  0  0  0  0
    6.3800   -0.9010   -3.7810 C   0  0  2  0  0  0  0  0  0  0  0  0
    6.5230   -2.4210   -3.9830 C   0  0  0  0  0  0  0  0  0  0  0  0
    5.2900   -3.1840   -3.4660 C   0  0  0  0  0  0  0  0  0  0  0  0
    4.0170   -2.6840   -3.8840 O   0  0  0  0  0  0  0  0  0  0  0  0
    3.8640   -1.2710   -3.7260 C   0  0  1  0  0  0  0  0  0  0  0  0
    2.6680   -0.8970   -4.5960 C   0  0  0  0  0  0  0  0  0  0  0  0
    5.0090   -0.3910   -4.2610 C   0  0  2  0  0  0  0  0  0  0  0  0
    4.9990   -0.5370   -5.6830 O   0  0  0  0  0  0  0  0  0  0  0  0
    5.5080   -1.8090   -6.0940 C   0  0  0  0  0  0  0  0  0  0  0  0
    3.5360   -0.7510   -2.3910 N   0  0  0  0  0  0  0  0  0  0  0  0
    2.7180    0.3340   -1.9970 C   0  0  0  0  0  0  0  0  0  0  0  0
    1.9680    1.2480   -2.7470 C   0  0  0  0  0  0  0  0  0  0  0  0
    1.2300    2.2470   -2.0990 C   0  0  0  0  0  0  0  0  0  0  0  0
    1.2430    2.3310   -0.7020 C   0  0  0  0  0  0  0  0  0  0  0  0
    1.9930    1.4170    0.0480 C   0  0  0  0  0  0  0  0  0  0  0  0
    2.7300    0.4190   -0.5990 C   0  0  0  0  0  0  0  0  0  0  0  0
    3.6020   -0.6710   -0.1060 C   0  0  0  0  0  0  0  0  0  0  0  0
    3.9740   -1.0900    1.1770 C   0  0  0  0  0  0  0  0  0  0  0  0
    3.6360   -0.6100    2.5680 C   0  0  0  0  0  0  0  0  0  0  0  0
    4.3410   -1.5170    3.4850 N   0  0  0  0  0  0  0  0  0  0  0  0
    5.0160   -2.4240    2.7840 C   0  0  0  0  0  0  0  0  0  0  0  0
    5.7040   -3.3200    3.2690 O   0  0  0  0  0  0  0  0  0  0  0  0
    4.8160   -2.1970    1.3350 C   0  0  0  0  0  0  0  0  0  0  0  0
    5.3050   -2.8710    0.2100 C   0  0  0  0  0  0  0  0  0  0  0  0
    6.1810   -4.0520    0.0430 C   0  0  0  0  0  0  0  0  0  0  0  0
    6.8590   -4.8720    0.9520 C   0  0  0  0  0  0  0  0  0  0  0  0
    7.6320   -5.9430    0.4870 C   0  0  0  0  0  0  0  0  0  0  0  0
    7.7260   -6.1940   -0.8870 C   0  0  0  0  0  0  0  0  0  0  0  0
    7.0480   -5.3740   -1.7960 C   0  0  0  0  0  0  0  0  0  0  0  0
    6.2750   -4.3030   -1.3320 C   0  0  0  0  0  0  0  0  0  0  0  0
    5.5030   -3.3370   -2.0200 N   0  0  0  0  0  0  0  0  0  0  0  0
    4.9140   -2.4660   -1.0720 C   0  0  0  0  0  0  0  0  0  0  0  0
    4.0720   -1.3600   -1.2310 C   0  0  0  0  0  0  0  0  0  0  0  0
    8.2420    0.8290   -3.0850 H   0  0  0  0  0  0  0  0  0  0  0  0
    8.5500    1.4720   -4.7120 H   0  0  0  0  0  0  0  0  0  0  0  0
    6.9480    1.6650   -3.9700 H   0  0  0  0  0  0  0  0  0  0  0  0
    8.1810   -0.8840   -4.7430 H   0  0  0  0  0  0  0  0  0  0  0  0
    6.5390   -0.6400   -2.7370 H   0  0  0  0  0  0  0  0  0  0  0  0
    7.3590   -2.7340   -3.3610 H   0  0  0  0  0  0  0  0  0  0  0  0
    6.6200   -2.6140   -5.0500 H   0  0  0  0  0  0  0  0  0  0  0  0
    5.3780   -4.1840   -3.8870 H   0  0  0  0  0  0  0  0  0  0  0  0
    1.7510   -1.0180   -4.0230 H   0  0  0  0  0  0  0  0  0  0  0  0
    2.6380   -1.5440   -5.4700 H   0  0  0  0  0  0  0  0  0  0  0  0
    2.7610    0.1390   -4.9150 H   0  0  0  0  0  0  0  0  0  0  0  0
    4.8630    0.6440   -3.9570 H   0  0  0  0  0  0  0  0  0  0  0  0
    4.8950   -2.6000   -5.6670 H   0  0  0  0  0  0  0  0  0  0  0  0
    5.4820   -1.8760   -7.1800 H   0  0  0  0  0  0  0  0  0  0  0  0
    6.5330   -1.9180   -5.7490 H   0  0  0  0  0  0  0  0  0  0  0  0
    1.9580    1.1830   -3.8250 H   0  0  0  0  0  0  0  0  0  0  0  0
    0.6520    2.9520   -2.6770 H   0  0  0  0  0  0  0  0  0  0  0  0
    0.6740    3.1020   -0.2020 H   0  0  0  0  0  0  0  0  0  0  0  0
    2.0030    1.4820    1.1260 H   0  0  0  0  0  0  0  0  0  0  0  0
    2.5690   -0.7570    2.7160 H   0  0  0  0  0  0  0  0  0  0  0  0
    4.0150    0.4030    2.6950 H   0  0  0  0  0  0  0  0  0  0  0  0
    4.3170   -1.4600    4.4930 H   0  0  0  0  0  0  0  0  0  0  0  0
    6.7860   -4.6790    2.0120 H   0  0  0  0  0  0  0  0  0  0  0  0
    8.1550   -6.5760    1.1890 H   0  0  0  0  0  0  0  0  0  0  0  0
    8.3220   -7.0200   -1.2450 H   0  0  0  0  0  0  0  0  0  0  0  0
    7.1210   -5.5670   -2.8560 H   0  0  0  0  0  0  0  0  0  0  0  0
  1 36  1  0  0  0  0
  1 37  1  0  0  0  0
  1 38  1  0  0  0  0
  1  2  1  0  0  0  0
  2 39  1  0  0  0  0
  2  3  1  0  0  0  0
  3 40  1  0  0  0  0
  3  4  1  0  0  0  0
  4 41  1  0  0  0  0
  4 42  1  0  0  0  0
  4  5  1  0  0  0  0
  5 43  1  0  0  0  0
  5  6  1  0  0  0  0
  6  7  1  0  0  0  0
  7  8  1  0  0  0  0
  8 44  1  0  0  0  0
  8 45  1  0  0  0  0
  8 46  1  0  0  0  0
  7  9  1  0  0  0  0
  9  3  1  0  0  0  0
  9 47  1  0  0  0  0
  9 10  1  0  0  0  0
 10 11  1  0  0  0  0
 11 48  1  0  0  0  0
 11 49  1  0  0  0  0
 11 50  1  0  0  0  0
  7 12  1  0  0  0  0
 12 13  1  0  0  0  0
 13 14  2  0  0  0  0
 14 51  1  0  0  0  0
 14 15  1  0  0  0  0
 15 52  1  0  0  0  0
 15 16  2  0  0  0  0
 16 53  1  0  0  0  0
 16 17  1  0  0  0  0
 17 54  1  0  0  0  0
 17 18  2  0  0  0  0
 18 13  1  0  0  0  0
 18 19  1  0  0  0  0
 19 20  2  0  0  0  0
 20 21  1  0  0  0  0
 21 55  1  0  0  0  0
 21 56  1  0  0  0  0
 21 22  1  0  0  0  0
 22 57  1  0  0  0  0
 22 23  1  0  0  0  0
 23 24  2  0  0  0  0
 23 25  1  0  0  0  0
 25 20  1  0  0  0  0
 25 26  2  0  0  0  0
 26 27  1  0  0  0  0
 27 28  2  0  0  0  0
 28 58  1  0  0  0  0
 28 29  1  0  0  0  0
 29 59  1  0  0  0  0
 29 30  2  0  0  0  0
 30 60  1  0  0  0  0
 30 31  1  0  0  0  0
 31 61  1  0  0  0  0
 31 32  2  0  0  0  0
 32 27  1  0  0  0  0
 32 33  1  0  0  0  0
 33  5  1  0  0  0  0
 33 34  1  0  0  0  0
 34 26  1  0  0  0  0
 34 35  2  0  0  0  0
 35 12  1  0  0  0  0
 35 19  1  0  0  0  0
M  END
>  <LOGBIO>
8.0200

>  <PRED_LOGBIO>
8.1500

>  <XV_RES>
-0.3760

>  <WHL_TMPL>
2

>  <ANCH>
11-19;15-20

$$$$
ROW16
  -MTS-   01071500393D 0   0.00000     0.00000     0

 59 64  0  0  0  0  0  0  0  0999 V2000
   -5.6390   -0.5140    2.8470 O   0  0  0  0  0  0  0  0  0  0  0  0
   -4.4250    0.0940    2.6640 C   0  0  0  0  0  0  0  0  0  0  0  0
   -4.3150    1.4850    2.7750 C   0  0  0  0  0  0  0  0  0  0  0  0
   -3.0750    2.1060    2.5870 C   0  0  0  0  0  0  0  0  0  0  0  0
   -1.9440    1.3360    2.2890 C   0  0  0  0  0  0  0  0  0  0  0  0
   -2.0540   -0.0550    2.1770 C   0  0  0  0  0  0  0  0  0  0  0  0
   -3.2950   -0.6760    2.3650 C   0  0  0  0  0  0  0  0  0  0  0  0
   -0.7050   -0.5740    1.8590 C   0  0  0  0  0  0  0  0  0  0  0  0
   -0.2050   -1.8620    1.6360 C   0  0  0  0  0  0  0  0  0  0  0  0
   -0.8020   -3.2170    1.6250 C   0  0  0  0  0  0  0  0  0  0  0  0
   -1.9840   -3.4840    1.8350 O   0  0  0  0  0  0  0  0  0  0  0  0
    0.1570   -4.0970    1.3500 N   0  0  0  0  0  0  0  0  0  0  0  0
    1.3340   -3.5050    1.1720 C   0  0  0  0  0  0  0  0  0  0  0  0
    2.3930   -4.0720    0.9070 O   0  0  0  0  0  0  0  0  0  0  0  0
    1.1520   -2.0460    1.3480 C   0  0  0  0  0  0  0  0  0  0  0  0
    2.0100   -0.9420    1.2830 C   0  0  0  0  0  0  0  0  0  0  0  0
    1.5100    0.3470    1.5060 C   0  0  0  0  0  0  0  0  0  0  0  0
    0.1530    0.5310    1.7940 C   0  0  0  0  0  0  0  0  0  0  0  0
   -0.5970    1.7020    2.0550 N   0  0  0  0  0  0  0  0  0  0  0  0
   -0.0650    3.0720    2.0810 C   0  0  0  0  0  0  0  0  0  0  0  0
   -0.1610    3.6810    0.6830 C   0  0  0  0  0  0  0  0  0  0  0  0
    0.3920    5.1050    0.7090 C   0  0  0  0  0  0  0  0  0  0  0  0
    0.3000    5.6920   -0.6360 N   0  0  0  0  0  0  0  0  0  0  0  0
    1.5330    5.4020   -1.3820 C   0  0  0  0  0  0  0  0  0  0  0  0
    1.4150    5.8590   -2.8480 C   0  0  0  0  0  0  0  0  0  0  0  0
    0.2660    5.2900   -3.4800 O   0  0  0  0  0  0  0  0  0  0  0  0
   -0.9420    5.6220   -2.7900 C   0  0  0  0  0  0  0  0  0  0  0  0
   -0.8840    5.1570   -1.3240 C   0  0  0  0  0  0  0  0  0  0  0  0
    3.4450   -1.1370    0.9790 C   0  0  0  0  0  0  0  0  0  0  0  0
    3.8380   -1.5840   -0.2880 C   0  0  0  0  0  0  0  0  0  0  0  0
    5.1950   -1.7680   -0.5750 C   0  0  0  0  0  0  0  0  0  0  0  0
    6.1600   -1.5060    0.4040 C   0  0  0  0  0  0  0  0  0  0  0  0
    5.7680   -1.0600    1.6720 C   0  0  0  0  0  0  0  0  0  0  0  0
    4.4100   -0.8750    1.9590 C   0  0  0  0  0  0  0  0  0  0  0  0
    3.9220   -0.3190    3.5340 Cl  0  0  0  0  0  0  0  0  0  0  0  0
   -5.7710   -0.7530    3.7780 H   0  0  0  0  0  0  0  0  0  0  0  0
   -5.1870    2.0790    3.0050 H   0  0  0  0  0  0  0  0  0  0  0  0
   -2.9900    3.1790    2.6730 H   0  0  0  0  0  0  0  0  0  0  0  0
   -3.3800   -1.7500    2.2790 H   0  0  0  0  0  0  0  0  0  0  0  0
    0.0080   -5.0940    1.2840 H   0  0  0  0  0  0  0  0  0  0  0  0
    2.1720    1.1990    1.4560 H   0  0  0  0  0  0  0  0  0  0  0  0
    0.9760    3.0510    2.3960 H   0  0  0  0  0  0  0  0  0  0  0  0
   -0.6440    3.6730    2.7790 H   0  0  0  0  0  0  0  0  0  0  0  0
   -1.2020    3.7020    0.3670 H   0  0  0  0  0  0  0  0  0  0  0  0
    0.4180    3.0800   -0.0150 H   0  0  0  0  0  0  0  0  0  0  0  0
    1.4330    5.0840    1.0250 H   0  0  0  0  0  0  0  0  0  0  0  0
   -0.1870    5.7060    1.4070 H   0  0  0  0  0  0  0  0  0  0  0  0
    1.7320    4.3330   -1.3510 H   0  0  0  0  0  0  0  0  0  0  0  0
    2.3700    5.9110   -0.9100 H   0  0  0  0  0  0  0  0  0  0  0  0
    1.3480    6.9450   -2.8840 H   0  0  0  0  0  0  0  0  0  0  0  0
    2.3100    5.5660   -3.3920 H   0  0  0  0  0  0  0  0  0  0  0  0
   -1.0940    6.6990   -2.8230 H   0  0  0  0  0  0  0  0  0  0  0  0
   -1.7850    5.1480   -3.2880 H   0  0  0  0  0  0  0  0  0  0  0  0
   -0.8630    4.0700   -1.2890 H   0  0  0  0  0  0  0  0  0  0  0  0
   -1.7830    5.4850   -0.8060 H   0  0  0  0  0  0  0  0  0  0  0  0
    3.0940   -1.7870   -1.0440 H   0  0  0  0  0  0  0  0  0  0  0  0
    5.4980   -2.1120   -1.5530 H   0  0  0  0  0  0  0  0  0  0  0  0
    7.2070   -1.6480    0.1810 H   0  0  0  0  0  0  0  0  0  0  0  0
    6.5120   -0.8590    2.4280 H   0  0  0  0  0  0  0  0  0  0  0  0
  1 36  1  0  0  0  0
  1  2  1  0  0  0  0
  2  3  2  0  0  0  0
  3 37  1  0  0  0  0
  3  4  1  0  0  0  0
  4 38  1  0  0  0  0
  4  5  2  0  0  0  0
  5  6  1  0  0  0  0
  6  7  2  0  0  0  0
  7  2  1  0  0  0  0
  7 39  1  0  0  0  0
  6  8  1  0  0  0  0
  8  9  2  0  0  0  0
  9 10  1  0  0  0  0
 10 11  2  0  0  0  0
 10 12  1  0  0  0  0
 12 40  1  0  0  0  0
 12 13  1  0  0  0  0
 13 14  2  0  0  0  0
 13 15  1  0  0  0  0
 15  9  1  0  0  0  0
 15 16  2  0  0  0  0
 16 17  1  0  0  0  0
 17 41  1  0  0  0  0
 17 18  2  0  0  0  0
 18  8  1  0  0  0  0
 18 19  1  0  0  0  0
 19  5  1  0  0  0  0
 19 20  1  0  0  0  0
 20 42  1  0  0  0  0
 20 43  1  0  0  0  0
 20 21  1  0  0  0  0
 21 44  1  0  0  0  0
 21 45  1  0  0  0  0
 21 22  1  0  0  0  0
 22 46  1  0  0  0  0
 22 47  1  0  0  0  0
 22 23  1  0  0  0  0
 23 24  1  0  0  0  0
 24 48  1  0  0  0  0
 24 49  1  0  0  0  0
 24 25  1  0  0  0  0
 25 50  1  0  0  0  0
 25 51  1  0  0  0  0
 25 26  1  0  0  0  0
 26 27  1  0  0  0  0
 27 52  1  0  0  0  0
 27 53  1  0  0  0  0
 27 28  1  0  0  0  0
 28 23  1  0  0  0  0
 28 54  1  0  0  0  0
 28 55  1  0  0  0  0
 16 29  1  0  0  0  0
 29 30  2  0  0  0  0
 30 56  1  0  0  0  0
 30 31  1  0  0  0  0
 31 57  1  0  0  0  0
 31 32  2  0  0  0  0
 32 58  1  0  0  0  0
 32 33  1  0  0  0  0
 33 59  1  0  0  0  0
 33 34  2  0  0  0  0
 34 29  1  0  0  0  0
 34 35  1  0  0  0  0
M  END
>  <LOGBIO>
5.9600

>  <PRED_LOGBIO>
6.6100

>  <XV_RES>
-0.8170

>  <WHL_TMPL>
1

>  <ANCH>
6-7;21-22

$$$$
ROW17
  -MTS-   01071500393D 0   0.00000     0.00000     0

 72 76  0  0  0  0  0  0  0  0999 V2000
   -6.3480    2.6660   -2.6190 C   0  0  0  0  0  0  0  0  0  0  0  0
   -5.2640    1.7430   -2.0700 C   0  0  0  0  0  0  0  0  0  0  0  0
   -5.1000    1.9850   -0.5700 C   0  0  0  0  0  0  0  0  0  0  0  0
   -4.0150    1.0600   -0.0200 C   0  0  0  0  0  0  0  0  0  0  0  0
   -3.8520    1.3020    1.4800 C   0  0  0  0  0  0  0  0  0  0  0  0
   -2.5590    0.2010    2.1340 S   0  0  0  0  0  0  0  0  0  0  0  0
   -1.0270    0.5350    1.3130 C   0  0  0  0  0  0  0  0  0  0  0  0
   -0.7360   -0.1300    0.2100 N   0  0  0  0  0  0  0  0  0  0  0  0
    0.4630    0.1000   -0.4750 C   0  0  0  0  0  0  0  0  0  0  0  0
    0.7740   -0.6040   -1.6440 C   0  0  0  0  0  0  0  0  0  0  0  0
    1.9800   -0.3570   -2.3110 C   0  0  0  0  0  0  0  0  0  0  0  0
    2.8750    0.5960   -1.8080 C   0  0  0  0  0  0  0  0  0  0  0  0
    2.5640    1.3000   -0.6390 C   0  0  0  0  0  0  0  0  0  0  0  0
    1.3580    1.0520    0.0280 C   0  0  0  0  0  0  0  0  0  0  0  0
    0.9800    1.7680    1.2670 C   0  0  0  0  0  0  0  0  0  0  0  0
    1.7260    2.6150    1.7550 O   0  0  0  0  0  0  0  0  0  0  0  0
   -0.1840    1.4760    1.8420 N   0  0  0  0  0  0  0  0  0  0  0  0
   -0.5580    2.1520    3.0270 C   0  0  0  0  0  0  0  0  0  0  0  0
    0.2440    2.0580    4.1700 C   0  0  0  0  0  0  0  0  0  0  0  0
   -0.1260    2.7270    5.3430 C   0  0  0  0  0  0  0  0  0  0  0  0
   -1.2990    3.4910    5.3720 C   0  0  0  0  0  0  0  0  0  0  0  0
   -2.1020    3.5850    4.2290 C   0  0  0  0  0  0  0  0  0  0  0  0
   -1.7310    2.9160    3.0560 C   0  0  0  0  0  0  0  0  0  0  0  0
   -5.1580    1.0170    2.1810 C   0  0  0  0  0  0  0  0  0  0  0  0
   -5.2140    0.1460    3.0470 O   0  0  0  0  0  0  0  0  0  0  0  0
   -6.2490    1.7070    1.8610 N   0  0  0  0  0  0  0  0  0  0  0  0
   -6.6130    2.9600    2.5380 C   0  0  0  0  0  0  0  0  0  0  0  0
   -8.0570    2.9350    3.0740 C   0  0  0  0  0  0  0  0  0  0  0  0
   -9.0510    2.5270    1.9700 C   0  0  0  0  0  0  0  0  0  0  0  0
   -8.6310    1.2060    1.2990 C   0  0  0  0  0  0  0  0  0  0  0  0
   -8.7600    0.0800    2.3430 C   0  0  0  0  0  0  0  0  0  0  0  0
  -10.2340   -0.1840    2.7040 C   0  0  0  0  0  0  0  0  0  0  0  0
  -11.0970   -0.3650    1.4420 C   0  0  0  0  0  0  0  0  0  0  0  0
  -10.9530    0.7830    0.5350 N   0  0  0  0  0  0  0  0  0  0  0  0
   -9.5620    0.9660    0.0960 C   0  0  0  0  0  0  0  0  0  0  0  0
   -7.1740    1.2710    0.8050 C   0  0  0  0  0  0  0  0  0  0  0  0
   -7.2890    2.4600   -2.1140 H   0  0  0  0  0  0  0  0  0  0  0  0
   -6.4640    2.4940   -3.6870 H   0  0  0  0  0  0  0  0  0  0  0  0
   -6.0630    3.7020   -2.4480 H   0  0  0  0  0  0  0  0  0  0  0  0
   -5.5480    0.7070   -2.2410 H   0  0  0  0  0  0  0  0  0  0  0  0
   -4.3220    1.9480   -2.5750 H   0  0  0  0  0  0  0  0  0  0  0  0
   -4.8160    3.0210   -0.3990 H   0  0  0  0  0  0  0  0  0  0  0  0
   -6.0420    1.7790   -0.0650 H   0  0  0  0  0  0  0  0  0  0  0  0
   -4.3000    0.0240   -0.1920 H   0  0  0  0  0  0  0  0  0  0  0  0
   -3.0740    1.2660   -0.5250 H   0  0  0  0  0  0  0  0  0  0  0  0
   -3.5670    2.3380    1.6510 H   0  0  0  0  0  0  0  0  0  0  0  0
    0.0840   -1.3390   -2.0310 H   0  0  0  0  0  0  0  0  0  0  0  0
    2.2190   -0.9000   -3.2130 H   0  0  0  0  0  0  0  0  0  0  0  0
    3.8050    0.7870   -2.3230 H   0  0  0  0  0  0  0  0  0  0  0  0
    3.2540    2.0350   -0.2510 H   0  0  0  0  0  0  0  0  0  0  0  0
    1.1490    1.4690    4.1480 H   0  0  0  0  0  0  0  0  0  0  0  0
    0.4930    2.6540    6.2250 H   0  0  0  0  0  0  0  0  0  0  0  0
   -1.5850    4.0070    6.2760 H   0  0  0  0  0  0  0  0  0  0  0  0
   -3.0060    4.1740    4.2510 H   0  0  0  0  0  0  0  0  0  0  0  0
   -2.3500    2.9890    2.1740 H   0  0  0  0  0  0  0  0  0  0  0  0
   -6.4980    3.7910    1.8460 H   0  0  0  0  0  0  0  0  0  0  0  0
   -5.9240    3.1380    3.3610 H   0  0  0  0  0  0  0  0  0  0  0  0
   -8.1240    2.2320    3.9010 H   0  0  0  0  0  0  0  0  0  0  0  0
   -8.3200    3.9210    3.4520 H   0  0  0  0  0  0  0  0  0  0  0  0
   -9.1020    3.3140    1.2210 H   0  0  0  0  0  0  0  0  0  0  0  0
  -10.0440    2.4160    2.4010 H   0  0  0  0  0  0  0  0  0  0  0  0
   -8.3150   -0.8320    1.9490 H   0  0  0  0  0  0  0  0  0  0  0  0
   -8.2110    0.3540    3.2410 H   0  0  0  0  0  0  0  0  0  0  0  0
  -10.6180    0.6490    3.2890 H   0  0  0  0  0  0  0  0  0  0  0  0
  -10.3020   -1.0780    3.3200 H   0  0  0  0  0  0  0  0  0  0  0  0
  -10.7980   -1.2750    0.9250 H   0  0  0  0  0  0  0  0  0  0  0  0
  -12.1420   -0.4700    1.7290 H   0  0  0  0  0  0  0  0  0  0  0  0
  -11.5440    0.6500   -0.2730 H   0  0  0  0  0  0  0  0  0  0  0  0
   -9.2330    0.0820   -0.4460 H   0  0  0  0  0  0  0  0  0  0  0  0
   -9.5020    1.8240   -0.5710 H   0  0  0  0  0  0  0  0  0  0  0  0
   -7.1100    1.9540   -0.0390 H   0  0  0  0  0  0  0  0  0  0  0  0
   -6.8730    0.2900    0.4420 H   0  0  0  0  0  0  0  0  0  0  0  0
  1 37  1  0  0  0  0
  1 38  1  0  0  0  0
  1 39  1  0  0  0  0
  1  2  1  0  0  0  0
  2 40  1  0  0  0  0
  2 41  1  0  0  0  0
  2  3  1  0  0  0  0
  3 42  1  0  0  0  0
  3 43  1  0  0  0  0
  3  4  1  0  0  0  0
  4 44  1  0  0  0  0
  4 45  1  0  0  0  0
  4  5  1  0  0  0  0
  5 46  1  0  0  0  0
  5  6  1  0  0  0  0
  6  7  1  0  0  0  0
  7  8  2  0  0  0  0
  8  9  1  0  0  0  0
  9 10  1  0  0  0  0
 10 47  1  0  0  0  0
 10 11  2  0  0  0  0
 11 48  1  0  0  0  0
 11 12  1  0  0  0  0
 12 49  1  0  0  0  0
 12 13  2  0  0  0  0
 13 50  1  0  0  0  0
 13 14  1  0  0  0  0
 14  9  2  0  0  0  0
 14 15  1  0  0  0  0
 15 16  2  0  0  0  0
 15 17  1  0  0  0  0
 17  7  1  0  0  0  0
 17 18  1  0  0  0  0
 18 19  2  0  0  0  0
 19 51  1  0  0  0  0
 19 20  1  0  0  0  0
 20 52  1  0  0  0  0
 20 21  2  0  0  0  0
 21 53  1  0  0  0  0
 21 22  1  0  0  0  0
 22 54  1  0  0  0  0
 22 23  2  0  0  0  0
 23 18  1  0  0  0  0
 23 55  1  0  0  0  0
  5 24  1  0  0  0  0
 24 25  2  0  0  0  0
 24 26  1  0  0  0  0
 26 27  1  0  0  0  0
 27 56  1  0  0  0  0
 27 57  1  0  0  0  0
 27 28  1  0  0  0  0
 28 58  1  0  0  0  0
 28 59  1  0  0  0  0
 28 29  1  0  0  0  0
 29 60  1  0  0  0  0
 29 61  1  0  0  0  0
 29 30  1  0  0  0  0
 30 31  1  0  0  0  0
 31 62  1  0  0  0  0
 31 63  1  0  0  0  0
 31 32  1  0  0  0  0
 32 64  1  0  0  0  0
 32 65  1  0  0  0  0
 32 33  1  0  0  0  0
 33 66  1  0  0  0  0
 33 67  1  0  0  0  0
 33 34  1  0  0  0  0
 34 68  1  0  0  0  0
 34 35  1  0  0  0  0
 35 30  1  0  0  0  0
 35 69  1  0  0  0  0
 35 70  1  0  0  0  0
 30 36  1  0  0  0  0
 36 26  1  0  0  0  0
 36 71  1  0  0  0  0
 36 72  1  0  0  0  0
M  END
>  <LOGBIO>
5.4200

>  <PRED_LOGBIO>
5.8000

>  <XV_RES>
-0.4490

>  <WHL_TMPL>
2

>  <ANCH>
1-2;30-29

$$$$
ROW18
  -MTS-   01071500393D 0   0.00000     0.00000     0

 47 51  0  0  0  0  0  0  0  0999 V2000
    0.3020    5.6760   -0.5990 O   0  0  0  0  0  0  0  0  0  0  0  0
    0.3920    5.1050    0.7090 C   0  0  0  0  0  0  0  0  0  0  0  0
   -0.1610    3.6810    0.6830 C   0  0  0  0  0  0  0  0  0  0  0  0
   -0.0650    3.0720    2.0810 C   0  0  0  0  0  0  0  0  0  0  0  0
   -0.5970    1.7020    2.0550 N   0  0  0  0  0  0  0  0  0  0  0  0
   -1.9440    1.3360    2.2890 C   0  0  0  0  0  0  0  0  0  0  0  0
   -3.0750    2.1060    2.5870 C   0  0  0  0  0  0  0  0  0  0  0  0
   -4.3150    1.4840    2.7750 C   0  0  0  0  0  0  0  0  0  0  0  0
   -4.4250    0.0930    2.6640 C   0  0  0  0  0  0  0  0  0  0  0  0
   -5.6390   -0.5150    2.8470 O   0  0  0  0  0  0  0  0  0  0  0  0
   -3.2950   -0.6770    2.3650 C   0  0  0  0  0  0  0  0  0  0  0  0
   -2.0540   -0.0550    2.1770 C   0  0  0  0  0  0  0  0  0  0  0  0
   -0.7050   -0.5740    1.8590 C   0  0  0  0  0  0  0  0  0  0  0  0
   -0.2050   -1.8620    1.6360 C   0  0  0  0  0  0  0  0  0  0  0  0
   -0.8010   -3.2170    1.6250 C   0  0  0  0  0  0  0  0  0  0  0  0
   -1.9840   -3.4840    1.8350 O   0  0  0  0  0  0  0  0  0  0  0  0
    0.1570   -4.0970    1.3500 N   0  0  0  0  0  0  0  0  0  0  0  0
    1.3340   -3.5050    1.1720 C   0  0  0  0  0  0  0  0  0  0  0  0
    2.3930   -4.0720    0.9070 O   0  0  0  0  0  0  0  0  0  0  0  0
    1.1520   -2.0460    1.3480 C   0  0  0  0  0  0  0  0  0  0  0  0
    2.0100   -0.9420    1.2830 C   0  0  0  0  0  0  0  0  0  0  0  0
    1.5100    0.3470    1.5060 C   0  0  0  0  0  0  0  0  0  0  0  0
    0.1530    0.5310    1.7940 C   0  0  0  0  0  0  0  0  0  0  0  0
    3.4450   -1.1370    0.9790 C   0  0  0  0  0  0  0  0  0  0  0  0
    3.8380   -1.5840   -0.2880 C   0  0  0  0  0  0  0  0  0  0  0  0
    5.1950   -1.7680   -0.5750 C   0  0  0  0  0  0  0  0  0  0  0  0
    6.1600   -1.5060    0.4040 C   0  0  0  0  0  0  0  0  0  0  0  0
    5.7680   -1.0600    1.6720 C   0  0  0  0  0  0  0  0  0  0  0  0
    4.4100   -0.8750    1.9590 C   0  0  0  0  0  0  0  0  0  0  0  0
    3.9220   -0.3190    3.5340 Cl  0  0  0  0  0  0  0  0  0  0  0  0
    0.6480    6.5820   -0.6080 H   0  0  0  0  0  0  0  0  0  0  0  0
    1.4330    5.0840    1.0250 H   0  0  0  0  0  0  0  0  0  0  0  0
   -0.1870    5.7060    1.4070 H   0  0  0  0  0  0  0  0  0  0  0  0
   -1.2020    3.7020    0.3670 H   0  0  0  0  0  0  0  0  0  0  0  0
    0.4180    3.0800   -0.0150 H   0  0  0  0  0  0  0  0  0  0  0  0
    0.9760    3.0510    2.3970 H   0  0  0  0  0  0  0  0  0  0  0  0
   -0.6440    3.6730    2.7790 H   0  0  0  0  0  0  0  0  0  0  0  0
   -2.9900    3.1790    2.6730 H   0  0  0  0  0  0  0  0  0  0  0  0
   -5.1870    2.0780    3.0050 H   0  0  0  0  0  0  0  0  0  0  0  0
   -5.7710   -0.7530    3.7780 H   0  0  0  0  0  0  0  0  0  0  0  0
   -3.3800   -1.7500    2.2790 H   0  0  0  0  0  0  0  0  0  0  0  0
    0.0090   -5.0940    1.2840 H   0  0  0  0  0  0  0  0  0  0  0  0
    2.1720    1.1990    1.4560 H   0  0  0  0  0  0  0  0  0  0  0  0
    3.0940   -1.7870   -1.0440 H   0  0  0  0  0  0  0  0  0  0  0  0
    5.4980   -2.1120   -1.5530 H   0  0  0  0  0  0  0  0  0  0  0  0
    7.2070   -1.6480    0.1810 H   0  0  0  0  0  0  0  0  0  0  0  0
    6.5120   -0.8590    2.4280 H   0  0  0  0  0  0  0  0  0  0  0  0
  1 31  1  0  0  0  0
  1  2  1  0  0  0  0
  2 32  1  0  0  0  0
  2 33  1  0  0  0  0
  2  3  1  0  0  0  0
  3 34  1  0  0  0  0
  3 35  1  0  0  0  0
  3  4  1  0  0  0  0
  4 36  1  0  0  0  0
  4 37  1  0  0  0  0
  4  5  1  0  0  0  0
  5  6  1  0  0  0  0
  6  7  2  0  0  0  0
  7 38  1  0  0  0  0
  7  8  1  0  0  0  0
  8 39  1  0  0  0  0
  8  9  2  0  0  0  0
  9 10  1  0  0  0  0
 10 40  1  0  0  0  0
  9 11  1  0  0  0  0
 11 41  1  0  0  0  0
 11 12  2  0  0  0  0
 12  6  1  0  0  0  0
 12 13  1  0  0  0  0
 13 14  2  0  0  0  0
 14 15  1  0  0  0  0
 15 16  2  0  0  0  0
 15 17  1  0  0  0  0
 17 42  1  0  0  0  0
 17 18  1  0  0  0  0
 18 19  2  0  0  0  0
 18 20  1  0  0  0  0
 20 14  1  0  0  0  0
 20 21  2  0  0  0  0
 21 22  1  0  0  0  0
 22 43  1  0  0  0  0
 22 23  2  0  0  0  0
 23  5  1  0  0  0  0
 23 13  1  0  0  0  0
 21 24  1  0  0  0  0
 24 25  2  0  0  0  0
 25 44  1  0  0  0  0
 25 26  1  0  0  0  0
 26 45  1  0  0  0  0
 26 27  2  0  0  0  0
 27 46  1  0  0  0  0
 27 28  1  0  0  0  0
 28 47  1  0  0  0  0
 28 29  2  0  0  0  0
 29 24  1  0  0  0  0
 29 30  1  0  0  0  0
M  END
>  <LOGBIO>
6.7700

>  <PRED_LOGBIO>
6.4800

>  <XV_RES>
0.3030

>  <WHL_TMPL>
1

>  <ANCH>
6-7;33-34

$$$$
ROW19
  -MTS-   01071500393D 0   0.00000     0.00000     0

 54 56  0  0  0  0  0  0  0  0999 V2000
    5.3180   -3.5690   -2.1570 C   0  0  0  0  0  0  0  0  0  0  0  0
    5.5790   -2.2060   -1.8160 O   0  0  0  0  0  0  0  0  0  0  0  0
    5.1950   -1.7680   -0.5750 C   0  0  0  0  0  0  0  0  0  0  0  0
    3.8380   -1.5840   -0.2880 C   0  0  0  0  0  0  0  0  0  0  0  0
    3.4450   -1.1370    0.9790 C   0  0  0  0  0  0  0  0  0  0  0  0
    2.0100   -0.9420    1.2830 N   0  0  0  0  0  0  0  0  0  0  0  0
    1.6370   -0.5170    2.4870 C   0  0  0  0  0  0  0  0  0  0  0  0
    2.4850   -0.2870    3.3480 O   0  0  0  0  0  0  0  0  0  0  0  0
    0.1730   -0.3180    2.7970 C   0  0  0  0  0  0  0  0  0  0  0  0
    0.0210    0.1650    4.2200 C   0  0  0  0  0  0  0  0  0  0  0  0
    0.0250    1.5370    4.4970 C   0  0  0  0  0  0  0  0  0  0  0  0
   -0.1160    1.9850    5.8160 C   0  0  0  0  0  0  0  0  0  0  0  0
   -0.2610    1.0600    6.8580 C   0  0  0  0  0  0  0  0  0  0  0  0
   -0.2660   -0.3120    6.5800 C   0  0  0  0  0  0  0  0  0  0  0  0
   -0.1250   -0.7600    5.2610 C   0  0  0  0  0  0  0  0  0  0  0  0
   -0.4470    1.6490    8.5910 S   0  0  0  0  0  0  0  0  0  0  0  0
    0.2470    2.8890    8.7500 O   0  0  0  0  0  0  0  0  0  0  0  0
    0.1030    0.6770    9.4850 O   0  0  0  0  0  0  0  0  0  0  0  0
   -2.2020    1.8870    8.9630 C   0  0  0  0  0  0  0  0  0  0  0  0
    4.4100   -0.8750    1.9590 C   0  0  0  0  0  0  0  0  0  0  0  0
    3.9220   -0.3190    3.5340 Cl  0  0  0  0  0  0  0  0  0  0  0  0
    5.7680   -1.0600    1.6720 C   0  0  0  0  0  0  0  0  0  0  0  0
    6.1600   -1.5060    0.4040 C   0  0  0  0  0  0  0  0  0  0  0  0
    7.4890   -1.6870    0.1230 N   0  0  0  0  0  0  0  0  0  0  0  0
    8.4050   -1.4380    1.0540 C   0  0  0  0  0  0  0  0  0  0  0  0
    8.0550   -1.0380    2.1850 O   0  0  0  0  0  0  0  0  0  0  0  0
    9.6950   -1.6130    0.7810 N   0  0  0  0  0  0  0  0  0  0  0  0
   10.6700   -1.3480    1.7720 C   0  0  0  0  0  0  0  0  0  0  0  0
   11.2300   -0.0700    1.8820 C   0  0  0  0  0  0  0  0  0  0  0  0
   12.1530    0.1710    2.8240 N   0  0  0  0  0  0  0  0  0  0  0  0
   12.5450   -0.8000    3.6600 C   0  0  0  0  0  0  0  0  0  0  0  0
   11.9840   -2.0770    3.5480 C   0  0  0  0  0  0  0  0  0  0  0  0
   11.0620   -2.3200    2.6080 N   0  0  0  0  0  0  0  0  0  0  0  0
   13.5440   -0.5280    4.6750 C   0  0  0  0  0  0  0  0  0  0  0  0
   14.3440   -0.3100    5.4870 N   0  0  0  0  0  0  0  0  0  0  0  0
    4.2450   -3.7420   -2.2000 H   0  0  0  0  0  0  0  0  0  0  0  0
    5.6990   -3.7170   -3.1650 H   0  0  0  0  0  0  0  0  0  0  0  0
    5.8190   -4.1900   -1.4170 H   0  0  0  0  0  0  0  0  0  0  0  0
    3.0940   -1.7870   -1.0440 H   0  0  0  0  0  0  0  0  0  0  0  0
    1.3140   -1.1310    0.5760 H   0  0  0  0  0  0  0  0  0  0  0  0
   -0.3550   -1.2620    2.6760 H   0  0  0  0  0  0  0  0  0  0  0  0
   -0.2450    0.4210    2.1170 H   0  0  0  0  0  0  0  0  0  0  0  0
    0.1380    2.2500    3.6940 H   0  0  0  0  0  0  0  0  0  0  0  0
   -0.1120    3.0430    6.0300 H   0  0  0  0  0  0  0  0  0  0  0  0
   -0.3780   -1.0250    7.3830 H   0  0  0  0  0  0  0  0  0  0  0  0
   -0.1290   -1.8180    5.0470 H   0  0  0  0  0  0  0  0  0  0  0  0
   -2.6200    2.6260    8.2820 H   0  0  0  0  0  0  0  0  0  0  0  0
   -2.3110    2.2350    9.9880 H   0  0  0  0  0  0  0  0  0  0  0  0
   -2.7300    0.9430    8.8420 H   0  0  0  0  0  0  0  0  0  0  0  0
    6.5120   -0.8590    2.4280 H   0  0  0  0  0  0  0  0  0  0  0  0
    7.7720   -2.0100   -0.7910 H   0  0  0  0  0  0  0  0  0  0  0  0
    9.9790   -1.9360   -0.1330 H   0  0  0  0  0  0  0  0  0  0  0  0
   10.9200    0.7180    1.2120 H   0  0  0  0  0  0  0  0  0  0  0  0
   12.2950   -2.8660    4.2190 H   0  0  0  0  0  0  0  0  0  0  0  0
  1 36  1  0  0  0  0
  1 37  1  0  0  0  0
  1 38  1  0  0  0  0
  1  2  1  0  0  0  0
  2  3  1  0  0  0  0
  3  4  2  0  0  0  0
  4 39  1  0  0  0  0
  4  5  1  0  0  0  0
  5  6  1  0  0  0  0
  6 40  1  0  0  0  0
  6  7  1  0  0  0  0
  7  8  2  0  0  0  0
  7  9  1  0  0  0  0
  9 41  1  0  0  0  0
  9 42  1  0  0  0  0
  9 10  1  0  0  0  0
 10 11  2  0  0  0  0
 11 43  1  0  0  0  0
 11 12  1  0  0  0  0
 12 44  1  0  0  0  0
 12 13  2  0  0  0  0
 13 14  1  0  0  0  0
 14 45  1  0  0  0  0
 14 15  2  0  0  0  0
 15 10  1  0  0  0  0
 15 46  1  0  0  0  0
 13 16  1  0  0  0  0
 16 17  2  0  0  0  0
 16 18  2  0  0  0  0
 16 19  1  0  0  0  0
 19 47  1  0  0  0  0
 19 48  1  0  0  0  0
 19 49  1  0  0  0  0
  5 20  2  0  0  0  0
 20 21  1  0  0  0  0
 20 22  1  0  0  0  0
 22 50  1  0  0  0  0
 22 23  2  0  0  0  0
 23  3  1  0  0  0  0
 23 24  1  0  0  0  0
 24 51  1  0  0  0  0
 24 25  1  0  0  0  0
 25 26  2  0  0  0  0
 25 27  1  0  0  0  0
 27 52  1  0  0  0  0
 27 28  1  0  0  0  0
 28 29  2  0  0  0  0
 29 53  1  0  0  0  0
 29 30  1  0  0  0  0
 30 31  2  0  0  0  0
 31 32  1  0  0  0  0
 32 54  1  0  0  0  0
 32 33  2  0  0  0  0
 33 28  1  0  0  0  0
 31 34  1  0  0  0  0
 34 35  3  0  0  0  0
M  END
>  <LOGBIO>
8.1500

>  <PRED_LOGBIO>
8.0300

>  <XV_RES>
0.4260

>  <WHL_TMPL>
1

>  <ANCH>
35-36;5-1

$$$$
ROW20
  -MTS-   01071500393D 0   0.00000     0.00000     0

 48 51  0  0  0  0  0  0  0  0999 V2000
   -6.8590   -3.2180   -0.8140 N   0  0  0  0  0  0  0  0  0  0  0  0
   -5.4560   -2.7870   -0.8750 C   0  0  2  0  0  0  0  0  0  0  0  0
   -4.9890   -2.3180    0.5160 C   0  0  0  0  0  0  0  0  0  0  0  0
   -3.5440   -1.7870    0.4760 C   0  0  0  0  0  0  0  0  0  0  0  0
   -3.3810   -0.6760   -0.5770 C   0  0  2  0  0  0  0  0  0  0  0  0
   -3.8480   -1.1440   -1.9680 C   0  0  0  0  0  0  0  0  0  0  0  0
   -5.2930   -1.6750   -1.9280 C   0  0  0  0  0  0  0  0  0  0  0  0
   -1.9780   -0.2440   -0.6380 N   0  0  0  0  0  0  0  0  0  0  0  0
   -0.9730   -1.1480   -0.4110 C   0  0  0  0  0  0  0  0  0  0  0  0
   -1.2680   -2.3000    0.1610 N   0  0  0  0  0  0  0  0  0  0  0  0
   -0.2710   -3.1160    0.7090 C   0  0  0  0  0  0  0  0  0  0  0  0
    1.0100   -2.7260    0.6560 C   0  0  0  0  0  0  0  0  0  0  0  0
    2.0510   -3.6000    1.2400 C   0  0  0  0  0  0  0  0  0  0  0  0
    3.2330   -3.2600    1.2010 O   0  0  0  0  0  0  0  0  0  0  0  0
    1.7090   -4.7540    1.8070 N   0  0  0  0  0  0  0  0  0  0  0  0
    1.3840   -1.5420    0.0760 N   0  0  0  0  0  0  0  0  0  0  0  0
    2.6080   -0.9500   -0.0910 C   0  0  0  0  0  0  0  0  0  0  0  0
    2.4210    0.2150   -0.7270 C   0  0  0  0  0  0  0  0  0  0  0  0
    1.0470    0.3510   -0.9620 N   0  0  0  0  0  0  0  0  0  0  0  0
    0.4410   -0.7140   -0.4720 C   0  0  0  0  0  0  0  0  0  0  0  0
    3.4740    1.1810   -1.1110 C   0  0  0  0  0  0  0  0  0  0  0  0
    4.7890    0.7410   -1.3060 C   0  0  0  0  0  0  0  0  0  0  0  0
    5.7850    1.6550   -1.6700 C   0  0  0  0  0  0  0  0  0  0  0  0
    5.4670    3.0080   -1.8380 C   0  0  0  0  0  0  0  0  0  0  0  0
    6.7050    4.1440   -2.2900 Cl  0  0  0  0  0  0  0  0  0  0  0  0
    4.1520    3.4470   -1.6430 C   0  0  0  0  0  0  0  0  0  0  0  0
    3.1550    2.5340   -1.2790 C   0  0  0  0  0  0  0  0  0  0  0  0
   -7.0610   -3.5810    0.1070 H   0  0  0  0  0  0  0  0  0  0  0  0
   -7.4620   -2.4300   -1.0050 H   0  0  0  0  0  0  0  0  0  0  0  0
   -4.8940   -3.6690   -1.1760 H   0  0  0  0  0  0  0  0  0  0  0  0
   -5.6530   -1.5340    0.8760 H   0  0  0  0  0  0  0  0  0  0  0  0
   -5.0510   -3.1470    1.2180 H   0  0  0  0  0  0  0  0  0  0  0  0
   -2.8640   -2.6050    0.2470 H   0  0  0  0  0  0  0  0  0  0  0  0
   -3.2730   -1.4000    1.4560 H   0  0  0  0  0  0  0  0  0  0  0  0
   -3.9430    0.2060   -0.2750 H   0  0  0  0  0  0  0  0  0  0  0  0
   -3.1850   -1.9280   -2.3270 H   0  0  0  0  0  0  0  0  0  0  0  0
   -3.7860   -0.3150   -2.6690 H   0  0  0  0  0  0  0  0  0  0  0  0
   -5.9730   -0.8580   -1.6980 H   0  0  0  0  0  0  0  0  0  0  0  0
   -5.5640   -2.0630   -2.9080 H   0  0  0  0  0  0  0  0  0  0  0  0
   -1.7530    0.7180   -0.8470 H   0  0  0  0  0  0  0  0  0  0  0  0
   -0.5330   -4.0550    1.1730 H   0  0  0  0  0  0  0  0  0  0  0  0
    0.7390   -5.0330    1.8400 H   0  0  0  0  0  0  0  0  0  0  0  0
    2.4200   -5.3500    2.2060 H   0  0  0  0  0  0  0  0  0  0  0  0
    3.5570   -1.3510    0.2330 H   0  0  0  0  0  0  0  0  0  0  0  0
    5.0350   -0.3020   -1.1770 H   0  0  0  0  0  0  0  0  0  0  0  0
    6.8000    1.3160   -1.8210 H   0  0  0  0  0  0  0  0  0  0  0  0
    3.9060    4.4910   -1.7720 H   0  0  0  0  0  0  0  0  0  0  0  0
    2.1410    2.8720   -1.1280 H   0  0  0  0  0  0  0  0  0  0  0  0
  1 28  1  0  0  0  0
  1 29  1  0  0  0  0
  1  2  1  0  0  0  0
  2 30  1  0  0  0  0
  2  3  1  0  0  0  0
  3 31  1  0  0  0  0
  3 32  1  0  0  0  0
  3  4  1  0  0  0  0
  4 33  1  0  0  0  0
  4 34  1  0  0  0  0
  4  5  1  0  0  0  0
  5 35  1  0  0  0  0
  5  6  1  0  0  0  0
  6 36  1  0  0  0  0
  6 37  1  0  0  0  0
  6  7  1  0  0  0  0
  7  2  1  0  0  0  0
  7 38  1  0  0  0  0
  7 39  1  0  0  0  0
  5  8  1  0  0  0  0
  8 40  1  0  0  0  0
  8  9  1  0  0  0  0
  9 10  2  0  0  0  0
 10 11  1  0  0  0  0
 11 41  1  0  0  0  0
 11 12  2  0  0  0  0
 12 13  1  0  0  0  0
 13 14  2  0  0  0  0
 13 15  1  0  0  0  0
 15 42  1  0  0  0  0
 15 43  1  0  0  0  0
 12 16  1  0  0  0  0
 16 17  1  0  0  0  0
 17 44  1  0  0  0  0
 17 18  2  0  0  0  0
 18 19  1  0  0  0  0
 19 20  2  0  0  0  0
 20  9  1  0  0  0  0
 20 16  1  0  0  0  0
 18 21  1  0  0  0  0
 21 22  2  0  0  0  0
 22 45  1  0  0  0  0
 22 23  1  0  0  0  0
 23 46  1  0  0  0  0
 23 24  2  0  0  0  0
 24 25  1  0  0  0  0
 24 26  1  0  0  0  0
 26 47  1  0  0  0  0
 26 27  2  0  0  0  0
 27 21  1  0  0  0  0
 27 48  1  0  0  0  0
M  END
>  <LOGBIO>
5.9700

>  <PRED_LOGBIO>
4.9300

>  <XV_RES>
1.0880

>  <WHL_TMPL>
3

>  <ANCH>
16-25;37-22

$$$$
ROW22
  -MTS-   01071500393D 0   0.00000     0.00000     0

 49 53  0  0  0  0  0  0  0  0999 V2000
   -3.9600   -6.4200    2.5920 C   0  0  0  0  0  0  0  0  0  0  0  0
   -3.6170   -5.7510    1.3760 O   0  0  0  0  0  0  0  0  0  0  0  0
   -2.8380   -4.6270    1.4570 C   0  0  0  0  0  0  0  0  0  0  0  0
   -1.4440   -4.7360    1.4030 C   0  0  0  0  0  0  0  0  0  0  0  0
   -0.6480   -3.5880    1.4870 C   0  0  0  0  0  0  0  0  0  0  0  0
    0.8510   -3.4070    1.4570 C   0  0  0  0  0  0  0  0  0  0  0  0
    1.0980   -1.9200    1.3710 C   0  0  0  0  0  0  0  0  0  0  0  0
   -0.2000   -1.2840    1.6900 C   0  0  0  0  0  0  0  0  0  0  0  0
    0.0030    0.0170    1.7740 N   0  0  0  0  0  0  0  0  0  0  0  0
    1.4080    0.2660    1.5180 N   0  0  0  0  0  0  0  0  0  0  0  0
    2.0100   -0.9420    1.2830 C   0  0  0  0  0  0  0  0  0  0  0  0
    3.4450   -1.1370    0.9790 C   0  0  0  0  0  0  0  0  0  0  0  0
    4.4100   -0.8750    1.9590 C   0  0  0  0  0  0  0  0  0  0  0  0
    5.7680   -1.0600    1.6720 C   0  0  0  0  0  0  0  0  0  0  0  0
    6.1600   -1.5060    0.4040 C   0  0  0  0  0  0  0  0  0  0  0  0
    5.1950   -1.7680   -0.5750 C   0  0  0  0  0  0  0  0  0  0  0  0
    3.8380   -1.5840   -0.2880 C   0  0  0  0  0  0  0  0  0  0  0  0
    7.5950   -1.7010    0.1010 C   0  0  0  0  0  0  0  0  0  0  0  0
    8.1640   -2.9770    0.1980 C   0  0  0  0  0  0  0  0  0  0  0  0
    9.5220   -3.1620   -0.0890 C   0  0  0  0  0  0  0  0  0  0  0  0
   10.3110   -2.0710   -0.4740 C   0  0  0  0  0  0  0  0  0  0  0  0
   11.6390   -2.2520   -0.7550 O   0  0  0  0  0  0  0  0  0  0  0  0
    9.7420   -0.7960   -0.5710 C   0  0  0  0  0  0  0  0  0  0  0  0
    8.3840   -0.6110   -0.2840 C   0  0  0  0  0  0  0  0  0  0  0  0
   -1.2460   -2.3290    1.6240 C   0  0  0  0  0  0  0  0  0  0  0  0
   -2.6410   -2.2200    1.6780 C   0  0  0  0  0  0  0  0  0  0  0  0
   -3.4370   -3.3680    1.5950 C   0  0  0  0  0  0  0  0  0  0  0  0
   -4.8020   -3.2610    1.6480 O   0  0  0  0  0  0  0  0  0  0  0  0
   -5.5100   -3.0900    0.4170 C   0  0  0  0  0  0  0  0  0  0  0  0
   -4.5120   -5.7400    3.2370 H   0  0  0  0  0  0  0  0  0  0  0  0
   -4.5770   -7.2870    2.3670 H   0  0  0  0  0  0  0  0  0  0  0  0
   -3.0510   -6.7420    3.0970 H   0  0  0  0  0  0  0  0  0  0  0  0
   -0.9820   -5.7070    1.2970 H   0  0  0  0  0  0  0  0  0  0  0  0
    1.2790   -3.7900    2.3810 H   0  0  0  0  0  0  0  0  0  0  0  0
    1.2550   -3.8910    0.5700 H   0  0  0  0  0  0  0  0  0  0  0  0
    1.8620    1.1680    1.5150 H   0  0  0  0  0  0  0  0  0  0  0  0
    4.1070   -0.5300    2.9370 H   0  0  0  0  0  0  0  0  0  0  0  0
    6.5120   -0.8590    2.4280 H   0  0  0  0  0  0  0  0  0  0  0  0
    5.4980   -2.1120   -1.5530 H   0  0  0  0  0  0  0  0  0  0  0  0
    3.0940   -1.7870   -1.0440 H   0  0  0  0  0  0  0  0  0  0  0  0
    7.5550   -3.8180    0.4950 H   0  0  0  0  0  0  0  0  0  0  0  0
    9.9600   -4.1460   -0.0130 H   0  0  0  0  0  0  0  0  0  0  0  0
   11.7710   -2.4560   -1.6940 H   0  0  0  0  0  0  0  0  0  0  0  0
   10.3510    0.0450   -0.8680 H   0  0  0  0  0  0  0  0  0  0  0  0
    7.9460    0.3730   -0.3600 H   0  0  0  0  0  0  0  0  0  0  0  0
   -3.1020   -1.2490    1.7840 H   0  0  0  0  0  0  0  0  0  0  0  0
   -5.3180   -3.9410   -0.2330 H   0  0  0  0  0  0  0  0  0  0  0  0
   -6.5770   -3.0210    0.6190 H   0  0  0  0  0  0  0  0  0  0  0  0
   -5.1730   -2.1780   -0.0710 H   0  0  0  0  0  0  0  0  0  0  0  0
  1 30  1  0  0  0  0
  1 31  1  0  0  0  0
  1 32  1  0  0  0  0
  1  2  1  0  0  0  0
  2  3  1  0  0  0  0
  3  4  2  0  0  0  0
  4 33  1  0  0  0  0
  4  5  1  0  0  0  0
  5  6  1  0  0  0  0
  6 34  1  0  0  0  0
  6 35  1  0  0  0  0
  6  7  1  0  0  0  0
  7  8  1  0  0  0  0
  8  9  2  0  0  0  0
  9 10  1  0  0  0  0
 10 36  1  0  0  0  0
 10 11  1  0  0  0  0
 11  7  2  0  0  0  0
 11 12  1  0  0  0  0
 12 13  2  0  0  0  0
 13 37  1  0  0  0  0
 13 14  1  0  0  0  0
 14 38  1  0  0  0  0
 14 15  2  0  0  0  0
 15 16  1  0  0  0  0
 16 39  1  0  0  0  0
 16 17  2  0  0  0  0
 17 12  1  0  0  0  0
 17 40  1  0  0  0  0
 15 18  1  0  0  0  0
 18 19  2  0  0  0  0
 19 41  1  0  0  0  0
 19 20  1  0  0  0  0
 20 42  1  0  0  0  0
 20 21  2  0  0  0  0
 21 22  1  0  0  0  0
 22 43  1  0  0  0  0
 21 23  1  0  0  0  0
 23 44  1  0  0  0  0
 23 24  2  0  0  0  0
 24 18  1  0  0  0  0
 24 45  1  0  0  0  0
  8 25  1  0  0  0  0
 25  5  2  0  0  0  0
 25 26  1  0  0  0  0
 26 46  1  0  0  0  0
 26 27  2  0  0  0  0
 27  3  1  0  0  0  0
 27 28  1  0  0  0  0
 28 29  1  0  0  0  0
 29 47  1  0  0  0  0
 29 48  1  0  0  0  0
 29 49  1  0  0  0  0
M  END
>  <LOGBIO>
8.8000

>  <PRED_LOGBIO>
8.2300

>  <XV_RES>
0.6320

>  <WHL_TMPL>
1

>  <ANCH>
3-5;27-19

$$$$
ROW23
  -MTS-   01071500393D 0   0.00000     0.00000     0

 56 59  0  0  1  0  0  0  0  0999 V2000
   -5.2850   -7.5240    4.3040 C   0  0  0  0  0  0  0  0  0  0  0  0
   -4.4010   -6.4030    4.3880 O   0  0  0  0  0  0  0  0  0  0  0  0
   -4.2420   -5.7490    3.1270 C   0  0  0  0  0  0  0  0  0  0  0  0
   -3.2900   -4.5650    3.2830 C   0  0  0  0  0  0  0  0  0  0  0  0
   -3.1310   -3.9110    2.0210 O   0  0  0  0  0  0  0  0  0  0  0  0
   -2.3080   -2.8180    1.9620 C   0  0  0  0  0  0  0  0  0  0  0  0
   -0.9470   -2.9810    1.6760 C   0  0  0  0  0  0  0  0  0  0  0  0
   -0.1060   -1.8640    1.6150 C   0  0  0  0  0  0  0  0  0  0  0  0
    1.1980   -2.0070    1.3420 N   0  0  0  0  0  0  0  0  0  0  0  0
    2.0100   -0.9420    1.2830 C   0  0  0  0  0  0  0  0  0  0  0  0
    1.5440    0.2960    1.4940 N   0  0  0  0  0  0  0  0  0  0  0  0
    0.2500    0.5080    1.7720 C   0  0  0  0  0  0  0  0  0  0  0  0
   -0.2280    1.8210    1.9930 N   0  0  0  0  0  0  0  0  0  0  0  0
   -0.7230    2.6230    0.8640 C   0  0  1  0  0  0  0  0  0  0  0  0
   -2.2330    2.4270    0.6280 C   0  0  0  0  0  0  0  0  0  0  0  0
   -2.8310    3.7970    0.2550 C   0  0  0  0  0  0  0  0  0  0  0  0
   -1.6860    4.7180    0.2850 N   0  0  0  0  0  0  0  0  0  0  0  0
   -0.6400    4.1350    1.1410 C   0  0  0  0  0  0  0  0  0  0  0  0
   -0.6250   -0.5830    1.8410 C   0  0  0  0  0  0  0  0  0  0  0  0
   -1.9850   -0.4200    2.1270 C   0  0  0  0  0  0  0  0  0  0  0  0
   -2.8270   -1.5370    2.1880 C   0  0  0  0  0  0  0  0  0  0  0  0
   -4.1580   -1.3770    2.4680 O   0  0  0  0  0  0  0  0  0  0  0  0
   -5.0560   -1.1810    1.3720 C   0  0  0  0  0  0  0  0  0  0  0  0
    3.4450   -1.1370    0.9790 C   0  0  0  0  0  0  0  0  0  0  0  0
    3.8380   -1.5840   -0.2880 C   0  0  0  0  0  0  0  0  0  0  0  0
    5.1950   -1.7680   -0.5750 C   0  0  0  0  0  0  0  0  0  0  0  0
    5.5790   -2.2060   -1.8160 F   0  0  0  0  0  0  0  0  0  0  0  0
    6.1600   -1.5060    0.4040 C   0  0  0  0  0  0  0  0  0  0  0  0
    5.7680   -1.0600    1.6720 C   0  0  0  0  0  0  0  0  0  0  0  0
    4.4100   -0.8750    1.9590 C   0  0  0  0  0  0  0  0  0  0  0  0
    4.0260   -0.4380    3.1990 O   0  0  0  0  0  0  0  0  0  0  0  0
   -4.8870   -8.2460    3.5940 H   0  0  0  0  0  0  0  0  0  0  0  0
   -5.3750   -7.9890    5.2830 H   0  0  0  0  0  0  0  0  0  0  0  0
   -6.2640   -7.1890    3.9700 H   0  0  0  0  0  0  0  0  0  0  0  0
   -5.2100   -5.3930    2.7790 H   0  0  0  0  0  0  0  0  0  0  0  0
   -3.8330   -6.4510    2.4030 H   0  0  0  0  0  0  0  0  0  0  0  0
   -2.3230   -4.9200    3.6310 H   0  0  0  0  0  0  0  0  0  0  0  0
   -3.7000   -3.8630    4.0060 H   0  0  0  0  0  0  0  0  0  0  0  0
   -0.5470   -3.9690    1.5020 H   0  0  0  0  0  0  0  0  0  0  0  0
   -0.2290    2.2080    2.9250 H   0  0  0  0  0  0  0  0  0  0  0  0
   -0.1300    2.3280    0.0010 H   0  0  0  0  0  0  0  0  0  0  0  0
   -2.6940    2.0680    1.5450 H   0  0  0  0  0  0  0  0  0  0  0  0
   -2.3880    1.7290   -0.1910 H   0  0  0  0  0  0  0  0  0  0  0  0
   -3.5990    4.1020    0.9620 H   0  0  0  0  0  0  0  0  0  0  0  0
   -3.2830    3.7640   -0.7340 H   0  0  0  0  0  0  0  0  0  0  0  0
   -1.9830    5.6030    0.6710 H   0  0  0  0  0  0  0  0  0  0  0  0
   -0.8200    4.3520    2.1920 H   0  0  0  0  0  0  0  0  0  0  0  0
    0.3410    4.5280    0.8830 H   0  0  0  0  0  0  0  0  0  0  0  0
   -2.3860    0.5680    2.3020 H   0  0  0  0  0  0  0  0  0  0  0  0
   -5.0080   -2.0400    0.7060 H   0  0  0  0  0  0  0  0  0  0  0  0
   -6.0700   -1.0700    1.7500 H   0  0  0  0  0  0  0  0  0  0  0  0
   -4.7720   -0.2830    0.8270 H   0  0  0  0  0  0  0  0  0  0  0  0
    3.0940   -1.7870   -1.0440 H   0  0  0  0  0  0  0  0  0  0  0  0
    7.2070   -1.6480    0.1810 H   0  0  0  0  0  0  0  0  0  0  0  0
    6.5120   -0.8590    2.4280 H   0  0  0  0  0  0  0  0  0  0  0  0
    3.8710   -1.1840    3.7990 H   0  0  0  0  0  0  0  0  0  0  0  0
  1 32  1  0  0  0  0
  1 33  1  0  0  0  0
  1 34  1  0  0  0  0
  1  2  1  0  0  0  0
  2  3  1  0  0  0  0
  3 35  1  0  0  0  0
  3 36  1  0  0  0  0
  3  4  1  0  0  0  0
  4 37  1  0  0  0  0
  4 38  1  0  0  0  0
  4  5  1  0  0  0  0
  5  6  1  0  0  0  0
  6  7  2  0  0  0  0
  7 39  1  0  0  0  0
  7  8  1  0  0  0  0
  8  9  1  0  0  0  0
  9 10  2  0  0  0  0
 10 11  1  0  0  0  0
 11 12  2  0  0  0  0
 12 13  1  0  0  0  0
 13 40  1  0  0  0  0
 13 14  1  0  0  0  0
 14 41  1  0  0  0  0
 14 15  1  0  0  0  0
 15 42  1  0  0  0  0
 15 43  1  0  0  0  0
 15 16  1  0  0  0  0
 16 44  1  0  0  0  0
 16 45  1  0  0  0  0
 16 17  1  0  0  0  0
 17 46  1  0  0  0  0
 17 18  1  0  0  0  0
 18 14  1  0  0  0  0
 18 47  1  0  0  0  0
 18 48  1  0  0  0  0
 12 19  1  0  0  0  0
 19  8  2  0  0  0  0
 19 20  1  0  0  0  0
 20 49  1  0  0  0  0
 20 21  2  0  0  0  0
 21  6  1  0  0  0  0
 21 22  1  0  0  0  0
 22 23  1  0  0  0  0
 23 50  1  0  0  0  0
 23 51  1  0  0  0  0
 23 52  1  0  0  0  0
 10 24  1  0  0  0  0
 24 25  2  0  0  0  0
 25 53  1  0  0  0  0
 25 26  1  0  0  0  0
 26 27  1  0  0  0  0
 26 28  2  0  0  0  0
 28 54  1  0  0  0  0
 28 29  1  0  0  0  0
 29 55  1  0  0  0  0
 29 30  2  0  0  0  0
 30 24  1  0  0  0  0
 30 31  1  0  0  0  0
 31 56  1  0  0  0  0
M  END
>  <LOGBIO>
6.5900

>  <PRED_LOGBIO>
6.6000

>  <XV_RES>
0.0410

>  <WHL_TMPL>
1

>  <ANCH>
3-5;46-45

$$$$
ROW24
  -MTS-   01071500393D 0   0.00000     0.00000     0

 38 41  0  0  0  0  0  0  0  0999 V2000
    7.4380   -2.2730   -0.9270 N   0  0  0  0  0  0  0  0  0  0  0  0
    6.0720   -2.3050   -1.0260 C   0  0  0  0  0  0  0  0  0  0  0  0
    5.5100   -2.8920   -2.0920 C   0  0  0  0  0  0  0  0  0  0  0  0
    4.0320   -2.9060   -2.1620 C   0  0  0  0  0  0  0  0  0  0  0  0
    3.3230   -2.3530   -1.1950 N   0  0  0  0  0  0  0  0  0  0  0  0
    3.9520   -1.7500   -0.1000 C   0  0  0  0  0  0  0  0  0  0  0  0
    3.4450   -1.1370    0.9790 C   0  0  0  0  0  0  0  0  0  0  0  0
    4.5860   -0.6910    1.8100 C   0  0  0  0  0  0  0  0  0  0  0  0
    5.6930   -1.0570    1.1920 N   0  0  0  0  0  0  0  0  0  0  0  0
    5.3200   -1.7360   -0.0320 N   0  0  0  0  0  0  0  0  0  0  0  0
    2.0100   -0.9420    1.2830 C   0  0  0  0  0  0  0  0  0  0  0  0
    1.2350   -1.8060    1.9530 C   0  0  0  0  0  0  0  0  0  0  0  0
   -0.1220   -1.2200    2.0310 C   0  0  0  0  0  0  0  0  0  0  0  0
   -0.0850   -0.0550    1.4120 N   0  0  0  0  0  0  0  0  0  0  0  0
    1.2650    0.1500    0.9240 N   0  0  0  0  0  0  0  0  0  0  0  0
    3.3350   -3.5510   -3.3350 C   0  0  0  0  0  0  0  0  0  0  0  0
    2.6870   -2.4710   -4.2200 C   0  0  0  0  0  0  0  0  0  0  0  0
    1.8030   -3.0980   -5.3140 C   0  0  0  0  0  0  0  0  0  0  0  0
    0.8220   -4.1260   -4.7220 C   0  0  0  0  0  0  0  0  0  0  0  0
    1.5270   -5.1550   -3.9440 N   0  0  0  0  0  0  0  0  0  0  0  0
    2.2830   -4.5570   -2.8340 C   0  0  0  0  0  0  0  0  0  0  0  0
    7.8410   -2.2530   -1.8530 H   0  0  0  0  0  0  0  0  0  0  0  0
    7.7590   -3.0960   -0.4380 H   0  0  0  0  0  0  0  0  0  0  0  0
    6.1130   -3.3380   -2.8690 H   0  0  0  0  0  0  0  0  0  0  0  0
    4.5230   -0.1640    2.7500 H   0  0  0  0  0  0  0  0  0  0  0  0
    1.5450   -2.7570    2.3610 H   0  0  0  0  0  0  0  0  0  0  0  0
   -0.9840   -1.6650    2.5070 H   0  0  0  0  0  0  0  0  0  0  0  0
    1.5960    0.9540    0.4100 H   0  0  0  0  0  0  0  0  0  0  0  0
    4.1110   -4.0720   -3.8930 H   0  0  0  0  0  0  0  0  0  0  0  0
    2.0830   -1.8100   -3.6020 H   0  0  0  0  0  0  0  0  0  0  0  0
    3.4640   -1.8680   -4.6850 H   0  0  0  0  0  0  0  0  0  0  0  0
    2.4330   -3.5850   -6.0550 H   0  0  0  0  0  0  0  0  0  0  0  0
    1.2430   -2.3150   -5.8210 H   0  0  0  0  0  0  0  0  0  0  0  0
    0.1050   -3.6170   -4.0810 H   0  0  0  0  0  0  0  0  0  0  0  0
    0.2640   -4.6010   -5.5260 H   0  0  0  0  0  0  0  0  0  0  0  0
    0.8570   -5.8120   -3.5700 H   0  0  0  0  0  0  0  0  0  0  0  0
    1.5960   -4.0540   -2.1570 H   0  0  0  0  0  0  0  0  0  0  0  0
    2.7770   -5.3430   -2.2660 H   0  0  0  0  0  0  0  0  0  0  0  0
  1 22  1  0  0  0  0
  1 23  1  0  0  0  0
  1  2  1  0  0  0  0
  2  3  2  0  0  0  0
  3 24  1  0  0  0  0
  3  4  1  0  0  0  0
  4  5  2  0  0  0  0
  5  6  1  0  0  0  0
  6  7  2  0  0  0  0
  7  8  1  0  0  0  0
  8 25  1  0  0  0  0
  8  9  2  0  0  0  0
  9 10  1  0  0  0  0
 10  2  1  0  0  0  0
 10  6  1  0  0  0  0
  7 11  1  0  0  0  0
 11 12  2  0  0  0  0
 12 26  1  0  0  0  0
 12 13  1  0  0  0  0
 13 27  1  0  0  0  0
 13 14  2  0  0  0  0
 14 15  1  0  0  0  0
 15 11  1  0  0  0  0
 15 28  1  0  0  0  0
  4 16  1  0  0  0  0
 16 29  1  0  0  0  0
 16 17  1  0  0  0  0
 17 30  1  0  0  0  0
 17 31  1  0  0  0  0
 17 18  1  0  0  0  0
 18 32  1  0  0  0  0
 18 33  1  0  0  0  0
 18 19  1  0  0  0  0
 19 34  1  0  0  0  0
 19 35  1  0  0  0  0
 19 20  1  0  0  0  0
 20 36  1  0  0  0  0
 20 21  1  0  0  0  0
 21 16  1  0  0  0  0
 21 37  1  0  0  0  0
 21 38  1  0  0  0  0
M  END
>  <LOGBIO>
5.7000

>  <PRED_LOGBIO>
6.5000

>  <XV_RES>
-0.9390

>  <WHL_TMPL>
1

>  <ANCH>
5-6;10-15

$$$$
ROW25
  -MTS-   01071500393D 0   0.00000     0.00000     0

 31 33  0  0  0  0  0  0  0  0999 V2000
    0.3000    2.2920    0.8260 N   0  0  0  0  0  0  0  0  0  0  0  0
   -0.1610    1.2350    0.0860 C   0  0  0  0  0  0  0  0  0  0  0  0
   -1.4510    0.8870    0.1830 C   0  0  0  0  0  0  0  0  0  0  0  0
   -1.9100   -0.2590   -0.6330 C   0  0  0  0  0  0  0  0  0  0  0  0
   -1.0570   -0.8930   -1.4150 N   0  0  0  0  0  0  0  0  0  0  0  0
    0.2840   -0.4950   -1.4850 C   0  0  0  0  0  0  0  0  0  0  0  0
    1.3100   -0.9810   -2.1960 C   0  0  0  0  0  0  0  0  0  0  0  0
    1.2520   -2.4350   -3.3860 Br  0  0  0  0  0  0  0  0  0  0  0  0
    2.4990   -0.1620   -1.8710 C   0  0  0  0  0  0  0  0  0  0  0  0
    2.1230    0.7530   -0.9970 N   0  0  0  0  0  0  0  0  0  0  0  0
    0.7120    0.5660   -0.7310 N   0  0  0  0  0  0  0  0  0  0  0  0
   -3.3520   -0.7030   -0.5700 C   0  0  0  0  0  0  0  0  0  0  0  0
   -4.0280   -0.4850   -1.9350 C   0  0  0  0  0  0  0  0  0  0  0  0
   -5.5450   -0.7390   -1.8570 C   0  0  0  0  0  0  0  0  0  0  0  0
   -6.1830    0.0320   -0.6860 C   0  0  0  0  0  0  0  0  0  0  0  0
   -5.5180   -0.2790    0.5870 N   0  0  0  0  0  0  0  0  0  0  0  0
   -4.0910    0.0680    0.5400 C   0  0  0  0  0  0  0  0  0  0  0  0
    1.0610    2.7400    0.3360 H   0  0  0  0  0  0  0  0  0  0  0  0
    0.6270    1.9580    1.7210 H   0  0  0  0  0  0  0  0  0  0  0  0
   -2.1300    1.4230    0.8310 H   0  0  0  0  0  0  0  0  0  0  0  0
    3.4930   -0.2900   -2.2740 H   0  0  0  0  0  0  0  0  0  0  0  0
   -3.3840   -1.7640   -0.3340 H   0  0  0  0  0  0  0  0  0  0  0  0
   -3.6240   -1.2440   -2.6020 H   0  0  0  0  0  0  0  0  0  0  0  0
   -3.8710    0.5500   -2.2310 H   0  0  0  0  0  0  0  0  0  0  0  0
   -5.6680   -1.7960   -1.6310 H   0  0  0  0  0  0  0  0  0  0  0  0
   -5.9970   -0.3880   -2.7820 H   0  0  0  0  0  0  0  0  0  0  0  0
   -7.2030   -0.3360   -0.5970 H   0  0  0  0  0  0  0  0  0  0  0  0
   -6.0770    1.0960   -0.8870 H   0  0  0  0  0  0  0  0  0  0  0  0
   -5.5640   -1.2820    0.6950 H   0  0  0  0  0  0  0  0  0  0  0  0
   -4.0420    1.1200    0.2660 H   0  0  0  0  0  0  0  0  0  0  0  0
   -3.6340   -0.1960    1.4920 H   0  0  0  0  0  0  0  0  0  0  0  0
  1 18  1  0  0  0  0
  1 19  1  0  0  0  0
  1  2  1  0  0  0  0
  2  3  2  0  0  0  0
  3 20  1  0  0  0  0
  3  4  1  0  0  0  0
  4  5  2  0  0  0  0
  5  6  1  0  0  0  0
  6  7  2  0  0  0  0
  7  8  1  0  0  0  0
  7  9  1  0  0  0  0
  9 21  1  0  0  0  0
  9 10  2  0  0  0  0
 10 11  1  0  0  0  0
 11  2  1  0  0  0  0
 11  6  1  0  0  0  0
  4 12  1  0  0  0  0
 12 22  1  0  0  0  0
 12 13  1  0  0  0  0
 13 23  1  0  0  0  0
 13 24  1  0  0  0  0
 13 14  1  0  0  0  0
 14 25  1  0  0  0  0
 14 26  1  0  0  0  0
 14 15  1  0  0  0  0
 15 27  1  0  0  0  0
 15 28  1  0  0  0  0
 15 16  1  0  0  0  0
 16 29  1  0  0  0  0
 16 17  1  0  0  0  0
 17 12  1  0  0  0  0
 17 30  1  0  0  0  0
 17 31  1  0  0  0  0
M  END
>  <LOGBIO>
5.9700

>  <PRED_LOGBIO>
6.1700

>  <XV_RES>
-0.3180

>  <WHL_TMPL>
3

>  <ANCH>
39-41;27-29

$$$$
ROW26
  -MTS-   01071500393D 0   0.00000     0.00000     0

 49 53  0  0  0  0  0  0  0  0999 V2000
   -1.2450   -2.3200   -0.1560 O   0  0  0  0  0  0  0  0  0  0  0  0
   -0.9730   -1.1480   -0.4110 C   0  0  0  0  0  0  0  0  0  0  0  0
   -1.9480   -0.2710   -0.6310 N   0  0  0  0  0  0  0  0  0  0  0  0
   -3.2990   -0.6870   -0.5720 C   0  0  0  0  0  0  0  0  0  0  0  0
   -3.9970   -0.6280    0.6400 C   0  0  0  0  0  0  0  0  0  0  0  0
   -5.3340   -1.0400    0.6980 C   0  0  0  0  0  0  0  0  0  0  0  0
   -5.9730   -1.5090   -0.4560 C   0  0  0  0  0  0  0  0  0  0  0  0
   -5.2750   -1.5680   -1.6680 C   0  0  0  0  0  0  0  0  0  0  0  0
   -3.9380   -1.1560   -1.7260 C   0  0  0  0  0  0  0  0  0  0  0  0
   -3.2320   -1.2150   -2.9510 N   0  0  0  0  0  0  0  0  0  0  0  0
   -2.6500   -0.0250   -3.5880 C   0  0  0  0  0  0  0  0  0  0  0  0
   -1.1990   -0.2640   -4.0450 C   0  0  0  0  0  0  0  0  0  0  0  0
   -1.0890   -1.4790   -4.8640 N   0  0  0  0  0  0  0  0  0  0  0  0
   -1.5660   -2.6660   -4.1400 C   0  0  0  0  0  0  0  0  0  0  0  0
   -3.0240   -2.4720   -3.6860 C   0  0  0  0  0  0  0  0  0  0  0  0
    0.4350   -0.5310   -0.3830 C   0  0  0  0  0  0  0  0  0  0  0  0
    1.3710   -1.3330    0.1420 C   0  0  0  0  0  0  0  0  0  0  0  0
    2.9140   -0.6550   -0.3980 S   0  0  0  0  0  0  0  0  0  0  0  0
    2.1910    0.6800   -1.3080 C   0  0  0  0  0  0  0  0  0  0  0  0
    0.8860    0.5440   -1.1580 N   0  0  0  0  0  0  0  0  0  0  0  0
    2.9000    1.7280   -2.0750 C   0  0  0  0  0  0  0  0  0  0  0  0
    4.2340    1.5370   -2.4540 C   0  0  0  0  0  0  0  0  0  0  0  0
    4.9050    2.5290   -3.1790 C   0  0  0  0  0  0  0  0  0  0  0  0
    4.2420    3.7110   -3.5260 C   0  0  0  0  0  0  0  0  0  0  0  0
    4.6540    4.8200   -4.2180 O   0  0  0  0  0  0  0  0  0  0  0  0
    3.4590    5.5050   -4.6030 C   0  0  0  0  0  0  0  0  0  0  0  0
    2.5040    5.1280   -3.6080 O   0  0  0  0  0  0  0  0  0  0  0  0
    2.9080    3.9030   -3.1480 C   0  0  0  0  0  0  0  0  0  0  0  0
    2.2370    2.9110   -2.4220 C   0  0  0  0  0  0  0  0  0  0  0  0
   -1.7240    0.6910   -0.8400 H   0  0  0  0  0  0  0  0  0  0  0  0
   -3.5050   -0.2660    1.5300 H   0  0  0  0  0  0  0  0  0  0  0  0
   -5.8730   -0.9950    1.6330 H   0  0  0  0  0  0  0  0  0  0  0  0
   -7.0040   -1.8270   -0.4110 H   0  0  0  0  0  0  0  0  0  0  0  0
   -5.7680   -1.9300   -2.5580 H   0  0  0  0  0  0  0  0  0  0  0  0
   -3.2580    0.2590   -4.4440 H   0  0  0  0  0  0  0  0  0  0  0  0
   -2.6780    0.8080   -2.8880 H   0  0  0  0  0  0  0  0  0  0  0  0
   -0.5550   -0.3560   -3.1720 H   0  0  0  0  0  0  0  0  0  0  0  0
   -0.8550    0.5940   -4.6190 H   0  0  0  0  0  0  0  0  0  0  0  0
   -0.1250   -1.6150   -5.1350 H   0  0  0  0  0  0  0  0  0  0  0  0
   -0.9350   -2.8380   -3.2710 H   0  0  0  0  0  0  0  0  0  0  0  0
   -1.5020   -3.5370   -4.7900 H   0  0  0  0  0  0  0  0  0  0  0  0
   -3.6790   -2.4930   -4.5550 H   0  0  0  0  0  0  0  0  0  0  0  0
   -3.3210   -3.3090   -3.0580 H   0  0  0  0  0  0  0  0  0  0  0  0
    1.2170   -2.2040    0.7620 H   0  0  0  0  0  0  0  0  0  0  0  0
    4.7460    0.6240   -2.1860 H   0  0  0  0  0  0  0  0  0  0  0  0
    5.9350    2.3810   -3.4710 H   0  0  0  0  0  0  0  0  0  0  0  0
    3.1300    5.0940   -5.5560 H   0  0  0  0  0  0  0  0  0  0  0  0
    3.6230    6.5800   -4.5700 H   0  0  0  0  0  0  0  0  0  0  0  0
    1.2080    3.0590   -2.1310 H   0  0  0  0  0  0  0  0  0  0  0  0
  1  2  2  0  0  0  0
  2  3  1  0  0  0  0
  3 30  1  0  0  0  0
  3  4  1  0  0  0  0
  4  5  2  0  0  0  0
  5 31  1  0  0  0  0
  5  6  1  0  0  0  0
  6 32  1  0  0  0  0
  6  7  2  0  0  0  0
  7 33  1  0  0  0  0
  7  8  1  0  0  0  0
  8 34  1  0  0  0  0
  8  9  2  0  0  0  0
  9  4  1  0  0  0  0
  9 10  1  0  0  0  0
 10 11  1  0  0  0  0
 11 35  1  0  0  0  0
 11 36  1  0  0  0  0
 11 12  1  0  0  0  0
 12 37  1  0  0  0  0
 12 38  1  0  0  0  0
 12 13  1  0  0  0  0
 13 39  1  0  0  0  0
 13 14  1  0  0  0  0
 14 40  1  0  0  0  0
 14 41  1  0  0  0  0
 14 15  1  0  0  0  0
 15 10  1  0  0  0  0
 15 42  1  0  0  0  0
 15 43  1  0  0  0  0
  2 16  1  0  0  0  0
 16 17  2  0  0  0  0
 17 44  1  0  0  0  0
 17 18  1  0  0  0  0
 18 19  1  0  0  0  0
 19 20  2  0  0  0  0
 20 16  1  0  0  0  0
 19 21  1  0  0  0  0
 21 22  2  0  0  0  0
 22 45  1  0  0  0  0
 22 23  1  0  0  0  0
 23 46  1  0  0  0  0
 23 24  2  0  0  0  0
 24 25  1  0  0  0  0
 25 26  1  0  0  0  0
 26 47  1  0  0  0  0
 26 48  1  0  0  0  0
 26 27  1  0  0  0  0
 27 28  1  0  0  0  0
 28 24  1  0  0  0  0
 28 29  2  0  0  0  0
 29 21  1  0  0  0  0
 29 49  1  0  0  0  0
M  END
>  <LOGBIO>
6.7700

>  <PRED_LOGBIO>
6.8000

>  <XV_RES>
-0.1530

>  <WHL_TMPL>
3

>  <ANCH>
2-3;34-36

$$$$
ROW28
  -MTS-   01071500393D 0   0.00000     0.00000     0

 52 56  0  0  1  0  0  0  0  0999 V2000
    6.0370    5.2810   -4.4890 C   0  0  0  0  0  0  0  0  0  0  0  0
    4.6510    4.9110   -4.1680 N   0  0  0  0  0  0  0  0  0  0  0  0
    3.5340    5.6150   -4.5320 C   0  0  0  0  0  0  0  0  0  0  0  0
    2.4300    5.0050   -4.0800 C   0  0  0  0  0  0  0  0  0  0  0  0
    2.8560    3.7890   -3.3530 C   0  0  0  0  0  0  0  0  0  0  0  0
    2.1790    2.7680   -2.6740 C   0  0  0  0  0  0  0  0  0  0  0  0
    2.9000    1.7280   -2.0750 C   0  0  0  0  0  0  0  0  0  0  0  0
    4.2980    1.7090   -2.1550 C   0  0  0  0  0  0  0  0  0  0  0  0
    4.9750    2.7290   -2.8330 C   0  0  0  0  0  0  0  0  0  0  0  0
    4.2540    3.7690   -3.4320 C   0  0  0  0  0  0  0  0  0  0  0  0
    2.2980    0.5590   -1.2820 C   0  0  0  0  0  0  0  0  0  0  0  0
    0.9850    0.3130   -1.3880 C   0  0  0  0  0  0  0  0  0  0  0  0
    0.4410   -0.7140   -0.4720 C   0  0  0  0  0  0  0  0  0  0  0  0
   -0.8960   -1.1240   -0.4140 C   0  0  0  0  0  0  0  0  0  0  0  0
   -2.0110   -0.2150   -0.6450 N   0  0  0  0  0  0  0  0  0  0  0  0
   -3.3670   -0.7750   -0.5540 C   0  0  1  0  0  0  0  0  0  0  0  0
   -3.8160   -1.2890   -1.9330 C   0  0  0  0  0  0  0  0  0  0  0  0
   -5.1470   -2.0580   -1.8390 C   0  0  0  0  0  0  0  0  0  0  0  0
   -5.1000   -3.1270   -0.7310 C   0  0  0  0  0  0  0  0  0  0  0  0
   -4.7230   -2.5420    0.5630 N   0  0  0  0  0  0  0  0  0  0  0  0
   -3.4010   -1.9030    0.4930 C   0  0  0  0  0  0  0  0  0  0  0  0
   -1.2820   -2.0660    0.4570 N   0  0  0  0  0  0  0  0  0  0  0  0
   -0.4150   -2.6460    1.2990 C   0  0  0  0  0  0  0  0  0  0  0  0
    0.9370   -2.2810    1.2920 C   0  0  0  0  0  0  0  0  0  0  0  0
    0.9730   -2.0830    2.4270 C   0  0  0  0  0  0  0  0  0  0  0  0
    0.8600   -0.9030    2.8220 O   0  0  0  0  0  0  0  0  0  0  0  0
    0.8250   -3.0890    3.2850 N   0  0  0  0  0  0  0  0  0  0  0  0
    1.3730   -1.3000    0.3930 C   0  0  0  0  0  0  0  0  0  0  0  0
    2.9040   -0.5080   -0.0070 S   0  0  0  0  0  0  0  0  0  0  0  0
    6.1150    6.3640   -4.5620 H   0  0  0  0  0  0  0  0  0  0  0  0
    6.3220    4.8320   -5.4380 H   0  0  0  0  0  0  0  0  0  0  0  0
    6.6990    4.9220   -3.7040 H   0  0  0  0  0  0  0  0  0  0  0  0
    3.5420    6.5320   -5.1030 H   0  0  0  0  0  0  0  0  0  0  0  0
    1.4130    5.3400   -4.2220 H   0  0  0  0  0  0  0  0  0  0  0  0
    1.1010    2.7830   -2.6130 H   0  0  0  0  0  0  0  0  0  0  0  0
    4.8540    0.9060   -1.6930 H   0  0  0  0  0  0  0  0  0  0  0  0
    6.0530    2.7140   -2.8950 H   0  0  0  0  0  0  0  0  0  0  0  0
    0.3610    0.8330   -2.1000 H   0  0  0  0  0  0  0  0  0  0  0  0
   -1.8810    0.7640   -0.8600 H   0  0  0  0  0  0  0  0  0  0  0  0
   -4.0070    0.0460   -0.2380 H   0  0  0  0  0  0  0  0  0  0  0  0
   -3.0490   -1.9430   -2.3440 H   0  0  0  0  0  0  0  0  0  0  0  0
   -3.9320   -0.4480   -2.6140 H   0  0  0  0  0  0  0  0  0  0  0  0
   -5.9560   -1.3600   -1.6340 H   0  0  0  0  0  0  0  0  0  0  0  0
   -5.3580   -2.5360   -2.7940 H   0  0  0  0  0  0  0  0  0  0  0  0
   -4.3820   -3.8990   -1.0020 H   0  0  0  0  0  0  0  0  0  0  0  0
   -6.0750   -3.6010   -0.6440 H   0  0  0  0  0  0  0  0  0  0  0  0
   -4.7010   -3.2670    1.2670 H   0  0  0  0  0  0  0  0  0  0  0  0
   -2.6500   -2.6490    0.2440 H   0  0  0  0  0  0  0  0  0  0  0  0
   -3.1420   -1.4970    1.4690 H   0  0  0  0  0  0  0  0  0  0  0  0
   -0.7620   -3.4020    1.9880 H   0  0  0  0  0  0  0  0  0  0  0  0
    0.8570   -2.9140    4.2790 H   0  0  0  0  0  0  0  0  0  0  0  0
    0.6810   -4.0280    2.9420 H   0  0  0  0  0  0  0  0  0  0  0  0
  1 30  1  0  0  0  0
  1 31  1  0  0  0  0
  1 32  1  0  0  0  0
  1  2  1  0  0  0  0
  2  3  1  0  0  0  0
  3 33  1  0  0  0  0
  3  4  2  0  0  0  0
  4 34  1  0  0  0  0
  4  5  1  0  0  0  0
  5  6  2  0  0  0  0
  6 35  1  0  0  0  0
  6  7  1  0  0  0  0
  7  8  2  0  0  0  0
  8 36  1  0  0  0  0
  8  9  1  0  0  0  0
  9 37  1  0  0  0  0
  9 10  2  0  0  0  0
 10  2  1  0  0  0  0
 10  5  1  0  0  0  0
  7 11  1  0  0  0  0
 11 12  2  0  0  0  0
 12 38  1  0  0  0  0
 12 13  1  0  0  0  0
 13 14  2  0  0  0  0
 14 15  1  0  0  0  0
 15 39  1  0  0  0  0
 15 16  1  0  0  0  0
 16 40  1  0  0  0  0
 16 17  1  0  0  0  0
 17 41  1  0  0  0  0
 17 42  1  0  0  0  0
 17 18  1  0  0  0  0
 18 43  1  0  0  0  0
 18 44  1  0  0  0  0
 18 19  1  0  0  0  0
 19 45  1  0  0  0  0
 19 46  1  0  0  0  0
 19 20  1  0  0  0  0
 20 47  1  0  0  0  0
 20 21  1  0  0  0  0
 21 16  1  0  0  0  0
 21 48  1  0  0  0  0
 21 49  1  0  0  0  0
 14 22  1  0  0  0  0
 22 23  2  0  0  0  0
 23 50  1  0  0  0  0
 23 24  1  0  0  0  0
 24 25  1  0  0  0  0
 25 26  2  0  0  0  0
 25 27  1  0  0  0  0
 27 51  1  0  0  0  0
 27 52  1  0  0  0  0
 24 28  2  0  0  0  0
 28 13  1  0  0  0  0
 28 29  1  0  0  0  0
 29 11  1  0  0  0  0
M  END
>  <LOGBIO>
8.1000

>  <PRED_LOGBIO>
8.7200

>  <XV_RES>
-0.6550

>  <WHL_TMPL>
3

>  <ANCH>
16-25;22-23

$$$$
ROW30
  -MTS-   01071500393D 0   0.00000     0.00000     0

 45 49  0  0  0  0  0  0  0  0999 V2000
   -3.7200    3.0060    4.9560 C   0  0  0  0  0  0  0  0  0  0  0  0
   -3.5430    3.0570    3.5380 O   0  0  0  0  0  0  0  0  0  0  0  0
   -2.2920    2.8090    3.0370 C   0  0  0  0  0  0  0  0  0  0  0  0
   -1.9170    1.5020    2.7050 C   0  0  0  0  0  0  0  0  0  0  0  0
   -0.6390    1.2480    2.1930 C   0  0  0  0  0  0  0  0  0  0  0  0
    0.2640    2.3020    2.0120 C   0  0  0  0  0  0  0  0  0  0  0  0
    1.5500    1.7430    1.4520 C   0  0  0  0  0  0  0  0  0  0  0  0
    1.4210    0.2400    1.5130 C   0  0  0  0  0  0  0  0  0  0  0  0
   -0.0120   -0.0250    1.7730 C   0  0  0  0  0  0  0  0  0  0  0  0
   -0.1990   -1.3280    1.6850 N   0  0  0  0  0  0  0  0  0  0  0  0
    1.0770   -1.9420    1.3730 N   0  0  0  0  0  0  0  0  0  0  0  0
    2.0100   -0.9420    1.2830 C   0  0  0  0  0  0  0  0  0  0  0  0
    3.4450   -1.1370    0.9790 C   0  0  0  0  0  0  0  0  0  0  0  0
    4.4100   -0.8750    1.9590 C   0  0  0  0  0  0  0  0  0  0  0  0
    5.7680   -1.0600    1.6720 C   0  0  0  0  0  0  0  0  0  0  0  0
    6.1600   -1.5060    0.4040 C   0  0  0  0  0  0  0  0  0  0  0  0
    5.1950   -1.7680   -0.5750 C   0  0  0  0  0  0  0  0  0  0  0  0
    3.8380   -1.5840   -0.2880 C   0  0  0  0  0  0  0  0  0  0  0  0
    7.4890   -1.6870    0.1230 C   0  0  0  0  0  0  0  0  0  0  0  0
    8.6140   -1.8400   -0.1150 N   0  0  0  0  0  0  0  0  0  0  0  0
   -0.1110    3.6090    2.3440 C   0  0  0  0  0  0  0  0  0  0  0  0
   -1.3890    3.8630    2.8560 C   0  0  0  0  0  0  0  0  0  0  0  0
   -1.7930    5.2730    3.2130 C   0  0  0  0  0  0  0  0  0  0  0  0
   -2.4020    5.9200    2.0420 N   0  0  0  0  0  0  0  0  0  0  0  0
   -3.7320    5.9100    1.7150 C   0  0  0  0  0  0  0  0  0  0  0  0
   -3.8850    6.6080    0.5820 C   0  0  0  0  0  0  0  0  0  0  0  0
   -2.6190    7.0640    0.1930 N   0  0  0  0  0  0  0  0  0  0  0  0
   -1.7410    6.6410    1.0830 C   0  0  0  0  0  0  0  0  0  0  0  0
   -3.0750    3.7440    5.4290 H   0  0  0  0  0  0  0  0  0  0  0  0
   -4.7580    3.2230    5.1990 H   0  0  0  0  0  0  0  0  0  0  0  0
   -3.4620    2.0130    5.3180 H   0  0  0  0  0  0  0  0  0  0  0  0
   -2.6140    0.6880    2.8450 H   0  0  0  0  0  0  0  0  0  0  0  0
    1.6560    2.0540    0.4150 H   0  0  0  0  0  0  0  0  0  0  0  0
    2.3830    2.0590    2.0780 H   0  0  0  0  0  0  0  0  0  0  0  0
    1.2480   -2.9290    1.2440 H   0  0  0  0  0  0  0  0  0  0  0  0
    4.1070   -0.5300    2.9370 H   0  0  0  0  0  0  0  0  0  0  0  0
    6.5120   -0.8590    2.4280 H   0  0  0  0  0  0  0  0  0  0  0  0
    5.4980   -2.1120   -1.5530 H   0  0  0  0  0  0  0  0  0  0  0  0
    3.0940   -1.7870   -1.0440 H   0  0  0  0  0  0  0  0  0  0  0  0
    0.5860    4.4230    2.2040 H   0  0  0  0  0  0  0  0  0  0  0  0
   -0.9130    5.8350    3.5210 H   0  0  0  0  0  0  0  0  0  0  0  0
   -2.5120    5.2490    4.0290 H   0  0  0  0  0  0  0  0  0  0  0  0
   -4.5190    5.4250    2.2730 H   0  0  0  0  0  0  0  0  0  0  0  0
   -4.8140    6.7870    0.0620 H   0  0  0  0  0  0  0  0  0  0  0  0
   -0.6780    6.8310    1.0590 H   0  0  0  0  0  0  0  0  0  0  0  0
  1 29  1  0  0  0  0
  1 30  1  0  0  0  0
  1 31  1  0  0  0  0
  1  2  1  0  0  0  0
  2  3  1  0  0  0  0
  3  4  2  0  0  0  0
  4 32  1  0  0  0  0
  4  5  1  0  0  0  0
  5  6  2  0  0  0  0
  6  7  1  0  0  0  0
  7 33  1  0  0  0  0
  7 34  1  0  0  0  0
  7  8  1  0  0  0  0
  8  9  1  0  0  0  0
  9  5  1  0  0  0  0
  9 10  2  0  0  0  0
 10 11  1  0  0  0  0
 11 35  1  0  0  0  0
 11 12  1  0  0  0  0
 12  8  2  0  0  0  0
 12 13  1  0  0  0  0
 13 14  2  0  0  0  0
 14 36  1  0  0  0  0
 14 15  1  0  0  0  0
 15 37  1  0  0  0  0
 15 16  2  0  0  0  0
 16 17  1  0  0  0  0
 17 38  1  0  0  0  0
 17 18  2  0  0  0  0
 18 13  1  0  0  0  0
 18 39  1  0  0  0  0
 16 19  1  0  0  0  0
 19 20  3  0  0  0  0
  6 21  1  0  0  0  0
 21 40  1  0  0  0  0
 21 22  2  0  0  0  0
 22  3  1  0  0  0  0
 22 23  1  0  0  0  0
 23 41  1  0  0  0  0
 23 42  1  0  0  0  0
 23 24  1  0  0  0  0
 24 25  1  0  0  0  0
 25 43  1  0  0  0  0
 25 26  2  0  0  0  0
 26 44  1  0  0  0  0
 26 27  1  0  0  0  0
 27 28  2  0  0  0  0
 28 24  1  0  0  0  0
 28 45  1  0  0  0  0
M  END
>  <LOGBIO>
8.7000

>  <PRED_LOGBIO>
8.1800

>  <XV_RES>
0.6700

>  <WHL_TMPL>
1

>  <ANCH>
5-31;20-21

$$$$
ROW31
  -MTS-   01071500393D 0   0.00000     0.00000     0

 55 59  0  0  0  0  0  0  0  0999 V2000
    8.6210   -1.8300   -0.0870 N   0  0  0  0  0  0  0  0  0  0  0  0
    7.4890   -1.6870    0.1230 C   0  0  0  0  0  0  0  0  0  0  0  0
    6.1150   -1.5130    0.3780 C   0  0  0  0  0  0  0  0  0  0  0  0
    5.7640   -1.0650    1.6570 C   0  0  0  0  0  0  0  0  0  0  0  0
    4.4100   -0.8750    1.9590 C   0  0  0  0  0  0  0  0  0  0  0  0
    3.4450   -1.1370    0.9790 C   0  0  0  0  0  0  0  0  0  0  0  0
    3.8670   -1.5830   -0.2790 C   0  0  0  0  0  0  0  0  0  0  0  0
    5.1700   -1.7560   -0.5400 N   0  0  0  0  0  0  0  0  0  0  0  0
    2.0100   -0.9420    1.2830 C   0  0  0  0  0  0  0  0  0  0  0  0
    1.0960   -1.8900    1.3740 N   0  0  0  0  0  0  0  0  0  0  0  0
   -0.1720   -1.2610    1.6860 N   0  0  0  0  0  0  0  0  0  0  0  0
    0.0450    0.0890    1.7720 C   0  0  0  0  0  0  0  0  0  0  0  0
    1.3390    0.3520    1.5400 C   0  0  0  0  0  0  0  0  0  0  0  0
    1.5550    1.8430    1.6400 C   0  0  0  0  0  0  0  0  0  0  0  0
    0.1960    2.4160    1.9650 C   0  0  0  0  0  0  0  0  0  0  0  0
   -0.2600    3.7220    2.1810 C   0  0  0  0  0  0  0  0  0  0  0  0
   -1.6100    3.9520    2.4720 C   0  0  0  0  0  0  0  0  0  0  0  0
   -2.5040    2.8770    2.5460 C   0  0  0  0  0  0  0  0  0  0  0  0
   -3.8250    3.1030    2.8310 O   0  0  0  0  0  0  0  0  0  0  0  0
   -4.2270    3.0960    4.2030 C   0  0  0  0  0  0  0  0  0  0  0  0
   -5.7280    3.3660    4.2950 C   0  0  0  0  0  0  0  0  0  0  0  0
   -6.1580    3.3580    5.7610 C   0  0  0  0  0  0  0  0  0  0  0  0
   -7.6020    3.6180    5.8500 N   0  0  0  0  0  0  0  0  0  0  0  0
   -7.8330    5.0650    5.9600 C   0  0  0  0  0  0  0  0  0  0  0  0
   -9.3360    5.3770    6.0900 C   0  0  0  0  0  0  0  0  0  0  0  0
  -10.1390    4.7550    4.9330 C   0  0  0  0  0  0  0  0  0  0  0  0
   -9.7970    3.2640    4.7510 C   0  0  0  0  0  0  0  0  0  0  0  0
   -8.2760    3.0420    4.6780 C   0  0  0  0  0  0  0  0  0  0  0  0
   -2.0470    1.5710    2.3300 C   0  0  0  0  0  0  0  0  0  0  0  0
   -0.6970    1.3410    2.0400 C   0  0  0  0  0  0  0  0  0  0  0  0
    6.5240   -0.8690    2.3980 H   0  0  0  0  0  0  0  0  0  0  0  0
    4.1130   -0.5300    2.9380 H   0  0  0  0  0  0  0  0  0  0  0  0
    3.1360   -1.7900   -1.0460 H   0  0  0  0  0  0  0  0  0  0  0  0
   -1.0560   -1.7320    1.8170 H   0  0  0  0  0  0  0  0  0  0  0  0
    1.8820    2.2220    0.6740 H   0  0  0  0  0  0  0  0  0  0  0  0
    2.2370    2.0510    2.4620 H   0  0  0  0  0  0  0  0  0  0  0  0
    0.4290    4.5510    2.1230 H   0  0  0  0  0  0  0  0  0  0  0  0
   -1.9620    4.9600    2.6380 H   0  0  0  0  0  0  0  0  0  0  0  0
   -4.0060    2.1240    4.6400 H   0  0  0  0  0  0  0  0  0  0  0  0
   -3.6850    3.8690    4.7440 H   0  0  0  0  0  0  0  0  0  0  0  0
   -5.9490    4.3370    3.8580 H   0  0  0  0  0  0  0  0  0  0  0  0
   -6.2700    2.5920    3.7540 H   0  0  0  0  0  0  0  0  0  0  0  0
   -5.9360    2.3860    6.1990 H   0  0  0  0  0  0  0  0  0  0  0  0
   -5.6160    4.1310    6.3020 H   0  0  0  0  0  0  0  0  0  0  0  0
   -7.4340    5.5640    5.0800 H   0  0  0  0  0  0  0  0  0  0  0  0
   -7.3180    5.4490    6.8390 H   0  0  0  0  0  0  0  0  0  0  0  0
   -9.7070    4.9900    7.0370 H   0  0  0  0  0  0  0  0  0  0  0  0
   -9.4830    6.4550    6.0930 H   0  0  0  0  0  0  0  0  0  0  0  0
   -9.9220    5.2900    4.0110 H   0  0  0  0  0  0  0  0  0  0  0  0
  -11.2040    4.8600    5.1320 H   0  0  0  0  0  0  0  0  0  0  0  0
  -10.2070    2.6940    5.5820 H   0  0  0  0  0  0  0  0  0  0  0  0
  -10.2610    2.8940    3.8390 H   0  0  0  0  0  0  0  0  0  0  0  0
   -7.8860    3.5030    3.7720 H   0  0  0  0  0  0  0  0  0  0  0  0
   -8.0670    1.9760    4.6290 H   0  0  0  0  0  0  0  0  0  0  0  0
   -2.7370    0.7420    2.3880 H   0  0  0  0  0  0  0  0  0  0  0  0
  1  2  3  0  0  0  0
  2  3  1  0  0  0  0
  3  4  2  0  0  0  0
  4 31  1  0  0  0  0
  4  5  1  0  0  0  0
  5 32  1  0  0  0  0
  5  6  2  0  0  0  0
  6  7  1  0  0  0  0
  7 33  1  0  0  0  0
  7  8  2  0  0  0  0
  8  3  1  0  0  0  0
  6  9  1  0  0  0  0
  9 10  2  0  0  0  0
 10 11  1  0  0  0  0
 11 34  1  0  0  0  0
 11 12  1  0  0  0  0
 12 13  2  0  0  0  0
 13  9  1  0  0  0  0
 13 14  1  0  0  0  0
 14 35  1  0  0  0  0
 14 36  1  0  0  0  0
 14 15  1  0  0  0  0
 15 16  2  0  0  0  0
 16 37  1  0  0  0  0
 16 17  1  0  0  0  0
 17 38  1  0  0  0  0
 17 18  2  0  0  0  0
 18 19  1  0  0  0  0
 19 20  1  0  0  0  0
 20 39  1  0  0  0  0
 20 40  1  0  0  0  0
 20 21  1  0  0  0  0
 21 41  1  0  0  0  0
 21 42  1  0  0  0  0
 21 22  1  0  0  0  0
 22 43  1  0  0  0  0
 22 44  1  0  0  0  0
 22 23  1  0  0  0  0
 23 24  1  0  0  0  0
 24 45  1  0  0  0  0
 24 46  1  0  0  0  0
 24 25  1  0  0  0  0
 25 47  1  0  0  0  0
 25 48  1  0  0  0  0
 25 26  1  0  0  0  0
 26 49  1  0  0  0  0
 26 50  1  0  0  0  0
 26 27  1  0  0  0  0
 27 51  1  0  0  0  0
 27 52  1  0  0  0  0
 27 28  1  0  0  0  0
 28 23  1  0  0  0  0
 28 53  1  0  0  0  0
 28 54  1  0  0  0  0
 18 29  1  0  0  0  0
 29 55  1  0  0  0  0
 29 30  2  0  0  0  0
 30 12  1  0  0  0  0
 30 15  1  0  0  0  0
M  END
>  <LOGBIO>
8.5900

>  <PRED_LOGBIO>
8.2700

>  <XV_RES>
0.3550

>  <WHL_TMPL>
1

>  <ANCH>
5-31;8-6

$$$$
ROW32
  -MTS-   01071500393D 0   0.00000     0.00000     0

 62 67  0  0  1  0  0  0  0  0999 V2000
   -6.0400    1.3960   -1.0940 O   0  0  0  0  0  0  0  0  0  0  0  0
   -6.2320    0.0180   -0.7650 C   0  0  2  0  0  0  0  0  0  0  0  0
   -5.5550   -0.2000    0.6010 C   0  0  0  0  0  0  0  0  0  0  0  0
   -4.0480    0.1080    0.5390 C   0  0  0  0  0  0  0  0  0  0  0  0
   -3.3520   -0.7030   -0.5700 C   0  0  2  0  0  0  0  0  0  0  0  0
   -4.0290   -0.4850   -1.9360 C   0  0  0  0  0  0  0  0  0  0  0  0
   -5.5360   -0.7930   -1.8740 C   0  0  0  0  0  0  0  0  0  0  0  0
   -1.9480   -0.2710   -0.6310 N   0  0  0  0  0  0  0  0  0  0  0  0
   -0.9730   -1.1480   -0.4110 C   0  0  0  0  0  0  0  0  0  0  0  0
   -1.2450   -2.3200   -0.1560 O   0  0  0  0  0  0  0  0  0  0  0  0
    0.4410   -0.7140   -0.4720 C   0  0  0  0  0  0  0  0  0  0  0  0
    1.4040   -1.3550    0.3170 C   0  0  0  0  0  0  0  0  0  0  0  0
    2.7410   -0.9440    0.2590 C   0  0  0  0  0  0  0  0  0  0  0  0
    3.1150    0.1070   -0.5870 C   0  0  0  0  0  0  0  0  0  0  0  0
    2.1520    0.7470   -1.3760 C   0  0  0  0  0  0  0  0  0  0  0  0
    2.8640    1.8200   -2.1640 C   0  0  0  0  0  0  0  0  0  0  0  0
    4.3110    1.7200   -1.7440 C   0  0  0  0  0  0  0  0  0  0  0  0
    5.6600    2.2950   -1.9460 C   0  0  0  0  0  0  0  0  0  0  0  0
    6.4960    1.6340   -1.1680 N   0  0  0  0  0  0  0  0  0  0  0  0
    5.7380    0.6280   -0.4490 N   0  0  0  0  0  0  0  0  0  0  0  0
    4.4300    0.7350   -0.8440 C   0  0  0  0  0  0  0  0  0  0  0  0
    6.0080    3.4100   -2.8550 C   0  0  0  0  0  0  0  0  0  0  0  0
    5.4150    4.6670   -2.6810 C   0  0  0  0  0  0  0  0  0  0  0  0
    5.7440    5.7210   -3.5410 C   0  0  0  0  0  0  0  0  0  0  0  0
    6.6660    5.5190   -4.5750 C   0  0  0  0  0  0  0  0  0  0  0  0
    7.2590    4.2630   -4.7490 C   0  0  0  0  0  0  0  0  0  0  0  0
    6.9300    3.2090   -3.8890 C   0  0  0  0  0  0  0  0  0  0  0  0
    7.0140    6.6340   -5.4840 C   0  0  0  0  0  0  0  0  0  0  0  0
    6.7760    6.5170   -6.8590 C   0  0  0  0  0  0  0  0  0  0  0  0
    7.1050    7.5720   -7.7190 C   0  0  0  0  0  0  0  0  0  0  0  0
    7.6720    8.7440   -7.2040 C   0  0  0  0  0  0  0  0  0  0  0  0
    7.9940    9.7750   -8.0460 O   0  0  0  0  0  0  0  0  0  0  0  0
    7.9110    8.8610   -5.8290 C   0  0  0  0  0  0  0  0  0  0  0  0
    7.5820    7.8060   -4.9690 C   0  0  0  0  0  0  0  0  0  0  0  0
    0.8140    0.3370   -1.3180 C   0  0  0  0  0  0  0  0  0  0  0  0
   -6.7620    1.7240   -1.6510 H   0  0  0  0  0  0  0  0  0  0  0  0
   -7.2860   -0.2440   -0.7100 H   0  0  0  0  0  0  0  0  0  0  0  0
   -5.6410   -1.2630    0.8200 H   0  0  0  0  0  0  0  0  0  0  0  0
   -6.0120    0.4780    1.3190 H   0  0  0  0  0  0  0  0  0  0  0  0
   -3.6250   -0.2350    1.4810 H   0  0  0  0  0  0  0  0  0  0  0  0
   -3.9260    1.1660    0.3140 H   0  0  0  0  0  0  0  0  0  0  0  0
   -3.4020   -1.7600   -0.3170 H   0  0  0  0  0  0  0  0  0  0  0  0
   -3.5940   -1.2170   -2.6140 H   0  0  0  0  0  0  0  0  0  0  0  0
   -3.9060    0.5600   -2.2130 H   0  0  0  0  0  0  0  0  0  0  0  0
   -5.9580   -0.4500   -2.8150 H   0  0  0  0  0  0  0  0  0  0  0  0
   -5.6580   -1.8510   -1.6490 H   0  0  0  0  0  0  0  0  0  0  0  0
   -1.7240    0.6910   -0.8400 H   0  0  0  0  0  0  0  0  0  0  0  0
    1.1160   -2.1650    0.9690 H   0  0  0  0  0  0  0  0  0  0  0  0
    3.4850   -1.4380    0.8670 H   0  0  0  0  0  0  0  0  0  0  0  0
    2.7840    1.5970   -3.2260 H   0  0  0  0  0  0  0  0  0  0  0  0
    2.4750    2.7940   -1.8760 H   0  0  0  0  0  0  0  0  0  0  0  0
    6.1070   -0.0320    0.2200 H   0  0  0  0  0  0  0  0  0  0  0  0
    4.7030    4.8220   -1.8840 H   0  0  0  0  0  0  0  0  0  0  0  0
    5.2870    6.6900   -3.4070 H   0  0  0  0  0  0  0  0  0  0  0  0
    7.9700    4.1080   -5.5470 H   0  0  0  0  0  0  0  0  0  0  0  0
    7.3870    2.2400   -4.0230 H   0  0  0  0  0  0  0  0  0  0  0  0
    6.3380    5.6130   -7.2560 H   0  0  0  0  0  0  0  0  0  0  0  0
    6.9210    7.4810   -8.7790 H   0  0  0  0  0  0  0  0  0  0  0  0
    8.9030    9.6860   -8.3730 H   0  0  0  0  0  0  0  0  0  0  0  0
    8.3480    9.7650   -5.4320 H   0  0  0  0  0  0  0  0  0  0  0  0
    7.7650    7.8970   -3.9090 H   0  0  0  0  0  0  0  0  0  0  0  0
    0.0710    0.8310   -1.9270 H   0  0  0  0  0  0  0  0  0  0  0  0
  1 36  1  0  0  0  0
  1  2  1  0  0  0  0
  2 37  1  0  0  0  0
  2  3  1  0  0  0  0
  3 38  1  0  0  0  0
  3 39  1  0  0  0  0
  3  4  1  0  0  0  0
  4 40  1  0  0  0  0
  4 41  1  0  0  0  0
  4  5  1  0  0  0  0
  5 42  1  0  0  0  0
  5  6  1  0  0  0  0
  6 43  1  0  0  0  0
  6 44  1  0  0  0  0
  6  7  1  0  0  0  0
  7  2  1  0  0  0  0
  7 45  1  0  0  0  0
  7 46  1  0  0  0  0
  5  8  1  0  0  0  0
  8 47  1  0  0  0  0
  8  9  1  0  0  0  0
  9 10  2  0  0  0  0
  9 11  1  0  0  0  0
 11 12  2  0  0  0  0
 12 48  1  0  0  0  0
 12 13  1  0  0  0  0
 13 49  1  0  0  0  0
 13 14  2  0  0  0  0
 14 15  1  0  0  0  0
 15 16  1  0  0  0  0
 16 50  1  0  0  0  0
 16 51  1  0  0  0  0
 16 17  1  0  0  0  0
 17 18  1  0  0  0  0
 18 19  2  0  0  0  0
 19 20  1  0  0  0  0
 20 52  1  0  0  0  0
 20 21  1  0  0  0  0
 21 14  1  0  0  0  0
 21 17  2  0  0  0  0
 18 22  1  0  0  0  0
 22 23  2  0  0  0  0
 23 53  1  0  0  0  0
 23 24  1  0  0  0  0
 24 54  1  0  0  0  0
 24 25  2  0  0  0  0
 25 26  1  0  0  0  0
 26 55  1  0  0  0  0
 26 27  2  0  0  0  0
 27 22  1  0  0  0  0
 27 56  1  0  0  0  0
 25 28  1  0  0  0  0
 28 29  2  0  0  0  0
 29 57  1  0  0  0  0
 29 30  1  0  0  0  0
 30 58  1  0  0  0  0
 30 31  2  0  0  0  0
 31 32  1  0  0  0  0
 32 59  1  0  0  0  0
 31 33  1  0  0  0  0
 33 60  1  0  0  0  0
 33 34  2  0  0  0  0
 34 28  1  0  0  0  0
 34 61  1  0  0  0  0
 15 35  2  0  0  0  0
 35 11  1  0  0  0  0
 35 62  1  0  0  0  0
M  END
>  <LOGBIO>
8.2100

>  <PRED_LOGBIO>
8.7400

>  <XV_RES>
-0.4600

>  <WHL_TMPL>
3

>  <ANCH>
28-30;11-13

$$$$
ROW33
  -MTS-   01071500393D 0   0.00000     0.00000     0

 48 52  0  0  0  0  0  0  0  0999 V2000
   -1.2450   -2.3200   -0.1560 O   0  0  0  0  0  0  0  0  0  0  0  0
   -0.9730   -1.1480   -0.4110 C   0  0  0  0  0  0  0  0  0  0  0  0
   -1.9480   -0.2710   -0.6310 N   0  0  0  0  0  0  0  0  0  0  0  0
   -3.2990   -0.6870   -0.5720 C   0  0  0  0  0  0  0  0  0  0  0  0
   -4.0090   -0.6340    0.6330 C   0  0  0  0  0  0  0  0  0  0  0  0
   -5.2890   -1.0270    0.6890 N   0  0  0  0  0  0  0  0  0  0  0  0
   -5.9420   -1.4840   -0.3880 C   0  0  0  0  0  0  0  0  0  0  0  0
   -5.2870   -1.5610   -1.6230 C   0  0  0  0  0  0  0  0  0  0  0  0
   -3.9500   -1.1590   -1.7180 C   0  0  0  0  0  0  0  0  0  0  0  0
   -3.2660   -1.2270   -2.9550 N   0  0  0  0  0  0  0  0  0  0  0  0
   -2.6900   -0.0430   -3.6090 C   0  0  0  0  0  0  0  0  0  0  0  0
   -1.2490   -0.2900   -4.0900 C   0  0  0  0  0  0  0  0  0  0  0  0
   -1.1580   -1.5100   -4.9050 N   0  0  0  0  0  0  0  0  0  0  0  0
   -1.6270   -2.6910   -4.1660 C   0  0  0  0  0  0  0  0  0  0  0  0
   -3.0770   -2.4880   -3.6860 C   0  0  0  0  0  0  0  0  0  0  0  0
    0.4500   -0.6480   -0.5270 C   0  0  0  0  0  0  0  0  0  0  0  0
    1.3680   -1.2650    0.2300 C   0  0  0  0  0  0  0  0  0  0  0  0
    2.8950   -0.4510   -0.1430 S   0  0  0  0  0  0  0  0  0  0  0  0
    2.1910    0.6800   -1.3080 C   0  0  0  0  0  0  0  0  0  0  0  0
    0.9030    0.3930   -1.3470 N   0  0  0  0  0  0  0  0  0  0  0  0
    2.9000    1.7280   -2.0750 C   0  0  0  0  0  0  0  0  0  0  0  0
    3.0590    1.7810   -3.4050 C   0  0  0  0  0  0  0  0  0  0  0  0
    3.8140    2.9440   -3.9220 C   0  0  0  0  0  0  0  0  0  0  0  0
    4.0850    3.1780   -5.2750 C   0  0  0  0  0  0  0  0  0  0  0  0
    4.8110    4.3130   -5.6580 C   0  0  0  0  0  0  0  0  0  0  0  0
    5.2650    5.2130   -4.6870 C   0  0  0  0  0  0  0  0  0  0  0  0
    4.9940    4.9790   -3.3340 C   0  0  0  0  0  0  0  0  0  0  0  0
    4.2690    3.8440   -2.9510 C   0  0  0  0  0  0  0  0  0  0  0  0
    3.7070    3.1600   -1.4180 S   0  0  0  0  0  0  0  0  0  0  0  0
   -1.7240    0.6910   -0.8400 H   0  0  0  0  0  0  0  0  0  0  0  0
   -3.5210   -0.2720    1.5260 H   0  0  0  0  0  0  0  0  0  0  0  0
   -6.9740   -1.7920   -0.3040 H   0  0  0  0  0  0  0  0  0  0  0  0
   -5.8090   -1.9290   -2.4940 H   0  0  0  0  0  0  0  0  0  0  0  0
   -3.3120    0.2390   -4.4560 H   0  0  0  0  0  0  0  0  0  0  0  0
   -2.7020    0.7940   -2.9140 H   0  0  0  0  0  0  0  0  0  0  0  0
   -0.5900   -0.3800   -3.2280 H   0  0  0  0  0  0  0  0  0  0  0  0
   -0.9110    0.5630   -4.6750 H   0  0  0  0  0  0  0  0  0  0  0  0
   -0.2000   -1.6510   -5.1920 H   0  0  0  0  0  0  0  0  0  0  0  0
   -0.9820   -2.8610   -3.3070 H   0  0  0  0  0  0  0  0  0  0  0  0
   -1.5780   -3.5660   -4.8110 H   0  0  0  0  0  0  0  0  0  0  0  0
   -3.7460   -2.5120   -4.5440 H   0  0  0  0  0  0  0  0  0  0  0  0
   -3.3650   -3.3210   -3.0490 H   0  0  0  0  0  0  0  0  0  0  0  0
    1.2100   -2.0810    0.9190 H   0  0  0  0  0  0  0  0  0  0  0  0
    2.6590    1.0210   -4.0600 H   0  0  0  0  0  0  0  0  0  0  0  0
    3.7340    2.4830   -6.0240 H   0  0  0  0  0  0  0  0  0  0  0  0
    5.0200    4.4930   -6.7020 H   0  0  0  0  0  0  0  0  0  0  0  0
    5.8250    6.0880   -4.9820 H   0  0  0  0  0  0  0  0  0  0  0  0
    5.3450    5.6740   -2.5850 H   0  0  0  0  0  0  0  0  0  0  0  0
  1  2  2  0  0  0  0
  2  3  1  0  0  0  0
  3 30  1  0  0  0  0
  3  4  1  0  0  0  0
  4  5  2  0  0  0  0
  5 31  1  0  0  0  0
  5  6  1  0  0  0  0
  6  7  2  0  0  0  0
  7 32  1  0  0  0  0
  7  8  1  0  0  0  0
  8 33  1  0  0  0  0
  8  9  2  0  0  0  0
  9  4  1  0  0  0  0
  9 10  1  0  0  0  0
 10 11  1  0  0  0  0
 11 34  1  0  0  0  0
 11 35  1  0  0  0  0
 11 12  1  0  0  0  0
 12 36  1  0  0  0  0
 12 37  1  0  0  0  0
 12 13  1  0  0  0  0
 13 38  1  0  0  0  0
 13 14  1  0  0  0  0
 14 39  1  0  0  0  0
 14 40  1  0  0  0  0
 14 15  1  0  0  0  0
 15 10  1  0  0  0  0
 15 41  1  0  0  0  0
 15 42  1  0  0  0  0
  2 16  1  0  0  0  0
 16 17  2  0  0  0  0
 17 43  1  0  0  0  0
 17 18  1  0  0  0  0
 18 19  1  0  0  0  0
 19 20  2  0  0  0  0
 20 16  1  0  0  0  0
 19 21  1  0  0  0  0
 21 22  2  0  0  0  0
 22 44  1  0  0  0  0
 22 23  1  0  0  0  0
 23 24  2  0  0  0  0
 24 45  1  0  0  0  0
 24 25  1  0  0  0  0
 25 46  1  0  0  0  0
 25 26  2  0  0  0  0
 26 47  1  0  0  0  0
 26 27  1  0  0  0  0
 27 48  1  0  0  0  0
 27 28  2  0  0  0  0
 28 23  1  0  0  0  0
 28 29  1  0  0  0  0
 29 21  1  0  0  0  0
M  END
>  <LOGBIO>
8.5200

>  <PRED_LOGBIO>
8.3600

>  <XV_RES>
0.3110

>  <WHL_TMPL>
3

>  <ANCH>
1-2;32-33

$$$$
ROW34
  -MTS-   01071500393D 0   0.00000     0.00000     0

 59 63  0  0  0  0  0  0  0  0999 V2000
    7.7710   -2.4460   -1.0560 C   0  0  0  0  0  0  0  0  0  0  0  0
    7.4890   -1.6870    0.1230 O   0  0  0  0  0  0  0  0  0  0  0  0
    6.1600   -1.5060    0.4040 C   0  0  0  0  0  0  0  0  0  0  0  0
    5.7680   -1.0600    1.6720 C   0  0  0  0  0  0  0  0  0  0  0  0
    4.4100   -0.8750    1.9590 C   0  0  0  0  0  0  0  0  0  0  0  0
    3.4450   -1.1370    0.9790 C   0  0  0  0  0  0  0  0  0  0  0  0
    3.8380   -1.5840   -0.2880 C   0  0  0  0  0  0  0  0  0  0  0  0
    5.1950   -1.7680   -0.5750 C   0  0  0  0  0  0  0  0  0  0  0  0
    2.0100   -0.9420    1.2830 C   0  0  0  0  0  0  0  0  0  0  0  0
    0.9860   -2.0060    1.3850 C   0  0  0  0  0  0  0  0  0  0  0  0
   -0.1800   -1.4100    1.6730 C   0  0  0  0  0  0  0  0  0  0  0  0
   -1.3750   -2.0560    1.8490 N   0  0  0  0  0  0  0  0  0  0  0  0
    0.0090   -0.0570    1.7660 N   0  0  0  0  0  0  0  0  0  0  0  0
    1.4110    0.2120    1.5120 N   0  0  0  0  0  0  0  0  0  0  0  0
   -0.9540    0.8760    2.0460 C   0  0  0  0  0  0  0  0  0  0  0  0
   -1.3320    1.8870    1.2860 N   0  0  0  0  0  0  0  0  0  0  0  0
   -2.3440    2.7190    1.7790 C   0  0  0  0  0  0  0  0  0  0  0  0
   -2.8430    2.4170    2.9860 C   0  0  0  0  0  0  0  0  0  0  0  0
   -1.9520    0.9790    3.5050 S   0  0  0  0  0  0  0  0  0  0  0  0
   -2.8390    3.8790    1.0040 C   0  0  0  0  0  0  0  0  0  0  0  0
   -2.3110    4.9810    1.1410 O   0  0  0  0  0  0  0  0  0  0  0  0
   -3.8560    3.7290    0.1600 N   0  0  0  0  0  0  0  0  0  0  0  0
   -4.3300    4.8380   -0.5810 C   0  0  0  0  0  0  0  0  0  0  0  0
   -5.3430    5.6490   -0.0560 C   0  0  0  0  0  0  0  0  0  0  0  0
   -5.8120    6.7460   -0.7890 C   0  0  0  0  0  0  0  0  0  0  0  0
   -5.2670    7.0310   -2.0470 C   0  0  0  0  0  0  0  0  0  0  0  0
   -4.2540    6.2200   -2.5720 C   0  0  0  0  0  0  0  0  0  0  0  0
   -3.7850    5.1230   -1.8380 C   0  0  0  0  0  0  0  0  0  0  0  0
   -2.7610    4.3030   -2.3690 N   0  0  0  0  0  0  0  0  0  0  0  0
   -1.4680    4.1160   -1.6950 C   0  0  0  0  0  0  0  0  0  0  0  0
   -1.0600    2.6330   -1.6270 C   0  0  0  0  0  0  0  0  0  0  0  0
   -1.1280    1.9970   -2.9500 N   0  0  0  0  0  0  0  0  0  0  0  0
   -2.4740    2.0990   -3.5310 C   0  0  0  0  0  0  0  0  0  0  0  0
   -2.9080    3.5720   -3.6360 C   0  0  0  0  0  0  0  0  0  0  0  0
    7.3400   -1.9470   -1.9210 H   0  0  0  0  0  0  0  0  0  0  0  0
    8.8480   -2.5290   -1.1840 H   0  0  0  0  0  0  0  0  0  0  0  0
    7.3400   -3.4400   -0.9590 H   0  0  0  0  0  0  0  0  0  0  0  0
    6.5120   -0.8590    2.4280 H   0  0  0  0  0  0  0  0  0  0  0  0
    4.1070   -0.5300    2.9370 H   0  0  0  0  0  0  0  0  0  0  0  0
    3.0940   -1.7870   -1.0440 H   0  0  0  0  0  0  0  0  0  0  0  0
    5.4980   -2.1120   -1.5530 H   0  0  0  0  0  0  0  0  0  0  0  0
    1.1470   -3.0650    1.2510 H   0  0  0  0  0  0  0  0  0  0  0  0
   -2.1310   -1.4470    1.5700 H   0  0  0  0  0  0  0  0  0  0  0  0
   -1.4840   -2.3030    2.8220 H   0  0  0  0  0  0  0  0  0  0  0  0
   -3.6200    2.9390    3.5250 H   0  0  0  0  0  0  0  0  0  0  0  0
   -4.2900    2.8240    0.0480 H   0  0  0  0  0  0  0  0  0  0  0  0
   -5.7630    5.4290    0.9140 H   0  0  0  0  0  0  0  0  0  0  0  0
   -6.5930    7.3710   -0.3840 H   0  0  0  0  0  0  0  0  0  0  0  0
   -5.6290    7.8770   -2.6120 H   0  0  0  0  0  0  0  0  0  0  0  0
   -3.8340    6.4400   -3.5420 H   0  0  0  0  0  0  0  0  0  0  0  0
   -0.7020    4.6790   -2.2240 H   0  0  0  0  0  0  0  0  0  0  0  0
   -1.5240    4.5240   -0.6880 H   0  0  0  0  0  0  0  0  0  0  0  0
   -1.7190    2.1080   -0.9380 H   0  0  0  0  0  0  0  0  0  0  0  0
   -0.0460    2.5550   -1.2380 H   0  0  0  0  0  0  0  0  0  0  0  0
   -0.8690    1.0240   -2.8690 H   0  0  0  0  0  0  0  0  0  0  0  0
   -3.1800    1.5560   -2.9070 H   0  0  0  0  0  0  0  0  0  0  0  0
   -2.4760    1.6490   -4.5220 H   0  0  0  0  0  0  0  0  0  0  0  0
   -2.3220    4.0670   -4.4070 H   0  0  0  0  0  0  0  0  0  0  0  0
   -3.9450    3.6200   -3.9610 H   0  0  0  0  0  0  0  0  0  0  0  0
  1 35  1  0  0  0  0
  1 36  1  0  0  0  0
  1 37  1  0  0  0  0
  1  2  1  0  0  0  0
  2  3  1  0  0  0  0
  3  4  2  0  0  0  0
  4 38  1  0  0  0  0
  4  5  1  0  0  0  0
  5 39  1  0  0  0  0
  5  6  2  0  0  0  0
  6  7  1  0  0  0  0
  7 40  1  0  0  0  0
  7  8  2  0  0  0  0
  8  3  1  0  0  0  0
  8 41  1  0  0  0  0
  6  9  1  0  0  0  0
  9 10  1  0  0  0  0
 10 42  1  0  0  0  0
 10 11  2  0  0  0  0
 11 12  1  0  0  0  0
 12 43  1  0  0  0  0
 12 44  1  0  0  0  0
 11 13  1  0  0  0  0
 13 14  1  0  0  0  0
 14  9  2  0  0  0  0
 13 15  1  0  0  0  0
 15 16  2  0  0  0  0
 16 17  1  0  0  0  0
 17 18  2  0  0  0  0
 18 45  1  0  0  0  0
 18 19  1  0  0  0  0
 19 15  1  0  0  0  0
 17 20  1  0  0  0  0
 20 21  2  0  0  0  0
 20 22  1  0  0  0  0
 22 46  1  0  0  0  0
 22 23  1  0  0  0  0
 23 24  2  0  0  0  0
 24 47  1  0  0  0  0
 24 25  1  0  0  0  0
 25 48  1  0  0  0  0
 25 26  2  0  0  0  0
 26 49  1  0  0  0  0
 26 27  1  0  0  0  0
 27 50  1  0  0  0  0
 27 28  2  0  0  0  0
 28 23  1  0  0  0  0
 28 29  1  0  0  0  0
 29 30  1  0  0  0  0
 30 51  1  0  0  0  0
 30 52  1  0  0  0  0
 30 31  1  0  0  0  0
 31 53  1  0  0  0  0
 31 54  1  0  0  0  0
 31 32  1  0  0  0  0
 32 55  1  0  0  0  0
 32 33  1  0  0  0  0
 33 56  1  0  0  0  0
 33 57  1  0  0  0  0
 33 34  1  0  0  0  0
 34 29  1  0  0  0  0
 34 58  1  0  0  0  0
 34 59  1  0  0  0  0
M  END
>  <LOGBIO>
6.0100

>  <PRED_LOGBIO>
7.3100

>  <XV_RES>
-2.4710

>  <WHL_TMPL>
1

>  <ANCH>
5-31;11-9

$$$$
ROW35
  -MTS-   01071500393D 0   0.00000     0.00000     0

 51 55  0  0  0  0  0  0  0  0999 V2000
   -1.2450   -2.3200   -0.1560 O   0  0  0  0  0  0  0  0  0  0  0  0
   -0.9730   -1.1480   -0.4110 C   0  0  0  0  0  0  0  0  0  0  0  0
   -1.9480   -0.2710   -0.6310 N   0  0  0  0  0  0  0  0  0  0  0  0
   -3.2990   -0.6870   -0.5720 C   0  0  0  0  0  0  0  0  0  0  0  0
   -3.9970   -0.6280    0.6400 C   0  0  0  0  0  0  0  0  0  0  0  0
   -5.3340   -1.0400    0.6980 C   0  0  0  0  0  0  0  0  0  0  0  0
   -5.9730   -1.5090   -0.4560 C   0  0  0  0  0  0  0  0  0  0  0  0
   -5.2750   -1.5680   -1.6680 C   0  0  0  0  0  0  0  0  0  0  0  0
   -3.9380   -1.1560   -1.7260 C   0  0  0  0  0  0  0  0  0  0  0  0
   -3.2320   -1.2150   -2.9510 N   0  0  0  0  0  0  0  0  0  0  0  0
   -2.6500   -0.0250   -3.5880 C   0  0  0  0  0  0  0  0  0  0  0  0
   -1.1990   -0.2640   -4.0450 C   0  0  0  0  0  0  0  0  0  0  0  0
   -1.0890   -1.4790   -4.8640 N   0  0  0  0  0  0  0  0  0  0  0  0
   -1.5660   -2.6660   -4.1400 C   0  0  0  0  0  0  0  0  0  0  0  0
   -3.0240   -2.4720   -3.6860 C   0  0  0  0  0  0  0  0  0  0  0  0
    0.4350   -0.5310   -0.3830 C   0  0  0  0  0  0  0  0  0  0  0  0
    1.3710   -1.3330    0.1420 C   0  0  0  0  0  0  0  0  0  0  0  0
    2.9140   -0.6550   -0.3980 S   0  0  0  0  0  0  0  0  0  0  0  0
    2.1910    0.6800   -1.3080 C   0  0  0  0  0  0  0  0  0  0  0  0
    0.8860    0.5440   -1.1580 N   0  0  0  0  0  0  0  0  0  0  0  0
    2.9000    1.7280   -2.0750 C   0  0  0  0  0  0  0  0  0  0  0  0
    3.6030    2.7340   -1.4010 C   0  0  0  0  0  0  0  0  0  0  0  0
    4.2740    3.7260   -2.1270 C   0  0  0  0  0  0  0  0  0  0  0  0
    4.2420    3.7110   -3.5270 C   0  0  0  0  0  0  0  0  0  0  0  0
    4.8370    4.5960   -4.3870 O   0  0  0  0  0  0  0  0  0  0  0  0
    4.2830    4.3920   -5.6890 C   0  0  0  0  0  0  0  0  0  0  0  0
    3.6970    2.9670   -5.6790 C   0  0  0  0  0  0  0  0  0  0  0  0
    3.5390    2.7050   -4.2000 C   0  0  0  0  0  0  0  0  0  0  0  0
    2.8680    1.7140   -3.4750 C   0  0  0  0  0  0  0  0  0  0  0  0
   -1.7240    0.6910   -0.8400 H   0  0  0  0  0  0  0  0  0  0  0  0
   -3.5050   -0.2660    1.5300 H   0  0  0  0  0  0  0  0  0  0  0  0
   -5.8730   -0.9950    1.6330 H   0  0  0  0  0  0  0  0  0  0  0  0
   -7.0040   -1.8270   -0.4110 H   0  0  0  0  0  0  0  0  0  0  0  0
   -5.7680   -1.9300   -2.5580 H   0  0  0  0  0  0  0  0  0  0  0  0
   -3.2580    0.2590   -4.4440 H   0  0  0  0  0  0  0  0  0  0  0  0
   -2.6780    0.8080   -2.8880 H   0  0  0  0  0  0  0  0  0  0  0  0
   -0.5550   -0.3560   -3.1720 H   0  0  0  0  0  0  0  0  0  0  0  0
   -0.8550    0.5940   -4.6190 H   0  0  0  0  0  0  0  0  0  0  0  0
   -0.1250   -1.6150   -5.1350 H   0  0  0  0  0  0  0  0  0  0  0  0
   -0.9350   -2.8380   -3.2710 H   0  0  0  0  0  0  0  0  0  0  0  0
   -1.5020   -3.5370   -4.7900 H   0  0  0  0  0  0  0  0  0  0  0  0
   -3.6790   -2.4930   -4.5550 H   0  0  0  0  0  0  0  0  0  0  0  0
   -3.3210   -3.3090   -3.0580 H   0  0  0  0  0  0  0  0  0  0  0  0
    1.2170   -2.2040    0.7620 H   0  0  0  0  0  0  0  0  0  0  0  0
    3.6270    2.7460   -0.3220 H   0  0  0  0  0  0  0  0  0  0  0  0
    4.8160    4.5020   -1.6070 H   0  0  0  0  0  0  0  0  0  0  0  0
    5.1050    4.4020   -6.4010 H   0  0  0  0  0  0  0  0  0  0  0  0
    3.4740    5.0970   -5.8650 H   0  0  0  0  0  0  0  0  0  0  0  0
    4.4480    2.2850   -6.0700 H   0  0  0  0  0  0  0  0  0  0  0  0
    2.7190    2.9770   -6.1570 H   0  0  0  0  0  0  0  0  0  0  0  0
    2.3260    0.9380   -3.9950 H   0  0  0  0  0  0  0  0  0  0  0  0
  1  2  2  0  0  0  0
  2  3  1  0  0  0  0
  3 30  1  0  0  0  0
  3  4  1  0  0  0  0
  4  5  2  0  0  0  0
  5 31  1  0  0  0  0
  5  6  1  0  0  0  0
  6 32  1  0  0  0  0
  6  7  2  0  0  0  0
  7 33  1  0  0  0  0
  7  8  1  0  0  0  0
  8 34  1  0  0  0  0
  8  9  2  0  0  0  0
  9  4  1  0  0  0  0
  9 10  1  0  0  0  0
 10 11  1  0  0  0  0
 11 35  1  0  0  0  0
 11 36  1  0  0  0  0
 11 12  1  0  0  0  0
 12 37  1  0  0  0  0
 12 38  1  0  0  0  0
 12 13  1  0  0  0  0
 13 39  1  0  0  0  0
 13 14  1  0  0  0  0
 14 40  1  0  0  0  0
 14 41  1  0  0  0  0
 14 15  1  0  0  0  0
 15 10  1  0  0  0  0
 15 42  1  0  0  0  0
 15 43  1  0  0  0  0
  2 16  1  0  0  0  0
 16 17  2  0  0  0  0
 17 44  1  0  0  0  0
 17 18  1  0  0  0  0
 18 19  1  0  0  0  0
 19 20  2  0  0  0  0
 20 16  1  0  0  0  0
 19 21  1  0  0  0  0
 21 22  2  0  0  0  0
 22 45  1  0  0  0  0
 22 23  1  0  0  0  0
 23 46  1  0  0  0  0
 23 24  2  0  0  0  0
 24 25  1  0  0  0  0
 25 26  1  0  0  0  0
 26 47  1  0  0  0  0
 26 48  1  0  0  0  0
 26 27  1  0  0  0  0
 27 49  1  0  0  0  0
 27 50  1  0  0  0  0
 27 28  1  0  0  0  0
 28 24  1  0  0  0  0
 28 29  2  0  0  0  0
 29 21  1  0  0  0  0
 29 51  1  0  0  0  0
M  END
>  <LOGBIO>
7.1200

>  <PRED_LOGBIO>
6.7100

>  <XV_RES>
0.3990

>  <WHL_TMPL>
3

>  <ANCH>
2-3;34-36

$$$$
ROW37
  -MTS-   01071500393D 0   0.00000     0.00000     0

 53 57  0  0  0  0  0  0  0  0999 V2000
   -6.7200    0.4680    1.6850 N   0  0  0  0  0  0  0  0  0  0  0  0
   -5.6540   -0.4230    2.1650 C   0  0  0  0  0  0  0  0  0  0  0  0
   -4.2930    0.1880    1.8360 C   0  0  0  0  0  0  0  0  0  0  0  0
   -3.1850   -0.7390    2.3350 C   0  0  0  0  0  0  0  0  0  0  0  0
   -2.0630   -0.3900    2.1470 C   0  0  0  0  0  0  0  0  0  0  0  0
   -2.5630    0.8990    2.3700 C   0  0  0  0  0  0  0  0  0  0  0  0
   -1.7050    2.0030    2.3050 C   0  0  0  0  0  0  0  0  0  0  0  0
   -2.2090    3.3750    2.5370 C   0  0  0  0  0  0  0  0  0  0  0  0
   -1.3550    4.4060    2.4650 C   0  0  0  0  0  0  0  0  0  0  0  0
   -0.0280    4.2200    2.1830 N   0  0  0  0  0  0  0  0  0  0  0  0
    0.5110    3.0240    1.9610 C   0  0  0  0  0  0  0  0  0  0  0  0
    1.7110    2.9200    1.7120 O   0  0  0  0  0  0  0  0  0  0  0  0
   -0.3470    1.8190    2.0170 C   0  0  0  0  0  0  0  0  0  0  0  0
    0.1520    0.5310    1.7940 C   0  0  0  0  0  0  0  0  0  0  0  0
    1.5100    0.3470    1.5060 C   0  0  0  0  0  0  0  0  0  0  0  0
    2.0100   -0.9420    1.2830 C   0  0  0  0  0  0  0  0  0  0  0  0
    1.1520   -2.0460    1.3480 C   0  0  0  0  0  0  0  0  0  0  0  0
   -0.2050   -1.8620    1.6360 C   0  0  0  0  0  0  0  0  0  0  0  0
   -0.7050   -0.5740    1.8590 C   0  0  0  0  0  0  0  0  0  0  0  0
    3.4450   -1.1370    0.9790 C   0  0  0  0  0  0  0  0  0  0  0  0
    4.0140   -1.6010   -0.3060 C   0  0  0  0  0  0  0  0  0  0  0  0
    5.3260   -1.6420   -0.1700 N   0  0  0  0  0  0  0  0  0  0  0  0
    5.6470   -1.2150    1.1780 N   0  0  0  0  0  0  0  0  0  0  0  0
    4.4700   -0.9260    1.8170 C   0  0  0  0  0  0  0  0  0  0  0  0
   -3.6380    3.6060    2.8430 C   0  0  0  0  0  0  0  0  0  0  0  0
   -4.0060    4.2140    4.0500 C   0  0  0  0  0  0  0  0  0  0  0  0
   -5.3580    4.4320    4.3400 C   0  0  0  0  0  0  0  0  0  0  0  0
   -6.3420    4.0440    3.4240 C   0  0  0  0  0  0  0  0  0  0  0  0
   -5.9750    3.4370    2.2170 C   0  0  0  0  0  0  0  0  0  0  0  0
   -4.6230    3.2180    1.9270 C   0  0  0  0  0  0  0  0  0  0  0  0
   -4.2630    2.6240    0.7460 O   0  0  0  0  0  0  0  0  0  0  0  0
   -6.6360    1.3670    2.1370 H   0  0  0  0  0  0  0  0  0  0  0  0
   -7.6200    0.0650    1.9020 H   0  0  0  0  0  0  0  0  0  0  0  0
   -5.7450   -0.5490    3.2420 H   0  0  0  0  0  0  0  0  0  0  0  0
   -5.7450   -1.3920    1.6770 H   0  0  0  0  0  0  0  0  0  0  0  0
   -4.2020    0.3140    0.7590 H   0  0  0  0  0  0  0  0  0  0  0  0
   -4.2030    1.1560    2.3230 H   0  0  0  0  0  0  0  0  0  0  0  0
   -3.2980   -1.6540    1.7580 H   0  0  0  0  0  0  0  0  0  0  0  0
   -3.3710   -0.8850    3.3970 H   0  0  0  0  0  0  0  0  0  0  0  0
   -3.6100    1.0410    2.5920 H   0  0  0  0  0  0  0  0  0  0  0  0
   -1.7230    5.4070    2.6340 H   0  0  0  0  0  0  0  0  0  0  0  0
    0.5720    5.0310    2.1410 H   0  0  0  0  0  0  0  0  0  0  0  0
    2.1720    1.1990    1.4560 H   0  0  0  0  0  0  0  0  0  0  0  0
    1.5380   -3.0410    1.1760 H   0  0  0  0  0  0  0  0  0  0  0  0
   -0.8670   -2.7140    1.6860 H   0  0  0  0  0  0  0  0  0  0  0  0
    3.4560   -1.8600   -1.1940 H   0  0  0  0  0  0  0  0  0  0  0  0
    6.5730   -1.1440    1.5760 H   0  0  0  0  0  0  0  0  0  0  0  0
    4.3820   -0.5810    2.8360 H   0  0  0  0  0  0  0  0  0  0  0  0
   -3.2470    4.5130    4.7570 H   0  0  0  0  0  0  0  0  0  0  0  0
   -5.6420    4.9010    5.2710 H   0  0  0  0  0  0  0  0  0  0  0  0
   -7.3850    4.2120    3.6480 H   0  0  0  0  0  0  0  0  0  0  0  0
   -6.7340    3.1370    1.5100 H   0  0  0  0  0  0  0  0  0  0  0  0
   -4.2180    1.6600    0.8410 H   0  0  0  0  0  0  0  0  0  0  0  0
  1 32  1  0  0  0  0
  1 33  1  0  0  0  0
  1  2  1  0  0  0  0
  2 34  1  0  0  0  0
  2 35  1  0  0  0  0
  2  3  1  0  0  0  0
  3 36  1  0  0  0  0
  3 37  1  0  0  0  0
  3  4  1  0  0  0  0
  4 38  1  0  0  0  0
  4 39  1  0  0  0  0
  4  5  1  0  0  0  0
  5  6  2  0  0  0  0
  6 40  1  0  0  0  0
  6  7  1  0  0  0  0
  7  8  1  0  0  0  0
  8  9  2  0  0  0  0
  9 41  1  0  0  0  0
  9 10  1  0  0  0  0
 10 42  1  0  0  0  0
 10 11  1  0  0  0  0
 11 12  2  0  0  0  0
 11 13  1  0  0  0  0
 13  7  2  0  0  0  0
 13 14  1  0  0  0  0
 14 15  1  0  0  0  0
 15 43  1  0  0  0  0
 15 16  2  0  0  0  0
 16 17  1  0  0  0  0
 17 44  1  0  0  0  0
 17 18  2  0  0  0  0
 18 45  1  0  0  0  0
 18 19  1  0  0  0  0
 19  5  1  0  0  0  0
 19 14  2  0  0  0  0
 16 20  1  0  0  0  0
 20 21  1  0  0  0  0
 21 46  1  0  0  0  0
 21 22  2  0  0  0  0
 22 23  1  0  0  0  0
 23 47  1  0  0  0  0
 23 24  1  0  0  0  0
 24 20  2  0  0  0  0
 24 48  1  0  0  0  0
  8 25  1  0  0  0  0
 25 26  2  0  0  0  0
 26 49  1  0  0  0  0
 26 27  1  0  0  0  0
 27 50  1  0  0  0  0
 27 28  2  0  0  0  0
 28 51  1  0  0  0  0
 28 29  1  0  0  0  0
 29 52  1  0  0  0  0
 29 30  2  0  0  0  0
 30 25  1  0  0  0  0
 30 31  1  0  0  0  0
 31 53  1  0  0  0  0
M  END
>  <LOGBIO>
8.7000

>  <PRED_LOGBIO>
8.7800

>  <XV_RES>
-0.1000

>  <WHL_TMPL>
1

>  <ANCH>
6-7;28-26

$$$$
ROW38
  -MTS-   01071500393D 0   0.00000     0.00000     0

 47 49  0  0  0  0  0  0  0  0999 V2000
   -8.1250    0.8330   -5.7370 C   0  0  0  0  0  0  0  0  0  0  0  0
   -6.9490    1.5070   -5.2810 O   0  0  0  0  0  0  0  0  0  0  0  0
   -7.0240    2.2040   -4.1040 C   0  0  0  0  0  0  0  0  0  0  0  0
   -6.7290    1.5670   -2.8930 C   0  0  0  0  0  0  0  0  0  0  0  0
   -6.8050    2.2790   -1.6900 C   0  0  0  0  0  0  0  0  0  0  0  0
   -6.5070    1.6350   -0.4660 N   0  0  0  0  0  0  0  0  0  0  0  0
   -5.2510    1.1730   -0.2820 C   0  0  0  0  0  0  0  0  0  0  0  0
   -4.4310    1.3150   -1.1390 O   0  0  0  0  0  0  0  0  0  0  0  0
   -4.8840    0.4780    1.0070 C   0  0  0  0  0  0  0  0  0  0  0  0
   -3.4330    0.0630    0.9590 C   0  0  0  0  0  0  0  0  0  0  0  0
   -3.0810   -1.1940    0.4540 C   0  0  0  0  0  0  0  0  0  0  0  0
   -1.7300   -1.5590    0.4190 C   0  0  0  0  0  0  0  0  0  0  0  0
   -0.7710   -0.6540    0.8910 C   0  0  0  0  0  0  0  0  0  0  0  0
   -1.1390    0.5430    1.3690 N   0  0  0  0  0  0  0  0  0  0  0  0
   -2.4240    0.9200    1.4150 C   0  0  0  0  0  0  0  0  0  0  0  0
   -7.1750    3.6290   -1.6990 C   0  0  0  0  0  0  0  0  0  0  0  0
   -7.2700    4.5150   -0.2040 Cl  0  0  0  0  0  0  0  0  0  0  0  0
   -7.4700    4.2670   -2.9100 C   0  0  0  0  0  0  0  0  0  0  0  0
   -7.3940    3.5540   -4.1120 C   0  0  0  0  0  0  0  0  0  0  0  0
   -7.6920    4.1980   -5.3360 N   0  0  0  0  0  0  0  0  0  0  0  0
   -6.7260    4.8040   -6.0210 C   0  0  0  0  0  0  0  0  0  0  0  0
   -5.5550    4.8040   -5.5840 O   0  0  0  0  0  0  0  0  0  0  0  0
   -7.0060    5.4090   -7.1720 N   0  0  0  0  0  0  0  0  0  0  0  0
   -5.9790    6.0540   -7.9010 C   0  0  0  0  0  0  0  0  0  0  0  0
   -5.2460    5.3440   -8.8590 C   0  0  0  0  0  0  0  0  0  0  0  0
   -4.2740    5.9630   -9.5440 N   0  0  0  0  0  0  0  0  0  0  0  0
   -3.9980    7.2550   -9.3210 C   0  0  0  0  0  0  0  0  0  0  0  0
   -4.7320    7.9640   -8.3620 C   0  0  0  0  0  0  0  0  0  0  0  0
   -5.7040    7.3460   -7.6760 N   0  0  0  0  0  0  0  0  0  0  0  0
   -2.9450    7.9150  -10.0670 C   0  0  0  0  0  0  0  0  0  0  0  0
   -2.1030    8.4430  -10.6650 N   0  0  0  0  0  0  0  0  0  0  0  0
   -8.9230    1.5570   -5.8880 H   0  0  0  0  0  0  0  0  0  0  0  0
   -7.9120    0.3280   -6.6770 H   0  0  0  0  0  0  0  0  0  0  0  0
   -8.4350    0.1010   -4.9940 H   0  0  0  0  0  0  0  0  0  0  0  0
   -6.4430    0.5250   -2.8860 H   0  0  0  0  0  0  0  0  0  0  0  0
   -7.2120    1.5240    0.2480 H   0  0  0  0  0  0  0  0  0  0  0  0
   -5.4710   -0.4370    1.0490 H   0  0  0  0  0  0  0  0  0  0  0  0
   -5.0190    1.1770    1.8300 H   0  0  0  0  0  0  0  0  0  0  0  0
   -3.8410   -1.8730    0.0960 H   0  0  0  0  0  0  0  0  0  0  0  0
   -1.4310   -2.5230    0.0340 H   0  0  0  0  0  0  0  0  0  0  0  0
    0.2740   -0.9230    0.8690 H   0  0  0  0  0  0  0  0  0  0  0  0
   -2.6830    1.8920    1.8070 H   0  0  0  0  0  0  0  0  0  0  0  0
   -7.7560    5.3080   -2.9160 H   0  0  0  0  0  0  0  0  0  0  0  0
   -8.6380    4.1980   -5.6900 H   0  0  0  0  0  0  0  0  0  0  0  0
   -7.9520    5.4090   -7.5260 H   0  0  0  0  0  0  0  0  0  0  0  0
   -5.4620    4.3020   -9.0450 H   0  0  0  0  0  0  0  0  0  0  0  0
   -4.5160    9.0050   -8.1760 H   0  0  0  0  0  0  0  0  0  0  0  0
  1 32  1  0  0  0  0
  1 33  1  0  0  0  0
  1 34  1  0  0  0  0
  1  2  1  0  0  0  0
  2  3  1  0  0  0  0
  3  4  2  0  0  0  0
  4 35  1  0  0  0  0
  4  5  1  0  0  0  0
  5  6  1  0  0  0  0
  6 36  1  0  0  0  0
  6  7  1  0  0  0  0
  7  8  2  0  0  0  0
  7  9  1  0  0  0  0
  9 37  1  0  0  0  0
  9 38  1  0  0  0  0
  9 10  1  0  0  0  0
 10 11  2  0  0  0  0
 11 39  1  0  0  0  0
 11 12  1  0  0  0  0
 12 40  1  0  0  0  0
 12 13  2  0  0  0  0
 13 41  1  0  0  0  0
 13 14  1  0  0  0  0
 14 15  2  0  0  0  0
 15 10  1  0  0  0  0
 15 42  1  0  0  0  0
  5 16  2  0  0  0  0
 16 17  1  0  0  0  0
 16 18  1  0  0  0  0
 18 43  1  0  0  0  0
 18 19  2  0  0  0  0
 19  3  1  0  0  0  0
 19 20  1  0  0  0  0
 20 44  1  0  0  0  0
 20 21  1  0  0  0  0
 21 22  2  0  0  0  0
 21 23  1  0  0  0  0
 23 45  1  0  0  0  0
 23 24  1  0  0  0  0
 24 25  2  0  0  0  0
 25 46  1  0  0  0  0
 25 26  1  0  0  0  0
 26 27  2  0  0  0  0
 27 28  1  0  0  0  0
 28 47  1  0  0  0  0
 28 29  2  0  0  0  0
 29 24  1  0  0  0  0
 27 30  1  0  0  0  0
 30 31  3  0  0  0  0
M  END
>  <LOGBIO>
8.0500

>  <PRED_LOGBIO>
7.9300

>  <XV_RES>
1.5300

>  <WHL_TMPL>
2

>  <ANCH>
32-33;17-18

$$$$
ROW40
  -MTS-   01071500393D 0   0.00000     0.00000     0

 60 65  0  0  0  0  0  0  0  0999 V2000
   -4.4480    8.2280   -1.5250 O   0  0  0  0  0  0  0  0  0  0  0  0
   -4.1650    7.7660   -0.2020 C   0  0  0  0  0  0  0  0  0  0  0  0
   -4.4550    6.2560   -0.1210 C   0  0  0  0  0  0  0  0  0  0  0  0
   -3.9570    5.6600    1.2100 C   0  0  0  0  0  0  0  0  0  0  0  0
   -2.5320    5.9470    1.4270 N   0  0  0  0  0  0  0  0  0  0  0  0
   -2.1030    5.3600    2.7050 C   0  0  0  0  0  0  0  0  0  0  0  0
   -1.6100    3.9520    2.4720 C   0  0  0  0  0  0  0  0  0  0  0  0
   -2.5040    2.8770    2.5470 C   0  0  0  0  0  0  0  0  0  0  0  0
   -2.0470    1.5710    2.3310 C   0  0  0  0  0  0  0  0  0  0  0  0
   -0.6970    1.3400    2.0400 C   0  0  0  0  0  0  0  0  0  0  0  0
    0.1960    2.4160    1.9650 C   0  0  0  0  0  0  0  0  0  0  0  0
    1.5550    1.8430    1.6400 C   0  0  0  0  0  0  0  0  0  0  0  0
    1.3380    0.3520    1.5400 C   0  0  0  0  0  0  0  0  0  0  0  0
    2.0100   -0.9420    1.2830 C   0  0  0  0  0  0  0  0  0  0  0  0
    1.0960   -1.8900    1.3740 N   0  0  0  0  0  0  0  0  0  0  0  0
   -0.1720   -1.2610    1.6860 N   0  0  0  0  0  0  0  0  0  0  0  0
    0.0450    0.0880    1.7720 C   0  0  0  0  0  0  0  0  0  0  0  0
    3.4450   -1.1370    0.9790 C   0  0  0  0  0  0  0  0  0  0  0  0
    4.4100   -0.8750    1.9590 C   0  0  0  0  0  0  0  0  0  0  0  0
    5.7680   -1.0600    1.6720 C   0  0  0  0  0  0  0  0  0  0  0  0
    6.1600   -1.5060    0.4040 C   0  0  0  0  0  0  0  0  0  0  0  0
    5.1950   -1.7680   -0.5750 C   0  0  0  0  0  0  0  0  0  0  0  0
    3.8380   -1.5840   -0.2880 C   0  0  0  0  0  0  0  0  0  0  0  0
    7.5950   -1.7010    0.1010 C   0  0  0  0  0  0  0  0  0  0  0  0
    7.9950   -2.7280   -0.7640 C   0  0  0  0  0  0  0  0  0  0  0  0
    9.3520   -2.9130   -1.0510 C   0  0  0  0  0  0  0  0  0  0  0  0
   10.3110   -2.0710   -0.4740 C   0  0  0  0  0  0  0  0  0  0  0  0
   11.6390   -2.2520   -0.7540 O   0  0  0  0  0  0  0  0  0  0  0  0
    9.9110   -1.0450    0.3910 C   0  0  0  0  0  0  0  0  0  0  0  0
    8.5540   -0.8600    0.6780 C   0  0  0  0  0  0  0  0  0  0  0  0
   -0.2600    3.7210    2.1810 C   0  0  0  0  0  0  0  0  0  0  0  0
   -2.2800    7.3950    1.4560 C   0  0  0  0  0  0  0  0  0  0  0  0
   -2.6950    8.0740    0.1380 C   0  0  0  0  0  0  0  0  0  0  0  0
   -5.3710    8.5170   -1.6020 H   0  0  0  0  0  0  0  0  0  0  0  0
   -4.8110    8.2920    0.4980 H   0  0  0  0  0  0  0  0  0  0  0  0
   -3.9680    5.7470   -0.9500 H   0  0  0  0  0  0  0  0  0  0  0  0
   -5.5260    6.0860   -0.2140 H   0  0  0  0  0  0  0  0  0  0  0  0
   -4.5380    6.0720    2.0320 H   0  0  0  0  0  0  0  0  0  0  0  0
   -4.1120    4.5830    1.2050 H   0  0  0  0  0  0  0  0  0  0  0  0
   -2.9430    5.3410    3.3950 H   0  0  0  0  0  0  0  0  0  0  0  0
   -1.3000    5.9600    3.1280 H   0  0  0  0  0  0  0  0  0  0  0  0
   -3.5450    3.0550    2.7710 H   0  0  0  0  0  0  0  0  0  0  0  0
   -2.7370    0.7420    2.3880 H   0  0  0  0  0  0  0  0  0  0  0  0
    1.8810    2.2220    0.6740 H   0  0  0  0  0  0  0  0  0  0  0  0
    2.2370    2.0510    2.4620 H   0  0  0  0  0  0  0  0  0  0  0  0
   -1.0560   -1.7330    1.8170 H   0  0  0  0  0  0  0  0  0  0  0  0
    4.1070   -0.5300    2.9370 H   0  0  0  0  0  0  0  0  0  0  0  0
    6.5120   -0.8590    2.4280 H   0  0  0  0  0  0  0  0  0  0  0  0
    5.4980   -2.1120   -1.5530 H   0  0  0  0  0  0  0  0  0  0  0  0
    3.0940   -1.7870   -1.0440 H   0  0  0  0  0  0  0  0  0  0  0  0
    7.2550   -3.3770   -1.2090 H   0  0  0  0  0  0  0  0  0  0  0  0
    9.6600   -3.7040   -1.7180 H   0  0  0  0  0  0  0  0  0  0  0  0
   12.0480   -2.8630   -0.1220 H   0  0  0  0  0  0  0  0  0  0  0  0
   10.6510   -0.3960    0.8360 H   0  0  0  0  0  0  0  0  0  0  0  0
    8.2460   -0.0680    1.3450 H   0  0  0  0  0  0  0  0  0  0  0  0
    0.4290    4.5510    2.1240 H   0  0  0  0  0  0  0  0  0  0  0  0
   -2.8300    7.8420    2.2810 H   0  0  0  0  0  0  0  0  0  0  0  0
   -1.2220    7.5750    1.6370 H   0  0  0  0  0  0  0  0  0  0  0  0
   -2.0560    7.7220   -0.6690 H   0  0  0  0  0  0  0  0  0  0  0  0
   -2.5620    9.1500    0.2270 H   0  0  0  0  0  0  0  0  0  0  0  0
  1 34  1  0  0  0  0
  1  2  1  0  0  0  0
  2 35  1  0  0  0  0
  2  3  1  0  0  0  0
  3 36  1  0  0  0  0
  3 37  1  0  0  0  0
  3  4  1  0  0  0  0
  4 38  1  0  0  0  0
  4 39  1  0  0  0  0
  4  5  1  0  0  0  0
  5  6  1  0  0  0  0
  6 40  1  0  0  0  0
  6 41  1  0  0  0  0
  6  7  1  0  0  0  0
  7  8  2  0  0  0  0
  8 42  1  0  0  0  0
  8  9  1  0  0  0  0
  9 43  1  0  0  0  0
  9 10  2  0  0  0  0
 10 11  1  0  0  0  0
 11 12  1  0  0  0  0
 12 44  1  0  0  0  0
 12 45  1  0  0  0  0
 12 13  1  0  0  0  0
 13 14  1  0  0  0  0
 14 15  2  0  0  0  0
 15 16  1  0  0  0  0
 16 46  1  0  0  0  0
 16 17  1  0  0  0  0
 17 10  1  0  0  0  0
 17 13  2  0  0  0  0
 14 18  1  0  0  0  0
 18 19  2  0  0  0  0
 19 47  1  0  0  0  0
 19 20  1  0  0  0  0
 20 48  1  0  0  0  0
 20 21  2  0  0  0  0
 21 22  1  0  0  0  0
 22 49  1  0  0  0  0
 22 23  2  0  0  0  0
 23 18  1  0  0  0  0
 23 50  1  0  0  0  0
 21 24  1  0  0  0  0
 24 25  2  0  0  0  0
 25 51  1  0  0  0  0
 25 26  1  0  0  0  0
 26 52  1  0  0  0  0
 26 27  2  0  0  0  0
 27 28  1  0  0  0  0
 28 53  1  0  0  0  0
 27 29  1  0  0  0  0
 29 54  1  0  0  0  0
 29 30  2  0  0  0  0
 30 24  1  0  0  0  0
 30 55  1  0  0  0  0
 11 31  2  0  0  0  0
 31  7  1  0  0  0  0
 31 56  1  0  0  0  0
  5 32  1  0  0  0  0
 32 57  1  0  0  0  0
 32 58  1  0  0  0  0
 32 33  1  0  0  0  0
 33  2  1  0  0  0  0
 33 59  1  0  0  0  0
 33 60  1  0  0  0  0
M  END
>  <LOGBIO>
8.7000

>  <PRED_LOGBIO>
8.5000

>  <XV_RES>
0.3300

>  <WHL_TMPL>
1

>  <ANCH>
3-5;39-31

$$$$
ROW41
  -MTS-   01071500393D 0   0.00000     0.00000     0

 46 47  0  0  0  0  0  0  0  0999 V2000
    5.3180   -3.5690   -2.1570 C   0  0  0  0  0  0  0  0  0  0  0  0
    5.5790   -2.2060   -1.8160 O   0  0  0  0  0  0  0  0  0  0  0  0
    5.1950   -1.7680   -0.5750 C   0  0  0  0  0  0  0  0  0  0  0  0
    3.8380   -1.5840   -0.2880 C   0  0  0  0  0  0  0  0  0  0  0  0
    3.4450   -1.1370    0.9790 C   0  0  0  0  0  0  0  0  0  0  0  0
    2.0100   -0.9420    1.2830 N   0  0  0  0  0  0  0  0  0  0  0  0
    1.6370   -0.5170    2.4870 C   0  0  0  0  0  0  0  0  0  0  0  0
    2.4850   -0.2870    3.3480 O   0  0  0  0  0  0  0  0  0  0  0  0
    0.1730   -0.3180    2.7970 C   0  0  0  0  0  0  0  0  0  0  0  0
    0.0250    0.1520    4.1820 N   0  0  0  0  0  0  0  0  0  0  0  0
    0.7380    1.4270    4.3460 C   0  0  0  0  0  0  0  0  0  0  0  0
   -1.4010    0.3460    4.4840 C   0  0  0  0  0  0  0  0  0  0  0  0
    4.4100   -0.8750    1.9590 C   0  0  0  0  0  0  0  0  0  0  0  0
    3.9220   -0.3190    3.5340 Cl  0  0  0  0  0  0  0  0  0  0  0  0
    5.7680   -1.0600    1.6720 C   0  0  0  0  0  0  0  0  0  0  0  0
    6.1600   -1.5060    0.4040 C   0  0  0  0  0  0  0  0  0  0  0  0
    7.4890   -1.6870    0.1230 N   0  0  0  0  0  0  0  0  0  0  0  0
    8.4050   -1.4380    1.0540 C   0  0  0  0  0  0  0  0  0  0  0  0
    8.0550   -1.0380    2.1850 O   0  0  0  0  0  0  0  0  0  0  0  0
    9.6950   -1.6130    0.7810 N   0  0  0  0  0  0  0  0  0  0  0  0
   10.6700   -1.3480    1.7720 C   0  0  0  0  0  0  0  0  0  0  0  0
   11.2300   -0.0700    1.8820 C   0  0  0  0  0  0  0  0  0  0  0  0
   12.1530    0.1710    2.8240 N   0  0  0  0  0  0  0  0  0  0  0  0
   12.5450   -0.8000    3.6600 C   0  0  0  0  0  0  0  0  0  0  0  0
   11.9840   -2.0770    3.5480 C   0  0  0  0  0  0  0  0  0  0  0  0
   11.0620   -2.3200    2.6080 N   0  0  0  0  0  0  0  0  0  0  0  0
   13.5440   -0.5280    4.6750 C   0  0  0  0  0  0  0  0  0  0  0  0
   14.3440   -0.3100    5.4870 N   0  0  0  0  0  0  0  0  0  0  0  0
    4.2450   -3.7420   -2.2000 H   0  0  0  0  0  0  0  0  0  0  0  0
    5.6990   -3.7170   -3.1650 H   0  0  0  0  0  0  0  0  0  0  0  0
    5.8190   -4.1900   -1.4170 H   0  0  0  0  0  0  0  0  0  0  0  0
    3.0940   -1.7870   -1.0440 H   0  0  0  0  0  0  0  0  0  0  0  0
    1.3140   -1.1310    0.5760 H   0  0  0  0  0  0  0  0  0  0  0  0
   -0.2450    0.4210    2.1170 H   0  0  0  0  0  0  0  0  0  0  0  0
   -0.3550   -1.2620    2.6760 H   0  0  0  0  0  0  0  0  0  0  0  0
    0.3200    2.1660    3.6650 H   0  0  0  0  0  0  0  0  0  0  0  0
    0.6280    1.7750    5.3700 H   0  0  0  0  0  0  0  0  0  0  0  0
    1.7930    1.2830    4.1220 H   0  0  0  0  0  0  0  0  0  0  0  0
   -1.8190    1.0850    3.8040 H   0  0  0  0  0  0  0  0  0  0  0  0
   -1.5110    0.6940    5.5090 H   0  0  0  0  0  0  0  0  0  0  0  0
   -1.9290   -0.5980    4.3630 H   0  0  0  0  0  0  0  0  0  0  0  0
    6.5120   -0.8590    2.4280 H   0  0  0  0  0  0  0  0  0  0  0  0
    7.7720   -2.0100   -0.7910 H   0  0  0  0  0  0  0  0  0  0  0  0
    9.9790   -1.9360   -0.1330 H   0  0  0  0  0  0  0  0  0  0  0  0
   10.9200    0.7180    1.2120 H   0  0  0  0  0  0  0  0  0  0  0  0
   12.2950   -2.8660    4.2190 H   0  0  0  0  0  0  0  0  0  0  0  0
  1 29  1  0  0  0  0
  1 30  1  0  0  0  0
  1 31  1  0  0  0  0
  1  2  1  0  0  0  0
  2  3  1  0  0  0  0
  3  4  2  0  0  0  0
  4 32  1  0  0  0  0
  4  5  1  0  0  0  0
  5  6  1  0  0  0  0
  6 33  1  0  0  0  0
  6  7  1  0  0  0  0
  7  8  2  0  0  0  0
  7  9  1  0  0  0  0
  9 34  1  0  0  0  0
  9 35  1  0  0  0  0
  9 10  1  0  0  0  0
 10 11  1  0  0  0  0
 11 36  1  0  0  0  0
 11 37  1  0  0  0  0
 11 38  1  0  0  0  0
 10 12  1  0  0  0  0
 12 39  1  0  0  0  0
 12 40  1  0  0  0  0
 12 41  1  0  0  0  0
  5 13  2  0  0  0  0
 13 14  1  0  0  0  0
 13 15  1  0  0  0  0
 15 42  1  0  0  0  0
 15 16  2  0  0  0  0
 16  3  1  0  0  0  0
 16 17  1  0  0  0  0
 17 43  1  0  0  0  0
 17 18  1  0  0  0  0
 18 19  2  0  0  0  0
 18 20  1  0  0  0  0
 20 44  1  0  0  0  0
 20 21  1  0  0  0  0
 21 22  2  0  0  0  0
 22 45  1  0  0  0  0
 22 23  1  0  0  0  0
 23 24  2  0  0  0  0
 24 25  1  0  0  0  0
 25 46  1  0  0  0  0
 25 26  2  0  0  0  0
 26 21  1  0  0  0  0
 24 27  1  0  0  0  0
 27 28  3  0  0  0  0
M  END
>  <LOGBIO>
8.5200

>  <PRED_LOGBIO>
7.3900

>  <XV_RES>
1.3990

>  <WHL_TMPL>
1

>  <ANCH>
35-36;5-1

$$$$
ROW42
  -MTS-   01071500393D 0   0.00000     0.00000     0

 63 67  0  0  0  0  0  0  0  0999 V2000
    5.3180   -3.5690   -2.1570 C   0  0  0  0  0  0  0  0  0  0  0  0
    5.5790   -2.2060   -1.8160 O   0  0  0  0  0  0  0  0  0  0  0  0
    5.1950   -1.7680   -0.5750 C   0  0  0  0  0  0  0  0  0  0  0  0
    3.8380   -1.5840   -0.2880 C   0  0  0  0  0  0  0  0  0  0  0  0
    3.4450   -1.1370    0.9790 C   0  0  0  0  0  0  0  0  0  0  0  0
    4.4100   -0.8750    1.9590 C   0  0  0  0  0  0  0  0  0  0  0  0
    5.7680   -1.0600    1.6720 C   0  0  0  0  0  0  0  0  0  0  0  0
    6.1600   -1.5060    0.4040 C   0  0  0  0  0  0  0  0  0  0  0  0
    7.4890   -1.6870    0.1230 O   0  0  0  0  0  0  0  0  0  0  0  0
    2.0100   -0.9420    1.2830 C   0  0  0  0  0  0  0  0  0  0  0  0
    1.1520   -2.0460    1.3480 C   0  0  0  0  0  0  0  0  0  0  0  0
   -0.2060   -1.8620    1.6360 C   0  0  0  0  0  0  0  0  0  0  0  0
   -0.7060   -0.5730    1.8590 C   0  0  0  0  0  0  0  0  0  0  0  0
   -2.0510   -0.0430    2.1770 C   0  0  0  0  0  0  0  0  0  0  0  0
   -3.1850   -0.7390    2.3350 C   0  0  0  0  0  0  0  0  0  0  0  0
   -4.4470   -0.0340    2.6540 C   0  0  0  0  0  0  0  0  0  0  0  0
   -5.5010    0.0810    1.8350 C   0  0  0  0  0  0  0  0  0  0  0  0
   -6.6960    0.8210    2.3000 C   0  0  0  0  0  0  0  0  0  0  0  0
   -6.6940    1.3570    3.5280 C   0  0  0  0  0  0  0  0  0  0  0  0
   -4.9800    0.8970    4.2340 Se  0  0  0  0  0  0  0  0  0  0  0  0
   -7.7720    2.1280    4.1850 C   0  0  0  0  0  0  0  0  0  0  0  0
   -7.8150    3.3520    4.0640 O   0  0  0  0  0  0  0  0  0  0  0  0
   -8.6950    1.4990    4.9080 N   0  0  0  0  0  0  0  0  0  0  0  0
   -9.7660    2.2650    5.5610 C   0  0  0  0  0  0  0  0  0  0  0  0
  -10.6850    1.3100    6.3210 C   0  0  0  0  0  0  0  0  0  0  0  0
  -11.7560    2.0770    6.9740 N   0  0  0  0  0  0  0  0  0  0  0  0
  -12.9020    2.1920    6.0620 C   0  0  0  0  0  0  0  0  0  0  0  0
  -14.1060    2.8490    6.7630 C   0  0  0  0  0  0  0  0  0  0  0  0
  -14.4520    2.1540    7.9640 O   0  0  0  0  0  0  0  0  0  0  0  0
  -13.3550    2.0940    8.8790 C   0  0  0  0  0  0  0  0  0  0  0  0
  -12.1330    1.4170    8.2320 C   0  0  0  0  0  0  0  0  0  0  0  0
   -1.8690    1.4220    2.2810 C   0  0  0  0  0  0  0  0  0  0  0  0
   -2.7530    2.2380    2.5340 O   0  0  0  0  0  0  0  0  0  0  0  0
   -0.5900    1.7070    2.0540 N   0  0  0  0  0  0  0  0  0  0  0  0
    0.1530    0.5310    1.7940 C   0  0  0  0  0  0  0  0  0  0  0  0
    1.5100    0.3470    1.5060 C   0  0  0  0  0  0  0  0  0  0  0  0
    4.2450   -3.7420   -2.2000 H   0  0  0  0  0  0  0  0  0  0  0  0
    5.6990   -3.7170   -3.1650 H   0  0  0  0  0  0  0  0  0  0  0  0
    5.8190   -4.1900   -1.4170 H   0  0  0  0  0  0  0  0  0  0  0  0
    3.0940   -1.7870   -1.0440 H   0  0  0  0  0  0  0  0  0  0  0  0
    4.1070   -0.5300    2.9370 H   0  0  0  0  0  0  0  0  0  0  0  0
    6.5120   -0.8590    2.4280 H   0  0  0  0  0  0  0  0  0  0  0  0
    7.5530   -2.2110   -0.6910 H   0  0  0  0  0  0  0  0  0  0  0  0
    1.5370   -3.0400    1.1760 H   0  0  0  0  0  0  0  0  0  0  0  0
   -0.8680   -2.7140    1.6860 H   0  0  0  0  0  0  0  0  0  0  0  0
   -3.1780   -1.8140    2.2300 H   0  0  0  0  0  0  0  0  0  0  0  0
   -5.4790   -0.3600    0.8490 H   0  0  0  0  0  0  0  0  0  0  0  0
   -7.5580    0.9270    1.6580 H   0  0  0  0  0  0  0  0  0  0  0  0
   -8.6600    0.4950    5.0070 H   0  0  0  0  0  0  0  0  0  0  0  0
   -9.3290    2.9790    6.2570 H   0  0  0  0  0  0  0  0  0  0  0  0
  -10.3410    2.7990    4.8070 H   0  0  0  0  0  0  0  0  0  0  0  0
  -11.1220    0.5970    5.6250 H   0  0  0  0  0  0  0  0  0  0  0  0
  -10.1090    0.7760    7.0740 H   0  0  0  0  0  0  0  0  0  0  0  0
  -13.1840    1.2030    5.7080 H   0  0  0  0  0  0  0  0  0  0  0  0
  -12.6170    2.7870    5.1970 H   0  0  0  0  0  0  0  0  0  0  0  0
  -13.8660    3.8840    6.9990 H   0  0  0  0  0  0  0  0  0  0  0  0
  -14.9590    2.8540    6.0880 H   0  0  0  0  0  0  0  0  0  0  0  0
  -13.0870    3.1010    9.1920 H   0  0  0  0  0  0  0  0  0  0  0  0
  -13.6530    1.5360    9.7640 H   0  0  0  0  0  0  0  0  0  0  0  0
  -12.3600    0.3700    8.0390 H   0  0  0  0  0  0  0  0  0  0  0  0
  -11.2950    1.4490    8.9250 H   0  0  0  0  0  0  0  0  0  0  0  0
   -0.2010    2.6390    2.0660 H   0  0  0  0  0  0  0  0  0  0  0  0
    2.1720    1.1990    1.4560 H   0  0  0  0  0  0  0  0  0  0  0  0
  1 37  1  0  0  0  0
  1 38  1  0  0  0  0
  1 39  1  0  0  0  0
  1  2  1  0  0  0  0
  2  3  1  0  0  0  0
  3  4  2  0  0  0  0
  4 40  1  0  0  0  0
  4  5  1  0  0  0  0
  5  6  2  0  0  0  0
  6 41  1  0  0  0  0
  6  7  1  0  0  0  0
  7 42  1  0  0  0  0
  7  8  2  0  0  0  0
  8  3  1  0  0  0  0
  8  9  1  0  0  0  0
  9 43  1  0  0  0  0
  5 10  1  0  0  0  0
 10 11  2  0  0  0  0
 11 44  1  0  0  0  0
 11 12  1  0  0  0  0
 12 45  1  0  0  0  0
 12 13  2  0  0  0  0
 13 14  1  0  0  0  0
 14 15  2  0  0  0  0
 15 46  1  0  0  0  0
 15 16  1  0  0  0  0
 16 17  2  0  0  0  0
 17 47  1  0  0  0  0
 17 18  1  0  0  0  0
 18 48  1  0  0  0  0
 18 19  2  0  0  0  0
 19 20  1  0  0  0  0
 20 16  1  0  0  0  0
 19 21  1  0  0  0  0
 21 22  2  0  0  0  0
 21 23  1  0  0  0  0
 23 49  1  0  0  0  0
 23 24  1  0  0  0  0
 24 50  1  0  0  0  0
 24 51  1  0  0  0  0
 24 25  1  0  0  0  0
 25 52  1  0  0  0  0
 25 53  1  0  0  0  0
 25 26  1  0  0  0  0
 26 27  1  0  0  0  0
 27 54  1  0  0  0  0
 27 55  1  0  0  0  0
 27 28  1  0  0  0  0
 28 56  1  0  0  0  0
 28 57  1  0  0  0  0
 28 29  1  0  0  0  0
 29 30  1  0  0  0  0
 30 58  1  0  0  0  0
 30 59  1  0  0  0  0
 30 31  1  0  0  0  0
 31 26  1  0  0  0  0
 31 60  1  0  0  0  0
 31 61  1  0  0  0  0
 14 32  1  0  0  0  0
 32 33  2  0  0  0  0
 32 34  1  0  0  0  0
 34 62  1  0  0  0  0
 34 35  1  0  0  0  0
 35 13  1  0  0  0  0
 35 36  2  0  0  0  0
 36 10  1  0  0  0  0
 36 63  1  0  0  0  0
M  END
>  <LOGBIO>
8.0600

>  <PRED_LOGBIO>
8.5500

>  <XV_RES>
-0.5850

>  <WHL_TMPL>
1

>  <ANCH>
14-15;26-27

$$$$
ROW43
  -MTS-   01071500393D 0   0.00000     0.00000     0

 30 33  0  0  0  0  0  0  0  0999 V2000
    5.7640   -1.0640    1.6580 C   0  0  0  0  0  0  0  0  0  0  0  0
    4.4100   -0.8750    1.9590 C   0  0  0  0  0  0  0  0  0  0  0  0
    3.4450   -1.1370    0.9790 C   0  0  0  0  0  0  0  0  0  0  0  0
    3.8610   -1.5830   -0.2810 C   0  0  0  0  0  0  0  0  0  0  0  0
    5.2290   -1.7530   -0.5190 C   0  0  0  0  0  0  0  0  0  0  0  0
    6.1270   -1.4930    0.4410 N   0  0  0  0  0  0  0  0  0  0  0  0
    2.0100   -0.9420    1.2830 C   0  0  0  0  0  0  0  0  0  0  0  0
    1.1940   -2.0030    1.3440 C   0  0  0  0  0  0  0  0  0  0  0  0
   -0.1410   -1.8680    1.6220 N   0  0  0  0  0  0  0  0  0  0  0  0
   -1.1500   -2.7870    1.7350 C   0  0  0  0  0  0  0  0  0  0  0  0
   -2.2800   -2.1260    2.0230 C   0  0  0  0  0  0  0  0  0  0  0  0
   -1.9670   -0.7630    2.0910 N   0  0  0  0  0  0  0  0  0  0  0  0
   -0.6770   -0.6270    1.8470 C   0  0  0  0  0  0  0  0  0  0  0  0
    0.2390    0.5330    1.7760 C   0  0  0  0  0  0  0  0  0  0  0  0
    1.5170    0.3500    1.5050 N   0  0  0  0  0  0  0  0  0  0  0  0
   -1.0170   -4.2510    1.5680 C   0  0  0  0  0  0  0  0  0  0  0  0
   -1.3200   -5.2800    2.5870 C   0  0  0  0  0  0  0  0  0  0  0  0
   -1.0720   -6.4600    2.0490 N   0  0  0  0  0  0  0  0  0  0  0  0
   -0.6090   -6.2410    0.6920 N   0  0  0  0  0  0  0  0  0  0  0  0
   -0.6000   -4.8900    0.4660 C   0  0  0  0  0  0  0  0  0  0  0  0
    6.5170   -0.8650    2.4070 H   0  0  0  0  0  0  0  0  0  0  0  0
    4.1130   -0.5300    2.9390 H   0  0  0  0  0  0  0  0  0  0  0  0
    3.1380   -1.7930   -1.0560 H   0  0  0  0  0  0  0  0  0  0  0  0
    5.5660   -2.0960   -1.4870 H   0  0  0  0  0  0  0  0  0  0  0  0
    1.5980   -2.9890    1.1690 H   0  0  0  0  0  0  0  0  0  0  0  0
   -3.2550   -2.5650    2.1740 H   0  0  0  0  0  0  0  0  0  0  0  0
   -0.1390    1.5300    1.9470 H   0  0  0  0  0  0  0  0  0  0  0  0
   -1.6790   -5.1000    3.5900 H   0  0  0  0  0  0  0  0  0  0  0  0
   -0.3420   -6.9570    0.0310 H   0  0  0  0  0  0  0  0  0  0  0  0
   -0.3020   -4.4140   -0.4560 H   0  0  0  0  0  0  0  0  0  0  0  0
  1 21  1  0  0  0  0
  1  2  2  0  0  0  0
  2 22  1  0  0  0  0
  2  3  1  0  0  0  0
  3  4  2  0  0  0  0
  4 23  1  0  0  0  0
  4  5  1  0  0  0  0
  5 24  1  0  0  0  0
  5  6  2  0  0  0  0
  6  1  1  0  0  0  0
  3  7  1  0  0  0  0
  7  8  2  0  0  0  0
  8 25  1  0  0  0  0
  8  9  1  0  0  0  0
  9 10  1  0  0  0  0
 10 11  2  0  0  0  0
 11 26  1  0  0  0  0
 11 12  1  0  0  0  0
 12 13  2  0  0  0  0
 13  9  1  0  0  0  0
 13 14  1  0  0  0  0
 14 27  1  0  0  0  0
 14 15  2  0  0  0  0
 15  7  1  0  0  0  0
 10 16  1  0  0  0  0
 16 17  1  0  0  0  0
 17 28  1  0  0  0  0
 17 18  2  0  0  0  0
 18 19  1  0  0  0  0
 19 29  1  0  0  0  0
 19 20  1  0  0  0  0
 20 16  2  0  0  0  0
 20 30  1  0  0  0  0
M  END
>  <LOGBIO>
4.6000

>  <PRED_LOGBIO>
4.3900

>  <XV_RES>
0.0350

>  <WHL_TMPL>
1

>  <ANCH>
5-31;5-3

$$$$
ROW44
  -MTS-   01071500393D 0   0.00000     0.00000     0

 28 31  0  0  0  0  0  0  0  0999 V2000
    4.5860   -0.6320    1.7750 C   0  0  0  0  0  0  0  0  0  0  0  0
    5.6950   -1.0180    1.1710 N   0  0  0  0  0  0  0  0  0  0  0  0
    5.3200   -1.7700   -0.0120 N   0  0  0  0  0  0  0  0  0  0  0  0
    3.9510   -1.8030   -0.0680 C   0  0  0  0  0  0  0  0  0  0  0  0
    3.4450   -1.1370    0.9790 C   0  0  0  0  0  0  0  0  0  0  0  0
    2.0100   -0.9420    1.2830 C   0  0  0  0  0  0  0  0  0  0  0  0
    0.9630   -1.5410    0.4250 C   0  0  0  0  0  0  0  0  0  0  0  0
   -0.3110   -1.3550    0.7140 N   0  0  0  0  0  0  0  0  0  0  0  0
   -0.6750   -0.5920    1.8300 C   0  0  0  0  0  0  0  0  0  0  0  0
   -1.8580   -0.2680    2.3190 N   0  0  0  0  0  0  0  0  0  0  0  0
   -1.6540    0.5180    3.4600 C   0  0  0  0  0  0  0  0  0  0  0  0
   -0.3320    0.6480    3.6310 C   0  0  0  0  0  0  0  0  0  0  0  0
    0.3360    1.4000    4.7160 C   0  0  0  0  0  0  0  0  0  0  0  0
    0.2070    1.1430    6.1680 C   0  0  0  0  0  0  0  0  0  0  0  0
    0.9570    2.0290    6.7980 N   0  0  0  0  0  0  0  0  0  0  0  0
    1.5840    2.8710    5.7980 N   0  0  0  0  0  0  0  0  0  0  0  0
    1.1680    2.4400    4.5660 C   0  0  0  0  0  0  0  0  0  0  0  0
    0.2940   -0.0380    2.6230 N   0  0  0  0  0  0  0  0  0  0  0  0
    1.6230   -0.2180    2.3420 C   0  0  0  0  0  0  0  0  0  0  0  0
    4.5230   -0.0530    2.6840 H   0  0  0  0  0  0  0  0  0  0  0  0
    5.9540   -2.1920   -0.6750 H   0  0  0  0  0  0  0  0  0  0  0  0
    3.3700   -2.2920   -0.8360 H   0  0  0  0  0  0  0  0  0  0  0  0
    1.2420   -2.1300   -0.4360 H   0  0  0  0  0  0  0  0  0  0  0  0
   -2.4230    0.9420    4.0880 H   0  0  0  0  0  0  0  0  0  0  0  0
   -0.3920    0.3720    6.6290 H   0  0  0  0  0  0  0  0  0  0  0  0
    2.2150    3.6390    5.9780 H   0  0  0  0  0  0  0  0  0  0  0  0
    1.4650    2.8700    3.6220 H   0  0  0  0  0  0  0  0  0  0  0  0
    2.3690    0.2290    2.9830 H   0  0  0  0  0  0  0  0  0  0  0  0
  1 20  1  0  0  0  0
  1  2  2  0  0  0  0
  2  3  1  0  0  0  0
  3 21  1  0  0  0  0
  3  4  1  0  0  0  0
  4 22  1  0  0  0  0
  4  5  2  0  0  0  0
  5  1  1  0  0  0  0
  5  6  1  0  0  0  0
  6  7  1  0  0  0  0
  7 23  1  0  0  0  0
  7  8  2  0  0  0  0
  8  9  1  0  0  0  0
  9 10  2  0  0  0  0
 10 11  1  0  0  0  0
 11 24  1  0  0  0  0
 11 12  2  0  0  0  0
 12 13  1  0  0  0  0
 13 14  1  0  0  0  0
 14 25  1  0  0  0  0
 14 15  2  0  0  0  0
 15 16  1  0  0  0  0
 16 26  1  0  0  0  0
 16 17  1  0  0  0  0
 17 13  2  0  0  0  0
 17 27  1  0  0  0  0
 12 18  1  0  0  0  0
 18  9  1  0  0  0  0
 18 19  1  0  0  0  0
 19  6  2  0  0  0  0
 19 28  1  0  0  0  0
M  END
>  <LOGBIO>
5.3000

>  <PRED_LOGBIO>
5.0000

>  <XV_RES>
0.1120

>  <WHL_TMPL>
1

>  <ANCH>
5-6;8-9

$$$$
ROW45
  -MTS-   01071500393D 0   0.00000     0.00000     0

 34 37  0  0  0  0  0  0  0  0999 V2000
   -2.5650   -0.0240    3.5750 C   0  0  0  0  0  0  0  0  0  0  0  0
   -2.1360   -0.3520    2.1650 C   0  0  0  0  0  0  0  0  0  0  0  0
   -2.5940    0.8900    2.3750 C   0  0  0  0  0  0  0  0  0  0  0  0
   -1.6690    2.0430    2.3010 C   0  0  0  0  0  0  0  0  0  0  0  0
   -1.8680    3.3380    2.4650 N   0  0  0  0  0  0  0  0  0  0  0  0
   -0.5820    3.9780    2.2700 N   0  0  0  0  0  0  0  0  0  0  0  0
    0.2870    3.0070    2.0040 C   0  0  0  0  0  0  0  0  0  0  0  0
    1.5050    3.1680    1.7770 O   0  0  0  0  0  0  0  0  0  0  0  0
   -0.3450    1.8370    2.0180 N   0  0  0  0  0  0  0  0  0  0  0  0
    0.1530    0.5310    1.7940 C   0  0  0  0  0  0  0  0  0  0  0  0
    1.5110    0.3470    1.5060 C   0  0  0  0  0  0  0  0  0  0  0  0
    2.0100   -0.9420    1.2830 C   0  0  0  0  0  0  0  0  0  0  0  0
    1.1520   -2.0460    1.3480 C   0  0  0  0  0  0  0  0  0  0  0  0
   -0.2060   -1.8620    1.6360 C   0  0  0  0  0  0  0  0  0  0  0  0
   -0.7050   -0.5730    1.8590 C   0  0  0  0  0  0  0  0  0  0  0  0
    3.4450   -1.1370    0.9790 C   0  0  0  0  0  0  0  0  0  0  0  0
    3.9750   -1.5560   -0.1790 C   0  0  0  0  0  0  0  0  0  0  0  0
    5.4500   -1.6630   -0.2090 C   0  0  0  0  0  0  0  0  0  0  0  0
    6.1980   -2.1200   -1.4380 C   0  0  0  0  0  0  0  0  0  0  0  0
    6.0800   -1.3270    0.9260 C   0  0  0  0  0  0  0  0  0  0  0  0
    4.8120   -0.8640    2.0700 S   0  0  0  0  0  0  0  0  0  0  0  0
   -3.1720   -0.8360    3.9680 H   0  0  0  0  0  0  0  0  0  0  0  0
   -3.1460    0.8960    3.5730 H   0  0  0  0  0  0  0  0  0  0  0  0
   -1.6840    0.1060    4.2010 H   0  0  0  0  0  0  0  0  0  0  0  0
   -3.6380    1.0490    2.5980 H   0  0  0  0  0  0  0  0  0  0  0  0
   -0.3840    4.9670    2.3260 H   0  0  0  0  0  0  0  0  0  0  0  0
    2.1730    1.1990    1.4560 H   0  0  0  0  0  0  0  0  0  0  0  0
    1.5370   -3.0400    1.1760 H   0  0  0  0  0  0  0  0  0  0  0  0
   -0.8680   -2.7130    1.6860 H   0  0  0  0  0  0  0  0  0  0  0  0
    3.3630   -1.8010   -1.0350 H   0  0  0  0  0  0  0  0  0  0  0  0
    7.1160   -2.6220   -1.1380 H   0  0  0  0  0  0  0  0  0  0  0  0
    6.4420   -1.2580   -2.0560 H   0  0  0  0  0  0  0  0  0  0  0  0
    5.5770   -2.8090   -2.0050 H   0  0  0  0  0  0  0  0  0  0  0  0
    7.1450   -1.3370    1.1050 H   0  0  0  0  0  0  0  0  0  0  0  0
  1 22  1  0  0  0  0
  1 23  1  0  0  0  0
  1 24  1  0  0  0  0
  1  2  1  0  0  0  0
  2  3  2  0  0  0  0
  3 25  1  0  0  0  0
  3  4  1  0  0  0  0
  4  5  2  0  0  0  0
  5  6  1  0  0  0  0
  6 26  1  0  0  0  0
  6  7  1  0  0  0  0
  7  8  2  0  0  0  0
  7  9  1  0  0  0  0
  9  4  1  0  0  0  0
  9 10  1  0  0  0  0
 10 11  1  0  0  0  0
 11 27  1  0  0  0  0
 11 12  2  0  0  0  0
 12 13  1  0  0  0  0
 13 28  1  0  0  0  0
 13 14  2  0  0  0  0
 14 29  1  0  0  0  0
 14 15  1  0  0  0  0
 15  2  1  0  0  0  0
 15 10  2  0  0  0  0
 12 16  1  0  0  0  0
 16 17  2  0  0  0  0
 17 30  1  0  0  0  0
 17 18  1  0  0  0  0
 18 19  1  0  0  0  0
 19 31  1  0  0  0  0
 19 32  1  0  0  0  0
 19 33  1  0  0  0  0
 18 20  2  0  0  0  0
 20 34  1  0  0  0  0
 20 21  1  0  0  0  0
 21 16  1  0  0  0  0
M  END
>  <LOGBIO>
7.2200

>  <PRED_LOGBIO>
7.1000

>  <XV_RES>
0.1360

>  <WHL_TMPL>
1

>  <ANCH>
6-29;18-19

$$$$
ROW46
  -MTS-   01071500393D 0   0.00000     0.00000     0

 44 47  0  0  0  0  0  0  0  0999 V2000
    8.7730   -3.2810   -4.2060 N   0  0  0  0  0  0  0  0  0  0  0  0
    7.7010   -2.8510   -4.0970 C   0  0  0  0  0  0  0  0  0  0  0  0
    6.3610   -2.3130   -3.9610 C   0  0  0  0  0  0  0  0  0  0  0  0
    5.4090   -3.0240   -3.3420 N   0  0  0  0  0  0  0  0  0  0  0  0
    4.1680   -2.5360   -3.2110 C   0  0  0  0  0  0  0  0  0  0  0  0
    3.8630   -1.2710   -3.7260 C   0  0  0  0  0  0  0  0  0  0  0  0
    2.5560   -0.7460   -3.5930 N   0  0  0  0  0  0  0  0  0  0  0  0
    2.1620   -0.1280   -2.3830 C   0  0  0  0  0  0  0  0  0  0  0  0
    2.3560    1.2480   -2.2120 C   0  0  0  0  0  0  0  0  0  0  0  0
    1.9590    1.8390   -1.0070 C   0  0  0  0  0  0  0  0  0  0  0  0
    2.1350    3.2120   -0.7930 C   0  0  0  0  0  0  0  0  0  0  0  0
    1.7330    3.7890    0.4180 C   0  0  0  0  0  0  0  0  0  0  0  0
    1.1550    2.9930    1.4150 C   0  0  0  0  0  0  0  0  0  0  0  0
    0.9790    1.6210    1.2010 C   0  0  0  0  0  0  0  0  0  0  0  0
    1.3810    1.0440   -0.0100 C   0  0  0  0  0  0  0  0  0  0  0  0
    1.2170   -0.3260   -0.2480 C   0  0  0  0  0  0  0  0  0  0  0  0
    1.6060   -0.8650   -1.4110 N   0  0  0  0  0  0  0  0  0  0  0  0
    4.8140   -0.5580   -4.3450 N   0  0  0  0  0  0  0  0  0  0  0  0
    6.0550   -1.0480   -4.4760 C   0  0  0  0  0  0  0  0  0  0  0  0
    7.0200   -0.3120   -5.1110 O   0  0  0  0  0  0  0  0  0  0  0  0
    7.8170    0.5750   -4.3210 C   0  0  0  0  0  0  0  0  0  0  0  0
    9.0660   -0.1600   -3.8040 C   0  0  0  0  0  0  0  0  0  0  0  0
   10.0450    0.8100   -3.1170 C   0  0  0  0  0  0  0  0  0  0  0  0
   10.3330    2.0370   -4.0020 C   0  0  0  0  0  0  0  0  0  0  0  0
    9.0910    2.7150   -4.4010 N   0  0  0  0  0  0  0  0  0  0  0  0
    8.2080    1.8110   -5.1510 C   0  0  0  0  0  0  0  0  0  0  0  0
    3.4070   -3.1160   -2.7100 H   0  0  0  0  0  0  0  0  0  0  0  0
    1.9040   -0.8130   -4.3620 H   0  0  0  0  0  0  0  0  0  0  0  0
    2.8040    1.8420   -2.9950 H   0  0  0  0  0  0  0  0  0  0  0  0
    2.5810    3.8250   -1.5620 H   0  0  0  0  0  0  0  0  0  0  0  0
    1.8680    4.8480    0.5830 H   0  0  0  0  0  0  0  0  0  0  0  0
    0.8450    3.4390    2.3480 H   0  0  0  0  0  0  0  0  0  0  0  0
    0.5330    1.0070    1.9700 H   0  0  0  0  0  0  0  0  0  0  0  0
    0.7730   -0.9520    0.5110 H   0  0  0  0  0  0  0  0  0  0  0  0
    7.1890    0.8730   -3.4840 H   0  0  0  0  0  0  0  0  0  0  0  0
    9.5680   -0.6510   -4.6360 H   0  0  0  0  0  0  0  0  0  0  0  0
    8.7670   -0.9320   -3.0980 H   0  0  0  0  0  0  0  0  0  0  0  0
    9.6230    1.1390   -2.1690 H   0  0  0  0  0  0  0  0  0  0  0  0
   10.9770    0.2930   -2.9020 H   0  0  0  0  0  0  0  0  0  0  0  0
   10.8740    1.7230   -4.8920 H   0  0  0  0  0  0  0  0  0  0  0  0
   10.9680    2.7340   -3.4600 H   0  0  0  0  0  0  0  0  0  0  0  0
    9.3140    3.5130   -4.9790 H   0  0  0  0  0  0  0  0  0  0  0  0
    8.7080    1.4900   -6.0630 H   0  0  0  0  0  0  0  0  0  0  0  0
    7.3090    2.3460   -5.4480 H   0  0  0  0  0  0  0  0  0  0  0  0
  1  2  3  0  0  0  0
  2  3  1  0  0  0  0
  3  4  1  0  0  0  0
  4  5  2  0  0  0  0
  5 27  1  0  0  0  0
  5  6  1  0  0  0  0
  6  7  1  0  0  0  0
  7 28  1  0  0  0  0
  7  8  1  0  0  0  0
  8  9  2  0  0  0  0
  9 29  1  0  0  0  0
  9 10  1  0  0  0  0
 10 11  1  0  0  0  0
 11 30  1  0  0  0  0
 11 12  2  0  0  0  0
 12 31  1  0  0  0  0
 12 13  1  0  0  0  0
 13 32  1  0  0  0  0
 13 14  2  0  0  0  0
 14 33  1  0  0  0  0
 14 15  1  0  0  0  0
 15 10  2  0  0  0  0
 15 16  1  0  0  0  0
 16 34  1  0  0  0  0
 16 17  2  0  0  0  0
 17  8  1  0  0  0  0
  6 18  2  0  0  0  0
 18 19  1  0  0  0  0
 19  3  2  0  0  0  0
 19 20  1  0  0  0  0
 20 21  1  0  0  0  0
 21 35  1  0  0  0  0
 21 22  1  0  0  0  0
 22 36  1  0  0  0  0
 22 37  1  0  0  0  0
 22 23  1  0  0  0  0
 23 38  1  0  0  0  0
 23 39  1  0  0  0  0
 23 24  1  0  0  0  0
 24 40  1  0  0  0  0
 24 41  1  0  0  0  0
 24 25  1  0  0  0  0
 25 42  1  0  0  0  0
 25 26  1  0  0  0  0
 26 21  1  0  0  0  0
 26 43  1  0  0  0  0
 26 44  1  0  0  0  0
M  END
>  <LOGBIO>
8.1500

>  <PRED_LOGBIO>
6.9700

>  <XV_RES>
2.1450

>  <WHL_TMPL>
2

>  <ANCH>
9-11;8-7

$$$$
ROW47
  -MTS-   01071500393D 0   0.00000     0.00000     0

 40 42  0  0  0  0  0  0  0  0999 V2000
    9.5690    3.9870   -7.1020 N   0  0  0  0  0  0  0  0  0  0  0  0
    8.4730    3.0450   -7.3700 C   0  0  0  0  0  0  0  0  0  0  0  0
    8.5470    1.8820   -6.3810 C   0  0  0  0  0  0  0  0  0  0  0  0
    7.7220    2.2100   -5.1230 C   0  0  0  0  0  0  0  0  0  0  0  0
    7.6750    1.0130   -4.1560 C   0  0  0  0  0  0  0  0  0  0  0  0
    7.2440   -0.2260   -4.8200 N   0  0  0  0  0  0  0  0  0  0  0  0
    8.0000   -0.5650   -6.0350 C   0  0  0  0  0  0  0  0  0  0  0  0
    8.0540    0.5880   -7.0540 C   0  0  0  0  0  0  0  0  0  0  0  0
    6.1860   -1.0270   -4.3300 C   0  0  0  0  0  0  0  0  0  0  0  0
    4.8980   -0.4940   -4.2040 C   0  0  0  0  0  0  0  0  0  0  0  0
    3.8860   -1.3300   -3.7140 C   0  0  0  0  0  0  0  0  0  0  0  0
    2.5560   -0.7460   -3.5930 N   0  0  0  0  0  0  0  0  0  0  0  0
    2.1620   -0.1280   -2.3830 C   0  0  0  0  0  0  0  0  0  0  0  0
    1.5380   -0.8790   -1.3790 C   0  0  0  0  0  0  0  0  0  0  0  0
    1.1720   -0.2770   -0.2400 N   0  0  0  0  0  0  0  0  0  0  0  0
    1.3900    1.0300   -0.0400 C   0  0  0  0  0  0  0  0  0  0  0  0
    2.0140    1.7740   -1.0480 C   0  0  0  0  0  0  0  0  0  0  0  0
    2.3840    1.1800   -2.1910 N   0  0  0  0  0  0  0  0  0  0  0  0
    4.1790   -2.5950   -3.3850 N   0  0  0  0  0  0  0  0  0  0  0  0
    5.4220   -3.0780   -3.5170 C   0  0  0  0  0  0  0  0  0  0  0  0
    6.4100   -2.3020   -3.9830 N   0  0  0  0  0  0  0  0  0  0  0  0
   10.4550    3.5120   -7.2050 H   0  0  0  0  0  0  0  0  0  0  0  0
    9.5210    4.7550   -7.7550 H   0  0  0  0  0  0  0  0  0  0  0  0
    8.5640    2.6630   -8.3850 H   0  0  0  0  0  0  0  0  0  0  0  0
    7.5200    3.5560   -7.2590 H   0  0  0  0  0  0  0  0  0  0  0  0
    9.5990    1.7880   -6.1210 H   0  0  0  0  0  0  0  0  0  0  0  0
    6.7090    2.4800   -5.4140 H   0  0  0  0  0  0  0  0  0  0  0  0
    8.1580    3.0680   -4.6160 H   0  0  0  0  0  0  0  0  0  0  0  0
    8.6590    0.8620   -3.7170 H   0  0  0  0  0  0  0  0  0  0  0  0
    6.9960    1.2360   -3.3350 H   0  0  0  0  0  0  0  0  0  0  0  0
    9.0130   -0.8510   -5.7600 H   0  0  0  0  0  0  0  0  0  0  0  0
    7.5540   -1.4400   -6.5030 H   0  0  0  0  0  0  0  0  0  0  0  0
    7.0630    0.7510   -7.4710 H   0  0  0  0  0  0  0  0  0  0  0  0
    8.7290    0.3220   -7.8660 H   0  0  0  0  0  0  0  0  0  0  0  0
    4.6900    0.5300   -4.4760 H   0  0  0  0  0  0  0  0  0  0  0  0
    1.9160   -0.7830   -4.3730 H   0  0  0  0  0  0  0  0  0  0  0  0
    1.3540   -1.9340   -1.5230 H   0  0  0  0  0  0  0  0  0  0  0  0
    1.0890    1.5010    0.8840 H   0  0  0  0  0  0  0  0  0  0  0  0
    2.1980    2.8280   -0.9050 H   0  0  0  0  0  0  0  0  0  0  0  0
    5.6300   -4.1020   -3.2440 H   0  0  0  0  0  0  0  0  0  0  0  0
  1 22  1  0  0  0  0
  1 23  1  0  0  0  0
  1  2  1  0  0  0  0
  2 24  1  0  0  0  0
  2 25  1  0  0  0  0
  2  3  1  0  0  0  0
  3 26  1  0  0  0  0
  3  4  1  0  0  0  0
  4 27  1  0  0  0  0
  4 28  1  0  0  0  0
  4  5  1  0  0  0  0
  5 29  1  0  0  0  0
  5 30  1  0  0  0  0
  5  6  1  0  0  0  0
  6  7  1  0  0  0  0
  7 31  1  0  0  0  0
  7 32  1  0  0  0  0
  7  8  1  0  0  0  0
  8  3  1  0  0  0  0
  8 33  1  0  0  0  0
  8 34  1  0  0  0  0
  6  9  1  0  0  0  0
  9 10  2  0  0  0  0
 10 35  1  0  0  0  0
 10 11  1  0  0  0  0
 11 12  1  0  0  0  0
 12 36  1  0  0  0  0
 12 13  1  0  0  0  0
 13 14  2  0  0  0  0
 14 37  1  0  0  0  0
 14 15  1  0  0  0  0
 15 16  2  0  0  0  0
 16 38  1  0  0  0  0
 16 17  1  0  0  0  0
 17 39  1  0  0  0  0
 17 18  2  0  0  0  0
 18 13  1  0  0  0  0
 11 19  2  0  0  0  0
 19 20  1  0  0  0  0
 20 40  1  0  0  0  0
 20 21  2  0  0  0  0
 21  9  1  0  0  0  0
M  END
>  <LOGBIO>
4.6600

>  <PRED_LOGBIO>
5.0900

>  <XV_RES>
-0.8770

>  <WHL_TMPL>
2

>  <ANCH>
16-17;40-22

$$$$
ROW48
  -MTS-   01071500393D 0   0.00000     0.00000     0

 44 49  0  0  0  0  0  0  0  0999 V2000
    0.6800   -1.6640   -1.1490 O   0  0  0  0  0  0  0  0  0  0  0  0
    0.0980   -1.2880   -0.1330 C   0  0  0  0  0  0  0  0  0  0  0  0
   -1.2180   -1.1540    0.0120 N   0  0  0  0  0  0  0  0  0  0  0  0
   -1.5170   -0.7280    1.2360 C   0  0  0  0  0  0  0  0  0  0  0  0
   -2.6470   -0.5100    1.6690 O   0  0  0  0  0  0  0  0  0  0  0  0
   -0.2520   -0.5610    1.9850 C   0  0  0  0  0  0  0  0  0  0  0  0
    0.7350   -0.9050    1.1470 C   0  0  0  0  0  0  0  0  0  0  0  0
    2.1390   -0.8420    1.6120 C   0  0  0  0  0  0  0  0  0  0  0  0
    3.4440   -1.1370    0.9790 C   0  0  0  0  0  0  0  0  0  0  0  0
    3.8370   -1.5840   -0.2880 C   0  0  0  0  0  0  0  0  0  0  0  0
    5.1950   -1.7680   -0.5750 C   0  0  0  0  0  0  0  0  0  0  0  0
    5.5790   -2.2060   -1.8160 O   0  0  0  0  0  0  0  0  0  0  0  0
    5.3180   -3.5690   -2.1570 C   0  0  0  0  0  0  0  0  0  0  0  0
    3.8680   -3.9780   -2.2590 C   0  0  0  0  0  0  0  0  0  0  0  0
    3.1960   -3.8730   -3.4830 C   0  0  0  0  0  0  0  0  0  0  0  0
    1.8510   -4.2520   -3.5780 C   0  0  0  0  0  0  0  0  0  0  0  0
    1.1790   -4.7360   -2.4490 C   0  0  0  0  0  0  0  0  0  0  0  0
    1.8510   -4.8410   -1.2250 C   0  0  0  0  0  0  0  0  0  0  0  0
    3.1960   -4.4620   -1.1310 C   0  0  0  0  0  0  0  0  0  0  0  0
    6.1600   -1.5050    0.4050 C   0  0  0  0  0  0  0  0  0  0  0  0
    5.7660   -1.0590    1.6720 C   0  0  0  0  0  0  0  0  0  0  0  0
    4.4090   -0.8740    1.9590 C   0  0  0  0  0  0  0  0  0  0  0  0
    3.7240   -0.4440    3.1210 N   0  0  0  0  0  0  0  0  0  0  0  0
    2.3780   -0.4400    2.8670 C   0  0  0  0  0  0  0  0  0  0  0  0
    1.2620   -0.0690    3.7660 C   0  0  0  0  0  0  0  0  0  0  0  0
    1.2130    0.3570    5.0360 C   0  0  0  0  0  0  0  0  0  0  0  0
   -0.2190    0.5550    5.3520 C   0  0  0  0  0  0  0  0  0  0  0  0
   -0.8980    0.2310    4.2430 C   0  0  0  0  0  0  0  0  0  0  0  0
   -0.0120   -0.1500    3.2700 N   0  0  0  0  0  0  0  0  0  0  0  0
   -1.8970   -1.3500   -0.7100 H   0  0  0  0  0  0  0  0  0  0  0  0
    3.0930   -1.7870   -1.0440 H   0  0  0  0  0  0  0  0  0  0  0  0
    5.7210   -4.1520   -1.3320 H   0  0  0  0  0  0  0  0  0  0  0  0
    5.7810   -3.7750   -3.1200 H   0  0  0  0  0  0  0  0  0  0  0  0
    3.7140   -3.5000   -4.3540 H   0  0  0  0  0  0  0  0  0  0  0  0
    1.3330   -4.1710   -4.5220 H   0  0  0  0  0  0  0  0  0  0  0  0
    0.1420   -5.0280   -2.5220 H   0  0  0  0  0  0  0  0  0  0  0  0
    1.3330   -5.2140   -0.3550 H   0  0  0  0  0  0  0  0  0  0  0  0
    3.7140   -4.5430   -0.1870 H   0  0  0  0  0  0  0  0  0  0  0  0
    7.2070   -1.6470    0.1840 H   0  0  0  0  0  0  0  0  0  0  0  0
    6.5110   -0.8560    2.4280 H   0  0  0  0  0  0  0  0  0  0  0  0
    4.1580   -0.1820    3.9940 H   0  0  0  0  0  0  0  0  0  0  0  0
    2.0510    0.5210    5.6970 H   0  0  0  0  0  0  0  0  0  0  0  0
   -0.6350    0.8940    6.2900 H   0  0  0  0  0  0  0  0  0  0  0  0
   -1.9720    0.2650    4.1340 H   0  0  0  0  0  0  0  0  0  0  0  0
  1  2  2  0  0  0  0
  2  3  1  0  0  0  0
  3 30  1  0  0  0  0
  3  4  1  0  0  0  0
  4  5  2  0  0  0  0
  4  6  1  0  0  0  0
  6  7  2  0  0  0  0
  7  2  1  0  0  0  0
  7  8  1  0  0  0  0
  8  9  1  0  0  0  0
  9 10  2  0  0  0  0
 10 31  1  0  0  0  0
 10 11  1  0  0  0  0
 11 12  1  0  0  0  0
 12 13  1  0  0  0  0
 13 32  1  0  0  0  0
 13 33  1  0  0  0  0
 13 14  1  0  0  0  0
 14 15  2  0  0  0  0
 15 34  1  0  0  0  0
 15 16  1  0  0  0  0
 16 35  1  0  0  0  0
 16 17  2  0  0  0  0
 17 36  1  0  0  0  0
 17 18  1  0  0  0  0
 18 37  1  0  0  0  0
 18 19  2  0  0  0  0
 19 14  1  0  0  0  0
 19 38  1  0  0  0  0
 11 20  2  0  0  0  0
 20 39  1  0  0  0  0
 20 21  1  0  0  0  0
 21 40  1  0  0  0  0
 21 22  2  0  0  0  0
 22  9  1  0  0  0  0
 22 23  1  0  0  0  0
 23 41  1  0  0  0  0
 23 24  1  0  0  0  0
 24  8  2  0  0  0  0
 24 25  1  0  0  0  0
 25 26  2  0  0  0  0
 26 42  1  0  0  0  0
 26 27  1  0  0  0  0
 27 43  1  0  0  0  0
 27 28  2  0  0  0  0
 28 44  1  0  0  0  0
 28 29  1  0  0  0  0
 29  6  1  0  0  0  0
 29 25  1  0  0  0  0
M  END
>  <LOGBIO>
6.1900

>  <PRED_LOGBIO>
6.1300

>  <XV_RES>
0.2610

>  <WHL_TMPL>
1

>  <ANCH>
2-3;13-11

$$$$
ROW49
  -MTS-   01071500393D 0   0.00000     0.00000     0

 47 50  0  0  0  0  0  0  0  0999 V2000
    5.4000   -2.0700   -5.2230 O   0  0  0  0  0  0  0  0  0  0  0  0
    6.2760   -2.7550   -4.3240 C   0  0  0  0  0  0  0  0  0  0  0  0
    5.8930   -2.4540   -2.9470 C   0  0  0  0  0  0  0  0  0  0  0  0
    5.5790   -2.2060   -1.8160 C   0  0  0  0  0  0  0  0  0  0  0  0
    5.2060   -1.9120   -0.4740 C   0  0  0  0  0  0  0  0  0  0  0  0
    6.1350   -1.4700    0.4750 C   0  0  0  0  0  0  0  0  0  0  0  0
    5.7250   -0.8930    1.6130 N   0  0  0  0  0  0  0  0  0  0  0  0
    4.4250   -0.7170    1.8860 C   0  0  0  0  0  0  0  0  0  0  0  0
    3.4450   -1.1370    0.9790 C   0  0  0  0  0  0  0  0  0  0  0  0
    3.8400   -1.7440   -0.2190 C   0  0  0  0  0  0  0  0  0  0  0  0
    2.0100   -0.9420    1.2830 C   0  0  0  0  0  0  0  0  0  0  0  0
    1.0610   -0.4420    0.4800 C   0  0  0  0  0  0  0  0  0  0  0  0
   -0.2360   -0.3560    0.9990 N   0  0  0  0  0  0  0  0  0  0  0  0
   -0.4300   -0.7720    2.2370 C   0  0  0  0  0  0  0  0  0  0  0  0
   -1.6060   -0.7800    2.9390 N   0  0  0  0  0  0  0  0  0  0  0  0
   -1.9720    0.3420    3.7190 C   0  0  0  0  0  0  0  0  0  0  0  0
   -2.7280    1.3710    3.1430 C   0  0  0  0  0  0  0  0  0  0  0  0
   -3.0790    2.4730    3.9310 C   0  0  0  0  0  0  0  0  0  0  0  0
   -2.6650    2.5110    5.2680 C   0  0  0  0  0  0  0  0  0  0  0  0
   -1.9110    1.4510    5.7860 C   0  0  0  0  0  0  0  0  0  0  0  0
   -1.5930    0.4120    5.0020 N   0  0  0  0  0  0  0  0  0  0  0  0
   -3.8420    3.5320    3.3850 N   0  0  0  0  0  0  0  0  0  0  0  0
   -5.1880    3.3340    2.8280 C   0  0  0  0  0  0  0  0  0  0  0  0
   -6.1690    4.4320    3.2810 C   0  0  0  0  0  0  0  0  0  0  0  0
   -5.6330    5.7370    3.0470 O   0  0  0  0  0  0  0  0  0  0  0  0
   -4.4120    5.9450    3.7620 C   0  0  0  0  0  0  0  0  0  0  0  0
   -3.3510    4.9160    3.3310 C   0  0  0  0  0  0  0  0  0  0  0  0
    1.1600   -1.3170    2.7900 S   0  0  0  0  0  0  0  0  0  0  0  0
    5.6350   -2.2550   -6.1450 H   0  0  0  0  0  0  0  0  0  0  0  0
    7.2990   -2.4280   -4.4950 H   0  0  0  0  0  0  0  0  0  0  0  0
    6.2040   -3.8270   -4.4940 H   0  0  0  0  0  0  0  0  0  0  0  0
    7.1910   -1.5950    0.2890 H   0  0  0  0  0  0  0  0  0  0  0  0
    4.1310   -0.2480    2.8130 H   0  0  0  0  0  0  0  0  0  0  0  0
    3.1030   -2.0760   -0.9350 H   0  0  0  0  0  0  0  0  0  0  0  0
    1.2880   -0.1180   -0.5260 H   0  0  0  0  0  0  0  0  0  0  0  0
   -2.2120   -1.5870    2.9010 H   0  0  0  0  0  0  0  0  0  0  0  0
   -3.0330    1.3150    2.1090 H   0  0  0  0  0  0  0  0  0  0  0  0
   -2.9250    3.3510    5.8950 H   0  0  0  0  0  0  0  0  0  0  0  0
   -1.5870    1.4710    6.8160 H   0  0  0  0  0  0  0  0  0  0  0  0
   -5.1310    3.3240    1.7420 H   0  0  0  0  0  0  0  0  0  0  0  0
   -5.5660    2.3610    3.1360 H   0  0  0  0  0  0  0  0  0  0  0  0
   -6.3810    4.3120    4.3410 H   0  0  0  0  0  0  0  0  0  0  0  0
   -7.1070    4.3230    2.7410 H   0  0  0  0  0  0  0  0  0  0  0  0
   -4.5970    5.8500    4.8300 H   0  0  0  0  0  0  0  0  0  0  0  0
   -4.0440    6.9500    3.5650 H   0  0  0  0  0  0  0  0  0  0  0  0
   -3.0200    5.1420    2.3190 H   0  0  0  0  0  0  0  0  0  0  0  0
   -2.4750    5.0130    3.9690 H   0  0  0  0  0  0  0  0  0  0  0  0
  1 29  1  0  0  0  0
  1  2  1  0  0  0  0
  2 30  1  0  0  0  0
  2 31  1  0  0  0  0
  2  3  1  0  0  0  0
  3  4  3  0  0  0  0
  4  5  1  0  0  0  0
  5  6  2  0  0  0  0
  6 32  1  0  0  0  0
  6  7  1  0  0  0  0
  7  8  2  0  0  0  0
  8 33  1  0  0  0  0
  8  9  1  0  0  0  0
  9 10  2  0  0  0  0
 10  5  1  0  0  0  0
 10 34  1  0  0  0  0
  9 11  1  0  0  0  0
 11 12  2  0  0  0  0
 12 35  1  0  0  0  0
 12 13  1  0  0  0  0
 13 14  2  0  0  0  0
 14 15  1  0  0  0  0
 15 36  1  0  0  0  0
 15 16  1  0  0  0  0
 16 17  2  0  0  0  0
 17 37  1  0  0  0  0
 17 18  1  0  0  0  0
 18 19  2  0  0  0  0
 19 38  1  0  0  0  0
 19 20  1  0  0  0  0
 20 39  1  0  0  0  0
 20 21  2  0  0  0  0
 21 16  1  0  0  0  0
 18 22  1  0  0  0  0
 22 23  1  0  0  0  0
 23 40  1  0  0  0  0
 23 41  1  0  0  0  0
 23 24  1  0  0  0  0
 24 42  1  0  0  0  0
 24 43  1  0  0  0  0
 24 25  1  0  0  0  0
 25 26  1  0  0  0  0
 26 44  1  0  0  0  0
 26 45  1  0  0  0  0
 26 27  1  0  0  0  0
 27 22  1  0  0  0  0
 27 46  1  0  0  0  0
 27 47  1  0  0  0  0
 14 28  1  0  0  0  0
 28 11  1  0  0  0  0
M  END
>  <LOGBIO>
8.2200

>  <PRED_LOGBIO>
7.7500

>  <XV_RES>
0.5890

>  <WHL_TMPL>
1

>  <ANCH>
5-6;14-17

$$$$
ROW50
  -MTS-   01071500393D 0   0.00000     0.00000     0

 36 39  0  0  0  0  0  0  0  0999 V2000
    5.3180   -3.5690   -2.1570 N   0  0  0  0  0  0  0  0  0  0  0  0
    5.5790   -2.2060   -1.8160 C   0  0  0  0  0  0  0  0  0  0  0  0
    5.1950   -1.7680   -0.5750 C   0  0  0  0  0  0  0  0  0  0  0  0
    6.1600   -1.5060    0.4040 C   0  0  0  0  0  0  0  0  0  0  0  0
    5.7680   -1.0600    1.6720 C   0  0  0  0  0  0  0  0  0  0  0  0
    4.4100   -0.8750    1.9590 C   0  0  0  0  0  0  0  0  0  0  0  0
    3.4450   -1.1370    0.9790 C   0  0  0  0  0  0  0  0  0  0  0  0
    3.8380   -1.5840   -0.2880 C   0  0  0  0  0  0  0  0  0  0  0  0
    2.0100   -0.9420    1.2830 C   0  0  0  0  0  0  0  0  0  0  0  0
    1.1760   -0.5360    0.3160 C   0  0  0  0  0  0  0  0  0  0  0  0
   -0.1600   -0.3440    0.5540 N   0  0  0  0  0  0  0  0  0  0  0  0
   -1.1860    0.0590   -0.2590 C   0  0  0  0  0  0  0  0  0  0  0  0
   -2.3080    0.0850    0.4740 C   0  0  0  0  0  0  0  0  0  0  0  0
   -1.9730   -0.3110    1.7740 N   0  0  0  0  0  0  0  0  0  0  0  0
   -0.6780   -0.5640    1.8030 C   0  0  0  0  0  0  0  0  0  0  0  0
    0.2580   -1.0120    2.8590 C   0  0  0  0  0  0  0  0  0  0  0  0
    1.5360   -1.1830    2.5780 N   0  0  0  0  0  0  0  0  0  0  0  0
   -1.0750    0.4050   -1.6940 C   0  0  0  0  0  0  0  0  0  0  0  0
   -1.7810   -0.2590   -2.8120 C   0  0  0  0  0  0  0  0  0  0  0  0
   -1.4140    0.3410   -3.9280 N   0  0  0  0  0  0  0  0  0  0  0  0
   -0.4770    1.3920   -3.5800 N   0  0  0  0  0  0  0  0  0  0  0  0
   -0.3170    1.3760   -2.2200 C   0  0  0  0  0  0  0  0  0  0  0  0
    4.3180   -3.7070   -2.1920 H   0  0  0  0  0  0  0  0  0  0  0  0
    5.6670   -3.7100   -3.0940 H   0  0  0  0  0  0  0  0  0  0  0  0
    4.9830   -1.6230   -2.5150 H   0  0  0  0  0  0  0  0  0  0  0  0
    6.6490   -2.0410   -1.9200 H   0  0  0  0  0  0  0  0  0  0  0  0
    7.2070   -1.6480    0.1810 H   0  0  0  0  0  0  0  0  0  0  0  0
    6.5130   -0.8590    2.4280 H   0  0  0  0  0  0  0  0  0  0  0  0
    4.1070   -0.5300    2.9370 H   0  0  0  0  0  0  0  0  0  0  0  0
    3.0940   -1.7870   -1.0440 H   0  0  0  0  0  0  0  0  0  0  0  0
    1.5650   -0.3570   -0.6750 H   0  0  0  0  0  0  0  0  0  0  0  0
   -3.2920    0.3610    0.1240 H   0  0  0  0  0  0  0  0  0  0  0  0
   -0.1050   -1.1980    3.8590 H   0  0  0  0  0  0  0  0  0  0  0  0
   -2.4720   -1.0860   -2.7300 H   0  0  0  0  0  0  0  0  0  0  0  0
   -0.0240    2.0230   -4.2250 H   0  0  0  0  0  0  0  0  0  0  0  0
    0.3200    2.0430   -1.6590 H   0  0  0  0  0  0  0  0  0  0  0  0
  1 23  1  0  0  0  0
  1 24  1  0  0  0  0
  1  2  1  0  0  0  0
  2 25  1  0  0  0  0
  2 26  1  0  0  0  0
  2  3  1  0  0  0  0
  3  4  2  0  0  0  0
  4 27  1  0  0  0  0
  4  5  1  0  0  0  0
  5 28  1  0  0  0  0
  5  6  2  0  0  0  0
  6 29  1  0  0  0  0
  6  7  1  0  0  0  0
  7  8  2  0  0  0  0
  8  3  1  0  0  0  0
  8 30  1  0  0  0  0
  7  9  1  0  0  0  0
  9 10  2  0  0  0  0
 10 31  1  0  0  0  0
 10 11  1  0  0  0  0
 11 12  1  0  0  0  0
 12 13  2  0  0  0  0
 13 32  1  0  0  0  0
 13 14  1  0  0  0  0
 14 15  2  0  0  0  0
 15 11  1  0  0  0  0
 15 16  1  0  0  0  0
 16 33  1  0  0  0  0
 16 17  2  0  0  0  0
 17  9  1  0  0  0  0
 12 18  1  0  0  0  0
 18 19  1  0  0  0  0
 19 34  1  0  0  0  0
 19 20  2  0  0  0  0
 20 21  1  0  0  0  0
 21 35  1  0  0  0  0
 21 22  1  0  0  0  0
 22 18  2  0  0  0  0
 22 36  1  0  0  0  0
M  END
>  <LOGBIO>
5.4600

>  <PRED_LOGBIO>
4.7700

>  <XV_RES>
0.5170

>  <WHL_TMPL>
1

>  <ANCH>
5-6;14-17

$$$$
ROW51
  -MTS-   01071500393D 0   0.00000     0.00000     0

 51 55  0  0  0  0  0  0  0  0999 V2000
    8.6210   -1.8300   -0.0870 N   0  0  0  0  0  0  0  0  0  0  0  0
    7.4890   -1.6870    0.1230 C   0  0  0  0  0  0  0  0  0  0  0  0
    6.1150   -1.5130    0.3780 C   0  0  0  0  0  0  0  0  0  0  0  0
    5.7640   -1.0650    1.6570 C   0  0  0  0  0  0  0  0  0  0  0  0
    4.4100   -0.8750    1.9590 C   0  0  0  0  0  0  0  0  0  0  0  0
    3.4450   -1.1370    0.9790 C   0  0  0  0  0  0  0  0  0  0  0  0
    3.8670   -1.5830   -0.2790 C   0  0  0  0  0  0  0  0  0  0  0  0
    5.1700   -1.7560   -0.5400 N   0  0  0  0  0  0  0  0  0  0  0  0
    2.0100   -0.9420    1.2830 C   0  0  0  0  0  0  0  0  0  0  0  0
    1.0960   -1.8900    1.3740 N   0  0  0  0  0  0  0  0  0  0  0  0
   -0.1720   -1.2610    1.6860 N   0  0  0  0  0  0  0  0  0  0  0  0
    0.0450    0.0890    1.7720 C   0  0  0  0  0  0  0  0  0  0  0  0
    1.3390    0.3520    1.5400 C   0  0  0  0  0  0  0  0  0  0  0  0
    1.5550    1.8430    1.6400 C   0  0  0  0  0  0  0  0  0  0  0  0
    0.1960    2.4160    1.9650 C   0  0  0  0  0  0  0  0  0  0  0  0
   -0.2600    3.7220    2.1810 C   0  0  0  0  0  0  0  0  0  0  0  0
   -1.6100    3.9520    2.4720 C   0  0  0  0  0  0  0  0  0  0  0  0
   -2.5040    2.8770    2.5460 C   0  0  0  0  0  0  0  0  0  0  0  0
   -3.8680    3.1100    2.8400 N   0  0  0  0  0  0  0  0  0  0  0  0
   -4.3300    3.1120    4.2360 C   0  0  0  0  0  0  0  0  0  0  0  0
   -5.8320    3.3860    4.2750 C   0  0  0  0  0  0  0  0  0  0  0  0
   -6.2940    3.3880    5.6700 N   0  0  0  0  0  0  0  0  0  0  0  0
   -6.1980    4.7500    6.2160 C   0  0  0  0  0  0  0  0  0  0  0  0
   -6.8200    4.8290    7.6230 C   0  0  0  0  0  0  0  0  0  0  0  0
   -8.1680    4.3510    7.6240 O   0  0  0  0  0  0  0  0  0  0  0  0
   -8.2550    3.0040    7.1500 C   0  0  0  0  0  0  0  0  0  0  0  0
   -7.6720    2.8790    5.7320 C   0  0  0  0  0  0  0  0  0  0  0  0
   -2.0470    1.5710    2.3300 C   0  0  0  0  0  0  0  0  0  0  0  0
   -0.6970    1.3410    2.0400 C   0  0  0  0  0  0  0  0  0  0  0  0
    6.5240   -0.8690    2.3980 H   0  0  0  0  0  0  0  0  0  0  0  0
    4.1130   -0.5300    2.9380 H   0  0  0  0  0  0  0  0  0  0  0  0
    3.1360   -1.7900   -1.0460 H   0  0  0  0  0  0  0  0  0  0  0  0
   -1.0560   -1.7320    1.8170 H   0  0  0  0  0  0  0  0  0  0  0  0
    1.8820    2.2220    0.6740 H   0  0  0  0  0  0  0  0  0  0  0  0
    2.2370    2.0510    2.4620 H   0  0  0  0  0  0  0  0  0  0  0  0
    0.4290    4.5510    2.1230 H   0  0  0  0  0  0  0  0  0  0  0  0
   -1.9620    4.9600    2.6380 H   0  0  0  0  0  0  0  0  0  0  0  0
   -4.5250    3.2750    2.0910 H   0  0  0  0  0  0  0  0  0  0  0  0
   -4.1260    2.1430    4.6860 H   0  0  0  0  0  0  0  0  0  0  0  0
   -3.8050    3.8880    4.7900 H   0  0  0  0  0  0  0  0  0  0  0  0
   -6.0360    4.3550    3.8240 H   0  0  0  0  0  0  0  0  0  0  0  0
   -6.3570    2.6100    3.7200 H   0  0  0  0  0  0  0  0  0  0  0  0
   -6.7110    5.4420    5.5530 H   0  0  0  0  0  0  0  0  0  0  0  0
   -5.1520    5.0470    6.2650 H   0  0  0  0  0  0  0  0  0  0  0  0
   -6.2250    4.2370    8.3150 H   0  0  0  0  0  0  0  0  0  0  0  0
   -6.8000    5.8600    7.9690 H   0  0  0  0  0  0  0  0  0  0  0  0
   -7.7120    2.3460    7.8250 H   0  0  0  0  0  0  0  0  0  0  0  0
   -9.2970    2.6910    7.1430 H   0  0  0  0  0  0  0  0  0  0  0  0
   -8.2950    3.4350    5.0340 H   0  0  0  0  0  0  0  0  0  0  0  0
   -7.6870    1.8350    5.4270 H   0  0  0  0  0  0  0  0  0  0  0  0
   -2.7370    0.7420    2.3880 H   0  0  0  0  0  0  0  0  0  0  0  0
  1  2  3  0  0  0  0
  2  3  1  0  0  0  0
  3  4  2  0  0  0  0
  4 30  1  0  0  0  0
  4  5  1  0  0  0  0
  5 31  1  0  0  0  0
  5  6  2  0  0  0  0
  6  7  1  0  0  0  0
  7 32  1  0  0  0  0
  7  8  2  0  0  0  0
  8  3  1  0  0  0  0
  6  9  1  0  0  0  0
  9 10  2  0  0  0  0
 10 11  1  0  0  0  0
 11 33  1  0  0  0  0
 11 12  1  0  0  0  0
 12 13  2  0  0  0  0
 13  9  1  0  0  0  0
 13 14  1  0  0  0  0
 14 34  1  0  0  0  0
 14 35  1  0  0  0  0
 14 15  1  0  0  0  0
 15 16  2  0  0  0  0
 16 36  1  0  0  0  0
 16 17  1  0  0  0  0
 17 37  1  0  0  0  0
 17 18  2  0  0  0  0
 18 19  1  0  0  0  0
 19 38  1  0  0  0  0
 19 20  1  0  0  0  0
 20 39  1  0  0  0  0
 20 40  1  0  0  0  0
 20 21  1  0  0  0  0
 21 41  1  0  0  0  0
 21 42  1  0  0  0  0
 21 22  1  0  0  0  0
 22 23  1  0  0  0  0
 23 43  1  0  0  0  0
 23 44  1  0  0  0  0
 23 24  1  0  0  0  0
 24 45  1  0  0  0  0
 24 46  1  0  0  0  0
 24 25  1  0  0  0  0
 25 26  1  0  0  0  0
 26 47  1  0  0  0  0
 26 48  1  0  0  0  0
 26 27  1  0  0  0  0
 27 22  1  0  0  0  0
 27 49  1  0  0  0  0
 27 50  1  0  0  0  0
 18 28  1  0  0  0  0
 28 51  1  0  0  0  0
 28 29  2  0  0  0  0
 29 12  1  0  0  0  0
 29 15  1  0  0  0  0
M  END
>  <LOGBIO>
8.1500

>  <PRED_LOGBIO>
7.8900

>  <XV_RES>
0.2940

>  <WHL_TMPL>
1

>  <ANCH>
5-31;8-6

$$$$
ROW53
  -MTS-   01071500393D 0   0.00000     0.00000     0

 37 41  0  0  0  0  0  0  0  0999 V2000
   -5.4220    2.2380    3.0650 O   0  0  0  0  0  0  0  0  0  0  0  0
   -4.3160    1.4840    2.7730 C   0  0  0  0  0  0  0  0  0  0  0  0
   -4.4260    0.0930    2.6620 C   0  0  0  0  0  0  0  0  0  0  0  0
   -3.2960   -0.6770    2.3630 C   0  0  0  0  0  0  0  0  0  0  0  0
   -2.0560   -0.0560    2.1760 C   0  0  0  0  0  0  0  0  0  0  0  0
   -1.9450    1.3350    2.2880 C   0  0  0  0  0  0  0  0  0  0  0  0
   -3.0760    2.1050    2.5860 C   0  0  0  0  0  0  0  0  0  0  0  0
   -0.5980    1.7020    2.0550 N   0  0  0  0  0  0  0  0  0  0  0  0
    0.1530    0.5310    1.7930 C   0  0  0  0  0  0  0  0  0  0  0  0
    1.5100    0.3470    1.5060 C   0  0  0  0  0  0  0  0  0  0  0  0
    2.0100   -0.9420    1.2830 C   0  0  0  0  0  0  0  0  0  0  0  0
    3.4450   -1.1370    0.9790 C   0  0  0  0  0  0  0  0  0  0  0  0
    4.4100   -0.8750    1.9590 C   0  0  0  0  0  0  0  0  0  0  0  0
    5.7680   -1.0600    1.6720 C   0  0  0  0  0  0  0  0  0  0  0  0
    6.1600   -1.5060    0.4040 C   0  0  0  0  0  0  0  0  0  0  0  0
    5.1950   -1.7680   -0.5750 C   0  0  0  0  0  0  0  0  0  0  0  0
    3.8380   -1.5840   -0.2880 C   0  0  0  0  0  0  0  0  0  0  0  0
    1.1520   -2.0460    1.3480 C   0  0  0  0  0  0  0  0  0  0  0  0
    1.3330   -3.5040    1.1720 C   0  0  0  0  0  0  0  0  0  0  0  0
    2.3920   -4.0720    0.9070 O   0  0  0  0  0  0  0  0  0  0  0  0
    0.1550   -4.0960    1.3500 N   0  0  0  0  0  0  0  0  0  0  0  0
   -0.8030   -3.2160    1.6250 C   0  0  0  0  0  0  0  0  0  0  0  0
   -1.9850   -3.4820    1.8340 O   0  0  0  0  0  0  0  0  0  0  0  0
   -0.2060   -1.8620    1.6360 C   0  0  0  0  0  0  0  0  0  0  0  0
   -0.7060   -0.5730    1.8580 C   0  0  0  0  0  0  0  0  0  0  0  0
   -5.8790    2.5140    2.2550 H   0  0  0  0  0  0  0  0  0  0  0  0
   -5.3840   -0.3860    2.8060 H   0  0  0  0  0  0  0  0  0  0  0  0
   -3.3810   -1.7500    2.2780 H   0  0  0  0  0  0  0  0  0  0  0  0
   -2.9900    3.1780    2.6720 H   0  0  0  0  0  0  0  0  0  0  0  0
   -0.2340    2.6430    2.0720 H   0  0  0  0  0  0  0  0  0  0  0  0
    2.1720    1.1990    1.4560 H   0  0  0  0  0  0  0  0  0  0  0  0
    4.1070   -0.5300    2.9370 H   0  0  0  0  0  0  0  0  0  0  0  0
    6.5120   -0.8590    2.4280 H   0  0  0  0  0  0  0  0  0  0  0  0
    7.2070   -1.6480    0.1810 H   0  0  0  0  0  0  0  0  0  0  0  0
    5.4980   -2.1120   -1.5530 H   0  0  0  0  0  0  0  0  0  0  0  0
    3.0940   -1.7870   -1.0440 H   0  0  0  0  0  0  0  0  0  0  0  0
    0.0070   -5.0930    1.2840 H   0  0  0  0  0  0  0  0  0  0  0  0
  1 26  1  0  0  0  0
  1  2  1  0  0  0  0
  2  3  2  0  0  0  0
  3 27  1  0  0  0  0
  3  4  1  0  0  0  0
  4 28  1  0  0  0  0
  4  5  2  0  0  0  0
  5  6  1  0  0  0  0
  6  7  2  0  0  0  0
  7  2  1  0  0  0  0
  7 29  1  0  0  0  0
  6  8  1  0  0  0  0
  8 30  1  0  0  0  0
  8  9  1  0  0  0  0
  9 10  2  0  0  0  0
 10 31  1  0  0  0  0
 10 11  1  0  0  0  0
 11 12  1  0  0  0  0
 12 13  2  0  0  0  0
 13 32  1  0  0  0  0
 13 14  1  0  0  0  0
 14 33  1  0  0  0  0
 14 15  2  0  0  0  0
 15 34  1  0  0  0  0
 15 16  1  0  0  0  0
 16 35  1  0  0  0  0
 16 17  2  0  0  0  0
 17 12  1  0  0  0  0
 17 36  1  0  0  0  0
 11 18  2  0  0  0  0
 18 19  1  0  0  0  0
 19 20  2  0  0  0  0
 19 21  1  0  0  0  0
 21 37  1  0  0  0  0
 21 22  1  0  0  0  0
 22 23  2  0  0  0  0
 22 24  1  0  0  0  0
 24 18  1  0  0  0  0
 24 25  2  0  0  0  0
 25  5  1  0  0  0  0
 25  9  1  0  0  0  0
M  END
>  <LOGBIO>
6.5200

>  <PRED_LOGBIO>
5.7200

>  <XV_RES>
0.9040

>  <WHL_TMPL>
1

>  <ANCH>
5-31;18-19

$$$$
ROW55
  -MTS-   01071500393D 0   0.00000     0.00000     0

 55 60  0  0  1  0  0  0  0  0999 V2000
   -3.0710   -4.4570   -3.4510 C   0  0  0  0  0  0  0  0  0  0  0  0
   -1.9540   -4.0710   -2.5120 C   0  0  0  0  0  0  0  0  0  0  0  0
   -0.9120   -4.9690   -2.2570 C   0  0  0  0  0  0  0  0  0  0  0  0
    0.1240   -4.6110   -1.3860 C   0  0  0  0  0  0  0  0  0  0  0  0
    0.1170   -3.3540   -0.7700 C   0  0  0  0  0  0  0  0  0  0  0  0
    1.1150   -3.0250    0.0610 N   0  0  0  0  0  0  0  0  0  0  0  0
    1.1570   -1.8350    0.6770 C   0  0  0  0  0  0  0  0  0  0  0  0
    2.1970   -1.5420    1.5180 O   0  0  0  0  0  0  0  0  0  0  0  0
    0.1460   -0.8900    0.4660 C   0  0  0  0  0  0  0  0  0  0  0  0
   -0.9100   -1.2040   -0.3970 C   0  0  0  0  0  0  0  0  0  0  0  0
   -1.9480   -0.2710   -0.6310 N   0  0  0  0  0  0  0  0  0  0  0  0
   -3.3520   -0.7030   -0.5700 C   0  0  2  0  0  0  0  0  0  0  0  0
   -4.0930    0.1200    0.5000 C   0  0  0  0  0  0  0  0  0  0  0  0
   -5.3090    0.7530   -0.0300 N   0  0  0  0  0  0  0  0  0  0  0  0
   -4.8620    1.6390   -1.1140 C   0  0  0  0  0  0  0  0  0  0  0  0
   -4.0640    0.8840   -2.1930 C   0  0  0  0  0  0  0  0  0  0  0  0
   -3.9680   -0.6380   -1.9800 C   0  0  0  0  0  0  0  0  0  0  0  0
   -5.3970   -1.1160   -1.6620 C   0  0  0  0  0  0  0  0  0  0  0  0
   -6.1520   -0.3150   -0.5850 C   0  0  0  0  0  0  0  0  0  0  0  0
   -0.9250   -2.4550   -1.0250 C   0  0  0  0  0  0  0  0  0  0  0  0
   -1.9610   -2.8140   -1.8960 C   0  0  0  0  0  0  0  0  0  0  0  0
    0.1940    0.4230    1.1470 C   0  0  0  0  0  0  0  0  0  0  0  0
    1.1630    1.3090    1.0160 N   0  0  0  0  0  0  0  0  0  0  0  0
    0.8760    2.4310    1.8030 C   0  0  0  0  0  0  0  0  0  0  0  0
    1.5490    3.6370    2.0320 C   0  0  0  0  0  0  0  0  0  0  0  0
    1.0000    4.5920    2.8950 C   0  0  0  0  0  0  0  0  0  0  0  0
   -0.2230    4.3420    3.5290 C   0  0  0  0  0  0  0  0  0  0  0  0
   -0.8960    3.1360    3.3010 C   0  0  0  0  0  0  0  0  0  0  0  0
   -0.3460    2.1800    2.4370 C   0  0  0  0  0  0  0  0  0  0  0  0
   -0.7620    0.8990    2.0060 N   0  0  0  0  0  0  0  0  0  0  0  0
   -3.2190   -5.5340   -3.4160 H   0  0  0  0  0  0  0  0  0  0  0  0
   -2.8120   -4.1610   -4.4660 H   0  0  0  0  0  0  0  0  0  0  0  0
   -3.9880   -3.9550   -3.1510 H   0  0  0  0  0  0  0  0  0  0  0  0
   -0.9060   -5.9390   -2.7330 H   0  0  0  0  0  0  0  0  0  0  0  0
    0.9290   -5.3040   -1.1900 H   0  0  0  0  0  0  0  0  0  0  0  0
    1.9950   -1.8110    2.4280 H   0  0  0  0  0  0  0  0  0  0  0  0
   -1.7240    0.6910   -0.8400 H   0  0  0  0  0  0  0  0  0  0  0  0
   -3.3740   -1.7440   -0.2530 H   0  0  0  0  0  0  0  0  0  0  0  0
   -3.4240    0.9310    0.7770 H   0  0  0  0  0  0  0  0  0  0  0  0
   -4.3730   -0.5560    1.3060 H   0  0  0  0  0  0  0  0  0  0  0  0
   -4.1690    2.3450   -0.6630 H   0  0  0  0  0  0  0  0  0  0  0  0
   -5.7370    2.0750   -1.5910 H   0  0  0  0  0  0  0  0  0  0  0  0
   -3.0440    1.2550   -2.1160 H   0  0  0  0  0  0  0  0  0  0  0  0
   -4.5540    1.0550   -3.1490 H   0  0  0  0  0  0  0  0  0  0  0  0
   -3.4420   -1.1940   -2.7540 H   0  0  0  0  0  0  0  0  0  0  0  0
   -5.2820   -2.1160   -1.2500 H   0  0  0  0  0  0  0  0  0  0  0  0
   -5.9750   -1.0550   -2.5820 H   0  0  0  0  0  0  0  0  0  0  0  0
   -6.3500   -1.0070    0.2310 H   0  0  0  0  0  0  0  0  0  0  0  0
   -7.0270    0.1330   -1.0510 H   0  0  0  0  0  0  0  0  0  0  0  0
   -2.7660   -2.1200   -2.0920 H   0  0  0  0  0  0  0  0  0  0  0  0
    2.4930    3.8300    1.5430 H   0  0  0  0  0  0  0  0  0  0  0  0
    1.5190    5.5230    3.0710 H   0  0  0  0  0  0  0  0  0  0  0  0
   -0.6470    5.0790    4.1950 H   0  0  0  0  0  0  0  0  0  0  0  0
   -1.8390    2.9430    3.7900 H   0  0  0  0  0  0  0  0  0  0  0  0
   -1.6090    0.4210    2.2800 H   0  0  0  0  0  0  0  0  0  0  0  0
  1 31  1  0  0  0  0
  1 32  1  0  0  0  0
  1 33  1  0  0  0  0
  1  2  1  0  0  0  0
  2  3  2  0  0  0  0
  3 34  1  0  0  0  0
  3  4  1  0  0  0  0
  4 35  1  0  0  0  0
  4  5  2  0  0  0  0
  5  6  1  0  0  0  0
  6  7  2  0  0  0  0
  7  8  1  0  0  0  0
  8 36  1  0  0  0  0
  7  9  1  0  0  0  0
  9 10  2  0  0  0  0
 10 11  1  0  0  0  0
 11 37  1  0  0  0  0
 11 12  1  0  0  0  0
 12 38  1  0  0  0  0
 12 13  1  0  0  0  0
 13 39  1  0  0  0  0
 13 40  1  0  0  0  0
 13 14  1  0  0  0  0
 14 15  1  0  0  0  0
 15 41  1  0  0  0  0
 15 42  1  0  0  0  0
 15 16  1  0  0  0  0
 16 43  1  0  0  0  0
 16 44  1  0  0  0  0
 16 17  1  0  0  0  0
 17 12  1  0  0  0  0
 17 45  1  0  0  0  0
 17 18  1  0  0  0  0
 18 46  1  0  0  0  0
 18 47  1  0  0  0  0
 18 19  1  0  0  0  0
 19 14  1  0  0  0  0
 19 48  1  0  0  0  0
 19 49  1  0  0  0  0
 10 20  1  0  0  0  0
 20  5  1  0  0  0  0
 20 21  2  0  0  0  0
 21  2  1  0  0  0  0
 21 50  1  0  0  0  0
  9 22  1  0  0  0  0
 22 23  2  0  0  0  0
 23 24  1  0  0  0  0
 24 25  1  0  0  0  0
 25 51  1  0  0  0  0
 25 26  2  0  0  0  0
 26 52  1  0  0  0  0
 26 27  1  0  0  0  0
 27 53  1  0  0  0  0
 27 28  2  0  0  0  0
 28 54  1  0  0  0  0
 28 29  1  0  0  0  0
 29 24  2  0  0  0  0
 29 30  1  0  0  0  0
 30 22  1  0  0  0  0
 30 55  1  0  0  0  0
M  END
>  <LOGBIO>
9.4600

>  <PRED_LOGBIO>
7.4100

>  <XV_RES>
3.6840

>  <WHL_TMPL>
3

>  <ANCH>
26-28;17-19

$$$$
ROW56
  -MTS-   01071500393D 0   0.00000     0.00000     0

 45 48  0  0  1  0  0  0  0  0999 V2000
    0.8600   -0.9030    2.8220 N   0  0  0  0  0  0  0  0  0  0  0  0
    0.9730   -2.0830    2.4270 C   0  0  0  0  0  0  0  0  0  0  0  0
    1.0950   -2.9790    3.2610 O   0  0  0  0  0  0  0  0  0  0  0  0
    0.9670   -2.3950    1.1750 C   0  0  0  0  0  0  0  0  0  0  0  0
   -0.3860   -2.7570    1.1850 C   0  0  0  0  0  0  0  0  0  0  0  0
   -1.2670   -2.1210    0.4010 N   0  0  0  0  0  0  0  0  0  0  0  0
   -0.8960   -1.1240   -0.4140 C   0  0  0  0  0  0  0  0  0  0  0  0
   -2.0110   -0.2150   -0.6450 N   0  0  0  0  0  0  0  0  0  0  0  0
   -3.3960   -0.6940   -0.5370 C   0  0  1  0  0  0  0  0  0  0  0  0
   -3.8810   -1.2100   -1.9040 C   0  0  0  0  0  0  0  0  0  0  0  0
   -5.2530   -1.9000   -1.7880 C   0  0  0  0  0  0  0  0  0  0  0  0
   -5.2610   -2.9470   -0.6590 C   0  0  0  0  0  0  0  0  0  0  0  0
   -4.8450   -2.3590    0.6220 N   0  0  0  0  0  0  0  0  0  0  0  0
   -3.4890   -1.7970    0.5330 C   0  0  0  0  0  0  0  0  0  0  0  0
    0.4410   -0.7140   -0.4720 C   0  0  0  0  0  0  0  0  0  0  0  0
    0.9700    0.3700   -1.3300 C   0  0  0  0  0  0  0  0  0  0  0  0
    2.2860    0.6050   -1.2340 C   0  0  0  0  0  0  0  0  0  0  0  0
    2.9140   -0.5450   -0.0440 S   0  0  0  0  0  0  0  0  0  0  0  0
    1.3880   -1.3580    0.3340 C   0  0  0  0  0  0  0  0  0  0  0  0
    2.9000    1.7280   -2.0750 C   0  0  0  0  0  0  0  0  0  0  0  0
    4.2690    1.5970   -2.3400 C   0  0  0  0  0  0  0  0  0  0  0  0
    4.9390    2.5880   -3.0660 C   0  0  0  0  0  0  0  0  0  0  0  0
    4.2420    3.7110   -3.5270 C   0  0  0  0  0  0  0  0  0  0  0  0
    2.8740    3.8420   -3.2620 C   0  0  0  0  0  0  0  0  0  0  0  0
    2.2030    2.8510   -2.5360 C   0  0  0  0  0  0  0  0  0  0  0  0
    0.5020    3.0150   -2.2070 Cl  0  0  0  0  0  0  0  0  0  0  0  0
    1.1720   -0.6490    3.7480 H   0  0  0  0  0  0  0  0  0  0  0  0
    0.4570   -0.2040    2.2150 H   0  0  0  0  0  0  0  0  0  0  0  0
   -0.7210   -3.5550    1.8290 H   0  0  0  0  0  0  0  0  0  0  0  0
   -1.8270    0.7600   -0.8340 H   0  0  0  0  0  0  0  0  0  0  0  0
   -3.9860    0.1680   -0.2340 H   0  0  0  0  0  0  0  0  0  0  0  0
   -3.1550   -1.9140   -2.3040 H   0  0  0  0  0  0  0  0  0  0  0  0
   -3.9530   -0.3780   -2.6010 H   0  0  0  0  0  0  0  0  0  0  0  0
   -6.0200   -1.1530   -1.5940 H   0  0  0  0  0  0  0  0  0  0  0  0
   -5.4960   -2.3840   -2.7320 H   0  0  0  0  0  0  0  0  0  0  0  0
   -4.5900   -3.7640   -0.9170 H   0  0  0  0  0  0  0  0  0  0  0  0
   -6.2610   -3.3630   -0.5570 H   0  0  0  0  0  0  0  0  0  0  0  0
   -4.8600   -3.0690    1.3400 H   0  0  0  0  0  0  0  0  0  0  0  0
   -2.7830   -2.5910    0.2960 H   0  0  0  0  0  0  0  0  0  0  0  0
   -3.2020   -1.3880    1.4990 H   0  0  0  0  0  0  0  0  0  0  0  0
    0.3340    0.9370   -1.9930 H   0  0  0  0  0  0  0  0  0  0  0  0
    4.8080    0.7310   -1.9840 H   0  0  0  0  0  0  0  0  0  0  0  0
    5.9950    2.4860   -3.2710 H   0  0  0  0  0  0  0  0  0  0  0  0
    4.7600    4.4760   -4.0870 H   0  0  0  0  0  0  0  0  0  0  0  0
    2.3360    4.7080   -3.6180 H   0  0  0  0  0  0  0  0  0  0  0  0
  1 27  1  0  0  0  0
  1 28  1  0  0  0  0
  1  2  1  0  0  0  0
  2  3  2  0  0  0  0
  2  4  1  0  0  0  0
  4  5  2  0  0  0  0
  5 29  1  0  0  0  0
  5  6  1  0  0  0  0
  6  7  2  0  0  0  0
  7  8  1  0  0  0  0
  8 30  1  0  0  0  0
  8  9  1  0  0  0  0
  9 31  1  0  0  0  0
  9 10  1  0  0  0  0
 10 32  1  0  0  0  0
 10 33  1  0  0  0  0
 10 11  1  0  0  0  0
 11 34  1  0  0  0  0
 11 35  1  0  0  0  0
 11 12  1  0  0  0  0
 12 36  1  0  0  0  0
 12 37  1  0  0  0  0
 12 13  1  0  0  0  0
 13 38  1  0  0  0  0
 13 14  1  0  0  0  0
 14  9  1  0  0  0  0
 14 39  1  0  0  0  0
 14 40  1  0  0  0  0
  7 15  1  0  0  0  0
 15 16  1  0  0  0  0
 16 41  1  0  0  0  0
 16 17  2  0  0  0  0
 17 18  1  0  0  0  0
 18 19  1  0  0  0  0
 19  4  1  0  0  0  0
 19 15  2  0  0  0  0
 17 20  1  0  0  0  0
 20 21  2  0  0  0  0
 21 42  1  0  0  0  0
 21 22  1  0  0  0  0
 22 43  1  0  0  0  0
 22 23  2  0  0  0  0
 23 44  1  0  0  0  0
 23 24  1  0  0  0  0
 24 45  1  0  0  0  0
 24 25  2  0  0  0  0
 25 20  1  0  0  0  0
 25 26  1  0  0  0  0
M  END
>  <LOGBIO>
7.6800

>  <PRED_LOGBIO>
7.4500

>  <XV_RES>
0.2470

>  <WHL_TMPL>
3

>  <ANCH>
16-25;29-10

$$$$
ROW57
  -MTS-   01071500393D 0   0.00000     0.00000     0

 48 51  0  0  1  0  0  0  0  0999 V2000
    0.8600   -0.9030    2.8220 N   0  0  0  0  0  0  0  0  0  0  0  0
    0.9730   -2.0830    2.4270 C   0  0  0  0  0  0  0  0  0  0  0  0
    1.0950   -2.9790    3.2610 O   0  0  0  0  0  0  0  0  0  0  0  0
    0.9670   -2.3950    1.1750 C   0  0  0  0  0  0  0  0  0  0  0  0
   -0.3860   -2.7570    1.1850 C   0  0  0  0  0  0  0  0  0  0  0  0
   -1.2670   -2.1210    0.4010 N   0  0  0  0  0  0  0  0  0  0  0  0
   -0.8960   -1.1240   -0.4140 C   0  0  0  0  0  0  0  0  0  0  0  0
   -2.0110   -0.2150   -0.6450 N   0  0  0  0  0  0  0  0  0  0  0  0
   -3.3960   -0.6940   -0.5370 C   0  0  1  0  0  0  0  0  0  0  0  0
   -3.8810   -1.2100   -1.9040 C   0  0  0  0  0  0  0  0  0  0  0  0
   -5.2530   -1.9000   -1.7880 C   0  0  0  0  0  0  0  0  0  0  0  0
   -5.2610   -2.9470   -0.6590 C   0  0  0  0  0  0  0  0  0  0  0  0
   -4.8450   -2.3590    0.6220 N   0  0  0  0  0  0  0  0  0  0  0  0
   -3.4890   -1.7970    0.5330 C   0  0  0  0  0  0  0  0  0  0  0  0
    0.4410   -0.7140   -0.4720 C   0  0  0  0  0  0  0  0  0  0  0  0
    0.9700    0.3700   -1.3300 C   0  0  0  0  0  0  0  0  0  0  0  0
    2.2860    0.6050   -1.2340 C   0  0  0  0  0  0  0  0  0  0  0  0
    2.9140   -0.5450   -0.0440 S   0  0  0  0  0  0  0  0  0  0  0  0
    1.3880   -1.3580    0.3340 C   0  0  0  0  0  0  0  0  0  0  0  0
    2.9000    1.7280   -2.0750 C   0  0  0  0  0  0  0  0  0  0  0  0
    4.2690    1.5970   -2.3400 C   0  0  0  0  0  0  0  0  0  0  0  0
    4.9390    2.5880   -3.0660 C   0  0  0  0  0  0  0  0  0  0  0  0
    4.2420    3.7110   -3.5270 C   0  0  0  0  0  0  0  0  0  0  0  0
    2.8740    3.8420   -3.2620 C   0  0  0  0  0  0  0  0  0  0  0  0
    2.2030    2.8510   -2.5360 C   0  0  0  0  0  0  0  0  0  0  0  0
    4.9660    4.7800   -4.3100 C   0  0  0  0  0  0  0  0  0  0  0  0
    4.3850    5.9570   -4.0940 F   0  0  0  0  0  0  0  0  0  0  0  0
    4.9140    4.4920   -5.6070 F   0  0  0  0  0  0  0  0  0  0  0  0
    6.2350    4.8340   -3.9180 F   0  0  0  0  0  0  0  0  0  0  0  0
    1.1720   -0.6490    3.7480 H   0  0  0  0  0  0  0  0  0  0  0  0
    0.4570   -0.2040    2.2150 H   0  0  0  0  0  0  0  0  0  0  0  0
   -0.7210   -3.5550    1.8290 H   0  0  0  0  0  0  0  0  0  0  0  0
   -1.8270    0.7600   -0.8340 H   0  0  0  0  0  0  0  0  0  0  0  0
   -3.9860    0.1680   -0.2340 H   0  0  0  0  0  0  0  0  0  0  0  0
   -3.1550   -1.9140   -2.3040 H   0  0  0  0  0  0  0  0  0  0  0  0
   -3.9530   -0.3780   -2.6010 H   0  0  0  0  0  0  0  0  0  0  0  0
   -6.0200   -1.1530   -1.5940 H   0  0  0  0  0  0  0  0  0  0  0  0
   -5.4960   -2.3840   -2.7320 H   0  0  0  0  0  0  0  0  0  0  0  0
   -4.5900   -3.7640   -0.9170 H   0  0  0  0  0  0  0  0  0  0  0  0
   -6.2610   -3.3630   -0.5570 H   0  0  0  0  0  0  0  0  0  0  0  0
   -4.8600   -3.0690    1.3400 H   0  0  0  0  0  0  0  0  0  0  0  0
   -2.7830   -2.5910    0.2960 H   0  0  0  0  0  0  0  0  0  0  0  0
   -3.2020   -1.3880    1.4990 H   0  0  0  0  0  0  0  0  0  0  0  0
    0.3340    0.9370   -1.9930 H   0  0  0  0  0  0  0  0  0  0  0  0
    4.8080    0.7310   -1.9840 H   0  0  0  0  0  0  0  0  0  0  0  0
    5.9950    2.4860   -3.2710 H   0  0  0  0  0  0  0  0  0  0  0  0
    2.3360    4.7080   -3.6180 H   0  0  0  0  0  0  0  0  0  0  0  0
    1.1470    2.9530   -2.3320 H   0  0  0  0  0  0  0  0  0  0  0  0
  1 30  1  0  0  0  0
  1 31  1  0  0  0  0
  1  2  1  0  0  0  0
  2  3  2  0  0  0  0
  2  4  1  0  0  0  0
  4  5  2  0  0  0  0
  5 32  1  0  0  0  0
  5  6  1  0  0  0  0
  6  7  2  0  0  0  0
  7  8  1  0  0  0  0
  8 33  1  0  0  0  0
  8  9  1  0  0  0  0
  9 34  1  0  0  0  0
  9 10  1  0  0  0  0
 10 35  1  0  0  0  0
 10 36  1  0  0  0  0
 10 11  1  0  0  0  0
 11 37  1  0  0  0  0
 11 38  1  0  0  0  0
 11 12  1  0  0  0  0
 12 39  1  0  0  0  0
 12 40  1  0  0  0  0
 12 13  1  0  0  0  0
 13 41  1  0  0  0  0
 13 14  1  0  0  0  0
 14  9  1  0  0  0  0
 14 42  1  0  0  0  0
 14 43  1  0  0  0  0
  7 15  1  0  0  0  0
 15 16  1  0  0  0  0
 16 44  1  0  0  0  0
 16 17  2  0  0  0  0
 17 18  1  0  0  0  0
 18 19  1  0  0  0  0
 19  4  1  0  0  0  0
 19 15  2  0  0  0  0
 17 20  1  0  0  0  0
 20 21  2  0  0  0  0
 21 45  1  0  0  0  0
 21 22  1  0  0  0  0
 22 46  1  0  0  0  0
 22 23  2  0  0  0  0
 23 24  1  0  0  0  0
 24 47  1  0  0  0  0
 24 25  2  0  0  0  0
 25 20  1  0  0  0  0
 25 48  1  0  0  0  0
 23 26  1  0  0  0  0
 26 27  1  0  0  0  0
 26 28  1  0  0  0  0
 26 29  1  0  0  0  0
M  END
>  <LOGBIO>
8.3000

>  <PRED_LOGBIO>
8.0700

>  <XV_RES>
0.2880

>  <WHL_TMPL>
3

>  <ANCH>
16-25;29-10

$$$$
ROW58
  -MTS-   01071500393D 0   0.00000     0.00000     0

 49 52  0  0  1  0  0  0  0  0999 V2000
    5.5130    5.7830   -3.6580 N   0  0  0  0  0  0  0  0  0  0  0  0
    4.9510    4.7590   -4.2940 C   0  0  0  0  0  0  0  0  0  0  0  0
    5.0210    4.6830   -5.5200 O   0  0  0  0  0  0  0  0  0  0  0  0
    4.2420    3.7110   -3.5270 C   0  0  0  0  0  0  0  0  0  0  0  0
    4.9390    2.5880   -3.0660 C   0  0  0  0  0  0  0  0  0  0  0  0
    4.2690    1.5970   -2.3400 C   0  0  0  0  0  0  0  0  0  0  0  0
    2.9000    1.7280   -2.0750 C   0  0  0  0  0  0  0  0  0  0  0  0
    2.2030    2.8510   -2.5360 C   0  0  0  0  0  0  0  0  0  0  0  0
    2.8740    3.8420   -3.2620 C   0  0  0  0  0  0  0  0  0  0  0  0
    2.3150    0.4960   -1.3380 C   0  0  0  0  0  0  0  0  0  0  0  0
    1.0060    0.2360   -1.4570 C   0  0  0  0  0  0  0  0  0  0  0  0
    0.4410   -0.7140   -0.4720 C   0  0  0  0  0  0  0  0  0  0  0  0
   -0.8960   -1.1240   -0.4140 C   0  0  0  0  0  0  0  0  0  0  0  0
   -2.0110   -0.2150   -0.6450 N   0  0  0  0  0  0  0  0  0  0  0  0
   -3.4040   -0.6730   -0.5460 C   0  0  1  0  0  0  0  0  0  0  0  0
   -3.8890   -1.1780   -1.9160 C   0  0  0  0  0  0  0  0  0  0  0  0
   -5.2720   -1.8470   -1.8100 C   0  0  0  0  0  0  0  0  0  0  0  0
   -5.3030   -2.8960   -0.6830 C   0  0  0  0  0  0  0  0  0  0  0  0
   -4.8840   -2.3170    0.6020 N   0  0  0  0  0  0  0  0  0  0  0  0
   -3.5190   -1.7770    0.5220 C   0  0  0  0  0  0  0  0  0  0  0  0
   -1.3020   -1.9920    0.5230 N   0  0  0  0  0  0  0  0  0  0  0  0
   -0.4550   -2.4960    1.4310 C   0  0  0  0  0  0  0  0  0  0  0  0
    0.8950   -2.1270    1.4280 C   0  0  0  0  0  0  0  0  0  0  0  0
    0.9730   -2.0830    2.4270 C   0  0  0  0  0  0  0  0  0  0  0  0
    0.8600   -0.9030    2.8220 O   0  0  0  0  0  0  0  0  0  0  0  0
    0.8250   -3.0890    3.2850 N   0  0  0  0  0  0  0  0  0  0  0  0
    1.3510   -1.2220    0.4620 C   0  0  0  0  0  0  0  0  0  0  0  0
    2.8910   -0.4590    0.0370 S   0  0  0  0  0  0  0  0  0  0  0  0
    5.4550    5.8460   -2.6520 H   0  0  0  0  0  0  0  0  0  0  0  0
    5.9970    6.4990   -4.1820 H   0  0  0  0  0  0  0  0  0  0  0  0
    5.9950    2.4860   -3.2710 H   0  0  0  0  0  0  0  0  0  0  0  0
    4.8080    0.7310   -1.9840 H   0  0  0  0  0  0  0  0  0  0  0  0
    1.1470    2.9530   -2.3320 H   0  0  0  0  0  0  0  0  0  0  0  0
    2.3360    4.7080   -3.6180 H   0  0  0  0  0  0  0  0  0  0  0  0
    0.3990    0.6920   -2.2250 H   0  0  0  0  0  0  0  0  0  0  0  0
   -1.8110    0.7570   -0.8350 H   0  0  0  0  0  0  0  0  0  0  0  0
   -3.9820    0.1970   -0.2450 H   0  0  0  0  0  0  0  0  0  0  0  0
   -3.1720   -1.8930   -2.3140 H   0  0  0  0  0  0  0  0  0  0  0  0
   -3.9440   -0.3440   -2.6120 H   0  0  0  0  0  0  0  0  0  0  0  0
   -6.0280   -1.0890   -1.6180 H   0  0  0  0  0  0  0  0  0  0  0  0
   -5.5180   -2.3260   -2.7550 H   0  0  0  0  0  0  0  0  0  0  0  0
   -4.6430   -3.7230   -0.9380 H   0  0  0  0  0  0  0  0  0  0  0  0
   -6.3100   -3.2970   -0.5870 H   0  0  0  0  0  0  0  0  0  0  0  0
   -4.9150   -3.0290    1.3180 H   0  0  0  0  0  0  0  0  0  0  0  0
   -2.8240   -2.5800    0.2870 H   0  0  0  0  0  0  0  0  0  0  0  0
   -3.2310   -1.3740    1.4900 H   0  0  0  0  0  0  0  0  0  0  0  0
   -0.8180   -3.1940    2.1710 H   0  0  0  0  0  0  0  0  0  0  0  0
    0.9270   -2.9260    4.2770 H   0  0  0  0  0  0  0  0  0  0  0  0
    0.6110   -4.0160    2.9450 H   0  0  0  0  0  0  0  0  0  0  0  0
  1 29  1  0  0  0  0
  1 30  1  0  0  0  0
  1  2  1  0  0  0  0
  2  3  2  0  0  0  0
  2  4  1  0  0  0  0
  4  5  2  0  0  0  0
  5 31  1  0  0  0  0
  5  6  1  0  0  0  0
  6 32  1  0  0  0  0
  6  7  2  0  0  0  0
  7  8  1  0  0  0  0
  8 33  1  0  0  0  0
  8  9  2  0  0  0  0
  9  4  1  0  0  0  0
  9 34  1  0  0  0  0
  7 10  1  0  0  0  0
 10 11  2  0  0  0  0
 11 35  1  0  0  0  0
 11 12  1  0  0  0  0
 12 13  2  0  0  0  0
 13 14  1  0  0  0  0
 14 36  1  0  0  0  0
 14 15  1  0  0  0  0
 15 37  1  0  0  0  0
 15 16  1  0  0  0  0
 16 38  1  0  0  0  0
 16 39  1  0  0  0  0
 16 17  1  0  0  0  0
 17 40  1  0  0  0  0
 17 41  1  0  0  0  0
 17 18  1  0  0  0  0
 18 42  1  0  0  0  0
 18 43  1  0  0  0  0
 18 19  1  0  0  0  0
 19 44  1  0  0  0  0
 19 20  1  0  0  0  0
 20 15  1  0  0  0  0
 20 45  1  0  0  0  0
 20 46  1  0  0  0  0
 13 21  1  0  0  0  0
 21 22  2  0  0  0  0
 22 47  1  0  0  0  0
 22 23  1  0  0  0  0
 23 24  1  0  0  0  0
 24 25  2  0  0  0  0
 24 26  1  0  0  0  0
 26 48  1  0  0  0  0
 26 49  1  0  0  0  0
 23 27  2  0  0  0  0
 27 12  1  0  0  0  0
 27 28  1  0  0  0  0
 28 10  1  0  0  0  0
M  END
>  <LOGBIO>
9.0000

>  <PRED_LOGBIO>
8.6500

>  <XV_RES>
0.6210

>  <WHL_TMPL>
3

>  <ANCH>
16-25;19-20

$$$$
ROW59
  -MTS-   01071500393D 0   0.00000     0.00000     0

 44 47  0  0  0  0  0  0  0  0999 V2000
    7.9050   -3.4710   -0.2150 C   0  0  0  0  0  0  0  0  0  0  0  0
    7.4380   -2.2730   -0.9270 N   0  0  0  0  0  0  0  0  0  0  0  0
    6.0720   -2.3050   -1.0260 C   0  0  0  0  0  0  0  0  0  0  0  0
    5.5100   -2.8920   -2.0920 C   0  0  0  0  0  0  0  0  0  0  0  0
    4.0320   -2.9060   -2.1620 C   0  0  0  0  0  0  0  0  0  0  0  0
    3.3230   -2.3530   -1.1950 N   0  0  0  0  0  0  0  0  0  0  0  0
    3.9520   -1.7500   -0.1000 C   0  0  0  0  0  0  0  0  0  0  0  0
    3.4450   -1.1370    0.9790 C   0  0  0  0  0  0  0  0  0  0  0  0
    4.5860   -0.6910    1.8100 C   0  0  0  0  0  0  0  0  0  0  0  0
    5.6930   -1.0570    1.1920 N   0  0  0  0  0  0  0  0  0  0  0  0
    5.3200   -1.7360   -0.0320 N   0  0  0  0  0  0  0  0  0  0  0  0
    2.0100   -0.9420    1.2830 C   0  0  0  0  0  0  0  0  0  0  0  0
    1.1350   -1.8800    2.0200 C   0  0  0  0  0  0  0  0  0  0  0  0
   -0.0700   -1.3400    2.0790 N   0  0  0  0  0  0  0  0  0  0  0  0
   -0.0170   -0.0610    1.3970 N   0  0  0  0  0  0  0  0  0  0  0  0
   -1.1360    0.8760    1.2240 C   0  0  0  0  0  0  0  0  0  0  0  0
    1.2630    0.1170    0.9420 C   0  0  0  0  0  0  0  0  0  0  0  0
    3.3350   -3.5510   -3.3350 C   0  0  0  0  0  0  0  0  0  0  0  0
    2.6870   -2.4710   -4.2200 C   0  0  0  0  0  0  0  0  0  0  0  0
    1.8030   -3.0980   -5.3140 C   0  0  0  0  0  0  0  0  0  0  0  0
    0.8220   -4.1260   -4.7220 C   0  0  0  0  0  0  0  0  0  0  0  0
    1.5270   -5.1550   -3.9440 N   0  0  0  0  0  0  0  0  0  0  0  0
    2.2830   -4.5570   -2.8340 C   0  0  0  0  0  0  0  0  0  0  0  0
    7.6020   -4.3610   -0.7630 H   0  0  0  0  0  0  0  0  0  0  0  0
    8.9900   -3.4460   -0.1370 H   0  0  0  0  0  0  0  0  0  0  0  0
    7.4700   -3.4930    0.7820 H   0  0  0  0  0  0  0  0  0  0  0  0
    7.8410   -2.2530   -1.8530 H   0  0  0  0  0  0  0  0  0  0  0  0
    6.1130   -3.3380   -2.8690 H   0  0  0  0  0  0  0  0  0  0  0  0
    4.5230   -0.1640    2.7500 H   0  0  0  0  0  0  0  0  0  0  0  0
    1.4270   -2.8340    2.4350 H   0  0  0  0  0  0  0  0  0  0  0  0
   -1.8210    0.7810    2.0640 H   0  0  0  0  0  0  0  0  0  0  0  0
   -1.6620    0.6470    0.3000 H   0  0  0  0  0  0  0  0  0  0  0  0
   -0.7540    1.8940    1.1820 H   0  0  0  0  0  0  0  0  0  0  0  0
    1.6150    0.9780    0.3930 H   0  0  0  0  0  0  0  0  0  0  0  0
    4.1110   -4.0720   -3.8930 H   0  0  0  0  0  0  0  0  0  0  0  0
    2.0830   -1.8100   -3.6020 H   0  0  0  0  0  0  0  0  0  0  0  0
    3.4640   -1.8680   -4.6850 H   0  0  0  0  0  0  0  0  0  0  0  0
    2.4330   -3.5850   -6.0550 H   0  0  0  0  0  0  0  0  0  0  0  0
    1.2430   -2.3150   -5.8210 H   0  0  0  0  0  0  0  0  0  0  0  0
    0.1050   -3.6170   -4.0810 H   0  0  0  0  0  0  0  0  0  0  0  0
    0.2640   -4.6010   -5.5260 H   0  0  0  0  0  0  0  0  0  0  0  0
    0.8570   -5.8120   -3.5700 H   0  0  0  0  0  0  0  0  0  0  0  0
    1.5960   -4.0540   -2.1570 H   0  0  0  0  0  0  0  0  0  0  0  0
    2.7770   -5.3430   -2.2660 H   0  0  0  0  0  0  0  0  0  0  0  0
  1 24  1  0  0  0  0
  1 25  1  0  0  0  0
  1 26  1  0  0  0  0
  1  2  1  0  0  0  0
  2 27  1  0  0  0  0
  2  3  1  0  0  0  0
  3  4  2  0  0  0  0
  4 28  1  0  0  0  0
  4  5  1  0  0  0  0
  5  6  2  0  0  0  0
  6  7  1  0  0  0  0
  7  8  2  0  0  0  0
  8  9  1  0  0  0  0
  9 29  1  0  0  0  0
  9 10  2  0  0  0  0
 10 11  1  0  0  0  0
 11  3  1  0  0  0  0
 11  7  1  0  0  0  0
  8 12  1  0  0  0  0
 12 13  1  0  0  0  0
 13 30  1  0  0  0  0
 13 14  2  0  0  0  0
 14 15  1  0  0  0  0
 15 16  1  0  0  0  0
 16 31  1  0  0  0  0
 16 32  1  0  0  0  0
 16 33  1  0  0  0  0
 15 17  1  0  0  0  0
 17 12  2  0  0  0  0
 17 34  1  0  0  0  0
  5 18  1  0  0  0  0
 18 35  1  0  0  0  0
 18 19  1  0  0  0  0
 19 36  1  0  0  0  0
 19 37  1  0  0  0  0
 19 20  1  0  0  0  0
 20 38  1  0  0  0  0
 20 39  1  0  0  0  0
 20 21  1  0  0  0  0
 21 40  1  0  0  0  0
 21 41  1  0  0  0  0
 21 22  1  0  0  0  0
 22 42  1  0  0  0  0
 22 23  1  0  0  0  0
 23 18  1  0  0  0  0
 23 43  1  0  0  0  0
 23 44  1  0  0  0  0
M  END
>  <LOGBIO>
6.8500

>  <PRED_LOGBIO>
6.6200

>  <XV_RES>
0.3950

>  <WHL_TMPL>
1

>  <ANCH>
5-6;13-18

$$$$
ROW60
  -MTS-   01071500393D 0   0.00000     0.00000     0

 59 63  0  0  0  0  0  0  0  0999 V2000
   -7.7950    2.1440    4.1970 C   0  0  0  0  0  0  0  0  0  0  0  0
   -6.6950    1.3570    3.5260 C   0  0  0  0  0  0  0  0  0  0  0  0
   -6.6970    0.8200    2.2980 C   0  0  0  0  0  0  0  0  0  0  0  0
   -5.5010    0.0810    1.8350 C   0  0  0  0  0  0  0  0  0  0  0  0
   -4.4470   -0.0340    2.6540 C   0  0  0  0  0  0  0  0  0  0  0  0
   -4.9820    0.8970    4.2340 Se  0  0  0  0  0  0  0  0  0  0  0  0
   -3.1850   -0.7390    2.3350 C   0  0  0  0  0  0  0  0  0  0  0  0
   -2.0510   -0.0430    2.1770 C   0  0  0  0  0  0  0  0  0  0  0  0
   -1.8690    1.4220    2.2810 C   0  0  0  0  0  0  0  0  0  0  0  0
   -2.7530    2.2380    2.5340 O   0  0  0  0  0  0  0  0  0  0  0  0
   -0.5900    1.7070    2.0540 N   0  0  0  0  0  0  0  0  0  0  0  0
    0.1530    0.5310    1.7940 C   0  0  0  0  0  0  0  0  0  0  0  0
    1.5100    0.3470    1.5060 C   0  0  0  0  0  0  0  0  0  0  0  0
    2.0100   -0.9420    1.2830 C   0  0  0  0  0  0  0  0  0  0  0  0
    1.1520   -2.0460    1.3480 C   0  0  0  0  0  0  0  0  0  0  0  0
   -0.2060   -1.8620    1.6360 C   0  0  0  0  0  0  0  0  0  0  0  0
   -0.7060   -0.5730    1.8590 C   0  0  0  0  0  0  0  0  0  0  0  0
    3.4450   -1.1370    0.9790 C   0  0  0  0  0  0  0  0  0  0  0  0
    3.8380   -1.5840   -0.2880 C   0  0  0  0  0  0  0  0  0  0  0  0
    5.1950   -1.7680   -0.5750 C   0  0  0  0  0  0  0  0  0  0  0  0
    6.1600   -1.5060    0.4040 C   0  0  0  0  0  0  0  0  0  0  0  0
    7.4890   -1.6870    0.1230 O   0  0  0  0  0  0  0  0  0  0  0  0
    5.7680   -1.0600    1.6720 C   0  0  0  0  0  0  0  0  0  0  0  0
    4.4100   -0.8750    1.9590 C   0  0  0  0  0  0  0  0  0  0  0  0
   -7.8770    0.9650    1.4180 C   0  0  0  0  0  0  0  0  0  0  0  0
   -7.9620    1.9280    0.6570 O   0  0  0  0  0  0  0  0  0  0  0  0
   -8.8460    0.0540    1.4490 N   0  0  0  0  0  0  0  0  0  0  0  0
  -10.0180    0.1980    0.5740 C   0  0  0  0  0  0  0  0  0  0  0  0
  -10.9730   -0.9730    0.8050 C   0  0  0  0  0  0  0  0  0  0  0  0
  -12.1920   -0.8230   -0.1040 C   0  0  0  0  0  0  0  0  0  0  0  0
  -13.1100   -1.9490    0.1180 N   0  0  0  0  0  0  0  0  0  0  0  0
  -13.0960   -3.1460   -0.5500 C   0  0  0  0  0  0  0  0  0  0  0  0
  -14.0870   -3.9040   -0.0600 C   0  0  0  0  0  0  0  0  0  0  0  0
  -14.7330   -3.1620    0.9360 N   0  0  0  0  0  0  0  0  0  0  0  0
  -14.1320   -1.9900    1.0290 C   0  0  0  0  0  0  0  0  0  0  0  0
   -8.7610    1.8080    3.8230 H   0  0  0  0  0  0  0  0  0  0  0  0
   -7.6700    3.2020    3.9780 H   0  0  0  0  0  0  0  0  0  0  0  0
   -7.7490    1.9880    5.2730 H   0  0  0  0  0  0  0  0  0  0  0  0
   -5.4790   -0.3600    0.8490 H   0  0  0  0  0  0  0  0  0  0  0  0
   -3.1780   -1.8140    2.2300 H   0  0  0  0  0  0  0  0  0  0  0  0
   -0.2010    2.6390    2.0660 H   0  0  0  0  0  0  0  0  0  0  0  0
    2.1720    1.1990    1.4560 H   0  0  0  0  0  0  0  0  0  0  0  0
    1.5370   -3.0400    1.1760 H   0  0  0  0  0  0  0  0  0  0  0  0
   -0.8680   -2.7140    1.6860 H   0  0  0  0  0  0  0  0  0  0  0  0
    3.0940   -1.7870   -1.0440 H   0  0  0  0  0  0  0  0  0  0  0  0
    5.4980   -2.1120   -1.5530 H   0  0  0  0  0  0  0  0  0  0  0  0
    7.5530   -2.2110   -0.6910 H   0  0  0  0  0  0  0  0  0  0  0  0
    6.5120   -0.8590    2.4280 H   0  0  0  0  0  0  0  0  0  0  0  0
    4.1070   -0.5300    2.9370 H   0  0  0  0  0  0  0  0  0  0  0  0
   -8.7760   -0.7360    2.0730 H   0  0  0  0  0  0  0  0  0  0  0  0
  -10.5280    1.1320    0.8020 H   0  0  0  0  0  0  0  0  0  0  0  0
   -9.6970    0.2050   -0.4650 H   0  0  0  0  0  0  0  0  0  0  0  0
  -10.4630   -1.9060    0.5770 H   0  0  0  0  0  0  0  0  0  0  0  0
  -11.2940   -0.9790    1.8440 H   0  0  0  0  0  0  0  0  0  0  0  0
  -12.7020    0.1110    0.1230 H   0  0  0  0  0  0  0  0  0  0  0  0
  -11.8700   -0.8160   -1.1440 H   0  0  0  0  0  0  0  0  0  0  0  0
  -12.4080   -3.4280   -1.3330 H   0  0  0  0  0  0  0  0  0  0  0  0
  -14.3400   -4.9050   -0.3760 H   0  0  0  0  0  0  0  0  0  0  0  0
  -14.4010   -1.1960    1.7100 H   0  0  0  0  0  0  0  0  0  0  0  0
  1 36  1  0  0  0  0
  1 37  1  0  0  0  0
  1 38  1  0  0  0  0
  1  2  1  0  0  0  0
  2  3  2  0  0  0  0
  3  4  1  0  0  0  0
  4 39  1  0  0  0  0
  4  5  2  0  0  0  0
  5  6  1  0  0  0  0
  6  2  1  0  0  0  0
  5  7  1  0  0  0  0
  7 40  1  0  0  0  0
  7  8  2  0  0  0  0
  8  9  1  0  0  0  0
  9 10  2  0  0  0  0
  9 11  1  0  0  0  0
 11 41  1  0  0  0  0
 11 12  1  0  0  0  0
 12 13  2  0  0  0  0
 13 42  1  0  0  0  0
 13 14  1  0  0  0  0
 14 15  2  0  0  0  0
 15 43  1  0  0  0  0
 15 16  1  0  0  0  0
 16 44  1  0  0  0  0
 16 17  2  0  0  0  0
 17  8  1  0  0  0  0
 17 12  1  0  0  0  0
 14 18  1  0  0  0  0
 18 19  2  0  0  0  0
 19 45  1  0  0  0  0
 19 20  1  0  0  0  0
 20 46  1  0  0  0  0
 20 21  2  0  0  0  0
 21 22  1  0  0  0  0
 22 47  1  0  0  0  0
 21 23  1  0  0  0  0
 23 48  1  0  0  0  0
 23 24  2  0  0  0  0
 24 18  1  0  0  0  0
 24 49  1  0  0  0  0
  3 25  1  0  0  0  0
 25 26  2  0  0  0  0
 25 27  1  0  0  0  0
 27 50  1  0  0  0  0
 27 28  1  0  0  0  0
 28 51  1  0  0  0  0
 28 52  1  0  0  0  0
 28 29  1  0  0  0  0
 29 53  1  0  0  0  0
 29 54  1  0  0  0  0
 29 30  1  0  0  0  0
 30 55  1  0  0  0  0
 30 56  1  0  0  0  0
 30 31  1  0  0  0  0
 31 32  1  0  0  0  0
 32 57  1  0  0  0  0
 32 33  2  0  0  0  0
 33 58  1  0  0  0  0
 33 34  1  0  0  0  0
 34 35  2  0  0  0  0
 35 31  1  0  0  0  0
 35 59  1  0  0  0  0
M  END
>  <LOGBIO>
9.3000

>  <PRED_LOGBIO>
8.7300

>  <XV_RES>
0.9740

>  <WHL_TMPL>
1

>  <ANCH>
14-15;9-7

$$$$
ROW61
  -MTS-   01071500393D 0   0.00000     0.00000     0

 52 56  0  0  0  0  0  0  0  0999 V2000
   -6.7200    0.4680    1.6850 N   0  0  0  0  0  0  0  0  0  0  0  0
   -5.6540   -0.4230    2.1650 C   0  0  0  0  0  0  0  0  0  0  0  0
   -4.2930    0.1880    1.8360 C   0  0  0  0  0  0  0  0  0  0  0  0
   -3.1850   -0.7390    2.3350 C   0  0  0  0  0  0  0  0  0  0  0  0
   -2.0630   -0.3900    2.1470 C   0  0  0  0  0  0  0  0  0  0  0  0
   -2.5630    0.8990    2.3700 C   0  0  0  0  0  0  0  0  0  0  0  0
   -1.7050    2.0030    2.3050 C   0  0  0  0  0  0  0  0  0  0  0  0
   -2.2090    3.3750    2.5370 C   0  0  0  0  0  0  0  0  0  0  0  0
   -1.3550    4.4060    2.4650 C   0  0  0  0  0  0  0  0  0  0  0  0
   -0.0280    4.2200    2.1830 N   0  0  0  0  0  0  0  0  0  0  0  0
    0.5110    3.0240    1.9610 C   0  0  0  0  0  0  0  0  0  0  0  0
    1.7110    2.9200    1.7120 O   0  0  0  0  0  0  0  0  0  0  0  0
   -0.3470    1.8190    2.0170 C   0  0  0  0  0  0  0  0  0  0  0  0
    0.1520    0.5310    1.7940 C   0  0  0  0  0  0  0  0  0  0  0  0
    1.5100    0.3470    1.5060 C   0  0  0  0  0  0  0  0  0  0  0  0
    2.0100   -0.9420    1.2830 C   0  0  0  0  0  0  0  0  0  0  0  0
    1.1520   -2.0460    1.3480 C   0  0  0  0  0  0  0  0  0  0  0  0
   -0.2050   -1.8620    1.6360 C   0  0  0  0  0  0  0  0  0  0  0  0
   -0.7050   -0.5740    1.8590 C   0  0  0  0  0  0  0  0  0  0  0  0
    3.4450   -1.1370    0.9790 C   0  0  0  0  0  0  0  0  0  0  0  0
    4.0140   -1.6010   -0.3060 C   0  0  0  0  0  0  0  0  0  0  0  0
    5.3260   -1.6420   -0.1700 N   0  0  0  0  0  0  0  0  0  0  0  0
    5.6470   -1.2150    1.1780 N   0  0  0  0  0  0  0  0  0  0  0  0
    4.4700   -0.9260    1.8170 C   0  0  0  0  0  0  0  0  0  0  0  0
   -3.6380    3.6060    2.8430 C   0  0  0  0  0  0  0  0  0  0  0  0
   -4.0060    4.2140    4.0500 C   0  0  0  0  0  0  0  0  0  0  0  0
   -5.3580    4.4320    4.3400 C   0  0  0  0  0  0  0  0  0  0  0  0
   -6.3420    4.0440    3.4240 C   0  0  0  0  0  0  0  0  0  0  0  0
   -8.0230    4.3150    3.7850 Cl  0  0  0  0  0  0  0  0  0  0  0  0
   -5.9750    3.4370    2.2170 C   0  0  0  0  0  0  0  0  0  0  0  0
   -4.6230    3.2180    1.9270 C   0  0  0  0  0  0  0  0  0  0  0  0
   -4.1660    2.4630    0.4270 Cl  0  0  0  0  0  0  0  0  0  0  0  0
   -6.6360    1.3670    2.1370 H   0  0  0  0  0  0  0  0  0  0  0  0
   -7.6200    0.0650    1.9020 H   0  0  0  0  0  0  0  0  0  0  0  0
   -5.7450   -0.5490    3.2420 H   0  0  0  0  0  0  0  0  0  0  0  0
   -5.7450   -1.3920    1.6770 H   0  0  0  0  0  0  0  0  0  0  0  0
   -4.2020    0.3140    0.7590 H   0  0  0  0  0  0  0  0  0  0  0  0
   -4.2030    1.1560    2.3230 H   0  0  0  0  0  0  0  0  0  0  0  0
   -3.2980   -1.6540    1.7580 H   0  0  0  0  0  0  0  0  0  0  0  0
   -3.3710   -0.8850    3.3970 H   0  0  0  0  0  0  0  0  0  0  0  0
   -3.6100    1.0410    2.5920 H   0  0  0  0  0  0  0  0  0  0  0  0
   -1.7230    5.4070    2.6340 H   0  0  0  0  0  0  0  0  0  0  0  0
    0.5720    5.0310    2.1410 H   0  0  0  0  0  0  0  0  0  0  0  0
    2.1720    1.1990    1.4560 H   0  0  0  0  0  0  0  0  0  0  0  0
    1.5380   -3.0410    1.1760 H   0  0  0  0  0  0  0  0  0  0  0  0
   -0.8670   -2.7140    1.6860 H   0  0  0  0  0  0  0  0  0  0  0  0
    3.4560   -1.8600   -1.1940 H   0  0  0  0  0  0  0  0  0  0  0  0
    6.5730   -1.1440    1.5760 H   0  0  0  0  0  0  0  0  0  0  0  0
    4.3820   -0.5810    2.8360 H   0  0  0  0  0  0  0  0  0  0  0  0
   -3.2470    4.5130    4.7570 H   0  0  0  0  0  0  0  0  0  0  0  0
   -5.6420    4.9010    5.2710 H   0  0  0  0  0  0  0  0  0  0  0  0
   -6.7340    3.1370    1.5100 H   0  0  0  0  0  0  0  0  0  0  0  0
  1 33  1  0  0  0  0
  1 34  1  0  0  0  0
  1  2  1  0  0  0  0
  2 35  1  0  0  0  0
  2 36  1  0  0  0  0
  2  3  1  0  0  0  0
  3 37  1  0  0  0  0
  3 38  1  0  0  0  0
  3  4  1  0  0  0  0
  4 39  1  0  0  0  0
  4 40  1  0  0  0  0
  4  5  1  0  0  0  0
  5  6  2  0  0  0  0
  6 41  1  0  0  0  0
  6  7  1  0  0  0  0
  7  8  1  0  0  0  0
  8  9  2  0  0  0  0
  9 42  1  0  0  0  0
  9 10  1  0  0  0  0
 10 43  1  0  0  0  0
 10 11  1  0  0  0  0
 11 12  2  0  0  0  0
 11 13  1  0  0  0  0
 13  7  2  0  0  0  0
 13 14  1  0  0  0  0
 14 15  1  0  0  0  0
 15 44  1  0  0  0  0
 15 16  2  0  0  0  0
 16 17  1  0  0  0  0
 17 45  1  0  0  0  0
 17 18  2  0  0  0  0
 18 46  1  0  0  0  0
 18 19  1  0  0  0  0
 19  5  1  0  0  0  0
 19 14  2  0  0  0  0
 16 20  1  0  0  0  0
 20 21  1  0  0  0  0
 21 47  1  0  0  0  0
 21 22  2  0  0  0  0
 22 23  1  0  0  0  0
 23 48  1  0  0  0  0
 23 24  1  0  0  0  0
 24 20  2  0  0  0  0
 24 49  1  0  0  0  0
  8 25  1  0  0  0  0
 25 26  2  0  0  0  0
 26 50  1  0  0  0  0
 26 27  1  0  0  0  0
 27 51  1  0  0  0  0
 27 28  2  0  0  0  0
 28 29  1  0  0  0  0
 28 30  1  0  0  0  0
 30 52  1  0  0  0  0
 30 31  2  0  0  0  0
 31 25  1  0  0  0  0
 31 32  1  0  0  0  0
M  END
>  <LOGBIO>
8.9200

>  <PRED_LOGBIO>
8.7800

>  <XV_RES>
0.1710

>  <WHL_TMPL>
1

>  <ANCH>
6-7;28-26

$$$$
ROW62
  -MTS-   01071500393D 0   0.00000     0.00000     0

 55 60  0  0  0  0  0  0  0  0999 V2000
   -3.7780    0.9520    2.6170 O   0  0  0  0  0  0  0  0  0  0  0  0
   -2.5810    0.8230    2.3660 C   0  0  0  0  0  0  0  0  0  0  0  0
   -2.0780   -0.3890    2.1500 N   0  0  0  0  0  0  0  0  0  0  0  0
   -0.7050   -0.5740    1.8590 C   0  0  0  0  0  0  0  0  0  0  0  0
   -0.2050   -1.8620    1.6360 C   0  0  0  0  0  0  0  0  0  0  0  0
    1.1520   -2.0470    1.3480 C   0  0  0  0  0  0  0  0  0  0  0  0
    2.0100   -0.9420    1.2830 C   0  0  0  0  0  0  0  0  0  0  0  0
    1.5100    0.3470    1.5060 C   0  0  0  0  0  0  0  0  0  0  0  0
    0.1520    0.5310    1.7940 C   0  0  0  0  0  0  0  0  0  0  0  0
   -0.4050    1.8800    2.0340 C   0  0  0  0  0  0  0  0  0  0  0  0
   -1.7090    2.0180    2.3070 C   0  0  0  0  0  0  0  0  0  0  0  0
   -2.2780    3.3630    2.5490 C   0  0  0  0  0  0  0  0  0  0  0  0
   -2.2610    4.3710    1.6670 C   0  0  0  0  0  0  0  0  0  0  0  0
   -2.9280    5.5310    2.2990 C   0  0  0  0  0  0  0  0  0  0  0  0
   -3.2110    6.8390    1.8870 C   0  0  0  0  0  0  0  0  0  0  0  0
   -3.8770    7.7160    2.7520 C   0  0  0  0  0  0  0  0  0  0  0  0
   -4.1820    9.1270    2.3080 C   0  0  0  0  0  0  0  0  0  0  0  0
   -5.5000    9.1610    1.6560 N   0  0  0  0  0  0  0  0  0  0  0  0
   -5.3400    8.9170    0.2160 C   0  0  0  0  0  0  0  0  0  0  0  0
   -6.7080    8.7860   -0.4800 C   0  0  0  0  0  0  0  0  0  0  0  0
   -7.5140    7.7810    0.1420 O   0  0  0  0  0  0  0  0  0  0  0  0
   -7.7210    8.0500    1.5310 C   0  0  0  0  0  0  0  0  0  0  0  0
   -6.3790    8.1610    2.2780 C   0  0  0  0  0  0  0  0  0  0  0  0
   -4.2590    7.2860    4.0280 C   0  0  0  0  0  0  0  0  0  0  0  0
   -3.9750    5.9780    4.4390 C   0  0  0  0  0  0  0  0  0  0  0  0
   -3.3100    5.1010    3.5750 C   0  0  0  0  0  0  0  0  0  0  0  0
   -2.8970    3.7540    3.7070 N   0  0  0  0  0  0  0  0  0  0  0  0
    3.4450   -1.1370    0.9790 C   0  0  0  0  0  0  0  0  0  0  0  0
    4.5770   -0.9040    1.9040 C   0  0  0  0  0  0  0  0  0  0  0  0
    5.6890   -1.1930    1.2540 N   0  0  0  0  0  0  0  0  0  0  0  0
    5.3250   -1.6140   -0.0850 N   0  0  0  0  0  0  0  0  0  0  0  0
    3.9600   -1.5570   -0.1850 C   0  0  0  0  0  0  0  0  0  0  0  0
   -2.6870   -1.1930    2.1940 H   0  0  0  0  0  0  0  0  0  0  0  0
   -0.8670   -2.7150    1.6860 H   0  0  0  0  0  0  0  0  0  0  0  0
    1.5380   -3.0410    1.1760 H   0  0  0  0  0  0  0  0  0  0  0  0
    2.1720    1.1990    1.4560 H   0  0  0  0  0  0  0  0  0  0  0  0
    0.2360    2.7490    1.9900 H   0  0  0  0  0  0  0  0  0  0  0  0
   -1.8370    4.3420    0.6740 H   0  0  0  0  0  0  0  0  0  0  0  0
   -2.9160    7.1710    0.9030 H   0  0  0  0  0  0  0  0  0  0  0  0
   -3.4210    9.4590    1.6050 H   0  0  0  0  0  0  0  0  0  0  0  0
   -4.1890    9.7860    3.1740 H   0  0  0  0  0  0  0  0  0  0  0  0
   -4.7670    8.0050    0.0640 H   0  0  0  0  0  0  0  0  0  0  0  0
   -4.7840    9.7390   -0.2310 H   0  0  0  0  0  0  0  0  0  0  0  0
   -7.2260    9.7410   -0.4420 H   0  0  0  0  0  0  0  0  0  0  0  0
   -6.5580    8.5330   -1.5270 H   0  0  0  0  0  0  0  0  0  0  0  0
   -8.2760    8.9790    1.6420 H   0  0  0  0  0  0  0  0  0  0  0  0
   -8.3150    7.2500    1.9690 H   0  0  0  0  0  0  0  0  0  0  0  0
   -5.8840    7.1920    2.2780 H   0  0  0  0  0  0  0  0  0  0  0  0
   -6.5650    8.4350    3.3140 H   0  0  0  0  0  0  0  0  0  0  0  0
   -4.7720    7.9620    4.6950 H   0  0  0  0  0  0  0  0  0  0  0  0
   -4.2700    5.6460    5.4240 H   0  0  0  0  0  0  0  0  0  0  0  0
   -3.0350    3.1750    4.5230 H   0  0  0  0  0  0  0  0  0  0  0  0
    4.5060   -0.5600    2.9250 H   0  0  0  0  0  0  0  0  0  0  0  0
    5.9640   -1.8980   -0.8140 H   0  0  0  0  0  0  0  0  0  0  0  0
    3.3880   -1.8120   -1.0650 H   0  0  0  0  0  0  0  0  0  0  0  0
  1  2  2  0  0  0  0
  2  3  1  0  0  0  0
  3 33  1  0  0  0  0
  3  4  1  0  0  0  0
  4  5  1  0  0  0  0
  5 34  1  0  0  0  0
  5  6  2  0  0  0  0
  6 35  1  0  0  0  0
  6  7  1  0  0  0  0
  7  8  2  0  0  0  0
  8 36  1  0  0  0  0
  8  9  1  0  0  0  0
  9  4  2  0  0  0  0
  9 10  1  0  0  0  0
 10 37  1  0  0  0  0
 10 11  2  0  0  0  0
 11  2  1  0  0  0  0
 11 12  1  0  0  0  0
 12 13  2  0  0  0  0
 13 38  1  0  0  0  0
 13 14  1  0  0  0  0
 14 15  2  0  0  0  0
 15 39  1  0  0  0  0
 15 16  1  0  0  0  0
 16 17  1  0  0  0  0
 17 40  1  0  0  0  0
 17 41  1  0  0  0  0
 17 18  1  0  0  0  0
 18 19  1  0  0  0  0
 19 42  1  0  0  0  0
 19 43  1  0  0  0  0
 19 20  1  0  0  0  0
 20 44  1  0  0  0  0
 20 45  1  0  0  0  0
 20 21  1  0  0  0  0
 21 22  1  0  0  0  0
 22 46  1  0  0  0  0
 22 47  1  0  0  0  0
 22 23  1  0  0  0  0
 23 18  1  0  0  0  0
 23 48  1  0  0  0  0
 23 49  1  0  0  0  0
 16 24  2  0  0  0  0
 24 50  1  0  0  0  0
 24 25  1  0  0  0  0
 25 51  1  0  0  0  0
 25 26  2  0  0  0  0
 26 14  1  0  0  0  0
 26 27  1  0  0  0  0
 27 12  1  0  0  0  0
 27 52  1  0  0  0  0
  7 28  1  0  0  0  0
 28 29  1  0  0  0  0
 29 53  1  0  0  0  0
 29 30  2  0  0  0  0
 30 31  1  0  0  0  0
 31 54  1  0  0  0  0
 31 32  1  0  0  0  0
 32 28  2  0  0  0  0
 32 55  1  0  0  0  0
M  END
>  <LOGBIO>
9.0800

>  <PRED_LOGBIO>
8.7500

>  <XV_RES>
1.2660

>  <WHL_TMPL>
1

>  <ANCH>
6-7;10-11

$$$$
ROW63
  -MTS-   01071500393D 0   0.00000     0.00000     0

 59 63  0  0  0  0  0  0  0  0999 V2000
   -7.7950    2.1440    4.1970 C   0  0  0  0  0  0  0  0  0  0  0  0
   -6.6950    1.3570    3.5260 C   0  0  0  0  0  0  0  0  0  0  0  0
   -6.6970    0.8200    2.2980 C   0  0  0  0  0  0  0  0  0  0  0  0
   -5.5010    0.0810    1.8350 C   0  0  0  0  0  0  0  0  0  0  0  0
   -4.4470   -0.0340    2.6540 C   0  0  0  0  0  0  0  0  0  0  0  0
   -4.9820    0.8970    4.2340 Se  0  0  0  0  0  0  0  0  0  0  0  0
   -3.1850   -0.7390    2.3350 C   0  0  0  0  0  0  0  0  0  0  0  0
   -2.0510   -0.0430    2.1770 C   0  0  0  0  0  0  0  0  0  0  0  0
   -1.8690    1.4220    2.2810 C   0  0  0  0  0  0  0  0  0  0  0  0
   -2.7530    2.2380    2.5340 O   0  0  0  0  0  0  0  0  0  0  0  0
   -0.5900    1.7070    2.0540 N   0  0  0  0  0  0  0  0  0  0  0  0
    0.1530    0.5310    1.7940 C   0  0  0  0  0  0  0  0  0  0  0  0
    1.5100    0.3470    1.5060 C   0  0  0  0  0  0  0  0  0  0  0  0
    2.0100   -0.9420    1.2830 C   0  0  0  0  0  0  0  0  0  0  0  0
    1.1520   -2.0460    1.3480 C   0  0  0  0  0  0  0  0  0  0  0  0
   -0.2060   -1.8620    1.6360 C   0  0  0  0  0  0  0  0  0  0  0  0
   -0.7060   -0.5730    1.8590 C   0  0  0  0  0  0  0  0  0  0  0  0
    3.4450   -1.1370    0.9790 C   0  0  0  0  0  0  0  0  0  0  0  0
    4.4100   -0.8750    1.9590 C   0  0  0  0  0  0  0  0  0  0  0  0
    5.7680   -1.0600    1.6720 C   0  0  0  0  0  0  0  0  0  0  0  0
    6.1600   -1.5060    0.4040 C   0  0  0  0  0  0  0  0  0  0  0  0
    5.1950   -1.7680   -0.5750 C   0  0  0  0  0  0  0  0  0  0  0  0
    5.5790   -2.2060   -1.8160 O   0  0  0  0  0  0  0  0  0  0  0  0
    3.8380   -1.5840   -0.2880 C   0  0  0  0  0  0  0  0  0  0  0  0
   -7.8770    0.9650    1.4180 C   0  0  0  0  0  0  0  0  0  0  0  0
   -7.9620    1.9280    0.6570 O   0  0  0  0  0  0  0  0  0  0  0  0
   -8.8460    0.0540    1.4490 N   0  0  0  0  0  0  0  0  0  0  0  0
  -10.0180    0.1980    0.5740 C   0  0  0  0  0  0  0  0  0  0  0  0
  -10.9730   -0.9730    0.8050 C   0  0  0  0  0  0  0  0  0  0  0  0
  -12.1920   -0.8230   -0.1040 C   0  0  0  0  0  0  0  0  0  0  0  0
  -13.1100   -1.9490    0.1180 N   0  0  0  0  0  0  0  0  0  0  0  0
  -13.0960   -3.1460   -0.5500 C   0  0  0  0  0  0  0  0  0  0  0  0
  -14.0870   -3.9040   -0.0600 C   0  0  0  0  0  0  0  0  0  0  0  0
  -14.7330   -3.1620    0.9360 N   0  0  0  0  0  0  0  0  0  0  0  0
  -14.1320   -1.9900    1.0290 C   0  0  0  0  0  0  0  0  0  0  0  0
   -8.7610    1.8080    3.8230 H   0  0  0  0  0  0  0  0  0  0  0  0
   -7.6700    3.2020    3.9780 H   0  0  0  0  0  0  0  0  0  0  0  0
   -7.7490    1.9880    5.2730 H   0  0  0  0  0  0  0  0  0  0  0  0
   -5.4790   -0.3600    0.8490 H   0  0  0  0  0  0  0  0  0  0  0  0
   -3.1780   -1.8140    2.2300 H   0  0  0  0  0  0  0  0  0  0  0  0
   -0.2010    2.6390    2.0660 H   0  0  0  0  0  0  0  0  0  0  0  0
    2.1720    1.1990    1.4560 H   0  0  0  0  0  0  0  0  0  0  0  0
    1.5370   -3.0400    1.1760 H   0  0  0  0  0  0  0  0  0  0  0  0
   -0.8680   -2.7140    1.6860 H   0  0  0  0  0  0  0  0  0  0  0  0
    4.1070   -0.5300    2.9370 H   0  0  0  0  0  0  0  0  0  0  0  0
    6.5120   -0.8590    2.4280 H   0  0  0  0  0  0  0  0  0  0  0  0
    7.2070   -1.6480    0.1810 H   0  0  0  0  0  0  0  0  0  0  0  0
    4.7770   -2.3870   -2.3300 H   0  0  0  0  0  0  0  0  0  0  0  0
    3.0940   -1.7870   -1.0440 H   0  0  0  0  0  0  0  0  0  0  0  0
   -8.7760   -0.7360    2.0730 H   0  0  0  0  0  0  0  0  0  0  0  0
  -10.5280    1.1320    0.8020 H   0  0  0  0  0  0  0  0  0  0  0  0
   -9.6970    0.2050   -0.4650 H   0  0  0  0  0  0  0  0  0  0  0  0
  -10.4630   -1.9060    0.5770 H   0  0  0  0  0  0  0  0  0  0  0  0
  -11.2940   -0.9790    1.8440 H   0  0  0  0  0  0  0  0  0  0  0  0
  -12.7020    0.1110    0.1230 H   0  0  0  0  0  0  0  0  0  0  0  0
  -11.8700   -0.8160   -1.1440 H   0  0  0  0  0  0  0  0  0  0  0  0
  -12.4080   -3.4280   -1.3330 H   0  0  0  0  0  0  0  0  0  0  0  0
  -14.3400   -4.9050   -0.3760 H   0  0  0  0  0  0  0  0  0  0  0  0
  -14.4010   -1.1960    1.7100 H   0  0  0  0  0  0  0  0  0  0  0  0
  1 36  1  0  0  0  0
  1 37  1  0  0  0  0
  1 38  1  0  0  0  0
  1  2  1  0  0  0  0
  2  3  2  0  0  0  0
  3  4  1  0  0  0  0
  4 39  1  0  0  0  0
  4  5  2  0  0  0  0
  5  6  1  0  0  0  0
  6  2  1  0  0  0  0
  5  7  1  0  0  0  0
  7 40  1  0  0  0  0
  7  8  2  0  0  0  0
  8  9  1  0  0  0  0
  9 10  2  0  0  0  0
  9 11  1  0  0  0  0
 11 41  1  0  0  0  0
 11 12  1  0  0  0  0
 12 13  2  0  0  0  0
 13 42  1  0  0  0  0
 13 14  1  0  0  0  0
 14 15  2  0  0  0  0
 15 43  1  0  0  0  0
 15 16  1  0  0  0  0
 16 44  1  0  0  0  0
 16 17  2  0  0  0  0
 17  8  1  0  0  0  0
 17 12  1  0  0  0  0
 14 18  1  0  0  0  0
 18 19  2  0  0  0  0
 19 45  1  0  0  0  0
 19 20  1  0  0  0  0
 20 46  1  0  0  0  0
 20 21  2  0  0  0  0
 21 47  1  0  0  0  0
 21 22  1  0  0  0  0
 22 23  1  0  0  0  0
 23 48  1  0  0  0  0
 22 24  2  0  0  0  0
 24 18  1  0  0  0  0
 24 49  1  0  0  0  0
  3 25  1  0  0  0  0
 25 26  2  0  0  0  0
 25 27  1  0  0  0  0
 27 50  1  0  0  0  0
 27 28  1  0  0  0  0
 28 51  1  0  0  0  0
 28 52  1  0  0  0  0
 28 29  1  0  0  0  0
 29 53  1  0  0  0  0
 29 54  1  0  0  0  0
 29 30  1  0  0  0  0
 30 55  1  0  0  0  0
 30 56  1  0  0  0  0
 30 31  1  0  0  0  0
 31 32  1  0  0  0  0
 32 57  1  0  0  0  0
 32 33  2  0  0  0  0
 33 58  1  0  0  0  0
 33 34  1  0  0  0  0
 34 35  2  0  0  0  0
 35 31  1  0  0  0  0
 35 59  1  0  0  0  0
M  END
>  <LOGBIO>
7.1900

>  <PRED_LOGBIO>
8.2700

>  <XV_RES>
-1.5770

>  <WHL_TMPL>
1

>  <ANCH>
14-15;9-7

$$$$
ROW64
  -MTS-   01071500393D 0   0.00000     0.00000     0

 38 42  0  0  0  0  0  0  0  0999 V2000
   -5.4610    0.6850    2.9240 O   0  0  0  0  0  0  0  0  0  0  0  0
   -4.4740   -0.2210    2.6410 C   0  0  0  0  0  0  0  0  0  0  0  0
   -4.7760   -1.5860    2.5710 C   0  0  0  0  0  0  0  0  0  0  0  0
   -3.7680   -2.5130    2.2810 C   0  0  0  0  0  0  0  0  0  0  0  0
   -2.4560   -2.0750    2.0630 C   0  0  0  0  0  0  0  0  0  0  0  0
   -1.2710   -2.7850    1.7590 N   0  0  0  0  0  0  0  0  0  0  0  0
   -0.2060   -1.8620    1.6360 C   0  0  0  0  0  0  0  0  0  0  0  0
    1.1520   -2.0460    1.3480 C   0  0  0  0  0  0  0  0  0  0  0  0
    2.0100   -0.9420    1.2830 C   0  0  0  0  0  0  0  0  0  0  0  0
    3.4450   -1.1370    0.9790 C   0  0  0  0  0  0  0  0  0  0  0  0
    4.4100   -0.8750    1.9590 C   0  0  0  0  0  0  0  0  0  0  0  0
    5.7680   -1.0600    1.6720 C   0  0  0  0  0  0  0  0  0  0  0  0
    6.1600   -1.5060    0.4040 C   0  0  0  0  0  0  0  0  0  0  0  0
    5.1950   -1.7680   -0.5750 C   0  0  0  0  0  0  0  0  0  0  0  0
    3.8380   -1.5840   -0.2880 C   0  0  0  0  0  0  0  0  0  0  0  0
    7.4890   -1.6870    0.1230 C   0  0  0  0  0  0  0  0  0  0  0  0
    8.6140   -1.8400   -0.1150 N   0  0  0  0  0  0  0  0  0  0  0  0
    1.5100    0.3470    1.5060 C   0  0  0  0  0  0  0  0  0  0  0  0
    2.1130    1.6980    1.5150 C   0  0  0  0  0  0  0  0  0  0  0  0
    3.2960    1.9610    1.3050 O   0  0  0  0  0  0  0  0  0  0  0  0
    1.1560    2.5800    1.7900 N   0  0  0  0  0  0  0  0  0  0  0  0
   -0.0230    1.9900    1.9680 C   0  0  0  0  0  0  0  0  0  0  0  0
   -1.0800    2.5610    2.2330 O   0  0  0  0  0  0  0  0  0  0  0  0
    0.1520    0.5310    1.7930 C   0  0  0  0  0  0  0  0  0  0  0  0
   -0.7060   -0.5730    1.8580 C   0  0  0  0  0  0  0  0  0  0  0  0
   -2.1530   -0.7100    2.1330 C   0  0  0  0  0  0  0  0  0  0  0  0
   -3.1620    0.2170    2.4220 C   0  0  0  0  0  0  0  0  0  0  0  0
   -5.8870    1.0000    2.1120 H   0  0  0  0  0  0  0  0  0  0  0  0
   -5.7880   -1.9240    2.7390 H   0  0  0  0  0  0  0  0  0  0  0  0
   -4.0010   -3.5660    2.2270 H   0  0  0  0  0  0  0  0  0  0  0  0
   -1.1970   -3.7870    1.6480 H   0  0  0  0  0  0  0  0  0  0  0  0
    1.5370   -3.0400    1.1760 H   0  0  0  0  0  0  0  0  0  0  0  0
    4.1070   -0.5300    2.9370 H   0  0  0  0  0  0  0  0  0  0  0  0
    6.5120   -0.8590    2.4280 H   0  0  0  0  0  0  0  0  0  0  0  0
    5.4980   -2.1120   -1.5530 H   0  0  0  0  0  0  0  0  0  0  0  0
    3.0940   -1.7870   -1.0440 H   0  0  0  0  0  0  0  0  0  0  0  0
    1.3060    3.5770    1.8560 H   0  0  0  0  0  0  0  0  0  0  0  0
   -2.9290    1.2700    2.4770 H   0  0  0  0  0  0  0  0  0  0  0  0
  1 28  1  0  0  0  0
  1  2  1  0  0  0  0
  2  3  2  0  0  0  0
  3 29  1  0  0  0  0
  3  4  1  0  0  0  0
  4 30  1  0  0  0  0
  4  5  2  0  0  0  0
  5  6  1  0  0  0  0
  6 31  1  0  0  0  0
  6  7  1  0  0  0  0
  7  8  2  0  0  0  0
  8 32  1  0  0  0  0
  8  9  1  0  0  0  0
  9 10  1  0  0  0  0
 10 11  2  0  0  0  0
 11 33  1  0  0  0  0
 11 12  1  0  0  0  0
 12 34  1  0  0  0  0
 12 13  2  0  0  0  0
 13 14  1  0  0  0  0
 14 35  1  0  0  0  0
 14 15  2  0  0  0  0
 15 10  1  0  0  0  0
 15 36  1  0  0  0  0
 13 16  1  0  0  0  0
 16 17  3  0  0  0  0
  9 18  2  0  0  0  0
 18 19  1  0  0  0  0
 19 20  2  0  0  0  0
 19 21  1  0  0  0  0
 21 37  1  0  0  0  0
 21 22  1  0  0  0  0
 22 23  2  0  0  0  0
 22 24  1  0  0  0  0
 24 18  1  0  0  0  0
 24 25  2  0  0  0  0
 25  7  1  0  0  0  0
 25 26  1  0  0  0  0
 26  5  1  0  0  0  0
 26 27  2  0  0  0  0
 27  2  1  0  0  0  0
 27 38  1  0  0  0  0
M  END
>  <LOGBIO>
6.9200

>  <PRED_LOGBIO>
6.7800

>  <XV_RES>
0.1620

>  <WHL_TMPL>
1

>  <ANCH>
5-31;15-16

$$$$
ROW65
  -MTS-   01071500393D 0   0.00000     0.00000     0

 44 45  0  0  0  0  0  0  0  0999 V2000
    5.3180   -3.5690   -2.1570 C   0  0  0  0  0  0  0  0  0  0  0  0
    5.5790   -2.2060   -1.8160 O   0  0  0  0  0  0  0  0  0  0  0  0
    5.1950   -1.7680   -0.5750 C   0  0  0  0  0  0  0  0  0  0  0  0
    3.8380   -1.5840   -0.2880 C   0  0  0  0  0  0  0  0  0  0  0  0
    3.4450   -1.1370    0.9790 C   0  0  0  0  0  0  0  0  0  0  0  0
    2.0100   -0.9420    1.2830 N   0  0  0  0  0  0  0  0  0  0  0  0
    1.6370   -0.5170    2.4870 C   0  0  0  0  0  0  0  0  0  0  0  0
    2.4850   -0.2870    3.3480 O   0  0  0  0  0  0  0  0  0  0  0  0
    0.1730   -0.3180    2.7970 C   0  0  0  0  0  0  0  0  0  0  0  0
    0.0290    0.1390    4.1440 O   0  0  0  0  0  0  0  0  0  0  0  0
   -1.2190    0.3740    4.6040 C   0  0  0  0  0  0  0  0  0  0  0  0
   -2.1810    0.1940    3.8760 O   0  0  0  0  0  0  0  0  0  0  0  0
   -1.4230    0.8580    6.0200 C   0  0  0  0  0  0  0  0  0  0  0  0
    4.4100   -0.8750    1.9590 C   0  0  0  0  0  0  0  0  0  0  0  0
    3.9220   -0.3190    3.5340 Cl  0  0  0  0  0  0  0  0  0  0  0  0
    5.7680   -1.0600    1.6720 C   0  0  0  0  0  0  0  0  0  0  0  0
    6.1600   -1.5060    0.4040 C   0  0  0  0  0  0  0  0  0  0  0  0
    7.4890   -1.6870    0.1230 N   0  0  0  0  0  0  0  0  0  0  0  0
    8.4050   -1.4380    1.0540 C   0  0  0  0  0  0  0  0  0  0  0  0
    8.0550   -1.0380    2.1850 O   0  0  0  0  0  0  0  0  0  0  0  0
    9.6950   -1.6130    0.7810 N   0  0  0  0  0  0  0  0  0  0  0  0
   10.6700   -1.3480    1.7720 C   0  0  0  0  0  0  0  0  0  0  0  0
   11.2300   -0.0700    1.8820 C   0  0  0  0  0  0  0  0  0  0  0  0
   12.1530    0.1710    2.8240 N   0  0  0  0  0  0  0  0  0  0  0  0
   12.5450   -0.8000    3.6600 C   0  0  0  0  0  0  0  0  0  0  0  0
   11.9840   -2.0770    3.5480 C   0  0  0  0  0  0  0  0  0  0  0  0
   11.0620   -2.3200    2.6080 N   0  0  0  0  0  0  0  0  0  0  0  0
   13.5440   -0.5280    4.6750 C   0  0  0  0  0  0  0  0  0  0  0  0
   14.3440   -0.3100    5.4870 N   0  0  0  0  0  0  0  0  0  0  0  0
    4.2450   -3.7420   -2.2000 H   0  0  0  0  0  0  0  0  0  0  0  0
    5.6990   -3.7170   -3.1650 H   0  0  0  0  0  0  0  0  0  0  0  0
    5.8190   -4.1900   -1.4170 H   0  0  0  0  0  0  0  0  0  0  0  0
    3.0940   -1.7870   -1.0440 H   0  0  0  0  0  0  0  0  0  0  0  0
    1.3140   -1.1310    0.5760 H   0  0  0  0  0  0  0  0  0  0  0  0
   -0.2450    0.4210    2.1170 H   0  0  0  0  0  0  0  0  0  0  0  0
   -0.3550   -1.2620    2.6760 H   0  0  0  0  0  0  0  0  0  0  0  0
   -0.9100    1.8070    6.1560 H   0  0  0  0  0  0  0  0  0  0  0  0
   -2.4860    0.9900    6.2080 H   0  0  0  0  0  0  0  0  0  0  0  0
   -1.0200    0.1250    6.7150 H   0  0  0  0  0  0  0  0  0  0  0  0
    6.5120   -0.8590    2.4280 H   0  0  0  0  0  0  0  0  0  0  0  0
    7.7720   -2.0100   -0.7910 H   0  0  0  0  0  0  0  0  0  0  0  0
    9.9790   -1.9360   -0.1330 H   0  0  0  0  0  0  0  0  0  0  0  0
   10.9200    0.7180    1.2120 H   0  0  0  0  0  0  0  0  0  0  0  0
   12.2950   -2.8660    4.2190 H   0  0  0  0  0  0  0  0  0  0  0  0
  1 30  1  0  0  0  0
  1 31  1  0  0  0  0
  1 32  1  0  0  0  0
  1  2  1  0  0  0  0
  2  3  1  0  0  0  0
  3  4  2  0  0  0  0
  4 33  1  0  0  0  0
  4  5  1  0  0  0  0
  5  6  1  0  0  0  0
  6 34  1  0  0  0  0
  6  7  1  0  0  0  0
  7  8  2  0  0  0  0
  7  9  1  0  0  0  0
  9 35  1  0  0  0  0
  9 36  1  0  0  0  0
  9 10  1  0  0  0  0
 10 11  1  0  0  0  0
 11 12  2  0  0  0  0
 11 13  1  0  0  0  0
 13 37  1  0  0  0  0
 13 38  1  0  0  0  0
 13 39  1  0  0  0  0
  5 14  2  0  0  0  0
 14 15  1  0  0  0  0
 14 16  1  0  0  0  0
 16 40  1  0  0  0  0
 16 17  2  0  0  0  0
 17  3  1  0  0  0  0
 17 18  1  0  0  0  0
 18 41  1  0  0  0  0
 18 19  1  0  0  0  0
 19 20  2  0  0  0  0
 19 21  1  0  0  0  0
 21 42  1  0  0  0  0
 21 22  1  0  0  0  0
 22 23  2  0  0  0  0
 23 43  1  0  0  0  0
 23 24  1  0  0  0  0
 24 25  2  0  0  0  0
 25 26  1  0  0  0  0
 26 44  1  0  0  0  0
 26 27  2  0  0  0  0
 27 22  1  0  0  0  0
 25 28  1  0  0  0  0
 28 29  3  0  0  0  0
M  END
>  <LOGBIO>
8.0500

>  <PRED_LOGBIO>
7.3900

>  <XV_RES>
0.9080

>  <WHL_TMPL>
1

>  <ANCH>
35-36;5-1

$$$$
ROW66
  -MTS-   01071500393D 0   0.00000     0.00000     0

 38 40  0  0  0  0  0  0  0  0999 V2000
   -1.9970   -3.4540    8.0340 C   0  0  0  0  0  0  0  0  0  0  0  0
   -2.8930   -3.6970    6.9470 O   0  0  0  0  0  0  0  0  0  0  0  0
   -2.5260   -3.2630    5.7010 C   0  0  0  0  0  0  0  0  0  0  0  0
   -1.7950   -4.1050    4.8540 C   0  0  0  0  0  0  0  0  0  0  0  0
   -1.4200   -3.6620    3.5800 C   0  0  0  0  0  0  0  0  0  0  0  0
   -1.7750   -2.3770    3.1530 C   0  0  0  0  0  0  0  0  0  0  0  0
   -1.3960   -1.9290    1.8660 N   0  0  0  0  0  0  0  0  0  0  0  0
   -0.2000   -1.2840    1.6900 C   0  0  0  0  0  0  0  0  0  0  0  0
    1.0980   -1.9200    1.3710 C   0  0  0  0  0  0  0  0  0  0  0  0
    2.0100   -0.9420    1.2830 C   0  0  0  0  0  0  0  0  0  0  0  0
    1.4080    0.2660    1.5180 N   0  0  0  0  0  0  0  0  0  0  0  0
    0.0030    0.0180    1.7740 N   0  0  0  0  0  0  0  0  0  0  0  0
    3.4450   -1.1370    0.9790 C   0  0  0  0  0  0  0  0  0  0  0  0
    4.4100   -0.8750    1.9590 C   0  0  0  0  0  0  0  0  0  0  0  0
    5.7620   -1.0670    1.6500 C   0  0  0  0  0  0  0  0  0  0  0  0
    6.1070   -1.5150    0.3690 C   0  0  0  0  0  0  0  0  0  0  0  0
    5.1610   -1.7580   -0.5480 N   0  0  0  0  0  0  0  0  0  0  0  0
    3.8590   -1.5830   -0.2820 C   0  0  0  0  0  0  0  0  0  0  0  0
   -2.5060   -1.5350    4.0000 C   0  0  0  0  0  0  0  0  0  0  0  0
   -2.8810   -1.9780    5.2740 C   0  0  0  0  0  0  0  0  0  0  0  0
   -3.5970   -1.1550    6.1020 O   0  0  0  0  0  0  0  0  0  0  0  0
   -5.0240   -1.2070    6.0330 C   0  0  0  0  0  0  0  0  0  0  0  0
   -1.8400   -2.3820    8.1430 H   0  0  0  0  0  0  0  0  0  0  0  0
   -2.4230   -3.8530    8.9520 H   0  0  0  0  0  0  0  0  0  0  0  0
   -1.0440   -3.9410    7.8350 H   0  0  0  0  0  0  0  0  0  0  0  0
   -1.5210   -5.0960    5.1840 H   0  0  0  0  0  0  0  0  0  0  0  0
   -0.8560   -4.3110    2.9270 H   0  0  0  0  0  0  0  0  0  0  0  0
   -2.0060   -2.0850    1.0770 H   0  0  0  0  0  0  0  0  0  0  0  0
    1.2760   -2.9760    1.2340 H   0  0  0  0  0  0  0  0  0  0  0  0
    1.8620    1.1680    1.5140 H   0  0  0  0  0  0  0  0  0  0  0  0
    4.1160   -0.5300    2.9390 H   0  0  0  0  0  0  0  0  0  0  0  0
    6.5260   -0.8720    2.3880 H   0  0  0  0  0  0  0  0  0  0  0  0
    7.1470   -1.6670    0.1180 H   0  0  0  0  0  0  0  0  0  0  0  0
    3.1240   -1.7890   -1.0460 H   0  0  0  0  0  0  0  0  0  0  0  0
   -2.7800   -0.5440    3.6710 H   0  0  0  0  0  0  0  0  0  0  0  0
   -5.3620   -2.2130    6.2730 H   0  0  0  0  0  0  0  0  0  0  0  0
   -5.4480   -0.5020    6.7440 H   0  0  0  0  0  0  0  0  0  0  0  0
   -5.3480   -0.9470    5.0270 H   0  0  0  0  0  0  0  0  0  0  0  0
  1 23  1  0  0  0  0
  1 24  1  0  0  0  0
  1 25  1  0  0  0  0
  1  2  1  0  0  0  0
  2  3  1  0  0  0  0
  3  4  2  0  0  0  0
  4 26  1  0  0  0  0
  4  5  1  0  0  0  0
  5 27  1  0  0  0  0
  5  6  2  0  0  0  0
  6  7  1  0  0  0  0
  7 28  1  0  0  0  0
  7  8  1  0  0  0  0
  8  9  1  0  0  0  0
  9 29  1  0  0  0  0
  9 10  2  0  0  0  0
 10 11  1  0  0  0  0
 11 30  1  0  0  0  0
 11 12  1  0  0  0  0
 12  8  2  0  0  0  0
 10 13  1  0  0  0  0
 13 14  2  0  0  0  0
 14 31  1  0  0  0  0
 14 15  1  0  0  0  0
 15 32  1  0  0  0  0
 15 16  2  0  0  0  0
 16 33  1  0  0  0  0
 16 17  1  0  0  0  0
 17 18  2  0  0  0  0
 18 13  1  0  0  0  0
 18 34  1  0  0  0  0
  6 19  1  0  0  0  0
 19 35  1  0  0  0  0
 19 20  2  0  0  0  0
 20  3  1  0  0  0  0
 20 21  1  0  0  0  0
 21 22  1  0  0  0  0
 22 36  1  0  0  0  0
 22 37  1  0  0  0  0
 22 38  1  0  0  0  0
M  END
>  <LOGBIO>
6.2200

>  <PRED_LOGBIO>
6.9800

>  <XV_RES>
-1.2030

>  <WHL_TMPL>
1

>  <ANCH>
5-31;21-22

$$$$
ROW67
  -MTS-   01071500393D 0   0.00000     0.00000     0

 61 65  0  0  0  0  0  0  0  0999 V2000
    1.1520  -11.0090    3.9100 C   0  0  0  0  0  0  0  0  0  0  0  0
    0.0760  -10.7010    4.8630 N   0  0  0  0  0  0  0  0  0  0  0  0
    0.3820  -11.3160    6.1630 C   0  0  0  0  0  0  0  0  0  0  0  0
   -0.0320   -9.2440    5.0240 C   0  0  0  0  0  0  0  0  0  0  0  0
   -0.3500   -8.6040    3.6730 C   0  0  0  0  0  0  0  0  0  0  0  0
   -0.4590   -7.1470    3.8340 N   0  0  0  0  0  0  0  0  0  0  0  0
   -0.7320   -6.3800    2.7830 C   0  0  0  0  0  0  0  0  0  0  0  0
   -0.8930   -6.8900    1.6750 O   0  0  0  0  0  0  0  0  0  0  0  0
   -0.8430   -4.8830    2.9480 C   0  0  0  0  0  0  0  0  0  0  0  0
   -1.1610   -4.2440    1.5970 C   0  0  0  0  0  0  0  0  0  0  0  0
   -1.2700   -2.7870    1.7580 N   0  0  0  0  0  0  0  0  0  0  0  0
   -2.4560   -2.0770    2.0620 C   0  0  0  0  0  0  0  0  0  0  0  0
   -3.7670   -2.5160    2.2810 C   0  0  0  0  0  0  0  0  0  0  0  0
   -4.7760   -1.5890    2.5700 C   0  0  0  0  0  0  0  0  0  0  0  0
   -4.4730   -0.2240    2.6410 C   0  0  0  0  0  0  0  0  0  0  0  0
   -5.4610    0.6820    2.9240 O   0  0  0  0  0  0  0  0  0  0  0  0
   -3.1620    0.2140    2.4220 C   0  0  0  0  0  0  0  0  0  0  0  0
   -2.1530   -0.7120    2.1330 C   0  0  0  0  0  0  0  0  0  0  0  0
   -0.7060   -0.5730    1.8580 C   0  0  0  0  0  0  0  0  0  0  0  0
    0.1530    0.5310    1.7930 C   0  0  0  0  0  0  0  0  0  0  0  0
   -0.0220    1.9900    1.9680 C   0  0  0  0  0  0  0  0  0  0  0  0
   -1.0790    2.5610    2.2330 O   0  0  0  0  0  0  0  0  0  0  0  0
    1.1560    2.5800    1.7900 N   0  0  0  0  0  0  0  0  0  0  0  0
    2.1130    1.6980    1.5150 C   0  0  0  0  0  0  0  0  0  0  0  0
    3.2960    1.9610    1.3050 O   0  0  0  0  0  0  0  0  0  0  0  0
    1.5100    0.3470    1.5060 C   0  0  0  0  0  0  0  0  0  0  0  0
    2.0100   -0.9420    1.2830 C   0  0  0  0  0  0  0  0  0  0  0  0
    1.1520   -2.0460    1.3480 C   0  0  0  0  0  0  0  0  0  0  0  0
   -0.2060   -1.8620    1.6360 C   0  0  0  0  0  0  0  0  0  0  0  0
    3.4450   -1.1370    0.9790 C   0  0  0  0  0  0  0  0  0  0  0  0
    4.4100   -0.8750    1.9590 C   0  0  0  0  0  0  0  0  0  0  0  0
    5.7680   -1.0600    1.6720 C   0  0  0  0  0  0  0  0  0  0  0  0
    6.1600   -1.5060    0.4040 C   0  0  0  0  0  0  0  0  0  0  0  0
    5.1950   -1.7680   -0.5750 C   0  0  0  0  0  0  0  0  0  0  0  0
    3.8380   -1.5840   -0.2880 C   0  0  0  0  0  0  0  0  0  0  0  0
    2.0940  -10.6150    4.2860 H   0  0  0  0  0  0  0  0  0  0  0  0
    1.2330  -12.0880    3.7910 H   0  0  0  0  0  0  0  0  0  0  0  0
    0.9260  -10.5540    2.9480 H   0  0  0  0  0  0  0  0  0  0  0  0
    1.3230  -10.9210    6.5380 H   0  0  0  0  0  0  0  0  0  0  0  0
    0.4620  -12.3940    6.0430 H   0  0  0  0  0  0  0  0  0  0  0  0
   -0.4150  -11.0880    6.8680 H   0  0  0  0  0  0  0  0  0  0  0  0
    0.9090   -8.8490    5.4000 H   0  0  0  0  0  0  0  0  0  0  0  0
   -0.8290   -9.0150    5.7300 H   0  0  0  0  0  0  0  0  0  0  0  0
   -1.2920   -8.9990    3.2970 H   0  0  0  0  0  0  0  0  0  0  0  0
    0.4460   -8.8320    2.9680 H   0  0  0  0  0  0  0  0  0  0  0  0
   -0.3260   -6.7280    4.7440 H   0  0  0  0  0  0  0  0  0  0  0  0
   -1.6400   -4.6550    3.6540 H   0  0  0  0  0  0  0  0  0  0  0  0
    0.0980   -4.4890    3.3240 H   0  0  0  0  0  0  0  0  0  0  0  0
   -0.3650   -4.4720    0.8920 H   0  0  0  0  0  0  0  0  0  0  0  0
   -2.1030   -4.6380    1.2220 H   0  0  0  0  0  0  0  0  0  0  0  0
   -4.0000   -3.5690    2.2260 H   0  0  0  0  0  0  0  0  0  0  0  0
   -5.7880   -1.9270    2.7390 H   0  0  0  0  0  0  0  0  0  0  0  0
   -5.8870    0.9970    2.1120 H   0  0  0  0  0  0  0  0  0  0  0  0
   -2.9290    1.2680    2.4770 H   0  0  0  0  0  0  0  0  0  0  0  0
    1.3060    3.5770    1.8560 H   0  0  0  0  0  0  0  0  0  0  0  0
    1.5370   -3.0400    1.1760 H   0  0  0  0  0  0  0  0  0  0  0  0
    4.1070   -0.5300    2.9370 H   0  0  0  0  0  0  0  0  0  0  0  0
    6.5120   -0.8590    2.4280 H   0  0  0  0  0  0  0  0  0  0  0  0
    7.2070   -1.6480    0.1810 H   0  0  0  0  0  0  0  0  0  0  0  0
    5.4980   -2.1120   -1.5530 H   0  0  0  0  0  0  0  0  0  0  0  0
    3.0940   -1.7870   -1.0440 H   0  0  0  0  0  0  0  0  0  0  0  0
  1 36  1  0  0  0  0
  1 37  1  0  0  0  0
  1 38  1  0  0  0  0
  1  2  1  0  0  0  0
  2  3  1  0  0  0  0
  3 39  1  0  0  0  0
  3 40  1  0  0  0  0
  3 41  1  0  0  0  0
  2  4  1  0  0  0  0
  4 42  1  0  0  0  0
  4 43  1  0  0  0  0
  4  5  1  0  0  0  0
  5 44  1  0  0  0  0
  5 45  1  0  0  0  0
  5  6  1  0  0  0  0
  6 46  1  0  0  0  0
  6  7  1  0  0  0  0
  7  8  2  0  0  0  0
  7  9  1  0  0  0  0
  9 47  1  0  0  0  0
  9 48  1  0  0  0  0
  9 10  1  0  0  0  0
 10 49  1  0  0  0  0
 10 50  1  0  0  0  0
 10 11  1  0  0  0  0
 11 12  1  0  0  0  0
 12 13  2  0  0  0  0
 13 51  1  0  0  0  0
 13 14  1  0  0  0  0
 14 52  1  0  0  0  0
 14 15  2  0  0  0  0
 15 16  1  0  0  0  0
 16 53  1  0  0  0  0
 15 17  1  0  0  0  0
 17 54  1  0  0  0  0
 17 18  2  0  0  0  0
 18 12  1  0  0  0  0
 18 19  1  0  0  0  0
 19 20  2  0  0  0  0
 20 21  1  0  0  0  0
 21 22  2  0  0  0  0
 21 23  1  0  0  0  0
 23 55  1  0  0  0  0
 23 24  1  0  0  0  0
 24 25  2  0  0  0  0
 24 26  1  0  0  0  0
 26 20  1  0  0  0  0
 26 27  2  0  0  0  0
 27 28  1  0  0  0  0
 28 56  1  0  0  0  0
 28 29  2  0  0  0  0
 29 11  1  0  0  0  0
 29 19  1  0  0  0  0
 27 30  1  0  0  0  0
 30 31  2  0  0  0  0
 31 57  1  0  0  0  0
 31 32  1  0  0  0  0
 32 58  1  0  0  0  0
 32 33  2  0  0  0  0
 33 59  1  0  0  0  0
 33 34  1  0  0  0  0
 34 60  1  0  0  0  0
 34 35  2  0  0  0  0
 35 30  1  0  0  0  0
 35 61  1  0  0  0  0
M  END
>  <LOGBIO>
7.5700

>  <PRED_LOGBIO>
6.1700

>  <XV_RES>
2.3510

>  <WHL_TMPL>
1

>  <ANCH>
5-31;51-52

$$$$
ROW69
  -MTS-   01071500393D 0   0.00000     0.00000     0

 39 43  0  0  0  0  0  0  0  0999 V2000
   -5.4610    0.6850    2.9240 O   0  0  0  0  0  0  0  0  0  0  0  0
   -4.4740   -0.2210    2.6410 C   0  0  0  0  0  0  0  0  0  0  0  0
   -4.7760   -1.5860    2.5710 C   0  0  0  0  0  0  0  0  0  0  0  0
   -3.7680   -2.5130    2.2810 C   0  0  0  0  0  0  0  0  0  0  0  0
   -2.4560   -2.0750    2.0630 C   0  0  0  0  0  0  0  0  0  0  0  0
   -1.2710   -2.7850    1.7590 N   0  0  0  0  0  0  0  0  0  0  0  0
   -0.2060   -1.8620    1.6360 C   0  0  0  0  0  0  0  0  0  0  0  0
    1.1520   -2.0460    1.3480 C   0  0  0  0  0  0  0  0  0  0  0  0
    2.0100   -0.9420    1.2830 C   0  0  0  0  0  0  0  0  0  0  0  0
    3.4450   -1.1370    0.9790 C   0  0  0  0  0  0  0  0  0  0  0  0
    4.4100   -0.8750    1.9590 C   0  0  0  0  0  0  0  0  0  0  0  0
    5.7680   -1.0600    1.6720 C   0  0  0  0  0  0  0  0  0  0  0  0
    6.1600   -1.5060    0.4040 C   0  0  0  0  0  0  0  0  0  0  0  0
    5.1950   -1.7680   -0.5750 C   0  0  0  0  0  0  0  0  0  0  0  0
    3.8380   -1.5840   -0.2880 C   0  0  0  0  0  0  0  0  0  0  0  0
    2.8630   -1.8500   -1.2780 N   0  3  0  0  0  0  0  0  0  0  0  0
    2.3690   -2.9850   -1.3740 O   0  0  0  0  0  0  0  0  0  0  0  0
    2.4850   -0.9060   -2.0880 O   0  5  0  0  0  0  0  0  0  0  0  0
    1.5100    0.3470    1.5060 C   0  0  0  0  0  0  0  0  0  0  0  0
    2.1130    1.6980    1.5150 C   0  0  0  0  0  0  0  0  0  0  0  0
    3.2960    1.9610    1.3050 O   0  0  0  0  0  0  0  0  0  0  0  0
    1.1560    2.5800    1.7900 N   0  0  0  0  0  0  0  0  0  0  0  0
   -0.0230    1.9900    1.9680 C   0  0  0  0  0  0  0  0  0  0  0  0
   -1.0800    2.5610    2.2330 O   0  0  0  0  0  0  0  0  0  0  0  0
    0.1520    0.5310    1.7930 C   0  0  0  0  0  0  0  0  0  0  0  0
   -0.7060   -0.5730    1.8580 C   0  0  0  0  0  0  0  0  0  0  0  0
   -2.1530   -0.7100    2.1330 C   0  0  0  0  0  0  0  0  0  0  0  0
   -3.1620    0.2170    2.4220 C   0  0  0  0  0  0  0  0  0  0  0  0
   -5.8870    1.0000    2.1120 H   0  0  0  0  0  0  0  0  0  0  0  0
   -5.7880   -1.9240    2.7390 H   0  0  0  0  0  0  0  0  0  0  0  0
   -4.0010   -3.5660    2.2270 H   0  0  0  0  0  0  0  0  0  0  0  0
   -1.1970   -3.7870    1.6480 H   0  0  0  0  0  0  0  0  0  0  0  0
    1.5370   -3.0400    1.1760 H   0  0  0  0  0  0  0  0  0  0  0  0
    4.1070   -0.5300    2.9370 H   0  0  0  0  0  0  0  0  0  0  0  0
    6.5120   -0.8590    2.4280 H   0  0  0  0  0  0  0  0  0  0  0  0
    7.2070   -1.6480    0.1810 H   0  0  0  0  0  0  0  0  0  0  0  0
    5.4980   -2.1120   -1.5530 H   0  0  0  0  0  0  0  0  0  0  0  0
    1.3060    3.5770    1.8560 H   0  0  0  0  0  0  0  0  0  0  0  0
   -2.9290    1.2700    2.4770 H   0  0  0  0  0  0  0  0  0  0  0  0
  1 29  1  0  0  0  0
  1  2  1  0  0  0  0
  2  3  2  0  0  0  0
  3 30  1  0  0  0  0
  3  4  1  0  0  0  0
  4 31  1  0  0  0  0
  4  5  2  0  0  0  0
  5  6  1  0  0  0  0
  6 32  1  0  0  0  0
  6  7  1  0  0  0  0
  7  8  2  0  0  0  0
  8 33  1  0  0  0  0
  8  9  1  0  0  0  0
  9 10  1  0  0  0  0
 10 11  2  0  0  0  0
 11 34  1  0  0  0  0
 11 12  1  0  0  0  0
 12 35  1  0  0  0  0
 12 13  2  0  0  0  0
 13 36  1  0  0  0  0
 13 14  1  0  0  0  0
 14 37  1  0  0  0  0
 14 15  2  0  0  0  0
 15 10  1  0  0  0  0
 15 16  1  0  0  0  0
 16 17  2  0  0  0  0
 16 18  1  0  0  0  0
  9 19  2  0  0  0  0
 19 20  1  0  0  0  0
 20 21  2  0  0  0  0
 20 22  1  0  0  0  0
 22 38  1  0  0  0  0
 22 23  1  0  0  0  0
 23 24  2  0  0  0  0
 23 25  1  0  0  0  0
 25 19  1  0  0  0  0
 25 26  2  0  0  0  0
 26  7  1  0  0  0  0
 26 27  1  0  0  0  0
 27  5  1  0  0  0  0
 27 28  2  0  0  0  0
 28  2  1  0  0  0  0
 28 39  1  0  0  0  0
M  CHG  2  16   1  18  -1
M  END
>  <LOGBIO>
5.4000

>  <PRED_LOGBIO>
5.9900

>  <XV_RES>
-0.6620

>  <WHL_TMPL>
1

>  <ANCH>
5-31;15-16

$$$$
ROW70
  -MTS-   01071500393D 0   0.00000     0.00000     0

 46 50  0  0  0  0  0  0  0  0999 V2000
    5.3180   -3.5690   -2.1570 C   0  0  0  0  0  0  0  0  0  0  0  0
    5.5790   -2.2060   -1.8160 O   0  0  0  0  0  0  0  0  0  0  0  0
    5.1950   -1.7680   -0.5750 C   0  0  0  0  0  0  0  0  0  0  0  0
    3.8380   -1.5840   -0.2880 C   0  0  0  0  0  0  0  0  0  0  0  0
    3.4450   -1.1370    0.9790 C   0  0  0  0  0  0  0  0  0  0  0  0
    4.4100   -0.8750    1.9590 C   0  0  0  0  0  0  0  0  0  0  0  0
    5.7680   -1.0600    1.6720 C   0  0  0  0  0  0  0  0  0  0  0  0
    6.1600   -1.5060    0.4040 C   0  0  0  0  0  0  0  0  0  0  0  0
    7.4890   -1.6870    0.1230 O   0  0  0  0  0  0  0  0  0  0  0  0
    2.0100   -0.9420    1.2830 C   0  0  0  0  0  0  0  0  0  0  0  0
    1.1520   -2.0460    1.3480 C   0  0  0  0  0  0  0  0  0  0  0  0
   -0.2060   -1.8620    1.6360 C   0  0  0  0  0  0  0  0  0  0  0  0
   -0.7060   -0.5730    1.8590 C   0  0  0  0  0  0  0  0  0  0  0  0
   -2.0510   -0.0430    2.1770 C   0  0  0  0  0  0  0  0  0  0  0  0
   -3.1850   -0.7390    2.3350 C   0  0  0  0  0  0  0  0  0  0  0  0
   -4.4470   -0.0340    2.6540 C   0  0  0  0  0  0  0  0  0  0  0  0
   -4.6130   -1.1510    3.3750 C   0  0  0  0  0  0  0  0  0  0  0  0
   -5.7840   -1.7730    3.0280 N   0  0  0  0  0  0  0  0  0  0  0  0
   -6.4220   -1.0160    2.0170 C   0  0  0  0  0  0  0  0  0  0  0  0
   -7.5720   -1.1960    1.3520 N   0  0  0  0  0  0  0  0  0  0  0  0
   -7.9870   -0.3320    0.4160 C   0  0  0  0  0  0  0  0  0  0  0  0
   -7.2240    0.7990    0.0990 C   0  0  0  0  0  0  0  0  0  0  0  0
   -6.0180    1.0140    0.7760 C   0  0  0  0  0  0  0  0  0  0  0  0
   -5.6110    0.0930    1.7490 C   0  0  0  0  0  0  0  0  0  0  0  0
   -1.8690    1.4220    2.2810 C   0  0  0  0  0  0  0  0  0  0  0  0
   -2.7530    2.2380    2.5340 O   0  0  0  0  0  0  0  0  0  0  0  0
   -0.5900    1.7070    2.0540 N   0  0  0  0  0  0  0  0  0  0  0  0
    0.1530    0.5310    1.7940 C   0  0  0  0  0  0  0  0  0  0  0  0
    1.5100    0.3470    1.5060 C   0  0  0  0  0  0  0  0  0  0  0  0
    4.2450   -3.7420   -2.2000 H   0  0  0  0  0  0  0  0  0  0  0  0
    5.6990   -3.7170   -3.1650 H   0  0  0  0  0  0  0  0  0  0  0  0
    5.8190   -4.1900   -1.4170 H   0  0  0  0  0  0  0  0  0  0  0  0
    3.0940   -1.7870   -1.0440 H   0  0  0  0  0  0  0  0  0  0  0  0
    4.1070   -0.5300    2.9370 H   0  0  0  0  0  0  0  0  0  0  0  0
    6.5120   -0.8590    2.4280 H   0  0  0  0  0  0  0  0  0  0  0  0
    7.5530   -2.2110   -0.6910 H   0  0  0  0  0  0  0  0  0  0  0  0
    1.5370   -3.0400    1.1760 H   0  0  0  0  0  0  0  0  0  0  0  0
   -0.8680   -2.7140    1.6860 H   0  0  0  0  0  0  0  0  0  0  0  0
   -3.1780   -1.8140    2.2300 H   0  0  0  0  0  0  0  0  0  0  0  0
   -3.9230   -1.5100    4.1240 H   0  0  0  0  0  0  0  0  0  0  0  0
   -6.1330   -2.6320    3.4280 H   0  0  0  0  0  0  0  0  0  0  0  0
   -8.9190   -0.5090   -0.0990 H   0  0  0  0  0  0  0  0  0  0  0  0
   -7.5610    1.4940   -0.6560 H   0  0  0  0  0  0  0  0  0  0  0  0
   -5.4100    1.8780    0.5520 H   0  0  0  0  0  0  0  0  0  0  0  0
   -0.2010    2.6390    2.0660 H   0  0  0  0  0  0  0  0  0  0  0  0
    2.1720    1.1990    1.4560 H   0  0  0  0  0  0  0  0  0  0  0  0
  1 30  1  0  0  0  0
  1 31  1  0  0  0  0
  1 32  1  0  0  0  0
  1  2  1  0  0  0  0
  2  3  1  0  0  0  0
  3  4  2  0  0  0  0
  4 33  1  0  0  0  0
  4  5  1  0  0  0  0
  5  6  2  0  0  0  0
  6 34  1  0  0  0  0
  6  7  1  0  0  0  0
  7 35  1  0  0  0  0
  7  8  2  0  0  0  0
  8  3  1  0  0  0  0
  8  9  1  0  0  0  0
  9 36  1  0  0  0  0
  5 10  1  0  0  0  0
 10 11  2  0  0  0  0
 11 37  1  0  0  0  0
 11 12  1  0  0  0  0
 12 38  1  0  0  0  0
 12 13  2  0  0  0  0
 13 14  1  0  0  0  0
 14 15  2  0  0  0  0
 15 39  1  0  0  0  0
 15 16  1  0  0  0  0
 16 17  2  0  0  0  0
 17 40  1  0  0  0  0
 17 18  1  0  0  0  0
 18 41  1  0  0  0  0
 18 19  1  0  0  0  0
 19 20  1  0  0  0  0
 20 21  2  0  0  0  0
 21 42  1  0  0  0  0
 21 22  1  0  0  0  0
 22 43  1  0  0  0  0
 22 23  2  0  0  0  0
 23 44  1  0  0  0  0
 23 24  1  0  0  0  0
 24 16  1  0  0  0  0
 24 19  2  0  0  0  0
 14 25  1  0  0  0  0
 25 26  2  0  0  0  0
 25 27  1  0  0  0  0
 27 45  1  0  0  0  0
 27 28  1  0  0  0  0
 28 13  1  0  0  0  0
 28 29  2  0  0  0  0
 29 10  1  0  0  0  0
 29 46  1  0  0  0  0
M  END
>  <LOGBIO>
8.4000

>  <PRED_LOGBIO>
6.9300

>  <XV_RES>
1.9770

>  <WHL_TMPL>
1

>  <ANCH>
14-15;26-39

$$$$
ROW72
  -MTS-   01071500393D 0   0.00000     0.00000     0

 35 38  0  0  0  0  0  0  0  0999 V2000
   -0.2140   -0.7880    4.3920 C   0  0  0  0  0  0  0  0  0  0  0  0
   -0.7320    0.0100    3.2190 C   0  0  0  0  0  0  0  0  0  0  0  0
   -1.2140    1.2450    3.4110 C   0  0  0  0  0  0  0  0  0  0  0  0
   -1.7230    2.0290    2.2630 C   0  0  0  0  0  0  0  0  0  0  0  0
   -2.2380    3.2420    2.1890 N   0  0  0  0  0  0  0  0  0  0  0  0
   -2.5550    3.4690    0.7930 N   0  0  0  0  0  0  0  0  0  0  0  0
   -2.2000    2.3660    0.1410 C   0  0  0  0  0  0  0  0  0  0  0  0
   -2.3200    2.1820   -1.0900 O   0  0  0  0  0  0  0  0  0  0  0  0
   -1.6980    1.4880    1.0050 N   0  0  0  0  0  0  0  0  0  0  0  0
   -1.1910    0.1850    0.7870 C   0  0  0  0  0  0  0  0  0  0  0  0
   -1.1770   -0.3460   -0.5090 C   0  0  0  0  0  0  0  0  0  0  0  0
   -0.6770   -1.6350   -0.7320 C   0  0  0  0  0  0  0  0  0  0  0  0
   -0.1920   -2.3920    0.3410 C   0  0  0  0  0  0  0  0  0  0  0  0
   -0.2060   -1.8620    1.6360 C   0  0  0  0  0  0  0  0  0  0  0  0
   -0.7060   -0.5730    1.8590 C   0  0  0  0  0  0  0  0  0  0  0  0
   -0.6620   -2.1960   -2.1010 C   0  0  0  0  0  0  0  0  0  0  0  0
    0.1790   -1.6440   -3.0750 C   0  0  0  0  0  0  0  0  0  0  0  0
    0.1930   -2.1750   -4.3700 C   0  0  0  0  0  0  0  0  0  0  0  0
   -0.6340   -3.2580   -4.6920 C   0  0  0  0  0  0  0  0  0  0  0  0
   -1.4750   -3.8100   -3.7180 C   0  0  0  0  0  0  0  0  0  0  0  0
   -1.4890   -3.2790   -2.4230 C   0  0  0  0  0  0  0  0  0  0  0  0
   -0.6190   -3.8070   -6.0330 C   0  0  0  0  0  0  0  0  0  0  0  0
   -0.6070   -4.2470   -7.1070 N   0  0  0  0  0  0  0  0  0  0  0  0
    0.8530   -0.9600    4.2700 H   0  0  0  0  0  0  0  0  0  0  0  0
   -0.7320   -1.7430    4.4380 H   0  0  0  0  0  0  0  0  0  0  0  0
   -0.3890   -0.2350    5.3120 H   0  0  0  0  0  0  0  0  0  0  0  0
   -1.2320    1.6690    4.4040 H   0  0  0  0  0  0  0  0  0  0  0  0
   -2.9650    4.3020    0.3930 H   0  0  0  0  0  0  0  0  0  0  0  0
   -1.5520    0.2390   -1.3360 H   0  0  0  0  0  0  0  0  0  0  0  0
    0.1940   -3.3860    0.1690 H   0  0  0  0  0  0  0  0  0  0  0  0
    0.1680   -2.4460    2.4630 H   0  0  0  0  0  0  0  0  0  0  0  0
    0.8170   -0.8080   -2.8260 H   0  0  0  0  0  0  0  0  0  0  0  0
    0.8420   -1.7490   -5.1210 H   0  0  0  0  0  0  0  0  0  0  0  0
   -2.1120   -4.6450   -3.9670 H   0  0  0  0  0  0  0  0  0  0  0  0
   -2.1380   -3.7050   -1.6720 H   0  0  0  0  0  0  0  0  0  0  0  0
  1 24  1  0  0  0  0
  1 25  1  0  0  0  0
  1 26  1  0  0  0  0
  1  2  1  0  0  0  0
  2  3  2  0  0  0  0
  3 27  1  0  0  0  0
  3  4  1  0  0  0  0
  4  5  2  0  0  0  0
  5  6  1  0  0  0  0
  6 28  1  0  0  0  0
  6  7  1  0  0  0  0
  7  8  2  0  0  0  0
  7  9  1  0  0  0  0
  9  4  1  0  0  0  0
  9 10  1  0  0  0  0
 10 11  1  0  0  0  0
 11 29  1  0  0  0  0
 11 12  2  0  0  0  0
 12 13  1  0  0  0  0
 13 30  1  0  0  0  0
 13 14  2  0  0  0  0
 14 31  1  0  0  0  0
 14 15  1  0  0  0  0
 15  2  1  0  0  0  0
 15 10  2  0  0  0  0
 12 16  1  0  0  0  0
 16 17  2  0  0  0  0
 17 32  1  0  0  0  0
 17 18  1  0  0  0  0
 18 33  1  0  0  0  0
 18 19  2  0  0  0  0
 19 20  1  0  0  0  0
 20 34  1  0  0  0  0
 20 21  2  0  0  0  0
 21 16  1  0  0  0  0
 21 35  1  0  0  0  0
 19 22  1  0  0  0  0
 22 23  3  0  0  0  0
M  END
>  <LOGBIO>
7.0000

>  <PRED_LOGBIO>
7.1800

>  <XV_RES>
-0.0340

>  <WHL_TMPL>
1

>  <ANCH>
10-27;23-21

$$$$
ROW73
  -MTS-   01071500393D 0   0.00000     0.00000     0

 47 51  0  0  0  0  0  0  0  0999 V2000
   -3.7200    3.0060    4.9560 C   0  0  0  0  0  0  0  0  0  0  0  0
   -3.5430    3.0570    3.5380 O   0  0  0  0  0  0  0  0  0  0  0  0
   -2.2920    2.8090    3.0370 C   0  0  0  0  0  0  0  0  0  0  0  0
   -1.9170    1.5020    2.7050 C   0  0  0  0  0  0  0  0  0  0  0  0
   -0.6390    1.2480    2.1930 C   0  0  0  0  0  0  0  0  0  0  0  0
    0.2640    2.3020    2.0120 C   0  0  0  0  0  0  0  0  0  0  0  0
    1.5500    1.7430    1.4520 C   0  0  0  0  0  0  0  0  0  0  0  0
    1.4210    0.2400    1.5130 C   0  0  0  0  0  0  0  0  0  0  0  0
   -0.0120   -0.0250    1.7730 C   0  0  0  0  0  0  0  0  0  0  0  0
   -0.1990   -1.3280    1.6850 N   0  0  0  0  0  0  0  0  0  0  0  0
    1.0770   -1.9420    1.3730 N   0  0  0  0  0  0  0  0  0  0  0  0
    2.0100   -0.9420    1.2830 C   0  0  0  0  0  0  0  0  0  0  0  0
    3.4450   -1.1370    0.9790 C   0  0  0  0  0  0  0  0  0  0  0  0
    4.4100   -0.8750    1.9590 C   0  0  0  0  0  0  0  0  0  0  0  0
    5.7680   -1.0600    1.6720 C   0  0  0  0  0  0  0  0  0  0  0  0
    6.1600   -1.5060    0.4040 C   0  0  0  0  0  0  0  0  0  0  0  0
    5.1950   -1.7680   -0.5750 C   0  0  0  0  0  0  0  0  0  0  0  0
    3.8380   -1.5840   -0.2880 C   0  0  0  0  0  0  0  0  0  0  0  0
    7.4890   -1.6870    0.1230 C   0  0  0  0  0  0  0  0  0  0  0  0
    8.6140   -1.8400   -0.1150 N   0  0  0  0  0  0  0  0  0  0  0  0
   -0.1110    3.6090    2.3440 C   0  0  0  0  0  0  0  0  0  0  0  0
   -1.3890    3.8630    2.8560 C   0  0  0  0  0  0  0  0  0  0  0  0
   -1.7550    5.1430    3.1800 O   0  0  0  0  0  0  0  0  0  0  0  0
   -2.3700    5.9420    2.1670 C   0  0  0  0  0  0  0  0  0  0  0  0
   -3.9040    5.8010    2.1570 C   0  0  0  0  0  0  0  0  0  0  0  0
   -4.4920    7.2190    2.0370 C   0  0  0  0  0  0  0  0  0  0  0  0
   -3.3560    8.0610    1.8230 O   0  0  0  0  0  0  0  0  0  0  0  0
   -2.2160    7.4510    2.4340 C   0  0  0  0  0  0  0  0  0  0  0  0
   -3.0750    3.7440    5.4290 H   0  0  0  0  0  0  0  0  0  0  0  0
   -4.7580    3.2230    5.1990 H   0  0  0  0  0  0  0  0  0  0  0  0
   -3.4620    2.0130    5.3180 H   0  0  0  0  0  0  0  0  0  0  0  0
   -2.6140    0.6880    2.8450 H   0  0  0  0  0  0  0  0  0  0  0  0
    1.6560    2.0540    0.4150 H   0  0  0  0  0  0  0  0  0  0  0  0
    2.3830    2.0590    2.0780 H   0  0  0  0  0  0  0  0  0  0  0  0
    1.2480   -2.9290    1.2440 H   0  0  0  0  0  0  0  0  0  0  0  0
    4.1070   -0.5300    2.9370 H   0  0  0  0  0  0  0  0  0  0  0  0
    6.5120   -0.8590    2.4280 H   0  0  0  0  0  0  0  0  0  0  0  0
    5.4980   -2.1120   -1.5530 H   0  0  0  0  0  0  0  0  0  0  0  0
    3.0940   -1.7870   -1.0440 H   0  0  0  0  0  0  0  0  0  0  0  0
    0.5860    4.4230    2.2040 H   0  0  0  0  0  0  0  0  0  0  0  0
   -1.9190    5.6390    1.2240 H   0  0  0  0  0  0  0  0  0  0  0  0
   -4.2310    5.3500    3.0920 H   0  0  0  0  0  0  0  0  0  0  0  0
   -4.2060    5.2090    1.2950 H   0  0  0  0  0  0  0  0  0  0  0  0
   -5.0250    7.5010    2.9430 H   0  0  0  0  0  0  0  0  0  0  0  0
   -5.1910    7.2850    1.2060 H   0  0  0  0  0  0  0  0  0  0  0  0
   -2.2450    7.6300    3.5060 H   0  0  0  0  0  0  0  0  0  0  0  0
   -1.3130    7.8100    1.9450 H   0  0  0  0  0  0  0  0  0  0  0  0
  1 29  1  0  0  0  0
  1 30  1  0  0  0  0
  1 31  1  0  0  0  0
  1  2  1  0  0  0  0
  2  3  1  0  0  0  0
  3  4  2  0  0  0  0
  4 32  1  0  0  0  0
  4  5  1  0  0  0  0
  5  6  2  0  0  0  0
  6  7  1  0  0  0  0
  7 33  1  0  0  0  0
  7 34  1  0  0  0  0
  7  8  1  0  0  0  0
  8  9  1  0  0  0  0
  9  5  1  0  0  0  0
  9 10  2  0  0  0  0
 10 11  1  0  0  0  0
 11 35  1  0  0  0  0
 11 12  1  0  0  0  0
 12  8  2  0  0  0  0
 12 13  1  0  0  0  0
 13 14  2  0  0  0  0
 14 36  1  0  0  0  0
 14 15  1  0  0  0  0
 15 37  1  0  0  0  0
 15 16  2  0  0  0  0
 16 17  1  0  0  0  0
 17 38  1  0  0  0  0
 17 18  2  0  0  0  0
 18 13  1  0  0  0  0
 18 39  1  0  0  0  0
 16 19  1  0  0  0  0
 19 20  3  0  0  0  0
  6 21  1  0  0  0  0
 21 40  1  0  0  0  0
 21 22  2  0  0  0  0
 22  3  1  0  0  0  0
 22 23  1  0  0  0  0
 23 24  1  0  0  0  0
 24 41  1  0  0  0  0
 24 25  1  0  0  0  0
 25 42  1  0  0  0  0
 25 43  1  0  0  0  0
 25 26  1  0  0  0  0
 26 44  1  0  0  0  0
 26 45  1  0  0  0  0
 26 27  1  0  0  0  0
 27 28  1  0  0  0  0
 28 24  1  0  0  0  0
 28 46  1  0  0  0  0
 28 47  1  0  0  0  0
M  END
>  <LOGBIO>
8.7000

>  <PRED_LOGBIO>
8.1100

>  <XV_RES>
0.7170

>  <WHL_TMPL>
1

>  <ANCH>
5-31;20-21

$$$$
ROW74
  -MTS-   01071500393D 0   0.00000     0.00000     0

 53 56  0  0  0  0  0  0  0  0999 V2000
   -3.8300   -1.8490   -3.9080 C   0  0  0  0  0  0  0  0  0  0  0  0
   -4.2530   -2.6990   -2.8390 O   0  0  0  0  0  0  0  0  0  0  0  0
   -3.4530   -2.7830   -1.7290 C   0  0  0  0  0  0  0  0  0  0  0  0
   -3.6440   -1.8980   -0.6610 C   0  0  0  0  0  0  0  0  0  0  0  0
   -2.8270   -1.9830    0.4730 C   0  0  0  0  0  0  0  0  0  0  0  0
   -3.0880   -1.0510    1.5040 N   0  0  0  0  0  0  0  0  0  0  0  0
   -2.1420   -0.3860    2.1620 C   0  0  0  0  0  0  0  0  0  0  0  0
   -2.4690    0.4060    3.0450 O   0  0  0  0  0  0  0  0  0  0  0  0
   -0.7060   -0.5730    1.8580 C   0  0  0  0  0  0  0  0  0  0  0  0
    0.1530    0.5310    1.7930 C   0  0  0  0  0  0  0  0  0  0  0  0
    1.5100    0.3470    1.5060 C   0  0  0  0  0  0  0  0  0  0  0  0
    2.0100   -0.9420    1.2830 C   0  0  0  0  0  0  0  0  0  0  0  0
    1.1520   -2.0460    1.3480 C   0  0  0  0  0  0  0  0  0  0  0  0
   -0.2060   -1.8620    1.6350 C   0  0  0  0  0  0  0  0  0  0  0  0
   -0.9810   -3.0450    1.6760 N   0  0  0  0  0  0  0  0  0  0  0  0
   -1.8200   -2.9540    0.5390 C   0  0  0  0  0  0  0  0  0  0  0  0
   -1.6300   -3.8390   -0.5290 C   0  0  0  0  0  0  0  0  0  0  0  0
   -2.4460   -3.7530   -1.6630 C   0  0  0  0  0  0  0  0  0  0  0  0
   -2.2410   -4.7080   -2.8150 C   0  0  0  0  0  0  0  0  0  0  0  0
   -3.1010   -5.9530   -2.6040 C   0  0  0  0  0  0  0  0  0  0  0  0
   -2.9070   -6.8570   -3.6950 O   0  0  0  0  0  0  0  0  0  0  0  0
    3.4450   -1.1370    0.9790 C   0  0  0  0  0  0  0  0  0  0  0  0
    4.4100   -0.8750    1.9590 C   0  0  0  0  0  0  0  0  0  0  0  0
    5.7680   -1.0600    1.6720 C   0  0  0  0  0  0  0  0  0  0  0  0
    6.1600   -1.5060    0.4040 C   0  0  0  0  0  0  0  0  0  0  0  0
    5.1950   -1.7680   -0.5750 C   0  0  0  0  0  0  0  0  0  0  0  0
    5.5790   -2.2060   -1.8160 O   0  0  0  0  0  0  0  0  0  0  0  0
    5.3180   -3.5690   -2.1570 C   0  0  0  0  0  0  0  0  0  0  0  0
    3.8380   -1.5840   -0.2880 C   0  0  0  0  0  0  0  0  0  0  0  0
    7.4890   -1.6870    0.1230 N   0  3  0  0  0  0  0  0  0  0  0  0
    7.8380   -2.0830   -1.0010 O   0  0  0  0  0  0  0  0  0  0  0  0
    8.3850   -1.4450    1.0330 O   0  5  0  0  0  0  0  0  0  0  0  0
   -2.8650   -2.1870   -4.2800 H   0  0  0  0  0  0  0  0  0  0  0  0
   -4.5620   -1.8870   -4.7120 H   0  0  0  0  0  0  0  0  0  0  0  0
   -3.7420   -0.8270   -3.5460 H   0  0  0  0  0  0  0  0  0  0  0  0
   -4.4200   -1.1490   -0.7120 H   0  0  0  0  0  0  0  0  0  0  0  0
   -4.0500   -0.8800    1.7570 H   0  0  0  0  0  0  0  0  0  0  0  0
   -0.2330    1.5250    1.9650 H   0  0  0  0  0  0  0  0  0  0  0  0
    2.1720    1.1990    1.4560 H   0  0  0  0  0  0  0  0  0  0  0  0
    1.5370   -3.0400    1.1760 H   0  0  0  0  0  0  0  0  0  0  0  0
   -0.3950   -3.8660    1.6310 H   0  0  0  0  0  0  0  0  0  0  0  0
   -0.8530   -4.5870   -0.4780 H   0  0  0  0  0  0  0  0  0  0  0  0
   -1.1930   -4.9950   -2.8650 H   0  0  0  0  0  0  0  0  0  0  0  0
   -2.5290   -4.2220   -3.7450 H   0  0  0  0  0  0  0  0  0  0  0  0
   -4.1490   -5.6660   -2.5530 H   0  0  0  0  0  0  0  0  0  0  0  0
   -2.8130   -6.4390   -1.6740 H   0  0  0  0  0  0  0  0  0  0  0  0
   -3.4430   -7.6570   -3.5830 H   0  0  0  0  0  0  0  0  0  0  0  0
    4.1070   -0.5300    2.9360 H   0  0  0  0  0  0  0  0  0  0  0  0
    6.5120   -0.8590    2.4280 H   0  0  0  0  0  0  0  0  0  0  0  0
    4.2450   -3.7420   -2.2000 H   0  0  0  0  0  0  0  0  0  0  0  0
    5.6990   -4.1740   -1.3370 H   0  0  0  0  0  0  0  0  0  0  0  0
    5.8190   -3.7680   -3.1020 H   0  0  0  0  0  0  0  0  0  0  0  0
    3.0940   -1.7870   -1.0440 H   0  0  0  0  0  0  0  0  0  0  0  0
  1 33  1  0  0  0  0
  1 34  1  0  0  0  0
  1 35  1  0  0  0  0
  1  2  1  0  0  0  0
  2  3  1  0  0  0  0
  3  4  2  0  0  0  0
  4 36  1  0  0  0  0
  4  5  1  0  0  0  0
  5  6  1  0  0  0  0
  6 37  1  0  0  0  0
  6  7  1  0  0  0  0
  7  8  2  0  0  0  0
  7  9  1  0  0  0  0
  9 10  2  0  0  0  0
 10 38  1  0  0  0  0
 10 11  1  0  0  0  0
 11 39  1  0  0  0  0
 11 12  2  0  0  0  0
 12 13  1  0  0  0  0
 13 40  1  0  0  0  0
 13 14  2  0  0  0  0
 14  9  1  0  0  0  0
 14 15  1  0  0  0  0
 15 41  1  0  0  0  0
 15 16  1  0  0  0  0
 16  5  2  0  0  0  0
 16 17  1  0  0  0  0
 17 42  1  0  0  0  0
 17 18  2  0  0  0  0
 18  3  1  0  0  0  0
 18 19  1  0  0  0  0
 19 43  1  0  0  0  0
 19 44  1  0  0  0  0
 19 20  1  0  0  0  0
 20 45  1  0  0  0  0
 20 46  1  0  0  0  0
 20 21  1  0  0  0  0
 21 47  1  0  0  0  0
 12 22  1  0  0  0  0
 22 23  2  0  0  0  0
 23 48  1  0  0  0  0
 23 24  1  0  0  0  0
 24 49  1  0  0  0  0
 24 25  2  0  0  0  0
 25 26  1  0  0  0  0
 26 27  1  0  0  0  0
 27 28  1  0  0  0  0
 28 50  1  0  0  0  0
 28 51  1  0  0  0  0
 28 52  1  0  0  0  0
 26 29  2  0  0  0  0
 29 22  1  0  0  0  0
 29 53  1  0  0  0  0
 25 30  1  0  0  0  0
 30 31  2  0  0  0  0
 30 32  1  0  0  0  0
M  CHG  2  30   1  32  -1
M  END
>  <LOGBIO>
8.4600

>  <PRED_LOGBIO>
7.7600

>  <XV_RES>
0.9080

>  <WHL_TMPL>
1

>  <ANCH>
35-36;44-45

$$$$
ROW75
  -MTS-   01071500393D 0   0.00000     0.00000     0

 59 63  0  0  0  0  0  0  0  0999 V2000
   -3.8300   -1.8490   -3.9080 C   0  0  0  0  0  0  0  0  0  0  0  0
   -4.2530   -2.6990   -2.8390 O   0  0  0  0  0  0  0  0  0  0  0  0
   -3.4530   -2.7830   -1.7290 C   0  0  0  0  0  0  0  0  0  0  0  0
   -3.6440   -1.8980   -0.6610 C   0  0  0  0  0  0  0  0  0  0  0  0
   -2.8270   -1.9830    0.4730 C   0  0  0  0  0  0  0  0  0  0  0  0
   -3.0880   -1.0510    1.5040 N   0  0  0  0  0  0  0  0  0  0  0  0
   -2.1420   -0.3860    2.1620 C   0  0  0  0  0  0  0  0  0  0  0  0
   -2.4690    0.4060    3.0450 O   0  0  0  0  0  0  0  0  0  0  0  0
   -0.7060   -0.5730    1.8580 C   0  0  0  0  0  0  0  0  0  0  0  0
    0.1530    0.5310    1.7930 C   0  0  0  0  0  0  0  0  0  0  0  0
    1.5100    0.3470    1.5060 C   0  0  0  0  0  0  0  0  0  0  0  0
    2.0100   -0.9420    1.2830 C   0  0  0  0  0  0  0  0  0  0  0  0
    1.1520   -2.0460    1.3480 C   0  0  0  0  0  0  0  0  0  0  0  0
   -0.2060   -1.8620    1.6350 C   0  0  0  0  0  0  0  0  0  0  0  0
   -0.9810   -3.0450    1.6760 N   0  0  0  0  0  0  0  0  0  0  0  0
   -1.8200   -2.9540    0.5390 C   0  0  0  0  0  0  0  0  0  0  0  0
   -1.6300   -3.8390   -0.5290 C   0  0  0  0  0  0  0  0  0  0  0  0
   -2.4460   -3.7530   -1.6630 C   0  0  0  0  0  0  0  0  0  0  0  0
   -2.2600   -4.6190   -2.7080 O   0  0  0  0  0  0  0  0  0  0  0  0
   -2.9830   -5.8530   -2.6950 C   0  0  0  0  0  0  0  0  0  0  0  0
   -2.6360   -6.6540   -3.9270 C   0  0  0  0  0  0  0  0  0  0  0  0
   -3.3800   -6.5050   -5.1040 C   0  0  0  0  0  0  0  0  0  0  0  0
   -3.0380   -7.2580   -6.2330 C   0  0  0  0  0  0  0  0  0  0  0  0
   -2.0070   -8.1130   -6.1820 N   0  0  0  0  0  0  0  0  0  0  0  0
   -1.2740   -8.2800   -5.0730 C   0  0  0  0  0  0  0  0  0  0  0  0
   -1.5650   -7.5560   -3.9100 C   0  0  0  0  0  0  0  0  0  0  0  0
    3.4450   -1.1370    0.9790 C   0  0  0  0  0  0  0  0  0  0  0  0
    4.4100   -0.8750    1.9590 C   0  0  0  0  0  0  0  0  0  0  0  0
    5.7680   -1.0600    1.6720 C   0  0  0  0  0  0  0  0  0  0  0  0
    6.1600   -1.5060    0.4040 C   0  0  0  0  0  0  0  0  0  0  0  0
    5.1950   -1.7680   -0.5750 C   0  0  0  0  0  0  0  0  0  0  0  0
    5.5790   -2.2060   -1.8160 O   0  0  0  0  0  0  0  0  0  0  0  0
    5.3180   -3.5690   -2.1570 C   0  0  0  0  0  0  0  0  0  0  0  0
    3.8380   -1.5840   -0.2880 C   0  0  0  0  0  0  0  0  0  0  0  0
    7.4890   -1.6870    0.1230 N   0  3  0  0  0  0  0  0  0  0  0  0
    7.8380   -2.0830   -1.0010 O   0  0  0  0  0  0  0  0  0  0  0  0
    8.3850   -1.4450    1.0330 O   0  5  0  0  0  0  0  0  0  0  0  0
   -2.8650   -2.1870   -4.2800 H   0  0  0  0  0  0  0  0  0  0  0  0
   -4.5620   -1.8870   -4.7120 H   0  0  0  0  0  0  0  0  0  0  0  0
   -3.7420   -0.8270   -3.5460 H   0  0  0  0  0  0  0  0  0  0  0  0
   -4.4200   -1.1490   -0.7120 H   0  0  0  0  0  0  0  0  0  0  0  0
   -4.0500   -0.8800    1.7570 H   0  0  0  0  0  0  0  0  0  0  0  0
   -0.2330    1.5250    1.9650 H   0  0  0  0  0  0  0  0  0  0  0  0
    2.1720    1.1990    1.4560 H   0  0  0  0  0  0  0  0  0  0  0  0
    1.5370   -3.0400    1.1760 H   0  0  0  0  0  0  0  0  0  0  0  0
   -0.3950   -3.8660    1.6310 H   0  0  0  0  0  0  0  0  0  0  0  0
   -0.8530   -4.5870   -0.4780 H   0  0  0  0  0  0  0  0  0  0  0  0
   -4.0520   -5.6470   -2.6850 H   0  0  0  0  0  0  0  0  0  0  0  0
   -2.7150   -6.4210   -1.8060 H   0  0  0  0  0  0  0  0  0  0  0  0
   -4.2100   -5.8150   -5.1400 H   0  0  0  0  0  0  0  0  0  0  0  0
   -3.6060   -7.1510   -7.1460 H   0  0  0  0  0  0  0  0  0  0  0  0
   -0.4510   -8.9800   -5.0760 H   0  0  0  0  0  0  0  0  0  0  0  0
   -0.9740   -7.6900   -3.0160 H   0  0  0  0  0  0  0  0  0  0  0  0
    4.1070   -0.5300    2.9360 H   0  0  0  0  0  0  0  0  0  0  0  0
    6.5120   -0.8590    2.4280 H   0  0  0  0  0  0  0  0  0  0  0  0
    4.2450   -3.7420   -2.2000 H   0  0  0  0  0  0  0  0  0  0  0  0
    5.6990   -4.1740   -1.3370 H   0  0  0  0  0  0  0  0  0  0  0  0
    5.8190   -3.7680   -3.1020 H   0  0  0  0  0  0  0  0  0  0  0  0
    3.0940   -1.7870   -1.0440 H   0  0  0  0  0  0  0  0  0  0  0  0
  1 38  1  0  0  0  0
  1 39  1  0  0  0  0
  1 40  1  0  0  0  0
  1  2  1  0  0  0  0
  2  3  1  0  0  0  0
  3  4  2  0  0  0  0
  4 41  1  0  0  0  0
  4  5  1  0  0  0  0
  5  6  1  0  0  0  0
  6 42  1  0  0  0  0
  6  7  1  0  0  0  0
  7  8  2  0  0  0  0
  7  9  1  0  0  0  0
  9 10  2  0  0  0  0
 10 43  1  0  0  0  0
 10 11  1  0  0  0  0
 11 44  1  0  0  0  0
 11 12  2  0  0  0  0
 12 13  1  0  0  0  0
 13 45  1  0  0  0  0
 13 14  2  0  0  0  0
 14  9  1  0  0  0  0
 14 15  1  0  0  0  0
 15 46  1  0  0  0  0
 15 16  1  0  0  0  0
 16  5  2  0  0  0  0
 16 17  1  0  0  0  0
 17 47  1  0  0  0  0
 17 18  2  0  0  0  0
 18  3  1  0  0  0  0
 18 19  1  0  0  0  0
 19 20  1  0  0  0  0
 20 48  1  0  0  0  0
 20 49  1  0  0  0  0
 20 21  1  0  0  0  0
 21 22  2  0  0  0  0
 22 50  1  0  0  0  0
 22 23  1  0  0  0  0
 23 51  1  0  0  0  0
 23 24  2  0  0  0  0
 24 25  1  0  0  0  0
 25 52  1  0  0  0  0
 25 26  2  0  0  0  0
 26 21  1  0  0  0  0
 26 53  1  0  0  0  0
 12 27  1  0  0  0  0
 27 28  2  0  0  0  0
 28 54  1  0  0  0  0
 28 29  1  0  0  0  0
 29 55  1  0  0  0  0
 29 30  2  0  0  0  0
 30 31  1  0  0  0  0
 31 32  1  0  0  0  0
 32 33  1  0  0  0  0
 33 56  1  0  0  0  0
 33 57  1  0  0  0  0
 33 58  1  0  0  0  0
 31 34  2  0  0  0  0
 34 27  1  0  0  0  0
 34 59  1  0  0  0  0
 30 35  1  0  0  0  0
 35 36  2  0  0  0  0
 35 37  1  0  0  0  0
M  CHG  2  35   1  37  -1
M  END
>  <LOGBIO>
8.1700

>  <PRED_LOGBIO>
8.1400

>  <XV_RES>
0.1310

>  <WHL_TMPL>
1

>  <ANCH>
5-31;43-44

$$$$
ROW76
  -MTS-   01071500393D 0   0.00000     0.00000     0

 41 44  0  0  0  0  0  0  0  0999 V2000
    4.0720    5.0820   -5.5980 C   0  0  0  0  0  0  0  0  0  0  0  0
    4.8640    4.1940   -4.8050 O   0  0  0  0  0  0  0  0  0  0  0  0
    4.2190    3.3840   -3.9080 C   0  0  0  0  0  0  0  0  0  0  0  0
    3.7810    2.1140   -4.3010 C   0  0  0  0  0  0  0  0  0  0  0  0
    3.1220    1.2860   -3.3850 C   0  0  0  0  0  0  0  0  0  0  0  0
    2.5510   -0.1050   -3.5260 C   0  0  0  0  0  0  0  0  0  0  0  0
    2.1590   -0.5460   -2.1360 C   0  0  0  0  0  0  0  0  0  0  0  0
    1.6540   -1.5280   -1.3770 C   0  0  0  0  0  0  0  0  0  0  0  0
    1.4510   -2.8980   -1.8060 C   0  0  0  0  0  0  0  0  0  0  0  0
    1.2830   -4.0320   -2.1610 C   0  0  0  0  0  0  0  0  0  0  0  0
    1.0800   -5.4020   -2.5900 C   0  0  0  0  0  0  0  0  0  0  0  0
    1.9350   -5.9720   -3.5400 C   0  0  0  0  0  0  0  0  0  0  0  0
    1.7390   -7.2950   -3.9540 C   0  0  0  0  0  0  0  0  0  0  0  0
    0.6880   -8.0480   -3.4180 C   0  0  0  0  0  0  0  0  0  0  0  0
    0.4960   -9.3420   -3.8230 O   0  0  0  0  0  0  0  0  0  0  0  0
   -0.1670   -7.4780   -2.4670 C   0  0  0  0  0  0  0  0  0  0  0  0
    0.0290   -6.1550   -2.0530 C   0  0  0  0  0  0  0  0  0  0  0  0
    1.3580   -1.0360   -0.1330 N   0  0  0  0  0  0  0  0  0  0  0  0
    1.7110    0.3700   -0.1180 N   0  0  0  0  0  0  0  0  0  0  0  0
    2.1910    0.6800   -1.3080 C   0  0  0  0  0  0  0  0  0  0  0  0
    2.9000    1.7280   -2.0750 C   0  0  0  0  0  0  0  0  0  0  0  0
    3.3380    2.9990   -1.6820 C   0  0  0  0  0  0  0  0  0  0  0  0
    3.9970    3.8270   -2.5990 C   0  0  0  0  0  0  0  0  0  0  0  0
    4.4250    5.0700   -2.2140 O   0  0  0  0  0  0  0  0  0  0  0  0
    5.7430    5.1880   -1.6720 C   0  0  0  0  0  0  0  0  0  0  0  0
    3.5250    5.7610   -4.9460 H   0  0  0  0  0  0  0  0  0  0  0  0
    4.7200    5.6560   -6.2570 H   0  0  0  0  0  0  0  0  0  0  0  0
    3.3670    4.5060   -6.1940 H   0  0  0  0  0  0  0  0  0  0  0  0
    3.9520    1.7720   -5.3120 H   0  0  0  0  0  0  0  0  0  0  0  0
    3.3560   -0.7560   -3.8610 H   0  0  0  0  0  0  0  0  0  0  0  0
    1.6600   -0.0620   -4.1500 H   0  0  0  0  0  0  0  0  0  0  0  0
    2.7460   -5.3910   -3.9540 H   0  0  0  0  0  0  0  0  0  0  0  0
    2.3990   -7.7340   -4.6880 H   0  0  0  0  0  0  0  0  0  0  0  0
   -0.0970   -9.3830   -4.5890 H   0  0  0  0  0  0  0  0  0  0  0  0
   -0.9780   -8.0590   -2.0530 H   0  0  0  0  0  0  0  0  0  0  0  0
   -0.6310   -5.7150   -1.3200 H   0  0  0  0  0  0  0  0  0  0  0  0
    0.9660   -1.5600    0.6370 H   0  0  0  0  0  0  0  0  0  0  0  0
    3.1670    3.3400   -0.6720 H   0  0  0  0  0  0  0  0  0  0  0  0
    6.4700    4.8550   -2.4100 H   0  0  0  0  0  0  0  0  0  0  0  0
    5.9380    6.2270   -1.4150 H   0  0  0  0  0  0  0  0  0  0  0  0
    5.8240    4.5720   -0.7790 H   0  0  0  0  0  0  0  0  0  0  0  0
  1 26  1  0  0  0  0
  1 27  1  0  0  0  0
  1 28  1  0  0  0  0
  1  2  1  0  0  0  0
  2  3  1  0  0  0  0
  3  4  2  0  0  0  0
  4 29  1  0  0  0  0
  4  5  1  0  0  0  0
  5  6  1  0  0  0  0
  6 30  1  0  0  0  0
  6 31  1  0  0  0  0
  6  7  1  0  0  0  0
  7  8  2  0  0  0  0
  8  9  1  0  0  0  0
  9 10  3  0  0  0  0
 10 11  1  0  0  0  0
 11 12  2  0  0  0  0
 12 32  1  0  0  0  0
 12 13  1  0  0  0  0
 13 33  1  0  0  0  0
 13 14  2  0  0  0  0
 14 15  1  0  0  0  0
 15 34  1  0  0  0  0
 14 16  1  0  0  0  0
 16 35  1  0  0  0  0
 16 17  2  0  0  0  0
 17 11  1  0  0  0  0
 17 36  1  0  0  0  0
  8 18  1  0  0  0  0
 18 37  1  0  0  0  0
 18 19  1  0  0  0  0
 19 20  2  0  0  0  0
 20  7  1  0  0  0  0
 20 21  1  0  0  0  0
 21  5  2  0  0  0  0
 21 22  1  0  0  0  0
 22 38  1  0  0  0  0
 22 23  2  0  0  0  0
 23  3  1  0  0  0  0
 23 24  1  0  0  0  0
 24 25  1  0  0  0  0
 25 39  1  0  0  0  0
 25 40  1  0  0  0  0
 25 41  1  0  0  0  0
M  END
>  <LOGBIO>
7.7200

>  <PRED_LOGBIO>
6.4800

>  <XV_RES>
2.1330

>  <WHL_TMPL>
3

>  <ANCH>
2-3;32-33

$$$$
ROW77
  -MTS-   01071500393D 0   0.00000     0.00000     0

 64 69  0  0  0  0  0  0  0  0999 V2000
   -0.0650    3.0720    2.0810 C   0  0  0  0  0  0  0  0  0  0  0  0
   -0.5970    1.7020    2.0550 N   0  0  0  0  0  0  0  0  0  0  0  0
   -1.9440    1.3360    2.2890 C   0  0  0  0  0  0  0  0  0  0  0  0
   -3.0750    2.1060    2.5870 C   0  0  0  0  0  0  0  0  0  0  0  0
   -4.3150    1.4840    2.7750 C   0  0  0  0  0  0  0  0  0  0  0  0
   -5.5340    2.3150    3.0970 C   0  0  0  0  0  0  0  0  0  0  0  0
   -6.2260    2.7300    1.7990 C   0  0  0  0  0  0  0  0  0  0  0  0
   -7.4590    3.5700    2.1250 C   0  0  0  0  0  0  0  0  0  0  0  0
   -8.1510    3.9850    0.8280 C   0  0  0  0  0  0  0  0  0  0  0  0
   -9.3380    4.7930    1.1410 N   0  0  0  0  0  0  0  0  0  0  0  0
  -10.3430    4.6930    0.0730 C   0  0  0  0  0  0  0  0  0  0  0  0
  -11.2030    5.9660    0.1800 C   0  0  0  0  0  0  0  0  0  0  0  0
  -10.3470    6.9420    1.0080 C   0  0  0  0  0  0  0  0  0  0  0  0
   -9.0000    6.2220    1.2110 C   0  0  0  0  0  0  0  0  0  0  0  0
   -4.4250    0.0930    2.6640 C   0  0  0  0  0  0  0  0  0  0  0  0
   -5.6390   -0.5150    2.8470 O   0  0  0  0  0  0  0  0  0  0  0  0
   -3.2950   -0.6770    2.3650 C   0  0  0  0  0  0  0  0  0  0  0  0
   -2.0540   -0.0550    2.1770 C   0  0  0  0  0  0  0  0  0  0  0  0
   -0.7050   -0.5740    1.8590 C   0  0  0  0  0  0  0  0  0  0  0  0
   -0.2050   -1.8620    1.6360 C   0  0  0  0  0  0  0  0  0  0  0  0
   -0.8010   -3.2170    1.6250 C   0  0  0  0  0  0  0  0  0  0  0  0
   -1.9840   -3.4840    1.8350 O   0  0  0  0  0  0  0  0  0  0  0  0
    0.1570   -4.0970    1.3500 N   0  0  0  0  0  0  0  0  0  0  0  0
    1.3340   -3.5050    1.1720 C   0  0  0  0  0  0  0  0  0  0  0  0
    2.3930   -4.0720    0.9070 O   0  0  0  0  0  0  0  0  0  0  0  0
    1.1520   -2.0460    1.3480 C   0  0  0  0  0  0  0  0  0  0  0  0
    2.0100   -0.9420    1.2830 C   0  0  0  0  0  0  0  0  0  0  0  0
    1.5100    0.3470    1.5060 C   0  0  0  0  0  0  0  0  0  0  0  0
    0.1530    0.5310    1.7940 C   0  0  0  0  0  0  0  0  0  0  0  0
    3.4450   -1.1370    0.9790 C   0  0  0  0  0  0  0  0  0  0  0  0
    3.8380   -1.5840   -0.2880 C   0  0  0  0  0  0  0  0  0  0  0  0
    5.1950   -1.7680   -0.5750 C   0  0  0  0  0  0  0  0  0  0  0  0
    6.1600   -1.5060    0.4040 C   0  0  0  0  0  0  0  0  0  0  0  0
    5.7680   -1.0600    1.6720 C   0  0  0  0  0  0  0  0  0  0  0  0
    4.4100   -0.8750    1.9590 C   0  0  0  0  0  0  0  0  0  0  0  0
    3.9220   -0.3190    3.5340 Cl  0  0  0  0  0  0  0  0  0  0  0  0
   -0.6440    3.6730    2.7790 H   0  0  0  0  0  0  0  0  0  0  0  0
   -0.1340    3.5060    1.0850 H   0  0  0  0  0  0  0  0  0  0  0  0
    0.9750    3.0510    2.3970 H   0  0  0  0  0  0  0  0  0  0  0  0
   -2.9900    3.1790    2.6730 H   0  0  0  0  0  0  0  0  0  0  0  0
   -5.2330    3.2040    3.6470 H   0  0  0  0  0  0  0  0  0  0  0  0
   -6.2220    1.7290    3.7030 H   0  0  0  0  0  0  0  0  0  0  0  0
   -6.5270    1.8410    1.2490 H   0  0  0  0  0  0  0  0  0  0  0  0
   -5.5380    3.3160    1.1930 H   0  0  0  0  0  0  0  0  0  0  0  0
   -7.1580    4.4590    2.6760 H   0  0  0  0  0  0  0  0  0  0  0  0
   -8.1470    2.9840    2.7320 H   0  0  0  0  0  0  0  0  0  0  0  0
   -8.4530    3.0960    0.2770 H   0  0  0  0  0  0  0  0  0  0  0  0
   -7.4630    4.5710    0.2210 H   0  0  0  0  0  0  0  0  0  0  0  0
   -9.8410    4.6780   -0.8920 H   0  0  0  0  0  0  0  0  0  0  0  0
  -10.9680    3.8200    0.2480 H   0  0  0  0  0  0  0  0  0  0  0  0
  -12.1500    5.7580    0.6740 H   0  0  0  0  0  0  0  0  0  0  0  0
  -11.4240    6.3740   -0.8040 H   0  0  0  0  0  0  0  0  0  0  0  0
  -10.8180    7.0990    1.9760 H   0  0  0  0  0  0  0  0  0  0  0  0
  -10.1840    7.8510    0.4330 H   0  0  0  0  0  0  0  0  0  0  0  0
   -8.2880    6.4960    0.4360 H   0  0  0  0  0  0  0  0  0  0  0  0
   -8.5600    6.4760    2.1730 H   0  0  0  0  0  0  0  0  0  0  0  0
   -5.7710   -0.7540    3.7780 H   0  0  0  0  0  0  0  0  0  0  0  0
   -3.3800   -1.7500    2.2790 H   0  0  0  0  0  0  0  0  0  0  0  0
    0.0090   -5.0940    1.2840 H   0  0  0  0  0  0  0  0  0  0  0  0
    2.1720    1.1990    1.4560 H   0  0  0  0  0  0  0  0  0  0  0  0
    3.0940   -1.7870   -1.0440 H   0  0  0  0  0  0  0  0  0  0  0  0
    5.4980   -2.1120   -1.5530 H   0  0  0  0  0  0  0  0  0  0  0  0
    7.2070   -1.6480    0.1810 H   0  0  0  0  0  0  0  0  0  0  0  0
    6.5120   -0.8590    2.4280 H   0  0  0  0  0  0  0  0  0  0  0  0
  1 37  1  0  0  0  0
  1 38  1  0  0  0  0
  1 39  1  0  0  0  0
  1  2  1  0  0  0  0
  2  3  1  0  0  0  0
  3  4  2  0  0  0  0
  4 40  1  0  0  0  0
  4  5  1  0  0  0  0
  5  6  1  0  0  0  0
  6 41  1  0  0  0  0
  6 42  1  0  0  0  0
  6  7  1  0  0  0  0
  7 43  1  0  0  0  0
  7 44  1  0  0  0  0
  7  8  1  0  0  0  0
  8 45  1  0  0  0  0
  8 46  1  0  0  0  0
  8  9  1  0  0  0  0
  9 47  1  0  0  0  0
  9 48  1  0  0  0  0
  9 10  1  0  0  0  0
 10 11  1  0  0  0  0
 11 49  1  0  0  0  0
 11 50  1  0  0  0  0
 11 12  1  0  0  0  0
 12 51  1  0  0  0  0
 12 52  1  0  0  0  0
 12 13  1  0  0  0  0
 13 53  1  0  0  0  0
 13 54  1  0  0  0  0
 13 14  1  0  0  0  0
 14 10  1  0  0  0  0
 14 55  1  0  0  0  0
 14 56  1  0  0  0  0
  5 15  2  0  0  0  0
 15 16  1  0  0  0  0
 16 57  1  0  0  0  0
 15 17  1  0  0  0  0
 17 58  1  0  0  0  0
 17 18  2  0  0  0  0
 18  3  1  0  0  0  0
 18 19  1  0  0  0  0
 19 20  2  0  0  0  0
 20 21  1  0  0  0  0
 21 22  2  0  0  0  0
 21 23  1  0  0  0  0
 23 59  1  0  0  0  0
 23 24  1  0  0  0  0
 24 25  2  0  0  0  0
 24 26  1  0  0  0  0
 26 20  1  0  0  0  0
 26 27  2  0  0  0  0
 27 28  1  0  0  0  0
 28 60  1  0  0  0  0
 28 29  2  0  0  0  0
 29  2  1  0  0  0  0
 29 19  1  0  0  0  0
 27 30  1  0  0  0  0
 30 31  2  0  0  0  0
 31 61  1  0  0  0  0
 31 32  1  0  0  0  0
 32 62  1  0  0  0  0
 32 33  2  0  0  0  0
 33 63  1  0  0  0  0
 33 34  1  0  0  0  0
 34 64  1  0  0  0  0
 34 35  2  0  0  0  0
 35 30  1  0  0  0  0
 35 36  1  0  0  0  0
M  END
>  <LOGBIO>
8.4000

>  <PRED_LOGBIO>
7.8400

>  <XV_RES>
0.9120

>  <WHL_TMPL>
1

>  <ANCH>
6-7;50-51

$$$$
ROW78
  -MTS-   01071500393D 0   0.00000     0.00000     0

 38 42  0  0  0  0  0  0  0  0999 V2000
   -5.4610    0.6850    2.9240 O   0  0  0  0  0  0  0  0  0  0  0  0
   -4.4740   -0.2210    2.6410 C   0  0  0  0  0  0  0  0  0  0  0  0
   -4.7760   -1.5860    2.5710 C   0  0  0  0  0  0  0  0  0  0  0  0
   -3.7680   -2.5130    2.2810 C   0  0  0  0  0  0  0  0  0  0  0  0
   -2.4560   -2.0750    2.0630 C   0  0  0  0  0  0  0  0  0  0  0  0
   -1.2710   -2.7850    1.7590 N   0  0  0  0  0  0  0  0  0  0  0  0
   -0.2060   -1.8620    1.6360 C   0  0  0  0  0  0  0  0  0  0  0  0
    1.1520   -2.0460    1.3480 C   0  0  0  0  0  0  0  0  0  0  0  0
    2.0100   -0.9420    1.2830 C   0  0  0  0  0  0  0  0  0  0  0  0
    3.4450   -1.1370    0.9790 C   0  0  0  0  0  0  0  0  0  0  0  0
    4.4100   -0.8750    1.9590 C   0  0  0  0  0  0  0  0  0  0  0  0
    5.7680   -1.0600    1.6720 C   0  0  0  0  0  0  0  0  0  0  0  0
    6.1600   -1.5060    0.4040 C   0  0  0  0  0  0  0  0  0  0  0  0
    5.1950   -1.7680   -0.5750 C   0  0  0  0  0  0  0  0  0  0  0  0
    5.5790   -2.2060   -1.8160 O   0  0  0  0  0  0  0  0  0  0  0  0
    3.8380   -1.5840   -0.2880 C   0  0  0  0  0  0  0  0  0  0  0  0
    2.6390   -1.9110   -1.5060 Cl  0  0  0  0  0  0  0  0  0  0  0  0
    1.5100    0.3470    1.5060 C   0  0  0  0  0  0  0  0  0  0  0  0
    2.1130    1.6980    1.5150 C   0  0  0  0  0  0  0  0  0  0  0  0
    3.2960    1.9610    1.3050 O   0  0  0  0  0  0  0  0  0  0  0  0
    1.1560    2.5800    1.7900 N   0  0  0  0  0  0  0  0  0  0  0  0
   -0.0230    1.9900    1.9680 C   0  0  0  0  0  0  0  0  0  0  0  0
   -1.0800    2.5610    2.2330 O   0  0  0  0  0  0  0  0  0  0  0  0
    0.1520    0.5310    1.7930 C   0  0  0  0  0  0  0  0  0  0  0  0
   -0.7060   -0.5730    1.8580 C   0  0  0  0  0  0  0  0  0  0  0  0
   -2.1530   -0.7100    2.1330 C   0  0  0  0  0  0  0  0  0  0  0  0
   -3.1620    0.2170    2.4220 C   0  0  0  0  0  0  0  0  0  0  0  0
   -5.8870    1.0000    2.1120 H   0  0  0  0  0  0  0  0  0  0  0  0
   -5.7880   -1.9240    2.7390 H   0  0  0  0  0  0  0  0  0  0  0  0
   -4.0010   -3.5660    2.2270 H   0  0  0  0  0  0  0  0  0  0  0  0
   -1.1970   -3.7870    1.6480 H   0  0  0  0  0  0  0  0  0  0  0  0
    1.5370   -3.0400    1.1760 H   0  0  0  0  0  0  0  0  0  0  0  0
    4.1070   -0.5300    2.9370 H   0  0  0  0  0  0  0  0  0  0  0  0
    6.5120   -0.8590    2.4280 H   0  0  0  0  0  0  0  0  0  0  0  0
    7.2070   -1.6480    0.1810 H   0  0  0  0  0  0  0  0  0  0  0  0
    4.7770   -2.3870   -2.3300 H   0  0  0  0  0  0  0  0  0  0  0  0
    1.3060    3.5770    1.8560 H   0  0  0  0  0  0  0  0  0  0  0  0
   -2.9290    1.2700    2.4770 H   0  0  0  0  0  0  0  0  0  0  0  0
  1 28  1  0  0  0  0
  1  2  1  0  0  0  0
  2  3  2  0  0  0  0
  3 29  1  0  0  0  0
  3  4  1  0  0  0  0
  4 30  1  0  0  0  0
  4  5  2  0  0  0  0
  5  6  1  0  0  0  0
  6 31  1  0  0  0  0
  6  7  1  0  0  0  0
  7  8  2  0  0  0  0
  8 32  1  0  0  0  0
  8  9  1  0  0  0  0
  9 10  1  0  0  0  0
 10 11  2  0  0  0  0
 11 33  1  0  0  0  0
 11 12  1  0  0  0  0
 12 34  1  0  0  0  0
 12 13  2  0  0  0  0
 13 35  1  0  0  0  0
 13 14  1  0  0  0  0
 14 15  1  0  0  0  0
 15 36  1  0  0  0  0
 14 16  2  0  0  0  0
 16 10  1  0  0  0  0
 16 17  1  0  0  0  0
  9 18  2  0  0  0  0
 18 19  1  0  0  0  0
 19 20  2  0  0  0  0
 19 21  1  0  0  0  0
 21 37  1  0  0  0  0
 21 22  1  0  0  0  0
 22 23  2  0  0  0  0
 22 24  1  0  0  0  0
 24 18  1  0  0  0  0
 24 25  2  0  0  0  0
 25  7  1  0  0  0  0
 25 26  1  0  0  0  0
 26  5  1  0  0  0  0
 26 27  2  0  0  0  0
 27  2  1  0  0  0  0
 27 38  1  0  0  0  0
M  END
>  <LOGBIO>
6.0100

>  <PRED_LOGBIO>
6.1600

>  <XV_RES>
-0.1610

>  <WHL_TMPL>
1

>  <ANCH>
5-31;15-16

$$$$
ROW79
  -MTS-   01071500393D 0   0.00000     0.00000     0

 55 59  0  0  0  0  0  0  0  0999 V2000
    5.7500    5.8970    1.9640 C   0  0  0  0  0  0  0  0  0  0  0  0
    6.0930    5.8310    3.3920 N   0  0  0  0  0  0  0  0  0  0  0  0
    6.9420    6.8690    3.9930 C   0  0  0  0  0  0  0  0  0  0  0  0
    5.6360    4.8310    4.1410 C   0  0  0  0  0  0  0  0  0  0  0  0
    5.9230    4.7760    5.3350 O   0  0  0  0  0  0  0  0  0  0  0  0
    4.7810    3.7850    3.5360 C   0  0  0  0  0  0  0  0  0  0  0  0
    3.3900    3.9430    3.5170 C   0  0  0  0  0  0  0  0  0  0  0  0
    2.5810    2.9530    2.9450 C   0  0  0  0  0  0  0  0  0  0  0  0
    3.1630    1.8070    2.3920 C   0  0  0  0  0  0  0  0  0  0  0  0
    2.6070    0.6060    1.7290 C   0  0  0  0  0  0  0  0  0  0  0  0
    3.6030   -0.1900    1.3870 N   0  0  0  0  0  0  0  0  0  0  0  0
    4.8570    0.4140    1.7910 N   0  0  0  0  0  0  0  0  0  0  0  0
    4.5540    1.6490    2.4100 C   0  0  0  0  0  0  0  0  0  0  0  0
    5.3630    2.6390    2.9820 C   0  0  0  0  0  0  0  0  0  0  0  0
    1.1710    0.3420    1.4880 C   0  0  0  0  0  0  0  0  0  0  0  0
    0.1780    1.1990    1.7650 C   0  0  0  0  0  0  0  0  0  0  0  0
   -1.0950    0.5520    1.3760 C   0  0  0  0  0  0  0  0  0  0  0  0
   -2.4400    0.9360    1.4200 C   0  0  0  0  0  0  0  0  0  0  0  0
   -3.4330    0.0630    0.9590 C   0  0  0  0  0  0  0  0  0  0  0  0
   -4.8840    0.4780    1.0070 C   0  0  0  0  0  0  0  0  0  0  0  0
   -5.2420    1.1550   -0.2480 N   0  0  0  0  0  0  0  0  0  0  0  0
   -4.9950    2.5980   -0.1140 C   0  0  0  0  0  0  0  0  0  0  0  0
   -5.2060    3.3230   -1.4560 C   0  0  0  0  0  0  0  0  0  0  0  0
   -4.4090    2.7430   -2.4920 O   0  0  0  0  0  0  0  0  0  0  0  0
   -4.6920    1.3520   -2.6650 C   0  0  0  0  0  0  0  0  0  0  0  0
   -4.4670    0.5760   -1.3550 C   0  0  0  0  0  0  0  0  0  0  0  0
   -3.0800   -1.1940    0.4540 C   0  0  0  0  0  0  0  0  0  0  0  0
   -1.7350   -1.5780    0.4090 C   0  0  0  0  0  0  0  0  0  0  0  0
   -0.7420   -0.7050    0.8700 C   0  0  0  0  0  0  0  0  0  0  0  0
    0.6670   -0.8130    0.9500 N   0  0  0  0  0  0  0  0  0  0  0  0
    4.6690    5.9590    1.8530 H   0  0  0  0  0  0  0  0  0  0  0  0
    6.2110    6.7770    1.5210 H   0  0  0  0  0  0  0  0  0  0  0  0
    6.1150    5.0040    1.4620 H   0  0  0  0  0  0  0  0  0  0  0  0
    7.8420    6.4120    4.3990 H   0  0  0  0  0  0  0  0  0  0  0  0
    7.2170    7.5970    3.2330 H   0  0  0  0  0  0  0  0  0  0  0  0
    6.3960    7.3670    4.7910 H   0  0  0  0  0  0  0  0  0  0  0  0
    2.9410    4.8270    3.9440 H   0  0  0  0  0  0  0  0  0  0  0  0
    1.5080    3.0750    2.9310 H   0  0  0  0  0  0  0  0  0  0  0  0
    5.7790    0.0240    1.6550 H   0  0  0  0  0  0  0  0  0  0  0  0
    6.4360    2.5170    2.9970 H   0  0  0  0  0  0  0  0  0  0  0  0
    0.2870    2.1840    2.1950 H   0  0  0  0  0  0  0  0  0  0  0  0
   -2.7120    1.9060    1.8100 H   0  0  0  0  0  0  0  0  0  0  0  0
   -5.0400    1.1570    1.8430 H   0  0  0  0  0  0  0  0  0  0  0  0
   -5.5090   -0.4030    1.1350 H   0  0  0  0  0  0  0  0  0  0  0  0
   -3.9760    2.7600    0.2300 H   0  0  0  0  0  0  0  0  0  0  0  0
   -5.6700    3.0120    0.6320 H   0  0  0  0  0  0  0  0  0  0  0  0
   -6.2560    3.2720   -1.7340 H   0  0  0  0  0  0  0  0  0  0  0  0
   -4.9460    4.3740   -1.3440 H   0  0  0  0  0  0  0  0  0  0  0  0
   -5.7240    1.2290   -2.9870 H   0  0  0  0  0  0  0  0  0  0  0  0
   -4.0480    0.9460   -3.4420 H   0  0  0  0  0  0  0  0  0  0  0  0
   -3.4090    0.5910   -1.1030 H   0  0  0  0  0  0  0  0  0  0  0  0
   -4.7580   -0.4630   -1.4970 H   0  0  0  0  0  0  0  0  0  0  0  0
   -3.8460   -1.8670    0.0980 H   0  0  0  0  0  0  0  0  0  0  0  0
   -1.4630   -2.5480    0.0200 H   0  0  0  0  0  0  0  0  0  0  0  0
    1.2120   -1.6110    0.6580 H   0  0  0  0  0  0  0  0  0  0  0  0
  1 31  1  0  0  0  0
  1 32  1  0  0  0  0
  1 33  1  0  0  0  0
  1  2  1  0  0  0  0
  2  3  1  0  0  0  0
  3 34  1  0  0  0  0
  3 35  1  0  0  0  0
  3 36  1  0  0  0  0
  2  4  1  0  0  0  0
  4  5  2  0  0  0  0
  4  6  1  0  0  0  0
  6  7  2  0  0  0  0
  7 37  1  0  0  0  0
  7  8  1  0  0  0  0
  8 38  1  0  0  0  0
  8  9  2  0  0  0  0
  9 10  1  0  0  0  0
 10 11  2  0  0  0  0
 11 12  1  0  0  0  0
 12 39  1  0  0  0  0
 12 13  1  0  0  0  0
 13  9  1  0  0  0  0
 13 14  2  0  0  0  0
 14  6  1  0  0  0  0
 14 40  1  0  0  0  0
 10 15  1  0  0  0  0
 15 16  2  0  0  0  0
 16 41  1  0  0  0  0
 16 17  1  0  0  0  0
 17 18  2  0  0  0  0
 18 42  1  0  0  0  0
 18 19  1  0  0  0  0
 19 20  1  0  0  0  0
 20 43  1  0  0  0  0
 20 44  1  0  0  0  0
 20 21  1  0  0  0  0
 21 22  1  0  0  0  0
 22 45  1  0  0  0  0
 22 46  1  0  0  0  0
 22 23  1  0  0  0  0
 23 47  1  0  0  0  0
 23 48  1  0  0  0  0
 23 24  1  0  0  0  0
 24 25  1  0  0  0  0
 25 49  1  0  0  0  0
 25 50  1  0  0  0  0
 25 26  1  0  0  0  0
 26 21  1  0  0  0  0
 26 51  1  0  0  0  0
 26 52  1  0  0  0  0
 19 27  2  0  0  0  0
 27 53  1  0  0  0  0
 27 28  1  0  0  0  0
 28 54  1  0  0  0  0
 28 29  2  0  0  0  0
 29 17  1  0  0  0  0
 29 30  1  0  0  0  0
 30 15  1  0  0  0  0
 30 55  1  0  0  0  0
M  END
>  <LOGBIO>
7.1000

>  <PRED_LOGBIO>
7.2100

>  <XV_RES>
0.0430

>  <WHL_TMPL>
2

>  <ANCH>
30-32;29-31

$$$$
ROW80
  -MTS-   01071500393D 0   0.00000     0.00000     0

 42 44  0  0  0  0  0  0  0  0999 V2000
    4.3940    1.0530   -1.1340 Cl  0  0  0  0  0  0  0  0  0  0  0  0
    2.8220    0.3550   -0.8750 C   0  0  0  0  0  0  0  0  0  0  0  0
    1.7120    0.8520   -1.5700 C   0  0  0  0  0  0  0  0  0  0  0  0
    0.4470    0.2910   -1.3620 C   0  0  0  0  0  0  0  0  0  0  0  0
    0.2910   -0.7680   -0.4590 C   0  0  0  0  0  0  0  0  0  0  0  0
   -0.9480   -1.3170   -0.2550 O   0  0  0  0  0  0  0  0  0  0  0  0
   -1.7680   -0.7610    0.7760 C   0  0  0  0  0  0  0  0  0  0  0  0
   -2.6380    0.3720    0.2010 C   0  0  0  0  0  0  0  0  0  0  0  0
   -3.7150    0.8140    1.2090 C   0  0  0  0  0  0  0  0  0  0  0  0
   -4.5020   -0.2950    1.6500 O   0  0  0  0  0  0  0  0  0  0  0  0
   -3.7120   -1.2690    2.3370 C   0  0  0  0  0  0  0  0  0  0  0  0
   -2.6350   -1.8640    1.4100 C   0  0  0  0  0  0  0  0  0  0  0  0
    1.4000   -1.2640    0.2360 C   0  0  0  0  0  0  0  0  0  0  0  0
    1.2420   -2.3340    1.1490 N   0  0  0  0  0  0  0  0  0  0  0  0
    0.9730   -2.0830    2.4270 C   0  0  0  0  0  0  0  0  0  0  0  0
    0.8600   -0.9030    2.8220 O   0  0  0  0  0  0  0  0  0  0  0  0
    0.8250   -3.0890    3.2850 N   0  0  0  0  0  0  0  0  0  0  0  0
    0.5390   -2.8230    4.6450 C   0  0  0  0  0  0  0  0  0  0  0  0
    1.5820   -2.6580    5.5630 C   0  0  0  0  0  0  0  0  0  0  0  0
    1.3010   -2.4060    6.8490 N   0  0  0  0  0  0  0  0  0  0  0  0
    0.0300   -2.3100    7.2640 C   0  0  0  0  0  0  0  0  0  0  0  0
   -1.0120   -2.4760    6.3440 C   0  0  0  0  0  0  0  0  0  0  0  0
   -0.7320   -2.7280    5.0580 N   0  0  0  0  0  0  0  0  0  0  0  0
   -0.2630   -2.0370    8.6580 C   0  0  0  0  0  0  0  0  0  0  0  0
   -0.4980   -1.8190    9.7730 N   0  0  0  0  0  0  0  0  0  0  0  0
    2.6650   -0.7030    0.0280 C   0  0  0  0  0  0  0  0  0  0  0  0
    1.8330    1.6690   -2.2660 H   0  0  0  0  0  0  0  0  0  0  0  0
   -0.4090    0.6740   -1.8980 H   0  0  0  0  0  0  0  0  0  0  0  0
   -1.0770   -0.3600    1.5150 H   0  0  0  0  0  0  0  0  0  0  0  0
   -3.1170    0.0310   -0.7150 H   0  0  0  0  0  0  0  0  0  0  0  0
   -2.0060    1.2210   -0.0510 H   0  0  0  0  0  0  0  0  0  0  0  0
   -3.2360    1.2830    2.0670 H   0  0  0  0  0  0  0  0  0  0  0  0
   -4.3610    1.5570    0.7460 H   0  0  0  0  0  0  0  0  0  0  0  0
   -3.2340   -0.8060    3.1980 H   0  0  0  0  0  0  0  0  0  0  0  0
   -4.3570   -2.0660    2.7010 H   0  0  0  0  0  0  0  0  0  0  0  0
   -3.1150   -2.4440    0.6250 H   0  0  0  0  0  0  0  0  0  0  0  0
   -2.0020   -2.5400    1.9800 H   0  0  0  0  0  0  0  0  0  0  0  0
    1.3340   -3.2880    0.8300 H   0  0  0  0  0  0  0  0  0  0  0  0
    0.9170   -4.0430    2.9660 H   0  0  0  0  0  0  0  0  0  0  0  0
    2.6090   -2.7330    5.2370 H   0  0  0  0  0  0  0  0  0  0  0  0
   -2.0390   -2.4010    6.6700 H   0  0  0  0  0  0  0  0  0  0  0  0
    3.5210   -1.0860    0.5640 H   0  0  0  0  0  0  0  0  0  0  0  0
  1  2  1  0  0  0  0
  2  3  2  0  0  0  0
  3 27  1  0  0  0  0
  3  4  1  0  0  0  0
  4 28  1  0  0  0  0
  4  5  2  0  0  0  0
  5  6  1  0  0  0  0
  6  7  1  0  0  0  0
  7 29  1  0  0  0  0
  7  8  1  0  0  0  0
  8 30  1  0  0  0  0
  8 31  1  0  0  0  0
  8  9  1  0  0  0  0
  9 32  1  0  0  0  0
  9 33  1  0  0  0  0
  9 10  1  0  0  0  0
 10 11  1  0  0  0  0
 11 34  1  0  0  0  0
 11 35  1  0  0  0  0
 11 12  1  0  0  0  0
 12  7  1  0  0  0  0
 12 36  1  0  0  0  0
 12 37  1  0  0  0  0
  5 13  1  0  0  0  0
 13 14  1  0  0  0  0
 14 38  1  0  0  0  0
 14 15  1  0  0  0  0
 15 16  2  0  0  0  0
 15 17  1  0  0  0  0
 17 39  1  0  0  0  0
 17 18  1  0  0  0  0
 18 19  2  0  0  0  0
 19 40  1  0  0  0  0
 19 20  1  0  0  0  0
 20 21  2  0  0  0  0
 21 22  1  0  0  0  0
 22 41  1  0  0  0  0
 22 23  2  0  0  0  0
 23 18  1  0  0  0  0
 21 24  1  0  0  0  0
 24 25  3  0  0  0  0
 13 26  2  0  0  0  0
 26  2  1  0  0  0  0
 26 42  1  0  0  0  0
M  END
>  <LOGBIO>
8.3000

>  <PRED_LOGBIO>
8.5500

>  <XV_RES>
-0.2680

>  <WHL_TMPL>
3

>  <ANCH>
20-21;27-28

$$$$
ROW81
  -MTS-   01071500393D 0   0.00000     0.00000     0

 55 57  0  0  1  0  0  0  0  0999 V2000
    3.7580   -1.4970    4.3010 C   0  0  0  0  0  0  0  0  0  0  0  0
    4.0410   -0.4960    3.2620 N   0  0  0  0  0  0  0  0  0  0  0  0
    4.4160   -0.9130    1.9620 C   0  0  0  0  0  0  0  0  0  0  0  0
    5.7640   -1.1070    1.6390 C   0  0  0  0  0  0  0  0  0  0  0  0
    6.1030   -1.5190    0.3450 C   0  0  0  0  0  0  0  0  0  0  0  0
    7.4890   -1.6870    0.1230 N   0  0  0  0  0  0  0  0  0  0  0  0
    7.9570   -2.1010   -1.1460 C   0  0  0  0  0  0  0  0  0  0  0  0
    8.2750   -1.1500   -2.1230 C   0  0  0  0  0  0  0  0  0  0  0  0
    8.7170   -1.5530   -3.3220 N   0  0  0  0  0  0  0  0  0  0  0  0
    8.8600   -2.8570   -3.5950 C   0  0  0  0  0  0  0  0  0  0  0  0
    9.3400   -3.2810   -4.8960 C   0  0  0  0  0  0  0  0  0  0  0  0
    9.7240   -3.6210   -5.9360 N   0  0  0  0  0  0  0  0  0  0  0  0
    8.5420   -3.8070   -2.6170 C   0  0  0  0  0  0  0  0  0  0  0  0
    8.6840   -5.1430   -2.8860 O   0  0  0  0  0  0  0  0  0  0  0  0
    7.5650   -5.8380   -3.4420 C   0  0  1  0  0  0  0  0  0  0  0  0
    7.1850   -5.2040   -4.7770 C   0  0  0  0  0  0  0  0  0  0  0  0
    7.9350   -7.3040   -3.6620 C   0  0  0  0  0  0  0  0  0  0  0  0
    6.7850   -8.0190   -4.2350 N   0  0  0  0  0  0  0  0  0  0  0  0
    5.6460   -7.9340   -3.3100 C   0  0  0  0  0  0  0  0  0  0  0  0
    7.1410   -9.4300   -4.4460 C   0  0  0  0  0  0  0  0  0  0  0  0
    8.0990   -3.4060   -1.4180 N   0  0  0  0  0  0  0  0  0  0  0  0
    5.1500   -1.7260   -0.5740 N   0  0  0  0  0  0  0  0  0  0  0  0
    3.8510   -1.5480   -0.2960 C   0  0  0  0  0  0  0  0  0  0  0  0
    3.4450   -1.1370    0.9790 C   0  0  0  0  0  0  0  0  0  0  0  0
    2.0100   -0.9420    1.2830 C   0  0  0  0  0  0  0  0  0  0  0  0
    1.2500   -1.5880    2.3760 C   0  0  0  0  0  0  0  0  0  0  0  0
    0.0040   -1.1510    2.3080 N   0  0  0  0  0  0  0  0  0  0  0  0
   -0.0830   -0.2290    1.1930 N   0  0  0  0  0  0  0  0  0  0  0  0
   -1.2880    0.4910    0.7560 C   0  0  0  0  0  0  0  0  0  0  0  0
    1.1590   -0.1480    0.6190 C   0  0  0  0  0  0  0  0  0  0  0  0
    4.6420   -2.1080    4.4660 H   0  0  0  0  0  0  0  0  0  0  0  0
    3.4880   -0.9920    5.2260 H   0  0  0  0  0  0  0  0  0  0  0  0
    2.9340   -2.1300    3.9800 H   0  0  0  0  0  0  0  0  0  0  0  0
    3.9670    0.4880    3.4750 H   0  0  0  0  0  0  0  0  0  0  0  0
    6.5330   -0.9410    2.3790 H   0  0  0  0  0  0  0  0  0  0  0  0
    8.1450   -1.5110    0.8710 H   0  0  0  0  0  0  0  0  0  0  0  0
    8.1630   -0.0970   -1.9110 H   0  0  0  0  0  0  0  0  0  0  0  0
    6.7220   -5.7750   -2.7580 H   0  0  0  0  0  0  0  0  0  0  0  0
    8.0280   -5.2660   -5.4620 H   0  0  0  0  0  0  0  0  0  0  0  0
    6.3340   -5.7330   -5.2010 H   0  0  0  0  0  0  0  0  0  0  0  0
    6.9220   -4.1600   -4.6210 H   0  0  0  0  0  0  0  0  0  0  0  0
    8.2060   -7.7570   -2.7110 H   0  0  0  0  0  0  0  0  0  0  0  0
    8.7780   -7.3670   -4.3470 H   0  0  0  0  0  0  0  0  0  0  0  0
    5.9170   -8.3870   -2.3580 H   0  0  0  0  0  0  0  0  0  0  0  0
    4.7950   -8.4640   -3.7330 H   0  0  0  0  0  0  0  0  0  0  0  0
    5.3820   -6.8900   -3.1530 H   0  0  0  0  0  0  0  0  0  0  0  0
    7.4120   -9.8820   -3.4940 H   0  0  0  0  0  0  0  0  0  0  0  0
    6.2900   -9.9590   -4.8700 H   0  0  0  0  0  0  0  0  0  0  0  0
    7.9840   -9.4920   -5.1310 H   0  0  0  0  0  0  0  0  0  0  0  0
    3.1110   -1.7240   -1.0630 H   0  0  0  0  0  0  0  0  0  0  0  0
    1.6420   -2.2890    3.0990 H   0  0  0  0  0  0  0  0  0  0  0  0
   -1.9310    0.6750    1.6130 H   0  0  0  0  0  0  0  0  0  0  0  0
   -1.8230   -0.1090    0.0230 H   0  0  0  0  0  0  0  0  0  0  0  0
   -1.0010    1.4400    0.3070 H   0  0  0  0  0  0  0  0  0  0  0  0
    1.4120    0.4610   -0.2360 H   0  0  0  0  0  0  0  0  0  0  0  0
  1 31  1  0  0  0  0
  1 32  1  0  0  0  0
  1 33  1  0  0  0  0
  1  2  1  0  0  0  0
  2 34  1  0  0  0  0
  2  3  1  0  0  0  0
  3  4  2  0  0  0  0
  4 35  1  0  0  0  0
  4  5  1  0  0  0  0
  5  6  1  0  0  0  0
  6 36  1  0  0  0  0
  6  7  1  0  0  0  0
  7  8  2  0  0  0  0
  8 37  1  0  0  0  0
  8  9  1  0  0  0  0
  9 10  2  0  0  0  0
 10 11  1  0  0  0  0
 11 12  3  0  0  0  0
 10 13  1  0  0  0  0
 13 14  1  0  0  0  0
 14 15  1  0  0  0  0
 15 38  1  0  0  0  0
 15 16  1  0  0  0  0
 16 39  1  0  0  0  0
 16 40  1  0  0  0  0
 16 41  1  0  0  0  0
 15 17  1  0  0  0  0
 17 42  1  0  0  0  0
 17 43  1  0  0  0  0
 17 18  1  0  0  0  0
 18 19  1  0  0  0  0
 19 44  1  0  0  0  0
 19 45  1  0  0  0  0
 19 46  1  0  0  0  0
 18 20  1  0  0  0  0
 20 47  1  0  0  0  0
 20 48  1  0  0  0  0
 20 49  1  0  0  0  0
 13 21  2  0  0  0  0
 21  7  1  0  0  0  0
  5 22  2  0  0  0  0
 22 23  1  0  0  0  0
 23 50  1  0  0  0  0
 23 24  2  0  0  0  0
 24  3  1  0  0  0  0
 24 25  1  0  0  0  0
 25 26  1  0  0  0  0
 26 51  1  0  0  0  0
 26 27  2  0  0  0  0
 27 28  1  0  0  0  0
 28 29  1  0  0  0  0
 29 52  1  0  0  0  0
 29 53  1  0  0  0  0
 29 54  1  0  0  0  0
 28 30  1  0  0  0  0
 30 25  2  0  0  0  0
 30 55  1  0  0  0  0
M  END
>  <LOGBIO>
6.7700

>  <PRED_LOGBIO>
7.2800

>  <XV_RES>
-0.7470

>  <WHL_TMPL>
1

>  <ANCH>
5-6;44-45

$$$$
ROW82
  -MTS-   01071500393D 0   0.00000     0.00000     0

 57 61  0  0  0  0  0  0  0  0999 V2000
  -11.4500    5.0880    4.8600 C   0  0  0  0  0  0  0  0  0  0  0  0
  -10.0060    4.8240    4.7770 N   0  0  0  0  0  0  0  0  0  0  0  0
   -9.3380    5.3900    5.9580 C   0  0  0  0  0  0  0  0  0  0  0  0
   -7.8330    5.0650    5.9610 C   0  0  0  0  0  0  0  0  0  0  0  0
   -7.6020    3.6170    5.8500 N   0  0  0  0  0  0  0  0  0  0  0  0
   -6.1580    3.3570    5.7620 C   0  0  0  0  0  0  0  0  0  0  0  0
   -5.7280    3.3650    4.2950 C   0  0  0  0  0  0  0  0  0  0  0  0
   -4.2270    3.0950    4.2030 C   0  0  0  0  0  0  0  0  0  0  0  0
   -3.8250    3.1030    2.8310 O   0  0  0  0  0  0  0  0  0  0  0  0
   -2.5040    2.8770    2.5460 C   0  0  0  0  0  0  0  0  0  0  0  0
   -1.6100    3.9520    2.4720 C   0  0  0  0  0  0  0  0  0  0  0  0
   -0.2600    3.7220    2.1810 C   0  0  0  0  0  0  0  0  0  0  0  0
    0.1960    2.4160    1.9650 C   0  0  0  0  0  0  0  0  0  0  0  0
    1.5550    1.8430    1.6400 C   0  0  0  0  0  0  0  0  0  0  0  0
    1.3390    0.3520    1.5400 C   0  0  0  0  0  0  0  0  0  0  0  0
    2.0100   -0.9420    1.2830 C   0  0  0  0  0  0  0  0  0  0  0  0
    1.0960   -1.8900    1.3740 N   0  0  0  0  0  0  0  0  0  0  0  0
   -0.1720   -1.2610    1.6860 N   0  0  0  0  0  0  0  0  0  0  0  0
    0.0450    0.0890    1.7720 C   0  0  0  0  0  0  0  0  0  0  0  0
   -0.6970    1.3410    2.0400 C   0  0  0  0  0  0  0  0  0  0  0  0
   -2.0470    1.5710    2.3310 C   0  0  0  0  0  0  0  0  0  0  0  0
    3.4450   -1.1370    0.9790 C   0  0  0  0  0  0  0  0  0  0  0  0
    4.4100   -0.8750    1.9590 C   0  0  0  0  0  0  0  0  0  0  0  0
    5.7640   -1.0650    1.6570 C   0  0  0  0  0  0  0  0  0  0  0  0
    6.1150   -1.5130    0.3780 C   0  0  0  0  0  0  0  0  0  0  0  0
    5.1700   -1.7560   -0.5400 N   0  0  0  0  0  0  0  0  0  0  0  0
    3.8670   -1.5830   -0.2790 C   0  0  0  0  0  0  0  0  0  0  0  0
    7.4890   -1.6870    0.1230 C   0  0  0  0  0  0  0  0  0  0  0  0
    8.6210   -1.8300   -0.0870 N   0  0  0  0  0  0  0  0  0  0  0  0
   -8.2730    3.0560    4.6690 C   0  0  0  0  0  0  0  0  0  0  0  0
   -9.7790    3.3760    4.6640 C   0  0  0  0  0  0  0  0  0  0  0  0
  -11.7520    5.1300    5.9040 H   0  0  0  0  0  0  0  0  0  0  0  0
  -11.6720    6.0390    4.3800 H   0  0  0  0  0  0  0  0  0  0  0  0
  -11.9940    4.2920    4.3560 H   0  0  0  0  0  0  0  0  0  0  0  0
   -9.7960    4.9900    6.8600 H   0  0  0  0  0  0  0  0  0  0  0  0
   -9.4750    6.4690    5.9690 H   0  0  0  0  0  0  0  0  0  0  0  0
   -7.3510    5.5730    5.1280 H   0  0  0  0  0  0  0  0  0  0  0  0
   -7.3840    5.4340    6.8800 H   0  0  0  0  0  0  0  0  0  0  0  0
   -5.6160    4.1310    6.3030 H   0  0  0  0  0  0  0  0  0  0  0  0
   -5.9360    2.3860    6.1990 H   0  0  0  0  0  0  0  0  0  0  0  0
   -6.2690    2.5920    3.7540 H   0  0  0  0  0  0  0  0  0  0  0  0
   -5.9490    4.3370    3.8580 H   0  0  0  0  0  0  0  0  0  0  0  0
   -3.6850    3.8690    4.7440 H   0  0  0  0  0  0  0  0  0  0  0  0
   -4.0060    2.1240    4.6400 H   0  0  0  0  0  0  0  0  0  0  0  0
   -1.9620    4.9600    2.6380 H   0  0  0  0  0  0  0  0  0  0  0  0
    0.4290    4.5510    2.1240 H   0  0  0  0  0  0  0  0  0  0  0  0
    1.8810    2.2220    0.6740 H   0  0  0  0  0  0  0  0  0  0  0  0
    2.2370    2.0510    2.4620 H   0  0  0  0  0  0  0  0  0  0  0  0
   -1.0560   -1.7330    1.8170 H   0  0  0  0  0  0  0  0  0  0  0  0
   -2.7370    0.7420    2.3880 H   0  0  0  0  0  0  0  0  0  0  0  0
    4.1130   -0.5300    2.9380 H   0  0  0  0  0  0  0  0  0  0  0  0
    6.5240   -0.8690    2.3980 H   0  0  0  0  0  0  0  0  0  0  0  0
    3.1360   -1.7900   -1.0470 H   0  0  0  0  0  0  0  0  0  0  0  0
   -7.8150    3.4570    3.7670 H   0  0  0  0  0  0  0  0  0  0  0  0
   -8.1330    1.9770    4.6510 H   0  0  0  0  0  0  0  0  0  0  0  0
  -10.2600    2.8680    5.4970 H   0  0  0  0  0  0  0  0  0  0  0  0
  -10.2240    3.0100    3.7410 H   0  0  0  0  0  0  0  0  0  0  0  0
  1 32  1  0  0  0  0
  1 33  1  0  0  0  0
  1 34  1  0  0  0  0
  1  2  1  0  0  0  0
  2  3  1  0  0  0  0
  3 35  1  0  0  0  0
  3 36  1  0  0  0  0
  3  4  1  0  0  0  0
  4 37  1  0  0  0  0
  4 38  1  0  0  0  0
  4  5  1  0  0  0  0
  5  6  1  0  0  0  0
  6 39  1  0  0  0  0
  6 40  1  0  0  0  0
  6  7  1  0  0  0  0
  7 41  1  0  0  0  0
  7 42  1  0  0  0  0
  7  8  1  0  0  0  0
  8 43  1  0  0  0  0
  8 44  1  0  0  0  0
  8  9  1  0  0  0  0
  9 10  1  0  0  0  0
 10 11  2  0  0  0  0
 11 45  1  0  0  0  0
 11 12  1  0  0  0  0
 12 46  1  0  0  0  0
 12 13  2  0  0  0  0
 13 14  1  0  0  0  0
 14 47  1  0  0  0  0
 14 48  1  0  0  0  0
 14 15  1  0  0  0  0
 15 16  1  0  0  0  0
 16 17  2  0  0  0  0
 17 18  1  0  0  0  0
 18 49  1  0  0  0  0
 18 19  1  0  0  0  0
 19 15  2  0  0  0  0
 19 20  1  0  0  0  0
 20 13  1  0  0  0  0
 20 21  2  0  0  0  0
 21 10  1  0  0  0  0
 21 50  1  0  0  0  0
 16 22  1  0  0  0  0
 22 23  2  0  0  0  0
 23 51  1  0  0  0  0
 23 24  1  0  0  0  0
 24 52  1  0  0  0  0
 24 25  2  0  0  0  0
 25 26  1  0  0  0  0
 26 27  2  0  0  0  0
 27 22  1  0  0  0  0
 27 53  1  0  0  0  0
 25 28  1  0  0  0  0
 28 29  3  0  0  0  0
  5 30  1  0  0  0  0
 30 54  1  0  0  0  0
 30 55  1  0  0  0  0
 30 31  1  0  0  0  0
 31  2  1  0  0  0  0
 31 56  1  0  0  0  0
 31 57  1  0  0  0  0
M  END
>  <LOGBIO>
8.8200

>  <PRED_LOGBIO>
8.4600

>  <XV_RES>
0.4300

>  <WHL_TMPL>
1

>  <ANCH>
5-31;41-42

$$$$
ROW83
  -MTS-   01071500393D 0   0.00000     0.00000     0

 53 56  0  0  1  0  0  0  0  0999 V2000
    3.7580   -1.4970    4.3010 C   0  0  0  0  0  0  0  0  0  0  0  0
    4.0410   -0.4960    3.2620 N   0  0  0  0  0  0  0  0  0  0  0  0
    4.4160   -0.9130    1.9620 C   0  0  0  0  0  0  0  0  0  0  0  0
    5.7640   -1.1070    1.6390 C   0  0  0  0  0  0  0  0  0  0  0  0
    6.1030   -1.5190    0.3450 C   0  0  0  0  0  0  0  0  0  0  0  0
    7.4890   -1.6870    0.1230 N   0  0  0  0  0  0  0  0  0  0  0  0
    7.9570   -2.1010   -1.1460 C   0  0  0  0  0  0  0  0  0  0  0  0
    8.2750   -1.1500   -2.1230 C   0  0  0  0  0  0  0  0  0  0  0  0
    8.7170   -1.5530   -3.3220 N   0  0  0  0  0  0  0  0  0  0  0  0
    8.8600   -2.8570   -3.5950 C   0  0  0  0  0  0  0  0  0  0  0  0
    9.3400   -3.2810   -4.8960 C   0  0  0  0  0  0  0  0  0  0  0  0
    9.7240   -3.6210   -5.9360 N   0  0  0  0  0  0  0  0  0  0  0  0
    8.5420   -3.8070   -2.6170 C   0  0  0  0  0  0  0  0  0  0  0  0
    8.6840   -5.1430   -2.8860 O   0  0  0  0  0  0  0  0  0  0  0  0
    7.5650   -5.8380   -3.4420 C   0  0  2  0  0  0  0  0  0  0  0  0
    6.6010   -4.8940   -4.1840 C   0  0  0  0  0  0  0  0  0  0  0  0
    5.2600   -5.6350   -4.0400 C   0  0  0  0  0  0  0  0  0  0  0  0
    5.2600   -6.4750   -2.8340 N   0  0  0  0  0  0  0  0  0  0  0  0
    4.3360   -5.9470   -1.8200 C   0  0  0  0  0  0  0  0  0  0  0  0
    6.6500   -6.4340   -2.3570 C   0  0  0  0  0  0  0  0  0  0  0  0
    8.0990   -3.4060   -1.4180 N   0  0  0  0  0  0  0  0  0  0  0  0
    5.1500   -1.7260   -0.5740 N   0  0  0  0  0  0  0  0  0  0  0  0
    3.8510   -1.5480   -0.2960 C   0  0  0  0  0  0  0  0  0  0  0  0
    3.4450   -1.1370    0.9790 C   0  0  0  0  0  0  0  0  0  0  0  0
    2.0100   -0.9420    1.2830 C   0  0  0  0  0  0  0  0  0  0  0  0
    1.2500   -1.5880    2.3760 C   0  0  0  0  0  0  0  0  0  0  0  0
    0.0040   -1.1510    2.3080 N   0  0  0  0  0  0  0  0  0  0  0  0
   -0.0830   -0.2290    1.1930 N   0  0  0  0  0  0  0  0  0  0  0  0
   -1.2880    0.4910    0.7560 C   0  0  0  0  0  0  0  0  0  0  0  0
    1.1590   -0.1480    0.6190 C   0  0  0  0  0  0  0  0  0  0  0  0
    4.6420   -2.1080    4.4660 H   0  0  0  0  0  0  0  0  0  0  0  0
    3.4880   -0.9920    5.2260 H   0  0  0  0  0  0  0  0  0  0  0  0
    2.9340   -2.1300    3.9800 H   0  0  0  0  0  0  0  0  0  0  0  0
    3.9670    0.4880    3.4750 H   0  0  0  0  0  0  0  0  0  0  0  0
    6.5330   -0.9410    2.3790 H   0  0  0  0  0  0  0  0  0  0  0  0
    8.1450   -1.5110    0.8710 H   0  0  0  0  0  0  0  0  0  0  0  0
    8.1630   -0.0970   -1.9110 H   0  0  0  0  0  0  0  0  0  0  0  0
    7.9800   -6.6020   -4.0970 H   0  0  0  0  0  0  0  0  0  0  0  0
    6.5680   -3.9090   -3.7220 H   0  0  0  0  0  0  0  0  0  0  0  0
    6.8830   -4.7710   -5.2280 H   0  0  0  0  0  0  0  0  0  0  0  0
    5.0940   -6.2590   -4.9160 H   0  0  0  0  0  0  0  0  0  0  0  0
    4.4500   -4.9110   -3.9770 H   0  0  0  0  0  0  0  0  0  0  0  0
    3.3700   -6.4370   -1.9190 H   0  0  0  0  0  0  0  0  0  0  0  0
    4.2150   -4.8750   -1.9620 H   0  0  0  0  0  0  0  0  0  0  0  0
    4.7390   -6.1370   -0.8270 H   0  0  0  0  0  0  0  0  0  0  0  0
    6.7070   -5.8240   -1.4590 H   0  0  0  0  0  0  0  0  0  0  0  0
    6.9810   -7.4430   -2.1170 H   0  0  0  0  0  0  0  0  0  0  0  0
    3.1110   -1.7240   -1.0630 H   0  0  0  0  0  0  0  0  0  0  0  0
    1.6420   -2.2890    3.0990 H   0  0  0  0  0  0  0  0  0  0  0  0
   -1.9310    0.6750    1.6130 H   0  0  0  0  0  0  0  0  0  0  0  0
   -1.8230   -0.1090    0.0230 H   0  0  0  0  0  0  0  0  0  0  0  0
   -1.0010    1.4400    0.3070 H   0  0  0  0  0  0  0  0  0  0  0  0
    1.4120    0.4610   -0.2360 H   0  0  0  0  0  0  0  0  0  0  0  0
  1 31  1  0  0  0  0
  1 32  1  0  0  0  0
  1 33  1  0  0  0  0
  1  2  1  0  0  0  0
  2 34  1  0  0  0  0
  2  3  1  0  0  0  0
  3  4  2  0  0  0  0
  4 35  1  0  0  0  0
  4  5  1  0  0  0  0
  5  6  1  0  0  0  0
  6 36  1  0  0  0  0
  6  7  1  0  0  0  0
  7  8  2  0  0  0  0
  8 37  1  0  0  0  0
  8  9  1  0  0  0  0
  9 10  2  0  0  0  0
 10 11  1  0  0  0  0
 11 12  3  0  0  0  0
 10 13  1  0  0  0  0
 13 14  1  0  0  0  0
 14 15  1  0  0  0  0
 15 38  1  0  0  0  0
 15 16  1  0  0  0  0
 16 39  1  0  0  0  0
 16 40  1  0  0  0  0
 16 17  1  0  0  0  0
 17 41  1  0  0  0  0
 17 42  1  0  0  0  0
 17 18  1  0  0  0  0
 18 19  1  0  0  0  0
 19 43  1  0  0  0  0
 19 44  1  0  0  0  0
 19 45  1  0  0  0  0
 18 20  1  0  0  0  0
 20 15  1  0  0  0  0
 20 46  1  0  0  0  0
 20 47  1  0  0  0  0
 13 21  2  0  0  0  0
 21  7  1  0  0  0  0
  5 22  2  0  0  0  0
 22 23  1  0  0  0  0
 23 48  1  0  0  0  0
 23 24  2  0  0  0  0
 24  3  1  0  0  0  0
 24 25  1  0  0  0  0
 25 26  1  0  0  0  0
 26 49  1  0  0  0  0
 26 27  2  0  0  0  0
 27 28  1  0  0  0  0
 28 29  1  0  0  0  0
 29 50  1  0  0  0  0
 29 51  1  0  0  0  0
 29 52  1  0  0  0  0
 28 30  1  0  0  0  0
 30 25  2  0  0  0  0
 30 53  1  0  0  0  0
M  END
>  <LOGBIO>
8.3600

>  <PRED_LOGBIO>
7.1200

>  <XV_RES>
1.6150

>  <WHL_TMPL>
1

>  <ANCH>
5-6;42-43

$$$$
ROW84
  -MTS-   01071500393D 0   0.00000     0.00000     0

 54 58  0  0  0  0  0  0  0  0999 V2000
   -4.4070   -4.0070   -0.0970 C   0  0  0  0  0  0  0  0  0  0  0  0
   -5.3880   -2.8500   -0.2640 C   0  0  2  0  0  0  0  0  0  0  0  0
   -5.0900   -2.2240   -1.6390 C   0  0  0  0  0  0  0  0  0  0  0  0
   -3.6480   -1.6900   -1.7140 C   0  0  0  0  0  0  0  0  0  0  0  0
   -3.3520   -0.7030   -0.5700 C   0  0  2  0  0  0  0  0  0  0  0  0
   -3.6490   -1.3290    0.8050 C   0  0  0  0  0  0  0  0  0  0  0  0
   -5.0920   -1.8620    0.8800 C   0  0  0  0  0  0  0  0  0  0  0  0
   -1.9480   -0.2710   -0.6310 N   0  0  0  0  0  0  0  0  0  0  0  0
   -1.7220    1.1670   -0.8340 C   0  0  0  0  0  0  0  0  0  0  0  0
   -0.2380    1.4430   -0.8730 C   0  0  0  0  0  0  0  0  0  0  0  0
    0.4500    1.4010   -2.0920 C   0  0  0  0  0  0  0  0  0  0  0  0
    1.8260    1.6560   -2.1280 C   0  0  0  0  0  0  0  0  0  0  0  0
    2.5140    1.9540   -0.9460 C   0  0  0  0  0  0  0  0  0  0  0  0
    1.8270    1.9950    0.2730 C   0  0  0  0  0  0  0  0  0  0  0  0
    2.8370    2.3380    1.3420 C   0  0  0  0  0  0  0  0  0  0  0  0
    4.1490    2.4830    0.6100 C   0  0  0  0  0  0  0  0  0  0  0  0
    5.5890    2.7790    0.7790 C   0  0  0  0  0  0  0  0  0  0  0  0
    6.1520    2.7180   -0.4140 N   0  0  0  0  0  0  0  0  0  0  0  0
    5.1210    2.3860   -1.3780 N   0  0  0  0  0  0  0  0  0  0  0  0
    3.9410    2.2590   -0.6950 C   0  0  0  0  0  0  0  0  0  0  0  0
    6.2740    3.0890    2.0540 C   0  0  0  0  0  0  0  0  0  0  0  0
    6.9300    4.3150    2.2160 C   0  0  0  0  0  0  0  0  0  0  0  0
    7.5780    4.6080    3.4220 C   0  0  0  0  0  0  0  0  0  0  0  0
    7.5700    3.6750    4.4660 C   0  0  0  0  0  0  0  0  0  0  0  0
    8.3750    4.0390    5.9650 Cl  0  0  0  0  0  0  0  0  0  0  0  0
    6.9140    2.4490    4.3040 C   0  0  0  0  0  0  0  0  0  0  0  0
    6.2660    2.1560    3.0980 C   0  0  0  0  0  0  0  0  0  0  0  0
    0.4510    1.7400    0.3090 C   0  0  0  0  0  0  0  0  0  0  0  0
   -3.4900   -3.6420    0.3610 H   0  0  0  0  0  0  0  0  0  0  0  0
   -4.8510   -4.7700    0.5390 H   0  0  0  0  0  0  0  0  0  0  0  0
   -4.1810   -4.4340   -1.0720 H   0  0  0  0  0  0  0  0  0  0  0  0
   -6.4160   -3.2010   -0.2140 H   0  0  0  0  0  0  0  0  0  0  0  0
   -5.7420   -1.3580   -1.7290 H   0  0  0  0  0  0  0  0  0  0  0  0
   -5.2080   -2.9960   -2.3960 H   0  0  0  0  0  0  0  0  0  0  0  0
   -3.5800   -1.1190   -2.6370 H   0  0  0  0  0  0  0  0  0  0  0  0
   -2.9670   -2.5340   -1.6200 H   0  0  0  0  0  0  0  0  0  0  0  0
   -3.9960    0.1640   -0.6950 H   0  0  0  0  0  0  0  0  0  0  0  0
   -3.5830   -0.5210    1.5300 H   0  0  0  0  0  0  0  0  0  0  0  0
   -2.9690   -2.1650    0.9530 H   0  0  0  0  0  0  0  0  0  0  0  0
   -5.1590   -2.4340    1.8040 H   0  0  0  0  0  0  0  0  0  0  0  0
   -5.7720   -1.0180    0.7860 H   0  0  0  0  0  0  0  0  0  0  0  0
   -1.5660   -0.7200   -1.4510 H   0  0  0  0  0  0  0  0  0  0  0  0
   -2.1730    1.7240   -0.0160 H   0  0  0  0  0  0  0  0  0  0  0  0
   -2.1730    1.4760   -1.7750 H   0  0  0  0  0  0  0  0  0  0  0  0
   -0.0810    1.1720   -3.0040 H   0  0  0  0  0  0  0  0  0  0  0  0
    2.3570    1.6240   -3.0680 H   0  0  0  0  0  0  0  0  0  0  0  0
    2.9090    1.5100    2.0440 H   0  0  0  0  0  0  0  0  0  0  0  0
    2.5710    3.2920    1.7930 H   0  0  0  0  0  0  0  0  0  0  0  0
    5.2500    2.2700   -2.3730 H   0  0  0  0  0  0  0  0  0  0  0  0
    6.9370    5.0350    1.4110 H   0  0  0  0  0  0  0  0  0  0  0  0
    8.0840    5.5540    3.5480 H   0  0  0  0  0  0  0  0  0  0  0  0
    6.9080    1.7290    5.1090 H   0  0  0  0  0  0  0  0  0  0  0  0
    5.7600    1.2100    2.9720 H   0  0  0  0  0  0  0  0  0  0  0  0
   -0.0800    1.7720    1.2490 H   0  0  0  0  0  0  0  0  0  0  0  0
  1 29  1  0  0  0  0
  1 30  1  0  0  0  0
  1 31  1  0  0  0  0
  1  2  1  0  0  0  0
  2 32  1  0  0  0  0
  2  3  1  0  0  0  0
  3 33  1  0  0  0  0
  3 34  1  0  0  0  0
  3  4  1  0  0  0  0
  4 35  1  0  0  0  0
  4 36  1  0  0  0  0
  4  5  1  0  0  0  0
  5 37  1  0  0  0  0
  5  6  1  0  0  0  0
  6 38  1  0  0  0  0
  6 39  1  0  0  0  0
  6  7  1  0  0  0  0
  7  2  1  0  0  0  0
  7 40  1  0  0  0  0
  7 41  1  0  0  0  0
  5  8  1  0  0  0  0
  8 42  1  0  0  0  0
  8  9  1  0  0  0  0
  9 43  1  0  0  0  0
  9 44  1  0  0  0  0
  9 10  1  0  0  0  0
 10 11  2  0  0  0  0
 11 45  1  0  0  0  0
 11 12  1  0  0  0  0
 12 46  1  0  0  0  0
 12 13  2  0  0  0  0
 13 14  1  0  0  0  0
 14 15  1  0  0  0  0
 15 47  1  0  0  0  0
 15 48  1  0  0  0  0
 15 16  1  0  0  0  0
 16 17  1  0  0  0  0
 17 18  2  0  0  0  0
 18 19  1  0  0  0  0
 19 49  1  0  0  0  0
 19 20  1  0  0  0  0
 20 13  1  0  0  0  0
 20 16  2  0  0  0  0
 17 21  1  0  0  0  0
 21 22  2  0  0  0  0
 22 50  1  0  0  0  0
 22 23  1  0  0  0  0
 23 51  1  0  0  0  0
 23 24  2  0  0  0  0
 24 25  1  0  0  0  0
 24 26  1  0  0  0  0
 26 52  1  0  0  0  0
 26 27  2  0  0  0  0
 27 21  1  0  0  0  0
 27 53  1  0  0  0  0
 14 28  2  0  0  0  0
 28 10  1  0  0  0  0
 28 54  1  0  0  0  0
M  END
>  <LOGBIO>
6.3200

>  <PRED_LOGBIO>
6.0200

>  <XV_RES>
0.2630

>  <WHL_TMPL>
3

>  <ANCH>
26-28;21-13

$$$$
ROW85
  -MTS-   01071500393D 0   0.00000     0.00000     0

 28 30  0  0  0  0  0  0  0  0999 V2000
    1.6430   -1.1420   -4.6200 O   0  0  0  0  0  0  0  0  0  0  0  0
    2.5560   -0.7460   -3.5930 C   0  0  0  0  0  0  0  0  0  0  0  0
    1.9480   -0.2730   -2.3670 C   0  0  0  0  0  0  0  0  0  0  0  0
    0.7580   -0.5490   -1.6850 C   0  0  0  0  0  0  0  0  0  0  0  0
    0.4580    0.1290   -0.4970 C   0  0  0  0  0  0  0  0  0  0  0  0
   -0.7940   -0.1450    0.2430 C   0  0  0  0  0  0  0  0  0  0  0  0
   -1.0430    0.5260    1.3760 C   0  0  0  0  0  0  0  0  0  0  0  0
   -0.1670    1.4590    1.8660 N   0  0  0  0  0  0  0  0  0  0  0  0
    0.9800    1.7680    1.2670 C   0  0  0  0  0  0  0  0  0  0  0  0
    1.7260    2.6150    1.7550 O   0  0  0  0  0  0  0  0  0  0  0  0
    1.3500    1.0830    0.0080 C   0  0  0  0  0  0  0  0  0  0  0  0
    2.5400    1.3600   -0.6750 C   0  0  0  0  0  0  0  0  0  0  0  0
    3.4310    2.3140   -0.1700 C   0  0  0  0  0  0  0  0  0  0  0  0
    4.6220    2.5900   -0.8530 C   0  0  0  0  0  0  0  0  0  0  0  0
    5.8320    3.8850   -0.1680 Br  0  0  0  0  0  0  0  0  0  0  0  0
    4.9210    1.9120   -2.0410 C   0  0  0  0  0  0  0  0  0  0  0  0
    4.0300    0.9580   -2.5460 C   0  0  0  0  0  0  0  0  0  0  0  0
    2.8390    0.6810   -1.8630 C   0  0  0  0  0  0  0  0  0  0  0  0
    2.1180   -1.4470   -5.4090 H   0  0  0  0  0  0  0  0  0  0  0  0
    3.0950    0.1080   -3.9980 H   0  0  0  0  0  0  0  0  0  0  0  0
    3.1860   -1.5990   -3.3490 H   0  0  0  0  0  0  0  0  0  0  0  0
    0.0700   -1.2850   -2.0740 H   0  0  0  0  0  0  0  0  0  0  0  0
   -1.4970   -0.8770   -0.1250 H   0  0  0  0  0  0  0  0  0  0  0  0
   -1.9560    0.3260    1.9170 H   0  0  0  0  0  0  0  0  0  0  0  0
   -0.4040    1.9350    2.7240 H   0  0  0  0  0  0  0  0  0  0  0  0
    3.2000    2.8370    0.7460 H   0  0  0  0  0  0  0  0  0  0  0  0
    5.8390    2.1250   -2.5680 H   0  0  0  0  0  0  0  0  0  0  0  0
    4.2610    0.4340   -3.4620 H   0  0  0  0  0  0  0  0  0  0  0  0
  1 19  1  0  0  0  0
  1  2  1  0  0  0  0
  2 20  1  0  0  0  0
  2 21  1  0  0  0  0
  2  3  1  0  0  0  0
  3  4  2  0  0  0  0
  4 22  1  0  0  0  0
  4  5  1  0  0  0  0
  5  6  1  0  0  0  0
  6 23  1  0  0  0  0
  6  7  2  0  0  0  0
  7 24  1  0  0  0  0
  7  8  1  0  0  0  0
  8 25  1  0  0  0  0
  8  9  1  0  0  0  0
  9 10  2  0  0  0  0
  9 11  1  0  0  0  0
 11  5  2  0  0  0  0
 11 12  1  0  0  0  0
 12 13  1  0  0  0  0
 13 26  1  0  0  0  0
 13 14  2  0  0  0  0
 14 15  1  0  0  0  0
 14 16  1  0  0  0  0
 16 27  1  0  0  0  0
 16 17  2  0  0  0  0
 17 28  1  0  0  0  0
 17 18  1  0  0  0  0
 18  3  1  0  0  0  0
 18 12  2  0  0  0  0
M  END
>  <LOGBIO>
6.3600

>  <PRED_LOGBIO>
7.1000

>  <XV_RES>
-0.8190

>  <WHL_TMPL>
2

>  <ANCH>
1-2;17-16

$$$$
ROW86
  -MTS-   01071500393D 0   0.00000     0.00000     0

 31 35  0  0  0  0  0  0  0  0999 V2000
   -0.6090   -1.1720    0.7870 O   0  0  0  0  0  0  0  0  0  0  0  0
    0.0750   -1.1700   -0.2350 C   0  0  0  0  0  0  0  0  0  0  0  0
    0.0700   -2.1280   -1.1580 N   0  0  0  0  0  0  0  0  0  0  0  0
    1.0120   -1.7820   -2.2320 C   0  0  0  0  0  0  0  0  0  0  0  0
    1.6120   -0.4530   -1.8390 C   0  0  0  0  0  0  0  0  0  0  0  0
    1.0250   -0.1010   -0.6180 C   0  0  0  0  0  0  0  0  0  0  0  0
    1.3830    1.0970    0.0110 C   0  0  0  0  0  0  0  0  0  0  0  0
    0.9800    1.7680    1.2670 C   0  0  0  0  0  0  0  0  0  0  0  0
    1.7260    2.6150    1.7550 O   0  0  0  0  0  0  0  0  0  0  0  0
    1.6530    2.9100    1.3690 N   0  0  0  0  0  0  0  0  0  0  0  0
    2.4670    3.0980    0.3340 C   0  0  0  0  0  0  0  0  0  0  0  0
    3.2070    4.0660    0.1660 O   0  0  0  0  0  0  0  0  0  0  0  0
    2.3280    1.9430   -0.5810 C   0  0  0  0  0  0  0  0  0  0  0  0
    2.9150    1.5910   -1.8030 C   0  0  0  0  0  0  0  0  0  0  0  0
    3.8770    2.2500   -2.6040 N   0  0  0  0  0  0  0  0  0  0  0  0
    4.1310    1.4620   -3.7510 C   0  0  0  0  0  0  0  0  0  0  0  0
    4.9880    1.6610   -4.8400 C   0  0  0  0  0  0  0  0  0  0  0  0
    5.0530    0.7080   -5.8630 C   0  0  0  0  0  0  0  0  0  0  0  0
    4.2610   -0.4440   -5.7980 C   0  0  0  0  0  0  0  0  0  0  0  0
    3.4040   -0.6440   -4.7090 C   0  0  0  0  0  0  0  0  0  0  0  0
    3.3390    0.3090   -3.6850 C   0  0  0  0  0  0  0  0  0  0  0  0
    2.5570    0.3930   -2.4320 C   0  0  0  0  0  0  0  0  0  0  0  0
   -0.4950   -2.9640   -1.1250 H   0  0  0  0  0  0  0  0  0  0  0  0
    0.4320   -1.6250   -3.1390 H   0  0  0  0  0  0  0  0  0  0  0  0
    1.8020   -2.5280   -2.2770 H   0  0  0  0  0  0  0  0  0  0  0  0
    1.5590    3.5570    2.1400 H   0  0  0  0  0  0  0  0  0  0  0  0
    4.3120    3.1370   -2.3910 H   0  0  0  0  0  0  0  0  0  0  0  0
    5.5990    2.5500   -4.8900 H   0  0  0  0  0  0  0  0  0  0  0  0
    5.7140    0.8620   -6.7030 H   0  0  0  0  0  0  0  0  0  0  0  0
    4.3110   -1.1790   -6.5870 H   0  0  0  0  0  0  0  0  0  0  0  0
    2.7930   -1.5330   -4.6580 H   0  0  0  0  0  0  0  0  0  0  0  0
  1  2  2  0  0  0  0
  2  3  1  0  0  0  0
  3 23  1  0  0  0  0
  3  4  1  0  0  0  0
  4 24  1  0  0  0  0
  4 25  1  0  0  0  0
  4  5  1  0  0  0  0
  5  6  2  0  0  0  0
  6  2  1  0  0  0  0
  6  7  1  0  0  0  0
  7  8  1  0  0  0  0
  8  9  2  0  0  0  0
  8 10  1  0  0  0  0
 10 26  1  0  0  0  0
 10 11  1  0  0  0  0
 11 12  2  0  0  0  0
 11 13  1  0  0  0  0
 13  7  2  0  0  0  0
 13 14  1  0  0  0  0
 14 15  1  0  0  0  0
 15 27  1  0  0  0  0
 15 16  1  0  0  0  0
 16 17  2  0  0  0  0
 17 28  1  0  0  0  0
 17 18  1  0  0  0  0
 18 29  1  0  0  0  0
 18 19  2  0  0  0  0
 19 30  1  0  0  0  0
 19 20  1  0  0  0  0
 20 31  1  0  0  0  0
 20 21  2  0  0  0  0
 21 16  1  0  0  0  0
 21 22  1  0  0  0  0
 22  5  1  0  0  0  0
 22 14  2  0  0  0  0
M  END
>  <LOGBIO>
6.4300

>  <PRED_LOGBIO>
6.3100

>  <XV_RES>
0.0570

>  <WHL_TMPL>
2

>  <ANCH>
2-3;11-10

$$$$
ROW87
  -MTS-   01071500393D 0   0.00000     0.00000     0

 50 55  0  0  0  0  0  0  0  0999 V2000
   -5.6390   -0.5140    2.8470 O   0  0  0  0  0  0  0  0  0  0  0  0
   -4.4250    0.0940    2.6640 C   0  0  0  0  0  0  0  0  0  0  0  0
   -4.3150    1.4850    2.7750 C   0  0  0  0  0  0  0  0  0  0  0  0
   -3.0750    2.1060    2.5870 C   0  0  0  0  0  0  0  0  0  0  0  0
   -1.9440    1.3360    2.2890 C   0  0  0  0  0  0  0  0  0  0  0  0
   -2.0540   -0.0550    2.1770 C   0  0  0  0  0  0  0  0  0  0  0  0
   -3.2950   -0.6760    2.3650 C   0  0  0  0  0  0  0  0  0  0  0  0
   -0.7050   -0.5740    1.8590 C   0  0  0  0  0  0  0  0  0  0  0  0
   -0.2050   -1.8620    1.6360 C   0  0  0  0  0  0  0  0  0  0  0  0
   -0.8020   -3.2170    1.6250 C   0  0  0  0  0  0  0  0  0  0  0  0
   -1.9840   -3.4840    1.8350 O   0  0  0  0  0  0  0  0  0  0  0  0
    0.1570   -4.0970    1.3500 N   0  0  0  0  0  0  0  0  0  0  0  0
    1.3340   -3.5050    1.1720 C   0  0  0  0  0  0  0  0  0  0  0  0
    2.3930   -4.0720    0.9070 O   0  0  0  0  0  0  0  0  0  0  0  0
    1.1520   -2.0460    1.3480 C   0  0  0  0  0  0  0  0  0  0  0  0
    2.0100   -0.9420    1.2830 C   0  0  0  0  0  0  0  0  0  0  0  0
    1.5100    0.3470    1.5060 C   0  0  0  0  0  0  0  0  0  0  0  0
    0.1530    0.5310    1.7940 C   0  0  0  0  0  0  0  0  0  0  0  0
   -0.5970    1.7020    2.0550 N   0  0  0  0  0  0  0  0  0  0  0  0
   -0.0650    3.0720    2.0810 C   0  0  0  0  0  0  0  0  0  0  0  0
   -0.1610    3.6810    0.6830 C   0  0  0  0  0  0  0  0  0  0  0  0
    0.3710    5.0510    0.7080 N   0  0  0  0  0  0  0  0  0  0  0  0
    1.6720    5.4170    0.4840 C   0  0  0  0  0  0  0  0  0  0  0  0
    1.7530    6.7490    0.5950 C   0  0  0  0  0  0  0  0  0  0  0  0
    0.4710    7.2260    0.8960 N   0  0  0  0  0  0  0  0  0  0  0  0
   -0.3460    6.1910    0.9600 C   0  0  0  0  0  0  0  0  0  0  0  0
    3.4450   -1.1370    0.9790 C   0  0  0  0  0  0  0  0  0  0  0  0
    3.8380   -1.5840   -0.2880 C   0  0  0  0  0  0  0  0  0  0  0  0
    5.1950   -1.7680   -0.5750 C   0  0  0  0  0  0  0  0  0  0  0  0
    6.1600   -1.5060    0.4040 C   0  0  0  0  0  0  0  0  0  0  0  0
    5.7680   -1.0600    1.6720 C   0  0  0  0  0  0  0  0  0  0  0  0
    4.4100   -0.8750    1.9590 C   0  0  0  0  0  0  0  0  0  0  0  0
    3.9220   -0.3190    3.5340 Cl  0  0  0  0  0  0  0  0  0  0  0  0
   -5.7710   -0.7530    3.7780 H   0  0  0  0  0  0  0  0  0  0  0  0
   -5.1870    2.0790    3.0050 H   0  0  0  0  0  0  0  0  0  0  0  0
   -2.9900    3.1790    2.6730 H   0  0  0  0  0  0  0  0  0  0  0  0
   -3.3800   -1.7500    2.2790 H   0  0  0  0  0  0  0  0  0  0  0  0
    0.0080   -5.0940    1.2840 H   0  0  0  0  0  0  0  0  0  0  0  0
    2.1720    1.1990    1.4560 H   0  0  0  0  0  0  0  0  0  0  0  0
    0.9760    3.0510    2.3960 H   0  0  0  0  0  0  0  0  0  0  0  0
   -0.6440    3.6730    2.7790 H   0  0  0  0  0  0  0  0  0  0  0  0
   -1.2020    3.7020    0.3670 H   0  0  0  0  0  0  0  0  0  0  0  0
    0.4180    3.0800   -0.0150 H   0  0  0  0  0  0  0  0  0  0  0  0
    2.4900    4.7480    0.2570 H   0  0  0  0  0  0  0  0  0  0  0  0
    2.6440    7.3470    0.4750 H   0  0  0  0  0  0  0  0  0  0  0  0
   -1.4030    6.2360    1.1750 H   0  0  0  0  0  0  0  0  0  0  0  0
    3.0940   -1.7870   -1.0440 H   0  0  0  0  0  0  0  0  0  0  0  0
    5.4980   -2.1120   -1.5530 H   0  0  0  0  0  0  0  0  0  0  0  0
    7.2070   -1.6480    0.1810 H   0  0  0  0  0  0  0  0  0  0  0  0
    6.5120   -0.8590    2.4280 H   0  0  0  0  0  0  0  0  0  0  0  0
  1 34  1  0  0  0  0
  1  2  1  0  0  0  0
  2  3  2  0  0  0  0
  3 35  1  0  0  0  0
  3  4  1  0  0  0  0
  4 36  1  0  0  0  0
  4  5  2  0  0  0  0
  5  6  1  0  0  0  0
  6  7  2  0  0  0  0
  7  2  1  0  0  0  0
  7 37  1  0  0  0  0
  6  8  1  0  0  0  0
  8  9  2  0  0  0  0
  9 10  1  0  0  0  0
 10 11  2  0  0  0  0
 10 12  1  0  0  0  0
 12 38  1  0  0  0  0
 12 13  1  0  0  0  0
 13 14  2  0  0  0  0
 13 15  1  0  0  0  0
 15  9  1  0  0  0  0
 15 16  2  0  0  0  0
 16 17  1  0  0  0  0
 17 39  1  0  0  0  0
 17 18  2  0  0  0  0
 18  8  1  0  0  0  0
 18 19  1  0  0  0  0
 19  5  1  0  0  0  0
 19 20  1  0  0  0  0
 20 40  1  0  0  0  0
 20 41  1  0  0  0  0
 20 21  1  0  0  0  0
 21 42  1  0  0  0  0
 21 43  1  0  0  0  0
 21 22  1  0  0  0  0
 22 23  1  0  0  0  0
 23 44  1  0  0  0  0
 23 24  2  0  0  0  0
 24 45  1  0  0  0  0
 24 25  1  0  0  0  0
 25 26  2  0  0  0  0
 26 22  1  0  0  0  0
 26 46  1  0  0  0  0
 16 27  1  0  0  0  0
 27 28  2  0  0  0  0
 28 47  1  0  0  0  0
 28 29  1  0  0  0  0
 29 48  1  0  0  0  0
 29 30  2  0  0  0  0
 30 49  1  0  0  0  0
 30 31  1  0  0  0  0
 31 50  1  0  0  0  0
 31 32  2  0  0  0  0
 32 27  1  0  0  0  0
 32 33  1  0  0  0  0
M  END
>  <LOGBIO>
6.5700

>  <PRED_LOGBIO>
5.5900

>  <XV_RES>
1.0620

>  <WHL_TMPL>
1

>  <ANCH>
6-7;21-22

$$$$
ROW88
  -MTS-   01071500393D 0   0.00000     0.00000     0

 59 62  0  0  1  0  0  0  0  0999 V2000
    0.8250   -3.0890    3.2850 N   0  0  0  0  0  0  0  0  0  0  0  0
    0.9730   -2.0830    2.4270 C   0  0  0  0  0  0  0  0  0  0  0  0
    0.8600   -0.9030    2.8220 O   0  0  0  0  0  0  0  0  0  0  0  0
    1.2420   -2.3340    1.1490 N   0  0  0  0  0  0  0  0  0  0  0  0
    1.3950   -1.2980    0.2650 C   0  0  0  0  0  0  0  0  0  0  0  0
    2.8950   -0.4510   -0.1430 S   0  0  0  0  0  0  0  0  0  0  0  0
    2.1910    0.6800   -1.3080 C   0  0  0  0  0  0  0  0  0  0  0  0
    0.8830    0.3920   -1.3510 C   0  0  0  0  0  0  0  0  0  0  0  0
    0.4410   -0.7140   -0.4720 C   0  0  0  0  0  0  0  0  0  0  0  0
   -0.9730   -1.1480   -0.4110 C   0  0  0  0  0  0  0  0  0  0  0  0
   -1.2450   -2.3200   -0.1560 O   0  0  0  0  0  0  0  0  0  0  0  0
   -1.9480   -0.2710   -0.6310 N   0  0  0  0  0  0  0  0  0  0  0  0
   -3.3520   -0.7030   -0.5700 C   0  0  1  0  0  0  0  0  0  0  0  0
   -4.0280   -0.4850   -1.9350 C   0  0  0  0  0  0  0  0  0  0  0  0
   -5.5450   -0.7390   -1.8570 C   0  0  0  0  0  0  0  0  0  0  0  0
   -6.1830    0.0320   -0.6860 C   0  0  0  0  0  0  0  0  0  0  0  0
   -5.5180   -0.2790    0.5870 N   0  0  0  0  0  0  0  0  0  0  0  0
   -4.0910    0.0680    0.5400 C   0  0  0  0  0  0  0  0  0  0  0  0
    2.9000    1.7280   -2.0750 C   0  0  0  0  0  0  0  0  0  0  0  0
    4.2690    1.5970   -2.3400 C   0  0  0  0  0  0  0  0  0  0  0  0
    4.9390    2.5880   -3.0660 C   0  0  0  0  0  0  0  0  0  0  0  0
    4.2420    3.7110   -3.5270 C   0  0  0  0  0  0  0  0  0  0  0  0
    2.8740    3.8420   -3.2620 C   0  0  0  0  0  0  0  0  0  0  0  0
    2.2030    2.8510   -2.5360 C   0  0  0  0  0  0  0  0  0  0  0  0
    4.9510    4.7590   -4.2940 C   0  0  0  0  0  0  0  0  0  0  0  0
    5.4710    5.7060   -3.7060 O   0  0  0  0  0  0  0  0  0  0  0  0
    5.0270    4.6770   -5.6190 N   0  0  0  0  0  0  0  0  0  0  0  0
    4.0170    5.2690   -6.5090 C   0  0  0  0  0  0  0  0  0  0  0  0
    3.6240    4.3150   -7.6530 C   0  0  0  0  0  0  0  0  0  0  0  0
    4.7780    3.8190   -8.3370 O   0  0  0  0  0  0  0  0  0  0  0  0
    5.6410    3.0890   -7.4620 C   0  0  0  0  0  0  0  0  0  0  0  0
    6.1270    3.9870   -6.3090 C   0  0  0  0  0  0  0  0  0  0  0  0
    1.6320   -3.6080    3.5980 H   0  0  0  0  0  0  0  0  0  0  0  0
   -0.0950   -3.3330    3.6230 H   0  0  0  0  0  0  0  0  0  0  0  0
    1.3340   -3.2880    0.8300 H   0  0  0  0  0  0  0  0  0  0  0  0
    0.1960    0.9320   -1.9860 H   0  0  0  0  0  0  0  0  0  0  0  0
   -1.7240    0.6910   -0.8400 H   0  0  0  0  0  0  0  0  0  0  0  0
   -3.3910   -1.7640   -0.3340 H   0  0  0  0  0  0  0  0  0  0  0  0
   -3.6240   -1.2440   -2.6020 H   0  0  0  0  0  0  0  0  0  0  0  0
   -3.8710    0.5500   -2.2310 H   0  0  0  0  0  0  0  0  0  0  0  0
   -5.6680   -1.7960   -1.6310 H   0  0  0  0  0  0  0  0  0  0  0  0
   -5.9970   -0.3880   -2.7820 H   0  0  0  0  0  0  0  0  0  0  0  0
   -7.2030   -0.3360   -0.5970 H   0  0  0  0  0  0  0  0  0  0  0  0
   -6.0770    1.0960   -0.8870 H   0  0  0  0  0  0  0  0  0  0  0  0
   -5.5640   -1.2820    0.6950 H   0  0  0  0  0  0  0  0  0  0  0  0
   -4.0420    1.1200    0.2660 H   0  0  0  0  0  0  0  0  0  0  0  0
   -3.6340   -0.1960    1.4920 H   0  0  0  0  0  0  0  0  0  0  0  0
    4.8080    0.7310   -1.9840 H   0  0  0  0  0  0  0  0  0  0  0  0
    5.9950    2.4860   -3.2710 H   0  0  0  0  0  0  0  0  0  0  0  0
    2.3360    4.7080   -3.6180 H   0  0  0  0  0  0  0  0  0  0  0  0
    1.1470    2.9530   -2.3320 H   0  0  0  0  0  0  0  0  0  0  0  0
    4.4040    6.1960   -6.9270 H   0  0  0  0  0  0  0  0  0  0  0  0
    3.1330    5.5250   -5.9300 H   0  0  0  0  0  0  0  0  0  0  0  0
    3.0560    3.4800   -7.2480 H   0  0  0  0  0  0  0  0  0  0  0  0
    2.9820    4.8400   -8.3570 H   0  0  0  0  0  0  0  0  0  0  0  0
    5.1050    2.2340   -7.0540 H   0  0  0  0  0  0  0  0  0  0  0  0
    6.4990    2.7220   -8.0220 H   0  0  0  0  0  0  0  0  0  0  0  0
    6.8270    4.7240   -6.6970 H   0  0  0  0  0  0  0  0  0  0  0  0
    6.6810    3.3850   -5.5910 H   0  0  0  0  0  0  0  0  0  0  0  0
  1 33  1  0  0  0  0
  1 34  1  0  0  0  0
  1  2  1  0  0  0  0
  2  3  2  0  0  0  0
  2  4  1  0  0  0  0
  4 35  1  0  0  0  0
  4  5  1  0  0  0  0
  5  6  1  0  0  0  0
  6  7  1  0  0  0  0
  7  8  2  0  0  0  0
  8 36  1  0  0  0  0
  8  9  1  0  0  0  0
  9  5  2  0  0  0  0
  9 10  1  0  0  0  0
 10 11  2  0  0  0  0
 10 12  1  0  0  0  0
 12 37  1  0  0  0  0
 12 13  1  0  0  0  0
 13 38  1  0  0  0  0
 13 14  1  0  0  0  0
 14 39  1  0  0  0  0
 14 40  1  0  0  0  0
 14 15  1  0  0  0  0
 15 41  1  0  0  0  0
 15 42  1  0  0  0  0
 15 16  1  0  0  0  0
 16 43  1  0  0  0  0
 16 44  1  0  0  0  0
 16 17  1  0  0  0  0
 17 45  1  0  0  0  0
 17 18  1  0  0  0  0
 18 13  1  0  0  0  0
 18 46  1  0  0  0  0
 18 47  1  0  0  0  0
  7 19  1  0  0  0  0
 19 20  2  0  0  0  0
 20 48  1  0  0  0  0
 20 21  1  0  0  0  0
 21 49  1  0  0  0  0
 21 22  2  0  0  0  0
 22 23  1  0  0  0  0
 23 50  1  0  0  0  0
 23 24  2  0  0  0  0
 24 19  1  0  0  0  0
 24 51  1  0  0  0  0
 22 25  1  0  0  0  0
 25 26  2  0  0  0  0
 25 27  1  0  0  0  0
 27 28  1  0  0  0  0
 28 52  1  0  0  0  0
 28 53  1  0  0  0  0
 28 29  1  0  0  0  0
 29 54  1  0  0  0  0
 29 55  1  0  0  0  0
 29 30  1  0  0  0  0
 30 31  1  0  0  0  0
 31 56  1  0  0  0  0
 31 57  1  0  0  0  0
 31 32  1  0  0  0  0
 32 27  1  0  0  0  0
 32 58  1  0  0  0  0
 32 59  1  0  0  0  0
M  END
>  <LOGBIO>
8.0000

>  <PRED_LOGBIO>
8.7900

>  <XV_RES>
-0.9040

>  <WHL_TMPL>
3

>  <ANCH>
2-3;10-34

$$$$
ROW89
  -MTS-   01071500393D 0   0.00000     0.00000     0

 65 67  0  0  0  0  0  0  0  0999 V2000
    8.3940    8.4640   -2.0230 C   0  0  0  0  0  0  0  0  0  0  0  0
    7.7670    7.3100   -2.7990 C   0  0  0  0  0  0  0  0  0  0  0  0
    6.7670    7.8370   -3.7390 N   0  0  0  0  0  0  0  0  0  0  0  0
    7.4180    8.7620   -4.6780 C   0  0  0  0  0  0  0  0  0  0  0  0
    8.0460    9.9170   -3.9030 C   0  0  0  0  0  0  0  0  0  0  0  0
    6.1630    6.7250   -4.4860 C   0  0  0  0  0  0  0  0  0  0  0  0
    5.4870    5.7630   -3.5100 C   0  0  0  0  0  0  0  0  0  0  0  0
    4.8990    4.6810   -4.2370 O   0  0  0  0  0  0  0  0  0  0  0  0
    4.2420    3.7110   -3.5270 C   0  0  0  0  0  0  0  0  0  0  0  0
    4.9390    2.5880   -3.0660 C   0  0  0  0  0  0  0  0  0  0  0  0
    4.2690    1.5970   -2.3400 C   0  0  0  0  0  0  0  0  0  0  0  0
    2.9000    1.7280   -2.0750 C   0  0  0  0  0  0  0  0  0  0  0  0
    2.2030    2.8510   -2.5360 C   0  0  0  0  0  0  0  0  0  0  0  0
    2.8740    3.8420   -3.2620 C   0  0  0  0  0  0  0  0  0  0  0  0
    2.1910    0.6800   -1.3080 C   0  0  0  0  0  0  0  0  0  0  0  0
    0.8830    0.3920   -1.3510 C   0  0  0  0  0  0  0  0  0  0  0  0
    0.4410   -0.7140   -0.4720 C   0  0  0  0  0  0  0  0  0  0  0  0
   -0.9730   -1.1480   -0.4110 C   0  0  0  0  0  0  0  0  0  0  0  0
   -1.2450   -2.3200   -0.1560 O   0  0  0  0  0  0  0  0  0  0  0  0
   -1.9480   -0.2710   -0.6310 N   0  0  0  0  0  0  0  0  0  0  0  0
   -3.3520   -0.7030   -0.5700 C   0  0  0  0  0  0  0  0  0  0  0  0
   -4.2030    0.3720    0.1310 C   0  0  0  0  0  0  0  0  0  0  0  0
   -5.7040    0.0430    0.0420 C   0  0  0  0  0  0  0  0  0  0  0  0
   -6.1260   -0.1590   -1.3520 N   0  0  0  0  0  0  0  0  0  0  0  0
   -5.3910   -1.2610   -1.9900 C   0  0  0  0  0  0  0  0  0  0  0  0
   -3.8760   -0.9880   -1.9900 C   0  0  0  0  0  0  0  0  0  0  0  0
    1.3950   -1.2980    0.2650 C   0  0  0  0  0  0  0  0  0  0  0  0
    1.2420   -2.3340    1.1490 N   0  0  0  0  0  0  0  0  0  0  0  0
    0.9730   -2.0830    2.4270 C   0  0  0  0  0  0  0  0  0  0  0  0
    0.8600   -0.9030    2.8220 O   0  0  0  0  0  0  0  0  0  0  0  0
    0.8250   -3.0890    3.2850 N   0  0  0  0  0  0  0  0  0  0  0  0
    2.8950   -0.4510   -0.1430 S   0  0  0  0  0  0  0  0  0  0  0  0
    8.8760    9.1490   -2.7180 H   0  0  0  0  0  0  0  0  0  0  0  0
    9.1340    8.0740   -1.3270 H   0  0  0  0  0  0  0  0  0  0  0  0
    7.6200    8.9930   -1.4710 H   0  0  0  0  0  0  0  0  0  0  0  0
    8.5410    6.7810   -3.3510 H   0  0  0  0  0  0  0  0  0  0  0  0
    7.2850    6.6250   -2.1040 H   0  0  0  0  0  0  0  0  0  0  0  0
    8.1920    8.2330   -5.2310 H   0  0  0  0  0  0  0  0  0  0  0  0
    6.6780    9.1520   -5.3740 H   0  0  0  0  0  0  0  0  0  0  0  0
    8.7850    9.5260   -3.2070 H   0  0  0  0  0  0  0  0  0  0  0  0
    8.5270   10.6010   -4.5980 H   0  0  0  0  0  0  0  0  0  0  0  0
    7.2720   10.4450   -3.3500 H   0  0  0  0  0  0  0  0  0  0  0  0
    6.9370    6.1960   -5.0390 H   0  0  0  0  0  0  0  0  0  0  0  0
    5.4230    7.1150   -5.1820 H   0  0  0  0  0  0  0  0  0  0  0  0
    4.7130    6.2920   -2.9580 H   0  0  0  0  0  0  0  0  0  0  0  0
    6.2260    5.3730   -2.8140 H   0  0  0  0  0  0  0  0  0  0  0  0
    5.9950    2.4860   -3.2710 H   0  0  0  0  0  0  0  0  0  0  0  0
    4.8080    0.7310   -1.9840 H   0  0  0  0  0  0  0  0  0  0  0  0
    1.1470    2.9530   -2.3320 H   0  0  0  0  0  0  0  0  0  0  0  0
    2.3360    4.7080   -3.6180 H   0  0  0  0  0  0  0  0  0  0  0  0
    0.1960    0.9320   -1.9860 H   0  0  0  0  0  0  0  0  0  0  0  0
   -1.7240    0.6910   -0.8400 H   0  0  0  0  0  0  0  0  0  0  0  0
   -3.3530   -1.6190    0.0170 H   0  0  0  0  0  0  0  0  0  0  0  0
   -4.0150    1.3390   -0.3300 H   0  0  0  0  0  0  0  0  0  0  0  0
   -3.9080    0.4410    1.1760 H   0  0  0  0  0  0  0  0  0  0  0  0
   -5.9120   -0.8570    0.6170 H   0  0  0  0  0  0  0  0  0  0  0  0
   -6.2690    0.8650    0.4760 H   0  0  0  0  0  0  0  0  0  0  0  0
   -7.1160   -0.3540   -1.3780 H   0  0  0  0  0  0  0  0  0  0  0  0
   -5.5930   -2.1870   -1.4560 H   0  0  0  0  0  0  0  0  0  0  0  0
   -5.7380   -1.3820   -3.0140 H   0  0  0  0  0  0  0  0  0  0  0  0
   -3.6620   -0.1380   -2.6330 H   0  0  0  0  0  0  0  0  0  0  0  0
   -3.3540   -1.8490   -2.4030 H   0  0  0  0  0  0  0  0  0  0  0  0
    1.3340   -3.2880    0.8300 H   0  0  0  0  0  0  0  0  0  0  0  0
    0.6210   -2.8990    4.2560 H   0  0  0  0  0  0  0  0  0  0  0  0
    0.9170   -4.0430    2.9660 H   0  0  0  0  0  0  0  0  0  0  0  0
  1 33  1  0  0  0  0
  1 34  1  0  0  0  0
  1 35  1  0  0  0  0
  1  2  1  0  0  0  0
  2 36  1  0  0  0  0
  2 37  1  0  0  0  0
  2  3  1  0  0  0  0
  3  4  1  0  0  0  0
  4 38  1  0  0  0  0
  4 39  1  0  0  0  0
  4  5  1  0  0  0  0
  5 40  1  0  0  0  0
  5 41  1  0  0  0  0
  5 42  1  0  0  0  0
  3  6  1  0  0  0  0
  6 43  1  0  0  0  0
  6 44  1  0  0  0  0
  6  7  1  0  0  0  0
  7 45  1  0  0  0  0
  7 46  1  0  0  0  0
  7  8  1  0  0  0  0
  8  9  1  0  0  0  0
  9 10  2  0  0  0  0
 10 47  1  0  0  0  0
 10 11  1  0  0  0  0
 11 48  1  0  0  0  0
 11 12  2  0  0  0  0
 12 13  1  0  0  0  0
 13 49  1  0  0  0  0
 13 14  2  0  0  0  0
 14  9  1  0  0  0  0
 14 50  1  0  0  0  0
 12 15  1  0  0  0  0
 15 16  2  0  0  0  0
 16 51  1  0  0  0  0
 16 17  1  0  0  0  0
 17 18  1  0  0  0  0
 18 19  2  0  0  0  0
 18 20  1  0  0  0  0
 20 52  1  0  0  0  0
 20 21  1  0  0  0  0
 21 53  1  0  0  0  0
 21 22  1  0  0  0  0
 22 54  1  0  0  0  0
 22 55  1  0  0  0  0
 22 23  1  0  0  0  0
 23 56  1  0  0  0  0
 23 57  1  0  0  0  0
 23 24  1  0  0  0  0
 24 58  1  0  0  0  0
 24 25  1  0  0  0  0
 25 59  1  0  0  0  0
 25 60  1  0  0  0  0
 25 26  1  0  0  0  0
 26 21  1  0  0  0  0
 26 61  1  0  0  0  0
 26 62  1  0  0  0  0
 17 27  2  0  0  0  0
 27 28  1  0  0  0  0
 28 63  1  0  0  0  0
 28 29  1  0  0  0  0
 29 30  2  0  0  0  0
 29 31  1  0  0  0  0
 31 64  1  0  0  0  0
 31 65  1  0  0  0  0
 27 32  1  0  0  0  0
 32 15  1  0  0  0  0
M  END
>  <LOGBIO>
7.4600

>  <PRED_LOGBIO>
7.7200

>  <XV_RES>
-0.2380

>  <WHL_TMPL>
3

>  <ANCH>
2-3;33-28

$$$$
ROW90
  -MTS-   01071500393D 0   0.00000     0.00000     0

 47 49  0  0  0  0  0  0  0  0999 V2000
    0.8250   -3.0890    3.2850 N   0  0  0  0  0  0  0  0  0  0  0  0
    0.9730   -2.0830    2.4270 C   0  0  0  0  0  0  0  0  0  0  0  0
    0.8600   -0.9030    2.8220 O   0  0  0  0  0  0  0  0  0  0  0  0
    1.2420   -2.3340    1.1490 N   0  0  0  0  0  0  0  0  0  0  0  0
    1.3950   -1.2980    0.2650 C   0  0  0  0  0  0  0  0  0  0  0  0
    2.8950   -0.4510   -0.1430 S   0  0  0  0  0  0  0  0  0  0  0  0
    2.1910    0.6800   -1.3080 C   0  0  0  0  0  0  0  0  0  0  0  0
    0.8830    0.3920   -1.3510 C   0  0  0  0  0  0  0  0  0  0  0  0
    0.4410   -0.7140   -0.4720 C   0  0  0  0  0  0  0  0  0  0  0  0
   -0.9730   -1.1480   -0.4110 C   0  0  0  0  0  0  0  0  0  0  0  0
   -1.2450   -2.3200   -0.1560 O   0  0  0  0  0  0  0  0  0  0  0  0
   -1.9480   -0.2710   -0.6310 N   0  0  0  0  0  0  0  0  0  0  0  0
    2.9000    1.7280   -2.0750 C   0  0  0  0  0  0  0  0  0  0  0  0
    4.2690    1.5970   -2.3400 C   0  0  0  0  0  0  0  0  0  0  0  0
    4.9390    2.5880   -3.0660 C   0  0  0  0  0  0  0  0  0  0  0  0
    4.2420    3.7110   -3.5270 C   0  0  0  0  0  0  0  0  0  0  0  0
    4.9660    4.7800   -4.3100 C   0  0  0  0  0  0  0  0  0  0  0  0
    4.9080    4.4620   -5.7440 N   0  0  0  0  0  0  0  0  0  0  0  0
    5.6130    5.5030   -6.5060 C   0  0  0  0  0  0  0  0  0  0  0  0
    7.1050    5.1720   -6.6890 C   0  0  0  0  0  0  0  0  0  0  0  0
    7.5720    5.8180   -8.0060 C   0  0  0  0  0  0  0  0  0  0  0  0
    6.2710    6.2560   -8.7030 C   0  0  0  0  0  0  0  0  0  0  0  0
    5.0930    5.6100   -7.9510 C   0  0  0  0  0  0  0  0  0  0  0  0
    2.8740    3.8420   -3.2620 C   0  0  0  0  0  0  0  0  0  0  0  0
    2.2030    2.8510   -2.5360 C   0  0  0  0  0  0  0  0  0  0  0  0
    1.6320   -3.6080    3.5980 H   0  0  0  0  0  0  0  0  0  0  0  0
   -0.0950   -3.3330    3.6230 H   0  0  0  0  0  0  0  0  0  0  0  0
    1.3340   -3.2880    0.8300 H   0  0  0  0  0  0  0  0  0  0  0  0
    0.1960    0.9320   -1.9860 H   0  0  0  0  0  0  0  0  0  0  0  0
   -2.9130   -0.5670   -0.5890 H   0  0  0  0  0  0  0  0  0  0  0  0
   -1.7240    0.6910   -0.8400 H   0  0  0  0  0  0  0  0  0  0  0  0
    4.8080    0.7310   -1.9840 H   0  0  0  0  0  0  0  0  0  0  0  0
    5.9950    2.4860   -3.2710 H   0  0  0  0  0  0  0  0  0  0  0  0
    6.0040    4.8240   -3.9890 H   0  0  0  0  0  0  0  0  0  0  0  0
    4.4910    5.7430   -4.1330 H   0  0  0  0  0  0  0  0  0  0  0  0
    3.9440    4.4210   -6.0410 H   0  0  0  0  0  0  0  0  0  0  0  0
    5.4660    6.4270   -5.9510 H   0  0  0  0  0  0  0  0  0  0  0  0
    7.2320    4.0930   -6.7490 H   0  0  0  0  0  0  0  0  0  0  0  0
    7.6730    5.5890   -5.8590 H   0  0  0  0  0  0  0  0  0  0  0  0
    8.2220    6.6710   -7.8160 H   0  0  0  0  0  0  0  0  0  0  0  0
    8.1250    5.1080   -8.6170 H   0  0  0  0  0  0  0  0  0  0  0  0
    6.1810    7.3390   -8.6560 H   0  0  0  0  0  0  0  0  0  0  0  0
    6.2780    5.9070   -9.7340 H   0  0  0  0  0  0  0  0  0  0  0  0
    4.8500    4.6300   -8.3590 H   0  0  0  0  0  0  0  0  0  0  0  0
    4.1990    6.2280   -8.0070 H   0  0  0  0  0  0  0  0  0  0  0  0
    2.3360    4.7080   -3.6180 H   0  0  0  0  0  0  0  0  0  0  0  0
    1.1470    2.9530   -2.3320 H   0  0  0  0  0  0  0  0  0  0  0  0
  1 26  1  0  0  0  0
  1 27  1  0  0  0  0
  1  2  1  0  0  0  0
  2  3  2  0  0  0  0
  2  4  1  0  0  0  0
  4 28  1  0  0  0  0
  4  5  1  0  0  0  0
  5  6  1  0  0  0  0
  6  7  1  0  0  0  0
  7  8  2  0  0  0  0
  8 29  1  0  0  0  0
  8  9  1  0  0  0  0
  9  5  2  0  0  0  0
  9 10  1  0  0  0  0
 10 11  2  0  0  0  0
 10 12  1  0  0  0  0
 12 30  1  0  0  0  0
 12 31  1  0  0  0  0
  7 13  1  0  0  0  0
 13 14  2  0  0  0  0
 14 32  1  0  0  0  0
 14 15  1  0  0  0  0
 15 33  1  0  0  0  0
 15 16  2  0  0  0  0
 16 17  1  0  0  0  0
 17 34  1  0  0  0  0
 17 35  1  0  0  0  0
 17 18  1  0  0  0  0
 18 36  1  0  0  0  0
 18 19  1  0  0  0  0
 19 37  1  0  0  0  0
 19 20  1  0  0  0  0
 20 38  1  0  0  0  0
 20 39  1  0  0  0  0
 20 21  1  0  0  0  0
 21 40  1  0  0  0  0
 21 41  1  0  0  0  0
 21 22  1  0  0  0  0
 22 42  1  0  0  0  0
 22 43  1  0  0  0  0
 22 23  1  0  0  0  0
 23 19  1  0  0  0  0
 23 44  1  0  0  0  0
 23 45  1  0  0  0  0
 16 24  1  0  0  0  0
 24 46  1  0  0  0  0
 24 25  2  0  0  0  0
 25 13  1  0  0  0  0
 25 47  1  0  0  0  0
M  END
>  <LOGBIO>
7.4100

>  <PRED_LOGBIO>
7.5000

>  <XV_RES>
0.0710

>  <WHL_TMPL>
3

>  <ANCH>
25-44;14-15

$$$$
ROW91
  -MTS-   01071500393D 0   0.00000     0.00000     0

 50 55  0  0  0  0  0  0  0  0999 V2000
   -5.6390   -0.5140    2.8470 O   0  0  0  0  0  0  0  0  0  0  0  0
   -4.4250    0.0940    2.6640 C   0  0  0  0  0  0  0  0  0  0  0  0
   -4.3150    1.4850    2.7750 C   0  0  0  0  0  0  0  0  0  0  0  0
   -3.0750    2.1060    2.5870 C   0  0  0  0  0  0  0  0  0  0  0  0
   -1.9440    1.3360    2.2890 C   0  0  0  0  0  0  0  0  0  0  0  0
   -2.0540   -0.0550    2.1770 C   0  0  0  0  0  0  0  0  0  0  0  0
   -3.2950   -0.6760    2.3650 C   0  0  0  0  0  0  0  0  0  0  0  0
   -0.7050   -0.5740    1.8590 C   0  0  0  0  0  0  0  0  0  0  0  0
   -0.2050   -1.8620    1.6360 C   0  0  0  0  0  0  0  0  0  0  0  0
   -0.8020   -3.2170    1.6250 C   0  0  0  0  0  0  0  0  0  0  0  0
   -1.9840   -3.4840    1.8350 O   0  0  0  0  0  0  0  0  0  0  0  0
    0.1570   -4.0970    1.3500 N   0  0  0  0  0  0  0  0  0  0  0  0
    1.3340   -3.5050    1.1720 C   0  0  0  0  0  0  0  0  0  0  0  0
    2.3930   -4.0720    0.9070 O   0  0  0  0  0  0  0  0  0  0  0  0
    1.1520   -2.0460    1.3480 C   0  0  0  0  0  0  0  0  0  0  0  0
    2.0100   -0.9420    1.2830 C   0  0  0  0  0  0  0  0  0  0  0  0
    1.5100    0.3470    1.5060 C   0  0  0  0  0  0  0  0  0  0  0  0
    0.1530    0.5310    1.7940 C   0  0  0  0  0  0  0  0  0  0  0  0
   -0.5970    1.7020    2.0550 N   0  0  0  0  0  0  0  0  0  0  0  0
   -0.0650    3.0720    2.0810 C   0  0  0  0  0  0  0  0  0  0  0  0
   -0.1610    3.6810    0.6830 C   0  0  0  0  0  0  0  0  0  0  0  0
    0.4980    5.3770    0.7140 S   0  0  0  0  0  0  0  0  0  0  0  0
    0.3870    6.0830   -0.9050 C   0  0  0  0  0  0  0  0  0  0  0  0
   -0.6400    6.7660   -1.3780 N   0  0  0  0  0  0  0  0  0  0  0  0
   -0.3070    7.1530   -2.7350 N   0  0  0  0  0  0  0  0  0  0  0  0
    0.8990    6.6760   -2.9840 C   0  0  0  0  0  0  0  0  0  0  0  0
    1.3520    6.0120   -1.8750 N   0  0  0  0  0  0  0  0  0  0  0  0
    3.4450   -1.1370    0.9790 C   0  0  0  0  0  0  0  0  0  0  0  0
    3.8380   -1.5840   -0.2880 C   0  0  0  0  0  0  0  0  0  0  0  0
    5.1950   -1.7680   -0.5750 C   0  0  0  0  0  0  0  0  0  0  0  0
    6.1600   -1.5060    0.4040 C   0  0  0  0  0  0  0  0  0  0  0  0
    5.7680   -1.0600    1.6720 C   0  0  0  0  0  0  0  0  0  0  0  0
    4.4100   -0.8750    1.9590 C   0  0  0  0  0  0  0  0  0  0  0  0
    3.9220   -0.3190    3.5340 Cl  0  0  0  0  0  0  0  0  0  0  0  0
   -5.7710   -0.7530    3.7780 H   0  0  0  0  0  0  0  0  0  0  0  0
   -5.1870    2.0790    3.0050 H   0  0  0  0  0  0  0  0  0  0  0  0
   -2.9900    3.1790    2.6730 H   0  0  0  0  0  0  0  0  0  0  0  0
   -3.3800   -1.7500    2.2790 H   0  0  0  0  0  0  0  0  0  0  0  0
    0.0080   -5.0940    1.2840 H   0  0  0  0  0  0  0  0  0  0  0  0
    2.1720    1.1990    1.4560 H   0  0  0  0  0  0  0  0  0  0  0  0
    0.9760    3.0510    2.3960 H   0  0  0  0  0  0  0  0  0  0  0  0
   -0.6440    3.6730    2.7790 H   0  0  0  0  0  0  0  0  0  0  0  0
   -1.2020    3.7020    0.3670 H   0  0  0  0  0  0  0  0  0  0  0  0
    0.4180    3.0800   -0.0150 H   0  0  0  0  0  0  0  0  0  0  0  0
    1.4400    6.7910   -3.9110 H   0  0  0  0  0  0  0  0  0  0  0  0
    2.2450    5.5480   -1.7870 H   0  0  0  0  0  0  0  0  0  0  0  0
    3.0940   -1.7870   -1.0440 H   0  0  0  0  0  0  0  0  0  0  0  0
    5.4980   -2.1120   -1.5530 H   0  0  0  0  0  0  0  0  0  0  0  0
    7.2070   -1.6480    0.1810 H   0  0  0  0  0  0  0  0  0  0  0  0
    6.5120   -0.8590    2.4280 H   0  0  0  0  0  0  0  0  0  0  0  0
  1 35  1  0  0  0  0
  1  2  1  0  0  0  0
  2  3  2  0  0  0  0
  3 36  1  0  0  0  0
  3  4  1  0  0  0  0
  4 37  1  0  0  0  0
  4  5  2  0  0  0  0
  5  6  1  0  0  0  0
  6  7  2  0  0  0  0
  7  2  1  0  0  0  0
  7 38  1  0  0  0  0
  6  8  1  0  0  0  0
  8  9  2  0  0  0  0
  9 10  1  0  0  0  0
 10 11  2  0  0  0  0
 10 12  1  0  0  0  0
 12 39  1  0  0  0  0
 12 13  1  0  0  0  0
 13 14  2  0  0  0  0
 13 15  1  0  0  0  0
 15  9  1  0  0  0  0
 15 16  2  0  0  0  0
 16 17  1  0  0  0  0
 17 40  1  0  0  0  0
 17 18  2  0  0  0  0
 18  8  1  0  0  0  0
 18 19  1  0  0  0  0
 19  5  1  0  0  0  0
 19 20  1  0  0  0  0
 20 41  1  0  0  0  0
 20 42  1  0  0  0  0
 20 21  1  0  0  0  0
 21 43  1  0  0  0  0
 21 44  1  0  0  0  0
 21 22  1  0  0  0  0
 22 23  1  0  0  0  0
 23 24  2  0  0  0  0
 24 25  1  0  0  0  0
 25 26  2  0  0  0  0
 26 45  1  0  0  0  0
 26 27  1  0  0  0  0
 27 23  1  0  0  0  0
 27 46  1  0  0  0  0
 16 28  1  0  0  0  0
 28 29  2  0  0  0  0
 29 47  1  0  0  0  0
 29 30  1  0  0  0  0
 30 48  1  0  0  0  0
 30 31  2  0  0  0  0
 31 49  1  0  0  0  0
 31 32  1  0  0  0  0
 32 50  1  0  0  0  0
 32 33  2  0  0  0  0
 33 28  1  0  0  0  0
 33 34  1  0  0  0  0
M  END
>  <LOGBIO>
6.3800

>  <PRED_LOGBIO>
6.1900

>  <XV_RES>
0.1830

>  <WHL_TMPL>
1

>  <ANCH>
6-7;21-22

$$$$
ROW92
  -MTS-   01071500393D 0   0.00000     0.00000     0

 44 46  0  0  1  0  0  0  0  0999 V2000
    0.8250   -3.0890    3.2850 N   0  0  0  0  0  0  0  0  0  0  0  0
    0.9730   -2.0830    2.4270 C   0  0  0  0  0  0  0  0  0  0  0  0
    0.8600   -0.9030    2.8220 O   0  0  0  0  0  0  0  0  0  0  0  0
    1.2420   -2.3340    1.1490 N   0  0  0  0  0  0  0  0  0  0  0  0
    1.3950   -1.2980    0.2650 C   0  0  0  0  0  0  0  0  0  0  0  0
    2.8950   -0.4510   -0.1430 S   0  0  0  0  0  0  0  0  0  0  0  0
    2.1910    0.6800   -1.3080 C   0  0  0  0  0  0  0  0  0  0  0  0
    0.8830    0.3920   -1.3510 C   0  0  0  0  0  0  0  0  0  0  0  0
    0.4410   -0.7140   -0.4720 C   0  0  0  0  0  0  0  0  0  0  0  0
   -0.9730   -1.1480   -0.4110 C   0  0  0  0  0  0  0  0  0  0  0  0
   -1.2450   -2.3200   -0.1560 O   0  0  0  0  0  0  0  0  0  0  0  0
   -1.9480   -0.2710   -0.6310 N   0  0  0  0  0  0  0  0  0  0  0  0
   -3.3520   -0.7030   -0.5700 C   0  0  2  0  0  0  0  0  0  0  0  0
   -4.0280   -0.4850   -1.9350 C   0  0  0  0  0  0  0  0  0  0  0  0
   -5.5450   -0.7390   -1.8570 C   0  0  0  0  0  0  0  0  0  0  0  0
   -6.1830    0.0320   -0.6860 C   0  0  0  0  0  0  0  0  0  0  0  0
   -5.5180   -0.2790    0.5870 N   0  0  0  0  0  0  0  0  0  0  0  0
   -4.0910    0.0680    0.5400 C   0  0  0  0  0  0  0  0  0  0  0  0
    2.9000    1.7280   -2.0750 C   0  0  0  0  0  0  0  0  0  0  0  0
    4.2690    1.5970   -2.3400 C   0  0  0  0  0  0  0  0  0  0  0  0
    4.9390    2.5880   -3.0660 C   0  0  0  0  0  0  0  0  0  0  0  0
    4.2420    3.7110   -3.5270 C   0  0  0  0  0  0  0  0  0  0  0  0
    2.8740    3.8420   -3.2620 C   0  0  0  0  0  0  0  0  0  0  0  0
    2.2030    2.8510   -2.5360 C   0  0  0  0  0  0  0  0  0  0  0  0
    1.6320   -3.6080    3.5980 H   0  0  0  0  0  0  0  0  0  0  0  0
   -0.0950   -3.3330    3.6230 H   0  0  0  0  0  0  0  0  0  0  0  0
    1.3340   -3.2880    0.8300 H   0  0  0  0  0  0  0  0  0  0  0  0
    0.1960    0.9320   -1.9860 H   0  0  0  0  0  0  0  0  0  0  0  0
   -1.7240    0.6910   -0.8400 H   0  0  0  0  0  0  0  0  0  0  0  0
   -3.3910   -1.7640   -0.3340 H   0  0  0  0  0  0  0  0  0  0  0  0
   -3.6240   -1.2440   -2.6020 H   0  0  0  0  0  0  0  0  0  0  0  0
   -3.8710    0.5500   -2.2310 H   0  0  0  0  0  0  0  0  0  0  0  0
   -5.6680   -1.7960   -1.6310 H   0  0  0  0  0  0  0  0  0  0  0  0
   -5.9970   -0.3880   -2.7820 H   0  0  0  0  0  0  0  0  0  0  0  0
   -7.2030   -0.3360   -0.5970 H   0  0  0  0  0  0  0  0  0  0  0  0
   -6.0770    1.0960   -0.8870 H   0  0  0  0  0  0  0  0  0  0  0  0
   -5.5640   -1.2820    0.6950 H   0  0  0  0  0  0  0  0  0  0  0  0
   -4.0420    1.1200    0.2660 H   0  0  0  0  0  0  0  0  0  0  0  0
   -3.6340   -0.1960    1.4920 H   0  0  0  0  0  0  0  0  0  0  0  0
    4.8080    0.7310   -1.9840 H   0  0  0  0  0  0  0  0  0  0  0  0
    5.9950    2.4860   -3.2710 H   0  0  0  0  0  0  0  0  0  0  0  0
    4.7600    4.4760   -4.0870 H   0  0  0  0  0  0  0  0  0  0  0  0
    2.3360    4.7080   -3.6180 H   0  0  0  0  0  0  0  0  0  0  0  0
    1.1470    2.9530   -2.3320 H   0  0  0  0  0  0  0  0  0  0  0  0
  1 25  1  0  0  0  0
  1 26  1  0  0  0  0
  1  2  1  0  0  0  0
  2  3  2  0  0  0  0
  2  4  1  0  0  0  0
  4 27  1  0  0  0  0
  4  5  1  0  0  0  0
  5  6  1  0  0  0  0
  6  7  1  0  0  0  0
  7  8  2  0  0  0  0
  8 28  1  0  0  0  0
  8  9  1  0  0  0  0
  9  5  2  0  0  0  0
  9 10  1  0  0  0  0
 10 11  2  0  0  0  0
 10 12  1  0  0  0  0
 12 29  1  0  0  0  0
 12 13  1  0  0  0  0
 13 30  1  0  0  0  0
 13 14  1  0  0  0  0
 14 31  1  0  0  0  0
 14 32  1  0  0  0  0
 14 15  1  0  0  0  0
 15 33  1  0  0  0  0
 15 34  1  0  0  0  0
 15 16  1  0  0  0  0
 16 35  1  0  0  0  0
 16 36  1  0  0  0  0
 16 17  1  0  0  0  0
 17 37  1  0  0  0  0
 17 18  1  0  0  0  0
 18 13  1  0  0  0  0
 18 38  1  0  0  0  0
 18 39  1  0  0  0  0
  7 19  1  0  0  0  0
 19 20  2  0  0  0  0
 20 40  1  0  0  0  0
 20 21  1  0  0  0  0
 21 41  1  0  0  0  0
 21 22  2  0  0  0  0
 22 42  1  0  0  0  0
 22 23  1  0  0  0  0
 23 43  1  0  0  0  0
 23 24  2  0  0  0  0
 24 19  1  0  0  0  0
 24 44  1  0  0  0  0
M  END
>  <LOGBIO>
6.7700

>  <PRED_LOGBIO>
7.8200

>  <XV_RES>
-1.1060

>  <WHL_TMPL>
3

>  <ANCH>
2-3;10-34

$$$$
ROW93
  -MTS-   01071500393D 0   0.00000     0.00000     0

 54 58  0  0  0  0  0  0  0  0999 V2000
    1.0820    4.8800   -1.5790 C   0  0  0  0  0  0  0  0  0  0  0  0
    0.3000    5.6920   -0.6360 N   0  0  0  0  0  0  0  0  0  0  0  0
    0.8320    7.0620   -0.6110 C   0  0  0  0  0  0  0  0  0  0  0  0
    0.3920    5.1050    0.7090 C   0  0  0  0  0  0  0  0  0  0  0  0
   -0.1610    3.6810    0.6830 C   0  0  0  0  0  0  0  0  0  0  0  0
   -0.0650    3.0720    2.0810 C   0  0  0  0  0  0  0  0  0  0  0  0
   -0.5970    1.7020    2.0550 N   0  0  0  0  0  0  0  0  0  0  0  0
   -1.9440    1.3360    2.2890 C   0  0  0  0  0  0  0  0  0  0  0  0
   -3.0750    2.1060    2.5870 C   0  0  0  0  0  0  0  0  0  0  0  0
   -4.3150    1.4840    2.7750 C   0  0  0  0  0  0  0  0  0  0  0  0
   -4.4250    0.0930    2.6640 C   0  0  0  0  0  0  0  0  0  0  0  0
   -5.6390   -0.5150    2.8470 O   0  0  0  0  0  0  0  0  0  0  0  0
   -3.2950   -0.6770    2.3650 C   0  0  0  0  0  0  0  0  0  0  0  0
   -2.0540   -0.0550    2.1770 C   0  0  0  0  0  0  0  0  0  0  0  0
   -0.7050   -0.5740    1.8590 C   0  0  0  0  0  0  0  0  0  0  0  0
   -0.2050   -1.8620    1.6360 C   0  0  0  0  0  0  0  0  0  0  0  0
   -0.8010   -3.2170    1.6250 C   0  0  0  0  0  0  0  0  0  0  0  0
   -1.9840   -3.4840    1.8350 O   0  0  0  0  0  0  0  0  0  0  0  0
    0.1570   -4.0970    1.3500 N   0  0  0  0  0  0  0  0  0  0  0  0
    1.3340   -3.5050    1.1720 C   0  0  0  0  0  0  0  0  0  0  0  0
    2.3930   -4.0720    0.9070 O   0  0  0  0  0  0  0  0  0  0  0  0
    1.1520   -2.0460    1.3480 C   0  0  0  0  0  0  0  0  0  0  0  0
    2.0100   -0.9420    1.2830 C   0  0  0  0  0  0  0  0  0  0  0  0
    1.5100    0.3470    1.5060 C   0  0  0  0  0  0  0  0  0  0  0  0
    0.1530    0.5310    1.7940 C   0  0  0  0  0  0  0  0  0  0  0  0
    3.4450   -1.1370    0.9790 C   0  0  0  0  0  0  0  0  0  0  0  0
    3.8380   -1.5840   -0.2880 C   0  0  0  0  0  0  0  0  0  0  0  0
    2.6390   -1.9110   -1.5060 Cl  0  0  0  0  0  0  0  0  0  0  0  0
    5.1950   -1.7680   -0.5750 C   0  0  0  0  0  0  0  0  0  0  0  0
    6.1600   -1.5060    0.4040 C   0  0  0  0  0  0  0  0  0  0  0  0
    5.7680   -1.0600    1.6720 C   0  0  0  0  0  0  0  0  0  0  0  0
    4.4100   -0.8750    1.9590 C   0  0  0  0  0  0  0  0  0  0  0  0
    3.9220   -0.3190    3.5340 Cl  0  0  0  0  0  0  0  0  0  0  0  0
    2.1230    4.8590   -1.2630 H   0  0  0  0  0  0  0  0  0  0  0  0
    1.0140    5.3140   -2.5750 H   0  0  0  0  0  0  0  0  0  0  0  0
    0.6880    3.8660   -1.5980 H   0  0  0  0  0  0  0  0  0  0  0  0
    1.8730    7.0410   -0.2950 H   0  0  0  0  0  0  0  0  0  0  0  0
    0.7640    7.4960   -1.6060 H   0  0  0  0  0  0  0  0  0  0  0  0
    0.2530    7.6630    0.0880 H   0  0  0  0  0  0  0  0  0  0  0  0
    1.4330    5.0840    1.0250 H   0  0  0  0  0  0  0  0  0  0  0  0
   -0.1870    5.7060    1.4070 H   0  0  0  0  0  0  0  0  0  0  0  0
   -1.2020    3.7020    0.3670 H   0  0  0  0  0  0  0  0  0  0  0  0
    0.4180    3.0800   -0.0150 H   0  0  0  0  0  0  0  0  0  0  0  0
    0.9760    3.0510    2.3970 H   0  0  0  0  0  0  0  0  0  0  0  0
   -0.6440    3.6730    2.7790 H   0  0  0  0  0  0  0  0  0  0  0  0
   -2.9900    3.1790    2.6730 H   0  0  0  0  0  0  0  0  0  0  0  0
   -5.1870    2.0780    3.0050 H   0  0  0  0  0  0  0  0  0  0  0  0
   -5.7710   -0.7530    3.7780 H   0  0  0  0  0  0  0  0  0  0  0  0
   -3.3800   -1.7500    2.2790 H   0  0  0  0  0  0  0  0  0  0  0  0
    0.0090   -5.0940    1.2840 H   0  0  0  0  0  0  0  0  0  0  0  0
    2.1720    1.1990    1.4560 H   0  0  0  0  0  0  0  0  0  0  0  0
    5.4980   -2.1120   -1.5530 H   0  0  0  0  0  0  0  0  0  0  0  0
    7.2070   -1.6480    0.1810 H   0  0  0  0  0  0  0  0  0  0  0  0
    6.5120   -0.8590    2.4280 H   0  0  0  0  0  0  0  0  0  0  0  0
  1 34  1  0  0  0  0
  1 35  1  0  0  0  0
  1 36  1  0  0  0  0
  1  2  1  0  0  0  0
  2  3  1  0  0  0  0
  3 37  1  0  0  0  0
  3 38  1  0  0  0  0
  3 39  1  0  0  0  0
  2  4  1  0  0  0  0
  4 40  1  0  0  0  0
  4 41  1  0  0  0  0
  4  5  1  0  0  0  0
  5 42  1  0  0  0  0
  5 43  1  0  0  0  0
  5  6  1  0  0  0  0
  6 44  1  0  0  0  0
  6 45  1  0  0  0  0
  6  7  1  0  0  0  0
  7  8  1  0  0  0  0
  8  9  2  0  0  0  0
  9 46  1  0  0  0  0
  9 10  1  0  0  0  0
 10 47  1  0  0  0  0
 10 11  2  0  0  0  0
 11 12  1  0  0  0  0
 12 48  1  0  0  0  0
 11 13  1  0  0  0  0
 13 49  1  0  0  0  0
 13 14  2  0  0  0  0
 14  8  1  0  0  0  0
 14 15  1  0  0  0  0
 15 16  2  0  0  0  0
 16 17  1  0  0  0  0
 17 18  2  0  0  0  0
 17 19  1  0  0  0  0
 19 50  1  0  0  0  0
 19 20  1  0  0  0  0
 20 21  2  0  0  0  0
 20 22  1  0  0  0  0
 22 16  1  0  0  0  0
 22 23  2  0  0  0  0
 23 24  1  0  0  0  0
 24 51  1  0  0  0  0
 24 25  2  0  0  0  0
 25  7  1  0  0  0  0
 25 15  1  0  0  0  0
 23 26  1  0  0  0  0
 26 27  2  0  0  0  0
 27 28  1  0  0  0  0
 27 29  1  0  0  0  0
 29 52  1  0  0  0  0
 29 30  2  0  0  0  0
 30 53  1  0  0  0  0
 30 31  1  0  0  0  0
 31 54  1  0  0  0  0
 31 32  2  0  0  0  0
 32 26  1  0  0  0  0
 32 33  1  0  0  0  0
M  END
>  <LOGBIO>
7.0200

>  <PRED_LOGBIO>
6.7200

>  <XV_RES>
0.3490

>  <WHL_TMPL>
1

>  <ANCH>
6-7;40-41

$$$$
ROW94
  -MTS-   01071500393D 0   0.00000     0.00000     0

 41 44  0  0  0  0  0  0  0  0999 V2000
   -6.3290    1.3120    6.2760 O   0  0  0  0  0  0  0  0  0  0  0  0
   -5.9360    0.8680    4.9750 C   0  0  0  0  0  0  0  0  0  0  0  0
   -4.4160    0.7180    4.9250 C   0  0  0  0  0  0  0  0  0  0  0  0
   -4.0130    0.2610    3.5870 N   0  0  0  0  0  0  0  0  0  0  0  0
   -2.5510    0.1180    3.5390 C   0  0  0  0  0  0  0  0  0  0  0  0
   -2.1360   -0.3520    2.1650 C   0  0  0  0  0  0  0  0  0  0  0  0
   -2.5940    0.8900    2.3750 C   0  0  0  0  0  0  0  0  0  0  0  0
   -1.6690    2.0430    2.3010 C   0  0  0  0  0  0  0  0  0  0  0  0
   -1.8680    3.3380    2.4650 N   0  0  0  0  0  0  0  0  0  0  0  0
   -0.5820    3.9780    2.2700 N   0  0  0  0  0  0  0  0  0  0  0  0
    0.2870    3.0070    2.0040 C   0  0  0  0  0  0  0  0  0  0  0  0
    1.5050    3.1680    1.7770 O   0  0  0  0  0  0  0  0  0  0  0  0
   -0.3450    1.8370    2.0180 N   0  0  0  0  0  0  0  0  0  0  0  0
    0.1530    0.5310    1.7940 C   0  0  0  0  0  0  0  0  0  0  0  0
    1.5110    0.3470    1.5060 C   0  0  0  0  0  0  0  0  0  0  0  0
    2.0100   -0.9420    1.2830 C   0  0  0  0  0  0  0  0  0  0  0  0
    1.1520   -2.0460    1.3480 C   0  0  0  0  0  0  0  0  0  0  0  0
   -0.2060   -1.8620    1.6360 C   0  0  0  0  0  0  0  0  0  0  0  0
   -0.7050   -0.5730    1.8590 C   0  0  0  0  0  0  0  0  0  0  0  0
    3.4450   -1.1370    0.9790 C   0  0  0  0  0  0  0  0  0  0  0  0
    3.9420   -1.5590   -0.1920 C   0  0  0  0  0  0  0  0  0  0  0  0
    5.4120   -1.6010   -0.0290 C   0  0  0  0  0  0  0  0  0  0  0  0
    5.6650   -1.2010    1.2250 C   0  0  0  0  0  0  0  0  0  0  0  0
    4.4790   -0.9150    1.8500 N   0  0  0  0  0  0  0  0  0  0  0  0
   -7.2920    1.4150    6.3330 H   0  0  0  0  0  0  0  0  0  0  0  0
   -6.4020   -0.0930    4.7640 H   0  0  0  0  0  0  0  0  0  0  0  0
   -6.2540    1.5960    4.2320 H   0  0  0  0  0  0  0  0  0  0  0  0
   -3.9500    1.6790    5.1350 H   0  0  0  0  0  0  0  0  0  0  0  0
   -4.0980   -0.0100    5.6680 H   0  0  0  0  0  0  0  0  0  0  0  0
   -4.4450   -0.6300    3.3920 H   0  0  0  0  0  0  0  0  0  0  0  0
   -2.0850    1.0780    3.7500 H   0  0  0  0  0  0  0  0  0  0  0  0
   -2.2330   -0.6100    4.2820 H   0  0  0  0  0  0  0  0  0  0  0  0
   -3.6380    1.0490    2.5980 H   0  0  0  0  0  0  0  0  0  0  0  0
   -0.3840    4.9670    2.3260 H   0  0  0  0  0  0  0  0  0  0  0  0
    2.1730    1.1990    1.4560 H   0  0  0  0  0  0  0  0  0  0  0  0
    1.5370   -3.0400    1.1760 H   0  0  0  0  0  0  0  0  0  0  0  0
   -0.8680   -2.7130    1.6860 H   0  0  0  0  0  0  0  0  0  0  0  0
    3.3800   -1.8160   -1.0780 H   0  0  0  0  0  0  0  0  0  0  0  0
    6.1370   -1.8950   -0.7730 H   0  0  0  0  0  0  0  0  0  0  0  0
    6.6450   -1.1170    1.6700 H   0  0  0  0  0  0  0  0  0  0  0  0
    4.3830   -0.5930    2.8020 H   0  0  0  0  0  0  0  0  0  0  0  0
  1 25  1  0  0  0  0
  1  2  1  0  0  0  0
  2 26  1  0  0  0  0
  2 27  1  0  0  0  0
  2  3  1  0  0  0  0
  3 28  1  0  0  0  0
  3 29  1  0  0  0  0
  3  4  1  0  0  0  0
  4 30  1  0  0  0  0
  4  5  1  0  0  0  0
  5 31  1  0  0  0  0
  5 32  1  0  0  0  0
  5  6  1  0  0  0  0
  6  7  2  0  0  0  0
  7 33  1  0  0  0  0
  7  8  1  0  0  0  0
  8  9  2  0  0  0  0
  9 10  1  0  0  0  0
 10 34  1  0  0  0  0
 10 11  1  0  0  0  0
 11 12  2  0  0  0  0
 11 13  1  0  0  0  0
 13  8  1  0  0  0  0
 13 14  1  0  0  0  0
 14 15  1  0  0  0  0
 15 35  1  0  0  0  0
 15 16  2  0  0  0  0
 16 17  1  0  0  0  0
 17 36  1  0  0  0  0
 17 18  2  0  0  0  0
 18 37  1  0  0  0  0
 18 19  1  0  0  0  0
 19  6  1  0  0  0  0
 19 14  2  0  0  0  0
 16 20  1  0  0  0  0
 20 21  2  0  0  0  0
 21 38  1  0  0  0  0
 21 22  1  0  0  0  0
 22 39  1  0  0  0  0
 22 23  2  0  0  0  0
 23 40  1  0  0  0  0
 23 24  1  0  0  0  0
 24 20  1  0  0  0  0
 24 41  1  0  0  0  0
M  END
>  <LOGBIO>
7.5200

>  <PRED_LOGBIO>
6.8200

>  <XV_RES>
0.8110

>  <WHL_TMPL>
1

>  <ANCH>
6-29;27-28

$$$$
ROW95
  -MTS-   01071500393D 0   0.00000     0.00000     0

 34 37  0  0  0  0  0  0  0  0999 V2000
   -3.9740    0.2460    3.5890 O   0  0  0  0  0  0  0  0  0  0  0  0
   -2.5520    0.1040    3.5430 C   0  0  0  0  0  0  0  0  0  0  0  0
   -2.1360   -0.3520    2.1650 C   0  0  0  0  0  0  0  0  0  0  0  0
   -2.5940    0.8900    2.3750 C   0  0  0  0  0  0  0  0  0  0  0  0
   -1.6690    2.0430    2.3010 C   0  0  0  0  0  0  0  0  0  0  0  0
   -1.8680    3.3380    2.4650 N   0  0  0  0  0  0  0  0  0  0  0  0
   -0.5820    3.9780    2.2700 N   0  0  0  0  0  0  0  0  0  0  0  0
    0.2870    3.0070    2.0040 C   0  0  0  0  0  0  0  0  0  0  0  0
    1.5050    3.1680    1.7770 O   0  0  0  0  0  0  0  0  0  0  0  0
   -0.3450    1.8370    2.0180 N   0  0  0  0  0  0  0  0  0  0  0  0
    0.1530    0.5310    1.7940 C   0  0  0  0  0  0  0  0  0  0  0  0
    1.5110    0.3470    1.5060 C   0  0  0  0  0  0  0  0  0  0  0  0
    2.0100   -0.9420    1.2830 C   0  0  0  0  0  0  0  0  0  0  0  0
    1.1520   -2.0460    1.3480 C   0  0  0  0  0  0  0  0  0  0  0  0
   -0.2060   -1.8620    1.6360 C   0  0  0  0  0  0  0  0  0  0  0  0
   -0.7050   -0.5730    1.8590 C   0  0  0  0  0  0  0  0  0  0  0  0
    3.4450   -1.1370    0.9790 C   0  0  0  0  0  0  0  0  0  0  0  0
    3.8500   -1.5830   -0.2850 C   0  0  0  0  0  0  0  0  0  0  0  0
    5.2130   -1.7600   -0.5490 C   0  0  0  0  0  0  0  0  0  0  0  0
    6.1190   -1.5030    0.4050 N   0  0  0  0  0  0  0  0  0  0  0  0
    5.7680   -1.0740    1.6250 C   0  0  0  0  0  0  0  0  0  0  0  0
    4.4190   -0.8780    1.9510 C   0  0  0  0  0  0  0  0  0  0  0  0
   -4.2660    0.5390    4.4670 H   0  0  0  0  0  0  0  0  0  0  0  0
   -2.0840    1.0610    3.7650 H   0  0  0  0  0  0  0  0  0  0  0  0
   -2.2370   -0.6330    4.2790 H   0  0  0  0  0  0  0  0  0  0  0  0
   -3.6380    1.0490    2.5980 H   0  0  0  0  0  0  0  0  0  0  0  0
   -0.3840    4.9670    2.3260 H   0  0  0  0  0  0  0  0  0  0  0  0
    2.1730    1.1990    1.4560 H   0  0  0  0  0  0  0  0  0  0  0  0
    1.5370   -3.0400    1.1760 H   0  0  0  0  0  0  0  0  0  0  0  0
   -0.8680   -2.7130    1.6860 H   0  0  0  0  0  0  0  0  0  0  0  0
    3.1160   -1.7890   -1.0500 H   0  0  0  0  0  0  0  0  0  0  0  0
    5.5350   -2.1040   -1.5200 H   0  0  0  0  0  0  0  0  0  0  0  0
    6.5310   -0.8790    2.3640 H   0  0  0  0  0  0  0  0  0  0  0  0
    4.1360   -0.5330    2.9340 H   0  0  0  0  0  0  0  0  0  0  0  0
  1 23  1  0  0  0  0
  1  2  1  0  0  0  0
  2 24  1  0  0  0  0
  2 25  1  0  0  0  0
  2  3  1  0  0  0  0
  3  4  2  0  0  0  0
  4 26  1  0  0  0  0
  4  5  1  0  0  0  0
  5  6  2  0  0  0  0
  6  7  1  0  0  0  0
  7 27  1  0  0  0  0
  7  8  1  0  0  0  0
  8  9  2  0  0  0  0
  8 10  1  0  0  0  0
 10  5  1  0  0  0  0
 10 11  1  0  0  0  0
 11 12  1  0  0  0  0
 12 28  1  0  0  0  0
 12 13  2  0  0  0  0
 13 14  1  0  0  0  0
 14 29  1  0  0  0  0
 14 15  2  0  0  0  0
 15 30  1  0  0  0  0
 15 16  1  0  0  0  0
 16  3  1  0  0  0  0
 16 11  2  0  0  0  0
 13 17  1  0  0  0  0
 17 18  2  0  0  0  0
 18 31  1  0  0  0  0
 18 19  1  0  0  0  0
 19 32  1  0  0  0  0
 19 20  2  0  0  0  0
 20 21  1  0  0  0  0
 21 33  1  0  0  0  0
 21 22  2  0  0  0  0
 22 17  1  0  0  0  0
 22 34  1  0  0  0  0
M  END
>  <LOGBIO>
7.3000

>  <PRED_LOGBIO>
7.3500

>  <XV_RES>
-0.0490

>  <WHL_TMPL>
1

>  <ANCH>
6-29;19-20

$$$$
ROW96
  -MTS-   01071500393D 0   0.00000     0.00000     0

 44 46  0  0  1  0  0  0  0  0999 V2000
    0.8250   -3.0890    3.2850 N   0  0  0  0  0  0  0  0  0  0  0  0
    0.9730   -2.0830    2.4270 C   0  0  0  0  0  0  0  0  0  0  0  0
    0.8600   -0.9030    2.8220 O   0  0  0  0  0  0  0  0  0  0  0  0
    1.2420   -2.3340    1.1490 N   0  0  0  0  0  0  0  0  0  0  0  0
    1.3950   -1.2980    0.2650 C   0  0  0  0  0  0  0  0  0  0  0  0
    2.8950   -0.4510   -0.1430 S   0  0  0  0  0  0  0  0  0  0  0  0
    2.1910    0.6800   -1.3080 C   0  0  0  0  0  0  0  0  0  0  0  0
    0.8830    0.3920   -1.3510 C   0  0  0  0  0  0  0  0  0  0  0  0
    0.4410   -0.7140   -0.4720 C   0  0  0  0  0  0  0  0  0  0  0  0
   -0.9730   -1.1480   -0.4110 C   0  0  0  0  0  0  0  0  0  0  0  0
   -1.2450   -2.3200   -0.1560 O   0  0  0  0  0  0  0  0  0  0  0  0
   -1.9480   -0.2710   -0.6310 N   0  0  0  0  0  0  0  0  0  0  0  0
   -3.3520   -0.7030   -0.5700 C   0  0  1  0  0  0  0  0  0  0  0  0
   -4.0280   -0.4850   -1.9350 C   0  0  0  0  0  0  0  0  0  0  0  0
   -5.5450   -0.7390   -1.8570 C   0  0  0  0  0  0  0  0  0  0  0  0
   -6.1830    0.0320   -0.6860 C   0  0  0  0  0  0  0  0  0  0  0  0
   -5.5180   -0.2790    0.5870 N   0  0  0  0  0  0  0  0  0  0  0  0
   -4.0910    0.0680    0.5400 C   0  0  0  0  0  0  0  0  0  0  0  0
    2.9000    1.7280   -2.0750 C   0  0  0  0  0  0  0  0  0  0  0  0
    4.2690    1.5970   -2.3400 C   0  0  0  0  0  0  0  0  0  0  0  0
    4.9390    2.5880   -3.0660 C   0  0  0  0  0  0  0  0  0  0  0  0
    4.2420    3.7110   -3.5270 C   0  0  0  0  0  0  0  0  0  0  0  0
    2.8740    3.8420   -3.2620 C   0  0  0  0  0  0  0  0  0  0  0  0
    2.2030    2.8510   -2.5360 C   0  0  0  0  0  0  0  0  0  0  0  0
    1.6320   -3.6080    3.5980 H   0  0  0  0  0  0  0  0  0  0  0  0
   -0.0950   -3.3330    3.6230 H   0  0  0  0  0  0  0  0  0  0  0  0
    1.3340   -3.2880    0.8300 H   0  0  0  0  0  0  0  0  0  0  0  0
    0.1960    0.9320   -1.9860 H   0  0  0  0  0  0  0  0  0  0  0  0
   -1.7240    0.6910   -0.8400 H   0  0  0  0  0  0  0  0  0  0  0  0
   -3.3910   -1.7640   -0.3340 H   0  0  0  0  0  0  0  0  0  0  0  0
   -3.6240   -1.2440   -2.6020 H   0  0  0  0  0  0  0  0  0  0  0  0
   -3.8710    0.5500   -2.2310 H   0  0  0  0  0  0  0  0  0  0  0  0
   -5.6680   -1.7960   -1.6310 H   0  0  0  0  0  0  0  0  0  0  0  0
   -5.9970   -0.3880   -2.7820 H   0  0  0  0  0  0  0  0  0  0  0  0
   -7.2030   -0.3360   -0.5970 H   0  0  0  0  0  0  0  0  0  0  0  0
   -6.0770    1.0960   -0.8870 H   0  0  0  0  0  0  0  0  0  0  0  0
   -5.5640   -1.2820    0.6950 H   0  0  0  0  0  0  0  0  0  0  0  0
   -4.0420    1.1200    0.2660 H   0  0  0  0  0  0  0  0  0  0  0  0
   -3.6340   -0.1960    1.4920 H   0  0  0  0  0  0  0  0  0  0  0  0
    4.8080    0.7310   -1.9840 H   0  0  0  0  0  0  0  0  0  0  0  0
    5.9950    2.4860   -3.2710 H   0  0  0  0  0  0  0  0  0  0  0  0
    4.7600    4.4760   -4.0870 H   0  0  0  0  0  0  0  0  0  0  0  0
    2.3360    4.7080   -3.6180 H   0  0  0  0  0  0  0  0  0  0  0  0
    1.1470    2.9530   -2.3320 H   0  0  0  0  0  0  0  0  0  0  0  0
  1 25  1  0  0  0  0
  1 26  1  0  0  0  0
  1  2  1  0  0  0  0
  2  3  2  0  0  0  0
  2  4  1  0  0  0  0
  4 27  1  0  0  0  0
  4  5  1  0  0  0  0
  5  6  1  0  0  0  0
  6  7  1  0  0  0  0
  7  8  2  0  0  0  0
  8 28  1  0  0  0  0
  8  9  1  0  0  0  0
  9  5  2  0  0  0  0
  9 10  1  0  0  0  0
 10 11  2  0  0  0  0
 10 12  1  0  0  0  0
 12 29  1  0  0  0  0
 12 13  1  0  0  0  0
 13 30  1  0  0  0  0
 13 14  1  0  0  0  0
 14 31  1  0  0  0  0
 14 32  1  0  0  0  0
 14 15  1  0  0  0  0
 15 33  1  0  0  0  0
 15 34  1  0  0  0  0
 15 16  1  0  0  0  0
 16 35  1  0  0  0  0
 16 36  1  0  0  0  0
 16 17  1  0  0  0  0
 17 37  1  0  0  0  0
 17 18  1  0  0  0  0
 18 13  1  0  0  0  0
 18 38  1  0  0  0  0
 18 39  1  0  0  0  0
  7 19  1  0  0  0  0
 19 20  2  0  0  0  0
 20 40  1  0  0  0  0
 20 21  1  0  0  0  0
 21 41  1  0  0  0  0
 21 22  2  0  0  0  0
 22 42  1  0  0  0  0
 22 23  1  0  0  0  0
 23 43  1  0  0  0  0
 23 24  2  0  0  0  0
 24 19  1  0  0  0  0
 24 44  1  0  0  0  0
M  END
>  <LOGBIO>
8.1500

>  <PRED_LOGBIO>
7.8200

>  <XV_RES>
0.3800

>  <WHL_TMPL>
3

>  <ANCH>
2-3;10-34

$$$$
ROW97
  -MTS-   01071500393D 0   0.00000     0.00000     0

 50 54  0  0  0  0  0  0  0  0999 V2000
   -1.2450   -2.3200   -0.1560 O   0  0  0  0  0  0  0  0  0  0  0  0
   -0.9730   -1.1480   -0.4110 C   0  0  0  0  0  0  0  0  0  0  0  0
   -1.9480   -0.2710   -0.6310 N   0  0  0  0  0  0  0  0  0  0  0  0
   -3.2990   -0.6870   -0.5720 C   0  0  0  0  0  0  0  0  0  0  0  0
   -3.9620   -0.6290    0.5910 N   0  0  0  0  0  0  0  0  0  0  0  0
   -5.2420   -1.0120    0.6920 C   0  0  0  0  0  0  0  0  0  0  0  0
   -5.9350   -1.4910   -0.4260 C   0  0  0  0  0  0  0  0  0  0  0  0
   -5.2700   -1.5630   -1.6560 C   0  0  0  0  0  0  0  0  0  0  0  0
   -3.9320   -1.1550   -1.7300 C   0  0  0  0  0  0  0  0  0  0  0  0
   -3.2310   -1.2160   -2.9570 N   0  0  0  0  0  0  0  0  0  0  0  0
   -2.6490   -0.0270   -3.5960 C   0  0  0  0  0  0  0  0  0  0  0  0
   -1.2000   -0.2670   -4.0580 C   0  0  0  0  0  0  0  0  0  0  0  0
   -1.0930   -1.4830   -4.8770 N   0  0  0  0  0  0  0  0  0  0  0  0
   -1.5690   -2.6690   -4.1500 C   0  0  0  0  0  0  0  0  0  0  0  0
   -3.0260   -2.4730   -3.6910 C   0  0  0  0  0  0  0  0  0  0  0  0
    0.4350   -0.5320   -0.3850 C   0  0  0  0  0  0  0  0  0  0  0  0
    1.3710   -1.3320    0.1440 C   0  0  0  0  0  0  0  0  0  0  0  0
    2.9150   -0.6530   -0.3950 S   0  0  0  0  0  0  0  0  0  0  0  0
    2.1910    0.6800   -1.3080 C   0  0  0  0  0  0  0  0  0  0  0  0
    0.8860    0.5430   -1.1610 N   0  0  0  0  0  0  0  0  0  0  0  0
    2.9000    1.7280   -2.0750 C   0  0  0  0  0  0  0  0  0  0  0  0
    3.6000    2.7360   -1.4010 C   0  0  0  0  0  0  0  0  0  0  0  0
    4.2710    3.7280   -2.1270 C   0  0  0  0  0  0  0  0  0  0  0  0
    4.2420    3.7110   -3.5270 C   0  0  0  0  0  0  0  0  0  0  0  0
    4.8380    4.5960   -4.3870 O   0  0  0  0  0  0  0  0  0  0  0  0
    4.2860    4.3890   -5.6900 C   0  0  0  0  0  0  0  0  0  0  0  0
    3.7020    2.9640   -5.6790 C   0  0  0  0  0  0  0  0  0  0  0  0
    3.5420    2.7030   -4.2000 C   0  0  0  0  0  0  0  0  0  0  0  0
    2.8710    1.7120   -3.4750 C   0  0  0  0  0  0  0  0  0  0  0  0
   -1.7240    0.6910   -0.8400 H   0  0  0  0  0  0  0  0  0  0  0  0
   -5.7450   -0.9510    1.6460 H   0  0  0  0  0  0  0  0  0  0  0  0
   -6.9670   -1.7990   -0.3420 H   0  0  0  0  0  0  0  0  0  0  0  0
   -5.7800   -1.9290   -2.5340 H   0  0  0  0  0  0  0  0  0  0  0  0
   -3.2600    0.2570   -4.4510 H   0  0  0  0  0  0  0  0  0  0  0  0
   -2.6740    0.8060   -2.8980 H   0  0  0  0  0  0  0  0  0  0  0  0
   -0.5540   -0.3590   -3.1870 H   0  0  0  0  0  0  0  0  0  0  0  0
   -0.8570    0.5890   -4.6340 H   0  0  0  0  0  0  0  0  0  0  0  0
   -0.1310   -1.6200   -5.1500 H   0  0  0  0  0  0  0  0  0  0  0  0
   -1.5080   -3.5410   -4.7990 H   0  0  0  0  0  0  0  0  0  0  0  0
   -0.9360   -2.8410   -3.2820 H   0  0  0  0  0  0  0  0  0  0  0  0
   -3.6830   -2.4950   -4.5580 H   0  0  0  0  0  0  0  0  0  0  0  0
   -3.3210   -3.3100   -3.0610 H   0  0  0  0  0  0  0  0  0  0  0  0
    1.2170   -2.2020    0.7640 H   0  0  0  0  0  0  0  0  0  0  0  0
    3.6220    2.7490   -0.3220 H   0  0  0  0  0  0  0  0  0  0  0  0
    4.8110    4.5050   -1.6070 H   0  0  0  0  0  0  0  0  0  0  0  0
    5.1100    4.4000   -6.4000 H   0  0  0  0  0  0  0  0  0  0  0  0
    3.4760    5.0930   -5.8680 H   0  0  0  0  0  0  0  0  0  0  0  0
    4.4550    2.2820   -6.0680 H   0  0  0  0  0  0  0  0  0  0  0  0
    2.7250    2.9710   -6.1590 H   0  0  0  0  0  0  0  0  0  0  0  0
    2.3310    0.9340   -3.9950 H   0  0  0  0  0  0  0  0  0  0  0  0
  1  2  2  0  0  0  0
  2  3  1  0  0  0  0
  3 30  1  0  0  0  0
  3  4  1  0  0  0  0
  4  5  1  0  0  0  0
  5  6  2  0  0  0  0
  6 31  1  0  0  0  0
  6  7  1  0  0  0  0
  7 32  1  0  0  0  0
  7  8  2  0  0  0  0
  8 33  1  0  0  0  0
  8  9  1  0  0  0  0
  9  4  2  0  0  0  0
  9 10  1  0  0  0  0
[truncated: 3,589,077 more chars]
