# Supplementary material for: Template CoMFA Generates Single 3D-QSAR Models that, for Twelve of Twelve Biological Targets, Predict All ChEMBL-Tabulated Affinities
Source: PLoS One. 2015 Jun 12;10(6):e0129307. doi: 10.1371/journal.pone.0129307 (PMC4466312; doi:10.1371/journal.pone.0129307)
Supplement: S4 Text — The zip file contains, in. sdf format, the aligned structures, from the A, B, C, D, and F protocols, of all templates and training sets for the chk1 target. The content of each file is evident from its name. (ZIP) [file pone.0129307.s005.zip › chk1_F_tmpl.sdf]

2AYP_extract
  -MTS-   01061521543D 0   0.00000     0.00000     0

 41 44  0  0  0  0  0  0  0  0999 V2000
    3.9110    5.2270   -1.2440 C   0  0  0  0  0  0  0  0  0  0  0  0
    2.8660    4.6790   -1.9920 C   0  0  0  0  0  0  0  0  0  0  0  0
    1.5500    4.9520   -1.6130 C   0  0  0  0  0  0  0  0  0  0  0  0
    1.2730    5.7640   -0.4940 C   0  0  0  0  0  0  0  0  0  0  0  0
   -0.1160    6.0510   -0.0960 C   0  0  0  0  0  0  0  0  0  0  0  0
   -0.4800    7.3260    0.3710 C   0  0  0  0  0  0  0  0  0  0  0  0
   -1.7980    7.5420    0.7290 C   0  0  0  0  0  0  0  0  0  0  0  0
   -2.7770    6.5500    0.6480 C   0  0  0  0  0  0  0  0  0  0  0  0
   -4.0350    7.1640    1.1130 C   0  0  0  0  0  0  0  0  0  0  0  0
   -5.2030    6.5050    1.1760 C   0  0  0  0  0  0  0  0  0  0  0  0
   -6.4770    6.9730    1.6020 C   0  0  0  0  0  0  0  0  0  0  0  0
   -7.5060    6.3090    2.2510 C   0  0  0  0  0  0  0  0  0  0  0  0
   -8.5680    7.2230    2.4530 C   0  0  0  0  0  0  0  0  0  0  0  0
   -8.1690    8.4270    1.9240 C   0  0  0  0  0  0  0  0  0  0  0  0
   -6.9070    8.2650    1.4130 N   0  0  0  0  0  0  0  0  0  0  0  0
   -3.6990    8.5940    1.4670 C   0  0  0  0  0  0  0  0  0  0  0  0
   -2.3440    8.7290    1.2060 N   0  0  0  0  0  0  0  0  0  0  0  0
   -4.4520    9.4520    1.8910 O   0  0  0  0  0  0  0  0  0  0  0  0
   -2.4440    5.2880    0.1930 C   0  0  0  0  0  0  0  0  0  0  0  0
   -1.1130    5.0460   -0.1770 C   0  0  0  0  0  0  0  0  0  0  0  0
    2.3530    6.2970    0.2340 C   0  0  0  0  0  0  0  0  0  0  0  0
    3.6710    6.0300   -0.1390 C   0  0  0  0  0  0  0  0  0  0  0  0
    3.2650    3.9100   -3.0550 O   0  0  0  0  0  0  0  0  0  0  0  0
    3.6590    4.6040   -4.2330 C   0  0  0  0  0  0  0  0  0  0  0  0
    5.2090    4.9730   -1.5980 O   0  0  0  0  0  0  0  0  0  0  0  0
    0.7140    4.5520   -2.1810 H   0  0  0  0  0  0  0  0  0  0  0  0
    0.2500    8.1270    0.4400 H   0  0  0  0  0  0  0  0  0  0  0  0
   -5.2060    5.4620    0.8640 H   0  0  0  0  0  0  0  0  0  0  0  0
   -7.4920    5.2690    2.5490 H   0  0  0  0  0  0  0  0  0  0  0  0
   -9.5170    7.0240    2.9310 H   0  0  0  0  0  0  0  0  0  0  0  0
   -8.6680    9.3850    1.8630 H   0  0  0  0  0  0  0  0  0  0  0  0
   -6.3680    9.0010    0.9590 H   0  0  0  0  0  0  0  0  0  0  0  0
   -1.8340    9.5890    1.3500 H   0  0  0  0  0  0  0  0  0  0  0  0
   -3.1770    4.4920    0.1200 H   0  0  0  0  0  0  0  0  0  0  0  0
   -0.8460    4.0480   -0.5250 H   0  0  0  0  0  0  0  0  0  0  0  0
    2.1730    6.9190    1.1080 H   0  0  0  0  0  0  0  0  0  0  0  0
    4.4990    6.4420    0.4290 H   0  0  0  0  0  0  0  0  0  0  0  0
    3.9360    3.8580   -4.9840 H   0  0  0  0  0  0  0  0  0  0  0  0
    2.8310    5.1940   -4.6390 H   0  0  0  0  0  0  0  0  0  0  0  0
    4.5380    5.2310   -4.0460 H   0  0  0  0  0  0  0  0  0  0  0  0
    5.3340    4.0210   -1.4180 H   0  0  0  0  0  0  0  0  0  0  0  0
  1  2  2  0  0  0  0
  2  3  1  0  0  0  0
  3 26  1  0  0  0  0
  3  4  2  0  0  0  0
  4  5  1  0  0  0  0
  5  6  2  0  0  0  0
  6 27  1  0  0  0  0
  6  7  1  0  0  0  0
  7  8  2  0  0  0  0
  8  9  1  0  0  0  0
  9 10  2  0  0  0  0
 10 28  1  0  0  0  0
 10 11  1  0  0  0  0
 11 12  2  0  0  0  0
 12 29  1  0  0  0  0
 12 13  1  0  0  0  0
 13 30  1  0  0  0  0
 13 14  2  0  0  0  0
 14 31  1  0  0  0  0
 14 15  1  0  0  0  0
 15 11  1  0  0  0  0
 15 32  1  0  0  0  0
  9 16  1  0  0  0  0
 16 17  1  0  0  0  0
 17  7  1  0  0  0  0
 17 33  1  0  0  0  0
 16 18  2  0  0  0  0
  8 19  1  0  0  0  0
 19 34  1  0  0  0  0
 19 20  2  0  0  0  0
 20  5  1  0  0  0  0
 20 35  1  0  0  0  0
  4 21  1  0  0  0  0
 21 36  1  0  0  0  0
 21 22  2  0  0  0  0
 22  1  1  0  0  0  0
 22 37  1  0  0  0  0
  2 23  1  0  0  0  0
 23 24  1  0  0  0  0
 24 38  1  0  0  0  0
 24 39  1  0  0  0  0
 24 40  1  0  0  0  0
  1 25  1  0  0  0  0
 25 41  1  0  0  0  0
M  END
$$$$
4FTU_extract
  -MTS-   01061521543D 0   0.00000     0.00000     0

 46 49  0  0  0  0  0  0  0  0999 V2000
   -3.5470   -9.8600   -0.0750 O   0  0  0  0  0  0  0  0  0  0  0  0
   -3.0560   -8.7310    0.0510 C   0  0  0  0  0  0  0  0  0  0  0  0
   -3.9630   -7.5950    0.3280 C   0  0  0  0  0  0  0  0  0  0  0  0
   -5.3320   -7.9420    0.4140 C   0  0  0  0  0  0  0  0  0  0  0  0
   -6.3270   -6.9970    0.6690 C   0  0  0  0  0  0  0  0  0  0  0  0
   -5.9940   -5.6650    0.8590 C   0  0  0  0  0  0  0  0  0  0  0  0
   -6.9440   -4.6520    1.0800 N   0  0  0  0  0  0  0  0  0  0  0  0
   -7.7860   -4.3740    2.1720 C   0  0  0  0  0  0  0  0  0  0  0  0
   -7.3730   -3.4390    3.1260 C   0  0  0  0  0  0  0  0  0  0  0  0
   -8.1860   -3.1930    4.2230 C   0  0  0  0  0  0  0  0  0  0  0  0
   -9.3680   -3.8060    4.4360 N   0  0  0  0  0  0  0  0  0  0  0  0
   -9.7490   -4.7070    3.5080 C   0  0  0  0  0  0  0  0  0  0  0  0
   -9.0030   -5.0240    2.3820 C   0  0  0  0  0  0  0  0  0  0  0  0
   -4.6370   -5.3220    0.7670 C   0  0  0  0  0  0  0  0  0  0  0  0
   -3.6020   -6.2620    0.5040 C   0  0  0  0  0  0  0  0  0  0  0  0
   -2.3060   -5.7380    0.4590 N   0  0  0  0  0  0  0  0  0  0  0  0
   -1.0400   -6.2840    0.2260 C   0  0  0  0  0  0  0  0  0  0  0  0
   -0.7640   -7.6250   -0.0220 C   0  0  0  0  0  0  0  0  0  0  0  0
   -1.7030   -8.6570   -0.0850 N   0  0  0  0  0  0  0  0  0  0  0  0
    0.5730   -8.0340   -0.2370 C   0  0  0  0  0  0  0  0  0  0  0  0
    1.6430   -7.1310   -0.2010 C   0  0  0  0  0  0  0  0  0  0  0  0
    1.3670   -5.7910    0.0430 C   0  0  0  0  0  0  0  0  0  0  0  0
    0.0490   -5.3820    0.2560 C   0  0  0  0  0  0  0  0  0  0  0  0
    3.0550   -7.5960   -0.4560 C   0  0  0  0  0  0  0  0  0  0  0  0
    3.4580   -7.5460   -1.9130 C   0  0  0  0  0  0  0  0  0  0  0  0
    4.3520   -6.8630   -2.3900 O   0  0  0  0  0  0  0  0  0  0  0  0
    2.6540   -8.3910   -2.6250 O   0  0  0  0  0  0  0  0  0  0  0  0
    2.9370   -8.4330   -4.0260 C   0  0  0  0  0  0  0  0  0  0  0  0
   -5.6470   -8.9780    0.2860 H   0  0  0  0  0  0  0  0  0  0  0  0
   -7.3570   -7.3340    0.7510 H   0  0  0  0  0  0  0  0  0  0  0  0
   -7.0230   -3.9870    0.3180 H   0  0  0  0  0  0  0  0  0  0  0  0
   -6.4290   -2.9150    3.0310 H   0  0  0  0  0  0  0  0  0  0  0  0
   -7.8940   -2.4750    4.9840 H   0  0  0  0  0  0  0  0  0  0  0  0
  -10.7060   -5.1850    3.6940 H   0  0  0  0  0  0  0  0  0  0  0  0
   -9.3930   -5.7420    1.6710 H   0  0  0  0  0  0  0  0  0  0  0  0
   -4.3710   -4.2730    0.8960 H   0  0  0  0  0  0  0  0  0  0  0  0
   -2.2780   -4.7320    0.5860 H   0  0  0  0  0  0  0  0  0  0  0  0
   -1.3340   -9.5820   -0.2760 H   0  0  0  0  0  0  0  0  0  0  0  0
    0.7890   -9.0810   -0.4410 H   0  0  0  0  0  0  0  0  0  0  0  0
    2.1650   -5.0530    0.0680 H   0  0  0  0  0  0  0  0  0  0  0  0
   -0.1230   -4.3240    0.4470 H   0  0  0  0  0  0  0  0  0  0  0  0
    3.1660   -8.6270   -0.0990 H   0  0  0  0  0  0  0  0  0  0  0  0
    3.7500   -6.9710    0.1180 H   0  0  0  0  0  0  0  0  0  0  0  0
    2.2390   -9.1350   -4.4910 H   0  0  0  0  0  0  0  0  0  0  0  0
    2.7890   -7.4460   -4.4750 H   0  0  0  0  0  0  0  0  0  0  0  0
    3.9570   -8.7900   -4.1980 H   0  0  0  0  0  0  0  0  0  0  0  0
  1  2  2  0  0  0  0
  2  3  1  0  0  0  0
  3  4  2  0  0  0  0
  4 29  1  0  0  0  0
  4  5  1  0  0  0  0
  5 30  1  0  0  0  0
  5  6  2  0  0  0  0
  6  7  1  0  0  0  0
  7 31  1  0  0  0  0
  7  8  1  0  0  0  0
  8  9  2  0  0  0  0
  9 32  1  0  0  0  0
  9 10  1  0  0  0  0
 10 33  1  0  0  0  0
 10 11  2  0  0  0  0
 11 12  1  0  0  0  0
 12 34  1  0  0  0  0
 12 13  2  0  0  0  0
 13  8  1  0  0  0  0
 13 35  1  0  0  0  0
  6 14  1  0  0  0  0
 14 36  1  0  0  0  0
 14 15  2  0  0  0  0
 15  3  1  0  0  0  0
 15 16  1  0  0  0  0
 16 37  1  0  0  0  0
 16 17  1  0  0  0  0
 17 18  2  0  0  0  0
 18 19  1  0  0  0  0
 19  2  1  0  0  0  0
 19 38  1  0  0  0  0
 18 20  1  0  0  0  0
 20 39  1  0  0  0  0
 20 21  2  0  0  0  0
 21 22  1  0  0  0  0
 22 40  1  0  0  0  0
 22 23  2  0  0  0  0
 23 17  1  0  0  0  0
 23 41  1  0  0  0  0
 21 24  1  0  0  0  0
 24 42  1  0  0  0  0
 24 43  1  0  0  0  0
 24 25  1  0  0  0  0
 25 26  2  0  0  0  0
 25 27  1  0  0  0  0
 27 28  1  0  0  0  0
 28 44  1  0  0  0  0
 28 45  1  0  0  0  0
 28 46  1  0  0  0  0
M  END
$$$$
2YDK_extract
  -MTS-   01061521543D 0   0.00000     0.00000     0

 44 46  0  0  0  0  0  0  0  0999 V2000
    2.7080    1.5250    1.1470 S   0  0  0  0  0  0  0  0  0  0  0  0
    1.6220    0.1710    0.7990 C   0  0  0  0  0  0  0  0  0  0  0  0
    0.1790    0.0800    1.1150 C   0  0  0  0  0  0  0  0  0  0  0  0
   -0.5810    1.2470    1.2580 C   0  0  0  0  0  0  0  0  0  0  0  0
   -1.9460    1.1610    1.5560 C   0  0  0  0  0  0  0  0  0  0  0  0
   -2.5510   -0.0920    1.7120 C   0  0  0  0  0  0  0  0  0  0  0  0
   -1.7910   -1.2590    1.5690 C   0  0  0  0  0  0  0  0  0  0  0  0
   -0.4260   -1.1730    1.2700 C   0  0  0  0  0  0  0  0  0  0  0  0
    2.3770   -0.7540    0.1910 C   0  0  0  0  0  0  0  0  0  0  0  0
    3.8000   -0.3970    0.0010 C   0  0  0  0  0  0  0  0  0  0  0  0
    4.1720    0.8070    0.4580 C   0  0  0  0  0  0  0  0  0  0  0  0
    5.4220    1.3650    0.4030 N   0  0  0  0  0  0  0  0  0  0  0  0
    6.4590    0.7260    0.9360 C   0  0  0  0  0  0  0  0  0  0  0  0
    6.2940   -0.3830    1.4880 O   0  0  0  0  0  0  0  0  0  0  0  0
    7.6730    1.2680    0.8820 N   0  0  0  0  0  0  0  0  0  0  0  0
    4.7580   -1.3160   -0.6550 C   0  0  0  0  0  0  0  0  0  0  0  0
    5.6060   -0.8510   -1.5680 N   0  0  0  0  0  0  0  0  0  0  0  0
    6.5570   -1.7640   -2.2190 C   0  0  0  0  0  0  0  0  0  0  0  0
    7.0810   -1.1340   -3.5220 C   0  0  0  0  0  0  0  0  0  0  0  0
    8.2230   -1.9700   -4.1300 C   0  0  0  0  0  0  0  0  0  0  0  0
    9.3050   -2.2860   -3.0810 C   0  0  0  0  0  0  0  0  0  0  0  0
    8.7300   -2.9400   -1.8960 N   0  0  0  0  0  0  0  0  0  0  0  0
    7.7160   -2.0880   -1.2590 C   0  0  0  0  0  0  0  0  0  0  0  0
    4.7690   -2.5080   -0.3550 O   0  0  0  0  0  0  0  0  0  0  0  0
   -0.1150    2.2130    1.1370 H   0  0  0  0  0  0  0  0  0  0  0  0
   -2.5330    2.0610    1.6660 H   0  0  0  0  0  0  0  0  0  0  0  0
   -3.6040   -0.1590    1.9420 H   0  0  0  0  0  0  0  0  0  0  0  0
   -2.2570   -2.2260    1.6890 H   0  0  0  0  0  0  0  0  0  0  0  0
    0.1610   -2.0730    1.1600 H   0  0  0  0  0  0  0  0  0  0  0  0
    1.9720   -1.6990   -0.1400 H   0  0  0  0  0  0  0  0  0  0  0  0
    5.5560    2.2610   -0.0430 H   0  0  0  0  0  0  0  0  0  0  0  0
    8.4610    0.7820    1.2870 H   0  0  0  0  0  0  0  0  0  0  0  0
    7.8060    2.1640    0.4370 H   0  0  0  0  0  0  0  0  0  0  0  0
    5.5970    0.1280   -1.8140 H   0  0  0  0  0  0  0  0  0  0  0  0
    5.9950   -2.6680   -2.4430 H   0  0  0  0  0  0  0  0  0  0  0  0
    7.4370   -0.1270   -3.3200 H   0  0  0  0  0  0  0  0  0  0  0  0
    6.2670   -1.0580   -4.2410 H   0  0  0  0  0  0  0  0  0  0  0  0
    7.8210   -2.9000   -4.5260 H   0  0  0  0  0  0  0  0  0  0  0  0
    8.6710   -1.4240   -4.9580 H   0  0  0  0  0  0  0  0  0  0  0  0
    9.8000   -1.3650   -2.7800 H   0  0  0  0  0  0  0  0  0  0  0  0
   10.0590   -2.9350   -3.5220 H   0  0  0  0  0  0  0  0  0  0  0  0
    9.4640   -3.1340   -1.2300 H   0  0  0  0  0  0  0  0  0  0  0  0
    8.1780   -1.1620   -0.9250 H   0  0  0  0  0  0  0  0  0  0  0  0
    7.3240   -2.5900   -0.3760 H   0  0  0  0  0  0  0  0  0  0  0  0
  1  2  1  0  0  0  0
  2  3  1  0  0  0  0
  3  4  2  0  0  0  0
  4 25  1  0  0  0  0
  4  5  1  0  0  0  0
  5 26  1  0  0  0  0
  5  6  2  0  0  0  0
  6 27  1  0  0  0  0
  6  7  1  0  0  0  0
  7 28  1  0  0  0  0
  7  8  2  0  0  0  0
  8  3  1  0  0  0  0
  8 29  1  0  0  0  0
  2  9  2  0  0  0  0
  9 30  1  0  0  0  0
  9 10  1  0  0  0  0
 10 11  2  0  0  0  0
 11  1  1  0  0  0  0
 11 12  1  0  0  0  0
 12 31  1  0  0  0  0
 12 13  1  0  0  0  0
 13 14  2  0  0  0  0
 13 15  1  0  0  0  0
 15 32  1  0  0  0  0
 15 33  1  0  0  0  0
 10 16  1  0  0  0  0
 16 17  1  0  0  0  0
 17 34  1  0  0  0  0
 17 18  1  0  0  0  0
 18 35  1  0  0  0  0
 18 19  1  0  0  0  0
 19 36  1  0  0  0  0
 19 37  1  0  0  0  0
 19 20  1  0  0  0  0
 20 38  1  0  0  0  0
 20 39  1  0  0  0  0
 20 21  1  0  0  0  0
 21 40  1  0  0  0  0
 21 41  1  0  0  0  0
 21 22  1  0  0  0  0
 22 42  1  0  0  0  0
 22 23  1  0  0  0  0
 23 18  1  0  0  0  0
 23 43  1  0  0  0  0
 23 44  1  0  0  0  0
 16 24  2  0  0  0  0
M  END
$$$$
