# Supplementary material for: Template CoMFA Generates Single 3D-QSAR Models that, for Twelve of Twelve Biological Targets, Predict All ChEMBL-Tabulated Affinities
Source: PLoS One. 2015 Jun 12;10(6):e0129307. doi: 10.1371/journal.pone.0129307 (PMC4466312; doi:10.1371/journal.pone.0129307)
Supplement: S5 Text — The zip file contains, in. sdf format, the aligned structures, from the A, B, C, D, and F protocols, of all templates and training sets for the COX2 target. The content of each file is evident from its name. (ZIP) [file pone.0129307.s006.zip › COX2_F_trng.sdf]

ROW1
  -MTS-   01071501003D 0   0.00000     0.00000     0

 41 43  0  0  0  0  0  0  0  0999 V2000
   -4.7120   -7.0810    2.6080 C   0  0  0  0  0  0  0  0  0  0  0  0
   -4.2680   -6.0970    1.5520 C   0  0  0  0  0  0  0  0  0  0  0  0
   -3.2610   -6.4350    0.7350 C   0  0  0  0  0  0  0  0  0  0  0  0
   -2.8120   -5.4830   -0.3060 C   0  0  0  0  0  0  0  0  0  0  0  0
   -1.8930   -5.7520   -1.0760 O   0  0  0  0  0  0  0  0  0  0  0  0
   -3.5280   -4.1890   -0.3690 C   0  0  0  0  0  0  0  0  0  0  0  0
   -4.5230   -3.9460    0.4950 C   0  0  0  0  0  0  0  0  0  0  0  0
   -4.9170   -4.8680    1.4610 O   0  0  0  0  0  0  0  0  0  0  0  0
   -5.2300   -2.6480    0.4190 C   0  0  0  0  0  0  0  0  0  0  0  0
   -4.8150   -1.6010    1.2650 C   0  0  0  0  0  0  0  0  0  0  0  0
   -5.4500   -0.3580    1.2260 C   0  0  0  0  0  0  0  0  0  0  0  0
   -6.5210   -0.1620    0.3570 C   0  0  0  0  0  0  0  0  0  0  0  0
   -6.9550   -1.1910   -0.4790 C   0  0  0  0  0  0  0  0  0  0  0  0
   -6.3160   -2.4350   -0.4400 C   0  0  0  0  0  0  0  0  0  0  0  0
   -7.3040    1.4190    0.2810 S   0  0  0  0  0  0  0  0  0  0  0  0
   -6.9070    2.0730   -0.9460 O   0  0  0  0  0  0  0  0  0  0  0  0
   -7.1710    2.0610    1.5700 O   0  0  0  0  0  0  0  0  0  0  0  0
   -8.9240    0.9850    0.1070 C   0  0  0  0  0  0  0  0  0  0  0  0
   -3.1770   -3.2490   -1.3020 O   0  0  0  0  0  0  0  0  0  0  0  0
   -2.2190   -2.3310   -0.9620 C   0  0  0  0  0  0  0  0  0  0  0  0
   -2.5910   -1.1200   -0.3650 C   0  0  0  0  0  0  0  0  0  0  0  0
   -1.6120   -0.1820   -0.0170 C   0  0  0  0  0  0  0  0  0  0  0  0
   -0.2620   -0.4540   -0.2650 C   0  0  0  0  0  0  0  0  0  0  0  0
    0.9550    0.7130    0.1680 Cl  0  0  0  0  0  0  0  0  0  0  0  0
    0.1100   -1.6640   -0.8620 C   0  0  0  0  0  0  0  0  0  0  0  0
   -0.8690   -2.6030   -1.2100 C   0  0  0  0  0  0  0  0  0  0  0  0
   -0.5100   -3.7700   -1.7850 F   0  0  0  0  0  0  0  0  0  0  0  0
   -3.8650   -7.6900    2.9150 H   0  0  0  0  0  0  0  0  0  0  0  0
   -5.4910   -7.7220    2.2010 H   0  0  0  0  0  0  0  0  0  0  0  0
   -5.1000   -6.5400    3.4680 H   0  0  0  0  0  0  0  0  0  0  0  0
   -2.7800   -7.3970    0.8340 H   0  0  0  0  0  0  0  0  0  0  0  0
   -3.9970   -1.7610    1.9510 H   0  0  0  0  0  0  0  0  0  0  0  0
   -5.1130    0.4450    1.8650 H   0  0  0  0  0  0  0  0  0  0  0  0
   -7.7820   -1.0280   -1.1540 H   0  0  0  0  0  0  0  0  0  0  0  0
   -6.6620   -3.2360   -1.0760 H   0  0  0  0  0  0  0  0  0  0  0  0
   -9.5640    1.8020    0.4340 H   0  0  0  0  0  0  0  0  0  0  0  0
   -9.1000    0.1570    0.7900 H   0  0  0  0  0  0  0  0  0  0  0  0
   -9.0390    0.7250   -0.9430 H   0  0  0  0  0  0  0  0  0  0  0  0
   -3.6330   -0.9100   -0.1730 H   0  0  0  0  0  0  0  0  0  0  0  0
   -1.8990    0.7520    0.4440 H   0  0  0  0  0  0  0  0  0  0  0  0
    1.1520   -1.8740   -1.0530 H   0  0  0  0  0  0  0  0  0  0  0  0
  1 28  1  0  0  0  0
  1 29  1  0  0  0  0
  1 30  1  0  0  0  0
  1  2  1  0  0  0  0
  2  3  2  0  0  0  0
  3 31  1  0  0  0  0
  3  4  1  0  0  0  0
  4  5  2  0  0  0  0
  4  6  1  0  0  0  0
  6  7  2  0  0  0  0
  7  8  1  0  0  0  0
  8  2  1  0  0  0  0
  7  9  1  0  0  0  0
  9 10  2  0  0  0  0
 10 32  1  0  0  0  0
 10 11  1  0  0  0  0
 11 33  1  0  0  0  0
 11 12  2  0  0  0  0
 12 13  1  0  0  0  0
 13 34  1  0  0  0  0
 13 14  2  0  0  0  0
 14  9  1  0  0  0  0
 14 35  1  0  0  0  0
 12 15  1  0  0  0  0
 15 16  2  0  0  0  0
 15 17  2  0  0  0  0
 15 18  1  0  0  0  0
 18 36  1  0  0  0  0
 18 37  1  0  0  0  0
 18 38  1  0  0  0  0
  6 19  1  0  0  0  0
 19 20  1  0  0  0  0
 20 21  2  0  0  0  0
 21 39  1  0  0  0  0
 21 22  1  0  0  0  0
 22 40  1  0  0  0  0
 22 23  2  0  0  0  0
 23 24  1  0  0  0  0
 23 25  1  0  0  0  0
 25 41  1  0  0  0  0
 25 26  2  0  0  0  0
 26 20  1  0  0  0  0
 26 27  1  0  0  0  0
M  END
>  <LOGBIO>
6.7000

>  <PRED_LOGBIO>
6.2700

>  <XV_RES>
0.1740

>  <WHL_TMPL>
3

>  <ANCH>
27-34;18-16

$$$$
ROW2
  -MTS-   01071501003D 0   0.00000     0.00000     0

 54 57  0  0  0  0  0  0  0  0999 V2000
   -1.7590    0.3100    4.3450 C   0  0  0  0  0  0  0  0  0  0  0  0
   -1.0520   -0.3510    5.3980 O   0  0  0  0  0  0  0  0  0  0  0  0
   -0.8960   -1.7100    5.3130 C   0  0  0  0  0  0  0  0  0  0  0  0
   -1.8580   -2.5600    5.8710 C   0  0  0  0  0  0  0  0  0  0  0  0
   -1.6990   -3.9490    5.7850 C   0  0  0  0  0  0  0  0  0  0  0  0
   -0.5780   -4.4860    5.1410 C   0  0  0  0  0  0  0  0  0  0  0  0
    0.3840   -3.6350    4.5830 C   0  0  0  0  0  0  0  0  0  0  0  0
    0.2250   -2.2470    4.6700 C   0  0  0  0  0  0  0  0  0  0  0  0
   -0.4070   -5.9830    5.0480 C   0  0  0  0  0  0  0  0  0  0  0  0
   -0.4670   -6.7170    6.7130 S   0  0  0  0  0  0  0  0  0  0  0  0
   -1.5280   -8.0970    6.1800 C   0  0  0  0  0  0  0  0  0  0  0  0
   -2.1230   -7.6350    4.8710 C   0  0  0  0  0  0  0  0  0  0  0  0
   -3.0790   -8.2040    4.3480 O   0  0  0  0  0  0  0  0  0  0  0  0
   -1.5420   -6.5720    4.3230 N   0  0  0  0  0  0  0  0  0  0  0  0
   -2.0140   -6.0100    3.0490 C   0  0  0  0  0  0  0  0  0  0  0  0
   -3.0820   -4.9520    3.3230 C   0  0  0  0  0  0  0  0  0  0  0  0
   -3.5530   -4.3910    2.0490 N   0  0  0  0  0  0  0  0  0  0  0  0
   -4.6890   -4.9790    1.3230 C   0  0  0  0  0  0  0  0  0  0  0  0
   -5.1620   -3.7360    0.0810 S   0  0  0  0  0  0  0  0  0  0  0  0
   -3.5670   -2.8660    0.1910 C   0  0  0  0  0  0  0  0  0  0  0  0
   -2.9730   -3.3280    1.5000 C   0  0  0  0  0  0  0  0  0  0  0  0
   -2.0160   -2.7590    2.0230 O   0  0  0  0  0  0  0  0  0  0  0  0
   -5.8370   -5.2170    2.2740 C   0  0  0  0  0  0  0  0  0  0  0  0
   -7.1480   -4.9110    1.8860 C   0  0  0  0  0  0  0  0  0  0  0  0
   -8.2130   -5.1170    2.7670 C   0  0  0  0  0  0  0  0  0  0  0  0
   -7.9660   -5.6200    4.0450 C   0  0  0  0  0  0  0  0  0  0  0  0
   -9.0100   -5.8280    4.9080 O   0  0  0  0  0  0  0  0  0  0  0  0
  -10.3130   -5.4060    4.4990 C   0  0  0  0  0  0  0  0  0  0  0  0
   -6.6640   -5.9120    4.4500 C   0  0  0  0  0  0  0  0  0  0  0  0
   -5.6010   -5.7050    3.5670 C   0  0  0  0  0  0  0  0  0  0  0  0
   -2.7700   -0.0870    4.2820 H   0  0  0  0  0  0  0  0  0  0  0  0
   -1.8000    1.3780    4.5510 H   0  0  0  0  0  0  0  0  0  0  0  0
   -1.2440    0.1430    3.4010 H   0  0  0  0  0  0  0  0  0  0  0  0
   -2.7230   -2.1460    6.3680 H   0  0  0  0  0  0  0  0  0  0  0  0
   -2.4410   -4.6050    6.2150 H   0  0  0  0  0  0  0  0  0  0  0  0
    1.2480   -4.0500    4.0870 H   0  0  0  0  0  0  0  0  0  0  0  0
    0.9670   -1.5910    4.2390 H   0  0  0  0  0  0  0  0  0  0  0  0
    0.5260   -6.2560    4.5580 H   0  0  0  0  0  0  0  0  0  0  0  0
   -0.9490   -9.0080    6.0480 H   0  0  0  0  0  0  0  0  0  0  0  0
   -2.3050   -8.3000    6.9140 H   0  0  0  0  0  0  0  0  0  0  0  0
   -1.1780   -5.5540    2.5220 H   0  0  0  0  0  0  0  0  0  0  0  0
   -2.4380   -6.8040    2.4370 H   0  0  0  0  0  0  0  0  0  0  0  0
   -3.9170   -5.4090    3.8490 H   0  0  0  0  0  0  0  0  0  0  0  0
   -2.6580   -4.1590    3.9340 H   0  0  0  0  0  0  0  0  0  0  0  0
   -4.3750   -5.8960    0.8270 H   0  0  0  0  0  0  0  0  0  0  0  0
   -2.9220   -3.1240   -0.6460 H   0  0  0  0  0  0  0  0  0  0  0  0
   -3.7080   -1.7870    0.1830 H   0  0  0  0  0  0  0  0  0  0  0  0
   -7.3370   -4.5130    0.9000 H   0  0  0  0  0  0  0  0  0  0  0  0
   -9.2230   -4.8880    2.4600 H   0  0  0  0  0  0  0  0  0  0  0  0
  -10.5930   -5.9270    3.5850 H   0  0  0  0  0  0  0  0  0  0  0  0
  -11.0320   -5.6370    5.2830 H   0  0  0  0  0  0  0  0  0  0  0  0
  -10.3070   -4.3330    4.3170 H   0  0  0  0  0  0  0  0  0  0  0  0
   -6.4780   -6.2960    5.4420 H   0  0  0  0  0  0  0  0  0  0  0  0
   -4.5910   -5.9220    3.8820 H   0  0  0  0  0  0  0  0  0  0  0  0
  1 31  1  0  0  0  0
  1 32  1  0  0  0  0
  1 33  1  0  0  0  0
  1  2  1  0  0  0  0
  2  3  1  0  0  0  0
  3  4  2  0  0  0  0
  4 34  1  0  0  0  0
  4  5  1  0  0  0  0
  5 35  1  0  0  0  0
  5  6  2  0  0  0  0
  6  7  1  0  0  0  0
  7 36  1  0  0  0  0
  7  8  2  0  0  0  0
  8  3  1  0  0  0  0
  8 37  1  0  0  0  0
  6  9  1  0  0  0  0
  9 38  1  0  0  0  0
  9 10  1  0  0  0  0
 10 11  1  0  0  0  0
 11 39  1  0  0  0  0
 11 40  1  0  0  0  0
 11 12  1  0  0  0  0
 12 13  2  0  0  0  0
 12 14  1  0  0  0  0
 14  9  1  0  0  0  0
 14 15  1  0  0  0  0
 15 41  1  0  0  0  0
 15 42  1  0  0  0  0
 15 16  1  0  0  0  0
 16 43  1  0  0  0  0
 16 44  1  0  0  0  0
 16 17  1  0  0  0  0
 17 18  1  0  0  0  0
 18 45  1  0  0  0  0
 18 19  1  0  0  0  0
 19 20  1  0  0  0  0
 20 46  1  0  0  0  0
 20 47  1  0  0  0  0
 20 21  1  0  0  0  0
 21 17  1  0  0  0  0
 21 22  2  0  0  0  0
 18 23  1  0  0  0  0
 23 24  2  0  0  0  0
 24 48  1  0  0  0  0
 24 25  1  0  0  0  0
 25 49  1  0  0  0  0
 25 26  2  0  0  0  0
 26 27  1  0  0  0  0
 27 28  1  0  0  0  0
 28 50  1  0  0  0  0
 28 51  1  0  0  0  0
 28 52  1  0  0  0  0
 26 29  1  0  0  0  0
 29 53  1  0  0  0  0
 29 30  2  0  0  0  0
 30 23  1  0  0  0  0
 30 54  1  0  0  0  0
M  END
>  <LOGBIO>
5.9500

>  <PRED_LOGBIO>
6.2100

>  <XV_RES>
-0.4260

>  <WHL_TMPL>
3

>  <ANCH>
7-8;40-41

$$$$
ROW3
  -MTS-   01071501003D 0   0.00000     0.00000     0

 42 44  0  0  0  0  0  0  0  0999 V2000
   -8.7930   -5.9480    6.3800 C   0  0  0  0  0  0  0  0  0  0  0  0
   -9.0440   -5.8350    4.9360 N   0  0  0  0  0  0  0  0  0  0  0  0
   -7.9660   -5.6200    4.0450 C   0  0  0  0  0  0  0  0  0  0  0  0
   -6.6640   -5.9120    4.4500 C   0  0  0  0  0  0  0  0  0  0  0  0
   -5.6010   -5.7050    3.5670 C   0  0  0  0  0  0  0  0  0  0  0  0
   -5.8370   -5.2170    2.2740 C   0  0  0  0  0  0  0  0  0  0  0  0
   -7.1480   -4.9110    1.8860 C   0  0  0  0  0  0  0  0  0  0  0  0
   -8.2130   -5.1170    2.7670 C   0  0  0  0  0  0  0  0  0  0  0  0
   -9.8400   -4.7480    2.2730 Cl  0  0  0  0  0  0  0  0  0  0  0  0
   -4.7260   -4.9870    1.3540 C   0  0  0  0  0  0  0  0  0  0  0  0
   -3.6740   -5.8470    1.0950 C   0  0  0  0  0  0  0  0  0  0  0  0
   -2.9680   -5.2890    0.0120 C   0  0  0  0  0  0  0  0  0  0  0  0
   -3.5280   -4.1390   -0.3830 N   0  0  0  0  0  0  0  0  0  0  0  0
   -4.5470   -3.9020    0.4920 N   0  0  0  0  0  0  0  0  0  0  0  0
   -5.2300   -2.6480    0.4190 C   0  0  0  0  0  0  0  0  0  0  0  0
   -6.3160   -2.4350   -0.4400 C   0  0  0  0  0  0  0  0  0  0  0  0
   -6.9550   -1.1910   -0.4790 C   0  0  0  0  0  0  0  0  0  0  0  0
   -6.5210   -0.1620    0.3570 C   0  0  0  0  0  0  0  0  0  0  0  0
   -5.4500   -0.3580    1.2260 C   0  0  0  0  0  0  0  0  0  0  0  0
   -4.8150   -1.6010    1.2650 C   0  0  0  0  0  0  0  0  0  0  0  0
   -7.3040    1.4190    0.2810 S   0  0  0  0  0  0  0  0  0  0  0  0
   -6.9070    2.0730   -0.9460 O   0  0  0  0  0  0  0  0  0  0  0  0
   -7.1710    2.0610    1.5700 O   0  0  0  0  0  0  0  0  0  0  0  0
   -8.9240    0.9850    0.1070 N   0  0  0  0  0  0  0  0  0  0  0  0
   -1.7710   -5.8610   -0.6770 C   0  0  0  0  0  0  0  0  0  0  0  0
   -2.0090   -6.1350   -1.9860 F   0  0  0  0  0  0  0  0  0  0  0  0
   -1.3700   -7.0300   -0.1070 F   0  0  0  0  0  0  0  0  0  0  0  0
   -0.7000   -5.0260   -0.6330 F   0  0  0  0  0  0  0  0  0  0  0  0
   -8.3330   -5.0300    6.7410 H   0  0  0  0  0  0  0  0  0  0  0  0
   -9.7350   -6.1110    6.9000 H   0  0  0  0  0  0  0  0  0  0  0  0
   -8.1260   -6.7860    6.5680 H   0  0  0  0  0  0  0  0  0  0  0  0
   -9.9860   -5.9110    4.5800 H   0  0  0  0  0  0  0  0  0  0  0  0
   -6.4780   -6.2970    5.4420 H   0  0  0  0  0  0  0  0  0  0  0  0
   -4.5910   -5.9220    3.8830 H   0  0  0  0  0  0  0  0  0  0  0  0
   -7.3370   -4.5130    0.9000 H   0  0  0  0  0  0  0  0  0  0  0  0
   -3.4410   -6.7630    1.6180 H   0  0  0  0  0  0  0  0  0  0  0  0
   -6.6620   -3.2360   -1.0760 H   0  0  0  0  0  0  0  0  0  0  0  0
   -7.7820   -1.0280   -1.1540 H   0  0  0  0  0  0  0  0  0  0  0  0
   -5.1130    0.4450    1.8650 H   0  0  0  0  0  0  0  0  0  0  0  0
   -3.9970   -1.7610    1.9510 H   0  0  0  0  0  0  0  0  0  0  0  0
   -9.6280    1.6990   -0.0120 H   0  0  0  0  0  0  0  0  0  0  0  0
   -9.1900    0.0110    0.1220 H   0  0  0  0  0  0  0  0  0  0  0  0
  1 29  1  0  0  0  0
  1 30  1  0  0  0  0
  1 31  1  0  0  0  0
  1  2  1  0  0  0  0
  2 32  1  0  0  0  0
  2  3  1  0  0  0  0
  3  4  2  0  0  0  0
  4 33  1  0  0  0  0
  4  5  1  0  0  0  0
  5 34  1  0  0  0  0
  5  6  2  0  0  0  0
  6  7  1  0  0  0  0
  7 35  1  0  0  0  0
  7  8  2  0  0  0  0
  8  3  1  0  0  0  0
  8  9  1  0  0  0  0
  6 10  1  0  0  0  0
 10 11  2  0  0  0  0
 11 36  1  0  0  0  0
 11 12  1  0  0  0  0
 12 13  2  0  0  0  0
 13 14  1  0  0  0  0
 14 10  1  0  0  0  0
 14 15  1  0  0  0  0
 15 16  2  0  0  0  0
 16 37  1  0  0  0  0
 16 17  1  0  0  0  0
 17 38  1  0  0  0  0
 17 18  2  0  0  0  0
 18 19  1  0  0  0  0
 19 39  1  0  0  0  0
 19 20  2  0  0  0  0
 20 15  1  0  0  0  0
 20 40  1  0  0  0  0
 18 21  1  0  0  0  0
 21 22  2  0  0  0  0
 21 23  2  0  0  0  0
 21 24  1  0  0  0  0
 24 41  1  0  0  0  0
 24 42  1  0  0  0  0
 12 25  1  0  0  0  0
 25 26  1  0  0  0  0
 25 27  1  0  0  0  0
 25 28  1  0  0  0  0
M  END
>  <LOGBIO>
7.5700

>  <PRED_LOGBIO>
7.4200

>  <XV_RES>
0.1530

>  <WHL_TMPL>
3

>  <ANCH>
28-31;33-36

$$$$
ROW4
  -MTS-   01071501003D 0   0.00000     0.00000     0

 41 43  0  0  0  0  0  0  0  0999 V2000
    7.3720   -5.5900    5.2260 C   0  0  0  0  0  0  0  0  0  0  0  0
    7.4240   -5.5970    3.8050 O   0  0  0  0  0  0  0  0  0  0  0  0
    8.1290   -4.5890    3.2050 C   0  0  0  0  0  0  0  0  0  0  0  0
    7.7710   -3.2340    3.1860 C   0  0  0  0  0  0  0  0  0  0  0  0
    8.5750   -2.2840    2.5360 C   0  0  0  0  0  0  0  0  0  0  0  0
    9.7270   -2.7030    1.8780 C   0  0  0  0  0  0  0  0  0  0  0  0
   10.1120   -4.0250    1.9280 C   0  0  0  0  0  0  0  0  0  0  0  0
    9.3120   -4.9900    2.5830 C   0  0  0  0  0  0  0  0  0  0  0  0
   11.3520   -4.0650    1.2660 C   0  0  0  0  0  0  0  0  0  0  0  0
   12.1000   -5.3530    1.0920 C   0  0  0  0  0  0  0  0  0  0  0  0
   11.9830   -5.8720   -0.3410 C   0  0  0  0  0  0  0  0  0  0  0  0
   12.8640   -5.4450   -1.1430 O   0  0  0  0  0  0  0  0  0  0  0  0
   11.0490   -6.7010   -0.5450 O   0  0  0  0  0  0  0  0  0  0  0  0
   11.7660   -2.7930    0.8180 C   0  0  0  0  0  0  0  0  0  0  0  0
   12.9940   -2.3540    0.1100 C   0  0  0  0  0  0  0  0  0  0  0  0
   10.6810   -1.9580    1.1730 N   0  0  0  0  0  0  0  0  0  0  0  0
   10.5830   -0.5860    0.8310 C   0  0  0  0  0  0  0  0  0  0  0  0
   11.6270    0.0370    0.6450 O   0  0  0  0  0  0  0  0  0  0  0  0
    9.3240    0.1630    0.6300 C   0  0  0  0  0  0  0  0  0  0  0  0
    8.3950   -0.2560   -0.3300 C   0  0  0  0  0  0  0  0  0  0  0  0
    7.2230    0.4800   -0.5240 C   0  0  0  0  0  0  0  0  0  0  0  0
    6.9950    1.6330    0.2280 C   0  0  0  0  0  0  0  0  0  0  0  0
    5.5490    2.5360   -0.0130 Cl  0  0  0  0  0  0  0  0  0  0  0  0
    7.9310    2.0650    1.1680 C   0  0  0  0  0  0  0  0  0  0  0  0
    9.1040    1.3330    1.3650 C   0  0  0  0  0  0  0  0  0  0  0  0
    6.3360   -5.5880    5.5590 H   0  0  0  0  0  0  0  0  0  0  0  0
    7.8060   -6.5310    5.5590 H   0  0  0  0  0  0  0  0  0  0  0  0
    7.9300   -4.7200    5.5670 H   0  0  0  0  0  0  0  0  0  0  0  0
    6.8640   -2.9160    3.6780 H   0  0  0  0  0  0  0  0  0  0  0  0
    8.3020   -1.2390    2.5470 H   0  0  0  0  0  0  0  0  0  0  0  0
    9.6140   -6.0270    2.6020 H   0  0  0  0  0  0  0  0  0  0  0  0
   11.6030   -6.0850    1.7250 H   0  0  0  0  0  0  0  0  0  0  0  0
   13.1520   -5.1740    1.3040 H   0  0  0  0  0  0  0  0  0  0  0  0
   10.2060   -6.2350   -0.4300 H   0  0  0  0  0  0  0  0  0  0  0  0
   12.7270   -1.7980   -0.7860 H   0  0  0  0  0  0  0  0  0  0  0  0
   13.5020   -3.2570   -0.2220 H   0  0  0  0  0  0  0  0  0  0  0  0
   13.5750   -1.7700    0.8200 H   0  0  0  0  0  0  0  0  0  0  0  0
    8.5830   -1.1430   -0.9170 H   0  0  0  0  0  0  0  0  0  0  0  0
    6.4960    0.1570   -1.2540 H   0  0  0  0  0  0  0  0  0  0  0  0
    7.7490    2.9620    1.7410 H   0  0  0  0  0  0  0  0  0  0  0  0
    9.8380    1.6690    2.0820 H   0  0  0  0  0  0  0  0  0  0  0  0
  1 26  1  0  0  0  0
  1 27  1  0  0  0  0
  1 28  1  0  0  0  0
  1  2  1  0  0  0  0
  2  3  1  0  0  0  0
  3  4  2  0  0  0  0
  4 29  1  0  0  0  0
  4  5  1  0  0  0  0
  5 30  1  0  0  0  0
  5  6  2  0  0  0  0
  6  7  1  0  0  0  0
  7  8  2  0  0  0  0
  8  3  1  0  0  0  0
  8 31  1  0  0  0  0
  7  9  1  0  0  0  0
  9 10  1  0  0  0  0
 10 32  1  0  0  0  0
 10 33  1  0  0  0  0
 10 11  1  0  0  0  0
 11 12  2  0  0  0  0
 11 13  1  0  0  0  0
 13 34  1  0  0  0  0
  9 14  2  0  0  0  0
 14 15  1  0  0  0  0
 15 35  1  0  0  0  0
 15 36  1  0  0  0  0
 15 37  1  0  0  0  0
 14 16  1  0  0  0  0
 16  6  1  0  0  0  0
 16 17  1  0  0  0  0
 17 18  2  0  0  0  0
 17 19  1  0  0  0  0
 19 20  2  0  0  0  0
 20 38  1  0  0  0  0
 20 21  1  0  0  0  0
 21 39  1  0  0  0  0
 21 22  2  0  0  0  0
 22 23  1  0  0  0  0
 22 24  1  0  0  0  0
 24 40  1  0  0  0  0
 24 25  2  0  0  0  0
 25 19  1  0  0  0  0
 25 41  1  0  0  0  0
M  END
>  <LOGBIO>
8.0000

>  <PRED_LOGBIO>
6.1700

>  <XV_RES>
1.8670

>  <WHL_TMPL>
1

>  <ANCH>
36-37;23-24

$$$$
ROW5
  -MTS-   01071501003D 0   0.00000     0.00000     0

 41 44  0  0  0  0  0  0  0  0999 V2000
   -6.6820   -4.0410    2.7500 C   0  0  0  0  0  0  0  0  0  0  0  0
   -5.6880   -5.1210    2.4000 C   0  0  0  0  0  0  0  0  0  0  0  0
   -5.6500   -6.2800    3.0720 C   0  0  0  0  0  0  0  0  0  0  0  0
   -4.3480   -7.2100    2.3160 S   0  0  0  0  0  0  0  0  0  0  0  0
   -3.9140   -5.9800    1.1200 C   0  0  0  0  0  0  0  0  0  0  0  0
   -3.1370   -5.6270    0.1130 N   0  0  0  0  0  0  0  0  0  0  0  0
   -3.5130   -4.3400   -0.2920 C   0  0  0  0  0  0  0  0  0  0  0  0
   -2.9040   -3.5580   -1.3910 C   0  0  0  0  0  0  0  0  0  0  0  0
   -2.3120   -2.3180   -1.1230 C   0  0  0  0  0  0  0  0  0  0  0  0
   -1.7360   -1.5780   -2.1630 C   0  0  0  0  0  0  0  0  0  0  0  0
   -1.7530   -2.0770   -3.4700 C   0  0  0  0  0  0  0  0  0  0  0  0
   -2.3450   -3.3170   -3.7380 C   0  0  0  0  0  0  0  0  0  0  0  0
   -2.9200   -4.0580   -2.6990 C   0  0  0  0  0  0  0  0  0  0  0  0
   -4.5230   -3.9460    0.4950 C   0  0  0  0  0  0  0  0  0  0  0  0
   -5.2300   -2.6480    0.4190 C   0  0  0  0  0  0  0  0  0  0  0  0
   -4.8150   -1.6010    1.2650 C   0  0  0  0  0  0  0  0  0  0  0  0
   -5.4500   -0.3580    1.2260 C   0  0  0  0  0  0  0  0  0  0  0  0
   -6.5210   -0.1620    0.3570 C   0  0  0  0  0  0  0  0  0  0  0  0
   -6.9550   -1.1910   -0.4790 C   0  0  0  0  0  0  0  0  0  0  0  0
   -6.3160   -2.4350   -0.4400 C   0  0  0  0  0  0  0  0  0  0  0  0
   -7.3040    1.4190    0.2810 S   0  0  0  0  0  0  0  0  0  0  0  0
   -6.9070    2.0730   -0.9460 O   0  0  0  0  0  0  0  0  0  0  0  0
   -7.1710    2.0610    1.5700 O   0  0  0  0  0  0  0  0  0  0  0  0
   -8.9240    0.9850    0.1070 C   0  0  0  0  0  0  0  0  0  0  0  0
   -4.7860   -4.9570    1.3810 N   0  0  0  0  0  0  0  0  0  0  0  0
   -6.9130   -4.0910    3.8120 H   0  0  0  0  0  0  0  0  0  0  0  0
   -7.5940   -4.1860    2.1740 H   0  0  0  0  0  0  0  0  0  0  0  0
   -6.2570   -3.0670    2.5180 H   0  0  0  0  0  0  0  0  0  0  0  0
   -6.2790   -6.5810    3.8970 H   0  0  0  0  0  0  0  0  0  0  0  0
   -2.2990   -1.9320   -0.1140 H   0  0  0  0  0  0  0  0  0  0  0  0
   -1.2790   -0.6210   -1.9560 H   0  0  0  0  0  0  0  0  0  0  0  0
   -1.3090   -1.5060   -4.2720 H   0  0  0  0  0  0  0  0  0  0  0  0
   -2.3570   -3.7030   -4.7470 H   0  0  0  0  0  0  0  0  0  0  0  0
   -3.3770   -5.0140   -2.9060 H   0  0  0  0  0  0  0  0  0  0  0  0
   -3.9970   -1.7610    1.9510 H   0  0  0  0  0  0  0  0  0  0  0  0
   -5.1130    0.4450    1.8650 H   0  0  0  0  0  0  0  0  0  0  0  0
   -7.7820   -1.0280   -1.1540 H   0  0  0  0  0  0  0  0  0  0  0  0
   -6.6620   -3.2360   -1.0760 H   0  0  0  0  0  0  0  0  0  0  0  0
   -9.5640    1.8020    0.4340 H   0  0  0  0  0  0  0  0  0  0  0  0
   -9.1000    0.1570    0.7900 H   0  0  0  0  0  0  0  0  0  0  0  0
   -9.0390    0.7250   -0.9430 H   0  0  0  0  0  0  0  0  0  0  0  0
  1 26  1  0  0  0  0
  1 27  1  0  0  0  0
  1 28  1  0  0  0  0
  1  2  1  0  0  0  0
  2  3  2  0  0  0  0
  3 29  1  0  0  0  0
  3  4  1  0  0  0  0
  4  5  1  0  0  0  0
  5  6  2  0  0  0  0
  6  7  1  0  0  0  0
  7  8  1  0  0  0  0
  8  9  2  0  0  0  0
  9 30  1  0  0  0  0
  9 10  1  0  0  0  0
 10 31  1  0  0  0  0
 10 11  2  0  0  0  0
 11 32  1  0  0  0  0
 11 12  1  0  0  0  0
 12 33  1  0  0  0  0
 12 13  2  0  0  0  0
 13  8  1  0  0  0  0
 13 34  1  0  0  0  0
  7 14  2  0  0  0  0
 14 15  1  0  0  0  0
 15 16  2  0  0  0  0
 16 35  1  0  0  0  0
 16 17  1  0  0  0  0
 17 36  1  0  0  0  0
 17 18  2  0  0  0  0
 18 19  1  0  0  0  0
 19 37  1  0  0  0  0
 19 20  2  0  0  0  0
 20 15  1  0  0  0  0
 20 38  1  0  0  0  0
 18 21  1  0  0  0  0
 21 22  2  0  0  0  0
 21 23  2  0  0  0  0
 21 24  1  0  0  0  0
 24 39  1  0  0  0  0
 24 40  1  0  0  0  0
 24 41  1  0  0  0  0
 14 25  1  0  0  0  0
 25  2  1  0  0  0  0
 25  5  1  0  0  0  0
M  END
>  <LOGBIO>
5.5200

>  <PRED_LOGBIO>
6.5000

>  <XV_RES>
-1.1990

>  <WHL_TMPL>
3

>  <ANCH>
27-34;29-27

$$$$
ROW6
  -MTS-   01071501003D 0   0.00000     0.00000     0

 39 41  0  0  0  0  0  0  0  0999 V2000
   -7.3530    2.3470   -0.2160 C   0  0  0  0  0  0  0  0  0  0  0  0
   -8.2980    0.8610    0.2020 S   0  0  0  0  0  0  0  0  0  0  0  0
   -8.9460    1.0480    1.4630 O   0  0  0  0  0  0  0  0  0  0  0  0
   -9.2800    0.6210   -0.8080 O   0  0  0  0  0  0  0  0  0  0  0  0
   -7.1590   -0.5800    0.3060 C   0  0  0  0  0  0  0  0  0  0  0  0
   -6.5530   -0.9070    1.5240 C   0  0  0  0  0  0  0  0  0  0  0  0
   -5.6860   -2.0040    1.6030 C   0  0  0  0  0  0  0  0  0  0  0  0
   -5.4260   -2.7740    0.4630 C   0  0  0  0  0  0  0  0  0  0  0  0
   -6.0330   -2.4470   -0.7550 C   0  0  0  0  0  0  0  0  0  0  0  0
   -6.8990   -1.3500   -0.8340 C   0  0  0  0  0  0  0  0  0  0  0  0
   -4.5510   -3.8830    0.5430 N   0  0  0  0  0  0  0  0  0  0  0  0
   -3.3900   -4.0480   -0.1650 C   0  0  0  0  0  0  0  0  0  0  0  0
   -2.8500   -5.2220    0.1890 C   0  0  0  0  0  0  0  0  0  0  0  0
   -1.5650   -5.8110   -0.3420 C   0  0  0  0  0  0  0  0  0  0  0  0
   -1.8460   -6.6110   -1.4930 O   0  0  0  0  0  0  0  0  0  0  0  0
   -3.6950   -5.8030    1.1420 N   0  0  0  0  0  0  0  0  0  0  0  0
   -4.7110   -4.9840    1.3420 C   0  0  0  0  0  0  0  0  0  0  0  0
   -5.8370   -5.2170    2.2740 C   0  0  0  0  0  0  0  0  0  0  0  0
   -7.1480   -4.9110    1.8860 C   0  0  0  0  0  0  0  0  0  0  0  0
   -8.2130   -5.1170    2.7670 C   0  0  0  0  0  0  0  0  0  0  0  0
   -7.9660   -5.6200    4.0450 C   0  0  0  0  0  0  0  0  0  0  0  0
   -9.2920   -5.8850    5.1410 Cl  0  0  0  0  0  0  0  0  0  0  0  0
   -6.6640   -5.9120    4.4500 C   0  0  0  0  0  0  0  0  0  0  0  0
   -5.6010   -5.7050    3.5670 C   0  0  0  0  0  0  0  0  0  0  0  0
   -6.6050    2.5300    0.5530 H   0  0  0  0  0  0  0  0  0  0  0  0
   -8.0260    3.2000   -0.2770 H   0  0  0  0  0  0  0  0  0  0  0  0
   -6.8590    2.2050   -1.1750 H   0  0  0  0  0  0  0  0  0  0  0  0
   -6.7530   -0.3130    2.4040 H   0  0  0  0  0  0  0  0  0  0  0  0
   -5.2180   -2.2560    2.5430 H   0  0  0  0  0  0  0  0  0  0  0  0
   -5.8320   -3.0410   -1.6350 H   0  0  0  0  0  0  0  0  0  0  0  0
   -7.3670   -1.0980   -1.7740 H   0  0  0  0  0  0  0  0  0  0  0  0
   -2.9810   -3.3540   -0.8840 H   0  0  0  0  0  0  0  0  0  0  0  0
   -1.1050   -6.4300    0.4260 H   0  0  0  0  0  0  0  0  0  0  0  0
   -0.8840   -5.0080   -0.6160 H   0  0  0  0  0  0  0  0  0  0  0  0
   -1.0340   -7.0010   -1.8530 H   0  0  0  0  0  0  0  0  0  0  0  0
   -7.3370   -4.5130    0.9000 H   0  0  0  0  0  0  0  0  0  0  0  0
   -9.2230   -4.8880    2.4600 H   0  0  0  0  0  0  0  0  0  0  0  0
   -6.4780   -6.2970    5.4420 H   0  0  0  0  0  0  0  0  0  0  0  0
   -4.5910   -5.9220    3.8830 H   0  0  0  0  0  0  0  0  0  0  0  0
  1 25  1  0  0  0  0
  1 26  1  0  0  0  0
  1 27  1  0  0  0  0
  1  2  1  0  0  0  0
  2  3  2  0  0  0  0
  2  4  2  0  0  0  0
  2  5  1  0  0  0  0
  5  6  2  0  0  0  0
  6 28  1  0  0  0  0
  6  7  1  0  0  0  0
  7 29  1  0  0  0  0
  7  8  2  0  0  0  0
  8  9  1  0  0  0  0
  9 30  1  0  0  0  0
  9 10  2  0  0  0  0
 10  5  1  0  0  0  0
 10 31  1  0  0  0  0
  8 11  1  0  0  0  0
 11 12  1  0  0  0  0
 12 32  1  0  0  0  0
 12 13  2  0  0  0  0
 13 14  1  0  0  0  0
 14 33  1  0  0  0  0
 14 34  1  0  0  0  0
 14 15  1  0  0  0  0
 15 35  1  0  0  0  0
 13 16  1  0  0  0  0
 16 17  2  0  0  0  0
 17 11  1  0  0  0  0
 17 18  1  0  0  0  0
 18 19  2  0  0  0  0
 19 36  1  0  0  0  0
 19 20  1  0  0  0  0
 20 37  1  0  0  0  0
 20 21  2  0  0  0  0
 21 22  1  0  0  0  0
 21 23  1  0  0  0  0
 23 38  1  0  0  0  0
 23 24  2  0  0  0  0
 24 18  1  0  0  0  0
 24 39  1  0  0  0  0
M  END
>  <LOGBIO>
5.0800

>  <PRED_LOGBIO>
6.6900

>  <XV_RES>
-1.7790

>  <WHL_TMPL>
3

>  <ANCH>
7-8;29-30

$$$$
ROW7
  -MTS-   01071501003D 0   0.00000     0.00000     0

 39 41  0  0  0  0  0  0  0  0999 V2000
   15.4630   -6.1430    0.7560 C   0  0  0  0  0  0  0  0  0  0  0  0
   14.2520   -5.7090    1.3800 O   0  0  0  0  0  0  0  0  0  0  0  0
   13.1080   -5.7890    0.6680 C   0  0  0  0  0  0  0  0  0  0  0  0
   13.1280   -6.2230   -0.4730 O   0  0  0  0  0  0  0  0  0  0  0  0
   11.8290   -5.3520    1.2700 C   0  0  0  0  0  0  0  0  0  0  0  0
   11.3600   -4.0650    1.2620 N   0  0  0  0  0  0  0  0  0  0  0  0
   10.1120   -4.0250    1.9280 C   0  0  0  0  0  0  0  0  0  0  0  0
    9.2130   -2.9870    2.2030 C   0  0  0  0  0  0  0  0  0  0  0  0
    8.0280   -3.2530    2.8980 C   0  0  0  0  0  0  0  0  0  0  0  0
    7.7400   -4.5570    3.3180 C   0  0  0  0  0  0  0  0  0  0  0  0
    8.6390   -5.5950    3.0430 C   0  0  0  0  0  0  0  0  0  0  0  0
    9.8250   -5.3290    2.3480 C   0  0  0  0  0  0  0  0  0  0  0  0
   10.9650   -6.1600    1.9010 C   0  0  0  0  0  0  0  0  0  0  0  0
   11.1530   -7.9010    2.1530 S   0  0  0  0  0  0  0  0  0  0  0  0
   10.5370   -8.3360    3.7540 C   0  0  0  0  0  0  0  0  0  0  0  0
    9.1940   -8.6950    3.9140 C   0  0  0  0  0  0  0  0  0  0  0  0
    8.7060   -9.0390    5.1800 C   0  0  0  0  0  0  0  0  0  0  0  0
    9.5630   -9.0230    6.2880 C   0  0  0  0  0  0  0  0  0  0  0  0
    9.0930   -9.3540    7.5090 F   0  0  0  0  0  0  0  0  0  0  0  0
   10.9060   -8.6640    6.1280 C   0  0  0  0  0  0  0  0  0  0  0  0
   11.3940   -8.3200    4.8620 C   0  0  0  0  0  0  0  0  0  0  0  0
    6.8470   -1.8890    3.2590 S   0  0  0  0  0  0  0  0  0  0  0  0
    5.6520   -2.0780    2.4960 O   0  0  0  0  0  0  0  0  0  0  0  0
    7.4430   -0.6370    2.9080 O   0  0  0  0  0  0  0  0  0  0  0  0
    6.4430   -1.8920    5.0230 C   0  0  0  0  0  0  0  0  0  0  0  0
   15.6440   -5.5490   -0.1380 H   0  0  0  0  0  0  0  0  0  0  0  0
   16.2930   -6.0180    1.4480 H   0  0  0  0  0  0  0  0  0  0  0  0
   15.3740   -7.1920    0.4820 H   0  0  0  0  0  0  0  0  0  0  0  0
   11.8290   -3.2730    0.8470 H   0  0  0  0  0  0  0  0  0  0  0  0
    9.4350   -1.9810    1.8780 H   0  0  0  0  0  0  0  0  0  0  0  0
    6.8250   -4.7630    3.8540 H   0  0  0  0  0  0  0  0  0  0  0  0
    8.4170   -6.6010    3.3670 H   0  0  0  0  0  0  0  0  0  0  0  0
    8.5330   -8.7070    3.0590 H   0  0  0  0  0  0  0  0  0  0  0  0
    7.6700   -9.3160    5.3030 H   0  0  0  0  0  0  0  0  0  0  0  0
   11.5670   -8.6510    6.9830 H   0  0  0  0  0  0  0  0  0  0  0  0
   12.4300   -8.0430    4.7390 H   0  0  0  0  0  0  0  0  0  0  0  0
    5.9890   -2.8440    5.2890 H   0  0  0  0  0  0  0  0  0  0  0  0
    5.7440   -1.0850    5.2360 H   0  0  0  0  0  0  0  0  0  0  0  0
    7.3520   -1.7480    5.6030 H   0  0  0  0  0  0  0  0  0  0  0  0
  1 26  1  0  0  0  0
  1 27  1  0  0  0  0
  1 28  1  0  0  0  0
  1  2  1  0  0  0  0
  2  3  1  0  0  0  0
  3  4  2  0  0  0  0
  3  5  1  0  0  0  0
  5  6  1  0  0  0  0
  6 29  1  0  0  0  0
  6  7  1  0  0  0  0
  7  8  2  0  0  0  0
  8 30  1  0  0  0  0
  8  9  1  0  0  0  0
  9 10  2  0  0  0  0
 10 31  1  0  0  0  0
 10 11  1  0  0  0  0
 11 32  1  0  0  0  0
 11 12  2  0  0  0  0
 12  7  1  0  0  0  0
 12 13  1  0  0  0  0
 13  5  2  0  0  0  0
 13 14  1  0  0  0  0
 14 15  1  0  0  0  0
 15 16  2  0  0  0  0
 16 33  1  0  0  0  0
 16 17  1  0  0  0  0
 17 34  1  0  0  0  0
 17 18  2  0  0  0  0
 18 19  1  0  0  0  0
 18 20  1  0  0  0  0
 20 35  1  0  0  0  0
 20 21  2  0  0  0  0
 21 15  1  0  0  0  0
 21 36  1  0  0  0  0
  9 22  1  0  0  0  0
 22 23  2  0  0  0  0
 22 24  2  0  0  0  0
 22 25  1  0  0  0  0
 25 37  1  0  0  0  0
 25 38  1  0  0  0  0
 25 39  1  0  0  0  0
M  END
>  <LOGBIO>
6.1000

>  <PRED_LOGBIO>
6.1300

>  <XV_RES>
0.0920

>  <WHL_TMPL>
1

>  <ANCH>
28-29;11-9

$$$$
ROW8
  -MTS-   01071501003D 0   0.00000     0.00000     0

 36 38  0  0  0  0  0  0  0  0999 V2000
   -8.9240    0.9850    0.1070 C   0  0  0  0  0  0  0  0  0  0  0  0
   -7.3040    1.4190    0.2810 S   0  0  0  0  0  0  0  0  0  0  0  0
   -6.9070    2.0730   -0.9460 O   0  0  0  0  0  0  0  0  0  0  0  0
   -7.1710    2.0610    1.5700 O   0  0  0  0  0  0  0  0  0  0  0  0
   -6.5210   -0.1620    0.3570 C   0  0  0  0  0  0  0  0  0  0  0  0
   -5.4500   -0.3580    1.2260 C   0  0  0  0  0  0  0  0  0  0  0  0
   -4.8150   -1.6010    1.2650 C   0  0  0  0  0  0  0  0  0  0  0  0
   -5.2300   -2.6480    0.4190 C   0  0  0  0  0  0  0  0  0  0  0  0
   -6.3160   -2.4350   -0.4400 C   0  0  0  0  0  0  0  0  0  0  0  0
   -6.9550   -1.1910   -0.4790 C   0  0  0  0  0  0  0  0  0  0  0  0
   -4.5230   -3.9460    0.4950 C   0  0  0  0  0  0  0  0  0  0  0  0
   -4.7750   -4.9390    1.3590 C   0  0  0  0  0  0  0  0  0  0  0  0
   -3.8400   -6.0540    1.0900 C   0  0  0  0  0  0  0  0  0  0  0  0
   -3.8020   -7.0890    1.6860 O   0  0  0  0  0  0  0  0  0  0  0  0
   -3.0360   -5.7100    0.0610 O   0  0  0  0  0  0  0  0  0  0  0  0
   -3.3840   -4.3980   -0.3880 C   0  0  0  0  0  0  0  0  0  0  0  0
   -5.8170   -4.9220    2.4100 C   0  0  0  0  0  0  0  0  0  0  0  0
   -7.1640   -4.7720    2.0580 C   0  0  0  0  0  0  0  0  0  0  0  0
   -8.1490   -4.7560    3.0520 C   0  0  0  0  0  0  0  0  0  0  0  0
   -7.7890   -4.8910    4.3980 C   0  0  0  0  0  0  0  0  0  0  0  0
   -6.4420   -5.0420    4.7500 C   0  0  0  0  0  0  0  0  0  0  0  0
   -5.4560   -5.0570    3.7560 C   0  0  0  0  0  0  0  0  0  0  0  0
   -9.5640    1.8020    0.4340 H   0  0  0  0  0  0  0  0  0  0  0  0
   -9.1000    0.8580   -0.9590 H   0  0  0  0  0  0  0  0  0  0  0  0
   -9.0390    0.0720    0.6870 H   0  0  0  0  0  0  0  0  0  0  0  0
   -5.1130    0.4450    1.8650 H   0  0  0  0  0  0  0  0  0  0  0  0
   -3.9970   -1.7610    1.9510 H   0  0  0  0  0  0  0  0  0  0  0  0
   -6.6620   -3.2360   -1.0760 H   0  0  0  0  0  0  0  0  0  0  0  0
   -7.7820   -1.0280   -1.1540 H   0  0  0  0  0  0  0  0  0  0  0  0
   -2.5350   -3.7320   -0.2480 H   0  0  0  0  0  0  0  0  0  0  0  0
   -3.7270   -4.4500   -1.4190 H   0  0  0  0  0  0  0  0  0  0  0  0
   -7.4420   -4.6680    1.0190 H   0  0  0  0  0  0  0  0  0  0  0  0
   -9.1880   -4.6400    2.7800 H   0  0  0  0  0  0  0  0  0  0  0  0
   -8.5490   -4.8790    5.1640 H   0  0  0  0  0  0  0  0  0  0  0  0
   -6.1640   -5.1460    5.7880 H   0  0  0  0  0  0  0  0  0  0  0  0
   -4.4170   -5.1730    4.0270 H   0  0  0  0  0  0  0  0  0  0  0  0
  1 23  1  0  0  0  0
  1 24  1  0  0  0  0
  1 25  1  0  0  0  0
  1  2  1  0  0  0  0
  2  3  2  0  0  0  0
  2  4  2  0  0  0  0
  2  5  1  0  0  0  0
  5  6  2  0  0  0  0
  6 26  1  0  0  0  0
  6  7  1  0  0  0  0
  7 27  1  0  0  0  0
  7  8  2  0  0  0  0
  8  9  1  0  0  0  0
  9 28  1  0  0  0  0
  9 10  2  0  0  0  0
 10  5  1  0  0  0  0
 10 29  1  0  0  0  0
  8 11  1  0  0  0  0
 11 12  2  0  0  0  0
 12 13  1  0  0  0  0
 13 14  2  0  0  0  0
 13 15  1  0  0  0  0
 15 16  1  0  0  0  0
 16 11  1  0  0  0  0
 16 30  1  0  0  0  0
 16 31  1  0  0  0  0
 12 17  1  0  0  0  0
 17 18  2  0  0  0  0
 18 32  1  0  0  0  0
 18 19  1  0  0  0  0
 19 33  1  0  0  0  0
 19 20  2  0  0  0  0
 20 34  1  0  0  0  0
 20 21  1  0  0  0  0
 21 35  1  0  0  0  0
 21 22  2  0  0  0  0
 22 17  1  0  0  0  0
 22 36  1  0  0  0  0
M  END
>  <LOGBIO>
6.3000

>  <PRED_LOGBIO>
6.4500

>  <XV_RES>
-0.1250

>  <WHL_TMPL>
3

>  <ANCH>
27-34;8-9

$$$$
ROW9
  -MTS-   01071501003D 0   0.00000     0.00000     0

 44 46  0  0  0  0  0  0  0  0999 V2000
    7.6440   -4.9700    4.5370 C   0  0  0  0  0  0  0  0  0  0  0  0
    8.4450   -3.9280    5.3120 C   0  0  0  0  0  0  0  0  0  0  0  0
    8.3780   -4.2410    6.8040 C   0  0  0  0  0  0  0  0  0  0  0  0
   10.1700   -3.9620    4.7650 S   0  0  0  0  0  0  0  0  0  0  0  0
   10.7200   -5.2600    5.0040 O   0  0  0  0  0  0  0  0  0  0  0  0
   10.9200   -2.9850    5.4910 O   0  0  0  0  0  0  0  0  0  0  0  0
   10.2500   -3.5830    2.9660 C   0  0  0  0  0  0  0  0  0  0  0  0
   10.3790   -2.3190    2.5410 C   0  0  0  0  0  0  0  0  0  0  0  0
   10.4490   -1.3130    3.4680 O   0  0  0  0  0  0  0  0  0  0  0  0
   10.4420   -1.9990    1.2100 N   0  0  0  0  0  0  0  0  0  0  0  0
   10.5830   -0.5860    0.8310 C   0  0  0  0  0  0  0  0  0  0  0  0
    9.3240    0.1630    0.6300 C   0  0  0  0  0  0  0  0  0  0  0  0
    9.1040    1.3330    1.3650 C   0  0  0  0  0  0  0  0  0  0  0  0
    7.9310    2.0650    1.1680 C   0  0  0  0  0  0  0  0  0  0  0  0
    6.9950    1.6330    0.2280 C   0  0  0  0  0  0  0  0  0  0  0  0
    5.8580    2.3370    0.0440 F   0  0  0  0  0  0  0  0  0  0  0  0
    7.2230    0.4800   -0.5240 C   0  0  0  0  0  0  0  0  0  0  0  0
    6.3140    0.0760   -1.4370 F   0  0  0  0  0  0  0  0  0  0  0  0
    8.3950   -0.2560   -0.3300 C   0  0  0  0  0  0  0  0  0  0  0  0
   10.3800   -2.9150    0.2480 C   0  0  0  0  0  0  0  0  0  0  0  0
   10.4420   -2.5750   -0.9330 O   0  0  0  0  0  0  0  0  0  0  0  0
   10.2380   -4.3440    0.6040 C   0  0  0  0  0  0  0  0  0  0  0  0
   10.1680   -5.3550   -0.3620 C   0  0  0  0  0  0  0  0  0  0  0  0
   10.0330   -6.6920    0.0320 C   0  0  0  0  0  0  0  0  0  0  0  0
    9.9690   -7.0170    1.3920 C   0  0  0  0  0  0  0  0  0  0  0  0
    9.8020   -8.6790    1.8810 Cl  0  0  0  0  0  0  0  0  0  0  0  0
   10.0390   -6.0070    2.3580 C   0  0  0  0  0  0  0  0  0  0  0  0
   10.1740   -4.6700    1.9640 C   0  0  0  0  0  0  0  0  0  0  0  0
    8.0630   -5.9580    4.7190 H   0  0  0  0  0  0  0  0  0  0  0  0
    6.6070   -4.9490    4.8660 H   0  0  0  0  0  0  0  0  0  0  0  0
    7.6920   -4.7460    3.4730 H   0  0  0  0  0  0  0  0  0  0  0  0
    8.0260   -2.9400    5.1300 H   0  0  0  0  0  0  0  0  0  0  0  0
    8.7970   -5.2290    6.9860 H   0  0  0  0  0  0  0  0  0  0  0  0
    7.3410   -4.2210    7.1330 H   0  0  0  0  0  0  0  0  0  0  0  0
    8.9490   -3.4980    7.3570 H   0  0  0  0  0  0  0  0  0  0  0  0
    9.5660   -0.9740    3.6800 H   0  0  0  0  0  0  0  0  0  0  0  0
   11.0700   -0.5960   -0.1420 H   0  0  0  0  0  0  0  0  0  0  0  0
   11.1470   -0.0840    1.6140 H   0  0  0  0  0  0  0  0  0  0  0  0
    9.8390    1.6690    2.0820 H   0  0  0  0  0  0  0  0  0  0  0  0
    7.7490    2.9620    1.7410 H   0  0  0  0  0  0  0  0  0  0  0  0
    8.5830   -1.1430   -0.9170 H   0  0  0  0  0  0  0  0  0  0  0  0
   10.2180   -5.1030   -1.4110 H   0  0  0  0  0  0  0  0  0  0  0  0
    9.9790   -7.4710   -0.7130 H   0  0  0  0  0  0  0  0  0  0  0  0
    9.9890   -6.2580    3.4070 H   0  0  0  0  0  0  0  0  0  0  0  0
  1 29  1  0  0  0  0
  1 30  1  0  0  0  0
  1 31  1  0  0  0  0
  1  2  1  0  0  0  0
  2 32  1  0  0  0  0
  2  3  1  0  0  0  0
  3 33  1  0  0  0  0
  3 34  1  0  0  0  0
  3 35  1  0  0  0  0
  2  4  1  0  0  0  0
  4  5  2  0  0  0  0
  4  6  2  0  0  0  0
  4  7  1  0  0  0  0
  7  8  2  0  0  0  0
  8  9  1  0  0  0  0
  9 36  1  0  0  0  0
  8 10  1  0  0  0  0
 10 11  1  0  0  0  0
 11 37  1  0  0  0  0
 11 38  1  0  0  0  0
 11 12  1  0  0  0  0
 12 13  2  0  0  0  0
 13 39  1  0  0  0  0
 13 14  1  0  0  0  0
 14 40  1  0  0  0  0
 14 15  2  0  0  0  0
 15 16  1  0  0  0  0
 15 17  1  0  0  0  0
 17 18  1  0  0  0  0
 17 19  2  0  0  0  0
 19 12  1  0  0  0  0
 19 41  1  0  0  0  0
 10 20  1  0  0  0  0
 20 21  2  0  0  0  0
 20 22  1  0  0  0  0
 22 23  1  0  0  0  0
 23 42  1  0  0  0  0
 23 24  2  0  0  0  0
 24 43  1  0  0  0  0
 24 25  1  0  0  0  0
 25 26  1  0  0  0  0
 25 27  2  0  0  0  0
 27 44  1  0  0  0  0
 27 28  1  0  0  0  0
 28  7  1  0  0  0  0
 28 22  2  0  0  0  0
M  END
>  <LOGBIO>
7.0000

>  <PRED_LOGBIO>
6.8300

>  <XV_RES>
0.1880

>  <WHL_TMPL>
1

>  <ANCH>
7-8;22-23

$$$$
ROW10
  -MTS-   01071501003D 0   0.00000     0.00000     0

 31 32  0  0  1  0  0  0  0  0999 V2000
   -0.9560    5.2000    0.6750 C   0  0  0  0  0  0  0  0  0  0  0  0
   -1.1110    4.1830   -0.3180 O   0  0  0  0  0  0  0  0  0  0  0  0
   -0.3210    3.0670   -0.2250 C   0  0  0  0  0  0  0  0  0  0  0  0
    0.9250    3.0370   -0.8610 C   0  0  0  0  0  0  0  0  0  0  0  0
    1.7330    1.8970   -0.7660 C   0  0  0  0  0  0  0  0  0  0  0  0
    1.2930    0.7880   -0.0350 C   0  0  0  0  0  0  0  0  0  0  0  0
    2.1000   -0.3530    0.0600 C   0  0  0  0  0  0  0  0  0  0  0  0
    1.6610   -1.4620    0.7920 C   0  0  0  0  0  0  0  0  0  0  0  0
    0.4140   -1.4320    1.4280 C   0  0  0  0  0  0  0  0  0  0  0  0
   -0.3930   -0.2920    1.3330 C   0  0  0  0  0  0  0  0  0  0  0  0
    0.0460    0.8180    0.6020 C   0  0  0  0  0  0  0  0  0  0  0  0
   -0.7610    1.9580    0.5060 C   0  0  0  0  0  0  0  0  0  0  0  0
    2.5310   -2.6920    0.8940 C   0  0  2  0  0  0  0  0  0  0  0  0
    3.8670   -2.3750    1.5630 C   0  0  0  0  0  0  0  0  0  0  0  0
    2.6930   -3.3370   -0.4980 C   0  0  0  0  0  0  0  0  0  0  0  0
    3.6240   -2.8800   -1.2210 O   0  0  0  0  0  0  0  0  0  0  0  0
    1.8720   -4.2670   -0.7510 O   0  0  0  0  0  0  0  0  0  0  0  0
    0.0650    5.5740    0.6550 H   0  0  0  0  0  0  0  0  0  0  0  0
   -1.6460    6.0160    0.4690 H   0  0  0  0  0  0  0  0  0  0  0  0
   -1.1700    4.7830    1.6570 H   0  0  0  0  0  0  0  0  0  0  0  0
    1.2650    3.8930   -1.4250 H   0  0  0  0  0  0  0  0  0  0  0  0
    2.6940    1.8740   -1.2570 H   0  0  0  0  0  0  0  0  0  0  0  0
    3.0620   -0.3760   -0.4310 H   0  0  0  0  0  0  0  0  0  0  0  0
    0.0750   -2.2880    1.9920 H   0  0  0  0  0  0  0  0  0  0  0  0
   -1.3550   -0.2690    1.8240 H   0  0  0  0  0  0  0  0  0  0  0  0
   -1.7220    1.9810    0.9970 H   0  0  0  0  0  0  0  0  0  0  0  0
    2.0130   -3.4110    1.5250 H   0  0  0  0  0  0  0  0  0  0  0  0
    3.6960   -1.9150    2.5340 H   0  0  0  0  0  0  0  0  0  0  0  0
    4.3560   -1.6260    0.9440 H   0  0  0  0  0  0  0  0  0  0  0  0
    4.4140   -3.3140    1.6190 H   0  0  0  0  0  0  0  0  0  0  0  0
    0.9760   -3.9090   -0.6540 H   0  0  0  0  0  0  0  0  0  0  0  0
  1 18  1  0  0  0  0
  1 19  1  0  0  0  0
  1 20  1  0  0  0  0
  1  2  1  0  0  0  0
  2  3  1  0  0  0  0
  3  4  2  0  0  0  0
  4 21  1  0  0  0  0
  4  5  1  0  0  0  0
  5 22  1  0  0  0  0
  5  6  2  0  0  0  0
  6  7  1  0  0  0  0
  7 23  1  0  0  0  0
  7  8  2  0  0  0  0
  8  9  1  0  0  0  0
  9 24  1  0  0  0  0
  9 10  2  0  0  0  0
 10 25  1  0  0  0  0
 10 11  1  0  0  0  0
 11  6  1  0  0  0  0
 11 12  2  0  0  0  0
 12  3  1  0  0  0  0
 12 26  1  0  0  0  0
  8 13  1  0  0  0  0
 13 27  1  0  0  0  0
 13 14  1  0  0  0  0
 14 28  1  0  0  0  0
 14 29  1  0  0  0  0
 14 30  1  0  0  0  0
 13 15  1  0  0  0  0
 15 16  2  0  0  0  0
 15 17  1  0  0  0  0
 17 31  1  0  0  0  0
M  END
>  <LOGBIO>
4.6100

>  <PRED_LOGBIO>
4.7100

>  <XV_RES>
-0.2030

>  <WHL_TMPL>
2

>  <ANCH>
28-30;28-30

$$$$
ROW11
  -MTS-   01071501003D 0   0.00000     0.00000     0

 31 32  0  0  0  0  0  0  0  0999 V2000
   -8.9810    1.6690   -1.0820 C   0  0  0  0  0  0  0  0  0  0  0  0
   -7.2080    1.7110   -1.4460 S   0  0  0  0  0  0  0  0  0  0  0  0
   -7.0140    1.9020   -2.8500 O   0  0  0  0  0  0  0  0  0  0  0  0
   -6.6000    2.7890   -0.7300 O   0  0  0  0  0  0  0  0  0  0  0  0
   -6.4390    0.1210   -0.9310 C   0  0  0  0  0  0  0  0  0  0  0  0
   -5.9310   -0.0230    0.3660 C   0  0  0  0  0  0  0  0  0  0  0  0
   -5.3450   -1.2330    0.7580 C   0  0  0  0  0  0  0  0  0  0  0  0
   -5.2680   -2.2980   -0.1470 C   0  0  0  0  0  0  0  0  0  0  0  0
   -5.7750   -2.1540   -1.4440 C   0  0  0  0  0  0  0  0  0  0  0  0
   -6.3610   -0.9440   -1.8360 C   0  0  0  0  0  0  0  0  0  0  0  0
   -4.6490   -3.5770    0.2670 C   0  0  0  0  0  0  0  0  0  0  0  0
   -3.5280   -4.0690   -0.4120 C   0  0  0  0  0  0  0  0  0  0  0  0
   -2.9800   -5.2830    0.0190 C   0  0  0  0  0  0  0  0  0  0  0  0
   -3.5350   -5.9290    1.0530 N   0  0  0  0  0  0  0  0  0  0  0  0
   -4.6080   -5.4300    1.6810 C   0  0  0  0  0  0  0  0  0  0  0  0
   -5.1650   -6.1310    2.7600 N   0  0  0  0  0  0  0  0  0  0  0  0
   -5.1580   -4.2700    1.2940 N   0  0  0  0  0  0  0  0  0  0  0  0
   -1.7710   -5.8610   -0.6770 C   0  0  0  0  0  0  0  0  0  0  0  0
   -0.7000   -5.0260   -0.6330 F   0  0  0  0  0  0  0  0  0  0  0  0
   -2.0090   -6.1350   -1.9860 F   0  0  0  0  0  0  0  0  0  0  0  0
   -1.3700   -7.0300   -0.1070 F   0  0  0  0  0  0  0  0  0  0  0  0
   -9.4440    0.8490   -1.6270 H   0  0  0  0  0  0  0  0  0  0  0  0
   -9.4360    2.6100   -1.3870 H   0  0  0  0  0  0  0  0  0  0  0  0
   -9.1290    1.5240   -0.0140 H   0  0  0  0  0  0  0  0  0  0  0  0
   -5.9910    0.7990    1.0640 H   0  0  0  0  0  0  0  0  0  0  0  0
   -4.9540   -1.3440    1.7580 H   0  0  0  0  0  0  0  0  0  0  0  0
   -5.7150   -2.9760   -2.1420 H   0  0  0  0  0  0  0  0  0  0  0  0
   -6.7530   -0.8330   -2.8360 H   0  0  0  0  0  0  0  0  0  0  0  0
   -3.0990   -3.5290   -1.2430 H   0  0  0  0  0  0  0  0  0  0  0  0
   -5.8900   -6.8160    2.5970 H   0  0  0  0  0  0  0  0  0  0  0  0
   -4.8420   -5.9520    3.7000 H   0  0  0  0  0  0  0  0  0  0  0  0
  1 22  1  0  0  0  0
  1 23  1  0  0  0  0
  1 24  1  0  0  0  0
  1  2  1  0  0  0  0
  2  3  2  0  0  0  0
  2  4  2  0  0  0  0
  2  5  1  0  0  0  0
  5  6  2  0  0  0  0
  6 25  1  0  0  0  0
  6  7  1  0  0  0  0
  7 26  1  0  0  0  0
  7  8  2  0  0  0  0
  8  9  1  0  0  0  0
  9 27  1  0  0  0  0
  9 10  2  0  0  0  0
 10  5  1  0  0  0  0
 10 28  1  0  0  0  0
  8 11  1  0  0  0  0
 11 12  2  0  0  0  0
 12 29  1  0  0  0  0
 12 13  1  0  0  0  0
 13 14  2  0  0  0  0
 14 15  1  0  0  0  0
 15 16  1  0  0  0  0
 16 30  1  0  0  0  0
 16 31  1  0  0  0  0
 15 17  2  0  0  0  0
 17 11  1  0  0  0  0
 13 18  1  0  0  0  0
 18 19  1  0  0  0  0
 18 20  1  0  0  0  0
 18 21  1  0  0  0  0
M  END
>  <LOGBIO>
6.5700

>  <PRED_LOGBIO>
7.6300

>  <XV_RES>
-1.2920

>  <WHL_TMPL>
3

>  <ANCH>
16-19;28-29

$$$$
ROW12
  -MTS-   01071501003D 0   0.00000     0.00000     0

 40 42  0  0  0  0  0  0  0  0999 V2000
   -9.1160   -5.8500    4.9960 C   0  0  0  0  0  0  0  0  0  0  0  0
   -7.9660   -5.6200    4.0450 C   0  0  0  0  0  0  0  0  0  0  0  0
   -6.6640   -5.9120    4.4500 C   0  0  0  0  0  0  0  0  0  0  0  0
   -5.6010   -5.7050    3.5670 C   0  0  0  0  0  0  0  0  0  0  0  0
   -5.8370   -5.2170    2.2740 C   0  0  0  0  0  0  0  0  0  0  0  0
   -7.1480   -4.9110    1.8860 C   0  0  0  0  0  0  0  0  0  0  0  0
   -8.2130   -5.1170    2.7670 C   0  0  0  0  0  0  0  0  0  0  0  0
   -4.7260   -4.9870    1.3540 C   0  0  0  0  0  0  0  0  0  0  0  0
   -3.6740   -5.8470    1.0950 C   0  0  0  0  0  0  0  0  0  0  0  0
   -2.9680   -5.2890    0.0120 C   0  0  0  0  0  0  0  0  0  0  0  0
   -3.5280   -4.1390   -0.3830 N   0  0  0  0  0  0  0  0  0  0  0  0
   -4.5470   -3.9020    0.4920 N   0  0  0  0  0  0  0  0  0  0  0  0
   -5.2300   -2.6480    0.4190 C   0  0  0  0  0  0  0  0  0  0  0  0
   -6.3160   -2.4350   -0.4400 C   0  0  0  0  0  0  0  0  0  0  0  0
   -6.9550   -1.1910   -0.4790 C   0  0  0  0  0  0  0  0  0  0  0  0
   -6.5210   -0.1620    0.3570 C   0  0  0  0  0  0  0  0  0  0  0  0
   -5.4500   -0.3580    1.2260 C   0  0  0  0  0  0  0  0  0  0  0  0
   -4.8150   -1.6010    1.2650 C   0  0  0  0  0  0  0  0  0  0  0  0
   -7.3040    1.4190    0.2810 S   0  0  0  0  0  0  0  0  0  0  0  0
   -6.9070    2.0730   -0.9460 O   0  0  0  0  0  0  0  0  0  0  0  0
   -7.1710    2.0610    1.5700 O   0  0  0  0  0  0  0  0  0  0  0  0
   -8.9240    0.9850    0.1070 N   0  0  0  0  0  0  0  0  0  0  0  0
   -1.7710   -5.8610   -0.6770 C   0  0  0  0  0  0  0  0  0  0  0  0
   -2.0090   -6.1350   -1.9860 F   0  0  0  0  0  0  0  0  0  0  0  0
   -1.3700   -7.0300   -0.1070 F   0  0  0  0  0  0  0  0  0  0  0  0
   -0.7000   -5.0260   -0.6330 F   0  0  0  0  0  0  0  0  0  0  0  0
   -9.5120   -4.8910    5.3240 H   0  0  0  0  0  0  0  0  0  0  0  0
   -8.7670   -6.4120    5.8590 H   0  0  0  0  0  0  0  0  0  0  0  0
   -9.8990   -6.4110    4.4890 H   0  0  0  0  0  0  0  0  0  0  0  0
   -6.4780   -6.2970    5.4420 H   0  0  0  0  0  0  0  0  0  0  0  0
   -4.5910   -5.9220    3.8830 H   0  0  0  0  0  0  0  0  0  0  0  0
   -7.3370   -4.5130    0.9000 H   0  0  0  0  0  0  0  0  0  0  0  0
   -9.2230   -4.8880    2.4600 H   0  0  0  0  0  0  0  0  0  0  0  0
   -3.4410   -6.7630    1.6180 H   0  0  0  0  0  0  0  0  0  0  0  0
   -6.6620   -3.2360   -1.0760 H   0  0  0  0  0  0  0  0  0  0  0  0
   -7.7820   -1.0280   -1.1540 H   0  0  0  0  0  0  0  0  0  0  0  0
   -5.1130    0.4450    1.8650 H   0  0  0  0  0  0  0  0  0  0  0  0
   -3.9970   -1.7610    1.9510 H   0  0  0  0  0  0  0  0  0  0  0  0
   -9.6280    1.6990   -0.0120 H   0  0  0  0  0  0  0  0  0  0  0  0
   -9.1900    0.0110    0.1220 H   0  0  0  0  0  0  0  0  0  0  0  0
  1 27  1  0  0  0  0
  1 28  1  0  0  0  0
  1 29  1  0  0  0  0
  1  2  1  0  0  0  0
  2  3  2  0  0  0  0
  3 30  1  0  0  0  0
  3  4  1  0  0  0  0
  4 31  1  0  0  0  0
  4  5  2  0  0  0  0
  5  6  1  0  0  0  0
  6 32  1  0  0  0  0
  6  7  2  0  0  0  0
  7  2  1  0  0  0  0
  7 33  1  0  0  0  0
  5  8  1  0  0  0  0
  8  9  2  0  0  0  0
  9 34  1  0  0  0  0
  9 10  1  0  0  0  0
 10 11  2  0  0  0  0
 11 12  1  0  0  0  0
 12  8  1  0  0  0  0
 12 13  1  0  0  0  0
 13 14  2  0  0  0  0
 14 35  1  0  0  0  0
 14 15  1  0  0  0  0
 15 36  1  0  0  0  0
 15 16  2  0  0  0  0
 16 17  1  0  0  0  0
 17 37  1  0  0  0  0
 17 18  2  0  0  0  0
 18 13  1  0  0  0  0
 18 38  1  0  0  0  0
 16 19  1  0  0  0  0
 19 20  2  0  0  0  0
 19 21  2  0  0  0  0
 19 22  1  0  0  0  0
 22 39  1  0  0  0  0
 22 40  1  0  0  0  0
 10 23  1  0  0  0  0
 23 24  1  0  0  0  0
 23 25  1  0  0  0  0
 23 26  1  0  0  0  0
M  END
>  <LOGBIO>
6.4700

>  <PRED_LOGBIO>
7.0400

>  <XV_RES>
-0.6250

>  <WHL_TMPL>
3

>  <ANCH>
28-31;31-34

$$$$
ROW13
  -MTS-   01071501003D 0   0.00000     0.00000     0

 40 42  0  0  0  0  0  0  0  0999 V2000
   -8.9240    0.9850    0.1070 C   0  0  0  0  0  0  0  0  0  0  0  0
   -7.3040    1.4190    0.2810 S   0  0  0  0  0  0  0  0  0  0  0  0
   -6.9070    2.0730   -0.9460 O   0  0  0  0  0  0  0  0  0  0  0  0
   -7.1710    2.0610    1.5700 O   0  0  0  0  0  0  0  0  0  0  0  0
   -6.5210   -0.1620    0.3570 C   0  0  0  0  0  0  0  0  0  0  0  0
   -5.4500   -0.3580    1.2260 C   0  0  0  0  0  0  0  0  0  0  0  0
   -4.8150   -1.6010    1.2650 C   0  0  0  0  0  0  0  0  0  0  0  0
   -5.2300   -2.6480    0.4190 C   0  0  0  0  0  0  0  0  0  0  0  0
   -6.3160   -2.4350   -0.4400 C   0  0  0  0  0  0  0  0  0  0  0  0
   -6.9550   -1.1910   -0.4790 C   0  0  0  0  0  0  0  0  0  0  0  0
   -4.5230   -3.9460    0.4950 C   0  0  0  0  0  0  0  0  0  0  0  0
   -4.8900   -4.8440    1.4190 N   0  0  0  0  0  0  0  0  0  0  0  0
   -4.2700   -6.0280    1.5120 C   0  0  0  0  0  0  0  0  0  0  0  0
   -4.6690   -6.9660    2.4930 N   0  0  0  0  0  0  0  0  0  0  0  0
   -5.7120   -7.9550    2.1840 C   0  0  0  0  0  0  0  0  0  0  0  0
   -5.9500   -8.8300    3.3910 C   0  0  0  0  0  0  0  0  0  0  0  0
   -6.8110   -8.6290    4.3720 N   0  0  0  0  0  0  0  0  0  0  0  0
   -6.8610   -9.5800    5.3970 C   0  0  0  0  0  0  0  0  0  0  0  0
   -6.0280  -10.6260    5.3040 C   0  0  0  0  0  0  0  0  0  0  0  0
   -5.1370  -10.3480    3.8000 S   0  0  0  0  0  0  0  0  0  0  0  0
   -3.2230   -6.3320    0.6330 C   0  0  0  0  0  0  0  0  0  0  0  0
   -2.8660   -5.3700   -0.3190 C   0  0  0  0  0  0  0  0  0  0  0  0
   -3.5260   -4.2050   -0.3620 N   0  0  0  0  0  0  0  0  0  0  0  0
   -1.7450   -5.6450   -1.2930 C   0  0  0  0  0  0  0  0  0  0  0  0
   -1.6780   -6.9510   -1.5350 F   0  0  0  0  0  0  0  0  0  0  0  0
   -0.5940   -5.2310   -0.7710 F   0  0  0  0  0  0  0  0  0  0  0  0
   -1.9760   -4.9950   -2.4300 F   0  0  0  0  0  0  0  0  0  0  0  0
   -9.5640    1.8020    0.4340 H   0  0  0  0  0  0  0  0  0  0  0  0
   -9.1000    0.8580   -0.9590 H   0  0  0  0  0  0  0  0  0  0  0  0
   -9.0390    0.0720    0.6870 H   0  0  0  0  0  0  0  0  0  0  0  0
   -5.1130    0.4450    1.8650 H   0  0  0  0  0  0  0  0  0  0  0  0
   -3.9970   -1.7610    1.9510 H   0  0  0  0  0  0  0  0  0  0  0  0
   -6.6620   -3.2360   -1.0760 H   0  0  0  0  0  0  0  0  0  0  0  0
   -7.7820   -1.0280   -1.1540 H   0  0  0  0  0  0  0  0  0  0  0  0
   -4.2390   -6.9550    3.4070 H   0  0  0  0  0  0  0  0  0  0  0  0
   -5.3890   -8.5710    1.3470 H   0  0  0  0  0  0  0  0  0  0  0  0
   -6.6340   -7.4400    1.9210 H   0  0  0  0  0  0  0  0  0  0  0  0
   -7.5420   -9.4760    6.2290 H   0  0  0  0  0  0  0  0  0  0  0  0
   -5.9240  -11.4520    5.9910 H   0  0  0  0  0  0  0  0  0  0  0  0
   -2.7070   -7.2800    0.6880 H   0  0  0  0  0  0  0  0  0  0  0  0
  1 28  1  0  0  0  0
  1 29  1  0  0  0  0
  1 30  1  0  0  0  0
  1  2  1  0  0  0  0
  2  3  2  0  0  0  0
  2  4  2  0  0  0  0
  2  5  1  0  0  0  0
  5  6  2  0  0  0  0
  6 31  1  0  0  0  0
  6  7  1  0  0  0  0
  7 32  1  0  0  0  0
  7  8  2  0  0  0  0
  8  9  1  0  0  0  0
  9 33  1  0  0  0  0
  9 10  2  0  0  0  0
 10  5  1  0  0  0  0
 10 34  1  0  0  0  0
  8 11  1  0  0  0  0
 11 12  2  0  0  0  0
 12 13  1  0  0  0  0
 13 14  1  0  0  0  0
 14 35  1  0  0  0  0
 14 15  1  0  0  0  0
 15 36  1  0  0  0  0
 15 37  1  0  0  0  0
 15 16  1  0  0  0  0
 16 17  2  0  0  0  0
 17 18  1  0  0  0  0
 18 38  1  0  0  0  0
 18 19  2  0  0  0  0
 19 39  1  0  0  0  0
 19 20  1  0  0  0  0
 20 16  1  0  0  0  0
 13 21  2  0  0  0  0
 21 40  1  0  0  0  0
 21 22  1  0  0  0  0
 22 23  2  0  0  0  0
 23 11  1  0  0  0  0
 22 24  1  0  0  0  0
 24 25  1  0  0  0  0
 24 26  1  0  0  0  0
 24 27  1  0  0  0  0
M  END
>  <LOGBIO>
7.0800

>  <PRED_LOGBIO>
6.0300

>  <XV_RES>
1.1050

>  <WHL_TMPL>
3

>  <ANCH>
27-34;8-9

$$$$
ROW14
  -MTS-   01071501003D 0   0.00000     0.00000     0

 40 42  0  0  0  0  0  0  0  0999 V2000
   -8.9240    0.9850    0.1070 N   0  0  0  0  0  0  0  0  0  0  0  0
   -7.3040    1.4190    0.2810 S   0  0  0  0  0  0  0  0  0  0  0  0
   -6.9070    2.0730   -0.9460 O   0  0  0  0  0  0  0  0  0  0  0  0
   -7.1710    2.0610    1.5700 O   0  0  0  0  0  0  0  0  0  0  0  0
   -6.5210   -0.1620    0.3570 C   0  0  0  0  0  0  0  0  0  0  0  0
   -6.9550   -1.1910   -0.4790 C   0  0  0  0  0  0  0  0  0  0  0  0
   -6.3160   -2.4350   -0.4400 C   0  0  0  0  0  0  0  0  0  0  0  0
   -5.2300   -2.6480    0.4190 C   0  0  0  0  0  0  0  0  0  0  0  0
   -4.8150   -1.6010    1.2650 C   0  0  0  0  0  0  0  0  0  0  0  0
   -5.4500   -0.3580    1.2260 C   0  0  0  0  0  0  0  0  0  0  0  0
   -4.5230   -3.9460    0.4950 C   0  0  0  0  0  0  0  0  0  0  0  0
   -4.8900   -4.8440    1.4190 N   0  0  0  0  0  0  0  0  0  0  0  0
   -4.2700   -6.0280    1.5120 C   0  0  0  0  0  0  0  0  0  0  0  0
   -4.6690   -6.9660    2.4930 N   0  0  0  0  0  0  0  0  0  0  0  0
   -5.7120   -7.9550    2.1840 C   0  0  0  0  0  0  0  0  0  0  0  0
   -5.9500   -8.8300    3.3910 C   0  0  0  0  0  0  0  0  0  0  0  0
   -5.3320   -9.9790    3.6960 C   0  0  0  0  0  0  0  0  0  0  0  0
   -5.7650  -10.6350    4.9500 C   0  0  0  0  0  0  0  0  0  0  0  0
   -6.7260  -10.0070    5.6410 C   0  0  0  0  0  0  0  0  0  0  0  0
   -7.1060   -8.5540    4.7030 S   0  0  0  0  0  0  0  0  0  0  0  0
   -3.2230   -6.3320    0.6330 C   0  0  0  0  0  0  0  0  0  0  0  0
   -2.8660   -5.3700   -0.3190 C   0  0  0  0  0  0  0  0  0  0  0  0
   -3.5260   -4.2050   -0.3620 N   0  0  0  0  0  0  0  0  0  0  0  0
   -1.7450   -5.6450   -1.2930 C   0  0  0  0  0  0  0  0  0  0  0  0
   -1.6780   -6.9510   -1.5350 F   0  0  0  0  0  0  0  0  0  0  0  0
   -0.5940   -5.2310   -0.7710 F   0  0  0  0  0  0  0  0  0  0  0  0
   -1.9760   -4.9950   -2.4300 F   0  0  0  0  0  0  0  0  0  0  0  0
   -9.6500    1.6670    0.2730 H   0  0  0  0  0  0  0  0  0  0  0  0
   -9.1680    0.0430   -0.1630 H   0  0  0  0  0  0  0  0  0  0  0  0
   -7.7820   -1.0280   -1.1540 H   0  0  0  0  0  0  0  0  0  0  0  0
   -6.6620   -3.2360   -1.0760 H   0  0  0  0  0  0  0  0  0  0  0  0
   -3.9970   -1.7610    1.9510 H   0  0  0  0  0  0  0  0  0  0  0  0
   -5.1130    0.4450    1.8650 H   0  0  0  0  0  0  0  0  0  0  0  0
   -4.2390   -6.9550    3.4070 H   0  0  0  0  0  0  0  0  0  0  0  0
   -5.3890   -8.5710    1.3470 H   0  0  0  0  0  0  0  0  0  0  0  0
   -6.6340   -7.4400    1.9210 H   0  0  0  0  0  0  0  0  0  0  0  0
   -4.5640  -10.4010    3.0650 H   0  0  0  0  0  0  0  0  0  0  0  0
   -5.3310  -11.5640    5.2890 H   0  0  0  0  0  0  0  0  0  0  0  0
   -7.1750  -10.3200    6.5720 H   0  0  0  0  0  0  0  0  0  0  0  0
   -2.7070   -7.2800    0.6880 H   0  0  0  0  0  0  0  0  0  0  0  0
  1 28  1  0  0  0  0
  1 29  1  0  0  0  0
  1  2  1  0  0  0  0
  2  3  2  0  0  0  0
  2  4  2  0  0  0  0
  2  5  1  0  0  0  0
  5  6  2  0  0  0  0
  6 30  1  0  0  0  0
  6  7  1  0  0  0  0
  7 31  1  0  0  0  0
  7  8  2  0  0  0  0
  8  9  1  0  0  0  0
  9 32  1  0  0  0  0
  9 10  2  0  0  0  0
 10  5  1  0  0  0  0
 10 33  1  0  0  0  0
  8 11  1  0  0  0  0
 11 12  2  0  0  0  0
 12 13  1  0  0  0  0
 13 14  1  0  0  0  0
 14 34  1  0  0  0  0
 14 15  1  0  0  0  0
 15 35  1  0  0  0  0
 15 36  1  0  0  0  0
 15 16  1  0  0  0  0
 16 17  2  0  0  0  0
 17 37  1  0  0  0  0
 17 18  1  0  0  0  0
 18 38  1  0  0  0  0
 18 19  2  0  0  0  0
 19 39  1  0  0  0  0
 19 20  1  0  0  0  0
 20 16  1  0  0  0  0
 13 21  2  0  0  0  0
 21 40  1  0  0  0  0
 21 22  1  0  0  0  0
 22 23  2  0  0  0  0
 23 11  1  0  0  0  0
 22 24  1  0  0  0  0
 24 25  1  0  0  0  0
 24 26  1  0  0  0  0
 24 27  1  0  0  0  0
M  END
>  <LOGBIO>
6.8000

>  <PRED_LOGBIO>
7.2600

>  <XV_RES>
-0.5320

>  <WHL_TMPL>
3

>  <ANCH>
28-31;4-1

$$$$
ROW15
  -MTS-   01071501003D 0   0.00000     0.00000     0

 39 42  0  0  0  0  0  0  0  0999 V2000
    9.6760   -1.3990   -3.9880 C   0  0  0  0  0  0  0  0  0  0  0  0
   10.9590   -1.5000   -3.1680 C   0  0  0  0  0  0  0  0  0  0  0  0
   11.9940   -2.2760   -3.9480 C   0  0  0  0  0  0  0  0  0  0  0  0
   12.4540   -3.3090   -3.4900 O   0  0  0  0  0  0  0  0  0  0  0  0
   12.4000   -1.8370   -5.1240 O   0  0  0  0  0  0  0  0  0  0  0  0
   10.6710   -2.2110   -1.8680 C   0  0  0  0  0  0  0  0  0  0  0  0
    9.6550   -3.1730   -1.8060 C   0  0  0  0  0  0  0  0  0  0  0  0
    9.3880   -3.8330   -0.6000 C   0  0  0  0  0  0  0  0  0  0  0  0
   10.1360   -3.5300    0.5440 C   0  0  0  0  0  0  0  0  0  0  0  0
   10.1040   -4.0350    1.9350 C   0  0  0  0  0  0  0  0  0  0  0  0
    9.3120   -4.9900    2.5830 C   0  0  0  0  0  0  0  0  0  0  0  0
    9.5170   -5.2640    3.9410 C   0  0  0  0  0  0  0  0  0  0  0  0
    8.5320   -6.4510    4.7460 Cl  0  0  0  0  0  0  0  0  0  0  0  0
   10.5130   -4.5830    4.6500 C   0  0  0  0  0  0  0  0  0  0  0  0
   11.3050   -3.6270    4.0010 C   0  0  0  0  0  0  0  0  0  0  0  0
   11.1000   -3.3540    2.6440 C   0  0  0  0  0  0  0  0  0  0  0  0
   11.7450   -2.4550    1.7610 N   0  0  0  0  0  0  0  0  0  0  0  0
   12.7450   -1.6380    2.0820 C   0  0  0  0  0  0  0  0  0  0  0  0
   13.5630   -1.3030    1.2270 O   0  0  0  0  0  0  0  0  0  0  0  0
   12.8720   -1.1320    3.4670 C   0  0  0  0  0  0  0  0  0  0  0  0
   13.5560   -1.7190    4.4580 C   0  0  0  0  0  0  0  0  0  0  0  0
   13.4240   -0.9250    5.5940 O   0  0  0  0  0  0  0  0  0  0  0  0
   12.6300    0.1630    5.2390 C   0  0  0  0  0  0  0  0  0  0  0  0
   12.2980    0.0430    3.9670 N   0  0  0  0  0  0  0  0  0  0  0  0
   11.1510   -2.5680    0.4820 C   0  0  0  0  0  0  0  0  0  0  0  0
   11.4190   -1.9090   -0.7240 C   0  0  0  0  0  0  0  0  0  0  0  0
    9.2980   -2.3970   -4.1970 H   0  0  0  0  0  0  0  0  0  0  0  0
    9.8840   -0.8860   -4.9250 H   0  0  0  0  0  0  0  0  0  0  0  0
    8.9300   -0.8390   -3.4260 H   0  0  0  0  0  0  0  0  0  0  0  0
   11.3360   -0.5010   -2.9590 H   0  0  0  0  0  0  0  0  0  0  0  0
   13.0590   -2.4610   -5.4660 H   0  0  0  0  0  0  0  0  0  0  0  0
    9.0780   -3.4070   -2.6890 H   0  0  0  0  0  0  0  0  0  0  0  0
    8.6050   -4.5750   -0.5530 H   0  0  0  0  0  0  0  0  0  0  0  0
    8.5430   -5.5160    2.0360 H   0  0  0  0  0  0  0  0  0  0  0  0
   10.6710   -4.7940    5.6970 H   0  0  0  0  0  0  0  0  0  0  0  0
   12.0730   -3.1020    4.5490 H   0  0  0  0  0  0  0  0  0  0  0  0
   14.1120   -2.6420    4.3880 H   0  0  0  0  0  0  0  0  0  0  0  0
   12.3350    0.9700    5.8940 H   0  0  0  0  0  0  0  0  0  0  0  0
   12.2020   -1.1670   -0.7710 H   0  0  0  0  0  0  0  0  0  0  0  0
  1 27  1  0  0  0  0
  1 28  1  0  0  0  0
  1 29  1  0  0  0  0
  1  2  1  0  0  0  0
  2 30  1  0  0  0  0
  2  3  1  0  0  0  0
  3  4  2  0  0  0  0
  3  5  1  0  0  0  0
  5 31  1  0  0  0  0
  2  6  1  0  0  0  0
  6  7  2  0  0  0  0
  7 32  1  0  0  0  0
  7  8  1  0  0  0  0
  8 33  1  0  0  0  0
  8  9  2  0  0  0  0
  9 10  1  0  0  0  0
 10 11  2  0  0  0  0
 11 34  1  0  0  0  0
 11 12  1  0  0  0  0
 12 13  1  0  0  0  0
 12 14  2  0  0  0  0
 14 35  1  0  0  0  0
 14 15  1  0  0  0  0
 15 36  1  0  0  0  0
 15 16  2  0  0  0  0
 16 10  1  0  0  0  0
 16 17  1  0  0  0  0
 17 18  1  0  0  0  0
 18 19  2  0  0  0  0
 18 20  1  0  0  0  0
 20 21  2  0  0  0  0
 21 37  1  0  0  0  0
 21 22  1  0  0  0  0
 22 23  1  0  0  0  0
 23 38  1  0  0  0  0
 23 24  2  0  0  0  0
 24 20  1  0  0  0  0
 17 25  1  0  0  0  0
 25  9  1  0  0  0  0
 25 26  2  0  0  0  0
 26  6  1  0  0  0  0
 26 39  1  0  0  0  0
M  END
>  <LOGBIO>
4.5600

>  <PRED_LOGBIO>
4.7700

>  <XV_RES>
-0.8130

>  <WHL_TMPL>
1

>  <ANCH>
26-28;18-17

$$$$
ROW16
  -MTS-   01071501003D 0   0.00000     0.00000     0

 44 46  0  0  0  0  0  0  0  0999 V2000
   -4.8670  -10.1070    1.9700 C   0  0  0  0  0  0  0  0  0  0  0  0
   -4.9310   -8.7790    1.2210 C   0  0  0  0  0  0  0  0  0  0  0  0
   -3.8370   -7.5810    2.0240 S   0  0  0  0  0  0  0  0  0  0  0  0
   -4.2560   -7.3860    3.3770 O   0  0  0  0  0  0  0  0  0  0  0  0
   -2.4950   -8.0740    2.0060 O   0  0  0  0  0  0  0  0  0  0  0  0
   -3.9140   -5.9800    1.1210 C   0  0  0  0  0  0  0  0  0  0  0  0
   -3.1370   -5.6260    0.1130 N   0  0  0  0  0  0  0  0  0  0  0  0
   -3.5130   -4.3400   -0.2930 C   0  0  0  0  0  0  0  0  0  0  0  0
   -2.9040   -3.5570   -1.3920 C   0  0  0  0  0  0  0  0  0  0  0  0
   -2.3120   -2.3170   -1.1230 C   0  0  0  0  0  0  0  0  0  0  0  0
   -1.7360   -1.5770   -2.1630 C   0  0  0  0  0  0  0  0  0  0  0  0
   -1.7530   -2.0770   -3.4710 C   0  0  0  0  0  0  0  0  0  0  0  0
   -1.1970   -1.3630   -4.4730 F   0  0  0  0  0  0  0  0  0  0  0  0
   -2.3450   -3.3170   -3.7390 C   0  0  0  0  0  0  0  0  0  0  0  0
   -2.9200   -4.0570   -2.6990 C   0  0  0  0  0  0  0  0  0  0  0  0
   -4.5230   -3.9460    0.4950 C   0  0  0  0  0  0  0  0  0  0  0  0
   -4.7860   -4.9560    1.3820 N   0  0  0  0  0  0  0  0  0  0  0  0
   -5.2300   -2.6480    0.4190 C   0  0  0  0  0  0  0  0  0  0  0  0
   -4.8150   -1.6010    1.2650 C   0  0  0  0  0  0  0  0  0  0  0  0
   -5.4500   -0.3580    1.2260 C   0  0  0  0  0  0  0  0  0  0  0  0
   -6.5210   -0.1620    0.3570 C   0  0  0  0  0  0  0  0  0  0  0  0
   -6.9550   -1.1910   -0.4790 C   0  0  0  0  0  0  0  0  0  0  0  0
   -6.3160   -2.4350   -0.4400 C   0  0  0  0  0  0  0  0  0  0  0  0
   -7.3040    1.4190    0.2810 S   0  0  0  0  0  0  0  0  0  0  0  0
   -6.9070    2.0730   -0.9460 O   0  0  0  0  0  0  0  0  0  0  0  0
   -7.1710    2.0610    1.5700 O   0  0  0  0  0  0  0  0  0  0  0  0
   -8.9240    0.9850    0.1070 C   0  0  0  0  0  0  0  0  0  0  0  0
   -3.8460  -10.4830    1.9560 H   0  0  0  0  0  0  0  0  0  0  0  0
   -5.5250  -10.8280    1.4870 H   0  0  0  0  0  0  0  0  0  0  0  0
   -5.1860   -9.9590    2.9990 H   0  0  0  0  0  0  0  0  0  0  0  0
   -4.6120   -8.9280    0.1910 H   0  0  0  0  0  0  0  0  0  0  0  0
   -5.9520   -8.4040    1.2340 H   0  0  0  0  0  0  0  0  0  0  0  0
   -2.2990   -1.9320   -0.1150 H   0  0  0  0  0  0  0  0  0  0  0  0
   -1.2790   -0.6210   -1.9560 H   0  0  0  0  0  0  0  0  0  0  0  0
   -2.3570   -3.7020   -4.7480 H   0  0  0  0  0  0  0  0  0  0  0  0
   -3.3770   -5.0140   -2.9060 H   0  0  0  0  0  0  0  0  0  0  0  0
   -5.4970   -4.9480    2.1000 H   0  0  0  0  0  0  0  0  0  0  0  0
   -3.9970   -1.7610    1.9510 H   0  0  0  0  0  0  0  0  0  0  0  0
   -5.1130    0.4450    1.8650 H   0  0  0  0  0  0  0  0  0  0  0  0
   -7.7820   -1.0280   -1.1540 H   0  0  0  0  0  0  0  0  0  0  0  0
   -6.6620   -3.2360   -1.0760 H   0  0  0  0  0  0  0  0  0  0  0  0
   -9.5640    1.8020    0.4340 H   0  0  0  0  0  0  0  0  0  0  0  0
   -9.1000    0.1570    0.7900 H   0  0  0  0  0  0  0  0  0  0  0  0
   -9.0390    0.7250   -0.9430 H   0  0  0  0  0  0  0  0  0  0  0  0
  1 28  1  0  0  0  0
  1 29  1  0  0  0  0
  1 30  1  0  0  0  0
  1  2  1  0  0  0  0
  2 31  1  0  0  0  0
  2 32  1  0  0  0  0
  2  3  1  0  0  0  0
  3  4  2  0  0  0  0
  3  5  2  0  0  0  0
  3  6  1  0  0  0  0
  6  7  2  0  0  0  0
  7  8  1  0  0  0  0
  8  9  1  0  0  0  0
  9 10  2  0  0  0  0
 10 33  1  0  0  0  0
 10 11  1  0  0  0  0
 11 34  1  0  0  0  0
 11 12  2  0  0  0  0
 12 13  1  0  0  0  0
 12 14  1  0  0  0  0
 14 35  1  0  0  0  0
 14 15  2  0  0  0  0
 15  9  1  0  0  0  0
 15 36  1  0  0  0  0
  8 16  2  0  0  0  0
 16 17  1  0  0  0  0
 17  6  1  0  0  0  0
 17 37  1  0  0  0  0
 16 18  1  0  0  0  0
 18 19  2  0  0  0  0
 19 38  1  0  0  0  0
 19 20  1  0  0  0  0
 20 39  1  0  0  0  0
 20 21  2  0  0  0  0
 21 22  1  0  0  0  0
 22 40  1  0  0  0  0
 22 23  2  0  0  0  0
 23 18  1  0  0  0  0
 23 41  1  0  0  0  0
 21 24  1  0  0  0  0
 24 25  2  0  0  0  0
 24 26  2  0  0  0  0
 24 27  1  0  0  0  0
 27 42  1  0  0  0  0
 27 43  1  0  0  0  0
 27 44  1  0  0  0  0
M  END
>  <LOGBIO>
6.5100

>  <PRED_LOGBIO>
6.1000

>  <XV_RES>
0.4500

>  <WHL_TMPL>
3

>  <ANCH>
27-34;33-31

$$$$
ROW17
  -MTS-   01071501003D 0   0.00000     0.00000     0

 57 61  0  0  0  0  0  0  0  0999 V2000
    7.3720   -5.5900    5.2260 C   0  0  0  0  0  0  0  0  0  0  0  0
    7.4240   -5.5970    3.8050 O   0  0  0  0  0  0  0  0  0  0  0  0
    8.1290   -4.5890    3.2050 C   0  0  0  0  0  0  0  0  0  0  0  0
    7.7710   -3.2340    3.1860 C   0  0  0  0  0  0  0  0  0  0  0  0
    8.5750   -2.2840    2.5360 C   0  0  0  0  0  0  0  0  0  0  0  0
    9.7270   -2.7030    1.8780 C   0  0  0  0  0  0  0  0  0  0  0  0
   10.1120   -4.0250    1.9280 C   0  0  0  0  0  0  0  0  0  0  0  0
    9.3120   -4.9900    2.5830 C   0  0  0  0  0  0  0  0  0  0  0  0
   11.3520   -4.0650    1.2660 C   0  0  0  0  0  0  0  0  0  0  0  0
   12.1000   -5.3530    1.0920 C   0  0  0  0  0  0  0  0  0  0  0  0
   11.9830   -5.8720   -0.3410 C   0  0  0  0  0  0  0  0  0  0  0  0
   12.8640   -5.4450   -1.1430 O   0  0  0  0  0  0  0  0  0  0  0  0
   11.0490   -6.7010   -0.5450 O   0  0  0  0  0  0  0  0  0  0  0  0
    9.7880   -6.1810   -0.4170 C   0  0  0  0  0  0  0  0  0  0  0  0
    9.1440   -6.2050    0.8260 C   0  0  0  0  0  0  0  0  0  0  0  0
    7.8550   -5.6730    0.9560 C   0  0  0  0  0  0  0  0  0  0  0  0
    7.2110   -5.1180   -0.1560 C   0  0  0  0  0  0  0  0  0  0  0  0
    7.8550   -5.0940   -1.3980 C   0  0  0  0  0  0  0  0  0  0  0  0
    7.2110   -4.5380   -2.5100 C   0  0  0  0  0  0  0  0  0  0  0  0
    7.8550   -4.5140   -3.7530 C   0  0  0  0  0  0  0  0  0  0  0  0
    9.1440   -5.0460   -3.8840 C   0  0  0  0  0  0  0  0  0  0  0  0
    9.7880   -5.6010   -2.7720 C   0  0  0  0  0  0  0  0  0  0  0  0
    9.1440   -5.6250   -1.5290 C   0  0  0  0  0  0  0  0  0  0  0  0
   11.7660   -2.7930    0.8180 C   0  0  0  0  0  0  0  0  0  0  0  0
   12.9940   -2.3540    0.1100 C   0  0  0  0  0  0  0  0  0  0  0  0
   10.6810   -1.9580    1.1730 N   0  0  0  0  0  0  0  0  0  0  0  0
   10.5830   -0.5860    0.8310 C   0  0  0  0  0  0  0  0  0  0  0  0
   11.6270    0.0370    0.6450 O   0  0  0  0  0  0  0  0  0  0  0  0
    9.3240    0.1630    0.6300 C   0  0  0  0  0  0  0  0  0  0  0  0
    8.3950   -0.2560   -0.3300 C   0  0  0  0  0  0  0  0  0  0  0  0
    7.2230    0.4800   -0.5240 C   0  0  0  0  0  0  0  0  0  0  0  0
    6.9950    1.6330    0.2280 C   0  0  0  0  0  0  0  0  0  0  0  0
    5.5490    2.5360   -0.0130 Cl  0  0  0  0  0  0  0  0  0  0  0  0
    7.9310    2.0650    1.1680 C   0  0  0  0  0  0  0  0  0  0  0  0
    9.1040    1.3330    1.3650 C   0  0  0  0  0  0  0  0  0  0  0  0
    6.3360   -5.5880    5.5590 H   0  0  0  0  0  0  0  0  0  0  0  0
    7.8060   -6.5310    5.5590 H   0  0  0  0  0  0  0  0  0  0  0  0
    7.9300   -4.7200    5.5670 H   0  0  0  0  0  0  0  0  0  0  0  0
    6.8640   -2.9160    3.6780 H   0  0  0  0  0  0  0  0  0  0  0  0
    8.3020   -1.2390    2.5470 H   0  0  0  0  0  0  0  0  0  0  0  0
    9.6140   -6.0270    2.6020 H   0  0  0  0  0  0  0  0  0  0  0  0
   11.6030   -6.0850    1.7250 H   0  0  0  0  0  0  0  0  0  0  0  0
   13.1520   -5.1740    1.3040 H   0  0  0  0  0  0  0  0  0  0  0  0
    9.6410   -6.6330    1.6830 H   0  0  0  0  0  0  0  0  0  0  0  0
    7.3580   -5.6920    1.9150 H   0  0  0  0  0  0  0  0  0  0  0  0
    6.2170   -4.7080   -0.0550 H   0  0  0  0  0  0  0  0  0  0  0  0
    6.2170   -4.1280   -2.4090 H   0  0  0  0  0  0  0  0  0  0  0  0
    7.3580   -4.0860   -4.6110 H   0  0  0  0  0  0  0  0  0  0  0  0
    9.6410   -5.0270   -4.8420 H   0  0  0  0  0  0  0  0  0  0  0  0
   10.7820   -6.0110   -2.8720 H   0  0  0  0  0  0  0  0  0  0  0  0
   12.7270   -1.7980   -0.7860 H   0  0  0  0  0  0  0  0  0  0  0  0
   13.5020   -3.2570   -0.2220 H   0  0  0  0  0  0  0  0  0  0  0  0
   13.5750   -1.7700    0.8200 H   0  0  0  0  0  0  0  0  0  0  0  0
    8.5830   -1.1430   -0.9170 H   0  0  0  0  0  0  0  0  0  0  0  0
    6.4960    0.1570   -1.2540 H   0  0  0  0  0  0  0  0  0  0  0  0
    7.7490    2.9620    1.7410 H   0  0  0  0  0  0  0  0  0  0  0  0
    9.8380    1.6690    2.0820 H   0  0  0  0  0  0  0  0  0  0  0  0
  1 36  1  0  0  0  0
  1 37  1  0  0  0  0
  1 38  1  0  0  0  0
  1  2  1  0  0  0  0
  2  3  1  0  0  0  0
  3  4  2  0  0  0  0
  4 39  1  0  0  0  0
  4  5  1  0  0  0  0
  5 40  1  0  0  0  0
  5  6  2  0  0  0  0
  6  7  1  0  0  0  0
  7  8  2  0  0  0  0
  8  3  1  0  0  0  0
  8 41  1  0  0  0  0
  7  9  1  0  0  0  0
  9 10  1  0  0  0  0
 10 42  1  0  0  0  0
 10 43  1  0  0  0  0
 10 11  1  0  0  0  0
 11 12  2  0  0  0  0
 11 13  1  0  0  0  0
 13 14  1  0  0  0  0
 14 15  2  0  0  0  0
 15 44  1  0  0  0  0
 15 16  1  0  0  0  0
 16 45  1  0  0  0  0
 16 17  2  0  0  0  0
 17 46  1  0  0  0  0
 17 18  1  0  0  0  0
 18 19  1  0  0  0  0
 19 47  1  0  0  0  0
 19 20  2  0  0  0  0
 20 48  1  0  0  0  0
 20 21  1  0  0  0  0
 21 49  1  0  0  0  0
 21 22  2  0  0  0  0
 22 50  1  0  0  0  0
 22 23  1  0  0  0  0
 23 14  1  0  0  0  0
 23 18  2  0  0  0  0
  9 24  2  0  0  0  0
 24 25  1  0  0  0  0
 25 51  1  0  0  0  0
 25 52  1  0  0  0  0
 25 53  1  0  0  0  0
 24 26  1  0  0  0  0
 26  6  1  0  0  0  0
 26 27  1  0  0  0  0
 27 28  2  0  0  0  0
 27 29  1  0  0  0  0
 29 30  2  0  0  0  0
 30 54  1  0  0  0  0
 30 31  1  0  0  0  0
 31 55  1  0  0  0  0
 31 32  2  0  0  0  0
 32 33  1  0  0  0  0
 32 34  1  0  0  0  0
 34 56  1  0  0  0  0
 34 35  2  0  0  0  0
 35 29  1  0  0  0  0
 35 57  1  0  0  0  0
M  END
>  <LOGBIO>
5.3000

>  <PRED_LOGBIO>
6.1100

>  <XV_RES>
-1.1500

>  <WHL_TMPL>
1

>  <ANCH>
36-37;39-40

$$$$
ROW18
  -MTS-   01071501003D 0   0.00000     0.00000     0

 56 58  0  0  0  0  0  0  0  0999 V2000
    7.3720   -5.5900    5.2260 C   0  0  0  0  0  0  0  0  0  0  0  0
    7.4240   -5.5970    3.8050 O   0  0  0  0  0  0  0  0  0  0  0  0
    8.1290   -4.5890    3.2050 C   0  0  0  0  0  0  0  0  0  0  0  0
    7.7710   -3.2340    3.1860 C   0  0  0  0  0  0  0  0  0  0  0  0
    8.5750   -2.2840    2.5360 C   0  0  0  0  0  0  0  0  0  0  0  0
    9.7270   -2.7030    1.8780 C   0  0  0  0  0  0  0  0  0  0  0  0
   10.1120   -4.0250    1.9280 C   0  0  0  0  0  0  0  0  0  0  0  0
    9.3120   -4.9900    2.5830 C   0  0  0  0  0  0  0  0  0  0  0  0
   11.3520   -4.0650    1.2660 C   0  0  0  0  0  0  0  0  0  0  0  0
   12.1000   -5.3530    1.0920 C   0  0  0  0  0  0  0  0  0  0  0  0
   11.9830   -5.8720   -0.3410 C   0  0  0  0  0  0  0  0  0  0  0  0
   11.0490   -6.7010   -0.5450 N   0  0  0  0  0  0  0  0  0  0  0  0
   10.8080   -7.3710   -2.1430 S   0  0  0  0  0  0  0  0  0  0  0  0
   10.5390   -6.3140   -3.0680 O   0  0  0  0  0  0  0  0  0  0  0  0
   11.9860   -8.0720   -2.5500 O   0  0  0  0  0  0  0  0  0  0  0  0
    9.4060   -8.5160   -2.1120 C   0  0  0  0  0  0  0  0  0  0  0  0
    9.1950   -9.1010   -3.5080 C   0  0  0  0  0  0  0  0  0  0  0  0
    8.0120  -10.0680   -3.4820 C   0  0  0  0  0  0  0  0  0  0  0  0
    7.8140  -10.6150   -4.7880 O   0  0  0  0  0  0  0  0  0  0  0  0
   11.7660   -2.7930    0.8180 C   0  0  0  0  0  0  0  0  0  0  0  0
   12.9940   -2.3540    0.1100 C   0  0  0  0  0  0  0  0  0  0  0  0
   10.6810   -1.9580    1.1730 N   0  0  0  0  0  0  0  0  0  0  0  0
   10.5830   -0.5860    0.8310 C   0  0  0  0  0  0  0  0  0  0  0  0
   11.6270    0.0370    0.6450 O   0  0  0  0  0  0  0  0  0  0  0  0
    9.3240    0.1630    0.6300 C   0  0  0  0  0  0  0  0  0  0  0  0
    8.3950   -0.2560   -0.3300 C   0  0  0  0  0  0  0  0  0  0  0  0
    7.2230    0.4800   -0.5240 C   0  0  0  0  0  0  0  0  0  0  0  0
    6.9950    1.6330    0.2280 C   0  0  0  0  0  0  0  0  0  0  0  0
    5.5490    2.5360   -0.0130 Cl  0  0  0  0  0  0  0  0  0  0  0  0
    7.9310    2.0650    1.1680 C   0  0  0  0  0  0  0  0  0  0  0  0
    9.1040    1.3330    1.3650 C   0  0  0  0  0  0  0  0  0  0  0  0
    6.3360   -5.5880    5.5590 H   0  0  0  0  0  0  0  0  0  0  0  0
    7.8060   -6.5310    5.5590 H   0  0  0  0  0  0  0  0  0  0  0  0
    7.9300   -4.7200    5.5670 H   0  0  0  0  0  0  0  0  0  0  0  0
    6.8640   -2.9160    3.6780 H   0  0  0  0  0  0  0  0  0  0  0  0
    8.3020   -1.2390    2.5470 H   0  0  0  0  0  0  0  0  0  0  0  0
    9.6140   -6.0270    2.6020 H   0  0  0  0  0  0  0  0  0  0  0  0
   11.6030   -6.0850    1.7250 H   0  0  0  0  0  0  0  0  0  0  0  0
   13.1520   -5.1740    1.3040 H   0  0  0  0  0  0  0  0  0  0  0  0
   12.9040   -6.4210   -0.5270 H   0  0  0  0  0  0  0  0  0  0  0  0
   11.8570   -5.0000   -0.9790 H   0  0  0  0  0  0  0  0  0  0  0  0
   10.4430   -6.9760    0.2150 H   0  0  0  0  0  0  0  0  0  0  0  0
    9.6100   -9.3200   -1.4090 H   0  0  0  0  0  0  0  0  0  0  0  0
    8.5090   -7.9830   -1.8030 H   0  0  0  0  0  0  0  0  0  0  0  0
    8.9910   -8.2970   -4.2110 H   0  0  0  0  0  0  0  0  0  0  0  0
   10.0920   -9.6340   -3.8170 H   0  0  0  0  0  0  0  0  0  0  0  0
    8.2160  -10.8720   -2.7780 H   0  0  0  0  0  0  0  0  0  0  0  0
    7.1150   -9.5340   -3.1720 H   0  0  0  0  0  0  0  0  0  0  0  0
    7.0670  -11.2330   -4.7960 H   0  0  0  0  0  0  0  0  0  0  0  0
   12.7270   -1.7980   -0.7860 H   0  0  0  0  0  0  0  0  0  0  0  0
   13.5020   -3.2570   -0.2220 H   0  0  0  0  0  0  0  0  0  0  0  0
   13.5750   -1.7700    0.8200 H   0  0  0  0  0  0  0  0  0  0  0  0
    8.5830   -1.1430   -0.9170 H   0  0  0  0  0  0  0  0  0  0  0  0
    6.4960    0.1570   -1.2540 H   0  0  0  0  0  0  0  0  0  0  0  0
    7.7490    2.9620    1.7410 H   0  0  0  0  0  0  0  0  0  0  0  0
    9.8380    1.6690    2.0820 H   0  0  0  0  0  0  0  0  0  0  0  0
  1 32  1  0  0  0  0
  1 33  1  0  0  0  0
  1 34  1  0  0  0  0
  1  2  1  0  0  0  0
  2  3  1  0  0  0  0
  3  4  2  0  0  0  0
  4 35  1  0  0  0  0
  4  5  1  0  0  0  0
  5 36  1  0  0  0  0
  5  6  2  0  0  0  0
  6  7  1  0  0  0  0
  7  8  2  0  0  0  0
  8  3  1  0  0  0  0
  8 37  1  0  0  0  0
  7  9  1  0  0  0  0
  9 10  1  0  0  0  0
 10 38  1  0  0  0  0
 10 39  1  0  0  0  0
 10 11  1  0  0  0  0
 11 40  1  0  0  0  0
 11 41  1  0  0  0  0
 11 12  1  0  0  0  0
 12 42  1  0  0  0  0
 12 13  1  0  0  0  0
 13 14  2  0  0  0  0
 13 15  2  0  0  0  0
 13 16  1  0  0  0  0
 16 43  1  0  0  0  0
 16 44  1  0  0  0  0
 16 17  1  0  0  0  0
 17 45  1  0  0  0  0
 17 46  1  0  0  0  0
 17 18  1  0  0  0  0
 18 47  1  0  0  0  0
 18 48  1  0  0  0  0
 18 19  1  0  0  0  0
 19 49  1  0  0  0  0
  9 20  2  0  0  0  0
 20 21  1  0  0  0  0
 21 50  1  0  0  0  0
 21 51  1  0  0  0  0
 21 52  1  0  0  0  0
 20 22  1  0  0  0  0
 22  6  1  0  0  0  0
 22 23  1  0  0  0  0
 23 24  2  0  0  0  0
 23 25  1  0  0  0  0
 25 26  2  0  0  0  0
 26 53  1  0  0  0  0
 26 27  1  0  0  0  0
 27 54  1  0  0  0  0
 27 28  2  0  0  0  0
 28 29  1  0  0  0  0
 28 30  1  0  0  0  0
 30 55  1  0  0  0  0
 30 31  2  0  0  0  0
 31 25  1  0  0  0  0
 31 56  1  0  0  0  0
M  END
>  <LOGBIO>
5.9600

>  <PRED_LOGBIO>
5.7900

>  <XV_RES>
0.1270

>  <WHL_TMPL>
1

>  <ANCH>
36-37;38-39

$$$$
ROW19
  -MTS-   01071501003D 0   0.00000     0.00000     0

 41 43  0  0  0  0  0  0  0  0999 V2000
   -2.9740    0.4770   -4.7730 C   0  0  0  0  0  0  0  0  0  0  0  0
   -1.9670   -0.4090   -4.2750 O   0  0  0  0  0  0  0  0  0  0  0  0
   -2.3340   -1.3350   -3.3340 C   0  0  0  0  0  0  0  0  0  0  0  0
   -2.7820   -2.5990   -3.7340 C   0  0  0  0  0  0  0  0  0  0  0  0
   -3.1560   -3.5460   -2.7730 C   0  0  0  0  0  0  0  0  0  0  0  0
   -3.0830   -3.2270   -1.4120 C   0  0  0  0  0  0  0  0  0  0  0  0
   -2.6360   -1.9620   -1.0120 C   0  0  0  0  0  0  0  0  0  0  0  0
   -2.2610   -1.0160   -1.9730 C   0  0  0  0  0  0  0  0  0  0  0  0
   -1.8300    0.2030   -1.5870 F   0  0  0  0  0  0  0  0  0  0  0  0
   -3.4790   -4.2270   -0.3950 C   0  0  0  0  0  0  0  0  0  0  0  0
   -2.8110   -5.4550   -0.3240 C   0  0  0  0  0  0  0  0  0  0  0  0
   -3.1860   -6.4020    0.6370 C   0  0  0  0  0  0  0  0  0  0  0  0
   -4.2290   -6.1200    1.5270 C   0  0  0  0  0  0  0  0  0  0  0  0
   -4.8980   -4.8920    1.4560 C   0  0  0  0  0  0  0  0  0  0  0  0
   -4.5230   -3.9460    0.4950 C   0  0  0  0  0  0  0  0  0  0  0  0
   -5.2300   -2.6480    0.4190 C   0  0  0  0  0  0  0  0  0  0  0  0
   -6.3160   -2.4350   -0.4400 C   0  0  0  0  0  0  0  0  0  0  0  0
   -6.9550   -1.1910   -0.4790 C   0  0  0  0  0  0  0  0  0  0  0  0
   -6.5210   -0.1620    0.3570 C   0  0  0  0  0  0  0  0  0  0  0  0
   -5.4500   -0.3580    1.2260 C   0  0  0  0  0  0  0  0  0  0  0  0
   -4.8150   -1.6010    1.2650 C   0  0  0  0  0  0  0  0  0  0  0  0
   -7.3040    1.4190    0.2810 S   0  0  0  0  0  0  0  0  0  0  0  0
   -6.9070    2.0730   -0.9460 O   0  0  0  0  0  0  0  0  0  0  0  0
   -7.1710    2.0610    1.5700 O   0  0  0  0  0  0  0  0  0  0  0  0
   -8.9240    0.9850    0.1070 N   0  0  0  0  0  0  0  0  0  0  0  0
   -3.3860    1.0580   -3.9510 H   0  0  0  0  0  0  0  0  0  0  0  0
   -2.5340    1.1490   -5.5080 H   0  0  0  0  0  0  0  0  0  0  0  0
   -3.7670   -0.1030   -5.2420 H   0  0  0  0  0  0  0  0  0  0  0  0
   -2.8380   -2.8450   -4.7840 H   0  0  0  0  0  0  0  0  0  0  0  0
   -3.5010   -4.5210   -3.0810 H   0  0  0  0  0  0  0  0  0  0  0  0
   -2.5800   -1.7170    0.0390 H   0  0  0  0  0  0  0  0  0  0  0  0
   -2.0060   -5.6720   -1.0100 H   0  0  0  0  0  0  0  0  0  0  0  0
   -2.6700   -7.3490    0.6920 H   0  0  0  0  0  0  0  0  0  0  0  0
   -4.5180   -6.8500    2.2690 H   0  0  0  0  0  0  0  0  0  0  0  0
   -5.7030   -4.6750    2.1420 H   0  0  0  0  0  0  0  0  0  0  0  0
   -6.6620   -3.2360   -1.0760 H   0  0  0  0  0  0  0  0  0  0  0  0
   -7.7820   -1.0280   -1.1540 H   0  0  0  0  0  0  0  0  0  0  0  0
   -5.1130    0.4450    1.8650 H   0  0  0  0  0  0  0  0  0  0  0  0
   -3.9970   -1.7610    1.9510 H   0  0  0  0  0  0  0  0  0  0  0  0
   -9.6320    1.7000    0.0220 H   0  0  0  0  0  0  0  0  0  0  0  0
   -9.1860    0.0100    0.0880 H   0  0  0  0  0  0  0  0  0  0  0  0
  1 26  1  0  0  0  0
  1 27  1  0  0  0  0
  1 28  1  0  0  0  0
  1  2  1  0  0  0  0
  2  3  1  0  0  0  0
  3  4  2  0  0  0  0
  4 29  1  0  0  0  0
  4  5  1  0  0  0  0
  5 30  1  0  0  0  0
  5  6  2  0  0  0  0
  6  7  1  0  0  0  0
  7 31  1  0  0  0  0
  7  8  2  0  0  0  0
  8  3  1  0  0  0  0
  8  9  1  0  0  0  0
  6 10  1  0  0  0  0
 10 11  2  0  0  0  0
 11 32  1  0  0  0  0
 11 12  1  0  0  0  0
 12 33  1  0  0  0  0
 12 13  2  0  0  0  0
 13 34  1  0  0  0  0
 13 14  1  0  0  0  0
 14 35  1  0  0  0  0
 14 15  2  0  0  0  0
 15 10  1  0  0  0  0
 15 16  1  0  0  0  0
 16 17  2  0  0  0  0
 17 36  1  0  0  0  0
 17 18  1  0  0  0  0
 18 37  1  0  0  0  0
 18 19  2  0  0  0  0
 19 20  1  0  0  0  0
 20 38  1  0  0  0  0
 20 21  2  0  0  0  0
 21 16  1  0  0  0  0
 21 39  1  0  0  0  0
 19 22  1  0  0  0  0
 22 23  2  0  0  0  0
 22 24  2  0  0  0  0
 22 25  1  0  0  0  0
 25 40  1  0  0  0  0
 25 41  1  0  0  0  0
M  END
>  <LOGBIO>
7.4800

>  <PRED_LOGBIO>
7.0700

>  <XV_RES>
0.3570

>  <WHL_TMPL>
3

>  <ANCH>
28-31;36-39

$$$$
ROW20
  -MTS-   01071501003D 0   0.00000     0.00000     0

 37 39  0  0  0  0  0  0  0  0999 V2000
   -8.9240    0.9850    0.1070 N   0  0  0  0  0  0  0  0  0  0  0  0
   -7.3040    1.4190    0.2810 S   0  0  0  0  0  0  0  0  0  0  0  0
   -6.9070    2.0730   -0.9460 O   0  0  0  0  0  0  0  0  0  0  0  0
   -7.1710    2.0610    1.5700 O   0  0  0  0  0  0  0  0  0  0  0  0
   -6.5210   -0.1620    0.3570 C   0  0  0  0  0  0  0  0  0  0  0  0
   -6.9550   -1.1910   -0.4790 C   0  0  0  0  0  0  0  0  0  0  0  0
   -6.3160   -2.4350   -0.4400 C   0  0  0  0  0  0  0  0  0  0  0  0
   -5.2300   -2.6480    0.4190 C   0  0  0  0  0  0  0  0  0  0  0  0
   -4.8150   -1.6010    1.2650 C   0  0  0  0  0  0  0  0  0  0  0  0
   -5.4500   -0.3580    1.2260 C   0  0  0  0  0  0  0  0  0  0  0  0
   -4.5230   -3.9460    0.4950 C   0  0  0  0  0  0  0  0  0  0  0  0
   -3.4790   -4.2280   -0.3950 C   0  0  0  0  0  0  0  0  0  0  0  0
   -2.8110   -5.4550   -0.3240 C   0  0  0  0  0  0  0  0  0  0  0  0
   -3.1860   -6.4020    0.6380 C   0  0  0  0  0  0  0  0  0  0  0  0
   -4.2290   -6.1200    1.5270 C   0  0  0  0  0  0  0  0  0  0  0  0
   -4.8980   -4.8920    1.4560 C   0  0  0  0  0  0  0  0  0  0  0  0
   -6.0010   -4.5950    2.3960 C   0  0  0  0  0  0  0  0  0  0  0  0
   -5.7610   -4.5830    3.7760 C   0  0  0  0  0  0  0  0  0  0  0  0
   -6.8050   -4.3010    4.6650 C   0  0  0  0  0  0  0  0  0  0  0  0
   -8.0880   -4.0310    4.1760 C   0  0  0  0  0  0  0  0  0  0  0  0
   -9.0950   -3.7600    5.0340 F   0  0  0  0  0  0  0  0  0  0  0  0
   -8.3280   -4.0430    2.7960 C   0  0  0  0  0  0  0  0  0  0  0  0
   -9.9230   -3.7070    2.1880 Cl  0  0  0  0  0  0  0  0  0  0  0  0
   -7.2850   -4.3250    1.9070 C   0  0  0  0  0  0  0  0  0  0  0  0
   -9.6500    1.6670    0.2730 H   0  0  0  0  0  0  0  0  0  0  0  0
   -9.1680    0.0430   -0.1630 H   0  0  0  0  0  0  0  0  0  0  0  0
   -7.7820   -1.0280   -1.1540 H   0  0  0  0  0  0  0  0  0  0  0  0
   -6.6620   -3.2360   -1.0760 H   0  0  0  0  0  0  0  0  0  0  0  0
   -3.9970   -1.7610    1.9510 H   0  0  0  0  0  0  0  0  0  0  0  0
   -5.1130    0.4450    1.8650 H   0  0  0  0  0  0  0  0  0  0  0  0
   -3.1900   -3.4980   -1.1370 H   0  0  0  0  0  0  0  0  0  0  0  0
   -2.0060   -5.6730   -1.0100 H   0  0  0  0  0  0  0  0  0  0  0  0
   -2.6700   -7.3490    0.6930 H   0  0  0  0  0  0  0  0  0  0  0  0
   -4.5180   -6.8500    2.2690 H   0  0  0  0  0  0  0  0  0  0  0  0
   -4.7710   -4.7910    4.1530 H   0  0  0  0  0  0  0  0  0  0  0  0
   -6.6200   -4.2920    5.7290 H   0  0  0  0  0  0  0  0  0  0  0  0
   -7.4700   -4.3340    0.8430 H   0  0  0  0  0  0  0  0  0  0  0  0
  1 25  1  0  0  0  0
  1 26  1  0  0  0  0
  1  2  1  0  0  0  0
  2  3  2  0  0  0  0
  2  4  2  0  0  0  0
  2  5  1  0  0  0  0
  5  6  2  0  0  0  0
  6 27  1  0  0  0  0
  6  7  1  0  0  0  0
  7 28  1  0  0  0  0
  7  8  2  0  0  0  0
  8  9  1  0  0  0  0
  9 29  1  0  0  0  0
  9 10  2  0  0  0  0
 10  5  1  0  0  0  0
 10 30  1  0  0  0  0
  8 11  1  0  0  0  0
 11 12  2  0  0  0  0
 12 31  1  0  0  0  0
 12 13  1  0  0  0  0
 13 32  1  0  0  0  0
 13 14  2  0  0  0  0
 14 33  1  0  0  0  0
 14 15  1  0  0  0  0
 15 34  1  0  0  0  0
 15 16  2  0  0  0  0
 16 11  1  0  0  0  0
 16 17  1  0  0  0  0
 17 18  2  0  0  0  0
 18 35  1  0  0  0  0
 18 19  1  0  0  0  0
 19 36  1  0  0  0  0
 19 20  2  0  0  0  0
 20 21  1  0  0  0  0
 20 22  1  0  0  0  0
 22 23  1  0  0  0  0
 22 24  2  0  0  0  0
 24 17  1  0  0  0  0
 24 37  1  0  0  0  0
M  END
>  <LOGBIO>
7.7700

>  <PRED_LOGBIO>
6.5800

>  <XV_RES>
1.2930

>  <WHL_TMPL>
3

>  <ANCH>
28-31;4-1

$$$$
ROW21
  -MTS-   01071501003D 0   0.00000     0.00000     0

 44 46  0  0  0  0  0  0  0  0999 V2000
   -4.7120   -7.0810    2.6080 C   0  0  0  0  0  0  0  0  0  0  0  0
   -4.2680   -6.0970    1.5520 C   0  0  0  0  0  0  0  0  0  0  0  0
   -3.2610   -6.4350    0.7350 C   0  0  0  0  0  0  0  0  0  0  0  0
   -2.8120   -5.4830   -0.3060 C   0  0  0  0  0  0  0  0  0  0  0  0
   -1.8930   -5.7520   -1.0760 O   0  0  0  0  0  0  0  0  0  0  0  0
   -3.5280   -4.1890   -0.3690 C   0  0  0  0  0  0  0  0  0  0  0  0
   -4.5230   -3.9460    0.4950 C   0  0  0  0  0  0  0  0  0  0  0  0
   -4.9170   -4.8680    1.4610 O   0  0  0  0  0  0  0  0  0  0  0  0
   -5.2300   -2.6480    0.4190 C   0  0  0  0  0  0  0  0  0  0  0  0
   -4.8150   -1.6010    1.2650 C   0  0  0  0  0  0  0  0  0  0  0  0
   -5.4500   -0.3580    1.2260 C   0  0  0  0  0  0  0  0  0  0  0  0
   -6.5210   -0.1620    0.3570 C   0  0  0  0  0  0  0  0  0  0  0  0
   -6.9550   -1.1910   -0.4790 C   0  0  0  0  0  0  0  0  0  0  0  0
   -6.3160   -2.4350   -0.4400 C   0  0  0  0  0  0  0  0  0  0  0  0
   -7.3040    1.4190    0.2810 S   0  0  0  0  0  0  0  0  0  0  0  0
   -6.9070    2.0730   -0.9460 O   0  0  0  0  0  0  0  0  0  0  0  0
   -7.1710    2.0610    1.5700 O   0  0  0  0  0  0  0  0  0  0  0  0
   -8.9240    0.9850    0.1070 C   0  0  0  0  0  0  0  0  0  0  0  0
   -3.1770   -3.2490   -1.3020 O   0  0  0  0  0  0  0  0  0  0  0  0
   -2.2190   -2.3310   -0.9620 C   0  0  0  0  0  0  0  0  0  0  0  0
   -2.5910   -1.1200   -0.3650 C   0  0  0  0  0  0  0  0  0  0  0  0
   -1.6120   -0.1820   -0.0160 C   0  0  0  0  0  0  0  0  0  0  0  0
   -0.2620   -0.4540   -0.2650 C   0  0  0  0  0  0  0  0  0  0  0  0
    0.1100   -1.6650   -0.8620 C   0  0  0  0  0  0  0  0  0  0  0  0
   -0.8690   -2.6030   -1.2100 C   0  0  0  0  0  0  0  0  0  0  0  0
   -0.4670   -3.9090   -1.8540 C   0  0  0  0  0  0  0  0  0  0  0  0
   -3.8650   -7.6900    2.9150 H   0  0  0  0  0  0  0  0  0  0  0  0
   -5.4910   -7.7220    2.2010 H   0  0  0  0  0  0  0  0  0  0  0  0
   -5.1000   -6.5400    3.4680 H   0  0  0  0  0  0  0  0  0  0  0  0
   -2.7800   -7.3970    0.8340 H   0  0  0  0  0  0  0  0  0  0  0  0
   -3.9970   -1.7610    1.9510 H   0  0  0  0  0  0  0  0  0  0  0  0
   -5.1130    0.4450    1.8650 H   0  0  0  0  0  0  0  0  0  0  0  0
   -7.7820   -1.0280   -1.1540 H   0  0  0  0  0  0  0  0  0  0  0  0
   -6.6620   -3.2360   -1.0760 H   0  0  0  0  0  0  0  0  0  0  0  0
   -9.5640    1.8020    0.4340 H   0  0  0  0  0  0  0  0  0  0  0  0
   -9.1000    0.1570    0.7900 H   0  0  0  0  0  0  0  0  0  0  0  0
   -9.0390    0.7250   -0.9430 H   0  0  0  0  0  0  0  0  0  0  0  0
   -3.6330   -0.9100   -0.1730 H   0  0  0  0  0  0  0  0  0  0  0  0
   -1.8990    0.7520    0.4440 H   0  0  0  0  0  0  0  0  0  0  0  0
    0.4930    0.2700    0.0040 H   0  0  0  0  0  0  0  0  0  0  0  0
    1.1520   -1.8750   -1.0530 H   0  0  0  0  0  0  0  0  0  0  0  0
    0.5240   -4.1940   -1.5080 H   0  0  0  0  0  0  0  0  0  0  0  0
   -0.4550   -3.7910   -2.9350 H   0  0  0  0  0  0  0  0  0  0  0  0
   -1.1830   -4.6820   -1.5810 H   0  0  0  0  0  0  0  0  0  0  0  0
  1 27  1  0  0  0  0
  1 28  1  0  0  0  0
  1 29  1  0  0  0  0
  1  2  1  0  0  0  0
  2  3  2  0  0  0  0
  3 30  1  0  0  0  0
  3  4  1  0  0  0  0
  4  5  2  0  0  0  0
  4  6  1  0  0  0  0
  6  7  2  0  0  0  0
  7  8  1  0  0  0  0
  8  2  1  0  0  0  0
  7  9  1  0  0  0  0
  9 10  2  0  0  0  0
 10 31  1  0  0  0  0
 10 11  1  0  0  0  0
 11 32  1  0  0  0  0
 11 12  2  0  0  0  0
 12 13  1  0  0  0  0
 13 33  1  0  0  0  0
 13 14  2  0  0  0  0
 14  9  1  0  0  0  0
 14 34  1  0  0  0  0
 12 15  1  0  0  0  0
 15 16  2  0  0  0  0
 15 17  2  0  0  0  0
 15 18  1  0  0  0  0
 18 35  1  0  0  0  0
 18 36  1  0  0  0  0
 18 37  1  0  0  0  0
  6 19  1  0  0  0  0
 19 20  1  0  0  0  0
 20 21  2  0  0  0  0
 21 38  1  0  0  0  0
 21 22  1  0  0  0  0
 22 39  1  0  0  0  0
 22 23  2  0  0  0  0
 23 40  1  0  0  0  0
 23 24  1  0  0  0  0
 24 41  1  0  0  0  0
 24 25  2  0  0  0  0
 25 20  1  0  0  0  0
 25 26  1  0  0  0  0
 26 42  1  0  0  0  0
 26 43  1  0  0  0  0
 26 44  1  0  0  0  0
M  END
>  <LOGBIO>
6.7700

>  <PRED_LOGBIO>
6.2500

>  <XV_RES>
0.5090

>  <WHL_TMPL>
3

>  <ANCH>
27-34;18-16

$$$$
ROW22
  -MTS-   01071501003D 0   0.00000     0.00000     0

 47 49  0  0  0  0  0  0  0  0999 V2000
   -6.6310  -11.3270    6.8370 C   0  0  0  0  0  0  0  0  0  0  0  0
   -6.3930  -10.4520    5.6300 C   0  0  0  0  0  0  0  0  0  0  0  0
   -5.4330  -10.8180    4.6790 C   0  0  0  0  0  0  0  0  0  0  0  0
   -5.2120  -10.0070    3.5590 C   0  0  0  0  0  0  0  0  0  0  0  0
   -5.9500   -8.8300    3.3910 C   0  0  0  0  0  0  0  0  0  0  0  0
   -5.7120   -7.9550    2.1840 C   0  0  0  0  0  0  0  0  0  0  0  0
   -4.6690   -6.9660    2.4940 N   0  0  0  0  0  0  0  0  0  0  0  0
   -4.2700   -6.0280    1.5120 C   0  0  0  0  0  0  0  0  0  0  0  0
   -3.2230   -6.3320    0.6330 C   0  0  0  0  0  0  0  0  0  0  0  0
   -2.8660   -5.3700   -0.3190 C   0  0  0  0  0  0  0  0  0  0  0  0
   -3.5260   -4.2050   -0.3620 N   0  0  0  0  0  0  0  0  0  0  0  0
   -4.5230   -3.9460    0.4950 C   0  0  0  0  0  0  0  0  0  0  0  0
   -4.8900   -4.8440    1.4190 N   0  0  0  0  0  0  0  0  0  0  0  0
   -5.2300   -2.6480    0.4190 C   0  0  0  0  0  0  0  0  0  0  0  0
   -4.8150   -1.6010    1.2650 C   0  0  0  0  0  0  0  0  0  0  0  0
   -5.4500   -0.3580    1.2260 C   0  0  0  0  0  0  0  0  0  0  0  0
   -6.5210   -0.1620    0.3570 C   0  0  0  0  0  0  0  0  0  0  0  0
   -6.9550   -1.1910   -0.4790 C   0  0  0  0  0  0  0  0  0  0  0  0
   -6.3160   -2.4350   -0.4400 C   0  0  0  0  0  0  0  0  0  0  0  0
   -7.3040    1.4190    0.2810 S   0  0  0  0  0  0  0  0  0  0  0  0
   -6.9070    2.0730   -0.9460 O   0  0  0  0  0  0  0  0  0  0  0  0
   -7.1710    2.0610    1.5700 O   0  0  0  0  0  0  0  0  0  0  0  0
   -8.9240    0.9850    0.1070 C   0  0  0  0  0  0  0  0  0  0  0  0
   -1.7450   -5.6450   -1.2930 C   0  0  0  0  0  0  0  0  0  0  0  0
   -1.6780   -6.9510   -1.5350 F   0  0  0  0  0  0  0  0  0  0  0  0
   -0.5940   -5.2310   -0.7710 F   0  0  0  0  0  0  0  0  0  0  0  0
   -1.9760   -4.9940   -2.4300 F   0  0  0  0  0  0  0  0  0  0  0  0
   -6.9100   -8.4630    4.3420 C   0  0  0  0  0  0  0  0  0  0  0  0
   -7.1310   -9.2750    5.4620 C   0  0  0  0  0  0  0  0  0  0  0  0
   -6.4230  -12.3630    6.5810 H   0  0  0  0  0  0  0  0  0  0  0  0
   -5.9750  -11.0150    7.6470 H   0  0  0  0  0  0  0  0  0  0  0  0
   -7.6680  -11.2330    7.1540 H   0  0  0  0  0  0  0  0  0  0  0  0
   -4.8630  -11.7270    4.8080 H   0  0  0  0  0  0  0  0  0  0  0  0
   -4.4710  -10.2900    2.8250 H   0  0  0  0  0  0  0  0  0  0  0  0
   -6.6330   -7.4400    1.9210 H   0  0  0  0  0  0  0  0  0  0  0  0
   -5.3890   -8.5710    1.3470 H   0  0  0  0  0  0  0  0  0  0  0  0
   -4.2390   -6.9550    3.4070 H   0  0  0  0  0  0  0  0  0  0  0  0
   -2.7070   -7.2790    0.6880 H   0  0  0  0  0  0  0  0  0  0  0  0
   -3.9970   -1.7610    1.9510 H   0  0  0  0  0  0  0  0  0  0  0  0
   -5.1130    0.4450    1.8650 H   0  0  0  0  0  0  0  0  0  0  0  0
   -7.7820   -1.0280   -1.1540 H   0  0  0  0  0  0  0  0  0  0  0  0
   -6.6620   -3.2360   -1.0760 H   0  0  0  0  0  0  0  0  0  0  0  0
   -9.5640    1.8020    0.4340 H   0  0  0  0  0  0  0  0  0  0  0  0
   -9.1000    0.1570    0.7900 H   0  0  0  0  0  0  0  0  0  0  0  0
   -9.0390    0.7250   -0.9430 H   0  0  0  0  0  0  0  0  0  0  0  0
   -7.4800   -7.5550    4.2120 H   0  0  0  0  0  0  0  0  0  0  0  0
   -7.8710   -8.9920    6.1950 H   0  0  0  0  0  0  0  0  0  0  0  0
  1 30  1  0  0  0  0
  1 31  1  0  0  0  0
  1 32  1  0  0  0  0
  1  2  1  0  0  0  0
  2  3  2  0  0  0  0
  3 33  1  0  0  0  0
  3  4  1  0  0  0  0
  4 34  1  0  0  0  0
  4  5  2  0  0  0  0
  5  6  1  0  0  0  0
  6 35  1  0  0  0  0
  6 36  1  0  0  0  0
  6  7  1  0  0  0  0
  7 37  1  0  0  0  0
  7  8  1  0  0  0  0
  8  9  2  0  0  0  0
  9 38  1  0  0  0  0
  9 10  1  0  0  0  0
 10 11  2  0  0  0  0
 11 12  1  0  0  0  0
 12 13  2  0  0  0  0
 13  8  1  0  0  0  0
 12 14  1  0  0  0  0
 14 15  2  0  0  0  0
 15 39  1  0  0  0  0
 15 16  1  0  0  0  0
 16 40  1  0  0  0  0
 16 17  2  0  0  0  0
 17 18  1  0  0  0  0
 18 41  1  0  0  0  0
 18 19  2  0  0  0  0
 19 14  1  0  0  0  0
 19 42  1  0  0  0  0
 17 20  1  0  0  0  0
 20 21  2  0  0  0  0
 20 22  2  0  0  0  0
 20 23  1  0  0  0  0
 23 43  1  0  0  0  0
 23 44  1  0  0  0  0
 23 45  1  0  0  0  0
 10 24  1  0  0  0  0
 24 25  1  0  0  0  0
 24 26  1  0  0  0  0
 24 27  1  0  0  0  0
  5 28  1  0  0  0  0
 28 46  1  0  0  0  0
 28 29  2  0  0  0  0
 29  2  1  0  0  0  0
 29 47  1  0  0  0  0
M  END
>  <LOGBIO>
7.3200

>  <PRED_LOGBIO>
6.4800

>  <XV_RES>
0.8750

>  <WHL_TMPL>
3

>  <ANCH>
27-34;28-26

$$$$
ROW23
  -MTS-   01071501003D 0   0.00000     0.00000     0

 46 47  0  0  0  0  0  0  0  0999 V2000
    9.7740    0.4370    2.7080 C   0  0  0  0  0  0  0  0  0  0  0  0
    9.2820   -0.5000    1.7480 O   0  0  0  0  0  0  0  0  0  0  0  0
    9.9650   -1.6770    1.5890 C   0  0  0  0  0  0  0  0  0  0  0  0
    9.3890   -2.8830    2.0060 C   0  0  0  0  0  0  0  0  0  0  0  0
   10.0870   -4.0850    1.8430 C   0  0  0  0  0  0  0  0  0  0  0  0
   11.3620   -4.0820    1.2640 C   0  0  0  0  0  0  0  0  0  0  0  0
   11.9380   -2.8760    0.8470 C   0  0  0  0  0  0  0  0  0  0  0  0
   11.2390   -1.6740    1.0090 C   0  0  0  0  0  0  0  0  0  0  0  0
   11.8610   -0.3730    0.5590 C   0  0  0  0  0  0  0  0  0  0  0  0
   11.3650   -0.0310   -0.8430 C   0  0  0  0  0  0  0  0  0  0  0  0
   13.3800   -0.5140    0.5410 C   0  0  0  0  0  0  0  0  0  0  0  0
   11.4650    0.7410    1.5250 C   0  0  0  0  0  0  0  0  0  0  0  0
   12.0900   -5.3360    1.0940 C   0  0  0  0  0  0  0  0  0  0  0  0
   12.4000   -5.8490   -0.1040 C   0  0  0  0  0  0  0  0  0  0  0  0
   13.1400   -7.1230   -0.2400 C   0  0  0  0  0  0  0  0  0  0  0  0
   13.5730   -7.8410   -1.7300 S   0  0  0  0  0  0  0  0  0  0  0  0
   13.5170   -7.8040    1.3500 S   0  0  0  0  0  0  0  0  0  0  0  0
   12.6480   -6.3250    2.4530 S   0  0  0  0  0  0  0  0  0  0  0  0
    8.0150   -2.8870    2.6310 C   0  0  0  0  0  0  0  0  0  0  0  0
    7.1930   -1.7340    2.0600 C   0  0  0  0  0  0  0  0  0  0  0  0
    8.1430   -2.7200    4.1420 C   0  0  0  0  0  0  0  0  0  0  0  0
    7.3190   -4.2090    2.3210 C   0  0  0  0  0  0  0  0  0  0  0  0
   10.7870    0.7320    2.4410 H   0  0  0  0  0  0  0  0  0  0  0  0
    9.1320    1.3150    2.7200 H   0  0  0  0  0  0  0  0  0  0  0  0
    9.7780   -0.0220    3.6950 H   0  0  0  0  0  0  0  0  0  0  0  0
    9.6430   -5.0160    2.1650 H   0  0  0  0  0  0  0  0  0  0  0  0
   12.9210   -2.8730    0.4000 H   0  0  0  0  0  0  0  0  0  0  0  0
   11.6480   -0.8250   -1.5310 H   0  0  0  0  0  0  0  0  0  0  0  0
   11.8130    0.9070   -1.1670 H   0  0  0  0  0  0  0  0  0  0  0  0
   10.2820    0.0700   -0.8300 H   0  0  0  0  0  0  0  0  0  0  0  0
   13.6620   -1.3080   -0.1470 H   0  0  0  0  0  0  0  0  0  0  0  0
   13.8280    0.4230    0.2170 H   0  0  0  0  0  0  0  0  0  0  0  0
   13.7330   -0.7590    1.5410 H   0  0  0  0  0  0  0  0  0  0  0  0
   10.3820    0.8410    1.5370 H   0  0  0  0  0  0  0  0  0  0  0  0
   11.9130    1.6780    1.2010 H   0  0  0  0  0  0  0  0  0  0  0  0
   11.8180    0.4960    2.5240 H   0  0  0  0  0  0  0  0  0  0  0  0
   12.1020   -5.3170   -0.9960 H   0  0  0  0  0  0  0  0  0  0  0  0
    7.6890   -0.7910    2.2800 H   0  0  0  0  0  0  0  0  0  0  0  0
    6.2030   -1.7370    2.5100 H   0  0  0  0  0  0  0  0  0  0  0  0
    7.1020   -1.8530    0.9820 H   0  0  0  0  0  0  0  0  0  0  0  0
    8.6390   -1.7770    4.3630 H   0  0  0  0  0  0  0  0  0  0  0  0
    7.1520   -2.7230    4.5920 H   0  0  0  0  0  0  0  0  0  0  0  0
    8.7280   -3.5420    4.5490 H   0  0  0  0  0  0  0  0  0  0  0  0
    7.2270   -4.3270    1.2440 H   0  0  0  0  0  0  0  0  0  0  0  0
    6.3280   -4.2110    2.7720 H   0  0  0  0  0  0  0  0  0  0  0  0
    7.9040   -5.0310    2.7280 H   0  0  0  0  0  0  0  0  0  0  0  0
  1 23  1  0  0  0  0
  1 24  1  0  0  0  0
  1 25  1  0  0  0  0
  1  2  1  0  0  0  0
  2  3  1  0  0  0  0
  3  4  2  0  0  0  0
  4  5  1  0  0  0  0
  5 26  1  0  0  0  0
  5  6  2  0  0  0  0
  6  7  1  0  0  0  0
  7 27  1  0  0  0  0
  7  8  2  0  0  0  0
  8  3  1  0  0  0  0
  8  9  1  0  0  0  0
  9 10  1  0  0  0  0
 10 28  1  0  0  0  0
 10 29  1  0  0  0  0
 10 30  1  0  0  0  0
  9 11  1  0  0  0  0
 11 31  1  0  0  0  0
 11 32  1  0  0  0  0
 11 33  1  0  0  0  0
  9 12  1  0  0  0  0
 12 34  1  0  0  0  0
 12 35  1  0  0  0  0
 12 36  1  0  0  0  0
  6 13  1  0  0  0  0
 13 14  2  0  0  0  0
 14 37  1  0  0  0  0
 14 15  1  0  0  0  0
 15 16  2  0  0  0  0
 15 17  1  0  0  0  0
 17 18  1  0  0  0  0
 18 13  1  0  0  0  0
  4 19  1  0  0  0  0
 19 20  1  0  0  0  0
 20 38  1  0  0  0  0
 20 39  1  0  0  0  0
 20 40  1  0  0  0  0
 19 21  1  0  0  0  0
 21 41  1  0  0  0  0
 21 42  1  0  0  0  0
 21 43  1  0  0  0  0
 19 22  1  0  0  0  0
 22 44  1  0  0  0  0
 22 45  1  0  0  0  0
 22 46  1  0  0  0  0
M  END
>  <LOGBIO>
7.3300

>  <PRED_LOGBIO>
6.6600

>  <XV_RES>
1.4340

>  <WHL_TMPL>
1

>  <ANCH>
29-30;10-27

$$$$
ROW24
  -MTS-   01071501003D 0   0.00000     0.00000     0

 42 44  0  0  0  0  0  0  0  0999 V2000
   -7.2190    1.1770    0.3200 C   0  0  0  0  0  0  0  0  0  0  0  0
   -6.5210   -0.1620    0.3570 C   0  0  0  0  0  0  0  0  0  0  0  0
   -6.9550   -1.1910   -0.4790 C   0  0  0  0  0  0  0  0  0  0  0  0
   -6.3160   -2.4350   -0.4400 C   0  0  0  0  0  0  0  0  0  0  0  0
   -5.2300   -2.6480    0.4190 C   0  0  0  0  0  0  0  0  0  0  0  0
   -4.8150   -1.6010    1.2650 C   0  0  0  0  0  0  0  0  0  0  0  0
   -5.4500   -0.3580    1.2260 C   0  0  0  0  0  0  0  0  0  0  0  0
   -4.6480   -3.9140    0.5050 N   0  0  0  0  0  0  0  0  0  0  0  0
   -3.5550   -4.0610   -0.3080 C   0  0  0  0  0  0  0  0  0  0  0  0
   -3.1240   -3.0890   -1.3810 C   0  0  0  0  0  0  0  0  0  0  0  0
   -2.9320   -5.2060    0.0020 C   0  0  0  0  0  0  0  0  0  0  0  0
   -3.7070   -5.8200    1.1030 C   0  0  0  0  0  0  0  0  0  0  0  0
   -4.7260   -4.9870    1.3540 C   0  0  0  0  0  0  0  0  0  0  0  0
   -5.8370   -5.2170    2.2740 C   0  0  0  0  0  0  0  0  0  0  0  0
   -5.6010   -5.7050    3.5670 C   0  0  0  0  0  0  0  0  0  0  0  0
   -6.6640   -5.9120    4.4500 C   0  0  0  0  0  0  0  0  0  0  0  0
   -7.9660   -5.6200    4.0450 C   0  0  0  0  0  0  0  0  0  0  0  0
   -8.2130   -5.1170    2.7670 C   0  0  0  0  0  0  0  0  0  0  0  0
   -7.1480   -4.9110    1.8860 C   0  0  0  0  0  0  0  0  0  0  0  0
   -9.3680   -5.9000    5.2040 S   0  0  0  0  0  0  0  0  0  0  0  0
  -10.5160   -5.1820    4.7440 O   0  0  0  0  0  0  0  0  0  0  0  0
   -9.0070   -5.4390    6.5080 O   0  0  0  0  0  0  0  0  0  0  0  0
   -9.7500   -7.6680    5.2730 C   0  0  0  0  0  0  0  0  0  0  0  0
   -6.5490    1.9230   -0.1030 H   0  0  0  0  0  0  0  0  0  0  0  0
   -7.4960    1.4690    1.3300 H   0  0  0  0  0  0  0  0  0  0  0  0
   -8.1130    1.1020   -0.2950 H   0  0  0  0  0  0  0  0  0  0  0  0
   -7.7820   -1.0280   -1.1540 H   0  0  0  0  0  0  0  0  0  0  0  0
   -6.6620   -3.2360   -1.0760 H   0  0  0  0  0  0  0  0  0  0  0  0
   -3.9970   -1.7610    1.9510 H   0  0  0  0  0  0  0  0  0  0  0  0
   -5.1130    0.4450    1.8650 H   0  0  0  0  0  0  0  0  0  0  0  0
   -3.4200   -2.0820   -1.0980 H   0  0  0  0  0  0  0  0  0  0  0  0
   -3.5970   -3.3560   -2.3240 H   0  0  0  0  0  0  0  0  0  0  0  0
   -2.0420   -3.1310   -1.4940 H   0  0  0  0  0  0  0  0  0  0  0  0
   -2.0400   -5.6020   -0.4610 H   0  0  0  0  0  0  0  0  0  0  0  0
   -3.4940   -6.7530    1.6040 H   0  0  0  0  0  0  0  0  0  0  0  0
   -4.5910   -5.9220    3.8830 H   0  0  0  0  0  0  0  0  0  0  0  0
   -6.4780   -6.2960    5.4420 H   0  0  0  0  0  0  0  0  0  0  0  0
   -9.2230   -4.8880    2.4600 H   0  0  0  0  0  0  0  0  0  0  0  0
   -7.3370   -4.5130    0.9000 H   0  0  0  0  0  0  0  0  0  0  0  0
  -10.0240   -8.0190    4.2800 H   0  0  0  0  0  0  0  0  0  0  0  0
  -10.5780   -7.8330    5.9580 H   0  0  0  0  0  0  0  0  0  0  0  0
   -8.8760   -8.2140    5.6220 H   0  0  0  0  0  0  0  0  0  0  0  0
  1 24  1  0  0  0  0
  1 25  1  0  0  0  0
  1 26  1  0  0  0  0
  1  2  1  0  0  0  0
  2  3  2  0  0  0  0
  3 27  1  0  0  0  0
  3  4  1  0  0  0  0
  4 28  1  0  0  0  0
  4  5  2  0  0  0  0
  5  6  1  0  0  0  0
  6 29  1  0  0  0  0
  6  7  2  0  0  0  0
  7  2  1  0  0  0  0
  7 30  1  0  0  0  0
  5  8  1  0  0  0  0
  8  9  1  0  0  0  0
  9 10  1  0  0  0  0
 10 31  1  0  0  0  0
 10 32  1  0  0  0  0
 10 33  1  0  0  0  0
  9 11  2  0  0  0  0
 11 34  1  0  0  0  0
 11 12  1  0  0  0  0
 12 35  1  0  0  0  0
 12 13  2  0  0  0  0
 13  8  1  0  0  0  0
 13 14  1  0  0  0  0
 14 15  2  0  0  0  0
 15 36  1  0  0  0  0
 15 16  1  0  0  0  0
 16 37  1  0  0  0  0
 16 17  2  0  0  0  0
 17 18  1  0  0  0  0
 18 38  1  0  0  0  0
 18 19  2  0  0  0  0
 19 14  1  0  0  0  0
 19 39  1  0  0  0  0
 17 20  1  0  0  0  0
 20 21  2  0  0  0  0
 20 22  2  0  0  0  0
 20 23  1  0  0  0  0
 23 40  1  0  0  0  0
 23 41  1  0  0  0  0
 23 42  1  0  0  0  0
M  END
>  <LOGBIO>
7.4000

>  <PRED_LOGBIO>
5.5800

>  <XV_RES>
2.4000

>  <WHL_TMPL>
3

>  <ANCH>
12-13;25-23

$$$$
ROW25
  -MTS-   01071501003D 0   0.00000     0.00000     0

 31 32  0  0  0  0  0  0  0  0999 V2000
   -8.9240    0.9850    0.1070 N   0  0  0  0  0  0  0  0  0  0  0  0
   -7.3040    1.4190    0.2810 S   0  0  0  0  0  0  0  0  0  0  0  0
   -6.9070    2.0730   -0.9460 O   0  0  0  0  0  0  0  0  0  0  0  0
   -7.1710    2.0610    1.5700 O   0  0  0  0  0  0  0  0  0  0  0  0
   -6.5210   -0.1620    0.3570 C   0  0  0  0  0  0  0  0  0  0  0  0
   -6.9550   -1.1910   -0.4790 C   0  0  0  0  0  0  0  0  0  0  0  0
   -6.3160   -2.4350   -0.4400 C   0  0  0  0  0  0  0  0  0  0  0  0
   -5.2300   -2.6480    0.4190 C   0  0  0  0  0  0  0  0  0  0  0  0
   -4.8150   -1.6010    1.2650 C   0  0  0  0  0  0  0  0  0  0  0  0
   -5.4500   -0.3580    1.2260 C   0  0  0  0  0  0  0  0  0  0  0  0
   -4.5470   -3.9020    0.4920 N   0  0  0  0  0  0  0  0  0  0  0  0
   -3.5830   -4.0440    1.2750 N   0  0  0  0  0  0  0  0  0  0  0  0
   -2.8700   -5.2430    1.3970 C   0  0  0  0  0  0  0  0  0  0  0  0
   -1.7530   -5.4780    0.5860 C   0  0  0  0  0  0  0  0  0  0  0  0
   -1.0400   -6.6770    0.7090 C   0  0  0  0  0  0  0  0  0  0  0  0
   -1.4440   -7.6400    1.6410 C   0  0  0  0  0  0  0  0  0  0  0  0
   -0.7460   -8.8130    1.7610 O   0  0  0  0  0  0  0  0  0  0  0  0
   -2.5610   -7.4040    2.4510 C   0  0  0  0  0  0  0  0  0  0  0  0
   -2.9560   -8.3460    3.3640 O   0  0  0  0  0  0  0  0  0  0  0  0
   -3.2740   -6.2050    2.3290 C   0  0  0  0  0  0  0  0  0  0  0  0
   -9.6500    1.6670    0.2730 H   0  0  0  0  0  0  0  0  0  0  0  0
   -9.1680    0.0430   -0.1630 H   0  0  0  0  0  0  0  0  0  0  0  0
   -7.7820   -1.0280   -1.1540 H   0  0  0  0  0  0  0  0  0  0  0  0
   -6.6620   -3.2360   -1.0760 H   0  0  0  0  0  0  0  0  0  0  0  0
   -3.9970   -1.7610    1.9510 H   0  0  0  0  0  0  0  0  0  0  0  0
   -5.1130    0.4450    1.8650 H   0  0  0  0  0  0  0  0  0  0  0  0
   -1.4410   -4.7360   -0.1330 H   0  0  0  0  0  0  0  0  0  0  0  0
   -0.1780   -6.8590    0.0840 H   0  0  0  0  0  0  0  0  0  0  0  0
   -1.1030   -9.4910    1.1660 H   0  0  0  0  0  0  0  0  0  0  0  0
   -3.5900   -8.9660    2.9710 H   0  0  0  0  0  0  0  0  0  0  0  0
   -4.1360   -6.0230    2.9540 H   0  0  0  0  0  0  0  0  0  0  0  0
  1 21  1  0  0  0  0
  1 22  1  0  0  0  0
  1  2  1  0  0  0  0
  2  3  2  0  0  0  0
  2  4  2  0  0  0  0
  2  5  1  0  0  0  0
  5  6  2  0  0  0  0
  6 23  1  0  0  0  0
  6  7  1  0  0  0  0
  7 24  1  0  0  0  0
  7  8  2  0  0  0  0
  8  9  1  0  0  0  0
  9 25  1  0  0  0  0
  9 10  2  0  0  0  0
 10  5  1  0  0  0  0
 10 26  1  0  0  0  0
  8 11  1  0  0  0  0
 11 12  2  0  0  0  0
 12 13  1  0  0  0  0
 13 14  2  0  0  0  0
 14 27  1  0  0  0  0
 14 15  1  0  0  0  0
 15 28  1  0  0  0  0
 15 16  2  0  0  0  0
 16 17  1  0  0  0  0
 17 29  1  0  0  0  0
 16 18  1  0  0  0  0
 18 19  1  0  0  0  0
 19 30  1  0  0  0  0
 18 20  2  0  0  0  0
 20 13  1  0  0  0  0
 20 31  1  0  0  0  0
M  END
>  <LOGBIO>
4.9100

>  <PRED_LOGBIO>
5.4300

>  <XV_RES>
-0.7520

>  <WHL_TMPL>
3

>  <ANCH>
28-31;4-1

$$$$
ROW26
  -MTS-   01071501003D 0   0.00000     0.00000     0

 46 49  0  0  0  0  0  0  0  0999 V2000
   -3.2730   -0.9090   -2.2060 C   0  0  0  0  0  0  0  0  0  0  0  0
   -3.7140   -1.9750   -1.2320 C   0  0  0  0  0  0  0  0  0  0  0  0
   -4.9630   -1.8230   -0.4530 C   0  0  0  0  0  0  0  0  0  0  0  0
   -5.3310   -2.7680    0.3920 N   0  0  0  0  0  0  0  0  0  0  0  0
   -4.5420   -3.9130    0.5550 C   0  0  0  0  0  0  0  0  0  0  0  0
   -4.7110   -4.9840    1.3420 C   0  0  0  0  0  0  0  0  0  0  0  0
   -5.8370   -5.2170    2.2740 C   0  0  0  0  0  0  0  0  0  0  0  0
   -7.1480   -4.9110    1.8860 C   0  0  0  0  0  0  0  0  0  0  0  0
   -8.2130   -5.1170    2.7670 C   0  0  0  0  0  0  0  0  0  0  0  0
   -7.9660   -5.6200    4.0450 C   0  0  0  0  0  0  0  0  0  0  0  0
   -8.9950   -5.8250    4.8950 F   0  0  0  0  0  0  0  0  0  0  0  0
   -6.6640   -5.9120    4.4500 C   0  0  0  0  0  0  0  0  0  0  0  0
   -5.6010   -5.7050    3.5670 C   0  0  0  0  0  0  0  0  0  0  0  0
   -3.5660   -5.8910    1.1070 C   0  0  0  0  0  0  0  0  0  0  0  0
   -2.7880   -5.3190    0.2070 N   0  0  0  0  0  0  0  0  0  0  0  0
   -3.3850   -4.0520   -0.1660 N   0  0  0  0  0  0  0  0  0  0  0  0
   -2.9850   -3.0850   -1.0500 C   0  0  0  0  0  0  0  0  0  0  0  0
   -1.7040   -3.2710   -1.8280 C   0  0  0  0  0  0  0  0  0  0  0  0
   -3.3350   -7.1990    1.7610 C   0  0  0  0  0  0  0  0  0  0  0  0
   -3.2030   -7.2710    3.1530 C   0  0  0  0  0  0  0  0  0  0  0  0
   -2.9850   -8.5080    3.7720 C   0  0  0  0  0  0  0  0  0  0  0  0
   -2.8980   -9.6720    2.9990 C   0  0  0  0  0  0  0  0  0  0  0  0
   -3.0300   -9.5990    1.6070 C   0  0  0  0  0  0  0  0  0  0  0  0
   -3.2490   -8.3630    0.9880 C   0  0  0  0  0  0  0  0  0  0  0  0
   -2.6110  -11.2970    3.8120 S   0  0  0  0  0  0  0  0  0  0  0  0
   -1.8930  -12.1560    2.9220 O   0  0  0  0  0  0  0  0  0  0  0  0
   -1.8490  -11.1050    5.0060 O   0  0  0  0  0  0  0  0  0  0  0  0
   -4.2020  -12.0540    4.2270 C   0  0  0  0  0  0  0  0  0  0  0  0
   -3.6240    0.0620   -1.8630 H   0  0  0  0  0  0  0  0  0  0  0  0
   -3.6900   -1.1200   -3.1880 H   0  0  0  0  0  0  0  0  0  0  0  0
   -2.1860   -0.9010   -2.2670 H   0  0  0  0  0  0  0  0  0  0  0  0
   -5.5730   -0.9410   -0.5780 H   0  0  0  0  0  0  0  0  0  0  0  0
   -7.3370   -4.5130    0.9000 H   0  0  0  0  0  0  0  0  0  0  0  0
   -9.2230   -4.8880    2.4600 H   0  0  0  0  0  0  0  0  0  0  0  0
   -6.4780   -6.2970    5.4420 H   0  0  0  0  0  0  0  0  0  0  0  0
   -4.5910   -5.9220    3.8830 H   0  0  0  0  0  0  0  0  0  0  0  0
   -1.2640   -2.2990   -2.0400 H   0  0  0  0  0  0  0  0  0  0  0  0
   -1.9200   -3.7830   -2.7640 H   0  0  0  0  0  0  0  0  0  0  0  0
   -1.0070   -3.8650   -1.2420 H   0  0  0  0  0  0  0  0  0  0  0  0
   -3.2700   -6.3730    3.7490 H   0  0  0  0  0  0  0  0  0  0  0  0
   -2.8830   -8.5640    4.8450 H   0  0  0  0  0  0  0  0  0  0  0  0
   -2.9630  -10.4970    1.0100 H   0  0  0  0  0  0  0  0  0  0  0  0
   -3.3500   -8.3060   -0.0860 H   0  0  0  0  0  0  0  0  0  0  0  0
   -4.7820  -12.2010    3.3180 H   0  0  0  0  0  0  0  0  0  0  0  0
   -4.0320  -13.0150    4.7070 H   0  0  0  0  0  0  0  0  0  0  0  0
   -4.7480  -11.4010    4.9040 H   0  0  0  0  0  0  0  0  0  0  0  0
  1 29  1  0  0  0  0
  1 30  1  0  0  0  0
  1 31  1  0  0  0  0
  1  2  1  0  0  0  0
  2  3  1  0  0  0  0
  3 32  1  0  0  0  0
  3  4  2  0  0  0  0
  4  5  1  0  0  0  0
  5  6  2  0  0  0  0
  6  7  1  0  0  0  0
  7  8  2  0  0  0  0
  8 33  1  0  0  0  0
  8  9  1  0  0  0  0
  9 34  1  0  0  0  0
  9 10  2  0  0  0  0
 10 11  1  0  0  0  0
 10 12  1  0  0  0  0
 12 35  1  0  0  0  0
 12 13  2  0  0  0  0
 13  7  1  0  0  0  0
 13 36  1  0  0  0  0
  6 14  1  0  0  0  0
 14 15  2  0  0  0  0
 15 16  1  0  0  0  0
 16  5  1  0  0  0  0
 16 17  1  0  0  0  0
 17  2  2  0  0  0  0
 17 18  1  0  0  0  0
 18 37  1  0  0  0  0
 18 38  1  0  0  0  0
 18 39  1  0  0  0  0
 14 19  1  0  0  0  0
 19 20  2  0  0  0  0
 20 40  1  0  0  0  0
 20 21  1  0  0  0  0
 21 41  1  0  0  0  0
 21 22  2  0  0  0  0
 22 23  1  0  0  0  0
 23 42  1  0  0  0  0
 23 24  2  0  0  0  0
 24 19  1  0  0  0  0
 24 43  1  0  0  0  0
 22 25  1  0  0  0  0
 25 26  2  0  0  0  0
 25 27  2  0  0  0  0
 25 28  1  0  0  0  0
 28 44  1  0  0  0  0
 28 45  1  0  0  0  0
 28 46  1  0  0  0  0
M  END
>  <LOGBIO>
7.9200

>  <PRED_LOGBIO>
7.6400

>  <XV_RES>
0.7410

>  <WHL_TMPL>
3

>  <ANCH>
7-8;11-12

$$$$
ROW27
  -MTS-   01071501003D 0   0.00000     0.00000     0

 42 44  0  0  0  0  0  0  0  0999 V2000
   -2.0600   -0.3510   -5.1970 C   0  0  0  0  0  0  0  0  0  0  0  0
   -1.2230   -1.2780   -4.5000 O   0  0  0  0  0  0  0  0  0  0  0  0
   -1.7800   -2.0090   -3.4850 C   0  0  0  0  0  0  0  0  0  0  0  0
   -2.3680   -3.2510   -3.7570 C   0  0  0  0  0  0  0  0  0  0  0  0
   -2.9370   -3.9980   -2.7190 C   0  0  0  0  0  0  0  0  0  0  0  0
   -2.9190   -3.5040   -1.4090 C   0  0  0  0  0  0  0  0  0  0  0  0
   -2.3320   -2.2630   -1.1370 C   0  0  0  0  0  0  0  0  0  0  0  0
   -1.7630   -1.5150   -2.1750 C   0  0  0  0  0  0  0  0  0  0  0  0
   -1.0330    0.0280   -1.8370 Cl  0  0  0  0  0  0  0  0  0  0  0  0
   -3.5210   -4.2950   -0.3120 C   0  0  0  0  0  0  0  0  0  0  0  0
   -3.1520   -5.5080    0.0550 N   0  0  0  0  0  0  0  0  0  0  0  0
   -3.9630   -5.9040    1.1250 C   0  0  0  0  0  0  0  0  0  0  0  0
   -4.8150   -4.9010    1.3770 C   0  0  0  0  0  0  0  0  0  0  0  0
   -4.5540   -3.8890    0.4910 N   0  0  0  0  0  0  0  0  0  0  0  0
   -5.2300   -2.6480    0.4190 C   0  0  0  0  0  0  0  0  0  0  0  0
   -4.8150   -1.6010    1.2650 C   0  0  0  0  0  0  0  0  0  0  0  0
   -5.4500   -0.3580    1.2260 C   0  0  0  0  0  0  0  0  0  0  0  0
   -6.5210   -0.1620    0.3570 C   0  0  0  0  0  0  0  0  0  0  0  0
   -6.9550   -1.1910   -0.4790 C   0  0  0  0  0  0  0  0  0  0  0  0
   -6.3160   -2.4350   -0.4400 C   0  0  0  0  0  0  0  0  0  0  0  0
   -7.3040    1.4190    0.2810 S   0  0  0  0  0  0  0  0  0  0  0  0
   -6.9070    2.0730   -0.9460 O   0  0  0  0  0  0  0  0  0  0  0  0
   -7.1710    2.0610    1.5700 O   0  0  0  0  0  0  0  0  0  0  0  0
   -8.9240    0.9850    0.1070 C   0  0  0  0  0  0  0  0  0  0  0  0
   -3.8920   -7.2220    1.8590 C   0  0  0  0  0  0  0  0  0  0  0  0
   -2.6420   -7.6750    1.8370 F   0  0  0  0  0  0  0  0  0  0  0  0
   -4.6930   -8.1030    1.2670 F   0  0  0  0  0  0  0  0  0  0  0  0
   -4.2790   -7.0480    3.1200 F   0  0  0  0  0  0  0  0  0  0  0  0
   -2.4460    0.3870   -4.4970 H   0  0  0  0  0  0  0  0  0  0  0  0
   -1.4800    0.1510   -5.9690 H   0  0  0  0  0  0  0  0  0  0  0  0
   -2.8890   -0.8850   -5.6560 H   0  0  0  0  0  0  0  0  0  0  0  0
   -2.3810   -3.6320   -4.7670 H   0  0  0  0  0  0  0  0  0  0  0  0
   -3.3900   -4.9560   -2.9290 H   0  0  0  0  0  0  0  0  0  0  0  0
   -2.3180   -1.8820   -0.1270 H   0  0  0  0  0  0  0  0  0  0  0  0
   -5.5750   -4.8920    2.1450 H   0  0  0  0  0  0  0  0  0  0  0  0
   -3.9970   -1.7610    1.9510 H   0  0  0  0  0  0  0  0  0  0  0  0
   -5.1130    0.4450    1.8650 H   0  0  0  0  0  0  0  0  0  0  0  0
   -7.7820   -1.0280   -1.1540 H   0  0  0  0  0  0  0  0  0  0  0  0
   -6.6620   -3.2360   -1.0760 H   0  0  0  0  0  0  0  0  0  0  0  0
   -9.5640    1.8020    0.4340 H   0  0  0  0  0  0  0  0  0  0  0  0
   -9.1000    0.1570    0.7900 H   0  0  0  0  0  0  0  0  0  0  0  0
   -9.0390    0.7250   -0.9430 H   0  0  0  0  0  0  0  0  0  0  0  0
  1 29  1  0  0  0  0
  1 30  1  0  0  0  0
  1 31  1  0  0  0  0
  1  2  1  0  0  0  0
  2  3  1  0  0  0  0
  3  4  2  0  0  0  0
  4 32  1  0  0  0  0
  4  5  1  0  0  0  0
  5 33  1  0  0  0  0
  5  6  2  0  0  0  0
  6  7  1  0  0  0  0
  7 34  1  0  0  0  0
  7  8  2  0  0  0  0
  8  3  1  0  0  0  0
  8  9  1  0  0  0  0
  6 10  1  0  0  0  0
 10 11  2  0  0  0  0
 11 12  1  0  0  0  0
 12 13  2  0  0  0  0
 13 35  1  0  0  0  0
 13 14  1  0  0  0  0
 14 10  1  0  0  0  0
 14 15  1  0  0  0  0
 15 16  2  0  0  0  0
 16 36  1  0  0  0  0
 16 17  1  0  0  0  0
 17 37  1  0  0  0  0
 17 18  2  0  0  0  0
 18 19  1  0  0  0  0
 19 38  1  0  0  0  0
 19 20  2  0  0  0  0
 20 15  1  0  0  0  0
 20 39  1  0  0  0  0
 18 21  1  0  0  0  0
 21 22  2  0  0  0  0
 21 23  2  0  0  0  0
 21 24  1  0  0  0  0
 24 40  1  0  0  0  0
 24 41  1  0  0  0  0
 24 42  1  0  0  0  0
 12 25  1  0  0  0  0
 25 26  1  0  0  0  0
 25 27  1  0  0  0  0
 25 28  1  0  0  0  0
M  END
>  <LOGBIO>
6.8900

>  <PRED_LOGBIO>
6.6800

>  <XV_RES>
0.3180

>  <WHL_TMPL>
3

>  <ANCH>
27-34;27-25

$$$$
ROW28
  -MTS-   01071501003D 0   0.00000     0.00000     0

 51 52  0  0  0  0  0  0  0  0999 V2000
  -10.4860   -2.1470    3.2110 C   0  0  0  0  0  0  0  0  0  0  0  0
   -9.7930   -2.9790    2.1370 C   0  0  0  0  0  0  0  0  0  0  0  0
  -10.6880   -4.1500    1.7430 C   0  0  0  0  0  0  0  0  0  0  0  0
   -9.5270   -2.1090    0.9120 C   0  0  0  0  0  0  0  0  0  0  0  0
   -8.4830   -3.5060    2.6740 C   0  0  0  0  0  0  0  0  0  0  0  0
   -7.4100   -3.7310    1.8040 C   0  0  0  0  0  0  0  0  0  0  0  0
   -6.1960   -4.2190    2.3030 C   0  0  0  0  0  0  0  0  0  0  0  0
   -6.0560   -4.4810    3.6710 C   0  0  0  0  0  0  0  0  0  0  0  0
   -7.1290   -4.2560    4.5400 C   0  0  0  0  0  0  0  0  0  0  0  0
   -8.3430   -3.7680    4.0420 C   0  0  0  0  0  0  0  0  0  0  0  0
   -9.3940   -3.5480    4.8930 O   0  0  0  0  0  0  0  0  0  0  0  0
   -6.9780   -4.5390    6.0160 C   0  0  0  0  0  0  0  0  0  0  0  0
   -8.3300   -4.9430    6.5970 C   0  0  0  0  0  0  0  0  0  0  0  0
   -6.4720   -3.2870    6.7250 C   0  0  0  0  0  0  0  0  0  0  0  0
   -5.9790   -5.6750    6.2160 C   0  0  0  0  0  0  0  0  0  0  0  0
   -5.0610   -4.4570    1.3830 C   0  0  0  0  0  0  0  0  0  0  0  0
   -4.6710   -3.6970    0.3770 N   0  0  0  0  0  0  0  0  0  0  0  0
   -3.5200   -4.1550   -0.3770 N   0  0  0  0  0  0  0  0  0  0  0  0
   -2.9680   -5.2890    0.0120 C   0  0  0  0  0  0  0  0  0  0  0  0
   -1.7710   -5.8610   -0.6770 S   0  0  0  0  0  0  0  0  0  0  0  0
   -2.0090   -6.1350   -1.9860 C   0  0  0  0  0  0  0  0  0  0  0  0
   -3.4710   -6.2260   -2.4210 C   0  0  0  0  0  0  0  0  0  0  0  0
   -3.5370   -6.5270   -3.8580 N   0  0  0  0  0  0  0  0  0  0  0  0
   -3.9330   -5.8210    1.3970 S   0  0  0  0  0  0  0  0  0  0  0  0
  -10.6760   -2.7680    4.0850 H   0  0  0  0  0  0  0  0  0  0  0  0
  -11.4300   -1.7680    2.8240 H   0  0  0  0  0  0  0  0  0  0  0  0
   -9.8470   -1.3120    3.4920 H   0  0  0  0  0  0  0  0  0  0  0  0
  -10.8780   -4.7710    2.6160 H   0  0  0  0  0  0  0  0  0  0  0  0
  -11.6320   -3.7710    1.3560 H   0  0  0  0  0  0  0  0  0  0  0  0
  -10.1940   -4.7440    0.9770 H   0  0  0  0  0  0  0  0  0  0  0  0
   -8.8880   -1.2740    1.1920 H   0  0  0  0  0  0  0  0  0  0  0  0
  -10.4700   -1.7300    0.5250 H   0  0  0  0  0  0  0  0  0  0  0  0
   -9.0320   -2.7020    0.1460 H   0  0  0  0  0  0  0  0  0  0  0  0
   -7.5180   -3.5280    0.7490 H   0  0  0  0  0  0  0  0  0  0  0  0
   -5.1190   -4.8580    4.0550 H   0  0  0  0  0  0  0  0  0  0  0  0
   -9.3740   -2.6430    5.2430 H   0  0  0  0  0  0  0  0  0  0  0  0
   -9.0420   -4.1320    6.4550 H   0  0  0  0  0  0  0  0  0  0  0  0
   -8.2210   -5.1470    7.6610 H   0  0  0  0  0  0  0  0  0  0  0  0
   -8.6910   -5.8360    6.0920 H   0  0  0  0  0  0  0  0  0  0  0  0
   -7.1850   -2.4770    6.5820 H   0  0  0  0  0  0  0  0  0  0  0  0
   -6.3630   -3.4910    7.7880 H   0  0  0  0  0  0  0  0  0  0  0  0
   -5.5080   -2.9990    6.3100 H   0  0  0  0  0  0  0  0  0  0  0  0
   -6.3400   -6.5690    5.7100 H   0  0  0  0  0  0  0  0  0  0  0  0
   -5.8700   -5.8790    7.2790 H   0  0  0  0  0  0  0  0  0  0  0  0
   -5.0150   -5.3880    5.8010 H   0  0  0  0  0  0  0  0  0  0  0  0
   -1.6020   -7.1310   -2.1460 H   0  0  0  0  0  0  0  0  0  0  0  0
   -1.5460   -5.3650   -2.5990 H   0  0  0  0  0  0  0  0  0  0  0  0
   -3.9670   -7.0170   -1.8620 H   0  0  0  0  0  0  0  0  0  0  0  0
   -3.9670   -5.2780   -2.2260 H   0  0  0  0  0  0  0  0  0  0  0  0
   -3.0760   -7.4070   -4.0390 H   0  0  0  0  0  0  0  0  0  0  0  0
   -4.5030   -6.5870   -4.1460 H   0  0  0  0  0  0  0  0  0  0  0  0
  1 25  1  0  0  0  0
  1 26  1  0  0  0  0
  1 27  1  0  0  0  0
  1  2  1  0  0  0  0
  2  3  1  0  0  0  0
  3 28  1  0  0  0  0
  3 29  1  0  0  0  0
  3 30  1  0  0  0  0
  2  4  1  0  0  0  0
  4 31  1  0  0  0  0
  4 32  1  0  0  0  0
  4 33  1  0  0  0  0
  2  5  1  0  0  0  0
  5  6  2  0  0  0  0
  6 34  1  0  0  0  0
  6  7  1  0  0  0  0
  7  8  2  0  0  0  0
  8 35  1  0  0  0  0
  8  9  1  0  0  0  0
  9 10  2  0  0  0  0
 10  5  1  0  0  0  0
 10 11  1  0  0  0  0
 11 36  1  0  0  0  0
  9 12  1  0  0  0  0
 12 13  1  0  0  0  0
 13 37  1  0  0  0  0
 13 38  1  0  0  0  0
 13 39  1  0  0  0  0
 12 14  1  0  0  0  0
 14 40  1  0  0  0  0
 14 41  1  0  0  0  0
 14 42  1  0  0  0  0
 12 15  1  0  0  0  0
 15 43  1  0  0  0  0
 15 44  1  0  0  0  0
 15 45  1  0  0  0  0
  7 16  1  0  0  0  0
 16 17  2  0  0  0  0
 17 18  1  0  0  0  0
 18 19  2  0  0  0  0
 19 20  1  0  0  0  0
 20 21  1  0  0  0  0
 21 46  1  0  0  0  0
 21 47  1  0  0  0  0
 21 22  1  0  0  0  0
 22 48  1  0  0  0  0
 22 49  1  0  0  0  0
 22 23  1  0  0  0  0
 23 50  1  0  0  0  0
 23 51  1  0  0  0  0
 19 24  1  0  0  0  0
 24 16  1  0  0  0  0
M  END
>  <LOGBIO>
4.3900

>  <PRED_LOGBIO>
5.8500

>  <XV_RES>
-1.9510

>  <WHL_TMPL>
3

>  <ANCH>
15-20;40-39

$$$$
ROW29
  -MTS-   01071501003D 0   0.00000     0.00000     0

 55 58  0  0  0  0  0  0  0  0999 V2000
    7.3720   -5.5900    5.2260 C   0  0  0  0  0  0  0  0  0  0  0  0
    7.4240   -5.5970    3.8050 O   0  0  0  0  0  0  0  0  0  0  0  0
    8.1290   -4.5890    3.2050 C   0  0  0  0  0  0  0  0  0  0  0  0
    7.7710   -3.2340    3.1860 C   0  0  0  0  0  0  0  0  0  0  0  0
    8.5750   -2.2840    2.5360 C   0  0  0  0  0  0  0  0  0  0  0  0
    9.7270   -2.7030    1.8780 C   0  0  0  0  0  0  0  0  0  0  0  0
   10.1120   -4.0250    1.9280 C   0  0  0  0  0  0  0  0  0  0  0  0
    9.3120   -4.9900    2.5830 C   0  0  0  0  0  0  0  0  0  0  0  0
   11.3520   -4.0650    1.2660 C   0  0  0  0  0  0  0  0  0  0  0  0
   12.1000   -5.3530    1.0920 C   0  0  0  0  0  0  0  0  0  0  0  0
   11.9830   -5.8720   -0.3410 C   0  0  0  0  0  0  0  0  0  0  0  0
   11.0490   -6.7010   -0.5450 O   0  0  0  0  0  0  0  0  0  0  0  0
    9.8090   -6.1820   -0.4170 C   0  0  0  0  0  0  0  0  0  0  0  0
    9.6680   -5.0050   -0.1280 O   0  0  0  0  0  0  0  0  0  0  0  0
    8.6220   -7.0400   -0.6280 C   0  0  0  0  0  0  0  0  0  0  0  0
    8.0610   -7.7360    0.4490 C   0  0  0  0  0  0  0  0  0  0  0  0
    6.9380   -8.5470    0.2490 C   0  0  0  0  0  0  0  0  0  0  0  0
    6.3760   -8.6630   -1.0280 C   0  0  0  0  0  0  0  0  0  0  0  0
    4.9800   -9.6720   -1.2760 Cl  0  0  0  0  0  0  0  0  0  0  0  0
    6.9380   -7.9680   -2.1050 C   0  0  0  0  0  0  0  0  0  0  0  0
    8.0610   -7.1560   -1.9060 C   0  0  0  0  0  0  0  0  0  0  0  0
   11.7660   -2.7930    0.8180 C   0  0  0  0  0  0  0  0  0  0  0  0
   12.9940   -2.3540    0.1100 C   0  0  0  0  0  0  0  0  0  0  0  0
   10.6810   -1.9580    1.1730 N   0  0  0  0  0  0  0  0  0  0  0  0
   10.5830   -0.5860    0.8310 C   0  0  0  0  0  0  0  0  0  0  0  0
    9.1910   -0.0190    0.6900 C   0  0  0  0  0  0  0  0  0  0  0  0
    8.5450   -0.0500   -0.5520 C   0  0  0  0  0  0  0  0  0  0  0  0
    7.2540    0.4760   -0.6830 C   0  0  0  0  0  0  0  0  0  0  0  0
    6.6090    1.0320    0.4270 C   0  0  0  0  0  0  0  0  0  0  0  0
    4.8570    1.7450    0.2500 Br  0  0  0  0  0  0  0  0  0  0  0  0
    7.2540    1.0620    1.6690 C   0  0  0  0  0  0  0  0  0  0  0  0
    8.5450    0.5370    1.8010 C   0  0  0  0  0  0  0  0  0  0  0  0
    6.3360   -5.5880    5.5590 H   0  0  0  0  0  0  0  0  0  0  0  0
    7.8060   -6.5310    5.5590 H   0  0  0  0  0  0  0  0  0  0  0  0
    7.9300   -4.7200    5.5670 H   0  0  0  0  0  0  0  0  0  0  0  0
    6.8640   -2.9160    3.6780 H   0  0  0  0  0  0  0  0  0  0  0  0
    8.3020   -1.2390    2.5470 H   0  0  0  0  0  0  0  0  0  0  0  0
    9.6140   -6.0270    2.6020 H   0  0  0  0  0  0  0  0  0  0  0  0
   11.6030   -6.0850    1.7250 H   0  0  0  0  0  0  0  0  0  0  0  0
   13.1520   -5.1740    1.3040 H   0  0  0  0  0  0  0  0  0  0  0  0
   12.9040   -6.4210   -0.5270 H   0  0  0  0  0  0  0  0  0  0  0  0
   11.8570   -5.0000   -0.9790 H   0  0  0  0  0  0  0  0  0  0  0  0
    8.4940   -7.6460    1.4340 H   0  0  0  0  0  0  0  0  0  0  0  0
    6.5040   -9.0840    1.0800 H   0  0  0  0  0  0  0  0  0  0  0  0
    6.5050   -8.0570   -3.0910 H   0  0  0  0  0  0  0  0  0  0  0  0
    8.4940   -6.6190   -2.7370 H   0  0  0  0  0  0  0  0  0  0  0  0
   12.7270   -1.7980   -0.7860 H   0  0  0  0  0  0  0  0  0  0  0  0
   13.5020   -3.2570   -0.2220 H   0  0  0  0  0  0  0  0  0  0  0  0
   13.5750   -1.7700    0.8200 H   0  0  0  0  0  0  0  0  0  0  0  0
   11.0250   -0.5070   -0.1600 H   0  0  0  0  0  0  0  0  0  0  0  0
   11.0920   -0.0040    1.5960 H   0  0  0  0  0  0  0  0  0  0  0  0
    9.0430   -0.4790   -1.4090 H   0  0  0  0  0  0  0  0  0  0  0  0
    6.7560    0.4520   -1.6420 H   0  0  0  0  0  0  0  0  0  0  0  0
    6.7560    1.4910    2.5260 H   0  0  0  0  0  0  0  0  0  0  0  0
    9.0430    0.5600    2.7590 H   0  0  0  0  0  0  0  0  0  0  0  0
  1 33  1  0  0  0  0
  1 34  1  0  0  0  0
  1 35  1  0  0  0  0
  1  2  1  0  0  0  0
  2  3  1  0  0  0  0
  3  4  2  0  0  0  0
  4 36  1  0  0  0  0
  4  5  1  0  0  0  0
  5 37  1  0  0  0  0
  5  6  2  0  0  0  0
  6  7  1  0  0  0  0
  7  8  2  0  0  0  0
  8  3  1  0  0  0  0
  8 38  1  0  0  0  0
  7  9  1  0  0  0  0
  9 10  1  0  0  0  0
 10 39  1  0  0  0  0
 10 40  1  0  0  0  0
 10 11  1  0  0  0  0
 11 41  1  0  0  0  0
 11 42  1  0  0  0  0
 11 12  1  0  0  0  0
 12 13  1  0  0  0  0
 13 14  2  0  0  0  0
 13 15  1  0  0  0  0
 15 16  2  0  0  0  0
 16 43  1  0  0  0  0
 16 17  1  0  0  0  0
 17 44  1  0  0  0  0
 17 18  2  0  0  0  0
 18 19  1  0  0  0  0
 18 20  1  0  0  0  0
 20 45  1  0  0  0  0
 20 21  2  0  0  0  0
 21 15  1  0  0  0  0
 21 46  1  0  0  0  0
  9 22  2  0  0  0  0
 22 23  1  0  0  0  0
 23 47  1  0  0  0  0
 23 48  1  0  0  0  0
 23 49  1  0  0  0  0
 22 24  1  0  0  0  0
 24  6  1  0  0  0  0
 24 25  1  0  0  0  0
 25 50  1  0  0  0  0
 25 51  1  0  0  0  0
 25 26  1  0  0  0  0
 26 27  2  0  0  0  0
 27 52  1  0  0  0  0
 27 28  1  0  0  0  0
 28 53  1  0  0  0  0
 28 29  2  0  0  0  0
 29 30  1  0  0  0  0
 29 31  1  0  0  0  0
 31 54  1  0  0  0  0
 31 32  2  0  0  0  0
 32 26  1  0  0  0  0
 32 55  1  0  0  0  0
M  END
>  <LOGBIO>
7.3000

>  <PRED_LOGBIO>
6.7300

>  <XV_RES>
1.3650

>  <WHL_TMPL>
1

>  <ANCH>
36-37;36-37

$$$$
ROW30
  -MTS-   01071501003D 0   0.00000     0.00000     0

 24 25  0  0  0  0  0  0  0  0999 V2000
    3.0600   -4.1430   -2.6200 O   0  0  0  0  0  0  0  0  0  0  0  0
    3.2620   -2.8640   -2.3630 C   0  0  0  0  0  0  0  0  0  0  0  0
    3.6360   -2.1150   -3.2500 O   0  0  0  0  0  0  0  0  0  0  0  0
    3.0340   -2.3390   -0.9980 C   0  0  0  0  0  0  0  0  0  0  0  0
    1.8120   -1.9730   -0.5880 C   0  0  0  0  0  0  0  0  0  0  0  0
    1.6570   -1.4560    0.7910 C   0  0  0  0  0  0  0  0  0  0  0  0
    0.4120   -1.4210    1.4300 C   0  0  0  0  0  0  0  0  0  0  0  0
    0.3200   -0.9950    2.7600 C   0  0  0  0  0  0  0  0  0  0  0  0
   -1.2270   -0.9510    3.5550 Cl  0  0  0  0  0  0  0  0  0  0  0  0
    1.4730   -0.6030    3.4510 C   0  0  0  0  0  0  0  0  0  0  0  0
    1.3590   -0.0730    5.1050 Cl  0  0  0  0  0  0  0  0  0  0  0  0
    2.7180   -0.6380    2.8120 C   0  0  0  0  0  0  0  0  0  0  0  0
    2.8100   -1.0650    1.4810 C   0  0  0  0  0  0  0  0  0  0  0  0
    4.0070   -1.0390    0.8150 O   0  0  0  0  0  0  0  0  0  0  0  0
    4.1690   -2.1940   -0.0130 C   0  0  0  0  0  0  0  0  0  0  0  0
    5.4290   -1.9530   -0.8430 C   0  0  0  0  0  0  0  0  0  0  0  0
    5.0870   -1.5300   -2.0560 F   0  0  0  0  0  0  0  0  0  0  0  0
    6.1150   -3.0880   -0.9460 F   0  0  0  0  0  0  0  0  0  0  0  0
    6.1820   -1.0330   -0.2480 F   0  0  0  0  0  0  0  0  0  0  0  0
    3.2600   -4.2950   -3.5570 H   0  0  0  0  0  0  0  0  0  0  0  0
    0.9600   -2.0530   -1.2470 H   0  0  0  0  0  0  0  0  0  0  0  0
   -0.4780   -1.7230    0.8970 H   0  0  0  0  0  0  0  0  0  0  0  0
    3.6080   -0.3370    3.3450 H   0  0  0  0  0  0  0  0  0  0  0  0
    4.2760   -3.1000    0.5790 H   0  0  0  0  0  0  0  0  0  0  0  0
  1 20  1  0  0  0  0
  1  2  1  0  0  0  0
  2  3  2  0  0  0  0
  2  4  1  0  0  0  0
  4  5  2  0  0  0  0
  5 21  1  0  0  0  0
  5  6  1  0  0  0  0
  6  7  1  0  0  0  0
  7 22  1  0  0  0  0
  7  8  2  0  0  0  0
  8  9  1  0  0  0  0
  8 10  1  0  0  0  0
 10 11  1  0  0  0  0
 10 12  2  0  0  0  0
 12 23  1  0  0  0  0
 12 13  1  0  0  0  0
 13  6  2  0  0  0  0
 13 14  1  0  0  0  0
 14 15  1  0  0  0  0
 15  4  1  0  0  0  0
 15 24  1  0  0  0  0
 15 16  1  0  0  0  0
 16 17  1  0  0  0  0
 16 18  1  0  0  0  0
 16 19  1  0  0  0  0
M  END
>  <LOGBIO>
7.2100

>  <PRED_LOGBIO>
5.5600

>  <XV_RES>
2.2740

>  <WHL_TMPL>
2

>  <ANCH>
15-17;9-8

$$$$
ROW31
  -MTS-   01071501003D 0   0.00000     0.00000     0

 48 51  0  0  0  0  0  0  0  0999 V2000
   -8.9240    0.9850    0.1070 C   0  0  0  0  0  0  0  0  0  0  0  0
   -7.3040    1.4190    0.2810 S   0  0  0  0  0  0  0  0  0  0  0  0
   -6.9070    2.0730   -0.9460 O   0  0  0  0  0  0  0  0  0  0  0  0
   -7.1710    2.0610    1.5700 O   0  0  0  0  0  0  0  0  0  0  0  0
   -6.5210   -0.1620    0.3570 C   0  0  0  0  0  0  0  0  0  0  0  0
   -5.4500   -0.3580    1.2260 C   0  0  0  0  0  0  0  0  0  0  0  0
   -4.8150   -1.6010    1.2650 C   0  0  0  0  0  0  0  0  0  0  0  0
   -5.2300   -2.6480    0.4190 C   0  0  0  0  0  0  0  0  0  0  0  0
   -6.3160   -2.4350   -0.4400 C   0  0  0  0  0  0  0  0  0  0  0  0
   -6.9550   -1.1910   -0.4790 C   0  0  0  0  0  0  0  0  0  0  0  0
   -4.5230   -3.9460    0.4950 C   0  0  0  0  0  0  0  0  0  0  0  0
   -3.4770   -4.2510   -0.3840 C   0  0  0  0  0  0  0  0  0  0  0  0
   -2.8530   -5.4330   -0.2940 N   0  0  0  0  0  0  0  0  0  0  0  0
   -3.2200   -6.3320    0.6300 C   0  0  0  0  0  0  0  0  0  0  0  0
   -2.4990   -7.6560    0.7070 C   0  0  0  0  0  0  0  0  0  0  0  0
   -3.1920   -8.6590   -0.1840 C   0  0  0  0  0  0  0  0  0  0  0  0
   -4.2210   -9.4530    0.3340 C   0  0  0  0  0  0  0  0  0  0  0  0
   -4.8550  -10.3790   -0.5030 C   0  0  0  0  0  0  0  0  0  0  0  0
   -4.4390  -10.4830   -1.8360 C   0  0  0  0  0  0  0  0  0  0  0  0
   -3.4030   -9.6580   -2.2900 C   0  0  0  0  0  0  0  0  0  0  0  0
   -2.8160   -8.7810   -1.4640 N   0  0  0  0  0  0  0  0  0  0  0  0
   -4.2170   -6.0730    1.4860 N   0  0  0  0  0  0  0  0  0  0  0  0
   -4.8790   -4.9080    1.4470 C   0  0  0  0  0  0  0  0  0  0  0  0
   -5.9780   -4.6420    2.4020 C   0  0  0  0  0  0  0  0  0  0  0  0
   -7.2700   -4.3840    1.9280 C   0  0  0  0  0  0  0  0  0  0  0  0
   -8.3090   -4.1320    2.8320 C   0  0  0  0  0  0  0  0  0  0  0  0
   -8.0570   -4.1380    4.2090 C   0  0  0  0  0  0  0  0  0  0  0  0
   -9.0590   -3.8950    5.0800 F   0  0  0  0  0  0  0  0  0  0  0  0
   -6.7650   -4.3960    4.6820 C   0  0  0  0  0  0  0  0  0  0  0  0
   -5.7260   -4.6480    3.7790 C   0  0  0  0  0  0  0  0  0  0  0  0
   -9.5640    1.8020    0.4340 H   0  0  0  0  0  0  0  0  0  0  0  0
   -9.1000    0.8580   -0.9590 H   0  0  0  0  0  0  0  0  0  0  0  0
   -9.0390    0.0720    0.6870 H   0  0  0  0  0  0  0  0  0  0  0  0
   -5.1130    0.4450    1.8650 H   0  0  0  0  0  0  0  0  0  0  0  0
   -3.9970   -1.7610    1.9510 H   0  0  0  0  0  0  0  0  0  0  0  0
   -6.6620   -3.2360   -1.0760 H   0  0  0  0  0  0  0  0  0  0  0  0
   -7.7820   -1.0280   -1.1540 H   0  0  0  0  0  0  0  0  0  0  0  0
   -3.1730   -3.5340   -1.1330 H   0  0  0  0  0  0  0  0  0  0  0  0
   -2.5090   -8.0150    1.7340 H   0  0  0  0  0  0  0  0  0  0  0  0
   -1.4700   -7.5280    0.3780 H   0  0  0  0  0  0  0  0  0  0  0  0
   -4.5230   -9.3530    1.3660 H   0  0  0  0  0  0  0  0  0  0  0  0
   -5.6520  -11.0030   -0.1270 H   0  0  0  0  0  0  0  0  0  0  0  0
   -4.9100  -11.1890   -2.5040 H   0  0  0  0  0  0  0  0  0  0  0  0
   -3.0730   -9.7300   -3.3160 H   0  0  0  0  0  0  0  0  0  0  0  0
   -7.4650   -4.3790    0.8660 H   0  0  0  0  0  0  0  0  0  0  0  0
   -9.3060   -3.9320    2.4670 H   0  0  0  0  0  0  0  0  0  0  0  0
   -6.5700   -4.4010    5.7450 H   0  0  0  0  0  0  0  0  0  0  0  0
   -4.7290   -4.8470    4.1440 H   0  0  0  0  0  0  0  0  0  0  0  0
  1 31  1  0  0  0  0
  1 32  1  0  0  0  0
  1 33  1  0  0  0  0
  1  2  1  0  0  0  0
  2  3  2  0  0  0  0
  2  4  2  0  0  0  0
  2  5  1  0  0  0  0
  5  6  2  0  0  0  0
  6 34  1  0  0  0  0
  6  7  1  0  0  0  0
  7 35  1  0  0  0  0
  7  8  2  0  0  0  0
  8  9  1  0  0  0  0
  9 36  1  0  0  0  0
  9 10  2  0  0  0  0
 10  5  1  0  0  0  0
 10 37  1  0  0  0  0
  8 11  1  0  0  0  0
 11 12  2  0  0  0  0
 12 38  1  0  0  0  0
 12 13  1  0  0  0  0
 13 14  2  0  0  0  0
 14 15  1  0  0  0  0
 15 39  1  0  0  0  0
 15 40  1  0  0  0  0
 15 16  1  0  0  0  0
 16 17  2  0  0  0  0
 17 41  1  0  0  0  0
 17 18  1  0  0  0  0
 18 42  1  0  0  0  0
 18 19  2  0  0  0  0
 19 43  1  0  0  0  0
 19 20  1  0  0  0  0
 20 44  1  0  0  0  0
 20 21  2  0  0  0  0
 21 16  1  0  0  0  0
 14 22  1  0  0  0  0
 22 23  2  0  0  0  0
 23 11  1  0  0  0  0
 23 24  1  0  0  0  0
 24 25  2  0  0  0  0
 25 45  1  0  0  0  0
 25 26  1  0  0  0  0
 26 46  1  0  0  0  0
 26 27  2  0  0  0  0
 27 28  1  0  0  0  0
 27 29  1  0  0  0  0
 29 47  1  0  0  0  0
 29 30  2  0  0  0  0
 30 24  1  0  0  0  0
 30 48  1  0  0  0  0
M  END
>  <LOGBIO>
5.2000

>  <PRED_LOGBIO>
5.5400

>  <XV_RES>
-0.5190

>  <WHL_TMPL>
3

>  <ANCH>
27-34;8-9

$$$$
ROW32
  -MTS-   01071501003D 0   0.00000     0.00000     0

 41 44  0  0  0  0  0  0  0  0999 V2000
   -8.9240    0.9850    0.1070 N   0  0  0  0  0  0  0  0  0  0  0  0
   -7.3040    1.4190    0.2810 S   0  0  0  0  0  0  0  0  0  0  0  0
   -6.9070    2.0730   -0.9460 O   0  0  0  0  0  0  0  0  0  0  0  0
   -7.1710    2.0610    1.5700 O   0  0  0  0  0  0  0  0  0  0  0  0
   -6.5210   -0.1620    0.3570 C   0  0  0  0  0  0  0  0  0  0  0  0
   -6.9550   -1.1910   -0.4790 C   0  0  0  0  0  0  0  0  0  0  0  0
   -6.3160   -2.4350   -0.4400 C   0  0  0  0  0  0  0  0  0  0  0  0
   -5.2300   -2.6480    0.4190 C   0  0  0  0  0  0  0  0  0  0  0  0
   -4.8150   -1.6010    1.2650 C   0  0  0  0  0  0  0  0  0  0  0  0
   -5.4500   -0.3580    1.2260 C   0  0  0  0  0  0  0  0  0  0  0  0
   -4.5470   -3.9020    0.4920 N   0  0  0  0  0  0  0  0  0  0  0  0
   -3.5280   -4.1390   -0.3830 N   0  0  0  0  0  0  0  0  0  0  0  0
   -2.9680   -5.2890    0.0120 C   0  0  0  0  0  0  0  0  0  0  0  0
   -3.6740   -5.8470    1.0950 C   0  0  0  0  0  0  0  0  0  0  0  0
   -4.7260   -4.9870    1.3540 C   0  0  0  0  0  0  0  0  0  0  0  0
   -5.8370   -5.2170    2.2740 C   0  0  0  0  0  0  0  0  0  0  0  0
   -7.1480   -4.9110    1.8860 C   0  0  0  0  0  0  0  0  0  0  0  0
   -8.2130   -5.1170    2.7670 C   0  0  0  0  0  0  0  0  0  0  0  0
   -7.9660   -5.6200    4.0450 C   0  0  0  0  0  0  0  0  0  0  0  0
   -9.2920   -5.8850    5.1410 Cl  0  0  0  0  0  0  0  0  0  0  0  0
   -6.6640   -5.9120    4.4500 C   0  0  0  0  0  0  0  0  0  0  0  0
   -5.6010   -5.7050    3.5670 C   0  0  0  0  0  0  0  0  0  0  0  0
   -1.7830   -5.8550   -0.6700 C   0  0  0  0  0  0  0  0  0  0  0  0
   -0.7320   -5.1850   -1.1620 C   0  0  0  0  0  0  0  0  0  0  0  0
    0.3210   -6.0070   -1.7990 C   0  0  0  0  0  0  0  0  0  0  0  0
    0.1060   -7.3300   -1.8120 C   0  0  0  0  0  0  0  0  0  0  0  0
    1.1290   -8.5460   -2.4710 Cl  0  0  0  0  0  0  0  0  0  0  0  0
   -1.4540   -7.5610   -1.0080 S   0  0  0  0  0  0  0  0  0  0  0  0
   -9.6500    1.6670    0.2730 H   0  0  0  0  0  0  0  0  0  0  0  0
   -9.1680    0.0430   -0.1630 H   0  0  0  0  0  0  0  0  0  0  0  0
   -7.7820   -1.0280   -1.1540 H   0  0  0  0  0  0  0  0  0  0  0  0
   -6.6620   -3.2360   -1.0760 H   0  0  0  0  0  0  0  0  0  0  0  0
   -3.9970   -1.7610    1.9510 H   0  0  0  0  0  0  0  0  0  0  0  0
   -5.1130    0.4450    1.8650 H   0  0  0  0  0  0  0  0  0  0  0  0
   -3.4410   -6.7630    1.6180 H   0  0  0  0  0  0  0  0  0  0  0  0
   -7.3370   -4.5130    0.9000 H   0  0  0  0  0  0  0  0  0  0  0  0
   -9.2230   -4.8880    2.4600 H   0  0  0  0  0  0  0  0  0  0  0  0
   -6.4780   -6.2970    5.4420 H   0  0  0  0  0  0  0  0  0  0  0  0
   -4.5910   -5.9220    3.8830 H   0  0  0  0  0  0  0  0  0  0  0  0
   -0.6580   -4.1090   -1.0980 H   0  0  0  0  0  0  0  0  0  0  0  0
    1.2090   -5.5680   -2.2280 H   0  0  0  0  0  0  0  0  0  0  0  0
  1 29  1  0  0  0  0
  1 30  1  0  0  0  0
  1  2  1  0  0  0  0
  2  3  2  0  0  0  0
  2  4  2  0  0  0  0
  2  5  1  0  0  0  0
  5  6  2  0  0  0  0
  6 31  1  0  0  0  0
  6  7  1  0  0  0  0
  7 32  1  0  0  0  0
  7  8  2  0  0  0  0
  8  9  1  0  0  0  0
  9 33  1  0  0  0  0
  9 10  2  0  0  0  0
 10  5  1  0  0  0  0
 10 34  1  0  0  0  0
  8 11  1  0  0  0  0
 11 12  1  0  0  0  0
 12 13  2  0  0  0  0
 13 14  1  0  0  0  0
 14 35  1  0  0  0  0
 14 15  2  0  0  0  0
 15 11  1  0  0  0  0
 15 16  1  0  0  0  0
 16 17  2  0  0  0  0
 17 36  1  0  0  0  0
 17 18  1  0  0  0  0
 18 37  1  0  0  0  0
 18 19  2  0  0  0  0
 19 20  1  0  0  0  0
 19 21  1  0  0  0  0
 21 38  1  0  0  0  0
 21 22  2  0  0  0  0
 22 16  1  0  0  0  0
 22 39  1  0  0  0  0
 13 23  1  0  0  0  0
 23 24  2  0  0  0  0
 24 40  1  0  0  0  0
 24 25  1  0  0  0  0
 25 41  1  0  0  0  0
 25 26  2  0  0  0  0
 26 27  1  0  0  0  0
 26 28  1  0  0  0  0
 28 23  1  0  0  0  0
M  END
>  <LOGBIO>
7.2800

>  <PRED_LOGBIO>
6.9200

>  <XV_RES>
0.4630

>  <WHL_TMPL>
3

>  <ANCH>
7-8;23-24

$$$$
ROW33
  -MTS-   01071501003D 0   0.00000     0.00000     0

 43 45  0  0  0  0  0  0  0  0999 V2000
   -9.1160   -5.8500    4.9960 C   0  0  0  0  0  0  0  0  0  0  0  0
   -7.9660   -5.6200    4.0450 C   0  0  0  0  0  0  0  0  0  0  0  0
   -8.2130   -5.1170    2.7670 C   0  0  0  0  0  0  0  0  0  0  0  0
   -7.1480   -4.9110    1.8860 C   0  0  0  0  0  0  0  0  0  0  0  0
   -5.8370   -5.2170    2.2740 C   0  0  0  0  0  0  0  0  0  0  0  0
   -5.6010   -5.7050    3.5670 C   0  0  0  0  0  0  0  0  0  0  0  0
   -6.6640   -5.9120    4.4500 C   0  0  0  0  0  0  0  0  0  0  0  0
   -6.4040   -6.4500    5.8370 C   0  0  0  0  0  0  0  0  0  0  0  0
   -4.7110   -4.9840    1.3420 C   0  0  0  0  0  0  0  0  0  0  0  0
   -3.6920   -5.9360    1.2230 C   0  0  0  0  0  0  0  0  0  0  0  0
   -2.6270   -5.7160    0.3410 C   0  0  0  0  0  0  0  0  0  0  0  0
   -1.6440   -6.6340    0.2270 F   0  0  0  0  0  0  0  0  0  0  0  0
   -2.5820   -4.5430   -0.4220 C   0  0  0  0  0  0  0  0  0  0  0  0
   -1.5550   -4.3310   -1.2720 F   0  0  0  0  0  0  0  0  0  0  0  0
   -3.6010   -3.5910   -0.3030 C   0  0  0  0  0  0  0  0  0  0  0  0
   -4.6660   -3.8110    0.5780 C   0  0  0  0  0  0  0  0  0  0  0  0
   -5.7430   -2.8050    0.7040 C   0  0  0  0  0  0  0  0  0  0  0  0
   -7.0660   -3.1550    0.4080 C   0  0  0  0  0  0  0  0  0  0  0  0
   -8.0860   -2.2020    0.5270 C   0  0  0  0  0  0  0  0  0  0  0  0
   -7.7820   -0.9000    0.9410 C   0  0  0  0  0  0  0  0  0  0  0  0
   -6.4590   -0.5500    1.2360 C   0  0  0  0  0  0  0  0  0  0  0  0
   -5.4400   -1.5020    1.1180 C   0  0  0  0  0  0  0  0  0  0  0  0
   -9.1220    0.3520    1.0970 S   0  0  0  0  0  0  0  0  0  0  0  0
  -10.3470   -0.3020    1.4370 O   0  0  0  0  0  0  0  0  0  0  0  0
   -8.7810    1.2900    2.1210 O   0  0  0  0  0  0  0  0  0  0  0  0
   -9.3130    1.1940   -0.4250 N   0  0  0  0  0  0  0  0  0  0  0  0
   -9.2730   -6.9190    5.1240 H   0  0  0  0  0  0  0  0  0  0  0  0
  -10.0190   -5.3970    4.5890 H   0  0  0  0  0  0  0  0  0  0  0  0
   -8.8870   -5.3990    5.9590 H   0  0  0  0  0  0  0  0  0  0  0  0
   -9.2230   -4.8880    2.4600 H   0  0  0  0  0  0  0  0  0  0  0  0
   -7.3370   -4.5130    0.9000 H   0  0  0  0  0  0  0  0  0  0  0  0
   -4.5910   -5.9220    3.8830 H   0  0  0  0  0  0  0  0  0  0  0  0
   -7.2640   -7.0260    6.1700 H   0  0  0  0  0  0  0  0  0  0  0  0
   -6.2360   -5.6210    6.5220 H   0  0  0  0  0  0  0  0  0  0  0  0
   -5.5240   -7.0890    5.8190 H   0  0  0  0  0  0  0  0  0  0  0  0
   -3.7270   -6.8410    1.8120 H   0  0  0  0  0  0  0  0  0  0  0  0
   -3.5660   -2.6860   -0.8920 H   0  0  0  0  0  0  0  0  0  0  0  0
   -7.3000   -4.1590    0.0890 H   0  0  0  0  0  0  0  0  0  0  0  0
   -9.1060   -2.4720    0.2990 H   0  0  0  0  0  0  0  0  0  0  0  0
   -6.2250    0.4550    1.5560 H   0  0  0  0  0  0  0  0  0  0  0  0
   -4.4190   -1.2320    1.3460 H   0  0  0  0  0  0  0  0  0  0  0  0
   -8.7270    0.9550   -1.2120 H   0  0  0  0  0  0  0  0  0  0  0  0
  -10.0100    1.9190   -0.5170 H   0  0  0  0  0  0  0  0  0  0  0  0
  1 27  1  0  0  0  0
  1 28  1  0  0  0  0
  1 29  1  0  0  0  0
  1  2  1  0  0  0  0
  2  3  2  0  0  0  0
  3 30  1  0  0  0  0
  3  4  1  0  0  0  0
  4 31  1  0  0  0  0
  4  5  2  0  0  0  0
  5  6  1  0  0  0  0
  6 32  1  0  0  0  0
  6  7  2  0  0  0  0
  7  2  1  0  0  0  0
  7  8  1  0  0  0  0
  8 33  1  0  0  0  0
  8 34  1  0  0  0  0
  8 35  1  0  0  0  0
  5  9  1  0  0  0  0
  9 10  2  0  0  0  0
 10 36  1  0  0  0  0
 10 11  1  0  0  0  0
 11 12  1  0  0  0  0
 11 13  2  0  0  0  0
 13 14  1  0  0  0  0
 13 15  1  0  0  0  0
 15 37  1  0  0  0  0
 15 16  2  0  0  0  0
 16  9  1  0  0  0  0
 16 17  1  0  0  0  0
 17 18  2  0  0  0  0
 18 38  1  0  0  0  0
 18 19  1  0  0  0  0
 19 39  1  0  0  0  0
 19 20  2  0  0  0  0
 20 21  1  0  0  0  0
 21 40  1  0  0  0  0
 21 22  2  0  0  0  0
 22 17  1  0  0  0  0
 22 41  1  0  0  0  0
 20 23  1  0  0  0  0
 23 24  2  0  0  0  0
 23 25  2  0  0  0  0
 23 26  1  0  0  0  0
 26 42  1  0  0  0  0
 26 43  1  0  0  0  0
M  END
>  <LOGBIO>
8.3000

>  <PRED_LOGBIO>
7.6400

>  <XV_RES>
0.7990

>  <WHL_TMPL>
3

>  <ANCH>
7-8;10-8

$$$$
ROW34
  -MTS-   01071501003D 0   0.00000     0.00000     0

 38 40  0  0  0  0  0  0  0  0999 V2000
   -8.9240    0.9850    0.1070 C   0  0  0  0  0  0  0  0  0  0  0  0
   -7.3040    1.4190    0.2810 S   0  0  0  0  0  0  0  0  0  0  0  0
   -6.9070    2.0730   -0.9460 O   0  0  0  0  0  0  0  0  0  0  0  0
   -7.1710    2.0610    1.5700 O   0  0  0  0  0  0  0  0  0  0  0  0
   -6.5210   -0.1620    0.3570 C   0  0  0  0  0  0  0  0  0  0  0  0
   -5.4500   -0.3580    1.2260 C   0  0  0  0  0  0  0  0  0  0  0  0
   -4.8150   -1.6010    1.2650 C   0  0  0  0  0  0  0  0  0  0  0  0
   -5.2300   -2.6480    0.4190 C   0  0  0  0  0  0  0  0  0  0  0  0
   -6.3160   -2.4350   -0.4400 C   0  0  0  0  0  0  0  0  0  0  0  0
   -6.9550   -1.1910   -0.4790 C   0  0  0  0  0  0  0  0  0  0  0  0
   -4.5230   -3.9460    0.4950 C   0  0  0  0  0  0  0  0  0  0  0  0
   -4.8030   -4.9170    1.3750 C   0  0  0  0  0  0  0  0  0  0  0  0
   -3.9190   -6.0890    1.1930 C   0  0  0  0  0  0  0  0  0  0  0  0
   -3.9400   -7.1280    1.8510 O   0  0  0  0  0  0  0  0  0  0  0  0
   -2.9850   -5.7740    0.0490 C   0  0  0  0  0  0  0  0  0  0  0  0
   -3.3860   -4.3590   -0.4090 C   0  0  0  0  0  0  0  0  0  0  0  0
   -5.8660   -4.8270    2.4010 C   0  0  0  0  0  0  0  0  0  0  0  0
   -5.5380   -4.9270    3.7590 C   0  0  0  0  0  0  0  0  0  0  0  0
   -6.5430   -4.8420    4.7300 C   0  0  0  0  0  0  0  0  0  0  0  0
   -7.8760   -4.6580    4.3430 C   0  0  0  0  0  0  0  0  0  0  0  0
   -8.2040   -4.5590    2.9860 C   0  0  0  0  0  0  0  0  0  0  0  0
   -9.4890   -4.3820    2.6130 F   0  0  0  0  0  0  0  0  0  0  0  0
   -7.1990   -4.6440    2.0150 C   0  0  0  0  0  0  0  0  0  0  0  0
   -9.5640    1.8020    0.4340 H   0  0  0  0  0  0  0  0  0  0  0  0
   -9.1000    0.8580   -0.9590 H   0  0  0  0  0  0  0  0  0  0  0  0
   -9.0390    0.0720    0.6870 H   0  0  0  0  0  0  0  0  0  0  0  0
   -5.1130    0.4450    1.8650 H   0  0  0  0  0  0  0  0  0  0  0  0
   -3.9970   -1.7610    1.9510 H   0  0  0  0  0  0  0  0  0  0  0  0
   -6.6620   -3.2360   -1.0760 H   0  0  0  0  0  0  0  0  0  0  0  0
   -7.7820   -1.0280   -1.1540 H   0  0  0  0  0  0  0  0  0  0  0  0
   -1.9470   -5.8000    0.3740 H   0  0  0  0  0  0  0  0  0  0  0  0
   -3.1000   -6.4940   -0.7590 H   0  0  0  0  0  0  0  0  0  0  0  0
   -2.5470   -3.6830   -0.2630 H   0  0  0  0  0  0  0  0  0  0  0  0
   -3.7420   -4.4020   -1.4370 H   0  0  0  0  0  0  0  0  0  0  0  0
   -4.5090   -5.0690    4.0570 H   0  0  0  0  0  0  0  0  0  0  0  0
   -6.2890   -4.9190    5.7770 H   0  0  0  0  0  0  0  0  0  0  0  0
   -8.6510   -4.5930    5.0920 H   0  0  0  0  0  0  0  0  0  0  0  0
   -7.4520   -4.5670    0.9680 H   0  0  0  0  0  0  0  0  0  0  0  0
  1 24  1  0  0  0  0
  1 25  1  0  0  0  0
  1 26  1  0  0  0  0
  1  2  1  0  0  0  0
  2  3  2  0  0  0  0
  2  4  2  0  0  0  0
  2  5  1  0  0  0  0
  5  6  2  0  0  0  0
  6 27  1  0  0  0  0
  6  7  1  0  0  0  0
  7 28  1  0  0  0  0
  7  8  2  0  0  0  0
  8  9  1  0  0  0  0
  9 29  1  0  0  0  0
  9 10  2  0  0  0  0
 10  5  1  0  0  0  0
 10 30  1  0  0  0  0
  8 11  1  0  0  0  0
 11 12  2  0  0  0  0
 12 13  1  0  0  0  0
 13 14  2  0  0  0  0
 13 15  1  0  0  0  0
 15 31  1  0  0  0  0
 15 32  1  0  0  0  0
 15 16  1  0  0  0  0
 16 11  1  0  0  0  0
 16 33  1  0  0  0  0
 16 34  1  0  0  0  0
 12 17  1  0  0  0  0
 17 18  2  0  0  0  0
 18 35  1  0  0  0  0
 18 19  1  0  0  0  0
 19 36  1  0  0  0  0
 19 20  2  0  0  0  0
 20 37  1  0  0  0  0
 20 21  1  0  0  0  0
 21 22  1  0  0  0  0
 21 23  2  0  0  0  0
 23 17  1  0  0  0  0
 23 38  1  0  0  0  0
M  END
>  <LOGBIO>
7.8500

>  <PRED_LOGBIO>
6.7300

>  <XV_RES>
1.1760

>  <WHL_TMPL>
3

>  <ANCH>
27-34;8-9

$$$$
ROW35
  -MTS-   01071501003D 0   0.00000     0.00000     0

 41 44  0  0  0  0  0  0  0  0999 V2000
   -8.9240    0.9850    0.1070 N   0  0  0  0  0  0  0  0  0  0  0  0
   -7.3040    1.4190    0.2810 S   0  0  0  0  0  0  0  0  0  0  0  0
   -6.9070    2.0730   -0.9460 O   0  0  0  0  0  0  0  0  0  0  0  0
   -7.1710    2.0610    1.5700 O   0  0  0  0  0  0  0  0  0  0  0  0
   -6.5210   -0.1620    0.3570 C   0  0  0  0  0  0  0  0  0  0  0  0
   -6.9550   -1.1910   -0.4790 C   0  0  0  0  0  0  0  0  0  0  0  0
   -6.3160   -2.4350   -0.4400 C   0  0  0  0  0  0  0  0  0  0  0  0
   -5.2300   -2.6480    0.4190 C   0  0  0  0  0  0  0  0  0  0  0  0
   -4.8150   -1.6010    1.2650 C   0  0  0  0  0  0  0  0  0  0  0  0
   -5.4500   -0.3580    1.2260 C   0  0  0  0  0  0  0  0  0  0  0  0
   -4.5230   -3.9460    0.4950 C   0  0  0  0  0  0  0  0  0  0  0  0
   -3.4920   -4.3240   -0.3240 N   0  0  0  0  0  0  0  0  0  0  0  0
   -3.0660   -5.6230    0.0390 C   0  0  0  0  0  0  0  0  0  0  0  0
   -2.0690   -6.4710   -0.4560 C   0  0  0  0  0  0  0  0  0  0  0  0
   -1.8740   -7.7330    0.1180 C   0  0  0  0  0  0  0  0  0  0  0  0
   -2.6760   -8.1470    1.1880 C   0  0  0  0  0  0  0  0  0  0  0  0
   -2.4880   -9.3640    1.7420 F   0  0  0  0  0  0  0  0  0  0  0  0
   -3.6730   -7.2990    1.6840 C   0  0  0  0  0  0  0  0  0  0  0  0
   -3.8690   -6.0370    1.1100 C   0  0  0  0  0  0  0  0  0  0  0  0
   -4.8010   -4.9190    1.3730 C   0  0  0  0  0  0  0  0  0  0  0  0
   -5.8490   -4.8810    2.4170 C   0  0  0  0  0  0  0  0  0  0  0  0
   -5.4980   -5.0060    3.7670 C   0  0  0  0  0  0  0  0  0  0  0  0
   -6.4900   -4.9700    4.7540 C   0  0  0  0  0  0  0  0  0  0  0  0
   -7.8330   -4.8100    4.3930 C   0  0  0  0  0  0  0  0  0  0  0  0
   -8.1840   -4.6850    3.0430 C   0  0  0  0  0  0  0  0  0  0  0  0
   -7.1920   -4.7210    2.0550 C   0  0  0  0  0  0  0  0  0  0  0  0
   -9.6500    1.6670    0.2730 H   0  0  0  0  0  0  0  0  0  0  0  0
   -9.1680    0.0430   -0.1630 H   0  0  0  0  0  0  0  0  0  0  0  0
   -7.7820   -1.0280   -1.1540 H   0  0  0  0  0  0  0  0  0  0  0  0
   -6.6620   -3.2360   -1.0760 H   0  0  0  0  0  0  0  0  0  0  0  0
   -3.9970   -1.7610    1.9510 H   0  0  0  0  0  0  0  0  0  0  0  0
   -5.1130    0.4450    1.8650 H   0  0  0  0  0  0  0  0  0  0  0  0
   -3.0980   -3.7650   -1.0670 H   0  0  0  0  0  0  0  0  0  0  0  0
   -1.4500   -6.1520   -1.2820 H   0  0  0  0  0  0  0  0  0  0  0  0
   -1.1040   -8.3870   -0.2650 H   0  0  0  0  0  0  0  0  0  0  0  0
   -4.2920   -7.6180    2.5090 H   0  0  0  0  0  0  0  0  0  0  0  0
   -4.4620   -5.1300    4.0460 H   0  0  0  0  0  0  0  0  0  0  0  0
   -6.2190   -5.0670    5.7950 H   0  0  0  0  0  0  0  0  0  0  0  0
   -8.5980   -4.7820    5.1540 H   0  0  0  0  0  0  0  0  0  0  0  0
   -9.2200   -4.5610    2.7640 H   0  0  0  0  0  0  0  0  0  0  0  0
   -7.4630   -4.6240    1.0140 H   0  0  0  0  0  0  0  0  0  0  0  0
  1 27  1  0  0  0  0
  1 28  1  0  0  0  0
  1  2  1  0  0  0  0
  2  3  2  0  0  0  0
  2  4  2  0  0  0  0
  2  5  1  0  0  0  0
  5  6  2  0  0  0  0
  6 29  1  0  0  0  0
  6  7  1  0  0  0  0
  7 30  1  0  0  0  0
  7  8  2  0  0  0  0
  8  9  1  0  0  0  0
  9 31  1  0  0  0  0
  9 10  2  0  0  0  0
 10  5  1  0  0  0  0
 10 32  1  0  0  0  0
  8 11  1  0  0  0  0
 11 12  1  0  0  0  0
 12 33  1  0  0  0  0
 12 13  1  0  0  0  0
 13 14  2  0  0  0  0
 14 34  1  0  0  0  0
 14 15  1  0  0  0  0
 15 35  1  0  0  0  0
 15 16  2  0  0  0  0
 16 17  1  0  0  0  0
 16 18  1  0  0  0  0
 18 36  1  0  0  0  0
 18 19  2  0  0  0  0
 19 13  1  0  0  0  0
 19 20  1  0  0  0  0
 20 11  2  0  0  0  0
 20 21  1  0  0  0  0
 21 22  2  0  0  0  0
 22 37  1  0  0  0  0
 22 23  1  0  0  0  0
 23 38  1  0  0  0  0
 23 24  2  0  0  0  0
 24 39  1  0  0  0  0
 24 25  1  0  0  0  0
 25 40  1  0  0  0  0
 25 26  2  0  0  0  0
 26 21  1  0  0  0  0
 26 41  1  0  0  0  0
M  END
>  <LOGBIO>
8.7000

>  <PRED_LOGBIO>
8.4900

>  <XV_RES>
0.2610

>  <WHL_TMPL>
3

>  <ANCH>
28-31;4-1

$$$$
ROW36
  -MTS-   01071501003D 0   0.00000     0.00000     0

 56 58  0  0  0  0  0  0  0  0999 V2000
   -8.4070    1.3590    3.3770 C   0  0  0  0  0  0  0  0  0  0  0  0
   -6.6320    1.5790    3.1000 S   0  0  0  0  0  0  0  0  0  0  0  0
   -6.4250    2.6180    2.1400 O   0  0  0  0  0  0  0  0  0  0  0  0
   -5.9970    1.9340    4.3310 O   0  0  0  0  0  0  0  0  0  0  0  0
   -5.9100    0.0080    2.4690 C   0  0  0  0  0  0  0  0  0  0  0  0
   -5.4140   -0.9440    3.3660 C   0  0  0  0  0  0  0  0  0  0  0  0
   -4.8650   -2.1390    2.8860 C   0  0  0  0  0  0  0  0  0  0  0  0
   -4.8120   -2.3810    1.5080 C   0  0  0  0  0  0  0  0  0  0  0  0
   -5.3080   -1.4290    0.6100 C   0  0  0  0  0  0  0  0  0  0  0  0
   -5.8570   -0.2340    1.0910 C   0  0  0  0  0  0  0  0  0  0  0  0
   -4.2570   -3.5890    1.0230 N   0  0  0  0  0  0  0  0  0  0  0  0
   -3.1150   -3.7110    0.1380 N   0  0  0  0  0  0  0  0  0  0  0  0
   -2.9090   -4.9950   -0.0830 C   0  0  0  0  0  0  0  0  0  0  0  0
   -3.9350   -5.7500    0.6700 C   0  0  0  0  0  0  0  0  0  0  0  0
   -4.7030   -4.8540    1.3040 C   0  0  0  0  0  0  0  0  0  0  0  0
   -5.8550   -5.1790    2.1740 C   0  0  0  0  0  0  0  0  0  0  0  0
   -7.0980   -5.0010    1.7070 C   0  0  0  0  0  0  0  0  0  0  0  0
   -8.3120   -5.3160    2.5490 C   0  0  0  0  0  0  0  0  0  0  0  0
   -8.0170   -6.2020    3.6840 N   0  0  0  0  0  0  0  0  0  0  0  0
   -7.6150   -7.4940    3.1100 C   0  0  0  0  0  0  0  0  0  0  0  0
   -6.8210   -7.2570    1.8260 C   0  0  0  0  0  0  0  0  0  0  0  0
   -6.4030   -8.6000    1.2300 C   0  0  0  0  0  0  0  0  0  0  0  0
   -5.6090   -8.3620   -0.0540 C   0  0  0  0  0  0  0  0  0  0  0  0
   -5.2180   -9.6190   -0.6120 O   0  0  0  0  0  0  0  0  0  0  0  0
   -4.4980   -9.6090   -1.7660 N   0  3  0  0  0  0  0  0  0  0  0  0
   -4.1990   -8.5300   -2.3020 O   0  0  0  0  0  0  0  0  0  0  0  0
   -4.1220  -10.7300   -2.3070 O   0  5  0  0  0  0  0  0  0  0  0  0
   -6.8630   -5.7100    4.4500 C   0  0  0  0  0  0  0  0  0  0  0  0
   -5.6010   -5.7050    3.5670 C   0  0  0  0  0  0  0  0  0  0  0  0
   -1.8220   -5.5870   -0.9480 C   0  0  0  0  0  0  0  0  0  0  0  0
   -0.7590   -4.7870   -0.9340 F   0  0  0  0  0  0  0  0  0  0  0  0
   -2.2660   -5.7130   -2.1950 F   0  0  0  0  0  0  0  0  0  0  0  0
   -1.4820   -6.7830   -0.4750 F   0  0  0  0  0  0  0  0  0  0  0  0
   -8.8890    1.0890    2.4400 H   0  0  0  0  0  0  0  0  0  0  0  0
   -8.8330    2.2870    3.7500 H   0  0  0  0  0  0  0  0  0  0  0  0
   -8.5640    0.5680    4.1070 H   0  0  0  0  0  0  0  0  0  0  0  0
   -5.4550   -0.7580    4.4290 H   0  0  0  0  0  0  0  0  0  0  0  0
   -4.4820   -2.8740    3.5780 H   0  0  0  0  0  0  0  0  0  0  0  0
   -5.2680   -1.6160   -0.4520 H   0  0  0  0  0  0  0  0  0  0  0  0
   -6.2400    0.5010    0.3980 H   0  0  0  0  0  0  0  0  0  0  0  0
   -4.0450   -6.8240    0.7020 H   0  0  0  0  0  0  0  0  0  0  0  0
   -7.2360   -4.6230    0.7050 H   0  0  0  0  0  0  0  0  0  0  0  0
   -8.9880   -5.8720    1.9030 H   0  0  0  0  0  0  0  0  0  0  0  0
   -8.7040   -4.3780    2.9370 H   0  0  0  0  0  0  0  0  0  0  0  0
   -6.9960   -8.0320    3.8250 H   0  0  0  0  0  0  0  0  0  0  0  0
   -8.5020   -8.0830    2.8840 H   0  0  0  0  0  0  0  0  0  0  0  0
   -7.4400   -6.7190    1.1110 H   0  0  0  0  0  0  0  0  0  0  0  0
   -5.9340   -6.6690    2.0520 H   0  0  0  0  0  0  0  0  0  0  0  0
   -5.7840   -9.1380    1.9450 H   0  0  0  0  0  0  0  0  0  0  0  0
   -7.2900   -9.1880    1.0040 H   0  0  0  0  0  0  0  0  0  0  0  0
   -6.2290   -7.8250   -0.7690 H   0  0  0  0  0  0  0  0  0  0  0  0
   -4.7220   -7.7740    0.1720 H   0  0  0  0  0  0  0  0  0  0  0  0
   -6.6850   -6.4320    5.2440 H   0  0  0  0  0  0  0  0  0  0  0  0
   -7.0580   -4.6870    4.7670 H   0  0  0  0  0  0  0  0  0  0  0  0
   -4.9120   -5.0030    4.0320 H   0  0  0  0  0  0  0  0  0  0  0  0
   -5.2470   -6.7300    3.4850 H   0  0  0  0  0  0  0  0  0  0  0  0
  1 34  1  0  0  0  0
  1 35  1  0  0  0  0
  1 36  1  0  0  0  0
  1  2  1  0  0  0  0
  2  3  2  0  0  0  0
  2  4  2  0  0  0  0
  2  5  1  0  0  0  0
  5  6  2  0  0  0  0
  6 37  1  0  0  0  0
  6  7  1  0  0  0  0
  7 38  1  0  0  0  0
  7  8  2  0  0  0  0
  8  9  1  0  0  0  0
  9 39  1  0  0  0  0
  9 10  2  0  0  0  0
 10  5  1  0  0  0  0
 10 40  1  0  0  0  0
  8 11  1  0  0  0  0
 11 12  1  0  0  0  0
 12 13  2  0  0  0  0
 13 14  1  0  0  0  0
 14 41  1  0  0  0  0
 14 15  2  0  0  0  0
 15 11  1  0  0  0  0
 15 16  1  0  0  0  0
 16 17  2  0  0  0  0
 17 42  1  0  0  0  0
 17 18  1  0  0  0  0
 18 43  1  0  0  0  0
 18 44  1  0  0  0  0
 18 19  1  0  0  0  0
 19 20  1  0  0  0  0
 20 45  1  0  0  0  0
 20 46  1  0  0  0  0
 20 21  1  0  0  0  0
 21 47  1  0  0  0  0
 21 48  1  0  0  0  0
 21 22  1  0  0  0  0
 22 49  1  0  0  0  0
 22 50  1  0  0  0  0
 22 23  1  0  0  0  0
 23 51  1  0  0  0  0
 23 52  1  0  0  0  0
 23 24  1  0  0  0  0
 24 25  1  0  0  0  0
 25 26  2  0  0  0  0
 25 27  1  0  0  0  0
 19 28  1  0  0  0  0
 28 53  1  0  0  0  0
 28 54  1  0  0  0  0
 28 29  1  0  0  0  0
 29 16  1  0  0  0  0
 29 55  1  0  0  0  0
 29 56  1  0  0  0  0
 13 30  1  0  0  0  0
 30 31  1  0  0  0  0
 30 32  1  0  0  0  0
 30 33  1  0  0  0  0
M  CHG  2  25   1  27  -1
M  END
>  <LOGBIO>
4.8900

>  <PRED_LOGBIO>
4.4400

>  <XV_RES>
-0.1410

>  <WHL_TMPL>
3

>  <ANCH>
5-7;50-24

$$$$
ROW37
  -MTS-   01071501003D 0   0.00000     0.00000     0

 61 63  0  0  1  0  0  0  0  0999 V2000
    7.3720   -5.5900    5.2260 C   0  0  0  0  0  0  0  0  0  0  0  0
    7.4240   -5.5970    3.8050 O   0  0  0  0  0  0  0  0  0  0  0  0
    8.1290   -4.5890    3.2050 C   0  0  0  0  0  0  0  0  0  0  0  0
    7.7710   -3.2340    3.1860 C   0  0  0  0  0  0  0  0  0  0  0  0
    8.5750   -2.2840    2.5360 C   0  0  0  0  0  0  0  0  0  0  0  0
    9.7270   -2.7030    1.8780 C   0  0  0  0  0  0  0  0  0  0  0  0
   10.1120   -4.0250    1.9280 C   0  0  0  0  0  0  0  0  0  0  0  0
    9.3120   -4.9900    2.5830 C   0  0  0  0  0  0  0  0  0  0  0  0
   11.3520   -4.0650    1.2660 C   0  0  0  0  0  0  0  0  0  0  0  0
   12.1000   -5.3530    1.0920 C   0  0  0  0  0  0  0  0  0  0  0  0
   11.9830   -5.8720   -0.3410 C   0  0  0  0  0  0  0  0  0  0  0  0
   12.8640   -5.4450   -1.1430 O   0  0  0  0  0  0  0  0  0  0  0  0
   11.0490   -6.7010   -0.5450 N   0  0  0  0  0  0  0  0  0  0  0  0
   10.8460   -7.2640   -1.8880 C   0  0  1  0  0  0  0  0  0  0  0  0
   10.5590   -6.1340   -2.8760 C   0  0  0  0  0  0  0  0  0  0  0  0
   10.3620   -6.6820   -4.1820 O   0  0  0  0  0  0  0  0  0  0  0  0
    9.6630   -8.2300   -1.8610 C   0  0  0  0  0  0  0  0  0  0  0  0
    9.4520   -8.8160   -3.2570 C   0  0  0  0  0  0  0  0  0  0  0  0
    8.2700   -9.7810   -3.2310 C   0  0  0  0  0  0  0  0  0  0  0  0
    9.1650   -7.6870   -4.2440 C   0  0  0  0  0  0  0  0  0  0  0  0
   11.7660   -2.7930    0.8180 C   0  0  0  0  0  0  0  0  0  0  0  0
   12.9940   -2.3540    0.1100 C   0  0  0  0  0  0  0  0  0  0  0  0
   10.6810   -1.9580    1.1730 N   0  0  0  0  0  0  0  0  0  0  0  0
   10.5830   -0.5860    0.8310 C   0  0  0  0  0  0  0  0  0  0  0  0
   11.6270    0.0370    0.6450 O   0  0  0  0  0  0  0  0  0  0  0  0
    9.3240    0.1630    0.6300 C   0  0  0  0  0  0  0  0  0  0  0  0
    8.3950   -0.2560   -0.3300 C   0  0  0  0  0  0  0  0  0  0  0  0
    7.2230    0.4800   -0.5240 C   0  0  0  0  0  0  0  0  0  0  0  0
    6.9950    1.6330    0.2280 C   0  0  0  0  0  0  0  0  0  0  0  0
    5.5490    2.5360   -0.0130 Cl  0  0  0  0  0  0  0  0  0  0  0  0
    7.9310    2.0650    1.1680 C   0  0  0  0  0  0  0  0  0  0  0  0
    9.1040    1.3330    1.3650 C   0  0  0  0  0  0  0  0  0  0  0  0
    6.3360   -5.5880    5.5590 H   0  0  0  0  0  0  0  0  0  0  0  0
    7.8060   -6.5310    5.5590 H   0  0  0  0  0  0  0  0  0  0  0  0
    7.9300   -4.7200    5.5670 H   0  0  0  0  0  0  0  0  0  0  0  0
    6.8640   -2.9160    3.6780 H   0  0  0  0  0  0  0  0  0  0  0  0
    8.3020   -1.2390    2.5470 H   0  0  0  0  0  0  0  0  0  0  0  0
    9.6140   -6.0270    2.6020 H   0  0  0  0  0  0  0  0  0  0  0  0
   11.6030   -6.0850    1.7250 H   0  0  0  0  0  0  0  0  0  0  0  0
   13.1520   -5.1740    1.3040 H   0  0  0  0  0  0  0  0  0  0  0  0
   10.4430   -6.9760    0.2150 H   0  0  0  0  0  0  0  0  0  0  0  0
   11.7430   -7.7970   -2.1970 H   0  0  0  0  0  0  0  0  0  0  0  0
   11.4020   -5.4460   -2.8940 H   0  0  0  0  0  0  0  0  0  0  0  0
    9.6630   -5.6010   -2.5670 H   0  0  0  0  0  0  0  0  0  0  0  0
   10.1780   -5.9820   -4.8280 H   0  0  0  0  0  0  0  0  0  0  0  0
    9.8670   -9.0350   -1.1580 H   0  0  0  0  0  0  0  0  0  0  0  0
    8.7660   -7.6970   -1.5520 H   0  0  0  0  0  0  0  0  0  0  0  0
   10.3490   -9.3490   -3.5660 H   0  0  0  0  0  0  0  0  0  0  0  0
    7.3730   -9.2480   -2.9220 H   0  0  0  0  0  0  0  0  0  0  0  0
    8.1200  -10.1970   -4.2250 H   0  0  0  0  0  0  0  0  0  0  0  0
    8.4740  -10.5850   -2.5270 H   0  0  0  0  0  0  0  0  0  0  0  0
    8.2690   -7.1540   -3.9350 H   0  0  0  0  0  0  0  0  0  0  0  0
    9.0150   -8.1040   -5.2380 H   0  0  0  0  0  0  0  0  0  0  0  0
   10.0080   -6.9990   -4.2630 H   0  0  0  0  0  0  0  0  0  0  0  0
   12.7270   -1.7980   -0.7860 H   0  0  0  0  0  0  0  0  0  0  0  0
   13.5020   -3.2570   -0.2220 H   0  0  0  0  0  0  0  0  0  0  0  0
   13.5750   -1.7700    0.8200 H   0  0  0  0  0  0  0  0  0  0  0  0
    8.5830   -1.1430   -0.9170 H   0  0  0  0  0  0  0  0  0  0  0  0
    6.4960    0.1570   -1.2540 H   0  0  0  0  0  0  0  0  0  0  0  0
    7.7490    2.9620    1.7410 H   0  0  0  0  0  0  0  0  0  0  0  0
    9.8380    1.6690    2.0820 H   0  0  0  0  0  0  0  0  0  0  0  0
  1 33  1  0  0  0  0
  1 34  1  0  0  0  0
  1 35  1  0  0  0  0
  1  2  1  0  0  0  0
  2  3  1  0  0  0  0
  3  4  2  0  0  0  0
  4 36  1  0  0  0  0
  4  5  1  0  0  0  0
  5 37  1  0  0  0  0
  5  6  2  0  0  0  0
  6  7  1  0  0  0  0
  7  8  2  0  0  0  0
  8  3  1  0  0  0  0
  8 38  1  0  0  0  0
  7  9  1  0  0  0  0
  9 10  1  0  0  0  0
 10 39  1  0  0  0  0
 10 40  1  0  0  0  0
 10 11  1  0  0  0  0
 11 12  2  0  0  0  0
 11 13  1  0  0  0  0
 13 41  1  0  0  0  0
 13 14  1  0  0  0  0
 14 42  1  0  0  0  0
 14 15  1  0  0  0  0
 15 43  1  0  0  0  0
 15 44  1  0  0  0  0
 15 16  1  0  0  0  0
 16 45  1  0  0  0  0
 14 17  1  0  0  0  0
 17 46  1  0  0  0  0
 17 47  1  0  0  0  0
 17 18  1  0  0  0  0
 18 48  1  0  0  0  0
 18 19  1  0  0  0  0
 19 49  1  0  0  0  0
 19 50  1  0  0  0  0
 19 51  1  0  0  0  0
 18 20  1  0  0  0  0
 20 52  1  0  0  0  0
 20 53  1  0  0  0  0
 20 54  1  0  0  0  0
  9 21  2  0  0  0  0
 21 22  1  0  0  0  0
 22 55  1  0  0  0  0
 22 56  1  0  0  0  0
 22 57  1  0  0  0  0
 21 23  1  0  0  0  0
 23  6  1  0  0  0  0
 23 24  1  0  0  0  0
 24 25  2  0  0  0  0
 24 26  1  0  0  0  0
 26 27  2  0  0  0  0
 27 58  1  0  0  0  0
 27 28  1  0  0  0  0
 28 59  1  0  0  0  0
 28 29  2  0  0  0  0
 29 30  1  0  0  0  0
 29 31  1  0  0  0  0
 31 60  1  0  0  0  0
 31 32  2  0  0  0  0
 32 26  1  0  0  0  0
 32 61  1  0  0  0  0
M  END
>  <LOGBIO>
6.3000

>  <PRED_LOGBIO>
6.2400

>  <XV_RES>
0.0360

>  <WHL_TMPL>
1

>  <ANCH>
36-37;43-44

$$$$
ROW38
  -MTS-   01071501003D 0   0.00000     0.00000     0

 42 44  0  0  0  0  0  0  0  0999 V2000
   -4.5820   -4.5780    2.8970 C   0  0  0  0  0  0  0  0  0  0  0  0
   -4.8070   -5.0640    1.4680 C   0  0  0  0  0  0  0  0  0  0  0  0
   -6.2330   -5.5720    1.2750 C   0  0  0  0  0  0  0  0  0  0  0  0
   -3.8740   -6.1020    1.1550 O   0  0  0  0  0  0  0  0  0  0  0  0
   -3.0990   -5.7070    0.1230 C   0  0  0  0  0  0  0  0  0  0  0  0
   -2.2040   -6.3620   -0.3860 O   0  0  0  0  0  0  0  0  0  0  0  0
   -3.5120   -4.3470   -0.2890 C   0  0  0  0  0  0  0  0  0  0  0  0
   -4.5230   -3.9460    0.4950 C   0  0  0  0  0  0  0  0  0  0  0  0
   -5.2300   -2.6480    0.4190 C   0  0  0  0  0  0  0  0  0  0  0  0
   -4.8150   -1.6010    1.2650 C   0  0  0  0  0  0  0  0  0  0  0  0
   -5.4500   -0.3580    1.2260 C   0  0  0  0  0  0  0  0  0  0  0  0
   -6.5210   -0.1620    0.3570 C   0  0  0  0  0  0  0  0  0  0  0  0
   -6.9550   -1.1910   -0.4790 C   0  0  0  0  0  0  0  0  0  0  0  0
   -6.3160   -2.4350   -0.4400 C   0  0  0  0  0  0  0  0  0  0  0  0
   -7.3040    1.4190    0.2810 S   0  0  0  0  0  0  0  0  0  0  0  0
   -6.9070    2.0730   -0.9460 O   0  0  0  0  0  0  0  0  0  0  0  0
   -7.1710    2.0610    1.5700 O   0  0  0  0  0  0  0  0  0  0  0  0
   -8.9240    0.9850    0.1070 C   0  0  0  0  0  0  0  0  0  0  0  0
   -2.9530   -3.6170   -1.3050 O   0  0  0  0  0  0  0  0  0  0  0  0
   -1.8980   -2.7970   -1.0030 C   0  0  0  0  0  0  0  0  0  0  0  0
   -0.5910   -3.2930   -1.0790 C   0  0  0  0  0  0  0  0  0  0  0  0
    0.4720   -2.4380   -0.7660 C   0  0  0  0  0  0  0  0  0  0  0  0
    0.2020   -1.1170   -0.3870 C   0  0  0  0  0  0  0  0  0  0  0  0
   -1.1290   -0.6880   -0.3320 C   0  0  0  0  0  0  0  0  0  0  0  0
   -1.4900    0.9490    0.1350 Cl  0  0  0  0  0  0  0  0  0  0  0  0
   -2.1270   -1.5280   -0.6370 N   0  0  0  0  0  0  0  0  0  0  0  0
   -3.8130   -3.8080    2.9020 H   0  0  0  0  0  0  0  0  0  0  0  0
   -5.5090   -4.1670    3.2910 H   0  0  0  0  0  0  0  0  0  0  0  0
   -4.2630   -5.4130    3.5180 H   0  0  0  0  0  0  0  0  0  0  0  0
   -6.6170   -5.9440    2.2230 H   0  0  0  0  0  0  0  0  0  0  0  0
   -6.2350   -6.3760    0.5420 H   0  0  0  0  0  0  0  0  0  0  0  0
   -6.8630   -4.7580    0.9230 H   0  0  0  0  0  0  0  0  0  0  0  0
   -3.9970   -1.7610    1.9510 H   0  0  0  0  0  0  0  0  0  0  0  0
   -5.1130    0.4450    1.8650 H   0  0  0  0  0  0  0  0  0  0  0  0
   -7.7820   -1.0280   -1.1540 H   0  0  0  0  0  0  0  0  0  0  0  0
   -6.6620   -3.2360   -1.0760 H   0  0  0  0  0  0  0  0  0  0  0  0
   -9.5640    1.8020    0.4340 H   0  0  0  0  0  0  0  0  0  0  0  0
   -9.1000    0.1570    0.7900 H   0  0  0  0  0  0  0  0  0  0  0  0
   -9.0390    0.7250   -0.9430 H   0  0  0  0  0  0  0  0  0  0  0  0
   -0.4070   -4.3150   -1.3730 H   0  0  0  0  0  0  0  0  0  0  0  0
    1.4910   -2.7930   -0.8160 H   0  0  0  0  0  0  0  0  0  0  0  0
    1.0080   -0.4410   -0.1420 H   0  0  0  0  0  0  0  0  0  0  0  0
  1 27  1  0  0  0  0
  1 28  1  0  0  0  0
  1 29  1  0  0  0  0
  1  2  1  0  0  0  0
  2  3  1  0  0  0  0
  3 30  1  0  0  0  0
  3 31  1  0  0  0  0
  3 32  1  0  0  0  0
  2  4  1  0  0  0  0
  4  5  1  0  0  0  0
  5  6  2  0  0  0  0
  5  7  1  0  0  0  0
  7  8  2  0  0  0  0
  8  2  1  0  0  0  0
  8  9  1  0  0  0  0
  9 10  2  0  0  0  0
 10 33  1  0  0  0  0
 10 11  1  0  0  0  0
 11 34  1  0  0  0  0
 11 12  2  0  0  0  0
 12 13  1  0  0  0  0
 13 35  1  0  0  0  0
 13 14  2  0  0  0  0
 14  9  1  0  0  0  0
 14 36  1  0  0  0  0
 12 15  1  0  0  0  0
 15 16  2  0  0  0  0
 15 17  2  0  0  0  0
 15 18  1  0  0  0  0
 18 37  1  0  0  0  0
 18 38  1  0  0  0  0
 18 39  1  0  0  0  0
  7 19  1  0  0  0  0
 19 20  1  0  0  0  0
 20 21  2  0  0  0  0
 21 40  1  0  0  0  0
 21 22  1  0  0  0  0
 22 41  1  0  0  0  0
 22 23  2  0  0  0  0
 23 42  1  0  0  0  0
 23 24  1  0  0  0  0
 24 25  1  0  0  0  0
 24 26  2  0  0  0  0
 26 20  1  0  0  0  0
M  END
>  <LOGBIO>
5.4400

>  <PRED_LOGBIO>
6.6800

>  <XV_RES>
-1.4020

>  <WHL_TMPL>
3

>  <ANCH>
27-34;20-18

$$$$
ROW39
  -MTS-   01071501003D 0   0.00000     0.00000     0

 38 38  0  0  0  0  0  0  0  0999 V2000
    7.1380  -12.7660   -3.9150 C   0  0  0  0  0  0  0  0  0  0  0  0
    7.9760  -12.3360   -2.7140 C   0  0  0  0  0  0  0  0  0  0  0  0
    7.6660  -10.8790   -2.3730 C   0  0  0  0  0  0  0  0  0  0  0  0
    8.5050  -10.4490   -1.1710 C   0  0  0  0  0  0  0  0  0  0  0  0
    8.2140   -9.0850   -0.8510 O   0  0  0  0  0  0  0  0  0  0  0  0
    8.9730   -8.6250    0.2700 C   0  0  0  0  0  0  0  0  0  0  0  0
    8.6190   -7.1670    0.5610 C   0  0  0  0  0  0  0  0  0  0  0  0
    9.5850   -6.5810    1.9880 S   0  0  0  0  0  0  0  0  0  0  0  0
    9.1750   -4.8930    2.3240 C   0  0  0  0  0  0  0  0  0  0  0  0
    9.8960   -3.8620    1.7110 C   0  0  0  0  0  0  0  0  0  0  0  0
    9.5720   -2.5260    1.9770 C   0  0  0  0  0  0  0  0  0  0  0  0
    8.5270   -2.2210    2.8570 C   0  0  0  0  0  0  0  0  0  0  0  0
    7.8050   -3.2520    3.4710 C   0  0  0  0  0  0  0  0  0  0  0  0
    8.1300   -4.5880    3.2040 C   0  0  0  0  0  0  0  0  0  0  0  0
    7.4240   -5.5970    3.8050 O   0  0  0  0  0  0  0  0  0  0  0  0
    7.3720   -5.5900    5.2260 C   0  0  0  0  0  0  0  0  0  0  0  0
    6.7590   -6.4630    5.8180 O   0  0  0  0  0  0  0  0  0  0  0  0
    8.0760   -4.5020    6.0020 C   0  0  0  0  0  0  0  0  0  0  0  0
    6.0810  -12.6670   -3.6740 H   0  0  0  0  0  0  0  0  0  0  0  0
    7.3580  -13.8040   -4.1580 H   0  0  0  0  0  0  0  0  0  0  0  0
    7.3760  -12.1350   -4.7680 H   0  0  0  0  0  0  0  0  0  0  0  0
    7.7380  -12.9670   -1.8610 H   0  0  0  0  0  0  0  0  0  0  0  0
    9.0320  -12.4350   -2.9550 H   0  0  0  0  0  0  0  0  0  0  0  0
    7.9030  -10.2480   -3.2260 H   0  0  0  0  0  0  0  0  0  0  0  0
    6.6090  -10.7800   -2.1320 H   0  0  0  0  0  0  0  0  0  0  0  0
    8.2670  -11.0800   -0.3170 H   0  0  0  0  0  0  0  0  0  0  0  0
    9.5610  -10.5480   -1.4120 H   0  0  0  0  0  0  0  0  0  0  0  0
   10.0350   -8.7030    0.0460 H   0  0  0  0  0  0  0  0  0  0  0  0
    8.7410   -9.2350    1.1410 H   0  0  0  0  0  0  0  0  0  0  0  0
    7.5580   -7.0890    0.7850 H   0  0  0  0  0  0  0  0  0  0  0  0
    8.8520   -6.5570   -0.3090 H   0  0  0  0  0  0  0  0  0  0  0  0
   10.7030   -4.0960    1.0320 H   0  0  0  0  0  0  0  0  0  0  0  0
   10.1280   -1.7300    1.5030 H   0  0  0  0  0  0  0  0  0  0  0  0
    8.2760   -1.1910    3.0620 H   0  0  0  0  0  0  0  0  0  0  0  0
    6.9990   -3.0180    4.1490 H   0  0  0  0  0  0  0  0  0  0  0  0
    7.6690   -3.5340    5.7190 H   0  0  0  0  0  0  0  0  0  0  0  0
    7.9260   -4.6620    7.0680 H   0  0  0  0  0  0  0  0  0  0  0  0
    9.1400   -4.5280    5.7780 H   0  0  0  0  0  0  0  0  0  0  0  0
  1 19  1  0  0  0  0
  1 20  1  0  0  0  0
  1 21  1  0  0  0  0
  1  2  1  0  0  0  0
  2 22  1  0  0  0  0
  2 23  1  0  0  0  0
  2  3  1  0  0  0  0
  3 24  1  0  0  0  0
  3 25  1  0  0  0  0
  3  4  1  0  0  0  0
  4 26  1  0  0  0  0
  4 27  1  0  0  0  0
  4  5  1  0  0  0  0
  5  6  1  0  0  0  0
  6 28  1  0  0  0  0
  6 29  1  0  0  0  0
  6  7  1  0  0  0  0
  7 30  1  0  0  0  0
  7 31  1  0  0  0  0
  7  8  1  0  0  0  0
  8  9  1  0  0  0  0
  9 10  2  0  0  0  0
 10 32  1  0  0  0  0
 10 11  1  0  0  0  0
 11 33  1  0  0  0  0
 11 12  2  0  0  0  0
 12 34  1  0  0  0  0
 12 13  1  0  0  0  0
 13 35  1  0  0  0  0
 13 14  2  0  0  0  0
 14  9  1  0  0  0  0
 14 15  1  0  0  0  0
 15 16  1  0  0  0  0
 16 17  2  0  0  0  0
 16 18  1  0  0  0  0
 18 36  1  0  0  0  0
 18 37  1  0  0  0  0
 18 38  1  0  0  0  0
M  END
>  <LOGBIO>
5.1500

>  <PRED_LOGBIO>
5.1100

>  <XV_RES>
0.0290

>  <WHL_TMPL>
1

>  <ANCH>
20-21;31-32

$$$$
ROW40
  -MTS-   01071501003D 0   0.00000     0.00000     0

 47 50  0  0  0  0  0  0  0  0999 V2000
   -8.9240    0.9850    0.1070 C   0  0  0  0  0  0  0  0  0  0  0  0
   -7.3040    1.4190    0.2810 S   0  0  0  0  0  0  0  0  0  0  0  0
   -6.9070    2.0730   -0.9460 O   0  0  0  0  0  0  0  0  0  0  0  0
   -7.1710    2.0610    1.5700 O   0  0  0  0  0  0  0  0  0  0  0  0
   -6.5210   -0.1620    0.3570 C   0  0  0  0  0  0  0  0  0  0  0  0
   -5.4500   -0.3580    1.2260 C   0  0  0  0  0  0  0  0  0  0  0  0
   -4.8150   -1.6010    1.2650 C   0  0  0  0  0  0  0  0  0  0  0  0
   -5.2300   -2.6480    0.4190 C   0  0  0  0  0  0  0  0  0  0  0  0
   -6.3160   -2.4350   -0.4400 C   0  0  0  0  0  0  0  0  0  0  0  0
   -6.9550   -1.1910   -0.4790 C   0  0  0  0  0  0  0  0  0  0  0  0
   -4.5230   -3.9460    0.4950 C   0  0  0  0  0  0  0  0  0  0  0  0
   -4.7750   -4.9380    1.3590 C   0  0  0  0  0  0  0  0  0  0  0  0
   -3.8450   -6.0600    1.0990 C   0  0  0  0  0  0  0  0  0  0  0  0
   -3.8200   -7.1200    1.7230 O   0  0  0  0  0  0  0  0  0  0  0  0
   -3.0410   -5.7440    0.0880 N   0  0  0  0  0  0  0  0  0  0  0  0
   -3.3840   -4.3970   -0.3880 C   0  0  0  0  0  0  0  0  0  0  0  0
   -2.0230   -6.5710   -0.4420 C   0  0  0  0  0  0  0  0  0  0  0  0
   -0.9690   -6.9960    0.3760 C   0  0  0  0  0  0  0  0  0  0  0  0
    0.0390   -7.8140   -0.1490 C   0  0  0  0  0  0  0  0  0  0  0  0
   -0.0070   -8.2070   -1.4920 C   0  0  0  0  0  0  0  0  0  0  0  0
   -1.0610   -7.7820   -2.3100 C   0  0  0  0  0  0  0  0  0  0  0  0
   -2.0690   -6.9640   -1.7850 C   0  0  0  0  0  0  0  0  0  0  0  0
   -5.8190   -4.9160    2.4080 C   0  0  0  0  0  0  0  0  0  0  0  0
   -7.1650   -4.7630    2.0530 C   0  0  0  0  0  0  0  0  0  0  0  0
   -8.1520   -4.7410    3.0460 C   0  0  0  0  0  0  0  0  0  0  0  0
   -7.7940   -4.8740    4.3930 C   0  0  0  0  0  0  0  0  0  0  0  0
   -6.4480   -5.0270    4.7470 C   0  0  0  0  0  0  0  0  0  0  0  0
   -5.4610   -5.0480    3.7550 C   0  0  0  0  0  0  0  0  0  0  0  0
   -9.5640    1.8020    0.4340 H   0  0  0  0  0  0  0  0  0  0  0  0
   -9.1000    0.8580   -0.9590 H   0  0  0  0  0  0  0  0  0  0  0  0
   -9.0390    0.0720    0.6870 H   0  0  0  0  0  0  0  0  0  0  0  0
   -5.1130    0.4450    1.8650 H   0  0  0  0  0  0  0  0  0  0  0  0
   -3.9970   -1.7610    1.9510 H   0  0  0  0  0  0  0  0  0  0  0  0
   -6.6620   -3.2360   -1.0760 H   0  0  0  0  0  0  0  0  0  0  0  0
   -7.7820   -1.0280   -1.1540 H   0  0  0  0  0  0  0  0  0  0  0  0
   -2.5320   -3.7370   -0.2390 H   0  0  0  0  0  0  0  0  0  0  0  0
   -3.7320   -4.4590   -1.4170 H   0  0  0  0  0  0  0  0  0  0  0  0
   -0.9340   -6.6920    1.4120 H   0  0  0  0  0  0  0  0  0  0  0  0
    0.8520   -8.1410    0.4820 H   0  0  0  0  0  0  0  0  0  0  0  0
    0.7700   -8.8380   -1.8970 H   0  0  0  0  0  0  0  0  0  0  0  0
   -1.0960   -8.0860   -3.3460 H   0  0  0  0  0  0  0  0  0  0  0  0
   -2.8820   -6.6370   -2.4160 H   0  0  0  0  0  0  0  0  0  0  0  0
   -7.4410   -4.6600    1.0140 H   0  0  0  0  0  0  0  0  0  0  0  0
   -9.1900   -4.6230    2.7720 H   0  0  0  0  0  0  0  0  0  0  0  0
   -8.5560   -4.8580    5.1580 H   0  0  0  0  0  0  0  0  0  0  0  0
   -6.1720   -5.1300    5.7860 H   0  0  0  0  0  0  0  0  0  0  0  0
   -4.4230   -5.1670    4.0280 H   0  0  0  0  0  0  0  0  0  0  0  0
  1 29  1  0  0  0  0
  1 30  1  0  0  0  0
  1 31  1  0  0  0  0
  1  2  1  0  0  0  0
  2  3  2  0  0  0  0
  2  4  2  0  0  0  0
  2  5  1  0  0  0  0
  5  6  2  0  0  0  0
  6 32  1  0  0  0  0
  6  7  1  0  0  0  0
  7 33  1  0  0  0  0
  7  8  2  0  0  0  0
  8  9  1  0  0  0  0
  9 34  1  0  0  0  0
  9 10  2  0  0  0  0
 10  5  1  0  0  0  0
 10 35  1  0  0  0  0
  8 11  1  0  0  0  0
 11 12  2  0  0  0  0
 12 13  1  0  0  0  0
 13 14  2  0  0  0  0
 13 15  1  0  0  0  0
 15 16  1  0  0  0  0
 16 11  1  0  0  0  0
 16 36  1  0  0  0  0
 16 37  1  0  0  0  0
 15 17  1  0  0  0  0
 17 18  2  0  0  0  0
 18 38  1  0  0  0  0
 18 19  1  0  0  0  0
 19 39  1  0  0  0  0
 19 20  2  0  0  0  0
 20 40  1  0  0  0  0
 20 21  1  0  0  0  0
 21 41  1  0  0  0  0
 21 22  2  0  0  0  0
 22 17  1  0  0  0  0
 22 42  1  0  0  0  0
 12 23  1  0  0  0  0
 23 24  2  0  0  0  0
 24 43  1  0  0  0  0
 24 25  1  0  0  0  0
 25 44  1  0  0  0  0
 25 26  2  0  0  0  0
 26 45  1  0  0  0  0
 26 27  1  0  0  0  0
 27 46  1  0  0  0  0
 27 28  2  0  0  0  0
 28 23  1  0  0  0  0
 28 47  1  0  0  0  0
M  END
>  <LOGBIO>
6.5500

>  <PRED_LOGBIO>
6.5600

>  <XV_RES>
0.0490

>  <WHL_TMPL>
3

>  <ANCH>
27-34;8-9

$$$$
ROW41
  -MTS-   01071501003D 0   0.00000     0.00000     0

 37 39  0  0  0  0  0  0  0  0999 V2000
   -7.4400    3.7740    1.8890 C   0  0  0  0  0  0  0  0  0  0  0  0
   -6.9170    2.4130    1.7010 N   0  0  0  0  0  0  0  0  0  0  0  0
   -6.0930    1.8460    2.6360 C   0  0  0  0  0  0  0  0  0  0  0  0
   -5.5440    0.6190    2.5970 C   0  0  0  0  0  0  0  0  0  0  0  0
   -4.6790    0.2170    3.7290 C   0  0  0  0  0  0  0  0  0  0  0  0
   -5.1680   -0.3460    4.7070 O   0  0  0  0  0  0  0  0  0  0  0  0
   -3.3730    0.4650    3.6880 N   0  0  0  0  0  0  0  0  0  0  0  0
   -2.5450    0.0800    4.7700 C   0  0  0  0  0  0  0  0  0  0  0  0
   -2.3240    0.9670    5.8310 C   0  0  0  0  0  0  0  0  0  0  0  0
   -1.5060    0.5870    6.9010 C   0  0  0  0  0  0  0  0  0  0  0  0
   -0.9090   -0.6800    6.9110 C   0  0  0  0  0  0  0  0  0  0  0  0
    0.1080   -1.1520    8.2410 Cl  0  0  0  0  0  0  0  0  0  0  0  0
   -1.1310   -1.5660    5.8500 C   0  0  0  0  0  0  0  0  0  0  0  0
   -1.9490   -1.1860    4.7800 C   0  0  0  0  0  0  0  0  0  0  0  0
   -2.2240   -2.2880    3.4610 Cl  0  0  0  0  0  0  0  0  0  0  0  0
   -5.7420   -0.3590    1.5040 C   0  0  0  0  0  0  0  0  0  0  0  0
   -5.0650   -1.5700    1.6910 C   0  0  0  0  0  0  0  0  0  0  0  0
   -5.1670   -2.5840    0.7320 C   0  0  0  0  0  0  0  0  0  0  0  0
   -4.5470   -3.9020    0.4920 Cl  0  0  0  0  0  0  0  0  0  0  0  0
   -5.9450   -2.3870   -0.4150 C   0  0  0  0  0  0  0  0  0  0  0  0
   -6.6220   -1.1760   -0.6030 C   0  0  0  0  0  0  0  0  0  0  0  0
   -6.5210   -0.1620    0.3570 C   0  0  0  0  0  0  0  0  0  0  0  0
   -7.3370    1.4850    0.2780 S   0  0  0  0  0  0  0  0  0  0  0  0
   -6.9110    2.0660   -0.9320 O   0  0  0  0  0  0  0  0  0  0  0  0
   -7.1720    2.0540    1.5560 O   0  0  0  0  0  0  0  0  0  0  0  0
   -5.7940    2.6120    3.7320 O   0  0  0  0  0  0  0  0  0  0  0  0
   -7.5950    4.2410    0.9190 H   0  0  0  0  0  0  0  0  0  0  0  0
   -8.3850    3.7290    2.4250 H   0  0  0  0  0  0  0  0  0  0  0  0
   -6.7250    4.3610    2.4630 H   0  0  0  0  0  0  0  0  0  0  0  0
   -2.9710    0.9270    2.8850 H   0  0  0  0  0  0  0  0  0  0  0  0
   -2.7840    1.9440    5.8230 H   0  0  0  0  0  0  0  0  0  0  0  0
   -1.3350    1.2700    7.7200 H   0  0  0  0  0  0  0  0  0  0  0  0
   -0.6700   -2.5430    5.8580 H   0  0  0  0  0  0  0  0  0  0  0  0
   -4.4650   -1.7210    2.5760 H   0  0  0  0  0  0  0  0  0  0  0  0
   -6.0240   -3.1700   -1.1550 H   0  0  0  0  0  0  0  0  0  0  0  0
   -7.2230   -1.0250   -1.4870 H   0  0  0  0  0  0  0  0  0  0  0  0
   -6.4400    2.4710    4.4410 H   0  0  0  0  0  0  0  0  0  0  0  0
  1 27  1  0  0  0  0
  1 28  1  0  0  0  0
  1 29  1  0  0  0  0
  1  2  1  0  0  0  0
  2  3  1  0  0  0  0
  3  4  2  0  0  0  0
  4  5  1  0  0  0  0
  5  6  2  0  0  0  0
  5  7  1  0  0  0  0
  7 30  1  0  0  0  0
  7  8  1  0  0  0  0
  8  9  2  0  0  0  0
  9 31  1  0  0  0  0
  9 10  1  0  0  0  0
 10 32  1  0  0  0  0
 10 11  2  0  0  0  0
 11 12  1  0  0  0  0
 11 13  1  0  0  0  0
 13 33  1  0  0  0  0
 13 14  2  0  0  0  0
 14  8  1  0  0  0  0
 14 15  1  0  0  0  0
  4 16  1  0  0  0  0
 16 17  1  0  0  0  0
 17 34  1  0  0  0  0
 17 18  2  0  0  0  0
 18 19  1  0  0  0  0
 18 20  1  0  0  0  0
 20 35  1  0  0  0  0
 20 21  2  0  0  0  0
 21 36  1  0  0  0  0
 21 22  1  0  0  0  0
 22 16  2  0  0  0  0
 22 23  1  0  0  0  0
 23  2  1  0  0  0  0
 23 24  2  0  0  0  0
 23 25  2  0  0  0  0
  3 26  1  0  0  0  0
 26 37  1  0  0  0  0
M  END
>  <LOGBIO>
8.0500

>  <PRED_LOGBIO>
7.6800

>  <XV_RES>
1.1220

>  <WHL_TMPL>
3

>  <ANCH>
27-28;32-33

$$$$
ROW42
  -MTS-   01071501003D 0   0.00000     0.00000     0

 42 44  0  0  0  0  0  0  0  0999 V2000
   12.4030   -8.4550   -4.5840 C   0  0  0  0  0  0  0  0  0  0  0  0
   11.6650   -7.2820   -4.2330 O   0  0  0  0  0  0  0  0  0  0  0  0
   11.7700   -6.8160   -2.9480 C   0  0  0  0  0  0  0  0  0  0  0  0
   10.8820   -7.2690   -1.9650 C   0  0  0  0  0  0  0  0  0  0  0  0
   10.9890   -6.7940   -0.6530 C   0  0  0  0  0  0  0  0  0  0  0  0
   11.9840   -5.8660   -0.3240 C   0  0  0  0  0  0  0  0  0  0  0  0
   12.1000   -5.3530    1.0920 C   0  0  0  0  0  0  0  0  0  0  0  0
   11.3520   -4.0650    1.2660 C   0  0  0  0  0  0  0  0  0  0  0  0
   11.7660   -2.7930    0.8180 C   0  0  0  0  0  0  0  0  0  0  0  0
   12.9940   -2.3540    0.1100 C   0  0  0  0  0  0  0  0  0  0  0  0
   10.6810   -1.9580    1.1730 N   0  0  0  0  0  0  0  0  0  0  0  0
    9.7270   -2.7030    1.8780 C   0  0  0  0  0  0  0  0  0  0  0  0
    8.5750   -2.2840    2.5360 C   0  0  0  0  0  0  0  0  0  0  0  0
    7.7710   -3.2340    3.1860 C   0  0  0  0  0  0  0  0  0  0  0  0
    8.1290   -4.5890    3.2050 C   0  0  0  0  0  0  0  0  0  0  0  0
    9.3120   -4.9900    2.5830 C   0  0  0  0  0  0  0  0  0  0  0  0
   10.1120   -4.0250    1.9280 C   0  0  0  0  0  0  0  0  0  0  0  0
    6.2250   -2.6920    4.0250 S   0  0  0  0  0  0  0  0  0  0  0  0
    6.3820   -1.3510    4.4930 O   0  0  0  0  0  0  0  0  0  0  0  0
    5.9570   -3.5560    5.1330 O   0  0  0  0  0  0  0  0  0  0  0  0
    4.8470   -2.7660    2.8550 C   0  0  0  0  0  0  0  0  0  0  0  0
   12.8720   -5.4130   -1.3070 C   0  0  0  0  0  0  0  0  0  0  0  0
   12.7650   -5.8880   -2.6190 C   0  0  0  0  0  0  0  0  0  0  0  0
   12.0860   -9.2850   -3.9560 H   0  0  0  0  0  0  0  0  0  0  0  0
   12.2200   -8.6990   -5.6280 H   0  0  0  0  0  0  0  0  0  0  0  0
   13.4660   -8.2730   -4.4350 H   0  0  0  0  0  0  0  0  0  0  0  0
   10.1150   -7.9850   -2.2190 H   0  0  0  0  0  0  0  0  0  0  0  0
   10.3040   -7.1430    0.1050 H   0  0  0  0  0  0  0  0  0  0  0  0
   13.1510   -5.1220    1.2500 H   0  0  0  0  0  0  0  0  0  0  0  0
   11.6700   -6.0950    1.7620 H   0  0  0  0  0  0  0  0  0  0  0  0
   12.7270   -1.7980   -0.7860 H   0  0  0  0  0  0  0  0  0  0  0  0
   13.5020   -3.2570   -0.2220 H   0  0  0  0  0  0  0  0  0  0  0  0
   13.5750   -1.7700    0.8200 H   0  0  0  0  0  0  0  0  0  0  0  0
   10.6060   -0.9750    0.9520 H   0  0  0  0  0  0  0  0  0  0  0  0
    8.3020   -1.2390    2.5470 H   0  0  0  0  0  0  0  0  0  0  0  0
    7.4970   -5.3140    3.6950 H   0  0  0  0  0  0  0  0  0  0  0  0
    9.6140   -6.0270    2.6020 H   0  0  0  0  0  0  0  0  0  0  0  0
    5.0510   -2.1090    2.0120 H   0  0  0  0  0  0  0  0  0  0  0  0
    3.9330   -2.4450    3.3510 H   0  0  0  0  0  0  0  0  0  0  0  0
    4.7270   -3.7870    2.4980 H   0  0  0  0  0  0  0  0  0  0  0  0
   13.6400   -4.6970   -1.0530 H   0  0  0  0  0  0  0  0  0  0  0  0
   13.4500   -5.5390   -3.3780 H   0  0  0  0  0  0  0  0  0  0  0  0
  1 24  1  0  0  0  0
  1 25  1  0  0  0  0
  1 26  1  0  0  0  0
  1  2  1  0  0  0  0
  2  3  1  0  0  0  0
  3  4  2  0  0  0  0
  4 27  1  0  0  0  0
  4  5  1  0  0  0  0
  5 28  1  0  0  0  0
  5  6  2  0  0  0  0
  6  7  1  0  0  0  0
  7 29  1  0  0  0  0
  7 30  1  0  0  0  0
  7  8  1  0  0  0  0
  8  9  2  0  0  0  0
  9 10  1  0  0  0  0
 10 31  1  0  0  0  0
 10 32  1  0  0  0  0
 10 33  1  0  0  0  0
  9 11  1  0  0  0  0
 11 34  1  0  0  0  0
 11 12  1  0  0  0  0
 12 13  2  0  0  0  0
 13 35  1  0  0  0  0
 13 14  1  0  0  0  0
 14 15  2  0  0  0  0
 15 36  1  0  0  0  0
 15 16  1  0  0  0  0
 16 37  1  0  0  0  0
 16 17  2  0  0  0  0
 17  8  1  0  0  0  0
 17 12  1  0  0  0  0
 14 18  1  0  0  0  0
 18 19  2  0  0  0  0
 18 20  2  0  0  0  0
 18 21  1  0  0  0  0
 21 38  1  0  0  0  0
 21 39  1  0  0  0  0
 21 40  1  0  0  0  0
  6 22  1  0  0  0  0
 22 41  1  0  0  0  0
 22 23  2  0  0  0  0
 23  3  1  0  0  0  0
 23 42  1  0  0  0  0
M  END
>  <LOGBIO>
6.5700

>  <PRED_LOGBIO>
6.2800

>  <XV_RES>
0.4150

>  <WHL_TMPL>
1

>  <ANCH>
36-37;16-17

$$$$
ROW43
  -MTS-   01071501003D 0   0.00000     0.00000     0

 42 44  0  0  0  0  0  0  0  0999 V2000
   -3.1710    0.3830   -4.8440 C   0  0  0  0  0  0  0  0  0  0  0  0
   -1.9540   -0.4410   -4.4350 C   0  0  0  0  0  0  0  0  0  0  0  0
   -2.3480   -1.4210   -3.3560 C   0  0  0  0  0  0  0  0  0  0  0  0
   -2.2570   -1.0480   -2.0100 C   0  0  0  0  0  0  0  0  0  0  0  0
   -2.6280   -1.9700   -1.0250 C   0  0  0  0  0  0  0  0  0  0  0  0
   -3.0790   -3.2390   -1.4080 C   0  0  0  0  0  0  0  0  0  0  0  0
   -3.1460   -3.5460   -2.7730 C   0  0  0  0  0  0  0  0  0  0  0  0
   -2.7840   -2.6420   -3.6940 N   0  0  0  0  0  0  0  0  0  0  0  0
   -3.4780   -4.2370   -0.3910 C   0  0  0  0  0  0  0  0  0  0  0  0
   -2.8370   -5.4110   -0.3240 N   0  0  0  0  0  0  0  0  0  0  0  0
   -3.1650   -6.3440    0.5810 C   0  0  0  0  0  0  0  0  0  0  0  0
   -4.2000   -6.1160    1.4950 C   0  0  0  0  0  0  0  0  0  0  0  0
   -4.6230   -7.3290    2.6690 Cl  0  0  0  0  0  0  0  0  0  0  0  0
   -4.8910   -4.8990    1.4520 C   0  0  0  0  0  0  0  0  0  0  0  0
   -4.5230   -3.9460    0.4950 C   0  0  0  0  0  0  0  0  0  0  0  0
   -5.2300   -2.6480    0.4190 C   0  0  0  0  0  0  0  0  0  0  0  0
   -4.8150   -1.6010    1.2650 C   0  0  0  0  0  0  0  0  0  0  0  0
   -5.4500   -0.3580    1.2260 C   0  0  0  0  0  0  0  0  0  0  0  0
   -6.5210   -0.1620    0.3570 C   0  0  0  0  0  0  0  0  0  0  0  0
   -6.9550   -1.1910   -0.4790 C   0  0  0  0  0  0  0  0  0  0  0  0
   -6.3160   -2.4350   -0.4400 C   0  0  0  0  0  0  0  0  0  0  0  0
   -7.3040    1.4190    0.2810 S   0  0  0  0  0  0  0  0  0  0  0  0
   -6.9070    2.0730   -0.9460 O   0  0  0  0  0  0  0  0  0  0  0  0
   -7.1710    2.0610    1.5700 O   0  0  0  0  0  0  0  0  0  0  0  0
   -8.9240    0.9850    0.1070 C   0  0  0  0  0  0  0  0  0  0  0  0
   -3.9470   -0.2790   -5.2220 H   0  0  0  0  0  0  0  0  0  0  0  0
   -2.8860    1.0900   -5.6210 H   0  0  0  0  0  0  0  0  0  0  0  0
   -3.5470    0.9270   -3.9800 H   0  0  0  0  0  0  0  0  0  0  0  0
   -1.5770   -0.9850   -5.2990 H   0  0  0  0  0  0  0  0  0  0  0  0
   -1.1780    0.2210   -4.0570 H   0  0  0  0  0  0  0  0  0  0  0  0
   -1.9060   -0.0640   -1.7360 H   0  0  0  0  0  0  0  0  0  0  0  0
   -2.5660   -1.7060    0.0200 H   0  0  0  0  0  0  0  0  0  0  0  0
   -3.4920   -4.5200   -3.0860 H   0  0  0  0  0  0  0  0  0  0  0  0
   -2.6260   -7.2790    0.6050 H   0  0  0  0  0  0  0  0  0  0  0  0
   -5.6930   -4.6980    2.1470 H   0  0  0  0  0  0  0  0  0  0  0  0
   -3.9970   -1.7610    1.9510 H   0  0  0  0  0  0  0  0  0  0  0  0
   -5.1130    0.4450    1.8650 H   0  0  0  0  0  0  0  0  0  0  0  0
   -7.7820   -1.0280   -1.1540 H   0  0  0  0  0  0  0  0  0  0  0  0
   -6.6620   -3.2360   -1.0760 H   0  0  0  0  0  0  0  0  0  0  0  0
   -9.5640    1.8020    0.4340 H   0  0  0  0  0  0  0  0  0  0  0  0
   -9.1000    0.1570    0.7900 H   0  0  0  0  0  0  0  0  0  0  0  0
   -9.0390    0.7250   -0.9430 H   0  0  0  0  0  0  0  0  0  0  0  0
  1 26  1  0  0  0  0
  1 27  1  0  0  0  0
  1 28  1  0  0  0  0
  1  2  1  0  0  0  0
  2 29  1  0  0  0  0
  2 30  1  0  0  0  0
  2  3  1  0  0  0  0
  3  4  2  0  0  0  0
  4 31  1  0  0  0  0
  4  5  1  0  0  0  0
  5 32  1  0  0  0  0
  5  6  2  0  0  0  0
  6  7  1  0  0  0  0
  7 33  1  0  0  0  0
  7  8  2  0  0  0  0
  8  3  1  0  0  0  0
  6  9  1  0  0  0  0
  9 10  1  0  0  0  0
 10 11  2  0  0  0  0
 11 34  1  0  0  0  0
 11 12  1  0  0  0  0
 12 13  1  0  0  0  0
 12 14  2  0  0  0  0
 14 35  1  0  0  0  0
 14 15  1  0  0  0  0
 15  9  2  0  0  0  0
 15 16  1  0  0  0  0
 16 17  2  0  0  0  0
 17 36  1  0  0  0  0
 17 18  1  0  0  0  0
 18 37  1  0  0  0  0
 18 19  2  0  0  0  0
 19 20  1  0  0  0  0
 20 38  1  0  0  0  0
 20 21  2  0  0  0  0
 21 16  1  0  0  0  0
 21 39  1  0  0  0  0
 19 22  1  0  0  0  0
 22 23  2  0  0  0  0
 22 24  2  0  0  0  0
 22 25  1  0  0  0  0
 25 40  1  0  0  0  0
 25 41  1  0  0  0  0
 25 42  1  0  0  0  0
M  END
>  <LOGBIO>
7.3000

>  <PRED_LOGBIO>
6.0100

>  <XV_RES>
1.5010

>  <WHL_TMPL>
3

>  <ANCH>
27-34;31-29

$$$$
ROW44
  -MTS-   01071501003D 0   0.00000     0.00000     0

 40 42  0  0  0  0  0  0  0  0999 V2000
   -9.1160   -5.8500    4.9960 C   0  0  0  0  0  0  0  0  0  0  0  0
   -7.9660   -5.6200    4.0450 C   0  0  0  0  0  0  0  0  0  0  0  0
   -6.6640   -5.9120    4.4500 C   0  0  0  0  0  0  0  0  0  0  0  0
   -5.6010   -5.7050    3.5670 C   0  0  0  0  0  0  0  0  0  0  0  0
   -5.8370   -5.2170    2.2740 C   0  0  0  0  0  0  0  0  0  0  0  0
   -7.1480   -4.9110    1.8860 C   0  0  0  0  0  0  0  0  0  0  0  0
   -8.2130   -5.1170    2.7670 C   0  0  0  0  0  0  0  0  0  0  0  0
   -4.7260   -4.9870    1.3540 C   0  0  0  0  0  0  0  0  0  0  0  0
   -3.6740   -5.8470    1.0950 C   0  0  0  0  0  0  0  0  0  0  0  0
   -2.9680   -5.2890    0.0120 C   0  0  0  0  0  0  0  0  0  0  0  0
   -3.5280   -4.1390   -0.3830 N   0  0  0  0  0  0  0  0  0  0  0  0
   -4.5470   -3.9020    0.4920 N   0  0  0  0  0  0  0  0  0  0  0  0
   -5.2300   -2.6480    0.4190 C   0  0  0  0  0  0  0  0  0  0  0  0
   -6.3160   -2.4350   -0.4400 C   0  0  0  0  0  0  0  0  0  0  0  0
   -6.9550   -1.1910   -0.4790 C   0  0  0  0  0  0  0  0  0  0  0  0
   -6.5210   -0.1620    0.3570 C   0  0  0  0  0  0  0  0  0  0  0  0
   -5.4500   -0.3580    1.2260 C   0  0  0  0  0  0  0  0  0  0  0  0
   -4.8150   -1.6010    1.2650 C   0  0  0  0  0  0  0  0  0  0  0  0
   -7.3040    1.4190    0.2810 S   0  0  0  0  0  0  0  0  0  0  0  0
   -6.9070    2.0730   -0.9460 O   0  0  0  0  0  0  0  0  0  0  0  0
   -7.1710    2.0610    1.5700 O   0  0  0  0  0  0  0  0  0  0  0  0
   -8.9240    0.9850    0.1070 N   0  0  0  0  0  0  0  0  0  0  0  0
   -1.7710   -5.8610   -0.6770 C   0  0  0  0  0  0  0  0  0  0  0  0
   -2.0090   -6.1350   -1.9860 F   0  0  0  0  0  0  0  0  0  0  0  0
   -1.3700   -7.0300   -0.1070 F   0  0  0  0  0  0  0  0  0  0  0  0
   -0.7000   -5.0260   -0.6330 F   0  0  0  0  0  0  0  0  0  0  0  0
   -9.5120   -4.8910    5.3240 H   0  0  0  0  0  0  0  0  0  0  0  0
   -8.7670   -6.4120    5.8590 H   0  0  0  0  0  0  0  0  0  0  0  0
   -9.8990   -6.4110    4.4890 H   0  0  0  0  0  0  0  0  0  0  0  0
   -6.4780   -6.2970    5.4420 H   0  0  0  0  0  0  0  0  0  0  0  0
   -4.5910   -5.9220    3.8830 H   0  0  0  0  0  0  0  0  0  0  0  0
   -7.3370   -4.5130    0.9000 H   0  0  0  0  0  0  0  0  0  0  0  0
   -9.2230   -4.8880    2.4600 H   0  0  0  0  0  0  0  0  0  0  0  0
   -3.4410   -6.7630    1.6180 H   0  0  0  0  0  0  0  0  0  0  0  0
   -6.6620   -3.2360   -1.0760 H   0  0  0  0  0  0  0  0  0  0  0  0
   -7.7820   -1.0280   -1.1540 H   0  0  0  0  0  0  0  0  0  0  0  0
   -5.1130    0.4450    1.8650 H   0  0  0  0  0  0  0  0  0  0  0  0
   -3.9970   -1.7610    1.9510 H   0  0  0  0  0  0  0  0  0  0  0  0
   -9.6280    1.6990   -0.0120 H   0  0  0  0  0  0  0  0  0  0  0  0
   -9.1900    0.0110    0.1220 H   0  0  0  0  0  0  0  0  0  0  0  0
  1 27  1  0  0  0  0
  1 28  1  0  0  0  0
  1 29  1  0  0  0  0
  1  2  1  0  0  0  0
  2  3  2  0  0  0  0
  3 30  1  0  0  0  0
  3  4  1  0  0  0  0
  4 31  1  0  0  0  0
  4  5  2  0  0  0  0
  5  6  1  0  0  0  0
  6 32  1  0  0  0  0
  6  7  2  0  0  0  0
  7  2  1  0  0  0  0
  7 33  1  0  0  0  0
  5  8  1  0  0  0  0
  8  9  2  0  0  0  0
  9 34  1  0  0  0  0
  9 10  1  0  0  0  0
 10 11  2  0  0  0  0
 11 12  1  0  0  0  0
 12  8  1  0  0  0  0
 12 13  1  0  0  0  0
 13 14  2  0  0  0  0
 14 35  1  0  0  0  0
 14 15  1  0  0  0  0
 15 36  1  0  0  0  0
 15 16  2  0  0  0  0
 16 17  1  0  0  0  0
 17 37  1  0  0  0  0
 17 18  2  0  0  0  0
 18 13  1  0  0  0  0
 18 38  1  0  0  0  0
 16 19  1  0  0  0  0
 19 20  2  0  0  0  0
 19 21  2  0  0  0  0
 19 22  1  0  0  0  0
 22 39  1  0  0  0  0
 22 40  1  0  0  0  0
 10 23  1  0  0  0  0
 23 24  1  0  0  0  0
 23 25  1  0  0  0  0
 23 26  1  0  0  0  0
M  END
>  <LOGBIO>
7.2200

>  <PRED_LOGBIO>
7.0400

>  <XV_RES>
0.1330

>  <WHL_TMPL>
3

>  <ANCH>
28-31;31-34

$$$$
ROW45
  -MTS-   01071501003D 0   0.00000     0.00000     0

 44 46  0  0  0  0  0  0  0  0999 V2000
   -4.5820   -4.5780    2.8970 C   0  0  0  0  0  0  0  0  0  0  0  0
   -4.8070   -5.0640    1.4680 C   0  0  0  0  0  0  0  0  0  0  0  0
   -6.2330   -5.5720    1.2750 C   0  0  0  0  0  0  0  0  0  0  0  0
   -3.8740   -6.1020    1.1550 O   0  0  0  0  0  0  0  0  0  0  0  0
   -3.0990   -5.7070    0.1230 C   0  0  0  0  0  0  0  0  0  0  0  0
   -2.2040   -6.3620   -0.3860 O   0  0  0  0  0  0  0  0  0  0  0  0
   -3.5120   -4.3470   -0.2890 C   0  0  0  0  0  0  0  0  0  0  0  0
   -4.5230   -3.9460    0.4950 C   0  0  0  0  0  0  0  0  0  0  0  0
   -5.2300   -2.6480    0.4190 C   0  0  0  0  0  0  0  0  0  0  0  0
   -4.8150   -1.6010    1.2650 C   0  0  0  0  0  0  0  0  0  0  0  0
   -5.4500   -0.3580    1.2260 C   0  0  0  0  0  0  0  0  0  0  0  0
   -6.5210   -0.1620    0.3570 C   0  0  0  0  0  0  0  0  0  0  0  0
   -6.9550   -1.1910   -0.4790 C   0  0  0  0  0  0  0  0  0  0  0  0
   -6.3160   -2.4350   -0.4400 C   0  0  0  0  0  0  0  0  0  0  0  0
   -7.3040    1.4190    0.2810 S   0  0  0  0  0  0  0  0  0  0  0  0
   -6.9070    2.0730   -0.9460 O   0  0  0  0  0  0  0  0  0  0  0  0
   -7.1710    2.0610    1.5700 O   0  0  0  0  0  0  0  0  0  0  0  0
   -8.9240    0.9850    0.1070 C   0  0  0  0  0  0  0  0  0  0  0  0
   -2.9090   -3.5580   -1.3860 C   0  0  0  0  0  0  0  0  0  0  0  0
   -3.3560   -3.6510   -2.5280 O   0  0  0  0  0  0  0  0  0  0  0  0
   -1.7670   -2.6590   -1.1100 C   0  0  0  0  0  0  0  0  0  0  0  0
   -0.4560   -3.1410   -1.2070 C   0  0  0  0  0  0  0  0  0  0  0  0
    0.6240   -2.2900   -0.9450 C   0  0  0  0  0  0  0  0  0  0  0  0
    0.3940   -0.9560   -0.5860 C   0  0  0  0  0  0  0  0  0  0  0  0
   -0.9170   -0.4740   -0.4890 C   0  0  0  0  0  0  0  0  0  0  0  0
   -1.9970   -1.3250   -0.7510 C   0  0  0  0  0  0  0  0  0  0  0  0
   -3.8130   -3.8080    2.9020 H   0  0  0  0  0  0  0  0  0  0  0  0
   -5.5090   -4.1670    3.2910 H   0  0  0  0  0  0  0  0  0  0  0  0
   -4.2630   -5.4130    3.5180 H   0  0  0  0  0  0  0  0  0  0  0  0
   -6.6170   -5.9440    2.2230 H   0  0  0  0  0  0  0  0  0  0  0  0
   -6.2350   -6.3760    0.5420 H   0  0  0  0  0  0  0  0  0  0  0  0
   -6.8630   -4.7580    0.9230 H   0  0  0  0  0  0  0  0  0  0  0  0
   -3.9970   -1.7610    1.9510 H   0  0  0  0  0  0  0  0  0  0  0  0
   -5.1130    0.4450    1.8650 H   0  0  0  0  0  0  0  0  0  0  0  0
   -7.7820   -1.0280   -1.1540 H   0  0  0  0  0  0  0  0  0  0  0  0
   -6.6620   -3.2360   -1.0760 H   0  0  0  0  0  0  0  0  0  0  0  0
   -9.5640    1.8020    0.4340 H   0  0  0  0  0  0  0  0  0  0  0  0
   -9.1000    0.1570    0.7900 H   0  0  0  0  0  0  0  0  0  0  0  0
   -9.0390    0.7250   -0.9430 H   0  0  0  0  0  0  0  0  0  0  0  0
   -0.2780   -4.1700   -1.4840 H   0  0  0  0  0  0  0  0  0  0  0  0
    1.6350   -2.6620   -1.0200 H   0  0  0  0  0  0  0  0  0  0  0  0
    1.2270   -0.3000   -0.3840 H   0  0  0  0  0  0  0  0  0  0  0  0
   -1.0940    0.5550   -0.2120 H   0  0  0  0  0  0  0  0  0  0  0  0
   -3.0080   -0.9530   -0.6760 H   0  0  0  0  0  0  0  0  0  0  0  0
  1 27  1  0  0  0  0
  1 28  1  0  0  0  0
  1 29  1  0  0  0  0
  1  2  1  0  0  0  0
  2  3  1  0  0  0  0
  3 30  1  0  0  0  0
  3 31  1  0  0  0  0
  3 32  1  0  0  0  0
  2  4  1  0  0  0  0
  4  5  1  0  0  0  0
  5  6  2  0  0  0  0
  5  7  1  0  0  0  0
  7  8  2  0  0  0  0
  8  2  1  0  0  0  0
  8  9  1  0  0  0  0
  9 10  2  0  0  0  0
 10 33  1  0  0  0  0
 10 11  1  0  0  0  0
 11 34  1  0  0  0  0
 11 12  2  0  0  0  0
 12 13  1  0  0  0  0
 13 35  1  0  0  0  0
 13 14  2  0  0  0  0
 14  9  1  0  0  0  0
 14 36  1  0  0  0  0
 12 15  1  0  0  0  0
 15 16  2  0  0  0  0
 15 17  2  0  0  0  0
 15 18  1  0  0  0  0
 18 37  1  0  0  0  0
 18 38  1  0  0  0  0
 18 39  1  0  0  0  0
  7 19  1  0  0  0  0
 19 20  2  0  0  0  0
 19 21  1  0  0  0  0
 21 22  2  0  0  0  0
 22 40  1  0  0  0  0
 22 23  1  0  0  0  0
 23 41  1  0  0  0  0
 23 24  2  0  0  0  0
 24 42  1  0  0  0  0
 24 25  1  0  0  0  0
 25 43  1  0  0  0  0
 25 26  2  0  0  0  0
 26 21  1  0  0  0  0
 26 44  1  0  0  0  0
M  END
>  <LOGBIO>
6.2200

>  <PRED_LOGBIO>
6.2500

>  <XV_RES>
-0.0410

>  <WHL_TMPL>
3

>  <ANCH>
27-34;20-18

$$$$
ROW46
  -MTS-   01071501003D 0   0.00000     0.00000     0

 40 42  0  0  0  0  0  0  0  0999 V2000
   -6.4040   -6.4500    5.8370 C   0  0  0  0  0  0  0  0  0  0  0  0
   -6.6640   -5.9120    4.4500 C   0  0  0  0  0  0  0  0  0  0  0  0
   -5.6010   -5.7050    3.5670 C   0  0  0  0  0  0  0  0  0  0  0  0
   -5.8370   -5.2170    2.2740 C   0  0  0  0  0  0  0  0  0  0  0  0
   -7.1480   -4.9110    1.8860 C   0  0  0  0  0  0  0  0  0  0  0  0
   -8.2130   -5.1170    2.7670 C   0  0  0  0  0  0  0  0  0  0  0  0
   -7.9660   -5.6200    4.0450 C   0  0  0  0  0  0  0  0  0  0  0  0
   -9.2920   -5.8850    5.1410 Cl  0  0  0  0  0  0  0  0  0  0  0  0
   -4.7110   -4.9840    1.3420 C   0  0  0  0  0  0  0  0  0  0  0  0
   -4.6660   -3.8110    0.5790 C   0  0  0  0  0  0  0  0  0  0  0  0
   -3.6010   -3.5910   -0.3030 C   0  0  0  0  0  0  0  0  0  0  0  0
   -3.5570   -2.4600   -1.0390 F   0  0  0  0  0  0  0  0  0  0  0  0
   -2.5820   -4.5430   -0.4220 C   0  0  0  0  0  0  0  0  0  0  0  0
   -1.5550   -4.3310   -1.2720 F   0  0  0  0  0  0  0  0  0  0  0  0
   -2.6270   -5.7160    0.3420 C   0  0  0  0  0  0  0  0  0  0  0  0
   -3.6920   -5.9360    1.2230 C   0  0  0  0  0  0  0  0  0  0  0  0
   -3.7400   -7.1760    2.0300 C   0  0  0  0  0  0  0  0  0  0  0  0
   -3.7480   -7.1010    3.4280 C   0  0  0  0  0  0  0  0  0  0  0  0
   -3.7940   -8.2740    4.1910 C   0  0  0  0  0  0  0  0  0  0  0  0
   -3.8310   -9.5210    3.5570 C   0  0  0  0  0  0  0  0  0  0  0  0
   -3.8230   -9.5960    2.1590 C   0  0  0  0  0  0  0  0  0  0  0  0
   -3.7770   -8.4230    1.3960 C   0  0  0  0  0  0  0  0  0  0  0  0
   -3.8910  -11.0630    4.5600 S   0  0  0  0  0  0  0  0  0  0  0  0
   -4.5660  -10.8030    5.7930 O   0  0  0  0  0  0  0  0  0  0  0  0
   -4.5940  -12.0760    3.8360 O   0  0  0  0  0  0  0  0  0  0  0  0
   -2.2610  -11.6070    4.8910 N   0  0  0  0  0  0  0  0  0  0  0  0
   -7.2640   -7.0260    6.1700 H   0  0  0  0  0  0  0  0  0  0  0  0
   -6.2360   -5.6210    6.5210 H   0  0  0  0  0  0  0  0  0  0  0  0
   -5.5240   -7.0890    5.8190 H   0  0  0  0  0  0  0  0  0  0  0  0
   -4.5910   -5.9220    3.8830 H   0  0  0  0  0  0  0  0  0  0  0  0
   -7.3370   -4.5130    0.9000 H   0  0  0  0  0  0  0  0  0  0  0  0
   -9.2230   -4.8880    2.4600 H   0  0  0  0  0  0  0  0  0  0  0  0
   -5.4520   -3.0770    0.6700 H   0  0  0  0  0  0  0  0  0  0  0  0
   -1.8410   -6.4500    0.2500 H   0  0  0  0  0  0  0  0  0  0  0  0
   -3.7190   -6.1390    3.9180 H   0  0  0  0  0  0  0  0  0  0  0  0
   -3.8000   -8.2170    5.2700 H   0  0  0  0  0  0  0  0  0  0  0  0
   -3.8520  -10.5580    1.6690 H   0  0  0  0  0  0  0  0  0  0  0  0
   -3.7710   -8.4810    0.3170 H   0  0  0  0  0  0  0  0  0  0  0  0
   -1.4720  -11.0830    4.5390 H   0  0  0  0  0  0  0  0  0  0  0  0
   -2.1090  -12.4450    5.4330 H   0  0  0  0  0  0  0  0  0  0  0  0
  1 27  1  0  0  0  0
  1 28  1  0  0  0  0
  1 29  1  0  0  0  0
  1  2  1  0  0  0  0
  2  3  2  0  0  0  0
  3 30  1  0  0  0  0
  3  4  1  0  0  0  0
  4  5  2  0  0  0  0
  5 31  1  0  0  0  0
  5  6  1  0  0  0  0
  6 32  1  0  0  0  0
  6  7  2  0  0  0  0
  7  2  1  0  0  0  0
  7  8  1  0  0  0  0
  4  9  1  0  0  0  0
  9 10  2  0  0  0  0
 10 33  1  0  0  0  0
 10 11  1  0  0  0  0
 11 12  1  0  0  0  0
 11 13  2  0  0  0  0
 13 14  1  0  0  0  0
 13 15  1  0  0  0  0
 15 34  1  0  0  0  0
 15 16  2  0  0  0  0
 16  9  1  0  0  0  0
 16 17  1  0  0  0  0
 17 18  2  0  0  0  0
 18 35  1  0  0  0  0
 18 19  1  0  0  0  0
 19 36  1  0  0  0  0
 19 20  2  0  0  0  0
 20 21  1  0  0  0  0
 21 37  1  0  0  0  0
 21 22  2  0  0  0  0
 22 17  1  0  0  0  0
 22 38  1  0  0  0  0
 20 23  1  0  0  0  0
 23 24  2  0  0  0  0
 23 25  2  0  0  0  0
 23 26  1  0  0  0  0
 26 39  1  0  0  0  0
 26 40  1  0  0  0  0
M  END
>  <LOGBIO>
8.5200

>  <PRED_LOGBIO>
8.3700

>  <XV_RES>
0.3420

>  <WHL_TMPL>
3

>  <ANCH>
7-8;8-9

$$$$
ROW47
  -MTS-   01071501003D 0   0.00000     0.00000     0

 39 40  0  0  0  0  0  0  0  0999 V2000
    5.2020   -0.9110   -0.8820 C   0  0  0  0  0  0  0  0  0  0  0  0
    6.2060    0.0290   -1.5450 C   0  0  0  0  0  0  0  0  0  0  0  0
    7.2230    0.4800   -0.5240 C   0  0  0  0  0  0  0  0  0  0  0  0
    8.3950   -0.2560   -0.3300 C   0  0  0  0  0  0  0  0  0  0  0  0
    9.3240    0.1630    0.6300 C   0  0  0  0  0  0  0  0  0  0  0  0
    9.1040    1.3330    1.3650 C   0  0  0  0  0  0  0  0  0  0  0  0
    7.9310    2.0650    1.1680 C   0  0  0  0  0  0  0  0  0  0  0  0
    6.9950    1.6330    0.2280 C   0  0  0  0  0  0  0  0  0  0  0  0
    5.7480    2.4050    0.0270 C   0  0  0  0  0  0  0  0  0  0  0  0
    5.6620    3.6660    0.4710 C   0  0  0  0  0  0  0  0  0  0  0  0
    4.1120    4.6260    0.2210 S   0  0  0  0  0  0  0  0  0  0  0  0
    3.8390    4.7330   -1.1790 O   0  0  0  0  0  0  0  0  0  0  0  0
    3.0270    3.9560    0.8680 O   0  0  0  0  0  0  0  0  0  0  0  0
    4.3010    6.2260    0.9030 N   0  0  0  0  0  0  0  0  0  0  0  0
   10.5830   -0.5860    0.8310 C   0  0  0  0  0  0  0  0  0  0  0  0
   11.6270    0.0370    0.6450 O   0  0  0  0  0  0  0  0  0  0  0  0
   10.6850   -2.0190    1.1880 C   0  0  0  0  0  0  0  0  0  0  0  0
   11.8100   -2.7580    0.8020 C   0  0  0  0  0  0  0  0  0  0  0  0
   11.9070   -4.1130    1.1400 C   0  0  0  0  0  0  0  0  0  0  0  0
   10.8790   -4.7290    1.8640 C   0  0  0  0  0  0  0  0  0  0  0  0
    9.7540   -3.9900    2.2500 C   0  0  0  0  0  0  0  0  0  0  0  0
    9.6580   -2.6350    1.9120 C   0  0  0  0  0  0  0  0  0  0  0  0
    5.7250   -1.7770   -0.4830 H   0  0  0  0  0  0  0  0  0  0  0  0
    4.4700   -1.2360   -1.6180 H   0  0  0  0  0  0  0  0  0  0  0  0
    4.6970   -0.3880   -0.0730 H   0  0  0  0  0  0  0  0  0  0  0  0
    6.7120   -0.4940   -2.3540 H   0  0  0  0  0  0  0  0  0  0  0  0
    5.6830    0.8950   -1.9430 H   0  0  0  0  0  0  0  0  0  0  0  0
    8.5830   -1.1430   -0.9170 H   0  0  0  0  0  0  0  0  0  0  0  0
    9.8390    1.6690    2.0820 H   0  0  0  0  0  0  0  0  0  0  0  0
    7.7490    2.9620    1.7410 H   0  0  0  0  0  0  0  0  0  0  0  0
    4.9080    1.9520   -0.4790 H   0  0  0  0  0  0  0  0  0  0  0  0
    6.5020    4.1190    0.9760 H   0  0  0  0  0  0  0  0  0  0  0  0
    5.1700    6.4870    1.3460 H   0  0  0  0  0  0  0  0  0  0  0  0
    3.5400    6.8890    0.8530 H   0  0  0  0  0  0  0  0  0  0  0  0
   12.6030   -2.2820    0.2430 H   0  0  0  0  0  0  0  0  0  0  0  0
   12.7740   -4.6830    0.8420 H   0  0  0  0  0  0  0  0  0  0  0  0
   10.9540   -5.7740    2.1240 H   0  0  0  0  0  0  0  0  0  0  0  0
    8.9620   -4.4650    2.8080 H   0  0  0  0  0  0  0  0  0  0  0  0
    8.7900   -2.0640    2.2100 H   0  0  0  0  0  0  0  0  0  0  0  0
  1 23  1  0  0  0  0
  1 24  1  0  0  0  0
  1 25  1  0  0  0  0
  1  2  1  0  0  0  0
  2 26  1  0  0  0  0
  2 27  1  0  0  0  0
  2  3  1  0  0  0  0
  3  4  2  0  0  0  0
  4 28  1  0  0  0  0
  4  5  1  0  0  0  0
  5  6  2  0  0  0  0
  6 29  1  0  0  0  0
  6  7  1  0  0  0  0
  7 30  1  0  0  0  0
  7  8  2  0  0  0  0
  8  3  1  0  0  0  0
  8  9  1  0  0  0  0
  9 31  1  0  0  0  0
  9 10  2  0  0  0  0
 10 32  1  0  0  0  0
 10 11  1  0  0  0  0
 11 12  2  0  0  0  0
 11 13  2  0  0  0  0
 11 14  1  0  0  0  0
 14 33  1  0  0  0  0
 14 34  1  0  0  0  0
  5 15  1  0  0  0  0
 15 16  2  0  0  0  0
 15 17  1  0  0  0  0
 17 18  2  0  0  0  0
 18 35  1  0  0  0  0
 18 19  1  0  0  0  0
 19 36  1  0  0  0  0
 19 20  2  0  0  0  0
 20 37  1  0  0  0  0
 20 21  1  0  0  0  0
 21 38  1  0  0  0  0
 21 22  2  0  0  0  0
 22 17  1  0  0  0  0
 22 39  1  0  0  0  0
M  END
>  <LOGBIO>
5.2500

>  <PRED_LOGBIO>
5.7400

>  <XV_RES>
-0.9280

>  <WHL_TMPL>
1

>  <ANCH>
7-8;11-12

$$$$
ROW48
  -MTS-   01071501003D 0   0.00000     0.00000     0

 42 44  0  0  0  0  0  0  0  0999 V2000
   -8.7170   -5.9310    6.3030 C   0  0  0  0  0  0  0  0  0  0  0  0
   -9.0100   -5.8280    4.9080 O   0  0  0  0  0  0  0  0  0  0  0  0
   -7.9660   -5.6200    4.0450 C   0  0  0  0  0  0  0  0  0  0  0  0
   -8.2130   -5.1170    2.7670 C   0  0  0  0  0  0  0  0  0  0  0  0
   -7.1480   -4.9110    1.8860 C   0  0  0  0  0  0  0  0  0  0  0  0
   -5.8370   -5.2170    2.2740 C   0  0  0  0  0  0  0  0  0  0  0  0
   -5.6010   -5.7050    3.5670 C   0  0  0  0  0  0  0  0  0  0  0  0
   -6.6640   -5.9120    4.4500 C   0  0  0  0  0  0  0  0  0  0  0  0
   -6.4040   -6.4500    5.8370 C   0  0  0  0  0  0  0  0  0  0  0  0
   -4.7110   -4.9840    1.3420 C   0  0  0  0  0  0  0  0  0  0  0  0
   -3.6770   -5.8100    1.1330 C   0  0  0  0  0  0  0  0  0  0  0  0
   -3.4190   -7.3270    1.9000 Cl  0  0  0  0  0  0  0  0  0  0  0  0
   -2.8430   -5.2140    0.1790 N   0  0  0  0  0  0  0  0  0  0  0  0
   -3.3810   -4.0590   -0.1650 C   0  0  0  0  0  0  0  0  0  0  0  0
   -4.5430   -3.8860    0.5400 N   0  0  0  0  0  0  0  0  0  0  0  0
   -5.4140   -2.7740    0.4540 C   0  0  0  0  0  0  0  0  0  0  0  0
   -5.6730   -1.9990    1.5910 C   0  0  0  0  0  0  0  0  0  0  0  0
   -6.5350   -0.8990    1.5070 C   0  0  0  0  0  0  0  0  0  0  0  0
   -7.1370   -0.5730    0.2860 C   0  0  0  0  0  0  0  0  0  0  0  0
   -6.8770   -1.3480   -0.8510 C   0  0  0  0  0  0  0  0  0  0  0  0
   -6.0160   -2.4480   -0.7670 C   0  0  0  0  0  0  0  0  0  0  0  0
   -8.2690    0.8730    0.1750 S   0  0  0  0  0  0  0  0  0  0  0  0
   -8.9200    1.0660    1.4330 O   0  0  0  0  0  0  0  0  0  0  0  0
   -9.2500    0.6340   -0.8380 O   0  0  0  0  0  0  0  0  0  0  0  0
   -7.3160    2.3540   -0.2450 C   0  0  0  0  0  0  0  0  0  0  0  0
   -8.2480   -5.0110    6.6450 H   0  0  0  0  0  0  0  0  0  0  0  0
   -9.6390   -6.0950    6.8560 H   0  0  0  0  0  0  0  0  0  0  0  0
   -8.0410   -6.7670    6.4710 H   0  0  0  0  0  0  0  0  0  0  0  0
   -9.2230   -4.8880    2.4600 H   0  0  0  0  0  0  0  0  0  0  0  0
   -7.3370   -4.5130    0.9000 H   0  0  0  0  0  0  0  0  0  0  0  0
   -4.5910   -5.9220    3.8830 H   0  0  0  0  0  0  0  0  0  0  0  0
   -7.2640   -7.0260    6.1700 H   0  0  0  0  0  0  0  0  0  0  0  0
   -6.2360   -5.6210    6.5220 H   0  0  0  0  0  0  0  0  0  0  0  0
   -5.5240   -7.0890    5.8190 H   0  0  0  0  0  0  0  0  0  0  0  0
   -2.9730   -3.3640   -0.8840 H   0  0  0  0  0  0  0  0  0  0  0  0
   -5.2090   -2.2510    2.5330 H   0  0  0  0  0  0  0  0  0  0  0  0
   -6.7350   -0.3010    2.3840 H   0  0  0  0  0  0  0  0  0  0  0  0
   -7.3420   -1.0960   -1.7930 H   0  0  0  0  0  0  0  0  0  0  0  0
   -5.8160   -3.0460   -1.6440 H   0  0  0  0  0  0  0  0  0  0  0  0
   -6.5700    2.5360    0.5250 H   0  0  0  0  0  0  0  0  0  0  0  0
   -7.9860    3.2090   -0.3110 H   0  0  0  0  0  0  0  0  0  0  0  0
   -6.8210    2.2070   -1.2030 H   0  0  0  0  0  0  0  0  0  0  0  0
  1 26  1  0  0  0  0
  1 27  1  0  0  0  0
  1 28  1  0  0  0  0
  1  2  1  0  0  0  0
  2  3  1  0  0  0  0
  3  4  2  0  0  0  0
  4 29  1  0  0  0  0
  4  5  1  0  0  0  0
  5 30  1  0  0  0  0
  5  6  2  0  0  0  0
  6  7  1  0  0  0  0
  7 31  1  0  0  0  0
  7  8  2  0  0  0  0
  8  3  1  0  0  0  0
  8  9  1  0  0  0  0
  9 32  1  0  0  0  0
  9 33  1  0  0  0  0
  9 34  1  0  0  0  0
  6 10  1  0  0  0  0
 10 11  2  0  0  0  0
 11 12  1  0  0  0  0
 11 13  1  0  0  0  0
 13 14  2  0  0  0  0
 14 35  1  0  0  0  0
 14 15  1  0  0  0  0
 15 10  1  0  0  0  0
 15 16  1  0  0  0  0
 16 17  2  0  0  0  0
 17 36  1  0  0  0  0
 17 18  1  0  0  0  0
 18 37  1  0  0  0  0
 18 19  2  0  0  0  0
 19 20  1  0  0  0  0
 20 38  1  0  0  0  0
 20 21  2  0  0  0  0
 21 16  1  0  0  0  0
 21 39  1  0  0  0  0
 19 22  1  0  0  0  0
 22 23  2  0  0  0  0
 22 24  2  0  0  0  0
 22 25  1  0  0  0  0
 25 40  1  0  0  0  0
 25 41  1  0  0  0  0
 25 42  1  0  0  0  0
M  END
>  <LOGBIO>
7.8900

>  <PRED_LOGBIO>
6.8700

>  <XV_RES>
1.2250

>  <WHL_TMPL>
3

>  <ANCH>
7-8;11-9

$$$$
ROW49
  -MTS-   01071501003D 0   0.00000     0.00000     0

 59 61  0  0  1  0  0  0  0  0999 V2000
    7.3720   -5.5900    5.2260 C   0  0  0  0  0  0  0  0  0  0  0  0
    7.4240   -5.5970    3.8050 O   0  0  0  0  0  0  0  0  0  0  0  0
    8.1290   -4.5890    3.2050 C   0  0  0  0  0  0  0  0  0  0  0  0
    7.7710   -3.2340    3.1860 C   0  0  0  0  0  0  0  0  0  0  0  0
    8.5750   -2.2840    2.5360 C   0  0  0  0  0  0  0  0  0  0  0  0
    9.7270   -2.7030    1.8780 C   0  0  0  0  0  0  0  0  0  0  0  0
   10.1120   -4.0250    1.9280 C   0  0  0  0  0  0  0  0  0  0  0  0
    9.3120   -4.9900    2.5830 C   0  0  0  0  0  0  0  0  0  0  0  0
   11.3520   -4.0650    1.2660 C   0  0  0  0  0  0  0  0  0  0  0  0
   12.1000   -5.3530    1.0920 C   0  0  0  0  0  0  0  0  0  0  0  0
   11.9830   -5.8720   -0.3410 C   0  0  0  0  0  0  0  0  0  0  0  0
   12.8640   -5.4450   -1.1430 O   0  0  0  0  0  0  0  0  0  0  0  0
   11.0490   -6.7010   -0.5450 N   0  0  0  0  0  0  0  0  0  0  0  0
   10.8460   -7.2640   -1.8880 C   0  0  1  0  0  0  0  0  0  0  0  0
   10.5590   -6.1340   -2.8760 C   0  0  0  0  0  0  0  0  0  0  0  0
   10.3620   -6.6820   -4.1820 O   0  0  0  0  0  0  0  0  0  0  0  0
    9.6630   -8.2300   -1.8610 C   0  0  0  0  0  0  0  0  0  0  0  0
    9.4520   -8.8160   -3.2570 C   0  0  0  0  0  0  0  0  0  0  0  0
    8.0430   -9.9670   -3.2260 S   0  0  0  0  0  0  0  0  0  0  0  0
    7.9020  -10.5860   -4.9310 C   0  0  0  0  0  0  0  0  0  0  0  0
   11.7660   -2.7930    0.8180 C   0  0  0  0  0  0  0  0  0  0  0  0
   12.9940   -2.3540    0.1100 C   0  0  0  0  0  0  0  0  0  0  0  0
   10.6810   -1.9580    1.1730 N   0  0  0  0  0  0  0  0  0  0  0  0
   10.5830   -0.5860    0.8310 C   0  0  0  0  0  0  0  0  0  0  0  0
   11.6270    0.0370    0.6450 O   0  0  0  0  0  0  0  0  0  0  0  0
    9.3240    0.1630    0.6300 C   0  0  0  0  0  0  0  0  0  0  0  0
    8.3950   -0.2560   -0.3300 C   0  0  0  0  0  0  0  0  0  0  0  0
    7.2230    0.4800   -0.5240 C   0  0  0  0  0  0  0  0  0  0  0  0
    6.9950    1.6330    0.2280 C   0  0  0  0  0  0  0  0  0  0  0  0
    5.5490    2.5360   -0.0130 Cl  0  0  0  0  0  0  0  0  0  0  0  0
    7.9310    2.0650    1.1680 C   0  0  0  0  0  0  0  0  0  0  0  0
    9.1040    1.3330    1.3650 C   0  0  0  0  0  0  0  0  0  0  0  0
    6.3360   -5.5880    5.5590 H   0  0  0  0  0  0  0  0  0  0  0  0
    7.8060   -6.5310    5.5590 H   0  0  0  0  0  0  0  0  0  0  0  0
    7.9300   -4.7200    5.5670 H   0  0  0  0  0  0  0  0  0  0  0  0
    6.8640   -2.9160    3.6780 H   0  0  0  0  0  0  0  0  0  0  0  0
    8.3020   -1.2390    2.5470 H   0  0  0  0  0  0  0  0  0  0  0  0
    9.6140   -6.0270    2.6020 H   0  0  0  0  0  0  0  0  0  0  0  0
   11.6030   -6.0850    1.7250 H   0  0  0  0  0  0  0  0  0  0  0  0
   13.1520   -5.1740    1.3040 H   0  0  0  0  0  0  0  0  0  0  0  0
   10.4430   -6.9760    0.2150 H   0  0  0  0  0  0  0  0  0  0  0  0
   11.7430   -7.7970   -2.1970 H   0  0  0  0  0  0  0  0  0  0  0  0
   11.4020   -5.4460   -2.8940 H   0  0  0  0  0  0  0  0  0  0  0  0
    9.6630   -5.6010   -2.5670 H   0  0  0  0  0  0  0  0  0  0  0  0
   10.1780   -5.9820   -4.8280 H   0  0  0  0  0  0  0  0  0  0  0  0
    9.8670   -9.0350   -1.1580 H   0  0  0  0  0  0  0  0  0  0  0  0
    8.7660   -7.6970   -1.5520 H   0  0  0  0  0  0  0  0  0  0  0  0
    9.2480   -8.0110   -3.9610 H   0  0  0  0  0  0  0  0  0  0  0  0
   10.3490   -9.3490   -3.5660 H   0  0  0  0  0  0  0  0  0  0  0  0
    8.8250  -11.0890   -5.2120 H   0  0  0  0  0  0  0  0  0  0  0  0
    7.0720  -11.2870   -4.9950 H   0  0  0  0  0  0  0  0  0  0  0  0
    7.7240   -9.7510   -5.6060 H   0  0  0  0  0  0  0  0  0  0  0  0
   12.7270   -1.7980   -0.7860 H   0  0  0  0  0  0  0  0  0  0  0  0
   13.5020   -3.2570   -0.2220 H   0  0  0  0  0  0  0  0  0  0  0  0
   13.5750   -1.7700    0.8200 H   0  0  0  0  0  0  0  0  0  0  0  0
    8.5830   -1.1430   -0.9170 H   0  0  0  0  0  0  0  0  0  0  0  0
    6.4960    0.1570   -1.2540 H   0  0  0  0  0  0  0  0  0  0  0  0
    7.7490    2.9620    1.7410 H   0  0  0  0  0  0  0  0  0  0  0  0
    9.8380    1.6690    2.0820 H   0  0  0  0  0  0  0  0  0  0  0  0
  1 33  1  0  0  0  0
  1 34  1  0  0  0  0
  1 35  1  0  0  0  0
  1  2  1  0  0  0  0
  2  3  1  0  0  0  0
  3  4  2  0  0  0  0
  4 36  1  0  0  0  0
  4  5  1  0  0  0  0
  5 37  1  0  0  0  0
  5  6  2  0  0  0  0
  6  7  1  0  0  0  0
  7  8  2  0  0  0  0
  8  3  1  0  0  0  0
  8 38  1  0  0  0  0
  7  9  1  0  0  0  0
  9 10  1  0  0  0  0
 10 39  1  0  0  0  0
 10 40  1  0  0  0  0
 10 11  1  0  0  0  0
 11 12  2  0  0  0  0
 11 13  1  0  0  0  0
 13 41  1  0  0  0  0
 13 14  1  0  0  0  0
 14 42  1  0  0  0  0
 14 15  1  0  0  0  0
 15 43  1  0  0  0  0
 15 44  1  0  0  0  0
 15 16  1  0  0  0  0
 16 45  1  0  0  0  0
 14 17  1  0  0  0  0
 17 46  1  0  0  0  0
 17 47  1  0  0  0  0
 17 18  1  0  0  0  0
 18 48  1  0  0  0  0
 18 49  1  0  0  0  0
 18 19  1  0  0  0  0
 19 20  1  0  0  0  0
 20 50  1  0  0  0  0
 20 51  1  0  0  0  0
 20 52  1  0  0  0  0
  9 21  2  0  0  0  0
 21 22  1  0  0  0  0
 22 53  1  0  0  0  0
 22 54  1  0  0  0  0
 22 55  1  0  0  0  0
 21 23  1  0  0  0  0
 23  6  1  0  0  0  0
 23 24  1  0  0  0  0
 24 25  2  0  0  0  0
 24 26  1  0  0  0  0
 26 27  2  0  0  0  0
 27 56  1  0  0  0  0
 27 28  1  0  0  0  0
 28 57  1  0  0  0  0
 28 29  2  0  0  0  0
 29 30  1  0  0  0  0
 29 31  1  0  0  0  0
 31 58  1  0  0  0  0
 31 32  2  0  0  0  0
 32 26  1  0  0  0  0
 32 59  1  0  0  0  0
M  END
>  <LOGBIO>
6.6000

>  <PRED_LOGBIO>
6.3300

>  <XV_RES>
0.3030

>  <WHL_TMPL>
1

>  <ANCH>
36-37;41-42

$$$$
ROW50
  -MTS-   01071501003D 0   0.00000     0.00000     0

 52 53  0  0  0  0  0  0  0  0999 V2000
   19.8790   -0.4080   -2.0760 C   0  0  0  0  0  0  0  0  0  0  0  0
   19.2130   -1.6670   -1.9520 O   0  0  0  0  0  0  0  0  0  0  0  0
   17.9460   -1.6760   -1.4310 C   0  0  0  0  0  0  0  0  0  0  0  0
   16.8400   -1.5480   -2.2790 C   0  0  0  0  0  0  0  0  0  0  0  0
   15.5450   -1.5570   -1.7470 C   0  0  0  0  0  0  0  0  0  0  0  0
   15.3570   -1.6940   -0.3660 C   0  0  0  0  0  0  0  0  0  0  0  0
   13.9880   -1.7030    0.1970 C   0  0  0  0  0  0  0  0  0  0  0  0
   13.3270   -2.8610    0.3310 C   0  0  0  0  0  0  0  0  0  0  0  0
   11.9580   -2.8700    0.8940 C   0  0  0  0  0  0  0  0  0  0  0  0
   11.2600   -1.6680    1.0560 C   0  0  0  0  0  0  0  0  0  0  0  0
    9.9650   -1.6770    1.5890 C   0  0  0  0  0  0  0  0  0  0  0  0
    9.2820   -0.5000    1.7480 O   0  0  0  0  0  0  0  0  0  0  0  0
    8.1050   -0.2960    0.9620 C   0  0  0  0  0  0  0  0  0  0  0  0
    9.3690   -2.8880    1.9590 C   0  0  0  0  0  0  0  0  0  0  0  0
   10.0670   -4.0910    1.7960 C   0  0  0  0  0  0  0  0  0  0  0  0
    9.4830   -5.2760    2.1580 O   0  0  0  0  0  0  0  0  0  0  0  0
    9.6740   -5.7370    3.4980 C   0  0  0  0  0  0  0  0  0  0  0  0
   11.3620   -4.0820    1.2640 C   0  0  0  0  0  0  0  0  0  0  0  0
   12.1000   -5.3530    1.0920 C   0  0  0  0  0  0  0  0  0  0  0  0
   13.1900   -5.3950    0.3130 C   0  0  0  0  0  0  0  0  0  0  0  0
   13.0490   -5.3460   -1.1590 C   0  0  0  0  0  0  0  0  0  0  0  0
   11.9320   -5.2660   -1.6680 O   0  0  0  0  0  0  0  0  0  0  0  0
   14.1310   -5.3870   -1.9320 N   0  0  0  0  0  0  0  0  0  0  0  0
   15.4660   -5.4820   -1.3240 C   0  0  0  0  0  0  0  0  0  0  0  0
   13.9920   -5.3380   -3.3950 C   0  0  0  0  0  0  0  0  0  0  0  0
   16.4630   -1.8220    0.4820 C   0  0  0  0  0  0  0  0  0  0  0  0
   17.7580   -1.8130   -0.0500 C   0  0  0  0  0  0  0  0  0  0  0  0
   19.3020    0.2450   -2.7270 H   0  0  0  0  0  0  0  0  0  0  0  0
   20.8690   -0.5610   -2.5020 H   0  0  0  0  0  0  0  0  0  0  0  0
   19.9740    0.0510   -1.0940 H   0  0  0  0  0  0  0  0  0  0  0  0
   16.9850   -1.4420   -3.3440 H   0  0  0  0  0  0  0  0  0  0  0  0
   14.6920   -1.4580   -2.4010 H   0  0  0  0  0  0  0  0  0  0  0  0
   13.5220   -0.7770    0.4990 H   0  0  0  0  0  0  0  0  0  0  0  0
   13.7930   -3.7870    0.0290 H   0  0  0  0  0  0  0  0  0  0  0  0
   11.7200   -0.7340    0.7710 H   0  0  0  0  0  0  0  0  0  0  0  0
    7.3800   -1.0760    1.1850 H   0  0  0  0  0  0  0  0  0  0  0  0
    7.6760    0.6760    1.1970 H   0  0  0  0  0  0  0  0  0  0  0  0
    8.3630   -0.3320   -0.0940 H   0  0  0  0  0  0  0  0  0  0  0  0
    8.3700   -2.8950    2.3690 H   0  0  0  0  0  0  0  0  0  0  0  0
    9.2760   -5.0020    4.1940 H   0  0  0  0  0  0  0  0  0  0  0  0
    9.1550   -6.6830    3.6340 H   0  0  0  0  0  0  0  0  0  0  0  0
   10.7370   -5.8760    3.6860 H   0  0  0  0  0  0  0  0  0  0  0  0
   11.7600   -6.2470    1.5940 H   0  0  0  0  0  0  0  0  0  0  0  0
   14.1700   -5.4650    0.7600 H   0  0  0  0  0  0  0  0  0  0  0  0
   15.5310   -6.3930   -0.7320 H   0  0  0  0  0  0  0  0  0  0  0  0
   16.2210   -5.5050   -2.1070 H   0  0  0  0  0  0  0  0  0  0  0  0
   15.6340   -4.6200   -0.6820 H   0  0  0  0  0  0  0  0  0  0  0  0
   13.4990   -4.4110   -3.6810 H   0  0  0  0  0  0  0  0  0  0  0  0
   14.9770   -5.3830   -3.8540 H   0  0  0  0  0  0  0  0  0  0  0  0
   13.3960   -6.1840   -3.7310 H   0  0  0  0  0  0  0  0  0  0  0  0
   16.3180   -1.9270    1.5470 H   0  0  0  0  0  0  0  0  0  0  0  0
   18.6120   -1.9110    0.6040 H   0  0  0  0  0  0  0  0  0  0  0  0
  1 28  1  0  0  0  0
  1 29  1  0  0  0  0
  1 30  1  0  0  0  0
  1  2  1  0  0  0  0
  2  3  1  0  0  0  0
  3  4  2  0  0  0  0
  4 31  1  0  0  0  0
  4  5  1  0  0  0  0
  5 32  1  0  0  0  0
  5  6  2  0  0  0  0
  6  7  1  0  0  0  0
  7 33  1  0  0  0  0
  7  8  2  0  0  0  0
  8 34  1  0  0  0  0
  8  9  1  0  0  0  0
  9 10  2  0  0  0  0
 10 35  1  0  0  0  0
 10 11  1  0  0  0  0
 11 12  1  0  0  0  0
 12 13  1  0  0  0  0
 13 36  1  0  0  0  0
 13 37  1  0  0  0  0
 13 38  1  0  0  0  0
 11 14  2  0  0  0  0
 14 39  1  0  0  0  0
 14 15  1  0  0  0  0
 15 16  1  0  0  0  0
 16 17  1  0  0  0  0
 17 40  1  0  0  0  0
 17 41  1  0  0  0  0
 17 42  1  0  0  0  0
 15 18  2  0  0  0  0
 18  9  1  0  0  0  0
 18 19  1  0  0  0  0
 19 43  1  0  0  0  0
 19 20  2  0  0  0  0
 20 44  1  0  0  0  0
 20 21  1  0  0  0  0
 21 22  2  0  0  0  0
 21 23  1  0  0  0  0
 23 24  1  0  0  0  0
 24 45  1  0  0  0  0
 24 46  1  0  0  0  0
 24 47  1  0  0  0  0
 23 25  1  0  0  0  0
 25 48  1  0  0  0  0
 25 49  1  0  0  0  0
 25 50  1  0  0  0  0
  6 26  1  0  0  0  0
 26 51  1  0  0  0  0
 26 27  2  0  0  0  0
 27  3  1  0  0  0  0
 27 52  1  0  0  0  0
M  END
>  <LOGBIO>
4.8900

>  <PRED_LOGBIO>
4.8800

>  <XV_RES>
-0.0840

>  <WHL_TMPL>
1

>  <ANCH>
29-30;33-34

$$$$
ROW51
  -MTS-   01071501003D 0   0.00000     0.00000     0

 36 38  0  0  0  0  0  0  0  0999 V2000
   -8.9240    0.9850    0.1070 C   0  0  0  0  0  0  0  0  0  0  0  0
   -7.3040    1.4190    0.2810 S   0  0  0  0  0  0  0  0  0  0  0  0
   -6.9070    2.0730   -0.9460 O   0  0  0  0  0  0  0  0  0  0  0  0
   -7.1710    2.0610    1.5700 O   0  0  0  0  0  0  0  0  0  0  0  0
   -6.5210   -0.1620    0.3570 C   0  0  0  0  0  0  0  0  0  0  0  0
   -5.4500   -0.3580    1.2260 C   0  0  0  0  0  0  0  0  0  0  0  0
   -4.8150   -1.6010    1.2650 C   0  0  0  0  0  0  0  0  0  0  0  0
   -5.2300   -2.6480    0.4190 C   0  0  0  0  0  0  0  0  0  0  0  0
   -6.3160   -2.4350   -0.4400 C   0  0  0  0  0  0  0  0  0  0  0  0
   -6.9550   -1.1910   -0.4790 C   0  0  0  0  0  0  0  0  0  0  0  0
   -4.5230   -3.9460    0.4950 C   0  0  0  0  0  0  0  0  0  0  0  0
   -4.7750   -4.9390    1.3590 C   0  0  0  0  0  0  0  0  0  0  0  0
   -3.8400   -6.0540    1.0900 C   0  0  0  0  0  0  0  0  0  0  0  0
   -3.8020   -7.0890    1.6860 O   0  0  0  0  0  0  0  0  0  0  0  0
   -3.0360   -5.7100    0.0610 O   0  0  0  0  0  0  0  0  0  0  0  0
   -3.3840   -4.3980   -0.3880 C   0  0  0  0  0  0  0  0  0  0  0  0
   -5.8170   -4.9220    2.4100 C   0  0  0  0  0  0  0  0  0  0  0  0
   -7.1640   -4.7720    2.0580 C   0  0  0  0  0  0  0  0  0  0  0  0
   -8.1490   -4.7560    3.0520 C   0  0  0  0  0  0  0  0  0  0  0  0
   -7.7890   -4.8910    4.3980 C   0  0  0  0  0  0  0  0  0  0  0  0
   -6.4420   -5.0420    4.7500 C   0  0  0  0  0  0  0  0  0  0  0  0
   -5.4560   -5.0570    3.7560 C   0  0  0  0  0  0  0  0  0  0  0  0
   -9.5640    1.8020    0.4340 H   0  0  0  0  0  0  0  0  0  0  0  0
   -9.1000    0.8580   -0.9590 H   0  0  0  0  0  0  0  0  0  0  0  0
   -9.0390    0.0720    0.6870 H   0  0  0  0  0  0  0  0  0  0  0  0
   -5.1130    0.4450    1.8650 H   0  0  0  0  0  0  0  0  0  0  0  0
   -3.9970   -1.7610    1.9510 H   0  0  0  0  0  0  0  0  0  0  0  0
   -6.6620   -3.2360   -1.0760 H   0  0  0  0  0  0  0  0  0  0  0  0
   -7.7820   -1.0280   -1.1540 H   0  0  0  0  0  0  0  0  0  0  0  0
   -2.5350   -3.7320   -0.2480 H   0  0  0  0  0  0  0  0  0  0  0  0
   -3.7270   -4.4500   -1.4190 H   0  0  0  0  0  0  0  0  0  0  0  0
   -7.4420   -4.6680    1.0190 H   0  0  0  0  0  0  0  0  0  0  0  0
   -9.1880   -4.6400    2.7800 H   0  0  0  0  0  0  0  0  0  0  0  0
   -8.5490   -4.8790    5.1640 H   0  0  0  0  0  0  0  0  0  0  0  0
   -6.1640   -5.1460    5.7880 H   0  0  0  0  0  0  0  0  0  0  0  0
   -4.4170   -5.1730    4.0270 H   0  0  0  0  0  0  0  0  0  0  0  0
  1 23  1  0  0  0  0
  1 24  1  0  0  0  0
  1 25  1  0  0  0  0
  1  2  1  0  0  0  0
  2  3  2  0  0  0  0
  2  4  2  0  0  0  0
  2  5  1  0  0  0  0
  5  6  2  0  0  0  0
  6 26  1  0  0  0  0
  6  7  1  0  0  0  0
  7 27  1  0  0  0  0
  7  8  2  0  0  0  0
  8  9  1  0  0  0  0
  9 28  1  0  0  0  0
  9 10  2  0  0  0  0
 10  5  1  0  0  0  0
 10 29  1  0  0  0  0
  8 11  1  0  0  0  0
 11 12  2  0  0  0  0
 12 13  1  0  0  0  0
 13 14  2  0  0  0  0
 13 15  1  0  0  0  0
 15 16  1  0  0  0  0
 16 11  1  0  0  0  0
 16 30  1  0  0  0  0
 16 31  1  0  0  0  0
 12 17  1  0  0  0  0
 17 18  2  0  0  0  0
 18 32  1  0  0  0  0
 18 19  1  0  0  0  0
 19 33  1  0  0  0  0
 19 20  2  0  0  0  0
 20 34  1  0  0  0  0
 20 21  1  0  0  0  0
 21 35  1  0  0  0  0
 21 22  2  0  0  0  0
 22 17  1  0  0  0  0
 22 36  1  0  0  0  0
M  END
>  <LOGBIO>
6.3200

>  <PRED_LOGBIO>
6.4500

>  <XV_RES>
-0.1050

>  <WHL_TMPL>
3

>  <ANCH>
27-34;8-9

$$$$
ROW52
  -MTS-   01071501003D 0   0.00000     0.00000     0

 57 59  0  0  0  0  0  0  0  0999 V2000
   19.8790   -0.4080   -2.0760 C   0  0  0  0  0  0  0  0  0  0  0  0
   19.2130   -1.6670   -1.9520 O   0  0  0  0  0  0  0  0  0  0  0  0
   17.9460   -1.6760   -1.4310 C   0  0  0  0  0  0  0  0  0  0  0  0
   16.8400   -1.5480   -2.2790 C   0  0  0  0  0  0  0  0  0  0  0  0
   15.5450   -1.5570   -1.7470 C   0  0  0  0  0  0  0  0  0  0  0  0
   15.3570   -1.6940   -0.3660 C   0  0  0  0  0  0  0  0  0  0  0  0
   13.9880   -1.7030    0.1970 C   0  0  0  0  0  0  0  0  0  0  0  0
   13.3270   -2.8610    0.3310 C   0  0  0  0  0  0  0  0  0  0  0  0
   11.9580   -2.8700    0.8940 C   0  0  0  0  0  0  0  0  0  0  0  0
   11.2600   -1.6680    1.0560 C   0  0  0  0  0  0  0  0  0  0  0  0
    9.9650   -1.6770    1.5890 C   0  0  0  0  0  0  0  0  0  0  0  0
    9.2820   -0.5000    1.7480 O   0  0  0  0  0  0  0  0  0  0  0  0
    8.1050   -0.2960    0.9620 C   0  0  0  0  0  0  0  0  0  0  0  0
    9.3690   -2.8880    1.9590 C   0  0  0  0  0  0  0  0  0  0  0  0
   10.0670   -4.0910    1.7960 C   0  0  0  0  0  0  0  0  0  0  0  0
    9.4830   -5.2760    2.1580 O   0  0  0  0  0  0  0  0  0  0  0  0
    9.6740   -5.7370    3.4980 C   0  0  0  0  0  0  0  0  0  0  0  0
   11.3620   -4.0820    1.2640 C   0  0  0  0  0  0  0  0  0  0  0  0
   12.1000   -5.3530    1.0920 C   0  0  0  0  0  0  0  0  0  0  0  0
   13.1900   -5.3950    0.3130 C   0  0  0  0  0  0  0  0  0  0  0  0
   13.0490   -5.3460   -1.1590 C   0  0  0  0  0  0  0  0  0  0  0  0
   11.9320   -5.2660   -1.6680 O   0  0  0  0  0  0  0  0  0  0  0  0
   14.1310   -5.3870   -1.9320 N   0  0  0  0  0  0  0  0  0  0  0  0
   14.7070   -6.6450   -2.4290 C   0  0  0  0  0  0  0  0  0  0  0  0
   16.0500   -6.9990   -1.7640 C   0  0  0  0  0  0  0  0  0  0  0  0
   17.1790   -5.5710   -1.7490 S   0  0  0  0  0  0  0  0  0  0  0  0
   16.2230   -4.0240   -1.6780 C   0  0  0  0  0  0  0  0  0  0  0  0
   14.8510   -4.1790   -2.3600 C   0  0  0  0  0  0  0  0  0  0  0  0
   16.4630   -1.8220    0.4820 C   0  0  0  0  0  0  0  0  0  0  0  0
   17.7580   -1.8130   -0.0500 C   0  0  0  0  0  0  0  0  0  0  0  0
   19.3020    0.2450   -2.7270 H   0  0  0  0  0  0  0  0  0  0  0  0
   20.8690   -0.5610   -2.5020 H   0  0  0  0  0  0  0  0  0  0  0  0
   19.9740    0.0510   -1.0940 H   0  0  0  0  0  0  0  0  0  0  0  0
   16.9850   -1.4420   -3.3440 H   0  0  0  0  0  0  0  0  0  0  0  0
   14.6920   -1.4580   -2.4010 H   0  0  0  0  0  0  0  0  0  0  0  0
   13.5220   -0.7770    0.4990 H   0  0  0  0  0  0  0  0  0  0  0  0
   13.7930   -3.7870    0.0290 H   0  0  0  0  0  0  0  0  0  0  0  0
   11.7200   -0.7340    0.7710 H   0  0  0  0  0  0  0  0  0  0  0  0
    7.3800   -1.0760    1.1850 H   0  0  0  0  0  0  0  0  0  0  0  0
    7.6760    0.6760    1.1970 H   0  0  0  0  0  0  0  0  0  0  0  0
    8.3630   -0.3320   -0.0940 H   0  0  0  0  0  0  0  0  0  0  0  0
    8.3700   -2.8950    2.3690 H   0  0  0  0  0  0  0  0  0  0  0  0
    9.2760   -5.0020    4.1940 H   0  0  0  0  0  0  0  0  0  0  0  0
    9.1550   -6.6830    3.6340 H   0  0  0  0  0  0  0  0  0  0  0  0
   10.7370   -5.8760    3.6860 H   0  0  0  0  0  0  0  0  0  0  0  0
   11.7600   -6.2470    1.5940 H   0  0  0  0  0  0  0  0  0  0  0  0
   14.1700   -5.4650    0.7600 H   0  0  0  0  0  0  0  0  0  0  0  0
   14.8450   -6.5770   -3.5060 H   0  0  0  0  0  0  0  0  0  0  0  0
   13.9990   -7.4550   -2.2650 H   0  0  0  0  0  0  0  0  0  0  0  0
   15.8710   -7.3310   -0.7430 H   0  0  0  0  0  0  0  0  0  0  0  0
   16.5140   -7.8230   -2.3020 H   0  0  0  0  0  0  0  0  0  0  0  0
   16.0810   -3.7340   -0.6390 H   0  0  0  0  0  0  0  0  0  0  0  0
   16.7830   -3.2300   -2.1680 H   0  0  0  0  0  0  0  0  0  0  0  0
   14.9860   -4.2040   -3.4400 H   0  0  0  0  0  0  0  0  0  0  0  0
   14.2420   -3.3030   -2.1490 H   0  0  0  0  0  0  0  0  0  0  0  0
   16.3180   -1.9270    1.5470 H   0  0  0  0  0  0  0  0  0  0  0  0
   18.6120   -1.9110    0.6040 H   0  0  0  0  0  0  0  0  0  0  0  0
  1 31  1  0  0  0  0
  1 32  1  0  0  0  0
  1 33  1  0  0  0  0
  1  2  1  0  0  0  0
  2  3  1  0  0  0  0
  3  4  2  0  0  0  0
  4 34  1  0  0  0  0
  4  5  1  0  0  0  0
  5 35  1  0  0  0  0
  5  6  2  0  0  0  0
  6  7  1  0  0  0  0
  7 36  1  0  0  0  0
  7  8  2  0  0  0  0
  8 37  1  0  0  0  0
  8  9  1  0  0  0  0
  9 10  2  0  0  0  0
 10 38  1  0  0  0  0
 10 11  1  0  0  0  0
 11 12  1  0  0  0  0
 12 13  1  0  0  0  0
 13 39  1  0  0  0  0
 13 40  1  0  0  0  0
 13 41  1  0  0  0  0
 11 14  2  0  0  0  0
 14 42  1  0  0  0  0
 14 15  1  0  0  0  0
 15 16  1  0  0  0  0
 16 17  1  0  0  0  0
 17 43  1  0  0  0  0
 17 44  1  0  0  0  0
 17 45  1  0  0  0  0
 15 18  2  0  0  0  0
 18  9  1  0  0  0  0
 18 19  1  0  0  0  0
 19 46  1  0  0  0  0
 19 20  2  0  0  0  0
 20 47  1  0  0  0  0
 20 21  1  0  0  0  0
 21 22  2  0  0  0  0
 21 23  1  0  0  0  0
 23 24  1  0  0  0  0
 24 48  1  0  0  0  0
 24 49  1  0  0  0  0
 24 25  1  0  0  0  0
 25 50  1  0  0  0  0
 25 51  1  0  0  0  0
 25 26  1  0  0  0  0
 26 27  1  0  0  0  0
 27 52  1  0  0  0  0
 27 53  1  0  0  0  0
 27 28  1  0  0  0  0
 28 23  1  0  0  0  0
 28 54  1  0  0  0  0
 28 55  1  0  0  0  0
  6 29  1  0  0  0  0
 29 56  1  0  0  0  0
 29 30  2  0  0  0  0
 30  3  1  0  0  0  0
 30 57  1  0  0  0  0
M  END
>  <LOGBIO>
5.1000

>  <PRED_LOGBIO>
5.0100

>  <XV_RES>
0.0300

>  <WHL_TMPL>
1

>  <ANCH>
29-30;33-34

$$$$
ROW53
  -MTS-   01071501003D 0   0.00000     0.00000     0

 42 44  0  0  0  0  0  0  0  0999 V2000
   -1.3170   -1.0420   -4.5490 C   0  0  0  0  0  0  0  0  0  0  0  0
   -1.8900   -1.8950   -3.4430 C   0  0  0  0  0  0  0  0  0  0  0  0
   -1.8630   -1.4370   -2.1200 C   0  0  0  0  0  0  0  0  0  0  0  0
   -2.3940   -2.2280   -1.0950 C   0  0  0  0  0  0  0  0  0  0  0  0
   -2.9520   -3.4770   -1.3920 C   0  0  0  0  0  0  0  0  0  0  0  0
   -2.9790   -3.9350   -2.7140 C   0  0  0  0  0  0  0  0  0  0  0  0
   -2.4480   -3.1440   -3.7400 C   0  0  0  0  0  0  0  0  0  0  0  0
   -3.5140   -4.3130   -0.3070 C   0  0  0  0  0  0  0  0  0  0  0  0
   -4.5230   -3.9460    0.4950 C   0  0  0  0  0  0  0  0  0  0  0  0
   -4.8380   -5.0400    1.4860 C   0  0  0  0  0  0  0  0  0  0  0  0
   -4.1040   -6.2950    0.9770 C   0  0  0  0  0  0  0  0  0  0  0  0
   -3.0300   -5.6990    0.0490 C   0  0  0  0  0  0  0  0  0  0  0  0
   -5.2300   -2.6480    0.4190 C   0  0  0  0  0  0  0  0  0  0  0  0
   -4.8150   -1.6010    1.2650 C   0  0  0  0  0  0  0  0  0  0  0  0
   -5.4500   -0.3580    1.2260 C   0  0  0  0  0  0  0  0  0  0  0  0
   -6.5210   -0.1620    0.3570 C   0  0  0  0  0  0  0  0  0  0  0  0
   -6.9550   -1.1910   -0.4790 C   0  0  0  0  0  0  0  0  0  0  0  0
   -6.3160   -2.4350   -0.4400 C   0  0  0  0  0  0  0  0  0  0  0  0
   -7.3040    1.4190    0.2810 S   0  0  0  0  0  0  0  0  0  0  0  0
   -6.9070    2.0730   -0.9460 O   0  0  0  0  0  0  0  0  0  0  0  0
   -7.1710    2.0610    1.5700 O   0  0  0  0  0  0  0  0  0  0  0  0
   -8.9240    0.9850    0.1070 C   0  0  0  0  0  0  0  0  0  0  0  0
   -0.5060   -0.4320   -4.1540 H   0  0  0  0  0  0  0  0  0  0  0  0
   -2.0950   -0.3960   -4.9490 H   0  0  0  0  0  0  0  0  0  0  0  0
   -0.9350   -1.6830   -5.3410 H   0  0  0  0  0  0  0  0  0  0  0  0
   -1.4320   -0.4730   -1.8910 H   0  0  0  0  0  0  0  0  0  0  0  0
   -2.3740   -1.8750   -0.0740 H   0  0  0  0  0  0  0  0  0  0  0  0
   -3.4100   -4.8990   -2.9430 H   0  0  0  0  0  0  0  0  0  0  0  0
   -2.4680   -3.4970   -4.7600 H   0  0  0  0  0  0  0  0  0  0  0  0
   -4.4450   -4.7650    2.4620 H   0  0  0  0  0  0  0  0  0  0  0  0
   -5.9100   -5.2270    1.4870 H   0  0  0  0  0  0  0  0  0  0  0  0
   -4.7750   -6.9590    0.4370 H   0  0  0  0  0  0  0  0  0  0  0  0
   -3.6580   -6.8560    1.7960 H   0  0  0  0  0  0  0  0  0  0  0  0
   -2.0890   -5.6230    0.5890 H   0  0  0  0  0  0  0  0  0  0  0  0
   -2.9630   -6.2990   -0.8560 H   0  0  0  0  0  0  0  0  0  0  0  0
   -3.9970   -1.7610    1.9510 H   0  0  0  0  0  0  0  0  0  0  0  0
   -5.1130    0.4450    1.8650 H   0  0  0  0  0  0  0  0  0  0  0  0
   -7.7820   -1.0280   -1.1540 H   0  0  0  0  0  0  0  0  0  0  0  0
   -6.6620   -3.2360   -1.0760 H   0  0  0  0  0  0  0  0  0  0  0  0
   -9.5640    1.8020    0.4340 H   0  0  0  0  0  0  0  0  0  0  0  0
   -9.1000    0.1570    0.7900 H   0  0  0  0  0  0  0  0  0  0  0  0
   -9.0390    0.7250   -0.9430 H   0  0  0  0  0  0  0  0  0  0  0  0
  1 23  1  0  0  0  0
  1 24  1  0  0  0  0
  1 25  1  0  0  0  0
  1  2  1  0  0  0  0
  2  3  2  0  0  0  0
  3 26  1  0  0  0  0
  3  4  1  0  0  0  0
  4 27  1  0  0  0  0
  4  5  2  0  0  0  0
  5  6  1  0  0  0  0
  6 28  1  0  0  0  0
  6  7  2  0  0  0  0
  7  2  1  0  0  0  0
  7 29  1  0  0  0  0
  5  8  1  0  0  0  0
  8  9  2  0  0  0  0
  9 10  1  0  0  0  0
 10 30  1  0  0  0  0
 10 31  1  0  0  0  0
 10 11  1  0  0  0  0
 11 32  1  0  0  0  0
 11 33  1  0  0  0  0
 11 12  1  0  0  0  0
 12  8  1  0  0  0  0
 12 34  1  0  0  0  0
 12 35  1  0  0  0  0
  9 13  1  0  0  0  0
 13 14  2  0  0  0  0
 14 36  1  0  0  0  0
 14 15  1  0  0  0  0
 15 37  1  0  0  0  0
 15 16  2  0  0  0  0
 16 17  1  0  0  0  0
 17 38  1  0  0  0  0
 17 18  2  0  0  0  0
 18 13  1  0  0  0  0
 18 39  1  0  0  0  0
 16 19  1  0  0  0  0
 19 20  2  0  0  0  0
 19 21  2  0  0  0  0
 19 22  1  0  0  0  0
 22 40  1  0  0  0  0
 22 41  1  0  0  0  0
 22 42  1  0  0  0  0
M  END
>  <LOGBIO>
8.5200

>  <PRED_LOGBIO>
6.8300

>  <XV_RES>
1.7650

>  <WHL_TMPL>
3

>  <ANCH>
27-34;31-29

$$$$
ROW54
  -MTS-   01071501003D 0   0.00000     0.00000     0

 44 46  0  0  0  0  0  0  0  0999 V2000
   -4.7120   -7.0810    2.6080 C   0  0  0  0  0  0  0  0  0  0  0  0
   -4.2680   -6.0970    1.5520 C   0  0  0  0  0  0  0  0  0  0  0  0
   -3.2610   -6.4350    0.7350 C   0  0  0  0  0  0  0  0  0  0  0  0
   -2.8120   -5.4830   -0.3060 C   0  0  0  0  0  0  0  0  0  0  0  0
   -1.8930   -5.7520   -1.0760 O   0  0  0  0  0  0  0  0  0  0  0  0
   -3.5280   -4.1890   -0.3690 C   0  0  0  0  0  0  0  0  0  0  0  0
   -4.5230   -3.9460    0.4950 C   0  0  0  0  0  0  0  0  0  0  0  0
   -4.9170   -4.8680    1.4610 O   0  0  0  0  0  0  0  0  0  0  0  0
   -5.2300   -2.6480    0.4190 C   0  0  0  0  0  0  0  0  0  0  0  0
   -4.8150   -1.6010    1.2650 C   0  0  0  0  0  0  0  0  0  0  0  0
   -5.4500   -0.3580    1.2260 C   0  0  0  0  0  0  0  0  0  0  0  0
   -6.5210   -0.1620    0.3570 C   0  0  0  0  0  0  0  0  0  0  0  0
   -6.9550   -1.1910   -0.4790 C   0  0  0  0  0  0  0  0  0  0  0  0
   -6.3160   -2.4350   -0.4400 C   0  0  0  0  0  0  0  0  0  0  0  0
   -7.3040    1.4190    0.2810 S   0  0  0  0  0  0  0  0  0  0  0  0
   -6.9070    2.0730   -0.9460 O   0  0  0  0  0  0  0  0  0  0  0  0
   -7.1710    2.0610    1.5700 O   0  0  0  0  0  0  0  0  0  0  0  0
   -8.9240    0.9850    0.1070 C   0  0  0  0  0  0  0  0  0  0  0  0
   -3.1770   -3.2490   -1.3020 O   0  0  0  0  0  0  0  0  0  0  0  0
   -2.2190   -2.3310   -0.9620 C   0  0  0  0  0  0  0  0  0  0  0  0
   -0.8690   -2.6030   -1.2100 C   0  0  0  0  0  0  0  0  0  0  0  0
    0.1100   -1.6640   -0.8620 C   0  0  0  0  0  0  0  0  0  0  0  0
   -0.2620   -0.4540   -0.2650 C   0  0  0  0  0  0  0  0  0  0  0  0
    0.7940    0.5580    0.1110 C   0  0  0  0  0  0  0  0  0  0  0  0
   -1.6120   -0.1820   -0.0170 C   0  0  0  0  0  0  0  0  0  0  0  0
   -2.5910   -1.1200   -0.3650 C   0  0  0  0  0  0  0  0  0  0  0  0
   -3.8650   -7.6900    2.9150 H   0  0  0  0  0  0  0  0  0  0  0  0
   -5.4910   -7.7220    2.2010 H   0  0  0  0  0  0  0  0  0  0  0  0
   -5.1000   -6.5400    3.4680 H   0  0  0  0  0  0  0  0  0  0  0  0
   -2.7800   -7.3970    0.8340 H   0  0  0  0  0  0  0  0  0  0  0  0
   -3.9970   -1.7610    1.9510 H   0  0  0  0  0  0  0  0  0  0  0  0
   -5.1130    0.4450    1.8650 H   0  0  0  0  0  0  0  0  0  0  0  0
   -7.7820   -1.0280   -1.1540 H   0  0  0  0  0  0  0  0  0  0  0  0
   -6.6620   -3.2360   -1.0760 H   0  0  0  0  0  0  0  0  0  0  0  0
   -9.5640    1.8020    0.4340 H   0  0  0  0  0  0  0  0  0  0  0  0
   -9.1000    0.1570    0.7900 H   0  0  0  0  0  0  0  0  0  0  0  0
   -9.0390    0.7250   -0.9430 H   0  0  0  0  0  0  0  0  0  0  0  0
   -0.5820   -3.5370   -1.6700 H   0  0  0  0  0  0  0  0  0  0  0  0
    1.1520   -1.8740   -1.0530 H   0  0  0  0  0  0  0  0  0  0  0  0
    0.4580    1.1290    0.9740 H   0  0  0  0  0  0  0  0  0  0  0  0
    0.9640    1.2330   -0.7260 H   0  0  0  0  0  0  0  0  0  0  0  0
    1.7200    0.0430    0.3550 H   0  0  0  0  0  0  0  0  0  0  0  0
   -1.8990    0.7520    0.4440 H   0  0  0  0  0  0  0  0  0  0  0  0
   -3.6330   -0.9100   -0.1730 H   0  0  0  0  0  0  0  0  0  0  0  0
  1 27  1  0  0  0  0
  1 28  1  0  0  0  0
  1 29  1  0  0  0  0
  1  2  1  0  0  0  0
  2  3  2  0  0  0  0
  3 30  1  0  0  0  0
  3  4  1  0  0  0  0
  4  5  2  0  0  0  0
  4  6  1  0  0  0  0
  6  7  2  0  0  0  0
  7  8  1  0  0  0  0
  8  2  1  0  0  0  0
  7  9  1  0  0  0  0
  9 10  2  0  0  0  0
 10 31  1  0  0  0  0
 10 11  1  0  0  0  0
 11 32  1  0  0  0  0
 11 12  2  0  0  0  0
 12 13  1  0  0  0  0
 13 33  1  0  0  0  0
 13 14  2  0  0  0  0
 14  9  1  0  0  0  0
 14 34  1  0  0  0  0
 12 15  1  0  0  0  0
 15 16  2  0  0  0  0
 15 17  2  0  0  0  0
 15 18  1  0  0  0  0
 18 35  1  0  0  0  0
 18 36  1  0  0  0  0
 18 37  1  0  0  0  0
  6 19  1  0  0  0  0
 19 20  1  0  0  0  0
 20 21  2  0  0  0  0
 21 38  1  0  0  0  0
 21 22  1  0  0  0  0
 22 39  1  0  0  0  0
 22 23  2  0  0  0  0
 23 24  1  0  0  0  0
 24 40  1  0  0  0  0
 24 41  1  0  0  0  0
 24 42  1  0  0  0  0
 23 25  1  0  0  0  0
 25 43  1  0  0  0  0
 25 26  2  0  0  0  0
 26 20  1  0  0  0  0
 26 44  1  0  0  0  0
M  END
>  <LOGBIO>
6.6800

>  <PRED_LOGBIO>
6.0800

>  <XV_RES>
0.3790

>  <WHL_TMPL>
3

>  <ANCH>
27-34;18-16

$$$$
ROW55
  -MTS-   01071501003D 0   0.00000     0.00000     0

 41 43  0  0  0  0  0  0  0  0999 V2000
   -4.7120   -7.0810    2.6080 C   0  0  0  0  0  0  0  0  0  0  0  0
   -4.2680   -6.0970    1.5520 C   0  0  0  0  0  0  0  0  0  0  0  0
   -3.2610   -6.4350    0.7350 C   0  0  0  0  0  0  0  0  0  0  0  0
   -2.8120   -5.4830   -0.3060 C   0  0  0  0  0  0  0  0  0  0  0  0
   -1.8930   -5.7520   -1.0760 O   0  0  0  0  0  0  0  0  0  0  0  0
   -3.5280   -4.1890   -0.3690 C   0  0  0  0  0  0  0  0  0  0  0  0
   -4.5230   -3.9460    0.4950 C   0  0  0  0  0  0  0  0  0  0  0  0
   -4.9170   -4.8680    1.4610 O   0  0  0  0  0  0  0  0  0  0  0  0
   -5.2300   -2.6480    0.4190 C   0  0  0  0  0  0  0  0  0  0  0  0
   -4.8150   -1.6010    1.2650 C   0  0  0  0  0  0  0  0  0  0  0  0
   -5.4500   -0.3580    1.2260 C   0  0  0  0  0  0  0  0  0  0  0  0
   -6.5210   -0.1620    0.3570 C   0  0  0  0  0  0  0  0  0  0  0  0
   -6.9550   -1.1910   -0.4790 C   0  0  0  0  0  0  0  0  0  0  0  0
   -6.3160   -2.4350   -0.4400 C   0  0  0  0  0  0  0  0  0  0  0  0
   -7.3040    1.4190    0.2810 S   0  0  0  0  0  0  0  0  0  0  0  0
   -6.9070    2.0730   -0.9460 O   0  0  0  0  0  0  0  0  0  0  0  0
   -7.1710    2.0610    1.5700 O   0  0  0  0  0  0  0  0  0  0  0  0
   -8.9240    0.9850    0.1070 C   0  0  0  0  0  0  0  0  0  0  0  0
   -3.1770   -3.2490   -1.3020 O   0  0  0  0  0  0  0  0  0  0  0  0
   -2.2190   -2.3310   -0.9620 C   0  0  0  0  0  0  0  0  0  0  0  0
   -2.5910   -1.1200   -0.3650 C   0  0  0  0  0  0  0  0  0  0  0  0
   -1.6120   -0.1820   -0.0170 C   0  0  0  0  0  0  0  0  0  0  0  0
   -0.2620   -0.4540   -0.2650 C   0  0  0  0  0  0  0  0  0  0  0  0
    0.9550    0.7130    0.1680 Cl  0  0  0  0  0  0  0  0  0  0  0  0
    0.1100   -1.6640   -0.8620 C   0  0  0  0  0  0  0  0  0  0  0  0
   -0.8690   -2.6030   -1.2100 C   0  0  0  0  0  0  0  0  0  0  0  0
   -0.4060   -4.1080   -1.9510 Cl  0  0  0  0  0  0  0  0  0  0  0  0
   -3.8650   -7.6900    2.9150 H   0  0  0  0  0  0  0  0  0  0  0  0
   -5.4910   -7.7220    2.2010 H   0  0  0  0  0  0  0  0  0  0  0  0
   -5.1000   -6.5400    3.4680 H   0  0  0  0  0  0  0  0  0  0  0  0
   -2.7800   -7.3970    0.8340 H   0  0  0  0  0  0  0  0  0  0  0  0
   -3.9970   -1.7610    1.9510 H   0  0  0  0  0  0  0  0  0  0  0  0
   -5.1130    0.4450    1.8650 H   0  0  0  0  0  0  0  0  0  0  0  0
   -7.7820   -1.0280   -1.1540 H   0  0  0  0  0  0  0  0  0  0  0  0
   -6.6620   -3.2360   -1.0760 H   0  0  0  0  0  0  0  0  0  0  0  0
   -9.5640    1.8020    0.4340 H   0  0  0  0  0  0  0  0  0  0  0  0
   -9.1000    0.1570    0.7900 H   0  0  0  0  0  0  0  0  0  0  0  0
   -9.0390    0.7250   -0.9430 H   0  0  0  0  0  0  0  0  0  0  0  0
   -3.6330   -0.9100   -0.1730 H   0  0  0  0  0  0  0  0  0  0  0  0
   -1.8990    0.7520    0.4440 H   0  0  0  0  0  0  0  0  0  0  0  0
    1.1520   -1.8740   -1.0530 H   0  0  0  0  0  0  0  0  0  0  0  0
  1 28  1  0  0  0  0
  1 29  1  0  0  0  0
  1 30  1  0  0  0  0
  1  2  1  0  0  0  0
  2  3  2  0  0  0  0
  3 31  1  0  0  0  0
  3  4  1  0  0  0  0
  4  5  2  0  0  0  0
  4  6  1  0  0  0  0
  6  7  2  0  0  0  0
  7  8  1  0  0  0  0
  8  2  1  0  0  0  0
  7  9  1  0  0  0  0
  9 10  2  0  0  0  0
 10 32  1  0  0  0  0
 10 11  1  0  0  0  0
 11 33  1  0  0  0  0
 11 12  2  0  0  0  0
 12 13  1  0  0  0  0
 13 34  1  0  0  0  0
 13 14  2  0  0  0  0
 14  9  1  0  0  0  0
 14 35  1  0  0  0  0
 12 15  1  0  0  0  0
 15 16  2  0  0  0  0
 15 17  2  0  0  0  0
 15 18  1  0  0  0  0
 18 36  1  0  0  0  0
 18 37  1  0  0  0  0
 18 38  1  0  0  0  0
  6 19  1  0  0  0  0
 19 20  1  0  0  0  0
 20 21  2  0  0  0  0
 21 39  1  0  0  0  0
 21 22  1  0  0  0  0
 22 40  1  0  0  0  0
 22 23  2  0  0  0  0
 23 24  1  0  0  0  0
 23 25  1  0  0  0  0
 25 41  1  0  0  0  0
 25 26  2  0  0  0  0
 26 20  1  0  0  0  0
 26 27  1  0  0  0  0
M  END
>  <LOGBIO>
5.4700

>  <PRED_LOGBIO>
6.3700

>  <XV_RES>
-1.2320

>  <WHL_TMPL>
3

>  <ANCH>
27-34;18-16

$$$$
ROW56
  -MTS-   01071501003D 0   0.00000     0.00000     0

 39 42  0  0  0  0  0  0  0  0999 V2000
   -3.4940  -10.4950    6.2320 N   0  0  0  0  0  0  0  0  0  0  0  0
   -2.2240  -10.3190    5.0400 S   0  0  0  0  0  0  0  0  0  0  0  0
   -0.9840  -10.0570    5.7010 O   0  0  0  0  0  0  0  0  0  0  0  0
   -2.1140  -11.5250    4.2800 O   0  0  0  0  0  0  0  0  0  0  0  0
   -2.6280   -8.9200    3.9150 C   0  0  0  0  0  0  0  0  0  0  0  0
   -2.1950   -7.6260    4.2250 C   0  0  0  0  0  0  0  0  0  0  0  0
   -2.5020   -6.5610    3.3690 C   0  0  0  0  0  0  0  0  0  0  0  0
   -3.2430   -6.7910    2.2040 C   0  0  0  0  0  0  0  0  0  0  0  0
   -3.6760   -8.0860    1.8940 C   0  0  0  0  0  0  0  0  0  0  0  0
   -3.3690   -9.1500    2.7500 C   0  0  0  0  0  0  0  0  0  0  0  0
   -3.5530   -5.7160    1.3390 N   0  0  0  0  0  0  0  0  0  0  0  0
   -2.7030   -5.1880    0.2890 N   0  0  0  0  0  0  0  0  0  0  0  0
   -3.3440   -4.1900   -0.2930 C   0  0  0  0  0  0  0  0  0  0  0  0
   -4.6520   -4.0490    0.3840 C   0  0  0  0  0  0  0  0  0  0  0  0
   -6.0610   -2.9900    0.2220 S   0  0  0  0  0  0  0  0  0  0  0  0
   -7.5080   -3.8520    0.9110 C   0  0  0  0  0  0  0  0  0  0  0  0
   -7.1400   -4.7470    2.0710 C   0  0  0  0  0  0  0  0  0  0  0  0
   -8.1490   -5.0640    2.9880 C   0  0  0  0  0  0  0  0  0  0  0  0
   -7.8550   -5.8500    4.1080 C   0  0  0  0  0  0  0  0  0  0  0  0
   -8.8290   -6.1550    4.9930 F   0  0  0  0  0  0  0  0  0  0  0  0
   -6.5520   -6.3200    4.3120 C   0  0  0  0  0  0  0  0  0  0  0  0
   -6.2690   -7.0780    5.3920 F   0  0  0  0  0  0  0  0  0  0  0  0
   -5.5430   -6.0030    3.3950 C   0  0  0  0  0  0  0  0  0  0  0  0
   -5.8370   -5.2170    2.2740 C   0  0  0  0  0  0  0  0  0  0  0  0
   -4.7110   -4.9840    1.3420 C   0  0  0  0  0  0  0  0  0  0  0  0
   -2.8350   -3.3490   -1.4390 C   0  0  0  0  0  0  0  0  0  0  0  0
   -1.7090   -2.7410   -1.0770 F   0  0  0  0  0  0  0  0  0  0  0  0
   -3.7480   -2.4360   -1.7590 F   0  0  0  0  0  0  0  0  0  0  0  0
   -2.5990   -4.1280   -2.4910 F   0  0  0  0  0  0  0  0  0  0  0  0
   -4.2880   -9.8710    6.2190 H   0  0  0  0  0  0  0  0  0  0  0  0
   -3.4320  -11.2200    6.9320 H   0  0  0  0  0  0  0  0  0  0  0  0
   -1.6230   -7.4480    5.1240 H   0  0  0  0  0  0  0  0  0  0  0  0
   -2.1680   -5.5620    3.6080 H   0  0  0  0  0  0  0  0  0  0  0  0
   -4.2470   -8.2640    0.9950 H   0  0  0  0  0  0  0  0  0  0  0  0
   -3.7030  -10.1490    2.5110 H   0  0  0  0  0  0  0  0  0  0  0  0
   -7.8730   -4.5090    0.1250 H   0  0  0  0  0  0  0  0  0  0  0  0
   -8.1810   -3.0720    1.2600 H   0  0  0  0  0  0  0  0  0  0  0  0
   -9.1550   -4.7020    2.8310 H   0  0  0  0  0  0  0  0  0  0  0  0
   -4.5380   -6.3650    3.5510 H   0  0  0  0  0  0  0  0  0  0  0  0
  1 30  1  0  0  0  0
  1 31  1  0  0  0  0
  1  2  1  0  0  0  0
  2  3  2  0  0  0  0
  2  4  2  0  0  0  0
  2  5  1  0  0  0  0
  5  6  2  0  0  0  0
  6 32  1  0  0  0  0
  6  7  1  0  0  0  0
  7 33  1  0  0  0  0
  7  8  2  0  0  0  0
  8  9  1  0  0  0  0
  9 34  1  0  0  0  0
  9 10  2  0  0  0  0
 10  5  1  0  0  0  0
 10 35  1  0  0  0  0
  8 11  1  0  0  0  0
 11 12  1  0  0  0  0
 12 13  2  0  0  0  0
 13 14  1  0  0  0  0
 14 15  1  0  0  0  0
 15 16  1  0  0  0  0
 16 36  1  0  0  0  0
 16 37  1  0  0  0  0
 16 17  1  0  0  0  0
 17 18  1  0  0  0  0
 18 38  1  0  0  0  0
 18 19  2  0  0  0  0
 19 20  1  0  0  0  0
 19 21  1  0  0  0  0
 21 22  1  0  0  0  0
 21 23  2  0  0  0  0
 23 39  1  0  0  0  0
 23 24  1  0  0  0  0
 24 17  2  0  0  0  0
 24 25  1  0  0  0  0
 25 11  1  0  0  0  0
 25 14  2  0  0  0  0
 13 26  1  0  0  0  0
 26 27  1  0  0  0  0
 26 28  1  0  0  0  0
 26 29  1  0  0  0  0
M  END
>  <LOGBIO>
8.2200

>  <PRED_LOGBIO>
7.1400

>  <XV_RES>
1.4170

>  <WHL_TMPL>
3

>  <ANCH>
7-12;34-35

$$$$
ROW57
  -MTS-   01071501003D 0   0.00000     0.00000     0

 51 54  0  0  0  0  0  0  0  0999 V2000
   -8.9240    0.9850    0.1070 C   0  0  0  0  0  0  0  0  0  0  0  0
   -7.3040    1.4190    0.2810 S   0  0  0  0  0  0  0  0  0  0  0  0
   -6.9070    2.0730   -0.9460 O   0  0  0  0  0  0  0  0  0  0  0  0
   -7.1710    2.0610    1.5700 O   0  0  0  0  0  0  0  0  0  0  0  0
   -6.5210   -0.1620    0.3570 C   0  0  0  0  0  0  0  0  0  0  0  0
   -5.4500   -0.3580    1.2260 C   0  0  0  0  0  0  0  0  0  0  0  0
   -4.8150   -1.6010    1.2650 C   0  0  0  0  0  0  0  0  0  0  0  0
   -5.2300   -2.6480    0.4190 C   0  0  0  0  0  0  0  0  0  0  0  0
   -6.3160   -2.4350   -0.4400 C   0  0  0  0  0  0  0  0  0  0  0  0
   -6.9550   -1.1910   -0.4790 C   0  0  0  0  0  0  0  0  0  0  0  0
   -4.5230   -3.9460    0.4950 C   0  0  0  0  0  0  0  0  0  0  0  0
   -3.5230   -4.2270   -0.3510 C   0  0  0  0  0  0  0  0  0  0  0  0
   -3.1420   -3.3130   -1.2980 O   0  0  0  0  0  0  0  0  0  0  0  0
   -2.1710   -2.4070   -0.9640 C   0  0  0  0  0  0  0  0  0  0  0  0
   -0.8230   -2.7100   -1.1910 C   0  0  0  0  0  0  0  0  0  0  0  0
    0.1700   -1.7840   -0.8490 C   0  0  0  0  0  0  0  0  0  0  0  0
   -0.1860   -0.5550   -0.2810 C   0  0  0  0  0  0  0  0  0  0  0  0
    0.7720    0.3380    0.0490 F   0  0  0  0  0  0  0  0  0  0  0  0
   -1.5340   -0.2520   -0.0540 C   0  0  0  0  0  0  0  0  0  0  0  0
   -2.5260   -1.1780   -0.3960 C   0  0  0  0  0  0  0  0  0  0  0  0
   -2.8310   -5.5330   -0.2560 C   0  0  0  0  0  0  0  0  0  0  0  0
   -1.9120   -5.7980   -1.0290 O   0  0  0  0  0  0  0  0  0  0  0  0
   -3.2010   -6.4190    0.6640 N   0  0  0  0  0  0  0  0  0  0  0  0
   -2.5090   -7.7130    0.7530 C   0  0  0  0  0  0  0  0  0  0  0  0
   -3.2060   -8.7180   -0.1340 C   0  0  0  0  0  0  0  0  0  0  0  0
   -4.2440   -9.5030    0.3800 C   0  0  0  0  0  0  0  0  0  0  0  0
   -4.8900  -10.4350   -0.4420 C   0  0  0  0  0  0  0  0  0  0  0  0
   -4.4970  -10.5810   -1.7780 C   0  0  0  0  0  0  0  0  0  0  0  0
   -3.4580   -9.7950   -2.2920 C   0  0  0  0  0  0  0  0  0  0  0  0
   -2.8120   -8.8640   -1.4700 C   0  0  0  0  0  0  0  0  0  0  0  0
   -4.2840   -6.1160    1.5800 N   0  0  0  0  0  0  0  0  0  0  0  0
   -4.9090   -4.9560    1.5060 C   0  0  0  0  0  0  0  0  0  0  0  0
   -9.5640    1.8020    0.4340 H   0  0  0  0  0  0  0  0  0  0  0  0
   -9.1000    0.8580   -0.9590 H   0  0  0  0  0  0  0  0  0  0  0  0
   -9.0390    0.0720    0.6870 H   0  0  0  0  0  0  0  0  0  0  0  0
   -5.1130    0.4450    1.8650 H   0  0  0  0  0  0  0  0  0  0  0  0
   -3.9970   -1.7610    1.9510 H   0  0  0  0  0  0  0  0  0  0  0  0
   -6.6620   -3.2360   -1.0760 H   0  0  0  0  0  0  0  0  0  0  0  0
   -7.7820   -1.0280   -1.1540 H   0  0  0  0  0  0  0  0  0  0  0  0
   -0.5490   -3.6580   -1.6290 H   0  0  0  0  0  0  0  0  0  0  0  0
    1.2090   -2.0170   -1.0240 H   0  0  0  0  0  0  0  0  0  0  0  0
   -1.8080    0.6960    0.3850 H   0  0  0  0  0  0  0  0  0  0  0  0
   -3.5660   -0.9440   -0.2210 H   0  0  0  0  0  0  0  0  0  0  0  0
   -2.5270   -8.0640    1.7820 H   0  0  0  0  0  0  0  0  0  0  0  0
   -1.4780   -7.5960    0.4270 H   0  0  0  0  0  0  0  0  0  0  0  0
   -4.5480   -9.3910    1.4100 H   0  0  0  0  0  0  0  0  0  0  0  0
   -5.6910  -11.0410   -0.0460 H   0  0  0  0  0  0  0  0  0  0  0  0
   -4.9940  -11.2990   -2.4120 H   0  0  0  0  0  0  0  0  0  0  0  0
   -3.1540   -9.9080   -3.3220 H   0  0  0  0  0  0  0  0  0  0  0  0
   -2.0110   -8.2580   -1.8660 H   0  0  0  0  0  0  0  0  0  0  0  0
   -5.7140   -4.7400    2.1930 H   0  0  0  0  0  0  0  0  0  0  0  0
  1 33  1  0  0  0  0
  1 34  1  0  0  0  0
  1 35  1  0  0  0  0
  1  2  1  0  0  0  0
  2  3  2  0  0  0  0
  2  4  2  0  0  0  0
  2  5  1  0  0  0  0
  5  6  2  0  0  0  0
  6 36  1  0  0  0  0
  6  7  1  0  0  0  0
  7 37  1  0  0  0  0
  7  8  2  0  0  0  0
  8  9  1  0  0  0  0
  9 38  1  0  0  0  0
  9 10  2  0  0  0  0
 10  5  1  0  0  0  0
 10 39  1  0  0  0  0
  8 11  1  0  0  0  0
 11 12  2  0  0  0  0
 12 13  1  0  0  0  0
 13 14  1  0  0  0  0
 14 15  2  0  0  0  0
 15 40  1  0  0  0  0
 15 16  1  0  0  0  0
 16 41  1  0  0  0  0
 16 17  2  0  0  0  0
 17 18  1  0  0  0  0
 17 19  1  0  0  0  0
 19 42  1  0  0  0  0
 19 20  2  0  0  0  0
 20 14  1  0  0  0  0
 20 43  1  0  0  0  0
 12 21  1  0  0  0  0
 21 22  2  0  0  0  0
 21 23  1  0  0  0  0
 23 24  1  0  0  0  0
 24 44  1  0  0  0  0
 24 45  1  0  0  0  0
 24 25  1  0  0  0  0
 25 26  2  0  0  0  0
 26 46  1  0  0  0  0
 26 27  1  0  0  0  0
 27 47  1  0  0  0  0
 27 28  2  0  0  0  0
 28 48  1  0  0  0  0
 28 29  1  0  0  0  0
 29 49  1  0  0  0  0
 29 30  2  0  0  0  0
 30 25  1  0  0  0  0
 30 50  1  0  0  0  0
 23 31  1  0  0  0  0
 31 32  2  0  0  0  0
 32 11  1  0  0  0  0
 32 51  1  0  0  0  0
M  END
>  <LOGBIO>
7.7000

>  <PRED_LOGBIO>
7.3900

>  <XV_RES>
0.3970

>  <WHL_TMPL>
3

>  <ANCH>
27-34;8-9

$$$$
ROW58
  -MTS-   01071501003D 0   0.00000     0.00000     0

 58 60  0  0  1  0  0  0  0  0999 V2000
    7.3720   -5.5900    5.2260 C   0  0  0  0  0  0  0  0  0  0  0  0
    7.4240   -5.5970    3.8050 O   0  0  0  0  0  0  0  0  0  0  0  0
    8.1290   -4.5890    3.2050 C   0  0  0  0  0  0  0  0  0  0  0  0
    7.7710   -3.2340    3.1860 C   0  0  0  0  0  0  0  0  0  0  0  0
    8.5750   -2.2840    2.5360 C   0  0  0  0  0  0  0  0  0  0  0  0
    9.7270   -2.7030    1.8780 C   0  0  0  0  0  0  0  0  0  0  0  0
   10.1120   -4.0250    1.9280 C   0  0  0  0  0  0  0  0  0  0  0  0
    9.3120   -4.9900    2.5830 C   0  0  0  0  0  0  0  0  0  0  0  0
   11.3520   -4.0650    1.2660 C   0  0  0  0  0  0  0  0  0  0  0  0
   12.1000   -5.3530    1.0920 C   0  0  0  0  0  0  0  0  0  0  0  0
   11.9830   -5.8720   -0.3410 C   0  0  0  0  0  0  0  0  0  0  0  0
   12.8640   -5.4450   -1.1430 O   0  0  0  0  0  0  0  0  0  0  0  0
   11.0490   -6.7010   -0.5450 N   0  0  0  0  0  0  0  0  0  0  0  0
   10.8460   -7.2640   -1.8880 C   0  0  1  0  0  0  0  0  0  0  0  0
   10.5590   -6.1340   -2.8760 C   0  0  0  0  0  0  0  0  0  0  0  0
   10.3620   -6.6820   -4.1820 O   0  0  0  0  0  0  0  0  0  0  0  0
    9.6630   -8.2300   -1.8610 C   0  0  0  0  0  0  0  0  0  0  0  0
    9.4520   -8.8150   -3.2550 C   0  0  0  0  0  0  0  0  0  0  0  0
    9.9490   -9.3590   -0.8750 C   0  0  0  0  0  0  0  0  0  0  0  0
   11.7660   -2.7930    0.8180 C   0  0  0  0  0  0  0  0  0  0  0  0
   12.9940   -2.3540    0.1100 C   0  0  0  0  0  0  0  0  0  0  0  0
   10.6810   -1.9580    1.1730 N   0  0  0  0  0  0  0  0  0  0  0  0
   10.5830   -0.5860    0.8310 C   0  0  0  0  0  0  0  0  0  0  0  0
   11.6270    0.0370    0.6450 O   0  0  0  0  0  0  0  0  0  0  0  0
    9.3240    0.1630    0.6300 C   0  0  0  0  0  0  0  0  0  0  0  0
    8.3950   -0.2560   -0.3300 C   0  0  0  0  0  0  0  0  0  0  0  0
    7.2230    0.4800   -0.5240 C   0  0  0  0  0  0  0  0  0  0  0  0
    6.9950    1.6330    0.2280 C   0  0  0  0  0  0  0  0  0  0  0  0
    5.5490    2.5360   -0.0130 Cl  0  0  0  0  0  0  0  0  0  0  0  0
    7.9310    2.0650    1.1680 C   0  0  0  0  0  0  0  0  0  0  0  0
    9.1040    1.3330    1.3650 C   0  0  0  0  0  0  0  0  0  0  0  0
    6.3360   -5.5880    5.5590 H   0  0  0  0  0  0  0  0  0  0  0  0
    7.8060   -6.5310    5.5590 H   0  0  0  0  0  0  0  0  0  0  0  0
    7.9300   -4.7200    5.5670 H   0  0  0  0  0  0  0  0  0  0  0  0
    6.8640   -2.9160    3.6780 H   0  0  0  0  0  0  0  0  0  0  0  0
    8.3020   -1.2390    2.5470 H   0  0  0  0  0  0  0  0  0  0  0  0
    9.6140   -6.0270    2.6020 H   0  0  0  0  0  0  0  0  0  0  0  0
   11.6030   -6.0850    1.7250 H   0  0  0  0  0  0  0  0  0  0  0  0
   13.1520   -5.1740    1.3040 H   0  0  0  0  0  0  0  0  0  0  0  0
   10.4430   -6.9760    0.2150 H   0  0  0  0  0  0  0  0  0  0  0  0
   11.7430   -7.7970   -2.1970 H   0  0  0  0  0  0  0  0  0  0  0  0
   11.4020   -5.4460   -2.8940 H   0  0  0  0  0  0  0  0  0  0  0  0
    9.6630   -5.6010   -2.5670 H   0  0  0  0  0  0  0  0  0  0  0  0
   10.1780   -5.9820   -4.8280 H   0  0  0  0  0  0  0  0  0  0  0  0
    8.7660   -7.6970   -1.5520 H   0  0  0  0  0  0  0  0  0  0  0  0
   10.3490   -9.3480   -3.5640 H   0  0  0  0  0  0  0  0  0  0  0  0
    8.6100   -9.5030   -3.2370 H   0  0  0  0  0  0  0  0  0  0  0  0
    9.2480   -8.0100   -3.9590 H   0  0  0  0  0  0  0  0  0  0  0  0
   10.8460   -9.8920   -1.1840 H   0  0  0  0  0  0  0  0  0  0  0  0
    9.1070  -10.0470   -0.8560 H   0  0  0  0  0  0  0  0  0  0  0  0
   10.0990   -8.9420    0.1190 H   0  0  0  0  0  0  0  0  0  0  0  0
   12.7270   -1.7980   -0.7860 H   0  0  0  0  0  0  0  0  0  0  0  0
   13.5020   -3.2570   -0.2220 H   0  0  0  0  0  0  0  0  0  0  0  0
   13.5750   -1.7700    0.8200 H   0  0  0  0  0  0  0  0  0  0  0  0
    8.5830   -1.1430   -0.9170 H   0  0  0  0  0  0  0  0  0  0  0  0
    6.4960    0.1570   -1.2540 H   0  0  0  0  0  0  0  0  0  0  0  0
    7.7490    2.9620    1.7410 H   0  0  0  0  0  0  0  0  0  0  0  0
    9.8380    1.6690    2.0820 H   0  0  0  0  0  0  0  0  0  0  0  0
  1 32  1  0  0  0  0
  1 33  1  0  0  0  0
  1 34  1  0  0  0  0
  1  2  1  0  0  0  0
  2  3  1  0  0  0  0
  3  4  2  0  0  0  0
  4 35  1  0  0  0  0
  4  5  1  0  0  0  0
  5 36  1  0  0  0  0
  5  6  2  0  0  0  0
  6  7  1  0  0  0  0
  7  8  2  0  0  0  0
  8  3  1  0  0  0  0
  8 37  1  0  0  0  0
  7  9  1  0  0  0  0
  9 10  1  0  0  0  0
 10 38  1  0  0  0  0
 10 39  1  0  0  0  0
 10 11  1  0  0  0  0
 11 12  2  0  0  0  0
 11 13  1  0  0  0  0
 13 40  1  0  0  0  0
 13 14  1  0  0  0  0
 14 41  1  0  0  0  0
 14 15  1  0  0  0  0
 15 42  1  0  0  0  0
 15 43  1  0  0  0  0
 15 16  1  0  0  0  0
 16 44  1  0  0  0  0
 14 17  1  0  0  0  0
 17 45  1  0  0  0  0
 17 18  1  0  0  0  0
 18 46  1  0  0  0  0
 18 47  1  0  0  0  0
 18 48  1  0  0  0  0
 17 19  1  0  0  0  0
 19 49  1  0  0  0  0
 19 50  1  0  0  0  0
 19 51  1  0  0  0  0
  9 20  2  0  0  0  0
 20 21  1  0  0  0  0
 21 52  1  0  0  0  0
 21 53  1  0  0  0  0
 21 54  1  0  0  0  0
 20 22  1  0  0  0  0
 22  6  1  0  0  0  0
 22 23  1  0  0  0  0
 23 24  2  0  0  0  0
 23 25  1  0  0  0  0
 25 26  2  0  0  0  0
 26 55  1  0  0  0  0
 26 27  1  0  0  0  0
 27 56  1  0  0  0  0
 27 28  2  0  0  0  0
 28 29  1  0  0  0  0
 28 30  1  0  0  0  0
 30 57  1  0  0  0  0
 30 31  2  0  0  0  0
 31 25  1  0  0  0  0
 31 58  1  0  0  0  0
M  END
>  <LOGBIO>
6.9600

>  <PRED_LOGBIO>
6.4100

>  <XV_RES>
0.6230

>  <WHL_TMPL>
1

>  <ANCH>
36-37;40-41

$$$$
ROW59
  -MTS-   01071501003D 0   0.00000     0.00000     0

 45 47  0  0  0  0  0  0  0  0999 V2000
  -10.8440   -6.9440    1.0310 C   0  0  0  0  0  0  0  0  0  0  0  0
   -9.4880   -6.3750    1.3700 C   0  0  0  0  0  0  0  0  0  0  0  0
   -9.2160   -5.0150    1.1760 C   0  0  0  0  0  0  0  0  0  0  0  0
   -7.9490   -4.5150    1.4990 C   0  0  0  0  0  0  0  0  0  0  0  0
   -6.9850   -5.3930    2.0090 C   0  0  0  0  0  0  0  0  0  0  0  0
   -5.7390   -4.9230    2.3310 O   0  0  0  0  0  0  0  0  0  0  0  0
   -4.7750   -4.9390    1.3590 C   0  0  0  0  0  0  0  0  0  0  0  0
   -4.5230   -3.9460    0.4950 C   0  0  0  0  0  0  0  0  0  0  0  0
   -5.2300   -2.6480    0.4190 C   0  0  0  0  0  0  0  0  0  0  0  0
   -4.8150   -1.6010    1.2650 C   0  0  0  0  0  0  0  0  0  0  0  0
   -5.4500   -0.3580    1.2260 C   0  0  0  0  0  0  0  0  0  0  0  0
   -6.5210   -0.1620    0.3570 C   0  0  0  0  0  0  0  0  0  0  0  0
   -6.9550   -1.1910   -0.4790 C   0  0  0  0  0  0  0  0  0  0  0  0
   -6.3160   -2.4350   -0.4400 C   0  0  0  0  0  0  0  0  0  0  0  0
   -7.3040    1.4190    0.2810 S   0  0  0  0  0  0  0  0  0  0  0  0
   -6.9070    2.0730   -0.9460 O   0  0  0  0  0  0  0  0  0  0  0  0
   -7.1710    2.0610    1.5700 O   0  0  0  0  0  0  0  0  0  0  0  0
   -8.9240    0.9850    0.1070 C   0  0  0  0  0  0  0  0  0  0  0  0
   -3.3840   -4.3980   -0.3880 C   0  0  0  0  0  0  0  0  0  0  0  0
   -3.8440   -4.4520   -1.8420 C   0  0  0  0  0  0  0  0  0  0  0  0
   -2.1930   -3.4590   -0.2200 C   0  0  0  0  0  0  0  0  0  0  0  0
   -3.0370   -5.7100    0.0620 O   0  0  0  0  0  0  0  0  0  0  0  0
   -3.8400   -6.0540    1.0910 C   0  0  0  0  0  0  0  0  0  0  0  0
   -3.8020   -7.1110    1.6990 O   0  0  0  0  0  0  0  0  0  0  0  0
   -7.2730   -6.6900    2.1840 N   0  0  0  0  0  0  0  0  0  0  0  0
   -8.4770   -7.1960    1.8840 C   0  0  0  0  0  0  0  0  0  0  0  0
  -10.7370   -7.9850    0.7340 H   0  0  0  0  0  0  0  0  0  0  0  0
  -11.4920   -6.8810    1.9020 H   0  0  0  0  0  0  0  0  0  0  0  0
  -11.2810   -6.3770    0.2120 H   0  0  0  0  0  0  0  0  0  0  0  0
   -9.9770   -4.3580    0.7810 H   0  0  0  0  0  0  0  0  0  0  0  0
   -7.7190   -3.4700    1.3570 H   0  0  0  0  0  0  0  0  0  0  0  0
   -3.9970   -1.7610    1.9510 H   0  0  0  0  0  0  0  0  0  0  0  0
   -5.1130    0.4450    1.8650 H   0  0  0  0  0  0  0  0  0  0  0  0
   -7.7820   -1.0280   -1.1540 H   0  0  0  0  0  0  0  0  0  0  0  0
   -6.6620   -3.2360   -1.0760 H   0  0  0  0  0  0  0  0  0  0  0  0
   -9.5640    1.8020    0.4340 H   0  0  0  0  0  0  0  0  0  0  0  0
   -9.1000    0.1570    0.7900 H   0  0  0  0  0  0  0  0  0  0  0  0
   -9.0390    0.7250   -0.9430 H   0  0  0  0  0  0  0  0  0  0  0  0
   -4.9070   -4.6820   -1.8780 H   0  0  0  0  0  0  0  0  0  0  0  0
   -3.6650   -3.4890   -2.3150 H   0  0  0  0  0  0  0  0  0  0  0  0
   -3.2880   -5.2250   -2.3700 H   0  0  0  0  0  0  0  0  0  0  0  0
   -1.6270   -3.4220   -1.1480 H   0  0  0  0  0  0  0  0  0  0  0  0
   -1.5530   -3.8240    0.5810 H   0  0  0  0  0  0  0  0  0  0  0  0
   -2.5500   -2.4610    0.0270 H   0  0  0  0  0  0  0  0  0  0  0  0
   -8.6700   -8.2470    2.0390 H   0  0  0  0  0  0  0  0  0  0  0  0
  1 27  1  0  0  0  0
  1 28  1  0  0  0  0
  1 29  1  0  0  0  0
  1  2  1  0  0  0  0
  2  3  2  0  0  0  0
  3 30  1  0  0  0  0
  3  4  1  0  0  0  0
  4 31  1  0  0  0  0
  4  5  2  0  0  0  0
  5  6  1  0  0  0  0
  6  7  1  0  0  0  0
  7  8  2  0  0  0  0
  8  9  1  0  0  0  0
  9 10  2  0  0  0  0
 10 32  1  0  0  0  0
 10 11  1  0  0  0  0
 11 33  1  0  0  0  0
 11 12  2  0  0  0  0
 12 13  1  0  0  0  0
 13 34  1  0  0  0  0
 13 14  2  0  0  0  0
 14  9  1  0  0  0  0
 14 35  1  0  0  0  0
 12 15  1  0  0  0  0
 15 16  2  0  0  0  0
 15 17  2  0  0  0  0
 15 18  1  0  0  0  0
 18 36  1  0  0  0  0
 18 37  1  0  0  0  0
 18 38  1  0  0  0  0
  8 19  1  0  0  0  0
 19 20  1  0  0  0  0
 20 39  1  0  0  0  0
 20 40  1  0  0  0  0
 20 41  1  0  0  0  0
 19 21  1  0  0  0  0
 21 42  1  0  0  0  0
 21 43  1  0  0  0  0
 21 44  1  0  0  0  0
 19 22  1  0  0  0  0
 22 23  1  0  0  0  0
 23  7  1  0  0  0  0
 23 24  2  0  0  0  0
  5 25  1  0  0  0  0
 25 26  2  0  0  0  0
 26  2  1  0  0  0  0
 26 45  1  0  0  0  0
M  END
>  <LOGBIO>
6.8200

>  <PRED_LOGBIO>
5.9100

>  <XV_RES>
1.1780

>  <WHL_TMPL>
3

>  <ANCH>
27-34;19-17

$$$$
ROW60
  -MTS-   01071501003D 0   0.00000     0.00000     0

 42 43  0  0  0  0  0  0  0  0999 V2000
    0.1460   11.3180    0.0010 C   0  0  0  0  0  0  0  0  0  0  0  0
   -0.6340   10.3290    0.8630 C   0  0  0  0  0  0  0  0  0  0  0  0
   -0.4620    8.9190    0.3020 C   0  0  0  0  0  0  0  0  0  0  0  0
   -1.2420    7.9280    1.1640 C   0  0  0  0  0  0  0  0  0  0  0  0
   -1.0700    6.5180    0.6030 C   0  0  0  0  0  0  0  0  0  0  0  0
   -1.8510    5.5270    1.4660 C   0  0  0  0  0  0  0  0  0  0  0  0
   -1.6800    4.1330    0.9120 C   0  0  0  0  0  0  0  0  0  0  0  0
   -0.6760    3.2370    1.2700 O   0  0  0  0  0  0  0  0  0  0  0  0
   -0.8540    2.0610    0.5450 C   0  0  0  0  0  0  0  0  0  0  0  0
   -1.9290    2.2010   -0.2440 C   0  0  0  0  0  0  0  0  0  0  0  0
   -2.4700    3.5570   -0.0040 C   0  0  0  0  0  0  0  0  0  0  0  0
    0.0010    0.8560    0.6310 C   0  0  0  0  0  0  0  0  0  0  0  0
   -0.3930   -0.2840    1.3480 C   0  0  0  0  0  0  0  0  0  0  0  0
    0.4120   -1.4210    1.4300 C   0  0  0  0  0  0  0  0  0  0  0  0
    1.6560   -1.4560    0.7910 C   0  0  0  0  0  0  0  0  0  0  0  0
    2.4540   -2.5670    0.8660 O   0  0  0  0  0  0  0  0  0  0  0  0
    2.0650   -0.3250    0.0720 C   0  0  0  0  0  0  0  0  0  0  0  0
    3.2790   -0.3310   -0.5630 O   0  0  0  0  0  0  0  0  0  0  0  0
    4.4200    0.1290    0.1660 C   0  0  0  0  0  0  0  0  0  0  0  0
    1.2510    0.8110   -0.0070 C   0  0  0  0  0  0  0  0  0  0  0  0
    1.2010   11.0520    0.0080 H   0  0  0  0  0  0  0  0  0  0  0  0
    0.0230   12.3230    0.4000 H   0  0  0  0  0  0  0  0  0  0  0  0
   -0.2300   11.2850   -1.0200 H   0  0  0  0  0  0  0  0  0  0  0  0
   -0.2580   10.3620    1.8830 H   0  0  0  0  0  0  0  0  0  0  0  0
   -1.6890   10.5960    0.8560 H   0  0  0  0  0  0  0  0  0  0  0  0
   -0.8370    8.8860   -0.7190 H   0  0  0  0  0  0  0  0  0  0  0  0
    0.5930    8.6520    0.3080 H   0  0  0  0  0  0  0  0  0  0  0  0
   -0.8670    7.9610    2.1850 H   0  0  0  0  0  0  0  0  0  0  0  0
   -2.2970    8.1950    1.1580 H   0  0  0  0  0  0  0  0  0  0  0  0
   -1.4460    6.4850   -0.4170 H   0  0  0  0  0  0  0  0  0  0  0  0
   -0.0150    6.2510    0.6100 H   0  0  0  0  0  0  0  0  0  0  0  0
   -1.4750    5.5600    2.4870 H   0  0  0  0  0  0  0  0  0  0  0  0
   -2.9050    5.7940    1.4590 H   0  0  0  0  0  0  0  0  0  0  0  0
   -2.3250    1.4630   -0.9260 H   0  0  0  0  0  0  0  0  0  0  0  0
   -3.3350    3.9980   -0.4770 H   0  0  0  0  0  0  0  0  0  0  0  0
   -1.3480   -0.2810    1.8520 H   0  0  0  0  0  0  0  0  0  0  0  0
    0.0720   -2.2790    1.9900 H   0  0  0  0  0  0  0  0  0  0  0  0
    2.4670   -3.0430    0.0210 H   0  0  0  0  0  0  0  0  0  0  0  0
    4.5600   -0.4900    1.0500 H   0  0  0  0  0  0  0  0  0  0  0  0
    5.3040    0.0650   -0.4650 H   0  0  0  0  0  0  0  0  0  0  0  0
    4.2640    1.1630    0.4680 H   0  0  0  0  0  0  0  0  0  0  0  0
    1.5910    1.6690   -0.5690 H   0  0  0  0  0  0  0  0  0  0  0  0
  1 21  1  0  0  0  0
  1 22  1  0  0  0  0
  1 23  1  0  0  0  0
  1  2  1  0  0  0  0
  2 24  1  0  0  0  0
  2 25  1  0  0  0  0
  2  3  1  0  0  0  0
  3 26  1  0  0  0  0
  3 27  1  0  0  0  0
  3  4  1  0  0  0  0
  4 28  1  0  0  0  0
  4 29  1  0  0  0  0
  4  5  1  0  0  0  0
  5 30  1  0  0  0  0
  5 31  1  0  0  0  0
  5  6  1  0  0  0  0
  6 32  1  0  0  0  0
  6 33  1  0  0  0  0
  6  7  1  0  0  0  0
  7  8  1  0  0  0  0
  8  9  1  0  0  0  0
  9 10  2  0  0  0  0
 10 34  1  0  0  0  0
 10 11  1  0  0  0  0
 11  7  2  0  0  0  0
 11 35  1  0  0  0  0
  9 12  1  0  0  0  0
 12 13  2  0  0  0  0
 13 36  1  0  0  0  0
 13 14  1  0  0  0  0
 14 37  1  0  0  0  0
 14 15  2  0  0  0  0
 15 16  1  0  0  0  0
 16 38  1  0  0  0  0
 15 17  1  0  0  0  0
 17 18  1  0  0  0  0
 18 19  1  0  0  0  0
 19 39  1  0  0  0  0
 19 40  1  0  0  0  0
 19 41  1  0  0  0  0
 17 20  2  0  0  0  0
 20 12  1  0  0  0  0
 20 42  1  0  0  0  0
M  END
>  <LOGBIO>
5.0800

>  <PRED_LOGBIO>
5.5800

>  <XV_RES>
-0.6060

>  <WHL_TMPL>
2

>  <ANCH>
12-20;27-41

$$$$
ROW61
  -MTS-   01071501003D 0   0.00000     0.00000     0

 35 37  0  0  0  0  0  0  0  0999 V2000
  -10.0270   -4.3050    5.7500 C   0  0  0  0  0  0  0  0  0  0  0  0
   -9.3680   -5.9000    5.2040 S   0  0  0  0  0  0  0  0  0  0  0  0
   -8.9080   -6.6390    6.3380 O   0  0  0  0  0  0  0  0  0  0  0  0
  -10.3960   -6.6380    4.5380 O   0  0  0  0  0  0  0  0  0  0  0  0
   -7.9660   -5.6200    4.0450 C   0  0  0  0  0  0  0  0  0  0  0  0
   -6.6640   -5.9120    4.4500 C   0  0  0  0  0  0  0  0  0  0  0  0
   -5.6010   -5.7050    3.5670 C   0  0  0  0  0  0  0  0  0  0  0  0
   -5.8370   -5.2170    2.2740 C   0  0  0  0  0  0  0  0  0  0  0  0
   -7.1480   -4.9110    1.8860 C   0  0  0  0  0  0  0  0  0  0  0  0
   -8.2130   -5.1170    2.7670 C   0  0  0  0  0  0  0  0  0  0  0  0
   -4.7260   -4.9870    1.3540 C   0  0  0  0  0  0  0  0  0  0  0  0
   -3.6740   -5.8470    1.0950 C   0  0  0  0  0  0  0  0  0  0  0  0
   -2.9680   -5.2890    0.0120 C   0  0  0  0  0  0  0  0  0  0  0  0
   -1.7710   -5.8610   -0.6770 Br  0  0  0  0  0  0  0  0  0  0  0  0
   -3.5280   -4.1390   -0.3830 S   0  0  0  0  0  0  0  0  0  0  0  0
   -4.5470   -3.9020    0.4920 C   0  0  0  0  0  0  0  0  0  0  0  0
   -5.2300   -2.6480    0.4190 C   0  0  0  0  0  0  0  0  0  0  0  0
   -6.3160   -2.4350   -0.4400 C   0  0  0  0  0  0  0  0  0  0  0  0
   -6.9550   -1.1910   -0.4790 C   0  0  0  0  0  0  0  0  0  0  0  0
   -6.5210   -0.1620    0.3570 C   0  0  0  0  0  0  0  0  0  0  0  0
   -7.1450    1.0350    0.3240 F   0  0  0  0  0  0  0  0  0  0  0  0
   -5.4500   -0.3580    1.2260 C   0  0  0  0  0  0  0  0  0  0  0  0
   -4.8150   -1.6010    1.2650 C   0  0  0  0  0  0  0  0  0  0  0  0
   -9.2440   -3.7440    6.2560 H   0  0  0  0  0  0  0  0  0  0  0  0
  -10.8550   -4.4700    6.4350 H   0  0  0  0  0  0  0  0  0  0  0  0
  -10.3760   -3.7420    4.8870 H   0  0  0  0  0  0  0  0  0  0  0  0
   -6.4780   -6.2970    5.4420 H   0  0  0  0  0  0  0  0  0  0  0  0
   -4.5910   -5.9220    3.8830 H   0  0  0  0  0  0  0  0  0  0  0  0
   -7.3370   -4.5130    0.9000 H   0  0  0  0  0  0  0  0  0  0  0  0
   -9.2230   -4.8880    2.4600 H   0  0  0  0  0  0  0  0  0  0  0  0
   -3.4410   -6.7630    1.6180 H   0  0  0  0  0  0  0  0  0  0  0  0
   -6.6620   -3.2360   -1.0760 H   0  0  0  0  0  0  0  0  0  0  0  0
   -7.7820   -1.0280   -1.1540 H   0  0  0  0  0  0  0  0  0  0  0  0
   -5.1130    0.4450    1.8650 H   0  0  0  0  0  0  0  0  0  0  0  0
   -3.9970   -1.7610    1.9510 H   0  0  0  0  0  0  0  0  0  0  0  0
  1 24  1  0  0  0  0
  1 25  1  0  0  0  0
  1 26  1  0  0  0  0
  1  2  1  0  0  0  0
  2  3  2  0  0  0  0
  2  4  2  0  0  0  0
  2  5  1  0  0  0  0
  5  6  2  0  0  0  0
  6 27  1  0  0  0  0
  6  7  1  0  0  0  0
  7 28  1  0  0  0  0
  7  8  2  0  0  0  0
  8  9  1  0  0  0  0
  9 29  1  0  0  0  0
  9 10  2  0  0  0  0
 10  5  1  0  0  0  0
 10 30  1  0  0  0  0
  8 11  1  0  0  0  0
 11 12  1  0  0  0  0
 12 31  1  0  0  0  0
 12 13  2  0  0  0  0
 13 14  1  0  0  0  0
 13 15  1  0  0  0  0
 15 16  1  0  0  0  0
 16 11  2  0  0  0  0
 16 17  1  0  0  0  0
 17 18  2  0  0  0  0
 18 32  1  0  0  0  0
 18 19  1  0  0  0  0
 19 33  1  0  0  0  0
 19 20  2  0  0  0  0
 20 21  1  0  0  0  0
 20 22  1  0  0  0  0
 22 34  1  0  0  0  0
 22 23  2  0  0  0  0
 23 17  1  0  0  0  0
 23 35  1  0  0  0  0
M  END
>  <LOGBIO>
8.1500

>  <PRED_LOGBIO>
7.1900

>  <XV_RES>
1.0660

>  <WHL_TMPL>
3

>  <ANCH>
12-13;18-19

$$$$
ROW62
  -MTS-   01071501003D 0   0.00000     0.00000     0

 47 50  0  0  0  0  0  0  0  0999 V2000
   -8.9240    0.9850    0.1070 C   0  0  0  0  0  0  0  0  0  0  0  0
   -7.3040    1.4190    0.2810 S   0  0  0  0  0  0  0  0  0  0  0  0
   -6.9070    2.0730   -0.9460 O   0  0  0  0  0  0  0  0  0  0  0  0
   -7.1710    2.0610    1.5700 O   0  0  0  0  0  0  0  0  0  0  0  0
   -6.5210   -0.1620    0.3570 C   0  0  0  0  0  0  0  0  0  0  0  0
   -5.4500   -0.3580    1.2260 C   0  0  0  0  0  0  0  0  0  0  0  0
   -4.8150   -1.6010    1.2650 C   0  0  0  0  0  0  0  0  0  0  0  0
   -5.2300   -2.6480    0.4190 C   0  0  0  0  0  0  0  0  0  0  0  0
   -6.3160   -2.4350   -0.4400 C   0  0  0  0  0  0  0  0  0  0  0  0
   -6.9550   -1.1910   -0.4790 C   0  0  0  0  0  0  0  0  0  0  0  0
   -4.5230   -3.9460    0.4950 C   0  0  0  0  0  0  0  0  0  0  0  0
   -4.7750   -4.9380    1.3590 C   0  0  0  0  0  0  0  0  0  0  0  0
   -3.8450   -6.0600    1.0990 C   0  0  0  0  0  0  0  0  0  0  0  0
   -3.8200   -7.1200    1.7230 O   0  0  0  0  0  0  0  0  0  0  0  0
   -3.0410   -5.7440    0.0880 N   0  0  0  0  0  0  0  0  0  0  0  0
   -3.3840   -4.3970   -0.3880 C   0  0  0  0  0  0  0  0  0  0  0  0
   -2.0230   -6.5710   -0.4420 C   0  0  0  0  0  0  0  0  0  0  0  0
   -0.9690   -6.9960    0.3760 C   0  0  0  0  0  0  0  0  0  0  0  0
    0.0390   -7.8140   -0.1490 C   0  0  0  0  0  0  0  0  0  0  0  0
   -0.0070   -8.2070   -1.4920 C   0  0  0  0  0  0  0  0  0  0  0  0
   -1.0610   -7.7820   -2.3100 C   0  0  0  0  0  0  0  0  0  0  0  0
   -2.0690   -6.9640   -1.7850 C   0  0  0  0  0  0  0  0  0  0  0  0
   -3.0850   -6.5550   -2.5740 F   0  0  0  0  0  0  0  0  0  0  0  0
   -5.8190   -4.9160    2.4080 C   0  0  0  0  0  0  0  0  0  0  0  0
   -7.1650   -4.7630    2.0530 C   0  0  0  0  0  0  0  0  0  0  0  0
   -8.1520   -4.7410    3.0460 C   0  0  0  0  0  0  0  0  0  0  0  0
   -7.7940   -4.8740    4.3930 C   0  0  0  0  0  0  0  0  0  0  0  0
   -6.4480   -5.0270    4.7470 C   0  0  0  0  0  0  0  0  0  0  0  0
   -5.4610   -5.0480    3.7550 C   0  0  0  0  0  0  0  0  0  0  0  0
   -9.5640    1.8020    0.4340 H   0  0  0  0  0  0  0  0  0  0  0  0
   -9.1000    0.8580   -0.9590 H   0  0  0  0  0  0  0  0  0  0  0  0
   -9.0390    0.0720    0.6870 H   0  0  0  0  0  0  0  0  0  0  0  0
   -5.1130    0.4450    1.8650 H   0  0  0  0  0  0  0  0  0  0  0  0
   -3.9970   -1.7610    1.9510 H   0  0  0  0  0  0  0  0  0  0  0  0
   -6.6620   -3.2360   -1.0760 H   0  0  0  0  0  0  0  0  0  0  0  0
   -7.7820   -1.0280   -1.1540 H   0  0  0  0  0  0  0  0  0  0  0  0
   -2.5320   -3.7370   -0.2390 H   0  0  0  0  0  0  0  0  0  0  0  0
   -3.7320   -4.4590   -1.4170 H   0  0  0  0  0  0  0  0  0  0  0  0
   -0.9340   -6.6930    1.4120 H   0  0  0  0  0  0  0  0  0  0  0  0
    0.8520   -8.1410    0.4820 H   0  0  0  0  0  0  0  0  0  0  0  0
    0.7700   -8.8380   -1.8970 H   0  0  0  0  0  0  0  0  0  0  0  0
   -1.0960   -8.0850   -3.3460 H   0  0  0  0  0  0  0  0  0  0  0  0
   -7.4410   -4.6600    1.0140 H   0  0  0  0  0  0  0  0  0  0  0  0
   -9.1900   -4.6230    2.7720 H   0  0  0  0  0  0  0  0  0  0  0  0
   -8.5560   -4.8580    5.1580 H   0  0  0  0  0  0  0  0  0  0  0  0
   -6.1720   -5.1300    5.7860 H   0  0  0  0  0  0  0  0  0  0  0  0
   -4.4230   -5.1670    4.0280 H   0  0  0  0  0  0  0  0  0  0  0  0
  1 30  1  0  0  0  0
  1 31  1  0  0  0  0
  1 32  1  0  0  0  0
  1  2  1  0  0  0  0
  2  3  2  0  0  0  0
  2  4  2  0  0  0  0
  2  5  1  0  0  0  0
  5  6  2  0  0  0  0
  6 33  1  0  0  0  0
  6  7  1  0  0  0  0
  7 34  1  0  0  0  0
  7  8  2  0  0  0  0
  8  9  1  0  0  0  0
  9 35  1  0  0  0  0
  9 10  2  0  0  0  0
 10  5  1  0  0  0  0
 10 36  1  0  0  0  0
  8 11  1  0  0  0  0
 11 12  2  0  0  0  0
 12 13  1  0  0  0  0
 13 14  2  0  0  0  0
 13 15  1  0  0  0  0
 15 16  1  0  0  0  0
 16 11  1  0  0  0  0
 16 37  1  0  0  0  0
 16 38  1  0  0  0  0
 15 17  1  0  0  0  0
 17 18  2  0  0  0  0
 18 39  1  0  0  0  0
 18 19  1  0  0  0  0
 19 40  1  0  0  0  0
 19 20  2  0  0  0  0
 20 41  1  0  0  0  0
 20 21  1  0  0  0  0
 21 42  1  0  0  0  0
 21 22  2  0  0  0  0
 22 17  1  0  0  0  0
 22 23  1  0  0  0  0
 12 24  1  0  0  0  0
 24 25  2  0  0  0  0
 25 43  1  0  0  0  0
 25 26  1  0  0  0  0
 26 44  1  0  0  0  0
 26 27  2  0  0  0  0
 27 45  1  0  0  0  0
 27 28  1  0  0  0  0
 28 46  1  0  0  0  0
 28 29  2  0  0  0  0
 29 24  1  0  0  0  0
 29 47  1  0  0  0  0
M  END
>  <LOGBIO>
6.0500

>  <PRED_LOGBIO>
6.4500

>  <XV_RES>
-0.4230

>  <WHL_TMPL>
3

>  <ANCH>
27-34;8-9

$$$$
ROW63
  -MTS-   01071501003D 0   0.00000     0.00000     0

 43 45  0  0  0  0  0  0  0  0999 V2000
   -8.9240    0.9850    0.1070 C   0  0  0  0  0  0  0  0  0  0  0  0
   -7.3040    1.4190    0.2810 S   0  0  0  0  0  0  0  0  0  0  0  0
   -6.9070    2.0730   -0.9460 O   0  0  0  0  0  0  0  0  0  0  0  0
   -7.1710    2.0610    1.5700 O   0  0  0  0  0  0  0  0  0  0  0  0
   -6.5210   -0.1620    0.3570 C   0  0  0  0  0  0  0  0  0  0  0  0
   -5.4500   -0.3580    1.2260 C   0  0  0  0  0  0  0  0  0  0  0  0
   -4.8150   -1.6010    1.2650 C   0  0  0  0  0  0  0  0  0  0  0  0
   -5.2300   -2.6480    0.4190 C   0  0  0  0  0  0  0  0  0  0  0  0
   -6.3160   -2.4350   -0.4400 C   0  0  0  0  0  0  0  0  0  0  0  0
   -6.9550   -1.1910   -0.4790 C   0  0  0  0  0  0  0  0  0  0  0  0
   -4.5230   -3.9460    0.4950 C   0  0  0  0  0  0  0  0  0  0  0  0
   -4.8900   -4.8440    1.4190 N   0  0  0  0  0  0  0  0  0  0  0  0
   -4.2700   -6.0280    1.5120 C   0  0  0  0  0  0  0  0  0  0  0  0
   -4.6690   -6.9660    2.4930 N   0  0  0  0  0  0  0  0  0  0  0  0
   -5.7120   -7.9550    2.1840 C   0  0  0  0  0  0  0  0  0  0  0  0
   -5.9500   -8.8300    3.3910 C   0  0  0  0  0  0  0  0  0  0  0  0
   -5.2180  -10.0090    3.5700 C   0  0  0  0  0  0  0  0  0  0  0  0
   -5.4570  -10.8040    4.6970 C   0  0  0  0  0  0  0  0  0  0  0  0
   -6.3810  -10.4330    5.5940 N   0  0  0  0  0  0  0  0  0  0  0  0
   -7.1000   -9.3110    5.4550 C   0  0  0  0  0  0  0  0  0  0  0  0
   -6.9080   -8.4730    4.3480 C   0  0  0  0  0  0  0  0  0  0  0  0
   -3.2230   -6.3320    0.6330 C   0  0  0  0  0  0  0  0  0  0  0  0
   -2.8660   -5.3700   -0.3190 C   0  0  0  0  0  0  0  0  0  0  0  0
   -3.5260   -4.2050   -0.3620 N   0  0  0  0  0  0  0  0  0  0  0  0
   -1.7450   -5.6450   -1.2930 C   0  0  0  0  0  0  0  0  0  0  0  0
   -1.6780   -6.9510   -1.5350 F   0  0  0  0  0  0  0  0  0  0  0  0
   -0.5940   -5.2310   -0.7710 F   0  0  0  0  0  0  0  0  0  0  0  0
   -1.9760   -4.9950   -2.4300 F   0  0  0  0  0  0  0  0  0  0  0  0
   -9.5640    1.8020    0.4340 H   0  0  0  0  0  0  0  0  0  0  0  0
   -9.1000    0.8580   -0.9590 H   0  0  0  0  0  0  0  0  0  0  0  0
   -9.0390    0.0720    0.6870 H   0  0  0  0  0  0  0  0  0  0  0  0
   -5.1130    0.4450    1.8650 H   0  0  0  0  0  0  0  0  0  0  0  0
   -3.9970   -1.7610    1.9510 H   0  0  0  0  0  0  0  0  0  0  0  0
   -6.6620   -3.2360   -1.0760 H   0  0  0  0  0  0  0  0  0  0  0  0
   -7.7820   -1.0280   -1.1540 H   0  0  0  0  0  0  0  0  0  0  0  0
   -4.2390   -6.9550    3.4070 H   0  0  0  0  0  0  0  0  0  0  0  0
   -5.3890   -8.5710    1.3470 H   0  0  0  0  0  0  0  0  0  0  0  0
   -6.6340   -7.4400    1.9210 H   0  0  0  0  0  0  0  0  0  0  0  0
   -4.4740  -10.3040    2.8440 H   0  0  0  0  0  0  0  0  0  0  0  0
   -4.8970  -11.7150    4.8440 H   0  0  0  0  0  0  0  0  0  0  0  0
   -7.8350   -9.0490    6.2030 H   0  0  0  0  0  0  0  0  0  0  0  0
   -7.4870   -7.5690    4.2360 H   0  0  0  0  0  0  0  0  0  0  0  0
   -2.7070   -7.2800    0.6880 H   0  0  0  0  0  0  0  0  0  0  0  0
  1 29  1  0  0  0  0
  1 30  1  0  0  0  0
  1 31  1  0  0  0  0
  1  2  1  0  0  0  0
  2  3  2  0  0  0  0
  2  4  2  0  0  0  0
  2  5  1  0  0  0  0
  5  6  2  0  0  0  0
  6 32  1  0  0  0  0
  6  7  1  0  0  0  0
  7 33  1  0  0  0  0
  7  8  2  0  0  0  0
  8  9  1  0  0  0  0
  9 34  1  0  0  0  0
  9 10  2  0  0  0  0
 10  5  1  0  0  0  0
 10 35  1  0  0  0  0
  8 11  1  0  0  0  0
 11 12  2  0  0  0  0
 12 13  1  0  0  0  0
 13 14  1  0  0  0  0
 14 36  1  0  0  0  0
 14 15  1  0  0  0  0
 15 37  1  0  0  0  0
 15 38  1  0  0  0  0
 15 16  1  0  0  0  0
 16 17  2  0  0  0  0
 17 39  1  0  0  0  0
 17 18  1  0  0  0  0
 18 40  1  0  0  0  0
 18 19  2  0  0  0  0
 19 20  1  0  0  0  0
 20 41  1  0  0  0  0
 20 21  2  0  0  0  0
 21 16  1  0  0  0  0
 21 42  1  0  0  0  0
 13 22  2  0  0  0  0
 22 43  1  0  0  0  0
 22 23  1  0  0  0  0
 23 24  2  0  0  0  0
 24 11  1  0  0  0  0
 23 25  1  0  0  0  0
 25 26  1  0  0  0  0
 25 27  1  0  0  0  0
 25 28  1  0  0  0  0
M  END
>  <LOGBIO>
6.5300

>  <PRED_LOGBIO>
6.1500

>  <XV_RES>
0.3060

>  <WHL_TMPL>
3

>  <ANCH>
27-34;8-9

$$$$
ROW64
  -MTS-   01071501003D 0   0.00000     0.00000     0

 44 46  0  0  0  0  0  0  0  0999 V2000
   -9.6720   -4.5050    5.4560 C   0  0  0  0  0  0  0  0  0  0  0  0
   -9.1160   -5.8500    4.9960 C   0  0  0  0  0  0  0  0  0  0  0  0
  -10.2140   -6.6370    4.2860 C   0  0  0  0  0  0  0  0  0  0  0  0
   -7.9660   -5.6200    4.0450 C   0  0  0  0  0  0  0  0  0  0  0  0
   -8.2130   -5.1170    2.7670 C   0  0  0  0  0  0  0  0  0  0  0  0
   -7.1480   -4.9110    1.8860 C   0  0  0  0  0  0  0  0  0  0  0  0
   -5.8370   -5.2170    2.2740 C   0  0  0  0  0  0  0  0  0  0  0  0
   -5.6010   -5.7050    3.5670 C   0  0  0  0  0  0  0  0  0  0  0  0
   -6.6640   -5.9120    4.4500 C   0  0  0  0  0  0  0  0  0  0  0  0
   -4.7110   -4.9840    1.3420 C   0  0  0  0  0  0  0  0  0  0  0  0
   -4.5470   -3.9100    0.5570 C   0  0  0  0  0  0  0  0  0  0  0  0
   -5.6050   -2.5580    0.4530 Cl  0  0  0  0  0  0  0  0  0  0  0  0
   -3.3590   -4.0880   -0.1620 N   0  0  0  0  0  0  0  0  0  0  0  0
   -2.8370   -5.2460    0.1950 C   0  0  0  0  0  0  0  0  0  0  0  0
   -3.6530   -5.8280    1.1290 N   0  0  0  0  0  0  0  0  0  0  0  0
   -3.4420   -7.0770    1.7600 C   0  0  0  0  0  0  0  0  0  0  0  0
   -3.3150   -7.1450    3.1530 C   0  0  0  0  0  0  0  0  0  0  0  0
   -3.1060   -8.3800    3.7770 C   0  0  0  0  0  0  0  0  0  0  0  0
   -3.0240   -9.5480    3.0090 C   0  0  0  0  0  0  0  0  0  0  0  0
   -3.1510   -9.4800    1.6160 C   0  0  0  0  0  0  0  0  0  0  0  0
   -3.3600   -8.2440    0.9920 C   0  0  0  0  0  0  0  0  0  0  0  0
   -2.7490  -11.1720    3.8290 S   0  0  0  0  0  0  0  0  0  0  0  0
   -2.0330  -12.0370    2.9450 O   0  0  0  0  0  0  0  0  0  0  0  0
   -1.9900  -10.9780    5.0260 O   0  0  0  0  0  0  0  0  0  0  0  0
   -4.3460  -11.9170    4.2410 C   0  0  0  0  0  0  0  0  0  0  0  0
  -10.0210   -3.9420    4.5930 H   0  0  0  0  0  0  0  0  0  0  0  0
  -10.5010   -4.6710    6.1410 H   0  0  0  0  0  0  0  0  0  0  0  0
   -8.8890   -3.9440    5.9630 H   0  0  0  0  0  0  0  0  0  0  0  0
   -8.7670   -6.4120    5.8590 H   0  0  0  0  0  0  0  0  0  0  0  0
  -10.5630   -6.0740    3.4230 H   0  0  0  0  0  0  0  0  0  0  0  0
  -11.0430   -6.8020    4.9710 H   0  0  0  0  0  0  0  0  0  0  0  0
   -9.8180   -7.5960    3.9570 H   0  0  0  0  0  0  0  0  0  0  0  0
   -9.2230   -4.8880    2.4600 H   0  0  0  0  0  0  0  0  0  0  0  0
   -7.3370   -4.5130    0.9000 H   0  0  0  0  0  0  0  0  0  0  0  0
   -4.5910   -5.9220    3.8830 H   0  0  0  0  0  0  0  0  0  0  0  0
   -6.4780   -6.2970    5.4420 H   0  0  0  0  0  0  0  0  0  0  0  0
   -1.9180   -5.6660   -0.1860 H   0  0  0  0  0  0  0  0  0  0  0  0
   -3.3790   -6.2440    3.7450 H   0  0  0  0  0  0  0  0  0  0  0  0
   -3.0090   -8.4330    4.8510 H   0  0  0  0  0  0  0  0  0  0  0  0
   -3.0870  -10.3800    1.0230 H   0  0  0  0  0  0  0  0  0  0  0  0
   -3.4570   -8.1920   -0.0830 H   0  0  0  0  0  0  0  0  0  0  0  0
   -4.9230  -12.0640    3.3310 H   0  0  0  0  0  0  0  0  0  0  0  0
   -4.1840  -12.8770    4.7270 H   0  0  0  0  0  0  0  0  0  0  0  0
   -4.8910  -11.2580    4.9140 H   0  0  0  0  0  0  0  0  0  0  0  0
  1 26  1  0  0  0  0
  1 27  1  0  0  0  0
  1 28  1  0  0  0  0
  1  2  1  0  0  0  0
  2 29  1  0  0  0  0
  2  3  1  0  0  0  0
  3 30  1  0  0  0  0
  3 31  1  0  0  0  0
  3 32  1  0  0  0  0
  2  4  1  0  0  0  0
  4  5  2  0  0  0  0
  5 33  1  0  0  0  0
  5  6  1  0  0  0  0
  6 34  1  0  0  0  0
  6  7  2  0  0  0  0
  7  8  1  0  0  0  0
  8 35  1  0  0  0  0
  8  9  2  0  0  0  0
  9  4  1  0  0  0  0
  9 36  1  0  0  0  0
  7 10  1  0  0  0  0
 10 11  2  0  0  0  0
 11 12  1  0  0  0  0
 11 13  1  0  0  0  0
 13 14  2  0  0  0  0
 14 37  1  0  0  0  0
 14 15  1  0  0  0  0
 15 10  1  0  0  0  0
 15 16  1  0  0  0  0
 16 17  2  0  0  0  0
 17 38  1  0  0  0  0
 17 18  1  0  0  0  0
 18 39  1  0  0  0  0
 18 19  2  0  0  0  0
 19 20  1  0  0  0  0
 20 40  1  0  0  0  0
 20 21  2  0  0  0  0
 21 16  1  0  0  0  0
 21 41  1  0  0  0  0
 19 22  1  0  0  0  0
 22 23  2  0  0  0  0
 22 24  2  0  0  0  0
 22 25  1  0  0  0  0
 25 42  1  0  0  0  0
 25 43  1  0  0  0  0
 25 44  1  0  0  0  0
M  END
>  <LOGBIO>
7.4100

>  <PRED_LOGBIO>
8.1000

>  <XV_RES>
-0.6460

>  <WHL_TMPL>
3

>  <ANCH>
7-8;16-14

$$$$
ROW65
  -MTS-   01071501003D 0   0.00000     0.00000     0

 45 48  0  0  0  0  0  0  0  0999 V2000
   -1.9990   -2.9270   -4.8830 C   0  0  0  0  0  0  0  0  0  0  0  0
   -2.2370   -2.8830   -3.4330 N   0  0  0  0  0  0  0  0  0  0  0  0
   -2.8670   -3.8550   -2.7010 C   0  0  0  0  0  0  0  0  0  0  0  0
   -2.9190   -3.5040   -1.4090 C   0  0  0  0  0  0  0  0  0  0  0  0
   -3.5210   -4.2950   -0.3120 C   0  0  0  0  0  0  0  0  0  0  0  0
   -3.1520   -5.5080    0.0550 N   0  0  0  0  0  0  0  0  0  0  0  0
   -3.9640   -5.9040    1.1250 C   0  0  0  0  0  0  0  0  0  0  0  0
   -4.8150   -4.9010    1.3770 C   0  0  0  0  0  0  0  0  0  0  0  0
   -4.5540   -3.8890    0.4910 N   0  0  0  0  0  0  0  0  0  0  0  0
   -5.2300   -2.6480    0.4190 C   0  0  0  0  0  0  0  0  0  0  0  0
   -4.8150   -1.6010    1.2650 C   0  0  0  0  0  0  0  0  0  0  0  0
   -5.4500   -0.3580    1.2260 C   0  0  0  0  0  0  0  0  0  0  0  0
   -6.5210   -0.1620    0.3570 C   0  0  0  0  0  0  0  0  0  0  0  0
   -6.9550   -1.1910   -0.4790 C   0  0  0  0  0  0  0  0  0  0  0  0
   -6.3160   -2.4350   -0.4400 C   0  0  0  0  0  0  0  0  0  0  0  0
   -7.3040    1.4190    0.2810 S   0  0  0  0  0  0  0  0  0  0  0  0
   -6.9070    2.0730   -0.9460 O   0  0  0  0  0  0  0  0  0  0  0  0
   -7.1710    2.0610    1.5700 O   0  0  0  0  0  0  0  0  0  0  0  0
   -8.9240    0.9850    0.1070 C   0  0  0  0  0  0  0  0  0  0  0  0
   -3.8920   -7.2220    1.8590 C   0  0  0  0  0  0  0  0  0  0  0  0
   -2.6420   -7.6750    1.8370 F   0  0  0  0  0  0  0  0  0  0  0  0
   -4.6940   -8.1030    1.2670 F   0  0  0  0  0  0  0  0  0  0  0  0
   -4.2790   -7.0480    3.1200 F   0  0  0  0  0  0  0  0  0  0  0  0
   -2.2650   -2.1830   -1.2780 C   0  0  0  0  0  0  0  0  0  0  0  0
   -2.0160   -1.3200   -0.2040 C   0  0  0  0  0  0  0  0  0  0  0  0
   -1.3540   -0.1060   -0.4210 C   0  0  0  0  0  0  0  0  0  0  0  0
   -0.9420    0.2460   -1.7120 C   0  0  0  0  0  0  0  0  0  0  0  0
   -1.1920   -0.6160   -2.7860 C   0  0  0  0  0  0  0  0  0  0  0  0
   -1.8530   -1.8310   -2.5690 C   0  0  0  0  0  0  0  0  0  0  0  0
   -1.0910   -2.3760   -5.1180 H   0  0  0  0  0  0  0  0  0  0  0  0
   -2.8420   -2.4750   -5.4030 H   0  0  0  0  0  0  0  0  0  0  0  0
   -1.8880   -3.9610   -5.2020 H   0  0  0  0  0  0  0  0  0  0  0  0
   -3.2640   -4.7730   -3.1080 H   0  0  0  0  0  0  0  0  0  0  0  0
   -5.5750   -4.8920    2.1450 H   0  0  0  0  0  0  0  0  0  0  0  0
   -3.9970   -1.7610    1.9510 H   0  0  0  0  0  0  0  0  0  0  0  0
   -5.1130    0.4450    1.8650 H   0  0  0  0  0  0  0  0  0  0  0  0
   -7.7820   -1.0280   -1.1540 H   0  0  0  0  0  0  0  0  0  0  0  0
   -6.6620   -3.2360   -1.0760 H   0  0  0  0  0  0  0  0  0  0  0  0
   -9.5640    1.8020    0.4340 H   0  0  0  0  0  0  0  0  0  0  0  0
   -9.1000    0.1570    0.7900 H   0  0  0  0  0  0  0  0  0  0  0  0
   -9.0390    0.7250   -0.9430 H   0  0  0  0  0  0  0  0  0  0  0  0
   -2.3340   -1.5920    0.7920 H   0  0  0  0  0  0  0  0  0  0  0  0
   -1.1620    0.5600    0.4080 H   0  0  0  0  0  0  0  0  0  0  0  0
   -0.4320    1.1830   -1.8790 H   0  0  0  0  0  0  0  0  0  0  0  0
   -0.8740   -0.3450   -3.7810 H   0  0  0  0  0  0  0  0  0  0  0  0
  1 30  1  0  0  0  0
  1 31  1  0  0  0  0
  1 32  1  0  0  0  0
  1  2  1  0  0  0  0
  2  3  1  0  0  0  0
  3 33  1  0  0  0  0
  3  4  2  0  0  0  0
  4  5  1  0  0  0  0
  5  6  2  0  0  0  0
  6  7  1  0  0  0  0
  7  8  2  0  0  0  0
  8 34  1  0  0  0  0
  8  9  1  0  0  0  0
  9  5  1  0  0  0  0
  9 10  1  0  0  0  0
 10 11  2  0  0  0  0
 11 35  1  0  0  0  0
 11 12  1  0  0  0  0
 12 36  1  0  0  0  0
 12 13  2  0  0  0  0
 13 14  1  0  0  0  0
 14 37  1  0  0  0  0
 14 15  2  0  0  0  0
 15 10  1  0  0  0  0
 15 38  1  0  0  0  0
 13 16  1  0  0  0  0
 16 17  2  0  0  0  0
 16 18  2  0  0  0  0
 16 19  1  0  0  0  0
 19 39  1  0  0  0  0
 19 40  1  0  0  0  0
 19 41  1  0  0  0  0
  7 20  1  0  0  0  0
 20 21  1  0  0  0  0
 20 22  1  0  0  0  0
 20 23  1  0  0  0  0
  4 24  1  0  0  0  0
 24 25  2  0  0  0  0
 25 42  1  0  0  0  0
 25 26  1  0  0  0  0
 26 43  1  0  0  0  0
 26 27  2  0  0  0  0
 27 44  1  0  0  0  0
 27 28  1  0  0  0  0
 28 45  1  0  0  0  0
 28 29  2  0  0  0  0
 29  2  1  0  0  0  0
 29 24  1  0  0  0  0
M  END
>  <LOGBIO>
5.9600

>  <PRED_LOGBIO>
6.1200

>  <XV_RES>
-0.0900

>  <WHL_TMPL>
3

>  <ANCH>
27-34;20-18

$$$$
ROW66
  -MTS-   01071501003D 0   0.00000     0.00000     0

 46 49  0  0  0  0  0  0  0  0999 V2000
   -4.7120   -7.0810    2.6080 C   0  0  0  0  0  0  0  0  0  0  0  0
   -4.2680   -6.0970    1.5520 C   0  0  0  0  0  0  0  0  0  0  0  0
   -3.2610   -6.4350    0.7350 C   0  0  0  0  0  0  0  0  0  0  0  0
   -2.8120   -5.4830   -0.3060 C   0  0  0  0  0  0  0  0  0  0  0  0
   -1.8930   -5.7520   -1.0760 O   0  0  0  0  0  0  0  0  0  0  0  0
   -3.5280   -4.1890   -0.3690 C   0  0  0  0  0  0  0  0  0  0  0  0
   -4.5230   -3.9460    0.4950 C   0  0  0  0  0  0  0  0  0  0  0  0
   -4.9170   -4.8680    1.4610 O   0  0  0  0  0  0  0  0  0  0  0  0
   -5.2300   -2.6480    0.4190 C   0  0  0  0  0  0  0  0  0  0  0  0
   -4.8150   -1.6010    1.2650 C   0  0  0  0  0  0  0  0  0  0  0  0
   -5.4500   -0.3580    1.2260 C   0  0  0  0  0  0  0  0  0  0  0  0
   -6.5210   -0.1620    0.3570 C   0  0  0  0  0  0  0  0  0  0  0  0
   -6.9550   -1.1910   -0.4790 C   0  0  0  0  0  0  0  0  0  0  0  0
   -6.3160   -2.4350   -0.4400 C   0  0  0  0  0  0  0  0  0  0  0  0
   -7.3040    1.4190    0.2810 S   0  0  0  0  0  0  0  0  0  0  0  0
   -6.9070    2.0730   -0.9460 O   0  0  0  0  0  0  0  0  0  0  0  0
   -7.1710    2.0610    1.5700 O   0  0  0  0  0  0  0  0  0  0  0  0
   -8.9240    0.9850    0.1070 C   0  0  0  0  0  0  0  0  0  0  0  0
   -3.1490   -3.1740   -1.3770 C   0  0  0  0  0  0  0  0  0  0  0  0
   -3.2270   -3.4780   -2.7410 C   0  0  0  0  0  0  0  0  0  0  0  0
   -2.8680   -2.5180   -3.6950 C   0  0  0  0  0  0  0  0  0  0  0  0
   -2.4310   -1.2530   -3.2840 C   0  0  0  0  0  0  0  0  0  0  0  0
   -2.0730   -0.2930   -4.2380 C   0  0  0  0  0  0  0  0  0  0  0  0
   -1.6360    0.9720   -3.8270 C   0  0  0  0  0  0  0  0  0  0  0  0
   -1.5570    1.2770   -2.4630 C   0  0  0  0  0  0  0  0  0  0  0  0
   -1.9160    0.3170   -1.5090 C   0  0  0  0  0  0  0  0  0  0  0  0
   -2.3530   -0.9480   -1.9200 C   0  0  0  0  0  0  0  0  0  0  0  0
   -2.7120   -1.9090   -0.9670 C   0  0  0  0  0  0  0  0  0  0  0  0
   -3.8650   -7.6900    2.9150 H   0  0  0  0  0  0  0  0  0  0  0  0
   -5.4910   -7.7220    2.2010 H   0  0  0  0  0  0  0  0  0  0  0  0
   -5.1000   -6.5400    3.4680 H   0  0  0  0  0  0  0  0  0  0  0  0
   -2.7800   -7.3970    0.8340 H   0  0  0  0  0  0  0  0  0  0  0  0
   -3.9970   -1.7610    1.9510 H   0  0  0  0  0  0  0  0  0  0  0  0
   -5.1130    0.4450    1.8650 H   0  0  0  0  0  0  0  0  0  0  0  0
   -7.7820   -1.0280   -1.1540 H   0  0  0  0  0  0  0  0  0  0  0  0
   -6.6620   -3.2360   -1.0760 H   0  0  0  0  0  0  0  0  0  0  0  0
   -9.5640    1.8020    0.4340 H   0  0  0  0  0  0  0  0  0  0  0  0
   -9.1000    0.1570    0.7900 H   0  0  0  0  0  0  0  0  0  0  0  0
   -9.0390    0.7250   -0.9430 H   0  0  0  0  0  0  0  0  0  0  0  0
   -3.5640   -4.4540   -3.0580 H   0  0  0  0  0  0  0  0  0  0  0  0
   -2.9290   -2.7530   -4.7470 H   0  0  0  0  0  0  0  0  0  0  0  0
   -2.1330   -0.5280   -5.2900 H   0  0  0  0  0  0  0  0  0  0  0  0
   -1.3590    1.7130   -4.5630 H   0  0  0  0  0  0  0  0  0  0  0  0
   -1.2200    2.2530   -2.1460 H   0  0  0  0  0  0  0  0  0  0  0  0
   -1.8560    0.5520   -0.4570 H   0  0  0  0  0  0  0  0  0  0  0  0
   -2.6520   -1.6740    0.0860 H   0  0  0  0  0  0  0  0  0  0  0  0
  1 29  1  0  0  0  0
  1 30  1  0  0  0  0
  1 31  1  0  0  0  0
  1  2  1  0  0  0  0
  2  3  2  0  0  0  0
  3 32  1  0  0  0  0
  3  4  1  0  0  0  0
  4  5  2  0  0  0  0
  4  6  1  0  0  0  0
  6  7  2  0  0  0  0
  7  8  1  0  0  0  0
  8  2  1  0  0  0  0
  7  9  1  0  0  0  0
  9 10  2  0  0  0  0
 10 33  1  0  0  0  0
 10 11  1  0  0  0  0
 11 34  1  0  0  0  0
 11 12  2  0  0  0  0
 12 13  1  0  0  0  0
 13 35  1  0  0  0  0
 13 14  2  0  0  0  0
 14  9  1  0  0  0  0
 14 36  1  0  0  0  0
 12 15  1  0  0  0  0
 15 16  2  0  0  0  0
 15 17  2  0  0  0  0
 15 18  1  0  0  0  0
 18 37  1  0  0  0  0
 18 38  1  0  0  0  0
 18 39  1  0  0  0  0
  6 19  1  0  0  0  0
 19 20  2  0  0  0  0
 20 40  1  0  0  0  0
 20 21  1  0  0  0  0
 21 41  1  0  0  0  0
 21 22  2  0  0  0  0
 22 23  1  0  0  0  0
 23 42  1  0  0  0  0
 23 24  2  0  0  0  0
 24 43  1  0  0  0  0
 24 25  1  0  0  0  0
 25 44  1  0  0  0  0
 25 26  2  0  0  0  0
 26 45  1  0  0  0  0
 26 27  1  0  0  0  0
 27 22  1  0  0  0  0
 27 28  2  0  0  0  0
 28 19  1  0  0  0  0
 28 46  1  0  0  0  0
M  END
>  <LOGBIO>
5.5900

>  <PRED_LOGBIO>
5.9100

>  <XV_RES>
-0.5880

>  <WHL_TMPL>
3

>  <ANCH>
27-34;18-16

$$$$
ROW67
  -MTS-   01071501003D 0   0.00000     0.00000     0

 28 29  0  0  0  0  0  0  0  0999 V2000
   -4.5470   -3.9020    0.4920 Br  0  0  0  0  0  0  0  0  0  0  0  0
   -5.2300   -2.6480    0.4190 C   0  0  0  0  0  0  0  0  0  0  0  0
   -6.3160   -2.4350   -0.4400 C   0  0  0  0  0  0  0  0  0  0  0  0
   -6.9550   -1.1910   -0.4790 C   0  0  0  0  0  0  0  0  0  0  0  0
   -6.5210   -0.1620    0.3570 C   0  0  0  0  0  0  0  0  0  0  0  0
   -5.4500   -0.3580    1.2260 C   0  0  0  0  0  0  0  0  0  0  0  0
   -4.8150   -1.6010    1.2650 C   0  0  0  0  0  0  0  0  0  0  0  0
   -7.3040    1.4190    0.2810 S   0  0  0  0  0  0  0  0  0  0  0  0
   -7.1710    2.0610    1.5700 O   0  0  0  0  0  0  0  0  0  0  0  0
   -6.7690    2.1710   -0.8110 O   0  0  0  0  0  0  0  0  0  0  0  0
   -9.0110    1.1320    0.0270 N   0  0  0  0  0  0  0  0  0  0  0  0
   -9.5130    1.1520   -1.2040 C   0  0  0  0  0  0  0  0  0  0  0  0
   -8.7770    1.3730   -2.1650 O   0  0  0  0  0  0  0  0  0  0  0  0
  -10.9570    0.9090   -1.4190 C   0  0  0  0  0  0  0  0  0  0  0  0
  -11.4360   -0.3890   -1.6300 C   0  0  0  0  0  0  0  0  0  0  0  0
  -12.8060   -0.5940   -1.8300 C   0  0  0  0  0  0  0  0  0  0  0  0
  -13.6480    0.4490   -1.8200 N   0  0  0  0  0  0  0  0  0  0  0  0
  -13.2250    1.7050   -1.6220 C   0  0  0  0  0  0  0  0  0  0  0  0
  -11.8650    1.9750   -1.4150 C   0  0  0  0  0  0  0  0  0  0  0  0
   -6.6620   -3.2360   -1.0760 H   0  0  0  0  0  0  0  0  0  0  0  0
   -7.7820   -1.0280   -1.1540 H   0  0  0  0  0  0  0  0  0  0  0  0
   -5.1130    0.4450    1.8650 H   0  0  0  0  0  0  0  0  0  0  0  0
   -3.9970   -1.7610    1.9510 H   0  0  0  0  0  0  0  0  0  0  0  0
   -9.6160    0.9500    0.8160 H   0  0  0  0  0  0  0  0  0  0  0  0
  -10.7540   -1.2270   -1.6370 H   0  0  0  0  0  0  0  0  0  0  0  0
  -13.1850   -1.5920   -1.9940 H   0  0  0  0  0  0  0  0  0  0  0  0
  -13.9380    2.5160   -1.6210 H   0  0  0  0  0  0  0  0  0  0  0  0
  -11.5240    2.9870   -1.2550 H   0  0  0  0  0  0  0  0  0  0  0  0
  1  2  1  0  0  0  0
  2  3  2  0  0  0  0
  3 20  1  0  0  0  0
  3  4  1  0  0  0  0
  4 21  1  0  0  0  0
  4  5  2  0  0  0  0
  5  6  1  0  0  0  0
  6 22  1  0  0  0  0
  6  7  2  0  0  0  0
  7  2  1  0  0  0  0
  7 23  1  0  0  0  0
  5  8  1  0  0  0  0
  8  9  2  0  0  0  0
  8 10  2  0  0  0  0
  8 11  1  0  0  0  0
 11 24  1  0  0  0  0
 11 12  1  0  0  0  0
 12 13  2  0  0  0  0
 12 14  1  0  0  0  0
 14 15  2  0  0  0  0
 15 25  1  0  0  0  0
 15 16  1  0  0  0  0
 16 26  1  0  0  0  0
 16 17  2  0  0  0  0
 17 18  1  0  0  0  0
 18 27  1  0  0  0  0
 18 19  2  0  0  0  0
 19 14  1  0  0  0  0
 19 28  1  0  0  0  0
M  END
>  <LOGBIO>
5.1100

>  <PRED_LOGBIO>
4.6000

>  <XV_RES>
0.5010

>  <WHL_TMPL>
3

>  <ANCH>
28-30;12-13

$$$$
ROW68
  -MTS-   01071501003D 0   0.00000     0.00000     0

 41 43  0  0  0  0  0  0  0  0999 V2000
    7.3560   -5.6140    5.2340 C   0  0  0  0  0  0  0  0  0  0  0  0
    6.5280   -6.8140    5.6910 C   0  0  0  0  0  0  0  0  0  0  0  0
    6.4590   -6.8310    7.1590 N   0  0  0  0  0  0  0  0  0  0  0  0
    6.2530   -8.1960    7.6630 C   0  0  0  0  0  0  0  0  0  0  0  0
    5.6100   -8.0420    9.0540 C   0  0  0  0  0  0  0  0  0  0  0  0
    5.0560   -6.6050    9.0650 C   0  0  0  0  0  0  0  0  0  0  0  0
    5.2970   -6.0700    7.6420 C   0  0  0  0  0  0  0  0  0  0  0  0
    7.4230   -5.5980    3.8060 O   0  0  0  0  0  0  0  0  0  0  0  0
    8.1290   -4.5870    3.2050 C   0  0  0  0  0  0  0  0  0  0  0  0
    9.3070   -5.0090    2.5780 C   0  0  0  0  0  0  0  0  0  0  0  0
   10.1280   -4.0770    1.9320 C   0  0  0  0  0  0  0  0  0  0  0  0
    9.7710   -2.7230    1.9130 C   0  0  0  0  0  0  0  0  0  0  0  0
   10.5740   -1.8110    1.2810 O   0  0  0  0  0  0  0  0  0  0  0  0
   11.5620   -1.2080    2.0130 C   0  0  0  0  0  0  0  0  0  0  0  0
   12.8320   -1.7920    2.0800 C   0  0  0  0  0  0  0  0  0  0  0  0
   13.8320   -1.1640    2.8320 C   0  0  0  0  0  0  0  0  0  0  0  0
   13.5310    0.0310    3.4960 C   0  0  0  0  0  0  0  0  0  0  0  0
   12.2390    0.5620    3.3880 C   0  0  0  0  0  0  0  0  0  0  0  0
   11.3030   -0.0630    2.6600 N   0  0  0  0  0  0  0  0  0  0  0  0
    8.5920   -2.3020    2.5400 C   0  0  0  0  0  0  0  0  0  0  0  0
    7.7710   -3.2340    3.1860 C   0  0  0  0  0  0  0  0  0  0  0  0
    6.8890   -4.6960    5.5850 H   0  0  0  0  0  0  0  0  0  0  0  0
    8.3610   -5.6890    5.6440 H   0  0  0  0  0  0  0  0  0  0  0  0
    6.9950   -7.7320    5.3400 H   0  0  0  0  0  0  0  0  0  0  0  0
    5.5230   -6.7390    5.2810 H   0  0  0  0  0  0  0  0  0  0  0  0
    5.5650   -8.7230    7.0050 H   0  0  0  0  0  0  0  0  0  0  0  0
    7.2170   -8.6910    7.7660 H   0  0  0  0  0  0  0  0  0  0  0  0
    6.3430   -8.1870    9.8440 H   0  0  0  0  0  0  0  0  0  0  0  0
    4.8140   -8.7700    9.2010 H   0  0  0  0  0  0  0  0  0  0  0  0
    5.6270   -6.0080    9.7730 H   0  0  0  0  0  0  0  0  0  0  0  0
    3.9870   -6.6350    9.2600 H   0  0  0  0  0  0  0  0  0  0  0  0
    4.4280   -6.2350    7.0080 H   0  0  0  0  0  0  0  0  0  0  0  0
    5.5040   -5.0020    7.6530 H   0  0  0  0  0  0  0  0  0  0  0  0
    9.5830   -6.0530    2.5930 H   0  0  0  0  0  0  0  0  0  0  0  0
   11.0380   -4.4020    1.4480 H   0  0  0  0  0  0  0  0  0  0  0  0
   13.0390   -2.7140    1.5580 H   0  0  0  0  0  0  0  0  0  0  0  0
   14.8200   -1.5940    2.8990 H   0  0  0  0  0  0  0  0  0  0  0  0
   14.2830    0.5370    4.0840 H   0  0  0  0  0  0  0  0  0  0  0  0
   11.9950    1.4830    3.8960 H   0  0  0  0  0  0  0  0  0  0  0  0
    8.3160   -1.2580    2.5250 H   0  0  0  0  0  0  0  0  0  0  0  0
    6.8620   -2.9090    3.6700 H   0  0  0  0  0  0  0  0  0  0  0  0
  1 22  1  0  0  0  0
  1 23  1  0  0  0  0
  1  2  1  0  0  0  0
  2 24  1  0  0  0  0
  2 25  1  0  0  0  0
  2  3  1  0  0  0  0
  3  4  1  0  0  0  0
  4 26  1  0  0  0  0
  4 27  1  0  0  0  0
  4  5  1  0  0  0  0
  5 28  1  0  0  0  0
  5 29  1  0  0  0  0
  5  6  1  0  0  0  0
  6 30  1  0  0  0  0
  6 31  1  0  0  0  0
  6  7  1  0  0  0  0
  7  3  1  0  0  0  0
  7 32  1  0  0  0  0
  7 33  1  0  0  0  0
  1  8  1  0  0  0  0
  8  9  1  0  0  0  0
  9 10  2  0  0  0  0
 10 34  1  0  0  0  0
 10 11  1  0  0  0  0
 11 35  1  0  0  0  0
 11 12  2  0  0  0  0
 12 13  1  0  0  0  0
 13 14  1  0  0  0  0
 14 15  2  0  0  0  0
 15 36  1  0  0  0  0
 15 16  1  0  0  0  0
 16 37  1  0  0  0  0
 16 17  2  0  0  0  0
 17 38  1  0  0  0  0
 17 18  1  0  0  0  0
 18 39  1  0  0  0  0
 18 19  2  0  0  0  0
 19 14  1  0  0  0  0
 12 20  1  0  0  0  0
 20 40  1  0  0  0  0
 20 21  2  0  0  0  0
 21  9  1  0  0  0  0
 21 41  1  0  0  0  0
M  END
>  <LOGBIO>
4.4600

>  <PRED_LOGBIO>
4.7100

>  <XV_RES>
-0.5690

>  <WHL_TMPL>
1

>  <ANCH>
18-20;40-21

$$$$
ROW69
  -MTS-   01071501003D 0   0.00000     0.00000     0

 36 38  0  0  0  0  0  0  0  0999 V2000
   -5.8320   -4.9320    2.4310 C   0  0  0  0  0  0  0  0  0  0  0  0
   -4.7710   -4.9410    1.3570 C   0  0  0  0  0  0  0  0  0  0  0  0
   -3.8870   -5.9860    1.0970 O   0  0  0  0  0  0  0  0  0  0  0  0
   -3.0660   -5.6060    0.0290 N   0  0  0  0  0  0  0  0  0  0  0  0
   -3.4070   -4.3940   -0.3680 C   0  0  0  0  0  0  0  0  0  0  0  0
   -2.7870   -3.6250   -1.4700 C   0  0  0  0  0  0  0  0  0  0  0  0
   -2.1860   -2.3870   -1.2090 C   0  0  0  0  0  0  0  0  0  0  0  0
   -1.5990   -1.6600   -2.2510 C   0  0  0  0  0  0  0  0  0  0  0  0
   -1.6140   -2.1700   -3.5550 C   0  0  0  0  0  0  0  0  0  0  0  0
   -2.2140   -3.4080   -3.8160 C   0  0  0  0  0  0  0  0  0  0  0  0
   -2.8010   -4.1350   -2.7730 C   0  0  0  0  0  0  0  0  0  0  0  0
   -4.5230   -3.9460    0.4950 C   0  0  0  0  0  0  0  0  0  0  0  0
   -5.2300   -2.6480    0.4190 C   0  0  0  0  0  0  0  0  0  0  0  0
   -6.3160   -2.4350   -0.4400 C   0  0  0  0  0  0  0  0  0  0  0  0
   -6.9550   -1.1910   -0.4790 C   0  0  0  0  0  0  0  0  0  0  0  0
   -6.5210   -0.1620    0.3570 C   0  0  0  0  0  0  0  0  0  0  0  0
   -5.4500   -0.3580    1.2260 C   0  0  0  0  0  0  0  0  0  0  0  0
   -4.8150   -1.6010    1.2650 C   0  0  0  0  0  0  0  0  0  0  0  0
   -7.3040    1.4190    0.2810 S   0  0  0  0  0  0  0  0  0  0  0  0
   -6.9070    2.0730   -0.9460 O   0  0  0  0  0  0  0  0  0  0  0  0
   -7.1710    2.0610    1.5700 O   0  0  0  0  0  0  0  0  0  0  0  0
   -8.9240    0.9850    0.1070 N   0  0  0  0  0  0  0  0  0  0  0  0
   -5.5050   -5.5430    3.2690 H   0  0  0  0  0  0  0  0  0  0  0  0
   -6.7590   -5.3340    2.0280 H   0  0  0  0  0  0  0  0  0  0  0  0
   -5.9960   -3.9110    2.7690 H   0  0  0  0  0  0  0  0  0  0  0  0
   -2.1750   -1.9940   -0.2030 H   0  0  0  0  0  0  0  0  0  0  0  0
   -1.1360   -0.7060   -2.0500 H   0  0  0  0  0  0  0  0  0  0  0  0
   -1.1610   -1.6090   -4.3590 H   0  0  0  0  0  0  0  0  0  0  0  0
   -2.2250   -3.8010   -4.8220 H   0  0  0  0  0  0  0  0  0  0  0  0
   -3.2640   -5.0890   -2.9750 H   0  0  0  0  0  0  0  0  0  0  0  0
   -6.6620   -3.2360   -1.0760 H   0  0  0  0  0  0  0  0  0  0  0  0
   -7.7820   -1.0280   -1.1540 H   0  0  0  0  0  0  0  0  0  0  0  0
   -5.1130    0.4450    1.8650 H   0  0  0  0  0  0  0  0  0  0  0  0
   -3.9970   -1.7610    1.9510 H   0  0  0  0  0  0  0  0  0  0  0  0
   -9.6090    1.3150    0.7710 H   0  0  0  0  0  0  0  0  0  0  0  0
   -9.2090    0.3950   -0.6620 H   0  0  0  0  0  0  0  0  0  0  0  0
  1 23  1  0  0  0  0
  1 24  1  0  0  0  0
  1 25  1  0  0  0  0
  1  2  1  0  0  0  0
  2  3  1  0  0  0  0
  3  4  1  0  0  0  0
  4  5  2  0  0  0  0
  5  6  1  0  0  0  0
  6  7  2  0  0  0  0
  7 26  1  0  0  0  0
  7  8  1  0  0  0  0
  8 27  1  0  0  0  0
  8  9  2  0  0  0  0
  9 28  1  0  0  0  0
  9 10  1  0  0  0  0
 10 29  1  0  0  0  0
 10 11  2  0  0  0  0
 11  6  1  0  0  0  0
 11 30  1  0  0  0  0
  5 12  1  0  0  0  0
 12  2  2  0  0  0  0
 12 13  1  0  0  0  0
 13 14  2  0  0  0  0
 14 31  1  0  0  0  0
 14 15  1  0  0  0  0
 15 32  1  0  0  0  0
 15 16  2  0  0  0  0
 16 17  1  0  0  0  0
 17 33  1  0  0  0  0
 17 18  2  0  0  0  0
 18 13  1  0  0  0  0
 18 34  1  0  0  0  0
 16 19  1  0  0  0  0
 19 20  2  0  0  0  0
 19 21  2  0  0  0  0
 19 22  1  0  0  0  0
 22 35  1  0  0  0  0
 22 36  1  0  0  0  0
M  END
>  <LOGBIO>
6.7400

>  <PRED_LOGBIO>
6.7100

>  <XV_RES>
0.1200

>  <WHL_TMPL>
3

>  <ANCH>
28-31;31-34

$$$$
ROW70
  -MTS-   01071501003D 0   0.00000     0.00000     0

 52 55  0  0  0  0  0  0  0  0999 V2000
   -1.9530   -0.4720   -4.4160 C   0  0  0  0  0  0  0  0  0  0  0  0
   -2.3600   -1.4410   -3.3320 C   0  0  0  0  0  0  0  0  0  0  0  0
   -2.2710   -1.0590   -1.9880 C   0  0  0  0  0  0  0  0  0  0  0  0
   -2.6530   -1.9720   -0.9980 C   0  0  0  0  0  0  0  0  0  0  0  0
   -3.1120   -3.2400   -1.3740 C   0  0  0  0  0  0  0  0  0  0  0  0
   -3.1750   -3.5560   -2.7370 C   0  0  0  0  0  0  0  0  0  0  0  0
   -2.8030   -2.6620   -3.6630 N   0  0  0  0  0  0  0  0  0  0  0  0
   -3.5230   -4.2270   -0.3510 C   0  0  0  0  0  0  0  0  0  0  0  0
   -4.5230   -3.9460    0.4950 C   0  0  0  0  0  0  0  0  0  0  0  0
   -4.9090   -4.9560    1.5060 C   0  0  0  0  0  0  0  0  0  0  0  0
   -4.2840   -6.1160    1.5800 N   0  0  0  0  0  0  0  0  0  0  0  0
   -3.2010   -6.4190    0.6640 N   0  0  0  0  0  0  0  0  0  0  0  0
   -2.5090   -7.7130    0.7530 C   0  0  0  0  0  0  0  0  0  0  0  0
   -1.3390   -7.5950    1.7000 C   0  0  0  0  0  0  0  0  0  0  0  0
   -1.5130   -7.8590    3.0630 C   0  0  0  0  0  0  0  0  0  0  0  0
   -0.4280   -7.7490    3.9410 C   0  0  0  0  0  0  0  0  0  0  0  0
    0.8300   -7.3750    3.4560 C   0  0  0  0  0  0  0  0  0  0  0  0
    1.0040   -7.1100    2.0920 C   0  0  0  0  0  0  0  0  0  0  0  0
   -0.0810   -7.2200    1.2140 C   0  0  0  0  0  0  0  0  0  0  0  0
   -2.8310   -5.5330   -0.2560 C   0  0  0  0  0  0  0  0  0  0  0  0
   -1.9120   -5.7980   -1.0290 O   0  0  0  0  0  0  0  0  0  0  0  0
   -5.2300   -2.6480    0.4190 C   0  0  0  0  0  0  0  0  0  0  0  0
   -4.8150   -1.6010    1.2650 C   0  0  0  0  0  0  0  0  0  0  0  0
   -5.4500   -0.3580    1.2260 C   0  0  0  0  0  0  0  0  0  0  0  0
   -6.5210   -0.1620    0.3570 C   0  0  0  0  0  0  0  0  0  0  0  0
   -6.9550   -1.1910   -0.4790 C   0  0  0  0  0  0  0  0  0  0  0  0
   -6.3160   -2.4350   -0.4400 C   0  0  0  0  0  0  0  0  0  0  0  0
   -7.3040    1.4190    0.2810 S   0  0  0  0  0  0  0  0  0  0  0  0
   -6.9070    2.0730   -0.9460 O   0  0  0  0  0  0  0  0  0  0  0  0
   -7.1710    2.0610    1.5700 O   0  0  0  0  0  0  0  0  0  0  0  0
   -8.9240    0.9850    0.1070 C   0  0  0  0  0  0  0  0  0  0  0  0
   -1.1740    0.1870   -4.0390 H   0  0  0  0  0  0  0  0  0  0  0  0
   -2.8160    0.1200   -4.7150 H   0  0  0  0  0  0  0  0  0  0  0  0
   -1.5770   -1.0240   -5.2740 H   0  0  0  0  0  0  0  0  0  0  0  0
   -1.9150   -0.0760   -1.7200 H   0  0  0  0  0  0  0  0  0  0  0  0
   -2.5940   -1.7010    0.0460 H   0  0  0  0  0  0  0  0  0  0  0  0
   -3.5270   -4.5300   -3.0440 H   0  0  0  0  0  0  0  0  0  0  0  0
   -5.7140   -4.7400    2.1930 H   0  0  0  0  0  0  0  0  0  0  0  0
   -2.1500   -8.0010   -0.2330 H   0  0  0  0  0  0  0  0  0  0  0  0
   -3.2000   -8.4690    1.1220 H   0  0  0  0  0  0  0  0  0  0  0  0
   -2.4840   -8.1480    3.4380 H   0  0  0  0  0  0  0  0  0  0  0  0
   -0.5620   -7.9540    4.9930 H   0  0  0  0  0  0  0  0  0  0  0  0
    1.6670   -7.2900    4.1330 H   0  0  0  0  0  0  0  0  0  0  0  0
    1.9750   -6.8210    1.7170 H   0  0  0  0  0  0  0  0  0  0  0  0
    0.0530   -7.0160    0.1620 H   0  0  0  0  0  0  0  0  0  0  0  0
   -3.9970   -1.7610    1.9510 H   0  0  0  0  0  0  0  0  0  0  0  0
   -5.1130    0.4450    1.8650 H   0  0  0  0  0  0  0  0  0  0  0  0
   -7.7820   -1.0280   -1.1540 H   0  0  0  0  0  0  0  0  0  0  0  0
   -6.6620   -3.2360   -1.0760 H   0  0  0  0  0  0  0  0  0  0  0  0
   -9.5640    1.8020    0.4340 H   0  0  0  0  0  0  0  0  0  0  0  0
   -9.1000    0.1570    0.7900 H   0  0  0  0  0  0  0  0  0  0  0  0
   -9.0390    0.7250   -0.9430 H   0  0  0  0  0  0  0  0  0  0  0  0
  1 32  1  0  0  0  0
  1 33  1  0  0  0  0
  1 34  1  0  0  0  0
  1  2  1  0  0  0  0
  2  3  2  0  0  0  0
  3 35  1  0  0  0  0
  3  4  1  0  0  0  0
  4 36  1  0  0  0  0
  4  5  2  0  0  0  0
  5  6  1  0  0  0  0
  6 37  1  0  0  0  0
  6  7  2  0  0  0  0
  7  2  1  0  0  0  0
  5  8  1  0  0  0  0
  8  9  2  0  0  0  0
  9 10  1  0  0  0  0
 10 38  1  0  0  0  0
 10 11  2  0  0  0  0
 11 12  1  0  0  0  0
 12 13  1  0  0  0  0
 13 39  1  0  0  0  0
 13 40  1  0  0  0  0
 13 14  1  0  0  0  0
 14 15  2  0  0  0  0
 15 41  1  0  0  0  0
 15 16  1  0  0  0  0
 16 42  1  0  0  0  0
 16 17  2  0  0  0  0
 17 43  1  0  0  0  0
 17 18  1  0  0  0  0
 18 44  1  0  0  0  0
 18 19  2  0  0  0  0
 19 14  1  0  0  0  0
 19 45  1  0  0  0  0
 12 20  1  0  0  0  0
 20  8  1  0  0  0  0
 20 21  2  0  0  0  0
  9 22  1  0  0  0  0
 22 23  2  0  0  0  0
 23 46  1  0  0  0  0
 23 24  1  0  0  0  0
 24 47  1  0  0  0  0
 24 25  2  0  0  0  0
 25 26  1  0  0  0  0
 26 48  1  0  0  0  0
 26 27  2  0  0  0  0
 27 22  1  0  0  0  0
 27 49  1  0  0  0  0
 25 28  1  0  0  0  0
 28 29  2  0  0  0  0
 28 30  2  0  0  0  0
 28 31  1  0  0  0  0
 31 50  1  0  0  0  0
 31 51  1  0  0  0  0
 31 52  1  0  0  0  0
M  END
>  <LOGBIO>
5.9600

>  <PRED_LOGBIO>
6.7200

>  <XV_RES>
-0.9020

>  <WHL_TMPL>
3

>  <ANCH>
27-34;41-39

$$$$
ROW71
  -MTS-   01071501003D 0   0.00000     0.00000     0

 52 54  0  0  1  0  0  0  0  0999 V2000
    7.3720   -5.5900    5.2260 C   0  0  0  0  0  0  0  0  0  0  0  0
    7.4240   -5.5970    3.8050 O   0  0  0  0  0  0  0  0  0  0  0  0
    8.1290   -4.5890    3.2050 C   0  0  0  0  0  0  0  0  0  0  0  0
    7.7710   -3.2340    3.1860 C   0  0  0  0  0  0  0  0  0  0  0  0
    8.5750   -2.2840    2.5360 C   0  0  0  0  0  0  0  0  0  0  0  0
    9.7270   -2.7030    1.8780 C   0  0  0  0  0  0  0  0  0  0  0  0
   10.1120   -4.0250    1.9280 C   0  0  0  0  0  0  0  0  0  0  0  0
    9.3120   -4.9900    2.5830 C   0  0  0  0  0  0  0  0  0  0  0  0
   11.3520   -4.0650    1.2660 C   0  0  0  0  0  0  0  0  0  0  0  0
   12.1000   -5.3530    1.0920 C   0  0  0  0  0  0  0  0  0  0  0  0
   11.9830   -5.8720   -0.3410 C   0  0  0  0  0  0  0  0  0  0  0  0
   12.8640   -5.4450   -1.1430 O   0  0  0  0  0  0  0  0  0  0  0  0
   11.0490   -6.7010   -0.5450 N   0  0  0  0  0  0  0  0  0  0  0  0
   10.8460   -7.2640   -1.8880 C   0  0  2  0  0  0  0  0  0  0  0  0
   10.5600   -6.1360   -2.8740 C   0  0  0  0  0  0  0  0  0  0  0  0
    9.6630   -8.2300   -1.8610 C   0  0  0  0  0  0  0  0  0  0  0  0
    9.4660   -8.7780   -3.1680 O   0  0  0  0  0  0  0  0  0  0  0  0
   11.7660   -2.7930    0.8180 C   0  0  0  0  0  0  0  0  0  0  0  0
   12.9940   -2.3540    0.1100 C   0  0  0  0  0  0  0  0  0  0  0  0
   10.6810   -1.9580    1.1730 N   0  0  0  0  0  0  0  0  0  0  0  0
   10.5830   -0.5860    0.8310 C   0  0  0  0  0  0  0  0  0  0  0  0
   11.6270    0.0370    0.6450 O   0  0  0  0  0  0  0  0  0  0  0  0
    9.3240    0.1630    0.6300 C   0  0  0  0  0  0  0  0  0  0  0  0
    8.3950   -0.2560   -0.3300 C   0  0  0  0  0  0  0  0  0  0  0  0
    7.2230    0.4800   -0.5240 C   0  0  0  0  0  0  0  0  0  0  0  0
    6.9950    1.6330    0.2280 C   0  0  0  0  0  0  0  0  0  0  0  0
    5.5490    2.5360   -0.0130 Cl  0  0  0  0  0  0  0  0  0  0  0  0
    7.9310    2.0650    1.1680 C   0  0  0  0  0  0  0  0  0  0  0  0
    9.1040    1.3330    1.3650 C   0  0  0  0  0  0  0  0  0  0  0  0
    6.3360   -5.5880    5.5590 H   0  0  0  0  0  0  0  0  0  0  0  0
    7.8060   -6.5310    5.5590 H   0  0  0  0  0  0  0  0  0  0  0  0
    7.9300   -4.7200    5.5670 H   0  0  0  0  0  0  0  0  0  0  0  0
    6.8640   -2.9160    3.6780 H   0  0  0  0  0  0  0  0  0  0  0  0
    8.3020   -1.2390    2.5470 H   0  0  0  0  0  0  0  0  0  0  0  0
    9.6140   -6.0270    2.6020 H   0  0  0  0  0  0  0  0  0  0  0  0
   11.6030   -6.0850    1.7250 H   0  0  0  0  0  0  0  0  0  0  0  0
   13.1520   -5.1740    1.3040 H   0  0  0  0  0  0  0  0  0  0  0  0
   10.4430   -6.9760    0.2150 H   0  0  0  0  0  0  0  0  0  0  0  0
   11.7430   -7.7970   -2.1970 H   0  0  0  0  0  0  0  0  0  0  0  0
    9.6630   -5.6030   -2.5650 H   0  0  0  0  0  0  0  0  0  0  0  0
   10.4100   -6.5520   -3.8680 H   0  0  0  0  0  0  0  0  0  0  0  0
   11.4020   -5.4480   -2.8930 H   0  0  0  0  0  0  0  0  0  0  0  0
    9.8670   -9.0350   -1.1580 H   0  0  0  0  0  0  0  0  0  0  0  0
    8.7660   -7.6970   -1.5520 H   0  0  0  0  0  0  0  0  0  0  0  0
    8.7180   -9.3960   -3.1760 H   0  0  0  0  0  0  0  0  0  0  0  0
   12.7270   -1.7980   -0.7860 H   0  0  0  0  0  0  0  0  0  0  0  0
   13.5020   -3.2570   -0.2220 H   0  0  0  0  0  0  0  0  0  0  0  0
   13.5750   -1.7700    0.8200 H   0  0  0  0  0  0  0  0  0  0  0  0
    8.5830   -1.1430   -0.9170 H   0  0  0  0  0  0  0  0  0  0  0  0
    6.4960    0.1570   -1.2540 H   0  0  0  0  0  0  0  0  0  0  0  0
    7.7490    2.9620    1.7410 H   0  0  0  0  0  0  0  0  0  0  0  0
    9.8380    1.6690    2.0820 H   0  0  0  0  0  0  0  0  0  0  0  0
  1 30  1  0  0  0  0
  1 31  1  0  0  0  0
  1 32  1  0  0  0  0
  1  2  1  0  0  0  0
  2  3  1  0  0  0  0
  3  4  2  0  0  0  0
  4 33  1  0  0  0  0
  4  5  1  0  0  0  0
  5 34  1  0  0  0  0
  5  6  2  0  0  0  0
  6  7  1  0  0  0  0
  7  8  2  0  0  0  0
  8  3  1  0  0  0  0
  8 35  1  0  0  0  0
  7  9  1  0  0  0  0
  9 10  1  0  0  0  0
 10 36  1  0  0  0  0
 10 37  1  0  0  0  0
 10 11  1  0  0  0  0
 11 12  2  0  0  0  0
 11 13  1  0  0  0  0
 13 38  1  0  0  0  0
 13 14  1  0  0  0  0
 14 39  1  0  0  0  0
 14 15  1  0  0  0  0
 15 40  1  0  0  0  0
 15 41  1  0  0  0  0
 15 42  1  0  0  0  0
 14 16  1  0  0  0  0
 16 43  1  0  0  0  0
 16 44  1  0  0  0  0
 16 17  1  0  0  0  0
 17 45  1  0  0  0  0
  9 18  2  0  0  0  0
 18 19  1  0  0  0  0
 19 46  1  0  0  0  0
 19 47  1  0  0  0  0
 19 48  1  0  0  0  0
 18 20  1  0  0  0  0
 20  6  1  0  0  0  0
 20 21  1  0  0  0  0
 21 22  2  0  0  0  0
 21 23  1  0  0  0  0
 23 24  2  0  0  0  0
 24 49  1  0  0  0  0
 24 25  1  0  0  0  0
 25 50  1  0  0  0  0
 25 26  2  0  0  0  0
 26 27  1  0  0  0  0
 26 28  1  0  0  0  0
 28 51  1  0  0  0  0
 28 29  2  0  0  0  0
 29 23  1  0  0  0  0
 29 52  1  0  0  0  0
M  END
>  <LOGBIO>
6.7700

>  <PRED_LOGBIO>
6.3100

>  <XV_RES>
0.5200

>  <WHL_TMPL>
1

>  <ANCH>
36-37;34-35

$$$$
ROW72
  -MTS-   01071501003D 0   0.00000     0.00000     0

 54 55  0  0  0  0  0  0  0  0999 V2000
   19.7550   -2.5410   -0.6540 C   0  0  0  0  0  0  0  0  0  0  0  0
   19.2390   -3.9770   -0.6390 C   0  0  0  0  0  0  0  0  0  0  0  0
   17.9260   -4.0050   -0.0740 O   0  0  0  0  0  0  0  0  0  0  0  0
   17.2990   -5.2080    0.0230 N   0  0  0  0  0  0  0  0  0  0  0  0
   16.0400   -5.2830    0.5580 C   0  0  0  0  0  0  0  0  0  0  0  0
   15.7390   -5.4650    1.8300 N   0  0  0  0  0  0  0  0  0  0  0  0
   14.3870   -5.5150    2.1890 C   0  0  0  0  0  0  0  0  0  0  0  0
   14.0150   -5.6810    3.3500 O   0  0  0  0  0  0  0  0  0  0  0  0
   13.4400   -5.3510    1.0640 C   0  0  0  0  0  0  0  0  0  0  0  0
   12.1000   -5.3530    1.0920 C   0  0  0  0  0  0  0  0  0  0  0  0
   11.3620   -4.0820    1.2640 C   0  0  0  0  0  0  0  0  0  0  0  0
   11.7660   -2.9380    0.5660 C   0  0  0  0  0  0  0  0  0  0  0  0
   11.0680   -1.7350    0.7280 C   0  0  0  0  0  0  0  0  0  0  0  0
    9.9650   -1.6770    1.5890 C   0  0  0  0  0  0  0  0  0  0  0  0
    9.2820   -0.5000    1.7470 O   0  0  0  0  0  0  0  0  0  0  0  0
    9.5600   -2.8210    2.2860 C   0  0  0  0  0  0  0  0  0  0  0  0
   10.2590   -4.0240    2.1240 C   0  0  0  0  0  0  0  0  0  0  0  0
    8.3710   -2.7580    3.2140 C   0  0  0  0  0  0  0  0  0  0  0  0
    7.3850   -1.7100    2.7070 C   0  0  0  0  0  0  0  0  0  0  0  0
    8.8390   -2.3800    4.6160 C   0  0  0  0  0  0  0  0  0  0  0  0
    7.6860   -4.1220    3.2570 C   0  0  0  0  0  0  0  0  0  0  0  0
   11.5040   -0.5010   -0.0240 C   0  0  0  0  0  0  0  0  0  0  0  0
   10.7160   -0.3940   -1.3260 C   0  0  0  0  0  0  0  0  0  0  0  0
   12.9950   -0.5970   -0.3380 C   0  0  0  0  0  0  0  0  0  0  0  0
   11.2440    0.7350    0.8310 C   0  0  0  0  0  0  0  0  0  0  0  0
   14.5140   -5.1530   -0.3290 S   0  0  0  0  0  0  0  0  0  0  0  0
   19.7890   -2.1560    0.3630 H   0  0  0  0  0  0  0  0  0  0  0  0
   20.7540   -2.5190   -1.0840 H   0  0  0  0  0  0  0  0  0  0  0  0
   19.0890   -1.9230   -1.2530 H   0  0  0  0  0  0  0  0  0  0  0  0
   19.9050   -4.5950   -0.0400 H   0  0  0  0  0  0  0  0  0  0  0  0
   19.2050   -4.3610   -1.6560 H   0  0  0  0  0  0  0  0  0  0  0  0
   17.7620   -6.0460   -0.2980 H   0  0  0  0  0  0  0  0  0  0  0  0
   11.5590   -6.2820    0.9900 H   0  0  0  0  0  0  0  0  0  0  0  0
   12.6170   -2.9830   -0.0980 H   0  0  0  0  0  0  0  0  0  0  0  0
    9.8690    0.2620    1.6270 H   0  0  0  0  0  0  0  0  0  0  0  0
    9.9470   -4.9060    2.6620 H   0  0  0  0  0  0  0  0  0  0  0  0
    7.8730   -0.7380    2.6770 H   0  0  0  0  0  0  0  0  0  0  0  0
    6.5280   -1.6650    3.3750 H   0  0  0  0  0  0  0  0  0  0  0  0
    7.0510   -1.9800    1.7070 H   0  0  0  0  0  0  0  0  0  0  0  0
    9.3270   -1.4080    4.5860 H   0  0  0  0  0  0  0  0  0  0  0  0
    7.9820   -2.3350    5.2850 H   0  0  0  0  0  0  0  0  0  0  0  0
    9.5420   -3.1270    4.9780 H   0  0  0  0  0  0  0  0  0  0  0  0
    7.3530   -4.3910    2.2570 H   0  0  0  0  0  0  0  0  0  0  0  0
    6.8290   -4.0760    3.9260 H   0  0  0  0  0  0  0  0  0  0  0  0
    8.3890   -4.8690    3.6190 H   0  0  0  0  0  0  0  0  0  0  0  0
   10.9020   -1.2750   -1.9360 H   0  0  0  0  0  0  0  0  0  0  0  0
   11.0310    0.4960   -1.8690 H   0  0  0  0  0  0  0  0  0  0  0  0
    9.6540   -0.3250   -1.1020 H   0  0  0  0  0  0  0  0  0  0  0  0
   13.1800   -1.4790   -0.9490 H   0  0  0  0  0  0  0  0  0  0  0  0
   13.3090    0.2920   -0.8810 H   0  0  0  0  0  0  0  0  0  0  0  0
   13.5570   -0.6740    0.5900 H   0  0  0  0  0  0  0  0  0  0  0  0
   10.1820    0.8040    1.0560 H   0  0  0  0  0  0  0  0  0  0  0  0
   11.5580    1.6240    0.2890 H   0  0  0  0  0  0  0  0  0  0  0  0
   11.8060    0.6590    1.7600 H   0  0  0  0  0  0  0  0  0  0  0  0
  1 27  1  0  0  0  0
  1 28  1  0  0  0  0
  1 29  1  0  0  0  0
  1  2  1  0  0  0  0
  2 30  1  0  0  0  0
  2 31  1  0  0  0  0
  2  3  1  0  0  0  0
  3  4  1  0  0  0  0
  4 32  1  0  0  0  0
  4  5  1  0  0  0  0
  5  6  2  0  0  0  0
  6  7  1  0  0  0  0
  7  8  2  0  0  0  0
  7  9  1  0  0  0  0
  9 10  2  0  0  0  0
 10 33  1  0  0  0  0
 10 11  1  0  0  0  0
 11 12  2  0  0  0  0
 12 34  1  0  0  0  0
 12 13  1  0  0  0  0
 13 14  2  0  0  0  0
 14 15  1  0  0  0  0
 15 35  1  0  0  0  0
 14 16  1  0  0  0  0
 16 17  2  0  0  0  0
 17 11  1  0  0  0  0
 17 36  1  0  0  0  0
 16 18  1  0  0  0  0
 18 19  1  0  0  0  0
 19 37  1  0  0  0  0
 19 38  1  0  0  0  0
 19 39  1  0  0  0  0
 18 20  1  0  0  0  0
 20 40  1  0  0  0  0
 20 41  1  0  0  0  0
 20 42  1  0  0  0  0
 18 21  1  0  0  0  0
 21 43  1  0  0  0  0
 21 44  1  0  0  0  0
 21 45  1  0  0  0  0
 13 22  1  0  0  0  0
 22 23  1  0  0  0  0
 23 46  1  0  0  0  0
 23 47  1  0  0  0  0
 23 48  1  0  0  0  0
 22 24  1  0  0  0  0
 24 49  1  0  0  0  0
 24 50  1  0  0  0  0
 24 51  1  0  0  0  0
 22 25  1  0  0  0  0
 25 52  1  0  0  0  0
 25 53  1  0  0  0  0
 25 54  1  0  0  0  0
  9 26  1  0  0  0  0
 26  5  1  0  0  0  0
M  END
>  <LOGBIO>
5.4900

>  <PRED_LOGBIO>
5.4600

>  <XV_RES>
0.0810

>  <WHL_TMPL>
1

>  <ANCH>
29-30;18-16

$$$$
ROW73
  -MTS-   01071501003D 0   0.00000     0.00000     0

 42 44  0  0  0  0  0  0  0  0999 V2000
   -8.9240    0.9850    0.1070 C   0  0  0  0  0  0  0  0  0  0  0  0
   -7.3040    1.4190    0.2810 S   0  0  0  0  0  0  0  0  0  0  0  0
   -6.9070    2.0730   -0.9460 O   0  0  0  0  0  0  0  0  0  0  0  0
   -7.1710    2.0610    1.5700 O   0  0  0  0  0  0  0  0  0  0  0  0
   -6.5210   -0.1620    0.3570 C   0  0  0  0  0  0  0  0  0  0  0  0
   -5.4500   -0.3580    1.2260 C   0  0  0  0  0  0  0  0  0  0  0  0
   -4.8150   -1.6010    1.2650 C   0  0  0  0  0  0  0  0  0  0  0  0
   -5.2300   -2.6480    0.4190 C   0  0  0  0  0  0  0  0  0  0  0  0
   -6.3160   -2.4350   -0.4400 C   0  0  0  0  0  0  0  0  0  0  0  0
   -6.9550   -1.1910   -0.4790 C   0  0  0  0  0  0  0  0  0  0  0  0
   -4.5230   -3.9460    0.4950 C   0  0  0  0  0  0  0  0  0  0  0  0
   -4.8030   -4.9170    1.3740 C   0  0  0  0  0  0  0  0  0  0  0  0
   -3.8880   -6.1000    1.1680 C   0  0  0  0  0  0  0  0  0  0  0  0
   -3.2070   -5.8740   -0.1940 C   0  0  0  0  0  0  0  0  0  0  0  0
   -3.3860   -4.3600   -0.4090 C   0  0  0  0  0  0  0  0  0  0  0  0
   -5.8620   -4.8400    2.4050 C   0  0  0  0  0  0  0  0  0  0  0  0
   -5.5280   -4.9460    3.7610 C   0  0  0  0  0  0  0  0  0  0  0  0
   -6.5300   -4.8740    4.7360 C   0  0  0  0  0  0  0  0  0  0  0  0
   -7.8650   -4.6960    4.3560 C   0  0  0  0  0  0  0  0  0  0  0  0
   -8.1990   -4.5900    3.0010 C   0  0  0  0  0  0  0  0  0  0  0  0
   -9.4870   -4.4180    2.6340 F   0  0  0  0  0  0  0  0  0  0  0  0
   -7.1980   -4.6620    2.0250 C   0  0  0  0  0  0  0  0  0  0  0  0
   -8.9460   -4.6180    5.4080 C   0  0  0  0  0  0  0  0  0  0  0  0
  -10.0850   -5.0890    4.9090 F   0  0  0  0  0  0  0  0  0  0  0  0
   -9.1140   -3.3510    5.7770 F   0  0  0  0  0  0  0  0  0  0  0  0
   -8.5900   -5.3440    6.4640 F   0  0  0  0  0  0  0  0  0  0  0  0
   -9.5640    1.8020    0.4340 H   0  0  0  0  0  0  0  0  0  0  0  0
   -9.1000    0.8580   -0.9590 H   0  0  0  0  0  0  0  0  0  0  0  0
   -9.0390    0.0720    0.6870 H   0  0  0  0  0  0  0  0  0  0  0  0
   -5.1130    0.4450    1.8650 H   0  0  0  0  0  0  0  0  0  0  0  0
   -3.9970   -1.7610    1.9510 H   0  0  0  0  0  0  0  0  0  0  0  0
   -6.6620   -3.2360   -1.0760 H   0  0  0  0  0  0  0  0  0  0  0  0
   -7.7820   -1.0280   -1.1540 H   0  0  0  0  0  0  0  0  0  0  0  0
   -3.1320   -6.1110    1.9500 H   0  0  0  0  0  0  0  0  0  0  0  0
   -4.4820   -7.0110    1.1260 H   0  0  0  0  0  0  0  0  0  0  0  0
   -3.6880   -6.4490   -0.9820 H   0  0  0  0  0  0  0  0  0  0  0  0
   -2.1550   -6.1520   -0.1660 H   0  0  0  0  0  0  0  0  0  0  0  0
   -2.4790   -3.8430   -0.1040 H   0  0  0  0  0  0  0  0  0  0  0  0
   -3.6640   -4.1740   -1.4450 H   0  0  0  0  0  0  0  0  0  0  0  0
   -4.4980   -5.0840    4.0540 H   0  0  0  0  0  0  0  0  0  0  0  0
   -6.2720   -4.9550    5.7820 H   0  0  0  0  0  0  0  0  0  0  0  0
   -7.4550   -4.5810    0.9800 H   0  0  0  0  0  0  0  0  0  0  0  0
  1 27  1  0  0  0  0
  1 28  1  0  0  0  0
  1 29  1  0  0  0  0
  1  2  1  0  0  0  0
  2  3  2  0  0  0  0
  2  4  2  0  0  0  0
  2  5  1  0  0  0  0
  5  6  2  0  0  0  0
  6 30  1  0  0  0  0
  6  7  1  0  0  0  0
  7 31  1  0  0  0  0
  7  8  2  0  0  0  0
  8  9  1  0  0  0  0
  9 32  1  0  0  0  0
  9 10  2  0  0  0  0
 10  5  1  0  0  0  0
 10 33  1  0  0  0  0
  8 11  1  0  0  0  0
 11 12  2  0  0  0  0
 12 13  1  0  0  0  0
 13 34  1  0  0  0  0
 13 35  1  0  0  0  0
 13 14  1  0  0  0  0
 14 36  1  0  0  0  0
 14 37  1  0  0  0  0
 14 15  1  0  0  0  0
 15 11  1  0  0  0  0
 15 38  1  0  0  0  0
 15 39  1  0  0  0  0
 12 16  1  0  0  0  0
 16 17  2  0  0  0  0
 17 40  1  0  0  0  0
 17 18  1  0  0  0  0
 18 41  1  0  0  0  0
 18 19  2  0  0  0  0
 19 20  1  0  0  0  0
 20 21  1  0  0  0  0
 20 22  2  0  0  0  0
 22 16  1  0  0  0  0
 22 42  1  0  0  0  0
 19 23  1  0  0  0  0
 23 24  1  0  0  0  0
 23 25  1  0  0  0  0
 23 26  1  0  0  0  0
M  END
>  <LOGBIO>
6.1200

>  <PRED_LOGBIO>
6.2800

>  <XV_RES>
-0.1290

>  <WHL_TMPL>
3

>  <ANCH>
27-34;8-9

$$$$
ROW74
  -MTS-   01071501003D 0   0.00000     0.00000     0

 47 50  0  0  0  0  0  0  0  0999 V2000
   -8.9240    0.9850    0.1070 C   0  0  0  0  0  0  0  0  0  0  0  0
   -7.3040    1.4190    0.2810 S   0  0  0  0  0  0  0  0  0  0  0  0
   -6.9070    2.0730   -0.9460 O   0  0  0  0  0  0  0  0  0  0  0  0
   -7.1710    2.0610    1.5700 O   0  0  0  0  0  0  0  0  0  0  0  0
   -6.5210   -0.1620    0.3570 C   0  0  0  0  0  0  0  0  0  0  0  0
   -5.4500   -0.3580    1.2260 C   0  0  0  0  0  0  0  0  0  0  0  0
   -4.8150   -1.6010    1.2650 C   0  0  0  0  0  0  0  0  0  0  0  0
   -5.2300   -2.6480    0.4190 C   0  0  0  0  0  0  0  0  0  0  0  0
   -6.3160   -2.4350   -0.4400 C   0  0  0  0  0  0  0  0  0  0  0  0
   -6.9550   -1.1910   -0.4790 C   0  0  0  0  0  0  0  0  0  0  0  0
   -4.5230   -3.9460    0.4950 C   0  0  0  0  0  0  0  0  0  0  0  0
   -3.1870   -4.5130   -0.5180 S   0  0  0  0  0  0  0  0  0  0  0  0
   -3.0190   -6.0870    0.2750 C   0  0  0  0  0  0  0  0  0  0  0  0
   -2.0350   -7.1830   -0.0550 C   0  0  0  0  0  0  0  0  0  0  0  0
   -0.7740   -6.9870    0.7520 C   0  0  0  0  0  0  0  0  0  0  0  0
   -0.6510   -7.5790    2.0140 C   0  0  0  0  0  0  0  0  0  0  0  0
    0.5180   -7.3970    2.7620 C   0  0  0  0  0  0  0  0  0  0  0  0
    1.5650   -6.6230    2.2470 C   0  0  0  0  0  0  0  0  0  0  0  0
    1.4430   -6.0310    0.9850 C   0  0  0  0  0  0  0  0  0  0  0  0
    0.2730   -6.2130    0.2370 C   0  0  0  0  0  0  0  0  0  0  0  0
   -3.9430   -6.0930    1.2190 N   0  0  0  0  0  0  0  0  0  0  0  0
   -4.7510   -4.9560    1.3450 C   0  0  0  0  0  0  0  0  0  0  0  0
   -5.8110   -4.8740    2.3740 C   0  0  0  0  0  0  0  0  0  0  0  0
   -7.1460   -4.6930    1.9910 C   0  0  0  0  0  0  0  0  0  0  0  0
   -8.1490   -4.6160    2.9650 C   0  0  0  0  0  0  0  0  0  0  0  0
   -7.8170   -4.7190    4.3210 C   0  0  0  0  0  0  0  0  0  0  0  0
   -8.7840   -4.6440    5.2600 F   0  0  0  0  0  0  0  0  0  0  0  0
   -6.4830   -4.9000    4.7040 C   0  0  0  0  0  0  0  0  0  0  0  0
   -5.4800   -4.9770    3.7300 C   0  0  0  0  0  0  0  0  0  0  0  0
   -9.5640    1.8020    0.4340 H   0  0  0  0  0  0  0  0  0  0  0  0
   -9.1000    0.8580   -0.9590 H   0  0  0  0  0  0  0  0  0  0  0  0
   -9.0390    0.0720    0.6870 H   0  0  0  0  0  0  0  0  0  0  0  0
   -5.1130    0.4450    1.8650 H   0  0  0  0  0  0  0  0  0  0  0  0
   -3.9970   -1.7610    1.9510 H   0  0  0  0  0  0  0  0  0  0  0  0
   -6.6620   -3.2360   -1.0760 H   0  0  0  0  0  0  0  0  0  0  0  0
   -7.7820   -1.0280   -1.1540 H   0  0  0  0  0  0  0  0  0  0  0  0
   -1.7960   -7.1480   -1.1160 H   0  0  0  0  0  0  0  0  0  0  0  0
   -2.4740   -8.1490    0.1870 H   0  0  0  0  0  0  0  0  0  0  0  0
   -1.4590   -8.1750    2.4120 H   0  0  0  0  0  0  0  0  0  0  0  0
    0.6130   -7.8530    3.7360 H   0  0  0  0  0  0  0  0  0  0  0  0
    2.4670   -6.4830    2.8240 H   0  0  0  0  0  0  0  0  0  0  0  0
    2.2500   -5.4340    0.5870 H   0  0  0  0  0  0  0  0  0  0  0  0
    0.1790   -5.7570   -0.7380 H   0  0  0  0  0  0  0  0  0  0  0  0
   -7.4010   -4.6140    0.9450 H   0  0  0  0  0  0  0  0  0  0  0  0
   -9.1780   -4.4760    2.6700 H   0  0  0  0  0  0  0  0  0  0  0  0
   -6.2270   -4.9790    5.7500 H   0  0  0  0  0  0  0  0  0  0  0  0
   -4.4500   -5.1170    4.0260 H   0  0  0  0  0  0  0  0  0  0  0  0
  1 30  1  0  0  0  0
  1 31  1  0  0  0  0
  1 32  1  0  0  0  0
  1  2  1  0  0  0  0
  2  3  2  0  0  0  0
  2  4  2  0  0  0  0
  2  5  1  0  0  0  0
  5  6  2  0  0  0  0
  6 33  1  0  0  0  0
  6  7  1  0  0  0  0
  7 34  1  0  0  0  0
  7  8  2  0  0  0  0
  8  9  1  0  0  0  0
  9 35  1  0  0  0  0
  9 10  2  0  0  0  0
 10  5  1  0  0  0  0
 10 36  1  0  0  0  0
  8 11  1  0  0  0  0
 11 12  1  0  0  0  0
 12 13  1  0  0  0  0
 13 14  1  0  0  0  0
 14 37  1  0  0  0  0
 14 38  1  0  0  0  0
 14 15  1  0  0  0  0
 15 16  2  0  0  0  0
 16 39  1  0  0  0  0
 16 17  1  0  0  0  0
 17 40  1  0  0  0  0
 17 18  2  0  0  0  0
 18 41  1  0  0  0  0
 18 19  1  0  0  0  0
 19 42  1  0  0  0  0
 19 20  2  0  0  0  0
 20 15  1  0  0  0  0
 20 43  1  0  0  0  0
 13 21  2  0  0  0  0
 21 22  1  0  0  0  0
 22 11  2  0  0  0  0
 22 23  1  0  0  0  0
 23 24  2  0  0  0  0
 24 44  1  0  0  0  0
 24 25  1  0  0  0  0
 25 45  1  0  0  0  0
 25 26  2  0  0  0  0
 26 27  1  0  0  0  0
 26 28  1  0  0  0  0
 28 46  1  0  0  0  0
 28 29  2  0  0  0  0
 29 23  1  0  0  0  0
 29 47  1  0  0  0  0
M  END
>  <LOGBIO>
7.7400

>  <PRED_LOGBIO>
7.5100

>  <XV_RES>
0.3230

>  <WHL_TMPL>
3

>  <ANCH>
27-34;8-9

$$$$
ROW75
  -MTS-   01071501003D 0   0.00000     0.00000     0

 46 49  0  0  0  0  0  0  0  0999 V2000
   -8.9240    0.9850    0.1070 C   0  0  0  0  0  0  0  0  0  0  0  0
   -7.3040    1.4190    0.2810 S   0  0  0  0  0  0  0  0  0  0  0  0
   -6.9070    2.0730   -0.9460 O   0  0  0  0  0  0  0  0  0  0  0  0
   -7.1710    2.0610    1.5700 O   0  0  0  0  0  0  0  0  0  0  0  0
   -6.5210   -0.1620    0.3570 C   0  0  0  0  0  0  0  0  0  0  0  0
   -5.4500   -0.3580    1.2260 C   0  0  0  0  0  0  0  0  0  0  0  0
   -4.8150   -1.6010    1.2650 C   0  0  0  0  0  0  0  0  0  0  0  0
   -5.2300   -2.6480    0.4190 C   0  0  0  0  0  0  0  0  0  0  0  0
   -6.3160   -2.4350   -0.4400 C   0  0  0  0  0  0  0  0  0  0  0  0
   -6.9550   -1.1910   -0.4790 C   0  0  0  0  0  0  0  0  0  0  0  0
   -4.5230   -3.9460    0.4950 C   0  0  0  0  0  0  0  0  0  0  0  0
   -4.8720   -4.8600    1.4100 C   0  0  0  0  0  0  0  0  0  0  0  0
   -4.1500   -6.1510    1.4650 C   0  0  0  0  0  0  0  0  0  0  0  0
   -4.4650   -6.9940    2.3030 O   0  0  0  0  0  0  0  0  0  0  0  0
   -3.1610   -6.4000    0.6120 N   0  0  0  0  0  0  0  0  0  0  0  0
   -2.4490   -7.6850    0.6730 C   0  0  0  0  0  0  0  0  0  0  0  0
   -3.1380   -8.6860   -0.2220 C   0  0  0  0  0  0  0  0  0  0  0  0
   -2.8980   -8.9210   -1.4990 N   0  0  0  0  0  0  0  0  0  0  0  0
   -3.6670   -9.9040   -2.1340 C   0  0  0  0  0  0  0  0  0  0  0  0
   -4.5900  -10.5330   -1.3930 C   0  0  0  0  0  0  0  0  0  0  0  0
   -4.4430   -9.8010    0.2110 S   0  0  0  0  0  0  0  0  0  0  0  0
   -2.7820   -5.4120   -0.3790 N   0  0  0  0  0  0  0  0  0  0  0  0
   -3.4180   -4.2570   -0.4400 C   0  0  0  0  0  0  0  0  0  0  0  0
   -5.9730   -4.5810    2.3590 C   0  0  0  0  0  0  0  0  0  0  0  0
   -7.2620   -4.3180    1.8790 C   0  0  0  0  0  0  0  0  0  0  0  0
   -8.3030   -4.0540    2.7770 C   0  0  0  0  0  0  0  0  0  0  0  0
   -8.0550   -4.0530    4.1550 C   0  0  0  0  0  0  0  0  0  0  0  0
   -9.0590   -3.7980    5.0210 F   0  0  0  0  0  0  0  0  0  0  0  0
   -6.7670   -4.3160    4.6350 C   0  0  0  0  0  0  0  0  0  0  0  0
   -5.7250   -4.5800    3.7370 C   0  0  0  0  0  0  0  0  0  0  0  0
   -9.5640    1.8020    0.4340 H   0  0  0  0  0  0  0  0  0  0  0  0
   -9.1000    0.8580   -0.9590 H   0  0  0  0  0  0  0  0  0  0  0  0
   -9.0390    0.0720    0.6870 H   0  0  0  0  0  0  0  0  0  0  0  0
   -5.1130    0.4450    1.8650 H   0  0  0  0  0  0  0  0  0  0  0  0
   -3.9970   -1.7610    1.9510 H   0  0  0  0  0  0  0  0  0  0  0  0
   -6.6620   -3.2360   -1.0760 H   0  0  0  0  0  0  0  0  0  0  0  0
   -7.7820   -1.0280   -1.1540 H   0  0  0  0  0  0  0  0  0  0  0  0
   -2.4510   -8.0520    1.6970 H   0  0  0  0  0  0  0  0  0  0  0  0
   -1.4220   -7.5470    0.3400 H   0  0  0  0  0  0  0  0  0  0  0  0
   -3.5220  -10.1450   -3.1760 H   0  0  0  0  0  0  0  0  0  0  0  0
   -5.2700  -11.3110   -1.7060 H   0  0  0  0  0  0  0  0  0  0  0  0
   -3.1280   -3.5280   -1.1820 H   0  0  0  0  0  0  0  0  0  0  0  0
   -7.4530   -4.3190    0.8160 H   0  0  0  0  0  0  0  0  0  0  0  0
   -9.2970   -3.8510    2.4070 H   0  0  0  0  0  0  0  0  0  0  0  0
   -6.5760   -4.3150    5.6980 H   0  0  0  0  0  0  0  0  0  0  0  0
   -4.7310   -4.7830    4.1080 H   0  0  0  0  0  0  0  0  0  0  0  0
  1 31  1  0  0  0  0
  1 32  1  0  0  0  0
  1 33  1  0  0  0  0
  1  2  1  0  0  0  0
  2  3  2  0  0  0  0
  2  4  2  0  0  0  0
  2  5  1  0  0  0  0
  5  6  2  0  0  0  0
  6 34  1  0  0  0  0
  6  7  1  0  0  0  0
  7 35  1  0  0  0  0
  7  8  2  0  0  0  0
  8  9  1  0  0  0  0
  9 36  1  0  0  0  0
  9 10  2  0  0  0  0
 10  5  1  0  0  0  0
 10 37  1  0  0  0  0
  8 11  1  0  0  0  0
 11 12  2  0  0  0  0
 12 13  1  0  0  0  0
 13 14  2  0  0  0  0
 13 15  1  0  0  0  0
 15 16  1  0  0  0  0
 16 38  1  0  0  0  0
 16 39  1  0  0  0  0
 16 17  1  0  0  0  0
 17 18  2  0  0  0  0
 18 19  1  0  0  0  0
 19 40  1  0  0  0  0
 19 20  2  0  0  0  0
 20 41  1  0  0  0  0
 20 21  1  0  0  0  0
 21 17  1  0  0  0  0
 15 22  1  0  0  0  0
 22 23  2  0  0  0  0
 23 11  1  0  0  0  0
 23 42  1  0  0  0  0
 12 24  1  0  0  0  0
 24 25  2  0  0  0  0
 25 43  1  0  0  0  0
 25 26  1  0  0  0  0
 26 44  1  0  0  0  0
 26 27  2  0  0  0  0
 27 28  1  0  0  0  0
 27 29  1  0  0  0  0
 29 45  1  0  0  0  0
 29 30  2  0  0  0  0
 30 24  1  0  0  0  0
 30 46  1  0  0  0  0
M  END
>  <LOGBIO>
6.2200

>  <PRED_LOGBIO>
5.8400

>  <XV_RES>
0.3570

>  <WHL_TMPL>
3

>  <ANCH>
27-34;8-9

$$$$
ROW76
  -MTS-   01071501003D 0   0.00000     0.00000     0

 41 43  0  0  0  0  0  0  0  0999 V2000
  -10.8700   -5.9800    4.2190 C   0  0  0  0  0  0  0  0  0  0  0  0
   -9.3140   -5.8890    5.1590 S   0  0  0  0  0  0  0  0  0  0  0  0
   -7.9660   -5.6200    4.0450 C   0  0  0  0  0  0  0  0  0  0  0  0
   -6.6640   -5.9120    4.4500 C   0  0  0  0  0  0  0  0  0  0  0  0
   -5.6010   -5.7050    3.5670 C   0  0  0  0  0  0  0  0  0  0  0  0
   -5.8370   -5.2170    2.2740 C   0  0  0  0  0  0  0  0  0  0  0  0
   -7.1480   -4.9110    1.8860 C   0  0  0  0  0  0  0  0  0  0  0  0
   -8.2130   -5.1170    2.7670 C   0  0  0  0  0  0  0  0  0  0  0  0
   -4.7260   -4.9870    1.3540 C   0  0  0  0  0  0  0  0  0  0  0  0
   -3.6740   -5.8470    1.0950 C   0  0  0  0  0  0  0  0  0  0  0  0
   -2.9680   -5.2890    0.0120 C   0  0  0  0  0  0  0  0  0  0  0  0
   -3.5280   -4.1390   -0.3830 N   0  0  0  0  0  0  0  0  0  0  0  0
   -4.5470   -3.9020    0.4920 N   0  0  0  0  0  0  0  0  0  0  0  0
   -5.2300   -2.6480    0.4190 C   0  0  0  0  0  0  0  0  0  0  0  0
   -6.3160   -2.4350   -0.4400 C   0  0  0  0  0  0  0  0  0  0  0  0
   -6.9550   -1.1910   -0.4790 C   0  0  0  0  0  0  0  0  0  0  0  0
   -6.5210   -0.1620    0.3570 C   0  0  0  0  0  0  0  0  0  0  0  0
   -5.4500   -0.3580    1.2260 C   0  0  0  0  0  0  0  0  0  0  0  0
   -4.8150   -1.6010    1.2650 C   0  0  0  0  0  0  0  0  0  0  0  0
   -7.3040    1.4190    0.2810 S   0  0  0  0  0  0  0  0  0  0  0  0
   -6.9070    2.0730   -0.9460 O   0  0  0  0  0  0  0  0  0  0  0  0
   -7.1710    2.0610    1.5700 O   0  0  0  0  0  0  0  0  0  0  0  0
   -8.9240    0.9850    0.1070 N   0  0  0  0  0  0  0  0  0  0  0  0
   -1.7710   -5.8610   -0.6770 C   0  0  0  0  0  0  0  0  0  0  0  0
   -2.0090   -6.1350   -1.9860 F   0  0  0  0  0  0  0  0  0  0  0  0
   -1.3700   -7.0300   -0.1070 F   0  0  0  0  0  0  0  0  0  0  0  0
   -0.7000   -5.0260   -0.6330 F   0  0  0  0  0  0  0  0  0  0  0  0
  -10.8170   -6.8030    3.5080 H   0  0  0  0  0  0  0  0  0  0  0  0
  -11.6990   -6.1460    4.9040 H   0  0  0  0  0  0  0  0  0  0  0  0
  -11.0240   -5.0470    3.6820 H   0  0  0  0  0  0  0  0  0  0  0  0
   -6.4780   -6.2970    5.4420 H   0  0  0  0  0  0  0  0  0  0  0  0
   -4.5910   -5.9220    3.8830 H   0  0  0  0  0  0  0  0  0  0  0  0
   -7.3370   -4.5130    0.9000 H   0  0  0  0  0  0  0  0  0  0  0  0
   -9.2230   -4.8880    2.4600 H   0  0  0  0  0  0  0  0  0  0  0  0
   -3.4410   -6.7630    1.6180 H   0  0  0  0  0  0  0  0  0  0  0  0
   -6.6620   -3.2360   -1.0760 H   0  0  0  0  0  0  0  0  0  0  0  0
   -7.7820   -1.0280   -1.1540 H   0  0  0  0  0  0  0  0  0  0  0  0
   -5.1130    0.4450    1.8650 H   0  0  0  0  0  0  0  0  0  0  0  0
   -3.9970   -1.7610    1.9510 H   0  0  0  0  0  0  0  0  0  0  0  0
   -9.6280    1.6990   -0.0120 H   0  0  0  0  0  0  0  0  0  0  0  0
   -9.1900    0.0110    0.1220 H   0  0  0  0  0  0  0  0  0  0  0  0
  1 28  1  0  0  0  0
  1 29  1  0  0  0  0
  1 30  1  0  0  0  0
  1  2  1  0  0  0  0
  2  3  1  0  0  0  0
  3  4  2  0  0  0  0
  4 31  1  0  0  0  0
  4  5  1  0  0  0  0
  5 32  1  0  0  0  0
  5  6  2  0  0  0  0
  6  7  1  0  0  0  0
  7 33  1  0  0  0  0
  7  8  2  0  0  0  0
  8  3  1  0  0  0  0
  8 34  1  0  0  0  0
  6  9  1  0  0  0  0
  9 10  2  0  0  0  0
 10 35  1  0  0  0  0
 10 11  1  0  0  0  0
 11 12  2  0  0  0  0
 12 13  1  0  0  0  0
 13  9  1  0  0  0  0
 13 14  1  0  0  0  0
 14 15  2  0  0  0  0
 15 36  1  0  0  0  0
 15 16  1  0  0  0  0
 16 37  1  0  0  0  0
 16 17  2  0  0  0  0
 17 18  1  0  0  0  0
 18 38  1  0  0  0  0
 18 19  2  0  0  0  0
 19 14  1  0  0  0  0
 19 39  1  0  0  0  0
 17 20  1  0  0  0  0
 20 21  2  0  0  0  0
 20 22  2  0  0  0  0
 20 23  1  0  0  0  0
 23 40  1  0  0  0  0
 23 41  1  0  0  0  0
 11 24  1  0  0  0  0
 24 25  1  0  0  0  0
 24 26  1  0  0  0  0
 24 27  1  0  0  0  0
M  END
>  <LOGBIO>
8.0500

>  <PRED_LOGBIO>
7.4000

>  <XV_RES>
0.7060

>  <WHL_TMPL>
3

>  <ANCH>
28-31;32-35

$$$$
ROW77
  -MTS-   01071501003D 0   0.00000     0.00000     0

 43 45  0  0  0  0  0  0  0  0999 V2000
   -2.0130   -6.4820   -0.5070 C   0  0  0  0  0  0  0  0  0  0  0  0
   -3.1110   -5.6370    0.0930 C   0  0  0  0  0  0  0  0  0  0  0  0
   -3.4730   -4.3570   -0.3230 O   0  0  0  0  0  0  0  0  0  0  0  0
   -4.5230   -3.9460    0.4950 C   0  0  0  0  0  0  0  0  0  0  0  0
   -5.2300   -2.6480    0.4190 C   0  0  0  0  0  0  0  0  0  0  0  0
   -4.8150   -1.6010    1.2650 C   0  0  0  0  0  0  0  0  0  0  0  0
   -5.4500   -0.3580    1.2260 C   0  0  0  0  0  0  0  0  0  0  0  0
   -6.5210   -0.1620    0.3570 C   0  0  0  0  0  0  0  0  0  0  0  0
   -6.9550   -1.1910   -0.4790 C   0  0  0  0  0  0  0  0  0  0  0  0
   -6.3160   -2.4350   -0.4400 C   0  0  0  0  0  0  0  0  0  0  0  0
   -7.3040    1.4190    0.2810 S   0  0  0  0  0  0  0  0  0  0  0  0
   -6.9070    2.0730   -0.9460 O   0  0  0  0  0  0  0  0  0  0  0  0
   -7.1710    2.0610    1.5700 O   0  0  0  0  0  0  0  0  0  0  0  0
   -8.9240    0.9850    0.1070 C   0  0  0  0  0  0  0  0  0  0  0  0
   -4.7790   -4.9350    1.3610 C   0  0  0  0  0  0  0  0  0  0  0  0
   -3.8900   -5.9850    1.0990 N   0  0  0  0  0  0  0  0  0  0  0  0
   -5.8420   -4.9210    2.4340 C   0  0  0  0  0  0  0  0  0  0  0  0
   -7.2320   -4.7450    1.7940 C   0  0  0  0  0  0  0  0  0  0  0  0
   -8.3490   -4.8010    2.8520 C   0  0  0  0  0  0  0  0  0  0  0  0
   -8.2720   -6.0940    3.6850 C   0  0  0  0  0  0  0  0  0  0  0  0
   -6.8830   -6.2690    4.3250 C   0  0  0  0  0  0  0  0  0  0  0  0
   -5.7650   -6.2130    3.2670 C   0  0  0  0  0  0  0  0  0  0  0  0
   -2.2660   -7.5350   -0.4000 H   0  0  0  0  0  0  0  0  0  0  0  0
   -1.0770   -6.2800    0.0100 H   0  0  0  0  0  0  0  0  0  0  0  0
   -1.9040   -6.2400   -1.5620 H   0  0  0  0  0  0  0  0  0  0  0  0
   -3.9970   -1.7610    1.9510 H   0  0  0  0  0  0  0  0  0  0  0  0
   -5.1130    0.4450    1.8650 H   0  0  0  0  0  0  0  0  0  0  0  0
   -7.7820   -1.0280   -1.1540 H   0  0  0  0  0  0  0  0  0  0  0  0
   -6.6620   -3.2360   -1.0760 H   0  0  0  0  0  0  0  0  0  0  0  0
   -9.5640    1.8020    0.4340 H   0  0  0  0  0  0  0  0  0  0  0  0
   -9.1000    0.1570    0.7900 H   0  0  0  0  0  0  0  0  0  0  0  0
   -9.0390    0.7250   -0.9430 H   0  0  0  0  0  0  0  0  0  0  0  0
   -5.6100   -4.0610    3.0600 H   0  0  0  0  0  0  0  0  0  0  0  0
   -7.3930   -5.5280    1.0560 H   0  0  0  0  0  0  0  0  0  0  0  0
   -7.2730   -3.7900    1.2740 H   0  0  0  0  0  0  0  0  0  0  0  0
   -8.2680   -3.9400    3.5120 H   0  0  0  0  0  0  0  0  0  0  0  0
   -9.3180   -4.7460    2.3590 H   0  0  0  0  0  0  0  0  0  0  0  0
   -8.4880   -6.9490    3.0480 H   0  0  0  0  0  0  0  0  0  0  0  0
   -9.0290   -6.0670    4.4660 H   0  0  0  0  0  0  0  0  0  0  0  0
   -6.7220   -5.4860    5.0630 H   0  0  0  0  0  0  0  0  0  0  0  0
   -6.8410   -7.2240    4.8450 H   0  0  0  0  0  0  0  0  0  0  0  0
   -5.8470   -7.0740    2.6070 H   0  0  0  0  0  0  0  0  0  0  0  0
   -4.7960   -6.2680    3.7600 H   0  0  0  0  0  0  0  0  0  0  0  0
  1 23  1  0  0  0  0
  1 24  1  0  0  0  0
  1 25  1  0  0  0  0
  1  2  1  0  0  0  0
  2  3  1  0  0  0  0
  3  4  1  0  0  0  0
  4  5  1  0  0  0  0
  5  6  2  0  0  0  0
  6 26  1  0  0  0  0
  6  7  1  0  0  0  0
  7 27  1  0  0  0  0
  7  8  2  0  0  0  0
  8  9  1  0  0  0  0
  9 28  1  0  0  0  0
  9 10  2  0  0  0  0
 10  5  1  0  0  0  0
 10 29  1  0  0  0  0
  8 11  1  0  0  0  0
 11 12  2  0  0  0  0
 11 13  2  0  0  0  0
 11 14  1  0  0  0  0
 14 30  1  0  0  0  0
 14 31  1  0  0  0  0
 14 32  1  0  0  0  0
  4 15  2  0  0  0  0
 15 16  1  0  0  0  0
 16  2  2  0  0  0  0
 15 17  1  0  0  0  0
 17 33  1  0  0  0  0
 17 18  1  0  0  0  0
 18 34  1  0  0  0  0
 18 35  1  0  0  0  0
 18 19  1  0  0  0  0
 19 36  1  0  0  0  0
 19 37  1  0  0  0  0
 19 20  1  0  0  0  0
 20 38  1  0  0  0  0
 20 39  1  0  0  0  0
 20 21  1  0  0  0  0
 21 40  1  0  0  0  0
 21 41  1  0  0  0  0
 21 22  1  0  0  0  0
 22 17  1  0  0  0  0
 22 42  1  0  0  0  0
 22 43  1  0  0  0  0
M  END
>  <LOGBIO>
7.1500

>  <PRED_LOGBIO>
6.2400

>  <XV_RES>
1.0070

>  <WHL_TMPL>
3

>  <ANCH>
27-34;13-11

$$$$
ROW78
  -MTS-   01071501003D 0   0.00000     0.00000     0

 30 31  0  0  0  0  0  0  0  0999 V2000
   -6.4570   -2.7120   -2.2910 C   0  0  0  0  0  0  0  0  0  0  0  0
   -7.6410   -2.1310   -1.0520 S   0  0  0  0  0  0  0  0  0  0  0  0
   -6.9550   -1.8610    0.1740 O   0  0  0  0  0  0  0  0  0  0  0  0
   -8.6330   -3.1370   -0.8310 O   0  0  0  0  0  0  0  0  0  0  0  0
   -8.4120   -0.6670   -1.6230 N   0  0  0  0  0  0  0  0  0  0  0  0
   -9.3840   -0.0210   -0.8230 C   0  0  0  0  0  0  0  0  0  0  0  0
  -10.7380   -0.3550   -0.9400 C   0  0  0  0  0  0  0  0  0  0  0  0
  -11.6800    0.2990   -0.1370 C   0  0  0  0  0  0  0  0  0  0  0  0
  -11.2820    1.2360    0.7340 N   0  0  0  0  0  0  0  0  0  0  0  0
   -9.9940    1.5810    0.8720 C   0  0  0  0  0  0  0  0  0  0  0  0
   -9.0050    0.9630    0.0980 C   0  0  0  0  0  0  0  0  0  0  0  0
   -7.3040    1.4190    0.2810 S   0  0  0  0  0  0  0  0  0  0  0  0
   -6.5210   -0.1620    0.3570 C   0  0  0  0  0  0  0  0  0  0  0  0
   -5.4500   -0.3580    1.2260 C   0  0  0  0  0  0  0  0  0  0  0  0
   -4.8150   -1.6010    1.2650 C   0  0  0  0  0  0  0  0  0  0  0  0
   -5.2300   -2.6480    0.4190 C   0  0  0  0  0  0  0  0  0  0  0  0
   -6.3160   -2.4350   -0.4400 C   0  0  0  0  0  0  0  0  0  0  0  0
   -6.9550   -1.1910   -0.4790 C   0  0  0  0  0  0  0  0  0  0  0  0
   -5.7030   -1.9460   -2.4590 H   0  0  0  0  0  0  0  0  0  0  0  0
   -5.9780   -3.6220   -1.9360 H   0  0  0  0  0  0  0  0  0  0  0  0
   -6.9790   -2.9170   -3.2230 H   0  0  0  0  0  0  0  0  0  0  0  0
   -8.1640   -0.2840   -2.5240 H   0  0  0  0  0  0  0  0  0  0  0  0
  -11.0530   -1.1110   -1.6430 H   0  0  0  0  0  0  0  0  0  0  0  0
  -12.7270    0.0480   -0.2190 H   0  0  0  0  0  0  0  0  0  0  0  0
   -9.7180    2.3420    1.5870 H   0  0  0  0  0  0  0  0  0  0  0  0
   -5.1130    0.4450    1.8650 H   0  0  0  0  0  0  0  0  0  0  0  0
   -3.9970   -1.7610    1.9510 H   0  0  0  0  0  0  0  0  0  0  0  0
   -4.7190   -3.6000    0.4320 H   0  0  0  0  0  0  0  0  0  0  0  0
   -6.6620   -3.2360   -1.0760 H   0  0  0  0  0  0  0  0  0  0  0  0
   -7.7820   -1.0280   -1.1540 H   0  0  0  0  0  0  0  0  0  0  0  0
  1 19  1  0  0  0  0
  1 20  1  0  0  0  0
  1 21  1  0  0  0  0
  1  2  1  0  0  0  0
  2  3  2  0  0  0  0
  2  4  2  0  0  0  0
  2  5  1  0  0  0  0
  5 22  1  0  0  0  0
  5  6  1  0  0  0  0
  6  7  2  0  0  0  0
  7 23  1  0  0  0  0
  7  8  1  0  0  0  0
  8 24  1  0  0  0  0
  8  9  2  0  0  0  0
  9 10  1  0  0  0  0
 10 25  1  0  0  0  0
 10 11  2  0  0  0  0
 11  6  1  0  0  0  0
 11 12  1  0  0  0  0
 12 13  1  0  0  0  0
 13 14  2  0  0  0  0
 14 26  1  0  0  0  0
 14 15  1  0  0  0  0
 15 27  1  0  0  0  0
 15 16  2  0  0  0  0
 16 28  1  0  0  0  0
 16 17  1  0  0  0  0
 17 29  1  0  0  0  0
 17 18  2  0  0  0  0
 18 13  1  0  0  0  0
 18 30  1  0  0  0  0
M  END
>  <LOGBIO>
5.9200

>  <PRED_LOGBIO>
5.4200

>  <XV_RES>
0.6600

>  <WHL_TMPL>
3

>  <ANCH>
27-34;20-21

$$$$
ROW79
  -MTS-   01071501003D 0   0.00000     0.00000     0

 46 49  0  0  0  0  0  0  0  0999 V2000
    9.5860   -7.5700    4.7150 O   0  0  0  0  0  0  0  0  0  0  0  0
   10.6250   -8.4060    4.4020 C   0  0  0  0  0  0  0  0  0  0  0  0
   11.6500   -7.8920    3.7080 C   0  0  0  0  0  0  0  0  0  0  0  0
   12.7830   -8.5440    3.2920 N   0  0  0  0  0  0  0  0  0  0  0  0
   12.9620  -10.2400    3.6840 S   0  0  0  0  0  0  0  0  0  0  0  0
   13.1000  -11.0070    2.4840 O   0  0  0  0  0  0  0  0  0  0  0  0
   14.1490  -10.4400    4.4560 O   0  0  0  0  0  0  0  0  0  0  0  0
   11.4910  -10.8100    4.6310 C   0  0  0  0  0  0  0  0  0  0  0  0
   11.2780  -12.1050    5.1170 C   0  0  0  0  0  0  0  0  0  0  0  0
   10.1080  -12.4030    5.8250 C   0  0  0  0  0  0  0  0  0  0  0  0
    9.1510  -11.4050    6.0480 C   0  0  0  0  0  0  0  0  0  0  0  0
    9.3650  -10.1100    5.5620 C   0  0  0  0  0  0  0  0  0  0  0  0
   10.5350   -9.8120    4.8530 C   0  0  0  0  0  0  0  0  0  0  0  0
   11.5470   -6.4590    3.3510 C   0  0  0  0  0  0  0  0  0  0  0  0
   11.9900   -5.6020    4.1140 O   0  0  0  0  0  0  0  0  0  0  0  0
   10.9770   -6.0990    2.2050 N   0  0  0  0  0  0  0  0  0  0  0  0
   10.8790   -4.7290    1.8640 C   0  0  0  0  0  0  0  0  0  0  0  0
   11.9070   -4.1130    1.1400 C   0  0  0  0  0  0  0  0  0  0  0  0
   11.8100   -2.7580    0.8020 C   0  0  0  0  0  0  0  0  0  0  0  0
   10.6850   -2.0190    1.1880 C   0  0  0  0  0  0  0  0  0  0  0  0
   10.5830   -0.5860    0.8310 C   0  0  0  0  0  0  0  0  0  0  0  0
   11.6270    0.0370    0.6450 O   0  0  0  0  0  0  0  0  0  0  0  0
    9.3240    0.1630    0.6300 C   0  0  0  0  0  0  0  0  0  0  0  0
    8.3950   -0.2560   -0.3300 C   0  0  0  0  0  0  0  0  0  0  0  0
    7.2230    0.4800   -0.5240 C   0  0  0  0  0  0  0  0  0  0  0  0
    6.9950    1.6330    0.2280 C   0  0  0  0  0  0  0  0  0  0  0  0
    5.5490    2.5360   -0.0130 Cl  0  0  0  0  0  0  0  0  0  0  0  0
    7.9310    2.0650    1.1680 C   0  0  0  0  0  0  0  0  0  0  0  0
    9.1040    1.3330    1.3650 C   0  0  0  0  0  0  0  0  0  0  0  0
    9.6580   -2.6350    1.9120 C   0  0  0  0  0  0  0  0  0  0  0  0
    8.2600   -1.7160    2.3920 Cl  0  0  0  0  0  0  0  0  0  0  0  0
    9.7540   -3.9900    2.2500 C   0  0  0  0  0  0  0  0  0  0  0  0
    8.9090   -7.5800    4.0190 H   0  0  0  0  0  0  0  0  0  0  0  0
   13.4990   -8.0570    2.7710 H   0  0  0  0  0  0  0  0  0  0  0  0
   12.0160  -12.8750    4.9450 H   0  0  0  0  0  0  0  0  0  0  0  0
    9.9430  -13.4030    6.2000 H   0  0  0  0  0  0  0  0  0  0  0  0
    8.2480  -11.6350    6.5940 H   0  0  0  0  0  0  0  0  0  0  0  0
    8.6270   -9.3400    5.7340 H   0  0  0  0  0  0  0  0  0  0  0  0
   10.6130   -6.8030    1.5790 H   0  0  0  0  0  0  0  0  0  0  0  0
   12.7740   -4.6830    0.8420 H   0  0  0  0  0  0  0  0  0  0  0  0
   12.6030   -2.2820    0.2430 H   0  0  0  0  0  0  0  0  0  0  0  0
    8.5830   -1.1430   -0.9170 H   0  0  0  0  0  0  0  0  0  0  0  0
    6.4960    0.1570   -1.2540 H   0  0  0  0  0  0  0  0  0  0  0  0
    7.7490    2.9620    1.7410 H   0  0  0  0  0  0  0  0  0  0  0  0
    9.8390    1.6690    2.0820 H   0  0  0  0  0  0  0  0  0  0  0  0
    8.9620   -4.4650    2.8090 H   0  0  0  0  0  0  0  0  0  0  0  0
  1 33  1  0  0  0  0
  1  2  1  0  0  0  0
  2  3  2  0  0  0  0
  3  4  1  0  0  0  0
  4 34  1  0  0  0  0
  4  5  1  0  0  0  0
  5  6  2  0  0  0  0
  5  7  2  0  0  0  0
  5  8  1  0  0  0  0
  8  9  1  0  0  0  0
  9 35  1  0  0  0  0
  9 10  2  0  0  0  0
 10 36  1  0  0  0  0
 10 11  1  0  0  0  0
 11 37  1  0  0  0  0
 11 12  2  0  0  0  0
 12 38  1  0  0  0  0
 12 13  1  0  0  0  0
 13  2  1  0  0  0  0
 13  8  2  0  0  0  0
  3 14  1  0  0  0  0
 14 15  2  0  0  0  0
 14 16  1  0  0  0  0
 16 39  1  0  0  0  0
 16 17  1  0  0  0  0
 17 18  2  0  0  0  0
 18 40  1  0  0  0  0
 18 19  1  0  0  0  0
 19 41  1  0  0  0  0
 19 20  2  0  0  0  0
 20 21  1  0  0  0  0
 21 22  2  0  0  0  0
 21 23  1  0  0  0  0
 23 24  2  0  0  0  0
 24 42  1  0  0  0  0
 24 25  1  0  0  0  0
 25 43  1  0  0  0  0
 25 26  2  0  0  0  0
 26 27  1  0  0  0  0
 26 28  1  0  0  0  0
 28 44  1  0  0  0  0
 28 29  2  0  0  0  0
 29 23  1  0  0  0  0
 29 45  1  0  0  0  0
 20 30  1  0  0  0  0
 30 31  1  0  0  0  0
 30 32  2  0  0  0  0
 32 17  1  0  0  0  0
 32 46  1  0  0  0  0
M  END
>  <LOGBIO>
4.0200

>  <PRED_LOGBIO>
4.0100

>  <XV_RES>
-1.3010

>  <WHL_TMPL>
1

>  <ANCH>
1-2;38-37

$$$$
ROW81
  -MTS-   01071501003D 0   0.00000     0.00000     0

 41 43  0  0  0  0  0  0  0  0999 V2000
    1.9330   -3.6490    1.6580 C   0  0  0  0  0  0  0  0  0  0  0  0
    2.4190   -2.5380    0.9010 O   0  0  0  0  0  0  0  0  0  0  0  0
    1.6250   -1.4240    0.8120 C   0  0  0  0  0  0  0  0  0  0  0  0
    0.6980   -1.3070   -0.2300 C   0  0  0  0  0  0  0  0  0  0  0  0
   -0.1130   -0.1690   -0.3200 C   0  0  0  0  0  0  0  0  0  0  0  0
    0.0040    0.8510    0.6310 C   0  0  0  0  0  0  0  0  0  0  0  0
    0.9320    0.7340    1.6730 C   0  0  0  0  0  0  0  0  0  0  0  0
    1.7420   -0.4040    1.7640 C   0  0  0  0  0  0  0  0  0  0  0  0
    2.7430   -0.5310    2.8880 C   0  0  0  0  0  0  0  0  0  0  0  0
   -0.8560    2.0560    0.5410 C   0  0  0  0  0  0  0  0  0  0  0  0
   -1.9580    2.0990   -0.3220 C   0  0  0  0  0  0  0  0  0  0  0  0
   -2.7490    3.2520   -0.3910 C   0  0  0  0  0  0  0  0  0  0  0  0
   -4.1180    3.3060   -1.4640 Cl  0  0  0  0  0  0  0  0  0  0  0  0
   -2.4370    4.3630    0.4020 C   0  0  0  0  0  0  0  0  0  0  0  0
   -1.3360    4.3200    1.2650 C   0  0  0  0  0  0  0  0  0  0  0  0
   -0.9240    5.4960    2.0640 C   0  0  0  0  0  0  0  0  0  0  0  0
    0.3210    5.5280    2.5570 C   0  0  0  0  0  0  0  0  0  0  0  0
    1.2170    4.3490    2.2570 C   0  0  0  0  0  0  0  0  0  0  0  0
    0.4840    3.1210    2.2370 O   0  0  0  0  0  0  0  0  0  0  0  0
   -0.5450    3.1670    1.3340 C   0  0  0  0  0  0  0  0  0  0  0  0
    2.1960    4.2460    3.4260 C   0  0  0  0  0  0  0  0  0  0  0  0
    3.2570    3.5370    3.0540 F   0  0  0  0  0  0  0  0  0  0  0  0
    1.5990    3.6450    4.4520 F   0  0  0  0  0  0  0  0  0  0  0  0
    2.5820    5.4650    3.7900 F   0  0  0  0  0  0  0  0  0  0  0  0
    0.8000    6.6720    3.3640 C   0  0  0  0  0  0  0  0  0  0  0  0
    1.3340    7.6230    2.8180 O   0  0  0  0  0  0  0  0  0  0  0  0
    0.6500    6.6640    4.6760 O   0  0  0  0  0  0  0  0  0  0  0  0
    0.9990   -4.0020    1.2270 H   0  0  0  0  0  0  0  0  0  0  0  0
    2.6680   -4.4510    1.6360 H   0  0  0  0  0  0  0  0  0  0  0  0
    1.7640   -3.3410    2.6880 H   0  0  0  0  0  0  0  0  0  0  0  0
    0.6080   -2.0940   -0.9640 H   0  0  0  0  0  0  0  0  0  0  0  0
   -0.8280   -0.0780   -1.1240 H   0  0  0  0  0  0  0  0  0  0  0  0
    1.0220    1.5210    2.4070 H   0  0  0  0  0  0  0  0  0  0  0  0
    3.5920   -1.1220    2.5520 H   0  0  0  0  0  0  0  0  0  0  0  0
    2.2730   -1.0210    3.7380 H   0  0  0  0  0  0  0  0  0  0  0  0
    3.0840    0.4590    3.1830 H   0  0  0  0  0  0  0  0  0  0  0  0
   -2.1980    1.2420   -0.9340 H   0  0  0  0  0  0  0  0  0  0  0  0
   -3.0470    5.2530    0.3490 H   0  0  0  0  0  0  0  0  0  0  0  0
   -1.6110    6.3100    2.2450 H   0  0  0  0  0  0  0  0  0  0  0  0
    1.7580    4.5100    1.3270 H   0  0  0  0  0  0  0  0  0  0  0  0
    1.0220    7.4890    5.0250 H   0  0  0  0  0  0  0  0  0  0  0  0
  1 28  1  0  0  0  0
  1 29  1  0  0  0  0
  1 30  1  0  0  0  0
  1  2  1  0  0  0  0
  2  3  1  0  0  0  0
  3  4  2  0  0  0  0
  4 31  1  0  0  0  0
  4  5  1  0  0  0  0
  5 32  1  0  0  0  0
  5  6  2  0  0  0  0
  6  7  1  0  0  0  0
  7 33  1  0  0  0  0
  7  8  2  0  0  0  0
  8  3  1  0  0  0  0
  8  9  1  0  0  0  0
  9 34  1  0  0  0  0
  9 35  1  0  0  0  0
  9 36  1  0  0  0  0
  6 10  1  0  0  0  0
 10 11  2  0  0  0  0
 11 37  1  0  0  0  0
 11 12  1  0  0  0  0
 12 13  1  0  0  0  0
 12 14  2  0  0  0  0
 14 38  1  0  0  0  0
 14 15  1  0  0  0  0
 15 16  1  0  0  0  0
 16 39  1  0  0  0  0
 16 17  2  0  0  0  0
 17 18  1  0  0  0  0
 18 40  1  0  0  0  0
 18 19  1  0  0  0  0
 19 20  1  0  0  0  0
 20 10  1  0  0  0  0
 20 15  2  0  0  0  0
 18 21  1  0  0  0  0
 21 22  1  0  0  0  0
 21 23  1  0  0  0  0
 21 24  1  0  0  0  0
 17 25  1  0  0  0  0
 25 26  2  0  0  0  0
 25 27  1  0  0  0  0
 27 41  1  0  0  0  0
M  END
>  <LOGBIO>
6.4700

>  <PRED_LOGBIO>
6.0600

>  <XV_RES>
0.7850

>  <WHL_TMPL>
2

>  <ANCH>
9-11;20-19

$$$$
ROW82
  -MTS-   01071501003D 0   0.00000     0.00000     0

 41 43  0  0  0  0  0  0  0  0999 V2000
    7.3720   -5.5900    5.2260 C   0  0  0  0  0  0  0  0  0  0  0  0
    7.4240   -5.5970    3.8050 O   0  0  0  0  0  0  0  0  0  0  0  0
    8.1290   -4.5890    3.2050 C   0  0  0  0  0  0  0  0  0  0  0  0
    7.7710   -3.2340    3.1860 C   0  0  0  0  0  0  0  0  0  0  0  0
    8.5750   -2.2840    2.5360 C   0  0  0  0  0  0  0  0  0  0  0  0
    9.7270   -2.7030    1.8780 C   0  0  0  0  0  0  0  0  0  0  0  0
   10.1120   -4.0250    1.9280 C   0  0  0  0  0  0  0  0  0  0  0  0
    9.3120   -4.9900    2.5830 C   0  0  0  0  0  0  0  0  0  0  0  0
   11.3520   -4.0650    1.2660 C   0  0  0  0  0  0  0  0  0  0  0  0
   12.1000   -5.3530    1.0920 C   0  0  0  0  0  0  0  0  0  0  0  0
   11.9830   -5.8720   -0.3410 C   0  0  0  0  0  0  0  0  0  0  0  0
   12.8640   -5.4450   -1.1430 O   0  0  0  0  0  0  0  0  0  0  0  0
   11.0490   -6.7010   -0.5450 O   0  0  0  0  0  0  0  0  0  0  0  0
   11.7660   -2.7930    0.8180 C   0  0  0  0  0  0  0  0  0  0  0  0
   12.9940   -2.3540    0.1100 C   0  0  0  0  0  0  0  0  0  0  0  0
   10.6810   -1.9580    1.1730 N   0  0  0  0  0  0  0  0  0  0  0  0
   10.5830   -0.5860    0.8310 C   0  0  0  0  0  0  0  0  0  0  0  0
   11.6270    0.0370    0.6450 O   0  0  0  0  0  0  0  0  0  0  0  0
    9.3240    0.1630    0.6300 C   0  0  0  0  0  0  0  0  0  0  0  0
    8.3950   -0.2560   -0.3300 C   0  0  0  0  0  0  0  0  0  0  0  0
    7.2230    0.4800   -0.5240 C   0  0  0  0  0  0  0  0  0  0  0  0
    6.9950    1.6330    0.2280 C   0  0  0  0  0  0  0  0  0  0  0  0
    5.5490    2.5360   -0.0130 Cl  0  0  0  0  0  0  0  0  0  0  0  0
    7.9310    2.0650    1.1680 C   0  0  0  0  0  0  0  0  0  0  0  0
    9.1040    1.3330    1.3650 C   0  0  0  0  0  0  0  0  0  0  0  0
    6.3360   -5.5880    5.5590 H   0  0  0  0  0  0  0  0  0  0  0  0
    7.8060   -6.5310    5.5590 H   0  0  0  0  0  0  0  0  0  0  0  0
    7.9300   -4.7200    5.5670 H   0  0  0  0  0  0  0  0  0  0  0  0
    6.8640   -2.9160    3.6780 H   0  0  0  0  0  0  0  0  0  0  0  0
    8.3020   -1.2390    2.5470 H   0  0  0  0  0  0  0  0  0  0  0  0
    9.6140   -6.0270    2.6020 H   0  0  0  0  0  0  0  0  0  0  0  0
   11.6030   -6.0850    1.7250 H   0  0  0  0  0  0  0  0  0  0  0  0
   13.1520   -5.1740    1.3040 H   0  0  0  0  0  0  0  0  0  0  0  0
   10.2060   -6.2350   -0.4300 H   0  0  0  0  0  0  0  0  0  0  0  0
   12.7270   -1.7980   -0.7860 H   0  0  0  0  0  0  0  0  0  0  0  0
   13.5020   -3.2570   -0.2220 H   0  0  0  0  0  0  0  0  0  0  0  0
   13.5750   -1.7700    0.8200 H   0  0  0  0  0  0  0  0  0  0  0  0
    8.5830   -1.1430   -0.9170 H   0  0  0  0  0  0  0  0  0  0  0  0
    6.4960    0.1570   -1.2540 H   0  0  0  0  0  0  0  0  0  0  0  0
    7.7490    2.9620    1.7410 H   0  0  0  0  0  0  0  0  0  0  0  0
    9.8380    1.6690    2.0820 H   0  0  0  0  0  0  0  0  0  0  0  0
  1 26  1  0  0  0  0
  1 27  1  0  0  0  0
  1 28  1  0  0  0  0
  1  2  1  0  0  0  0
  2  3  1  0  0  0  0
  3  4  2  0  0  0  0
  4 29  1  0  0  0  0
  4  5  1  0  0  0  0
  5 30  1  0  0  0  0
  5  6  2  0  0  0  0
  6  7  1  0  0  0  0
  7  8  2  0  0  0  0
  8  3  1  0  0  0  0
  8 31  1  0  0  0  0
  7  9  1  0  0  0  0
  9 10  1  0  0  0  0
 10 32  1  0  0  0  0
 10 33  1  0  0  0  0
 10 11  1  0  0  0  0
 11 12  2  0  0  0  0
 11 13  1  0  0  0  0
 13 34  1  0  0  0  0
  9 14  2  0  0  0  0
 14 15  1  0  0  0  0
 15 35  1  0  0  0  0
 15 36  1  0  0  0  0
 15 37  1  0  0  0  0
 14 16  1  0  0  0  0
 16  6  1  0  0  0  0
 16 17  1  0  0  0  0
 17 18  2  0  0  0  0
 17 19  1  0  0  0  0
 19 20  2  0  0  0  0
 20 38  1  0  0  0  0
 20 21  1  0  0  0  0
 21 39  1  0  0  0  0
 21 22  2  0  0  0  0
 22 23  1  0  0  0  0
 22 24  1  0  0  0  0
 24 40  1  0  0  0  0
 24 25  2  0  0  0  0
 25 19  1  0  0  0  0
 25 41  1  0  0  0  0
M  END
>  <LOGBIO>
5.5800

>  <PRED_LOGBIO>
6.1700

>  <XV_RES>
-0.6020

>  <WHL_TMPL>
1

>  <ANCH>
36-37;23-24

$$$$
ROW83
  -MTS-   01071501003D 0   0.00000     0.00000     0

 41 43  0  0  0  0  0  0  0  0999 V2000
    7.3720   -5.5900    5.2260 C   0  0  0  0  0  0  0  0  0  0  0  0
    7.4240   -5.5970    3.8050 O   0  0  0  0  0  0  0  0  0  0  0  0
    8.1290   -4.5890    3.2050 C   0  0  0  0  0  0  0  0  0  0  0  0
    7.7710   -3.2340    3.1860 C   0  0  0  0  0  0  0  0  0  0  0  0
    8.5750   -2.2840    2.5360 C   0  0  0  0  0  0  0  0  0  0  0  0
    9.7270   -2.7030    1.8780 C   0  0  0  0  0  0  0  0  0  0  0  0
   10.1120   -4.0250    1.9280 C   0  0  0  0  0  0  0  0  0  0  0  0
    9.3120   -4.9900    2.5830 C   0  0  0  0  0  0  0  0  0  0  0  0
   11.3520   -4.0650    1.2660 C   0  0  0  0  0  0  0  0  0  0  0  0
   12.1000   -5.3530    1.0920 C   0  0  0  0  0  0  0  0  0  0  0  0
   11.9830   -5.8720   -0.3410 C   0  0  0  0  0  0  0  0  0  0  0  0
   12.8640   -5.4450   -1.1430 O   0  0  0  0  0  0  0  0  0  0  0  0
   11.0490   -6.7010   -0.5450 O   0  0  0  0  0  0  0  0  0  0  0  0
   11.7660   -2.7930    0.8180 C   0  0  0  0  0  0  0  0  0  0  0  0
   12.9940   -2.3540    0.1100 C   0  0  0  0  0  0  0  0  0  0  0  0
   10.6810   -1.9580    1.1730 N   0  0  0  0  0  0  0  0  0  0  0  0
   10.5830   -0.5860    0.8310 C   0  0  0  0  0  0  0  0  0  0  0  0
   11.6270    0.0370    0.6450 O   0  0  0  0  0  0  0  0  0  0  0  0
    9.3240    0.1630    0.6300 C   0  0  0  0  0  0  0  0  0  0  0  0
    8.3950   -0.2560   -0.3300 C   0  0  0  0  0  0  0  0  0  0  0  0
    7.2230    0.4800   -0.5240 C   0  0  0  0  0  0  0  0  0  0  0  0
    6.9950    1.6330    0.2280 C   0  0  0  0  0  0  0  0  0  0  0  0
    5.5490    2.5360   -0.0130 Cl  0  0  0  0  0  0  0  0  0  0  0  0
    7.9310    2.0650    1.1680 C   0  0  0  0  0  0  0  0  0  0  0  0
    9.1040    1.3330    1.3650 C   0  0  0  0  0  0  0  0  0  0  0  0
    6.3360   -5.5880    5.5590 H   0  0  0  0  0  0  0  0  0  0  0  0
    7.8060   -6.5310    5.5590 H   0  0  0  0  0  0  0  0  0  0  0  0
    7.9300   -4.7200    5.5670 H   0  0  0  0  0  0  0  0  0  0  0  0
    6.8640   -2.9160    3.6780 H   0  0  0  0  0  0  0  0  0  0  0  0
    8.3020   -1.2390    2.5470 H   0  0  0  0  0  0  0  0  0  0  0  0
    9.6140   -6.0270    2.6020 H   0  0  0  0  0  0  0  0  0  0  0  0
   11.6030   -6.0850    1.7250 H   0  0  0  0  0  0  0  0  0  0  0  0
   13.1520   -5.1740    1.3040 H   0  0  0  0  0  0  0  0  0  0  0  0
   10.2060   -6.2350   -0.4300 H   0  0  0  0  0  0  0  0  0  0  0  0
   12.7270   -1.7980   -0.7860 H   0  0  0  0  0  0  0  0  0  0  0  0
   13.5020   -3.2570   -0.2220 H   0  0  0  0  0  0  0  0  0  0  0  0
   13.5750   -1.7700    0.8200 H   0  0  0  0  0  0  0  0  0  0  0  0
    8.5830   -1.1430   -0.9170 H   0  0  0  0  0  0  0  0  0  0  0  0
    6.4960    0.1570   -1.2540 H   0  0  0  0  0  0  0  0  0  0  0  0
    7.7490    2.9620    1.7410 H   0  0  0  0  0  0  0  0  0  0  0  0
    9.8380    1.6690    2.0820 H   0  0  0  0  0  0  0  0  0  0  0  0
  1 26  1  0  0  0  0
  1 27  1  0  0  0  0
  1 28  1  0  0  0  0
  1  2  1  0  0  0  0
  2  3  1  0  0  0  0
  3  4  2  0  0  0  0
  4 29  1  0  0  0  0
  4  5  1  0  0  0  0
  5 30  1  0  0  0  0
  5  6  2  0  0  0  0
  6  7  1  0  0  0  0
  7  8  2  0  0  0  0
  8  3  1  0  0  0  0
  8 31  1  0  0  0  0
  7  9  1  0  0  0  0
  9 10  1  0  0  0  0
 10 32  1  0  0  0  0
 10 33  1  0  0  0  0
 10 11  1  0  0  0  0
 11 12  2  0  0  0  0
 11 13  1  0  0  0  0
 13 34  1  0  0  0  0
  9 14  2  0  0  0  0
 14 15  1  0  0  0  0
 15 35  1  0  0  0  0
 15 36  1  0  0  0  0
 15 37  1  0  0  0  0
 14 16  1  0  0  0  0
 16  6  1  0  0  0  0
 16 17  1  0  0  0  0
 17 18  2  0  0  0  0
 17 19  1  0  0  0  0
 19 20  2  0  0  0  0
 20 38  1  0  0  0  0
 20 21  1  0  0  0  0
 21 39  1  0  0  0  0
 21 22  2  0  0  0  0
 22 23  1  0  0  0  0
 22 24  1  0  0  0  0
 24 40  1  0  0  0  0
 24 25  2  0  0  0  0
 25 19  1  0  0  0  0
 25 41  1  0  0  0  0
M  END
>  <LOGBIO>
6.3000

>  <PRED_LOGBIO>
6.1700

>  <XV_RES>
0.1330

>  <WHL_TMPL>
1

>  <ANCH>
36-37;23-24

$$$$
ROW84
  -MTS-   01071501003D 0   0.00000     0.00000     0

 35 37  0  0  0  0  0  0  0  0999 V2000
   11.0760   -8.7110    0.8300 O   0  0  0  0  0  0  0  0  0  0  0  0
   11.5670   -7.8120    1.6620 C   0  0  0  0  0  0  0  0  0  0  0  0
   12.5300   -8.0870    2.3590 O   0  0  0  0  0  0  0  0  0  0  0  0
   10.9500   -6.4700    1.7500 C   0  0  0  0  0  0  0  0  0  0  0  0
    9.9570   -6.2140    2.6130 C   0  0  0  0  0  0  0  0  0  0  0  0
    9.3870   -4.8490    2.6460 C   0  0  0  0  0  0  0  0  0  0  0  0
   10.1080   -3.8180    2.0320 C   0  0  0  0  0  0  0  0  0  0  0  0
   11.3660   -4.0800    1.5560 O   0  0  0  0  0  0  0  0  0  0  0  0
   11.4140   -5.3340    0.8700 C   0  0  0  0  0  0  0  0  0  0  0  0
   12.8880   -5.6000    0.5670 C   0  0  0  0  0  0  0  0  0  0  0  0
   13.6230   -4.5870    1.0170 F   0  0  0  0  0  0  0  0  0  0  0  0
   13.2680   -6.7240    1.1680 F   0  0  0  0  0  0  0  0  0  0  0  0
   13.0560   -5.7210   -0.7460 F   0  0  0  0  0  0  0  0  0  0  0  0
    9.5720   -2.5260    1.9770 C   0  0  0  0  0  0  0  0  0  0  0  0
    8.3150   -2.2650    2.5350 C   0  0  0  0  0  0  0  0  0  0  0  0
    7.5940   -3.2960    3.1490 C   0  0  0  0  0  0  0  0  0  0  0  0
    6.0320   -2.9710    3.8430 Cl  0  0  0  0  0  0  0  0  0  0  0  0
    8.1300   -4.5880    3.2040 C   0  0  0  0  0  0  0  0  0  0  0  0
    7.4240   -5.5970    3.8050 O   0  0  0  0  0  0  0  0  0  0  0  0
    7.3740   -5.5900    5.1740 C   0  0  0  0  0  0  0  0  0  0  0  0
    7.3560   -6.7990    5.8800 C   0  0  0  0  0  0  0  0  0  0  0  0
    7.3050   -6.7920    7.2790 C   0  0  0  0  0  0  0  0  0  0  0  0
    7.2710   -5.5760    7.9720 C   0  0  0  0  0  0  0  0  0  0  0  0
    7.2890   -4.3670    7.2660 C   0  0  0  0  0  0  0  0  0  0  0  0
    7.3400   -4.3740    5.8670 C   0  0  0  0  0  0  0  0  0  0  0  0
   11.6070   -9.5190    0.9140 H   0  0  0  0  0  0  0  0  0  0  0  0
    9.5820   -6.9860    3.2680 H   0  0  0  0  0  0  0  0  0  0  0  0
   10.8400   -5.3080   -0.0530 H   0  0  0  0  0  0  0  0  0  0  0  0
   10.1280   -1.7300    1.5030 H   0  0  0  0  0  0  0  0  0  0  0  0
    7.9020   -1.2680    2.4930 H   0  0  0  0  0  0  0  0  0  0  0  0
    7.3820   -7.7370    5.3450 H   0  0  0  0  0  0  0  0  0  0  0  0
    7.2920   -7.7250    7.8230 H   0  0  0  0  0  0  0  0  0  0  0  0
    7.2320   -5.5710    9.0510 H   0  0  0  0  0  0  0  0  0  0  0  0
    7.2630   -3.4300    7.8010 H   0  0  0  0  0  0  0  0  0  0  0  0
    7.3540   -3.4420    5.3230 H   0  0  0  0  0  0  0  0  0  0  0  0
  1 26  1  0  0  0  0
  1  2  1  0  0  0  0
  2  3  2  0  0  0  0
  2  4  1  0  0  0  0
  4  5  2  0  0  0  0
  5 27  1  0  0  0  0
  5  6  1  0  0  0  0
  6  7  2  0  0  0  0
  7  8  1  0  0  0  0
  8  9  1  0  0  0  0
  9  4  1  0  0  0  0
  9 28  1  0  0  0  0
  9 10  1  0  0  0  0
 10 11  1  0  0  0  0
 10 12  1  0  0  0  0
 10 13  1  0  0  0  0
  7 14  1  0  0  0  0
 14 29  1  0  0  0  0
 14 15  2  0  0  0  0
 15 30  1  0  0  0  0
 15 16  1  0  0  0  0
 16 17  1  0  0  0  0
 16 18  2  0  0  0  0
 18  6  1  0  0  0  0
 18 19  1  0  0  0  0
 19 20  1  0  0  0  0
 20 21  2  0  0  0  0
 21 31  1  0  0  0  0
 21 22  1  0  0  0  0
 22 32  1  0  0  0  0
 22 23  2  0  0  0  0
 23 33  1  0  0  0  0
 23 24  1  0  0  0  0
 24 34  1  0  0  0  0
 24 25  2  0  0  0  0
 25 20  1  0  0  0  0
 25 35  1  0  0  0  0
M  END
>  <LOGBIO>
6.2800

>  <PRED_LOGBIO>
5.8700

>  <XV_RES>
0.7430

>  <WHL_TMPL>
1

>  <ANCH>
20-21;23-24

$$$$
ROW85
  -MTS-   01071501003D 0   0.00000     0.00000     0

 35 37  0  0  0  0  0  0  0  0999 V2000
   -0.0760   -9.3530    1.4960 O   0  0  0  0  0  0  0  0  0  0  0  0
   -0.9430   -9.1260    0.5260 C   0  0  0  0  0  0  0  0  0  0  0  0
   -0.9480   -9.8360   -0.4660 O   0  0  0  0  0  0  0  0  0  0  0  0
   -1.9080   -8.0110    0.6430 C   0  0  0  0  0  0  0  0  0  0  0  0
   -1.6140   -6.7840    0.1920 C   0  0  0  0  0  0  0  0  0  0  0  0
   -2.6270   -5.7160    0.3420 C   0  0  0  0  0  0  0  0  0  0  0  0
   -2.5820   -4.5430   -0.4220 C   0  0  0  0  0  0  0  0  0  0  0  0
   -3.6010   -3.5910   -0.3030 C   0  0  0  0  0  0  0  0  0  0  0  0
   -3.5440   -2.1330   -1.2520 Cl  0  0  0  0  0  0  0  0  0  0  0  0
   -4.6660   -3.8110    0.5790 C   0  0  0  0  0  0  0  0  0  0  0  0
   -4.7110   -4.9840    1.3420 C   0  0  0  0  0  0  0  0  0  0  0  0
   -3.6920   -5.9360    1.2230 C   0  0  0  0  0  0  0  0  0  0  0  0
   -3.6790   -7.0560    2.0120 O   0  0  0  0  0  0  0  0  0  0  0  0
   -3.2650   -8.2100    1.2750 C   0  0  0  0  0  0  0  0  0  0  0  0
   -3.2380   -9.4310    2.1930 C   0  0  0  0  0  0  0  0  0  0  0  0
   -2.3050  -10.2810    1.7730 F   0  0  0  0  0  0  0  0  0  0  0  0
   -4.4250  -10.0300    2.1690 F   0  0  0  0  0  0  0  0  0  0  0  0
   -2.9600   -9.0470    3.4350 F   0  0  0  0  0  0  0  0  0  0  0  0
   -5.8370   -5.2170    2.2740 C   0  0  0  0  0  0  0  0  0  0  0  0
   -7.1480   -4.9110    1.8860 C   0  0  0  0  0  0  0  0  0  0  0  0
   -8.2130   -5.1170    2.7670 C   0  0  0  0  0  0  0  0  0  0  0  0
   -7.9660   -5.6200    4.0450 C   0  0  0  0  0  0  0  0  0  0  0  0
   -9.0100   -5.8280    4.9080 O   0  0  0  0  0  0  0  0  0  0  0  0
   -6.6640   -5.9120    4.4500 C   0  0  0  0  0  0  0  0  0  0  0  0
   -5.6010   -5.7050    3.5670 C   0  0  0  0  0  0  0  0  0  0  0  0
    0.4660  -10.1150    1.2410 H   0  0  0  0  0  0  0  0  0  0  0  0
   -0.6590   -6.5790   -0.2700 H   0  0  0  0  0  0  0  0  0  0  0  0
   -1.7600   -4.3730   -1.1020 H   0  0  0  0  0  0  0  0  0  0  0  0
   -5.4520   -3.0770    0.6700 H   0  0  0  0  0  0  0  0  0  0  0  0
   -4.0010   -8.4440    0.5090 H   0  0  0  0  0  0  0  0  0  0  0  0
   -7.3370   -4.5130    0.9000 H   0  0  0  0  0  0  0  0  0  0  0  0
   -9.2230   -4.8880    2.4600 H   0  0  0  0  0  0  0  0  0  0  0  0
   -8.7820   -6.4960    5.5740 H   0  0  0  0  0  0  0  0  0  0  0  0
   -6.4780   -6.2970    5.4420 H   0  0  0  0  0  0  0  0  0  0  0  0
   -4.5910   -5.9220    3.8830 H   0  0  0  0  0  0  0  0  0  0  0  0
  1 26  1  0  0  0  0
  1  2  1  0  0  0  0
  2  3  2  0  0  0  0
  2  4  1  0  0  0  0
  4  5  2  0  0  0  0
  5 27  1  0  0  0  0
  5  6  1  0  0  0  0
  6  7  1  0  0  0  0
  7 28  1  0  0  0  0
  7  8  2  0  0  0  0
  8  9  1  0  0  0  0
  8 10  1  0  0  0  0
 10 29  1  0  0  0  0
 10 11  2  0  0  0  0
 11 12  1  0  0  0  0
 12  6  2  0  0  0  0
 12 13  1  0  0  0  0
 13 14  1  0  0  0  0
 14  4  1  0  0  0  0
 14 30  1  0  0  0  0
 14 15  1  0  0  0  0
 15 16  1  0  0  0  0
 15 17  1  0  0  0  0
 15 18  1  0  0  0  0
 11 19  1  0  0  0  0
 19 20  2  0  0  0  0
 20 31  1  0  0  0  0
 20 21  1  0  0  0  0
 21 32  1  0  0  0  0
 21 22  2  0  0  0  0
 22 23  1  0  0  0  0
 23 33  1  0  0  0  0
 22 24  1  0  0  0  0
 24 34  1  0  0  0  0
 24 25  2  0  0  0  0
 25 19  1  0  0  0  0
 25 35  1  0  0  0  0
M  END
>  <LOGBIO>
5.4600

>  <PRED_LOGBIO>
6.5900

>  <XV_RES>
-1.5600

>  <WHL_TMPL>
3

>  <ANCH>
7-8;24-25

$$$$
ROW86
  -MTS-   01071501003D 0   0.00000     0.00000     0

 40 42  0  0  1  0  0  0  0  0999 V2000
   -4.7120   -7.0810    2.6080 C   0  0  0  0  0  0  0  0  0  0  0  0
   -4.2680   -6.0970    1.5520 C   0  0  0  0  0  0  0  0  0  0  0  0
   -3.2610   -6.4350    0.7350 C   0  0  0  0  0  0  0  0  0  0  0  0
   -2.8120   -5.4830   -0.3060 C   0  0  0  0  0  0  0  0  0  0  0  0
   -1.8930   -5.7520   -1.0760 O   0  0  0  0  0  0  0  0  0  0  0  0
   -3.5280   -4.1890   -0.3690 C   0  0  0  0  0  0  0  0  0  0  0  0
   -4.5230   -3.9460    0.4950 C   0  0  0  0  0  0  0  0  0  0  0  0
   -4.9170   -4.8680    1.4610 O   0  0  0  0  0  0  0  0  0  0  0  0
   -5.2300   -2.6480    0.4190 C   0  0  0  0  0  0  0  0  0  0  0  0
   -4.8150   -1.6010    1.2650 C   0  0  0  0  0  0  0  0  0  0  0  0
   -5.4500   -0.3580    1.2260 C   0  0  0  0  0  0  0  0  0  0  0  0
   -6.5210   -0.1620    0.3570 C   0  0  0  0  0  0  0  0  0  0  0  0
   -6.9550   -1.1910   -0.4790 C   0  0  0  0  0  0  0  0  0  0  0  0
   -6.3160   -2.4350   -0.4400 C   0  0  0  0  0  0  0  0  0  0  0  0
   -7.3040    1.4190    0.2810 S   0  0  1  0  0  0  0  0  0  0  0  0
   -6.9070    2.0730   -0.9460 O   0  0  0  0  0  0  0  0  0  0  0  0
   -8.9240    0.9850    0.1070 C   0  0  0  0  0  0  0  0  0  0  0  0
   -3.1770   -3.2490   -1.3020 O   0  0  0  0  0  0  0  0  0  0  0  0
   -2.2190   -2.3310   -0.9620 C   0  0  0  0  0  0  0  0  0  0  0  0
   -2.5910   -1.1200   -0.3650 C   0  0  0  0  0  0  0  0  0  0  0  0
   -1.6120   -0.1820   -0.0170 C   0  0  0  0  0  0  0  0  0  0  0  0
   -0.2620   -0.4540   -0.2650 C   0  0  0  0  0  0  0  0  0  0  0  0
    0.9550    0.7130    0.1680 Cl  0  0  0  0  0  0  0  0  0  0  0  0
    0.1100   -1.6640   -0.8620 C   0  0  0  0  0  0  0  0  0  0  0  0
   -0.8690   -2.6030   -1.2100 C   0  0  0  0  0  0  0  0  0  0  0  0
   -0.5100   -3.7700   -1.7850 F   0  0  0  0  0  0  0  0  0  0  0  0
   -3.8650   -7.6900    2.9150 H   0  0  0  0  0  0  0  0  0  0  0  0
   -5.4910   -7.7220    2.2010 H   0  0  0  0  0  0  0  0  0  0  0  0
   -5.1000   -6.5400    3.4680 H   0  0  0  0  0  0  0  0  0  0  0  0
   -2.7800   -7.3970    0.8340 H   0  0  0  0  0  0  0  0  0  0  0  0
   -3.9970   -1.7610    1.9510 H   0  0  0  0  0  0  0  0  0  0  0  0
   -5.1130    0.4450    1.8650 H   0  0  0  0  0  0  0  0  0  0  0  0
   -7.7820   -1.0280   -1.1540 H   0  0  0  0  0  0  0  0  0  0  0  0
   -6.6620   -3.2360   -1.0760 H   0  0  0  0  0  0  0  0  0  0  0  0
   -9.5640    1.8020    0.4340 H   0  0  0  0  0  0  0  0  0  0  0  0
   -9.1000    0.1570    0.7900 H   0  0  0  0  0  0  0  0  0  0  0  0
   -9.0390    0.7250   -0.9430 H   0  0  0  0  0  0  0  0  0  0  0  0
   -3.6330   -0.9100   -0.1730 H   0  0  0  0  0  0  0  0  0  0  0  0
   -1.8990    0.7520    0.4440 H   0  0  0  0  0  0  0  0  0  0  0  0
    1.1520   -1.8740   -1.0530 H   0  0  0  0  0  0  0  0  0  0  0  0
  1 27  1  0  0  0  0
  1 28  1  0  0  0  0
  1 29  1  0  0  0  0
  1  2  1  0  0  0  0
  2  3  2  0  0  0  0
  3 30  1  0  0  0  0
  3  4  1  0  0  0  0
  4  5  2  0  0  0  0
  4  6  1  0  0  0  0
  6  7  2  0  0  0  0
  7  8  1  0  0  0  0
  8  2  1  0  0  0  0
  7  9  1  0  0  0  0
  9 10  2  0  0  0  0
 10 31  1  0  0  0  0
 10 11  1  0  0  0  0
 11 32  1  0  0  0  0
 11 12  2  0  0  0  0
 12 13  1  0  0  0  0
 13 33  1  0  0  0  0
 13 14  2  0  0  0  0
 14  9  1  0  0  0  0
 14 34  1  0  0  0  0
 12 15  1  0  0  0  0
 15 16  2  0  0  0  0
 15 17  1  0  0  0  0
 17 35  1  0  0  0  0
 17 36  1  0  0  0  0
 17 37  1  0  0  0  0
  6 18  1  0  0  0  0
 18 19  1  0  0  0  0
 19 20  2  0  0  0  0
 20 38  1  0  0  0  0
 20 21  1  0  0  0  0
 21 39  1  0  0  0  0
 21 22  2  0  0  0  0
 22 23  1  0  0  0  0
 22 24  1  0  0  0  0
 24 40  1  0  0  0  0
 24 25  2  0  0  0  0
 25 19  1  0  0  0  0
 25 26  1  0  0  0  0
M  END
>  <LOGBIO>
6.6000

>  <PRED_LOGBIO>
6.7100

>  <XV_RES>
-0.3790

>  <WHL_TMPL>
3

>  <ANCH>
27-34;18-16

$$$$
ROW87
  -MTS-   01071501003D 0   0.00000     0.00000     0

 42 44  0  0  0  0  0  0  0  0999 V2000
    7.3720   -5.5900    5.2260 C   0  0  0  0  0  0  0  0  0  0  0  0
    7.4240   -5.5970    3.8050 O   0  0  0  0  0  0  0  0  0  0  0  0
    8.1290   -4.5890    3.2050 C   0  0  0  0  0  0  0  0  0  0  0  0
    7.7710   -3.2340    3.1860 C   0  0  0  0  0  0  0  0  0  0  0  0
    8.5750   -2.2840    2.5360 C   0  0  0  0  0  0  0  0  0  0  0  0
    9.7270   -2.7030    1.8780 C   0  0  0  0  0  0  0  0  0  0  0  0
   10.1120   -4.0250    1.9280 C   0  0  0  0  0  0  0  0  0  0  0  0
    9.3120   -4.9900    2.5830 C   0  0  0  0  0  0  0  0  0  0  0  0
   11.3520   -4.0650    1.2660 C   0  0  0  0  0  0  0  0  0  0  0  0
   12.1000   -5.3530    1.0920 C   0  0  0  0  0  0  0  0  0  0  0  0
   11.9830   -5.8720   -0.3410 C   0  0  0  0  0  0  0  0  0  0  0  0
   12.8640   -5.4450   -1.1430 O   0  0  0  0  0  0  0  0  0  0  0  0
   11.0490   -6.7010   -0.5450 O   0  0  0  0  0  0  0  0  0  0  0  0
   11.7660   -2.7930    0.8180 C   0  0  0  0  0  0  0  0  0  0  0  0
   12.9940   -2.3540    0.1100 C   0  0  0  0  0  0  0  0  0  0  0  0
   10.6810   -1.9580    1.1730 N   0  0  0  0  0  0  0  0  0  0  0  0
   10.5830   -0.5860    0.8310 C   0  0  0  0  0  0  0  0  0  0  0  0
    9.1910   -0.0190    0.6900 C   0  0  0  0  0  0  0  0  0  0  0  0
    8.5450   -0.0500   -0.5520 C   0  0  0  0  0  0  0  0  0  0  0  0
    7.2540    0.4760   -0.6830 C   0  0  0  0  0  0  0  0  0  0  0  0
    6.6090    1.0320    0.4270 C   0  0  0  0  0  0  0  0  0  0  0  0
    4.8570    1.7450    0.2500 Br  0  0  0  0  0  0  0  0  0  0  0  0
    7.2540    1.0620    1.6690 C   0  0  0  0  0  0  0  0  0  0  0  0
    8.5450    0.5370    1.8010 C   0  0  0  0  0  0  0  0  0  0  0  0
    6.3360   -5.5880    5.5590 H   0  0  0  0  0  0  0  0  0  0  0  0
    7.8060   -6.5310    5.5590 H   0  0  0  0  0  0  0  0  0  0  0  0
    7.9300   -4.7200    5.5670 H   0  0  0  0  0  0  0  0  0  0  0  0
    6.8640   -2.9160    3.6780 H   0  0  0  0  0  0  0  0  0  0  0  0
    8.3020   -1.2390    2.5470 H   0  0  0  0  0  0  0  0  0  0  0  0
    9.6140   -6.0270    2.6020 H   0  0  0  0  0  0  0  0  0  0  0  0
   11.6030   -6.0850    1.7250 H   0  0  0  0  0  0  0  0  0  0  0  0
   13.1520   -5.1740    1.3040 H   0  0  0  0  0  0  0  0  0  0  0  0
   10.2060   -6.2350   -0.4300 H   0  0  0  0  0  0  0  0  0  0  0  0
   12.7270   -1.7980   -0.7860 H   0  0  0  0  0  0  0  0  0  0  0  0
   13.5020   -3.2570   -0.2220 H   0  0  0  0  0  0  0  0  0  0  0  0
   13.5750   -1.7700    0.8200 H   0  0  0  0  0  0  0  0  0  0  0  0
   11.0250   -0.5070   -0.1600 H   0  0  0  0  0  0  0  0  0  0  0  0
   11.0920   -0.0040    1.5960 H   0  0  0  0  0  0  0  0  0  0  0  0
    9.0430   -0.4790   -1.4090 H   0  0  0  0  0  0  0  0  0  0  0  0
    6.7560    0.4520   -1.6420 H   0  0  0  0  0  0  0  0  0  0  0  0
    6.7560    1.4910    2.5260 H   0  0  0  0  0  0  0  0  0  0  0  0
    9.0430    0.5600    2.7590 H   0  0  0  0  0  0  0  0  0  0  0  0
  1 25  1  0  0  0  0
  1 26  1  0  0  0  0
  1 27  1  0  0  0  0
  1  2  1  0  0  0  0
  2  3  1  0  0  0  0
  3  4  2  0  0  0  0
  4 28  1  0  0  0  0
  4  5  1  0  0  0  0
  5 29  1  0  0  0  0
  5  6  2  0  0  0  0
  6  7  1  0  0  0  0
  7  8  2  0  0  0  0
  8  3  1  0  0  0  0
  8 30  1  0  0  0  0
  7  9  1  0  0  0  0
  9 10  1  0  0  0  0
 10 31  1  0  0  0  0
 10 32  1  0  0  0  0
 10 11  1  0  0  0  0
 11 12  2  0  0  0  0
 11 13  1  0  0  0  0
 13 33  1  0  0  0  0
  9 14  2  0  0  0  0
 14 15  1  0  0  0  0
 15 34  1  0  0  0  0
 15 35  1  0  0  0  0
 15 36  1  0  0  0  0
 14 16  1  0  0  0  0
 16  6  1  0  0  0  0
 16 17  1  0  0  0  0
 17 37  1  0  0  0  0
 17 38  1  0  0  0  0
 17 18  1  0  0  0  0
 18 19  2  0  0  0  0
 19 39  1  0  0  0  0
 19 20  1  0  0  0  0
 20 40  1  0  0  0  0
 20 21  2  0  0  0  0
 21 22  1  0  0  0  0
 21 23  1  0  0  0  0
 23 41  1  0  0  0  0
 23 24  2  0  0  0  0
 24 18  1  0  0  0  0
 24 42  1  0  0  0  0
M  END
>  <LOGBIO>
5.6000

>  <PRED_LOGBIO>
6.2400

>  <XV_RES>
-0.8250

>  <WHL_TMPL>
1

>  <ANCH>
36-37;23-24

$$$$
ROW88
  -MTS-   01071501003D 0   0.00000     0.00000     0

 51 54  0  0  0  0  0  0  0  0999 V2000
   -2.0600   -0.3940   -5.1690 C   0  0  0  0  0  0  0  0  0  0  0  0
   -1.2220   -1.3210   -4.4740 O   0  0  0  0  0  0  0  0  0  0  0  0
   -1.7770   -2.0540   -3.4600 C   0  0  0  0  0  0  0  0  0  0  0  0
   -1.7590   -1.5620   -2.1490 C   0  0  0  0  0  0  0  0  0  0  0  0
   -2.3270   -2.3120   -1.1120 C   0  0  0  0  0  0  0  0  0  0  0  0
   -2.9120   -3.5540   -1.3850 C   0  0  0  0  0  0  0  0  0  0  0  0
   -2.9310   -4.0460   -2.6960 C   0  0  0  0  0  0  0  0  0  0  0  0
   -2.3630   -3.2960   -3.7330 C   0  0  0  0  0  0  0  0  0  0  0  0
   -3.5120   -4.3460   -0.2890 C   0  0  0  0  0  0  0  0  0  0  0  0
   -4.5230   -3.9460    0.4950 C   0  0  0  0  0  0  0  0  0  0  0  0
   -4.8070   -5.0640    1.4690 C   0  0  0  0  0  0  0  0  0  0  0  0
   -3.8410   -6.1200    1.1320 N   0  0  0  0  0  0  0  0  0  0  0  0
   -3.0910   -5.7060    0.1150 C   0  0  0  0  0  0  0  0  0  0  0  0
   -2.1860   -6.3540   -0.4090 O   0  0  0  0  0  0  0  0  0  0  0  0
   -3.7280   -7.3710    1.7840 C   0  0  0  0  0  0  0  0  0  0  0  0
   -3.9060   -8.5560    1.0600 C   0  0  0  0  0  0  0  0  0  0  0  0
   -3.7940   -9.7930    1.7040 C   0  0  0  0  0  0  0  0  0  0  0  0
   -3.5050   -9.8460    3.0730 C   0  0  0  0  0  0  0  0  0  0  0  0
   -3.3970  -11.0400    3.6950 F   0  0  0  0  0  0  0  0  0  0  0  0
   -3.3280   -8.6610    3.7970 C   0  0  0  0  0  0  0  0  0  0  0  0
   -3.4390   -7.4240    3.1530 C   0  0  0  0  0  0  0  0  0  0  0  0
   -5.2300   -2.6480    0.4190 C   0  0  0  0  0  0  0  0  0  0  0  0
   -4.8150   -1.6010    1.2650 C   0  0  0  0  0  0  0  0  0  0  0  0
   -5.4500   -0.3580    1.2260 C   0  0  0  0  0  0  0  0  0  0  0  0
   -6.5210   -0.1620    0.3570 C   0  0  0  0  0  0  0  0  0  0  0  0
   -6.9550   -1.1910   -0.4790 C   0  0  0  0  0  0  0  0  0  0  0  0
   -6.3160   -2.4350   -0.4400 C   0  0  0  0  0  0  0  0  0  0  0  0
   -7.3040    1.4190    0.2810 S   0  0  0  0  0  0  0  0  0  0  0  0
   -6.9070    2.0730   -0.9460 O   0  0  0  0  0  0  0  0  0  0  0  0
   -7.1710    2.0610    1.5700 O   0  0  0  0  0  0  0  0  0  0  0  0
   -8.9240    0.9850    0.1070 C   0  0  0  0  0  0  0  0  0  0  0  0
   -2.4470    0.3420   -4.4670 H   0  0  0  0  0  0  0  0  0  0  0  0
   -1.4820    0.1100   -5.9410 H   0  0  0  0  0  0  0  0  0  0  0  0
   -2.8900   -0.9280   -5.6280 H   0  0  0  0  0  0  0  0  0  0  0  0
   -1.3070   -0.6040   -1.9380 H   0  0  0  0  0  0  0  0  0  0  0  0
   -2.3130   -1.9320   -0.1010 H   0  0  0  0  0  0  0  0  0  0  0  0
   -3.3830   -5.0040   -2.9070 H   0  0  0  0  0  0  0  0  0  0  0  0
   -2.3770   -3.6760   -4.7440 H   0  0  0  0  0  0  0  0  0  0  0  0
   -5.8160   -5.4360    1.3020 H   0  0  0  0  0  0  0  0  0  0  0  0
   -4.6160   -4.7140    2.4810 H   0  0  0  0  0  0  0  0  0  0  0  0
   -4.1280   -8.5150    0.0040 H   0  0  0  0  0  0  0  0  0  0  0  0
   -3.9300  -10.7080    1.1460 H   0  0  0  0  0  0  0  0  0  0  0  0
   -3.1050   -8.7020    4.8530 H   0  0  0  0  0  0  0  0  0  0  0  0
   -3.3030   -6.5090    3.7110 H   0  0  0  0  0  0  0  0  0  0  0  0
   -3.9970   -1.7610    1.9510 H   0  0  0  0  0  0  0  0  0  0  0  0
   -5.1130    0.4450    1.8650 H   0  0  0  0  0  0  0  0  0  0  0  0
   -7.7820   -1.0280   -1.1540 H   0  0  0  0  0  0  0  0  0  0  0  0
   -6.6620   -3.2360   -1.0760 H   0  0  0  0  0  0  0  0  0  0  0  0
   -9.5640    1.8020    0.4340 H   0  0  0  0  0  0  0  0  0  0  0  0
   -9.1000    0.1570    0.7900 H   0  0  0  0  0  0  0  0  0  0  0  0
   -9.0390    0.7250   -0.9430 H   0  0  0  0  0  0  0  0  0  0  0  0
  1 32  1  0  0  0  0
  1 33  1  0  0  0  0
  1 34  1  0  0  0  0
  1  2  1  0  0  0  0
  2  3  1  0  0  0  0
  3  4  2  0  0  0  0
  4 35  1  0  0  0  0
  4  5  1  0  0  0  0
  5 36  1  0  0  0  0
  5  6  2  0  0  0  0
  6  7  1  0  0  0  0
  7 37  1  0  0  0  0
  7  8  2  0  0  0  0
  8  3  1  0  0  0  0
  8 38  1  0  0  0  0
  6  9  1  0  0  0  0
  9 10  2  0  0  0  0
 10 11  1  0  0  0  0
 11 39  1  0  0  0  0
 11 40  1  0  0  0  0
 11 12  1  0  0  0  0
 12 13  1  0  0  0  0
 13  9  1  0  0  0  0
 13 14  2  0  0  0  0
 12 15  1  0  0  0  0
 15 16  2  0  0  0  0
 16 41  1  0  0  0  0
 16 17  1  0  0  0  0
 17 42  1  0  0  0  0
 17 18  2  0  0  0  0
 18 19  1  0  0  0  0
 18 20  1  0  0  0  0
 20 43  1  0  0  0  0
 20 21  2  0  0  0  0
 21 15  1  0  0  0  0
 21 44  1  0  0  0  0
 10 22  1  0  0  0  0
 22 23  2  0  0  0  0
 23 45  1  0  0  0  0
 23 24  1  0  0  0  0
 24 46  1  0  0  0  0
 24 25  2  0  0  0  0
 25 26  1  0  0  0  0
 26 47  1  0  0  0  0
 26 27  2  0  0  0  0
 27 22  1  0  0  0  0
 27 48  1  0  0  0  0
 25 28  1  0  0  0  0
 28 29  2  0  0  0  0
 28 30  2  0  0  0  0
 28 31  1  0  0  0  0
 31 49  1  0  0  0  0
 31 50  1  0  0  0  0
 31 51  1  0  0  0  0
M  END
>  <LOGBIO>
6.5200

>  <PRED_LOGBIO>
6.9100

>  <XV_RES>
-0.4390

>  <WHL_TMPL>
3

>  <ANCH>
27-34;40-38

$$$$
ROW89
  -MTS-   01071501003D 0   0.00000     0.00000     0

 54 55  0  0  0  0  0  0  0  0999 V2000
   19.2390   -3.9770   -0.6390 C   0  0  0  0  0  0  0  0  0  0  0  0
   17.9260   -4.0050   -0.0740 O   0  0  0  0  0  0  0  0  0  0  0  0
   17.2990   -5.2080    0.0230 N   0  0  0  0  0  0  0  0  0  0  0  0
   17.9720   -6.4280   -0.4450 C   0  0  0  0  0  0  0  0  0  0  0  0
   16.0400   -5.2830    0.5580 C   0  0  0  0  0  0  0  0  0  0  0  0
   15.7390   -5.4650    1.8300 N   0  0  0  0  0  0  0  0  0  0  0  0
   14.3870   -5.5150    2.1890 C   0  0  0  0  0  0  0  0  0  0  0  0
   14.0150   -5.6810    3.3500 O   0  0  0  0  0  0  0  0  0  0  0  0
   13.4400   -5.3510    1.0640 C   0  0  0  0  0  0  0  0  0  0  0  0
   12.1000   -5.3530    1.0920 C   0  0  0  0  0  0  0  0  0  0  0  0
   11.3620   -4.0820    1.2640 C   0  0  0  0  0  0  0  0  0  0  0  0
   11.7660   -2.9380    0.5660 C   0  0  0  0  0  0  0  0  0  0  0  0
   11.0680   -1.7350    0.7280 C   0  0  0  0  0  0  0  0  0  0  0  0
    9.9650   -1.6770    1.5890 C   0  0  0  0  0  0  0  0  0  0  0  0
    9.2820   -0.5000    1.7470 O   0  0  0  0  0  0  0  0  0  0  0  0
    9.5600   -2.8210    2.2860 C   0  0  0  0  0  0  0  0  0  0  0  0
   10.2590   -4.0240    2.1240 C   0  0  0  0  0  0  0  0  0  0  0  0
    8.3710   -2.7580    3.2140 C   0  0  0  0  0  0  0  0  0  0  0  0
    7.3850   -1.7100    2.7070 C   0  0  0  0  0  0  0  0  0  0  0  0
    8.8390   -2.3800    4.6160 C   0  0  0  0  0  0  0  0  0  0  0  0
    7.6860   -4.1220    3.2570 C   0  0  0  0  0  0  0  0  0  0  0  0
   11.5040   -0.5010   -0.0240 C   0  0  0  0  0  0  0  0  0  0  0  0
   10.7160   -0.3940   -1.3260 C   0  0  0  0  0  0  0  0  0  0  0  0
   12.9950   -0.5970   -0.3380 C   0  0  0  0  0  0  0  0  0  0  0  0
   11.2440    0.7350    0.8310 C   0  0  0  0  0  0  0  0  0  0  0  0
   14.5140   -5.1530   -0.3290 S   0  0  0  0  0  0  0  0  0  0  0  0
   19.2050   -4.3610   -1.6560 H   0  0  0  0  0  0  0  0  0  0  0  0
   19.6070   -2.9530   -0.6500 H   0  0  0  0  0  0  0  0  0  0  0  0
   19.9050   -4.5940   -0.0400 H   0  0  0  0  0  0  0  0  0  0  0  0
   17.3800   -6.8900   -1.2320 H   0  0  0  0  0  0  0  0  0  0  0  0
   18.9560   -6.1730   -0.8340 H   0  0  0  0  0  0  0  0  0  0  0  0
   18.0800   -7.1240    0.3850 H   0  0  0  0  0  0  0  0  0  0  0  0
   11.5590   -6.2820    0.9900 H   0  0  0  0  0  0  0  0  0  0  0  0
   12.6170   -2.9830   -0.0980 H   0  0  0  0  0  0  0  0  0  0  0  0
    8.3470   -0.6650    1.9490 H   0  0  0  0  0  0  0  0  0  0  0  0
    9.9470   -4.9060    2.6620 H   0  0  0  0  0  0  0  0  0  0  0  0
    7.8730   -0.7380    2.6770 H   0  0  0  0  0  0  0  0  0  0  0  0
    6.5280   -1.6650    3.3750 H   0  0  0  0  0  0  0  0  0  0  0  0
    7.0510   -1.9800    1.7070 H   0  0  0  0  0  0  0  0  0  0  0  0
    9.3270   -1.4080    4.5860 H   0  0  0  0  0  0  0  0  0  0  0  0
    7.9820   -2.3350    5.2850 H   0  0  0  0  0  0  0  0  0  0  0  0
    9.5420   -3.1270    4.9780 H   0  0  0  0  0  0  0  0  0  0  0  0
    7.3530   -4.3910    2.2570 H   0  0  0  0  0  0  0  0  0  0  0  0
    6.8290   -4.0760    3.9260 H   0  0  0  0  0  0  0  0  0  0  0  0
    8.3890   -4.8690    3.6190 H   0  0  0  0  0  0  0  0  0  0  0  0
   10.9020   -1.2750   -1.9360 H   0  0  0  0  0  0  0  0  0  0  0  0
   11.0310    0.4960   -1.8690 H   0  0  0  0  0  0  0  0  0  0  0  0
    9.6540   -0.3250   -1.1020 H   0  0  0  0  0  0  0  0  0  0  0  0
   13.1800   -1.4790   -0.9490 H   0  0  0  0  0  0  0  0  0  0  0  0
   13.3090    0.2920   -0.8810 H   0  0  0  0  0  0  0  0  0  0  0  0
   13.5570   -0.6740    0.5900 H   0  0  0  0  0  0  0  0  0  0  0  0
   10.1820    0.8040    1.0560 H   0  0  0  0  0  0  0  0  0  0  0  0
   11.5580    1.6240    0.2890 H   0  0  0  0  0  0  0  0  0  0  0  0
   11.8060    0.6590    1.7600 H   0  0  0  0  0  0  0  0  0  0  0  0
  1 27  1  0  0  0  0
  1 28  1  0  0  0  0
  1 29  1  0  0  0  0
  1  2  1  0  0  0  0
  2  3  1  0  0  0  0
  3  4  1  0  0  0  0
  4 30  1  0  0  0  0
  4 31  1  0  0  0  0
  4 32  1  0  0  0  0
  3  5  1  0  0  0  0
  5  6  2  0  0  0  0
  6  7  1  0  0  0  0
  7  8  2  0  0  0  0
  7  9  1  0  0  0  0
  9 10  2  0  0  0  0
 10 33  1  0  0  0  0
 10 11  1  0  0  0  0
 11 12  2  0  0  0  0
 12 34  1  0  0  0  0
 12 13  1  0  0  0  0
 13 14  2  0  0  0  0
 14 15  1  0  0  0  0
 15 35  1  0  0  0  0
 14 16  1  0  0  0  0
 16 17  2  0  0  0  0
 17 11  1  0  0  0  0
 17 36  1  0  0  0  0
 16 18  1  0  0  0  0
 18 19  1  0  0  0  0
 19 37  1  0  0  0  0
 19 38  1  0  0  0  0
 19 39  1  0  0  0  0
 18 20  1  0  0  0  0
 20 40  1  0  0  0  0
 20 41  1  0  0  0  0
 20 42  1  0  0  0  0
 18 21  1  0  0  0  0
 21 43  1  0  0  0  0
 21 44  1  0  0  0  0
 21 45  1  0  0  0  0
 13 22  1  0  0  0  0
 22 23  1  0  0  0  0
 23 46  1  0  0  0  0
 23 47  1  0  0  0  0
 23 48  1  0  0  0  0
 22 24  1  0  0  0  0
 24 49  1  0  0  0  0
 24 50  1  0  0  0  0
 24 51  1  0  0  0  0
 22 25  1  0  0  0  0
 25 52  1  0  0  0  0
 25 53  1  0  0  0  0
 25 54  1  0  0  0  0
  9 26  1  0  0  0  0
 26  5  1  0  0  0  0
M  END
>  <LOGBIO>
4.7400

>  <PRED_LOGBIO>
5.8300

>  <XV_RES>
-1.8110

>  <WHL_TMPL>
1

>  <ANCH>
29-30;18-16

$$$$
ROW90
  -MTS-   01071501003D 0   0.00000     0.00000     0

 53 55  0  0  0  0  0  0  0  0999 V2000
    7.3720   -5.5900    5.2260 C   0  0  0  0  0  0  0  0  0  0  0  0
    7.4240   -5.5970    3.8050 O   0  0  0  0  0  0  0  0  0  0  0  0
    8.1290   -4.5890    3.2050 C   0  0  0  0  0  0  0  0  0  0  0  0
    7.7710   -3.2340    3.1860 C   0  0  0  0  0  0  0  0  0  0  0  0
    8.5750   -2.2840    2.5360 C   0  0  0  0  0  0  0  0  0  0  0  0
    9.7270   -2.7030    1.8780 C   0  0  0  0  0  0  0  0  0  0  0  0
   10.1120   -4.0250    1.9280 C   0  0  0  0  0  0  0  0  0  0  0  0
    9.3120   -4.9900    2.5830 C   0  0  0  0  0  0  0  0  0  0  0  0
   11.3520   -4.0650    1.2660 C   0  0  0  0  0  0  0  0  0  0  0  0
   12.1000   -5.3530    1.0920 C   0  0  0  0  0  0  0  0  0  0  0  0
   11.9830   -5.8720   -0.3410 C   0  0  0  0  0  0  0  0  0  0  0  0
   12.8640   -5.4450   -1.1430 O   0  0  0  0  0  0  0  0  0  0  0  0
   11.0490   -6.7010   -0.5450 N   0  0  0  0  0  0  0  0  0  0  0  0
   10.8610   -7.2220   -1.7870 O   0  0  0  0  0  0  0  0  0  0  0  0
    9.7930   -8.1550   -1.9700 C   0  0  0  0  0  0  0  0  0  0  0  0
    9.7600   -8.6120   -3.4270 C   0  0  0  0  0  0  0  0  0  0  0  0
    8.6190   -9.6090   -3.6220 C   0  0  0  0  0  0  0  0  0  0  0  0
    8.5870  -10.0370   -4.9860 O   0  0  0  0  0  0  0  0  0  0  0  0
   11.7660   -2.7930    0.8180 C   0  0  0  0  0  0  0  0  0  0  0  0
   12.9940   -2.3540    0.1100 C   0  0  0  0  0  0  0  0  0  0  0  0
   10.6810   -1.9580    1.1730 N   0  0  0  0  0  0  0  0  0  0  0  0
   10.5830   -0.5860    0.8310 C   0  0  0  0  0  0  0  0  0  0  0  0
   11.6270    0.0370    0.6450 O   0  0  0  0  0  0  0  0  0  0  0  0
    9.3240    0.1630    0.6300 C   0  0  0  0  0  0  0  0  0  0  0  0
    8.3950   -0.2560   -0.3300 C   0  0  0  0  0  0  0  0  0  0  0  0
    7.2230    0.4800   -0.5240 C   0  0  0  0  0  0  0  0  0  0  0  0
    6.9950    1.6330    0.2280 C   0  0  0  0  0  0  0  0  0  0  0  0
    5.5490    2.5360   -0.0130 Cl  0  0  0  0  0  0  0  0  0  0  0  0
    7.9310    2.0650    1.1680 C   0  0  0  0  0  0  0  0  0  0  0  0
    9.1040    1.3330    1.3650 C   0  0  0  0  0  0  0  0  0  0  0  0
    6.3360   -5.5880    5.5590 H   0  0  0  0  0  0  0  0  0  0  0  0
    7.8060   -6.5310    5.5590 H   0  0  0  0  0  0  0  0  0  0  0  0
    7.9300   -4.7200    5.5670 H   0  0  0  0  0  0  0  0  0  0  0  0
    6.8640   -2.9160    3.6780 H   0  0  0  0  0  0  0  0  0  0  0  0
    8.3020   -1.2390    2.5470 H   0  0  0  0  0  0  0  0  0  0  0  0
    9.6140   -6.0270    2.6020 H   0  0  0  0  0  0  0  0  0  0  0  0
   11.6030   -6.0850    1.7250 H   0  0  0  0  0  0  0  0  0  0  0  0
   13.1520   -5.1740    1.3040 H   0  0  0  0  0  0  0  0  0  0  0  0
   10.4430   -6.9760    0.2150 H   0  0  0  0  0  0  0  0  0  0  0  0
    9.9490   -9.0160   -1.3230 H   0  0  0  0  0  0  0  0  0  0  0  0
    8.8480   -7.6780   -1.7170 H   0  0  0  0  0  0  0  0  0  0  0  0
    9.6040   -7.7510   -4.0740 H   0  0  0  0  0  0  0  0  0  0  0  0
   10.7050   -9.0890   -3.6800 H   0  0  0  0  0  0  0  0  0  0  0  0
    8.7750  -10.4700   -2.9760 H   0  0  0  0  0  0  0  0  0  0  0  0
    7.6740   -9.1330   -3.3700 H   0  0  0  0  0  0  0  0  0  0  0  0
    7.8690  -10.6720   -5.1350 H   0  0  0  0  0  0  0  0  0  0  0  0
   12.7270   -1.7980   -0.7860 H   0  0  0  0  0  0  0  0  0  0  0  0
   13.5020   -3.2570   -0.2220 H   0  0  0  0  0  0  0  0  0  0  0  0
   13.5750   -1.7700    0.8200 H   0  0  0  0  0  0  0  0  0  0  0  0
    8.5830   -1.1430   -0.9170 H   0  0  0  0  0  0  0  0  0  0  0  0
    6.4960    0.1570   -1.2540 H   0  0  0  0  0  0  0  0  0  0  0  0
    7.7490    2.9620    1.7410 H   0  0  0  0  0  0  0  0  0  0  0  0
    9.8380    1.6690    2.0820 H   0  0  0  0  0  0  0  0  0  0  0  0
  1 31  1  0  0  0  0
  1 32  1  0  0  0  0
  1 33  1  0  0  0  0
  1  2  1  0  0  0  0
  2  3  1  0  0  0  0
  3  4  2  0  0  0  0
  4 34  1  0  0  0  0
  4  5  1  0  0  0  0
  5 35  1  0  0  0  0
  5  6  2  0  0  0  0
  6  7  1  0  0  0  0
  7  8  2  0  0  0  0
  8  3  1  0  0  0  0
  8 36  1  0  0  0  0
  7  9  1  0  0  0  0
  9 10  1  0  0  0  0
 10 37  1  0  0  0  0
 10 38  1  0  0  0  0
 10 11  1  0  0  0  0
 11 12  2  0  0  0  0
 11 13  1  0  0  0  0
 13 39  1  0  0  0  0
 13 14  1  0  0  0  0
 14 15  1  0  0  0  0
 15 40  1  0  0  0  0
 15 41  1  0  0  0  0
 15 16  1  0  0  0  0
 16 42  1  0  0  0  0
 16 43  1  0  0  0  0
 16 17  1  0  0  0  0
 17 44  1  0  0  0  0
 17 45  1  0  0  0  0
 17 18  1  0  0  0  0
 18 46  1  0  0  0  0
  9 19  2  0  0  0  0
 19 20  1  0  0  0  0
 20 47  1  0  0  0  0
 20 48  1  0  0  0  0
 20 49  1  0  0  0  0
 19 21  1  0  0  0  0
 21  6  1  0  0  0  0
 21 22  1  0  0  0  0
 22 23  2  0  0  0  0
 22 24  1  0  0  0  0
 24 25  2  0  0  0  0
 25 50  1  0  0  0  0
 25 26  1  0  0  0  0
 26 51  1  0  0  0  0
 26 27  2  0  0  0  0
 27 28  1  0  0  0  0
 27 29  1  0  0  0  0
 29 52  1  0  0  0  0
 29 30  2  0  0  0  0
 30 24  1  0  0  0  0
 30 53  1  0  0  0  0
M  END
>  <LOGBIO>
6.1500

>  <PRED_LOGBIO>
5.9600

>  <XV_RES>
0.1730

>  <WHL_TMPL>
1

>  <ANCH>
36-37;35-36

$$$$
ROW91
  -MTS-   01071501003D 0   0.00000     0.00000     0

 40 42  0  0  0  0  0  0  0  0999 V2000
   -1.2130   -1.3120   -4.6550 C   0  0  0  0  0  0  0  0  0  0  0  0
   -1.8120   -2.0770   -3.5000 C   0  0  0  0  0  0  0  0  0  0  0  0
   -1.7670   -1.5370   -2.2090 C   0  0  0  0  0  0  0  0  0  0  0  0
   -2.3280   -2.2610   -1.1510 C   0  0  0  0  0  0  0  0  0  0  0  0
   -2.9190   -3.5040   -1.4090 C   0  0  0  0  0  0  0  0  0  0  0  0
   -2.9300   -3.9850   -2.7230 C   0  0  0  0  0  0  0  0  0  0  0  0
   -2.3840   -3.2690   -3.7160 N   0  0  0  0  0  0  0  0  0  0  0  0
   -3.5210   -4.2950   -0.3120 C   0  0  0  0  0  0  0  0  0  0  0  0
   -3.1520   -5.5080    0.0550 N   0  0  0  0  0  0  0  0  0  0  0  0
   -3.9640   -5.9040    1.1250 C   0  0  0  0  0  0  0  0  0  0  0  0
   -4.8150   -4.9010    1.3770 C   0  0  0  0  0  0  0  0  0  0  0  0
   -4.5540   -3.8890    0.4910 N   0  0  0  0  0  0  0  0  0  0  0  0
   -5.2300   -2.6480    0.4190 C   0  0  0  0  0  0  0  0  0  0  0  0
   -4.8150   -1.6010    1.2650 C   0  0  0  0  0  0  0  0  0  0  0  0
   -5.4500   -0.3580    1.2260 C   0  0  0  0  0  0  0  0  0  0  0  0
   -6.5210   -0.1620    0.3570 C   0  0  0  0  0  0  0  0  0  0  0  0
   -6.9550   -1.1910   -0.4790 C   0  0  0  0  0  0  0  0  0  0  0  0
   -6.3160   -2.4350   -0.4400 C   0  0  0  0  0  0  0  0  0  0  0  0
   -7.3040    1.4190    0.2810 S   0  0  0  0  0  0  0  0  0  0  0  0
   -6.9070    2.0730   -0.9460 O   0  0  0  0  0  0  0  0  0  0  0  0
   -7.1710    2.0610    1.5700 O   0  0  0  0  0  0  0  0  0  0  0  0
   -8.9240    0.9850    0.1070 C   0  0  0  0  0  0  0  0  0  0  0  0
   -3.8920   -7.2220    1.8590 C   0  0  0  0  0  0  0  0  0  0  0  0
   -2.6420   -7.6750    1.8370 F   0  0  0  0  0  0  0  0  0  0  0  0
   -4.6940   -8.1030    1.2680 F   0  0  0  0  0  0  0  0  0  0  0  0
   -4.2790   -7.0480    3.1200 F   0  0  0  0  0  0  0  0  0  0  0  0
   -0.3830   -0.7060   -4.2970 H   0  0  0  0  0  0  0  0  0  0  0  0
   -1.9700   -0.6660   -5.0950 H   0  0  0  0  0  0  0  0  0  0  0  0
   -0.8530   -2.0120   -5.4060 H   0  0  0  0  0  0  0  0  0  0  0  0
   -1.3060   -0.5760   -2.0330 H   0  0  0  0  0  0  0  0  0  0  0  0
   -2.3060   -1.8660   -0.1470 H   0  0  0  0  0  0  0  0  0  0  0  0
   -3.3810   -4.9420   -2.9390 H   0  0  0  0  0  0  0  0  0  0  0  0
   -5.5750   -4.8920    2.1440 H   0  0  0  0  0  0  0  0  0  0  0  0
   -3.9970   -1.7610    1.9510 H   0  0  0  0  0  0  0  0  0  0  0  0
   -5.1130    0.4450    1.8650 H   0  0  0  0  0  0  0  0  0  0  0  0
   -7.7820   -1.0280   -1.1540 H   0  0  0  0  0  0  0  0  0  0  0  0
   -6.6620   -3.2360   -1.0760 H   0  0  0  0  0  0  0  0  0  0  0  0
   -9.5640    1.8020    0.4340 H   0  0  0  0  0  0  0  0  0  0  0  0
   -9.1000    0.1570    0.7900 H   0  0  0  0  0  0  0  0  0  0  0  0
   -9.0390    0.7250   -0.9430 H   0  0  0  0  0  0  0  0  0  0  0  0
  1 27  1  0  0  0  0
  1 28  1  0  0  0  0
  1 29  1  0  0  0  0
  1  2  1  0  0  0  0
  2  3  2  0  0  0  0
  3 30  1  0  0  0  0
  3  4  1  0  0  0  0
  4 31  1  0  0  0  0
  4  5  2  0  0  0  0
  5  6  1  0  0  0  0
  6 32  1  0  0  0  0
  6  7  2  0  0  0  0
  7  2  1  0  0  0  0
  5  8  1  0  0  0  0
  8  9  2  0  0  0  0
  9 10  1  0  0  0  0
 10 11  2  0  0  0  0
 11 33  1  0  0  0  0
 11 12  1  0  0  0  0
 12  8  1  0  0  0  0
 12 13  1  0  0  0  0
 13 14  2  0  0  0  0
 14 34  1  0  0  0  0
 14 15  1  0  0  0  0
 15 35  1  0  0  0  0
 15 16  2  0  0  0  0
 16 17  1  0  0  0  0
 17 36  1  0  0  0  0
 17 18  2  0  0  0  0
 18 13  1  0  0  0  0
 18 37  1  0  0  0  0
 16 19  1  0  0  0  0
 19 20  2  0  0  0  0
 19 21  2  0  0  0  0
 19 22  1  0  0  0  0
 22 38  1  0  0  0  0
 22 39  1  0  0  0  0
 22 40  1  0  0  0  0
 10 23  1  0  0  0  0
 23 24  1  0  0  0  0
 23 25  1  0  0  0  0
 23 26  1  0  0  0  0
M  END
>  <LOGBIO>
5.7400

>  <PRED_LOGBIO>
6.1700

>  <XV_RES>
-0.3550

>  <WHL_TMPL>
3

>  <ANCH>
27-34;25-23

$$$$
ROW92
  -MTS-   01071501003D 0   0.00000     0.00000     0

 43 46  0  0  0  0  0  0  0  0999 V2000
   -8.9720   -6.1380    6.0630 C   0  0  0  0  0  0  0  0  0  0  0  0
   -9.1610   -6.0560    4.6480 O   0  0  0  0  0  0  0  0  0  0  0  0
   -8.0690   -5.7800    3.8680 C   0  0  0  0  0  0  0  0  0  0  0  0
   -7.7330   -6.6310    2.8090 C   0  0  0  0  0  0  0  0  0  0  0  0
   -6.6170   -6.3500    2.0120 C   0  0  0  0  0  0  0  0  0  0  0  0
   -5.8370   -5.2170    2.2740 C   0  0  0  0  0  0  0  0  0  0  0  0
   -6.1730   -4.3660    3.3330 C   0  0  0  0  0  0  0  0  0  0  0  0
   -5.3420   -3.1600    3.6990 C   0  0  0  0  0  0  0  0  0  0  0  0
   -3.6370   -3.2830    3.0750 S   0  0  0  0  0  0  0  0  0  0  0  0
   -3.6680   -4.1680    1.5420 C   0  0  0  0  0  0  0  0  0  0  0  0
   -4.7110   -4.9840    1.3420 C   0  0  0  0  0  0  0  0  0  0  0  0
   -4.5890   -5.5900    0.1190 N   0  0  0  0  0  0  0  0  0  0  0  0
   -3.3640   -5.1080   -0.4900 N   0  0  0  0  0  0  0  0  0  0  0  0
   -2.7990   -4.2570    0.3460 C   0  0  0  0  0  0  0  0  0  0  0  0
   -1.5060   -3.5110    0.1230 C   0  0  0  0  0  0  0  0  0  0  0  0
   -0.5100   -4.3820   -0.0140 F   0  0  0  0  0  0  0  0  0  0  0  0
   -1.2640   -2.7210    1.1650 F   0  0  0  0  0  0  0  0  0  0  0  0
   -1.6040   -2.7730   -0.9800 F   0  0  0  0  0  0  0  0  0  0  0  0
   -5.4940   -6.5190   -0.4470 C   0  0  0  0  0  0  0  0  0  0  0  0
   -5.2800   -7.8930   -0.2850 C   0  0  0  0  0  0  0  0  0  0  0  0
   -6.1750   -8.8120   -0.8450 C   0  0  0  0  0  0  0  0  0  0  0  0
   -7.2850   -8.3570   -1.5670 C   0  0  0  0  0  0  0  0  0  0  0  0
   -7.4990   -6.9830   -1.7290 C   0  0  0  0  0  0  0  0  0  0  0  0
   -6.6040   -6.0640   -1.1680 C   0  0  0  0  0  0  0  0  0  0  0  0
   -8.4620   -9.5640   -2.3030 S   0  0  0  0  0  0  0  0  0  0  0  0
   -7.7650  -10.7680   -2.6350 O   0  0  0  0  0  0  0  0  0  0  0  0
   -9.0400   -9.0070   -3.4860 O   0  0  0  0  0  0  0  0  0  0  0  0
   -9.7280   -9.9230   -1.1490 N   0  0  0  0  0  0  0  0  0  0  0  0
   -7.2890   -4.6470    4.1300 C   0  0  0  0  0  0  0  0  0  0  0  0
   -7.6140   -3.8270    5.1520 F   0  0  0  0  0  0  0  0  0  0  0  0
   -8.5920   -5.1890    6.4340 H   0  0  0  0  0  0  0  0  0  0  0  0
   -9.9230   -6.3610    6.5430 H   0  0  0  0  0  0  0  0  0  0  0  0
   -8.2580   -6.9270    6.2880 H   0  0  0  0  0  0  0  0  0  0  0  0
   -8.3340   -7.5050    2.6060 H   0  0  0  0  0  0  0  0  0  0  0  0
   -6.3570   -7.0060    1.1940 H   0  0  0  0  0  0  0  0  0  0  0  0
   -5.2680   -3.1600    4.7850 H   0  0  0  0  0  0  0  0  0  0  0  0
   -5.7670   -2.2750    3.2300 H   0  0  0  0  0  0  0  0  0  0  0  0
   -4.4240   -8.2440    0.2720 H   0  0  0  0  0  0  0  0  0  0  0  0
   -6.0100   -9.8720   -0.7200 H   0  0  0  0  0  0  0  0  0  0  0  0
   -8.3550   -6.6320   -2.2860 H   0  0  0  0  0  0  0  0  0  0  0  0
   -6.7690   -5.0040   -1.2930 H   0  0  0  0  0  0  0  0  0  0  0  0
   -9.7230   -9.4810   -0.2410 H   0  0  0  0  0  0  0  0  0  0  0  0
  -10.4630  -10.5720   -1.3910 H   0  0  0  0  0  0  0  0  0  0  0  0
  1 31  1  0  0  0  0
  1 32  1  0  0  0  0
  1 33  1  0  0  0  0
  1  2  1  0  0  0  0
  2  3  1  0  0  0  0
  3  4  1  0  0  0  0
  4 34  1  0  0  0  0
  4  5  2  0  0  0  0
  5 35  1  0  0  0  0
  5  6  1  0  0  0  0
  6  7  2  0  0  0  0
  7  8  1  0  0  0  0
  8 36  1  0  0  0  0
  8 37  1  0  0  0  0
  8  9  1  0  0  0  0
  9 10  1  0  0  0  0
 10 11  2  0  0  0  0
 11  6  1  0  0  0  0
 11 12  1  0  0  0  0
 12 13  1  0  0  0  0
 13 14  2  0  0  0  0
 14 10  1  0  0  0  0
 14 15  1  0  0  0  0
 15 16  1  0  0  0  0
 15 17  1  0  0  0  0
 15 18  1  0  0  0  0
 12 19  1  0  0  0  0
 19 20  2  0  0  0  0
 20 38  1  0  0  0  0
 20 21  1  0  0  0  0
 21 39  1  0  0  0  0
 21 22  2  0  0  0  0
 22 23  1  0  0  0  0
 23 40  1  0  0  0  0
 23 24  2  0  0  0  0
 24 19  1  0  0  0  0
 24 41  1  0  0  0  0
 22 25  1  0  0  0  0
 25 26  2  0  0  0  0
 25 27  2  0  0  0  0
 25 28  1  0  0  0  0
 28 42  1  0  0  0  0
 28 43  1  0  0  0  0
  7 29  1  0  0  0  0
 29  3  2  0  0  0  0
 29 30  1  0  0  0  0
M  END
>  <LOGBIO>
8.0500

>  <PRED_LOGBIO>
7.2600

>  <XV_RES>
0.9990

>  <WHL_TMPL>
3

>  <ANCH>
7-12;11-18

$$$$
ROW93
  -MTS-   01071501003D 0   0.00000     0.00000     0

 38 40  0  0  0  0  0  0  0  0999 V2000
   -9.1160   -5.8500    4.9960 C   0  0  0  0  0  0  0  0  0  0  0  0
   -7.9660   -5.6200    4.0450 C   0  0  0  0  0  0  0  0  0  0  0  0
   -6.6640   -5.9120    4.4500 C   0  0  0  0  0  0  0  0  0  0  0  0
   -5.6010   -5.7050    3.5670 C   0  0  0  0  0  0  0  0  0  0  0  0
   -5.8370   -5.2170    2.2740 C   0  0  0  0  0  0  0  0  0  0  0  0
   -7.1480   -4.9110    1.8860 C   0  0  0  0  0  0  0  0  0  0  0  0
   -8.2130   -5.1170    2.7670 C   0  0  0  0  0  0  0  0  0  0  0  0
   -4.7260   -4.9870    1.3540 C   0  0  0  0  0  0  0  0  0  0  0  0
   -3.6740   -5.8470    1.0950 C   0  0  0  0  0  0  0  0  0  0  0  0
   -2.9680   -5.2890    0.0120 C   0  0  0  0  0  0  0  0  0  0  0  0
   -3.5280   -4.1390   -0.3830 N   0  0  0  0  0  0  0  0  0  0  0  0
   -4.5470   -3.9020    0.4920 N   0  0  0  0  0  0  0  0  0  0  0  0
   -5.2300   -2.6480    0.4190 C   0  0  0  0  0  0  0  0  0  0  0  0
   -6.3160   -2.4350   -0.4400 C   0  0  0  0  0  0  0  0  0  0  0  0
   -6.9550   -1.1910   -0.4790 C   0  0  0  0  0  0  0  0  0  0  0  0
   -6.5210   -0.1620    0.3570 C   0  0  0  0  0  0  0  0  0  0  0  0
   -5.4500   -0.3580    1.2260 C   0  0  0  0  0  0  0  0  0  0  0  0
   -4.8150   -1.6010    1.2650 C   0  0  0  0  0  0  0  0  0  0  0  0
   -7.3040    1.4190    0.2810 S   0  0  0  0  0  0  0  0  0  0  0  0
   -6.9070    2.0730   -0.9460 O   0  0  0  0  0  0  0  0  0  0  0  0
   -7.1710    2.0610    1.5700 O   0  0  0  0  0  0  0  0  0  0  0  0
   -8.9240    0.9850    0.1070 N   0  0  0  0  0  0  0  0  0  0  0  0
   -3.3610   -7.0760    1.7980 C   0  0  0  0  0  0  0  0  0  0  0  0
   -3.1110   -8.0600    2.3600 N   0  0  0  0  0  0  0  0  0  0  0  0
   -9.5120   -4.8910    5.3240 H   0  0  0  0  0  0  0  0  0  0  0  0
   -8.7670   -6.4120    5.8590 H   0  0  0  0  0  0  0  0  0  0  0  0
   -9.8990   -6.4110    4.4890 H   0  0  0  0  0  0  0  0  0  0  0  0
   -6.4780   -6.2970    5.4420 H   0  0  0  0  0  0  0  0  0  0  0  0
   -4.5910   -5.9220    3.8830 H   0  0  0  0  0  0  0  0  0  0  0  0
   -7.3370   -4.5130    0.9000 H   0  0  0  0  0  0  0  0  0  0  0  0
   -9.2230   -4.8880    2.4600 H   0  0  0  0  0  0  0  0  0  0  0  0
   -2.0920   -5.7300   -0.4400 H   0  0  0  0  0  0  0  0  0  0  0  0
   -6.6620   -3.2360   -1.0760 H   0  0  0  0  0  0  0  0  0  0  0  0
   -7.7820   -1.0280   -1.1540 H   0  0  0  0  0  0  0  0  0  0  0  0
   -5.1130    0.4450    1.8650 H   0  0  0  0  0  0  0  0  0  0  0  0
   -3.9970   -1.7610    1.9510 H   0  0  0  0  0  0  0  0  0  0  0  0
   -9.6280    1.6990   -0.0120 H   0  0  0  0  0  0  0  0  0  0  0  0
   -9.1900    0.0110    0.1220 H   0  0  0  0  0  0  0  0  0  0  0  0
  1 25  1  0  0  0  0
  1 26  1  0  0  0  0
  1 27  1  0  0  0  0
  1  2  1  0  0  0  0
  2  3  2  0  0  0  0
  3 28  1  0  0  0  0
  3  4  1  0  0  0  0
  4 29  1  0  0  0  0
  4  5  2  0  0  0  0
  5  6  1  0  0  0  0
  6 30  1  0  0  0  0
  6  7  2  0  0  0  0
  7  2  1  0  0  0  0
  7 31  1  0  0  0  0
  5  8  1  0  0  0  0
  8  9  2  0  0  0  0
  9 10  1  0  0  0  0
 10 32  1  0  0  0  0
 10 11  2  0  0  0  0
 11 12  1  0  0  0  0
 12  8  1  0  0  0  0
 12 13  1  0  0  0  0
 13 14  2  0  0  0  0
 14 33  1  0  0  0  0
 14 15  1  0  0  0  0
 15 34  1  0  0  0  0
 15 16  2  0  0  0  0
 16 17  1  0  0  0  0
 17 35  1  0  0  0  0
 17 18  2  0  0  0  0
 18 13  1  0  0  0  0
 18 36  1  0  0  0  0
 16 19  1  0  0  0  0
 19 20  2  0  0  0  0
 19 21  2  0  0  0  0
 19 22  1  0  0  0  0
 22 37  1  0  0  0  0
 22 38  1  0  0  0  0
  9 23  1  0  0  0  0
 23 24  3  0  0  0  0
M  END
>  <LOGBIO>
7.1200

>  <PRED_LOGBIO>
6.6300

>  <XV_RES>
0.5540

>  <WHL_TMPL>
3

>  <ANCH>
28-31;31-34

$$$$
ROW94
  -MTS-   01071501003D 0   0.00000     0.00000     0

 46 48  0  0  0  0  0  0  0  0999 V2000
   -7.6230   -3.0590    1.3030 C   0  0  0  0  0  0  0  0  0  0  0  0
   -7.9530   -4.5190    1.4990 C   0  0  0  0  0  0  0  0  0  0  0  0
   -9.2260   -4.9990    1.1690 C   0  0  0  0  0  0  0  0  0  0  0  0
   -9.5320   -6.3530    1.3500 C   0  0  0  0  0  0  0  0  0  0  0  0
   -8.5640   -7.2270    1.8610 C   0  0  0  0  0  0  0  0  0  0  0  0
   -7.2910   -6.7470    2.1900 C   0  0  0  0  0  0  0  0  0  0  0  0
   -6.9850   -5.3930    2.0090 C   0  0  0  0  0  0  0  0  0  0  0  0
   -5.7400   -4.9230    2.3310 O   0  0  0  0  0  0  0  0  0  0  0  0
   -4.7750   -4.9390    1.3590 C   0  0  0  0  0  0  0  0  0  0  0  0
   -4.5230   -3.9460    0.4950 C   0  0  0  0  0  0  0  0  0  0  0  0
   -5.2300   -2.6480    0.4190 C   0  0  0  0  0  0  0  0  0  0  0  0
   -4.8150   -1.6010    1.2650 C   0  0  0  0  0  0  0  0  0  0  0  0
   -5.4500   -0.3580    1.2260 C   0  0  0  0  0  0  0  0  0  0  0  0
   -6.5210   -0.1620    0.3570 C   0  0  0  0  0  0  0  0  0  0  0  0
   -6.9550   -1.1910   -0.4790 C   0  0  0  0  0  0  0  0  0  0  0  0
   -6.3160   -2.4350   -0.4400 C   0  0  0  0  0  0  0  0  0  0  0  0
   -7.3040    1.4190    0.2810 S   0  0  0  0  0  0  0  0  0  0  0  0
   -6.9070    2.0730   -0.9460 O   0  0  0  0  0  0  0  0  0  0  0  0
   -7.1710    2.0610    1.5700 O   0  0  0  0  0  0  0  0  0  0  0  0
   -8.9240    0.9850    0.1070 C   0  0  0  0  0  0  0  0  0  0  0  0
   -3.3840   -4.3980   -0.3880 C   0  0  0  0  0  0  0  0  0  0  0  0
   -3.8440   -4.4520   -1.8420 C   0  0  0  0  0  0  0  0  0  0  0  0
   -2.1930   -3.4590   -0.2200 C   0  0  0  0  0  0  0  0  0  0  0  0
   -3.0370   -5.7100    0.0620 O   0  0  0  0  0  0  0  0  0  0  0  0
   -3.8400   -6.0540    1.0910 C   0  0  0  0  0  0  0  0  0  0  0  0
   -3.8020   -7.1110    1.6990 O   0  0  0  0  0  0  0  0  0  0  0  0
   -6.8840   -2.7520    2.0400 H   0  0  0  0  0  0  0  0  0  0  0  0
   -7.2220   -2.9080    0.3030 H   0  0  0  0  0  0  0  0  0  0  0  0
   -8.5250   -2.4630    1.4250 H   0  0  0  0  0  0  0  0  0  0  0  0
   -9.9720   -4.3250    0.7750 H   0  0  0  0  0  0  0  0  0  0  0  0
  -10.5140   -6.7240    1.0960 H   0  0  0  0  0  0  0  0  0  0  0  0
   -8.8000   -8.2720    2.0010 H   0  0  0  0  0  0  0  0  0  0  0  0
   -6.5450   -7.4210    2.5840 H   0  0  0  0  0  0  0  0  0  0  0  0
   -3.9970   -1.7610    1.9510 H   0  0  0  0  0  0  0  0  0  0  0  0
   -5.1130    0.4450    1.8650 H   0  0  0  0  0  0  0  0  0  0  0  0
   -7.7820   -1.0280   -1.1540 H   0  0  0  0  0  0  0  0  0  0  0  0
   -6.6620   -3.2360   -1.0760 H   0  0  0  0  0  0  0  0  0  0  0  0
   -9.5640    1.8020    0.4340 H   0  0  0  0  0  0  0  0  0  0  0  0
   -9.1000    0.1570    0.7900 H   0  0  0  0  0  0  0  0  0  0  0  0
   -9.0390    0.7250   -0.9430 H   0  0  0  0  0  0  0  0  0  0  0  0
   -4.9070   -4.6820   -1.8780 H   0  0  0  0  0  0  0  0  0  0  0  0
   -3.6650   -3.4890   -2.3150 H   0  0  0  0  0  0  0  0  0  0  0  0
   -3.2880   -5.2250   -2.3690 H   0  0  0  0  0  0  0  0  0  0  0  0
   -1.6270   -3.4220   -1.1480 H   0  0  0  0  0  0  0  0  0  0  0  0
   -1.5540   -3.8240    0.5810 H   0  0  0  0  0  0  0  0  0  0  0  0
   -2.5500   -2.4610    0.0270 H   0  0  0  0  0  0  0  0  0  0  0  0
  1 27  1  0  0  0  0
  1 28  1  0  0  0  0
  1 29  1  0  0  0  0
  1  2  1  0  0  0  0
  2  3  2  0  0  0  0
  3 30  1  0  0  0  0
  3  4  1  0  0  0  0
  4 31  1  0  0  0  0
  4  5  2  0  0  0  0
  5 32  1  0  0  0  0
  5  6  1  0  0  0  0
  6 33  1  0  0  0  0
  6  7  2  0  0  0  0
  7  2  1  0  0  0  0
  7  8  1  0  0  0  0
  8  9  1  0  0  0  0
  9 10  2  0  0  0  0
 10 11  1  0  0  0  0
 11 12  2  0  0  0  0
 12 34  1  0  0  0  0
 12 13  1  0  0  0  0
 13 35  1  0  0  0  0
 13 14  2  0  0  0  0
 14 15  1  0  0  0  0
 15 36  1  0  0  0  0
 15 16  2  0  0  0  0
 16 11  1  0  0  0  0
 16 37  1  0  0  0  0
 14 17  1  0  0  0  0
 17 18  2  0  0  0  0
 17 19  2  0  0  0  0
 17 20  1  0  0  0  0
 20 38  1  0  0  0  0
 20 39  1  0  0  0  0
 20 40  1  0  0  0  0
 10 21  1  0  0  0  0
 21 22  1  0  0  0  0
 22 41  1  0  0  0  0
 22 42  1  0  0  0  0
 22 43  1  0  0  0  0
 21 23  1  0  0  0  0
 23 44  1  0  0  0  0
 23 45  1  0  0  0  0
 23 46  1  0  0  0  0
 21 24  1  0  0  0  0
 24 25  1  0  0  0  0
 25  9  1  0  0  0  0
 25 26  2  0  0  0  0
M  END
>  <LOGBIO>
7.0000

>  <PRED_LOGBIO>
6.3200

>  <XV_RES>
0.8730

>  <WHL_TMPL>
3

>  <ANCH>
27-34;23-21

$$$$
ROW95
  -MTS-   01071501003D 0   0.00000     0.00000     0

 38 40  0  0  0  0  0  0  0  0999 V2000
   -8.9240    0.9850    0.1070 C   0  0  0  0  0  0  0  0  0  0  0  0
   -7.3040    1.4190    0.2810 S   0  0  0  0  0  0  0  0  0  0  0  0
   -6.9070    2.0730   -0.9460 O   0  0  0  0  0  0  0  0  0  0  0  0
   -7.1710    2.0610    1.5700 O   0  0  0  0  0  0  0  0  0  0  0  0
   -6.5210   -0.1620    0.3570 C   0  0  0  0  0  0  0  0  0  0  0  0
   -5.4500   -0.3580    1.2260 C   0  0  0  0  0  0  0  0  0  0  0  0
   -4.8150   -1.6010    1.2650 C   0  0  0  0  0  0  0  0  0  0  0  0
   -5.2300   -2.6480    0.4190 C   0  0  0  0  0  0  0  0  0  0  0  0
   -6.3160   -2.4350   -0.4400 C   0  0  0  0  0  0  0  0  0  0  0  0
   -6.9550   -1.1910   -0.4790 C   0  0  0  0  0  0  0  0  0  0  0  0
   -4.5230   -3.9460    0.4950 C   0  0  0  0  0  0  0  0  0  0  0  0
   -4.8030   -4.9170    1.3750 C   0  0  0  0  0  0  0  0  0  0  0  0
   -3.9190   -6.0890    1.1930 C   0  0  0  0  0  0  0  0  0  0  0  0
   -3.9400   -7.1280    1.8510 O   0  0  0  0  0  0  0  0  0  0  0  0
   -2.9850   -5.7740    0.0490 C   0  0  0  0  0  0  0  0  0  0  0  0
   -3.3860   -4.3590   -0.4090 C   0  0  0  0  0  0  0  0  0  0  0  0
   -5.8660   -4.8270    2.4010 C   0  0  0  0  0  0  0  0  0  0  0  0
   -5.5380   -4.9270    3.7590 C   0  0  0  0  0  0  0  0  0  0  0  0
   -6.5430   -4.8420    4.7300 C   0  0  0  0  0  0  0  0  0  0  0  0
   -7.8760   -4.6580    4.3430 C   0  0  0  0  0  0  0  0  0  0  0  0
   -9.1250   -4.5530    5.5500 Cl  0  0  0  0  0  0  0  0  0  0  0  0
   -8.2040   -4.5590    2.9860 C   0  0  0  0  0  0  0  0  0  0  0  0
   -9.4890   -4.3820    2.6130 F   0  0  0  0  0  0  0  0  0  0  0  0
   -7.1990   -4.6440    2.0150 C   0  0  0  0  0  0  0  0  0  0  0  0
   -9.5640    1.8020    0.4340 H   0  0  0  0  0  0  0  0  0  0  0  0
   -9.1000    0.8580   -0.9590 H   0  0  0  0  0  0  0  0  0  0  0  0
   -9.0390    0.0720    0.6870 H   0  0  0  0  0  0  0  0  0  0  0  0
   -5.1130    0.4450    1.8650 H   0  0  0  0  0  0  0  0  0  0  0  0
   -3.9970   -1.7610    1.9510 H   0  0  0  0  0  0  0  0  0  0  0  0
   -6.6620   -3.2360   -1.0760 H   0  0  0  0  0  0  0  0  0  0  0  0
   -7.7820   -1.0280   -1.1540 H   0  0  0  0  0  0  0  0  0  0  0  0
   -1.9470   -5.8000    0.3740 H   0  0  0  0  0  0  0  0  0  0  0  0
   -3.1000   -6.4940   -0.7590 H   0  0  0  0  0  0  0  0  0  0  0  0
   -2.5470   -3.6830   -0.2630 H   0  0  0  0  0  0  0  0  0  0  0  0
   -3.7420   -4.4020   -1.4370 H   0  0  0  0  0  0  0  0  0  0  0  0
   -4.5090   -5.0690    4.0570 H   0  0  0  0  0  0  0  0  0  0  0  0
   -6.2890   -4.9190    5.7770 H   0  0  0  0  0  0  0  0  0  0  0  0
   -7.4520   -4.5670    0.9680 H   0  0  0  0  0  0  0  0  0  0  0  0
  1 25  1  0  0  0  0
  1 26  1  0  0  0  0
  1 27  1  0  0  0  0
  1  2  1  0  0  0  0
  2  3  2  0  0  0  0
  2  4  2  0  0  0  0
  2  5  1  0  0  0  0
  5  6  2  0  0  0  0
  6 28  1  0  0  0  0
  6  7  1  0  0  0  0
  7 29  1  0  0  0  0
  7  8  2  0  0  0  0
  8  9  1  0  0  0  0
  9 30  1  0  0  0  0
  9 10  2  0  0  0  0
 10  5  1  0  0  0  0
 10 31  1  0  0  0  0
  8 11  1  0  0  0  0
 11 12  2  0  0  0  0
 12 13  1  0  0  0  0
 13 14  2  0  0  0  0
 13 15  1  0  0  0  0
 15 32  1  0  0  0  0
 15 33  1  0  0  0  0
 15 16  1  0  0  0  0
 16 11  1  0  0  0  0
 16 34  1  0  0  0  0
 16 35  1  0  0  0  0
 12 17  1  0  0  0  0
 17 18  2  0  0  0  0
 18 36  1  0  0  0  0
 18 19  1  0  0  0  0
 19 37  1  0  0  0  0
 19 20  2  0  0  0  0
 20 21  1  0  0  0  0
 20 22  1  0  0  0  0
 22 23  1  0  0  0  0
 22 24  2  0  0  0  0
 24 17  1  0  0  0  0
 24 38  1  0  0  0  0
M  END
>  <LOGBIO>
7.8200

>  <PRED_LOGBIO>
6.8100

>  <XV_RES>
1.0650

>  <WHL_TMPL>
3

>  <ANCH>
27-34;8-9

$$$$
ROW96
  -MTS-   01071501003D 0   0.00000     0.00000     0

 41 43  0  0  0  0  0  0  0  0999 V2000
    7.3720   -5.5900    5.2260 C   0  0  0  0  0  0  0  0  0  0  0  0
    7.4240   -5.5970    3.8050 O   0  0  0  0  0  0  0  0  0  0  0  0
    8.1290   -4.5890    3.2050 C   0  0  0  0  0  0  0  0  0  0  0  0
    7.7710   -3.2340    3.1860 C   0  0  0  0  0  0  0  0  0  0  0  0
    8.5750   -2.2840    2.5360 C   0  0  0  0  0  0  0  0  0  0  0  0
    9.7270   -2.7030    1.8780 C   0  0  0  0  0  0  0  0  0  0  0  0
   10.1120   -4.0250    1.9280 C   0  0  0  0  0  0  0  0  0  0  0  0
    9.3120   -4.9900    2.5830 C   0  0  0  0  0  0  0  0  0  0  0  0
   11.3520   -4.0650    1.2660 C   0  0  0  0  0  0  0  0  0  0  0  0
   12.1000   -5.3530    1.0920 C   0  0  0  0  0  0  0  0  0  0  0  0
   11.9830   -5.8720   -0.3410 C   0  0  0  0  0  0  0  0  0  0  0  0
   12.8640   -5.4450   -1.1430 O   0  0  0  0  0  0  0  0  0  0  0  0
   11.0490   -6.7010   -0.5450 O   0  0  0  0  0  0  0  0  0  0  0  0
   11.7660   -2.7930    0.8180 C   0  0  0  0  0  0  0  0  0  0  0  0
   12.9940   -2.3540    0.1100 C   0  0  0  0  0  0  0  0  0  0  0  0
   10.6810   -1.9580    1.1730 N   0  0  0  0  0  0  0  0  0  0  0  0
   10.5830   -0.5860    0.8310 C   0  0  0  0  0  0  0  0  0  0  0  0
   11.6270    0.0370    0.6450 O   0  0  0  0  0  0  0  0  0  0  0  0
    9.3240    0.1630    0.6300 C   0  0  0  0  0  0  0  0  0  0  0  0
[truncated: 7,147,477 more chars]
