# Supplementary material for: Template CoMFA Generates Single 3D-QSAR Models that, for Twelve of Twelve Biological Targets, Predict All ChEMBL-Tabulated Affinities
Source: PLoS One. 2015 Jun 12;10(6):e0129307. doi: 10.1371/journal.pone.0129307 (PMC4466312; doi:10.1371/journal.pone.0129307)
Supplement: S5 Text — The zip file contains, in. sdf format, the aligned structures, from the A, B, C, D, and F protocols, of all templates and training sets for the COX2 target. The content of each file is evident from its name. (ZIP) [file pone.0129307.s006.zip › COX2_B_tmpl.sdf]

Flurbiprofen
  -MTS-   01061522123D 0   0.00000     0.00000     0

 18 19  0  0  0  0  0  0  0  0999 V2000
   -0.3450    0.9240    1.0930 C   0  0  0  0  0  0  0  0  0  0  0  0
   -1.0660    2.0980    0.8460 C   0  0  0  0  0  0  0  0  0  0  0  0
   -1.9030    2.1820   -0.2730 C   0  0  0  0  0  0  0  0  0  0  0  0
   -2.0190    1.0930   -1.1450 C   0  0  0  0  0  0  0  0  0  0  0  0
   -1.2970   -0.0810   -0.8970 C   0  0  0  0  0  0  0  0  0  0  0  0
   -0.4600   -0.1650    0.2220 C   0  0  0  0  0  0  0  0  0  0  0  0
    0.3030   -1.4060    0.4840 C   0  0  0  0  0  0  0  0  0  0  0  0
   -0.2360   -2.3980    1.3130 C   0  0  0  0  0  0  0  0  0  0  0  0
   -1.4520   -2.2220    1.8720 F   0  0  0  0  0  0  0  0  0  0  0  0
    0.4850   -3.5710    1.5610 C   0  0  0  0  0  0  0  0  0  0  0  0
    1.7460   -3.7540    0.9800 C   0  0  0  0  0  0  0  0  0  0  0  0
    2.2850   -2.7620    0.1520 C   0  0  0  0  0  0  0  0  0  0  0  0
    1.5640   -1.5880   -0.0960 C   0  0  0  0  0  0  0  0  0  0  0  0
    2.5240   -5.0200    1.2470 C   0  0  0  0  0  0  0  0  0  0  0  0
    3.8730   -4.6660    1.8670 C   0  0  0  0  0  0  0  0  0  0  0  0
    2.7450   -5.7580   -0.0510 C   0  0  0  0  0  0  0  0  0  0  0  0
    3.5180   -5.3120   -0.8830 O   0  0  0  0  0  0  0  0  0  0  0  0
    2.1020   -6.8870   -0.2860 O   0  0  0  0  0  0  0  0  0  0  0  0
  1  2  2  0  0  0  0
  2  3  1  0  0  0  0
  3  4  2  0  0  0  0
  4  5  1  0  0  0  0
  5  6  2  0  0  0  0
  6  1  1  0  0  0  0
  6  7  1  0  0  0  0
  7  8  2  0  0  0  0
  8  9  1  0  0  0  0
  8 10  1  0  0  0  0
 10 11  2  0  0  0  0
 11 12  1  0  0  0  0
 12 13  2  0  0  0  0
 13  7  1  0  0  0  0
 11 14  1  0  0  0  0
 14 15  1  0  0  0  0
 14 16  1  0  0  0  0
 16 17  2  0  0  0  0
 16 18  1  0  0  0  0
M  END
>  <EXTREG>  (Flurbiprofen)
Flurbiprofen

$$$$
Indomethacin
  -MTS-   01061522123D 0   0.00000     0.00000     0

 25 27  0  0  0  0  0  0  0  0999 V2000
   -2.5810    3.4730    0.1080 Cl  0  0  0  0  0  0  0  0  0  0  0  0
   -2.1100    1.7990    0.1590 C   0  0  0  0  0  0  0  0  0  0  0  0
   -2.0130    1.1360    1.3880 C   0  0  0  0  0  0  0  0  0  0  0  0
   -1.6330   -0.2110    1.4290 C   0  0  0  0  0  0  0  0  0  0  0  0
   -1.3510   -0.8950    0.2410 C   0  0  0  0  0  0  0  0  0  0  0  0
   -1.4480   -0.2320   -0.9880 C   0  0  0  0  0  0  0  0  0  0  0  0
   -1.8270    1.1150   -1.0290 C   0  0  0  0  0  0  0  0  0  0  0  0
   -0.9500   -2.3190    0.2840 C   0  0  0  0  0  0  0  0  0  0  0  0
   -1.7790   -3.1990    0.0560 O   0  0  0  0  0  0  0  0  0  0  0  0
    0.3070   -2.6480    0.5700 N   0  0  0  0  0  0  0  0  0  0  0  0
    1.3770   -1.7370    0.7350 C   0  0  0  0  0  0  0  0  0  0  0  0
    1.4580   -0.3410    0.6600 C   0  0  0  0  0  0  0  0  0  0  0  0
    2.6830    0.3010    0.8760 C   0  0  0  0  0  0  0  0  0  0  0  0
    3.8270   -0.4520    1.1660 C   0  0  0  0  0  0  0  0  0  0  0  0
    5.0260    0.1770    1.3770 O   0  0  0  0  0  0  0  0  0  0  0  0
    5.2070    0.8810    2.6080 C   0  0  0  0  0  0  0  0  0  0  0  0
    3.7460   -1.8480    1.2410 C   0  0  0  0  0  0  0  0  0  0  0  0
    2.5210   -2.4900    1.0250 C   0  0  0  0  0  0  0  0  0  0  0  0
    2.0850   -3.9050    1.0270 C   0  0  0  0  0  0  0  0  0  0  0  0
    2.9590   -5.1080    1.2900 C   0  0  0  0  0  0  0  0  0  0  0  0
    3.1140   -5.9050    0.0170 C   0  0  0  0  0  0  0  0  0  0  0  0
    3.8090   -5.4770   -0.8900 O   0  0  0  0  0  0  0  0  0  0  0  0
    2.4970   -7.0640   -0.1150 O   0  0  0  0  0  0  0  0  0  0  0  0
    0.7730   -3.9230    0.7520 C   0  0  0  0  0  0  0  0  0  0  0  0
   -0.0700   -5.1720    0.6570 C   0  0  0  0  0  0  0  0  0  0  0  0
  1  2  1  0  0  0  0
  2  3  2  0  0  0  0
  3  4  1  0  0  0  0
  4  5  2  0  0  0  0
  5  6  1  0  0  0  0
  6  7  2  0  0  0  0
  7  2  1  0  0  0  0
  5  8  1  0  0  0  0
  8  9  2  0  0  0  0
  8 10  1  0  0  0  0
 10 11  1  0  0  0  0
 11 12  2  0  0  0  0
 12 13  1  0  0  0  0
 13 14  2  0  0  0  0
 14 15  1  0  0  0  0
 15 16  1  0  0  0  0
 14 17  1  0  0  0  0
 17 18  2  0  0  0  0
 18 11  1  0  0  0  0
 18 19  1  0  0  0  0
 19 20  1  0  0  0  0
 20 21  1  0  0  0  0
 21 22  2  0  0  0  0
 21 23  1  0  0  0  0
 19 24  2  0  0  0  0
 24 10  1  0  0  0  0
 24 25  1  0  0  0  0
M  END
>  <EXTREG>  (Indomethacin)
Indomethacin

$$$$
SC558
  -MTS-   01061522123D 0   0.00000     0.00000     0

 26 28  0  0  0  0  0  0  0  0999 V2000
    5.7450    1.6610    3.5200 I   0  0  0  0  0  0  0  0  0  0  0  0
    3.8510    1.2480    2.7130 C   0  0  0  0  0  0  0  0  0  0  0  0
    3.7420    0.7030    1.4280 C   0  0  0  0  0  0  0  0  0  0  0  0
    2.4790    0.4280    0.8890 C   0  0  0  0  0  0  0  0  0  0  0  0
    1.3260    0.6970    1.6350 C   0  0  0  0  0  0  0  0  0  0  0  0
    1.4350    1.2420    2.9210 C   0  0  0  0  0  0  0  0  0  0  0  0
    2.6980    1.5170    3.4590 C   0  0  0  0  0  0  0  0  0  0  0  0
   -0.0090    0.4060    1.0660 C   0  0  0  0  0  0  0  0  0  0  0  0
   -1.0150    1.2850    0.9640 C   0  0  0  0  0  0  0  0  0  0  0  0
   -2.1560    0.5780    0.3410 C   0  0  0  0  0  0  0  0  0  0  0  0
   -3.5090    1.1710    0.0280 C   0  0  0  0  0  0  0  0  0  0  0  0
   -3.4950    1.6830   -1.2000 F   0  0  0  0  0  0  0  0  0  0  0  0
   -3.7860    2.1310    0.9050 F   0  0  0  0  0  0  0  0  0  0  0  0
   -4.4370    0.2220    0.1020 F   0  0  0  0  0  0  0  0  0  0  0  0
   -1.7770   -0.6650    0.1080 N   0  0  0  0  0  0  0  0  0  0  0  0
   -0.4070   -0.8040    0.5620 N   0  0  0  0  0  0  0  0  0  0  0  0
    0.3780   -1.9800    0.4970 C   0  0  0  0  0  0  0  0  0  0  0  0
    1.1250   -2.3860    1.6090 C   0  0  0  0  0  0  0  0  0  0  0  0
    1.9010   -3.5490    1.5440 C   0  0  0  0  0  0  0  0  0  0  0  0
    1.9310   -4.3060    0.3670 C   0  0  0  0  0  0  0  0  0  0  0  0
    2.9520   -5.8340    0.2810 S   0  0  0  0  0  0  0  0  0  0  0  0
    3.3030   -6.2470    1.6040 O   0  0  0  0  0  0  0  0  0  0  0  0
    4.1420   -5.5720   -0.4680 O   0  0  0  0  0  0  0  0  0  0  0  0
    2.0370   -7.1040   -0.5030 N   0  0  0  0  0  0  0  0  0  0  0  0
    1.1850   -3.9000   -0.7460 C   0  0  0  0  0  0  0  0  0  0  0  0
    0.4080   -2.7360   -0.6810 C   0  0  0  0  0  0  0  0  0  0  0  0
  1  2  1  0  0  0  0
  2  3  2  0  0  0  0
  3  4  1  0  0  0  0
  4  5  2  0  0  0  0
  5  6  1  0  0  0  0
  6  7  2  0  0  0  0
  7  2  1  0  0  0  0
  5  8  1  0  0  0  0
  8  9  2  0  0  0  0
  9 10  1  0  0  0  0
 10 11  1  0  0  0  0
 11 12  1  0  0  0  0
 11 13  1  0  0  0  0
 11 14  1  0  0  0  0
 10 15  2  0  0  0  0
 15 16  1  0  0  0  0
 16  8  1  0  0  0  0
 16 17  1  0  0  0  0
 17 18  2  0  0  0  0
 18 19  1  0  0  0  0
 19 20  2  0  0  0  0
 20 21  1  0  0  0  0
 21 22  2  0  0  0  0
 21 23  2  0  0  0  0
 21 24  1  0  0  0  0
 20 25  1  0  0  0  0
 25 26  2  0  0  0  0
 26 17  1  0  0  0  0
M  END
>  <EXTREG>  (SC558)
SC558

$$$$
