# Supplementary material for: Template CoMFA Generates Single 3D-QSAR Models that, for Twelve of Twelve Biological Targets, Predict All ChEMBL-Tabulated Affinities
Source: PLoS One. 2015 Jun 12;10(6):e0129307. doi: 10.1371/journal.pone.0129307 (PMC4466312; doi:10.1371/journal.pone.0129307)
Supplement: S5 Text — The zip file contains, in. sdf format, the aligned structures, from the A, B, C, D, and F protocols, of all templates and training sets for the COX2 target. The content of each file is evident from its name. (ZIP) [file pone.0129307.s006.zip › COX2_C_tmpl.sdf]

SC558
  -MTS-   01061522123D 0   0.00000     0.00000     0

 37 39  0  0  0  0  0  0  0  0999 V2000
    1.0300   -0.5260    7.8610 I   0  0  0  0  0  0  0  0  0  0  0  0
    0.5200   -0.3120    5.8580 C   0  0  0  0  0  0  0  0  0  0  0  0
   -0.8140   -0.1220    5.5000 C   0  0  0  0  0  0  0  0  0  0  0  0
   -1.1550    0.0250    4.1520 C   0  0  0  0  0  0  0  0  0  0  0  0
   -0.1640   -0.0070    3.1620 C   0  0  0  0  0  0  0  0  0  0  0  0
    1.1710   -0.2160    3.5340 C   0  0  0  0  0  0  0  0  0  0  0  0
    1.5140   -0.3630    4.8810 C   0  0  0  0  0  0  0  0  0  0  0  0
   -0.5200    0.1310    1.7520 C   0  0  0  0  0  0  0  0  0  0  0  0
   -1.3130    1.1170    1.1920 C   0  0  0  0  0  0  0  0  0  0  0  0
   -1.2140    0.9550   -0.2040 C   0  0  0  0  0  0  0  0  0  0  0  0
   -1.8510    1.8000   -1.2590 C   0  0  0  0  0  0  0  0  0  0  0  0
   -0.9360    2.4160   -2.0520 F   0  0  0  0  0  0  0  0  0  0  0  0
   -2.6190    2.7870   -0.7210 F   0  0  0  0  0  0  0  0  0  0  0  0
   -2.6660    1.0820   -2.0750 F   0  0  0  0  0  0  0  0  0  0  0  0
   -0.4180   -0.0770   -0.5100 N   0  0  0  0  0  0  0  0  0  0  0  0
   -0.0660   -0.6410    0.6810 N   0  0  0  0  0  0  0  0  0  0  0  0
    0.6560   -1.8760    0.6630 C   0  0  0  0  0  0  0  0  0  0  0  0
    0.1310   -3.0580    1.2020 C   0  0  0  0  0  0  0  0  0  0  0  0
    0.8720   -4.2450    1.1630 C   0  0  0  0  0  0  0  0  0  0  0  0
    2.1320   -4.2550    0.5650 C   0  0  0  0  0  0  0  0  0  0  0  0
    3.0830   -5.7440    0.5480 S   0  0  0  0  0  0  0  0  0  0  0  0
    2.1770   -6.8700    0.5000 O   0  0  0  0  0  0  0  0  0  0  0  0
    4.1220   -5.6380    1.5480 O   0  0  0  0  0  0  0  0  0  0  0  0
    3.8310   -5.6480   -0.9600 N   0  0  0  0  0  0  0  0  0  0  0  0
    2.6670   -3.0920    0.0130 C   0  0  0  0  0  0  0  0  0  0  0  0
    1.9240   -1.9100    0.0520 C   0  0  0  0  0  0  0  0  0  0  0  0
   -1.5980   -0.0870    6.2510 H   0  0  0  0  0  0  0  0  0  0  0  0
   -2.2010    0.1630    3.8850 H   0  0  0  0  0  0  0  0  0  0  0  0
    1.9540   -0.2580    2.7800 H   0  0  0  0  0  0  0  0  0  0  0  0
    2.5570   -0.5160    5.1480 H   0  0  0  0  0  0  0  0  0  0  0  0
   -1.8440    1.8940    1.7270 H   0  0  0  0  0  0  0  0  0  0  0  0
   -0.8630   -3.1140    1.6310 H   0  0  0  0  0  0  0  0  0  0  0  0
    0.4490   -5.1510    1.5910 H   0  0  0  0  0  0  0  0  0  0  0  0
    3.5280   -6.3920   -1.5920 H   0  0  0  0  0  0  0  0  0  0  0  0
    4.8470   -5.5540   -0.8840 H   0  0  0  0  0  0  0  0  0  0  0  0
    3.6510   -3.0910   -0.4480 H   0  0  0  0  0  0  0  0  0  0  0  0
    2.3600   -1.0130   -0.3860 H   0  0  0  0  0  0  0  0  0  0  0  0
  1  2  1  0  0  0  0
  2  3  2  0  0  0  0
  3 27  1  0  0  0  0
  3  4  1  0  0  0  0
  4 28  1  0  0  0  0
  4  5  2  0  0  0  0
  5  6  1  0  0  0  0
  6 29  1  0  0  0  0
  6  7  2  0  0  0  0
  7  2  1  0  0  0  0
  7 30  1  0  0  0  0
  5  8  1  0  0  0  0
  8  9  2  0  0  0  0
  9 31  1  0  0  0  0
  9 10  1  0  0  0  0
 10 11  1  0  0  0  0
 11 12  1  0  0  0  0
 11 13  1  0  0  0  0
 11 14  1  0  0  0  0
 10 15  2  0  0  0  0
 15 16  1  0  0  0  0
 16  8  1  0  0  0  0
 16 17  1  0  0  0  0
 17 18  2  0  0  0  0
 18 32  1  0  0  0  0
 18 19  1  0  0  0  0
 19 33  1  0  0  0  0
 19 20  2  0  0  0  0
 20 21  1  0  0  0  0
 21 22  2  0  0  0  0
 21 23  2  0  0  0  0
 21 24  1  0  0  0  0
 24 34  1  0  0  0  0
 24 35  1  0  0  0  0
 20 25  1  0  0  0  0
 25 36  1  0  0  0  0
 25 26  2  0  0  0  0
 26 17  1  0  0  0  0
 26 37  1  0  0  0  0
M  END
$$$$
Indomethacin
  -MTS-   01061522123D 0   0.00000     0.00000     0

 40 42  0  0  0  0  0  0  0  0999 V2000
    3.1220   -7.1090   -1.0870 Cl  0  0  0  0  0  0  0  0  0  0  0  0
    3.0590   -5.8690    0.1040 C   0  0  0  0  0  0  0  0  0  0  0  0
    4.1980   -5.1080    0.3720 C   0  0  0  0  0  0  0  0  0  0  0  0
    4.1510   -4.1020    1.3390 C   0  0  0  0  0  0  0  0  0  0  0  0
    2.9620   -3.8740    2.0430 C   0  0  0  0  0  0  0  0  0  0  0  0
    1.8140   -4.6220    1.7550 C   0  0  0  0  0  0  0  0  0  0  0  0
    1.8670   -5.6270    0.7880 C   0  0  0  0  0  0  0  0  0  0  0  0
    2.8820   -2.7950    3.0510 C   0  0  0  0  0  0  0  0  0  0  0  0
    3.6510   -2.8780    4.0070 O   0  0  0  0  0  0  0  0  0  0  0  0
    1.9710   -1.7080    3.0250 N   0  0  0  0  0  0  0  0  0  0  0  0
    1.3840   -1.1510    1.8820 C   0  0  0  0  0  0  0  0  0  0  0  0
    1.6480   -1.3870    0.5370 C   0  0  0  0  0  0  0  0  0  0  0  0
    0.9190   -0.6880   -0.4390 C   0  0  0  0  0  0  0  0  0  0  0  0
   -0.0450    0.2620   -0.0760 C   0  0  0  0  0  0  0  0  0  0  0  0
   -0.8100    0.9990   -0.9390 O   0  0  0  0  0  0  0  0  0  0  0  0
   -1.6760    1.9680   -0.3640 C   0  0  0  0  0  0  0  0  0  0  0  0
   -0.2650    0.5260    1.2760 C   0  0  0  0  0  0  0  0  0  0  0  0
    0.4720   -0.1870    2.2510 C   0  0  0  0  0  0  0  0  0  0  0  0
    0.5420   -0.1400    3.6550 C   0  0  0  0  0  0  0  0  0  0  0  0
   -0.3270    0.7890    4.4480 C   0  0  0  0  0  0  0  0  0  0  0  0
   -1.7090    0.1830    4.6880 C   0  0  0  0  0  0  0  0  0  0  0  0
   -1.8780   -0.3390    5.8290 O   0  0  0  0  0  0  0  0  0  0  0  0
   -2.5350    0.3150    3.7390 O   0  0  0  0  0  0  0  0  0  0  0  0
    1.4960   -1.0400    4.1770 C   0  0  0  0  0  0  0  0  0  0  0  0
    1.9280   -1.3120    5.5700 C   0  0  0  0  0  0  0  0  0  0  0  0
    5.1230   -5.2890   -0.1700 H   0  0  0  0  0  0  0  0  0  0  0  0
    5.0380   -3.5020    1.5280 H   0  0  0  0  0  0  0  0  0  0  0  0
    0.8820   -4.4240    2.2800 H   0  0  0  0  0  0  0  0  0  0  0  0
    0.9770   -6.2120    0.5710 H   0  0  0  0  0  0  0  0  0  0  0  0
    2.4120   -2.0770    0.2010 H   0  0  0  0  0  0  0  0  0  0  0  0
    1.1400   -0.9010   -1.4810 H   0  0  0  0  0  0  0  0  0  0  0  0
   -2.2100    2.4660   -1.1800 H   0  0  0  0  0  0  0  0  0  0  0  0
   -2.4230    1.4970    0.2820 H   0  0  0  0  0  0  0  0  0  0  0  0
   -1.1100    2.7330    0.1770 H   0  0  0  0  0  0  0  0  0  0  0  0
   -0.9710    1.2930    1.5810 H   0  0  0  0  0  0  0  0  0  0  0  0
   -0.4410    1.7470    3.9260 H   0  0  0  0  0  0  0  0  0  0  0  0
    0.1410    1.0340    5.4090 H   0  0  0  0  0  0  0  0  0  0  0  0
    2.9800   -1.0430    5.7080 H   0  0  0  0  0  0  0  0  0  0  0  0
    1.7920   -2.3680    5.8220 H   0  0  0  0  0  0  0  0  0  0  0  0
    1.3470   -0.7290    6.2900 H   0  0  0  0  0  0  0  0  0  0  0  0
  1  2  1  0  0  0  0
  2  3  2  0  0  0  0
  3 26  1  0  0  0  0
  3  4  1  0  0  0  0
  4 27  1  0  0  0  0
  4  5  2  0  0  0  0
  5  6  1  0  0  0  0
  6 28  1  0  0  0  0
  6  7  2  0  0  0  0
  7  2  1  0  0  0  0
  7 29  1  0  0  0  0
  5  8  1  0  0  0  0
  8  9  2  0  0  0  0
  8 10  1  0  0  0  0
 10 11  1  0  0  0  0
 11 12  2  0  0  0  0
 12 30  1  0  0  0  0
 12 13  1  0  0  0  0
 13 31  1  0  0  0  0
 13 14  2  0  0  0  0
 14 15  1  0  0  0  0
 15 16  1  0  0  0  0
 16 32  1  0  0  0  0
 16 33  1  0  0  0  0
 16 34  1  0  0  0  0
 14 17  1  0  0  0  0
 17 35  1  0  0  0  0
 17 18  2  0  0  0  0
 18 11  1  0  0  0  0
 18 19  1  0  0  0  0
 19 20  1  0  0  0  0
 20 36  1  0  0  0  0
 20 37  1  0  0  0  0
 20 21  1  0  0  0  0
 21 22  2  0  0  0  0
 21 23  1  0  0  0  0
 19 24  2  0  0  0  0
 24 10  1  0  0  0  0
 24 25  1  0  0  0  0
 25 38  1  0  0  0  0
 25 39  1  0  0  0  0
 25 40  1  0  0  0  0
M  END
$$$$
Flurbiprofen
  -MTS-   01061522123D 0   0.00000     0.00000     0

 30 31  0  0  0  0  0  0  0  0999 V2000
   -0.5940    0.7810    1.4580 C   0  0  0  0  0  0  0  0  0  0  0  0
   -1.3960    1.9180    1.3180 C   0  0  0  0  0  0  0  0  0  0  0  0
   -2.1320    2.1140    0.1530 C   0  0  0  0  0  0  0  0  0  0  0  0
   -2.0670    1.1740   -0.8720 C   0  0  0  0  0  0  0  0  0  0  0  0
   -1.2650    0.0370   -0.7310 C   0  0  0  0  0  0  0  0  0  0  0  0
   -0.5120   -0.1810    0.4370 C   0  0  0  0  0  0  0  0  0  0  0  0
    0.3390   -1.3760    0.5800 C   0  0  0  0  0  0  0  0  0  0  0  0
   -0.0160   -2.4440    1.4190 C   0  0  0  0  0  0  0  0  0  0  0  0
   -1.1640   -2.4020    2.1150 F   0  0  0  0  0  0  0  0  0  0  0  0
    0.7880   -3.5770    1.5550 C   0  0  0  0  0  0  0  0  0  0  0  0
    1.9910   -3.6800    0.8490 C   0  0  0  0  0  0  0  0  0  0  0  0
    2.3610   -2.6220    0.0070 C   0  0  0  0  0  0  0  0  0  0  0  0
    1.5480   -1.4900   -0.1250 C   0  0  0  0  0  0  0  0  0  0  0  0
    2.8660   -4.9100    1.0110 C   0  0  0  0  0  0  0  0  0  0  0  0
    4.3130   -4.5290    1.3190 C   0  0  0  0  0  0  0  0  0  0  0  0
    2.7350   -5.8140   -0.2330 C   0  0  0  0  0  0  0  0  0  0  0  0
    1.9410   -6.7930   -0.1300 O   0  0  0  0  0  0  0  0  0  0  0  0
    3.4360   -5.4570   -1.2250 O   0  0  0  0  0  0  0  0  0  0  0  0
   -0.0250    0.6530    2.3770 H   0  0  0  0  0  0  0  0  0  0  0  0
   -1.4440    2.6490    2.1210 H   0  0  0  0  0  0  0  0  0  0  0  0
   -2.7550    2.9970    0.0440 H   0  0  0  0  0  0  0  0  0  0  0  0
   -2.6430    1.3200   -1.7820 H   0  0  0  0  0  0  0  0  0  0  0  0
   -1.2420   -0.6880   -1.5420 H   0  0  0  0  0  0  0  0  0  0  0  0
    0.4600   -4.3760    2.2130 H   0  0  0  0  0  0  0  0  0  0  0  0
    3.2900   -2.6780   -0.5600 H   0  0  0  0  0  0  0  0  0  0  0  0
    1.8790   -0.6900   -0.7840 H   0  0  0  0  0  0  0  0  0  0  0  0
    2.5030   -5.4990    1.8640 H   0  0  0  0  0  0  0  0  0  0  0  0
    4.9300   -5.4260    1.4350 H   0  0  0  0  0  0  0  0  0  0  0  0
    4.3740   -3.9540    2.2490 H   0  0  0  0  0  0  0  0  0  0  0  0
    4.7630   -3.9210    0.5260 H   0  0  0  0  0  0  0  0  0  0  0  0
  1 19  1  0  0  0  0
  1  2  2  0  0  0  0
  2 20  1  0  0  0  0
  2  3  1  0  0  0  0
  3 21  1  0  0  0  0
  3  4  2  0  0  0  0
  4 22  1  0  0  0  0
  4  5  1  0  0  0  0
  5 23  1  0  0  0  0
  5  6  2  0  0  0  0
  6  1  1  0  0  0  0
  6  7  1  0  0  0  0
  7  8  2  0  0  0  0
  8  9  1  0  0  0  0
  8 10  1  0  0  0  0
 10 24  1  0  0  0  0
 10 11  2  0  0  0  0
 11 12  1  0  0  0  0
 12 25  1  0  0  0  0
 12 13  2  0  0  0  0
 13  7  1  0  0  0  0
 13 26  1  0  0  0  0
 11 14  1  0  0  0  0
 14 27  1  0  0  0  0
 14 15  1  0  0  0  0
 15 28  1  0  0  0  0
 15 29  1  0  0  0  0
 15 30  1  0  0  0  0
 14 16  1  0  0  0  0
 16 17  2  0  0  0  0
 16 18  1  0  0  0  0
M  END
$$$$
