# Supplementary material for: Template CoMFA Generates Single 3D-QSAR Models that, for Twelve of Twelve Biological Targets, Predict All ChEMBL-Tabulated Affinities
Source: PLoS One. 2015 Jun 12;10(6):e0129307. doi: 10.1371/journal.pone.0129307 (PMC4466312; doi:10.1371/journal.pone.0129307)
Supplement: S5 Text — The zip file contains, in. sdf format, the aligned structures, from the A, B, C, D, and F protocols, of all templates and training sets for the COX2 target. The content of each file is evident from its name. (ZIP) [file pone.0129307.s006.zip › COX2_C_trng.sdf]

ROW1
  -MTS-   01071500553D 0   0.00000     0.00000     0

 41 43  0  0  0  0  0  0  0  0999 V2000
   -1.5190    1.8090   -1.8660 C   0  0  0  0  0  0  0  0  0  0  0  0
   -1.1470    1.1910   -0.5400 C   0  0  0  0  0  0  0  0  0  0  0  0
   -1.5040    1.8180    0.5890 C   0  0  0  0  0  0  0  0  0  0  0  0
   -1.1480    1.2260    1.8980 C   0  0  0  0  0  0  0  0  0  0  0  0
   -1.4560    1.7680    2.9590 O   0  0  0  0  0  0  0  0  0  0  0  0
   -0.4020   -0.0510    1.8640 C   0  0  0  0  0  0  0  0  0  0  0  0
   -0.0910   -0.5980    0.6820 C   0  0  0  0  0  0  0  0  0  0  0  0
   -0.4440   -0.0110   -0.5310 O   0  0  0  0  0  0  0  0  0  0  0  0
    0.6560   -1.8760    0.6630 C   0  0  0  0  0  0  0  0  0  0  0  0
    1.9240   -1.9100    0.0520 C   0  0  0  0  0  0  0  0  0  0  0  0
    2.6670   -3.0920    0.0130 C   0  0  0  0  0  0  0  0  0  0  0  0
    2.1320   -4.2550    0.5650 C   0  0  0  0  0  0  0  0  0  0  0  0
    0.8720   -4.2450    1.1630 C   0  0  0  0  0  0  0  0  0  0  0  0
    0.1310   -3.0580    1.2020 C   0  0  0  0  0  0  0  0  0  0  0  0
    3.0830   -5.7440    0.5480 S   0  0  0  0  0  0  0  0  0  0  0  0
    2.1770   -6.8700    0.5000 O   0  0  0  0  0  0  0  0  0  0  0  0
    4.1220   -5.6380    1.5480 O   0  0  0  0  0  0  0  0  0  0  0  0
    3.8310   -5.6480   -0.9600 C   0  0  0  0  0  0  0  0  0  0  0  0
   -0.0320   -0.6670    3.0310 O   0  0  0  0  0  0  0  0  0  0  0  0
    1.1860   -0.3460    3.5700 C   0  0  0  0  0  0  0  0  0  0  0  0
    1.2910    0.7110    4.4820 C   0  0  0  0  0  0  0  0  0  0  0  0
    2.5360    1.0390    5.0320 C   0  0  0  0  0  0  0  0  0  0  0  0
    3.6750    0.3100    4.6720 C   0  0  0  0  0  0  0  0  0  0  0  0
    5.2220    0.7180    5.3570 Cl  0  0  0  0  0  0  0  0  0  0  0  0
    3.5700   -0.7470    3.7600 C   0  0  0  0  0  0  0  0  0  0  0  0
    2.3260   -1.0750    3.2090 C   0  0  0  0  0  0  0  0  0  0  0  0
    2.2240   -2.0950    2.3300 F   0  0  0  0  0  0  0  0  0  0  0  0
   -1.5570    2.8920   -1.7640 H   0  0  0  0  0  0  0  0  0  0  0  0
   -2.4940    1.4400   -2.1780 H   0  0  0  0  0  0  0  0  0  0  0  0
   -0.7740    1.5420   -2.6130 H   0  0  0  0  0  0  0  0  0  0  0  0
   -2.0490    2.7490    0.5440 H   0  0  0  0  0  0  0  0  0  0  0  0
    2.3270   -1.0120   -0.3920 H   0  0  0  0  0  0  0  0  0  0  0  0
    3.6470   -3.1050   -0.4410 H   0  0  0  0  0  0  0  0  0  0  0  0
    0.4700   -5.1500    1.5940 H   0  0  0  0  0  0  0  0  0  0  0  0
   -0.8510   -3.0530    1.6500 H   0  0  0  0  0  0  0  0  0  0  0  0
    3.0790   -5.5980   -1.7450 H   0  0  0  0  0  0  0  0  0  0  0  0
    4.3690   -6.5830   -1.1020 H   0  0  0  0  0  0  0  0  0  0  0  0
    4.4730   -4.7710   -0.9050 H   0  0  0  0  0  0  0  0  0  0  0  0
    0.4120    1.2730    4.7600 H   0  0  0  0  0  0  0  0  0  0  0  0
    2.6170    1.8550    5.7360 H   0  0  0  0  0  0  0  0  0  0  0  0
    4.4490   -1.3100    3.4820 H   0  0  0  0  0  0  0  0  0  0  0  0
  1 28  1  0  0  0  0
  1 29  1  0  0  0  0
  1 30  1  0  0  0  0
  1  2  1  0  0  0  0
  2  3  2  0  0  0  0
  3 31  1  0  0  0  0
  3  4  1  0  0  0  0
  4  5  2  0  0  0  0
  4  6  1  0  0  0  0
  6  7  2  0  0  0  0
  7  8  1  0  0  0  0
  8  2  1  0  0  0  0
  7  9  1  0  0  0  0
  9 10  2  0  0  0  0
 10 32  1  0  0  0  0
 10 11  1  0  0  0  0
 11 33  1  0  0  0  0
 11 12  2  0  0  0  0
 12 13  1  0  0  0  0
 13 34  1  0  0  0  0
 13 14  2  0  0  0  0
 14  9  1  0  0  0  0
 14 35  1  0  0  0  0
 12 15  1  0  0  0  0
 15 16  2  0  0  0  0
 15 17  2  0  0  0  0
 15 18  1  0  0  0  0
 18 36  1  0  0  0  0
 18 37  1  0  0  0  0
 18 38  1  0  0  0  0
  6 19  1  0  0  0  0
 19 20  1  0  0  0  0
 20 21  2  0  0  0  0
 21 39  1  0  0  0  0
 21 22  1  0  0  0  0
 22 40  1  0  0  0  0
 22 23  2  0  0  0  0
 23 24  1  0  0  0  0
 23 25  1  0  0  0  0
 25 41  1  0  0  0  0
 25 26  2  0  0  0  0
 26 20  1  0  0  0  0
 26 27  1  0  0  0  0
M  END
>  <LOGBIO>
6.7000

>  <PRED_LOGBIO>
6.3400

>  <XV_RES>
0.3540

>  <WHL_TMPL>
1

>  <ANCH>
27-34;18-16

$$$$
ROW2
  -MTS-   01071500553D 0   0.00000     0.00000     0

 54 57  0  0  0  0  0  0  0  0999 V2000
    3.0940   -5.6500    0.2480 C   0  0  0  0  0  0  0  0  0  0  0  0
    2.0070   -6.1790   -0.5160 O   0  0  0  0  0  0  0  0  0  0  0  0
    0.7320   -5.8700   -0.1200 C   0  0  0  0  0  0  0  0  0  0  0  0
    0.1000   -4.7280   -0.6250 C   0  0  0  0  0  0  0  0  0  0  0  0
   -1.2030   -4.4120   -0.2210 C   0  0  0  0  0  0  0  0  0  0  0  0
   -1.8730   -5.2390    0.6890 C   0  0  0  0  0  0  0  0  0  0  0  0
   -1.2400   -6.3810    1.1940 C   0  0  0  0  0  0  0  0  0  0  0  0
    0.0620   -6.6970    0.7890 C   0  0  0  0  0  0  0  0  0  0  0  0
   -3.2780   -4.8990    1.1260 C   0  0  0  0  0  0  0  0  0  0  0  0
   -3.8290   -6.0710    2.4040 S   0  0  0  0  0  0  0  0  0  0  0  0
   -4.5690   -4.7650    3.4320 C   0  0  0  0  0  0  0  0  0  0  0  0
   -3.9360   -3.4870    2.9360 C   0  0  0  0  0  0  0  0  0  0  0  0
   -4.0090   -2.4320    3.5630 O   0  0  0  0  0  0  0  0  0  0  0  0
   -3.2930   -3.5800    1.7750 N   0  0  0  0  0  0  0  0  0  0  0  0
   -2.6280   -2.4180    1.1700 C   0  0  0  0  0  0  0  0  0  0  0  0
   -1.1820   -2.3460    1.6600 C   0  0  0  0  0  0  0  0  0  0  0  0
   -0.5170   -1.1830    1.0550 N   0  0  0  0  0  0  0  0  0  0  0  0
   -0.5320    0.1360    1.7050 C   0  0  0  0  0  0  0  0  0  0  0  0
    0.7370    1.1130    0.8400 S   0  0  0  0  0  0  0  0  0  0  0  0
    0.7600    0.0020   -0.6010 C   0  0  0  0  0  0  0  0  0  0  0  0
    0.1260   -1.2760   -0.1060 C   0  0  0  0  0  0  0  0  0  0  0  0
    0.2000   -2.3320   -0.7330 O   0  0  0  0  0  0  0  0  0  0  0  0
   -0.1640   -0.0070    3.1620 C   0  0  0  0  0  0  0  0  0  0  0  0
    1.1710   -0.2160    3.5340 C   0  0  0  0  0  0  0  0  0  0  0  0
    1.5140   -0.3630    4.8810 C   0  0  0  0  0  0  0  0  0  0  0  0
    0.5200   -0.3120    5.8580 C   0  0  0  0  0  0  0  0  0  0  0  0
    0.8570   -0.4500    7.1790 O   0  0  0  0  0  0  0  0  0  0  0  0
    1.1810   -1.7580    7.6560 C   0  0  0  0  0  0  0  0  0  0  0  0
   -0.8140   -0.1220    5.5000 C   0  0  0  0  0  0  0  0  0  0  0  0
   -1.1550    0.0250    4.1520 C   0  0  0  0  0  0  0  0  0  0  0  0
    3.0500   -4.5630    0.2370 H   0  0  0  0  0  0  0  0  0  0  0  0
    4.0360   -5.9800   -0.1850 H   0  0  0  0  0  0  0  0  0  0  0  0
    3.0230   -6.0060    1.2740 H   0  0  0  0  0  0  0  0  0  0  0  0
    0.6160   -4.0900   -1.3270 H   0  0  0  0  0  0  0  0  0  0  0  0
   -1.6910   -3.5310   -0.6100 H   0  0  0  0  0  0  0  0  0  0  0  0
   -1.7570   -7.0190    1.8960 H   0  0  0  0  0  0  0  0  0  0  0  0
    0.5500   -7.5780    1.1790 H   0  0  0  0  0  0  0  0  0  0  0  0
   -3.9760   -4.9070    0.2910 H   0  0  0  0  0  0  0  0  0  0  0  0
   -5.6510   -4.7380    3.3130 H   0  0  0  0  0  0  0  0  0  0  0  0
   -4.3540   -4.9260    4.4860 H   0  0  0  0  0  0  0  0  0  0  0  0
   -2.6390   -2.5170    0.0870 H   0  0  0  0  0  0  0  0  0  0  0  0
   -3.1530   -1.5090    1.4560 H   0  0  0  0  0  0  0  0  0  0  0  0
   -1.1710   -2.2460    2.7430 H   0  0  0  0  0  0  0  0  0  0  0  0
   -0.6560   -3.2540    1.3740 H   0  0  0  0  0  0  0  0  0  0  0  0
   -1.5080    0.6000    1.5750 H   0  0  0  0  0  0  0  0  0  0  0  0
    0.1950    0.4230   -1.4310 H   0  0  0  0  0  0  0  0  0  0  0  0
    1.7770   -0.1730   -0.9460 H   0  0  0  0  0  0  0  0  0  0  0  0
    1.9390   -0.2640    2.7760 H   0  0  0  0  0  0  0  0  0  0  0  0
    2.5450   -0.5160    5.1640 H   0  0  0  0  0  0  0  0  0  0  0  0
    2.0350   -2.1440    7.1050 H   0  0  0  0  0  0  0  0  0  0  0  0
    1.4250   -1.7070    8.7150 H   0  0  0  0  0  0  0  0  0  0  0  0
    0.3280   -2.4180    7.5120 H   0  0  0  0  0  0  0  0  0  0  0  0
   -1.5800   -0.0890    6.2600 H   0  0  0  0  0  0  0  0  0  0  0  0
   -2.1890    0.1640    3.8720 H   0  0  0  0  0  0  0  0  0  0  0  0
  1 31  1  0  0  0  0
  1 32  1  0  0  0  0
  1 33  1  0  0  0  0
  1  2  1  0  0  0  0
  2  3  1  0  0  0  0
  3  4  2  0  0  0  0
  4 34  1  0  0  0  0
  4  5  1  0  0  0  0
  5 35  1  0  0  0  0
  5  6  2  0  0  0  0
  6  7  1  0  0  0  0
  7 36  1  0  0  0  0
  7  8  2  0  0  0  0
  8  3  1  0  0  0  0
  8 37  1  0  0  0  0
  6  9  1  0  0  0  0
  9 38  1  0  0  0  0
  9 10  1  0  0  0  0
 10 11  1  0  0  0  0
 11 39  1  0  0  0  0
 11 40  1  0  0  0  0
 11 12  1  0  0  0  0
 12 13  2  0  0  0  0
 12 14  1  0  0  0  0
 14  9  1  0  0  0  0
 14 15  1  0  0  0  0
 15 41  1  0  0  0  0
 15 42  1  0  0  0  0
 15 16  1  0  0  0  0
 16 43  1  0  0  0  0
 16 44  1  0  0  0  0
 16 17  1  0  0  0  0
 17 18  1  0  0  0  0
 18 45  1  0  0  0  0
 18 19  1  0  0  0  0
 19 20  1  0  0  0  0
 20 46  1  0  0  0  0
 20 47  1  0  0  0  0
 20 21  1  0  0  0  0
 21 17  1  0  0  0  0
 21 22  2  0  0  0  0
 18 23  1  0  0  0  0
 23 24  2  0  0  0  0
 24 48  1  0  0  0  0
 24 25  1  0  0  0  0
 25 49  1  0  0  0  0
 25 26  2  0  0  0  0
 26 27  1  0  0  0  0
 27 28  1  0  0  0  0
 28 50  1  0  0  0  0
 28 51  1  0  0  0  0
 28 52  1  0  0  0  0
 26 29  1  0  0  0  0
 29 53  1  0  0  0  0
 29 30  2  0  0  0  0
 30 23  1  0  0  0  0
 30 54  1  0  0  0  0
M  END
>  <LOGBIO>
5.9500

>  <PRED_LOGBIO>
6.6600

>  <XV_RES>
-0.7720

>  <WHL_TMPL>
1

>  <ANCH>
7-8;40-41

$$$$
ROW3
  -MTS-   01071500553D 0   0.00000     0.00000     0

 42 44  0  0  0  0  0  0  0  0999 V2000
    0.3900    0.5260    8.2080 C   0  0  0  0  0  0  0  0  0  0  0  0
    0.8680   -0.4540    7.2220 N   0  0  0  0  0  0  0  0  0  0  0  0
    0.5200   -0.3120    5.8580 C   0  0  0  0  0  0  0  0  0  0  0  0
   -0.8140   -0.1220    5.5000 C   0  0  0  0  0  0  0  0  0  0  0  0
   -1.1550    0.0250    4.1520 C   0  0  0  0  0  0  0  0  0  0  0  0
   -0.1640   -0.0070    3.1620 C   0  0  0  0  0  0  0  0  0  0  0  0
    1.1710   -0.2160    3.5340 C   0  0  0  0  0  0  0  0  0  0  0  0
    1.5140   -0.3630    4.8810 C   0  0  0  0  0  0  0  0  0  0  0  0
    3.1750   -0.6090    5.3370 Cl  0  0  0  0  0  0  0  0  0  0  0  0
   -0.5200    0.1310    1.7520 C   0  0  0  0  0  0  0  0  0  0  0  0
   -1.3130    1.1170    1.1920 C   0  0  0  0  0  0  0  0  0  0  0  0
   -1.2140    0.9550   -0.2040 C   0  0  0  0  0  0  0  0  0  0  0  0
   -0.4180   -0.0770   -0.5100 N   0  0  0  0  0  0  0  0  0  0  0  0
   -0.0660   -0.6410    0.6810 N   0  0  0  0  0  0  0  0  0  0  0  0
    0.6560   -1.8760    0.6630 C   0  0  0  0  0  0  0  0  0  0  0  0
    0.1310   -3.0580    1.2020 C   0  0  0  0  0  0  0  0  0  0  0  0
    0.8720   -4.2450    1.1630 C   0  0  0  0  0  0  0  0  0  0  0  0
    2.1320   -4.2550    0.5650 C   0  0  0  0  0  0  0  0  0  0  0  0
    2.6670   -3.0920    0.0130 C   0  0  0  0  0  0  0  0  0  0  0  0
    1.9240   -1.9100    0.0520 C   0  0  0  0  0  0  0  0  0  0  0  0
    3.0830   -5.7440    0.5480 S   0  0  0  0  0  0  0  0  0  0  0  0
    2.1770   -6.8700    0.5000 O   0  0  0  0  0  0  0  0  0  0  0  0
    4.1220   -5.6380    1.5480 O   0  0  0  0  0  0  0  0  0  0  0  0
    3.8310   -5.6480   -0.9600 N   0  0  0  0  0  0  0  0  0  0  0  0
   -1.8510    1.8000   -1.2590 C   0  0  0  0  0  0  0  0  0  0  0  0
   -0.9360    2.4160   -2.0520 F   0  0  0  0  0  0  0  0  0  0  0  0
   -2.6190    2.7870   -0.7210 F   0  0  0  0  0  0  0  0  0  0  0  0
   -2.6660    1.0820   -2.0750 F   0  0  0  0  0  0  0  0  0  0  0  0
   -0.6980    0.5340    8.2140 H   0  0  0  0  0  0  0  0  0  0  0  0
    0.7560    0.2540    9.1960 H   0  0  0  0  0  0  0  0  0  0  0  0
    0.7590    1.5150    7.9450 H   0  0  0  0  0  0  0  0  0  0  0  0
    1.4440   -1.2290    7.5180 H   0  0  0  0  0  0  0  0  0  0  0  0
   -1.5800   -0.0890    6.2600 H   0  0  0  0  0  0  0  0  0  0  0  0
   -2.1890    0.1640    3.8720 H   0  0  0  0  0  0  0  0  0  0  0  0
    1.9390   -0.2640    2.7760 H   0  0  0  0  0  0  0  0  0  0  0  0
   -1.8920    1.8610    1.7190 H   0  0  0  0  0  0  0  0  0  0  0  0
   -0.8510   -3.0530    1.6500 H   0  0  0  0  0  0  0  0  0  0  0  0
    0.4700   -5.1500    1.5940 H   0  0  0  0  0  0  0  0  0  0  0  0
    3.6470   -3.1050   -0.4410 H   0  0  0  0  0  0  0  0  0  0  0  0
    2.3270   -1.0120   -0.3920 H   0  0  0  0  0  0  0  0  0  0  0  0
    3.5090   -6.2280   -1.7210 H   0  0  0  0  0  0  0  0  0  0  0  0
    4.6010   -5.0100   -1.1020 H   0  0  0  0  0  0  0  0  0  0  0  0
  1 29  1  0  0  0  0
  1 30  1  0  0  0  0
  1 31  1  0  0  0  0
  1  2  1  0  0  0  0
  2 32  1  0  0  0  0
  2  3  1  0  0  0  0
  3  4  2  0  0  0  0
  4 33  1  0  0  0  0
  4  5  1  0  0  0  0
  5 34  1  0  0  0  0
  5  6  2  0  0  0  0
  6  7  1  0  0  0  0
  7 35  1  0  0  0  0
  7  8  2  0  0  0  0
  8  3  1  0  0  0  0
  8  9  1  0  0  0  0
  6 10  1  0  0  0  0
 10 11  2  0  0  0  0
 11 36  1  0  0  0  0
 11 12  1  0  0  0  0
 12 13  2  0  0  0  0
 13 14  1  0  0  0  0
 14 10  1  0  0  0  0
 14 15  1  0  0  0  0
 15 16  2  0  0  0  0
 16 37  1  0  0  0  0
 16 17  1  0  0  0  0
 17 38  1  0  0  0  0
 17 18  2  0  0  0  0
 18 19  1  0  0  0  0
 19 39  1  0  0  0  0
 19 20  2  0  0  0  0
 20 15  1  0  0  0  0
 20 40  1  0  0  0  0
 18 21  1  0  0  0  0
 21 22  2  0  0  0  0
 21 23  2  0  0  0  0
 21 24  1  0  0  0  0
 24 41  1  0  0  0  0
 24 42  1  0  0  0  0
 12 25  1  0  0  0  0
 25 26  1  0  0  0  0
 25 27  1  0  0  0  0
 25 28  1  0  0  0  0
M  END
>  <LOGBIO>
7.5700

>  <PRED_LOGBIO>
7.0800

>  <XV_RES>
0.5170

>  <WHL_TMPL>
1

>  <ANCH>
28-31;33-36

$$$$
ROW4
  -MTS-   01071500553D 0   0.00000     0.00000     0

 41 43  0  0  0  0  0  0  0  0999 V2000
   -1.6760    1.9680   -0.3640 C   0  0  0  0  0  0  0  0  0  0  0  0
   -0.8100    0.9990   -0.9390 O   0  0  0  0  0  0  0  0  0  0  0  0
   -0.0450    0.2620   -0.0760 C   0  0  0  0  0  0  0  0  0  0  0  0
    0.9190   -0.6880   -0.4390 C   0  0  0  0  0  0  0  0  0  0  0  0
    1.6480   -1.3870    0.5370 C   0  0  0  0  0  0  0  0  0  0  0  0
    1.3840   -1.1510    1.8820 C   0  0  0  0  0  0  0  0  0  0  0  0
    0.4720   -0.1870    2.2510 C   0  0  0  0  0  0  0  0  0  0  0  0
   -0.2650    0.5260    1.2760 C   0  0  0  0  0  0  0  0  0  0  0  0
    0.5420   -0.1400    3.6550 C   0  0  0  0  0  0  0  0  0  0  0  0
   -0.3270    0.7890    4.4480 C   0  0  0  0  0  0  0  0  0  0  0  0
   -1.7090    0.1830    4.6880 C   0  0  0  0  0  0  0  0  0  0  0  0
   -1.8780   -0.3390    5.8290 O   0  0  0  0  0  0  0  0  0  0  0  0
   -2.5350    0.3150    3.7390 O   0  0  0  0  0  0  0  0  0  0  0  0
    1.4960   -1.0400    4.1770 C   0  0  0  0  0  0  0  0  0  0  0  0
    1.9280   -1.3120    5.5700 C   0  0  0  0  0  0  0  0  0  0  0  0
    1.9710   -1.7080    3.0250 N   0  0  0  0  0  0  0  0  0  0  0  0
    2.8820   -2.7950    3.0510 C   0  0  0  0  0  0  0  0  0  0  0  0
    3.6510   -2.8780    4.0070 O   0  0  0  0  0  0  0  0  0  0  0  0
    2.9620   -3.8740    2.0430 C   0  0  0  0  0  0  0  0  0  0  0  0
    4.1510   -4.1020    1.3390 C   0  0  0  0  0  0  0  0  0  0  0  0
    4.1980   -5.1080    0.3720 C   0  0  0  0  0  0  0  0  0  0  0  0
    3.0590   -5.8690    0.1040 C   0  0  0  0  0  0  0  0  0  0  0  0
    3.1220   -7.1090   -1.0870 Cl  0  0  0  0  0  0  0  0  0  0  0  0
    1.8670   -5.6270    0.7880 C   0  0  0  0  0  0  0  0  0  0  0  0
    1.8140   -4.6220    1.7550 C   0  0  0  0  0  0  0  0  0  0  0  0
   -2.7130    1.6850   -0.5320 H   0  0  0  0  0  0  0  0  0  0  0  0
   -1.5130    1.9340    0.7110 H   0  0  0  0  0  0  0  0  0  0  0  0
   -1.4220    2.9310   -0.8010 H   0  0  0  0  0  0  0  0  0  0  0  0
    1.1040   -0.8860   -1.4850 H   0  0  0  0  0  0  0  0  0  0  0  0
    2.4050   -2.1000    0.2460 H   0  0  0  0  0  0  0  0  0  0  0  0
   -0.9910    1.2670    1.5760 H   0  0  0  0  0  0  0  0  0  0  0  0
   -0.4810    1.6700    3.8280 H   0  0  0  0  0  0  0  0  0  0  0  0
    0.1410    0.9610    5.4150 H   0  0  0  0  0  0  0  0  0  0  0  0
   -3.4290    0.2630    4.1120 H   0  0  0  0  0  0  0  0  0  0  0  0
    1.0580   -1.4370    6.2110 H   0  0  0  0  0  0  0  0  0  0  0  0
    2.4450   -0.4200    5.9160 H   0  0  0  0  0  0  0  0  0  0  0  0
    2.5660   -2.1920    5.5360 H   0  0  0  0  0  0  0  0  0  0  0  0
    5.0260   -3.5030    1.5430 H   0  0  0  0  0  0  0  0  0  0  0  0
    5.1140   -5.2970   -0.1680 H   0  0  0  0  0  0  0  0  0  0  0  0
    0.9880   -6.2160    0.5700 H   0  0  0  0  0  0  0  0  0  0  0  0
    0.8910   -4.4220    2.2790 H   0  0  0  0  0  0  0  0  0  0  0  0
  1 26  1  0  0  0  0
  1 27  1  0  0  0  0
  1 28  1  0  0  0  0
  1  2  1  0  0  0  0
  2  3  1  0  0  0  0
  3  4  2  0  0  0  0
  4 29  1  0  0  0  0
  4  5  1  0  0  0  0
  5 30  1  0  0  0  0
  5  6  2  0  0  0  0
  6  7  1  0  0  0  0
  7  8  2  0  0  0  0
  8  3  1  0  0  0  0
  8 31  1  0  0  0  0
  7  9  1  0  0  0  0
  9 10  1  0  0  0  0
 10 32  1  0  0  0  0
 10 33  1  0  0  0  0
 10 11  1  0  0  0  0
 11 12  2  0  0  0  0
 11 13  1  0  0  0  0
 13 34  1  0  0  0  0
  9 14  2  0  0  0  0
 14 15  1  0  0  0  0
 15 35  1  0  0  0  0
 15 36  1  0  0  0  0
 15 37  1  0  0  0  0
 14 16  1  0  0  0  0
 16  6  1  0  0  0  0
 16 17  1  0  0  0  0
 17 18  2  0  0  0  0
 17 19  1  0  0  0  0
 19 20  2  0  0  0  0
 20 38  1  0  0  0  0
 20 21  1  0  0  0  0
 21 39  1  0  0  0  0
 21 22  2  0  0  0  0
 22 23  1  0  0  0  0
 22 24  1  0  0  0  0
 24 40  1  0  0  0  0
 24 25  2  0  0  0  0
 25 19  1  0  0  0  0
 25 41  1  0  0  0  0
M  END
>  <LOGBIO>
8.0000

>  <PRED_LOGBIO>
6.1200

>  <XV_RES>
1.9200

>  <WHL_TMPL>
2

>  <ANCH>
36-37;23-24

$$$$
ROW5
  -MTS-   01071500553D 0   0.00000     0.00000     0

 41 44  0  0  0  0  0  0  0  0999 V2000
    0.3670   -1.3400    3.6820 C   0  0  0  0  0  0  0  0  0  0  0  0
   -0.3490   -0.1230    3.1460 C   0  0  0  0  0  0  0  0  0  0  0  0
   -0.8780    0.7930    3.9690 C   0  0  0  0  0  0  0  0  0  0  0  0
   -1.5980    2.0090    2.9030 S   0  0  0  0  0  0  0  0  0  0  0  0
   -1.1460    1.2150    1.3870 C   0  0  0  0  0  0  0  0  0  0  0  0
   -1.1670    1.2330    0.0670 N   0  0  0  0  0  0  0  0  0  0  0  0
   -0.5020    0.0900   -0.3920 C   0  0  0  0  0  0  0  0  0  0  0  0
   -0.2920   -0.2890   -1.8070 C   0  0  0  0  0  0  0  0  0  0  0  0
    1.0080   -0.4390   -2.3050 C   0  0  0  0  0  0  0  0  0  0  0  0
    1.2070   -0.7980   -3.6440 C   0  0  0  0  0  0  0  0  0  0  0  0
    0.1070   -1.0080   -4.4840 C   0  0  0  0  0  0  0  0  0  0  0  0
   -1.1930   -0.8580   -3.9850 C   0  0  0  0  0  0  0  0  0  0  0  0
   -1.3920   -0.4990   -2.6460 C   0  0  0  0  0  0  0  0  0  0  0  0
   -0.0910   -0.5980    0.6820 C   0  0  0  0  0  0  0  0  0  0  0  0
    0.6560   -1.8760    0.6630 C   0  0  0  0  0  0  0  0  0  0  0  0
    1.9240   -1.9100    0.0520 C   0  0  0  0  0  0  0  0  0  0  0  0
    2.6670   -3.0920    0.0130 C   0  0  0  0  0  0  0  0  0  0  0  0
    2.1320   -4.2550    0.5650 C   0  0  0  0  0  0  0  0  0  0  0  0
    0.8720   -4.2450    1.1630 C   0  0  0  0  0  0  0  0  0  0  0  0
    0.1310   -3.0580    1.2020 C   0  0  0  0  0  0  0  0  0  0  0  0
    3.0830   -5.7440    0.5480 S   0  0  0  0  0  0  0  0  0  0  0  0
    2.1770   -6.8700    0.5000 O   0  0  0  0  0  0  0  0  0  0  0  0
    4.1220   -5.6380    1.5480 O   0  0  0  0  0  0  0  0  0  0  0  0
    3.8310   -5.6480   -0.9600 C   0  0  0  0  0  0  0  0  0  0  0  0
   -0.4840    0.0890    1.8000 N   0  0  0  0  0  0  0  0  0  0  0  0
   -0.0580   -1.6160    4.6450 H   0  0  0  0  0  0  0  0  0  0  0  0
    1.4240   -1.1140    3.8030 H   0  0  0  0  0  0  0  0  0  0  0  0
    0.2500   -2.1660    2.9840 H   0  0  0  0  0  0  0  0  0  0  0  0
   -0.8680    0.7900    5.0480 H   0  0  0  0  0  0  0  0  0  0  0  0
    1.8570   -0.2770   -1.6580 H   0  0  0  0  0  0  0  0  0  0  0  0
    2.2100   -0.9130   -4.0290 H   0  0  0  0  0  0  0  0  0  0  0  0
    0.2610   -1.2850   -5.5160 H   0  0  0  0  0  0  0  0  0  0  0  0
   -2.0420   -1.0200   -4.6330 H   0  0  0  0  0  0  0  0  0  0  0  0
   -2.3940   -0.3840   -2.2620 H   0  0  0  0  0  0  0  0  0  0  0  0
    2.3270   -1.0120   -0.3920 H   0  0  0  0  0  0  0  0  0  0  0  0
    3.6470   -3.1050   -0.4410 H   0  0  0  0  0  0  0  0  0  0  0  0
    0.4700   -5.1500    1.5940 H   0  0  0  0  0  0  0  0  0  0  0  0
   -0.8520   -3.0530    1.6500 H   0  0  0  0  0  0  0  0  0  0  0  0
    3.0790   -5.5980   -1.7450 H   0  0  0  0  0  0  0  0  0  0  0  0
    4.3690   -6.5830   -1.1020 H   0  0  0  0  0  0  0  0  0  0  0  0
    4.4730   -4.7710   -0.9050 H   0  0  0  0  0  0  0  0  0  0  0  0
  1 26  1  0  0  0  0
  1 27  1  0  0  0  0
  1 28  1  0  0  0  0
  1  2  1  0  0  0  0
  2  3  2  0  0  0  0
  3 29  1  0  0  0  0
  3  4  1  0  0  0  0
  4  5  1  0  0  0  0
  5  6  2  0  0  0  0
  6  7  1  0  0  0  0
  7  8  1  0  0  0  0
  8  9  2  0  0  0  0
  9 30  1  0  0  0  0
  9 10  1  0  0  0  0
 10 31  1  0  0  0  0
 10 11  2  0  0  0  0
 11 32  1  0  0  0  0
 11 12  1  0  0  0  0
 12 33  1  0  0  0  0
 12 13  2  0  0  0  0
 13  8  1  0  0  0  0
 13 34  1  0  0  0  0
  7 14  2  0  0  0  0
 14 15  1  0  0  0  0
 15 16  2  0  0  0  0
 16 35  1  0  0  0  0
 16 17  1  0  0  0  0
 17 36  1  0  0  0  0
 17 18  2  0  0  0  0
 18 19  1  0  0  0  0
 19 37  1  0  0  0  0
 19 20  2  0  0  0  0
 20 15  1  0  0  0  0
 20 38  1  0  0  0  0
 18 21  1  0  0  0  0
 21 22  2  0  0  0  0
 21 23  2  0  0  0  0
 21 24  1  0  0  0  0
 24 39  1  0  0  0  0
 24 40  1  0  0  0  0
 24 41  1  0  0  0  0
 14 25  1  0  0  0  0
 25  2  1  0  0  0  0
 25  5  1  0  0  0  0
M  END
>  <LOGBIO>
5.5200

>  <PRED_LOGBIO>
7.3200

>  <XV_RES>
-2.1020

>  <WHL_TMPL>
1

>  <ANCH>
27-34;29-27

$$$$
ROW6
  -MTS-   01071500553D 0   0.00000     0.00000     0

 39 41  0  0  0  0  0  0  0  0999 V2000
    4.5850   -5.6210   -0.2510 C   0  0  0  0  0  0  0  0  0  0  0  0
    3.6240   -5.4260    1.2710 S   0  0  0  0  0  0  0  0  0  0  0  0
    4.5120   -5.2110    2.3710 O   0  0  0  0  0  0  0  0  0  0  0  0
    2.8540   -6.6080    1.5040 O   0  0  0  0  0  0  0  0  0  0  0  0
    2.4960   -3.9820    1.1030 C   0  0  0  0  0  0  0  0  0  0  0  0
    2.9270   -2.7080    1.4890 C   0  0  0  0  0  0  0  0  0  0  0  0
    2.0680   -1.6100    1.3610 C   0  0  0  0  0  0  0  0  0  0  0  0
    0.7780   -1.7860    0.8460 C   0  0  0  0  0  0  0  0  0  0  0  0
    0.3470   -3.0610    0.4600 C   0  0  0  0  0  0  0  0  0  0  0  0
    1.2060   -4.1590    0.5880 C   0  0  0  0  0  0  0  0  0  0  0  0
   -0.0900   -0.6760    0.7170 N   0  0  0  0  0  0  0  0  0  0  0  0
   -0.6470   -0.2170   -0.4480 C   0  0  0  0  0  0  0  0  0  0  0  0
   -1.4050    0.8480   -0.1540 C   0  0  0  0  0  0  0  0  0  0  0  0
   -2.2060    1.6710   -1.1350 C   0  0  0  0  0  0  0  0  0  0  0  0
   -1.3970    2.7400   -1.6330 O   0  0  0  0  0  0  0  0  0  0  0  0
   -1.3190    1.0580    1.2270 N   0  0  0  0  0  0  0  0  0  0  0  0
   -0.5250    0.1330    1.7330 C   0  0  0  0  0  0  0  0  0  0  0  0
   -0.1640   -0.0070    3.1620 C   0  0  0  0  0  0  0  0  0  0  0  0
    1.1710   -0.2160    3.5340 C   0  0  0  0  0  0  0  0  0  0  0  0
    1.5140   -0.3630    4.8810 C   0  0  0  0  0  0  0  0  0  0  0  0
    0.5200   -0.3120    5.8580 C   0  0  0  0  0  0  0  0  0  0  0  0
    0.9480   -0.4870    7.5360 Cl  0  0  0  0  0  0  0  0  0  0  0  0
   -0.8140   -0.1220    5.5000 C   0  0  0  0  0  0  0  0  0  0  0  0
   -1.1550    0.0250    4.1520 C   0  0  0  0  0  0  0  0  0  0  0  0
    5.1710   -4.7210   -0.4280 H   0  0  0  0  0  0  0  0  0  0  0  0
    5.2520   -6.4750   -0.1510 H   0  0  0  0  0  0  0  0  0  0  0  0
    3.9090   -5.7850   -1.0880 H   0  0  0  0  0  0  0  0  0  0  0  0
    3.9220   -2.5720    1.8860 H   0  0  0  0  0  0  0  0  0  0  0  0
    2.4010   -0.6260    1.6590 H   0  0  0  0  0  0  0  0  0  0  0  0
   -0.6480   -3.1970    0.0630 H   0  0  0  0  0  0  0  0  0  0  0  0
    0.8730   -5.1420    0.2900 H   0  0  0  0  0  0  0  0  0  0  0  0
   -0.5000   -0.6400   -1.4300 H   0  0  0  0  0  0  0  0  0  0  0  0
   -3.0810    2.0820   -0.6340 H   0  0  0  0  0  0  0  0  0  0  0  0
   -2.5250    1.0410   -1.9620 H   0  0  0  0  0  0  0  0  0  0  0  0
   -1.8910    3.2840   -2.2660 H   0  0  0  0  0  0  0  0  0  0  0  0
    1.9390   -0.2640    2.7760 H   0  0  0  0  0  0  0  0  0  0  0  0
    2.5450   -0.5160    5.1640 H   0  0  0  0  0  0  0  0  0  0  0  0
   -1.5800   -0.0890    6.2600 H   0  0  0  0  0  0  0  0  0  0  0  0
   -2.1890    0.1640    3.8720 H   0  0  0  0  0  0  0  0  0  0  0  0
  1 25  1  0  0  0  0
  1 26  1  0  0  0  0
  1 27  1  0  0  0  0
  1  2  1  0  0  0  0
  2  3  2  0  0  0  0
  2  4  2  0  0  0  0
  2  5  1  0  0  0  0
  5  6  2  0  0  0  0
  6 28  1  0  0  0  0
  6  7  1  0  0  0  0
  7 29  1  0  0  0  0
  7  8  2  0  0  0  0
  8  9  1  0  0  0  0
  9 30  1  0  0  0  0
  9 10  2  0  0  0  0
 10  5  1  0  0  0  0
 10 31  1  0  0  0  0
  8 11  1  0  0  0  0
 11 12  1  0  0  0  0
 12 32  1  0  0  0  0
 12 13  2  0  0  0  0
 13 14  1  0  0  0  0
 14 33  1  0  0  0  0
 14 34  1  0  0  0  0
 14 15  1  0  0  0  0
 15 35  1  0  0  0  0
 13 16  1  0  0  0  0
 16 17  2  0  0  0  0
 17 11  1  0  0  0  0
 17 18  1  0  0  0  0
 18 19  2  0  0  0  0
 19 36  1  0  0  0  0
 19 20  1  0  0  0  0
 20 37  1  0  0  0  0
 20 21  2  0  0  0  0
 21 22  1  0  0  0  0
 21 23  1  0  0  0  0
 23 38  1  0  0  0  0
 23 24  2  0  0  0  0
 24 18  1  0  0  0  0
 24 39  1  0  0  0  0
M  END
>  <LOGBIO>
5.0800

>  <PRED_LOGBIO>
6.5300

>  <XV_RES>
-1.5810

>  <WHL_TMPL>
1

>  <ANCH>
7-8;29-30

$$$$
ROW7
  -MTS-   01071500553D 0   0.00000     0.00000     0

 39 41  0  0  0  0  0  0  0  0999 V2000
   -0.1440    2.4940    7.4720 C   0  0  0  0  0  0  0  0  0  0  0  0
    0.0890    2.2070    6.0900 O   0  0  0  0  0  0  0  0  0  0  0  0
   -0.5440    1.1450    5.5480 C   0  0  0  0  0  0  0  0  0  0  0  0
   -1.2880    0.4630    6.2340 O   0  0  0  0  0  0  0  0  0  0  0  0
   -0.3350    0.8070    4.1230 C   0  0  0  0  0  0  0  0  0  0  0  0
    0.5420   -0.1400    3.6630 N   0  0  0  0  0  0  0  0  0  0  0  0
    0.4720   -0.1870    2.2510 C   0  0  0  0  0  0  0  0  0  0  0  0
    1.1380   -0.9580    1.2910 C   0  0  0  0  0  0  0  0  0  0  0  0
    0.8550   -0.7810   -0.0690 C   0  0  0  0  0  0  0  0  0  0  0  0
   -0.0940    0.1680   -0.4680 C   0  0  0  0  0  0  0  0  0  0  0  0
   -0.7600    0.9390    0.4920 C   0  0  0  0  0  0  0  0  0  0  0  0
   -0.4770    0.7610    1.8520 C   0  0  0  0  0  0  0  0  0  0  0  0
   -0.9770    1.3840    3.0980 C   0  0  0  0  0  0  0  0  0  0  0  0
   -2.1990    2.6590    3.2130 S   0  0  0  0  0  0  0  0  0  0  0  0
   -1.9900    3.8000    1.8770 C   0  0  0  0  0  0  0  0  0  0  0  0
   -2.6600    3.5910    0.6660 C   0  0  0  0  0  0  0  0  0  0  0  0
   -2.4950    4.4930   -0.3920 C   0  0  0  0  0  0  0  0  0  0  0  0
   -1.6580    5.6060   -0.2380 C   0  0  0  0  0  0  0  0  0  0  0  0
   -1.4980    6.4760   -1.2570 F   0  0  0  0  0  0  0  0  0  0  0  0
   -0.9870    5.8150    0.9730 C   0  0  0  0  0  0  0  0  0  0  0  0
   -1.1530    4.9120    2.0300 C   0  0  0  0  0  0  0  0  0  0  0  0
    1.7300   -1.7940   -1.3310 S   0  0  0  0  0  0  0  0  0  0  0  0
    2.5800   -2.7400   -0.6770 O   0  0  0  0  0  0  0  0  0  0  0  0
    2.5200   -0.9400   -2.1640 O   0  0  0  0  0  0  0  0  0  0  0  0
    0.5170   -2.6730   -2.3460 C   0  0  0  0  0  0  0  0  0  0  0  0
    0.1640    1.6430    8.0760 H   0  0  0  0  0  0  0  0  0  0  0  0
    0.4310    3.3710    7.7620 H   0  0  0  0  0  0  0  0  0  0  0  0
   -1.2030    2.6860    7.6290 H   0  0  0  0  0  0  0  0  0  0  0  0
    1.1430   -0.7120    4.2400 H   0  0  0  0  0  0  0  0  0  0  0  0
    1.8700   -1.6900    1.5990 H   0  0  0  0  0  0  0  0  0  0  0  0
   -0.3130    0.3050   -1.5170 H   0  0  0  0  0  0  0  0  0  0  0  0
   -1.4930    1.6700    0.1840 H   0  0  0  0  0  0  0  0  0  0  0  0
   -3.3060    2.7330    0.5470 H   0  0  0  0  0  0  0  0  0  0  0  0
   -3.0120    4.3320   -1.3260 H   0  0  0  0  0  0  0  0  0  0  0  0
   -0.3420    6.6730    1.0920 H   0  0  0  0  0  0  0  0  0  0  0  0
   -0.6360    5.0740    2.9640 H   0  0  0  0  0  0  0  0  0  0  0  0
   -0.0830   -3.3230   -1.7120 H   0  0  0  0  0  0  0  0  0  0  0  0
    1.0350   -3.2720   -3.0920 H   0  0  0  0  0  0  0  0  0  0  0  0
   -0.1290   -1.9530   -2.8440 H   0  0  0  0  0  0  0  0  0  0  0  0
  1 26  1  0  0  0  0
  1 27  1  0  0  0  0
  1 28  1  0  0  0  0
  1  2  1  0  0  0  0
  2  3  1  0  0  0  0
  3  4  2  0  0  0  0
  3  5  1  0  0  0  0
  5  6  1  0  0  0  0
  6 29  1  0  0  0  0
  6  7  1  0  0  0  0
  7  8  2  0  0  0  0
  8 30  1  0  0  0  0
  8  9  1  0  0  0  0
  9 10  2  0  0  0  0
 10 31  1  0  0  0  0
 10 11  1  0  0  0  0
 11 32  1  0  0  0  0
 11 12  2  0  0  0  0
 12  7  1  0  0  0  0
 12 13  1  0  0  0  0
 13  5  2  0  0  0  0
 13 14  1  0  0  0  0
 14 15  1  0  0  0  0
 15 16  2  0  0  0  0
 16 33  1  0  0  0  0
 16 17  1  0  0  0  0
 17 34  1  0  0  0  0
 17 18  2  0  0  0  0
 18 19  1  0  0  0  0
 18 20  1  0  0  0  0
 20 35  1  0  0  0  0
 20 21  2  0  0  0  0
 21 15  1  0  0  0  0
 21 36  1  0  0  0  0
  9 22  1  0  0  0  0
 22 23  2  0  0  0  0
 22 24  2  0  0  0  0
 22 25  1  0  0  0  0
 25 37  1  0  0  0  0
 25 38  1  0  0  0  0
 25 39  1  0  0  0  0
M  END
>  <LOGBIO>
6.1000

>  <PRED_LOGBIO>
5.9700

>  <XV_RES>
0.1950

>  <WHL_TMPL>
2

>  <ANCH>
28-29;11-9

$$$$
ROW8
  -MTS-   01071500553D 0   0.00000     0.00000     0

 36 38  0  0  0  0  0  0  0  0999 V2000
    3.8310   -5.6480   -0.9600 C   0  0  0  0  0  0  0  0  0  0  0  0
    3.0830   -5.7440    0.5480 S   0  0  0  0  0  0  0  0  0  0  0  0
    2.1770   -6.8700    0.5000 O   0  0  0  0  0  0  0  0  0  0  0  0
    4.1220   -5.6380    1.5480 O   0  0  0  0  0  0  0  0  0  0  0  0
    2.1320   -4.2550    0.5650 C   0  0  0  0  0  0  0  0  0  0  0  0
    2.6670   -3.0920    0.0130 C   0  0  0  0  0  0  0  0  0  0  0  0
    1.9240   -1.9100    0.0520 C   0  0  0  0  0  0  0  0  0  0  0  0
    0.6560   -1.8760    0.6630 C   0  0  0  0  0  0  0  0  0  0  0  0
    0.1310   -3.0580    1.2020 C   0  0  0  0  0  0  0  0  0  0  0  0
    0.8720   -4.2450    1.1630 C   0  0  0  0  0  0  0  0  0  0  0  0
   -0.0910   -0.5980    0.6820 C   0  0  0  0  0  0  0  0  0  0  0  0
   -0.5050    0.0950   -0.3870 C   0  0  0  0  0  0  0  0  0  0  0  0
   -1.2120    1.3100    0.0770 C   0  0  0  0  0  0  0  0  0  0  0  0
   -1.7030    2.1410   -0.6280 O   0  0  0  0  0  0  0  0  0  0  0  0
   -1.2100    1.3260    1.4270 O   0  0  0  0  0  0  0  0  0  0  0  0
   -0.5280    0.1650    1.9090 C   0  0  0  0  0  0  0  0  0  0  0  0
   -0.2910   -0.2900   -1.8000 C   0  0  0  0  0  0  0  0  0  0  0  0
    1.0100   -0.4410   -2.2950 C   0  0  0  0  0  0  0  0  0  0  0  0
    1.2120   -0.8060   -3.6320 C   0  0  0  0  0  0  0  0  0  0  0  0
    0.1140   -1.0190   -4.4730 C   0  0  0  0  0  0  0  0  0  0  0  0
   -1.1870   -0.8680   -3.9780 C   0  0  0  0  0  0  0  0  0  0  0  0
   -1.3890   -0.5040   -2.6420 C   0  0  0  0  0  0  0  0  0  0  0  0
    3.0790   -5.5980   -1.7450 H   0  0  0  0  0  0  0  0  0  0  0  0
    4.3690   -4.7020   -0.9820 H   0  0  0  0  0  0  0  0  0  0  0  0
    4.4730   -6.5240   -1.0170 H   0  0  0  0  0  0  0  0  0  0  0  0
    3.6470   -3.1050   -0.4410 H   0  0  0  0  0  0  0  0  0  0  0  0
    2.3270   -1.0120   -0.3920 H   0  0  0  0  0  0  0  0  0  0  0  0
   -0.8510   -3.0530    1.6500 H   0  0  0  0  0  0  0  0  0  0  0  0
    0.4700   -5.1500    1.5940 H   0  0  0  0  0  0  0  0  0  0  0  0
    0.3510    0.4730    2.4720 H   0  0  0  0  0  0  0  0  0  0  0  0
   -1.2200   -0.4460    2.4850 H   0  0  0  0  0  0  0  0  0  0  0  0
    1.8570   -0.2770   -1.6460 H   0  0  0  0  0  0  0  0  0  0  0  0
    2.2160   -0.9220   -4.0140 H   0  0  0  0  0  0  0  0  0  0  0  0
    0.2700   -1.3010   -5.5040 H   0  0  0  0  0  0  0  0  0  0  0  0
   -2.0340   -1.0330   -4.6270 H   0  0  0  0  0  0  0  0  0  0  0  0
   -2.3930   -0.3870   -2.2600 H   0  0  0  0  0  0  0  0  0  0  0  0
  1 23  1  0  0  0  0
  1 24  1  0  0  0  0
  1 25  1  0  0  0  0
  1  2  1  0  0  0  0
  2  3  2  0  0  0  0
  2  4  2  0  0  0  0
  2  5  1  0  0  0  0
  5  6  2  0  0  0  0
  6 26  1  0  0  0  0
  6  7  1  0  0  0  0
  7 27  1  0  0  0  0
  7  8  2  0  0  0  0
  8  9  1  0  0  0  0
  9 28  1  0  0  0  0
  9 10  2  0  0  0  0
 10  5  1  0  0  0  0
 10 29  1  0  0  0  0
  8 11  1  0  0  0  0
 11 12  2  0  0  0  0
 12 13  1  0  0  0  0
 13 14  2  0  0  0  0
 13 15  1  0  0  0  0
 15 16  1  0  0  0  0
 16 11  1  0  0  0  0
 16 30  1  0  0  0  0
 16 31  1  0  0  0  0
 12 17  1  0  0  0  0
 17 18  2  0  0  0  0
 18 32  1  0  0  0  0
 18 19  1  0  0  0  0
 19 33  1  0  0  0  0
 19 20  2  0  0  0  0
 20 34  1  0  0  0  0
 20 21  1  0  0  0  0
 21 35  1  0  0  0  0
 21 22  2  0  0  0  0
 22 17  1  0  0  0  0
 22 36  1  0  0  0  0
M  END
>  <LOGBIO>
6.3000

>  <PRED_LOGBIO>
6.6500

>  <XV_RES>
-0.3340

>  <WHL_TMPL>
1

>  <ANCH>
27-34;8-9

$$$$
ROW9
  -MTS-   01071500553D 0   0.00000     0.00000     0

 44 46  0  0  0  0  0  0  0  0999 V2000
   -3.0850   -1.2010    1.1970 C   0  0  0  0  0  0  0  0  0  0  0  0
   -1.9950   -0.2730    0.6700 C   0  0  0  0  0  0  0  0  0  0  0  0
   -2.6330    0.8540   -0.1390 C   0  0  0  0  0  0  0  0  0  0  0  0
   -1.0760    0.4300    2.0620 S   0  0  0  0  0  0  0  0  0  0  0  0
   -1.9690    1.1700    2.8980 O   0  0  0  0  0  0  0  0  0  0  0  0
   -0.0540    1.3000    1.5680 O   0  0  0  0  0  0  0  0  0  0  0  0
   -0.3070   -0.9280    3.0360 C   0  0  0  0  0  0  0  0  0  0  0  0
    0.9240   -1.3670    2.7400 C   0  0  0  0  0  0  0  0  0  0  0  0
    1.6010   -0.7870    1.6990 O   0  0  0  0  0  0  0  0  0  0  0  0
    1.5290   -2.3750    3.4430 N   0  0  0  0  0  0  0  0  0  0  0  0
    2.8820   -2.7950    3.0510 C   0  0  0  0  0  0  0  0  0  0  0  0
    2.9620   -3.8740    2.0430 C   0  0  0  0  0  0  0  0  0  0  0  0
    1.8140   -4.6220    1.7550 C   0  0  0  0  0  0  0  0  0  0  0  0
    1.8670   -5.6270    0.7880 C   0  0  0  0  0  0  0  0  0  0  0  0
    3.0590   -5.8690    0.1040 C   0  0  0  0  0  0  0  0  0  0  0  0
    3.1110   -6.8470   -0.8250 F   0  0  0  0  0  0  0  0  0  0  0  0
    4.1980   -5.1080    0.3720 C   0  0  0  0  0  0  0  0  0  0  0  0
    5.3430   -5.3440   -0.3030 F   0  0  0  0  0  0  0  0  0  0  0  0
    4.1510   -4.1020    1.3390 C   0  0  0  0  0  0  0  0  0  0  0  0
    0.9420   -2.9900    4.4660 C   0  0  0  0  0  0  0  0  0  0  0  0
    1.5280   -3.8900    5.0650 O   0  0  0  0  0  0  0  0  0  0  0  0
   -0.4200   -2.5850    4.8800 C   0  0  0  0  0  0  0  0  0  0  0  0
   -1.0910   -3.1920    5.9480 C   0  0  0  0  0  0  0  0  0  0  0  0
   -2.3790   -2.7690    6.2970 C   0  0  0  0  0  0  0  0  0  0  0  0
   -2.9960   -1.7390    5.5780 C   0  0  0  0  0  0  0  0  0  0  0  0
   -4.5970   -1.2130    6.0110 Cl  0  0  0  0  0  0  0  0  0  0  0  0
   -2.3250   -1.1310    4.5100 C   0  0  0  0  0  0  0  0  0  0  0  0
   -1.0370   -1.5540    4.1610 C   0  0  0  0  0  0  0  0  0  0  0  0
   -3.7650   -0.6380    1.8330 H   0  0  0  0  0  0  0  0  0  0  0  0
   -3.6380   -1.6230    0.3600 H   0  0  0  0  0  0  0  0  0  0  0  0
   -2.6310   -2.0040    1.7730 H   0  0  0  0  0  0  0  0  0  0  0  0
   -1.3160   -0.8360    0.0340 H   0  0  0  0  0  0  0  0  0  0  0  0
   -3.3130    1.4170    0.4980 H   0  0  0  0  0  0  0  0  0  0  0  0
   -3.1860    0.4310   -0.9750 H   0  0  0  0  0  0  0  0  0  0  0  0
   -1.8560    1.5150   -0.5140 H   0  0  0  0  0  0  0  0  0  0  0  0
    1.4180   -1.2490    0.8660 H   0  0  0  0  0  0  0  0  0  0  0  0
    3.3270   -3.2100    3.9530 H   0  0  0  0  0  0  0  0  0  0  0  0
    3.3990   -1.9260    2.6500 H   0  0  0  0  0  0  0  0  0  0  0  0
    0.8910   -4.4220    2.2790 H   0  0  0  0  0  0  0  0  0  0  0  0
    0.9880   -6.2160    0.5700 H   0  0  0  0  0  0  0  0  0  0  0  0
    5.0260   -3.5030    1.5430 H   0  0  0  0  0  0  0  0  0  0  0  0
   -0.6150   -3.9870    6.5030 H   0  0  0  0  0  0  0  0  0  0  0  0
   -2.8970   -3.2380    7.1210 H   0  0  0  0  0  0  0  0  0  0  0  0
   -2.8010   -0.3360    3.9550 H   0  0  0  0  0  0  0  0  0  0  0  0
  1 29  1  0  0  0  0
  1 30  1  0  0  0  0
  1 31  1  0  0  0  0
  1  2  1  0  0  0  0
  2 32  1  0  0  0  0
  2  3  1  0  0  0  0
  3 33  1  0  0  0  0
  3 34  1  0  0  0  0
  3 35  1  0  0  0  0
  2  4  1  0  0  0  0
  4  5  2  0  0  0  0
  4  6  2  0  0  0  0
  4  7  1  0  0  0  0
  7  8  2  0  0  0  0
  8  9  1  0  0  0  0
  9 36  1  0  0  0  0
  8 10  1  0  0  0  0
 10 11  1  0  0  0  0
 11 37  1  0  0  0  0
 11 38  1  0  0  0  0
 11 12  1  0  0  0  0
 12 13  2  0  0  0  0
 13 39  1  0  0  0  0
 13 14  1  0  0  0  0
 14 40  1  0  0  0  0
 14 15  2  0  0  0  0
 15 16  1  0  0  0  0
 15 17  1  0  0  0  0
 17 18  1  0  0  0  0
 17 19  2  0  0  0  0
 19 12  1  0  0  0  0
 19 41  1  0  0  0  0
 10 20  1  0  0  0  0
 20 21  2  0  0  0  0
 20 22  1  0  0  0  0
 22 23  1  0  0  0  0
 23 42  1  0  0  0  0
 23 24  2  0  0  0  0
 24 43  1  0  0  0  0
 24 25  1  0  0  0  0
 25 26  1  0  0  0  0
 25 27  2  0  0  0  0
 27 44  1  0  0  0  0
 27 28  1  0  0  0  0
 28  7  1  0  0  0  0
 28 22  2  0  0  0  0
M  END
>  <LOGBIO>
7.0000

>  <PRED_LOGBIO>
6.4600

>  <XV_RES>
0.7970

>  <WHL_TMPL>
2

>  <ANCH>
7-8;22-23

$$$$
ROW10
  -MTS-   01071500553D 0   0.00000     0.00000     0

 31 32  0  0  1  0  0  0  0  0999 V2000
   -2.2030    2.0250    1.8460 C   0  0  0  0  0  0  0  0  0  0  0  0
   -2.4210    0.9250    0.9600 O   0  0  0  0  0  0  0  0  0  0  0  0
   -1.6310   -0.1850    1.1060 C   0  0  0  0  0  0  0  0  0  0  0  0
   -2.0300   -1.2200    1.9590 C   0  0  0  0  0  0  0  0  0  0  0  0
   -1.2230   -2.3550    2.1090 C   0  0  0  0  0  0  0  0  0  0  0  0
   -0.0170   -2.4540    1.4050 C   0  0  0  0  0  0  0  0  0  0  0  0
    0.7900   -3.5880    1.5540 C   0  0  0  0  0  0  0  0  0  0  0  0
    1.9960   -3.6870    0.8500 C   0  0  0  0  0  0  0  0  0  0  0  0
    2.3950   -2.6510   -0.0040 C   0  0  0  0  0  0  0  0  0  0  0  0
    1.5880   -1.5170   -0.1530 C   0  0  0  0  0  0  0  0  0  0  0  0
    0.3820   -1.4180    0.5510 C   0  0  0  0  0  0  0  0  0  0  0  0
   -0.4250   -0.2840    0.4020 C   0  0  0  0  0  0  0  0  0  0  0  0
    2.8660   -4.9100    1.0110 C   0  0  2  0  0  0  0  0  0  0  0  0
    4.3130   -4.5290    1.3190 C   0  0  0  0  0  0  0  0  0  0  0  0
    2.7350   -5.8140   -0.2330 C   0  0  0  0  0  0  0  0  0  0  0  0
    1.9410   -6.7930   -0.1300 O   0  0  0  0  0  0  0  0  0  0  0  0
    3.4360   -5.4570   -1.2250 O   0  0  0  0  0  0  0  0  0  0  0  0
   -1.1830    2.3870    1.7320 H   0  0  0  0  0  0  0  0  0  0  0  0
   -2.9000    2.8260    1.6090 H   0  0  0  0  0  0  0  0  0  0  0  0
   -2.3590    1.7010    2.8730 H   0  0  0  0  0  0  0  0  0  0  0  0
   -2.9600   -1.1440    2.5020 H   0  0  0  0  0  0  0  0  0  0  0  0
   -1.5310   -3.1540    2.7670 H   0  0  0  0  0  0  0  0  0  0  0  0
    0.4820   -4.3870    2.2120 H   0  0  0  0  0  0  0  0  0  0  0  0
    3.3250   -2.7270   -0.5470 H   0  0  0  0  0  0  0  0  0  0  0  0
    1.8960   -0.7180   -0.8110 H   0  0  0  0  0  0  0  0  0  0  0  0
   -0.1170    0.5150   -0.2570 H   0  0  0  0  0  0  0  0  0  0  0  0
    2.4890   -5.4740    1.8610 H   0  0  0  0  0  0  0  0  0  0  0  0
    4.3360   -3.6830    2.0030 H   0  0  0  0  0  0  0  0  0  0  0  0
    4.7520   -4.1870    0.3840 H   0  0  0  0  0  0  0  0  0  0  0  0
    4.7880   -5.4220    1.7190 H   0  0  0  0  0  0  0  0  0  0  0  0
    2.8330   -5.2000   -1.9400 H   0  0  0  0  0  0  0  0  0  0  0  0
  1 18  1  0  0  0  0
  1 19  1  0  0  0  0
  1 20  1  0  0  0  0
  1  2  1  0  0  0  0
  2  3  1  0  0  0  0
  3  4  2  0  0  0  0
  4 21  1  0  0  0  0
  4  5  1  0  0  0  0
  5 22  1  0  0  0  0
  5  6  2  0  0  0  0
  6  7  1  0  0  0  0
  7 23  1  0  0  0  0
  7  8  2  0  0  0  0
  8  9  1  0  0  0  0
  9 24  1  0  0  0  0
  9 10  2  0  0  0  0
 10 25  1  0  0  0  0
 10 11  1  0  0  0  0
 11  6  1  0  0  0  0
 11 12  2  0  0  0  0
 12  3  1  0  0  0  0
 12 26  1  0  0  0  0
  8 13  1  0  0  0  0
 13 27  1  0  0  0  0
 13 14  1  0  0  0  0
 14 28  1  0  0  0  0
 14 29  1  0  0  0  0
 14 30  1  0  0  0  0
 13 15  1  0  0  0  0
 15 16  2  0  0  0  0
 15 17  1  0  0  0  0
 17 31  1  0  0  0  0
M  END
>  <LOGBIO>
4.6100

>  <PRED_LOGBIO>
5.3000

>  <XV_RES>
-0.7610

>  <WHL_TMPL>
3

>  <ANCH>
28-30;28-30

$$$$
ROW11
  -MTS-   01071500553D 0   0.00000     0.00000     0

 31 32  0  0  0  0  0  0  0  0999 V2000
   -1.8500    3.2400    8.3540 C   0  0  0  0  0  0  0  0  0  0  0  0
   -1.5870    1.4700    8.0850 S   0  0  0  0  0  0  0  0  0  0  0  0
   -0.4240    1.0470    8.8020 O   0  0  0  0  0  0  0  0  0  0  0  0
   -2.7250    0.7420    8.5530 O   0  0  0  0  0  0  0  0  0  0  0  0
   -1.3500    1.1510    6.2890 C   0  0  0  0  0  0  0  0  0  0  0  0
   -0.0650    1.1880    5.7350 C   0  0  0  0  0  0  0  0  0  0  0  0
    0.1150    0.9450    4.3680 C   0  0  0  0  0  0  0  0  0  0  0  0
   -0.9900    0.6660    3.5550 C   0  0  0  0  0  0  0  0  0  0  0  0
   -2.2750    0.6290    4.1090 C   0  0  0  0  0  0  0  0  0  0  0  0
   -2.4550    0.8720    5.4760 C   0  0  0  0  0  0  0  0  0  0  0  0
   -0.8000    0.4090    2.1100 C   0  0  0  0  0  0  0  0  0  0  0  0
   -1.4190    1.2310    1.1610 C   0  0  0  0  0  0  0  0  0  0  0  0
   -1.2070    0.9460   -0.1930 C   0  0  0  0  0  0  0  0  0  0  0  0
   -0.4290   -0.0890   -0.5370 N   0  0  0  0  0  0  0  0  0  0  0  0
    0.1490   -0.8560    0.3970 C   0  0  0  0  0  0  0  0  0  0  0  0
    0.9570   -1.9320    0.0030 N   0  0  0  0  0  0  0  0  0  0  0  0
   -0.0330   -0.6110    1.7020 N   0  0  0  0  0  0  0  0  0  0  0  0
   -1.8510    1.8000   -1.2590 C   0  0  0  0  0  0  0  0  0  0  0  0
   -2.6660    1.0820   -2.0750 F   0  0  0  0  0  0  0  0  0  0  0  0
   -0.9360    2.4160   -2.0520 F   0  0  0  0  0  0  0  0  0  0  0  0
   -2.6190    2.7870   -0.7210 F   0  0  0  0  0  0  0  0  0  0  0  0
   -0.9830    3.7940    7.9990 H   0  0  0  0  0  0  0  0  0  0  0  0
   -1.9900    3.4290    9.4170 H   0  0  0  0  0  0  0  0  0  0  0  0
   -2.7350    3.5620    7.8090 H   0  0  0  0  0  0  0  0  0  0  0  0
    0.7880    1.4030    6.3620 H   0  0  0  0  0  0  0  0  0  0  0  0
    1.1060    0.9730    3.9400 H   0  0  0  0  0  0  0  0  0  0  0  0
   -3.1270    0.4140    3.4820 H   0  0  0  0  0  0  0  0  0  0  0  0
   -3.4460    0.8430    5.9030 H   0  0  0  0  0  0  0  0  0  0  0  0
   -2.0420    2.0600    1.4650 H   0  0  0  0  0  0  0  0  0  0  0  0
    0.5490   -2.8450   -0.1370 H   0  0  0  0  0  0  0  0  0  0  0  0
    1.9470   -1.7940   -0.1400 H   0  0  0  0  0  0  0  0  0  0  0  0
  1 22  1  0  0  0  0
  1 23  1  0  0  0  0
  1 24  1  0  0  0  0
  1  2  1  0  0  0  0
  2  3  2  0  0  0  0
  2  4  2  0  0  0  0
  2  5  1  0  0  0  0
  5  6  2  0  0  0  0
  6 25  1  0  0  0  0
  6  7  1  0  0  0  0
  7 26  1  0  0  0  0
  7  8  2  0  0  0  0
  8  9  1  0  0  0  0
  9 27  1  0  0  0  0
  9 10  2  0  0  0  0
 10  5  1  0  0  0  0
 10 28  1  0  0  0  0
  8 11  1  0  0  0  0
 11 12  2  0  0  0  0
 12 29  1  0  0  0  0
 12 13  1  0  0  0  0
 13 14  2  0  0  0  0
 14 15  1  0  0  0  0
 15 16  1  0  0  0  0
 16 30  1  0  0  0  0
 16 31  1  0  0  0  0
 15 17  2  0  0  0  0
 17 11  1  0  0  0  0
 13 18  1  0  0  0  0
 18 19  1  0  0  0  0
 18 20  1  0  0  0  0
 18 21  1  0  0  0  0
M  END
>  <LOGBIO>
6.5700

>  <PRED_LOGBIO>
7.6400

>  <XV_RES>
-1.2650

>  <WHL_TMPL>
1

>  <ANCH>
16-19;28-29

$$$$
ROW12
  -MTS-   01071500553D 0   0.00000     0.00000     0

 40 42  0  0  0  0  0  0  0  0999 V2000
    0.8910   -0.4640    7.3140 C   0  0  0  0  0  0  0  0  0  0  0  0
    0.5200   -0.3120    5.8580 C   0  0  0  0  0  0  0  0  0  0  0  0
   -0.8140   -0.1220    5.5000 C   0  0  0  0  0  0  0  0  0  0  0  0
   -1.1550    0.0250    4.1520 C   0  0  0  0  0  0  0  0  0  0  0  0
   -0.1640   -0.0070    3.1620 C   0  0  0  0  0  0  0  0  0  0  0  0
    1.1710   -0.2160    3.5340 C   0  0  0  0  0  0  0  0  0  0  0  0
    1.5140   -0.3630    4.8810 C   0  0  0  0  0  0  0  0  0  0  0  0
   -0.5200    0.1310    1.7520 C   0  0  0  0  0  0  0  0  0  0  0  0
   -1.3130    1.1170    1.1920 C   0  0  0  0  0  0  0  0  0  0  0  0
   -1.2140    0.9550   -0.2040 C   0  0  0  0  0  0  0  0  0  0  0  0
   -0.4180   -0.0770   -0.5100 N   0  0  0  0  0  0  0  0  0  0  0  0
   -0.0660   -0.6410    0.6810 N   0  0  0  0  0  0  0  0  0  0  0  0
    0.6560   -1.8760    0.6630 C   0  0  0  0  0  0  0  0  0  0  0  0
    0.1310   -3.0580    1.2020 C   0  0  0  0  0  0  0  0  0  0  0  0
    0.8720   -4.2450    1.1630 C   0  0  0  0  0  0  0  0  0  0  0  0
    2.1320   -4.2550    0.5650 C   0  0  0  0  0  0  0  0  0  0  0  0
    2.6670   -3.0920    0.0130 C   0  0  0  0  0  0  0  0  0  0  0  0
    1.9240   -1.9100    0.0520 C   0  0  0  0  0  0  0  0  0  0  0  0
    3.0830   -5.7440    0.5480 S   0  0  0  0  0  0  0  0  0  0  0  0
    2.1770   -6.8700    0.5000 O   0  0  0  0  0  0  0  0  0  0  0  0
    4.1220   -5.6380    1.5480 O   0  0  0  0  0  0  0  0  0  0  0  0
    3.8310   -5.6480   -0.9600 N   0  0  0  0  0  0  0  0  0  0  0  0
   -1.8510    1.8000   -1.2590 C   0  0  0  0  0  0  0  0  0  0  0  0
   -0.9360    2.4160   -2.0520 F   0  0  0  0  0  0  0  0  0  0  0  0
   -2.6190    2.7870   -0.7210 F   0  0  0  0  0  0  0  0  0  0  0  0
   -2.6660    1.0820   -2.0750 F   0  0  0  0  0  0  0  0  0  0  0  0
    0.1400   -1.0670    7.8190 H   0  0  0  0  0  0  0  0  0  0  0  0
    0.9410    0.5180    7.7790 H   0  0  0  0  0  0  0  0  0  0  0  0
    1.8600   -0.9520    7.3920 H   0  0  0  0  0  0  0  0  0  0  0  0
   -1.5800   -0.0890    6.2600 H   0  0  0  0  0  0  0  0  0  0  0  0
   -2.1890    0.1640    3.8720 H   0  0  0  0  0  0  0  0  0  0  0  0
    1.9390   -0.2640    2.7760 H   0  0  0  0  0  0  0  0  0  0  0  0
    2.5450   -0.5160    5.1640 H   0  0  0  0  0  0  0  0  0  0  0  0
   -1.8920    1.8610    1.7190 H   0  0  0  0  0  0  0  0  0  0  0  0
   -0.8510   -3.0530    1.6500 H   0  0  0  0  0  0  0  0  0  0  0  0
    0.4700   -5.1500    1.5940 H   0  0  0  0  0  0  0  0  0  0  0  0
    3.6470   -3.1050   -0.4410 H   0  0  0  0  0  0  0  0  0  0  0  0
    2.3270   -1.0120   -0.3920 H   0  0  0  0  0  0  0  0  0  0  0  0
    3.5090   -6.2280   -1.7210 H   0  0  0  0  0  0  0  0  0  0  0  0
    4.6010   -5.0100   -1.1020 H   0  0  0  0  0  0  0  0  0  0  0  0
  1 27  1  0  0  0  0
  1 28  1  0  0  0  0
  1 29  1  0  0  0  0
  1  2  1  0  0  0  0
  2  3  2  0  0  0  0
  3 30  1  0  0  0  0
  3  4  1  0  0  0  0
  4 31  1  0  0  0  0
  4  5  2  0  0  0  0
  5  6  1  0  0  0  0
  6 32  1  0  0  0  0
  6  7  2  0  0  0  0
  7  2  1  0  0  0  0
  7 33  1  0  0  0  0
  5  8  1  0  0  0  0
  8  9  2  0  0  0  0
  9 34  1  0  0  0  0
  9 10  1  0  0  0  0
 10 11  2  0  0  0  0
 11 12  1  0  0  0  0
 12  8  1  0  0  0  0
 12 13  1  0  0  0  0
 13 14  2  0  0  0  0
 14 35  1  0  0  0  0
 14 15  1  0  0  0  0
 15 36  1  0  0  0  0
 15 16  2  0  0  0  0
 16 17  1  0  0  0  0
 17 37  1  0  0  0  0
 17 18  2  0  0  0  0
 18 13  1  0  0  0  0
 18 38  1  0  0  0  0
 16 19  1  0  0  0  0
 19 20  2  0  0  0  0
 19 21  2  0  0  0  0
 19 22  1  0  0  0  0
 22 39  1  0  0  0  0
 22 40  1  0  0  0  0
 10 23  1  0  0  0  0
 23 24  1  0  0  0  0
 23 25  1  0  0  0  0
 23 26  1  0  0  0  0
M  END
>  <LOGBIO>
6.4700

>  <PRED_LOGBIO>
6.9800

>  <XV_RES>
-0.5200

>  <WHL_TMPL>
1

>  <ANCH>
28-31;31-34

$$$$
ROW13
  -MTS-   01071500553D 0   0.00000     0.00000     0

 40 42  0  0  0  0  0  0  0  0999 V2000
    3.8310   -5.6480   -0.9600 C   0  0  0  0  0  0  0  0  0  0  0  0
    3.0830   -5.7440    0.5480 S   0  0  0  0  0  0  0  0  0  0  0  0
    2.1770   -6.8700    0.5000 O   0  0  0  0  0  0  0  0  0  0  0  0
    4.1220   -5.6380    1.5480 O   0  0  0  0  0  0  0  0  0  0  0  0
    2.1320   -4.2550    0.5650 C   0  0  0  0  0  0  0  0  0  0  0  0
    2.6670   -3.0920    0.0130 C   0  0  0  0  0  0  0  0  0  0  0  0
    1.9240   -1.9100    0.0520 C   0  0  0  0  0  0  0  0  0  0  0  0
    0.6560   -1.8760    0.6630 C   0  0  0  0  0  0  0  0  0  0  0  0
    0.1310   -3.0580    1.2020 C   0  0  0  0  0  0  0  0  0  0  0  0
    0.8720   -4.2450    1.1630 C   0  0  0  0  0  0  0  0  0  0  0  0
   -0.0910   -0.5980    0.6820 C   0  0  0  0  0  0  0  0  0  0  0  0
   -0.4380   -0.0210   -0.4760 N   0  0  0  0  0  0  0  0  0  0  0  0
   -1.1150    1.1360   -0.4920 C   0  0  0  0  0  0  0  0  0  0  0  0
   -1.4740    1.7330   -1.7240 N   0  0  0  0  0  0  0  0  0  0  0  0
   -2.7590    1.4010   -2.3550 C   0  0  0  0  0  0  0  0  0  0  0  0
   -2.8980    2.1670   -3.6490 C   0  0  0  0  0  0  0  0  0  0  0  0
   -2.5150    1.7860   -4.8530 N   0  0  0  0  0  0  0  0  0  0  0  0
   -2.7460    2.6660   -5.9170 C   0  0  0  0  0  0  0  0  0  0  0  0
   -3.3400    3.8320   -5.6290 C   0  0  0  0  0  0  0  0  0  0  0  0
   -3.6090    3.7710   -3.8810 S   0  0  0  0  0  0  0  0  0  0  0  0
   -1.4640    1.7500    0.7160 C   0  0  0  0  0  0  0  0  0  0  0  0
   -1.0850    1.1180    1.9070 C   0  0  0  0  0  0  0  0  0  0  0  0
   -0.4090   -0.0380    1.8560 N   0  0  0  0  0  0  0  0  0  0  0  0
   -1.4350    1.7360    3.2390 C   0  0  0  0  0  0  0  0  0  0  0  0
   -2.5660    2.4260    3.1240 F   0  0  0  0  0  0  0  0  0  0  0  0
   -0.4560    2.5500    3.6220 F   0  0  0  0  0  0  0  0  0  0  0  0
   -1.5930    0.7750    4.1450 F   0  0  0  0  0  0  0  0  0  0  0  0
    3.0790   -5.5980   -1.7450 H   0  0  0  0  0  0  0  0  0  0  0  0
    4.3690   -4.7020   -0.9820 H   0  0  0  0  0  0  0  0  0  0  0  0
    4.4730   -6.5240   -1.0170 H   0  0  0  0  0  0  0  0  0  0  0  0
    3.6470   -3.1050   -0.4410 H   0  0  0  0  0  0  0  0  0  0  0  0
    2.3270   -1.0120   -0.3920 H   0  0  0  0  0  0  0  0  0  0  0  0
   -0.8510   -3.0530    1.6500 H   0  0  0  0  0  0  0  0  0  0  0  0
    0.4700   -5.1500    1.5940 H   0  0  0  0  0  0  0  0  0  0  0  0
   -0.8470    2.3880   -2.1690 H   0  0  0  0  0  0  0  0  0  0  0  0
   -3.5730    1.6710   -1.6850 H   0  0  0  0  0  0  0  0  0  0  0  0
   -2.7970    0.3330   -2.5600 H   0  0  0  0  0  0  0  0  0  0  0  0
   -2.4570    2.4160   -6.9270 H   0  0  0  0  0  0  0  0  0  0  0  0
   -3.5980    4.6290   -6.3100 H   0  0  0  0  0  0  0  0  0  0  0  0
   -2.0090    2.6830    0.7300 H   0  0  0  0  0  0  0  0  0  0  0  0
  1 28  1  0  0  0  0
  1 29  1  0  0  0  0
  1 30  1  0  0  0  0
  1  2  1  0  0  0  0
  2  3  2  0  0  0  0
  2  4  2  0  0  0  0
  2  5  1  0  0  0  0
  5  6  2  0  0  0  0
  6 31  1  0  0  0  0
  6  7  1  0  0  0  0
  7 32  1  0  0  0  0
  7  8  2  0  0  0  0
  8  9  1  0  0  0  0
  9 33  1  0  0  0  0
  9 10  2  0  0  0  0
 10  5  1  0  0  0  0
 10 34  1  0  0  0  0
  8 11  1  0  0  0  0
 11 12  2  0  0  0  0
 12 13  1  0  0  0  0
 13 14  1  0  0  0  0
 14 35  1  0  0  0  0
 14 15  1  0  0  0  0
 15 36  1  0  0  0  0
 15 37  1  0  0  0  0
 15 16  1  0  0  0  0
 16 17  2  0  0  0  0
 17 18  1  0  0  0  0
 18 38  1  0  0  0  0
 18 19  2  0  0  0  0
 19 39  1  0  0  0  0
 19 20  1  0  0  0  0
 20 16  1  0  0  0  0
 13 21  2  0  0  0  0
 21 40  1  0  0  0  0
 21 22  1  0  0  0  0
 22 23  2  0  0  0  0
 23 11  1  0  0  0  0
 22 24  1  0  0  0  0
 24 25  1  0  0  0  0
 24 26  1  0  0  0  0
 24 27  1  0  0  0  0
M  END
>  <LOGBIO>
7.0800

>  <PRED_LOGBIO>
6.7000

>  <XV_RES>
0.2550

>  <WHL_TMPL>
1

>  <ANCH>
27-34;8-9

$$$$
ROW14
  -MTS-   01071500553D 0   0.00000     0.00000     0

 40 42  0  0  0  0  0  0  0  0999 V2000
    3.8310   -5.6480   -0.9600 N   0  0  0  0  0  0  0  0  0  0  0  0
    3.0830   -5.7440    0.5480 S   0  0  0  0  0  0  0  0  0  0  0  0
    2.1770   -6.8700    0.5000 O   0  0  0  0  0  0  0  0  0  0  0  0
    4.1220   -5.6380    1.5480 O   0  0  0  0  0  0  0  0  0  0  0  0
    2.1320   -4.2550    0.5650 C   0  0  0  0  0  0  0  0  0  0  0  0
    0.8720   -4.2450    1.1630 C   0  0  0  0  0  0  0  0  0  0  0  0
    0.1310   -3.0580    1.2020 C   0  0  0  0  0  0  0  0  0  0  0  0
    0.6560   -1.8760    0.6630 C   0  0  0  0  0  0  0  0  0  0  0  0
    1.9240   -1.9100    0.0520 C   0  0  0  0  0  0  0  0  0  0  0  0
    2.6670   -3.0920    0.0130 C   0  0  0  0  0  0  0  0  0  0  0  0
   -0.0910   -0.5980    0.6820 C   0  0  0  0  0  0  0  0  0  0  0  0
   -0.4380   -0.0210   -0.4760 N   0  0  0  0  0  0  0  0  0  0  0  0
   -1.1150    1.1360   -0.4920 C   0  0  0  0  0  0  0  0  0  0  0  0
   -1.4740    1.7330   -1.7240 N   0  0  0  0  0  0  0  0  0  0  0  0
   -2.7590    1.4010   -2.3550 C   0  0  0  0  0  0  0  0  0  0  0  0
   -2.8980    2.1670   -3.6490 C   0  0  0  0  0  0  0  0  0  0  0  0
   -3.4370    3.3820   -3.8190 C   0  0  0  0  0  0  0  0  0  0  0  0
   -3.4440    3.8990   -5.2060 C   0  0  0  0  0  0  0  0  0  0  0  0
   -2.9100    3.0960   -6.1360 C   0  0  0  0  0  0  0  0  0  0  0  0
   -2.3820    1.6500   -5.2610 S   0  0  0  0  0  0  0  0  0  0  0  0
   -1.4640    1.7500    0.7160 C   0  0  0  0  0  0  0  0  0  0  0  0
   -1.0850    1.1180    1.9070 C   0  0  0  0  0  0  0  0  0  0  0  0
   -0.4090   -0.0380    1.8560 N   0  0  0  0  0  0  0  0  0  0  0  0
   -1.4350    1.7360    3.2390 C   0  0  0  0  0  0  0  0  0  0  0  0
   -2.5660    2.4260    3.1240 F   0  0  0  0  0  0  0  0  0  0  0  0
   -0.4560    2.5500    3.6220 F   0  0  0  0  0  0  0  0  0  0  0  0
   -1.5930    0.7750    4.1450 F   0  0  0  0  0  0  0  0  0  0  0  0
    4.6360   -6.2240   -1.1620 H   0  0  0  0  0  0  0  0  0  0  0  0
    3.4740   -5.0150   -1.6610 H   0  0  0  0  0  0  0  0  0  0  0  0
    0.4700   -5.1500    1.5940 H   0  0  0  0  0  0  0  0  0  0  0  0
   -0.8520   -3.0530    1.6500 H   0  0  0  0  0  0  0  0  0  0  0  0
    2.3270   -1.0120   -0.3920 H   0  0  0  0  0  0  0  0  0  0  0  0
    3.6470   -3.1050   -0.4410 H   0  0  0  0  0  0  0  0  0  0  0  0
   -0.8470    2.3880   -2.1690 H   0  0  0  0  0  0  0  0  0  0  0  0
   -3.5730    1.6710   -1.6850 H   0  0  0  0  0  0  0  0  0  0  0  0
   -2.7970    0.3330   -2.5600 H   0  0  0  0  0  0  0  0  0  0  0  0
   -3.8430    3.9490   -2.9950 H   0  0  0  0  0  0  0  0  0  0  0  0
   -3.8550    4.8670   -5.4530 H   0  0  0  0  0  0  0  0  0  0  0  0
   -2.8200    3.2890   -7.1950 H   0  0  0  0  0  0  0  0  0  0  0  0
   -2.0090    2.6830    0.7300 H   0  0  0  0  0  0  0  0  0  0  0  0
  1 28  1  0  0  0  0
  1 29  1  0  0  0  0
  1  2  1  0  0  0  0
  2  3  2  0  0  0  0
  2  4  2  0  0  0  0
  2  5  1  0  0  0  0
  5  6  2  0  0  0  0
  6 30  1  0  0  0  0
  6  7  1  0  0  0  0
  7 31  1  0  0  0  0
  7  8  2  0  0  0  0
  8  9  1  0  0  0  0
  9 32  1  0  0  0  0
  9 10  2  0  0  0  0
 10  5  1  0  0  0  0
 10 33  1  0  0  0  0
  8 11  1  0  0  0  0
 11 12  2  0  0  0  0
 12 13  1  0  0  0  0
 13 14  1  0  0  0  0
 14 34  1  0  0  0  0
 14 15  1  0  0  0  0
 15 35  1  0  0  0  0
 15 36  1  0  0  0  0
 15 16  1  0  0  0  0
 16 17  2  0  0  0  0
 17 37  1  0  0  0  0
 17 18  1  0  0  0  0
 18 38  1  0  0  0  0
 18 19  2  0  0  0  0
 19 39  1  0  0  0  0
 19 20  1  0  0  0  0
 20 16  1  0  0  0  0
 13 21  2  0  0  0  0
 21 40  1  0  0  0  0
 21 22  1  0  0  0  0
 22 23  2  0  0  0  0
 23 11  1  0  0  0  0
 22 24  1  0  0  0  0
 24 25  1  0  0  0  0
 24 26  1  0  0  0  0
 24 27  1  0  0  0  0
M  END
>  <LOGBIO>
6.8000

>  <PRED_LOGBIO>
7.2700

>  <XV_RES>
-0.5870

>  <WHL_TMPL>
1

>  <ANCH>
28-31;4-1

$$$$
ROW15
  -MTS-   01071500553D 0   0.00000     0.00000     0

 39 42  0  0  0  0  0  0  0  0999 V2000
    1.1270   -4.6090    6.7660 C   0  0  0  0  0  0  0  0  0  0  0  0
    0.3470   -4.9320    5.4950 C   0  0  0  0  0  0  0  0  0  0  0  0
    1.0270   -6.0620    4.7600 C   0  0  0  0  0  0  0  0  0  0  0  0
    1.4360   -5.8910    3.6230 O   0  0  0  0  0  0  0  0  0  0  0  0
    1.1800   -7.2340    5.3470 O   0  0  0  0  0  0  0  0  0  0  0  0
    0.3000   -3.7100    4.6090 C   0  0  0  0  0  0  0  0  0  0  0  0
   -0.7930   -3.5040    3.7590 C   0  0  0  0  0  0  0  0  0  0  0  0
   -0.8360   -2.3710    2.9380 C   0  0  0  0  0  0  0  0  0  0  0  0
    0.2140   -1.4450    2.9660 C   0  0  0  0  0  0  0  0  0  0  0  0
    0.4640   -0.1790    2.2410 C   0  0  0  0  0  0  0  0  0  0  0  0
   -0.2650    0.5260    1.2760 C   0  0  0  0  0  0  0  0  0  0  0  0
    0.2370    1.7260    0.7590 C   0  0  0  0  0  0  0  0  0  0  0  0
   -0.6700    2.6030   -0.4400 Cl  0  0  0  0  0  0  0  0  0  0  0  0
    1.4680    2.2210    1.2060 C   0  0  0  0  0  0  0  0  0  0  0  0
    2.1970    1.5160    2.1700 C   0  0  0  0  0  0  0  0  0  0  0  0
    1.6950    0.3150    2.6880 C   0  0  0  0  0  0  0  0  0  0  0  0
    2.2160   -0.5800    3.6520 N   0  0  0  0  0  0  0  0  0  0  0  0
    3.3700   -0.4390    4.2970 C   0  0  0  0  0  0  0  0  0  0  0  0
    3.5090   -0.9160    5.4220 O   0  0  0  0  0  0  0  0  0  0  0  0
    4.4880    0.2930    3.6610 C   0  0  0  0  0  0  0  0  0  0  0  0
    5.4400   -0.2450    2.8860 C   0  0  0  0  0  0  0  0  0  0  0  0
    6.2970    0.7800    2.4920 O   0  0  0  0  0  0  0  0  0  0  0  0
    5.8160    1.9550    3.0650 C   0  0  0  0  0  0  0  0  0  0  0  0
    4.7340    1.6680    3.7650 N   0  0  0  0  0  0  0  0  0  0  0  0
    1.3060   -1.6520    3.8160 C   0  0  0  0  0  0  0  0  0  0  0  0
    1.3500   -2.7850    4.6370 C   0  0  0  0  0  0  0  0  0  0  0  0
    2.1410   -4.3130    6.5040 H   0  0  0  0  0  0  0  0  0  0  0  0
    1.1610   -5.4900    7.4040 H   0  0  0  0  0  0  0  0  0  0  0  0
    0.6370   -3.7950    7.2960 H   0  0  0  0  0  0  0  0  0  0  0  0
   -0.6670   -5.2290    5.7580 H   0  0  0  0  0  0  0  0  0  0  0  0
    1.6330   -7.8240    4.7240 H   0  0  0  0  0  0  0  0  0  0  0  0
   -1.6030   -4.2180    3.7370 H   0  0  0  0  0  0  0  0  0  0  0  0
   -1.6790   -2.2110    2.2820 H   0  0  0  0  0  0  0  0  0  0  0  0
   -1.2150    0.1440    0.9310 H   0  0  0  0  0  0  0  0  0  0  0  0
    1.8550    3.1470    0.8070 H   0  0  0  0  0  0  0  0  0  0  0  0
    3.1460    1.8970    2.5150 H   0  0  0  0  0  0  0  0  0  0  0  0
    5.5270   -1.2870    2.6160 H   0  0  0  0  0  0  0  0  0  0  0  0
    6.2540    2.9360    2.9550 H   0  0  0  0  0  0  0  0  0  0  0  0
    2.1930   -2.9440    5.2930 H   0  0  0  0  0  0  0  0  0  0  0  0
  1 27  1  0  0  0  0
  1 28  1  0  0  0  0
  1 29  1  0  0  0  0
  1  2  1  0  0  0  0
  2 30  1  0  0  0  0
  2  3  1  0  0  0  0
  3  4  2  0  0  0  0
  3  5  1  0  0  0  0
  5 31  1  0  0  0  0
  2  6  1  0  0  0  0
  6  7  2  0  0  0  0
  7 32  1  0  0  0  0
  7  8  1  0  0  0  0
  8 33  1  0  0  0  0
  8  9  2  0  0  0  0
  9 10  1  0  0  0  0
 10 11  2  0  0  0  0
 11 34  1  0  0  0  0
 11 12  1  0  0  0  0
 12 13  1  0  0  0  0
 12 14  2  0  0  0  0
 14 35  1  0  0  0  0
 14 15  1  0  0  0  0
 15 36  1  0  0  0  0
 15 16  2  0  0  0  0
 16 10  1  0  0  0  0
 16 17  1  0  0  0  0
 17 18  1  0  0  0  0
 18 19  2  0  0  0  0
 18 20  1  0  0  0  0
 20 21  2  0  0  0  0
 21 37  1  0  0  0  0
 21 22  1  0  0  0  0
 22 23  1  0  0  0  0
 23 38  1  0  0  0  0
 23 24  2  0  0  0  0
 24 20  1  0  0  0  0
 17 25  1  0  0  0  0
 25  9  1  0  0  0  0
 25 26  2  0  0  0  0
 26  6  1  0  0  0  0
 26 39  1  0  0  0  0
M  END
>  <LOGBIO>
4.5600

>  <PRED_LOGBIO>
4.3100

>  <XV_RES>
-0.1340

>  <WHL_TMPL>
2

>  <ANCH>
26-28;18-17

$$$$
ROW16
  -MTS-   01071500553D 0   0.00000     0.00000     0

 44 46  0  0  0  0  0  0  0  0999 V2000
   -4.2830    3.1500   -2.2560 C   0  0  0  0  0  0  0  0  0  0  0  0
   -3.6500    2.0790   -1.3730 C   0  0  0  0  0  0  0  0  0  0  0  0
   -1.9260    2.5170   -1.0360 S   0  0  0  0  0  0  0  0  0  0  0  0
   -1.2070    2.6050   -2.2680 O   0  0  0  0  0  0  0  0  0  0  0  0
   -1.8780    3.7780   -0.3640 O   0  0  0  0  0  0  0  0  0  0  0  0
   -1.1620    1.2250    0.0290 C   0  0  0  0  0  0  0  0  0  0  0  0
   -1.1510    1.2230    1.3490 N   0  0  0  0  0  0  0  0  0  0  0  0
   -0.4750    0.0740    1.7750 C   0  0  0  0  0  0  0  0  0  0  0  0
   -0.2300   -0.3270    3.1790 C   0  0  0  0  0  0  0  0  0  0  0  0
   -0.7310   -1.5430    3.6580 C   0  0  0  0  0  0  0  0  0  0  0  0
   -0.4990   -1.9210    4.9860 C   0  0  0  0  0  0  0  0  0  0  0  0
    0.2340   -1.0840    5.8340 C   0  0  0  0  0  0  0  0  0  0  0  0
    0.4580   -1.4490    7.1150 F   0  0  0  0  0  0  0  0  0  0  0  0
    0.7360    0.1320    5.3550 C   0  0  0  0  0  0  0  0  0  0  0  0
    0.5040    0.5110    4.0280 C   0  0  0  0  0  0  0  0  0  0  0  0
   -0.0910   -0.5980    0.6820 C   0  0  0  0  0  0  0  0  0  0  0  0
   -0.5110    0.1050   -0.4160 N   0  0  0  0  0  0  0  0  0  0  0  0
    0.6560   -1.8760    0.6630 C   0  0  0  0  0  0  0  0  0  0  0  0
    1.9240   -1.9100    0.0520 C   0  0  0  0  0  0  0  0  0  0  0  0
    2.6670   -3.0920    0.0130 C   0  0  0  0  0  0  0  0  0  0  0  0
    2.1320   -4.2550    0.5650 C   0  0  0  0  0  0  0  0  0  0  0  0
    0.8720   -4.2450    1.1630 C   0  0  0  0  0  0  0  0  0  0  0  0
    0.1310   -3.0580    1.2020 C   0  0  0  0  0  0  0  0  0  0  0  0
    3.0830   -5.7440    0.5480 S   0  0  0  0  0  0  0  0  0  0  0  0
    2.1770   -6.8700    0.5000 O   0  0  0  0  0  0  0  0  0  0  0  0
    4.1220   -5.6380    1.5480 O   0  0  0  0  0  0  0  0  0  0  0  0
    3.8310   -5.6480   -0.9600 C   0  0  0  0  0  0  0  0  0  0  0  0
   -4.2460    4.1100   -1.7450 H   0  0  0  0  0  0  0  0  0  0  0  0
   -5.3190    2.8870   -2.4590 H   0  0  0  0  0  0  0  0  0  0  0  0
   -3.7360    3.2170   -3.1940 H   0  0  0  0  0  0  0  0  0  0  0  0
   -4.1970    2.0120   -0.4350 H   0  0  0  0  0  0  0  0  0  0  0  0
   -3.6870    1.1190   -1.8840 H   0  0  0  0  0  0  0  0  0  0  0  0
   -1.2970   -2.1890    3.0030 H   0  0  0  0  0  0  0  0  0  0  0  0
   -0.8860   -2.8600    5.3550 H   0  0  0  0  0  0  0  0  0  0  0  0
    1.3010    0.7790    6.0100 H   0  0  0  0  0  0  0  0  0  0  0  0
    0.8900    1.4490    3.6580 H   0  0  0  0  0  0  0  0  0  0  0  0
   -0.3670   -0.1550   -1.3810 H   0  0  0  0  0  0  0  0  0  0  0  0
    2.3270   -1.0120   -0.3920 H   0  0  0  0  0  0  0  0  0  0  0  0
    3.6470   -3.1050   -0.4410 H   0  0  0  0  0  0  0  0  0  0  0  0
    0.4700   -5.1500    1.5940 H   0  0  0  0  0  0  0  0  0  0  0  0
   -0.8520   -3.0530    1.6500 H   0  0  0  0  0  0  0  0  0  0  0  0
    3.0790   -5.5980   -1.7450 H   0  0  0  0  0  0  0  0  0  0  0  0
    4.3690   -6.5830   -1.1020 H   0  0  0  0  0  0  0  0  0  0  0  0
    4.4730   -4.7710   -0.9050 H   0  0  0  0  0  0  0  0  0  0  0  0
  1 28  1  0  0  0  0
  1 29  1  0  0  0  0
  1 30  1  0  0  0  0
  1  2  1  0  0  0  0
  2 31  1  0  0  0  0
  2 32  1  0  0  0  0
  2  3  1  0  0  0  0
  3  4  2  0  0  0  0
  3  5  2  0  0  0  0
  3  6  1  0  0  0  0
  6  7  2  0  0  0  0
  7  8  1  0  0  0  0
  8  9  1  0  0  0  0
  9 10  2  0  0  0  0
 10 33  1  0  0  0  0
 10 11  1  0  0  0  0
 11 34  1  0  0  0  0
 11 12  2  0  0  0  0
 12 13  1  0  0  0  0
 12 14  1  0  0  0  0
 14 35  1  0  0  0  0
 14 15  2  0  0  0  0
 15  9  1  0  0  0  0
 15 36  1  0  0  0  0
  8 16  2  0  0  0  0
 16 17  1  0  0  0  0
 17  6  1  0  0  0  0
 17 37  1  0  0  0  0
 16 18  1  0  0  0  0
 18 19  2  0  0  0  0
 19 38  1  0  0  0  0
 19 20  1  0  0  0  0
 20 39  1  0  0  0  0
 20 21  2  0  0  0  0
 21 22  1  0  0  0  0
 22 40  1  0  0  0  0
 22 23  2  0  0  0  0
 23 18  1  0  0  0  0
 23 41  1  0  0  0  0
 21 24  1  0  0  0  0
 24 25  2  0  0  0  0
 24 26  2  0  0  0  0
 24 27  1  0  0  0  0
 27 42  1  0  0  0  0
 27 43  1  0  0  0  0
 27 44  1  0  0  0  0
M  END
>  <LOGBIO>
6.5100

>  <PRED_LOGBIO>
6.9000

>  <XV_RES>
-0.4470

>  <WHL_TMPL>
1

>  <ANCH>
27-34;33-31

$$$$
ROW17
  -MTS-   01071500553D 0   0.00000     0.00000     0

 57 61  0  0  0  0  0  0  0  0999 V2000
   -1.6760    1.9680   -0.3640 C   0  0  0  0  0  0  0  0  0  0  0  0
   -0.8100    0.9990   -0.9390 O   0  0  0  0  0  0  0  0  0  0  0  0
   -0.0450    0.2620   -0.0760 C   0  0  0  0  0  0  0  0  0  0  0  0
    0.9190   -0.6880   -0.4390 C   0  0  0  0  0  0  0  0  0  0  0  0
    1.6480   -1.3870    0.5370 C   0  0  0  0  0  0  0  0  0  0  0  0
    1.3840   -1.1510    1.8820 C   0  0  0  0  0  0  0  0  0  0  0  0
    0.4720   -0.1870    2.2510 C   0  0  0  0  0  0  0  0  0  0  0  0
   -0.2650    0.5260    1.2760 C   0  0  0  0  0  0  0  0  0  0  0  0
    0.5420   -0.1400    3.6550 C   0  0  0  0  0  0  0  0  0  0  0  0
   -0.3270    0.7890    4.4480 C   0  0  0  0  0  0  0  0  0  0  0  0
   -1.7090    0.1830    4.6880 C   0  0  0  0  0  0  0  0  0  0  0  0
   -1.8780   -0.3390    5.8290 O   0  0  0  0  0  0  0  0  0  0  0  0
   -2.5350    0.3150    3.7390 O   0  0  0  0  0  0  0  0  0  0  0  0
   -3.8510    0.2620    4.1180 C   0  0  0  0  0  0  0  0  0  0  0  0
   -4.5230   -0.9650    4.1440 C   0  0  0  0  0  0  0  0  0  0  0  0
   -5.8670   -1.0190    4.5310 C   0  0  0  0  0  0  0  0  0  0  0  0
   -6.5390    0.1550    4.8920 C   0  0  0  0  0  0  0  0  0  0  0  0
   -5.8670    1.3830    4.8650 C   0  0  0  0  0  0  0  0  0  0  0  0
   -6.5390    2.5560    5.2260 C   0  0  0  0  0  0  0  0  0  0  0  0
   -5.8670    3.7840    5.2000 C   0  0  0  0  0  0  0  0  0  0  0  0
   -4.5230    3.8380    4.8130 C   0  0  0  0  0  0  0  0  0  0  0  0
   -3.8500    2.6640    4.4520 C   0  0  0  0  0  0  0  0  0  0  0  0
   -4.5230    1.4360    4.4780 C   0  0  0  0  0  0  0  0  0  0  0  0
    1.4960   -1.0400    4.1770 C   0  0  0  0  0  0  0  0  0  0  0  0
    1.9280   -1.3120    5.5700 C   0  0  0  0  0  0  0  0  0  0  0  0
    1.9710   -1.7080    3.0250 N   0  0  0  0  0  0  0  0  0  0  0  0
    2.8820   -2.7950    3.0510 C   0  0  0  0  0  0  0  0  0  0  0  0
    3.6510   -2.8780    4.0070 O   0  0  0  0  0  0  0  0  0  0  0  0
    2.9620   -3.8740    2.0430 C   0  0  0  0  0  0  0  0  0  0  0  0
    4.1510   -4.1020    1.3390 C   0  0  0  0  0  0  0  0  0  0  0  0
    4.1980   -5.1080    0.3720 C   0  0  0  0  0  0  0  0  0  0  0  0
    3.0590   -5.8690    0.1040 C   0  0  0  0  0  0  0  0  0  0  0  0
    3.1220   -7.1090   -1.0870 Cl  0  0  0  0  0  0  0  0  0  0  0  0
    1.8670   -5.6270    0.7880 C   0  0  0  0  0  0  0  0  0  0  0  0
    1.8140   -4.6220    1.7550 C   0  0  0  0  0  0  0  0  0  0  0  0
   -2.7130    1.6850   -0.5320 H   0  0  0  0  0  0  0  0  0  0  0  0
   -1.5130    1.9340    0.7110 H   0  0  0  0  0  0  0  0  0  0  0  0
   -1.4220    2.9310   -0.8010 H   0  0  0  0  0  0  0  0  0  0  0  0
    1.1040   -0.8860   -1.4850 H   0  0  0  0  0  0  0  0  0  0  0  0
    2.4050   -2.1000    0.2460 H   0  0  0  0  0  0  0  0  0  0  0  0
   -0.9910    1.2670    1.5760 H   0  0  0  0  0  0  0  0  0  0  0  0
   -0.4810    1.6700    3.8280 H   0  0  0  0  0  0  0  0  0  0  0  0
    0.1410    0.9610    5.4150 H   0  0  0  0  0  0  0  0  0  0  0  0
   -4.0040   -1.8710    3.8660 H   0  0  0  0  0  0  0  0  0  0  0  0
   -6.3860   -1.9660    4.5520 H   0  0  0  0  0  0  0  0  0  0  0  0
   -7.5760    0.1130    5.1900 H   0  0  0  0  0  0  0  0  0  0  0  0
   -7.5760    2.5150    5.5250 H   0  0  0  0  0  0  0  0  0  0  0  0
   -6.3850    4.6900    5.4780 H   0  0  0  0  0  0  0  0  0  0  0  0
   -4.0040    4.7850    4.7920 H   0  0  0  0  0  0  0  0  0  0  0  0
   -2.8130    2.7060    4.1530 H   0  0  0  0  0  0  0  0  0  0  0  0
    1.0580   -1.4370    6.2110 H   0  0  0  0  0  0  0  0  0  0  0  0
    2.4450   -0.4200    5.9160 H   0  0  0  0  0  0  0  0  0  0  0  0
    2.5660   -2.1920    5.5360 H   0  0  0  0  0  0  0  0  0  0  0  0
    5.0260   -3.5030    1.5430 H   0  0  0  0  0  0  0  0  0  0  0  0
    5.1140   -5.2970   -0.1680 H   0  0  0  0  0  0  0  0  0  0  0  0
    0.9880   -6.2160    0.5700 H   0  0  0  0  0  0  0  0  0  0  0  0
    0.8910   -4.4220    2.2790 H   0  0  0  0  0  0  0  0  0  0  0  0
  1 36  1  0  0  0  0
  1 37  1  0  0  0  0
  1 38  1  0  0  0  0
  1  2  1  0  0  0  0
  2  3  1  0  0  0  0
  3  4  2  0  0  0  0
  4 39  1  0  0  0  0
  4  5  1  0  0  0  0
  5 40  1  0  0  0  0
  5  6  2  0  0  0  0
  6  7  1  0  0  0  0
  7  8  2  0  0  0  0
  8  3  1  0  0  0  0
  8 41  1  0  0  0  0
  7  9  1  0  0  0  0
  9 10  1  0  0  0  0
 10 42  1  0  0  0  0
 10 43  1  0  0  0  0
 10 11  1  0  0  0  0
 11 12  2  0  0  0  0
 11 13  1  0  0  0  0
 13 14  1  0  0  0  0
 14 15  2  0  0  0  0
 15 44  1  0  0  0  0
 15 16  1  0  0  0  0
 16 45  1  0  0  0  0
 16 17  2  0  0  0  0
 17 46  1  0  0  0  0
 17 18  1  0  0  0  0
 18 19  1  0  0  0  0
 19 47  1  0  0  0  0
 19 20  2  0  0  0  0
 20 48  1  0  0  0  0
 20 21  1  0  0  0  0
 21 49  1  0  0  0  0
 21 22  2  0  0  0  0
 22 50  1  0  0  0  0
 22 23  1  0  0  0  0
 23 14  1  0  0  0  0
 23 18  2  0  0  0  0
  9 24  2  0  0  0  0
 24 25  1  0  0  0  0
 25 51  1  0  0  0  0
 25 52  1  0  0  0  0
 25 53  1  0  0  0  0
 24 26  1  0  0  0  0
 26  6  1  0  0  0  0
 26 27  1  0  0  0  0
 27 28  2  0  0  0  0
 27 29  1  0  0  0  0
 29 30  2  0  0  0  0
 30 54  1  0  0  0  0
 30 31  1  0  0  0  0
 31 55  1  0  0  0  0
 31 32  2  0  0  0  0
 32 33  1  0  0  0  0
 32 34  1  0  0  0  0
 34 56  1  0  0  0  0
 34 35  2  0  0  0  0
 35 29  1  0  0  0  0
 35 57  1  0  0  0  0
M  END
>  <LOGBIO>
5.3000

>  <PRED_LOGBIO>
5.6800

>  <XV_RES>
-0.6810

>  <WHL_TMPL>
2

>  <ANCH>
36-37;39-40

$$$$
ROW18
  -MTS-   01071500553D 0   0.00000     0.00000     0

 56 58  0  0  0  0  0  0  0  0999 V2000
   -1.6760    1.9680   -0.3640 C   0  0  0  0  0  0  0  0  0  0  0  0
   -0.8100    0.9990   -0.9390 O   0  0  0  0  0  0  0  0  0  0  0  0
   -0.0450    0.2620   -0.0760 C   0  0  0  0  0  0  0  0  0  0  0  0
    0.9190   -0.6880   -0.4390 C   0  0  0  0  0  0  0  0  0  0  0  0
    1.6480   -1.3870    0.5370 C   0  0  0  0  0  0  0  0  0  0  0  0
    1.3840   -1.1510    1.8820 C   0  0  0  0  0  0  0  0  0  0  0  0
    0.4720   -0.1870    2.2510 C   0  0  0  0  0  0  0  0  0  0  0  0
   -0.2650    0.5260    1.2760 C   0  0  0  0  0  0  0  0  0  0  0  0
    0.5420   -0.1400    3.6550 C   0  0  0  0  0  0  0  0  0  0  0  0
   -0.3270    0.7890    4.4480 C   0  0  0  0  0  0  0  0  0  0  0  0
   -1.7090    0.1830    4.6880 C   0  0  0  0  0  0  0  0  0  0  0  0
   -2.5350    0.3150    3.7390 N   0  0  0  0  0  0  0  0  0  0  0  0
   -4.1530   -0.3360    3.8900 S   0  0  0  0  0  0  0  0  0  0  0  0
   -4.0810   -1.7500    4.0910 O   0  0  0  0  0  0  0  0  0  0  0  0
   -4.8080    0.2720    5.0060 O   0  0  0  0  0  0  0  0  0  0  0  0
   -5.0860    0.0120    2.3790 C   0  0  0  0  0  0  0  0  0  0  0  0
   -6.4980   -0.5560    2.5110 C   0  0  0  0  0  0  0  0  0  0  0  0
   -7.2870   -0.2620    1.2350 C   0  0  0  0  0  0  0  0  0  0  0  0
   -8.6080   -0.7940    1.3580 O   0  0  0  0  0  0  0  0  0  0  0  0
    1.4960   -1.0400    4.1770 C   0  0  0  0  0  0  0  0  0  0  0  0
    1.9280   -1.3120    5.5700 C   0  0  0  0  0  0  0  0  0  0  0  0
    1.9710   -1.7080    3.0250 N   0  0  0  0  0  0  0  0  0  0  0  0
    2.8820   -2.7950    3.0510 C   0  0  0  0  0  0  0  0  0  0  0  0
    3.6510   -2.8780    4.0070 O   0  0  0  0  0  0  0  0  0  0  0  0
    2.9620   -3.8740    2.0430 C   0  0  0  0  0  0  0  0  0  0  0  0
    4.1510   -4.1020    1.3390 C   0  0  0  0  0  0  0  0  0  0  0  0
    4.1980   -5.1080    0.3720 C   0  0  0  0  0  0  0  0  0  0  0  0
    3.0590   -5.8690    0.1040 C   0  0  0  0  0  0  0  0  0  0  0  0
    3.1220   -7.1090   -1.0870 Cl  0  0  0  0  0  0  0  0  0  0  0  0
    1.8670   -5.6270    0.7880 C   0  0  0  0  0  0  0  0  0  0  0  0
    1.8140   -4.6220    1.7550 C   0  0  0  0  0  0  0  0  0  0  0  0
   -2.7130    1.6850   -0.5320 H   0  0  0  0  0  0  0  0  0  0  0  0
   -1.5130    1.9340    0.7110 H   0  0  0  0  0  0  0  0  0  0  0  0
   -1.4220    2.9310   -0.8010 H   0  0  0  0  0  0  0  0  0  0  0  0
    1.1040   -0.8860   -1.4850 H   0  0  0  0  0  0  0  0  0  0  0  0
    2.4050   -2.1000    0.2460 H   0  0  0  0  0  0  0  0  0  0  0  0
   -0.9910    1.2670    1.5760 H   0  0  0  0  0  0  0  0  0  0  0  0
   -0.4810    1.6700    3.8280 H   0  0  0  0  0  0  0  0  0  0  0  0
    0.1410    0.9610    5.4150 H   0  0  0  0  0  0  0  0  0  0  0  0
   -2.1310    0.7430    5.5200 H   0  0  0  0  0  0  0  0  0  0  0  0
   -1.5530   -0.8710    4.9060 H   0  0  0  0  0  0  0  0  0  0  0  0
   -2.2610    0.7960    2.8940 H   0  0  0  0  0  0  0  0  0  0  0  0
   -5.1410    1.0880    2.2260 H   0  0  0  0  0  0  0  0  0  0  0  0
   -4.5870   -0.4500    1.5300 H   0  0  0  0  0  0  0  0  0  0  0  0
   -6.4440   -1.6320    2.6640 H   0  0  0  0  0  0  0  0  0  0  0  0
   -6.9970   -0.0940    3.3600 H   0  0  0  0  0  0  0  0  0  0  0  0
   -7.3410    0.8130    1.0820 H   0  0  0  0  0  0  0  0  0  0  0  0
   -6.7880   -0.7250    0.3860 H   0  0  0  0  0  0  0  0  0  0  0  0
   -9.1290   -0.6200    0.5590 H   0  0  0  0  0  0  0  0  0  0  0  0
    1.0580   -1.4370    6.2110 H   0  0  0  0  0  0  0  0  0  0  0  0
    2.4450   -0.4200    5.9160 H   0  0  0  0  0  0  0  0  0  0  0  0
    2.5660   -2.1920    5.5360 H   0  0  0  0  0  0  0  0  0  0  0  0
    5.0260   -3.5030    1.5430 H   0  0  0  0  0  0  0  0  0  0  0  0
    5.1140   -5.2970   -0.1680 H   0  0  0  0  0  0  0  0  0  0  0  0
    0.9880   -6.2160    0.5700 H   0  0  0  0  0  0  0  0  0  0  0  0
    0.8910   -4.4220    2.2790 H   0  0  0  0  0  0  0  0  0  0  0  0
  1 32  1  0  0  0  0
  1 33  1  0  0  0  0
  1 34  1  0  0  0  0
  1  2  1  0  0  0  0
  2  3  1  0  0  0  0
  3  4  2  0  0  0  0
  4 35  1  0  0  0  0
  4  5  1  0  0  0  0
  5 36  1  0  0  0  0
  5  6  2  0  0  0  0
  6  7  1  0  0  0  0
  7  8  2  0  0  0  0
  8  3  1  0  0  0  0
  8 37  1  0  0  0  0
  7  9  1  0  0  0  0
  9 10  1  0  0  0  0
 10 38  1  0  0  0  0
 10 39  1  0  0  0  0
 10 11  1  0  0  0  0
 11 40  1  0  0  0  0
 11 41  1  0  0  0  0
 11 12  1  0  0  0  0
 12 42  1  0  0  0  0
 12 13  1  0  0  0  0
 13 14  2  0  0  0  0
 13 15  2  0  0  0  0
 13 16  1  0  0  0  0
 16 43  1  0  0  0  0
 16 44  1  0  0  0  0
 16 17  1  0  0  0  0
 17 45  1  0  0  0  0
 17 46  1  0  0  0  0
 17 18  1  0  0  0  0
 18 47  1  0  0  0  0
 18 48  1  0  0  0  0
 18 19  1  0  0  0  0
 19 49  1  0  0  0  0
  9 20  2  0  0  0  0
 20 21  1  0  0  0  0
 21 50  1  0  0  0  0
 21 51  1  0  0  0  0
 21 52  1  0  0  0  0
 20 22  1  0  0  0  0
 22  6  1  0  0  0  0
 22 23  1  0  0  0  0
 23 24  2  0  0  0  0
 23 25  1  0  0  0  0
 25 26  2  0  0  0  0
 26 53  1  0  0  0  0
 26 27  1  0  0  0  0
 27 54  1  0  0  0  0
 27 28  2  0  0  0  0
 28 29  1  0  0  0  0
 28 30  1  0  0  0  0
 30 55  1  0  0  0  0
 30 31  2  0  0  0  0
 31 25  1  0  0  0  0
 31 56  1  0  0  0  0
M  END
>  <LOGBIO>
5.9600

>  <PRED_LOGBIO>
6.0400

>  <XV_RES>
-0.1490

>  <WHL_TMPL>
2

>  <ANCH>
36-37;38-39

$$$$
ROW19
  -MTS-   01071500553D 0   0.00000     0.00000     0

 41 43  0  0  0  0  0  0  0  0999 V2000
    0.2180   -2.2770    7.9000 C   0  0  0  0  0  0  0  0  0  0  0  0
    1.0570   -2.4780    6.7600 O   0  0  0  0  0  0  0  0  0  0  0  0
    0.6970   -1.8780    5.5820 C   0  0  0  0  0  0  0  0  0  0  0  0
    1.1580   -0.5900    5.2830 C   0  0  0  0  0  0  0  0  0  0  0  0
    0.7890    0.0230    4.0790 C   0  0  0  0  0  0  0  0  0  0  0  0
   -0.0400   -0.6520    3.1750 C   0  0  0  0  0  0  0  0  0  0  0  0
   -0.5010   -1.9390    3.4740 C   0  0  0  0  0  0  0  0  0  0  0  0
   -0.1330   -2.5520    4.6780 C   0  0  0  0  0  0  0  0  0  0  0  0
   -0.5770   -3.7940    4.9660 F   0  0  0  0  0  0  0  0  0  0  0  0
   -0.4290   -0.0030    1.9030 C   0  0  0  0  0  0  0  0  0  0  0  0
   -1.1360    1.2050    1.9200 C   0  0  0  0  0  0  0  0  0  0  0  0
   -1.5040    1.8190    0.7170 C   0  0  0  0  0  0  0  0  0  0  0  0
   -1.1660    1.2230   -0.5040 C   0  0  0  0  0  0  0  0  0  0  0  0
   -0.4590    0.0150   -0.5220 C   0  0  0  0  0  0  0  0  0  0  0  0
   -0.0910   -0.5980    0.6820 C   0  0  0  0  0  0  0  0  0  0  0  0
    0.6560   -1.8760    0.6630 C   0  0  0  0  0  0  0  0  0  0  0  0
    0.1310   -3.0580    1.2020 C   0  0  0  0  0  0  0  0  0  0  0  0
    0.8720   -4.2450    1.1630 C   0  0  0  0  0  0  0  0  0  0  0  0
    2.1320   -4.2550    0.5650 C   0  0  0  0  0  0  0  0  0  0  0  0
    2.6670   -3.0920    0.0130 C   0  0  0  0  0  0  0  0  0  0  0  0
    1.9240   -1.9100    0.0520 C   0  0  0  0  0  0  0  0  0  0  0  0
    3.0830   -5.7440    0.5480 S   0  0  0  0  0  0  0  0  0  0  0  0
    2.1770   -6.8700    0.5000 O   0  0  0  0  0  0  0  0  0  0  0  0
    4.1220   -5.6380    1.5480 O   0  0  0  0  0  0  0  0  0  0  0  0
    3.8310   -5.6480   -0.9600 N   0  0  0  0  0  0  0  0  0  0  0  0
    0.1640   -1.2150    8.1290 H   0  0  0  0  0  0  0  0  0  0  0  0
    0.6310   -2.8120    8.7530 H   0  0  0  0  0  0  0  0  0  0  0  0
   -0.7810   -2.6530    7.6860 H   0  0  0  0  0  0  0  0  0  0  0  0
    1.7970   -0.0700    5.9800 H   0  0  0  0  0  0  0  0  0  0  0  0
    1.1450    1.0160    3.8480 H   0  0  0  0  0  0  0  0  0  0  0  0
   -1.1410   -2.4590    2.7770 H   0  0  0  0  0  0  0  0  0  0  0  0
   -1.3970    1.6640    2.8620 H   0  0  0  0  0  0  0  0  0  0  0  0
   -2.0490    2.7510    0.7310 H   0  0  0  0  0  0  0  0  0  0  0  0
   -1.4500    1.6960   -1.4330 H   0  0  0  0  0  0  0  0  0  0  0  0
   -0.1980   -0.4440   -1.4640 H   0  0  0  0  0  0  0  0  0  0  0  0
   -0.8520   -3.0530    1.6500 H   0  0  0  0  0  0  0  0  0  0  0  0
    0.4700   -5.1500    1.5940 H   0  0  0  0  0  0  0  0  0  0  0  0
    3.6470   -3.1050   -0.4410 H   0  0  0  0  0  0  0  0  0  0  0  0
    2.3270   -1.0120   -0.3920 H   0  0  0  0  0  0  0  0  0  0  0  0
    4.2260   -6.4770   -1.3820 H   0  0  0  0  0  0  0  0  0  0  0  0
    3.8840   -4.7620   -1.4420 H   0  0  0  0  0  0  0  0  0  0  0  0
  1 26  1  0  0  0  0
  1 27  1  0  0  0  0
  1 28  1  0  0  0  0
  1  2  1  0  0  0  0
  2  3  1  0  0  0  0
  3  4  2  0  0  0  0
  4 29  1  0  0  0  0
  4  5  1  0  0  0  0
  5 30  1  0  0  0  0
  5  6  2  0  0  0  0
  6  7  1  0  0  0  0
  7 31  1  0  0  0  0
  7  8  2  0  0  0  0
  8  3  1  0  0  0  0
  8  9  1  0  0  0  0
  6 10  1  0  0  0  0
 10 11  2  0  0  0  0
 11 32  1  0  0  0  0
 11 12  1  0  0  0  0
 12 33  1  0  0  0  0
 12 13  2  0  0  0  0
 13 34  1  0  0  0  0
 13 14  1  0  0  0  0
 14 35  1  0  0  0  0
 14 15  2  0  0  0  0
 15 10  1  0  0  0  0
 15 16  1  0  0  0  0
 16 17  2  0  0  0  0
 17 36  1  0  0  0  0
 17 18  1  0  0  0  0
 18 37  1  0  0  0  0
 18 19  2  0  0  0  0
 19 20  1  0  0  0  0
 20 38  1  0  0  0  0
 20 21  2  0  0  0  0
 21 16  1  0  0  0  0
 21 39  1  0  0  0  0
 19 22  1  0  0  0  0
 22 23  2  0  0  0  0
 22 24  2  0  0  0  0
 22 25  1  0  0  0  0
 25 40  1  0  0  0  0
 25 41  1  0  0  0  0
M  END
>  <LOGBIO>
7.4800

>  <PRED_LOGBIO>
7.1600

>  <XV_RES>
0.3760

>  <WHL_TMPL>
1

>  <ANCH>
28-31;36-39

$$$$
ROW20
  -MTS-   01071500553D 0   0.00000     0.00000     0

 37 39  0  0  0  0  0  0  0  0999 V2000
    3.8310   -5.6480   -0.9600 N   0  0  0  0  0  0  0  0  0  0  0  0
    3.0830   -5.7440    0.5480 S   0  0  0  0  0  0  0  0  0  0  0  0
    2.1770   -6.8700    0.5000 O   0  0  0  0  0  0  0  0  0  0  0  0
    4.1220   -5.6380    1.5480 O   0  0  0  0  0  0  0  0  0  0  0  0
    2.1320   -4.2550    0.5650 C   0  0  0  0  0  0  0  0  0  0  0  0
    0.8720   -4.2450    1.1630 C   0  0  0  0  0  0  0  0  0  0  0  0
    0.1310   -3.0580    1.2020 C   0  0  0  0  0  0  0  0  0  0  0  0
    0.6560   -1.8760    0.6630 C   0  0  0  0  0  0  0  0  0  0  0  0
    1.9240   -1.9100    0.0520 C   0  0  0  0  0  0  0  0  0  0  0  0
    2.6670   -3.0920    0.0130 C   0  0  0  0  0  0  0  0  0  0  0  0
   -0.0910   -0.5980    0.6820 C   0  0  0  0  0  0  0  0  0  0  0  0
   -0.4290   -0.0030    1.9030 C   0  0  0  0  0  0  0  0  0  0  0  0
   -1.1360    1.2050    1.9200 C   0  0  0  0  0  0  0  0  0  0  0  0
   -1.5040    1.8190    0.7170 C   0  0  0  0  0  0  0  0  0  0  0  0
   -1.1660    1.2230   -0.5040 C   0  0  0  0  0  0  0  0  0  0  0  0
   -0.4590    0.0150   -0.5220 C   0  0  0  0  0  0  0  0  0  0  0  0
   -0.1020   -0.6150   -1.8130 C   0  0  0  0  0  0  0  0  0  0  0  0
   -1.1070   -0.9870   -2.7120 C   0  0  0  0  0  0  0  0  0  0  0  0
   -0.7690   -1.5830   -3.9340 C   0  0  0  0  0  0  0  0  0  0  0  0
    0.5750   -1.8060   -4.2550 C   0  0  0  0  0  0  0  0  0  0  0  0
    0.9010   -2.3800   -5.4320 F   0  0  0  0  0  0  0  0  0  0  0  0
    1.5810   -1.4330   -3.3550 C   0  0  0  0  0  0  0  0  0  0  0  0
    3.2520   -1.7110   -3.7540 Cl  0  0  0  0  0  0  0  0  0  0  0  0
    1.2430   -0.8380   -2.1340 C   0  0  0  0  0  0  0  0  0  0  0  0
    4.6360   -6.2240   -1.1620 H   0  0  0  0  0  0  0  0  0  0  0  0
    3.4740   -5.0150   -1.6610 H   0  0  0  0  0  0  0  0  0  0  0  0
    0.4700   -5.1500    1.5940 H   0  0  0  0  0  0  0  0  0  0  0  0
   -0.8520   -3.0530    1.6500 H   0  0  0  0  0  0  0  0  0  0  0  0
    2.3270   -1.0120   -0.3920 H   0  0  0  0  0  0  0  0  0  0  0  0
    3.6470   -3.1050   -0.4410 H   0  0  0  0  0  0  0  0  0  0  0  0
   -0.1450   -0.4760    2.8310 H   0  0  0  0  0  0  0  0  0  0  0  0
   -1.3970    1.6650    2.8620 H   0  0  0  0  0  0  0  0  0  0  0  0
   -2.0490    2.7510    0.7300 H   0  0  0  0  0  0  0  0  0  0  0  0
   -1.4500    1.6960   -1.4330 H   0  0  0  0  0  0  0  0  0  0  0  0
   -2.1440   -0.8150   -2.4650 H   0  0  0  0  0  0  0  0  0  0  0  0
   -1.5450   -1.8700   -4.6270 H   0  0  0  0  0  0  0  0  0  0  0  0
    2.0190   -0.5500   -1.4400 H   0  0  0  0  0  0  0  0  0  0  0  0
  1 25  1  0  0  0  0
  1 26  1  0  0  0  0
  1  2  1  0  0  0  0
  2  3  2  0  0  0  0
  2  4  2  0  0  0  0
  2  5  1  0  0  0  0
  5  6  2  0  0  0  0
  6 27  1  0  0  0  0
  6  7  1  0  0  0  0
  7 28  1  0  0  0  0
  7  8  2  0  0  0  0
  8  9  1  0  0  0  0
  9 29  1  0  0  0  0
  9 10  2  0  0  0  0
 10  5  1  0  0  0  0
 10 30  1  0  0  0  0
  8 11  1  0  0  0  0
 11 12  2  0  0  0  0
 12 31  1  0  0  0  0
 12 13  1  0  0  0  0
 13 32  1  0  0  0  0
 13 14  2  0  0  0  0
 14 33  1  0  0  0  0
 14 15  1  0  0  0  0
 15 34  1  0  0  0  0
 15 16  2  0  0  0  0
 16 11  1  0  0  0  0
 16 17  1  0  0  0  0
 17 18  2  0  0  0  0
 18 35  1  0  0  0  0
 18 19  1  0  0  0  0
 19 36  1  0  0  0  0
 19 20  2  0  0  0  0
 20 21  1  0  0  0  0
 20 22  1  0  0  0  0
 22 23  1  0  0  0  0
 22 24  2  0  0  0  0
 24 17  1  0  0  0  0
 24 37  1  0  0  0  0
M  END
>  <LOGBIO>
7.7700

>  <PRED_LOGBIO>
6.8900

>  <XV_RES>
0.9840

>  <WHL_TMPL>
1

>  <ANCH>
28-31;4-1

$$$$
ROW21
  -MTS-   01071500553D 0   0.00000     0.00000     0

 44 46  0  0  0  0  0  0  0  0999 V2000
   -1.5190    1.8090   -1.8660 C   0  0  0  0  0  0  0  0  0  0  0  0
   -1.1470    1.1910   -0.5400 C   0  0  0  0  0  0  0  0  0  0  0  0
   -1.5040    1.8180    0.5890 C   0  0  0  0  0  0  0  0  0  0  0  0
   -1.1480    1.2260    1.8980 C   0  0  0  0  0  0  0  0  0  0  0  0
   -1.4560    1.7680    2.9590 O   0  0  0  0  0  0  0  0  0  0  0  0
   -0.4020   -0.0510    1.8640 C   0  0  0  0  0  0  0  0  0  0  0  0
   -0.0910   -0.5980    0.6820 C   0  0  0  0  0  0  0  0  0  0  0  0
   -0.4440   -0.0110   -0.5310 O   0  0  0  0  0  0  0  0  0  0  0  0
    0.6560   -1.8760    0.6630 C   0  0  0  0  0  0  0  0  0  0  0  0
    1.9240   -1.9100    0.0520 C   0  0  0  0  0  0  0  0  0  0  0  0
    2.6670   -3.0920    0.0130 C   0  0  0  0  0  0  0  0  0  0  0  0
    2.1320   -4.2550    0.5650 C   0  0  0  0  0  0  0  0  0  0  0  0
    0.8720   -4.2450    1.1630 C   0  0  0  0  0  0  0  0  0  0  0  0
    0.1310   -3.0580    1.2020 C   0  0  0  0  0  0  0  0  0  0  0  0
    3.0830   -5.7440    0.5480 S   0  0  0  0  0  0  0  0  0  0  0  0
    2.1770   -6.8700    0.5000 O   0  0  0  0  0  0  0  0  0  0  0  0
    4.1220   -5.6380    1.5480 O   0  0  0  0  0  0  0  0  0  0  0  0
    3.8310   -5.6480   -0.9600 C   0  0  0  0  0  0  0  0  0  0  0  0
   -0.0320   -0.6670    3.0310 O   0  0  0  0  0  0  0  0  0  0  0  0
    1.1860   -0.3460    3.5700 C   0  0  0  0  0  0  0  0  0  0  0  0
    1.2910    0.7110    4.4810 C   0  0  0  0  0  0  0  0  0  0  0  0
    2.5360    1.0390    5.0320 C   0  0  0  0  0  0  0  0  0  0  0  0
    3.6750    0.3100    4.6720 C   0  0  0  0  0  0  0  0  0  0  0  0
    3.5700   -0.7470    3.7600 C   0  0  0  0  0  0  0  0  0  0  0  0
    2.3260   -1.0750    3.2090 C   0  0  0  0  0  0  0  0  0  0  0  0
    2.2120   -2.2160    2.2260 C   0  0  0  0  0  0  0  0  0  0  0  0
   -1.5570    2.8920   -1.7640 H   0  0  0  0  0  0  0  0  0  0  0  0
   -2.4940    1.4400   -2.1780 H   0  0  0  0  0  0  0  0  0  0  0  0
   -0.7740    1.5420   -2.6130 H   0  0  0  0  0  0  0  0  0  0  0  0
   -2.0490    2.7490    0.5440 H   0  0  0  0  0  0  0  0  0  0  0  0
    2.3270   -1.0120   -0.3920 H   0  0  0  0  0  0  0  0  0  0  0  0
    3.6470   -3.1050   -0.4410 H   0  0  0  0  0  0  0  0  0  0  0  0
    0.4700   -5.1500    1.5940 H   0  0  0  0  0  0  0  0  0  0  0  0
   -0.8510   -3.0530    1.6500 H   0  0  0  0  0  0  0  0  0  0  0  0
    3.0790   -5.5980   -1.7450 H   0  0  0  0  0  0  0  0  0  0  0  0
    4.3690   -6.5830   -1.1020 H   0  0  0  0  0  0  0  0  0  0  0  0
    4.4730   -4.7710   -0.9050 H   0  0  0  0  0  0  0  0  0  0  0  0
    0.4120    1.2740    4.7600 H   0  0  0  0  0  0  0  0  0  0  0  0
    2.6170    1.8550    5.7360 H   0  0  0  0  0  0  0  0  0  0  0  0
    4.6350    0.5630    5.0970 H   0  0  0  0  0  0  0  0  0  0  0  0
    4.4490   -1.3100    3.4820 H   0  0  0  0  0  0  0  0  0  0  0  0
    1.2260   -2.6680    2.3070 H   0  0  0  0  0  0  0  0  0  0  0  0
    2.3560   -1.8390    1.2150 H   0  0  0  0  0  0  0  0  0  0  0  0
    2.9730   -2.9620    2.4470 H   0  0  0  0  0  0  0  0  0  0  0  0
  1 27  1  0  0  0  0
  1 28  1  0  0  0  0
  1 29  1  0  0  0  0
  1  2  1  0  0  0  0
  2  3  2  0  0  0  0
  3 30  1  0  0  0  0
  3  4  1  0  0  0  0
  4  5  2  0  0  0  0
  4  6  1  0  0  0  0
  6  7  2  0  0  0  0
  7  8  1  0  0  0  0
  8  2  1  0  0  0  0
  7  9  1  0  0  0  0
  9 10  2  0  0  0  0
 10 31  1  0  0  0  0
 10 11  1  0  0  0  0
 11 32  1  0  0  0  0
 11 12  2  0  0  0  0
 12 13  1  0  0  0  0
 13 33  1  0  0  0  0
 13 14  2  0  0  0  0
 14  9  1  0  0  0  0
 14 34  1  0  0  0  0
 12 15  1  0  0  0  0
 15 16  2  0  0  0  0
 15 17  2  0  0  0  0
 15 18  1  0  0  0  0
 18 35  1  0  0  0  0
 18 36  1  0  0  0  0
 18 37  1  0  0  0  0
  6 19  1  0  0  0  0
 19 20  1  0  0  0  0
 20 21  2  0  0  0  0
 21 38  1  0  0  0  0
 21 22  1  0  0  0  0
 22 39  1  0  0  0  0
 22 23  2  0  0  0  0
 23 40  1  0  0  0  0
 23 24  1  0  0  0  0
 24 41  1  0  0  0  0
 24 25  2  0  0  0  0
 25 20  1  0  0  0  0
 25 26  1  0  0  0  0
 26 42  1  0  0  0  0
 26 43  1  0  0  0  0
 26 44  1  0  0  0  0
M  END
>  <LOGBIO>
6.7700

>  <PRED_LOGBIO>
6.0100

>  <XV_RES>
0.8520

>  <WHL_TMPL>
1

>  <ANCH>
27-34;18-16

$$$$
ROW22
  -MTS-   01071500553D 0   0.00000     0.00000     0

 47 49  0  0  0  0  0  0  0  0999 V2000
   -2.7320    4.4460    8.8500 C   0  0  0  0  0  0  0  0  0  0  0  0
   -2.1490    3.9770    7.5390 C   0  0  0  0  0  0  0  0  0  0  0  0
   -1.3360    2.8390    7.5010 C   0  0  0  0  0  0  0  0  0  0  0  0
   -0.7950    2.4050    6.2850 C   0  0  0  0  0  0  0  0  0  0  0  0
   -1.0680    3.1090    5.1060 C   0  0  0  0  0  0  0  0  0  0  0  0
   -0.4850    2.6410    3.7940 C   0  0  0  0  0  0  0  0  0  0  0  0
   -1.4140    1.6970    3.1540 N   0  0  0  0  0  0  0  0  0  0  0  0
   -1.0850    1.1180    1.9060 C   0  0  0  0  0  0  0  0  0  0  0  0
   -1.4640    1.7500    0.7160 C   0  0  0  0  0  0  0  0  0  0  0  0
   -1.1140    1.1360   -0.4930 C   0  0  0  0  0  0  0  0  0  0  0  0
   -0.4380   -0.0210   -0.4760 N   0  0  0  0  0  0  0  0  0  0  0  0
   -0.0910   -0.5980    0.6820 C   0  0  0  0  0  0  0  0  0  0  0  0
   -0.4090   -0.0380    1.8560 N   0  0  0  0  0  0  0  0  0  0  0  0
    0.6560   -1.8760    0.6630 C   0  0  0  0  0  0  0  0  0  0  0  0
    1.9240   -1.9100    0.0520 C   0  0  0  0  0  0  0  0  0  0  0  0
    2.6670   -3.0920    0.0130 C   0  0  0  0  0  0  0  0  0  0  0  0
    2.1320   -4.2550    0.5650 C   0  0  0  0  0  0  0  0  0  0  0  0
    0.8720   -4.2450    1.1630 C   0  0  0  0  0  0  0  0  0  0  0  0
    0.1310   -3.0580    1.2020 C   0  0  0  0  0  0  0  0  0  0  0  0
    3.0830   -5.7440    0.5480 S   0  0  0  0  0  0  0  0  0  0  0  0
    2.1770   -6.8700    0.5000 O   0  0  0  0  0  0  0  0  0  0  0  0
    4.1220   -5.6380    1.5480 O   0  0  0  0  0  0  0  0  0  0  0  0
    3.8310   -5.6480   -0.9600 C   0  0  0  0  0  0  0  0  0  0  0  0
   -1.4970    1.7730   -1.8080 C   0  0  0  0  0  0  0  0  0  0  0  0
   -1.5430    3.0940   -1.6630 F   0  0  0  0  0  0  0  0  0  0  0  0
   -2.6920    1.3270   -2.1850 F   0  0  0  0  0  0  0  0  0  0  0  0
   -0.5950    1.4590   -2.7320 F   0  0  0  0  0  0  0  0  0  0  0  0
   -1.8820    4.2480    5.1440 C   0  0  0  0  0  0  0  0  0  0  0  0
   -2.4220    4.6820    6.3600 C   0  0  0  0  0  0  0  0  0  0  0  0
   -2.0610    4.1760    9.6630 H   0  0  0  0  0  0  0  0  0  0  0  0
   -3.6990    3.9730    9.0070 H   0  0  0  0  0  0  0  0  0  0  0  0
   -2.8570    5.5260    8.8270 H   0  0  0  0  0  0  0  0  0  0  0  0
   -1.1250    2.2950    8.4100 H   0  0  0  0  0  0  0  0  0  0  0  0
   -0.1680    1.5260    6.2560 H   0  0  0  0  0  0  0  0  0  0  0  0
    0.4660    2.1460    3.9760 H   0  0  0  0  0  0  0  0  0  0  0  0
   -0.3300    3.4960    3.1400 H   0  0  0  0  0  0  0  0  0  0  0  0
   -2.2860    1.4630    3.6060 H   0  0  0  0  0  0  0  0  0  0  0  0
   -2.0090    2.6830    0.7290 H   0  0  0  0  0  0  0  0  0  0  0  0
    2.3270   -1.0120   -0.3920 H   0  0  0  0  0  0  0  0  0  0  0  0
    3.6470   -3.1050   -0.4410 H   0  0  0  0  0  0  0  0  0  0  0  0
    0.4700   -5.1500    1.5940 H   0  0  0  0  0  0  0  0  0  0  0  0
   -0.8520   -3.0530    1.6500 H   0  0  0  0  0  0  0  0  0  0  0  0
    3.0790   -5.5980   -1.7450 H   0  0  0  0  0  0  0  0  0  0  0  0
    4.3690   -6.5830   -1.1020 H   0  0  0  0  0  0  0  0  0  0  0  0
    4.4730   -4.7710   -0.9050 H   0  0  0  0  0  0  0  0  0  0  0  0
   -2.0930    4.7910    4.2350 H   0  0  0  0  0  0  0  0  0  0  0  0
   -3.0500    5.5600    6.3890 H   0  0  0  0  0  0  0  0  0  0  0  0
  1 30  1  0  0  0  0
  1 31  1  0  0  0  0
  1 32  1  0  0  0  0
  1  2  1  0  0  0  0
  2  3  2  0  0  0  0
  3 33  1  0  0  0  0
  3  4  1  0  0  0  0
  4 34  1  0  0  0  0
  4  5  2  0  0  0  0
  5  6  1  0  0  0  0
  6 35  1  0  0  0  0
  6 36  1  0  0  0  0
  6  7  1  0  0  0  0
  7 37  1  0  0  0  0
  7  8  1  0  0  0  0
  8  9  2  0  0  0  0
  9 38  1  0  0  0  0
  9 10  1  0  0  0  0
 10 11  2  0  0  0  0
 11 12  1  0  0  0  0
 12 13  2  0  0  0  0
 13  8  1  0  0  0  0
 12 14  1  0  0  0  0
 14 15  2  0  0  0  0
 15 39  1  0  0  0  0
 15 16  1  0  0  0  0
 16 40  1  0  0  0  0
 16 17  2  0  0  0  0
 17 18  1  0  0  0  0
 18 41  1  0  0  0  0
 18 19  2  0  0  0  0
 19 14  1  0  0  0  0
 19 42  1  0  0  0  0
 17 20  1  0  0  0  0
 20 21  2  0  0  0  0
 20 22  2  0  0  0  0
 20 23  1  0  0  0  0
 23 43  1  0  0  0  0
 23 44  1  0  0  0  0
 23 45  1  0  0  0  0
 10 24  1  0  0  0  0
 24 25  1  0  0  0  0
 24 26  1  0  0  0  0
 24 27  1  0  0  0  0
  5 28  1  0  0  0  0
 28 46  1  0  0  0  0
 28 29  2  0  0  0  0
 29  2  1  0  0  0  0
 29 47  1  0  0  0  0
M  END
>  <LOGBIO>
7.3200

>  <PRED_LOGBIO>
6.9100

>  <XV_RES>
0.4320

>  <WHL_TMPL>
1

>  <ANCH>
27-34;28-26

$$$$
ROW23
  -MTS-   01071500553D 0   0.00000     0.00000     0

 46 47  0  0  0  0  0  0  0  0999 V2000
    2.7390   -2.7860    0.0460 C   0  0  0  0  0  0  0  0  0  0  0  0
    2.9480   -2.7120    1.4590 O   0  0  0  0  0  0  0  0  0  0  0  0
    2.1540   -1.8630    2.1840 C   0  0  0  0  0  0  0  0  0  0  0  0
    1.1360   -1.1430    1.5480 C   0  0  0  0  0  0  0  0  0  0  0  0
    0.3250   -0.2750    2.2880 C   0  0  0  0  0  0  0  0  0  0  0  0
    0.5310   -0.1280    3.6650 C   0  0  0  0  0  0  0  0  0  0  0  0
    1.5490   -0.8490    4.3010 C   0  0  0  0  0  0  0  0  0  0  0  0
    2.3600   -1.7160    3.5610 C   0  0  0  0  0  0  0  0  0  0  0  0
    3.4580   -2.4940    4.2470 C   0  0  0  0  0  0  0  0  0  0  0  0
    2.9470   -3.8870    4.6050 C   0  0  0  0  0  0  0  0  0  0  0  0
    3.8790   -1.7640    5.5190 C   0  0  0  0  0  0  0  0  0  0  0  0
    4.6560   -2.6160    3.3100 C   0  0  0  0  0  0  0  0  0  0  0  0
   -0.3160    0.7770    4.4380 C   0  0  0  0  0  0  0  0  0  0  0  0
   -1.5050    0.4190    4.9410 C   0  0  0  0  0  0  0  0  0  0  0  0
   -2.3380    1.3630    5.7200 C   0  0  0  0  0  0  0  0  0  0  0  0
   -3.8630    0.9830    6.3940 S   0  0  0  0  0  0  0  0  0  0  0  0
   -1.5420    2.9380    5.8600 S   0  0  0  0  0  0  0  0  0  0  0  0
    0.1310    2.4510    4.7990 S   0  0  0  0  0  0  0  0  0  0  0  0
    0.9140   -1.3010    0.0630 C   0  0  0  0  0  0  0  0  0  0  0  0
    1.3190   -2.7090   -0.3650 C   0  0  0  0  0  0  0  0  0  0  0  0
    1.7600   -0.2780   -0.6900 C   0  0  0  0  0  0  0  0  0  0  0  0
   -0.5610   -1.0770   -0.2580 C   0  0  0  0  0  0  0  0  0  0  0  0
    2.8980   -1.8040   -0.3950 H   0  0  0  0  0  0  0  0  0  0  0  0
    3.4390   -3.4960   -0.3880 H   0  0  0  0  0  0  0  0  0  0  0  0
    1.7200   -3.1120   -0.1530 H   0  0  0  0  0  0  0  0  0  0  0  0
   -0.4600    0.2810    1.7970 H   0  0  0  0  0  0  0  0  0  0  0  0
    1.7080   -0.7360    5.3630 H   0  0  0  0  0  0  0  0  0  0  0  0
    2.0930   -3.7990    5.2730 H   0  0  0  0  0  0  0  0  0  0  0  0
    3.7380   -4.4470    5.0990 H   0  0  0  0  0  0  0  0  0  0  0  0
    2.6470   -4.4070    3.6980 H   0  0  0  0  0  0  0  0  0  0  0  0
    3.0250   -1.6760    6.1870 H   0  0  0  0  0  0  0  0  0  0  0  0
    4.6700   -2.3240    6.0140 H   0  0  0  0  0  0  0  0  0  0  0  0
    4.2430   -0.7710    5.2640 H   0  0  0  0  0  0  0  0  0  0  0  0
    4.3560   -3.1370    2.4030 H   0  0  0  0  0  0  0  0  0  0  0  0
    5.4470   -3.1760    3.8050 H   0  0  0  0  0  0  0  0  0  0  0  0
    5.0200   -1.6230    3.0550 H   0  0  0  0  0  0  0  0  0  0  0  0
   -1.8660   -0.5850    4.7740 H   0  0  0  0  0  0  0  0  0  0  0  0
    2.3710   -2.8690   -0.1370 H   0  0  0  0  0  0  0  0  0  0  0  0
    1.1590   -2.8230   -1.4350 H   0  0  0  0  0  0  0  0  0  0  0  0
    0.7160   -3.4390    0.1720 H   0  0  0  0  0  0  0  0  0  0  0  0
    2.8110   -0.4380   -0.4620 H   0  0  0  0  0  0  0  0  0  0  0  0
    1.5990   -0.3920   -1.7610 H   0  0  0  0  0  0  0  0  0  0  0  0
    1.4710    0.7260   -0.3860 H   0  0  0  0  0  0  0  0  0  0  0  0
   -1.1640   -1.8060    0.2790 H   0  0  0  0  0  0  0  0  0  0  0  0
   -0.7210   -1.1910   -1.3280 H   0  0  0  0  0  0  0  0  0  0  0  0
   -0.8500   -0.0730    0.0470 H   0  0  0  0  0  0  0  0  0  0  0  0
  1 23  1  0  0  0  0
  1 24  1  0  0  0  0
  1 25  1  0  0  0  0
  1  2  1  0  0  0  0
  2  3  1  0  0  0  0
  3  4  2  0  0  0  0
  4  5  1  0  0  0  0
  5 26  1  0  0  0  0
  5  6  2  0  0  0  0
  6  7  1  0  0  0  0
  7 27  1  0  0  0  0
  7  8  2  0  0  0  0
  8  3  1  0  0  0  0
  8  9  1  0  0  0  0
  9 10  1  0  0  0  0
 10 28  1  0  0  0  0
 10 29  1  0  0  0  0
 10 30  1  0  0  0  0
  9 11  1  0  0  0  0
 11 31  1  0  0  0  0
 11 32  1  0  0  0  0
 11 33  1  0  0  0  0
  9 12  1  0  0  0  0
 12 34  1  0  0  0  0
 12 35  1  0  0  0  0
 12 36  1  0  0  0  0
  6 13  1  0  0  0  0
 13 14  2  0  0  0  0
 14 37  1  0  0  0  0
 14 15  1  0  0  0  0
 15 16  2  0  0  0  0
 15 17  1  0  0  0  0
 17 18  1  0  0  0  0
 18 13  1  0  0  0  0
  4 19  1  0  0  0  0
 19 20  1  0  0  0  0
 20 38  1  0  0  0  0
 20 39  1  0  0  0  0
 20 40  1  0  0  0  0
 19 21  1  0  0  0  0
 21 41  1  0  0  0  0
 21 42  1  0  0  0  0
 21 43  1  0  0  0  0
 19 22  1  0  0  0  0
 22 44  1  0  0  0  0
 22 45  1  0  0  0  0
 22 46  1  0  0  0  0
M  END
>  <LOGBIO>
7.3300

>  <PRED_LOGBIO>
5.6700

>  <XV_RES>
2.2480

>  <WHL_TMPL>
2

>  <ANCH>
29-30;10-27

$$$$
ROW24
  -MTS-   01071500553D 0   0.00000     0.00000     0

 42 44  0  0  0  0  0  0  0  0999 V2000
    2.9250   -5.5390    0.5150 C   0  0  0  0  0  0  0  0  0  0  0  0
    2.1320   -4.2550    0.5650 C   0  0  0  0  0  0  0  0  0  0  0  0
    0.8720   -4.2450    1.1630 C   0  0  0  0  0  0  0  0  0  0  0  0
    0.1310   -3.0580    1.2020 C   0  0  0  0  0  0  0  0  0  0  0  0
    0.6560   -1.8760    0.6630 C   0  0  0  0  0  0  0  0  0  0  0  0
    1.9240   -1.9100    0.0520 C   0  0  0  0  0  0  0  0  0  0  0  0
    2.6670   -3.0920    0.0130 C   0  0  0  0  0  0  0  0  0  0  0  0
    0.0070   -0.6430    0.7520 N   0  0  0  0  0  0  0  0  0  0  0  0
   -0.4310   -0.1760   -0.4590 C   0  0  0  0  0  0  0  0  0  0  0  0
   -0.0740   -0.7580   -1.8060 C   0  0  0  0  0  0  0  0  0  0  0  0
   -1.2280    0.8820   -0.2550 C   0  0  0  0  0  0  0  0  0  0  0  0
   -1.2880    1.0860    1.2100 C   0  0  0  0  0  0  0  0  0  0  0  0
   -0.5200    0.1310    1.7520 C   0  0  0  0  0  0  0  0  0  0  0  0
   -0.1640   -0.0070    3.1620 C   0  0  0  0  0  0  0  0  0  0  0  0
   -1.1550    0.0250    4.1520 C   0  0  0  0  0  0  0  0  0  0  0  0
   -0.8140   -0.1220    5.5000 C   0  0  0  0  0  0  0  0  0  0  0  0
    0.5200   -0.3120    5.8580 C   0  0  0  0  0  0  0  0  0  0  0  0
    1.5140   -0.3630    4.8810 C   0  0  0  0  0  0  0  0  0  0  0  0
    1.1710   -0.2160    3.5340 C   0  0  0  0  0  0  0  0  0  0  0  0
    0.9720   -0.4970    7.6320 S   0  0  0  0  0  0  0  0  0  0  0  0
    0.9960   -1.8850    7.9760 O   0  0  0  0  0  0  0  0  0  0  0  0
    0.0070    0.1790    8.4430 O   0  0  0  0  0  0  0  0  0  0  0  0
    2.6090    0.2230    7.9150 C   0  0  0  0  0  0  0  0  0  0  0  0
    3.3410   -5.7470    1.4980 H   0  0  0  0  0  0  0  0  0  0  0  0
    3.7330   -5.4380   -0.2070 H   0  0  0  0  0  0  0  0  0  0  0  0
    2.2720   -6.3570    0.2170 H   0  0  0  0  0  0  0  0  0  0  0  0
    0.4700   -5.1500    1.5940 H   0  0  0  0  0  0  0  0  0  0  0  0
   -0.8520   -3.0530    1.6500 H   0  0  0  0  0  0  0  0  0  0  0  0
    2.3270   -1.0120   -0.3920 H   0  0  0  0  0  0  0  0  0  0  0  0
    3.6470   -3.1050   -0.4410 H   0  0  0  0  0  0  0  0  0  0  0  0
   -0.0810    0.0310   -2.5550 H   0  0  0  0  0  0  0  0  0  0  0  0
   -0.8010   -1.5210   -2.0760 H   0  0  0  0  0  0  0  0  0  0  0  0
    0.9180   -1.2030   -1.7570 H   0  0  0  0  0  0  0  0  0  0  0  0
   -1.7290    1.4700   -1.0100 H   0  0  0  0  0  0  0  0  0  0  0  0
   -1.8400    1.8510    1.7360 H   0  0  0  0  0  0  0  0  0  0  0  0
   -2.1890    0.1640    3.8720 H   0  0  0  0  0  0  0  0  0  0  0  0
   -1.5800   -0.0890    6.2600 H   0  0  0  0  0  0  0  0  0  0  0  0
    2.5450   -0.5160    5.1640 H   0  0  0  0  0  0  0  0  0  0  0  0
    1.9390   -0.2640    2.7760 H   0  0  0  0  0  0  0  0  0  0  0  0
    3.3430   -0.2910    7.2990 H   0  0  0  0  0  0  0  0  0  0  0  0
    2.8760    0.1140    8.9640 H   0  0  0  0  0  0  0  0  0  0  0  0
    2.5910    1.2790    7.6540 H   0  0  0  0  0  0  0  0  0  0  0  0
  1 24  1  0  0  0  0
  1 25  1  0  0  0  0
  1 26  1  0  0  0  0
  1  2  1  0  0  0  0
  2  3  2  0  0  0  0
  3 27  1  0  0  0  0
  3  4  1  0  0  0  0
  4 28  1  0  0  0  0
  4  5  2  0  0  0  0
  5  6  1  0  0  0  0
  6 29  1  0  0  0  0
  6  7  2  0  0  0  0
  7  2  1  0  0  0  0
  7 30  1  0  0  0  0
  5  8  1  0  0  0  0
  8  9  1  0  0  0  0
  9 10  1  0  0  0  0
 10 31  1  0  0  0  0
 10 32  1  0  0  0  0
 10 33  1  0  0  0  0
  9 11  2  0  0  0  0
 11 34  1  0  0  0  0
 11 12  1  0  0  0  0
 12 35  1  0  0  0  0
 12 13  2  0  0  0  0
 13  8  1  0  0  0  0
 13 14  1  0  0  0  0
 14 15  2  0  0  0  0
 15 36  1  0  0  0  0
 15 16  1  0  0  0  0
 16 37  1  0  0  0  0
 16 17  2  0  0  0  0
 17 18  1  0  0  0  0
 18 38  1  0  0  0  0
 18 19  2  0  0  0  0
 19 14  1  0  0  0  0
 19 39  1  0  0  0  0
 17 20  1  0  0  0  0
 20 21  2  0  0  0  0
 20 22  2  0  0  0  0
 20 23  1  0  0  0  0
 23 40  1  0  0  0  0
 23 41  1  0  0  0  0
 23 42  1  0  0  0  0
M  END
>  <LOGBIO>
7.4000

>  <PRED_LOGBIO>
5.9700

>  <XV_RES>
1.7100

>  <WHL_TMPL>
1

>  <ANCH>
12-13;25-23

$$$$
ROW25
  -MTS-   01071500553D 0   0.00000     0.00000     0

 31 32  0  0  0  0  0  0  0  0999 V2000
    3.8310   -5.6480   -0.9600 N   0  0  0  0  0  0  0  0  0  0  0  0
    3.0830   -5.7440    0.5480 S   0  0  0  0  0  0  0  0  0  0  0  0
    2.1770   -6.8700    0.5000 O   0  0  0  0  0  0  0  0  0  0  0  0
    4.1220   -5.6380    1.5480 O   0  0  0  0  0  0  0  0  0  0  0  0
    2.1320   -4.2550    0.5650 C   0  0  0  0  0  0  0  0  0  0  0  0
    0.8720   -4.2450    1.1630 C   0  0  0  0  0  0  0  0  0  0  0  0
    0.1310   -3.0580    1.2020 C   0  0  0  0  0  0  0  0  0  0  0  0
    0.6560   -1.8760    0.6630 C   0  0  0  0  0  0  0  0  0  0  0  0
    1.9240   -1.9100    0.0520 C   0  0  0  0  0  0  0  0  0  0  0  0
    2.6670   -3.0920    0.0130 C   0  0  0  0  0  0  0  0  0  0  0  0
   -0.0660   -0.6410    0.6810 N   0  0  0  0  0  0  0  0  0  0  0  0
    0.4440    0.3880    0.1880 N   0  0  0  0  0  0  0  0  0  0  0  0
   -0.2060    1.6280    0.1710 C   0  0  0  0  0  0  0  0  0  0  0  0
   -1.0220    1.9770   -0.9110 C   0  0  0  0  0  0  0  0  0  0  0  0
   -1.6720    3.2170   -0.9280 C   0  0  0  0  0  0  0  0  0  0  0  0
   -1.5050    4.1080    0.1390 C   0  0  0  0  0  0  0  0  0  0  0  0
   -2.1410    5.3220    0.1230 O   0  0  0  0  0  0  0  0  0  0  0  0
   -0.6890    3.7600    1.2210 C   0  0  0  0  0  0  0  0  0  0  0  0
   -0.5260    4.6320    2.2650 O   0  0  0  0  0  0  0  0  0  0  0  0
   -0.0390    2.5200    1.2380 C   0  0  0  0  0  0  0  0  0  0  0  0
    4.6360   -6.2240   -1.1620 H   0  0  0  0  0  0  0  0  0  0  0  0
    3.4740   -5.0150   -1.6610 H   0  0  0  0  0  0  0  0  0  0  0  0
    0.4700   -5.1500    1.5940 H   0  0  0  0  0  0  0  0  0  0  0  0
   -0.8520   -3.0530    1.6500 H   0  0  0  0  0  0  0  0  0  0  0  0
    2.3270   -1.0120   -0.3920 H   0  0  0  0  0  0  0  0  0  0  0  0
    3.6470   -3.1050   -0.4410 H   0  0  0  0  0  0  0  0  0  0  0  0
   -1.1510    1.2890   -1.7340 H   0  0  0  0  0  0  0  0  0  0  0  0
   -2.3020    3.4850   -1.7630 H   0  0  0  0  0  0  0  0  0  0  0  0
   -3.0160    5.2610    0.5380 H   0  0  0  0  0  0  0  0  0  0  0  0
    0.2290    5.2220    2.1100 H   0  0  0  0  0  0  0  0  0  0  0  0
    0.5900    2.2510    2.0730 H   0  0  0  0  0  0  0  0  0  0  0  0
  1 21  1  0  0  0  0
  1 22  1  0  0  0  0
  1  2  1  0  0  0  0
  2  3  2  0  0  0  0
  2  4  2  0  0  0  0
  2  5  1  0  0  0  0
  5  6  2  0  0  0  0
  6 23  1  0  0  0  0
  6  7  1  0  0  0  0
  7 24  1  0  0  0  0
  7  8  2  0  0  0  0
  8  9  1  0  0  0  0
  9 25  1  0  0  0  0
  9 10  2  0  0  0  0
 10  5  1  0  0  0  0
 10 26  1  0  0  0  0
  8 11  1  0  0  0  0
 11 12  2  0  0  0  0
 12 13  1  0  0  0  0
 13 14  2  0  0  0  0
 14 27  1  0  0  0  0
 14 15  1  0  0  0  0
 15 28  1  0  0  0  0
 15 16  2  0  0  0  0
 16 17  1  0  0  0  0
 17 29  1  0  0  0  0
 16 18  1  0  0  0  0
 18 19  1  0  0  0  0
 19 30  1  0  0  0  0
 18 20  2  0  0  0  0
 20 13  1  0  0  0  0
 20 31  1  0  0  0  0
M  END
>  <LOGBIO>
4.9100

>  <PRED_LOGBIO>
5.5000

>  <XV_RES>
-0.7930

>  <WHL_TMPL>
1

>  <ANCH>
28-31;4-1

$$$$
ROW26
  -MTS-   01071500553D 0   0.00000     0.00000     0

 46 49  0  0  0  0  0  0  0  0999 V2000
    0.7340   -2.6200   -2.9670 C   0  0  0  0  0  0  0  0  0  0  0  0
    0.4320   -1.9180   -1.6650 C   0  0  0  0  0  0  0  0  0  0  0  0
    1.0190   -2.3920   -0.3920 C   0  0  0  0  0  0  0  0  0  0  0  0
    0.7410   -1.7640    0.7350 N   0  0  0  0  0  0  0  0  0  0  0  0
   -0.1070   -0.6500    0.7300 C   0  0  0  0  0  0  0  0  0  0  0  0
   -0.5250    0.1330    1.7340 C   0  0  0  0  0  0  0  0  0  0  0  0
   -0.1640   -0.0070    3.1620 C   0  0  0  0  0  0  0  0  0  0  0  0
    1.1710   -0.2160    3.5340 C   0  0  0  0  0  0  0  0  0  0  0  0
    1.5140   -0.3630    4.8810 C   0  0  0  0  0  0  0  0  0  0  0  0
    0.5200   -0.3120    5.8580 C   0  0  0  0  0  0  0  0  0  0  0  0
    0.8520   -0.4480    7.1600 F   0  0  0  0  0  0  0  0  0  0  0  0
   -0.8140   -0.1220    5.5000 C   0  0  0  0  0  0  0  0  0  0  0  0
   -1.1550    0.0250    4.1520 C   0  0  0  0  0  0  0  0  0  0  0  0
   -1.4130    1.1630    1.1510 C   0  0  0  0  0  0  0  0  0  0  0  0
   -1.4750    0.9410   -0.1490 N   0  0  0  0  0  0  0  0  0  0  0  0
   -0.6500   -0.2130   -0.4500 N   0  0  0  0  0  0  0  0  0  0  0  0
   -0.3760   -0.8500   -1.6310 C   0  0  0  0  0  0  0  0  0  0  0  0
   -0.9920   -0.3400   -2.9130 C   0  0  0  0  0  0  0  0  0  0  0  0
   -2.1040    2.2440    1.8890 C   0  0  0  0  0  0  0  0  0  0  0  0
   -1.3600    3.1860    2.6100 C   0  0  0  0  0  0  0  0  0  0  0  0
   -2.0140    4.2080    3.3080 C   0  0  0  0  0  0  0  0  0  0  0  0
   -3.4110    4.2880    3.2860 C   0  0  0  0  0  0  0  0  0  0  0  0
   -4.1550    3.3460    2.5660 C   0  0  0  0  0  0  0  0  0  0  0  0
   -3.5010    2.3240    1.8670 C   0  0  0  0  0  0  0  0  0  0  0  0
   -4.2700    5.6320    4.2040 S   0  0  0  0  0  0  0  0  0  0  0  0
   -5.4930    5.9580    3.5380 O   0  0  0  0  0  0  0  0  0  0  0  0
   -3.4310    6.7880    4.2530 O   0  0  0  0  0  0  0  0  0  0  0  0
   -4.6310    5.0770    5.8880 C   0  0  0  0  0  0  0  0  0  0  0  0
    0.9200   -3.6750   -2.7760 H   0  0  0  0  0  0  0  0  0  0  0  0
    1.6150   -2.1740   -3.4240 H   0  0  0  0  0  0  0  0  0  0  0  0
   -0.1150   -2.5180   -3.6400 H   0  0  0  0  0  0  0  0  0  0  0  0
    1.6740   -3.2510   -0.3860 H   0  0  0  0  0  0  0  0  0  0  0  0
    1.9390   -0.2640    2.7760 H   0  0  0  0  0  0  0  0  0  0  0  0
    2.5450   -0.5160    5.1640 H   0  0  0  0  0  0  0  0  0  0  0  0
   -1.5800   -0.0890    6.2600 H   0  0  0  0  0  0  0  0  0  0  0  0
   -2.1890    0.1640    3.8720 H   0  0  0  0  0  0  0  0  0  0  0  0
   -1.1340   -1.1700   -3.6020 H   0  0  0  0  0  0  0  0  0  0  0  0
   -0.3310    0.3970   -3.3640 H   0  0  0  0  0  0  0  0  0  0  0  0
   -1.9540    0.1190   -2.6950 H   0  0  0  0  0  0  0  0  0  0  0  0
   -0.2820    3.1240    2.6270 H   0  0  0  0  0  0  0  0  0  0  0  0
   -1.4400    4.9350    3.8640 H   0  0  0  0  0  0  0  0  0  0  0  0
   -5.2330    3.4080    2.5490 H   0  0  0  0  0  0  0  0  0  0  0  0
   -4.0750    1.5970    1.3110 H   0  0  0  0  0  0  0  0  0  0  0  0
   -5.2700    4.1970    5.8510 H   0  0  0  0  0  0  0  0  0  0  0  0
   -5.1390    5.8710    6.4310 H   0  0  0  0  0  0  0  0  0  0  0  0
   -3.7010    4.8290    6.3950 H   0  0  0  0  0  0  0  0  0  0  0  0
  1 29  1  0  0  0  0
  1 30  1  0  0  0  0
  1 31  1  0  0  0  0
  1  2  1  0  0  0  0
  2  3  1  0  0  0  0
  3 32  1  0  0  0  0
  3  4  2  0  0  0  0
  4  5  1  0  0  0  0
  5  6  2  0  0  0  0
  6  7  1  0  0  0  0
  7  8  2  0  0  0  0
  8 33  1  0  0  0  0
  8  9  1  0  0  0  0
  9 34  1  0  0  0  0
  9 10  2  0  0  0  0
 10 11  1  0  0  0  0
 10 12  1  0  0  0  0
 12 35  1  0  0  0  0
 12 13  2  0  0  0  0
 13  7  1  0  0  0  0
 13 36  1  0  0  0  0
  6 14  1  0  0  0  0
 14 15  2  0  0  0  0
 15 16  1  0  0  0  0
 16  5  1  0  0  0  0
 16 17  1  0  0  0  0
 17  2  2  0  0  0  0
 17 18  1  0  0  0  0
 18 37  1  0  0  0  0
 18 38  1  0  0  0  0
 18 39  1  0  0  0  0
 14 19  1  0  0  0  0
 19 20  2  0  0  0  0
 20 40  1  0  0  0  0
 20 21  1  0  0  0  0
 21 41  1  0  0  0  0
 21 22  2  0  0  0  0
 22 23  1  0  0  0  0
 23 42  1  0  0  0  0
 23 24  2  0  0  0  0
 24 19  1  0  0  0  0
 24 43  1  0  0  0  0
 22 25  1  0  0  0  0
 25 26  2  0  0  0  0
 25 27  2  0  0  0  0
 25 28  1  0  0  0  0
 28 44  1  0  0  0  0
 28 45  1  0  0  0  0
 28 46  1  0  0  0  0
M  END
>  <LOGBIO>
7.9200

>  <PRED_LOGBIO>
6.8300

>  <XV_RES>
1.5930

>  <WHL_TMPL>
1

>  <ANCH>
7-8;11-12

$$$$
ROW27
  -MTS-   01071500553D 0   0.00000     0.00000     0

 42 44  0  0  0  0  0  0  0  0999 V2000
   -0.4480   -1.1360    8.1360 C   0  0  0  0  0  0  0  0  0  0  0  0
    0.5030   -1.5260    7.1420 O   0  0  0  0  0  0  0  0  0  0  0  0
    0.2710   -1.1470    5.8460 C   0  0  0  0  0  0  0  0  0  0  0  0
    0.7710    0.0720    5.3730 C   0  0  0  0  0  0  0  0  0  0  0  0
    0.5340    0.4580    4.0490 C   0  0  0  0  0  0  0  0  0  0  0  0
   -0.2020   -0.3740    3.1970 C   0  0  0  0  0  0  0  0  0  0  0  0
   -0.7020   -1.5930    3.6700 C   0  0  0  0  0  0  0  0  0  0  0  0
   -0.4650   -1.9800    4.9950 C   0  0  0  0  0  0  0  0  0  0  0  0
   -1.0860   -3.4950    5.5830 Cl  0  0  0  0  0  0  0  0  0  0  0  0
   -0.4520    0.0350    1.7970 C   0  0  0  0  0  0  0  0  0  0  0  0
   -1.0930    1.1250    1.4160 N   0  0  0  0  0  0  0  0  0  0  0  0
   -1.1170    1.1480    0.0160 C   0  0  0  0  0  0  0  0  0  0  0  0
   -0.4800    0.0510   -0.4150 C   0  0  0  0  0  0  0  0  0  0  0  0
   -0.0580   -0.6550    0.6810 N   0  0  0  0  0  0  0  0  0  0  0  0
    0.6560   -1.8760    0.6630 C   0  0  0  0  0  0  0  0  0  0  0  0
    1.9240   -1.9100    0.0520 C   0  0  0  0  0  0  0  0  0  0  0  0
    2.6670   -3.0920    0.0130 C   0  0  0  0  0  0  0  0  0  0  0  0
    2.1320   -4.2550    0.5650 C   0  0  0  0  0  0  0  0  0  0  0  0
    0.8720   -4.2450    1.1630 C   0  0  0  0  0  0  0  0  0  0  0  0
    0.1310   -3.0580    1.2020 C   0  0  0  0  0  0  0  0  0  0  0  0
    3.0830   -5.7440    0.5480 S   0  0  0  0  0  0  0  0  0  0  0  0
    2.1770   -6.8700    0.5000 O   0  0  0  0  0  0  0  0  0  0  0  0
    4.1220   -5.6380    1.5480 O   0  0  0  0  0  0  0  0  0  0  0  0
    3.8310   -5.6480   -0.9600 C   0  0  0  0  0  0  0  0  0  0  0  0
   -1.7470    2.2130   -0.8480 C   0  0  0  0  0  0  0  0  0  0  0  0
   -1.7000    3.3830   -0.2160 F   0  0  0  0  0  0  0  0  0  0  0  0
   -3.0150    1.8930   -1.0940 F   0  0  0  0  0  0  0  0  0  0  0  0
   -1.0830    2.3030   -1.9970 F   0  0  0  0  0  0  0  0  0  0  0  0
   -0.5170   -0.0500    8.1670 H   0  0  0  0  0  0  0  0  0  0  0  0
   -0.1300   -1.5060    9.1080 H   0  0  0  0  0  0  0  0  0  0  0  0
   -1.4220   -1.5530    7.8900 H   0  0  0  0  0  0  0  0  0  0  0  0
    1.3390    0.7140    6.0300 H   0  0  0  0  0  0  0  0  0  0  0  0
    0.9200    1.3990    3.6830 H   0  0  0  0  0  0  0  0  0  0  0  0
   -1.2700   -2.2350    3.0140 H   0  0  0  0  0  0  0  0  0  0  0  0
   -0.3250   -0.2270   -1.4470 H   0  0  0  0  0  0  0  0  0  0  0  0
    2.3270   -1.0120   -0.3920 H   0  0  0  0  0  0  0  0  0  0  0  0
    3.6470   -3.1050   -0.4410 H   0  0  0  0  0  0  0  0  0  0  0  0
    0.4700   -5.1500    1.5940 H   0  0  0  0  0  0  0  0  0  0  0  0
   -0.8520   -3.0530    1.6500 H   0  0  0  0  0  0  0  0  0  0  0  0
    3.0790   -5.5980   -1.7450 H   0  0  0  0  0  0  0  0  0  0  0  0
    4.3690   -6.5830   -1.1020 H   0  0  0  0  0  0  0  0  0  0  0  0
    4.4730   -4.7710   -0.9050 H   0  0  0  0  0  0  0  0  0  0  0  0
  1 29  1  0  0  0  0
  1 30  1  0  0  0  0
  1 31  1  0  0  0  0
  1  2  1  0  0  0  0
  2  3  1  0  0  0  0
  3  4  2  0  0  0  0
  4 32  1  0  0  0  0
  4  5  1  0  0  0  0
  5 33  1  0  0  0  0
  5  6  2  0  0  0  0
  6  7  1  0  0  0  0
  7 34  1  0  0  0  0
  7  8  2  0  0  0  0
  8  3  1  0  0  0  0
  8  9  1  0  0  0  0
  6 10  1  0  0  0  0
 10 11  2  0  0  0  0
 11 12  1  0  0  0  0
 12 13  2  0  0  0  0
 13 35  1  0  0  0  0
 13 14  1  0  0  0  0
 14 10  1  0  0  0  0
 14 15  1  0  0  0  0
 15 16  2  0  0  0  0
 16 36  1  0  0  0  0
 16 17  1  0  0  0  0
 17 37  1  0  0  0  0
 17 18  2  0  0  0  0
 18 19  1  0  0  0  0
 19 38  1  0  0  0  0
 19 20  2  0  0  0  0
 20 15  1  0  0  0  0
 20 39  1  0  0  0  0
 18 21  1  0  0  0  0
 21 22  2  0  0  0  0
 21 23  2  0  0  0  0
 21 24  1  0  0  0  0
 24 40  1  0  0  0  0
 24 41  1  0  0  0  0
 24 42  1  0  0  0  0
 12 25  1  0  0  0  0
 25 26  1  0  0  0  0
 25 27  1  0  0  0  0
 25 28  1  0  0  0  0
M  END
>  <LOGBIO>
6.8900

>  <PRED_LOGBIO>
7.0500

>  <XV_RES>
-0.1620

>  <WHL_TMPL>
1

>  <ANCH>
27-34;27-25

$$$$
ROW28
  -MTS-   01071500553D 0   0.00000     0.00000     0

 51 52  0  0  0  0  0  0  0  0999 V2000
    3.4700   -3.4550    5.7270 C   0  0  0  0  0  0  0  0  0  0  0  0
    3.3940   -2.2780    4.7580 C   0  0  0  0  0  0  0  0  0  0  0  0
    4.1450   -1.0870    5.3460 C   0  0  0  0  0  0  0  0  0  0  0  0
    4.0270   -2.6730    3.4270 C   0  0  0  0  0  0  0  0  0  0  0  0
    1.9480   -1.9010    4.5360 C   0  0  0  0  0  0  0  0  0  0  0  0
    1.5490   -1.3460    3.3150 C   0  0  0  0  0  0  0  0  0  0  0  0
    0.2090   -0.9970    3.1090 C   0  0  0  0  0  0  0  0  0  0  0  0
   -0.7320   -1.2030    4.1250 C   0  0  0  0  0  0  0  0  0  0  0  0
   -0.3330   -1.7580    5.3460 C   0  0  0  0  0  0  0  0  0  0  0  0
    1.0070   -2.1080    5.5520 C   0  0  0  0  0  0  0  0  0  0  0  0
    1.3980   -2.6510    6.7480 O   0  0  0  0  0  0  0  0  0  0  0  0
   -1.3480   -1.9810    6.4420 C   0  0  0  0  0  0  0  0  0  0  0  0
   -0.6640   -1.8610    7.8010 C   0  0  0  0  0  0  0  0  0  0  0  0
   -1.9540   -3.3740    6.2980 C   0  0  0  0  0  0  0  0  0  0  0  0
   -2.4510   -0.9320    6.3340 C   0  0  0  0  0  0  0  0  0  0  0  0
   -0.2120   -0.4100    1.8170 C   0  0  0  0  0  0  0  0  0  0  0  0
    0.1220   -0.8130    0.6060 N   0  0  0  0  0  0  0  0  0  0  0  0
   -0.4290   -0.0620   -0.5060 N   0  0  0  0  0  0  0  0  0  0  0  0
   -1.2140    0.9550   -0.2040 C   0  0  0  0  0  0  0  0  0  0  0  0
   -1.8510    1.8000   -1.2590 S   0  0  0  0  0  0  0  0  0  0  0  0
   -0.9360    2.4160   -2.0520 C   0  0  0  0  0  0  0  0  0  0  0  0
   -1.4750    3.2930   -3.1810 C   0  0  0  0  0  0  0  0  0  0  0  0
   -0.3510    3.8740   -3.9290 N   0  0  0  0  0  0  0  0  0  0  0  0
   -1.2740    0.9840    1.5650 S   0  0  0  0  0  0  0  0  0  0  0  0
    3.0180   -3.1740    6.6760 H   0  0  0  0  0  0  0  0  0  0  0  0
    4.5110   -3.7260    5.8860 H   0  0  0  0  0  0  0  0  0  0  0  0
    2.9340   -4.3040    5.3080 H   0  0  0  0  0  0  0  0  0  0  0  0
    3.6940   -0.8050    6.2950 H   0  0  0  0  0  0  0  0  0  0  0  0
    5.1870   -1.3580    5.5060 H   0  0  0  0  0  0  0  0  0  0  0  0
    4.0910   -0.2480    4.6550 H   0  0  0  0  0  0  0  0  0  0  0  0
    3.4910   -3.5220    3.0080 H   0  0  0  0  0  0  0  0  0  0  0  0
    5.0680   -2.9440    3.5870 H   0  0  0  0  0  0  0  0  0  0  0  0
    3.9730   -1.8330    2.7370 H   0  0  0  0  0  0  0  0  0  0  0  0
    2.2750   -1.1870    2.5310 H   0  0  0  0  0  0  0  0  0  0  0  0
   -1.7650   -0.9340    3.9660 H   0  0  0  0  0  0  0  0  0  0  0  0
    1.6630   -1.9590    7.3740 H   0  0  0  0  0  0  0  0  0  0  0  0
    0.1230   -2.6090    7.8780 H   0  0  0  0  0  0  0  0  0  0  0  0
   -1.3950   -2.0220    8.5900 H   0  0  0  0  0  0  0  0  0  0  0  0
   -0.2310   -0.8690    7.9030 H   0  0  0  0  0  0  0  0  0  0  0  0
   -1.1680   -4.1210    6.3750 H   0  0  0  0  0  0  0  0  0  0  0  0
   -2.6860   -3.5340    7.0880 H   0  0  0  0  0  0  0  0  0  0  0  0
   -2.4420   -3.4590    5.3290 H   0  0  0  0  0  0  0  0  0  0  0  0
   -2.0190    0.0610    6.4360 H   0  0  0  0  0  0  0  0  0  0  0  0
   -3.1820   -1.0920    7.1230 H   0  0  0  0  0  0  0  0  0  0  0  0
   -2.9380   -1.0170    5.3650 H   0  0  0  0  0  0  0  0  0  0  0  0
   -0.4020    1.6090   -2.5490 H   0  0  0  0  0  0  0  0  0  0  0  0
   -0.3030    3.0510   -1.4350 H   0  0  0  0  0  0  0  0  0  0  0  0
   -2.0830    2.6890   -3.8510 H   0  0  0  0  0  0  0  0  0  0  0  0
   -2.0830    4.0920   -2.7610 H   0  0  0  0  0  0  0  0  0  0  0  0
    0.2130    3.1330   -4.3190 H   0  0  0  0  0  0  0  0  0  0  0  0
   -0.7080    4.4540   -4.6760 H   0  0  0  0  0  0  0  0  0  0  0  0
  1 25  1  0  0  0  0
  1 26  1  0  0  0  0
  1 27  1  0  0  0  0
  1  2  1  0  0  0  0
  2  3  1  0  0  0  0
  3 28  1  0  0  0  0
  3 29  1  0  0  0  0
  3 30  1  0  0  0  0
  2  4  1  0  0  0  0
  4 31  1  0  0  0  0
  4 32  1  0  0  0  0
  4 33  1  0  0  0  0
  2  5  1  0  0  0  0
  5  6  2  0  0  0  0
  6 34  1  0  0  0  0
  6  7  1  0  0  0  0
  7  8  2  0  0  0  0
  8 35  1  0  0  0  0
  8  9  1  0  0  0  0
  9 10  2  0  0  0  0
 10  5  1  0  0  0  0
 10 11  1  0  0  0  0
 11 36  1  0  0  0  0
  9 12  1  0  0  0  0
 12 13  1  0  0  0  0
 13 37  1  0  0  0  0
 13 38  1  0  0  0  0
 13 39  1  0  0  0  0
 12 14  1  0  0  0  0
 14 40  1  0  0  0  0
 14 41  1  0  0  0  0
 14 42  1  0  0  0  0
 12 15  1  0  0  0  0
 15 43  1  0  0  0  0
 15 44  1  0  0  0  0
 15 45  1  0  0  0  0
  7 16  1  0  0  0  0
 16 17  2  0  0  0  0
 17 18  1  0  0  0  0
 18 19  2  0  0  0  0
 19 20  1  0  0  0  0
 20 21  1  0  0  0  0
 21 46  1  0  0  0  0
 21 47  1  0  0  0  0
 21 22  1  0  0  0  0
 22 48  1  0  0  0  0
 22 49  1  0  0  0  0
 22 23  1  0  0  0  0
 23 50  1  0  0  0  0
 23 51  1  0  0  0  0
 19 24  1  0  0  0  0
 24 16  1  0  0  0  0
M  END
>  <LOGBIO>
4.3900

>  <PRED_LOGBIO>
5.3600

>  <XV_RES>
-1.3290

>  <WHL_TMPL>
1

>  <ANCH>
15-20;40-39

$$$$
ROW29
  -MTS-   01071500553D 0   0.00000     0.00000     0

 55 58  0  0  0  0  0  0  0  0999 V2000
   -1.6760    1.9680   -0.3640 C   0  0  0  0  0  0  0  0  0  0  0  0
   -0.8100    0.9990   -0.9390 O   0  0  0  0  0  0  0  0  0  0  0  0
   -0.0450    0.2620   -0.0760 C   0  0  0  0  0  0  0  0  0  0  0  0
    0.9190   -0.6880   -0.4390 C   0  0  0  0  0  0  0  0  0  0  0  0
    1.6480   -1.3870    0.5370 C   0  0  0  0  0  0  0  0  0  0  0  0
    1.3840   -1.1510    1.8820 C   0  0  0  0  0  0  0  0  0  0  0  0
    0.4720   -0.1870    2.2510 C   0  0  0  0  0  0  0  0  0  0  0  0
   -0.2650    0.5260    1.2760 C   0  0  0  0  0  0  0  0  0  0  0  0
    0.5420   -0.1400    3.6550 C   0  0  0  0  0  0  0  0  0  0  0  0
   -0.3270    0.7890    4.4480 C   0  0  0  0  0  0  0  0  0  0  0  0
   -1.7090    0.1830    4.6880 C   0  0  0  0  0  0  0  0  0  0  0  0
   -2.5350    0.3150    3.7390 O   0  0  0  0  0  0  0  0  0  0  0  0
   -3.8290    0.2620    4.1190 C   0  0  0  0  0  0  0  0  0  0  0  0
   -4.1130    0.0990    5.2950 O   0  0  0  0  0  0  0  0  0  0  0  0
   -4.9030    0.4020    3.1110 C   0  0  0  0  0  0  0  0  0  0  0  0
   -5.4110   -0.7320    2.4670 C   0  0  0  0  0  0  0  0  0  0  0  0
   -6.4270   -0.5990    1.5130 C   0  0  0  0  0  0  0  0  0  0  0  0
   -6.9350    0.6680    1.2030 C   0  0  0  0  0  0  0  0  0  0  0  0
   -8.1980    0.8330    0.0170 Cl  0  0  0  0  0  0  0  0  0  0  0  0
   -6.4270    1.8020    1.8470 C   0  0  0  0  0  0  0  0  0  0  0  0
   -5.4110    1.6700    2.8010 C   0  0  0  0  0  0  0  0  0  0  0  0
    1.4960   -1.0400    4.1770 C   0  0  0  0  0  0  0  0  0  0  0  0
    1.9280   -1.3120    5.5700 C   0  0  0  0  0  0  0  0  0  0  0  0
    1.9710   -1.7080    3.0250 N   0  0  0  0  0  0  0  0  0  0  0  0
    2.8820   -2.7950    3.0510 C   0  0  0  0  0  0  0  0  0  0  0  0
    2.2840   -4.1810    3.0840 C   0  0  0  0  0  0  0  0  0  0  0  0
    2.0070   -4.8530    1.8870 C   0  0  0  0  0  0  0  0  0  0  0  0
    1.4530   -6.1380    1.9180 C   0  0  0  0  0  0  0  0  0  0  0  0
    1.1760   -6.7520    3.1450 C   0  0  0  0  0  0  0  0  0  0  0  0
    0.4240   -8.4960    3.1870 Br  0  0  0  0  0  0  0  0  0  0  0  0
    1.4530   -6.0800    4.3420 C   0  0  0  0  0  0  0  0  0  0  0  0
    2.0070   -4.7950    4.3110 C   0  0  0  0  0  0  0  0  0  0  0  0
   -2.7130    1.6850   -0.5320 H   0  0  0  0  0  0  0  0  0  0  0  0
   -1.5130    1.9340    0.7110 H   0  0  0  0  0  0  0  0  0  0  0  0
   -1.4220    2.9310   -0.8010 H   0  0  0  0  0  0  0  0  0  0  0  0
    1.1040   -0.8860   -1.4850 H   0  0  0  0  0  0  0  0  0  0  0  0
    2.4050   -2.1000    0.2460 H   0  0  0  0  0  0  0  0  0  0  0  0
   -0.9910    1.2670    1.5760 H   0  0  0  0  0  0  0  0  0  0  0  0
   -0.4810    1.6700    3.8280 H   0  0  0  0  0  0  0  0  0  0  0  0
    0.1410    0.9610    5.4150 H   0  0  0  0  0  0  0  0  0  0  0  0
   -2.1310    0.7430    5.5200 H   0  0  0  0  0  0  0  0  0  0  0  0
   -1.5530   -0.8710    4.9060 H   0  0  0  0  0  0  0  0  0  0  0  0
   -5.0190   -1.7100    2.7060 H   0  0  0  0  0  0  0  0  0  0  0  0
   -6.8190   -1.4750    1.0160 H   0  0  0  0  0  0  0  0  0  0  0  0
   -6.8190    2.7800    1.6080 H   0  0  0  0  0  0  0  0  0  0  0  0
   -5.0190    2.5450    3.2980 H   0  0  0  0  0  0  0  0  0  0  0  0
    1.0580   -1.4370    6.2110 H   0  0  0  0  0  0  0  0  0  0  0  0
    2.4450   -0.4200    5.9160 H   0  0  0  0  0  0  0  0  0  0  0  0
    2.5660   -2.1920    5.5360 H   0  0  0  0  0  0  0  0  0  0  0  0
    3.4200   -2.6940    3.9910 H   0  0  0  0  0  0  0  0  0  0  0  0
    3.5120   -2.7360    2.1660 H   0  0  0  0  0  0  0  0  0  0  0  0
    2.2210   -4.3790    0.9400 H   0  0  0  0  0  0  0  0  0  0  0  0
    1.2400   -6.6560    0.9950 H   0  0  0  0  0  0  0  0  0  0  0  0
    1.2400   -6.5540    5.2890 H   0  0  0  0  0  0  0  0  0  0  0  0
    2.2210   -4.2770    5.2350 H   0  0  0  0  0  0  0  0  0  0  0  0
  1 33  1  0  0  0  0
  1 34  1  0  0  0  0
  1 35  1  0  0  0  0
  1  2  1  0  0  0  0
  2  3  1  0  0  0  0
  3  4  2  0  0  0  0
  4 36  1  0  0  0  0
  4  5  1  0  0  0  0
  5 37  1  0  0  0  0
  5  6  2  0  0  0  0
  6  7  1  0  0  0  0
  7  8  2  0  0  0  0
  8  3  1  0  0  0  0
  8 38  1  0  0  0  0
  7  9  1  0  0  0  0
  9 10  1  0  0  0  0
 10 39  1  0  0  0  0
 10 40  1  0  0  0  0
 10 11  1  0  0  0  0
 11 41  1  0  0  0  0
 11 42  1  0  0  0  0
 11 12  1  0  0  0  0
 12 13  1  0  0  0  0
 13 14  2  0  0  0  0
 13 15  1  0  0  0  0
 15 16  2  0  0  0  0
 16 43  1  0  0  0  0
 16 17  1  0  0  0  0
 17 44  1  0  0  0  0
 17 18  2  0  0  0  0
 18 19  1  0  0  0  0
 18 20  1  0  0  0  0
 20 45  1  0  0  0  0
 20 21  2  0  0  0  0
 21 15  1  0  0  0  0
 21 46  1  0  0  0  0
  9 22  2  0  0  0  0
 22 23  1  0  0  0  0
 23 47  1  0  0  0  0
 23 48  1  0  0  0  0
 23 49  1  0  0  0  0
 22 24  1  0  0  0  0
 24  6  1  0  0  0  0
 24 25  1  0  0  0  0
 25 50  1  0  0  0  0
 25 51  1  0  0  0  0
 25 26  1  0  0  0  0
 26 27  2  0  0  0  0
 27 52  1  0  0  0  0
 27 28  1  0  0  0  0
 28 53  1  0  0  0  0
 28 29  2  0  0  0  0
 29 30  1  0  0  0  0
 29 31  1  0  0  0  0
 31 54  1  0  0  0  0
 31 32  2  0  0  0  0
 32 26  1  0  0  0  0
 32 55  1  0  0  0  0
M  END
>  <LOGBIO>
7.3000

>  <PRED_LOGBIO>
5.7800

>  <XV_RES>
2.0820

>  <WHL_TMPL>
2

>  <ANCH>
36-37;36-37

$$$$
ROW30
  -MTS-   01071500553D 0   0.00000     0.00000     0

 24 25  0  0  0  0  0  0  0  0999 V2000
    3.1200   -6.6610   -2.3970 O   0  0  0  0  0  0  0  0  0  0  0  0
    3.4000   -5.3790   -2.2560 C   0  0  0  0  0  0  0  0  0  0  0  0
    3.7770   -4.7270   -3.2150 O   0  0  0  0  0  0  0  0  0  0  0  0
    3.2560   -4.7310   -0.9320 C   0  0  0  0  0  0  0  0  0  0  0  0
    2.0620   -4.3190   -0.4850 C   0  0  0  0  0  0  0  0  0  0  0  0
    1.9920   -3.6800    0.8480 C   0  0  0  0  0  0  0  0  0  0  0  0
    0.7880   -3.5770    1.5550 C   0  0  0  0  0  0  0  0  0  0  0  0
    0.7780   -3.0320    2.8450 C   0  0  0  0  0  0  0  0  0  0  0  0
   -0.7190   -2.9040    3.7230 Cl  0  0  0  0  0  0  0  0  0  0  0  0
    1.9720   -2.5910    3.4280 C   0  0  0  0  0  0  0  0  0  0  0  0
    1.9590   -1.9140    5.0310 Cl  0  0  0  0  0  0  0  0  0  0  0  0
    3.1760   -2.6940    2.7210 C   0  0  0  0  0  0  0  0  0  0  0  0
    3.1860   -3.2390    1.4310 C   0  0  0  0  0  0  0  0  0  0  0  0
    4.3400   -3.2830    0.6950 O   0  0  0  0  0  0  0  0  0  0  0  0
    4.4490   -4.5090   -0.0330 C   0  0  0  0  0  0  0  0  0  0  0  0
    5.6580   -4.3550   -0.9550 C   0  0  0  0  0  0  0  0  0  0  0  0
    5.2570   -3.9040   -2.1400 F   0  0  0  0  0  0  0  0  0  0  0  0
    6.2520   -5.5350   -1.1070 F   0  0  0  0  0  0  0  0  0  0  0  0
    6.5160   -3.4920   -0.4200 F   0  0  0  0  0  0  0  0  0  0  0  0
    3.2730   -6.9000   -3.3240 H   0  0  0  0  0  0  0  0  0  0  0  0
    1.1720   -4.4510   -1.0820 H   0  0  0  0  0  0  0  0  0  0  0  0
   -0.1330   -3.9180    1.1050 H   0  0  0  0  0  0  0  0  0  0  0  0
    4.0970   -2.3540    3.1710 H   0  0  0  0  0  0  0  0  0  0  0  0
    4.5880   -5.3600    0.6300 H   0  0  0  0  0  0  0  0  0  0  0  0
  1 20  1  0  0  0  0
  1  2  1  0  0  0  0
  2  3  2  0  0  0  0
  2  4  1  0  0  0  0
  4  5  2  0  0  0  0
  5 21  1  0  0  0  0
  5  6  1  0  0  0  0
  6  7  1  0  0  0  0
  7 22  1  0  0  0  0
  7  8  2  0  0  0  0
  8  9  1  0  0  0  0
  8 10  1  0  0  0  0
 10 11  1  0  0  0  0
 10 12  2  0  0  0  0
 12 23  1  0  0  0  0
 12 13  1  0  0  0  0
 13  6  2  0  0  0  0
 13 14  1  0  0  0  0
 14 15  1  0  0  0  0
 15  4  1  0  0  0  0
 15 24  1  0  0  0  0
 15 16  1  0  0  0  0
 16 17  1  0  0  0  0
 16 18  1  0  0  0  0
 16 19  1  0  0  0  0
M  END
>  <LOGBIO>
7.2100

>  <PRED_LOGBIO>
5.8600

>  <XV_RES>
1.8910

>  <WHL_TMPL>
3

>  <ANCH>
15-17;9-8

$$$$
ROW31
  -MTS-   01071500553D 0   0.00000     0.00000     0

 48 51  0  0  0  0  0  0  0  0999 V2000
    3.8310   -5.6480   -0.9600 C   0  0  0  0  0  0  0  0  0  0  0  0
    3.0830   -5.7440    0.5480 S   0  0  0  0  0  0  0  0  0  0  0  0
    2.1770   -6.8700    0.5000 O   0  0  0  0  0  0  0  0  0  0  0  0
    4.1220   -5.6380    1.5480 O   0  0  0  0  0  0  0  0  0  0  0  0
    2.1320   -4.2550    0.5650 C   0  0  0  0  0  0  0  0  0  0  0  0
    2.6670   -3.0920    0.0130 C   0  0  0  0  0  0  0  0  0  0  0  0
    1.9240   -1.9100    0.0520 C   0  0  0  0  0  0  0  0  0  0  0  0
    0.6560   -1.8760    0.6630 C   0  0  0  0  0  0  0  0  0  0  0  0
    0.1310   -3.0580    1.2020 C   0  0  0  0  0  0  0  0  0  0  0  0
    0.8720   -4.2450    1.1630 C   0  0  0  0  0  0  0  0  0  0  0  0
   -0.0910   -0.5980    0.6820 C   0  0  0  0  0  0  0  0  0  0  0  0
   -0.4410    0.0160    1.8900 C   0  0  0  0  0  0  0  0  0  0  0  0
   -1.1170    1.1730    1.8790 N   0  0  0  0  0  0  0  0  0  0  0  0
   -1.4640    1.7510    0.7210 C   0  0  0  0  0  0  0  0  0  0  0  0
   -2.2260    3.0540    0.7400 C   0  0  0  0  0  0  0  0  0  0  0  0
   -3.7090    2.7700    0.7560 C   0  0  0  0  0  0  0  0  0  0  0  0
   -4.4060    2.6480   -0.4520 C   0  0  0  0  0  0  0  0  0  0  0  0
   -5.7810    2.3850   -0.4220 C   0  0  0  0  0  0  0  0  0  0  0  0
   -6.4180    2.2510    0.8170 C   0  0  0  0  0  0  0  0  0  0  0  0
   -5.6620    2.3840    1.9880 C   0  0  0  0  0  0  0  0  0  0  0  0
   -4.3470    2.6370    1.9270 N   0  0  0  0  0  0  0  0  0  0  0  0
   -1.1460    1.1900   -0.4540 N   0  0  0  0  0  0  0  0  0  0  0  0
   -0.4700    0.0340   -0.5080 C   0  0  0  0  0  0  0  0  0  0  0  0
   -0.1280   -0.5690   -1.8160 C   0  0  0  0  0  0  0  0  0  0  0  0
    1.2120   -0.7860   -2.1580 C   0  0  0  0  0  0  0  0  0  0  0  0
    1.5360   -1.3560   -3.3940 C   0  0  0  0  0  0  0  0  0  0  0  0
    0.5190   -1.7100   -4.2900 C   0  0  0  0  0  0  0  0  0  0  0  0
    0.8310   -2.2600   -5.4820 F   0  0  0  0  0  0  0  0  0  0  0  0
   -0.8210   -1.4940   -3.9480 C   0  0  0  0  0  0  0  0  0  0  0  0
   -1.1450   -0.9230   -2.7110 C   0  0  0  0  0  0  0  0  0  0  0  0
    3.0790   -5.5980   -1.7450 H   0  0  0  0  0  0  0  0  0  0  0  0
    4.3690   -4.7020   -0.9820 H   0  0  0  0  0  0  0  0  0  0  0  0
    4.4730   -6.5240   -1.0170 H   0  0  0  0  0  0  0  0  0  0  0  0
    3.6470   -3.1050   -0.4410 H   0  0  0  0  0  0  0  0  0  0  0  0
    2.3270   -1.0120   -0.3920 H   0  0  0  0  0  0  0  0  0  0  0  0
   -0.8510   -3.0530    1.6500 H   0  0  0  0  0  0  0  0  0  0  0  0
    0.4700   -5.1500    1.5940 H   0  0  0  0  0  0  0  0  0  0  0  0
   -0.1660   -0.4410    2.8290 H   0  0  0  0  0  0  0  0  0  0  0  0
   -1.9780    3.6330   -0.1480 H   0  0  0  0  0  0  0  0  0  0  0  0
   -1.9560    3.6200    1.6290 H   0  0  0  0  0  0  0  0  0  0  0  0
   -3.8900    2.7560   -1.3950 H   0  0  0  0  0  0  0  0  0  0  0  0
   -6.3400    2.2860   -1.3410 H   0  0  0  0  0  0  0  0  0  0  0  0
   -7.4770    2.0470    0.8690 H   0  0  0  0  0  0  0  0  0  0  0  0
   -6.1430    2.2830    2.9490 H   0  0  0  0  0  0  0  0  0  0  0  0
    1.9960   -0.5130   -1.4670 H   0  0  0  0  0  0  0  0  0  0  0  0
    2.5700   -1.5230   -3.6580 H   0  0  0  0  0  0  0  0  0  0  0  0
   -1.6050   -1.7670   -4.6380 H   0  0  0  0  0  0  0  0  0  0  0  0
   -2.1790   -0.7560   -2.4470 H   0  0  0  0  0  0  0  0  0  0  0  0
  1 31  1  0  0  0  0
  1 32  1  0  0  0  0
  1 33  1  0  0  0  0
  1  2  1  0  0  0  0
  2  3  2  0  0  0  0
  2  4  2  0  0  0  0
  2  5  1  0  0  0  0
  5  6  2  0  0  0  0
  6 34  1  0  0  0  0
  6  7  1  0  0  0  0
  7 35  1  0  0  0  0
  7  8  2  0  0  0  0
  8  9  1  0  0  0  0
  9 36  1  0  0  0  0
  9 10  2  0  0  0  0
 10  5  1  0  0  0  0
 10 37  1  0  0  0  0
  8 11  1  0  0  0  0
 11 12  2  0  0  0  0
 12 38  1  0  0  0  0
 12 13  1  0  0  0  0
 13 14  2  0  0  0  0
 14 15  1  0  0  0  0
 15 39  1  0  0  0  0
 15 40  1  0  0  0  0
 15 16  1  0  0  0  0
 16 17  2  0  0  0  0
 17 41  1  0  0  0  0
 17 18  1  0  0  0  0
 18 42  1  0  0  0  0
 18 19  2  0  0  0  0
 19 43  1  0  0  0  0
 19 20  1  0  0  0  0
 20 44  1  0  0  0  0
 20 21  2  0  0  0  0
 21 16  1  0  0  0  0
 14 22  1  0  0  0  0
 22 23  2  0  0  0  0
 23 11  1  0  0  0  0
 23 24  1  0  0  0  0
 24 25  2  0  0  0  0
 25 45  1  0  0  0  0
 25 26  1  0  0  0  0
 26 46  1  0  0  0  0
 26 27  2  0  0  0  0
 27 28  1  0  0  0  0
 27 29  1  0  0  0  0
 29 47  1  0  0  0  0
 29 30  2  0  0  0  0
 30 24  1  0  0  0  0
 30 48  1  0  0  0  0
M  END
>  <LOGBIO>
5.2000

>  <PRED_LOGBIO>
6.2200

>  <XV_RES>
-1.2490

>  <WHL_TMPL>
1

>  <ANCH>
27-34;8-9

$$$$
ROW32
  -MTS-   01071500553D 0   0.00000     0.00000     0

 41 44  0  0  0  0  0  0  0  0999 V2000
    3.8310   -5.6480   -0.9600 N   0  0  0  0  0  0  0  0  0  0  0  0
    3.0830   -5.7440    0.5480 S   0  0  0  0  0  0  0  0  0  0  0  0
    2.1770   -6.8700    0.5000 O   0  0  0  0  0  0  0  0  0  0  0  0
    4.1220   -5.6380    1.5480 O   0  0  0  0  0  0  0  0  0  0  0  0
    2.1320   -4.2550    0.5650 C   0  0  0  0  0  0  0  0  0  0  0  0
    0.8720   -4.2450    1.1630 C   0  0  0  0  0  0  0  0  0  0  0  0
    0.1310   -3.0580    1.2020 C   0  0  0  0  0  0  0  0  0  0  0  0
    0.6560   -1.8760    0.6630 C   0  0  0  0  0  0  0  0  0  0  0  0
    1.9240   -1.9100    0.0520 C   0  0  0  0  0  0  0  0  0  0  0  0
    2.6670   -3.0920    0.0130 C   0  0  0  0  0  0  0  0  0  0  0  0
   -0.0660   -0.6410    0.6810 N   0  0  0  0  0  0  0  0  0  0  0  0
   -0.4180   -0.0770   -0.5100 N   0  0  0  0  0  0  0  0  0  0  0  0
   -1.2140    0.9550   -0.2040 C   0  0  0  0  0  0  0  0  0  0  0  0
   -1.3130    1.1170    1.1920 C   0  0  0  0  0  0  0  0  0  0  0  0
   -0.5200    0.1310    1.7520 C   0  0  0  0  0  0  0  0  0  0  0  0
   -0.1640   -0.0070    3.1620 C   0  0  0  0  0  0  0  0  0  0  0  0
    1.1710   -0.2160    3.5340 C   0  0  0  0  0  0  0  0  0  0  0  0
    1.5140   -0.3630    4.8810 C   0  0  0  0  0  0  0  0  0  0  0  0
    0.5200   -0.3120    5.8580 C   0  0  0  0  0  0  0  0  0  0  0  0
    0.9480   -0.4870    7.5360 Cl  0  0  0  0  0  0  0  0  0  0  0  0
   -0.8140   -0.1220    5.5000 C   0  0  0  0  0  0  0  0  0  0  0  0
   -1.1550    0.0250    4.1520 C   0  0  0  0  0  0  0  0  0  0  0  0
   -1.8450    1.7920   -1.2490 C   0  0  0  0  0  0  0  0  0  0  0  0
   -3.0380    2.3990   -1.1920 C   0  0  0  0  0  0  0  0  0  0  0  0
   -3.4260    3.1800   -2.3880 C   0  0  0  0  0  0  0  0  0  0  0  0
   -2.5410    3.1920   -3.3940 C   0  0  0  0  0  0  0  0  0  0  0  0
   -2.6930    3.9980   -4.9060 Cl  0  0  0  0  0  0  0  0  0  0  0  0
   -1.1830    2.2020   -2.8380 S   0  0  0  0  0  0  0  0  0  0  0  0
    4.6360   -6.2240   -1.1620 H   0  0  0  0  0  0  0  0  0  0  0  0
    3.4740   -5.0150   -1.6610 H   0  0  0  0  0  0  0  0  0  0  0  0
    0.4700   -5.1500    1.5940 H   0  0  0  0  0  0  0  0  0  0  0  0
   -0.8520   -3.0530    1.6500 H   0  0  0  0  0  0  0  0  0  0  0  0
    2.3270   -1.0120   -0.3920 H   0  0  0  0  0  0  0  0  0  0  0  0
    3.6470   -3.1050   -0.4410 H   0  0  0  0  0  0  0  0  0  0  0  0
   -1.8920    1.8610    1.7190 H   0  0  0  0  0  0  0  0  0  0  0  0
    1.9390   -0.2640    2.7760 H   0  0  0  0  0  0  0  0  0  0  0  0
    2.5450   -0.5160    5.1640 H   0  0  0  0  0  0  0  0  0  0  0  0
   -1.5800   -0.0890    6.2600 H   0  0  0  0  0  0  0  0  0  0  0  0
   -2.1890    0.1640    3.8720 H   0  0  0  0  0  0  0  0  0  0  0  0
   -3.6780    2.3240   -0.3250 H   0  0  0  0  0  0  0  0  0  0  0  0
   -4.3660    3.7080   -2.4460 H   0  0  0  0  0  0  0  0  0  0  0  0
  1 29  1  0  0  0  0
  1 30  1  0  0  0  0
  1  2  1  0  0  0  0
  2  3  2  0  0  0  0
  2  4  2  0  0  0  0
  2  5  1  0  0  0  0
  5  6  2  0  0  0  0
  6 31  1  0  0  0  0
  6  7  1  0  0  0  0
  7 32  1  0  0  0  0
  7  8  2  0  0  0  0
  8  9  1  0  0  0  0
  9 33  1  0  0  0  0
  9 10  2  0  0  0  0
 10  5  1  0  0  0  0
 10 34  1  0  0  0  0
  8 11  1  0  0  0  0
 11 12  1  0  0  0  0
 12 13  2  0  0  0  0
 13 14  1  0  0  0  0
 14 35  1  0  0  0  0
 14 15  2  0  0  0  0
 15 11  1  0  0  0  0
 15 16  1  0  0  0  0
 16 17  2  0  0  0  0
 17 36  1  0  0  0  0
 17 18  1  0  0  0  0
 18 37  1  0  0  0  0
 18 19  2  0  0  0  0
 19 20  1  0  0  0  0
 19 21  1  0  0  0  0
 21 38  1  0  0  0  0
 21 22  2  0  0  0  0
 22 16  1  0  0  0  0
 22 39  1  0  0  0  0
 13 23  1  0  0  0  0
 23 24  2  0  0  0  0
 24 40  1  0  0  0  0
 24 25  1  0  0  0  0
 25 41  1  0  0  0  0
 25 26  2  0  0  0  0
 26 27  1  0  0  0  0
 26 28  1  0  0  0  0
 28 23  1  0  0  0  0
M  END
>  <LOGBIO>
7.2800

>  <PRED_LOGBIO>
7.3400

>  <XV_RES>
-0.0730

>  <WHL_TMPL>
1

>  <ANCH>
7-8;23-24

$$$$
ROW33
  -MTS-   01071500553D 0   0.00000     0.00000     0

 43 45  0  0  0  0  0  0  0  0999 V2000
    0.8910   -0.4640    7.3140 C   0  0  0  0  0  0  0  0  0  0  0  0
    0.5200   -0.3120    5.8580 C   0  0  0  0  0  0  0  0  0  0  0  0
    1.5140   -0.3630    4.8810 C   0  0  0  0  0  0  0  0  0  0  0  0
    1.1710   -0.2160    3.5340 C   0  0  0  0  0  0  0  0  0  0  0  0
   -0.1640   -0.0070    3.1620 C   0  0  0  0  0  0  0  0  0  0  0  0
   -1.1550    0.0250    4.1520 C   0  0  0  0  0  0  0  0  0  0  0  0
   -0.8140   -0.1220    5.5000 C   0  0  0  0  0  0  0  0  0  0  0  0
   -1.8860   -0.0750    6.5630 C   0  0  0  0  0  0  0  0  0  0  0  0
   -0.5250    0.1330    1.7330 C   0  0  0  0  0  0  0  0  0  0  0  0
   -1.3810    1.1620    1.3250 C   0  0  0  0  0  0  0  0  0  0  0  0
   -1.7220    1.2950   -0.0260 C   0  0  0  0  0  0  0  0  0  0  0  0
   -2.5480    2.2880   -0.4200 F   0  0  0  0  0  0  0  0  0  0  0  0
   -1.2070    0.3970   -0.9690 C   0  0  0  0  0  0  0  0  0  0  0  0
   -1.5360    0.5250   -2.2720 F   0  0  0  0  0  0  0  0  0  0  0  0
   -0.3510   -0.6320   -0.5610 C   0  0  0  0  0  0  0  0  0  0  0  0
   -0.0100   -0.7640    0.7900 C   0  0  0  0  0  0  0  0  0  0  0  0
    0.8960   -1.8530    1.2220 C   0  0  0  0  0  0  0  0  0  0  0  0
    2.1080   -1.5470    1.8520 C   0  0  0  0  0  0  0  0  0  0  0  0
    2.9640   -2.5760    2.2610 C   0  0  0  0  0  0  0  0  0  0  0  0
    2.6080   -3.9120    2.0380 C   0  0  0  0  0  0  0  0  0  0  0  0
    1.3960   -4.2180    1.4080 C   0  0  0  0  0  0  0  0  0  0  0  0
    0.5400   -3.1890    0.9990 C   0  0  0  0  0  0  0  0  0  0  0  0
    3.7340   -5.2650    2.5750 S   0  0  0  0  0  0  0  0  0  0  0  0
    3.5780   -6.3890    1.7040 O   0  0  0  0  0  0  0  0  0  0  0  0
    5.0870   -4.8070    2.5250 O   0  0  0  0  0  0  0  0  0  0  0  0
    3.3380   -5.7380    4.2130 N   0  0  0  0  0  0  0  0  0  0  0  0
    1.8210    0.0660    7.5080 H   0  0  0  0  0  0  0  0  0  0  0  0
    1.0190   -1.5180    7.5470 H   0  0  0  0  0  0  0  0  0  0  0  0
    0.1010   -0.0480    7.9350 H   0  0  0  0  0  0  0  0  0  0  0  0
    2.5450   -0.5160    5.1640 H   0  0  0  0  0  0  0  0  0  0  0  0
    1.9390   -0.2640    2.7760 H   0  0  0  0  0  0  0  0  0  0  0  0
   -2.1890    0.1640    3.8720 H   0  0  0  0  0  0  0  0  0  0  0  0
   -1.4640    0.3200    7.4850 H   0  0  0  0  0  0  0  0  0  0  0  0
   -2.2660   -1.0790    6.7390 H   0  0  0  0  0  0  0  0  0  0  0  0
   -2.6980    0.5680    6.2310 H   0  0  0  0  0  0  0  0  0  0  0  0
   -1.7780    1.8550    2.0530 H   0  0  0  0  0  0  0  0  0  0  0  0
    0.0470   -1.3240   -1.2890 H   0  0  0  0  0  0  0  0  0  0  0  0
    2.3820   -0.5170    2.0240 H   0  0  0  0  0  0  0  0  0  0  0  0
    3.8990   -2.3400    2.7470 H   0  0  0  0  0  0  0  0  0  0  0  0
    1.1220   -5.2490    1.2360 H   0  0  0  0  0  0  0  0  0  0  0  0
   -0.3950   -3.4250    0.5130 H   0  0  0  0  0  0  0  0  0  0  0  0
    2.5860   -5.2760    4.7040 H   0  0  0  0  0  0  0  0  0  0  0  0
    3.8610   -6.4740    4.6660 H   0  0  0  0  0  0  0  0  0  0  0  0
  1 27  1  0  0  0  0
  1 28  1  0  0  0  0
  1 29  1  0  0  0  0
  1  2  1  0  0  0  0
  2  3  2  0  0  0  0
  3 30  1  0  0  0  0
  3  4  1  0  0  0  0
  4 31  1  0  0  0  0
  4  5  2  0  0  0  0
  5  6  1  0  0  0  0
  6 32  1  0  0  0  0
  6  7  2  0  0  0  0
  7  2  1  0  0  0  0
  7  8  1  0  0  0  0
  8 33  1  0  0  0  0
  8 34  1  0  0  0  0
  8 35  1  0  0  0  0
  5  9  1  0  0  0  0
  9 10  2  0  0  0  0
 10 36  1  0  0  0  0
 10 11  1  0  0  0  0
 11 12  1  0  0  0  0
 11 13  2  0  0  0  0
 13 14  1  0  0  0  0
 13 15  1  0  0  0  0
 15 37  1  0  0  0  0
 15 16  2  0  0  0  0
 16  9  1  0  0  0  0
 16 17  1  0  0  0  0
 17 18  2  0  0  0  0
 18 38  1  0  0  0  0
 18 19  1  0  0  0  0
 19 39  1  0  0  0  0
 19 20  2  0  0  0  0
 20 21  1  0  0  0  0
 21 40  1  0  0  0  0
 21 22  2  0  0  0  0
 22 17  1  0  0  0  0
 22 41  1  0  0  0  0
 20 23  1  0  0  0  0
 23 24  2  0  0  0  0
 23 25  2  0  0  0  0
 23 26  1  0  0  0  0
 26 42  1  0  0  0  0
 26 43  1  0  0  0  0
M  END
>  <LOGBIO>
8.3000

>  <PRED_LOGBIO>
8.6800

>  <XV_RES>
-0.3950

>  <WHL_TMPL>
1

>  <ANCH>
7-8;10-8

$$$$
ROW34
  -MTS-   01071500553D 0   0.00000     0.00000     0

 38 40  0  0  0  0  0  0  0  0999 V2000
    3.8310   -5.6480   -0.9600 C   0  0  0  0  0  0  0  0  0  0  0  0
    3.0830   -5.7440    0.5480 S   0  0  0  0  0  0  0  0  0  0  0  0
    2.1770   -6.8700    0.5000 O   0  0  0  0  0  0  0  0  0  0  0  0
    4.1220   -5.6380    1.5480 O   0  0  0  0  0  0  0  0  0  0  0  0
    2.1320   -4.2550    0.5650 C   0  0  0  0  0  0  0  0  0  0  0  0
    2.6670   -3.0920    0.0130 C   0  0  0  0  0  0  0  0  0  0  0  0
    1.9240   -1.9100    0.0520 C   0  0  0  0  0  0  0  0  0  0  0  0
    0.6560   -1.8760    0.6630 C   0  0  0  0  0  0  0  0  0  0  0  0
    0.1310   -3.0580    1.2020 C   0  0  0  0  0  0  0  0  0  0  0  0
    0.8720   -4.2450    1.1630 C   0  0  0  0  0  0  0  0  0  0  0  0
   -0.0910   -0.5980    0.6820 C   0  0  0  0  0  0  0  0  0  0  0  0
   -0.4890    0.0680   -0.4110 C   0  0  0  0  0  0  0  0  0  0  0  0
   -1.2130    1.3100   -0.0580 C   0  0  0  0  0  0  0  0  0  0  0  0
   -1.6940    2.1220   -0.8460 O   0  0  0  0  0  0  0  0  0  0  0  0
   -1.2500    1.3940    1.4490 C   0  0  0  0  0  0  0  0  0  0  0  0
   -0.5090    0.1340    1.9340 C   0  0  0  0  0  0  0  0  0  0  0  0
   -0.2370   -0.3820   -1.7980 C   0  0  0  0  0  0  0  0  0  0  0  0
   -1.3120   -0.6360   -2.6580 C   0  0  0  0  0  0  0  0  0  0  0  0
   -1.0740   -1.0620   -3.9700 C   0  0  0  0  0  0  0  0  0  0  0  0
    0.2400   -1.2340   -4.4220 C   0  0  0  0  0  0  0  0  0  0  0  0
    1.3150   -0.9810   -3.5620 C   0  0  0  0  0  0  0  0  0  0  0  0
    2.5820   -1.1480   -3.9980 F   0  0  0  0  0  0  0  0  0  0  0  0
    1.0770   -0.5550   -2.2500 C   0  0  0  0  0  0  0  0  0  0  0  0
    3.0790   -5.5980   -1.7450 H   0  0  0  0  0  0  0  0  0  0  0  0
    4.3690   -4.7020   -0.9820 H   0  0  0  0  0  0  0  0  0  0  0  0
    4.4730   -6.5240   -1.0170 H   0  0  0  0  0  0  0  0  0  0  0  0
    3.6470   -3.1050   -0.4410 H   0  0  0  0  0  0  0  0  0  0  0  0
    2.3270   -1.0120   -0.3920 H   0  0  0  0  0  0  0  0  0  0  0  0
   -0.8510   -3.0530    1.6500 H   0  0  0  0  0  0  0  0  0  0  0  0
    0.4700   -5.1500    1.5940 H   0  0  0  0  0  0  0  0  0  0  0  0
   -0.7570    2.2980    1.8020 H   0  0  0  0  0  0  0  0  0  0  0  0
   -2.2750    1.4100    1.8140 H   0  0  0  0  0  0  0  0  0  0  0  0
    0.3780    0.4310    2.4900 H   0  0  0  0  0  0  0  0  0  0  0  0
   -1.1960   -0.4900    2.5020 H   0  0  0  0  0  0  0  0  0  0  0  0
   -2.3260   -0.5030   -2.3090 H   0  0  0  0  0  0  0  0  0  0  0  0
   -1.9030   -1.2570   -4.6330 H   0  0  0  0  0  0  0  0  0  0  0  0
    0.4240   -1.5630   -5.4340 H   0  0  0  0  0  0  0  0  0  0  0  0
    1.9060   -0.3600   -1.5860 H   0  0  0  0  0  0  0  0  0  0  0  0
  1 24  1  0  0  0  0
  1 25  1  0  0  0  0
  1 26  1  0  0  0  0
  1  2  1  0  0  0  0
  2  3  2  0  0  0  0
  2  4  2  0  0  0  0
  2  5  1  0  0  0  0
  5  6  2  0  0  0  0
  6 27  1  0  0  0  0
  6  7  1  0  0  0  0
  7 28  1  0  0  0  0
  7  8  2  0  0  0  0
  8  9  1  0  0  0  0
  9 29  1  0  0  0  0
  9 10  2  0  0  0  0
 10  5  1  0  0  0  0
 10 30  1  0  0  0  0
  8 11  1  0  0  0  0
 11 12  2  0  0  0  0
 12 13  1  0  0  0  0
 13 14  2  0  0  0  0
 13 15  1  0  0  0  0
 15 31  1  0  0  0  0
 15 32  1  0  0  0  0
 15 16  1  0  0  0  0
 16 11  1  0  0  0  0
 16 33  1  0  0  0  0
 16 34  1  0  0  0  0
 12 17  1  0  0  0  0
 17 18  2  0  0  0  0
 18 35  1  0  0  0  0
 18 19  1  0  0  0  0
 19 36  1  0  0  0  0
 19 20  2  0  0  0  0
 20 37  1  0  0  0  0
 20 21  1  0  0  0  0
 21 22  1  0  0  0  0
 21 23  2  0  0  0  0
 23 17  1  0  0  0  0
 23 38  1  0  0  0  0
M  END
>  <LOGBIO>
7.8500

>  <PRED_LOGBIO>
7.4200

>  <XV_RES>
0.4470

>  <WHL_TMPL>
1

>  <ANCH>
27-34;8-9

$$$$
ROW35
  -MTS-   01071500553D 0   0.00000     0.00000     0

 41 44  0  0  0  0  0  0  0  0999 V2000
    3.8310   -5.6480   -0.9600 N   0  0  0  0  0  0  0  0  0  0  0  0
    3.0830   -5.7440    0.5480 S   0  0  0  0  0  0  0  0  0  0  0  0
    2.1770   -6.8700    0.5000 O   0  0  0  0  0  0  0  0  0  0  0  0
    4.1220   -5.6380    1.5480 O   0  0  0  0  0  0  0  0  0  0  0  0
    2.1320   -4.2550    0.5650 C   0  0  0  0  0  0  0  0  0  0  0  0
    0.8720   -4.2450    1.1630 C   0  0  0  0  0  0  0  0  0  0  0  0
    0.1310   -3.0580    1.2020 C   0  0  0  0  0  0  0  0  0  0  0  0
    0.6560   -1.8760    0.6630 C   0  0  0  0  0  0  0  0  0  0  0  0
    1.9240   -1.9100    0.0520 C   0  0  0  0  0  0  0  0  0  0  0  0
    2.6670   -3.0920    0.0130 C   0  0  0  0  0  0  0  0  0  0  0  0
   -0.0910   -0.5980    0.6820 C   0  0  0  0  0  0  0  0  0  0  0  0
   -0.4720    0.0680    1.8160 N   0  0  0  0  0  0  0  0  0  0  0  0
   -1.1640    1.2470    1.4480 C   0  0  0  0  0  0  0  0  0  0  0  0
   -1.7580    2.2730    2.1920 C   0  0  0  0  0  0  0  0  0  0  0  0
   -2.3860    3.3390    1.5380 C   0  0  0  0  0  0  0  0  0  0  0  0
   -2.4210    3.3790    0.1390 C   0  0  0  0  0  0  0  0  0  0  0  0
   -3.0270    4.4070   -0.4920 F   0  0  0  0  0  0  0  0  0  0  0  0
   -1.8270    2.3530   -0.6050 C   0  0  0  0  0  0  0  0  0  0  0  0
   -1.1980    1.2870    0.0490 C   0  0  0  0  0  0  0  0  0  0  0  0
   -0.4910    0.0700   -0.4090 C   0  0  0  0  0  0  0  0  0  0  0  0
   -0.2650   -0.3340   -1.8140 C   0  0  0  0  0  0  0  0  0  0  0  0
   -1.3570   -0.5590   -2.6620 C   0  0  0  0  0  0  0  0  0  0  0  0
   -1.1440   -0.9420   -3.9910 C   0  0  0  0  0  0  0  0  0  0  0  0
    0.1610   -1.0990   -4.4740 C   0  0  0  0  0  0  0  0  0  0  0  0
    1.2520   -0.8740   -3.6270 C   0  0  0  0  0  0  0  0  0  0  0  0
    1.0390   -0.4920   -2.2970 C   0  0  0  0  0  0  0  0  0  0  0  0
    4.6360   -6.2240   -1.1620 H   0  0  0  0  0  0  0  0  0  0  0  0
    3.4740   -5.0150   -1.6610 H   0  0  0  0  0  0  0  0  0  0  0  0
    0.4700   -5.1500    1.5940 H   0  0  0  0  0  0  0  0  0  0  0  0
   -0.8520   -3.0530    1.6500 H   0  0  0  0  0  0  0  0  0  0  0  0
    2.3270   -1.0120   -0.3920 H   0  0  0  0  0  0  0  0  0  0  0  0
    3.6470   -3.1050   -0.4410 H   0  0  0  0  0  0  0  0  0  0  0  0
   -0.2880   -0.2320    2.7630 H   0  0  0  0  0  0  0  0  0  0  0  0
   -1.7310    2.2420    3.2720 H   0  0  0  0  0  0  0  0  0  0  0  0
   -2.8450    4.1300    2.1120 H   0  0  0  0  0  0  0  0  0  0  0  0
   -1.8540    2.3840   -1.6850 H   0  0  0  0  0  0  0  0  0  0  0  0
   -2.3630   -0.4380   -2.2890 H   0  0  0  0  0  0  0  0  0  0  0  0
   -1.9860   -1.1150   -4.6450 H   0  0  0  0  0  0  0  0  0  0  0  0
    0.3250   -1.3950   -5.5000 H   0  0  0  0  0  0  0  0  0  0  0  0
    2.2590   -0.9960   -3.9990 H   0  0  0  0  0  0  0  0  0  0  0  0
    1.8810   -0.3180   -1.6440 H   0  0  0  0  0  0  0  0  0  0  0  0
  1 27  1  0  0  0  0
  1 28  1  0  0  0  0
  1  2  1  0  0  0  0
  2  3  2  0  0  0  0
  2  4  2  0  0  0  0
  2  5  1  0  0  0  0
  5  6  2  0  0  0  0
  6 29  1  0  0  0  0
  6  7  1  0  0  0  0
  7 30  1  0  0  0  0
  7  8  2  0  0  0  0
  8  9  1  0  0  0  0
  9 31  1  0  0  0  0
  9 10  2  0  0  0  0
 10  5  1  0  0  0  0
 10 32  1  0  0  0  0
  8 11  1  0  0  0  0
 11 12  1  0  0  0  0
 12 33  1  0  0  0  0
 12 13  1  0  0  0  0
 13 14  2  0  0  0  0
 14 34  1  0  0  0  0
 14 15  1  0  0  0  0
 15 35  1  0  0  0  0
 15 16  2  0  0  0  0
 16 17  1  0  0  0  0
 16 18  1  0  0  0  0
 18 36  1  0  0  0  0
 18 19  2  0  0  0  0
 19 13  1  0  0  0  0
 19 20  1  0  0  0  0
 20 11  2  0  0  0  0
 20 21  1  0  0  0  0
 21 22  2  0  0  0  0
 22 37  1  0  0  0  0
 22 23  1  0  0  0  0
 23 38  1  0  0  0  0
 23 24  2  0  0  0  0
 24 39  1  0  0  0  0
 24 25  1  0  0  0  0
 25 40  1  0  0  0  0
 25 26  2  0  0  0  0
 26 21  1  0  0  0  0
 26 41  1  0  0  0  0
M  END
>  <LOGBIO>
8.7000

>  <PRED_LOGBIO>
8.2100

>  <XV_RES>
0.5990

>  <WHL_TMPL>
1

>  <ANCH>
28-31;4-1

$$$$
ROW36
  -MTS-   01071500553D 0   0.00000     0.00000     0

 56 58  0  0  0  0  0  0  0  0999 V2000
    0.2710   -7.0450    4.1200 C   0  0  0  0  0  0  0  0  0  0  0  0
    0.6420   -6.7980    2.3660 S   0  0  0  0  0  0  0  0  0  0  0  0
   -0.1620   -7.6810    1.5800 O   0  0  0  0  0  0  0  0  0  0  0  0
    2.0250   -7.0730    2.1280 O   0  0  0  0  0  0  0  0  0  0  0  0
    0.2740   -5.0560    1.9010 C   0  0  0  0  0  0  0  0  0  0  0  0
    1.2700   -4.0780    2.0090 C   0  0  0  0  0  0  0  0  0  0  0  0
    0.9900   -2.7530    1.6550 C   0  0  0  0  0  0  0  0  0  0  0  0
   -0.2850   -2.4060    1.1930 C   0  0  0  0  0  0  0  0  0  0  0  0
   -1.2810   -3.3840    1.0860 C   0  0  0  0  0  0  0  0  0  0  0  0
   -1.0010   -4.7100    1.4390 C   0  0  0  0  0  0  0  0  0  0  0  0
   -0.5680   -1.0660    0.8360 N   0  0  0  0  0  0  0  0  0  0  0  0
   -0.9950   -0.6020   -0.4700 N   0  0  0  0  0  0  0  0  0  0  0  0
   -1.1550    0.7060   -0.4020 C   0  0  0  0  0  0  0  0  0  0  0  0
   -0.8280    1.1260    0.9790 C   0  0  0  0  0  0  0  0  0  0  0  0
   -0.4880    0.0240    1.6610 C   0  0  0  0  0  0  0  0  0  0  0  0
   -0.0870   -0.0090    3.0850 C   0  0  0  0  0  0  0  0  0  0  0  0
    1.2150   -0.0700    3.3960 C   0  0  0  0  0  0  0  0  0  0  0  0
    1.6830   -0.1070    4.8310 C   0  0  0  0  0  0  0  0  0  0  0  0
    0.6660    0.3560    5.7870 N   0  0  0  0  0  0  0  0  0  0  0  0
    0.4450    1.7810    5.5020 C   0  0  0  0  0  0  0  0  0  0  0  0
    0.6040    2.5880    6.7900 C   0  0  0  0  0  0  0  0  0  0  0  0
    0.3740    4.0690    6.4950 C   0  0  0  0  0  0  0  0  0  0  0  0
    0.5330    4.8760    7.7830 C   0  0  0  0  0  0  0  0  0  0  0  0
    0.3180    6.2620    7.5060 O   0  0  0  0  0  0  0  0  0  0  0  0
    0.4180    7.1420    8.5380 N   0  3  0  0  0  0  0  0  0  0  0  0
    0.6890    6.7330    9.6790 O   0  0  0  0  0  0  0  0  0  0  0  0
    0.2300    8.4120    8.3310 O   0  5  0  0  0  0  0  0  0  0  0  0
   -0.6190   -0.3200    5.5540 C   0  0  0  0  0  0  0  0  0  0  0  0
   -1.1550    0.0250    4.1520 C   0  0  0  0  0  0  0  0  0  0  0  0
   -1.5930    1.6100   -1.5290 C   0  0  0  0  0  0  0  0  0  0  0  0
   -2.3870    0.9360   -2.3560 F   0  0  0  0  0  0  0  0  0  0  0  0
   -0.5240    2.0400   -2.1940 F   0  0  0  0  0  0  0  0  0  0  0  0
   -2.2530    2.6520   -1.0310 F   0  0  0  0  0  0  0  0  0  0  0  0
   -0.7820   -6.8360    4.3010 H   0  0  0  0  0  0  0  0  0  0  0  0
    0.4880   -8.0750    4.3950 H   0  0  0  0  0  0  0  0  0  0  0  0
    0.8820   -6.3730    4.7190 H   0  0  0  0  0  0  0  0  0  0  0  0
    2.2530   -4.3450    2.3650 H   0  0  0  0  0  0  0  0  0  0  0  0
    1.7580   -1.9980    1.7390 H   0  0  0  0  0  0  0  0  0  0  0  0
   -2.2650   -3.1170    0.7290 H   0  0  0  0  0  0  0  0  0  0  0  0
   -1.7690   -5.4640    1.3560 H   0  0  0  0  0  0  0  0  0  0  0  0
   -0.8590    2.1340    1.3650 H   0  0  0  0  0  0  0  0  0  0  0  0
    1.9460   -0.0930    2.6020 H   0  0  0  0  0  0  0  0  0  0  0  0
    2.5020    0.6070    4.8970 H   0  0  0  0  0  0  0  0  0  0  0  0
    1.9420   -1.1350    5.0740 H   0  0  0  0  0  0  0  0  0  0  0  0
    1.1730    2.1220    4.7690 H   0  0  0  0  0  0  0  0  0  0  0  0
   -0.5590    1.9210    5.1080 H   0  0  0  0  0  0  0  0  0  0  0  0
   -0.1240    2.2470    7.5240 H   0  0  0  0  0  0  0  0  0  0  0  0
    1.6080    2.4480    7.1840 H   0  0  0  0  0  0  0  0  0  0  0  0
    1.1020    4.4100    5.7620 H   0  0  0  0  0  0  0  0  0  0  0  0
   -0.6300    4.2090    6.1010 H   0  0  0  0  0  0  0  0  0  0  0  0
   -0.1950    4.5350    8.5160 H   0  0  0  0  0  0  0  0  0  0  0  0
    1.5370    4.7360    8.1770 H   0  0  0  0  0  0  0  0  0  0  0  0
   -1.3240    0.0990    6.2680 H   0  0  0  0  0  0  0  0  0  0  0  0
   -0.4680   -1.3960    5.6040 H   0  0  0  0  0  0  0  0  0  0  0  0
   -1.8590   -0.7650    3.8980 H   0  0  0  0  0  0  0  0  0  0  0  0
   -1.5670    1.0310    4.1900 H   0  0  0  0  0  0  0  0  0  0  0  0
  1 34  1  0  0  0  0
  1 35  1  0  0  0  0
  1 36  1  0  0  0  0
  1  2  1  0  0  0  0
  2  3  2  0  0  0  0
  2  4  2  0  0  0  0
  2  5  1  0  0  0  0
  5  6  2  0  0  0  0
  6 37  1  0  0  0  0
  6  7  1  0  0  0  0
  7 38  1  0  0  0  0
  7  8  2  0  0  0  0
  8  9  1  0  0  0  0
  9 39  1  0  0  0  0
  9 10  2  0  0  0  0
 10  5  1  0  0  0  0
 10 40  1  0  0  0  0
  8 11  1  0  0  0  0
 11 12  1  0  0  0  0
 12 13  2  0  0  0  0
 13 14  1  0  0  0  0
 14 41  1  0  0  0  0
 14 15  2  0  0  0  0
 15 11  1  0  0  0  0
 15 16  1  0  0  0  0
 16 17  2  0  0  0  0
 17 42  1  0  0  0  0
 17 18  1  0  0  0  0
 18 43  1  0  0  0  0
 18 44  1  0  0  0  0
 18 19  1  0  0  0  0
 19 20  1  0  0  0  0
 20 45  1  0  0  0  0
 20 46  1  0  0  0  0
 20 21  1  0  0  0  0
 21 47  1  0  0  0  0
 21 48  1  0  0  0  0
 21 22  1  0  0  0  0
 22 49  1  0  0  0  0
 22 50  1  0  0  0  0
 22 23  1  0  0  0  0
 23 51  1  0  0  0  0
 23 52  1  0  0  0  0
 23 24  1  0  0  0  0
 24 25  1  0  0  0  0
 25 26  2  0  0  0  0
 25 27  1  0  0  0  0
 19 28  1  0  0  0  0
 28 53  1  0  0  0  0
 28 54  1  0  0  0  0
 28 29  1  0  0  0  0
 29 16  1  0  0  0  0
 29 55  1  0  0  0  0
 29 56  1  0  0  0  0
 13 30  1  0  0  0  0
 30 31  1  0  0  0  0
 30 32  1  0  0  0  0
 30 33  1  0  0  0  0
M  CHG  2  25   1  27  -1
M  END
>  <LOGBIO>
4.8900

>  <PRED_LOGBIO>
5.5900

>  <XV_RES>
-2.3410

>  <WHL_TMPL>
1

>  <ANCH>
5-7;50-24

$$$$
ROW37
  -MTS-   01071500553D 0   0.00000     0.00000     0

 61 63  0  0  1  0  0  0  0  0999 V2000
   -1.6760    1.9680   -0.3640 C   0  0  0  0  0  0  0  0  0  0  0  0
   -0.8100    0.9990   -0.9390 O   0  0  0  0  0  0  0  0  0  0  0  0
   -0.0450    0.2620   -0.0760 C   0  0  0  0  0  0  0  0  0  0  0  0
    0.9190   -0.6880   -0.4390 C   0  0  0  0  0  0  0  0  0  0  0  0
    1.6480   -1.3870    0.5370 C   0  0  0  0  0  0  0  0  0  0  0  0
    1.3840   -1.1510    1.8820 C   0  0  0  0  0  0  0  0  0  0  0  0
    0.4720   -0.1870    2.2510 C   0  0  0  0  0  0  0  0  0  0  0  0
   -0.2650    0.5260    1.2760 C   0  0  0  0  0  0  0  0  0  0  0  0
    0.5420   -0.1400    3.6550 C   0  0  0  0  0  0  0  0  0  0  0  0
   -0.3270    0.7890    4.4480 C   0  0  0  0  0  0  0  0  0  0  0  0
   -1.7090    0.1830    4.6880 C   0  0  0  0  0  0  0  0  0  0  0  0
   -1.8780   -0.3390    5.8290 O   0  0  0  0  0  0  0  0  0  0  0  0
   -2.5350    0.3150    3.7390 N   0  0  0  0  0  0  0  0  0  0  0  0
   -3.8940   -0.2310    3.8660 C   0  0  1  0  0  0  0  0  0  0  0  0
   -3.8170   -1.7420    4.0810 C   0  0  0  0  0  0  0  0  0  0  0  0
   -5.1390   -2.2740    4.2040 O   0  0  0  0  0  0  0  0  0  0  0  0
   -4.6820    0.0620    2.5900 C   0  0  0  0  0  0  0  0  0  0  0  0
   -6.0940   -0.5060    2.7220 C   0  0  0  0  0  0  0  0  0  0  0  0
   -6.8810   -0.2130    1.4480 C   0  0  0  0  0  0  0  0  0  0  0  0
   -6.0180   -2.0150    2.9370 C   0  0  0  0  0  0  0  0  0  0  0  0
    1.4960   -1.0400    4.1770 C   0  0  0  0  0  0  0  0  0  0  0  0
    1.9280   -1.3120    5.5700 C   0  0  0  0  0  0  0  0  0  0  0  0
    1.9710   -1.7080    3.0250 N   0  0  0  0  0  0  0  0  0  0  0  0
    2.8820   -2.7950    3.0510 C   0  0  0  0  0  0  0  0  0  0  0  0
    3.6510   -2.8780    4.0070 O   0  0  0  0  0  0  0  0  0  0  0  0
    2.9620   -3.8740    2.0430 C   0  0  0  0  0  0  0  0  0  0  0  0
    4.1510   -4.1020    1.3390 C   0  0  0  0  0  0  0  0  0  0  0  0
    4.1980   -5.1080    0.3720 C   0  0  0  0  0  0  0  0  0  0  0  0
    3.0590   -5.8690    0.1040 C   0  0  0  0  0  0  0  0  0  0  0  0
    3.1220   -7.1090   -1.0870 Cl  0  0  0  0  0  0  0  0  0  0  0  0
    1.8670   -5.6270    0.7880 C   0  0  0  0  0  0  0  0  0  0  0  0
    1.8140   -4.6220    1.7550 C   0  0  0  0  0  0  0  0  0  0  0  0
   -2.7130    1.6850   -0.5320 H   0  0  0  0  0  0  0  0  0  0  0  0
   -1.5130    1.9340    0.7110 H   0  0  0  0  0  0  0  0  0  0  0  0
   -1.4220    2.9310   -0.8010 H   0  0  0  0  0  0  0  0  0  0  0  0
    1.1040   -0.8860   -1.4850 H   0  0  0  0  0  0  0  0  0  0  0  0
    2.4050   -2.1000    0.2460 H   0  0  0  0  0  0  0  0  0  0  0  0
   -0.9910    1.2670    1.5760 H   0  0  0  0  0  0  0  0  0  0  0  0
   -0.4810    1.6700    3.8280 H   0  0  0  0  0  0  0  0  0  0  0  0
    0.1410    0.9610    5.4150 H   0  0  0  0  0  0  0  0  0  0  0  0
   -2.2610    0.7960    2.8940 H   0  0  0  0  0  0  0  0  0  0  0  0
   -4.3930    0.2310    4.7150 H   0  0  0  0  0  0  0  0  0  0  0  0
   -3.2560   -1.9510    4.9890 H   0  0  0  0  0  0  0  0  0  0  0  0
   -3.3180   -2.2050    3.2320 H   0  0  0  0  0  0  0  0  0  0  0  0
   -5.1160   -3.2340    4.3420 H   0  0  0  0  0  0  0  0  0  0  0  0
   -4.7370    1.1380    2.4370 H   0  0  0  0  0  0  0  0  0  0  0  0
   -4.1830   -0.4000    1.7410 H   0  0  0  0  0  0  0  0  0  0  0  0
   -6.5930   -0.0440    3.5710 H   0  0  0  0  0  0  0  0  0  0  0  0
   -6.3820   -0.6750    0.5990 H   0  0  0  0  0  0  0  0  0  0  0  0
   -7.8870   -0.6180    1.5420 H   0  0  0  0  0  0  0  0  0  0  0  0
   -6.9360    0.8630    1.2950 H   0  0  0  0  0  0  0  0  0  0  0  0
   -5.5190   -2.4770    2.0880 H   0  0  0  0  0  0  0  0  0  0  0  0
   -7.0230   -2.4190    3.0310 H   0  0  0  0  0  0  0  0  0  0  0  0
   -5.4570   -2.2240    3.8450 H   0  0  0  0  0  0  0  0  0  0  0  0
    1.0580   -1.4370    6.2110 H   0  0  0  0  0  0  0  0  0  0  0  0
    2.4450   -0.4200    5.9160 H   0  0  0  0  0  0  0  0  0  0  0  0
    2.5660   -2.1920    5.5360 H   0  0  0  0  0  0  0  0  0  0  0  0
    5.0260   -3.5030    1.5430 H   0  0  0  0  0  0  0  0  0  0  0  0
    5.1140   -5.2970   -0.1680 H   0  0  0  0  0  0  0  0  0  0  0  0
    0.9880   -6.2160    0.5700 H   0  0  0  0  0  0  0  0  0  0  0  0
    0.8910   -4.4220    2.2790 H   0  0  0  0  0  0  0  0  0  0  0  0
  1 33  1  0  0  0  0
  1 34  1  0  0  0  0
  1 35  1  0  0  0  0
  1  2  1  0  0  0  0
  2  3  1  0  0  0  0
  3  4  2  0  0  0  0
  4 36  1  0  0  0  0
  4  5  1  0  0  0  0
  5 37  1  0  0  0  0
  5  6  2  0  0  0  0
  6  7  1  0  0  0  0
  7  8  2  0  0  0  0
  8  3  1  0  0  0  0
  8 38  1  0  0  0  0
  7  9  1  0  0  0  0
  9 10  1  0  0  0  0
 10 39  1  0  0  0  0
 10 40  1  0  0  0  0
 10 11  1  0  0  0  0
 11 12  2  0  0  0  0
 11 13  1  0  0  0  0
 13 41  1  0  0  0  0
 13 14  1  0  0  0  0
 14 42  1  0  0  0  0
 14 15  1  0  0  0  0
 15 43  1  0  0  0  0
 15 44  1  0  0  0  0
 15 16  1  0  0  0  0
 16 45  1  0  0  0  0
 14 17  1  0  0  0  0
 17 46  1  0  0  0  0
 17 47  1  0  0  0  0
 17 18  1  0  0  0  0
 18 48  1  0  0  0  0
 18 19  1  0  0  0  0
 19 49  1  0  0  0  0
 19 50  1  0  0  0  0
 19 51  1  0  0  0  0
 18 20  1  0  0  0  0
 20 52  1  0  0  0  0
 20 53  1  0  0  0  0
 20 54  1  0  0  0  0
  9 21  2  0  0  0  0
 21 22  1  0  0  0  0
 22 55  1  0  0  0  0
 22 56  1  0  0  0  0
 22 57  1  0  0  0  0
 21 23  1  0  0  0  0
 23  6  1  0  0  0  0
 23 24  1  0  0  0  0
 24 25  2  0  0  0  0
 24 26  1  0  0  0  0
 26 27  2  0  0  0  0
 27 58  1  0  0  0  0
 27 28  1  0  0  0  0
 28 59  1  0  0  0  0
 28 29  2  0  0  0  0
 29 30  1  0  0  0  0
 29 31  1  0  0  0  0
 31 60  1  0  0  0  0
 31 32  2  0  0  0  0
 32 26  1  0  0  0  0
 32 61  1  0  0  0  0
M  END
>  <LOGBIO>
6.3000

>  <PRED_LOGBIO>
6.7000

>  <XV_RES>
-0.4660

>  <WHL_TMPL>
2

>  <ANCH>
36-37;43-44

$$$$
ROW38
  -MTS-   01071500553D 0   0.00000     0.00000     0

 42 44  0  0  0  0  0  0  0  0999 V2000
    0.6430    0.6130   -1.3610 C   0  0  0  0  0  0  0  0  0  0  0  0
   -0.5580    0.1830   -0.5230 C   0  0  0  0  0  0  0  0  0  0  0  0
   -1.5310   -0.6590   -1.3430 C   0  0  0  0  0  0  0  0  0  0  0  0
   -1.2270    1.3360   -0.0060 O   0  0  0  0  0  0  0  0  0  0  0  0
   -1.1960    1.3010    1.3430 C   0  0  0  0  0  0  0  0  0  0  0  0
   -1.6800    2.1380    2.0870 O   0  0  0  0  0  0  0  0  0  0  0  0
   -0.4780    0.0790    1.7710 C   0  0  0  0  0  0  0  0  0  0  0  0
   -0.0910   -0.5980    0.6820 C   0  0  0  0  0  0  0  0  0  0  0  0
    0.6560   -1.8760    0.6630 C   0  0  0  0  0  0  0  0  0  0  0  0
    1.9240   -1.9100    0.0520 C   0  0  0  0  0  0  0  0  0  0  0  0
    2.6670   -3.0920    0.0130 C   0  0  0  0  0  0  0  0  0  0  0  0
    2.1320   -4.2550    0.5650 C   0  0  0  0  0  0  0  0  0  0  0  0
    0.8720   -4.2450    1.1630 C   0  0  0  0  0  0  0  0  0  0  0  0
    0.1310   -3.0580    1.2020 C   0  0  0  0  0  0  0  0  0  0  0  0
    3.0830   -5.7440    0.5480 S   0  0  0  0  0  0  0  0  0  0  0  0
    2.1770   -6.8700    0.5000 O   0  0  0  0  0  0  0  0  0  0  0  0
    4.1220   -5.6380    1.5480 O   0  0  0  0  0  0  0  0  0  0  0  0
    3.8310   -5.6480   -0.9600 C   0  0  0  0  0  0  0  0  0  0  0  0
   -0.2480   -0.2970    3.0680 O   0  0  0  0  0  0  0  0  0  0  0  0
    0.9050    0.1370    3.6680 C   0  0  0  0  0  0  0  0  0  0  0  0
    2.0670   -0.6390    3.5810 C   0  0  0  0  0  0  0  0  0  0  0  0
    3.2330   -0.1770    4.2020 C   0  0  0  0  0  0  0  0  0  0  0  0
    3.2070    1.0420    4.8900 C   0  0  0  0  0  0  0  0  0  0  0  0
    2.0100    1.7670    4.9380 C   0  0  0  0  0  0  0  0  0  0  0  0
    1.9520    3.2840    5.7870 Cl  0  0  0  0  0  0  0  0  0  0  0  0
    0.9090    1.3000    4.3340 N   0  0  0  0  0  0  0  0  0  0  0  0
    1.5060    0.7510   -0.7130 H   0  0  0  0  0  0  0  0  0  0  0  0
    0.8640   -0.1550   -2.0990 H   0  0  0  0  0  0  0  0  0  0  0  0
    0.4160    1.5480   -1.8670 H   0  0  0  0  0  0  0  0  0  0  0  0
   -1.4570   -0.3790   -2.3920 H   0  0  0  0  0  0  0  0  0  0  0  0
   -2.5460   -0.4850   -0.9920 H   0  0  0  0  0  0  0  0  0  0  0  0
   -1.2830   -1.7120   -1.2300 H   0  0  0  0  0  0  0  0  0  0  0  0
    2.3270   -1.0120   -0.3920 H   0  0  0  0  0  0  0  0  0  0  0  0
    3.6470   -3.1050   -0.4410 H   0  0  0  0  0  0  0  0  0  0  0  0
    0.4700   -5.1500    1.5940 H   0  0  0  0  0  0  0  0  0  0  0  0
   -0.8520   -3.0530    1.6500 H   0  0  0  0  0  0  0  0  0  0  0  0
    3.0790   -5.5980   -1.7450 H   0  0  0  0  0  0  0  0  0  0  0  0
    4.3690   -6.5830   -1.1020 H   0  0  0  0  0  0  0  0  0  0  0  0
    4.4730   -4.7720   -0.9050 H   0  0  0  0  0  0  0  0  0  0  0  0
    2.0630   -1.5760    3.0440 H   0  0  0  0  0  0  0  0  0  0  0  0
    4.1440   -0.7540    4.1500 H   0  0  0  0  0  0  0  0  0  0  0  0
    4.0950    1.4170    5.3760 H   0  0  0  0  0  0  0  0  0  0  0  0
  1 27  1  0  0  0  0
  1 28  1  0  0  0  0
  1 29  1  0  0  0  0
  1  2  1  0  0  0  0
  2  3  1  0  0  0  0
  3 30  1  0  0  0  0
  3 31  1  0  0  0  0
  3 32  1  0  0  0  0
  2  4  1  0  0  0  0
  4  5  1  0  0  0  0
  5  6  2  0  0  0  0
  5  7  1  0  0  0  0
  7  8  2  0  0  0  0
  8  2  1  0  0  0  0
  8  9  1  0  0  0  0
  9 10  2  0  0  0  0
 10 33  1  0  0  0  0
 10 11  1  0  0  0  0
 11 34  1  0  0  0  0
 11 12  2  0  0  0  0
 12 13  1  0  0  0  0
 13 35  1  0  0  0  0
 13 14  2  0  0  0  0
 14  9  1  0  0  0  0
 14 36  1  0  0  0  0
 12 15  1  0  0  0  0
 15 16  2  0  0  0  0
 15 17  2  0  0  0  0
 15 18  1  0  0  0  0
 18 37  1  0  0  0  0
 18 38  1  0  0  0  0
 18 39  1  0  0  0  0
  7 19  1  0  0  0  0
 19 20  1  0  0  0  0
 20 21  2  0  0  0  0
 21 40  1  0  0  0  0
 21 22  1  0  0  0  0
 22 41  1  0  0  0  0
 22 23  2  0  0  0  0
 23 42  1  0  0  0  0
 23 24  1  0  0  0  0
 24 25  1  0  0  0  0
 24 26  2  0  0  0  0
 26 20  1  0  0  0  0
M  END
>  <LOGBIO>
5.4400

>  <PRED_LOGBIO>
6.0200

>  <XV_RES>
-0.7380

>  <WHL_TMPL>
1

>  <ANCH>
27-34;20-18

$$$$
ROW39
  -MTS-   01071500553D 0   0.00000     0.00000     0

 38 38  0  0  0  0  0  0  0  0999 V2000
   -9.3230    2.8890    4.9800 C   0  0  0  0  0  0  0  0  0  0  0  0
   -7.9600    3.4760    4.6260 C   0  0  0  0  0  0  0  0  0  0  0  0
   -7.0530    2.3700    4.0880 C   0  0  0  0  0  0  0  0  0  0  0  0
   -5.6880    2.9580    3.7330 C   0  0  0  0  0  0  0  0  0  0  0  0
   -4.8390    1.9230    3.2300 O   0  0  0  0  0  0  0  0  0  0  0  0
   -3.5430    2.4150    2.8800 C   0  0  0  0  0  0  0  0  0  0  0  0
   -2.6870    1.2660    2.3510 C   0  0  0  0  0  0  0  0  0  0  0  0
   -1.0380    1.8930    1.9050 S   0  0  0  0  0  0  0  0  0  0  0  0
   -0.0460    0.5610    1.2920 C   0  0  0  0  0  0  0  0  0  0  0  0
    0.7360   -0.1930    2.1750 C   0  0  0  0  0  0  0  0  0  0  0  0
    1.5210   -1.2460    1.6900 C   0  0  0  0  0  0  0  0  0  0  0  0
    1.5230   -1.5460    0.3230 C   0  0  0  0  0  0  0  0  0  0  0  0
    0.7400   -0.7920   -0.5600 C   0  0  0  0  0  0  0  0  0  0  0  0
   -0.0440    0.2610   -0.0750 C   0  0  0  0  0  0  0  0  0  0  0  0
   -0.8100    0.9990   -0.9390 O   0  0  0  0  0  0  0  0  0  0  0  0
   -1.6760    1.9680   -0.3640 C   0  0  0  0  0  0  0  0  0  0  0  0
   -2.3830    2.6560   -1.0810 O   0  0  0  0  0  0  0  0  0  0  0  0
   -1.7210    2.1460    1.1350 C   0  0  0  0  0  0  0  0  0  0  0  0
   -9.7720    2.4520    4.0910 H   0  0  0  0  0  0  0  0  0  0  0  0
   -9.9680    3.6770    5.3630 H   0  0  0  0  0  0  0  0  0  0  0  0
   -9.2000    2.1200    5.7400 H   0  0  0  0  0  0  0  0  0  0  0  0
   -8.0830    4.2460    3.8670 H   0  0  0  0  0  0  0  0  0  0  0  0
   -7.5110    3.9130    5.5160 H   0  0  0  0  0  0  0  0  0  0  0  0
   -6.9300    1.6010    4.8470 H   0  0  0  0  0  0  0  0  0  0  0  0
   -7.5020    1.9330    3.1990 H   0  0  0  0  0  0  0  0  0  0  0  0
   -5.8110    3.7270    2.9740 H   0  0  0  0  0  0  0  0  0  0  0  0
   -5.2390    3.3950    4.6230 H   0  0  0  0  0  0  0  0  0  0  0  0
   -3.0690    2.8460    3.7590 H   0  0  0  0  0  0  0  0  0  0  0  0
   -3.6410    3.1790    2.1110 H   0  0  0  0  0  0  0  0  0  0  0  0
   -3.1610    0.8350    1.4710 H   0  0  0  0  0  0  0  0  0  0  0  0
   -2.5890    0.5030    3.1200 H   0  0  0  0  0  0  0  0  0  0  0  0
    0.7350    0.0380    3.2300 H   0  0  0  0  0  0  0  0  0  0  0  0
    2.1240   -1.8280    2.3710 H   0  0  0  0  0  0  0  0  0  0  0  0
    2.1280   -2.3590   -0.0510 H   0  0  0  0  0  0  0  0  0  0  0  0
    0.7420   -1.0230   -1.6150 H   0  0  0  0  0  0  0  0  0  0  0  0
   -0.7340    2.4270    1.4960 H   0  0  0  0  0  0  0  0  0  0  0  0
   -2.4360    2.9260    1.3860 H   0  0  0  0  0  0  0  0  0  0  0  0
   -2.0250    1.2110    1.6020 H   0  0  0  0  0  0  0  0  0  0  0  0
  1 19  1  0  0  0  0
  1 20  1  0  0  0  0
  1 21  1  0  0  0  0
  1  2  1  0  0  0  0
  2 22  1  0  0  0  0
  2 23  1  0  0  0  0
  2  3  1  0  0  0  0
  3 24  1  0  0  0  0
  3 25  1  0  0  0  0
  3  4  1  0  0  0  0
  4 26  1  0  0  0  0
  4 27  1  0  0  0  0
  4  5  1  0  0  0  0
  5  6  1  0  0  0  0
  6 28  1  0  0  0  0
  6 29  1  0  0  0  0
  6  7  1  0  0  0  0
  7 30  1  0  0  0  0
  7 31  1  0  0  0  0
  7  8  1  0  0  0  0
  8  9  1  0  0  0  0
  9 10  2  0  0  0  0
 10 32  1  0  0  0  0
 10 11  1  0  0  0  0
 11 33  1  0  0  0  0
 11 12  2  0  0  0  0
 12 34  1  0  0  0  0
 12 13  1  0  0  0  0
 13 35  1  0  0  0  0
 13 14  2  0  0  0  0
 14  9  1  0  0  0  0
 14 15  1  0  0  0  0
 15 16  1  0  0  0  0
 16 17  2  0  0  0  0
 16 18  1  0  0  0  0
 18 36  1  0  0  0  0
 18 37  1  0  0  0  0
 18 38  1  0  0  0  0
M  END
>  <LOGBIO>
5.1500

>  <PRED_LOGBIO>
5.6900

>  <XV_RES>
-0.6350

>  <WHL_TMPL>
2

>  <ANCH>
20-21;31-32

$$$$
ROW40
  -MTS-   01071500553D 0   0.00000     0.00000     0

 47 50  0  0  0  0  0  0  0  0999 V2000
    3.8310   -5.6480   -0.9600 C   0  0  0  0  0  0  0  0  0  0  0  0
    3.0830   -5.7440    0.5480 S   0  0  0  0  0  0  0  0  0  0  0  0
    2.1770   -6.8700    0.5000 O   0  0  0  0  0  0  0  0  0  0  0  0
    4.1220   -5.6380    1.5480 O   0  0  0  0  0  0  0  0  0  0  0  0
    2.1320   -4.2550    0.5650 C   0  0  0  0  0  0  0  0  0  0  0  0
    2.6670   -3.0920    0.0130 C   0  0  0  0  0  0  0  0  0  0  0  0
    1.9240   -1.9100    0.0520 C   0  0  0  0  0  0  0  0  0  0  0  0
    0.6560   -1.8760    0.6630 C   0  0  0  0  0  0  0  0  0  0  0  0
    0.1310   -3.0580    1.2020 C   0  0  0  0  0  0  0  0  0  0  0  0
    0.8720   -4.2450    1.1630 C   0  0  0  0  0  0  0  0  0  0  0  0
   -0.0910   -0.5980    0.6820 C   0  0  0  0  0  0  0  0  0  0  0  0
   -0.5050    0.0950   -0.3880 C   0  0  0  0  0  0  0  0  0  0  0  0
   -1.2140    1.3130    0.0650 C   0  0  0  0  0  0  0  0  0  0  0  0
   -1.7140    2.1590   -0.6740 O   0  0  0  0  0  0  0  0  0  0  0  0
   -1.2250    1.3510    1.3940 N   0  0  0  0  0  0  0  0  0  0  0  0
   -0.5280    0.1650    1.9090 C   0  0  0  0  0  0  0  0  0  0  0  0
   -1.8130    2.3680    2.1830 C   0  0  0  0  0  0  0  0  0  0  0  0
   -3.1840    2.6310    2.0770 C   0  0  0  0  0  0  0  0  0  0  0  0
   -3.7670    3.6370    2.8580 C   0  0  0  0  0  0  0  0  0  0  0  0
   -2.9780    4.3800    3.7440 C   0  0  0  0  0  0  0  0  0  0  0  0
   -1.6070    4.1170    3.8500 C   0  0  0  0  0  0  0  0  0  0  0  0
   -1.0250    3.1110    3.0690 C   0  0  0  0  0  0  0  0  0  0  0  0
   -0.2880   -0.2960   -1.7990 C   0  0  0  0  0  0  0  0  0  0  0  0
    1.0140   -0.4480   -2.2900 C   0  0  0  0  0  0  0  0  0  0  0  0
    1.2200   -0.8180   -3.6250 C   0  0  0  0  0  0  0  0  0  0  0  0
    0.1240   -1.0350   -4.4680 C   0  0  0  0  0  0  0  0  0  0  0  0
   -1.1780   -0.8820   -3.9760 C   0  0  0  0  0  0  0  0  0  0  0  0
   -1.3840   -0.5120   -2.6420 C   0  0  0  0  0  0  0  0  0  0  0  0
    3.0790   -5.5980   -1.7450 H   0  0  0  0  0  0  0  0  0  0  0  0
    4.3690   -4.7020   -0.9820 H   0  0  0  0  0  0  0  0  0  0  0  0
    4.4730   -6.5240   -1.0170 H   0  0  0  0  0  0  0  0  0  0  0  0
    3.6470   -3.1050   -0.4410 H   0  0  0  0  0  0  0  0  0  0  0  0
    2.3270   -1.0120   -0.3920 H   0  0  0  0  0  0  0  0  0  0  0  0
   -0.8510   -3.0530    1.6500 H   0  0  0  0  0  0  0  0  0  0  0  0
    0.4700   -5.1500    1.5940 H   0  0  0  0  0  0  0  0  0  0  0  0
    0.3520    0.4810    2.4660 H   0  0  0  0  0  0  0  0  0  0  0  0
   -1.2280   -0.4430    2.4780 H   0  0  0  0  0  0  0  0  0  0  0  0
   -3.7930    2.0580    1.3930 H   0  0  0  0  0  0  0  0  0  0  0  0
   -4.8240    3.8400    2.7760 H   0  0  0  0  0  0  0  0  0  0  0  0
   -3.4270    5.1560    4.3460 H   0  0  0  0  0  0  0  0  0  0  0  0
   -0.9980    4.6900    4.5330 H   0  0  0  0  0  0  0  0  0  0  0  0
    0.0330    2.9080    3.1510 H   0  0  0  0  0  0  0  0  0  0  0  0
    1.8600   -0.2810   -1.6390 H   0  0  0  0  0  0  0  0  0  0  0  0
    2.2240   -0.9360   -4.0040 H   0  0  0  0  0  0  0  0  0  0  0  0
    0.2820   -1.3200   -5.4970 H   0  0  0  0  0  0  0  0  0  0  0  0
   -2.0240   -1.0490   -4.6270 H   0  0  0  0  0  0  0  0  0  0  0  0
   -2.3880   -0.3940   -2.2630 H   0  0  0  0  0  0  0  0  0  0  0  0
  1 29  1  0  0  0  0
  1 30  1  0  0  0  0
  1 31  1  0  0  0  0
  1  2  1  0  0  0  0
  2  3  2  0  0  0  0
  2  4  2  0  0  0  0
  2  5  1  0  0  0  0
  5  6  2  0  0  0  0
  6 32  1  0  0  0  0
  6  7  1  0  0  0  0
  7 33  1  0  0  0  0
  7  8  2  0  0  0  0
  8  9  1  0  0  0  0
  9 34  1  0  0  0  0
  9 10  2  0  0  0  0
 10  5  1  0  0  0  0
 10 35  1  0  0  0  0
  8 11  1  0  0  0  0
 11 12  2  0  0  0  0
 12 13  1  0  0  0  0
 13 14  2  0  0  0  0
 13 15  1  0  0  0  0
 15 16  1  0  0  0  0
 16 11  1  0  0  0  0
 16 36  1  0  0  0  0
 16 37  1  0  0  0  0
 15 17  1  0  0  0  0
 17 18  2  0  0  0  0
 18 38  1  0  0  0  0
 18 19  1  0  0  0  0
 19 39  1  0  0  0  0
 19 20  2  0  0  0  0
 20 40  1  0  0  0  0
 20 21  1  0  0  0  0
 21 41  1  0  0  0  0
 21 22  2  0  0  0  0
 22 17  1  0  0  0  0
 22 42  1  0  0  0  0
 12 23  1  0  0  0  0
 23 24  2  0  0  0  0
 24 43  1  0  0  0  0
 24 25  1  0  0  0  0
 25 44  1  0  0  0  0
 25 26  2  0  0  0  0
 26 45  1  0  0  0  0
 26 27  1  0  0  0  0
 27 46  1  0  0  0  0
 27 28  2  0  0  0  0
 28 23  1  0  0  0  0
 28 47  1  0  0  0  0
M  END
>  <LOGBIO>
6.5500

>  <PRED_LOGBIO>
6.5600

>  <XV_RES>
-0.0840

>  <WHL_TMPL>
1

>  <ANCH>
27-34;8-9

$$$$
ROW41
  -MTS-   01071500553D 0   0.00000     0.00000     0

 37 39  0  0  0  0  0  0  0  0999 V2000
    5.4810   -6.6880   -0.6790 C   0  0  0  0  0  0  0  0  0  0  0  0
    4.5180   -5.5950   -0.4870 N   0  0  0  0  0  0  0  0  0  0  0  0
    4.6950   -4.3900   -1.1150 C   0  0  0  0  0  0  0  0  0  0  0  0
    3.9020   -3.3080   -1.0330 C   0  0  0  0  0  0  0  0  0  0  0  0
    4.2950   -2.1080   -1.8050 C   0  0  0  0  0  0  0  0  0  0  0  0
    3.8940   -1.9600   -2.9590 O   0  0  0  0  0  0  0  0  0  0  0  0
    5.0820   -1.1890   -1.2520 N   0  0  0  0  0  0  0  0  0  0  0  0
    5.4580   -0.0420   -1.9900 C   0  0  0  0  0  0  0  0  0  0  0  0
    6.6200   -0.0620   -2.7700 C   0  0  0  0  0  0  0  0  0  0  0  0
    6.9930    1.0730   -3.5000 C   0  0  0  0  0  0  0  0  0  0  0  0
    6.2020    2.2280   -3.4510 C   0  0  0  0  0  0  0  0  0  0  0  0
    6.6640    3.6380   -4.3590 Cl  0  0  0  0  0  0  0  0  0  0  0  0
    5.0390    2.2470   -2.6710 C   0  0  0  0  0  0  0  0  0  0  0  0
    4.6670    1.1120   -1.9410 C   0  0  0  0  0  0  0  0  0  0  0  0
    3.2220    1.1360   -0.9720 Cl  0  0  0  0  0  0  0  0  0  0  0  0
    2.6630   -3.2300   -0.2270 C   0  0  0  0  0  0  0  0  0  0  0  0
    2.0090   -1.9950   -0.3040 C   0  0  0  0  0  0  0  0  0  0  0  0
    0.8230   -1.7850    0.4110 C   0  0  0  0  0  0  0  0  0  0  0  0
   -0.0660   -0.6410    0.6810 Cl  0  0  0  0  0  0  0  0  0  0  0  0
    0.2920   -2.8100    1.2030 C   0  0  0  0  0  0  0  0  0  0  0  0
    0.9470   -4.0450    1.2800 C   0  0  0  0  0  0  0  0  0  0  0  0
    2.1320   -4.2550    0.5650 C   0  0  0  0  0  0  0  0  0  0  0  0
    3.1220   -5.8060    0.5470 S   0  0  0  0  0  0  0  0  0  0  0  0
    2.1870   -6.8580    0.5010 O   0  0  0  0  0  0  0  0  0  0  0  0
    4.1110   -5.6390    1.5370 O   0  0  0  0  0  0  0  0  0  0  0  0
    5.8020   -4.2750   -1.9130 O   0  0  0  0  0  0  0  0  0  0  0  0
    5.5120   -7.3060    0.2160 H   0  0  0  0  0  0  0  0  0  0  0  0
    5.1750   -7.2960   -1.5280 H   0  0  0  0  0  0  0  0  0  0  0  0
    6.4690   -6.2730   -0.8670 H   0  0  0  0  0  0  0  0  0  0  0  0
    5.4110   -1.3110   -0.3050 H   0  0  0  0  0  0  0  0  0  0  0  0
    7.2300   -0.9520   -2.8080 H   0  0  0  0  0  0  0  0  0  0  0  0
    7.8890    1.0580   -4.1020 H   0  0  0  0  0  0  0  0  0  0  0  0
    4.4300    3.1380   -2.6330 H   0  0  0  0  0  0  0  0  0  0  0  0
    2.4180   -1.2040   -0.9150 H   0  0  0  0  0  0  0  0  0  0  0  0
   -0.6220   -2.6480    1.7540 H   0  0  0  0  0  0  0  0  0  0  0  0
    0.5370   -4.8360    1.8900 H   0  0  0  0  0  0  0  0  0  0  0  0
    5.6040   -4.5450   -2.8240 H   0  0  0  0  0  0  0  0  0  0  0  0
  1 27  1  0  0  0  0
  1 28  1  0  0  0  0
  1 29  1  0  0  0  0
  1  2  1  0  0  0  0
  2  3  1  0  0  0  0
  3  4  2  0  0  0  0
  4  5  1  0  0  0  0
  5  6  2  0  0  0  0
  5  7  1  0  0  0  0
  7 30  1  0  0  0  0
  7  8  1  0  0  0  0
  8  9  2  0  0  0  0
  9 31  1  0  0  0  0
  9 10  1  0  0  0  0
 10 32  1  0  0  0  0
 10 11  2  0  0  0  0
 11 12  1  0  0  0  0
 11 13  1  0  0  0  0
 13 33  1  0  0  0  0
 13 14  2  0  0  0  0
 14  8  1  0  0  0  0
 14 15  1  0  0  0  0
  4 16  1  0  0  0  0
 16 17  1  0  0  0  0
 17 34  1  0  0  0  0
 17 18  2  0  0  0  0
 18 19  1  0  0  0  0
 18 20  1  0  0  0  0
 20 35  1  0  0  0  0
 20 21  2  0  0  0  0
 21 36  1  0  0  0  0
 21 22  1  0  0  0  0
 22 16  2  0  0  0  0
 22 23  1  0  0  0  0
 23  2  1  0  0  0  0
 23 24  2  0  0  0  0
 23 25  2  0  0  0  0
  3 26  1  0  0  0  0
 26 37  1  0  0  0  0
M  END
>  <LOGBIO>
8.0500

>  <PRED_LOGBIO>
7.9000

>  <XV_RES>
0.9500

>  <WHL_TMPL>
1

>  <ANCH>
27-28;32-33

$$$$
ROW42
  -MTS-   01071500553D 0   0.00000     0.00000     0

 42 44  0  0  0  0  0  0  0  0999 V2000
   -5.5520   -2.8770    5.5410 C   0  0  0  0  0  0  0  0  0  0  0  0
   -5.4640   -1.4640    5.3400 O   0  0  0  0  0  0  0  0  0  0  0  0
   -4.2250   -0.9200    5.1250 C   0  0  0  0  0  0  0  0  0  0  0  0
   -3.4550   -0.4820    6.2090 C   0  0  0  0  0  0  0  0  0  0  0  0
   -2.1890    0.0730    5.9890 C   0  0  0  0  0  0  0  0  0  0  0  0
   -1.6930    0.1900    4.6850 C   0  0  0  0  0  0  0  0  0  0  0  0
   -0.3270    0.7890    4.4480 C   0  0  0  0  0  0  0  0  0  0  0  0
    0.5420   -0.1400    3.6550 C   0  0  0  0  0  0  0  0  0  0  0  0
    1.4960   -1.0400    4.1770 C   0  0  0  0  0  0  0  0  0  0  0  0
    1.9280   -1.3120    5.5700 C   0  0  0  0  0  0  0  0  0  0  0  0
    1.9710   -1.7080    3.0250 N   0  0  0  0  0  0  0  0  0  0  0  0
    1.3840   -1.1510    1.8820 C   0  0  0  0  0  0  0  0  0  0  0  0
    1.6480   -1.3870    0.5370 C   0  0  0  0  0  0  0  0  0  0  0  0
    0.9190   -0.6880   -0.4390 C   0  0  0  0  0  0  0  0  0  0  0  0
   -0.0450    0.2620   -0.0760 C   0  0  0  0  0  0  0  0  0  0  0  0
   -0.2650    0.5260    1.2760 C   0  0  0  0  0  0  0  0  0  0  0  0
    0.4720   -0.1870    2.2510 C   0  0  0  0  0  0  0  0  0  0  0  0
    1.2340   -1.0250   -2.2200 S   0  0  0  0  0  0  0  0  0  0  0  0
    2.5970   -1.4190   -2.3970 O   0  0  0  0  0  0  0  0  0  0  0  0
    0.9780    0.1590   -2.9810 O   0  0  0  0  0  0  0  0  0  0  0  0
    0.1440   -2.3540   -2.7850 C   0  0  0  0  0  0  0  0  0  0  0  0
   -2.4630   -0.2480    3.6010 C   0  0  0  0  0  0  0  0  0  0  0  0
   -3.7290   -0.8040    3.8210 C   0  0  0  0  0  0  0  0  0  0  0  0
   -4.9650   -3.1560    6.4130 H   0  0  0  0  0  0  0  0  0  0  0  0
   -6.5910   -3.1570    5.6980 H   0  0  0  0  0  0  0  0  0  0  0  0
   -5.1660   -3.3920    4.6640 H   0  0  0  0  0  0  0  0  0  0  0  0
   -3.8380   -0.5720    7.2150 H   0  0  0  0  0  0  0  0  0  0  0  0
   -1.5950    0.4120    6.8250 H   0  0  0  0  0  0  0  0  0  0  0  0
    0.1400    0.8870    5.4260 H   0  0  0  0  0  0  0  0  0  0  0  0
   -0.4500    1.7120    3.8850 H   0  0  0  0  0  0  0  0  0  0  0  0
    1.0580   -1.4370    6.2110 H   0  0  0  0  0  0  0  0  0  0  0  0
    2.4450   -0.4200    5.9160 H   0  0  0  0  0  0  0  0  0  0  0  0
    2.5660   -2.1920    5.5360 H   0  0  0  0  0  0  0  0  0  0  0  0
    2.6330   -2.4710    3.0260 H   0  0  0  0  0  0  0  0  0  0  0  0
    2.4050   -2.1000    0.2460 H   0  0  0  0  0  0  0  0  0  0  0  0
   -0.6110    0.7830   -0.8340 H   0  0  0  0  0  0  0  0  0  0  0  0
   -0.9910    1.2670    1.5760 H   0  0  0  0  0  0  0  0  0  0  0  0
    0.3390   -3.2540   -2.2060 H   0  0  0  0  0  0  0  0  0  0  0  0
    0.3300   -2.5530   -3.8390 H   0  0  0  0  0  0  0  0  0  0  0  0
   -0.8930   -2.0540   -2.6510 H   0  0  0  0  0  0  0  0  0  0  0  0
   -2.0800   -0.1580    2.5950 H   0  0  0  0  0  0  0  0  0  0  0  0
   -4.3230   -1.1420    2.9850 H   0  0  0  0  0  0  0  0  0  0  0  0
  1 24  1  0  0  0  0
  1 25  1  0  0  0  0
  1 26  1  0  0  0  0
  1  2  1  0  0  0  0
  2  3  1  0  0  0  0
  3  4  2  0  0  0  0
  4 27  1  0  0  0  0
  4  5  1  0  0  0  0
  5 28  1  0  0  0  0
  5  6  2  0  0  0  0
  6  7  1  0  0  0  0
  7 29  1  0  0  0  0
  7 30  1  0  0  0  0
  7  8  1  0  0  0  0
  8  9  2  0  0  0  0
  9 10  1  0  0  0  0
 10 31  1  0  0  0  0
 10 32  1  0  0  0  0
 10 33  1  0  0  0  0
  9 11  1  0  0  0  0
 11 34  1  0  0  0  0
 11 12  1  0  0  0  0
 12 13  2  0  0  0  0
 13 35  1  0  0  0  0
 13 14  1  0  0  0  0
 14 15  2  0  0  0  0
 15 36  1  0  0  0  0
 15 16  1  0  0  0  0
 16 37  1  0  0  0  0
 16 17  2  0  0  0  0
 17  8  1  0  0  0  0
 17 12  1  0  0  0  0
 14 18  1  0  0  0  0
 18 19  2  0  0  0  0
 18 20  2  0  0  0  0
 18 21  1  0  0  0  0
 21 38  1  0  0  0  0
 21 39  1  0  0  0  0
 21 40  1  0  0  0  0
  6 22  1  0  0  0  0
 22 41  1  0  0  0  0
 22 23  2  0  0  0  0
 23  3  1  0  0  0  0
 23 42  1  0  0  0  0
M  END
>  <LOGBIO>
6.5700

>  <PRED_LOGBIO>
6.6300

>  <XV_RES>
0.0110

>  <WHL_TMPL>
2

>  <ANCH>
36-37;16-17

$$$$
ROW43
  -MTS-   01071500553D 0   0.00000     0.00000     0

 42 44  0  0  0  0  0  0  0  0999 V2000
    2.4400   -3.1730    6.6850 C   0  0  0  0  0  0  0  0  0  0  0  0
    1.1380   -2.4020    6.8810 C   0  0  0  0  0  0  0  0  0  0  0  0
    0.7120   -1.7900    5.5670 C   0  0  0  0  0  0  0  0  0  0  0  0
   -0.1170   -2.5110    4.7000 C   0  0  0  0  0  0  0  0  0  0  0  0
   -0.5000   -1.9270    3.4870 C   0  0  0  0  0  0  0  0  0  0  0  0
   -0.0460   -0.6400    3.1720 C   0  0  0  0  0  0  0  0  0  0  0  0
    0.7810    0.0240    4.0850 C   0  0  0  0  0  0  0  0  0  0  0  0
    1.1320   -0.5600    5.2390 N   0  0  0  0  0  0  0  0  0  0  0  0
   -0.4340    0.0050    1.8980 C   0  0  0  0  0  0  0  0  0  0  0  0
   -1.1100    1.1610    1.9160 N   0  0  0  0  0  0  0  0  0  0  0  0
   -1.4810    1.7800    0.7870 C   0  0  0  0  0  0  0  0  0  0  0  0
   -1.1690    1.2300   -0.4620 C   0  0  0  0  0  0  0  0  0  0  0  0
   -1.6520    2.0360   -1.9260 Cl  0  0  0  0  0  0  0  0  0  0  0  0
   -0.4630    0.0220   -0.5170 C   0  0  0  0  0  0  0  0  0  0  0  0
   -0.0910   -0.5980    0.6820 C   0  0  0  0  0  0  0  0  0  0  0  0
    0.6560   -1.8760    0.6630 C   0  0  0  0  0  0  0  0  0  0  0  0
    1.9240   -1.9100    0.0520 C   0  0  0  0  0  0  0  0  0  0  0  0
    2.6670   -3.0920    0.0130 C   0  0  0  0  0  0  0  0  0  0  0  0
    2.1320   -4.2550    0.5650 C   0  0  0  0  0  0  0  0  0  0  0  0
    0.8720   -4.2450    1.1630 C   0  0  0  0  0  0  0  0  0  0  0  0
    0.1310   -3.0580    1.2020 C   0  0  0  0  0  0  0  0  0  0  0  0
    3.0830   -5.7440    0.5480 S   0  0  0  0  0  0  0  0  0  0  0  0
    2.1770   -6.8700    0.5000 O   0  0  0  0  0  0  0  0  0  0  0  0
    4.1220   -5.6380    1.5480 O   0  0  0  0  0  0  0  0  0  0  0  0
    3.8310   -5.6480   -0.9600 C   0  0  0  0  0  0  0  0  0  0  0  0
    3.2140   -2.4940    6.3330 H   0  0  0  0  0  0  0  0  0  0  0  0
    2.7460   -3.6140    7.6310 H   0  0  0  0  0  0  0  0  0  0  0  0
    2.2870   -3.9610    5.9500 H   0  0  0  0  0  0  0  0  0  0  0  0
    1.2900   -1.6140    7.6150 H   0  0  0  0  0  0  0  0  0  0  0  0
    0.3630   -3.0800    7.2320 H   0  0  0  0  0  0  0  0  0  0  0  0
   -0.4560   -3.5020    4.9630 H   0  0  0  0  0  0  0  0  0  0  0  0
   -1.1400   -2.4630    2.8020 H   0  0  0  0  0  0  0  0  0  0  0  0
    1.1400    1.0170    3.8580 H   0  0  0  0  0  0  0  0  0  0  0  0
   -2.0250    2.7110    0.8410 H   0  0  0  0  0  0  0  0  0  0  0  0
   -0.2110   -0.4230   -1.4680 H   0  0  0  0  0  0  0  0  0  0  0  0
    2.3270   -1.0120   -0.3920 H   0  0  0  0  0  0  0  0  0  0  0  0
    3.6470   -3.1050   -0.4410 H   0  0  0  0  0  0  0  0  0  0  0  0
    0.4700   -5.1500    1.5940 H   0  0  0  0  0  0  0  0  0  0  0  0
   -0.8520   -3.0530    1.6500 H   0  0  0  0  0  0  0  0  0  0  0  0
    3.0790   -5.5980   -1.7450 H   0  0  0  0  0  0  0  0  0  0  0  0
    4.3690   -6.5830   -1.1020 H   0  0  0  0  0  0  0  0  0  0  0  0
    4.4730   -4.7710   -0.9050 H   0  0  0  0  0  0  0  0  0  0  0  0
  1 26  1  0  0  0  0
  1 27  1  0  0  0  0
  1 28  1  0  0  0  0
  1  2  1  0  0  0  0
  2 29  1  0  0  0  0
  2 30  1  0  0  0  0
  2  3  1  0  0  0  0
  3  4  2  0  0  0  0
  4 31  1  0  0  0  0
  4  5  1  0  0  0  0
  5 32  1  0  0  0  0
  5  6  2  0  0  0  0
  6  7  1  0  0  0  0
  7 33  1  0  0  0  0
  7  8  2  0  0  0  0
  8  3  1  0  0  0  0
  6  9  1  0  0  0  0
  9 10  1  0  0  0  0
 10 11  2  0  0  0  0
 11 34  1  0  0  0  0
 11 12  1  0  0  0  0
 12 13  1  0  0  0  0
 12 14  2  0  0  0  0
 14 35  1  0  0  0  0
 14 15  1  0  0  0  0
 15  9  2  0  0  0  0
 15 16  1  0  0  0  0
 16 17  2  0  0  0  0
 17 36  1  0  0  0  0
 17 18  1  0  0  0  0
 18 37  1  0  0  0  0
 18 19  2  0  0  0  0
 19 20  1  0  0  0  0
 20 38  1  0  0  0  0
 20 21  2  0  0  0  0
 21 16  1  0  0  0  0
 21 39  1  0  0  0  0
 19 22  1  0  0  0  0
 22 23  2  0  0  0  0
 22 24  2  0  0  0  0
 22 25  1  0  0  0  0
 25 40  1  0  0  0  0
 25 41  1  0  0  0  0
 25 42  1  0  0  0  0
M  END
>  <LOGBIO>
7.3000

>  <PRED_LOGBIO>
6.4300

>  <XV_RES>
1.0810

>  <WHL_TMPL>
1

>  <ANCH>
27-34;31-29

$$$$
ROW44
  -MTS-   01071500553D 0   0.00000     0.00000     0

 40 42  0  0  0  0  0  0  0  0999 V2000
    0.8910   -0.4640    7.3140 C   0  0  0  0  0  0  0  0  0  0  0  0
    0.5200   -0.3120    5.8580 C   0  0  0  0  0  0  0  0  0  0  0  0
   -0.8140   -0.1220    5.5000 C   0  0  0  0  0  0  0  0  0  0  0  0
   -1.1550    0.0250    4.1520 C   0  0  0  0  0  0  0  0  0  0  0  0
   -0.1640   -0.0070    3.1620 C   0  0  0  0  0  0  0  0  0  0  0  0
    1.1710   -0.2160    3.5340 C   0  0  0  0  0  0  0  0  0  0  0  0
    1.5140   -0.3630    4.8810 C   0  0  0  0  0  0  0  0  0  0  0  0
   -0.5200    0.1310    1.7520 C   0  0  0  0  0  0  0  0  0  0  0  0
   -1.3130    1.1170    1.1920 C   0  0  0  0  0  0  0  0  0  0  0  0
   -1.2140    0.9550   -0.2040 C   0  0  0  0  0  0  0  0  0  0  0  0
   -0.4180   -0.0770   -0.5100 N   0  0  0  0  0  0  0  0  0  0  0  0
   -0.0660   -0.6410    0.6810 N   0  0  0  0  0  0  0  0  0  0  0  0
    0.6560   -1.8760    0.6630 C   0  0  0  0  0  0  0  0  0  0  0  0
    0.1310   -3.0580    1.2020 C   0  0  0  0  0  0  0  0  0  0  0  0
    0.8720   -4.2450    1.1630 C   0  0  0  0  0  0  0  0  0  0  0  0
    2.1320   -4.2550    0.5650 C   0  0  0  0  0  0  0  0  0  0  0  0
    2.6670   -3.0920    0.0130 C   0  0  0  0  0  0  0  0  0  0  0  0
    1.9240   -1.9100    0.0520 C   0  0  0  0  0  0  0  0  0  0  0  0
    3.0830   -5.7440    0.5480 S   0  0  0  0  0  0  0  0  0  0  0  0
    2.1770   -6.8700    0.5000 O   0  0  0  0  0  0  0  0  0  0  0  0
    4.1220   -5.6380    1.5480 O   0  0  0  0  0  0  0  0  0  0  0  0
    3.8310   -5.6480   -0.9600 N   0  0  0  0  0  0  0  0  0  0  0  0
   -1.8510    1.8000   -1.2590 C   0  0  0  0  0  0  0  0  0  0  0  0
   -0.9360    2.4160   -2.0520 F   0  0  0  0  0  0  0  0  0  0  0  0
   -2.6190    2.7870   -0.7210 F   0  0  0  0  0  0  0  0  0  0  0  0
   -2.6660    1.0820   -2.0750 F   0  0  0  0  0  0  0  0  0  0  0  0
    0.1400   -1.0670    7.8190 H   0  0  0  0  0  0  0  0  0  0  0  0
    0.9410    0.5180    7.7790 H   0  0  0  0  0  0  0  0  0  0  0  0
    1.8600   -0.9520    7.3920 H   0  0  0  0  0  0  0  0  0  0  0  0
   -1.5800   -0.0890    6.2600 H   0  0  0  0  0  0  0  0  0  0  0  0
   -2.1890    0.1640    3.8720 H   0  0  0  0  0  0  0  0  0  0  0  0
    1.9390   -0.2640    2.7760 H   0  0  0  0  0  0  0  0  0  0  0  0
    2.5450   -0.5160    5.1640 H   0  0  0  0  0  0  0  0  0  0  0  0
   -1.8920    1.8610    1.7190 H   0  0  0  0  0  0  0  0  0  0  0  0
   -0.8510   -3.0530    1.6500 H   0  0  0  0  0  0  0  0  0  0  0  0
    0.4700   -5.1500    1.5940 H   0  0  0  0  0  0  0  0  0  0  0  0
    3.6470   -3.1050   -0.4410 H   0  0  0  0  0  0  0  0  0  0  0  0
    2.3270   -1.0120   -0.3920 H   0  0  0  0  0  0  0  0  0  0  0  0
    3.5090   -6.2280   -1.7210 H   0  0  0  0  0  0  0  0  0  0  0  0
    4.6010   -5.0100   -1.1020 H   0  0  0  0  0  0  0  0  0  0  0  0
  1 27  1  0  0  0  0
  1 28  1  0  0  0  0
  1 29  1  0  0  0  0
  1  2  1  0  0  0  0
  2  3  2  0  0  0  0
  3 30  1  0  0  0  0
  3  4  1  0  0  0  0
  4 31  1  0  0  0  0
  4  5  2  0  0  0  0
  5  6  1  0  0  0  0
  6 32  1  0  0  0  0
  6  7  2  0  0  0  0
  7  2  1  0  0  0  0
  7 33  1  0  0  0  0
  5  8  1  0  0  0  0
  8  9  2  0  0  0  0
  9 34  1  0  0  0  0
  9 10  1  0  0  0  0
 10 11  2  0  0  0  0
 11 12  1  0  0  0  0
 12  8  1  0  0  0  0
 12 13  1  0  0  0  0
 13 14  2  0  0  0  0
 14 35  1  0  0  0  0
 14 15  1  0  0  0  0
 15 36  1  0  0  0  0
 15 16  2  0  0  0  0
 16 17  1  0  0  0  0
 17 37  1  0  0  0  0
 17 18  2  0  0  0  0
 18 13  1  0  0  0  0
 18 38  1  0  0  0  0
 16 19  1  0  0  0  0
 19 20  2  0  0  0  0
 19 21  2  0  0  0  0
 19 22  1  0  0  0  0
 22 39  1  0  0  0  0
 22 40  1  0  0  0  0
 10 23  1  0  0  0  0
 23 24  1  0  0  0  0
 23 25  1  0  0  0  0
 23 26  1  0  0  0  0
M  END
>  <LOGBIO>
7.2200

>  <PRED_LOGBIO>
6.9800

>  <XV_RES>
0.2340

>  <WHL_TMPL>
1

>  <ANCH>
28-31;31-34

$$$$
ROW45
  -MTS-   01071500553D 0   0.00000     0.00000     0

 44 46  0  0  0  0  0  0  0  0999 V2000
    0.6430    0.6130   -1.3610 C   0  0  0  0  0  0  0  0  0  0  0  0
   -0.5580    0.1830   -0.5230 C   0  0  0  0  0  0  0  0  0  0  0  0
   -1.5310   -0.6590   -1.3430 C   0  0  0  0  0  0  0  0  0  0  0  0
   -1.2270    1.3360   -0.0060 O   0  0  0  0  0  0  0  0  0  0  0  0
   -1.1960    1.3010    1.3430 C   0  0  0  0  0  0  0  0  0  0  0  0
   -1.6800    2.1380    2.0870 O   0  0  0  0  0  0  0  0  0  0  0  0
   -0.4780    0.0790    1.7710 C   0  0  0  0  0  0  0  0  0  0  0  0
   -0.0910   -0.5980    0.6820 C   0  0  0  0  0  0  0  0  0  0  0  0
    0.6560   -1.8760    0.6630 C   0  0  0  0  0  0  0  0  0  0  0  0
    1.9240   -1.9100    0.0520 C   0  0  0  0  0  0  0  0  0  0  0  0
    2.6670   -3.0920    0.0130 C   0  0  0  0  0  0  0  0  0  0  0  0
    2.1320   -4.2550    0.5650 C   0  0  0  0  0  0  0  0  0  0  0  0
    0.8720   -4.2450    1.1630 C   0  0  0  0  0  0  0  0  0  0  0  0
    0.1310   -3.0580    1.2020 C   0  0  0  0  0  0  0  0  0  0  0  0
    3.0830   -5.7440    0.5480 S   0  0  0  0  0  0  0  0  0  0  0  0
    2.1770   -6.8700    0.5000 O   0  0  0  0  0  0  0  0  0  0  0  0
    4.1220   -5.6380    1.5480 O   0  0  0  0  0  0  0  0  0  0  0  0
    3.8310   -5.6480   -0.9600 C   0  0  0  0  0  0  0  0  0  0  0  0
   -0.2290   -0.3270    3.1720 C   0  0  0  0  0  0  0  0  0  0  0  0
   -1.0450   -1.0340    3.7610 O   0  0  0  0  0  0  0  0  0  0  0  0
    1.0010    0.1160    3.8630 C   0  0  0  0  0  0  0  0  0  0  0  0
    2.1610   -0.6660    3.8000 C   0  0  0  0  0  0  0  0  0  0  0  0
    3.3250   -0.2460    4.4540 C   0  0  0  0  0  0  0  0  0  0  0  0
    3.3300    0.9560    5.1720 C   0  0  0  0  0  0  0  0  0  0  0  0
    2.1710    1.7380    5.2350 C   0  0  0  0  0  0  0  0  0  0  0  0
    1.0070    1.3180    4.5810 C   0  0  0  0  0  0  0  0  0  0  0  0
    1.5060    0.7510   -0.7130 H   0  0  0  0  0  0  0  0  0  0  0  0
    0.8640   -0.1550   -2.0990 H   0  0  0  0  0  0  0  0  0  0  0  0
    0.4160    1.5480   -1.8670 H   0  0  0  0  0  0  0  0  0  0  0  0
   -1.4570   -0.3790   -2.3920 H   0  0  0  0  0  0  0  0  0  0  0  0
   -2.5460   -0.4850   -0.9920 H   0  0  0  0  0  0  0  0  0  0  0  0
   -1.2830   -1.7120   -1.2300 H   0  0  0  0  0  0  0  0  0  0  0  0
    2.3270   -1.0120   -0.3920 H   0  0  0  0  0  0  0  0  0  0  0  0
    3.6470   -3.1050   -0.4410 H   0  0  0  0  0  0  0  0  0  0  0  0
    0.4700   -5.1500    1.5940 H   0  0  0  0  0  0  0  0  0  0  0  0
   -0.8520   -3.0530    1.6500 H   0  0  0  0  0  0  0  0  0  0  0  0
    3.0790   -5.5980   -1.7450 H   0  0  0  0  0  0  0  0  0  0  0  0
    4.3690   -6.5830   -1.1020 H   0  0  0  0  0  0  0  0  0  0  0  0
    4.4730   -4.7720   -0.9050 H   0  0  0  0  0  0  0  0  0  0  0  0
    2.1570   -1.5930    3.2470 H   0  0  0  0  0  0  0  0  0  0  0  0
    4.2190   -0.8500    4.4060 H   0  0  0  0  0  0  0  0  0  0  0  0
    4.2280    1.2790    5.6770 H   0  0  0  0  0  0  0  0  0  0  0  0
    2.1750    2.6650    5.7890 H   0  0  0  0  0  0  0  0  0  0  0  0
    0.1120    1.9220    4.6300 H   0  0  0  0  0  0  0  0  0  0  0  0
  1 27  1  0  0  0  0
  1 28  1  0  0  0  0
  1 29  1  0  0  0  0
  1  2  1  0  0  0  0
  2  3  1  0  0  0  0
  3 30  1  0  0  0  0
  3 31  1  0  0  0  0
  3 32  1  0  0  0  0
  2  4  1  0  0  0  0
  4  5  1  0  0  0  0
  5  6  2  0  0  0  0
  5  7  1  0  0  0  0
  7  8  2  0  0  0  0
  8  2  1  0  0  0  0
  8  9  1  0  0  0  0
  9 10  2  0  0  0  0
 10 33  1  0  0  0  0
 10 11  1  0  0  0  0
 11 34  1  0  0  0  0
 11 12  2  0  0  0  0
 12 13  1  0  0  0  0
 13 35  1  0  0  0  0
 13 14  2  0  0  0  0
 14  9  1  0  0  0  0
 14 36  1  0  0  0  0
 12 15  1  0  0  0  0
 15 16  2  0  0  0  0
 15 17  2  0  0  0  0
 15 18  1  0  0  0  0
 18 37  1  0  0  0  0
 18 38  1  0  0  0  0
 18 39  1  0  0  0  0
  7 19  1  0  0  0  0
 19 20  2  0  0  0  0
 19 21  1  0  0  0  0
 21 22  2  0  0  0  0
 22 40  1  0  0  0  0
 22 23  1  0  0  0  0
 23 41  1  0  0  0  0
 23 24  2  0  0  0  0
 24 42  1  0  0  0  0
 24 25  1  0  0  0  0
 25 43  1  0  0  0  0
 25 26  2  0  0  0  0
 26 21  1  0  0  0  0
 26 44  1  0  0  0  0
M  END
>  <LOGBIO>
6.2200

>  <PRED_LOGBIO>
6.6300

>  <XV_RES>
-0.4700

>  <WHL_TMPL>
1

>  <ANCH>
27-34;20-18

$$$$
ROW46
  -MTS-   01071500553D 0   0.00000     0.00000     0

 40 42  0  0  0  0  0  0  0  0999 V2000
   -1.8850   -0.0750    6.5630 C   0  0  0  0  0  0  0  0  0  0  0  0
   -0.8140   -0.1220    5.5000 C   0  0  0  0  0  0  0  0  0  0  0  0
   -1.1550    0.0250    4.1520 C   0  0  0  0  0  0  0  0  0  0  0  0
   -0.1640   -0.0070    3.1620 C   0  0  0  0  0  0  0  0  0  0  0  0
    1.1710   -0.2160    3.5340 C   0  0  0  0  0  0  0  0  0  0  0  0
    1.5140   -0.3630    4.8810 C   0  0  0  0  0  0  0  0  0  0  0  0
    0.5200   -0.3120    5.8580 C   0  0  0  0  0  0  0  0  0  0  0  0
    0.9480   -0.4870    7.5360 Cl  0  0  0  0  0  0  0  0  0  0  0  0
   -0.5250    0.1330    1.7330 C   0  0  0  0  0  0  0  0  0  0  0  0
   -1.3810    1.1620    1.3250 C   0  0  0  0  0  0  0  0  0  0  0  0
   -1.7220    1.2950   -0.0260 C   0  0  0  0  0  0  0  0  0  0  0  0
   -2.5480    2.2870   -0.4200 F   0  0  0  0  0  0  0  0  0  0  0  0
   -1.2070    0.3970   -0.9690 C   0  0  0  0  0  0  0  0  0  0  0  0
   -1.5360    0.5250   -2.2720 F   0  0  0  0  0  0  0  0  0  0  0  0
   -0.3510   -0.6320   -0.5610 C   0  0  0  0  0  0  0  0  0  0  0  0
   -0.0100   -0.7640    0.7900 C   0  0  0  0  0  0  0  0  0  0  0  0
    0.8960   -1.8530    1.2220 C   0  0  0  0  0  0  0  0  0  0  0  0
    2.1080   -1.5470    1.8520 C   0  0  0  0  0  0  0  0  0  0  0  0
    2.9640   -2.5760    2.2610 C   0  0  0  0  0  0  0  0  0  0  0  0
    2.6080   -3.9120    2.0380 C   0  0  0  0  0  0  0  0  0  0  0  0
    1.3960   -4.2180    1.4080 C   0  0  0  0  0  0  0  0  0  0  0  0
    0.5400   -3.1890    1.0000 C   0  0  0  0  0  0  0  0  0  0  0  0
    3.7340   -5.2650    2.5750 S   0  0  0  0  0  0  0  0  0  0  0  0
    3.5780   -6.3880    1.7040 O   0  0  0  0  0  0  0  0  0  0  0  0
    5.0880   -4.8070    2.5250 O   0  0  0  0  0  0  0  0  0  0  0  0
    3.3380   -5.7380    4.2130 N   0  0  0  0  0  0  0  0  0  0  0  0
   -1.4640    0.3200    7.4850 H   0  0  0  0  0  0  0  0  0  0  0  0
   -2.2660   -1.0790    6.7390 H   0  0  0  0  0  0  0  0  0  0  0  0
   -2.6980    0.5680    6.2310 H   0  0  0  0  0  0  0  0  0  0  0  0
   -2.1890    0.1640    3.8720 H   0  0  0  0  0  0  0  0  0  0  0  0
    1.9390   -0.2640    2.7760 H   0  0  0  0  0  0  0  0  0  0  0  0
    2.5450   -0.5160    5.1640 H   0  0  0  0  0  0  0  0  0  0  0  0
   -1.7780    1.8550    2.0530 H   0  0  0  0  0  0  0  0  0  0  0  0
    0.0470   -1.3240   -1.2880 H   0  0  0  0  0  0  0  0  0  0  0  0
    2.3820   -0.5160    2.0240 H   0  0  0  0  0  0  0  0  0  0  0  0
    3.8990   -2.3400    2.7470 H   0  0  0  0  0  0  0  0  0  0  0  0
    1.1220   -5.2490    1.2360 H   0  0  0  0  0  0  0  0  0  0  0  0
   -0.3950   -3.4250    0.5130 H   0  0  0  0  0  0  0  0  0  0  0  0
    2.5870   -5.2760    4.7040 H   0  0  0  0  0  0  0  0  0  0  0  0
    3.8610   -6.4730    4.6660 H   0  0  0  0  0  0  0  0  0  0  0  0
  1 27  1  0  0  0  0
  1 28  1  0  0  0  0
  1 29  1  0  0  0  0
  1  2  1  0  0  0  0
  2  3  2  0  0  0  0
  3 30  1  0  0  0  0
  3  4  1  0  0  0  0
  4  5  2  0  0  0  0
  5 31  1  0  0  0  0
  5  6  1  0  0  0  0
  6 32  1  0  0  0  0
  6  7  2  0  0  0  0
  7  2  1  0  0  0  0
  7  8  1  0  0  0  0
  4  9  1  0  0  0  0
  9 10  2  0  0  0  0
 10 33  1  0  0  0  0
 10 11  1  0  0  0  0
 11 12  1  0  0  0  0
 11 13  2  0  0  0  0
 13 14  1  0  0  0  0
 13 15  1  0  0  0  0
 15 34  1  0  0  0  0
 15 16  2  0  0  0  0
 16  9  1  0  0  0  0
 16 17  1  0  0  0  0
 17 18  2  0  0  0  0
 18 35  1  0  0  0  0
 18 19  1  0  0  0  0
 19 36  1  0  0  0  0
 19 20  2  0  0  0  0
 20 21  1  0  0  0  0
 21 37  1  0  0  0  0
 21 22  2  0  0  0  0
 22 17  1  0  0  0  0
 22 38  1  0  0  0  0
 20 23  1  0  0  0  0
 23 24  2  0  0  0  0
 23 25  2  0  0  0  0
 23 26  1  0  0  0  0
 26 39  1  0  0  0  0
 26 40  1  0  0  0  0
M  END
>  <LOGBIO>
8.5200

>  <PRED_LOGBIO>
8.8300

>  <XV_RES>
-0.3120

>  <WHL_TMPL>
1

>  <ANCH>
7-8;8-9

$$$$
ROW47
  -MTS-   01071500553D 0   0.00000     0.00000     0

 39 40  0  0  0  0  0  0  0  0999 V2000
    6.3070   -6.4100    0.3690 C   0  0  0  0  0  0  0  0  0  0  0  0
    5.4790   -5.3720   -0.3830 C   0  0  0  0  0  0  0  0  0  0  0  0
    4.1980   -5.1080    0.3720 C   0  0  0  0  0  0  0  0  0  0  0  0
    4.1510   -4.1020    1.3390 C   0  0  0  0  0  0  0  0  0  0  0  0
    2.9620   -3.8740    2.0430 C   0  0  0  0  0  0  0  0  0  0  0  0
    1.8140   -4.6220    1.7550 C   0  0  0  0  0  0  0  0  0  0  0  0
    1.8670   -5.6270    0.7880 C   0  0  0  0  0  0  0  0  0  0  0  0
    3.0590   -5.8690    0.1040 C   0  0  0  0  0  0  0  0  0  0  0  0
    3.1160   -6.9420   -0.9140 C   0  0  0  0  0  0  0  0  0  0  0  0
    4.2620   -7.6030   -1.1270 C   0  0  0  0  0  0  0  0  0  0  0  0
    4.3320   -8.9370   -2.3930 S   0  0  0  0  0  0  0  0  0  0  0  0
    3.3970   -9.9650   -2.0550 O   0  0  0  0  0  0  0  0  0  0  0  0
    4.0030   -8.3950   -3.6740 O   0  0  0  0  0  0  0  0  0  0  0  0
    5.9470   -9.6100   -2.4410 N   0  0  0  0  0  0  0  0  0  0  0  0
    2.8820   -2.7950    3.0510 C   0  0  0  0  0  0  0  0  0  0  0  0
    3.6510   -2.8780    4.0070 O   0  0  0  0  0  0  0  0  0  0  0  0
    1.9320   -1.6610    3.0240 C   0  0  0  0  0  0  0  0  0  0  0  0
    1.5310   -1.0540    4.2200 C   0  0  0  0  0  0  0  0  0  0  0  0
    0.6320    0.0190    4.1950 C   0  0  0  0  0  0  0  0  0  0  0  0
    0.1330    0.4850    2.9730 C   0  0  0  0  0  0  0  0  0  0  0  0
    0.5330   -0.1220    1.7760 C   0  0  0  0  0  0  0  0  0  0  0  0
    1.4330   -1.1950    1.8020 C   0  0  0  0  0  0  0  0  0  0  0  0
    6.5430   -6.0350    1.3630 H   0  0  0  0  0  0  0  0  0  0  0  0
    7.2300   -6.6000   -0.1750 H   0  0  0  0  0  0  0  0  0  0  0  0
    5.7400   -7.3340    0.4550 H   0  0  0  0  0  0  0  0  0  0  0  0
    6.0460   -4.4480   -0.4690 H   0  0  0  0  0  0  0  0  0  0  0  0
    5.2440   -5.7470   -1.3760 H   0  0  0  0  0  0  0  0  0  0  0  0
    5.0260   -3.5030    1.5430 H   0  0  0  0  0  0  0  0  0  0  0  0
    0.8910   -4.4220    2.2790 H   0  0  0  0  0  0  0  0  0  0  0  0
    0.9880   -6.2160    0.5700 H   0  0  0  0  0  0  0  0  0  0  0  0
    2.2340   -7.1910   -1.4860 H   0  0  0  0  0  0  0  0  0  0  0  0
    5.1430   -7.3540   -0.5550 H   0  0  0  0  0  0  0  0  0  0  0  0
    6.6630   -9.2510   -1.8250 H   0  0  0  0  0  0  0  0  0  0  0  0
    6.1630  -10.3580   -3.0840 H   0  0  0  0  0  0  0  0  0  0  0  0
    1.9160   -1.4140    5.1630 H   0  0  0  0  0  0  0  0  0  0  0  0
    0.3240    0.4870    5.1180 H   0  0  0  0  0  0  0  0  0  0  0  0
   -0.5600    1.3120    2.9530 H   0  0  0  0  0  0  0  0  0  0  0  0
    0.1480    0.2370    0.8330 H   0  0  0  0  0  0  0  0  0  0  0  0
    1.7410   -1.6630    0.8790 H   0  0  0  0  0  0  0  0  0  0  0  0
  1 23  1  0  0  0  0
  1 24  1  0  0  0  0
  1 25  1  0  0  0  0
  1  2  1  0  0  0  0
  2 26  1  0  0  0  0
  2 27  1  0  0  0  0
  2  3  1  0  0  0  0
  3  4  2  0  0  0  0
  4 28  1  0  0  0  0
  4  5  1  0  0  0  0
  5  6  2  0  0  0  0
  6 29  1  0  0  0  0
  6  7  1  0  0  0  0
  7 30  1  0  0  0  0
  7  8  2  0  0  0  0
  8  3  1  0  0  0  0
  8  9  1  0  0  0  0
  9 31  1  0  0  0  0
  9 10  2  0  0  0  0
 10 32  1  0  0  0  0
 10 11  1  0  0  0  0
 11 12  2  0  0  0  0
 11 13  2  0  0  0  0
 11 14  1  0  0  0  0
 14 33  1  0  0  0  0
 14 34  1  0  0  0  0
  5 15  1  0  0  0  0
 15 16  2  0  0  0  0
 15 17  1  0  0  0  0
 17 18  2  0  0  0  0
 18 35  1  0  0  0  0
 18 19  1  0  0  0  0
 19 36  1  0  0  0  0
 19 20  2  0  0  0  0
 20 37  1  0  0  0  0
 20 21  1  0  0  0  0
 21 38  1  0  0  0  0
 21 22  2  0  0  0  0
 22 17  1  0  0  0  0
 22 39  1  0  0  0  0
M  END
>  <LOGBIO>
5.2500

>  <PRED_LOGBIO>
4.8900

>  <XV_RES>
0.6510

>  <WHL_TMPL>
2

>  <ANCH>
7-8;11-12

$$$$
ROW48
  -MTS-   01071500553D 0   0.00000     0.00000     0

 42 44  0  0  0  0  0  0  0  0999 V2000
    0.3690    0.5280    8.1010 C   0  0  0  0  0  0  0  0  0  0  0  0
    0.8570   -0.4500    7.1790 O   0  0  0  0  0  0  0  0  0  0  0  0
    0.5200   -0.3120    5.8580 C   0  0  0  0  0  0  0  0  0  0  0  0
    1.5140   -0.3630    4.8810 C   0  0  0  0  0  0  0  0  0  0  0  0
    1.1710   -0.2160    3.5340 C   0  0  0  0  0  0  0  0  0  0  0  0
   -0.1640   -0.0070    3.1620 C   0  0  0  0  0  0  0  0  0  0  0  0
   -1.1550    0.0250    4.1520 C   0  0  0  0  0  0  0  0  0  0  0  0
   -0.8140   -0.1220    5.5000 C   0  0  0  0  0  0  0  0  0  0  0  0
   -1.8860   -0.0750    6.5630 C   0  0  0  0  0  0  0  0  0  0  0  0
   -0.5250    0.1330    1.7330 C   0  0  0  0  0  0  0  0  0  0  0  0
   -1.3300    1.0680    1.2120 C   0  0  0  0  0  0  0  0  0  0  0  0
   -2.1280    2.3200    2.0800 Cl  0  0  0  0  0  0  0  0  0  0  0  0
   -1.4040    0.8430   -0.1680 N   0  0  0  0  0  0  0  0  0  0  0  0
   -0.6550   -0.2070   -0.4490 C   0  0  0  0  0  0  0  0  0  0  0  0
   -0.0940   -0.6710    0.7110 N   0  0  0  0  0  0  0  0  0  0  0  0
    0.7730   -1.7830    0.8320 C   0  0  0  0  0  0  0  0  0  0  0  0
    2.0650   -1.6100    1.3430 C   0  0  0  0  0  0  0  0  0  0  0  0
    2.9230   -2.7090    1.4630 C   0  0  0  0  0  0  0  0  0  0  0  0
    2.4900   -3.9820    1.0720 C   0  0  0  0  0  0  0  0  0  0  0  0
    1.1980   -4.1550    0.5610 C   0  0  0  0  0  0  0  0  0  0  0  0
    0.3390   -3.0550    0.4410 C   0  0  0  0  0  0  0  0  0  0  0  0
    3.6180   -5.4270    1.2300 S   0  0  0  0  0  0  0  0  0  0  0  0
    3.3100   -6.3850    0.2130 O   0  0  0  0  0  0  0  0  0  0  0  0
    4.9720   -4.9930    1.0820 O   0  0  0  0  0  0  0  0  0  0  0  0
    3.4020   -6.1860    2.8590 C   0  0  0  0  0  0  0  0  0  0  0  0
   -0.7190    0.5300    8.0860 H   0  0  0  0  0  0  0  0  0  0  0  0
    0.7170    0.2860    9.1030 H   0  0  0  0  0  0  0  0  0  0  0  0
    0.7380    1.5110    7.8170 H   0  0  0  0  0  0  0  0  0  0  0  0
    2.5450   -0.5160    5.1640 H   0  0  0  0  0  0  0  0  0  0  0  0
    1.9390   -0.2640    2.7760 H   0  0  0  0  0  0  0  0  0  0  0  0
   -2.1890    0.1640    3.8720 H   0  0  0  0  0  0  0  0  0  0  0  0
   -1.4640    0.3200    7.4850 H   0  0  0  0  0  0  0  0  0  0  0  0
   -2.2660   -1.0790    6.7390 H   0  0  0  0  0  0  0  0  0  0  0  0
   -2.6980    0.5680    6.2310 H   0  0  0  0  0  0  0  0  0  0  0  0
   -0.5080   -0.6290   -1.4320 H   0  0  0  0  0  0  0  0  0  0  0  0
    2.4000   -0.6280    1.6450 H   0  0  0  0  0  0  0  0  0  0  0  0
    3.9200   -2.5760    1.8570 H   0  0  0  0  0  0  0  0  0  0  0  0
    0.8630   -5.1360    0.2600 H   0  0  0  0  0  0  0  0  0  0  0  0
   -0.6570   -3.1890    0.0470 H   0  0  0  0  0  0  0  0  0  0  0  0
    2.3710   -6.5160    2.9710 H   0  0  0  0  0  0  0  0  0  0  0  0
    4.0690   -7.0400    2.9520 H   0  0  0  0  0  0  0  0  0  0  0  0
    3.6360   -5.4570    3.6320 H   0  0  0  0  0  0  0  0  0  0  0  0
  1 26  1  0  0  0  0
  1 27  1  0  0  0  0
  1 28  1  0  0  0  0
  1  2  1  0  0  0  0
  2  3  1  0  0  0  0
  3  4  2  0  0  0  0
  4 29  1  0  0  0  0
  4  5  1  0  0  0  0
  5 30  1  0  0  0  0
  5  6  2  0  0  0  0
  6  7  1  0  0  0  0
  7 31  1  0  0  0  0
  7  8  2  0  0  0  0
  8  3  1  0  0  0  0
  8  9  1  0  0  0  0
  9 32  1  0  0  0  0
  9 33  1  0  0  0  0
  9 34  1  0  0  0  0
  6 10  1  0  0  0  0
 10 11  2  0  0  0  0
 11 12  1  0  0  0  0
 11 13  1  0  0  0  0
 13 14  2  0  0  0  0
 14 35  1  0  0  0  0
 14 15  1  0  0  0  0
 15 10  1  0  0  0  0
 15 16  1  0  0  0  0
 16 17  2  0  0  0  0
 17 36  1  0  0  0  0
 17 18  1  0  0  0  0
 18 37  1  0  0  0  0
 18 19  2  0  0  0  0
 19 20  1  0  0  0  0
 20 38  1  0  0  0  0
 20 21  2  0  0  0  0
 21 16  1  0  0  0  0
 21 39  1  0  0  0  0
 19 22  1  0  0  0  0
 22 23  2  0  0  0  0
 22 24  2  0  0  0  0
 22 25  1  0  0  0  0
 25 40  1  0  0  0  0
 25 41  1  0  0  0  0
 25 42  1  0  0  0  0
M  END
>  <LOGBIO>
7.8900

>  <PRED_LOGBIO>
6.9500

>  <XV_RES>
1.0880

>  <WHL_TMPL>
1

>  <ANCH>
7-8;11-9

$$$$
ROW49
  -MTS-   01071500553D 0   0.00000     0.00000     0

 59 61  0  0  1  0  0  0  0  0999 V2000
   -1.6760    1.9680   -0.3640 C   0  0  0  0  0  0  0  0  0  0  0  0
   -0.8100    0.9990   -0.9390 O   0  0  0  0  0  0  0  0  0  0  0  0
   -0.0450    0.2620   -0.0760 C   0  0  0  0  0  0  0  0  0  0  0  0
    0.9190   -0.6880   -0.4390 C   0  0  0  0  0  0  0  0  0  0  0  0
    1.6480   -1.3870    0.5370 C   0  0  0  0  0  0  0  0  0  0  0  0
    1.3840   -1.1510    1.8820 C   0  0  0  0  0  0  0  0  0  0  0  0
    0.4720   -0.1870    2.2510 C   0  0  0  0  0  0  0  0  0  0  0  0
   -0.2650    0.5260    1.2760 C   0  0  0  0  0  0  0  0  0  0  0  0
    0.5420   -0.1400    3.6550 C   0  0  0  0  0  0  0  0  0  0  0  0
   -0.3270    0.7890    4.4480 C   0  0  0  0  0  0  0  0  0  0  0  0
   -1.7090    0.1830    4.6880 C   0  0  0  0  0  0  0  0  0  0  0  0
   -1.8780   -0.3390    5.8290 O   0  0  0  0  0  0  0  0  0  0  0  0
   -2.5350    0.3150    3.7390 N   0  0  0  0  0  0  0  0  0  0  0  0
   -3.8940   -0.2310    3.8660 C   0  0  1  0  0  0  0  0  0  0  0  0
   -3.8170   -1.7420    4.0810 C   0  0  0  0  0  0  0  0  0  0  0  0
   -5.1390   -2.2740    4.2040 O   0  0  0  0  0  0  0  0  0  0  0  0
   -4.6820    0.0620    2.5900 C   0  0  0  0  0  0  0  0  0  0  0  0
   -6.0940   -0.5060    2.7220 C   0  0  0  0  0  0  0  0  0  0  0  0
   -7.0330   -0.1570    1.2020 S   0  0  0  0  0  0  0  0  0  0  0  0
   -8.6790   -0.8790    1.4890 C   0  0  0  0  0  0  0  0  0  0  0  0
    1.4960   -1.0400    4.1770 C   0  0  0  0  0  0  0  0  0  0  0  0
    1.9280   -1.3120    5.5700 C   0  0  0  0  0  0  0  0  0  0  0  0
    1.9710   -1.7080    3.0250 N   0  0  0  0  0  0  0  0  0  0  0  0
    2.8820   -2.7950    3.0510 C   0  0  0  0  0  0  0  0  0  0  0  0
    3.6510   -2.8780    4.0070 O   0  0  0  0  0  0  0  0  0  0  0  0
    2.9620   -3.8740    2.0430 C   0  0  0  0  0  0  0  0  0  0  0  0
    4.1510   -4.1020    1.3390 C   0  0  0  0  0  0  0  0  0  0  0  0
    4.1980   -5.1080    0.3720 C   0  0  0  0  0  0  0  0  0  0  0  0
    3.0590   -5.8690    0.1040 C   0  0  0  0  0  0  0  0  0  0  0  0
    3.1220   -7.1090   -1.0870 Cl  0  0  0  0  0  0  0  0  0  0  0  0
    1.8670   -5.6270    0.7880 C   0  0  0  0  0  0  0  0  0  0  0  0
    1.8140   -4.6220    1.7550 C   0  0  0  0  0  0  0  0  0  0  0  0
   -2.7130    1.6850   -0.5320 H   0  0  0  0  0  0  0  0  0  0  0  0
   -1.5130    1.9340    0.7110 H   0  0  0  0  0  0  0  0  0  0  0  0
   -1.4220    2.9310   -0.8010 H   0  0  0  0  0  0  0  0  0  0  0  0
    1.1040   -0.8860   -1.4850 H   0  0  0  0  0  0  0  0  0  0  0  0
    2.4050   -2.1000    0.2460 H   0  0  0  0  0  0  0  0  0  0  0  0
   -0.9910    1.2670    1.5760 H   0  0  0  0  0  0  0  0  0  0  0  0
   -0.4810    1.6700    3.8280 H   0  0  0  0  0  0  0  0  0  0  0  0
    0.1410    0.9610    5.4150 H   0  0  0  0  0  0  0  0  0  0  0  0
   -2.2610    0.7960    2.8940 H   0  0  0  0  0  0  0  0  0  0  0  0
   -4.3930    0.2310    4.7150 H   0  0  0  0  0  0  0  0  0  0  0  0
   -3.2560   -1.9510    4.9890 H   0  0  0  0  0  0  0  0  0  0  0  0
   -3.3180   -2.2050    3.2320 H   0  0  0  0  0  0  0  0  0  0  0  0
   -5.1160   -3.2340    4.3420 H   0  0  0  0  0  0  0  0  0  0  0  0
   -4.7370    1.1380    2.4370 H   0  0  0  0  0  0  0  0  0  0  0  0
   -4.1830   -0.4000    1.7410 H   0  0  0  0  0  0  0  0  0  0  0  0
   -6.0400   -1.5820    2.8750 H   0  0  0  0  0  0  0  0  0  0  0  0
   -6.5930   -0.0440    3.5710 H   0  0  0  0  0  0  0  0  0  0  0  0
   -9.1340   -0.4100    2.3590 H   0  0  0  0  0  0  0  0  0  0  0  0
   -9.3060   -0.7090    0.6160 H   0  0  0  0  0  0  0  0  0  0  0  0
   -8.5810   -1.9480    1.6630 H   0  0  0  0  0  0  0  0  0  0  0  0
    1.0580   -1.4370    6.2110 H   0  0  0  0  0  0  0  0  0  0  0  0
    2.4450   -0.4200    5.9160 H   0  0  0  0  0  0  0  0  0  0  0  0
    2.5660   -2.1920    5.5360 H   0  0  0  0  0  0  0  0  0  0  0  0
    5.0260   -3.5030    1.5430 H   0  0  0  0  0  0  0  0  0  0  0  0
    5.1140   -5.2970   -0.1680 H   0  0  0  0  0  0  0  0  0  0  0  0
    0.9880   -6.2160    0.5700 H   0  0  0  0  0  0  0  0  0  0  0  0
    0.8910   -4.4220    2.2790 H   0  0  0  0  0  0  0  0  0  0  0  0
  1 33  1  0  0  0  0
  1 34  1  0  0  0  0
  1 35  1  0  0  0  0
  1  2  1  0  0  0  0
  2  3  1  0  0  0  0
  3  4  2  0  0  0  0
  4 36  1  0  0  0  0
  4  5  1  0  0  0  0
  5 37  1  0  0  0  0
  5  6  2  0  0  0  0
  6  7  1  0  0  0  0
  7  8  2  0  0  0  0
  8  3  1  0  0  0  0
  8 38  1  0  0  0  0
  7  9  1  0  0  0  0
  9 10  1  0  0  0  0
 10 39  1  0  0  0  0
 10 40  1  0  0  0  0
 10 11  1  0  0  0  0
 11 12  2  0  0  0  0
 11 13  1  0  0  0  0
 13 41  1  0  0  0  0
 13 14  1  0  0  0  0
 14 42  1  0  0  0  0
 14 15  1  0  0  0  0
 15 43  1  0  0  0  0
 15 44  1  0  0  0  0
 15 16  1  0  0  0  0
 16 45  1  0  0  0  0
 14 17  1  0  0  0  0
 17 46  1  0  0  0  0
 17 47  1  0  0  0  0
 17 18  1  0  0  0  0
 18 48  1  0  0  0  0
 18 49  1  0  0  0  0
 18 19  1  0  0  0  0
 19 20  1  0  0  0  0
 20 50  1  0  0  0  0
 20 51  1  0  0  0  0
 20 52  1  0  0  0  0
  9 21  2  0  0  0  0
 21 22  1  0  0  0  0
 22 53  1  0  0  0  0
 22 54  1  0  0  0  0
 22 55  1  0  0  0  0
 21 23  1  0  0  0  0
 23  6  1  0  0  0  0
 23 24  1  0  0  0  0
 24 25  2  0  0  0  0
 24 26  1  0  0  0  0
 26 27  2  0  0  0  0
 27 56  1  0  0  0  0
 27 28  1  0  0  0  0
 28 57  1  0  0  0  0
 28 29  2  0  0  0  0
 29 30  1  0  0  0  0
 29 31  1  0  0  0  0
 31 58  1  0  0  0  0
 31 32  2  0  0  0  0
 32 26  1  0  0  0  0
 32 59  1  0  0  0  0
M  END
>  <LOGBIO>
6.6000

>  <PRED_LOGBIO>
6.7000

>  <XV_RES>
-0.0910

>  <WHL_TMPL>
2

>  <ANCH>
36-37;41-42

$$$$
ROW50
  -MTS-   01071500553D 0   0.00000     0.00000     0

 52 53  0  0  0  0  0  0  0  0999 V2000
    3.0920    0.2370   12.5610 C   0  0  0  0  0  0  0  0  0  0  0  0
    2.1500    1.1020   11.9210 O   0  0  0  0  0  0  0  0  0  0  0  0
    1.9160    0.9200   10.5830 C   0  0  0  0  0  0  0  0  0  0  0  0
    2.6890    1.6050    9.6380 C   0  0  0  0  0  0  0  0  0  0  0  0
    2.4500    1.4200    8.2710 C   0  0  0  0  0  0  0  0  0  0  0  0
    1.4390    0.5480    7.8490 C   0  0  0  0  0  0  0  0  0  0  0  0
    1.1870    0.3520    6.4040 C   0  0  0  0  0  0  0  0  0  0  0  0
    1.8340   -0.6130    5.7360 C   0  0  0  0  0  0  0  0  0  0  0  0
    1.5810   -0.8100    4.2910 C   0  0  0  0  0  0  0  0  0  0  0  0
    2.3930   -1.6780    3.5510 C   0  0  0  0  0  0  0  0  0  0  0  0
    2.1540   -1.8630    2.1840 C   0  0  0  0  0  0  0  0  0  0  0  0
    2.9480   -2.7120    1.4590 O   0  0  0  0  0  0  0  0  0  0  0  0
    3.9200   -3.4890    2.1640 C   0  0  0  0  0  0  0  0  0  0  0  0
    1.1040   -1.1820    1.5570 C   0  0  0  0  0  0  0  0  0  0  0  0
    0.2920   -0.3140    2.2980 C   0  0  0  0  0  0  0  0  0  0  0  0
   -0.7350    0.3530    1.6850 O   0  0  0  0  0  0  0  0  0  0  0  0
   -0.4590    1.6370    1.1190 C   0  0  0  0  0  0  0  0  0  0  0  0
    0.5310   -0.1280    3.6650 C   0  0  0  0  0  0  0  0  0  0  0  0
   -0.3270    0.7890    4.4480 C   0  0  0  0  0  0  0  0  0  0  0  0
   -1.6540    0.6070    4.4730 C   0  0  0  0  0  0  0  0  0  0  0  0
   -2.4430    1.0740    5.6350 C   0  0  0  0  0  0  0  0  0  0  0  0
   -1.8800    1.6290    6.5780 O   0  0  0  0  0  0  0  0  0  0  0  0
   -3.7610    0.8930    5.6600 N   0  0  0  0  0  0  0  0  0  0  0  0
   -4.4330    0.2300    4.5340 C   0  0  0  0  0  0  0  0  0  0  0  0
   -4.5440    1.3570    6.8140 C   0  0  0  0  0  0  0  0  0  0  0  0
    0.6670   -0.1380    8.7940 C   0  0  0  0  0  0  0  0  0  0  0  0
    0.9050    0.0480   10.1610 C   0  0  0  0  0  0  0  0  0  0  0  0
    2.7590   -0.7940   12.4700 H   0  0  0  0  0  0  0  0  0  0  0  0
    3.1700    0.5020   13.6140 H   0  0  0  0  0  0  0  0  0  0  0  0
    4.0650    0.3470   12.0870 H   0  0  0  0  0  0  0  0  0  0  0  0
    3.4690    2.2780    9.9640 H   0  0  0  0  0  0  0  0  0  0  0  0
    3.0460    1.9490    7.5420 H   0  0  0  0  0  0  0  0  0  0  0  0
    0.4810    0.9860    5.8880 H   0  0  0  0  0  0  0  0  0  0  0  0
    2.5390   -1.2480    6.2520 H   0  0  0  0  0  0  0  0  0  0  0  0
    3.2030   -2.2030    4.0340 H   0  0  0  0  0  0  0  0  0  0  0  0
    3.4190   -4.1230    2.8920 H   0  0  0  0  0  0  0  0  0  0  0  0
    4.4700   -4.1090    1.4590 H   0  0  0  0  0  0  0  0  0  0  0  0
    4.6120   -2.8240    2.6780 H   0  0  0  0  0  0  0  0  0  0  0  0
    0.9200   -1.3250    0.5030 H   0  0  0  0  0  0  0  0  0  0  0  0
    0.3090    1.5380    0.3550 H   0  0  0  0  0  0  0  0  0  0  0  0
   -1.3660    2.0380    0.6710 H   0  0  0  0  0  0  0  0  0  0  0  0
   -0.1110    2.3100    1.8990 H   0  0  0  0  0  0  0  0  0  0  0  0
    0.1170    1.6050    4.9990 H   0  0  0  0  0  0  0  0  0  0  0  0
   -2.1480    0.1200    3.6460 H   0  0  0  0  0  0  0  0  0  0  0  0
   -4.0320   -0.7740    4.4130 H   0  0  0  0  0  0  0  0  0  0  0  0
   -5.5010    0.1720    4.7320 H   0  0  0  0  0  0  0  0  0  0  0  0
   -4.2630    0.8000    3.6230 H   0  0  0  0  0  0  0  0  0  0  0  0
   -4.4240    2.4330    6.9250 H   0  0  0  0  0  0  0  0  0  0  0  0
   -5.5950    1.1240    6.6570 H   0  0  0  0  0  0  0  0  0  0  0  0
   -4.1930    0.8580    7.7150 H   0  0  0  0  0  0  0  0  0  0  0  0
   -0.1130   -0.8100    8.4690 H   0  0  0  0  0  0  0  0  0  0  0  0
    0.3100   -0.4810   10.8900 H   0  0  0  0  0  0  0  0  0  0  0  0
  1 28  1  0  0  0  0
  1 29  1  0  0  0  0
  1 30  1  0  0  0  0
  1  2  1  0  0  0  0
  2  3  1  0  0  0  0
  3  4  2  0  0  0  0
  4 31  1  0  0  0  0
  4  5  1  0  0  0  0
  5 32  1  0  0  0  0
  5  6  2  0  0  0  0
  6  7  1  0  0  0  0
  7 33  1  0  0  0  0
  7  8  2  0  0  0  0
  8 34  1  0  0  0  0
  8  9  1  0  0  0  0
  9 10  2  0  0  0  0
 10 35  1  0  0  0  0
 10 11  1  0  0  0  0
 11 12  1  0  0  0  0
 12 13  1  0  0  0  0
 13 36  1  0  0  0  0
 13 37  1  0  0  0  0
 13 38  1  0  0  0  0
 11 14  2  0  0  0  0
 14 39  1  0  0  0  0
 14 15  1  0  0  0  0
 15 16  1  0  0  0  0
 16 17  1  0  0  0  0
 17 40  1  0  0  0  0
 17 41  1  0  0  0  0
 17 42  1  0  0  0  0
 15 18  2  0  0  0  0
 18  9  1  0  0  0  0
 18 19  1  0  0  0  0
 19 43  1  0  0  0  0
 19 20  2  0  0  0  0
 20 44  1  0  0  0  0
 20 21  1  0  0  0  0
 21 22  2  0  0  0  0
 21 23  1  0  0  0  0
 23 24  1  0  0  0  0
 24 45  1  0  0  0  0
 24 46  1  0  0  0  0
 24 47  1  0  0  0  0
 23 25  1  0  0  0  0
 25 48  1  0  0  0  0
 25 49  1  0  0  0  0
 25 50  1  0  0  0  0
  6 26  1  0  0  0  0
 26 51  1  0  0  0  0
 26 27  2  0  0  0  0
 27  3  1  0  0  0  0
 27 52  1  0  0  0  0
M  END
>  <LOGBIO>
4.8900

>  <PRED_LOGBIO>
4.8900

>  <XV_RES>
-0.0120

>  <WHL_TMPL>
2

>  <ANCH>
29-30;33-34

$$$$
ROW51
  -MTS-   01071500553D 0   0.00000     0.00000     0

 36 38  0  0  0  0  0  0  0  0999 V2000
    3.8310   -5.6480   -0.9600 C   0  0  0  0  0  0  0  0  0  0  0  0
    3.0830   -5.7440    0.5480 S   0  0  0  0  0  0  0  0  0  0  0  0
    2.1770   -6.8700    0.5000 O   0  0  0  0  0  0  0  0  0  0  0  0
    4.1220   -5.6380    1.5480 O   0  0  0  0  0  0  0  0  0  0  0  0
    2.1320   -4.2550    0.5650 C   0  0  0  0  0  0  0  0  0  0  0  0
    2.6670   -3.0920    0.0130 C   0  0  0  0  0  0  0  0  0  0  0  0
    1.9240   -1.9100    0.0520 C   0  0  0  0  0  0  0  0  0  0  0  0
    0.6560   -1.8760    0.6630 C   0  0  0  0  0  0  0  0  0  0  0  0
    0.1310   -3.0580    1.2020 C   0  0  0  0  0  0  0  0  0  0  0  0
    0.8720   -4.2450    1.1630 C   0  0  0  0  0  0  0  0  0  0  0  0
   -0.0910   -0.5980    0.6820 C   0  0  0  0  0  0  0  0  0  0  0  0
   -0.5050    0.0950   -0.3870 C   0  0  0  0  0  0  0  0  0  0  0  0
   -1.2120    1.3100    0.0770 C   0  0  0  0  0  0  0  0  0  0  0  0
   -1.7030    2.1410   -0.6280 O   0  0  0  0  0  0  0  0  0  0  0  0
   -1.2100    1.3260    1.4270 O   0  0  0  0  0  0  0  0  0  0  0  0
   -0.5280    0.1650    1.9090 C   0  0  0  0  0  0  0  0  0  0  0  0
   -0.2910   -0.2900   -1.8000 C   0  0  0  0  0  0  0  0  0  0  0  0
    1.0100   -0.4410   -2.2950 C   0  0  0  0  0  0  0  0  0  0  0  0
    1.2120   -0.8060   -3.6320 C   0  0  0  0  0  0  0  0  0  0  0  0
    0.1140   -1.0190   -4.4730 C   0  0  0  0  0  0  0  0  0  0  0  0
   -1.1870   -0.8680   -3.9780 C   0  0  0  0  0  0  0  0  0  0  0  0
   -1.3890   -0.5040   -2.6420 C   0  0  0  0  0  0  0  0  0  0  0  0
    3.0790   -5.5980   -1.7450 H   0  0  0  0  0  0  0  0  0  0  0  0
    4.3690   -4.7020   -0.9820 H   0  0  0  0  0  0  0  0  0  0  0  0
    4.4730   -6.5240   -1.0170 H   0  0  0  0  0  0  0  0  0  0  0  0
    3.6470   -3.1050   -0.4410 H   0  0  0  0  0  0  0  0  0  0  0  0
    2.3270   -1.0120   -0.3920 H   0  0  0  0  0  0  0  0  0  0  0  0
   -0.8510   -3.0530    1.6500 H   0  0  0  0  0  0  0  0  0  0  0  0
    0.4700   -5.1500    1.5940 H   0  0  0  0  0  0  0  0  0  0  0  0
    0.3510    0.4730    2.4720 H   0  0  0  0  0  0  0  0  0  0  0  0
   -1.2200   -0.4460    2.4850 H   0  0  0  0  0  0  0  0  0  0  0  0
    1.8570   -0.2770   -1.6460 H   0  0  0  0  0  0  0  0  0  0  0  0
    2.2160   -0.9220   -4.0140 H   0  0  0  0  0  0  0  0  0  0  0  0
    0.2700   -1.3010   -5.5040 H   0  0  0  0  0  0  0  0  0  0  0  0
   -2.0340   -1.0330   -4.6270 H   0  0  0  0  0  0  0  0  0  0  0  0
   -2.3930   -0.3870   -2.2600 H   0  0  0  0  0  0  0  0  0  0  0  0
  1 23  1  0  0  0  0
  1 24  1  0  0  0  0
  1 25  1  0  0  0  0
  1  2  1  0  0  0  0
  2  3  2  0  0  0  0
  2  4  2  0  0  0  0
  2  5  1  0  0  0  0
  5  6  2  0  0  0  0
  6 26  1  0  0  0  0
  6  7  1  0  0  0  0
  7 27  1  0  0  0  0
  7  8  2  0  0  0  0
  8  9  1  0  0  0  0
  9 28  1  0  0  0  0
  9 10  2  0  0  0  0
 10  5  1  0  0  0  0
 10 29  1  0  0  0  0
  8 11  1  0  0  0  0
 11 12  2  0  0  0  0
 12 13  1  0  0  0  0
 13 14  2  0  0  0  0
 13 15  1  0  0  0  0
 15 16  1  0  0  0  0
 16 11  1  0  0  0  0
 16 30  1  0  0  0  0
 16 31  1  0  0  0  0
 12 17  1  0  0  0  0
 17 18  2  0  0  0  0
 18 32  1  0  0  0  0
 18 19  1  0  0  0  0
 19 33  1  0  0  0  0
 19 20  2  0  0  0  0
 20 34  1  0  0  0  0
 20 21  1  0  0  0  0
 21 35  1  0  0  0  0
 21 22  2  0  0  0  0
 22 17  1  0  0  0  0
 22 36  1  0  0  0  0
M  END
>  <LOGBIO>
6.3200

>  <PRED_LOGBIO>
6.6500

>  <XV_RES>
-0.3140

>  <WHL_TMPL>
1

>  <ANCH>
27-34;8-9

$$$$
ROW52
  -MTS-   01071500553D 0   0.00000     0.00000     0

 57 59  0  0  0  0  0  0  0  0999 V2000
    3.0920    0.2370   12.5610 C   0  0  0  0  0  0  0  0  0  0  0  0
    2.1500    1.1020   11.9210 O   0  0  0  0  0  0  0  0  0  0  0  0
    1.9160    0.9200   10.5830 C   0  0  0  0  0  0  0  0  0  0  0  0
    2.6890    1.6050    9.6380 C   0  0  0  0  0  0  0  0  0  0  0  0
    2.4500    1.4200    8.2710 C   0  0  0  0  0  0  0  0  0  0  0  0
    1.4390    0.5480    7.8490 C   0  0  0  0  0  0  0  0  0  0  0  0
    1.1870    0.3520    6.4040 C   0  0  0  0  0  0  0  0  0  0  0  0
    1.8340   -0.6130    5.7360 C   0  0  0  0  0  0  0  0  0  0  0  0
    1.5810   -0.8100    4.2910 C   0  0  0  0  0  0  0  0  0  0  0  0
    2.3930   -1.6780    3.5510 C   0  0  0  0  0  0  0  0  0  0  0  0
    2.1540   -1.8630    2.1840 C   0  0  0  0  0  0  0  0  0  0  0  0
    2.9480   -2.7120    1.4590 O   0  0  0  0  0  0  0  0  0  0  0  0
    3.9200   -3.4890    2.1640 C   0  0  0  0  0  0  0  0  0  0  0  0
    1.1040   -1.1820    1.5570 C   0  0  0  0  0  0  0  0  0  0  0  0
    0.2920   -0.3140    2.2980 C   0  0  0  0  0  0  0  0  0  0  0  0
   -0.7350    0.3530    1.6850 O   0  0  0  0  0  0  0  0  0  0  0  0
   -0.4590    1.6370    1.1190 C   0  0  0  0  0  0  0  0  0  0  0  0
    0.5310   -0.1280    3.6650 C   0  0  0  0  0  0  0  0  0  0  0  0
   -0.3270    0.7890    4.4480 C   0  0  0  0  0  0  0  0  0  0  0  0
   -1.6540    0.6070    4.4730 C   0  0  0  0  0  0  0  0  0  0  0  0
   -2.4430    1.0740    5.6350 C   0  0  0  0  0  0  0  0  0  0  0  0
   -1.8800    1.6290    6.5780 O   0  0  0  0  0  0  0  0  0  0  0  0
   -3.7610    0.8930    5.6600 N   0  0  0  0  0  0  0  0  0  0  0  0
   -4.3890   -0.3100    6.2240 C   0  0  0  0  0  0  0  0  0  0  0  0
   -5.0070   -1.2270    5.1520 C   0  0  0  0  0  0  0  0  0  0  0  0
   -6.0320   -0.2820    3.9830 S   0  0  0  0  0  0  0  0  0  0  0  0
   -5.3930    1.4150    3.8260 C   0  0  0  0  0  0  0  0  0  0  0  0
   -4.7100    1.8800    5.1260 C   0  0  0  0  0  0  0  0  0  0  0  0
    0.6670   -0.1380    8.7940 C   0  0  0  0  0  0  0  0  0  0  0  0
    0.9050    0.0480   10.1610 C   0  0  0  0  0  0  0  0  0  0  0  0
    2.7590   -0.7940   12.4700 H   0  0  0  0  0  0  0  0  0  0  0  0
    3.1700    0.5020   13.6140 H   0  0  0  0  0  0  0  0  0  0  0  0
    4.0650    0.3470   12.0870 H   0  0  0  0  0  0  0  0  0  0  0  0
    3.4690    2.2780    9.9640 H   0  0  0  0  0  0  0  0  0  0  0  0
    3.0460    1.9490    7.5420 H   0  0  0  0  0  0  0  0  0  0  0  0
    0.4810    0.9860    5.8880 H   0  0  0  0  0  0  0  0  0  0  0  0
    2.5390   -1.2480    6.2520 H   0  0  0  0  0  0  0  0  0  0  0  0
    3.2030   -2.2030    4.0340 H   0  0  0  0  0  0  0  0  0  0  0  0
    3.4190   -4.1230    2.8920 H   0  0  0  0  0  0  0  0  0  0  0  0
    4.4700   -4.1090    1.4590 H   0  0  0  0  0  0  0  0  0  0  0  0
    4.6120   -2.8240    2.6780 H   0  0  0  0  0  0  0  0  0  0  0  0
    0.9200   -1.3250    0.5030 H   0  0  0  0  0  0  0  0  0  0  0  0
    0.3090    1.5380    0.3550 H   0  0  0  0  0  0  0  0  0  0  0  0
   -1.3660    2.0380    0.6710 H   0  0  0  0  0  0  0  0  0  0  0  0
   -0.1110    2.3100    1.8990 H   0  0  0  0  0  0  0  0  0  0  0  0
    0.1170    1.6050    4.9990 H   0  0  0  0  0  0  0  0  0  0  0  0
   -2.1480    0.1200    3.6460 H   0  0  0  0  0  0  0  0  0  0  0  0
   -5.1590   -0.0150    6.9340 H   0  0  0  0  0  0  0  0  0  0  0  0
   -3.6500   -0.8700    6.7930 H   0  0  0  0  0  0  0  0  0  0  0  0
   -4.2130   -1.7360    4.6100 H   0  0  0  0  0  0  0  0  0  0  0  0
   -5.6170   -1.9880    5.6360 H   0  0  0  0  0  0  0  0  0  0  0  0
   -4.6790    1.4580    3.0070 H   0  0  0  0  0  0  0  0  0  0  0  0
   -6.2120    2.0890    3.5860 H   0  0  0  0  0  0  0  0  0  0  0  0
   -5.4700    2.0910    5.8760 H   0  0  0  0  0  0  0  0  0  0  0  0
   -4.1910    2.8180    4.9450 H   0  0  0  0  0  0  0  0  0  0  0  0
   -0.1130   -0.8100    8.4690 H   0  0  0  0  0  0  0  0  0  0  0  0
    0.3100   -0.4810   10.8900 H   0  0  0  0  0  0  0  0  0  0  0  0
  1 31  1  0  0  0  0
  1 32  1  0  0  0  0
  1 33  1  0  0  0  0
  1  2  1  0  0  0  0
  2  3  1  0  0  0  0
  3  4  2  0  0  0  0
  4 34  1  0  0  0  0
  4  5  1  0  0  0  0
  5 35  1  0  0  0  0
  5  6  2  0  0  0  0
  6  7  1  0  0  0  0
  7 36  1  0  0  0  0
  7  8  2  0  0  0  0
  8 37  1  0  0  0  0
  8  9  1  0  0  0  0
  9 10  2  0  0  0  0
 10 38  1  0  0  0  0
 10 11  1  0  0  0  0
 11 12  1  0  0  0  0
 12 13  1  0  0  0  0
 13 39  1  0  0  0  0
 13 40  1  0  0  0  0
 13 41  1  0  0  0  0
 11 14  2  0  0  0  0
 14 42  1  0  0  0  0
 14 15  1  0  0  0  0
 15 16  1  0  0  0  0
 16 17  1  0  0  0  0
 17 43  1  0  0  0  0
 17 44  1  0  0  0  0
 17 45  1  0  0  0  0
 15 18  2  0  0  0  0
 18  9  1  0  0  0  0
 18 19  1  0  0  0  0
 19 46  1  0  0  0  0
 19 20  2  0  0  0  0
 20 47  1  0  0  0  0
 20 21  1  0  0  0  0
 21 22  2  0  0  0  0
 21 23  1  0  0  0  0
 23 24  1  0  0  0  0
 24 48  1  0  0  0  0
 24 49  1  0  0  0  0
 24 25  1  0  0  0  0
 25 50  1  0  0  0  0
 25 51  1  0  0  0  0
 25 26  1  0  0  0  0
 26 27  1  0  0  0  0
 27 52  1  0  0  0  0
 27 53  1  0  0  0  0
 27 28  1  0  0  0  0
 28 23  1  0  0  0  0
 28 54  1  0  0  0  0
 28 55  1  0  0  0  0
  6 29  1  0  0  0  0
 29 56  1  0  0  0  0
 29 30  2  0  0  0  0
 30  3  1  0  0  0  0
 30 57  1  0  0  0  0
M  END
>  <LOGBIO>
5.1000

>  <PRED_LOGBIO>
5.5200

>  <XV_RES>
-0.4530

>  <WHL_TMPL>
2

>  <ANCH>
29-30;33-34

$$$$
ROW53
  -MTS-   01071500553D 0   0.00000     0.00000     0

 42 44  0  0  0  0  0  0  0  0999 V2000
    0.6320   -1.7450    7.1860 C   0  0  0  0  0  0  0  0  0  0  0  0
    0.3460   -1.2770    5.7800 C   0  0  0  0  0  0  0  0  0  0  0  0
   -0.4080   -2.0770    4.9150 C   0  0  0  0  0  0  0  0  0  0  0  0
   -0.6730   -1.6430    3.6110 C   0  0  0  0  0  0  0  0  0  0  0  0
   -0.1830   -0.4070    3.1710 C   0  0  0  0  0  0  0  0  0  0  0  0
    0.5720    0.3940    4.0370 C   0  0  0  0  0  0  0  0  0  0  0  0
    0.8370   -0.0410    5.3410 C   0  0  0  0  0  0  0  0  0  0  0  0
   -0.4620    0.0520    1.7930 C   0  0  0  0  0  0  0  0  0  0  0  0
   -0.0910   -0.5980    0.6820 C   0  0  0  0  0  0  0  0  0  0  0  0
   -0.5400    0.1530   -0.5490 C   0  0  0  0  0  0  0  0  0  0  0  0
   -1.5480    1.2070   -0.0550 C   0  0  0  0  0  0  0  0  0  0  0  0
   -1.2060    1.3190    1.4430 C   0  0  0  0  0  0  0  0  0  0  0  0
    0.6560   -1.8760    0.6630 C   0  0  0  0  0  0  0  0  0  0  0  0
    1.9240   -1.9100    0.0520 C   0  0  0  0  0  0  0  0  0  0  0  0
    2.6670   -3.0920    0.0130 C   0  0  0  0  0  0  0  0  0  0  0  0
    2.1320   -4.2550    0.5650 C   0  0  0  0  0  0  0  0  0  0  0  0
    0.8720   -4.2450    1.1630 C   0  0  0  0  0  0  0  0  0  0  0  0
    0.1310   -3.0580    1.2020 C   0  0  0  0  0  0  0  0  0  0  0  0
    3.0830   -5.7440    0.5480 S   0  0  0  0  0  0  0  0  0  0  0  0
    2.1770   -6.8700    0.5000 O   0  0  0  0  0  0  0  0  0  0  0  0
    4.1220   -5.6380    1.5480 O   0  0  0  0  0  0  0  0  0  0  0  0
    3.8310   -5.6480   -0.9600 C   0  0  0  0  0  0  0  0  0  0  0  0
   -0.1850   -2.3760    7.5310 H   0  0  0  0  0  0  0  0  0  0  0  0
    1.5590   -2.3150    7.1980 H   0  0  0  0  0  0  0  0  0  0  0  0
    0.7270   -0.8840    7.8440 H   0  0  0  0  0  0  0  0  0  0  0  0
   -0.7870   -3.0310    5.2540 H   0  0  0  0  0  0  0  0  0  0  0  0
   -1.2550   -2.2610    2.9430 H   0  0  0  0  0  0  0  0  0  0  0  0
    0.9510    1.3470    3.6980 H   0  0  0  0  0  0  0  0  0  0  0  0
    1.4190    0.5770    6.0080 H   0  0  0  0  0  0  0  0  0  0  0  0
    0.3150    0.6550   -0.9960 H   0  0  0  0  0  0  0  0  0  0  0  0
   -1.0420   -0.5340   -1.2260 H   0  0  0  0  0  0  0  0  0  0  0  0
   -2.5750    0.8810   -0.2070 H   0  0  0  0  0  0  0  0  0  0  0  0
   -1.4150    2.1580   -0.5670 H   0  0  0  0  0  0  0  0  0  0  0  0
   -0.5520    2.1740    1.5990 H   0  0  0  0  0  0  0  0  0  0  0  0
   -2.1270    1.3660    2.0190 H   0  0  0  0  0  0  0  0  0  0  0  0
    2.3270   -1.0110   -0.3920 H   0  0  0  0  0  0  0  0  0  0  0  0
    3.6470   -3.1050   -0.4410 H   0  0  0  0  0  0  0  0  0  0  0  0
    0.4700   -5.1500    1.5940 H   0  0  0  0  0  0  0  0  0  0  0  0
   -0.8520   -3.0530    1.6500 H   0  0  0  0  0  0  0  0  0  0  0  0
    3.0790   -5.5980   -1.7450 H   0  0  0  0  0  0  0  0  0  0  0  0
    4.3690   -6.5830   -1.1020 H   0  0  0  0  0  0  0  0  0  0  0  0
    4.4730   -4.7710   -0.9050 H   0  0  0  0  0  0  0  0  0  0  0  0
  1 23  1  0  0  0  0
  1 24  1  0  0  0  0
  1 25  1  0  0  0  0
  1  2  1  0  0  0  0
  2  3  2  0  0  0  0
  3 26  1  0  0  0  0
  3  4  1  0  0  0  0
  4 27  1  0  0  0  0
  4  5  2  0  0  0  0
  5  6  1  0  0  0  0
  6 28  1  0  0  0  0
  6  7  2  0  0  0  0
  7  2  1  0  0  0  0
  7 29  1  0  0  0  0
  5  8  1  0  0  0  0
  8  9  2  0  0  0  0
  9 10  1  0  0  0  0
 10 30  1  0  0  0  0
 10 31  1  0  0  0  0
 10 11  1  0  0  0  0
 11 32  1  0  0  0  0
 11 33  1  0  0  0  0
 11 12  1  0  0  0  0
 12  8  1  0  0  0  0
 12 34  1  0  0  0  0
 12 35  1  0  0  0  0
  9 13  1  0  0  0  0
 13 14  2  0  0  0  0
 14 36  1  0  0  0  0
 14 15  1  0  0  0  0
 15 37  1  0  0  0  0
 15 16  2  0  0  0  0
 16 17  1  0  0  0  0
 17 38  1  0  0  0  0
 17 18  2  0  0  0  0
 18 13  1  0  0  0  0
 18 39  1  0  0  0  0
 16 19  1  0  0  0  0
 19 20  2  0  0  0  0
 19 21  2  0  0  0  0
 19 22  1  0  0  0  0
 22 40  1  0  0  0  0
 22 41  1  0  0  0  0
 22 42  1  0  0  0  0
M  END
>  <LOGBIO>
8.5200

>  <PRED_LOGBIO>
7.1100

>  <XV_RES>
1.4720

>  <WHL_TMPL>
1

>  <ANCH>
27-34;31-29

$$$$
ROW54
  -MTS-   01071500553D 0   0.00000     0.00000     0

 44 46  0  0  0  0  0  0  0  0999 V2000
   -1.5190    1.8090   -1.8660 C   0  0  0  0  0  0  0  0  0  0  0  0
   -1.1470    1.1910   -0.5400 C   0  0  0  0  0  0  0  0  0  0  0  0
   -1.5040    1.8180    0.5890 C   0  0  0  0  0  0  0  0  0  0  0  0
   -1.1480    1.2260    1.8980 C   0  0  0  0  0  0  0  0  0  0  0  0
   -1.4560    1.7680    2.9590 O   0  0  0  0  0  0  0  0  0  0  0  0
   -0.4020   -0.0510    1.8640 C   0  0  0  0  0  0  0  0  0  0  0  0
   -0.0910   -0.5980    0.6820 C   0  0  0  0  0  0  0  0  0  0  0  0
   -0.4440   -0.0110   -0.5310 O   0  0  0  0  0  0  0  0  0  0  0  0
    0.6560   -1.8760    0.6630 C   0  0  0  0  0  0  0  0  0  0  0  0
    1.9240   -1.9100    0.0520 C   0  0  0  0  0  0  0  0  0  0  0  0
    2.6670   -3.0920    0.0130 C   0  0  0  0  0  0  0  0  0  0  0  0
    2.1320   -4.2550    0.5650 C   0  0  0  0  0  0  0  0  0  0  0  0
    0.8720   -4.2450    1.1630 C   0  0  0  0  0  0  0  0  0  0  0  0
    0.1310   -3.0580    1.2020 C   0  0  0  0  0  0  0  0  0  0  0  0
    3.0830   -5.7440    0.5480 S   0  0  0  0  0  0  0  0  0  0  0  0
    2.1770   -6.8700    0.5000 O   0  0  0  0  0  0  0  0  0  0  0  0
    4.1220   -5.6380    1.5480 O   0  0  0  0  0  0  0  0  0  0  0  0
    3.8310   -5.6480   -0.9600 C   0  0  0  0  0  0  0  0  0  0  0  0
   -0.0320   -0.6670    3.0310 O   0  0  0  0  0  0  0  0  0  0  0  0
    1.1860   -0.3460    3.5700 C   0  0  0  0  0  0  0  0  0  0  0  0
    2.3260   -1.0750    3.2090 C   0  0  0  0  0  0  0  0  0  0  0  0
    3.5700   -0.7470    3.7600 C   0  0  0  0  0  0  0  0  0  0  0  0
    3.6750    0.3100    4.6720 C   0  0  0  0  0  0  0  0  0  0  0  0
    5.0170    0.6640    5.2660 C   0  0  0  0  0  0  0  0  0  0  0  0
    2.5360    1.0390    5.0320 C   0  0  0  0  0  0  0  0  0  0  0  0
    1.2910    0.7110    4.4820 C   0  0  0  0  0  0  0  0  0  0  0  0
   -1.5570    2.8920   -1.7640 H   0  0  0  0  0  0  0  0  0  0  0  0
   -2.4940    1.4400   -2.1780 H   0  0  0  0  0  0  0  0  0  0  0  0
   -0.7740    1.5420   -2.6130 H   0  0  0  0  0  0  0  0  0  0  0  0
   -2.0490    2.7490    0.5440 H   0  0  0  0  0  0  0  0  0  0  0  0
    2.3270   -1.0120   -0.3920 H   0  0  0  0  0  0  0  0  0  0  0  0
    3.6470   -3.1050   -0.4410 H   0  0  0  0  0  0  0  0  0  0  0  0
    0.4700   -5.1500    1.5940 H   0  0  0  0  0  0  0  0  0  0  0  0
   -0.8510   -3.0530    1.6500 H   0  0  0  0  0  0  0  0  0  0  0  0
    3.0790   -5.5980   -1.7450 H   0  0  0  0  0  0  0  0  0  0  0  0
    4.3690   -6.5830   -1.1020 H   0  0  0  0  0  0  0  0  0  0  0  0
    4.4730   -4.7710   -0.9050 H   0  0  0  0  0  0  0  0  0  0  0  0
    2.2450   -1.8910    2.5060 H   0  0  0  0  0  0  0  0  0  0  0  0
    4.4490   -1.3100    3.4820 H   0  0  0  0  0  0  0  0  0  0  0  0
    5.0460    1.7290    5.4880 H   0  0  0  0  0  0  0  0  0  0  0  0
    5.1680    0.0980    6.1830 H   0  0  0  0  0  0  0  0  0  0  0  0
    5.8040    0.4200    4.5560 H   0  0  0  0  0  0  0  0  0  0  0  0
    2.6170    1.8550    5.7360 H   0  0  0  0  0  0  0  0  0  0  0  0
    0.4120    1.2730    4.7600 H   0  0  0  0  0  0  0  0  0  0  0  0
  1 27  1  0  0  0  0
  1 28  1  0  0  0  0
  1 29  1  0  0  0  0
  1  2  1  0  0  0  0
  2  3  2  0  0  0  0
  3 30  1  0  0  0  0
  3  4  1  0  0  0  0
  4  5  2  0  0  0  0
  4  6  1  0  0  0  0
  6  7  2  0  0  0  0
  7  8  1  0  0  0  0
  8  2  1  0  0  0  0
  7  9  1  0  0  0  0
  9 10  2  0  0  0  0
 10 31  1  0  0  0  0
 10 11  1  0  0  0  0
 11 32  1  0  0  0  0
 11 12  2  0  0  0  0
 12 13  1  0  0  0  0
 13 33  1  0  0  0  0
 13 14  2  0  0  0  0
 14  9  1  0  0  0  0
 14 34  1  0  0  0  0
 12 15  1  0  0  0  0
 15 16  2  0  0  0  0
 15 17  2  0  0  0  0
 15 18  1  0  0  0  0
 18 35  1  0  0  0  0
 18 36  1  0  0  0  0
 18 37  1  0  0  0  0
  6 19  1  0  0  0  0
 19 20  1  0  0  0  0
 20 21  2  0  0  0  0
 21 38  1  0  0  0  0
 21 22  1  0  0  0  0
 22 39  1  0  0  0  0
 22 23  2  0  0  0  0
 23 24  1  0  0  0  0
 24 40  1  0  0  0  0
 24 41  1  0  0  0  0
 24 42  1  0  0  0  0
 23 25  1  0  0  0  0
 25 43  1  0  0  0  0
 25 26  2  0  0  0  0
 26 20  1  0  0  0  0
 26 44  1  0  0  0  0
M  END
>  <LOGBIO>
6.6800

>  <PRED_LOGBIO>
5.9400

>  <XV_RES>
0.8340

>  <WHL_TMPL>
1

>  <ANCH>
27-34;18-16

$$$$
ROW55
  -MTS-   01071500553D 0   0.00000     0.00000     0

 41 43  0  0  0  0  0  0  0  0999 V2000
   -1.5190    1.8090   -1.8660 C   0  0  0  0  0  0  0  0  0  0  0  0
   -1.1470    1.1910   -0.5400 C   0  0  0  0  0  0  0  0  0  0  0  0
   -1.5040    1.8180    0.5890 C   0  0  0  0  0  0  0  0  0  0  0  0
   -1.1480    1.2260    1.8980 C   0  0  0  0  0  0  0  0  0  0  0  0
   -1.4560    1.7680    2.9590 O   0  0  0  0  0  0  0  0  0  0  0  0
   -0.4020   -0.0510    1.8640 C   0  0  0  0  0  0  0  0  0  0  0  0
   -0.0910   -0.5980    0.6820 C   0  0  0  0  0  0  0  0  0  0  0  0
   -0.4440   -0.0110   -0.5310 O   0  0  0  0  0  0  0  0  0  0  0  0
    0.6560   -1.8760    0.6630 C   0  0  0  0  0  0  0  0  0  0  0  0
    1.9240   -1.9100    0.0520 C   0  0  0  0  0  0  0  0  0  0  0  0
    2.6670   -3.0920    0.0130 C   0  0  0  0  0  0  0  0  0  0  0  0
    2.1320   -4.2550    0.5650 C   0  0  0  0  0  0  0  0  0  0  0  0
    0.8720   -4.2450    1.1630 C   0  0  0  0  0  0  0  0  0  0  0  0
    0.1310   -3.0580    1.2020 C   0  0  0  0  0  0  0  0  0  0  0  0
    3.0830   -5.7440    0.5480 S   0  0  0  0  0  0  0  0  0  0  0  0
    2.1770   -6.8700    0.5000 O   0  0  0  0  0  0  0  0  0  0  0  0
    4.1220   -5.6380    1.5480 O   0  0  0  0  0  0  0  0  0  0  0  0
    3.8310   -5.6480   -0.9600 C   0  0  0  0  0  0  0  0  0  0  0  0
   -0.0320   -0.6670    3.0310 O   0  0  0  0  0  0  0  0  0  0  0  0
    1.1860   -0.3460    3.5700 C   0  0  0  0  0  0  0  0  0  0  0  0
    1.2910    0.7110    4.4820 C   0  0  0  0  0  0  0  0  0  0  0  0
    2.5360    1.0390    5.0320 C   0  0  0  0  0  0  0  0  0  0  0  0
    3.6750    0.3100    4.6720 C   0  0  0  0  0  0  0  0  0  0  0  0
    5.2220    0.7180    5.3570 Cl  0  0  0  0  0  0  0  0  0  0  0  0
    3.5700   -0.7470    3.7600 C   0  0  0  0  0  0  0  0  0  0  0  0
    2.3260   -1.0750    3.2090 C   0  0  0  0  0  0  0  0  0  0  0  0
    2.1950   -2.3890    2.0760 Cl  0  0  0  0  0  0  0  0  0  0  0  0
   -1.5570    2.8920   -1.7640 H   0  0  0  0  0  0  0  0  0  0  0  0
   -2.4940    1.4400   -2.1780 H   0  0  0  0  0  0  0  0  0  0  0  0
   -0.7740    1.5420   -2.6130 H   0  0  0  0  0  0  0  0  0  0  0  0
   -2.0490    2.7490    0.5440 H   0  0  0  0  0  0  0  0  0  0  0  0
    2.3270   -1.0120   -0.3920 H   0  0  0  0  0  0  0  0  0  0  0  0
    3.6470   -3.1050   -0.4410 H   0  0  0  0  0  0  0  0  0  0  0  0
    0.4700   -5.1500    1.5940 H   0  0  0  0  0  0  0  0  0  0  0  0
   -0.8510   -3.0530    1.6500 H   0  0  0  0  0  0  0  0  0  0  0  0
    3.0790   -5.5980   -1.7450 H   0  0  0  0  0  0  0  0  0  0  0  0
    4.3690   -6.5830   -1.1020 H   0  0  0  0  0  0  0  0  0  0  0  0
    4.4730   -4.7710   -0.9050 H   0  0  0  0  0  0  0  0  0  0  0  0
    0.4120    1.2730    4.7600 H   0  0  0  0  0  0  0  0  0  0  0  0
    2.6170    1.8550    5.7360 H   0  0  0  0  0  0  0  0  0  0  0  0
    4.4490   -1.3100    3.4820 H   0  0  0  0  0  0  0  0  0  0  0  0
  1 28  1  0  0  0  0
  1 29  1  0  0  0  0
  1 30  1  0  0  0  0
  1  2  1  0  0  0  0
  2  3  2  0  0  0  0
  3 31  1  0  0  0  0
  3  4  1  0  0  0  0
  4  5  2  0  0  0  0
  4  6  1  0  0  0  0
  6  7  2  0  0  0  0
  7  8  1  0  0  0  0
  8  2  1  0  0  0  0
  7  9  1  0  0  0  0
  9 10  2  0  0  0  0
 10 32  1  0  0  0  0
 10 11  1  0  0  0  0
 11 33  1  0  0  0  0
 11 12  2  0  0  0  0
 12 13  1  0  0  0  0
 13 34  1  0  0  0  0
 13 14  2  0  0  0  0
 14  9  1  0  0  0  0
 14 35  1  0  0  0  0
 12 15  1  0  0  0  0
 15 16  2  0  0  0  0
 15 17  2  0  0  0  0
 15 18  1  0  0  0  0
 18 36  1  0  0  0  0
 18 37  1  0  0  0  0
 18 38  1  0  0  0  0
  6 19  1  0  0  0  0
 19 20  1  0  0  0  0
 20 21  2  0  0  0  0
 21 39  1  0  0  0  0
 21 22  1  0  0  0  0
 22 40  1  0  0  0  0
 22 23  2  0  0  0  0
 23 24  1  0  0  0  0
 23 25  1  0  0  0  0
 25 41  1  0  0  0  0
 25 26  2  0  0  0  0
 26 20  1  0  0  0  0
 26 27  1  0  0  0  0
M  END
>  <LOGBIO>
5.4700

>  <PRED_LOGBIO>
6.3000

>  <XV_RES>
-0.8720

>  <WHL_TMPL>
1

>  <ANCH>
27-34;18-16

$$$$
ROW56
  -MTS-   01071500553D 0   0.00000     0.00000     0

 39 42  0  0  0  0  0  0  0  0999 V2000
   -5.4890    3.4660    6.2550 N   0  0  0  0  0  0  0  0  0  0  0  0
   -5.3400    4.1960    4.6710 S   0  0  0  0  0  0  0  0  0  0  0  0
   -6.6260    4.2420    4.0460 O   0  0  0  0  0  0  0  0  0  0  0  0
   -4.8270    5.5230    4.8040 O   0  0  0  0  0  0  0  0  0  0  0  0
   -4.1930    3.1940    3.6390 C   0  0  0  0  0  0  0  0  0  0  0  0
   -2.8220    3.4780    3.6400 C   0  0  0  0  0  0  0  0  0  0  0  0
   -1.9480    2.7160    2.8550 C   0  0  0  0  0  0  0  0  0  0  0  0
   -2.4460    1.6700    2.0690 C   0  0  0  0  0  0  0  0  0  0  0  0
   -3.8170    1.3860    2.0680 C   0  0  0  0  0  0  0  0  0  0  0  0
   -4.6900    2.1480    2.8530 C   0  0  0  0  0  0  0  0  0  0  0  0
   -1.5630    0.9000    1.2750 N   0  0  0  0  0  0  0  0  0  0  0  0
   -1.5940    0.7800   -0.1690 N   0  0  0  0  0  0  0  0  0  0  0  0
   -0.6120   -0.0250   -0.5340 C   0  0  0  0  0  0  0  0  0  0  0  0
    0.0900   -0.4520    0.6960 C   0  0  0  0  0  0  0  0  0  0  0  0
    1.4700   -1.4930    1.0780 S   0  0  0  0  0  0  0  0  0  0  0  0
    2.1460   -0.9810    2.6880 C   0  0  0  0  0  0  0  0  0  0  0  0
    1.0750   -0.4710    3.6210 C   0  0  0  0  0  0  0  0  0  0  0  0
    1.3380   -0.5190    4.9960 C   0  0  0  0  0  0  0  0  0  0  0  0
    0.3630   -0.1040    5.9100 C   0  0  0  0  0  0  0  0  0  0  0  0
    0.6160   -0.1510    7.2350 F   0  0  0  0  0  0  0  0  0  0  0  0
   -0.8760    0.3590    5.4510 C   0  0  0  0  0  0  0  0  0  0  0  0
   -1.8170    0.7590    6.3330 F   0  0  0  0  0  0  0  0  0  0  0  0
   -1.1390    0.4080    4.0770 C   0  0  0  0  0  0  0  0  0  0  0  0
   -0.1640   -0.0070    3.1620 C   0  0  0  0  0  0  0  0  0  0  0  0
   -0.5250    0.1330    1.7340 C   0  0  0  0  0  0  0  0  0  0  0  0
   -0.2690   -0.4340   -1.9470 C   0  0  0  0  0  0  0  0  0  0  0  0
   -1.3120   -1.0520   -2.4950 F   0  0  0  0  0  0  0  0  0  0  0  0
    0.7750   -1.2580   -1.9290 F   0  0  0  0  0  0  0  0  0  0  0  0
    0.0310    0.6470   -2.6610 F   0  0  0  0  0  0  0  0  0  0  0  0
   -4.9790    2.6220    6.4710 H   0  0  0  0  0  0  0  0  0  0  0  0
   -6.0840    3.8890    6.9520 H   0  0  0  0  0  0  0  0  0  0  0  0
   -2.4380    4.2850    4.2470 H   0  0  0  0  0  0  0  0  0  0  0  0
   -0.8910    2.9350    2.8560 H   0  0  0  0  0  0  0  0  0  0  0  0
   -4.2000    0.5790    1.4610 H   0  0  0  0  0  0  0  0  0  0  0  0
   -5.7480    1.9290    2.8520 H   0  0  0  0  0  0  0  0  0  0  0  0
    2.8010   -0.1360    2.4870 H   0  0  0  0  0  0  0  0  0  0  0  0
    2.6000   -1.8720    3.1170 H   0  0  0  0  0  0  0  0  0  0  0  0
    2.2930   -0.8770    5.3500 H   0  0  0  0  0  0  0  0  0  0  0  0
   -2.0950    0.7650    3.7220 H   0  0  0  0  0  0  0  0  0  0  0  0
  1 30  1  0  0  0  0
  1 31  1  0  0  0  0
  1  2  1  0  0  0  0
  2  3  2  0  0  0  0
  2  4  2  0  0  0  0
  2  5  1  0  0  0  0
  5  6  2  0  0  0  0
  6 32  1  0  0  0  0
  6  7  1  0  0  0  0
  7 33  1  0  0  0  0
  7  8  2  0  0  0  0
  8  9  1  0  0  0  0
  9 34  1  0  0  0  0
  9 10  2  0  0  0  0
 10  5  1  0  0  0  0
 10 35  1  0  0  0  0
  8 11  1  0  0  0  0
 11 12  1  0  0  0  0
 12 13  2  0  0  0  0
 13 14  1  0  0  0  0
 14 15  1  0  0  0  0
 15 16  1  0  0  0  0
 16 36  1  0  0  0  0
 16 37  1  0  0  0  0
 16 17  1  0  0  0  0
 17 18  1  0  0  0  0
 18 38  1  0  0  0  0
 18 19  2  0  0  0  0
 19 20  1  0  0  0  0
 19 21  1  0  0  0  0
 21 22  1  0  0  0  0
 21 23  2  0  0  0  0
 23 39  1  0  0  0  0
 23 24  1  0  0  0  0
 24 17  2  0  0  0  0
 24 25  1  0  0  0  0
 25 11  1  0  0  0  0
 25 14  2  0  0  0  0
 13 26  1  0  0  0  0
 26 27  1  0  0  0  0
 26 28  1  0  0  0  0
 26 29  1  0  0  0  0
M  END
>  <LOGBIO>
8.2200

>  <PRED_LOGBIO>
7.4900

>  <XV_RES>
0.9290

>  <WHL_TMPL>
1

>  <ANCH>
7-12;34-35

$$$$
ROW57
  -MTS-   01071500553D 0   0.00000     0.00000     0

 51 54  0  0  0  0  0  0  0  0999 V2000
    3.8310   -5.6480   -0.9600 C   0  0  0  0  0  0  0  0  0  0  0  0
    3.0830   -5.7440    0.5480 S   0  0  0  0  0  0  0  0  0  0  0  0
    2.1770   -6.8700    0.5000 O   0  0  0  0  0  0  0  0  0  0  0  0
    4.1220   -5.6380    1.5480 O   0  0  0  0  0  0  0  0  0  0  0  0
    2.1320   -4.2550    0.5650 C   0  0  0  0  0  0  0  0  0  0  0  0
    2.6670   -3.0920    0.0130 C   0  0  0  0  0  0  0  0  0  0  0  0
    1.9240   -1.9100    0.0520 C   0  0  0  0  0  0  0  0  0  0  0  0
    0.6560   -1.8760    0.6630 C   0  0  0  0  0  0  0  0  0  0  0  0
    0.1310   -3.0580    1.2020 C   0  0  0  0  0  0  0  0  0  0  0  0
    0.8720   -4.2450    1.1630 C   0  0  0  0  0  0  0  0  0  0  0  0
   -0.0910   -0.5980    0.6820 C   0  0  0  0  0  0  0  0  0  0  0  0
   -0.4210   -0.0190    1.8440 C   0  0  0  0  0  0  0  0  0  0  0  0
   -0.0690   -0.6040    3.0310 O   0  0  0  0  0  0  0  0  0  0  0  0
    1.1410   -0.2690    3.5800 C   0  0  0  0  0  0  0  0  0  0  0  0
    2.2860   -1.0070    3.2560 C   0  0  0  0  0  0  0  0  0  0  0  0
    3.5220   -0.6640    3.8170 C   0  0  0  0  0  0  0  0  0  0  0  0
    3.6130    0.4170    4.7020 C   0  0  0  0  0  0  0  0  0  0  0  0
    4.8050    0.7480    5.2430 F   0  0  0  0  0  0  0  0  0  0  0  0
    2.4680    1.1550    5.0270 C   0  0  0  0  0  0  0  0  0  0  0  0
    1.2320    0.8120    4.4660 C   0  0  0  0  0  0  0  0  0  0  0  0
   -1.1680    1.2590    1.8360 C   0  0  0  0  0  0  0  0  0  0  0  0
   -1.4740    1.7970    2.8990 O   0  0  0  0  0  0  0  0  0  0  0  0
   -1.5090    1.8270    0.6830 N   0  0  0  0  0  0  0  0  0  0  0  0
   -2.2510    3.0960    0.6840 C   0  0  0  0  0  0  0  0  0  0  0  0
   -3.7340    2.8120    0.6940 C   0  0  0  0  0  0  0  0  0  0  0  0
   -4.4290    2.6760   -0.5140 C   0  0  0  0  0  0  0  0  0  0  0  0
   -5.8040    2.4130   -0.5040 C   0  0  0  0  0  0  0  0  0  0  0  0
   -6.4840    2.2850    0.7130 C   0  0  0  0  0  0  0  0  0  0  0  0
   -5.7890    2.4200    1.9210 C   0  0  0  0  0  0  0  0  0  0  0  0
   -4.4140    2.6840    1.9110 C   0  0  0  0  0  0  0  0  0  0  0  0
   -1.1530    1.2000   -0.5750 N   0  0  0  0  0  0  0  0  0  0  0  0
   -0.4860    0.0610   -0.5830 C   0  0  0  0  0  0  0  0  0  0  0  0
    3.0790   -5.5980   -1.7450 H   0  0  0  0  0  0  0  0  0  0  0  0
    4.3690   -4.7020   -0.9820 H   0  0  0  0  0  0  0  0  0  0  0  0
    4.4730   -6.5240   -1.0170 H   0  0  0  0  0  0  0  0  0  0  0  0
    3.6470   -3.1050   -0.4410 H   0  0  0  0  0  0  0  0  0  0  0  0
    2.3270   -1.0120   -0.3920 H   0  0  0  0  0  0  0  0  0  0  0  0
   -0.8510   -3.0530    1.6500 H   0  0  0  0  0  0  0  0  0  0  0  0
    0.4700   -5.1500    1.5940 H   0  0  0  0  0  0  0  0  0  0  0  0
    2.2150   -1.8400    2.5730 H   0  0  0  0  0  0  0  0  0  0  0  0
    4.4050   -1.2330    3.5670 H   0  0  0  0  0  0  0  0  0  0  0  0
    2.5380    1.9880    5.7090 H   0  0  0  0  0  0  0  0  0  0  0  0
    0.3490    1.3810    4.7160 H   0  0  0  0  0  0  0  0  0  0  0  0
   -1.9970    3.6650   -0.2080 H   0  0  0  0  0  0  0  0  0  0  0  0
   -1.9860    3.6700    1.5690 H   0  0  0  0  0  0  0  0  0  0  0  0
   -3.9050    2.7750   -1.4530 H   0  0  0  0  0  0  0  0  0  0  0  0
   -6.3400    2.3090   -1.4360 H   0  0  0  0  0  0  0  0  0  0  0  0
   -7.5450    2.0820    0.7200 H   0  0  0  0  0  0  0  0  0  0  0  0
   -6.3130    2.3210    2.8600 H   0  0  0  0  0  0  0  0  0  0  0  0
   -3.8780    2.7880    2.8430 H   0  0  0  0  0  0  0  0  0  0  0  0
   -0.2260   -0.3970   -1.5260 H   0  0  0  0  0  0  0  0  0  0  0  0
  1 33  1  0  0  0  0
  1 34  1  0  0  0  0
  1 35  1  0  0  0  0
  1  2  1  0  0  0  0
  2  3  2  0  0  0  0
  2  4  2  0  0  0  0
  2  5  1  0  0  0  0
  5  6  2  0  0  0  0
  6 36  1  0  0  0  0
  6  7  1  0  0  0  0
  7 37  1  0  0  0  0
  7  8  2  0  0  0  0
  8  9  1  0  0  0  0
  9 38  1  0  0  0  0
  9 10  2  0  0  0  0
 10  5  1  0  0  0  0
 10 39  1  0  0  0  0
  8 11  1  0  0  0  0
 11 12  2  0  0  0  0
 12 13  1  0  0  0  0
 13 14  1  0  0  0  0
 14 15  2  0  0  0  0
 15 40  1  0  0  0  0
 15 16  1  0  0  0  0
 16 41  1  0  0  0  0
 16 17  2  0  0  0  0
 17 18  1  0  0  0  0
 17 19  1  0  0  0  0
 19 42  1  0  0  0  0
 19 20  2  0  0  0  0
 20 14  1  0  0  0  0
 20 43  1  0  0  0  0
 12 21  1  0  0  0  0
 21 22  2  0  0  0  0
 21 23  1  0  0  0  0
 23 24  1  0  0  0  0
 24 44  1  0  0  0  0
 24 45  1  0  0  0  0
 24 25  1  0  0  0  0
 25 26  2  0  0  0  0
 26 46  1  0  0  0  0
 26 27  1  0  0  0  0
 27 47  1  0  0  0  0
 27 28  2  0  0  0  0
 28 48  1  0  0  0  0
 28 29  1  0  0  0  0
 29 49  1  0  0  0  0
 29 30  2  0  0  0  0
 30 25  1  0  0  0  0
 30 50  1  0  0  0  0
 23 31  1  0  0  0  0
 31 32  2  0  0  0  0
 32 11  1  0  0  0  0
 32 51  1  0  0  0  0
M  END
>  <LOGBIO>
7.7000

>  <PRED_LOGBIO>
7.0700

>  <XV_RES>
0.7560

>  <WHL_TMPL>
1

>  <ANCH>
27-34;8-9

$$$$
ROW58
  -MTS-   01071500553D 0   0.00000     0.00000     0

 58 60  0  0  1  0  0  0  0  0999 V2000
   -1.6760    1.9680   -0.3640 C   0  0  0  0  0  0  0  0  0  0  0  0
   -0.8100    0.9990   -0.9390 O   0  0  0  0  0  0  0  0  0  0  0  0
   -0.0450    0.2620   -0.0760 C   0  0  0  0  0  0  0  0  0  0  0  0
    0.9190   -0.6880   -0.4390 C   0  0  0  0  0  0  0  0  0  0  0  0
    1.6480   -1.3870    0.5370 C   0  0  0  0  0  0  0  0  0  0  0  0
    1.3840   -1.1510    1.8820 C   0  0  0  0  0  0  0  0  0  0  0  0
    0.4720   -0.1870    2.2510 C   0  0  0  0  0  0  0  0  0  0  0  0
   -0.2650    0.5260    1.2760 C   0  0  0  0  0  0  0  0  0  0  0  0
    0.5420   -0.1400    3.6550 C   0  0  0  0  0  0  0  0  0  0  0  0
   -0.3270    0.7890    4.4480 C   0  0  0  0  0  0  0  0  0  0  0  0
   -1.7090    0.1830    4.6880 C   0  0  0  0  0  0  0  0  0  0  0  0
   -1.8780   -0.3390    5.8290 O   0  0  0  0  0  0  0  0  0  0  0  0
   -2.5350    0.3150    3.7390 N   0  0  0  0  0  0  0  0  0  0  0  0
   -3.8940   -0.2310    3.8660 C   0  0  1  0  0  0  0  0  0  0  0  0
   -3.8170   -1.7420    4.0810 C   0  0  0  0  0  0  0  0  0  0  0  0
   -5.1390   -2.2740    4.2040 O   0  0  0  0  0  0  0  0  0  0  0  0
   -4.6820    0.0620    2.5900 C   0  0  0  0  0  0  0  0  0  0  0  0
   -6.0920   -0.5050    2.7220 C   0  0  0  0  0  0  0  0  0  0  0  0
   -4.7590    1.5710    2.3750 C   0  0  0  0  0  0  0  0  0  0  0  0
    1.4960   -1.0400    4.1770 C   0  0  0  0  0  0  0  0  0  0  0  0
    1.9280   -1.3120    5.5700 C   0  0  0  0  0  0  0  0  0  0  0  0
    1.9710   -1.7080    3.0250 N   0  0  0  0  0  0  0  0  0  0  0  0
    2.8820   -2.7950    3.0510 C   0  0  0  0  0  0  0  0  0  0  0  0
    3.6510   -2.8780    4.0070 O   0  0  0  0  0  0  0  0  0  0  0  0
    2.9620   -3.8740    2.0430 C   0  0  0  0  0  0  0  0  0  0  0  0
    4.1510   -4.1020    1.3390 C   0  0  0  0  0  0  0  0  0  0  0  0
    4.1980   -5.1080    0.3720 C   0  0  0  0  0  0  0  0  0  0  0  0
    3.0590   -5.8690    0.1040 C   0  0  0  0  0  0  0  0  0  0  0  0
    3.1220   -7.1090   -1.0870 Cl  0  0  0  0  0  0  0  0  0  0  0  0
    1.8670   -5.6270    0.7880 C   0  0  0  0  0  0  0  0  0  0  0  0
    1.8140   -4.6220    1.7550 C   0  0  0  0  0  0  0  0  0  0  0  0
   -2.7130    1.6850   -0.5320 H   0  0  0  0  0  0  0  0  0  0  0  0
   -1.5130    1.9340    0.7110 H   0  0  0  0  0  0  0  0  0  0  0  0
   -1.4220    2.9310   -0.8010 H   0  0  0  0  0  0  0  0  0  0  0  0
    1.1040   -0.8860   -1.4850 H   0  0  0  0  0  0  0  0  0  0  0  0
    2.4050   -2.1000    0.2460 H   0  0  0  0  0  0  0  0  0  0  0  0
   -0.9910    1.2670    1.5760 H   0  0  0  0  0  0  0  0  0  0  0  0
   -0.4810    1.6700    3.8280 H   0  0  0  0  0  0  0  0  0  0  0  0
    0.1410    0.9610    5.4150 H   0  0  0  0  0  0  0  0  0  0  0  0
   -2.2610    0.7960    2.8940 H   0  0  0  0  0  0  0  0  0  0  0  0
   -4.3930    0.2310    4.7150 H   0  0  0  0  0  0  0  0  0  0  0  0
   -3.2560   -1.9510    4.9890 H   0  0  0  0  0  0  0  0  0  0  0  0
   -3.3180   -2.2050    3.2320 H   0  0  0  0  0  0  0  0  0  0  0  0
   -5.1160   -3.2340    4.3420 H   0  0  0  0  0  0  0  0  0  0  0  0
   -4.1830   -0.4000    1.7410 H   0  0  0  0  0  0  0  0  0  0  0  0
   -6.5920   -0.0430    3.5710 H   0  0  0  0  0  0  0  0  0  0  0  0
   -6.6540   -0.2960    1.8130 H   0  0  0  0  0  0  0  0  0  0  0  0
   -6.0380   -1.5810    2.8750 H   0  0  0  0  0  0  0  0  0  0  0  0
   -5.2580    2.0330    3.2240 H   0  0  0  0  0  0  0  0  0  0  0  0
   -5.3200    1.7800    1.4670 H   0  0  0  0  0  0  0  0  0  0  0  0
   -3.7530    1.9750    2.2810 H   0  0  0  0  0  0  0  0  0  0  0  0
    1.0580   -1.4370    6.2110 H   0  0  0  0  0  0  0  0  0  0  0  0
    2.4450   -0.4200    5.9160 H   0  0  0  0  0  0  0  0  0  0  0  0
    2.5660   -2.1920    5.5360 H   0  0  0  0  0  0  0  0  0  0  0  0
    5.0260   -3.5030    1.5430 H   0  0  0  0  0  0  0  0  0  0  0  0
    5.1140   -5.2970   -0.1680 H   0  0  0  0  0  0  0  0  0  0  0  0
    0.9880   -6.2160    0.5700 H   0  0  0  0  0  0  0  0  0  0  0  0
    0.8910   -4.4220    2.2790 H   0  0  0  0  0  0  0  0  0  0  0  0
  1 32  1  0  0  0  0
  1 33  1  0  0  0  0
  1 34  1  0  0  0  0
  1  2  1  0  0  0  0
  2  3  1  0  0  0  0
  3  4  2  0  0  0  0
  4 35  1  0  0  0  0
  4  5  1  0  0  0  0
  5 36  1  0  0  0  0
  5  6  2  0  0  0  0
  6  7  1  0  0  0  0
  7  8  2  0  0  0  0
  8  3  1  0  0  0  0
  8 37  1  0  0  0  0
  7  9  1  0  0  0  0
  9 10  1  0  0  0  0
 10 38  1  0  0  0  0
 10 39  1  0  0  0  0
 10 11  1  0  0  0  0
 11 12  2  0  0  0  0
 11 13  1  0  0  0  0
 13 40  1  0  0  0  0
 13 14  1  0  0  0  0
 14 41  1  0  0  0  0
 14 15  1  0  0  0  0
 15 42  1  0  0  0  0
 15 43  1  0  0  0  0
 15 16  1  0  0  0  0
 16 44  1  0  0  0  0
 14 17  1  0  0  0  0
 17 45  1  0  0  0  0
 17 18  1  0  0  0  0
 18 46  1  0  0  0  0
 18 47  1  0  0  0  0
 18 48  1  0  0  0  0
 17 19  1  0  0  0  0
 19 49  1  0  0  0  0
 19 50  1  0  0  0  0
 19 51  1  0  0  0  0
  9 20  2  0  0  0  0
 20 21  1  0  0  0  0
 21 52  1  0  0  0  0
 21 53  1  0  0  0  0
 21 54  1  0  0  0  0
 20 22  1  0  0  0  0
 22  6  1  0  0  0  0
 22 23  1  0  0  0  0
 23 24  2  0  0  0  0
 23 25  1  0  0  0  0
 25 26  2  0  0  0  0
 26 55  1  0  0  0  0
 26 27  1  0  0  0  0
 27 56  1  0  0  0  0
 27 28  2  0  0  0  0
 28 29  1  0  0  0  0
 28 30  1  0  0  0  0
 30 57  1  0  0  0  0
 30 31  2  0  0  0  0
 31 25  1  0  0  0  0
 31 58  1  0  0  0  0
M  END
>  <LOGBIO>
6.9600

>  <PRED_LOGBIO>
6.3300

>  <XV_RES>
0.7170

>  <WHL_TMPL>
2

>  <ANCH>
36-37;40-41

$$$$
ROW59
  -MTS-   01071500553D 0   0.00000     0.00000     0

 45 47  0  0  0  0  0  0  0  0999 V2000
    4.4530    1.5660    5.5710 C   0  0  0  0  0  0  0  0  0  0  0  0
    3.2100    1.0420    4.8910 C   0  0  0  0  0  0  0  0  0  0  0  0
    3.2350   -0.1760    4.2020 C   0  0  0  0  0  0  0  0  0  0  0  0
    2.0670   -0.6370    3.5820 C   0  0  0  0  0  0  0  0  0  0  0  0
    0.9040    0.1370    3.6680 C   0  0  0  0  0  0  0  0  0  0  0  0
   -0.2480   -0.2970    3.0680 O   0  0  0  0  0  0  0  0  0  0  0  0
   -0.4790    0.0790    1.7710 C   0  0  0  0  0  0  0  0  0  0  0  0
   -0.0910   -0.5980    0.6820 C   0  0  0  0  0  0  0  0  0  0  0  0
    0.6560   -1.8760    0.6630 C   0  0  0  0  0  0  0  0  0  0  0  0
    1.9240   -1.9100    0.0520 C   0  0  0  0  0  0  0  0  0  0  0  0
    2.6670   -3.0920    0.0130 C   0  0  0  0  0  0  0  0  0  0  0  0
    2.1320   -4.2550    0.5650 C   0  0  0  0  0  0  0  0  0  0  0  0
    0.8720   -4.2450    1.1630 C   0  0  0  0  0  0  0  0  0  0  0  0
    0.1310   -3.0580    1.2020 C   0  0  0  0  0  0  0  0  0  0  0  0
    3.0830   -5.7440    0.5480 S   0  0  0  0  0  0  0  0  0  0  0  0
    2.1770   -6.8700    0.5000 O   0  0  0  0  0  0  0  0  0  0  0  0
    4.1220   -5.6380    1.5480 O   0  0  0  0  0  0  0  0  0  0  0  0
    3.8310   -5.6480   -0.9600 C   0  0  0  0  0  0  0  0  0  0  0  0
   -0.5580    0.1830   -0.5230 C   0  0  0  0  0  0  0  0  0  0  0  0
    0.6430    0.6130   -1.3610 C   0  0  0  0  0  0  0  0  0  0  0  0
   -1.5310   -0.6590   -1.3430 C   0  0  0  0  0  0  0  0  0  0  0  0
   -1.2280    1.3360   -0.0060 O   0  0  0  0  0  0  0  0  0  0  0  0
   -1.1960    1.3010    1.3430 C   0  0  0  0  0  0  0  0  0  0  0  0
   -1.6800    2.1380    2.0870 O   0  0  0  0  0  0  0  0  0  0  0  0
    0.9110    1.3000    4.3340 N   0  0  0  0  0  0  0  0  0  0  0  0
    2.0130    1.7650    4.9380 C   0  0  0  0  0  0  0  0  0  0  0  0
    5.0700    0.7310    5.8930 H   0  0  0  0  0  0  0  0  0  0  0  0
    5.0140    2.1840    4.8730 H   0  0  0  0  0  0  0  0  0  0  0  0
    4.1690    2.1620    6.4360 H   0  0  0  0  0  0  0  0  0  0  0  0
    4.1450   -0.7550    4.1500 H   0  0  0  0  0  0  0  0  0  0  0  0
    2.0640   -1.5740    3.0450 H   0  0  0  0  0  0  0  0  0  0  0  0
    2.3270   -1.0120   -0.3920 H   0  0  0  0  0  0  0  0  0  0  0  0
    3.6470   -3.1050   -0.4410 H   0  0  0  0  0  0  0  0  0  0  0  0
    0.4700   -5.1500    1.5940 H   0  0  0  0  0  0  0  0  0  0  0  0
   -0.8520   -3.0530    1.6500 H   0  0  0  0  0  0  0  0  0  0  0  0
    3.0790   -5.5980   -1.7450 H   0  0  0  0  0  0  0  0  0  0  0  0
    4.3690   -6.5830   -1.1020 H   0  0  0  0  0  0  0  0  0  0  0  0
    4.4730   -4.7710   -0.9050 H   0  0  0  0  0  0  0  0  0  0  0  0
    1.5070    0.7510   -0.7130 H   0  0  0  0  0  0  0  0  0  0  0  0
    0.8640   -0.1550   -2.0990 H   0  0  0  0  0  0  0  0  0  0  0  0
    0.4160    1.5480   -1.8670 H   0  0  0  0  0  0  0  0  0  0  0  0
   -1.4570   -0.3790   -2.3920 H   0  0  0  0  0  0  0  0  0  0  0  0
   -2.5460   -0.4850   -0.9920 H   0  0  0  0  0  0  0  0  0  0  0  0
   -1.2830   -1.7120   -1.2300 H   0  0  0  0  0  0  0  0  0  0  0  0
    1.9770    2.7070    5.4650 H   0  0  0  0  0  0  0  0  0  0  0  0
  1 27  1  0  0  0  0
  1 28  1  0  0  0  0
  1 29  1  0  0  0  0
  1  2  1  0  0  0  0
  2  3  2  0  0  0  0
  3 30  1  0  0  0  0
  3  4  1  0  0  0  0
  4 31  1  0  0  0  0
  4  5  2  0  0  0  0
  5  6  1  0  0  0  0
  6  7  1  0  0  0  0
  7  8  2  0  0  0  0
  8  9  1  0  0  0  0
  9 10  2  0  0  0  0
 10 32  1  0  0  0  0
 10 11  1  0  0  0  0
 11 33  1  0  0  0  0
 11 12  2  0  0  0  0
 12 13  1  0  0  0  0
 13 34  1  0  0  0  0
 13 14  2  0  0  0  0
 14  9  1  0  0  0  0
 14 35  1  0  0  0  0
 12 15  1  0  0  0  0
 15 16  2  0  0  0  0
 15 17  2  0  0  0  0
 15 18  1  0  0  0  0
 18 36  1  0  0  0  0
 18 37  1  0  0  0  0
 18 38  1  0  0  0  0
  8 19  1  0  0  0  0
 19 20  1  0  0  0  0
 20 39  1  0  0  0  0
 20 40  1  0  0  0  0
 20 41  1  0  0  0  0
 19 21  1  0  0  0  0
 21 42  1  0  0  0  0
 21 43  1  0  0  0  0
 21 44  1  0  0  0  0
 19 22  1  0  0  0  0
 22 23  1  0  0  0  0
 23  7  1  0  0  0  0
 23 24  2  0  0  0  0
  5 25  1  0  0  0  0
 25 26  2  0  0  0  0
 26  2  1  0  0  0  0
 26 45  1  0  0  0  0
M  END
>  <LOGBIO>
6.8200

>  <PRED_LOGBIO>
6.6900

>  <XV_RES>
0.1670

>  <WHL_TMPL>
1

>  <ANCH>
27-34;19-17

$$$$
ROW60
  -MTS-   01071500553D 0   0.00000     0.00000     0

 42 43  0  0  0  0  0  0  0  0999 V2000
   -3.1350   -5.3050   -5.3810 C   0  0  0  0  0  0  0  0  0  0  0  0
   -2.0770   -4.2360   -5.1240 C   0  0  0  0  0  0  0  0  0  0  0  0
   -2.3050   -3.6150   -3.7470 C   0  0  0  0  0  0  0  0  0  0  0  0
   -1.2460   -2.5440   -3.4900 C   0  0  0  0  0  0  0  0  0  0  0  0
   -1.4730   -1.9230   -2.1120 C   0  0  0  0  0  0  0  0  0  0  0  0
   -0.4140   -0.8520   -1.8550 C   0  0  0  0  0  0  0  0  0  0  0  0
   -0.6390   -0.2380   -0.4940 C   0  0  0  0  0  0  0  0  0  0  0  0
   -0.0820   -0.6900    0.7000 O   0  0  0  0  0  0  0  0  0  0  0  0
   -0.5250    0.1330    1.7330 C   0  0  0  0  0  0  0  0  0  0  0  0
   -1.3310    1.0720    1.2200 C   0  0  0  0  0  0  0  0  0  0  0  0
   -1.4060    0.8300   -0.2380 C   0  0  0  0  0  0  0  0  0  0  0  0
   -0.1640   -0.0070    3.1620 C   0  0  0  0  0  0  0  0  0  0  0  0
    1.1710   -0.2160    3.5340 C   0  0  0  0  0  0  0  0  0  0  0  0
    1.5140   -0.3630    4.8810 C   0  0  0  0  0  0  0  0  0  0  0  0
    0.5200   -0.3120    5.8580 C   0  0  0  0  0  0  0  0  0  0  0  0
    0.8570   -0.4500    7.1790 O   0  0  0  0  0  0  0  0  0  0  0  0
   -0.8140   -0.1220    5.5000 C   0  0  0  0  0  0  0  0  0  0  0  0
   -1.7860   -0.0800    6.4640 O   0  0  0  0  0  0  0  0  0  0  0  0
   -2.4140   -1.3080    6.8390 C   0  0  0  0  0  0  0  0  0  0  0  0
   -1.1550    0.0250    4.1520 C   0  0  0  0  0  0  0  0  0  0  0  0
   -3.0620   -6.0780   -4.6180 H   0  0  0  0  0  0  0  0  0  0  0  0
   -2.9730   -5.7470   -6.3620 H   0  0  0  0  0  0  0  0  0  0  0  0
   -4.1240   -4.8530   -5.3460 H   0  0  0  0  0  0  0  0  0  0  0  0
   -1.0880   -4.6880   -5.1590 H   0  0  0  0  0  0  0  0  0  0  0  0
   -2.1500   -3.4630   -5.8870 H   0  0  0  0  0  0  0  0  0  0  0  0
   -3.2940   -3.1620   -3.7120 H   0  0  0  0  0  0  0  0  0  0  0  0
   -2.2320   -4.3870   -2.9840 H   0  0  0  0  0  0  0  0  0  0  0  0
   -0.2570   -2.9960   -3.5250 H   0  0  0  0  0  0  0  0  0  0  0  0
   -1.3180   -1.7710   -4.2520 H   0  0  0  0  0  0  0  0  0  0  0  0
   -2.4620   -1.4700   -2.0770 H   0  0  0  0  0  0  0  0  0  0  0  0
   -1.4000   -2.6950   -1.3490 H   0  0  0  0  0  0  0  0  0  0  0  0
    0.5750   -1.3040   -1.8900 H   0  0  0  0  0  0  0  0  0  0  0  0
   -0.4870   -0.0790   -2.6180 H   0  0  0  0  0  0  0  0  0  0  0  0
   -1.8310    1.8570    1.7670 H   0  0  0  0  0  0  0  0  0  0  0  0
   -1.9710    1.4040   -0.9580 H   0  0  0  0  0  0  0  0  0  0  0  0
    1.9390   -0.2640    2.7760 H   0  0  0  0  0  0  0  0  0  0  0  0
    2.5450   -0.5160    5.1640 H   0  0  0  0  0  0  0  0  0  0  0  0
    1.7410   -0.0890    7.3520 H   0  0  0  0  0  0  0  0  0  0  0  0
   -1.6640   -1.9960    7.2240 H   0  0  0  0  0  0  0  0  0  0  0  0
   -3.1580   -1.1150    7.6090 H   0  0  0  0  0  0  0  0  0  0  0  0
   -2.8980   -1.7480    5.9700 H   0  0  0  0  0  0  0  0  0  0  0  0
   -2.1890    0.1640    3.8720 H   0  0  0  0  0  0  0  0  0  0  0  0
  1 21  1  0  0  0  0
  1 22  1  0  0  0  0
  1 23  1  0  0  0  0
  1  2  1  0  0  0  0
  2 24  1  0  0  0  0
  2 25  1  0  0  0  0
  2  3  1  0  0  0  0
  3 26  1  0  0  0  0
  3 27  1  0  0  0  0
  3  4  1  0  0  0  0
  4 28  1  0  0  0  0
  4 29  1  0  0  0  0
  4  5  1  0  0  0  0
  5 30  1  0  0  0  0
  5 31  1  0  0  0  0
  5  6  1  0  0  0  0
  6 32  1  0  0  0  0
  6 33  1  0  0  0  0
  6  7  1  0  0  0  0
  7  8  1  0  0  0  0
  8  9  1  0  0  0  0
  9 10  2  0  0  0  0
 10 34  1  0  0  0  0
 10 11  1  0  0  0  0
 11  7  2  0  0  0  0
 11 35  1  0  0  0  0
  9 12  1  0  0  0  0
 12 13  2  0  0  0  0
 13 36  1  0  0  0  0
 13 14  1  0  0  0  0
 14 37  1  0  0  0  0
 14 15  2  0  0  0  0
 15 16  1  0  0  0  0
 16 38  1  0  0  0  0
 15 17  1  0  0  0  0
 17 18  1  0  0  0  0
 18 19  1  0  0  0  0
 19 39  1  0  0  0  0
 19 40  1  0  0  0  0
 19 41  1  0  0  0  0
 17 20  2  0  0  0  0
 20 12  1  0  0  0  0
 20 42  1  0  0  0  0
M  END
>  <LOGBIO>
5.0800

>  <PRED_LOGBIO>
5.6800

>  <XV_RES>
-0.8870

>  <WHL_TMPL>
1

>  <ANCH>
7-8;27-28

$$$$
ROW61
  -MTS-   01071500553D 0   0.00000     0.00000     0

 35 37  0  0  0  0  0  0  0  0999 V2000
   -0.2780   -1.5000    8.4720 C   0  0  0  0  0  0  0  0  0  0  0  0
    0.9720   -0.4970    7.6320 S   0  0  0  0  0  0  0  0  0  0  0  0
    1.0380    0.7940    8.2440 O   0  0  0  0  0  0  0  0  0  0  0  0
    2.2460   -1.1390    7.7350 O   0  0  0  0  0  0  0  0  0  0  0  0
    0.5200   -0.3120    5.8580 C   0  0  0  0  0  0  0  0  0  0  0  0
   -0.8140   -0.1220    5.5000 C   0  0  0  0  0  0  0  0  0  0  0  0
   -1.1550    0.0250    4.1520 C   0  0  0  0  0  0  0  0  0  0  0  0
   -0.1640   -0.0070    3.1620 C   0  0  0  0  0  0  0  0  0  0  0  0
    1.1710   -0.2160    3.5340 C   0  0  0  0  0  0  0  0  0  0  0  0
    1.5140   -0.3630    4.8810 C   0  0  0  0  0  0  0  0  0  0  0  0
   -0.5200    0.1310    1.7520 C   0  0  0  0  0  0  0  0  0  0  0  0
   -1.3130    1.1170    1.1920 C   0  0  0  0  0  0  0  0  0  0  0  0
   -1.2140    0.9550   -0.2040 C   0  0  0  0  0  0  0  0  0  0  0  0
   -1.8510    1.8000   -1.2590 Br  0  0  0  0  0  0  0  0  0  0  0  0
   -0.4180   -0.0770   -0.5100 S   0  0  0  0  0  0  0  0  0  0  0  0
   -0.0660   -0.6410    0.6810 C   0  0  0  0  0  0  0  0  0  0  0  0
    0.6560   -1.8760    0.6630 C   0  0  0  0  0  0  0  0  0  0  0  0
    0.1310   -3.0580    1.2020 C   0  0  0  0  0  0  0  0  0  0  0  0
    0.8720   -4.2450    1.1630 C   0  0  0  0  0  0  0  0  0  0  0  0
    2.1320   -4.2550    0.5650 C   0  0  0  0  0  0  0  0  0  0  0  0
    2.8410   -5.4030    0.5200 F   0  0  0  0  0  0  0  0  0  0  0  0
    2.6670   -3.0920    0.0130 C   0  0  0  0  0  0  0  0  0  0  0  0
    1.9240   -1.9100    0.0520 C   0  0  0  0  0  0  0  0  0  0  0  0
   -1.2470   -1.0110    8.3940 H   0  0  0  0  0  0  0  0  0  0  0  0
   -0.0110   -1.6090    9.5210 H   0  0  0  0  0  0  0  0  0  0  0  0
   -0.3280   -2.4820    8.0060 H   0  0  0  0  0  0  0  0  0  0  0  0
   -1.5800   -0.0890    6.2600 H   0  0  0  0  0  0  0  0  0  0  0  0
   -2.1890    0.1640    3.8720 H   0  0  0  0  0  0  0  0  0  0  0  0
    1.9390   -0.2640    2.7760 H   0  0  0  0  0  0  0  0  0  0  0  0
    2.5450   -0.5160    5.1640 H   0  0  0  0  0  0  0  0  0  0  0  0
   -1.8920    1.8610    1.7190 H   0  0  0  0  0  0  0  0  0  0  0  0
   -0.8520   -3.0530    1.6500 H   0  0  0  0  0  0  0  0  0  0  0  0
    0.4700   -5.1500    1.5940 H   0  0  0  0  0  0  0  0  0  0  0  0
    3.6470   -3.1050   -0.4410 H   0  0  0  0  0  0  0  0  0  0  0  0
    2.3270   -1.0120   -0.3920 H   0  0  0  0  0  0  0  0  0  0  0  0
  1 24  1  0  0  0  0
  1 25  1  0  0  0  0
  1 26  1  0  0  0  0
  1  2  1  0  0  0  0
  2  3  2  0  0  0  0
  2  4  2  0  0  0  0
  2  5  1  0  0  0  0
  5  6  2  0  0  0  0
  6 27  1  0  0  0  0
  6  7  1  0  0  0  0
  7 28  1  0  0  0  0
  7  8  2  0  0  0  0
  8  9  1  0  0  0  0
  9 29  1  0  0  0  0
  9 10  2  0  0  0  0
 10  5  1  0  0  0  0
 10 30  1  0  0  0  0
  8 11  1  0  0  0  0
 11 12  1  0  0  0  0
 12 31  1  0  0  0  0
 12 13  2  0  0  0  0
 13 14  1  0  0  0  0
 13 15  1  0  0  0  0
 15 16  1  0  0  0  0
 16 11  2  0  0  0  0
 16 17  1  0  0  0  0
 17 18  2  0  0  0  0
 18 32  1  0  0  0  0
 18 19  1  0  0  0  0
 19 33  1  0  0  0  0
 19 20  2  0  0  0  0
 20 21  1  0  0  0  0
 20 22  1  0  0  0  0
 22 34  1  0  0  0  0
 22 23  2  0  0  0  0
 23 17  1  0  0  0  0
 23 35  1  0  0  0  0
M  END
>  <LOGBIO>
8.1500

>  <PRED_LOGBIO>
7.0300

>  <XV_RES>
1.1650

>  <WHL_TMPL>
1

>  <ANCH>
12-13;18-19

$$$$
ROW62
  -MTS-   01071500553D 0   0.00000     0.00000     0

 47 50  0  0  0  0  0  0  0  0999 V2000
    3.8310   -5.6480   -0.9600 C   0  0  0  0  0  0  0  0  0  0  0  0
    3.0830   -5.7440    0.5480 S   0  0  0  0  0  0  0  0  0  0  0  0
    2.1770   -6.8700    0.5000 O   0  0  0  0  0  0  0  0  0  0  0  0
    4.1220   -5.6380    1.5480 O   0  0  0  0  0  0  0  0  0  0  0  0
    2.1320   -4.2550    0.5650 C   0  0  0  0  0  0  0  0  0  0  0  0
    2.6670   -3.0920    0.0130 C   0  0  0  0  0  0  0  0  0  0  0  0
    1.9240   -1.9100    0.0520 C   0  0  0  0  0  0  0  0  0  0  0  0
    0.6560   -1.8760    0.6630 C   0  0  0  0  0  0  0  0  0  0  0  0
    0.1310   -3.0580    1.2020 C   0  0  0  0  0  0  0  0  0  0  0  0
    0.8720   -4.2450    1.1630 C   0  0  0  0  0  0  0  0  0  0  0  0
   -0.0910   -0.5980    0.6820 C   0  0  0  0  0  0  0  0  0  0  0  0
   -0.5050    0.0950   -0.3880 C   0  0  0  0  0  0  0  0  0  0  0  0
   -1.2140    1.3130    0.0650 C   0  0  0  0  0  0  0  0  0  0  0  0
   -1.7140    2.1590   -0.6740 O   0  0  0  0  0  0  0  0  0  0  0  0
   -1.2250    1.3510    1.3940 N   0  0  0  0  0  0  0  0  0  0  0  0
   -0.5280    0.1650    1.9090 C   0  0  0  0  0  0  0  0  0  0  0  0
   -1.8130    2.3680    2.1830 C   0  0  0  0  0  0  0  0  0  0  0  0
   -3.1840    2.6310    2.0770 C   0  0  0  0  0  0  0  0  0  0  0  0
   -3.7660    3.6370    2.8580 C   0  0  0  0  0  0  0  0  0  0  0  0
   -2.9770    4.3800    3.7440 C   0  0  0  0  0  0  0  0  0  0  0  0
   -1.6060    4.1170    3.8500 C   0  0  0  0  0  0  0  0  0  0  0  0
   -1.0240    3.1110    3.0690 C   0  0  0  0  0  0  0  0  0  0  0  0
    0.2980    2.8570    3.1710 F   0  0  0  0  0  0  0  0  0  0  0  0
   -0.2880   -0.2960   -1.7990 C   0  0  0  0  0  0  0  0  0  0  0  0
    1.0140   -0.4480   -2.2900 C   0  0  0  0  0  0  0  0  0  0  0  0
    1.2200   -0.8180   -3.6250 C   0  0  0  0  0  0  0  0  0  0  0  0
    0.1240   -1.0350   -4.4680 C   0  0  0  0  0  0  0  0  0  0  0  0
   -1.1780   -0.8820   -3.9760 C   0  0  0  0  0  0  0  0  0  0  0  0
   -1.3840   -0.5120   -2.6420 C   0  0  0  0  0  0  0  0  0  0  0  0
    3.0790   -5.5980   -1.7450 H   0  0  0  0  0  0  0  0  0  0  0  0
    4.3690   -4.7020   -0.9820 H   0  0  0  0  0  0  0  0  0  0  0  0
    4.4730   -6.5240   -1.0170 H   0  0  0  0  0  0  0  0  0  0  0  0
    3.6470   -3.1050   -0.4410 H   0  0  0  0  0  0  0  0  0  0  0  0
    2.3270   -1.0120   -0.3920 H   0  0  0  0  0  0  0  0  0  0  0  0
   -0.8510   -3.0530    1.6500 H   0  0  0  0  0  0  0  0  0  0  0  0
    0.4700   -5.1500    1.5940 H   0  0  0  0  0  0  0  0  0  0  0  0
    0.3520    0.4810    2.4660 H   0  0  0  0  0  0  0  0  0  0  0  0
   -1.2280   -0.4430    2.4780 H   0  0  0  0  0  0  0  0  0  0  0  0
   -3.7930    2.0580    1.3930 H   0  0  0  0  0  0  0  0  0  0  0  0
   -4.8240    3.8400    2.7760 H   0  0  0  0  0  0  0  0  0  0  0  0
   -3.4260    5.1560    4.3460 H   0  0  0  0  0  0  0  0  0  0  0  0
   -0.9980    4.6900    4.5330 H   0  0  0  0  0  0  0  0  0  0  0  0
    1.8600   -0.2810   -1.6390 H   0  0  0  0  0  0  0  0  0  0  0  0
    2.2240   -0.9360   -4.0040 H   0  0  0  0  0  0  0  0  0  0  0  0
    0.2820   -1.3200   -5.4970 H   0  0  0  0  0  0  0  0  0  0  0  0
   -2.0240   -1.0490   -4.6270 H   0  0  0  0  0  0  0  0  0  0  0  0
   -2.3880   -0.3940   -2.2630 H   0  0  0  0  0  0  0  0  0  0  0  0
  1 30  1  0  0  0  0
  1 31  1  0  0  0  0
  1 32  1  0  0  0  0
  1  2  1  0  0  0  0
  2  3  2  0  0  0  0
  2  4  2  0  0  0  0
  2  5  1  0  0  0  0
  5  6  2  0  0  0  0
  6 33  1  0  0  0  0
  6  7  1  0  0  0  0
  7 34  1  0  0  0  0
  7  8  2  0  0  0  0
  8  9  1  0  0  0  0
  9 35  1  0  0  0  0
  9 10  2  0  0  0  0
 10  5  1  0  0  0  0
 10 36  1  0  0  0  0
  8 11  1  0  0  0  0
 11 12  2  0  0  0  0
 12 13  1  0  0  0  0
 13 14  2  0  0  0  0
 13 15  1  0  0  0  0
 15 16  1  0  0  0  0
 16 11  1  0  0  0  0
 16 37  1  0  0  0  0
 16 38  1  0  0  0  0
 15 17  1  0  0  0  0
 17 18  2  0  0  0  0
 18 39  1  0  0  0  0
 18 19  1  0  0  0  0
 19 40  1  0  0  0  0
 19 20  2  0  0  0  0
 20 41  1  0  0  0  0
 20 21  1  0  0  0  0
 21 42  1  0  0  0  0
 21 22  2  0  0  0  0
 22 17  1  0  0  0  0
 22 23  1  0  0  0  0
 12 24  1  0  0  0  0
 24 25  2  0  0  0  0
 25 43  1  0  0  0  0
 25 26  1  0  0  0  0
 26 44  1  0  0  0  0
 26 27  2  0  0  0  0
 27 45  1  0  0  0  0
 27 28  1  0  0  0  0
 28 46  1  0  0  0  0
 28 29  2  0  0  0  0
 29 24  1  0  0  0  0
 29 47  1  0  0  0  0
M  END
>  <LOGBIO>
6.0500

>  <PRED_LOGBIO>
6.3300

>  <XV_RES>
-0.4190

>  <WHL_TMPL>
1

>  <ANCH>
27-34;8-9

$$$$
ROW63
  -MTS-   01071500553D 0   0.00000     0.00000     0

 43 45  0  0  0  0  0  0  0  0999 V2000
    3.8310   -5.6480   -0.9600 C   0  0  0  0  0  0  0  0  0  0  0  0
    3.0830   -5.7440    0.5480 S   0  0  0  0  0  0  0  0  0  0  0  0
    2.1770   -6.8700    0.5000 O   0  0  0  0  0  0  0  0  0  0  0  0
    4.1220   -5.6380    1.5480 O   0  0  0  0  0  0  0  0  0  0  0  0
    2.1320   -4.2550    0.5650 C   0  0  0  0  0  0  0  0  0  0  0  0
    2.6670   -3.0920    0.0130 C   0  0  0  0  0  0  0  0  0  0  0  0
    1.9240   -1.9100    0.0520 C   0  0  0  0  0  0  0  0  0  0  0  0
    0.6560   -1.8760    0.6630 C   0  0  0  0  0  0  0  0  0  0  0  0
    0.1310   -3.0580    1.2020 C   0  0  0  0  0  0  0  0  0  0  0  0
    0.8720   -4.2450    1.1630 C   0  0  0  0  0  0  0  0  0  0  0  0
   -0.0910   -0.5980    0.6820 C   0  0  0  0  0  0  0  0  0  0  0  0
   -0.4380   -0.0210   -0.4760 N   0  0  0  0  0  0  0  0  0  0  0  0
   -1.1150    1.1360   -0.4920 C   0  0  0  0  0  0  0  0  0  0  0  0
   -1.4740    1.7330   -1.7240 N   0  0  0  0  0  0  0  0  0  0  0  0
   -2.7590    1.4010   -2.3550 C   0  0  0  0  0  0  0  0  0  0  0  0
   -2.8980    2.1670   -3.6490 C   0  0  0  0  0  0  0  0  0  0  0  0
   -3.4890    3.4360   -3.6630 C   0  0  0  0  0  0  0  0  0  0  0  0
   -3.6060    4.1260   -4.8760 C   0  0  0  0  0  0  0  0  0  0  0  0
   -3.1540    3.5720   -6.0090 N   0  0  0  0  0  0  0  0  0  0  0  0
   -2.5830    2.3600   -6.0320 C   0  0  0  0  0  0  0  0  0  0  0  0
   -2.4370    1.6190   -4.8510 C   0  0  0  0  0  0  0  0  0  0  0  0
   -1.4640    1.7500    0.7160 C   0  0  0  0  0  0  0  0  0  0  0  0
   -1.0850    1.1180    1.9070 C   0  0  0  0  0  0  0  0  0  0  0  0
   -0.4090   -0.0380    1.8560 N   0  0  0  0  0  0  0  0  0  0  0  0
   -1.4350    1.7360    3.2390 C   0  0  0  0  0  0  0  0  0  0  0  0
   -2.5660    2.4260    3.1240 F   0  0  0  0  0  0  0  0  0  0  0  0
   -0.4560    2.5500    3.6220 F   0  0  0  0  0  0  0  0  0  0  0  0
   -1.5930    0.7750    4.1450 F   0  0  0  0  0  0  0  0  0  0  0  0
    3.0790   -5.5980   -1.7450 H   0  0  0  0  0  0  0  0  0  0  0  0
    4.3690   -4.7020   -0.9820 H   0  0  0  0  0  0  0  0  0  0  0  0
    4.4730   -6.5240   -1.0170 H   0  0  0  0  0  0  0  0  0  0  0  0
    3.6470   -3.1050   -0.4410 H   0  0  0  0  0  0  0  0  0  0  0  0
    2.3270   -1.0120   -0.3920 H   0  0  0  0  0  0  0  0  0  0  0  0
   -0.8510   -3.0530    1.6500 H   0  0  0  0  0  0  0  0  0  0  0  0
    0.4700   -5.1500    1.5940 H   0  0  0  0  0  0  0  0  0  0  0  0
   -0.8470    2.3880   -2.1690 H   0  0  0  0  0  0  0  0  0  0  0  0
   -3.5730    1.6710   -1.6850 H   0  0  0  0  0  0  0  0  0  0  0  0
   -2.7970    0.3330   -2.5600 H   0  0  0  0  0  0  0  0  0  0  0  0
   -3.8520    3.8780   -2.7470 H   0  0  0  0  0  0  0  0  0  0  0  0
   -4.0610    5.1060   -4.8970 H   0  0  0  0  0  0  0  0  0  0  0  0
   -2.2320    1.9510   -6.9680 H   0  0  0  0  0  0  0  0  0  0  0  0
   -1.9760    0.6420   -4.8700 H   0  0  0  0  0  0  0  0  0  0  0  0
   -2.0090    2.6830    0.7300 H   0  0  0  0  0  0  0  0  0  0  0  0
  1 29  1  0  0  0  0
  1 30  1  0  0  0  0
  1 31  1  0  0  0  0
  1  2  1  0  0  0  0
  2  3  2  0  0  0  0
  2  4  2  0  0  0  0
  2  5  1  0  0  0  0
  5  6  2  0  0  0  0
  6 32  1  0  0  0  0
  6  7  1  0  0  0  0
  7 33  1  0  0  0  0
  7  8  2  0  0  0  0
  8  9  1  0  0  0  0
  9 34  1  0  0  0  0
  9 10  2  0  0  0  0
 10  5  1  0  0  0  0
 10 35  1  0  0  0  0
  8 11  1  0  0  0  0
 11 12  2  0  0  0  0
 12 13  1  0  0  0  0
 13 14  1  0  0  0  0
 14 36  1  0  0  0  0
 14 15  1  0  0  0  0
 15 37  1  0  0  0  0
 15 38  1  0  0  0  0
 15 16  1  0  0  0  0
 16 17  2  0  0  0  0
 17 39  1  0  0  0  0
 17 18  1  0  0  0  0
 18 40  1  0  0  0  0
 18 19  2  0  0  0  0
 19 20  1  0  0  0  0
 20 41  1  0  0  0  0
 20 21  2  0  0  0  0
 21 16  1  0  0  0  0
 21 42  1  0  0  0  0
 13 22  2  0  0  0  0
 22 43  1  0  0  0  0
 22 23  1  0  0  0  0
 23 24  2  0  0  0  0
 24 11  1  0  0  0  0
 23 25  1  0  0  0  0
 25 26  1  0  0  0  0
 25 27  1  0  0  0  0
 25 28  1  0  0  0  0
M  END
>  <LOGBIO>
6.5300

>  <PRED_LOGBIO>
6.1300

>  <XV_RES>
0.3150

>  <WHL_TMPL>
1

>  <ANCH>
27-34;8-9

$$$$
ROW64
  -MTS-   01071500553D 0   0.00000     0.00000     0

 44 46  0  0  0  0  0  0  0  0999 V2000
   -0.1630   -1.3090    8.0220 C   0  0  0  0  0  0  0  0  0  0  0  0
    0.8910   -0.4640    7.3140 C   0  0  0  0  0  0  0  0  0  0  0  0
    2.2500   -1.1490    7.4230 C   0  0  0  0  0  0  0  0  0  0  0  0
    0.5200   -0.3120    5.8580 C   0  0  0  0  0  0  0  0  0  0  0  0
    1.5140   -0.3630    4.8810 C   0  0  0  0  0  0  0  0  0  0  0  0
    1.1710   -0.2160    3.5340 C   0  0  0  0  0  0  0  0  0  0  0  0
   -0.1640   -0.0070    3.1620 C   0  0  0  0  0  0  0  0  0  0  0  0
   -1.1550    0.0250    4.1520 C   0  0  0  0  0  0  0  0  0  0  0  0
   -0.8140   -0.1220    5.5000 C   0  0  0  0  0  0  0  0  0  0  0  0
   -0.5250    0.1330    1.7330 C   0  0  0  0  0  0  0  0  0  0  0  0
   -0.1040   -0.6540    0.7340 C   0  0  0  0  0  0  0  0  0  0  0  0
    0.9500   -2.0050    0.8800 Cl  0  0  0  0  0  0  0  0  0  0  0  0
   -0.6770   -0.1770   -0.4510 N   0  0  0  0  0  0  0  0  0  0  0  0
   -1.4210    0.8700   -0.1500 C   0  0  0  0  0  0  0  0  0  0  0  0
   -1.3480    1.0890    1.2000 N   0  0  0  0  0  0  0  0  0  0  0  0
   -2.0040    2.1190    1.9150 C   0  0  0  0  0  0  0  0  0  0  0  0
   -1.2550    3.0560    2.6380 C   0  0  0  0  0  0  0  0  0  0  0  0
   -1.9050    4.0740    3.3460 C   0  0  0  0  0  0  0  0  0  0  0  0
   -3.3020    4.1560    3.3310 C   0  0  0  0  0  0  0  0  0  0  0  0
   -4.0500    3.2190    2.6080 C   0  0  0  0  0  0  0  0  0  0  0  0
   -3.4010    2.2010    1.9000 C   0  0  0  0  0  0  0  0  0  0  0  0
   -4.1560    5.4950    4.2610 S   0  0  0  0  0  0  0  0  0  0  0  0
   -3.3720    5.8570    5.4020 O   0  0  0  0  0  0  0  0  0  0  0  0
   -5.4390    5.0330    4.6910 O   0  0  0  0  0  0  0  0  0  0  0  0
   -4.3620    6.9380    3.1880 C   0  0  0  0  0  0  0  0  0  0  0  0
   -0.2130   -2.2910    7.5570 H   0  0  0  0  0  0  0  0  0  0  0  0
    0.1040   -1.4180    9.0710 H   0  0  0  0  0  0  0  0  0  0  0  0
   -1.1320   -0.8210    7.9440 H   0  0  0  0  0  0  0  0  0  0  0  0
    0.9410    0.5180    7.7790 H   0  0  0  0  0  0  0  0  0  0  0  0
    2.2000   -2.1310    6.9580 H   0  0  0  0  0  0  0  0  0  0  0  0
    2.5180   -1.2580    8.4720 H   0  0  0  0  0  0  0  0  0  0  0  0
    3.0020   -0.5460    6.9180 H   0  0  0  0  0  0  0  0  0  0  0  0
    2.5450   -0.5160    5.1640 H   0  0  0  0  0  0  0  0  0  0  0  0
    1.9390   -0.2640    2.7760 H   0  0  0  0  0  0  0  0  0  0  0  0
   -2.1890    0.1640    3.8720 H   0  0  0  0  0  0  0  0  0  0  0  0
   -1.5800   -0.0890    6.2600 H   0  0  0  0  0  0  0  0  0  0  0  0
   -1.9940    1.4580   -0.8530 H   0  0  0  0  0  0  0  0  0  0  0  0
   -0.1770    2.9930    2.6500 H   0  0  0  0  0  0  0  0  0  0  0  0
   -1.3280    4.7970    3.9040 H   0  0  0  0  0  0  0  0  0  0  0  0
   -5.1290    3.2820    2.5970 H   0  0  0  0  0  0  0  0  0  0  0  0
   -3.9790    1.4780    1.3430 H   0  0  0  0  0  0  0  0  0  0  0  0
   -3.3850    7.2890    2.8610 H   0  0  0  0  0  0  0  0  0  0  0  0
   -4.8660    7.7300    3.7380 H   0  0  0  0  0  0  0  0  0  0  0  0
   -4.9580    6.6630    2.3210 H   0  0  0  0  0  0  0  0  0  0  0  0
  1 26  1  0  0  0  0
  1 27  1  0  0  0  0
  1 28  1  0  0  0  0
  1  2  1  0  0  0  0
  2 29  1  0  0  0  0
  2  3  1  0  0  0  0
  3 30  1  0  0  0  0
  3 31  1  0  0  0  0
  3 32  1  0  0  0  0
  2  4  1  0  0  0  0
  4  5  2  0  0  0  0
  5 33  1  0  0  0  0
  5  6  1  0  0  0  0
  6 34  1  0  0  0  0
  6  7  2  0  0  0  0
  7  8  1  0  0  0  0
  8 35  1  0  0  0  0
  8  9  2  0  0  0  0
  9  4  1  0  0  0  0
  9 36  1  0  0  0  0
  7 10  1  0  0  0  0
 10 11  2  0  0  0  0
 11 12  1  0  0  0  0
 11 13  1  0  0  0  0
 13 14  2  0  0  0  0
 14 37  1  0  0  0  0
 14 15  1  0  0  0  0
 15 10  1  0  0  0  0
 15 16  1  0  0  0  0
 16 17  2  0  0  0  0
 17 38  1  0  0  0  0
 17 18  1  0  0  0  0
 18 39  1  0  0  0  0
 18 19  2  0  0  0  0
 19 20  1  0  0  0  0
 20 40  1  0  0  0  0
 20 21  2  0  0  0  0
 21 16  1  0  0  0  0
 21 41  1  0  0  0  0
 19 22  1  0  0  0  0
 22 23  2  0  0  0  0
 22 24  2  0  0  0  0
 22 25  1  0  0  0  0
 25 42  1  0  0  0  0
 25 43  1  0  0  0  0
 25 44  1  0  0  0  0
M  END
>  <LOGBIO>
7.4100

>  <PRED_LOGBIO>
8.0500

>  <XV_RES>
-0.7580

>  <WHL_TMPL>
1

>  <ANCH>
7-8;16-14

$$$$
ROW65
  -MTS-   01071500553D 0   0.00000     0.00000     0

 45 48  0  0  0  0  0  0  0  0999 V2000
    1.1770    0.1010    6.5330 C   0  0  0  0  0  0  0  0  0  0  0  0
    0.5150   -0.3590    5.3030 N   0  0  0  0  0  0  0  0  0  0  0  0
    0.4830    0.3220    4.1150 C   0  0  0  0  0  0  0  0  0  0  0  0
   -0.2020   -0.3740    3.1970 C   0  0  0  0  0  0  0  0  0  0  0  0
   -0.4520    0.0350    1.7970 C   0  0  0  0  0  0  0  0  0  0  0  0
   -1.0930    1.1250    1.4160 N   0  0  0  0  0  0  0  0  0  0  0  0
   -1.1170    1.1480    0.0160 C   0  0  0  0  0  0  0  0  0  0  0  0
   -0.4800    0.0510   -0.4150 C   0  0  0  0  0  0  0  0  0  0  0  0
   -0.0580   -0.6550    0.6810 N   0  0  0  0  0  0  0  0  0  0  0  0
    0.6560   -1.8760    0.6630 C   0  0  0  0  0  0  0  0  0  0  0  0
    1.9240   -1.9100    0.0520 C   0  0  0  0  0  0  0  0  0  0  0  0
    2.6670   -3.0920    0.0130 C   0  0  0  0  0  0  0  0  0  0  0  0
    2.1320   -4.2550    0.5650 C   0  0  0  0  0  0  0  0  0  0  0  0
    0.8720   -4.2450    1.1630 C   0  0  0  0  0  0  0  0  0  0  0  0
    0.1310   -3.0580    1.2020 C   0  0  0  0  0  0  0  0  0  0  0  0
    3.0830   -5.7440    0.5480 S   0  0  0  0  0  0  0  0  0  0  0  0
    2.1770   -6.8700    0.5000 O   0  0  0  0  0  0  0  0  0  0  0  0
    4.1220   -5.6380    1.5480 O   0  0  0  0  0  0  0  0  0  0  0  0
    3.8310   -5.6480   -0.9600 C   0  0  0  0  0  0  0  0  0  0  0  0
   -1.7470    2.2130   -0.8480 C   0  0  0  0  0  0  0  0  0  0  0  0
   -1.7000    3.3830   -0.2160 F   0  0  0  0  0  0  0  0  0  0  0  0
   -3.0150    1.8930   -1.0940 F   0  0  0  0  0  0  0  0  0  0  0  0
   -1.0830    2.3030   -1.9970 F   0  0  0  0  0  0  0  0  0  0  0  0
   -0.6630   -1.6260    3.8390 C   0  0  0  0  0  0  0  0  0  0  0  0
   -1.4060   -2.7290    3.4020 C   0  0  0  0  0  0  0  0  0  0  0  0
   -1.6780   -3.7820    4.2830 C   0  0  0  0  0  0  0  0  0  0  0  0
   -1.2080   -3.7320    5.6010 C   0  0  0  0  0  0  0  0  0  0  0  0
   -0.4650   -2.6290    6.0370 C   0  0  0  0  0  0  0  0  0  0  0  0
   -0.1920   -1.5750    5.1560 C   0  0  0  0  0  0  0  0  0  0  0  0
    2.0330    0.7210    6.2740 H   0  0  0  0  0  0  0  0  0  0  0  0
    0.4750    0.6820    7.1270 H   0  0  0  0  0  0  0  0  0  0  0  0
    1.5130   -0.7600    7.1070 H   0  0  0  0  0  0  0  0  0  0  0  0
    0.9440    1.2830    3.9420 H   0  0  0  0  0  0  0  0  0  0  0  0
   -0.3250   -0.2280   -1.4470 H   0  0  0  0  0  0  0  0  0  0  0  0
    2.3270   -1.0120   -0.3920 H   0  0  0  0  0  0  0  0  0  0  0  0
    3.6470   -3.1050   -0.4410 H   0  0  0  0  0  0  0  0  0  0  0  0
    0.4700   -5.1500    1.5940 H   0  0  0  0  0  0  0  0  0  0  0  0
   -0.8520   -3.0530    1.6500 H   0  0  0  0  0  0  0  0  0  0  0  0
    3.0790   -5.5980   -1.7450 H   0  0  0  0  0  0  0  0  0  0  0  0
    4.3690   -6.5830   -1.1020 H   0  0  0  0  0  0  0  0  0  0  0  0
    4.4730   -4.7710   -0.9050 H   0  0  0  0  0  0  0  0  0  0  0  0
   -1.7690   -2.7680    2.3860 H   0  0  0  0  0  0  0  0  0  0  0  0
   -2.2510   -4.6330    3.9470 H   0  0  0  0  0  0  0  0  0  0  0  0
   -1.4180   -4.5440    6.2810 H   0  0  0  0  0  0  0  0  0  0  0  0
   -0.1020   -2.5900    7.0540 H   0  0  0  0  0  0  0  0  0  0  0  0
  1 30  1  0  0  0  0
  1 31  1  0  0  0  0
  1 32  1  0  0  0  0
  1  2  1  0  0  0  0
  2  3  1  0  0  0  0
  3 33  1  0  0  0  0
  3  4  2  0  0  0  0
  4  5  1  0  0  0  0
  5  6  2  0  0  0  0
  6  7  1  0  0  0  0
  7  8  2  0  0  0  0
  8 34  1  0  0  0  0
  8  9  1  0  0  0  0
  9  5  1  0  0  0  0
  9 10  1  0  0  0  0
 10 11  2  0  0  0  0
 11 35  1  0  0  0  0
 11 12  1  0  0  0  0
 12 36  1  0  0  0  0
 12 13  2  0  0  0  0
 13 14  1  0  0  0  0
 14 37  1  0  0  0  0
 14 15  2  0  0  0  0
 15 10  1  0  0  0  0
 15 38  1  0  0  0  0
 13 16  1  0  0  0  0
 16 17  2  0  0  0  0
 16 18  2  0  0  0  0
 16 19  1  0  0  0  0
 19 39  1  0  0  0  0
 19 40  1  0  0  0  0
 19 41  1  0  0  0  0
  7 20  1  0  0  0  0
 20 21  1  0  0  0  0
 20 22  1  0  0  0  0
 20 23  1  0  0  0  0
  4 24  1  0  0  0  0
 24 25  2  0  0  0  0
 25 42  1  0  0  0  0
 25 26  1  0  0  0  0
 26 43  1  0  0  0  0
 26 27  2  0  0  0  0
 27 44  1  0  0  0  0
 27 28  1  0  0  0  0
 28 45  1  0  0  0  0
 28 29  2  0  0  0  0
 29  2  1  0  0  0  0
 29 24  1  0  0  0  0
M  END
>  <LOGBIO>
5.9600

>  <PRED_LOGBIO>
6.5700

>  <XV_RES>
-0.7400

>  <WHL_TMPL>
1

>  <ANCH>
27-34;20-18

$$$$
ROW66
  -MTS-   01071500553D 0   0.00000     0.00000     0

 46 49  0  0  0  0  0  0  0  0999 V2000
   -1.5190    1.8090   -1.8660 C   0  0  0  0  0  0  0  0  0  0  0  0
   -1.1470    1.1910   -0.5400 C   0  0  0  0  0  0  0  0  0  0  0  0
   -1.5040    1.8180    0.5890 C   0  0  0  0  0  0  0  0  0  0  0  0
   -1.1480    1.2260    1.8980 C   0  0  0  0  0  0  0  0  0  0  0  0
   -1.4560    1.7680    2.9590 O   0  0  0  0  0  0  0  0  0  0  0  0
   -0.4020   -0.0510    1.8640 C   0  0  0  0  0  0  0  0  0  0  0  0
   -0.0910   -0.5980    0.6820 C   0  0  0  0  0  0  0  0  0  0  0  0
   -0.4440   -0.0110   -0.5310 O   0  0  0  0  0  0  0  0  0  0  0  0
    0.6560   -1.8760    0.6630 C   0  0  0  0  0  0  0  0  0  0  0  0
    1.9240   -1.9100    0.0520 C   0  0  0  0  0  0  0  0  0  0  0  0
    2.6670   -3.0920    0.0130 C   0  0  0  0  0  0  0  0  0  0  0  0
    2.1320   -4.2550    0.5650 C   0  0  0  0  0  0  0  0  0  0  0  0
    0.8720   -4.2450    1.1630 C   0  0  0  0  0  0  0  0  0  0  0  0
    0.1310   -3.0580    1.2020 C   0  0  0  0  0  0  0  0  0  0  0  0
    3.0830   -5.7440    0.5480 S   0  0  0  0  0  0  0  0  0  0  0  0
    2.1770   -6.8700    0.5000 O   0  0  0  0  0  0  0  0  0  0  0  0
    4.1220   -5.6380    1.5480 O   0  0  0  0  0  0  0  0  0  0  0  0
    3.8310   -5.6480   -0.9600 C   0  0  0  0  0  0  0  0  0  0  0  0
   -0.0020   -0.7170    3.1240 C   0  0  0  0  0  0  0  0  0  0  0  0
    0.8350   -0.0550    4.0310 C   0  0  0  0  0  0  0  0  0  0  0  0
    1.2130   -0.6850    5.2230 C   0  0  0  0  0  0  0  0  0  0  0  0
    0.7540   -1.9770    5.5080 C   0  0  0  0  0  0  0  0  0  0  0  0
    1.1320   -2.6070    6.7000 C   0  0  0  0  0  0  0  0  0  0  0  0
    0.6730   -3.8980    6.9850 C   0  0  0  0  0  0  0  0  0  0  0  0
   -0.1640   -4.5600    6.0780 C   0  0  0  0  0  0  0  0  0  0  0  0
   -0.5420   -3.9300    4.8860 C   0  0  0  0  0  0  0  0  0  0  0  0
   -0.0830   -2.6390    4.6010 C   0  0  0  0  0  0  0  0  0  0  0  0
   -0.4610   -2.0090    3.4090 C   0  0  0  0  0  0  0  0  0  0  0  0
   -1.5570    2.8920   -1.7640 H   0  0  0  0  0  0  0  0  0  0  0  0
   -2.4940    1.4400   -2.1780 H   0  0  0  0  0  0  0  0  0  0  0  0
   -0.7740    1.5420   -2.6130 H   0  0  0  0  0  0  0  0  0  0  0  0
   -2.0490    2.7490    0.5440 H   0  0  0  0  0  0  0  0  0  0  0  0
    2.3270   -1.0120   -0.3920 H   0  0  0  0  0  0  0  0  0  0  0  0
    3.6470   -3.1050   -0.4410 H   0  0  0  0  0  0  0  0  0  0  0  0
    0.4700   -5.1500    1.5940 H   0  0  0  0  0  0  0  0  0  0  0  0
   -0.8510   -3.0530    1.6500 H   0  0  0  0  0  0  0  0  0  0  0  0
    3.0790   -5.5980   -1.7450 H   0  0  0  0  0  0  0  0  0  0  0  0
    4.3690   -6.5830   -1.1020 H   0  0  0  0  0  0  0  0  0  0  0  0
    4.4730   -4.7710   -0.9050 H   0  0  0  0  0  0  0  0  0  0  0  0
    1.1890    0.9410    3.8110 H   0  0  0  0  0  0  0  0  0  0  0  0
    1.8580   -0.1750    5.9220 H   0  0  0  0  0  0  0  0  0  0  0  0
    1.7770   -2.0960    7.3990 H   0  0  0  0  0  0  0  0  0  0  0  0
    0.9640   -4.3840    7.9040 H   0  0  0  0  0  0  0  0  0  0  0  0
   -0.5180   -5.5560    6.2980 H   0  0  0  0  0  0  0  0  0  0  0  0
   -1.1870   -4.4400    4.1870 H   0  0  0  0  0  0  0  0  0  0  0  0
   -1.1060   -2.5190    2.7100 H   0  0  0  0  0  0  0  0  0  0  0  0
  1 29  1  0  0  0  0
  1 30  1  0  0  0  0
  1 31  1  0  0  0  0
  1  2  1  0  0  0  0
  2  3  2  0  0  0  0
  3 32  1  0  0  0  0
  3  4  1  0  0  0  0
  4  5  2  0  0  0  0
  4  6  1  0  0  0  0
  6  7  2  0  0  0  0
  7  8  1  0  0  0  0
  8  2  1  0  0  0  0
  7  9  1  0  0  0  0
  9 10  2  0  0  0  0
 10 33  1  0  0  0  0
 10 11  1  0  0  0  0
 11 34  1  0  0  0  0
 11 12  2  0  0  0  0
 12 13  1  0  0  0  0
 13 35  1  0  0  0  0
 13 14  2  0  0  0  0
 14  9  1  0  0  0  0
 14 36  1  0  0  0  0
 12 15  1  0  0  0  0
 15 16  2  0  0  0  0
 15 17  2  0  0  0  0
 15 18  1  0  0  0  0
 18 37  1  0  0  0  0
 18 38  1  0  0  0  0
 18 39  1  0  0  0  0
  6 19  1  0  0  0  0
 19 20  2  0  0  0  0
 20 40  1  0  0  0  0
 20 21  1  0  0  0  0
 21 41  1  0  0  0  0
 21 22  2  0  0  0  0
 22 23  1  0  0  0  0
 23 42  1  0  0  0  0
 23 24  2  0  0  0  0
 24 43  1  0  0  0  0
 24 25  1  0  0  0  0
 25 44  1  0  0  0  0
 25 26  2  0  0  0  0
 26 45  1  0  0  0  0
 26 27  1  0  0  0  0
 27 22  1  0  0  0  0
 27 28  2  0  0  0  0
 28 19  1  0  0  0  0
 28 46  1  0  0  0  0
M  END
>  <LOGBIO>
5.5900

>  <PRED_LOGBIO>
5.4800

>  <XV_RES>
0.0940

>  <WHL_TMPL>
1

>  <ANCH>
27-34;18-16

$$$$
ROW67
  -MTS-   01071500553D 0   0.00000     0.00000     0

 28 29  0  0  0  0  0  0  0  0999 V2000
   -0.0660   -0.6410    0.6810 Br  0  0  0  0  0  0  0  0  0  0  0  0
    0.6560   -1.8760    0.6630 C   0  0  0  0  0  0  0  0  0  0  0  0
    0.1310   -3.0580    1.2020 C   0  0  0  0  0  0  0  0  0  0  0  0
    0.8720   -4.2450    1.1630 C   0  0  0  0  0  0  0  0  0  0  0  0
    2.1320   -4.2550    0.5650 C   0  0  0  0  0  0  0  0  0  0  0  0
    2.6670   -3.0920    0.0130 C   0  0  0  0  0  0  0  0  0  0  0  0
    1.9240   -1.9100    0.0520 C   0  0  0  0  0  0  0  0  0  0  0  0
    3.0830   -5.7440    0.5480 S   0  0  0  0  0  0  0  0  0  0  0  0
    4.1220   -5.6380    1.5480 O   0  0  0  0  0  0  0  0  0  0  0  0
    2.2180   -6.8710    0.7120 O   0  0  0  0  0  0  0  0  0  0  0  0
    3.8790   -5.8240   -1.0090 N   0  0  0  0  0  0  0  0  0  0  0  0
    3.8850   -6.9640   -1.6940 C   0  0  0  0  0  0  0  0  0  0  0  0
    3.3320   -7.9620   -1.2340 O   0  0  0  0  0  0  0  0  0  0  0  0
    4.5580   -7.0320   -3.0110 C   0  0  0  0  0  0  0  0  0  0  0  0
    3.8520   -6.7440   -4.1850 C   0  0  0  0  0  0  0  0  0  0  0  0
    4.5100   -6.8150   -5.4180 C   0  0  0  0  0  0  0  0  0  0  0  0
    5.8050   -7.1570   -5.4680 N   0  0  0  0  0  0  0  0  0  0  0  0
    6.5110   -7.4390   -4.3650 C   0  0  0  0  0  0  0  0  0  0  0  0
    5.9090   -7.3850   -3.1000 C   0  0  0  0  0  0  0  0  0  0  0  0
   -0.8520   -3.0530    1.6500 H   0  0  0  0  0  0  0  0  0  0  0  0
    0.4700   -5.1500    1.5940 H   0  0  0  0  0  0  0  0  0  0  0  0
    3.6470   -3.1050   -0.4410 H   0  0  0  0  0  0  0  0  0  0  0  0
    2.3270   -1.0120   -0.3920 H   0  0  0  0  0  0  0  0  0  0  0  0
    4.3330   -5.0050   -1.3860 H   0  0  0  0  0  0  0  0  0  0  0  0
    2.8080   -6.4700   -4.1400 H   0  0  0  0  0  0  0  0  0  0  0  0
    3.9750   -6.5950   -6.3300 H   0  0  0  0  0  0  0  0  0  0  0  0
    7.5530   -7.7090   -4.4500 H   0  0  0  0  0  0  0  0  0  0  0  0
    6.4780   -7.6120   -2.2110 H   0  0  0  0  0  0  0  0  0  0  0  0
  1  2  1  0  0  0  0
  2  3  2  0  0  0  0
  3 20  1  0  0  0  0
  3  4  1  0  0  0  0
  4 21  1  0  0  0  0
  4  5  2  0  0  0  0
  5  6  1  0  0  0  0
  6 22  1  0  0  0  0
  6  7  2  0  0  0  0
  7  2  1  0  0  0  0
  7 23  1  0  0  0  0
  5  8  1  0  0  0  0
  8  9  2  0  0  0  0
  8 10  2  0  0  0  0
  8 11  1  0  0  0  0
 11 24  1  0  0  0  0
 11 12  1  0  0  0  0
 12 13  2  0  0  0  0
 12 14  1  0  0  0  0
 14 15  2  0  0  0  0
 15 25  1  0  0  0  0
 15 16  1  0  0  0  0
 16 26  1  0  0  0  0
 16 17  2  0  0  0  0
 17 18  1  0  0  0  0
 18 27  1  0  0  0  0
 18 19  2  0  0  0  0
 19 14  1  0  0  0  0
 19 28  1  0  0  0  0
M  END
>  <LOGBIO>
5.1100

>  <PRED_LOGBIO>
5.3300

>  <XV_RES>
-0.2570

>  <WHL_TMPL>
1

>  <ANCH>
28-30;12-13

$$$$
ROW68
  -MTS-   01071500553D 0   0.00000     0.00000     0

 41 43  0  0  0  0  0  0  0  0999 V2000
   -1.6910    1.9810   -0.3850 C   0  0  0  0  0  0  0  0  0  0  0  0
   -2.4450    2.6840   -1.5120 C   0  0  0  0  0  0  0  0  0  0  0  0
   -3.3500    3.6930   -0.9420 N   0  0  0  0  0  0  0  0  0  0  0  0
   -4.4940    3.9400   -1.8320 C   0  0  0  0  0  0  0  0  0  0  0  0
   -5.0050    5.3500   -1.4820 C   0  0  0  0  0  0  0  0  0  0  0  0
   -3.8320    6.0110   -0.7360 C   0  0  0  0  0  0  0  0  0  0  0  0
   -2.6780    4.9940   -0.8180 C   0  0  0  0  0  0  0  0  0  0  0  0
   -0.8110    1.0000   -0.9400 O   0  0  0  0  0  0  0  0  0  0  0  0
   -0.0440    0.2610   -0.0760 C   0  0  0  0  0  0  0  0  0  0  0  0
   -0.2850    0.5320    1.2760 C   0  0  0  0  0  0  0  0  0  0  0  0
    0.4360   -0.1460    2.2650 C   0  0  0  0  0  0  0  0  0  0  0  0
    1.4000   -1.0950    1.9030 C   0  0  0  0  0  0  0  0  0  0  0  0
    2.1060   -1.7590    2.8710 O   0  0  0  0  0  0  0  0  0  0  0  0
    3.2820   -1.2050    3.3030 C   0  0  0  0  0  0  0  0  0  0  0  0
    3.2740   -0.3120    4.3810 C   0  0  0  0  0  0  0  0  0  0  0  0
    4.4840    0.2470    4.8120 C   0  0  0  0  0  0  0  0  0  0  0  0
    5.6660   -0.1050    4.1500 C   0  0  0  0  0  0  0  0  0  0  0  0
    5.6030   -1.0030    3.0780 C   0  0  0  0  0  0  0  0  0  0  0  0
    4.4310   -1.5210    2.6890 N   0  0  0  0  0  0  0  0  0  0  0  0
    1.6410   -1.3660    0.5510 C   0  0  0  0  0  0  0  0  0  0  0  0
    0.9190   -0.6880   -0.4390 C   0  0  0  0  0  0  0  0  0  0  0  0
   -1.1120    2.7120    0.1750 H   0  0  0  0  0  0  0  0  0  0  0  0
   -2.4020    1.4960    0.2800 H   0  0  0  0  0  0  0  0  0  0  0  0
   -3.0240    1.9530   -2.0720 H   0  0  0  0  0  0  0  0  0  0  0  0
   -1.7340    3.1690   -2.1770 H   0  0  0  0  0  0  0  0  0  0  0  0
   -4.1550    3.9260   -2.8650 H   0  0  0  0  0  0  0  0  0  0  0  0
   -5.2750    3.2120   -1.6230 H   0  0  0  0  0  0  0  0  0  0  0  0
   -5.8920    5.3010   -0.8550 H   0  0  0  0  0  0  0  0  0  0  0  0
   -5.2630    5.9070   -2.3800 H   0  0  0  0  0  0  0  0  0  0  0  0
   -4.1070    6.1560    0.3070 H   0  0  0  0  0  0  0  0  0  0  0  0
   -3.5440    6.9220   -1.2570 H   0  0  0  0  0  0  0  0  0  0  0  0
   -2.0410    5.1910   -1.6780 H   0  0  0  0  0  0  0  0  0  0  0  0
   -2.0560    5.0330    0.0740 H   0  0  0  0  0  0  0  0  0  0  0  0
   -1.0280    1.2640    1.5560 H   0  0  0  0  0  0  0  0  0  0  0  0
    0.2500    0.0630    3.3080 H   0  0  0  0  0  0  0  0  0  0  0  0
    2.3480   -0.0580    4.8740 H   0  0  0  0  0  0  0  0  0  0  0  0
    4.5040    0.9380    5.6410 H   0  0  0  0  0  0  0  0  0  0  0  0
    6.6130    0.3120    4.4610 H   0  0  0  0  0  0  0  0  0  0  0  0
    6.5090   -1.2820    2.5600 H   0  0  0  0  0  0  0  0  0  0  0  0
    2.3840   -2.0980    0.2710 H   0  0  0  0  0  0  0  0  0  0  0  0
    1.1050   -0.8970   -1.4820 H   0  0  0  0  0  0  0  0  0  0  0  0
  1 22  1  0  0  0  0
  1 23  1  0  0  0  0
  1  2  1  0  0  0  0
  2 24  1  0  0  0  0
  2 25  1  0  0  0  0
  2  3  1  0  0  0  0
  3  4  1  0  0  0  0
  4 26  1  0  0  0  0
  4 27  1  0  0  0  0
  4  5  1  0  0  0  0
  5 28  1  0  0  0  0
  5 29  1  0  0  0  0
  5  6  1  0  0  0  0
  6 30  1  0  0  0  0
  6 31  1  0  0  0  0
  6  7  1  0  0  0  0
  7  3  1  0  0  0  0
  7 32  1  0  0  0  0
  7 33  1  0  0  0  0
  1  8  1  0  0  0  0
  8  9  1  0  0  0  0
  9 10  2  0  0  0  0
 10 34  1  0  0  0  0
 10 11  1  0  0  0  0
 11 35  1  0  0  0  0
 11 12  2  0  0  0  0
 12 13  1  0  0  0  0
 13 14  1  0  0  0  0
 14 15  2  0  0  0  0
 15 36  1  0  0  0  0
 15 16  1  0  0  0  0
 16 37  1  0  0  0  0
 16 17  2  0  0  0  0
 17 38  1  0  0  0  0
 17 18  1  0  0  0  0
 18 39  1  0  0  0  0
 18 19  2  0  0  0  0
 19 14  1  0  0  0  0
 12 20  1  0  0  0  0
 20 40  1  0  0  0  0
 20 21  2  0  0  0  0
 21  9  1  0  0  0  0
 21 41  1  0  0  0  0
M  END
>  <LOGBIO>
4.4600

>  <PRED_LOGBIO>
4.6900

>  <XV_RES>
-0.5040

>  <WHL_TMPL>
2

>  <ANCH>
18-20;40-21

$$$$
ROW69
  -MTS-   01071500553D 0   0.00000     0.00000     0

 36 38  0  0  0  0  0  0  0  0999 V2000
   -0.2930   -0.2880   -1.8280 C   0  0  0  0  0  0  0  0  0  0  0  0
   -0.5070    0.0990   -0.3840 C   0  0  0  0  0  0  0  0  0  0  0  0
   -1.1710    1.2400    0.0610 O   0  0  0  0  0  0  0  0  0  0  0  0
   -1.1550    1.2330    1.4610 N   0  0  0  0  0  0  0  0  0  0  0  0
   -0.5210    0.1540    1.8810 C   0  0  0  0  0  0  0  0  0  0  0  0
   -0.2850   -0.2310    3.2900 C   0  0  0  0  0  0  0  0  0  0  0  0
   -0.7890   -1.4430    3.7790 C   0  0  0  0  0  0  0  0  0  0  0  0
   -0.5650   -1.8070    5.1120 C   0  0  0  0  0  0  0  0  0  0  0  0
    0.1630   -0.9610    5.9560 C   0  0  0  0  0  0  0  0  0  0  0  0
    0.6670    0.2510    5.4680 C   0  0  0  0  0  0  0  0  0  0  0  0
    0.4430    0.6150    4.1350 C   0  0  0  0  0  0  0  0  0  0  0  0
   -0.0910   -0.5980    0.6820 C   0  0  0  0  0  0  0  0  0  0  0  0
    0.6560   -1.8760    0.6630 C   0  0  0  0  0  0  0  0  0  0  0  0
    0.1310   -3.0580    1.2020 C   0  0  0  0  0  0  0  0  0  0  0  0
    0.8720   -4.2450    1.1630 C   0  0  0  0  0  0  0  0  0  0  0  0
    2.1320   -4.2550    0.5650 C   0  0  0  0  0  0  0  0  0  0  0  0
    2.6670   -3.0920    0.0130 C   0  0  0  0  0  0  0  0  0  0  0  0
    1.9240   -1.9100    0.0520 C   0  0  0  0  0  0  0  0  0  0  0  0
    3.0830   -5.7440    0.5480 S   0  0  0  0  0  0  0  0  0  0  0  0
    2.1770   -6.8700    0.5000 O   0  0  0  0  0  0  0  0  0  0  0  0
    4.1220   -5.6380    1.5480 O   0  0  0  0  0  0  0  0  0  0  0  0
    3.8310   -5.6480   -0.9600 N   0  0  0  0  0  0  0  0  0  0  0  0
   -0.2290    0.6100   -2.4380 H   0  0  0  0  0  0  0  0  0  0  0  0
   -1.1260   -0.8990   -2.1680 H   0  0  0  0  0  0  0  0  0  0  0  0
    0.6320   -0.8540   -1.9180 H   0  0  0  0  0  0  0  0  0  0  0  0
   -1.3500   -2.0960    3.1270 H   0  0  0  0  0  0  0  0  0  0  0  0
   -0.9540   -2.7410    5.4890 H   0  0  0  0  0  0  0  0  0  0  0  0
    0.3360   -1.2420    6.9850 H   0  0  0  0  0  0  0  0  0  0  0  0
    1.2290    0.9040    6.1190 H   0  0  0  0  0  0  0  0  0  0  0  0
    0.8320    1.5500    3.7580 H   0  0  0  0  0  0  0  0  0  0  0  0
   -0.8520   -3.0530    1.6500 H   0  0  0  0  0  0  0  0  0  0  0  0
    0.4700   -5.1500    1.5940 H   0  0  0  0  0  0  0  0  0  0  0  0
    3.6470   -3.1050   -0.4410 H   0  0  0  0  0  0  0  0  0  0  0  0
    2.3270   -1.0120   -0.3920 H   0  0  0  0  0  0  0  0  0  0  0  0
    4.4190   -6.4030   -1.2810 H   0  0  0  0  0  0  0  0  0  0  0  0
    3.6910   -4.8350   -1.5430 H   0  0  0  0  0  0  0  0  0  0  0  0
  1 23  1  0  0  0  0
  1 24  1  0  0  0  0
  1 25  1  0  0  0  0
  1  2  1  0  0  0  0
  2  3  1  0  0  0  0
  3  4  1  0  0  0  0
  4  5  2  0  0  0  0
  5  6  1  0  0  0  0
  6  7  2  0  0  0  0
  7 26  1  0  0  0  0
  7  8  1  0  0  0  0
  8 27  1  0  0  0  0
  8  9  2  0  0  0  0
  9 28  1  0  0  0  0
  9 10  1  0  0  0  0
 10 29  1  0  0  0  0
 10 11  2  0  0  0  0
 11  6  1  0  0  0  0
 11 30  1  0  0  0  0
  5 12  1  0  0  0  0
 12  2  2  0  0  0  0
 12 13  1  0  0  0  0
 13 14  2  0  0  0  0
 14 31  1  0  0  0  0
 14 15  1  0  0  0  0
 15 32  1  0  0  0  0
 15 16  2  0  0  0  0
 16 17  1  0  0  0  0
 17 33  1  0  0  0  0
 17 18  2  0  0  0  0
 18 13  1  0  0  0  0
 18 34  1  0  0  0  0
 16 19  1  0  0  0  0
 19 20  2  0  0  0  0
 19 21  2  0  0  0  0
 19 22  1  0  0  0  0
 22 35  1  0  0  0  0
 22 36  1  0  0  0  0
M  END
>  <LOGBIO>
6.7400

>  <PRED_LOGBIO>
6.2500

>  <XV_RES>
0.5550

>  <WHL_TMPL>
1

>  <ANCH>
28-31;31-34

$$$$
ROW70
  -MTS-   01071500553D 0   0.00000     0.00000     0

 52 55  0  0  0  0  0  0  0  0999 V2000
    1.1230   -2.3770    6.8580 C   0  0  0  0  0  0  0  0  0  0  0  0
    0.7050   -1.7780    5.5370 C   0  0  0  0  0  0  0  0  0  0  0  0
   -0.1190   -2.5080    4.6720 C   0  0  0  0  0  0  0  0  0  0  0  0
   -0.4960   -1.9350    3.4510 C   0  0  0  0  0  0  0  0  0  0  0  0
   -0.0400   -0.6520    3.1260 C   0  0  0  0  0  0  0  0  0  0  0  0
    0.7820    0.0220    4.0380 C   0  0  0  0  0  0  0  0  0  0  0  0
    1.1260   -0.5510    5.1990 N   0  0  0  0  0  0  0  0  0  0  0  0
   -0.4210   -0.0190    1.8440 C   0  0  0  0  0  0  0  0  0  0  0  0
   -0.0910   -0.5980    0.6820 C   0  0  0  0  0  0  0  0  0  0  0  0
   -0.4870    0.0610   -0.5830 C   0  0  0  0  0  0  0  0  0  0  0  0
   -1.1530    1.2000   -0.5760 N   0  0  0  0  0  0  0  0  0  0  0  0
   -1.5090    1.8270    0.6830 N   0  0  0  0  0  0  0  0  0  0  0  0
   -2.2510    3.0960    0.6840 C   0  0  0  0  0  0  0  0  0  0  0  0
   -3.7340    2.8110    0.6940 C   0  0  0  0  0  0  0  0  0  0  0  0
   -4.4290    2.6760   -0.5140 C   0  0  0  0  0  0  0  0  0  0  0  0
   -5.8040    2.4130   -0.5050 C   0  0  0  0  0  0  0  0  0  0  0  0
   -6.4840    2.2850    0.7120 C   0  0  0  0  0  0  0  0  0  0  0  0
   -5.7890    2.4200    1.9200 C   0  0  0  0  0  0  0  0  0  0  0  0
   -4.4140    2.6830    1.9110 C   0  0  0  0  0  0  0  0  0  0  0  0
   -1.1680    1.2590    1.8360 C   0  0  0  0  0  0  0  0  0  0  0  0
   -1.4740    1.7970    2.8990 O   0  0  0  0  0  0  0  0  0  0  0  0
    0.6560   -1.8760    0.6630 C   0  0  0  0  0  0  0  0  0  0  0  0
    1.9240   -1.9100    0.0520 C   0  0  0  0  0  0  0  0  0  0  0  0
    2.6670   -3.0920    0.0130 C   0  0  0  0  0  0  0  0  0  0  0  0
    2.1320   -4.2550    0.5650 C   0  0  0  0  0  0  0  0  0  0  0  0
    0.8720   -4.2450    1.1630 C   0  0  0  0  0  0  0  0  0  0  0  0
    0.1310   -3.0580    1.2020 C   0  0  0  0  0  0  0  0  0  0  0  0
    3.0830   -5.7440    0.5480 S   0  0  0  0  0  0  0  0  0  0  0  0
    2.1770   -6.8700    0.5000 O   0  0  0  0  0  0  0  0  0  0  0  0
    4.1220   -5.6380    1.5480 O   0  0  0  0  0  0  0  0  0  0  0  0
    3.8310   -5.6480   -0.9600 C   0  0  0  0  0  0  0  0  0  0  0  0
    0.3470   -3.0520    7.2120 H   0  0  0  0  0  0  0  0  0  0  0  0
    2.0520   -2.9280    6.7290 H   0  0  0  0  0  0  0  0  0  0  0  0
    1.2710   -1.5820    7.5860 H   0  0  0  0  0  0  0  0  0  0  0  0
   -0.4600   -3.4960    4.9420 H   0  0  0  0  0  0  0  0  0  0  0  0
   -1.1310   -2.4780    2.7670 H   0  0  0  0  0  0  0  0  0  0  0  0
    1.1420    1.0130    3.8030 H   0  0  0  0  0  0  0  0  0  0  0  0
   -0.2260   -0.3970   -1.5260 H   0  0  0  0  0  0  0  0  0  0  0  0
   -1.9970    3.6650   -0.2080 H   0  0  0  0  0  0  0  0  0  0  0  0
   -1.9860    3.6700    1.5690 H   0  0  0  0  0  0  0  0  0  0  0  0
   -3.9050    2.7750   -1.4530 H   0  0  0  0  0  0  0  0  0  0  0  0
   -6.3400    2.3080   -1.4360 H   0  0  0  0  0  0  0  0  0  0  0  0
   -7.5450    2.0810    0.7200 H   0  0  0  0  0  0  0  0  0  0  0  0
   -6.3130    2.3210    2.8590 H   0  0  0  0  0  0  0  0  0  0  0  0
   -3.8780    2.7880    2.8420 H   0  0  0  0  0  0  0  0  0  0  0  0
    2.3270   -1.0120   -0.3920 H   0  0  0  0  0  0  0  0  0  0  0  0
    3.6470   -3.1050   -0.4410 H   0  0  0  0  0  0  0  0  0  0  0  0
    0.4700   -5.1500    1.5940 H   0  0  0  0  0  0  0  0  0  0  0  0
   -0.8520   -3.0530    1.6500 H   0  0  0  0  0  0  0  0  0  0  0  0
    3.0790   -5.5980   -1.7450 H   0  0  0  0  0  0  0  0  0  0  0  0
    4.3690   -6.5830   -1.1020 H   0  0  0  0  0  0  0  0  0  0  0  0
    4.4730   -4.7710   -0.9050 H   0  0  0  0  0  0  0  0  0  0  0  0
  1 32  1  0  0  0  0
  1 33  1  0  0  0  0
  1 34  1  0  0  0  0
  1  2  1  0  0  0  0
  2  3  2  0  0  0  0
  3 35  1  0  0  0  0
  3  4  1  0  0  0  0
  4 36  1  0  0  0  0
  4  5  2  0  0  0  0
  5  6  1  0  0  0  0
  6 37  1  0  0  0  0
  6  7  2  0  0  0  0
  7  2  1  0  0  0  0
  5  8  1  0  0  0  0
  8  9  2  0  0  0  0
  9 10  1  0  0  0  0
 10 38  1  0  0  0  0
 10 11  2  0  0  0  0
 11 12  1  0  0  0  0
 12 13  1  0  0  0  0
 13 39  1  0  0  0  0
 13 40  1  0  0  0  0
 13 14  1  0  0  0  0
 14 15  2  0  0  0  0
 15 41  1  0  0  0  0
 15 16  1  0  0  0  0
 16 42  1  0  0  0  0
 16 17  2  0  0  0  0
 17 43  1  0  0  0  0
 17 18  1  0  0  0  0
 18 44  1  0  0  0  0
 18 19  2  0  0  0  0
 19 14  1  0  0  0  0
 19 45  1  0  0  0  0
 12 20  1  0  0  0  0
 20  8  1  0  0  0  0
 20 21  2  0  0  0  0
  9 22  1  0  0  0  0
 22 23  2  0  0  0  0
 23 46  1  0  0  0  0
 23 24  1  0  0  0  0
 24 47  1  0  0  0  0
 24 25  2  0  0  0  0
 25 26  1  0  0  0  0
 26 48  1  0  0  0  0
 26 27  2  0  0  0  0
 27 22  1  0  0  0  0
 27 49  1  0  0  0  0
 25 28  1  0  0  0  0
 28 29  2  0  0  0  0
 28 30  2  0  0  0  0
 28 31  1  0  0  0  0
 31 50  1  0  0  0  0
 31 51  1  0  0  0  0
 31 52  1  0  0  0  0
M  END
>  <LOGBIO>
5.9600

>  <PRED_LOGBIO>
6.4300

>  <XV_RES>
-0.4330

>  <WHL_TMPL>
1

>  <ANCH>
27-34;41-39

$$$$
ROW71
  -MTS-   01071500553D 0   0.00000     0.00000     0

 52 54  0  0  1  0  0  0  0  0999 V2000
   -1.6760    1.9680   -0.3640 C   0  0  0  0  0  0  0  0  0  0  0  0
   -0.8100    0.9990   -0.9390 O   0  0  0  0  0  0  0  0  0  0  0  0
   -0.0450    0.2620   -0.0760 C   0  0  0  0  0  0  0  0  0  0  0  0
    0.9190   -0.6880   -0.4390 C   0  0  0  0  0  0  0  0  0  0  0  0
    1.6480   -1.3870    0.5370 C   0  0  0  0  0  0  0  0  0  0  0  0
    1.3840   -1.1510    1.8820 C   0  0  0  0  0  0  0  0  0  0  0  0
    0.4720   -0.1870    2.2510 C   0  0  0  0  0  0  0  0  0  0  0  0
   -0.2650    0.5260    1.2760 C   0  0  0  0  0  0  0  0  0  0  0  0
    0.5420   -0.1400    3.6550 C   0  0  0  0  0  0  0  0  0  0  0  0
   -0.3270    0.7890    4.4480 C   0  0  0  0  0  0  0  0  0  0  0  0
   -1.7090    0.1830    4.6880 C   0  0  0  0  0  0  0  0  0  0  0  0
   -1.8780   -0.3390    5.8290 O   0  0  0  0  0  0  0  0  0  0  0  0
   -2.5350    0.3150    3.7390 N   0  0  0  0  0  0  0  0  0  0  0  0
   -3.8940   -0.2310    3.8660 C   0  0  2  0  0  0  0  0  0  0  0  0
   -3.8170   -1.7400    4.0810 C   0  0  0  0  0  0  0  0  0  0  0  0
   -4.6820    0.0620    2.5900 C   0  0  0  0  0  0  0  0  0  0  0  0
   -6.0040   -0.4700    2.7140 O   0  0  0  0  0  0  0  0  0  0  0  0
    1.4960   -1.0400    4.1770 C   0  0  0  0  0  0  0  0  0  0  0  0
    1.9280   -1.3120    5.5700 C   0  0  0  0  0  0  0  0  0  0  0  0
    1.9710   -1.7080    3.0250 N   0  0  0  0  0  0  0  0  0  0  0  0
    2.8820   -2.7950    3.0510 C   0  0  0  0  0  0  0  0  0  0  0  0
    3.6510   -2.8780    4.0070 O   0  0  0  0  0  0  0  0  0  0  0  0
    2.9620   -3.8740    2.0430 C   0  0  0  0  0  0  0  0  0  0  0  0
    4.1510   -4.1020    1.3390 C   0  0  0  0  0  0  0  0  0  0  0  0
    4.1980   -5.1080    0.3720 C   0  0  0  0  0  0  0  0  0  0  0  0
    3.0590   -5.8690    0.1040 C   0  0  0  0  0  0  0  0  0  0  0  0
    3.1220   -7.1090   -1.0870 Cl  0  0  0  0  0  0  0  0  0  0  0  0
    1.8670   -5.6270    0.7880 C   0  0  0  0  0  0  0  0  0  0  0  0
    1.8140   -4.6220    1.7550 C   0  0  0  0  0  0  0  0  0  0  0  0
   -2.7130    1.6850   -0.5320 H   0  0  0  0  0  0  0  0  0  0  0  0
   -1.5130    1.9340    0.7110 H   0  0  0  0  0  0  0  0  0  0  0  0
   -1.4220    2.9310   -0.8010 H   0  0  0  0  0  0  0  0  0  0  0  0
    1.1040   -0.8860   -1.4850 H   0  0  0  0  0  0  0  0  0  0  0  0
    2.4050   -2.1000    0.2460 H   0  0  0  0  0  0  0  0  0  0  0  0
   -0.9910    1.2670    1.5760 H   0  0  0  0  0  0  0  0  0  0  0  0
   -0.4810    1.6700    3.8280 H   0  0  0  0  0  0  0  0  0  0  0  0
    0.1410    0.9610    5.4150 H   0  0  0  0  0  0  0  0  0  0  0  0
   -2.2610    0.7960    2.8940 H   0  0  0  0  0  0  0  0  0  0  0  0
   -4.3930    0.2310    4.7150 H   0  0  0  0  0  0  0  0  0  0  0  0
   -3.3180   -2.2030    3.2320 H   0  0  0  0  0  0  0  0  0  0  0  0
   -4.8230   -2.1450    4.1750 H   0  0  0  0  0  0  0  0  0  0  0  0
   -3.2560   -1.9490    4.9890 H   0  0  0  0  0  0  0  0  0  0  0  0
   -4.7370    1.1380    2.4370 H   0  0  0  0  0  0  0  0  0  0  0  0
   -4.1830   -0.4000    1.7410 H   0  0  0  0  0  0  0  0  0  0  0  0
   -6.5240   -0.2950    1.9140 H   0  0  0  0  0  0  0  0  0  0  0  0
    1.0580   -1.4370    6.2110 H   0  0  0  0  0  0  0  0  0  0  0  0
    2.4450   -0.4200    5.9160 H   0  0  0  0  0  0  0  0  0  0  0  0
    2.5660   -2.1920    5.5360 H   0  0  0  0  0  0  0  0  0  0  0  0
    5.0260   -3.5030    1.5430 H   0  0  0  0  0  0  0  0  0  0  0  0
    5.1140   -5.2970   -0.1680 H   0  0  0  0  0  0  0  0  0  0  0  0
    0.9880   -6.2160    0.5700 H   0  0  0  0  0  0  0  0  0  0  0  0
    0.8910   -4.4220    2.2790 H   0  0  0  0  0  0  0  0  0  0  0  0
  1 30  1  0  0  0  0
  1 31  1  0  0  0  0
  1 32  1  0  0  0  0
  1  2  1  0  0  0  0
  2  3  1  0  0  0  0
  3  4  2  0  0  0  0
  4 33  1  0  0  0  0
  4  5  1  0  0  0  0
  5 34  1  0  0  0  0
  5  6  2  0  0  0  0
  6  7  1  0  0  0  0
  7  8  2  0  0  0  0
  8  3  1  0  0  0  0
  8 35  1  0  0  0  0
  7  9  1  0  0  0  0
  9 10  1  0  0  0  0
 10 36  1  0  0  0  0
 10 37  1  0  0  0  0
 10 11  1  0  0  0  0
 11 12  2  0  0  0  0
 11 13  1  0  0  0  0
 13 38  1  0  0  0  0
 13 14  1  0  0  0  0
 14 39  1  0  0  0  0
 14 15  1  0  0  0  0
 15 40  1  0  0  0  0
 15 41  1  0  0  0  0
 15 42  1  0  0  0  0
 14 16  1  0  0  0  0
 16 43  1  0  0  0  0
 16 44  1  0  0  0  0
 16 17  1  0  0  0  0
 17 45  1  0  0  0  0
  9 18  2  0  0  0  0
 18 19  1  0  0  0  0
 19 46  1  0  0  0  0
 19 47  1  0  0  0  0
 19 48  1  0  0  0  0
 18 20  1  0  0  0  0
 20  6  1  0  0  0  0
 20 21  1  0  0  0  0
 21 22  2  0  0  0  0
 21 23  1  0  0  0  0
 23 24  2  0  0  0  0
 24 49  1  0  0  0  0
 24 25  1  0  0  0  0
 25 50  1  0  0  0  0
 25 26  2  0  0  0  0
 26 27  1  0  0  0  0
 26 28  1  0  0  0  0
 28 51  1  0  0  0  0
 28 29  2  0  0  0  0
 29 23  1  0  0  0  0
 29 52  1  0  0  0  0
M  END
>  <LOGBIO>
6.7700

>  <PRED_LOGBIO>
6.3400

>  <XV_RES>
0.4590

>  <WHL_TMPL>
2

>  <ANCH>
36-37;34-35

$$$$
ROW72
  -MTS-   01071500553D 0   0.00000     0.00000     0

 54 55  0  0  0  0  0  0  0  0999 V2000
   -0.8190   -3.8560   11.3580 C   0  0  0  0  0  0  0  0  0  0  0  0
   -1.8980   -3.0050   10.6930 C   0  0  0  0  0  0  0  0  0  0  0  0
   -1.3090   -2.2140    9.6570 O   0  0  0  0  0  0  0  0  0  0  0  0
   -2.1210   -1.3850    8.9470 N   0  0  0  0  0  0  0  0  0  0  0  0
   -1.6010   -0.6090    7.9460 C   0  0  0  0  0  0  0  0  0  0  0  0
   -1.1190    0.6140    8.0730 N   0  0  0  0  0  0  0  0  0  0  0  0
   -0.6270    1.2530    6.9290 C   0  0  0  0  0  0  0  0  0  0  0  0
   -0.1610    2.3910    6.9540 O   0  0  0  0  0  0  0  0  0  0  0  0
   -0.7120    0.4520    5.6860 C   0  0  0  0  0  0  0  0  0  0  0  0
   -0.3270    0.7890    4.4480 C   0  0  0  0  0  0  0  0  0  0  0  0
    0.5310   -0.1280    3.6650 C   0  0  0  0  0  0  0  0  0  0  0  0
    1.3130   -1.0860    4.3210 C   0  0  0  0  0  0  0  0  0  0  0  0
    2.1250   -1.9540    3.5810 C   0  0  0  0  0  0  0  0  0  0  0  0
    2.1540   -1.8640    2.1840 C   0  0  0  0  0  0  0  0  0  0  0  0
    2.9480   -2.7130    1.4590 O   0  0  0  0  0  0  0  0  0  0  0  0
    1.3720   -0.9060    1.5280 C   0  0  0  0  0  0  0  0  0  0  0  0
    0.5600   -0.0380    2.2680 C   0  0  0  0  0  0  0  0  0  0  0  0
    1.4030   -0.8080    0.0210 C   0  0  0  0  0  0  0  0  0  0  0  0
    1.6910   -2.1850   -0.5720 C   0  0  0  0  0  0  0  0  0  0  0  0
    2.4980    0.1670   -0.4030 C   0  0  0  0  0  0  0  0  0  0  0  0
    0.0530   -0.3090   -0.4850 C   0  0  0  0  0  0  0  0  0  0  0  0
    2.9690   -2.9870    4.2880 C   0  0  0  0  0  0  0  0  0  0  0  0
    2.2030   -4.3050    4.3630 C   0  0  0  0  0  0  0  0  0  0  0  0
    3.2870   -2.5030    5.7000 C   0  0  0  0  0  0  0  0  0  0  0  0
    4.2690   -3.1970    3.5170 C   0  0  0  0  0  0  0  0  0  0  0  0
   -1.4480   -1.0590    6.2410 S   0  0  0  0  0  0  0  0  0  0  0  0
   -0.0580   -3.2070   11.7850 H   0  0  0  0  0  0  0  0  0  0  0  0
   -1.2670   -4.4580   12.1460 H   0  0  0  0  0  0  0  0  0  0  0  0
   -0.3650   -4.5090   10.6160 H   0  0  0  0  0  0  0  0  0  0  0  0
   -2.3520   -2.3510   11.4350 H   0  0  0  0  0  0  0  0  0  0  0  0
   -2.6590   -3.6530   10.2660 H   0  0  0  0  0  0  0  0  0  0  0  0
   -3.1080   -1.3420    9.1590 H   0  0  0  0  0  0  0  0  0  0  0  0
   -0.6430    1.7290    4.0210 H   0  0  0  0  0  0  0  0  0  0  0  0
    1.2910   -1.1560    5.3990 H   0  0  0  0  0  0  0  0  0  0  0  0
    3.7340   -2.9700    1.9650 H   0  0  0  0  0  0  0  0  0  0  0  0
   -0.0430    0.7010    1.7620 H   0  0  0  0  0  0  0  0  0  0  0  0
    2.6540   -2.5410   -0.2110 H   0  0  0  0  0  0  0  0  0  0  0  0
    1.7140   -2.1150   -1.6570 H   0  0  0  0  0  0  0  0  0  0  0  0
    0.9110   -2.8800   -0.2690 H   0  0  0  0  0  0  0  0  0  0  0  0
    3.4610   -0.1890   -0.0420 H   0  0  0  0  0  0  0  0  0  0  0  0
    2.5210    0.2370   -1.4880 H   0  0  0  0  0  0  0  0  0  0  0  0
    2.2930    1.1480    0.0200 H   0  0  0  0  0  0  0  0  0  0  0  0
   -0.7270   -1.0040   -0.1830 H   0  0  0  0  0  0  0  0  0  0  0  0
    0.0760   -0.2390   -1.5700 H   0  0  0  0  0  0  0  0  0  0  0  0
   -0.1520    0.6720   -0.0620 H   0  0  0  0  0  0  0  0  0  0  0  0
    1.2760   -4.1550    4.9130 H   0  0  0  0  0  0  0  0  0  0  0  0
    2.8110   -5.0490    4.8730 H   0  0  0  0  0  0  0  0  0  0  0  0
    1.9760   -4.6500    3.3560 H   0  0  0  0  0  0  0  0  0  0  0  0
    2.3600   -2.3530    6.2500 H   0  0  0  0  0  0  0  0  0  0  0  0
    3.8950   -3.2470    6.2100 H   0  0  0  0  0  0  0  0  0  0  0  0
    3.8330   -1.5630    5.6470 H   0  0  0  0  0  0  0  0  0  0  0  0
    4.0420   -3.5410    2.5110 H   0  0  0  0  0  0  0  0  0  0  0  0
    4.8770   -3.9410    4.0270 H   0  0  0  0  0  0  0  0  0  0  0  0
    4.8150   -2.2570    3.4640 H   0  0  0  0  0  0  0  0  0  0  0  0
  1 27  1  0  0  0  0
  1 28  1  0  0  0  0
  1 29  1  0  0  0  0
  1  2  1  0  0  0  0
  2 30  1  0  0  0  0
  2 31  1  0  0  0  0
  2  3  1  0  0  0  0
  3  4  1  0  0  0  0
  4 32  1  0  0  0  0
  4  5  1  0  0  0  0
  5  6  2  0  0  0  0
  6  7  1  0  0  0  0
  7  8  2  0  0  0  0
  7  9  1  0  0  0  0
  9 10  2  0  0  0  0
 10 33  1  0  0  0  0
 10 11  1  0  0  0  0
 11 12  2  0  0  0  0
 12 34  1  0  0  0  0
 12 13  1  0  0  0  0
 13 14  2  0  0  0  0
 14 15  1  0  0  0  0
 15 35  1  0  0  0  0
 14 16  1  0  0  0  0
 16 17  2  0  0  0  0
 17 11  1  0  0  0  0
 17 36  1  0  0  0  0
 16 18  1  0  0  0  0
 18 19  1  0  0  0  0
 19 37  1  0  0  0  0
 19 38  1  0  0  0  0
 19 39  1  0  0  0  0
 18 20  1  0  0  0  0
 20 40  1  0  0  0  0
 20 41  1  0  0  0  0
 20 42  1  0  0  0  0
 18 21  1  0  0  0  0
 21 43  1  0  0  0  0
 21 44  1  0  0  0  0
 21 45  1  0  0  0  0
 13 22  1  0  0  0  0
 22 23  1  0  0  0  0
 23 46  1  0  0  0  0
 23 47  1  0  0  0  0
 23 48  1  0  0  0  0
 22 24  1  0  0  0  0
 24 49  1  0  0  0  0
 24 50  1  0  0  0  0
 24 51  1  0  0  0  0
 22 25  1  0  0  0  0
 25 52  1  0  0  0  0
 25 53  1  0  0  0  0
 25 54  1  0  0  0  0
  9 26  1  0  0  0  0
 26  5  1  0  0  0  0
M  END
>  <LOGBIO>
5.4900

>  <PRED_LOGBIO>
5.2700

>  <XV_RES>
0.2460

>  <WHL_TMPL>
2

>  <ANCH>
29-30;18-16

$$$$
ROW73
  -MTS-   01071500553D 0   0.00000     0.00000     0

 42 44  0  0  0  0  0  0  0  0999 V2000
    3.8310   -5.6480   -0.9600 C   0  0  0  0  0  0  0  0  0  0  0  0
    3.0830   -5.7440    0.5480 S   0  0  0  0  0  0  0  0  0  0  0  0
    2.1770   -6.8700    0.5000 O   0  0  0  0  0  0  0  0  0  0  0  0
    4.1220   -5.6380    1.5480 O   0  0  0  0  0  0  0  0  0  0  0  0
    2.1320   -4.2550    0.5650 C   0  0  0  0  0  0  0  0  0  0  0  0
    2.6670   -3.0920    0.0130 C   0  0  0  0  0  0  0  0  0  0  0  0
    1.9240   -1.9100    0.0520 C   0  0  0  0  0  0  0  0  0  0  0  0
    0.6560   -1.8760    0.6630 C   0  0  0  0  0  0  0  0  0  0  0  0
    0.1310   -3.0580    1.2020 C   0  0  0  0  0  0  0  0  0  0  0  0
    0.8720   -4.2450    1.1630 C   0  0  0  0  0  0  0  0  0  0  0  0
   -0.0910   -0.5980    0.6820 C   0  0  0  0  0  0  0  0  0  0  0  0
   -0.4890    0.0680   -0.4100 C   0  0  0  0  0  0  0  0  0  0  0  0
   -1.2240    1.3300   -0.0230 C   0  0  0  0  0  0  0  0  0  0  0  0
   -1.5290    1.1960    1.4800 C   0  0  0  0  0  0  0  0  0  0  0  0
   -0.5090    0.1340    1.9340 C   0  0  0  0  0  0  0  0  0  0  0  0
   -0.2440   -0.3710   -1.8020 C   0  0  0  0  0  0  0  0  0  0  0  0
   -1.3230   -0.6170   -2.6590 C   0  0  0  0  0  0  0  0  0  0  0  0
   -1.0910   -1.0320   -3.9760 C   0  0  0  0  0  0  0  0  0  0  0  0
    0.2210   -1.2010   -4.4350 C   0  0  0  0  0  0  0  0  0  0  0  0
    1.3000   -0.9550   -3.5780 C   0  0  0  0  0  0  0  0  0  0  0  0
    2.5650   -1.1180   -4.0220 F   0  0  0  0  0  0  0  0  0  0  0  0
    1.0680   -0.5400   -2.2620 C   0  0  0  0  0  0  0  0  0  0  0  0
    0.4710   -1.6490   -5.8560 C   0  0  0  0  0  0  0  0  0  0  0  0
    1.6270   -1.1480   -6.2810 F   0  0  0  0  0  0  0  0  0  0  0  0
    0.5210   -2.9770   -5.8990 F   0  0  0  0  0  0  0  0  0  0  0  0
   -0.5140   -1.2170   -6.6370 F   0  0  0  0  0  0  0  0  0  0  0  0
    3.0790   -5.5980   -1.7450 H   0  0  0  0  0  0  0  0  0  0  0  0
    4.3690   -4.7020   -0.9820 H   0  0  0  0  0  0  0  0  0  0  0  0
    4.4730   -6.5240   -1.0170 H   0  0  0  0  0  0  0  0  0  0  0  0
    3.6470   -3.1050   -0.4410 H   0  0  0  0  0  0  0  0  0  0  0  0
    2.3270   -1.0120   -0.3920 H   0  0  0  0  0  0  0  0  0  0  0  0
   -0.8510   -3.0530    1.6500 H   0  0  0  0  0  0  0  0  0  0  0  0
    0.4700   -5.1500    1.5940 H   0  0  0  0  0  0  0  0  0  0  0  0
   -0.5740    2.1870   -0.1830 H   0  0  0  0  0  0  0  0  0  0  0  0
   -2.1590    1.3850   -0.5770 H   0  0  0  0  0  0  0  0  0  0  0  0
   -2.5520    0.8670    1.6520 H   0  0  0  0  0  0  0  0  0  0  0  0
   -1.3830    2.1390    2.0030 H   0  0  0  0  0  0  0  0  0  0  0  0
    0.3570    0.6300    2.3670 H   0  0  0  0  0  0  0  0  0  0  0  0
   -0.9950   -0.5630    2.6130 H   0  0  0  0  0  0  0  0  0  0  0  0
   -2.3350   -0.4870   -2.3050 H   0  0  0  0  0  0  0  0  0  0  0  0
   -1.9230   -1.2220   -4.6370 H   0  0  0  0  0  0  0  0  0  0  0  0
    1.9000   -0.3500   -1.6010 H   0  0  0  0  0  0  0  0  0  0  0  0
  1 27  1  0  0  0  0
  1 28  1  0  0  0  0
  1 29  1  0  0  0  0
  1  2  1  0  0  0  0
  2  3  2  0  0  0  0
  2  4  2  0  0  0  0
  2  5  1  0  0  0  0
  5  6  2  0  0  0  0
  6 30  1  0  0  0  0
  6  7  1  0  0  0  0
  7 31  1  0  0  0  0
  7  8  2  0  0  0  0
  8  9  1  0  0  0  0
  9 32  1  0  0  0  0
  9 10  2  0  0  0  0
 10  5  1  0  0  0  0
 10 33  1  0  0  0  0
  8 11  1  0  0  0  0
 11 12  2  0  0  0  0
 12 13  1  0  0  0  0
 13 34  1  0  0  0  0
 13 35  1  0  0  0  0
 13 14  1  0  0  0  0
 14 36  1  0  0  0  0
 14 37  1  0  0  0  0
 14 15  1  0  0  0  0
 15 11  1  0  0  0  0
 15 38  1  0  0  0  0
 15 39  1  0  0  0  0
 12 16  1  0  0  0  0
 16 17  2  0  0  0  0
 17 40  1  0  0  0  0
 17 18  1  0  0  0  0
 18 41  1  0  0  0  0
 18 19  2  0  0  0  0
 19 20  1  0  0  0  0
 20 21  1  0  0  0  0
 20 22  2  0  0  0  0
 22 16  1  0  0  0  0
 22 42  1  0  0  0  0
 19 23  1  0  0  0  0
 23 24  1  0  0  0  0
 23 25  1  0  0  0  0
 23 26  1  0  0  0  0
M  END
>  <LOGBIO>
6.1200

>  <PRED_LOGBIO>
6.0800

>  <XV_RES>
-0.0720

>  <WHL_TMPL>
1

>  <ANCH>
27-34;8-9

$$$$
ROW74
  -MTS-   01071500553D 0   0.00000     0.00000     0

 47 50  0  0  0  0  0  0  0  0999 V2000
    3.8310   -5.6480   -0.9600 C   0  0  0  0  0  0  0  0  0  0  0  0
    3.0830   -5.7440    0.5480 S   0  0  0  0  0  0  0  0  0  0  0  0
    2.1770   -6.8700    0.5000 O   0  0  0  0  0  0  0  0  0  0  0  0
    4.1220   -5.6380    1.5480 O   0  0  0  0  0  0  0  0  0  0  0  0
    2.1320   -4.2550    0.5650 C   0  0  0  0  0  0  0  0  0  0  0  0
    2.6670   -3.0920    0.0130 C   0  0  0  0  0  0  0  0  0  0  0  0
    1.9240   -1.9100    0.0520 C   0  0  0  0  0  0  0  0  0  0  0  0
    0.6560   -1.8760    0.6630 C   0  0  0  0  0  0  0  0  0  0  0  0
    0.1310   -3.0580    1.2020 C   0  0  0  0  0  0  0  0  0  0  0  0
    0.8720   -4.2450    1.1630 C   0  0  0  0  0  0  0  0  0  0  0  0
   -0.0910   -0.5980    0.6820 C   0  0  0  0  0  0  0  0  0  0  0  0
   -0.6210    0.3270    2.0940 S   0  0  0  0  0  0  0  0  0  0  0  0
   -1.3900    1.6290    1.1740 C   0  0  0  0  0  0  0  0  0  0  0  0
   -2.0970    2.8470    1.7190 C   0  0  0  0  0  0  0  0  0  0  0  0
   -1.1040    3.9710    1.8910 C   0  0  0  0  0  0  0  0  0  0  0  0
   -0.8710    4.8660    0.8400 C   0  0  0  0  0  0  0  0  0  0  0  0
    0.0490    5.9090    0.9990 C   0  0  0  0  0  0  0  0  0  0  0  0
    0.7380    6.0560    2.2100 C   0  0  0  0  0  0  0  0  0  0  0  0
    0.5050    5.1610    3.2610 C   0  0  0  0  0  0  0  0  0  0  0  0
   -0.4160    4.1180    3.1010 C   0  0  0  0  0  0  0  0  0  0  0  0
   -1.2100    1.3040   -0.0920 N   0  0  0  0  0  0  0  0  0  0  0  0
   -0.5180    0.1180   -0.3670 C   0  0  0  0  0  0  0  0  0  0  0  0
   -0.2700   -0.3260   -1.7570 C   0  0  0  0  0  0  0  0  0  0  0  0
    1.0430   -0.4970   -2.2130 C   0  0  0  0  0  0  0  0  0  0  0  0
    1.2780   -0.9160   -3.5280 C   0  0  0  0  0  0  0  0  0  0  0  0
    0.2000   -1.1660   -4.3860 C   0  0  0  0  0  0  0  0  0  0  0  0
    0.4270   -1.5710   -5.6540 F   0  0  0  0  0  0  0  0  0  0  0  0
   -1.1120   -0.9950   -3.9300 C   0  0  0  0  0  0  0  0  0  0  0  0
   -1.3470   -0.5750   -2.6150 C   0  0  0  0  0  0  0  0  0  0  0  0
    3.0790   -5.5980   -1.7450 H   0  0  0  0  0  0  0  0  0  0  0  0
    4.3690   -4.7020   -0.9820 H   0  0  0  0  0  0  0  0  0  0  0  0
    4.4730   -6.5240   -1.0170 H   0  0  0  0  0  0  0  0  0  0  0  0
    3.6470   -3.1050   -0.4410 H   0  0  0  0  0  0  0  0  0  0  0  0
    2.3270   -1.0120   -0.3920 H   0  0  0  0  0  0  0  0  0  0  0  0
   -0.8510   -3.0530    1.6500 H   0  0  0  0  0  0  0  0  0  0  0  0
    0.4700   -5.1500    1.5940 H   0  0  0  0  0  0  0  0  0  0  0  0
   -2.5430    2.6060    2.6820 H   0  0  0  0  0  0  0  0  0  0  0  0
   -2.8770    3.1540    1.0250 H   0  0  0  0  0  0  0  0  0  0  0  0
   -1.4020    4.7520   -0.0940 H   0  0  0  0  0  0  0  0  0  0  0  0
    0.2290    6.5990    0.1890 H   0  0  0  0  0  0  0  0  0  0  0  0
    1.4480    6.8600    2.3330 H   0  0  0  0  0  0  0  0  0  0  0  0
    1.0360    5.2750    4.1940 H   0  0  0  0  0  0  0  0  0  0  0  0
   -0.5960    3.4280    3.9120 H   0  0  0  0  0  0  0  0  0  0  0  0
    1.8740   -0.3040   -1.5510 H   0  0  0  0  0  0  0  0  0  0  0  0
    2.2900   -1.0480   -3.8800 H   0  0  0  0  0  0  0  0  0  0  0  0
   -1.9440   -1.1870   -4.5920 H   0  0  0  0  0  0  0  0  0  0  0  0
   -2.3600   -0.4440   -2.2630 H   0  0  0  0  0  0  0  0  0  0  0  0
  1 30  1  0  0  0  0
  1 31  1  0  0  0  0
  1 32  1  0  0  0  0
  1  2  1  0  0  0  0
  2  3  2  0  0  0  0
  2  4  2  0  0  0  0
  2  5  1  0  0  0  0
  5  6  2  0  0  0  0
  6 33  1  0  0  0  0
  6  7  1  0  0  0  0
  7 34  1  0  0  0  0
  7  8  2  0  0  0  0
  8  9  1  0  0  0  0
  9 35  1  0  0  0  0
  9 10  2  0  0  0  0
 10  5  1  0  0  0  0
 10 36  1  0  0  0  0
  8 11  1  0  0  0  0
 11 12  1  0  0  0  0
 12 13  1  0  0  0  0
 13 14  1  0  0  0  0
 14 37  1  0  0  0  0
 14 38  1  0  0  0  0
 14 15  1  0  0  0  0
 15 16  2  0  0  0  0
 16 39  1  0  0  0  0
 16 17  1  0  0  0  0
 17 40  1  0  0  0  0
 17 18  2  0  0  0  0
 18 41  1  0  0  0  0
 18 19  1  0  0  0  0
 19 42  1  0  0  0  0
 19 20  2  0  0  0  0
 20 15  1  0  0  0  0
 20 43  1  0  0  0  0
 13 21  2  0  0  0  0
 21 22  1  0  0  0  0
 22 11  2  0  0  0  0
 22 23  1  0  0  0  0
 23 24  2  0  0  0  0
 24 44  1  0  0  0  0
 24 25  1  0  0  0  0
 25 45  1  0  0  0  0
 25 26  2  0  0  0  0
 26 27  1  0  0  0  0
 26 28  1  0  0  0  0
 28 46  1  0  0  0  0
 28 29  2  0  0  0  0
 29 23  1  0  0  0  0
 29 47  1  0  0  0  0
M  END
>  <LOGBIO>
7.7400

>  <PRED_LOGBIO>
8.1200

>  <XV_RES>
-0.4200

>  <WHL_TMPL>
1

>  <ANCH>
27-34;8-9

$$$$
ROW75
  -MTS-   01071500553D 0   0.00000     0.00000     0

 46 49  0  0  0  0  0  0  0  0999 V2000
    3.8310   -5.6480   -0.9600 C   0  0  0  0  0  0  0  0  0  0  0  0
    3.0830   -5.7440    0.5480 S   0  0  0  0  0  0  0  0  0  0  0  0
    2.1770   -6.8700    0.5000 O   0  0  0  0  0  0  0  0  0  0  0  0
    4.1220   -5.6380    1.5480 O   0  0  0  0  0  0  0  0  0  0  0  0
    2.1320   -4.2550    0.5650 C   0  0  0  0  0  0  0  0  0  0  0  0
    2.6670   -3.0920    0.0130 C   0  0  0  0  0  0  0  0  0  0  0  0
    1.9240   -1.9100    0.0520 C   0  0  0  0  0  0  0  0  0  0  0  0
    0.6560   -1.8760    0.6630 C   0  0  0  0  0  0  0  0  0  0  0  0
    0.1310   -3.0580    1.2020 C   0  0  0  0  0  0  0  0  0  0  0  0
    0.8720   -4.2450    1.1630 C   0  0  0  0  0  0  0  0  0  0  0  0
   -0.0910   -0.5980    0.6820 C   0  0  0  0  0  0  0  0  0  0  0  0
   -0.4490   -0.0020   -0.4630 C   0  0  0  0  0  0  0  0  0  0  0  0
   -1.1960    1.2750   -0.4180 C   0  0  0  0  0  0  0  0  0  0  0  0
   -1.5280    1.8290   -1.4650 O   0  0  0  0  0  0  0  0  0  0  0  0
   -1.5080    1.8260    0.7510 N   0  0  0  0  0  0  0  0  0  0  0  0
   -2.2500    3.0950    0.7870 C   0  0  0  0  0  0  0  0  0  0  0  0
   -3.7330    2.8110    0.8100 C   0  0  0  0  0  0  0  0  0  0  0  0
   -4.5030    2.6410    1.8680 N   0  0  0  0  0  0  0  0  0  0  0  0
   -5.8620    2.3860    1.6490 C   0  0  0  0  0  0  0  0  0  0  0  0
   -6.2770    2.3330    0.3760 C   0  0  0  0  0  0  0  0  0  0  0  0
   -4.8170    2.6330   -0.5780 S   0  0  0  0  0  0  0  0  0  0  0  0
   -1.1210    1.1810    1.9910 N   0  0  0  0  0  0  0  0  0  0  0  0
   -0.4550    0.0420    1.9650 C   0  0  0  0  0  0  0  0  0  0  0  0
   -0.1010   -0.6150   -1.7640 C   0  0  0  0  0  0  0  0  0  0  0  0
    1.2410   -0.8350   -2.0980 C   0  0  0  0  0  0  0  0  0  0  0  0
    1.5710   -1.4150   -3.3280 C   0  0  0  0  0  0  0  0  0  0  0  0
    0.5590   -1.7770   -4.2250 C   0  0  0  0  0  0  0  0  0  0  0  0
    0.8770   -2.3370   -5.4120 F   0  0  0  0  0  0  0  0  0  0  0  0
   -0.7830   -1.5570   -3.8920 C   0  0  0  0  0  0  0  0  0  0  0  0
   -1.1130   -0.9770   -2.6610 C   0  0  0  0  0  0  0  0  0  0  0  0
    3.0790   -5.5980   -1.7450 H   0  0  0  0  0  0  0  0  0  0  0  0
    4.3690   -4.7020   -0.9820 H   0  0  0  0  0  0  0  0  0  0  0  0
    4.4730   -6.5240   -1.0170 H   0  0  0  0  0  0  0  0  0  0  0  0
    3.6470   -3.1050   -0.4410 H   0  0  0  0  0  0  0  0  0  0  0  0
    2.3270   -1.0120   -0.3920 H   0  0  0  0  0  0  0  0  0  0  0  0
   -0.8510   -3.0530    1.6500 H   0  0  0  0  0  0  0  0  0  0  0  0
    0.4700   -5.1500    1.5940 H   0  0  0  0  0  0  0  0  0  0  0  0
   -2.0060    3.6830   -0.0950 H   0  0  0  0  0  0  0  0  0  0  0  0
   -1.9740    3.6510    1.6810 H   0  0  0  0  0  0  0  0  0  0  0  0
   -6.5460    2.2370    2.4710 H   0  0  0  0  0  0  0  0  0  0  0  0
   -7.2780    2.1490    0.0140 H   0  0  0  0  0  0  0  0  0  0  0  0
   -0.1720   -0.4300    2.8940 H   0  0  0  0  0  0  0  0  0  0  0  0
    2.0220   -0.5560   -1.4060 H   0  0  0  0  0  0  0  0  0  0  0  0
    2.6060   -1.5840   -3.5860 H   0  0  0  0  0  0  0  0  0  0  0  0
   -1.5640   -1.8360   -4.5840 H   0  0  0  0  0  0  0  0  0  0  0  0
   -2.1480   -0.8080   -2.4040 H   0  0  0  0  0  0  0  0  0  0  0  0
  1 31  1  0  0  0  0
  1 32  1  0  0  0  0
  1 33  1  0  0  0  0
  1  2  1  0  0  0  0
  2  3  2  0  0  0  0
  2  4  2  0  0  0  0
  2  5  1  0  0  0  0
  5  6  2  0  0  0  0
  6 34  1  0  0  0  0
  6  7  1  0  0  0  0
  7 35  1  0  0  0  0
  7  8  2  0  0  0  0
  8  9  1  0  0  0  0
  9 36  1  0  0  0  0
  9 10  2  0  0  0  0
 10  5  1  0  0  0  0
 10 37  1  0  0  0  0
  8 11  1  0  0  0  0
 11 12  2  0  0  0  0
 12 13  1  0  0  0  0
 13 14  2  0  0  0  0
 13 15  1  0  0  0  0
 15 16  1  0  0  0  0
 16 38  1  0  0  0  0
 16 39  1  0  0  0  0
 16 17  1  0  0  0  0
 17 18  2  0  0  0  0
 18 19  1  0  0  0  0
 19 40  1  0  0  0  0
 19 20  2  0  0  0  0
 20 41  1  0  0  0  0
 20 21  1  0  0  0  0
 21 17  1  0  0  0  0
 15 22  1  0  0  0  0
 22 23  2  0  0  0  0
 23 11  1  0  0  0  0
 23 42  1  0  0  0  0
 12 24  1  0  0  0  0
 24 25  2  0  0  0  0
 25 43  1  0  0  0  0
 25 26  1  0  0  0  0
 26 44  1  0  0  0  0
 26 27  2  0  0  0  0
 27 28  1  0  0  0  0
 27 29  1  0  0  0  0
 29 45  1  0  0  0  0
 29 30  2  0  0  0  0
 30 24  1  0  0  0  0
 30 46  1  0  0  0  0
M  END
>  <LOGBIO>
6.2200

>  <PRED_LOGBIO>
6.5700

>  <XV_RES>
-0.4940

>  <WHL_TMPL>
1

>  <ANCH>
27-34;8-9

$$$$
ROW76
  -MTS-   01071500553D 0   0.00000     0.00000     0

 41 43  0  0  0  0  0  0  0  0999 V2000
    1.9920   -1.9710    7.7750 C   0  0  0  0  0  0  0  0  0  0  0  0
    0.9550   -0.4900    7.5640 S   0  0  0  0  0  0  0  0  0  0  0  0
    0.5200   -0.3120    5.8580 C   0  0  0  0  0  0  0  0  0  0  0  0
   -0.8140   -0.1220    5.5000 C   0  0  0  0  0  0  0  0  0  0  0  0
   -1.1550    0.0250    4.1520 C   0  0  0  0  0  0  0  0  0  0  0  0
   -0.1640   -0.0070    3.1620 C   0  0  0  0  0  0  0  0  0  0  0  0
    1.1710   -0.2160    3.5340 C   0  0  0  0  0  0  0  0  0  0  0  0
    1.5140   -0.3630    4.8810 C   0  0  0  0  0  0  0  0  0  0  0  0
   -0.5200    0.1310    1.7520 C   0  0  0  0  0  0  0  0  0  0  0  0
   -1.3130    1.1170    1.1920 C   0  0  0  0  0  0  0  0  0  0  0  0
   -1.2140    0.9550   -0.2040 C   0  0  0  0  0  0  0  0  0  0  0  0
   -0.4180   -0.0770   -0.5100 N   0  0  0  0  0  0  0  0  0  0  0  0
   -0.0660   -0.6410    0.6810 N   0  0  0  0  0  0  0  0  0  0  0  0
    0.6560   -1.8760    0.6630 C   0  0  0  0  0  0  0  0  0  0  0  0
    0.1310   -3.0580    1.2020 C   0  0  0  0  0  0  0  0  0  0  0  0
    0.8720   -4.2450    1.1630 C   0  0  0  0  0  0  0  0  0  0  0  0
    2.1320   -4.2550    0.5650 C   0  0  0  0  0  0  0  0  0  0  0  0
    2.6670   -3.0920    0.0130 C   0  0  0  0  0  0  0  0  0  0  0  0
    1.9240   -1.9100    0.0520 C   0  0  0  0  0  0  0  0  0  0  0  0
    3.0830   -5.7440    0.5480 S   0  0  0  0  0  0  0  0  0  0  0  0
    2.1770   -6.8700    0.5000 O   0  0  0  0  0  0  0  0  0  0  0  0
    4.1220   -5.6380    1.5480 O   0  0  0  0  0  0  0  0  0  0  0  0
    3.8310   -5.6480   -0.9600 N   0  0  0  0  0  0  0  0  0  0  0  0
   -1.8510    1.8000   -1.2590 C   0  0  0  0  0  0  0  0  0  0  0  0
   -0.9360    2.4160   -2.0520 F   0  0  0  0  0  0  0  0  0  0  0  0
   -2.6190    2.7870   -0.7210 F   0  0  0  0  0  0  0  0  0  0  0  0
   -2.6660    1.0820   -2.0750 F   0  0  0  0  0  0  0  0  0  0  0  0
    2.8960   -1.8680    7.1790 H   0  0  0  0  0  0  0  0  0  0  0  0
    2.2590   -2.0800    8.8240 H   0  0  0  0  0  0  0  0  0  0  0  0
    1.4400   -2.8490    7.4480 H   0  0  0  0  0  0  0  0  0  0  0  0
   -1.5800   -0.0890    6.2600 H   0  0  0  0  0  0  0  0  0  0  0  0
   -2.1890    0.1640    3.8720 H   0  0  0  0  0  0  0  0  0  0  0  0
    1.9390   -0.2640    2.7760 H   0  0  0  0  0  0  0  0  0  0  0  0
    2.5450   -0.5160    5.1640 H   0  0  0  0  0  0  0  0  0  0  0  0
   -1.8920    1.8610    1.7190 H   0  0  0  0  0  0  0  0  0  0  0  0
   -0.8510   -3.0530    1.6500 H   0  0  0  0  0  0  0  0  0  0  0  0
    0.4700   -5.1500    1.5940 H   0  0  0  0  0  0  0  0  0  0  0  0
    3.6470   -3.1050   -0.4410 H   0  0  0  0  0  0  0  0  0  0  0  0
    2.3270   -1.0120   -0.3920 H   0  0  0  0  0  0  0  0  0  0  0  0
    3.5090   -6.2280   -1.7210 H   0  0  0  0  0  0  0  0  0  0  0  0
    4.6010   -5.0100   -1.1020 H   0  0  0  0  0  0  0  0  0  0  0  0
  1 28  1  0  0  0  0
  1 29  1  0  0  0  0
  1 30  1  0  0  0  0
  1  2  1  0  0  0  0
  2  3  1  0  0  0  0
  3  4  2  0  0  0  0
  4 31  1  0  0  0  0
  4  5  1  0  0  0  0
  5 32  1  0  0  0  0
  5  6  2  0  0  0  0
  6  7  1  0  0  0  0
  7 33  1  0  0  0  0
  7  8  2  0  0  0  0
  8  3  1  0  0  0  0
  8 34  1  0  0  0  0
  6  9  1  0  0  0  0
  9 10  2  0  0  0  0
 10 35  1  0  0  0  0
 10 11  1  0  0  0  0
 11 12  2  0  0  0  0
 12 13  1  0  0  0  0
 13  9  1  0  0  0  0
 13 14  1  0  0  0  0
 14 15  2  0  0  0  0
 15 36  1  0  0  0  0
 15 16  1  0  0  0  0
 16 37  1  0  0  0  0
 16 17  2  0  0  0  0
 17 18  1  0  0  0  0
 18 38  1  0  0  0  0
 18 19  2  0  0  0  0
 19 14  1  0  0  0  0
 19 39  1  0  0  0  0
 17 20  1  0  0  0  0
 20 21  2  0  0  0  0
 20 22  2  0  0  0  0
 20 23  1  0  0  0  0
 23 40  1  0  0  0  0
 23 41  1  0  0  0  0
 11 24  1  0  0  0  0
 24 25  1  0  0  0  0
 24 26  1  0  0  0  0
 24 27  1  0  0  0  0
M  END
>  <LOGBIO>
8.0500

>  <PRED_LOGBIO>
7.2300

>  <XV_RES>
0.8580

>  <WHL_TMPL>
1

>  <ANCH>
28-31;32-35

$$$$
ROW77
  -MTS-   01071500553D 0   0.00000     0.00000     0

 43 45  0  0  0  0  0  0  0  0999 V2000
   -1.7740    2.3010    2.2610 C   0  0  0  0  0  0  0  0  0  0  0  0
   -1.1610    1.2410    1.3780 C   0  0  0  0  0  0  0  0  0  0  0  0
   -0.4910    0.1020    1.8170 O   0  0  0  0  0  0  0  0  0  0  0  0
   -0.0910   -0.5980    0.6820 C   0  0  0  0  0  0  0  0  0  0  0  0
    0.6560   -1.8760    0.6630 C   0  0  0  0  0  0  0  0  0  0  0  0
    1.9240   -1.9100    0.0520 C   0  0  0  0  0  0  0  0  0  0  0  0
    2.6670   -3.0920    0.0130 C   0  0  0  0  0  0  0  0  0  0  0  0
    2.1320   -4.2550    0.5650 C   0  0  0  0  0  0  0  0  0  0  0  0
    0.8720   -4.2450    1.1630 C   0  0  0  0  0  0  0  0  0  0  0  0
    0.1310   -3.0580    1.2020 C   0  0  0  0  0  0  0  0  0  0  0  0
    3.0830   -5.7440    0.5480 S   0  0  0  0  0  0  0  0  0  0  0  0
    2.1770   -6.8700    0.5000 O   0  0  0  0  0  0  0  0  0  0  0  0
    4.1220   -5.6380    1.5480 O   0  0  0  0  0  0  0  0  0  0  0  0
    3.8310   -5.6480   -0.9600 C   0  0  0  0  0  0  0  0  0  0  0  0
   -0.5030    0.0910   -0.3910 C   0  0  0  0  0  0  0  0  0  0  0  0
   -1.1690    1.2370    0.0580 N   0  0  0  0  0  0  0  0  0  0  0  0
   -0.2850   -0.3000   -1.8330 C   0  0  0  0  0  0  0  0  0  0  0  0
    1.2230   -0.4000   -2.1290 C   0  0  0  0  0  0  0  0  0  0  0  0
    1.4840   -0.8710   -3.5720 C   0  0  0  0  0  0  0  0  0  0  0  0
    0.7630   -2.1980   -3.8700 C   0  0  0  0  0  0  0  0  0  0  0  0
   -0.7450   -2.0990   -3.5740 C   0  0  0  0  0  0  0  0  0  0  0  0
   -1.0060   -1.6280   -2.1310 C   0  0  0  0  0  0  0  0  0  0  0  0
   -2.6300    2.7430    1.7570 H   0  0  0  0  0  0  0  0  0  0  0  0
   -1.0350    3.0730    2.4660 H   0  0  0  0  0  0  0  0  0  0  0  0
   -2.0970    1.8510    3.1970 H   0  0  0  0  0  0  0  0  0  0  0  0
    2.3270   -1.0120   -0.3920 H   0  0  0  0  0  0  0  0  0  0  0  0
    3.6470   -3.1050   -0.4410 H   0  0  0  0  0  0  0  0  0  0  0  0
    0.4700   -5.1500    1.5940 H   0  0  0  0  0  0  0  0  0  0  0  0
   -0.8520   -3.0530    1.6500 H   0  0  0  0  0  0  0  0  0  0  0  0
    3.0790   -5.5980   -1.7450 H   0  0  0  0  0  0  0  0  0  0  0  0
    4.3690   -6.5830   -1.1020 H   0  0  0  0  0  0  0  0  0  0  0  0
    4.4730   -4.7710   -0.9050 H   0  0  0  0  0  0  0  0  0  0  0  0
   -0.7270    0.5020   -2.4210 H   0  0  0  0  0  0  0  0  0  0  0  0
    1.6840   -1.0970   -1.4320 H   0  0  0  0  0  0  0  0  0  0  0  0
    1.6870    0.5720   -1.9760 H   0  0  0  0  0  0  0  0  0  0  0  0
    1.1420   -0.1090   -4.2690 H   0  0  0  0  0  0  0  0  0  0  0  0
    2.5540   -0.9980   -3.7240 H   0  0  0  0  0  0  0  0  0  0  0  0
    1.1980   -2.9910   -3.2660 H   0  0  0  0  0  0  0  0  0  0  0  0
    0.9090   -2.4640   -4.9150 H   0  0  0  0  0  0  0  0  0  0  0  0
   -1.2060   -1.4020   -4.2710 H   0  0  0  0  0  0  0  0  0  0  0  0
   -1.2100   -3.0710   -3.7270 H   0  0  0  0  0  0  0  0  0  0  0  0
   -0.6640   -2.3900   -1.4340 H   0  0  0  0  0  0  0  0  0  0  0  0
   -2.0760   -1.5000   -1.9800 H   0  0  0  0  0  0  0  0  0  0  0  0
  1 23  1  0  0  0  0
  1 24  1  0  0  0  0
  1 25  1  0  0  0  0
  1  2  1  0  0  0  0
  2  3  1  0  0  0  0
  3  4  1  0  0  0  0
  4  5  1  0  0  0  0
  5  6  2  0  0  0  0
  6 26  1  0  0  0  0
  6  7  1  0  0  0  0
  7 27  1  0  0  0  0
  7  8  2  0  0  0  0
  8  9  1  0  0  0  0
  9 28  1  0  0  0  0
  9 10  2  0  0  0  0
 10  5  1  0  0  0  0
 10 29  1  0  0  0  0
  8 11  1  0  0  0  0
 11 12  2  0  0  0  0
 11 13  2  0  0  0  0
 11 14  1  0  0  0  0
 14 30  1  0  0  0  0
 14 31  1  0  0  0  0
 14 32  1  0  0  0  0
  4 15  2  0  0  0  0
 15 16  1  0  0  0  0
 16  2  2  0  0  0  0
 15 17  1  0  0  0  0
 17 33  1  0  0  0  0
 17 18  1  0  0  0  0
 18 34  1  0  0  0  0
 18 35  1  0  0  0  0
 18 19  1  0  0  0  0
 19 36  1  0  0  0  0
 19 37  1  0  0  0  0
 19 20  1  0  0  0  0
 20 38  1  0  0  0  0
 20 39  1  0  0  0  0
 20 21  1  0  0  0  0
 21 40  1  0  0  0  0
 21 41  1  0  0  0  0
 21 22  1  0  0  0  0
 22 17  1  0  0  0  0
 22 42  1  0  0  0  0
 22 43  1  0  0  0  0
M  END
>  <LOGBIO>
7.1500

>  <PRED_LOGBIO>
6.0700

>  <XV_RES>
1.1620

>  <WHL_TMPL>
1

>  <ANCH>
27-34;13-11

$$$$
ROW78
  -MTS-   01071500553D 0   0.00000     0.00000     0

 30 31  0  0  0  0  0  0  0  0999 V2000
   -0.9530   -6.7980   -2.0970 C   0  0  0  0  0  0  0  0  0  0  0  0
    0.5170   -5.7540   -2.2630 S   0  0  0  0  0  0  0  0  0  0  0  0
    0.5020   -4.7450   -1.2500 O   0  0  0  0  0  0  0  0  0  0  0  0
    0.5180   -5.1360   -3.5520 O   0  0  0  0  0  0  0  0  0  0  0  0
    1.9530   -6.7380   -2.0860 N   0  0  0  0  0  0  0  0  0  0  0  0
    3.2340   -6.1430   -2.1780 C   0  0  0  0  0  0  0  0  0  0  0  0
    3.8850   -6.0460   -3.4140 C   0  0  0  0  0  0  0  0  0  0  0  0
    5.1520   -5.4540   -3.4790 C   0  0  0  0  0  0  0  0  0  0  0  0
    5.7300   -4.9850   -2.3650 N   0  0  0  0  0  0  0  0  0  0  0  0
    5.1350   -5.0620   -1.1660 C   0  0  0  0  0  0  0  0  0  0  0  0
    3.8680   -5.6430   -1.0350 C   0  0  0  0  0  0  0  0  0  0  0  0
    3.0830   -5.7440    0.5480 S   0  0  0  0  0  0  0  0  0  0  0  0
    2.1320   -4.2550    0.5650 C   0  0  0  0  0  0  0  0  0  0  0  0
    2.6670   -3.0920    0.0130 C   0  0  0  0  0  0  0  0  0  0  0  0
    1.9240   -1.9100    0.0520 C   0  0  0  0  0  0  0  0  0  0  0  0
    0.6560   -1.8760    0.6630 C   0  0  0  0  0  0  0  0  0  0  0  0
    0.1310   -3.0580    1.2020 C   0  0  0  0  0  0  0  0  0  0  0  0
    0.8720   -4.2450    1.1630 C   0  0  0  0  0  0  0  0  0  0  0  0
   -0.9550   -7.2680   -1.1160 H   0  0  0  0  0  0  0  0  0  0  0  0
   -1.8460   -6.1860   -2.2070 H   0  0  0  0  0  0  0  0  0  0  0  0
   -0.9420   -7.5650   -2.8680 H   0  0  0  0  0  0  0  0  0  0  0  0
    1.8680   -7.7310   -1.9190 H   0  0  0  0  0  0  0  0  0  0  0  0
    3.4140   -6.4260   -4.3090 H   0  0  0  0  0  0  0  0  0  0  0  0
    5.6630   -5.3740   -4.4270 H   0  0  0  0  0  0  0  0  0  0  0  0
    5.6370   -4.6710   -0.2940 H   0  0  0  0  0  0  0  0  0  0  0  0
    3.6470   -3.1050   -0.4410 H   0  0  0  0  0  0  0  0  0  0  0  0
    2.3270   -1.0120   -0.3920 H   0  0  0  0  0  0  0  0  0  0  0  0
    0.0970   -0.9530    0.7150 H   0  0  0  0  0  0  0  0  0  0  0  0
   -0.8520   -3.0530    1.6500 H   0  0  0  0  0  0  0  0  0  0  0  0
    0.4700   -5.1500    1.5940 H   0  0  0  0  0  0  0  0  0  0  0  0
  1 19  1  0  0  0  0
  1 20  1  0  0  0  0
  1 21  1  0  0  0  0
  1  2  1  0  0  0  0
  2  3  2  0  0  0  0
  2  4  2  0  0  0  0
  2  5  1  0  0  0  0
  5 22  1  0  0  0  0
  5  6  1  0  0  0  0
  6  7  2  0  0  0  0
  7 23  1  0  0  0  0
  7  8  1  0  0  0  0
  8 24  1  0  0  0  0
  8  9  2  0  0  0  0
  9 10  1  0  0  0  0
 10 25  1  0  0  0  0
 10 11  2  0  0  0  0
 11  6  1  0  0  0  0
 11 12  1  0  0  0  0
 12 13  1  0  0  0  0
 13 14  2  0  0  0  0
 14 26  1  0  0  0  0
 14 15  1  0  0  0  0
 15 27  1  0  0  0  0
 15 16  2  0  0  0  0
 16 28  1  0  0  0  0
 16 17  1  0  0  0  0
 17 29  1  0  0  0  0
 17 18  2  0  0  0  0
 18 13  1  0  0  0  0
 18 30  1  0  0  0  0
M  END
>  <LOGBIO>
5.9200

>  <PRED_LOGBIO>
6.2400

>  <XV_RES>
-0.6450

>  <WHL_TMPL>
1

>  <ANCH>
27-34;20-21

$$$$
ROW79
  -MTS-   01071500553D 0   0.00000     0.00000     0

 46 49  0  0  0  0  0  0  0  0999 V2000
   -1.0410    3.9210    5.1360 O   0  0  0  0  0  0  0  0  0  0  0  0
   -1.6040    4.4740    4.0160 C   0  0  0  0  0  0  0  0  0  0  0  0
   -1.2710    3.9500    2.8280 C   0  0  0  0  0  0  0  0  0  0  0  0
   -1.7130    4.3450    1.5910 N   0  0  0  0  0  0  0  0  0  0  0  0
   -2.8390    5.6820    1.4930 S   0  0  0  0  0  0  0  0  0  0  0  0
   -4.0460    5.2570    0.8550 O   0  0  0  0  0  0  0  0  0  0  0  0
   -2.2820    6.7320    0.6980 O   0  0  0  0  0  0  0  0  0  0  0  0
   -3.2050    6.3000    3.1870 C   0  0  0  0  0  0  0  0  0  0  0  0
   -4.0620    7.3600    3.5070 C   0  0  0  0  0  0  0  0  0  0  0  0
   -4.2500    7.7280    4.8450 C   0  0  0  0  0  0  0  0  0  0  0  0
   -3.5810    7.0360    5.8620 C   0  0  0  0  0  0  0  0  0  0  0  0
   -2.7240    5.9770    5.5410 C   0  0  0  0  0  0  0  0  0  0  0  0
   -2.5360    5.6090    4.2040 C   0  0  0  0  0  0  0  0  0  0  0  0
   -0.3210    2.8160    2.8560 C   0  0  0  0  0  0  0  0  0  0  0  0
    0.8890    3.0260    2.7940 O   0  0  0  0  0  0  0  0  0  0  0  0
   -0.7750    1.5690    2.9470 N   0  0  0  0  0  0  0  0  0  0  0  0
    0.1330    0.4850    2.9730 C   0  0  0  0  0  0  0  0  0  0  0  0
    0.6320    0.0190    4.1950 C   0  0  0  0  0  0  0  0  0  0  0  0
    1.5310   -1.0540    4.2200 C   0  0  0  0  0  0  0  0  0  0  0  0
    1.9310   -1.6610    3.0240 C   0  0  0  0  0  0  0  0  0  0  0  0
    2.8820   -2.7950    3.0510 C   0  0  0  0  0  0  0  0  0  0  0  0
    3.6510   -2.8780    4.0070 O   0  0  0  0  0  0  0  0  0  0  0  0
    2.9620   -3.8740    2.0430 C   0  0  0  0  0  0  0  0  0  0  0  0
    4.1510   -4.1020    1.3390 C   0  0  0  0  0  0  0  0  0  0  0  0
    4.1980   -5.1080    0.3720 C   0  0  0  0  0  0  0  0  0  0  0  0
    3.0590   -5.8690    0.1040 C   0  0  0  0  0  0  0  0  0  0  0  0
    3.1220   -7.1090   -1.0870 Cl  0  0  0  0  0  0  0  0  0  0  0  0
    1.8670   -5.6270    0.7880 C   0  0  0  0  0  0  0  0  0  0  0  0
    1.8140   -4.6220    1.7550 C   0  0  0  0  0  0  0  0  0  0  0  0
    1.4320   -1.1950    1.8020 C   0  0  0  0  0  0  0  0  0  0  0  0
    1.9300   -1.9490    0.3150 Cl  0  0  0  0  0  0  0  0  0  0  0  0
    0.5330   -0.1220    1.7760 C   0  0  0  0  0  0  0  0  0  0  0  0
   -0.2050    4.3600    5.3580 H   0  0  0  0  0  0  0  0  0  0  0  0
   -1.3960    3.8770    0.7540 H   0  0  0  0  0  0  0  0  0  0  0  0
   -4.5780    7.8930    2.7230 H   0  0  0  0  0  0  0  0  0  0  0  0
   -4.9110    8.5450    5.0920 H   0  0  0  0  0  0  0  0  0  0  0  0
   -3.7260    7.3200    6.8940 H   0  0  0  0  0  0  0  0  0  0  0  0
   -2.2080    5.4440    6.3260 H   0  0  0  0  0  0  0  0  0  0  0  0
   -1.7690    1.3960    2.9970 H   0  0  0  0  0  0  0  0  0  0  0  0
    0.3240    0.4870    5.1180 H   0  0  0  0  0  0  0  0  0  0  0  0
    1.9160   -1.4140    5.1630 H   0  0  0  0  0  0  0  0  0  0  0  0
    5.0260   -3.5030    1.5430 H   0  0  0  0  0  0  0  0  0  0  0  0
    5.1140   -5.2970   -0.1680 H   0  0  0  0  0  0  0  0  0  0  0  0
    0.9880   -6.2160    0.5700 H   0  0  0  0  0  0  0  0  0  0  0  0
    0.8910   -4.4220    2.2790 H   0  0  0  0  0  0  0  0  0  0  0  0
    0.1490    0.2380    0.8330 H   0  0  0  0  0  0  0  0  0  0  0  0
  1 33  1  0  0  0  0
  1  2  1  0  0  0  0
  2  3  2  0  0  0  0
  3  4  1  0  0  0  0
  4 34  1  0  0  0  0
  4  5  1  0  0  0  0
  5  6  2  0  0  0  0
  5  7  2  0  0  0  0
  5  8  1  0  0  0  0
  8  9  1  0  0  0  0
  9 35  1  0  0  0  0
  9 10  2  0  0  0  0
 10 36  1  0  0  0  0
 10 11  1  0  0  0  0
 11 37  1  0  0  0  0
 11 12  2  0  0  0  0
 12 38  1  0  0  0  0
 12 13  1  0  0  0  0
 13  2  1  0  0  0  0
 13  8  2  0  0  0  0
  3 14  1  0  0  0  0
 14 15  2  0  0  0  0
 14 16  1  0  0  0  0
 16 39  1  0  0  0  0
 16 17  1  0  0  0  0
 17 18  2  0  0  0  0
 18 40  1  0  0  0  0
 18 19  1  0  0  0  0
 19 41  1  0  0  0  0
 19 20  2  0  0  0  0
 20 21  1  0  0  0  0
 21 22  2  0  0  0  0
 21 23  1  0  0  0  0
 23 24  2  0  0  0  0
 24 42  1  0  0  0  0
 24 25  1  0  0  0  0
 25 43  1  0  0  0  0
 25 26  2  0  0  0  0
 26 27  1  0  0  0  0
 26 28  1  0  0  0  0
 28 44  1  0  0  0  0
 28 29  2  0  0  0  0
 29 23  1  0  0  0  0
 29 45  1  0  0  0  0
 20 30  1  0  0  0  0
 30 31  1  0  0  0  0
 30 32  2  0  0  0  0
 32 17  1  0  0  0  0
 32 46  1  0  0  0  0
M  END
>  <LOGBIO>
4.0200

>  <PRED_LOGBIO>
5.9200

>  <XV_RES>
-2.8690

>  <WHL_TMPL>
2

>  <ANCH>
1-2;38-37

$$$$
ROW81
  -MTS-   01071500553D 0   0.00000     0.00000     0

 41 43  0  0  0  0  0  0  0  0999 V2000
    0.3690    0.5280    8.1010 C   0  0  0  0  0  0  0  0  0  0  0  0
    0.8570   -0.4500    7.1790 O   0  0  0  0  0  0  0  0  0  0  0  0
    0.5200   -0.3120    5.8580 C   0  0  0  0  0  0  0  0  0  0  0  0
    1.5140   -0.3630    4.8810 C   0  0  0  0  0  0  0  0  0  0  0  0
    1.1710   -0.2160    3.5340 C   0  0  0  0  0  0  0  0  0  0  0  0
   -0.1640   -0.0070    3.1620 C   0  0  0  0  0  0  0  0  0  0  0  0
   -1.1550    0.0250    4.1520 C   0  0  0  0  0  0  0  0  0  0  0  0
   -0.8140   -0.1220    5.5000 C   0  0  0  0  0  0  0  0  0  0  0  0
   -1.8860   -0.0750    6.5630 C   0  0  0  0  0  0  0  0  0  0  0  0
   -0.5250    0.1330    1.7330 C   0  0  0  0  0  0  0  0  0  0  0  0
   -0.0090   -0.7650    0.7900 C   0  0  0  0  0  0  0  0  0  0  0  0
   -0.3510   -0.6320   -0.5610 C   0  0  0  0  0  0  0  0  0  0  0  0
    0.2900   -1.7480   -1.7330 Cl  0  0  0  0  0  0  0  0  0  0  0  0
   -1.2070    0.3970   -0.9690 C   0  0  0  0  0  0  0  0  0  0  0  0
   -1.7220    1.2950   -0.0260 C   0  0  0  0  0  0  0  0  0  0  0  0
   -2.5670    2.4430   -0.4230 C   0  0  0  0  0  0  0  0  0  0  0  0
   -2.7060    3.4600    0.4390 C   0  0  0  0  0  0  0  0  0  0  0  0
   -1.9820    3.3540    1.7600 C   0  0  0  0  0  0  0  0  0  0  0  0
   -1.9530    2.0070    2.2400 O   0  0  0  0  0  0  0  0  0  0  0  0
   -1.3810    1.1620    1.3250 C   0  0  0  0  0  0  0  0  0  0  0  0
   -2.6500    4.2600    2.7940 C   0  0  0  0  0  0  0  0  0  0  0  0
   -3.2530    5.2700    2.1740 F   0  0  0  0  0  0  0  0  0  0  0  0
   -1.7290    4.7370    3.6260 F   0  0  0  0  0  0  0  0  0  0  0  0
   -3.5490    3.5610    3.4810 F   0  0  0  0  0  0  0  0  0  0  0  0
   -3.5360    4.6400    0.1090 C   0  0  0  0  0  0  0  0  0  0  0  0
   -3.0340    5.6010   -0.4510 O   0  0  0  0  0  0  0  0  0  0  0  0
   -4.8180    4.6530    0.4200 O   0  0  0  0  0  0  0  0  0  0  0  0
   -0.7190    0.5300    8.0860 H   0  0  0  0  0  0  0  0  0  0  0  0
    0.7170    0.2860    9.1030 H   0  0  0  0  0  0  0  0  0  0  0  0
    0.7380    1.5110    7.8170 H   0  0  0  0  0  0  0  0  0  0  0  0
    2.5450   -0.5160    5.1640 H   0  0  0  0  0  0  0  0  0  0  0  0
    1.9390   -0.2640    2.7760 H   0  0  0  0  0  0  0  0  0  0  0  0
   -2.1890    0.1640    3.8720 H   0  0  0  0  0  0  0  0  0  0  0  0
   -1.4640    0.3200    7.4850 H   0  0  0  0  0  0  0  0  0  0  0  0
   -2.2660   -1.0790    6.7390 H   0  0  0  0  0  0  0  0  0  0  0  0
   -2.6980    0.5680    6.2310 H   0  0  0  0  0  0  0  0  0  0  0  0
    0.6510   -1.5590    1.1050 H   0  0  0  0  0  0  0  0  0  0  0  0
   -1.4700    0.4990   -2.0120 H   0  0  0  0  0  0  0  0  0  0  0  0
   -3.0600    2.4610   -1.3830 H   0  0  0  0  0  0  0  0  0  0  0  0
   -0.9680    3.7340    1.6590 H   0  0  0  0  0  0  0  0  0  0  0  0
   -5.1890    5.5010    0.1270 H   0  0  0  0  0  0  0  0  0  0  0  0
  1 28  1  0  0  0  0
  1 29  1  0  0  0  0
  1 30  1  0  0  0  0
  1  2  1  0  0  0  0
  2  3  1  0  0  0  0
  3  4  2  0  0  0  0
  4 31  1  0  0  0  0
  4  5  1  0  0  0  0
  5 32  1  0  0  0  0
  5  6  2  0  0  0  0
  6  7  1  0  0  0  0
  7 33  1  0  0  0  0
  7  8  2  0  0  0  0
  8  3  1  0  0  0  0
  8  9  1  0  0  0  0
  9 34  1  0  0  0  0
  9 35  1  0  0  0  0
  9 36  1  0  0  0  0
  6 10  1  0  0  0  0
 10 11  2  0  0  0  0
 11 37  1  0  0  0  0
 11 12  1  0  0  0  0
 12 13  1  0  0  0  0
 12 14  2  0  0  0  0
 14 38  1  0  0  0  0
 14 15  1  0  0  0  0
 15 16  1  0  0  0  0
 16 39  1  0  0  0  0
 16 17  2  0  0  0  0
 17 18  1  0  0  0  0
 18 40  1  0  0  0  0
 18 19  1  0  0  0  0
 19 20  1  0  0  0  0
 20 10  1  0  0  0  0
 20 15  2  0  0  0  0
 18 21  1  0  0  0  0
 21 22  1  0  0  0  0
 21 23  1  0  0  0  0
 21 24  1  0  0  0  0
 17 25  1  0  0  0  0
 25 26  2  0  0  0  0
 25 27  1  0  0  0  0
 27 41  1  0  0  0  0
M  END
>  <LOGBIO>
6.4700

>  <PRED_LOGBIO>
5.9700

>  <XV_RES>
0.5880

>  <WHL_TMPL>
1

>  <ANCH>
7-8;11-9

$$$$
ROW82
  -MTS-   01071500553D 0   0.00000     0.00000     0

 41 43  0  0  0  0  0  0  0  0999 V2000
   -1.6760    1.9680   -0.3640 C   0  0  0  0  0  0  0  0  0  0  0  0
   -0.8100    0.9990   -0.9390 O   0  0  0  0  0  0  0  0  0  0  0  0
   -0.0450    0.2620   -0.0760 C   0  0  0  0  0  0  0  0  0  0  0  0
    0.9190   -0.6880   -0.4390 C   0  0  0  0  0  0  0  0  0  0  0  0
    1.6480   -1.3870    0.5370 C   0  0  0  0  0  0  0  0  0  0  0  0
    1.3840   -1.1510    1.8820 C   0  0  0  0  0  0  0  0  0  0  0  0
    0.4720   -0.1870    2.2510 C   0  0  0  0  0  0  0  0  0  0  0  0
   -0.2650    0.5260    1.2760 C   0  0  0  0  0  0  0  0  0  0  0  0
    0.5420   -0.1400    3.6550 C   0  0  0  0  0  0  0  0  0  0  0  0
   -0.3270    0.7890    4.4480 C   0  0  0  0  0  0  0  0  0  0  0  0
   -1.7090    0.1830    4.6880 C   0  0  0  0  0  0  0  0  0  0  0  0
   -1.8780   -0.3390    5.8290 O   0  0  0  0  0  0  0  0  0  0  0  0
   -2.5350    0.3150    3.7390 O   0  0  0  0  0  0  0  0  0  0  0  0
    1.4960   -1.0400    4.1770 C   0  0  0  0  0  0  0  0  0  0  0  0
    1.9280   -1.3120    5.5700 C   0  0  0  0  0  0  0  0  0  0  0  0
    1.9710   -1.7080    3.0250 N   0  0  0  0  0  0  0  0  0  0  0  0
    2.8820   -2.7950    3.0510 C   0  0  0  0  0  0  0  0  0  0  0  0
    3.6510   -2.8780    4.0070 O   0  0  0  0  0  0  0  0  0  0  0  0
    2.9620   -3.8740    2.0430 C   0  0  0  0  0  0  0  0  0  0  0  0
    4.1510   -4.1020    1.3390 C   0  0  0  0  0  0  0  0  0  0  0  0
    4.1980   -5.1080    0.3720 C   0  0  0  0  0  0  0  0  0  0  0  0
    3.0590   -5.8690    0.1040 C   0  0  0  0  0  0  0  0  0  0  0  0
    3.1220   -7.1090   -1.0870 Cl  0  0  0  0  0  0  0  0  0  0  0  0
    1.8670   -5.6270    0.7880 C   0  0  0  0  0  0  0  0  0  0  0  0
    1.8140   -4.6220    1.7550 C   0  0  0  0  0  0  0  0  0  0  0  0
   -2.7130    1.6850   -0.5320 H   0  0  0  0  0  0  0  0  0  0  0  0
   -1.5130    1.9340    0.7110 H   0  0  0  0  0  0  0  0  0  0  0  0
   -1.4220    2.9310   -0.8010 H   0  0  0  0  0  0  0  0  0  0  0  0
    1.1040   -0.8860   -1.4850 H   0  0  0  0  0  0  0  0  0  0  0  0
    2.4050   -2.1000    0.2460 H   0  0  0  0  0  0  0  0  0  0  0  0
   -0.9910    1.2670    1.5760 H   0  0  0  0  0  0  0  0  0  0  0  0
   -0.4810    1.6700    3.8280 H   0  0  0  0  0  0  0  0  0  0  0  0
    0.1410    0.9610    5.4150 H   0  0  0  0  0  0  0  0  0  0  0  0
   -3.4290    0.2630    4.1120 H   0  0  0  0  0  0  0  0  0  0  0  0
    1.0580   -1.4370    6.2110 H   0  0  0  0  0  0  0  0  0  0  0  0
    2.4450   -0.4200    5.9160 H   0  0  0  0  0  0  0  0  0  0  0  0
    2.5660   -2.1920    5.5360 H   0  0  0  0  0  0  0  0  0  0  0  0
    5.0260   -3.5030    1.5430 H   0  0  0  0  0  0  0  0  0  0  0  0
    5.1140   -5.2970   -0.1680 H   0  0  0  0  0  0  0  0  0  0  0  0
    0.9880   -6.2160    0.5700 H   0  0  0  0  0  0  0  0  0  0  0  0
    0.8910   -4.4220    2.2790 H   0  0  0  0  0  0  0  0  0  0  0  0
  1 26  1  0  0  0  0
  1 27  1  0  0  0  0
  1 28  1  0  0  0  0
  1  2  1  0  0  0  0
  2  3  1  0  0  0  0
  3  4  2  0  0  0  0
  4 29  1  0  0  0  0
  4  5  1  0  0  0  0
  5 30  1  0  0  0  0
  5  6  2  0  0  0  0
  6  7  1  0  0  0  0
  7  8  2  0  0  0  0
  8  3  1  0  0  0  0
  8 31  1  0  0  0  0
  7  9  1  0  0  0  0
  9 10  1  0  0  0  0
 10 32  1  0  0  0  0
 10 33  1  0  0  0  0
 10 11  1  0  0  0  0
 11 12  2  0  0  0  0
 11 13  1  0  0  0  0
 13 34  1  0  0  0  0
  9 14  2  0  0  0  0
 14 15  1  0  0  0  0
 15 35  1  0  0  0  0
 15 36  1  0  0  0  0
 15 37  1  0  0  0  0
 14 16  1  0  0  0  0
 16  6  1  0  0  0  0
 16 17  1  0  0  0  0
 17 18  2  0  0  0  0
 17 19  1  0  0  0  0
 19 20  2  0  0  0  0
 20 38  1  0  0  0  0
 20 21  1  0  0  0  0
 21 39  1  0  0  0  0
 21 22  2  0  0  0  0
 22 23  1  0  0  0  0
 22 24  1  0  0  0  0
 24 40  1  0  0  0  0
 24 25  2  0  0  0  0
 25 19  1  0  0  0  0
 25 41  1  0  0  0  0
M  END
>  <LOGBIO>
5.5800

>  <PRED_LOGBIO>
6.1200

>  <XV_RES>
-0.5510

>  <WHL_TMPL>
2

>  <ANCH>
36-37;23-24

$$$$
ROW83
  -MTS-   01071500553D 0   0.00000     0.00000     0

 41 43  0  0  0  0  0  0  0  0999 V2000
   -1.6760    1.9680   -0.3640 C   0  0  0  0  0  0  0  0  0  0  0  0
   -0.8100    0.9990   -0.9390 O   0  0  0  0  0  0  0  0  0  0  0  0
   -0.0450    0.2620   -0.0760 C   0  0  0  0  0  0  0  0  0  0  0  0
    0.9190   -0.6880   -0.4390 C   0  0  0  0  0  0  0  0  0  0  0  0
    1.6480   -1.3870    0.5370 C   0  0  0  0  0  0  0  0  0  0  0  0
    1.3840   -1.1510    1.8820 C   0  0  0  0  0  0  0  0  0  0  0  0
    0.4720   -0.1870    2.2510 C   0  0  0  0  0  0  0  0  0  0  0  0
   -0.2650    0.5260    1.2760 C   0  0  0  0  0  0  0  0  0  0  0  0
    0.5420   -0.1400    3.6550 C   0  0  0  0  0  0  0  0  0  0  0  0
   -0.3270    0.7890    4.4480 C   0  0  0  0  0  0  0  0  0  0  0  0
   -1.7090    0.1830    4.6880 C   0  0  0  0  0  0  0  0  0  0  0  0
   -1.8780   -0.3390    5.8290 O   0  0  0  0  0  0  0  0  0  0  0  0
   -2.5350    0.3150    3.7390 O   0  0  0  0  0  0  0  0  0  0  0  0
    1.4960   -1.0400    4.1770 C   0  0  0  0  0  0  0  0  0  0  0  0
    1.9280   -1.3120    5.5700 C   0  0  0  0  0  0  0  0  0  0  0  0
    1.9710   -1.7080    3.0250 N   0  0  0  0  0  0  0  0  0  0  0  0
    2.8820   -2.7950    3.0510 C   0  0  0  0  0  0  0  0  0  0  0  0
    3.6510   -2.8780    4.0070 O   0  0  0  0  0  0  0  0  0  0  0  0
    2.9620   -3.8740    2.0430 C   0  0  0  0  0  0  0  0  0  0  0  0
    4.1510   -4.1020    1.3390 C   0  0  0  0  0  0  0  0  0  0  0  0
    4.1980   -5.1080    0.3720 C   0  0  0  0  0  0  0  0  0  0  0  0
    3.0590   -5.8690    0.1040 C   0  0  0  0  0  0  0  0  0  0  0  0
    3.1220   -7.1090   -1.0870 Cl  0  0  0  0  0  0  0  0  0  0  0  0
    1.8670   -5.6270    0.7880 C   0  0  0  0  0  0  0  0  0  0  0  0
    1.8140   -4.6220    1.7550 C   0  0  0  0  0  0  0  0  0  0  0  0
   -2.7130    1.6850   -0.5320 H   0  0  0  0  0  0  0  0  0  0  0  0
   -1.5130    1.9340    0.7110 H   0  0  0  0  0  0  0  0  0  0  0  0
   -1.4220    2.9310   -0.8010 H   0  0  0  0  0  0  0  0  0  0  0  0
    1.1040   -0.8860   -1.4850 H   0  0  0  0  0  0  0  0  0  0  0  0
    2.4050   -2.1000    0.2460 H   0  0  0  0  0  0  0  0  0  0  0  0
   -0.9910    1.2670    1.5760 H   0  0  0  0  0  0  0  0  0  0  0  0
   -0.4810    1.6700    3.8280 H   0  0  0  0  0  0  0  0  0  0  0  0
    0.1410    0.9610    5.4150 H   0  0  0  0  0  0  0  0  0  0  0  0
   -3.4290    0.2630    4.1120 H   0  0  0  0  0  0  0  0  0  0  0  0
    1.0580   -1.4370    6.2110 H   0  0  0  0  0  0  0  0  0  0  0  0
    2.4450   -0.4200    5.9160 H   0  0  0  0  0  0  0  0  0  0  0  0
    2.5660   -2.1920    5.5360 H   0  0  0  0  0  0  0  0  0  0  0  0
    5.0260   -3.5030    1.5430 H   0  0  0  0  0  0  0  0  0  0  0  0
    5.1140   -5.2970   -0.1680 H   0  0  0  0  0  0  0  0  0  0  0  0
    0.9880   -6.2160    0.5700 H   0  0  0  0  0  0  0  0  0  0  0  0
    0.8910   -4.4220    2.2790 H   0  0  0  0  0  0  0  0  0  0  0  0
  1 26  1  0  0  0  0
  1 27  1  0  0  0  0
  1 28  1  0  0  0  0
  1  2  1  0  0  0  0
  2  3  1  0  0  0  0
  3  4  2  0  0  0  0
  4 29  1  0  0  0  0
  4  5  1  0  0  0  0
  5 30  1  0  0  0  0
  5  6  2  0  0  0  0
  6  7  1  0  0  0  0
  7  8  2  0  0  0  0
  8  3  1  0  0  0  0
  8 31  1  0  0  0  0
  7  9  1  0  0  0  0
  9 10  1  0  0  0  0
 10 32  1  0  0  0  0
 10 33  1  0  0  0  0
 10 11  1  0  0  0  0
 11 12  2  0  0  0  0
 11 13  1  0  0  0  0
 13 34  1  0  0  0  0
  9 14  2  0  0  0  0
 14 15  1  0  0  0  0
 15 35  1  0  0  0  0
 15 36  1  0  0  0  0
 15 37  1  0  0  0  0
 14 16  1  0  0  0  0
 16  6  1  0  0  0  0
 16 17  1  0  0  0  0
 17 18  2  0  0  0  0
 17 19  1  0  0  0  0
 19 20  2  0  0  0  0
 20 38  1  0  0  0  0
 20 21  1  0  0  0  0
 21 39  1  0  0  0  0
 21 22  2  0  0  0  0
 22 23  1  0  0  0  0
 22 24  1  0  0  0  0
 24 40  1  0  0  0  0
 24 25  2  0  0  0  0
 25 19  1  0  0  0  0
 25 41  1  0  0  0  0
M  END
>  <LOGBIO>
6.3000

>  <PRED_LOGBIO>
6.1200

>  <XV_RES>
0.1840

>  <WHL_TMPL>
2

>  <ANCH>
36-37;23-24

$$$$
ROW84
  -MTS-   01071500553D 0   0.00000     0.00000     0

 35 37  0  0  0  0  0  0  0  0999 V2000
   -3.9710    1.5080    3.7120 O   0  0  0  0  0  0  0  0  0  0  0  0
   -2.7070    1.8800    3.7820 C   0  0  0  0  0  0  0  0  0  0  0  0
   -2.4040    2.9060    4.3700 O   0  0  0  0  0  0  0  0  0  0  0  0
   -1.6560    1.0540    3.1480 C   0  0  0  0  0  0  0  0  0  0  0  0
   -1.2820    1.2570    1.8770 C   0  0  0  0  0  0  0  0  0  0  0  0
   -0.2240    0.3930    1.3070 C   0  0  0  0  0  0  0  0  0  0  0  0
    0.5580   -0.3610    2.1900 C   0  0  0  0  0  0  0  0  0  0  0  0
    0.4140   -0.1640    3.5380 O   0  0  0  0  0  0  0  0  0  0  0  0
   -0.9630   -0.0530    3.9060 C   0  0  0  0  0  0  0  0  0  0  0  0
   -0.9820    0.3590    5.3780 C   0  0  0  0  0  0  0  0  0  0  0  0
    0.2670    0.4570    5.8260 F   0  0  0  0  0  0  0  0  0  0  0  0
   -1.5910    1.5340    5.5010 F   0  0  0  0  0  0  0  0  0  0  0  0
   -1.6360   -0.5570    6.0860 F   0  0  0  0  0  0  0  0  0  0  0  0
    1.5210   -1.2460    1.6900 C   0  0  0  0  0  0  0  0  0  0  0  0
    1.7010   -1.3780    0.3080 C   0  0  0  0  0  0  0  0  0  0  0  0
    0.9180   -0.6240   -0.5740 C   0  0  0  0  0  0  0  0  0  0  0  0
    1.1420   -0.7880   -2.2920 Cl  0  0  0  0  0  0  0  0  0  0  0  0
   -0.0440    0.2610   -0.0750 C   0  0  0  0  0  0  0  0  0  0  0  0
   -0.8100    0.9990   -0.9390 O   0  0  0  0  0  0  0  0  0  0  0  0
   -1.6450    1.9330   -0.3850 C   0  0  0  0  0  0  0  0  0  0  0  0
   -2.2470    1.6860    0.8550 C   0  0  0  0  0  0  0  0  0  0  0  0
   -3.1000    2.6410    1.4210 C   0  0  0  0  0  0  0  0  0  0  0  0
   -3.3510    3.8420    0.7480 C   0  0  0  0  0  0  0  0  0  0  0  0
   -2.7490    4.0890   -0.4910 C   0  0  0  0  0  0  0  0  0  0  0  0
   -1.8960    3.1350   -1.0580 C   0  0  0  0  0  0  0  0  0  0  0  0
   -4.5040    2.1690    4.1810 H   0  0  0  0  0  0  0  0  0  0  0  0
   -1.7410    2.0340    1.2830 H   0  0  0  0  0  0  0  0  0  0  0  0
   -1.4910   -0.9940    3.7730 H   0  0  0  0  0  0  0  0  0  0  0  0
    2.1240   -1.8280    2.3710 H   0  0  0  0  0  0  0  0  0  0  0  0
    2.4440   -2.0610   -0.0770 H   0  0  0  0  0  0  0  0  0  0  0  0
   -2.0540    0.7590    1.3740 H   0  0  0  0  0  0  0  0  0  0  0  0
   -3.5650    2.4500    2.3770 H   0  0  0  0  0  0  0  0  0  0  0  0
   -4.0090    4.5790    1.1850 H   0  0  0  0  0  0  0  0  0  0  0  0
   -2.9430    5.0160   -1.0110 H   0  0  0  0  0  0  0  0  0  0  0  0
   -1.4310    3.3250   -2.0140 H   0  0  0  0  0  0  0  0  0  0  0  0
  1 26  1  0  0  0  0
  1  2  1  0  0  0  0
  2  3  2  0  0  0  0
  2  4  1  0  0  0  0
  4  5  2  0  0  0  0
  5 27  1  0  0  0  0
  5  6  1  0  0  0  0
  6  7  2  0  0  0  0
  7  8  1  0  0  0  0
  8  9  1  0  0  0  0
  9  4  1  0  0  0  0
  9 28  1  0  0  0  0
  9 10  1  0  0  0  0
 10 11  1  0  0  0  0
 10 12  1  0  0  0  0
 10 13  1  0  0  0  0
  7 14  1  0  0  0  0
 14 29  1  0  0  0  0
 14 15  2  0  0  0  0
 15 30  1  0  0  0  0
 15 16  1  0  0  0  0
 16 17  1  0  0  0  0
 16 18  2  0  0  0  0
 18  6  1  0  0  0  0
 18 19  1  0  0  0  0
 19 20  1  0  0  0  0
 20 21  2  0  0  0  0
 21 31  1  0  0  0  0
 21 22  1  0  0  0  0
 22 32  1  0  0  0  0
 22 23  2  0  0  0  0
 23 33  1  0  0  0  0
 23 24  1  0  0  0  0
 24 34  1  0  0  0  0
 24 25  2  0  0  0  0
 25 20  1  0  0  0  0
 25 35  1  0  0  0  0
M  END
>  <LOGBIO>
6.2800

>  <PRED_LOGBIO>
6.6300

>  <XV_RES>
-0.3810

>  <WHL_TMPL>
2

>  <ANCH>
20-21;23-24

$$$$
ROW85
  -MTS-   01071500553D 0   0.00000     0.00000     0

 35 37  0  0  0  0  0  0  0  0999 V2000
   -4.8190    4.6530    0.4200 O   0  0  0  0  0  0  0  0  0  0  0  0
   -3.5360    4.6400    0.1090 C   0  0  0  0  0  0  0  0  0  0  0  0
   -3.0350    5.6010   -0.4510 O   0  0  0  0  0  0  0  0  0  0  0  0
   -2.7060    3.4600    0.4390 C   0  0  0  0  0  0  0  0  0  0  0  0
   -2.5670    2.4430   -0.4220 C   0  0  0  0  0  0  0  0  0  0  0  0
   -1.7220    1.2940   -0.0260 C   0  0  0  0  0  0  0  0  0  0  0  0
   -1.2070    0.3970   -0.9690 C   0  0  0  0  0  0  0  0  0  0  0  0
   -0.3510   -0.6320   -0.5610 C   0  0  0  0  0  0  0  0  0  0  0  0
    0.2890   -1.7480   -1.7330 Cl  0  0  0  0  0  0  0  0  0  0  0  0
   -0.0100   -0.7650    0.7900 C   0  0  0  0  0  0  0  0  0  0  0  0
   -0.5250    0.1330    1.7330 C   0  0  0  0  0  0  0  0  0  0  0  0
   -1.3810    1.1620    1.3250 C   0  0  0  0  0  0  0  0  0  0  0  0
   -1.9530    2.0070    2.2400 O   0  0  0  0  0  0  0  0  0  0  0  0
   -1.9830    3.3540    1.7600 C   0  0  0  0  0  0  0  0  0  0  0  0
   -2.6500    4.2600    2.7940 C   0  0  0  0  0  0  0  0  0  0  0  0
   -3.2540    5.2700    2.1740 F   0  0  0  0  0  0  0  0  0  0  0  0
   -1.7290    4.7370    3.6260 F   0  0  0  0  0  0  0  0  0  0  0  0
   -3.5490    3.5610    3.4810 F   0  0  0  0  0  0  0  0  0  0  0  0
   -0.1640   -0.0070    3.1620 C   0  0  0  0  0  0  0  0  0  0  0  0
    1.1710   -0.2160    3.5340 C   0  0  0  0  0  0  0  0  0  0  0  0
    1.5140   -0.3630    4.8810 C   0  0  0  0  0  0  0  0  0  0  0  0
    0.5200   -0.3120    5.8580 C   0  0  0  0  0  0  0  0  0  0  0  0
    0.8570   -0.4500    7.1790 O   0  0  0  0  0  0  0  0  0  0  0  0
   -0.8140   -0.1220    5.5000 C   0  0  0  0  0  0  0  0  0  0  0  0
   -1.1550    0.0250    4.1520 C   0  0  0  0  0  0  0  0  0  0  0  0
   -5.1900    5.5000    0.1280 H   0  0  0  0  0  0  0  0  0  0  0  0
   -3.0600    2.4610   -1.3830 H   0  0  0  0  0  0  0  0  0  0  0  0
   -1.4700    0.4990   -2.0120 H   0  0  0  0  0  0  0  0  0  0  0  0
    0.6510   -1.5590    1.1050 H   0  0  0  0  0  0  0  0  0  0  0  0
   -0.9680    3.7340    1.6590 H   0  0  0  0  0  0  0  0  0  0  0  0
    1.9390   -0.2640    2.7760 H   0  0  0  0  0  0  0  0  0  0  0  0
    2.5450   -0.5160    5.1640 H   0  0  0  0  0  0  0  0  0  0  0  0
    1.1110    0.4040    7.5630 H   0  0  0  0  0  0  0  0  0  0  0  0
   -1.5800   -0.0890    6.2600 H   0  0  0  0  0  0  0  0  0  0  0  0
   -2.1890    0.1640    3.8720 H   0  0  0  0  0  0  0  0  0  0  0  0
  1 26  1  0  0  0  0
  1  2  1  0  0  0  0
  2  3  2  0  0  0  0
  2  4  1  0  0  0  0
  4  5  2  0  0  0  0
  5 27  1  0  0  0  0
  5  6  1  0  0  0  0
  6  7  1  0  0  0  0
  7 28  1  0  0  0  0
  7  8  2  0  0  0  0
  8  9  1  0  0  0  0
  8 10  1  0  0  0  0
 10 29  1  0  0  0  0
 10 11  2  0  0  0  0
 11 12  1  0  0  0  0
 12  6  2  0  0  0  0
 12 13  1  0  0  0  0
 13 14  1  0  0  0  0
 14  4  1  0  0  0  0
 14 30  1  0  0  0  0
 14 15  1  0  0  0  0
 15 16  1  0  0  0  0
 15 17  1  0  0  0  0
 15 18  1  0  0  0  0
 11 19  1  0  0  0  0
 19 20  2  0  0  0  0
 20 31  1  0  0  0  0
 20 21  1  0  0  0  0
 21 32  1  0  0  0  0
 21 22  2  0  0  0  0
 22 23  1  0  0  0  0
 23 33  1  0  0  0  0
 22 24  1  0  0  0  0
 24 34  1  0  0  0  0
 24 25  2  0  0  0  0
 25 19  1  0  0  0  0
 25 35  1  0  0  0  0
M  END
>  <LOGBIO>
5.4600

>  <PRED_LOGBIO>
6.1600

>  <XV_RES>
-0.9380

>  <WHL_TMPL>
1

>  <ANCH>
7-8;24-25

$$$$
ROW86
  -MTS-   01071500553D 0   0.00000     0.00000     0

 40 42  0  0  1  0  0  0  0  0999 V2000
   -1.5190    1.8090   -1.8660 C   0  0  0  0  0  0  0  0  0  0  0  0
   -1.1470    1.1910   -0.5400 C   0  0  0  0  0  0  0  0  0  0  0  0
   -1.5040    1.8180    0.5890 C   0  0  0  0  0  0  0  0  0  0  0  0
   -1.1480    1.2260    1.8980 C   0  0  0  0  0  0  0  0  0  0  0  0
   -1.4560    1.7680    2.9590 O   0  0  0  0  0  0  0  0  0  0  0  0
   -0.4020   -0.0510    1.8640 C   0  0  0  0  0  0  0  0  0  0  0  0
   -0.0910   -0.5980    0.6820 C   0  0  0  0  0  0  0  0  0  0  0  0
   -0.4440   -0.0110   -0.5310 O   0  0  0  0  0  0  0  0  0  0  0  0
    0.6560   -1.8760    0.6630 C   0  0  0  0  0  0  0  0  0  0  0  0
    1.9240   -1.9100    0.0520 C   0  0  0  0  0  0  0  0  0  0  0  0
    2.6670   -3.0920    0.0130 C   0  0  0  0  0  0  0  0  0  0  0  0
    2.1320   -4.2550    0.5650 C   0  0  0  0  0  0  0  0  0  0  0  0
    0.8720   -4.2450    1.1630 C   0  0  0  0  0  0  0  0  0  0  0  0
    0.1310   -3.0580    1.2020 C   0  0  0  0  0  0  0  0  0  0  0  0
    3.0830   -5.7440    0.5480 S   0  0  1  0  0  0  0  0  0  0  0  0
    2.1770   -6.8700    0.5000 O   0  0  0  0  0  0  0  0  0  0  0  0
    3.8310   -5.6480   -0.9600 C   0  0  0  0  0  0  0  0  0  0  0  0
   -0.0320   -0.6670    3.0310 O   0  0  0  0  0  0  0  0  0  0  0  0
    1.1860   -0.3460    3.5700 C   0  0  0  0  0  0  0  0  0  0  0  0
    1.2910    0.7110    4.4820 C   0  0  0  0  0  0  0  0  0  0  0  0
    2.5360    1.0390    5.0320 C   0  0  0  0  0  0  0  0  0  0  0  0
    3.6750    0.3100    4.6720 C   0  0  0  0  0  0  0  0  0  0  0  0
    5.2220    0.7180    5.3570 Cl  0  0  0  0  0  0  0  0  0  0  0  0
    3.5700   -0.7470    3.7600 C   0  0  0  0  0  0  0  0  0  0  0  0
    2.3260   -1.0750    3.2090 C   0  0  0  0  0  0  0  0  0  0  0  0
    2.2240   -2.0950    2.3300 F   0  0  0  0  0  0  0  0  0  0  0  0
   -1.5570    2.8920   -1.7640 H   0  0  0  0  0  0  0  0  0  0  0  0
   -2.4940    1.4400   -2.1780 H   0  0  0  0  0  0  0  0  0  0  0  0
   -0.7740    1.5420   -2.6130 H   0  0  0  0  0  0  0  0  0  0  0  0
   -2.0490    2.7490    0.5440 H   0  0  0  0  0  0  0  0  0  0  0  0
    2.3270   -1.0120   -0.3920 H   0  0  0  0  0  0  0  0  0  0  0  0
    3.6470   -3.1050   -0.4410 H   0  0  0  0  0  0  0  0  0  0  0  0
    0.4700   -5.1500    1.5940 H   0  0  0  0  0  0  0  0  0  0  0  0
   -0.8510   -3.0530    1.6500 H   0  0  0  0  0  0  0  0  0  0  0  0
    3.0790   -5.5980   -1.7450 H   0  0  0  0  0  0  0  0  0  0  0  0
    4.3690   -6.5830   -1.1020 H   0  0  0  0  0  0  0  0  0  0  0  0
    4.4730   -4.7710   -0.9050 H   0  0  0  0  0  0  0  0  0  0  0  0
    0.4120    1.2730    4.7600 H   0  0  0  0  0  0  0  0  0  0  0  0
    2.6170    1.8550    5.7360 H   0  0  0  0  0  0  0  0  0  0  0  0
    4.4490   -1.3100    3.4820 H   0  0  0  0  0  0  0  0  0  0  0  0
  1 27  1  0  0  0  0
  1 28  1  0  0  0  0
  1 29  1  0  0  0  0
  1  2  1  0  0  0  0
  2  3  2  0  0  0  0
  3 30  1  0  0  0  0
  3  4  1  0  0  0  0
  4  5  2  0  0  0  0
  4  6  1  0  0  0  0
  6  7  2  0  0  0  0
  7  8  1  0  0  0  0
  8  2  1  0  0  0  0
  7  9  1  0  0  0  0
  9 10  2  0  0  0  0
 10 31  1  0  0  0  0
 10 11  1  0  0  0  0
 11 32  1  0  0  0  0
 11 12  2  0  0  0  0
 12 13  1  0  0  0  0
 13 33  1  0  0  0  0
 13 14  2  0  0  0  0
 14  9  1  0  0  0  0
 14 34  1  0  0  0  0
 12 15  1  0  0  0  0
 15 16  2  0  0  0  0
 15 17  1  0  0  0  0
 17 35  1  0  0  0  0
 17 36  1  0  0  0  0
 17 37  1  0  0  0  0
  6 18  1  0  0  0  0
 18 19  1  0  0  0  0
 19 20  2  0  0  0  0
 20 38  1  0  0  0  0
 20 21  1  0  0  0  0
 21 39  1  0  0  0  0
 21 22  2  0  0  0  0
 22 23  1  0  0  0  0
 22 24  1  0  0  0  0
 24 40  1  0  0  0  0
 24 25  2  0  0  0  0
 25 19  1  0  0  0  0
 25 26  1  0  0  0  0
M  END
>  <LOGBIO>
6.6000

>  <PRED_LOGBIO>
6.2300

>  <XV_RES>
0.3800

>  <WHL_TMPL>
1

>  <ANCH>
27-34;18-16

$$$$
ROW87
  -MTS-   01071500553D 0   0.00000     0.00000     0

 42 44  0  0  0  0  0  0  0  0999 V2000
   -1.6760    1.9680   -0.3640 C   0  0  0  0  0  0  0  0  0  0  0  0
   -0.8100    0.9990   -0.9390 O   0  0  0  0  0  0  0  0  0  0  0  0
   -0.0450    0.2620   -0.0760 C   0  0  0  0  0  0  0  0  0  0  0  0
    0.9190   -0.6880   -0.4390 C   0  0  0  0  0  0  0  0  0  0  0  0
    1.6480   -1.3870    0.5370 C   0  0  0  0  0  0  0  0  0  0  0  0
    1.3840   -1.1510    1.8820 C   0  0  0  0  0  0  0  0  0  0  0  0
    0.4720   -0.1870    2.2510 C   0  0  0  0  0  0  0  0  0  0  0  0
   -0.2650    0.5260    1.2760 C   0  0  0  0  0  0  0  0  0  0  0  0
    0.5420   -0.1400    3.6550 C   0  0  0  0  0  0  0  0  0  0  0  0
   -0.3270    0.7890    4.4480 C   0  0  0  0  0  0  0  0  0  0  0  0
   -1.7090    0.1830    4.6880 C   0  0  0  0  0  0  0  0  0  0  0  0
   -1.8780   -0.3390    5.8290 O   0  0  0  0  0  0  0  0  0  0  0  0
   -2.5350    0.3150    3.7390 O   0  0  0  0  0  0  0  0  0  0  0  0
    1.4960   -1.0400    4.1770 C   0  0  0  0  0  0  0  0  0  0  0  0
    1.9280   -1.3120    5.5700 C   0  0  0  0  0  0  0  0  0  0  0  0
    1.9710   -1.7080    3.0250 N   0  0  0  0  0  0  0  0  0  0  0  0
    2.8820   -2.7950    3.0510 C   0  0  0  0  0  0  0  0  0  0  0  0
    2.2840   -4.1810    3.0840 C   0  0  0  0  0  0  0  0  0  0  0  0
    2.0070   -4.8530    1.8870 C   0  0  0  0  0  0  0  0  0  0  0  0
    1.4530   -6.1380    1.9180 C   0  0  0  0  0  0  0  0  0  0  0  0
    1.1760   -6.7520    3.1450 C   0  0  0  0  0  0  0  0  0  0  0  0
    0.4240   -8.4960    3.1870 Br  0  0  0  0  0  0  0  0  0  0  0  0
    1.4530   -6.0800    4.3420 C   0  0  0  0  0  0  0  0  0  0  0  0
    2.0070   -4.7950    4.3110 C   0  0  0  0  0  0  0  0  0  0  0  0
   -2.7130    1.6850   -0.5320 H   0  0  0  0  0  0  0  0  0  0  0  0
   -1.5130    1.9340    0.7110 H   0  0  0  0  0  0  0  0  0  0  0  0
   -1.4220    2.9310   -0.8010 H   0  0  0  0  0  0  0  0  0  0  0  0
    1.1040   -0.8860   -1.4850 H   0  0  0  0  0  0  0  0  0  0  0  0
    2.4050   -2.1000    0.2460 H   0  0  0  0  0  0  0  0  0  0  0  0
   -0.9910    1.2670    1.5760 H   0  0  0  0  0  0  0  0  0  0  0  0
   -0.4810    1.6700    3.8280 H   0  0  0  0  0  0  0  0  0  0  0  0
    0.1410    0.9610    5.4150 H   0  0  0  0  0  0  0  0  0  0  0  0
   -3.4290    0.2630    4.1120 H   0  0  0  0  0  0  0  0  0  0  0  0
    1.0580   -1.4370    6.2110 H   0  0  0  0  0  0  0  0  0  0  0  0
    2.4450   -0.4200    5.9160 H   0  0  0  0  0  0  0  0  0  0  0  0
    2.5660   -2.1920    5.5360 H   0  0  0  0  0  0  0  0  0  0  0  0
    3.4200   -2.6940    3.9910 H   0  0  0  0  0  0  0  0  0  0  0  0
    3.5120   -2.7360    2.1660 H   0  0  0  0  0  0  0  0  0  0  0  0
    2.2210   -4.3790    0.9400 H   0  0  0  0  0  0  0  0  0  0  0  0
    1.2400   -6.6560    0.9950 H   0  0  0  0  0  0  0  0  0  0  0  0
    1.2400   -6.5540    5.2890 H   0  0  0  0  0  0  0  0  0  0  0  0
    2.2210   -4.2770    5.2350 H   0  0  0  0  0  0  0  0  0  0  0  0
  1 25  1  0  0  0  0
  1 26  1  0  0  0  0
  1 27  1  0  0  0  0
  1  2  1  0  0  0  0
  2  3  1  0  0  0  0
  3  4  2  0  0  0  0
  4 28  1  0  0  0  0
  4  5  1  0  0  0  0
  5 29  1  0  0  0  0
  5  6  2  0  0  0  0
  6  7  1  0  0  0  0
  7  8  2  0  0  0  0
  8  3  1  0  0  0  0
  8 30  1  0  0  0  0
  7  9  1  0  0  0  0
  9 10  1  0  0  0  0
 10 31  1  0  0  0  0
 10 32  1  0  0  0  0
 10 11  1  0  0  0  0
 11 12  2  0  0  0  0
 11 13  1  0  0  0  0
 13 33  1  0  0  0  0
  9 14  2  0  0  0  0
 14 15  1  0  0  0  0
 15 34  1  0  0  0  0
 15 35  1  0  0  0  0
 15 36  1  0  0  0  0
 14 16  1  0  0  0  0
 16  6  1  0  0  0  0
 16 17  1  0  0  0  0
 17 37  1  0  0  0  0
 17 38  1  0  0  0  0
 17 18  1  0  0  0  0
 18 19  2  0  0  0  0
 19 39  1  0  0  0  0
 19 20  1  0  0  0  0
 20 40  1  0  0  0  0
 20 21  2  0  0  0  0
 21 22  1  0  0  0  0
 21 23  1  0  0  0  0
 23 41  1  0  0  0  0
 23 24  2  0  0  0  0
 24 18  1  0  0  0  0
 24 42  1  0  0  0  0
M  END
>  <LOGBIO>
5.6000

>  <PRED_LOGBIO>
6.3300

>  <XV_RES>
-1.0360

>  <WHL_TMPL>
2

>  <ANCH>
36-37;23-24

$$$$
ROW88
  -MTS-   01071500553D 0   0.00000     0.00000     0

 51 54  0  0  0  0  0  0  0  0999 V2000
   -0.4680   -1.1030    8.1080 C   0  0  0  0  0  0  0  0  0  0  0  0
    0.4830   -1.4920    7.1120 O   0  0  0  0  0  0  0  0  0  0  0  0
    0.2500   -1.1110    5.8170 C   0  0  0  0  0  0  0  0  0  0  0  0
   -0.4880   -1.9420    4.9650 C   0  0  0  0  0  0  0  0  0  0  0  0
   -0.7260   -1.5520    3.6420 C   0  0  0  0  0  0  0  0  0  0  0  0
   -0.2270   -0.3320    3.1700 C   0  0  0  0  0  0  0  0  0  0  0  0
    0.5110    0.4980    4.0220 C   0  0  0  0  0  0  0  0  0  0  0  0
    0.7490    0.1090    5.3460 C   0  0  0  0  0  0  0  0  0  0  0  0
   -0.4780    0.0790    1.7710 C   0  0  0  0  0  0  0  0  0  0  0  0
   -0.0910   -0.5980    0.6820 C   0  0  0  0  0  0  0  0  0  0  0  0
   -0.5570    0.1830   -0.5230 C   0  0  0  0  0  0  0  0  0  0  0  0
   -1.2420    1.3620    0.0260 N   0  0  0  0  0  0  0  0  0  0  0  0
   -1.1980    1.3030    1.3540 C   0  0  0  0  0  0  0  0  0  0  0  0
   -1.6800    2.1380    2.1180 O   0  0  0  0  0  0  0  0  0  0  0  0
   -1.8490    2.3900   -0.7330 C   0  0  0  0  0  0  0  0  0  0  0  0
   -1.4050    3.7110   -0.6040 C   0  0  0  0  0  0  0  0  0  0  0  0
   -2.0060    4.7280   -1.3560 C   0  0  0  0  0  0  0  0  0  0  0  0
   -3.0510    4.4240   -2.2360 C   0  0  0  0  0  0  0  0  0  0  0  0
   -3.6310    5.4050   -2.9600 F   0  0  0  0  0  0  0  0  0  0  0  0
   -3.4960    3.1030   -2.3640 C   0  0  0  0  0  0  0  0  0  0  0  0
   -2.8950    2.0860   -1.6130 C   0  0  0  0  0  0  0  0  0  0  0  0
    0.6560   -1.8760    0.6630 C   0  0  0  0  0  0  0  0  0  0  0  0
    1.9240   -1.9100    0.0520 C   0  0  0  0  0  0  0  0  0  0  0  0
    2.6670   -3.0920    0.0130 C   0  0  0  0  0  0  0  0  0  0  0  0
    2.1320   -4.2550    0.5650 C   0  0  0  0  0  0  0  0  0  0  0  0
    0.8720   -4.2450    1.1630 C   0  0  0  0  0  0  0  0  0  0  0  0
    0.1310   -3.0580    1.2020 C   0  0  0  0  0  0  0  0  0  0  0  0
    3.0830   -5.7440    0.5480 S   0  0  0  0  0  0  0  0  0  0  0  0
    2.1770   -6.8700    0.5000 O   0  0  0  0  0  0  0  0  0  0  0  0
    4.1220   -5.6380    1.5480 O   0  0  0  0  0  0  0  0  0  0  0  0
    3.8310   -5.6480   -0.9600 C   0  0  0  0  0  0  0  0  0  0  0  0
   -0.5360   -0.0180    8.1400 H   0  0  0  0  0  0  0  0  0  0  0  0
   -0.1490   -1.4760    9.0790 H   0  0  0  0  0  0  0  0  0  0  0  0
   -1.4420   -1.5200    7.8610 H   0  0  0  0  0  0  0  0  0  0  0  0
   -0.8730   -2.8830    5.3290 H   0  0  0  0  0  0  0  0  0  0  0  0
   -1.2950   -2.1930    2.9840 H   0  0  0  0  0  0  0  0  0  0  0  0
    0.8960    1.4390    3.6580 H   0  0  0  0  0  0  0  0  0  0  0  0
    1.3180    0.7500    6.0030 H   0  0  0  0  0  0  0  0  0  0  0  0
   -1.2710   -0.4170   -1.0840 H   0  0  0  0  0  0  0  0  0  0  0  0
    0.3090    0.5070   -1.0970 H   0  0  0  0  0  0  0  0  0  0  0  0
   -0.5980    3.9450    0.0740 H   0  0  0  0  0  0  0  0  0  0  0  0
   -1.6620    5.7470   -1.2560 H   0  0  0  0  0  0  0  0  0  0  0  0
   -4.3030    2.8680   -3.0430 H   0  0  0  0  0  0  0  0  0  0  0  0
   -3.2380    1.0670   -1.7120 H   0  0  0  0  0  0  0  0  0  0  0  0
    2.3270   -1.0120   -0.3920 H   0  0  0  0  0  0  0  0  0  0  0  0
    3.6470   -3.1050   -0.4410 H   0  0  0  0  0  0  0  0  0  0  0  0
    0.4700   -5.1500    1.5940 H   0  0  0  0  0  0  0  0  0  0  0  0
   -0.8520   -3.0530    1.6500 H   0  0  0  0  0  0  0  0  0  0  0  0
    3.0790   -5.5980   -1.7450 H   0  0  0  0  0  0  0  0  0  0  0  0
    4.3690   -6.5830   -1.1020 H   0  0  0  0  0  0  0  0  0  0  0  0
    4.4730   -4.7710   -0.9050 H   0  0  0  0  0  0  0  0  0  0  0  0
  1 32  1  0  0  0  0
  1 33  1  0  0  0  0
  1 34  1  0  0  0  0
  1  2  1  0  0  0  0
  2  3  1  0  0  0  0
  3  4  2  0  0  0  0
  4 35  1  0  0  0  0
  4  5  1  0  0  0  0
  5 36  1  0  0  0  0
  5  6  2  0  0  0  0
  6  7  1  0  0  0  0
  7 37  1  0  0  0  0
  7  8  2  0  0  0  0
  8  3  1  0  0  0  0
  8 38  1  0  0  0  0
  6  9  1  0  0  0  0
  9 10  2  0  0  0  0
 10 11  1  0  0  0  0
 11 39  1  0  0  0  0
 11 40  1  0  0  0  0
 11 12  1  0  0  0  0
 12 13  1  0  0  0  0
 13  9  1  0  0  0  0
 13 14  2  0  0  0  0
 12 15  1  0  0  0  0
 15 16  2  0  0  0  0
 16 41  1  0  0  0  0
 16 17  1  0  0  0  0
 17 42  1  0  0  0  0
 17 18  2  0  0  0  0
 18 19  1  0  0  0  0
 18 20  1  0  0  0  0
 20 43  1  0  0  0  0
 20 21  2  0  0  0  0
 21 15  1  0  0  0  0
 21 44  1  0  0  0  0
 10 22  1  0  0  0  0
 22 23  2  0  0  0  0
 23 45  1  0  0  0  0
 23 24  1  0  0  0  0
 24 46  1  0  0  0  0
 24 25  2  0  0  0  0
 25 26  1  0  0  0  0
 26 47  1  0  0  0  0
 26 27  2  0  0  0  0
 27 22  1  0  0  0  0
 27 48  1  0  0  0  0
 25 28  1  0  0  0  0
 28 29  2  0  0  0  0
 28 30  2  0  0  0  0
 28 31  1  0  0  0  0
 31 49  1  0  0  0  0
 31 50  1  0  0  0  0
 31 51  1  0  0  0  0
M  END
>  <LOGBIO>
6.5200

>  <PRED_LOGBIO>
6.7900

>  <XV_RES>
-0.3040

>  <WHL_TMPL>
1

>  <ANCH>
27-34;40-38

$$$$
ROW89
  -MTS-   01071500553D 0   0.00000     0.00000     0

 54 55  0  0  0  0  0  0  0  0999 V2000
   -1.8970   -3.0050   10.6930 C   0  0  0  0  0  0  0  0  0  0  0  0
   -1.3090   -2.2140    9.6570 O   0  0  0  0  0  0  0  0  0  0  0  0
   -2.1210   -1.3850    8.9470 N   0  0  0  0  0  0  0  0  0  0  0  0
   -3.5570   -1.3220    9.2550 C   0  0  0  0  0  0  0  0  0  0  0  0
   -1.6010   -0.6090    7.9460 C   0  0  0  0  0  0  0  0  0  0  0  0
   -1.1190    0.6140    8.0730 N   0  0  0  0  0  0  0  0  0  0  0  0
   -0.6270    1.2530    6.9290 C   0  0  0  0  0  0  0  0  0  0  0  0
   -0.1610    2.3910    6.9540 O   0  0  0  0  0  0  0  0  0  0  0  0
   -0.7120    0.4520    5.6860 C   0  0  0  0  0  0  0  0  0  0  0  0
   -0.3270    0.7890    4.4480 C   0  0  0  0  0  0  0  0  0  0  0  0
    0.5310   -0.1280    3.6650 C   0  0  0  0  0  0  0  0  0  0  0  0
    1.3130   -1.0860    4.3210 C   0  0  0  0  0  0  0  0  0  0  0  0
    2.1250   -1.9540    3.5810 C   0  0  0  0  0  0  0  0  0  0  0  0
    2.1540   -1.8640    2.1840 C   0  0  0  0  0  0  0  0  0  0  0  0
    2.9480   -2.7130    1.4590 O   0  0  0  0  0  0  0  0  0  0  0  0
    1.3720   -0.9060    1.5280 C   0  0  0  0  0  0  0  0  0  0  0  0
    0.5600   -0.0380    2.2680 C   0  0  0  0  0  0  0  0  0  0  0  0
    1.4030   -0.8080    0.0210 C   0  0  0  0  0  0  0  0  0  0  0  0
    1.6910   -2.1850   -0.5720 C   0  0  0  0  0  0  0  0  0  0  0  0
    2.4980    0.1670   -0.4030 C   0  0  0  0  0  0  0  0  0  0  0  0
    0.0530   -0.3090   -0.4850 C   0  0  0  0  0  0  0  0  0  0  0  0
    2.9690   -2.9870    4.2880 C   0  0  0  0  0  0  0  0  0  0  0  0
    2.2030   -4.3050    4.3630 C   0  0  0  0  0  0  0  0  0  0  0  0
    3.2870   -2.5030    5.7000 C   0  0  0  0  0  0  0  0  0  0  0  0
    4.2690   -3.1970    3.5170 C   0  0  0  0  0  0  0  0  0  0  0  0
   -1.4480   -1.0590    6.2410 S   0  0  0  0  0  0  0  0  0  0  0  0
   -2.6590   -3.6530   10.2660 H   0  0  0  0  0  0  0  0  0  0  0  0
   -1.1290   -3.6120   11.1670 H   0  0  0  0  0  0  0  0  0  0  0  0
   -2.3520   -2.3510   11.4350 H   0  0  0  0  0  0  0  0  0  0  0  0
   -4.1300   -1.6100    8.3760 H   0  0  0  0  0  0  0  0  0  0  0  0
   -3.7830   -2.0030   10.0730 H   0  0  0  0  0  0  0  0  0  0  0  0
   -3.8220   -0.3080    9.5450 H   0  0  0  0  0  0  0  0  0  0  0  0
   -0.6430    1.7290    4.0210 H   0  0  0  0  0  0  0  0  0  0  0  0
    1.2910   -1.1560    5.3990 H   0  0  0  0  0  0  0  0  0  0  0  0
    2.5650   -2.8860    0.5850 H   0  0  0  0  0  0  0  0  0  0  0  0
   -0.0430    0.7010    1.7620 H   0  0  0  0  0  0  0  0  0  0  0  0
    2.6540   -2.5410   -0.2110 H   0  0  0  0  0  0  0  0  0  0  0  0
    1.7140   -2.1150   -1.6570 H   0  0  0  0  0  0  0  0  0  0  0  0
    0.9110   -2.8800   -0.2690 H   0  0  0  0  0  0  0  0  0  0  0  0
    3.4610   -0.1890   -0.0420 H   0  0  0  0  0  0  0  0  0  0  0  0
    2.5210    0.2370   -1.4880 H   0  0  0  0  0  0  0  0  0  0  0  0
    2.2930    1.1480    0.0200 H   0  0  0  0  0  0  0  0  0  0  0  0
   -0.7270   -1.0040   -0.1830 H   0  0  0  0  0  0  0  0  0  0  0  0
    0.0760   -0.2390   -1.5700 H   0  0  0  0  0  0  0  0  0  0  0  0
   -0.1520    0.6720   -0.0620 H   0  0  0  0  0  0  0  0  0  0  0  0
    1.2760   -4.1550    4.9130 H   0  0  0  0  0  0  0  0  0  0  0  0
    2.8110   -5.0490    4.8730 H   0  0  0  0  0  0  0  0  0  0  0  0
    1.9760   -4.6500    3.3560 H   0  0  0  0  0  0  0  0  0  0  0  0
    2.3600   -2.3530    6.2500 H   0  0  0  0  0  0  0  0  0  0  0  0
    3.8950   -3.2470    6.2100 H   0  0  0  0  0  0  0  0  0  0  0  0
    3.8330   -1.5630    5.6470 H   0  0  0  0  0  0  0  0  0  0  0  0
    4.0420   -3.5410    2.5110 H   0  0  0  0  0  0  0  0  0  0  0  0
    4.8770   -3.9410    4.0270 H   0  0  0  0  0  0  0  0  0  0  0  0
    4.8150   -2.2570    3.4640 H   0  0  0  0  0  0  0  0  0  0  0  0
  1 27  1  0  0  0  0
  1 28  1  0  0  0  0
  1 29  1  0  0  0  0
  1  2  1  0  0  0  0
  2  3  1  0  0  0  0
  3  4  1  0  0  0  0
  4 30  1  0  0  0  0
  4 31  1  0  0  0  0
  4 32  1  0  0  0  0
  3  5  1  0  0  0  0
  5  6  2  0  0  0  0
  6  7  1  0  0  0  0
  7  8  2  0  0  0  0
  7  9  1  0  0  0  0
  9 10  2  0  0  0  0
 10 33  1  0  0  0  0
 10 11  1  0  0  0  0
 11 12  2  0  0  0  0
 12 34  1  0  0  0  0
 12 13  1  0  0  0  0
 13 14  2  0  0  0  0
 14 15  1  0  0  0  0
 15 35  1  0  0  0  0
 14 16  1  0  0  0  0
 16 17  2  0  0  0  0
 17 11  1  0  0  0  0
 17 36  1  0  0  0  0
 16 18  1  0  0  0  0
 18 19  1  0  0  0  0
 19 37  1  0  0  0  0
 19 38  1  0  0  0  0
 19 39  1  0  0  0  0
 18 20  1  0  0  0  0
 20 40  1  0  0  0  0
 20 41  1  0  0  0  0
 20 42  1  0  0  0  0
 18 21  1  0  0  0  0
 21 43  1  0  0  0  0
 21 44  1  0  0  0  0
 21 45  1  0  0  0  0
 13 22  1  0  0  0  0
 22 23  1  0  0  0  0
 23 46  1  0  0  0  0
 23 47  1  0  0  0  0
 23 48  1  0  0  0  0
 22 24  1  0  0  0  0
 24 49  1  0  0  0  0
 24 50  1  0  0  0  0
 24 51  1  0  0  0  0
 22 25  1  0  0  0  0
 25 52  1  0  0  0  0
 25 53  1  0  0  0  0
 25 54  1  0  0  0  0
  9 26  1  0  0  0  0
 26  5  1  0  0  0  0
M  END
>  <LOGBIO>
4.7400

>  <PRED_LOGBIO>
5.4200

>  <XV_RES>
-1.1500

>  <WHL_TMPL>
2

>  <ANCH>
29-30;18-16

$$$$
ROW90
  -MTS-   01071500553D 0   0.00000     0.00000     0

 53 55  0  0  0  0  0  0  0  0999 V2000
   -1.6760    1.9680   -0.3640 C   0  0  0  0  0  0  0  0  0  0  0  0
   -0.8100    0.9990   -0.9390 O   0  0  0  0  0  0  0  0  0  0  0  0
   -0.0450    0.2620   -0.0760 C   0  0  0  0  0  0  0  0  0  0  0  0
    0.9190   -0.6880   -0.4390 C   0  0  0  0  0  0  0  0  0  0  0  0
    1.6480   -1.3870    0.5370 C   0  0  0  0  0  0  0  0  0  0  0  0
    1.3840   -1.1510    1.8820 C   0  0  0  0  0  0  0  0  0  0  0  0
    0.4720   -0.1870    2.2510 C   0  0  0  0  0  0  0  0  0  0  0  0
   -0.2650    0.5260    1.2760 C   0  0  0  0  0  0  0  0  0  0  0  0
    0.5420   -0.1400    3.6550 C   0  0  0  0  0  0  0  0  0  0  0  0
   -0.3270    0.7890    4.4480 C   0  0  0  0  0  0  0  0  0  0  0  0
   -1.7090    0.1830    4.6880 C   0  0  0  0  0  0  0  0  0  0  0  0
   -1.8780   -0.3390    5.8290 O   0  0  0  0  0  0  0  0  0  0  0  0
   -2.5350    0.3150    3.7390 N   0  0  0  0  0  0  0  0  0  0  0  0
   -3.7920   -0.1910    3.8560 O   0  0  0  0  0  0  0  0  0  0  0  0
   -4.6910   -0.0170    2.7580 C   0  0  0  0  0  0  0  0  0  0  0  0
   -6.0380   -0.6550    3.0960 C   0  0  0  0  0  0  0  0  0  0  0  0
   -6.9980   -0.4690    1.9220 C   0  0  0  0  0  0  0  0  0  0  0  0
   -8.2580   -1.0660    2.2380 O   0  0  0  0  0  0  0  0  0  0  0  0
    1.4960   -1.0400    4.1770 C   0  0  0  0  0  0  0  0  0  0  0  0
    1.9280   -1.3120    5.5700 C   0  0  0  0  0  0  0  0  0  0  0  0
    1.9710   -1.7080    3.0250 N   0  0  0  0  0  0  0  0  0  0  0  0
    2.8820   -2.7950    3.0510 C   0  0  0  0  0  0  0  0  0  0  0  0
    3.6510   -2.8780    4.0070 O   0  0  0  0  0  0  0  0  0  0  0  0
    2.9620   -3.8740    2.0430 C   0  0  0  0  0  0  0  0  0  0  0  0
    4.1510   -4.1020    1.3390 C   0  0  0  0  0  0  0  0  0  0  0  0
    4.1980   -5.1080    0.3720 C   0  0  0  0  0  0  0  0  0  0  0  0
    3.0590   -5.8690    0.1040 C   0  0  0  0  0  0  0  0  0  0  0  0
    3.1220   -7.1090   -1.0870 Cl  0  0  0  0  0  0  0  0  0  0  0  0
    1.8670   -5.6270    0.7880 C   0  0  0  0  0  0  0  0  0  0  0  0
    1.8140   -4.6220    1.7550 C   0  0  0  0  0  0  0  0  0  0  0  0
   -2.7130    1.6850   -0.5320 H   0  0  0  0  0  0  0  0  0  0  0  0
   -1.5130    1.9340    0.7110 H   0  0  0  0  0  0  0  0  0  0  0  0
   -1.4220    2.9310   -0.8010 H   0  0  0  0  0  0  0  0  0  0  0  0
    1.1040   -0.8860   -1.4850 H   0  0  0  0  0  0  0  0  0  0  0  0
    2.4050   -2.1000    0.2460 H   0  0  0  0  0  0  0  0  0  0  0  0
   -0.9910    1.2670    1.5760 H   0  0  0  0  0  0  0  0  0  0  0  0
   -0.4810    1.6700    3.8280 H   0  0  0  0  0  0  0  0  0  0  0  0
    0.1410    0.9610    5.4150 H   0  0  0  0  0  0  0  0  0  0  0  0
   -2.2610    0.7960    2.8940 H   0  0  0  0  0  0  0  0  0  0  0  0
   -4.8300    1.0450    2.5670 H   0  0  0  0  0  0  0  0  0  0  0  0
   -4.2760   -0.4930    1.8710 H   0  0  0  0  0  0  0  0  0  0  0  0
   -5.8980   -1.7170    3.2860 H   0  0  0  0  0  0  0  0  0  0  0  0
   -6.4520   -0.1790    3.9820 H   0  0  0  0  0  0  0  0  0  0  0  0
   -7.1370    0.5930    1.7320 H   0  0  0  0  0  0  0  0  0  0  0  0
   -6.5840   -0.9450    1.0360 H   0  0  0  0  0  0  0  0  0  0  0  0
   -8.8860   -0.9610    1.5060 H   0  0  0  0  0  0  0  0  0  0  0  0
    1.0580   -1.4370    6.2110 H   0  0  0  0  0  0  0  0  0  0  0  0
    2.4450   -0.4200    5.9160 H   0  0  0  0  0  0  0  0  0  0  0  0
    2.5660   -2.1920    5.5360 H   0  0  0  0  0  0  0  0  0  0  0  0
    5.0260   -3.5030    1.5430 H   0  0  0  0  0  0  0  0  0  0  0  0
    5.1140   -5.2970   -0.1680 H   0  0  0  0  0  0  0  0  0  0  0  0
    0.9880   -6.2160    0.5700 H   0  0  0  0  0  0  0  0  0  0  0  0
    0.8910   -4.4220    2.2790 H   0  0  0  0  0  0  0  0  0  0  0  0
  1 31  1  0  0  0  0
  1 32  1  0  0  0  0
  1 33  1  0  0  0  0
  1  2  1  0  0  0  0
  2  3  1  0  0  0  0
  3  4  2  0  0  0  0
  4 34  1  0  0  0  0
  4  5  1  0  0  0  0
  5 35  1  0  0  0  0
  5  6  2  0  0  0  0
  6  7  1  0  0  0  0
  7  8  2  0  0  0  0
  8  3  1  0  0  0  0
  8 36  1  0  0  0  0
  7  9  1  0  0  0  0
  9 10  1  0  0  0  0
 10 37  1  0  0  0  0
 10 38  1  0  0  0  0
 10 11  1  0  0  0  0
 11 12  2  0  0  0  0
 11 13  1  0  0  0  0
 13 39  1  0  0  0  0
 13 14  1  0  0  0  0
 14 15  1  0  0  0  0
 15 40  1  0  0  0  0
 15 41  1  0  0  0  0
 15 16  1  0  0  0  0
 16 42  1  0  0  0  0
 16 43  1  0  0  0  0
 16 17  1  0  0  0  0
 17 44  1  0  0  0  0
 17 45  1  0  0  0  0
 17 18  1  0  0  0  0
 18 46  1  0  0  0  0
  9 19  2  0  0  0  0
 19 20  1  0  0  0  0
 20 47  1  0  0  0  0
 20 48  1  0  0  0  0
 20 49  1  0  0  0  0
 19 21  1  0  0  0  0
 21  6  1  0  0  0  0
 21 22  1  0  0  0  0
 22 23  2  0  0  0  0
 22 24  1  0  0  0  0
 24 25  2  0  0  0  0
 25 50  1  0  0  0  0
 25 26  1  0  0  0  0
 26 51  1  0  0  0  0
 26 27  2  0  0  0  0
 27 28  1  0  0  0  0
 27 29  1  0  0  0  0
 29 52  1  0  0  0  0
 29 30  2  0  0  0  0
 30 24  1  0  0  0  0
 30 53  1  0  0  0  0
M  END
>  <LOGBIO>
6.1500

>  <PRED_LOGBIO>
6.3000

>  <XV_RES>
-0.2080

>  <WHL_TMPL>
2

>  <ANCH>
36-37;35-36

$$$$
ROW91
  -MTS-   01071500553D 0   0.00000     0.00000     0

 40 42  0  0  0  0  0  0  0  0999 V2000
    0.5840   -1.4490    7.2570 C   0  0  0  0  0  0  0  0  0  0  0  0
    0.2990   -1.0800    5.8210 C   0  0  0  0  0  0  0  0  0  0  0  0
   -0.4430   -1.9500    5.0130 C   0  0  0  0  0  0  0  0  0  0  0  0
   -0.6950   -1.5900    3.6840 C   0  0  0  0  0  0  0  0  0  0  0  0
   -0.2020   -0.3740    3.1970 C   0  0  0  0  0  0  0  0  0  0  0  0
    0.5330    0.4480    4.0600 C   0  0  0  0  0  0  0  0  0  0  0  0
    0.7590    0.0780    5.3280 N   0  0  0  0  0  0  0  0  0  0  0  0
   -0.4520    0.0350    1.7970 C   0  0  0  0  0  0  0  0  0  0  0  0
   -1.0930    1.1250    1.4160 N   0  0  0  0  0  0  0  0  0  0  0  0
   -1.1170    1.1480    0.0160 C   0  0  0  0  0  0  0  0  0  0  0  0
   -0.4800    0.0510   -0.4150 C   0  0  0  0  0  0  0  0  0  0  0  0
   -0.0580   -0.6550    0.6810 N   0  0  0  0  0  0  0  0  0  0  0  0
    0.6560   -1.8760    0.6630 C   0  0  0  0  0  0  0  0  0  0  0  0
    1.9240   -1.9100    0.0520 C   0  0  0  0  0  0  0  0  0  0  0  0
    2.6670   -3.0920    0.0130 C   0  0  0  0  0  0  0  0  0  0  0  0
    2.1320   -4.2550    0.5650 C   0  0  0  0  0  0  0  0  0  0  0  0
    0.8720   -4.2450    1.1630 C   0  0  0  0  0  0  0  0  0  0  0  0
    0.1310   -3.0580    1.2020 C   0  0  0  0  0  0  0  0  0  0  0  0
    3.0830   -5.7440    0.5480 S   0  0  0  0  0  0  0  0  0  0  0  0
    2.1770   -6.8700    0.5000 O   0  0  0  0  0  0  0  0  0  0  0  0
    4.1220   -5.6380    1.5480 O   0  0  0  0  0  0  0  0  0  0  0  0
    3.8310   -5.6480   -0.9600 C   0  0  0  0  0  0  0  0  0  0  0  0
   -1.7470    2.2130   -0.8480 C   0  0  0  0  0  0  0  0  0  0  0  0
   -1.7000    3.3830   -0.2160 F   0  0  0  0  0  0  0  0  0  0  0  0
   -3.0150    1.8930   -1.0940 F   0  0  0  0  0  0  0  0  0  0  0  0
   -1.0820    2.3030   -1.9970 F   0  0  0  0  0  0  0  0  0  0  0  0
   -0.2280   -2.0640    7.6410 H   0  0  0  0  0  0  0  0  0  0  0  0
    1.5170   -2.0050    7.3110 H   0  0  0  0  0  0  0  0  0  0  0  0
    0.6660   -0.5430    7.8550 H   0  0  0  0  0  0  0  0  0  0  0  0
   -0.8140   -2.8840    5.4090 H   0  0  0  0  0  0  0  0  0  0  0  0
   -1.2650   -2.2440    3.0410 H   0  0  0  0  0  0  0  0  0  0  0  0
    0.9210    1.3900    3.7000 H   0  0  0  0  0  0  0  0  0  0  0  0
   -0.3250   -0.2280   -1.4470 H   0  0  0  0  0  0  0  0  0  0  0  0
    2.3270   -1.0110   -0.3920 H   0  0  0  0  0  0  0  0  0  0  0  0
    3.6470   -3.1050   -0.4410 H   0  0  0  0  0  0  0  0  0  0  0  0
    0.4700   -5.1500    1.5940 H   0  0  0  0  0  0  0  0  0  0  0  0
   -0.8520   -3.0530    1.6500 H   0  0  0  0  0  0  0  0  0  0  0  0
    3.0790   -5.5980   -1.7450 H   0  0  0  0  0  0  0  0  0  0  0  0
    4.3690   -6.5830   -1.1020 H   0  0  0  0  0  0  0  0  0  0  0  0
    4.4730   -4.7710   -0.9050 H   0  0  0  0  0  0  0  0  0  0  0  0
  1 27  1  0  0  0  0
  1 28  1  0  0  0  0
  1 29  1  0  0  0  0
  1  2  1  0  0  0  0
  2  3  2  0  0  0  0
  3 30  1  0  0  0  0
  3  4  1  0  0  0  0
  4 31  1  0  0  0  0
  4  5  2  0  0  0  0
  5  6  1  0  0  0  0
  6 32  1  0  0  0  0
  6  7  2  0  0  0  0
  7  2  1  0  0  0  0
  5  8  1  0  0  0  0
  8  9  2  0  0  0  0
  9 10  1  0  0  0  0
 10 11  2  0  0  0  0
 11 33  1  0  0  0  0
 11 12  1  0  0  0  0
 12  8  1  0  0  0  0
 12 13  1  0  0  0  0
 13 14  2  0  0  0  0
 14 34  1  0  0  0  0
 14 15  1  0  0  0  0
 15 35  1  0  0  0  0
 15 16  2  0  0  0  0
 16 17  1  0  0  0  0
 17 36  1  0  0  0  0
 17 18  2  0  0  0  0
 18 13  1  0  0  0  0
 18 37  1  0  0  0  0
 16 19  1  0  0  0  0
 19 20  2  0  0  0  0
 19 21  2  0  0  0  0
 19 22  1  0  0  0  0
 22 38  1  0  0  0  0
 22 39  1  0  0  0  0
 22 40  1  0  0  0  0
 10 23  1  0  0  0  0
 23 24  1  0  0  0  0
 23 25  1  0  0  0  0
 23 26  1  0  0  0  0
M  END
>  <LOGBIO>
5.7400

>  <PRED_LOGBIO>
6.0200

>  <XV_RES>
-0.3090

>  <WHL_TMPL>
1

>  <ANCH>
27-34;25-23

$$$$
ROW92
  -MTS-   01071500553D 0   0.00000     0.00000     0

 43 46  0  0  0  0  0  0  0  0999 V2000
    0.0140    0.2600    8.1550 C   0  0  0  0  0  0  0  0  0  0  0  0
    0.6020   -0.6400    7.2120 O   0  0  0  0  0  0  0  0  0  0  0  0
    0.3510   -0.4320    5.8810 C   0  0  0  0  0  0  0  0  0  0  0  0
   -0.2460   -1.4410    5.1160 C   0  0  0  0  0  0  0  0  0  0  0  0
   -0.5030   -1.2280    3.7560 C   0  0  0  0  0  0  0  0  0  0  0  0
   -0.1640   -0.0070    3.1620 C   0  0  0  0  0  0  0  0  0  0  0  0
    0.4320    1.0020    3.9280 C   0  0  0  0  0  0  0  0  0  0  0  0
    0.8690    2.3190    3.3330 C   0  0  0  0  0  0  0  0  0  0  0  0
    1.1090    2.2170    1.5320 S   0  0  0  0  0  0  0  0  0  0  0  0
   -0.0560    1.0540    0.8810 C   0  0  0  0  0  0  0  0  0  0  0  0
   -0.5250    0.1330    1.7340 C   0  0  0  0  0  0  0  0  0  0  0  0
   -1.4090   -0.6850    1.0810 N   0  0  0  0  0  0  0  0  0  0  0  0
   -1.4960   -0.2320   -0.2930 N   0  0  0  0  0  0  0  0  0  0  0  0
   -0.6950    0.8070   -0.4330 C   0  0  0  0  0  0  0  0  0  0  0  0
   -0.4700    1.5990   -1.6990 C   0  0  0  0  0  0  0  0  0  0  0  0
    0.0350    0.8020   -2.6360 F   0  0  0  0  0  0  0  0  0  0  0  0
    0.3810    2.5910   -1.4560 F   0  0  0  0  0  0  0  0  0  0  0  0
   -1.6270    2.1000   -2.1200 F   0  0  0  0  0  0  0  0  0  0  0  0
   -2.1110   -1.7760    1.6470 C   0  0  0  0  0  0  0  0  0  0  0  0
   -1.8960   -3.0730    1.1650 C   0  0  0  0  0  0  0  0  0  0  0  0
   -2.5900   -4.1520    1.7250 C   0  0  0  0  0  0  0  0  0  0  0  0
   -3.5000   -3.9340    2.7670 C   0  0  0  0  0  0  0  0  0  0  0  0
   -3.7150   -2.6370    3.2490 C   0  0  0  0  0  0  0  0  0  0  0  0
   -3.0210   -1.5580    2.6890 C   0  0  0  0  0  0  0  0  0  0  0  0
   -4.4130   -5.3520    3.5030 S   0  0  0  0  0  0  0  0  0  0  0  0
   -4.6020   -6.3640    2.5100 O   0  0  0  0  0  0  0  0  0  0  0  0
   -5.6860   -4.9050    3.9770 O   0  0  0  0  0  0  0  0  0  0  0  0
   -3.4910   -6.0100    4.8370 N   0  0  0  0  0  0  0  0  0  0  0  0
    0.6900    0.7890    5.2870 C   0  0  0  0  0  0  0  0  0  0  0  0
    1.2650    1.7620    6.0250 F   0  0  0  0  0  0  0  0  0  0  0  0
   -1.0690    0.2240    8.0640 H   0  0  0  0  0  0  0  0  0  0  0  0
    0.3030   -0.0320    9.1630 H   0  0  0  0  0  0  0  0  0  0  0  0
    0.3620    1.2710    7.9560 H   0  0  0  0  0  0  0  0  0  0  0  0
   -0.5080   -2.3830    5.5740 H   0  0  0  0  0  0  0  0  0  0  0  0
   -0.9630   -2.0070    3.1650 H   0  0  0  0  0  0  0  0  0  0  0  0
    1.8480    2.5340    3.7570 H   0  0  0  0  0  0  0  0  0  0  0  0
    0.0870    3.0600    3.4880 H   0  0  0  0  0  0  0  0  0  0  0  0
   -1.1940   -3.2410    0.3620 H   0  0  0  0  0  0  0  0  0  0  0  0
   -2.4240   -5.1520    1.3540 H   0  0  0  0  0  0  0  0  0  0  0  0
   -4.4170   -2.4690    4.0520 H   0  0  0  0  0  0  0  0  0  0  0  0
   -3.1870   -0.5580    3.0610 H   0  0  0  0  0  0  0  0  0  0  0  0
   -2.6020   -5.6010    5.0870 H   0  0  0  0  0  0  0  0  0  0  0  0
   -3.8480   -6.7980    5.3570 H   0  0  0  0  0  0  0  0  0  0  0  0
  1 31  1  0  0  0  0
  1 32  1  0  0  0  0
  1 33  1  0  0  0  0
  1  2  1  0  0  0  0
  2  3  1  0  0  0  0
  3  4  1  0  0  0  0
  4 34  1  0  0  0  0
  4  5  2  0  0  0  0
  5 35  1  0  0  0  0
  5  6  1  0  0  0  0
  6  7  2  0  0  0  0
  7  8  1  0  0  0  0
  8 36  1  0  0  0  0
  8 37  1  0  0  0  0
  8  9  1  0  0  0  0
  9 10  1  0  0  0  0
 10 11  2  0  0  0  0
 11  6  1  0  0  0  0
 11 12  1  0  0  0  0
 12 13  1  0  0  0  0
 13 14  2  0  0  0  0
 14 10  1  0  0  0  0
 14 15  1  0  0  0  0
 15 16  1  0  0  0  0
 15 17  1  0  0  0  0
 15 18  1  0  0  0  0
 12 19  1  0  0  0  0
 19 20  2  0  0  0  0
 20 38  1  0  0  0  0
 20 21  1  0  0  0  0
 21 39  1  0  0  0  0
 21 22  2  0  0  0  0
 22 23  1  0  0  0  0
 23 40  1  0  0  0  0
 23 24  2  0  0  0  0
 24 19  1  0  0  0  0
 24 41  1  0  0  0  0
 22 25  1  0  0  0  0
 25 26  2  0  0  0  0
 25 27  2  0  0  0  0
 25 28  1  0  0  0  0
 28 42  1  0  0  0  0
 28 43  1  0  0  0  0
  7 29  1  0  0  0  0
 29  3  2  0  0  0  0
 29 30  1  0  0  0  0
M  END
>  <LOGBIO>
8.0500

>  <PRED_LOGBIO>
6.8500

>  <XV_RES>
1.4880

>  <WHL_TMPL>
1

>  <ANCH>
7-12;11-18

$$$$
ROW93
  -MTS-   01071500553D 0   0.00000     0.00000     0

 38 40  0  0  0  0  0  0  0  0999 V2000
    0.8910   -0.4640    7.3140 C   0  0  0  0  0  0  0  0  0  0  0  0
    0.5200   -0.3120    5.8580 C   0  0  0  0  0  0  0  0  0  0  0  0
   -0.8140   -0.1220    5.5000 C   0  0  0  0  0  0  0  0  0  0  0  0
   -1.1550    0.0250    4.1520 C   0  0  0  0  0  0  0  0  0  0  0  0
   -0.1640   -0.0070    3.1620 C   0  0  0  0  0  0  0  0  0  0  0  0
    1.1710   -0.2160    3.5340 C   0  0  0  0  0  0  0  0  0  0  0  0
    1.5140   -0.3630    4.8810 C   0  0  0  0  0  0  0  0  0  0  0  0
   -0.5200    0.1310    1.7520 C   0  0  0  0  0  0  0  0  0  0  0  0
   -1.3130    1.1170    1.1920 C   0  0  0  0  0  0  0  0  0  0  0  0
   -1.2140    0.9550   -0.2040 C   0  0  0  0  0  0  0  0  0  0  0  0
   -0.4180   -0.0770   -0.5100 N   0  0  0  0  0  0  0  0  0  0  0  0
   -0.0660   -0.6410    0.6810 N   0  0  0  0  0  0  0  0  0  0  0  0
    0.6560   -1.8760    0.6630 C   0  0  0  0  0  0  0  0  0  0  0  0
    0.1310   -3.0580    1.2020 C   0  0  0  0  0  0  0  0  0  0  0  0
    0.8720   -4.2450    1.1630 C   0  0  0  0  0  0  0  0  0  0  0  0
    2.1320   -4.2550    0.5650 C   0  0  0  0  0  0  0  0  0  0  0  0
    2.6670   -3.0920    0.0130 C   0  0  0  0  0  0  0  0  0  0  0  0
    1.9240   -1.9100    0.0520 C   0  0  0  0  0  0  0  0  0  0  0  0
    3.0830   -5.7440    0.5480 S   0  0  0  0  0  0  0  0  0  0  0  0
    2.1770   -6.8700    0.5000 O   0  0  0  0  0  0  0  0  0  0  0  0
    4.1220   -5.6380    1.5480 O   0  0  0  0  0  0  0  0  0  0  0  0
    3.8310   -5.6480   -0.9600 N   0  0  0  0  0  0  0  0  0  0  0  0
   -2.0900    2.1160    1.9000 C   0  0  0  0  0  0  0  0  0  0  0  0
   -2.7110    2.9160    2.4660 N   0  0  0  0  0  0  0  0  0  0  0  0
    0.1400   -1.0670    7.8190 H   0  0  0  0  0  0  0  0  0  0  0  0
    0.9410    0.5180    7.7790 H   0  0  0  0  0  0  0  0  0  0  0  0
    1.8600   -0.9520    7.3920 H   0  0  0  0  0  0  0  0  0  0  0  0
   -1.5800   -0.0890    6.2600 H   0  0  0  0  0  0  0  0  0  0  0  0
   -2.1890    0.1640    3.8720 H   0  0  0  0  0  0  0  0  0  0  0  0
    1.9390   -0.2640    2.7760 H   0  0  0  0  0  0  0  0  0  0  0  0
    2.5450   -0.5160    5.1640 H   0  0  0  0  0  0  0  0  0  0  0  0
   -1.7130    1.5800   -0.9300 H   0  0  0  0  0  0  0  0  0  0  0  0
   -0.8520   -3.0530    1.6500 H   0  0  0  0  0  0  0  0  0  0  0  0
    0.4700   -5.1500    1.5940 H   0  0  0  0  0  0  0  0  0  0  0  0
    3.6470   -3.1050   -0.4410 H   0  0  0  0  0  0  0  0  0  0  0  0
    2.3270   -1.0120   -0.3920 H   0  0  0  0  0  0  0  0  0  0  0  0
    3.5080   -6.2270   -1.7220 H   0  0  0  0  0  0  0  0  0  0  0  0
    4.6020   -5.0110   -1.1020 H   0  0  0  0  0  0  0  0  0  0  0  0
  1 25  1  0  0  0  0
  1 26  1  0  0  0  0
  1 27  1  0  0  0  0
  1  2  1  0  0  0  0
  2  3  2  0  0  0  0
  3 28  1  0  0  0  0
  3  4  1  0  0  0  0
  4 29  1  0  0  0  0
  4  5  2  0  0  0  0
  5  6  1  0  0  0  0
  6 30  1  0  0  0  0
  6  7  2  0  0  0  0
  7  2  1  0  0  0  0
  7 31  1  0  0  0  0
  5  8  1  0  0  0  0
  8  9  2  0  0  0  0
  9 10  1  0  0  0  0
 10 32  1  0  0  0  0
 10 11  2  0  0  0  0
 11 12  1  0  0  0  0
 12  8  1  0  0  0  0
 12 13  1  0  0  0  0
 13 14  2  0  0  0  0
 14 33  1  0  0  0  0
 14 15  1  0  0  0  0
 15 34  1  0  0  0  0
 15 16  2  0  0  0  0
 16 17  1  0  0  0  0
 17 35  1  0  0  0  0
 17 18  2  0  0  0  0
 18 13  1  0  0  0  0
 18 36  1  0  0  0  0
 16 19  1  0  0  0  0
 19 20  2  0  0  0  0
 19 21  2  0  0  0  0
 19 22  1  0  0  0  0
 22 37  1  0  0  0  0
 22 38  1  0  0  0  0
  9 23  1  0  0  0  0
 23 24  3  0  0  0  0
M  END
>  <LOGBIO>
7.1200

>  <PRED_LOGBIO>
6.1900

>  <XV_RES>
1.0080

>  <WHL_TMPL>
1

>  <ANCH>
28-31;31-34

$$$$
ROW94
  -MTS-   01071500553D 0   0.00000     0.00000     0

 46 48  0  0  0  0  0  0  0  0999 V2000
    2.0580   -1.9430    2.8330 C   0  0  0  0  0  0  0  0  0  0  0  0
    2.0700   -0.6340    3.5850 C   0  0  0  0  0  0  0  0  0  0  0  0
    3.2480   -0.1900    4.1980 C   0  0  0  0  0  0  0  0  0  0  0  0
    3.2590    1.0240    4.8960 C   0  0  0  0  0  0  0  0  0  0  0  0
    2.0940    1.7940    4.9790 C   0  0  0  0  0  0  0  0  0  0  0  0
    0.9160    1.3510    4.3650 C   0  0  0  0  0  0  0  0  0  0  0  0
    0.9040    0.1370    3.6680 C   0  0  0  0  0  0  0  0  0  0  0  0
   -0.2480   -0.2970    3.0680 O   0  0  0  0  0  0  0  0  0  0  0  0
   -0.4780    0.0790    1.7710 C   0  0  0  0  0  0  0  0  0  0  0  0
   -0.0910   -0.5980    0.6820 C   0  0  0  0  0  0  0  0  0  0  0  0
    0.6560   -1.8760    0.6630 C   0  0  0  0  0  0  0  0  0  0  0  0
    1.9240   -1.9100    0.0520 C   0  0  0  0  0  0  0  0  0  0  0  0
    2.6670   -3.0920    0.0130 C   0  0  0  0  0  0  0  0  0  0  0  0
    2.1320   -4.2550    0.5650 C   0  0  0  0  0  0  0  0  0  0  0  0
    0.8720   -4.2450    1.1630 C   0  0  0  0  0  0  0  0  0  0  0  0
    0.1310   -3.0580    1.2020 C   0  0  0  0  0  0  0  0  0  0  0  0
    3.0830   -5.7440    0.5480 S   0  0  0  0  0  0  0  0  0  0  0  0
    2.1770   -6.8700    0.5000 O   0  0  0  0  0  0  0  0  0  0  0  0
    4.1220   -5.6380    1.5480 O   0  0  0  0  0  0  0  0  0  0  0  0
    3.8310   -5.6480   -0.9600 C   0  0  0  0  0  0  0  0  0  0  0  0
   -0.5580    0.1830   -0.5230 C   0  0  0  0  0  0  0  0  0  0  0  0
    0.6430    0.6130   -1.3610 C   0  0  0  0  0  0  0  0  0  0  0  0
   -1.5310   -0.6590   -1.3430 C   0  0  0  0  0  0  0  0  0  0  0  0
   -1.2280    1.3360   -0.0060 O   0  0  0  0  0  0  0  0  0  0  0  0
   -1.1960    1.3010    1.3430 C   0  0  0  0  0  0  0  0  0  0  0  0
   -1.6800    2.1380    2.0870 O   0  0  0  0  0  0  0  0  0  0  0  0
    1.0640   -2.3830    2.8880 H   0  0  0  0  0  0  0  0  0  0  0  0
    2.3180   -1.7660    1.7910 H   0  0  0  0  0  0  0  0  0  0  0  0
    2.7810   -2.6230    3.2770 H   0  0  0  0  0  0  0  0  0  0  0  0
    4.1470   -0.7850    4.1340 H   0  0  0  0  0  0  0  0  0  0  0  0
    4.1680    1.3660    5.3690 H   0  0  0  0  0  0  0  0  0  0  0  0
    2.1030    2.7310    5.5170 H   0  0  0  0  0  0  0  0  0  0  0  0
    0.0170    1.9450    4.4300 H   0  0  0  0  0  0  0  0  0  0  0  0
    2.3270   -1.0120   -0.3920 H   0  0  0  0  0  0  0  0  0  0  0  0
    3.6470   -3.1050   -0.4410 H   0  0  0  0  0  0  0  0  0  0  0  0
    0.4700   -5.1500    1.5940 H   0  0  0  0  0  0  0  0  0  0  0  0
   -0.8520   -3.0530    1.6500 H   0  0  0  0  0  0  0  0  0  0  0  0
    3.0790   -5.5980   -1.7450 H   0  0  0  0  0  0  0  0  0  0  0  0
    4.3690   -6.5830   -1.1020 H   0  0  0  0  0  0  0  0  0  0  0  0
    4.4730   -4.7720   -0.9050 H   0  0  0  0  0  0  0  0  0  0  0  0
    1.5060    0.7510   -0.7130 H   0  0  0  0  0  0  0  0  0  0  0  0
    0.8640   -0.1550   -2.0990 H   0  0  0  0  0  0  0  0  0  0  0  0
    0.4160    1.5480   -1.8670 H   0  0  0  0  0  0  0  0  0  0  0  0
   -1.4570   -0.3790   -2.3920 H   0  0  0  0  0  0  0  0  0  0  0  0
   -2.5460   -0.4850   -0.9920 H   0  0  0  0  0  0  0  0  0  0  0  0
   -1.2830   -1.7120   -1.2300 H   0  0  0  0  0  0  0  0  0  0  0  0
  1 27  1  0  0  0  0
  1 28  1  0  0  0  0
  1 29  1  0  0  0  0
  1  2  1  0  0  0  0
  2  3  2  0  0  0  0
  3 30  1  0  0  0  0
  3  4  1  0  0  0  0
  4 31  1  0  0  0  0
  4  5  2  0  0  0  0
  5 32  1  0  0  0  0
  5  6  1  0  0  0  0
  6 33  1  0  0  0  0
  6  7  2  0  0  0  0
  7  2  1  0  0  0  0
  7  8  1  0  0  0  0
  8  9  1  0  0  0  0
  9 10  2  0  0  0  0
 10 11  1  0  0  0  0
 11 12  2  0  0  0  0
 12 34  1  0  0  0  0
 12 13  1  0  0  0  0
 13 35  1  0  0  0  0
 13 14  2  0  0  0  0
 14 15  1  0  0  0  0
 15 36  1  0  0  0  0
 15 16  2  0  0  0  0
 16 11  1  0  0  0  0
 16 37  1  0  0  0  0
 14 17  1  0  0  0  0
 17 18  2  0  0  0  0
 17 19  2  0  0  0  0
 17 20  1  0  0  0  0
 20 38  1  0  0  0  0
 20 39  1  0  0  0  0
 20 40  1  0  0  0  0
 10 21  1  0  0  0  0
 21 22  1  0  0  0  0
 22 41  1  0  0  0  0
 22 42  1  0  0  0  0
 22 43  1  0  0  0  0
 21 23  1  0  0  0  0
 23 44  1  0  0  0  0
 23 45  1  0  0  0  0
 23 46  1  0  0  0  0
 21 24  1  0  0  0  0
 24 25  1  0  0  0  0
 25  9  1  0  0  0  0
 25 26  2  0  0  0  0
M  END
>  <LOGBIO>
7.0000

>  <PRED_LOGBIO>
7.5600

>  <XV_RES>
-0.5980

>  <WHL_TMPL>
1

>  <ANCH>
27-34;23-21

$$$$
ROW95
  -MTS-   01071500553D 0   0.00000     0.00000     0

 38 40  0  0  0  0  0  0  0  0999 V2000
    3.8310   -5.6480   -0.9600 C   0  0  0  0  0  0  0  0  0  0  0  0
    3.0830   -5.7440    0.5480 S   0  0  0  0  0  0  0  0  0  0  0  0
    2.1770   -6.8700    0.5000 O   0  0  0  0  0  0  0  0  0  0  0  0
    4.1220   -5.6380    1.5480 O   0  0  0  0  0  0  0  0  0  0  0  0
    2.1320   -4.2550    0.5650 C   0  0  0  0  0  0  0  0  0  0  0  0
    2.6670   -3.0920    0.0130 C   0  0  0  0  0  0  0  0  0  0  0  0
    1.9240   -1.9100    0.0520 C   0  0  0  0  0  0  0  0  0  0  0  0
    0.6560   -1.8760    0.6630 C   0  0  0  0  0  0  0  0  0  0  0  0
    0.1310   -3.0580    1.2020 C   0  0  0  0  0  0  0  0  0  0  0  0
    0.8720   -4.2450    1.1630 C   0  0  0  0  0  0  0  0  0  0  0  0
   -0.0910   -0.5980    0.6820 C   0  0  0  0  0  0  0  0  0  0  0  0
   -0.4890    0.0680   -0.4110 C   0  0  0  0  0  0  0  0  0  0  0  0
   -1.2130    1.3100   -0.0580 C   0  0  0  0  0  0  0  0  0  0  0  0
   -1.6940    2.1220   -0.8460 O   0  0  0  0  0  0  0  0  0  0  0  0
   -1.2500    1.3940    1.4490 C   0  0  0  0  0  0  0  0  0  0  0  0
   -0.5090    0.1340    1.9340 C   0  0  0  0  0  0  0  0  0  0  0  0
   -0.2370   -0.3820   -1.7980 C   0  0  0  0  0  0  0  0  0  0  0  0
   -1.3120   -0.6360   -2.6580 C   0  0  0  0  0  0  0  0  0  0  0  0
   -1.0740   -1.0620   -3.9700 C   0  0  0  0  0  0  0  0  0  0  0  0
    0.2400   -1.2340   -4.4220 C   0  0  0  0  0  0  0  0  0  0  0  0
    0.5360   -1.7640   -6.0530 Cl  0  0  0  0  0  0  0  0  0  0  0  0
    1.3150   -0.9810   -3.5620 C   0  0  0  0  0  0  0  0  0  0  0  0
    2.5820   -1.1480   -3.9980 F   0  0  0  0  0  0  0  0  0  0  0  0
    1.0770   -0.5550   -2.2500 C   0  0  0  0  0  0  0  0  0  0  0  0
    3.0790   -5.5980   -1.7450 H   0  0  0  0  0  0  0  0  0  0  0  0
    4.3690   -4.7020   -0.9820 H   0  0  0  0  0  0  0  0  0  0  0  0
    4.4730   -6.5240   -1.0170 H   0  0  0  0  0  0  0  0  0  0  0  0
    3.6470   -3.1050   -0.4410 H   0  0  0  0  0  0  0  0  0  0  0  0
    2.3270   -1.0120   -0.3920 H   0  0  0  0  0  0  0  0  0  0  0  0
   -0.8510   -3.0530    1.6500 H   0  0  0  0  0  0  0  0  0  0  0  0
    0.4700   -5.1500    1.5940 H   0  0  0  0  0  0  0  0  0  0  0  0
   -0.7570    2.2980    1.8020 H   0  0  0  0  0  0  0  0  0  0  0  0
   -2.2750    1.4100    1.8140 H   0  0  0  0  0  0  0  0  0  0  0  0
    0.3780    0.4310    2.4900 H   0  0  0  0  0  0  0  0  0  0  0  0
   -1.1960   -0.4900    2.5020 H   0  0  0  0  0  0  0  0  0  0  0  0
   -2.3260   -0.5030   -2.3090 H   0  0  0  0  0  0  0  0  0  0  0  0
   -1.9030   -1.2570   -4.6330 H   0  0  0  0  0  0  0  0  0  0  0  0
    1.9060   -0.3600   -1.5860 H   0  0  0  0  0  0  0  0  0  0  0  0
  1 25  1  0  0  0  0
  1 26  1  0  0  0  0
  1 27  1  0  0  0  0
  1  2  1  0  0  0  0
  2  3  2  0  0  0  0
  2  4  2  0  0  0  0
  2  5  1  0  0  0  0
  5  6  2  0  0  0  0
  6 28  1  0  0  0  0
  6  7  1  0  0  0  0
  7 29  1  0  0  0  0
  7  8  2  0  0  0  0
  8  9  1  0  0  0  0
  9 30  1  0  0  0  0
  9 10  2  0  0  0  0
 10  5  1  0  0  0  0
 10 31  1  0  0  0  0
  8 11  1  0  0  0  0
 11 12  2  0  0  0  0
 12 13  1  0  0  0  0
 13 14  2  0  0  0  0
 13 15  1  0  0  0  0
 15 32  1  0  0  0  0
 15 33  1  0  0  0  0
 15 16  1  0  0  0  0
 16 11  1  0  0  0  0
 16 34  1  0  0  0  0
 16 35  1  0  0  0  0
 12 17  1  0  0  0  0
 17 18  2  0  0  0  0
 18 36  1  0  0  0  0
 18 19  1  0  0  0  0
 19 37  1  0  0  0  0
 19 20  2  0  0  0  0
 20 21  1  0  0  0  0
 20 22  1  0  0  0  0
 22 23  1  0  0  0  0
 22 24  2  0  0  0  0
 24 17  1  0  0  0  0
 24 38  1  0  0  0  0
M  END
>  <LOGBIO>
7.8200

>  <PRED_LOGBIO>
7.4700

>  <XV_RES>
0.3400

>  <WHL_TMPL>
1

>  <ANCH>
27-34;8-9

$$$$
ROW96
  -MTS-   01071500553D 0   0.00000     0.00000     0

 41 43  0  0  0  0  0  0  0  0999 V2000
   -1.6760    1.9680   -0.3640 C   0  0  0  0  0  0  0  0  0  0  0  0
   -0.8100    0.9990   -0.9390 O   0  0  0  0  0  0  0  0  0  0  0  0
   -0.0450    0.2620   -0.0760 C   0  0  0  0  0  0  0  0  0  0  0  0
    0.9190   -0.6880   -0.4390 C   0  0  0  0  0  0  0  0  0  0  0  0
    1.6480   -1.3870    0.5370 C   0  0  0  0  0  0  0  0  0  0  0  0
    1.3840   -1.1510    1.8820 C   0  0  0  0  0  0  0  0  0  0  0  0
    0.4720   -0.1870    2.2510 C   0  0  0  0  0  0  0  0  0  0  0  0
   -0.2650    0.5260    1.2760 C   0  0  0  0  0  0  0  0  0  0  0  0
    0.5420   -0.1400    3.6550 C   0  0  0  0  0  0  0  0  0  0  0  0
   -0.3270    0.7890    4.4480 C   0  0  0  0  0  0  0  0  0  0  0  0
   -1.7090    0.1830    4.6880 C   0  0  0  0  0  0  0  0  0  0  0  0
   -1.8780   -0.3390    5.8290 O   0  0  0  0  0  0  0  0  0  0  0  0
   -2.5350    0.3150    3.7390 O   0  0  0  0  0  0  0  0  0  0  0  0
    1.4960   -1.0400    4.1770 C   0  0  0  0  0  0  0  0  0  0  0  0
    1.9280   -1.3120    5.5700 C   0  0  0  0  0  0  0  0  0  0  0  0
    1.9710   -1.7080    3.0250 N   0  0  0  0  0  0  0  0  0  0  0  0
    2.8820   -2.7950    3.0510 C   0  0  0  0  0  0  0  0  0  0  0  0
    3.6510   -2.8780    4.0070 O   0  0  0  0  0  0  0  0  0  0  0  0
    2.9620   -3.8740    2.0430 C   0  0  0  0  0  0  0  0  0  0  0  0
[truncated: 7,147,471 more chars]
