# Supplementary material for: Template CoMFA Generates Single 3D-QSAR Models that, for Twelve of Twelve Biological Targets, Predict All ChEMBL-Tabulated Affinities
Source: PLoS One. 2015 Jun 12;10(6):e0129307. doi: 10.1371/journal.pone.0129307 (PMC4466312; doi:10.1371/journal.pone.0129307)
Supplement: S5 Text — The zip file contains, in. sdf format, the aligned structures, from the A, B, C, D, and F protocols, of all templates and training sets for the COX2 target. The content of each file is evident from its name. (ZIP) [file pone.0129307.s006.zip › COX2_D_trng.sdf]

ROW1
  -MTS-   01071500573D 0   0.00000     0.00000     0

 41 43  0  0  0  0  0  0  0  0999 V2000
   -0.2920    1.9720    2.0200 C   0  0  0  0  0  0  0  0  0  0  0  0
    0.1940    0.5610    1.7880 C   0  0  0  0  0  0  0  0  0  0  0  0
   -0.6850   -0.4470    1.8660 C   0  0  0  0  0  0  0  0  0  0  0  0
   -0.2260   -1.8370    1.6420 C   0  0  0  0  0  0  0  0  0  0  0  0
   -0.9990   -2.7910    1.7040 O   0  0  0  0  0  0  0  0  0  0  0  0
    1.2110   -2.0160    1.3390 C   0  0  0  0  0  0  0  0  0  0  0  0
    2.0100   -0.9420    1.2830 C   0  0  0  0  0  0  0  0  0  0  0  0
    1.5410    0.3520    1.5000 O   0  0  0  0  0  0  0  0  0  0  0  0
    3.4450   -1.1370    0.9790 C   0  0  0  0  0  0  0  0  0  0  0  0
    4.4100   -0.8750    1.9590 C   0  0  0  0  0  0  0  0  0  0  0  0
    5.7680   -1.0600    1.6720 C   0  0  0  0  0  0  0  0  0  0  0  0
    6.1600   -1.5060    0.4040 C   0  0  0  0  0  0  0  0  0  0  0  0
    5.1950   -1.7680   -0.5750 C   0  0  0  0  0  0  0  0  0  0  0  0
    3.8380   -1.5840   -0.2880 C   0  0  0  0  0  0  0  0  0  0  0  0
    7.4890   -1.6870    0.1230 S   0  0  0  0  0  0  0  0  0  0  0  0
    7.7710   -2.4460   -1.0550 O   0  0  0  0  0  0  0  0  0  0  0  0
    8.0060   -2.4610    1.2080 O   0  0  0  0  0  0  0  0  0  0  0  0
    8.3470   -0.0950    0.0440 C   0  0  0  0  0  0  0  0  0  0  0  0
    1.7200   -3.2690    1.1180 O   0  0  0  0  0  0  0  0  0  0  0  0
    2.1940   -3.9700    2.1950 C   0  0  0  0  0  0  0  0  0  0  0  0
    1.3350   -4.8060    2.9190 C   0  0  0  0  0  0  0  0  0  0  0  0
    1.8200   -5.5230    4.0200 C   0  0  0  0  0  0  0  0  0  0  0  0
    3.1620   -5.4030    4.3970 C   0  0  0  0  0  0  0  0  0  0  0  0
    3.7640   -6.2940    5.7650 Cl  0  0  0  0  0  0  0  0  0  0  0  0
    4.0210   -4.5670    3.6730 C   0  0  0  0  0  0  0  0  0  0  0  0
    3.5370   -3.8510    2.5730 C   0  0  0  0  0  0  0  0  0  0  0  0
    4.3650   -3.0440    1.8750 F   0  0  0  0  0  0  0  0  0  0  0  0
   -1.1320    1.9570    2.7110 H   0  0  0  0  0  0  0  0  0  0  0  0
   -0.6070    2.4070    1.0740 H   0  0  0  0  0  0  0  0  0  0  0  0
    0.5140    2.5680    2.4420 H   0  0  0  0  0  0  0  0  0  0  0  0
   -1.7220   -0.2480    2.0910 H   0  0  0  0  0  0  0  0  0  0  0  0
    4.1070   -0.5300    2.9370 H   0  0  0  0  0  0  0  0  0  0  0  0
    6.5120   -0.8590    2.4280 H   0  0  0  0  0  0  0  0  0  0  0  0
    5.4980   -2.1120   -1.5530 H   0  0  0  0  0  0  0  0  0  0  0  0
    3.0940   -1.7870   -1.0440 H   0  0  0  0  0  0  0  0  0  0  0  0
    7.9020    0.5180   -0.7370 H   0  0  0  0  0  0  0  0  0  0  0  0
    9.3980   -0.2600   -0.1790 H   0  0  0  0  0  0  0  0  0  0  0  0
    8.2550    0.4140    1.0010 H   0  0  0  0  0  0  0  0  0  0  0  0
    0.3000   -4.8990    2.6280 H   0  0  0  0  0  0  0  0  0  0  0  0
    1.1570   -6.1680    4.5780 H   0  0  0  0  0  0  0  0  0  0  0  0
    5.0570   -4.4750    3.9650 H   0  0  0  0  0  0  0  0  0  0  0  0
  1 28  1  0  0  0  0
  1 29  1  0  0  0  0
  1 30  1  0  0  0  0
  1  2  1  0  0  0  0
  2  3  2  0  0  0  0
  3 31  1  0  0  0  0
  3  4  1  0  0  0  0
  4  5  2  0  0  0  0
  4  6  1  0  0  0  0
  6  7  2  0  0  0  0
  7  8  1  0  0  0  0
  8  2  1  0  0  0  0
  7  9  1  0  0  0  0
  9 10  2  0  0  0  0
 10 32  1  0  0  0  0
 10 11  1  0  0  0  0
 11 33  1  0  0  0  0
 11 12  2  0  0  0  0
 12 13  1  0  0  0  0
 13 34  1  0  0  0  0
 13 14  2  0  0  0  0
 14  9  1  0  0  0  0
 14 35  1  0  0  0  0
 12 15  1  0  0  0  0
 15 16  2  0  0  0  0
 15 17  2  0  0  0  0
 15 18  1  0  0  0  0
 18 36  1  0  0  0  0
 18 37  1  0  0  0  0
 18 38  1  0  0  0  0
  6 19  1  0  0  0  0
 19 20  1  0  0  0  0
 20 21  2  0  0  0  0
 21 39  1  0  0  0  0
 21 22  1  0  0  0  0
 22 40  1  0  0  0  0
 22 23  2  0  0  0  0
 23 24  1  0  0  0  0
 23 25  1  0  0  0  0
 25 41  1  0  0  0  0
 25 26  2  0  0  0  0
 26 20  1  0  0  0  0
 26 27  1  0  0  0  0
M  END
>  <LOGBIO>
6.7000

>  <PRED_LOGBIO>
6.4000

>  <XV_RES>
0.3280

>  <WHL_TMPL>
1

>  <ANCH>
3-5;21-13

$$$$
ROW2
  -MTS-   01071500573D 0   0.00000     0.00000     0

 54 57  0  0  0  0  0  0  0  0999 V2000
   -0.6400   -8.6300    3.2130 C   0  0  0  0  0  0  0  0  0  0  0  0
    0.4210   -7.7550    2.8190 O   0  0  0  0  0  0  0  0  0  0  0  0
    0.7840   -6.7550    3.6820 C   0  0  0  0  0  0  0  0  0  0  0  0
    0.1640   -5.5020    3.6010 C   0  0  0  0  0  0  0  0  0  0  0  0
    0.5340   -4.4800    4.4830 C   0  0  0  0  0  0  0  0  0  0  0  0
    1.5240   -4.7110    5.4460 C   0  0  0  0  0  0  0  0  0  0  0  0
    2.1440   -5.9630    5.5260 C   0  0  0  0  0  0  0  0  0  0  0  0
    1.7740   -6.9850    4.6440 C   0  0  0  0  0  0  0  0  0  0  0  0
    1.9240   -3.6080    6.3970 C   0  0  0  0  0  0  0  0  0  0  0  0
    3.3160   -4.1590    7.4310 S   0  0  0  0  0  0  0  0  0  0  0  0
    4.2050   -2.5800    7.2610 C   0  0  0  0  0  0  0  0  0  0  0  0
    3.5800   -1.9210    6.0540 C   0  0  0  0  0  0  0  0  0  0  0  0
    4.0950   -0.9560    5.4920 O   0  0  0  0  0  0  0  0  0  0  0  0
    2.4350   -2.4560    5.6390 N   0  0  0  0  0  0  0  0  0  0  0  0
    1.7130   -1.9200    4.4770 C   0  0  0  0  0  0  0  0  0  0  0  0
    2.1920   -2.6260    3.2090 C   0  0  0  0  0  0  0  0  0  0  0  0
    1.4700   -2.0900    2.0470 N   0  0  0  0  0  0  0  0  0  0  0  0
    1.9810   -0.9380    1.2890 C   0  0  0  0  0  0  0  0  0  0  0  0
    1.0200   -0.9140   -0.2560 S   0  0  0  0  0  0  0  0  0  0  0  0
   -0.3000   -1.9660    0.4250 C   0  0  0  0  0  0  0  0  0  0  0  0
    0.3250   -2.6250    1.6320 C   0  0  0  0  0  0  0  0  0  0  0  0
   -0.1900   -3.5900    2.1930 O   0  0  0  0  0  0  0  0  0  0  0  0
    3.4450   -1.1370    0.9790 C   0  0  0  0  0  0  0  0  0  0  0  0
    4.4100   -0.8750    1.9590 C   0  0  0  0  0  0  0  0  0  0  0  0
    5.7680   -1.0600    1.6720 C   0  0  0  0  0  0  0  0  0  0  0  0
    6.1600   -1.5060    0.4040 C   0  0  0  0  0  0  0  0  0  0  0  0
    7.4890   -1.6870    0.1230 O   0  0  0  0  0  0  0  0  0  0  0  0
    7.7710   -2.4460   -1.0550 C   0  0  0  0  0  0  0  0  0  0  0  0
    5.1950   -1.7680   -0.5750 C   0  0  0  0  0  0  0  0  0  0  0  0
    3.8380   -1.5840   -0.2880 C   0  0  0  0  0  0  0  0  0  0  0  0
   -0.3680   -9.1380    4.1350 H   0  0  0  0  0  0  0  0  0  0  0  0
   -0.8120   -9.3660    2.4310 H   0  0  0  0  0  0  0  0  0  0  0  0
   -1.5470   -8.0510    3.3710 H   0  0  0  0  0  0  0  0  0  0  0  0
   -0.6000   -5.3250    2.8590 H   0  0  0  0  0  0  0  0  0  0  0  0
    0.0560   -3.5140    4.4210 H   0  0  0  0  0  0  0  0  0  0  0  0
    2.9080   -6.1410    6.2690 H   0  0  0  0  0  0  0  0  0  0  0  0
    2.2520   -7.9520    4.7070 H   0  0  0  0  0  0  0  0  0  0  0  0
    1.0950   -3.2960    7.0290 H   0  0  0  0  0  0  0  0  0  0  0  0
    4.0840   -1.9640    8.1500 H   0  0  0  0  0  0  0  0  0  0  0  0
    5.2700   -2.7430    7.1110 H   0  0  0  0  0  0  0  0  0  0  0  0
    0.6450   -2.0880    4.6040 H   0  0  0  0  0  0  0  0  0  0  0  0
    1.9040   -0.8520    4.3920 H   0  0  0  0  0  0  0  0  0  0  0  0
    3.2600   -2.4580    3.0820 H   0  0  0  0  0  0  0  0  0  0  0  0
    2.0010   -3.6940    3.2940 H   0  0  0  0  0  0  0  0  0  0  0  0
    1.8050   -0.0210    1.8480 H   0  0  0  0  0  0  0  0  0  0  0  0
   -1.1680   -1.3740    0.7070 H   0  0  0  0  0  0  0  0  0  0  0  0
   -0.6250   -2.7080   -0.3020 H   0  0  0  0  0  0  0  0  0  0  0  0
    4.1070   -0.5300    2.9360 H   0  0  0  0  0  0  0  0  0  0  0  0
    6.5130   -0.8590    2.4280 H   0  0  0  0  0  0  0  0  0  0  0  0
    7.3400   -1.9470   -1.9200 H   0  0  0  0  0  0  0  0  0  0  0  0
    8.8480   -2.5290   -1.1840 H   0  0  0  0  0  0  0  0  0  0  0  0
    7.3400   -3.4400   -0.9580 H   0  0  0  0  0  0  0  0  0  0  0  0
    5.4980   -2.1120   -1.5530 H   0  0  0  0  0  0  0  0  0  0  0  0
    3.0940   -1.7870   -1.0440 H   0  0  0  0  0  0  0  0  0  0  0  0
  1 31  1  0  0  0  0
  1 32  1  0  0  0  0
  1 33  1  0  0  0  0
  1  2  1  0  0  0  0
  2  3  1  0  0  0  0
  3  4  2  0  0  0  0
  4 34  1  0  0  0  0
  4  5  1  0  0  0  0
  5 35  1  0  0  0  0
  5  6  2  0  0  0  0
  6  7  1  0  0  0  0
  7 36  1  0  0  0  0
  7  8  2  0  0  0  0
  8  3  1  0  0  0  0
  8 37  1  0  0  0  0
  6  9  1  0  0  0  0
  9 38  1  0  0  0  0
  9 10  1  0  0  0  0
 10 11  1  0  0  0  0
 11 39  1  0  0  0  0
 11 40  1  0  0  0  0
 11 12  1  0  0  0  0
 12 13  2  0  0  0  0
 12 14  1  0  0  0  0
 14  9  1  0  0  0  0
 14 15  1  0  0  0  0
 15 41  1  0  0  0  0
 15 42  1  0  0  0  0
 15 16  1  0  0  0  0
 16 43  1  0  0  0  0
 16 44  1  0  0  0  0
 16 17  1  0  0  0  0
 17 18  1  0  0  0  0
 18 45  1  0  0  0  0
 18 19  1  0  0  0  0
 19 20  1  0  0  0  0
 20 46  1  0  0  0  0
 20 47  1  0  0  0  0
 20 21  1  0  0  0  0
 21 17  1  0  0  0  0
 21 22  2  0  0  0  0
 18 23  1  0  0  0  0
 23 24  2  0  0  0  0
 24 48  1  0  0  0  0
 24 25  1  0  0  0  0
 25 49  1  0  0  0  0
 25 26  2  0  0  0  0
 26 27  1  0  0  0  0
 27 28  1  0  0  0  0
 28 50  1  0  0  0  0
 28 51  1  0  0  0  0
 28 52  1  0  0  0  0
 26 29  1  0  0  0  0
 29 53  1  0  0  0  0
 29 30  2  0  0  0  0
 30 23  1  0  0  0  0
 30 54  1  0  0  0  0
M  END
>  <LOGBIO>
5.9500

>  <PRED_LOGBIO>
5.8700

>  <XV_RES>
-0.1210

>  <WHL_TMPL>
1

>  <ANCH>
5-31;40-41

$$$$
ROW3
  -MTS-   01071500573D 0   0.00000     0.00000     0

 42 44  0  0  0  0  0  0  0  0999 V2000
    8.4480   -1.9070    1.2150 C   0  0  0  0  0  0  0  0  0  0  0  0
    7.4890   -1.6870    0.1230 N   0  0  0  0  0  0  0  0  0  0  0  0
    6.1600   -1.5060    0.4040 C   0  0  0  0  0  0  0  0  0  0  0  0
    5.7680   -1.0600    1.6720 C   0  0  0  0  0  0  0  0  0  0  0  0
    4.4100   -0.8750    1.9590 C   0  0  0  0  0  0  0  0  0  0  0  0
    3.4450   -1.1370    0.9790 C   0  0  0  0  0  0  0  0  0  0  0  0
    3.8380   -1.5840   -0.2880 C   0  0  0  0  0  0  0  0  0  0  0  0
    5.1950   -1.7680   -0.5750 C   0  0  0  0  0  0  0  0  0  0  0  0
    5.5790   -2.2060   -1.8160 Cl  0  0  0  0  0  0  0  0  0  0  0  0
    2.0100   -0.9420    1.2830 C   0  0  0  0  0  0  0  0  0  0  0  0
    1.0980   -1.9200    1.3710 C   0  0  0  0  0  0  0  0  0  0  0  0
   -0.2000   -1.2840    1.6900 C   0  0  0  0  0  0  0  0  0  0  0  0
    0.0030    0.0180    1.7740 N   0  0  0  0  0  0  0  0  0  0  0  0
    1.4080    0.2660    1.5180 N   0  0  0  0  0  0  0  0  0  0  0  0
    2.0440    1.5300    1.5130 C   0  0  0  0  0  0  0  0  0  0  0  0
    2.6840    1.9870    0.3540 C   0  0  0  0  0  0  0  0  0  0  0  0
    3.3130    3.2370    0.3490 C   0  0  0  0  0  0  0  0  0  0  0  0
    3.3030    4.0310    1.5020 C   0  0  0  0  0  0  0  0  0  0  0  0
    2.6640    3.5740    2.6610 C   0  0  0  0  0  0  0  0  0  0  0  0
    2.0340    2.3240    2.6660 C   0  0  0  0  0  0  0  0  0  0  0  0
    4.1310    5.6750    1.4950 S   0  0  0  0  0  0  0  0  0  0  0  0
    5.2320    5.6500    0.5830 O   0  0  0  0  0  0  0  0  0  0  0  0
    4.6070    5.9740    2.8100 O   0  0  0  0  0  0  0  0  0  0  0  0
    2.9870    6.9010    0.9950 N   0  0  0  0  0  0  0  0  0  0  0  0
   -1.5180   -1.9950    1.8830 C   0  0  0  0  0  0  0  0  0  0  0  0
   -2.5130   -1.1930    1.5160 F   0  0  0  0  0  0  0  0  0  0  0  0
   -1.6610   -2.3220    3.1650 F   0  0  0  0  0  0  0  0  0  0  0  0
   -1.5400   -3.0980    1.1400 F   0  0  0  0  0  0  0  0  0  0  0  0
    8.1710   -2.8040    1.7650 H   0  0  0  0  0  0  0  0  0  0  0  0
    9.4470   -2.0290    0.8020 H   0  0  0  0  0  0  0  0  0  0  0  0
    8.4350   -1.0520    1.8870 H   0  0  0  0  0  0  0  0  0  0  0  0
    7.8100   -1.6690   -0.8350 H   0  0  0  0  0  0  0  0  0  0  0  0
    6.5120   -0.8590    2.4280 H   0  0  0  0  0  0  0  0  0  0  0  0
    4.1070   -0.5300    2.9370 H   0  0  0  0  0  0  0  0  0  0  0  0
    3.0940   -1.7870   -1.0440 H   0  0  0  0  0  0  0  0  0  0  0  0
    1.2770   -2.9760    1.2340 H   0  0  0  0  0  0  0  0  0  0  0  0
    2.6920    1.3750   -0.5350 H   0  0  0  0  0  0  0  0  0  0  0  0
    3.8060    3.5900   -0.5450 H   0  0  0  0  0  0  0  0  0  0  0  0
    2.6560    4.1860    3.5500 H   0  0  0  0  0  0  0  0  0  0  0  0
    1.5410    1.9710    3.5600 H   0  0  0  0  0  0  0  0  0  0  0  0
    2.0380    6.6430    0.7660 H   0  0  0  0  0  0  0  0  0  0  0  0
    3.2760    7.8670    0.9350 H   0  0  0  0  0  0  0  0  0  0  0  0
  1 29  1  0  0  0  0
  1 30  1  0  0  0  0
  1 31  1  0  0  0  0
  1  2  1  0  0  0  0
  2 32  1  0  0  0  0
  2  3  1  0  0  0  0
  3  4  2  0  0  0  0
  4 33  1  0  0  0  0
  4  5  1  0  0  0  0
  5 34  1  0  0  0  0
  5  6  2  0  0  0  0
  6  7  1  0  0  0  0
  7 35  1  0  0  0  0
  7  8  2  0  0  0  0
  8  3  1  0  0  0  0
  8  9  1  0  0  0  0
  6 10  1  0  0  0  0
 10 11  2  0  0  0  0
 11 36  1  0  0  0  0
 11 12  1  0  0  0  0
 12 13  2  0  0  0  0
 13 14  1  0  0  0  0
 14 10  1  0  0  0  0
 14 15  1  0  0  0  0
 15 16  2  0  0  0  0
 16 37  1  0  0  0  0
 16 17  1  0  0  0  0
 17 38  1  0  0  0  0
 17 18  2  0  0  0  0
 18 19  1  0  0  0  0
 19 39  1  0  0  0  0
 19 20  2  0  0  0  0
 20 15  1  0  0  0  0
 20 40  1  0  0  0  0
 18 21  1  0  0  0  0
 21 22  2  0  0  0  0
 21 23  2  0  0  0  0
 21 24  1  0  0  0  0
 24 41  1  0  0  0  0
 24 42  1  0  0  0  0
 12 25  1  0  0  0  0
 25 26  1  0  0  0  0
 25 27  1  0  0  0  0
 25 28  1  0  0  0  0
M  END
>  <LOGBIO>
7.5700

>  <PRED_LOGBIO>
7.4100

>  <XV_RES>
0.1990

>  <WHL_TMPL>
1

>  <ANCH>
5-31;12-10

$$$$
ROW4
  -MTS-   01071500573D 0   0.00000     0.00000     0

 41 43  0  0  0  0  0  0  0  0999 V2000
   -4.8810    4.0840    2.9520 C   0  0  0  0  0  0  0  0  0  0  0  0
   -3.8310    4.2530    1.9950 O   0  0  0  0  0  0  0  0  0  0  0  0
   -3.3150    3.1310    1.4030 C   0  0  0  0  0  0  0  0  0  0  0  0
   -2.2290    2.4680    1.9870 C   0  0  0  0  0  0  0  0  0  0  0  0
   -1.7010    1.3210    1.3810 C   0  0  0  0  0  0  0  0  0  0  0  0
   -2.2590    0.8370    0.1920 C   0  0  0  0  0  0  0  0  0  0  0  0
   -3.3450    1.5000   -0.3920 C   0  0  0  0  0  0  0  0  0  0  0  0
   -3.8730    2.6470    0.2140 C   0  0  0  0  0  0  0  0  0  0  0  0
   -3.6740    0.7320   -1.6130 C   0  0  0  0  0  0  0  0  0  0  0  0
   -4.7780    1.0470   -2.5940 C   0  0  0  0  0  0  0  0  0  0  0  0
   -6.0440    0.3420   -2.1700 C   0  0  0  0  0  0  0  0  0  0  0  0
   -6.0500   -0.3510   -1.1660 O   0  0  0  0  0  0  0  0  0  0  0  0
   -7.1460    0.4750   -2.8850 O   0  0  0  0  0  0  0  0  0  0  0  0
   -2.8150   -0.2930   -1.6920 C   0  0  0  0  0  0  0  0  0  0  0  0
   -2.8040   -1.3270   -2.7930 C   0  0  0  0  0  0  0  0  0  0  0  0
   -1.9480   -0.2710   -0.6310 N   0  0  0  0  0  0  0  0  0  0  0  0
   -0.9730   -1.1480   -0.4110 C   0  0  0  0  0  0  0  0  0  0  0  0
   -1.2450   -2.3200   -0.1560 O   0  0  0  0  0  0  0  0  0  0  0  0
    0.4410   -0.7140   -0.4720 C   0  0  0  0  0  0  0  0  0  0  0  0
    1.4040   -1.3540    0.3170 C   0  0  0  0  0  0  0  0  0  0  0  0
    2.7410   -0.9440    0.2590 C   0  0  0  0  0  0  0  0  0  0  0  0
    3.1150    0.1070   -0.5870 C   0  0  0  0  0  0  0  0  0  0  0  0
    4.7770    0.6170   -0.6590 Cl  0  0  0  0  0  0  0  0  0  0  0  0
    2.1520    0.7470   -1.3760 C   0  0  0  0  0  0  0  0  0  0  0  0
    0.8140    0.3370   -1.3180 C   0  0  0  0  0  0  0  0  0  0  0  0
   -4.5260    3.4680    3.7750 H   0  0  0  0  0  0  0  0  0  0  0  0
   -5.1850    5.0570    3.3320 H   0  0  0  0  0  0  0  0  0  0  0  0
   -5.7310    3.5990    2.4760 H   0  0  0  0  0  0  0  0  0  0  0  0
   -1.7980    2.8410    2.9040 H   0  0  0  0  0  0  0  0  0  0  0  0
   -0.8630    0.8100    1.8320 H   0  0  0  0  0  0  0  0  0  0  0  0
   -4.7110    3.1580   -0.2370 H   0  0  0  0  0  0  0  0  0  0  0  0
   -4.4900    0.7080   -3.5860 H   0  0  0  0  0  0  0  0  0  0  0  0
   -4.9510    2.1210   -2.6140 H   0  0  0  0  0  0  0  0  0  0  0  0
   -7.8450   -0.0460   -2.4600 H   0  0  0  0  0  0  0  0  0  0  0  0
   -3.1670   -0.8780   -3.7150 H   0  0  0  0  0  0  0  0  0  0  0  0
   -3.4480   -2.1580   -2.5160 H   0  0  0  0  0  0  0  0  0  0  0  0
   -1.7890   -1.6880   -2.9410 H   0  0  0  0  0  0  0  0  0  0  0  0
    1.1160   -2.1650    0.9690 H   0  0  0  0  0  0  0  0  0  0  0  0
    3.4840   -1.4380    0.8670 H   0  0  0  0  0  0  0  0  0  0  0  0
    2.4400    1.5580   -2.0290 H   0  0  0  0  0  0  0  0  0  0  0  0
    0.0710    0.8310   -1.9270 H   0  0  0  0  0  0  0  0  0  0  0  0
  1 26  1  0  0  0  0
  1 27  1  0  0  0  0
  1 28  1  0  0  0  0
  1  2  1  0  0  0  0
  2  3  1  0  0  0  0
  3  4  2  0  0  0  0
  4 29  1  0  0  0  0
  4  5  1  0  0  0  0
  5 30  1  0  0  0  0
  5  6  2  0  0  0  0
  6  7  1  0  0  0  0
  7  8  2  0  0  0  0
  8  3  1  0  0  0  0
  8 31  1  0  0  0  0
  7  9  1  0  0  0  0
  9 10  1  0  0  0  0
 10 32  1  0  0  0  0
 10 33  1  0  0  0  0
 10 11  1  0  0  0  0
 11 12  2  0  0  0  0
 11 13  1  0  0  0  0
 13 34  1  0  0  0  0
  9 14  2  0  0  0  0
 14 15  1  0  0  0  0
 15 35  1  0  0  0  0
 15 36  1  0  0  0  0
 15 37  1  0  0  0  0
 14 16  1  0  0  0  0
 16  6  1  0  0  0  0
 16 17  1  0  0  0  0
 17 18  2  0  0  0  0
 17 19  1  0  0  0  0
 19 20  2  0  0  0  0
 20 38  1  0  0  0  0
 20 21  1  0  0  0  0
 21 39  1  0  0  0  0
 21 22  2  0  0  0  0
 22 23  1  0  0  0  0
 22 24  1  0  0  0  0
 24 40  1  0  0  0  0
 24 25  2  0  0  0  0
 25 19  1  0  0  0  0
 25 41  1  0  0  0  0
M  END
>  <LOGBIO>
8.0000

>  <PRED_LOGBIO>
6.1300

>  <XV_RES>
1.9190

>  <WHL_TMPL>
3

>  <ANCH>
25-44;29-30

$$$$
ROW5
  -MTS-   01071500573D 0   0.00000     0.00000     0

 41 44  0  0  0  0  0  0  0  0999 V2000
    3.2630    1.9200    1.3080 C   0  0  0  0  0  0  0  0  0  0  0  0
    1.8190    1.5590    1.5600 C   0  0  0  0  0  0  0  0  0  0  0  0
    0.9030    2.4980    1.8330 C   0  0  0  0  0  0  0  0  0  0  0  0
   -0.6150    1.6130    2.0500 S   0  0  0  0  0  0  0  0  0  0  0  0
    0.0670    0.0060    1.7600 C   0  0  0  0  0  0  0  0  0  0  0  0
   -0.1380   -1.2960    1.6760 N   0  0  0  0  0  0  0  0  0  0  0  0
    1.0850   -1.9070    1.3740 C   0  0  0  0  0  0  0  0  0  0  0  0
    1.3150   -3.3580    1.1900 C   0  0  0  0  0  0  0  0  0  0  0  0
    1.8070   -3.8390   -0.0290 C   0  0  0  0  0  0  0  0  0  0  0  0
    2.0240   -5.2110   -0.2040 C   0  0  0  0  0  0  0  0  0  0  0  0
    1.7490   -6.1020    0.8410 C   0  0  0  0  0  0  0  0  0  0  0  0
    1.2570   -5.6200    2.0600 C   0  0  0  0  0  0  0  0  0  0  0  0
    1.0400   -4.2480    2.2340 C   0  0  0  0  0  0  0  0  0  0  0  0
    2.0100   -0.9420    1.2830 C   0  0  0  0  0  0  0  0  0  0  0  0
    3.4450   -1.1370    0.9790 C   0  0  0  0  0  0  0  0  0  0  0  0
    4.4100   -0.8750    1.9590 C   0  0  0  0  0  0  0  0  0  0  0  0
    5.7680   -1.0600    1.6720 C   0  0  0  0  0  0  0  0  0  0  0  0
    6.1600   -1.5060    0.4040 C   0  0  0  0  0  0  0  0  0  0  0  0
    5.1950   -1.7680   -0.5750 C   0  0  0  0  0  0  0  0  0  0  0  0
    3.8380   -1.5840   -0.2880 C   0  0  0  0  0  0  0  0  0  0  0  0
    7.4890   -1.6870    0.1230 S   0  0  0  0  0  0  0  0  0  0  0  0
    7.7710   -2.4460   -1.0560 O   0  0  0  0  0  0  0  0  0  0  0  0
    8.0070   -2.4610    1.2080 O   0  0  0  0  0  0  0  0  0  0  0  0
    8.3470   -0.0950    0.0440 C   0  0  0  0  0  0  0  0  0  0  0  0
    1.3920    0.2580    1.5210 N   0  0  0  0  0  0  0  0  0  0  0  0
    3.5160    2.8170    1.8690 H   0  0  0  0  0  0  0  0  0  0  0  0
    3.4110    2.1020    0.2460 H   0  0  0  0  0  0  0  0  0  0  0  0
    3.9030    1.1000    1.6280 H   0  0  0  0  0  0  0  0  0  0  0  0
    1.0570    3.5640    1.9040 H   0  0  0  0  0  0  0  0  0  0  0  0
    2.0190   -3.1520   -0.8350 H   0  0  0  0  0  0  0  0  0  0  0  0
    2.4030   -5.5820   -1.1440 H   0  0  0  0  0  0  0  0  0  0  0  0
    1.9170   -7.1600    0.7060 H   0  0  0  0  0  0  0  0  0  0  0  0
    1.0450   -6.3080    2.8660 H   0  0  0  0  0  0  0  0  0  0  0  0
    0.6600   -3.8770    3.1750 H   0  0  0  0  0  0  0  0  0  0  0  0
    4.1070   -0.5300    2.9370 H   0  0  0  0  0  0  0  0  0  0  0  0
    6.5120   -0.8590    2.4280 H   0  0  0  0  0  0  0  0  0  0  0  0
    5.4980   -2.1120   -1.5530 H   0  0  0  0  0  0  0  0  0  0  0  0
    3.0940   -1.7870   -1.0440 H   0  0  0  0  0  0  0  0  0  0  0  0
    7.9020    0.5180   -0.7370 H   0  0  0  0  0  0  0  0  0  0  0  0
    9.3980   -0.2600   -0.1790 H   0  0  0  0  0  0  0  0  0  0  0  0
    8.2550    0.4140    1.0020 H   0  0  0  0  0  0  0  0  0  0  0  0
  1 26  1  0  0  0  0
  1 27  1  0  0  0  0
  1 28  1  0  0  0  0
  1  2  1  0  0  0  0
  2  3  2  0  0  0  0
  3 29  1  0  0  0  0
  3  4  1  0  0  0  0
  4  5  1  0  0  0  0
  5  6  2  0  0  0  0
  6  7  1  0  0  0  0
  7  8  1  0  0  0  0
  8  9  2  0  0  0  0
  9 30  1  0  0  0  0
  9 10  1  0  0  0  0
 10 31  1  0  0  0  0
 10 11  2  0  0  0  0
 11 32  1  0  0  0  0
 11 12  1  0  0  0  0
 12 33  1  0  0  0  0
 12 13  2  0  0  0  0
 13  8  1  0  0  0  0
 13 34  1  0  0  0  0
  7 14  2  0  0  0  0
 14 15  1  0  0  0  0
 15 16  2  0  0  0  0
 16 35  1  0  0  0  0
 16 17  1  0  0  0  0
 17 36  1  0  0  0  0
 17 18  2  0  0  0  0
 18 19  1  0  0  0  0
 19 37  1  0  0  0  0
 19 20  2  0  0  0  0
 20 15  1  0  0  0  0
 20 38  1  0  0  0  0
 18 21  1  0  0  0  0
 21 22  2  0  0  0  0
 21 23  2  0  0  0  0
 21 24  1  0  0  0  0
 24 39  1  0  0  0  0
 24 40  1  0  0  0  0
 24 41  1  0  0  0  0
 14 25  1  0  0  0  0
 25  2  1  0  0  0  0
 25  5  1  0  0  0  0
M  END
>  <LOGBIO>
5.5200

>  <PRED_LOGBIO>
5.4300

>  <XV_RES>
-0.1860

>  <WHL_TMPL>
1

>  <ANCH>
3-5;32-24

$$$$
ROW6
  -MTS-   01071500573D 0   0.00000     0.00000     0

 39 41  0  0  0  0  0  0  0  0999 V2000
    0.5530   -8.6420   -0.0390 C   0  0  0  0  0  0  0  0  0  0  0  0
    2.0510   -7.8610    0.6120 S   0  0  0  0  0  0  0  0  0  0  0  0
    3.1270   -8.0510   -0.3110 O   0  0  0  0  0  0  0  0  0  0  0  0
    2.3900   -8.4540    1.8680 O   0  0  0  0  0  0  0  0  0  0  0  0
    1.7530   -6.0600    0.8440 C   0  0  0  0  0  0  0  0  0  0  0  0
    2.0220   -5.1660   -0.1990 C   0  0  0  0  0  0  0  0  0  0  0  0
    1.7960   -3.7960   -0.0230 C   0  0  0  0  0  0  0  0  0  0  0  0
    1.3000   -3.3200    1.1960 C   0  0  0  0  0  0  0  0  0  0  0  0
    1.0300   -4.2140    2.2400 C   0  0  0  0  0  0  0  0  0  0  0  0
    1.2570   -5.5840    2.0630 C   0  0  0  0  0  0  0  0  0  0  0  0
    1.0700   -1.9350    1.3750 N   0  0  0  0  0  0  0  0  0  0  0  0
   -0.1310   -1.3460    1.6700 C   0  0  0  0  0  0  0  0  0  0  0  0
    0.0650   -0.0230    1.7580 C   0  0  0  0  0  0  0  0  0  0  0  0
   -0.9850    1.0170    2.0660 C   0  0  0  0  0  0  0  0  0  0  0  0
   -1.5790    1.4710    0.8470 O   0  0  0  0  0  0  0  0  0  0  0  0
    1.4220    0.2180    1.5110 N   0  0  0  0  0  0  0  0  0  0  0  0
    2.0100   -0.9420    1.2830 C   0  0  0  0  0  0  0  0  0  0  0  0
    3.4450   -1.1370    0.9790 C   0  0  0  0  0  0  0  0  0  0  0  0
    4.4100   -0.8750    1.9590 C   0  0  0  0  0  0  0  0  0  0  0  0
    5.7680   -1.0600    1.6720 C   0  0  0  0  0  0  0  0  0  0  0  0
    6.1600   -1.5060    0.4040 C   0  0  0  0  0  0  0  0  0  0  0  0
    7.4890   -1.6870    0.1230 Cl  0  0  0  0  0  0  0  0  0  0  0  0
    5.1950   -1.7680   -0.5750 C   0  0  0  0  0  0  0  0  0  0  0  0
    3.8380   -1.5840   -0.2880 C   0  0  0  0  0  0  0  0  0  0  0  0
    0.2950   -8.1910   -0.9950 H   0  0  0  0  0  0  0  0  0  0  0  0
    0.7290   -9.7060   -0.1760 H   0  0  0  0  0  0  0  0  0  0  0  0
   -0.2650   -8.4970    0.6630 H   0  0  0  0  0  0  0  0  0  0  0  0
    2.4050   -5.5340   -1.1400 H   0  0  0  0  0  0  0  0  0  0  0  0
    2.0030   -3.1060   -0.8280 H   0  0  0  0  0  0  0  0  0  0  0  0
    0.6480   -3.8470    3.1800 H   0  0  0  0  0  0  0  0  0  0  0  0
    1.0490   -6.2740    2.8680 H   0  0  0  0  0  0  0  0  0  0  0  0
   -1.0710   -1.8580    1.8080 H   0  0  0  0  0  0  0  0  0  0  0  0
   -0.5230    1.8570    2.5800 H   0  0  0  0  0  0  0  0  0  0  0  0
   -1.7520    0.5800    2.7020 H   0  0  0  0  0  0  0  0  0  0  0  0
   -2.2580    2.1420    1.0200 H   0  0  0  0  0  0  0  0  0  0  0  0
    4.1070   -0.5300    2.9370 H   0  0  0  0  0  0  0  0  0  0  0  0
    6.5120   -0.8590    2.4280 H   0  0  0  0  0  0  0  0  0  0  0  0
    5.4980   -2.1120   -1.5530 H   0  0  0  0  0  0  0  0  0  0  0  0
    3.0940   -1.7870   -1.0440 H   0  0  0  0  0  0  0  0  0  0  0  0
  1 25  1  0  0  0  0
  1 26  1  0  0  0  0
  1 27  1  0  0  0  0
  1  2  1  0  0  0  0
  2  3  2  0  0  0  0
  2  4  2  0  0  0  0
  2  5  1  0  0  0  0
  5  6  2  0  0  0  0
  6 28  1  0  0  0  0
  6  7  1  0  0  0  0
  7 29  1  0  0  0  0
  7  8  2  0  0  0  0
  8  9  1  0  0  0  0
  9 30  1  0  0  0  0
  9 10  2  0  0  0  0
 10  5  1  0  0  0  0
 10 31  1  0  0  0  0
  8 11  1  0  0  0  0
 11 12  1  0  0  0  0
 12 32  1  0  0  0  0
 12 13  2  0  0  0  0
 13 14  1  0  0  0  0
 14 33  1  0  0  0  0
 14 34  1  0  0  0  0
 14 15  1  0  0  0  0
 15 35  1  0  0  0  0
 13 16  1  0  0  0  0
 16 17  2  0  0  0  0
 17 11  1  0  0  0  0
 17 18  1  0  0  0  0
 18 19  2  0  0  0  0
 19 36  1  0  0  0  0
 19 20  1  0  0  0  0
 20 37  1  0  0  0  0
 20 21  2  0  0  0  0
 21 22  1  0  0  0  0
 21 23  1  0  0  0  0
 23 38  1  0  0  0  0
 23 24  2  0  0  0  0
 24 18  1  0  0  0  0
 24 39  1  0  0  0  0
M  END
>  <LOGBIO>
5.0800

>  <PRED_LOGBIO>
6.4700

>  <XV_RES>
-1.4730

>  <WHL_TMPL>
1

>  <ANCH>
5-31;29-30

$$$$
ROW7
  -MTS-   01071500573D 0   0.00000     0.00000     0

 39 41  0  0  0  0  0  0  0  0999 V2000
   -3.3520   -0.7030   -0.5700 C   0  0  0  0  0  0  0  0  0  0  0  0
   -1.9480   -0.2710   -0.6310 O   0  0  0  0  0  0  0  0  0  0  0  0
   -0.9730   -1.1480   -0.4110 C   0  0  0  0  0  0  0  0  0  0  0  0
   -1.2450   -2.3200   -0.1560 O   0  0  0  0  0  0  0  0  0  0  0  0
    0.4410   -0.7140   -0.4720 C   0  0  0  0  0  0  0  0  0  0  0  0
    1.4610   -1.2690    0.2540 N   0  0  0  0  0  0  0  0  0  0  0  0
    2.6680   -0.6010   -0.0620 C   0  0  0  0  0  0  0  0  0  0  0  0
    3.9870   -0.7600    0.3810 C   0  0  0  0  0  0  0  0  0  0  0  0
    4.9980    0.0680   -0.1210 C   0  0  0  0  0  0  0  0  0  0  0  0
    4.6900    1.0540   -1.0660 C   0  0  0  0  0  0  0  0  0  0  0  0
    3.3720    1.2120   -1.5090 C   0  0  0  0  0  0  0  0  0  0  0  0
    2.3600    0.3850   -1.0070 C   0  0  0  0  0  0  0  0  0  0  0  0
    0.9040    0.2770   -1.2450 C   0  0  0  0  0  0  0  0  0  0  0  0
   -0.0520    1.2760   -2.3500 S   0  0  0  0  0  0  0  0  0  0  0  0
   -0.6520    2.7010   -1.4880 C   0  0  0  0  0  0  0  0  0  0  0  0
    0.1100    3.8750   -1.4600 C   0  0  0  0  0  0  0  0  0  0  0  0
   -0.3650    5.0010   -0.7780 C   0  0  0  0  0  0  0  0  0  0  0  0
   -1.6020    4.9540   -0.1240 C   0  0  0  0  0  0  0  0  0  0  0  0
   -2.0600    6.0410    0.5340 F   0  0  0  0  0  0  0  0  0  0  0  0
   -2.3640    3.7800   -0.1520 C   0  0  0  0  0  0  0  0  0  0  0  0
   -1.8900    2.6530   -0.8340 C   0  0  0  0  0  0  0  0  0  0  0  0
    6.7310   -0.1410    0.4600 S   0  0  0  0  0  0  0  0  0  0  0  0
    6.7270   -0.6270    1.8050 O   0  0  0  0  0  0  0  0  0  0  0  0
    7.4050    1.1200    0.4110 O   0  0  0  0  0  0  0  0  0  0  0  0
    7.5880   -1.3250   -0.6070 C   0  0  0  0  0  0  0  0  0  0  0  0
   -4.0100    0.1550   -0.6910 H   0  0  0  0  0  0  0  0  0  0  0  0
   -3.5180   -1.3480   -1.4310 H   0  0  0  0  0  0  0  0  0  0  0  0
   -3.4850   -1.2150    0.3810 H   0  0  0  0  0  0  0  0  0  0  0  0
    1.3670   -2.0320    0.9090 H   0  0  0  0  0  0  0  0  0  0  0  0
    4.2240   -1.5210    1.1100 H   0  0  0  0  0  0  0  0  0  0  0  0
    5.4710    1.6920   -1.4540 H   0  0  0  0  0  0  0  0  0  0  0  0
    3.1350    1.9730   -2.2380 H   0  0  0  0  0  0  0  0  0  0  0  0
    1.0640    3.9110   -1.9640 H   0  0  0  0  0  0  0  0  0  0  0  0
    0.2230    5.9070   -0.7560 H   0  0  0  0  0  0  0  0  0  0  0  0
   -3.3190    3.7440    0.3520 H   0  0  0  0  0  0  0  0  0  0  0  0
   -2.4780    1.7480   -0.8560 H   0  0  0  0  0  0  0  0  0  0  0  0
    7.0750   -2.2840   -0.5700 H   0  0  0  0  0  0  0  0  0  0  0  0
    8.6120   -1.4480   -0.2630 H   0  0  0  0  0  0  0  0  0  0  0  0
    7.5900   -0.9550   -1.6300 H   0  0  0  0  0  0  0  0  0  0  0  0
  1 26  1  0  0  0  0
  1 27  1  0  0  0  0
  1 28  1  0  0  0  0
  1  2  1  0  0  0  0
  2  3  1  0  0  0  0
  3  4  2  0  0  0  0
  3  5  1  0  0  0  0
  5  6  1  0  0  0  0
  6 29  1  0  0  0  0
  6  7  1  0  0  0  0
  7  8  2  0  0  0  0
  8 30  1  0  0  0  0
  8  9  1  0  0  0  0
  9 10  2  0  0  0  0
 10 31  1  0  0  0  0
 10 11  1  0  0  0  0
 11 32  1  0  0  0  0
 11 12  2  0  0  0  0
 12  7  1  0  0  0  0
 12 13  1  0  0  0  0
 13  5  2  0  0  0  0
 13 14  1  0  0  0  0
 14 15  1  0  0  0  0
 15 16  2  0  0  0  0
 16 33  1  0  0  0  0
 16 17  1  0  0  0  0
 17 34  1  0  0  0  0
 17 18  2  0  0  0  0
 18 19  1  0  0  0  0
 18 20  1  0  0  0  0
 20 35  1  0  0  0  0
 20 21  2  0  0  0  0
 21 15  1  0  0  0  0
 21 36  1  0  0  0  0
  9 22  1  0  0  0  0
 22 23  2  0  0  0  0
 22 24  2  0  0  0  0
 22 25  1  0  0  0  0
 25 37  1  0  0  0  0
 25 38  1  0  0  0  0
 25 39  1  0  0  0  0
M  END
>  <LOGBIO>
6.1000

>  <PRED_LOGBIO>
5.6500

>  <XV_RES>
0.6800

>  <WHL_TMPL>
3

>  <ANCH>
25-44;6-7

$$$$
ROW8
  -MTS-   01071500573D 0   0.00000     0.00000     0

 36 38  0  0  0  0  0  0  0  0999 V2000
    8.0180   -2.6240   -1.3320 C   0  0  0  0  0  0  0  0  0  0  0  0
    7.4890   -1.6870    0.1230 S   0  0  0  0  0  0  0  0  0  0  0  0
    7.9820   -0.3650   -0.1120 O   0  0  0  0  0  0  0  0  0  0  0  0
    8.1720   -2.2750    1.2330 O   0  0  0  0  0  0  0  0  0  0  0  0
    6.1600   -1.5060    0.4040 C   0  0  0  0  0  0  0  0  0  0  0  0
    5.7680   -1.0600    1.6720 C   0  0  0  0  0  0  0  0  0  0  0  0
    4.4100   -0.8750    1.9590 C   0  0  0  0  0  0  0  0  0  0  0  0
    3.4450   -1.1370    0.9790 C   0  0  0  0  0  0  0  0  0  0  0  0
    3.8380   -1.5840   -0.2880 C   0  0  0  0  0  0  0  0  0  0  0  0
    5.1950   -1.7680   -0.5750 C   0  0  0  0  0  0  0  0  0  0  0  0
    2.0100   -0.9420    1.2830 C   0  0  0  0  0  0  0  0  0  0  0  0
    1.3990    0.2280    1.5160 C   0  0  0  0  0  0  0  0  0  0  0  0
   -0.0350   -0.0270    1.7770 C   0  0  0  0  0  0  0  0  0  0  0  0
   -0.8570    0.8060    2.0200 O   0  0  0  0  0  0  0  0  0  0  0  0
   -0.2640   -1.3550    1.6960 O   0  0  0  0  0  0  0  0  0  0  0  0
    0.9620   -2.0240    1.3880 C   0  0  0  0  0  0  0  0  0  0  0  0
    2.0520    1.5560    1.5140 C   0  0  0  0  0  0  0  0  0  0  0  0
    2.6880    2.0210    0.3570 C   0  0  0  0  0  0  0  0  0  0  0  0
    3.3050    3.2780    0.3540 C   0  0  0  0  0  0  0  0  0  0  0  0
    3.2870    4.0690    1.5090 C   0  0  0  0  0  0  0  0  0  0  0  0
    2.6510    3.6040    2.6660 C   0  0  0  0  0  0  0  0  0  0  0  0
    2.0330    2.3470    2.6690 C   0  0  0  0  0  0  0  0  0  0  0  0
    7.6340   -3.6400   -1.2690 H   0  0  0  0  0  0  0  0  0  0  0  0
    9.1050   -2.6500   -1.3720 H   0  0  0  0  0  0  0  0  0  0  0  0
    7.6340   -2.1470   -2.2310 H   0  0  0  0  0  0  0  0  0  0  0  0
    6.5120   -0.8590    2.4280 H   0  0  0  0  0  0  0  0  0  0  0  0
    4.1070   -0.5300    2.9370 H   0  0  0  0  0  0  0  0  0  0  0  0
    3.0940   -1.7870   -1.0440 H   0  0  0  0  0  0  0  0  0  0  0  0
    5.4980   -2.1120   -1.5530 H   0  0  0  0  0  0  0  0  0  0  0  0
    1.2190   -2.6960    2.2040 H   0  0  0  0  0  0  0  0  0  0  0  0
    0.8660   -2.5260    0.4270 H   0  0  0  0  0  0  0  0  0  0  0  0
    2.7020    1.4110   -0.5340 H   0  0  0  0  0  0  0  0  0  0  0  0
    3.7960    3.6370   -0.5380 H   0  0  0  0  0  0  0  0  0  0  0  0
    3.7630    5.0380    1.5070 H   0  0  0  0  0  0  0  0  0  0  0  0
    2.6360    4.2140    3.5570 H   0  0  0  0  0  0  0  0  0  0  0  0
    1.5430    1.9880    3.5610 H   0  0  0  0  0  0  0  0  0  0  0  0
  1 23  1  0  0  0  0
  1 24  1  0  0  0  0
  1 25  1  0  0  0  0
  1  2  1  0  0  0  0
  2  3  2  0  0  0  0
  2  4  2  0  0  0  0
  2  5  1  0  0  0  0
  5  6  2  0  0  0  0
  6 26  1  0  0  0  0
  6  7  1  0  0  0  0
  7 27  1  0  0  0  0
  7  8  2  0  0  0  0
  8  9  1  0  0  0  0
  9 28  1  0  0  0  0
  9 10  2  0  0  0  0
 10  5  1  0  0  0  0
 10 29  1  0  0  0  0
  8 11  1  0  0  0  0
 11 12  2  0  0  0  0
 12 13  1  0  0  0  0
 13 14  2  0  0  0  0
 13 15  1  0  0  0  0
 15 16  1  0  0  0  0
 16 11  1  0  0  0  0
 16 30  1  0  0  0  0
 16 31  1  0  0  0  0
 12 17  1  0  0  0  0
 17 18  2  0  0  0  0
 18 32  1  0  0  0  0
 18 19  1  0  0  0  0
 19 33  1  0  0  0  0
 19 20  2  0  0  0  0
 20 34  1  0  0  0  0
 20 21  1  0  0  0  0
 21 35  1  0  0  0  0
 21 22  2  0  0  0  0
 22 17  1  0  0  0  0
 22 36  1  0  0  0  0
M  END
>  <LOGBIO>
6.3000

>  <PRED_LOGBIO>
6.5600

>  <XV_RES>
-0.2650

>  <WHL_TMPL>
1

>  <ANCH>
3-5;14-13

$$$$
ROW9
  -MTS-   01071500573D 0   0.00000     0.00000     0

 44 46  0  0  0  0  0  0  0  0999 V2000
   -1.9850    3.2180    2.6070 C   0  0  0  0  0  0  0  0  0  0  0  0
   -1.8670    2.1880    3.7260 C   0  0  0  0  0  0  0  0  0  0  0  0
   -2.3050    2.8170    5.0460 C   0  0  0  0  0  0  0  0  0  0  0  0
   -0.1480    1.6390    3.8610 S   0  0  0  0  0  0  0  0  0  0  0  0
    0.6890    2.7610    4.1560 O   0  0  0  0  0  0  0  0  0  0  0  0
   -0.0360    0.6730    4.9100 O   0  0  0  0  0  0  0  0  0  0  0  0
    0.3810    0.8800    2.2710 C   0  0  0  0  0  0  0  0  0  0  0  0
    0.2180   -0.4320    2.0540 C   0  0  0  0  0  0  0  0  0  0  0  0
   -0.3490   -1.2000    3.0370 O   0  0  0  0  0  0  0  0  0  0  0  0
    0.5990   -1.0320    0.8830 N   0  0  0  0  0  0  0  0  0  0  0  0
    0.3840   -2.4780    0.7290 C   0  0  0  0  0  0  0  0  0  0  0  0
    0.5620   -3.1580    2.0650 C   0  0  0  0  0  0  0  0  0  0  0  0
   -0.5360   -3.3230    2.9190 C   0  0  0  0  0  0  0  0  0  0  0  0
   -0.3710   -3.9540    4.1570 C   0  0  0  0  0  0  0  0  0  0  0  0
    0.8920   -4.4210    4.5430 C   0  0  0  0  0  0  0  0  0  0  0  0
    1.0510   -5.0290    5.7370 F   0  0  0  0  0  0  0  0  0  0  0  0
    1.9890   -4.2560    3.6900 C   0  0  0  0  0  0  0  0  0  0  0  0
    3.2070   -4.7050    4.0620 F   0  0  0  0  0  0  0  0  0  0  0  0
    1.8240   -3.6250    2.4510 C   0  0  0  0  0  0  0  0  0  0  0  0
    1.1560   -0.3600   -0.1200 C   0  0  0  0  0  0  0  0  0  0  0  0
    1.4810   -0.9450   -1.1520 O   0  0  0  0  0  0  0  0  0  0  0  0
    1.3830    1.0970    0.0110 C   0  0  0  0  0  0  0  0  0  0  0  0
    1.9640    1.8600   -1.0080 C   0  0  0  0  0  0  0  0  0  0  0  0
    2.1560    3.2360   -0.8310 C   0  0  0  0  0  0  0  0  0  0  0  0
    1.7660    3.8480    0.3670 C   0  0  0  0  0  0  0  0  0  0  0  0
    2.0040    5.5570    0.5880 Cl  0  0  0  0  0  0  0  0  0  0  0  0
    1.1850    3.0840    1.3860 C   0  0  0  0  0  0  0  0  0  0  0  0
    0.9930    1.7090    1.2080 C   0  0  0  0  0  0  0  0  0  0  0  0
   -1.3490    4.0720    2.8310 H   0  0  0  0  0  0  0  0  0  0  0  0
   -3.0190    3.5480    2.5260 H   0  0  0  0  0  0  0  0  0  0  0  0
   -1.6730    2.7700    1.6660 H   0  0  0  0  0  0  0  0  0  0  0  0
   -2.5040    1.3350    3.5030 H   0  0  0  0  0  0  0  0  0  0  0  0
   -1.6680    3.6710    5.2700 H   0  0  0  0  0  0  0  0  0  0  0  0
   -3.3390    3.1470    4.9640 H   0  0  0  0  0  0  0  0  0  0  0  0
   -2.2210    2.0820    5.8430 H   0  0  0  0  0  0  0  0  0  0  0  0
   -1.3130   -1.2350    2.9380 H   0  0  0  0  0  0  0  0  0  0  0  0
    1.1050   -2.8780    0.0200 H   0  0  0  0  0  0  0  0  0  0  0  0
   -0.6240   -2.6570    0.3620 H   0  0  0  0  0  0  0  0  0  0  0  0
   -1.5100   -2.9640    2.6210 H   0  0  0  0  0  0  0  0  0  0  0  0
   -1.2180   -4.0810    4.8160 H   0  0  0  0  0  0  0  0  0  0  0  0
    2.6710   -3.4980    1.7930 H   0  0  0  0  0  0  0  0  0  0  0  0
    2.2650    1.3880   -1.9320 H   0  0  0  0  0  0  0  0  0  0  0  0
    2.6040    3.8250   -1.6170 H   0  0  0  0  0  0  0  0  0  0  0  0
    0.8840    3.5560    2.3100 H   0  0  0  0  0  0  0  0  0  0  0  0
  1 29  1  0  0  0  0
  1 30  1  0  0  0  0
  1 31  1  0  0  0  0
  1  2  1  0  0  0  0
  2 32  1  0  0  0  0
  2  3  1  0  0  0  0
  3 33  1  0  0  0  0
  3 34  1  0  0  0  0
  3 35  1  0  0  0  0
  2  4  1  0  0  0  0
  4  5  2  0  0  0  0
  4  6  2  0  0  0  0
  4  7  1  0  0  0  0
  7  8  2  0  0  0  0
  8  9  1  0  0  0  0
  9 36  1  0  0  0  0
  8 10  1  0  0  0  0
 10 11  1  0  0  0  0
 11 37  1  0  0  0  0
 11 38  1  0  0  0  0
 11 12  1  0  0  0  0
 12 13  2  0  0  0  0
 13 39  1  0  0  0  0
 13 14  1  0  0  0  0
 14 40  1  0  0  0  0
 14 15  2  0  0  0  0
 15 16  1  0  0  0  0
 15 17  1  0  0  0  0
 17 18  1  0  0  0  0
 17 19  2  0  0  0  0
 19 12  1  0  0  0  0
 19 41  1  0  0  0  0
 10 20  1  0  0  0  0
 20 21  2  0  0  0  0
 20 22  1  0  0  0  0
 22 23  1  0  0  0  0
 23 42  1  0  0  0  0
 23 24  2  0  0  0  0
 24 43  1  0  0  0  0
 24 25  1  0  0  0  0
 25 26  1  0  0  0  0
 25 27  2  0  0  0  0
 27 44  1  0  0  0  0
 27 28  1  0  0  0  0
 28  7  1  0  0  0  0
 28 22  2  0  0  0  0
M  END
>  <LOGBIO>
7.0000

>  <PRED_LOGBIO>
6.9400

>  <XV_RES>
0.1880

>  <WHL_TMPL>
2

>  <ANCH>
3-4;35-36

$$$$
ROW10
  -MTS-   01071500573D 0   0.00000     0.00000     0

 31 32  0  0  1  0  0  0  0  0999 V2000
    3.6610   -0.2860    0.0640 C   0  0  0  0  0  0  0  0  0  0  0  0
    2.9130   -0.5950    1.2430 O   0  0  0  0  0  0  0  0  0  0  0  0
    1.5960   -0.2190    1.2860 C   0  0  0  0  0  0  0  0  0  0  0  0
    1.2440    1.0380    1.7910 C   0  0  0  0  0  0  0  0  0  0  0  0
   -0.1010    1.4230    1.8360 C   0  0  0  0  0  0  0  0  0  0  0  0
   -1.0940    0.5510    1.3750 C   0  0  0  0  0  0  0  0  0  0  0  0
   -2.4400    0.9350    1.4200 C   0  0  0  0  0  0  0  0  0  0  0  0
   -3.4330    0.0630    0.9590 C   0  0  0  0  0  0  0  0  0  0  0  0
   -3.0810   -1.1940    0.4540 C   0  0  0  0  0  0  0  0  0  0  0  0
   -1.7360   -1.5790    0.4090 C   0  0  0  0  0  0  0  0  0  0  0  0
   -0.7420   -0.7070    0.8700 C   0  0  0  0  0  0  0  0  0  0  0  0
    0.6030   -1.0910    0.8260 C   0  0  0  0  0  0  0  0  0  0  0  0
   -4.8840    0.4780    1.0070 C   0  0  2  0  0  0  0  0  0  0  0  0
   -5.0090    1.5160    2.1180 C   0  0  0  0  0  0  0  0  0  0  0  0
   -5.2510    1.1730   -0.2820 C   0  0  0  0  0  0  0  0  0  0  0  0
   -4.4310    1.3150   -1.1390 O   0  0  0  0  0  0  0  0  0  0  0  0
   -6.5070    1.6350   -0.4660 O   0  0  0  0  0  0  0  0  0  0  0  0
    3.6700    0.7910   -0.0880 H   0  0  0  0  0  0  0  0  0  0  0  0
    4.6820   -0.6450    0.1780 H   0  0  0  0  0  0  0  0  0  0  0  0
    3.2010   -0.7690   -0.7950 H   0  0  0  0  0  0  0  0  0  0  0  0
    2.0100    1.7110    2.1470 H   0  0  0  0  0  0  0  0  0  0  0  0
   -0.3730    2.3930    2.2260 H   0  0  0  0  0  0  0  0  0  0  0  0
   -2.7110    1.9050    1.8090 H   0  0  0  0  0  0  0  0  0  0  0  0
   -3.8470   -1.8670    0.0980 H   0  0  0  0  0  0  0  0  0  0  0  0
   -1.4640   -2.5490    0.0200 H   0  0  0  0  0  0  0  0  0  0  0  0
    0.8750   -2.0610    0.4360 H   0  0  0  0  0  0  0  0  0  0  0  0
   -5.5330   -0.3750    1.1940 H   0  0  0  0  0  0  0  0  0  0  0  0
   -4.5930    2.4630    1.7790 H   0  0  0  0  0  0  0  0  0  0  0  0
   -4.4640    1.1750    2.9960 H   0  0  0  0  0  0  0  0  0  0  0  0
   -6.0580    1.6510    2.3720 H   0  0  0  0  0  0  0  0  0  0  0  0
   -7.1240    0.9400   -0.1890 H   0  0  0  0  0  0  0  0  0  0  0  0
  1 18  1  0  0  0  0
  1 19  1  0  0  0  0
  1 20  1  0  0  0  0
  1  2  1  0  0  0  0
  2  3  1  0  0  0  0
  3  4  2  0  0  0  0
  4 21  1  0  0  0  0
  4  5  1  0  0  0  0
  5 22  1  0  0  0  0
  5  6  2  0  0  0  0
  6  7  1  0  0  0  0
  7 23  1  0  0  0  0
  7  8  2  0  0  0  0
  8  9  1  0  0  0  0
  9 24  1  0  0  0  0
  9 10  2  0  0  0  0
 10 25  1  0  0  0  0
 10 11  1  0  0  0  0
 11  6  1  0  0  0  0
 11 12  2  0  0  0  0
 12  3  1  0  0  0  0
 12 26  1  0  0  0  0
  8 13  1  0  0  0  0
 13 27  1  0  0  0  0
 13 14  1  0  0  0  0
 14 28  1  0  0  0  0
 14 29  1  0  0  0  0
 14 30  1  0  0  0  0
 13 15  1  0  0  0  0
 15 16  2  0  0  0  0
 15 17  1  0  0  0  0
 17 31  1  0  0  0  0
M  END
>  <LOGBIO>
4.6100

>  <PRED_LOGBIO>
5.8600

>  <XV_RES>
-1.4210

>  <WHL_TMPL>
2

>  <ANCH>
40-41;28-29

$$$$
ROW11
  -MTS-   01071500573D 0   0.00000     0.00000     0

 31 32  0  0  0  0  0  0  0  0999 V2000
    8.0180   -2.6240   -1.3320 C   0  0  0  0  0  0  0  0  0  0  0  0
    7.4890   -1.6870    0.1230 S   0  0  0  0  0  0  0  0  0  0  0  0
    7.9820   -0.3650   -0.1120 O   0  0  0  0  0  0  0  0  0  0  0  0
    8.1720   -2.2750    1.2330 O   0  0  0  0  0  0  0  0  0  0  0  0
    6.1600   -1.5060    0.4040 C   0  0  0  0  0  0  0  0  0  0  0  0
    5.7680   -1.0600    1.6720 C   0  0  0  0  0  0  0  0  0  0  0  0
    4.4100   -0.8750    1.9590 C   0  0  0  0  0  0  0  0  0  0  0  0
    3.4450   -1.1370    0.9790 C   0  0  0  0  0  0  0  0  0  0  0  0
    3.8380   -1.5840   -0.2880 C   0  0  0  0  0  0  0  0  0  0  0  0
    5.1950   -1.7680   -0.5750 C   0  0  0  0  0  0  0  0  0  0  0  0
    2.0100   -0.9420    1.2830 C   0  0  0  0  0  0  0  0  0  0  0  0
    1.1480   -2.0430    1.3490 C   0  0  0  0  0  0  0  0  0  0  0  0
   -0.2000   -1.8050    1.6400 C   0  0  0  0  0  0  0  0  0  0  0  0
   -0.6210   -0.5490    1.8440 N   0  0  0  0  0  0  0  0  0  0  0  0
    0.2310    0.4830    1.7730 C   0  0  0  0  0  0  0  0  0  0  0  0
   -0.2420    1.7840    1.9920 N   0  0  0  0  0  0  0  0  0  0  0  0
    1.5280    0.2900    1.4970 N   0  0  0  0  0  0  0  0  0  0  0  0
   -1.1750   -2.9560    1.7230 C   0  0  0  0  0  0  0  0  0  0  0  0
   -2.3850   -2.5390    1.3620 F   0  0  0  0  0  0  0  0  0  0  0  0
   -1.2170   -3.4110    2.9720 F   0  0  0  0  0  0  0  0  0  0  0  0
   -0.7800   -3.9310    0.9100 F   0  0  0  0  0  0  0  0  0  0  0  0
    7.6340   -3.6400   -1.2690 H   0  0  0  0  0  0  0  0  0  0  0  0
    9.1050   -2.6500   -1.3720 H   0  0  0  0  0  0  0  0  0  0  0  0
    7.6340   -2.1470   -2.2310 H   0  0  0  0  0  0  0  0  0  0  0  0
    6.5120   -0.8590    2.4280 H   0  0  0  0  0  0  0  0  0  0  0  0
    4.1070   -0.5300    2.9370 H   0  0  0  0  0  0  0  0  0  0  0  0
    3.0940   -1.7870   -1.0440 H   0  0  0  0  0  0  0  0  0  0  0  0
    5.4980   -2.1120   -1.5530 H   0  0  0  0  0  0  0  0  0  0  0  0
    1.5120   -3.0460    1.1800 H   0  0  0  0  0  0  0  0  0  0  0  0
   -0.2430    2.1710    2.9250 H   0  0  0  0  0  0  0  0  0  0  0  0
   -0.5830    2.3350    1.2160 H   0  0  0  0  0  0  0  0  0  0  0  0
  1 22  1  0  0  0  0
  1 23  1  0  0  0  0
  1 24  1  0  0  0  0
  1  2  1  0  0  0  0
  2  3  2  0  0  0  0
  2  4  2  0  0  0  0
  2  5  1  0  0  0  0
  5  6  2  0  0  0  0
  6 25  1  0  0  0  0
  6  7  1  0  0  0  0
  7 26  1  0  0  0  0
  7  8  2  0  0  0  0
  8  9  1  0  0  0  0
  9 27  1  0  0  0  0
  9 10  2  0  0  0  0
 10  5  1  0  0  0  0
 10 28  1  0  0  0  0
  8 11  1  0  0  0  0
 11 12  2  0  0  0  0
 12 29  1  0  0  0  0
 12 13  1  0  0  0  0
 13 14  2  0  0  0  0
 14 15  1  0  0  0  0
 15 16  1  0  0  0  0
 16 30  1  0  0  0  0
 16 31  1  0  0  0  0
 15 17  2  0  0  0  0
 17 11  1  0  0  0  0
 13 18  1  0  0  0  0
 18 19  1  0  0  0  0
 18 20  1  0  0  0  0
 18 21  1  0  0  0  0
M  END
>  <LOGBIO>
6.5700

>  <PRED_LOGBIO>
6.1000

>  <XV_RES>
0.5190

>  <WHL_TMPL>
1

>  <ANCH>
3-5;14-13

$$$$
ROW12
  -MTS-   01071500573D 0   0.00000     0.00000     0

 40 42  0  0  0  0  0  0  0  0999 V2000
    7.4890   -1.6870    0.1230 C   0  0  0  0  0  0  0  0  0  0  0  0
    6.1600   -1.5060    0.4040 C   0  0  0  0  0  0  0  0  0  0  0  0
    5.7680   -1.0600    1.6720 C   0  0  0  0  0  0  0  0  0  0  0  0
    4.4100   -0.8750    1.9590 C   0  0  0  0  0  0  0  0  0  0  0  0
    3.4450   -1.1370    0.9790 C   0  0  0  0  0  0  0  0  0  0  0  0
    3.8380   -1.5840   -0.2880 C   0  0  0  0  0  0  0  0  0  0  0  0
    5.1950   -1.7680   -0.5750 C   0  0  0  0  0  0  0  0  0  0  0  0
    2.0100   -0.9420    1.2830 C   0  0  0  0  0  0  0  0  0  0  0  0
    1.0980   -1.9200    1.3710 C   0  0  0  0  0  0  0  0  0  0  0  0
   -0.2000   -1.2840    1.6900 C   0  0  0  0  0  0  0  0  0  0  0  0
    0.0030    0.0180    1.7740 N   0  0  0  0  0  0  0  0  0  0  0  0
    1.4080    0.2660    1.5180 N   0  0  0  0  0  0  0  0  0  0  0  0
    2.0440    1.5300    1.5130 C   0  0  0  0  0  0  0  0  0  0  0  0
    2.6840    1.9870    0.3540 C   0  0  0  0  0  0  0  0  0  0  0  0
    3.3130    3.2370    0.3490 C   0  0  0  0  0  0  0  0  0  0  0  0
    3.3030    4.0310    1.5020 C   0  0  0  0  0  0  0  0  0  0  0  0
    2.6640    3.5740    2.6610 C   0  0  0  0  0  0  0  0  0  0  0  0
    2.0350    2.3240    2.6660 C   0  0  0  0  0  0  0  0  0  0  0  0
    4.1310    5.6750    1.4950 S   0  0  0  0  0  0  0  0  0  0  0  0
    5.2320    5.6500    0.5830 O   0  0  0  0  0  0  0  0  0  0  0  0
    4.6070    5.9740    2.8100 O   0  0  0  0  0  0  0  0  0  0  0  0
    2.9870    6.9010    0.9950 N   0  0  0  0  0  0  0  0  0  0  0  0
   -1.5180   -1.9950    1.8830 C   0  0  0  0  0  0  0  0  0  0  0  0
   -2.5130   -1.1930    1.5160 F   0  0  0  0  0  0  0  0  0  0  0  0
   -1.6610   -2.3220    3.1650 F   0  0  0  0  0  0  0  0  0  0  0  0
   -1.5400   -3.0980    1.1400 F   0  0  0  0  0  0  0  0  0  0  0  0
    7.5990   -2.2730   -0.7870 H   0  0  0  0  0  0  0  0  0  0  0  0
    7.9000   -0.7020   -0.0880 H   0  0  0  0  0  0  0  0  0  0  0  0
    7.9520   -2.1600    0.9870 H   0  0  0  0  0  0  0  0  0  0  0  0
    6.5120   -0.8590    2.4280 H   0  0  0  0  0  0  0  0  0  0  0  0
    4.1070   -0.5300    2.9370 H   0  0  0  0  0  0  0  0  0  0  0  0
    3.0940   -1.7870   -1.0440 H   0  0  0  0  0  0  0  0  0  0  0  0
    5.4980   -2.1120   -1.5530 H   0  0  0  0  0  0  0  0  0  0  0  0
    1.2770   -2.9760    1.2340 H   0  0  0  0  0  0  0  0  0  0  0  0
    2.6910    1.3750   -0.5350 H   0  0  0  0  0  0  0  0  0  0  0  0
    3.8060    3.5900   -0.5450 H   0  0  0  0  0  0  0  0  0  0  0  0
    2.6560    4.1860    3.5500 H   0  0  0  0  0  0  0  0  0  0  0  0
    1.5410    1.9710    3.5600 H   0  0  0  0  0  0  0  0  0  0  0  0
    2.0380    6.6430    0.7660 H   0  0  0  0  0  0  0  0  0  0  0  0
    3.2760    7.8670    0.9350 H   0  0  0  0  0  0  0  0  0  0  0  0
  1 27  1  0  0  0  0
  1 28  1  0  0  0  0
  1 29  1  0  0  0  0
  1  2  1  0  0  0  0
  2  3  2  0  0  0  0
  3 30  1  0  0  0  0
  3  4  1  0  0  0  0
  4 31  1  0  0  0  0
  4  5  2  0  0  0  0
  5  6  1  0  0  0  0
  6 32  1  0  0  0  0
  6  7  2  0  0  0  0
  7  2  1  0  0  0  0
  7 33  1  0  0  0  0
  5  8  1  0  0  0  0
  8  9  2  0  0  0  0
  9 34  1  0  0  0  0
  9 10  1  0  0  0  0
 10 11  2  0  0  0  0
 11 12  1  0  0  0  0
 12  8  1  0  0  0  0
 12 13  1  0  0  0  0
 13 14  2  0  0  0  0
 14 35  1  0  0  0  0
 14 15  1  0  0  0  0
 15 36  1  0  0  0  0
 15 16  2  0  0  0  0
 16 17  1  0  0  0  0
 17 37  1  0  0  0  0
 17 18  2  0  0  0  0
 18 13  1  0  0  0  0
 18 38  1  0  0  0  0
 16 19  1  0  0  0  0
 19 20  2  0  0  0  0
 19 21  2  0  0  0  0
 19 22  1  0  0  0  0
 22 39  1  0  0  0  0
 22 40  1  0  0  0  0
 10 23  1  0  0  0  0
 23 24  1  0  0  0  0
 23 25  1  0  0  0  0
 23 26  1  0  0  0  0
M  END
>  <LOGBIO>
6.4700

>  <PRED_LOGBIO>
7.0000

>  <XV_RES>
-0.5370

>  <WHL_TMPL>
1

>  <ANCH>
5-31;10-8

$$$$
ROW13
  -MTS-   01071500573D 0   0.00000     0.00000     0

 40 42  0  0  0  0  0  0  0  0999 V2000
    8.0180   -2.6240   -1.3320 C   0  0  0  0  0  0  0  0  0  0  0  0
    7.4890   -1.6870    0.1230 S   0  0  0  0  0  0  0  0  0  0  0  0
    7.9820   -0.3650   -0.1120 O   0  0  0  0  0  0  0  0  0  0  0  0
    8.1720   -2.2750    1.2330 O   0  0  0  0  0  0  0  0  0  0  0  0
    6.1600   -1.5060    0.4040 C   0  0  0  0  0  0  0  0  0  0  0  0
    5.7680   -1.0600    1.6720 C   0  0  0  0  0  0  0  0  0  0  0  0
    4.4100   -0.8750    1.9590 C   0  0  0  0  0  0  0  0  0  0  0  0
    3.4450   -1.1370    0.9790 C   0  0  0  0  0  0  0  0  0  0  0  0
    3.8380   -1.5840   -0.2880 C   0  0  0  0  0  0  0  0  0  0  0  0
    5.1950   -1.7680   -0.5750 C   0  0  0  0  0  0  0  0  0  0  0  0
    2.0100   -0.9420    1.2830 C   0  0  0  0  0  0  0  0  0  0  0  0
    1.5430    0.2960    1.4940 N   0  0  0  0  0  0  0  0  0  0  0  0
    0.2480    0.5050    1.7720 C   0  0  0  0  0  0  0  0  0  0  0  0
   -0.2290    1.8190    1.9920 N   0  0  0  0  0  0  0  0  0  0  0  0
   -0.7240    2.6200    0.8640 C   0  0  0  0  0  0  0  0  0  0  0  0
   -1.1710    3.9730    1.3650 C   0  0  0  0  0  0  0  0  0  0  0  0
   -2.3740    4.3160    1.7880 N   0  0  0  0  0  0  0  0  0  0  0  0
   -2.5620    5.6370    2.2100 C   0  0  0  0  0  0  0  0  0  0  0  0
   -1.5010    6.4550    2.1520 C   0  0  0  0  0  0  0  0  0  0  0  0
   -0.1970    5.4430    1.5140 S   0  0  0  0  0  0  0  0  0  0  0  0
   -0.6290   -0.5840    1.8420 C   0  0  0  0  0  0  0  0  0  0  0  0
   -0.1060   -1.8630    1.6160 C   0  0  0  0  0  0  0  0  0  0  0  0
    1.1980   -2.0060    1.3430 N   0  0  0  0  0  0  0  0  0  0  0  0
   -1.0070   -3.0730    1.6790 C   0  0  0  0  0  0  0  0  0  0  0  0
   -2.2390   -2.7290    1.3140 F   0  0  0  0  0  0  0  0  0  0  0  0
   -1.0280   -3.5460    2.9220 F   0  0  0  0  0  0  0  0  0  0  0  0
   -0.5470   -4.0110    0.8550 F   0  0  0  0  0  0  0  0  0  0  0  0
    7.6340   -3.6400   -1.2690 H   0  0  0  0  0  0  0  0  0  0  0  0
    9.1050   -2.6500   -1.3720 H   0  0  0  0  0  0  0  0  0  0  0  0
    7.6340   -2.1470   -2.2310 H   0  0  0  0  0  0  0  0  0  0  0  0
    6.5120   -0.8590    2.4280 H   0  0  0  0  0  0  0  0  0  0  0  0
    4.1070   -0.5300    2.9370 H   0  0  0  0  0  0  0  0  0  0  0  0
    3.0940   -1.7870   -1.0440 H   0  0  0  0  0  0  0  0  0  0  0  0
    5.4980   -2.1120   -1.5530 H   0  0  0  0  0  0  0  0  0  0  0  0
   -0.2290    2.2060    2.9250 H   0  0  0  0  0  0  0  0  0  0  0  0
   -1.5640    2.1100    0.3980 H   0  0  0  0  0  0  0  0  0  0  0  0
    0.0720    2.7490    0.1340 H   0  0  0  0  0  0  0  0  0  0  0  0
   -3.5200    5.9830    2.5670 H   0  0  0  0  0  0  0  0  0  0  0  0
   -1.4540    7.4970    2.4310 H   0  0  0  0  0  0  0  0  0  0  0  0
   -1.6760   -0.4410    2.0640 H   0  0  0  0  0  0  0  0  0  0  0  0
  1 28  1  0  0  0  0
  1 29  1  0  0  0  0
  1 30  1  0  0  0  0
  1  2  1  0  0  0  0
  2  3  2  0  0  0  0
  2  4  2  0  0  0  0
  2  5  1  0  0  0  0
  5  6  2  0  0  0  0
  6 31  1  0  0  0  0
  6  7  1  0  0  0  0
  7 32  1  0  0  0  0
  7  8  2  0  0  0  0
  8  9  1  0  0  0  0
  9 33  1  0  0  0  0
  9 10  2  0  0  0  0
 10  5  1  0  0  0  0
 10 34  1  0  0  0  0
  8 11  1  0  0  0  0
 11 12  2  0  0  0  0
 12 13  1  0  0  0  0
 13 14  1  0  0  0  0
 14 35  1  0  0  0  0
 14 15  1  0  0  0  0
 15 36  1  0  0  0  0
 15 37  1  0  0  0  0
 15 16  1  0  0  0  0
 16 17  2  0  0  0  0
 17 18  1  0  0  0  0
 18 38  1  0  0  0  0
 18 19  2  0  0  0  0
 19 39  1  0  0  0  0
 19 20  1  0  0  0  0
 20 16  1  0  0  0  0
 13 21  2  0  0  0  0
 21 40  1  0  0  0  0
 21 22  1  0  0  0  0
 22 23  2  0  0  0  0
 23 11  1  0  0  0  0
 22 24  1  0  0  0  0
 24 25  1  0  0  0  0
 24 26  1  0  0  0  0
 24 27  1  0  0  0  0
M  END
>  <LOGBIO>
7.0800

>  <PRED_LOGBIO>
6.7100

>  <XV_RES>
0.4040

>  <WHL_TMPL>
1

>  <ANCH>
3-5;14-13

$$$$
ROW14
  -MTS-   01071500573D 0   0.00000     0.00000     0

 40 42  0  0  0  0  0  0  0  0999 V2000
    7.9760   -2.5970   -1.2900 N   0  0  0  0  0  0  0  0  0  0  0  0
    7.4890   -1.6870    0.1230 S   0  0  0  0  0  0  0  0  0  0  0  0
    7.9860   -0.3670   -0.1150 O   0  0  0  0  0  0  0  0  0  0  0  0
    8.1720   -2.2750    1.2330 O   0  0  0  0  0  0  0  0  0  0  0  0
    6.1600   -1.5060    0.4040 C   0  0  0  0  0  0  0  0  0  0  0  0
    5.7680   -1.0600    1.6720 C   0  0  0  0  0  0  0  0  0  0  0  0
    4.4100   -0.8750    1.9590 C   0  0  0  0  0  0  0  0  0  0  0  0
    3.4450   -1.1370    0.9790 C   0  0  0  0  0  0  0  0  0  0  0  0
    3.8380   -1.5840   -0.2880 C   0  0  0  0  0  0  0  0  0  0  0  0
    5.1950   -1.7680   -0.5750 C   0  0  0  0  0  0  0  0  0  0  0  0
    2.0100   -0.9420    1.2830 C   0  0  0  0  0  0  0  0  0  0  0  0
    1.5430    0.2960    1.4940 N   0  0  0  0  0  0  0  0  0  0  0  0
    0.2480    0.5050    1.7720 C   0  0  0  0  0  0  0  0  0  0  0  0
   -0.2290    1.8190    1.9920 N   0  0  0  0  0  0  0  0  0  0  0  0
   -0.7240    2.6200    0.8640 C   0  0  0  0  0  0  0  0  0  0  0  0
   -1.1710    3.9730    1.3650 C   0  0  0  0  0  0  0  0  0  0  0  0
   -0.4300    5.0830    1.4760 C   0  0  0  0  0  0  0  0  0  0  0  0
   -1.1270    6.2780    2.0010 C   0  0  0  0  0  0  0  0  0  0  0  0
   -2.4220    6.1170    2.3060 C   0  0  0  0  0  0  0  0  0  0  0  0
   -2.7860    4.4260    1.9300 S   0  0  0  0  0  0  0  0  0  0  0  0
   -0.6290   -0.5840    1.8420 C   0  0  0  0  0  0  0  0  0  0  0  0
   -0.1060   -1.8630    1.6160 C   0  0  0  0  0  0  0  0  0  0  0  0
    1.1980   -2.0060    1.3430 N   0  0  0  0  0  0  0  0  0  0  0  0
   -1.0070   -3.0730    1.6790 C   0  0  0  0  0  0  0  0  0  0  0  0
   -2.2390   -2.7290    1.3140 F   0  0  0  0  0  0  0  0  0  0  0  0
   -1.0280   -3.5460    2.9220 F   0  0  0  0  0  0  0  0  0  0  0  0
   -0.5470   -4.0110    0.8550 F   0  0  0  0  0  0  0  0  0  0  0  0
    7.2760   -2.9920   -1.9020 H   0  0  0  0  0  0  0  0  0  0  0  0
    8.9560   -2.7280   -1.4930 H   0  0  0  0  0  0  0  0  0  0  0  0
    6.5120   -0.8590    2.4280 H   0  0  0  0  0  0  0  0  0  0  0  0
    4.1070   -0.5300    2.9370 H   0  0  0  0  0  0  0  0  0  0  0  0
    3.0940   -1.7870   -1.0440 H   0  0  0  0  0  0  0  0  0  0  0  0
    5.4980   -2.1120   -1.5530 H   0  0  0  0  0  0  0  0  0  0  0  0
   -0.2290    2.2060    2.9250 H   0  0  0  0  0  0  0  0  0  0  0  0
   -1.5640    2.1100    0.3980 H   0  0  0  0  0  0  0  0  0  0  0  0
    0.0720    2.7490    0.1340 H   0  0  0  0  0  0  0  0  0  0  0  0
    0.6140    5.1050    1.1990 H   0  0  0  0  0  0  0  0  0  0  0  0
   -0.6220    7.2250    2.1300 H   0  0  0  0  0  0  0  0  0  0  0  0
   -3.0990    6.8610    2.6990 H   0  0  0  0  0  0  0  0  0  0  0  0
   -1.6760   -0.4410    2.0640 H   0  0  0  0  0  0  0  0  0  0  0  0
  1 28  1  0  0  0  0
  1 29  1  0  0  0  0
  1  2  1  0  0  0  0
  2  3  2  0  0  0  0
  2  4  2  0  0  0  0
  2  5  1  0  0  0  0
  5  6  2  0  0  0  0
  6 30  1  0  0  0  0
  6  7  1  0  0  0  0
  7 31  1  0  0  0  0
  7  8  2  0  0  0  0
  8  9  1  0  0  0  0
  9 32  1  0  0  0  0
  9 10  2  0  0  0  0
 10  5  1  0  0  0  0
 10 33  1  0  0  0  0
  8 11  1  0  0  0  0
 11 12  2  0  0  0  0
 12 13  1  0  0  0  0
 13 14  1  0  0  0  0
 14 34  1  0  0  0  0
 14 15  1  0  0  0  0
 15 35  1  0  0  0  0
 15 36  1  0  0  0  0
 15 16  1  0  0  0  0
 16 17  2  0  0  0  0
 17 37  1  0  0  0  0
 17 18  1  0  0  0  0
 18 38  1  0  0  0  0
 18 19  2  0  0  0  0
 19 39  1  0  0  0  0
 19 20  1  0  0  0  0
 20 16  1  0  0  0  0
 13 21  2  0  0  0  0
 21 40  1  0  0  0  0
 21 22  1  0  0  0  0
 22 23  2  0  0  0  0
 23 11  1  0  0  0  0
 22 24  1  0  0  0  0
 24 25  1  0  0  0  0
 24 26  1  0  0  0  0
 24 27  1  0  0  0  0
M  END
>  <LOGBIO>
6.8000

>  <PRED_LOGBIO>
7.1500

>  <XV_RES>
-0.3710

>  <WHL_TMPL>
1

>  <ANCH>
3-5;13-12

$$$$
ROW15
  -MTS-   01071500573D 0   0.00000     0.00000     0

 39 42  0  0  0  0  0  0  0  0999 V2000
   -5.7080   -0.8050    1.0660 C   0  0  0  0  0  0  0  0  0  0  0  0
   -4.8840    0.4780    1.0070 C   0  0  0  0  0  0  0  0  0  0  0  0
   -5.2510    1.1730   -0.2820 C   0  0  0  0  0  0  0  0  0  0  0  0
   -4.4310    1.3150   -1.1390 O   0  0  0  0  0  0  0  0  0  0  0  0
   -6.5070    1.6350   -0.4660 O   0  0  0  0  0  0  0  0  0  0  0  0
   -3.4330    0.0630    0.9590 C   0  0  0  0  0  0  0  0  0  0  0  0
   -2.4400    0.9360    1.4200 C   0  0  0  0  0  0  0  0  0  0  0  0
   -1.0950    0.5510    1.3750 C   0  0  0  0  0  0  0  0  0  0  0  0
   -0.7420   -0.7060    0.8700 C   0  0  0  0  0  0  0  0  0  0  0  0
    0.5550   -1.3960    0.6910 C   0  0  0  0  0  0  0  0  0  0  0  0
    1.8760   -1.0260    0.9670 C   0  0  0  0  0  0  0  0  0  0  0  0
    2.9250   -1.9090    0.6830 C   0  0  0  0  0  0  0  0  0  0  0  0
    4.5670   -1.4480    1.0260 Cl  0  0  0  0  0  0  0  0  0  0  0  0
    2.6520   -3.1630    0.1240 C   0  0  0  0  0  0  0  0  0  0  0  0
    1.3300   -3.5340   -0.1520 C   0  0  0  0  0  0  0  0  0  0  0  0
    0.2820   -2.6500    0.1320 C   0  0  0  0  0  0  0  0  0  0  0  0
   -1.1180   -2.7690   -0.0430 N   0  0  0  0  0  0  0  0  0  0  0  0
   -1.7480   -3.8240   -0.5500 C   0  0  0  0  0  0  0  0  0  0  0  0
   -2.1260   -4.7290    0.1920 O   0  0  0  0  0  0  0  0  0  0  0  0
   -1.9940   -3.9110   -2.0070 C   0  0  0  0  0  0  0  0  0  0  0  0
   -1.1730   -4.4620   -2.9110 C   0  0  0  0  0  0  0  0  0  0  0  0
   -1.7730   -4.3370   -4.1620 O   0  0  0  0  0  0  0  0  0  0  0  0
   -2.9900   -3.6870   -3.9650 C   0  0  0  0  0  0  0  0  0  0  0  0
   -3.1250   -3.4300   -2.6780 N   0  0  0  0  0  0  0  0  0  0  0  0
   -1.7360   -1.5790    0.4090 C   0  0  0  0  0  0  0  0  0  0  0  0
   -3.0810   -1.1940    0.4540 C   0  0  0  0  0  0  0  0  0  0  0  0
   -6.7670   -0.5580    1.0480 H   0  0  0  0  0  0  0  0  0  0  0  0
   -5.4760   -1.3430    1.9830 H   0  0  0  0  0  0  0  0  0  0  0  0
   -5.4670   -1.4300    0.2080 H   0  0  0  0  0  0  0  0  0  0  0  0
   -5.0850    1.1110    1.8680 H   0  0  0  0  0  0  0  0  0  0  0  0
   -7.1240    0.9400   -0.1890 H   0  0  0  0  0  0  0  0  0  0  0  0
   -2.7120    1.9050    1.8090 H   0  0  0  0  0  0  0  0  0  0  0  0
   -0.3280    1.2240    1.7310 H   0  0  0  0  0  0  0  0  0  0  0  0
    2.0870   -0.0580    1.3980 H   0  0  0  0  0  0  0  0  0  0  0  0
    3.4600   -3.8440   -0.0950 H   0  0  0  0  0  0  0  0  0  0  0  0
    1.1190   -4.5010   -0.5830 H   0  0  0  0  0  0  0  0  0  0  0  0
   -0.2170   -4.9210   -2.7060 H   0  0  0  0  0  0  0  0  0  0  0  0
   -3.7020   -3.4350   -4.7370 H   0  0  0  0  0  0  0  0  0  0  0  0
   -3.8470   -1.8670    0.0990 H   0  0  0  0  0  0  0  0  0  0  0  0
  1 27  1  0  0  0  0
  1 28  1  0  0  0  0
  1 29  1  0  0  0  0
  1  2  1  0  0  0  0
  2 30  1  0  0  0  0
  2  3  1  0  0  0  0
  3  4  2  0  0  0  0
  3  5  1  0  0  0  0
  5 31  1  0  0  0  0
  2  6  1  0  0  0  0
  6  7  2  0  0  0  0
  7 32  1  0  0  0  0
  7  8  1  0  0  0  0
  8 33  1  0  0  0  0
  8  9  2  0  0  0  0
  9 10  1  0  0  0  0
 10 11  2  0  0  0  0
 11 34  1  0  0  0  0
 11 12  1  0  0  0  0
 12 13  1  0  0  0  0
 12 14  2  0  0  0  0
 14 35  1  0  0  0  0
 14 15  1  0  0  0  0
 15 36  1  0  0  0  0
 15 16  2  0  0  0  0
 16 10  1  0  0  0  0
 16 17  1  0  0  0  0
 17 18  1  0  0  0  0
 18 19  2  0  0  0  0
 18 20  1  0  0  0  0
 20 21  2  0  0  0  0
 21 37  1  0  0  0  0
 21 22  1  0  0  0  0
 22 23  1  0  0  0  0
 23 38  1  0  0  0  0
 23 24  2  0  0  0  0
 24 20  1  0  0  0  0
 17 25  1  0  0  0  0
 25  9  1  0  0  0  0
 25 26  2  0  0  0  0
 26  6  1  0  0  0  0
 26 39  1  0  0  0  0
M  END
>  <LOGBIO>
4.5600

>  <PRED_LOGBIO>
4.9900

>  <XV_RES>
-0.7540

>  <WHL_TMPL>
2

>  <ANCH>
40-41;7-8

$$$$
ROW16
  -MTS-   01071500573D 0   0.00000     0.00000     0

 44 46  0  0  0  0  0  0  0  0999 V2000
   -3.0290    2.8950    0.9050 C   0  0  0  0  0  0  0  0  0  0  0  0
   -1.9660    1.8450    0.5930 C   0  0  0  0  0  0  0  0  0  0  0  0
   -1.2150    1.2710    2.1360 S   0  0  0  0  0  0  0  0  0  0  0  0
   -0.6090    2.3760    2.8120 O   0  0  0  0  0  0  0  0  0  0  0  0
   -2.2220    0.6950    2.9720 O   0  0  0  0  0  0  0  0  0  0  0  0
    0.0670    0.0060    1.7600 C   0  0  0  0  0  0  0  0  0  0  0  0
   -0.1370   -1.2960    1.6760 N   0  0  0  0  0  0  0  0  0  0  0  0
    1.0860   -1.9080    1.3740 C   0  0  0  0  0  0  0  0  0  0  0  0
    1.3150   -3.3580    1.1900 C   0  0  0  0  0  0  0  0  0  0  0  0
    1.8070   -3.8400   -0.0290 C   0  0  0  0  0  0  0  0  0  0  0  0
    2.0240   -5.2120   -0.2040 C   0  0  0  0  0  0  0  0  0  0  0  0
    1.7490   -6.1020    0.8410 C   0  0  0  0  0  0  0  0  0  0  0  0
    1.9590   -7.4250    0.6720 F   0  0  0  0  0  0  0  0  0  0  0  0
    1.2570   -5.6210    2.0600 C   0  0  0  0  0  0  0  0  0  0  0  0
    1.0400   -4.2490    2.2340 C   0  0  0  0  0  0  0  0  0  0  0  0
    2.0100   -0.9420    1.2830 C   0  0  0  0  0  0  0  0  0  0  0  0
    1.3930    0.2580    1.5210 N   0  0  0  0  0  0  0  0  0  0  0  0
    3.4450   -1.1370    0.9790 C   0  0  0  0  0  0  0  0  0  0  0  0
    4.4100   -0.8750    1.9590 C   0  0  0  0  0  0  0  0  0  0  0  0
    5.7680   -1.0600    1.6720 C   0  0  0  0  0  0  0  0  0  0  0  0
    6.1600   -1.5060    0.4040 C   0  0  0  0  0  0  0  0  0  0  0  0
    5.1950   -1.7680   -0.5750 C   0  0  0  0  0  0  0  0  0  0  0  0
    3.8380   -1.5840   -0.2880 C   0  0  0  0  0  0  0  0  0  0  0  0
    7.4890   -1.6870    0.1230 S   0  0  0  0  0  0  0  0  0  0  0  0
    7.7710   -2.4460   -1.0550 O   0  0  0  0  0  0  0  0  0  0  0  0
    8.0060   -2.4610    1.2080 O   0  0  0  0  0  0  0  0  0  0  0  0
    8.3470   -0.0950    0.0440 C   0  0  0  0  0  0  0  0  0  0  0  0
   -3.7960    2.4570    1.5410 H   0  0  0  0  0  0  0  0  0  0  0  0
   -3.4810    3.2400   -0.0230 H   0  0  0  0  0  0  0  0  0  0  0  0
   -2.5690    3.7360    1.4190 H   0  0  0  0  0  0  0  0  0  0  0  0
   -2.4260    1.0040    0.0790 H   0  0  0  0  0  0  0  0  0  0  0  0
   -1.2000    2.2840   -0.0430 H   0  0  0  0  0  0  0  0  0  0  0  0
    2.0190   -3.1520   -0.8350 H   0  0  0  0  0  0  0  0  0  0  0  0
    2.4030   -5.5830   -1.1440 H   0  0  0  0  0  0  0  0  0  0  0  0
    1.0450   -6.3080    2.8660 H   0  0  0  0  0  0  0  0  0  0  0  0
    0.6610   -3.8780    3.1750 H   0  0  0  0  0  0  0  0  0  0  0  0
    1.8350    1.1660    1.5200 H   0  0  0  0  0  0  0  0  0  0  0  0
    4.1070   -0.5300    2.9370 H   0  0  0  0  0  0  0  0  0  0  0  0
    6.5120   -0.8590    2.4280 H   0  0  0  0  0  0  0  0  0  0  0  0
    5.4980   -2.1120   -1.5530 H   0  0  0  0  0  0  0  0  0  0  0  0
    3.0940   -1.7870   -1.0440 H   0  0  0  0  0  0  0  0  0  0  0  0
    7.9020    0.5180   -0.7370 H   0  0  0  0  0  0  0  0  0  0  0  0
    9.3980   -0.2600   -0.1790 H   0  0  0  0  0  0  0  0  0  0  0  0
    8.2550    0.4140    1.0010 H   0  0  0  0  0  0  0  0  0  0  0  0
  1 28  1  0  0  0  0
  1 29  1  0  0  0  0
  1 30  1  0  0  0  0
  1  2  1  0  0  0  0
  2 31  1  0  0  0  0
  2 32  1  0  0  0  0
  2  3  1  0  0  0  0
  3  4  2  0  0  0  0
  3  5  2  0  0  0  0
  3  6  1  0  0  0  0
  6  7  2  0  0  0  0
  7  8  1  0  0  0  0
  8  9  1  0  0  0  0
  9 10  2  0  0  0  0
 10 33  1  0  0  0  0
 10 11  1  0  0  0  0
 11 34  1  0  0  0  0
 11 12  2  0  0  0  0
 12 13  1  0  0  0  0
 12 14  1  0  0  0  0
 14 35  1  0  0  0  0
 14 15  2  0  0  0  0
 15  9  1  0  0  0  0
 15 36  1  0  0  0  0
  8 16  2  0  0  0  0
 16 17  1  0  0  0  0
 17  6  1  0  0  0  0
 17 37  1  0  0  0  0
 16 18  1  0  0  0  0
 18 19  2  0  0  0  0
 19 38  1  0  0  0  0
 19 20  1  0  0  0  0
 20 39  1  0  0  0  0
 20 21  2  0  0  0  0
 21 22  1  0  0  0  0
 22 40  1  0  0  0  0
 22 23  2  0  0  0  0
 23 18  1  0  0  0  0
 23 41  1  0  0  0  0
 21 24  1  0  0  0  0
 24 25  2  0  0  0  0
 24 26  2  0  0  0  0
 24 27  1  0  0  0  0
 27 42  1  0  0  0  0
 27 43  1  0  0  0  0
 27 44  1  0  0  0  0
M  END
>  <LOGBIO>
6.5100

>  <PRED_LOGBIO>
5.6300

>  <XV_RES>
0.9260

>  <WHL_TMPL>
1

>  <ANCH>
3-5;36-28

$$$$
ROW17
  -MTS-   01071500573D 0   0.00000     0.00000     0

 57 61  0  0  0  0  0  0  0  0999 V2000
   -3.4500   -4.6360   -2.4250 C   0  0  0  0  0  0  0  0  0  0  0  0
   -3.2700   -4.5790   -1.0070 O   0  0  0  0  0  0  0  0  0  0  0  0
   -2.6950   -3.4550   -0.4760 C   0  0  0  0  0  0  0  0  0  0  0  0
   -1.3050   -3.3850   -0.3230 C   0  0  0  0  0  0  0  0  0  0  0  0
   -0.7170   -2.2370    0.2190 C   0  0  0  0  0  0  0  0  0  0  0  0
   -1.5190   -1.1570    0.6090 C   0  0  0  0  0  0  0  0  0  0  0  0
   -2.9090   -1.2260    0.4550 C   0  0  0  0  0  0  0  0  0  0  0  0
   -3.4970   -2.3750   -0.0870 C   0  0  0  0  0  0  0  0  0  0  0  0
   -3.4330    0.0630    0.9590 C   0  0  0  0  0  0  0  0  0  0  0  0
   -4.8840    0.4780    1.0070 C   0  0  0  0  0  0  0  0  0  0  0  0
   -5.2510    1.1730   -0.2820 C   0  0  0  0  0  0  0  0  0  0  0  0
   -4.4310    1.3150   -1.1390 O   0  0  0  0  0  0  0  0  0  0  0  0
   -6.5070    1.6350   -0.4660 O   0  0  0  0  0  0  0  0  0  0  0  0
   -6.7950    2.2590   -1.6510 C   0  0  0  0  0  0  0  0  0  0  0  0
   -6.8670    3.6560   -1.7080 C   0  0  0  0  0  0  0  0  0  0  0  0
   -7.1620    4.2930   -2.9190 C   0  0  0  0  0  0  0  0  0  0  0  0
   -7.3850    3.5330   -4.0730 C   0  0  0  0  0  0  0  0  0  0  0  0
   -7.3130    2.1360   -4.0170 C   0  0  0  0  0  0  0  0  0  0  0  0
   -7.5360    1.3770   -5.1720 C   0  0  0  0  0  0  0  0  0  0  0  0
   -7.4640   -0.0200   -5.1150 C   0  0  0  0  0  0  0  0  0  0  0  0
   -7.1690   -0.6580   -3.9040 C   0  0  0  0  0  0  0  0  0  0  0  0
   -6.9460    0.1020   -2.7490 C   0  0  0  0  0  0  0  0  0  0  0  0
   -7.0180    1.4990   -2.8060 C   0  0  0  0  0  0  0  0  0  0  0  0
   -2.3870    0.7950    1.3650 C   0  0  0  0  0  0  0  0  0  0  0  0
   -2.4820    2.1850    1.9490 C   0  0  0  0  0  0  0  0  0  0  0  0
   -1.2190    0.1050    1.1740 N   0  0  0  0  0  0  0  0  0  0  0  0
   -0.0010    0.5490    1.4720 C   0  0  0  0  0  0  0  0  0  0  0  0
    0.6490    1.1710    0.6330 O   0  0  0  0  0  0  0  0  0  0  0  0
    0.5720    0.2940    2.8120 C   0  0  0  0  0  0  0  0  0  0  0  0
    1.3200   -0.8660    3.0450 C   0  0  0  0  0  0  0  0  0  0  0  0
    1.8620   -1.1070    4.3130 C   0  0  0  0  0  0  0  0  0  0  0  0
    1.6560   -0.1870    5.3480 C   0  0  0  0  0  0  0  0  0  0  0  0
    2.3300   -0.4860    6.9250 Cl  0  0  0  0  0  0  0  0  0  0  0  0
    0.9080    0.9730    5.1160 C   0  0  0  0  0  0  0  0  0  0  0  0
    0.3660    1.2140    3.8480 C   0  0  0  0  0  0  0  0  0  0  0  0
   -2.4820   -4.5550   -2.9160 H   0  0  0  0  0  0  0  0  0  0  0  0
   -3.9150   -5.5820   -2.6940 H   0  0  0  0  0  0  0  0  0  0  0  0
   -4.0880   -3.8150   -2.7430 H   0  0  0  0  0  0  0  0  0  0  0  0
   -0.6870   -4.2180   -0.6240 H   0  0  0  0  0  0  0  0  0  0  0  0
    0.3550   -2.1830    0.3380 H   0  0  0  0  0  0  0  0  0  0  0  0
   -4.5690   -2.4290   -0.2050 H   0  0  0  0  0  0  0  0  0  0  0  0
   -4.9730    1.2180    1.7990 H   0  0  0  0  0  0  0  0  0  0  0  0
   -5.4980   -0.4140    1.1080 H   0  0  0  0  0  0  0  0  0  0  0  0
   -6.6960    4.2420   -0.8170 H   0  0  0  0  0  0  0  0  0  0  0  0
   -7.2180    5.3710   -2.9620 H   0  0  0  0  0  0  0  0  0  0  0  0
   -7.6120    4.0250   -5.0080 H   0  0  0  0  0  0  0  0  0  0  0  0
   -7.7630    1.8680   -6.1060 H   0  0  0  0  0  0  0  0  0  0  0  0
   -7.6360   -0.6060   -6.0060 H   0  0  0  0  0  0  0  0  0  0  0  0
   -7.1140   -1.7350   -3.8610 H   0  0  0  0  0  0  0  0  0  0  0  0
   -6.7190   -0.3900   -1.8150 H   0  0  0  0  0  0  0  0  0  0  0  0
   -1.5790    2.7420    1.7080 H   0  0  0  0  0  0  0  0  0  0  0  0
   -2.5880    2.1170    3.0300 H   0  0  0  0  0  0  0  0  0  0  0  0
   -3.3460    2.6960    1.5310 H   0  0  0  0  0  0  0  0  0  0  0  0
    1.4790   -1.5750    2.2460 H   0  0  0  0  0  0  0  0  0  0  0  0
    2.4390   -2.0020    4.4930 H   0  0  0  0  0  0  0  0  0  0  0  0
    0.7490    1.6820    5.9140 H   0  0  0  0  0  0  0  0  0  0  0  0
   -0.2110    2.1090    3.6680 H   0  0  0  0  0  0  0  0  0  0  0  0
  1 36  1  0  0  0  0
  1 37  1  0  0  0  0
  1 38  1  0  0  0  0
  1  2  1  0  0  0  0
  2  3  1  0  0  0  0
  3  4  2  0  0  0  0
  4 39  1  0  0  0  0
  4  5  1  0  0  0  0
  5 40  1  0  0  0  0
  5  6  2  0  0  0  0
  6  7  1  0  0  0  0
  7  8  2  0  0  0  0
  8  3  1  0  0  0  0
  8 41  1  0  0  0  0
  7  9  1  0  0  0  0
  9 10  1  0  0  0  0
 10 42  1  0  0  0  0
 10 43  1  0  0  0  0
 10 11  1  0  0  0  0
 11 12  2  0  0  0  0
 11 13  1  0  0  0  0
 13 14  1  0  0  0  0
 14 15  2  0  0  0  0
 15 44  1  0  0  0  0
 15 16  1  0  0  0  0
 16 45  1  0  0  0  0
 16 17  2  0  0  0  0
 17 46  1  0  0  0  0
 17 18  1  0  0  0  0
 18 19  1  0  0  0  0
 19 47  1  0  0  0  0
 19 20  2  0  0  0  0
 20 48  1  0  0  0  0
 20 21  1  0  0  0  0
 21 49  1  0  0  0  0
 21 22  2  0  0  0  0
 22 50  1  0  0  0  0
 22 23  1  0  0  0  0
 23 14  1  0  0  0  0
 23 18  2  0  0  0  0
  9 24  2  0  0  0  0
 24 25  1  0  0  0  0
 25 51  1  0  0  0  0
 25 52  1  0  0  0  0
 25 53  1  0  0  0  0
 24 26  1  0  0  0  0
 26  6  1  0  0  0  0
 26 27  1  0  0  0  0
 27 28  2  0  0  0  0
 27 29  1  0  0  0  0
 29 30  2  0  0  0  0
 30 54  1  0  0  0  0
 30 31  1  0  0  0  0
 31 55  1  0  0  0  0
 31 32  2  0  0  0  0
 32 33  1  0  0  0  0
 32 34  1  0  0  0  0
 34 56  1  0  0  0  0
 34 35  2  0  0  0  0
 35 29  1  0  0  0  0
 35 57  1  0  0  0  0
M  END
>  <LOGBIO>
5.3000

>  <PRED_LOGBIO>
5.5400

>  <XV_RES>
-0.6340

>  <WHL_TMPL>
2

>  <ANCH>
40-41;19-20

$$$$
ROW18
  -MTS-   01071500573D 0   0.00000     0.00000     0

 56 58  0  0  0  0  0  0  0  0999 V2000
   -4.8810    4.0840    2.9520 C   0  0  0  0  0  0  0  0  0  0  0  0
   -3.8310    4.2530    1.9950 O   0  0  0  0  0  0  0  0  0  0  0  0
   -3.3150    3.1310    1.4030 C   0  0  0  0  0  0  0  0  0  0  0  0
   -2.2290    2.4680    1.9870 C   0  0  0  0  0  0  0  0  0  0  0  0
   -1.7010    1.3210    1.3810 C   0  0  0  0  0  0  0  0  0  0  0  0
   -2.2590    0.8370    0.1920 C   0  0  0  0  0  0  0  0  0  0  0  0
   -3.3450    1.5000   -0.3920 C   0  0  0  0  0  0  0  0  0  0  0  0
   -3.8730    2.6470    0.2140 C   0  0  0  0  0  0  0  0  0  0  0  0
   -3.6740    0.7320   -1.6130 C   0  0  0  0  0  0  0  0  0  0  0  0
   -4.7780    1.0470   -2.5940 C   0  0  0  0  0  0  0  0  0  0  0  0
   -6.0600    0.3330   -2.1650 C   0  0  0  0  0  0  0  0  0  0  0  0
   -7.1350    0.6400   -3.1190 N   0  0  0  0  0  0  0  0  0  0  0  0
   -8.7300   -0.0400   -2.8880 S   0  0  0  0  0  0  0  0  0  0  0  0
   -8.6480   -1.4670   -2.9080 O   0  0  0  0  0  0  0  0  0  0  0  0
   -9.2540    0.3900   -1.6290 O   0  0  0  0  0  0  0  0  0  0  0  0
   -9.8230    0.5200   -4.2180 C   0  0  0  0  0  0  0  0  0  0  0  0
  -11.2160   -0.0740   -4.0160 C   0  0  0  0  0  0  0  0  0  0  0  0
  -12.1390    0.3980   -5.1390 C   0  0  0  0  0  0  0  0  0  0  0  0
  -13.4430   -0.1570   -4.9500 O   0  0  0  0  0  0  0  0  0  0  0  0
   -2.8150   -0.2930   -1.6920 C   0  0  0  0  0  0  0  0  0  0  0  0
   -2.8040   -1.3270   -2.7930 C   0  0  0  0  0  0  0  0  0  0  0  0
   -1.9480   -0.2710   -0.6310 N   0  0  0  0  0  0  0  0  0  0  0  0
   -0.9730   -1.1480   -0.4110 C   0  0  0  0  0  0  0  0  0  0  0  0
   -1.2450   -2.3200   -0.1560 O   0  0  0  0  0  0  0  0  0  0  0  0
    0.4410   -0.7140   -0.4720 C   0  0  0  0  0  0  0  0  0  0  0  0
    1.4040   -1.3540    0.3170 C   0  0  0  0  0  0  0  0  0  0  0  0
    2.7410   -0.9440    0.2590 C   0  0  0  0  0  0  0  0  0  0  0  0
    3.1150    0.1070   -0.5870 C   0  0  0  0  0  0  0  0  0  0  0  0
    4.7770    0.6170   -0.6590 Cl  0  0  0  0  0  0  0  0  0  0  0  0
    2.1520    0.7470   -1.3760 C   0  0  0  0  0  0  0  0  0  0  0  0
    0.8140    0.3370   -1.3180 C   0  0  0  0  0  0  0  0  0  0  0  0
   -4.5260    3.4680    3.7750 H   0  0  0  0  0  0  0  0  0  0  0  0
   -5.1850    5.0570    3.3320 H   0  0  0  0  0  0  0  0  0  0  0  0
   -5.7310    3.5990    2.4760 H   0  0  0  0  0  0  0  0  0  0  0  0
   -1.7980    2.8410    2.9040 H   0  0  0  0  0  0  0  0  0  0  0  0
   -0.8630    0.8100    1.8320 H   0  0  0  0  0  0  0  0  0  0  0  0
   -4.7110    3.1580   -0.2370 H   0  0  0  0  0  0  0  0  0  0  0  0
   -4.4900    0.7080   -3.5860 H   0  0  0  0  0  0  0  0  0  0  0  0
   -4.9510    2.1210   -2.6140 H   0  0  0  0  0  0  0  0  0  0  0  0
   -6.3480    0.6730   -1.1720 H   0  0  0  0  0  0  0  0  0  0  0  0
   -5.8870   -0.7410   -2.1450 H   0  0  0  0  0  0  0  0  0  0  0  0
   -6.9520    1.2430   -3.9090 H   0  0  0  0  0  0  0  0  0  0  0  0
   -9.8860    1.6060   -4.2030 H   0  0  0  0  0  0  0  0  0  0  0  0
   -9.4250    0.1920   -5.1760 H   0  0  0  0  0  0  0  0  0  0  0  0
  -11.1540   -1.1600   -4.0310 H   0  0  0  0  0  0  0  0  0  0  0  0
  -11.6150    0.2530   -3.0580 H   0  0  0  0  0  0  0  0  0  0  0  0
  -12.2020    1.4840   -5.1240 H   0  0  0  0  0  0  0  0  0  0  0  0
  -11.7410    0.0710   -6.0970 H   0  0  0  0  0  0  0  0  0  0  0  0
  -14.0480    0.1290   -5.6520 H   0  0  0  0  0  0  0  0  0  0  0  0
   -3.1670   -0.8780   -3.7150 H   0  0  0  0  0  0  0  0  0  0  0  0
   -3.4480   -2.1580   -2.5160 H   0  0  0  0  0  0  0  0  0  0  0  0
   -1.7890   -1.6880   -2.9410 H   0  0  0  0  0  0  0  0  0  0  0  0
    1.1160   -2.1650    0.9690 H   0  0  0  0  0  0  0  0  0  0  0  0
    3.4840   -1.4380    0.8670 H   0  0  0  0  0  0  0  0  0  0  0  0
    2.4400    1.5580   -2.0290 H   0  0  0  0  0  0  0  0  0  0  0  0
    0.0710    0.8310   -1.9270 H   0  0  0  0  0  0  0  0  0  0  0  0
  1 32  1  0  0  0  0
  1 33  1  0  0  0  0
  1 34  1  0  0  0  0
  1  2  1  0  0  0  0
  2  3  1  0  0  0  0
  3  4  2  0  0  0  0
  4 35  1  0  0  0  0
  4  5  1  0  0  0  0
  5 36  1  0  0  0  0
  5  6  2  0  0  0  0
  6  7  1  0  0  0  0
  7  8  2  0  0  0  0
  8  3  1  0  0  0  0
  8 37  1  0  0  0  0
  7  9  1  0  0  0  0
  9 10  1  0  0  0  0
 10 38  1  0  0  0  0
 10 39  1  0  0  0  0
 10 11  1  0  0  0  0
 11 40  1  0  0  0  0
 11 41  1  0  0  0  0
 11 12  1  0  0  0  0
 12 42  1  0  0  0  0
 12 13  1  0  0  0  0
 13 14  2  0  0  0  0
 13 15  2  0  0  0  0
 13 16  1  0  0  0  0
 16 43  1  0  0  0  0
 16 44  1  0  0  0  0
 16 17  1  0  0  0  0
 17 45  1  0  0  0  0
 17 46  1  0  0  0  0
 17 18  1  0  0  0  0
 18 47  1  0  0  0  0
 18 48  1  0  0  0  0
 18 19  1  0  0  0  0
 19 49  1  0  0  0  0
  9 20  2  0  0  0  0
 20 21  1  0  0  0  0
 21 50  1  0  0  0  0
 21 51  1  0  0  0  0
 21 52  1  0  0  0  0
 20 22  1  0  0  0  0
 22  6  1  0  0  0  0
 22 23  1  0  0  0  0
 23 24  2  0  0  0  0
 23 25  1  0  0  0  0
 25 26  2  0  0  0  0
 26 53  1  0  0  0  0
 26 27  1  0  0  0  0
 27 54  1  0  0  0  0
 27 28  2  0  0  0  0
 28 29  1  0  0  0  0
 28 30  1  0  0  0  0
 30 55  1  0  0  0  0
 30 31  2  0  0  0  0
 31 25  1  0  0  0  0
 31 56  1  0  0  0  0
M  END
>  <LOGBIO>
5.9600

>  <PRED_LOGBIO>
5.7300

>  <XV_RES>
0.1070

>  <WHL_TMPL>
3

>  <ANCH>
25-44;44-45

$$$$
ROW19
  -MTS-   01071500573D 0   0.00000     0.00000     0

 41 43  0  0  0  0  0  0  0  0999 V2000
    7.7710   -2.4460   -1.0550 C   0  0  0  0  0  0  0  0  0  0  0  0
    7.4890   -1.6870    0.1230 O   0  0  0  0  0  0  0  0  0  0  0  0
    6.1600   -1.5060    0.4040 C   0  0  0  0  0  0  0  0  0  0  0  0
    5.7680   -1.0600    1.6720 C   0  0  0  0  0  0  0  0  0  0  0  0
    4.4100   -0.8750    1.9590 C   0  0  0  0  0  0  0  0  0  0  0  0
    3.4450   -1.1370    0.9790 C   0  0  0  0  0  0  0  0  0  0  0  0
    3.8380   -1.5840   -0.2880 C   0  0  0  0  0  0  0  0  0  0  0  0
    5.1950   -1.7680   -0.5750 C   0  0  0  0  0  0  0  0  0  0  0  0
    5.5790   -2.2060   -1.8160 F   0  0  0  0  0  0  0  0  0  0  0  0
    2.0100   -0.9420    1.2830 C   0  0  0  0  0  0  0  0  0  0  0  0
    1.3800    0.2620    0.9460 C   0  0  0  0  0  0  0  0  0  0  0  0
    0.0230    0.4470    1.2340 C   0  0  0  0  0  0  0  0  0  0  0  0
   -0.7060   -0.5730    1.8580 C   0  0  0  0  0  0  0  0  0  0  0  0
   -0.0760   -1.7770    2.1950 C   0  0  0  0  0  0  0  0  0  0  0  0
    1.2820   -1.9620    1.9070 C   0  0  0  0  0  0  0  0  0  0  0  0
    1.9470   -3.2350    2.2640 C   0  0  0  0  0  0  0  0  0  0  0  0
    1.9930   -3.6510    3.5990 C   0  0  0  0  0  0  0  0  0  0  0  0
    2.6230   -4.8550    3.9360 C   0  0  0  0  0  0  0  0  0  0  0  0
    3.2060   -5.6430    2.9370 C   0  0  0  0  0  0  0  0  0  0  0  0
    3.1600   -5.2270    1.6010 C   0  0  0  0  0  0  0  0  0  0  0  0
    2.5300   -4.0230    1.2640 C   0  0  0  0  0  0  0  0  0  0  0  0
    4.0340   -7.2260    3.3800 S   0  0  0  0  0  0  0  0  0  0  0  0
    3.4060   -7.7850    4.5360 O   0  0  0  0  0  0  0  0  0  0  0  0
    3.9230   -8.1430    2.2880 O   0  0  0  0  0  0  0  0  0  0  0  0
    5.7240   -6.9250    3.7200 N   0  0  0  0  0  0  0  0  0  0  0  0
    7.3400   -1.9470   -1.9210 H   0  0  0  0  0  0  0  0  0  0  0  0
    8.8480   -2.5290   -1.1840 H   0  0  0  0  0  0  0  0  0  0  0  0
    7.3400   -3.4400   -0.9580 H   0  0  0  0  0  0  0  0  0  0  0  0
    6.5120   -0.8590    2.4280 H   0  0  0  0  0  0  0  0  0  0  0  0
    4.1070   -0.5300    2.9370 H   0  0  0  0  0  0  0  0  0  0  0  0
    3.0940   -1.7870   -1.0440 H   0  0  0  0  0  0  0  0  0  0  0  0
    1.9420    1.0490    0.4650 H   0  0  0  0  0  0  0  0  0  0  0  0
   -0.4630    1.3760    0.9740 H   0  0  0  0  0  0  0  0  0  0  0  0
   -1.7530   -0.4310    2.0800 H   0  0  0  0  0  0  0  0  0  0  0  0
   -0.6380   -2.5640    2.6770 H   0  0  0  0  0  0  0  0  0  0  0  0
    1.5430   -3.0430    4.3700 H   0  0  0  0  0  0  0  0  0  0  0  0
    2.6580   -5.1760    4.9670 H   0  0  0  0  0  0  0  0  0  0  0  0
    3.6100   -5.8350    0.8300 H   0  0  0  0  0  0  0  0  0  0  0  0
    2.4950   -3.7020    0.2340 H   0  0  0  0  0  0  0  0  0  0  0  0
    6.0930   -5.9880    3.6560 H   0  0  0  0  0  0  0  0  0  0  0  0
    6.3300   -7.6900    3.9820 H   0  0  0  0  0  0  0  0  0  0  0  0
  1 26  1  0  0  0  0
  1 27  1  0  0  0  0
  1 28  1  0  0  0  0
  1  2  1  0  0  0  0
  2  3  1  0  0  0  0
  3  4  2  0  0  0  0
  4 29  1  0  0  0  0
  4  5  1  0  0  0  0
  5 30  1  0  0  0  0
  5  6  2  0  0  0  0
  6  7  1  0  0  0  0
  7 31  1  0  0  0  0
  7  8  2  0  0  0  0
  8  3  1  0  0  0  0
  8  9  1  0  0  0  0
  6 10  1  0  0  0  0
 10 11  2  0  0  0  0
 11 32  1  0  0  0  0
 11 12  1  0  0  0  0
 12 33  1  0  0  0  0
 12 13  2  0  0  0  0
 13 34  1  0  0  0  0
 13 14  1  0  0  0  0
 14 35  1  0  0  0  0
 14 15  2  0  0  0  0
 15 10  1  0  0  0  0
 15 16  1  0  0  0  0
 16 17  2  0  0  0  0
 17 36  1  0  0  0  0
 17 18  1  0  0  0  0
 18 37  1  0  0  0  0
 18 19  2  0  0  0  0
 19 20  1  0  0  0  0
 20 38  1  0  0  0  0
 20 21  2  0  0  0  0
 21 16  1  0  0  0  0
 21 39  1  0  0  0  0
 19 22  1  0  0  0  0
 22 23  2  0  0  0  0
 22 24  2  0  0  0  0
 22 25  1  0  0  0  0
 25 40  1  0  0  0  0
 25 41  1  0  0  0  0
M  END
>  <LOGBIO>
7.4800

>  <PRED_LOGBIO>
7.2300

>  <XV_RES>
0.3010

>  <WHL_TMPL>
1

>  <ANCH>
5-6;11-16

$$$$
ROW20
  -MTS-   01071500573D 0   0.00000     0.00000     0

 37 39  0  0  0  0  0  0  0  0999 V2000
    2.0780   -8.6820   -0.3160 N   0  0  0  0  0  0  0  0  0  0  0  0
    3.3360   -7.6800    0.3740 S   0  0  0  0  0  0  0  0  0  0  0  0
    4.4420   -7.6120   -0.5300 O   0  0  0  0  0  0  0  0  0  0  0  0
    3.7670   -8.2440    1.6150 O   0  0  0  0  0  0  0  0  0  0  0  0
    2.6790   -5.9860    0.6670 C   0  0  0  0  0  0  0  0  0  0  0  0
    2.7790   -5.0140   -0.3350 C   0  0  0  0  0  0  0  0  0  0  0  0
    2.2800   -3.7250   -0.1120 C   0  0  0  0  0  0  0  0  0  0  0  0
    1.6800   -3.4090    1.1120 C   0  0  0  0  0  0  0  0  0  0  0  0
    1.5800   -4.3810    2.1140 C   0  0  0  0  0  0  0  0  0  0  0  0
    2.0790   -5.6700    1.8920 C   0  0  0  0  0  0  0  0  0  0  0  0
    1.1520   -2.0460    1.3480 C   0  0  0  0  0  0  0  0  0  0  0  0
   -0.2060   -1.8620    1.6350 C   0  0  0  0  0  0  0  0  0  0  0  0
   -0.7060   -0.5730    1.8580 C   0  0  0  0  0  0  0  0  0  0  0  0
    0.1530    0.5310    1.7930 C   0  0  0  0  0  0  0  0  0  0  0  0
    1.5100    0.3470    1.5060 C   0  0  0  0  0  0  0  0  0  0  0  0
    2.0100   -0.9420    1.2830 C   0  0  0  0  0  0  0  0  0  0  0  0
    3.4450   -1.1370    0.9790 C   0  0  0  0  0  0  0  0  0  0  0  0
    4.4100   -0.8750    1.9590 C   0  0  0  0  0  0  0  0  0  0  0  0
    5.7680   -1.0600    1.6720 C   0  0  0  0  0  0  0  0  0  0  0  0
    6.1600   -1.5060    0.4040 C   0  0  0  0  0  0  0  0  0  0  0  0
    7.4890   -1.6870    0.1230 F   0  0  0  0  0  0  0  0  0  0  0  0
    5.1950   -1.7680   -0.5750 C   0  0  0  0  0  0  0  0  0  0  0  0
    5.5790   -2.2060   -1.8160 Cl  0  0  0  0  0  0  0  0  0  0  0  0
    3.8380   -1.5840   -0.2880 C   0  0  0  0  0  0  0  0  0  0  0  0
    1.1620   -8.2940   -0.4900 H   0  0  0  0  0  0  0  0  0  0  0  0
    2.2680   -9.6480   -0.5410 H   0  0  0  0  0  0  0  0  0  0  0  0
    3.2420   -5.2570   -1.2800 H   0  0  0  0  0  0  0  0  0  0  0  0
    2.3570   -2.9750   -0.8850 H   0  0  0  0  0  0  0  0  0  0  0  0
    1.1170   -4.1370    3.0590 H   0  0  0  0  0  0  0  0  0  0  0  0
    2.0020   -6.4200    2.6650 H   0  0  0  0  0  0  0  0  0  0  0  0
   -0.8680   -2.7140    1.6850 H   0  0  0  0  0  0  0  0  0  0  0  0
   -1.7530   -0.4310    2.0800 H   0  0  0  0  0  0  0  0  0  0  0  0
   -0.2330    1.5250    1.9650 H   0  0  0  0  0  0  0  0  0  0  0  0
    2.1720    1.1990    1.4560 H   0  0  0  0  0  0  0  0  0  0  0  0
    4.1070   -0.5300    2.9360 H   0  0  0  0  0  0  0  0  0  0  0  0
    6.5120   -0.8590    2.4280 H   0  0  0  0  0  0  0  0  0  0  0  0
    3.0940   -1.7870   -1.0440 H   0  0  0  0  0  0  0  0  0  0  0  0
  1 25  1  0  0  0  0
  1 26  1  0  0  0  0
  1  2  1  0  0  0  0
  2  3  2  0  0  0  0
  2  4  2  0  0  0  0
  2  5  1  0  0  0  0
  5  6  2  0  0  0  0
  6 27  1  0  0  0  0
  6  7  1  0  0  0  0
  7 28  1  0  0  0  0
  7  8  2  0  0  0  0
  8  9  1  0  0  0  0
  9 29  1  0  0  0  0
  9 10  2  0  0  0  0
 10  5  1  0  0  0  0
 10 30  1  0  0  0  0
  8 11  1  0  0  0  0
 11 12  2  0  0  0  0
 12 31  1  0  0  0  0
 12 13  1  0  0  0  0
 13 32  1  0  0  0  0
 13 14  2  0  0  0  0
 14 33  1  0  0  0  0
 14 15  1  0  0  0  0
 15 34  1  0  0  0  0
 15 16  2  0  0  0  0
 16 11  1  0  0  0  0
 16 17  1  0  0  0  0
 17 18  2  0  0  0  0
 18 35  1  0  0  0  0
 18 19  1  0  0  0  0
 19 36  1  0  0  0  0
 19 20  2  0  0  0  0
 20 21  1  0  0  0  0
 20 22  1  0  0  0  0
 22 23  1  0  0  0  0
 22 24  2  0  0  0  0
 24 17  1  0  0  0  0
 24 37  1  0  0  0  0
M  END
>  <LOGBIO>
7.7700

>  <PRED_LOGBIO>
7.8400

>  <XV_RES>
-0.0310

>  <WHL_TMPL>
1

>  <ANCH>
5-31;27-28

$$$$
ROW21
  -MTS-   01071500573D 0   0.00000     0.00000     0

 44 46  0  0  0  0  0  0  0  0999 V2000
   -0.2920    1.9720    2.0200 C   0  0  0  0  0  0  0  0  0  0  0  0
    0.1940    0.5610    1.7880 C   0  0  0  0  0  0  0  0  0  0  0  0
   -0.6850   -0.4470    1.8660 C   0  0  0  0  0  0  0  0  0  0  0  0
   -0.2260   -1.8370    1.6420 C   0  0  0  0  0  0  0  0  0  0  0  0
   -0.9990   -2.7910    1.7040 O   0  0  0  0  0  0  0  0  0  0  0  0
    1.2110   -2.0160    1.3390 C   0  0  0  0  0  0  0  0  0  0  0  0
    2.0100   -0.9420    1.2830 C   0  0  0  0  0  0  0  0  0  0  0  0
    1.5410    0.3520    1.5000 O   0  0  0  0  0  0  0  0  0  0  0  0
    3.4450   -1.1370    0.9790 C   0  0  0  0  0  0  0  0  0  0  0  0
    4.4100   -0.8750    1.9590 C   0  0  0  0  0  0  0  0  0  0  0  0
    5.7680   -1.0600    1.6720 C   0  0  0  0  0  0  0  0  0  0  0  0
    6.1600   -1.5060    0.4040 C   0  0  0  0  0  0  0  0  0  0  0  0
    5.1950   -1.7680   -0.5750 C   0  0  0  0  0  0  0  0  0  0  0  0
    3.8380   -1.5840   -0.2880 C   0  0  0  0  0  0  0  0  0  0  0  0
    7.4890   -1.6870    0.1230 S   0  0  0  0  0  0  0  0  0  0  0  0
    7.7710   -2.4460   -1.0550 O   0  0  0  0  0  0  0  0  0  0  0  0
    8.0060   -2.4610    1.2080 O   0  0  0  0  0  0  0  0  0  0  0  0
    8.3470   -0.0950    0.0440 C   0  0  0  0  0  0  0  0  0  0  0  0
    1.7200   -3.2690    1.1180 O   0  0  0  0  0  0  0  0  0  0  0  0
    2.1940   -3.9700    2.1950 C   0  0  0  0  0  0  0  0  0  0  0  0
    1.3360   -4.8060    2.9190 C   0  0  0  0  0  0  0  0  0  0  0  0
    1.8200   -5.5230    4.0200 C   0  0  0  0  0  0  0  0  0  0  0  0
    3.1630   -5.4030    4.3970 C   0  0  0  0  0  0  0  0  0  0  0  0
    4.0210   -4.5670    3.6730 C   0  0  0  0  0  0  0  0  0  0  0  0
    3.5370   -3.8510    2.5720 C   0  0  0  0  0  0  0  0  0  0  0  0
    4.4630   -2.9490    1.7920 C   0  0  0  0  0  0  0  0  0  0  0  0
   -1.1320    1.9570    2.7110 H   0  0  0  0  0  0  0  0  0  0  0  0
   -0.6070    2.4070    1.0740 H   0  0  0  0  0  0  0  0  0  0  0  0
    0.5140    2.5680    2.4420 H   0  0  0  0  0  0  0  0  0  0  0  0
   -1.7220   -0.2480    2.0910 H   0  0  0  0  0  0  0  0  0  0  0  0
    4.1070   -0.5300    2.9370 H   0  0  0  0  0  0  0  0  0  0  0  0
    6.5120   -0.8590    2.4280 H   0  0  0  0  0  0  0  0  0  0  0  0
    5.4980   -2.1120   -1.5530 H   0  0  0  0  0  0  0  0  0  0  0  0
    3.0940   -1.7870   -1.0440 H   0  0  0  0  0  0  0  0  0  0  0  0
    7.9020    0.5180   -0.7370 H   0  0  0  0  0  0  0  0  0  0  0  0
    9.3980   -0.2600   -0.1790 H   0  0  0  0  0  0  0  0  0  0  0  0
    8.2550    0.4140    1.0010 H   0  0  0  0  0  0  0  0  0  0  0  0
    0.3000   -4.8990    2.6280 H   0  0  0  0  0  0  0  0  0  0  0  0
    1.1570   -6.1680    4.5780 H   0  0  0  0  0  0  0  0  0  0  0  0
    3.5360   -5.9560    5.2460 H   0  0  0  0  0  0  0  0  0  0  0  0
    5.0570   -4.4750    3.9650 H   0  0  0  0  0  0  0  0  0  0  0  0
    4.1380   -2.9050    0.7550 H   0  0  0  0  0  0  0  0  0  0  0  0
    4.4430   -1.9490    2.2210 H   0  0  0  0  0  0  0  0  0  0  0  0
    5.4760   -3.3420    1.8380 H   0  0  0  0  0  0  0  0  0  0  0  0
  1 27  1  0  0  0  0
  1 28  1  0  0  0  0
  1 29  1  0  0  0  0
  1  2  1  0  0  0  0
  2  3  2  0  0  0  0
  3 30  1  0  0  0  0
  3  4  1  0  0  0  0
  4  5  2  0  0  0  0
  4  6  1  0  0  0  0
  6  7  2  0  0  0  0
  7  8  1  0  0  0  0
  8  2  1  0  0  0  0
  7  9  1  0  0  0  0
  9 10  2  0  0  0  0
 10 31  1  0  0  0  0
 10 11  1  0  0  0  0
 11 32  1  0  0  0  0
 11 12  2  0  0  0  0
 12 13  1  0  0  0  0
 13 33  1  0  0  0  0
 13 14  2  0  0  0  0
 14  9  1  0  0  0  0
 14 34  1  0  0  0  0
 12 15  1  0  0  0  0
 15 16  2  0  0  0  0
 15 17  2  0  0  0  0
 15 18  1  0  0  0  0
 18 35  1  0  0  0  0
 18 36  1  0  0  0  0
 18 37  1  0  0  0  0
  6 19  1  0  0  0  0
 19 20  1  0  0  0  0
 20 21  2  0  0  0  0
 21 38  1  0  0  0  0
 21 22  1  0  0  0  0
 22 39  1  0  0  0  0
 22 23  2  0  0  0  0
 23 40  1  0  0  0  0
 23 24  1  0  0  0  0
 24 41  1  0  0  0  0
 24 25  2  0  0  0  0
 25 20  1  0  0  0  0
 25 26  1  0  0  0  0
 26 42  1  0  0  0  0
 26 43  1  0  0  0  0
 26 44  1  0  0  0  0
M  END
>  <LOGBIO>
6.7700

>  <PRED_LOGBIO>
6.9700

>  <XV_RES>
-0.1820

>  <WHL_TMPL>
1

>  <ANCH>
3-5;21-13

$$$$
ROW22
  -MTS-   01071500573D 0   0.00000     0.00000     0

 47 49  0  0  0  0  0  0  0  0999 V2000
   -2.4480    7.8320    2.7950 C   0  0  0  0  0  0  0  0  0  0  0  0
   -2.0010    6.4800    2.2940 C   0  0  0  0  0  0  0  0  0  0  0  0
   -0.6770    6.2890    1.8820 C   0  0  0  0  0  0  0  0  0  0  0  0
   -0.2620    5.0360    1.4170 C   0  0  0  0  0  0  0  0  0  0  0  0
   -1.1710    3.9720    1.3650 C   0  0  0  0  0  0  0  0  0  0  0  0
   -0.7240    2.6200    0.8640 C   0  0  0  0  0  0  0  0  0  0  0  0
   -0.2290    1.8190    1.9930 N   0  0  0  0  0  0  0  0  0  0  0  0
    0.2490    0.5050    1.7720 C   0  0  0  0  0  0  0  0  0  0  0  0
   -0.6290   -0.5840    1.8420 C   0  0  0  0  0  0  0  0  0  0  0  0
   -0.1060   -1.8630    1.6160 C   0  0  0  0  0  0  0  0  0  0  0  0
    1.1980   -2.0060    1.3430 N   0  0  0  0  0  0  0  0  0  0  0  0
    2.0100   -0.9420    1.2830 C   0  0  0  0  0  0  0  0  0  0  0  0
    1.5430    0.2960    1.4940 N   0  0  0  0  0  0  0  0  0  0  0  0
    3.4450   -1.1370    0.9790 C   0  0  0  0  0  0  0  0  0  0  0  0
    4.4100   -0.8750    1.9590 C   0  0  0  0  0  0  0  0  0  0  0  0
    5.7680   -1.0600    1.6720 C   0  0  0  0  0  0  0  0  0  0  0  0
    6.1600   -1.5060    0.4040 C   0  0  0  0  0  0  0  0  0  0  0  0
    5.1950   -1.7680   -0.5750 C   0  0  0  0  0  0  0  0  0  0  0  0
    3.8380   -1.5840   -0.2880 C   0  0  0  0  0  0  0  0  0  0  0  0
    7.4890   -1.6870    0.1230 S   0  0  0  0  0  0  0  0  0  0  0  0
    7.7710   -2.4460   -1.0560 O   0  0  0  0  0  0  0  0  0  0  0  0
    8.0070   -2.4610    1.2080 O   0  0  0  0  0  0  0  0  0  0  0  0
    8.3470   -0.0950    0.0440 C   0  0  0  0  0  0  0  0  0  0  0  0
   -1.0070   -3.0730    1.6790 C   0  0  0  0  0  0  0  0  0  0  0  0
   -2.2390   -2.7290    1.3140 F   0  0  0  0  0  0  0  0  0  0  0  0
   -1.0280   -3.5460    2.9220 F   0  0  0  0  0  0  0  0  0  0  0  0
   -0.5470   -4.0110    0.8550 F   0  0  0  0  0  0  0  0  0  0  0  0
   -2.4950    4.1630    1.7780 C   0  0  0  0  0  0  0  0  0  0  0  0
   -2.9100    5.4170    2.2420 C   0  0  0  0  0  0  0  0  0  0  0  0
   -1.8670    8.6110    2.3060 H   0  0  0  0  0  0  0  0  0  0  0  0
   -2.2970    7.8890    3.8710 H   0  0  0  0  0  0  0  0  0  0  0  0
   -3.5030    7.9720    2.5700 H   0  0  0  0  0  0  0  0  0  0  0  0
    0.0250    7.1090    1.9220 H   0  0  0  0  0  0  0  0  0  0  0  0
    0.7600    4.8880    1.0990 H   0  0  0  0  0  0  0  0  0  0  0  0
    0.0720    2.7490    0.1340 H   0  0  0  0  0  0  0  0  0  0  0  0
   -1.5640    2.1100    0.3980 H   0  0  0  0  0  0  0  0  0  0  0  0
   -0.2290    2.2060    2.9260 H   0  0  0  0  0  0  0  0  0  0  0  0
   -1.6760   -0.4420    2.0640 H   0  0  0  0  0  0  0  0  0  0  0  0
    4.1070   -0.5300    2.9370 H   0  0  0  0  0  0  0  0  0  0  0  0
    6.5120   -0.8590    2.4280 H   0  0  0  0  0  0  0  0  0  0  0  0
    5.4980   -2.1120   -1.5530 H   0  0  0  0  0  0  0  0  0  0  0  0
    3.0940   -1.7870   -1.0440 H   0  0  0  0  0  0  0  0  0  0  0  0
    7.9020    0.5180   -0.7370 H   0  0  0  0  0  0  0  0  0  0  0  0
    9.3980   -0.2600   -0.1790 H   0  0  0  0  0  0  0  0  0  0  0  0
    8.2550    0.4140    1.0010 H   0  0  0  0  0  0  0  0  0  0  0  0
   -3.1970    3.3430    1.7380 H   0  0  0  0  0  0  0  0  0  0  0  0
   -3.9320    5.5640    2.5610 H   0  0  0  0  0  0  0  0  0  0  0  0
  1 30  1  0  0  0  0
  1 31  1  0  0  0  0
  1 32  1  0  0  0  0
  1  2  1  0  0  0  0
  2  3  2  0  0  0  0
  3 33  1  0  0  0  0
  3  4  1  0  0  0  0
  4 34  1  0  0  0  0
  4  5  2  0  0  0  0
  5  6  1  0  0  0  0
  6 35  1  0  0  0  0
  6 36  1  0  0  0  0
  6  7  1  0  0  0  0
  7 37  1  0  0  0  0
  7  8  1  0  0  0  0
  8  9  2  0  0  0  0
  9 38  1  0  0  0  0
  9 10  1  0  0  0  0
 10 11  2  0  0  0  0
 11 12  1  0  0  0  0
 12 13  2  0  0  0  0
 13  8  1  0  0  0  0
 12 14  1  0  0  0  0
 14 15  2  0  0  0  0
 15 39  1  0  0  0  0
 15 16  1  0  0  0  0
 16 40  1  0  0  0  0
 16 17  2  0  0  0  0
 17 18  1  0  0  0  0
 18 41  1  0  0  0  0
 18 19  2  0  0  0  0
 19 14  1  0  0  0  0
 19 42  1  0  0  0  0
 17 20  1  0  0  0  0
 20 21  2  0  0  0  0
 20 22  2  0  0  0  0
 20 23  1  0  0  0  0
 23 43  1  0  0  0  0
 23 44  1  0  0  0  0
 23 45  1  0  0  0  0
 10 24  1  0  0  0  0
 24 25  1  0  0  0  0
 24 26  1  0  0  0  0
 24 27  1  0  0  0  0
  5 28  1  0  0  0  0
 28 46  1  0  0  0  0
 28 29  2  0  0  0  0
 29  2  1  0  0  0  0
 29 47  1  0  0  0  0
M  END
>  <LOGBIO>
7.3200

>  <PRED_LOGBIO>
6.5700

>  <XV_RES>
0.8570

>  <WHL_TMPL>
1

>  <ANCH>
3-5;31-23

$$$$
ROW23
  -MTS-   01071500573D 0   0.00000     0.00000     0

 46 47  0  0  0  0  0  0  0  0999 V2000
    7.7710   -2.4460   -1.0560 C   0  0  0  0  0  0  0  0  0  0  0  0
    7.4890   -1.6870    0.1230 O   0  0  0  0  0  0  0  0  0  0  0  0
    6.1600   -1.5060    0.4040 C   0  0  0  0  0  0  0  0  0  0  0  0
    5.1950   -1.7680   -0.5750 C   0  0  0  0  0  0  0  0  0  0  0  0
    3.8380   -1.5840   -0.2880 C   0  0  0  0  0  0  0  0  0  0  0  0
    3.4450   -1.1370    0.9790 C   0  0  0  0  0  0  0  0  0  0  0  0
    4.4100   -0.8750    1.9590 C   0  0  0  0  0  0  0  0  0  0  0  0
    5.7680   -1.0600    1.6720 C   0  0  0  0  0  0  0  0  0  0  0  0
    6.8090   -0.7790    2.7290 C   0  0  0  0  0  0  0  0  0  0  0  0
    8.1040   -0.3270    2.0600 C   0  0  0  0  0  0  0  0  0  0  0  0
    7.0690   -2.0470    3.5370 C   0  0  0  0  0  0  0  0  0  0  0  0
    6.3050    0.3220    3.6590 C   0  0  0  0  0  0  0  0  0  0  0  0
    2.0100   -0.9420    1.2830 C   0  0  0  0  0  0  0  0  0  0  0  0
    1.1320   -1.9520    1.3610 C   0  0  0  0  0  0  0  0  0  0  0  0
   -0.2970   -1.7210    1.6670 C   0  0  0  0  0  0  0  0  0  0  0  0
   -1.4760   -2.9530    1.7840 S   0  0  0  0  0  0  0  0  0  0  0  0
   -0.6210    0.0040    1.8970 S   0  0  0  0  0  0  0  0  0  0  0  0
    1.2890    0.6470    1.5790 S   0  0  0  0  0  0  0  0  0  0  0  0
    5.5790   -2.2060   -1.8160 C   0  0  0  0  0  0  0  0  0  0  0  0
    5.3180   -3.5690   -2.1570 C   0  0  0  0  0  0  0  0  0  0  0  0
    7.1000   -2.0840   -1.8230 C   0  0  0  0  0  0  0  0  0  0  0  0
    5.0200   -1.2910   -2.9010 C   0  0  0  0  0  0  0  0  0  0  0  0
    7.3400   -1.9470   -1.9210 H   0  0  0  0  0  0  0  0  0  0  0  0
    8.8480   -2.5290   -1.1840 H   0  0  0  0  0  0  0  0  0  0  0  0
    7.3400   -3.4400   -0.9580 H   0  0  0  0  0  0  0  0  0  0  0  0
    3.0940   -1.7870   -1.0440 H   0  0  0  0  0  0  0  0  0  0  0  0
    4.1070   -0.5300    2.9360 H   0  0  0  0  0  0  0  0  0  0  0  0
    8.4630   -1.1110    1.3980 H   0  0  0  0  0  0  0  0  0  0  0  0
    8.8540   -0.1240    2.8220 H   0  0  0  0  0  0  0  0  0  0  0  0
    7.9180    0.5780    1.4850 H   0  0  0  0  0  0  0  0  0  0  0  0
    7.4280   -2.8320    2.8740 H   0  0  0  0  0  0  0  0  0  0  0  0
    7.8190   -1.8440    4.2990 H   0  0  0  0  0  0  0  0  0  0  0  0
    6.1460   -2.3690    4.0140 H   0  0  0  0  0  0  0  0  0  0  0  0
    6.1200    1.2260    3.0830 H   0  0  0  0  0  0  0  0  0  0  0  0
    7.0550    0.5250    4.4200 H   0  0  0  0  0  0  0  0  0  0  0  0
    5.3820    0.0000    4.1350 H   0  0  0  0  0  0  0  0  0  0  0  0
    1.4780   -2.9620    1.1950 H   0  0  0  0  0  0  0  0  0  0  0  0
    5.8930   -4.2300   -1.5120 H   0  0  0  0  0  0  0  0  0  0  0  0
    5.6930   -3.7150   -3.1680 H   0  0  0  0  0  0  0  0  0  0  0  0
    4.2440   -3.7240   -2.0750 H   0  0  0  0  0  0  0  0  0  0  0  0
    7.5170   -2.7020   -1.0310 H   0  0  0  0  0  0  0  0  0  0  0  0
    7.4860   -2.4160   -2.7840 H   0  0  0  0  0  0  0  0  0  0  0  0
    7.3810   -1.0460   -1.6580 H   0  0  0  0  0  0  0  0  0  0  0  0
    3.9330   -1.2870   -2.8480 H   0  0  0  0  0  0  0  0  0  0  0  0
    5.3340   -1.6530   -3.8780 H   0  0  0  0  0  0  0  0  0  0  0  0
    5.3940   -0.2800   -2.7520 H   0  0  0  0  0  0  0  0  0  0  0  0
  1 23  1  0  0  0  0
  1 24  1  0  0  0  0
  1 25  1  0  0  0  0
  1  2  1  0  0  0  0
  2  3  1  0  0  0  0
  3  4  2  0  0  0  0
  4  5  1  0  0  0  0
  5 26  1  0  0  0  0
  5  6  2  0  0  0  0
  6  7  1  0  0  0  0
  7 27  1  0  0  0  0
  7  8  2  0  0  0  0
  8  3  1  0  0  0  0
  8  9  1  0  0  0  0
  9 10  1  0  0  0  0
 10 28  1  0  0  0  0
 10 29  1  0  0  0  0
 10 30  1  0  0  0  0
  9 11  1  0  0  0  0
 11 31  1  0  0  0  0
 11 32  1  0  0  0  0
 11 33  1  0  0  0  0
  9 12  1  0  0  0  0
 12 34  1  0  0  0  0
 12 35  1  0  0  0  0
 12 36  1  0  0  0  0
  6 13  1  0  0  0  0
 13 14  2  0  0  0  0
 14 37  1  0  0  0  0
 14 15  1  0  0  0  0
 15 16  2  0  0  0  0
 15 17  1  0  0  0  0
 17 18  1  0  0  0  0
 18 13  1  0  0  0  0
  4 19  1  0  0  0  0
 19 20  1  0  0  0  0
 20 38  1  0  0  0  0
 20 39  1  0  0  0  0
 20 40  1  0  0  0  0
 19 21  1  0  0  0  0
 21 41  1  0  0  0  0
 21 42  1  0  0  0  0
 21 43  1  0  0  0  0
 19 22  1  0  0  0  0
 22 44  1  0  0  0  0
 22 45  1  0  0  0  0
 22 46  1  0  0  0  0
M  END
>  <LOGBIO>
7.3300

>  <PRED_LOGBIO>
6.0100

>  <XV_RES>
1.6100

>  <WHL_TMPL>
1

>  <ANCH>
3-5;8-10

$$$$
ROW24
  -MTS-   01071500573D 0   0.00000     0.00000     0

 42 44  0  0  0  0  0  0  0  0999 V2000
    2.0990   -7.5220    0.6350 C   0  0  0  0  0  0  0  0  0  0  0  0
    1.8290   -6.0500    0.8300 C   0  0  0  0  0  0  0  0  0  0  0  0
    2.0840   -5.1480   -0.2100 C   0  0  0  0  0  0  0  0  0  0  0  0
    1.8340   -3.7820   -0.0290 C   0  0  0  0  0  0  0  0  0  0  0  0
    1.3280   -3.3190    1.1910 C   0  0  0  0  0  0  0  0  0  0  0  0
    1.0720   -4.2210    2.2310 C   0  0  0  0  0  0  0  0  0  0  0  0
    1.3230   -5.5860    2.0500 C   0  0  0  0  0  0  0  0  0  0  0  0
    1.0740   -1.9390    1.3740 N   0  0  0  0  0  0  0  0  0  0  0  0
   -0.1450   -1.3890    1.6690 C   0  0  0  0  0  0  0  0  0  0  0  0
   -1.4330   -2.1560    1.8510 C   0  0  0  0  0  0  0  0  0  0  0  0
   -0.0100   -0.0590    1.7690 C   0  0  0  0  0  0  0  0  0  0  0  0
    1.4180    0.2380    1.5140 C   0  0  0  0  0  0  0  0  0  0  0  0
    2.0100   -0.9420    1.2830 C   0  0  0  0  0  0  0  0  0  0  0  0
    3.4450   -1.1370    0.9790 C   0  0  0  0  0  0  0  0  0  0  0  0
    4.4100   -0.8750    1.9590 C   0  0  0  0  0  0  0  0  0  0  0  0
    5.7680   -1.0600    1.6720 C   0  0  0  0  0  0  0  0  0  0  0  0
    6.1600   -1.5060    0.4040 C   0  0  0  0  0  0  0  0  0  0  0  0
    5.1950   -1.7680   -0.5750 C   0  0  0  0  0  0  0  0  0  0  0  0
    3.8380   -1.5840   -0.2880 C   0  0  0  0  0  0  0  0  0  0  0  0
    7.4890   -1.6870    0.1230 S   0  0  0  0  0  0  0  0  0  0  0  0
    7.7710   -2.4460   -1.0560 O   0  0  0  0  0  0  0  0  0  0  0  0
    8.0070   -2.4610    1.2080 O   0  0  0  0  0  0  0  0  0  0  0  0
    8.3470   -0.0950    0.0440 C   0  0  0  0  0  0  0  0  0  0  0  0
    2.3640   -7.9720    1.5900 H   0  0  0  0  0  0  0  0  0  0  0  0
    1.2080   -8.0060    0.2410 H   0  0  0  0  0  0  0  0  0  0  0  0
    2.9210   -7.6510   -0.0660 H   0  0  0  0  0  0  0  0  0  0  0  0
    2.4750   -5.5050   -1.1510 H   0  0  0  0  0  0  0  0  0  0  0  0
    2.0310   -3.0860   -0.8310 H   0  0  0  0  0  0  0  0  0  0  0  0
    0.6820   -3.8630    3.1720 H   0  0  0  0  0  0  0  0  0  0  0  0
    1.1260   -6.2820    2.8520 H   0  0  0  0  0  0  0  0  0  0  0  0
   -2.2720   -1.5310    1.5530 H   0  0  0  0  0  0  0  0  0  0  0  0
   -1.5430   -2.4360    2.8970 H   0  0  0  0  0  0  0  0  0  0  0  0
   -1.4110   -3.0530    1.2360 H   0  0  0  0  0  0  0  0  0  0  0  0
   -0.7880    0.6550    1.9920 H   0  0  0  0  0  0  0  0  0  0  0  0
    1.8870    1.2100    1.5140 H   0  0  0  0  0  0  0  0  0  0  0  0
    4.1070   -0.5300    2.9370 H   0  0  0  0  0  0  0  0  0  0  0  0
    6.5120   -0.8590    2.4280 H   0  0  0  0  0  0  0  0  0  0  0  0
    5.4980   -2.1120   -1.5530 H   0  0  0  0  0  0  0  0  0  0  0  0
    3.0940   -1.7870   -1.0440 H   0  0  0  0  0  0  0  0  0  0  0  0
    7.9020    0.5180   -0.7370 H   0  0  0  0  0  0  0  0  0  0  0  0
    9.3980   -0.2600   -0.1790 H   0  0  0  0  0  0  0  0  0  0  0  0
    8.2550    0.4140    1.0010 H   0  0  0  0  0  0  0  0  0  0  0  0
  1 24  1  0  0  0  0
  1 25  1  0  0  0  0
  1 26  1  0  0  0  0
  1  2  1  0  0  0  0
  2  3  2  0  0  0  0
  3 27  1  0  0  0  0
  3  4  1  0  0  0  0
  4 28  1  0  0  0  0
  4  5  2  0  0  0  0
  5  6  1  0  0  0  0
  6 29  1  0  0  0  0
  6  7  2  0  0  0  0
  7  2  1  0  0  0  0
  7 30  1  0  0  0  0
  5  8  1  0  0  0  0
  8  9  1  0  0  0  0
  9 10  1  0  0  0  0
 10 31  1  0  0  0  0
 10 32  1  0  0  0  0
 10 33  1  0  0  0  0
  9 11  2  0  0  0  0
 11 34  1  0  0  0  0
 11 12  1  0  0  0  0
 12 35  1  0  0  0  0
 12 13  2  0  0  0  0
 13  8  1  0  0  0  0
 13 14  1  0  0  0  0
 14 15  2  0  0  0  0
 15 36  1  0  0  0  0
 15 16  1  0  0  0  0
 16 37  1  0  0  0  0
 16 17  2  0  0  0  0
 17 18  1  0  0  0  0
 18 38  1  0  0  0  0
 18 19  2  0  0  0  0
 19 14  1  0  0  0  0
 19 39  1  0  0  0  0
 17 20  1  0  0  0  0
 20 21  2  0  0  0  0
 20 22  2  0  0  0  0
 20 23  1  0  0  0  0
 23 40  1  0  0  0  0
 23 41  1  0  0  0  0
 23 42  1  0  0  0  0
M  END
>  <LOGBIO>
7.4000

>  <PRED_LOGBIO>
6.3700

>  <XV_RES>
1.1750

>  <WHL_TMPL>
1

>  <ANCH>
3-5;34-26

$$$$
ROW25
  -MTS-   01071500573D 0   0.00000     0.00000     0

 31 32  0  0  0  0  0  0  0  0999 V2000
   -5.0570    0.2360    2.8250 N   0  0  0  0  0  0  0  0  0  0  0  0
   -4.6800   -1.4230    2.4150 S   0  0  0  0  0  0  0  0  0  0  0  0
   -5.0170   -2.2740    3.5130 O   0  0  0  0  0  0  0  0  0  0  0  0
   -5.4310   -1.8120    1.2620 O   0  0  0  0  0  0  0  0  0  0  0  0
   -2.8820   -1.5720    2.0540 C   0  0  0  0  0  0  0  0  0  0  0  0
   -1.9830   -1.8680    3.0850 C   0  0  0  0  0  0  0  0  0  0  0  0
   -0.6150   -1.9810    2.8100 C   0  0  0  0  0  0  0  0  0  0  0  0
   -0.1460   -1.7980    1.5040 C   0  0  0  0  0  0  0  0  0  0  0  0
   -1.0450   -1.5020    0.4720 C   0  0  0  0  0  0  0  0  0  0  0  0
   -2.4130   -1.3890    0.7470 C   0  0  0  0  0  0  0  0  0  0  0  0
    1.2220   -1.9110    1.2290 N   0  0  0  0  0  0  0  0  0  0  0  0
    2.0100   -0.9420    1.2830 N   0  0  0  0  0  0  0  0  0  0  0  0
    3.4450   -1.1370    0.9790 C   0  0  0  0  0  0  0  0  0  0  0  0
    4.4100   -0.8750    1.9590 C   0  0  0  0  0  0  0  0  0  0  0  0
    5.7680   -1.0600    1.6720 C   0  0  0  0  0  0  0  0  0  0  0  0
    6.1600   -1.5060    0.4040 C   0  0  0  0  0  0  0  0  0  0  0  0
    7.4890   -1.6870    0.1230 O   0  0  0  0  0  0  0  0  0  0  0  0
    5.1950   -1.7680   -0.5750 C   0  0  0  0  0  0  0  0  0  0  0  0
    5.5790   -2.2060   -1.8160 O   0  0  0  0  0  0  0  0  0  0  0  0
    3.8380   -1.5840   -0.2880 C   0  0  0  0  0  0  0  0  0  0  0  0
   -4.3260    0.9330    2.8330 H   0  0  0  0  0  0  0  0  0  0  0  0
   -6.0060    0.4960    3.0530 H   0  0  0  0  0  0  0  0  0  0  0  0
   -2.3450   -2.0100    4.0930 H   0  0  0  0  0  0  0  0  0  0  0  0
    0.0790   -2.2100    3.6060 H   0  0  0  0  0  0  0  0  0  0  0  0
   -0.6830   -1.3600   -0.5350 H   0  0  0  0  0  0  0  0  0  0  0  0
   -3.1060   -1.1600   -0.0480 H   0  0  0  0  0  0  0  0  0  0  0  0
    4.1070   -0.5300    2.9370 H   0  0  0  0  0  0  0  0  0  0  0  0
    6.5120   -0.8590    2.4280 H   0  0  0  0  0  0  0  0  0  0  0  0
    7.5530   -2.2110   -0.6910 H   0  0  0  0  0  0  0  0  0  0  0  0
    4.7770   -2.3870   -2.3300 H   0  0  0  0  0  0  0  0  0  0  0  0
    3.0940   -1.7870   -1.0440 H   0  0  0  0  0  0  0  0  0  0  0  0
  1 21  1  0  0  0  0
  1 22  1  0  0  0  0
  1  2  1  0  0  0  0
  2  3  2  0  0  0  0
  2  4  2  0  0  0  0
  2  5  1  0  0  0  0
  5  6  2  0  0  0  0
  6 23  1  0  0  0  0
  6  7  1  0  0  0  0
  7 24  1  0  0  0  0
  7  8  2  0  0  0  0
  8  9  1  0  0  0  0
  9 25  1  0  0  0  0
  9 10  2  0  0  0  0
 10  5  1  0  0  0  0
 10 26  1  0  0  0  0
  8 11  1  0  0  0  0
 11 12  2  0  0  0  0
 12 13  1  0  0  0  0
 13 14  2  0  0  0  0
 14 27  1  0  0  0  0
 14 15  1  0  0  0  0
 15 28  1  0  0  0  0
 15 16  2  0  0  0  0
 16 17  1  0  0  0  0
 17 29  1  0  0  0  0
 16 18  1  0  0  0  0
 18 19  1  0  0  0  0
 19 30  1  0  0  0  0
 18 20  2  0  0  0  0
 20 13  1  0  0  0  0
 20 31  1  0  0  0  0
M  END
>  <LOGBIO>
4.9100

>  <PRED_LOGBIO>
4.8400

>  <XV_RES>
0.0650

>  <WHL_TMPL>
1

>  <ANCH>
2-3;27-30

$$$$
ROW26
  -MTS-   01071500573D 0   0.00000     0.00000     0

 46 49  0  0  0  0  0  0  0  0999 V2000
   -3.4240    1.2260    2.5710 C   0  0  0  0  0  0  0  0  0  0  0  0
   -2.2720    0.3020    2.2540 C   0  0  0  0  0  0  0  0  0  0  0  0
   -2.4770   -1.1600    2.1540 C   0  0  0  0  0  0  0  0  0  0  0  0
   -1.4570   -1.9500    1.8760 N   0  0  0  0  0  0  0  0  0  0  0  0
   -0.1820   -1.4080    1.6740 C   0  0  0  0  0  0  0  0  0  0  0  0
    0.9840   -2.0030    1.3850 C   0  0  0  0  0  0  0  0  0  0  0  0
    1.2040   -3.4560    1.2030 C   0  0  0  0  0  0  0  0  0  0  0  0
    0.9240   -4.3430    2.2490 C   0  0  0  0  0  0  0  0  0  0  0  0
    1.1320   -5.7170    2.0760 C   0  0  0  0  0  0  0  0  0  0  0  0
    1.6200   -6.2030    0.8570 C   0  0  0  0  0  0  0  0  0  0  0  0
    1.8210   -7.5270    0.6900 F   0  0  0  0  0  0  0  0  0  0  0  0
    1.9000   -5.3150   -0.1890 C   0  0  0  0  0  0  0  0  0  0  0  0
    1.6920   -3.9420   -0.0160 C   0  0  0  0  0  0  0  0  0  0  0  0
    2.0100   -0.9420    1.2830 C   0  0  0  0  0  0  0  0  0  0  0  0
    1.4090    0.2110    1.5130 N   0  0  0  0  0  0  0  0  0  0  0  0
    0.0060   -0.0540    1.7660 N   0  0  0  0  0  0  0  0  0  0  0  0
   -1.0380    0.7850    2.0540 C   0  0  0  0  0  0  0  0  0  0  0  0
   -0.7950    2.2720    2.1490 C   0  0  0  0  0  0  0  0  0  0  0  0
    3.4450   -1.1370    0.9790 C   0  0  0  0  0  0  0  0  0  0  0  0
    4.4100   -0.8750    1.9590 C   0  0  0  0  0  0  0  0  0  0  0  0
    5.7680   -1.0600    1.6720 C   0  0  0  0  0  0  0  0  0  0  0  0
    6.1600   -1.5060    0.4040 C   0  0  0  0  0  0  0  0  0  0  0  0
    5.1950   -1.7680   -0.5750 C   0  0  0  0  0  0  0  0  0  0  0  0
    3.8380   -1.5840   -0.2880 C   0  0  0  0  0  0  0  0  0  0  0  0
    7.4890   -1.6870    0.1230 S   0  0  0  0  0  0  0  0  0  0  0  0
    7.7710   -2.4460   -1.0560 O   0  0  0  0  0  0  0  0  0  0  0  0
    8.0070   -2.4610    1.2080 O   0  0  0  0  0  0  0  0  0  0  0  0
    8.3470   -0.0950    0.0440 C   0  0  0  0  0  0  0  0  0  0  0  0
   -4.1490    0.7020    3.1900 H   0  0  0  0  0  0  0  0  0  0  0  0
   -3.8990    1.5440    1.6460 H   0  0  0  0  0  0  0  0  0  0  0  0
   -3.0530    2.0980    3.1060 H   0  0  0  0  0  0  0  0  0  0  0  0
   -3.4600   -1.5800    2.3090 H   0  0  0  0  0  0  0  0  0  0  0  0
    0.5470   -3.9680    3.1890 H   0  0  0  0  0  0  0  0  0  0  0  0
    0.9160   -6.4010    2.8820 H   0  0  0  0  0  0  0  0  0  0  0  0
    2.2760   -5.6900   -1.1290 H   0  0  0  0  0  0  0  0  0  0  0  0
    1.9070   -3.2570   -0.8230 H   0  0  0  0  0  0  0  0  0  0  0  0
   -1.4970    2.7100    2.8550 H   0  0  0  0  0  0  0  0  0  0  0  0
   -0.9360    2.7250    1.1700 H   0  0  0  0  0  0  0  0  0  0  0  0
    0.2220    2.4530    2.4890 H   0  0  0  0  0  0  0  0  0  0  0  0
    4.1070   -0.5300    2.9370 H   0  0  0  0  0  0  0  0  0  0  0  0
    6.5120   -0.8590    2.4280 H   0  0  0  0  0  0  0  0  0  0  0  0
    5.4980   -2.1120   -1.5530 H   0  0  0  0  0  0  0  0  0  0  0  0
    3.0940   -1.7870   -1.0440 H   0  0  0  0  0  0  0  0  0  0  0  0
    7.9020    0.5180   -0.7370 H   0  0  0  0  0  0  0  0  0  0  0  0
    9.3980   -0.2610   -0.1790 H   0  0  0  0  0  0  0  0  0  0  0  0
    8.2550    0.4140    1.0010 H   0  0  0  0  0  0  0  0  0  0  0  0
  1 29  1  0  0  0  0
  1 30  1  0  0  0  0
  1 31  1  0  0  0  0
  1  2  1  0  0  0  0
  2  3  1  0  0  0  0
  3 32  1  0  0  0  0
  3  4  2  0  0  0  0
  4  5  1  0  0  0  0
  5  6  2  0  0  0  0
  6  7  1  0  0  0  0
  7  8  2  0  0  0  0
  8 33  1  0  0  0  0
  8  9  1  0  0  0  0
  9 34  1  0  0  0  0
  9 10  2  0  0  0  0
 10 11  1  0  0  0  0
 10 12  1  0  0  0  0
 12 35  1  0  0  0  0
 12 13  2  0  0  0  0
 13  7  1  0  0  0  0
 13 36  1  0  0  0  0
  6 14  1  0  0  0  0
 14 15  2  0  0  0  0
 15 16  1  0  0  0  0
 16  5  1  0  0  0  0
 16 17  1  0  0  0  0
 17  2  2  0  0  0  0
 17 18  1  0  0  0  0
 18 37  1  0  0  0  0
 18 38  1  0  0  0  0
 18 39  1  0  0  0  0
 14 19  1  0  0  0  0
 19 20  2  0  0  0  0
 20 40  1  0  0  0  0
 20 21  1  0  0  0  0
 21 41  1  0  0  0  0
 21 22  2  0  0  0  0
 22 23  1  0  0  0  0
 23 42  1  0  0  0  0
 23 24  2  0  0  0  0
 24 19  1  0  0  0  0
 24 43  1  0  0  0  0
 22 25  1  0  0  0  0
 25 26  2  0  0  0  0
 25 27  2  0  0  0  0
 25 28  1  0  0  0  0
 28 44  1  0  0  0  0
 28 45  1  0  0  0  0
 28 46  1  0  0  0  0
M  END
>  <LOGBIO>
7.9200

>  <PRED_LOGBIO>
6.9600

>  <XV_RES>
0.6330

>  <WHL_TMPL>
1

>  <ANCH>
3-5;38-30

$$$$
ROW27
  -MTS-   01071500573D 0   0.00000     0.00000     0

 42 44  0  0  0  0  0  0  0  0999 V2000
    7.7710   -2.4460   -1.0550 C   0  0  0  0  0  0  0  0  0  0  0  0
    7.4890   -1.6870    0.1230 O   0  0  0  0  0  0  0  0  0  0  0  0
    6.1600   -1.5060    0.4040 C   0  0  0  0  0  0  0  0  0  0  0  0
    5.7680   -1.0600    1.6720 C   0  0  0  0  0  0  0  0  0  0  0  0
    4.4100   -0.8750    1.9590 C   0  0  0  0  0  0  0  0  0  0  0  0
    3.4450   -1.1370    0.9790 C   0  0  0  0  0  0  0  0  0  0  0  0
    3.8380   -1.5840   -0.2880 C   0  0  0  0  0  0  0  0  0  0  0  0
    5.1950   -1.7680   -0.5750 C   0  0  0  0  0  0  0  0  0  0  0  0
    5.5790   -2.2060   -1.8160 Cl  0  0  0  0  0  0  0  0  0  0  0  0
    2.0100   -0.9420    1.2830 C   0  0  0  0  0  0  0  0  0  0  0  0
    1.1050   -1.8990    1.3710 N   0  0  0  0  0  0  0  0  0  0  0  0
   -0.1270   -1.3060    1.6730 C   0  0  0  0  0  0  0  0  0  0  0  0
    0.0730    0.0160    1.7600 C   0  0  0  0  0  0  0  0  0  0  0  0
    1.4000    0.2620    1.5200 N   0  0  0  0  0  0  0  0  0  0  0  0
    2.0260    1.5300    1.5160 C   0  0  0  0  0  0  0  0  0  0  0  0
    2.6630    1.9930    0.3590 C   0  0  0  0  0  0  0  0  0  0  0  0
    3.2840    3.2480    0.3560 C   0  0  0  0  0  0  0  0  0  0  0  0
    3.2670    4.0400    1.5100 C   0  0  0  0  0  0  0  0  0  0  0  0
    2.6300    3.5770    2.6680 C   0  0  0  0  0  0  0  0  0  0  0  0
    2.0100    2.3220    2.6710 C   0  0  0  0  0  0  0  0  0  0  0  0
    4.0820    5.6900    1.5060 S   0  0  0  0  0  0  0  0  0  0  0  0
    5.1840    5.6750    0.5950 O   0  0  0  0  0  0  0  0  0  0  0  0
    4.5550    5.9910    2.8220 O   0  0  0  0  0  0  0  0  0  0  0  0
    2.8900    6.9510    0.9900 C   0  0  0  0  0  0  0  0  0  0  0  0
   -1.4410   -2.0250    1.8650 C   0  0  0  0  0  0  0  0  0  0  0  0
   -2.4410   -1.2270    1.4980 F   0  0  0  0  0  0  0  0  0  0  0  0
   -1.5840   -2.3530    3.1460 F   0  0  0  0  0  0  0  0  0  0  0  0
   -1.4570   -3.1270    1.1210 F   0  0  0  0  0  0  0  0  0  0  0  0
    7.3400   -1.9470   -1.9210 H   0  0  0  0  0  0  0  0  0  0  0  0
    8.8480   -2.5290   -1.1840 H   0  0  0  0  0  0  0  0  0  0  0  0
    7.3400   -3.4400   -0.9580 H   0  0  0  0  0  0  0  0  0  0  0  0
    6.5120   -0.8590    2.4280 H   0  0  0  0  0  0  0  0  0  0  0  0
    4.1070   -0.5300    2.9370 H   0  0  0  0  0  0  0  0  0  0  0  0
    3.0940   -1.7870   -1.0440 H   0  0  0  0  0  0  0  0  0  0  0  0
   -0.6790    0.7580    1.9800 H   0  0  0  0  0  0  0  0  0  0  0  0
    2.6760    1.3820   -0.5320 H   0  0  0  0  0  0  0  0  0  0  0  0
    3.7750    3.6060   -0.5370 H   0  0  0  0  0  0  0  0  0  0  0  0
    2.6170    4.1880    3.5580 H   0  0  0  0  0  0  0  0  0  0  0  0
    1.5180    1.9650    3.5640 H   0  0  0  0  0  0  0  0  0  0  0  0
    2.5300    6.7210   -0.0110 H   0  0  0  0  0  0  0  0  0  0  0  0
    3.3720    7.9260    0.9870 H   0  0  0  0  0  0  0  0  0  0  0  0
    2.0510    6.9620    1.6830 H   0  0  0  0  0  0  0  0  0  0  0  0
  1 29  1  0  0  0  0
  1 30  1  0  0  0  0
  1 31  1  0  0  0  0
  1  2  1  0  0  0  0
  2  3  1  0  0  0  0
  3  4  2  0  0  0  0
  4 32  1  0  0  0  0
  4  5  1  0  0  0  0
  5 33  1  0  0  0  0
  5  6  2  0  0  0  0
  6  7  1  0  0  0  0
  7 34  1  0  0  0  0
  7  8  2  0  0  0  0
  8  3  1  0  0  0  0
  8  9  1  0  0  0  0
  6 10  1  0  0  0  0
 10 11  2  0  0  0  0
 11 12  1  0  0  0  0
 12 13  2  0  0  0  0
 13 35  1  0  0  0  0
 13 14  1  0  0  0  0
 14 10  1  0  0  0  0
 14 15  1  0  0  0  0
 15 16  2  0  0  0  0
 16 36  1  0  0  0  0
 16 17  1  0  0  0  0
 17 37  1  0  0  0  0
 17 18  2  0  0  0  0
 18 19  1  0  0  0  0
 19 38  1  0  0  0  0
 19 20  2  0  0  0  0
 20 15  1  0  0  0  0
 20 39  1  0  0  0  0
 18 21  1  0  0  0  0
 21 22  2  0  0  0  0
 21 23  2  0  0  0  0
 21 24  1  0  0  0  0
 24 40  1  0  0  0  0
 24 41  1  0  0  0  0
 24 42  1  0  0  0  0
 12 25  1  0  0  0  0
 25 26  1  0  0  0  0
 25 27  1  0  0  0  0
 25 28  1  0  0  0  0
M  END
>  <LOGBIO>
6.8900

>  <PRED_LOGBIO>
7.0100

>  <XV_RES>
-0.1360

>  <WHL_TMPL>
1

>  <ANCH>
5-31;11-9

$$$$
ROW28
  -MTS-   01071500573D 0   0.00000     0.00000     0

 51 52  0  0  0  0  0  0  0  0999 V2000
    6.2150   -1.0410    4.1100 C   0  0  0  0  0  0  0  0  0  0  0  0
    6.8090   -0.7790    2.7290 C   0  0  0  0  0  0  0  0  0  0  0  0
    7.2500    0.6790    2.6340 C   0  0  0  0  0  0  0  0  0  0  0  0
    8.0140   -1.6900    2.5120 C   0  0  0  0  0  0  0  0  0  0  0  0
    5.7680   -1.0600    1.6720 C   0  0  0  0  0  0  0  0  0  0  0  0
    4.4100   -0.8750    1.9590 C   0  0  0  0  0  0  0  0  0  0  0  0
    3.4450   -1.1370    0.9790 C   0  0  0  0  0  0  0  0  0  0  0  0
    3.8380   -1.5840   -0.2880 C   0  0  0  0  0  0  0  0  0  0  0  0
    5.1950   -1.7680   -0.5750 C   0  0  0  0  0  0  0  0  0  0  0  0
    6.1600   -1.5060    0.4040 C   0  0  0  0  0  0  0  0  0  0  0  0
    7.4890   -1.6870    0.1230 O   0  0  0  0  0  0  0  0  0  0  0  0
    5.5790   -2.2060   -1.8160 C   0  0  0  0  0  0  0  0  0  0  0  0
    5.3180   -3.5690   -2.1570 C   0  0  0  0  0  0  0  0  0  0  0  0
    7.1000   -2.0840   -1.8230 C   0  0  0  0  0  0  0  0  0  0  0  0
    5.0200   -1.2910   -2.9010 C   0  0  0  0  0  0  0  0  0  0  0  0
    2.0100   -0.9420    1.2830 C   0  0  0  0  0  0  0  0  0  0  0  0
    1.0770   -1.8710    1.3800 N   0  0  0  0  0  0  0  0  0  0  0  0
   -0.2650   -1.4170    1.6900 N   0  0  0  0  0  0  0  0  0  0  0  0
   -0.4300   -0.1170    1.8470 C   0  0  0  0  0  0  0  0  0  0  0  0
   -1.9320    0.7390    2.2280 S   0  0  0  0  0  0  0  0  0  0  0  0
   -2.7800    1.1920    0.6830 C   0  0  0  0  0  0  0  0  0  0  0  0
   -4.0770    1.9310    1.0110 C   0  0  0  0  0  0  0  0  0  0  0  0
   -4.7620    2.2970   -0.2370 N   0  0  0  0  0  0  0  0  0  0  0  0
    1.1740    0.5870    1.5960 S   0  0  0  0  0  0  0  0  0  0  0  0
    5.3560   -0.3920    4.2650 H   0  0  0  0  0  0  0  0  0  0  0  0
    6.9650   -0.8380    4.8720 H   0  0  0  0  0  0  0  0  0  0  0  0
    5.9010   -2.0810    4.1780 H   0  0  0  0  0  0  0  0  0  0  0  0
    6.3910    1.3290    2.7890 H   0  0  0  0  0  0  0  0  0  0  0  0
    8.0000    0.8820    3.3950 H   0  0  0  0  0  0  0  0  0  0  0  0
    7.6730    0.8660    1.6490 H   0  0  0  0  0  0  0  0  0  0  0  0
    7.6990   -2.7290    2.5800 H   0  0  0  0  0  0  0  0  0  0  0  0
    8.7630   -1.4870    3.2740 H   0  0  0  0  0  0  0  0  0  0  0  0
    8.4370   -1.5030    1.5280 H   0  0  0  0  0  0  0  0  0  0  0  0
    4.1070   -0.5300    2.9370 H   0  0  0  0  0  0  0  0  0  0  0  0
    3.0940   -1.7870   -1.0440 H   0  0  0  0  0  0  0  0  0  0  0  0
    7.5530   -2.2110   -0.6910 H   0  0  0  0  0  0  0  0  0  0  0  0
    5.8930   -4.2300   -1.5120 H   0  0  0  0  0  0  0  0  0  0  0  0
    5.6930   -3.7150   -3.1680 H   0  0  0  0  0  0  0  0  0  0  0  0
    4.2440   -3.7240   -2.0750 H   0  0  0  0  0  0  0  0  0  0  0  0
    7.5170   -2.7020   -1.0310 H   0  0  0  0  0  0  0  0  0  0  0  0
    7.4860   -2.4160   -2.7840 H   0  0  0  0  0  0  0  0  0  0  0  0
    7.3810   -1.0460   -1.6580 H   0  0  0  0  0  0  0  0  0  0  0  0
    3.9330   -1.2870   -2.8480 H   0  0  0  0  0  0  0  0  0  0  0  0
    5.3340   -1.6530   -3.8780 H   0  0  0  0  0  0  0  0  0  0  0  0
    5.3940   -0.2800   -2.7520 H   0  0  0  0  0  0  0  0  0  0  0  0
   -2.1350    1.8380    0.0910 H   0  0  0  0  0  0  0  0  0  0  0  0
   -3.0090    0.2920    0.1170 H   0  0  0  0  0  0  0  0  0  0  0  0
   -4.7220    1.2850    1.6030 H   0  0  0  0  0  0  0  0  0  0  0  0
   -3.8480    2.8320    1.5770 H   0  0  0  0  0  0  0  0  0  0  0  0
   -4.9740    1.4610   -0.7620 H   0  0  0  0  0  0  0  0  0  0  0  0
   -5.6190    2.7850   -0.0190 H   0  0  0  0  0  0  0  0  0  0  0  0
  1 25  1  0  0  0  0
  1 26  1  0  0  0  0
  1 27  1  0  0  0  0
  1  2  1  0  0  0  0
  2  3  1  0  0  0  0
  3 28  1  0  0  0  0
  3 29  1  0  0  0  0
  3 30  1  0  0  0  0
  2  4  1  0  0  0  0
  4 31  1  0  0  0  0
  4 32  1  0  0  0  0
  4 33  1  0  0  0  0
  2  5  1  0  0  0  0
  5  6  2  0  0  0  0
  6 34  1  0  0  0  0
  6  7  1  0  0  0  0
  7  8  2  0  0  0  0
  8 35  1  0  0  0  0
  8  9  1  0  0  0  0
  9 10  2  0  0  0  0
 10  5  1  0  0  0  0
 10 11  1  0  0  0  0
 11 36  1  0  0  0  0
  9 12  1  0  0  0  0
 12 13  1  0  0  0  0
 13 37  1  0  0  0  0
 13 38  1  0  0  0  0
 13 39  1  0  0  0  0
 12 14  1  0  0  0  0
 14 40  1  0  0  0  0
 14 41  1  0  0  0  0
 14 42  1  0  0  0  0
 12 15  1  0  0  0  0
 15 43  1  0  0  0  0
 15 44  1  0  0  0  0
 15 45  1  0  0  0  0
  7 16  1  0  0  0  0
 16 17  2  0  0  0  0
 17 18  1  0  0  0  0
 18 19  2  0  0  0  0
 19 20  1  0  0  0  0
 20 21  1  0  0  0  0
 21 46  1  0  0  0  0
 21 47  1  0  0  0  0
 21 22  1  0  0  0  0
 22 48  1  0  0  0  0
 22 49  1  0  0  0  0
 22 23  1  0  0  0  0
 23 50  1  0  0  0  0
 23 51  1  0  0  0  0
 19 24  1  0  0  0  0
 24 16  1  0  0  0  0
M  END
>  <LOGBIO>
4.3900

>  <PRED_LOGBIO>
5.2100

>  <XV_RES>
-0.9750

>  <WHL_TMPL>
1

>  <ANCH>
1-40;21-22

$$$$
ROW29
  -MTS-   01071500573D 0   0.00000     0.00000     0

 55 58  0  0  0  0  0  0  0  0999 V2000
    5.3180   -3.5690   -2.1570 C   0  0  0  0  0  0  0  0  0  0  0  0
    5.5790   -2.2060   -1.8160 O   0  0  0  0  0  0  0  0  0  0  0  0
    5.1950   -1.7680   -0.5760 C   0  0  0  0  0  0  0  0  0  0  0  0
    6.1610   -1.5060    0.4030 C   0  0  0  0  0  0  0  0  0  0  0  0
    5.7690   -1.0590    1.6710 C   0  0  0  0  0  0  0  0  0  0  0  0
    4.4110   -0.8740    1.9590 C   0  0  0  0  0  0  0  0  0  0  0  0
    3.4460   -1.1360    0.9790 C   0  0  0  0  0  0  0  0  0  0  0  0
    3.8380   -1.5840   -0.2880 C   0  0  0  0  0  0  0  0  0  0  0  0
    2.1410   -0.8400    1.6130 C   0  0  0  0  0  0  0  0  0  0  0  0
    0.7850   -0.9680    0.9620 C   0  0  0  0  0  0  0  0  0  0  0  0
    0.2380   -2.3750    1.1960 C   0  0  0  0  0  0  0  0  0  0  0  0
   -1.0470   -2.4960    0.5790 O   0  0  0  0  0  0  0  0  0  0  0  0
   -1.6900   -3.6780    0.6820 C   0  0  0  0  0  0  0  0  0  0  0  0
   -1.1740   -4.6040    1.2860 O   0  0  0  0  0  0  0  0  0  0  0  0
   -3.0220   -3.8520    0.0600 C   0  0  0  0  0  0  0  0  0  0  0  0
   -4.1790   -3.5590    0.7910 C   0  0  0  0  0  0  0  0  0  0  0  0
   -5.4390   -3.7240    0.2030 C   0  0  0  0  0  0  0  0  0  0  0  0
   -5.5420   -4.1820   -1.1160 C   0  0  0  0  0  0  0  0  0  0  0  0
   -7.1080   -4.3860   -1.8470 Cl  0  0  0  0  0  0  0  0  0  0  0  0
   -4.3840   -4.4750   -1.8470 C   0  0  0  0  0  0  0  0  0  0  0  0
   -3.1250   -4.3100   -1.2590 C   0  0  0  0  0  0  0  0  0  0  0  0
    2.3810   -0.4380    2.8680 C   0  0  0  0  0  0  0  0  0  0  0  0
    1.3190   -0.0370    3.8630 C   0  0  0  0  0  0  0  0  0  0  0  0
    3.7280   -0.4430    3.1200 N   0  0  0  0  0  0  0  0  0  0  0  0
    4.3600   -0.0610    4.3920 C   0  0  0  0  0  0  0  0  0  0  0  0
    4.6650    1.4180    4.3780 C   0  0  0  0  0  0  0  0  0  0  0  0
    3.7140    2.3330    4.8470 C   0  0  0  0  0  0  0  0  0  0  0  0
    3.9970    3.7040    4.8340 C   0  0  0  0  0  0  0  0  0  0  0  0
    5.2300    4.1600    4.3540 C   0  0  0  0  0  0  0  0  0  0  0  0
    5.6140    6.0210    4.3370 Br  0  0  0  0  0  0  0  0  0  0  0  0
    6.1810    3.2450    3.8850 C   0  0  0  0  0  0  0  0  0  0  0  0
    5.8980    1.8740    3.8980 C   0  0  0  0  0  0  0  0  0  0  0  0
    4.2450   -3.7420   -2.2000 H   0  0  0  0  0  0  0  0  0  0  0  0
    5.6990   -3.7170   -3.1650 H   0  0  0  0  0  0  0  0  0  0  0  0
    5.8190   -4.1900   -1.4170 H   0  0  0  0  0  0  0  0  0  0  0  0
    7.2080   -1.6480    0.1810 H   0  0  0  0  0  0  0  0  0  0  0  0
    6.5130   -0.8560    2.4260 H   0  0  0  0  0  0  0  0  0  0  0  0
    3.0930   -1.7860   -1.0430 H   0  0  0  0  0  0  0  0  0  0  0  0
    0.8770   -0.7880   -0.1070 H   0  0  0  0  0  0  0  0  0  0  0  0
    0.1040   -0.2380    1.3950 H   0  0  0  0  0  0  0  0  0  0  0  0
    0.1450   -2.5550    2.2650 H   0  0  0  0  0  0  0  0  0  0  0  0
    0.9180   -3.1050    0.7630 H   0  0  0  0  0  0  0  0  0  0  0  0
   -4.1000   -3.2060    1.8090 H   0  0  0  0  0  0  0  0  0  0  0  0
   -6.3320   -3.4970    0.7670 H   0  0  0  0  0  0  0  0  0  0  0  0
   -4.4630   -4.8280   -2.8640 H   0  0  0  0  0  0  0  0  0  0  0  0
   -2.2320   -4.5370   -1.8230 H   0  0  0  0  0  0  0  0  0  0  0  0
    1.7240    0.7050    4.5470 H   0  0  0  0  0  0  0  0  0  0  0  0
    1.0000   -0.9130    4.4260 H   0  0  0  0  0  0  0  0  0  0  0  0
    0.4670    0.3840    3.3340 H   0  0  0  0  0  0  0  0  0  0  0  0
    5.2850   -0.6210    4.5190 H   0  0  0  0  0  0  0  0  0  0  0  0
    3.6850   -0.2850    5.2140 H   0  0  0  0  0  0  0  0  0  0  0  0
    2.7630    1.9810    5.2170 H   0  0  0  0  0  0  0  0  0  0  0  0
    3.2640    4.4090    5.1960 H   0  0  0  0  0  0  0  0  0  0  0  0
    7.1320    3.5970    3.5150 H   0  0  0  0  0  0  0  0  0  0  0  0
    6.6320    1.1680    3.5370 H   0  0  0  0  0  0  0  0  0  0  0  0
  1 33  1  0  0  0  0
  1 34  1  0  0  0  0
  1 35  1  0  0  0  0
  1  2  1  0  0  0  0
  2  3  1  0  0  0  0
  3  4  2  0  0  0  0
  4 36  1  0  0  0  0
  4  5  1  0  0  0  0
  5 37  1  0  0  0  0
  5  6  2  0  0  0  0
  6  7  1  0  0  0  0
  7  8  2  0  0  0  0
  8  3  1  0  0  0  0
  8 38  1  0  0  0  0
  7  9  1  0  0  0  0
  9 10  1  0  0  0  0
 10 39  1  0  0  0  0
 10 40  1  0  0  0  0
 10 11  1  0  0  0  0
 11 41  1  0  0  0  0
 11 42  1  0  0  0  0
 11 12  1  0  0  0  0
 12 13  1  0  0  0  0
 13 14  2  0  0  0  0
 13 15  1  0  0  0  0
 15 16  2  0  0  0  0
 16 43  1  0  0  0  0
 16 17  1  0  0  0  0
 17 44  1  0  0  0  0
 17 18  2  0  0  0  0
 18 19  1  0  0  0  0
 18 20  1  0  0  0  0
 20 45  1  0  0  0  0
 20 21  2  0  0  0  0
 21 15  1  0  0  0  0
 21 46  1  0  0  0  0
  9 22  2  0  0  0  0
 22 23  1  0  0  0  0
 23 47  1  0  0  0  0
 23 48  1  0  0  0  0
 23 49  1  0  0  0  0
 22 24  1  0  0  0  0
 24  6  1  0  0  0  0
 24 25  1  0  0  0  0
 25 50  1  0  0  0  0
 25 51  1  0  0  0  0
 25 26  1  0  0  0  0
 26 27  2  0  0  0  0
 27 52  1  0  0  0  0
 27 28  1  0  0  0  0
 28 53  1  0  0  0  0
 28 29  2  0  0  0  0
 29 30  1  0  0  0  0
 29 31  1  0  0  0  0
 31 54  1  0  0  0  0
 31 32  2  0  0  0  0
 32 26  1  0  0  0  0
 32 55  1  0  0  0  0
M  END
>  <LOGBIO>
7.3000

>  <PRED_LOGBIO>
6.6500

>  <XV_RES>
1.3950

>  <WHL_TMPL>
1

>  <ANCH>
35-36;5-1

$$$$
ROW30
  -MTS-   01071500573D 0   0.00000     0.00000     0

 24 25  0  0  0  0  0  0  0  0999 V2000
   -1.7890    0.7700    5.6280 O   0  0  0  0  0  0  0  0  0  0  0  0
   -1.1660   -0.2640    5.0940 C   0  0  0  0  0  0  0  0  0  0  0  0
   -0.7770   -1.1760    5.8050 O   0  0  0  0  0  0  0  0  0  0  0  0
   -0.9420   -0.3190    3.6320 C   0  0  0  0  0  0  0  0  0  0  0  0
   -1.3520    0.6710    2.8270 C   0  0  0  0  0  0  0  0  0  0  0  0
   -1.0940    0.5510    1.3750 C   0  0  0  0  0  0  0  0  0  0  0  0
   -1.1230    1.6630    0.5250 C   0  0  0  0  0  0  0  0  0  0  0  0
   -0.7990    1.5180   -0.8290 C   0  0  0  0  0  0  0  0  0  0  0  0
   -0.8350    2.9000   -1.8850 Cl  0  0  0  0  0  0  0  0  0  0  0  0
   -0.4480    0.2600   -1.3340 C   0  0  0  0  0  0  0  0  0  0  0  0
   -0.0460    0.0800   -3.0170 Cl  0  0  0  0  0  0  0  0  0  0  0  0
   -0.4190   -0.8520   -0.4840 C   0  0  0  0  0  0  0  0  0  0  0  0
   -0.7420   -0.7070    0.8700 C   0  0  0  0  0  0  0  0  0  0  0  0
   -0.7900   -1.7940    1.7030 O   0  0  0  0  0  0  0  0  0  0  0  0
   -0.2420   -1.4910    2.9890 C   0  0  0  0  0  0  0  0  0  0  0  0
    1.2010   -1.0490    2.7470 C   0  0  0  0  0  0  0  0  0  0  0  0
    1.3420   -0.6700    1.4800 F   0  0  0  0  0  0  0  0  0  0  0  0
    2.0240   -2.0630    3.0000 F   0  0  0  0  0  0  0  0  0  0  0  0
    1.4930   -0.0310    3.5500 F   0  0  0  0  0  0  0  0  0  0  0  0
   -1.8410    0.6270    6.5860 H   0  0  0  0  0  0  0  0  0  0  0  0
   -1.8590    1.5360    3.2290 H   0  0  0  0  0  0  0  0  0  0  0  0
   -1.3940    2.6330    0.9150 H   0  0  0  0  0  0  0  0  0  0  0  0
   -0.1470   -1.8220   -0.8740 H   0  0  0  0  0  0  0  0  0  0  0  0
   -0.2640   -2.3560    3.6480 H   0  0  0  0  0  0  0  0  0  0  0  0
  1 20  1  0  0  0  0
  1  2  1  0  0  0  0
  2  3  2  0  0  0  0
  2  4  1  0  0  0  0
  4  5  2  0  0  0  0
  5 21  1  0  0  0  0
  5  6  1  0  0  0  0
  6  7  1  0  0  0  0
  7 22  1  0  0  0  0
  7  8  2  0  0  0  0
  8  9  1  0  0  0  0
  8 10  1  0  0  0  0
 10 11  1  0  0  0  0
 10 12  2  0  0  0  0
 12 23  1  0  0  0  0
 12 13  1  0  0  0  0
 13  6  2  0  0  0  0
 13 14  1  0  0  0  0
 14 15  1  0  0  0  0
 15  4  1  0  0  0  0
 15 24  1  0  0  0  0
 15 16  1  0  0  0  0
 16 17  1  0  0  0  0
 16 18  1  0  0  0  0
 16 19  1  0  0  0  0
M  END
>  <LOGBIO>
7.2100

>  <PRED_LOGBIO>
7.3900

>  <XV_RES>
-0.1520

>  <WHL_TMPL>
2

>  <ANCH>
26-27;17-8

$$$$
ROW31
  -MTS-   01071500573D 0   0.00000     0.00000     0

 48 51  0  0  0  0  0  0  0  0999 V2000
    1.8730   -8.7380   -0.3100 C   0  0  0  0  0  0  0  0  0  0  0  0
    3.1980   -7.7280    0.3970 S   0  0  0  0  0  0  0  0  0  0  0  0
    4.3040   -7.6910   -0.5100 O   0  0  0  0  0  0  0  0  0  0  0  0
    3.6200   -8.2970    1.6390 O   0  0  0  0  0  0  0  0  0  0  0  0
    2.5810   -6.0190    0.6830 C   0  0  0  0  0  0  0  0  0  0  0  0
    2.7020   -5.0530   -0.3240 C   0  0  0  0  0  0  0  0  0  0  0  0
    2.2320   -3.7530   -0.1060 C   0  0  0  0  0  0  0  0  0  0  0  0
    1.6430   -3.4170    1.1190 C   0  0  0  0  0  0  0  0  0  0  0  0
    1.5220   -4.3830    2.1260 C   0  0  0  0  0  0  0  0  0  0  0  0
    1.9920   -5.6830    1.9080 C   0  0  0  0  0  0  0  0  0  0  0  0
    1.1460   -2.0420    1.3490 C   0  0  0  0  0  0  0  0  0  0  0  0
   -0.2010   -1.8000    1.6400 C   0  0  0  0  0  0  0  0  0  0  0  0
   -0.6250   -0.5450    1.8450 N   0  0  0  0  0  0  0  0  0  0  0  0
    0.2290    0.4850    1.7740 C   0  0  0  0  0  0  0  0  0  0  0  0
   -0.2770    1.8880    2.0090 C   0  0  0  0  0  0  0  0  0  0  0  0
   -0.7220    2.4890    0.6970 C   0  0  0  0  0  0  0  0  0  0  0  0
   -2.0470    2.3300    0.2750 C   0  0  0  0  0  0  0  0  0  0  0  0
   -2.4460    2.8930   -0.9430 C   0  0  0  0  0  0  0  0  0  0  0  0
   -1.5060    3.5980   -1.7040 C   0  0  0  0  0  0  0  0  0  0  0  0
   -0.1970    3.7190   -1.2240 C   0  0  0  0  0  0  0  0  0  0  0  0
    0.1550    3.1690   -0.0540 N   0  0  0  0  0  0  0  0  0  0  0  0
    1.5260    0.2890    1.4970 N   0  0  0  0  0  0  0  0  0  0  0  0
    2.0100   -0.9420    1.2830 C   0  0  0  0  0  0  0  0  0  0  0  0
    3.4450   -1.1370    0.9790 C   0  0  0  0  0  0  0  0  0  0  0  0
    4.4100   -0.8750    1.9590 C   0  0  0  0  0  0  0  0  0  0  0  0
    5.7680   -1.0600    1.6720 C   0  0  0  0  0  0  0  0  0  0  0  0
    6.1600   -1.5060    0.4040 C   0  0  0  0  0  0  0  0  0  0  0  0
    7.4890   -1.6870    0.1230 F   0  0  0  0  0  0  0  0  0  0  0  0
    5.1950   -1.7680   -0.5750 C   0  0  0  0  0  0  0  0  0  0  0  0
    3.8380   -1.5840   -0.2880 C   0  0  0  0  0  0  0  0  0  0  0  0
    1.5520   -8.3050   -1.2550 H   0  0  0  0  0  0  0  0  0  0  0  0
    2.2370   -9.7490   -0.4800 H   0  0  0  0  0  0  0  0  0  0  0  0
    1.0320   -8.7660    0.3790 H   0  0  0  0  0  0  0  0  0  0  0  0
    3.1570   -5.3120   -1.2680 H   0  0  0  0  0  0  0  0  0  0  0  0
    2.3250   -3.0080   -0.8820 H   0  0  0  0  0  0  0  0  0  0  0  0
    1.0680   -4.1240    3.0700 H   0  0  0  0  0  0  0  0  0  0  0  0
    1.8990   -6.4280    2.6840 H   0  0  0  0  0  0  0  0  0  0  0  0
   -0.8980   -2.6230    1.7000 H   0  0  0  0  0  0  0  0  0  0  0  0
    0.5200    2.4950    2.4340 H   0  0  0  0  0  0  0  0  0  0  0  0
   -1.1180    1.8590    2.6990 H   0  0  0  0  0  0  0  0  0  0  0  0
   -2.7530    1.7820    0.8820 H   0  0  0  0  0  0  0  0  0  0  0  0
   -3.4630    2.7840   -1.2910 H   0  0  0  0  0  0  0  0  0  0  0  0
   -1.7870    4.0420   -2.6480 H   0  0  0  0  0  0  0  0  0  0  0  0
    0.5370    4.2610   -1.8020 H   0  0  0  0  0  0  0  0  0  0  0  0
    4.1070   -0.5300    2.9370 H   0  0  0  0  0  0  0  0  0  0  0  0
    6.5120   -0.8590    2.4280 H   0  0  0  0  0  0  0  0  0  0  0  0
    5.4980   -2.1120   -1.5530 H   0  0  0  0  0  0  0  0  0  0  0  0
    3.0940   -1.7870   -1.0440 H   0  0  0  0  0  0  0  0  0  0  0  0
  1 31  1  0  0  0  0
  1 32  1  0  0  0  0
  1 33  1  0  0  0  0
  1  2  1  0  0  0  0
  2  3  2  0  0  0  0
  2  4  2  0  0  0  0
  2  5  1  0  0  0  0
  5  6  2  0  0  0  0
  6 34  1  0  0  0  0
  6  7  1  0  0  0  0
  7 35  1  0  0  0  0
  7  8  2  0  0  0  0
  8  9  1  0  0  0  0
  9 36  1  0  0  0  0
  9 10  2  0  0  0  0
 10  5  1  0  0  0  0
 10 37  1  0  0  0  0
  8 11  1  0  0  0  0
 11 12  2  0  0  0  0
 12 38  1  0  0  0  0
 12 13  1  0  0  0  0
 13 14  2  0  0  0  0
 14 15  1  0  0  0  0
 15 39  1  0  0  0  0
 15 40  1  0  0  0  0
 15 16  1  0  0  0  0
 16 17  2  0  0  0  0
 17 41  1  0  0  0  0
 17 18  1  0  0  0  0
 18 42  1  0  0  0  0
 18 19  2  0  0  0  0
 19 43  1  0  0  0  0
 19 20  1  0  0  0  0
 20 44  1  0  0  0  0
 20 21  2  0  0  0  0
 21 16  1  0  0  0  0
 14 22  1  0  0  0  0
 22 23  2  0  0  0  0
 23 11  1  0  0  0  0
 23 24  1  0  0  0  0
 24 25  2  0  0  0  0
 25 45  1  0  0  0  0
 25 26  1  0  0  0  0
 26 46  1  0  0  0  0
 26 27  2  0  0  0  0
 27 28  1  0  0  0  0
 27 29  1  0  0  0  0
 29 47  1  0  0  0  0
 29 30  2  0  0  0  0
 30 24  1  0  0  0  0
 30 48  1  0  0  0  0
M  END
>  <LOGBIO>
5.2000

>  <PRED_LOGBIO>
5.8000

>  <XV_RES>
-0.7250

>  <WHL_TMPL>
1

>  <ANCH>
5-31;38-39

$$$$
ROW32
  -MTS-   01071500573D 0   0.00000     0.00000     0

 41 44  0  0  0  0  0  0  0  0999 V2000
    0.6600   -8.6240   -0.0290 N   0  0  0  0  0  0  0  0  0  0  0  0
    2.1020   -7.8590    0.6020 S   0  0  0  0  0  0  0  0  0  0  0  0
    3.1800   -8.0400   -0.3200 O   0  0  0  0  0  0  0  0  0  0  0  0
    2.4440   -8.4510    1.8580 O   0  0  0  0  0  0  0  0  0  0  0  0
    1.7910   -6.0610    0.8360 C   0  0  0  0  0  0  0  0  0  0  0  0
    2.0540   -5.1640   -0.2050 C   0  0  0  0  0  0  0  0  0  0  0  0
    1.8170   -3.7950   -0.0270 C   0  0  0  0  0  0  0  0  0  0  0  0
    1.3170   -3.3250    1.1930 C   0  0  0  0  0  0  0  0  0  0  0  0
    1.0530   -4.2220    2.2340 C   0  0  0  0  0  0  0  0  0  0  0  0
    1.2900   -5.5900    2.0560 C   0  0  0  0  0  0  0  0  0  0  0  0
    1.0770   -1.9420    1.3730 N   0  0  0  0  0  0  0  0  0  0  0  0
   -0.1990   -1.3290    1.6850 N   0  0  0  0  0  0  0  0  0  0  0  0
   -0.0110   -0.0250    1.7730 C   0  0  0  0  0  0  0  0  0  0  0  0
    1.4210    0.2400    1.5130 C   0  0  0  0  0  0  0  0  0  0  0  0
    2.0100   -0.9420    1.2830 C   0  0  0  0  0  0  0  0  0  0  0  0
    3.4450   -1.1370    0.9790 C   0  0  0  0  0  0  0  0  0  0  0  0
    4.4100   -0.8750    1.9590 C   0  0  0  0  0  0  0  0  0  0  0  0
    5.7680   -1.0600    1.6720 C   0  0  0  0  0  0  0  0  0  0  0  0
    6.1600   -1.5060    0.4040 C   0  0  0  0  0  0  0  0  0  0  0  0
    7.4890   -1.6870    0.1230 Cl  0  0  0  0  0  0  0  0  0  0  0  0
    5.1950   -1.7680   -0.5750 C   0  0  0  0  0  0  0  0  0  0  0  0
    3.8380   -1.5840   -0.2880 C   0  0  0  0  0  0  0  0  0  0  0  0
   -1.0470    0.9880    2.0760 C   0  0  0  0  0  0  0  0  0  0  0  0
   -1.4270    2.0150    1.3040 C   0  0  0  0  0  0  0  0  0  0  0  0
   -2.4930    2.8800    1.8560 C   0  0  0  0  0  0  0  0  0  0  0  0
   -2.9590    2.5400    3.0660 C   0  0  0  0  0  0  0  0  0  0  0  0
   -4.1860    3.3350    3.9720 Cl  0  0  0  0  0  0  0  0  0  0  0  0
   -2.0440    1.0990    3.5340 S   0  0  0  0  0  0  0  0  0  0  0  0
   -0.1680   -8.0720   -0.2050 H   0  0  0  0  0  0  0  0  0  0  0  0
    0.6560   -9.6160   -0.2180 H   0  0  0  0  0  0  0  0  0  0  0  0
    2.4400   -5.5270   -1.1460 H   0  0  0  0  0  0  0  0  0  0  0  0
    2.0200   -3.1030   -0.8310 H   0  0  0  0  0  0  0  0  0  0  0  0
    0.6670   -3.8590    3.1750 H   0  0  0  0  0  0  0  0  0  0  0  0
    1.0870   -6.2830    2.8590 H   0  0  0  0  0  0  0  0  0  0  0  0
    1.9030    1.2060    1.5100 H   0  0  0  0  0  0  0  0  0  0  0  0
    4.1070   -0.5300    2.9360 H   0  0  0  0  0  0  0  0  0  0  0  0
    6.5120   -0.8590    2.4280 H   0  0  0  0  0  0  0  0  0  0  0  0
    5.4980   -2.1120   -1.5530 H   0  0  0  0  0  0  0  0  0  0  0  0
    3.0940   -1.7870   -1.0440 H   0  0  0  0  0  0  0  0  0  0  0  0
   -0.9820    2.2010    0.3370 H   0  0  0  0  0  0  0  0  0  0  0  0
   -2.8730    3.7350    1.3170 H   0  0  0  0  0  0  0  0  0  0  0  0
  1 29  1  0  0  0  0
  1 30  1  0  0  0  0
  1  2  1  0  0  0  0
  2  3  2  0  0  0  0
  2  4  2  0  0  0  0
  2  5  1  0  0  0  0
  5  6  2  0  0  0  0
  6 31  1  0  0  0  0
  6  7  1  0  0  0  0
  7 32  1  0  0  0  0
  7  8  2  0  0  0  0
  8  9  1  0  0  0  0
  9 33  1  0  0  0  0
  9 10  2  0  0  0  0
 10  5  1  0  0  0  0
 10 34  1  0  0  0  0
  8 11  1  0  0  0  0
 11 12  1  0  0  0  0
 12 13  2  0  0  0  0
 13 14  1  0  0  0  0
 14 35  1  0  0  0  0
 14 15  2  0  0  0  0
 15 11  1  0  0  0  0
 15 16  1  0  0  0  0
 16 17  2  0  0  0  0
 17 36  1  0  0  0  0
 17 18  1  0  0  0  0
 18 37  1  0  0  0  0
 18 19  2  0  0  0  0
 19 20  1  0  0  0  0
 19 21  1  0  0  0  0
 21 38  1  0  0  0  0
 21 22  2  0  0  0  0
 22 16  1  0  0  0  0
 22 39  1  0  0  0  0
 13 23  1  0  0  0  0
 23 24  2  0  0  0  0
 24 40  1  0  0  0  0
 24 25  1  0  0  0  0
 25 41  1  0  0  0  0
 25 26  2  0  0  0  0
 26 27  1  0  0  0  0
 26 28  1  0  0  0  0
 28 23  1  0  0  0  0
M  END
>  <LOGBIO>
7.2800

>  <PRED_LOGBIO>
7.3400

>  <XV_RES>
-0.0730

>  <WHL_TMPL>
1

>  <ANCH>
5-31;23-24

$$$$
ROW33
  -MTS-   01071500573D 0   0.00000     0.00000     0

 43 45  0  0  0  0  0  0  0  0999 V2000
    1.2420   -2.3340    1.1490 C   0  0  0  0  0  0  0  0  0  0  0  0
    1.4680   -1.4870    0.1200 C   0  0  0  0  0  0  0  0  0  0  0  0
    2.8050   -1.0770    0.0630 C   0  0  0  0  0  0  0  0  0  0  0  0
    3.1440    0.1160   -0.5890 C   0  0  0  0  0  0  0  0  0  0  0  0
    2.1450    0.8970   -1.1820 C   0  0  0  0  0  0  0  0  0  0  0  0
    0.8080    0.4870   -1.1240 C   0  0  0  0  0  0  0  0  0  0  0  0
    0.4690   -0.7050   -0.4730 C   0  0  0  0  0  0  0  0  0  0  0  0
   -0.9730   -1.1480   -0.4110 C   0  0  0  0  0  0  0  0  0  0  0  0
    2.9000    1.7280   -2.0750 C   0  0  0  0  0  0  0  0  0  0  0  0
    4.2690    1.5970   -2.3400 C   0  0  0  0  0  0  0  0  0  0  0  0
    4.9390    2.5880   -3.0660 C   0  0  0  0  0  0  0  0  0  0  0  0
    6.2580    2.4610   -3.3220 F   0  0  0  0  0  0  0  0  0  0  0  0
    4.2420    3.7110   -3.5270 C   0  0  0  0  0  0  0  0  0  0  0  0
    4.8890    4.6670   -4.2270 F   0  0  0  0  0  0  0  0  0  0  0  0
    2.8740    3.8420   -3.2620 C   0  0  0  0  0  0  0  0  0  0  0  0
    2.2030    2.8510   -2.5360 C   0  0  0  0  0  0  0  0  0  0  0  0
    0.7560    2.9910   -2.2560 C   0  0  0  0  0  0  0  0  0  0  0  0
   -0.1430    2.0230   -2.7200 C   0  0  0  0  0  0  0  0  0  0  0  0
   -1.5110    2.1560   -2.4550 C   0  0  0  0  0  0  0  0  0  0  0  0
   -1.9800    3.2550   -1.7260 C   0  0  0  0  0  0  0  0  0  0  0  0
   -1.0810    4.2220   -1.2610 C   0  0  0  0  0  0  0  0  0  0  0  0
    0.2880    4.0900   -1.5260 C   0  0  0  0  0  0  0  0  0  0  0  0
   -3.7790    3.4280   -1.3770 S   0  0  0  0  0  0  0  0  0  0  0  0
   -4.1150    4.8150   -1.2850 O   0  0  0  0  0  0  0  0  0  0  0  0
   -4.5290    2.8250   -2.4350 O   0  0  0  0  0  0  0  0  0  0  0  0
   -4.1590    2.6340    0.1350 N   0  0  0  0  0  0  0  0  0  0  0  0
    0.1720   -2.4580    1.3000 H   0  0  0  0  0  0  0  0  0  0  0  0
    1.6290   -3.3040    0.8450 H   0  0  0  0  0  0  0  0  0  0  0  0
    1.7460   -1.9390    2.0280 H   0  0  0  0  0  0  0  0  0  0  0  0
    3.5750   -1.6800    0.5210 H   0  0  0  0  0  0  0  0  0  0  0  0
    4.1750    0.4320   -0.6330 H   0  0  0  0  0  0  0  0  0  0  0  0
    0.0380    1.0900   -1.5820 H   0  0  0  0  0  0  0  0  0  0  0  0
   -1.6300   -0.2890   -0.5320 H   0  0  0  0  0  0  0  0  0  0  0  0
   -1.1390   -1.5300    0.5940 H   0  0  0  0  0  0  0  0  0  0  0  0
   -1.1050   -1.9020   -1.1840 H   0  0  0  0  0  0  0  0  0  0  0  0
    4.8080    0.7310   -1.9840 H   0  0  0  0  0  0  0  0  0  0  0  0
    2.3360    4.7080   -3.6180 H   0  0  0  0  0  0  0  0  0  0  0  0
    0.2190    1.1760   -3.2830 H   0  0  0  0  0  0  0  0  0  0  0  0
   -2.2050    1.4090   -2.8130 H   0  0  0  0  0  0  0  0  0  0  0  0
   -1.4420    5.0700   -0.6990 H   0  0  0  0  0  0  0  0  0  0  0  0
    0.9820    4.8360   -1.1680 H   0  0  0  0  0  0  0  0  0  0  0  0
   -3.4290    2.1770    0.6630 H   0  0  0  0  0  0  0  0  0  0  0  0
   -5.1080    2.6320    0.4800 H   0  0  0  0  0  0  0  0  0  0  0  0
  1 27  1  0  0  0  0
  1 28  1  0  0  0  0
  1 29  1  0  0  0  0
  1  2  1  0  0  0  0
  2  3  2  0  0  0  0
  3 30  1  0  0  0  0
  3  4  1  0  0  0  0
  4 31  1  0  0  0  0
  4  5  2  0  0  0  0
  5  6  1  0  0  0  0
  6 32  1  0  0  0  0
  6  7  2  0  0  0  0
  7  2  1  0  0  0  0
  7  8  1  0  0  0  0
  8 33  1  0  0  0  0
  8 34  1  0  0  0  0
  8 35  1  0  0  0  0
  5  9  1  0  0  0  0
  9 10  2  0  0  0  0
 10 36  1  0  0  0  0
 10 11  1  0  0  0  0
 11 12  1  0  0  0  0
 11 13  2  0  0  0  0
 13 14  1  0  0  0  0
 13 15  1  0  0  0  0
 15 37  1  0  0  0  0
 15 16  2  0  0  0  0
 16  9  1  0  0  0  0
 16 17  1  0  0  0  0
 17 18  2  0  0  0  0
 18 38  1  0  0  0  0
 18 19  1  0  0  0  0
 19 39  1  0  0  0  0
 19 20  2  0  0  0  0
 20 21  1  0  0  0  0
 21 40  1  0  0  0  0
 21 22  2  0  0  0  0
 22 17  1  0  0  0  0
 22 41  1  0  0  0  0
 20 23  1  0  0  0  0
 23 24  2  0  0  0  0
 23 25  2  0  0  0  0
 23 26  1  0  0  0  0
 26 42  1  0  0  0  0
 26 43  1  0  0  0  0
M  END
>  <LOGBIO>
8.3000

>  <PRED_LOGBIO>
7.9100

>  <XV_RES>
0.4480

>  <WHL_TMPL>
3

>  <ANCH>
16-25;13-14

$$$$
ROW34
  -MTS-   01071500573D 0   0.00000     0.00000     0

 38 40  0  0  0  0  0  0  0  0999 V2000
    0.9570   -8.7090   -0.1250 C   0  0  0  0  0  0  0  0  0  0  0  0
    2.4100   -7.8610    0.5410 S   0  0  0  0  0  0  0  0  0  0  0  0
    3.4980   -7.9870   -0.3780 O   0  0  0  0  0  0  0  0  0  0  0  0
    2.7730   -8.4480    1.7930 O   0  0  0  0  0  0  0  0  0  0  0  0
    2.0210   -6.0800    0.7890 C   0  0  0  0  0  0  0  0  0  0  0  0
    2.2500   -5.1630   -0.2440 C   0  0  0  0  0  0  0  0  0  0  0  0
    1.9540   -3.8080   -0.0550 C   0  0  0  0  0  0  0  0  0  0  0  0
    1.4290   -3.3690    1.1660 C   0  0  0  0  0  0  0  0  0  0  0  0
    1.2000   -4.2860    2.1990 C   0  0  0  0  0  0  0  0  0  0  0  0
    1.4960   -5.6410    2.0100 C   0  0  0  0  0  0  0  0  0  0  0  0
    1.1160   -1.9360    1.3660 C   0  0  0  0  0  0  0  0  0  0  0  0
    2.0100   -0.9420    1.2830 C   0  0  0  0  0  0  0  0  0  0  0  0
    1.3840    0.3760    1.5340 C   0  0  0  0  0  0  0  0  0  0  0  0
    1.9530    1.4660    1.5250 O   0  0  0  0  0  0  0  0  0  0  0  0
   -0.0820    0.1320    1.8020 C   0  0  0  0  0  0  0  0  0  0  0  0
   -0.2560   -1.3940    1.6900 C   0  0  0  0  0  0  0  0  0  0  0  0
    3.4450   -1.1370    0.9790 C   0  0  0  0  0  0  0  0  0  0  0  0
    4.4100   -0.8750    1.9590 C   0  0  0  0  0  0  0  0  0  0  0  0
    5.7680   -1.0600    1.6720 C   0  0  0  0  0  0  0  0  0  0  0  0
    6.1600   -1.5060    0.4040 C   0  0  0  0  0  0  0  0  0  0  0  0
    5.1950   -1.7680   -0.5750 C   0  0  0  0  0  0  0  0  0  0  0  0
    5.5790   -2.2060   -1.8160 F   0  0  0  0  0  0  0  0  0  0  0  0
    3.8380   -1.5840   -0.2880 C   0  0  0  0  0  0  0  0  0  0  0  0
    0.6810   -8.2620   -1.0780 H   0  0  0  0  0  0  0  0  0  0  0  0
    1.1870   -9.7620   -0.2720 H   0  0  0  0  0  0  0  0  0  0  0  0
    0.1280   -8.6130    0.5740 H   0  0  0  0  0  0  0  0  0  0  0  0
    2.6550   -5.5010   -1.1870 H   0  0  0  0  0  0  0  0  0  0  0  0
    2.1300   -3.1000   -0.8520 H   0  0  0  0  0  0  0  0  0  0  0  0
    0.7950   -3.9480    3.1410 H   0  0  0  0  0  0  0  0  0  0  0  0
    1.3200   -6.3490    2.8070 H   0  0  0  0  0  0  0  0  0  0  0  0
   -0.3610    0.4860    2.7920 H   0  0  0  0  0  0  0  0  0  0  0  0
   -0.7030    0.6510    1.0750 H   0  0  0  0  0  0  0  0  0  0  0  0
   -0.5800   -1.7890    2.6500 H   0  0  0  0  0  0  0  0  0  0  0  0
   -0.9340   -1.6190    0.8700 H   0  0  0  0  0  0  0  0  0  0  0  0
    4.1070   -0.5300    2.9370 H   0  0  0  0  0  0  0  0  0  0  0  0
    6.5120   -0.8590    2.4280 H   0  0  0  0  0  0  0  0  0  0  0  0
    7.2070   -1.6480    0.1810 H   0  0  0  0  0  0  0  0  0  0  0  0
    3.0940   -1.7870   -1.0440 H   0  0  0  0  0  0  0  0  0  0  0  0
  1 24  1  0  0  0  0
  1 25  1  0  0  0  0
  1 26  1  0  0  0  0
  1  2  1  0  0  0  0
  2  3  2  0  0  0  0
  2  4  2  0  0  0  0
  2  5  1  0  0  0  0
  5  6  2  0  0  0  0
  6 27  1  0  0  0  0
  6  7  1  0  0  0  0
  7 28  1  0  0  0  0
  7  8  2  0  0  0  0
  8  9  1  0  0  0  0
  9 29  1  0  0  0  0
  9 10  2  0  0  0  0
 10  5  1  0  0  0  0
 10 30  1  0  0  0  0
  8 11  1  0  0  0  0
 11 12  2  0  0  0  0
 12 13  1  0  0  0  0
 13 14  2  0  0  0  0
 13 15  1  0  0  0  0
 15 31  1  0  0  0  0
 15 32  1  0  0  0  0
 15 16  1  0  0  0  0
 16 11  1  0  0  0  0
 16 33  1  0  0  0  0
 16 34  1  0  0  0  0
 12 17  1  0  0  0  0
 17 18  2  0  0  0  0
 18 35  1  0  0  0  0
 18 19  1  0  0  0  0
 19 36  1  0  0  0  0
 19 20  2  0  0  0  0
 20 37  1  0  0  0  0
 20 21  1  0  0  0  0
 21 22  1  0  0  0  0
 21 23  2  0  0  0  0
 23 17  1  0  0  0  0
 23 38  1  0  0  0  0
M  END
>  <LOGBIO>
7.8500

>  <PRED_LOGBIO>
6.6600

>  <XV_RES>
1.2550

>  <WHL_TMPL>
1

>  <ANCH>
5-31;28-29

$$$$
ROW35
  -MTS-   01071500573D 0   0.00000     0.00000     0

 41 44  0  0  0  0  0  0  0  0999 V2000
    7.9760   -2.5970   -1.2900 N   0  0  0  0  0  0  0  0  0  0  0  0
    7.4890   -1.6870    0.1230 S   0  0  0  0  0  0  0  0  0  0  0  0
    7.9860   -0.3670   -0.1150 O   0  0  0  0  0  0  0  0  0  0  0  0
    8.1720   -2.2750    1.2330 O   0  0  0  0  0  0  0  0  0  0  0  0
    6.1600   -1.5060    0.4040 C   0  0  0  0  0  0  0  0  0  0  0  0
    5.7680   -1.0600    1.6720 C   0  0  0  0  0  0  0  0  0  0  0  0
    4.4100   -0.8750    1.9590 C   0  0  0  0  0  0  0  0  0  0  0  0
    3.4450   -1.1370    0.9790 C   0  0  0  0  0  0  0  0  0  0  0  0
    3.8380   -1.5840   -0.2880 C   0  0  0  0  0  0  0  0  0  0  0  0
    5.1950   -1.7680   -0.5750 C   0  0  0  0  0  0  0  0  0  0  0  0
    2.0100   -0.9420    1.2830 C   0  0  0  0  0  0  0  0  0  0  0  0
    1.0850   -1.9490    1.3700 N   0  0  0  0  0  0  0  0  0  0  0  0
   -0.1790   -1.3890    1.6750 C   0  0  0  0  0  0  0  0  0  0  0  0
   -1.4450   -1.9520    1.8730 C   0  0  0  0  0  0  0  0  0  0  0  0
   -2.5380   -1.1290    2.1690 C   0  0  0  0  0  0  0  0  0  0  0  0
   -2.3650    0.2570    2.2680 C   0  0  0  0  0  0  0  0  0  0  0  0
   -3.4180    1.0510    2.5530 F   0  0  0  0  0  0  0  0  0  0  0  0
   -1.0980    0.8200    2.0700 C   0  0  0  0  0  0  0  0  0  0  0  0
   -0.0050   -0.0040    1.7730 C   0  0  0  0  0  0  0  0  0  0  0  0
    1.4310    0.2450    1.5120 C   0  0  0  0  0  0  0  0  0  0  0  0
    2.1030    1.5630    1.5040 C   0  0  0  0  0  0  0  0  0  0  0  0
    2.0990    2.3580    2.6560 C   0  0  0  0  0  0  0  0  0  0  0  0
    2.7350    3.6050    2.6490 C   0  0  0  0  0  0  0  0  0  0  0  0
    3.3770    4.0560    1.4900 C   0  0  0  0  0  0  0  0  0  0  0  0
    3.3810    3.2610    0.3370 C   0  0  0  0  0  0  0  0  0  0  0  0
    2.7450    2.0140    0.3450 C   0  0  0  0  0  0  0  0  0  0  0  0
    7.2760   -2.9920   -1.9020 H   0  0  0  0  0  0  0  0  0  0  0  0
    8.9560   -2.7280   -1.4930 H   0  0  0  0  0  0  0  0  0  0  0  0
    6.5120   -0.8590    2.4280 H   0  0  0  0  0  0  0  0  0  0  0  0
    4.1070   -0.5300    2.9370 H   0  0  0  0  0  0  0  0  0  0  0  0
    3.0940   -1.7870   -1.0440 H   0  0  0  0  0  0  0  0  0  0  0  0
    5.4980   -2.1120   -1.5530 H   0  0  0  0  0  0  0  0  0  0  0  0
    1.2740   -2.9320    1.2390 H   0  0  0  0  0  0  0  0  0  0  0  0
   -1.5790   -3.0210    1.7980 H   0  0  0  0  0  0  0  0  0  0  0  0
   -3.5150   -1.5620    2.3220 H   0  0  0  0  0  0  0  0  0  0  0  0
   -0.9640    1.8890    2.1450 H   0  0  0  0  0  0  0  0  0  0  0  0
    1.6040    2.0090    3.5510 H   0  0  0  0  0  0  0  0  0  0  0  0
    2.7320    4.2180    3.5380 H   0  0  0  0  0  0  0  0  0  0  0  0
    3.8680    5.0180    1.4840 H   0  0  0  0  0  0  0  0  0  0  0  0
    3.8760    3.6100   -0.5570 H   0  0  0  0  0  0  0  0  0  0  0  0
    2.7490    1.4010   -0.5440 H   0  0  0  0  0  0  0  0  0  0  0  0
  1 27  1  0  0  0  0
  1 28  1  0  0  0  0
  1  2  1  0  0  0  0
  2  3  2  0  0  0  0
  2  4  2  0  0  0  0
  2  5  1  0  0  0  0
  5  6  2  0  0  0  0
  6 29  1  0  0  0  0
  6  7  1  0  0  0  0
  7 30  1  0  0  0  0
  7  8  2  0  0  0  0
  8  9  1  0  0  0  0
  9 31  1  0  0  0  0
  9 10  2  0  0  0  0
 10  5  1  0  0  0  0
 10 32  1  0  0  0  0
  8 11  1  0  0  0  0
 11 12  1  0  0  0  0
 12 33  1  0  0  0  0
 12 13  1  0  0  0  0
 13 14  2  0  0  0  0
 14 34  1  0  0  0  0
 14 15  1  0  0  0  0
 15 35  1  0  0  0  0
 15 16  2  0  0  0  0
 16 17  1  0  0  0  0
 16 18  1  0  0  0  0
 18 36  1  0  0  0  0
 18 19  2  0  0  0  0
 19 13  1  0  0  0  0
 19 20  1  0  0  0  0
 20 11  2  0  0  0  0
 20 21  1  0  0  0  0
 21 22  2  0  0  0  0
 22 37  1  0  0  0  0
 22 23  1  0  0  0  0
 23 38  1  0  0  0  0
 23 24  2  0  0  0  0
 24 39  1  0  0  0  0
 24 25  1  0  0  0  0
 25 40  1  0  0  0  0
 25 26  2  0  0  0  0
 26 21  1  0  0  0  0
 26 41  1  0  0  0  0
M  END
>  <LOGBIO>
8.7000

>  <PRED_LOGBIO>
8.3600

>  <XV_RES>
0.4100

>  <WHL_TMPL>
1

>  <ANCH>
3-5;13-12

$$$$
ROW36
  -MTS-   01071500573D 0   0.00000     0.00000     0

 56 58  0  0  0  0  0  0  0  0999 V2000
    2.5040    3.0390    7.1660 C   0  0  0  0  0  0  0  0  0  0  0  0
    4.0050    2.0270    7.1430 S   0  0  0  0  0  0  0  0  0  0  0  0
    5.1460    2.8620    7.3510 O   0  0  0  0  0  0  0  0  0  0  0  0
    3.9350    1.0470    8.1830 O   0  0  0  0  0  0  0  0  0  0  0  0
    4.1500    1.1830    5.5150 C   0  0  0  0  0  0  0  0  0  0  0  0
    3.5770   -0.0800    5.3270 C   0  0  0  0  0  0  0  0  0  0  0  0
    3.6880   -0.7220    4.0880 C   0  0  0  0  0  0  0  0  0  0  0  0
    4.3720   -0.1010    3.0360 C   0  0  0  0  0  0  0  0  0  0  0  0
    4.9450    1.1620    3.2240 C   0  0  0  0  0  0  0  0  0  0  0  0
    4.8350    1.8040    4.4630 C   0  0  0  0  0  0  0  0  0  0  0  0
    4.4840   -0.7500    1.7840 N   0  0  0  0  0  0  0  0  0  0  0  0
    5.7190   -1.1240    1.1220 N   0  0  0  0  0  0  0  0  0  0  0  0
    5.4060   -1.7050   -0.0210 C   0  0  0  0  0  0  0  0  0  0  0  0
    3.9300   -1.7200   -0.1260 C   0  0  0  0  0  0  0  0  0  0  0  0
    3.4450   -1.1370    0.9790 C   0  0  0  0  0  0  0  0  0  0  0  0
    2.0100   -0.9420    1.2830 C   0  0  0  0  0  0  0  0  0  0  0  0
    1.0950   -1.6360    0.5920 C   0  0  0  0  0  0  0  0  0  0  0  0
   -0.3830   -1.4780    0.8580 C   0  0  0  0  0  0  0  0  0  0  0  0
   -0.6760   -0.8720    2.1650 N   0  0  0  0  0  0  0  0  0  0  0  0
   -0.2140   -1.8280    3.1810 C   0  0  0  0  0  0  0  0  0  0  0  0
    1.2430   -1.5310    3.5330 C   0  0  0  0  0  0  0  0  0  0  0  0
    1.7240   -2.5250    4.5900 C   0  0  0  0  0  0  0  0  0  0  0  0
    3.1810   -2.2290    4.9420 C   0  0  0  0  0  0  0  0  0  0  0  0
    3.6310   -3.1580    5.9310 O   0  0  0  0  0  0  0  0  0  0  0  0
    4.9130   -3.0500    6.3720 N   0  3  0  0  0  0  0  0  0  0  0  0
    5.6540   -2.1640    5.9170 O   0  0  0  0  0  0  0  0  0  0  0  0
    5.3630   -3.8750    7.2710 O   0  5  0  0  0  0  0  0  0  0  0  0
    0.1060    0.3570    2.3620 C   0  0  0  0  0  0  0  0  0  0  0  0
    1.6120    0.0340    2.3640 C   0  0  0  0  0  0  0  0  0  0  0  0
    6.3780   -2.2550   -1.0370 C   0  0  0  0  0  0  0  0  0  0  0  0
    6.3390   -3.5840   -1.0130 F   0  0  0  0  0  0  0  0  0  0  0  0
    7.6070   -1.8420   -0.7430 F   0  0  0  0  0  0  0  0  0  0  0  0
    6.0430   -1.8230   -2.2490 F   0  0  0  0  0  0  0  0  0  0  0  0
    2.5570    3.7840    6.3750 H   0  0  0  0  0  0  0  0  0  0  0  0
    2.4180    3.5380    8.1290 H   0  0  0  0  0  0  0  0  0  0  0  0
    1.6360    2.4030    7.0080 H   0  0  0  0  0  0  0  0  0  0  0  0
    3.0490   -0.5590    6.1380 H   0  0  0  0  0  0  0  0  0  0  0  0
    3.2450   -1.6970    3.9430 H   0  0  0  0  0  0  0  0  0  0  0  0
    5.4730    1.6420    2.4130 H   0  0  0  0  0  0  0  0  0  0  0  0
    5.2770    2.7790    4.6080 H   0  0  0  0  0  0  0  0  0  0  0  0
    3.3500   -2.1250   -0.9430 H   0  0  0  0  0  0  0  0  0  0  0  0
    1.4230   -2.3240   -0.1730 H   0  0  0  0  0  0  0  0  0  0  0  0
   -0.7890   -2.4870    0.8990 H   0  0  0  0  0  0  0  0  0  0  0  0
   -0.7980   -0.8400    0.0810 H   0  0  0  0  0  0  0  0  0  0  0  0
   -0.8290   -1.7340    4.0740 H   0  0  0  0  0  0  0  0  0  0  0  0
   -0.2940   -2.8400    2.7900 H   0  0  0  0  0  0  0  0  0  0  0  0
    1.8580   -1.6250    2.6410 H   0  0  0  0  0  0  0  0  0  0  0  0
    1.3230   -0.5190    3.9240 H   0  0  0  0  0  0  0  0  0  0  0  0
    1.1090   -2.4310    5.4820 H   0  0  0  0  0  0  0  0  0  0  0  0
    1.6440   -3.5370    4.1990 H   0  0  0  0  0  0  0  0  0  0  0  0
    3.7960   -2.3220    4.0490 H   0  0  0  0  0  0  0  0  0  0  0  0
    3.2610   -1.2160    5.3330 H   0  0  0  0  0  0  0  0  0  0  0  0
   -0.1350    0.7230    3.3570 H   0  0  0  0  0  0  0  0  0  0  0  0
   -0.0920    1.0400    1.5380 H   0  0  0  0  0  0  0  0  0  0  0  0
    1.8090   -0.4680    3.3090 H   0  0  0  0  0  0  0  0  0  0  0  0
    2.1530    0.9640    2.2000 H   0  0  0  0  0  0  0  0  0  0  0  0
  1 34  1  0  0  0  0
  1 35  1  0  0  0  0
  1 36  1  0  0  0  0
  1  2  1  0  0  0  0
  2  3  2  0  0  0  0
  2  4  2  0  0  0  0
  2  5  1  0  0  0  0
  5  6  2  0  0  0  0
  6 37  1  0  0  0  0
  6  7  1  0  0  0  0
  7 38  1  0  0  0  0
  7  8  2  0  0  0  0
  8  9  1  0  0  0  0
  9 39  1  0  0  0  0
  9 10  2  0  0  0  0
 10  5  1  0  0  0  0
 10 40  1  0  0  0  0
  8 11  1  0  0  0  0
 11 12  1  0  0  0  0
 12 13  2  0  0  0  0
 13 14  1  0  0  0  0
 14 41  1  0  0  0  0
 14 15  2  0  0  0  0
 15 11  1  0  0  0  0
 15 16  1  0  0  0  0
 16 17  2  0  0  0  0
 17 42  1  0  0  0  0
 17 18  1  0  0  0  0
 18 43  1  0  0  0  0
 18 44  1  0  0  0  0
 18 19  1  0  0  0  0
 19 20  1  0  0  0  0
 20 45  1  0  0  0  0
 20 46  1  0  0  0  0
 20 21  1  0  0  0  0
 21 47  1  0  0  0  0
 21 48  1  0  0  0  0
 21 22  1  0  0  0  0
 22 49  1  0  0  0  0
 22 50  1  0  0  0  0
 22 23  1  0  0  0  0
 23 51  1  0  0  0  0
 23 52  1  0  0  0  0
 23 24  1  0  0  0  0
 24 25  1  0  0  0  0
 25 26  2  0  0  0  0
 25 27  1  0  0  0  0
 19 28  1  0  0  0  0
 28 53  1  0  0  0  0
 28 54  1  0  0  0  0
 28 29  1  0  0  0  0
 29 16  1  0  0  0  0
 29 55  1  0  0  0  0
 29 56  1  0  0  0  0
 13 30  1  0  0  0  0
 30 31  1  0  0  0  0
 30 32  1  0  0  0  0
 30 33  1  0  0  0  0
M  CHG  2  25   1  27  -1
M  END
>  <LOGBIO>
4.8900

>  <PRED_LOGBIO>
5.7600

>  <XV_RES>
-1.6330

>  <WHL_TMPL>
1

>  <ANCH>
5-6;23-24

$$$$
ROW37
  -MTS-   01071500573D 0   0.00000     0.00000     0

 61 63  0  0  1  0  0  0  0  0999 V2000
   -4.8810    4.0840    2.9520 C   0  0  0  0  0  0  0  0  0  0  0  0
   -3.8310    4.2530    1.9950 O   0  0  0  0  0  0  0  0  0  0  0  0
   -3.3150    3.1310    1.4030 C   0  0  0  0  0  0  0  0  0  0  0  0
   -2.2290    2.4680    1.9870 C   0  0  0  0  0  0  0  0  0  0  0  0
   -1.7010    1.3210    1.3810 C   0  0  0  0  0  0  0  0  0  0  0  0
   -2.2590    0.8370    0.1920 C   0  0  0  0  0  0  0  0  0  0  0  0
   -3.3450    1.5000   -0.3920 C   0  0  0  0  0  0  0  0  0  0  0  0
   -3.8730    2.6470    0.2140 C   0  0  0  0  0  0  0  0  0  0  0  0
   -3.6740    0.7320   -1.6130 C   0  0  0  0  0  0  0  0  0  0  0  0
   -4.7780    1.0470   -2.5940 C   0  0  0  0  0  0  0  0  0  0  0  0
   -6.0440    0.3420   -2.1700 C   0  0  0  0  0  0  0  0  0  0  0  0
   -6.0500   -0.3570   -1.1570 O   0  0  0  0  0  0  0  0  0  0  0  0
   -7.1540    0.4760   -2.8910 N   0  0  0  0  0  0  0  0  0  0  0  0
   -8.3870   -0.2100   -2.4780 C   0  0  1  0  0  0  0  0  0  0  0  0
   -8.1450   -1.7190   -2.4500 C   0  0  0  0  0  0  0  0  0  0  0  0
   -9.3440   -2.3860   -2.0480 O   0  0  0  0  0  0  0  0  0  0  0  0
   -9.5040    0.1090   -3.4700 C   0  0  0  0  0  0  0  0  0  0  0  0
  -10.7850   -0.6050   -3.0410 C   0  0  0  0  0  0  0  0  0  0  0  0
  -11.9010   -0.2870   -4.0320 C   0  0  0  0  0  0  0  0  0  0  0  0
  -10.5440   -2.1110   -3.0130 C   0  0  0  0  0  0  0  0  0  0  0  0
   -2.8150   -0.2930   -1.6920 C   0  0  0  0  0  0  0  0  0  0  0  0
   -2.8040   -1.3270   -2.7930 C   0  0  0  0  0  0  0  0  0  0  0  0
   -1.9480   -0.2710   -0.6310 N   0  0  0  0  0  0  0  0  0  0  0  0
   -0.9730   -1.1480   -0.4110 C   0  0  0  0  0  0  0  0  0  0  0  0
   -1.2450   -2.3200   -0.1560 O   0  0  0  0  0  0  0  0  0  0  0  0
    0.4410   -0.7140   -0.4720 C   0  0  0  0  0  0  0  0  0  0  0  0
    1.4040   -1.3540    0.3170 C   0  0  0  0  0  0  0  0  0  0  0  0
    2.7410   -0.9440    0.2590 C   0  0  0  0  0  0  0  0  0  0  0  0
    3.1150    0.1070   -0.5870 C   0  0  0  0  0  0  0  0  0  0  0  0
    4.7770    0.6170   -0.6590 Cl  0  0  0  0  0  0  0  0  0  0  0  0
    2.1520    0.7470   -1.3760 C   0  0  0  0  0  0  0  0  0  0  0  0
    0.8140    0.3370   -1.3180 C   0  0  0  0  0  0  0  0  0  0  0  0
   -4.5260    3.4680    3.7750 H   0  0  0  0  0  0  0  0  0  0  0  0
   -5.1850    5.0570    3.3320 H   0  0  0  0  0  0  0  0  0  0  0  0
   -5.7310    3.5990    2.4760 H   0  0  0  0  0  0  0  0  0  0  0  0
   -1.7980    2.8410    2.9040 H   0  0  0  0  0  0  0  0  0  0  0  0
   -0.8630    0.8100    1.8320 H   0  0  0  0  0  0  0  0  0  0  0  0
   -4.7110    3.1580   -0.2370 H   0  0  0  0  0  0  0  0  0  0  0  0
   -4.4900    0.7080   -3.5860 H   0  0  0  0  0  0  0  0  0  0  0  0
   -4.9510    2.1210   -2.6140 H   0  0  0  0  0  0  0  0  0  0  0  0
   -7.1500    1.0500   -3.7220 H   0  0  0  0  0  0  0  0  0  0  0  0
   -8.6750    0.1290   -1.4850 H   0  0  0  0  0  0  0  0  0  0  0  0
   -7.3490   -1.9450   -1.7430 H   0  0  0  0  0  0  0  0  0  0  0  0
   -7.8560   -2.0580   -3.4430 H   0  0  0  0  0  0  0  0  0  0  0  0
   -9.2150   -3.3470   -2.0230 H   0  0  0  0  0  0  0  0  0  0  0  0
   -9.6760    1.1830   -3.4900 H   0  0  0  0  0  0  0  0  0  0  0  0
   -9.2150   -0.2310   -4.4630 H   0  0  0  0  0  0  0  0  0  0  0  0
  -11.0740   -0.2660   -2.0480 H   0  0  0  0  0  0  0  0  0  0  0  0
  -11.6120   -0.6260   -5.0240 H   0  0  0  0  0  0  0  0  0  0  0  0
  -12.8130   -0.7950   -3.7260 H   0  0  0  0  0  0  0  0  0  0  0  0
  -12.0730    0.7870   -4.0520 H   0  0  0  0  0  0  0  0  0  0  0  0
  -10.2550   -2.4510   -4.0060 H   0  0  0  0  0  0  0  0  0  0  0  0
  -11.4560   -2.6190   -2.7080 H   0  0  0  0  0  0  0  0  0  0  0  0
   -9.7480   -2.3380   -2.3060 H   0  0  0  0  0  0  0  0  0  0  0  0
   -3.1670   -0.8780   -3.7150 H   0  0  0  0  0  0  0  0  0  0  0  0
   -3.4480   -2.1580   -2.5160 H   0  0  0  0  0  0  0  0  0  0  0  0
   -1.7890   -1.6880   -2.9410 H   0  0  0  0  0  0  0  0  0  0  0  0
    1.1160   -2.1650    0.9690 H   0  0  0  0  0  0  0  0  0  0  0  0
    3.4840   -1.4380    0.8670 H   0  0  0  0  0  0  0  0  0  0  0  0
    2.4400    1.5580   -2.0290 H   0  0  0  0  0  0  0  0  0  0  0  0
    0.0710    0.8310   -1.9270 H   0  0  0  0  0  0  0  0  0  0  0  0
  1 33  1  0  0  0  0
  1 34  1  0  0  0  0
  1 35  1  0  0  0  0
  1  2  1  0  0  0  0
  2  3  1  0  0  0  0
  3  4  2  0  0  0  0
  4 36  1  0  0  0  0
  4  5  1  0  0  0  0
  5 37  1  0  0  0  0
  5  6  2  0  0  0  0
  6  7  1  0  0  0  0
  7  8  2  0  0  0  0
  8  3  1  0  0  0  0
  8 38  1  0  0  0  0
  7  9  1  0  0  0  0
  9 10  1  0  0  0  0
 10 39  1  0  0  0  0
 10 40  1  0  0  0  0
 10 11  1  0  0  0  0
 11 12  2  0  0  0  0
 11 13  1  0  0  0  0
 13 41  1  0  0  0  0
 13 14  1  0  0  0  0
 14 42  1  0  0  0  0
 14 15  1  0  0  0  0
 15 43  1  0  0  0  0
 15 44  1  0  0  0  0
 15 16  1  0  0  0  0
 16 45  1  0  0  0  0
 14 17  1  0  0  0  0
 17 46  1  0  0  0  0
 17 47  1  0  0  0  0
 17 18  1  0  0  0  0
 18 48  1  0  0  0  0
 18 19  1  0  0  0  0
 19 49  1  0  0  0  0
 19 50  1  0  0  0  0
 19 51  1  0  0  0  0
 18 20  1  0  0  0  0
 20 52  1  0  0  0  0
 20 53  1  0  0  0  0
 20 54  1  0  0  0  0
  9 21  2  0  0  0  0
 21 22  1  0  0  0  0
 22 55  1  0  0  0  0
 22 56  1  0  0  0  0
 22 57  1  0  0  0  0
 21 23  1  0  0  0  0
 23  6  1  0  0  0  0
 23 24  1  0  0  0  0
 24 25  2  0  0  0  0
 24 26  1  0  0  0  0
 26 27  2  0  0  0  0
 27 58  1  0  0  0  0
 27 28  1  0  0  0  0
 28 59  1  0  0  0  0
 28 29  2  0  0  0  0
 29 30  1  0  0  0  0
 29 31  1  0  0  0  0
 31 60  1  0  0  0  0
 31 32  2  0  0  0  0
 32 26  1  0  0  0  0
 32 61  1  0  0  0  0
M  END
>  <LOGBIO>
6.3000

>  <PRED_LOGBIO>
6.6500

>  <XV_RES>
-0.4410

>  <WHL_TMPL>
3

>  <ANCH>
25-44;49-50

$$$$
ROW38
  -MTS-   01071500573D 0   0.00000     0.00000     0

 42 44  0  0  0  0  0  0  0  0999 V2000
    0.8340   -2.7540    0.0540 C   0  0  0  0  0  0  0  0  0  0  0  0
    0.9620   -2.0240    1.3880 C   0  0  0  0  0  0  0  0  0  0  0  0
    1.3230   -2.9890    2.5130 C   0  0  0  0  0  0  0  0  0  0  0  0
   -0.2630   -1.3540    1.6960 O   0  0  0  0  0  0  0  0  0  0  0  0
   -0.0350   -0.0260    1.7770 C   0  0  0  0  0  0  0  0  0  0  0  0
   -0.8740    0.8250    2.0260 O   0  0  0  0  0  0  0  0  0  0  0  0
    1.3990    0.2280    1.5160 C   0  0  0  0  0  0  0  0  0  0  0  0
    2.0100   -0.9420    1.2830 C   0  0  0  0  0  0  0  0  0  0  0  0
    3.4450   -1.1370    0.9790 C   0  0  0  0  0  0  0  0  0  0  0  0
    4.4100   -0.8750    1.9590 C   0  0  0  0  0  0  0  0  0  0  0  0
    5.7680   -1.0600    1.6720 C   0  0  0  0  0  0  0  0  0  0  0  0
    6.1600   -1.5060    0.4040 C   0  0  0  0  0  0  0  0  0  0  0  0
    5.1950   -1.7680   -0.5750 C   0  0  0  0  0  0  0  0  0  0  0  0
    3.8380   -1.5840   -0.2880 C   0  0  0  0  0  0  0  0  0  0  0  0
    7.4890   -1.6870    0.1230 S   0  0  0  0  0  0  0  0  0  0  0  0
    7.7710   -2.4460   -1.0550 O   0  0  0  0  0  0  0  0  0  0  0  0
    8.0060   -2.4610    1.2080 O   0  0  0  0  0  0  0  0  0  0  0  0
    8.3470   -0.0950    0.0440 C   0  0  0  0  0  0  0  0  0  0  0  0
    2.0040    1.4570    1.5140 O   0  0  0  0  0  0  0  0  0  0  0  0
    2.0530    2.1470    0.3320 C   0  0  0  0  0  0  0  0  0  0  0  0
    3.1430    1.9720   -0.5290 C   0  0  0  0  0  0  0  0  0  0  0  0
    3.1730    2.6880   -1.7320 C   0  0  0  0  0  0  0  0  0  0  0  0
    2.1180    3.5540   -2.0410 C   0  0  0  0  0  0  0  0  0  0  0  0
    1.0580    3.6810   -1.1350 C   0  0  0  0  0  0  0  0  0  0  0  0
   -0.2650    4.7520   -1.4960 Cl  0  0  0  0  0  0  0  0  0  0  0  0
    1.0570    2.9840    0.0100 N   0  0  0  0  0  0  0  0  0  0  0  0
    1.0720   -2.0700   -0.7580 H   0  0  0  0  0  0  0  0  0  0  0  0
    1.5230   -3.5950    0.0330 H   0  0  0  0  0  0  0  0  0  0  0  0
   -0.1850   -3.1160   -0.0650 H   0  0  0  0  0  0  0  0  0  0  0  0
    0.9410   -3.9800    2.2770 H   0  0  0  0  0  0  0  0  0  0  0  0
    0.8800   -2.6420    3.4440 H   0  0  0  0  0  0  0  0  0  0  0  0
    2.4050   -3.0330    2.6200 H   0  0  0  0  0  0  0  0  0  0  0  0
    4.1070   -0.5300    2.9370 H   0  0  0  0  0  0  0  0  0  0  0  0
    6.5120   -0.8590    2.4280 H   0  0  0  0  0  0  0  0  0  0  0  0
    5.4980   -2.1120   -1.5530 H   0  0  0  0  0  0  0  0  0  0  0  0
    3.0940   -1.7870   -1.0440 H   0  0  0  0  0  0  0  0  0  0  0  0
    7.9020    0.5180   -0.7370 H   0  0  0  0  0  0  0  0  0  0  0  0
    9.3980   -0.2600   -0.1790 H   0  0  0  0  0  0  0  0  0  0  0  0
    8.2550    0.4140    1.0010 H   0  0  0  0  0  0  0  0  0  0  0  0
    3.9460    1.2980   -0.2700 H   0  0  0  0  0  0  0  0  0  0  0  0
    4.0010    2.5720   -2.4150 H   0  0  0  0  0  0  0  0  0  0  0  0
    2.1210    4.1150   -2.9640 H   0  0  0  0  0  0  0  0  0  0  0  0
  1 27  1  0  0  0  0
  1 28  1  0  0  0  0
  1 29  1  0  0  0  0
  1  2  1  0  0  0  0
  2  3  1  0  0  0  0
  3 30  1  0  0  0  0
  3 31  1  0  0  0  0
  3 32  1  0  0  0  0
  2  4  1  0  0  0  0
  4  5  1  0  0  0  0
  5  6  2  0  0  0  0
  5  7  1  0  0  0  0
  7  8  2  0  0  0  0
  8  2  1  0  0  0  0
  8  9  1  0  0  0  0
  9 10  2  0  0  0  0
 10 33  1  0  0  0  0
 10 11  1  0  0  0  0
 11 34  1  0  0  0  0
 11 12  2  0  0  0  0
 12 13  1  0  0  0  0
 13 35  1  0  0  0  0
 13 14  2  0  0  0  0
 14  9  1  0  0  0  0
 14 36  1  0  0  0  0
 12 15  1  0  0  0  0
 15 16  2  0  0  0  0
 15 17  2  0  0  0  0
 15 18  1  0  0  0  0
 18 37  1  0  0  0  0
 18 38  1  0  0  0  0
 18 39  1  0  0  0  0
  7 19  1  0  0  0  0
 19 20  1  0  0  0  0
 20 21  2  0  0  0  0
 21 40  1  0  0  0  0
 21 22  1  0  0  0  0
 22 41  1  0  0  0  0
 22 23  2  0  0  0  0
 23 42  1  0  0  0  0
 23 24  1  0  0  0  0
 24 25  1  0  0  0  0
 24 26  2  0  0  0  0
 26 20  1  0  0  0  0
M  END
>  <LOGBIO>
5.4400

>  <PRED_LOGBIO>
6.7200

>  <XV_RES>
-1.4440

>  <WHL_TMPL>
1

>  <ANCH>
3-5;23-15

$$$$
ROW39
  -MTS-   01071500573D 0   0.00000     0.00000     0

 38 38  0  0  0  0  0  0  0  0999 V2000
   13.6900   -5.1390   -5.2360 C   0  0  0  0  0  0  0  0  0  0  0  0
   13.3060   -4.3390   -3.9950 C   0  0  0  0  0  0  0  0  0  0  0  0
   11.7830   -4.2690   -3.8860 C   0  0  0  0  0  0  0  0  0  0  0  0
   11.3980   -3.4680   -2.6420 C   0  0  0  0  0  0  0  0  0  0  0  0
    9.9730   -3.4030   -2.5400 O   0  0  0  0  0  0  0  0  0  0  0  0
    9.5520   -2.6630   -1.3920 C   0  0  0  0  0  0  0  0  0  0  0  0
    8.0250   -2.6290   -1.3390 C   0  0  0  0  0  0  0  0  0  0  0  0
    7.4890   -1.6870    0.1230 S   0  0  0  0  0  0  0  0  0  0  0  0
    6.1600   -1.5060    0.4040 C   0  0  0  0  0  0  0  0  0  0  0  0
    5.7680   -1.0600    1.6720 C   0  0  0  0  0  0  0  0  0  0  0  0
    4.4100   -0.8750    1.9590 C   0  0  0  0  0  0  0  0  0  0  0  0
    3.4450   -1.1370    0.9790 C   0  0  0  0  0  0  0  0  0  0  0  0
    3.8380   -1.5840   -0.2880 C   0  0  0  0  0  0  0  0  0  0  0  0
    5.1950   -1.7680   -0.5750 C   0  0  0  0  0  0  0  0  0  0  0  0
    5.5790   -2.2060   -1.8160 O   0  0  0  0  0  0  0  0  0  0  0  0
    5.3180   -3.5690   -2.1570 C   0  0  0  0  0  0  0  0  0  0  0  0
    5.6440   -3.9970   -3.2520 O   0  0  0  0  0  0  0  0  0  0  0  0
    4.6380   -4.4790   -1.1620 C   0  0  0  0  0  0  0  0  0  0  0  0
   13.2850   -6.1460   -5.1590 H   0  0  0  0  0  0  0  0  0  0  0  0
   14.7740   -5.1890   -5.3140 H   0  0  0  0  0  0  0  0  0  0  0  0
   13.2860   -4.6520   -6.1210 H   0  0  0  0  0  0  0  0  0  0  0  0
   13.7110   -4.8260   -3.1100 H   0  0  0  0  0  0  0  0  0  0  0  0
   13.7110   -3.3320   -4.0720 H   0  0  0  0  0  0  0  0  0  0  0  0
   11.3780   -3.7820   -4.7700 H   0  0  0  0  0  0  0  0  0  0  0  0
   11.3780   -5.2760   -3.8080 H   0  0  0  0  0  0  0  0  0  0  0  0
   11.8030   -3.9550   -1.7580 H   0  0  0  0  0  0  0  0  0  0  0  0
   11.8030   -2.4620   -2.7200 H   0  0  0  0  0  0  0  0  0  0  0  0
    9.9350   -1.6460   -1.4540 H   0  0  0  0  0  0  0  0  0  0  0  0
    9.9350   -3.1400   -0.4920 H   0  0  0  0  0  0  0  0  0  0  0  0
    7.6420   -3.6450   -1.2760 H   0  0  0  0  0  0  0  0  0  0  0  0
    7.6420   -2.1510   -2.2380 H   0  0  0  0  0  0  0  0  0  0  0  0
    6.5120   -0.8590    2.4280 H   0  0  0  0  0  0  0  0  0  0  0  0
    4.1070   -0.5300    2.9370 H   0  0  0  0  0  0  0  0  0  0  0  0
    2.3980   -0.9940    1.2010 H   0  0  0  0  0  0  0  0  0  0  0  0
    3.0940   -1.7870   -1.0440 H   0  0  0  0  0  0  0  0  0  0  0  0
    3.6580   -4.0780   -0.9140 H   0  0  0  0  0  0  0  0  0  0  0  0
    4.5250   -5.4710   -1.5960 H   0  0  0  0  0  0  0  0  0  0  0  0
    5.2420   -4.5450   -0.2600 H   0  0  0  0  0  0  0  0  0  0  0  0
  1 19  1  0  0  0  0
  1 20  1  0  0  0  0
  1 21  1  0  0  0  0
  1  2  1  0  0  0  0
  2 22  1  0  0  0  0
  2 23  1  0  0  0  0
  2  3  1  0  0  0  0
  3 24  1  0  0  0  0
  3 25  1  0  0  0  0
  3  4  1  0  0  0  0
  4 26  1  0  0  0  0
  4 27  1  0  0  0  0
  4  5  1  0  0  0  0
  5  6  1  0  0  0  0
  6 28  1  0  0  0  0
  6 29  1  0  0  0  0
  6  7  1  0  0  0  0
  7 30  1  0  0  0  0
  7 31  1  0  0  0  0
  7  8  1  0  0  0  0
  8  9  1  0  0  0  0
  9 10  2  0  0  0  0
 10 32  1  0  0  0  0
 10 11  1  0  0  0  0
 11 33  1  0  0  0  0
 11 12  2  0  0  0  0
 12 34  1  0  0  0  0
 12 13  1  0  0  0  0
 13 35  1  0  0  0  0
 13 14  2  0  0  0  0
 14  9  1  0  0  0  0
 14 15  1  0  0  0  0
 15 16  1  0  0  0  0
 16 17  2  0  0  0  0
 16 18  1  0  0  0  0
 18 36  1  0  0  0  0
 18 37  1  0  0  0  0
 18 38  1  0  0  0  0
M  END
>  <LOGBIO>
5.1500

>  <PRED_LOGBIO>
4.1300

>  <XV_RES>
1.1920

>  <WHL_TMPL>
1

>  <ANCH>
2-35;31-32

$$$$
ROW40
  -MTS-   01071500573D 0   0.00000     0.00000     0

 47 50  0  0  0  0  0  0  0  0999 V2000
    8.0180   -2.6240   -1.3320 C   0  0  0  0  0  0  0  0  0  0  0  0
    7.4890   -1.6870    0.1230 S   0  0  0  0  0  0  0  0  0  0  0  0
    7.9820   -0.3650   -0.1120 O   0  0  0  0  0  0  0  0  0  0  0  0
    8.1720   -2.2750    1.2330 O   0  0  0  0  0  0  0  0  0  0  0  0
    6.1600   -1.5060    0.4040 C   0  0  0  0  0  0  0  0  0  0  0  0
    5.7680   -1.0600    1.6720 C   0  0  0  0  0  0  0  0  0  0  0  0
    4.4100   -0.8750    1.9590 C   0  0  0  0  0  0  0  0  0  0  0  0
    3.4450   -1.1370    0.9790 C   0  0  0  0  0  0  0  0  0  0  0  0
    3.8380   -1.5840   -0.2880 C   0  0  0  0  0  0  0  0  0  0  0  0
    5.1950   -1.7680   -0.5750 C   0  0  0  0  0  0  0  0  0  0  0  0
    2.0100   -0.9420    1.2830 C   0  0  0  0  0  0  0  0  0  0  0  0
    1.3990    0.2280    1.5160 C   0  0  0  0  0  0  0  0  0  0  0  0
   -0.0370   -0.0150    1.7790 C   0  0  0  0  0  0  0  0  0  0  0  0
   -0.8700    0.8550    2.0280 O   0  0  0  0  0  0  0  0  0  0  0  0
   -0.2870   -1.3180    1.7040 N   0  0  0  0  0  0  0  0  0  0  0  0
    0.9620   -2.0240    1.3880 C   0  0  0  0  0  0  0  0  0  0  0  0
   -1.5500   -1.9260    1.8970 C   0  0  0  0  0  0  0  0  0  0  0  0
   -2.2180   -1.7810    3.1190 C   0  0  0  0  0  0  0  0  0  0  0  0
   -3.4680   -2.3820    3.3100 C   0  0  0  0  0  0  0  0  0  0  0  0
   -4.0500   -3.1290    2.2790 C   0  0  0  0  0  0  0  0  0  0  0  0
   -3.3820   -3.2750    1.0570 C   0  0  0  0  0  0  0  0  0  0  0  0
   -2.1330   -2.6730    0.8660 C   0  0  0  0  0  0  0  0  0  0  0  0
    2.0580    1.5530    1.5130 C   0  0  0  0  0  0  0  0  0  0  0  0
    2.6960    2.0150    0.3550 C   0  0  0  0  0  0  0  0  0  0  0  0
    3.3180    3.2690    0.3510 C   0  0  0  0  0  0  0  0  0  0  0  0
    3.3030    4.0610    1.5050 C   0  0  0  0  0  0  0  0  0  0  0  0
    2.6660    3.6000    2.6630 C   0  0  0  0  0  0  0  0  0  0  0  0
    2.0430    2.3460    2.6670 C   0  0  0  0  0  0  0  0  0  0  0  0
    7.6340   -3.6400   -1.2690 H   0  0  0  0  0  0  0  0  0  0  0  0
    9.1050   -2.6500   -1.3720 H   0  0  0  0  0  0  0  0  0  0  0  0
    7.6340   -2.1470   -2.2310 H   0  0  0  0  0  0  0  0  0  0  0  0
    6.5120   -0.8590    2.4280 H   0  0  0  0  0  0  0  0  0  0  0  0
    4.1070   -0.5300    2.9370 H   0  0  0  0  0  0  0  0  0  0  0  0
    3.0940   -1.7870   -1.0440 H   0  0  0  0  0  0  0  0  0  0  0  0
    5.4980   -2.1120   -1.5530 H   0  0  0  0  0  0  0  0  0  0  0  0
    1.2160   -2.6890    2.2110 H   0  0  0  0  0  0  0  0  0  0  0  0
    0.8600   -2.5180    0.4230 H   0  0  0  0  0  0  0  0  0  0  0  0
   -1.7690   -1.2040    3.9140 H   0  0  0  0  0  0  0  0  0  0  0  0
   -3.9830   -2.2700    4.2520 H   0  0  0  0  0  0  0  0  0  0  0  0
   -5.0140   -3.5930    2.4260 H   0  0  0  0  0  0  0  0  0  0  0  0
   -3.8320   -3.8510    0.2610 H   0  0  0  0  0  0  0  0  0  0  0  0
   -1.6180   -2.7860   -0.0770 H   0  0  0  0  0  0  0  0  0  0  0  0
    2.7070    1.4030   -0.5350 H   0  0  0  0  0  0  0  0  0  0  0  0
    3.8100    3.6250   -0.5420 H   0  0  0  0  0  0  0  0  0  0  0  0
    3.7840    5.0280    1.5020 H   0  0  0  0  0  0  0  0  0  0  0  0
    2.6540    4.2110    3.5530 H   0  0  0  0  0  0  0  0  0  0  0  0
    1.5510    1.9900    3.5600 H   0  0  0  0  0  0  0  0  0  0  0  0
  1 29  1  0  0  0  0
  1 30  1  0  0  0  0
  1 31  1  0  0  0  0
  1  2  1  0  0  0  0
  2  3  2  0  0  0  0
  2  4  2  0  0  0  0
  2  5  1  0  0  0  0
  5  6  2  0  0  0  0
  6 32  1  0  0  0  0
  6  7  1  0  0  0  0
  7 33  1  0  0  0  0
  7  8  2  0  0  0  0
  8  9  1  0  0  0  0
  9 34  1  0  0  0  0
  9 10  2  0  0  0  0
 10  5  1  0  0  0  0
 10 35  1  0  0  0  0
  8 11  1  0  0  0  0
 11 12  2  0  0  0  0
 12 13  1  0  0  0  0
 13 14  2  0  0  0  0
 13 15  1  0  0  0  0
 15 16  1  0  0  0  0
 16 11  1  0  0  0  0
 16 36  1  0  0  0  0
 16 37  1  0  0  0  0
 15 17  1  0  0  0  0
 17 18  2  0  0  0  0
 18 38  1  0  0  0  0
 18 19  1  0  0  0  0
 19 39  1  0  0  0  0
 19 20  2  0  0  0  0
 20 40  1  0  0  0  0
 20 21  1  0  0  0  0
 21 41  1  0  0  0  0
 21 22  2  0  0  0  0
 22 17  1  0  0  0  0
 22 42  1  0  0  0  0
 12 23  1  0  0  0  0
 23 24  2  0  0  0  0
 24 43  1  0  0  0  0
 24 25  1  0  0  0  0
 25 44  1  0  0  0  0
 25 26  2  0  0  0  0
 26 45  1  0  0  0  0
 26 27  1  0  0  0  0
 27 46  1  0  0  0  0
 27 28  2  0  0  0  0
 28 23  1  0  0  0  0
 28 47  1  0  0  0  0
M  END
>  <LOGBIO>
6.5500

>  <PRED_LOGBIO>
6.6200

>  <XV_RES>
-0.0850

>  <WHL_TMPL>
1

>  <ANCH>
3-5;14-13

$$$$
ROW41
  -MTS-   01071500573D 0   0.00000     0.00000     0

 37 39  0  0  0  0  0  0  0  0999 V2000
   -2.4730    3.5290    1.4640 C   0  0  0  0  0  0  0  0  0  0  0  0
   -1.8870    2.1960    1.6630 N   0  0  0  0  0  0  0  0  0  0  0  0
   -1.7040    1.3480    0.6030 C   0  0  0  0  0  0  0  0  0  0  0  0
   -1.1840    0.1090    0.6350 C   0  0  0  0  0  0  0  0  0  0  0  0
   -1.0820   -0.6270   -0.6450 C   0  0  0  0  0  0  0  0  0  0  0  0
   -1.4670   -0.1020   -1.6880 O   0  0  0  0  0  0  0  0  0  0  0  0
   -0.5750   -1.8560   -0.6670 N   0  0  0  0  0  0  0  0  0  0  0  0
   -0.4780   -2.5600   -1.8910 C   0  0  0  0  0  0  0  0  0  0  0  0
    0.6780   -2.4470   -2.6730 C   0  0  0  0  0  0  0  0  0  0  0  0
    0.7750   -3.1430   -3.8840 C   0  0  0  0  0  0  0  0  0  0  0  0
   -0.2850   -3.9510   -4.3130 C   0  0  0  0  0  0  0  0  0  0  0  0
   -0.1650   -4.8160   -5.8180 Cl  0  0  0  0  0  0  0  0  0  0  0  0
   -1.4410   -4.0630   -3.5310 C   0  0  0  0  0  0  0  0  0  0  0  0
   -1.5370   -3.3680   -2.3200 C   0  0  0  0  0  0  0  0  0  0  0  0
   -2.9740   -3.5070   -1.3480 Cl  0  0  0  0  0  0  0  0  0  0  0  0
   -0.7060   -0.5730    1.8590 C   0  0  0  0  0  0  0  0  0  0  0  0
   -0.2060   -1.8620    1.6360 C   0  0  0  0  0  0  0  0  0  0  0  0
    0.2790   -2.6190    2.7090 C   0  0  0  0  0  0  0  0  0  0  0  0
    0.9010   -4.2210    2.4310 Cl  0  0  0  0  0  0  0  0  0  0  0  0
    0.2650   -2.0880    4.0040 C   0  0  0  0  0  0  0  0  0  0  0  0
   -0.2350   -0.8000    4.2270 C   0  0  0  0  0  0  0  0  0  0  0  0
   -0.7200   -0.0420    3.1540 C   0  0  0  0  0  0  0  0  0  0  0  0
   -1.4110    1.6600    3.2600 S   0  0  0  0  0  0  0  0  0  0  0  0
   -2.6060    1.5730    4.0400 O   0  0  0  0  0  0  0  0  0  0  0  0
   -0.4120    2.5350    3.7910 O   0  0  0  0  0  0  0  0  0  0  0  0
   -2.0930    1.8140   -0.6250 O   0  0  0  0  0  0  0  0  0  0  0  0
   -3.0150    3.8250    2.3600 H   0  0  0  0  0  0  0  0  0  0  0  0
   -1.6800    4.2480    1.2660 H   0  0  0  0  0  0  0  0  0  0  0  0
   -3.1580    3.5020    0.6190 H   0  0  0  0  0  0  0  0  0  0  0  0
   -0.2590   -2.2880    0.1900 H   0  0  0  0  0  0  0  0  0  0  0  0
    1.4960   -1.8240   -2.3420 H   0  0  0  0  0  0  0  0  0  0  0  0
    1.6660   -3.0560   -4.4870 H   0  0  0  0  0  0  0  0  0  0  0  0
   -2.2580   -4.6870   -3.8620 H   0  0  0  0  0  0  0  0  0  0  0  0
   -0.1950   -2.2710    0.6370 H   0  0  0  0  0  0  0  0  0  0  0  0
    0.6400   -2.6730    4.8310 H   0  0  0  0  0  0  0  0  0  0  0  0
   -0.2460   -0.3900    5.2260 H   0  0  0  0  0  0  0  0  0  0  0  0
   -3.0190    1.5890   -0.8050 H   0  0  0  0  0  0  0  0  0  0  0  0
  1 27  1  0  0  0  0
  1 28  1  0  0  0  0
  1 29  1  0  0  0  0
  1  2  1  0  0  0  0
  2  3  1  0  0  0  0
  3  4  2  0  0  0  0
  4  5  1  0  0  0  0
  5  6  2  0  0  0  0
  5  7  1  0  0  0  0
  7 30  1  0  0  0  0
  7  8  1  0  0  0  0
  8  9  2  0  0  0  0
  9 31  1  0  0  0  0
  9 10  1  0  0  0  0
 10 32  1  0  0  0  0
 10 11  2  0  0  0  0
 11 12  1  0  0  0  0
 11 13  1  0  0  0  0
 13 33  1  0  0  0  0
 13 14  2  0  0  0  0
 14  8  1  0  0  0  0
 14 15  1  0  0  0  0
  4 16  1  0  0  0  0
 16 17  1  0  0  0  0
 17 34  1  0  0  0  0
 17 18  2  0  0  0  0
 18 19  1  0  0  0  0
 18 20  1  0  0  0  0
 20 35  1  0  0  0  0
 20 21  2  0  0  0  0
 21 36  1  0  0  0  0
 21 22  1  0  0  0  0
 22 16  2  0  0  0  0
 22 23  1  0  0  0  0
 23  2  1  0  0  0  0
 23 24  2  0  0  0  0
 23 25  2  0  0  0  0
  3 26  1  0  0  0  0
 26 37  1  0  0  0  0
M  END
>  <LOGBIO>
8.0500

>  <PRED_LOGBIO>
6.4600

>  <XV_RES>
2.5010

>  <WHL_TMPL>
1

>  <ANCH>
10-27;23-24

$$$$
ROW42
  -MTS-   01071500573D 0   0.00000     0.00000     0

 42 44  0  0  0  0  0  0  0  0999 V2000
   -9.1630    1.1770    3.9220 C   0  0  0  0  0  0  0  0  0  0  0  0
   -8.0270    1.9660    3.5590 O   0  0  0  0  0  0  0  0  0  0  0  0
   -6.8590    1.3140    3.2640 C   0  0  0  0  0  0  0  0  0  0  0  0
   -6.5920    0.9180    1.9480 C   0  0  0  0  0  0  0  0  0  0  0  0
   -5.3980    0.2520    1.6460 C   0  0  0  0  0  0  0  0  0  0  0  0
   -4.4720   -0.0200    2.6600 C   0  0  0  0  0  0  0  0  0  0  0  0
   -3.1850   -0.7390    2.3350 C   0  0  0  0  0  0  0  0  0  0  0  0
   -3.3110   -2.1100    1.7150 C   0  0  0  0  0  0  0  0  0  0  0  0
   -2.3000   -2.9110    1.3510 C   0  0  0  0  0  0  0  0  0  0  0  0
   -0.8360   -2.5740    1.5020 C   0  0  0  0  0  0  0  0  0  0  0  0
   -2.7840   -4.0790    0.8230 N   0  0  0  0  0  0  0  0  0  0  0  0
   -4.1980   -4.0430    0.8410 C   0  0  0  0  0  0  0  0  0  0  0  0
   -5.1780   -4.9540    0.4290 C   0  0  0  0  0  0  0  0  0  0  0  0
   -6.5340   -4.6360    0.5750 C   0  0  0  0  0  0  0  0  0  0  0  0
   -6.9090   -3.4080    1.1310 C   0  0  0  0  0  0  0  0  0  0  0  0
   -5.9290   -2.4960    1.5420 C   0  0  0  0  0  0  0  0  0  0  0  0
   -4.5740   -2.8140    1.3970 C   0  0  0  0  0  0  0  0  0  0  0  0
   -7.8220   -5.8340    0.0340 S   0  0  0  0  0  0  0  0  0  0  0  0
   -8.9890   -5.6770    0.8450 O   0  0  0  0  0  0  0  0  0  0  0  0
   -7.3210   -7.1660    0.1700 O   0  0  0  0  0  0  0  0  0  0  0  0
   -8.2460   -5.5230   -1.6980 C   0  0  0  0  0  0  0  0  0  0  0  0
   -4.7400    0.3750    3.9760 C   0  0  0  0  0  0  0  0  0  0  0  0
   -5.9330    1.0420    4.2780 C   0  0  0  0  0  0  0  0  0  0  0  0
   -8.9320    0.5960    4.8120 H   0  0  0  0  0  0  0  0  0  0  0  0
  -10.0090    1.8310    4.1260 H   0  0  0  0  0  0  0  0  0  0  0  0
   -9.4140    0.5050    3.1040 H   0  0  0  0  0  0  0  0  0  0  0  0
   -7.3060    1.1280    1.1650 H   0  0  0  0  0  0  0  0  0  0  0  0
   -5.1920   -0.0530    0.6310 H   0  0  0  0  0  0  0  0  0  0  0  0
   -2.7000   -0.9040    3.2950 H   0  0  0  0  0  0  0  0  0  0  0  0
   -2.6260   -0.1140    1.6420 H   0  0  0  0  0  0  0  0  0  0  0  0
   -0.2680   -3.0660    0.7160 H   0  0  0  0  0  0  0  0  0  0  0  0
   -0.4830   -2.9160    2.4730 H   0  0  0  0  0  0  0  0  0  0  0  0
   -0.7020   -1.4970    1.4270 H   0  0  0  0  0  0  0  0  0  0  0  0
   -2.2210   -4.8430    0.4770 H   0  0  0  0  0  0  0  0  0  0  0  0
   -4.8880   -5.9010    0.0000 H   0  0  0  0  0  0  0  0  0  0  0  0
   -7.9550   -3.1630    1.2430 H   0  0  0  0  0  0  0  0  0  0  0  0
   -6.2190   -1.5490    1.9710 H   0  0  0  0  0  0  0  0  0  0  0  0
   -8.6270   -4.5090   -1.8020 H   0  0  0  0  0  0  0  0  0  0  0  0
   -9.0080   -6.2310   -2.0180 H   0  0  0  0  0  0  0  0  0  0  0  0
   -7.3580   -5.6410   -2.3160 H   0  0  0  0  0  0  0  0  0  0  0  0
   -4.0260    0.1660    4.7590 H   0  0  0  0  0  0  0  0  0  0  0  0
   -6.1400    1.3470    5.2930 H   0  0  0  0  0  0  0  0  0  0  0  0
  1 24  1  0  0  0  0
  1 25  1  0  0  0  0
  1 26  1  0  0  0  0
  1  2  1  0  0  0  0
  2  3  1  0  0  0  0
  3  4  2  0  0  0  0
  4 27  1  0  0  0  0
  4  5  1  0  0  0  0
  5 28  1  0  0  0  0
  5  6  2  0  0  0  0
  6  7  1  0  0  0  0
  7 29  1  0  0  0  0
  7 30  1  0  0  0  0
  7  8  1  0  0  0  0
  8  9  2  0  0  0  0
  9 10  1  0  0  0  0
 10 31  1  0  0  0  0
 10 32  1  0  0  0  0
 10 33  1  0  0  0  0
  9 11  1  0  0  0  0
 11 34  1  0  0  0  0
 11 12  1  0  0  0  0
 12 13  2  0  0  0  0
 13 35  1  0  0  0  0
 13 14  1  0  0  0  0
 14 15  2  0  0  0  0
 15 36  1  0  0  0  0
 15 16  1  0  0  0  0
 16 37  1  0  0  0  0
 16 17  2  0  0  0  0
 17  8  1  0  0  0  0
 17 12  1  0  0  0  0
 14 18  1  0  0  0  0
 18 19  2  0  0  0  0
 18 20  2  0  0  0  0
 18 21  1  0  0  0  0
 21 38  1  0  0  0  0
 21 39  1  0  0  0  0
 21 40  1  0  0  0  0
  6 22  1  0  0  0  0
 22 41  1  0  0  0  0
 22 23  2  0  0  0  0
 23  3  1  0  0  0  0
 23 42  1  0  0  0  0
M  END
>  <LOGBIO>
6.5700

>  <PRED_LOGBIO>
5.8100

>  <XV_RES>
1.6000

>  <WHL_TMPL>
1

>  <ANCH>
12-14;12-11

$$$$
ROW43
  -MTS-   01071500573D 0   0.00000     0.00000     0

 42 44  0  0  0  0  0  0  0  0999 V2000
    2.0400   -8.2490   -0.0320 C   0  0  0  0  0  0  0  0  0  0  0  0
    3.1450   -7.3740    0.5510 C   0  0  0  0  0  0  0  0  0  0  0  0
    2.6270   -5.9680    0.7390 C   0  0  0  0  0  0  0  0  0  0  0  0
    2.7560   -5.0350   -0.2980 C   0  0  0  0  0  0  0  0  0  0  0  0
    2.2690   -3.7370   -0.1050 C   0  0  0  0  0  0  0  0  0  0  0  0
    1.6680   -3.4040    1.1150 C   0  0  0  0  0  0  0  0  0  0  0  0
    1.5720   -4.3860    2.1090 C   0  0  0  0  0  0  0  0  0  0  0  0
    2.0470   -5.6210    1.8960 N   0  0  0  0  0  0  0  0  0  0  0  0
    1.1440   -2.0400    1.3500 C   0  0  0  0  0  0  0  0  0  0  0  0
   -0.1560   -1.8650    1.6250 N   0  0  0  0  0  0  0  0  0  0  0  0
   -0.6730   -0.6490    1.8450 C   0  0  0  0  0  0  0  0  0  0  0  0
    0.1380    0.4910    1.7920 C   0  0  0  0  0  0  0  0  0  0  0  0
   -0.5370    2.0680    2.0780 Cl  0  0  0  0  0  0  0  0  0  0  0  0
    1.5010    0.3430    1.5070 C   0  0  0  0  0  0  0  0  0  0  0  0
    2.0100   -0.9420    1.2830 C   0  0  0  0  0  0  0  0  0  0  0  0
    3.4450   -1.1370    0.9790 C   0  0  0  0  0  0  0  0  0  0  0  0
    4.4100   -0.8750    1.9590 C   0  0  0  0  0  0  0  0  0  0  0  0
    5.7680   -1.0600    1.6720 C   0  0  0  0  0  0  0  0  0  0  0  0
    6.1600   -1.5060    0.4040 C   0  0  0  0  0  0  0  0  0  0  0  0
    5.1950   -1.7680   -0.5750 C   0  0  0  0  0  0  0  0  0  0  0  0
    3.8380   -1.5840   -0.2880 C   0  0  0  0  0  0  0  0  0  0  0  0
    7.4890   -1.6870    0.1230 S   0  0  0  0  0  0  0  0  0  0  0  0
    7.7710   -2.4460   -1.0550 O   0  0  0  0  0  0  0  0  0  0  0  0
    8.0070   -2.4610    1.2080 O   0  0  0  0  0  0  0  0  0  0  0  0
    8.3470   -0.0950    0.0440 C   0  0  0  0  0  0  0  0  0  0  0  0
    1.7280   -7.8470   -0.9940 H   0  0  0  0  0  0  0  0  0  0  0  0
    2.4130   -9.2620   -0.1670 H   0  0  0  0  0  0  0  0  0  0  0  0
    1.1910   -8.2630    0.6480 H   0  0  0  0  0  0  0  0  0  0  0  0
    3.9940   -7.3600   -0.1290 H   0  0  0  0  0  0  0  0  0  0  0  0
    3.4560   -7.7760    1.5130 H   0  0  0  0  0  0  0  0  0  0  0  0
    3.2230   -5.3130   -1.2310 H   0  0  0  0  0  0  0  0  0  0  0  0
    2.3560   -2.9990   -0.8890 H   0  0  0  0  0  0  0  0  0  0  0  0
    1.1110   -4.1460    3.0550 H   0  0  0  0  0  0  0  0  0  0  0  0
   -1.7260   -0.5470    2.0640 H   0  0  0  0  0  0  0  0  0  0  0  0
    2.1490    1.2060    1.4610 H   0  0  0  0  0  0  0  0  0  0  0  0
    4.1070   -0.5300    2.9370 H   0  0  0  0  0  0  0  0  0  0  0  0
    6.5120   -0.8590    2.4280 H   0  0  0  0  0  0  0  0  0  0  0  0
    5.4980   -2.1120   -1.5530 H   0  0  0  0  0  0  0  0  0  0  0  0
    3.0940   -1.7870   -1.0440 H   0  0  0  0  0  0  0  0  0  0  0  0
    7.9020    0.5180   -0.7370 H   0  0  0  0  0  0  0  0  0  0  0  0
    9.3980   -0.2600   -0.1790 H   0  0  0  0  0  0  0  0  0  0  0  0
    8.2550    0.4140    1.0020 H   0  0  0  0  0  0  0  0  0  0  0  0
  1 26  1  0  0  0  0
  1 27  1  0  0  0  0
  1 28  1  0  0  0  0
  1  2  1  0  0  0  0
  2 29  1  0  0  0  0
  2 30  1  0  0  0  0
  2  3  1  0  0  0  0
  3  4  2  0  0  0  0
  4 31  1  0  0  0  0
  4  5  1  0  0  0  0
  5 32  1  0  0  0  0
  5  6  2  0  0  0  0
  6  7  1  0  0  0  0
  7 33  1  0  0  0  0
  7  8  2  0  0  0  0
  8  3  1  0  0  0  0
  6  9  1  0  0  0  0
  9 10  1  0  0  0  0
 10 11  2  0  0  0  0
 11 34  1  0  0  0  0
 11 12  1  0  0  0  0
 12 13  1  0  0  0  0
 12 14  2  0  0  0  0
 14 35  1  0  0  0  0
 14 15  1  0  0  0  0
 15  9  2  0  0  0  0
 15 16  1  0  0  0  0
 16 17  2  0  0  0  0
 17 36  1  0  0  0  0
 17 18  1  0  0  0  0
 18 37  1  0  0  0  0
 18 19  2  0  0  0  0
 19 20  1  0  0  0  0
 20 38  1  0  0  0  0
 20 21  2  0  0  0  0
 21 16  1  0  0  0  0
 21 39  1  0  0  0  0
 19 22  1  0  0  0  0
 22 23  2  0  0  0  0
 22 24  2  0  0  0  0
 22 25  1  0  0  0  0
 25 40  1  0  0  0  0
 25 41  1  0  0  0  0
 25 42  1  0  0  0  0
M  END
>  <LOGBIO>
7.3000

>  <PRED_LOGBIO>
7.2200

>  <XV_RES>
0.1640

>  <WHL_TMPL>
1

>  <ANCH>
3-5;34-26

$$$$
ROW44
  -MTS-   01071500573D 0   0.00000     0.00000     0

 40 42  0  0  0  0  0  0  0  0999 V2000
    7.4890   -1.6870    0.1230 C   0  0  0  0  0  0  0  0  0  0  0  0
    6.1600   -1.5060    0.4040 C   0  0  0  0  0  0  0  0  0  0  0  0
    5.7680   -1.0600    1.6720 C   0  0  0  0  0  0  0  0  0  0  0  0
    4.4100   -0.8750    1.9590 C   0  0  0  0  0  0  0  0  0  0  0  0
    3.4450   -1.1370    0.9790 C   0  0  0  0  0  0  0  0  0  0  0  0
    3.8380   -1.5840   -0.2880 C   0  0  0  0  0  0  0  0  0  0  0  0
    5.1950   -1.7680   -0.5750 C   0  0  0  0  0  0  0  0  0  0  0  0
    2.0100   -0.9420    1.2830 C   0  0  0  0  0  0  0  0  0  0  0  0
    1.0980   -1.9200    1.3710 C   0  0  0  0  0  0  0  0  0  0  0  0
   -0.2000   -1.2840    1.6900 C   0  0  0  0  0  0  0  0  0  0  0  0
    0.0030    0.0180    1.7740 N   0  0  0  0  0  0  0  0  0  0  0  0
    1.4080    0.2660    1.5180 N   0  0  0  0  0  0  0  0  0  0  0  0
    2.0440    1.5300    1.5130 C   0  0  0  0  0  0  0  0  0  0  0  0
    2.6840    1.9870    0.3540 C   0  0  0  0  0  0  0  0  0  0  0  0
    3.3130    3.2370    0.3490 C   0  0  0  0  0  0  0  0  0  0  0  0
    3.3030    4.0310    1.5020 C   0  0  0  0  0  0  0  0  0  0  0  0
    2.6640    3.5740    2.6610 C   0  0  0  0  0  0  0  0  0  0  0  0
    2.0350    2.3240    2.6660 C   0  0  0  0  0  0  0  0  0  0  0  0
    4.1310    5.6750    1.4950 S   0  0  0  0  0  0  0  0  0  0  0  0
    5.2320    5.6500    0.5830 O   0  0  0  0  0  0  0  0  0  0  0  0
    4.6070    5.9740    2.8100 O   0  0  0  0  0  0  0  0  0  0  0  0
    2.9870    6.9010    0.9950 N   0  0  0  0  0  0  0  0  0  0  0  0
   -1.5180   -1.9950    1.8830 C   0  0  0  0  0  0  0  0  0  0  0  0
   -2.5130   -1.1930    1.5160 F   0  0  0  0  0  0  0  0  0  0  0  0
   -1.6610   -2.3220    3.1650 F   0  0  0  0  0  0  0  0  0  0  0  0
   -1.5400   -3.0980    1.1400 F   0  0  0  0  0  0  0  0  0  0  0  0
    7.5990   -2.2730   -0.7870 H   0  0  0  0  0  0  0  0  0  0  0  0
    7.9000   -0.7020   -0.0880 H   0  0  0  0  0  0  0  0  0  0  0  0
    7.9520   -2.1600    0.9870 H   0  0  0  0  0  0  0  0  0  0  0  0
    6.5120   -0.8590    2.4280 H   0  0  0  0  0  0  0  0  0  0  0  0
    4.1070   -0.5300    2.9370 H   0  0  0  0  0  0  0  0  0  0  0  0
    3.0940   -1.7870   -1.0440 H   0  0  0  0  0  0  0  0  0  0  0  0
    5.4980   -2.1120   -1.5530 H   0  0  0  0  0  0  0  0  0  0  0  0
    1.2770   -2.9760    1.2340 H   0  0  0  0  0  0  0  0  0  0  0  0
    2.6910    1.3750   -0.5350 H   0  0  0  0  0  0  0  0  0  0  0  0
    3.8060    3.5900   -0.5450 H   0  0  0  0  0  0  0  0  0  0  0  0
    2.6560    4.1860    3.5500 H   0  0  0  0  0  0  0  0  0  0  0  0
    1.5410    1.9710    3.5600 H   0  0  0  0  0  0  0  0  0  0  0  0
    2.0380    6.6430    0.7660 H   0  0  0  0  0  0  0  0  0  0  0  0
    3.2760    7.8670    0.9350 H   0  0  0  0  0  0  0  0  0  0  0  0
  1 27  1  0  0  0  0
  1 28  1  0  0  0  0
  1 29  1  0  0  0  0
  1  2  1  0  0  0  0
  2  3  2  0  0  0  0
  3 30  1  0  0  0  0
  3  4  1  0  0  0  0
  4 31  1  0  0  0  0
  4  5  2  0  0  0  0
  5  6  1  0  0  0  0
  6 32  1  0  0  0  0
  6  7  2  0  0  0  0
  7  2  1  0  0  0  0
  7 33  1  0  0  0  0
  5  8  1  0  0  0  0
  8  9  2  0  0  0  0
  9 34  1  0  0  0  0
  9 10  1  0  0  0  0
 10 11  2  0  0  0  0
 11 12  1  0  0  0  0
 12  8  1  0  0  0  0
 12 13  1  0  0  0  0
 13 14  2  0  0  0  0
 14 35  1  0  0  0  0
 14 15  1  0  0  0  0
 15 36  1  0  0  0  0
 15 16  2  0  0  0  0
 16 17  1  0  0  0  0
 17 37  1  0  0  0  0
 17 18  2  0  0  0  0
 18 13  1  0  0  0  0
 18 38  1  0  0  0  0
 16 19  1  0  0  0  0
 19 20  2  0  0  0  0
 19 21  2  0  0  0  0
 19 22  1  0  0  0  0
 22 39  1  0  0  0  0
 22 40  1  0  0  0  0
 10 23  1  0  0  0  0
 23 24  1  0  0  0  0
 23 25  1  0  0  0  0
 23 26  1  0  0  0  0
M  END
>  <LOGBIO>
7.2200

>  <PRED_LOGBIO>
7.0000

>  <XV_RES>
0.2220

>  <WHL_TMPL>
1

>  <ANCH>
5-31;10-8

$$$$
ROW45
  -MTS-   01071500573D 0   0.00000     0.00000     0

 44 46  0  0  0  0  0  0  0  0999 V2000
    0.8340   -2.7540    0.0540 C   0  0  0  0  0  0  0  0  0  0  0  0
    0.9620   -2.0240    1.3880 C   0  0  0  0  0  0  0  0  0  0  0  0
    1.3230   -2.9890    2.5130 C   0  0  0  0  0  0  0  0  0  0  0  0
   -0.2630   -1.3540    1.6960 O   0  0  0  0  0  0  0  0  0  0  0  0
   -0.0350   -0.0260    1.7770 C   0  0  0  0  0  0  0  0  0  0  0  0
   -0.8740    0.8250    2.0260 O   0  0  0  0  0  0  0  0  0  0  0  0
    1.3990    0.2280    1.5160 C   0  0  0  0  0  0  0  0  0  0  0  0
    2.0100   -0.9420    1.2830 C   0  0  0  0  0  0  0  0  0  0  0  0
    3.4450   -1.1370    0.9790 C   0  0  0  0  0  0  0  0  0  0  0  0
    4.4100   -0.8750    1.9590 C   0  0  0  0  0  0  0  0  0  0  0  0
    5.7680   -1.0600    1.6720 C   0  0  0  0  0  0  0  0  0  0  0  0
    6.1600   -1.5060    0.4040 C   0  0  0  0  0  0  0  0  0  0  0  0
    5.1950   -1.7680   -0.5750 C   0  0  0  0  0  0  0  0  0  0  0  0
    3.8380   -1.5840   -0.2880 C   0  0  0  0  0  0  0  0  0  0  0  0
    7.4890   -1.6870    0.1230 S   0  0  0  0  0  0  0  0  0  0  0  0
    7.7710   -2.4460   -1.0550 O   0  0  0  0  0  0  0  0  0  0  0  0
    8.0060   -2.4610    1.2080 O   0  0  0  0  0  0  0  0  0  0  0  0
    8.3470   -0.0950    0.0440 C   0  0  0  0  0  0  0  0  0  0  0  0
    2.0520    1.5560    1.5140 C   0  0  0  0  0  0  0  0  0  0  0  0
    2.5310    2.0080    2.5530 O   0  0  0  0  0  0  0  0  0  0  0  0
    2.1300    2.3400    0.2610 C   0  0  0  0  0  0  0  0  0  0  0  0
    3.2290    2.1870   -0.5930 C   0  0  0  0  0  0  0  0  0  0  0  0
    3.3030    2.9290   -1.7780 C   0  0  0  0  0  0  0  0  0  0  0  0
    2.2770    3.8230   -2.1100 C   0  0  0  0  0  0  0  0  0  0  0  0
    1.1780    3.9750   -1.2560 C   0  0  0  0  0  0  0  0  0  0  0  0
    1.1050    3.2330   -0.0700 C   0  0  0  0  0  0  0  0  0  0  0  0
    1.0720   -2.0700   -0.7580 H   0  0  0  0  0  0  0  0  0  0  0  0
    1.5230   -3.5950    0.0330 H   0  0  0  0  0  0  0  0  0  0  0  0
   -0.1850   -3.1160   -0.0650 H   0  0  0  0  0  0  0  0  0  0  0  0
    0.9410   -3.9800    2.2770 H   0  0  0  0  0  0  0  0  0  0  0  0
    0.8800   -2.6420    3.4440 H   0  0  0  0  0  0  0  0  0  0  0  0
    2.4050   -3.0330    2.6200 H   0  0  0  0  0  0  0  0  0  0  0  0
    4.1070   -0.5300    2.9370 H   0  0  0  0  0  0  0  0  0  0  0  0
    6.5120   -0.8590    2.4280 H   0  0  0  0  0  0  0  0  0  0  0  0
    5.4980   -2.1120   -1.5530 H   0  0  0  0  0  0  0  0  0  0  0  0
    3.0940   -1.7870   -1.0440 H   0  0  0  0  0  0  0  0  0  0  0  0
    7.9020    0.5180   -0.7370 H   0  0  0  0  0  0  0  0  0  0  0  0
    9.3980   -0.2600   -0.1790 H   0  0  0  0  0  0  0  0  0  0  0  0
    8.2550    0.4140    1.0010 H   0  0  0  0  0  0  0  0  0  0  0  0
    4.0200    1.4980   -0.3370 H   0  0  0  0  0  0  0  0  0  0  0  0
    4.1500    2.8110   -2.4370 H   0  0  0  0  0  0  0  0  0  0  0  0
    2.3340    4.3950   -3.0240 H   0  0  0  0  0  0  0  0  0  0  0  0
    0.3870    4.6640   -1.5110 H   0  0  0  0  0  0  0  0  0  0  0  0
    0.2570    3.3510    0.5880 H   0  0  0  0  0  0  0  0  0  0  0  0
  1 27  1  0  0  0  0
  1 28  1  0  0  0  0
  1 29  1  0  0  0  0
  1  2  1  0  0  0  0
  2  3  1  0  0  0  0
  3 30  1  0  0  0  0
  3 31  1  0  0  0  0
  3 32  1  0  0  0  0
  2  4  1  0  0  0  0
  4  5  1  0  0  0  0
  5  6  2  0  0  0  0
  5  7  1  0  0  0  0
  7  8  2  0  0  0  0
  8  2  1  0  0  0  0
  8  9  1  0  0  0  0
  9 10  2  0  0  0  0
 10 33  1  0  0  0  0
 10 11  1  0  0  0  0
 11 34  1  0  0  0  0
 11 12  2  0  0  0  0
 12 13  1  0  0  0  0
 13 35  1  0  0  0  0
 13 14  2  0  0  0  0
 14  9  1  0  0  0  0
 14 36  1  0  0  0  0
 12 15  1  0  0  0  0
 15 16  2  0  0  0  0
 15 17  2  0  0  0  0
 15 18  1  0  0  0  0
 18 37  1  0  0  0  0
 18 38  1  0  0  0  0
 18 39  1  0  0  0  0
  7 19  1  0  0  0  0
 19 20  2  0  0  0  0
 19 21  1  0  0  0  0
 21 22  2  0  0  0  0
 22 40  1  0  0  0  0
 22 23  1  0  0  0  0
 23 41  1  0  0  0  0
 23 24  2  0  0  0  0
 24 42  1  0  0  0  0
 24 25  1  0  0  0  0
 25 43  1  0  0  0  0
 25 26  2  0  0  0  0
 26 21  1  0  0  0  0
 26 44  1  0  0  0  0
M  END
>  <LOGBIO>
6.2200

>  <PRED_LOGBIO>
6.0200

>  <XV_RES>
0.2020

>  <WHL_TMPL>
1

>  <ANCH>
3-5;23-15

$$$$
ROW46
  -MTS-   01071500573D 0   0.00000     0.00000     0

 40 42  0  0  0  0  0  0  0  0999 V2000
   -0.9730   -1.1480   -0.4110 C   0  0  0  0  0  0  0  0  0  0  0  0
    0.4690   -0.7050   -0.4730 C   0  0  0  0  0  0  0  0  0  0  0  0
    0.8190    0.4410   -1.1970 C   0  0  0  0  0  0  0  0  0  0  0  0
    2.1560    0.8510   -1.2550 C   0  0  0  0  0  0  0  0  0  0  0  0
    3.1440    0.1160   -0.5890 C   0  0  0  0  0  0  0  0  0  0  0  0
    2.7940   -1.0300    0.1350 C   0  0  0  0  0  0  0  0  0  0  0  0
    1.4570   -1.4410    0.1930 C   0  0  0  0  0  0  0  0  0  0  0  0
    1.2420   -2.3340    1.1490 Cl  0  0  0  0  0  0  0  0  0  0  0  0
    2.9000    1.7280   -2.0750 C   0  0  0  0  0  0  0  0  0  0  0  0
    4.2690    1.5970   -2.3400 C   0  0  0  0  0  0  0  0  0  0  0  0
    4.9390    2.5880   -3.0660 C   0  0  0  0  0  0  0  0  0  0  0  0
    6.2580    2.4610   -3.3220 F   0  0  0  0  0  0  0  0  0  0  0  0
    4.2420    3.7110   -3.5270 C   0  0  0  0  0  0  0  0  0  0  0  0
    4.8890    4.6670   -4.2270 F   0  0  0  0  0  0  0  0  0  0  0  0
    2.8740    3.8420   -3.2620 C   0  0  0  0  0  0  0  0  0  0  0  0
    2.2030    2.8510   -2.5360 C   0  0  0  0  0  0  0  0  0  0  0  0
    0.7570    2.9910   -2.2560 C   0  0  0  0  0  0  0  0  0  0  0  0
   -0.1430    2.0230   -2.7200 C   0  0  0  0  0  0  0  0  0  0  0  0
   -1.5110    2.1560   -2.4550 C   0  0  0  0  0  0  0  0  0  0  0  0
   -1.9800    3.2550   -1.7260 C   0  0  0  0  0  0  0  0  0  0  0  0
   -1.0810    4.2220   -1.2610 C   0  0  0  0  0  0  0  0  0  0  0  0
    0.2880    4.0900   -1.5260 C   0  0  0  0  0  0  0  0  0  0  0  0
   -3.7790    3.4280   -1.3770 S   0  0  0  0  0  0  0  0  0  0  0  0
   -4.1140    4.8150   -1.2850 O   0  0  0  0  0  0  0  0  0  0  0  0
   -4.5290    2.8250   -2.4350 O   0  0  0  0  0  0  0  0  0  0  0  0
   -4.1590    2.6340    0.1350 N   0  0  0  0  0  0  0  0  0  0  0  0
   -1.6300   -0.2890   -0.5320 H   0  0  0  0  0  0  0  0  0  0  0  0
   -1.1390   -1.7920   -1.2720 H   0  0  0  0  0  0  0  0  0  0  0  0
   -1.1050   -1.6600    0.5400 H   0  0  0  0  0  0  0  0  0  0  0  0
    0.0570    1.0080   -1.7110 H   0  0  0  0  0  0  0  0  0  0  0  0
    4.1750    0.4320   -0.6330 H   0  0  0  0  0  0  0  0  0  0  0  0
    3.5550   -1.5980    0.6490 H   0  0  0  0  0  0  0  0  0  0  0  0
    4.8080    0.7310   -1.9840 H   0  0  0  0  0  0  0  0  0  0  0  0
    2.3360    4.7080   -3.6180 H   0  0  0  0  0  0  0  0  0  0  0  0
    0.2190    1.1760   -3.2830 H   0  0  0  0  0  0  0  0  0  0  0  0
   -2.2050    1.4100   -2.8130 H   0  0  0  0  0  0  0  0  0  0  0  0
   -1.4420    5.0700   -0.6990 H   0  0  0  0  0  0  0  0  0  0  0  0
    0.9810    4.8360   -1.1680 H   0  0  0  0  0  0  0  0  0  0  0  0
   -3.4290    2.1770    0.6630 H   0  0  0  0  0  0  0  0  0  0  0  0
   -5.1080    2.6320    0.4790 H   0  0  0  0  0  0  0  0  0  0  0  0
  1 27  1  0  0  0  0
  1 28  1  0  0  0  0
  1 29  1  0  0  0  0
  1  2  1  0  0  0  0
  2  3  2  0  0  0  0
  3 30  1  0  0  0  0
  3  4  1  0  0  0  0
  4  5  2  0  0  0  0
  5 31  1  0  0  0  0
  5  6  1  0  0  0  0
  6 32  1  0  0  0  0
  6  7  2  0  0  0  0
  7  2  1  0  0  0  0
  7  8  1  0  0  0  0
  4  9  1  0  0  0  0
  9 10  2  0  0  0  0
 10 33  1  0  0  0  0
 10 11  1  0  0  0  0
 11 12  1  0  0  0  0
 11 13  2  0  0  0  0
 13 14  1  0  0  0  0
 13 15  1  0  0  0  0
 15 34  1  0  0  0  0
 15 16  2  0  0  0  0
 16  9  1  0  0  0  0
 16 17  1  0  0  0  0
 17 18  2  0  0  0  0
 18 35  1  0  0  0  0
 18 19  1  0  0  0  0
 19 36  1  0  0  0  0
 19 20  2  0  0  0  0
 20 21  1  0  0  0  0
 21 37  1  0  0  0  0
 21 22  2  0  0  0  0
 22 17  1  0  0  0  0
 22 38  1  0  0  0  0
 20 23  1  0  0  0  0
 23 24  2  0  0  0  0
 23 25  2  0  0  0  0
 23 26  1  0  0  0  0
 26 39  1  0  0  0  0
 26 40  1  0  0  0  0
M  END
>  <LOGBIO>
8.5200

>  <PRED_LOGBIO>
8.1000

>  <XV_RES>
0.4410

>  <WHL_TMPL>
3

>  <ANCH>
16-25;5-1

$$$$
ROW47
  -MTS-   01071500573D 0   0.00000     0.00000     0

 39 40  0  0  0  0  0  0  0  0999 V2000
    5.3180   -3.5690   -2.1570 C   0  0  0  0  0  0  0  0  0  0  0  0
    5.5790   -2.2060   -1.8160 C   0  0  0  0  0  0  0  0  0  0  0  0
    5.1950   -1.7680   -0.5750 C   0  0  0  0  0  0  0  0  0  0  0  0
    3.8380   -1.5840   -0.2880 C   0  0  0  0  0  0  0  0  0  0  0  0
    3.4450   -1.1370    0.9790 C   0  0  0  0  0  0  0  0  0  0  0  0
    4.4100   -0.8750    1.9590 C   0  0  0  0  0  0  0  0  0  0  0  0
    5.7680   -1.0600    1.6720 C   0  0  0  0  0  0  0  0  0  0  0  0
    6.1600   -1.5060    0.4040 C   0  0  0  0  0  0  0  0  0  0  0  0
    7.4890   -1.6870    0.1230 C   0  0  0  0  0  0  0  0  0  0  0  0
    8.4120   -1.4360    1.0610 C   0  0  0  0  0  0  0  0  0  0  0  0
   10.1970   -1.6790    0.6840 S   0  0  0  0  0  0  0  0  0  0  0  0
   10.4270   -3.0450    0.3290 O   0  0  0  0  0  0  0  0  0  0  0  0
   10.5730   -0.8330   -0.4060 O   0  0  0  0  0  0  0  0  0  0  0  0
   11.1520   -1.2730    2.0930 N   0  0  0  0  0  0  0  0  0  0  0  0
    2.0100   -0.9420    1.2830 C   0  0  0  0  0  0  0  0  0  0  0  0
    1.1620   -1.1730    0.4220 O   0  0  0  0  0  0  0  0  0  0  0  0
    1.5950   -0.4690    2.6230 C   0  0  0  0  0  0  0  0  0  0  0  0
    1.3240   -1.3940    3.6380 C   0  0  0  0  0  0  0  0  0  0  0  0
    0.9310   -0.9470    4.9050 C   0  0  0  0  0  0  0  0  0  0  0  0
    0.8100    0.4250    5.1570 C   0  0  0  0  0  0  0  0  0  0  0  0
    1.0810    1.3490    4.1420 C   0  0  0  0  0  0  0  0  0  0  0  0
    1.4740    0.9020    2.8750 C   0  0  0  0  0  0  0  0  0  0  0  0
    4.2450   -3.7420   -2.2000 H   0  0  0  0  0  0  0  0  0  0  0  0
    5.6990   -3.7170   -3.1650 H   0  0  0  0  0  0  0  0  0  0  0  0
    5.8190   -4.1900   -1.4170 H   0  0  0  0  0  0  0  0  0  0  0  0
    4.9830   -1.6230   -2.5150 H   0  0  0  0  0  0  0  0  0  0  0  0
    6.6490   -2.0410   -1.9200 H   0  0  0  0  0  0  0  0  0  0  0  0
    3.0940   -1.7870   -1.0440 H   0  0  0  0  0  0  0  0  0  0  0  0
    4.1070   -0.5300    2.9370 H   0  0  0  0  0  0  0  0  0  0  0  0
    6.5120   -0.8590    2.4280 H   0  0  0  0  0  0  0  0  0  0  0  0
    7.7920   -2.0320   -0.8540 H   0  0  0  0  0  0  0  0  0  0  0  0
    8.1090   -1.0910    2.0380 H   0  0  0  0  0  0  0  0  0  0  0  0
   10.6960   -0.9620    2.9390 H   0  0  0  0  0  0  0  0  0  0  0  0
   12.1580   -1.3500    2.0600 H   0  0  0  0  0  0  0  0  0  0  0  0
    1.4170   -2.4520    3.4440 H   0  0  0  0  0  0  0  0  0  0  0  0
    0.7210   -1.6600    5.6890 H   0  0  0  0  0  0  0  0  0  0  0  0
    0.5070    0.7700    6.1350 H   0  0  0  0  0  0  0  0  0  0  0  0
    0.9880    2.4080    4.3360 H   0  0  0  0  0  0  0  0  0  0  0  0
    1.6830    1.6160    2.0910 H   0  0  0  0  0  0  0  0  0  0  0  0
  1 23  1  0  0  0  0
  1 24  1  0  0  0  0
  1 25  1  0  0  0  0
  1  2  1  0  0  0  0
  2 26  1  0  0  0  0
  2 27  1  0  0  0  0
  2  3  1  0  0  0  0
  3  4  2  0  0  0  0
  4 28  1  0  0  0  0
  4  5  1  0  0  0  0
  5  6  2  0  0  0  0
  6 29  1  0  0  0  0
  6  7  1  0  0  0  0
  7 30  1  0  0  0  0
  7  8  2  0  0  0  0
  8  3  1  0  0  0  0
  8  9  1  0  0  0  0
  9 31  1  0  0  0  0
  9 10  2  0  0  0  0
 10 32  1  0  0  0  0
 10 11  1  0  0  0  0
 11 12  2  0  0  0  0
 11 13  2  0  0  0  0
 11 14  1  0  0  0  0
 14 33  1  0  0  0  0
 14 34  1  0  0  0  0
  5 15  1  0  0  0  0
 15 16  2  0  0  0  0
 15 17  1  0  0  0  0
 17 18  2  0  0  0  0
 18 35  1  0  0  0  0
 18 19  1  0  0  0  0
 19 36  1  0  0  0  0
 19 20  2  0  0  0  0
 20 37  1  0  0  0  0
 20 21  1  0  0  0  0
 21 38  1  0  0  0  0
 21 22  2  0  0  0  0
 22 17  1  0  0  0  0
 22 39  1  0  0  0  0
M  END
>  <LOGBIO>
5.2500

>  <PRED_LOGBIO>
4.7200

>  <XV_RES>
0.5420

>  <WHL_TMPL>
1

>  <ANCH>
5-31;11-12

$$$$
ROW48
  -MTS-   01071500573D 0   0.00000     0.00000     0

 42 44  0  0  0  0  0  0  0  0999 V2000
    7.7710   -2.4460   -1.0550 C   0  0  0  0  0  0  0  0  0  0  0  0
    7.4890   -1.6870    0.1230 O   0  0  0  0  0  0  0  0  0  0  0  0
    6.1600   -1.5060    0.4040 C   0  0  0  0  0  0  0  0  0  0  0  0
    5.7680   -1.0600    1.6720 C   0  0  0  0  0  0  0  0  0  0  0  0
    4.4100   -0.8750    1.9590 C   0  0  0  0  0  0  0  0  0  0  0  0
    3.4450   -1.1370    0.9790 C   0  0  0  0  0  0  0  0  0  0  0  0
    3.8380   -1.5840   -0.2880 C   0  0  0  0  0  0  0  0  0  0  0  0
    5.1950   -1.7680   -0.5750 C   0  0  0  0  0  0  0  0  0  0  0  0
    5.5790   -2.2060   -1.8160 C   0  0  0  0  0  0  0  0  0  0  0  0
    2.0100   -0.9420    1.2830 C   0  0  0  0  0  0  0  0  0  0  0  0
    0.9850   -1.2460    0.4750 C   0  0  0  0  0  0  0  0  0  0  0  0
    1.1000   -1.9310   -1.0980 Cl  0  0  0  0  0  0  0  0  0  0  0  0
   -0.1980   -0.9050    1.1430 N   0  0  0  0  0  0  0  0  0  0  0  0
    0.1300   -0.4100    2.3220 C   0  0  0  0  0  0  0  0  0  0  0  0
    1.4950   -0.4190    2.4400 N   0  0  0  0  0  0  0  0  0  0  0  0
    2.2390    0.0300    3.5560 C   0  0  0  0  0  0  0  0  0  0  0  0
    3.1650    1.0690    3.4080 C   0  0  0  0  0  0  0  0  0  0  0  0
    3.9020    1.5140    4.5120 C   0  0  0  0  0  0  0  0  0  0  0  0
    3.7120    0.9190    5.7650 C   0  0  0  0  0  0  0  0  0  0  0  0
    2.7860   -0.1210    5.9140 C   0  0  0  0  0  0  0  0  0  0  0  0
    2.0500   -0.5650    4.8100 C   0  0  0  0  0  0  0  0  0  0  0  0
    4.6800    1.5030    7.2170 S   0  0  0  0  0  0  0  0  0  0  0  0
    5.9500    1.9920    6.7780 O   0  0  0  0  0  0  0  0  0  0  0  0
    4.8760    0.4180    8.1280 O   0  0  0  0  0  0  0  0  0  0  0  0
    3.7770    2.8330    8.0490 C   0  0  0  0  0  0  0  0  0  0  0  0
    7.3400   -1.9470   -1.9210 H   0  0  0  0  0  0  0  0  0  0  0  0
    8.8480   -2.5290   -1.1840 H   0  0  0  0  0  0  0  0  0  0  0  0
    7.3400   -3.4400   -0.9580 H   0  0  0  0  0  0  0  0  0  0  0  0
    6.5120   -0.8590    2.4280 H   0  0  0  0  0  0  0  0  0  0  0  0
    4.1070   -0.5300    2.9370 H   0  0  0  0  0  0  0  0  0  0  0  0
    3.0940   -1.7870   -1.0440 H   0  0  0  0  0  0  0  0  0  0  0  0
    4.7010   -2.4200   -2.4220 H   0  0  0  0  0  0  0  0  0  0  0  0
    6.0940   -3.1530   -1.6670 H   0  0  0  0  0  0  0  0  0  0  0  0
    6.2180   -1.4440   -2.2560 H   0  0  0  0  0  0  0  0  0  0  0  0
   -0.5640   -0.0560    3.0710 H   0  0  0  0  0  0  0  0  0  0  0  0
    3.3110    1.5280    2.4410 H   0  0  0  0  0  0  0  0  0  0  0  0
    4.6160    2.3160    4.3980 H   0  0  0  0  0  0  0  0  0  0  0  0
    2.6400   -0.5790    6.8810 H   0  0  0  0  0  0  0  0  0  0  0  0
    1.3350   -1.3670    4.9240 H   0  0  0  0  0  0  0  0  0  0  0  0
    3.6280    3.6590    7.3560 H   0  0  0  0  0  0  0  0  0  0  0  0
    4.3490    3.1790    8.9070 H   0  0  0  0  0  0  0  0  0  0  0  0
    2.8100    2.4610    8.3830 H   0  0  0  0  0  0  0  0  0  0  0  0
  1 26  1  0  0  0  0
  1 27  1  0  0  0  0
  1 28  1  0  0  0  0
  1  2  1  0  0  0  0
  2  3  1  0  0  0  0
  3  4  2  0  0  0  0
  4 29  1  0  0  0  0
  4  5  1  0  0  0  0
  5 30  1  0  0  0  0
  5  6  2  0  0  0  0
  6  7  1  0  0  0  0
  7 31  1  0  0  0  0
  7  8  2  0  0  0  0
  8  3  1  0  0  0  0
  8  9  1  0  0  0  0
  9 32  1  0  0  0  0
  9 33  1  0  0  0  0
  9 34  1  0  0  0  0
  6 10  1  0  0  0  0
 10 11  2  0  0  0  0
 11 12  1  0  0  0  0
 11 13  1  0  0  0  0
 13 14  2  0  0  0  0
 14 35  1  0  0  0  0
 14 15  1  0  0  0  0
 15 10  1  0  0  0  0
 15 16  1  0  0  0  0
 16 17  2  0  0  0  0
 17 36  1  0  0  0  0
 17 18  1  0  0  0  0
 18 37  1  0  0  0  0
 18 19  2  0  0  0  0
 19 20  1  0  0  0  0
 20 38  1  0  0  0  0
 20 21  2  0  0  0  0
 21 16  1  0  0  0  0
 21 39  1  0  0  0  0
 19 22  1  0  0  0  0
 22 23  2  0  0  0  0
 22 24  2  0  0  0  0
 22 25  1  0  0  0  0
 25 40  1  0  0  0  0
 25 41  1  0  0  0  0
 25 42  1  0  0  0  0
M  END
>  <LOGBIO>
7.8900

>  <PRED_LOGBIO>
7.0600

>  <XV_RES>
1.4900

>  <WHL_TMPL>
1

>  <ANCH>
5-6;11-19

$$$$
ROW49
  -MTS-   01071500573D 0   0.00000     0.00000     0

 59 61  0  0  1  0  0  0  0  0999 V2000
   -4.8810    4.0840    2.9520 C   0  0  0  0  0  0  0  0  0  0  0  0
   -3.8310    4.2530    1.9950 O   0  0  0  0  0  0  0  0  0  0  0  0
   -3.3150    3.1310    1.4030 C   0  0  0  0  0  0  0  0  0  0  0  0
   -2.2290    2.4680    1.9870 C   0  0  0  0  0  0  0  0  0  0  0  0
   -1.7010    1.3210    1.3810 C   0  0  0  0  0  0  0  0  0  0  0  0
   -2.2590    0.8370    0.1920 C   0  0  0  0  0  0  0  0  0  0  0  0
   -3.3450    1.5000   -0.3920 C   0  0  0  0  0  0  0  0  0  0  0  0
   -3.8730    2.6470    0.2140 C   0  0  0  0  0  0  0  0  0  0  0  0
   -3.6740    0.7320   -1.6130 C   0  0  0  0  0  0  0  0  0  0  0  0
   -4.7780    1.0470   -2.5940 C   0  0  0  0  0  0  0  0  0  0  0  0
   -6.0440    0.3420   -2.1700 C   0  0  0  0  0  0  0  0  0  0  0  0
   -6.0500   -0.3570   -1.1570 O   0  0  0  0  0  0  0  0  0  0  0  0
   -7.1540    0.4760   -2.8910 N   0  0  0  0  0  0  0  0  0  0  0  0
   -8.3870   -0.2100   -2.4780 C   0  0  1  0  0  0  0  0  0  0  0  0
   -8.1450   -1.7190   -2.4500 C   0  0  0  0  0  0  0  0  0  0  0  0
   -9.3440   -2.3860   -2.0480 O   0  0  0  0  0  0  0  0  0  0  0  0
   -9.5040    0.1090   -3.4700 C   0  0  0  0  0  0  0  0  0  0  0  0
  -10.7850   -0.6050   -3.0410 C   0  0  0  0  0  0  0  0  0  0  0  0
  -12.1160   -0.2250   -4.2230 S   0  0  0  0  0  0  0  0  0  0  0  0
  -13.5700   -1.1270   -3.6010 C   0  0  0  0  0  0  0  0  0  0  0  0
   -2.8150   -0.2930   -1.6920 C   0  0  0  0  0  0  0  0  0  0  0  0
   -2.8040   -1.3270   -2.7930 C   0  0  0  0  0  0  0  0  0  0  0  0
   -1.9480   -0.2710   -0.6310 N   0  0  0  0  0  0  0  0  0  0  0  0
   -0.9730   -1.1480   -0.4110 C   0  0  0  0  0  0  0  0  0  0  0  0
   -1.2450   -2.3200   -0.1560 O   0  0  0  0  0  0  0  0  0  0  0  0
    0.4410   -0.7140   -0.4720 C   0  0  0  0  0  0  0  0  0  0  0  0
    1.4040   -1.3540    0.3170 C   0  0  0  0  0  0  0  0  0  0  0  0
    2.7410   -0.9440    0.2590 C   0  0  0  0  0  0  0  0  0  0  0  0
    3.1150    0.1070   -0.5870 C   0  0  0  0  0  0  0  0  0  0  0  0
    4.7770    0.6170   -0.6590 Cl  0  0  0  0  0  0  0  0  0  0  0  0
    2.1520    0.7470   -1.3760 C   0  0  0  0  0  0  0  0  0  0  0  0
    0.8140    0.3370   -1.3180 C   0  0  0  0  0  0  0  0  0  0  0  0
   -4.5260    3.4680    3.7750 H   0  0  0  0  0  0  0  0  0  0  0  0
   -5.1850    5.0570    3.3320 H   0  0  0  0  0  0  0  0  0  0  0  0
   -5.7310    3.5990    2.4760 H   0  0  0  0  0  0  0  0  0  0  0  0
   -1.7980    2.8410    2.9040 H   0  0  0  0  0  0  0  0  0  0  0  0
   -0.8630    0.8100    1.8320 H   0  0  0  0  0  0  0  0  0  0  0  0
   -4.7110    3.1580   -0.2370 H   0  0  0  0  0  0  0  0  0  0  0  0
   -4.4900    0.7080   -3.5860 H   0  0  0  0  0  0  0  0  0  0  0  0
   -4.9510    2.1210   -2.6140 H   0  0  0  0  0  0  0  0  0  0  0  0
   -7.1500    1.0500   -3.7220 H   0  0  0  0  0  0  0  0  0  0  0  0
   -8.6750    0.1290   -1.4850 H   0  0  0  0  0  0  0  0  0  0  0  0
   -7.3490   -1.9450   -1.7430 H   0  0  0  0  0  0  0  0  0  0  0  0
   -7.8560   -2.0580   -3.4430 H   0  0  0  0  0  0  0  0  0  0  0  0
   -9.2150   -3.3470   -2.0230 H   0  0  0  0  0  0  0  0  0  0  0  0
   -9.6760    1.1830   -3.4900 H   0  0  0  0  0  0  0  0  0  0  0  0
   -9.2150   -0.2310   -4.4630 H   0  0  0  0  0  0  0  0  0  0  0  0
  -10.6130   -1.6790   -3.0210 H   0  0  0  0  0  0  0  0  0  0  0  0
  -11.0740   -0.2660   -2.0480 H   0  0  0  0  0  0  0  0  0  0  0  0
  -13.8110   -0.7790   -2.5990 H   0  0  0  0  0  0  0  0  0  0  0  0
  -14.4160   -0.9490   -4.2610 H   0  0  0  0  0  0  0  0  0  0  0  0
  -13.3500   -2.1920   -3.5720 H   0  0  0  0  0  0  0  0  0  0  0  0
   -3.1670   -0.8780   -3.7150 H   0  0  0  0  0  0  0  0  0  0  0  0
   -3.4480   -2.1580   -2.5160 H   0  0  0  0  0  0  0  0  0  0  0  0
   -1.7890   -1.6880   -2.9410 H   0  0  0  0  0  0  0  0  0  0  0  0
    1.1160   -2.1650    0.9690 H   0  0  0  0  0  0  0  0  0  0  0  0
    3.4840   -1.4380    0.8670 H   0  0  0  0  0  0  0  0  0  0  0  0
    2.4400    1.5580   -2.0290 H   0  0  0  0  0  0  0  0  0  0  0  0
    0.0710    0.8310   -1.9270 H   0  0  0  0  0  0  0  0  0  0  0  0
  1 33  1  0  0  0  0
  1 34  1  0  0  0  0
  1 35  1  0  0  0  0
  1  2  1  0  0  0  0
  2  3  1  0  0  0  0
  3  4  2  0  0  0  0
  4 36  1  0  0  0  0
  4  5  1  0  0  0  0
  5 37  1  0  0  0  0
  5  6  2  0  0  0  0
  6  7  1  0  0  0  0
  7  8  2  0  0  0  0
  8  3  1  0  0  0  0
  8 38  1  0  0  0  0
  7  9  1  0  0  0  0
  9 10  1  0  0  0  0
 10 39  1  0  0  0  0
 10 40  1  0  0  0  0
 10 11  1  0  0  0  0
 11 12  2  0  0  0  0
 11 13  1  0  0  0  0
 13 41  1  0  0  0  0
 13 14  1  0  0  0  0
 14 42  1  0  0  0  0
 14 15  1  0  0  0  0
 15 43  1  0  0  0  0
 15 44  1  0  0  0  0
 15 16  1  0  0  0  0
 16 45  1  0  0  0  0
 14 17  1  0  0  0  0
 17 46  1  0  0  0  0
 17 47  1  0  0  0  0
 17 18  1  0  0  0  0
 18 48  1  0  0  0  0
 18 49  1  0  0  0  0
 18 19  1  0  0  0  0
 19 20  1  0  0  0  0
 20 50  1  0  0  0  0
 20 51  1  0  0  0  0
 20 52  1  0  0  0  0
  9 21  2  0  0  0  0
 21 22  1  0  0  0  0
 22 53  1  0  0  0  0
 22 54  1  0  0  0  0
 22 55  1  0  0  0  0
 21 23  1  0  0  0  0
 23  6  1  0  0  0  0
 23 24  1  0  0  0  0
 24 25  2  0  0  0  0
 24 26  1  0  0  0  0
 26 27  2  0  0  0  0
 27 56  1  0  0  0  0
 27 28  1  0  0  0  0
 28 57  1  0  0  0  0
 28 29  2  0  0  0  0
 29 30  1  0  0  0  0
 29 31  1  0  0  0  0
 31 58  1  0  0  0  0
 31 32  2  0  0  0  0
 32 26  1  0  0  0  0
 32 59  1  0  0  0  0
M  END
>  <LOGBIO>
6.6000

>  <PRED_LOGBIO>
6.5300

>  <XV_RES>
0.0710

>  <WHL_TMPL>
3

>  <ANCH>
25-44;47-48

$$$$
ROW50
  -MTS-   01071500573D 0   0.00000     0.00000     0

 52 53  0  0  0  0  0  0  0  0999 V2000
    1.5980    0.1950    9.6540 C   0  0  0  0  0  0  0  0  0  0  0  0
    1.5830    1.2900    8.7330 O   0  0  0  0  0  0  0  0  0  0  0  0
    0.5730    1.3380    7.8090 C   0  0  0  0  0  0  0  0  0  0  0  0
    0.7340    0.7210    6.5630 C   0  0  0  0  0  0  0  0  0  0  0  0
   -0.2980    0.7710    5.6180 C   0  0  0  0  0  0  0  0  0  0  0  0
   -1.4910    1.4380    5.9200 C   0  0  0  0  0  0  0  0  0  0  0  0
   -2.5820    1.4900    4.9210 C   0  0  0  0  0  0  0  0  0  0  0  0
   -3.5170    0.5300    4.8990 C   0  0  0  0  0  0  0  0  0  0  0  0
   -4.6080    0.5830    3.9000 C   0  0  0  0  0  0  0  0  0  0  0  0
   -5.8020    1.2500    4.2020 C   0  0  0  0  0  0  0  0  0  0  0  0
   -6.8340    1.2990    3.2570 C   0  0  0  0  0  0  0  0  0  0  0  0
   -8.0020    1.9520    3.5520 O   0  0  0  0  0  0  0  0  0  0  0  0
   -9.0540    1.2010    4.1650 C   0  0  0  0  0  0  0  0  0  0  0  0
   -6.6720    0.6820    2.0110 C   0  0  0  0  0  0  0  0  0  0  0  0
   -5.4790    0.0150    1.7090 C   0  0  0  0  0  0  0  0  0  0  0  0
   -5.3210   -0.5880    0.4900 O   0  0  0  0  0  0  0  0  0  0  0  0
   -5.7230   -1.9540    0.3600 C   0  0  0  0  0  0  0  0  0  0  0  0
   -4.4470   -0.0340    2.6540 C   0  0  0  0  0  0  0  0  0  0  0  0
   -3.1850   -0.7390    2.3350 C   0  0  0  0  0  0  0  0  0  0  0  0
   -2.0510   -0.0430    2.1770 C   0  0  0  0  0  0  0  0  0  0  0  0
   -1.8690    1.4220    2.2810 C   0  0  0  0  0  0  0  0  0  0  0  0
   -2.7530    2.2380    2.5340 O   0  0  0  0  0  0  0  0  0  0  0  0
   -0.5900    1.7070    2.0540 N   0  0  0  0  0  0  0  0  0  0  0  0
    0.1530    0.5310    1.7940 C   0  0  0  0  0  0  0  0  0  0  0  0
   -0.0230    3.0630    2.0710 C   0  0  0  0  0  0  0  0  0  0  0  0
   -1.6530    2.0550    7.1660 C   0  0  0  0  0  0  0  0  0  0  0  0
   -0.6210    2.0050    8.1100 C   0  0  0  0  0  0  0  0  0  0  0  0
    0.6800    0.2000   10.2380 H   0  0  0  0  0  0  0  0  0  0  0  0
    2.4530    0.2940   10.3200 H   0  0  0  0  0  0  0  0  0  0  0  0
    1.6730   -0.7400    9.1040 H   0  0  0  0  0  0  0  0  0  0  0  0
    1.6550    0.2070    6.3300 H   0  0  0  0  0  0  0  0  0  0  0  0
   -0.1730    0.2950    4.6570 H   0  0  0  0  0  0  0  0  0  0  0  0
   -2.6250    2.3020    4.2100 H   0  0  0  0  0  0  0  0  0  0  0  0
   -3.4740   -0.2820    5.6100 H   0  0  0  0  0  0  0  0  0  0  0  0
   -5.9260    1.7250    5.1630 H   0  0  0  0  0  0  0  0  0  0  0  0
   -8.7070    0.7990    5.1140 H   0  0  0  0  0  0  0  0  0  0  0  0
   -9.9100    1.8500    4.3370 H   0  0  0  0  0  0  0  0  0  0  0  0
   -9.3450    0.3830    3.5090 H   0  0  0  0  0  0  0  0  0  0  0  0
   -7.4690    0.7210    1.2820 H   0  0  0  0  0  0  0  0  0  0  0  0
   -6.7840   -2.0430    0.5840 H   0  0  0  0  0  0  0  0  0  0  0  0
   -5.5380   -2.2920   -0.6580 H   0  0  0  0  0  0  0  0  0  0  0  0
   -5.1530   -2.5680    1.0550 H   0  0  0  0  0  0  0  0  0  0  0  0
   -3.1780   -1.8140    2.2300 H   0  0  0  0  0  0  0  0  0  0  0  0
   -1.1660   -0.6180    1.9470 H   0  0  0  0  0  0  0  0  0  0  0  0
    0.1650   -0.1030    2.6780 H   0  0  0  0  0  0  0  0  0  0  0  0
    1.1810    0.8430    1.6200 H   0  0  0  0  0  0  0  0  0  0  0  0
   -0.2960    0.0460    0.9300 H   0  0  0  0  0  0  0  0  0  0  0  0
   -0.1740    3.5070    3.0530 H   0  0  0  0  0  0  0  0  0  0  0  0
    1.0420    3.0140    1.8550 H   0  0  0  0  0  0  0  0  0  0  0  0
   -0.5190    3.6730    1.3180 H   0  0  0  0  0  0  0  0  0  0  0  0
   -2.5730    2.5690    7.3990 H   0  0  0  0  0  0  0  0  0  0  0  0
   -0.7450    2.4810    9.0720 H   0  0  0  0  0  0  0  0  0  0  0  0
  1 28  1  0  0  0  0
  1 29  1  0  0  0  0
  1 30  1  0  0  0  0
  1  2  1  0  0  0  0
  2  3  1  0  0  0  0
  3  4  2  0  0  0  0
  4 31  1  0  0  0  0
  4  5  1  0  0  0  0
  5 32  1  0  0  0  0
  5  6  2  0  0  0  0
  6  7  1  0  0  0  0
  7 33  1  0  0  0  0
  7  8  2  0  0  0  0
  8 34  1  0  0  0  0
  8  9  1  0  0  0  0
  9 10  2  0  0  0  0
 10 35  1  0  0  0  0
 10 11  1  0  0  0  0
 11 12  1  0  0  0  0
 12 13  1  0  0  0  0
 13 36  1  0  0  0  0
 13 37  1  0  0  0  0
 13 38  1  0  0  0  0
 11 14  2  0  0  0  0
 14 39  1  0  0  0  0
 14 15  1  0  0  0  0
 15 16  1  0  0  0  0
 16 17  1  0  0  0  0
 17 40  1  0  0  0  0
 17 41  1  0  0  0  0
 17 42  1  0  0  0  0
 15 18  2  0  0  0  0
 18  9  1  0  0  0  0
 18 19  1  0  0  0  0
 19 43  1  0  0  0  0
 19 20  2  0  0  0  0
 20 44  1  0  0  0  0
 20 21  1  0  0  0  0
 21 22  2  0  0  0  0
 21 23  1  0  0  0  0
 23 24  1  0  0  0  0
 24 45  1  0  0  0  0
 24 46  1  0  0  0  0
 24 47  1  0  0  0  0
 23 25  1  0  0  0  0
 25 48  1  0  0  0  0
 25 49  1  0  0  0  0
 25 50  1  0  0  0  0
  6 26  1  0  0  0  0
 26 51  1  0  0  0  0
 26 27  2  0  0  0  0
 27  3  1  0  0  0  0
 27 52  1  0  0  0  0
M  END
>  <LOGBIO>
4.8900

>  <PRED_LOGBIO>
4.7800

>  <XV_RES>
0.0820

>  <WHL_TMPL>
1

>  <ANCH>
23-26;38-39

$$$$
ROW51
  -MTS-   01071500573D 0   0.00000     0.00000     0

 36 38  0  0  0  0  0  0  0  0999 V2000
    8.0180   -2.6240   -1.3320 C   0  0  0  0  0  0  0  0  0  0  0  0
    7.4890   -1.6870    0.1230 S   0  0  0  0  0  0  0  0  0  0  0  0
    7.9820   -0.3650   -0.1120 O   0  0  0  0  0  0  0  0  0  0  0  0
    8.1720   -2.2750    1.2330 O   0  0  0  0  0  0  0  0  0  0  0  0
    6.1600   -1.5060    0.4040 C   0  0  0  0  0  0  0  0  0  0  0  0
    5.7680   -1.0600    1.6720 C   0  0  0  0  0  0  0  0  0  0  0  0
    4.4100   -0.8750    1.9590 C   0  0  0  0  0  0  0  0  0  0  0  0
    3.4450   -1.1370    0.9790 C   0  0  0  0  0  0  0  0  0  0  0  0
    3.8380   -1.5840   -0.2880 C   0  0  0  0  0  0  0  0  0  0  0  0
    5.1950   -1.7680   -0.5750 C   0  0  0  0  0  0  0  0  0  0  0  0
    2.0100   -0.9420    1.2830 C   0  0  0  0  0  0  0  0  0  0  0  0
    1.3990    0.2280    1.5160 C   0  0  0  0  0  0  0  0  0  0  0  0
   -0.0350   -0.0270    1.7770 C   0  0  0  0  0  0  0  0  0  0  0  0
   -0.8570    0.8060    2.0200 O   0  0  0  0  0  0  0  0  0  0  0  0
   -0.2640   -1.3550    1.6960 O   0  0  0  0  0  0  0  0  0  0  0  0
    0.9620   -2.0240    1.3880 C   0  0  0  0  0  0  0  0  0  0  0  0
    2.0520    1.5560    1.5140 C   0  0  0  0  0  0  0  0  0  0  0  0
    2.6880    2.0210    0.3570 C   0  0  0  0  0  0  0  0  0  0  0  0
    3.3050    3.2780    0.3540 C   0  0  0  0  0  0  0  0  0  0  0  0
    3.2870    4.0690    1.5090 C   0  0  0  0  0  0  0  0  0  0  0  0
    2.6510    3.6040    2.6660 C   0  0  0  0  0  0  0  0  0  0  0  0
    2.0330    2.3470    2.6690 C   0  0  0  0  0  0  0  0  0  0  0  0
    7.6340   -3.6400   -1.2690 H   0  0  0  0  0  0  0  0  0  0  0  0
    9.1050   -2.6500   -1.3720 H   0  0  0  0  0  0  0  0  0  0  0  0
    7.6340   -2.1470   -2.2310 H   0  0  0  0  0  0  0  0  0  0  0  0
    6.5120   -0.8590    2.4280 H   0  0  0  0  0  0  0  0  0  0  0  0
    4.1070   -0.5300    2.9370 H   0  0  0  0  0  0  0  0  0  0  0  0
    3.0940   -1.7870   -1.0440 H   0  0  0  0  0  0  0  0  0  0  0  0
    5.4980   -2.1120   -1.5530 H   0  0  0  0  0  0  0  0  0  0  0  0
    1.2190   -2.6960    2.2040 H   0  0  0  0  0  0  0  0  0  0  0  0
    0.8660   -2.5260    0.4270 H   0  0  0  0  0  0  0  0  0  0  0  0
    2.7020    1.4110   -0.5340 H   0  0  0  0  0  0  0  0  0  0  0  0
    3.7960    3.6370   -0.5380 H   0  0  0  0  0  0  0  0  0  0  0  0
    3.7630    5.0380    1.5070 H   0  0  0  0  0  0  0  0  0  0  0  0
    2.6360    4.2140    3.5570 H   0  0  0  0  0  0  0  0  0  0  0  0
    1.5430    1.9880    3.5610 H   0  0  0  0  0  0  0  0  0  0  0  0
  1 23  1  0  0  0  0
  1 24  1  0  0  0  0
  1 25  1  0  0  0  0
  1  2  1  0  0  0  0
  2  3  2  0  0  0  0
  2  4  2  0  0  0  0
  2  5  1  0  0  0  0
  5  6  2  0  0  0  0
  6 26  1  0  0  0  0
  6  7  1  0  0  0  0
  7 27  1  0  0  0  0
  7  8  2  0  0  0  0
  8  9  1  0  0  0  0
  9 28  1  0  0  0  0
  9 10  2  0  0  0  0
 10  5  1  0  0  0  0
 10 29  1  0  0  0  0
  8 11  1  0  0  0  0
 11 12  2  0  0  0  0
 12 13  1  0  0  0  0
 13 14  2  0  0  0  0
 13 15  1  0  0  0  0
 15 16  1  0  0  0  0
 16 11  1  0  0  0  0
 16 30  1  0  0  0  0
 16 31  1  0  0  0  0
 12 17  1  0  0  0  0
 17 18  2  0  0  0  0
 18 32  1  0  0  0  0
 18 19  1  0  0  0  0
 19 33  1  0  0  0  0
 19 20  2  0  0  0  0
 20 34  1  0  0  0  0
 20 21  1  0  0  0  0
 21 35  1  0  0  0  0
 21 22  2  0  0  0  0
 22 17  1  0  0  0  0
 22 36  1  0  0  0  0
M  END
>  <LOGBIO>
6.3200

>  <PRED_LOGBIO>
6.5600

>  <XV_RES>
-0.2450

>  <WHL_TMPL>
1

>  <ANCH>
3-5;14-13

$$$$
ROW52
  -MTS-   01071500573D 0   0.00000     0.00000     0

 57 59  0  0  0  0  0  0  0  0999 V2000
   11.6010    0.4210    7.6350 C   0  0  0  0  0  0  0  0  0  0  0  0
   11.2170    1.4920    6.7690 O   0  0  0  0  0  0  0  0  0  0  0  0
   10.2730    1.2370    5.8090 C   0  0  0  0  0  0  0  0  0  0  0  0
   10.6650    0.7910    4.5420 C   0  0  0  0  0  0  0  0  0  0  0  0
    9.7000    0.5310    3.5620 C   0  0  0  0  0  0  0  0  0  0  0  0
    8.3430    0.7160    3.8490 C   0  0  0  0  0  0  0  0  0  0  0  0
    7.3230    0.4400    2.8130 C   0  0  0  0  0  0  0  0  0  0  0  0
    6.7880   -0.7840    2.7080 C   0  0  0  0  0  0  0  0  0  0  0  0
    5.7680   -1.0600    1.6720 C   0  0  0  0  0  0  0  0  0  0  0  0
    4.4100   -0.8750    1.9590 C   0  0  0  0  0  0  0  0  0  0  0  0
    3.4450   -1.1370    0.9790 C   0  0  0  0  0  0  0  0  0  0  0  0
    2.1160   -0.9560    1.2600 O   0  0  0  0  0  0  0  0  0  0  0  0
    1.1570   -1.5020    0.3510 C   0  0  0  0  0  0  0  0  0  0  0  0
    3.8380   -1.5840   -0.2880 C   0  0  0  0  0  0  0  0  0  0  0  0
    5.1950   -1.7680   -0.5750 C   0  0  0  0  0  0  0  0  0  0  0  0
    5.5790   -2.2060   -1.8160 O   0  0  0  0  0  0  0  0  0  0  0  0
    5.3180   -3.5690   -2.1570 C   0  0  0  0  0  0  0  0  0  0  0  0
    6.1600   -1.5060    0.4040 C   0  0  0  0  0  0  0  0  0  0  0  0
    7.4890   -1.6870    0.1230 C   0  0  0  0  0  0  0  0  0  0  0  0
    7.8650   -2.1140   -1.0900 C   0  0  0  0  0  0  0  0  0  0  0  0
    9.3010   -2.3090   -1.3940 C   0  0  0  0  0  0  0  0  0  0  0  0
   10.1480   -2.0800   -0.5320 O   0  0  0  0  0  0  0  0  0  0  0  0
    9.6740   -2.7330   -2.5980 N   0  0  0  0  0  0  0  0  0  0  0  0
    9.9750   -1.8160   -3.7070 C   0  0  0  0  0  0  0  0  0  0  0  0
    8.9100   -1.8440   -4.8190 C   0  0  0  0  0  0  0  0  0  0  0  0
    8.5000   -3.5500   -5.3010 S   0  0  0  0  0  0  0  0  0  0  0  0
    8.7210   -4.6680   -3.8820 C   0  0  0  0  0  0  0  0  0  0  0  0
    9.8200   -4.1570   -2.9310 C   0  0  0  0  0  0  0  0  0  0  0  0
    7.9500    1.1620    5.1170 C   0  0  0  0  0  0  0  0  0  0  0  0
    8.9150    1.4220    6.0970 C   0  0  0  0  0  0  0  0  0  0  0  0
   10.7300    0.0680    8.1830 H   0  0  0  0  0  0  0  0  0  0  0  0
   12.3530    0.7740    8.3370 H   0  0  0  0  0  0  0  0  0  0  0  0
   12.0120   -0.3940    7.0430 H   0  0  0  0  0  0  0  0  0  0  0  0
   11.7130    0.6480    4.3200 H   0  0  0  0  0  0  0  0  0  0  0  0
   10.0030    0.1870    2.5840 H   0  0  0  0  0  0  0  0  0  0  0  0
    7.0090    1.2250    2.1410 H   0  0  0  0  0  0  0  0  0  0  0  0
    7.1020   -1.5700    3.3800 H   0  0  0  0  0  0  0  0  0  0  0  0
    4.1070   -0.5300    2.9360 H   0  0  0  0  0  0  0  0  0  0  0  0
    1.2890   -2.5810    0.2900 H   0  0  0  0  0  0  0  0  0  0  0  0
    0.1530   -1.2790    0.7050 H   0  0  0  0  0  0  0  0  0  0  0  0
    1.3000   -1.0630   -0.6340 H   0  0  0  0  0  0  0  0  0  0  0  0
    3.0940   -1.7870   -1.0440 H   0  0  0  0  0  0  0  0  0  0  0  0
    4.2450   -3.7420   -2.2000 H   0  0  0  0  0  0  0  0  0  0  0  0
    5.6990   -4.1740   -1.3370 H   0  0  0  0  0  0  0  0  0  0  0  0
    5.8190   -3.7680   -3.1020 H   0  0  0  0  0  0  0  0  0  0  0  0
    8.2330   -1.4860    0.8790 H   0  0  0  0  0  0  0  0  0  0  0  0
    7.1210   -2.3150   -1.8470 H   0  0  0  0  0  0  0  0  0  0  0  0
   10.9450   -2.0690   -4.1300 H   0  0  0  0  0  0  0  0  0  0  0  0
   10.0670   -0.8030   -3.3210 H   0  0  0  0  0  0  0  0  0  0  0  0
    8.0110   -1.3390   -4.4720 H   0  0  0  0  0  0  0  0  0  0  0  0
    9.2790   -1.3010   -5.6870 H   0  0  0  0  0  0  0  0  0  0  0  0
    7.7830   -4.7530   -3.3380 H   0  0  0  0  0  0  0  0  0  0  0  0
    8.9850   -5.6600   -4.2410 H   0  0  0  0  0  0  0  0  0  0  0  0
   10.7950   -4.3220   -3.3860 H   0  0  0  0  0  0  0  0  0  0  0  0
    9.8060   -4.7450   -2.0160 H   0  0  0  0  0  0  0  0  0  0  0  0
    6.9030    1.3040    5.3390 H   0  0  0  0  0  0  0  0  0  0  0  0
    8.6130    1.7660    7.0750 H   0  0  0  0  0  0  0  0  0  0  0  0
  1 31  1  0  0  0  0
  1 32  1  0  0  0  0
  1 33  1  0  0  0  0
  1  2  1  0  0  0  0
  2  3  1  0  0  0  0
  3  4  2  0  0  0  0
  4 34  1  0  0  0  0
  4  5  1  0  0  0  0
  5 35  1  0  0  0  0
  5  6  2  0  0  0  0
  6  7  1  0  0  0  0
  7 36  1  0  0  0  0
  7  8  2  0  0  0  0
  8 37  1  0  0  0  0
  8  9  1  0  0  0  0
  9 10  2  0  0  0  0
 10 38  1  0  0  0  0
 10 11  1  0  0  0  0
 11 12  1  0  0  0  0
 12 13  1  0  0  0  0
 13 39  1  0  0  0  0
 13 40  1  0  0  0  0
 13 41  1  0  0  0  0
 11 14  2  0  0  0  0
 14 42  1  0  0  0  0
 14 15  1  0  0  0  0
 15 16  1  0  0  0  0
 16 17  1  0  0  0  0
 17 43  1  0  0  0  0
 17 44  1  0  0  0  0
 17 45  1  0  0  0  0
 15 18  2  0  0  0  0
 18  9  1  0  0  0  0
 18 19  1  0  0  0  0
 19 46  1  0  0  0  0
 19 20  2  0  0  0  0
 20 47  1  0  0  0  0
 20 21  1  0  0  0  0
 21 22  2  0  0  0  0
 21 23  1  0  0  0  0
 23 24  1  0  0  0  0
 24 48  1  0  0  0  0
 24 49  1  0  0  0  0
 24 25  1  0  0  0  0
 25 50  1  0  0  0  0
 25 51  1  0  0  0  0
 25 26  1  0  0  0  0
 26 27  1  0  0  0  0
 27 52  1  0  0  0  0
 27 53  1  0  0  0  0
 27 28  1  0  0  0  0
 28 23  1  0  0  0  0
 28 54  1  0  0  0  0
 28 55  1  0  0  0  0
  6 29  1  0  0  0  0
 29 56  1  0  0  0  0
 29 30  2  0  0  0  0
 30  3  1  0  0  0  0
 30 57  1  0  0  0  0
M  END
>  <LOGBIO>
5.1000

>  <PRED_LOGBIO>
5.5100

>  <XV_RES>
-0.5160

>  <WHL_TMPL>
1

>  <ANCH>
35-36;28-29

$$$$
ROW53
  -MTS-   01071500573D 0   0.00000     0.00000     0

 42 44  0  0  0  0  0  0  0  0999 V2000
    2.2800   -7.5460    0.5970 C   0  0  0  0  0  0  0  0  0  0  0  0
    1.9740   -6.0810    0.7980 C   0  0  0  0  0  0  0  0  0  0  0  0
    2.2100   -5.1680   -0.2370 C   0  0  0  0  0  0  0  0  0  0  0  0
    1.9260   -3.8100   -0.0500 C   0  0  0  0  0  0  0  0  0  0  0  0
    1.4070   -3.3640    1.1710 C   0  0  0  0  0  0  0  0  0  0  0  0
    1.1710   -4.2770    2.2060 C   0  0  0  0  0  0  0  0  0  0  0  0
    1.4540   -5.6350    2.0190 C   0  0  0  0  0  0  0  0  0  0  0  0
    1.1070   -1.9280    1.3680 C   0  0  0  0  0  0  0  0  0  0  0  0
    2.0100   -0.9420    1.2830 C   0  0  0  0  0  0  0  0  0  0  0  0
    1.3600    0.3960    1.5410 C   0  0  0  0  0  0  0  0  0  0  0  0
   -0.1590    0.1480    1.4690 C   0  0  0  0  0  0  0  0  0  0  0  0
   -0.2590   -1.3720    1.6930 C   0  0  0  0  0  0  0  0  0  0  0  0
    3.4450   -1.1370    0.9790 C   0  0  0  0  0  0  0  0  0  0  0  0
    4.4100   -0.8750    1.9590 C   0  0  0  0  0  0  0  0  0  0  0  0
    5.7680   -1.0600    1.6720 C   0  0  0  0  0  0  0  0  0  0  0  0
    6.1600   -1.5060    0.4040 C   0  0  0  0  0  0  0  0  0  0  0  0
    5.1950   -1.7680   -0.5750 C   0  0  0  0  0  0  0  0  0  0  0  0
    3.8380   -1.5840   -0.2880 C   0  0  0  0  0  0  0  0  0  0  0  0
    7.4890   -1.6870    0.1230 S   0  0  0  0  0  0  0  0  0  0  0  0
    7.7710   -2.4460   -1.0560 O   0  0  0  0  0  0  0  0  0  0  0  0
    8.0070   -2.4610    1.2080 O   0  0  0  0  0  0  0  0  0  0  0  0
    8.3470   -0.0950    0.0440 C   0  0  0  0  0  0  0  0  0  0  0  0
    2.5520   -7.9930    1.5500 H   0  0  0  0  0  0  0  0  0  0  0  0
    1.4010   -8.0480    0.1980 H   0  0  0  0  0  0  0  0  0  0  0  0
    3.1060   -7.6510   -0.1030 H   0  0  0  0  0  0  0  0  0  0  0  0
    2.6110   -5.5110   -1.1790 H   0  0  0  0  0  0  0  0  0  0  0  0
    2.1090   -3.1050   -0.8490 H   0  0  0  0  0  0  0  0  0  0  0  0
    0.7700   -3.9340    3.1480 H   0  0  0  0  0  0  0  0  0  0  0  0
    1.2720   -6.3400    2.8170 H   0  0  0  0  0  0  0  0  0  0  0  0
    1.6220    0.7370    2.5400 H   0  0  0  0  0  0  0  0  0  0  0  0
    1.6470    1.0930    0.7560 H   0  0  0  0  0  0  0  0  0  0  0  0
   -0.5660    0.4380    0.5030 H   0  0  0  0  0  0  0  0  0  0  0  0
   -0.6900    0.7020    2.2400 H   0  0  0  0  0  0  0  0  0  0  0  0
   -0.4870   -1.5670    2.7390 H   0  0  0  0  0  0  0  0  0  0  0  0
   -0.9900   -1.7890    1.0040 H   0  0  0  0  0  0  0  0  0  0  0  0
    4.1070   -0.5300    2.9370 H   0  0  0  0  0  0  0  0  0  0  0  0
    6.5120   -0.8590    2.4280 H   0  0  0  0  0  0  0  0  0  0  0  0
    5.4980   -2.1120   -1.5530 H   0  0  0  0  0  0  0  0  0  0  0  0
    3.0940   -1.7870   -1.0440 H   0  0  0  0  0  0  0  0  0  0  0  0
    7.9020    0.5180   -0.7370 H   0  0  0  0  0  0  0  0  0  0  0  0
    9.3980   -0.2600   -0.1790 H   0  0  0  0  0  0  0  0  0  0  0  0
    8.2550    0.4140    1.0020 H   0  0  0  0  0  0  0  0  0  0  0  0
  1 23  1  0  0  0  0
  1 24  1  0  0  0  0
  1 25  1  0  0  0  0
  1  2  1  0  0  0  0
  2  3  2  0  0  0  0
  3 26  1  0  0  0  0
  3  4  1  0  0  0  0
  4 27  1  0  0  0  0
  4  5  2  0  0  0  0
  5  6  1  0  0  0  0
  6 28  1  0  0  0  0
  6  7  2  0  0  0  0
  7  2  1  0  0  0  0
  7 29  1  0  0  0  0
  5  8  1  0  0  0  0
  8  9  2  0  0  0  0
  9 10  1  0  0  0  0
 10 30  1  0  0  0  0
 10 31  1  0  0  0  0
 10 11  1  0  0  0  0
 11 32  1  0  0  0  0
 11 33  1  0  0  0  0
 11 12  1  0  0  0  0
 12  8  1  0  0  0  0
 12 34  1  0  0  0  0
 12 35  1  0  0  0  0
  9 13  1  0  0  0  0
 13 14  2  0  0  0  0
 14 36  1  0  0  0  0
 14 15  1  0  0  0  0
 15 37  1  0  0  0  0
 15 16  2  0  0  0  0
 16 17  1  0  0  0  0
 17 38  1  0  0  0  0
 17 18  2  0  0  0  0
 18 13  1  0  0  0  0
 18 39  1  0  0  0  0
 16 19  1  0  0  0  0
 19 20  2  0  0  0  0
 19 21  2  0  0  0  0
 19 22  1  0  0  0  0
 22 40  1  0  0  0  0
 22 41  1  0  0  0  0
 22 42  1  0  0  0  0
M  END
>  <LOGBIO>
8.5200

>  <PRED_LOGBIO>
6.6000

>  <XV_RES>
2.1320

>  <WHL_TMPL>
1

>  <ANCH>
3-5;34-26

$$$$
ROW54
  -MTS-   01071500573D 0   0.00000     0.00000     0

 44 46  0  0  0  0  0  0  0  0999 V2000
   -0.2920    1.9720    2.0200 C   0  0  0  0  0  0  0  0  0  0  0  0
    0.1940    0.5610    1.7880 C   0  0  0  0  0  0  0  0  0  0  0  0
   -0.6850   -0.4470    1.8660 C   0  0  0  0  0  0  0  0  0  0  0  0
   -0.2260   -1.8370    1.6420 C   0  0  0  0  0  0  0  0  0  0  0  0
   -0.9990   -2.7910    1.7040 O   0  0  0  0  0  0  0  0  0  0  0  0
    1.2110   -2.0160    1.3390 C   0  0  0  0  0  0  0  0  0  0  0  0
    2.0100   -0.9420    1.2830 C   0  0  0  0  0  0  0  0  0  0  0  0
    1.5410    0.3520    1.5000 O   0  0  0  0  0  0  0  0  0  0  0  0
    3.4450   -1.1370    0.9790 C   0  0  0  0  0  0  0  0  0  0  0  0
    4.4100   -0.8750    1.9590 C   0  0  0  0  0  0  0  0  0  0  0  0
    5.7680   -1.0600    1.6720 C   0  0  0  0  0  0  0  0  0  0  0  0
    6.1600   -1.5060    0.4040 C   0  0  0  0  0  0  0  0  0  0  0  0
    5.1950   -1.7680   -0.5750 C   0  0  0  0  0  0  0  0  0  0  0  0
    3.8380   -1.5840   -0.2880 C   0  0  0  0  0  0  0  0  0  0  0  0
    7.4890   -1.6870    0.1230 S   0  0  0  0  0  0  0  0  0  0  0  0
    7.7710   -2.4460   -1.0550 O   0  0  0  0  0  0  0  0  0  0  0  0
    8.0060   -2.4610    1.2080 O   0  0  0  0  0  0  0  0  0  0  0  0
    8.3470   -0.0950    0.0440 C   0  0  0  0  0  0  0  0  0  0  0  0
    1.7200   -3.2690    1.1180 O   0  0  0  0  0  0  0  0  0  0  0  0
    2.1940   -3.9700    2.1950 C   0  0  0  0  0  0  0  0  0  0  0  0
    3.5370   -3.8510    2.5730 C   0  0  0  0  0  0  0  0  0  0  0  0
    4.0210   -4.5670    3.6730 C   0  0  0  0  0  0  0  0  0  0  0  0
    3.1620   -5.4030    4.3970 C   0  0  0  0  0  0  0  0  0  0  0  0
    3.6850   -6.1760    5.5840 C   0  0  0  0  0  0  0  0  0  0  0  0
    1.8200   -5.5230    4.0200 C   0  0  0  0  0  0  0  0  0  0  0  0
    1.3350   -4.8060    2.9190 C   0  0  0  0  0  0  0  0  0  0  0  0
   -1.1320    1.9570    2.7110 H   0  0  0  0  0  0  0  0  0  0  0  0
   -0.6070    2.4070    1.0740 H   0  0  0  0  0  0  0  0  0  0  0  0
    0.5140    2.5680    2.4420 H   0  0  0  0  0  0  0  0  0  0  0  0
   -1.7220   -0.2480    2.0910 H   0  0  0  0  0  0  0  0  0  0  0  0
    4.1070   -0.5300    2.9370 H   0  0  0  0  0  0  0  0  0  0  0  0
    6.5120   -0.8590    2.4280 H   0  0  0  0  0  0  0  0  0  0  0  0
    5.4980   -2.1120   -1.5530 H   0  0  0  0  0  0  0  0  0  0  0  0
    3.0940   -1.7870   -1.0440 H   0  0  0  0  0  0  0  0  0  0  0  0
    7.9020    0.5180   -0.7370 H   0  0  0  0  0  0  0  0  0  0  0  0
    9.3980   -0.2600   -0.1790 H   0  0  0  0  0  0  0  0  0  0  0  0
    8.2550    0.4140    1.0010 H   0  0  0  0  0  0  0  0  0  0  0  0
    4.1990   -3.2060    2.0140 H   0  0  0  0  0  0  0  0  0  0  0  0
    5.0570   -4.4750    3.9650 H   0  0  0  0  0  0  0  0  0  0  0  0
    2.8820   -6.3210    6.3050 H   0  0  0  0  0  0  0  0  0  0  0  0
    4.0530   -7.1450    5.2530 H   0  0  0  0  0  0  0  0  0  0  0  0
    4.4950   -5.6200    6.0510 H   0  0  0  0  0  0  0  0  0  0  0  0
    1.1570   -6.1680    4.5780 H   0  0  0  0  0  0  0  0  0  0  0  0
    0.3000   -4.8990    2.6280 H   0  0  0  0  0  0  0  0  0  0  0  0
  1 27  1  0  0  0  0
  1 28  1  0  0  0  0
  1 29  1  0  0  0  0
  1  2  1  0  0  0  0
  2  3  2  0  0  0  0
  3 30  1  0  0  0  0
  3  4  1  0  0  0  0
  4  5  2  0  0  0  0
  4  6  1  0  0  0  0
  6  7  2  0  0  0  0
  7  8  1  0  0  0  0
  8  2  1  0  0  0  0
  7  9  1  0  0  0  0
  9 10  2  0  0  0  0
 10 31  1  0  0  0  0
 10 11  1  0  0  0  0
 11 32  1  0  0  0  0
 11 12  2  0  0  0  0
 12 13  1  0  0  0  0
 13 33  1  0  0  0  0
 13 14  2  0  0  0  0
 14  9  1  0  0  0  0
 14 34  1  0  0  0  0
 12 15  1  0  0  0  0
 15 16  2  0  0  0  0
 15 17  2  0  0  0  0
 15 18  1  0  0  0  0
 18 35  1  0  0  0  0
 18 36  1  0  0  0  0
 18 37  1  0  0  0  0
  6 19  1  0  0  0  0
 19 20  1  0  0  0  0
 20 21  2  0  0  0  0
 21 38  1  0  0  0  0
 21 22  1  0  0  0  0
 22 39  1  0  0  0  0
 22 23  2  0  0  0  0
 23 24  1  0  0  0  0
 24 40  1  0  0  0  0
 24 41  1  0  0  0  0
 24 42  1  0  0  0  0
 23 25  1  0  0  0  0
 25 43  1  0  0  0  0
 25 26  2  0  0  0  0
 26 20  1  0  0  0  0
 26 44  1  0  0  0  0
M  END
>  <LOGBIO>
6.6800

>  <PRED_LOGBIO>
6.7500

>  <XV_RES>
-0.0410

>  <WHL_TMPL>
1

>  <ANCH>
3-5;21-13

$$$$
ROW55
  -MTS-   01071500573D 0   0.00000     0.00000     0

 41 43  0  0  0  0  0  0  0  0999 V2000
   -0.2920    1.9720    2.0200 C   0  0  0  0  0  0  0  0  0  0  0  0
    0.1940    0.5610    1.7880 C   0  0  0  0  0  0  0  0  0  0  0  0
   -0.6850   -0.4470    1.8660 C   0  0  0  0  0  0  0  0  0  0  0  0
   -0.2260   -1.8370    1.6420 C   0  0  0  0  0  0  0  0  0  0  0  0
   -0.9990   -2.7910    1.7040 O   0  0  0  0  0  0  0  0  0  0  0  0
    1.2110   -2.0160    1.3390 C   0  0  0  0  0  0  0  0  0  0  0  0
    2.0100   -0.9420    1.2830 C   0  0  0  0  0  0  0  0  0  0  0  0
    1.5410    0.3520    1.5000 O   0  0  0  0  0  0  0  0  0  0  0  0
    3.4450   -1.1370    0.9790 C   0  0  0  0  0  0  0  0  0  0  0  0
    4.4100   -0.8750    1.9590 C   0  0  0  0  0  0  0  0  0  0  0  0
    5.7680   -1.0600    1.6720 C   0  0  0  0  0  0  0  0  0  0  0  0
    6.1600   -1.5060    0.4040 C   0  0  0  0  0  0  0  0  0  0  0  0
    5.1950   -1.7680   -0.5750 C   0  0  0  0  0  0  0  0  0  0  0  0
    3.8380   -1.5840   -0.2880 C   0  0  0  0  0  0  0  0  0  0  0  0
    7.4890   -1.6870    0.1230 S   0  0  0  0  0  0  0  0  0  0  0  0
    7.7710   -2.4460   -1.0550 O   0  0  0  0  0  0  0  0  0  0  0  0
    8.0060   -2.4610    1.2080 O   0  0  0  0  0  0  0  0  0  0  0  0
    8.3470   -0.0950    0.0440 C   0  0  0  0  0  0  0  0  0  0  0  0
    1.7200   -3.2690    1.1180 O   0  0  0  0  0  0  0  0  0  0  0  0
    2.1940   -3.9700    2.1950 C   0  0  0  0  0  0  0  0  0  0  0  0
    1.3350   -4.8060    2.9190 C   0  0  0  0  0  0  0  0  0  0  0  0
    1.8200   -5.5230    4.0200 C   0  0  0  0  0  0  0  0  0  0  0  0
    3.1620   -5.4030    4.3970 C   0  0  0  0  0  0  0  0  0  0  0  0
    3.7640   -6.2940    5.7650 Cl  0  0  0  0  0  0  0  0  0  0  0  0
    4.0210   -4.5670    3.6730 C   0  0  0  0  0  0  0  0  0  0  0  0
    3.5370   -3.8510    2.5730 C   0  0  0  0  0  0  0  0  0  0  0  0
    4.6040   -2.8110    1.6730 Cl  0  0  0  0  0  0  0  0  0  0  0  0
   -1.1320    1.9570    2.7110 H   0  0  0  0  0  0  0  0  0  0  0  0
   -0.6070    2.4070    1.0740 H   0  0  0  0  0  0  0  0  0  0  0  0
    0.5140    2.5680    2.4420 H   0  0  0  0  0  0  0  0  0  0  0  0
   -1.7220   -0.2480    2.0910 H   0  0  0  0  0  0  0  0  0  0  0  0
    4.1070   -0.5300    2.9370 H   0  0  0  0  0  0  0  0  0  0  0  0
    6.5120   -0.8590    2.4280 H   0  0  0  0  0  0  0  0  0  0  0  0
    5.4980   -2.1120   -1.5530 H   0  0  0  0  0  0  0  0  0  0  0  0
    3.0940   -1.7870   -1.0440 H   0  0  0  0  0  0  0  0  0  0  0  0
    7.9020    0.5180   -0.7370 H   0  0  0  0  0  0  0  0  0  0  0  0
    9.3980   -0.2600   -0.1790 H   0  0  0  0  0  0  0  0  0  0  0  0
    8.2550    0.4140    1.0010 H   0  0  0  0  0  0  0  0  0  0  0  0
    0.3000   -4.8990    2.6280 H   0  0  0  0  0  0  0  0  0  0  0  0
    1.1570   -6.1680    4.5780 H   0  0  0  0  0  0  0  0  0  0  0  0
    5.0570   -4.4750    3.9650 H   0  0  0  0  0  0  0  0  0  0  0  0
  1 28  1  0  0  0  0
  1 29  1  0  0  0  0
  1 30  1  0  0  0  0
  1  2  1  0  0  0  0
  2  3  2  0  0  0  0
  3 31  1  0  0  0  0
  3  4  1  0  0  0  0
  4  5  2  0  0  0  0
  4  6  1  0  0  0  0
  6  7  2  0  0  0  0
  7  8  1  0  0  0  0
  8  2  1  0  0  0  0
  7  9  1  0  0  0  0
  9 10  2  0  0  0  0
 10 32  1  0  0  0  0
 10 11  1  0  0  0  0
 11 33  1  0  0  0  0
 11 12  2  0  0  0  0
 12 13  1  0  0  0  0
 13 34  1  0  0  0  0
 13 14  2  0  0  0  0
 14  9  1  0  0  0  0
 14 35  1  0  0  0  0
 12 15  1  0  0  0  0
 15 16  2  0  0  0  0
 15 17  2  0  0  0  0
 15 18  1  0  0  0  0
 18 36  1  0  0  0  0
 18 37  1  0  0  0  0
 18 38  1  0  0  0  0
  6 19  1  0  0  0  0
 19 20  1  0  0  0  0
 20 21  2  0  0  0  0
 21 39  1  0  0  0  0
 21 22  1  0  0  0  0
 22 40  1  0  0  0  0
 22 23  2  0  0  0  0
 23 24  1  0  0  0  0
 23 25  1  0  0  0  0
 25 41  1  0  0  0  0
 25 26  2  0  0  0  0
 26 20  1  0  0  0  0
 26 27  1  0  0  0  0
M  END
>  <LOGBIO>
5.4700

>  <PRED_LOGBIO>
6.4100

>  <XV_RES>
-1.0180

>  <WHL_TMPL>
1

>  <ANCH>
3-5;21-13

$$$$
ROW56
  -MTS-   01071500573D 0   0.00000     0.00000     0

 39 42  0  0  0  0  0  0  0  0999 V2000
   -9.4160   -0.0870    1.1820 N   0  0  0  0  0  0  0  0  0  0  0  0
   -8.9360   -1.3060    2.3420 S   0  0  0  0  0  0  0  0  0  0  0  0
   -9.4580   -0.9690    3.6310 O   0  0  0  0  0  0  0  0  0  0  0  0
   -9.4500   -2.5780    1.9380 O   0  0  0  0  0  0  0  0  0  0  0  0
   -7.1000   -1.3840    2.4250 C   0  0  0  0  0  0  0  0  0  0  0  0
   -6.4060   -0.5790    3.3360 C   0  0  0  0  0  0  0  0  0  0  0  0
   -5.0080   -0.6390    3.3990 C   0  0  0  0  0  0  0  0  0  0  0  0
   -4.3060   -1.5040    2.5520 C   0  0  0  0  0  0  0  0  0  0  0  0
   -5.0000   -2.3090    1.6410 C   0  0  0  0  0  0  0  0  0  0  0  0
   -6.3970   -2.2490    1.5780 C   0  0  0  0  0  0  0  0  0  0  0  0
   -2.8930   -1.5640    2.6160 N   0  0  0  0  0  0  0  0  0  0  0  0
   -4.2420   -1.0890    2.8580 N   0  0  0  0  0  0  0  0  0  0  0  0
   -4.2710    0.2070    2.5970 C   0  0  0  0  0  0  0  0  0  0  0  0
   -2.9100    0.6040    2.1720 C   0  0  0  0  0  0  0  0  0  0  0  0
   -2.1240    2.1050    1.6630 S   0  0  0  0  0  0  0  0  0  0  0  0
   -0.3370    1.9490    1.9720 C   0  0  0  0  0  0  0  0  0  0  0  0
    0.1520    0.5320    1.7940 C   0  0  0  0  0  0  0  0  0  0  0  0
    1.5100    0.3470    1.5060 C   0  0  0  0  0  0  0  0  0  0  0  0
    2.0090   -0.9410    1.2830 C   0  0  0  0  0  0  0  0  0  0  0  0
    3.3190   -1.1190    1.0060 F   0  0  0  0  0  0  0  0  0  0  0  0
    1.1510   -2.0460    1.3480 C   0  0  0  0  0  0  0  0  0  0  0  0
    1.6330   -3.2880    1.1330 F   0  0  0  0  0  0  0  0  0  0  0  0
   -0.2060   -1.8620    1.6360 C   0  0  0  0  0  0  0  0  0  0  0  0
   -0.7060   -0.5730    1.8590 C   0  0  0  0  0  0  0  0  0  0  0  0
   -2.1430   -0.4940    2.2050 C   0  0  0  0  0  0  0  0  0  0  0  0
   -5.4720    1.1150    2.7130 C   0  0  0  0  0  0  0  0  0  0  0  0
   -6.2790    0.6640    3.6690 F   0  0  0  0  0  0  0  0  0  0  0  0
   -6.1260    1.1350    1.5550 F   0  0  0  0  0  0  0  0  0  0  0  0
   -5.0700    2.3460    3.0160 F   0  0  0  0  0  0  0  0  0  0  0  0
   -8.7140    0.4410    0.6840 H   0  0  0  0  0  0  0  0  0  0  0  0
  -10.3960    0.0890    1.0100 H   0  0  0  0  0  0  0  0  0  0  0  0
   -6.9480    0.0880    3.9900 H   0  0  0  0  0  0  0  0  0  0  0  0
   -4.4720   -0.0180    4.1020 H   0  0  0  0  0  0  0  0  0  0  0  0
   -4.4580   -2.9760    0.9880 H   0  0  0  0  0  0  0  0  0  0  0  0
   -6.9330   -2.8700    0.8760 H   0  0  0  0  0  0  0  0  0  0  0  0
   -0.1880    2.1910    3.0220 H   0  0  0  0  0  0  0  0  0  0  0  0
    0.1490    2.5910    1.2400 H   0  0  0  0  0  0  0  0  0  0  0  0
    2.1710    1.1990    1.4560 H   0  0  0  0  0  0  0  0  0  0  0  0
   -0.8680   -2.7140    1.6860 H   0  0  0  0  0  0  0  0  0  0  0  0
  1 30  1  0  0  0  0
  1 31  1  0  0  0  0
  1  2  1  0  0  0  0
  2  3  2  0  0  0  0
  2  4  2  0  0  0  0
  2  5  1  0  0  0  0
  5  6  2  0  0  0  0
  6 32  1  0  0  0  0
  6  7  1  0  0  0  0
  7 33  1  0  0  0  0
  7  8  2  0  0  0  0
  8  9  1  0  0  0  0
  9 34  1  0  0  0  0
  9 10  2  0  0  0  0
 10  5  1  0  0  0  0
 10 35  1  0  0  0  0
  8 11  1  0  0  0  0
 11 12  1  0  0  0  0
 12 13  2  0  0  0  0
 13 14  1  0  0  0  0
 14 15  1  0  0  0  0
 15 16  1  0  0  0  0
 16 36  1  0  0  0  0
 16 37  1  0  0  0  0
 16 17  1  0  0  0  0
 17 18  1  0  0  0  0
 18 38  1  0  0  0  0
 18 19  2  0  0  0  0
 19 20  1  0  0  0  0
 19 21  1  0  0  0  0
 21 22  1  0  0  0  0
 21 23  2  0  0  0  0
 23 39  1  0  0  0  0
 23 24  1  0  0  0  0
 24 17  2  0  0  0  0
 24 25  1  0  0  0  0
 25 11  1  0  0  0  0
 25 14  2  0  0  0  0
 13 26  1  0  0  0  0
 26 27  1  0  0  0  0
 26 28  1  0  0  0  0
 26 29  1  0  0  0  0
M  END
>  <LOGBIO>
8.2200

>  <PRED_LOGBIO>
7.2700

>  <XV_RES>
1.0590

>  <WHL_TMPL>
1

>  <ANCH>
10-27;34-32

$$$$
ROW57
  -MTS-   01071500573D 0   0.00000     0.00000     0

 51 54  0  0  0  0  0  0  0  0999 V2000
    8.0180   -2.6240   -1.3320 C   0  0  0  0  0  0  0  0  0  0  0  0
    7.4890   -1.6870    0.1230 S   0  0  0  0  0  0  0  0  0  0  0  0
    7.9820   -0.3650   -0.1120 O   0  0  0  0  0  0  0  0  0  0  0  0
    8.1720   -2.2750    1.2330 O   0  0  0  0  0  0  0  0  0  0  0  0
    6.1600   -1.5060    0.4040 C   0  0  0  0  0  0  0  0  0  0  0  0
    5.7680   -1.0600    1.6720 C   0  0  0  0  0  0  0  0  0  0  0  0
    4.4100   -0.8750    1.9590 C   0  0  0  0  0  0  0  0  0  0  0  0
    3.4450   -1.1370    0.9790 C   0  0  0  0  0  0  0  0  0  0  0  0
    3.8380   -1.5840   -0.2880 C   0  0  0  0  0  0  0  0  0  0  0  0
    5.1950   -1.7680   -0.5750 C   0  0  0  0  0  0  0  0  0  0  0  0
    2.0100   -0.9420    1.2830 C   0  0  0  0  0  0  0  0  0  0  0  0
    1.1780   -1.9910    1.3480 C   0  0  0  0  0  0  0  0  0  0  0  0
    1.6500   -3.2590    1.1330 O   0  0  0  0  0  0  0  0  0  0  0  0
    2.1060   -3.9680    2.2130 C   0  0  0  0  0  0  0  0  0  0  0  0
    3.4530   -3.8850    2.5860 C   0  0  0  0  0  0  0  0  0  0  0  0
    3.9190   -4.6090    3.6900 C   0  0  0  0  0  0  0  0  0  0  0  0
    3.0380   -5.4160    4.4210 C   0  0  0  0  0  0  0  0  0  0  0  0
    3.4870   -6.1140    5.4850 F   0  0  0  0  0  0  0  0  0  0  0  0
    1.6910   -5.4980    4.0480 C   0  0  0  0  0  0  0  0  0  0  0  0
    1.2250   -4.7740    2.9440 C   0  0  0  0  0  0  0  0  0  0  0  0
   -0.2530   -1.7700    1.6540 C   0  0  0  0  0  0  0  0  0  0  0  0
   -1.0220   -2.7270    1.7150 O   0  0  0  0  0  0  0  0  0  0  0  0
   -0.7090   -0.5380    1.8620 N   0  0  0  0  0  0  0  0  0  0  0  0
   -2.1320   -0.3270    2.1650 C   0  0  0  0  0  0  0  0  0  0  0  0
   -2.3430   -0.3880    3.6590 C   0  0  0  0  0  0  0  0  0  0  0  0
   -2.2470    0.7780    4.4280 C   0  0  0  0  0  0  0  0  0  0  0  0
   -2.4430    0.7220    5.8130 C   0  0  0  0  0  0  0  0  0  0  0  0
   -2.7340   -0.5010    6.4300 C   0  0  0  0  0  0  0  0  0  0  0  0
   -2.8300   -1.6670    5.6610 C   0  0  0  0  0  0  0  0  0  0  0  0
   -2.6340   -1.6110    4.2760 C   0  0  0  0  0  0  0  0  0  0  0  0
    0.1900    0.5970    1.7920 N   0  0  0  0  0  0  0  0  0  0  0  0
    1.4680    0.4150    1.5210 C   0  0  0  0  0  0  0  0  0  0  0  0
    7.6340   -3.6400   -1.2690 H   0  0  0  0  0  0  0  0  0  0  0  0
    9.1050   -2.6500   -1.3720 H   0  0  0  0  0  0  0  0  0  0  0  0
    7.6340   -2.1470   -2.2310 H   0  0  0  0  0  0  0  0  0  0  0  0
    6.5120   -0.8590    2.4280 H   0  0  0  0  0  0  0  0  0  0  0  0
    4.1070   -0.5300    2.9370 H   0  0  0  0  0  0  0  0  0  0  0  0
    3.0940   -1.7870   -1.0440 H   0  0  0  0  0  0  0  0  0  0  0  0
    5.4980   -2.1120   -1.5530 H   0  0  0  0  0  0  0  0  0  0  0  0
    4.1320   -3.2630    2.0220 H   0  0  0  0  0  0  0  0  0  0  0  0
    4.9580   -4.5460    3.9770 H   0  0  0  0  0  0  0  0  0  0  0  0
    1.0120   -6.1200    4.6120 H   0  0  0  0  0  0  0  0  0  0  0  0
    0.1860   -4.8370    2.6560 H   0  0  0  0  0  0  0  0  0  0  0  0
   -2.7250   -1.1020    1.6840 H   0  0  0  0  0  0  0  0  0  0  0  0
   -2.4410    0.6480    1.7950 H   0  0  0  0  0  0  0  0  0  0  0  0
   -2.0230    1.7220    3.9530 H   0  0  0  0  0  0  0  0  0  0  0  0
   -2.3690    1.6210    6.4060 H   0  0  0  0  0  0  0  0  0  0  0  0
   -2.8850   -0.5450    7.4980 H   0  0  0  0  0  0  0  0  0  0  0  0
   -3.0540   -2.6110    6.1370 H   0  0  0  0  0  0  0  0  0  0  0  0
   -2.7080   -2.5100    3.6830 H   0  0  0  0  0  0  0  0  0  0  0  0
    2.1290    1.2680    1.4710 H   0  0  0  0  0  0  0  0  0  0  0  0
  1 33  1  0  0  0  0
  1 34  1  0  0  0  0
  1 35  1  0  0  0  0
  1  2  1  0  0  0  0
  2  3  2  0  0  0  0
  2  4  2  0  0  0  0
  2  5  1  0  0  0  0
  5  6  2  0  0  0  0
  6 36  1  0  0  0  0
  6  7  1  0  0  0  0
  7 37  1  0  0  0  0
  7  8  2  0  0  0  0
  8  9  1  0  0  0  0
  9 38  1  0  0  0  0
  9 10  2  0  0  0  0
 10  5  1  0  0  0  0
 10 39  1  0  0  0  0
  8 11  1  0  0  0  0
 11 12  2  0  0  0  0
 12 13  1  0  0  0  0
 13 14  1  0  0  0  0
 14 15  2  0  0  0  0
 15 40  1  0  0  0  0
 15 16  1  0  0  0  0
 16 41  1  0  0  0  0
 16 17  2  0  0  0  0
 17 18  1  0  0  0  0
 17 19  1  0  0  0  0
 19 42  1  0  0  0  0
 19 20  2  0  0  0  0
 20 14  1  0  0  0  0
 20 43  1  0  0  0  0
 12 21  1  0  0  0  0
 21 22  2  0  0  0  0
 21 23  1  0  0  0  0
 23 24  1  0  0  0  0
 24 44  1  0  0  0  0
 24 45  1  0  0  0  0
 24 25  1  0  0  0  0
 25 26  2  0  0  0  0
 26 46  1  0  0  0  0
 26 27  1  0  0  0  0
 27 47  1  0  0  0  0
 27 28  2  0  0  0  0
 28 48  1  0  0  0  0
 28 29  1  0  0  0  0
 29 49  1  0  0  0  0
 29 30  2  0  0  0  0
 30 25  1  0  0  0  0
 30 50  1  0  0  0  0
 23 31  1  0  0  0  0
 31 32  2  0  0  0  0
 32 11  1  0  0  0  0
 32 51  1  0  0  0  0
M  END
>  <LOGBIO>
7.7000

>  <PRED_LOGBIO>
7.1400

>  <XV_RES>
0.6950

>  <WHL_TMPL>
1

>  <ANCH>
3-5;14-13

$$$$
ROW58
  -MTS-   01071500573D 0   0.00000     0.00000     0

 58 60  0  0  1  0  0  0  0  0999 V2000
   -4.8810    4.0840    2.9520 C   0  0  0  0  0  0  0  0  0  0  0  0
   -3.8310    4.2530    1.9950 O   0  0  0  0  0  0  0  0  0  0  0  0
   -3.3150    3.1310    1.4030 C   0  0  0  0  0  0  0  0  0  0  0  0
   -2.2290    2.4680    1.9870 C   0  0  0  0  0  0  0  0  0  0  0  0
   -1.7010    1.3210    1.3810 C   0  0  0  0  0  0  0  0  0  0  0  0
   -2.2590    0.8370    0.1920 C   0  0  0  0  0  0  0  0  0  0  0  0
   -3.3450    1.5000   -0.3920 C   0  0  0  0  0  0  0  0  0  0  0  0
   -3.8730    2.6470    0.2140 C   0  0  0  0  0  0  0  0  0  0  0  0
   -3.6740    0.7320   -1.6130 C   0  0  0  0  0  0  0  0  0  0  0  0
   -4.7780    1.0470   -2.5940 C   0  0  0  0  0  0  0  0  0  0  0  0
   -6.0440    0.3420   -2.1700 C   0  0  0  0  0  0  0  0  0  0  0  0
   -6.0500   -0.3570   -1.1570 O   0  0  0  0  0  0  0  0  0  0  0  0
   -7.1540    0.4760   -2.8910 N   0  0  0  0  0  0  0  0  0  0  0  0
   -8.3870   -0.2100   -2.4780 C   0  0  1  0  0  0  0  0  0  0  0  0
   -8.1450   -1.7190   -2.4500 C   0  0  0  0  0  0  0  0  0  0  0  0
   -9.3440   -2.3860   -2.0480 O   0  0  0  0  0  0  0  0  0  0  0  0
   -9.5040    0.1090   -3.4700 C   0  0  0  0  0  0  0  0  0  0  0  0
  -10.7840   -0.6040   -3.0410 C   0  0  0  0  0  0  0  0  0  0  0  0
   -9.7450    1.6150   -3.4980 C   0  0  0  0  0  0  0  0  0  0  0  0
   -2.8150   -0.2930   -1.6920 C   0  0  0  0  0  0  0  0  0  0  0  0
   -2.8040   -1.3270   -2.7930 C   0  0  0  0  0  0  0  0  0  0  0  0
   -1.9480   -0.2710   -0.6310 N   0  0  0  0  0  0  0  0  0  0  0  0
   -0.9730   -1.1480   -0.4110 C   0  0  0  0  0  0  0  0  0  0  0  0
   -1.2450   -2.3200   -0.1560 O   0  0  0  0  0  0  0  0  0  0  0  0
    0.4410   -0.7140   -0.4720 C   0  0  0  0  0  0  0  0  0  0  0  0
    1.4040   -1.3540    0.3170 C   0  0  0  0  0  0  0  0  0  0  0  0
    2.7410   -0.9440    0.2590 C   0  0  0  0  0  0  0  0  0  0  0  0
    3.1150    0.1070   -0.5870 C   0  0  0  0  0  0  0  0  0  0  0  0
    4.7770    0.6170   -0.6590 Cl  0  0  0  0  0  0  0  0  0  0  0  0
    2.1520    0.7470   -1.3760 C   0  0  0  0  0  0  0  0  0  0  0  0
    0.8140    0.3370   -1.3180 C   0  0  0  0  0  0  0  0  0  0  0  0
   -4.5260    3.4680    3.7750 H   0  0  0  0  0  0  0  0  0  0  0  0
   -5.1850    5.0570    3.3320 H   0  0  0  0  0  0  0  0  0  0  0  0
   -5.7310    3.5990    2.4760 H   0  0  0  0  0  0  0  0  0  0  0  0
   -1.7980    2.8410    2.9040 H   0  0  0  0  0  0  0  0  0  0  0  0
   -0.8630    0.8100    1.8320 H   0  0  0  0  0  0  0  0  0  0  0  0
   -4.7110    3.1580   -0.2370 H   0  0  0  0  0  0  0  0  0  0  0  0
   -4.4900    0.7080   -3.5860 H   0  0  0  0  0  0  0  0  0  0  0  0
   -4.9510    2.1210   -2.6140 H   0  0  0  0  0  0  0  0  0  0  0  0
   -7.1500    1.0500   -3.7220 H   0  0  0  0  0  0  0  0  0  0  0  0
   -8.6750    0.1290   -1.4850 H   0  0  0  0  0  0  0  0  0  0  0  0
   -7.3490   -1.9450   -1.7430 H   0  0  0  0  0  0  0  0  0  0  0  0
   -7.8560   -2.0580   -3.4430 H   0  0  0  0  0  0  0  0  0  0  0  0
   -9.2150   -3.3470   -2.0230 H   0  0  0  0  0  0  0  0  0  0  0  0
   -9.2150   -0.2310   -4.4630 H   0  0  0  0  0  0  0  0  0  0  0  0
  -11.0720   -0.2650   -2.0490 H   0  0  0  0  0  0  0  0  0  0  0  0
  -11.5790   -0.3770   -3.7480 H   0  0  0  0  0  0  0  0  0  0  0  0
  -10.6110   -1.6780   -3.0220 H   0  0  0  0  0  0  0  0  0  0  0  0
  -10.0340    1.9540   -2.5050 H   0  0  0  0  0  0  0  0  0  0  0  0
  -10.5410    1.8420   -4.2040 H   0  0  0  0  0  0  0  0  0  0  0  0
   -8.8330    2.1230   -3.8030 H   0  0  0  0  0  0  0  0  0  0  0  0
   -3.1670   -0.8780   -3.7150 H   0  0  0  0  0  0  0  0  0  0  0  0
   -3.4480   -2.1580   -2.5160 H   0  0  0  0  0  0  0  0  0  0  0  0
   -1.7890   -1.6880   -2.9410 H   0  0  0  0  0  0  0  0  0  0  0  0
    1.1160   -2.1650    0.9690 H   0  0  0  0  0  0  0  0  0  0  0  0
    3.4840   -1.4380    0.8670 H   0  0  0  0  0  0  0  0  0  0  0  0
    2.4400    1.5580   -2.0290 H   0  0  0  0  0  0  0  0  0  0  0  0
    0.0710    0.8310   -1.9270 H   0  0  0  0  0  0  0  0  0  0  0  0
  1 32  1  0  0  0  0
  1 33  1  0  0  0  0
  1 34  1  0  0  0  0
  1  2  1  0  0  0  0
  2  3  1  0  0  0  0
  3  4  2  0  0  0  0
  4 35  1  0  0  0  0
  4  5  1  0  0  0  0
  5 36  1  0  0  0  0
  5  6  2  0  0  0  0
  6  7  1  0  0  0  0
  7  8  2  0  0  0  0
  8  3  1  0  0  0  0
  8 37  1  0  0  0  0
  7  9  1  0  0  0  0
  9 10  1  0  0  0  0
 10 38  1  0  0  0  0
 10 39  1  0  0  0  0
 10 11  1  0  0  0  0
 11 12  2  0  0  0  0
 11 13  1  0  0  0  0
 13 40  1  0  0  0  0
 13 14  1  0  0  0  0
 14 41  1  0  0  0  0
 14 15  1  0  0  0  0
 15 42  1  0  0  0  0
 15 43  1  0  0  0  0
 15 16  1  0  0  0  0
 16 44  1  0  0  0  0
 14 17  1  0  0  0  0
 17 45  1  0  0  0  0
 17 18  1  0  0  0  0
 18 46  1  0  0  0  0
 18 47  1  0  0  0  0
 18 48  1  0  0  0  0
 17 19  1  0  0  0  0
 19 49  1  0  0  0  0
 19 50  1  0  0  0  0
 19 51  1  0  0  0  0
  9 20  2  0  0  0  0
 20 21  1  0  0  0  0
 21 52  1  0  0  0  0
 21 53  1  0  0  0  0
 21 54  1  0  0  0  0
 20 22  1  0  0  0  0
 22  6  1  0  0  0  0
 22 23  1  0  0  0  0
 23 24  2  0  0  0  0
 23 25  1  0  0  0  0
 25 26  2  0  0  0  0
 26 55  1  0  0  0  0
 26 27  1  0  0  0  0
 27 56  1  0  0  0  0
 27 28  2  0  0  0  0
 28 29  1  0  0  0  0
 28 30  1  0  0  0  0
 30 57  1  0  0  0  0
 30 31  2  0  0  0  0
 31 25  1  0  0  0  0
 31 58  1  0  0  0  0
M  END
>  <LOGBIO>
6.9600

>  <PRED_LOGBIO>
6.6500

>  <XV_RES>
0.3780

>  <WHL_TMPL>
3

>  <ANCH>
25-44;46-47

$$$$
ROW59
  -MTS-   01071500573D 0   0.00000     0.00000     0

 45 47  0  0  0  0  0  0  0  0999 V2000
    2.1230    4.3400   -3.3340 C   0  0  0  0  0  0  0  0  0  0  0  0
    2.1190    3.5550   -2.0450 C   0  0  0  0  0  0  0  0  0  0  0  0
    3.1730    2.6880   -1.7340 C   0  0  0  0  0  0  0  0  0  0  0  0
    3.1420    1.9740   -0.5300 C   0  0  0  0  0  0  0  0  0  0  0  0
    2.0520    2.1470    0.3320 C   0  0  0  0  0  0  0  0  0  0  0  0
    2.0030    1.4570    1.5140 O   0  0  0  0  0  0  0  0  0  0  0  0
    1.3990    0.2280    1.5170 C   0  0  0  0  0  0  0  0  0  0  0  0
    2.0100   -0.9420    1.2830 C   0  0  0  0  0  0  0  0  0  0  0  0
    3.4450   -1.1370    0.9790 C   0  0  0  0  0  0  0  0  0  0  0  0
    4.4100   -0.8750    1.9590 C   0  0  0  0  0  0  0  0  0  0  0  0
    5.7680   -1.0600    1.6720 C   0  0  0  0  0  0  0  0  0  0  0  0
    6.1600   -1.5060    0.4040 C   0  0  0  0  0  0  0  0  0  0  0  0
    5.1950   -1.7680   -0.5750 C   0  0  0  0  0  0  0  0  0  0  0  0
    3.8380   -1.5840   -0.2880 C   0  0  0  0  0  0  0  0  0  0  0  0
    7.4890   -1.6870    0.1230 S   0  0  0  0  0  0  0  0  0  0  0  0
    7.7710   -2.4460   -1.0560 O   0  0  0  0  0  0  0  0  0  0  0  0
    8.0070   -2.4610    1.2080 O   0  0  0  0  0  0  0  0  0  0  0  0
    8.3470   -0.0950    0.0440 C   0  0  0  0  0  0  0  0  0  0  0  0
    0.9620   -2.0240    1.3880 C   0  0  0  0  0  0  0  0  0  0  0  0
    0.8340   -2.7540    0.0540 C   0  0  0  0  0  0  0  0  0  0  0  0
    1.3230   -2.9890    2.5130 C   0  0  0  0  0  0  0  0  0  0  0  0
   -0.2630   -1.3540    1.6960 O   0  0  0  0  0  0  0  0  0  0  0  0
   -0.0360   -0.0260    1.7780 C   0  0  0  0  0  0  0  0  0  0  0  0
   -0.8740    0.8250    2.0260 O   0  0  0  0  0  0  0  0  0  0  0  0
    1.0570    2.9840    0.0080 N   0  0  0  0  0  0  0  0  0  0  0  0
    1.0610    3.6810   -1.1370 C   0  0  0  0  0  0  0  0  0  0  0  0
    3.1500    4.5460   -3.6300 H   0  0  0  0  0  0  0  0  0  0  0  0
    1.6310    3.7610   -4.1130 H   0  0  0  0  0  0  0  0  0  0  0  0
    1.5920    5.2780   -3.1900 H   0  0  0  0  0  0  0  0  0  0  0  0
    4.0030    2.5720   -2.4160 H   0  0  0  0  0  0  0  0  0  0  0  0
    3.9450    1.3000   -0.2710 H   0  0  0  0  0  0  0  0  0  0  0  0
    4.1070   -0.5300    2.9370 H   0  0  0  0  0  0  0  0  0  0  0  0
    6.5120   -0.8590    2.4280 H   0  0  0  0  0  0  0  0  0  0  0  0
    5.4980   -2.1120   -1.5530 H   0  0  0  0  0  0  0  0  0  0  0  0
    3.0940   -1.7870   -1.0440 H   0  0  0  0  0  0  0  0  0  0  0  0
    7.9020    0.5180   -0.7370 H   0  0  0  0  0  0  0  0  0  0  0  0
    9.3980   -0.2600   -0.1790 H   0  0  0  0  0  0  0  0  0  0  0  0
    8.2550    0.4140    1.0010 H   0  0  0  0  0  0  0  0  0  0  0  0
    1.0720   -2.0700   -0.7580 H   0  0  0  0  0  0  0  0  0  0  0  0
    1.5230   -3.5960    0.0330 H   0  0  0  0  0  0  0  0  0  0  0  0
   -0.1850   -3.1160   -0.0650 H   0  0  0  0  0  0  0  0  0  0  0  0
    0.9410   -3.9810    2.2770 H   0  0  0  0  0  0  0  0  0  0  0  0
    0.8800   -2.6420    3.4450 H   0  0  0  0  0  0  0  0  0  0  0  0
    2.4050   -3.0330    2.6200 H   0  0  0  0  0  0  0  0  0  0  0  0
    0.2390    4.3450   -1.3610 H   0  0  0  0  0  0  0  0  0  0  0  0
  1 27  1  0  0  0  0
  1 28  1  0  0  0  0
  1 29  1  0  0  0  0
  1  2  1  0  0  0  0
  2  3  2  0  0  0  0
  3 30  1  0  0  0  0
  3  4  1  0  0  0  0
  4 31  1  0  0  0  0
  4  5  2  0  0  0  0
  5  6  1  0  0  0  0
  6  7  1  0  0  0  0
  7  8  2  0  0  0  0
  8  9  1  0  0  0  0
  9 10  2  0  0  0  0
 10 32  1  0  0  0  0
 10 11  1  0  0  0  0
 11 33  1  0  0  0  0
 11 12  2  0  0  0  0
 12 13  1  0  0  0  0
 13 34  1  0  0  0  0
 13 14  2  0  0  0  0
 14  9  1  0  0  0  0
 14 35  1  0  0  0  0
 12 15  1  0  0  0  0
 15 16  2  0  0  0  0
 15 17  2  0  0  0  0
 15 18  1  0  0  0  0
 18 36  1  0  0  0  0
 18 37  1  0  0  0  0
 18 38  1  0  0  0  0
  8 19  1  0  0  0  0
 19 20  1  0  0  0  0
 20 39  1  0  0  0  0
 20 40  1  0  0  0  0
 20 41  1  0  0  0  0
 19 21  1  0  0  0  0
 21 42  1  0  0  0  0
 21 43  1  0  0  0  0
 21 44  1  0  0  0  0
 19 22  1  0  0  0  0
 22 23  1  0  0  0  0
 23  7  1  0  0  0  0
 23 24  2  0  0  0  0
  5 25  1  0  0  0  0
 25 26  2  0  0  0  0
 26  2  1  0  0  0  0
 26 45  1  0  0  0  0
M  END
>  <LOGBIO>
6.8200

>  <PRED_LOGBIO>
6.6900

>  <XV_RES>
0.1390

>  <WHL_TMPL>
1

>  <ANCH>
3-5;22-14

$$$$
ROW60
  -MTS-   01071500573D 0   0.00000     0.00000     0

 42 43  0  0  0  0  0  0  0  0999 V2000
   -4.9540    4.7390   -1.2120 C   0  0  0  0  0  0  0  0  0  0  0  0
   -4.3280    4.2470    0.0900 C   0  0  0  0  0  0  0  0  0  0  0  0
   -3.2860    3.1730   -0.2200 C   0  0  0  0  0  0  0  0  0  0  0  0
   -2.6600    2.6800    1.0830 C   0  0  0  0  0  0  0  0  0  0  0  0
   -1.6180    1.6060    0.7730 C   0  0  0  0  0  0  0  0  0  0  0  0
   -0.9910    1.1140    2.0770 C   0  0  0  0  0  0  0  0  0  0  0  0
    0.0380    0.0520    1.7700 C   0  0  0  0  0  0  0  0  0  0  0  0
    1.3900    0.2820    1.5240 O   0  0  0  0  0  0  0  0  0  0  0  0
    2.0100   -0.9420    1.2830 C   0  0  0  0  0  0  0  0  0  0  0  0
    1.0910   -1.9140    1.3730 C   0  0  0  0  0  0  0  0  0  0  0  0
   -0.1990   -1.2640    1.6910 C   0  0  0  0  0  0  0  0  0  0  0  0
    3.4450   -1.1370    0.9790 C   0  0  0  0  0  0  0  0  0  0  0  0
    4.4100   -0.8750    1.9590 C   0  0  0  0  0  0  0  0  0  0  0  0
    5.7680   -1.0600    1.6720 C   0  0  0  0  0  0  0  0  0  0  0  0
    6.1600   -1.5060    0.4040 C   0  0  0  0  0  0  0  0  0  0  0  0
    7.4890   -1.6870    0.1230 O   0  0  0  0  0  0  0  0  0  0  0  0
    5.1950   -1.7680   -0.5750 C   0  0  0  0  0  0  0  0  0  0  0  0
    5.5790   -2.2060   -1.8160 O   0  0  0  0  0  0  0  0  0  0  0  0
    5.3180   -3.5690   -2.1570 C   0  0  0  0  0  0  0  0  0  0  0  0
    3.8380   -1.5840   -0.2880 C   0  0  0  0  0  0  0  0  0  0  0  0
   -4.1800    5.1590   -1.8510 H   0  0  0  0  0  0  0  0  0  0  0  0
   -5.6960    5.5040   -0.9910 H   0  0  0  0  0  0  0  0  0  0  0  0
   -5.4330    3.9060   -1.7220 H   0  0  0  0  0  0  0  0  0  0  0  0
   -3.8490    5.0810    0.6000 H   0  0  0  0  0  0  0  0  0  0  0  0
   -5.1020    3.8280    0.7290 H   0  0  0  0  0  0  0  0  0  0  0  0
   -3.7650    2.3400   -0.7300 H   0  0  0  0  0  0  0  0  0  0  0  0
   -2.5120    3.5930   -0.8590 H   0  0  0  0  0  0  0  0  0  0  0  0
   -2.1810    3.5140    1.5930 H   0  0  0  0  0  0  0  0  0  0  0  0
   -3.4340    2.2610    1.7220 H   0  0  0  0  0  0  0  0  0  0  0  0
   -2.0970    0.7730    0.2630 H   0  0  0  0  0  0  0  0  0  0  0  0
   -0.8440    2.0260    0.1340 H   0  0  0  0  0  0  0  0  0  0  0  0
   -0.5120    1.9470    2.5860 H   0  0  0  0  0  0  0  0  0  0  0  0
   -1.7650    0.6940    2.7150 H   0  0  0  0  0  0  0  0  0  0  0  0
    1.2610   -2.9720    1.2370 H   0  0  0  0  0  0  0  0  0  0  0  0
   -1.1500   -1.7560    1.8330 H   0  0  0  0  0  0  0  0  0  0  0  0
    4.1070   -0.5300    2.9360 H   0  0  0  0  0  0  0  0  0  0  0  0
    6.5120   -0.8590    2.4280 H   0  0  0  0  0  0  0  0  0  0  0  0
    7.5530   -2.2110   -0.6910 H   0  0  0  0  0  0  0  0  0  0  0  0
    4.2450   -3.7420   -2.2000 H   0  0  0  0  0  0  0  0  0  0  0  0
    5.6990   -4.1740   -1.3370 H   0  0  0  0  0  0  0  0  0  0  0  0
    5.8190   -3.7680   -3.1020 H   0  0  0  0  0  0  0  0  0  0  0  0
    3.0940   -1.7870   -1.0440 H   0  0  0  0  0  0  0  0  0  0  0  0
  1 21  1  0  0  0  0
  1 22  1  0  0  0  0
  1 23  1  0  0  0  0
  1  2  1  0  0  0  0
  2 24  1  0  0  0  0
  2 25  1  0  0  0  0
  2  3  1  0  0  0  0
  3 26  1  0  0  0  0
  3 27  1  0  0  0  0
  3  4  1  0  0  0  0
  4 28  1  0  0  0  0
  4 29  1  0  0  0  0
  4  5  1  0  0  0  0
  5 30  1  0  0  0  0
  5 31  1  0  0  0  0
  5  6  1  0  0  0  0
  6 32  1  0  0  0  0
  6 33  1  0  0  0  0
  6  7  1  0  0  0  0
  7  8  1  0  0  0  0
  8  9  1  0  0  0  0
  9 10  2  0  0  0  0
 10 34  1  0  0  0  0
 10 11  1  0  0  0  0
 11  7  2  0  0  0  0
 11 35  1  0  0  0  0
  9 12  1  0  0  0  0
 12 13  2  0  0  0  0
 13 36  1  0  0  0  0
 13 14  1  0  0  0  0
 14 37  1  0  0  0  0
 14 15  2  0  0  0  0
 15 16  1  0  0  0  0
 16 38  1  0  0  0  0
 15 17  1  0  0  0  0
 17 18  1  0  0  0  0
 18 19  1  0  0  0  0
 19 39  1  0  0  0  0
 19 40  1  0  0  0  0
 19 41  1  0  0  0  0
 17 20  2  0  0  0  0
 20 12  1  0  0  0  0
 20 42  1  0  0  0  0
M  END
>  <LOGBIO>
5.0800

>  <PRED_LOGBIO>
5.6300

>  <XV_RES>
-0.8270

>  <WHL_TMPL>
1

>  <ANCH>
35-36;36-37

$$$$
ROW61
  -MTS-   01071500573D 0   0.00000     0.00000     0

 35 37  0  0  0  0  0  0  0  0999 V2000
    8.0180   -2.6240   -1.3320 C   0  0  0  0  0  0  0  0  0  0  0  0
    7.4890   -1.6870    0.1230 S   0  0  0  0  0  0  0  0  0  0  0  0
    7.9820   -0.3650   -0.1120 O   0  0  0  0  0  0  0  0  0  0  0  0
    8.1720   -2.2750    1.2330 O   0  0  0  0  0  0  0  0  0  0  0  0
    6.1600   -1.5060    0.4040 C   0  0  0  0  0  0  0  0  0  0  0  0
    5.7680   -1.0600    1.6720 C   0  0  0  0  0  0  0  0  0  0  0  0
    4.4100   -0.8750    1.9590 C   0  0  0  0  0  0  0  0  0  0  0  0
    3.4450   -1.1370    0.9790 C   0  0  0  0  0  0  0  0  0  0  0  0
    3.8380   -1.5840   -0.2880 C   0  0  0  0  0  0  0  0  0  0  0  0
    5.1950   -1.7680   -0.5750 C   0  0  0  0  0  0  0  0  0  0  0  0
    2.0100   -0.9420    1.2830 C   0  0  0  0  0  0  0  0  0  0  0  0
    1.0630   -2.0770    1.3620 C   0  0  0  0  0  0  0  0  0  0  0  0
   -0.2080   -1.7630    1.6450 C   0  0  0  0  0  0  0  0  0  0  0  0
   -1.6610   -2.9440    1.8210 Br  0  0  0  0  0  0  0  0  0  0  0  0
   -0.2310   -0.0020    1.8180 S   0  0  0  0  0  0  0  0  0  0  0  0
    1.4890    0.2730    1.5030 C   0  0  0  0  0  0  0  0  0  0  0  0
    2.2010    1.5700    1.4860 C   0  0  0  0  0  0  0  0  0  0  0  0
    2.8520    1.9960    0.3220 C   0  0  0  0  0  0  0  0  0  0  0  0
    3.5260    3.2230    0.3050 C   0  0  0  0  0  0  0  0  0  0  0  0
    3.5480    4.0250    1.4530 C   0  0  0  0  0  0  0  0  0  0  0  0
    4.1980    5.2080    1.4370 F   0  0  0  0  0  0  0  0  0  0  0  0
    2.8970    3.5990    2.6170 C   0  0  0  0  0  0  0  0  0  0  0  0
    2.2230    2.3720    2.6330 C   0  0  0  0  0  0  0  0  0  0  0  0
    7.6340   -3.6400   -1.2690 H   0  0  0  0  0  0  0  0  0  0  0  0
    9.1050   -2.6500   -1.3720 H   0  0  0  0  0  0  0  0  0  0  0  0
    7.6340   -2.1470   -2.2310 H   0  0  0  0  0  0  0  0  0  0  0  0
    6.5120   -0.8590    2.4280 H   0  0  0  0  0  0  0  0  0  0  0  0
    4.1070   -0.5300    2.9370 H   0  0  0  0  0  0  0  0  0  0  0  0
    3.0940   -1.7870   -1.0440 H   0  0  0  0  0  0  0  0  0  0  0  0
    5.4980   -2.1120   -1.5530 H   0  0  0  0  0  0  0  0  0  0  0  0
    1.3790   -3.0970    1.2020 H   0  0  0  0  0  0  0  0  0  0  0  0
    2.8350    1.3770   -0.5640 H   0  0  0  0  0  0  0  0  0  0  0  0
    4.0280    3.5510   -0.5930 H   0  0  0  0  0  0  0  0  0  0  0  0
    2.9140    4.2170    3.5020 H   0  0  0  0  0  0  0  0  0  0  0  0
    1.7210    2.0440    3.5310 H   0  0  0  0  0  0  0  0  0  0  0  0
  1 24  1  0  0  0  0
  1 25  1  0  0  0  0
  1 26  1  0  0  0  0
  1  2  1  0  0  0  0
  2  3  2  0  0  0  0
  2  4  2  0  0  0  0
  2  5  1  0  0  0  0
  5  6  2  0  0  0  0
  6 27  1  0  0  0  0
  6  7  1  0  0  0  0
  7 28  1  0  0  0  0
  7  8  2  0  0  0  0
  8  9  1  0  0  0  0
  9 29  1  0  0  0  0
  9 10  2  0  0  0  0
 10  5  1  0  0  0  0
 10 30  1  0  0  0  0
  8 11  1  0  0  0  0
 11 12  1  0  0  0  0
 12 31  1  0  0  0  0
 12 13  2  0  0  0  0
 13 14  1  0  0  0  0
 13 15  1  0  0  0  0
 15 16  1  0  0  0  0
 16 11  2  0  0  0  0
 16 17  1  0  0  0  0
 17 18  2  0  0  0  0
 18 32  1  0  0  0  0
 18 19  1  0  0  0  0
 19 33  1  0  0  0  0
 19 20  2  0  0  0  0
 20 21  1  0  0  0  0
 20 22  1  0  0  0  0
 22 34  1  0  0  0  0
 22 23  2  0  0  0  0
 23 17  1  0  0  0  0
 23 35  1  0  0  0  0
M  END
>  <LOGBIO>
8.1500

>  <PRED_LOGBIO>
7.3300

>  <XV_RES>
0.8880

>  <WHL_TMPL>
1

>  <ANCH>
3-5;14-13

$$$$
ROW62
  -MTS-   01071500573D 0   0.00000     0.00000     0

 47 50  0  0  0  0  0  0  0  0999 V2000
    8.0180   -2.6240   -1.3320 C   0  0  0  0  0  0  0  0  0  0  0  0
    7.4890   -1.6870    0.1230 S   0  0  0  0  0  0  0  0  0  0  0  0
    7.9820   -0.3650   -0.1120 O   0  0  0  0  0  0  0  0  0  0  0  0
    8.1720   -2.2750    1.2330 O   0  0  0  0  0  0  0  0  0  0  0  0
    6.1600   -1.5060    0.4040 C   0  0  0  0  0  0  0  0  0  0  0  0
    5.7680   -1.0600    1.6720 C   0  0  0  0  0  0  0  0  0  0  0  0
    4.4100   -0.8750    1.9590 C   0  0  0  0  0  0  0  0  0  0  0  0
    3.4450   -1.1370    0.9790 C   0  0  0  0  0  0  0  0  0  0  0  0
    3.8380   -1.5840   -0.2880 C   0  0  0  0  0  0  0  0  0  0  0  0
    5.1950   -1.7680   -0.5750 C   0  0  0  0  0  0  0  0  0  0  0  0
    2.0100   -0.9420    1.2830 C   0  0  0  0  0  0  0  0  0  0  0  0
    1.3990    0.2280    1.5160 C   0  0  0  0  0  0  0  0  0  0  0  0
   -0.0370   -0.0150    1.7790 C   0  0  0  0  0  0  0  0  0  0  0  0
   -0.8700    0.8550    2.0280 O   0  0  0  0  0  0  0  0  0  0  0  0
   -0.2870   -1.3180    1.7040 N   0  0  0  0  0  0  0  0  0  0  0  0
    0.9620   -2.0240    1.3880 C   0  0  0  0  0  0  0  0  0  0  0  0
   -1.5500   -1.9260    1.8970 C   0  0  0  0  0  0  0  0  0  0  0  0
   -2.2180   -1.7810    3.1180 C   0  0  0  0  0  0  0  0  0  0  0  0
   -3.4680   -2.3820    3.3090 C   0  0  0  0  0  0  0  0  0  0  0  0
   -4.0500   -3.1290    2.2780 C   0  0  0  0  0  0  0  0  0  0  0  0
   -3.3820   -3.2750    1.0560 C   0  0  0  0  0  0  0  0  0  0  0  0
   -2.1330   -2.6730    0.8660 C   0  0  0  0  0  0  0  0  0  0  0  0
   -1.4890   -2.8140   -0.3130 F   0  0  0  0  0  0  0  0  0  0  0  0
    2.0580    1.5530    1.5130 C   0  0  0  0  0  0  0  0  0  0  0  0
    2.6960    2.0150    0.3550 C   0  0  0  0  0  0  0  0  0  0  0  0
    3.3180    3.2690    0.3510 C   0  0  0  0  0  0  0  0  0  0  0  0
    3.3030    4.0610    1.5050 C   0  0  0  0  0  0  0  0  0  0  0  0
    2.6660    3.6000    2.6630 C   0  0  0  0  0  0  0  0  0  0  0  0
    2.0430    2.3460    2.6670 C   0  0  0  0  0  0  0  0  0  0  0  0
    7.6340   -3.6400   -1.2690 H   0  0  0  0  0  0  0  0  0  0  0  0
    9.1050   -2.6500   -1.3720 H   0  0  0  0  0  0  0  0  0  0  0  0
    7.6340   -2.1470   -2.2310 H   0  0  0  0  0  0  0  0  0  0  0  0
    6.5120   -0.8590    2.4280 H   0  0  0  0  0  0  0  0  0  0  0  0
    4.1070   -0.5300    2.9370 H   0  0  0  0  0  0  0  0  0  0  0  0
    3.0940   -1.7870   -1.0440 H   0  0  0  0  0  0  0  0  0  0  0  0
    5.4980   -2.1120   -1.5530 H   0  0  0  0  0  0  0  0  0  0  0  0
    1.2160   -2.6890    2.2110 H   0  0  0  0  0  0  0  0  0  0  0  0
    0.8600   -2.5180    0.4230 H   0  0  0  0  0  0  0  0  0  0  0  0
   -1.7690   -1.2040    3.9140 H   0  0  0  0  0  0  0  0  0  0  0  0
   -3.9830   -2.2700    4.2520 H   0  0  0  0  0  0  0  0  0  0  0  0
   -5.0140   -3.5930    2.4250 H   0  0  0  0  0  0  0  0  0  0  0  0
   -3.8310   -3.8510    0.2610 H   0  0  0  0  0  0  0  0  0  0  0  0
    2.7070    1.4030   -0.5350 H   0  0  0  0  0  0  0  0  0  0  0  0
    3.8100    3.6250   -0.5420 H   0  0  0  0  0  0  0  0  0  0  0  0
    3.7840    5.0280    1.5020 H   0  0  0  0  0  0  0  0  0  0  0  0
    2.6540    4.2110    3.5530 H   0  0  0  0  0  0  0  0  0  0  0  0
    1.5510    1.9900    3.5600 H   0  0  0  0  0  0  0  0  0  0  0  0
  1 30  1  0  0  0  0
  1 31  1  0  0  0  0
  1 32  1  0  0  0  0
  1  2  1  0  0  0  0
  2  3  2  0  0  0  0
  2  4  2  0  0  0  0
  2  5  1  0  0  0  0
  5  6  2  0  0  0  0
  6 33  1  0  0  0  0
  6  7  1  0  0  0  0
  7 34  1  0  0  0  0
  7  8  2  0  0  0  0
  8  9  1  0  0  0  0
  9 35  1  0  0  0  0
  9 10  2  0  0  0  0
 10  5  1  0  0  0  0
 10 36  1  0  0  0  0
  8 11  1  0  0  0  0
 11 12  2  0  0  0  0
 12 13  1  0  0  0  0
 13 14  2  0  0  0  0
 13 15  1  0  0  0  0
 15 16  1  0  0  0  0
 16 11  1  0  0  0  0
 16 37  1  0  0  0  0
 16 38  1  0  0  0  0
 15 17  1  0  0  0  0
 17 18  2  0  0  0  0
 18 39  1  0  0  0  0
 18 19  1  0  0  0  0
 19 40  1  0  0  0  0
 19 20  2  0  0  0  0
 20 41  1  0  0  0  0
 20 21  1  0  0  0  0
 21 42  1  0  0  0  0
 21 22  2  0  0  0  0
 22 17  1  0  0  0  0
 22 23  1  0  0  0  0
 12 24  1  0  0  0  0
 24 25  2  0  0  0  0
 25 43  1  0  0  0  0
 25 26  1  0  0  0  0
 26 44  1  0  0  0  0
 26 27  2  0  0  0  0
 27 45  1  0  0  0  0
 27 28  1  0  0  0  0
 28 46  1  0  0  0  0
 28 29  2  0  0  0  0
 29 24  1  0  0  0  0
 29 47  1  0  0  0  0
M  END
>  <LOGBIO>
6.0500

>  <PRED_LOGBIO>
6.1300

>  <XV_RES>
-0.1070

>  <WHL_TMPL>
1

>  <ANCH>
3-5;14-13

$$$$
ROW63
  -MTS-   01071500573D 0   0.00000     0.00000     0

 43 45  0  0  0  0  0  0  0  0999 V2000
    8.0180   -2.6240   -1.3320 C   0  0  0  0  0  0  0  0  0  0  0  0
    7.4890   -1.6870    0.1230 S   0  0  0  0  0  0  0  0  0  0  0  0
    7.9820   -0.3650   -0.1120 O   0  0  0  0  0  0  0  0  0  0  0  0
    8.1720   -2.2750    1.2330 O   0  0  0  0  0  0  0  0  0  0  0  0
    6.1600   -1.5060    0.4040 C   0  0  0  0  0  0  0  0  0  0  0  0
    5.7680   -1.0600    1.6720 C   0  0  0  0  0  0  0  0  0  0  0  0
    4.4100   -0.8750    1.9590 C   0  0  0  0  0  0  0  0  0  0  0  0
    3.4450   -1.1370    0.9790 C   0  0  0  0  0  0  0  0  0  0  0  0
    3.8380   -1.5840   -0.2880 C   0  0  0  0  0  0  0  0  0  0  0  0
    5.1950   -1.7680   -0.5750 C   0  0  0  0  0  0  0  0  0  0  0  0
    2.0100   -0.9420    1.2830 C   0  0  0  0  0  0  0  0  0  0  0  0
    1.5430    0.2960    1.4940 N   0  0  0  0  0  0  0  0  0  0  0  0
    0.2480    0.5050    1.7720 C   0  0  0  0  0  0  0  0  0  0  0  0
   -0.2290    1.8190    1.9920 N   0  0  0  0  0  0  0  0  0  0  0  0
   -0.7240    2.6200    0.8640 C   0  0  0  0  0  0  0  0  0  0  0  0
   -1.1710    3.9730    1.3650 C   0  0  0  0  0  0  0  0  0  0  0  0
   -0.2700    5.0430    1.4210 C   0  0  0  0  0  0  0  0  0  0  0  0
   -0.7090    6.2870    1.8900 C   0  0  0  0  0  0  0  0  0  0  0  0
   -1.9810    6.4460    2.2790 N   0  0  0  0  0  0  0  0  0  0  0  0
   -2.8700    5.4440    2.2390 C   0  0  0  0  0  0  0  0  0  0  0  0
   -2.4930    4.1750    1.7800 C   0  0  0  0  0  0  0  0  0  0  0  0
   -0.6290   -0.5840    1.8420 C   0  0  0  0  0  0  0  0  0  0  0  0
   -0.1060   -1.8630    1.6160 C   0  0  0  0  0  0  0  0  0  0  0  0
    1.1980   -2.0060    1.3430 N   0  0  0  0  0  0  0  0  0  0  0  0
   -1.0070   -3.0730    1.6790 C   0  0  0  0  0  0  0  0  0  0  0  0
   -2.2390   -2.7290    1.3140 F   0  0  0  0  0  0  0  0  0  0  0  0
   -1.0280   -3.5460    2.9220 F   0  0  0  0  0  0  0  0  0  0  0  0
   -0.5470   -4.0110    0.8550 F   0  0  0  0  0  0  0  0  0  0  0  0
    7.6340   -3.6400   -1.2690 H   0  0  0  0  0  0  0  0  0  0  0  0
    9.1050   -2.6500   -1.3720 H   0  0  0  0  0  0  0  0  0  0  0  0
    7.6340   -2.1470   -2.2310 H   0  0  0  0  0  0  0  0  0  0  0  0
    6.5120   -0.8590    2.4280 H   0  0  0  0  0  0  0  0  0  0  0  0
    4.1070   -0.5300    2.9370 H   0  0  0  0  0  0  0  0  0  0  0  0
    3.0940   -1.7870   -1.0440 H   0  0  0  0  0  0  0  0  0  0  0  0
    5.4980   -2.1120   -1.5530 H   0  0  0  0  0  0  0  0  0  0  0  0
   -0.2290    2.2060    2.9250 H   0  0  0  0  0  0  0  0  0  0  0  0
   -1.5640    2.1100    0.3980 H   0  0  0  0  0  0  0  0  0  0  0  0
    0.0720    2.7490    0.1340 H   0  0  0  0  0  0  0  0  0  0  0  0
    0.7540    4.9100    1.1060 H   0  0  0  0  0  0  0  0  0  0  0  0
   -0.0220    7.1190    1.9370 H   0  0  0  0  0  0  0  0  0  0  0  0
   -3.8860    5.6160    2.5630 H   0  0  0  0  0  0  0  0  0  0  0  0
   -3.2090    3.3670    1.7480 H   0  0  0  0  0  0  0  0  0  0  0  0
   -1.6760   -0.4410    2.0640 H   0  0  0  0  0  0  0  0  0  0  0  0
  1 29  1  0  0  0  0
  1 30  1  0  0  0  0
  1 31  1  0  0  0  0
  1  2  1  0  0  0  0
  2  3  2  0  0  0  0
  2  4  2  0  0  0  0
  2  5  1  0  0  0  0
  5  6  2  0  0  0  0
  6 32  1  0  0  0  0
  6  7  1  0  0  0  0
  7 33  1  0  0  0  0
  7  8  2  0  0  0  0
  8  9  1  0  0  0  0
  9 34  1  0  0  0  0
  9 10  2  0  0  0  0
 10  5  1  0  0  0  0
 10 35  1  0  0  0  0
  8 11  1  0  0  0  0
 11 12  2  0  0  0  0
 12 13  1  0  0  0  0
 13 14  1  0  0  0  0
 14 36  1  0  0  0  0
 14 15  1  0  0  0  0
 15 37  1  0  0  0  0
 15 38  1  0  0  0  0
 15 16  1  0  0  0  0
 16 17  2  0  0  0  0
 17 39  1  0  0  0  0
 17 18  1  0  0  0  0
 18 40  1  0  0  0  0
 18 19  2  0  0  0  0
 19 20  1  0  0  0  0
 20 41  1  0  0  0  0
 20 21  2  0  0  0  0
 21 16  1  0  0  0  0
 21 42  1  0  0  0  0
 13 22  2  0  0  0  0
 22 43  1  0  0  0  0
 22 23  1  0  0  0  0
 23 24  2  0  0  0  0
 24 11  1  0  0  0  0
 23 25  1  0  0  0  0
 25 26  1  0  0  0  0
 25 27  1  0  0  0  0
 25 28  1  0  0  0  0
M  END
>  <LOGBIO>
6.5300

>  <PRED_LOGBIO>
6.3300

>  <XV_RES>
0.1910

>  <WHL_TMPL>
1

>  <ANCH>
3-5;14-13

$$$$
ROW64
  -MTS-   01071500573D 0   0.00000     0.00000     0

 44 46  0  0  0  0  0  0  0  0999 V2000
    7.8280   -2.4930   -1.1280 C   0  0  0  0  0  0  0  0  0  0  0  0
    7.4890   -1.6870    0.1230 C   0  0  0  0  0  0  0  0  0  0  0  0
    8.0340   -0.2870   -0.1440 C   0  0  0  0  0  0  0  0  0  0  0  0
    6.1600   -1.5060    0.4040 C   0  0  0  0  0  0  0  0  0  0  0  0
    5.1950   -1.7680   -0.5750 C   0  0  0  0  0  0  0  0  0  0  0  0
    3.8380   -1.5840   -0.2880 C   0  0  0  0  0  0  0  0  0  0  0  0
    3.4450   -1.1370    0.9790 C   0  0  0  0  0  0  0  0  0  0  0  0
    4.4100   -0.8750    1.9590 C   0  0  0  0  0  0  0  0  0  0  0  0
    5.7680   -1.0600    1.6720 C   0  0  0  0  0  0  0  0  0  0  0  0
    2.0100   -0.9420    1.2830 C   0  0  0  0  0  0  0  0  0  0  0  0
    1.2900    0.1560    1.0160 C   0  0  0  0  0  0  0  0  0  0  0  0
    1.8660    1.5890    0.2590 Cl  0  0  0  0  0  0  0  0  0  0  0  0
   -0.0170   -0.0740    1.4630 N   0  0  0  0  0  0  0  0  0  0  0  0
   -0.0610   -1.2860    1.9840 C   0  0  0  0  0  0  0  0  0  0  0  0
    1.1830   -1.8520    1.8880 N   0  0  0  0  0  0  0  0  0  0  0  0
    1.5490   -3.1440    2.3330 C   0  0  0  0  0  0  0  0  0  0  0  0
    2.0440   -4.0850    1.4210 C   0  0  0  0  0  0  0  0  0  0  0  0
    2.4050   -5.3630    1.8610 C   0  0  0  0  0  0  0  0  0  0  0  0
    2.2720   -5.7020    3.2130 C   0  0  0  0  0  0  0  0  0  0  0  0
    1.7760   -4.7620    4.1250 C   0  0  0  0  0  0  0  0  0  0  0  0
    1.4150   -3.4830    3.6840 C   0  0  0  0  0  0  0  0  0  0  0  0
    2.7470   -7.3830    3.7920 S   0  0  0  0  0  0  0  0  0  0  0  0
    1.9400   -7.7470    4.9150 O   0  0  0  0  0  0  0  0  0  0  0  0
    2.5460   -8.3250    2.7350 O   0  0  0  0  0  0  0  0  0  0  0  0
    4.4910   -7.3840    4.2760 C   0  0  0  0  0  0  0  0  0  0  0  0
    7.4090   -1.9990   -2.0020 H   0  0  0  0  0  0  0  0  0  0  0  0
    8.9090   -2.5610   -1.2330 H   0  0  0  0  0  0  0  0  0  0  0  0
    7.4090   -3.4930   -1.0400 H   0  0  0  0  0  0  0  0  0  0  0  0
    8.0160   -2.1150    0.9730 H   0  0  0  0  0  0  0  0  0  0  0  0
    7.5040    0.1550   -0.9850 H   0  0  0  0  0  0  0  0  0  0  0  0
    9.0950   -0.3500   -0.3770 H   0  0  0  0  0  0  0  0  0  0  0  0
    7.8930    0.3320    0.7390 H   0  0  0  0  0  0  0  0  0  0  0  0
    5.4980   -2.1120   -1.5530 H   0  0  0  0  0  0  0  0  0  0  0  0
    3.0940   -1.7870   -1.0440 H   0  0  0  0  0  0  0  0  0  0  0  0
    4.1070   -0.5300    2.9360 H   0  0  0  0  0  0  0  0  0  0  0  0
    6.5120   -0.8590    2.4280 H   0  0  0  0  0  0  0  0  0  0  0  0
   -0.9330   -1.7540    2.4160 H   0  0  0  0  0  0  0  0  0  0  0  0
    2.1470   -3.8230    0.3780 H   0  0  0  0  0  0  0  0  0  0  0  0
    2.7870   -6.0890    1.1580 H   0  0  0  0  0  0  0  0  0  0  0  0
    1.6730   -5.0240    5.1670 H   0  0  0  0  0  0  0  0  0  0  0  0
    1.0330   -2.7580    4.3880 H   0  0  0  0  0  0  0  0  0  0  0  0
    4.6440   -6.6670    5.0800 H   0  0  0  0  0  0  0  0  0  0  0  0
    4.7720   -8.3780    4.6180 H   0  0  0  0  0  0  0  0  0  0  0  0
    5.1050   -7.1070    3.4220 H   0  0  0  0  0  0  0  0  0  0  0  0
  1 26  1  0  0  0  0
  1 27  1  0  0  0  0
  1 28  1  0  0  0  0
  1  2  1  0  0  0  0
  2 29  1  0  0  0  0
  2  3  1  0  0  0  0
  3 30  1  0  0  0  0
  3 31  1  0  0  0  0
  3 32  1  0  0  0  0
  2  4  1  0  0  0  0
  4  5  2  0  0  0  0
  5 33  1  0  0  0  0
  5  6  1  0  0  0  0
  6 34  1  0  0  0  0
  6  7  2  0  0  0  0
  7  8  1  0  0  0  0
  8 35  1  0  0  0  0
  8  9  2  0  0  0  0
  9  4  1  0  0  0  0
  9 36  1  0  0  0  0
  7 10  1  0  0  0  0
 10 11  2  0  0  0  0
 11 12  1  0  0  0  0
 11 13  1  0  0  0  0
 13 14  2  0  0  0  0
 14 37  1  0  0  0  0
 14 15  1  0  0  0  0
 15 10  1  0  0  0  0
 15 16  1  0  0  0  0
 16 17  2  0  0  0  0
 17 38  1  0  0  0  0
 17 18  1  0  0  0  0
 18 39  1  0  0  0  0
 18 19  2  0  0  0  0
 19 20  1  0  0  0  0
 20 40  1  0  0  0  0
 20 21  2  0  0  0  0
 21 16  1  0  0  0  0
 21 41  1  0  0  0  0
 19 22  1  0  0  0  0
 22 23  2  0  0  0  0
 22 24  2  0  0  0  0
 22 25  1  0  0  0  0
 25 42  1  0  0  0  0
 25 43  1  0  0  0  0
 25 44  1  0  0  0  0
M  END
>  <LOGBIO>
7.4100

>  <PRED_LOGBIO>
7.3800

>  <XV_RES>
0.0690

>  <WHL_TMPL>
1

>  <ANCH>
5-6;16-21

$$$$
ROW65
  -MTS-   01071500573D 0   0.00000     0.00000     0

 45 48  0  0  0  0  0  0  0  0999 V2000
    7.0000   -0.7820    1.6760 C   0  0  0  0  0  0  0  0  0  0  0  0
    5.6630   -1.0740    1.1400 N   0  0  0  0  0  0  0  0  0  0  0  0
    4.4770   -0.7200    1.7260 C   0  0  0  0  0  0  0  0  0  0  0  0
    3.4450   -1.1370    0.9790 C   0  0  0  0  0  0  0  0  0  0  0  0
    2.0100   -0.9420    1.2830 C   0  0  0  0  0  0  0  0  0  0  0  0
    1.4150   -1.2500    2.4200 N   0  0  0  0  0  0  0  0  0  0  0  0
    0.0610   -0.9130    2.3090 C   0  0  0  0  0  0  0  0  0  0  0  0
   -0.1260   -0.4010    1.0850 C   0  0  0  0  0  0  0  0  0  0  0  0
    1.0780   -0.4110    0.4310 N   0  0  0  0  0  0  0  0  0  0  0  0
    1.3150    0.0440   -0.8870 C   0  0  0  0  0  0  0  0  0  0  0  0
    2.2270    1.0820   -1.1160 C   0  0  0  0  0  0  0  0  0  0  0  0
    2.4620    1.5330   -2.4200 C   0  0  0  0  0  0  0  0  0  0  0  0
    1.7860    0.9460   -3.4960 C   0  0  0  0  0  0  0  0  0  0  0  0
    0.8740   -0.0910   -3.2680 C   0  0  0  0  0  0  0  0  0  0  0  0
    0.6390   -0.5420   -1.9640 C   0  0  0  0  0  0  0  0  0  0  0  0
    2.0950    1.5390   -5.2110 S   0  0  0  0  0  0  0  0  0  0  0  0
    0.9130    1.3610   -5.9960 O   0  0  0  0  0  0  0  0  0  0  0  0
    2.4430    2.9250   -5.1800 O   0  0  0  0  0  0  0  0  0  0  0  0
    3.4530    0.5910   -5.9410 C   0  0  0  0  0  0  0  0  0  0  0  0
   -0.9950   -1.0930    3.3730 C   0  0  0  0  0  0  0  0  0  0  0  0
   -2.1750   -1.3000    2.7960 F   0  0  0  0  0  0  0  0  0  0  0  0
   -1.0560    0.0010    4.1270 F   0  0  0  0  0  0  0  0  0  0  0  0
   -0.6840   -2.1390    4.1340 F   0  0  0  0  0  0  0  0  0  0  0  0
    4.0020   -1.8280   -0.2050 C   0  0  0  0  0  0  0  0  0  0  0  0
    3.4390   -2.4640   -1.3180 C   0  0  0  0  0  0  0  0  0  0  0  0
    4.2670   -3.0370   -2.2910 C   0  0  0  0  0  0  0  0  0  0  0  0
    5.6590   -2.9740   -2.1500 C   0  0  0  0  0  0  0  0  0  0  0  0
    6.2220   -2.3390   -1.0370 C   0  0  0  0  0  0  0  0  0  0  0  0
    5.3940   -1.7660   -0.0640 C   0  0  0  0  0  0  0  0  0  0  0  0
    7.7050   -0.6740    0.8540 H   0  0  0  0  0  0  0  0  0  0  0  0
    7.3180   -1.5990    2.3210 H   0  0  0  0  0  0  0  0  0  0  0  0
    6.9680    0.1420    2.2500 H   0  0  0  0  0  0  0  0  0  0  0  0
    4.3850   -0.1810    2.6570 H   0  0  0  0  0  0  0  0  0  0  0  0
   -1.0630   -0.0430    0.6840 H   0  0  0  0  0  0  0  0  0  0  0  0
    2.7490    1.5350   -0.2860 H   0  0  0  0  0  0  0  0  0  0  0  0
    3.1650    2.3330   -2.5960 H   0  0  0  0  0  0  0  0  0  0  0  0
    0.3520   -0.5440   -4.0980 H   0  0  0  0  0  0  0  0  0  0  0  0
   -0.0650   -1.3430   -1.7870 H   0  0  0  0  0  0  0  0  0  0  0  0
    3.1880   -0.4640   -5.9640 H   0  0  0  0  0  0  0  0  0  0  0  0
    3.6360    0.9410   -6.9540 H   0  0  0  0  0  0  0  0  0  0  0  0
    4.3520    0.7260   -5.3420 H   0  0  0  0  0  0  0  0  0  0  0  0
    2.3650   -2.5120   -1.4270 H   0  0  0  0  0  0  0  0  0  0  0  0
    3.8330   -3.5270   -3.1490 H   0  0  0  0  0  0  0  0  0  0  0  0
    6.2980   -3.4160   -2.9000 H   0  0  0  0  0  0  0  0  0  0  0  0
    7.2950   -2.2910   -0.9280 H   0  0  0  0  0  0  0  0  0  0  0  0
  1 30  1  0  0  0  0
  1 31  1  0  0  0  0
  1 32  1  0  0  0  0
  1  2  1  0  0  0  0
  2  3  1  0  0  0  0
  3 33  1  0  0  0  0
  3  4  2  0  0  0  0
  4  5  1  0  0  0  0
  5  6  2  0  0  0  0
  6  7  1  0  0  0  0
  7  8  2  0  0  0  0
  8 34  1  0  0  0  0
  8  9  1  0  0  0  0
  9  5  1  0  0  0  0
  9 10  1  0  0  0  0
 10 11  2  0  0  0  0
 11 35  1  0  0  0  0
 11 12  1  0  0  0  0
 12 36  1  0  0  0  0
 12 13  2  0  0  0  0
 13 14  1  0  0  0  0
 14 37  1  0  0  0  0
 14 15  2  0  0  0  0
 15 10  1  0  0  0  0
 15 38  1  0  0  0  0
 13 16  1  0  0  0  0
 16 17  2  0  0  0  0
 16 18  2  0  0  0  0
 16 19  1  0  0  0  0
 19 39  1  0  0  0  0
 19 40  1  0  0  0  0
 19 41  1  0  0  0  0
  7 20  1  0  0  0  0
 20 21  1  0  0  0  0
 20 22  1  0  0  0  0
 20 23  1  0  0  0  0
  4 24  1  0  0  0  0
 24 25  2  0  0  0  0
 25 42  1  0  0  0  0
 25 26  1  0  0  0  0
 26 43  1  0  0  0  0
 26 27  2  0  0  0  0
 27 44  1  0  0  0  0
 27 28  1  0  0  0  0
 28 45  1  0  0  0  0
 28 29  2  0  0  0  0
 29  2  1  0  0  0  0
 29 24  1  0  0  0  0
M  END
>  <LOGBIO>
5.9600

>  <PRED_LOGBIO>
5.4100

>  <XV_RES>
0.7700

>  <WHL_TMPL>
1

>  <ANCH>
5-6;8-9

$$$$
ROW66
  -MTS-   01071500573D 0   0.00000     0.00000     0

 46 49  0  0  0  0  0  0  0  0999 V2000
    7.6560   -1.6730    0.1950 C   0  0  0  0  0  0  0  0  0  0  0  0
    6.1740   -1.4990    0.4290 C   0  0  0  0  0  0  0  0  0  0  0  0
    5.3240   -1.7750   -0.5700 C   0  0  0  0  0  0  0  0  0  0  0  0
    3.8690   -1.6090   -0.3580 C   0  0  0  0  0  0  0  0  0  0  0  0
    3.0540   -1.8510   -1.2470 O   0  0  0  0  0  0  0  0  0  0  0  0
    3.4450   -1.1370    0.9790 C   0  0  0  0  0  0  0  0  0  0  0  0
    4.3740   -0.8880    1.9120 C   0  0  0  0  0  0  0  0  0  0  0  0
    5.7370   -1.0560    1.6750 O   0  0  0  0  0  0  0  0  0  0  0  0
    3.9360   -0.4170    3.2440 C   0  0  0  0  0  0  0  0  0  0  0  0
    3.0860   -1.2110    4.0230 C   0  0  0  0  0  0  0  0  0  0  0  0
    2.6720   -0.7650    5.2840 C   0  0  0  0  0  0  0  0  0  0  0  0
    3.1080    0.4750    5.7660 C   0  0  0  0  0  0  0  0  0  0  0  0
    3.9580    1.2690    4.9870 C   0  0  0  0  0  0  0  0  0  0  0  0
    4.3720    0.8230    3.7260 C   0  0  0  0  0  0  0  0  0  0  0  0
    2.5630    1.0610    7.4230 S   0  0  0  0  0  0  0  0  0  0  0  0
    3.5770    1.8950    7.9900 O   0  0  0  0  0  0  0  0  0  0  0  0
    2.3390   -0.0640    8.2760 O   0  0  0  0  0  0  0  0  0  0  0  0
    1.0290    2.0070    7.2540 C   0  0  0  0  0  0  0  0  0  0  0  0
    2.0100   -0.9420    1.2830 C   0  0  0  0  0  0  0  0  0  0  0  0
    1.1520   -2.0460    1.3480 C   0  0  0  0  0  0  0  0  0  0  0  0
   -0.2050   -1.8620    1.6360 C   0  0  0  0  0  0  0  0  0  0  0  0
   -0.7050   -0.5740    1.8590 C   0  0  0  0  0  0  0  0  0  0  0  0
   -2.0630   -0.3900    2.1470 C   0  0  0  0  0  0  0  0  0  0  0  0
   -2.5630    0.8990    2.3700 C   0  0  0  0  0  0  0  0  0  0  0  0
   -1.7050    2.0030    2.3050 C   0  0  0  0  0  0  0  0  0  0  0  0
   -0.3470    1.8190    2.0170 C   0  0  0  0  0  0  0  0  0  0  0  0
    0.1520    0.5310    1.7940 C   0  0  0  0  0  0  0  0  0  0  0  0
    1.5100    0.3470    1.5060 C   0  0  0  0  0  0  0  0  0  0  0  0
    7.8810   -1.4950   -0.8550 H   0  0  0  0  0  0  0  0  0  0  0  0
    7.9480   -2.6870    0.4610 H   0  0  0  0  0  0  0  0  0  0  0  0
    8.2060   -0.9640    0.8090 H   0  0  0  0  0  0  0  0  0  0  0  0
    5.6990   -2.1160   -1.5230 H   0  0  0  0  0  0  0  0  0  0  0  0
    2.7500   -2.1670    3.6510 H   0  0  0  0  0  0  0  0  0  0  0  0
    2.0160   -1.3770    5.8850 H   0  0  0  0  0  0  0  0  0  0  0  0
    4.2940    2.2260    5.3590 H   0  0  0  0  0  0  0  0  0  0  0  0
    5.0280    1.4360    3.1250 H   0  0  0  0  0  0  0  0  0  0  0  0
    1.2000    2.8630    6.6050 H   0  0  0  0  0  0  0  0  0  0  0  0
    0.7070    2.3530    8.2340 H   0  0  0  0  0  0  0  0  0  0  0  0
    0.2580    1.3720    6.8230 H   0  0  0  0  0  0  0  0  0  0  0  0
    1.5380   -3.0410    1.1760 H   0  0  0  0  0  0  0  0  0  0  0  0
   -0.8670   -2.7140    1.6860 H   0  0  0  0  0  0  0  0  0  0  0  0
   -2.7250   -1.2420    2.1970 H   0  0  0  0  0  0  0  0  0  0  0  0
   -3.6100    1.0410    2.5920 H   0  0  0  0  0  0  0  0  0  0  0  0
   -2.0910    2.9970    2.4770 H   0  0  0  0  0  0  0  0  0  0  0  0
    0.3140    2.6710    1.9670 H   0  0  0  0  0  0  0  0  0  0  0  0
    2.1720    1.1990    1.4560 H   0  0  0  0  0  0  0  0  0  0  0  0
  1 29  1  0  0  0  0
  1 30  1  0  0  0  0
  1 31  1  0  0  0  0
  1  2  1  0  0  0  0
  2  3  2  0  0  0  0
  3 32  1  0  0  0  0
  3  4  1  0  0  0  0
  4  5  2  0  0  0  0
  4  6  1  0  0  0  0
  6  7  2  0  0  0  0
  7  8  1  0  0  0  0
  8  2  1  0  0  0  0
  7  9  1  0  0  0  0
  9 10  2  0  0  0  0
 10 33  1  0  0  0  0
 10 11  1  0  0  0  0
 11 34  1  0  0  0  0
 11 12  2  0  0  0  0
 12 13  1  0  0  0  0
 13 35  1  0  0  0  0
 13 14  2  0  0  0  0
 14  9  1  0  0  0  0
 14 36  1  0  0  0  0
 12 15  1  0  0  0  0
 15 16  2  0  0  0  0
 15 17  2  0  0  0  0
 15 18  1  0  0  0  0
 18 37  1  0  0  0  0
 18 38  1  0  0  0  0
 18 39  1  0  0  0  0
  6 19  1  0  0  0  0
 19 20  2  0  0  0  0
 20 40  1  0  0  0  0
 20 21  1  0  0  0  0
 21 41  1  0  0  0  0
 21 22  2  0  0  0  0
 22 23  1  0  0  0  0
 23 42  1  0  0  0  0
 23 24  2  0  0  0  0
 24 43  1  0  0  0  0
 24 25  1  0  0  0  0
 25 44  1  0  0  0  0
 25 26  2  0  0  0  0
 26 45  1  0  0  0  0
 26 27  1  0  0  0  0
 27 22  1  0  0  0  0
 27 28  2  0  0  0  0
 28 19  1  0  0  0  0
 28 46  1  0  0  0  0
M  END
>  <LOGBIO>
5.5900

>  <PRED_LOGBIO>
6.8000

>  <XV_RES>
-1.8230

>  <WHL_TMPL>
1

>  <ANCH>
6-7;30-45

$$$$
ROW67
  -MTS-   01071500573D 0   0.00000     0.00000     0

 28 29  0  0  0  0  0  0  0  0999 V2000
   -8.2720    3.5630   -1.1720 Br  0  0  0  0  0  0  0  0  0  0  0  0
   -6.8430    2.3240   -0.9970 C   0  0  0  0  0  0  0  0  0  0  0  0
   -6.3160    2.0360    0.2680 C   0  0  0  0  0  0  0  0  0  0  0  0
   -5.2630    1.1230    0.3960 C   0  0  0  0  0  0  0  0  0  0  0  0
   -4.7360    0.4970   -0.7390 C   0  0  0  0  0  0  0  0  0  0  0  0
   -5.2630    0.7840   -2.0040 C   0  0  0  0  0  0  0  0  0  0  0  0
   -6.3160    1.6970   -2.1330 C   0  0  0  0  0  0  0  0  0  0  0  0
   -3.3520   -0.7030   -0.5700 S   0  0  0  0  0  0  0  0  0  0  0  0
   -3.5000   -1.5690   -1.6980 O   0  0  0  0  0  0  0  0  0  0  0  0
   -3.5950   -1.4130    0.6470 O   0  0  0  0  0  0  0  0  0  0  0  0
   -1.9480   -0.2710   -0.6310 N   0  0  0  0  0  0  0  0  0  0  0  0
   -0.9730   -1.1480   -0.4110 C   0  0  0  0  0  0  0  0  0  0  0  0
   -1.2450   -2.3200   -0.1560 O   0  0  0  0  0  0  0  0  0  0  0  0
    0.4410   -0.7140   -0.4720 C   0  0  0  0  0  0  0  0  0  0  0  0
    0.8260    0.3350   -1.3150 C   0  0  0  0  0  0  0  0  0  0  0  0
    2.1690    0.7280   -1.3550 C   0  0  0  0  0  0  0  0  0  0  0  0
    3.0740    0.1000   -0.5910 N   0  0  0  0  0  0  0  0  0  0  0  0
    2.7410   -0.9080    0.2270 C   0  0  0  0  0  0  0  0  0  0  0  0
    1.4130   -1.3470    0.3120 C   0  0  0  0  0  0  0  0  0  0  0  0
   -6.7230    2.5190    1.1440 H   0  0  0  0  0  0  0  0  0  0  0  0
   -4.8570    0.9020    1.3720 H   0  0  0  0  0  0  0  0  0  0  0  0
   -4.8570    0.3010   -2.8810 H   0  0  0  0  0  0  0  0  0  0  0  0
   -6.7230    1.9190   -3.1090 H   0  0  0  0  0  0  0  0  0  0  0  0
   -1.7240    0.6910   -0.8400 H   0  0  0  0  0  0  0  0  0  0  0  0
    0.0930    0.8380   -1.9280 H   0  0  0  0  0  0  0  0  0  0  0  0
    2.4770    1.5360   -2.0010 H   0  0  0  0  0  0  0  0  0  0  0  0
    3.5020   -1.3860    0.8250 H   0  0  0  0  0  0  0  0  0  0  0  0
    1.1440   -2.1590    0.9710 H   0  0  0  0  0  0  0  0  0  0  0  0
  1  2  1  0  0  0  0
  2  3  2  0  0  0  0
  3 20  1  0  0  0  0
  3  4  1  0  0  0  0
  4 21  1  0  0  0  0
  4  5  2  0  0  0  0
  5  6  1  0  0  0  0
  6 22  1  0  0  0  0
  6  7  2  0  0  0  0
  7  2  1  0  0  0  0
  7 23  1  0  0  0  0
  5  8  1  0  0  0  0
  8  9  2  0  0  0  0
  8 10  2  0  0  0  0
  8 11  1  0  0  0  0
 11 24  1  0  0  0  0
 11 12  1  0  0  0  0
 12 13  2  0  0  0  0
 12 14  1  0  0  0  0
 14 15  2  0  0  0  0
 15 25  1  0  0  0  0
 15 16  1  0  0  0  0
 16 26  1  0  0  0  0
 16 17  2  0  0  0  0
 17 18  1  0  0  0  0
 18 27  1  0  0  0  0
 18 19  2  0  0  0  0
 19 14  1  0  0  0  0
 19 28  1  0  0  0  0
M  END
>  <LOGBIO>
5.1100

>  <PRED_LOGBIO>
4.9400

>  <XV_RES>
0.1970

>  <WHL_TMPL>
3

>  <ANCH>
25-44;17-18

$$$$
ROW68
  -MTS-   01071500573D 0   0.00000     0.00000     0

 41 43  0  0  0  0  0  0  0  0999 V2000
   -3.3520   -0.7030   -0.5700 C   0  0  0  0  0  0  0  0  0  0  0  0
   -4.0910    0.0680    0.5400 C   0  0  0  0  0  0  0  0  0  0  0  0
   -5.5180   -0.2790    0.5870 N   0  0  0  0  0  0  0  0  0  0  0  0
   -4.3170   -1.0390    0.2120 C   0  0  0  0  0  0  0  0  0  0  0  0
   -3.8150   -0.4140   -1.1030 C   0  0  0  0  0  0  0  0  0  0  0  0
   -5.0270    0.3640   -1.6480 C   0  0  0  0  0  0  0  0  0  0  0  0
   -6.1830    0.0320   -0.6860 C   0  0  0  0  0  0  0  0  0  0  0  0
   -1.9480   -0.2710   -0.6310 O   0  0  0  0  0  0  0  0  0  0  0  0
   -0.9440   -1.1750   -0.4040 C   0  0  0  0  0  0  0  0  0  0  0  0
    0.3810   -0.8400   -0.7090 C   0  0  0  0  0  0  0  0  0  0  0  0
    1.4080   -1.7630   -0.4780 C   0  0  0  0  0  0  0  0  0  0  0  0
    1.1100   -3.0210    0.0590 C   0  0  0  0  0  0  0  0  0  0  0  0
    2.1140   -3.9250    0.2850 O   0  0  0  0  0  0  0  0  0  0  0  0
    3.3950   -3.5540   -0.0280 C   0  0  0  0  0  0  0  0  0  0  0  0
    4.1910   -2.9220    0.9350 C   0  0  0  0  0  0  0  0  0  0  0  0
    5.4980   -2.5490    0.6000 C   0  0  0  0  0  0  0  0  0  0  0  0
    5.9710   -2.8200   -0.6890 C   0  0  0  0  0  0  0  0  0  0  0  0
    5.1230   -3.4550   -1.6040 C   0  0  0  0  0  0  0  0  0  0  0  0
    3.8760   -3.8000   -1.2550 N   0  0  0  0  0  0  0  0  0  0  0  0
   -0.2150   -3.3560    0.3640 C   0  0  0  0  0  0  0  0  0  0  0  0
   -1.2420   -2.4330    0.1320 C   0  0  0  0  0  0  0  0  0  0  0  0
   -3.8100   -0.4100   -1.5120 H   0  0  0  0  0  0  0  0  0  0  0  0
   -3.3880   -1.7630   -0.3280 H   0  0  0  0  0  0  0  0  0  0  0  0
   -4.0420    1.1200    0.2660 H   0  0  0  0  0  0  0  0  0  0  0  0
   -3.6340   -0.1960    1.4920 H   0  0  0  0  0  0  0  0  0  0  0  0
   -4.6290   -2.0580   -0.0080 H   0  0  0  0  0  0  0  0  0  0  0  0
   -3.5500   -0.9100    0.9730 H   0  0  0  0  0  0  0  0  0  0  0  0
   -3.6010   -1.2250   -1.7970 H   0  0  0  0  0  0  0  0  0  0  0  0
   -3.0120    0.2860   -0.8820 H   0  0  0  0  0  0  0  0  0  0  0  0
   -5.2770   -0.0510   -2.6210 H   0  0  0  0  0  0  0  0  0  0  0  0
   -4.8170    1.4310   -1.5950 H   0  0  0  0  0  0  0  0  0  0  0  0
   -6.7700    0.9370   -0.5440 H   0  0  0  0  0  0  0  0  0  0  0  0
   -6.7060   -0.8480   -1.0540 H   0  0  0  0  0  0  0  0  0  0  0  0
    0.6110    0.1310   -1.1230 H   0  0  0  0  0  0  0  0  0  0  0  0
    2.4300   -1.5050   -0.7130 H   0  0  0  0  0  0  0  0  0  0  0  0
    3.8010   -2.7250    1.9230 H   0  0  0  0  0  0  0  0  0  0  0  0
    6.1320   -2.0600    1.3260 H   0  0  0  0  0  0  0  0  0  0  0  0
    6.9750   -2.5430   -0.9740 H   0  0  0  0  0  0  0  0  0  0  0  0
    5.4770   -3.6690   -2.6020 H   0  0  0  0  0  0  0  0  0  0  0  0
   -0.4450   -4.3270    0.7780 H   0  0  0  0  0  0  0  0  0  0  0  0
   -2.2640   -2.6910    0.3680 H   0  0  0  0  0  0  0  0  0  0  0  0
  1 22  1  0  0  0  0
  1 23  1  0  0  0  0
  1  2  1  0  0  0  0
  2 24  1  0  0  0  0
  2 25  1  0  0  0  0
  2  3  1  0  0  0  0
  3  4  1  0  0  0  0
  4 26  1  0  0  0  0
  4 27  1  0  0  0  0
  4  5  1  0  0  0  0
  5 28  1  0  0  0  0
  5 29  1  0  0  0  0
  5  6  1  0  0  0  0
  6 30  1  0  0  0  0
  6 31  1  0  0  0  0
  6  7  1  0  0  0  0
  7  3  1  0  0  0  0
  7 32  1  0  0  0  0
  7 33  1  0  0  0  0
  1  8  1  0  0  0  0
  8  9  1  0  0  0  0
  9 10  2  0  0  0  0
 10 34  1  0  0  0  0
 10 11  1  0  0  0  0
 11 35  1  0  0  0  0
 11 12  2  0  0  0  0
 12 13  1  0  0  0  0
 13 14  1  0  0  0  0
 14 15  2  0  0  0  0
 15 36  1  0  0  0  0
 15 16  1  0  0  0  0
 16 37  1  0  0  0  0
 16 17  2  0  0  0  0
 17 38  1  0  0  0  0
 17 18  1  0  0  0  0
 18 39  1  0  0  0  0
 18 19  2  0  0  0  0
 19 14  1  0  0  0  0
 12 20  1  0  0  0  0
 20 40  1  0  0  0  0
 20 21  2  0  0  0  0
 21  9  1  0  0  0  0
 21 41  1  0  0  0  0
M  END
>  <LOGBIO>
4.4600

>  <PRED_LOGBIO>
4.7500

>  <XV_RES>
-0.3010

>  <WHL_TMPL>
3

>  <ANCH>
36-39;17-7

$$$$
ROW69
  -MTS-   01071500573D 0   0.00000     0.00000     0

 36 38  0  0  0  0  0  0  0  0999 V2000
    1.3100   -3.3780    1.1890 C   0  0  0  0  0  0  0  0  0  0  0  0
    1.0760   -1.8990    1.3770 C   0  0  0  0  0  0  0  0  0  0  0  0
   -0.1460   -1.3010    1.6770 O   0  0  0  0  0  0  0  0  0  0  0  0
    0.0580    0.0810    1.7690 N   0  0  0  0  0  0  0  0  0  0  0  0
    1.3300    0.3470    1.5420 C   0  0  0  0  0  0  0  0  0  0  0  0
    1.9610    1.6860    1.5440 C   0  0  0  0  0  0  0  0  0  0  0  0
    2.5910    2.1660    0.3900 C   0  0  0  0  0  0  0  0  0  0  0  0
    3.1870    3.4320    0.3930 C   0  0  0  0  0  0  0  0  0  0  0  0
    3.1540    4.2190    1.5500 C   0  0  0  0  0  0  0  0  0  0  0  0
    2.5240    3.7400    2.7040 C   0  0  0  0  0  0  0  0  0  0  0  0
    1.9270    2.4730    2.7020 C   0  0  0  0  0  0  0  0  0  0  0  0
    2.0100   -0.9420    1.2830 C   0  0  0  0  0  0  0  0  0  0  0  0
    3.4450   -1.1370    0.9790 C   0  0  0  0  0  0  0  0  0  0  0  0
    4.4100   -0.8750    1.9590 C   0  0  0  0  0  0  0  0  0  0  0  0
    5.7680   -1.0600    1.6720 C   0  0  0  0  0  0  0  0  0  0  0  0
    6.1600   -1.5060    0.4040 C   0  0  0  0  0  0  0  0  0  0  0  0
    5.1950   -1.7680   -0.5750 C   0  0  0  0  0  0  0  0  0  0  0  0
    3.8380   -1.5840   -0.2880 C   0  0  0  0  0  0  0  0  0  0  0  0
    7.4890   -1.6870    0.1230 S   0  0  0  0  0  0  0  0  0  0  0  0
    7.7710   -2.4460   -1.0560 O   0  0  0  0  0  0  0  0  0  0  0  0
    8.0070   -2.4610    1.2080 O   0  0  0  0  0  0  0  0  0  0  0  0
    8.3180   -0.1480    0.0470 N   0  0  0  0  0  0  0  0  0  0  0  0
    0.4060   -3.8420    0.7990 H   0  0  0  0  0  0  0  0  0  0  0  0
    1.5650   -3.8300    2.1450 H   0  0  0  0  0  0  0  0  0  0  0  0
    2.1270   -3.5300    0.4860 H   0  0  0  0  0  0  0  0  0  0  0  0
    2.6170    1.5580   -0.5030 H   0  0  0  0  0  0  0  0  0  0  0  0
    3.6730    3.8020   -0.4980 H   0  0  0  0  0  0  0  0  0  0  0  0
    3.6140    5.1960    1.5520 H   0  0  0  0  0  0  0  0  0  0  0  0
    2.4980    4.3470    3.5970 H   0  0  0  0  0  0  0  0  0  0  0  0
    1.4410    2.1030    3.5920 H   0  0  0  0  0  0  0  0  0  0  0  0
    4.1070   -0.5300    2.9370 H   0  0  0  0  0  0  0  0  0  0  0  0
    6.5120   -0.8590    2.4280 H   0  0  0  0  0  0  0  0  0  0  0  0
    5.4980   -2.1120   -1.5530 H   0  0  0  0  0  0  0  0  0  0  0  0
    3.0940   -1.7870   -1.0440 H   0  0  0  0  0  0  0  0  0  0  0  0
    7.8070    0.7090    0.2020 H   0  0  0  0  0  0  0  0  0  0  0  0
    9.3080   -0.1170   -0.1520 H   0  0  0  0  0  0  0  0  0  0  0  0
  1 23  1  0  0  0  0
  1 24  1  0  0  0  0
  1 25  1  0  0  0  0
  1  2  1  0  0  0  0
  2  3  1  0  0  0  0
  3  4  1  0  0  0  0
  4  5  2  0  0  0  0
  5  6  1  0  0  0  0
  6  7  2  0  0  0  0
  7 26  1  0  0  0  0
  7  8  1  0  0  0  0
  8 27  1  0  0  0  0
  8  9  2  0  0  0  0
  9 28  1  0  0  0  0
  9 10  1  0  0  0  0
 10 29  1  0  0  0  0
 10 11  2  0  0  0  0
 11  6  1  0  0  0  0
 11 30  1  0  0  0  0
  5 12  1  0  0  0  0
 12  2  2  0  0  0  0
 12 13  1  0  0  0  0
 13 14  2  0  0  0  0
 14 31  1  0  0  0  0
 14 15  1  0  0  0  0
 15 32  1  0  0  0  0
 15 16  2  0  0  0  0
 16 17  1  0  0  0  0
 17 33  1  0  0  0  0
 17 18  2  0  0  0  0
 18 13  1  0  0  0  0
 18 34  1  0  0  0  0
 16 19  1  0  0  0  0
 19 20  2  0  0  0  0
 19 21  2  0  0  0  0
 19 22  1  0  0  0  0
 22 35  1  0  0  0  0
 22 36  1  0  0  0  0
M  END
>  <LOGBIO>
6.7400

>  <PRED_LOGBIO>
6.4600

>  <XV_RES>
0.2990

>  <WHL_TMPL>
1

>  <ANCH>
3-5;29-21

$$$$
ROW70
  -MTS-   01071500573D 0   0.00000     0.00000     0

 52 55  0  0  0  0  0  0  0  0999 V2000
    3.1210   -7.3470    0.5590 C   0  0  0  0  0  0  0  0  0  0  0  0
    2.6180   -5.9350    0.7430 C   0  0  0  0  0  0  0  0  0  0  0  0
    2.7560   -5.0070   -0.2950 C   0  0  0  0  0  0  0  0  0  0  0  0
    2.2840   -3.7030   -0.1040 C   0  0  0  0  0  0  0  0  0  0  0  0
    1.6870   -3.3610    1.1150 C   0  0  0  0  0  0  0  0  0  0  0  0
    1.5820   -4.3390    2.1110 C   0  0  0  0  0  0  0  0  0  0  0  0
    2.0430   -5.5800    1.9000 N   0  0  0  0  0  0  0  0  0  0  0  0
    1.1780   -1.9910    1.3480 C   0  0  0  0  0  0  0  0  0  0  0  0
    2.0100   -0.9420    1.2830 C   0  0  0  0  0  0  0  0  0  0  0  0
    1.4680    0.4150    1.5210 C   0  0  0  0  0  0  0  0  0  0  0  0
    0.1900    0.5980    1.7920 N   0  0  0  0  0  0  0  0  0  0  0  0
   -0.7090   -0.5380    1.8620 N   0  0  0  0  0  0  0  0  0  0  0  0
   -2.1320   -0.3270    2.1650 C   0  0  0  0  0  0  0  0  0  0  0  0
   -2.3430   -0.3880    3.6590 C   0  0  0  0  0  0  0  0  0  0  0  0
   -2.2470    0.7790    4.4280 C   0  0  0  0  0  0  0  0  0  0  0  0
   -2.4430    0.7220    5.8130 C   0  0  0  0  0  0  0  0  0  0  0  0
   -2.7340   -0.5010    6.4300 C   0  0  0  0  0  0  0  0  0  0  0  0
   -2.8300   -1.6670    5.6610 C   0  0  0  0  0  0  0  0  0  0  0  0
   -2.6340   -1.6100    4.2760 C   0  0  0  0  0  0  0  0  0  0  0  0
   -0.2530   -1.7690    1.6530 C   0  0  0  0  0  0  0  0  0  0  0  0
   -1.0220   -2.7270    1.7150 O   0  0  0  0  0  0  0  0  0  0  0  0
    3.4450   -1.1370    0.9790 C   0  0  0  0  0  0  0  0  0  0  0  0
    4.4100   -0.8750    1.9590 C   0  0  0  0  0  0  0  0  0  0  0  0
    5.7680   -1.0600    1.6720 C   0  0  0  0  0  0  0  0  0  0  0  0
    6.1600   -1.5060    0.4040 C   0  0  0  0  0  0  0  0  0  0  0  0
    5.1950   -1.7680   -0.5750 C   0  0  0  0  0  0  0  0  0  0  0  0
    3.8380   -1.5840   -0.2880 C   0  0  0  0  0  0  0  0  0  0  0  0
    7.4890   -1.6870    0.1230 S   0  0  0  0  0  0  0  0  0  0  0  0
    7.7710   -2.4460   -1.0560 O   0  0  0  0  0  0  0  0  0  0  0  0
    8.0070   -2.4610    1.2080 O   0  0  0  0  0  0  0  0  0  0  0  0
    8.3470   -0.0950    0.0440 C   0  0  0  0  0  0  0  0  0  0  0  0
    3.4290   -7.7510    1.5210 H   0  0  0  0  0  0  0  0  0  0  0  0
    2.3260   -7.9640    0.1450 H   0  0  0  0  0  0  0  0  0  0  0  0
    3.9690   -7.3440   -0.1220 H   0  0  0  0  0  0  0  0  0  0  0  0
    3.2190   -5.2920   -1.2280 H   0  0  0  0  0  0  0  0  0  0  0  0
    2.3780   -2.9680   -0.8900 H   0  0  0  0  0  0  0  0  0  0  0  0
    1.1250   -4.0920    3.0580 H   0  0  0  0  0  0  0  0  0  0  0  0
    2.1290    1.2680    1.4710 H   0  0  0  0  0  0  0  0  0  0  0  0
   -2.7250   -1.1020    1.6840 H   0  0  0  0  0  0  0  0  0  0  0  0
   -2.4410    0.6480    1.7950 H   0  0  0  0  0  0  0  0  0  0  0  0
   -2.0230    1.7220    3.9520 H   0  0  0  0  0  0  0  0  0  0  0  0
   -2.3690    1.6220    6.4060 H   0  0  0  0  0  0  0  0  0  0  0  0
   -2.8850   -0.5440    7.4980 H   0  0  0  0  0  0  0  0  0  0  0  0
   -3.0540   -2.6100    6.1370 H   0  0  0  0  0  0  0  0  0  0  0  0
   -2.7080   -2.5100    3.6830 H   0  0  0  0  0  0  0  0  0  0  0  0
    4.1070   -0.5300    2.9370 H   0  0  0  0  0  0  0  0  0  0  0  0
    6.5120   -0.8590    2.4280 H   0  0  0  0  0  0  0  0  0  0  0  0
    5.4980   -2.1120   -1.5530 H   0  0  0  0  0  0  0  0  0  0  0  0
    3.0940   -1.7870   -1.0440 H   0  0  0  0  0  0  0  0  0  0  0  0
    7.9020    0.5180   -0.7360 H   0  0  0  0  0  0  0  0  0  0  0  0
    9.3980   -0.2600   -0.1790 H   0  0  0  0  0  0  0  0  0  0  0  0
    8.2550    0.4140    1.0020 H   0  0  0  0  0  0  0  0  0  0  0  0
  1 32  1  0  0  0  0
  1 33  1  0  0  0  0
  1 34  1  0  0  0  0
  1  2  1  0  0  0  0
  2  3  2  0  0  0  0
  3 35  1  0  0  0  0
  3  4  1  0  0  0  0
  4 36  1  0  0  0  0
  4  5  2  0  0  0  0
  5  6  1  0  0  0  0
  6 37  1  0  0  0  0
  6  7  2  0  0  0  0
  7  2  1  0  0  0  0
  5  8  1  0  0  0  0
  8  9  2  0  0  0  0
  9 10  1  0  0  0  0
 10 38  1  0  0  0  0
 10 11  2  0  0  0  0
 11 12  1  0  0  0  0
 12 13  1  0  0  0  0
 13 39  1  0  0  0  0
 13 40  1  0  0  0  0
 13 14  1  0  0  0  0
 14 15  2  0  0  0  0
 15 41  1  0  0  0  0
 15 16  1  0  0  0  0
 16 42  1  0  0  0  0
 16 17  2  0  0  0  0
 17 43  1  0  0  0  0
 17 18  1  0  0  0  0
 18 44  1  0  0  0  0
 18 19  2  0  0  0  0
 19 14  1  0  0  0  0
 19 45  1  0  0  0  0
 12 20  1  0  0  0  0
 20  8  1  0  0  0  0
 20 21  2  0  0  0  0
  9 22  1  0  0  0  0
 22 23  2  0  0  0  0
 23 46  1  0  0  0  0
 23 24  1  0  0  0  0
 24 47  1  0  0  0  0
 24 25  2  0  0  0  0
 25 26  1  0  0  0  0
 26 48  1  0  0  0  0
 26 27  2  0  0  0  0
 27 22  1  0  0  0  0
 27 49  1  0  0  0  0
 25 28  1  0  0  0  0
 28 29  2  0  0  0  0
 28 30  2  0  0  0  0
 28 31  1  0  0  0  0
 31 50  1  0  0  0  0
 31 51  1  0  0  0  0
 31 52  1  0  0  0  0
M  END
>  <LOGBIO>
5.9600

>  <PRED_LOGBIO>
6.9600

>  <XV_RES>
-1.1250

>  <WHL_TMPL>
1

>  <ANCH>
3-5;44-36

$$$$
ROW71
  -MTS-   01071500573D 0   0.00000     0.00000     0

 52 54  0  0  1  0  0  0  0  0999 V2000
   -4.8810    4.0840    2.9520 C   0  0  0  0  0  0  0  0  0  0  0  0
   -3.8310    4.2530    1.9950 O   0  0  0  0  0  0  0  0  0  0  0  0
   -3.3150    3.1310    1.4030 C   0  0  0  0  0  0  0  0  0  0  0  0
   -2.2290    2.4680    1.9870 C   0  0  0  0  0  0  0  0  0  0  0  0
   -1.7010    1.3210    1.3810 C   0  0  0  0  0  0  0  0  0  0  0  0
   -2.2590    0.8370    0.1920 C   0  0  0  0  0  0  0  0  0  0  0  0
   -3.3450    1.5000   -0.3920 C   0  0  0  0  0  0  0  0  0  0  0  0
   -3.8730    2.6470    0.2140 C   0  0  0  0  0  0  0  0  0  0  0  0
   -3.6740    0.7320   -1.6130 C   0  0  0  0  0  0  0  0  0  0  0  0
   -4.7780    1.0470   -2.5940 C   0  0  0  0  0  0  0  0  0  0  0  0
   -6.0440    0.3420   -2.1700 C   0  0  0  0  0  0  0  0  0  0  0  0
   -6.0500   -0.3570   -1.1570 O   0  0  0  0  0  0  0  0  0  0  0  0
   -7.1540    0.4760   -2.8910 N   0  0  0  0  0  0  0  0  0  0  0  0
   -8.3870   -0.2100   -2.4780 C   0  0  2  0  0  0  0  0  0  0  0  0
   -8.1450   -1.7170   -2.4500 C   0  0  0  0  0  0  0  0  0  0  0  0
   -9.5040    0.1090   -3.4700 C   0  0  0  0  0  0  0  0  0  0  0  0
  -10.7030   -0.5590   -3.0680 O   0  0  0  0  0  0  0  0  0  0  0  0
   -2.8150   -0.2930   -1.6920 C   0  0  0  0  0  0  0  0  0  0  0  0
   -2.8040   -1.3270   -2.7930 C   0  0  0  0  0  0  0  0  0  0  0  0
   -1.9480   -0.2710   -0.6310 N   0  0  0  0  0  0  0  0  0  0  0  0
   -0.9730   -1.1480   -0.4110 C   0  0  0  0  0  0  0  0  0  0  0  0
   -1.2450   -2.3200   -0.1560 O   0  0  0  0  0  0  0  0  0  0  0  0
    0.4410   -0.7140   -0.4720 C   0  0  0  0  0  0  0  0  0  0  0  0
    1.4040   -1.3540    0.3170 C   0  0  0  0  0  0  0  0  0  0  0  0
    2.7410   -0.9440    0.2590 C   0  0  0  0  0  0  0  0  0  0  0  0
    3.1150    0.1070   -0.5870 C   0  0  0  0  0  0  0  0  0  0  0  0
    4.7770    0.6170   -0.6590 Cl  0  0  0  0  0  0  0  0  0  0  0  0
    2.1520    0.7470   -1.3760 C   0  0  0  0  0  0  0  0  0  0  0  0
    0.8140    0.3370   -1.3180 C   0  0  0  0  0  0  0  0  0  0  0  0
   -4.5260    3.4680    3.7750 H   0  0  0  0  0  0  0  0  0  0  0  0
   -5.1850    5.0570    3.3320 H   0  0  0  0  0  0  0  0  0  0  0  0
   -5.7310    3.5990    2.4760 H   0  0  0  0  0  0  0  0  0  0  0  0
   -1.7980    2.8410    2.9040 H   0  0  0  0  0  0  0  0  0  0  0  0
   -0.8630    0.8100    1.8320 H   0  0  0  0  0  0  0  0  0  0  0  0
   -4.7110    3.1580   -0.2370 H   0  0  0  0  0  0  0  0  0  0  0  0
   -4.4900    0.7080   -3.5860 H   0  0  0  0  0  0  0  0  0  0  0  0
   -4.9510    2.1210   -2.6140 H   0  0  0  0  0  0  0  0  0  0  0  0
   -7.1500    1.0500   -3.7220 H   0  0  0  0  0  0  0  0  0  0  0  0
   -8.6750    0.1290   -1.4850 H   0  0  0  0  0  0  0  0  0  0  0  0
   -7.8560   -2.0560   -3.4430 H   0  0  0  0  0  0  0  0  0  0  0  0
   -9.0570   -2.2250   -2.1440 H   0  0  0  0  0  0  0  0  0  0  0  0
   -7.3490   -1.9430   -1.7440 H   0  0  0  0  0  0  0  0  0  0  0  0
   -9.6760    1.1830   -3.4900 H   0  0  0  0  0  0  0  0  0  0  0  0
   -9.2150   -0.2310   -4.4630 H   0  0  0  0  0  0  0  0  0  0  0  0
  -11.4280   -0.3720   -3.6840 H   0  0  0  0  0  0  0  0  0  0  0  0
   -3.1670   -0.8780   -3.7150 H   0  0  0  0  0  0  0  0  0  0  0  0
   -3.4480   -2.1580   -2.5160 H   0  0  0  0  0  0  0  0  0  0  0  0
   -1.7890   -1.6880   -2.9410 H   0  0  0  0  0  0  0  0  0  0  0  0
    1.1160   -2.1650    0.9690 H   0  0  0  0  0  0  0  0  0  0  0  0
    3.4840   -1.4380    0.8670 H   0  0  0  0  0  0  0  0  0  0  0  0
    2.4400    1.5580   -2.0290 H   0  0  0  0  0  0  0  0  0  0  0  0
    0.0710    0.8310   -1.9270 H   0  0  0  0  0  0  0  0  0  0  0  0
  1 30  1  0  0  0  0
  1 31  1  0  0  0  0
  1 32  1  0  0  0  0
  1  2  1  0  0  0  0
  2  3  1  0  0  0  0
  3  4  2  0  0  0  0
  4 33  1  0  0  0  0
  4  5  1  0  0  0  0
  5 34  1  0  0  0  0
  5  6  2  0  0  0  0
  6  7  1  0  0  0  0
  7  8  2  0  0  0  0
  8  3  1  0  0  0  0
  8 35  1  0  0  0  0
  7  9  1  0  0  0  0
  9 10  1  0  0  0  0
 10 36  1  0  0  0  0
 10 37  1  0  0  0  0
 10 11  1  0  0  0  0
 11 12  2  0  0  0  0
 11 13  1  0  0  0  0
 13 38  1  0  0  0  0
 13 14  1  0  0  0  0
 14 39  1  0  0  0  0
 14 15  1  0  0  0  0
 15 40  1  0  0  0  0
 15 41  1  0  0  0  0
 15 42  1  0  0  0  0
 14 16  1  0  0  0  0
 16 43  1  0  0  0  0
 16 44  1  0  0  0  0
 16 17  1  0  0  0  0
 17 45  1  0  0  0  0
  9 18  2  0  0  0  0
 18 19  1  0  0  0  0
 19 46  1  0  0  0  0
 19 47  1  0  0  0  0
 19 48  1  0  0  0  0
 18 20  1  0  0  0  0
 20  6  1  0  0  0  0
 20 21  1  0  0  0  0
 21 22  2  0  0  0  0
 21 23  1  0  0  0  0
 23 24  2  0  0  0  0
 24 49  1  0  0  0  0
 24 25  1  0  0  0  0
 25 50  1  0  0  0  0
 25 26  2  0  0  0  0
 26 27  1  0  0  0  0
 26 28  1  0  0  0  0
 28 51  1  0  0  0  0
 28 29  2  0  0  0  0
 29 23  1  0  0  0  0
 29 52  1  0  0  0  0
M  END
>  <LOGBIO>
6.7700

>  <PRED_LOGBIO>
6.7600

>  <XV_RES>
0.0380

>  <WHL_TMPL>
3

>  <ANCH>
25-44;40-41

$$$$
ROW72
  -MTS-   01071500573D 0   0.00000     0.00000     0

 54 55  0  0  0  0  0  0  0  0999 V2000
    4.7270    1.0240    3.7270 C   0  0  0  0  0  0  0  0  0  0  0  0
    3.9460    1.1330    2.4210 C   0  0  0  0  0  0  0  0  0  0  0  0
    2.5520    0.9490    2.6820 O   0  0  0  0  0  0  0  0  0  0  0  0
    1.6920    1.0120    1.6310 N   0  0  0  0  0  0  0  0  0  0  0  0
    0.3480    0.8420    1.8340 C   0  0  0  0  0  0  0  0  0  0  0  0
   -0.5300    1.7900    2.1030 N   0  0  0  0  0  0  0  0  0  0  0  0
   -1.8680    1.4220    2.2810 C   0  0  0  0  0  0  0  0  0  0  0  0
   -2.7530    2.2380    2.5340 O   0  0  0  0  0  0  0  0  0  0  0  0
   -2.1370   -0.0270    2.1400 C   0  0  0  0  0  0  0  0  0  0  0  0
   -3.1850   -0.7390    2.3350 C   0  0  0  0  0  0  0  0  0  0  0  0
   -4.4470   -0.0340    2.6540 C   0  0  0  0  0  0  0  0  0  0  0  0
   -4.5870    0.6320    3.8770 C   0  0  0  0  0  0  0  0  0  0  0  0
   -5.7800    1.2980    4.1790 C   0  0  0  0  0  0  0  0  0  0  0  0
   -6.8340    1.2990    3.2570 C   0  0  0  0  0  0  0  0  0  0  0  0
   -8.0020    1.9520    3.5520 O   0  0  0  0  0  0  0  0  0  0  0  0
   -6.6940    0.6340    2.0340 C   0  0  0  0  0  0  0  0  0  0  0  0
   -5.5000   -0.0330    1.7320 C   0  0  0  0  0  0  0  0  0  0  0  0
   -7.8300    0.6350    1.0390 C   0  0  0  0  0  0  0  0  0  0  0  0
   -8.6380    1.9210    1.1910 C   0  0  0  0  0  0  0  0  0  0  0  0
   -8.7340   -0.5670    1.2990 C   0  0  0  0  0  0  0  0  0  0  0  0
   -7.2670    0.5520   -0.3770 C   0  0  0  0  0  0  0  0  0  0  0  0
   -5.9310    2.0160    5.4990 C   0  0  0  0  0  0  0  0  0  0  0  0
   -7.3970    2.0000    5.9220 C   0  0  0  0  0  0  0  0  0  0  0  0
   -5.4600    3.4600    5.3490 C   0  0  0  0  0  0  0  0  0  0  0  0
   -5.0880    1.3140    6.5590 C   0  0  0  0  0  0  0  0  0  0  0  0
   -0.5350   -0.6920    1.7860 S   0  0  0  0  0  0  0  0  0  0  0  0
    4.5670    0.0410    4.1650 H   0  0  0  0  0  0  0  0  0  0  0  0
    5.7880    1.1650    3.5280 H   0  0  0  0  0  0  0  0  0  0  0  0
    4.3840    1.7900    4.4200 H   0  0  0  0  0  0  0  0  0  0  0  0
    4.2900    0.3680    1.7280 H   0  0  0  0  0  0  0  0  0  0  0  0
    4.1060    2.1160    1.9830 H   0  0  0  0  0  0  0  0  0  0  0  0
    2.0440    1.1850    0.7000 H   0  0  0  0  0  0  0  0  0  0  0  0
   -3.1490   -1.8160    2.2690 H   0  0  0  0  0  0  0  0  0  0  0  0
   -3.7740    0.6310    4.5890 H   0  0  0  0  0  0  0  0  0  0  0  0
   -8.6260    1.3610    4.0020 H   0  0  0  0  0  0  0  0  0  0  0  0
   -5.3920   -0.5470    0.7880 H   0  0  0  0  0  0  0  0  0  0  0  0
   -9.0390    1.9800    2.2000 H   0  0  0  0  0  0  0  0  0  0  0  0
   -9.4560    1.9210    0.4740 H   0  0  0  0  0  0  0  0  0  0  0  0
   -7.9930    2.7780    1.0060 H   0  0  0  0  0  0  0  0  0  0  0  0
   -9.1360   -0.5080    2.3080 H   0  0  0  0  0  0  0  0  0  0  0  0
   -9.5530   -0.5660    0.5820 H   0  0  0  0  0  0  0  0  0  0  0  0
   -8.1590   -1.4840    1.1910 H   0  0  0  0  0  0  0  0  0  0  0  0
   -6.6230    1.4080   -0.5620 H   0  0  0  0  0  0  0  0  0  0  0  0
   -8.0860    0.5520   -1.0930 H   0  0  0  0  0  0  0  0  0  0  0  0
   -6.6910   -0.3650   -0.4850 H   0  0  0  0  0  0  0  0  0  0  0  0
   -7.9980    2.5010    5.1660 H   0  0  0  0  0  0  0  0  0  0  0  0
   -7.5060    2.5180    6.8730 H   0  0  0  0  0  0  0  0  0  0  0  0
   -7.7320    0.9710    6.0290 H   0  0  0  0  0  0  0  0  0  0  0  0
   -6.0620    3.9610    4.5930 H   0  0  0  0  0  0  0  0  0  0  0  0
   -5.5690    3.9780    6.3000 H   0  0  0  0  0  0  0  0  0  0  0  0
   -4.4150    3.4720    5.0470 H   0  0  0  0  0  0  0  0  0  0  0  0
   -5.4230    0.2850    6.6660 H   0  0  0  0  0  0  0  0  0  0  0  0
   -5.1960    1.8310    7.5100 H   0  0  0  0  0  0  0  0  0  0  0  0
   -4.0420    1.3260    6.2580 H   0  0  0  0  0  0  0  0  0  0  0  0
  1 27  1  0  0  0  0
  1 28  1  0  0  0  0
  1 29  1  0  0  0  0
  1  2  1  0  0  0  0
  2 30  1  0  0  0  0
  2 31  1  0  0  0  0
  2  3  1  0  0  0  0
  3  4  1  0  0  0  0
  4 32  1  0  0  0  0
  4  5  1  0  0  0  0
  5  6  2  0  0  0  0
  6  7  1  0  0  0  0
  7  8  2  0  0  0  0
  7  9  1  0  0  0  0
  9 10  2  0  0  0  0
 10 33  1  0  0  0  0
 10 11  1  0  0  0  0
 11 12  2  0  0  0  0
 12 34  1  0  0  0  0
 12 13  1  0  0  0  0
 13 14  2  0  0  0  0
 14 15  1  0  0  0  0
 15 35  1  0  0  0  0
 14 16  1  0  0  0  0
 16 17  2  0  0  0  0
 17 11  1  0  0  0  0
 17 36  1  0  0  0  0
 16 18  1  0  0  0  0
 18 19  1  0  0  0  0
 19 37  1  0  0  0  0
 19 38  1  0  0  0  0
 19 39  1  0  0  0  0
 18 20  1  0  0  0  0
 20 40  1  0  0  0  0
 20 41  1  0  0  0  0
 20 42  1  0  0  0  0
 18 21  1  0  0  0  0
 21 43  1  0  0  0  0
 21 44  1  0  0  0  0
 21 45  1  0  0  0  0
 13 22  1  0  0  0  0
 22 23  1  0  0  0  0
 23 46  1  0  0  0  0
 23 47  1  0  0  0  0
 23 48  1  0  0  0  0
 22 24  1  0  0  0  0
 24 49  1  0  0  0  0
 24 50  1  0  0  0  0
 24 51  1  0  0  0  0
 22 25  1  0  0  0  0
 25 52  1  0  0  0  0
 25 53  1  0  0  0  0
 25 54  1  0  0  0  0
  9 26  1  0  0  0  0
 26  5  1  0  0  0  0
M  END
>  <LOGBIO>
5.4900

>  <PRED_LOGBIO>
5.3200

>  <XV_RES>
0.2030

>  <WHL_TMPL>
1

>  <ANCH>
23-26;13-14

$$$$
ROW73
  -MTS-   01071500573D 0   0.00000     0.00000     0

 42 44  0  0  0  0  0  0  0  0999 V2000
    0.8840   -8.7020   -0.1100 C   0  0  0  0  0  0  0  0  0  0  0  0
    2.3460   -7.8660    0.5530 S   0  0  0  0  0  0  0  0  0  0  0  0
    3.4330   -8.0040   -0.3670 O   0  0  0  0  0  0  0  0  0  0  0  0
    2.7050   -8.4540    1.8060 O   0  0  0  0  0  0  0  0  0  0  0  0
    1.9740   -6.0810    0.7980 C   0  0  0  0  0  0  0  0  0  0  0  0
    2.2100   -5.1680   -0.2370 C   0  0  0  0  0  0  0  0  0  0  0  0
    1.9260   -3.8100   -0.0500 C   0  0  0  0  0  0  0  0  0  0  0  0
    1.4070   -3.3640    1.1710 C   0  0  0  0  0  0  0  0  0  0  0  0
    1.1710   -4.2770    2.2060 C   0  0  0  0  0  0  0  0  0  0  0  0
    1.4540   -5.6350    2.0190 C   0  0  0  0  0  0  0  0  0  0  0  0
    1.1070   -1.9280    1.3680 C   0  0  0  0  0  0  0  0  0  0  0  0
    2.0100   -0.9420    1.2830 C   0  0  0  0  0  0  0  0  0  0  0  0
    1.3600    0.3960    1.5410 C   0  0  0  0  0  0  0  0  0  0  0  0
   -0.1590    0.1480    1.4690 C   0  0  0  0  0  0  0  0  0  0  0  0
   -0.2590   -1.3720    1.6930 C   0  0  0  0  0  0  0  0  0  0  0  0
    3.4450   -1.1370    0.9790 C   0  0  0  0  0  0  0  0  0  0  0  0
    4.4100   -0.8750    1.9590 C   0  0  0  0  0  0  0  0  0  0  0  0
    5.7680   -1.0600    1.6720 C   0  0  0  0  0  0  0  0  0  0  0  0
    6.1600   -1.5060    0.4040 C   0  0  0  0  0  0  0  0  0  0  0  0
    5.1950   -1.7680   -0.5750 C   0  0  0  0  0  0  0  0  0  0  0  0
    5.5790   -2.2060   -1.8160 F   0  0  0  0  0  0  0  0  0  0  0  0
    3.8380   -1.5840   -0.2880 C   0  0  0  0  0  0  0  0  0  0  0  0
    7.4890   -1.6870    0.1230 C   0  0  0  0  0  0  0  0  0  0  0  0
    7.7150   -2.3970   -0.9790 F   0  0  0  0  0  0  0  0  0  0  0  0
    7.9770   -2.4100    1.1270 F   0  0  0  0  0  0  0  0  0  0  0  0
    8.1030   -0.5090    0.0550 F   0  0  0  0  0  0  0  0  0  0  0  0
    0.6120   -8.2540   -1.0640 H   0  0  0  0  0  0  0  0  0  0  0  0
    1.1050   -9.7570   -0.2550 H   0  0  0  0  0  0  0  0  0  0  0  0
    0.0580   -8.5970    0.5890 H   0  0  0  0  0  0  0  0  0  0  0  0
    2.6110   -5.5110   -1.1790 H   0  0  0  0  0  0  0  0  0  0  0  0
    2.1090   -3.1050   -0.8490 H   0  0  0  0  0  0  0  0  0  0  0  0
    0.7700   -3.9340    3.1480 H   0  0  0  0  0  0  0  0  0  0  0  0
    1.2720   -6.3400    2.8170 H   0  0  0  0  0  0  0  0  0  0  0  0
    1.6220    0.7370    2.5400 H   0  0  0  0  0  0  0  0  0  0  0  0
    1.6470    1.0930    0.7560 H   0  0  0  0  0  0  0  0  0  0  0  0
   -0.5660    0.4380    0.5030 H   0  0  0  0  0  0  0  0  0  0  0  0
   -0.6900    0.7020    2.2400 H   0  0  0  0  0  0  0  0  0  0  0  0
   -0.4870   -1.5670    2.7390 H   0  0  0  0  0  0  0  0  0  0  0  0
   -0.9900   -1.7890    1.0040 H   0  0  0  0  0  0  0  0  0  0  0  0
    4.1070   -0.5300    2.9370 H   0  0  0  0  0  0  0  0  0  0  0  0
    6.5120   -0.8590    2.4280 H   0  0  0  0  0  0  0  0  0  0  0  0
    3.0940   -1.7870   -1.0440 H   0  0  0  0  0  0  0  0  0  0  0  0
  1 27  1  0  0  0  0
  1 28  1  0  0  0  0
  1 29  1  0  0  0  0
  1  2  1  0  0  0  0
  2  3  2  0  0  0  0
  2  4  2  0  0  0  0
  2  5  1  0  0  0  0
  5  6  2  0  0  0  0
  6 30  1  0  0  0  0
  6  7  1  0  0  0  0
  7 31  1  0  0  0  0
  7  8  2  0  0  0  0
  8  9  1  0  0  0  0
  9 32  1  0  0  0  0
  9 10  2  0  0  0  0
 10  5  1  0  0  0  0
 10 33  1  0  0  0  0
  8 11  1  0  0  0  0
 11 12  2  0  0  0  0
 12 13  1  0  0  0  0
 13 34  1  0  0  0  0
 13 35  1  0  0  0  0
 13 14  1  0  0  0  0
 14 36  1  0  0  0  0
 14 37  1  0  0  0  0
 14 15  1  0  0  0  0
 15 11  1  0  0  0  0
 15 38  1  0  0  0  0
 15 39  1  0  0  0  0
 12 16  1  0  0  0  0
 16 17  2  0  0  0  0
 17 40  1  0  0  0  0
 17 18  1  0  0  0  0
 18 41  1  0  0  0  0
 18 19  2  0  0  0  0
 19 20  1  0  0  0  0
 20 21  1  0  0  0  0
 20 22  2  0  0  0  0
 22 16  1  0  0  0  0
 22 42  1  0  0  0  0
 19 23  1  0  0  0  0
 23 24  1  0  0  0  0
 23 25  1  0  0  0  0
 23 26  1  0  0  0  0
M  END
>  <LOGBIO>
6.1200

>  <PRED_LOGBIO>
6.5200

>  <XV_RES>
-0.4870

>  <WHL_TMPL>
1

>  <ANCH>
3-5;37-29

$$$$
ROW74
  -MTS-   01071500573D 0   0.00000     0.00000     0

 47 50  0  0  0  0  0  0  0  0999 V2000
    8.0180   -2.6240   -1.3320 C   0  0  0  0  0  0  0  0  0  0  0  0
    7.4890   -1.6870    0.1230 S   0  0  0  0  0  0  0  0  0  0  0  0
    7.9820   -0.3650   -0.1120 O   0  0  0  0  0  0  0  0  0  0  0  0
    8.1720   -2.2750    1.2330 O   0  0  0  0  0  0  0  0  0  0  0  0
    6.1600   -1.5060    0.4040 C   0  0  0  0  0  0  0  0  0  0  0  0
    5.1950   -1.7680   -0.5750 C   0  0  0  0  0  0  0  0  0  0  0  0
    3.8380   -1.5840   -0.2880 C   0  0  0  0  0  0  0  0  0  0  0  0
    3.4450   -1.1370    0.9790 C   0  0  0  0  0  0  0  0  0  0  0  0
    4.4100   -0.8750    1.9590 C   0  0  0  0  0  0  0  0  0  0  0  0
    5.7680   -1.0600    1.6720 C   0  0  0  0  0  0  0  0  0  0  0  0
    2.0100   -0.9420    1.2830 C   0  0  0  0  0  0  0  0  0  0  0  0
    1.0150    0.4840    0.9510 S   0  0  0  0  0  0  0  0  0  0  0  0
   -0.4780   -0.1790    1.6320 C   0  0  0  0  0  0  0  0  0  0  0  0
   -1.8280    0.4910    1.7130 C   0  0  0  0  0  0  0  0  0  0  0  0
   -2.6210    0.1790    0.4670 C   0  0  0  0  0  0  0  0  0  0  0  0
   -2.5320    1.0200   -0.6490 C   0  0  0  0  0  0  0  0  0  0  0  0
   -3.2670    0.7310   -1.8050 C   0  0  0  0  0  0  0  0  0  0  0  0
   -4.0910   -0.4000   -1.8450 C   0  0  0  0  0  0  0  0  0  0  0  0
   -4.1800   -1.2410   -0.7300 C   0  0  0  0  0  0  0  0  0  0  0  0
   -3.4450   -0.9520    0.4260 C   0  0  0  0  0  0  0  0  0  0  0  0
   -0.1530   -1.3880    2.0520 N   0  0  0  0  0  0  0  0  0  0  0  0
    1.1710   -1.8050    1.8720 C   0  0  0  0  0  0  0  0  0  0  0  0
    1.6250   -3.1430    2.3120 C   0  0  0  0  0  0  0  0  0  0  0  0
    2.1450   -4.0480    1.3790 C   0  0  0  0  0  0  0  0  0  0  0  0
    2.5740   -5.3140    1.7950 C   0  0  0  0  0  0  0  0  0  0  0  0
    2.4830   -5.6750    3.1450 C   0  0  0  0  0  0  0  0  0  0  0  0
    2.8970   -6.8960    3.5470 F   0  0  0  0  0  0  0  0  0  0  0  0
    1.9630   -4.7700    4.0780 C   0  0  0  0  0  0  0  0  0  0  0  0
    1.5340   -3.5040    3.6610 C   0  0  0  0  0  0  0  0  0  0  0  0
    7.6340   -3.6400   -1.2690 H   0  0  0  0  0  0  0  0  0  0  0  0
    9.1050   -2.6500   -1.3720 H   0  0  0  0  0  0  0  0  0  0  0  0
    7.6340   -2.1470   -2.2310 H   0  0  0  0  0  0  0  0  0  0  0  0
    5.4980   -2.1120   -1.5530 H   0  0  0  0  0  0  0  0  0  0  0  0
    3.0940   -1.7870   -1.0440 H   0  0  0  0  0  0  0  0  0  0  0  0
    4.1070   -0.5300    2.9360 H   0  0  0  0  0  0  0  0  0  0  0  0
    6.5120   -0.8590    2.4280 H   0  0  0  0  0  0  0  0  0  0  0  0
   -1.6950    1.5670    1.7980 H   0  0  0  0  0  0  0  0  0  0  0  0
   -2.3640    0.1220    2.5850 H   0  0  0  0  0  0  0  0  0  0  0  0
   -1.8960    1.8930   -0.6170 H   0  0  0  0  0  0  0  0  0  0  0  0
   -3.1980    1.3800   -2.6650 H   0  0  0  0  0  0  0  0  0  0  0  0
   -4.6580   -0.6230   -2.7370 H   0  0  0  0  0  0  0  0  0  0  0  0
   -4.8160   -2.1140   -0.7620 H   0  0  0  0  0  0  0  0  0  0  0  0
   -3.5140   -1.6010    1.2860 H   0  0  0  0  0  0  0  0  0  0  0  0
    2.2150   -3.7700    0.3380 H   0  0  0  0  0  0  0  0  0  0  0  0
    2.9750   -6.0120    1.0760 H   0  0  0  0  0  0  0  0  0  0  0  0
    1.8930   -5.0490    5.1190 H   0  0  0  0  0  0  0  0  0  0  0  0
    1.1320   -2.8060    4.3810 H   0  0  0  0  0  0  0  0  0  0  0  0
  1 30  1  0  0  0  0
  1 31  1  0  0  0  0
  1 32  1  0  0  0  0
  1  2  1  0  0  0  0
  2  3  2  0  0  0  0
  2  4  2  0  0  0  0
  2  5  1  0  0  0  0
  5  6  2  0  0  0  0
  6 33  1  0  0  0  0
  6  7  1  0  0  0  0
  7 34  1  0  0  0  0
  7  8  2  0  0  0  0
  8  9  1  0  0  0  0
  9 35  1  0  0  0  0
  9 10  2  0  0  0  0
 10  5  1  0  0  0  0
 10 36  1  0  0  0  0
  8 11  1  0  0  0  0
 11 12  1  0  0  0  0
 12 13  1  0  0  0  0
 13 14  1  0  0  0  0
 14 37  1  0  0  0  0
 14 38  1  0  0  0  0
 14 15  1  0  0  0  0
 15 16  2  0  0  0  0
 16 39  1  0  0  0  0
 16 17  1  0  0  0  0
 17 40  1  0  0  0  0
 17 18  2  0  0  0  0
 18 41  1  0  0  0  0
 18 19  1  0  0  0  0
 19 42  1  0  0  0  0
 19 20  2  0  0  0  0
 20 15  1  0  0  0  0
 20 43  1  0  0  0  0
 13 21  2  0  0  0  0
 21 22  1  0  0  0  0
 22 11  2  0  0  0  0
 22 23  1  0  0  0  0
 23 24  2  0  0  0  0
 24 44  1  0  0  0  0
 24 25  1  0  0  0  0
 25 45  1  0  0  0  0
 25 26  2  0  0  0  0
 26 27  1  0  0  0  0
 26 28  1  0  0  0  0
 28 46  1  0  0  0  0
 28 29  2  0  0  0  0
 29 23  1  0  0  0  0
 29 47  1  0  0  0  0
M  END
>  <LOGBIO>
7.7400

>  <PRED_LOGBIO>
7.2200

>  <XV_RES>
0.8340

>  <WHL_TMPL>
1

>  <ANCH>
5-6;13-18

$$$$
ROW75
  -MTS-   01071500573D 0   0.00000     0.00000     0

 46 49  0  0  0  0  0  0  0  0999 V2000
    1.9740   -8.6810   -0.3250 C   0  0  0  0  0  0  0  0  0  0  0  0
    3.2900   -7.6610    0.3850 S   0  0  0  0  0  0  0  0  0  0  0  0
    4.3950   -7.6110   -0.5210 O   0  0  0  0  0  0  0  0  0  0  0  0
    3.7150   -8.2280    1.6270 O   0  0  0  0  0  0  0  0  0  0  0  0
    2.6570   -5.9580    0.6740 C   0  0  0  0  0  0  0  0  0  0  0  0
    2.7690   -4.9890   -0.3310 C   0  0  0  0  0  0  0  0  0  0  0  0
    2.2870   -3.6930   -0.1110 C   0  0  0  0  0  0  0  0  0  0  0  0
    1.6930   -3.3660    1.1140 C   0  0  0  0  0  0  0  0  0  0  0  0
    1.5810   -4.3340    2.1190 C   0  0  0  0  0  0  0  0  0  0  0  0
    2.0630   -5.6300    1.8990 C   0  0  0  0  0  0  0  0  0  0  0  0
    1.1840   -1.9960    1.3460 C   0  0  0  0  0  0  0  0  0  0  0  0
    2.0100   -0.9420    1.2830 C   0  0  0  0  0  0  0  0  0  0  0  0
    1.4760    0.4180    1.5190 C   0  0  0  0  0  0  0  0  0  0  0  0
    2.2280    1.3900    1.4630 O   0  0  0  0  0  0  0  0  0  0  0  0
    0.1870    0.5930    1.7930 N   0  0  0  0  0  0  0  0  0  0  0  0
   -0.3350    1.9470    2.0260 C   0  0  0  0  0  0  0  0  0  0  0  0
   -0.7900    2.5440    0.7160 C   0  0  0  0  0  0  0  0  0  0  0  0
   -0.0750    3.2560   -0.1340 N   0  0  0  0  0  0  0  0  0  0  0  0
   -0.7100    3.7110   -1.2960 C   0  0  0  0  0  0  0  0  0  0  0  0
   -2.0000    3.3860   -1.4560 C   0  0  0  0  0  0  0  0  0  0  0  0
   -2.3990    2.4400   -0.0150 S   0  0  0  0  0  0  0  0  0  0  0  0
   -0.7080   -0.5470    1.8610 N   0  0  0  0  0  0  0  0  0  0  0  0
   -0.2450   -1.7660    1.6530 C   0  0  0  0  0  0  0  0  0  0  0  0
    3.4450   -1.1370    0.9790 C   0  0  0  0  0  0  0  0  0  0  0  0
    4.4100   -0.8750    1.9590 C   0  0  0  0  0  0  0  0  0  0  0  0
    5.7680   -1.0600    1.6720 C   0  0  0  0  0  0  0  0  0  0  0  0
    6.1600   -1.5060    0.4040 C   0  0  0  0  0  0  0  0  0  0  0  0
    7.4890   -1.6870    0.1230 F   0  0  0  0  0  0  0  0  0  0  0  0
    5.1950   -1.7680   -0.5750 C   0  0  0  0  0  0  0  0  0  0  0  0
    3.8380   -1.5840   -0.2880 C   0  0  0  0  0  0  0  0  0  0  0  0
    1.6500   -8.2490   -1.2690 H   0  0  0  0  0  0  0  0  0  0  0  0
    2.3480   -9.6880   -0.4960 H   0  0  0  0  0  0  0  0  0  0  0  0
    1.1330   -8.7190    0.3640 H   0  0  0  0  0  0  0  0  0  0  0  0
    3.2270   -5.2420   -1.2760 H   0  0  0  0  0  0  0  0  0  0  0  0
    2.3740   -2.9460   -0.8860 H   0  0  0  0  0  0  0  0  0  0  0  0
    1.1230   -4.0810    3.0630 H   0  0  0  0  0  0  0  0  0  0  0  0
    1.9760   -6.3770    2.6740 H   0  0  0  0  0  0  0  0  0  0  0  0
    0.4480    2.5680    2.4550 H   0  0  0  0  0  0  0  0  0  0  0  0
   -1.1770    1.8980    2.7140 H   0  0  0  0  0  0  0  0  0  0  0  0
   -0.1820    4.2990   -2.0320 H   0  0  0  0  0  0  0  0  0  0  0  0
   -2.6500    3.6440   -2.2790 H   0  0  0  0  0  0  0  0  0  0  0  0
   -0.9200   -2.6070    1.7060 H   0  0  0  0  0  0  0  0  0  0  0  0
    4.1070   -0.5300    2.9370 H   0  0  0  0  0  0  0  0  0  0  0  0
    6.5120   -0.8590    2.4280 H   0  0  0  0  0  0  0  0  0  0  0  0
    5.4980   -2.1120   -1.5530 H   0  0  0  0  0  0  0  0  0  0  0  0
    3.0940   -1.7870   -1.0440 H   0  0  0  0  0  0  0  0  0  0  0  0
  1 31  1  0  0  0  0
  1 32  1  0  0  0  0
  1 33  1  0  0  0  0
  1  2  1  0  0  0  0
  2  3  2  0  0  0  0
  2  4  2  0  0  0  0
  2  5  1  0  0  0  0
  5  6  2  0  0  0  0
  6 34  1  0  0  0  0
  6  7  1  0  0  0  0
  7 35  1  0  0  0  0
  7  8  2  0  0  0  0
  8  9  1  0  0  0  0
  9 36  1  0  0  0  0
  9 10  2  0  0  0  0
 10  5  1  0  0  0  0
 10 37  1  0  0  0  0
  8 11  1  0  0  0  0
 11 12  2  0  0  0  0
 12 13  1  0  0  0  0
 13 14  2  0  0  0  0
 13 15  1  0  0  0  0
 15 16  1  0  0  0  0
 16 38  1  0  0  0  0
 16 39  1  0  0  0  0
 16 17  1  0  0  0  0
 17 18  2  0  0  0  0
 18 19  1  0  0  0  0
 19 40  1  0  0  0  0
 19 20  2  0  0  0  0
 20 41  1  0  0  0  0
 20 21  1  0  0  0  0
 21 17  1  0  0  0  0
 15 22  1  0  0  0  0
 22 23  2  0  0  0  0
 23 11  1  0  0  0  0
 23 42  1  0  0  0  0
 12 24  1  0  0  0  0
 24 25  2  0  0  0  0
 25 43  1  0  0  0  0
 25 26  1  0  0  0  0
 26 44  1  0  0  0  0
 26 27  2  0  0  0  0
 27 28  1  0  0  0  0
 27 29  1  0  0  0  0
 29 45  1  0  0  0  0
 29 30  2  0  0  0  0
 30 24  1  0  0  0  0
 30 46  1  0  0  0  0
M  END
>  <LOGBIO>
6.2200

>  <PRED_LOGBIO>
6.5500

>  <XV_RES>
-0.3850

>  <WHL_TMPL>
1

>  <ANCH>
5-31;36-37

$$$$
ROW76
  -MTS-   01071500573D 0   0.00000     0.00000     0

 41 43  0  0  0  0  0  0  0  0999 V2000
    8.0250   -2.6290   -1.3390 C   0  0  0  0  0  0  0  0  0  0  0  0
    7.4890   -1.6870    0.1230 S   0  0  0  0  0  0  0  0  0  0  0  0
    6.1600   -1.5060    0.4040 C   0  0  0  0  0  0  0  0  0  0  0  0
    5.7680   -1.0600    1.6720 C   0  0  0  0  0  0  0  0  0  0  0  0
    4.4100   -0.8750    1.9590 C   0  0  0  0  0  0  0  0  0  0  0  0
    3.4450   -1.1370    0.9790 C   0  0  0  0  0  0  0  0  0  0  0  0
    3.8380   -1.5840   -0.2880 C   0  0  0  0  0  0  0  0  0  0  0  0
    5.1950   -1.7680   -0.5750 C   0  0  0  0  0  0  0  0  0  0  0  0
    2.0100   -0.9420    1.2830 C   0  0  0  0  0  0  0  0  0  0  0  0
    1.0980   -1.9200    1.3710 C   0  0  0  0  0  0  0  0  0  0  0  0
   -0.2000   -1.2840    1.6900 C   0  0  0  0  0  0  0  0  0  0  0  0
    0.0030    0.0180    1.7740 N   0  0  0  0  0  0  0  0  0  0  0  0
    1.4080    0.2660    1.5180 N   0  0  0  0  0  0  0  0  0  0  0  0
    2.0440    1.5300    1.5130 C   0  0  0  0  0  0  0  0  0  0  0  0
    2.6840    1.9870    0.3540 C   0  0  0  0  0  0  0  0  0  0  0  0
    3.3130    3.2370    0.3490 C   0  0  0  0  0  0  0  0  0  0  0  0
    3.3030    4.0310    1.5020 C   0  0  0  0  0  0  0  0  0  0  0  0
    2.6640    3.5740    2.6610 C   0  0  0  0  0  0  0  0  0  0  0  0
    2.0350    2.3240    2.6660 C   0  0  0  0  0  0  0  0  0  0  0  0
    4.1310    5.6750    1.4950 S   0  0  0  0  0  0  0  0  0  0  0  0
    5.2320    5.6500    0.5830 O   0  0  0  0  0  0  0  0  0  0  0  0
    4.6070    5.9740    2.8100 O   0  0  0  0  0  0  0  0  0  0  0  0
    2.9870    6.9010    0.9950 N   0  0  0  0  0  0  0  0  0  0  0  0
   -1.5180   -1.9950    1.8830 C   0  0  0  0  0  0  0  0  0  0  0  0
   -2.5130   -1.1930    1.5160 F   0  0  0  0  0  0  0  0  0  0  0  0
   -1.6610   -2.3220    3.1650 F   0  0  0  0  0  0  0  0  0  0  0  0
   -1.5400   -3.0980    1.1400 F   0  0  0  0  0  0  0  0  0  0  0  0
    7.6420   -2.1510   -2.2390 H   0  0  0  0  0  0  0  0  0  0  0  0
    9.1120   -2.6530   -1.3760 H   0  0  0  0  0  0  0  0  0  0  0  0
    7.6420   -3.6450   -1.2760 H   0  0  0  0  0  0  0  0  0  0  0  0
    6.5120   -0.8590    2.4280 H   0  0  0  0  0  0  0  0  0  0  0  0
    4.1070   -0.5300    2.9370 H   0  0  0  0  0  0  0  0  0  0  0  0
    3.0940   -1.7870   -1.0440 H   0  0  0  0  0  0  0  0  0  0  0  0
    5.4980   -2.1120   -1.5530 H   0  0  0  0  0  0  0  0  0  0  0  0
    1.2770   -2.9760    1.2340 H   0  0  0  0  0  0  0  0  0  0  0  0
    2.6910    1.3750   -0.5350 H   0  0  0  0  0  0  0  0  0  0  0  0
    3.8060    3.5900   -0.5450 H   0  0  0  0  0  0  0  0  0  0  0  0
    2.6560    4.1860    3.5500 H   0  0  0  0  0  0  0  0  0  0  0  0
    1.5410    1.9710    3.5600 H   0  0  0  0  0  0  0  0  0  0  0  0
    2.0380    6.6430    0.7660 H   0  0  0  0  0  0  0  0  0  0  0  0
    3.2760    7.8670    0.9350 H   0  0  0  0  0  0  0  0  0  0  0  0
  1 28  1  0  0  0  0
  1 29  1  0  0  0  0
  1 30  1  0  0  0  0
  1  2  1  0  0  0  0
  2  3  1  0  0  0  0
  3  4  2  0  0  0  0
  4 31  1  0  0  0  0
  4  5  1  0  0  0  0
  5 32  1  0  0  0  0
  5  6  2  0  0  0  0
  6  7  1  0  0  0  0
  7 33  1  0  0  0  0
  7  8  2  0  0  0  0
  8  3  1  0  0  0  0
  8 34  1  0  0  0  0
  6  9  1  0  0  0  0
  9 10  2  0  0  0  0
 10 35  1  0  0  0  0
 10 11  1  0  0  0  0
 11 12  2  0  0  0  0
 12 13  1  0  0  0  0
 13  9  1  0  0  0  0
 13 14  1  0  0  0  0
 14 15  2  0  0  0  0
 15 36  1  0  0  0  0
 15 16  1  0  0  0  0
 16 37  1  0  0  0  0
 16 17  2  0  0  0  0
 17 18  1  0  0  0  0
 18 38  1  0  0  0  0
 18 19  2  0  0  0  0
 19 14  1  0  0  0  0
 19 39  1  0  0  0  0
 17 20  1  0  0  0  0
 20 21  2  0  0  0  0
 20 22  2  0  0  0  0
 20 23  1  0  0  0  0
 23 40  1  0  0  0  0
 23 41  1  0  0  0  0
 11 24  1  0  0  0  0
 24 25  1  0  0  0  0
 24 26  1  0  0  0  0
 24 27  1  0  0  0  0
M  END
>  <LOGBIO>
8.0500

>  <PRED_LOGBIO>
7.1800

>  <XV_RES>
0.8980

>  <WHL_TMPL>
1

>  <ANCH>
5-31;11-9

$$$$
ROW77
  -MTS-   01071500573D 0   0.00000     0.00000     0

 43 45  0  0  0  0  0  0  0  0999 V2000
   -1.0330    1.0200    2.0760 C   0  0  0  0  0  0  0  0  0  0  0  0
    0.0370    0.0000    1.7660 C   0  0  0  0  0  0  0  0  0  0  0  0
    1.3800    0.2770    1.5250 O   0  0  0  0  0  0  0  0  0  0  0  0
    2.0100   -0.9420    1.2830 C   0  0  0  0  0  0  0  0  0  0  0  0
    3.4450   -1.1370    0.9790 C   0  0  0  0  0  0  0  0  0  0  0  0
    4.4100   -0.8750    1.9590 C   0  0  0  0  0  0  0  0  0  0  0  0
    5.7680   -1.0600    1.6720 C   0  0  0  0  0  0  0  0  0  0  0  0
    6.1600   -1.5060    0.4040 C   0  0  0  0  0  0  0  0  0  0  0  0
    5.1950   -1.7680   -0.5750 C   0  0  0  0  0  0  0  0  0  0  0  0
    3.8380   -1.5840   -0.2880 C   0  0  0  0  0  0  0  0  0  0  0  0
    7.4890   -1.6870    0.1230 S   0  0  0  0  0  0  0  0  0  0  0  0
    7.7710   -2.4460   -1.0550 O   0  0  0  0  0  0  0  0  0  0  0  0
    8.0060   -2.4610    1.2080 O   0  0  0  0  0  0  0  0  0  0  0  0
    8.3470   -0.0950    0.0440 C   0  0  0  0  0  0  0  0  0  0  0  0
    1.0840   -1.9060    1.3750 C   0  0  0  0  0  0  0  0  0  0  0  0
   -0.1430   -1.3050    1.6760 N   0  0  0  0  0  0  0  0  0  0  0  0
    1.3230   -3.3850    1.1860 C   0  0  0  0  0  0  0  0  0  0  0  0
    2.2920   -3.9030    2.2650 C   0  0  0  0  0  0  0  0  0  0  0  0
    2.6200   -5.3940    2.0590 C   0  0  0  0  0  0  0  0  0  0  0  0
    3.1600   -5.6610    0.6420 C   0  0  0  0  0  0  0  0  0  0  0  0
    2.1910   -5.1440   -0.4370 C   0  0  0  0  0  0  0  0  0  0  0  0
    1.8640   -3.6530   -0.2310 C   0  0  0  0  0  0  0  0  0  0  0  0
   -1.7930    0.5670    2.7090 H   0  0  0  0  0  0  0  0  0  0  0  0
   -1.4890    1.3600    1.1490 H   0  0  0  0  0  0  0  0  0  0  0  0
   -0.5870    1.8660    2.5940 H   0  0  0  0  0  0  0  0  0  0  0  0
    4.1070   -0.5300    2.9370 H   0  0  0  0  0  0  0  0  0  0  0  0
    6.5120   -0.8590    2.4280 H   0  0  0  0  0  0  0  0  0  0  0  0
    5.4980   -2.1120   -1.5530 H   0  0  0  0  0  0  0  0  0  0  0  0
    3.0940   -1.7870   -1.0440 H   0  0  0  0  0  0  0  0  0  0  0  0
    7.9020    0.5180   -0.7370 H   0  0  0  0  0  0  0  0  0  0  0  0
    9.3980   -0.2600   -0.1790 H   0  0  0  0  0  0  0  0  0  0  0  0
    8.2550    0.4140    1.0010 H   0  0  0  0  0  0  0  0  0  0  0  0
    0.3490   -3.8540    1.3060 H   0  0  0  0  0  0  0  0  0  0  0  0
    3.2120   -3.3230    2.2350 H   0  0  0  0  0  0  0  0  0  0  0  0
    1.8480   -3.7630    3.2480 H   0  0  0  0  0  0  0  0  0  0  0  0
    1.7230   -5.9880    2.2220 H   0  0  0  0  0  0  0  0  0  0  0  0
    3.3590   -5.7070    2.7930 H   0  0  0  0  0  0  0  0  0  0  0  0
    4.1260   -5.1740    0.5250 H   0  0  0  0  0  0  0  0  0  0  0  0
    3.3130   -6.7300    0.5080 H   0  0  0  0  0  0  0  0  0  0  0  0
    1.2710   -5.7230   -0.4070 H   0  0  0  0  0  0  0  0  0  0  0  0
    2.6360   -5.2840   -1.4200 H   0  0  0  0  0  0  0  0  0  0  0  0
    2.7600   -3.0590   -0.3940 H   0  0  0  0  0  0  0  0  0  0  0  0
    1.1240   -3.3400   -0.9650 H   0  0  0  0  0  0  0  0  0  0  0  0
  1 23  1  0  0  0  0
  1 24  1  0  0  0  0
  1 25  1  0  0  0  0
  1  2  1  0  0  0  0
  2  3  1  0  0  0  0
  3  4  1  0  0  0  0
  4  5  1  0  0  0  0
  5  6  2  0  0  0  0
  6 26  1  0  0  0  0
  6  7  1  0  0  0  0
  7 27  1  0  0  0  0
  7  8  2  0  0  0  0
  8  9  1  0  0  0  0
  9 28  1  0  0  0  0
  9 10  2  0  0  0  0
 10  5  1  0  0  0  0
 10 29  1  0  0  0  0
  8 11  1  0  0  0  0
 11 12  2  0  0  0  0
 11 13  2  0  0  0  0
 11 14  1  0  0  0  0
 14 30  1  0  0  0  0
 14 31  1  0  0  0  0
 14 32  1  0  0  0  0
  4 15  2  0  0  0  0
 15 16  1  0  0  0  0
 16  2  2  0  0  0  0
 15 17  1  0  0  0  0
 17 33  1  0  0  0  0
 17 18  1  0  0  0  0
 18 34  1  0  0  0  0
 18 35  1  0  0  0  0
 18 19  1  0  0  0  0
 19 36  1  0  0  0  0
 19 37  1  0  0  0  0
 19 20  1  0  0  0  0
 20 38  1  0  0  0  0
 20 39  1  0  0  0  0
 20 21  1  0  0  0  0
 21 40  1  0  0  0  0
 21 41  1  0  0  0  0
 21 22  1  0  0  0  0
 22 17  1  0  0  0  0
 22 42  1  0  0  0  0
 22 43  1  0  0  0  0
M  END
>  <LOGBIO>
7.1500

>  <PRED_LOGBIO>
6.1800

>  <XV_RES>
1.1020

>  <WHL_TMPL>
1

>  <ANCH>
3-5;16-8

$$$$
ROW78
  -MTS-   01071500573D 0   0.00000     0.00000     0

 30 31  0  0  0  0  0  0  0  0999 V2000
   -0.7340   -1.9670    3.0180 C   0  0  0  0  0  0  0  0  0  0  0  0
    0.9730   -2.0830    2.4270 S   0  0  0  0  0  0  0  0  0  0  0  0
    1.5120   -3.2080    3.1270 O   0  0  0  0  0  0  0  0  0  0  0  0
    1.6140   -0.8840    2.8690 O   0  0  0  0  0  0  0  0  0  0  0  0
    1.2420   -2.3340    1.1490 N   0  0  0  0  0  0  0  0  0  0  0  0
    1.4000   -1.2640    0.2360 C   0  0  0  0  0  0  0  0  0  0  0  0
    2.5690   -0.4950    0.2390 C   0  0  0  0  0  0  0  0  0  0  0  0
    2.7020    0.5580   -0.6730 C   0  0  0  0  0  0  0  0  0  0  0  0
    1.7150    0.8220   -1.5400 N   0  0  0  0  0  0  0  0  0  0  0  0
    0.5830    0.1060   -1.5700 C   0  0  0  0  0  0  0  0  0  0  0  0
    0.3890   -0.9600   -0.6830 C   0  0  0  0  0  0  0  0  0  0  0  0
   -1.1060   -1.9060   -0.7240 S   0  0  0  0  0  0  0  0  0  0  0  0
   -2.4400   -0.8780   -1.2690 C   0  0  0  0  0  0  0  0  0  0  0  0
   -2.7390   -0.7830   -2.6330 C   0  0  0  0  0  0  0  0  0  0  0  0
   -3.7940    0.0300   -3.0640 C   0  0  0  0  0  0  0  0  0  0  0  0
   -4.5500    0.7490   -2.1310 C   0  0  0  0  0  0  0  0  0  0  0  0
   -4.2510    0.6550   -0.7660 C   0  0  0  0  0  0  0  0  0  0  0  0
   -3.1960   -0.1590   -0.3350 C   0  0  0  0  0  0  0  0  0  0  0  0
   -1.2460   -2.9090    2.8330 H   0  0  0  0  0  0  0  0  0  0  0  0
   -0.7340   -1.7570    4.0860 H   0  0  0  0  0  0  0  0  0  0  0  0
   -1.2470   -1.1650    2.4910 H   0  0  0  0  0  0  0  0  0  0  0  0
    1.3340   -3.2880    0.8300 H   0  0  0  0  0  0  0  0  0  0  0  0
    3.3620   -0.7120    0.9400 H   0  0  0  0  0  0  0  0  0  0  0  0
    3.6000    1.1580   -0.6790 H   0  0  0  0  0  0  0  0  0  0  0  0
   -0.1880    0.3530   -2.2860 H   0  0  0  0  0  0  0  0  0  0  0  0
   -2.1560   -1.3380   -3.3530 H   0  0  0  0  0  0  0  0  0  0  0  0
   -4.0240    0.1030   -4.1170 H   0  0  0  0  0  0  0  0  0  0  0  0
   -5.3640    1.3760   -2.4630 H   0  0  0  0  0  0  0  0  0  0  0  0
   -4.8340    1.2090   -0.0460 H   0  0  0  0  0  0  0  0  0  0  0  0
   -2.9660   -0.2320    0.7170 H   0  0  0  0  0  0  0  0  0  0  0  0
  1 19  1  0  0  0  0
  1 20  1  0  0  0  0
  1 21  1  0  0  0  0
  1  2  1  0  0  0  0
  2  3  2  0  0  0  0
  2  4  2  0  0  0  0
  2  5  1  0  0  0  0
  5 22  1  0  0  0  0
  5  6  1  0  0  0  0
  6  7  2  0  0  0  0
  7 23  1  0  0  0  0
  7  8  1  0  0  0  0
  8 24  1  0  0  0  0
  8  9  2  0  0  0  0
  9 10  1  0  0  0  0
 10 25  1  0  0  0  0
 10 11  2  0  0  0  0
 11  6  1  0  0  0  0
 11 12  1  0  0  0  0
 12 13  1  0  0  0  0
 13 14  2  0  0  0  0
 14 26  1  0  0  0  0
 14 15  1  0  0  0  0
 15 27  1  0  0  0  0
 15 16  2  0  0  0  0
 16 28  1  0  0  0  0
 16 17  1  0  0  0  0
 17 29  1  0  0  0  0
 17 18  2  0  0  0  0
 18 13  1  0  0  0  0
 18 30  1  0  0  0  0
M  END
>  <LOGBIO>
5.9200

>  <PRED_LOGBIO>
6.3200

>  <XV_RES>
-0.4550

>  <WHL_TMPL>
3

>  <ANCH>
17-18;10-8

$$$$
ROW79
  -MTS-   01071500573D 0   0.00000     0.00000     0

 46 49  0  0  0  0  0  0  0  0999 V2000
    6.7740   -0.0970    1.5200 O   0  0  0  0  0  0  0  0  0  0  0  0
    7.2490    1.0090    0.8670 C   0  0  0  0  0  0  0  0  0  0  0  0
    6.3640    1.7790    0.2200 C   0  0  0  0  0  0  0  0  0  0  0  0
    6.6200    2.9230   -0.4930 N   0  0  0  0  0  0  0  0  0  0  0  0
    8.2730    3.4870   -0.6020 S   0  0  0  0  0  0  0  0  0  0  0  0
    8.6770    3.5520   -1.9720 O   0  0  0  0  0  0  0  0  0  0  0  0
    8.3740    4.8090   -0.0640 O   0  0  0  0  0  0  0  0  0  0  0  0
    9.3740    2.3430    0.3270 C   0  0  0  0  0  0  0  0  0  0  0  0
   10.7610    2.4690    0.4650 C   0  0  0  0  0  0  0  0  0  0  0  0
   11.4800    1.5210    1.2030 C   0  0  0  0  0  0  0  0  0  0  0  0
   10.8110    0.4480    1.8040 C   0  0  0  0  0  0  0  0  0  0  0  0
    9.4240    0.3220    1.6660 C   0  0  0  0  0  0  0  0  0  0  0  0
    8.7050    1.2700    0.9280 C   0  0  0  0  0  0  0  0  0  0  0  0
    4.9500    1.3450    0.2810 C   0  0  0  0  0  0  0  0  0  0  0  0
    4.2220    1.7450    1.1880 O   0  0  0  0  0  0  0  0  0  0  0  0
    4.4670    0.5220   -0.6450 N   0  0  0  0  0  0  0  0  0  0  0  0
    3.1150    0.1070   -0.5870 C   0  0  0  0  0  0  0  0  0  0  0  0
    2.1250    0.8540   -1.2370 C   0  0  0  0  0  0  0  0  0  0  0  0
    0.7880    0.4430   -1.1790 C   0  0  0  0  0  0  0  0  0  0  0  0
    0.4410   -0.7140   -0.4720 C   0  0  0  0  0  0  0  0  0  0  0  0
   -0.9730   -1.1480   -0.4110 C   0  0  0  0  0  0  0  0  0  0  0  0
   -1.2450   -2.3200   -0.1560 O   0  0  0  0  0  0  0  0  0  0  0  0
   -2.0580   -0.1720   -0.6560 C   0  0  0  0  0  0  0  0  0  0  0  0
   -3.3960   -0.5750   -0.5660 C   0  0  0  0  0  0  0  0  0  0  0  0
   -4.4220    0.3480   -0.7980 C   0  0  0  0  0  0  0  0  0  0  0  0
   -4.1110    1.6750   -1.1190 C   0  0  0  0  0  0  0  0  0  0  0  0
   -5.3870    2.8220   -1.4070 Cl  0  0  0  0  0  0  0  0  0  0  0  0
   -2.7740    2.0780   -1.2090 C   0  0  0  0  0  0  0  0  0  0  0  0
   -1.7470    1.1550   -0.9770 C   0  0  0  0  0  0  0  0  0  0  0  0
    1.4310   -1.4610    0.1770 C   0  0  0  0  0  0  0  0  0  0  0  0
    1.2420   -2.3340    1.1490 Cl  0  0  0  0  0  0  0  0  0  0  0  0
    2.7680   -1.0510    0.1200 C   0  0  0  0  0  0  0  0  0  0  0  0
    6.7720   -0.8720    0.9360 H   0  0  0  0  0  0  0  0  0  0  0  0
    5.8710    3.4290   -0.9450 H   0  0  0  0  0  0  0  0  0  0  0  0
   11.2770    3.2970    0.0020 H   0  0  0  0  0  0  0  0  0  0  0  0
   12.5510    1.6180    1.3100 H   0  0  0  0  0  0  0  0  0  0  0  0
   11.3660   -0.2830    2.3730 H   0  0  0  0  0  0  0  0  0  0  0  0
    8.9080   -0.5060    2.1290 H   0  0  0  0  0  0  0  0  0  0  0  0
    5.0640    0.1930   -1.3900 H   0  0  0  0  0  0  0  0  0  0  0  0
    2.3930    1.7470   -1.7820 H   0  0  0  0  0  0  0  0  0  0  0  0
    0.0240    1.0200   -1.6800 H   0  0  0  0  0  0  0  0  0  0  0  0
   -3.6360   -1.5980   -0.3180 H   0  0  0  0  0  0  0  0  0  0  0  0
   -5.4540    0.0370   -0.7280 H   0  0  0  0  0  0  0  0  0  0  0  0
   -2.5340    3.1010   -1.4570 H   0  0  0  0  0  0  0  0  0  0  0  0
   -0.7150    1.4660   -1.0470 H   0  0  0  0  0  0  0  0  0  0  0  0
    3.5320   -1.6270    0.6200 H   0  0  0  0  0  0  0  0  0  0  0  0
  1 33  1  0  0  0  0
  1  2  1  0  0  0  0
  2  3  2  0  0  0  0
  3  4  1  0  0  0  0
  4 34  1  0  0  0  0
  4  5  1  0  0  0  0
  5  6  2  0  0  0  0
  5  7  2  0  0  0  0
  5  8  1  0  0  0  0
  8  9  1  0  0  0  0
  9 35  1  0  0  0  0
  9 10  2  0  0  0  0
 10 36  1  0  0  0  0
 10 11  1  0  0  0  0
 11 37  1  0  0  0  0
 11 12  2  0  0  0  0
 12 38  1  0  0  0  0
 12 13  1  0  0  0  0
 13  2  1  0  0  0  0
 13  8  2  0  0  0  0
  3 14  1  0  0  0  0
 14 15  2  0  0  0  0
 14 16  1  0  0  0  0
 16 39  1  0  0  0  0
 16 17  1  0  0  0  0
 17 18  2  0  0  0  0
 18 40  1  0  0  0  0
 18 19  1  0  0  0  0
 19 41  1  0  0  0  0
 19 20  2  0  0  0  0
 20 21  1  0  0  0  0
 21 22  2  0  0  0  0
 21 23  1  0  0  0  0
 23 24  2  0  0  0  0
 24 42  1  0  0  0  0
 24 25  1  0  0  0  0
 25 43  1  0  0  0  0
 25 26  2  0  0  0  0
 26 27  1  0  0  0  0
 26 28  1  0  0  0  0
 28 44  1  0  0  0  0
 28 29  2  0  0  0  0
 29 23  1  0  0  0  0
 29 45  1  0  0  0  0
 20 30  1  0  0  0  0
 30 31  1  0  0  0  0
 30 32  2  0  0  0  0
 32 17  1  0  0  0  0
 32 46  1  0  0  0  0
M  END
>  <LOGBIO>
4.0200

>  <PRED_LOGBIO>
5.4900

>  <XV_RES>
-2.9010

>  <WHL_TMPL>
3

>  <ANCH>
16-25;29-30

$$$$
ROW81
  -MTS-   01071500573D 0   0.00000     0.00000     0

 41 43  0  0  0  0  0  0  0  0999 V2000
    7.7710   -2.4460   -1.0550 C   0  0  0  0  0  0  0  0  0  0  0  0
    7.4890   -1.6870    0.1230 O   0  0  0  0  0  0  0  0  0  0  0  0
    6.1600   -1.5060    0.4040 C   0  0  0  0  0  0  0  0  0  0  0  0
    5.7680   -1.0600    1.6720 C   0  0  0  0  0  0  0  0  0  0  0  0
    4.4100   -0.8750    1.9590 C   0  0  0  0  0  0  0  0  0  0  0  0
    3.4450   -1.1370    0.9790 C   0  0  0  0  0  0  0  0  0  0  0  0
    3.8380   -1.5840   -0.2880 C   0  0  0  0  0  0  0  0  0  0  0  0
    5.1950   -1.7680   -0.5750 C   0  0  0  0  0  0  0  0  0  0  0  0
    5.5790   -2.2060   -1.8160 C   0  0  0  0  0  0  0  0  0  0  0  0
    2.0100   -0.9420    1.2830 C   0  0  0  0  0  0  0  0  0  0  0  0
    1.1520   -2.0460    1.3480 C   0  0  0  0  0  0  0  0  0  0  0  0
   -0.2060   -1.8620    1.6350 C   0  0  0  0  0  0  0  0  0  0  0  0
   -1.2730   -3.2340    1.7160 Cl  0  0  0  0  0  0  0  0  0  0  0  0
   -0.7060   -0.5730    1.8580 C   0  0  0  0  0  0  0  0  0  0  0  0
    0.1520    0.5310    1.7930 C   0  0  0  0  0  0  0  0  0  0  0  0
   -0.3460    1.9160    1.9450 C   0  0  0  0  0  0  0  0  0  0  0  0
    0.4200    2.9220    1.5000 C   0  0  0  0  0  0  0  0  0  0  0  0
    1.7450    2.5600    0.8730 C   0  0  0  0  0  0  0  0  0  0  0  0
    2.3440    1.4330    1.5180 O   0  0  0  0  0  0  0  0  0  0  0  0
    1.5100    0.3470    1.5060 C   0  0  0  0  0  0  0  0  0  0  0  0
    2.6930    3.7570    0.9300 C   0  0  0  0  0  0  0  0  0  0  0  0
    1.9840    4.8830    0.9560 F   0  0  0  0  0  0  0  0  0  0  0  0
    3.4780    3.7530   -0.1430 F   0  0  0  0  0  0  0  0  0  0  0  0
    3.4400    3.6790    2.0270 F   0  0  0  0  0  0  0  0  0  0  0  0
   -0.0160    4.3310    1.6190 C   0  0  0  0  0  0  0  0  0  0  0  0
    0.2700    4.9760    2.6140 O   0  0  0  0  0  0  0  0  0  0  0  0
   -0.7130    4.8910    0.6480 O   0  0  0  0  0  0  0  0  0  0  0  0
    7.3400   -1.9470   -1.9210 H   0  0  0  0  0  0  0  0  0  0  0  0
    8.8480   -2.5290   -1.1840 H   0  0  0  0  0  0  0  0  0  0  0  0
    7.3400   -3.4400   -0.9580 H   0  0  0  0  0  0  0  0  0  0  0  0
    6.5120   -0.8590    2.4280 H   0  0  0  0  0  0  0  0  0  0  0  0
    4.1070   -0.5300    2.9370 H   0  0  0  0  0  0  0  0  0  0  0  0
    3.0940   -1.7870   -1.0440 H   0  0  0  0  0  0  0  0  0  0  0  0
    4.7010   -2.4200   -2.4220 H   0  0  0  0  0  0  0  0  0  0  0  0
    6.0940   -3.1530   -1.6670 H   0  0  0  0  0  0  0  0  0  0  0  0
    6.2180   -1.4440   -2.2560 H   0  0  0  0  0  0  0  0  0  0  0  0
    1.5370   -3.0400    1.1760 H   0  0  0  0  0  0  0  0  0  0  0  0
   -1.7530   -0.4310    2.0800 H   0  0  0  0  0  0  0  0  0  0  0  0
   -1.3040    2.1120    2.4030 H   0  0  0  0  0  0  0  0  0  0  0  0
    1.6100    2.3520   -0.1860 H   0  0  0  0  0  0  0  0  0  0  0  0
   -0.9040    5.8060    0.9050 H   0  0  0  0  0  0  0  0  0  0  0  0
  1 28  1  0  0  0  0
  1 29  1  0  0  0  0
  1 30  1  0  0  0  0
  1  2  1  0  0  0  0
  2  3  1  0  0  0  0
  3  4  2  0  0  0  0
  4 31  1  0  0  0  0
  4  5  1  0  0  0  0
  5 32  1  0  0  0  0
  5  6  2  0  0  0  0
  6  7  1  0  0  0  0
  7 33  1  0  0  0  0
  7  8  2  0  0  0  0
  8  3  1  0  0  0  0
  8  9  1  0  0  0  0
  9 34  1  0  0  0  0
  9 35  1  0  0  0  0
  9 36  1  0  0  0  0
  6 10  1  0  0  0  0
 10 11  2  0  0  0  0
 11 37  1  0  0  0  0
 11 12  1  0  0  0  0
 12 13  1  0  0  0  0
 12 14  2  0  0  0  0
 14 38  1  0  0  0  0
 14 15  1  0  0  0  0
 15 16  1  0  0  0  0
 16 39  1  0  0  0  0
 16 17  2  0  0  0  0
 17 18  1  0  0  0  0
 18 40  1  0  0  0  0
 18 19  1  0  0  0  0
 19 20  1  0  0  0  0
 20 10  1  0  0  0  0
 20 15  2  0  0  0  0
 18 21  1  0  0  0  0
 21 22  1  0  0  0  0
 21 23  1  0  0  0  0
 21 24  1  0  0  0  0
 17 25  1  0  0  0  0
 25 26  2  0  0  0  0
 25 27  1  0  0  0  0
 27 41  1  0  0  0  0
M  END
>  <LOGBIO>
6.4700

>  <PRED_LOGBIO>
6.6400

>  <XV_RES>
-0.1880

>  <WHL_TMPL>
1

>  <ANCH>
3-5;12-11

$$$$
ROW82
  -MTS-   01071500573D 0   0.00000     0.00000     0

 41 43  0  0  0  0  0  0  0  0999 V2000
   -4.8810    4.0840    2.9520 C   0  0  0  0  0  0  0  0  0  0  0  0
   -3.8310    4.2530    1.9950 O   0  0  0  0  0  0  0  0  0  0  0  0
   -3.3150    3.1310    1.4030 C   0  0  0  0  0  0  0  0  0  0  0  0
   -2.2290    2.4680    1.9870 C   0  0  0  0  0  0  0  0  0  0  0  0
   -1.7010    1.3210    1.3810 C   0  0  0  0  0  0  0  0  0  0  0  0
   -2.2590    0.8370    0.1920 C   0  0  0  0  0  0  0  0  0  0  0  0
   -3.3450    1.5000   -0.3920 C   0  0  0  0  0  0  0  0  0  0  0  0
   -3.8730    2.6470    0.2140 C   0  0  0  0  0  0  0  0  0  0  0  0
   -3.6740    0.7320   -1.6130 C   0  0  0  0  0  0  0  0  0  0  0  0
   -4.7780    1.0470   -2.5940 C   0  0  0  0  0  0  0  0  0  0  0  0
   -6.0440    0.3420   -2.1700 C   0  0  0  0  0  0  0  0  0  0  0  0
   -6.0500   -0.3510   -1.1660 O   0  0  0  0  0  0  0  0  0  0  0  0
   -7.1460    0.4750   -2.8850 O   0  0  0  0  0  0  0  0  0  0  0  0
   -2.8150   -0.2930   -1.6920 C   0  0  0  0  0  0  0  0  0  0  0  0
   -2.8040   -1.3270   -2.7930 C   0  0  0  0  0  0  0  0  0  0  0  0
   -1.9480   -0.2710   -0.6310 N   0  0  0  0  0  0  0  0  0  0  0  0
   -0.9730   -1.1480   -0.4110 C   0  0  0  0  0  0  0  0  0  0  0  0
   -1.2450   -2.3200   -0.1560 O   0  0  0  0  0  0  0  0  0  0  0  0
    0.4410   -0.7140   -0.4720 C   0  0  0  0  0  0  0  0  0  0  0  0
    1.4040   -1.3540    0.3170 C   0  0  0  0  0  0  0  0  0  0  0  0
    2.7410   -0.9440    0.2590 C   0  0  0  0  0  0  0  0  0  0  0  0
    3.1150    0.1070   -0.5870 C   0  0  0  0  0  0  0  0  0  0  0  0
    4.7770    0.6170   -0.6590 Cl  0  0  0  0  0  0  0  0  0  0  0  0
    2.1520    0.7470   -1.3760 C   0  0  0  0  0  0  0  0  0  0  0  0
    0.8140    0.3370   -1.3180 C   0  0  0  0  0  0  0  0  0  0  0  0
   -4.5260    3.4680    3.7750 H   0  0  0  0  0  0  0  0  0  0  0  0
   -5.1850    5.0570    3.3320 H   0  0  0  0  0  0  0  0  0  0  0  0
   -5.7310    3.5990    2.4760 H   0  0  0  0  0  0  0  0  0  0  0  0
   -1.7980    2.8410    2.9040 H   0  0  0  0  0  0  0  0  0  0  0  0
   -0.8630    0.8100    1.8320 H   0  0  0  0  0  0  0  0  0  0  0  0
   -4.7110    3.1580   -0.2370 H   0  0  0  0  0  0  0  0  0  0  0  0
   -4.4900    0.7080   -3.5860 H   0  0  0  0  0  0  0  0  0  0  0  0
   -4.9510    2.1210   -2.6140 H   0  0  0  0  0  0  0  0  0  0  0  0
   -7.8450   -0.0460   -2.4600 H   0  0  0  0  0  0  0  0  0  0  0  0
   -3.1670   -0.8780   -3.7150 H   0  0  0  0  0  0  0  0  0  0  0  0
   -3.4480   -2.1580   -2.5160 H   0  0  0  0  0  0  0  0  0  0  0  0
   -1.7890   -1.6880   -2.9410 H   0  0  0  0  0  0  0  0  0  0  0  0
    1.1160   -2.1650    0.9690 H   0  0  0  0  0  0  0  0  0  0  0  0
    3.4840   -1.4380    0.8670 H   0  0  0  0  0  0  0  0  0  0  0  0
    2.4400    1.5580   -2.0290 H   0  0  0  0  0  0  0  0  0  0  0  0
    0.0710    0.8310   -1.9270 H   0  0  0  0  0  0  0  0  0  0  0  0
  1 26  1  0  0  0  0
  1 27  1  0  0  0  0
  1 28  1  0  0  0  0
  1  2  1  0  0  0  0
  2  3  1  0  0  0  0
  3  4  2  0  0  0  0
  4 29  1  0  0  0  0
  4  5  1  0  0  0  0
  5 30  1  0  0  0  0
  5  6  2  0  0  0  0
  6  7  1  0  0  0  0
  7  8  2  0  0  0  0
  8  3  1  0  0  0  0
  8 31  1  0  0  0  0
  7  9  1  0  0  0  0
  9 10  1  0  0  0  0
 10 32  1  0  0  0  0
 10 33  1  0  0  0  0
 10 11  1  0  0  0  0
 11 12  2  0  0  0  0
 11 13  1  0  0  0  0
 13 34  1  0  0  0  0
  9 14  2  0  0  0  0
 14 15  1  0  0  0  0
 15 35  1  0  0  0  0
 15 36  1  0  0  0  0
 15 37  1  0  0  0  0
 14 16  1  0  0  0  0
 16  6  1  0  0  0  0
 16 17  1  0  0  0  0
 17 18  2  0  0  0  0
 17 19  1  0  0  0  0
 19 20  2  0  0  0  0
 20 38  1  0  0  0  0
 20 21  1  0  0  0  0
 21 39  1  0  0  0  0
 21 22  2  0  0  0  0
 22 23  1  0  0  0  0
 22 24  1  0  0  0  0
 24 40  1  0  0  0  0
 24 25  2  0  0  0  0
 25 19  1  0  0  0  0
 25 41  1  0  0  0  0
M  END
>  <LOGBIO>
5.5800

>  <PRED_LOGBIO>
6.1300

>  <XV_RES>
-0.5620

>  <WHL_TMPL>
3

>  <ANCH>
25-44;29-30

$$$$
ROW83
  -MTS-   01071500573D 0   0.00000     0.00000     0

 41 43  0  0  0  0  0  0  0  0999 V2000
   -4.8810    4.0840    2.9520 C   0  0  0  0  0  0  0  0  0  0  0  0
   -3.8310    4.2530    1.9950 O   0  0  0  0  0  0  0  0  0  0  0  0
   -3.3150    3.1310    1.4030 C   0  0  0  0  0  0  0  0  0  0  0  0
   -2.2290    2.4680    1.9870 C   0  0  0  0  0  0  0  0  0  0  0  0
   -1.7010    1.3210    1.3810 C   0  0  0  0  0  0  0  0  0  0  0  0
   -2.2590    0.8370    0.1920 C   0  0  0  0  0  0  0  0  0  0  0  0
   -3.3450    1.5000   -0.3920 C   0  0  0  0  0  0  0  0  0  0  0  0
   -3.8730    2.6470    0.2140 C   0  0  0  0  0  0  0  0  0  0  0  0
   -3.6740    0.7320   -1.6130 C   0  0  0  0  0  0  0  0  0  0  0  0
   -4.7780    1.0470   -2.5940 C   0  0  0  0  0  0  0  0  0  0  0  0
   -6.0440    0.3420   -2.1700 C   0  0  0  0  0  0  0  0  0  0  0  0
   -6.0500   -0.3510   -1.1660 O   0  0  0  0  0  0  0  0  0  0  0  0
   -7.1460    0.4750   -2.8850 O   0  0  0  0  0  0  0  0  0  0  0  0
   -2.8150   -0.2930   -1.6920 C   0  0  0  0  0  0  0  0  0  0  0  0
   -2.8040   -1.3270   -2.7930 C   0  0  0  0  0  0  0  0  0  0  0  0
   -1.9480   -0.2710   -0.6310 N   0  0  0  0  0  0  0  0  0  0  0  0
   -0.9730   -1.1480   -0.4110 C   0  0  0  0  0  0  0  0  0  0  0  0
   -1.2450   -2.3200   -0.1560 O   0  0  0  0  0  0  0  0  0  0  0  0
    0.4410   -0.7140   -0.4720 C   0  0  0  0  0  0  0  0  0  0  0  0
    1.4040   -1.3540    0.3170 C   0  0  0  0  0  0  0  0  0  0  0  0
    2.7410   -0.9440    0.2590 C   0  0  0  0  0  0  0  0  0  0  0  0
    3.1150    0.1070   -0.5870 C   0  0  0  0  0  0  0  0  0  0  0  0
    4.7770    0.6170   -0.6590 Cl  0  0  0  0  0  0  0  0  0  0  0  0
    2.1520    0.7470   -1.3760 C   0  0  0  0  0  0  0  0  0  0  0  0
    0.8140    0.3370   -1.3180 C   0  0  0  0  0  0  0  0  0  0  0  0
   -4.5260    3.4680    3.7750 H   0  0  0  0  0  0  0  0  0  0  0  0
   -5.1850    5.0570    3.3320 H   0  0  0  0  0  0  0  0  0  0  0  0
   -5.7310    3.5990    2.4760 H   0  0  0  0  0  0  0  0  0  0  0  0
   -1.7980    2.8410    2.9040 H   0  0  0  0  0  0  0  0  0  0  0  0
   -0.8630    0.8100    1.8320 H   0  0  0  0  0  0  0  0  0  0  0  0
   -4.7110    3.1580   -0.2370 H   0  0  0  0  0  0  0  0  0  0  0  0
   -4.4900    0.7080   -3.5860 H   0  0  0  0  0  0  0  0  0  0  0  0
   -4.9510    2.1210   -2.6140 H   0  0  0  0  0  0  0  0  0  0  0  0
   -7.8450   -0.0460   -2.4600 H   0  0  0  0  0  0  0  0  0  0  0  0
   -3.1670   -0.8780   -3.7150 H   0  0  0  0  0  0  0  0  0  0  0  0
   -3.4480   -2.1580   -2.5160 H   0  0  0  0  0  0  0  0  0  0  0  0
   -1.7890   -1.6880   -2.9410 H   0  0  0  0  0  0  0  0  0  0  0  0
    1.1160   -2.1650    0.9690 H   0  0  0  0  0  0  0  0  0  0  0  0
    3.4840   -1.4380    0.8670 H   0  0  0  0  0  0  0  0  0  0  0  0
    2.4400    1.5580   -2.0290 H   0  0  0  0  0  0  0  0  0  0  0  0
    0.0710    0.8310   -1.9270 H   0  0  0  0  0  0  0  0  0  0  0  0
  1 26  1  0  0  0  0
  1 27  1  0  0  0  0
  1 28  1  0  0  0  0
  1  2  1  0  0  0  0
  2  3  1  0  0  0  0
  3  4  2  0  0  0  0
  4 29  1  0  0  0  0
  4  5  1  0  0  0  0
  5 30  1  0  0  0  0
  5  6  2  0  0  0  0
  6  7  1  0  0  0  0
  7  8  2  0  0  0  0
  8  3  1  0  0  0  0
  8 31  1  0  0  0  0
  7  9  1  0  0  0  0
  9 10  1  0  0  0  0
 10 32  1  0  0  0  0
 10 33  1  0  0  0  0
 10 11  1  0  0  0  0
 11 12  2  0  0  0  0
 11 13  1  0  0  0  0
 13 34  1  0  0  0  0
  9 14  2  0  0  0  0
 14 15  1  0  0  0  0
 15 35  1  0  0  0  0
 15 36  1  0  0  0  0
 15 37  1  0  0  0  0
 14 16  1  0  0  0  0
 16  6  1  0  0  0  0
 16 17  1  0  0  0  0
 17 18  2  0  0  0  0
 17 19  1  0  0  0  0
 19 20  2  0  0  0  0
 20 38  1  0  0  0  0
 20 21  1  0  0  0  0
 21 39  1  0  0  0  0
 21 22  2  0  0  0  0
 22 23  1  0  0  0  0
 22 24  1  0  0  0  0
 24 40  1  0  0  0  0
 24 25  2  0  0  0  0
 25 19  1  0  0  0  0
 25 41  1  0  0  0  0
M  END
>  <LOGBIO>
6.3000

>  <PRED_LOGBIO>
6.1300

>  <XV_RES>
0.1760

>  <WHL_TMPL>
3

>  <ANCH>
25-44;29-30

$$$$
ROW84
  -MTS-   01071500573D 0   0.00000     0.00000     0

 35 37  0  0  0  0  0  0  0  0999 V2000
    0.3640   -4.3670   -1.6820 O   0  0  0  0  0  0  0  0  0  0  0  0
    0.4980   -3.0680   -1.4900 C   0  0  0  0  0  0  0  0  0  0  0  0
   -0.2790   -2.2900   -2.0190 O   0  0  0  0  0  0  0  0  0  0  0  0
    1.5910   -2.5550   -0.6350 C   0  0  0  0  0  0  0  0  0  0  0  0
    2.7920   -2.2500   -1.1460 C   0  0  0  0  0  0  0  0  0  0  0  0
    3.8380   -1.7420   -0.2320 C   0  0  0  0  0  0  0  0  0  0  0  0
    3.4460   -1.2950    1.0360 C   0  0  0  0  0  0  0  0  0  0  0  0
    2.1100   -1.2100    1.3250 O   0  0  0  0  0  0  0  0  0  0  0  0
    1.3980   -2.3550    0.8490 C   0  0  0  0  0  0  0  0  0  0  0  0
   -0.0860   -2.0530    1.0520 C   0  0  0  0  0  0  0  0  0  0  0  0
   -0.5420   -1.3570    0.0140 F   0  0  0  0  0  0  0  0  0  0  0  0
   -0.7610   -3.1940    1.1520 F   0  0  0  0  0  0  0  0  0  0  0  0
   -0.2460   -1.3440    2.1660 F   0  0  0  0  0  0  0  0  0  0  0  0
    4.4110   -0.8740    1.9590 C   0  0  0  0  0  0  0  0  0  0  0  0
    5.7680   -0.9000    1.6150 C   0  0  0  0  0  0  0  0  0  0  0  0
    6.1600   -1.3470    0.3470 C   0  0  0  0  0  0  0  0  0  0  0  0
    7.4890   -1.6870    0.1230 Cl  0  0  0  0  0  0  0  0  0  0  0  0
    5.1950   -1.7680   -0.5760 C   0  0  0  0  0  0  0  0  0  0  0  0
    5.5790   -2.2060   -1.8160 O   0  0  0  0  0  0  0  0  0  0  0  0
    5.3290   -3.5130   -2.1430 C   0  0  0  0  0  0  0  0  0  0  0  0
    5.3660   -4.5010   -1.1530 C   0  0  0  0  0  0  0  0  0  0  0  0
    5.1100   -5.8370   -1.4870 C   0  0  0  0  0  0  0  0  0  0  0  0
    4.8180   -6.1830   -2.8110 C   0  0  0  0  0  0  0  0  0  0  0  0
    4.7810   -5.1940   -3.8020 C   0  0  0  0  0  0  0  0  0  0  0  0
    5.0360   -3.8590   -3.4670 C   0  0  0  0  0  0  0  0  0  0  0  0
   -0.3990   -4.5070   -2.2640 H   0  0  0  0  0  0  0  0  0  0  0  0
    2.9900   -2.3720   -2.2010 H   0  0  0  0  0  0  0  0  0  0  0  0
    1.6760   -3.2550    1.3940 H   0  0  0  0  0  0  0  0  0  0  0  0
    4.1070   -0.5300    2.9370 H   0  0  0  0  0  0  0  0  0  0  0  0
    6.5120   -0.5750    2.3270 H   0  0  0  0  0  0  0  0  0  0  0  0
    5.5910   -4.2340   -0.1310 H   0  0  0  0  0  0  0  0  0  0  0  0
    5.1380   -6.6000   -0.7230 H   0  0  0  0  0  0  0  0  0  0  0  0
    4.6200   -7.2130   -3.0690 H   0  0  0  0  0  0  0  0  0  0  0  0
    4.5550   -5.4620   -4.8230 H   0  0  0  0  0  0  0  0  0  0  0  0
    5.0080   -3.0960   -4.2310 H   0  0  0  0  0  0  0  0  0  0  0  0
  1 26  1  0  0  0  0
  1  2  1  0  0  0  0
  2  3  2  0  0  0  0
  2  4  1  0  0  0  0
  4  5  2  0  0  0  0
  5 27  1  0  0  0  0
  5  6  1  0  0  0  0
  6  7  2  0  0  0  0
  7  8  1  0  0  0  0
  8  9  1  0  0  0  0
  9  4  1  0  0  0  0
  9 28  1  0  0  0  0
  9 10  1  0  0  0  0
 10 11  1  0  0  0  0
 10 12  1  0  0  0  0
 10 13  1  0  0  0  0
  7 14  1  0  0  0  0
 14 29  1  0  0  0  0
 14 15  2  0  0  0  0
 15 30  1  0  0  0  0
 15 16  1  0  0  0  0
 16 17  1  0  0  0  0
 16 18  2  0  0  0  0
 18  6  1  0  0  0  0
 18 19  1  0  0  0  0
 19 20  1  0  0  0  0
 20 21  2  0  0  0  0
 21 31  1  0  0  0  0
 21 22  1  0  0  0  0
 22 32  1  0  0  0  0
 22 23  2  0  0  0  0
 23 33  1  0  0  0  0
 23 24  1  0  0  0  0
 24 34  1  0  0  0  0
 24 25  2  0  0  0  0
 25 20  1  0  0  0  0
 25 35  1  0  0  0  0
M  END
>  <LOGBIO>
6.2800

>  <PRED_LOGBIO>
6.3200

>  <XV_RES>
0.1580

>  <WHL_TMPL>
1

>  <ANCH>
2-35;23-24

$$$$
ROW85
  -MTS-   01071500573D 0   0.00000     0.00000     0

 35 37  0  0  0  0  0  0  0  0999 V2000
   -0.7130    4.8910    0.6480 O   0  0  0  0  0  0  0  0  0  0  0  0
   -0.0150    4.3310    1.6190 C   0  0  0  0  0  0  0  0  0  0  0  0
    0.2710    4.9760    2.6140 O   0  0  0  0  0  0  0  0  0  0  0  0
    0.4200    2.9220    1.5000 C   0  0  0  0  0  0  0  0  0  0  0  0
   -0.3460    1.9160    1.9450 C   0  0  0  0  0  0  0  0  0  0  0  0
    0.1530    0.5310    1.7940 C   0  0  0  0  0  0  0  0  0  0  0  0
   -0.7060   -0.5730    1.8580 C   0  0  0  0  0  0  0  0  0  0  0  0
   -0.2060   -1.8620    1.6360 C   0  0  0  0  0  0  0  0  0  0  0  0
   -1.2730   -3.2340    1.7160 Cl  0  0  0  0  0  0  0  0  0  0  0  0
    1.1520   -2.0460    1.3480 C   0  0  0  0  0  0  0  0  0  0  0  0
    2.0100   -0.9420    1.2830 C   0  0  0  0  0  0  0  0  0  0  0  0
    1.5100    0.3470    1.5060 C   0  0  0  0  0  0  0  0  0  0  0  0
    2.3450    1.4330    1.5180 O   0  0  0  0  0  0  0  0  0  0  0  0
    1.7450    2.5600    0.8730 C   0  0  0  0  0  0  0  0  0  0  0  0
    2.6930    3.7570    0.9300 C   0  0  0  0  0  0  0  0  0  0  0  0
    1.9840    4.8830    0.9560 F   0  0  0  0  0  0  0  0  0  0  0  0
    3.4780    3.7530   -0.1430 F   0  0  0  0  0  0  0  0  0  0  0  0
    3.4410    3.6790    2.0270 F   0  0  0  0  0  0  0  0  0  0  0  0
    3.4450   -1.1370    0.9790 C   0  0  0  0  0  0  0  0  0  0  0  0
    4.4100   -0.8750    1.9590 C   0  0  0  0  0  0  0  0  0  0  0  0
    5.7680   -1.0600    1.6720 C   0  0  0  0  0  0  0  0  0  0  0  0
    6.1600   -1.5060    0.4040 C   0  0  0  0  0  0  0  0  0  0  0  0
    7.4890   -1.6870    0.1230 O   0  0  0  0  0  0  0  0  0  0  0  0
    5.1950   -1.7680   -0.5750 C   0  0  0  0  0  0  0  0  0  0  0  0
    3.8380   -1.5840   -0.2880 C   0  0  0  0  0  0  0  0  0  0  0  0
   -0.9030    5.8070    0.9050 H   0  0  0  0  0  0  0  0  0  0  0  0
   -1.3040    2.1120    2.4030 H   0  0  0  0  0  0  0  0  0  0  0  0
   -1.7530   -0.4310    2.0800 H   0  0  0  0  0  0  0  0  0  0  0  0
    1.5370   -3.0400    1.1760 H   0  0  0  0  0  0  0  0  0  0  0  0
    1.6100    2.3520   -0.1860 H   0  0  0  0  0  0  0  0  0  0  0  0
    4.1070   -0.5300    2.9370 H   0  0  0  0  0  0  0  0  0  0  0  0
    6.5120   -0.8590    2.4280 H   0  0  0  0  0  0  0  0  0  0  0  0
    7.5530   -2.2110   -0.6910 H   0  0  0  0  0  0  0  0  0  0  0  0
    5.4980   -2.1120   -1.5530 H   0  0  0  0  0  0  0  0  0  0  0  0
    3.0940   -1.7870   -1.0440 H   0  0  0  0  0  0  0  0  0  0  0  0
  1 26  1  0  0  0  0
  1  2  1  0  0  0  0
  2  3  2  0  0  0  0
  2  4  1  0  0  0  0
  4  5  2  0  0  0  0
  5 27  1  0  0  0  0
  5  6  1  0  0  0  0
  6  7  1  0  0  0  0
  7 28  1  0  0  0  0
  7  8  2  0  0  0  0
  8  9  1  0  0  0  0
  8 10  1  0  0  0  0
 10 29  1  0  0  0  0
 10 11  2  0  0  0  0
 11 12  1  0  0  0  0
 12  6  2  0  0  0  0
 12 13  1  0  0  0  0
 13 14  1  0  0  0  0
 14  4  1  0  0  0  0
 14 30  1  0  0  0  0
 14 15  1  0  0  0  0
 15 16  1  0  0  0  0
 15 17  1  0  0  0  0
 15 18  1  0  0  0  0
 11 19  1  0  0  0  0
 19 20  2  0  0  0  0
 20 31  1  0  0  0  0
 20 21  1  0  0  0  0
 21 32  1  0  0  0  0
 21 22  2  0  0  0  0
 22 23  1  0  0  0  0
 23 33  1  0  0  0  0
 22 24  1  0  0  0  0
 24 34  1  0  0  0  0
 24 25  2  0  0  0  0
 25 19  1  0  0  0  0
 25 35  1  0  0  0  0
M  END
>  <LOGBIO>
5.4600

>  <PRED_LOGBIO>
6.3400

>  <XV_RES>
-1.1260

>  <WHL_TMPL>
1

>  <ANCH>
5-31;24-25

$$$$
ROW86
  -MTS-   01071500573D 0   0.00000     0.00000     0

 40 42  0  0  1  0  0  0  0  0999 V2000
   -0.2920    1.9720    2.0200 C   0  0  0  0  0  0  0  0  0  0  0  0
    0.1940    0.5610    1.7880 C   0  0  0  0  0  0  0  0  0  0  0  0
   -0.6850   -0.4470    1.8660 C   0  0  0  0  0  0  0  0  0  0  0  0
   -0.2260   -1.8370    1.6420 C   0  0  0  0  0  0  0  0  0  0  0  0
   -0.9990   -2.7910    1.7040 O   0  0  0  0  0  0  0  0  0  0  0  0
    1.2110   -2.0160    1.3390 C   0  0  0  0  0  0  0  0  0  0  0  0
    2.0100   -0.9420    1.2830 C   0  0  0  0  0  0  0  0  0  0  0  0
    1.5410    0.3520    1.5000 O   0  0  0  0  0  0  0  0  0  0  0  0
    3.4450   -1.1370    0.9790 C   0  0  0  0  0  0  0  0  0  0  0  0
    4.4100   -0.8750    1.9590 C   0  0  0  0  0  0  0  0  0  0  0  0
    5.7680   -1.0600    1.6720 C   0  0  0  0  0  0  0  0  0  0  0  0
    6.1600   -1.5060    0.4040 C   0  0  0  0  0  0  0  0  0  0  0  0
    5.1950   -1.7680   -0.5750 C   0  0  0  0  0  0  0  0  0  0  0  0
    3.8380   -1.5840   -0.2880 C   0  0  0  0  0  0  0  0  0  0  0  0
    7.4890   -1.6870    0.1230 S   0  0  1  0  0  0  0  0  0  0  0  0
    7.8090   -2.4780   -1.1050 O   0  0  0  0  0  0  0  0  0  0  0  0
    8.1370   -2.6610    1.4980 C   0  0  0  0  0  0  0  0  0  0  0  0
    1.7200   -3.2690    1.1180 O   0  0  0  0  0  0  0  0  0  0  0  0
    2.1940   -3.9700    2.1950 C   0  0  0  0  0  0  0  0  0  0  0  0
    1.3350   -4.8060    2.9190 C   0  0  0  0  0  0  0  0  0  0  0  0
    1.8200   -5.5230    4.0200 C   0  0  0  0  0  0  0  0  0  0  0  0
    3.1620   -5.4030    4.3970 C   0  0  0  0  0  0  0  0  0  0  0  0
    3.7640   -6.2940    5.7650 Cl  0  0  0  0  0  0  0  0  0  0  0  0
    4.0210   -4.5670    3.6730 C   0  0  0  0  0  0  0  0  0  0  0  0
    3.5370   -3.8510    2.5730 C   0  0  0  0  0  0  0  0  0  0  0  0
    4.3650   -3.0440    1.8750 F   0  0  0  0  0  0  0  0  0  0  0  0
   -1.1320    1.9570    2.7110 H   0  0  0  0  0  0  0  0  0  0  0  0
   -0.6070    2.4070    1.0740 H   0  0  0  0  0  0  0  0  0  0  0  0
    0.5140    2.5680    2.4420 H   0  0  0  0  0  0  0  0  0  0  0  0
   -1.7220   -0.2480    2.0910 H   0  0  0  0  0  0  0  0  0  0  0  0
    4.1070   -0.5300    2.9370 H   0  0  0  0  0  0  0  0  0  0  0  0
    6.5120   -0.8590    2.4280 H   0  0  0  0  0  0  0  0  0  0  0  0
    5.4980   -2.1120   -1.5530 H   0  0  0  0  0  0  0  0  0  0  0  0
    3.0940   -1.7870   -1.0440 H   0  0  0  0  0  0  0  0  0  0  0  0
    7.6070   -3.6100    1.5510 H   0  0  0  0  0  0  0  0  0  0  0  0
    9.1980   -2.8460    1.3430 H   0  0  0  0  0  0  0  0  0  0  0  0
    7.9960   -2.1140    2.4280 H   0  0  0  0  0  0  0  0  0  0  0  0
    0.3000   -4.8990    2.6280 H   0  0  0  0  0  0  0  0  0  0  0  0
    1.1570   -6.1680    4.5780 H   0  0  0  0  0  0  0  0  0  0  0  0
    5.0570   -4.4750    3.9650 H   0  0  0  0  0  0  0  0  0  0  0  0
  1 27  1  0  0  0  0
  1 28  1  0  0  0  0
  1 29  1  0  0  0  0
  1  2  1  0  0  0  0
  2  3  2  0  0  0  0
  3 30  1  0  0  0  0
  3  4  1  0  0  0  0
  4  5  2  0  0  0  0
  4  6  1  0  0  0  0
  6  7  2  0  0  0  0
  7  8  1  0  0  0  0
  8  2  1  0  0  0  0
  7  9  1  0  0  0  0
  9 10  2  0  0  0  0
 10 31  1  0  0  0  0
 10 11  1  0  0  0  0
 11 32  1  0  0  0  0
 11 12  2  0  0  0  0
 12 13  1  0  0  0  0
 13 33  1  0  0  0  0
 13 14  2  0  0  0  0
 14  9  1  0  0  0  0
 14 34  1  0  0  0  0
 12 15  1  0  0  0  0
 15 16  2  0  0  0  0
 15 17  1  0  0  0  0
 17 35  1  0  0  0  0
 17 36  1  0  0  0  0
 17 37  1  0  0  0  0
  6 18  1  0  0  0  0
 18 19  1  0  0  0  0
 19 20  2  0  0  0  0
 20 38  1  0  0  0  0
 20 21  1  0  0  0  0
 21 39  1  0  0  0  0
 21 22  2  0  0  0  0
 22 23  1  0  0  0  0
 22 24  1  0  0  0  0
 24 40  1  0  0  0  0
 24 25  2  0  0  0  0
 25 19  1  0  0  0  0
 25 26  1  0  0  0  0
M  END
>  <LOGBIO>
6.6000

>  <PRED_LOGBIO>
5.3500

>  <XV_RES>
1.4290

>  <WHL_TMPL>
1

>  <ANCH>
3-5;21-13

$$$$
ROW87
  -MTS-   01071500573D 0   0.00000     0.00000     0

 42 44  0  0  0  0  0  0  0  0999 V2000
   -3.4500   -4.6360   -2.4250 C   0  0  0  0  0  0  0  0  0  0  0  0
   -3.2700   -4.5790   -1.0070 O   0  0  0  0  0  0  0  0  0  0  0  0
   -2.6950   -3.4550   -0.4760 C   0  0  0  0  0  0  0  0  0  0  0  0
   -1.3050   -3.3850   -0.3230 C   0  0  0  0  0  0  0  0  0  0  0  0
   -0.7170   -2.2370    0.2190 C   0  0  0  0  0  0  0  0  0  0  0  0
   -1.5190   -1.1570    0.6090 C   0  0  0  0  0  0  0  0  0  0  0  0
   -2.9090   -1.2260    0.4550 C   0  0  0  0  0  0  0  0  0  0  0  0
   -3.4970   -2.3750   -0.0870 C   0  0  0  0  0  0  0  0  0  0  0  0
   -3.4330    0.0630    0.9590 C   0  0  0  0  0  0  0  0  0  0  0  0
   -4.8840    0.4780    1.0070 C   0  0  0  0  0  0  0  0  0  0  0  0
   -5.2510    1.1730   -0.2820 C   0  0  0  0  0  0  0  0  0  0  0  0
   -4.4310    1.3150   -1.1390 O   0  0  0  0  0  0  0  0  0  0  0  0
   -6.5070    1.6350   -0.4660 O   0  0  0  0  0  0  0  0  0  0  0  0
   -2.3870    0.7950    1.3650 C   0  0  0  0  0  0  0  0  0  0  0  0
   -2.4820    2.1850    1.9490 C   0  0  0  0  0  0  0  0  0  0  0  0
   -1.2190    0.1050    1.1740 N   0  0  0  0  0  0  0  0  0  0  0  0
    0.1270    0.5950    1.5030 C   0  0  0  0  0  0  0  0  0  0  0  0
    0.4720    0.2070    2.9210 C   0  0  0  0  0  0  0  0  0  0  0  0
    1.1090   -1.0140    3.1760 C   0  0  0  0  0  0  0  0  0  0  0  0
    1.4290   -1.3740    4.4910 C   0  0  0  0  0  0  0  0  0  0  0  0
    1.1110   -0.5150    5.5500 C   0  0  0  0  0  0  0  0  0  0  0  0
    1.5450   -1.0040    7.3330 Br  0  0  0  0  0  0  0  0  0  0  0  0
    0.4740    0.7050    5.2940 C   0  0  0  0  0  0  0  0  0  0  0  0
    0.1550    1.0660    3.9790 C   0  0  0  0  0  0  0  0  0  0  0  0
   -2.4820   -4.5550   -2.9160 H   0  0  0  0  0  0  0  0  0  0  0  0
   -3.9150   -5.5820   -2.6940 H   0  0  0  0  0  0  0  0  0  0  0  0
   -4.0880   -3.8150   -2.7430 H   0  0  0  0  0  0  0  0  0  0  0  0
   -0.6870   -4.2180   -0.6240 H   0  0  0  0  0  0  0  0  0  0  0  0
    0.3550   -2.1830    0.3380 H   0  0  0  0  0  0  0  0  0  0  0  0
   -4.5690   -2.4290   -0.2050 H   0  0  0  0  0  0  0  0  0  0  0  0
   -4.9730    1.2180    1.7990 H   0  0  0  0  0  0  0  0  0  0  0  0
   -5.4980   -0.4140    1.1080 H   0  0  0  0  0  0  0  0  0  0  0  0
   -7.1240    0.9400   -0.1890 H   0  0  0  0  0  0  0  0  0  0  0  0
   -1.5790    2.7420    1.7080 H   0  0  0  0  0  0  0  0  0  0  0  0
   -2.5880    2.1170    3.0300 H   0  0  0  0  0  0  0  0  0  0  0  0
   -3.3460    2.6960    1.5310 H   0  0  0  0  0  0  0  0  0  0  0  0
    0.1510    1.6790    1.4080 H   0  0  0  0  0  0  0  0  0  0  0  0
    0.8510    0.1550    0.8200 H   0  0  0  0  0  0  0  0  0  0  0  0
    1.3540   -1.6770    2.3600 H   0  0  0  0  0  0  0  0  0  0  0  0
    1.9200   -2.3160    4.6880 H   0  0  0  0  0  0  0  0  0  0  0  0
    0.2300    1.3680    6.1100 H   0  0  0  0  0  0  0  0  0  0  0  0
   -0.3370    2.0070    3.7820 H   0  0  0  0  0  0  0  0  0  0  0  0
  1 25  1  0  0  0  0
  1 26  1  0  0  0  0
  1 27  1  0  0  0  0
  1  2  1  0  0  0  0
  2  3  1  0  0  0  0
  3  4  2  0  0  0  0
  4 28  1  0  0  0  0
  4  5  1  0  0  0  0
  5 29  1  0  0  0  0
  5  6  2  0  0  0  0
  6  7  1  0  0  0  0
  7  8  2  0  0  0  0
  8  3  1  0  0  0  0
  8 30  1  0  0  0  0
  7  9  1  0  0  0  0
  9 10  1  0  0  0  0
 10 31  1  0  0  0  0
 10 32  1  0  0  0  0
 10 11  1  0  0  0  0
 11 12  2  0  0  0  0
 11 13  1  0  0  0  0
 13 33  1  0  0  0  0
  9 14  2  0  0  0  0
 14 15  1  0  0  0  0
 15 34  1  0  0  0  0
 15 35  1  0  0  0  0
 15 36  1  0  0  0  0
 14 16  1  0  0  0  0
 16  6  1  0  0  0  0
 16 17  1  0  0  0  0
 17 37  1  0  0  0  0
 17 38  1  0  0  0  0
 17 18  1  0  0  0  0
 18 19  2  0  0  0  0
 19 39  1  0  0  0  0
 19 20  1  0  0  0  0
 20 40  1  0  0  0  0
 20 21  2  0  0  0  0
 21 22  1  0  0  0  0
 21 23  1  0  0  0  0
 23 41  1  0  0  0  0
 23 24  2  0  0  0  0
 24 18  1  0  0  0  0
 24 42  1  0  0  0  0
M  END
>  <LOGBIO>
5.6000

>  <PRED_LOGBIO>
5.6800

>  <XV_RES>
-0.1480

>  <WHL_TMPL>
2

>  <ANCH>
40-41;19-20

$$$$
ROW88
  -MTS-   01071500573D 0   0.00000     0.00000     0

 51 54  0  0  0  0  0  0  0  0999 V2000
    7.7710   -2.4460   -1.0560 C   0  0  0  0  0  0  0  0  0  0  0  0
    7.4890   -1.6870    0.1230 O   0  0  0  0  0  0  0  0  0  0  0  0
    6.1600   -1.5060    0.4040 C   0  0  0  0  0  0  0  0  0  0  0  0
    5.7680   -1.0600    1.6720 C   0  0  0  0  0  0  0  0  0  0  0  0
    4.4100   -0.8750    1.9590 C   0  0  0  0  0  0  0  0  0  0  0  0
    3.4450   -1.1370    0.9790 C   0  0  0  0  0  0  0  0  0  0  0  0
    3.8380   -1.5840   -0.2880 C   0  0  0  0  0  0  0  0  0  0  0  0
    5.1950   -1.7680   -0.5750 C   0  0  0  0  0  0  0  0  0  0  0  0
    2.0100   -0.9420    1.2830 C   0  0  0  0  0  0  0  0  0  0  0  0
    1.4190    0.2380    1.5130 C   0  0  0  0  0  0  0  0  0  0  0  0
   -0.0420   -0.0340    1.7780 C   0  0  0  0  0  0  0  0  0  0  0  0
   -0.1860   -1.4920    1.6670 N   0  0  0  0  0  0  0  0  0  0  0  0
    1.0000   -2.0200    1.3800 C   0  0  0  0  0  0  0  0  0  0  0  0
    1.2250   -3.2190    1.2210 O   0  0  0  0  0  0  0  0  0  0  0  0
   -1.3900   -2.2160    1.8370 C   0  0  0  0  0  0  0  0  0  0  0  0
   -1.8930   -2.9940    0.7870 C   0  0  0  0  0  0  0  0  0  0  0  0
   -3.0840   -3.7110    0.9560 C   0  0  0  0  0  0  0  0  0  0  0  0
   -3.7720   -3.6490    2.1740 C   0  0  0  0  0  0  0  0  0  0  0  0
   -4.9210   -4.3400    2.3360 F   0  0  0  0  0  0  0  0  0  0  0  0
   -3.2690   -2.8710    3.2230 C   0  0  0  0  0  0  0  0  0  0  0  0
   -2.0780   -2.1550    3.0550 C   0  0  0  0  0  0  0  0  0  0  0  0
    2.0770    1.5640    1.5090 C   0  0  0  0  0  0  0  0  0  0  0  0
    2.7150    2.0260    0.3520 C   0  0  0  0  0  0  0  0  0  0  0  0
    3.3380    3.2790    0.3480 C   0  0  0  0  0  0  0  0  0  0  0  0
    3.3230    4.0720    1.5020 C   0  0  0  0  0  0  0  0  0  0  0  0
    2.6850    3.6100    2.6600 C   0  0  0  0  0  0  0  0  0  0  0  0
    2.0630    2.3560    2.6640 C   0  0  0  0  0  0  0  0  0  0  0  0
    4.1410    5.7200    1.4970 S   0  0  0  0  0  0  0  0  0  0  0  0
    5.2430    5.7020    0.5860 O   0  0  0  0  0  0  0  0  0  0  0  0
    4.6150    6.0210    2.8120 O   0  0  0  0  0  0  0  0  0  0  0  0
    2.9520    6.9830    0.9810 C   0  0  0  0  0  0  0  0  0  0  0  0
    7.3400   -1.9470   -1.9210 H   0  0  0  0  0  0  0  0  0  0  0  0
    8.8480   -2.5290   -1.1840 H   0  0  0  0  0  0  0  0  0  0  0  0
    7.3400   -3.4400   -0.9590 H   0  0  0  0  0  0  0  0  0  0  0  0
    6.5120   -0.8590    2.4280 H   0  0  0  0  0  0  0  0  0  0  0  0
    4.1070   -0.5300    2.9370 H   0  0  0  0  0  0  0  0  0  0  0  0
    3.0940   -1.7870   -1.0440 H   0  0  0  0  0  0  0  0  0  0  0  0
    5.4980   -2.1120   -1.5530 H   0  0  0  0  0  0  0  0  0  0  0  0
   -0.6410    0.4450    1.0060 H   0  0  0  0  0  0  0  0  0  0  0  0
   -0.2860    0.2730    2.7930 H   0  0  0  0  0  0  0  0  0  0  0  0
   -1.3630   -3.0420   -0.1520 H   0  0  0  0  0  0  0  0  0  0  0  0
   -3.4730   -4.3110    0.1460 H   0  0  0  0  0  0  0  0  0  0  0  0
   -3.7990   -2.8240    4.1630 H   0  0  0  0  0  0  0  0  0  0  0  0
   -1.6890   -1.5550    3.8650 H   0  0  0  0  0  0  0  0  0  0  0  0
    2.7260    1.4140   -0.5390 H   0  0  0  0  0  0  0  0  0  0  0  0
    3.8300    3.6350   -0.5450 H   0  0  0  0  0  0  0  0  0  0  0  0
    2.6740    4.2220    3.5500 H   0  0  0  0  0  0  0  0  0  0  0  0
    1.5710    2.0000    3.5570 H   0  0  0  0  0  0  0  0  0  0  0  0
    2.5920    6.7540   -0.0200 H   0  0  0  0  0  0  0  0  0  0  0  0
    3.4360    7.9570    0.9780 H   0  0  0  0  0  0  0  0  0  0  0  0
    2.1130    6.9960    1.6740 H   0  0  0  0  0  0  0  0  0  0  0  0
  1 32  1  0  0  0  0
  1 33  1  0  0  0  0
  1 34  1  0  0  0  0
  1  2  1  0  0  0  0
  2  3  1  0  0  0  0
  3  4  2  0  0  0  0
  4 35  1  0  0  0  0
  4  5  1  0  0  0  0
  5 36  1  0  0  0  0
  5  6  2  0  0  0  0
  6  7  1  0  0  0  0
  7 37  1  0  0  0  0
  7  8  2  0  0  0  0
  8  3  1  0  0  0  0
  8 38  1  0  0  0  0
  6  9  1  0  0  0  0
  9 10  2  0  0  0  0
 10 11  1  0  0  0  0
 11 39  1  0  0  0  0
 11 40  1  0  0  0  0
 11 12  1  0  0  0  0
 12 13  1  0  0  0  0
 13  9  1  0  0  0  0
 13 14  2  0  0  0  0
 12 15  1  0  0  0  0
 15 16  2  0  0  0  0
 16 41  1  0  0  0  0
 16 17  1  0  0  0  0
 17 42  1  0  0  0  0
 17 18  2  0  0  0  0
 18 19  1  0  0  0  0
 18 20  1  0  0  0  0
 20 43  1  0  0  0  0
 20 21  2  0  0  0  0
 21 15  1  0  0  0  0
 21 44  1  0  0  0  0
 10 22  1  0  0  0  0
 22 23  2  0  0  0  0
 23 45  1  0  0  0  0
 23 24  1  0  0  0  0
 24 46  1  0  0  0  0
 24 25  2  0  0  0  0
 25 26  1  0  0  0  0
 26 47  1  0  0  0  0
 26 27  2  0  0  0  0
 27 22  1  0  0  0  0
 27 48  1  0  0  0  0
 25 28  1  0  0  0  0
 28 29  2  0  0  0  0
 28 30  2  0  0  0  0
 28 31  1  0  0  0  0
 31 49  1  0  0  0  0
 31 50  1  0  0  0  0
 31 51  1  0  0  0  0
M  END
>  <LOGBIO>
6.5200

>  <PRED_LOGBIO>
6.2300

>  <XV_RES>
0.2400

>  <WHL_TMPL>
1

>  <ANCH>
5-31;11-9

$$$$
ROW89
  -MTS-   01071500573D 0   0.00000     0.00000     0

 54 55  0  0  0  0  0  0  0  0999 V2000
    3.9460    1.1330    2.4210 C   0  0  0  0  0  0  0  0  0  0  0  0
    2.5520    0.9490    2.6820 O   0  0  0  0  0  0  0  0  0  0  0  0
    1.6920    1.0120    1.6310 N   0  0  0  0  0  0  0  0  0  0  0  0
    2.2040    1.2630    0.2760 C   0  0  0  0  0  0  0  0  0  0  0  0
    0.3480    0.8420    1.8340 C   0  0  0  0  0  0  0  0  0  0  0  0
   -0.5300    1.7900    2.1030 N   0  0  0  0  0  0  0  0  0  0  0  0
   -1.8680    1.4220    2.2810 C   0  0  0  0  0  0  0  0  0  0  0  0
   -2.7530    2.2380    2.5340 O   0  0  0  0  0  0  0  0  0  0  0  0
   -2.1370   -0.0270    2.1400 C   0  0  0  0  0  0  0  0  0  0  0  0
   -3.1850   -0.7390    2.3350 C   0  0  0  0  0  0  0  0  0  0  0  0
   -4.4470   -0.0340    2.6540 C   0  0  0  0  0  0  0  0  0  0  0  0
   -4.5870    0.6320    3.8770 C   0  0  0  0  0  0  0  0  0  0  0  0
   -5.7800    1.2980    4.1790 C   0  0  0  0  0  0  0  0  0  0  0  0
   -6.8340    1.2990    3.2570 C   0  0  0  0  0  0  0  0  0  0  0  0
   -8.0020    1.9520    3.5520 O   0  0  0  0  0  0  0  0  0  0  0  0
   -6.6940    0.6340    2.0340 C   0  0  0  0  0  0  0  0  0  0  0  0
   -5.5000   -0.0330    1.7320 C   0  0  0  0  0  0  0  0  0  0  0  0
   -7.8300    0.6350    1.0390 C   0  0  0  0  0  0  0  0  0  0  0  0
   -8.6380    1.9210    1.1910 C   0  0  0  0  0  0  0  0  0  0  0  0
   -8.7340   -0.5670    1.2990 C   0  0  0  0  0  0  0  0  0  0  0  0
   -7.2670    0.5520   -0.3770 C   0  0  0  0  0  0  0  0  0  0  0  0
   -5.9310    2.0160    5.4990 C   0  0  0  0  0  0  0  0  0  0  0  0
   -7.3970    2.0000    5.9220 C   0  0  0  0  0  0  0  0  0  0  0  0
   -5.4600    3.4600    5.3490 C   0  0  0  0  0  0  0  0  0  0  0  0
   -5.0880    1.3140    6.5590 C   0  0  0  0  0  0  0  0  0  0  0  0
   -0.5350   -0.6920    1.7860 S   0  0  0  0  0  0  0  0  0  0  0  0
    4.1060    2.1160    1.9830 H   0  0  0  0  0  0  0  0  0  0  0  0
    4.5030    1.0560    3.3520 H   0  0  0  0  0  0  0  0  0  0  0  0
    4.2900    0.3670    1.7280 H   0  0  0  0  0  0  0  0  0  0  0  0
    1.7610    2.1760   -0.1160 H   0  0  0  0  0  0  0  0  0  0  0  0
    3.2860    1.3710    0.3110 H   0  0  0  0  0  0  0  0  0  0  0  0
    1.9440    0.4280   -0.3710 H   0  0  0  0  0  0  0  0  0  0  0  0
   -3.1490   -1.8160    2.2690 H   0  0  0  0  0  0  0  0  0  0  0  0
   -3.7740    0.6310    4.5890 H   0  0  0  0  0  0  0  0  0  0  0  0
   -8.6260    1.3610    4.0010 H   0  0  0  0  0  0  0  0  0  0  0  0
   -5.3920   -0.5470    0.7880 H   0  0  0  0  0  0  0  0  0  0  0  0
   -9.0390    1.9800    2.2000 H   0  0  0  0  0  0  0  0  0  0  0  0
   -9.4560    1.9210    0.4740 H   0  0  0  0  0  0  0  0  0  0  0  0
   -7.9930    2.7780    1.0060 H   0  0  0  0  0  0  0  0  0  0  0  0
   -9.1360   -0.5080    2.3080 H   0  0  0  0  0  0  0  0  0  0  0  0
   -9.5530   -0.5660    0.5820 H   0  0  0  0  0  0  0  0  0  0  0  0
   -8.1590   -1.4840    1.1910 H   0  0  0  0  0  0  0  0  0  0  0  0
   -6.6230    1.4080   -0.5620 H   0  0  0  0  0  0  0  0  0  0  0  0
   -8.0860    0.5520   -1.0930 H   0  0  0  0  0  0  0  0  0  0  0  0
   -6.6910   -0.3650   -0.4850 H   0  0  0  0  0  0  0  0  0  0  0  0
   -7.9980    2.5010    5.1660 H   0  0  0  0  0  0  0  0  0  0  0  0
   -7.5060    2.5180    6.8730 H   0  0  0  0  0  0  0  0  0  0  0  0
   -7.7320    0.9710    6.0290 H   0  0  0  0  0  0  0  0  0  0  0  0
   -6.0620    3.9610    4.5930 H   0  0  0  0  0  0  0  0  0  0  0  0
   -5.5690    3.9780    6.3000 H   0  0  0  0  0  0  0  0  0  0  0  0
   -4.4150    3.4720    5.0470 H   0  0  0  0  0  0  0  0  0  0  0  0
   -5.4230    0.2850    6.6660 H   0  0  0  0  0  0  0  0  0  0  0  0
   -5.1960    1.8310    7.5100 H   0  0  0  0  0  0  0  0  0  0  0  0
   -4.0420    1.3260    6.2580 H   0  0  0  0  0  0  0  0  0  0  0  0
  1 27  1  0  0  0  0
  1 28  1  0  0  0  0
  1 29  1  0  0  0  0
  1  2  1  0  0  0  0
  2  3  1  0  0  0  0
  3  4  1  0  0  0  0
  4 30  1  0  0  0  0
  4 31  1  0  0  0  0
  4 32  1  0  0  0  0
  3  5  1  0  0  0  0
  5  6  2  0  0  0  0
  6  7  1  0  0  0  0
  7  8  2  0  0  0  0
  7  9  1  0  0  0  0
  9 10  2  0  0  0  0
 10 33  1  0  0  0  0
 10 11  1  0  0  0  0
 11 12  2  0  0  0  0
 12 34  1  0  0  0  0
 12 13  1  0  0  0  0
 13 14  2  0  0  0  0
 14 15  1  0  0  0  0
 15 35  1  0  0  0  0
 14 16  1  0  0  0  0
 16 17  2  0  0  0  0
 17 11  1  0  0  0  0
 17 36  1  0  0  0  0
 16 18  1  0  0  0  0
 18 19  1  0  0  0  0
 19 37  1  0  0  0  0
 19 38  1  0  0  0  0
 19 39  1  0  0  0  0
 18 20  1  0  0  0  0
 20 40  1  0  0  0  0
 20 41  1  0  0  0  0
 20 42  1  0  0  0  0
 18 21  1  0  0  0  0
 21 43  1  0  0  0  0
 21 44  1  0  0  0  0
 21 45  1  0  0  0  0
 13 22  1  0  0  0  0
 22 23  1  0  0  0  0
 23 46  1  0  0  0  0
 23 47  1  0  0  0  0
 23 48  1  0  0  0  0
 22 24  1  0  0  0  0
 24 49  1  0  0  0  0
 24 50  1  0  0  0  0
 24 51  1  0  0  0  0
 22 25  1  0  0  0  0
 25 52  1  0  0  0  0
 25 53  1  0  0  0  0
 25 54  1  0  0  0  0
  9 26  1  0  0  0  0
 26  5  1  0  0  0  0
M  END
>  <LOGBIO>
4.7400

>  <PRED_LOGBIO>
4.7900

>  <XV_RES>
-0.0860

>  <WHL_TMPL>
1

>  <ANCH>
23-26;13-14

$$$$
ROW90
  -MTS-   01071500573D 0   0.00000     0.00000     0

 53 55  0  0  0  0  0  0  0  0999 V2000
   -4.8810    4.0840    2.9520 C   0  0  0  0  0  0  0  0  0  0  0  0
   -3.8310    4.2530    1.9950 O   0  0  0  0  0  0  0  0  0  0  0  0
   -3.3150    3.1310    1.4030 C   0  0  0  0  0  0  0  0  0  0  0  0
   -2.2290    2.4680    1.9870 C   0  0  0  0  0  0  0  0  0  0  0  0
   -1.7010    1.3210    1.3810 C   0  0  0  0  0  0  0  0  0  0  0  0
   -2.2590    0.8370    0.1920 C   0  0  0  0  0  0  0  0  0  0  0  0
   -3.3450    1.5000   -0.3920 C   0  0  0  0  0  0  0  0  0  0  0  0
   -3.8730    2.6470    0.2140 C   0  0  0  0  0  0  0  0  0  0  0  0
   -3.6740    0.7320   -1.6130 C   0  0  0  0  0  0  0  0  0  0  0  0
   -4.7780    1.0470   -2.5940 C   0  0  0  0  0  0  0  0  0  0  0  0
   -6.0440    0.3420   -2.1700 C   0  0  0  0  0  0  0  0  0  0  0  0
   -6.0500   -0.3570   -1.1570 O   0  0  0  0  0  0  0  0  0  0  0  0
   -7.1540    0.4760   -2.8910 N   0  0  0  0  0  0  0  0  0  0  0  0
   -8.2940   -0.1590   -2.5090 O   0  0  0  0  0  0  0  0  0  0  0  0
   -9.4620    0.0160   -3.3150 C   0  0  0  0  0  0  0  0  0  0  0  0
  -10.6210   -0.7770   -2.7120 C   0  0  0  0  0  0  0  0  0  0  0  0
  -11.8690   -0.5910   -3.5740 C   0  0  0  0  0  0  0  0  0  0  0  0
  -12.9530   -1.3330   -3.0090 O   0  0  0  0  0  0  0  0  0  0  0  0
   -2.8150   -0.2930   -1.6920 C   0  0  0  0  0  0  0  0  0  0  0  0
   -2.8040   -1.3270   -2.7930 C   0  0  0  0  0  0  0  0  0  0  0  0
   -1.9480   -0.2710   -0.6310 N   0  0  0  0  0  0  0  0  0  0  0  0
   -0.9730   -1.1480   -0.4110 C   0  0  0  0  0  0  0  0  0  0  0  0
   -1.2450   -2.3200   -0.1560 O   0  0  0  0  0  0  0  0  0  0  0  0
    0.4410   -0.7140   -0.4720 C   0  0  0  0  0  0  0  0  0  0  0  0
    1.4040   -1.3540    0.3170 C   0  0  0  0  0  0  0  0  0  0  0  0
    2.7410   -0.9440    0.2590 C   0  0  0  0  0  0  0  0  0  0  0  0
    3.1150    0.1070   -0.5870 C   0  0  0  0  0  0  0  0  0  0  0  0
    4.7770    0.6170   -0.6590 Cl  0  0  0  0  0  0  0  0  0  0  0  0
    2.1520    0.7470   -1.3760 C   0  0  0  0  0  0  0  0  0  0  0  0
    0.8140    0.3370   -1.3180 C   0  0  0  0  0  0  0  0  0  0  0  0
   -4.5260    3.4680    3.7750 H   0  0  0  0  0  0  0  0  0  0  0  0
   -5.1850    5.0570    3.3320 H   0  0  0  0  0  0  0  0  0  0  0  0
   -5.7310    3.5990    2.4760 H   0  0  0  0  0  0  0  0  0  0  0  0
   -1.7980    2.8410    2.9040 H   0  0  0  0  0  0  0  0  0  0  0  0
   -0.8630    0.8100    1.8320 H   0  0  0  0  0  0  0  0  0  0  0  0
   -4.7110    3.1580   -0.2370 H   0  0  0  0  0  0  0  0  0  0  0  0
   -4.4900    0.7080   -3.5860 H   0  0  0  0  0  0  0  0  0  0  0  0
   -4.9510    2.1210   -2.6140 H   0  0  0  0  0  0  0  0  0  0  0  0
   -7.1500    1.0500   -3.7220 H   0  0  0  0  0  0  0  0  0  0  0  0
   -9.7250    1.0710   -3.3500 H   0  0  0  0  0  0  0  0  0  0  0  0
   -9.2640   -0.3430   -4.3230 H   0  0  0  0  0  0  0  0  0  0  0  0
  -10.3580   -1.8330   -2.6770 H   0  0  0  0  0  0  0  0  0  0  0  0
  -10.8190   -0.4190   -1.7040 H   0  0  0  0  0  0  0  0  0  0  0  0
  -12.1310    0.4640   -3.6090 H   0  0  0  0  0  0  0  0  0  0  0  0
  -11.6700   -0.9490   -4.5820 H   0  0  0  0  0  0  0  0  0  0  0  0
  -13.7580   -1.2310   -3.5400 H   0  0  0  0  0  0  0  0  0  0  0  0
   -3.1670   -0.8780   -3.7150 H   0  0  0  0  0  0  0  0  0  0  0  0
   -3.4480   -2.1580   -2.5160 H   0  0  0  0  0  0  0  0  0  0  0  0
   -1.7890   -1.6880   -2.9410 H   0  0  0  0  0  0  0  0  0  0  0  0
    1.1160   -2.1650    0.9690 H   0  0  0  0  0  0  0  0  0  0  0  0
    3.4840   -1.4380    0.8670 H   0  0  0  0  0  0  0  0  0  0  0  0
    2.4400    1.5580   -2.0290 H   0  0  0  0  0  0  0  0  0  0  0  0
    0.0710    0.8310   -1.9270 H   0  0  0  0  0  0  0  0  0  0  0  0
  1 31  1  0  0  0  0
  1 32  1  0  0  0  0
  1 33  1  0  0  0  0
  1  2  1  0  0  0  0
  2  3  1  0  0  0  0
  3  4  2  0  0  0  0
  4 34  1  0  0  0  0
  4  5  1  0  0  0  0
  5 35  1  0  0  0  0
  5  6  2  0  0  0  0
  6  7  1  0  0  0  0
  7  8  2  0  0  0  0
  8  3  1  0  0  0  0
  8 36  1  0  0  0  0
  7  9  1  0  0  0  0
  9 10  1  0  0  0  0
 10 37  1  0  0  0  0
 10 38  1  0  0  0  0
 10 11  1  0  0  0  0
 11 12  2  0  0  0  0
 11 13  1  0  0  0  0
 13 39  1  0  0  0  0
 13 14  1  0  0  0  0
 14 15  1  0  0  0  0
 15 40  1  0  0  0  0
 15 41  1  0  0  0  0
 15 16  1  0  0  0  0
 16 42  1  0  0  0  0
 16 43  1  0  0  0  0
 16 17  1  0  0  0  0
 17 44  1  0  0  0  0
 17 45  1  0  0  0  0
 17 18  1  0  0  0  0
 18 46  1  0  0  0  0
  9 19  2  0  0  0  0
 19 20  1  0  0  0  0
 20 47  1  0  0  0  0
 20 48  1  0  0  0  0
 20 49  1  0  0  0  0
 19 21  1  0  0  0  0
 21  6  1  0  0  0  0
 21 22  1  0  0  0  0
 22 23  2  0  0  0  0
 22 24  1  0  0  0  0
 24 25  2  0  0  0  0
 25 50  1  0  0  0  0
 25 26  1  0  0  0  0
 26 51  1  0  0  0  0
 26 27  2  0  0  0  0
 27 28  1  0  0  0  0
 27 29  1  0  0  0  0
 29 52  1  0  0  0  0
 29 30  2  0  0  0  0
 30 24  1  0  0  0  0
 30 53  1  0  0  0  0
M  END
>  <LOGBIO>
6.1500

>  <PRED_LOGBIO>
6.2600

>  <XV_RES>
-0.2110

>  <WHL_TMPL>
3

>  <ANCH>
25-44;41-42

$$$$
ROW91
  -MTS-   01071500573D 0   0.00000     0.00000     0

 40 42  0  0  0  0  0  0  0  0999 V2000
    7.4890   -1.6870    0.1230 C   0  0  0  0  0  0  0  0  0  0  0  0
    6.1150   -1.5130    0.3780 C   0  0  0  0  0  0  0  0  0  0  0  0
    5.7640   -1.0650    1.6570 C   0  0  0  0  0  0  0  0  0  0  0  0
    4.4100   -0.8750    1.9590 C   0  0  0  0  0  0  0  0  0  0  0  0
    3.4450   -1.1370    0.9790 C   0  0  0  0  0  0  0  0  0  0  0  0
    3.8670   -1.5830   -0.2790 C   0  0  0  0  0  0  0  0  0  0  0  0
    5.1700   -1.7560   -0.5400 N   0  0  0  0  0  0  0  0  0  0  0  0
    2.0100   -0.9420    1.2830 C   0  0  0  0  0  0  0  0  0  0  0  0
    1.1050   -1.8990    1.3710 N   0  0  0  0  0  0  0  0  0  0  0  0
   -0.1270   -1.3060    1.6730 C   0  0  0  0  0  0  0  0  0  0  0  0
    0.0730    0.0160    1.7600 C   0  0  0  0  0  0  0  0  0  0  0  0
    1.4000    0.2620    1.5200 N   0  0  0  0  0  0  0  0  0  0  0  0
    2.0260    1.5300    1.5160 C   0  0  0  0  0  0  0  0  0  0  0  0
    2.6630    1.9930    0.3590 C   0  0  0  0  0  0  0  0  0  0  0  0
    3.2830    3.2490    0.3560 C   0  0  0  0  0  0  0  0  0  0  0  0
    3.2670    4.0400    1.5100 C   0  0  0  0  0  0  0  0  0  0  0  0
    2.6300    3.5770    2.6680 C   0  0  0  0  0  0  0  0  0  0  0  0
    2.0100    2.3220    2.6710 C   0  0  0  0  0  0  0  0  0  0  0  0
    4.0820    5.6900    1.5060 S   0  0  0  0  0  0  0  0  0  0  0  0
    5.1840    5.6750    0.5950 O   0  0  0  0  0  0  0  0  0  0  0  0
    4.5550    5.9910    2.8220 O   0  0  0  0  0  0  0  0  0  0  0  0
    2.8900    6.9510    0.9900 C   0  0  0  0  0  0  0  0  0  0  0  0
   -1.4410   -2.0250    1.8660 C   0  0  0  0  0  0  0  0  0  0  0  0
   -2.4400   -1.2270    1.4990 F   0  0  0  0  0  0  0  0  0  0  0  0
   -1.5830   -2.3530    3.1470 F   0  0  0  0  0  0  0  0  0  0  0  0
   -1.4570   -3.1270    1.1210 F   0  0  0  0  0  0  0  0  0  0  0  0
    7.6270   -2.2950   -0.7680 H   0  0  0  0  0  0  0  0  0  0  0  0
    7.8910   -0.7020   -0.1060 H   0  0  0  0  0  0  0  0  0  0  0  0
    7.9330   -2.1300    1.0120 H   0  0  0  0  0  0  0  0  0  0  0  0
    6.5240   -0.8690    2.3980 H   0  0  0  0  0  0  0  0  0  0  0  0
    4.1130   -0.5300    2.9380 H   0  0  0  0  0  0  0  0  0  0  0  0
    3.1360   -1.7900   -1.0460 H   0  0  0  0  0  0  0  0  0  0  0  0
   -0.6790    0.7580    1.9810 H   0  0  0  0  0  0  0  0  0  0  0  0
    2.6760    1.3830   -0.5320 H   0  0  0  0  0  0  0  0  0  0  0  0
    3.7750    3.6060   -0.5370 H   0  0  0  0  0  0  0  0  0  0  0  0
    2.6170    4.1880    3.5580 H   0  0  0  0  0  0  0  0  0  0  0  0
    1.5190    1.9650    3.5640 H   0  0  0  0  0  0  0  0  0  0  0  0
    2.5300    6.7210   -0.0110 H   0  0  0  0  0  0  0  0  0  0  0  0
    3.3720    7.9260    0.9880 H   0  0  0  0  0  0  0  0  0  0  0  0
    2.0510    6.9620    1.6830 H   0  0  0  0  0  0  0  0  0  0  0  0
  1 27  1  0  0  0  0
  1 28  1  0  0  0  0
  1 29  1  0  0  0  0
  1  2  1  0  0  0  0
  2  3  2  0  0  0  0
  3 30  1  0  0  0  0
  3  4  1  0  0  0  0
  4 31  1  0  0  0  0
  4  5  2  0  0  0  0
  5  6  1  0  0  0  0
  6 32  1  0  0  0  0
  6  7  2  0  0  0  0
  7  2  1  0  0  0  0
  5  8  1  0  0  0  0
  8  9  2  0  0  0  0
  9 10  1  0  0  0  0
 10 11  2  0  0  0  0
 11 33  1  0  0  0  0
 11 12  1  0  0  0  0
 12  8  1  0  0  0  0
 12 13  1  0  0  0  0
 13 14  2  0  0  0  0
 14 34  1  0  0  0  0
 14 15  1  0  0  0  0
 15 35  1  0  0  0  0
 15 16  2  0  0  0  0
 16 17  1  0  0  0  0
 17 36  1  0  0  0  0
 17 18  2  0  0  0  0
 18 13  1  0  0  0  0
 18 37  1  0  0  0  0
 16 19  1  0  0  0  0
 19 20  2  0  0  0  0
 19 21  2  0  0  0  0
 19 22  1  0  0  0  0
 22 38  1  0  0  0  0
 22 39  1  0  0  0  0
 22 40  1  0  0  0  0
 10 23  1  0  0  0  0
 23 24  1  0  0  0  0
 23 25  1  0  0  0  0
 23 26  1  0  0  0  0
M  END
>  <LOGBIO>
5.7400

>  <PRED_LOGBIO>
6.2600

>  <XV_RES>
-0.6130

>  <WHL_TMPL>
1

>  <ANCH>
5-31;10-8

$$$$
ROW92
  -MTS-   01071500573D 0   0.00000     0.00000     0

 43 46  0  0  0  0  0  0  0  0999 V2000
    4.1750    0.0360    0.9430 C   0  0  0  0  0  0  0  0  0  0  0  0
    3.3380   -1.1210    1.0020 O   0  0  0  0  0  0  0  0  0  0  0  0
    2.0090   -0.9410    1.2830 C   0  0  0  0  0  0  0  0  0  0  0  0
    1.1510   -2.0460    1.3480 C   0  0  0  0  0  0  0  0  0  0  0  0
   -0.2060   -1.8620    1.6360 C   0  0  0  0  0  0  0  0  0  0  0  0
   -0.7060   -0.5730    1.8590 C   0  0  0  0  0  0  0  0  0  0  0  0
    0.1520    0.5310    1.7940 C   0  0  0  0  0  0  0  0  0  0  0  0
   -0.3370    1.9490    1.9720 C   0  0  0  0  0  0  0  0  0  0  0  0
   -2.1240    2.1050    1.6630 S   0  0  0  0  0  0  0  0  0  0  0  0
   -2.9100    0.6040    2.1720 C   0  0  0  0  0  0  0  0  0  0  0  0
   -2.1430   -0.4940    2.2050 C   0  0  0  0  0  0  0  0  0  0  0  0
   -2.8930   -1.5640    2.6160 N   0  0  0  0  0  0  0  0  0  0  0  0
   -4.2420   -1.0880    2.8580 N   0  0  0  0  0  0  0  0  0  0  0  0
   -4.2720    0.2050    2.5980 C   0  0  0  0  0  0  0  0  0  0  0  0
   -5.4730    1.1120    2.7140 C   0  0  0  0  0  0  0  0  0  0  0  0
   -6.2800    0.6600    3.6700 F   0  0  0  0  0  0  0  0  0  0  0  0
   -6.1270    1.1330    1.5560 F   0  0  0  0  0  0  0  0  0  0  0  0
   -5.0720    2.3430    3.0180 F   0  0  0  0  0  0  0  0  0  0  0  0
   -2.2990   -2.8430    2.7300 C   0  0  0  0  0  0  0  0  0  0  0  0
   -1.8850   -3.5280    1.5810 C   0  0  0  0  0  0  0  0  0  0  0  0
   -1.2970   -4.7930    1.6940 C   0  0  0  0  0  0  0  0  0  0  0  0
   -1.1230   -5.3740    2.9560 C   0  0  0  0  0  0  0  0  0  0  0  0
   -1.5370   -4.6890    4.1050 C   0  0  0  0  0  0  0  0  0  0  0  0
   -2.1250   -3.4240    3.9920 C   0  0  0  0  0  0  0  0  0  0  0  0
   -0.3500   -7.0370    3.1040 S   0  0  0  0  0  0  0  0  0  0  0  0
   -0.6420   -7.8050    1.9340 O   0  0  0  0  0  0  0  0  0  0  0  0
   -0.8740   -7.7050    4.2550 O   0  0  0  0  0  0  0  0  0  0  0  0
    1.3830   -6.8620    3.2700 N   0  0  0  0  0  0  0  0  0  0  0  0
    1.5090    0.3470    1.5060 C   0  0  0  0  0  0  0  0  0  0  0  0
    2.3370    1.4120    1.4440 F   0  0  0  0  0  0  0  0  0  0  0  0
    4.1560    0.5470    1.9030 H   0  0  0  0  0  0  0  0  0  0  0  0
    5.1940   -0.2650    0.7110 H   0  0  0  0  0  0  0  0  0  0  0  0
    3.8100    0.7080    0.1680 H   0  0  0  0  0  0  0  0  0  0  0  0
    1.5370   -3.0400    1.1760 H   0  0  0  0  0  0  0  0  0  0  0  0
   -0.8680   -2.7140    1.6860 H   0  0  0  0  0  0  0  0  0  0  0  0
    0.1570    2.5390    1.2030 H   0  0  0  0  0  0  0  0  0  0  0  0
   -0.1860    2.2530    3.0060 H   0  0  0  0  0  0  0  0  0  0  0  0
   -2.0190   -3.0790    0.6080 H   0  0  0  0  0  0  0  0  0  0  0  0
   -0.9770   -5.3210    0.8080 H   0  0  0  0  0  0  0  0  0  0  0  0
   -1.4030   -5.1370    5.0780 H   0  0  0  0  0  0  0  0  0  0  0  0
   -2.4440   -2.8960    4.8780 H   0  0  0  0  0  0  0  0  0  0  0  0
    1.8000   -5.9420    3.2720 H   0  0  0  0  0  0  0  0  0  0  0  0
    1.9670   -7.6810    3.3630 H   0  0  0  0  0  0  0  0  0  0  0  0
  1 31  1  0  0  0  0
  1 32  1  0  0  0  0
  1 33  1  0  0  0  0
  1  2  1  0  0  0  0
  2  3  1  0  0  0  0
  3  4  1  0  0  0  0
  4 34  1  0  0  0  0
  4  5  2  0  0  0  0
  5 35  1  0  0  0  0
  5  6  1  0  0  0  0
  6  7  2  0  0  0  0
  7  8  1  0  0  0  0
  8 36  1  0  0  0  0
  8 37  1  0  0  0  0
  8  9  1  0  0  0  0
  9 10  1  0  0  0  0
 10 11  2  0  0  0  0
 11  6  1  0  0  0  0
 11 12  1  0  0  0  0
 12 13  1  0  0  0  0
 13 14  2  0  0  0  0
 14 10  1  0  0  0  0
 14 15  1  0  0  0  0
 15 16  1  0  0  0  0
 15 17  1  0  0  0  0
 15 18  1  0  0  0  0
 12 19  1  0  0  0  0
 19 20  2  0  0  0  0
 20 38  1  0  0  0  0
 20 21  1  0  0  0  0
 21 39  1  0  0  0  0
 21 22  2  0  0  0  0
 22 23  1  0  0  0  0
 23 40  1  0  0  0  0
 23 24  2  0  0  0  0
 24 19  1  0  0  0  0
 24 41  1  0  0  0  0
 22 25  1  0  0  0  0
 25 26  2  0  0  0  0
 25 27  2  0  0  0  0
 25 28  1  0  0  0  0
 28 42  1  0  0  0  0
 28 43  1  0  0  0  0
  7 29  1  0  0  0  0
 29  3  2  0  0  0  0
 29 30  1  0  0  0  0
M  END
>  <LOGBIO>
8.0500

>  <PRED_LOGBIO>
6.8600

>  <XV_RES>
1.4640

>  <WHL_TMPL>
1

>  <ANCH>
10-27;11-9

$$$$
ROW93
  -MTS-   01071500573D 0   0.00000     0.00000     0

 38 40  0  0  0  0  0  0  0  0999 V2000
    7.4890   -1.6870    0.1230 C   0  0  0  0  0  0  0  0  0  0  0  0
    6.1600   -1.5060    0.4040 C   0  0  0  0  0  0  0  0  0  0  0  0
    5.7680   -1.0600    1.6720 C   0  0  0  0  0  0  0  0  0  0  0  0
    4.4100   -0.8750    1.9590 C   0  0  0  0  0  0  0  0  0  0  0  0
    3.4450   -1.1370    0.9790 C   0  0  0  0  0  0  0  0  0  0  0  0
    3.8380   -1.5840   -0.2880 C   0  0  0  0  0  0  0  0  0  0  0  0
    5.1950   -1.7680   -0.5750 C   0  0  0  0  0  0  0  0  0  0  0  0
    2.0100   -0.9420    1.2830 C   0  0  0  0  0  0  0  0  0  0  0  0
    1.0970   -1.9190    1.3710 C   0  0  0  0  0  0  0  0  0  0  0  0
   -0.2010   -1.2840    1.6900 C   0  0  0  0  0  0  0  0  0  0  0  0
    0.0020    0.0170    1.7740 N   0  0  0  0  0  0  0  0  0  0  0  0
    1.4080    0.2660    1.5180 N   0  0  0  0  0  0  0  0  0  0  0  0
    2.0440    1.5300    1.5130 C   0  0  0  0  0  0  0  0  0  0  0  0
    2.6830    1.9870    0.3540 C   0  0  0  0  0  0  0  0  0  0  0  0
    3.3120    3.2380    0.3490 C   0  0  0  0  0  0  0  0  0  0  0  0
    3.3020    4.0310    1.5020 C   0  0  0  0  0  0  0  0  0  0  0  0
    2.6620    3.5740    2.6610 C   0  0  0  0  0  0  0  0  0  0  0  0
    2.0330    2.3230    2.6660 C   0  0  0  0  0  0  0  0  0  0  0  0
    4.1290    5.6750    1.4950 S   0  0  0  0  0  0  0  0  0  0  0  0
    5.2300    5.6510    0.5840 O   0  0  0  0  0  0  0  0  0  0  0  0
    4.6050    5.9750    2.8100 O   0  0  0  0  0  0  0  0  0  0  0  0
    2.9850    6.9010    0.9960 N   0  0  0  0  0  0  0  0  0  0  0  0
    1.3380   -3.3370    1.1870 C   0  0  0  0  0  0  0  0  0  0  0  0
    1.5300   -4.4720    1.0400 N   0  0  0  0  0  0  0  0  0  0  0  0
    7.5990   -2.2730   -0.7870 H   0  0  0  0  0  0  0  0  0  0  0  0
    7.9000   -0.7020   -0.0880 H   0  0  0  0  0  0  0  0  0  0  0  0
    7.9520   -2.1600    0.9870 H   0  0  0  0  0  0  0  0  0  0  0  0
    6.5120   -0.8590    2.4280 H   0  0  0  0  0  0  0  0  0  0  0  0
    4.1070   -0.5300    2.9370 H   0  0  0  0  0  0  0  0  0  0  0  0
    3.0940   -1.7870   -1.0440 H   0  0  0  0  0  0  0  0  0  0  0  0
    5.4980   -2.1120   -1.5530 H   0  0  0  0  0  0  0  0  0  0  0  0
   -1.1430   -1.7930    1.8280 H   0  0  0  0  0  0  0  0  0  0  0  0
    2.6910    1.3750   -0.5350 H   0  0  0  0  0  0  0  0  0  0  0  0
    3.8050    3.5900   -0.5450 H   0  0  0  0  0  0  0  0  0  0  0  0
    2.6550    4.1860    3.5510 H   0  0  0  0  0  0  0  0  0  0  0  0
    1.5400    1.9710    3.5600 H   0  0  0  0  0  0  0  0  0  0  0  0
    2.0350    6.6430    0.7670 H   0  0  0  0  0  0  0  0  0  0  0  0
    3.2740    7.8670    0.9360 H   0  0  0  0  0  0  0  0  0  0  0  0
  1 25  1  0  0  0  0
  1 26  1  0  0  0  0
  1 27  1  0  0  0  0
  1  2  1  0  0  0  0
  2  3  2  0  0  0  0
  3 28  1  0  0  0  0
  3  4  1  0  0  0  0
  4 29  1  0  0  0  0
  4  5  2  0  0  0  0
  5  6  1  0  0  0  0
  6 30  1  0  0  0  0
  6  7  2  0  0  0  0
  7  2  1  0  0  0  0
  7 31  1  0  0  0  0
  5  8  1  0  0  0  0
  8  9  2  0  0  0  0
  9 10  1  0  0  0  0
 10 32  1  0  0  0  0
 10 11  2  0  0  0  0
 11 12  1  0  0  0  0
 12  8  1  0  0  0  0
 12 13  1  0  0  0  0
 13 14  2  0  0  0  0
 14 33  1  0  0  0  0
 14 15  1  0  0  0  0
 15 34  1  0  0  0  0
 15 16  2  0  0  0  0
 16 17  1  0  0  0  0
 17 35  1  0  0  0  0
 17 18  2  0  0  0  0
 18 13  1  0  0  0  0
 18 36  1  0  0  0  0
 16 19  1  0  0  0  0
 19 20  2  0  0  0  0
 19 21  2  0  0  0  0
 19 22  1  0  0  0  0
 22 37  1  0  0  0  0
 22 38  1  0  0  0  0
  9 23  1  0  0  0  0
 23 24  3  0  0  0  0
M  END
>  <LOGBIO>
7.1200

>  <PRED_LOGBIO>
6.7300

>  <XV_RES>
0.4530

>  <WHL_TMPL>
1

>  <ANCH>
5-31;10-8

$$$$
ROW94
  -MTS-   01071500573D 0   0.00000     0.00000     0

 46 48  0  0  0  0  0  0  0  0999 V2000
    4.2580    1.0330   -0.1640 C   0  0  0  0  0  0  0  0  0  0  0  0
    3.1400    1.9770   -0.5340 C   0  0  0  0  0  0  0  0  0  0  0  0
    3.1900    2.6830   -1.7420 C   0  0  0  0  0  0  0  0  0  0  0  0
    2.1530    3.5580   -2.0850 C   0  0  0  0  0  0  0  0  0  0  0  0
    1.0660    3.7280   -1.2190 C   0  0  0  0  0  0  0  0  0  0  0  0
    1.0150    3.0230   -0.0110 C   0  0  0  0  0  0  0  0  0  0  0  0
    2.0530    2.1470    0.3320 C   0  0  0  0  0  0  0  0  0  0  0  0
    2.0040    1.4570    1.5140 O   0  0  0  0  0  0  0  0  0  0  0  0
    1.3990    0.2280    1.5170 C   0  0  0  0  0  0  0  0  0  0  0  0
    2.0100   -0.9420    1.2830 C   0  0  0  0  0  0  0  0  0  0  0  0
    3.4450   -1.1370    0.9790 C   0  0  0  0  0  0  0  0  0  0  0  0
    4.4100   -0.8750    1.9590 C   0  0  0  0  0  0  0  0  0  0  0  0
    5.7680   -1.0600    1.6720 C   0  0  0  0  0  0  0  0  0  0  0  0
    6.1600   -1.5060    0.4040 C   0  0  0  0  0  0  0  0  0  0  0  0
    5.1950   -1.7680   -0.5750 C   0  0  0  0  0  0  0  0  0  0  0  0
    3.8380   -1.5840   -0.2880 C   0  0  0  0  0  0  0  0  0  0  0  0
    7.4890   -1.6870    0.1230 S   0  0  0  0  0  0  0  0  0  0  0  0
    7.7710   -2.4460   -1.0560 O   0  0  0  0  0  0  0  0  0  0  0  0
    8.0070   -2.4610    1.2080 O   0  0  0  0  0  0  0  0  0  0  0  0
    8.3470   -0.0950    0.0440 C   0  0  0  0  0  0  0  0  0  0  0  0
    0.9620   -2.0240    1.3880 C   0  0  0  0  0  0  0  0  0  0  0  0
    0.8340   -2.7540    0.0540 C   0  0  0  0  0  0  0  0  0  0  0  0
    1.3230   -2.9890    2.5130 C   0  0  0  0  0  0  0  0  0  0  0  0
   -0.2630   -1.3540    1.6960 O   0  0  0  0  0  0  0  0  0  0  0  0
   -0.0350   -0.0260    1.7770 C   0  0  0  0  0  0  0  0  0  0  0  0
   -0.8740    0.8250    2.0260 O   0  0  0  0  0  0  0  0  0  0  0  0
    4.3570    0.9940    0.9190 H   0  0  0  0  0  0  0  0  0  0  0  0
    4.0340    0.0380   -0.5440 H   0  0  0  0  0  0  0  0  0  0  0  0
    5.1900    1.3860   -0.6000 H   0  0  0  0  0  0  0  0  0  0  0  0
    4.0290    2.5510   -2.4090 H   0  0  0  0  0  0  0  0  0  0  0  0
    2.1910    4.1020   -3.0170 H   0  0  0  0  0  0  0  0  0  0  0  0
    0.2650    4.4040   -1.4840 H   0  0  0  0  0  0  0  0  0  0  0  0
    0.1770    3.1540    0.6560 H   0  0  0  0  0  0  0  0  0  0  0  0
    4.1070   -0.5300    2.9370 H   0  0  0  0  0  0  0  0  0  0  0  0
    6.5120   -0.8590    2.4280 H   0  0  0  0  0  0  0  0  0  0  0  0
    5.4980   -2.1120   -1.5530 H   0  0  0  0  0  0  0  0  0  0  0  0
    3.0940   -1.7870   -1.0440 H   0  0  0  0  0  0  0  0  0  0  0  0
    7.9020    0.5180   -0.7370 H   0  0  0  0  0  0  0  0  0  0  0  0
    9.3980   -0.2600   -0.1790 H   0  0  0  0  0  0  0  0  0  0  0  0
    8.2550    0.4140    1.0010 H   0  0  0  0  0  0  0  0  0  0  0  0
    1.0720   -2.0700   -0.7580 H   0  0  0  0  0  0  0  0  0  0  0  0
    1.5230   -3.5950    0.0330 H   0  0  0  0  0  0  0  0  0  0  0  0
   -0.1850   -3.1160   -0.0650 H   0  0  0  0  0  0  0  0  0  0  0  0
    0.9410   -3.9810    2.2770 H   0  0  0  0  0  0  0  0  0  0  0  0
    0.8800   -2.6430    3.4440 H   0  0  0  0  0  0  0  0  0  0  0  0
    2.4050   -3.0330    2.6200 H   0  0  0  0  0  0  0  0  0  0  0  0
  1 27  1  0  0  0  0
  1 28  1  0  0  0  0
  1 29  1  0  0  0  0
  1  2  1  0  0  0  0
  2  3  2  0  0  0  0
  3 30  1  0  0  0  0
  3  4  1  0  0  0  0
  4 31  1  0  0  0  0
  4  5  2  0  0  0  0
  5 32  1  0  0  0  0
  5  6  1  0  0  0  0
  6 33  1  0  0  0  0
  6  7  2  0  0  0  0
  7  2  1  0  0  0  0
  7  8  1  0  0  0  0
  8  9  1  0  0  0  0
  9 10  2  0  0  0  0
 10 11  1  0  0  0  0
 11 12  2  0  0  0  0
 12 34  1  0  0  0  0
 12 13  1  0  0  0  0
 13 35  1  0  0  0  0
 13 14  2  0  0  0  0
 14 15  1  0  0  0  0
 15 36  1  0  0  0  0
 15 16  2  0  0  0  0
 16 11  1  0  0  0  0
 16 37  1  0  0  0  0
 14 17  1  0  0  0  0
 17 18  2  0  0  0  0
 17 19  2  0  0  0  0
 17 20  1  0  0  0  0
 20 38  1  0  0  0  0
 20 39  1  0  0  0  0
 20 40  1  0  0  0  0
 10 21  1  0  0  0  0
 21 22  1  0  0  0  0
 22 41  1  0  0  0  0
 22 42  1  0  0  0  0
 22 43  1  0  0  0  0
 21 23  1  0  0  0  0
 23 44  1  0  0  0  0
 23 45  1  0  0  0  0
 23 46  1  0  0  0  0
 21 24  1  0  0  0  0
 24 25  1  0  0  0  0
 25  9  1  0  0  0  0
 25 26  2  0  0  0  0
M  END
>  <LOGBIO>
7.0000

>  <PRED_LOGBIO>
6.9100

>  <XV_RES>
0.1120

>  <WHL_TMPL>
1

>  <ANCH>
3-5;26-18

$$$$
ROW95
  -MTS-   01071500573D 0   0.00000     0.00000     0

 38 40  0  0  0  0  0  0  0  0999 V2000
    0.9570   -8.7090   -0.1250 C   0  0  0  0  0  0  0  0  0  0  0  0
    2.4100   -7.8610    0.5410 S   0  0  0  0  0  0  0  0  0  0  0  0
    3.4980   -7.9870   -0.3780 O   0  0  0  0  0  0  0  0  0  0  0  0
    2.7730   -8.4480    1.7930 O   0  0  0  0  0  0  0  0  0  0  0  0
    2.0210   -6.0800    0.7890 C   0  0  0  0  0  0  0  0  0  0  0  0
    2.2500   -5.1630   -0.2440 C   0  0  0  0  0  0  0  0  0  0  0  0
    1.9540   -3.8080   -0.0550 C   0  0  0  0  0  0  0  0  0  0  0  0
    1.4290   -3.3690    1.1660 C   0  0  0  0  0  0  0  0  0  0  0  0
    1.2000   -4.2860    2.1990 C   0  0  0  0  0  0  0  0  0  0  0  0
    1.4960   -5.6410    2.0100 C   0  0  0  0  0  0  0  0  0  0  0  0
    1.1160   -1.9360    1.3660 C   0  0  0  0  0  0  0  0  0  0  0  0
    2.0100   -0.9420    1.2830 C   0  0  0  0  0  0  0  0  0  0  0  0
    1.3840    0.3760    1.5340 C   0  0  0  0  0  0  0  0  0  0  0  0
    1.9530    1.4660    1.5250 O   0  0  0  0  0  0  0  0  0  0  0  0
   -0.0820    0.1320    1.8020 C   0  0  0  0  0  0  0  0  0  0  0  0
   -0.2560   -1.3940    1.6900 C   0  0  0  0  0  0  0  0  0  0  0  0
    3.4450   -1.1370    0.9790 C   0  0  0  0  0  0  0  0  0  0  0  0
    4.4100   -0.8750    1.9590 C   0  0  0  0  0  0  0  0  0  0  0  0
    5.7680   -1.0600    1.6720 C   0  0  0  0  0  0  0  0  0  0  0  0
    6.1600   -1.5060    0.4040 C   0  0  0  0  0  0  0  0  0  0  0  0
    7.4890   -1.6870    0.1230 Cl  0  0  0  0  0  0  0  0  0  0  0  0
    5.1950   -1.7680   -0.5750 C   0  0  0  0  0  0  0  0  0  0  0  0
    5.5790   -2.2060   -1.8160 F   0  0  0  0  0  0  0  0  0  0  0  0
    3.8380   -1.5840   -0.2880 C   0  0  0  0  0  0  0  0  0  0  0  0
    0.6810   -8.2620   -1.0780 H   0  0  0  0  0  0  0  0  0  0  0  0
    1.1870   -9.7620   -0.2720 H   0  0  0  0  0  0  0  0  0  0  0  0
    0.1280   -8.6130    0.5740 H   0  0  0  0  0  0  0  0  0  0  0  0
    2.6550   -5.5010   -1.1870 H   0  0  0  0  0  0  0  0  0  0  0  0
    2.1300   -3.1000   -0.8520 H   0  0  0  0  0  0  0  0  0  0  0  0
    0.7950   -3.9480    3.1410 H   0  0  0  0  0  0  0  0  0  0  0  0
    1.3200   -6.3490    2.8070 H   0  0  0  0  0  0  0  0  0  0  0  0
   -0.3610    0.4860    2.7920 H   0  0  0  0  0  0  0  0  0  0  0  0
   -0.7030    0.6510    1.0750 H   0  0  0  0  0  0  0  0  0  0  0  0
   -0.5800   -1.7890    2.6500 H   0  0  0  0  0  0  0  0  0  0  0  0
   -0.9340   -1.6190    0.8700 H   0  0  0  0  0  0  0  0  0  0  0  0
    4.1070   -0.5300    2.9370 H   0  0  0  0  0  0  0  0  0  0  0  0
    6.5120   -0.8590    2.4280 H   0  0  0  0  0  0  0  0  0  0  0  0
    3.0940   -1.7870   -1.0440 H   0  0  0  0  0  0  0  0  0  0  0  0
  1 25  1  0  0  0  0
  1 26  1  0  0  0  0
  1 27  1  0  0  0  0
  1  2  1  0  0  0  0
  2  3  2  0  0  0  0
  2  4  2  0  0  0  0
  2  5  1  0  0  0  0
  5  6  2  0  0  0  0
  6 28  1  0  0  0  0
  6  7  1  0  0  0  0
  7 29  1  0  0  0  0
  7  8  2  0  0  0  0
  8  9  1  0  0  0  0
  9 30  1  0  0  0  0
  9 10  2  0  0  0  0
 10  5  1  0  0  0  0
 10 31  1  0  0  0  0
  8 11  1  0  0  0  0
 11 12  2  0  0  0  0
 12 13  1  0  0  0  0
 13 14  2  0  0  0  0
 13 15  1  0  0  0  0
 15 32  1  0  0  0  0
 15 33  1  0  0  0  0
 15 16  1  0  0  0  0
 16 11  1  0  0  0  0
 16 34  1  0  0  0  0
 16 35  1  0  0  0  0
 12 17  1  0  0  0  0
 17 18  2  0  0  0  0
 18 36  1  0  0  0  0
 18 19  1  0  0  0  0
 19 37  1  0  0  0  0
 19 20  2  0  0  0  0
 20 21  1  0  0  0  0
 20 22  1  0  0  0  0
 22 23  1  0  0  0  0
 22 24  2  0  0  0  0
 24 17  1  0  0  0  0
 24 38  1  0  0  0  0
M  END
>  <LOGBIO>
7.8200

>  <PRED_LOGBIO>
6.9600

>  <XV_RES>
0.9080

>  <WHL_TMPL>
1

>  <ANCH>
5-31;28-29

$$$$
ROW96
  -MTS-   01071500573D 0   0.00000     0.00000     0

 41 43  0  0  0  0  0  0  0  0999 V2000
   -4.8810    4.0840    2.9520 C   0  0  0  0  0  0  0  0  0  0  0  0
   -3.8310    4.2530    1.9950 O   0  0  0  0  0  0  0  0  0  0  0  0
   -3.3150    3.1310    1.4030 C   0  0  0  0  0  0  0  0  0  0  0  0
   -2.2290    2.4680    1.9870 C   0  0  0  0  0  0  0  0  0  0  0  0
   -1.7010    1.3210    1.3810 C   0  0  0  0  0  0  0  0  0  0  0  0
   -2.2590    0.8370    0.1920 C   0  0  0  0  0  0  0  0  0  0  0  0
   -3.3450    1.5000   -0.3920 C   0  0  0  0  0  0  0  0  0  0  0  0
   -3.8730    2.6470    0.2140 C   0  0  0  0  0  0  0  0  0  0  0  0
   -3.6740    0.7320   -1.6130 C   0  0  0  0  0  0  0  0  0  0  0  0
   -4.7780    1.0470   -2.5940 C   0  0  0  0  0  0  0  0  0  0  0  0
   -6.0440    0.3420   -2.1700 C   0  0  0  0  0  0  0  0  0  0  0  0
   -6.0500   -0.3510   -1.1660 O   0  0  0  0  0  0  0  0  0  0  0  0
   -7.1460    0.4750   -2.8850 O   0  0  0  0  0  0  0  0  0  0  0  0
   -2.8150   -0.2930   -1.6920 C   0  0  0  0  0  0  0  0  0  0  0  0
   -2.8040   -1.3270   -2.7930 C   0  0  0  0  0  0  0  0  0  0  0  0
   -1.9480   -0.2710   -0.6310 N   0  0  0  0  0  0  0  0  0  0  0  0
   -0.9730   -1.1480   -0.4110 C   0  0  0  0  0  0  0  0  0  0  0  0
   -1.2450   -2.3200   -0.1560 O   0  0  0  0  0  0  0  0  0  0  0  0
    0.4410   -0.7140   -0.4720 C   0  0  0  0  0  0  0  0  0  0  0  0
[truncated: 7,081,569 more chars]
