# Supplementary material for: Template CoMFA Generates Single 3D-QSAR Models that, for Twelve of Twelve Biological Targets, Predict All ChEMBL-Tabulated Affinities
Source: PLoS One. 2015 Jun 12;10(6):e0129307. doi: 10.1371/journal.pone.0129307 (PMC4466312; doi:10.1371/journal.pone.0129307)
Supplement: S5 Text — The zip file contains, in. sdf format, the aligned structures, from the A, B, C, D, and F protocols, of all templates and training sets for the COX2 target. The content of each file is evident from its name. (ZIP) [file pone.0129307.s006.zip › COX2_F_tmpl.sdf]

Indomethacin
  -MTS-   01061522123D 0   0.00000     0.00000     0

 40 42  0  0  0  0  0  0  0  0999 V2000
    5.5490    2.5360   -0.0130 Cl  0  0  0  0  0  0  0  0  0  0  0  0
    6.9950    1.6330    0.2280 C   0  0  0  0  0  0  0  0  0  0  0  0
    7.2230    0.4800   -0.5240 C   0  0  0  0  0  0  0  0  0  0  0  0
    8.3950   -0.2560   -0.3300 C   0  0  0  0  0  0  0  0  0  0  0  0
    9.3240    0.1630    0.6300 C   0  0  0  0  0  0  0  0  0  0  0  0
    9.1040    1.3330    1.3650 C   0  0  0  0  0  0  0  0  0  0  0  0
    7.9310    2.0650    1.1680 C   0  0  0  0  0  0  0  0  0  0  0  0
   10.5830   -0.5860    0.8310 C   0  0  0  0  0  0  0  0  0  0  0  0
   11.6270    0.0370    0.6450 O   0  0  0  0  0  0  0  0  0  0  0  0
   10.6810   -1.9580    1.1730 N   0  0  0  0  0  0  0  0  0  0  0  0
    9.7270   -2.7030    1.8780 C   0  0  0  0  0  0  0  0  0  0  0  0
    8.5750   -2.2840    2.5360 C   0  0  0  0  0  0  0  0  0  0  0  0
    7.7710   -3.2340    3.1860 C   0  0  0  0  0  0  0  0  0  0  0  0
    8.1290   -4.5890    3.2050 C   0  0  0  0  0  0  0  0  0  0  0  0
    7.4240   -5.5970    3.8050 O   0  0  0  0  0  0  0  0  0  0  0  0
    7.3720   -5.5900    5.2260 C   0  0  0  0  0  0  0  0  0  0  0  0
    9.3120   -4.9900    2.5830 C   0  0  0  0  0  0  0  0  0  0  0  0
   10.1120   -4.0250    1.9280 C   0  0  0  0  0  0  0  0  0  0  0  0
   11.3520   -4.0650    1.2660 C   0  0  0  0  0  0  0  0  0  0  0  0
   12.1000   -5.3530    1.0920 C   0  0  0  0  0  0  0  0  0  0  0  0
   11.9830   -5.8720   -0.3410 C   0  0  0  0  0  0  0  0  0  0  0  0
   12.8640   -5.4450   -1.1430 O   0  0  0  0  0  0  0  0  0  0  0  0
   11.0490   -6.7010   -0.5450 O   0  0  0  0  0  0  0  0  0  0  0  0
   11.7660   -2.7930    0.8180 C   0  0  0  0  0  0  0  0  0  0  0  0
   12.9940   -2.3540    0.1100 C   0  0  0  0  0  0  0  0  0  0  0  0
    6.4990    0.1510   -1.2650 H   0  0  0  0  0  0  0  0  0  0  0  0
    8.5720   -1.1430   -0.9340 H   0  0  0  0  0  0  0  0  0  0  0  0
    9.8400    1.6760    2.0890 H   0  0  0  0  0  0  0  0  0  0  0  0
    7.7580    2.9700    1.7460 H   0  0  0  0  0  0  0  0  0  0  0  0
    8.2760   -1.2440    2.5910 H   0  0  0  0  0  0  0  0  0  0  0  0
    6.8730   -2.8790    3.6830 H   0  0  0  0  0  0  0  0  0  0  0  0
    6.7750   -6.4510    5.5430 H   0  0  0  0  0  0  0  0  0  0  0  0
    8.3720   -5.7010    5.6580 H   0  0  0  0  0  0  0  0  0  0  0  0
    6.8780   -4.6870    5.5990 H   0  0  0  0  0  0  0  0  0  0  0  0
    9.6350   -6.0260    2.6270 H   0  0  0  0  0  0  0  0  0  0  0  0
   11.7190   -6.1140    1.7820 H   0  0  0  0  0  0  0  0  0  0  0  0
   13.1580   -5.2260    1.3530 H   0  0  0  0  0  0  0  0  0  0  0  0
   13.5760   -1.6690    0.7350 H   0  0  0  0  0  0  0  0  0  0  0  0
   12.7450   -1.8560   -0.8320 H   0  0  0  0  0  0  0  0  0  0  0  0
   13.6410   -3.2020   -0.1310 H   0  0  0  0  0  0  0  0  0  0  0  0
  1  2  1  0  0  0  0
  2  3  2  0  0  0  0
  3 26  1  0  0  0  0
  3  4  1  0  0  0  0
  4 27  1  0  0  0  0
  4  5  2  0  0  0  0
  5  6  1  0  0  0  0
  6 28  1  0  0  0  0
  6  7  2  0  0  0  0
  7  2  1  0  0  0  0
  7 29  1  0  0  0  0
  5  8  1  0  0  0  0
  8  9  2  0  0  0  0
  8 10  1  0  0  0  0
 10 11  1  0  0  0  0
 11 12  2  0  0  0  0
 12 30  1  0  0  0  0
 12 13  1  0  0  0  0
 13 31  1  0  0  0  0
 13 14  2  0  0  0  0
 14 15  1  0  0  0  0
 15 16  1  0  0  0  0
 16 32  1  0  0  0  0
 16 33  1  0  0  0  0
 16 34  1  0  0  0  0
 14 17  1  0  0  0  0
 17 35  1  0  0  0  0
 17 18  2  0  0  0  0
 18 11  1  0  0  0  0
 18 19  1  0  0  0  0
 19 20  1  0  0  0  0
 20 36  1  0  0  0  0
 20 37  1  0  0  0  0
 20 21  1  0  0  0  0
 21 22  2  0  0  0  0
 21 23  1  0  0  0  0
 19 24  2  0  0  0  0
 24 10  1  0  0  0  0
 24 25  1  0  0  0  0
 25 38  1  0  0  0  0
 25 39  1  0  0  0  0
 25 40  1  0  0  0  0
M  END
$$$$
Flurbiprofen
  -MTS-   01061522123D 0   0.00000     0.00000     0

 30 31  0  0  0  0  0  0  0  0999 V2000
   -0.5830    3.1970    1.3200 C   0  0  0  0  0  0  0  0  0  0  0  0
   -1.3870    4.3370    1.2320 C   0  0  0  0  0  0  0  0  0  0  0  0
   -2.4770    4.3570    0.3660 C   0  0  0  0  0  0  0  0  0  0  0  0
   -2.7630    3.2380   -0.4110 C   0  0  0  0  0  0  0  0  0  0  0  0
   -1.9580    2.0990   -0.3220 C   0  0  0  0  0  0  0  0  0  0  0  0
   -0.8510    2.0560    0.5450 C   0  0  0  0  0  0  0  0  0  0  0  0
    0.0010    0.8560    0.6310 C   0  0  0  0  0  0  0  0  0  0  0  0
   -0.3930   -0.2840    1.3480 C   0  0  0  0  0  0  0  0  0  0  0  0
   -1.5810   -0.3100    1.9750 F   0  0  0  0  0  0  0  0  0  0  0  0
    0.4120   -1.4210    1.4300 C   0  0  0  0  0  0  0  0  0  0  0  0
    1.6560   -1.4560    0.7910 C   0  0  0  0  0  0  0  0  0  0  0  0
    2.0650   -0.3250    0.0720 C   0  0  0  0  0  0  0  0  0  0  0  0
    1.2510    0.8110   -0.0070 C   0  0  0  0  0  0  0  0  0  0  0  0
    2.5310   -2.6920    0.8940 C   0  0  0  0  0  0  0  0  0  0  0  0
    3.8670   -2.3750    1.5630 C   0  0  0  0  0  0  0  0  0  0  0  0
    2.6930   -3.3370   -0.4980 C   0  0  0  0  0  0  0  0  0  0  0  0
    3.6240   -2.8800   -1.2210 O   0  0  0  0  0  0  0  0  0  0  0  0
    1.8720   -4.2670   -0.7510 O   0  0  0  0  0  0  0  0  0  0  0  0
    0.2660    3.2080    2.0020 H   0  0  0  0  0  0  0  0  0  0  0  0
   -1.1600    5.2080    1.8420 H   0  0  0  0  0  0  0  0  0  0  0  0
   -3.1020    5.2430    0.2980 H   0  0  0  0  0  0  0  0  0  0  0  0
   -3.6150    3.2480   -1.0860 H   0  0  0  0  0  0  0  0  0  0  0  0
   -2.2100    1.2330   -0.9320 H   0  0  0  0  0  0  0  0  0  0  0  0
    0.0520   -2.2780    1.9930 H   0  0  0  0  0  0  0  0  0  0  0  0
    3.0260   -0.3260   -0.4420 H   0  0  0  0  0  0  0  0  0  0  0  0
    1.6130    1.6690   -0.5710 H   0  0  0  0  0  0  0  0  0  0  0  0
    2.0270   -3.4370    1.5260 H   0  0  0  0  0  0  0  0  0  0  0  0
    4.4860   -3.2770    1.6320 H   0  0  0  0  0  0  0  0  0  0  0  0
    3.7140   -1.9930    2.5780 H   0  0  0  0  0  0  0  0  0  0  0  0
    4.4430   -1.6240    1.0110 H   0  0  0  0  0  0  0  0  0  0  0  0
  1 19  1  0  0  0  0
  1  2  2  0  0  0  0
  2 20  1  0  0  0  0
  2  3  1  0  0  0  0
  3 21  1  0  0  0  0
  3  4  2  0  0  0  0
  4 22  1  0  0  0  0
  4  5  1  0  0  0  0
  5 23  1  0  0  0  0
  5  6  2  0  0  0  0
  6  1  1  0  0  0  0
  6  7  1  0  0  0  0
  7  8  2  0  0  0  0
  8  9  1  0  0  0  0
  8 10  1  0  0  0  0
 10 24  1  0  0  0  0
 10 11  2  0  0  0  0
 11 12  1  0  0  0  0
 12 25  1  0  0  0  0
 12 13  2  0  0  0  0
 13  7  1  0  0  0  0
 13 26  1  0  0  0  0
 11 14  1  0  0  0  0
 14 27  1  0  0  0  0
 14 15  1  0  0  0  0
 15 28  1  0  0  0  0
 15 29  1  0  0  0  0
 15 30  1  0  0  0  0
 14 16  1  0  0  0  0
 16 17  2  0  0  0  0
 16 18  1  0  0  0  0
M  END
$$$$
SC558
  -MTS-   01061522123D 0   0.00000     0.00000     0

 37 39  0  0  0  0  0  0  0  0999 V2000
   -9.5490   -5.9310    5.3560 I   0  0  0  0  0  0  0  0  0  0  0  0
   -7.9660   -5.6200    4.0450 C   0  0  0  0  0  0  0  0  0  0  0  0
   -6.6640   -5.9120    4.4500 C   0  0  0  0  0  0  0  0  0  0  0  0
   -5.6010   -5.7050    3.5670 C   0  0  0  0  0  0  0  0  0  0  0  0
   -5.8370   -5.2170    2.2740 C   0  0  0  0  0  0  0  0  0  0  0  0
   -7.1480   -4.9110    1.8860 C   0  0  0  0  0  0  0  0  0  0  0  0
   -8.2130   -5.1170    2.7670 C   0  0  0  0  0  0  0  0  0  0  0  0
   -4.7260   -4.9870    1.3540 C   0  0  0  0  0  0  0  0  0  0  0  0
   -3.6740   -5.8470    1.0950 C   0  0  0  0  0  0  0  0  0  0  0  0
   -2.9680   -5.2890    0.0120 C   0  0  0  0  0  0  0  0  0  0  0  0
   -1.7710   -5.8610   -0.6770 C   0  0  0  0  0  0  0  0  0  0  0  0
   -2.0090   -6.1350   -1.9860 F   0  0  0  0  0  0  0  0  0  0  0  0
   -1.3700   -7.0300   -0.1070 F   0  0  0  0  0  0  0  0  0  0  0  0
   -0.7000   -5.0260   -0.6330 F   0  0  0  0  0  0  0  0  0  0  0  0
   -3.5280   -4.1390   -0.3830 N   0  0  0  0  0  0  0  0  0  0  0  0
   -4.5470   -3.9020    0.4920 N   0  0  0  0  0  0  0  0  0  0  0  0
   -5.2300   -2.6480    0.4190 C   0  0  0  0  0  0  0  0  0  0  0  0
   -6.3160   -2.4350   -0.4400 C   0  0  0  0  0  0  0  0  0  0  0  0
   -6.9550   -1.1910   -0.4790 C   0  0  0  0  0  0  0  0  0  0  0  0
   -6.5210   -0.1620    0.3570 C   0  0  0  0  0  0  0  0  0  0  0  0
   -7.3040    1.4190    0.2810 S   0  0  0  0  0  0  0  0  0  0  0  0
   -6.9070    2.0730   -0.9460 O   0  0  0  0  0  0  0  0  0  0  0  0
   -7.1710    2.0610    1.5700 O   0  0  0  0  0  0  0  0  0  0  0  0
   -8.9240    0.9850    0.1070 N   0  0  0  0  0  0  0  0  0  0  0  0
   -5.4500   -0.3580    1.2260 C   0  0  0  0  0  0  0  0  0  0  0  0
   -4.8150   -1.6010    1.2650 C   0  0  0  0  0  0  0  0  0  0  0  0
   -6.4580   -6.2970    5.4450 H   0  0  0  0  0  0  0  0  0  0  0  0
   -4.5890   -5.9280    3.8980 H   0  0  0  0  0  0  0  0  0  0  0  0
   -7.3520   -4.5180    0.8920 H   0  0  0  0  0  0  0  0  0  0  0  0
   -9.2230   -4.8810    2.4430 H   0  0  0  0  0  0  0  0  0  0  0  0
   -3.4830   -6.7920    1.5870 H   0  0  0  0  0  0  0  0  0  0  0  0
   -6.7240   -3.2160   -1.0710 H   0  0  0  0  0  0  0  0  0  0  0  0
   -7.7940   -1.0440   -1.1560 H   0  0  0  0  0  0  0  0  0  0  0  0
   -9.3100    1.2750   -0.7950 H   0  0  0  0  0  0  0  0  0  0  0  0
   -9.4900    1.2640    0.9110 H   0  0  0  0  0  0  0  0  0  0  0  0
   -5.1010    0.4420    1.8760 H   0  0  0  0  0  0  0  0  0  0  0  0
   -3.9810   -1.7330    1.9520 H   0  0  0  0  0  0  0  0  0  0  0  0
  1  2  1  0  0  0  0
  2  3  2  0  0  0  0
  3 27  1  0  0  0  0
  3  4  1  0  0  0  0
  4 28  1  0  0  0  0
  4  5  2  0  0  0  0
  5  6  1  0  0  0  0
  6 29  1  0  0  0  0
  6  7  2  0  0  0  0
  7  2  1  0  0  0  0
  7 30  1  0  0  0  0
  5  8  1  0  0  0  0
  8  9  2  0  0  0  0
  9 31  1  0  0  0  0
  9 10  1  0  0  0  0
 10 11  1  0  0  0  0
 11 12  1  0  0  0  0
 11 13  1  0  0  0  0
 11 14  1  0  0  0  0
 10 15  2  0  0  0  0
 15 16  1  0  0  0  0
 16  8  1  0  0  0  0
 16 17  1  0  0  0  0
 17 18  2  0  0  0  0
 18 32  1  0  0  0  0
 18 19  1  0  0  0  0
 19 33  1  0  0  0  0
 19 20  2  0  0  0  0
 20 21  1  0  0  0  0
 21 22  2  0  0  0  0
 21 23  2  0  0  0  0
 21 24  1  0  0  0  0
 24 34  1  0  0  0  0
 24 35  1  0  0  0  0
 20 25  1  0  0  0  0
 25 36  1  0  0  0  0
 25 26  2  0  0  0  0
 26 17  1  0  0  0  0
 26 37  1  0  0  0  0
M  END
$$$$
