# Supplementary material for: Template CoMFA Generates Single 3D-QSAR Models that, for Twelve of Twelve Biological Targets, Predict All ChEMBL-Tabulated Affinities
Source: PLoS One. 2015 Jun 12;10(6):e0129307. doi: 10.1371/journal.pone.0129307 (PMC4466312; doi:10.1371/journal.pone.0129307)
Supplement: S6 Text — The zip file contains, in. sdf format, the aligned structures, from the A, B, C, D, and F protocols, of all templates and training sets for the cyp 3A4 target. The content of each file is evident from its name. (ZIP) [file pone.0129307.s007.zip]

Archive with 8 entries (8 files):
- cyp3A4_F_trng.sdf
- cyb3A4_B_trng.sdf
- cyp3A4_B_tmpl.sdf
- cyp3A4_C_tmpl.sdf
- cyp3A4_C_trng.sdf
- cyp3A4_D_tmpl.sdf
- cyp3A4_D_trng.sdf
- cyp3A4_F_tmpl.sdf
