# Supplementary material for: Template CoMFA Generates Single 3D-QSAR Models that, for Twelve of Twelve Biological Targets, Predict All ChEMBL-Tabulated Affinities
Source: PLoS One. 2015 Jun 12;10(6):e0129307. doi: 10.1371/journal.pone.0129307 (PMC4466312; doi:10.1371/journal.pone.0129307)
Supplement: S6 Text — The zip file contains, in. sdf format, the aligned structures, from the A, B, C, D, and F protocols, of all templates and training sets for the cyp 3A4 target. The content of each file is evident from its name. (ZIP) [file pone.0129307.s007.zip › cyp3A4_F_trng.sdf]

ROW1
  -MTS-   01071501083D 0   0.00000     0.00000     0

 69 72  0  0  0  0  0  0  0  0999 V2000
   11.6440    3.9750   -4.8940 C   0  0  0  0  0  0  0  0  0  0  0  0
   10.6970    2.9690   -4.2480 C   0  0  0  0  0  0  0  0  0  0  0  0
   11.4120    1.6280   -4.0860 C   0  0  0  0  0  0  0  0  0  0  0  0
   12.6280    1.8090   -3.2090 C   0  0  0  0  0  0  0  0  0  0  0  0
   13.8630    2.1320   -3.7840 C   0  0  0  0  0  0  0  0  0  0  0  0
   14.9910    2.3000   -2.9720 C   0  0  0  0  0  0  0  0  0  0  0  0
   14.8840    2.1450   -1.5850 C   0  0  0  0  0  0  0  0  0  0  0  0
   16.0120    2.3130   -0.7730 C   0  0  0  0  0  0  0  0  0  0  0  0
   15.9050    2.1580    0.6150 C   0  0  0  0  0  0  0  0  0  0  0  0
   16.9060    2.3140    1.5620 O   0  0  0  0  0  0  0  0  0  0  0  0
   18.1070    1.5340    1.4090 C   0  0  0  0  0  0  0  0  0  0  0  0
   17.8210    0.0640    1.6580 C   0  0  0  0  0  0  0  0  0  0  0  0
   18.4380   -0.9200    0.8670 C   0  0  0  0  0  0  0  0  0  0  0  0
   18.1900   -2.2740    1.0960 C   0  0  0  0  0  0  0  0  0  0  0  0
   17.3270   -2.6630    2.1180 C   0  0  0  0  0  0  0  0  0  0  0  0
   17.0850   -3.9930    2.3420 O   0  0  0  0  0  0  0  0  0  0  0  0
   15.9950   -4.6040    1.6460 C   0  0  0  0  0  0  0  0  0  0  0  0
   16.2240   -4.4900    0.1420 C   0  0  0  0  0  0  0  0  0  0  0  0
   15.9030   -6.0760    2.0370 C   0  0  0  0  0  0  0  0  0  0  0  0
   14.6950   -3.8970    2.0180 C   0  0  0  0  0  0  0  0  0  0  0  0
   16.7100   -1.7000    2.9120 C   0  0  0  0  0  0  0  0  0  0  0  0
   16.9560   -0.3450    2.6850 C   0  0  0  0  0  0  0  0  0  0  0  0
   14.6700    1.8350    1.1900 C   0  0  0  0  0  0  0  0  0  0  0  0
   13.5420    1.6670    0.3770 C   0  0  0  0  0  0  0  0  0  0  0  0
   13.6490    1.8220   -1.0100 C   0  0  0  0  0  0  0  0  0  0  0  0
   12.5210    1.6540   -1.8220 C   0  0  0  0  0  0  0  0  0  0  0  0
   10.4990    0.6580   -3.4630 N   0  0  0  0  0  0  0  0  0  0  0  0
    9.4890    0.9490   -2.5840 C   0  0  0  0  0  0  0  0  0  0  0  0
    8.8910   -0.2010   -2.2470 C   0  0  0  0  0  0  0  0  0  0  0  0
    9.5430   -1.2340   -2.9310 N   0  0  0  0  0  0  0  0  0  0  0  0
   10.5070   -0.6980   -3.6570 C   0  0  0  0  0  0  0  0  0  0  0  0
    9.5130    2.7920   -5.1010 N   0  0  0  0  0  0  0  0  0  0  0  0
    9.9290    2.2960   -6.4200 C   0  0  0  0  0  0  0  0  0  0  0  0
    8.8250    4.0820   -5.2570 C   0  0  0  0  0  0  0  0  0  0  0  0
   11.9520    3.6080   -5.8710 H   0  0  0  0  0  0  0  0  0  0  0  0
   11.1350    4.9300   -5.0100 H   0  0  0  0  0  0  0  0  0  0  0  0
   12.5210    4.1060   -4.2630 H   0  0  0  0  0  0  0  0  0  0  0  0
   10.3890    3.3360   -3.2710 H   0  0  0  0  0  0  0  0  0  0  0  0
   11.7200    1.2610   -5.0620 H   0  0  0  0  0  0  0  0  0  0  0  0
   13.9460    2.2520   -4.8550 H   0  0  0  0  0  0  0  0  0  0  0  0
   15.9440    2.5490   -3.4160 H   0  0  0  0  0  0  0  0  0  0  0  0
   16.9640    2.5620   -1.2160 H   0  0  0  0  0  0  0  0  0  0  0  0
   18.7880    1.8550    2.1950 H   0  0  0  0  0  0  0  0  0  0  0  0
   18.4750    1.6400    0.3910 H   0  0  0  0  0  0  0  0  0  0  0  0
   19.1100   -0.6260    0.0750 H   0  0  0  0  0  0  0  0  0  0  0  0
   18.6680   -3.0210    0.4800 H   0  0  0  0  0  0  0  0  0  0  0  0
   17.1510   -4.9940   -0.1230 H   0  0  0  0  0  0  0  0  0  0  0  0
   15.3940   -4.9550   -0.3870 H   0  0  0  0  0  0  0  0  0  0  0  0
   16.2890   -3.4400   -0.1370 H   0  0  0  0  0  0  0  0  0  0  0  0
   16.8310   -6.5800    1.7720 H   0  0  0  0  0  0  0  0  0  0  0  0
   15.0740   -6.5400    1.5080 H   0  0  0  0  0  0  0  0  0  0  0  0
   15.7400   -6.1570    3.1100 H   0  0  0  0  0  0  0  0  0  0  0  0
   14.7600   -2.8470    1.7400 H   0  0  0  0  0  0  0  0  0  0  0  0
   13.8660   -4.3610    1.4890 H   0  0  0  0  0  0  0  0  0  0  0  0
   14.5320   -3.9780    3.0910 H   0  0  0  0  0  0  0  0  0  0  0  0
   16.0410   -2.0020    3.7040 H   0  0  0  0  0  0  0  0  0  0  0  0
   16.4760    0.3970    3.3060 H   0  0  0  0  0  0  0  0  0  0  0  0
   14.5870    1.7150    2.2600 H   0  0  0  0  0  0  0  0  0  0  0  0
   12.5890    1.4180    0.8210 H   0  0  0  0  0  0  0  0  0  0  0  0
   11.5690    1.4050   -1.3790 H   0  0  0  0  0  0  0  0  0  0  0  0
    9.2220    1.9330   -2.2260 H   0  0  0  0  0  0  0  0  0  0  0  0
    8.0560   -0.3120   -1.5700 H   0  0  0  0  0  0  0  0  0  0  0  0
   11.1880   -1.2380   -4.2970 H   0  0  0  0  0  0  0  0  0  0  0  0
   10.6040    3.0130   -6.8820 H   0  0  0  0  0  0  0  0  0  0  0  0
    9.0520    2.1650   -7.0520 H   0  0  0  0  0  0  0  0  0  0  0  0
   10.4380    1.3410   -6.3050 H   0  0  0  0  0  0  0  0  0  0  0  0
    9.5000    4.8000   -5.7180 H   0  0  0  0  0  0  0  0  0  0  0  0
    7.9480    3.9510   -5.8880 H   0  0  0  0  0  0  0  0  0  0  0  0
    8.5170    4.4490   -4.2800 H   0  0  0  0  0  0  0  0  0  0  0  0
  1 35  1  0  0  0  0
  1 36  1  0  0  0  0
  1 37  1  0  0  0  0
  1  2  1  0  0  0  0
  2 38  1  0  0  0  0
  2  3  1  0  0  0  0
  3 39  1  0  0  0  0
  3  4  1  0  0  0  0
  4  5  2  0  0  0  0
  5 40  1  0  0  0  0
  5  6  1  0  0  0  0
  6 41  1  0  0  0  0
  6  7  2  0  0  0  0
  7  8  1  0  0  0  0
  8 42  1  0  0  0  0
  8  9  2  0  0  0  0
  9 10  1  0  0  0  0
 10 11  1  0  0  0  0
 11 43  1  0  0  0  0
 11 44  1  0  0  0  0
 11 12  1  0  0  0  0
 12 13  2  0  0  0  0
 13 45  1  0  0  0  0
 13 14  1  0  0  0  0
 14 46  1  0  0  0  0
 14 15  2  0  0  0  0
 15 16  1  0  0  0  0
 16 17  1  0  0  0  0
 17 18  1  0  0  0  0
 18 47  1  0  0  0  0
 18 48  1  0  0  0  0
 18 49  1  0  0  0  0
 17 19  1  0  0  0  0
 19 50  1  0  0  0  0
 19 51  1  0  0  0  0
 19 52  1  0  0  0  0
 17 20  1  0  0  0  0
 20 53  1  0  0  0  0
 20 54  1  0  0  0  0
 20 55  1  0  0  0  0
 15 21  1  0  0  0  0
 21 56  1  0  0  0  0
 21 22  2  0  0  0  0
 22 12  1  0  0  0  0
 22 57  1  0  0  0  0
  9 23  1  0  0  0  0
 23 58  1  0  0  0  0
 23 24  2  0  0  0  0
 24 59  1  0  0  0  0
 24 25  1  0  0  0  0
 25  7  1  0  0  0  0
 25 26  2  0  0  0  0
 26  4  1  0  0  0  0
 26 60  1  0  0  0  0
  3 27  1  0  0  0  0
 27 28  1  0  0  0  0
 28 61  1  0  0  0  0
 28 29  2  0  0  0  0
 29 62  1  0  0  0  0
 29 30  1  0  0  0  0
 30 31  2  0  0  0  0
 31 27  1  0  0  0  0
 31 63  1  0  0  0  0
  2 32  1  0  0  0  0
 32 33  1  0  0  0  0
 33 64  1  0  0  0  0
 33 65  1  0  0  0  0
 33 66  1  0  0  0  0
 32 34  1  0  0  0  0
 34 67  1  0  0  0  0
 34 68  1  0  0  0  0
 34 69  1  0  0  0  0
M  END
>  <LOGBIO>
6.2400

>  <PRED_LOGBIO>
7.3800

>  <XV_RES>
-1.3110

>  <WHL_TMPL>
1

>  <ANCH>
32-33;50-48

$$$$
ROW2
  -MTS-   01071501083D 0   0.00000     0.00000     0

 70 75  0  0  0  0  0  0  0  0999 V2000
   -5.8880    2.9990    1.9230 O   0  5  0  0  0  0  0  0  0  0  0  0
   -6.3480    3.1780    0.7200 N   0  3  0  0  0  0  0  0  0  0  0  0
   -5.5660    3.4220   -0.2140 O   0  0  0  0  0  0  0  0  0  0  0  0
   -7.7390    3.0950    0.4750 C   0  0  0  0  0  0  0  0  0  0  0  0
   -8.5360    4.2420    0.5730 C   0  0  0  0  0  0  0  0  0  0  0  0
   -9.9130    4.1600    0.3300 C   0  0  0  0  0  0  0  0  0  0  0  0
  -10.4920    2.9320   -0.0100 C   0  0  0  0  0  0  0  0  0  0  0  0
  -11.8300    2.5770   -0.3000 N   0  0  0  0  0  0  0  0  0  0  0  0
  -11.8820    1.1920   -0.5850 C   0  0  0  0  0  0  0  0  0  0  0  0
  -12.9260    0.3250   -0.9290 C   0  0  0  0  0  0  0  0  0  0  0  0
  -12.6600   -0.9710   -1.1440 N   0  0  0  0  0  0  0  0  0  0  0  0
  -11.4110   -1.4440   -1.0340 C   0  0  0  0  0  0  0  0  0  0  0  0
  -11.1490   -2.9100   -1.2830 C   0  0  0  0  0  0  0  0  0  0  0  0
  -10.8430   -3.1180   -2.7060 N   0  0  0  0  0  0  0  0  0  0  0  0
   -9.3940   -2.9910   -2.9190 C   0  0  0  0  0  0  0  0  0  0  0  0
   -9.0120   -3.3580   -4.3650 C   0  0  0  0  0  0  0  0  0  0  0  0
   -9.4870   -4.6610   -4.7140 O   0  0  0  0  0  0  0  0  0  0  0  0
  -10.9050   -4.7680   -4.5650 C   0  0  0  0  0  0  0  0  0  0  0  0
  -11.3350   -4.4390   -3.1240 C   0  0  0  0  0  0  0  0  0  0  0  0
  -10.3910   -0.6390   -0.7060 N   0  0  0  0  0  0  0  0  0  0  0  0
  -10.5890    0.6660   -0.4780 C   0  0  0  0  0  0  0  0  0  0  0  0
   -9.6940    1.7850   -0.1070 C   0  0  0  0  0  0  0  0  0  0  0  0
   -8.3180    1.8670    0.1350 C   0  0  0  0  0  0  0  0  0  0  0  0
  -14.2490    0.8120   -1.0500 N   0  0  0  0  0  0  0  0  0  0  0  0
  -14.7740    1.3310   -2.3200 C   0  0  0  0  0  0  0  0  0  0  0  0
  -15.5000    2.6740   -2.1200 C   0  0  0  0  0  0  0  0  0  0  0  0
  -16.5030    2.5970   -1.0480 N   0  0  0  0  0  0  0  0  0  0  0  0
  -17.4740    1.5770   -1.4780 C   0  0  0  0  0  0  0  0  0  0  0  0
  -17.0730    1.0500   -2.8550 C   0  0  0  0  0  0  0  0  0  0  0  0
  -18.0660    0.0040   -3.3020 C   0  0  0  0  0  0  0  0  0  0  0  0
  -19.1980    0.3800   -4.0350 C   0  0  0  0  0  0  0  0  0  0  0  0
  -20.1180   -0.5900   -4.4490 C   0  0  0  0  0  0  0  0  0  0  0  0
  -19.9060   -1.9370   -4.1310 C   0  0  0  0  0  0  0  0  0  0  0  0
  -20.7930   -2.8720   -4.5310 F   0  0  0  0  0  0  0  0  0  0  0  0
  -18.7740   -2.3130   -3.3980 C   0  0  0  0  0  0  0  0  0  0  0  0
  -18.5700   -3.6120   -3.0910 F   0  0  0  0  0  0  0  0  0  0  0  0
  -17.8540   -1.3430   -2.9840 C   0  0  0  0  0  0  0  0  0  0  0  0
  -15.8910    2.1860    0.2240 C   0  0  0  0  0  0  0  0  0  0  0  0
  -15.1780    0.8280    0.0890 C   0  0  0  0  0  0  0  0  0  0  0  0
  -10.7180    5.3190    0.4290 N   0  3  0  0  0  0  0  0  0  0  0  0
  -10.9010    6.0350   -0.5690 O   0  0  0  0  0  0  0  0  0  0  0  0
  -11.2680    5.6340    1.5650 O   0  5  0  0  0  0  0  0  0  0  0  0
   -8.0890    5.1890    0.8350 H   0  0  0  0  0  0  0  0  0  0  0  0
  -12.6190    3.2090   -0.3040 H   0  0  0  0  0  0  0  0  0  0  0  0
  -12.0310   -3.4870   -1.0130 H   0  0  0  0  0  0  0  0  0  0  0  0
  -10.3040   -3.2350   -0.6790 H   0  0  0  0  0  0  0  0  0  0  0  0
   -8.8680   -3.6450   -2.2270 H   0  0  0  0  0  0  0  0  0  0  0  0
   -9.0870   -1.9680   -2.7120 H   0  0  0  0  0  0  0  0  0  0  0  0
   -9.4340   -2.6240   -5.0480 H   0  0  0  0  0  0  0  0  0  0  0  0
   -7.9300   -3.3260   -4.4720 H   0  0  0  0  0  0  0  0  0  0  0  0
  -11.3950   -4.0850   -5.2550 H   0  0  0  0  0  0  0  0  0  0  0  0
  -11.2190   -5.7800   -4.8150 H   0  0  0  0  0  0  0  0  0  0  0  0
  -10.9510   -5.2000   -2.4490 H   0  0  0  0  0  0  0  0  0  0  0  0
  -12.4210   -4.4580   -3.0590 H   0  0  0  0  0  0  0  0  0  0  0  0
   -7.7030    0.9820    0.0590 H   0  0  0  0  0  0  0  0  0  0  0  0
  -15.5290    0.6210   -2.6530 H   0  0  0  0  0  0  0  0  0  0  0  0
  -13.9430    1.4970   -3.0030 H   0  0  0  0  0  0  0  0  0  0  0  0
  -16.0500    2.8640   -3.0390 H   0  0  0  0  0  0  0  0  0  0  0  0
  -14.7560    3.4200   -1.8500 H   0  0  0  0  0  0  0  0  0  0  0  0
  -18.4660    2.0210   -1.5350 H   0  0  0  0  0  0  0  0  0  0  0  0
  -17.4840    0.7560   -0.7650 H   0  0  0  0  0  0  0  0  0  0  0  0
  -16.0800    0.6080   -2.8000 H   0  0  0  0  0  0  0  0  0  0  0  0
  -17.0650    1.8710   -3.5690 H   0  0  0  0  0  0  0  0  0  0  0  0
  -19.3610    1.4190   -4.2810 H   0  0  0  0  0  0  0  0  0  0  0  0
  -20.9910   -0.2990   -5.0150 H   0  0  0  0  0  0  0  0  0  0  0  0
  -16.9810   -1.6330   -2.4190 H   0  0  0  0  0  0  0  0  0  0  0  0
  -16.7100    2.0350    0.9240 H   0  0  0  0  0  0  0  0  0  0  0  0
  -15.1490    2.9270    0.5130 H   0  0  0  0  0  0  0  0  0  0  0  0
  -15.9530    0.0980   -0.1390 H   0  0  0  0  0  0  0  0  0  0  0  0
  -14.6160    0.6520    1.0040 H   0  0  0  0  0  0  0  0  0  0  0  0
  1  2  1  0  0  0  0
  2  3  2  0  0  0  0
  2  4  1  0  0  0  0
  4  5  2  0  0  0  0
  5 43  1  0  0  0  0
  5  6  1  0  0  0  0
  6  7  2  0  0  0  0
  7  8  1  0  0  0  0
  8 44  1  0  0  0  0
  8  9  1  0  0  0  0
  9 10  2  0  0  0  0
 10 11  1  0  0  0  0
 11 12  2  0  0  0  0
 12 13  1  0  0  0  0
 13 45  1  0  0  0  0
 13 46  1  0  0  0  0
 13 14  1  0  0  0  0
 14 15  1  0  0  0  0
 15 47  1  0  0  0  0
 15 48  1  0  0  0  0
 15 16  1  0  0  0  0
 16 49  1  0  0  0  0
 16 50  1  0  0  0  0
 16 17  1  0  0  0  0
 17 18  1  0  0  0  0
 18 51  1  0  0  0  0
 18 52  1  0  0  0  0
 18 19  1  0  0  0  0
 19 14  1  0  0  0  0
 19 53  1  0  0  0  0
 19 54  1  0  0  0  0
 12 20  1  0  0  0  0
 20 21  2  0  0  0  0
 21  9  1  0  0  0  0
 21 22  1  0  0  0  0
 22  7  1  0  0  0  0
 22 23  2  0  0  0  0
 23  4  1  0  0  0  0
 23 55  1  0  0  0  0
 10 24  1  0  0  0  0
 24 25  1  0  0  0  0
 25 56  1  0  0  0  0
 25 57  1  0  0  0  0
 25 26  1  0  0  0  0
 26 58  1  0  0  0  0
 26 59  1  0  0  0  0
 26 27  1  0  0  0  0
 27 28  1  0  0  0  0
 28 60  1  0  0  0  0
 28 61  1  0  0  0  0
 28 29  1  0  0  0  0
 29 62  1  0  0  0  0
 29 63  1  0  0  0  0
 29 30  1  0  0  0  0
 30 31  2  0  0  0  0
 31 64  1  0  0  0  0
 31 32  1  0  0  0  0
 32 65  1  0  0  0  0
 32 33  2  0  0  0  0
 33 34  1  0  0  0  0
 33 35  1  0  0  0  0
 35 36  1  0  0  0  0
 35 37  2  0  0  0  0
 37 30  1  0  0  0  0
 37 66  1  0  0  0  0
 27 38  1  0  0  0  0
 38 67  1  0  0  0  0
 38 68  1  0  0  0  0
 38 39  1  0  0  0  0
 39 24  1  0  0  0  0
 39 69  1  0  0  0  0
 39 70  1  0  0  0  0
  6 40  1  0  0  0  0
 40 41  2  0  0  0  0
 40 42  1  0  0  0  0
M  CHG  4   1  -1   2   1  40   1  42  -1
M  END
>  <LOGBIO>
4.3700

>  <PRED_LOGBIO>
4.7900

>  <XV_RES>
-0.6950

>  <WHL_TMPL>
3

>  <ANCH>
39-42;62-44

$$$$
ROW3
  -MTS-   01071501083D 0   0.00000     0.00000     0

 46 50  0  0  1  0  0  0  0  0999 V2000
    2.0680   -2.0690    7.8000 C   0  0  0  0  0  0  0  0  0  0  0  0
    1.8690   -1.4890    6.4200 C   0  0  0  0  0  0  0  0  0  0  0  0
    2.8480   -0.8730    5.6330 N   0  0  0  0  0  0  0  0  0  0  0  0
    2.2840   -0.5010    4.4990 C   0  0  0  0  0  0  0  0  0  0  0  0
    2.8190    0.1870    3.3020 C   0  0  0  0  0  0  0  0  0  0  0  0
    4.1490    0.5060    3.3610 N   0  0  0  0  0  0  0  0  0  0  0  0
    4.7790    0.6650    2.0420 C   0  0  1  0  0  0  0  0  0  0  0  0
    3.9710    1.6380    1.1630 C   0  0  0  0  0  0  0  0  0  0  0  0
    2.5170    1.1450    1.0380 C   0  0  0  0  0  0  0  0  0  0  0  0
    2.0000    0.4450    2.2720 C   0  0  0  0  0  0  0  0  0  0  0  0
    0.5810    0.0350    2.3580 C   0  0  0  0  0  0  0  0  0  0  0  0
    0.1430   -0.5850    3.4630 C   0  0  0  0  0  0  0  0  0  0  0  0
    0.9620   -0.8580    4.5260 N   0  0  0  0  0  0  0  0  0  0  0  0
    0.7220   -1.4710    5.7280 C   0  0  0  0  0  0  0  0  0  0  0  0
   -0.6030   -2.0280    6.1900 C   0  0  0  0  0  0  0  0  0  0  0  0
   -0.2770    0.2870    1.3200 N   0  0  0  0  0  0  0  0  0  0  0  0
   -0.9800   -0.6360    0.5920 C   0  0  0  0  0  0  0  0  0  0  0  0
   -1.6960   -0.0080   -0.3210 N   0  0  0  0  0  0  0  0  0  0  0  0
   -1.4750    1.3700   -0.2130 C   0  0  0  0  0  0  0  0  0  0  0  0
   -0.6210    1.5840    0.7710 N   0  0  0  0  0  0  0  0  0  0  0  0
    6.1930    1.1690    2.2030 C   0  0  0  0  0  0  0  0  0  0  0  0
    6.4580    2.1920    3.1380 C   0  0  0  0  0  0  0  0  0  0  0  0
    7.7460    2.7030    3.3240 C   0  0  0  0  0  0  0  0  0  0  0  0
    8.7980    2.2020    2.5700 C   0  0  0  0  0  0  0  0  0  0  0  0
    8.5740    1.2000    1.6330 C   0  0  0  0  0  0  0  0  0  0  0  0
    7.2820    0.6880    1.4470 C   0  0  0  0  0  0  0  0  0  0  0  0
    1.3780   -2.8970    7.9490 H   0  0  0  0  0  0  0  0  0  0  0  0
    1.8800   -1.3010    8.5470 H   0  0  0  0  0  0  0  0  0  0  0  0
    3.0910   -2.4270    7.8980 H   0  0  0  0  0  0  0  0  0  0  0  0
    4.2620    1.3610    3.8870 H   0  0  0  0  0  0  0  0  0  0  0  0
    4.8590   -0.3020    1.5500 H   0  0  0  0  0  0  0  0  0  0  0  0
    3.9800    2.6280    1.6140 H   0  0  0  0  0  0  0  0  0  0  0  0
    4.4210    1.6930    0.1740 H   0  0  0  0  0  0  0  0  0  0  0  0
    2.4410    0.4700    0.1880 H   0  0  0  0  0  0  0  0  0  0  0  0
    1.8720    1.9910    0.8120 H   0  0  0  0  0  0  0  0  0  0  0  0
   -0.8940   -0.8800    3.5160 H   0  0  0  0  0  0  0  0  0  0  0  0
   -0.6660   -1.9620    7.2740 H   0  0  0  0  0  0  0  0  0  0  0  0
   -0.6850   -3.0700    5.8860 H   0  0  0  0  0  0  0  0  0  0  0  0
   -1.4130   -1.4550    5.7440 H   0  0  0  0  0  0  0  0  0  0  0  0
   -0.9540   -1.7050    0.7420 H   0  0  0  0  0  0  0  0  0  0  0  0
   -1.9280    2.1320   -0.8300 H   0  0  0  0  0  0  0  0  0  0  0  0
    5.6440    2.5910    3.7260 H   0  0  0  0  0  0  0  0  0  0  0  0
    7.9210    3.4830    4.0500 H   0  0  0  0  0  0  0  0  0  0  0  0
    9.7950    2.5920    2.7120 H   0  0  0  0  0  0  0  0  0  0  0  0
    9.3960    0.8150    1.0480 H   0  0  0  0  0  0  0  0  0  0  0  0
    7.1180   -0.0870    0.7130 H   0  0  0  0  0  0  0  0  0  0  0  0
  1 27  1  0  0  0  0
  1 28  1  0  0  0  0
  1 29  1  0  0  0  0
  1  2  1  0  0  0  0
  2  3  1  0  0  0  0
  3  4  2  0  0  0  0
  4  5  1  0  0  0  0
  5  6  1  0  0  0  0
  6 30  1  0  0  0  0
  6  7  1  0  0  0  0
  7 31  1  0  0  0  0
  7  8  1  0  0  0  0
  8 32  1  0  0  0  0
  8 33  1  0  0  0  0
  8  9  1  0  0  0  0
  9 34  1  0  0  0  0
  9 35  1  0  0  0  0
  9 10  1  0  0  0  0
 10  5  2  0  0  0  0
 10 11  1  0  0  0  0
 11 12  2  0  0  0  0
 12 36  1  0  0  0  0
 12 13  1  0  0  0  0
 13  4  1  0  0  0  0
 13 14  1  0  0  0  0
 14  2  2  0  0  0  0
 14 15  1  0  0  0  0
 15 37  1  0  0  0  0
 15 38  1  0  0  0  0
 15 39  1  0  0  0  0
 11 16  1  0  0  0  0
 16 17  1  0  0  0  0
 17 40  1  0  0  0  0
 17 18  2  0  0  0  0
 18 19  1  0  0  0  0
 19 41  1  0  0  0  0
 19 20  2  0  0  0  0
 20 16  1  0  0  0  0
  7 21  1  0  0  0  0
 21 22  2  0  0  0  0
 22 42  1  0  0  0  0
 22 23  1  0  0  0  0
 23 43  1  0  0  0  0
 23 24  2  0  0  0  0
 24 44  1  0  0  0  0
 24 25  1  0  0  0  0
 25 45  1  0  0  0  0
 25 26  2  0  0  0  0
 26 21  1  0  0  0  0
 26 46  1  0  0  0  0
M  END
>  <LOGBIO>
5.5900

>  <PRED_LOGBIO>
6.0500

>  <XV_RES>
-0.4710

>  <WHL_TMPL>
2

>  <ANCH>
43-52;36-37

$$$$
ROW4
  -MTS-   01071501083D 0   0.00000     0.00000     0

 52 55  0  0  0  0  0  0  0  0999 V2000
  -17.9040   -0.5480   -3.8100 C   0  0  0  0  0  0  0  0  0  0  0  0
  -19.3070   -0.1850   -3.3840 C   0  0  0  0  0  0  0  0  0  0  0  0
  -20.3440   -1.1030   -3.5620 C   0  0  0  0  0  0  0  0  0  0  0  0
  -21.6490   -0.7820   -3.1720 C   0  0  0  0  0  0  0  0  0  0  0  0
  -21.9120    0.4780   -2.5990 C   0  0  0  0  0  0  0  0  0  0  0  0
  -20.8630    1.3910   -2.4220 C   0  0  0  0  0  0  0  0  0  0  0  0
  -21.1430    2.7390   -1.8010 C   0  0  0  0  0  0  0  0  0  0  0  0
  -19.5570    1.0670   -2.8150 C   0  0  0  0  0  0  0  0  0  0  0  0
  -18.4260    2.0470   -2.5970 C   0  0  0  0  0  0  0  0  0  0  0  0
  -17.4800    1.5710   -1.4810 N   0  0  0  0  0  0  0  0  0  0  0  0
  -16.3910    2.3280   -1.1370 C   0  0  0  0  0  0  0  0  0  0  0  0
  -16.4950    3.2650   -0.1840 C   0  0  0  0  0  0  0  0  0  0  0  0
  -15.2970    4.0630    0.1610 C   0  0  0  0  0  0  0  0  0  0  0  0
  -14.1380    3.8430   -0.4750 C   0  0  0  0  0  0  0  0  0  0  0  0
  -14.0210    2.8880   -1.4500 N   0  0  0  0  0  0  0  0  0  0  0  0
  -12.9510    2.5030   -2.2140 C   0  0  0  0  0  0  0  0  0  0  0  0
  -11.5590    3.0850   -2.1500 C   0  0  0  0  0  0  0  0  0  0  0  0
  -13.3560    1.5190   -3.0280 C   0  0  0  0  0  0  0  0  0  0  0  0
  -12.5060    0.7940   -4.0440 C   0  0  0  0  0  0  0  0  0  0  0  0
  -14.7110    1.2840   -2.7650 N   0  0  0  0  0  0  0  0  0  0  0  0
  -15.0930    2.1170   -1.8140 C   0  0  0  0  0  0  0  0  0  0  0  0
  -15.3790    5.1050    1.2080 C   0  0  0  0  0  0  0  0  0  0  0  0
  -15.1130    6.3880    0.9280 C   0  0  0  0  0  0  0  0  0  0  0  0
  -15.1920    7.3440    1.9060 N   0  0  0  0  0  0  0  0  0  0  0  0
  -15.5360    7.0030    3.1450 C   0  0  0  0  0  0  0  0  0  0  0  0
  -15.6010    7.8940    4.0190 O   0  0  0  0  0  0  0  0  0  0  0  0
  -15.8130    5.7480    3.4880 N   0  0  0  0  0  0  0  0  0  0  0  0
  -15.7590    4.7620    2.5970 C   0  0  0  0  0  0  0  0  0  0  0  0
  -16.0150    3.6020    2.9170 O   0  0  0  0  0  0  0  0  0  0  0  0
  -17.9470   -1.2360   -4.6510 H   0  0  0  0  0  0  0  0  0  0  0  0
  -17.3850   -1.0220   -2.9800 H   0  0  0  0  0  0  0  0  0  0  0  0
  -17.3710    0.3530   -4.1050 H   0  0  0  0  0  0  0  0  0  0  0  0
  -20.1380   -2.0670   -4.0030 H   0  0  0  0  0  0  0  0  0  0  0  0
  -22.4490   -1.4950   -3.3090 H   0  0  0  0  0  0  0  0  0  0  0  0
  -22.9160    0.7390   -2.2980 H   0  0  0  0  0  0  0  0  0  0  0  0
  -21.9770    2.6520   -1.1080 H   0  0  0  0  0  0  0  0  0  0  0  0
  -21.3930    3.4530   -2.5820 H   0  0  0  0  0  0  0  0  0  0  0  0
  -20.2610    3.0820   -1.2650 H   0  0  0  0  0  0  0  0  0  0  0  0
  -18.8820    2.9680   -2.2400 H   0  0  0  0  0  0  0  0  0  0  0  0
  -17.8520    2.1220   -3.5180 H   0  0  0  0  0  0  0  0  0  0  0  0
  -17.6620    0.7010   -1.0020 H   0  0  0  0  0  0  0  0  0  0  0  0
  -17.4340    3.4340    0.3220 H   0  0  0  0  0  0  0  0  0  0  0  0
  -13.2740    4.4340   -0.2110 H   0  0  0  0  0  0  0  0  0  0  0  0
  -11.0910    3.0140   -3.1290 H   0  0  0  0  0  0  0  0  0  0  0  0
  -10.9670    2.5310   -1.4240 H   0  0  0  0  0  0  0  0  0  0  0  0
  -11.6160    4.1300   -1.8500 H   0  0  0  0  0  0  0  0  0  0  0  0
  -11.4740    0.7700   -3.7010 H   0  0  0  0  0  0  0  0  0  0  0  0
  -12.5590    1.3140   -4.9980 H   0  0  0  0  0  0  0  0  0  0  0  0
  -12.8720   -0.2230   -4.1630 H   0  0  0  0  0  0  0  0  0  0  0  0
  -14.8330    6.6710   -0.0760 H   0  0  0  0  0  0  0  0  0  0  0  0
  -14.9890    8.3090    1.6860 H   0  0  0  0  0  0  0  0  0  0  0  0
  -16.0690    5.5400    4.4430 H   0  0  0  0  0  0  0  0  0  0  0  0
  1 30  1  0  0  0  0
  1 31  1  0  0  0  0
  1 32  1  0  0  0  0
  1  2  1  0  0  0  0
  2  3  2  0  0  0  0
  3 33  1  0  0  0  0
  3  4  1  0  0  0  0
  4 34  1  0  0  0  0
  4  5  2  0  0  0  0
  5 35  1  0  0  0  0
  5  6  1  0  0  0  0
  6  7  1  0  0  0  0
  7 36  1  0  0  0  0
  7 37  1  0  0  0  0
  7 38  1  0  0  0  0
  6  8  2  0  0  0  0
  8  2  1  0  0  0  0
  8  9  1  0  0  0  0
  9 39  1  0  0  0  0
  9 40  1  0  0  0  0
  9 10  1  0  0  0  0
 10 41  1  0  0  0  0
 10 11  1  0  0  0  0
 11 12  2  0  0  0  0
 12 42  1  0  0  0  0
 12 13  1  0  0  0  0
 13 14  2  0  0  0  0
 14 43  1  0  0  0  0
 14 15  1  0  0  0  0
 15 16  1  0  0  0  0
 16 17  1  0  0  0  0
 17 44  1  0  0  0  0
 17 45  1  0  0  0  0
 17 46  1  0  0  0  0
 16 18  2  0  0  0  0
 18 19  1  0  0  0  0
 19 47  1  0  0  0  0
 19 48  1  0  0  0  0
 19 49  1  0  0  0  0
 18 20  1  0  0  0  0
 20 21  2  0  0  0  0
 21 11  1  0  0  0  0
 21 15  1  0  0  0  0
 13 22  1  0  0  0  0
 22 23  2  0  0  0  0
 23 50  1  0  0  0  0
 23 24  1  0  0  0  0
 24 51  1  0  0  0  0
 24 25  1  0  0  0  0
 25 26  2  0  0  0  0
 25 27  1  0  0  0  0
 27 52  1  0  0  0  0
 27 28  1  0  0  0  0
 28 22  1  0  0  0  0
 28 29  2  0  0  0  0
M  END
>  <LOGBIO>
5.5900

>  <PRED_LOGBIO>
5.8800

>  <XV_RES>
-0.2660

>  <WHL_TMPL>
3

>  <ANCH>
50-53;18-17

$$$$
ROW5
  -MTS-   01071501083D 0   0.00000     0.00000     0

 52 55  0  0  0  0  0  0  0  0999 V2000
   -0.3690   -0.0640    4.1010 C   0  0  0  0  0  0  0  0  0  0  0  0
    1.0010    0.5400    4.2940 C   0  0  0  0  0  0  0  0  0  0  0  0
    1.5430    0.6520    5.5800 C   0  0  0  0  0  0  0  0  0  0  0  0
    2.8130    1.2120    5.7580 C   0  0  0  0  0  0  0  0  0  0  0  0
    3.5420    1.6610    4.6500 C   0  0  0  0  0  0  0  0  0  0  0  0
    3.0000    1.5500    3.3640 C   0  0  0  0  0  0  0  0  0  0  0  0
    3.7870    2.0340    2.1690 C   0  0  0  0  0  0  0  0  0  0  0  0
    1.7300    0.9890    3.1860 C   0  0  0  0  0  0  0  0  0  0  0  0
    1.1460    0.8690    1.7990 C   0  0  0  0  0  0  0  0  0  0  0  0
    0.3840    2.0860    1.4810 N   0  0  0  0  0  0  0  0  0  0  0  0
   -0.1460    1.9770    0.2220 C   0  0  0  0  0  0  0  0  0  0  0  0
   -1.3620    1.4410    0.0460 C   0  0  0  0  0  0  0  0  0  0  0  0
   -1.9020    1.3400   -1.3280 C   0  0  0  0  0  0  0  0  0  0  0  0
   -1.1790    1.7790   -2.3670 C   0  0  0  0  0  0  0  0  0  0  0  0
    0.0650    2.3280   -2.1990 N   0  0  0  0  0  0  0  0  0  0  0  0
    0.9610    2.8320   -3.1050 C   0  0  0  0  0  0  0  0  0  0  0  0
    0.7660    2.9010   -4.6010 C   0  0  0  0  0  0  0  0  0  0  0  0
    2.0390    3.2520   -2.4310 C   0  0  0  0  0  0  0  0  0  0  0  0
    3.3340    3.8890   -2.8750 C   0  0  0  0  0  0  0  0  0  0  0  0
    1.8110    3.0050   -1.0720 N   0  0  0  0  0  0  0  0  0  0  0  0
    0.6200    2.4500   -0.9520 C   0  0  0  0  0  0  0  0  0  0  0  0
   -3.1210    0.7910   -1.6260 N   0  0  0  0  0  0  0  0  0  0  0  0
   -4.3720    1.5460   -1.7920 C   0  0  0  0  0  0  0  0  0  0  0  0
   -5.4100    0.4550   -2.1120 C   0  0  0  0  0  0  0  0  0  0  0  0
   -4.6230   -0.7870   -2.0880 N   0  0  0  0  0  0  0  0  0  0  0  0
   -3.3540   -0.5060   -1.8080 C   0  0  0  0  0  0  0  0  0  0  0  0
   -2.4620   -1.3780   -1.7250 O   0  0  0  0  0  0  0  0  0  0  0  0
   -0.9790    0.1320    4.9810 H   0  0  0  0  0  0  0  0  0  0  0  0
   -0.2750   -1.1380    3.9570 H   0  0  0  0  0  0  0  0  0  0  0  0
   -0.8420    0.3790    3.2270 H   0  0  0  0  0  0  0  0  0  0  0  0
    0.9810    0.3060    6.4340 H   0  0  0  0  0  0  0  0  0  0  0  0
    3.2310    1.2980    6.7500 H   0  0  0  0  0  0  0  0  0  0  0  0
    4.5220    2.0930    4.7880 H   0  0  0  0  0  0  0  0  0  0  0  0
    4.8510    1.9320    2.3700 H   0  0  0  0  0  0  0  0  0  0  0  0
    3.5520    3.0790    1.9800 H   0  0  0  0  0  0  0  0  0  0  0  0
    3.5230    1.4390    1.2970 H   0  0  0  0  0  0  0  0  0  0  0  0
    0.4840    0.0060    1.7570 H   0  0  0  0  0  0  0  0  0  0  0  0
    1.9490    0.7460    1.0760 H   0  0  0  0  0  0  0  0  0  0  0  0
    0.9980    2.8870    1.5190 H   0  0  0  0  0  0  0  0  0  0  0  0
   -1.9370    1.0900    0.8910 H   0  0  0  0  0  0  0  0  0  0  0  0
   -1.5870    1.6980   -3.3640 H   0  0  0  0  0  0  0  0  0  0  0  0
    1.7320    2.8270   -5.0960 H   0  0  0  0  0  0  0  0  0  0  0  0
    0.2960    3.8470   -4.8620 H   0  0  0  0  0  0  0  0  0  0  0  0
    0.1300    2.0790   -4.9220 H   0  0  0  0  0  0  0  0  0  0  0  0
    3.3560    3.9470   -3.9610 H   0  0  0  0  0  0  0  0  0  0  0  0
    4.1720    3.2880   -2.5270 H   0  0  0  0  0  0  0  0  0  0  0  0
    3.4080    4.8910   -2.4570 H   0  0  0  0  0  0  0  0  0  0  0  0
   -4.6320    2.0870   -0.8840 H   0  0  0  0  0  0  0  0  0  0  0  0
   -4.2940    2.2680   -2.6020 H   0  0  0  0  0  0  0  0  0  0  0  0
   -6.2040    0.4340   -1.3680 H   0  0  0  0  0  0  0  0  0  0  0  0
   -5.8660    0.6150   -3.0860 H   0  0  0  0  0  0  0  0  0  0  0  0
   -4.9910   -1.7120   -2.2570 H   0  0  0  0  0  0  0  0  0  0  0  0
  1 28  1  0  0  0  0
  1 29  1  0  0  0  0
  1 30  1  0  0  0  0
  1  2  1  0  0  0  0
  2  3  2  0  0  0  0
  3 31  1  0  0  0  0
  3  4  1  0  0  0  0
  4 32  1  0  0  0  0
  4  5  2  0  0  0  0
  5 33  1  0  0  0  0
  5  6  1  0  0  0  0
  6  7  1  0  0  0  0
  7 34  1  0  0  0  0
  7 35  1  0  0  0  0
  7 36  1  0  0  0  0
  6  8  2  0  0  0  0
  8  2  1  0  0  0  0
  8  9  1  0  0  0  0
  9 37  1  0  0  0  0
  9 38  1  0  0  0  0
  9 10  1  0  0  0  0
 10 39  1  0  0  0  0
 10 11  1  0  0  0  0
 11 12  2  0  0  0  0
 12 40  1  0  0  0  0
 12 13  1  0  0  0  0
 13 14  2  0  0  0  0
 14 41  1  0  0  0  0
 14 15  1  0  0  0  0
 15 16  1  0  0  0  0
 16 17  1  0  0  0  0
 17 42  1  0  0  0  0
 17 43  1  0  0  0  0
 17 44  1  0  0  0  0
 16 18  2  0  0  0  0
 18 19  1  0  0  0  0
 19 45  1  0  0  0  0
 19 46  1  0  0  0  0
 19 47  1  0  0  0  0
 18 20  1  0  0  0  0
 20 21  2  0  0  0  0
 21 11  1  0  0  0  0
 21 15  1  0  0  0  0
 13 22  1  0  0  0  0
 22 23  1  0  0  0  0
 23 48  1  0  0  0  0
 23 49  1  0  0  0  0
 23 24  1  0  0  0  0
 24 50  1  0  0  0  0
 24 51  1  0  0  0  0
 24 25  1  0  0  0  0
 25 52  1  0  0  0  0
 25 26  1  0  0  0  0
 26 22  1  0  0  0  0
 26 27  2  0  0  0  0
M  END
>  <LOGBIO>
5.1900

>  <PRED_LOGBIO>
4.6600

>  <XV_RES>
0.6080

>  <WHL_TMPL>
2

>  <ANCH>
21-29;26-24

$$$$
ROW6
  -MTS-   01071501083D 0   0.00000     0.00000     0

 76 80  0  0  0  0  0  0  0  0999 V2000
   11.2870    2.0290   -1.3260 F   0  0  0  0  0  0  0  0  0  0  0  0
   12.4510    1.6120   -1.8970 C   0  0  0  0  0  0  0  0  0  0  0  0
   12.2630    0.3000   -2.2120 F   0  0  0  0  0  0  0  0  0  0  0  0
   12.5380    2.2740   -3.0850 F   0  0  0  0  0  0  0  0  0  0  0  0
   13.6490    1.8220   -1.0100 C   0  0  0  0  0  0  0  0  0  0  0  0
   14.9000    2.1350   -1.5590 C   0  0  0  0  0  0  0  0  0  0  0  0
   16.0180    2.3120   -0.7360 C   0  0  0  0  0  0  0  0  0  0  0  0
   15.9020    2.1770    0.6460 C   0  0  0  0  0  0  0  0  0  0  0  0
   14.6600    1.8430    1.1950 C   0  0  0  0  0  0  0  0  0  0  0  0
   13.5420    1.6670    0.3770 C   0  0  0  0  0  0  0  0  0  0  0  0
   16.9420    2.3190    1.5950 N   0  0  0  0  0  0  0  0  0  0  0  0
   16.9230    1.8250    2.8730 C   0  0  0  0  0  0  0  0  0  0  0  0
   18.0720    2.1480    3.4830 C   0  0  0  0  0  0  0  0  0  0  0  0
   18.8700    2.9080    2.4950 C   0  0  0  0  0  0  0  0  0  0  0  0
   20.2460    3.4940    2.7010 C   0  0  0  0  0  0  0  0  0  0  0  0
   20.1220    4.8650    3.2160 N   0  0  0  0  0  0  0  0  0  0  0  0
   20.0940    4.8360    4.6860 C   0  0  0  0  0  0  0  0  0  0  0  0
   19.9520    6.2520    5.2740 C   0  0  0  0  0  0  0  0  0  0  0  0
   21.0540    7.1910    4.7490 C   0  0  0  0  0  0  0  0  0  0  0  0
   21.1560    7.1330    3.2150 C   0  0  0  0  0  0  0  0  0  0  0  0
   21.2440    5.6770    2.7230 C   0  0  0  0  0  0  0  0  0  0  0  0
   20.7860    8.5700    5.1830 N   0  0  0  0  0  0  0  0  0  0  0  0
   21.2770    9.0110    6.3380 C   0  0  0  0  0  0  0  0  0  0  0  0
   21.9660    8.2530    7.0540 O   0  0  0  0  0  0  0  0  0  0  0  0
   21.0340   10.2580    6.7300 N   0  0  0  0  0  0  0  0  0  0  0  0
   21.5770   10.7460    8.0060 C   0  0  0  0  0  0  0  0  0  0  0  0
   21.1550   12.2000    8.2170 C   0  0  0  0  0  0  0  0  0  0  0  0
   21.6970   12.6870    9.4930 N   0  0  0  0  0  0  0  0  0  0  0  0
   20.7310   12.4220   10.5690 C   0  0  0  0  0  0  0  0  0  0  0  0
   21.3250   12.7720   11.9460 C   0  0  0  0  0  0  0  0  0  0  0  0
   22.5640   12.0930   12.1670 O   0  0  0  0  0  0  0  0  0  0  0  0
   23.5260   12.3970   11.1530 C   0  0  0  0  0  0  0  0  0  0  0  0
   22.9890   12.0370    9.7570 C   0  0  0  0  0  0  0  0  0  0  0  0
   21.0440    9.8980    9.1360 C   0  0  0  0  0  0  0  0  0  0  0  0
   19.8500   10.2550    9.7760 C   0  0  0  0  0  0  0  0  0  0  0  0
   19.3560    9.4690   10.8240 C   0  0  0  0  0  0  0  0  0  0  0  0
   20.0550    8.3260   11.2320 C   0  0  0  0  0  0  0  0  0  0  0  0
   21.2490    7.9700   10.5920 C   0  0  0  0  0  0  0  0  0  0  0  0
   21.7430    8.7560    9.5440 C   0  0  0  0  0  0  0  0  0  0  0  0
   18.1270    2.9720    1.3810 C   0  0  0  0  0  0  0  0  0  0  0  0
   15.0020    2.2410   -2.6290 H   0  0  0  0  0  0  0  0  0  0  0  0
   16.9750    2.5540   -1.1740 H   0  0  0  0  0  0  0  0  0  0  0  0
   14.5640    1.7200    2.2640 H   0  0  0  0  0  0  0  0  0  0  0  0
   12.5900    1.4100    0.8170 H   0  0  0  0  0  0  0  0  0  0  0  0
   16.1130    1.2650    3.3160 H   0  0  0  0  0  0  0  0  0  0  0  0
   18.3580    1.9020    4.4950 H   0  0  0  0  0  0  0  0  0  0  0  0
   20.7790    3.5100    1.7530 H   0  0  0  0  0  0  0  0  0  0  0  0
   20.7960    2.8860    3.4160 H   0  0  0  0  0  0  0  0  0  0  0  0
   21.0100    4.3800    5.0560 H   0  0  0  0  0  0  0  0  0  0  0  0
   19.2620    4.2190    5.0190 H   0  0  0  0  0  0  0  0  0  0  0  0
   18.9760    6.6560    5.0120 H   0  0  0  0  0  0  0  0  0  0  0  0
   20.0060    6.1990    6.3600 H   0  0  0  0  0  0  0  0  0  0  0  0
   22.0100    6.9260    5.1950 H   0  0  0  0  0  0  0  0  0  0  0  0
   20.2840    7.6130    2.7750 H   0  0  0  0  0  0  0  0  0  0  0  0
   22.0400    7.6800    2.8910 H   0  0  0  0  0  0  0  0  0  0  0  0
   22.1830    5.2390    3.0570 H   0  0  0  0  0  0  0  0  0  0  0  0
   21.2510    5.6640    1.6350 H   0  0  0  0  0  0  0  0  0  0  0  0
   20.2290    9.1820    4.6040 H   0  0  0  0  0  0  0  0  0  0  0  0
   20.4780   10.8710    6.1510 H   0  0  0  0  0  0  0  0  0  0  0  0
   22.6630   10.6830    7.9860 H   0  0  0  0  0  0  0  0  0  0  0  0
   20.0690   12.2630    8.2360 H   0  0  0  0  0  0  0  0  0  0  0  0
   21.5390   12.8100    7.4020 H   0  0  0  0  0  0  0  0  0  0  0  0
   20.4490   11.3720   10.5520 H   0  0  0  0  0  0  0  0  0  0  0  0
   19.8320   13.0120   10.4020 H   0  0  0  0  0  0  0  0  0  0  0  0
   21.4850   13.8460   12.0090 H   0  0  0  0  0  0  0  0  0  0  0  0
   20.6170   12.4970   12.7260 H   0  0  0  0  0  0  0  0  0  0  0  0
   23.7650   13.4580   11.1870 H   0  0  0  0  0  0  0  0  0  0  0  0
   24.4410   11.8410   11.3450 H   0  0  0  0  0  0  0  0  0  0  0  0
   22.8740   10.9580    9.6810 H   0  0  0  0  0  0  0  0  0  0  0  0
   23.7100   12.3440    9.0030 H   0  0  0  0  0  0  0  0  0  0  0  0
   19.3110   11.1360    9.4610 H   0  0  0  0  0  0  0  0  0  0  0  0
   18.4360    9.7430   11.3170 H   0  0  0  0  0  0  0  0  0  0  0  0
   19.6740    7.7200   12.0400 H   0  0  0  0  0  0  0  0  0  0  0  0
   21.7880    7.0890   10.9070 H   0  0  0  0  0  0  0  0  0  0  0  0
   22.6630    8.4810    9.0510 H   0  0  0  0  0  0  0  0  0  0  0  0
   18.4170    3.4610    0.4630 H   0  0  0  0  0  0  0  0  0  0  0  0
  1  2  1  0  0  0  0
  2  3  1  0  0  0  0
  2  4  1  0  0  0  0
  2  5  1  0  0  0  0
  5  6  2  0  0  0  0
  6 41  1  0  0  0  0
  6  7  1  0  0  0  0
  7 42  1  0  0  0  0
  7  8  2  0  0  0  0
  8  9  1  0  0  0  0
  9 43  1  0  0  0  0
  9 10  2  0  0  0  0
 10  5  1  0  0  0  0
 10 44  1  0  0  0  0
  8 11  1  0  0  0  0
 11 12  1  0  0  0  0
 12 45  1  0  0  0  0
 12 13  2  0  0  0  0
 13 46  1  0  0  0  0
 13 14  1  0  0  0  0
 14 15  1  0  0  0  0
 15 47  1  0  0  0  0
 15 48  1  0  0  0  0
 15 16  1  0  0  0  0
 16 17  1  0  0  0  0
 17 49  1  0  0  0  0
 17 50  1  0  0  0  0
 17 18  1  0  0  0  0
 18 51  1  0  0  0  0
 18 52  1  0  0  0  0
 18 19  1  0  0  0  0
 19 53  1  0  0  0  0
 19 20  1  0  0  0  0
 20 54  1  0  0  0  0
 20 55  1  0  0  0  0
 20 21  1  0  0  0  0
 21 16  1  0  0  0  0
 21 56  1  0  0  0  0
 21 57  1  0  0  0  0
 19 22  1  0  0  0  0
 22 58  1  0  0  0  0
 22 23  1  0  0  0  0
 23 24  2  0  0  0  0
 23 25  1  0  0  0  0
 25 59  1  0  0  0  0
 25 26  1  0  0  0  0
 26 60  1  0  0  0  0
 26 27  1  0  0  0  0
 27 61  1  0  0  0  0
 27 62  1  0  0  0  0
 27 28  1  0  0  0  0
 28 29  1  0  0  0  0
 29 63  1  0  0  0  0
 29 64  1  0  0  0  0
 29 30  1  0  0  0  0
 30 65  1  0  0  0  0
 30 66  1  0  0  0  0
 30 31  1  0  0  0  0
 31 32  1  0  0  0  0
 32 67  1  0  0  0  0
 32 68  1  0  0  0  0
 32 33  1  0  0  0  0
 33 28  1  0  0  0  0
 33 69  1  0  0  0  0
 33 70  1  0  0  0  0
 26 34  1  0  0  0  0
 34 35  2  0  0  0  0
 35 71  1  0  0  0  0
 35 36  1  0  0  0  0
 36 72  1  0  0  0  0
 36 37  2  0  0  0  0
 37 73  1  0  0  0  0
 37 38  1  0  0  0  0
 38 74  1  0  0  0  0
 38 39  2  0  0  0  0
 39 34  1  0  0  0  0
 39 75  1  0  0  0  0
 14 40  2  0  0  0  0
 40 11  1  0  0  0  0
 40 76  1  0  0  0  0
M  END
>  <LOGBIO>
4.7800

>  <PRED_LOGBIO>
5.2300

>  <XV_RES>
-0.5640

>  <WHL_TMPL>
1

>  <ANCH>
37-40;2-1

$$$$
ROW7
  -MTS-   01071501083D 0   0.00000     0.00000     0

 92 98  0  0  0  0  0  0  0  0999 V2000
    6.1220  -10.9930   -2.5050 C   0  0  0  0  0  0  0  0  0  0  0  0
    7.5310  -11.1430   -2.3150 O   0  0  0  0  0  0  0  0  0  0  0  0
    8.0050  -11.1350   -1.0510 C   0  0  0  0  0  0  0  0  0  0  0  0
    7.2360  -11.0030   -0.1120 O   0  0  0  0  0  0  0  0  0  0  0  0
    9.4560  -11.2860   -0.8030 C   0  0  0  0  0  0  0  0  0  0  0  0
   10.0070  -12.5610   -0.6280 C   0  0  0  0  0  0  0  0  0  0  0  0
   11.3790  -12.7040   -0.3930 C   0  0  0  0  0  0  0  0  0  0  0  0
   12.2010  -11.5730   -0.3340 C   0  0  0  0  0  0  0  0  0  0  0  0
   11.6510  -10.2980   -0.5100 C   0  0  0  0  0  0  0  0  0  0  0  0
   12.4810   -9.1540   -0.4500 N   0  0  0  0  0  0  0  0  0  0  0  0
   13.0570   -8.6920   -1.5560 C   0  0  0  0  0  0  0  0  0  0  0  0
   12.8680   -9.2590   -2.6310 O   0  0  0  0  0  0  0  0  0  0  0  0
   13.9440   -7.4710   -1.4920 C   0  0  0  0  0  0  0  0  0  0  0  0
   14.4410   -7.1750   -2.8000 O   0  0  0  0  0  0  0  0  0  0  0  0
   15.2700   -6.0930   -2.9430 C   0  0  0  0  0  0  0  0  0  0  0  0
   16.6550   -6.2490   -2.8110 C   0  0  0  0  0  0  0  0  0  0  0  0
   17.5010   -5.1440   -2.9570 C   0  0  0  0  0  0  0  0  0  0  0  0
   16.9620   -3.8820   -3.2350 C   0  0  0  0  0  0  0  0  0  0  0  0
   15.5780   -3.7250   -3.3670 C   0  0  0  0  0  0  0  0  0  0  0  0
   14.7310   -4.8310   -3.2210 C   0  0  0  0  0  0  0  0  0  0  0  0
   17.8750   -2.6890   -3.3920 C   0  0  0  0  0  0  0  0  0  0  0  0
   18.8530   -2.9410   -4.5560 C   0  0  0  0  0  0  0  0  0  0  0  0
   19.7840   -1.7250   -4.7160 C   0  0  0  0  0  0  0  0  0  0  0  0
   18.9420   -0.4700   -5.0150 C   0  0  0  0  0  0  0  0  0  0  0  0
   17.9650   -0.2180   -3.8520 C   0  0  0  0  0  0  0  0  0  0  0  0
   18.7600   -0.0050   -2.5500 C   0  0  0  0  0  0  0  0  0  0  0  0
   19.6020   -1.2600   -2.2520 C   0  0  0  0  0  0  0  0  0  0  0  0
   20.5790   -1.5120   -3.4150 C   0  0  0  0  0  0  0  0  0  0  0  0
   18.6710   -2.4760   -2.0910 C   0  0  0  0  0  0  0  0  0  0  0  0
   20.3780   -1.0440   -0.9750 C   0  0  0  0  0  0  0  0  0  0  0  0
   21.4670   -1.5950   -0.8160 O   0  0  0  0  0  0  0  0  0  0  0  0
   19.8860   -0.2590   -0.0210 N   0  0  0  0  0  0  0  0  0  0  0  0
   19.0260   -0.7810    1.0500 C   0  0  0  0  0  0  0  0  0  0  0  0
   17.7780    0.1000    1.2480 C   0  0  0  0  0  0  0  0  0  0  0  0
   18.1320    1.5180    1.4060 N   0  0  0  0  0  0  0  0  0  0  0  0
   16.9060    2.3140    1.5620 C   0  0  0  0  0  0  0  0  0  0  0  0
   15.9020    2.1770    0.6460 C   0  0  0  0  0  0  0  0  0  0  0  0
   16.0180    2.3120   -0.7360 C   0  0  0  0  0  0  0  0  0  0  0  0
   14.9000    2.1350   -1.5590 C   0  0  0  0  0  0  0  0  0  0  0  0
   13.6490    1.8220   -1.0100 C   0  0  0  0  0  0  0  0  0  0  0  0
   13.5420    1.6670    0.3770 C   0  0  0  0  0  0  0  0  0  0  0  0
   14.6600    1.8430    1.1950 C   0  0  0  0  0  0  0  0  0  0  0  0
   12.4510    1.6120   -1.8970 C   0  0  0  0  0  0  0  0  0  0  0  0
   11.2870    2.0290   -1.3260 F   0  0  0  0  0  0  0  0  0  0  0  0
   12.2630    0.3000   -2.2120 F   0  0  0  0  0  0  0  0  0  0  0  0
   12.5380    2.2740   -3.0850 F   0  0  0  0  0  0  0  0  0  0  0  0
   18.8890    2.0090    0.2460 C   0  0  0  0  0  0  0  0  0  0  0  0
   20.1700    1.1830    0.0230 C   0  0  0  0  0  0  0  0  0  0  0  0
   17.0340   -1.4340   -3.6910 C   0  0  0  0  0  0  0  0  0  0  0  0
   10.2780  -10.1540   -0.7440 C   0  0  0  0  0  0  0  0  0  0  0  0
    5.7990  -10.0420   -2.0880 H   0  0  0  0  0  0  0  0  0  0  0  0
    5.8940  -11.0190   -3.5690 H   0  0  0  0  0  0  0  0  0  0  0  0
    5.6000  -11.8050   -2.0030 H   0  0  0  0  0  0  0  0  0  0  0  0
    9.3730  -13.4340   -0.6730 H   0  0  0  0  0  0  0  0  0  0  0  0
   11.8040  -13.6880   -0.2580 H   0  0  0  0  0  0  0  0  0  0  0  0
   13.2600  -11.6830   -0.1540 H   0  0  0  0  0  0  0  0  0  0  0  0
   12.6370   -8.6880    0.4330 H   0  0  0  0  0  0  0  0  0  0  0  0
   14.7790   -7.6640   -0.8220 H   0  0  0  0  0  0  0  0  0  0  0  0
   13.3700   -6.6250   -1.1220 H   0  0  0  0  0  0  0  0  0  0  0  0
   17.0700   -7.2230   -2.5960 H   0  0  0  0  0  0  0  0  0  0  0  0
   18.5690   -5.2640   -2.8550 H   0  0  0  0  0  0  0  0  0  0  0  0
   15.1620   -2.7520   -3.5810 H   0  0  0  0  0  0  0  0  0  0  0  0
   13.6630   -4.7100   -3.3220 H   0  0  0  0  0  0  0  0  0  0  0  0
   18.2910   -3.0920   -5.4750 H   0  0  0  0  0  0  0  0  0  0  0  0
   19.4470   -3.8270   -4.3440 H   0  0  0  0  0  0  0  0  0  0  0  0
   20.4740   -1.9030   -5.5380 H   0  0  0  0  0  0  0  0  0  0  0  0
   18.3810   -0.6210   -5.9350 H   0  0  0  0  0  0  0  0  0  0  0  0
   19.6000    0.3890   -5.1290 H   0  0  0  0  0  0  0  0  0  0  0  0
   17.3710    0.6680   -4.0630 H   0  0  0  0  0  0  0  0  0  0  0  0
   18.0700    0.1730   -1.7290 H   0  0  0  0  0  0  0  0  0  0  0  0
   19.4180    0.8540   -2.6640 H   0  0  0  0  0  0  0  0  0  0  0  0
   21.1730   -2.3980   -3.2040 H   0  0  0  0  0  0  0  0  0  0  0  0
   21.2370   -0.6520   -3.5280 H   0  0  0  0  0  0  0  0  0  0  0  0
   17.9800   -2.2980   -1.2690 H   0  0  0  0  0  0  0  0  0  0  0  0
   19.2650   -3.3620   -1.8800 H   0  0  0  0  0  0  0  0  0  0  0  0
   19.5890   -0.8230    1.9800 H   0  0  0  0  0  0  0  0  0  0  0  0
   18.7170   -1.7950    0.8050 H   0  0  0  0  0  0  0  0  0  0  0  0
   17.1150   -0.0140    0.3930 H   0  0  0  0  0  0  0  0  0  0  0  0
   17.2320   -0.2360    2.1270 H   0  0  0  0  0  0  0  0  0  0  0  0
   17.2330    3.3470    1.4600 H   0  0  0  0  0  0  0  0  0  0  0  0
   16.5030    2.0870    2.5470 H   0  0  0  0  0  0  0  0  0  0  0  0
   16.9750    2.5540   -1.1740 H   0  0  0  0  0  0  0  0  0  0  0  0
   15.0020    2.2410   -2.6290 H   0  0  0  0  0  0  0  0  0  0  0  0
   12.5900    1.4100    0.8170 H   0  0  0  0  0  0  0  0  0  0  0  0
   14.5640    1.7200    2.2640 H   0  0  0  0  0  0  0  0  0  0  0  0
   18.2650    1.9570   -0.6440 H   0  0  0  0  0  0  0  0  0  0  0  0
   19.1550    3.0530    0.4020 H   0  0  0  0  0  0  0  0  0  0  0  0
   20.8770    1.3880    0.8230 H   0  0  0  0  0  0  0  0  0  0  0  0
   20.6390    1.4870   -0.9100 H   0  0  0  0  0  0  0  0  0  0  0  0
   16.3440   -1.2570   -2.8700 H   0  0  0  0  0  0  0  0  0  0  0  0
   16.4720   -1.5850   -4.6110 H   0  0  0  0  0  0  0  0  0  0  0  0
    9.8530   -9.1710   -0.8790 H   0  0  0  0  0  0  0  0  0  0  0  0
  1 51  1  0  0  0  0
  1 52  1  0  0  0  0
  1 53  1  0  0  0  0
  1  2  1  0  0  0  0
  2  3  1  0  0  0  0
  3  4  2  0  0  0  0
  3  5  1  0  0  0  0
  5  6  2  0  0  0  0
  6 54  1  0  0  0  0
  6  7  1  0  0  0  0
  7 55  1  0  0  0  0
  7  8  2  0  0  0  0
  8 56  1  0  0  0  0
  8  9  1  0  0  0  0
  9 10  1  0  0  0  0
 10 57  1  0  0  0  0
 10 11  1  0  0  0  0
 11 12  2  0  0  0  0
 11 13  1  0  0  0  0
 13 58  1  0  0  0  0
 13 59  1  0  0  0  0
 13 14  1  0  0  0  0
 14 15  1  0  0  0  0
 15 16  2  0  0  0  0
 16 60  1  0  0  0  0
 16 17  1  0  0  0  0
 17 61  1  0  0  0  0
 17 18  2  0  0  0  0
 18 19  1  0  0  0  0
 19 62  1  0  0  0  0
 19 20  2  0  0  0  0
 20 15  1  0  0  0  0
 20 63  1  0  0  0  0
 18 21  1  0  0  0  0
 21 22  1  0  0  0  0
 22 64  1  0  0  0  0
 22 65  1  0  0  0  0
 22 23  1  0  0  0  0
 23 66  1  0  0  0  0
 23 24  1  0  0  0  0
 24 67  1  0  0  0  0
 24 68  1  0  0  0  0
 24 25  1  0  0  0  0
 25 69  1  0  0  0  0
 25 26  1  0  0  0  0
 26 70  1  0  0  0  0
 26 71  1  0  0  0  0
 26 27  1  0  0  0  0
 27 28  1  0  0  0  0
 28 23  1  0  0  0  0
 28 72  1  0  0  0  0
 28 73  1  0  0  0  0
 27 29  1  0  0  0  0
 29 21  1  0  0  0  0
 29 74  1  0  0  0  0
 29 75  1  0  0  0  0
 27 30  1  0  0  0  0
 30 31  2  0  0  0  0
 30 32  1  0  0  0  0
 32 33  1  0  0  0  0
 33 76  1  0  0  0  0
 33 77  1  0  0  0  0
 33 34  1  0  0  0  0
 34 78  1  0  0  0  0
 34 79  1  0  0  0  0
 34 35  1  0  0  0  0
 35 36  1  0  0  0  0
 36 80  1  0  0  0  0
 36 81  1  0  0  0  0
 36 37  1  0  0  0  0
 37 38  2  0  0  0  0
 38 82  1  0  0  0  0
 38 39  1  0  0  0  0
 39 83  1  0  0  0  0
 39 40  2  0  0  0  0
 40 41  1  0  0  0  0
 41 84  1  0  0  0  0
 41 42  2  0  0  0  0
 42 37  1  0  0  0  0
 42 85  1  0  0  0  0
 40 43  1  0  0  0  0
 43 44  1  0  0  0  0
 43 45  1  0  0  0  0
 43 46  1  0  0  0  0
 35 47  1  0  0  0  0
 47 86  1  0  0  0  0
 47 87  1  0  0  0  0
 47 48  1  0  0  0  0
 48 32  1  0  0  0  0
 48 88  1  0  0  0  0
 48 89  1  0  0  0  0
 25 49  1  0  0  0  0
 49 21  1  0  0  0  0
 49 90  1  0  0  0  0
 49 91  1  0  0  0  0
  9 50  2  0  0  0  0
 50  5  1  0  0  0  0
 50 92  1  0  0  0  0
M  END
>  <LOGBIO>
5.6900

>  <PRED_LOGBIO>
5.6500

>  <XV_RES>
0.4980

>  <WHL_TMPL>
1

>  <ANCH>
37-40;78-79

$$$$
ROW8
  -MTS-   01071501083D 0   0.00000     0.00000     0

 56 58  0  0  0  0  0  0  0  0999 V2000
  -23.9350    1.6930   -2.9840 C   0  0  0  0  0  0  0  0  0  0  0  0
  -23.2160    0.7190   -2.2400 O   0  0  0  0  0  0  0  0  0  0  0  0
  -21.9120    0.4780   -2.5990 C   0  0  0  0  0  0  0  0  0  0  0  0
  -21.6490   -0.7820   -3.1720 C   0  0  0  0  0  0  0  0  0  0  0  0
  -20.3440   -1.1030   -3.5620 C   0  0  0  0  0  0  0  0  0  0  0  0
  -19.3070   -0.1850   -3.3840 C   0  0  0  0  0  0  0  0  0  0  0  0
  -19.5570    1.0670   -2.8150 C   0  0  0  0  0  0  0  0  0  0  0  0
  -18.4260    2.0470   -2.5970 C   0  0  0  0  0  0  0  0  0  0  0  0
  -17.4800    1.5710   -1.4810 N   0  0  0  0  0  0  0  0  0  0  0  0
  -17.7440    0.3040   -0.7840 C   0  0  0  0  0  0  0  0  0  0  0  0
  -16.6640    0.0670    0.2700 C   0  0  0  0  0  0  0  0  0  0  0  0
  -16.9280   -1.2000    0.9670 N   0  0  0  0  0  0  0  0  0  0  0  0
  -16.9170   -2.3040   -0.0040 C   0  0  0  0  0  0  0  0  0  0  0  0
  -15.8880   -1.4270    1.9800 C   0  0  0  0  0  0  0  0  0  0  0  0
  -16.4230    2.3060   -1.1470 C   0  0  0  0  0  0  0  0  0  0  0  0
  -16.1980    3.3830   -1.7390 O   0  0  0  0  0  0  0  0  0  0  0  0
  -15.6050    1.8940   -0.1820 N   0  0  0  0  0  0  0  0  0  0  0  0
  -14.4810    2.6760    0.1740 C   0  0  0  0  0  0  0  0  0  0  0  0
  -13.2540    2.4720   -0.4700 C   0  0  0  0  0  0  0  0  0  0  0  0
  -12.1420    3.2450   -0.1180 C   0  0  0  0  0  0  0  0  0  0  0  0
  -12.2550    4.2230    0.8770 C   0  0  0  0  0  0  0  0  0  0  0  0
  -13.4820    4.4270    1.5210 C   0  0  0  0  0  0  0  0  0  0  0  0
  -14.5940    3.6530    1.1690 C   0  0  0  0  0  0  0  0  0  0  0  0
  -11.0790    5.0400    1.2490 C   0  0  0  0  0  0  0  0  0  0  0  0
  -10.3120    5.9330    0.3510 C   0  0  0  0  0  0  0  0  0  0  0  0
   -9.3440    6.4780    1.0630 N   0  0  0  0  0  0  0  0  0  0  0  0
   -9.4470    5.9700    2.4180 N   0  0  0  0  0  0  0  0  0  0  0  0
  -10.5120    5.1100    2.4620 C   0  0  0  0  0  0  0  0  0  0  0  0
  -20.8630    1.3910   -2.4220 C   0  0  0  0  0  0  0  0  0  0  0  0
  -25.0050    1.5360   -2.8640 H   0  0  0  0  0  0  0  0  0  0  0  0
  -23.7090    2.6580   -2.5360 H   0  0  0  0  0  0  0  0  0  0  0  0
  -23.6080    1.6180   -4.0190 H   0  0  0  0  0  0  0  0  0  0  0  0
  -22.4490   -1.4950   -3.3090 H   0  0  0  0  0  0  0  0  0  0  0  0
  -20.1380   -2.0670   -4.0030 H   0  0  0  0  0  0  0  0  0  0  0  0
  -18.3040   -0.4440   -3.6880 H   0  0  0  0  0  0  0  0  0  0  0  0
  -18.8820    2.9680   -2.2400 H   0  0  0  0  0  0  0  0  0  0  0  0
  -17.8520    2.1220   -3.5180 H   0  0  0  0  0  0  0  0  0  0  0  0
  -18.7180    0.3520   -0.3010 H   0  0  0  0  0  0  0  0  0  0  0  0
  -17.7360   -0.5130   -1.5020 H   0  0  0  0  0  0  0  0  0  0  0  0
  -15.6900    0.0190   -0.2140 H   0  0  0  0  0  0  0  0  0  0  0  0
  -16.6720    0.8850    0.9880 H   0  0  0  0  0  0  0  0  0  0  0  0
  -15.9430   -2.3520   -0.4870 H   0  0  0  0  0  0  0  0  0  0  0  0
  -17.1120   -3.2420    0.5120 H   0  0  0  0  0  0  0  0  0  0  0  0
  -17.6860   -2.1350   -0.7540 H   0  0  0  0  0  0  0  0  0  0  0  0
  -14.9140   -1.4760    1.4970 H   0  0  0  0  0  0  0  0  0  0  0  0
  -16.0830   -2.3650    2.4960 H   0  0  0  0  0  0  0  0  0  0  0  0
  -15.8960   -0.6100    2.6980 H   0  0  0  0  0  0  0  0  0  0  0  0
  -15.7870    1.0240    0.2970 H   0  0  0  0  0  0  0  0  0  0  0  0
  -13.1670    1.7180   -1.2380 H   0  0  0  0  0  0  0  0  0  0  0  0
  -11.1960    3.0880   -0.6150 H   0  0  0  0  0  0  0  0  0  0  0  0
  -13.5690    5.1810    2.2890 H   0  0  0  0  0  0  0  0  0  0  0  0
  -15.5400    3.8110    1.6660 H   0  0  0  0  0  0  0  0  0  0  0  0
  -10.5090    6.1060   -0.6960 H   0  0  0  0  0  0  0  0  0  0  0  0
   -8.8420    6.2080    3.1900 H   0  0  0  0  0  0  0  0  0  0  0  0
  -10.8430    4.5710    3.3370 H   0  0  0  0  0  0  0  0  0  0  0  0
  -21.0630    2.3550   -1.9780 H   0  0  0  0  0  0  0  0  0  0  0  0
  1 30  1  0  0  0  0
  1 31  1  0  0  0  0
  1 32  1  0  0  0  0
  1  2  1  0  0  0  0
  2  3  1  0  0  0  0
  3  4  2  0  0  0  0
  4 33  1  0  0  0  0
  4  5  1  0  0  0  0
  5 34  1  0  0  0  0
  5  6  2  0  0  0  0
  6 35  1  0  0  0  0
  6  7  1  0  0  0  0
  7  8  1  0  0  0  0
  8 36  1  0  0  0  0
  8 37  1  0  0  0  0
  8  9  1  0  0  0  0
  9 10  1  0  0  0  0
 10 38  1  0  0  0  0
 10 39  1  0  0  0  0
 10 11  1  0  0  0  0
 11 40  1  0  0  0  0
 11 41  1  0  0  0  0
 11 12  1  0  0  0  0
 12 13  1  0  0  0  0
 13 42  1  0  0  0  0
 13 43  1  0  0  0  0
 13 44  1  0  0  0  0
 12 14  1  0  0  0  0
 14 45  1  0  0  0  0
 14 46  1  0  0  0  0
 14 47  1  0  0  0  0
  9 15  1  0  0  0  0
 15 16  2  0  0  0  0
 15 17  1  0  0  0  0
 17 48  1  0  0  0  0
 17 18  1  0  0  0  0
 18 19  2  0  0  0  0
 19 49  1  0  0  0  0
 19 20  1  0  0  0  0
 20 50  1  0  0  0  0
 20 21  2  0  0  0  0
 21 22  1  0  0  0  0
 22 51  1  0  0  0  0
 22 23  2  0  0  0  0
 23 18  1  0  0  0  0
 23 52  1  0  0  0  0
 21 24  1  0  0  0  0
 24 25  1  0  0  0  0
 25 53  1  0  0  0  0
 25 26  2  0  0  0  0
 26 27  1  0  0  0  0
 27 54  1  0  0  0  0
 27 28  1  0  0  0  0
 28 24  2  0  0  0  0
 28 55  1  0  0  0  0
  7 29  2  0  0  0  0
 29  3  1  0  0  0  0
 29 56  1  0  0  0  0
M  END
>  <LOGBIO>
4.1000

>  <PRED_LOGBIO>
5.2500

>  <XV_RES>
-1.5100

>  <WHL_TMPL>
3

>  <ANCH>
57-58;5-1

$$$$
ROW9
  -MTS-   01071501083D 0   0.00000     0.00000     0

 40 43  0  0  0  0  0  0  0  0999 V2000
  -22.4790   -1.4660    8.3350 Cl  0  0  0  0  0  0  0  0  0  0  0  0
  -20.9790   -2.0800    7.7030 C   0  0  0  0  0  0  0  0  0  0  0  0
  -19.8140   -2.0130    8.4760 C   0  0  0  0  0  0  0  0  0  0  0  0
  -18.6060   -2.5060    7.9680 C   0  0  0  0  0  0  0  0  0  0  0  0
  -18.5640   -3.0680    6.6860 C   0  0  0  0  0  0  0  0  0  0  0  0
  -17.3440   -3.5670    6.1720 N   0  0  0  0  0  0  0  0  0  0  0  0
  -16.5340   -2.7660    5.4850 C   0  0  0  0  0  0  0  0  0  0  0  0
  -16.8520   -1.5720    5.2940 O   0  0  0  0  0  0  0  0  0  0  0  0
  -15.3870   -3.2350    5.0020 N   0  0  0  0  0  0  0  0  0  0  0  0
  -14.5260   -2.3830    4.2710 C   0  0  0  0  0  0  0  0  0  0  0  0
  -14.6620   -2.2760    2.8820 C   0  0  0  0  0  0  0  0  0  0  0  0
  -13.8100   -1.4320    2.1590 C   0  0  0  0  0  0  0  0  0  0  0  0
  -12.8220   -0.6970    2.8250 C   0  0  0  0  0  0  0  0  0  0  0  0
  -12.6870   -0.8040    4.2140 C   0  0  0  0  0  0  0  0  0  0  0  0
  -13.5390   -1.6470    4.9370 C   0  0  0  0  0  0  0  0  0  0  0  0
  -11.9210    0.1950    2.0600 C   0  0  0  0  0  0  0  0  0  0  0  0
  -11.3520   -0.2340    0.8550 C   0  0  0  0  0  0  0  0  0  0  0  0
  -10.5030    0.6270    0.1500 C   0  0  0  0  0  0  0  0  0  0  0  0
  -10.2420    1.8500    0.6300 N   0  0  0  0  0  0  0  0  0  0  0  0
  -10.7690    2.2930    1.7800 C   0  0  0  0  0  0  0  0  0  0  0  0
  -10.6570    3.5110    2.4910 N   0  0  0  0  0  0  0  0  0  0  0  0
  -11.4260    3.4030    3.6190 C   0  0  0  0  0  0  0  0  0  0  0  0
  -12.0030    2.2160    3.6600 N   0  0  0  0  0  0  0  0  0  0  0  0
  -11.6250    1.4790    2.5310 C   0  0  0  0  0  0  0  0  0  0  0  0
  -19.7290   -3.1350    5.9130 C   0  0  0  0  0  0  0  0  0  0  0  0
  -20.9360   -2.6410    6.4210 C   0  0  0  0  0  0  0  0  0  0  0  0
  -19.8460   -1.5800    9.4650 H   0  0  0  0  0  0  0  0  0  0  0  0
  -17.7080   -2.4550    8.5650 H   0  0  0  0  0  0  0  0  0  0  0  0
  -17.0880   -4.5310    6.3270 H   0  0  0  0  0  0  0  0  0  0  0  0
  -15.1310   -4.2000    5.1570 H   0  0  0  0  0  0  0  0  0  0  0  0
  -15.4230   -2.8430    2.3680 H   0  0  0  0  0  0  0  0  0  0  0  0
  -13.9140   -1.3500    1.0870 H   0  0  0  0  0  0  0  0  0  0  0  0
  -11.9250   -0.2360    4.7280 H   0  0  0  0  0  0  0  0  0  0  0  0
  -13.4350   -1.7300    6.0090 H   0  0  0  0  0  0  0  0  0  0  0  0
  -11.5670   -1.2210    0.4730 H   0  0  0  0  0  0  0  0  0  0  0  0
  -10.0590    0.3060   -0.7800 H   0  0  0  0  0  0  0  0  0  0  0  0
  -10.1090    4.3140    2.2170 H   0  0  0  0  0  0  0  0  0  0  0  0
  -11.5440    4.1750    4.3650 H   0  0  0  0  0  0  0  0  0  0  0  0
  -19.6960   -3.5680    4.9240 H   0  0  0  0  0  0  0  0  0  0  0  0
  -21.8350   -2.6930    5.8250 H   0  0  0  0  0  0  0  0  0  0  0  0
  1  2  1  0  0  0  0
  2  3  2  0  0  0  0
  3 27  1  0  0  0  0
  3  4  1  0  0  0  0
  4 28  1  0  0  0  0
  4  5  2  0  0  0  0
  5  6  1  0  0  0  0
  6 29  1  0  0  0  0
  6  7  1  0  0  0  0
  7  8  2  0  0  0  0
  7  9  1  0  0  0  0
  9 30  1  0  0  0  0
  9 10  1  0  0  0  0
 10 11  2  0  0  0  0
 11 31  1  0  0  0  0
 11 12  1  0  0  0  0
 12 32  1  0  0  0  0
 12 13  2  0  0  0  0
 13 14  1  0  0  0  0
 14 33  1  0  0  0  0
 14 15  2  0  0  0  0
 15 10  1  0  0  0  0
 15 34  1  0  0  0  0
 13 16  1  0  0  0  0
 16 17  2  0  0  0  0
 17 35  1  0  0  0  0
 17 18  1  0  0  0  0
 18 36  1  0  0  0  0
 18 19  2  0  0  0  0
 19 20  1  0  0  0  0
 20 21  1  0  0  0  0
 21 37  1  0  0  0  0
 21 22  1  0  0  0  0
 22 38  1  0  0  0  0
 22 23  2  0  0  0  0
 23 24  1  0  0  0  0
 24 16  1  0  0  0  0
 24 20  2  0  0  0  0
  5 25  1  0  0  0  0
 25 39  1  0  0  0  0
 25 26  2  0  0  0  0
 26  2  1  0  0  0  0
 26 40  1  0  0  0  0
M  END
>  <LOGBIO>
6.5100

>  <PRED_LOGBIO>
6.4600

>  <XV_RES>
0.0440

>  <WHL_TMPL>
3

>  <ANCH>
11-12;30-31

$$$$
ROW10
  -MTS-   01071501083D 0   0.00000     0.00000     0

 86 90  0  0  1  0  0  0  0  0999 V2000
  -16.2210    5.3990    4.4730 C   0  0  0  0  0  0  0  0  0  0  0  0
  -16.3550    4.3200    3.5450 O   0  0  0  0  0  0  0  0  0  0  0  0
  -15.2160    3.4540    3.5620 C   0  0  0  0  0  0  0  0  0  0  0  0
  -15.4170    2.3390    2.5640 C   0  0  0  0  0  0  0  0  0  0  0  0
  -16.4480    2.2900    1.8960 O   0  0  0  0  0  0  0  0  0  0  0  0
  -14.4790    1.4090    2.4080 N   0  0  0  0  0  0  0  0  0  0  0  0
  -14.6740    0.3230    1.4370 C   0  0  1  0  0  0  0  0  0  0  0  0
  -13.3810   -0.5630    1.5320 C   0  0  0  0  0  0  0  0  0  0  0  0
  -12.1270    0.3210    1.3110 C   0  0  0  0  0  0  0  0  0  0  0  0
  -11.1390   -0.0660    0.3830 C   0  0  0  0  0  0  0  0  0  0  0  0
   -9.9960    0.7130    0.1520 C   0  0  0  0  0  0  0  0  0  0  0  0
   -9.8020    1.9080    0.8450 C   0  0  0  0  0  0  0  0  0  0  0  0
  -10.7690    2.2930    1.7800 C   0  0  0  0  0  0  0  0  0  0  0  0
  -11.9220    1.5280    1.9980 C   0  0  0  0  0  0  0  0  0  0  0  0
  -10.6520    3.5670    2.5240 C   0  0  0  0  0  0  0  0  0  0  0  0
  -11.2910    4.6960    2.2790 N   0  0  0  0  0  0  0  0  0  0  0  0
  -11.0220    5.7830    3.1190 C   0  0  0  0  0  0  0  0  0  0  0  0
  -11.6990    7.1190    2.9250 C   0  0  0  0  0  0  0  0  0  0  0  0
  -10.1340    5.5830    4.1030 C   0  0  0  0  0  0  0  0  0  0  0  0
   -9.6250    3.8970    3.9270 S   0  0  0  0  0  0  0  0  0  0  0  0
  -14.8990    1.0200    0.0780 C   0  0  2  0  0  0  0  0  0  0  0  0
  -15.1060   -0.0190   -0.8830 O   0  0  0  0  0  0  0  0  0  0  0  0
  -16.1900    1.8560    0.1040 C   0  0  0  0  0  0  0  0  0  0  0  0
  -16.7160    2.1680   -1.2410 N   0  0  0  0  0  0  0  0  0  0  0  0
  -17.2900    0.9490   -1.8310 C   0  0  1  0  0  0  0  0  0  0  0  0
  -16.2860   -0.2100   -1.6910 C   0  0  0  0  0  0  0  0  0  0  0  0
  -17.0420   -1.5530   -1.7370 C   0  0  0  0  0  0  0  0  0  0  0  0
  -16.1330   -2.7940   -1.8020 C   0  0  0  0  0  0  0  0  0  0  0  0
  -16.8880   -3.2680   -3.0580 C   0  0  0  0  0  0  0  0  0  0  0  0
  -17.6160   -1.9130   -3.1200 C   0  0  0  0  0  0  0  0  0  0  0  0
  -18.0150   -1.6280   -0.6920 O   0  0  0  0  0  0  0  0  0  0  0  0
  -18.9100   -0.5900   -0.6880 C   0  0  0  0  0  0  0  0  0  0  0  0
  -20.1000   -0.8590   -0.1340 N   0  0  0  0  0  0  0  0  0  0  0  0
  -21.0690    0.0640   -0.0630 C   0  0  0  0  0  0  0  0  0  0  0  0
  -20.8650    1.3530   -0.5700 C   0  0  0  0  0  0  0  0  0  0  0  0
  -21.9590    2.3900   -0.4880 C   0  0  0  0  0  0  0  0  0  0  0  0
  -22.8280    2.3140   -1.7420 C   0  0  0  0  0  0  0  0  0  0  0  0
  -21.9680    2.5790   -2.9740 C   0  0  0  0  0  0  0  0  0  0  0  0
  -23.9340    3.3630   -1.6590 C   0  0  0  0  0  0  0  0  0  0  0  0
  -23.4510    0.9250   -1.8460 C   0  0  0  0  0  0  0  0  0  0  0  0
  -19.6320    1.6660   -1.1550 C   0  0  0  0  0  0  0  0  0  0  0  0
  -18.6410    0.6790   -1.2140 C   0  0  0  0  0  0  0  0  0  0  0  0
  -15.3420    5.9890    4.2190 H   0  0  0  0  0  0  0  0  0  0  0  0
  -17.1060    6.0290    4.4260 H   0  0  0  0  0  0  0  0  0  0  0  0
  -16.1120    5.0000    5.4790 H   0  0  0  0  0  0  0  0  0  0  0  0
  -15.0960    3.0330    4.5570 H   0  0  0  0  0  0  0  0  0  0  0  0
  -14.3260    4.0210    3.2970 H   0  0  0  0  0  0  0  0  0  0  0  0
  -13.6320    1.4490    2.9570 H   0  0  0  0  0  0  0  0  0  0  0  0
  -15.5450   -0.2760    1.6940 H   0  0  0  0  0  0  0  0  0  0  0  0
  -13.4200   -1.2650    0.7020 H   0  0  0  0  0  0  0  0  0  0  0  0
  -13.3320   -0.9880    2.5320 H   0  0  0  0  0  0  0  0  0  0  0  0
  -11.2660   -0.9880   -0.1650 H   0  0  0  0  0  0  0  0  0  0  0  0
   -9.2600    0.3850   -0.5680 H   0  0  0  0  0  0  0  0  0  0  0  0
   -8.9300    2.5190    0.6650 H   0  0  0  0  0  0  0  0  0  0  0  0
  -12.6630    1.8710    2.7040 H   0  0  0  0  0  0  0  0  0  0  0  0
  -11.0370    7.9140    3.2620 H   0  0  0  0  0  0  0  0  0  0  0  0
  -12.6210    7.1450    3.5030 H   0  0  0  0  0  0  0  0  0  0  0  0
  -11.9280    7.2600    1.8710 H   0  0  0  0  0  0  0  0  0  0  0  0
   -9.8020    6.2960    4.8430 H   0  0  0  0  0  0  0  0  0  0  0  0
  -14.0450    1.6460   -0.1730 H   0  0  0  0  0  0  0  0  0  0  0  0
  -15.5430    0.3250   -1.6780 H   0  0  0  0  0  0  0  0  0  0  0  0
  -15.9180    2.8110    0.5470 H   0  0  0  0  0  0  0  0  0  0  0  0
  -16.9420    1.2860    0.6450 H   0  0  0  0  0  0  0  0  0  0  0  0
  -15.9240    2.4250   -1.8120 H   0  0  0  0  0  0  0  0  0  0  0  0
  -17.4130    1.2000   -2.8830 H   0  0  0  0  0  0  0  0  0  0  0  0
  -15.7600   -0.1220   -0.7430 H   0  0  0  0  0  0  0  0  0  0  0  0
  -15.5680   -0.1710   -2.5070 H   0  0  0  0  0  0  0  0  0  0  0  0
  -15.0850   -2.5630   -1.9800 H   0  0  0  0  0  0  0  0  0  0  0  0
  -16.2360   -3.4600   -0.9480 H   0  0  0  0  0  0  0  0  0  0  0  0
  -16.2430   -3.4610   -3.9130 H   0  0  0  0  0  0  0  0  0  0  0  0
  -17.5480   -4.1150   -2.8810 H   0  0  0  0  0  0  0  0  0  0  0  0
  -17.2720   -1.2640   -3.9220 H   0  0  0  0  0  0  0  0  0  0  0  0
  -18.7010   -1.9960   -3.1380 H   0  0  0  0  0  0  0  0  0  0  0  0
  -22.0160   -0.1890    0.3910 H   0  0  0  0  0  0  0  0  0  0  0  0
  -21.5150    3.3810   -0.4140 H   0  0  0  0  0  0  0  0  0  0  0  0
  -22.5730    2.2010    0.3900 H   0  0  0  0  0  0  0  0  0  0  0  0
  -21.5230    3.5690   -2.9000 H   0  0  0  0  0  0  0  0  0  0  0  0
  -22.5870    2.5250   -3.8680 H   0  0  0  0  0  0  0  0  0  0  0  0
  -21.1790    1.8310   -3.0340 H   0  0  0  0  0  0  0  0  0  0  0  0
  -23.4900    4.3530   -1.5850 H   0  0  0  0  0  0  0  0  0  0  0  0
  -24.5530    3.3090   -2.5520 H   0  0  0  0  0  0  0  0  0  0  0  0
  -24.5470    3.1740   -0.7810 H   0  0  0  0  0  0  0  0  0  0  0  0
  -22.6630    0.1780   -1.9050 H   0  0  0  0  0  0  0  0  0  0  0  0
  -24.0700    0.8710   -2.7390 H   0  0  0  0  0  0  0  0  0  0  0  0
  -24.0650    0.7370   -0.9680 H   0  0  0  0  0  0  0  0  0  0  0  0
  -19.4490    2.6530   -1.5540 H   0  0  0  0  0  0  0  0  0  0  0  0
  1 43  1  0  0  0  0
  1 44  1  0  0  0  0
  1 45  1  0  0  0  0
  1  2  1  0  0  0  0
  2  3  1  0  0  0  0
  3 46  1  0  0  0  0
  3 47  1  0  0  0  0
  3  4  1  0  0  0  0
  4  5  2  0  0  0  0
  4  6  1  0  0  0  0
  6 48  1  0  0  0  0
  6  7  1  0  0  0  0
  7 49  1  0  0  0  0
  7  8  1  0  0  0  0
  8 50  1  0  0  0  0
  8 51  1  0  0  0  0
  8  9  1  0  0  0  0
  9 10  2  0  0  0  0
 10 52  1  0  0  0  0
 10 11  1  0  0  0  0
 11 53  1  0  0  0  0
 11 12  2  0  0  0  0
 12 54  1  0  0  0  0
 12 13  1  0  0  0  0
 13 14  2  0  0  0  0
 14  9  1  0  0  0  0
 14 55  1  0  0  0  0
 13 15  1  0  0  0  0
 15 16  2  0  0  0  0
 16 17  1  0  0  0  0
 17 18  1  0  0  0  0
 18 56  1  0  0  0  0
 18 57  1  0  0  0  0
 18 58  1  0  0  0  0
 17 19  2  0  0  0  0
 19 59  1  0  0  0  0
 19 20  1  0  0  0  0
 20 15  1  0  0  0  0
  7 21  1  0  0  0  0
 21 60  1  0  0  0  0
 21 22  1  0  0  0  0
 22 61  1  0  0  0  0
 21 23  1  0  0  0  0
 23 62  1  0  0  0  0
 23 63  1  0  0  0  0
 23 24  1  0  0  0  0
 24 64  1  0  0  0  0
 24 25  1  0  0  0  0
 25 65  1  0  0  0  0
 25 26  1  0  0  0  0
 26 66  1  0  0  0  0
 26 67  1  0  0  0  0
 26 27  1  0  0  0  0
 27 28  1  0  0  0  0
 28 68  1  0  0  0  0
 28 69  1  0  0  0  0
 28 29  1  0  0  0  0
 29 70  1  0  0  0  0
 29 71  1  0  0  0  0
 29 30  1  0  0  0  0
 30 27  1  0  0  0  0
 30 72  1  0  0  0  0
 30 73  1  0  0  0  0
 27 31  1  0  0  0  0
 31 32  1  0  0  0  0
 32 33  1  0  0  0  0
 33 34  2  0  0  0  0
 34 74  1  0  0  0  0
 34 35  1  0  0  0  0
 35 36  1  0  0  0  0
 36 75  1  0  0  0  0
 36 76  1  0  0  0  0
 36 37  1  0  0  0  0
 37 38  1  0  0  0  0
 38 77  1  0  0  0  0
 38 78  1  0  0  0  0
 38 79  1  0  0  0  0
 37 39  1  0  0  0  0
 39 80  1  0  0  0  0
 39 81  1  0  0  0  0
 39 82  1  0  0  0  0
 37 40  1  0  0  0  0
 40 83  1  0  0  0  0
 40 84  1  0  0  0  0
 40 85  1  0  0  0  0
 35 41  2  0  0  0  0
 41 86  1  0  0  0  0
 41 42  1  0  0  0  0
 42 25  1  0  0  0  0
 42 32  2  0  0  0  0
M  END
>  <LOGBIO>
7.0000

>  <PRED_LOGBIO>
6.9800

>  <XV_RES>
0.0440

>  <WHL_TMPL>
3

>  <ANCH>
17-19;26-18

$$$$
ROW11
  -MTS-   01071501083D 0   0.00000     0.00000     0

 55 58  0  0  1  0  0  0  0  0999 V2000
  -11.2940    1.1700   -2.4880 C   0  0  0  0  0  0  0  0  0  0  0  0
  -12.5090    0.4880   -2.0520 C   0  0  0  0  0  0  0  0  0  0  0  0
  -13.5080   -0.0730   -1.6940 C   0  0  0  0  0  0  0  0  0  0  0  0
  -14.7230   -0.7550   -1.2590 C   0  0  0  0  0  0  0  0  0  0  0  0
  -15.7380    0.2420   -0.8890 N   0  0  0  0  0  0  0  0  0  0  0  0
  -16.5850    0.6910   -1.8110 C   0  0  0  0  0  0  0  0  0  0  0  0
  -16.4970    0.2530   -2.9790 O   0  0  0  0  0  0  0  0  0  0  0  0
  -17.5220    1.5920   -1.5310 N   0  0  0  0  0  0  0  0  0  0  0  0
  -18.4260    2.0470   -2.5970 C   0  0  0  0  0  0  0  0  0  0  0  0
  -19.5550    1.0690   -2.8150 C   0  0  0  0  0  0  0  0  0  0  0  0
  -19.2780   -0.2990   -2.9220 C   0  0  0  0  0  0  0  0  0  0  0  0
  -20.3350   -1.1950   -3.1240 C   0  0  0  0  0  0  0  0  0  0  0  0
  -21.6400   -0.6950   -3.2120 C   0  0  0  0  0  0  0  0  0  0  0  0
  -22.7290   -1.5520   -3.4140 C   0  0  0  0  0  0  0  0  0  0  0  0
  -24.0250   -1.0300   -3.4980 C   0  0  0  0  0  0  0  0  0  0  0  0
  -25.0740   -1.8560   -3.6920 F   0  0  0  0  0  0  0  0  0  0  0  0
  -24.2320    0.3500   -3.3820 C   0  0  0  0  0  0  0  0  0  0  0  0
  -23.1430    1.2070   -3.1810 C   0  0  0  0  0  0  0  0  0  0  0  0
  -21.8470    0.6840   -3.0960 C   0  0  0  0  0  0  0  0  0  0  0  0
  -20.8150    1.5170   -2.9030 N   0  0  0  0  0  0  0  0  0  0  0  0
  -17.6580    2.0900   -0.3050 C   0  0  0  0  0  0  0  0  0  0  0  0
  -18.5260    2.9230   -0.0480 O   0  0  0  0  0  0  0  0  0  0  0  0
  -16.7280    1.6060    0.7400 C   0  0  0  0  0  0  0  0  0  0  0  0
  -15.8030    0.6970    0.4010 C   0  0  0  0  0  0  0  0  0  0  0  0
  -14.9250    0.2260    1.3410 N   0  0  0  0  0  0  0  0  0  0  0  0
  -13.9890   -0.7140    0.7100 C   0  0  0  0  0  0  0  0  0  0  0  0
  -12.9700   -1.2610    1.7260 C   0  0  0  0  0  0  0  0  0  0  0  0
  -13.6730   -1.8970    2.9390 C   0  0  0  0  0  0  0  0  0  0  0  0
  -14.7360   -0.9520    3.5300 C   0  0  1  0  0  0  0  0  0  0  0  0
  -15.5170   -1.6550    4.5580 N   0  0  0  0  0  0  0  0  0  0  0  0
  -15.6730   -0.4200    2.4290 C   0  0  0  0  0  0  0  0  0  0  0  0
  -10.9160    1.7900   -1.6780 H   0  0  0  0  0  0  0  0  0  0  0  0
  -10.5420    0.4320   -2.7620 H   0  0  0  0  0  0  0  0  0  0  0  0
  -11.5180    1.7960   -3.3500 H   0  0  0  0  0  0  0  0  0  0  0  0
  -15.1010   -1.3750   -2.0690 H   0  0  0  0  0  0  0  0  0  0  0  0
  -14.4980   -1.3800   -0.3970 H   0  0  0  0  0  0  0  0  0  0  0  0
  -17.8410    2.0500   -3.5140 H   0  0  0  0  0  0  0  0  0  0  0  0
  -18.8550    3.0040   -2.3070 H   0  0  0  0  0  0  0  0  0  0  0  0
  -18.2620   -0.6590   -2.8510 H   0  0  0  0  0  0  0  0  0  0  0  0
  -20.1470   -2.2540   -3.2100 H   0  0  0  0  0  0  0  0  0  0  0  0
  -22.5690   -2.6170   -3.5030 H   0  0  0  0  0  0  0  0  0  0  0  0
  -25.2320    0.7530   -3.4480 H   0  0  0  0  0  0  0  0  0  0  0  0
  -23.3030    2.2710   -3.0910 H   0  0  0  0  0  0  0  0  0  0  0  0
  -16.7940    1.9760    1.7520 H   0  0  0  0  0  0  0  0  0  0  0  0
  -14.5450   -1.5410    0.2740 H   0  0  0  0  0  0  0  0  0  0  0  0
  -13.4520   -0.2080   -0.0890 H   0  0  0  0  0  0  0  0  0  0  0  0
  -12.3240   -0.4520    2.0630 H   0  0  0  0  0  0  0  0  0  0  0  0
  -12.3400   -2.0050    1.2420 H   0  0  0  0  0  0  0  0  0  0  0  0
  -14.1450   -2.8290    2.6370 H   0  0  0  0  0  0  0  0  0  0  0  0
  -12.9350   -2.1330    3.7030 H   0  0  0  0  0  0  0  0  0  0  0  0
  -14.2520   -0.1210    4.0390 H   0  0  0  0  0  0  0  0  0  0  0  0
  -16.4390   -1.2480    4.6160 H   0  0  0  0  0  0  0  0  0  0  0  0
  -15.5940   -2.6310    4.3120 H   0  0  0  0  0  0  0  0  0  0  0  0
  -16.2610   -1.2410    2.0250 H   0  0  0  0  0  0  0  0  0  0  0  0
  -16.3710    0.2940    2.8620 H   0  0  0  0  0  0  0  0  0  0  0  0
  1 32  1  0  0  0  0
  1 33  1  0  0  0  0
  1 34  1  0  0  0  0
  1  2  1  0  0  0  0
  2  3  3  0  0  0  0
  3  4  1  0  0  0  0
  4 35  1  0  0  0  0
  4 36  1  0  0  0  0
  4  5  1  0  0  0  0
  5  6  1  0  0  0  0
  6  7  2  0  0  0  0
  6  8  1  0  0  0  0
  8  9  1  0  0  0  0
  9 37  1  0  0  0  0
  9 38  1  0  0  0  0
  9 10  1  0  0  0  0
 10 11  2  0  0  0  0
 11 39  1  0  0  0  0
 11 12  1  0  0  0  0
 12 40  1  0  0  0  0
 12 13  2  0  0  0  0
 13 14  1  0  0  0  0
 14 41  1  0  0  0  0
 14 15  2  0  0  0  0
 15 16  1  0  0  0  0
 15 17  1  0  0  0  0
 17 42  1  0  0  0  0
 17 18  2  0  0  0  0
 18 43  1  0  0  0  0
 18 19  1  0  0  0  0
 19 13  1  0  0  0  0
 19 20  2  0  0  0  0
 20 10  1  0  0  0  0
  8 21  1  0  0  0  0
 21 22  2  0  0  0  0
 21 23  1  0  0  0  0
 23 44  1  0  0  0  0
 23 24  2  0  0  0  0
 24  5  1  0  0  0  0
 24 25  1  0  0  0  0
 25 26  1  0  0  0  0
 26 45  1  0  0  0  0
 26 46  1  0  0  0  0
 26 27  1  0  0  0  0
 27 47  1  0  0  0  0
 27 48  1  0  0  0  0
 27 28  1  0  0  0  0
 28 49  1  0  0  0  0
 28 50  1  0  0  0  0
 28 29  1  0  0  0  0
 29 51  1  0  0  0  0
 29 30  1  0  0  0  0
 30 52  1  0  0  0  0
 30 53  1  0  0  0  0
 29 31  1  0  0  0  0
 31 25  1  0  0  0  0
 31 54  1  0  0  0  0
 31 55  1  0  0  0  0
M  END
>  <LOGBIO>
4.2300

>  <PRED_LOGBIO>
4.4300

>  <XV_RES>
-0.3580

>  <WHL_TMPL>
3

>  <ANCH>
50-53;14-17

$$$$
ROW12
  -MTS-   01071501083D 0   0.00000     0.00000     0

 35 37  0  0  0  0  0  0  0  0999 V2000
  -10.7870    5.7620   -2.2850 C   0  0  0  0  0  0  0  0  0  0  0  0
  -12.1000    5.0610   -2.5400 C   0  0  0  0  0  0  0  0  0  0  0  0
  -12.4290    4.7710   -3.6890 O   0  0  0  0  0  0  0  0  0  0  0  0
  -12.9000    4.7580   -1.5220 N   0  0  0  0  0  0  0  0  0  0  0  0
  -14.0920    4.1220   -1.7540 C   0  0  0  0  0  0  0  0  0  0  0  0
  -15.2620    4.6870   -1.9870 N   0  0  0  0  0  0  0  0  0  0  0  0
  -16.3560    3.8410   -2.1980 C   0  0  0  0  0  0  0  0  0  0  0  0
  -17.6500    4.3100   -2.4550 C   0  0  0  0  0  0  0  0  0  0  0  0
  -18.6970    3.4030   -2.6570 C   0  0  0  0  0  0  0  0  0  0  0  0
  -18.4500    2.0260   -2.6020 C   0  0  0  0  0  0  0  0  0  0  0  0
  -17.1570    1.5560   -2.3450 C   0  0  0  0  0  0  0  0  0  0  0  0
  -16.1100    2.4640   -2.1430 C   0  0  0  0  0  0  0  0  0  0  0  0
  -14.3750    2.3760   -1.8010 S   0  0  0  0  0  0  0  0  0  0  0  0
  -19.5570    1.0670   -2.8150 C   0  0  0  0  0  0  0  0  0  0  0  0
  -19.3100   -0.1870   -3.3870 C   0  0  0  0  0  0  0  0  0  0  0  0
  -20.3060   -1.0670   -3.5580 N   0  0  0  0  0  0  0  0  0  0  0  0
  -21.5640   -0.7870   -3.1930 C   0  0  0  0  0  0  0  0  0  0  0  0
  -22.7280   -1.6220   -3.3070 N   0  0  0  0  0  0  0  0  0  0  0  0
  -21.8790    0.4490   -2.6150 C   0  0  0  0  0  0  0  0  0  0  0  0
  -20.8610    1.3910   -2.4230 C   0  0  0  0  0  0  0  0  0  0  0  0
  -23.2160    0.7190   -2.2400 C   0  0  0  0  0  0  0  0  0  0  0  0
  -23.9350    1.6930   -2.9840 F   0  0  0  0  0  0  0  0  0  0  0  0
  -23.1320    1.2210   -1.0110 F   0  0  0  0  0  0  0  0  0  0  0  0
  -23.9060   -0.4180   -2.2320 F   0  0  0  0  0  0  0  0  0  0  0  0
  -10.1670    5.1460   -1.6370 H   0  0  0  0  0  0  0  0  0  0  0  0
  -10.2730    5.9260   -3.2300 H   0  0  0  0  0  0  0  0  0  0  0  0
  -10.9740    6.7200   -1.8030 H   0  0  0  0  0  0  0  0  0  0  0  0
  -12.6300    4.9970   -0.5790 H   0  0  0  0  0  0  0  0  0  0  0  0
  -17.8400    5.3730   -2.4970 H   0  0  0  0  0  0  0  0  0  0  0  0
  -19.6950    3.7650   -2.8550 H   0  0  0  0  0  0  0  0  0  0  0  0
  -16.9660    0.4940   -2.3020 H   0  0  0  0  0  0  0  0  0  0  0  0
  -18.3070   -0.4470   -3.6930 H   0  0  0  0  0  0  0  0  0  0  0  0
  -23.6250   -1.2840   -2.9890 H   0  0  0  0  0  0  0  0  0  0  0  0
  -22.6490   -2.5470   -3.7050 H   0  0  0  0  0  0  0  0  0  0  0  0
  -21.0790    2.3510   -1.9790 H   0  0  0  0  0  0  0  0  0  0  0  0
  1 25  1  0  0  0  0
  1 26  1  0  0  0  0
  1 27  1  0  0  0  0
  1  2  1  0  0  0  0
  2  3  2  0  0  0  0
  2  4  1  0  0  0  0
  4 28  1  0  0  0  0
  4  5  1  0  0  0  0
  5  6  2  0  0  0  0
  6  7  1  0  0  0  0
  7  8  2  0  0  0  0
  8 29  1  0  0  0  0
  8  9  1  0  0  0  0
  9 30  1  0  0  0  0
  9 10  2  0  0  0  0
 10 11  1  0  0  0  0
 11 31  1  0  0  0  0
 11 12  2  0  0  0  0
 12  7  1  0  0  0  0
 12 13  1  0  0  0  0
 13  5  1  0  0  0  0
 10 14  1  0  0  0  0
 14 15  2  0  0  0  0
 15 32  1  0  0  0  0
 15 16  1  0  0  0  0
 16 17  2  0  0  0  0
 17 18  1  0  0  0  0
 18 33  1  0  0  0  0
 18 34  1  0  0  0  0
 17 19  1  0  0  0  0
 19 20  2  0  0  0  0
 20 14  1  0  0  0  0
 20 35  1  0  0  0  0
 19 21  1  0  0  0  0
 21 22  1  0  0  0  0
 21 23  1  0  0  0  0
 21 24  1  0  0  0  0
M  END
>  <LOGBIO>
6.1000

>  <PRED_LOGBIO>
5.2500

>  <XV_RES>
1.0950

>  <WHL_TMPL>
3

>  <ANCH>
53-54;21-30

$$$$
ROW13
  -MTS-   01071501083D 0   0.00000     0.00000     0

 69 73  0  0  1  0  0  0  0  0999 V2000
   -4.4250   -0.1190    1.6040 C   0  0  0  0  0  0  0  0  0  0  0  0
   -3.3710    0.4570    0.6900 C   0  0  0  0  0  0  0  0  0  0  0  0
   -2.2010    0.9570    1.0430 N   0  0  0  0  0  0  0  0  0  0  0  0
   -1.3720    1.4400    0.0230 C   0  0  0  0  0  0  0  0  0  0  0  0
   -0.1090    1.9950    0.2610 C   0  0  0  0  0  0  0  0  0  0  0  0
    0.6650    2.4590   -0.8100 C   0  0  0  0  0  0  0  0  0  0  0  0
    1.9080    3.0160   -0.7050 O   0  0  0  0  0  0  0  0  0  0  0  0
    3.0440    2.1490   -0.7620 C   0  0  0  0  0  0  0  0  0  0  0  0
    4.3220    2.9760   -0.6260 C   0  0  2  0  0  0  0  0  0  0  0  0
    4.3920    3.9250   -1.6940 O   0  0  0  0  0  0  0  0  0  0  0  0
    5.5360    2.0500   -0.6880 C   0  0  0  0  0  0  0  0  0  0  0  0
    6.7660    2.8440   -0.5570 N   0  0  0  0  0  0  0  0  0  0  0  0
    7.1290    2.9560    0.8630 C   0  0  0  0  0  0  0  0  0  0  0  0
    8.4590    3.7100    1.0450 C   0  0  0  0  0  0  0  0  0  0  0  0
    9.5340    3.0880    0.2590 N   0  0  0  0  0  0  0  0  0  0  0  0
   10.7600    3.8900    0.3850 C   0  0  0  0  0  0  0  0  0  0  0  0
   11.5650    3.3970    1.5630 C   0  0  0  0  0  0  0  0  0  0  0  0
   11.1520    2.4570    2.2410 O   0  0  0  0  0  0  0  0  0  0  0  0
   12.7210    3.9790    1.8690 N   0  0  0  0  0  0  0  0  0  0  0  0
   13.4760    3.5180    2.9730 C   0  0  0  0  0  0  0  0  0  0  0  0
   14.4330    2.5110    2.7960 C   0  0  0  0  0  0  0  0  0  0  0  0
   15.1790    2.0540    3.8880 C   0  0  0  0  0  0  0  0  0  0  0  0
   14.9690    2.6040    5.1590 C   0  0  0  0  0  0  0  0  0  0  0  0
   14.0120    3.6110    5.3360 C   0  0  0  0  0  0  0  0  0  0  0  0
   13.2660    4.0680    4.2430 C   0  0  0  0  0  0  0  0  0  0  0  0
   13.7900    4.1920    6.6790 C   0  0  0  0  0  0  0  0  0  0  0  0
   12.5290    4.1040    7.2800 C   0  0  0  0  0  0  0  0  0  0  0  0
   12.3190    4.6540    8.5500 C   0  0  0  0  0  0  0  0  0  0  0  0
   13.3700    5.2920    9.2190 C   0  0  0  0  0  0  0  0  0  0  0  0
   14.6310    5.3800    8.6180 C   0  0  0  0  0  0  0  0  0  0  0  0
   14.8420    4.8300    7.3480 C   0  0  0  0  0  0  0  0  0  0  0  0
    9.1660    2.9770   -1.1600 C   0  0  0  0  0  0  0  0  0  0  0  0
    7.8390    2.2210   -1.3450 C   0  0  0  0  0  0  0  0  0  0  0  0
    0.1750    2.3680   -2.1180 C   0  0  0  0  0  0  0  0  0  0  0  0
   -1.0880    1.8140   -2.3560 C   0  0  0  0  0  0  0  0  0  0  0  0
   -1.8620    1.3500   -1.2850 C   0  0  0  0  0  0  0  0  0  0  0  0
   -3.4510    0.6000   -1.0720 S   0  0  0  0  0  0  0  0  0  0  0  0
   -4.9840   -0.8880    1.0740 H   0  0  0  0  0  0  0  0  0  0  0  0
   -5.1040    0.6710    1.9190 H   0  0  0  0  0  0  0  0  0  0  0  0
   -3.9480   -0.5570    2.4780 H   0  0  0  0  0  0  0  0  0  0  0  0
    0.2690    2.0650    1.2700 H   0  0  0  0  0  0  0  0  0  0  0  0
    2.9910    1.4270    0.0500 H   0  0  0  0  0  0  0  0  0  0  0  0
    3.0520    1.6240   -1.7150 H   0  0  0  0  0  0  0  0  0  0  0  0
    4.3150    3.5010    0.3260 H   0  0  0  0  0  0  0  0  0  0  0  0
    5.1970    4.4620   -1.6290 H   0  0  0  0  0  0  0  0  0  0  0  0
    5.4830    1.3280    0.1240 H   0  0  0  0  0  0  0  0  0  0  0  0
    5.5440    1.5240   -1.6400 H   0  0  0  0  0  0  0  0  0  0  0  0
    7.2150    1.9610    1.2950 H   0  0  0  0  0  0  0  0  0  0  0  0
    6.3400    3.4810    1.3990 H   0  0  0  0  0  0  0  0  0  0  0  0
    8.3350    4.7450    0.7320 H   0  0  0  0  0  0  0  0  0  0  0  0
    8.7340    3.7120    2.0970 H   0  0  0  0  0  0  0  0  0  0  0  0
   10.4960    4.9340    0.5370 H   0  0  0  0  0  0  0  0  0  0  0  0
   11.3510    3.7930   -0.5240 H   0  0  0  0  0  0  0  0  0  0  0  0
   13.0610    4.7510    1.3120 H   0  0  0  0  0  0  0  0  0  0  0  0
   14.5950    2.0870    1.8160 H   0  0  0  0  0  0  0  0  0  0  0  0
   15.9170    1.2780    3.7510 H   0  0  0  0  0  0  0  0  0  0  0  0
   15.5450    2.2520    6.0020 H   0  0  0  0  0  0  0  0  0  0  0  0
   12.5280    4.8440    4.3800 H   0  0  0  0  0  0  0  0  0  0  0  0
   11.7180    3.6120    6.7630 H   0  0  0  0  0  0  0  0  0  0  0  0
   11.3460    4.5870    9.0130 H   0  0  0  0  0  0  0  0  0  0  0  0
   13.2080    5.7160   10.1990 H   0  0  0  0  0  0  0  0  0  0  0  0
   15.4420    5.8720    9.1350 H   0  0  0  0  0  0  0  0  0  0  0  0
   15.8150    4.8980    6.8850 H   0  0  0  0  0  0  0  0  0  0  0  0
    9.0780    3.9720   -1.5900 H   0  0  0  0  0  0  0  0  0  0  0  0
    9.9560    2.4590   -1.7000 H   0  0  0  0  0  0  0  0  0  0  0  0
    7.9640    1.1860   -1.0320 H   0  0  0  0  0  0  0  0  0  0  0  0
    7.5620    2.2250   -2.3970 H   0  0  0  0  0  0  0  0  0  0  0  0
    0.7720    2.7260   -2.9440 H   0  0  0  0  0  0  0  0  0  0  0  0
   -1.4660    1.7440   -3.3650 H   0  0  0  0  0  0  0  0  0  0  0  0
  1 38  1  0  0  0  0
  1 39  1  0  0  0  0
  1 40  1  0  0  0  0
  1  2  1  0  0  0  0
  2  3  2  0  0  0  0
  3  4  1  0  0  0  0
  4  5  2  0  0  0  0
  5 41  1  0  0  0  0
  5  6  1  0  0  0  0
  6  7  1  0  0  0  0
  7  8  1  0  0  0  0
  8 42  1  0  0  0  0
  8 43  1  0  0  0  0
  8  9  1  0  0  0  0
  9 44  1  0  0  0  0
  9 10  1  0  0  0  0
 10 45  1  0  0  0  0
  9 11  1  0  0  0  0
 11 46  1  0  0  0  0
 11 47  1  0  0  0  0
 11 12  1  0  0  0  0
 12 13  1  0  0  0  0
 13 48  1  0  0  0  0
 13 49  1  0  0  0  0
 13 14  1  0  0  0  0
 14 50  1  0  0  0  0
 14 51  1  0  0  0  0
 14 15  1  0  0  0  0
 15 16  1  0  0  0  0
 16 52  1  0  0  0  0
 16 53  1  0  0  0  0
 16 17  1  0  0  0  0
 17 18  2  0  0  0  0
 17 19  1  0  0  0  0
 19 54  1  0  0  0  0
 19 20  1  0  0  0  0
 20 21  2  0  0  0  0
 21 55  1  0  0  0  0
 21 22  1  0  0  0  0
 22 56  1  0  0  0  0
 22 23  2  0  0  0  0
 23 57  1  0  0  0  0
 23 24  1  0  0  0  0
 24 25  2  0  0  0  0
 25 20  1  0  0  0  0
 25 58  1  0  0  0  0
 24 26  1  0  0  0  0
 26 27  2  0  0  0  0
 27 59  1  0  0  0  0
 27 28  1  0  0  0  0
 28 60  1  0  0  0  0
 28 29  2  0  0  0  0
 29 61  1  0  0  0  0
 29 30  1  0  0  0  0
 30 62  1  0  0  0  0
 30 31  2  0  0  0  0
 31 26  1  0  0  0  0
 31 63  1  0  0  0  0
 15 32  1  0  0  0  0
 32 64  1  0  0  0  0
 32 65  1  0  0  0  0
 32 33  1  0  0  0  0
 33 12  1  0  0  0  0
 33 66  1  0  0  0  0
 33 67  1  0  0  0  0
  6 34  2  0  0  0  0
 34 68  1  0  0  0  0
 34 35  1  0  0  0  0
 35 69  1  0  0  0  0
 35 36  2  0  0  0  0
 36  4  1  0  0  0  0
 36 37  1  0  0  0  0
 37  2  1  0  0  0  0
M  END
>  <LOGBIO>
4.4300

>  <PRED_LOGBIO>
4.6100

>  <XV_RES>
-0.6360

>  <WHL_TMPL>
2

>  <ANCH>
24-26;64-10

$$$$
ROW14
  -MTS-   01071501083D 0   0.00000     0.00000     0

 52 55  0  0  1  0  0  0  0  0999 V2000
   16.6980    5.9950    1.4880 C   0  0  0  0  0  0  0  0  0  0  0  0
   17.1730    5.6790    0.0580 C   0  0  0  0  0  0  0  0  0  0  0  0
   17.2920    4.1440    0.0210 C   0  0  0  0  0  0  0  0  0  0  0  0
   17.3480    3.7090    1.4240 N   0  0  0  0  0  0  0  0  0  0  0  0
   16.4460    4.6220    2.1400 C   0  0  0  0  0  0  0  0  0  0  0  0
   16.9060    2.3140    1.5620 C   0  0  1  0  0  0  0  0  0  0  0  0
   18.1070    1.5340    1.4090 C   0  0  2  0  0  0  0  0  0  0  0  0
   19.0670    2.0760    2.3820 N   0  0  0  0  0  0  0  0  0  0  0  0
   19.0630    1.2880    3.6230 C   0  0  0  0  0  0  0  0  0  0  0  0
   20.4360    1.5240    4.2790 C   0  0  0  0  0  0  0  0  0  0  0  0
   21.3200    2.0640    3.1390 C   0  0  0  0  0  0  0  0  0  0  0  0
   20.4430    1.9790    1.8760 C   0  0  0  0  0  0  0  0  0  0  0  0
   17.8210    0.0640    1.6580 C   0  0  0  0  0  0  0  0  0  0  0  0
   16.9560   -0.3450    2.6850 C   0  0  0  0  0  0  0  0  0  0  0  0
   16.7100   -1.7000    2.9120 C   0  0  0  0  0  0  0  0  0  0  0  0
   17.3270   -2.6630    2.1180 C   0  0  0  0  0  0  0  0  0  0  0  0
   18.1900   -2.2740    1.0960 C   0  0  0  0  0  0  0  0  0  0  0  0
   18.4380   -0.9200    0.8670 C   0  0  0  0  0  0  0  0  0  0  0  0
   15.9020    2.1770    0.6460 C   0  0  0  0  0  0  0  0  0  0  0  0
   14.8550    1.2590    0.6960 C   0  0  0  0  0  0  0  0  0  0  0  0
   13.8960    1.2260   -0.3220 C   0  0  0  0  0  0  0  0  0  0  0  0
   13.9700    2.1120   -1.4050 C   0  0  0  0  0  0  0  0  0  0  0  0
   15.0350    3.0190   -1.4610 C   0  0  0  0  0  0  0  0  0  0  0  0
   15.9910    3.0480   -0.4440 C   0  0  0  0  0  0  0  0  0  0  0  0
   17.4950    6.5050    2.0250 H   0  0  0  0  0  0  0  0  0  0  0  0
   15.7620    6.5460    1.4410 H   0  0  0  0  0  0  0  0  0  0  0  0
   18.1310    6.1520   -0.1510 H   0  0  0  0  0  0  0  0  0  0  0  0
   16.4580    6.0350   -0.6810 H   0  0  0  0  0  0  0  0  0  0  0  0
   16.4040    3.7260   -0.4500 H   0  0  0  0  0  0  0  0  0  0  0  0
   18.2180    3.8670   -0.4790 H   0  0  0  0  0  0  0  0  0  0  0  0
   15.4080    4.3180    2.0270 H   0  0  0  0  0  0  0  0  0  0  0  0
   16.6730    4.6450    3.2040 H   0  0  0  0  0  0  0  0  0  0  0  0
   16.5160    2.1710    2.5680 H   0  0  0  0  0  0  0  0  0  0  0  0
   18.5020    1.6520    0.4020 H   0  0  0  0  0  0  0  0  0  0  0  0
   18.9580    0.2330    3.3780 H   0  0  0  0  0  0  0  0  0  0  0  0
   18.2800    1.6590    4.2820 H   0  0  0  0  0  0  0  0  0  0  0  0
   20.3630    2.2420    5.0930 H   0  0  0  0  0  0  0  0  0  0  0  0
   20.8400    0.6000    4.6860 H   0  0  0  0  0  0  0  0  0  0  0  0
   21.5620    3.1060    3.3370 H   0  0  0  0  0  0  0  0  0  0  0  0
   22.1850    1.4150    3.0190 H   0  0  0  0  0  0  0  0  0  0  0  0
   20.6030    1.0410    1.3490 H   0  0  0  0  0  0  0  0  0  0  0  0
   20.6670    2.7910    1.1870 H   0  0  0  0  0  0  0  0  0  0  0  0
   16.4760    0.3970    3.3060 H   0  0  0  0  0  0  0  0  0  0  0  0
   16.0410   -2.0020    3.7040 H   0  0  0  0  0  0  0  0  0  0  0  0
   17.1370   -3.7110    2.2940 H   0  0  0  0  0  0  0  0  0  0  0  0
   18.6680   -3.0210    0.4800 H   0  0  0  0  0  0  0  0  0  0  0  0
   19.1100   -0.6260    0.0750 H   0  0  0  0  0  0  0  0  0  0  0  0
   14.7840    0.5700    1.5250 H   0  0  0  0  0  0  0  0  0  0  0  0
   13.0890    0.5090   -0.2730 H   0  0  0  0  0  0  0  0  0  0  0  0
   13.2190    2.0970   -2.1810 H   0  0  0  0  0  0  0  0  0  0  0  0
   15.1180    3.6990   -2.2960 H   0  0  0  0  0  0  0  0  0  0  0  0
   16.8080    3.7520   -0.5000 H   0  0  0  0  0  0  0  0  0  0  0  0
  1 25  1  0  0  0  0
  1 26  1  0  0  0  0
  1  2  1  0  0  0  0
  2 27  1  0  0  0  0
  2 28  1  0  0  0  0
  2  3  1  0  0  0  0
  3 29  1  0  0  0  0
  3 30  1  0  0  0  0
  3  4  1  0  0  0  0
  4  5  1  0  0  0  0
  5  1  1  0  0  0  0
  5 31  1  0  0  0  0
  5 32  1  0  0  0  0
  4  6  1  0  0  0  0
  6 33  1  0  0  0  0
  6  7  1  0  0  0  0
  7 34  1  0  0  0  0
  7  8  1  0  0  0  0
  8  9  1  0  0  0  0
  9 35  1  0  0  0  0
  9 36  1  0  0  0  0
  9 10  1  0  0  0  0
 10 37  1  0  0  0  0
 10 38  1  0  0  0  0
 10 11  1  0  0  0  0
 11 39  1  0  0  0  0
 11 40  1  0  0  0  0
 11 12  1  0  0  0  0
 12  8  1  0  0  0  0
 12 41  1  0  0  0  0
 12 42  1  0  0  0  0
  7 13  1  0  0  0  0
 13 14  2  0  0  0  0
 14 43  1  0  0  0  0
 14 15  1  0  0  0  0
 15 44  1  0  0  0  0
 15 16  2  0  0  0  0
 16 45  1  0  0  0  0
 16 17  1  0  0  0  0
 17 46  1  0  0  0  0
 17 18  2  0  0  0  0
 18 13  1  0  0  0  0
 18 47  1  0  0  0  0
  6 19  1  0  0  0  0
 19 20  2  0  0  0  0
 20 48  1  0  0  0  0
 20 21  1  0  0  0  0
 21 49  1  0  0  0  0
 21 22  2  0  0  0  0
 22 50  1  0  0  0  0
 22 23  1  0  0  0  0
 23 51  1  0  0  0  0
 23 24  2  0  0  0  0
 24 19  1  0  0  0  0
 24 52  1  0  0  0  0
M  END
>  <LOGBIO>
4.9000

>  <PRED_LOGBIO>
5.2500

>  <XV_RES>
-0.4550

>  <WHL_TMPL>
1

>  <ANCH>
15-24;31-32

$$$$
ROW15
  -MTS-   01071501083D 0   0.00000     0.00000     0

 47 49  0  0  0  0  0  0  0  0999 V2000
  -15.5090   -6.0850    7.6730 N   0  0  0  0  0  0  0  0  0  0  0  0
  -15.3980   -4.6880    7.7030 C   0  0  0  0  0  0  0  0  0  0  0  0
  -15.8280   -4.0100    8.7760 N   0  0  0  0  0  0  0  0  0  0  0  0
  -15.7460   -2.6750    8.8560 C   0  0  0  0  0  0  0  0  0  0  0  0
  -15.1960   -1.9440    7.7960 C   0  0  0  0  0  0  0  0  0  0  0  0
  -14.7360   -2.6190    6.6590 C   0  0  0  0  0  0  0  0  0  0  0  0
  -14.1950   -1.9240    5.6100 O   0  0  0  0  0  0  0  0  0  0  0  0
  -15.0370   -1.5000    4.6160 C   0  0  0  0  0  0  0  0  0  0  0  0
  -15.2880   -2.3240    3.5120 C   0  0  0  0  0  0  0  0  0  0  0  0
  -16.1490   -1.8910    2.4970 C   0  0  0  0  0  0  0  0  0  0  0  0
  -16.7590   -0.6340    2.5850 C   0  0  0  0  0  0  0  0  0  0  0  0
  -17.6290   -0.1960    1.5590 N   0  0  0  0  0  0  0  0  0  0  0  0
  -17.1460    0.4820    0.5210 C   0  0  0  0  0  0  0  0  0  0  0  0
  -15.9230    0.7320    0.4530 O   0  0  0  0  0  0  0  0  0  0  0  0
  -17.9630    0.8930   -0.4440 N   0  0  0  0  0  0  0  0  0  0  0  0
  -17.4800    1.5710   -1.4810 C   0  0  0  0  0  0  0  0  0  0  0  0
  -16.2770    1.8170   -1.5480 O   0  0  0  0  0  0  0  0  0  0  0  0
  -18.4260    2.0470   -2.5970 C   0  0  0  0  0  0  0  0  0  0  0  0
  -19.5570    1.0670   -2.8150 C   0  0  0  0  0  0  0  0  0  0  0  0
  -19.3070   -0.1850   -3.3840 C   0  0  0  0  0  0  0  0  0  0  0  0
  -20.3440   -1.1030   -3.5620 C   0  0  0  0  0  0  0  0  0  0  0  0
  -21.6490   -0.7820   -3.1720 C   0  0  0  0  0  0  0  0  0  0  0  0
  -22.7280   -1.6220   -3.3070 F   0  0  0  0  0  0  0  0  0  0  0  0
  -21.9120    0.4780   -2.5990 C   0  0  0  0  0  0  0  0  0  0  0  0
  -20.8630    1.3910   -2.4220 C   0  0  0  0  0  0  0  0  0  0  0  0
  -16.5080    0.1900    3.6890 C   0  0  0  0  0  0  0  0  0  0  0  0
  -15.6470   -0.2430    4.7040 C   0  0  0  0  0  0  0  0  0  0  0  0
  -15.4050    0.5510    5.7690 F   0  0  0  0  0  0  0  0  0  0  0  0
  -14.8390   -4.0140    6.6110 C   0  0  0  0  0  0  0  0  0  0  0  0
  -14.3730   -4.7480    5.4500 C   0  0  0  0  0  0  0  0  0  0  0  0
  -13.9880   -5.3550    4.4890 C   0  0  0  0  0  0  0  0  0  0  0  0
  -16.3420   -6.5180    7.3000 H   0  0  0  0  0  0  0  0  0  0  0  0
  -14.7560   -6.6590    8.0250 H   0  0  0  0  0  0  0  0  0  0  0  0
  -16.1030   -2.1640    9.7380 H   0  0  0  0  0  0  0  0  0  0  0  0
  -15.1270   -0.8670    7.8560 H   0  0  0  0  0  0  0  0  0  0  0  0
  -14.8170   -3.2940    3.4440 H   0  0  0  0  0  0  0  0  0  0  0  0
  -16.3420   -2.5260    1.6450 H   0  0  0  0  0  0  0  0  0  0  0  0
  -18.6170   -0.3980    1.6140 H   0  0  0  0  0  0  0  0  0  0  0  0
  -18.9510    0.6910   -0.3890 H   0  0  0  0  0  0  0  0  0  0  0  0
  -17.8410    2.0500   -3.5140 H   0  0  0  0  0  0  0  0  0  0  0  0
  -18.8510    3.0030   -2.2970 H   0  0  0  0  0  0  0  0  0  0  0  0
  -18.3040   -0.4440   -3.6880 H   0  0  0  0  0  0  0  0  0  0  0  0
  -20.1380   -2.0670   -4.0030 H   0  0  0  0  0  0  0  0  0  0  0  0
  -22.9160    0.7390   -2.2980 H   0  0  0  0  0  0  0  0  0  0  0  0
  -21.0630    2.3550   -1.9780 H   0  0  0  0  0  0  0  0  0  0  0  0
  -16.9790    1.1600    3.7570 H   0  0  0  0  0  0  0  0  0  0  0  0
  -13.6480   -5.8920    3.6400 H   0  0  0  0  0  0  0  0  0  0  0  0
  1 32  1  0  0  0  0
  1 33  1  0  0  0  0
  1  2  1  0  0  0  0
  2  3  1  0  0  0  0
  3  4  2  0  0  0  0
  4 34  1  0  0  0  0
  4  5  1  0  0  0  0
  5 35  1  0  0  0  0
  5  6  2  0  0  0  0
  6  7  1  0  0  0  0
  7  8  1  0  0  0  0
  8  9  2  0  0  0  0
  9 36  1  0  0  0  0
  9 10  1  0  0  0  0
 10 37  1  0  0  0  0
 10 11  2  0  0  0  0
 11 12  1  0  0  0  0
 12 38  1  0  0  0  0
 12 13  1  0  0  0  0
 13 14  2  0  0  0  0
 13 15  1  0  0  0  0
 15 39  1  0  0  0  0
 15 16  1  0  0  0  0
 16 17  2  0  0  0  0
 16 18  1  0  0  0  0
 18 40  1  0  0  0  0
 18 41  1  0  0  0  0
 18 19  1  0  0  0  0
 19 20  2  0  0  0  0
 20 42  1  0  0  0  0
 20 21  1  0  0  0  0
 21 43  1  0  0  0  0
 21 22  2  0  0  0  0
 22 23  1  0  0  0  0
 22 24  1  0  0  0  0
 24 44  1  0  0  0  0
 24 25  2  0  0  0  0
 25 19  1  0  0  0  0
 25 45  1  0  0  0  0
 11 26  1  0  0  0  0
 26 46  1  0  0  0  0
 26 27  2  0  0  0  0
 27  8  1  0  0  0  0
 27 28  1  0  0  0  0
  6 29  1  0  0  0  0
 29  2  2  0  0  0  0
 29 30  1  0  0  0  0
 30 31  3  0  0  0  0
 31 47  1  0  0  0  0
M  END
>  <LOGBIO>
6.1000

>  <PRED_LOGBIO>
5.5600

>  <XV_RES>
0.7800

>  <WHL_TMPL>
3

>  <ANCH>
53-70;29-30

$$$$
ROW16
  -MTS-   01071501083D 0   0.00000     0.00000     0

 25 26  0  0  0  0  0  0  0  0999 V2000
    5.1470    2.8350    4.0850 Cl  0  0  0  0  0  0  0  0  0  0  0  0
    6.4580    2.1920    3.1380 C   0  0  0  0  0  0  0  0  0  0  0  0
    7.7460    2.7030    3.3240 C   0  0  0  0  0  0  0  0  0  0  0  0
    8.7980    2.2020    2.5700 C   0  0  0  0  0  0  0  0  0  0  0  0
    8.5740    1.2000    1.6330 C   0  0  0  0  0  0  0  0  0  0  0  0
    7.2820    0.6880    1.4470 C   0  0  0  0  0  0  0  0  0  0  0  0
    7.1200   -0.5340    0.2330 Cl  0  0  0  0  0  0  0  0  0  0  0  0
    6.1930    1.1690    2.2030 C   0  0  0  0  0  0  0  0  0  0  0  0
    4.7580    0.6580    2.0400 C   0  0  0  0  0  0  0  0  0  0  0  0
    4.5070   -0.2190    1.2140 O   0  0  0  0  0  0  0  0  0  0  0  0
    3.7830    1.1620    2.7910 N   0  0  0  0  0  0  0  0  0  0  0  0
    2.4580    0.6900    2.6410 C   0  0  0  0  0  0  0  0  0  0  0  0
    1.9980   -0.3920    3.4000 C   0  0  0  0  0  0  0  0  0  0  0  0
    0.6830   -0.8410    3.2330 C   0  0  0  0  0  0  0  0  0  0  0  0
   -0.1250   -0.2360    2.3530 N   0  0  0  0  0  0  0  0  0  0  0  0
    0.2810    0.8030    1.6090 C   0  0  0  0  0  0  0  0  0  0  0  0
    1.5860    1.2990    1.7300 C   0  0  0  0  0  0  0  0  0  0  0  0
    7.9210    3.4830    4.0500 H   0  0  0  0  0  0  0  0  0  0  0  0
    9.7950    2.5920    2.7120 H   0  0  0  0  0  0  0  0  0  0  0  0
    9.3960    0.8150    1.0480 H   0  0  0  0  0  0  0  0  0  0  0  0
    3.9890    1.8820    3.4690 H   0  0  0  0  0  0  0  0  0  0  0  0
    2.6540   -0.8770    4.1090 H   0  0  0  0  0  0  0  0  0  0  0  0
    0.3190   -1.6760    3.8150 H   0  0  0  0  0  0  0  0  0  0  0  0
   -0.4040    1.2620    0.9110 H   0  0  0  0  0  0  0  0  0  0  0  0
    1.9130    2.1360    1.1310 H   0  0  0  0  0  0  0  0  0  0  0  0
  1  2  1  0  0  0  0
  2  3  2  0  0  0  0
  3 18  1  0  0  0  0
  3  4  1  0  0  0  0
  4 19  1  0  0  0  0
  4  5  2  0  0  0  0
  5 20  1  0  0  0  0
  5  6  1  0  0  0  0
  6  7  1  0  0  0  0
  6  8  2  0  0  0  0
  8  2  1  0  0  0  0
  8  9  1  0  0  0  0
  9 10  2  0  0  0  0
  9 11  1  0  0  0  0
 11 21  1  0  0  0  0
 11 12  1  0  0  0  0
 12 13  2  0  0  0  0
 13 22  1  0  0  0  0
 13 14  1  0  0  0  0
 14 23  1  0  0  0  0
 14 15  2  0  0  0  0
 15 16  1  0  0  0  0
 16 24  1  0  0  0  0
 16 17  2  0  0  0  0
 17 12  1  0  0  0  0
 17 25  1  0  0  0  0
M  END
>  <LOGBIO>
5.3300

>  <PRED_LOGBIO>
5.3800

>  <XV_RES>
-0.1090

>  <WHL_TMPL>
2

>  <ANCH>
44-45;9-10

$$$$
ROW17
  -MTS-   01071501083D 0   0.00000     0.00000     0

 70 75  0  0  0  0  0  0  0  0999 V2000
  -15.2260    0.7720    2.2820 C   0  0  0  0  0  0  0  0  0  0  0  0
  -14.2180   -0.3230    2.6210 C   0  0  0  0  0  0  0  0  0  0  0  0
  -14.9490   -1.6520    2.7920 C   0  0  0  0  0  0  0  0  0  0  0  0
  -13.2110   -0.4430    1.5020 C   0  0  0  0  0  0  0  0  0  0  0  0
  -13.2240   -1.4280    0.3980 C   0  0  0  0  0  0  0  0  0  0  0  0
  -12.1470   -1.1660   -0.3550 C   0  0  0  0  0  0  0  0  0  0  0  0
  -11.4700   -0.1050    0.1870 N   0  0  0  0  0  0  0  0  0  0  0  0
  -10.2580    0.5780   -0.2210 N   0  0  0  0  0  0  0  0  0  0  0  0
   -9.7900    1.5960    0.4770 C   0  0  0  0  0  0  0  0  0  0  0  0
  -10.4520    2.0410    1.6270 N   0  0  0  0  0  0  0  0  0  0  0  0
  -11.5600    1.4670    2.0570 C   0  0  0  0  0  0  0  0  0  0  0  0
  -12.1820    1.9290    3.1870 N   0  0  0  0  0  0  0  0  0  0  0  0
  -11.8390    1.3950    4.4510 C   0  0  0  0  0  0  0  0  0  0  0  0
  -12.5260    0.2830    4.9520 C   0  0  0  0  0  0  0  0  0  0  0  0
  -12.1860   -0.2450    6.2030 C   0  0  0  0  0  0  0  0  0  0  0  0
  -12.9130   -1.4210    6.7320 C   0  0  0  0  0  0  0  0  0  0  0  0
  -13.9230   -1.2620    7.4170 O   0  0  0  0  0  0  0  0  0  0  0  0
  -12.4750   -2.6480    6.4680 N   0  0  0  0  0  0  0  0  0  0  0  0
  -13.1970   -3.8160    6.9930 C   0  0  0  0  0  0  0  0  0  0  0  0
  -12.8070   -4.3490    8.3290 C   0  0  0  0  0  0  0  0  0  0  0  0
  -12.4700   -5.1120    7.0940 C   0  0  0  0  0  0  0  0  0  0  0  0
  -11.1590    0.3390    6.9540 C   0  0  0  0  0  0  0  0  0  0  0  0
  -10.8320   -0.1700    8.1610 F   0  0  0  0  0  0  0  0  0  0  0  0
  -10.4720    1.4510    6.4540 C   0  0  0  0  0  0  0  0  0  0  0  0
  -10.8110    1.9790    5.2020 C   0  0  0  0  0  0  0  0  0  0  0  0
  -10.1480    3.0520    4.7200 F   0  0  0  0  0  0  0  0  0  0  0  0
  -12.1270    0.3210    1.3110 C   0  0  0  0  0  0  0  0  0  0  0  0
  -14.4960   -2.0660   -0.0100 C   0  0  0  0  0  0  0  0  0  0  0  0
  -15.6330   -1.3970   -0.4580 O   0  0  0  0  0  0  0  0  0  0  0  0
  -16.6040   -2.3550   -0.7380 C   0  0  0  0  0  0  0  0  0  0  0  0
  -17.8680   -2.1020   -1.2020 O   0  0  0  0  0  0  0  0  0  0  0  0
  -18.0670   -2.0570   -2.6180 C   0  0  0  0  0  0  0  0  0  0  0  0
  -19.5360   -1.7640   -2.9170 C   0  0  0  0  0  0  0  0  0  0  0  0
  -19.7600   -0.2430   -3.0140 C   0  0  0  0  0  0  0  0  0  0  0  0
  -21.1830    0.0820   -3.5040 C   0  0  0  0  0  0  0  0  0  0  0  0
  -21.4790   -0.5920   -4.7760 N   0  0  0  0  0  0  0  0  0  0  0  0
  -21.3750   -2.0540   -4.6560 C   0  0  0  0  0  0  0  0  0  0  0  0
  -19.9600   -2.4730   -4.2170 C   0  0  0  0  0  0  0  0  0  0  0  0
  -16.1010   -3.5480   -0.4810 N   0  0  0  0  0  0  0  0  0  0  0  0
  -14.7420   -3.3630   -0.0120 N   0  0  0  0  0  0  0  0  0  0  0  0
  -15.7400    0.5180    1.3570 H   0  0  0  0  0  0  0  0  0  0  0  0
  -15.9520    0.8580    3.0880 H   0  0  0  0  0  0  0  0  0  0  0  0
  -14.7050    1.7190    2.1600 H   0  0  0  0  0  0  0  0  0  0  0  0
  -13.7050   -0.0690    3.5450 H   0  0  0  0  0  0  0  0  0  0  0  0
  -15.4630   -1.9050    1.8670 H   0  0  0  0  0  0  0  0  0  0  0  0
  -15.6740   -1.5650    3.5980 H   0  0  0  0  0  0  0  0  0  0  0  0
  -14.2300   -2.4320    3.0330 H   0  0  0  0  0  0  0  0  0  0  0  0
  -11.8590   -1.7040   -1.2460 H   0  0  0  0  0  0  0  0  0  0  0  0
   -8.8850    2.0910    0.1560 H   0  0  0  0  0  0  0  0  0  0  0  0
  -12.8850    2.6500    3.1170 H   0  0  0  0  0  0  0  0  0  0  0  0
  -13.3180   -0.1680    4.3730 H   0  0  0  0  0  0  0  0  0  0  0  0
  -11.6460   -2.7780    5.9050 H   0  0  0  0  0  0  0  0  0  0  0  0
  -14.2490   -3.8310    6.7170 H   0  0  0  0  0  0  0  0  0  0  0  0
  -11.9910   -3.8510    8.8490 H   0  0  0  0  0  0  0  0  0  0  0  0
  -13.5980   -4.7430    8.9630 H   0  0  0  0  0  0  0  0  0  0  0  0
  -11.4280   -5.1300    6.7830 H   0  0  0  0  0  0  0  0  0  0  0  0
  -13.0350   -6.0210    6.8970 H   0  0  0  0  0  0  0  0  0  0  0  0
   -9.6790    1.9020    7.0330 H   0  0  0  0  0  0  0  0  0  0  0  0
  -17.7920   -3.0150   -3.0530 H   0  0  0  0  0  0  0  0  0  0  0  0
  -17.4460   -1.2730   -3.0460 H   0  0  0  0  0  0  0  0  0  0  0  0
  -20.0940   -2.1680   -2.0750 H   0  0  0  0  0  0  0  0  0  0  0  0
  -19.0330    0.1860   -3.7000 H   0  0  0  0  0  0  0  0  0  0  0  0
  -19.6000    0.2090   -2.0370 H   0  0  0  0  0  0  0  0  0  0  0  0
  -21.9050   -0.2300   -2.7520 H   0  0  0  0  0  0  0  0  0  0  0  0
  -21.2710    1.1590   -3.6350 H   0  0  0  0  0  0  0  0  0  0  0  0
  -22.4100   -0.3450   -5.0780 H   0  0  0  0  0  0  0  0  0  0  0  0
  -22.1000   -2.4090   -3.9270 H   0  0  0  0  0  0  0  0  0  0  0  0
  -21.6090   -2.5140   -5.6140 H   0  0  0  0  0  0  0  0  0  0  0  0
  -19.2510   -2.2340   -5.0070 H   0  0  0  0  0  0  0  0  0  0  0  0
  -19.9320   -3.5500   -4.0680 H   0  0  0  0  0  0  0  0  0  0  0  0
  1 41  1  0  0  0  0
  1 42  1  0  0  0  0
  1 43  1  0  0  0  0
  1  2  1  0  0  0  0
  2 44  1  0  0  0  0
  2  3  1  0  0  0  0
  3 45  1  0  0  0  0
  3 46  1  0  0  0  0
  3 47  1  0  0  0  0
  2  4  1  0  0  0  0
  4  5  1  0  0  0  0
  5  6  2  0  0  0  0
  6 48  1  0  0  0  0
  6  7  1  0  0  0  0
  7  8  1  0  0  0  0
  8  9  2  0  0  0  0
  9 49  1  0  0  0  0
  9 10  1  0  0  0  0
 10 11  2  0  0  0  0
 11 12  1  0  0  0  0
 12 50  1  0  0  0  0
 12 13  1  0  0  0  0
 13 14  2  0  0  0  0
 14 51  1  0  0  0  0
 14 15  1  0  0  0  0
 15 16  1  0  0  0  0
 16 17  2  0  0  0  0
 16 18  1  0  0  0  0
 18 52  1  0  0  0  0
 18 19  1  0  0  0  0
 19 53  1  0  0  0  0
 19 20  1  0  0  0  0
 20 54  1  0  0  0  0
 20 55  1  0  0  0  0
 20 21  1  0  0  0  0
 21 19  1  0  0  0  0
 21 56  1  0  0  0  0
 21 57  1  0  0  0  0
 15 22  2  0  0  0  0
 22 23  1  0  0  0  0
 22 24  1  0  0  0  0
 24 58  1  0  0  0  0
 24 25  2  0  0  0  0
 25 13  1  0  0  0  0
 25 26  1  0  0  0  0
 11 27  1  0  0  0  0
 27  4  2  0  0  0  0
 27  7  1  0  0  0  0
  5 28  1  0  0  0  0
 28 29  1  0  0  0  0
 29 30  1  0  0  0  0
 30 31  1  0  0  0  0
 31 32  1  0  0  0  0
 32 59  1  0  0  0  0
 32 60  1  0  0  0  0
 32 33  1  0  0  0  0
 33 61  1  0  0  0  0
 33 34  1  0  0  0  0
 34 62  1  0  0  0  0
 34 63  1  0  0  0  0
 34 35  1  0  0  0  0
 35 64  1  0  0  0  0
 35 65  1  0  0  0  0
 35 36  1  0  0  0  0
 36 66  1  0  0  0  0
 36 37  1  0  0  0  0
 37 67  1  0  0  0  0
 37 68  1  0  0  0  0
 37 38  1  0  0  0  0
 38 33  1  0  0  0  0
 38 69  1  0  0  0  0
 38 70  1  0  0  0  0
 30 39  2  0  0  0  0
 39 40  1  0  0  0  0
 40 28  2  0  0  0  0
M  END
>  <LOGBIO>
5.1200

>  <PRED_LOGBIO>
5.0400

>  <XV_RES>
-0.0030

>  <WHL_TMPL>
3

>  <ANCH>
19-20;45-11

$$$$
ROW19
  -MTS-   01071501083D 0   0.00000     0.00000     0

 49 53  0  0  1  0  0  0  0  0999 V2000
   -8.0490    2.8420    4.1590 C   0  0  0  0  0  0  0  0  0  0  0  0
   -8.4820    2.2520    2.8840 N   0  0  0  0  0  0  0  0  0  0  0  0
   -9.7640    1.7900    2.7430 C   0  0  0  0  0  0  0  0  0  0  0  0
  -10.3210    0.8190    3.4410 N   0  0  0  0  0  0  0  0  0  0  0  0
  -11.6420    0.6240    3.0200 O   0  0  0  0  0  0  0  0  0  0  0  0
  -11.9210    1.5280    1.9980 C   0  0  0  0  0  0  0  0  0  0  0  0
  -13.0710    1.7620    1.2340 C   0  0  0  0  0  0  0  0  0  0  0  0
  -13.0680    2.7590    0.2510 C   0  0  0  0  0  0  0  0  0  0  0  0
  -14.4970    3.0490   -0.6980 Cl  0  0  0  0  0  0  0  0  0  0  0  0
  -11.9160    3.5240    0.0340 C   0  0  0  0  0  0  0  0  0  0  0  0
  -10.7660    3.2910    0.7980 C   0  0  0  0  0  0  0  0  0  0  0  0
  -10.7690    2.2930    1.7800 C   0  0  0  0  0  0  0  0  0  0  0  0
  -14.2890    0.9530    1.4640 C   0  0  0  0  0  0  0  0  0  0  0  0
  -14.5540    0.4330    2.7360 C   0  0  0  0  0  0  0  0  0  0  0  0
  -15.7060   -0.3320    2.9540 C   0  0  0  0  0  0  0  0  0  0  0  0
  -16.5940   -0.5760    1.9000 C   0  0  0  0  0  0  0  0  0  0  0  0
  -17.7550   -1.3380    2.0870 C   0  0  0  0  0  0  0  0  0  0  0  0
  -18.5870   -1.5550    1.0590 N   0  0  0  0  0  0  0  0  0  0  0  0
  -18.3310   -1.0530   -0.1670 N   0  0  0  0  0  0  0  0  0  0  0  0
  -17.2360   -0.3170   -0.4060 C   0  0  0  0  0  0  0  0  0  0  0  0
  -16.3290   -0.0560    0.6270 C   0  0  0  0  0  0  0  0  0  0  0  0
  -15.1770    0.7090    0.4090 C   0  0  0  0  0  0  0  0  0  0  0  0
  -18.0500   -1.8770    3.3620 N   0  0  0  0  0  0  0  0  0  0  0  0
  -18.1900   -3.3220    3.5980 C   0  0  0  0  0  0  0  0  0  0  0  0
  -19.4090   -3.6480    4.4840 C   0  0  0  0  0  0  0  0  0  0  0  0
  -19.4040   -2.8640    5.6810 O   0  0  0  0  0  0  0  0  0  0  0  0
  -19.4550   -1.4640    5.3980 C   0  0  0  0  0  0  0  0  0  0  0  0
  -18.2400   -1.0370    4.5530 C   0  0  2  0  0  0  0  0  0  0  0  0
  -18.3850    0.4240    4.1390 C   0  0  0  0  0  0  0  0  0  0  0  0
   -8.1530    2.1060    4.9530 H   0  0  0  0  0  0  0  0  0  0  0  0
   -7.0080    3.1490    4.0820 H   0  0  0  0  0  0  0  0  0  0  0  0
   -8.6670    3.7090    4.3860 H   0  0  0  0  0  0  0  0  0  0  0  0
   -7.8330    2.1860    2.1120 H   0  0  0  0  0  0  0  0  0  0  0  0
  -11.9140    4.2930   -0.7240 H   0  0  0  0  0  0  0  0  0  0  0  0
   -9.8770    3.8810    0.6300 H   0  0  0  0  0  0  0  0  0  0  0  0
  -13.8690    0.6210    3.5500 H   0  0  0  0  0  0  0  0  0  0  0  0
  -15.9100   -0.7330    3.9360 H   0  0  0  0  0  0  0  0  0  0  0  0
  -17.0540    0.0730   -1.3970 H   0  0  0  0  0  0  0  0  0  0  0  0
  -14.9730    1.1100   -0.5720 H   0  0  0  0  0  0  0  0  0  0  0  0
  -17.2860   -3.7000    4.0700 H   0  0  0  0  0  0  0  0  0  0  0  0
  -18.2890   -3.8340    2.6430 H   0  0  0  0  0  0  0  0  0  0  0  0
  -20.3250   -3.4550    3.9290 H   0  0  0  0  0  0  0  0  0  0  0  0
  -19.3950   -4.7040    4.7420 H   0  0  0  0  0  0  0  0  0  0  0  0
  -20.3710   -1.2370    4.8560 H   0  0  0  0  0  0  0  0  0  0  0  0
  -19.4610   -0.9050    6.3320 H   0  0  0  0  0  0  0  0  0  0  0  0
  -17.3410   -1.0550    5.1650 H   0  0  0  0  0  0  0  0  0  0  0  0
  -18.0030    1.0650    4.9310 H   0  0  0  0  0  0  0  0  0  0  0  0
  -19.4350    0.6490    3.9640 H   0  0  0  0  0  0  0  0  0  0  0  0
  -17.8190    0.6000    3.2260 H   0  0  0  0  0  0  0  0  0  0  0  0
  1 30  1  0  0  0  0
  1 31  1  0  0  0  0
  1 32  1  0  0  0  0
  1  2  1  0  0  0  0
  2 33  1  0  0  0  0
  2  3  1  0  0  0  0
  3  4  2  0  0  0  0
  4  5  1  0  0  0  0
  5  6  1  0  0  0  0
  6  7  2  0  0  0  0
  7  8  1  0  0  0  0
  8  9  1  0  0  0  0
  8 10  2  0  0  0  0
 10 34  1  0  0  0  0
 10 11  1  0  0  0  0
 11 35  1  0  0  0  0
 11 12  2  0  0  0  0
 12  3  1  0  0  0  0
 12  6  1  0  0  0  0
  7 13  1  0  0  0  0
 13 14  2  0  0  0  0
 14 36  1  0  0  0  0
 14 15  1  0  0  0  0
 15 37  1  0  0  0  0
 15 16  2  0  0  0  0
 16 17  1  0  0  0  0
 17 18  2  0  0  0  0
 18 19  1  0  0  0  0
 19 20  2  0  0  0  0
 20 38  1  0  0  0  0
 20 21  1  0  0  0  0
 21 16  1  0  0  0  0
 21 22  2  0  0  0  0
 22 13  1  0  0  0  0
 22 39  1  0  0  0  0
 17 23  1  0  0  0  0
 23 24  1  0  0  0  0
 24 40  1  0  0  0  0
 24 41  1  0  0  0  0
 24 25  1  0  0  0  0
 25 42  1  0  0  0  0
 25 43  1  0  0  0  0
 25 26  1  0  0  0  0
 26 27  1  0  0  0  0
 27 44  1  0  0  0  0
 27 45  1  0  0  0  0
 27 28  1  0  0  0  0
 28 23  1  0  0  0  0
 28 46  1  0  0  0  0
 28 29  1  0  0  0  0
 29 47  1  0  0  0  0
 29 48  1  0  0  0  0
 29 49  1  0  0  0  0
M  END
>  <LOGBIO>
5.2200

>  <PRED_LOGBIO>
4.9600

>  <XV_RES>
0.1720

>  <WHL_TMPL>
3

>  <ANCH>
11-17;18-10

$$$$
ROW20
  -MTS-   01071501083D 0   0.00000     0.00000     0

 51 54  0  0  0  0  0  0  0  0999 V2000
   11.2870   -0.2190    2.9020 C   0  0  0  0  0  0  0  0  0  0  0  0
   11.7950   -1.5100    3.5370 C   0  0  0  0  0  0  0  0  0  0  0  0
   12.7350   -1.1740    4.6930 C   0  0  0  0  0  0  0  0  0  0  0  0
   13.2390   -2.4510    5.3220 C   0  0  0  0  0  0  0  0  0  0  0  0
   12.6470   -3.1290    6.3550 N   0  0  0  0  0  0  0  0  0  0  0  0
   13.4150   -4.2310    6.6250 C   0  0  0  0  0  0  0  0  0  0  0  0
   14.4430   -4.2440    5.7970 N   0  0  0  0  0  0  0  0  0  0  0  0
   14.3430   -3.1220    4.9670 C   0  0  0  0  0  0  0  0  0  0  0  0
   15.3060   -2.7370    3.8690 C   0  0  0  0  0  0  0  0  0  0  0  0
   16.3590   -1.8730    4.4220 N   0  0  0  0  0  0  0  0  0  0  0  0
   17.3840   -1.3810    3.5800 C   0  0  0  0  0  0  0  0  0  0  0  0
   18.5640   -2.1150    3.4100 C   0  0  0  0  0  0  0  0  0  0  0  0
   19.5780   -1.6280    2.5770 C   0  0  0  0  0  0  0  0  0  0  0  0
   21.0440   -2.5410    2.3660 Cl  0  0  0  0  0  0  0  0  0  0  0  0
   19.4130   -0.4060    1.9140 C   0  0  0  0  0  0  0  0  0  0  0  0
   20.3900    0.0500    1.1190 N   0  0  0  0  0  0  0  0  0  0  0  0
   20.2800    1.2130    0.4620 C   0  0  0  0  0  0  0  0  0  0  0  0
   19.1260    1.9960    0.5890 C   0  0  0  0  0  0  0  0  0  0  0  0
   19.0100    3.2540   -0.1230 C   0  0  0  0  0  0  0  0  0  0  0  0
   18.9170    4.2610   -0.6920 N   0  0  0  0  0  0  0  0  0  0  0  0
   18.0860    1.5480    1.4120 C   0  0  0  0  0  0  0  0  0  0  0  0
   16.9060    2.3140    1.5620 N   0  0  0  0  0  0  0  0  0  0  0  0
   15.9020    2.1770    0.6460 C   0  0  0  0  0  0  0  0  0  0  0  0
   14.6600    1.8430    1.1950 C   0  0  0  0  0  0  0  0  0  0  0  0
   13.5420    1.6670    0.3770 C   0  0  0  0  0  0  0  0  0  0  0  0
   13.6490    1.8220   -1.0100 C   0  0  0  0  0  0  0  0  0  0  0  0
   12.5670    1.6730   -1.8040 F   0  0  0  0  0  0  0  0  0  0  0  0
   14.9000    2.1350   -1.5590 C   0  0  0  0  0  0  0  0  0  0  0  0
   15.0650    2.3050   -3.2830 Cl  0  0  0  0  0  0  0  0  0  0  0  0
   16.0180    2.3120   -0.7360 C   0  0  0  0  0  0  0  0  0  0  0  0
   18.2330    0.3280    2.0830 C   0  0  0  0  0  0  0  0  0  0  0  0
   17.2190   -0.1590    2.9160 C   0  0  0  0  0  0  0  0  0  0  0  0
   10.7500    0.3640    3.6470 H   0  0  0  0  0  0  0  0  0  0  0  0
   10.6170   -0.4590    2.0790 H   0  0  0  0  0  0  0  0  0  0  0  0
   12.1300    0.3570    2.5280 H   0  0  0  0  0  0  0  0  0  0  0  0
   10.9520   -2.0870    3.9110 H   0  0  0  0  0  0  0  0  0  0  0  0
   12.3320   -2.0940    2.7920 H   0  0  0  0  0  0  0  0  0  0  0  0
   13.5790   -0.5970    4.3190 H   0  0  0  0  0  0  0  0  0  0  0  0
   12.1990   -0.5900    5.4390 H   0  0  0  0  0  0  0  0  0  0  0  0
   11.7970   -2.8630    6.8320 H   0  0  0  0  0  0  0  0  0  0  0  0
   13.2120   -4.9670    7.3890 H   0  0  0  0  0  0  0  0  0  0  0  0
   14.7700   -2.2010    3.0880 H   0  0  0  0  0  0  0  0  0  0  0  0
   15.7550   -3.6350    3.4500 H   0  0  0  0  0  0  0  0  0  0  0  0
   16.3510   -1.6320    5.4020 H   0  0  0  0  0  0  0  0  0  0  0  0
   18.6910   -3.0580    3.9210 H   0  0  0  0  0  0  0  0  0  0  0  0
   21.0880    1.5500   -0.1700 H   0  0  0  0  0  0  0  0  0  0  0  0
   16.8070    2.9540    2.3370 H   0  0  0  0  0  0  0  0  0  0  0  0
   14.5640    1.7200    2.2640 H   0  0  0  0  0  0  0  0  0  0  0  0
   12.5900    1.4100    0.8170 H   0  0  0  0  0  0  0  0  0  0  0  0
   16.9750    2.5540   -1.1740 H   0  0  0  0  0  0  0  0  0  0  0  0
   16.3090    0.4070    3.0470 H   0  0  0  0  0  0  0  0  0  0  0  0
  1 33  1  0  0  0  0
  1 34  1  0  0  0  0
  1 35  1  0  0  0  0
  1  2  1  0  0  0  0
  2 36  1  0  0  0  0
  2 37  1  0  0  0  0
  2  3  1  0  0  0  0
  3 38  1  0  0  0  0
  3 39  1  0  0  0  0
  3  4  1  0  0  0  0
  4  5  1  0  0  0  0
  5 40  1  0  0  0  0
  5  6  1  0  0  0  0
  6 41  1  0  0  0  0
  6  7  2  0  0  0  0
  7  8  1  0  0  0  0
  8  4  2  0  0  0  0
  8  9  1  0  0  0  0
  9 42  1  0  0  0  0
  9 43  1  0  0  0  0
  9 10  1  0  0  0  0
 10 44  1  0  0  0  0
 10 11  1  0  0  0  0
 11 12  2  0  0  0  0
 12 45  1  0  0  0  0
 12 13  1  0  0  0  0
 13 14  1  0  0  0  0
 13 15  2  0  0  0  0
 15 16  1  0  0  0  0
 16 17  2  0  0  0  0
 17 46  1  0  0  0  0
 17 18  1  0  0  0  0
 18 19  1  0  0  0  0
 19 20  3  0  0  0  0
 18 21  2  0  0  0  0
 21 22  1  0  0  0  0
 22 47  1  0  0  0  0
 22 23  1  0  0  0  0
 23 24  2  0  0  0  0
 24 48  1  0  0  0  0
 24 25  1  0  0  0  0
 25 49  1  0  0  0  0
 25 26  2  0  0  0  0
 26 27  1  0  0  0  0
 26 28  1  0  0  0  0
 28 29  1  0  0  0  0
 28 30  2  0  0  0  0
 30 23  1  0  0  0  0
 30 50  1  0  0  0  0
 21 31  1  0  0  0  0
 31 15  1  0  0  0  0
 31 32  2  0  0  0  0
 32 11  1  0  0  0  0
 32 51  1  0  0  0  0
M  END
>  <LOGBIO>
4.8000

>  <PRED_LOGBIO>
4.6400

>  <XV_RES>
0.1060

>  <WHL_TMPL>
1

>  <ANCH>
32-33;43-41

$$$$
ROW21
  -MTS-   01071501083D 0   0.00000     0.00000     0

 46 47  0  0  0  0  0  0  0  0999 V2000
  -16.2700   10.2540   -6.2940 C   0  0  0  0  0  0  0  0  0  0  0  0
  -16.6370    9.7860   -4.9060 C   0  0  0  0  0  0  0  0  0  0  0  0
  -16.4750    8.4410   -4.5550 C   0  0  0  0  0  0  0  0  0  0  0  0
  -16.8150    8.0070   -3.2690 C   0  0  0  0  0  0  0  0  0  0  0  0
  -16.6440    6.5850   -2.8980 C   0  0  0  0  0  0  0  0  0  0  0  0
  -17.6460    5.7160   -3.0910 C   0  0  0  0  0  0  0  0  0  0  0  0
  -17.4740    4.2940   -2.7200 C   0  0  0  0  0  0  0  0  0  0  0  0
  -16.4120    3.9090   -2.2340 O   0  0  0  0  0  0  0  0  0  0  0  0
  -18.5810    3.3350   -2.9330 C   0  0  0  0  0  0  0  0  0  0  0  0
  -18.4260    2.0470   -2.5970 C   0  0  0  0  0  0  0  0  0  0  0  0
  -19.5570    1.0670   -2.8150 C   0  0  0  0  0  0  0  0  0  0  0  0
  -19.3070   -0.1850   -3.3840 C   0  0  0  0  0  0  0  0  0  0  0  0
  -20.3440   -1.1030   -3.5620 C   0  0  0  0  0  0  0  0  0  0  0  0
  -20.0550   -2.4510   -4.1790 C   0  0  0  0  0  0  0  0  0  0  0  0
  -21.6490   -0.7820   -3.1720 C   0  0  0  0  0  0  0  0  0  0  0  0
  -22.7280   -1.6220   -3.3070 O   0  0  0  0  0  0  0  0  0  0  0  0
  -21.9120    0.4780   -2.5990 C   0  0  0  0  0  0  0  0  0  0  0  0
  -23.2160    0.7190   -2.2400 C   0  0  0  0  0  0  0  0  0  0  0  0
  -20.8630    1.3910   -2.4220 C   0  0  0  0  0  0  0  0  0  0  0  0
  -17.3180    8.9190   -2.3330 C   0  0  0  0  0  0  0  0  0  0  0  0
  -17.4800   10.2640   -2.6840 C   0  0  0  0  0  0  0  0  0  0  0  0
  -18.0220   11.2480   -1.6740 C   0  0  0  0  0  0  0  0  0  0  0  0
  -17.1400   10.6980   -3.9710 C   0  0  0  0  0  0  0  0  0  0  0  0
  -17.2990   12.0150   -4.3140 O   0  0  0  0  0  0  0  0  0  0  0  0
  -15.9490   11.2920   -6.2540 H   0  0  0  0  0  0  0  0  0  0  0  0
  -17.1360   10.1680   -6.9470 H   0  0  0  0  0  0  0  0  0  0  0  0
  -15.4610    9.6390   -6.6820 H   0  0  0  0  0  0  0  0  0  0  0  0
  -16.0870    7.7370   -5.2770 H   0  0  0  0  0  0  0  0  0  0  0  0
  -15.7110    6.2470   -2.4710 H   0  0  0  0  0  0  0  0  0  0  0  0
  -18.5790    6.0540   -3.5170 H   0  0  0  0  0  0  0  0  0  0  0  0
  -19.5140    3.6730   -3.3590 H   0  0  0  0  0  0  0  0  0  0  0  0
  -17.4930    1.7090   -2.1710 H   0  0  0  0  0  0  0  0  0  0  0  0
  -18.3040   -0.4440   -3.6880 H   0  0  0  0  0  0  0  0  0  0  0  0
  -20.9350   -2.8000   -4.7160 H   0  0  0  0  0  0  0  0  0  0  0  0
  -19.8030   -3.1620   -3.3960 H   0  0  0  0  0  0  0  0  0  0  0  0
  -19.2200   -2.3610   -4.8710 H   0  0  0  0  0  0  0  0  0  0  0  0
  -23.5340   -1.0890   -3.2210 H   0  0  0  0  0  0  0  0  0  0  0  0
  -23.8900    0.2430   -2.9490 H   0  0  0  0  0  0  0  0  0  0  0  0
  -23.3720    1.7920   -2.3330 H   0  0  0  0  0  0  0  0  0  0  0  0
  -23.3530    0.3600   -1.2220 H   0  0  0  0  0  0  0  0  0  0  0  0
  -21.0630    2.3550   -1.9780 H   0  0  0  0  0  0  0  0  0  0  0  0
  -17.5800    8.5840   -1.3400 H   0  0  0  0  0  0  0  0  0  0  0  0
  -18.5640   12.0370   -2.1910 H   0  0  0  0  0  0  0  0  0  0  0  0
  -17.1980   11.6820   -1.1130 H   0  0  0  0  0  0  0  0  0  0  0  0
  -18.6950   10.7330   -0.9910 H   0  0  0  0  0  0  0  0  0  0  0  0
  -16.4960   12.5240   -4.1190 H   0  0  0  0  0  0  0  0  0  0  0  0
  1 25  1  0  0  0  0
  1 26  1  0  0  0  0
  1 27  1  0  0  0  0
  1  2  1  0  0  0  0
  2  3  2  0  0  0  0
  3 28  1  0  0  0  0
  3  4  1  0  0  0  0
  4  5  1  0  0  0  0
  5 29  1  0  0  0  0
  5  6  2  0  0  0  0
  6 30  1  0  0  0  0
  6  7  1  0  0  0  0
  7  8  2  0  0  0  0
  7  9  1  0  0  0  0
  9 31  1  0  0  0  0
  9 10  2  0  0  0  0
 10 32  1  0  0  0  0
 10 11  1  0  0  0  0
 11 12  2  0  0  0  0
 12 33  1  0  0  0  0
 12 13  1  0  0  0  0
 13 14  1  0  0  0  0
 14 34  1  0  0  0  0
 14 35  1  0  0  0  0
 14 36  1  0  0  0  0
 13 15  2  0  0  0  0
 15 16  1  0  0  0  0
 16 37  1  0  0  0  0
 15 17  1  0  0  0  0
 17 18  1  0  0  0  0
 18 38  1  0  0  0  0
 18 39  1  0  0  0  0
 18 40  1  0  0  0  0
 17 19  2  0  0  0  0
 19 11  1  0  0  0  0
 19 41  1  0  0  0  0
  4 20  2  0  0  0  0
 20 42  1  0  0  0  0
 20 21  1  0  0  0  0
 21 22  1  0  0  0  0
 22 43  1  0  0  0  0
 22 44  1  0  0  0  0
 22 45  1  0  0  0  0
 21 23  2  0  0  0  0
 23  2  1  0  0  0  0
 23 24  1  0  0  0  0
 24 46  1  0  0  0  0
M  END
>  <LOGBIO>
4.3900

>  <PRED_LOGBIO>
4.6000

>  <XV_RES>
-0.3980

>  <WHL_TMPL>
3

>  <ANCH>
53-54;19-35

$$$$
ROW22
  -MTS-   01071501083D 0   0.00000     0.00000     0

 80 84  0  0  1  0  0  0  0  0999 V2000
  -18.0850    4.0940   -0.8180 O   0  0  0  0  0  0  0  0  0  0  0  0
  -16.9230    3.8240   -0.7480 C   0  0  0  0  0  0  0  0  0  0  0  0
  -16.5060    2.5990   -1.0540 N   0  0  0  0  0  0  0  0  0  0  0  0
  -17.4800    1.5710   -1.4810 C   0  0  2  0  0  0  0  0  0  0  0  0
  -18.3670    1.3040   -0.2660 C   0  0  0  0  0  0  0  0  0  0  0  0
  -18.9670    2.5670    0.1900 N   0  0  0  0  0  0  0  0  0  0  0  0
  -19.8200    2.3100    1.3590 C   0  0  0  0  0  0  0  0  0  0  0  0
  -20.4430    3.6220    1.8330 C   0  0  2  0  0  0  0  0  0  0  0  0
  -19.3360    4.6030    2.2160 C   0  0  0  0  0  0  0  0  0  0  0  0
  -19.9520    5.9000    2.6840 C   0  0  0  0  0  0  0  0  0  0  0  0
  -20.2580    6.0800    4.0380 C   0  0  0  0  0  0  0  0  0  0  0  0
  -20.8290    7.2830    4.4710 C   0  0  0  0  0  0  0  0  0  0  0  0
  -21.0940    8.3040    3.5510 C   0  0  0  0  0  0  0  0  0  0  0  0
  -20.7870    8.1230    2.1980 C   0  0  0  0  0  0  0  0  0  0  0  0
  -20.2160    6.9210    1.7640 C   0  0  0  0  0  0  0  0  0  0  0  0
  -21.2970    3.3660    3.0020 N   0  0  0  0  0  0  0  0  0  0  0  0
  -21.9450    4.3700    3.5850 C   0  0  0  0  0  0  0  0  0  0  0  0
  -21.8330    5.4810    3.1590 O   0  0  0  0  0  0  0  0  0  0  0  0
  -22.7280    4.1340    4.6590 O   0  0  0  0  0  0  0  0  0  0  0  0
  -23.4050    5.2450    5.2530 C   0  0  0  0  0  0  0  0  0  0  0  0
  -24.2210    4.7660    6.4300 C   0  0  0  0  0  0  0  0  0  0  0  0
  -23.8360    4.6720    7.6890 N   0  0  0  0  0  0  0  0  0  0  0  0
  -24.7690    4.1980    8.6200 C   0  0  0  0  0  0  0  0  0  0  0  0
  -25.9850    3.8760    8.1580 C   0  0  0  0  0  0  0  0  0  0  0  0
  -25.9010    4.2100    6.4220 S   0  0  0  0  0  0  0  0  0  0  0  0
  -17.9010    3.5100    0.5590 C   0  0  0  0  0  0  0  0  0  0  0  0
  -18.5250    4.8220    1.0320 C   0  0  0  0  0  0  0  0  0  0  0  0
  -18.8370    4.9770    2.4810 C   0  0  0  0  0  0  0  0  0  0  0  0
  -19.9410    4.8090    1.4950 C   0  0  0  0  0  0  0  0  0  0  0  0
  -18.4260    2.0470   -2.5970 C   0  0  0  0  0  0  0  0  0  0  0  0
  -19.5570    1.0670   -2.8150 C   0  0  0  0  0  0  0  0  0  0  0  0
  -19.3070   -0.1850   -3.3840 C   0  0  0  0  0  0  0  0  0  0  0  0
  -20.3440   -1.1030   -3.5620 C   0  0  0  0  0  0  0  0  0  0  0  0
  -21.6490   -0.7820   -3.1720 C   0  0  0  0  0  0  0  0  0  0  0  0
  -21.9120    0.4780   -2.5990 C   0  0  0  0  0  0  0  0  0  0  0  0
  -20.8630    1.3910   -2.4220 C   0  0  0  0  0  0  0  0  0  0  0  0
  -16.0340    4.7620   -0.3580 O   0  0  0  0  0  0  0  0  0  0  0  0
  -16.5300    6.0650   -0.0390 C   0  0  0  0  0  0  0  0  0  0  0  0
  -15.3800    6.9550    0.3700 C   0  0  0  0  0  0  0  0  0  0  0  0
  -14.8860    7.1410    1.6010 C   0  0  0  0  0  0  0  0  0  0  0  0
  -13.8070    8.0260    1.7170 N   0  0  0  0  0  0  0  0  0  0  0  0
  -13.3530    8.6100    0.6240 C   0  0  0  0  0  0  0  0  0  0  0  0
  -14.3850    7.9840   -0.6710 S   0  0  0  0  0  0  0  0  0  0  0  0
  -15.5240    2.3710   -0.9950 H   0  0  0  0  0  0  0  0  0  0  0  0
  -16.9730    0.6580   -1.7850 H   0  0  0  0  0  0  0  0  0  0  0  0
  -17.7660    0.8780    0.5350 H   0  0  0  0  0  0  0  0  0  0  0  0
  -19.1550    0.6060   -0.5390 H   0  0  0  0  0  0  0  0  0  0  0  0
  -19.2190    1.8840    2.1600 H   0  0  0  0  0  0  0  0  0  0  0  0
  -20.6080    1.6120    1.0860 H   0  0  0  0  0  0  0  0  0  0  0  0
  -21.0440    4.0480    1.0320 H   0  0  0  0  0  0  0  0  0  0  0  0
  -18.7350    4.1770    3.0160 H   0  0  0  0  0  0  0  0  0  0  0  0
  -18.7040    4.7930    1.3500 H   0  0  0  0  0  0  0  0  0  0  0  0
  -20.0540    5.2920    4.7470 H   0  0  0  0  0  0  0  0  0  0  0  0
  -21.0660    7.4220    5.5160 H   0  0  0  0  0  0  0  0  0  0  0  0
  -21.5340    9.2320    3.8860 H   0  0  0  0  0  0  0  0  0  0  0  0
  -20.9910    8.9110    1.4880 H   0  0  0  0  0  0  0  0  0  0  0  0
  -19.9800    6.7820    0.7190 H   0  0  0  0  0  0  0  0  0  0  0  0
  -21.3910    2.4270    3.3620 H   0  0  0  0  0  0  0  0  0  0  0  0
  -24.0630    5.7040    4.5180 H   0  0  0  0  0  0  0  0  0  0  0  0
  -22.6740    5.9760    5.5920 H   0  0  0  0  0  0  0  0  0  0  0  0
  -24.5190    4.0970    9.6650 H   0  0  0  0  0  0  0  0  0  0  0  0
  -26.8270    3.4970    8.7190 H   0  0  0  0  0  0  0  0  0  0  0  0
  -17.2700    3.7000   -0.3070 H   0  0  0  0  0  0  0  0  0  0  0  0
  -17.3010    3.0840    1.3590 H   0  0  0  0  0  0  0  0  0  0  0  0
  -18.1670    5.6910    0.4830 H   0  0  0  0  0  0  0  0  0  0  0  0
  -18.6150    4.1370    3.1350 H   0  0  0  0  0  0  0  0  0  0  0  0
  -18.7030    5.9630    2.9210 H   0  0  0  0  0  0  0  0  0  0  0  0
  -20.4630    3.8540    1.4840 H   0  0  0  0  0  0  0  0  0  0  0  0
  -20.5510    5.6810    1.2700 H   0  0  0  0  0  0  0  0  0  0  0  0
  -17.8410    2.0500   -3.5150 H   0  0  0  0  0  0  0  0  0  0  0  0
  -18.8510    3.0030   -2.2970 H   0  0  0  0  0  0  0  0  0  0  0  0
  -18.3040   -0.4440   -3.6880 H   0  0  0  0  0  0  0  0  0  0  0  0
  -20.1380   -2.0670   -4.0030 H   0  0  0  0  0  0  0  0  0  0  0  0
  -22.4490   -1.4950   -3.3090 H   0  0  0  0  0  0  0  0  0  0  0  0
  -22.9160    0.7390   -2.2980 H   0  0  0  0  0  0  0  0  0  0  0  0
  -21.0630    2.3550   -1.9780 H   0  0  0  0  0  0  0  0  0  0  0  0
  -17.2410    5.9920    0.7810 H   0  0  0  0  0  0  0  0  0  0  0  0
  -17.0240    6.4890   -0.9110 H   0  0  0  0  0  0  0  0  0  0  0  0
  -15.2990    6.6340    2.4610 H   0  0  0  0  0  0  0  0  0  0  0  0
  -12.5370    9.3120    0.5390 H   0  0  0  0  0  0  0  0  0  0  0  0
  1  2  2  0  0  0  0
  2  3  1  0  0  0  0
  3 44  1  0  0  0  0
  3  4  1  0  0  0  0
  4 45  1  0  0  0  0
  4  5  1  0  0  0  0
  5 46  1  0  0  0  0
  5 47  1  0  0  0  0
  5  6  1  0  0  0  0
  6  7  1  0  0  0  0
  7 48  1  0  0  0  0
  7 49  1  0  0  0  0
  7  8  1  0  0  0  0
  8 50  1  0  0  0  0
  8  9  1  0  0  0  0
  9 51  1  0  0  0  0
  9 52  1  0  0  0  0
  9 10  1  0  0  0  0
 10 11  2  0  0  0  0
 11 53  1  0  0  0  0
 11 12  1  0  0  0  0
 12 54  1  0  0  0  0
 12 13  2  0  0  0  0
 13 55  1  0  0  0  0
 13 14  1  0  0  0  0
 14 56  1  0  0  0  0
 14 15  2  0  0  0  0
 15 10  1  0  0  0  0
 15 57  1  0  0  0  0
  8 16  1  0  0  0  0
 16 58  1  0  0  0  0
 16 17  1  0  0  0  0
 17 18  2  0  0  0  0
 17 19  1  0  0  0  0
 19 20  1  0  0  0  0
 20 59  1  0  0  0  0
 20 60  1  0  0  0  0
 20 21  1  0  0  0  0
 21 22  2  0  0  0  0
 22 23  1  0  0  0  0
 23 61  1  0  0  0  0
 23 24  2  0  0  0  0
 24 62  1  0  0  0  0
 24 25  1  0  0  0  0
 25 21  1  0  0  0  0
  6 26  1  0  0  0  0
 26 63  1  0  0  0  0
 26 64  1  0  0  0  0
 26 27  1  0  0  0  0
 27 65  1  0  0  0  0
 27 28  1  0  0  0  0
 28 66  1  0  0  0  0
 28 67  1  0  0  0  0
 28 29  1  0  0  0  0
 29 27  1  0  0  0  0
 29 68  1  0  0  0  0
 29 69  1  0  0  0  0
  4 30  1  0  0  0  0
 30 70  1  0  0  0  0
 30 71  1  0  0  0  0
 30 31  1  0  0  0  0
 31 32  2  0  0  0  0
 32 72  1  0  0  0  0
 32 33  1  0  0  0  0
 33 73  1  0  0  0  0
 33 34  2  0  0  0  0
 34 74  1  0  0  0  0
 34 35  1  0  0  0  0
 35 75  1  0  0  0  0
 35 36  2  0  0  0  0
 36 31  1  0  0  0  0
 36 76  1  0  0  0  0
  2 37  1  0  0  0  0
 37 38  1  0  0  0  0
 38 77  1  0  0  0  0
 38 78  1  0  0  0  0
 38 39  1  0  0  0  0
 39 40  2  0  0  0  0
 40 79  1  0  0  0  0
 40 41  1  0  0  0  0
 41 42  2  0  0  0  0
 42 80  1  0  0  0  0
 42 43  1  0  0  0  0
 43 39  1  0  0  0  0
M  END
>  <LOGBIO>
7.2800

>  <PRED_LOGBIO>
7.6400

>  <XV_RES>
-0.2250

>  <WHL_TMPL>
3

>  <ANCH>
53-70;59-60

$$$$
ROW23
  -MTS-   01071501083D 0   0.00000     0.00000     0

 64 69  0  0  1  0  0  0  0  0999 V2000
   -2.4030   -1.6530   -1.7130 C   0  0  0  0  0  0  0  0  0  0  0  0
   -3.4450   -0.5640   -1.8070 C   0  0  0  0  0  0  0  0  0  0  0  0
   -4.7980   -0.7590   -2.0720 O   0  0  0  0  0  0  0  0  0  0  0  0
   -5.4280    0.4840   -2.0770 C   0  0  0  0  0  0  0  0  0  0  0  0
   -4.5180    1.4350   -1.8270 C   0  0  0  0  0  0  0  0  0  0  0  0
   -3.2190    0.7470   -1.6500 C   0  0  0  0  0  0  0  0  0  0  0  0
   -1.8200    1.3770   -1.3710 C   0  0  0  0  0  0  0  0  0  0  0  0
   -1.0390    1.8320   -2.3600 N   0  0  0  0  0  0  0  0  0  0  0  0
    0.1690    2.3620   -2.1240 C   0  0  0  0  0  0  0  0  0  0  0  0
    0.9470    2.8240   -3.1950 N   0  0  0  0  0  0  0  0  0  0  0  0
    0.6620    2.4580   -0.8170 C   0  0  0  0  0  0  0  0  0  0  0  0
    1.9060    3.0150   -0.7050 O   0  0  0  0  0  0  0  0  0  0  0  0
    3.0190    2.1260   -0.7650 C   0  0  0  0  0  0  0  0  0  0  0  0
    3.1570    1.4240    0.5770 C   0  0  1  0  0  0  0  0  0  0  0  0
    4.3720    0.6730    0.6420 N   0  0  0  0  0  0  0  0  0  0  0  0
    3.2630    2.3620    1.7490 C   0  0  0  0  0  0  0  0  0  0  0  0
    3.8910    1.4880    2.8080 C   0  0  0  0  0  0  0  0  0  0  0  0
    3.3500    0.3900    3.3520 C   0  0  0  0  0  0  0  0  0  0  0  0
    2.0490   -0.1500    3.0060 C   0  0  0  0  0  0  0  0  0  0  0  0
    1.0080   -0.5820    2.7300 N   0  0  0  0  0  0  0  0  0  0  0  0
    4.2000   -0.1510    4.2800 N   0  0  0  0  0  0  0  0  0  0  0  0
    5.3700    0.6410    4.3500 C   0  0  0  0  0  0  0  0  0  0  0  0
    6.5380    0.5460    5.1160 C   0  0  0  0  0  0  0  0  0  0  0  0
    7.5520    1.4990    4.9670 C   0  0  0  0  0  0  0  0  0  0  0  0
    7.3990    2.5470    4.0520 C   0  0  0  0  0  0  0  0  0  0  0  0
    6.2310    2.6420    3.2860 C   0  0  0  0  0  0  0  0  0  0  0  0
    5.2170    1.6890    3.4350 C   0  0  0  0  0  0  0  0  0  0  0  0
   -0.1310    1.9910    0.2380 C   0  0  0  0  0  0  0  0  0  0  0  0
   -1.3890    1.4420   -0.0410 C   0  0  0  0  0  0  0  0  0  0  0  0
   -2.2490    0.9400    1.0540 C   0  0  0  0  0  0  0  0  0  0  0  0
   -2.6470   -0.4020    1.0750 C   0  0  0  0  0  0  0  0  0  0  0  0
   -3.4260   -0.8470    2.0710 N   0  0  0  0  0  0  0  0  0  0  0  0
   -3.8280   -0.0200    3.0450 C   0  0  0  0  0  0  0  0  0  0  0  0
   -4.6340   -0.2120    4.1920 N   0  0  0  0  0  0  0  0  0  0  0  0
   -4.7210    1.0610    4.8800 N   0  0  0  0  0  0  0  0  0  0  0  0
   -4.0270    1.9640    4.2140 C   0  0  0  0  0  0  0  0  0  0  0  0
   -3.8680    3.4150    4.6040 C   0  0  0  0  0  0  0  0  0  0  0  0
   -3.4300    1.3220    3.0220 C   0  0  0  0  0  0  0  0  0  0  0  0
   -2.6510    1.7680    2.0280 N   0  0  0  0  0  0  0  0  0  0  0  0
   -2.6830   -2.4800   -2.3610 H   0  0  0  0  0  0  0  0  0  0  0  0
   -2.3360   -2.0030   -0.6850 H   0  0  0  0  0  0  0  0  0  0  0  0
   -1.4380   -1.2590   -2.0240 H   0  0  0  0  0  0  0  0  0  0  0  0
   -6.4790    0.6530   -2.2550 H   0  0  0  0  0  0  0  0  0  0  0  0
   -4.6970    2.4980   -1.7650 H   0  0  0  0  0  0  0  0  0  0  0  0
    0.8640    3.7820   -3.5020 H   0  0  0  0  0  0  0  0  0  0  0  0
    1.5900    2.1980   -3.6590 H   0  0  0  0  0  0  0  0  0  0  0  0
    3.9080    2.7400   -0.8940 H   0  0  0  0  0  0  0  0  0  0  0  0
    2.8430    1.3720   -1.5290 H   0  0  0  0  0  0  0  0  0  0  0  0
    2.3010    0.7670    0.7220 H   0  0  0  0  0  0  0  0  0  0  0  0
    4.1410   -0.3070    0.7270 H   0  0  0  0  0  0  0  0  0  0  0  0
    4.8390    0.9410    1.4970 H   0  0  0  0  0  0  0  0  0  0  0  0
    2.2560    2.6190    2.0720 H   0  0  0  0  0  0  0  0  0  0  0  0
    3.9390    3.1790    1.5030 H   0  0  0  0  0  0  0  0  0  0  0  0
    4.0200   -0.9810    4.8270 H   0  0  0  0  0  0  0  0  0  0  0  0
    6.6560   -0.2630    5.8220 H   0  0  0  0  0  0  0  0  0  0  0  0
    8.4530    1.4250    5.5580 H   0  0  0  0  0  0  0  0  0  0  0  0
    8.1820    3.2820    3.9370 H   0  0  0  0  0  0  0  0  0  0  0  0
    6.1130    3.4510    2.5800 H   0  0  0  0  0  0  0  0  0  0  0  0
    0.2240    2.0520    1.2560 H   0  0  0  0  0  0  0  0  0  0  0  0
   -2.3270   -1.0760    0.2940 H   0  0  0  0  0  0  0  0  0  0  0  0
   -5.0690   -1.0780    4.4790 H   0  0  0  0  0  0  0  0  0  0  0  0
   -3.9200    3.5070    5.6860 H   0  0  0  0  0  0  0  0  0  0  0  0
   -4.6640    4.0010    4.1510 H   0  0  0  0  0  0  0  0  0  0  0  0
   -2.9040    3.7800    4.2550 H   0  0  0  0  0  0  0  0  0  0  0  0
  1 40  1  0  0  0  0
  1 41  1  0  0  0  0
  1 42  1  0  0  0  0
  1  2  1  0  0  0  0
  2  3  1  0  0  0  0
  3  4  1  0  0  0  0
  4 43  1  0  0  0  0
  4  5  2  0  0  0  0
  5 44  1  0  0  0  0
  5  6  1  0  0  0  0
  6  2  2  0  0  0  0
  6  7  1  0  0  0  0
  7  8  1  0  0  0  0
  8  9  2  0  0  0  0
  9 10  1  0  0  0  0
 10 45  1  0  0  0  0
 10 46  1  0  0  0  0
  9 11  1  0  0  0  0
 11 12  1  0  0  0  0
 12 13  1  0  0  0  0
 13 47  1  0  0  0  0
 13 48  1  0  0  0  0
 13 14  1  0  0  0  0
 14 49  1  0  0  0  0
 14 15  1  0  0  0  0
 15 50  1  0  0  0  0
 15 51  1  0  0  0  0
 14 16  1  0  0  0  0
 16 52  1  0  0  0  0
 16 53  1  0  0  0  0
 16 17  1  0  0  0  0
 17 18  2  0  0  0  0
 18 19  1  0  0  0  0
 19 20  3  0  0  0  0
 18 21  1  0  0  0  0
 21 54  1  0  0  0  0
 21 22  1  0  0  0  0
 22 23  2  0  0  0  0
 23 55  1  0  0  0  0
 23 24  1  0  0  0  0
 24 56  1  0  0  0  0
 24 25  2  0  0  0  0
 25 57  1  0  0  0  0
 25 26  1  0  0  0  0
 26 58  1  0  0  0  0
 26 27  2  0  0  0  0
 27 17  1  0  0  0  0
 27 22  1  0  0  0  0
 11 28  2  0  0  0  0
 28 59  1  0  0  0  0
 28 29  1  0  0  0  0
 29  7  2  0  0  0  0
 29 30  1  0  0  0  0
 30 31  2  0  0  0  0
 31 60  1  0  0  0  0
 31 32  1  0  0  0  0
 32 33  2  0  0  0  0
 33 34  1  0  0  0  0
 34 61  1  0  0  0  0
 34 35  1  0  0  0  0
 35 36  2  0  0  0  0
 36 37  1  0  0  0  0
 37 62  1  0  0  0  0
 37 63  1  0  0  0  0
 37 64  1  0  0  0  0
 36 38  1  0  0  0  0
 38 33  1  0  0  0  0
 38 39  2  0  0  0  0
 39 30  1  0  0  0  0
M  END
>  <LOGBIO>
5.8000

>  <PRED_LOGBIO>
6.5800

>  <XV_RES>
-0.9330

>  <WHL_TMPL>
2

>  <ANCH>
26-27;18-47

$$$$
ROW25
  -MTS-   01071501083D 0   0.00000     0.00000     0

 63 66  0  0  0  0  0  0  0  0999 V2000
   -3.2580    3.2730   -3.7880 C   0  0  0  0  0  0  0  0  0  0  0  0
   -4.0670    2.9540   -2.5350 C   0  0  0  0  0  0  0  0  0  0  0  0
   -4.1820    1.4570   -2.3780 C   0  0  0  0  0  0  0  0  0  0  0  0
   -5.2060    0.7940   -2.9330 N   0  0  0  0  0  0  0  0  0  0  0  0
   -5.3200   -0.5340   -2.8020 C   0  0  0  0  0  0  0  0  0  0  0  0
   -6.4040   -1.1950   -3.3970 N   0  0  0  0  0  0  0  0  0  0  0  0
   -4.4150   -1.2420   -2.1110 N   0  0  0  0  0  0  0  0  0  0  0  0
   -3.3680   -0.6400   -1.5310 C   0  0  0  0  0  0  0  0  0  0  0  0
   -2.4290   -1.3930   -0.8120 N   0  0  0  0  0  0  0  0  0  0  0  0
   -3.2190    0.7470   -1.6500 C   0  0  0  0  0  0  0  0  0  0  0  0
   -1.8850    1.3300   -1.0950 C   0  0  0  0  0  0  0  0  0  0  0  0
   -1.2520    1.9110   -2.2010 C   0  0  0  0  0  0  0  0  0  0  0  0
    0.0210    2.4750   -2.0620 C   0  0  0  0  0  0  0  0  0  0  0  0
    0.6620    2.4580   -0.8170 C   0  0  0  0  0  0  0  0  0  0  0  0
    1.9080    3.0160   -0.7050 O   0  0  0  0  0  0  0  0  0  0  0  0
    2.5830    3.0120    0.5560 C   0  0  0  0  0  0  0  0  0  0  0  0
    3.3450    4.3330    0.6060 C   0  0  0  0  0  0  0  0  0  0  0  0
    1.8740    2.3780    1.7280 C   0  0  0  0  0  0  0  0  0  0  0  0
    2.4100    2.3470    2.8350 O   0  0  0  0  0  0  0  0  0  0  0  0
    0.6650    1.8530    1.5520 N   0  0  0  0  0  0  0  0  0  0  0  0
   -0.0260    1.2360    2.6940 C   0  0  0  0  0  0  0  0  0  0  0  0
    0.3330   -0.2470    2.7650 C   0  0  0  0  0  0  0  0  0  0  0  0
   -0.3570   -0.8650    3.9060 N   0  0  0  0  0  0  0  0  0  0  0  0
   -0.1920   -2.1590    4.1630 C   0  0  0  0  0  0  0  0  0  0  0  0
    0.5390   -2.8400    3.4450 O   0  0  0  0  0  0  0  0  0  0  0  0
   -0.9010   -2.7930    5.3360 C   0  0  0  0  0  0  0  0  0  0  0  0
   -0.5650   -4.1820    5.4020 O   0  0  0  0  0  0  0  0  0  0  0  0
    0.0290    1.8770    0.2880 C   0  0  0  0  0  0  0  0  0  0  0  0
   -1.2450    1.3130    0.1490 C   0  0  0  0  0  0  0  0  0  0  0  0
    1.7150    3.0070    1.7910 C   0  0  0  0  0  0  0  0  0  0  0  0
    0.4000    3.4830    1.7240 C   0  0  0  0  0  0  0  0  0  0  0  0
   -0.4050    3.4790    2.8700 C   0  0  0  0  0  0  0  0  0  0  0  0
   -1.6730    3.9380    2.8050 F   0  0  0  0  0  0  0  0  0  0  0  0
    0.1050    2.9990    4.0820 C   0  0  0  0  0  0  0  0  0  0  0  0
    1.4200    2.5230    4.1490 C   0  0  0  0  0  0  0  0  0  0  0  0
    1.9120    2.0600    5.3180 F   0  0  0  0  0  0  0  0  0  0  0  0
    2.2250    2.5270    3.0030 C   0  0  0  0  0  0  0  0  0  0  0  0
   -2.2630    2.8410   -3.6970 H   0  0  0  0  0  0  0  0  0  0  0  0
   -3.1750    4.3520   -3.9020 H   0  0  0  0  0  0  0  0  0  0  0  0
   -3.7570    2.8540   -4.6590 H   0  0  0  0  0  0  0  0  0  0  0  0
   -3.5680    3.3730   -1.6640 H   0  0  0  0  0  0  0  0  0  0  0  0
   -5.0620    3.3860   -2.6260 H   0  0  0  0  0  0  0  0  0  0  0  0
   -7.2630   -1.3210   -2.8810 H   0  0  0  0  0  0  0  0  0  0  0  0
   -6.3250   -1.5460   -4.3400 H   0  0  0  0  0  0  0  0  0  0  0  0
   -1.6220   -1.7770   -1.2820 H   0  0  0  0  0  0  0  0  0  0  0  0
   -2.5600   -1.5510    0.1770 H   0  0  0  0  0  0  0  0  0  0  0  0
   -1.7470    1.9230   -3.1610 H   0  0  0  0  0  0  0  0  0  0  0  0
    0.5100    2.9230   -2.9140 H   0  0  0  0  0  0  0  0  0  0  0  0
    2.6590    5.1550    0.4140 H   0  0  0  0  0  0  0  0  0  0  0  0
    4.1280    4.3300   -0.1490 H   0  0  0  0  0  0  0  0  0  0  0  0
    3.7920    4.4570    1.5910 H   0  0  0  0  0  0  0  0  0  0  0  0
   -1.1010    1.3440    2.5690 H   0  0  0  0  0  0  0  0  0  0  0  0
    0.2830    1.7280    3.6140 H   0  0  0  0  0  0  0  0  0  0  0  0
    1.4080   -0.3550    2.8900 H   0  0  0  0  0  0  0  0  0  0  0  0
    0.0240   -0.7400    1.8450 H   0  0  0  0  0  0  0  0  0  0  0  0
   -0.9580   -0.3060    4.4960 H   0  0  0  0  0  0  0  0  0  0  0  0
   -0.5920   -2.3010    6.2560 H   0  0  0  0  0  0  0  0  0  0  0  0
   -1.9760   -2.6850    5.2110 H   0  0  0  0  0  0  0  0  0  0  0  0
   -1.0100   -4.6110    6.1490 H   0  0  0  0  0  0  0  0  0  0  0  0
   -1.7330    0.8650    1.0020 H   0  0  0  0  0  0  0  0  0  0  0  0
    0.0070    3.8540    0.7890 H   0  0  0  0  0  0  0  0  0  0  0  0
   -0.5160    2.9960    4.9660 H   0  0  0  0  0  0  0  0  0  0  0  0
    3.2390    2.1600    3.0550 H   0  0  0  0  0  0  0  0  0  0  0  0
  1 38  1  0  0  0  0
  1 39  1  0  0  0  0
  1 40  1  0  0  0  0
  1  2  1  0  0  0  0
  2 41  1  0  0  0  0
  2 42  1  0  0  0  0
  2  3  1  0  0  0  0
  3  4  1  0  0  0  0
  4  5  2  0  0  0  0
  5  6  1  0  0  0  0
  6 43  1  0  0  0  0
  6 44  1  0  0  0  0
  5  7  1  0  0  0  0
  7  8  2  0  0  0  0
  8  9  1  0  0  0  0
  9 45  1  0  0  0  0
  9 46  1  0  0  0  0
  8 10  1  0  0  0  0
 10  3  2  0  0  0  0
 10 11  1  0  0  0  0
 11 12  1  0  0  0  0
 12 47  1  0  0  0  0
 12 13  2  0  0  0  0
 13 48  1  0  0  0  0
 13 14  1  0  0  0  0
 14 15  1  0  0  0  0
 15 16  1  0  0  0  0
 16 17  1  0  0  0  0
 17 49  1  0  0  0  0
 17 50  1  0  0  0  0
 17 51  1  0  0  0  0
 16 18  1  0  0  0  0
 18 19  2  0  0  0  0
 18 20  1  0  0  0  0
 20 21  1  0  0  0  0
 21 52  1  0  0  0  0
 21 53  1  0  0  0  0
 21 22  1  0  0  0  0
 22 54  1  0  0  0  0
 22 55  1  0  0  0  0
 22 23  1  0  0  0  0
 23 56  1  0  0  0  0
 23 24  1  0  0  0  0
 24 25  2  0  0  0  0
 24 26  1  0  0  0  0
 26 57  1  0  0  0  0
 26 58  1  0  0  0  0
 26 27  1  0  0  0  0
 27 59  1  0  0  0  0
 20 28  1  0  0  0  0
 28 14  2  0  0  0  0
 28 29  1  0  0  0  0
 29 11  2  0  0  0  0
 29 60  1  0  0  0  0
 16 30  1  0  0  0  0
 30 31  2  0  0  0  0
 31 61  1  0  0  0  0
 31 32  1  0  0  0  0
 32 33  1  0  0  0  0
 32 34  2  0  0  0  0
 34 62  1  0  0  0  0
 34 35  1  0  0  0  0
 35 36  1  0  0  0  0
 35 37  2  0  0  0  0
 37 30  1  0  0  0  0
 37 63  1  0  0  0  0
M  END
>  <LOGBIO>
5.7800

>  <PRED_LOGBIO>
6.4000

>  <XV_RES>
-0.6790

>  <WHL_TMPL>
2

>  <ANCH>
26-31;25-26

$$$$
ROW26
  -MTS-   01071501083D 0   0.00000     0.00000     0

 50 53  0  0  0  0  0  0  0  0999 V2000
    2.6630   -3.2360    4.4520 C   0  0  0  0  0  0  0  0  0  0  0  0
    3.6210   -2.4180    3.6200 C   0  0  0  0  0  0  0  0  0  0  0  0
    3.5040   -1.1160    3.3270 C   0  0  0  0  0  0  0  0  0  0  0  0
    4.5550   -0.7050    2.5510 N   0  0  0  0  0  0  0  0  0  0  0  0
    4.7580    0.6580    2.0400 C   0  0  0  0  0  0  0  0  0  0  0  0
    6.1930    1.1690    2.2030 C   0  0  0  0  0  0  0  0  0  0  0  0
    6.4580    2.1920    3.1380 C   0  0  0  0  0  0  0  0  0  0  0  0
    7.7460    2.7030    3.3240 C   0  0  0  0  0  0  0  0  0  0  0  0
    8.7980    2.2020    2.5700 C   0  0  0  0  0  0  0  0  0  0  0  0
   10.3860    2.8260    2.7950 Cl  0  0  0  0  0  0  0  0  0  0  0  0
    8.5740    1.2000    1.6330 C   0  0  0  0  0  0  0  0  0  0  0  0
    7.2820    0.6880    1.4470 C   0  0  0  0  0  0  0  0  0  0  0  0
    7.1200   -0.5340    0.2330 Cl  0  0  0  0  0  0  0  0  0  0  0  0
    5.4150   -1.8060    2.3200 C   0  0  0  0  0  0  0  0  0  0  0  0
    6.6120   -1.9430    1.6070 C   0  0  0  0  0  0  0  0  0  0  0  0
    7.1970   -0.7760    0.9110 C   0  0  0  0  0  0  0  0  0  0  0  0
    8.0620    0.0220    1.5510 C   0  0  0  0  0  0  0  0  0  0  0  0
    8.6470    1.1900    0.8550 C   0  0  0  0  0  0  0  0  0  0  0  0
    8.3390    1.4280   -0.3110 O   0  0  0  0  0  0  0  0  0  0  0  0
    9.5060    1.9810    1.4910 N   0  0  0  0  0  0  0  0  0  0  0  0
   10.1980    3.3620    0.6680 S   0  0  0  0  0  0  0  0  0  0  0  0
    9.1520    4.2460    0.2580 O   0  0  0  0  0  0  0  0  0  0  0  0
   10.9240    2.9170   -0.4810 O   0  0  0  0  0  0  0  0  0  0  0  0
   11.3390    4.2480    1.8080 C   0  0  0  0  0  0  0  0  0  0  0  0
   12.6510    4.0320    1.9740 C   0  0  0  0  0  0  0  0  0  0  0  0
   13.3300    4.8950    2.9650 C   0  0  0  0  0  0  0  0  0  0  0  0
   15.0110    4.7510    3.3000 Cl  0  0  0  0  0  0  0  0  0  0  0  0
   12.5580    5.7970    3.5860 C   0  0  0  0  0  0  0  0  0  0  0  0
   13.0400    6.9370    4.7800 Cl  0  0  0  0  0  0  0  0  0  0  0  0
   10.9350    5.5650    2.9190 S   0  0  0  0  0  0  0  0  0  0  0  0
    7.2550   -3.1850    1.5520 C   0  0  0  0  0  0  0  0  0  0  0  0
    6.7010   -4.2900    2.2110 C   0  0  0  0  0  0  0  0  0  0  0  0
    7.3220   -5.4880    2.1580 F   0  0  0  0  0  0  0  0  0  0  0  0
    5.5050   -4.1520    2.9240 C   0  0  0  0  0  0  0  0  0  0  0  0
    4.8610   -2.9100    2.9790 C   0  0  0  0  0  0  0  0  0  0  0  0
    3.2070   -4.0310    4.9560 H   0  0  0  0  0  0  0  0  0  0  0  0
    1.9010   -3.6700    3.8070 H   0  0  0  0  0  0  0  0  0  0  0  0
    2.1880   -2.5950    5.1930 H   0  0  0  0  0  0  0  0  0  0  0  0
    2.6950   -0.4800    3.6570 H   0  0  0  0  0  0  0  0  0  0  0  0
    4.1400    1.3030    2.6610 H   0  0  0  0  0  0  0  0  0  0  0  0
    4.5220    0.6670    0.9780 H   0  0  0  0  0  0  0  0  0  0  0  0
    5.6440    2.5910    3.7260 H   0  0  0  0  0  0  0  0  0  0  0  0
    7.9210    3.4830    4.0500 H   0  0  0  0  0  0  0  0  0  0  0  0
    9.3960    0.8150    1.0480 H   0  0  0  0  0  0  0  0  0  0  0  0
    6.9260   -0.5660   -0.1140 H   0  0  0  0  0  0  0  0  0  0  0  0
    8.3330   -0.1870    2.5760 H   0  0  0  0  0  0  0  0  0  0  0  0
    9.7590    1.7850    2.4490 H   0  0  0  0  0  0  0  0  0  0  0  0
   13.1800    3.2730    1.4170 H   0  0  0  0  0  0  0  0  0  0  0  0
    8.1780   -3.2920    1.0020 H   0  0  0  0  0  0  0  0  0  0  0  0
    5.0780   -5.0040    3.4320 H   0  0  0  0  0  0  0  0  0  0  0  0
  1 36  1  0  0  0  0
  1 37  1  0  0  0  0
  1 38  1  0  0  0  0
  1  2  1  0  0  0  0
  2  3  2  0  0  0  0
  3 39  1  0  0  0  0
  3  4  1  0  0  0  0
  4  5  1  0  0  0  0
  5 40  1  0  0  0  0
  5 41  1  0  0  0  0
  5  6  1  0  0  0  0
  6  7  2  0  0  0  0
  7 42  1  0  0  0  0
  7  8  1  0  0  0  0
  8 43  1  0  0  0  0
  8  9  2  0  0  0  0
  9 10  1  0  0  0  0
  9 11  1  0  0  0  0
 11 44  1  0  0  0  0
 11 12  2  0  0  0  0
 12  6  1  0  0  0  0
 12 13  1  0  0  0  0
  4 14  1  0  0  0  0
 14 15  2  0  0  0  0
 15 16  1  0  0  0  0
 16 45  1  0  0  0  0
 16 17  2  0  0  0  0
 17 46  1  0  0  0  0
 17 18  1  0  0  0  0
 18 19  2  0  0  0  0
 18 20  1  0  0  0  0
 20 47  1  0  0  0  0
 20 21  1  0  0  0  0
 21 22  2  0  0  0  0
 21 23  2  0  0  0  0
 21 24  1  0  0  0  0
 24 25  2  0  0  0  0
 25 48  1  0  0  0  0
 25 26  1  0  0  0  0
 26 27  1  0  0  0  0
 26 28  2  0  0  0  0
 28 29  1  0  0  0  0
 28 30  1  0  0  0  0
 30 24  1  0  0  0  0
 15 31  1  0  0  0  0
 31 49  1  0  0  0  0
 31 32  2  0  0  0  0
 32 33  1  0  0  0  0
 32 34  1  0  0  0  0
 34 50  1  0  0  0  0
 34 35  2  0  0  0  0
 35  2  1  0  0  0  0
 35 14  1  0  0  0  0
M  END
>  <LOGBIO>
5.8200

>  <PRED_LOGBIO>
5.6800

>  <XV_RES>
0.3130

>  <WHL_TMPL>
2

>  <ANCH>
48-49;17-18

$$$$
ROW27
  -MTS-   01071501083D 0   0.00000     0.00000     0

 76 80  0  0  0  0  0  0  0  0999 V2000
   15.6960    0.1470   -5.4250 C   0  0  0  0  0  0  0  0  0  0  0  0
   16.7420    1.0760   -4.8160 C   0  0  0  0  0  0  0  0  0  0  0  0
   17.7980    1.4110   -5.8660 C   0  0  0  0  0  0  0  0  0  0  0  0
   17.4070    0.3860   -3.6290 C   0  0  0  0  0  0  0  0  0  0  0  0
   15.9380    2.6090   -4.2550 S   0  0  0  0  0  0  0  0  0  0  0  0
   14.7140    2.2210   -3.0370 C   0  0  0  0  0  0  0  0  0  0  0  0
   13.4240    1.9440   -3.2720 C   0  0  0  0  0  0  0  0  0  0  0  0
   12.7840    1.9150   -4.6390 C   0  0  0  0  0  0  0  0  0  0  0  0
   12.8900    0.5060   -5.2220 C   0  0  0  0  0  0  0  0  0  0  0  0
   12.1740   -0.4790   -4.3030 C   0  0  0  0  0  0  0  0  0  0  0  0
   14.3610    0.1150   -5.3400 C   0  0  0  0  0  0  0  0  0  0  0  0
   12.2500    0.4770   -6.5890 C   0  0  0  0  0  0  0  0  0  0  0  0
   11.7550    1.4910   -7.0520 O   0  0  0  0  0  0  0  0  0  0  0  0
   12.2270   -0.6460   -7.2830 O   0  0  0  0  0  0  0  0  0  0  0  0
   12.7680    1.6910   -2.0960 N   0  0  0  0  0  0  0  0  0  0  0  0
   11.3440    1.3520   -1.9680 C   0  0  0  0  0  0  0  0  0  0  0  0
   11.1270    0.5630   -0.6980 C   0  0  0  0  0  0  0  0  0  0  0  0
   10.8350    1.2290    0.4980 C   0  0  0  0  0  0  0  0  0  0  0  0
   10.6340    0.4980    1.6750 C   0  0  0  0  0  0  0  0  0  0  0  0
   10.7250   -0.8990    1.6550 C   0  0  0  0  0  0  0  0  0  0  0  0
   10.4750   -1.8080    3.1180 Cl  0  0  0  0  0  0  0  0  0  0  0  0
   11.0170   -1.5650    0.4590 C   0  0  0  0  0  0  0  0  0  0  0  0
   11.2180   -0.8340   -0.7180 C   0  0  0  0  0  0  0  0  0  0  0  0
   13.6860    1.8100   -1.0250 C   0  0  0  0  0  0  0  0  0  0  0  0
   13.5500    1.6590    0.3600 C   0  0  0  0  0  0  0  0  0  0  0  0
   14.6590    1.8430    1.1960 C   0  0  0  0  0  0  0  0  0  0  0  0
   15.9020    2.1770    0.6460 C   0  0  0  0  0  0  0  0  0  0  0  0
   16.9060    2.3140    1.5620 O   0  0  0  0  0  0  0  0  0  0  0  0
   18.1070    1.5340    1.4090 C   0  0  0  0  0  0  0  0  0  0  0  0
   17.8230    0.0720    1.6570 C   0  0  0  0  0  0  0  0  0  0  0  0
   18.4360   -0.9000    0.8570 C   0  0  0  0  0  0  0  0  0  0  0  0
   18.1630   -2.2520    1.0980 C   0  0  0  0  0  0  0  0  0  0  0  0
   17.2840   -2.5930    2.1330 C   0  0  0  0  0  0  0  0  0  0  0  0
   16.9800   -3.9310    2.4120 C   0  0  0  0  0  0  0  0  0  0  0  0
   16.0980   -4.2470    3.4520 C   0  0  0  0  0  0  0  0  0  0  0  0
   15.5190   -3.2250    4.2130 C   0  0  0  0  0  0  0  0  0  0  0  0
   15.8220   -1.8870    3.9350 C   0  0  0  0  0  0  0  0  0  0  0  0
   16.7050   -1.5710    2.8950 C   0  0  0  0  0  0  0  0  0  0  0  0
   16.9850   -0.2850    2.6400 N   0  0  0  0  0  0  0  0  0  0  0  0
   16.0370    2.3280   -0.7390 C   0  0  0  0  0  0  0  0  0  0  0  0
   14.9290    2.1450   -1.5750 C   0  0  0  0  0  0  0  0  0  0  0  0
   15.2220    0.6390   -6.2710 H   0  0  0  0  0  0  0  0  0  0  0  0
   16.1770   -0.7700   -5.7600 H   0  0  0  0  0  0  0  0  0  0  0  0
   14.9430   -0.0920   -4.6760 H   0  0  0  0  0  0  0  0  0  0  0  0
   17.3240    1.9030   -6.7130 H   0  0  0  0  0  0  0  0  0  0  0  0
   18.2780    0.4940   -6.2020 H   0  0  0  0  0  0  0  0  0  0  0  0
   18.5440    2.0730   -5.4320 H   0  0  0  0  0  0  0  0  0  0  0  0
   16.6540    0.1480   -2.8800 H   0  0  0  0  0  0  0  0  0  0  0  0
   17.8870   -0.5310   -3.9640 H   0  0  0  0  0  0  0  0  0  0  0  0
   18.1520    1.0490   -3.1950 H   0  0  0  0  0  0  0  0  0  0  0  0
   13.2950    2.6170   -5.2940 H   0  0  0  0  0  0  0  0  0  0  0  0
   11.7360    2.1940   -4.5550 H   0  0  0  0  0  0  0  0  0  0  0  0
   11.1260   -0.2000   -4.2190 H   0  0  0  0  0  0  0  0  0  0  0  0
   12.2500   -1.4820   -4.7180 H   0  0  0  0  0  0  0  0  0  0  0  0
   12.6350   -0.4580   -3.3180 H   0  0  0  0  0  0  0  0  0  0  0  0
   14.8720    0.8170   -5.9950 H   0  0  0  0  0  0  0  0  0  0  0  0
   14.4370   -0.8880   -5.7540 H   0  0  0  0  0  0  0  0  0  0  0  0
   14.8220    0.1360   -4.3550 H   0  0  0  0  0  0  0  0  0  0  0  0
   11.7790   -0.4690   -8.1250 H   0  0  0  0  0  0  0  0  0  0  0  0
   11.0350    0.7540   -2.8230 H   0  0  0  0  0  0  0  0  0  0  0  0
   10.7550    2.2660   -1.9320 H   0  0  0  0  0  0  0  0  0  0  0  0
   10.7660    2.3060    0.5130 H   0  0  0  0  0  0  0  0  0  0  0  0
   10.4090    1.0110    2.5980 H   0  0  0  0  0  0  0  0  0  0  0  0
   11.0870   -2.6430    0.4440 H   0  0  0  0  0  0  0  0  0  0  0  0
   11.4430   -1.3470   -1.6410 H   0  0  0  0  0  0  0  0  0  0  0  0
   12.5910    1.4010    0.7840 H   0  0  0  0  0  0  0  0  0  0  0  0
   14.5540    1.7260    2.2640 H   0  0  0  0  0  0  0  0  0  0  0  0
   18.7880    1.8550    2.1950 H   0  0  0  0  0  0  0  0  0  0  0  0
   18.4760    1.6420    0.3910 H   0  0  0  0  0  0  0  0  0  0  0  0
   19.1100   -0.6110    0.0650 H   0  0  0  0  0  0  0  0  0  0  0  0
   18.6230   -3.0200    0.4950 H   0  0  0  0  0  0  0  0  0  0  0  0
   17.4270   -4.7190    1.8240 H   0  0  0  0  0  0  0  0  0  0  0  0
   15.8640   -5.2790    3.6660 H   0  0  0  0  0  0  0  0  0  0  0  0
   14.8380   -3.4680    5.0160 H   0  0  0  0  0  0  0  0  0  0  0  0
   15.3760   -1.0980    4.5220 H   0  0  0  0  0  0  0  0  0  0  0  0
   16.9960    2.5860   -1.1630 H   0  0  0  0  0  0  0  0  0  0  0  0
  1 42  1  0  0  0  0
  1 43  1  0  0  0  0
  1 44  1  0  0  0  0
  1  2  1  0  0  0  0
  2  3  1  0  0  0  0
  3 45  1  0  0  0  0
  3 46  1  0  0  0  0
  3 47  1  0  0  0  0
  2  4  1  0  0  0  0
  4 48  1  0  0  0  0
  4 49  1  0  0  0  0
  4 50  1  0  0  0  0
  2  5  1  0  0  0  0
  5  6  1  0  0  0  0
  6  7  2  0  0  0  0
  7  8  1  0  0  0  0
  8 51  1  0  0  0  0
  8 52  1  0  0  0  0
  8  9  1  0  0  0  0
  9 10  1  0  0  0  0
 10 53  1  0  0  0  0
 10 54  1  0  0  0  0
 10 55  1  0  0  0  0
  9 11  1  0  0  0  0
 11 56  1  0  0  0  0
 11 57  1  0  0  0  0
 11 58  1  0  0  0  0
  9 12  1  0  0  0  0
 12 13  2  0  0  0  0
 12 14  1  0  0  0  0
 14 59  1  0  0  0  0
  7 15  1  0  0  0  0
 15 16  1  0  0  0  0
 16 60  1  0  0  0  0
 16 61  1  0  0  0  0
 16 17  1  0  0  0  0
 17 18  2  0  0  0  0
 18 62  1  0  0  0  0
 18 19  1  0  0  0  0
 19 63  1  0  0  0  0
 19 20  2  0  0  0  0
 20 21  1  0  0  0  0
 20 22  1  0  0  0  0
 22 64  1  0  0  0  0
 22 23  2  0  0  0  0
 23 17  1  0  0  0  0
 23 65  1  0  0  0  0
 15 24  1  0  0  0  0
 24 25  2  0  0  0  0
 25 66  1  0  0  0  0
 25 26  1  0  0  0  0
 26 67  1  0  0  0  0
 26 27  2  0  0  0  0
 27 28  1  0  0  0  0
 28 29  1  0  0  0  0
 29 68  1  0  0  0  0
 29 69  1  0  0  0  0
 29 30  1  0  0  0  0
 30 31  2  0  0  0  0
 31 70  1  0  0  0  0
 31 32  1  0  0  0  0
 32 71  1  0  0  0  0
 32 33  2  0  0  0  0
 33 34  1  0  0  0  0
 34 72  1  0  0  0  0
 34 35  2  0  0  0  0
 35 73  1  0  0  0  0
 35 36  1  0  0  0  0
 36 74  1  0  0  0  0
 36 37  2  0  0  0  0
 37 75  1  0  0  0  0
 37 38  1  0  0  0  0
 38 33  1  0  0  0  0
 38 39  2  0  0  0  0
 39 30  1  0  0  0  0
 27 40  1  0  0  0  0
 40 76  1  0  0  0  0
 40 41  2  0  0  0  0
 41  6  1  0  0  0  0
 41 24  1  0  0  0  0
M  END
>  <LOGBIO>
8.2400

>  <PRED_LOGBIO>
7.4000

>  <XV_RES>
1.2510

>  <WHL_TMPL>
1

>  <ANCH>
27-35;53-51

$$$$
ROW28
  -MTS-   01071501083D 0   0.00000     0.00000     0

 46 50  0  0  0  0  0  0  0  0999 V2000
   -7.7440    2.6500    1.7060 C   0  0  0  0  0  0  0  0  0  0  0  0
   -8.7790    2.6780    0.7210 O   0  0  0  0  0  0  0  0  0  0  0  0
   -9.8740    1.8780    0.9160 C   0  0  0  0  0  0  0  0  0  0  0  0
  -11.1500    2.4380    1.0530 C   0  0  0  0  0  0  0  0  0  0  0  0
  -12.2220    1.6560    1.2430 N   0  0  0  0  0  0  0  0  0  0  0  0
  -12.1270    0.3210    1.3110 C   0  0  0  0  0  0  0  0  0  0  0  0
  -13.2610   -0.4780    1.5110 C   0  0  0  0  0  0  0  0  0  0  0  0
  -14.5400    0.1110    1.6460 N   0  0  0  0  0  0  0  0  0  0  0  0
  -15.7470   -0.7220    1.5470 C   0  0  0  0  0  0  0  0  0  0  0  0
  -16.9720    0.1430    1.7260 C   0  0  0  0  0  0  0  0  0  0  0  0
  -17.5630    0.4100    2.8750 N   0  0  0  0  0  0  0  0  0  0  0  0
  -18.6910    1.2710    2.5830 N   0  0  0  0  0  0  0  0  0  0  0  0
  -18.7010    1.4630    1.2770 C   0  0  0  0  0  0  0  0  0  0  0  0
  -19.6010    2.2410    0.3960 C   0  0  0  0  0  0  0  0  0  0  0  0
  -19.3690    2.2590   -0.9240 C   0  0  0  0  0  0  0  0  0  0  0  0
  -18.2290    1.5130   -1.5030 C   0  0  0  0  0  0  0  0  0  0  0  0
  -17.4310    0.8210   -0.7110 N   0  0  0  0  0  0  0  0  0  0  0  0
  -17.6520    0.7790    0.7210 N   0  0  0  0  0  0  0  0  0  0  0  0
  -17.9860    1.5420   -2.9620 C   0  0  0  0  0  0  0  0  0  0  0  0
  -16.7760    2.0390   -3.4600 C   0  0  0  0  0  0  0  0  0  0  0  0
  -16.5460    2.0670   -4.8410 C   0  0  0  0  0  0  0  0  0  0  0  0
  -17.5260    1.5970   -5.7230 C   0  0  0  0  0  0  0  0  0  0  0  0
  -18.7370    1.1000   -5.2250 C   0  0  0  0  0  0  0  0  0  0  0  0
  -18.9660    1.0730   -3.8450 C   0  0  0  0  0  0  0  0  0  0  0  0
  -13.1080   -1.8680    1.5740 C   0  0  0  0  0  0  0  0  0  0  0  0
  -11.8320   -2.4270    1.4380 C   0  0  0  0  0  0  0  0  0  0  0  0
  -10.7690   -1.6330    1.2480 N   0  0  0  0  0  0  0  0  0  0  0  0
  -10.8790   -0.2990    1.1820 C   0  0  0  0  0  0  0  0  0  0  0  0
   -9.7370    0.4870    0.9820 C   0  0  0  0  0  0  0  0  0  0  0  0
   -7.3450    1.6410    1.7850 H   0  0  0  0  0  0  0  0  0  0  0  0
   -6.9470    3.3320    1.4150 H   0  0  0  0  0  0  0  0  0  0  0  0
   -8.1490    2.9560    2.6680 H   0  0  0  0  0  0  0  0  0  0  0  0
  -11.2720    3.5100    1.0040 H   0  0  0  0  0  0  0  0  0  0  0  0
  -14.6240    1.1040    1.8110 H   0  0  0  0  0  0  0  0  0  0  0  0
  -15.7260   -1.4850    2.3220 H   0  0  0  0  0  0  0  0  0  0  0  0
  -15.7790   -1.1990    0.5690 H   0  0  0  0  0  0  0  0  0  0  0  0
  -20.4340    2.7880    0.8120 H   0  0  0  0  0  0  0  0  0  0  0  0
  -20.0210    2.8250   -1.5720 H   0  0  0  0  0  0  0  0  0  0  0  0
  -16.0200    2.4010   -2.7800 H   0  0  0  0  0  0  0  0  0  0  0  0
  -15.6120    2.4500   -5.2250 H   0  0  0  0  0  0  0  0  0  0  0  0
  -17.3490    1.6190   -6.7890 H   0  0  0  0  0  0  0  0  0  0  0  0
  -19.4930    0.7380   -5.9060 H   0  0  0  0  0  0  0  0  0  0  0  0
  -19.9000    0.6890   -3.4600 H   0  0  0  0  0  0  0  0  0  0  0  0
  -13.9670   -2.5040    1.7280 H   0  0  0  0  0  0  0  0  0  0  0  0
  -11.7030   -3.4990    1.4850 H   0  0  0  0  0  0  0  0  0  0  0  0
   -8.7660    0.0260    0.8800 H   0  0  0  0  0  0  0  0  0  0  0  0
  1 30  1  0  0  0  0
  1 31  1  0  0  0  0
  1 32  1  0  0  0  0
  1  2  1  0  0  0  0
  2  3  1  0  0  0  0
  3  4  2  0  0  0  0
  4 33  1  0  0  0  0
  4  5  1  0  0  0  0
  5  6  2  0  0  0  0
  6  7  1  0  0  0  0
  7  8  1  0  0  0  0
  8 34  1  0  0  0  0
  8  9  1  0  0  0  0
  9 35  1  0  0  0  0
  9 36  1  0  0  0  0
  9 10  1  0  0  0  0
 10 11  2  0  0  0  0
 11 12  1  0  0  0  0
 12 13  2  0  0  0  0
 13 14  1  0  0  0  0
 14 37  1  0  0  0  0
 14 15  2  0  0  0  0
 15 38  1  0  0  0  0
 15 16  1  0  0  0  0
 16 17  2  0  0  0  0
 17 18  1  0  0  0  0
 18 10  1  0  0  0  0
 18 13  1  0  0  0  0
 16 19  1  0  0  0  0
 19 20  2  0  0  0  0
 20 39  1  0  0  0  0
 20 21  1  0  0  0  0
 21 40  1  0  0  0  0
 21 22  2  0  0  0  0
 22 41  1  0  0  0  0
 22 23  1  0  0  0  0
 23 42  1  0  0  0  0
 23 24  2  0  0  0  0
 24 19  1  0  0  0  0
 24 43  1  0  0  0  0
  7 25  2  0  0  0  0
 25 44  1  0  0  0  0
 25 26  1  0  0  0  0
 26 45  1  0  0  0  0
 26 27  2  0  0  0  0
 27 28  1  0  0  0  0
 28  6  1  0  0  0  0
 28 29  2  0  0  0  0
 29  3  1  0  0  0  0
 29 46  1  0  0  0  0
M  END
>  <LOGBIO>
4.3900

>  <PRED_LOGBIO>
4.7300

>  <XV_RES>
-0.5140

>  <WHL_TMPL>
3

>  <ANCH>
19-20;10-11

$$$$
ROW29
  -MTS-   01071501083D 0   0.00000     0.00000     0

 59 64  0  0  1  0  0  0  0  0999 V2000
   -3.8740    3.4120    4.6020 C   0  0  0  0  0  0  0  0  0  0  0  0
   -4.0330    1.9620    4.2110 C   0  0  0  0  0  0  0  0  0  0  0  0
   -4.7280    1.0590    4.8760 N   0  0  0  0  0  0  0  0  0  0  0  0
   -4.6400   -0.2140    4.1870 N   0  0  0  0  0  0  0  0  0  0  0  0
   -3.8330   -0.0220    3.0410 C   0  0  0  0  0  0  0  0  0  0  0  0
   -3.4290   -0.8480    2.0670 N   0  0  0  0  0  0  0  0  0  0  0  0
   -2.6490   -0.4030    1.0730 C   0  0  0  0  0  0  0  0  0  0  0  0
   -2.2510    0.9390    1.0520 C   0  0  0  0  0  0  0  0  0  0  0  0
   -2.6530    1.7670    2.0260 N   0  0  0  0  0  0  0  0  0  0  0  0
   -3.4340    1.3200    3.0200 C   0  0  0  0  0  0  0  0  0  0  0  0
   -1.3890    1.4420   -0.0410 C   0  0  0  0  0  0  0  0  0  0  0  0
   -0.1310    1.9910    0.2380 C   0  0  0  0  0  0  0  0  0  0  0  0
    0.6620    2.4580   -0.8170 C   0  0  0  0  0  0  0  0  0  0  0  0
    1.9060    3.0150   -0.7050 O   0  0  0  0  0  0  0  0  0  0  0  0
    3.0190    2.1260   -0.7650 C   0  0  0  0  0  0  0  0  0  0  0  0
    3.1570    1.4240    0.5770 C   0  0  1  0  0  0  0  0  0  0  0  0
    4.3720    0.6730    0.6420 N   0  0  0  0  0  0  0  0  0  0  0  0
    3.2630    2.3620    1.7490 C   0  0  0  0  0  0  0  0  0  0  0  0
    3.8910    1.4880    2.8080 C   0  0  0  0  0  0  0  0  0  0  0  0
    4.6720    1.9030    3.8150 C   0  0  0  0  0  0  0  0  0  0  0  0
    5.0640    0.8390    4.5830 N   0  0  0  0  0  0  0  0  0  0  0  0
    4.5050   -0.3450    4.0460 C   0  0  0  0  0  0  0  0  0  0  0  0
    4.5820   -1.6890    4.4310 C   0  0  0  0  0  0  0  0  0  0  0  0
    3.9090   -2.6690    3.6920 C   0  0  0  0  0  0  0  0  0  0  0  0
    3.1590   -2.3050    2.5670 C   0  0  0  0  0  0  0  0  0  0  0  0
    3.0820   -0.9610    2.1820 C   0  0  0  0  0  0  0  0  0  0  0  0
    3.7550    0.0190    2.9220 C   0  0  0  0  0  0  0  0  0  0  0  0
    0.1730    2.3640   -2.1250 C   0  0  0  0  0  0  0  0  0  0  0  0
   -1.0350    1.8340   -2.3620 N   0  0  0  0  0  0  0  0  0  0  0  0
   -1.8160    1.3790   -1.3720 C   0  0  0  0  0  0  0  0  0  0  0  0
   -3.2190    0.7470   -1.6500 C   0  0  0  0  0  0  0  0  0  0  0  0
   -4.3650    1.4210   -1.8160 C   0  0  0  0  0  0  0  0  0  0  0  0
   -5.3830    0.5140   -2.1050 O   0  0  0  0  0  0  0  0  0  0  0  0
   -4.8370   -0.7670   -2.1170 C   0  0  0  0  0  0  0  0  0  0  0  0
   -3.5270   -0.6870   -1.8470 C   0  0  0  0  0  0  0  0  0  0  0  0
    0.9790    2.8420   -3.2320 C   0  0  0  0  0  0  0  0  0  0  0  0
    1.6230    3.2250   -4.1170 N   0  0  0  0  0  0  0  0  0  0  0  0
   -3.9280    3.5040    5.6840 H   0  0  0  0  0  0  0  0  0  0  0  0
   -4.6690    3.9990    4.1480 H   0  0  0  0  0  0  0  0  0  0  0  0
   -2.9100    3.7780    4.2540 H   0  0  0  0  0  0  0  0  0  0  0  0
   -5.0760   -1.0800    4.4730 H   0  0  0  0  0  0  0  0  0  0  0  0
   -2.3280   -1.0760    0.2910 H   0  0  0  0  0  0  0  0  0  0  0  0
    0.2240    2.0520    1.2560 H   0  0  0  0  0  0  0  0  0  0  0  0
    3.9080    2.7400   -0.8940 H   0  0  0  0  0  0  0  0  0  0  0  0
    2.8430    1.3720   -1.5290 H   0  0  0  0  0  0  0  0  0  0  0  0
    2.3020    0.7680    0.7220 H   0  0  0  0  0  0  0  0  0  0  0  0
    4.1410   -0.3070    0.7270 H   0  0  0  0  0  0  0  0  0  0  0  0
    4.8390    0.9410    1.4970 H   0  0  0  0  0  0  0  0  0  0  0  0
    2.2560    2.6190    2.0720 H   0  0  0  0  0  0  0  0  0  0  0  0
    3.9390    3.1790    1.5030 H   0  0  0  0  0  0  0  0  0  0  0  0
    4.9520    2.9310    3.9950 H   0  0  0  0  0  0  0  0  0  0  0  0
    5.6560    0.8910    5.4000 H   0  0  0  0  0  0  0  0  0  0  0  0
    5.1610   -1.9700    5.2990 H   0  0  0  0  0  0  0  0  0  0  0  0
    3.9680   -3.7050    3.9890 H   0  0  0  0  0  0  0  0  0  0  0  0
    2.6390   -3.0610    1.9970 H   0  0  0  0  0  0  0  0  0  0  0  0
    2.5030   -0.6800    1.3150 H   0  0  0  0  0  0  0  0  0  0  0  0
   -4.4820    2.4920   -1.7380 H   0  0  0  0  0  0  0  0  0  0  0  0
   -5.3830   -1.6790   -2.3120 H   0  0  0  0  0  0  0  0  0  0  0  0
   -2.8310   -1.5100   -1.7850 H   0  0  0  0  0  0  0  0  0  0  0  0
  1 38  1  0  0  0  0
  1 39  1  0  0  0  0
  1 40  1  0  0  0  0
  1  2  1  0  0  0  0
  2  3  2  0  0  0  0
  3  4  1  0  0  0  0
  4 41  1  0  0  0  0
  4  5  1  0  0  0  0
  5  6  1  0  0  0  0
  6  7  2  0  0  0  0
  7 42  1  0  0  0  0
  7  8  1  0  0  0  0
  8  9  2  0  0  0  0
  9 10  1  0  0  0  0
 10  2  1  0  0  0  0
 10  5  2  0  0  0  0
  8 11  1  0  0  0  0
 11 12  2  0  0  0  0
 12 43  1  0  0  0  0
 12 13  1  0  0  0  0
 13 14  1  0  0  0  0
 14 15  1  0  0  0  0
 15 44  1  0  0  0  0
 15 45  1  0  0  0  0
 15 16  1  0  0  0  0
 16 46  1  0  0  0  0
 16 17  1  0  0  0  0
 17 47  1  0  0  0  0
 17 48  1  0  0  0  0
 16 18  1  0  0  0  0
 18 49  1  0  0  0  0
 18 50  1  0  0  0  0
 18 19  1  0  0  0  0
 19 20  2  0  0  0  0
 20 51  1  0  0  0  0
 20 21  1  0  0  0  0
 21 52  1  0  0  0  0
 21 22  1  0  0  0  0
 22 23  2  0  0  0  0
 23 53  1  0  0  0  0
 23 24  1  0  0  0  0
 24 54  1  0  0  0  0
 24 25  2  0  0  0  0
 25 55  1  0  0  0  0
 25 26  1  0  0  0  0
 26 56  1  0  0  0  0
 26 27  2  0  0  0  0
 27 19  1  0  0  0  0
 27 22  1  0  0  0  0
 13 28  2  0  0  0  0
 28 29  1  0  0  0  0
 29 30  2  0  0  0  0
 30 11  1  0  0  0  0
 30 31  1  0  0  0  0
 31 32  2  0  0  0  0
 32 57  1  0  0  0  0
 32 33  1  0  0  0  0
 33 34  1  0  0  0  0
 34 58  1  0  0  0  0
 34 35  2  0  0  0  0
 35 31  1  0  0  0  0
 35 59  1  0  0  0  0
 28 36  1  0  0  0  0
 36 37  3  0  0  0  0
M  END
>  <LOGBIO>
6.1000

>  <PRED_LOGBIO>
6.7300

>  <XV_RES>
-0.6490

>  <WHL_TMPL>
2

>  <ANCH>
26-27;19-17

$$$$
ROW30
  -MTS-   01071501083D 0   0.00000     0.00000     0

 55 57  0  0  0  0  0  0  0  0999 V2000
  -20.1790   -2.4480   -5.5430 C   0  0  0  0  0  0  0  0  0  0  0  0
  -20.0820   -2.3260   -4.1220 O   0  0  0  0  0  0  0  0  0  0  0  0
  -20.3440   -1.1030   -3.5620 C   0  0  0  0  0  0  0  0  0  0  0  0
  -19.3070   -0.1850   -3.3840 C   0  0  0  0  0  0  0  0  0  0  0  0
  -19.5570    1.0670   -2.8150 C   0  0  0  0  0  0  0  0  0  0  0  0
  -18.4260    2.0470   -2.5970 C   0  0  0  0  0  0  0  0  0  0  0  0
  -17.4800    1.5710   -1.4810 N   0  0  0  0  0  0  0  0  0  0  0  0
  -16.4230    2.3060   -1.1470 C   0  0  0  0  0  0  0  0  0  0  0  0
  -16.2020    3.3660   -1.7300 O   0  0  0  0  0  0  0  0  0  0  0  0
  -15.4940    1.8390   -0.0510 C   0  0  0  0  0  0  0  0  0  0  0  0
  -14.3710    2.8570    0.1330 C   0  0  0  0  0  0  0  0  0  0  0  0
  -14.1350    3.4630   -1.2480 C   0  0  0  0  0  0  0  0  0  0  0  0
  -14.7440    3.9340    1.1690 C   0  0  0  0  0  0  0  0  0  0  0  0
  -13.5040    4.0400    2.0770 C   0  0  0  0  0  0  0  0  0  0  0  0
  -13.0830    5.5110    2.2480 C   0  0  0  0  0  0  0  0  0  0  0  0
  -11.8700    5.6440    3.1880 C   0  0  0  0  0  0  0  0  0  0  0  0
  -12.1350    4.9720    4.5480 C   0  0  0  0  0  0  0  0  0  0  0  0
  -12.5570    3.5010    4.3770 C   0  0  0  0  0  0  0  0  0  0  0  0
  -13.7700    3.3690    3.4370 C   0  0  0  0  0  0  0  0  0  0  0  0
  -12.4800    3.3260    1.3810 O   0  0  0  0  0  0  0  0  0  0  0  0
  -13.1860    2.2480    0.6520 O   0  0  0  0  0  0  0  0  0  0  0  0
  -20.8630    1.3910   -2.4220 C   0  0  0  0  0  0  0  0  0  0  0  0
  -21.9120    0.4780   -2.5990 C   0  0  0  0  0  0  0  0  0  0  0  0
  -23.2160    0.7190   -2.2400 O   0  0  0  0  0  0  0  0  0  0  0  0
  -23.9350    1.6930   -2.9840 C   0  0  0  0  0  0  0  0  0  0  0  0
  -21.6490   -0.7820   -3.1720 C   0  0  0  0  0  0  0  0  0  0  0  0
  -19.4760   -1.7640   -6.0150 H   0  0  0  0  0  0  0  0  0  0  0  0
  -19.9450   -3.4690   -5.8370 H   0  0  0  0  0  0  0  0  0  0  0  0
  -21.1910   -2.2020   -5.8600 H   0  0  0  0  0  0  0  0  0  0  0  0
  -18.3040   -0.4440   -3.6880 H   0  0  0  0  0  0  0  0  0  0  0  0
  -18.8830    2.9680   -2.2400 H   0  0  0  0  0  0  0  0  0  0  0  0
  -17.8520    2.1220   -3.5180 H   0  0  0  0  0  0  0  0  0  0  0  0
  -17.6620    0.7000   -1.0020 H   0  0  0  0  0  0  0  0  0  0  0  0
  -16.0510    1.7400    0.8780 H   0  0  0  0  0  0  0  0  0  0  0  0
  -15.0690    0.8750   -0.3230 H   0  0  0  0  0  0  0  0  0  0  0  0
  -13.8480    2.6770   -1.9440 H   0  0  0  0  0  0  0  0  0  0  0  0
  -13.3400    4.2030   -1.1880 H   0  0  0  0  0  0  0  0  0  0  0  0
  -15.0490    3.9390   -1.5960 H   0  0  0  0  0  0  0  0  0  0  0  0
  -14.9590    4.8850    0.6870 H   0  0  0  0  0  0  0  0  0  0  0  0
  -15.6230    3.6420    1.7390 H   0  0  0  0  0  0  0  0  0  0  0  0
  -13.9160    6.0830    2.6510 H   0  0  0  0  0  0  0  0  0  0  0  0
  -12.8350    5.9330    1.2770 H   0  0  0  0  0  0  0  0  0  0  0  0
  -10.9990    5.1870    2.7230 H   0  0  0  0  0  0  0  0  0  0  0  0
  -11.6450    6.6970    3.3430 H   0  0  0  0  0  0  0  0  0  0  0  0
  -12.9190    5.5140    5.0740 H   0  0  0  0  0  0  0  0  0  0  0  0
  -11.2360    5.0220    5.1590 H   0  0  0  0  0  0  0  0  0  0  0  0
  -11.7230    2.9300    3.9740 H   0  0  0  0  0  0  0  0  0  0  0  0
  -12.8050    3.0790    5.3490 H   0  0  0  0  0  0  0  0  0  0  0  0
  -14.6410    3.8260    3.9020 H   0  0  0  0  0  0  0  0  0  0  0  0
  -13.9950    2.3150    3.2820 H   0  0  0  0  0  0  0  0  0  0  0  0
  -21.0630    2.3550   -1.9780 H   0  0  0  0  0  0  0  0  0  0  0  0
  -25.0050    1.5360   -2.8640 H   0  0  0  0  0  0  0  0  0  0  0  0
  -23.7090    1.5140   -4.0330 H   0  0  0  0  0  0  0  0  0  0  0  0
  -23.6080    2.6720   -2.6400 H   0  0  0  0  0  0  0  0  0  0  0  0
  -22.4490   -1.4950   -3.3090 H   0  0  0  0  0  0  0  0  0  0  0  0
  1 27  1  0  0  0  0
  1 28  1  0  0  0  0
  1 29  1  0  0  0  0
  1  2  1  0  0  0  0
  2  3  1  0  0  0  0
  3  4  2  0  0  0  0
  4 30  1  0  0  0  0
  4  5  1  0  0  0  0
  5  6  1  0  0  0  0
  6 31  1  0  0  0  0
  6 32  1  0  0  0  0
  6  7  1  0  0  0  0
  7 33  1  0  0  0  0
  7  8  1  0  0  0  0
  8  9  2  0  0  0  0
  8 10  1  0  0  0  0
 10 34  1  0  0  0  0
 10 35  1  0  0  0  0
 10 11  1  0  0  0  0
 11 12  1  0  0  0  0
 12 36  1  0  0  0  0
 12 37  1  0  0  0  0
 12 38  1  0  0  0  0
 11 13  1  0  0  0  0
 13 39  1  0  0  0  0
 13 40  1  0  0  0  0
 13 14  1  0  0  0  0
 14 15  1  0  0  0  0
 15 41  1  0  0  0  0
 15 42  1  0  0  0  0
 15 16  1  0  0  0  0
 16 43  1  0  0  0  0
 16 44  1  0  0  0  0
 16 17  1  0  0  0  0
 17 45  1  0  0  0  0
 17 46  1  0  0  0  0
 17 18  1  0  0  0  0
 18 47  1  0  0  0  0
 18 48  1  0  0  0  0
 18 19  1  0  0  0  0
 19 14  1  0  0  0  0
 19 49  1  0  0  0  0
 19 50  1  0  0  0  0
 14 20  1  0  0  0  0
 20 21  1  0  0  0  0
 21 11  1  0  0  0  0
  5 22  2  0  0  0  0
 22 51  1  0  0  0  0
 22 23  1  0  0  0  0
 23 24  1  0  0  0  0
 24 25  1  0  0  0  0
 25 52  1  0  0  0  0
 25 53  1  0  0  0  0
 25 54  1  0  0  0  0
 23 26  2  0  0  0  0
 26  3  1  0  0  0  0
 26 55  1  0  0  0  0
M  END
>  <LOGBIO>
5.7700

>  <PRED_LOGBIO>
6.0600

>  <XV_RES>
-0.3320

>  <WHL_TMPL>
3

>  <ANCH>
57-58;49-50

$$$$
ROW31
  -MTS-   01071501083D 0   0.00000     0.00000     0

 37 39  0  0  1  0  0  0  0  0999 V2000
    3.3430   -1.4540   -1.6860 C   0  0  0  0  0  0  0  0  0  0  0  0
    2.7550   -0.2560   -1.0700 N   0  0  0  0  0  0  0  0  0  0  0  0
    3.1100   -0.2140    0.3560 C   0  0  2  0  0  0  0  0  0  0  0  0
    4.4320    0.5520    0.5460 C   0  0  0  0  0  0  0  0  0  0  0  0
    4.7790    0.6650    2.0420 C   0  0  2  0  0  0  0  0  0  0  0  0
    6.1930    1.1690    2.2030 C   0  0  0  0  0  0  0  0  0  0  0  0
    7.2820    0.6880    1.4470 C   0  0  0  0  0  0  0  0  0  0  0  0
    8.5740    1.2000    1.6330 C   0  0  0  0  0  0  0  0  0  0  0  0
    8.7980    2.2020    2.5700 C   0  0  0  0  0  0  0  0  0  0  0  0
   10.3860    2.8260    2.7950 Cl  0  0  0  0  0  0  0  0  0  0  0  0
    7.7460    2.7030    3.3240 C   0  0  0  0  0  0  0  0  0  0  0  0
    8.0280    3.9600    4.4940 Cl  0  0  0  0  0  0  0  0  0  0  0  0
    6.4580    2.1920    3.1380 C   0  0  0  0  0  0  0  0  0  0  0  0
    4.6090   -0.6310    2.7980 C   0  0  0  0  0  0  0  0  0  0  0  0
    5.1980   -0.7360    4.0630 C   0  0  0  0  0  0  0  0  0  0  0  0
    5.0670   -1.9180    4.8010 C   0  0  0  0  0  0  0  0  0  0  0  0
    4.3470   -2.9970    4.2730 C   0  0  0  0  0  0  0  0  0  0  0  0
    3.7580   -2.8920    3.0070 C   0  0  0  0  0  0  0  0  0  0  0  0
    3.8890   -1.7090    2.2690 C   0  0  0  0  0  0  0  0  0  0  0  0
    3.2350   -1.6450    0.9100 C   0  0  0  0  0  0  0  0  0  0  0  0
    2.9580   -2.3430   -1.1900 H   0  0  0  0  0  0  0  0  0  0  0  0
    3.0800   -1.4860   -2.7410 H   0  0  0  0  0  0  0  0  0  0  0  0
    4.4250   -1.4210   -1.5830 H   0  0  0  0  0  0  0  0  0  0  0  0
    1.7500   -0.2870   -1.1660 H   0  0  0  0  0  0  0  0  0  0  0  0
    2.3010    0.3100    0.8590 H   0  0  0  0  0  0  0  0  0  0  0  0
    5.2330    0.0280    0.0270 H   0  0  0  0  0  0  0  0  0  0  0  0
    4.3390    1.5480    0.1190 H   0  0  0  0  0  0  0  0  0  0  0  0
    4.1720    1.4420    2.5030 H   0  0  0  0  0  0  0  0  0  0  0  0
    7.1180   -0.0870    0.7130 H   0  0  0  0  0  0  0  0  0  0  0  0
    9.3960    0.8150    1.0480 H   0  0  0  0  0  0  0  0  0  0  0  0
    5.6440    2.5910    3.7260 H   0  0  0  0  0  0  0  0  0  0  0  0
    5.7530    0.0960    4.4710 H   0  0  0  0  0  0  0  0  0  0  0  0
    5.5210   -1.9990    5.7770 H   0  0  0  0  0  0  0  0  0  0  0  0
    4.2460   -3.9090    4.8410 H   0  0  0  0  0  0  0  0  0  0  0  0
    3.2020   -3.7240    2.5990 H   0  0  0  0  0  0  0  0  0  0  0  0
    3.8030   -2.2540    0.2090 H   0  0  0  0  0  0  0  0  0  0  0  0
    2.2470   -2.0970    0.9640 H   0  0  0  0  0  0  0  0  0  0  0  0
  1 21  1  0  0  0  0
  1 22  1  0  0  0  0
  1 23  1  0  0  0  0
  1  2  1  0  0  0  0
  2 24  1  0  0  0  0
  2  3  1  0  0  0  0
  3 25  1  0  0  0  0
  3  4  1  0  0  0  0
  4 26  1  0  0  0  0
  4 27  1  0  0  0  0
  4  5  1  0  0  0  0
  5 28  1  0  0  0  0
  5  6  1  0  0  0  0
  6  7  2  0  0  0  0
  7 29  1  0  0  0  0
  7  8  1  0  0  0  0
  8 30  1  0  0  0  0
  8  9  2  0  0  0  0
  9 10  1  0  0  0  0
  9 11  1  0  0  0  0
 11 12  1  0  0  0  0
 11 13  2  0  0  0  0
 13  6  1  0  0  0  0
 13 31  1  0  0  0  0
  5 14  1  0  0  0  0
 14 15  1  0  0  0  0
 15 32  1  0  0  0  0
 15 16  2  0  0  0  0
 16 33  1  0  0  0  0
 16 17  1  0  0  0  0
 17 34  1  0  0  0  0
 17 18  2  0  0  0  0
 18 35  1  0  0  0  0
 18 19  1  0  0  0  0
 19 14  2  0  0  0  0
 19 20  1  0  0  0  0
 20  3  1  0  0  0  0
 20 36  1  0  0  0  0
 20 37  1  0  0  0  0
M  END
>  <LOGBIO>
4.7700

>  <PRED_LOGBIO>
5.2800

>  <XV_RES>
-0.5930

>  <WHL_TMPL>
2

>  <ANCH>
48-49;19-20

$$$$
ROW32
  -MTS-   01071501083D 0   0.00000     0.00000     0

 50 53  0  0  1  0  0  0  0  0999 V2000
  -15.6050    0.4780    2.5640 C   0  0  0  0  0  0  0  0  0  0  0  0
  -14.6740    0.3230    1.4370 N   0  0  0  0  0  0  0  0  0  0  0  0
  -14.8880    0.9870    0.1430 C   0  0  2  0  0  0  0  0  0  0  0  0
  -14.3280    0.1140   -0.9950 C   0  0  0  0  0  0  0  0  0  0  0  0
  -14.5710    0.7890   -2.3580 C   0  0  0  0  0  0  0  0  0  0  0  0
  -14.2900    2.2730   -2.3550 C   0  0  0  0  0  0  0  0  0  0  0  0
  -14.1600    3.0830   -3.4140 C   0  0  0  0  0  0  0  0  0  0  0  0
  -14.2700    2.6790   -4.8650 C   0  0  0  0  0  0  0  0  0  0  0  0
  -15.7050    2.8100   -5.3170 C   0  0  0  0  0  0  0  0  0  0  0  0
  -16.5580    3.1950   -4.5340 O   0  0  0  0  0  0  0  0  0  0  0  0
  -16.0370    2.5080   -6.5580 O   0  0  0  0  0  0  0  0  0  0  0  0
  -13.8900    4.4460   -2.9040 C   0  0  0  0  0  0  0  0  0  0  0  0
  -13.6690    5.6880   -3.5100 C   0  0  0  0  0  0  0  0  0  0  0  0
  -13.4360    6.8210   -2.7200 C   0  0  0  0  0  0  0  0  0  0  0  0
  -13.4240    6.7110   -1.3250 C   0  0  0  0  0  0  0  0  0  0  0  0
  -13.6460    5.4680   -0.7190 C   0  0  0  0  0  0  0  0  0  0  0  0
  -13.8790    4.3360   -1.5080 C   0  0  0  0  0  0  0  0  0  0  0  0
  -14.1290    2.9790   -1.1920 N   0  0  0  0  0  0  0  0  0  0  0  0
  -14.2130    2.3710    0.1430 C   0  0  0  0  0  0  0  0  0  0  0  0
  -13.3810   -0.5630    1.5320 S   0  0  0  0  0  0  0  0  0  0  0  0
  -13.5220   -1.6410    0.5100 O   0  0  0  0  0  0  0  0  0  0  0  0
  -13.3170   -1.1420    2.8380 O   0  0  0  0  0  0  0  0  0  0  0  0
  -12.1270    0.3210    1.3110 C   0  0  0  0  0  0  0  0  0  0  0  0
  -11.9220    1.5280    1.9980 C   0  0  0  0  0  0  0  0  0  0  0  0
  -10.7690    2.2930    1.7800 C   0  0  0  0  0  0  0  0  0  0  0  0
   -9.8020    1.9080    0.8450 C   0  0  0  0  0  0  0  0  0  0  0  0
   -8.7350    2.7500    0.6830 F   0  0  0  0  0  0  0  0  0  0  0  0
   -9.9960    0.7130    0.1520 C   0  0  0  0  0  0  0  0  0  0  0  0
  -11.1390   -0.0660    0.3830 C   0  0  0  0  0  0  0  0  0  0  0  0
  -15.0800    0.9120    3.4120 H   0  0  0  0  0  0  0  0  0  0  0  0
  -16.4230    1.1330    2.2710 H   0  0  0  0  0  0  0  0  0  0  0  0
  -16.0020   -0.4960    2.8430 H   0  0  0  0  0  0  0  0  0  0  0  0
  -15.9650    1.0980    0.0310 H   0  0  0  0  0  0  0  0  0  0  0  0
  -13.2600   -0.0310   -0.8480 H   0  0  0  0  0  0  0  0  0  0  0  0
  -14.8150   -0.8590   -0.9800 H   0  0  0  0  0  0  0  0  0  0  0  0
  -15.6010    0.6200   -2.6640 H   0  0  0  0  0  0  0  0  0  0  0  0
  -13.9530    0.3080   -3.1130 H   0  0  0  0  0  0  0  0  0  0  0  0
  -13.9460    1.6470   -4.9800 H   0  0  0  0  0  0  0  0  0  0  0  0
  -13.6390    3.3270   -5.4710 H   0  0  0  0  0  0  0  0  0  0  0  0
  -16.9910    2.6530   -6.6580 H   0  0  0  0  0  0  0  0  0  0  0  0
  -13.6770    5.7730   -4.5860 H   0  0  0  0  0  0  0  0  0  0  0  0
  -13.2650    7.7790   -3.1880 H   0  0  0  0  0  0  0  0  0  0  0  0
  -13.2450    7.5840   -0.7160 H   0  0  0  0  0  0  0  0  0  0  0  0
  -13.6370    5.3830    0.3580 H   0  0  0  0  0  0  0  0  0  0  0  0
  -13.2130    2.2830    0.5620 H   0  0  0  0  0  0  0  0  0  0  0  0
  -14.7590    3.0370    0.8080 H   0  0  0  0  0  0  0  0  0  0  0  0
  -12.6630    1.8710    2.7040 H   0  0  0  0  0  0  0  0  0  0  0  0
  -10.6230    3.2010    2.3470 H   0  0  0  0  0  0  0  0  0  0  0  0
   -9.2600    0.3850   -0.5680 H   0  0  0  0  0  0  0  0  0  0  0  0
  -11.2660   -0.9880   -0.1650 H   0  0  0  0  0  0  0  0  0  0  0  0
  1 30  1  0  0  0  0
  1 31  1  0  0  0  0
  1 32  1  0  0  0  0
  1  2  1  0  0  0  0
  2  3  1  0  0  0  0
  3 33  1  0  0  0  0
  3  4  1  0  0  0  0
  4 34  1  0  0  0  0
  4 35  1  0  0  0  0
  4  5  1  0  0  0  0
  5 36  1  0  0  0  0
  5 37  1  0  0  0  0
  5  6  1  0  0  0  0
  6  7  2  0  0  0  0
  7  8  1  0  0  0  0
  8 38  1  0  0  0  0
  8 39  1  0  0  0  0
  8  9  1  0  0  0  0
  9 10  2  0  0  0  0
  9 11  1  0  0  0  0
 11 40  1  0  0  0  0
  7 12  1  0  0  0  0
 12 13  2  0  0  0  0
 13 41  1  0  0  0  0
 13 14  1  0  0  0  0
 14 42  1  0  0  0  0
 14 15  2  0  0  0  0
 15 43  1  0  0  0  0
 15 16  1  0  0  0  0
 16 44  1  0  0  0  0
 16 17  2  0  0  0  0
 17 12  1  0  0  0  0
 17 18  1  0  0  0  0
 18  6  1  0  0  0  0
 18 19  1  0  0  0  0
 19  3  1  0  0  0  0
 19 45  1  0  0  0  0
 19 46  1  0  0  0  0
  2 20  1  0  0  0  0
 20 21  2  0  0  0  0
 20 22  2  0  0  0  0
 20 23  1  0  0  0  0
 23 24  2  0  0  0  0
 24 47  1  0  0  0  0
 24 25  1  0  0  0  0
 25 48  1  0  0  0  0
 25 26  2  0  0  0  0
 26 27  1  0  0  0  0
 26 28  1  0  0  0  0
 28 49  1  0  0  0  0
 28 29  2  0  0  0  0
 29 23  1  0  0  0  0
 29 50  1  0  0  0  0
M  END
>  <LOGBIO>
4.4700

>  <PRED_LOGBIO>
4.8000

>  <XV_RES>
-0.4800

>  <WHL_TMPL>
3

>  <ANCH>
1-19;49-40

$$$$
ROW33
  -MTS-   01071501083D 0   0.00000     0.00000     0

 50 52  0  0  0  0  0  0  0  0999 V2000
  -18.6220   -4.9220   -2.7570 C   0  0  0  0  0  0  0  0  0  0  0  0
  -19.0080   -3.4730   -2.4780 C   0  0  0  0  0  0  0  0  0  0  0  0
  -18.3380   -3.0150   -1.2520 N   0  0  0  0  0  0  0  0  0  0  0  0
  -18.5290   -1.7740   -0.8140 C   0  0  0  0  0  0  0  0  0  0  0  0
  -19.2670   -1.0090   -1.4340 O   0  0  0  0  0  0  0  0  0  0  0  0
  -17.8540   -1.3130    0.4200 C   0  0  0  0  0  0  0  0  0  0  0  0
  -16.5900   -0.7160    0.3450 C   0  0  0  0  0  0  0  0  0  0  0  0
  -15.9520   -0.2800    1.5130 C   0  0  0  0  0  0  0  0  0  0  0  0
  -14.6740    0.3230    1.4370 N   0  0  0  0  0  0  0  0  0  0  0  0
  -13.3810   -0.5630    1.5320 S   0  0  0  0  0  0  0  0  0  0  0  0
  -13.5220   -1.6410    0.5100 O   0  0  0  0  0  0  0  0  0  0  0  0
  -13.3170   -1.1420    2.8380 O   0  0  0  0  0  0  0  0  0  0  0  0
  -12.1270    0.3210    1.3110 C   0  0  0  0  0  0  0  0  0  0  0  0
  -11.9220    1.5280    1.9980 C   0  0  0  0  0  0  0  0  0  0  0  0
  -10.7690    2.2930    1.7800 C   0  0  0  0  0  0  0  0  0  0  0  0
  -10.6600    3.4770    2.4710 C   0  0  0  0  0  0  0  0  0  0  0  0
   -9.8020    1.9080    0.8450 C   0  0  0  0  0  0  0  0  0  0  0  0
   -8.7350    2.7500    0.6830 Cl  0  0  0  0  0  0  0  0  0  0  0  0
   -9.9960    0.7130    0.1520 C   0  0  0  0  0  0  0  0  0  0  0  0
  -11.1390   -0.0660    0.3830 C   0  0  0  0  0  0  0  0  0  0  0  0
  -11.3430   -1.5510   -0.5000 Cl  0  0  0  0  0  0  0  0  0  0  0  0
  -16.5780   -0.4400    2.7540 C   0  0  0  0  0  0  0  0  0  0  0  0
  -17.8420   -1.0370    2.8290 C   0  0  0  0  0  0  0  0  0  0  0  0
  -18.4800   -1.4730    1.6620 C   0  0  0  0  0  0  0  0  0  0  0  0
  -19.7180   -2.0570    1.7350 O   0  0  0  0  0  0  0  0  0  0  0  0
  -20.8180   -1.2450    1.6480 C   0  0  0  0  0  0  0  0  0  0  0  0
  -21.3820   -0.6870    2.8010 C   0  0  0  0  0  0  0  0  0  0  0  0
  -22.4580    0.1070    2.7190 N   0  0  0  0  0  0  0  0  0  0  0  0
  -23.0320    0.3970    1.5430 C   0  0  0  0  0  0  0  0  0  0  0  0
  -22.5180   -0.1290    0.3520 C   0  0  0  0  0  0  0  0  0  0  0  0
  -23.2650    0.2490   -1.1730 Cl  0  0  0  0  0  0  0  0  0  0  0  0
  -21.3940   -0.9620    0.4030 C   0  0  0  0  0  0  0  0  0  0  0  0
  -17.5440   -4.9930   -2.8850 H   0  0  0  0  0  0  0  0  0  0  0  0
  -19.1180   -5.2610   -3.6640 H   0  0  0  0  0  0  0  0  0  0  0  0
  -18.9290   -5.5470   -1.9210 H   0  0  0  0  0  0  0  0  0  0  0  0
  -18.7010   -2.8480   -3.3140 H   0  0  0  0  0  0  0  0  0  0  0  0
  -20.0860   -3.4030   -2.3500 H   0  0  0  0  0  0  0  0  0  0  0  0
  -17.7320   -3.6420   -0.7430 H   0  0  0  0  0  0  0  0  0  0  0  0
  -16.1070   -0.5930   -0.6130 H   0  0  0  0  0  0  0  0  0  0  0  0
  -14.5940    1.3230    1.3220 H   0  0  0  0  0  0  0  0  0  0  0  0
  -12.6630    1.8710    2.7040 H   0  0  0  0  0  0  0  0  0  0  0  0
  -11.6500    3.8660    2.6980 H   0  0  0  0  0  0  0  0  0  0  0  0
  -10.1910    4.1900    1.7960 H   0  0  0  0  0  0  0  0  0  0  0  0
  -10.0670    3.2890    3.3630 H   0  0  0  0  0  0  0  0  0  0  0  0
   -9.2610    0.3850   -0.5680 H   0  0  0  0  0  0  0  0  0  0  0  0
  -16.0860   -0.1040    3.6550 H   0  0  0  0  0  0  0  0  0  0  0  0
  -18.3250   -1.1600    3.7870 H   0  0  0  0  0  0  0  0  0  0  0  0
  -20.9460   -0.8990    3.7660 H   0  0  0  0  0  0  0  0  0  0  0  0
  -23.8990    1.0410    1.5150 H   0  0  0  0  0  0  0  0  0  0  0  0
  -20.9780   -1.3800   -0.5020 H   0  0  0  0  0  0  0  0  0  0  0  0
  1 33  1  0  0  0  0
  1 34  1  0  0  0  0
  1 35  1  0  0  0  0
  1  2  1  0  0  0  0
  2 36  1  0  0  0  0
  2 37  1  0  0  0  0
  2  3  1  0  0  0  0
  3 38  1  0  0  0  0
  3  4  1  0  0  0  0
  4  5  2  0  0  0  0
  4  6  1  0  0  0  0
  6  7  2  0  0  0  0
  7 39  1  0  0  0  0
  7  8  1  0  0  0  0
  8  9  1  0  0  0  0
  9 40  1  0  0  0  0
  9 10  1  0  0  0  0
 10 11  2  0  0  0  0
 10 12  2  0  0  0  0
 10 13  1  0  0  0  0
 13 14  2  0  0  0  0
 14 41  1  0  0  0  0
 14 15  1  0  0  0  0
 15 16  1  0  0  0  0
 16 42  1  0  0  0  0
 16 43  1  0  0  0  0
 16 44  1  0  0  0  0
 15 17  2  0  0  0  0
 17 18  1  0  0  0  0
 17 19  1  0  0  0  0
 19 45  1  0  0  0  0
 19 20  2  0  0  0  0
 20 13  1  0  0  0  0
 20 21  1  0  0  0  0
  8 22  2  0  0  0  0
 22 46  1  0  0  0  0
 22 23  1  0  0  0  0
 23 47  1  0  0  0  0
 23 24  2  0  0  0  0
 24  6  1  0  0  0  0
 24 25  1  0  0  0  0
 25 26  1  0  0  0  0
 26 27  2  0  0  0  0
 27 48  1  0  0  0  0
 27 28  1  0  0  0  0
 28 29  2  0  0  0  0
 29 49  1  0  0  0  0
 29 30  1  0  0  0  0
 30 31  1  0  0  0  0
 30 32  2  0  0  0  0
 32 26  1  0  0  0  0
 32 50  1  0  0  0  0
M  END
>  <LOGBIO>
6.4400

>  <PRED_LOGBIO>
6.0600

>  <XV_RES>
0.5790

>  <WHL_TMPL>
3

>  <ANCH>
17-19;22-21

$$$$
ROW34
  -MTS-   01071501083D 0   0.00000     0.00000     0

 53 55  0  0  0  0  0  0  0  0999 V2000
   -6.5220    1.1710   -2.2520 N   0  0  0  0  0  0  0  0  0  0  0  0
   -6.8080    1.8190   -3.5400 C   0  0  0  0  0  0  0  0  0  0  0  0
   -8.2850    2.2060   -3.5990 C   0  0  0  0  0  0  0  0  0  0  0  0
   -8.4770    3.6280   -3.0400 C   0  0  0  0  0  0  0  0  0  0  0  0
   -9.9650    4.0260   -3.0130 C   0  0  0  0  0  0  0  0  0  0  0  0
  -10.8090    2.9970   -2.2380 C   0  0  0  0  0  0  0  0  0  0  0  0
  -12.2860    3.3840   -2.2970 C   0  0  0  0  0  0  0  0  0  0  0  0
  -12.9470    2.9840   -1.0460 N   0  0  0  0  0  0  0  0  0  0  0  0
  -14.3270    3.2390   -0.8630 C   0  0  0  0  0  0  0  0  0  0  0  0
  -15.2380    2.3310   -1.2380 N   0  0  0  0  0  0  0  0  0  0  0  0
  -16.5480    2.5540   -1.0730 C   0  0  0  0  0  0  0  0  0  0  0  0
  -17.4800    1.5710   -1.4810 N   0  0  0  0  0  0  0  0  0  0  0  0
  -18.4260    2.0470   -2.5970 C   0  0  0  0  0  0  0  0  0  0  0  0
  -19.5570    1.0670   -2.8150 C   0  0  0  0  0  0  0  0  0  0  0  0
  -19.3070   -0.1850   -3.3840 C   0  0  0  0  0  0  0  0  0  0  0  0
  -20.3440   -1.1030   -3.5620 C   0  0  0  0  0  0  0  0  0  0  0  0
  -21.6490   -0.7820   -3.1720 C   0  0  0  0  0  0  0  0  0  0  0  0
  -21.9120    0.4780   -2.5990 C   0  0  0  0  0  0  0  0  0  0  0  0
  -20.8630    1.3910   -2.4220 C   0  0  0  0  0  0  0  0  0  0  0  0
  -21.1860    2.9440   -1.7060 Cl  0  0  0  0  0  0  0  0  0  0  0  0
  -16.9900    3.6950   -0.5260 N   0  0  0  0  0  0  0  0  0  0  0  0
  -16.1290    4.6430   -0.1310 C   0  0  0  0  0  0  0  0  0  0  0  0
  -14.7520    4.4430   -0.2880 C   0  0  0  0  0  0  0  0  0  0  0  0
  -13.8200    5.4260    0.1200 N   0  3  0  0  0  0  0  0  0  0  0  0
  -13.3650    5.4080    1.2750 O   0  0  0  0  0  0  0  0  0  0  0  0
  -13.4410    6.3490   -0.7140 O   0  5  0  0  0  0  0  0  0  0  0  0
  -10.6160    1.5750   -2.7960 C   0  0  0  0  0  0  0  0  0  0  0  0
   -9.1280    1.1780   -2.8240 C   0  0  0  0  0  0  0  0  0  0  0  0
   -6.7320    1.8110   -1.4990 H   0  0  0  0  0  0  0  0  0  0  0  0
   -5.5460    0.9150   -2.2130 H   0  0  0  0  0  0  0  0  0  0  0  0
   -6.1940    2.7120   -3.6410 H   0  0  0  0  0  0  0  0  0  0  0  0
   -6.5810    1.1300   -4.3510 H   0  0  0  0  0  0  0  0  0  0  0  0
   -8.5490    2.1830   -4.6540 H   0  0  0  0  0  0  0  0  0  0  0  0
   -8.0710    3.6800   -2.0330 H   0  0  0  0  0  0  0  0  0  0  0  0
   -7.9250    4.3370   -3.6540 H   0  0  0  0  0  0  0  0  0  0  0  0
  -10.3380    4.1050   -4.0320 H   0  0  0  0  0  0  0  0  0  0  0  0
  -10.0700    5.0040   -2.5480 H   0  0  0  0  0  0  0  0  0  0  0  0
  -10.5450    3.0200   -1.1830 H   0  0  0  0  0  0  0  0  0  0  0  0
  -12.7600    2.8790   -3.1350 H   0  0  0  0  0  0  0  0  0  0  0  0
  -12.3730    4.4610   -2.4250 H   0  0  0  0  0  0  0  0  0  0  0  0
  -12.4170    2.5280   -0.3180 H   0  0  0  0  0  0  0  0  0  0  0  0
  -17.5200    0.6450   -1.0790 H   0  0  0  0  0  0  0  0  0  0  0  0
  -17.8410    2.0500   -3.5140 H   0  0  0  0  0  0  0  0  0  0  0  0
  -18.8510    3.0030   -2.2970 H   0  0  0  0  0  0  0  0  0  0  0  0
  -18.3040   -0.4440   -3.6880 H   0  0  0  0  0  0  0  0  0  0  0  0
  -20.1380   -2.0670   -4.0030 H   0  0  0  0  0  0  0  0  0  0  0  0
  -22.4490   -1.4950   -3.3090 H   0  0  0  0  0  0  0  0  0  0  0  0
  -22.9160    0.7390   -2.2980 H   0  0  0  0  0  0  0  0  0  0  0  0
  -16.4960    5.5580    0.3080 H   0  0  0  0  0  0  0  0  0  0  0  0
  -11.0220    1.5230   -3.8040 H   0  0  0  0  0  0  0  0  0  0  0  0
  -11.1680    0.8660   -2.1830 H   0  0  0  0  0  0  0  0  0  0  0  0
   -8.7550    1.0990   -1.8050 H   0  0  0  0  0  0  0  0  0  0  0  0
   -9.0230    0.1990   -3.2880 H   0  0  0  0  0  0  0  0  0  0  0  0
  1 29  1  0  0  0  0
  1 30  1  0  0  0  0
  1  2  1  0  0  0  0
  2 31  1  0  0  0  0
  2 32  1  0  0  0  0
  2  3  1  0  0  0  0
  3 33  1  0  0  0  0
  3  4  1  0  0  0  0
  4 34  1  0  0  0  0
  4 35  1  0  0  0  0
  4  5  1  0  0  0  0
  5 36  1  0  0  0  0
  5 37  1  0  0  0  0
  5  6  1  0  0  0  0
  6 38  1  0  0  0  0
  6  7  1  0  0  0  0
  7 39  1  0  0  0  0
  7 40  1  0  0  0  0
  7  8  1  0  0  0  0
  8 41  1  0  0  0  0
  8  9  1  0  0  0  0
  9 10  1  0  0  0  0
 10 11  2  0  0  0  0
 11 12  1  0  0  0  0
 12 42  1  0  0  0  0
 12 13  1  0  0  0  0
 13 43  1  0  0  0  0
 13 44  1  0  0  0  0
 13 14  1  0  0  0  0
 14 15  2  0  0  0  0
 15 45  1  0  0  0  0
 15 16  1  0  0  0  0
 16 46  1  0  0  0  0
 16 17  2  0  0  0  0
 17 47  1  0  0  0  0
 17 18  1  0  0  0  0
 18 48  1  0  0  0  0
 18 19  2  0  0  0  0
 19 14  1  0  0  0  0
 19 20  1  0  0  0  0
 11 21  1  0  0  0  0
 21 22  2  0  0  0  0
 22 49  1  0  0  0  0
 22 23  1  0  0  0  0
 23  9  2  0  0  0  0
 23 24  1  0  0  0  0
 24 25  2  0  0  0  0
 24 26  1  0  0  0  0
  6 27  1  0  0  0  0
 27 50  1  0  0  0  0
 27 51  1  0  0  0  0
 27 28  1  0  0  0  0
 28  3  1  0  0  0  0
 28 52  1  0  0  0  0
 28 53  1  0  0  0  0
M  CHG  2  24   1  26  -1
M  END
>  <LOGBIO>
5.8500

>  <PRED_LOGBIO>
5.4200

>  <XV_RES>
0.5520

>  <WHL_TMPL>
3

>  <ANCH>
53-70;30-31

$$$$
ROW35
  -MTS-   01071501083D 0   0.00000     0.00000     0

 45 48  0  0  1  0  0  0  0  0999 V2000
   -8.7520    1.8000    6.0310 C   0  0  0  0  0  0  0  0  0  0  0  0
   -9.1630    2.8520    5.0290 C   0  0  0  0  0  0  0  0  0  0  0  0
   -8.2550    3.5440    4.3270 C   0  0  0  0  0  0  0  0  0  0  0  0
   -9.2010    4.6370    3.3040 S   0  0  0  0  0  0  0  0  0  0  0  0
  -10.7750    4.0850    3.8960 C   0  0  0  0  0  0  0  0  0  0  0  0
  -10.5090    3.1500    4.7900 N   0  0  0  0  0  0  0  0  0  0  0  0
  -12.1360    4.5790    3.4680 C   0  0  2  0  0  0  0  0  0  0  0  0
  -12.0370    6.0430    3.0490 C   0  0  0  0  0  0  0  0  0  0  0  0
  -13.0530    4.4560    4.5580 O   0  0  0  0  0  0  0  0  0  0  0  0
  -12.6270    3.7540    2.3020 C   0  0  0  0  0  0  0  0  0  0  0  0
  -12.4340    3.9880    1.0170 N   0  0  0  0  0  0  0  0  0  0  0  0
  -13.0140    3.0370    0.0880 N   0  0  0  0  0  0  0  0  0  0  0  0
  -13.6810    2.0260    0.6130 C   0  0  0  0  0  0  0  0  0  0  0  0
  -14.3120    1.0090   -0.0540 N   0  0  0  0  0  0  0  0  0  0  0  0
  -15.6250    1.1410   -0.4200 C   0  0  0  0  0  0  0  0  0  0  0  0
  -16.8040    0.7530    0.3870 C   0  0  0  0  0  0  0  0  0  0  0  0
  -17.8970    1.0480   -0.3310 C   0  0  0  0  0  0  0  0  0  0  0  0
  -17.5220    1.5920   -1.5310 N   0  0  0  0  0  0  0  0  0  0  0  0
  -18.4260    2.0470   -2.5970 C   0  0  0  0  0  0  0  0  0  0  0  0
  -19.5570    1.0670   -2.8150 C   0  0  0  0  0  0  0  0  0  0  0  0
  -20.8630    1.3910   -2.4220 C   0  0  0  0  0  0  0  0  0  0  0  0
  -21.1130    2.5960   -1.8670 F   0  0  0  0  0  0  0  0  0  0  0  0
  -21.9120    0.4780   -2.5990 C   0  0  0  0  0  0  0  0  0  0  0  0
  -21.6490   -0.7820   -3.1720 C   0  0  0  0  0  0  0  0  0  0  0  0
  -20.3440   -1.1030   -3.5620 C   0  0  0  0  0  0  0  0  0  0  0  0
  -19.3070   -0.1850   -3.3840 C   0  0  0  0  0  0  0  0  0  0  0  0
  -18.0530   -0.5090   -3.7650 F   0  0  0  0  0  0  0  0  0  0  0  0
  -16.0730    1.6390   -1.5580 N   0  0  0  0  0  0  0  0  0  0  0  0
  -13.5840    2.2670    2.3640 S   0  0  0  0  0  0  0  0  0  0  0  0
   -9.4940    1.7460    6.8250 H   0  0  0  0  0  0  0  0  0  0  0  0
   -8.6800    0.8350    5.5350 H   0  0  0  0  0  0  0  0  0  0  0  0
   -7.7850    2.0620    6.4560 H   0  0  0  0  0  0  0  0  0  0  0  0
   -7.1800    3.4550    4.3740 H   0  0  0  0  0  0  0  0  0  0  0  0
  -13.0170    6.3990    2.7410 H   0  0  0  0  0  0  0  0  0  0  0  0
  -11.6830    6.6370    3.8890 H   0  0  0  0  0  0  0  0  0  0  0  0
  -11.3390    6.1370    2.2200 H   0  0  0  0  0  0  0  0  0  0  0  0
  -12.7580    4.9780    5.3210 H   0  0  0  0  0  0  0  0  0  0  0  0
  -13.8090    0.1610   -0.2760 H   0  0  0  0  0  0  0  0  0  0  0  0
  -16.7860    0.3130    1.3730 H   0  0  0  0  0  0  0  0  0  0  0  0
  -18.9150    0.8810   -0.0120 H   0  0  0  0  0  0  0  0  0  0  0  0
  -17.8410    2.0500   -3.5150 H   0  0  0  0  0  0  0  0  0  0  0  0
  -18.8560    3.0040   -2.3070 H   0  0  0  0  0  0  0  0  0  0  0  0
  -22.9160    0.7390   -2.2980 H   0  0  0  0  0  0  0  0  0  0  0  0
  -22.4490   -1.4950   -3.3090 H   0  0  0  0  0  0  0  0  0  0  0  0
  -20.1380   -2.0670   -4.0030 H   0  0  0  0  0  0  0  0  0  0  0  0
  1 30  1  0  0  0  0
  1 31  1  0  0  0  0
  1 32  1  0  0  0  0
  1  2  1  0  0  0  0
  2  3  2  0  0  0  0
  3 33  1  0  0  0  0
  3  4  1  0  0  0  0
  4  5  1  0  0  0  0
  5  6  2  0  0  0  0
  6  2  1  0  0  0  0
  5  7  1  0  0  0  0
  7  8  1  0  0  0  0
  8 34  1  0  0  0  0
  8 35  1  0  0  0  0
  8 36  1  0  0  0  0
  7  9  1  0  0  0  0
  9 37  1  0  0  0  0
  7 10  1  0  0  0  0
 10 11  2  0  0  0  0
 11 12  1  0  0  0  0
 12 13  2  0  0  0  0
 13 14  1  0  0  0  0
 14 38  1  0  0  0  0
 14 15  1  0  0  0  0
 15 16  1  0  0  0  0
 16 39  1  0  0  0  0
 16 17  2  0  0  0  0
 17 40  1  0  0  0  0
 17 18  1  0  0  0  0
 18 19  1  0  0  0  0
 19 41  1  0  0  0  0
 19 42  1  0  0  0  0
 19 20  1  0  0  0  0
 20 21  2  0  0  0  0
 21 22  1  0  0  0  0
 21 23  1  0  0  0  0
 23 43  1  0  0  0  0
 23 24  2  0  0  0  0
 24 44  1  0  0  0  0
 24 25  1  0  0  0  0
 25 45  1  0  0  0  0
 25 26  2  0  0  0  0
 26 20  1  0  0  0  0
 26 27  1  0  0  0  0
 18 28  1  0  0  0  0
 28 15  2  0  0  0  0
 13 29  1  0  0  0  0
 29 10  1  0  0  0  0
M  END
>  <LOGBIO>
5.7200

>  <PRED_LOGBIO>
5.5400

>  <XV_RES>
0.3200

>  <WHL_TMPL>
3

>  <ANCH>
50-53;30-33

$$$$
ROW36
  -MTS-   01071501083D 0   0.00000     0.00000     0

 49 51  0  0  1  0  0  0  0  0999 V2000
  -13.5220   -1.6410    0.5100 C   0  0  0  0  0  0  0  0  0  0  0  0
  -13.3810   -0.5630    1.5320 C   0  0  2  0  0  0  0  0  0  0  0  0
  -13.1740   -1.2470    2.8170 N   0  0  0  0  0  0  0  0  0  0  0  0
  -13.0470   -0.5370    3.9350 C   0  0  0  0  0  0  0  0  0  0  0  0
  -13.1020    0.6910    3.8930 O   0  0  0  0  0  0  0  0  0  0  0  0
  -12.8390   -1.2260    5.2280 C   0  0  0  0  0  0  0  0  0  0  0  0
  -12.7100   -0.5110    6.3540 C   0  0  0  0  0  0  0  0  0  0  0  0
  -12.5020   -1.1990    7.6480 C   0  0  0  0  0  0  0  0  0  0  0  0
  -11.2040   -1.4760    8.0920 C   0  0  0  0  0  0  0  0  0  0  0  0
  -11.0070   -2.1270    9.3160 C   0  0  0  0  0  0  0  0  0  0  0  0
  -12.1080   -2.5020   10.0950 C   0  0  0  0  0  0  0  0  0  0  0  0
  -11.9180   -3.1300   11.2750 F   0  0  0  0  0  0  0  0  0  0  0  0
  -13.4060   -2.2250    9.6510 C   0  0  0  0  0  0  0  0  0  0  0  0
  -13.6030   -1.5730    8.4270 C   0  0  0  0  0  0  0  0  0  0  0  0
  -12.1270    0.3210    1.3110 C   0  0  0  0  0  0  0  0  0  0  0  0
  -11.1390   -0.0660    0.3830 C   0  0  0  0  0  0  0  0  0  0  0  0
   -9.9960    0.7130    0.1520 C   0  0  0  0  0  0  0  0  0  0  0  0
   -9.8020    1.9080    0.8450 C   0  0  0  0  0  0  0  0  0  0  0  0
   -8.7350    2.7500    0.6830 F   0  0  0  0  0  0  0  0  0  0  0  0
  -10.7690    2.2930    1.7800 C   0  0  0  0  0  0  0  0  0  0  0  0
  -11.9220    1.5280    1.9980 C   0  0  0  0  0  0  0  0  0  0  0  0
  -10.6570    3.5110    2.4910 N   0  0  0  0  0  0  0  0  0  0  0  0
   -9.3750    4.2060    2.6750 C   0  0  0  0  0  0  0  0  0  0  0  0
   -9.1930    4.7130    4.1180 C   0  0  0  0  0  0  0  0  0  0  0  0
  -10.3270    5.4700    4.5500 O   0  0  0  0  0  0  0  0  0  0  0  0
  -11.5250    4.6890    4.5280 C   0  0  0  0  0  0  0  0  0  0  0  0
  -11.8130    4.1810    3.1030 C   0  0  0  0  0  0  0  0  0  0  0  0
  -14.5750   -1.8390    0.3220 H   0  0  0  0  0  0  0  0  0  0  0  0
  -13.1080   -1.2490   -0.4170 H   0  0  0  0  0  0  0  0  0  0  0  0
  -12.9830   -2.5060    0.8900 H   0  0  0  0  0  0  0  0  0  0  0  0
  -14.2730    0.0600    1.5600 H   0  0  0  0  0  0  0  0  0  0  0  0
  -13.1290   -2.2550    2.8510 H   0  0  0  0  0  0  0  0  0  0  0  0
  -12.7900   -2.3040    5.2640 H   0  0  0  0  0  0  0  0  0  0  0  0
  -12.7590    0.5670    6.3180 H   0  0  0  0  0  0  0  0  0  0  0  0
  -10.3540   -1.1870    7.4910 H   0  0  0  0  0  0  0  0  0  0  0  0
  -10.0050   -2.3410    9.6580 H   0  0  0  0  0  0  0  0  0  0  0  0
  -14.2560   -2.5130   10.2520 H   0  0  0  0  0  0  0  0  0  0  0  0
  -14.6050   -1.3600    8.0840 H   0  0  0  0  0  0  0  0  0  0  0  0
  -11.2660   -0.9880   -0.1650 H   0  0  0  0  0  0  0  0  0  0  0  0
   -9.2610    0.3850   -0.5680 H   0  0  0  0  0  0  0  0  0  0  0  0
  -12.6630    1.8710    2.7040 H   0  0  0  0  0  0  0  0  0  0  0  0
   -9.3170    5.0460    1.9850 H   0  0  0  0  0  0  0  0  0  0  0  0
   -8.5590    3.5310    2.4230 H   0  0  0  0  0  0  0  0  0  0  0  0
   -9.0480    3.8650    4.7830 H   0  0  0  0  0  0  0  0  0  0  0  0
   -8.3010    5.3330    4.1740 H   0  0  0  0  0  0  0  0  0  0  0  0
  -11.4170    3.8410    5.2010 H   0  0  0  0  0  0  0  0  0  0  0  0
  -12.3600    5.2960    4.8720 H   0  0  0  0  0  0  0  0  0  0  0  0
  -12.1190    5.0160    2.4770 H   0  0  0  0  0  0  0  0  0  0  0  0
  -12.6560    3.4920    3.1300 H   0  0  0  0  0  0  0  0  0  0  0  0
  1 28  1  0  0  0  0
  1 29  1  0  0  0  0
  1 30  1  0  0  0  0
  1  2  1  0  0  0  0
  2 31  1  0  0  0  0
  2  3  1  0  0  0  0
  3 32  1  0  0  0  0
  3  4  1  0  0  0  0
  4  5  2  0  0  0  0
  4  6  1  0  0  0  0
  6 33  1  0  0  0  0
  6  7  2  0  0  0  0
  7 34  1  0  0  0  0
  7  8  1  0  0  0  0
  8  9  2  0  0  0  0
  9 35  1  0  0  0  0
  9 10  1  0  0  0  0
 10 36  1  0  0  0  0
 10 11  2  0  0  0  0
 11 12  1  0  0  0  0
 11 13  1  0  0  0  0
 13 37  1  0  0  0  0
 13 14  2  0  0  0  0
 14  8  1  0  0  0  0
 14 38  1  0  0  0  0
  2 15  1  0  0  0  0
 15 16  2  0  0  0  0
 16 39  1  0  0  0  0
 16 17  1  0  0  0  0
 17 40  1  0  0  0  0
 17 18  2  0  0  0  0
 18 19  1  0  0  0  0
 18 20  1  0  0  0  0
 20 21  2  0  0  0  0
 21 15  1  0  0  0  0
 21 41  1  0  0  0  0
 20 22  1  0  0  0  0
 22 23  1  0  0  0  0
 23 42  1  0  0  0  0
 23 43  1  0  0  0  0
 23 24  1  0  0  0  0
 24 44  1  0  0  0  0
 24 45  1  0  0  0  0
 24 25  1  0  0  0  0
 25 26  1  0  0  0  0
 26 46  1  0  0  0  0
 26 47  1  0  0  0  0
 26 27  1  0  0  0  0
 27 22  1  0  0  0  0
 27 48  1  0  0  0  0
 27 49  1  0  0  0  0
M  END
>  <LOGBIO>
4.7200

>  <PRED_LOGBIO>
4.4600

>  <XV_RES>
0.1620

>  <WHL_TMPL>
3

>  <ANCH>
1-19;27-26

$$$$
ROW37
  -MTS-   01071501083D 0   0.00000     0.00000     0

 62 65  0  0  0  0  0  0  0  0999 V2000
   18.5550   -7.8150    0.5610 C   0  0  0  0  0  0  0  0  0  0  0  0
   17.5510   -6.9400    1.0840 O   0  0  0  0  0  0  0  0  0  0  0  0
   16.2720   -7.1440    0.7030 C   0  0  0  0  0  0  0  0  0  0  0  0
   16.0020   -8.0530   -0.0640 O   0  0  0  0  0  0  0  0  0  0  0  0
   15.1980   -6.2640    1.2170 C   0  0  0  0  0  0  0  0  0  0  0  0
   14.5290   -6.5950    2.4010 C   0  0  0  0  0  0  0  0  0  0  0  0
   13.5140   -5.7640    2.8870 C   0  0  0  0  0  0  0  0  0  0  0  0
   13.1670   -4.6010    2.1890 C   0  0  0  0  0  0  0  0  0  0  0  0
   13.8360   -4.2700    1.0040 C   0  0  0  0  0  0  0  0  0  0  0  0
   13.4610   -3.0160    0.2510 C   0  0  0  0  0  0  0  0  0  0  0  0
   14.2530   -1.9230    0.7220 O   0  0  0  0  0  0  0  0  0  0  0  0
   14.0550   -0.6920    0.1530 C   0  0  0  0  0  0  0  0  0  0  0  0
   13.7450    0.4100    0.9590 C   0  0  0  0  0  0  0  0  0  0  0  0
   13.5420    1.6670    0.3770 C   0  0  0  0  0  0  0  0  0  0  0  0
   13.6490    1.8220   -1.0100 C   0  0  0  0  0  0  0  0  0  0  0  0
   13.4460    3.0790   -1.5920 C   0  0  0  0  0  0  0  0  0  0  0  0
   13.5530    3.2340   -2.9790 C   0  0  0  0  0  0  0  0  0  0  0  0
   13.8630    2.1320   -3.7850 C   0  0  0  0  0  0  0  0  0  0  0  0
   14.0660    0.8750   -3.2030 C   0  0  0  0  0  0  0  0  0  0  0  0
   13.9590    0.7200   -1.8160 C   0  0  0  0  0  0  0  0  0  0  0  0
   14.1620   -0.5370   -1.2340 C   0  0  0  0  0  0  0  0  0  0  0  0
   13.3340    4.5900   -3.6060 C   0  0  0  0  0  0  0  0  0  0  0  0
   14.6640    5.3390   -3.6770 C   0  0  0  0  0  0  0  0  0  0  0  0
   15.6530    4.5420   -4.5220 C   0  0  0  0  0  0  0  0  0  0  0  0
   14.4510    6.6590   -4.2870 N   0  0  0  0  0  0  0  0  0  0  0  0
   13.9120    6.4900   -5.6440 C   0  0  0  0  0  0  0  0  0  0  0  0
   15.7310    7.3800   -4.3560 C   0  0  0  0  0  0  0  0  0  0  0  0
   12.3820    5.3590   -2.7920 N   0  0  0  0  0  0  0  0  0  0  0  0
   12.6970    6.1910   -1.7500 C   0  0  0  0  0  0  0  0  0  0  0  0
   11.5560    6.7020   -1.2690 C   0  0  0  0  0  0  0  0  0  0  0  0
   10.5040    6.1760   -2.0290 N   0  0  0  0  0  0  0  0  0  0  0  0
   11.0200    5.3710   -2.9390 C   0  0  0  0  0  0  0  0  0  0  0  0
   14.8510   -5.1020    0.5190 C   0  0  0  0  0  0  0  0  0  0  0  0
   18.3320   -8.8380    0.8550 H   0  0  0  0  0  0  0  0  0  0  0  0
   19.5270   -7.5280    0.9550 H   0  0  0  0  0  0  0  0  0  0  0  0
   18.5680   -7.7440   -0.5240 H   0  0  0  0  0  0  0  0  0  0  0  0
   14.7970   -7.4920    2.9400 H   0  0  0  0  0  0  0  0  0  0  0  0
   12.9980   -6.0190    3.8010 H   0  0  0  0  0  0  0  0  0  0  0  0
   12.3830   -3.9590    2.5640 H   0  0  0  0  0  0  0  0  0  0  0  0
   12.4080   -2.7970    0.4130 H   0  0  0  0  0  0  0  0  0  0  0  0
   13.6420   -3.1640   -0.8110 H   0  0  0  0  0  0  0  0  0  0  0  0
   13.6620    0.2900    2.0290 H   0  0  0  0  0  0  0  0  0  0  0  0
   13.3030    2.5170    0.9990 H   0  0  0  0  0  0  0  0  0  0  0  0
   13.2070    3.9300   -0.9700 H   0  0  0  0  0  0  0  0  0  0  0  0
   13.9460    2.2520   -4.8550 H   0  0  0  0  0  0  0  0  0  0  0  0
   14.3050    0.0250   -3.8250 H   0  0  0  0  0  0  0  0  0  0  0  0
   14.4010   -1.3880   -1.8560 H   0  0  0  0  0  0  0  0  0  0  0  0
   12.9350    4.4650   -4.6100 H   0  0  0  0  0  0  0  0  0  0  0  0
   15.0640    5.4640   -2.6730 H   0  0  0  0  0  0  0  0  0  0  0  0
   15.2540    4.4160   -5.5260 H   0  0  0  0  0  0  0  0  0  0  0  0
   16.6000    5.0750   -4.5720 H   0  0  0  0  0  0  0  0  0  0  0  0
   15.8110    3.5650   -4.0700 H   0  0  0  0  0  0  0  0  0  0  0  0
   14.6170    5.9220   -6.2470 H   0  0  0  0  0  0  0  0  0  0  0  0
   13.7540    7.4670   -6.0960 H   0  0  0  0  0  0  0  0  0  0  0  0
   12.9650    5.9570   -5.5940 H   0  0  0  0  0  0  0  0  0  0  0  0
   16.4360    6.8110   -4.9580 H   0  0  0  0  0  0  0  0  0  0  0  0
   15.5730    8.3570   -4.8070 H   0  0  0  0  0  0  0  0  0  0  0  0
   16.1300    7.5050   -3.3510 H   0  0  0  0  0  0  0  0  0  0  0  0
   13.6910    6.3990   -1.3820 H   0  0  0  0  0  0  0  0  0  0  0  0
   11.4640    7.3940   -0.4450 H   0  0  0  0  0  0  0  0  0  0  0  0
   10.4610    4.8140   -3.6770 H   0  0  0  0  0  0  0  0  0  0  0  0
   15.3670   -4.8470   -0.3950 H   0  0  0  0  0  0  0  0  0  0  0  0
  1 34  1  0  0  0  0
  1 35  1  0  0  0  0
  1 36  1  0  0  0  0
  1  2  1  0  0  0  0
  2  3  1  0  0  0  0
  3  4  2  0  0  0  0
  3  5  1  0  0  0  0
  5  6  2  0  0  0  0
  6 37  1  0  0  0  0
  6  7  1  0  0  0  0
  7 38  1  0  0  0  0
  7  8  2  0  0  0  0
  8 39  1  0  0  0  0
  8  9  1  0  0  0  0
  9 10  1  0  0  0  0
 10 40  1  0  0  0  0
 10 41  1  0  0  0  0
 10 11  1  0  0  0  0
 11 12  1  0  0  0  0
 12 13  2  0  0  0  0
 13 42  1  0  0  0  0
 13 14  1  0  0  0  0
 14 43  1  0  0  0  0
 14 15  2  0  0  0  0
 15 16  1  0  0  0  0
 16 44  1  0  0  0  0
 16 17  2  0  0  0  0
 17 18  1  0  0  0  0
 18 45  1  0  0  0  0
 18 19  2  0  0  0  0
 19 46  1  0  0  0  0
 19 20  1  0  0  0  0
 20 15  1  0  0  0  0
 20 21  2  0  0  0  0
 21 12  1  0  0  0  0
 21 47  1  0  0  0  0
 17 22  1  0  0  0  0
 22 48  1  0  0  0  0
 22 23  1  0  0  0  0
 23 49  1  0  0  0  0
 23 24  1  0  0  0  0
 24 50  1  0  0  0  0
 24 51  1  0  0  0  0
 24 52  1  0  0  0  0
 23 25  1  0  0  0  0
 25 26  1  0  0  0  0
 26 53  1  0  0  0  0
 26 54  1  0  0  0  0
 26 55  1  0  0  0  0
 25 27  1  0  0  0  0
 27 56  1  0  0  0  0
 27 57  1  0  0  0  0
 27 58  1  0  0  0  0
 22 28  1  0  0  0  0
 28 29  1  0  0  0  0
 29 59  1  0  0  0  0
 29 30  2  0  0  0  0
 30 60  1  0  0  0  0
 30 31  1  0  0  0  0
 31 32  2  0  0  0  0
 32 28  1  0  0  0  0
 32 61  1  0  0  0  0
  9 33  2  0  0  0  0
 33  5  1  0  0  0  0
 33 62  1  0  0  0  0
M  END
>  <LOGBIO>
6.8000

>  <PRED_LOGBIO>
6.2600

>  <XV_RES>
1.1300

>  <WHL_TMPL>
1

>  <ANCH>
32-33;25-23

$$$$
ROW38
  -MTS-   01071501083D 0   0.00000     0.00000     0

 57 60  0  0  0  0  0  0  0  0999 V2000
   11.2870    2.0290   -1.3260 F   0  0  0  0  0  0  0  0  0  0  0  0
   12.4510    1.6120   -1.8970 C   0  0  0  0  0  0  0  0  0  0  0  0
   12.2630    0.3000   -2.2120 F   0  0  0  0  0  0  0  0  0  0  0  0
   12.5380    2.2740   -3.0850 F   0  0  0  0  0  0  0  0  0  0  0  0
   13.6490    1.8220   -1.0100 C   0  0  0  0  0  0  0  0  0  0  0  0
   14.9000    2.1350   -1.5590 C   0  0  0  0  0  0  0  0  0  0  0  0
   16.0180    2.3120   -0.7360 C   0  0  0  0  0  0  0  0  0  0  0  0
   15.9020    2.1770    0.6460 C   0  0  0  0  0  0  0  0  0  0  0  0
   14.6600    1.8430    1.1950 C   0  0  0  0  0  0  0  0  0  0  0  0
   13.5420    1.6670    0.3770 C   0  0  0  0  0  0  0  0  0  0  0  0
   16.9060    2.3140    1.5620 N   0  0  0  0  0  0  0  0  0  0  0  0
   18.1320    1.5180    1.4060 C   0  0  0  0  0  0  0  0  0  0  0  0
   17.9860    0.1770    2.1490 C   0  0  0  0  0  0  0  0  0  0  0  0
   19.1710   -0.7600    1.8530 C   0  0  0  0  0  0  0  0  0  0  0  0
   19.3490   -0.9610    0.4070 N   0  0  0  0  0  0  0  0  0  0  0  0
   20.4890   -1.8600    0.1740 C   0  0  0  0  0  0  0  0  0  0  0  0
   20.0040   -3.2900    0.1430 C   0  0  0  0  0  0  0  0  0  0  0  0
   19.6030   -3.8670   -1.0680 C   0  0  0  0  0  0  0  0  0  0  0  0
   19.1530   -5.1920   -1.0970 C   0  0  0  0  0  0  0  0  0  0  0  0
   19.1050   -5.9410    0.0850 C   0  0  0  0  0  0  0  0  0  0  0  0
   19.5070   -5.3640    1.2960 C   0  0  0  0  0  0  0  0  0  0  0  0
   19.9560   -4.0390    1.3250 C   0  0  0  0  0  0  0  0  0  0  0  0
   19.4550   -6.1720    2.5710 C   0  0  0  0  0  0  0  0  0  0  0  0
   20.4070   -5.7540    3.3990 F   0  0  0  0  0  0  0  0  0  0  0  0
   18.2660   -6.0160    3.1460 F   0  0  0  0  0  0  0  0  0  0  0  0
   19.6450   -7.4580    2.2890 F   0  0  0  0  0  0  0  0  0  0  0  0
   19.5960    0.3140   -0.2800 C   0  0  0  0  0  0  0  0  0  0  0  0
   18.4310    1.3020   -0.0880 C   0  0  0  0  0  0  0  0  0  0  0  0
   16.7680    3.2110    2.6480 C   0  0  0  0  0  0  0  0  0  0  0  0
   16.2110    2.7800    3.8580 C   0  0  0  0  0  0  0  0  0  0  0  0
   16.0890    3.6930    4.9120 C   0  0  0  0  0  0  0  0  0  0  0  0
   16.5270    5.0090    4.7240 C   0  0  0  0  0  0  0  0  0  0  0  0
   17.0550    5.3920    3.5540 N   0  0  0  0  0  0  0  0  0  0  0  0
   17.1860    4.5420    2.5260 C   0  0  0  0  0  0  0  0  0  0  0  0
   15.0020    2.2410   -2.6290 H   0  0  0  0  0  0  0  0  0  0  0  0
   16.9750    2.5540   -1.1740 H   0  0  0  0  0  0  0  0  0  0  0  0
   14.5640    1.7200    2.2640 H   0  0  0  0  0  0  0  0  0  0  0  0
   12.5900    1.4100    0.8170 H   0  0  0  0  0  0  0  0  0  0  0  0
   18.9230    2.1100    1.8610 H   0  0  0  0  0  0  0  0  0  0  0  0
   17.0590   -0.3060    1.8460 H   0  0  0  0  0  0  0  0  0  0  0  0
   17.9280    0.3600    3.2200 H   0  0  0  0  0  0  0  0  0  0  0  0
   20.0810   -0.3380    2.2740 H   0  0  0  0  0  0  0  0  0  0  0  0
   19.0020   -1.7220    2.3330 H   0  0  0  0  0  0  0  0  0  0  0  0
   21.2150   -1.7410    0.9760 H   0  0  0  0  0  0  0  0  0  0  0  0
   20.9560   -1.6150   -0.7770 H   0  0  0  0  0  0  0  0  0  0  0  0
   19.6400   -3.2890   -1.9800 H   0  0  0  0  0  0  0  0  0  0  0  0
   18.8440   -5.6370   -2.0310 H   0  0  0  0  0  0  0  0  0  0  0  0
   18.7590   -6.9640    0.0630 H   0  0  0  0  0  0  0  0  0  0  0  0
   20.2660   -3.5940    2.2590 H   0  0  0  0  0  0  0  0  0  0  0  0
   20.5130    0.7590    0.1000 H   0  0  0  0  0  0  0  0  0  0  0  0
   19.7430    0.1310   -1.3430 H   0  0  0  0  0  0  0  0  0  0  0  0
   17.5430    0.9160   -0.5830 H   0  0  0  0  0  0  0  0  0  0  0  0
   18.6840    2.2550   -0.5480 H   0  0  0  0  0  0  0  0  0  0  0  0
   15.8810    1.7590    3.9760 H   0  0  0  0  0  0  0  0  0  0  0  0
   15.6630    3.3860    5.8560 H   0  0  0  0  0  0  0  0  0  0  0  0
   16.4370    5.7230    5.5300 H   0  0  0  0  0  0  0  0  0  0  0  0
   17.6160    4.8850    1.5980 H   0  0  0  0  0  0  0  0  0  0  0  0
  1  2  1  0  0  0  0
  2  3  1  0  0  0  0
  2  4  1  0  0  0  0
  2  5  1  0  0  0  0
  5  6  2  0  0  0  0
  6 35  1  0  0  0  0
  6  7  1  0  0  0  0
  7 36  1  0  0  0  0
  7  8  2  0  0  0  0
  8  9  1  0  0  0  0
  9 37  1  0  0  0  0
  9 10  2  0  0  0  0
 10  5  1  0  0  0  0
 10 38  1  0  0  0  0
  8 11  1  0  0  0  0
 11 12  1  0  0  0  0
 12 39  1  0  0  0  0
 12 13  1  0  0  0  0
 13 40  1  0  0  0  0
 13 41  1  0  0  0  0
 13 14  1  0  0  0  0
 14 42  1  0  0  0  0
 14 43  1  0  0  0  0
 14 15  1  0  0  0  0
 15 16  1  0  0  0  0
 16 44  1  0  0  0  0
 16 45  1  0  0  0  0
 16 17  1  0  0  0  0
 17 18  2  0  0  0  0
 18 46  1  0  0  0  0
 18 19  1  0  0  0  0
 19 47  1  0  0  0  0
 19 20  2  0  0  0  0
 20 48  1  0  0  0  0
 20 21  1  0  0  0  0
 21 22  2  0  0  0  0
 22 17  1  0  0  0  0
 22 49  1  0  0  0  0
 21 23  1  0  0  0  0
 23 24  1  0  0  0  0
 23 25  1  0  0  0  0
 23 26  1  0  0  0  0
 15 27  1  0  0  0  0
 27 50  1  0  0  0  0
 27 51  1  0  0  0  0
 27 28  1  0  0  0  0
 28 12  1  0  0  0  0
 28 52  1  0  0  0  0
 28 53  1  0  0  0  0
 11 29  1  0  0  0  0
 29 30  2  0  0  0  0
 30 54  1  0  0  0  0
 30 31  1  0  0  0  0
 31 55  1  0  0  0  0
 31 32  2  0  0  0  0
 32 56  1  0  0  0  0
 32 33  1  0  0  0  0
 33 34  2  0  0  0  0
 34 29  1  0  0  0  0
 34 57  1  0  0  0  0
M  END
>  <LOGBIO>
4.7400

>  <PRED_LOGBIO>
5.2800

>  <XV_RES>
-0.6530

>  <WHL_TMPL>
1

>  <ANCH>
37-40;2-1

$$$$
ROW39
  -MTS-   01071501083D 0   0.00000     0.00000     0

102105  0  0  1  0  0  0  0  0999 V2000
  -19.3670   12.6350    1.2840 C   0  0  0  0  0  0  0  0  0  0  0  0
  -18.6420   13.5230    0.2770 C   0  0  0  0  0  0  0  0  0  0  0  0
  -17.8980   14.6300    1.0180 C   0  0  0  0  0  0  0  0  0  0  0  0
  -17.6570   12.6920   -0.5090 C   0  0  0  0  0  0  0  0  0  0  0  0
  -17.0130   11.6160   -0.0960 N   0  0  0  0  0  0  0  0  0  0  0  0
  -16.1400   11.0020   -1.0020 C   0  0  0  0  0  0  0  0  0  0  0  0
  -15.3560    9.7660   -0.6300 C   0  0  0  0  0  0  0  0  0  0  0  0
  -16.1380    8.5690   -0.9680 N   0  0  0  0  0  0  0  0  0  0  0  0
  -17.4700    8.7080   -1.5730 C   0  0  0  0  0  0  0  0  0  0  0  0
  -15.6410    7.3590   -0.7270 C   0  0  0  0  0  0  0  0  0  0  0  0
  -14.5080    7.2410   -0.2120 O   0  0  0  0  0  0  0  0  0  0  0  0
  -16.3490    6.2760   -1.0330 N   0  0  0  0  0  0  0  0  0  0  0  0
  -15.7990    4.9390   -0.7660 C   0  0  1  0  0  0  0  0  0  0  0  0
  -15.5240    4.7900    0.7300 C   0  0  0  0  0  0  0  0  0  0  0  0
  -14.5180    5.8520    1.1710 C   0  0  0  0  0  0  0  0  0  0  0  0
  -14.2440    5.7040    2.6670 C   0  0  0  0  0  0  0  0  0  0  0  0
  -13.2380    6.7660    3.1080 C   0  0  0  0  0  0  0  0  0  0  0  0
  -12.9740    6.6230    4.5470 N   0  0  0  0  0  0  0  0  0  0  0  0
  -16.7930    3.8890   -1.2020 C   0  0  0  0  0  0  0  0  0  0  0  0
  -17.8690    4.2280   -1.6930 O   0  0  0  0  0  0  0  0  0  0  0  0
  -16.5060    2.5990   -1.0540 N   0  0  0  0  0  0  0  0  0  0  0  0
  -17.4800    1.5710   -1.4810 C   0  0  2  0  0  0  0  0  0  0  0  0
  -18.3670    1.3040   -0.2660 C   0  0  0  0  0  0  0  0  0  0  0  0
  -19.2140    0.0570   -0.5170 C   0  0  0  0  0  0  0  0  0  0  0  0
  -20.1010   -0.2090    0.6980 C   0  0  2  0  0  0  0  0  0  0  0  0
  -19.2240   -0.4290    1.9300 C   0  0  0  0  0  0  0  0  0  0  0  0
  -20.1010   -0.6930    3.1310 C   0  0  0  0  0  0  0  0  0  0  0  0
  -20.4730   -2.0040    3.4510 C   0  0  0  0  0  0  0  0  0  0  0  0
  -21.2860   -2.2480    4.5650 C   0  0  0  0  0  0  0  0  0  0  0  0
  -21.7260   -1.1820    5.3580 C   0  0  0  0  0  0  0  0  0  0  0  0
  -21.3530    0.1290    5.0370 C   0  0  0  0  0  0  0  0  0  0  0  0
  -20.5410    0.3730    3.9240 C   0  0  0  0  0  0  0  0  0  0  0  0
  -20.9160   -1.4090    0.4560 N   0  0  0  0  0  0  0  0  0  0  0  0
  -21.7680   -1.8320    1.3850 C   0  0  0  0  0  0  0  0  0  0  0  0
  -21.8710   -1.2380    2.4170 O   0  0  0  0  0  0  0  0  0  0  0  0
  -22.5160   -2.9340    1.1630 O   0  0  0  0  0  0  0  0  0  0  0  0
  -23.4180   -3.3510    2.1910 C   0  0  0  0  0  0  0  0  0  0  0  0
  -24.1520   -4.5930    1.7430 C   0  0  0  0  0  0  0  0  0  0  0  0
  -23.7880   -5.8700    1.9240 C   0  0  0  0  0  0  0  0  0  0  0  0
  -24.6490   -6.8460    1.4090 N   0  0  0  0  0  0  0  0  0  0  0  0
  -25.7460   -6.4530    0.7890 C   0  0  0  0  0  0  0  0  0  0  0  0
  -25.6850   -4.6860    0.8630 S   0  0  0  0  0  0  0  0  0  0  0  0
  -18.4260    2.0470   -2.5970 C   0  0  0  0  0  0  0  0  0  0  0  0
  -19.5570    1.0670   -2.8150 C   0  0  0  0  0  0  0  0  0  0  0  0
  -19.3070   -0.1850   -3.3840 C   0  0  0  0  0  0  0  0  0  0  0  0
  -20.3440   -1.1030   -3.5620 C   0  0  0  0  0  0  0  0  0  0  0  0
  -21.6490   -0.7820   -3.1720 C   0  0  0  0  0  0  0  0  0  0  0  0
  -21.9120    0.4780   -2.5990 C   0  0  0  0  0  0  0  0  0  0  0  0
  -20.8630    1.3910   -2.4220 C   0  0  0  0  0  0  0  0  0  0  0  0
  -16.0340   11.5620   -2.2150 C   0  0  0  0  0  0  0  0  0  0  0  0
  -17.1220   12.9560   -2.1750 S   0  0  0  0  0  0  0  0  0  0  0  0
  -18.6430   12.1920    1.9650 H   0  0  0  0  0  0  0  0  0  0  0  0
  -20.0780   13.2340    1.8500 H   0  0  0  0  0  0  0  0  0  0  0  0
  -19.8980   11.8460    0.7560 H   0  0  0  0  0  0  0  0  0  0  0  0
  -19.3670   13.9660   -0.4040 H   0  0  0  0  0  0  0  0  0  0  0  0
  -17.1740   14.1880    1.6980 H   0  0  0  0  0  0  0  0  0  0  0  0
  -18.6080   15.2290    1.5840 H   0  0  0  0  0  0  0  0  0  0  0  0
  -17.3810   15.2630    0.2990 H   0  0  0  0  0  0  0  0  0  0  0  0
  -15.1500    9.7750    0.4380 H   0  0  0  0  0  0  0  0  0  0  0  0
  -14.4170    9.7530   -1.1800 H   0  0  0  0  0  0  0  0  0  0  0  0
  -18.2120    8.2430   -0.9280 H   0  0  0  0  0  0  0  0  0  0  0  0
  -17.7050    9.7630   -1.6940 H   0  0  0  0  0  0  0  0  0  0  0  0
  -17.4800    8.2210   -2.5460 H   0  0  0  0  0  0  0  0  0  0  0  0
  -17.2640    6.3710   -1.4480 H   0  0  0  0  0  0  0  0  0  0  0  0
  -14.8710    4.8110   -1.3190 H   0  0  0  0  0  0  0  0  0  0  0  0
  -15.1180    3.8010    0.9280 H   0  0  0  0  0  0  0  0  0  0  0  0
  -16.4530    4.9180    1.2840 H   0  0  0  0  0  0  0  0  0  0  0  0
  -14.9250    6.8420    0.9740 H   0  0  0  0  0  0  0  0  0  0  0  0
  -13.5900    5.7250    0.6180 H   0  0  0  0  0  0  0  0  0  0  0  0
  -13.8370    4.7140    2.8650 H   0  0  0  0  0  0  0  0  0  0  0  0
  -15.1720    5.8310    3.2210 H   0  0  0  0  0  0  0  0  0  0  0  0
  -13.6450    7.7550    2.9110 H   0  0  0  0  0  0  0  0  0  0  0  0
  -12.3100    6.6380    2.5550 H   0  0  0  0  0  0  0  0  0  0  0  0
  -13.8350    6.7410    5.0610 H   0  0  0  0  0  0  0  0  0  0  0  0
  -12.3090    7.3250    4.8390 H   0  0  0  0  0  0  0  0  0  0  0  0
  -15.6230    2.3210   -0.6500 H   0  0  0  0  0  0  0  0  0  0  0  0
  -16.9730    0.6570   -1.7850 H   0  0  0  0  0  0  0  0  0  0  0  0
  -19.0200    2.1580   -0.0990 H   0  0  0  0  0  0  0  0  0  0  0  0
  -17.7430    1.1470    0.6110 H   0  0  0  0  0  0  0  0  0  0  0  0
  -18.5610   -0.7970   -0.6850 H   0  0  0  0  0  0  0  0  0  0  0  0
  -19.8380    0.2140   -1.3950 H   0  0  0  0  0  0  0  0  0  0  0  0
  -20.7540    0.6450    0.8650 H   0  0  0  0  0  0  0  0  0  0  0  0
  -18.5710   -1.2840    1.7630 H   0  0  0  0  0  0  0  0  0  0  0  0
  -18.6210    0.4580    2.1090 H   0  0  0  0  0  0  0  0  0  0  0  0
  -20.1340   -2.8270    2.8400 H   0  0  0  0  0  0  0  0  0  0  0  0
  -21.5730   -3.2600    4.8120 H   0  0  0  0  0  0  0  0  0  0  0  0
  -22.3530   -1.3710    6.2170 H   0  0  0  0  0  0  0  0  0  0  0  0
  -21.6930    0.9520    5.6490 H   0  0  0  0  0  0  0  0  0  0  0  0
  -20.2540    1.3850    3.6770 H   0  0  0  0  0  0  0  0  0  0  0  0
  -20.8290   -1.9110   -0.4160 H   0  0  0  0  0  0  0  0  0  0  0  0
  -24.1350   -2.5570    2.3880 H   0  0  0  0  0  0  0  0  0  0  0  0
  -22.8590   -3.5680    3.0980 H   0  0  0  0  0  0  0  0  0  0  0  0
  -22.8770   -6.1320    2.4410 H   0  0  0  0  0  0  0  0  0  0  0  0
  -26.5090   -7.0710    0.3380 H   0  0  0  0  0  0  0  0  0  0  0  0
  -17.8410    2.0500   -3.5140 H   0  0  0  0  0  0  0  0  0  0  0  0
  -18.8510    3.0030   -2.2970 H   0  0  0  0  0  0  0  0  0  0  0  0
  -18.3040   -0.4440   -3.6880 H   0  0  0  0  0  0  0  0  0  0  0  0
  -20.1380   -2.0670   -4.0030 H   0  0  0  0  0  0  0  0  0  0  0  0
  -22.4490   -1.4950   -3.3090 H   0  0  0  0  0  0  0  0  0  0  0  0
  -22.9160    0.7390   -2.2980 H   0  0  0  0  0  0  0  0  0  0  0  0
  -21.0630    2.3550   -1.9780 H   0  0  0  0  0  0  0  0  0  0  0  0
  -15.4170   11.2330   -3.0390 H   0  0  0  0  0  0  0  0  0  0  0  0
  1 52  1  0  0  0  0
  1 53  1  0  0  0  0
  1 54  1  0  0  0  0
  1  2  1  0  0  0  0
  2 55  1  0  0  0  0
  2  3  1  0  0  0  0
  3 56  1  0  0  0  0
  3 57  1  0  0  0  0
  3 58  1  0  0  0  0
  2  4  1  0  0  0  0
  4  5  2  0  0  0  0
  5  6  1  0  0  0  0
  6  7  1  0  0  0  0
  7 59  1  0  0  0  0
  7 60  1  0  0  0  0
  7  8  1  0  0  0  0
  8  9  1  0  0  0  0
  9 61  1  0  0  0  0
  9 62  1  0  0  0  0
  9 63  1  0  0  0  0
  8 10  1  0  0  0  0
 10 11  2  0  0  0  0
 10 12  1  0  0  0  0
 12 64  1  0  0  0  0
 12 13  1  0  0  0  0
 13 65  1  0  0  0  0
 13 14  1  0  0  0  0
 14 66  1  0  0  0  0
 14 67  1  0  0  0  0
 14 15  1  0  0  0  0
 15 68  1  0  0  0  0
 15 69  1  0  0  0  0
 15 16  1  0  0  0  0
 16 70  1  0  0  0  0
 16 71  1  0  0  0  0
 16 17  1  0  0  0  0
 17 72  1  0  0  0  0
 17 73  1  0  0  0  0
 17 18  1  0  0  0  0
 18 74  1  0  0  0  0
 18 75  1  0  0  0  0
 13 19  1  0  0  0  0
 19 20  2  0  0  0  0
 19 21  1  0  0  0  0
 21 76  1  0  0  0  0
 21 22  1  0  0  0  0
 22 77  1  0  0  0  0
 22 23  1  0  0  0  0
 23 78  1  0  0  0  0
 23 79  1  0  0  0  0
 23 24  1  0  0  0  0
 24 80  1  0  0  0  0
 24 81  1  0  0  0  0
 24 25  1  0  0  0  0
 25 82  1  0  0  0  0
 25 26  1  0  0  0  0
 26 83  1  0  0  0  0
 26 84  1  0  0  0  0
 26 27  1  0  0  0  0
 27 28  2  0  0  0  0
 28 85  1  0  0  0  0
 28 29  1  0  0  0  0
 29 86  1  0  0  0  0
 29 30  2  0  0  0  0
 30 87  1  0  0  0  0
 30 31  1  0  0  0  0
 31 88  1  0  0  0  0
 31 32  2  0  0  0  0
 32 27  1  0  0  0  0
 32 89  1  0  0  0  0
 25 33  1  0  0  0  0
 33 90  1  0  0  0  0
 33 34  1  0  0  0  0
 34 35  2  0  0  0  0
 34 36  1  0  0  0  0
 36 37  1  0  0  0  0
 37 91  1  0  0  0  0
 37 92  1  0  0  0  0
 37 38  1  0  0  0  0
 38 39  2  0  0  0  0
 39 93  1  0  0  0  0
 39 40  1  0  0  0  0
 40 41  2  0  0  0  0
 41 94  1  0  0  0  0
 41 42  1  0  0  0  0
 42 38  1  0  0  0  0
 22 43  1  0  0  0  0
 43 95  1  0  0  0  0
 43 96  1  0  0  0  0
 43 44  1  0  0  0  0
 44 45  2  0  0  0  0
 45 97  1  0  0  0  0
 45 46  1  0  0  0  0
 46 98  1  0  0  0  0
 46 47  2  0  0  0  0
 47 99  1  0  0  0  0
 47 48  1  0  0  0  0
 48100  1  0  0  0  0
 48 49  2  0  0  0  0
 49 44  1  0  0  0  0
 49101  1  0  0  0  0
  6 50  2  0  0  0  0
 50102  1  0  0  0  0
 50 51  1  0  0  0  0
 51  4  1  0  0  0  0
M  END
>  <LOGBIO>
6.9200

>  <PRED_LOGBIO>
7.1000

>  <XV_RES>
-0.1520

>  <WHL_TMPL>
3

>  <ANCH>
53-70;89-90

$$$$
ROW40
  -MTS-   01071501083D 0   0.00000     0.00000     0

 46 48  0  0  0  0  0  0  0  0999 V2000
  -20.5660   -4.7020    6.0980 F   0  0  0  0  0  0  0  0  0  0  0  0
  -21.5230   -5.0010    5.2240 C   0  0  0  0  0  0  0  0  0  0  0  0
  -22.5850   -4.2320    5.4490 F   0  0  0  0  0  0  0  0  0  0  0  0
  -21.8650   -6.2790    5.3610 F   0  0  0  0  0  0  0  0  0  0  0  0
  -21.0170   -4.7630    3.8220 C   0  0  0  0  0  0  0  0  0  0  0  0
  -21.5080   -5.5330    2.7600 C   0  0  0  0  0  0  0  0  0  0  0  0
  -21.0380   -5.3120    1.4600 C   0  0  0  0  0  0  0  0  0  0  0  0
  -20.0780   -4.3220    1.2210 C   0  0  0  0  0  0  0  0  0  0  0  0
  -19.5880   -3.5520    2.2820 C   0  0  0  0  0  0  0  0  0  0  0  0
  -20.0570   -3.7720    3.5830 C   0  0  0  0  0  0  0  0  0  0  0  0
  -18.3270   -2.2490    1.9680 S   0  0  0  0  0  0  0  0  0  0  0  0
  -18.4800   -1.1960    2.9230 O   0  0  0  0  0  0  0  0  0  0  0  0
  -18.5010   -1.7260    0.6490 O   0  0  0  0  0  0  0  0  0  0  0  0
  -16.7260   -2.9410    2.1150 N   0  0  0  0  0  0  0  0  0  0  0  0
  -15.5840   -2.1290    1.9160 C   0  0  0  0  0  0  0  0  0  0  0  0
  -15.0080   -1.4530    2.9980 C   0  0  0  0  0  0  0  0  0  0  0  0
  -13.8790   -0.6500    2.8010 C   0  0  0  0  0  0  0  0  0  0  0  0
  -13.3240   -0.5230    1.5220 C   0  0  0  0  0  0  0  0  0  0  0  0
  -13.9000   -1.1990    0.4400 C   0  0  0  0  0  0  0  0  0  0  0  0
  -15.0300   -2.0020    0.6360 C   0  0  0  0  0  0  0  0  0  0  0  0
  -12.1260    0.3240    1.3130 C   0  0  0  0  0  0  0  0  0  0  0  0
  -11.1640   -0.1040    0.3910 C   0  0  0  0  0  0  0  0  0  0  0  0
  -10.0220    0.6770    0.1750 C   0  0  0  0  0  0  0  0  0  0  0  0
   -9.8590    1.8240    0.8480 N   0  0  0  0  0  0  0  0  0  0  0  0
  -10.7600    2.2640    1.7370 C   0  0  0  0  0  0  0  0  0  0  0  0
  -10.6600    3.4770    2.4710 C   0  0  0  0  0  0  0  0  0  0  0  0
   -9.8690    3.2870    3.6450 C   0  0  0  0  0  0  0  0  0  0  0  0
  -11.9220    1.5280    1.9980 C   0  0  0  0  0  0  0  0  0  0  0  0
  -21.5670   -6.1430    0.3150 C   0  0  0  0  0  0  0  0  0  0  0  0
  -21.5390   -5.4250   -0.8040 F   0  0  0  0  0  0  0  0  0  0  0  0
  -20.8100   -7.2260    0.1660 F   0  0  0  0  0  0  0  0  0  0  0  0
  -22.8190   -6.5100    0.5750 F   0  0  0  0  0  0  0  0  0  0  0  0
  -22.2480   -6.2970    2.9450 H   0  0  0  0  0  0  0  0  0  0  0  0
  -19.7160   -4.1510    0.2180 H   0  0  0  0  0  0  0  0  0  0  0  0
  -19.6790   -3.1780    4.4010 H   0  0  0  0  0  0  0  0  0  0  0  0
  -16.6170   -3.9190    2.3410 H   0  0  0  0  0  0  0  0  0  0  0  0
  -15.4360   -1.5510    3.9850 H   0  0  0  0  0  0  0  0  0  0  0  0
  -13.4340   -0.1280    3.6360 H   0  0  0  0  0  0  0  0  0  0  0  0
  -13.4720   -1.1010   -0.5470 H   0  0  0  0  0  0  0  0  0  0  0  0
  -15.4740   -2.5240   -0.1990 H   0  0  0  0  0  0  0  0  0  0  0  0
  -11.3010   -1.0290   -0.1490 H   0  0  0  0  0  0  0  0  0  0  0  0
   -9.2740    0.3560   -0.5340 H   0  0  0  0  0  0  0  0  0  0  0  0
  -11.1180    4.4110    2.1810 H   0  0  0  0  0  0  0  0  0  0  0  0
   -9.6930    4.1140    4.3170 H   0  0  0  0  0  0  0  0  0  0  0  0
   -9.4470    2.3170    3.8600 H   0  0  0  0  0  0  0  0  0  0  0  0
  -12.6480    1.8830    2.7150 H   0  0  0  0  0  0  0  0  0  0  0  0
  1  2  1  0  0  0  0
  2  3  1  0  0  0  0
  2  4  1  0  0  0  0
  2  5  1  0  0  0  0
  5  6  2  0  0  0  0
  6 33  1  0  0  0  0
  6  7  1  0  0  0  0
  7  8  2  0  0  0  0
  8 34  1  0  0  0  0
  8  9  1  0  0  0  0
  9 10  2  0  0  0  0
 10  5  1  0  0  0  0
 10 35  1  0  0  0  0
  9 11  1  0  0  0  0
 11 12  2  0  0  0  0
 11 13  2  0  0  0  0
 11 14  1  0  0  0  0
 14 36  1  0  0  0  0
 14 15  1  0  0  0  0
 15 16  2  0  0  0  0
 16 37  1  0  0  0  0
 16 17  1  0  0  0  0
 17 38  1  0  0  0  0
 17 18  2  0  0  0  0
 18 19  1  0  0  0  0
 19 39  1  0  0  0  0
 19 20  2  0  0  0  0
 20 15  1  0  0  0  0
 20 40  1  0  0  0  0
 18 21  1  0  0  0  0
 21 22  2  0  0  0  0
 22 41  1  0  0  0  0
 22 23  1  0  0  0  0
 23 42  1  0  0  0  0
 23 24  2  0  0  0  0
 24 25  1  0  0  0  0
 25 26  1  0  0  0  0
 26 43  1  0  0  0  0
 26 27  2  0  0  0  0
 27 44  1  0  0  0  0
 27 45  1  0  0  0  0
 25 28  2  0  0  0  0
 28 21  1  0  0  0  0
 28 46  1  0  0  0  0
  7 29  1  0  0  0  0
 29 30  1  0  0  0  0
 29 31  1  0  0  0  0
 29 32  1  0  0  0  0
M  END
>  <LOGBIO>
5.3500

>  <PRED_LOGBIO>
6.0900

>  <XV_RES>
-0.9520

>  <WHL_TMPL>
3

>  <ANCH>
17-19;41-29

$$$$
ROW41
  -MTS-   01071501083D 0   0.00000     0.00000     0

 97100  0  0  1  0  0  0  0  0999 V2000
  -15.5720    3.4920    2.2030 C   0  0  0  0  0  0  0  0  0  0  0  0
  -14.8810    4.0790    0.9750 C   0  0  0  0  0  0  0  0  0  0  0  0
  -13.8760    5.1400    1.4160 C   0  0  0  0  0  0  0  0  0  0  0  0
  -15.9250    4.7160    0.0590 C   0  0  2  0  0  0  0  0  0  0  0  0
  -16.6270    5.7850    0.7840 N   0  0  0  0  0  0  0  0  0  0  0  0
  -15.9460    6.8210    1.2640 C   0  0  0  0  0  0  0  0  0  0  0  0
  -14.7080    6.8860    1.0980 O   0  0  0  0  0  0  0  0  0  0  0  0
  -16.5810    7.7880    1.9200 N   0  0  0  0  0  0  0  0  0  0  0  0
  -18.0360    7.7110    2.1150 C   0  0  0  0  0  0  0  0  0  0  0  0
  -15.8280    8.9340    2.4510 C   0  0  0  0  0  0  0  0  0  0  0  0
  -16.7760    9.8810    3.1470 C   0  0  0  0  0  0  0  0  0  0  0  0
  -17.3770   10.8810    2.4880 C   0  0  0  0  0  0  0  0  0  0  0  0
  -18.3720   11.6980    3.7030 S   0  0  0  0  0  0  0  0  0  0  0  0
  -17.9080   10.6280    5.0340 C   0  0  0  0  0  0  0  0  0  0  0  0
  -17.0680    9.7550    4.5100 N   0  0  0  0  0  0  0  0  0  0  0  0
  -18.3750   10.6980    6.4680 C   0  0  0  0  0  0  0  0  0  0  0  0
  -17.4320   11.5920    7.2670 C   0  0  0  0  0  0  0  0  0  0  0  0
  -19.7860   11.2770    6.5150 C   0  0  0  0  0  0  0  0  0  0  0  0
  -16.9200    3.6660   -0.3770 C   0  0  0  0  0  0  0  0  0  0  0  0
  -18.1120    3.7990   -0.1060 O   0  0  0  0  0  0  0  0  0  0  0  0
  -16.5060    2.5990   -1.0540 N   0  0  0  0  0  0  0  0  0  0  0  0
  -17.4800    1.5710   -1.4810 C   0  0  2  0  0  0  0  0  0  0  0  0
  -18.3670    1.3040   -0.2660 C   0  0  0  0  0  0  0  0  0  0  0  0
  -19.0500    2.6030    0.1620 C   0  0  0  0  0  0  0  0  0  0  0  0
  -19.9370    2.3360    1.3770 C   0  0  2  0  0  0  0  0  0  0  0  0
  -20.9980    1.2980    1.0150 C   0  0  0  0  0  0  0  0  0  0  0  0
  -21.8740    1.0340    2.2160 C   0  0  0  0  0  0  0  0  0  0  0  0
  -23.0290    1.7990    2.4210 C   0  0  0  0  0  0  0  0  0  0  0  0
  -23.8410    1.5540    3.5350 C   0  0  0  0  0  0  0  0  0  0  0  0
  -23.4990    0.5450    4.4430 C   0  0  0  0  0  0  0  0  0  0  0  0
  -22.3450   -0.2200    4.2370 C   0  0  0  0  0  0  0  0  0  0  0  0
  -21.5320    0.0250    3.1240 C   0  0  0  0  0  0  0  0  0  0  0  0
  -20.5930    3.5850    1.7880 N   0  0  0  0  0  0  0  0  0  0  0  0
  -21.4180    3.5910    2.8320 C   0  0  0  0  0  0  0  0  0  0  0  0
  -21.6240    2.5810    3.4350 O   0  0  0  0  0  0  0  0  0  0  0  0
  -22.0210    4.7380    3.2090 O   0  0  0  0  0  0  0  0  0  0  0  0
  -22.8980    4.6960    4.3370 C   0  0  0  0  0  0  0  0  0  0  0  0
  -23.4630    6.0730    4.5880 C   0  0  0  0  0  0  0  0  0  0  0  0
  -22.9540    7.0380    5.3670 C   0  0  0  0  0  0  0  0  0  0  0  0
  -23.6750    8.2370    5.4320 N   0  0  0  0  0  0  0  0  0  0  0  0
  -24.7910    8.3380    4.7340 C   0  0  0  0  0  0  0  0  0  0  0  0
  -24.9440    6.7740    3.9190 S   0  0  0  0  0  0  0  0  0  0  0  0
  -18.4260    2.0470   -2.5970 C   0  0  0  0  0  0  0  0  0  0  0  0
  -19.5570    1.0670   -2.8150 C   0  0  0  0  0  0  0  0  0  0  0  0
  -19.3070   -0.1850   -3.3840 C   0  0  0  0  0  0  0  0  0  0  0  0
  -20.3440   -1.1030   -3.5620 C   0  0  0  0  0  0  0  0  0  0  0  0
  -21.6490   -0.7820   -3.1720 C   0  0  0  0  0  0  0  0  0  0  0  0
  -21.9120    0.4780   -2.5990 C   0  0  0  0  0  0  0  0  0  0  0  0
  -20.8630    1.3910   -2.4220 C   0  0  0  0  0  0  0  0  0  0  0  0
  -16.0920    4.2830    2.7400 H   0  0  0  0  0  0  0  0  0  0  0  0
  -14.8290    3.0390    2.8550 H   0  0  0  0  0  0  0  0  0  0  0  0
  -16.2890    2.7360    1.8890 H   0  0  0  0  0  0  0  0  0  0  0  0
  -14.3620    3.2880    0.4390 H   0  0  0  0  0  0  0  0  0  0  0  0
  -14.3960    5.9310    1.9530 H   0  0  0  0  0  0  0  0  0  0  0  0
  -13.1330    4.6860    2.0680 H   0  0  0  0  0  0  0  0  0  0  0  0
  -13.3840    5.5580    0.5410 H   0  0  0  0  0  0  0  0  0  0  0  0
  -15.4330    5.1340   -0.8160 H   0  0  0  0  0  0  0  0  0  0  0  0
  -17.6270    5.7320    0.9180 H   0  0  0  0  0  0  0  0  0  0  0  0
  -18.2800    6.8100    2.6740 H   0  0  0  0  0  0  0  0  0  0  0  0
  -18.3740    8.5840    2.6690 H   0  0  0  0  0  0  0  0  0  0  0  0
  -18.5300    7.6820    1.1470 H   0  0  0  0  0  0  0  0  0  0  0  0
  -15.0820    8.5800    3.1600 H   0  0  0  0  0  0  0  0  0  0  0  0
  -15.3330    9.4520    1.6320 H   0  0  0  0  0  0  0  0  0  0  0  0
  -17.2770   11.1330    1.4430 H   0  0  0  0  0  0  0  0  0  0  0  0
  -18.3790    9.6990    6.8980 H   0  0  0  0  0  0  0  0  0  0  0  0
  -17.4280   12.5920    6.8370 H   0  0  0  0  0  0  0  0  0  0  0  0
  -17.7690   11.6430    8.3000 H   0  0  0  0  0  0  0  0  0  0  0  0
  -16.4260   11.1790    7.2340 H   0  0  0  0  0  0  0  0  0  0  0  0
  -19.7830   12.2770    6.0850 H   0  0  0  0  0  0  0  0  0  0  0  0
  -20.1230   11.3280    7.5480 H   0  0  0  0  0  0  0  0  0  0  0  0
  -20.4590   10.6400    5.9450 H   0  0  0  0  0  0  0  0  0  0  0  0
  -15.5270    2.4900   -1.2770 H   0  0  0  0  0  0  0  0  0  0  0  0
  -16.9730    0.6580   -1.7850 H   0  0  0  0  0  0  0  0  0  0  0  0
  -17.7570    0.9290    0.5530 H   0  0  0  0  0  0  0  0  0  0  0  0
  -19.1230    0.5650   -0.5230 H   0  0  0  0  0  0  0  0  0  0  0  0
  -19.6600    2.9780   -0.6570 H   0  0  0  0  0  0  0  0  0  0  0  0
  -18.2940    3.3420    0.4190 H   0  0  0  0  0  0  0  0  0  0  0  0
  -19.3260    1.9610    2.1960 H   0  0  0  0  0  0  0  0  0  0  0  0
  -21.6080    1.6730    0.1960 H   0  0  0  0  0  0  0  0  0  0  0  0
  -20.5110    0.3730    0.7110 H   0  0  0  0  0  0  0  0  0  0  0  0
  -23.2920    2.5780    1.7210 H   0  0  0  0  0  0  0  0  0  0  0  0
  -24.7320    2.1440    3.6940 H   0  0  0  0  0  0  0  0  0  0  0  0
  -24.1260    0.3560    5.3020 H   0  0  0  0  0  0  0  0  0  0  0  0
  -22.0810   -0.9980    4.9380 H   0  0  0  0  0  0  0  0  0  0  0  0
  -20.6420   -0.5650    2.9650 H   0  0  0  0  0  0  0  0  0  0  0  0
  -20.4180    4.4390    1.2780 H   0  0  0  0  0  0  0  0  0  0  0  0
  -22.3460    4.3650    5.2140 H   0  0  0  0  0  0  0  0  0  0  0  0
  -23.7120    4.0010    4.1380 H   0  0  0  0  0  0  0  0  0  0  0  0
  -22.0350    6.8980    5.9160 H   0  0  0  0  0  0  0  0  0  0  0  0
  -25.4590    9.1840    4.6740 H   0  0  0  0  0  0  0  0  0  0  0  0
  -17.8410    2.0500   -3.5140 H   0  0  0  0  0  0  0  0  0  0  0  0
  -18.8510    3.0030   -2.2970 H   0  0  0  0  0  0  0  0  0  0  0  0
  -18.3040   -0.4440   -3.6880 H   0  0  0  0  0  0  0  0  0  0  0  0
  -20.1380   -2.0670   -4.0030 H   0  0  0  0  0  0  0  0  0  0  0  0
  -22.4490   -1.4950   -3.3090 H   0  0  0  0  0  0  0  0  0  0  0  0
  -22.9160    0.7390   -2.2980 H   0  0  0  0  0  0  0  0  0  0  0  0
  -21.0630    2.3550   -1.9780 H   0  0  0  0  0  0  0  0  0  0  0  0
  1 50  1  0  0  0  0
  1 51  1  0  0  0  0
  1 52  1  0  0  0  0
  1  2  1  0  0  0  0
  2 53  1  0  0  0  0
  2  3  1  0  0  0  0
  3 54  1  0  0  0  0
  3 55  1  0  0  0  0
  3 56  1  0  0  0  0
  2  4  1  0  0  0  0
  4 57  1  0  0  0  0
  4  5  1  0  0  0  0
  5 58  1  0  0  0  0
  5  6  1  0  0  0  0
  6  7  2  0  0  0  0
  6  8  1  0  0  0  0
  8  9  1  0  0  0  0
  9 59  1  0  0  0  0
  9 60  1  0  0  0  0
  9 61  1  0  0  0  0
  8 10  1  0  0  0  0
 10 62  1  0  0  0  0
 10 63  1  0  0  0  0
 10 11  1  0  0  0  0
 11 12  2  0  0  0  0
 12 64  1  0  0  0  0
 12 13  1  0  0  0  0
 13 14  1  0  0  0  0
 14 15  2  0  0  0  0
 15 11  1  0  0  0  0
 14 16  1  0  0  0  0
 16 65  1  0  0  0  0
 16 17  1  0  0  0  0
 17 66  1  0  0  0  0
 17 67  1  0  0  0  0
 17 68  1  0  0  0  0
 16 18  1  0  0  0  0
 18 69  1  0  0  0  0
 18 70  1  0  0  0  0
 18 71  1  0  0  0  0
  4 19  1  0  0  0  0
 19 20  2  0  0  0  0
 19 21  1  0  0  0  0
 21 72  1  0  0  0  0
 21 22  1  0  0  0  0
 22 73  1  0  0  0  0
 22 23  1  0  0  0  0
 23 74  1  0  0  0  0
 23 75  1  0  0  0  0
 23 24  1  0  0  0  0
 24 76  1  0  0  0  0
 24 77  1  0  0  0  0
 24 25  1  0  0  0  0
 25 78  1  0  0  0  0
 25 26  1  0  0  0  0
 26 79  1  0  0  0  0
 26 80  1  0  0  0  0
 26 27  1  0  0  0  0
 27 28  2  0  0  0  0
 28 81  1  0  0  0  0
 28 29  1  0  0  0  0
 29 82  1  0  0  0  0
 29 30  2  0  0  0  0
 30 83  1  0  0  0  0
 30 31  1  0  0  0  0
 31 84  1  0  0  0  0
 31 32  2  0  0  0  0
 32 27  1  0  0  0  0
 32 85  1  0  0  0  0
 25 33  1  0  0  0  0
 33 86  1  0  0  0  0
 33 34  1  0  0  0  0
 34 35  2  0  0  0  0
 34 36  1  0  0  0  0
 36 37  1  0  0  0  0
 37 87  1  0  0  0  0
 37 88  1  0  0  0  0
 37 38  1  0  0  0  0
 38 39  2  0  0  0  0
 39 89  1  0  0  0  0
 39 40  1  0  0  0  0
 40 41  2  0  0  0  0
 41 90  1  0  0  0  0
 41 42  1  0  0  0  0
 42 38  1  0  0  0  0
 22 43  1  0  0  0  0
 43 91  1  0  0  0  0
 43 92  1  0  0  0  0
 43 44  1  0  0  0  0
 44 45  2  0  0  0  0
 45 93  1  0  0  0  0
 45 46  1  0  0  0  0
 46 94  1  0  0  0  0
 46 47  2  0  0  0  0
 47 95  1  0  0  0  0
 47 48  1  0  0  0  0
 48 96  1  0  0  0  0
 48 49  2  0  0  0  0
 49 44  1  0  0  0  0
 49 97  1  0  0  0  0
M  END
>  <LOGBIO>
6.8900

>  <PRED_LOGBIO>
6.9800

>  <XV_RES>
-0.0730

>  <WHL_TMPL>
3

>  <ANCH>
53-70;87-88

$$$$
ROW42
  -MTS-   01071501083D 0   0.00000     0.00000     0

 69 73  0  0  1  0  0  0  0  0999 V2000
   -6.1220   -5.6740   -8.2950 C   0  0  0  0  0  0  0  0  0  0  0  0
   -7.5880   -5.8570   -7.9170 C   0  0  0  0  0  0  0  0  0  0  0  0
   -7.7180   -5.9120   -6.3950 C   0  0  2  0  0  0  0  0  0  0  0  0
   -6.4810   -6.6000   -5.7890 C   0  0  0  0  0  0  0  0  0  0  0  0
   -6.5190   -6.5520   -4.2500 C   0  0  0  0  0  0  0  0  0  0  0  0
   -6.7230   -5.1140   -3.7390 C   0  0  0  0  0  0  0  0  0  0  0  0
   -7.9540   -4.4610   -4.3940 C   0  0  1  0  0  0  0  0  0  0  0  0
   -7.9220   -4.5580   -5.8610 N   0  0  0  0  0  0  0  0  0  0  0  0
   -8.1120   -3.1610   -6.8970 S   0  0  0  0  0  0  0  0  0  0  0  0
   -8.7210   -3.5600   -8.1280 O   0  0  0  0  0  0  0  0  0  0  0  0
   -8.9420   -2.1950   -6.2460 O   0  0  0  0  0  0  0  0  0  0  0  0
   -6.4630   -2.4220   -7.2390 C   0  0  0  0  0  0  0  0  0  0  0  0
   -5.9500   -1.4320   -6.3920 C   0  0  0  0  0  0  0  0  0  0  0  0
   -4.6950   -0.8690   -6.6520 C   0  0  0  0  0  0  0  0  0  0  0  0
   -3.9520   -1.2960   -7.7600 C   0  0  0  0  0  0  0  0  0  0  0  0
   -2.3920   -0.5970   -8.0830 Cl  0  0  0  0  0  0  0  0  0  0  0  0
   -4.4650   -2.2860   -8.6060 C   0  0  0  0  0  0  0  0  0  0  0  0
   -5.7200   -2.8490   -8.3460 C   0  0  0  0  0  0  0  0  0  0  0  0
   -8.0520   -2.9960   -3.9730 C   0  0  0  0  0  0  0  0  0  0  0  0
   -6.6900   -2.3300   -3.7810 C   0  0  0  0  0  0  0  0  0  0  0  0
   -6.6890   -0.8810   -3.3640 C   0  0  0  0  0  0  0  0  0  0  0  0
   -7.6970   -0.1930   -3.5290 O   0  0  0  0  0  0  0  0  0  0  0  0
   -5.5610   -0.4070   -2.8420 N   0  0  0  0  0  0  0  0  0  0  0  0
   -4.3900   -1.2540   -2.5790 C   0  0  0  0  0  0  0  0  0  0  0  0
   -3.9430   -1.0720   -1.1160 C   0  0  0  0  0  0  0  0  0  0  0  0
   -5.1720   -1.1860   -0.1960 C   0  0  0  0  0  0  0  0  0  0  0  0
   -5.7940    0.2220   -0.1350 C   0  0  0  0  0  0  0  0  0  0  0  0
   -4.9090    1.1190   -1.0210 C   0  0  0  0  0  0  0  0  0  0  0  0
   -5.3850    1.0070   -2.4820 C   0  0  0  0  0  0  0  0  0  0  0  0
   -3.6700    0.3480   -0.8500 N   0  0  0  0  0  0  0  0  0  0  0  0
   -3.1820    0.5030    0.5280 C   0  0  0  0  0  0  0  0  0  0  0  0
   -9.1730   -2.5880   -3.0800 C   0  0  0  0  0  0  0  0  0  0  0  0
   -9.1730   -2.1760   -4.5120 C   0  0  0  0  0  0  0  0  0  0  0  0
   -5.7480   -4.7470   -7.8650 H   0  0  0  0  0  0  0  0  0  0  0  0
   -6.0290   -5.6350   -9.3790 H   0  0  0  0  0  0  0  0  0  0  0  0
   -5.5410   -6.5110   -7.9120 H   0  0  0  0  0  0  0  0  0  0  0  0
   -8.1690   -5.0200   -8.3000 H   0  0  0  0  0  0  0  0  0  0  0  0
   -7.9620   -6.7830   -8.3470 H   0  0  0  0  0  0  0  0  0  0  0  0
   -8.6040   -6.5180   -6.2150 H   0  0  0  0  0  0  0  0  0  0  0  0
   -5.5800   -6.1050   -6.1440 H   0  0  0  0  0  0  0  0  0  0  0  0
   -6.4450   -7.6370   -6.1180 H   0  0  0  0  0  0  0  0  0  0  0  0
   -7.3280   -7.1830   -3.8870 H   0  0  0  0  0  0  0  0  0  0  0  0
   -5.5870   -6.9490   -3.8520 H   0  0  0  0  0  0  0  0  0  0  0  0
   -5.8380   -4.5210   -3.9620 H   0  0  0  0  0  0  0  0  0  0  0  0
   -6.8520   -5.1270   -2.6590 H   0  0  0  0  0  0  0  0  0  0  0  0
   -8.8630   -4.9210   -4.0130 H   0  0  0  0  0  0  0  0  0  0  0  0
   -6.5230   -1.1020   -5.5380 H   0  0  0  0  0  0  0  0  0  0  0  0
   -4.2990   -0.1050   -5.9990 H   0  0  0  0  0  0  0  0  0  0  0  0
   -3.8920   -2.6160   -9.4600 H   0  0  0  0  0  0  0  0  0  0  0  0
   -6.1150   -3.6130   -8.9990 H   0  0  0  0  0  0  0  0  0  0  0  0
   -6.2260   -2.3430   -4.7650 H   0  0  0  0  0  0  0  0  0  0  0  0
   -6.1570   -2.8930   -3.0180 H   0  0  0  0  0  0  0  0  0  0  0  0
   -3.5780   -0.9680   -3.2440 H   0  0  0  0  0  0  0  0  0  0  0  0
   -4.6500   -2.2970   -2.7510 H   0  0  0  0  0  0  0  0  0  0  0  0
   -3.1340   -1.7430   -0.8320 H   0  0  0  0  0  0  0  0  0  0  0  0
   -5.8880   -1.8770   -0.6360 H   0  0  0  0  0  0  0  0  0  0  0  0
   -4.8500   -1.4810    0.8000 H   0  0  0  0  0  0  0  0  0  0  0  0
   -6.8000    0.1890   -0.5470 H   0  0  0  0  0  0  0  0  0  0  0  0
   -5.7620    0.5850    0.8900 H   0  0  0  0  0  0  0  0  0  0  0  0
   -4.8510    2.1460   -0.6670 H   0  0  0  0  0  0  0  0  0  0  0  0
   -4.6460    1.4600   -3.1400 H   0  0  0  0  0  0  0  0  0  0  0  0
   -6.3320    1.5310   -2.5960 H   0  0  0  0  0  0  0  0  0  0  0  0
   -3.6150   -0.2730    1.1550 H   0  0  0  0  0  0  0  0  0  0  0  0
   -2.0980    0.4170    0.5410 H   0  0  0  0  0  0  0  0  0  0  0  0
   -3.4730    1.4800    0.9070 H   0  0  0  0  0  0  0  0  0  0  0  0
   -9.8810   -3.3570   -2.7790 H   0  0  0  0  0  0  0  0  0  0  0  0
   -8.9690   -1.8200   -2.3360 H   0  0  0  0  0  0  0  0  0  0  0  0
   -9.8810   -2.6670   -5.1760 H   0  0  0  0  0  0  0  0  0  0  0  0
   -8.9690   -1.1300   -4.7330 H   0  0  0  0  0  0  0  0  0  0  0  0
  1 34  1  0  0  0  0
  1 35  1  0  0  0  0
  1 36  1  0  0  0  0
  1  2  1  0  0  0  0
  2 37  1  0  0  0  0
  2 38  1  0  0  0  0
  2  3  1  0  0  0  0
  3 39  1  0  0  0  0
  3  4  1  0  0  0  0
  4 40  1  0  0  0  0
  4 41  1  0  0  0  0
  4  5  1  0  0  0  0
  5 42  1  0  0  0  0
  5 43  1  0  0  0  0
  5  6  1  0  0  0  0
  6 44  1  0  0  0  0
  6 45  1  0  0  0  0
  6  7  1  0  0  0  0
  7 46  1  0  0  0  0
  7  8  1  0  0  0  0
  8  3  1  0  0  0  0
  8  9  1  0  0  0  0
  9 10  2  0  0  0  0
  9 11  2  0  0  0  0
  9 12  1  0  0  0  0
 12 13  2  0  0  0  0
 13 47  1  0  0  0  0
 13 14  1  0  0  0  0
 14 48  1  0  0  0  0
 14 15  2  0  0  0  0
 15 16  1  0  0  0  0
 15 17  1  0  0  0  0
 17 49  1  0  0  0  0
 17 18  2  0  0  0  0
 18 12  1  0  0  0  0
 18 50  1  0  0  0  0
  7 19  1  0  0  0  0
 19 20  1  0  0  0  0
 20 51  1  0  0  0  0
 20 52  1  0  0  0  0
 20 21  1  0  0  0  0
 21 22  2  0  0  0  0
 21 23  1  0  0  0  0
 23 24  1  0  0  0  0
 24 53  1  0  0  0  0
 24 54  1  0  0  0  0
 24 25  1  0  0  0  0
 25 55  1  0  0  0  0
 25 26  1  0  0  0  0
 26 56  1  0  0  0  0
 26 57  1  0  0  0  0
 26 27  1  0  0  0  0
 27 58  1  0  0  0  0
 27 59  1  0  0  0  0
 27 28  1  0  0  0  0
 28 60  1  0  0  0  0
 28 29  1  0  0  0  0
 29 23  1  0  0  0  0
 29 61  1  0  0  0  0
 29 62  1  0  0  0  0
 28 30  1  0  0  0  0
 30 25  1  0  0  0  0
 30 31  1  0  0  0  0
 31 63  1  0  0  0  0
 31 64  1  0  0  0  0
 31 65  1  0  0  0  0
 19 32  1  0  0  0  0
 32 66  1  0  0  0  0
 32 67  1  0  0  0  0
 32 33  1  0  0  0  0
 33 19  1  0  0  0  0
 33 68  1  0  0  0  0
 33 69  1  0  0  0  0
M  END
>  <LOGBIO>
5.3300

>  <PRED_LOGBIO>
5.3200

>  <XV_RES>
0.0050

>  <WHL_TMPL>
2

>  <ANCH>
5-6;40-41

$$$$
ROW43
  -MTS-   01071501083D 0   0.00000     0.00000     0

 71 74  0  0  1  0  0  0  0  0999 V2000
  -17.4870    3.3350  -11.0210 C   0  0  0  0  0  0  0  0  0  0  0  0
  -18.2950    3.3480   -9.8410 O   0  0  0  0  0  0  0  0  0  0  0  0
  -17.7240    2.9700   -8.6780 C   0  0  0  0  0  0  0  0  0  0  0  0
  -16.5520    2.6310   -8.6550 O   0  0  0  0  0  0  0  0  0  0  0  0
  -18.5350    2.9660   -7.4040 C   0  0  0  0  0  0  0  0  0  0  0  0
  -17.6580    2.5010   -6.2430 C   0  0  0  0  0  0  0  0  0  0  0  0
  -18.4800    2.4980   -4.9540 C   0  0  0  0  0  0  0  0  0  0  0  0
  -17.6360    2.0510   -3.8370 N   0  0  0  0  0  0  0  0  0  0  0  0
  -18.4260    2.0470   -2.5970 C   0  0  1  0  0  0  0  0  0  0  0  0
  -17.4800    1.5710   -1.4810 C   0  0  0  0  0  0  0  0  0  0  0  0
  -16.5060    2.5990   -1.0540 N   0  0  0  0  0  0  0  0  0  0  0  0
  -16.2360    1.9010    0.0450 C   0  0  0  0  0  0  0  0  0  0  0  0
  -17.1350    1.7340    0.8980 O   0  0  0  0  0  0  0  0  0  0  0  0
  -15.0330    1.3750    0.2600 N   0  0  0  0  0  0  0  0  0  0  0  0
  -14.6740    0.3230    1.4370 C   0  0  0  0  0  0  0  0  0  0  0  0
  -13.4310   -0.5290    1.5280 C   0  0  0  0  0  0  0  0  0  0  0  0
  -13.3720   -1.5860    2.4440 C   0  0  0  0  0  0  0  0  0  0  0  0
  -14.4280   -1.8440    3.2450 F   0  0  0  0  0  0  0  0  0  0  0  0
  -12.2200   -2.3760    2.5280 C   0  0  0  0  0  0  0  0  0  0  0  0
  -11.1250   -2.1090    1.6980 C   0  0  0  0  0  0  0  0  0  0  0  0
  -11.1840   -1.0510    0.7820 C   0  0  0  0  0  0  0  0  0  0  0  0
  -12.3360   -0.2610    0.6970 C   0  0  0  0  0  0  0  0  0  0  0  0
  -12.3990    0.8790   -0.2900 C   0  0  0  0  0  0  0  0  0  0  0  0
  -11.6450    0.5920   -1.3480 F   0  0  0  0  0  0  0  0  0  0  0  0
  -11.9490    1.9900    0.2860 F   0  0  0  0  0  0  0  0  0  0  0  0
  -13.6580    1.0600   -0.6790 F   0  0  0  0  0  0  0  0  0  0  0  0
  -14.0260    1.5390   -0.6530 C   0  0  0  0  0  0  0  0  0  0  0  0
  -14.2350    2.2320   -1.7810 C   0  0  0  0  0  0  0  0  0  0  0  0
  -15.5840    2.8040   -1.9900 C   0  0  0  0  0  0  0  0  0  0  0  0
  -15.8450    3.4520   -3.0030 O   0  0  0  0  0  0  0  0  0  0  0  0
  -13.1580    2.4190   -2.7790 C   0  0  0  0  0  0  0  0  0  0  0  0
  -11.9720    3.0690   -2.4160 C   0  0  0  0  0  0  0  0  0  0  0  0
  -10.9530    3.2460   -3.3600 C   0  0  0  0  0  0  0  0  0  0  0  0
  -11.1210    2.7730   -4.6670 C   0  0  0  0  0  0  0  0  0  0  0  0
  -12.3060    2.1240   -5.0300 C   0  0  0  0  0  0  0  0  0  0  0  0
  -13.3250    1.9470   -4.0860 C   0  0  0  0  0  0  0  0  0  0  0  0
  -14.7990    1.1400   -4.5370 Cl  0  0  0  0  0  0  0  0  0  0  0  0
  -19.5570    1.0670   -2.8150 C   0  0  0  0  0  0  0  0  0  0  0  0
  -19.4200    0.0180   -3.7350 C   0  0  0  0  0  0  0  0  0  0  0  0
  -20.4550   -0.9080   -3.9240 C   0  0  0  0  0  0  0  0  0  0  0  0
  -21.6440   -0.7870   -3.1770 C   0  0  0  0  0  0  0  0  0  0  0  0
  -21.7760    0.2600   -2.2590 C   0  0  0  0  0  0  0  0  0  0  0  0
  -20.7400    1.1790   -2.0800 C   0  0  0  0  0  0  0  0  0  0  0  0
  -17.1220    2.3260  -11.2000 H   0  0  0  0  0  0  0  0  0  0  0  0
  -18.0820    3.6620  -11.8710 H   0  0  0  0  0  0  0  0  0  0  0  0
  -16.6420    4.0080  -10.8890 H   0  0  0  0  0  0  0  0  0  0  0  0
  -18.9000    3.9710   -7.2040 H   0  0  0  0  0  0  0  0  0  0  0  0
  -19.3800    2.2890   -7.5150 H   0  0  0  0  0  0  0  0  0  0  0  0
  -17.2940    1.4960   -6.4430 H   0  0  0  0  0  0  0  0  0  0  0  0
  -16.8140    3.1780   -6.1320 H   0  0  0  0  0  0  0  0  0  0  0  0
  -18.8440    3.5030   -4.7540 H   0  0  0  0  0  0  0  0  0  0  0  0
  -19.3240    1.8210   -5.0640 H   0  0  0  0  0  0  0  0  0  0  0  0
  -17.2970    1.1170   -4.0230 H   0  0  0  0  0  0  0  0  0  0  0  0
  -18.8130    3.0380   -2.3700 H   0  0  0  0  0  0  0  0  0  0  0  0
  -16.8920    0.7640   -1.9130 H   0  0  0  0  0  0  0  0  0  0  0  0
  -18.0910    1.2980   -0.6230 H   0  0  0  0  0  0  0  0  0  0  0  0
  -15.4710   -0.4140    1.3590 H   0  0  0  0  0  0  0  0  0  0  0  0
  -14.7180    0.9000    2.3580 H   0  0  0  0  0  0  0  0  0  0  0  0
  -12.1750   -3.1920    3.2350 H   0  0  0  0  0  0  0  0  0  0  0  0
  -10.2360   -2.7180    1.7630 H   0  0  0  0  0  0  0  0  0  0  0  0
  -10.3390   -0.8450    0.1410 H   0  0  0  0  0  0  0  0  0  0  0  0
  -13.0550    1.1060   -0.4630 H   0  0  0  0  0  0  0  0  0  0  0  0
  -11.8430    3.4330   -1.4070 H   0  0  0  0  0  0  0  0  0  0  0  0
  -10.0380    3.7460   -3.0790 H   0  0  0  0  0  0  0  0  0  0  0  0
  -10.3350    2.9090   -5.3950 H   0  0  0  0  0  0  0  0  0  0  0  0
  -12.4360    1.7590   -6.0380 H   0  0  0  0  0  0  0  0  0  0  0  0
  -18.5070   -0.0780   -4.3030 H   0  0  0  0  0  0  0  0  0  0  0  0
  -20.3430   -1.7100   -4.6390 H   0  0  0  0  0  0  0  0  0  0  0  0
  -22.4460   -1.4980   -3.3120 H   0  0  0  0  0  0  0  0  0  0  0  0
  -22.6860    0.3590   -1.6850 H   0  0  0  0  0  0  0  0  0  0  0  0
  -20.8550    1.9830   -1.3680 H   0  0  0  0  0  0  0  0  0  0  0  0
  1 44  1  0  0  0  0
  1 45  1  0  0  0  0
  1 46  1  0  0  0  0
  1  2  1  0  0  0  0
  2  3  1  0  0  0  0
  3  4  2  0  0  0  0
  3  5  1  0  0  0  0
  5 47  1  0  0  0  0
  5 48  1  0  0  0  0
  5  6  1  0  0  0  0
  6 49  1  0  0  0  0
  6 50  1  0  0  0  0
  6  7  1  0  0  0  0
  7 51  1  0  0  0  0
  7 52  1  0  0  0  0
  7  8  1  0  0  0  0
  8 53  1  0  0  0  0
  8  9  1  0  0  0  0
  9 54  1  0  0  0  0
  9 10  1  0  0  0  0
 10 55  1  0  0  0  0
 10 56  1  0  0  0  0
 10 11  1  0  0  0  0
 11 12  1  0  0  0  0
 12 13  2  0  0  0  0
 12 14  1  0  0  0  0
 14 15  1  0  0  0  0
 15 57  1  0  0  0  0
 15 58  1  0  0  0  0
 15 16  1  0  0  0  0
 16 17  2  0  0  0  0
 17 18  1  0  0  0  0
 17 19  1  0  0  0  0
 19 59  1  0  0  0  0
 19 20  2  0  0  0  0
 20 60  1  0  0  0  0
 20 21  1  0  0  0  0
 21 61  1  0  0  0  0
 21 22  2  0  0  0  0
 22 16  1  0  0  0  0
 22 23  1  0  0  0  0
 23 24  1  0  0  0  0
 23 25  1  0  0  0  0
 23 26  1  0  0  0  0
 14 27  1  0  0  0  0
 27 62  1  0  0  0  0
 27 28  2  0  0  0  0
 28 29  1  0  0  0  0
 29 11  1  0  0  0  0
 29 30  2  0  0  0  0
 28 31  1  0  0  0  0
 31 32  2  0  0  0  0
 32 63  1  0  0  0  0
 32 33  1  0  0  0  0
 33 64  1  0  0  0  0
 33 34  2  0  0  0  0
 34 65  1  0  0  0  0
 34 35  1  0  0  0  0
 35 66  1  0  0  0  0
 35 36  2  0  0  0  0
 36 31  1  0  0  0  0
 36 37  1  0  0  0  0
  9 38  1  0  0  0  0
 38 39  2  0  0  0  0
 39 67  1  0  0  0  0
 39 40  1  0  0  0  0
 40 68  1  0  0  0  0
 40 41  2  0  0  0  0
 41 69  1  0  0  0  0
 41 42  1  0  0  0  0
 42 70  1  0  0  0  0
 42 43  2  0  0  0  0
 43 38  1  0  0  0  0
 43 71  1  0  0  0  0
M  END
>  <LOGBIO>
6.8900

>  <PRED_LOGBIO>
5.0000

>  <XV_RES>
2.1620

>  <WHL_TMPL>
3

>  <ANCH>
42-43;24-48

$$$$
ROW44
  -MTS-   01071501083D 0   0.00000     0.00000     0

 48 51  0  0  1  0  0  0  0  0999 V2000
   20.9840   -0.4590    4.6480 N   0  0  0  0  0  0  0  0  0  0  0  0
   19.6610    0.1760    4.7330 C   0  0  2  0  0  0  0  0  0  0  0  0
   19.6440    1.2060    5.8780 C   0  0  0  0  0  0  0  0  0  0  0  0
   18.3190    1.9890    5.9060 C   0  0  0  0  0  0  0  0  0  0  0  0
   18.0080    2.6150    4.5340 C   0  0  0  0  0  0  0  0  0  0  0  0
   18.0690    1.6290    3.4450 N   0  0  0  0  0  0  0  0  0  0  0  0
   19.3150    0.8500    3.3930 C   0  0  0  0  0  0  0  0  0  0  0  0
   17.0470    1.4510    2.5500 C   0  0  0  0  0  0  0  0  0  0  0  0
   16.9060    2.3140    1.5620 N   0  0  0  0  0  0  0  0  0  0  0  0
   15.8770    2.1740    0.6230 C   0  0  0  0  0  0  0  0  0  0  0  0
   15.7260    3.0880   -0.4260 C   0  0  0  0  0  0  0  0  0  0  0  0
   14.6880    2.9260   -1.3520 C   0  0  0  0  0  0  0  0  0  0  0  0
   14.5000    4.0630   -2.6560 Cl  0  0  0  0  0  0  0  0  0  0  0  0
   13.8020    1.8490   -1.2290 C   0  0  0  0  0  0  0  0  0  0  0  0
   13.9540    0.9340   -0.1800 C   0  0  0  0  0  0  0  0  0  0  0  0
   14.9910    1.0960    0.7460 C   0  0  0  0  0  0  0  0  0  0  0  0
   15.1970    0.1600    1.8730 C   0  0  0  0  0  0  0  0  0  0  0  0
   14.4500   -0.8050    2.0320 O   0  0  0  0  0  0  0  0  0  0  0  0
   16.2050    0.3820    2.7110 N   0  0  0  0  0  0  0  0  0  0  0  0
   16.4220   -0.5400    3.8350 C   0  0  0  0  0  0  0  0  0  0  0  0
   15.3760   -1.6290    3.8020 C   0  0  0  0  0  0  0  0  0  0  0  0
   15.6180   -2.8100    3.0910 C   0  0  0  0  0  0  0  0  0  0  0  0
   14.6480   -3.8200    3.0600 C   0  0  0  0  0  0  0  0  0  0  0  0
   13.4360   -3.6470    3.7400 C   0  0  0  0  0  0  0  0  0  0  0  0
   13.1940   -2.4660    4.4510 C   0  0  0  0  0  0  0  0  0  0  0  0
   14.1640   -1.4560    4.4810 C   0  0  0  0  0  0  0  0  0  0  0  0
   13.9130   -0.2330    5.2180 C   0  0  0  0  0  0  0  0  0  0  0  0
   13.7130    0.7460    5.8070 N   0  0  0  0  0  0  0  0  0  0  0  0
   21.1560   -0.7540    3.6970 H   0  0  0  0  0  0  0  0  0  0  0  0
   21.6940    0.2020    4.9300 H   0  0  0  0  0  0  0  0  0  0  0  0
   18.9530   -0.6240    4.9410 H   0  0  0  0  0  0  0  0  0  0  0  0
   20.4730    1.8990    5.7520 H   0  0  0  0  0  0  0  0  0  0  0  0
   19.7830    0.6930    6.8270 H   0  0  0  0  0  0  0  0  0  0  0  0
   17.5100    1.3210    6.1920 H   0  0  0  0  0  0  0  0  0  0  0  0
   18.3790    2.7740    6.6570 H   0  0  0  0  0  0  0  0  0  0  0  0
   18.7140    3.4180    4.3350 H   0  0  0  0  0  0  0  0  0  0  0  0
   17.0180    3.0660    4.5590 H   0  0  0  0  0  0  0  0  0  0  0  0
   20.1340    1.5010    3.0940 H   0  0  0  0  0  0  0  0  0  0  0  0
   19.2320    0.0910    2.6180 H   0  0  0  0  0  0  0  0  0  0  0  0
   16.4090    3.9190   -0.5200 H   0  0  0  0  0  0  0  0  0  0  0  0
   13.0020    1.7240   -1.9440 H   0  0  0  0  0  0  0  0  0  0  0  0
   13.2700    0.1030   -0.0860 H   0  0  0  0  0  0  0  0  0  0  0  0
   16.3460    0.0070    4.7730 H   0  0  0  0  0  0  0  0  0  0  0  0
   17.4110   -0.9860    3.7540 H   0  0  0  0  0  0  0  0  0  0  0  0
   16.5520   -2.9430    2.5660 H   0  0  0  0  0  0  0  0  0  0  0  0
   14.8340   -4.7310    2.5110 H   0  0  0  0  0  0  0  0  0  0  0  0
   12.6880   -4.4260    3.7160 H   0  0  0  0  0  0  0  0  0  0  0  0
   12.2600   -2.3330    4.9750 H   0  0  0  0  0  0  0  0  0  0  0  0
  1 29  1  0  0  0  0
  1 30  1  0  0  0  0
  1  2  1  0  0  0  0
  2 31  1  0  0  0  0
  2  3  1  0  0  0  0
  3 32  1  0  0  0  0
  3 33  1  0  0  0  0
  3  4  1  0  0  0  0
  4 34  1  0  0  0  0
  4 35  1  0  0  0  0
  4  5  1  0  0  0  0
  5 36  1  0  0  0  0
  5 37  1  0  0  0  0
  5  6  1  0  0  0  0
  6  7  1  0  0  0  0
  7  2  1  0  0  0  0
  7 38  1  0  0  0  0
  7 39  1  0  0  0  0
  6  8  1  0  0  0  0
  8  9  2  0  0  0  0
  9 10  1  0  0  0  0
 10 11  1  0  0  0  0
 11 40  1  0  0  0  0
 11 12  2  0  0  0  0
 12 13  1  0  0  0  0
 12 14  1  0  0  0  0
 14 41  1  0  0  0  0
 14 15  2  0  0  0  0
 15 42  1  0  0  0  0
 15 16  1  0  0  0  0
 16 10  2  0  0  0  0
 16 17  1  0  0  0  0
 17 18  2  0  0  0  0
 17 19  1  0  0  0  0
 19  8  1  0  0  0  0
 19 20  1  0  0  0  0
 20 43  1  0  0  0  0
 20 44  1  0  0  0  0
 20 21  1  0  0  0  0
 21 22  2  0  0  0  0
 22 45  1  0  0  0  0
 22 23  1  0  0  0  0
 23 46  1  0  0  0  0
 23 24  2  0  0  0  0
 24 47  1  0  0  0  0
 24 25  1  0  0  0  0
 25 48  1  0  0  0  0
 25 26  2  0  0  0  0
 26 21  1  0  0  0  0
 26 27  1  0  0  0  0
 27 28  3  0  0  0  0
M  END
>  <LOGBIO>
6.6000

>  <PRED_LOGBIO>
6.2000

>  <XV_RES>
0.6940

>  <WHL_TMPL>
1

>  <ANCH>
26-27;20-21

$$$$
ROW45
  -MTS-   01071501083D 0   0.00000     0.00000     0

 83 87  0  0  1  0  0  0  0  0999 V2000
  -18.0850    4.0940   -0.8180 O   0  0  0  0  0  0  0  0  0  0  0  0
  -16.9230    3.8240   -0.7480 C   0  0  0  0  0  0  0  0  0  0  0  0
  -16.5060    2.5990   -1.0540 N   0  0  0  0  0  0  0  0  0  0  0  0
  -17.4800    1.5710   -1.4810 C   0  0  2  0  0  0  0  0  0  0  0  0
  -18.3670    1.3040   -0.2660 C   0  0  0  0  0  0  0  0  0  0  0  0
  -18.9670    2.5670    0.1900 N   0  0  0  0  0  0  0  0  0  0  0  0
  -19.8200    2.3100    1.3590 C   0  0  0  0  0  0  0  0  0  0  0  0
  -20.4430    3.6220    1.8330 C   0  0  2  0  0  0  0  0  0  0  0  0
  -19.3360    4.6030    2.2160 C   0  0  0  0  0  0  0  0  0  0  0  0
  -19.9520    5.9000    2.6840 C   0  0  0  0  0  0  0  0  0  0  0  0
  -20.2580    6.0800    4.0380 C   0  0  0  0  0  0  0  0  0  0  0  0
  -20.8290    7.2830    4.4710 C   0  0  0  0  0  0  0  0  0  0  0  0
  -21.0940    8.3040    3.5510 C   0  0  0  0  0  0  0  0  0  0  0  0
  -20.7870    8.1230    2.1980 C   0  0  0  0  0  0  0  0  0  0  0  0
  -20.2160    6.9210    1.7640 C   0  0  0  0  0  0  0  0  0  0  0  0
  -21.2970    3.3660    3.0020 N   0  0  0  0  0  0  0  0  0  0  0  0
  -21.9450    4.3700    3.5850 C   0  0  0  0  0  0  0  0  0  0  0  0
  -21.8330    5.4810    3.1590 O   0  0  0  0  0  0  0  0  0  0  0  0
  -22.7280    4.1340    4.6590 O   0  0  0  0  0  0  0  0  0  0  0  0
  -23.4050    5.2450    5.2530 C   0  0  0  0  0  0  0  0  0  0  0  0
  -24.2210    4.7660    6.4300 C   0  0  0  0  0  0  0  0  0  0  0  0
  -23.8360    4.6720    7.6890 N   0  0  0  0  0  0  0  0  0  0  0  0
  -24.7690    4.1980    8.6200 C   0  0  0  0  0  0  0  0  0  0  0  0
  -25.9850    3.8760    8.1580 C   0  0  0  0  0  0  0  0  0  0  0  0
  -25.9010    4.2100    6.4220 S   0  0  0  0  0  0  0  0  0  0  0  0
  -17.9010    3.5100    0.5590 C   0  0  0  0  0  0  0  0  0  0  0  0
  -18.5170    4.8070    1.0270 C   0  0  0  0  0  0  0  0  0  0  0  0
  -18.8240    4.9880    2.3810 C   0  0  0  0  0  0  0  0  0  0  0  0
  -19.3950    6.1900    2.8140 C   0  0  0  0  0  0  0  0  0  0  0  0
  -19.6600    7.2110    1.8940 C   0  0  0  0  0  0  0  0  0  0  0  0
  -19.3530    7.0310    0.5400 C   0  0  0  0  0  0  0  0  0  0  0  0
  -18.7820    5.8280    0.1070 C   0  0  0  0  0  0  0  0  0  0  0  0
  -18.4260    2.0470   -2.5970 C   0  0  0  0  0  0  0  0  0  0  0  0
  -19.5570    1.0670   -2.8150 C   0  0  0  0  0  0  0  0  0  0  0  0
  -19.3070   -0.1850   -3.3840 C   0  0  0  0  0  0  0  0  0  0  0  0
  -20.3440   -1.1030   -3.5620 C   0  0  0  0  0  0  0  0  0  0  0  0
  -21.6490   -0.7820   -3.1720 C   0  0  0  0  0  0  0  0  0  0  0  0
  -21.9120    0.4780   -2.5990 C   0  0  0  0  0  0  0  0  0  0  0  0
  -20.8630    1.3910   -2.4220 C   0  0  0  0  0  0  0  0  0  0  0  0
  -16.0340    4.7620   -0.3580 O   0  0  0  0  0  0  0  0  0  0  0  0
  -16.5300    6.0650   -0.0390 C   0  0  0  0  0  0  0  0  0  0  0  0
  -15.3800    6.9550    0.3700 C   0  0  0  0  0  0  0  0  0  0  0  0
  -14.8860    7.1410    1.6010 C   0  0  0  0  0  0  0  0  0  0  0  0
  -13.8070    8.0260    1.7170 N   0  0  0  0  0  0  0  0  0  0  0  0
  -13.3530    8.6100    0.6240 C   0  0  0  0  0  0  0  0  0  0  0  0
  -14.3850    7.9840   -0.6710 S   0  0  0  0  0  0  0  0  0  0  0  0
  -15.5240    2.3710   -0.9950 H   0  0  0  0  0  0  0  0  0  0  0  0
  -16.9730    0.6580   -1.7850 H   0  0  0  0  0  0  0  0  0  0  0  0
  -17.7660    0.8780    0.5350 H   0  0  0  0  0  0  0  0  0  0  0  0
  -19.1550    0.6060   -0.5390 H   0  0  0  0  0  0  0  0  0  0  0  0
  -19.2190    1.8840    2.1600 H   0  0  0  0  0  0  0  0  0  0  0  0
  -20.6080    1.6120    1.0860 H   0  0  0  0  0  0  0  0  0  0  0  0
  -21.0440    4.0480    1.0320 H   0  0  0  0  0  0  0  0  0  0  0  0
  -18.7350    4.1770    3.0160 H   0  0  0  0  0  0  0  0  0  0  0  0
  -18.7040    4.7930    1.3500 H   0  0  0  0  0  0  0  0  0  0  0  0
  -20.0540    5.2920    4.7470 H   0  0  0  0  0  0  0  0  0  0  0  0
  -21.0660    7.4220    5.5160 H   0  0  0  0  0  0  0  0  0  0  0  0
  -21.5340    9.2320    3.8860 H   0  0  0  0  0  0  0  0  0  0  0  0
  -20.9910    8.9110    1.4880 H   0  0  0  0  0  0  0  0  0  0  0  0
  -19.9800    6.7820    0.7190 H   0  0  0  0  0  0  0  0  0  0  0  0
  -21.3910    2.4270    3.3620 H   0  0  0  0  0  0  0  0  0  0  0  0
  -24.0630    5.7040    4.5180 H   0  0  0  0  0  0  0  0  0  0  0  0
  -22.6740    5.9760    5.5920 H   0  0  0  0  0  0  0  0  0  0  0  0
  -24.5190    4.0970    9.6650 H   0  0  0  0  0  0  0  0  0  0  0  0
  -26.8270    3.4970    8.7190 H   0  0  0  0  0  0  0  0  0  0  0  0
  -17.2700    3.7000   -0.3070 H   0  0  0  0  0  0  0  0  0  0  0  0
  -17.3010    3.0840    1.3590 H   0  0  0  0  0  0  0  0  0  0  0  0
  -18.6200    4.2000    3.0900 H   0  0  0  0  0  0  0  0  0  0  0  0
  -19.6320    6.3290    3.8590 H   0  0  0  0  0  0  0  0  0  0  0  0
  -20.1000    8.1390    2.2290 H   0  0  0  0  0  0  0  0  0  0  0  0
  -19.5570    7.8190   -0.1690 H   0  0  0  0  0  0  0  0  0  0  0  0
  -18.5450    5.6890   -0.9380 H   0  0  0  0  0  0  0  0  0  0  0  0
  -17.8410    2.0500   -3.5150 H   0  0  0  0  0  0  0  0  0  0  0  0
  -18.8510    3.0030   -2.2970 H   0  0  0  0  0  0  0  0  0  0  0  0
  -18.3040   -0.4440   -3.6880 H   0  0  0  0  0  0  0  0  0  0  0  0
  -20.1380   -2.0670   -4.0030 H   0  0  0  0  0  0  0  0  0  0  0  0
  -22.4490   -1.4950   -3.3090 H   0  0  0  0  0  0  0  0  0  0  0  0
  -22.9160    0.7390   -2.2980 H   0  0  0  0  0  0  0  0  0  0  0  0
  -21.0630    2.3550   -1.9780 H   0  0  0  0  0  0  0  0  0  0  0  0
  -17.2410    5.9920    0.7810 H   0  0  0  0  0  0  0  0  0  0  0  0
  -17.0240    6.4890   -0.9110 H   0  0  0  0  0  0  0  0  0  0  0  0
  -15.2990    6.6340    2.4610 H   0  0  0  0  0  0  0  0  0  0  0  0
  -12.5370    9.3120    0.5390 H   0  0  0  0  0  0  0  0  0  0  0  0
  1  2  2  0  0  0  0
  2  3  1  0  0  0  0
  3 47  1  0  0  0  0
  3  4  1  0  0  0  0
  4 48  1  0  0  0  0
  4  5  1  0  0  0  0
  5 49  1  0  0  0  0
  5 50  1  0  0  0  0
  5  6  1  0  0  0  0
  6  7  1  0  0  0  0
  7 51  1  0  0  0  0
  7 52  1  0  0  0  0
  7  8  1  0  0  0  0
  8 53  1  0  0  0  0
  8  9  1  0  0  0  0
  9 54  1  0  0  0  0
  9 55  1  0  0  0  0
  9 10  1  0  0  0  0
 10 11  2  0  0  0  0
 11 56  1  0  0  0  0
 11 12  1  0  0  0  0
 12 57  1  0  0  0  0
 12 13  2  0  0  0  0
 13 58  1  0  0  0  0
 13 14  1  0  0  0  0
 14 59  1  0  0  0  0
 14 15  2  0  0  0  0
 15 10  1  0  0  0  0
 15 60  1  0  0  0  0
  8 16  1  0  0  0  0
 16 61  1  0  0  0  0
 16 17  1  0  0  0  0
 17 18  2  0  0  0  0
 17 19  1  0  0  0  0
 19 20  1  0  0  0  0
 20 62  1  0  0  0  0
 20 63  1  0  0  0  0
 20 21  1  0  0  0  0
 21 22  2  0  0  0  0
 22 23  1  0  0  0  0
 23 64  1  0  0  0  0
 23 24  2  0  0  0  0
 24 65  1  0  0  0  0
 24 25  1  0  0  0  0
 25 21  1  0  0  0  0
  6 26  1  0  0  0  0
 26 66  1  0  0  0  0
 26 67  1  0  0  0  0
 26 27  1  0  0  0  0
 27 28  2  0  0  0  0
 28 68  1  0  0  0  0
 28 29  1  0  0  0  0
 29 69  1  0  0  0  0
 29 30  2  0  0  0  0
 30 70  1  0  0  0  0
 30 31  1  0  0  0  0
 31 71  1  0  0  0  0
 31 32  2  0  0  0  0
 32 27  1  0  0  0  0
 32 72  1  0  0  0  0
  4 33  1  0  0  0  0
 33 73  1  0  0  0  0
 33 74  1  0  0  0  0
 33 34  1  0  0  0  0
 34 35  2  0  0  0  0
 35 75  1  0  0  0  0
 35 36  1  0  0  0  0
 36 76  1  0  0  0  0
 36 37  2  0  0  0  0
 37 77  1  0  0  0  0
 37 38  1  0  0  0  0
 38 78  1  0  0  0  0
 38 39  2  0  0  0  0
 39 34  1  0  0  0  0
 39 79  1  0  0  0  0
  2 40  1  0  0  0  0
 40 41  1  0  0  0  0
 41 80  1  0  0  0  0
 41 81  1  0  0  0  0
 41 42  1  0  0  0  0
 42 43  2  0  0  0  0
 43 82  1  0  0  0  0
 43 44  1  0  0  0  0
 44 45  2  0  0  0  0
 45 83  1  0  0  0  0
 45 46  1  0  0  0  0
 46 42  1  0  0  0  0
M  END
>  <LOGBIO>
6.8700

>  <PRED_LOGBIO>
7.5800

>  <XV_RES>
-0.6820

>  <WHL_TMPL>
3

>  <ANCH>
53-70;62-63

$$$$
ROW46
  -MTS-   01071501083D 0   0.00000     0.00000     0

 46 47  0  0  0  0  0  0  0  0999 V2000
    1.9580   -1.6780    4.7590 C   0  0  0  0  0  0  0  0  0  0  0  0
    2.8050   -0.7810    5.5590 N   0  0  0  0  0  0  0  0  0  0  0  0
    3.5870   -1.5740    6.5200 C   0  0  0  0  0  0  0  0  0  0  0  0
    3.7190   -0.0490    4.6710 C   0  0  0  0  0  0  0  0  0  0  0  0
    2.9060    0.7750    3.6720 C   0  0  0  0  0  0  0  0  0  0  0  0
    3.8560    1.5370    2.7490 C   0  0  0  0  0  0  0  0  0  0  0  0
    3.2630    2.3620    1.7490 C   0  0  0  0  0  0  0  0  0  0  0  0
    3.1570    1.4240    0.5770 C   0  0  0  0  0  0  0  0  0  0  0  0
    3.0190    2.1260   -0.7650 C   0  0  0  0  0  0  0  0  0  0  0  0
    1.9060    3.0150   -0.7050 O   0  0  0  0  0  0  0  0  0  0  0  0
    0.6620    2.4580   -0.8170 C   0  0  0  0  0  0  0  0  0  0  0  0
    0.1750    2.3680   -2.1180 C   0  0  0  0  0  0  0  0  0  0  0  0
   -1.0850    1.8130   -2.3680 C   0  0  0  0  0  0  0  0  0  0  0  0
   -1.9020    1.3400   -1.3280 C   0  0  0  0  0  0  0  0  0  0  0  0
   -1.3900    1.4360   -0.0250 C   0  0  0  0  0  0  0  0  0  0  0  0
   -0.1270    1.9930    0.2320 C   0  0  0  0  0  0  0  0  0  0  0  0
   -3.1610    0.7730   -1.6360 N   0  0  0  0  0  0  0  0  0  0  0  0
   -4.3380    1.4570   -1.7950 C   0  0  0  0  0  0  0  0  0  0  0  0
   -5.2990    0.5670   -2.0780 C   0  0  0  0  0  0  0  0  0  0  0  0
   -4.7070   -0.7020   -2.0950 N   0  0  0  0  0  0  0  0  0  0  0  0
   -3.4230   -0.5580   -1.8270 C   0  0  0  0  0  0  0  0  0  0  0  0
    2.5850   -2.3850    4.2210 H   0  0  0  0  0  0  0  0  0  0  0  0
    1.2820   -2.2200    5.4170 H   0  0  0  0  0  0  0  0  0  0  0  0
    1.3790   -1.0910    4.0490 H   0  0  0  0  0  0  0  0  0  0  0  0
    4.2140   -2.2810    5.9810 H   0  0  0  0  0  0  0  0  0  0  0  0
    2.9100   -2.1160    7.1770 H   0  0  0  0  0  0  0  0  0  0  0  0
    4.2140   -0.9110    7.1120 H   0  0  0  0  0  0  0  0  0  0  0  0
    4.3460   -0.7560    4.1320 H   0  0  0  0  0  0  0  0  0  0  0  0
    4.3460    0.6150    5.2630 H   0  0  0  0  0  0  0  0  0  0  0  0
    2.2790    1.4820    4.2110 H   0  0  0  0  0  0  0  0  0  0  0  0
    2.2790    0.1120    3.0810 H   0  0  0  0  0  0  0  0  0  0  0  0
    4.3960    0.7690    2.2000 H   0  0  0  0  0  0  0  0  0  0  0  0
    4.4830    2.1620    3.3810 H   0  0  0  0  0  0  0  0  0  0  0  0
    3.9700    3.1490    1.4930 H   0  0  0  0  0  0  0  0  0  0  0  0
    2.2650    2.6700    2.0540 H   0  0  0  0  0  0  0  0  0  0  0  0
    2.2290    0.8740    0.7210 H   0  0  0  0  0  0  0  0  0  0  0  0
    4.0600    0.8180    0.5460 H   0  0  0  0  0  0  0  0  0  0  0  0
    2.7740    1.3610   -1.4990 H   0  0  0  0  0  0  0  0  0  0  0  0
    3.9290    2.6930   -0.9500 H   0  0  0  0  0  0  0  0  0  0  0  0
    0.7740    2.7290   -2.9410 H   0  0  0  0  0  0  0  0  0  0  0  0
   -1.4380    1.7470   -3.3860 H   0  0  0  0  0  0  0  0  0  0  0  0
   -1.9830    1.0720    0.8010 H   0  0  0  0  0  0  0  0  0  0  0  0
    0.2340    2.0610    1.2480 H   0  0  0  0  0  0  0  0  0  0  0  0
   -4.4680    2.5260   -1.7080 H   0  0  0  0  0  0  0  0  0  0  0  0
   -6.3400    0.7880   -2.2590 H   0  0  0  0  0  0  0  0  0  0  0  0
   -2.6980   -1.3570   -1.7690 H   0  0  0  0  0  0  0  0  0  0  0  0
  1 22  1  0  0  0  0
  1 23  1  0  0  0  0
  1 24  1  0  0  0  0
  1  2  1  0  0  0  0
  2  3  1  0  0  0  0
  3 25  1  0  0  0  0
  3 26  1  0  0  0  0
  3 27  1  0  0  0  0
  2  4  1  0  0  0  0
  4 28  1  0  0  0  0
  4 29  1  0  0  0  0
  4  5  1  0  0  0  0
  5 30  1  0  0  0  0
  5 31  1  0  0  0  0
  5  6  1  0  0  0  0
  6 32  1  0  0  0  0
  6 33  1  0  0  0  0
  6  7  1  0  0  0  0
  7 34  1  0  0  0  0
  7 35  1  0  0  0  0
  7  8  1  0  0  0  0
  8 36  1  0  0  0  0
  8 37  1  0  0  0  0
  8  9  1  0  0  0  0
  9 38  1  0  0  0  0
  9 39  1  0  0  0  0
  9 10  1  0  0  0  0
 10 11  1  0  0  0  0
 11 12  2  0  0  0  0
 12 40  1  0  0  0  0
 12 13  1  0  0  0  0
 13 41  1  0  0  0  0
 13 14  2  0  0  0  0
 14 15  1  0  0  0  0
 15 42  1  0  0  0  0
 15 16  2  0  0  0  0
 16 11  1  0  0  0  0
 16 43  1  0  0  0  0
 14 17  1  0  0  0  0
 17 18  1  0  0  0  0
 18 44  1  0  0  0  0
 18 19  2  0  0  0  0
 19 45  1  0  0  0  0
 19 20  1  0  0  0  0
 20 21  2  0  0  0  0
 21 17  1  0  0  0  0
 21 46  1  0  0  0  0
M  END
>  <LOGBIO>
5.3500

>  <PRED_LOGBIO>
5.3800

>  <XV_RES>
-0.0620

>  <WHL_TMPL>
2

>  <ANCH>
26-27;29-37

$$$$
ROW47
  -MTS-   01071501083D 0   0.00000     0.00000     0

 56 60  0  0  0  0  0  0  0  0999 V2000
    0.4270    2.0940    1.5890 C   0  0  0  0  0  0  0  0  0  0  0  0
   -0.1240    1.9910    0.1870 C   0  0  0  0  0  0  0  0  0  0  0  0
   -1.3910    1.4360   -0.0280 C   0  0  0  0  0  0  0  0  0  0  0  0
   -1.9020    1.3400   -1.3280 C   0  0  0  0  0  0  0  0  0  0  0  0
   -1.1460    1.7990   -2.4130 C   0  0  0  0  0  0  0  0  0  0  0  0
    0.1220    2.3540   -2.1980 C   0  0  0  0  0  0  0  0  0  0  0  0
    1.1100    2.8950   -3.0530 N   0  0  0  0  0  0  0  0  0  0  0  0
    2.1610    3.2910   -2.2690 C   0  0  0  0  0  0  0  0  0  0  0  0
    1.8990    3.0380   -1.0010 N   0  0  0  0  0  0  0  0  0  0  0  0
    0.6320    2.4500   -0.8980 C   0  0  0  0  0  0  0  0  0  0  0  0
    3.4480    3.9170   -2.6480 C   0  0  0  0  0  0  0  0  0  0  0  0
    3.9370    3.7700   -3.8870 C   0  0  0  0  0  0  0  0  0  0  0  0
    3.2550    3.0380   -4.8230 N   0  0  0  0  0  0  0  0  0  0  0  0
    2.3370    3.9190   -5.5590 C   0  0  0  0  0  0  0  0  0  0  0  0
    1.5760    3.1030   -6.6030 C   0  0  0  0  0  0  0  0  0  0  0  0
    0.6580    3.9830   -7.3400 N   0  0  0  0  0  0  0  0  0  0  0  0
    0.9480    4.6760   -8.4860 C   0  0  0  0  0  0  0  0  0  0  0  0
   -0.1300    5.3720   -8.8720 C   0  0  0  0  0  0  0  0  0  0  0  0
   -0.2430    6.3900  -10.2540 Cl  0  0  0  0  0  0  0  0  0  0  0  0
   -1.2040    5.1050   -7.8890 C   0  0  0  0  0  0  0  0  0  0  0  0
   -0.7170    4.2750   -6.9830 N   0  0  0  0  0  0  0  0  0  0  0  0
    5.2260    4.4120   -4.2250 C   0  0  0  0  0  0  0  0  0  0  0  0
    5.8720    5.1220   -3.2900 C   0  0  0  0  0  0  0  0  0  0  0  0
    5.3670    5.2690   -2.0250 N   0  0  0  0  0  0  0  0  0  0  0  0
    4.2130    4.7150   -1.6630 C   0  0  0  0  0  0  0  0  0  0  0  0
    3.7850    4.8650   -0.5190 O   0  0  0  0  0  0  0  0  0  0  0  0
   -3.1610    0.7730   -1.6360 N   0  0  0  0  0  0  0  0  0  0  0  0
   -3.3550   -0.6720   -1.8260 C   0  0  0  0  0  0  0  0  0  0  0  0
   -4.2380   -0.9810   -3.0490 C   0  0  0  0  0  0  0  0  0  0  0  0
   -5.4580   -0.2350   -3.0120 O   0  0  0  0  0  0  0  0  0  0  0  0
   -5.2180    1.1750   -3.0150 C   0  0  0  0  0  0  0  0  0  0  0  0
   -4.3790    1.5830   -1.7900 C   0  0  0  0  0  0  0  0  0  0  0  0
    1.0890    2.9550    1.6560 H   0  0  0  0  0  0  0  0  0  0  0  0
    0.9830    1.1900    1.8280 H   0  0  0  0  0  0  0  0  0  0  0  0
   -0.3940    2.2120    2.2930 H   0  0  0  0  0  0  0  0  0  0  0  0
   -1.9750    1.0820    0.8090 H   0  0  0  0  0  0  0  0  0  0  0  0
   -1.5400    1.7250   -3.4160 H   0  0  0  0  0  0  0  0  0  0  0  0
    1.0520    2.9740   -4.0590 H   0  0  0  0  0  0  0  0  0  0  0  0
    3.9110    2.6210   -5.4670 H   0  0  0  0  0  0  0  0  0  0  0  0
    1.6300    4.3680   -4.8650 H   0  0  0  0  0  0  0  0  0  0  0  0
    2.9050    4.7030   -6.0550 H   0  0  0  0  0  0  0  0  0  0  0  0
    2.2830    2.6540   -7.2980 H   0  0  0  0  0  0  0  0  0  0  0  0
    1.0070    2.3190   -6.1070 H   0  0  0  0  0  0  0  0  0  0  0  0
    1.8980    4.6620   -8.9990 H   0  0  0  0  0  0  0  0  0  0  0  0
   -2.2030    5.5130   -7.9100 H   0  0  0  0  0  0  0  0  0  0  0  0
    5.6430    4.3100   -5.2160 H   0  0  0  0  0  0  0  0  0  0  0  0
    6.8130    5.5900   -3.5390 H   0  0  0  0  0  0  0  0  0  0  0  0
    5.8840    5.8120   -1.3490 H   0  0  0  0  0  0  0  0  0  0  0  0
   -3.8100   -1.0950   -0.9330 H   0  0  0  0  0  0  0  0  0  0  0  0
   -2.3860   -1.1520   -1.9480 H   0  0  0  0  0  0  0  0  0  0  0  0
   -3.6930   -0.7390   -3.9590 H   0  0  0  0  0  0  0  0  0  0  0  0
   -4.4640   -2.0450   -3.0720 H   0  0  0  0  0  0  0  0  0  0  0  0
   -4.6880    1.4500   -3.9250 H   0  0  0  0  0  0  0  0  0  0  0  0
   -6.1680    1.7040   -2.9960 H   0  0  0  0  0  0  0  0  0  0  0  0
   -4.9860    1.4950   -0.8910 H   0  0  0  0  0  0  0  0  0  0  0  0
   -4.1050    2.6320   -1.8740 H   0  0  0  0  0  0  0  0  0  0  0  0
  1 33  1  0  0  0  0
  1 34  1  0  0  0  0
  1 35  1  0  0  0  0
  1  2  1  0  0  0  0
  2  3  2  0  0  0  0
  3 36  1  0  0  0  0
  3  4  1  0  0  0  0
  4  5  2  0  0  0  0
  5 37  1  0  0  0  0
  5  6  1  0  0  0  0
  6  7  1  0  0  0  0
  7 38  1  0  0  0  0
  7  8  1  0  0  0  0
  8  9  2  0  0  0  0
  9 10  1  0  0  0  0
 10  2  1  0  0  0  0
 10  6  2  0  0  0  0
  8 11  1  0  0  0  0
 11 12  2  0  0  0  0
 12 13  1  0  0  0  0
 13 39  1  0  0  0  0
 13 14  1  0  0  0  0
 14 40  1  0  0  0  0
 14 41  1  0  0  0  0
 14 15  1  0  0  0  0
 15 42  1  0  0  0  0
 15 43  1  0  0  0  0
 15 16  1  0  0  0  0
 16 17  1  0  0  0  0
 17 44  1  0  0  0  0
 17 18  2  0  0  0  0
 18 19  1  0  0  0  0
 18 20  1  0  0  0  0
 20 45  1  0  0  0  0
 20 21  2  0  0  0  0
 21 16  1  0  0  0  0
 12 22  1  0  0  0  0
 22 46  1  0  0  0  0
 22 23  2  0  0  0  0
 23 47  1  0  0  0  0
 23 24  1  0  0  0  0
 24 48  1  0  0  0  0
 24 25  1  0  0  0  0
 25 11  1  0  0  0  0
 25 26  2  0  0  0  0
  4 27  1  0  0  0  0
 27 28  1  0  0  0  0
 28 49  1  0  0  0  0
 28 50  1  0  0  0  0
 28 29  1  0  0  0  0
 29 51  1  0  0  0  0
 29 52  1  0  0  0  0
 29 30  1  0  0  0  0
 30 31  1  0  0  0  0
 31 53  1  0  0  0  0
 31 54  1  0  0  0  0
 31 32  1  0  0  0  0
 32 27  1  0  0  0  0
 32 55  1  0  0  0  0
 32 56  1  0  0  0  0
M  END
>  <LOGBIO>
5.6800

>  <PRED_LOGBIO>
6.3300

>  <XV_RES>
-0.7990

>  <WHL_TMPL>
2

>  <ANCH>
21-29;8-6

$$$$
ROW48
  -MTS-   01071501083D 0   0.00000     0.00000     0

 62 66  0  0  0  0  0  0  0  0999 V2000
   10.8050    1.3890   -5.1340 C   0  0  0  0  0  0  0  0  0  0  0  0
   11.2790    1.4370   -3.7010 C   0  0  0  0  0  0  0  0  0  0  0  0
   10.4450    1.2310   -2.4950 C   0  0  0  0  0  0  0  0  0  0  0  0
   11.2460    1.3560   -1.4280 C   0  0  0  0  0  0  0  0  0  0  0  0
   12.5230    1.6250   -1.8440 N   0  0  0  0  0  0  0  0  0  0  0  0
   12.5120    1.6700   -3.2930 N   0  0  0  0  0  0  0  0  0  0  0  0
   13.6490    1.8220   -1.0100 C   0  0  0  0  0  0  0  0  0  0  0  0
   13.5420    1.6670    0.3770 C   0  0  0  0  0  0  0  0  0  0  0  0
   14.6600    1.8430    1.1950 C   0  0  0  0  0  0  0  0  0  0  0  0
   15.9020    2.1770    0.6460 C   0  0  0  0  0  0  0  0  0  0  0  0
   16.9060    2.3140    1.5620 C   0  0  0  0  0  0  0  0  0  0  0  0
   16.6750    2.1450    2.7580 O   0  0  0  0  0  0  0  0  0  0  0  0
   18.1340    2.6300    1.1610 N   0  0  0  0  0  0  0  0  0  0  0  0
   18.4700    4.0590    1.0810 C   0  0  0  0  0  0  0  0  0  0  0  0
   18.7630    4.5350   -0.3540 C   0  0  0  0  0  0  0  0  0  0  0  0
   19.9450    3.9540   -1.1520 C   0  0  0  0  0  0  0  0  0  0  0  0
   19.9370    4.5030   -2.3640 F   0  0  0  0  0  0  0  0  0  0  0  0
   21.0730    4.4160   -0.6200 F   0  0  0  0  0  0  0  0  0  0  0  0
   20.0750    2.4590   -1.3110 C   0  0  0  0  0  0  0  0  0  0  0  0
   20.3940    2.0000   -2.5290 C   0  0  0  0  0  0  0  0  0  0  0  0
   20.6010    2.9490   -3.6460 C   0  0  0  0  0  0  0  0  0  0  0  0
   20.4800    4.1580   -3.4560 O   0  0  0  0  0  0  0  0  0  0  0  0
   20.9170    2.4940   -4.8550 N   0  0  0  0  0  0  0  0  0  0  0  0
   21.1220    3.4370   -5.9650 C   0  0  0  0  0  0  0  0  0  0  0  0
   21.4680    2.6700   -7.2190 C   0  0  0  0  0  0  0  0  0  0  0  0
   22.8060    2.3880   -7.5200 C   0  0  0  0  0  0  0  0  0  0  0  0
   23.0940    1.6750   -8.6900 C   0  0  0  0  0  0  0  0  0  0  0  0
   22.0330    1.2740   -9.5110 C   0  0  0  0  0  0  0  0  0  0  0  0
   20.7720    1.5730   -9.1710 N   0  0  0  0  0  0  0  0  0  0  0  0
   20.4950    2.2600   -8.0440 N   0  0  0  0  0  0  0  0  0  0  0  0
   19.8830    1.4530   -0.2420 C   0  0  0  0  0  0  0  0  0  0  0  0
   20.6780    0.3100   -0.3880 C   0  0  0  0  0  0  0  0  0  0  0  0
   20.5970   -0.7230    0.5530 C   0  0  0  0  0  0  0  0  0  0  0  0
   19.7220   -0.6130    1.6410 C   0  0  0  0  0  0  0  0  0  0  0  0
   18.9280    0.5300    1.7870 C   0  0  0  0  0  0  0  0  0  0  0  0
   19.0080    1.5640    0.8450 C   0  0  0  0  0  0  0  0  0  0  0  0
   16.0180    2.3120   -0.7360 C   0  0  0  0  0  0  0  0  0  0  0  0
   17.5600    2.7020   -1.4420 Cl  0  0  0  0  0  0  0  0  0  0  0  0
   14.9000    2.1350   -1.5590 C   0  0  0  0  0  0  0  0  0  0  0  0
    9.7650    1.7070   -5.1830 H   0  0  0  0  0  0  0  0  0  0  0  0
   10.8920    0.3730   -5.5110 H   0  0  0  0  0  0  0  0  0  0  0  0
   11.4160    2.0550   -5.7400 H   0  0  0  0  0  0  0  0  0  0  0  0
    9.3870    1.0200   -2.4790 H   0  0  0  0  0  0  0  0  0  0  0  0
   10.9320    1.2600   -0.3990 H   0  0  0  0  0  0  0  0  0  0  0  0
   12.5900    1.4100    0.8170 H   0  0  0  0  0  0  0  0  0  0  0  0
   14.5640    1.7200    2.2640 H   0  0  0  0  0  0  0  0  0  0  0  0
   19.3340    4.2610    1.7110 H   0  0  0  0  0  0  0  0  0  0  0  0
   17.6510    4.6450    1.4950 H   0  0  0  0  0  0  0  0  0  0  0  0
   17.8610    4.3760   -0.9420 H   0  0  0  0  0  0  0  0  0  0  0  0
   18.8890    5.6150   -0.3210 H   0  0  0  0  0  0  0  0  0  0  0  0
   20.4990    0.9380   -2.6960 H   0  0  0  0  0  0  0  0  0  0  0  0
   21.0150    1.5010   -5.0120 H   0  0  0  0  0  0  0  0  0  0  0  0
   20.2110    4.0080   -6.1290 H   0  0  0  0  0  0  0  0  0  0  0  0
   21.9360    4.1150   -5.7180 H   0  0  0  0  0  0  0  0  0  0  0  0
   23.5990    2.7130   -6.8630 H   0  0  0  0  0  0  0  0  0  0  0  0
   24.1150    1.4390   -8.9540 H   0  0  0  0  0  0  0  0  0  0  0  0
   22.2310    0.7240  -10.4190 H   0  0  0  0  0  0  0  0  0  0  0  0
   21.3530    0.2250   -1.2270 H   0  0  0  0  0  0  0  0  0  0  0  0
   21.2100   -1.6050    0.4410 H   0  0  0  0  0  0  0  0  0  0  0  0
   19.6600   -1.4100    2.3670 H   0  0  0  0  0  0  0  0  0  0  0  0
   18.2530    0.6160    2.6250 H   0  0  0  0  0  0  0  0  0  0  0  0
   15.0020    2.2410   -2.6290 H   0  0  0  0  0  0  0  0  0  0  0  0
  1 40  1  0  0  0  0
  1 41  1  0  0  0  0
  1 42  1  0  0  0  0
  1  2  1  0  0  0  0
  2  3  1  0  0  0  0
  3 43  1  0  0  0  0
  3  4  2  0  0  0  0
  4 44  1  0  0  0  0
  4  5  1  0  0  0  0
  5  6  1  0  0  0  0
  6  2  2  0  0  0  0
  5  7  1  0  0  0  0
  7  8  2  0  0  0  0
  8 45  1  0  0  0  0
  8  9  1  0  0  0  0
  9 46  1  0  0  0  0
  9 10  2  0  0  0  0
 10 11  1  0  0  0  0
 11 12  2  0  0  0  0
 11 13  1  0  0  0  0
 13 14  1  0  0  0  0
 14 47  1  0  0  0  0
 14 48  1  0  0  0  0
 14 15  1  0  0  0  0
 15 49  1  0  0  0  0
 15 50  1  0  0  0  0
 15 16  1  0  0  0  0
 16 17  1  0  0  0  0
 16 18  1  0  0  0  0
 16 19  1  0  0  0  0
 19 20  2  0  0  0  0
 20 51  1  0  0  0  0
 20 21  1  0  0  0  0
 21 22  2  0  0  0  0
 21 23  1  0  0  0  0
 23 52  1  0  0  0  0
 23 24  1  0  0  0  0
 24 53  1  0  0  0  0
 24 54  1  0  0  0  0
 24 25  1  0  0  0  0
 25 26  2  0  0  0  0
 26 55  1  0  0  0  0
 26 27  1  0  0  0  0
 27 56  1  0  0  0  0
 27 28  2  0  0  0  0
 28 57  1  0  0  0  0
 28 29  1  0  0  0  0
 29 30  2  0  0  0  0
 30 25  1  0  0  0  0
 19 31  1  0  0  0  0
 31 32  2  0  0  0  0
 32 58  1  0  0  0  0
 32 33  1  0  0  0  0
 33 59  1  0  0  0  0
 33 34  2  0  0  0  0
 34 60  1  0  0  0  0
 34 35  1  0  0  0  0
 35 61  1  0  0  0  0
 35 36  2  0  0  0  0
 36 13  1  0  0  0  0
 36 31  1  0  0  0  0
 10 37  1  0  0  0  0
 37 38  1  0  0  0  0
 37 39  2  0  0  0  0
 39  7  1  0  0  0  0
 39 62  1  0  0  0  0
M  END
>  <LOGBIO>
5.1000

>  <PRED_LOGBIO>
5.2000

>  <XV_RES>
-0.2290

>  <WHL_TMPL>
1

>  <ANCH>
32-33;12-13

$$$$
ROW49
  -MTS-   01071501083D 0   0.00000     0.00000     0

 53 56  0  0  0  0  0  0  0  0999 V2000
  -23.3330   -1.7150   -4.5880 C   0  0  0  0  0  0  0  0  0  0  0  0
  -22.7280   -1.6220   -3.3070 O   0  0  0  0  0  0  0  0  0  0  0  0
  -21.6490   -0.7820   -3.1720 C   0  0  0  0  0  0  0  0  0  0  0  0
  -21.9120    0.4780   -2.5990 C   0  0  0  0  0  0  0  0  0  0  0  0
  -20.8630    1.3910   -2.4220 C   0  0  0  0  0  0  0  0  0  0  0  0
  -19.5570    1.0670   -2.8150 C   0  0  0  0  0  0  0  0  0  0  0  0
  -18.4260    2.0470   -2.5970 C   0  0  0  0  0  0  0  0  0  0  0  0
  -17.4800    1.5710   -1.4810 C   0  0  0  0  0  0  0  0  0  0  0  0
  -17.7010    0.5110   -0.8980 O   0  0  0  0  0  0  0  0  0  0  0  0
  -16.4230    2.3060   -1.1470 N   0  0  0  0  0  0  0  0  0  0  0  0
  -15.5530    1.8680   -0.1200 C   0  0  0  0  0  0  0  0  0  0  0  0
  -15.7890    2.2400    1.2090 C   0  0  0  0  0  0  0  0  0  0  0  0
  -14.8980    1.7800    2.1860 C   0  0  0  0  0  0  0  0  0  0  0  0
  -13.8620    1.0100    1.8280 N   0  0  0  0  0  0  0  0  0  0  0  0
  -13.6660    0.6730    0.5460 C   0  0  0  0  0  0  0  0  0  0  0  0
  -14.4990    1.0950   -0.4150 N   0  0  0  0  0  0  0  0  0  0  0  0
  -12.5110   -0.1800    0.1860 C   0  0  0  0  0  0  0  0  0  0  0  0
  -12.7270   -1.4170   -0.4320 C   0  0  0  0  0  0  0  0  0  0  0  0
  -11.6260   -2.2130   -0.7670 C   0  0  0  0  0  0  0  0  0  0  0  0
  -10.3380   -1.7470   -0.4740 C   0  0  0  0  0  0  0  0  0  0  0  0
  -10.1920   -0.5000    0.1450 C   0  0  0  0  0  0  0  0  0  0  0  0
  -11.2660    0.2390    0.4530 N   0  0  0  0  0  0  0  0  0  0  0  0
  -15.0910    2.1270    3.5440 N   0  0  0  0  0  0  0  0  0  0  0  0
  -14.1590    2.8590    4.3800 N   0  0  0  0  0  0  0  0  0  0  0  0
  -14.7000    2.9820    5.5780 C   0  0  0  0  0  0  0  0  0  0  0  0
  -14.0820    3.6750    6.7690 C   0  0  0  0  0  0  0  0  0  0  0  0
  -16.0230    2.3180    5.5420 C   0  0  0  0  0  0  0  0  0  0  0  0
  -16.1910    1.8320    4.3050 C   0  0  0  0  0  0  0  0  0  0  0  0
  -17.4060    1.0750    3.8240 C   0  0  0  0  0  0  0  0  0  0  0  0
  -19.3070   -0.1850   -3.3840 C   0  0  0  0  0  0  0  0  0  0  0  0
  -20.3440   -1.1030   -3.5620 C   0  0  0  0  0  0  0  0  0  0  0  0
  -24.4160   -1.7080   -4.4880 H   0  0  0  0  0  0  0  0  0  0  0  0
  -23.0630   -0.8090   -5.1270 H   0  0  0  0  0  0  0  0  0  0  0  0
  -22.9560   -2.6190   -5.0610 H   0  0  0  0  0  0  0  0  0  0  0  0
  -22.9160    0.7390   -2.2980 H   0  0  0  0  0  0  0  0  0  0  0  0
  -21.0630    2.3550   -1.9780 H   0  0  0  0  0  0  0  0  0  0  0  0
  -18.8820    2.9680   -2.2400 H   0  0  0  0  0  0  0  0  0  0  0  0
  -17.8520    2.1220   -3.5180 H   0  0  0  0  0  0  0  0  0  0  0  0
  -16.2410    3.1760   -1.6260 H   0  0  0  0  0  0  0  0  0  0  0  0
  -16.6310    2.8620    1.4710 H   0  0  0  0  0  0  0  0  0  0  0  0
  -13.7310   -1.7530   -0.6470 H   0  0  0  0  0  0  0  0  0  0  0  0
  -11.7660   -3.1720   -1.2450 H   0  0  0  0  0  0  0  0  0  0  0  0
   -9.4710   -2.3410   -0.7220 H   0  0  0  0  0  0  0  0  0  0  0  0
   -9.2040   -0.1300    0.3760 H   0  0  0  0  0  0  0  0  0  0  0  0
  -12.9990    3.5950    6.7120 H   0  0  0  0  0  0  0  0  0  0  0  0
  -14.3690    4.7240    6.7670 H   0  0  0  0  0  0  0  0  0  0  0  0
  -14.4330    3.2040    7.6850 H   0  0  0  0  0  0  0  0  0  0  0  0
  -16.7220    2.2390    6.3620 H   0  0  0  0  0  0  0  0  0  0  0  0
  -17.5480    1.2550    2.7600 H   0  0  0  0  0  0  0  0  0  0  0  0
  -17.2620    0.0110    3.9950 H   0  0  0  0  0  0  0  0  0  0  0  0
  -18.2840    1.4150    4.3690 H   0  0  0  0  0  0  0  0  0  0  0  0
  -18.3040   -0.4440   -3.6880 H   0  0  0  0  0  0  0  0  0  0  0  0
  -20.1380   -2.0670   -4.0030 H   0  0  0  0  0  0  0  0  0  0  0  0
  1 32  1  0  0  0  0
  1 33  1  0  0  0  0
  1 34  1  0  0  0  0
  1  2  1  0  0  0  0
  2  3  1  0  0  0  0
  3  4  2  0  0  0  0
  4 35  1  0  0  0  0
  4  5  1  0  0  0  0
  5 36  1  0  0  0  0
  5  6  2  0  0  0  0
  6  7  1  0  0  0  0
  7 37  1  0  0  0  0
  7 38  1  0  0  0  0
  7  8  1  0  0  0  0
  8  9  2  0  0  0  0
  8 10  1  0  0  0  0
 10 39  1  0  0  0  0
 10 11  1  0  0  0  0
 11 12  2  0  0  0  0
 12 40  1  0  0  0  0
 12 13  1  0  0  0  0
 13 14  2  0  0  0  0
 14 15  1  0  0  0  0
 15 16  2  0  0  0  0
 16 11  1  0  0  0  0
 15 17  1  0  0  0  0
 17 18  2  0  0  0  0
 18 41  1  0  0  0  0
 18 19  1  0  0  0  0
 19 42  1  0  0  0  0
 19 20  2  0  0  0  0
 20 43  1  0  0  0  0
 20 21  1  0  0  0  0
 21 44  1  0  0  0  0
 21 22  2  0  0  0  0
 22 17  1  0  0  0  0
 13 23  1  0  0  0  0
 23 24  1  0  0  0  0
 24 25  2  0  0  0  0
 25 26  1  0  0  0  0
 26 45  1  0  0  0  0
 26 46  1  0  0  0  0
 26 47  1  0  0  0  0
 25 27  1  0  0  0  0
 27 48  1  0  0  0  0
 27 28  2  0  0  0  0
 28 23  1  0  0  0  0
 28 29  1  0  0  0  0
 29 49  1  0  0  0  0
 29 50  1  0  0  0  0
 29 51  1  0  0  0  0
  6 30  1  0  0  0  0
 30 52  1  0  0  0  0
 30 31  2  0  0  0  0
 31  3  1  0  0  0  0
 31 53  1  0  0  0  0
M  END
>  <LOGBIO>
5.7400

>  <PRED_LOGBIO>
5.1200

>  <XV_RES>
0.7070

>  <WHL_TMPL>
3

>  <ANCH>
63-64;5-1

$$$$
ROW50
  -MTS-   01071501083D 0   0.00000     0.00000     0

 81 86  0  0  1  0  0  0  0  0999 V2000
  -14.1250    8.8430   -4.4360 C   0  0  0  0  0  0  0  0  0  0  0  0
  -13.5600    8.6270   -3.1400 O   0  0  0  0  0  0  0  0  0  0  0  0
  -13.6540    7.3720   -2.5990 C   0  0  0  0  0  0  0  0  0  0  0  0
  -14.7600    7.0310   -1.8110 C   0  0  0  0  0  0  0  0  0  0  0  0
  -14.8570    5.7490   -1.2570 C   0  0  0  0  0  0  0  0  0  0  0  0
  -13.8470    4.8080   -1.4920 C   0  0  0  0  0  0  0  0  0  0  0  0
  -12.7420    5.1480   -2.2800 C   0  0  0  0  0  0  0  0  0  0  0  0
  -11.6530    4.1330   -2.5330 C   0  0  0  0  0  0  0  0  0  0  0  0
  -10.6290    4.2410   -1.4840 N   0  0  0  0  0  0  0  0  0  0  0  0
  -10.7760    5.2360   -0.4130 C   0  0  0  0  0  0  0  0  0  0  0  0
  -11.6750    6.4010   -0.6450 C   0  0  0  0  0  0  0  0  0  0  0  0
  -10.1980    6.5930   -0.6200 C   0  0  0  0  0  0  0  0  0  0  0  0
   -9.5690    3.4380   -1.5050 C   0  0  0  0  0  0  0  0  0  0  0  0
   -9.4460    2.6050   -2.4020 O   0  0  0  0  0  0  0  0  0  0  0  0
   -8.5370    3.5470   -0.4490 C   0  0  0  0  0  0  0  0  0  0  0  0
   -8.6480    2.8180    0.6700 C   0  0  0  0  0  0  0  0  0  0  0  0
   -7.6010    2.9220    1.7530 C   0  0  0  0  0  0  0  0  0  0  0  0
   -6.3880    3.8180    1.4420 C   0  0  1  0  0  0  0  0  0  0  0  0
   -5.3040    3.0450    0.6680 C   0  0  0  0  0  0  0  0  0  0  0  0
   -5.7980    2.6020   -0.5990 O   0  0  0  0  0  0  0  0  0  0  0  0
   -6.2690    3.6980   -1.3880 C   0  0  0  0  0  0  0  0  0  0  0  0
   -7.3640    4.4790   -0.6370 C   0  0  1  0  0  0  0  0  0  0  0  0
   -6.8780    4.9640    0.6620 N   0  0  0  0  0  0  0  0  0  0  0  0
   -9.8020    1.9080    0.8450 C   0  0  0  0  0  0  0  0  0  0  0  0
  -10.7690    2.2930    1.7800 C   0  0  0  0  0  0  0  0  0  0  0  0
  -11.9220    1.5280    1.9980 C   0  0  0  0  0  0  0  0  0  0  0  0
  -12.1270    0.3210    1.3110 C   0  0  0  0  0  0  0  0  0  0  0  0
  -13.3810   -0.5630    1.5320 C   0  0  0  0  0  0  0  0  0  0  0  0
  -14.6740    0.3230    1.4370 C   0  0  0  0  0  0  0  0  0  0  0  0
  -14.8990    1.0200    0.0780 C   0  0  0  0  0  0  0  0  0  0  0  0
  -16.2660    1.2120   -0.2960 O   0  0  0  0  0  0  0  0  0  0  0  0
  -16.5240    1.8260   -1.4940 C   0  0  0  0  0  0  0  0  0  0  0  0
  -16.6570    1.0610   -2.6580 C   0  0  0  0  0  0  0  0  0  0  0  0
  -16.5290   -0.2820   -2.6020 F   0  0  0  0  0  0  0  0  0  0  0  0
  -16.9210    1.6880   -3.8820 C   0  0  0  0  0  0  0  0  0  0  0  0
  -17.0530    3.0810   -3.9400 C   0  0  0  0  0  0  0  0  0  0  0  0
  -16.9210    3.8460   -2.7750 C   0  0  0  0  0  0  0  0  0  0  0  0
  -17.0490    5.1890   -2.8320 F   0  0  0  0  0  0  0  0  0  0  0  0
  -16.6570    3.2180   -1.5520 C   0  0  0  0  0  0  0  0  0  0  0  0
  -16.4920    4.1690   -0.1040 Cl  0  0  0  0  0  0  0  0  0  0  0  0
  -11.1390   -0.0660    0.3830 C   0  0  0  0  0  0  0  0  0  0  0  0
   -9.9960    0.7130    0.1520 C   0  0  0  0  0  0  0  0  0  0  0  0
  -12.6450    6.4310   -2.8330 C   0  0  0  0  0  0  0  0  0  0  0  0
  -11.4530    6.7980   -3.6840 C   0  0  0  0  0  0  0  0  0  0  0  0
  -15.1910    8.6270   -4.4080 H   0  0  0  0  0  0  0  0  0  0  0  0
  -13.9730    9.8800   -4.7300 H   0  0  0  0  0  0  0  0  0  0  0  0
  -13.6410    8.1870   -5.1570 H   0  0  0  0  0  0  0  0  0  0  0  0
  -15.5380    7.7580   -1.6300 H   0  0  0  0  0  0  0  0  0  0  0  0
  -15.7100    5.4860   -0.6490 H   0  0  0  0  0  0  0  0  0  0  0  0
  -13.9220    3.8180   -1.0650 H   0  0  0  0  0  0  0  0  0  0  0  0
  -11.2000    4.3220   -3.5040 H   0  0  0  0  0  0  0  0  0  0  0  0
  -12.0810    3.1320   -2.5210 H   0  0  0  0  0  0  0  0  0  0  0  0
  -10.7370    4.8030    0.5850 H   0  0  0  0  0  0  0  0  0  0  0  0
  -12.1740    6.4660   -1.6100 H   0  0  0  0  0  0  0  0  0  0  0  0
  -12.2440    6.7740    0.2040 H   0  0  0  0  0  0  0  0  0  0  0  0
   -9.7010    6.7880   -1.5680 H   0  0  0  0  0  0  0  0  0  0  0  0
   -9.7710    7.0950    0.2460 H   0  0  0  0  0  0  0  0  0  0  0  0
   -7.2430    1.9220    1.9860 H   0  0  0  0  0  0  0  0  0  0  0  0
   -8.0770    3.2850    2.6620 H   0  0  0  0  0  0  0  0  0  0  0  0
   -5.9640    4.1690    2.3800 H   0  0  0  0  0  0  0  0  0  0  0  0
   -4.4400    3.6870    0.5150 H   0  0  0  0  0  0  0  0  0  0  0  0
   -4.9850    2.1850    1.2530 H   0  0  0  0  0  0  0  0  0  0  0  0
   -5.4400    4.3640   -1.6140 H   0  0  0  0  0  0  0  0  0  0  0  0
   -6.6710    3.3230   -2.3270 H   0  0  0  0  0  0  0  0  0  0  0  0
   -7.6740    5.3220   -1.2500 H   0  0  0  0  0  0  0  0  0  0  0  0
   -6.1230    5.6190    0.5160 H   0  0  0  0  0  0  0  0  0  0  0  0
  -10.6230    3.2010    2.3470 H   0  0  0  0  0  0  0  0  0  0  0  0
  -12.6630    1.8710    2.7040 H   0  0  0  0  0  0  0  0  0  0  0  0
  -13.3280   -0.9320    2.5540 H   0  0  0  0  0  0  0  0  0  0  0  0
  -13.4210   -1.3090    0.7410 H   0  0  0  0  0  0  0  0  0  0  0  0
  -14.5290    1.1270    2.1560 H   0  0  0  0  0  0  0  0  0  0  0  0
  -15.5280   -0.3260    1.6220 H   0  0  0  0  0  0  0  0  0  0  0  0
  -14.4860    0.3430   -0.6670 H   0  0  0  0  0  0  0  0  0  0  0  0
  -14.4130    1.9920    0.1310 H   0  0  0  0  0  0  0  0  0  0  0  0
  -17.0230    1.0980   -4.7800 H   0  0  0  0  0  0  0  0  0  0  0  0
  -17.2570    3.5650   -4.8840 H   0  0  0  0  0  0  0  0  0  0  0  0
  -11.2660   -0.9880   -0.1650 H   0  0  0  0  0  0  0  0  0  0  0  0
   -9.2600    0.3850   -0.5680 H   0  0  0  0  0  0  0  0  0  0  0  0
  -11.2520    7.8630   -3.5860 H   0  0  0  0  0  0  0  0  0  0  0  0
  -11.6630    6.5620   -4.7250 H   0  0  0  0  0  0  0  0  0  0  0  0
  -10.5830    6.2340   -3.3520 H   0  0  0  0  0  0  0  0  0  0  0  0
  1 45  1  0  0  0  0
  1 46  1  0  0  0  0
  1 47  1  0  0  0  0
  1  2  1  0  0  0  0
  2  3  1  0  0  0  0
  3  4  2  0  0  0  0
  4 48  1  0  0  0  0
  4  5  1  0  0  0  0
  5 49  1  0  0  0  0
  5  6  2  0  0  0  0
  6 50  1  0  0  0  0
  6  7  1  0  0  0  0
  7  8  1  0  0  0  0
  8 51  1  0  0  0  0
  8 52  1  0  0  0  0
  8  9  1  0  0  0  0
  9 10  1  0  0  0  0
 10 53  1  0  0  0  0
 10 11  1  0  0  0  0
 11 54  1  0  0  0  0
 11 55  1  0  0  0  0
 11 12  1  0  0  0  0
 12 10  1  0  0  0  0
 12 56  1  0  0  0  0
 12 57  1  0  0  0  0
  9 13  1  0  0  0  0
 13 14  2  0  0  0  0
 13 15  1  0  0  0  0
 15 16  2  0  0  0  0
 16 17  1  0  0  0  0
 17 58  1  0  0  0  0
 17 59  1  0  0  0  0
 17 18  1  0  0  0  0
 18 60  1  0  0  0  0
 18 19  1  0  0  0  0
 19 61  1  0  0  0  0
 19 62  1  0  0  0  0
 19 20  1  0  0  0  0
 20 21  1  0  0  0  0
 21 63  1  0  0  0  0
 21 64  1  0  0  0  0
 21 22  1  0  0  0  0
 22 15  1  0  0  0  0
 22 65  1  0  0  0  0
 22 23  1  0  0  0  0
 23 18  1  0  0  0  0
 23 66  1  0  0  0  0
 16 24  1  0  0  0  0
 24 25  2  0  0  0  0
 25 67  1  0  0  0  0
 25 26  1  0  0  0  0
 26 68  1  0  0  0  0
 26 27  2  0  0  0  0
 27 28  1  0  0  0  0
 28 69  1  0  0  0  0
 28 70  1  0  0  0  0
 28 29  1  0  0  0  0
 29 71  1  0  0  0  0
 29 72  1  0  0  0  0
 29 30  1  0  0  0  0
 30 73  1  0  0  0  0
 30 74  1  0  0  0  0
 30 31  1  0  0  0  0
 31 32  1  0  0  0  0
 32 33  2  0  0  0  0
 33 34  1  0  0  0  0
 33 35  1  0  0  0  0
 35 75  1  0  0  0  0
 35 36  2  0  0  0  0
 36 76  1  0  0  0  0
 36 37  1  0  0  0  0
 37 38  1  0  0  0  0
 37 39  2  0  0  0  0
 39 32  1  0  0  0  0
 39 40  1  0  0  0  0
 27 41  1  0  0  0  0
 41 77  1  0  0  0  0
 41 42  2  0  0  0  0
 42 24  1  0  0  0  0
 42 78  1  0  0  0  0
  7 43  2  0  0  0  0
 43  3  1  0  0  0  0
 43 44  1  0  0  0  0
 44 79  1  0  0  0  0
 44 80  1  0  0  0  0
 44 81  1  0  0  0  0
M  END
>  <LOGBIO>
6.0000

>  <PRED_LOGBIO>
5.8100

>  <XV_RES>
0.4120

>  <WHL_TMPL>
3

>  <ANCH>
17-19;49-51

$$$$
ROW51
  -MTS-   01071501083D 0   0.00000     0.00000     0

 70 74  0  0  1  0  0  0  0  0999 V2000
  -10.2730   -0.7280   -2.5450 C   0  0  0  0  0  0  0  0  0  0  0  0
   -9.0580   -1.1460   -3.3680 C   0  0  0  0  0  0  0  0  0  0  0  0
   -7.8720   -0.6140   -2.7710 O   0  0  0  0  0  0  0  0  0  0  0  0
   -6.6890   -0.8810   -3.3640 C   0  0  0  0  0  0  0  0  0  0  0  0
   -6.6540   -1.5570   -4.3790 O   0  0  0  0  0  0  0  0  0  0  0  0
   -5.5070   -0.3840   -2.8170 N   0  0  0  0  0  0  0  0  0  0  0  0
   -5.5400    0.9650   -2.2460 C   0  0  0  0  0  0  0  0  0  0  0  0
   -4.1670    1.6480   -2.2620 C   0  0  0  0  0  0  0  0  0  0  0  0
   -3.1550    0.7760   -1.6340 N   0  0  0  0  0  0  0  0  0  0  0  0
   -3.0600   -0.5440   -2.2960 C   0  0  0  0  0  0  0  0  0  0  0  0
   -4.4290   -1.2430   -2.3050 C   0  0  0  0  0  0  0  0  0  0  0  0
   -1.9020    1.3400   -1.3280 C   0  0  0  0  0  0  0  0  0  0  0  0
   -1.3910    1.4360   -0.0280 C   0  0  0  0  0  0  0  0  0  0  0  0
   -0.1240    1.9910    0.1870 C   0  0  0  0  0  0  0  0  0  0  0  0
    0.4270    2.0940    1.5890 C   0  0  0  0  0  0  0  0  0  0  0  0
    0.6330    2.4500   -0.8980 C   0  0  0  0  0  0  0  0  0  0  0  0
    1.8990    3.0380   -1.0010 N   0  0  0  0  0  0  0  0  0  0  0  0
    2.1620    3.2910   -2.2690 C   0  0  0  0  0  0  0  0  0  0  0  0
    1.1110    2.8950   -3.0530 N   0  0  0  0  0  0  0  0  0  0  0  0
    0.1220    2.3540   -2.1980 C   0  0  0  0  0  0  0  0  0  0  0  0
   -1.1460    1.7990   -2.4130 C   0  0  0  0  0  0  0  0  0  0  0  0
    3.4480    3.9170   -2.6470 C   0  0  0  0  0  0  0  0  0  0  0  0
    4.1410    4.6390   -1.7560 C   0  0  0  0  0  0  0  0  0  0  0  0
    3.6700    4.8100   -0.4800 N   0  0  0  0  0  0  0  0  0  0  0  0
    4.1760    3.7280    0.3770 C   0  0  0  0  0  0  0  0  0  0  0  0
    3.6510    3.9190    1.8000 C   0  0  1  0  0  0  0  0  0  0  0  0
    4.0970    5.1790    2.3080 O   0  0  0  0  0  0  0  0  0  0  0  0
    4.1700    2.8080    2.6810 C   0  0  0  0  0  0  0  0  0  0  0  0
    5.3850    2.9620    3.3590 C   0  0  0  0  0  0  0  0  0  0  0  0
    5.8670    1.9330    4.1760 C   0  0  0  0  0  0  0  0  0  0  0  0
    5.1340    0.7480    4.3140 C   0  0  0  0  0  0  0  0  0  0  0  0
    3.9190    0.5940    3.6360 C   0  0  0  0  0  0  0  0  0  0  0  0
    3.0070   -0.8790    3.8090 Cl  0  0  0  0  0  0  0  0  0  0  0  0
    3.4370    1.6240    2.8190 C   0  0  0  0  0  0  0  0  0  0  0  0
    5.4230    5.2490   -2.1730 C   0  0  0  0  0  0  0  0  0  0  0  0
    5.8590    5.0660   -3.4270 C   0  0  0  0  0  0  0  0  0  0  0  0
    5.1460    4.3260   -4.3340 N   0  0  0  0  0  0  0  0  0  0  0  0
    3.9880    3.7550   -4.0160 C   0  0  0  0  0  0  0  0  0  0  0  0
    3.3710    3.0970   -4.8520 O   0  0  0  0  0  0  0  0  0  0  0  0
  -10.3360    0.3570   -2.5160 H   0  0  0  0  0  0  0  0  0  0  0  0
  -11.1750   -1.1330   -2.9990 H   0  0  0  0  0  0  0  0  0  0  0  0
  -10.1740   -1.1130   -1.5320 H   0  0  0  0  0  0  0  0  0  0  0  0
   -9.1570   -0.7610   -4.3810 H   0  0  0  0  0  0  0  0  0  0  0  0
   -8.9940   -2.2310   -3.3970 H   0  0  0  0  0  0  0  0  0  0  0  0
   -5.8030    0.8420   -1.1980 H   0  0  0  0  0  0  0  0  0  0  0  0
   -6.2230    1.5760   -2.8330 H   0  0  0  0  0  0  0  0  0  0  0  0
   -4.2510    2.5310   -1.6310 H   0  0  0  0  0  0  0  0  0  0  0  0
   -3.8870    1.8240   -3.2980 H   0  0  0  0  0  0  0  0  0  0  0  0
   -2.4050   -1.1540   -1.6780 H   0  0  0  0  0  0  0  0  0  0  0  0
   -2.7470   -0.3990   -3.3280 H   0  0  0  0  0  0  0  0  0  0  0  0
   -4.3410   -2.0670   -3.0100 H   0  0  0  0  0  0  0  0  0  0  0  0
   -4.6650   -1.5240   -1.2810 H   0  0  0  0  0  0  0  0  0  0  0  0
   -1.9750    1.0820    0.8090 H   0  0  0  0  0  0  0  0  0  0  0  0
    1.0890    2.9540    1.6560 H   0  0  0  0  0  0  0  0  0  0  0  0
    0.9830    1.1890    1.8280 H   0  0  0  0  0  0  0  0  0  0  0  0
   -0.3940    2.2120    2.2930 H   0  0  0  0  0  0  0  0  0  0  0  0
    1.0520    2.9740   -4.0580 H   0  0  0  0  0  0  0  0  0  0  0  0
   -1.5400    1.7250   -3.4160 H   0  0  0  0  0  0  0  0  0  0  0  0
    3.9850    5.7000   -0.1210 H   0  0  0  0  0  0  0  0  0  0  0  0
    3.8360    2.7700   -0.0090 H   0  0  0  0  0  0  0  0  0  0  0  0
    5.2640    3.7510    0.3860 H   0  0  0  0  0  0  0  0  0  0  0  0
    2.5630    3.8960    1.7910 H   0  0  0  0  0  0  0  0  0  0  0  0
    3.7760    5.3220    3.2120 H   0  0  0  0  0  0  0  0  0  0  0  0
    5.9510    3.8760    3.2520 H   0  0  0  0  0  0  0  0  0  0  0  0
    6.8040    2.0520    4.6990 H   0  0  0  0  0  0  0  0  0  0  0  0
    5.5050   -0.0460    4.9450 H   0  0  0  0  0  0  0  0  0  0  0  0
    2.5000    1.5040    2.2960 H   0  0  0  0  0  0  0  0  0  0  0  0
    6.0010    5.8360   -1.4750 H   0  0  0  0  0  0  0  0  0  0  0  0
    6.7950    5.5110   -3.7300 H   0  0  0  0  0  0  0  0  0  0  0  0
    5.5100    4.2120   -5.2690 H   0  0  0  0  0  0  0  0  0  0  0  0
  1 40  1  0  0  0  0
  1 41  1  0  0  0  0
  1 42  1  0  0  0  0
  1  2  1  0  0  0  0
  2 43  1  0  0  0  0
  2 44  1  0  0  0  0
  2  3  1  0  0  0  0
  3  4  1  0  0  0  0
  4  5  2  0  0  0  0
  4  6  1  0  0  0  0
  6  7  1  0  0  0  0
  7 45  1  0  0  0  0
  7 46  1  0  0  0  0
  7  8  1  0  0  0  0
  8 47  1  0  0  0  0
  8 48  1  0  0  0  0
  8  9  1  0  0  0  0
  9 10  1  0  0  0  0
 10 49  1  0  0  0  0
 10 50  1  0  0  0  0
 10 11  1  0  0  0  0
 11  6  1  0  0  0  0
 11 51  1  0  0  0  0
 11 52  1  0  0  0  0
  9 12  1  0  0  0  0
 12 13  2  0  0  0  0
 13 53  1  0  0  0  0
 13 14  1  0  0  0  0
 14 15  1  0  0  0  0
 15 54  1  0  0  0  0
 15 55  1  0  0  0  0
 15 56  1  0  0  0  0
 14 16  2  0  0  0  0
 16 17  1  0  0  0  0
 17 18  2  0  0  0  0
 18 19  1  0  0  0  0
 19 57  1  0  0  0  0
 19 20  1  0  0  0  0
 20 16  1  0  0  0  0
 20 21  2  0  0  0  0
 21 12  1  0  0  0  0
 21 58  1  0  0  0  0
 18 22  1  0  0  0  0
 22 23  2  0  0  0  0
 23 24  1  0  0  0  0
 24 59  1  0  0  0  0
 24 25  1  0  0  0  0
 25 60  1  0  0  0  0
 25 61  1  0  0  0  0
 25 26  1  0  0  0  0
 26 62  1  0  0  0  0
 26 27  1  0  0  0  0
 27 63  1  0  0  0  0
 26 28  1  0  0  0  0
 28 29  2  0  0  0  0
 29 64  1  0  0  0  0
 29 30  1  0  0  0  0
 30 65  1  0  0  0  0
 30 31  2  0  0  0  0
 31 66  1  0  0  0  0
 31 32  1  0  0  0  0
 32 33  1  0  0  0  0
 32 34  2  0  0  0  0
 34 28  1  0  0  0  0
 34 67  1  0  0  0  0
 23 35  1  0  0  0  0
 35 68  1  0  0  0  0
 35 36  2  0  0  0  0
 36 69  1  0  0  0  0
 36 37  1  0  0  0  0
 37 70  1  0  0  0  0
 37 38  1  0  0  0  0
 38 22  1  0  0  0  0
 38 39  2  0  0  0  0
M  END
>  <LOGBIO>
6.0000

>  <PRED_LOGBIO>
6.3900

>  <XV_RES>
-0.5440

>  <WHL_TMPL>
2

>  <ANCH>
21-29;25-26

$$$$
ROW52
  -MTS-   01071501083D 0   0.00000     0.00000     0

 70 73  0  0  1  0  0  0  0  0999 V2000
  -27.4460    2.6510   -3.7160 C   0  0  0  0  0  0  0  0  0  0  0  0
  -26.0160    2.6680   -3.7290 O   0  0  0  0  0  0  0  0  0  0  0  0
  -25.4600    1.6210   -2.9290 C   0  0  0  0  0  0  0  0  0  0  0  0
  -23.9350    1.6930   -2.9840 C   0  0  0  0  0  0  0  0  0  0  0  0
  -23.2160    0.7190   -2.2400 C   0  0  0  0  0  0  0  0  0  0  0  0
  -21.9120    0.4780   -2.5990 C   0  0  0  0  0  0  0  0  0  0  0  0
  -20.8630    1.3910   -2.4220 C   0  0  0  0  0  0  0  0  0  0  0  0
  -19.5570    1.0670   -2.8150 C   0  0  0  0  0  0  0  0  0  0  0  0
  -18.4260    2.0470   -2.5970 C   0  0  0  0  0  0  0  0  0  0  0  0
  -17.4800    1.5710   -1.4810 N   0  0  0  0  0  0  0  0  0  0  0  0
  -17.7440    0.3040   -0.7840 C   0  0  0  0  0  0  0  0  0  0  0  0
  -18.5960    0.3310    0.4380 C   0  0  0  0  0  0  0  0  0  0  0  0
  -19.1250   -0.2540   -0.8260 C   0  0  0  0  0  0  0  0  0  0  0  0
  -16.4230    2.3060   -1.1470 C   0  0  0  0  0  0  0  0  0  0  0  0
  -16.2020    3.3660   -1.7300 O   0  0  0  0  0  0  0  0  0  0  0  0
  -15.4950    1.8390   -0.0510 C   0  0  1  0  0  0  0  0  0  0  0  0
  -15.4150    0.3010   -0.0510 C   0  0  0  0  0  0  0  0  0  0  0  0
  -14.5720   -0.1830    1.0520 N   0  0  0  0  0  0  0  0  0  0  0  0
  -15.0900    0.2420    2.3610 C   0  0  0  0  0  0  0  0  0  0  0  0
  -15.1560    1.7770    2.4660 C   0  0  0  0  0  0  0  0  0  0  0  0
  -15.9720    2.3820    1.3080 C   0  0  2  0  0  0  0  0  0  0  0  0
  -15.8590    3.8870    1.3300 C   0  0  0  0  0  0  0  0  0  0  0  0
  -16.5330    4.6350    0.4450 C   0  0  0  0  0  0  0  0  0  0  0  0
  -16.3990    6.1080    0.4960 C   0  0  0  0  0  0  0  0  0  0  0  0
  -17.0080    6.8120   -0.3070 O   0  0  0  0  0  0  0  0  0  0  0  0
  -15.6150    6.6640    1.4150 N   0  0  0  0  0  0  0  0  0  0  0  0
  -15.4870    8.1280    1.4610 C   0  0  0  0  0  0  0  0  0  0  0  0
  -14.9260    5.9020    2.3210 C   0  0  0  0  0  0  0  0  0  0  0  0
  -15.0030    4.5640    2.3300 C   0  0  0  0  0  0  0  0  0  0  0  0
  -19.3070   -0.1850   -3.3840 C   0  0  0  0  0  0  0  0  0  0  0  0
  -20.3440   -1.1030   -3.5620 C   0  0  0  0  0  0  0  0  0  0  0  0
  -19.9810   -2.7990   -4.3390 Br  0  0  0  0  0  0  0  0  0  0  0  0
  -21.6490   -0.7820   -3.1720 C   0  0  0  0  0  0  0  0  0  0  0  0
  -22.7280   -1.6220   -3.3070 C   0  0  0  0  0  0  0  0  0  0  0  0
  -27.8010    2.7780   -2.6950 H   0  0  0  0  0  0  0  0  0  0  0  0
  -27.8240    3.4620   -4.3350 H   0  0  0  0  0  0  0  0  0  0  0  0
  -27.8010    1.7000   -4.1070 H   0  0  0  0  0  0  0  0  0  0  0  0
  -25.7920    1.7360   -1.8990 H   0  0  0  0  0  0  0  0  0  0  0  0
  -25.7920    0.6580   -3.3110 H   0  0  0  0  0  0  0  0  0  0  0  0
  -23.6790    2.6460   -2.5270 H   0  0  0  0  0  0  0  0  0  0  0  0
  -23.6490    1.6060   -4.0300 H   0  0  0  0  0  0  0  0  0  0  0  0
  -23.7370   -0.2180   -2.4250 H   0  0  0  0  0  0  0  0  0  0  0  0
  -23.2320    1.0230   -1.1950 H   0  0  0  0  0  0  0  0  0  0  0  0
  -21.0630    2.3550   -1.9780 H   0  0  0  0  0  0  0  0  0  0  0  0
  -18.8830    2.9680   -2.2400 H   0  0  0  0  0  0  0  0  0  0  0  0
  -17.8520    2.1220   -3.5180 H   0  0  0  0  0  0  0  0  0  0  0  0
  -16.9050   -0.3880   -0.8160 H   0  0  0  0  0  0  0  0  0  0  0  0
  -18.9940    1.2940    0.7520 H   0  0  0  0  0  0  0  0  0  0  0  0
  -18.3420   -0.3570    1.2420 H   0  0  0  0  0  0  0  0  0  0  0  0
  -19.8810    0.3150   -1.3640 H   0  0  0  0  0  0  0  0  0  0  0  0
  -19.2290   -1.3360   -0.8740 H   0  0  0  0  0  0  0  0  0  0  0  0
  -14.5230    2.2600   -0.2990 H   0  0  0  0  0  0  0  0  0  0  0  0
  -16.4150   -0.1140    0.0490 H   0  0  0  0  0  0  0  0  0  0  0  0
  -15.0030   -0.0410   -0.9980 H   0  0  0  0  0  0  0  0  0  0  0  0
  -14.5240   -1.1910    1.0220 H   0  0  0  0  0  0  0  0  0  0  0  0
  -16.0840   -0.1740    2.5090 H   0  0  0  0  0  0  0  0  0  0  0  0
  -14.4400   -0.1360    3.1470 H   0  0  0  0  0  0  0  0  0  0  0  0
  -14.1480    2.1850    2.4510 H   0  0  0  0  0  0  0  0  0  0  0  0
  -15.6120    2.0550    3.4140 H   0  0  0  0  0  0  0  0  0  0  0  0
  -17.0290    2.1630    1.4450 H   0  0  0  0  0  0  0  0  0  0  0  0
  -17.1650    4.1680   -0.2950 H   0  0  0  0  0  0  0  0  0  0  0  0
  -15.2960    8.4440    2.4840 H   0  0  0  0  0  0  0  0  0  0  0  0
  -14.6600    8.4390    0.8250 H   0  0  0  0  0  0  0  0  0  0  0  0
  -16.4090    8.5840    1.1060 H   0  0  0  0  0  0  0  0  0  0  0  0
  -14.3010    6.3940    3.0510 H   0  0  0  0  0  0  0  0  0  0  0  0
  -14.4480    3.9880    3.0560 H   0  0  0  0  0  0  0  0  0  0  0  0
  -18.3040   -0.4440   -3.6880 H   0  0  0  0  0  0  0  0  0  0  0  0
  -23.6530   -1.0560   -3.2160 H   0  0  0  0  0  0  0  0  0  0  0  0
  -22.6970   -2.3080   -2.4630 H   0  0  0  0  0  0  0  0  0  0  0  0
  -22.6380   -2.1290   -4.2650 H   0  0  0  0  0  0  0  0  0  0  0  0
  1 35  1  0  0  0  0
  1 36  1  0  0  0  0
  1 37  1  0  0  0  0
  1  2  1  0  0  0  0
  2  3  1  0  0  0  0
  3 38  1  0  0  0  0
  3 39  1  0  0  0  0
  3  4  1  0  0  0  0
  4 40  1  0  0  0  0
  4 41  1  0  0  0  0
  4  5  1  0  0  0  0
  5 42  1  0  0  0  0
  5 43  1  0  0  0  0
  5  6  1  0  0  0  0
  6  7  2  0  0  0  0
  7 44  1  0  0  0  0
  7  8  1  0  0  0  0
  8  9  1  0  0  0  0
  9 45  1  0  0  0  0
  9 46  1  0  0  0  0
  9 10  1  0  0  0  0
 10 11  1  0  0  0  0
 11 47  1  0  0  0  0
 11 12  1  0  0  0  0
 12 48  1  0  0  0  0
 12 49  1  0  0  0  0
 12 13  1  0  0  0  0
 13 11  1  0  0  0  0
 13 50  1  0  0  0  0
 13 51  1  0  0  0  0
 10 14  1  0  0  0  0
 14 15  2  0  0  0  0
 14 16  1  0  0  0  0
 16 52  1  0  0  0  0
 16 17  1  0  0  0  0
 17 53  1  0  0  0  0
 17 54  1  0  0  0  0
 17 18  1  0  0  0  0
 18 55  1  0  0  0  0
 18 19  1  0  0  0  0
 19 56  1  0  0  0  0
 19 57  1  0  0  0  0
 19 20  1  0  0  0  0
 20 58  1  0  0  0  0
 20 59  1  0  0  0  0
 20 21  1  0  0  0  0
 21 16  1  0  0  0  0
 21 60  1  0  0  0  0
 21 22  1  0  0  0  0
 22 23  2  0  0  0  0
 23 61  1  0  0  0  0
 23 24  1  0  0  0  0
 24 25  2  0  0  0  0
 24 26  1  0  0  0  0
 26 27  1  0  0  0  0
 27 62  1  0  0  0  0
 27 63  1  0  0  0  0
 27 64  1  0  0  0  0
 26 28  1  0  0  0  0
 28 65  1  0  0  0  0
 28 29  2  0  0  0  0
 29 22  1  0  0  0  0
 29 66  1  0  0  0  0
  8 30  2  0  0  0  0
 30 67  1  0  0  0  0
 30 31  1  0  0  0  0
 31 32  1  0  0  0  0
 31 33  2  0  0  0  0
 33  6  1  0  0  0  0
 33 34  1  0  0  0  0
 34 68  1  0  0  0  0
 34 69  1  0  0  0  0
 34 70  1  0  0  0  0
M  END
>  <LOGBIO>
5.1900

>  <PRED_LOGBIO>
5.8000

>  <XV_RES>
-0.7270

>  <WHL_TMPL>
3

>  <ANCH>
53-70;18-62

$$$$
ROW53
  -MTS-   01071501083D 0   0.00000     0.00000     0

 75 80  0  0  1  0  0  0  0  0999 V2000
    8.3860   12.8470    0.2330 C   0  0  0  0  0  0  0  0  0  0  0  0
    9.8590   12.7740    0.6280 C   0  0  0  0  0  0  0  0  0  0  0  0
   10.0720   11.6210    1.5140 N   0  0  0  0  0  0  0  0  0  0  0  0
    9.9790   11.6380    2.9250 C   0  0  0  0  0  0  0  0  0  0  0  0
    9.6810   12.6720    3.8210 C   0  0  0  0  0  0  0  0  0  0  0  0
    9.6530   12.4190    5.1980 C   0  0  0  0  0  0  0  0  0  0  0  0
    9.9230   11.1330    5.6790 C   0  0  0  0  0  0  0  0  0  0  0  0
   10.2220   10.0990    4.7830 C   0  0  0  0  0  0  0  0  0  0  0  0
   10.2490   10.3510    3.4070 C   0  0  0  0  0  0  0  0  0  0  0  0
   10.5230    9.4980    2.2280 C   0  0  0  0  0  0  0  0  0  0  0  0
   10.8490    8.1440    2.0880 C   0  0  0  0  0  0  0  0  0  0  0  0
   11.0560    7.6020    0.8140 C   0  0  0  0  0  0  0  0  0  0  0  0
   11.3850    6.2330    0.6720 N   0  0  0  0  0  0  0  0  0  0  0  0
   10.4200    5.3280    0.5350 C   0  0  0  0  0  0  0  0  0  0  0  0
    9.2420    5.6810    0.5310 O   0  0  0  0  0  0  0  0  0  0  0  0
   10.7710    3.8670    0.3830 C   0  0  0  0  0  0  0  0  0  0  0  0
    9.5380    3.0790    0.2490 N   0  0  0  0  0  0  0  0  0  0  0  0
    8.4660    3.7070    1.0360 C   0  0  0  0  0  0  0  0  0  0  0  0
    7.1300    2.9620    0.8580 C   0  0  0  0  0  0  0  0  0  0  0  0
    6.7660    2.8530   -0.5620 N   0  0  0  0  0  0  0  0  0  0  0  0
    5.5380    2.0560   -0.6940 C   0  0  0  0  0  0  0  0  0  0  0  0
    4.3230    2.9800   -0.6290 C   0  0  1  0  0  0  0  0  0  0  0  0
    4.3130    3.6670    0.6250 O   0  0  0  0  0  0  0  0  0  0  0  0
    3.0460    2.1520   -0.7660 C   0  0  0  0  0  0  0  0  0  0  0  0
    1.9080    3.0160   -0.7050 O   0  0  0  0  0  0  0  0  0  0  0  0
    0.6650    2.4590   -0.8100 C   0  0  0  0  0  0  0  0  0  0  0  0
    0.1750    2.3680   -2.1180 C   0  0  0  0  0  0  0  0  0  0  0  0
   -1.0880    1.8140   -2.3560 C   0  0  0  0  0  0  0  0  0  0  0  0
   -1.8620    1.3500   -1.2850 C   0  0  0  0  0  0  0  0  0  0  0  0
   -3.4510    0.6000   -1.0720 S   0  0  0  0  0  0  0  0  0  0  0  0
   -3.3710    0.4570    0.6900 C   0  0  0  0  0  0  0  0  0  0  0  0
   -4.4250   -0.1190    1.6040 C   0  0  0  0  0  0  0  0  0  0  0  0
   -2.2010    0.9570    1.0430 N   0  0  0  0  0  0  0  0  0  0  0  0
   -1.3720    1.4400    0.0230 C   0  0  0  0  0  0  0  0  0  0  0  0
   -0.1090    1.9950    0.2610 C   0  0  0  0  0  0  0  0  0  0  0  0
    7.8420    2.2260   -1.3440 C   0  0  0  0  0  0  0  0  0  0  0  0
    9.1780    2.9700   -1.1720 C   0  0  0  0  0  0  0  0  0  0  0  0
   10.9380    8.4150   -0.3200 C   0  0  0  0  0  0  0  0  0  0  0  0
   10.6120    9.7690   -0.1800 C   0  0  0  0  0  0  0  0  0  0  0  0
   10.4050   10.3110    1.0950 C   0  0  0  0  0  0  0  0  0  0  0  0
    8.1050   11.9330   -0.2870 H   0  0  0  0  0  0  0  0  0  0  0  0
    8.2280   13.7010   -0.4220 H   0  0  0  0  0  0  0  0  0  0  0  0
    7.7760   12.9580    1.1270 H   0  0  0  0  0  0  0  0  0  0  0  0
   10.4690   12.6630   -0.2660 H   0  0  0  0  0  0  0  0  0  0  0  0
   10.1400   13.6880    1.1480 H   0  0  0  0  0  0  0  0  0  0  0  0
    9.4720   13.6640    3.4490 H   0  0  0  0  0  0  0  0  0  0  0  0
    9.4230   13.2170    5.8880 H   0  0  0  0  0  0  0  0  0  0  0  0
    9.9020   10.9380    6.7410 H   0  0  0  0  0  0  0  0  0  0  0  0
   10.4300    9.1060    5.1550 H   0  0  0  0  0  0  0  0  0  0  0  0
   10.9400    7.5170    2.9630 H   0  0  0  0  0  0  0  0  0  0  0  0
   12.3520    5.9430    0.6750 H   0  0  0  0  0  0  0  0  0  0  0  0
   11.3860    3.7320   -0.5040 H   0  0  0  0  0  0  0  0  0  0  0  0
   11.3210    3.5340    1.2610 H   0  0  0  0  0  0  0  0  0  0  0  0
    8.3470    4.7420    0.7240 H   0  0  0  0  0  0  0  0  0  0  0  0
    8.7420    3.7080    2.0880 H   0  0  0  0  0  0  0  0  0  0  0  0
    7.2100    1.9660    1.2880 H   0  0  0  0  0  0  0  0  0  0  0  0
    6.3450    3.4920    1.3930 H   0  0  0  0  0  0  0  0  0  0  0  0
    5.5460    1.5330   -1.6480 H   0  0  0  0  0  0  0  0  0  0  0  0
    5.4870    1.3320    0.1170 H   0  0  0  0  0  0  0  0  0  0  0  0
    4.3740    3.7040   -1.4390 H   0  0  0  0  0  0  0  0  0  0  0  0
    5.1150    4.2010    0.7350 H   0  0  0  0  0  0  0  0  0  0  0  0
    3.0530    1.6280   -1.7190 H   0  0  0  0  0  0  0  0  0  0  0  0
    2.9950    1.4270    0.0450 H   0  0  0  0  0  0  0  0  0  0  0  0
    0.7720    2.7260   -2.9440 H   0  0  0  0  0  0  0  0  0  0  0  0
   -1.4660    1.7440   -3.3650 H   0  0  0  0  0  0  0  0  0  0  0  0
   -4.3730    0.3720    2.5740 H   0  0  0  0  0  0  0  0  0  0  0  0
   -4.2540   -1.1860    1.7290 H   0  0  0  0  0  0  0  0  0  0  0  0
   -5.4100    0.0410    1.1690 H   0  0  0  0  0  0  0  0  0  0  0  0
    0.2690    2.0640    1.2700 H   0  0  0  0  0  0  0  0  0  0  0  0
    7.9610    1.1910   -1.0310 H   0  0  0  0  0  0  0  0  0  0  0  0
    7.5660    2.2160   -2.3970 H   0  0  0  0  0  0  0  0  0  0  0  0
    9.0960    3.9660   -1.6020 H   0  0  0  0  0  0  0  0  0  0  0  0
    9.9620    2.4350   -1.7030 H   0  0  0  0  0  0  0  0  0  0  0  0
   11.0970    7.9970   -1.3030 H   0  0  0  0  0  0  0  0  0  0  0  0
   10.5210   10.3960   -1.0540 H   0  0  0  0  0  0  0  0  0  0  0  0
  1 41  1  0  0  0  0
  1 42  1  0  0  0  0
  1 43  1  0  0  0  0
  1  2  1  0  0  0  0
  2 44  1  0  0  0  0
  2 45  1  0  0  0  0
  2  3  1  0  0  0  0
  3  4  1  0  0  0  0
  4  5  2  0  0  0  0
  5 46  1  0  0  0  0
  5  6  1  0  0  0  0
  6 47  1  0  0  0  0
  6  7  2  0  0  0  0
  7 48  1  0  0  0  0
  7  8  1  0  0  0  0
  8 49  1  0  0  0  0
  8  9  2  0  0  0  0
  9  4  1  0  0  0  0
  9 10  1  0  0  0  0
 10 11  2  0  0  0  0
 11 50  1  0  0  0  0
 11 12  1  0  0  0  0
 12 13  1  0  0  0  0
 13 51  1  0  0  0  0
 13 14  1  0  0  0  0
 14 15  2  0  0  0  0
 14 16  1  0  0  0  0
 16 52  1  0  0  0  0
 16 53  1  0  0  0  0
 16 17  1  0  0  0  0
 17 18  1  0  0  0  0
 18 54  1  0  0  0  0
 18 55  1  0  0  0  0
 18 19  1  0  0  0  0
 19 56  1  0  0  0  0
 19 57  1  0  0  0  0
 19 20  1  0  0  0  0
 20 21  1  0  0  0  0
 21 58  1  0  0  0  0
 21 59  1  0  0  0  0
 21 22  1  0  0  0  0
 22 60  1  0  0  0  0
 22 23  1  0  0  0  0
 23 61  1  0  0  0  0
 22 24  1  0  0  0  0
 24 62  1  0  0  0  0
 24 63  1  0  0  0  0
 24 25  1  0  0  0  0
 25 26  1  0  0  0  0
 26 27  2  0  0  0  0
 27 64  1  0  0  0  0
 27 28  1  0  0  0  0
 28 65  1  0  0  0  0
 28 29  2  0  0  0  0
 29 30  1  0  0  0  0
 30 31  1  0  0  0  0
 31 32  1  0  0  0  0
 32 66  1  0  0  0  0
 32 67  1  0  0  0  0
 32 68  1  0  0  0  0
 31 33  2  0  0  0  0
 33 34  1  0  0  0  0
 34 29  1  0  0  0  0
 34 35  2  0  0  0  0
 35 26  1  0  0  0  0
 35 69  1  0  0  0  0
 20 36  1  0  0  0  0
 36 70  1  0  0  0  0
 36 71  1  0  0  0  0
 36 37  1  0  0  0  0
 37 17  1  0  0  0  0
 37 72  1  0  0  0  0
 37 73  1  0  0  0  0
 12 38  2  0  0  0  0
 38 74  1  0  0  0  0
 38 39  1  0  0  0  0
 39 75  1  0  0  0  0
 39 40  2  0  0  0  0
 40  3  1  0  0  0  0
 40 10  1  0  0  0  0
M  END
>  <LOGBIO>
4.4100

>  <PRED_LOGBIO>
4.1700

>  <XV_RES>
-0.1170

>  <WHL_TMPL>
2

>  <ANCH>
24-26;50-49

$$$$
ROW54
  -MTS-   01071501083D 0   0.00000     0.00000     0

 35 36  0  0  0  0  0  0  0  0999 V2000
    3.8560    1.5370    2.7490 C   0  0  0  0  0  0  0  0  0  0  0  0
    3.2630    2.3620    1.7490 C   0  0  0  0  0  0  0  0  0  0  0  0
    3.1570    1.4240    0.5770 C   0  0  0  0  0  0  0  0  0  0  0  0
    3.0190    2.1260   -0.7650 C   0  0  0  0  0  0  0  0  0  0  0  0
    1.9060    3.0150   -0.7050 O   0  0  0  0  0  0  0  0  0  0  0  0
    0.6620    2.4580   -0.8170 C   0  0  0  0  0  0  0  0  0  0  0  0
    0.1750    2.3680   -2.1180 C   0  0  0  0  0  0  0  0  0  0  0  0
   -1.0850    1.8130   -2.3680 C   0  0  0  0  0  0  0  0  0  0  0  0
   -1.9020    1.3400   -1.3280 C   0  0  0  0  0  0  0  0  0  0  0  0
   -1.3900    1.4360   -0.0250 C   0  0  0  0  0  0  0  0  0  0  0  0
   -0.1270    1.9930    0.2320 C   0  0  0  0  0  0  0  0  0  0  0  0
   -3.1610    0.7730   -1.6360 N   0  0  0  0  0  0  0  0  0  0  0  0
   -4.3380    1.4570   -1.7950 C   0  0  0  0  0  0  0  0  0  0  0  0
   -5.2960    0.5930   -2.0750 N   0  0  0  0  0  0  0  0  0  0  0  0
   -4.7290   -0.6870   -2.0980 C   0  0  0  0  0  0  0  0  0  0  0  0
   -5.4580   -1.9800   -2.3780 C   0  0  0  0  0  0  0  0  0  0  0  0
   -3.4230   -0.5580   -1.8270 C   0  0  0  0  0  0  0  0  0  0  0  0
    3.0800    1.0510    3.3380 H   0  0  0  0  0  0  0  0  0  0  0  0
    4.3910    0.7470    2.2250 H   0  0  0  0  0  0  0  0  0  0  0  0
    4.5090    2.1700    3.3460 H   0  0  0  0  0  0  0  0  0  0  0  0
    3.9700    3.1490    1.4930 H   0  0  0  0  0  0  0  0  0  0  0  0
    2.2650    2.6700    2.0540 H   0  0  0  0  0  0  0  0  0  0  0  0
    2.2290    0.8740    0.7210 H   0  0  0  0  0  0  0  0  0  0  0  0
    4.0600    0.8180    0.5460 H   0  0  0  0  0  0  0  0  0  0  0  0
    2.7740    1.3610   -1.4990 H   0  0  0  0  0  0  0  0  0  0  0  0
    3.9290    2.6930   -0.9500 H   0  0  0  0  0  0  0  0  0  0  0  0
    0.7740    2.7290   -2.9410 H   0  0  0  0  0  0  0  0  0  0  0  0
   -1.4380    1.7470   -3.3860 H   0  0  0  0  0  0  0  0  0  0  0  0
   -1.9830    1.0720    0.8010 H   0  0  0  0  0  0  0  0  0  0  0  0
    0.2340    2.0610    1.2480 H   0  0  0  0  0  0  0  0  0  0  0  0
   -4.4610    2.5260   -1.7070 H   0  0  0  0  0  0  0  0  0  0  0  0
   -6.2940   -1.7870   -3.0470 H   0  0  0  0  0  0  0  0  0  0  0  0
   -5.8300   -2.3960   -1.4440 H   0  0  0  0  0  0  0  0  0  0  0  0
   -4.7760   -2.6870   -2.8430 H   0  0  0  0  0  0  0  0  0  0  0  0
   -2.7040   -1.3610   -1.7710 H   0  0  0  0  0  0  0  0  0  0  0  0
  1 18  1  0  0  0  0
  1 19  1  0  0  0  0
  1 20  1  0  0  0  0
  1  2  1  0  0  0  0
  2 21  1  0  0  0  0
  2 22  1  0  0  0  0
  2  3  1  0  0  0  0
  3 23  1  0  0  0  0
  3 24  1  0  0  0  0
  3  4  1  0  0  0  0
  4 25  1  0  0  0  0
  4 26  1  0  0  0  0
  4  5  1  0  0  0  0
  5  6  1  0  0  0  0
  6  7  2  0  0  0  0
  7 27  1  0  0  0  0
  7  8  1  0  0  0  0
  8 28  1  0  0  0  0
  8  9  2  0  0  0  0
  9 10  1  0  0  0  0
 10 29  1  0  0  0  0
 10 11  2  0  0  0  0
 11  6  1  0  0  0  0
 11 30  1  0  0  0  0
  9 12  1  0  0  0  0
 12 13  1  0  0  0  0
 13 31  1  0  0  0  0
 13 14  2  0  0  0  0
 14 15  1  0  0  0  0
 15 16  1  0  0  0  0
 16 32  1  0  0  0  0
 16 33  1  0  0  0  0
 16 34  1  0  0  0  0
 15 17  2  0  0  0  0
 17 12  1  0  0  0  0
 17 35  1  0  0  0  0
M  END
>  <LOGBIO>
5.0400

>  <PRED_LOGBIO>
5.4500

>  <XV_RES>
-0.4550

>  <WHL_TMPL>
2

>  <ANCH>
26-27;15-23

$$$$
ROW55
  -MTS-   01071501083D 0   0.00000     0.00000     0

 82 86  0  0  1  0  0  0  0  0999 V2000
  -18.0850    4.0940   -0.8180 O   0  0  0  0  0  0  0  0  0  0  0  0
  -16.9230    3.8240   -0.7480 C   0  0  0  0  0  0  0  0  0  0  0  0
  -16.5060    2.5990   -1.0540 N   0  0  0  0  0  0  0  0  0  0  0  0
  -17.4800    1.5710   -1.4810 C   0  0  2  0  0  0  0  0  0  0  0  0
  -18.3670    1.3040   -0.2660 C   0  0  0  0  0  0  0  0  0  0  0  0
  -18.9670    2.5670    0.1900 N   0  0  0  0  0  0  0  0  0  0  0  0
  -19.8200    2.3100    1.3590 C   0  0  0  0  0  0  0  0  0  0  0  0
  -20.4430    3.6220    1.8330 C   0  0  2  0  0  0  0  0  0  0  0  0
  -19.3360    4.6030    2.2160 C   0  0  0  0  0  0  0  0  0  0  0  0
  -19.9520    5.9000    2.6840 C   0  0  0  0  0  0  0  0  0  0  0  0
  -20.2580    6.0800    4.0380 C   0  0  0  0  0  0  0  0  0  0  0  0
  -20.8290    7.2830    4.4710 C   0  0  0  0  0  0  0  0  0  0  0  0
  -21.0940    8.3040    3.5510 C   0  0  0  0  0  0  0  0  0  0  0  0
  -20.7870    8.1230    2.1980 C   0  0  0  0  0  0  0  0  0  0  0  0
  -20.2160    6.9210    1.7640 C   0  0  0  0  0  0  0  0  0  0  0  0
  -21.2970    3.3660    3.0020 N   0  0  0  0  0  0  0  0  0  0  0  0
  -21.9450    4.3700    3.5850 C   0  0  0  0  0  0  0  0  0  0  0  0
  -21.8330    5.4810    3.1590 O   0  0  0  0  0  0  0  0  0  0  0  0
  -22.7280    4.1340    4.6590 O   0  0  0  0  0  0  0  0  0  0  0  0
  -23.4050    5.2450    5.2530 C   0  0  0  0  0  0  0  0  0  0  0  0
  -24.2210    4.7660    6.4300 C   0  0  0  0  0  0  0  0  0  0  0  0
  -23.8360    4.6720    7.6890 N   0  0  0  0  0  0  0  0  0  0  0  0
  -24.7690    4.1980    8.6200 C   0  0  0  0  0  0  0  0  0  0  0  0
  -25.9850    3.8760    8.1580 C   0  0  0  0  0  0  0  0  0  0  0  0
  -25.9010    4.2100    6.4220 S   0  0  0  0  0  0  0  0  0  0  0  0
  -17.9010    3.5100    0.5590 C   0  0  0  0  0  0  0  0  0  0  0  0
  -18.5170    4.8070    1.0270 C   0  0  0  0  0  0  0  0  0  0  0  0
  -18.8280    4.9980    2.3780 C   0  0  0  0  0  0  0  0  0  0  0  0
  -19.3980    6.2120    2.7790 C   0  0  0  0  0  0  0  0  0  0  0  0
  -19.6410    7.1980    1.8160 C   0  0  0  0  0  0  0  0  0  0  0  0
  -19.3330    6.9860    0.5290 N   0  0  0  0  0  0  0  0  0  0  0  0
  -18.7860    5.8350    0.1150 C   0  0  0  0  0  0  0  0  0  0  0  0
  -18.4260    2.0470   -2.5970 C   0  0  0  0  0  0  0  0  0  0  0  0
  -19.5570    1.0670   -2.8150 C   0  0  0  0  0  0  0  0  0  0  0  0
  -19.3070   -0.1850   -3.3840 C   0  0  0  0  0  0  0  0  0  0  0  0
  -20.3440   -1.1030   -3.5620 C   0  0  0  0  0  0  0  0  0  0  0  0
  -21.6490   -0.7820   -3.1720 C   0  0  0  0  0  0  0  0  0  0  0  0
  -21.9120    0.4780   -2.5990 C   0  0  0  0  0  0  0  0  0  0  0  0
  -20.8630    1.3910   -2.4220 C   0  0  0  0  0  0  0  0  0  0  0  0
  -16.0340    4.7620   -0.3580 O   0  0  0  0  0  0  0  0  0  0  0  0
  -16.5300    6.0650   -0.0390 C   0  0  0  0  0  0  0  0  0  0  0  0
  -15.3800    6.9550    0.3700 C   0  0  0  0  0  0  0  0  0  0  0  0
  -14.8860    7.1410    1.6010 C   0  0  0  0  0  0  0  0  0  0  0  0
  -13.8070    8.0260    1.7170 N   0  0  0  0  0  0  0  0  0  0  0  0
  -13.3530    8.6100    0.6240 C   0  0  0  0  0  0  0  0  0  0  0  0
  -14.3850    7.9840   -0.6710 S   0  0  0  0  0  0  0  0  0  0  0  0
  -15.5240    2.3710   -0.9950 H   0  0  0  0  0  0  0  0  0  0  0  0
  -16.9730    0.6580   -1.7850 H   0  0  0  0  0  0  0  0  0  0  0  0
  -17.7660    0.8780    0.5350 H   0  0  0  0  0  0  0  0  0  0  0  0
  -19.1550    0.6060   -0.5390 H   0  0  0  0  0  0  0  0  0  0  0  0
  -19.2190    1.8840    2.1600 H   0  0  0  0  0  0  0  0  0  0  0  0
  -20.6080    1.6120    1.0860 H   0  0  0  0  0  0  0  0  0  0  0  0
  -21.0440    4.0480    1.0320 H   0  0  0  0  0  0  0  0  0  0  0  0
  -18.7350    4.1770    3.0160 H   0  0  0  0  0  0  0  0  0  0  0  0
  -18.7040    4.7930    1.3500 H   0  0  0  0  0  0  0  0  0  0  0  0
  -20.0540    5.2920    4.7470 H   0  0  0  0  0  0  0  0  0  0  0  0
  -21.0660    7.4220    5.5160 H   0  0  0  0  0  0  0  0  0  0  0  0
  -21.5340    9.2320    3.8860 H   0  0  0  0  0  0  0  0  0  0  0  0
  -20.9910    8.9110    1.4880 H   0  0  0  0  0  0  0  0  0  0  0  0
  -19.9800    6.7820    0.7190 H   0  0  0  0  0  0  0  0  0  0  0  0
  -21.3910    2.4270    3.3620 H   0  0  0  0  0  0  0  0  0  0  0  0
  -24.0630    5.7040    4.5180 H   0  0  0  0  0  0  0  0  0  0  0  0
  -22.6740    5.9760    5.5920 H   0  0  0  0  0  0  0  0  0  0  0  0
  -24.5190    4.0970    9.6650 H   0  0  0  0  0  0  0  0  0  0  0  0
  -26.8270    3.4970    8.7190 H   0  0  0  0  0  0  0  0  0  0  0  0
  -17.2700    3.7000   -0.3070 H   0  0  0  0  0  0  0  0  0  0  0  0
  -17.3010    3.0840    1.3590 H   0  0  0  0  0  0  0  0  0  0  0  0
  -18.6300    4.2200    3.1010 H   0  0  0  0  0  0  0  0  0  0  0  0
  -19.6470    6.3850    3.8160 H   0  0  0  0  0  0  0  0  0  0  0  0
  -20.0800    8.1390    2.1120 H   0  0  0  0  0  0  0  0  0  0  0  0
  -18.5510    5.6990   -0.9300 H   0  0  0  0  0  0  0  0  0  0  0  0
  -17.8410    2.0500   -3.5150 H   0  0  0  0  0  0  0  0  0  0  0  0
  -18.8510    3.0030   -2.2970 H   0  0  0  0  0  0  0  0  0  0  0  0
  -18.3040   -0.4440   -3.6880 H   0  0  0  0  0  0  0  0  0  0  0  0
  -20.1380   -2.0670   -4.0030 H   0  0  0  0  0  0  0  0  0  0  0  0
  -22.4490   -1.4950   -3.3090 H   0  0  0  0  0  0  0  0  0  0  0  0
  -22.9160    0.7390   -2.2980 H   0  0  0  0  0  0  0  0  0  0  0  0
  -21.0630    2.3550   -1.9780 H   0  0  0  0  0  0  0  0  0  0  0  0
  -17.2410    5.9920    0.7810 H   0  0  0  0  0  0  0  0  0  0  0  0
  -17.0240    6.4890   -0.9110 H   0  0  0  0  0  0  0  0  0  0  0  0
  -15.2990    6.6340    2.4610 H   0  0  0  0  0  0  0  0  0  0  0  0
  -12.5370    9.3120    0.5390 H   0  0  0  0  0  0  0  0  0  0  0  0
  1  2  2  0  0  0  0
  2  3  1  0  0  0  0
  3 47  1  0  0  0  0
  3  4  1  0  0  0  0
  4 48  1  0  0  0  0
  4  5  1  0  0  0  0
  5 49  1  0  0  0  0
  5 50  1  0  0  0  0
  5  6  1  0  0  0  0
  6  7  1  0  0  0  0
  7 51  1  0  0  0  0
  7 52  1  0  0  0  0
  7  8  1  0  0  0  0
  8 53  1  0  0  0  0
  8  9  1  0  0  0  0
  9 54  1  0  0  0  0
  9 55  1  0  0  0  0
  9 10  1  0  0  0  0
 10 11  2  0  0  0  0
 11 56  1  0  0  0  0
 11 12  1  0  0  0  0
 12 57  1  0  0  0  0
 12 13  2  0  0  0  0
 13 58  1  0  0  0  0
 13 14  1  0  0  0  0
 14 59  1  0  0  0  0
 14 15  2  0  0  0  0
 15 10  1  0  0  0  0
 15 60  1  0  0  0  0
  8 16  1  0  0  0  0
 16 61  1  0  0  0  0
 16 17  1  0  0  0  0
 17 18  2  0  0  0  0
 17 19  1  0  0  0  0
 19 20  1  0  0  0  0
 20 62  1  0  0  0  0
 20 63  1  0  0  0  0
 20 21  1  0  0  0  0
 21 22  2  0  0  0  0
 22 23  1  0  0  0  0
 23 64  1  0  0  0  0
 23 24  2  0  0  0  0
 24 65  1  0  0  0  0
 24 25  1  0  0  0  0
 25 21  1  0  0  0  0
  6 26  1  0  0  0  0
 26 66  1  0  0  0  0
 26 67  1  0  0  0  0
 26 27  1  0  0  0  0
 27 28  2  0  0  0  0
 28 68  1  0  0  0  0
 28 29  1  0  0  0  0
 29 69  1  0  0  0  0
 29 30  2  0  0  0  0
 30 70  1  0  0  0  0
 30 31  1  0  0  0  0
 31 32  2  0  0  0  0
 32 27  1  0  0  0  0
 32 71  1  0  0  0  0
  4 33  1  0  0  0  0
 33 72  1  0  0  0  0
 33 73  1  0  0  0  0
 33 34  1  0  0  0  0
 34 35  2  0  0  0  0
 35 74  1  0  0  0  0
 35 36  1  0  0  0  0
 36 75  1  0  0  0  0
 36 37  2  0  0  0  0
 37 76  1  0  0  0  0
 37 38  1  0  0  0  0
 38 77  1  0  0  0  0
 38 39  2  0  0  0  0
 39 34  1  0  0  0  0
 39 78  1  0  0  0  0
  2 40  1  0  0  0  0
 40 41  1  0  0  0  0
 41 79  1  0  0  0  0
 41 80  1  0  0  0  0
 41 42  1  0  0  0  0
 42 43  2  0  0  0  0
 43 81  1  0  0  0  0
 43 44  1  0  0  0  0
 44 45  2  0  0  0  0
 45 82  1  0  0  0  0
 45 46  1  0  0  0  0
 46 42  1  0  0  0  0
M  END
>  <LOGBIO>
7.1800

>  <PRED_LOGBIO>
7.6600

>  <XV_RES>
-0.3560

>  <WHL_TMPL>
3

>  <ANCH>
53-70;61-62

$$$$
ROW56
  -MTS-   01071501083D 0   0.00000     0.00000     0

 59 62  0  0  0  0  0  0  0  0999 V2000
   -2.8410    7.0880   -1.4560 C   0  0  0  0  0  0  0  0  0  0  0  0
   -1.4800    7.7150   -1.2730 C   0  0  0  0  0  0  0  0  0  0  0  0
   -1.2570    9.0350   -1.6810 C   0  0  0  0  0  0  0  0  0  0  0  0
    0.0050    9.6170   -1.5100 C   0  0  0  0  0  0  0  0  0  0  0  0
    1.0440    8.8780   -0.9320 C   0  0  0  0  0  0  0  0  0  0  0  0
    0.8210    7.5580   -0.5240 C   0  0  0  0  0  0  0  0  0  0  0  0
    1.9420    6.7610    0.1000 C   0  0  0  0  0  0  0  0  0  0  0  0
   -0.4410    6.9760   -0.6940 C   0  0  0  0  0  0  0  0  0  0  0  0
   -0.6810    5.5520   -0.2540 C   0  0  0  0  0  0  0  0  0  0  0  0
   -0.3820    4.6380   -1.3660 N   0  0  0  0  0  0  0  0  0  0  0  0
   -0.5330    3.2420   -1.1950 C   0  0  0  0  0  0  0  0  0  0  0  0
   -1.7080    2.6610   -1.4740 N   0  0  0  0  0  0  0  0  0  0  0  0
   -1.8960    1.3430   -1.3260 C   0  0  0  0  0  0  0  0  0  0  0  0
   -0.8580    0.5210   -0.8710 C   0  0  0  0  0  0  0  0  0  0  0  0
    0.3820    1.0970   -0.5710 C   0  0  0  0  0  0  0  0  0  0  0  0
    1.6840    0.5930   -0.0820 C   0  0  0  0  0  0  0  0  0  0  0  0
    2.0180   -0.8420    0.2480 C   0  0  0  0  0  0  0  0  0  0  0  0
    2.5150    1.6400    0.0150 C   0  0  0  0  0  0  0  0  0  0  0  0
    3.9500    1.5630    0.4790 C   0  0  0  0  0  0  0  0  0  0  0  0
    1.8760    2.7910   -0.3660 N   0  0  0  0  0  0  0  0  0  0  0  0
    3.0190    2.1260   -0.7650 C   0  0  0  0  0  0  0  0  0  0  0  0
    3.1570    1.4240    0.5770 C   0  0  0  0  0  0  0  0  0  0  0  0
    4.1750    0.5780    0.7890 C   0  0  0  0  0  0  0  0  0  0  0  0
    0.5470    2.4780   -0.7360 C   0  0  0  0  0  0  0  0  0  0  0  0
   -3.1610    0.7730   -1.6360 N   0  0  0  0  0  0  0  0  0  0  0  0
   -3.2170   -0.5060   -2.1230 C   0  0  0  0  0  0  0  0  0  0  0  0
   -4.3710   -1.1100   -2.4360 C   0  0  0  0  0  0  0  0  0  0  0  0
   -5.6270   -0.3520   -2.2430 C   0  0  0  0  0  0  0  0  0  0  0  0
   -5.5770    0.9000   -1.7670 C   0  0  0  0  0  0  0  0  0  0  0  0
   -4.2620    1.4950   -1.4450 C   0  0  0  0  0  0  0  0  0  0  0  0
   -4.1860    2.6420   -1.0060 O   0  0  0  0  0  0  0  0  0  0  0  0
   -3.3270    7.5240   -2.3260 H   0  0  0  0  0  0  0  0  0  0  0  0
   -3.4470    7.2710   -0.5720 H   0  0  0  0  0  0  0  0  0  0  0  0
   -2.7290    6.0160   -1.6040 H   0  0  0  0  0  0  0  0  0  0  0  0
   -2.0580    9.6050   -2.1270 H   0  0  0  0  0  0  0  0  0  0  0  0
    0.1770   10.6360   -1.8250 H   0  0  0  0  0  0  0  0  0  0  0  0
    2.0180    9.3270   -0.8000 H   0  0  0  0  0  0  0  0  0  0  0  0
    2.6160    7.4330    0.6270 H   0  0  0  0  0  0  0  0  0  0  0  0
    2.4910    6.2360   -0.6790 H   0  0  0  0  0  0  0  0  0  0  0  0
    1.5280    6.0400    0.8010 H   0  0  0  0  0  0  0  0  0  0  0  0
   -1.7210    5.4340    0.0410 H   0  0  0  0  0  0  0  0  0  0  0  0
   -0.0360    5.3190    0.5900 H   0  0  0  0  0  0  0  0  0  0  0  0
   -0.0680    5.0070   -2.2530 H   0  0  0  0  0  0  0  0  0  0  0  0
   -1.0120   -0.5420   -0.7530 H   0  0  0  0  0  0  0  0  0  0  0  0
    2.7710   -0.8690    1.0320 H   0  0  0  0  0  0  0  0  0  0  0  0
    2.4020   -1.3390   -0.6410 H   0  0  0  0  0  0  0  0  0  0  0  0
    1.1200   -1.3540    0.5890 H   0  0  0  0  0  0  0  0  0  0  0  0
    4.2250    2.4980    0.9620 H   0  0  0  0  0  0  0  0  0  0  0  0
    4.5990    1.3930   -0.3780 H   0  0  0  0  0  0  0  0  0  0  0  0
    4.0590    0.7430    1.1850 H   0  0  0  0  0  0  0  0  0  0  0  0
    3.8350    2.8320   -0.9060 H   0  0  0  0  0  0  0  0  0  0  0  0
    2.8180    1.3980   -1.5480 H   0  0  0  0  0  0  0  0  0  0  0  0
    2.4350    1.6070    1.3590 H   0  0  0  0  0  0  0  0  0  0  0  0
    4.8970    0.3950    0.0070 H   0  0  0  0  0  0  0  0  0  0  0  0
    4.2720    0.0800    1.7420 H   0  0  0  0  0  0  0  0  0  0  0  0
   -2.2930   -1.0500   -2.2590 H   0  0  0  0  0  0  0  0  0  0  0  0
   -4.3850   -2.1200   -2.8180 H   0  0  0  0  0  0  0  0  0  0  0  0
   -6.5780   -0.8040   -2.4850 H   0  0  0  0  0  0  0  0  0  0  0  0
   -6.4850    1.4670   -1.6210 H   0  0  0  0  0  0  0  0  0  0  0  0
  1 32  1  0  0  0  0
  1 33  1  0  0  0  0
  1 34  1  0  0  0  0
  1  2  1  0  0  0  0
  2  3  2  0  0  0  0
  3 35  1  0  0  0  0
  3  4  1  0  0  0  0
  4 36  1  0  0  0  0
  4  5  2  0  0  0  0
  5 37  1  0  0  0  0
  5  6  1  0  0  0  0
  6  7  1  0  0  0  0
  7 38  1  0  0  0  0
  7 39  1  0  0  0  0
  7 40  1  0  0  0  0
  6  8  2  0  0  0  0
  8  2  1  0  0  0  0
  8  9  1  0  0  0  0
  9 41  1  0  0  0  0
  9 42  1  0  0  0  0
  9 10  1  0  0  0  0
 10 43  1  0  0  0  0
 10 11  1  0  0  0  0
 11 12  1  0  0  0  0
 12 13  2  0  0  0  0
 13 14  1  0  0  0  0
 14 44  1  0  0  0  0
 14 15  2  0  0  0  0
 15 16  1  0  0  0  0
 16 17  1  0  0  0  0
 17 45  1  0  0  0  0
 17 46  1  0  0  0  0
 17 47  1  0  0  0  0
 16 18  2  0  0  0  0
 18 19  1  0  0  0  0
 19 48  1  0  0  0  0
 19 49  1  0  0  0  0
 19 50  1  0  0  0  0
 18 20  1  0  0  0  0
 20 21  1  0  0  0  0
 21 51  1  0  0  0  0
 21 52  1  0  0  0  0
 21 22  1  0  0  0  0
 22 53  1  0  0  0  0
 22 23  2  0  0  0  0
 23 54  1  0  0  0  0
 23 55  1  0  0  0  0
 20 24  1  0  0  0  0
 24 11  2  0  0  0  0
 24 15  1  0  0  0  0
 13 25  1  0  0  0  0
 25 26  1  0  0  0  0
 26 56  1  0  0  0  0
 26 27  2  0  0  0  0
 27 57  1  0  0  0  0
 27 28  1  0  0  0  0
 28 58  1  0  0  0  0
 28 29  2  0  0  0  0
 29 59  1  0  0  0  0
 29 30  1  0  0  0  0
 30 25  1  0  0  0  0
 30 31  2  0  0  0  0
M  END
>  <LOGBIO>
5.6200

>  <PRED_LOGBIO>
5.9600

>  <XV_RES>
-0.3790

>  <WHL_TMPL>
2

>  <ANCH>
14-21;49-25

$$$$
ROW57
  -MTS-   01071501083D 0   0.00000     0.00000     0

 60 64  0  0  1  0  0  0  0  0999 V2000
    0.4270    2.0940    1.5890 C   0  0  0  0  0  0  0  0  0  0  0  0
   -0.1240    1.9910    0.1870 C   0  0  0  0  0  0  0  0  0  0  0  0
   -1.3910    1.4360   -0.0280 C   0  0  0  0  0  0  0  0  0  0  0  0
   -1.9020    1.3400   -1.3280 C   0  0  0  0  0  0  0  0  0  0  0  0
   -1.1460    1.7990   -2.4130 C   0  0  0  0  0  0  0  0  0  0  0  0
    0.1220    2.3540   -2.1980 C   0  0  0  0  0  0  0  0  0  0  0  0
    1.1100    2.8950   -3.0530 N   0  0  0  0  0  0  0  0  0  0  0  0
    2.1610    3.2910   -2.2690 C   0  0  0  0  0  0  0  0  0  0  0  0
    1.8990    3.0380   -1.0010 N   0  0  0  0  0  0  0  0  0  0  0  0
    0.6320    2.4500   -0.8980 C   0  0  0  0  0  0  0  0  0  0  0  0
    3.4480    3.9170   -2.6480 C   0  0  0  0  0  0  0  0  0  0  0  0
    3.9370    3.7700   -3.8870 C   0  0  0  0  0  0  0  0  0  0  0  0
    3.2550    3.0380   -4.8230 N   0  0  0  0  0  0  0  0  0  0  0  0
    2.3370    3.9190   -5.5590 C   0  0  0  0  0  0  0  0  0  0  0  0
    1.5760    3.1030   -6.6030 C   0  0  1  0  0  0  0  0  0  0  0  0
    2.5050    2.5120   -7.5160 O   0  0  0  0  0  0  0  0  0  0  0  0
    0.6330    4.0070   -7.3600 C   0  0  0  0  0  0  0  0  0  0  0  0
   -0.6750    4.1980   -6.8980 C   0  0  0  0  0  0  0  0  0  0  0  0
   -1.5490    5.0370   -7.5990 C   0  0  0  0  0  0  0  0  0  0  0  0
   -1.1160    5.6850   -8.7620 C   0  0  0  0  0  0  0  0  0  0  0  0
    0.1920    5.4930   -9.2240 C   0  0  0  0  0  0  0  0  0  0  0  0
    0.7300    6.2980  -10.6700 Cl  0  0  0  0  0  0  0  0  0  0  0  0
    1.0660    4.6550   -8.5230 C   0  0  0  0  0  0  0  0  0  0  0  0
    5.2260    4.4120   -4.2250 C   0  0  0  0  0  0  0  0  0  0  0  0
    5.8720    5.1220   -3.2900 C   0  0  0  0  0  0  0  0  0  0  0  0
    5.3670    5.2690   -2.0250 N   0  0  0  0  0  0  0  0  0  0  0  0
    4.2130    4.7150   -1.6630 C   0  0  0  0  0  0  0  0  0  0  0  0
    3.7850    4.8650   -0.5190 O   0  0  0  0  0  0  0  0  0  0  0  0
   -3.1610    0.7730   -1.6360 N   0  0  0  0  0  0  0  0  0  0  0  0
   -3.3550   -0.6720   -1.8260 C   0  0  0  0  0  0  0  0  0  0  0  0
   -4.2380   -0.9810   -3.0490 C   0  0  0  0  0  0  0  0  0  0  0  0
   -5.4580   -0.2350   -3.0120 O   0  0  0  0  0  0  0  0  0  0  0  0
   -5.2180    1.1750   -3.0150 C   0  0  0  0  0  0  0  0  0  0  0  0
   -4.3790    1.5830   -1.7900 C   0  0  0  0  0  0  0  0  0  0  0  0
    1.0890    2.9550    1.6560 H   0  0  0  0  0  0  0  0  0  0  0  0
    0.9830    1.1900    1.8280 H   0  0  0  0  0  0  0  0  0  0  0  0
   -0.3940    2.2120    2.2930 H   0  0  0  0  0  0  0  0  0  0  0  0
   -1.9750    1.0820    0.8090 H   0  0  0  0  0  0  0  0  0  0  0  0
   -1.5400    1.7250   -3.4160 H   0  0  0  0  0  0  0  0  0  0  0  0
    1.0520    2.9740   -4.0590 H   0  0  0  0  0  0  0  0  0  0  0  0
    3.9110    2.6210   -5.4670 H   0  0  0  0  0  0  0  0  0  0  0  0
    1.6300    4.3680   -4.8650 H   0  0  0  0  0  0  0  0  0  0  0  0
    2.9050    4.7030   -6.0550 H   0  0  0  0  0  0  0  0  0  0  0  0
    1.0070    2.3190   -6.1070 H   0  0  0  0  0  0  0  0  0  0  0  0
    2.0450    1.9880   -8.1900 H   0  0  0  0  0  0  0  0  0  0  0  0
   -1.0090    3.6990   -6.0010 H   0  0  0  0  0  0  0  0  0  0  0  0
   -2.5580    5.1840   -7.2430 H   0  0  0  0  0  0  0  0  0  0  0  0
   -1.7910    6.3320   -9.3030 H   0  0  0  0  0  0  0  0  0  0  0  0
    2.0750    4.5070   -8.8790 H   0  0  0  0  0  0  0  0  0  0  0  0
    5.6430    4.3100   -5.2160 H   0  0  0  0  0  0  0  0  0  0  0  0
    6.8130    5.5900   -3.5390 H   0  0  0  0  0  0  0  0  0  0  0  0
    5.8840    5.8120   -1.3490 H   0  0  0  0  0  0  0  0  0  0  0  0
   -3.8100   -1.0950   -0.9330 H   0  0  0  0  0  0  0  0  0  0  0  0
   -2.3860   -1.1520   -1.9480 H   0  0  0  0  0  0  0  0  0  0  0  0
   -3.6930   -0.7390   -3.9590 H   0  0  0  0  0  0  0  0  0  0  0  0
   -4.4640   -2.0450   -3.0720 H   0  0  0  0  0  0  0  0  0  0  0  0
   -4.6880    1.4500   -3.9250 H   0  0  0  0  0  0  0  0  0  0  0  0
   -6.1680    1.7040   -2.9960 H   0  0  0  0  0  0  0  0  0  0  0  0
   -4.9860    1.4950   -0.8910 H   0  0  0  0  0  0  0  0  0  0  0  0
   -4.1050    2.6320   -1.8740 H   0  0  0  0  0  0  0  0  0  0  0  0
  1 35  1  0  0  0  0
  1 36  1  0  0  0  0
  1 37  1  0  0  0  0
  1  2  1  0  0  0  0
  2  3  2  0  0  0  0
  3 38  1  0  0  0  0
  3  4  1  0  0  0  0
  4  5  2  0  0  0  0
  5 39  1  0  0  0  0
  5  6  1  0  0  0  0
  6  7  1  0  0  0  0
  7 40  1  0  0  0  0
  7  8  1  0  0  0  0
  8  9  2  0  0  0  0
  9 10  1  0  0  0  0
 10  2  1  0  0  0  0
 10  6  2  0  0  0  0
  8 11  1  0  0  0  0
 11 12  2  0  0  0  0
 12 13  1  0  0  0  0
 13 41  1  0  0  0  0
 13 14  1  0  0  0  0
 14 42  1  0  0  0  0
 14 43  1  0  0  0  0
 14 15  1  0  0  0  0
 15 44  1  0  0  0  0
 15 16  1  0  0  0  0
 16 45  1  0  0  0  0
 15 17  1  0  0  0  0
 17 18  2  0  0  0  0
 18 46  1  0  0  0  0
 18 19  1  0  0  0  0
 19 47  1  0  0  0  0
 19 20  2  0  0  0  0
 20 48  1  0  0  0  0
 20 21  1  0  0  0  0
 21 22  1  0  0  0  0
 21 23  2  0  0  0  0
 23 17  1  0  0  0  0
 23 49  1  0  0  0  0
 12 24  1  0  0  0  0
 24 50  1  0  0  0  0
 24 25  2  0  0  0  0
 25 51  1  0  0  0  0
 25 26  1  0  0  0  0
 26 52  1  0  0  0  0
 26 27  1  0  0  0  0
 27 11  1  0  0  0  0
 27 28  2  0  0  0  0
  4 29  1  0  0  0  0
 29 30  1  0  0  0  0
 30 53  1  0  0  0  0
 30 54  1  0  0  0  0
 30 31  1  0  0  0  0
 31 55  1  0  0  0  0
 31 56  1  0  0  0  0
 31 32  1  0  0  0  0
 32 33  1  0  0  0  0
 33 57  1  0  0  0  0
 33 58  1  0  0  0  0
 33 34  1  0  0  0  0
 34 29  1  0  0  0  0
 34 59  1  0  0  0  0
 34 60  1  0  0  0  0
M  END
>  <LOGBIO>
6.3000

>  <PRED_LOGBIO>
6.6800

>  <XV_RES>
-0.4000

>  <WHL_TMPL>
2

>  <ANCH>
21-29;8-6

$$$$
ROW58
  -MTS-   01071501083D 0   0.00000     0.00000     0

 61 63  0  0  0  0  0  0  0  0999 V2000
  -23.3330   -1.7150   -4.5880 C   0  0  0  0  0  0  0  0  0  0  0  0
  -22.7280   -1.6220   -3.3070 O   0  0  0  0  0  0  0  0  0  0  0  0
  -21.6490   -0.7820   -3.1720 C   0  0  0  0  0  0  0  0  0  0  0  0
  -20.3440   -1.1030   -3.5620 C   0  0  0  0  0  0  0  0  0  0  0  0
  -19.3070   -0.1850   -3.3840 C   0  0  0  0  0  0  0  0  0  0  0  0
  -19.5570    1.0670   -2.8150 C   0  0  0  0  0  0  0  0  0  0  0  0
  -20.8630    1.3910   -2.4220 C   0  0  0  0  0  0  0  0  0  0  0  0
  -21.9120    0.4780   -2.5990 C   0  0  0  0  0  0  0  0  0  0  0  0
  -23.2160    0.7190   -2.2400 C   0  0  0  0  0  0  0  0  0  0  0  0
  -18.4260    2.0470   -2.5970 C   0  0  0  0  0  0  0  0  0  0  0  0
  -17.2790    1.7440   -2.9210 O   0  0  0  0  0  0  0  0  0  0  0  0
  -18.6720    3.2360   -2.0550 N   0  0  0  0  0  0  0  0  0  0  0  0
  -17.5720    4.1890   -1.8430 C   0  0  0  0  0  0  0  0  0  0  0  0
  -18.1150    5.4530   -1.2190 C   0  0  0  0  0  0  0  0  0  0  0  0
  -18.5550    6.5020   -2.0340 C   0  0  0  0  0  0  0  0  0  0  0  0
  -19.0580    7.6740   -1.4550 C   0  0  0  0  0  0  0  0  0  0  0  0
  -19.1200    7.7960   -0.0620 C   0  0  0  0  0  0  0  0  0  0  0  0
  -18.6800    6.7460    0.7530 C   0  0  0  0  0  0  0  0  0  0  0  0
  -18.1770    5.5740    0.1740 C   0  0  0  0  0  0  0  0  0  0  0  0
  -18.7450    6.8750    2.2260 C   0  0  0  0  0  0  0  0  0  0  0  0
  -19.7530    6.5110    2.8300 O   0  0  0  0  0  0  0  0  0  0  0  0
  -17.7150    7.3840    2.8950 N   0  0  0  0  0  0  0  0  0  0  0  0
  -17.7780    7.5070    4.3030 C   0  0  0  0  0  0  0  0  0  0  0  0
  -18.2800    8.6780    4.8820 C   0  0  0  0  0  0  0  0  0  0  0  0
  -18.3420    8.8000    6.2750 C   0  0  0  0  0  0  0  0  0  0  0  0
  -17.9020    7.7500    7.0900 C   0  0  0  0  0  0  0  0  0  0  0  0
  -17.9690    7.8820    8.5930 C   0  0  0  0  0  0  0  0  0  0  0  0
  -19.2660    7.3820    9.0710 N   0  0  0  0  0  0  0  0  0  0  0  0
  -20.3480    8.1670    8.4620 C   0  0  0  0  0  0  0  0  0  0  0  0
  -19.3310    7.5100   10.5340 C   0  0  0  0  0  0  0  0  0  0  0  0
  -17.3990    6.5790    6.5110 C   0  0  0  0  0  0  0  0  0  0  0  0
  -17.3370    6.4570    5.1180 C   0  0  0  0  0  0  0  0  0  0  0  0
  -24.4160   -1.7080   -4.4880 H   0  0  0  0  0  0  0  0  0  0  0  0
  -23.0630   -0.8090   -5.1270 H   0  0  0  0  0  0  0  0  0  0  0  0
  -22.9560   -2.6190   -5.0610 H   0  0  0  0  0  0  0  0  0  0  0  0
  -20.1380   -2.0670   -4.0030 H   0  0  0  0  0  0  0  0  0  0  0  0
  -18.3040   -0.4440   -3.6880 H   0  0  0  0  0  0  0  0  0  0  0  0
  -21.0630    2.3550   -1.9780 H   0  0  0  0  0  0  0  0  0  0  0  0
  -23.8900    0.2430   -2.9490 H   0  0  0  0  0  0  0  0  0  0  0  0
  -23.3720    1.7920   -2.3330 H   0  0  0  0  0  0  0  0  0  0  0  0
  -23.3530    0.3600   -1.2220 H   0  0  0  0  0  0  0  0  0  0  0  0
  -19.6140    3.4850   -1.7890 H   0  0  0  0  0  0  0  0  0  0  0  0
  -17.1090    4.4260   -2.7980 H   0  0  0  0  0  0  0  0  0  0  0  0
  -16.8320    3.7460   -1.1810 H   0  0  0  0  0  0  0  0  0  0  0  0
  -18.5070    6.4080   -3.1090 H   0  0  0  0  0  0  0  0  0  0  0  0
  -19.3980    8.4840   -2.0840 H   0  0  0  0  0  0  0  0  0  0  0  0
  -19.5080    8.7000    0.3840 H   0  0  0  0  0  0  0  0  0  0  0  0
  -17.8370    4.7650    0.8030 H   0  0  0  0  0  0  0  0  0  0  0  0
  -16.8880    7.6820    2.3980 H   0  0  0  0  0  0  0  0  0  0  0  0
  -18.6200    9.4880    4.2530 H   0  0  0  0  0  0  0  0  0  0  0  0
  -18.7300    9.7040    6.7220 H   0  0  0  0  0  0  0  0  0  0  0  0
  -17.8580    8.9280    8.8710 H   0  0  0  0  0  0  0  0  0  0  0  0
  -17.1670    7.3000    9.0440 H   0  0  0  0  0  0  0  0  0  0  0  0
  -20.2380    9.2130    8.7400 H   0  0  0  0  0  0  0  0  0  0  0  0
  -21.3080    7.7970    8.8160 H   0  0  0  0  0  0  0  0  0  0  0  0
  -20.3000    8.0730    7.3790 H   0  0  0  0  0  0  0  0  0  0  0  0
  -19.2200    8.5560   10.8120 H   0  0  0  0  0  0  0  0  0  0  0  0
  -20.2910    7.1400   10.8880 H   0  0  0  0  0  0  0  0  0  0  0  0
  -18.5290    6.9280   10.9850 H   0  0  0  0  0  0  0  0  0  0  0  0
  -17.0590    5.7690    7.1400 H   0  0  0  0  0  0  0  0  0  0  0  0
  -16.9490    5.5530    4.6720 H   0  0  0  0  0  0  0  0  0  0  0  0
  1 33  1  0  0  0  0
  1 34  1  0  0  0  0
  1 35  1  0  0  0  0
  1  2  1  0  0  0  0
  2  3  1  0  0  0  0
  3  4  2  0  0  0  0
  4 36  1  0  0  0  0
  4  5  1  0  0  0  0
  5 37  1  0  0  0  0
  5  6  2  0  0  0  0
  6  7  1  0  0  0  0
  7 38  1  0  0  0  0
  7  8  2  0  0  0  0
  8  3  1  0  0  0  0
  8  9  1  0  0  0  0
  9 39  1  0  0  0  0
  9 40  1  0  0  0  0
  9 41  1  0  0  0  0
  6 10  1  0  0  0  0
 10 11  2  0  0  0  0
 10 12  1  0  0  0  0
 12 42  1  0  0  0  0
 12 13  1  0  0  0  0
 13 43  1  0  0  0  0
 13 44  1  0  0  0  0
 13 14  1  0  0  0  0
 14 15  2  0  0  0  0
 15 45  1  0  0  0  0
 15 16  1  0  0  0  0
 16 46  1  0  0  0  0
 16 17  2  0  0  0  0
 17 47  1  0  0  0  0
 17 18  1  0  0  0  0
 18 19  2  0  0  0  0
 19 14  1  0  0  0  0
 19 48  1  0  0  0  0
 18 20  1  0  0  0  0
 20 21  2  0  0  0  0
 20 22  1  0  0  0  0
 22 49  1  0  0  0  0
 22 23  1  0  0  0  0
 23 24  2  0  0  0  0
 24 50  1  0  0  0  0
 24 25  1  0  0  0  0
 25 51  1  0  0  0  0
 25 26  2  0  0  0  0
 26 27  1  0  0  0  0
 27 52  1  0  0  0  0
 27 53  1  0  0  0  0
 27 28  1  0  0  0  0
 28 29  1  0  0  0  0
 29 54  1  0  0  0  0
 29 55  1  0  0  0  0
 29 56  1  0  0  0  0
 28 30  1  0  0  0  0
 30 57  1  0  0  0  0
 30 58  1  0  0  0  0
 30 59  1  0  0  0  0
 26 31  1  0  0  0  0
 31 60  1  0  0  0  0
 31 32  2  0  0  0  0
 32 23  1  0  0  0  0
 32 61  1  0  0  0  0
M  END
>  <LOGBIO>
4.8700

>  <PRED_LOGBIO>
5.4200

>  <XV_RES>
-0.7510

>  <WHL_TMPL>
3

>  <ANCH>
63-64;5-1

$$$$
ROW59
  -MTS-   01071501083D 0   0.00000     0.00000     0

 66 70  0  0  1  0  0  0  0  0999 V2000
   -6.6900   -2.3300   -3.7810 C   0  0  0  0  0  0  0  0  0  0  0  0
   -6.6890   -0.8810   -3.3640 C   0  0  0  0  0  0  0  0  0  0  0  0
   -7.6970   -0.1930   -3.5290 O   0  0  0  0  0  0  0  0  0  0  0  0
   -5.5070   -0.3840   -2.8170 N   0  0  0  0  0  0  0  0  0  0  0  0
   -5.5400    0.9650   -2.2460 C   0  0  0  0  0  0  0  0  0  0  0  0
   -4.1670    1.6480   -2.2620 C   0  0  0  0  0  0  0  0  0  0  0  0
   -3.1550    0.7760   -1.6340 N   0  0  0  0  0  0  0  0  0  0  0  0
   -3.0600   -0.5440   -2.2960 C   0  0  0  0  0  0  0  0  0  0  0  0
   -4.4290   -1.2430   -2.3050 C   0  0  0  0  0  0  0  0  0  0  0  0
   -1.9020    1.3400   -1.3280 C   0  0  0  0  0  0  0  0  0  0  0  0
   -1.3910    1.4360   -0.0280 C   0  0  0  0  0  0  0  0  0  0  0  0
   -0.1240    1.9910    0.1870 C   0  0  0  0  0  0  0  0  0  0  0  0
    0.4270    2.0940    1.5890 C   0  0  0  0  0  0  0  0  0  0  0  0
    0.6330    2.4500   -0.8980 C   0  0  0  0  0  0  0  0  0  0  0  0
    1.8990    3.0380   -1.0010 N   0  0  0  0  0  0  0  0  0  0  0  0
    2.1620    3.2910   -2.2690 C   0  0  0  0  0  0  0  0  0  0  0  0
    1.1110    2.8950   -3.0530 N   0  0  0  0  0  0  0  0  0  0  0  0
    0.1220    2.3540   -2.1980 C   0  0  0  0  0  0  0  0  0  0  0  0
   -1.1460    1.7990   -2.4130 C   0  0  0  0  0  0  0  0  0  0  0  0
    3.4480    3.9170   -2.6470 C   0  0  0  0  0  0  0  0  0  0  0  0
    4.1410    4.6390   -1.7560 C   0  0  0  0  0  0  0  0  0  0  0  0
    3.6700    4.8100   -0.4800 N   0  0  0  0  0  0  0  0  0  0  0  0
    4.1760    3.7280    0.3770 C   0  0  0  0  0  0  0  0  0  0  0  0
    3.6510    3.9190    1.8000 C   0  0  1  0  0  0  0  0  0  0  0  0
    4.0970    5.1790    2.3080 O   0  0  0  0  0  0  0  0  0  0  0  0
    4.1700    2.8080    2.6810 C   0  0  0  0  0  0  0  0  0  0  0  0
    5.3850    2.9620    3.3590 C   0  0  0  0  0  0  0  0  0  0  0  0
    5.8670    1.9330    4.1760 C   0  0  0  0  0  0  0  0  0  0  0  0
    5.1340    0.7480    4.3140 C   0  0  0  0  0  0  0  0  0  0  0  0
    3.9190    0.5940    3.6360 C   0  0  0  0  0  0  0  0  0  0  0  0
    3.0070   -0.8790    3.8090 Cl  0  0  0  0  0  0  0  0  0  0  0  0
    3.4370    1.6240    2.8190 C   0  0  0  0  0  0  0  0  0  0  0  0
    5.4230    5.2490   -2.1730 C   0  0  0  0  0  0  0  0  0  0  0  0
    5.8590    5.0660   -3.4270 C   0  0  0  0  0  0  0  0  0  0  0  0
    5.1460    4.3260   -4.3340 N   0  0  0  0  0  0  0  0  0  0  0  0
    3.9880    3.7550   -4.0160 C   0  0  0  0  0  0  0  0  0  0  0  0
    3.3710    3.0970   -4.8520 O   0  0  0  0  0  0  0  0  0  0  0  0
   -7.7130   -2.6860   -3.8830 H   0  0  0  0  0  0  0  0  0  0  0  0
   -6.2450   -2.3700   -4.7730 H   0  0  0  0  0  0  0  0  0  0  0  0
   -6.1180   -2.8710   -3.0300 H   0  0  0  0  0  0  0  0  0  0  0  0
   -5.8030    0.8420   -1.1980 H   0  0  0  0  0  0  0  0  0  0  0  0
   -6.2230    1.5760   -2.8330 H   0  0  0  0  0  0  0  0  0  0  0  0
   -4.2510    2.5310   -1.6310 H   0  0  0  0  0  0  0  0  0  0  0  0
   -3.8870    1.8240   -3.2980 H   0  0  0  0  0  0  0  0  0  0  0  0
   -2.4050   -1.1540   -1.6780 H   0  0  0  0  0  0  0  0  0  0  0  0
   -2.7470   -0.3990   -3.3280 H   0  0  0  0  0  0  0  0  0  0  0  0
   -4.3410   -2.0670   -3.0100 H   0  0  0  0  0  0  0  0  0  0  0  0
   -4.6650   -1.5240   -1.2810 H   0  0  0  0  0  0  0  0  0  0  0  0
   -1.9750    1.0820    0.8090 H   0  0  0  0  0  0  0  0  0  0  0  0
    1.0890    2.9540    1.6560 H   0  0  0  0  0  0  0  0  0  0  0  0
    0.9830    1.1890    1.8280 H   0  0  0  0  0  0  0  0  0  0  0  0
   -0.3940    2.2120    2.2930 H   0  0  0  0  0  0  0  0  0  0  0  0
    1.0520    2.9740   -4.0580 H   0  0  0  0  0  0  0  0  0  0  0  0
   -1.5400    1.7250   -3.4160 H   0  0  0  0  0  0  0  0  0  0  0  0
    3.9850    5.7000   -0.1210 H   0  0  0  0  0  0  0  0  0  0  0  0
    3.8360    2.7700   -0.0090 H   0  0  0  0  0  0  0  0  0  0  0  0
    5.2640    3.7510    0.3860 H   0  0  0  0  0  0  0  0  0  0  0  0
    2.5630    3.8960    1.7910 H   0  0  0  0  0  0  0  0  0  0  0  0
    3.7760    5.3220    3.2120 H   0  0  0  0  0  0  0  0  0  0  0  0
    5.9510    3.8760    3.2520 H   0  0  0  0  0  0  0  0  0  0  0  0
    6.8040    2.0520    4.6990 H   0  0  0  0  0  0  0  0  0  0  0  0
    5.5050   -0.0460    4.9450 H   0  0  0  0  0  0  0  0  0  0  0  0
    2.5000    1.5040    2.2960 H   0  0  0  0  0  0  0  0  0  0  0  0
    6.0010    5.8360   -1.4750 H   0  0  0  0  0  0  0  0  0  0  0  0
    6.7950    5.5110   -3.7300 H   0  0  0  0  0  0  0  0  0  0  0  0
    5.5100    4.2120   -5.2690 H   0  0  0  0  0  0  0  0  0  0  0  0
  1 38  1  0  0  0  0
  1 39  1  0  0  0  0
  1 40  1  0  0  0  0
  1  2  1  0  0  0  0
  2  3  2  0  0  0  0
  2  4  1  0  0  0  0
  4  5  1  0  0  0  0
  5 41  1  0  0  0  0
  5 42  1  0  0  0  0
  5  6  1  0  0  0  0
  6 43  1  0  0  0  0
  6 44  1  0  0  0  0
  6  7  1  0  0  0  0
  7  8  1  0  0  0  0
  8 45  1  0  0  0  0
  8 46  1  0  0  0  0
  8  9  1  0  0  0  0
  9  4  1  0  0  0  0
  9 47  1  0  0  0  0
  9 48  1  0  0  0  0
  7 10  1  0  0  0  0
 10 11  2  0  0  0  0
 11 49  1  0  0  0  0
 11 12  1  0  0  0  0
 12 13  1  0  0  0  0
 13 50  1  0  0  0  0
 13 51  1  0  0  0  0
 13 52  1  0  0  0  0
 12 14  2  0  0  0  0
 14 15  1  0  0  0  0
 15 16  2  0  0  0  0
 16 17  1  0  0  0  0
 17 53  1  0  0  0  0
 17 18  1  0  0  0  0
 18 14  1  0  0  0  0
 18 19  2  0  0  0  0
 19 10  1  0  0  0  0
 19 54  1  0  0  0  0
 16 20  1  0  0  0  0
 20 21  2  0  0  0  0
 21 22  1  0  0  0  0
 22 55  1  0  0  0  0
 22 23  1  0  0  0  0
 23 56  1  0  0  0  0
 23 57  1  0  0  0  0
 23 24  1  0  0  0  0
 24 58  1  0  0  0  0
 24 25  1  0  0  0  0
 25 59  1  0  0  0  0
 24 26  1  0  0  0  0
 26 27  2  0  0  0  0
 27 60  1  0  0  0  0
 27 28  1  0  0  0  0
 28 61  1  0  0  0  0
 28 29  2  0  0  0  0
 29 62  1  0  0  0  0
 29 30  1  0  0  0  0
 30 31  1  0  0  0  0
 30 32  2  0  0  0  0
 32 26  1  0  0  0  0
 32 63  1  0  0  0  0
 21 33  1  0  0  0  0
 33 64  1  0  0  0  0
 33 34  2  0  0  0  0
 34 65  1  0  0  0  0
 34 35  1  0  0  0  0
 35 66  1  0  0  0  0
 35 36  1  0  0  0  0
 36 20  1  0  0  0  0
 36 37  2  0  0  0  0
M  END
>  <LOGBIO>
5.9600

>  <PRED_LOGBIO>
6.6100

>  <XV_RES>
-0.8200

>  <WHL_TMPL>
2

>  <ANCH>
21-29;21-22

$$$$
ROW60
  -MTS-   01071501083D 0   0.00000     0.00000     0

 51 55  0  0  1  0  0  0  0  0999 V2000
   -1.6870    1.2400   -3.5580 C   0  0  0  0  0  0  0  0  0  0  0  0
   -1.1300    1.5760   -2.1950 C   0  0  0  0  0  0  0  0  0  0  0  0
    0.1430    2.1460   -2.0810 C   0  0  0  0  0  0  0  0  0  0  0  0
    0.6600    2.4570   -0.8170 C   0  0  0  0  0  0  0  0  0  0  0  0
    1.9060    3.0150   -0.7050 O   0  0  0  0  0  0  0  0  0  0  0  0
    3.0190    2.1260   -0.7650 C   0  0  0  0  0  0  0  0  0  0  0  0
    3.1840    1.2890    0.8350 P   0  0  2  0  0  0  0  0  0  0  0  0
    4.0660    0.1540    0.5810 O   0  0  0  0  0  0  0  0  0  0  0  0
    1.7800    0.7770    1.3170 O   0  0  0  0  0  0  0  0  0  0  0  0
    1.8340    0.2830    2.6580 C   0  0  0  0  0  0  0  0  0  0  0  0
    2.3470    1.3600    3.6320 C   0  0  0  0  0  0  0  0  0  0  0  0
    3.7620    1.8260    3.2400 C   0  0  2  0  0  0  0  0  0  0  0  0
    3.8440    2.2570    1.8790 O   0  0  0  0  0  0  0  0  0  0  0  0
    4.2080    2.9380    4.1590 C   0  0  0  0  0  0  0  0  0  0  0  0
    5.3000    2.7450    5.0130 C   0  0  0  0  0  0  0  0  0  0  0  0
    5.7140    3.7760    5.8640 C   0  0  0  0  0  0  0  0  0  0  0  0
    5.0360    5.0010    5.8620 C   0  0  0  0  0  0  0  0  0  0  0  0
    3.9430    5.1940    5.0080 C   0  0  0  0  0  0  0  0  0  0  0  0
    3.1000    6.7160    5.0040 Cl  0  0  0  0  0  0  0  0  0  0  0  0
    3.5290    4.1630    4.1560 C   0  0  0  0  0  0  0  0  0  0  0  0
   -0.0970    2.1980    0.3320 C   0  0  0  0  0  0  0  0  0  0  0  0
   -1.3710    1.6280    0.2170 C   0  0  0  0  0  0  0  0  0  0  0  0
   -1.9120    1.4810    1.6190 C   0  0  0  0  0  0  0  0  0  0  0  0
   -0.8280    2.0190    2.5210 C   0  0  0  0  0  0  0  0  0  0  0  0
   -0.3140    2.3560    4.1810 S   0  0  0  0  0  0  0  0  0  0  0  0
    1.2650    3.0250    3.7440 C   0  0  0  0  0  0  0  0  0  0  0  0
    1.3120    2.9590    2.4270 N   0  0  0  0  0  0  0  0  0  0  0  0
    0.2010    2.4240    1.7640 C   0  0  0  0  0  0  0  0  0  0  0  0
   -1.8870    1.3170   -1.0460 C   0  0  0  0  0  0  0  0  0  0  0  0
   -3.1550    0.7760   -1.6340 C   0  0  0  0  0  0  0  0  0  0  0  0
   -2.7710    1.3230   -3.5370 H   0  0  0  0  0  0  0  0  0  0  0  0
   -1.4070    0.2230   -3.8240 H   0  0  0  0  0  0  0  0  0  0  0  0
   -1.2840    1.9310   -4.2950 H   0  0  0  0  0  0  0  0  0  0  0  0
    0.7270    2.3450   -2.9670 H   0  0  0  0  0  0  0  0  0  0  0  0
    3.9080    2.7400   -0.8940 H   0  0  0  0  0  0  0  0  0  0  0  0
    2.8420    1.3410   -1.4970 H   0  0  0  0  0  0  0  0  0  0  0  0
    2.4900   -0.5840    2.6990 H   0  0  0  0  0  0  0  0  0  0  0  0
    0.8420   -0.0390    2.9660 H   0  0  0  0  0  0  0  0  0  0  0  0
    1.6700    2.2110    3.6210 H   0  0  0  0  0  0  0  0  0  0  0  0
    2.3760    0.9530    4.6410 H   0  0  0  0  0  0  0  0  0  0  0  0
    4.4770    1.0260    3.4180 H   0  0  0  0  0  0  0  0  0  0  0  0
    5.8240    1.8000    5.0150 H   0  0  0  0  0  0  0  0  0  0  0  0
    6.5570    3.6270    6.5230 H   0  0  0  0  0  0  0  0  0  0  0  0
    5.3550    5.7970    6.5180 H   0  0  0  0  0  0  0  0  0  0  0  0
    2.6870    4.3120    3.4970 H   0  0  0  0  0  0  0  0  0  0  0  0
   -2.0150    0.4170    1.8230 H   0  0  0  0  0  0  0  0  0  0  0  0
   -2.8040    2.0950    1.7240 H   0  0  0  0  0  0  0  0  0  0  0  0
    2.0260    3.4050    4.4100 H   0  0  0  0  0  0  0  0  0  0  0  0
   -4.0140    1.2280   -1.1430 H   0  0  0  0  0  0  0  0  0  0  0  0
   -3.1820   -0.2850   -1.3960 H   0  0  0  0  0  0  0  0  0  0  0  0
   -3.1150    0.9770   -2.7030 H   0  0  0  0  0  0  0  0  0  0  0  0
  1 31  1  0  0  0  0
  1 32  1  0  0  0  0
  1 33  1  0  0  0  0
  1  2  1  0  0  0  0
  2  3  2  0  0  0  0
  3 34  1  0  0  0  0
  3  4  1  0  0  0  0
  4  5  1  0  0  0  0
  5  6  1  0  0  0  0
  6 35  1  0  0  0  0
  6 36  1  0  0  0  0
  6  7  1  0  0  0  0
  7  8  2  0  0  0  0
  7  9  1  0  0  0  0
  9 10  1  0  0  0  0
 10 37  1  0  0  0  0
 10 38  1  0  0  0  0
 10 11  1  0  0  0  0
 11 39  1  0  0  0  0
 11 40  1  0  0  0  0
 11 12  1  0  0  0  0
 12 41  1  0  0  0  0
 12 13  1  0  0  0  0
 13  7  1  0  0  0  0
 12 14  1  0  0  0  0
 14 15  2  0  0  0  0
 15 42  1  0  0  0  0
 15 16  1  0  0  0  0
 16 43  1  0  0  0  0
 16 17  2  0  0  0  0
 17 44  1  0  0  0  0
 17 18  1  0  0  0  0
 18 19  1  0  0  0  0
 18 20  2  0  0  0  0
 20 14  1  0  0  0  0
 20 45  1  0  0  0  0
  4 21  2  0  0  0  0
 21 22  1  0  0  0  0
 22 23  1  0  0  0  0
 23 46  1  0  0  0  0
 23 47  1  0  0  0  0
 23 24  1  0  0  0  0
 24 25  1  0  0  0  0
 25 26  1  0  0  0  0
 26 48  1  0  0  0  0
 26 27  2  0  0  0  0
 27 28  1  0  0  0  0
 28 21  1  0  0  0  0
 28 24  2  0  0  0  0
 22 29  2  0  0  0  0
 29  2  1  0  0  0  0
 29 30  1  0  0  0  0
 30 49  1  0  0  0  0
 30 50  1  0  0  0  0
 30 51  1  0  0  0  0
M  END
>  <LOGBIO>
5.5700

>  <PRED_LOGBIO>
5.4400

>  <XV_RES>
0.1160

>  <WHL_TMPL>
2

>  <ANCH>
26-31;8-9

$$$$
ROW61
  -MTS-   01071501083D 0   0.00000     0.00000     0

 59 63  0  0  1  0  0  0  0  0999 V2000
  -21.8380   -4.1320   -2.8800 C   0  0  0  0  0  0  0  0  0  0  0  0
  -20.5000   -3.6680   -2.3570 C   0  0  0  0  0  0  0  0  0  0  0  0
  -19.8960   -4.1350   -1.2560 C   0  0  0  0  0  0  0  0  0  0  0  0
  -18.6150   -3.4070   -1.1160 C   0  0  0  0  0  0  0  0  0  0  0  0
  -18.5240   -2.5590   -2.1230 N   0  0  0  0  0  0  0  0  0  0  0  0
  -19.7170   -2.7040   -2.9350 N   0  0  0  0  0  0  0  0  0  0  0  0
  -17.6160   -3.5970   -0.0400 C   0  0  0  0  0  0  0  0  0  0  0  0
  -16.7130   -4.4210   -0.1770 O   0  0  0  0  0  0  0  0  0  0  0  0
  -17.6940   -2.8760    1.0740 N   0  0  0  0  0  0  0  0  0  0  0  0
  -16.7020   -3.0640    2.1430 C   0  0  2  0  0  0  0  0  0  0  0  0
  -16.3120   -4.5510    2.2250 C   0  0  0  0  0  0  0  0  0  0  0  0
  -14.9170   -4.6820    2.8690 C   0  0  0  0  0  0  0  0  0  0  0  0
  -14.5270   -6.1540    2.9700 C   0  0  0  0  0  0  0  0  0  0  0  0
  -14.9540   -4.1600    4.3020 C   0  0  0  0  0  0  0  0  0  0  0  0
  -13.9360   -3.9670    2.1130 O   0  0  0  0  0  0  0  0  0  0  0  0
  -14.2370   -2.6450    1.9200 C   0  0  0  0  0  0  0  0  0  0  0  0
  -13.1830   -1.8400    1.7240 N   0  0  0  0  0  0  0  0  0  0  0  0
  -13.3240   -0.5230    1.5220 C   0  0  0  0  0  0  0  0  0  0  0  0
  -12.1270    0.3210    1.3110 C   0  0  0  0  0  0  0  0  0  0  0  0
  -11.1390   -0.0660    0.3830 C   0  0  0  0  0  0  0  0  0  0  0  0
   -9.9960    0.7130    0.1520 C   0  0  0  0  0  0  0  0  0  0  0  0
   -9.8020    1.9080    0.8450 C   0  0  0  0  0  0  0  0  0  0  0  0
   -8.7350    2.7500    0.6830 Cl  0  0  0  0  0  0  0  0  0  0  0  0
  -10.7690    2.2930    1.7800 C   0  0  0  0  0  0  0  0  0  0  0  0
  -11.9220    1.5280    1.9980 C   0  0  0  0  0  0  0  0  0  0  0  0
  -13.1160    2.0810    3.1360 Cl  0  0  0  0  0  0  0  0  0  0  0  0
  -14.5970    0.0600    1.5090 C   0  0  0  0  0  0  0  0  0  0  0  0
  -15.7170   -0.7560    1.7100 C   0  0  0  0  0  0  0  0  0  0  0  0
  -15.5380   -2.1280    1.9190 C   0  0  0  0  0  0  0  0  0  0  0  0
  -14.7560    1.5140    1.2850 C   0  0  0  0  0  0  0  0  0  0  0  0
  -14.2950    2.0950    0.0980 C   0  0  0  0  0  0  0  0  0  0  0  0
  -14.4450    3.4700   -0.1140 C   0  0  0  0  0  0  0  0  0  0  0  0
  -15.0570    4.2660    0.8630 C   0  0  0  0  0  0  0  0  0  0  0  0
  -15.2440    5.9760    0.6000 Cl  0  0  0  0  0  0  0  0  0  0  0  0
  -15.5180    3.6850    2.0500 C   0  0  0  0  0  0  0  0  0  0  0  0
  -15.3680    2.3100    2.2620 C   0  0  0  0  0  0  0  0  0  0  0  0
  -21.9910   -5.1750   -2.6110 H   0  0  0  0  0  0  0  0  0  0  0  0
  -22.6290   -3.5260   -2.4440 H   0  0  0  0  0  0  0  0  0  0  0  0
  -21.8590   -4.0310   -3.9630 H   0  0  0  0  0  0  0  0  0  0  0  0
  -20.2730   -4.9000   -0.5940 H   0  0  0  0  0  0  0  0  0  0  0  0
  -19.9320   -2.1860   -3.7750 H   0  0  0  0  0  0  0  0  0  0  0  0
  -18.4350   -2.1990    1.1870 H   0  0  0  0  0  0  0  0  0  0  0  0
  -17.2320   -2.7760    3.0480 H   0  0  0  0  0  0  0  0  0  0  0  0
  -16.2910   -4.9760    1.2240 H   0  0  0  0  0  0  0  0  0  0  0  0
  -17.0420   -5.0860    2.8290 H   0  0  0  0  0  0  0  0  0  0  0  0
  -13.9620   -6.4410    2.0850 H   0  0  0  0  0  0  0  0  0  0  0  0
  -13.9140   -6.3070    3.8560 H   0  0  0  0  0  0  0  0  0  0  0  0
  -15.4250   -6.7640    3.0400 H   0  0  0  0  0  0  0  0  0  0  0  0
  -15.2490   -4.9640    4.9730 H   0  0  0  0  0  0  0  0  0  0  0  0
  -15.6730   -3.3460    4.3730 H   0  0  0  0  0  0  0  0  0  0  0  0
  -13.9670   -3.7970    4.5810 H   0  0  0  0  0  0  0  0  0  0  0  0
  -11.2660   -0.9880   -0.1650 H   0  0  0  0  0  0  0  0  0  0  0  0
   -9.2600    0.3850   -0.5680 H   0  0  0  0  0  0  0  0  0  0  0  0
  -10.6230    3.2010    2.3470 H   0  0  0  0  0  0  0  0  0  0  0  0
  -16.7100   -0.3300    1.7040 H   0  0  0  0  0  0  0  0  0  0  0  0
  -13.8230    1.4810   -0.6560 H   0  0  0  0  0  0  0  0  0  0  0  0
  -14.0890    3.9180   -1.0300 H   0  0  0  0  0  0  0  0  0  0  0  0
  -15.9900    4.2990    2.8040 H   0  0  0  0  0  0  0  0  0  0  0  0
  -15.7230    1.8620    3.1780 H   0  0  0  0  0  0  0  0  0  0  0  0
  1 37  1  0  0  0  0
  1 38  1  0  0  0  0
  1 39  1  0  0  0  0
  1  2  1  0  0  0  0
  2  3  2  0  0  0  0
  3 40  1  0  0  0  0
  3  4  1  0  0  0  0
  4  5  2  0  0  0  0
  5  6  1  0  0  0  0
  6  2  1  0  0  0  0
  6 41  1  0  0  0  0
  4  7  1  0  0  0  0
  7  8  2  0  0  0  0
  7  9  1  0  0  0  0
  9 42  1  0  0  0  0
  9 10  1  0  0  0  0
 10 43  1  0  0  0  0
 10 11  1  0  0  0  0
 11 44  1  0  0  0  0
 11 45  1  0  0  0  0
 11 12  1  0  0  0  0
 12 13  1  0  0  0  0
 13 46  1  0  0  0  0
 13 47  1  0  0  0  0
 13 48  1  0  0  0  0
 12 14  1  0  0  0  0
 14 49  1  0  0  0  0
 14 50  1  0  0  0  0
 14 51  1  0  0  0  0
 12 15  1  0  0  0  0
 15 16  1  0  0  0  0
 16 17  1  0  0  0  0
 17 18  2  0  0  0  0
 18 19  1  0  0  0  0
 19 20  2  0  0  0  0
 20 52  1  0  0  0  0
 20 21  1  0  0  0  0
 21 53  1  0  0  0  0
 21 22  2  0  0  0  0
 22 23  1  0  0  0  0
 22 24  1  0  0  0  0
 24 54  1  0  0  0  0
 24 25  2  0  0  0  0
 25 19  1  0  0  0  0
 25 26  1  0  0  0  0
 18 27  1  0  0  0  0
 27 28  2  0  0  0  0
 28 55  1  0  0  0  0
 28 29  1  0  0  0  0
 29 10  1  0  0  0  0
 29 16  2  0  0  0  0
 27 30  1  0  0  0  0
 30 31  2  0  0  0  0
 31 56  1  0  0  0  0
 31 32  1  0  0  0  0
 32 57  1  0  0  0  0
 32 33  2  0  0  0  0
 33 34  1  0  0  0  0
 33 35  1  0  0  0  0
 35 58  1  0  0  0  0
 35 36  2  0  0  0  0
 36 30  1  0  0  0  0
 36 59  1  0  0  0  0
M  END
>  <LOGBIO>
5.4800

>  <PRED_LOGBIO>
6.3200

>  <XV_RES>
-0.9690

>  <WHL_TMPL>
3

>  <ANCH>
1-19;35-34

$$$$
ROW62
  -MTS-   01071501083D 0   0.00000     0.00000     0

 56 60  0  0  1  0  0  0  0  0999 V2000
  -10.6570   -7.8600    2.7530 C   0  0  0  0  0  0  0  0  0  0  0  0
  -11.7630   -7.0920    3.3410 N   0  0  0  0  0  0  0  0  0  0  0  0
  -12.5510   -7.6690    4.2430 C   0  0  0  0  0  0  0  0  0  0  0  0
  -12.3480   -8.8350    4.5760 O   0  0  0  0  0  0  0  0  0  0  0  0
  -13.6710   -6.9150    4.8500 C   0  0  0  0  0  0  0  0  0  0  0  0
  -13.8960   -5.6440    4.4900 C   0  0  0  0  0  0  0  0  0  0  0  0
  -15.0150   -4.8860    5.0930 C   0  0  0  0  0  0  0  0  0  0  0  0
  -15.0570   -4.6820    6.4780 C   0  0  0  0  0  0  0  0  0  0  0  0
  -16.1150   -3.9650    7.0480 C   0  0  0  0  0  0  0  0  0  0  0  0
  -17.1320   -3.4510    6.2340 C   0  0  0  0  0  0  0  0  0  0  0  0
  -17.0900   -3.6550    4.8500 C   0  0  0  0  0  0  0  0  0  0  0  0
  -18.3530   -3.0160    3.8380 Cl  0  0  0  0  0  0  0  0  0  0  0  0
  -16.0320   -4.3720    4.2790 C   0  0  0  0  0  0  0  0  0  0  0  0
  -13.0180   -5.0040    3.4860 C   0  0  0  0  0  0  0  0  0  0  0  0
  -13.2180   -3.6780    3.0820 C   0  0  0  0  0  0  0  0  0  0  0  0
  -12.3700   -3.1000    2.1300 C   0  0  0  0  0  0  0  0  0  0  0  0
  -11.3220   -3.8480    1.5810 C   0  0  0  0  0  0  0  0  0  0  0  0
  -11.1220   -5.1740    1.9840 C   0  0  0  0  0  0  0  0  0  0  0  0
  -11.9700   -5.7520    2.9370 C   0  0  0  0  0  0  0  0  0  0  0  0
  -12.5860   -1.6710    1.6950 C   0  0  2  0  0  0  0  0  0  0  0  0
  -11.2980   -1.0730    1.3170 N   0  0  0  0  0  0  0  0  0  0  0  0
  -13.1910   -0.8840    2.8330 C   0  0  0  0  0  0  0  0  0  0  0  0
  -12.9270    0.4850    2.9560 C   0  0  0  0  0  0  0  0  0  0  0  0
  -13.4870    1.2140    4.0120 C   0  0  0  0  0  0  0  0  0  0  0  0
  -14.3120    0.5740    4.9440 C   0  0  0  0  0  0  0  0  0  0  0  0
  -15.0090    1.4810    6.2560 Cl  0  0  0  0  0  0  0  0  0  0  0  0
  -14.5760   -0.7950    4.8210 C   0  0  0  0  0  0  0  0  0  0  0  0
  -14.0160   -1.5240    3.7660 C   0  0  0  0  0  0  0  0  0  0  0  0
  -13.5220   -1.6410    0.5100 C   0  0  0  0  0  0  0  0  0  0  0  0
  -14.3570   -0.6430    0.1910 C   0  0  0  0  0  0  0  0  0  0  0  0
  -15.0370   -1.0200   -0.9740 N   0  0  0  0  0  0  0  0  0  0  0  0
  -14.6090   -2.2170   -1.3310 C   0  0  0  0  0  0  0  0  0  0  0  0
  -13.6660   -2.6300   -0.4270 N   0  0  0  0  0  0  0  0  0  0  0  0
  -12.9380   -3.9070   -0.4580 C   0  0  0  0  0  0  0  0  0  0  0  0
  -10.4670   -7.5070    1.7410 H   0  0  0  0  0  0  0  0  0  0  0  0
   -9.7620   -7.7280    3.3570 H   0  0  0  0  0  0  0  0  0  0  0  0
  -10.9230   -8.9150    2.7240 H   0  0  0  0  0  0  0  0  0  0  0  0
  -14.3080   -7.3900    5.5820 H   0  0  0  0  0  0  0  0  0  0  0  0
  -14.2720   -5.0780    7.1060 H   0  0  0  0  0  0  0  0  0  0  0  0
  -16.1470   -3.8080    8.1160 H   0  0  0  0  0  0  0  0  0  0  0  0
  -17.9480   -2.8980    6.6740 H   0  0  0  0  0  0  0  0  0  0  0  0
  -15.9990   -4.5290    3.2110 H   0  0  0  0  0  0  0  0  0  0  0  0
  -14.0270   -3.1010    3.5060 H   0  0  0  0  0  0  0  0  0  0  0  0
  -10.6680   -3.4030    0.8460 H   0  0  0  0  0  0  0  0  0  0  0  0
  -10.3130   -5.7510    1.5600 H   0  0  0  0  0  0  0  0  0  0  0  0
  -10.8930   -1.6000    0.5550 H   0  0  0  0  0  0  0  0  0  0  0  0
  -10.6720   -1.0930    2.1090 H   0  0  0  0  0  0  0  0  0  0  0  0
  -12.2900    0.9790    2.2370 H   0  0  0  0  0  0  0  0  0  0  0  0
  -13.2830    2.2710    4.1060 H   0  0  0  0  0  0  0  0  0  0  0  0
  -15.2130   -1.2890    5.5410 H   0  0  0  0  0  0  0  0  0  0  0  0
  -14.2200   -2.5800    3.6710 H   0  0  0  0  0  0  0  0  0  0  0  0
  -14.4820    0.2830    0.7320 H   0  0  0  0  0  0  0  0  0  0  0  0
  -14.9460   -2.7760   -2.1910 H   0  0  0  0  0  0  0  0  0  0  0  0
  -12.8270   -4.2370   -1.4880 H   0  0  0  0  0  0  0  0  0  0  0  0
  -13.4940   -4.6540    0.1050 H   0  0  0  0  0  0  0  0  0  0  0  0
  -11.9550   -3.7740   -0.0110 H   0  0  0  0  0  0  0  0  0  0  0  0
  1 35  1  0  0  0  0
  1 36  1  0  0  0  0
  1 37  1  0  0  0  0
  1  2  1  0  0  0  0
  2  3  1  0  0  0  0
  3  4  2  0  0  0  0
  3  5  1  0  0  0  0
  5 38  1  0  0  0  0
  5  6  2  0  0  0  0
  6  7  1  0  0  0  0
  7  8  2  0  0  0  0
  8 39  1  0  0  0  0
  8  9  1  0  0  0  0
  9 40  1  0  0  0  0
  9 10  2  0  0  0  0
 10 41  1  0  0  0  0
 10 11  1  0  0  0  0
 11 12  1  0  0  0  0
 11 13  2  0  0  0  0
 13  7  1  0  0  0  0
 13 42  1  0  0  0  0
  6 14  1  0  0  0  0
 14 15  1  0  0  0  0
 15 43  1  0  0  0  0
 15 16  2  0  0  0  0
 16 17  1  0  0  0  0
 17 44  1  0  0  0  0
 17 18  2  0  0  0  0
 18 45  1  0  0  0  0
 18 19  1  0  0  0  0
 19  2  1  0  0  0  0
 19 14  2  0  0  0  0
 16 20  1  0  0  0  0
 20 21  1  0  0  0  0
 21 46  1  0  0  0  0
 21 47  1  0  0  0  0
 20 22  1  0  0  0  0
 22 23  2  0  0  0  0
 23 48  1  0  0  0  0
 23 24  1  0  0  0  0
 24 49  1  0  0  0  0
 24 25  2  0  0  0  0
 25 26  1  0  0  0  0
 25 27  1  0  0  0  0
 27 50  1  0  0  0  0
 27 28  2  0  0  0  0
 28 22  1  0  0  0  0
 28 51  1  0  0  0  0
 20 29  1  0  0  0  0
 29 30  2  0  0  0  0
 30 52  1  0  0  0  0
 30 31  1  0  0  0  0
 31 32  2  0  0  0  0
 32 53  1  0  0  0  0
 32 33  1  0  0  0  0
 33 29  1  0  0  0  0
 33 34  1  0  0  0  0
 34 54  1  0  0  0  0
 34 55  1  0  0  0  0
 34 56  1  0  0  0  0
M  END
>  <LOGBIO>
5.3900

>  <PRED_LOGBIO>
5.8200

>  <XV_RES>
-0.6090

>  <WHL_TMPL>
3

>  <ANCH>
21-22;46-52

$$$$
ROW64
  -MTS-   01071501083D 0   0.00000     0.00000     0

 50 54  0  0  0  0  0  0  0  0999 V2000
  -13.5470    6.0840    2.9040 C   0  0  0  0  0  0  0  0  0  0  0  0
  -13.1480    7.2870    2.0830 C   0  0  0  0  0  0  0  0  0  0  0  0
  -12.5680    8.3980    2.7060 C   0  0  0  0  0  0  0  0  0  0  0  0
  -12.1970    9.5130    1.9440 C   0  0  0  0  0  0  0  0  0  0  0  0
  -12.4070    9.5160    0.5600 C   0  0  0  0  0  0  0  0  0  0  0  0
  -12.9870    8.4050   -0.0630 C   0  0  0  0  0  0  0  0  0  0  0  0
  -13.2120    8.4090   -1.5560 C   0  0  0  0  0  0  0  0  0  0  0  0
  -13.3570    7.2900    0.6980 C   0  0  0  0  0  0  0  0  0  0  0  0
  -13.9700    6.1150    0.0400 C   0  0  0  0  0  0  0  0  0  0  0  0
  -13.3980    5.3920   -0.9050 N   0  0  0  0  0  0  0  0  0  0  0  0
  -14.2660    4.3640   -1.2920 C   0  0  0  0  0  0  0  0  0  0  0  0
  -14.1670    3.3320   -2.2330 C   0  0  0  0  0  0  0  0  0  0  0  0
  -15.2270    2.4340   -2.4010 C   0  0  0  0  0  0  0  0  0  0  0  0
  -16.3870    2.5670   -1.6270 C   0  0  0  0  0  0  0  0  0  0  0  0
  -16.4860    3.5990   -0.6860 C   0  0  0  0  0  0  0  0  0  0  0  0
  -15.4250    4.4980   -0.5190 C   0  0  0  0  0  0  0  0  0  0  0  0
  -15.2150    5.6170    0.3210 N   0  0  0  0  0  0  0  0  0  0  0  0
  -17.5080    1.6170   -1.8040 C   0  0  0  0  0  0  0  0  0  0  0  0
  -17.5510    0.5850   -1.1350 O   0  0  0  0  0  0  0  0  0  0  0  0
  -18.4680    1.8780   -2.6870 N   0  0  0  0  0  0  0  0  0  0  0  0
  -19.5390    0.9700   -2.8560 C   0  0  0  0  0  0  0  0  0  0  0  0
  -19.3170   -0.2560   -3.4950 C   0  0  0  0  0  0  0  0  0  0  0  0
  -20.3860   -1.1450   -3.6560 C   0  0  0  0  0  0  0  0  0  0  0  0
  -21.6490   -0.7820   -3.1720 C   0  0  0  0  0  0  0  0  0  0  0  0
  -22.7480   -1.6380   -3.3100 C   0  0  0  0  0  0  0  0  0  0  0  0
  -24.0010   -1.2530   -2.8180 C   0  0  0  0  0  0  0  0  0  0  0  0
  -24.1550   -0.0110   -2.1880 C   0  0  0  0  0  0  0  0  0  0  0  0
  -23.0550    0.8440   -2.0510 C   0  0  0  0  0  0  0  0  0  0  0  0
  -21.8020    0.4590   -2.5430 C   0  0  0  0  0  0  0  0  0  0  0  0
  -20.7590    1.2890   -2.4040 N   0  0  0  0  0  0  0  0  0  0  0  0
  -13.8190    6.4040    3.9070 H   0  0  0  0  0  0  0  0  0  0  0  0
  -12.7120    5.3890    2.9590 H   0  0  0  0  0  0  0  0  0  0  0  0
  -14.3980    5.5920    2.4370 H   0  0  0  0  0  0  0  0  0  0  0  0
  -12.4060    8.3950    3.7730 H   0  0  0  0  0  0  0  0  0  0  0  0
  -11.7500   10.3710    2.4250 H   0  0  0  0  0  0  0  0  0  0  0  0
  -12.1210   10.3770   -0.0270 H   0  0  0  0  0  0  0  0  0  0  0  0
  -12.4530    9.0220   -2.0360 H   0  0  0  0  0  0  0  0  0  0  0  0
  -14.1980    8.8160   -1.7720 H   0  0  0  0  0  0  0  0  0  0  0  0
  -13.1490    7.3910   -1.9350 H   0  0  0  0  0  0  0  0  0  0  0  0
  -13.2730    3.2300   -2.8300 H   0  0  0  0  0  0  0  0  0  0  0  0
  -15.1510    1.6380   -3.1260 H   0  0  0  0  0  0  0  0  0  0  0  0
  -17.3800    3.7020   -0.0900 H   0  0  0  0  0  0  0  0  0  0  0  0
  -15.8640    5.9820    1.0030 H   0  0  0  0  0  0  0  0  0  0  0  0
  -18.4320    2.7250   -3.2360 H   0  0  0  0  0  0  0  0  0  0  0  0
  -18.3330   -0.5120   -3.8590 H   0  0  0  0  0  0  0  0  0  0  0  0
  -20.2400   -2.0960   -4.1450 H   0  0  0  0  0  0  0  0  0  0  0  0
  -22.6300   -2.5950   -3.7950 H   0  0  0  0  0  0  0  0  0  0  0  0
  -24.8490   -1.9130   -2.9240 H   0  0  0  0  0  0  0  0  0  0  0  0
  -25.1210    0.2860   -1.8090 H   0  0  0  0  0  0  0  0  0  0  0  0
  -23.1740    1.8020   -1.5650 H   0  0  0  0  0  0  0  0  0  0  0  0
  1 31  1  0  0  0  0
  1 32  1  0  0  0  0
  1 33  1  0  0  0  0
  1  2  1  0  0  0  0
  2  3  2  0  0  0  0
  3 34  1  0  0  0  0
  3  4  1  0  0  0  0
  4 35  1  0  0  0  0
  4  5  2  0  0  0  0
  5 36  1  0  0  0  0
  5  6  1  0  0  0  0
  6  7  1  0  0  0  0
  7 37  1  0  0  0  0
  7 38  1  0  0  0  0
  7 39  1  0  0  0  0
  6  8  2  0  0  0  0
  8  2  1  0  0  0  0
  8  9  1  0  0  0  0
  9 10  2  0  0  0  0
 10 11  1  0  0  0  0
 11 12  1  0  0  0  0
 12 40  1  0  0  0  0
 12 13  2  0  0  0  0
 13 41  1  0  0  0  0
 13 14  1  0  0  0  0
 14 15  2  0  0  0  0
 15 42  1  0  0  0  0
 15 16  1  0  0  0  0
 16 11  2  0  0  0  0
 16 17  1  0  0  0  0
 17  9  1  0  0  0  0
 17 43  1  0  0  0  0
 14 18  1  0  0  0  0
 18 19  2  0  0  0  0
 18 20  1  0  0  0  0
 20 44  1  0  0  0  0
 20 21  1  0  0  0  0
 21 22  2  0  0  0  0
 22 45  1  0  0  0  0
 22 23  1  0  0  0  0
 23 46  1  0  0  0  0
 23 24  2  0  0  0  0
 24 25  1  0  0  0  0
 25 47  1  0  0  0  0
 25 26  2  0  0  0  0
 26 48  1  0  0  0  0
 26 27  1  0  0  0  0
 27 49  1  0  0  0  0
 27 28  2  0  0  0  0
 28 50  1  0  0  0  0
 28 29  1  0  0  0  0
 29 24  1  0  0  0  0
 29 30  2  0  0  0  0
 30 21  1  0  0  0  0
M  END
>  <LOGBIO>
5.5700

>  <PRED_LOGBIO>
5.1900

>  <XV_RES>
0.3990

>  <WHL_TMPL>
3

>  <ANCH>
62-63;40-41

$$$$
ROW65
  -MTS-   01071501083D 0   0.00000     0.00000     0

 39 42  0  0  0  0  0  0  0  0999 V2000
    5.3200    3.0940    0.2590 F   0  0  0  0  0  0  0  0  0  0  0  0
    4.7710    3.7260    1.3180 C   0  0  0  0  0  0  0  0  0  0  0  0
    4.9820    5.0960    1.5170 C   0  0  0  0  0  0  0  0  0  0  0  0
    4.4380    5.7250    2.5690 N   0  0  0  0  0  0  0  0  0  0  0  0
    3.6770    5.0840    3.4670 C   0  0  0  0  0  0  0  0  0  0  0  0
    3.4290    3.7130    3.3230 C   0  0  0  0  0  0  0  0  0  0  0  0
    3.9820    3.0240    2.2360 C   0  0  0  0  0  0  0  0  0  0  0  0
    3.7350    1.5760    2.0620 C   0  0  0  0  0  0  0  0  0  0  0  0
    2.4840    1.1180    1.9180 N   0  0  0  0  0  0  0  0  0  0  0  0
    2.2490   -0.1920    1.7600 C   0  0  0  0  0  0  0  0  0  0  0  0
    3.3220   -1.0910    1.7430 C   0  0  0  0  0  0  0  0  0  0  0  0
    3.0860   -2.4760    1.5760 N   0  0  0  0  0  0  0  0  0  0  0  0
    2.8890   -3.2500    2.6400 C   0  0  0  0  0  0  0  0  0  0  0  0
    2.9120   -2.7620    3.7690 O   0  0  0  0  0  0  0  0  0  0  0  0
    2.6360   -4.7280    2.4620 C   0  0  0  0  0  0  0  0  0  0  0  0
    1.9710   -5.4730    3.5670 C   0  0  0  0  0  0  0  0  0  0  0  0
    1.2300   -5.1940    2.3060 C   0  0  0  0  0  0  0  0  0  0  0  0
    4.5740   -0.6350    1.8870 N   0  0  0  0  0  0  0  0  0  0  0  0
    4.8070    0.6750    2.0460 C   0  0  0  0  0  0  0  0  0  0  0  0
    6.1930    1.1690    2.2030 C   0  0  0  0  0  0  0  0  0  0  0  0
    6.4560    2.1840    3.1310 C   0  0  0  0  0  0  0  0  0  0  0  0
    7.7630    2.6650    3.2720 C   0  0  0  0  0  0  0  0  0  0  0  0
    8.7500    2.1540    2.5240 N   0  0  0  0  0  0  0  0  0  0  0  0
    8.5340    1.1820    1.6260 C   0  0  0  0  0  0  0  0  0  0  0  0
    7.2480    0.6590    1.4380 C   0  0  0  0  0  0  0  0  0  0  0  0
    5.5890    5.6510    0.8170 H   0  0  0  0  0  0  0  0  0  0  0  0
    3.2560    5.6240    4.3010 H   0  0  0  0  0  0  0  0  0  0  0  0
    2.8170    3.1920    4.0440 H   0  0  0  0  0  0  0  0  0  0  0  0
    1.2370   -0.5520    1.6440 H   0  0  0  0  0  0  0  0  0  0  0  0
    3.0660   -2.8770    0.6500 H   0  0  0  0  0  0  0  0  0  0  0  0
    3.4150   -5.2320    1.8930 H   0  0  0  0  0  0  0  0  0  0  0  0
    1.6860   -4.9080    4.4530 H   0  0  0  0  0  0  0  0  0  0  0  0
    2.2910   -6.4970    3.7460 H   0  0  0  0  0  0  0  0  0  0  0  0
    0.4450   -4.4410    2.3400 H   0  0  0  0  0  0  0  0  0  0  0  0
    1.0500   -6.0300    1.6340 H   0  0  0  0  0  0  0  0  0  0  0  0
    5.6570    2.5930    3.7320 H   0  0  0  0  0  0  0  0  0  0  0  0
    7.9760    3.4480    3.9850 H   0  0  0  0  0  0  0  0  0  0  0  0
    9.3590    0.7990    1.0430 H   0  0  0  0  0  0  0  0  0  0  0  0
    7.0740   -0.1240    0.7140 H   0  0  0  0  0  0  0  0  0  0  0  0
  1  2  1  0  0  0  0
  2  3  2  0  0  0  0
  3 26  1  0  0  0  0
  3  4  1  0  0  0  0
  4  5  2  0  0  0  0
  5 27  1  0  0  0  0
  5  6  1  0  0  0  0
  6 28  1  0  0  0  0
  6  7  2  0  0  0  0
  7  2  1  0  0  0  0
  7  8  1  0  0  0  0
  8  9  1  0  0  0  0
  9 10  2  0  0  0  0
 10 29  1  0  0  0  0
 10 11  1  0  0  0  0
 11 12  1  0  0  0  0
 12 30  1  0  0  0  0
 12 13  1  0  0  0  0
 13 14  2  0  0  0  0
 13 15  1  0  0  0  0
 15 31  1  0  0  0  0
 15 16  1  0  0  0  0
 16 32  1  0  0  0  0
 16 33  1  0  0  0  0
 16 17  1  0  0  0  0
 17 15  1  0  0  0  0
 17 34  1  0  0  0  0
 17 35  1  0  0  0  0
 11 18  2  0  0  0  0
 18 19  1  0  0  0  0
 19  8  2  0  0  0  0
 19 20  1  0  0  0  0
 20 21  2  0  0  0  0
 21 36  1  0  0  0  0
 21 22  1  0  0  0  0
 22 37  1  0  0  0  0
 22 23  2  0  0  0  0
 23 24  1  0  0  0  0
 24 38  1  0  0  0  0
 24 25  2  0  0  0  0
 25 20  1  0  0  0  0
 25 39  1  0  0  0  0
M  END
>  <LOGBIO>
6.0000

>  <PRED_LOGBIO>
5.5400

>  <XV_RES>
0.7250

>  <WHL_TMPL>
2

>  <ANCH>
43-52;30-31

$$$$
ROW66
  -MTS-   01071501083D 0   0.00000     0.00000     0

 86 92  0  0  1  0  0  0  0  0999 V2000
  -17.3330   -2.3680    0.7810 O   0  0  0  0  0  0  0  0  0  0  0  0
  -18.3480   -2.2450    1.4990 C   0  0  0  0  0  0  0  0  0  0  0  0
  -19.2500   -1.3070    1.2210 N   0  0  0  0  0  0  0  0  0  0  0  0
  -19.0520   -0.4160    0.0690 C   0  0  2  0  0  0  0  0  0  0  0  0
  -20.2220    0.5610   -0.0260 C   0  0  0  0  0  0  0  0  0  0  0  0
  -20.0190    1.4770   -1.2100 C   0  0  0  0  0  0  0  0  0  0  0  0
  -19.0630    2.4160   -1.2250 C   0  0  0  0  0  0  0  0  0  0  0  0
  -19.1940    3.2360   -2.7880 S   0  0  0  0  0  0  0  0  0  0  0  0
  -20.5530    2.3060   -3.4350 C   0  0  0  0  0  0  0  0  0  0  0  0
  -21.2910    2.3100   -4.6250 C   0  0  0  0  0  0  0  0  0  0  0  0
  -22.3390    1.3980   -4.8010 C   0  0  0  0  0  0  0  0  0  0  0  0
  -22.6490    0.4830   -3.7880 C   0  0  0  0  0  0  0  0  0  0  0  0
  -21.9110    0.4790   -2.5990 C   0  0  0  0  0  0  0  0  0  0  0  0
  -20.8630    1.3910   -2.4220 C   0  0  0  0  0  0  0  0  0  0  0  0
  -18.9780   -1.2370   -1.1960 C   0  0  0  0  0  0  0  0  0  0  0  0
  -19.7940   -1.0540   -2.0970 O   0  0  0  0  0  0  0  0  0  0  0  0
  -18.0290   -2.1590   -1.3360 N   0  0  0  0  0  0  0  0  0  0  0  0
  -18.2100   -3.5550   -0.9130 C   0  0  0  0  0  0  0  0  0  0  0  0
  -17.0750   -4.0390    0.0080 C   0  0  0  0  0  0  0  0  0  0  0  0
  -15.6930   -3.7740   -0.6170 C   0  0  0  0  0  0  0  0  0  0  0  0
  -15.5390   -2.2990   -1.0320 C   0  0  0  0  0  0  0  0  0  0  0  0
  -16.7150   -1.8630   -1.9250 C   0  0  0  0  0  0  0  0  0  0  0  0
  -14.6340   -4.1410    0.3330 N   0  0  0  0  0  0  0  0  0  0  0  0
  -14.7480   -5.5680    0.6670 C   0  0  0  0  0  0  0  0  0  0  0  0
  -13.6740   -5.9850    1.6890 C   0  0  0  0  0  0  0  0  0  0  0  0
  -12.2600   -5.6230    1.1960 C   0  0  0  0  0  0  0  0  0  0  0  0
  -12.1860   -4.1550    0.7360 C   0  0  0  0  0  0  0  0  0  0  0  0
  -13.3220   -3.8160   -0.2450 C   0  0  0  0  0  0  0  0  0  0  0  0
  -18.5280   -3.0510    2.5410 N   0  0  0  0  0  0  0  0  0  0  0  0
  -19.2430   -4.3320    2.4390 C   0  0  0  0  0  0  0  0  0  0  0  0
  -20.3780   -4.4710    3.4710 C   0  0  0  0  0  0  0  0  0  0  0  0
  -19.8570   -4.1830    4.8920 C   0  0  0  0  0  0  0  0  0  0  0  0
  -19.1270   -2.8290    4.9570 C   0  0  0  0  0  0  0  0  0  0  0  0
  -18.0260   -2.7320    3.8850 C   0  0  0  0  0  0  0  0  0  0  0  0
  -18.8710   -5.2190    5.2320 N   0  0  0  0  0  0  0  0  0  0  0  0
  -19.0540   -6.0000    6.2940 C   0  0  0  0  0  0  0  0  0  0  0  0
  -18.1870   -6.8650    6.5420 O   0  0  0  0  0  0  0  0  0  0  0  0
  -20.1030   -5.9150    7.1070 N   0  0  0  0  0  0  0  0  0  0  0  0
  -21.1320   -4.9650    6.9020 C   0  0  0  0  0  0  0  0  0  0  0  0
  -22.2250   -4.8970    7.7740 C   0  0  0  0  0  0  0  0  0  0  0  0
  -23.2350   -3.9520    7.5580 C   0  0  0  0  0  0  0  0  0  0  0  0
  -23.1510   -3.0740    6.4710 C   0  0  0  0  0  0  0  0  0  0  0  0
  -22.0580   -3.1410    5.5990 C   0  0  0  0  0  0  0  0  0  0  0  0
  -21.0480   -4.0870    5.8150 C   0  0  0  0  0  0  0  0  0  0  0  0
  -20.0700   -1.2080    1.8010 H   0  0  0  0  0  0  0  0  0  0  0  0
  -18.1250    0.1400    0.1950 H   0  0  0  0  0  0  0  0  0  0  0  0
  -21.1490    0.0060   -0.1530 H   0  0  0  0  0  0  0  0  0  0  0  0
  -20.2760    1.1530    0.8850 H   0  0  0  0  0  0  0  0  0  0  0  0
  -18.3530    2.6300   -0.4390 H   0  0  0  0  0  0  0  0  0  0  0  0
  -21.0520    3.0160   -5.4060 H   0  0  0  0  0  0  0  0  0  0  0  0
  -22.9080    1.4010   -5.7190 H   0  0  0  0  0  0  0  0  0  0  0  0
  -23.4570   -0.2210   -3.9250 H   0  0  0  0  0  0  0  0  0  0  0  0
  -22.1490   -0.2270   -1.8170 H   0  0  0  0  0  0  0  0  0  0  0  0
  -18.2610   -4.1940   -1.7930 H   0  0  0  0  0  0  0  0  0  0  0  0
  -19.1630   -3.6550   -0.3980 H   0  0  0  0  0  0  0  0  0  0  0  0
  -17.1440   -3.5280    0.9660 H   0  0  0  0  0  0  0  0  0  0  0  0
  -17.1900   -5.1050    0.1940 H   0  0  0  0  0  0  0  0  0  0  0  0
  -15.5460   -4.4190   -1.4800 H   0  0  0  0  0  0  0  0  0  0  0  0
  -15.5090   -1.6740   -0.1420 H   0  0  0  0  0  0  0  0  0  0  0  0
  -14.6050   -2.1710   -1.5740 H   0  0  0  0  0  0  0  0  0  0  0  0
  -16.6350   -2.3550   -2.8920 H   0  0  0  0  0  0  0  0  0  0  0  0
  -16.6410   -0.7950   -2.1220 H   0  0  0  0  0  0  0  0  0  0  0  0
  -14.6370   -6.1620   -0.2370 H   0  0  0  0  0  0  0  0  0  0  0  0
  -15.7300   -5.7640    1.0910 H   0  0  0  0  0  0  0  0  0  0  0  0
  -13.8640   -5.4880    2.6380 H   0  0  0  0  0  0  0  0  0  0  0  0
  -13.7330   -7.0580    1.8600 H   0  0  0  0  0  0  0  0  0  0  0  0
  -11.9860   -6.2750    0.3690 H   0  0  0  0  0  0  0  0  0  0  0  0
  -11.5430   -5.7870    1.9980 H   0  0  0  0  0  0  0  0  0  0  0  0
  -12.2490   -3.5000    1.6030 H   0  0  0  0  0  0  0  0  0  0  0  0
  -11.2270   -3.9730    0.2560 H   0  0  0  0  0  0  0  0  0  0  0  0
  -13.1840   -4.3770   -1.1680 H   0  0  0  0  0  0  0  0  0  0  0  0
  -13.2880   -2.7560   -0.4880 H   0  0  0  0  0  0  0  0  0  0  0  0
  -18.5380   -5.1500    2.5670 H   0  0  0  0  0  0  0  0  0  0  0  0
  -19.6540   -4.4360    1.4370 H   0  0  0  0  0  0  0  0  0  0  0  0
  -21.1760   -3.7720    3.2300 H   0  0  0  0  0  0  0  0  0  0  0  0
  -20.7830   -5.4800    3.4310 H   0  0  0  0  0  0  0  0  0  0  0  0
  -19.8440   -2.0230    4.8130 H   0  0  0  0  0  0  0  0  0  0  0  0
  -18.6840   -2.7030    5.9430 H   0  0  0  0  0  0  0  0  0  0  0  0
  -17.2140   -3.4110    4.1370 H   0  0  0  0  0  0  0  0  0  0  0  0
  -17.6070   -1.7280    3.8840 H   0  0  0  0  0  0  0  0  0  0  0  0
  -18.0490   -5.3380    4.6570 H   0  0  0  0  0  0  0  0  0  0  0  0
  -20.1670   -6.5460    7.8920 H   0  0  0  0  0  0  0  0  0  0  0  0
  -22.2900   -5.5750    8.6130 H   0  0  0  0  0  0  0  0  0  0  0  0
  -24.0790   -3.9000    8.2300 H   0  0  0  0  0  0  0  0  0  0  0  0
  -23.9300   -2.3450    6.3040 H   0  0  0  0  0  0  0  0  0  0  0  0
  -21.9930   -2.4640    4.7600 H   0  0  0  0  0  0  0  0  0  0  0  0
  1  2  2  0  0  0  0
  2  3  1  0  0  0  0
  3 45  1  0  0  0  0
  3  4  1  0  0  0  0
  4 46  1  0  0  0  0
  4  5  1  0  0  0  0
  5 47  1  0  0  0  0
  5 48  1  0  0  0  0
  5  6  1  0  0  0  0
  6  7  2  0  0  0  0
  7 49  1  0  0  0  0
  7  8  1  0  0  0  0
  8  9  1  0  0  0  0
  9 10  2  0  0  0  0
 10 50  1  0  0  0  0
 10 11  1  0  0  0  0
 11 51  1  0  0  0  0
 11 12  2  0  0  0  0
 12 52  1  0  0  0  0
 12 13  1  0  0  0  0
 13 53  1  0  0  0  0
 13 14  2  0  0  0  0
 14  6  1  0  0  0  0
 14  9  1  0  0  0  0
  4 15  1  0  0  0  0
 15 16  2  0  0  0  0
 15 17  1  0  0  0  0
 17 18  1  0  0  0  0
 18 54  1  0  0  0  0
 18 55  1  0  0  0  0
 18 19  1  0  0  0  0
 19 56  1  0  0  0  0
 19 57  1  0  0  0  0
 19 20  1  0  0  0  0
 20 58  1  0  0  0  0
 20 21  1  0  0  0  0
 21 59  1  0  0  0  0
 21 60  1  0  0  0  0
 21 22  1  0  0  0  0
 22 17  1  0  0  0  0
 22 61  1  0  0  0  0
 22 62  1  0  0  0  0
 20 23  1  0  0  0  0
 23 24  1  0  0  0  0
 24 63  1  0  0  0  0
 24 64  1  0  0  0  0
 24 25  1  0  0  0  0
 25 65  1  0  0  0  0
 25 66  1  0  0  0  0
 25 26  1  0  0  0  0
 26 67  1  0  0  0  0
 26 68  1  0  0  0  0
 26 27  1  0  0  0  0
 27 69  1  0  0  0  0
 27 70  1  0  0  0  0
 27 28  1  0  0  0  0
 28 23  1  0  0  0  0
 28 71  1  0  0  0  0
 28 72  1  0  0  0  0
  2 29  1  0  0  0  0
 29 30  1  0  0  0  0
 30 73  1  0  0  0  0
 30 74  1  0  0  0  0
 30 31  1  0  0  0  0
 31 75  1  0  0  0  0
 31 76  1  0  0  0  0
 31 32  1  0  0  0  0
 32 33  1  0  0  0  0
 33 77  1  0  0  0  0
 33 78  1  0  0  0  0
 33 34  1  0  0  0  0
 34 29  1  0  0  0  0
 34 79  1  0  0  0  0
 34 80  1  0  0  0  0
 32 35  1  0  0  0  0
 35 81  1  0  0  0  0
 35 36  1  0  0  0  0
 36 37  2  0  0  0  0
 36 38  1  0  0  0  0
 38 82  1  0  0  0  0
 38 39  1  0  0  0  0
 39 40  1  0  0  0  0
 40 83  1  0  0  0  0
 40 41  2  0  0  0  0
 41 84  1  0  0  0  0
 41 42  1  0  0  0  0
 42 85  1  0  0  0  0
 42 43  2  0  0  0  0
 43 86  1  0  0  0  0
 43 44  1  0  0  0  0
 44 32  1  0  0  0  0
 44 39  2  0  0  0  0
M  END
>  <LOGBIO>
7.0000

>  <PRED_LOGBIO>
7.4300

>  <XV_RES>
-0.1690

>  <WHL_TMPL>
3

>  <ANCH>
54-56;23-21

$$$$
ROW67
  -MTS-   01071501083D 0   0.00000     0.00000     0

 62 65  0  0  1  0  0  0  0  0999 V2000
    1.9140   -2.6750    4.3680 C   0  0  0  0  0  0  0  0  0  0  0  0
    1.7940   -2.2890    2.8960 C   0  0  2  0  0  0  0  0  0  0  0  0
    2.8200   -1.2880    2.5670 N   0  0  0  0  0  0  0  0  0  0  0  0
    3.3700   -1.2280    1.2060 C   0  0  0  0  0  0  0  0  0  0  0  0
    4.7840   -0.6190    1.1930 C   0  0  0  0  0  0  0  0  0  0  0  0
    4.7790    0.6650    2.0420 C   0  0  1  0  0  0  0  0  0  0  0  0
    4.0740    1.7820    1.2730 C   0  0  0  0  0  0  0  0  0  0  0  0
    2.6140    1.3960    1.0400 C   0  0  0  0  0  0  0  0  0  0  0  0
    1.9350    2.4700    0.3000 N   0  0  0  0  0  0  0  0  0  0  0  0
    0.6490    2.3500   -0.0160 C   0  0  0  0  0  0  0  0  0  0  0  0
    0.0170    1.3240    0.3150 O   0  0  0  0  0  0  0  0  0  0  0  0
    0.0350    3.3220   -0.6860 N   0  0  0  0  0  0  0  0  0  0  0  0
    4.1750    0.5170    3.3300 O   0  0  0  0  0  0  0  0  0  0  0  0
    3.2420   -0.4440    3.5040 C   0  0  0  0  0  0  0  0  0  0  0  0
    2.7460   -0.5460    4.6130 O   0  0  0  0  0  0  0  0  0  0  0  0
    6.1930    1.1690    2.2030 C   0  0  0  0  0  0  0  0  0  0  0  0
    6.4580    2.1920    3.1380 C   0  0  0  0  0  0  0  0  0  0  0  0
    7.7460    2.7030    3.3240 C   0  0  0  0  0  0  0  0  0  0  0  0
    8.7980    2.2020    2.5700 C   0  0  0  0  0  0  0  0  0  0  0  0
   10.0440    2.6900    2.7470 F   0  0  0  0  0  0  0  0  0  0  0  0
    8.5740    1.2000    1.6330 C   0  0  0  0  0  0  0  0  0  0  0  0
    7.2820    0.6880    1.4470 C   0  0  0  0  0  0  0  0  0  0  0  0
    0.4240   -1.7100    2.6380 C   0  0  0  0  0  0  0  0  0  0  0  0
   -0.1710   -1.8560    1.3790 C   0  0  0  0  0  0  0  0  0  0  0  0
   -1.4420   -1.3190    1.1390 C   0  0  0  0  0  0  0  0  0  0  0  0
   -2.1170   -0.6350    2.1580 C   0  0  0  0  0  0  0  0  0  0  0  0
   -1.5210   -0.4890    3.4160 C   0  0  0  0  0  0  0  0  0  0  0  0
   -0.2510   -1.0260    3.6560 C   0  0  0  0  0  0  0  0  0  0  0  0
   -3.4600   -0.0670    1.9040 C   0  0  0  0  0  0  0  0  0  0  0  0
   -4.5150   -0.9070    1.5280 C   0  0  0  0  0  0  0  0  0  0  0  0
   -5.7850   -0.3700    1.2880 C   0  0  0  0  0  0  0  0  0  0  0  0
   -6.0000    1.0070    1.4240 C   0  0  0  0  0  0  0  0  0  0  0  0
   -7.2250    1.5250    1.1930 F   0  0  0  0  0  0  0  0  0  0  0  0
   -4.9450    1.8460    1.8010 C   0  0  0  0  0  0  0  0  0  0  0  0
   -3.6750    1.3090    2.0410 C   0  0  0  0  0  0  0  0  0  0  0  0
   -2.6570    2.1190    2.4040 F   0  0  0  0  0  0  0  0  0  0  0  0
    2.9010   -3.0930    4.5540 H   0  0  0  0  0  0  0  0  0  0  0  0
    1.1550   -3.4160    4.6110 H   0  0  0  0  0  0  0  0  0  0  0  0
    1.7710   -1.7920    4.9870 H   0  0  0  0  0  0  0  0  0  0  0  0
    1.9380   -3.1720    2.2770 H   0  0  0  0  0  0  0  0  0  0  0  0
    2.7140   -0.6320    0.5750 H   0  0  0  0  0  0  0  0  0  0  0  0
    3.4050   -2.2310    0.7840 H   0  0  0  0  0  0  0  0  0  0  0  0
    5.4900   -1.3310    1.6160 H   0  0  0  0  0  0  0  0  0  0  0  0
    5.0650   -0.3760    0.1700 H   0  0  0  0  0  0  0  0  0  0  0  0
    4.1180    2.7030    1.8500 H   0  0  0  0  0  0  0  0  0  0  0  0
    4.5670    1.9300    0.3150 H   0  0  0  0  0  0  0  0  0  0  0  0
    2.5700    0.4740    0.4630 H   0  0  0  0  0  0  0  0  0  0  0  0
    2.1200    1.2480    1.9980 H   0  0  0  0  0  0  0  0  0  0  0  0
    2.4460    3.2990    0.0320 H   0  0  0  0  0  0  0  0  0  0  0  0
    0.5460    4.1510   -0.9540 H   0  0  0  0  0  0  0  0  0  0  0  0
   -0.9410    3.2300   -0.9260 H   0  0  0  0  0  0  0  0  0  0  0  0
    5.6440    2.5910    3.7260 H   0  0  0  0  0  0  0  0  0  0  0  0
    7.9210    3.4830    4.0500 H   0  0  0  0  0  0  0  0  0  0  0  0
    9.3960    0.8150    1.0480 H   0  0  0  0  0  0  0  0  0  0  0  0
    7.1180   -0.0870    0.7130 H   0  0  0  0  0  0  0  0  0  0  0  0
    0.3490   -2.3830    0.5930 H   0  0  0  0  0  0  0  0  0  0  0  0
   -1.9010   -1.4320    0.1680 H   0  0  0  0  0  0  0  0  0  0  0  0
   -2.0410    0.0380    4.2020 H   0  0  0  0  0  0  0  0  0  0  0  0
    0.2090   -0.9130    4.6270 H   0  0  0  0  0  0  0  0  0  0  0  0
   -4.3490   -1.9690    1.4220 H   0  0  0  0  0  0  0  0  0  0  0  0
   -6.5990   -1.0170    0.9970 H   0  0  0  0  0  0  0  0  0  0  0  0
   -5.1110    2.9080    1.9060 H   0  0  0  0  0  0  0  0  0  0  0  0
  1 37  1  0  0  0  0
  1 38  1  0  0  0  0
  1 39  1  0  0  0  0
  1  2  1  0  0  0  0
  2 40  1  0  0  0  0
  2  3  1  0  0  0  0
  3  4  1  0  0  0  0
  4 41  1  0  0  0  0
  4 42  1  0  0  0  0
  4  5  1  0  0  0  0
  5 43  1  0  0  0  0
  5 44  1  0  0  0  0
  5  6  1  0  0  0  0
  6  7  1  0  0  0  0
  7 45  1  0  0  0  0
  7 46  1  0  0  0  0
  7  8  1  0  0  0  0
  8 47  1  0  0  0  0
  8 48  1  0  0  0  0
  8  9  1  0  0  0  0
  9 49  1  0  0  0  0
  9 10  1  0  0  0  0
 10 11  2  0  0  0  0
 10 12  1  0  0  0  0
 12 50  1  0  0  0  0
 12 51  1  0  0  0  0
  6 13  1  0  0  0  0
 13 14  1  0  0  0  0
 14  3  1  0  0  0  0
 14 15  2  0  0  0  0
  6 16  1  0  0  0  0
 16 17  2  0  0  0  0
 17 52  1  0  0  0  0
 17 18  1  0  0  0  0
 18 53  1  0  0  0  0
 18 19  2  0  0  0  0
 19 20  1  0  0  0  0
 19 21  1  0  0  0  0
 21 54  1  0  0  0  0
 21 22  2  0  0  0  0
 22 16  1  0  0  0  0
 22 55  1  0  0  0  0
  2 23  1  0  0  0  0
 23 24  2  0  0  0  0
 24 56  1  0  0  0  0
 24 25  1  0  0  0  0
 25 57  1  0  0  0  0
 25 26  2  0  0  0  0
 26 27  1  0  0  0  0
 27 58  1  0  0  0  0
 27 28  2  0  0  0  0
 28 23  1  0  0  0  0
 28 59  1  0  0  0  0
 26 29  1  0  0  0  0
 29 30  2  0  0  0  0
 30 60  1  0  0  0  0
 30 31  1  0  0  0  0
 31 61  1  0  0  0  0
 31 32  2  0  0  0  0
 32 33  1  0  0  0  0
 32 34  1  0  0  0  0
 34 62  1  0  0  0  0
 34 35  2  0  0  0  0
 35 29  1  0  0  0  0
 35 36  1  0  0  0  0
M  END
>  <LOGBIO>
5.3000

>  <PRED_LOGBIO>
5.3300

>  <XV_RES>
-0.0230

>  <WHL_TMPL>
2

>  <ANCH>
43-52;31-32

$$$$
ROW68
  -MTS-   01071501083D 0   0.00000     0.00000     0

 50 52  0  0  0  0  0  0  0  0999 V2000
  -10.3230    2.6980    7.2820 C   0  0  0  0  0  0  0  0  0  0  0  0
   -9.6770    2.9020    6.0220 O   0  0  0  0  0  0  0  0  0  0  0  0
  -10.6180    3.0740    4.9590 C   0  0  0  0  0  0  0  0  0  0  0  0
   -9.8690    3.2870    3.6450 C   0  0  0  0  0  0  0  0  0  0  0  0
  -10.6600    3.4770    2.4710 O   0  0  0  0  0  0  0  0  0  0  0  0
  -10.7600    2.2650    1.7390 C   0  0  0  0  0  0  0  0  0  0  0  0
   -9.8400    1.7780    0.8040 C   0  0  0  0  0  0  0  0  0  0  0  0
  -10.0640    0.6220    0.1640 N   0  0  0  0  0  0  0  0  0  0  0  0
  -11.1660   -0.1070    0.3900 C   0  0  0  0  0  0  0  0  0  0  0  0
  -12.1260    0.3240    1.3130 C   0  0  0  0  0  0  0  0  0  0  0  0
  -11.9220    1.5280    1.9980 C   0  0  0  0  0  0  0  0  0  0  0  0
  -13.3240   -0.5230    1.5220 C   0  0  0  0  0  0  0  0  0  0  0  0
  -13.2690   -1.8970    1.2580 C   0  0  0  0  0  0  0  0  0  0  0  0
  -14.4290   -2.6520    1.4690 C   0  0  0  0  0  0  0  0  0  0  0  0
  -14.4270   -4.0450    1.2170 N   0  0  0  0  0  0  0  0  0  0  0  0
  -14.1000   -4.8950    2.1860 C   0  0  0  0  0  0  0  0  0  0  0  0
  -13.8000   -4.4710    3.3010 O   0  0  0  0  0  0  0  0  0  0  0  0
  -14.0980   -6.3810    1.9180 C   0  0  0  0  0  0  0  0  0  0  0  0
  -15.5410   -2.0490    1.9100 N   0  0  0  0  0  0  0  0  0  0  0  0
  -15.5590   -0.7310    2.1530 C   0  0  0  0  0  0  0  0  0  0  0  0
  -14.4670    0.0220    1.9620 N   0  0  0  0  0  0  0  0  0  0  0  0
  -16.7500   -0.1250    2.6190 N   0  0  0  0  0  0  0  0  0  0  0  0
  -17.4520   -0.4510    3.8440 N   0  0  0  0  0  0  0  0  0  0  0  0
  -18.5130    0.3300    3.9230 C   0  0  0  0  0  0  0  0  0  0  0  0
  -19.5340    0.3380    5.0350 C   0  0  0  0  0  0  0  0  0  0  0  0
  -18.5200    1.1980    2.7240 C   0  0  0  0  0  0  0  0  0  0  0  0
  -17.4460    0.8750    1.9920 C   0  0  0  0  0  0  0  0  0  0  0  0
  -17.0610    1.5140    0.6790 C   0  0  0  0  0  0  0  0  0  0  0  0
  -10.9450    1.8070    7.2310 H   0  0  0  0  0  0  0  0  0  0  0  0
   -9.5720    2.5730    8.0580 H   0  0  0  0  0  0  0  0  0  0  0  0
  -10.9440    3.5610    7.5150 H   0  0  0  0  0  0  0  0  0  0  0  0
  -11.2430    3.9410    5.1650 H   0  0  0  0  0  0  0  0  0  0  0  0
  -11.2430    2.1870    4.8810 H   0  0  0  0  0  0  0  0  0  0  0  0
   -9.3250    2.3600    3.4750 H   0  0  0  0  0  0  0  0  0  0  0  0
   -9.2350    4.1620    3.7760 H   0  0  0  0  0  0  0  0  0  0  0  0
   -8.9400    2.3380    0.5960 H   0  0  0  0  0  0  0  0  0  0  0  0
  -11.3140   -1.0340   -0.1440 H   0  0  0  0  0  0  0  0  0  0  0  0
  -12.6480    1.8820    2.7150 H   0  0  0  0  0  0  0  0  0  0  0  0
  -12.3600   -2.3590    0.9030 H   0  0  0  0  0  0  0  0  0  0  0  0
  -14.6730   -4.3930    0.3020 H   0  0  0  0  0  0  0  0  0  0  0  0
  -13.3900   -6.6050    1.1220 H   0  0  0  0  0  0  0  0  0  0  0  0
  -13.8080   -6.9120    2.8220 H   0  0  0  0  0  0  0  0  0  0  0  0
  -15.0950   -6.6960    1.6160 H   0  0  0  0  0  0  0  0  0  0  0  0
  -20.5020    0.6370    4.6370 H   0  0  0  0  0  0  0  0  0  0  0  0
  -19.2260    1.0410    5.8060 H   0  0  0  0  0  0  0  0  0  0  0  0
  -19.6110   -0.6600    5.4630 H   0  0  0  0  0  0  0  0  0  0  0  0
  -19.2560    1.9510    2.4840 H   0  0  0  0  0  0  0  0  0  0  0  0
  -17.4040    2.5470    0.6640 H   0  0  0  0  0  0  0  0  0  0  0  0
  -17.5220    0.9670   -0.1400 H   0  0  0  0  0  0  0  0  0  0  0  0
  -15.9790    1.4910    0.5680 H   0  0  0  0  0  0  0  0  0  0  0  0
  1 29  1  0  0  0  0
  1 30  1  0  0  0  0
  1 31  1  0  0  0  0
  1  2  1  0  0  0  0
  2  3  1  0  0  0  0
  3 32  1  0  0  0  0
  3 33  1  0  0  0  0
  3  4  1  0  0  0  0
  4 34  1  0  0  0  0
  4 35  1  0  0  0  0
  4  5  1  0  0  0  0
  5  6  1  0  0  0  0
  6  7  2  0  0  0  0
  7 36  1  0  0  0  0
  7  8  1  0  0  0  0
  8  9  2  0  0  0  0
  9 37  1  0  0  0  0
  9 10  1  0  0  0  0
 10 11  2  0  0  0  0
 11  6  1  0  0  0  0
 11 38  1  0  0  0  0
 10 12  1  0  0  0  0
 12 13  2  0  0  0  0
 13 39  1  0  0  0  0
 13 14  1  0  0  0  0
 14 15  1  0  0  0  0
 15 40  1  0  0  0  0
 15 16  1  0  0  0  0
 16 17  2  0  0  0  0
 16 18  1  0  0  0  0
 18 41  1  0  0  0  0
 18 42  1  0  0  0  0
 18 43  1  0  0  0  0
 14 19  2  0  0  0  0
 19 20  1  0  0  0  0
 20 21  2  0  0  0  0
 21 12  1  0  0  0  0
 20 22  1  0  0  0  0
 22 23  1  0  0  0  0
 23 24  2  0  0  0  0
 24 25  1  0  0  0  0
 25 44  1  0  0  0  0
 25 45  1  0  0  0  0
 25 46  1  0  0  0  0
 24 26  1  0  0  0  0
 26 47  1  0  0  0  0
 26 27  2  0  0  0  0
 27 22  1  0  0  0  0
 27 28  1  0  0  0  0
 28 48  1  0  0  0  0
 28 49  1  0  0  0  0
 28 50  1  0  0  0  0
M  END
>  <LOGBIO>
4.8500

>  <PRED_LOGBIO>
4.6200

>  <XV_RES>
0.0920

>  <WHL_TMPL>
3

>  <ANCH>
17-19;20-19

$$$$
ROW69
  -MTS-   01071501083D 0   0.00000     0.00000     0

 82 86  0  0  0  0  0  0  0  0999 V2000
    6.3860   10.1580    1.3860 C   0  0  0  0  0  0  0  0  0  0  0  0
    6.3900    8.9090    2.0810 O   0  0  0  0  0  0  0  0  0  0  0  0
    7.1130    7.8760    1.5450 C   0  0  0  0  0  0  0  0  0  0  0  0
    8.4550    7.7020    1.9010 C   0  0  0  0  0  0  0  0  0  0  0  0
    9.1700    6.6380    1.3370 C   0  0  0  0  0  0  0  0  0  0  0  0
    8.5100    5.7900    0.4380 C   0  0  0  0  0  0  0  0  0  0  0  0
    7.2230    6.0070    0.1360 N   0  0  0  0  0  0  0  0  0  0  0  0
    6.5340    7.0330    0.6790 N   0  0  0  0  0  0  0  0  0  0  0  0
    9.2350    4.6560   -0.1770 C   0  0  0  0  0  0  0  0  0  0  0  0
    9.3680    4.5820   -1.5680 C   0  0  0  0  0  0  0  0  0  0  0  0
   10.0530    3.5090   -2.1500 C   0  0  0  0  0  0  0  0  0  0  0  0
   10.6050    2.5090   -1.3400 C   0  0  0  0  0  0  0  0  0  0  0  0
   11.3440    1.3510   -1.9680 C   0  0  0  0  0  0  0  0  0  0  0  0
   12.7690    1.6910   -2.0960 N   0  0  0  0  0  0  0  0  0  0  0  0
   13.4240    1.9440   -3.2720 C   0  0  0  0  0  0  0  0  0  0  0  0
   12.7840    1.9150   -4.6400 C   0  0  0  0  0  0  0  0  0  0  0  0
   12.2450    3.3040   -4.9800 C   0  0  0  0  0  0  0  0  0  0  0  0
   13.3930    4.3090   -4.9770 C   0  0  0  0  0  0  0  0  0  0  0  0
   11.2060    3.7150   -3.9410 C   0  0  0  0  0  0  0  0  0  0  0  0
   11.6050    3.2740   -6.3470 C   0  0  0  0  0  0  0  0  0  0  0  0
   11.5830    2.2360   -6.9880 O   0  0  0  0  0  0  0  0  0  0  0  0
   11.0690    4.3710   -6.8490 O   0  0  0  0  0  0  0  0  0  0  0  0
   14.7140    2.2210   -3.0370 C   0  0  0  0  0  0  0  0  0  0  0  0
   15.9380    2.6090   -4.2550 S   0  0  0  0  0  0  0  0  0  0  0  0
   16.7430    1.0760   -4.8160 C   0  0  0  0  0  0  0  0  0  0  0  0
   15.6970    0.1470   -5.4250 C   0  0  0  0  0  0  0  0  0  0  0  0
   17.7980    1.4110   -5.8660 C   0  0  0  0  0  0  0  0  0  0  0  0
   17.4070    0.3860   -3.6280 C   0  0  0  0  0  0  0  0  0  0  0  0
   14.9290    2.1450   -1.5750 C   0  0  0  0  0  0  0  0  0  0  0  0
   16.0370    2.3280   -0.7390 C   0  0  0  0  0  0  0  0  0  0  0  0
   15.9020    2.1770    0.6460 C   0  0  0  0  0  0  0  0  0  0  0  0
   16.9060    2.3140    1.5620 O   0  0  0  0  0  0  0  0  0  0  0  0
   18.1070    1.5340    1.4090 C   0  0  0  0  0  0  0  0  0  0  0  0
   17.8230    0.0720    1.6570 C   0  0  0  0  0  0  0  0  0  0  0  0
   18.4360   -0.9000    0.8570 C   0  0  0  0  0  0  0  0  0  0  0  0
   18.1630   -2.2520    1.0980 C   0  0  0  0  0  0  0  0  0  0  0  0
   17.2840   -2.5910    2.1330 C   0  0  0  0  0  0  0  0  0  0  0  0
   16.7040   -1.5700    2.8950 C   0  0  0  0  0  0  0  0  0  0  0  0
   16.9850   -0.2850    2.6400 N   0  0  0  0  0  0  0  0  0  0  0  0
   14.6590    1.8430    1.1960 C   0  0  0  0  0  0  0  0  0  0  0  0
   13.5500    1.6590    0.3600 C   0  0  0  0  0  0  0  0  0  0  0  0
   13.6860    1.8100   -1.0250 C   0  0  0  0  0  0  0  0  0  0  0  0
   10.4720    2.5830    0.0510 C   0  0  0  0  0  0  0  0  0  0  0  0
    9.7870    3.6560    0.6330 C   0  0  0  0  0  0  0  0  0  0  0  0
    5.9780   10.0160    0.3870 H   0  0  0  0  0  0  0  0  0  0  0  0
    5.7740   10.8740    1.9300 H   0  0  0  0  0  0  0  0  0  0  0  0
    7.4040   10.5350    1.3110 H   0  0  0  0  0  0  0  0  0  0  0  0
    8.9310    8.3760    2.5980 H   0  0  0  0  0  0  0  0  0  0  0  0
   10.2070    6.4750    1.5900 H   0  0  0  0  0  0  0  0  0  0  0  0
    8.9420    5.3530   -2.1930 H   0  0  0  0  0  0  0  0  0  0  0  0
   10.1550    3.4520   -3.2240 H   0  0  0  0  0  0  0  0  0  0  0  0
   10.9300    1.1480   -2.9530 H   0  0  0  0  0  0  0  0  0  0  0  0
   11.2370    0.4700   -1.3400 H   0  0  0  0  0  0  0  0  0  0  0  0
   11.9660    1.1980   -4.6420 H   0  0  0  0  0  0  0  0  0  0  0  0
   13.5250    1.6220   -5.3810 H   0  0  0  0  0  0  0  0  0  0  0  0
   14.1340    4.0160   -5.7180 H   0  0  0  0  0  0  0  0  0  0  0  0
   13.0100    5.2980   -5.2200 H   0  0  0  0  0  0  0  0  0  0  0  0
   13.8540    4.3300   -3.9920 H   0  0  0  0  0  0  0  0  0  0  0  0
   10.3880    2.9980   -3.9430 H   0  0  0  0  0  0  0  0  0  0  0  0
   10.8230    4.7040   -4.1830 H   0  0  0  0  0  0  0  0  0  0  0  0
   11.6670    3.7360   -2.9560 H   0  0  0  0  0  0  0  0  0  0  0  0
   10.7120    4.1570   -7.7250 H   0  0  0  0  0  0  0  0  0  0  0  0
   15.2230    0.6390   -6.2720 H   0  0  0  0  0  0  0  0  0  0  0  0
   16.1770   -0.7700   -5.7610 H   0  0  0  0  0  0  0  0  0  0  0  0
   14.9440   -0.0920   -4.6760 H   0  0  0  0  0  0  0  0  0  0  0  0
   17.3250    1.9030   -6.7130 H   0  0  0  0  0  0  0  0  0  0  0  0
   18.2790    0.4940   -6.2020 H   0  0  0  0  0  0  0  0  0  0  0  0
   18.5440    2.0730   -5.4320 H   0  0  0  0  0  0  0  0  0  0  0  0
   16.6540    0.1470   -2.8800 H   0  0  0  0  0  0  0  0  0  0  0  0
   17.8880   -0.5310   -3.9640 H   0  0  0  0  0  0  0  0  0  0  0  0
   18.1520    1.0490   -3.1940 H   0  0  0  0  0  0  0  0  0  0  0  0
   16.9960    2.5860   -1.1630 H   0  0  0  0  0  0  0  0  0  0  0  0
   18.7880    1.8550    2.1950 H   0  0  0  0  0  0  0  0  0  0  0  0
   18.4760    1.6420    0.3910 H   0  0  0  0  0  0  0  0  0  0  0  0
   19.1100   -0.6100    0.0650 H   0  0  0  0  0  0  0  0  0  0  0  0
   18.6240   -3.0200    0.4950 H   0  0  0  0  0  0  0  0  0  0  0  0
   17.0550   -3.6270    2.3400 H   0  0  0  0  0  0  0  0  0  0  0  0
   16.0240   -1.8200    3.6960 H   0  0  0  0  0  0  0  0  0  0  0  0
   14.5540    1.7260    2.2640 H   0  0  0  0  0  0  0  0  0  0  0  0
   12.5910    1.4010    0.7840 H   0  0  0  0  0  0  0  0  0  0  0  0
   10.8980    1.8120    0.6760 H   0  0  0  0  0  0  0  0  0  0  0  0
    9.6840    3.7130    1.7070 H   0  0  0  0  0  0  0  0  0  0  0  0
  1 45  1  0  0  0  0
  1 46  1  0  0  0  0
  1 47  1  0  0  0  0
  1  2  1  0  0  0  0
  2  3  1  0  0  0  0
  3  4  2  0  0  0  0
  4 48  1  0  0  0  0
  4  5  1  0  0  0  0
  5 49  1  0  0  0  0
  5  6  2  0  0  0  0
  6  7  1  0  0  0  0
  7  8  2  0  0  0  0
  8  3  1  0  0  0  0
  6  9  1  0  0  0  0
  9 10  2  0  0  0  0
 10 50  1  0  0  0  0
 10 11  1  0  0  0  0
 11 51  1  0  0  0  0
 11 12  2  0  0  0  0
 12 13  1  0  0  0  0
 13 52  1  0  0  0  0
 13 53  1  0  0  0  0
 13 14  1  0  0  0  0
 14 15  1  0  0  0  0
 15 16  1  0  0  0  0
 16 54  1  0  0  0  0
 16 55  1  0  0  0  0
 16 17  1  0  0  0  0
 17 18  1  0  0  0  0
 18 56  1  0  0  0  0
 18 57  1  0  0  0  0
 18 58  1  0  0  0  0
 17 19  1  0  0  0  0
 19 59  1  0  0  0  0
 19 60  1  0  0  0  0
 19 61  1  0  0  0  0
 17 20  1  0  0  0  0
 20 21  2  0  0  0  0
 20 22  1  0  0  0  0
 22 62  1  0  0  0  0
 15 23  2  0  0  0  0
 23 24  1  0  0  0  0
 24 25  1  0  0  0  0
 25 26  1  0  0  0  0
 26 63  1  0  0  0  0
 26 64  1  0  0  0  0
 26 65  1  0  0  0  0
 25 27  1  0  0  0  0
 27 66  1  0  0  0  0
 27 67  1  0  0  0  0
 27 68  1  0  0  0  0
 25 28  1  0  0  0  0
 28 69  1  0  0  0  0
 28 70  1  0  0  0  0
 28 71  1  0  0  0  0
 23 29  1  0  0  0  0
 29 30  2  0  0  0  0
 30 72  1  0  0  0  0
 30 31  1  0  0  0  0
 31 32  1  0  0  0  0
 32 33  1  0  0  0  0
 33 73  1  0  0  0  0
 33 74  1  0  0  0  0
 33 34  1  0  0  0  0
 34 35  2  0  0  0  0
 35 75  1  0  0  0  0
 35 36  1  0  0  0  0
 36 76  1  0  0  0  0
 36 37  2  0  0  0  0
 37 77  1  0  0  0  0
 37 38  1  0  0  0  0
 38 78  1  0  0  0  0
 38 39  2  0  0  0  0
 39 34  1  0  0  0  0
 31 40  2  0  0  0  0
 40 79  1  0  0  0  0
 40 41  1  0  0  0  0
 41 80  1  0  0  0  0
 41 42  2  0  0  0  0
 42 14  1  0  0  0  0
 42 29  1  0  0  0  0
 12 43  1  0  0  0  0
 43 81  1  0  0  0  0
 43 44  2  0  0  0  0
 44  9  1  0  0  0  0
 44 82  1  0  0  0  0
M  END
>  <LOGBIO>
7.8200

>  <PRED_LOGBIO>
7.9600

>  <XV_RES>
0.4170

>  <WHL_TMPL>
1

>  <ANCH>
27-35;59-74

$$$$
ROW70
  -MTS-   01071501083D 0   0.00000     0.00000     0

 71 74  0  0  1  0  0  0  0  0999 V2000
  -13.9900   -1.4980   -0.9710 C   0  0  0  0  0  0  0  0  0  0  0  0
  -13.8320   -1.6610    0.8250 S   0  0  0  0  0  0  0  0  0  0  0  0
  -13.3240   -2.9600    1.1420 O   0  0  0  0  0  0  0  0  0  0  0  0
  -15.1140   -1.4890    1.4340 O   0  0  0  0  0  0  0  0  0  0  0  0
  -12.6740   -0.3790    1.4570 C   0  0  0  0  0  0  0  0  0  0  0  0
  -11.3050   -0.6540    1.5470 C   0  0  0  0  0  0  0  0  0  0  0  0
  -10.4240    0.3220    2.0280 C   0  0  0  0  0  0  0  0  0  0  0  0
  -10.9130    1.5740    2.4200 C   0  0  0  0  0  0  0  0  0  0  0  0
  -12.2830    1.8490    2.3310 C   0  0  0  0  0  0  0  0  0  0  0  0
  -12.7550    3.0560    2.7090 F   0  0  0  0  0  0  0  0  0  0  0  0
  -13.1630    0.8730    1.8490 C   0  0  0  0  0  0  0  0  0  0  0  0
  -14.6410    1.1710    1.7530 C   0  0  0  0  0  0  0  0  0  0  0  0
  -14.9410    1.7410    0.4320 N   0  0  0  0  0  0  0  0  0  0  0  0
  -13.9290    1.9190   -0.4750 C   0  0  0  0  0  0  0  0  0  0  0  0
  -14.1830    2.4380   -1.6840 C   0  0  0  0  0  0  0  0  0  0  0  0
  -15.5840    2.8040   -1.9900 C   0  0  0  0  0  0  0  0  0  0  0  0
  -15.8870    3.2850   -3.0810 O   0  0  0  0  0  0  0  0  0  0  0  0
  -16.5060    2.5990   -1.0540 N   0  0  0  0  0  0  0  0  0  0  0  0
  -17.4800    1.5710   -1.4810 C   0  0  0  0  0  0  0  0  0  0  0  0
  -18.4260    2.0470   -2.5970 C   0  0  2  0  0  0  0  0  0  0  0  0
  -17.6360    2.0510   -3.8370 N   0  0  0  0  0  0  0  0  0  0  0  0
  -16.5300    1.0900   -3.7160 C   0  0  0  0  0  0  0  0  0  0  0  0
  -15.7090    1.0930   -5.0040 C   0  0  0  0  0  0  0  0  0  0  0  0
  -14.5600    0.0940   -4.8790 C   0  0  0  0  0  0  0  0  0  0  0  0
  -13.7480    0.0980   -6.1520 C   0  0  0  0  0  0  0  0  0  0  0  0
  -14.0620    0.8330   -7.0740 O   0  0  0  0  0  0  0  0  0  0  0  0
  -12.6990   -0.6940   -6.2680 O   0  0  0  0  0  0  0  0  0  0  0  0
  -19.5570    1.0670   -2.8150 C   0  0  0  0  0  0  0  0  0  0  0  0
  -20.8630    1.3910   -2.4220 C   0  0  0  0  0  0  0  0  0  0  0  0
  -21.9120    0.4780   -2.5990 C   0  0  0  0  0  0  0  0  0  0  0  0
  -21.6490   -0.7820   -3.1720 C   0  0  0  0  0  0  0  0  0  0  0  0
  -20.3440   -1.1030   -3.5620 C   0  0  0  0  0  0  0  0  0  0  0  0
  -19.3070   -0.1850   -3.3840 C   0  0  0  0  0  0  0  0  0  0  0  0
  -16.1910    2.0800    0.1290 C   0  0  0  0  0  0  0  0  0  0  0  0
  -17.0920    1.9050    0.9780 O   0  0  0  0  0  0  0  0  0  0  0  0
  -13.1030    2.6370   -2.6770 C   0  0  0  0  0  0  0  0  0  0  0  0
  -12.0190    3.4710   -2.3740 C   0  0  0  0  0  0  0  0  0  0  0  0
  -10.9980    3.6600   -3.3130 C   0  0  0  0  0  0  0  0  0  0  0  0
  -11.0590    3.0140   -4.5530 C   0  0  0  0  0  0  0  0  0  0  0  0
  -12.1420    2.1800   -4.8560 C   0  0  0  0  0  0  0  0  0  0  0  0
  -13.1640    1.9920   -3.9170 C   0  0  0  0  0  0  0  0  0  0  0  0
  -14.5100    0.9550   -4.2930 Cl  0  0  0  0  0  0  0  0  0  0  0  0
  -13.0140   -1.6300   -1.4340 H   0  0  0  0  0  0  0  0  0  0  0  0
  -14.6740   -2.2570   -1.3450 H   0  0  0  0  0  0  0  0  0  0  0  0
  -14.3760   -0.5100   -1.2130 H   0  0  0  0  0  0  0  0  0  0  0  0
  -10.9280   -1.6200    1.2440 H   0  0  0  0  0  0  0  0  0  0  0  0
   -9.3680    0.1090    2.0970 H   0  0  0  0  0  0  0  0  0  0  0  0
  -10.2340    2.3260    2.7920 H   0  0  0  0  0  0  0  0  0  0  0  0
  -14.9190    1.8830    2.5270 H   0  0  0  0  0  0  0  0  0  0  0  0
  -15.2050    0.2500    1.8870 H   0  0  0  0  0  0  0  0  0  0  0  0
  -12.9200    1.6390   -0.2130 H   0  0  0  0  0  0  0  0  0  0  0  0
  -18.1120    1.3810   -0.6160 H   0  0  0  0  0  0  0  0  0  0  0  0
  -16.9300    0.7110   -1.8570 H   0  0  0  0  0  0  0  0  0  0  0  0
  -18.8130    3.0380   -2.3700 H   0  0  0  0  0  0  0  0  0  0  0  0
  -17.2620    2.9750   -3.9950 H   0  0  0  0  0  0  0  0  0  0  0  0
  -16.9330    0.0930   -3.5450 H   0  0  0  0  0  0  0  0  0  0  0  0
  -15.8940    1.3720   -2.8790 H   0  0  0  0  0  0  0  0  0  0  0  0
  -15.3070    2.0900   -5.1750 H   0  0  0  0  0  0  0  0  0  0  0  0
  -16.3450    0.8110   -5.8410 H   0  0  0  0  0  0  0  0  0  0  0  0
  -14.9620   -0.9020   -4.7080 H   0  0  0  0  0  0  0  0  0  0  0  0
  -13.9240    0.3770   -4.0420 H   0  0  0  0  0  0  0  0  0  0  0  0
  -12.3110   -0.5520   -7.1460 H   0  0  0  0  0  0  0  0  0  0  0  0
  -21.0630    2.3550   -1.9780 H   0  0  0  0  0  0  0  0  0  0  0  0
  -22.9160    0.7390   -2.2980 H   0  0  0  0  0  0  0  0  0  0  0  0
  -22.4490   -1.4950   -3.3090 H   0  0  0  0  0  0  0  0  0  0  0  0
  -20.1380   -2.0670   -4.0030 H   0  0  0  0  0  0  0  0  0  0  0  0
  -18.3040   -0.4440   -3.6880 H   0  0  0  0  0  0  0  0  0  0  0  0
  -11.9720    3.9690   -1.4170 H   0  0  0  0  0  0  0  0  0  0  0  0
  -10.1620    4.3030   -3.0790 H   0  0  0  0  0  0  0  0  0  0  0  0
  -10.2710    3.1600   -5.2770 H   0  0  0  0  0  0  0  0  0  0  0  0
  -12.1900    1.6820   -5.8130 H   0  0  0  0  0  0  0  0  0  0  0  0
  1 43  1  0  0  0  0
  1 44  1  0  0  0  0
  1 45  1  0  0  0  0
  1  2  1  0  0  0  0
  2  3  2  0  0  0  0
  2  4  2  0  0  0  0
  2  5  1  0  0  0  0
  5  6  2  0  0  0  0
  6 46  1  0  0  0  0
  6  7  1  0  0  0  0
  7 47  1  0  0  0  0
  7  8  2  0  0  0  0
  8 48  1  0  0  0  0
  8  9  1  0  0  0  0
  9 10  1  0  0  0  0
  9 11  2  0  0  0  0
 11  5  1  0  0  0  0
 11 12  1  0  0  0  0
 12 49  1  0  0  0  0
 12 50  1  0  0  0  0
 12 13  1  0  0  0  0
 13 14  1  0  0  0  0
 14 51  1  0  0  0  0
 14 15  2  0  0  0  0
 15 16  1  0  0  0  0
 16 17  2  0  0  0  0
 16 18  1  0  0  0  0
 18 19  1  0  0  0  0
 19 52  1  0  0  0  0
 19 53  1  0  0  0  0
 19 20  1  0  0  0  0
 20 54  1  0  0  0  0
 20 21  1  0  0  0  0
 21 55  1  0  0  0  0
 21 22  1  0  0  0  0
 22 56  1  0  0  0  0
 22 57  1  0  0  0  0
 22 23  1  0  0  0  0
 23 58  1  0  0  0  0
 23 59  1  0  0  0  0
 23 24  1  0  0  0  0
 24 60  1  0  0  0  0
 24 61  1  0  0  0  0
 24 25  1  0  0  0  0
 25 26  2  0  0  0  0
 25 27  1  0  0  0  0
 27 62  1  0  0  0  0
 20 28  1  0  0  0  0
 28 29  2  0  0  0  0
 29 63  1  0  0  0  0
 29 30  1  0  0  0  0
 30 64  1  0  0  0  0
 30 31  2  0  0  0  0
 31 65  1  0  0  0  0
 31 32  1  0  0  0  0
 32 66  1  0  0  0  0
 32 33  2  0  0  0  0
 33 28  1  0  0  0  0
 33 67  1  0  0  0  0
 18 34  1  0  0  0  0
 34 13  1  0  0  0  0
 34 35  2  0  0  0  0
 15 36  1  0  0  0  0
 36 37  2  0  0  0  0
 37 68  1  0  0  0  0
 37 38  1  0  0  0  0
 38 69  1  0  0  0  0
 38 39  2  0  0  0  0
 39 70  1  0  0  0  0
 39 40  1  0  0  0  0
 40 71  1  0  0  0  0
 40 41  2  0  0  0  0
 41 36  1  0  0  0  0
 41 42  1  0  0  0  0
M  END
>  <LOGBIO>
4.3200

>  <PRED_LOGBIO>
5.9000

>  <XV_RES>
-2.0080

>  <WHL_TMPL>
3

>  <ANCH>
42-43;27-25

$$$$
ROW71
  -MTS-   01071501083D 0   0.00000     0.00000     0

 55 57  0  0  0  0  0  0  0  0999 V2000
  -23.3330   -1.7150   -4.5880 C   0  0  0  0  0  0  0  0  0  0  0  0
  -22.7280   -1.6220   -3.3070 N   0  0  0  0  0  0  0  0  0  0  0  0
  -23.2380   -2.3960   -2.1660 C   0  0  0  0  0  0  0  0  0  0  0  0
  -21.6490   -0.7820   -3.1720 C   0  0  0  0  0  0  0  0  0  0  0  0
  -20.3440   -1.1030   -3.5620 C   0  0  0  0  0  0  0  0  0  0  0  0
  -19.3070   -0.1850   -3.3840 C   0  0  0  0  0  0  0  0  0  0  0  0
  -19.5570    1.0670   -2.8150 C   0  0  0  0  0  0  0  0  0  0  0  0
  -18.4260    2.0470   -2.5970 C   0  0  0  0  0  0  0  0  0  0  0  0
  -17.4800    1.5710   -1.4810 N   0  0  0  0  0  0  0  0  0  0  0  0
  -16.4230    2.3060   -1.1470 C   0  0  0  0  0  0  0  0  0  0  0  0
  -16.2020    3.3660   -1.7300 O   0  0  0  0  0  0  0  0  0  0  0  0
  -15.4950    1.8390   -0.0510 C   0  0  0  0  0  0  0  0  0  0  0  0
  -14.3710    2.8570    0.1330 C   0  0  0  0  0  0  0  0  0  0  0  0
  -14.1350    3.4630   -1.2480 C   0  0  0  0  0  0  0  0  0  0  0  0
  -14.7440    3.9340    1.1690 C   0  0  0  0  0  0  0  0  0  0  0  0
  -13.5040    4.0400    2.0770 C   0  0  0  0  0  0  0  0  0  0  0  0
  -13.0830    5.5120    2.2480 C   0  0  0  0  0  0  0  0  0  0  0  0
  -11.8700    5.6440    3.1880 C   0  0  0  0  0  0  0  0  0  0  0  0
  -12.1350    4.9720    4.5480 C   0  0  0  0  0  0  0  0  0  0  0  0
  -12.5570    3.5010    4.3770 C   0  0  0  0  0  0  0  0  0  0  0  0
  -13.7700    3.3680    3.4370 C   0  0  0  0  0  0  0  0  0  0  0  0
  -12.4800    3.3260    1.3810 O   0  0  0  0  0  0  0  0  0  0  0  0
  -13.1860    2.2480    0.6510 O   0  0  0  0  0  0  0  0  0  0  0  0
  -20.8630    1.3910   -2.4220 C   0  0  0  0  0  0  0  0  0  0  0  0
  -21.9120    0.4780   -2.5990 C   0  0  0  0  0  0  0  0  0  0  0  0
  -22.6320   -2.1480   -5.2990 H   0  0  0  0  0  0  0  0  0  0  0  0
  -24.1570   -2.4190   -4.4940 H   0  0  0  0  0  0  0  0  0  0  0  0
  -23.6580   -0.7150   -4.8680 H   0  0  0  0  0  0  0  0  0  0  0  0
  -23.5470   -1.7160   -1.3750 H   0  0  0  0  0  0  0  0  0  0  0  0
  -24.0900   -2.9930   -2.4850 H   0  0  0  0  0  0  0  0  0  0  0  0
  -22.4540   -3.0530   -1.7940 H   0  0  0  0  0  0  0  0  0  0  0  0
  -20.1380   -2.0670   -4.0030 H   0  0  0  0  0  0  0  0  0  0  0  0
  -18.3040   -0.4440   -3.6880 H   0  0  0  0  0  0  0  0  0  0  0  0
  -18.8820    2.9680   -2.2400 H   0  0  0  0  0  0  0  0  0  0  0  0
  -17.8520    2.1220   -3.5180 H   0  0  0  0  0  0  0  0  0  0  0  0
  -17.6620    0.7000   -1.0020 H   0  0  0  0  0  0  0  0  0  0  0  0
  -16.0510    1.7400    0.8780 H   0  0  0  0  0  0  0  0  0  0  0  0
  -15.0690    0.8750   -0.3230 H   0  0  0  0  0  0  0  0  0  0  0  0
  -13.8480    2.6770   -1.9440 H   0  0  0  0  0  0  0  0  0  0  0  0
  -13.3400    4.2030   -1.1890 H   0  0  0  0  0  0  0  0  0  0  0  0
  -15.0490    3.9400   -1.5960 H   0  0  0  0  0  0  0  0  0  0  0  0
  -14.9590    4.8850    0.6870 H   0  0  0  0  0  0  0  0  0  0  0  0
  -15.6230    3.6420    1.7390 H   0  0  0  0  0  0  0  0  0  0  0  0
  -13.9160    6.0830    2.6510 H   0  0  0  0  0  0  0  0  0  0  0  0
  -12.8350    5.9330    1.2760 H   0  0  0  0  0  0  0  0  0  0  0  0
  -10.9990    5.1870    2.7230 H   0  0  0  0  0  0  0  0  0  0  0  0
  -11.6450    6.6970    3.3430 H   0  0  0  0  0  0  0  0  0  0  0  0
  -12.9190    5.5140    5.0730 H   0  0  0  0  0  0  0  0  0  0  0  0
  -11.2360    5.0220    5.1590 H   0  0  0  0  0  0  0  0  0  0  0  0
  -11.7230    2.9300    3.9740 H   0  0  0  0  0  0  0  0  0  0  0  0
  -12.8050    3.0790    5.3490 H   0  0  0  0  0  0  0  0  0  0  0  0
  -14.6410    3.8260    3.9020 H   0  0  0  0  0  0  0  0  0  0  0  0
  -13.9950    2.3150    3.2820 H   0  0  0  0  0  0  0  0  0  0  0  0
  -21.0630    2.3550   -1.9780 H   0  0  0  0  0  0  0  0  0  0  0  0
  -22.9160    0.7390   -2.2980 H   0  0  0  0  0  0  0  0  0  0  0  0
  1 26  1  0  0  0  0
  1 27  1  0  0  0  0
  1 28  1  0  0  0  0
  1  2  1  0  0  0  0
  2  3  1  0  0  0  0
  3 29  1  0  0  0  0
  3 30  1  0  0  0  0
  3 31  1  0  0  0  0
  2  4  1  0  0  0  0
  4  5  2  0  0  0  0
  5 32  1  0  0  0  0
  5  6  1  0  0  0  0
  6 33  1  0  0  0  0
  6  7  2  0  0  0  0
  7  8  1  0  0  0  0
  8 34  1  0  0  0  0
  8 35  1  0  0  0  0
  8  9  1  0  0  0  0
  9 36  1  0  0  0  0
  9 10  1  0  0  0  0
 10 11  2  0  0  0  0
 10 12  1  0  0  0  0
 12 37  1  0  0  0  0
 12 38  1  0  0  0  0
 12 13  1  0  0  0  0
 13 14  1  0  0  0  0
 14 39  1  0  0  0  0
 14 40  1  0  0  0  0
 14 41  1  0  0  0  0
 13 15  1  0  0  0  0
 15 42  1  0  0  0  0
 15 43  1  0  0  0  0
 15 16  1  0  0  0  0
 16 17  1  0  0  0  0
 17 44  1  0  0  0  0
 17 45  1  0  0  0  0
 17 18  1  0  0  0  0
 18 46  1  0  0  0  0
 18 47  1  0  0  0  0
 18 19  1  0  0  0  0
 19 48  1  0  0  0  0
 19 49  1  0  0  0  0
 19 20  1  0  0  0  0
 20 50  1  0  0  0  0
 20 51  1  0  0  0  0
 20 21  1  0  0  0  0
 21 16  1  0  0  0  0
 21 52  1  0  0  0  0
 21 53  1  0  0  0  0
 16 22  1  0  0  0  0
 22 23  1  0  0  0  0
 23 13  1  0  0  0  0
  7 24  1  0  0  0  0
 24 54  1  0  0  0  0
 24 25  2  0  0  0  0
 25  4  1  0  0  0  0
 25 55  1  0  0  0  0
M  END
>  <LOGBIO>
5.3200

>  <PRED_LOGBIO>
5.6000

>  <XV_RES>
-0.3640

>  <WHL_TMPL>
3

>  <ANCH>
53-54;15-52

$$$$
ROW72
  -MTS-   01071501083D 0   0.00000     0.00000     0

 86 92  0  0  1  0  0  0  0  0999 V2000
  -13.8800   -5.6980    0.7440 O   0  0  0  0  0  0  0  0  0  0  0  0
  -14.7430   -4.9160    0.2890 C   0  0  0  0  0  0  0  0  0  0  0  0
  -14.3980   -3.6830   -0.0720 N   0  0  0  0  0  0  0  0  0  0  0  0
  -13.0030   -3.2400    0.0630 C   0  0  2  0  0  0  0  0  0  0  0  0
  -12.8780   -1.7960   -0.4180 C   0  0  0  0  0  0  0  0  0  0  0  0
  -11.4450   -1.3410   -0.2790 C   0  0  0  0  0  0  0  0  0  0  0  0
  -12.5870   -1.9380    0.0870 C   0  0  0  0  0  0  0  0  0  0  0  0
  -13.3260   -0.8950    1.3110 S   0  0  0  0  0  0  0  0  0  0  0  0
  -12.0840    0.3660    1.3350 C   0  0  0  0  0  0  0  0  0  0  0  0
  -11.8890    1.5650    2.0310 C   0  0  0  0  0  0  0  0  0  0  0  0
  -10.7480    2.3380    1.7870 C   0  0  0  0  0  0  0  0  0  0  0  0
   -9.8010    1.9120    0.8470 C   0  0  0  0  0  0  0  0  0  0  0  0
   -9.9960    0.7130    0.1520 C   0  0  0  0  0  0  0  0  0  0  0  0
  -11.1370   -0.0600    0.3960 C   0  0  0  0  0  0  0  0  0  0  0  0
  -12.1100   -4.1280   -0.7700 C   0  0  0  0  0  0  0  0  0  0  0  0
  -11.4310   -3.6430   -1.6740 O   0  0  0  0  0  0  0  0  0  0  0  0
  -12.0580   -5.4350   -0.5280 N   0  0  0  0  0  0  0  0  0  0  0  0
  -12.9550   -6.4000   -1.1800 C   0  0  0  0  0  0  0  0  0  0  0  0
  -13.6740   -7.3070   -0.1650 C   0  0  0  0  0  0  0  0  0  0  0  0
  -12.6760   -7.9700    0.8020 C   0  0  0  0  0  0  0  0  0  0  0  0
  -11.7660   -6.9250    1.4730 C   0  0  0  0  0  0  0  0  0  0  0  0
  -11.0980   -6.0290    0.4140 C   0  0  0  0  0  0  0  0  0  0  0  0
  -13.4010   -8.7350    1.8260 N   0  0  0  0  0  0  0  0  0  0  0  0
  -14.2800   -7.8320    2.5820 C   0  0  0  0  0  0  0  0  0  0  0  0
  -15.0850   -8.6030    3.6450 C   0  0  0  0  0  0  0  0  0  0  0  0
  -14.1580   -9.4100    4.5730 C   0  0  0  0  0  0  0  0  0  0  0  0
  -13.1620  -10.2630    3.7660 C   0  0  0  0  0  0  0  0  0  0  0  0
  -12.4380   -9.4210    2.6990 C   0  0  0  0  0  0  0  0  0  0  0  0
  -16.0050   -5.3160    0.1660 N   0  0  0  0  0  0  0  0  0  0  0  0
  -16.9970   -5.1530    1.2380 C   0  0  0  0  0  0  0  0  0  0  0  0
  -17.7160   -6.4730    1.5760 C   0  0  0  0  0  0  0  0  0  0  0  0
  -18.2970   -7.1340    0.3130 C   0  0  0  0  0  0  0  0  0  0  0  0
  -17.2230   -7.3000   -0.7780 C   0  0  0  0  0  0  0  0  0  0  0  0
  -16.5190   -5.9580   -1.0520 C   0  0  0  0  0  0  0  0  0  0  0  0
  -18.8730   -8.4430    0.6520 N   0  0  0  0  0  0  0  0  0  0  0  0
  -18.8490   -9.0160    1.8520 C   0  0  0  0  0  0  0  0  0  0  0  0
  -18.3270   -8.5120    2.8700 O   0  0  0  0  0  0  0  0  0  0  0  0
  -19.4590  -10.1980    1.8210 N   0  0  0  0  0  0  0  0  0  0  0  0
  -19.9220  -10.4300    0.5050 C   0  0  0  0  0  0  0  0  0  0  0  0
  -20.6160  -11.4800   -0.1090 C   0  0  0  0  0  0  0  0  0  0  0  0
  -20.9360  -11.4060   -1.4700 C   0  0  0  0  0  0  0  0  0  0  0  0
  -20.5610  -10.2840   -2.2180 C   0  0  0  0  0  0  0  0  0  0  0  0
  -19.8670   -9.2340   -1.6040 C   0  0  0  0  0  0  0  0  0  0  0  0
  -19.5470   -9.3070   -0.2430 C   0  0  0  0  0  0  0  0  0  0  0  0
  -15.0950   -3.0510   -0.4400 H   0  0  0  0  0  0  0  0  0  0  0  0
  -12.7030   -3.3020    1.1070 H   0  0  0  0  0  0  0  0  0  0  0  0
  -13.1780   -1.7340   -1.4620 H   0  0  0  0  0  0  0  0  0  0  0  0
  -13.5210   -1.1560    0.1820 H   0  0  0  0  0  0  0  0  0  0  0  0
  -12.9790   -2.8710   -0.2900 H   0  0  0  0  0  0  0  0  0  0  0  0
  -12.6200    1.8940    2.7550 H   0  0  0  0  0  0  0  0  0  0  0  0
  -10.5980    3.2640    2.3230 H   0  0  0  0  0  0  0  0  0  0  0  0
   -8.9210    2.5090    0.6590 H   0  0  0  0  0  0  0  0  0  0  0  0
   -9.2660    0.3840   -0.5730 H   0  0  0  0  0  0  0  0  0  0  0  0
  -12.3820   -7.0130   -1.8720 H   0  0  0  0  0  0  0  0  0  0  0  0
  -13.6920   -5.8620   -1.7720 H   0  0  0  0  0  0  0  0  0  0  0  0
  -14.3910   -6.7170    0.4030 H   0  0  0  0  0  0  0  0  0  0  0  0
  -14.2290   -8.0770   -0.6970 H   0  0  0  0  0  0  0  0  0  0  0  0
  -12.0710   -8.7000    0.2670 H   0  0  0  0  0  0  0  0  0  0  0  0
  -12.3580   -6.3090    2.1480 H   0  0  0  0  0  0  0  0  0  0  0  0
[truncated: 8,152,712 more chars]
