# Supplementary material for: Template CoMFA Generates Single 3D-QSAR Models that, for Twelve of Twelve Biological Targets, Predict All ChEMBL-Tabulated Affinities
Source: PLoS One. 2015 Jun 12;10(6):e0129307. doi: 10.1371/journal.pone.0129307 (PMC4466312; doi:10.1371/journal.pone.0129307)
Supplement: S6 Text — The zip file contains, in. sdf format, the aligned structures, from the A, B, C, D, and F protocols, of all templates and training sets for the cyp 3A4 target. The content of each file is evident from its name. (ZIP) [file pone.0129307.s007.zip › cyb3A4_B_trng.sdf]

ROW1
  -MTS-   01071501023D 0   0.00000     0.00000     0

 69 72  0  0  0  0  0  0  0  0999 V2000
   -2.0550    5.1090   -4.6930 C   0  0  0  0  0  0  0  0  0  0  0  0
   -2.9840    4.0850   -4.0470 C   0  0  0  0  0  0  0  0  0  0  0  0
   -2.2650    2.7410   -3.9420 C   0  0  0  0  0  0  0  0  0  0  0  0
   -1.0240    2.8980   -3.0970 C   0  0  0  0  0  0  0  0  0  0  0  0
    0.1940    3.2370   -3.6980 C   0  0  0  0  0  0  0  0  0  0  0  0
    1.3450    3.3830   -2.9140 C   0  0  0  0  0  0  0  0  0  0  0  0
    1.2780    3.1900   -1.5290 C   0  0  0  0  0  0  0  0  0  0  0  0
    2.4290    3.3360   -0.7460 C   0  0  0  0  0  0  0  0  0  0  0  0
    2.3620    3.1430    0.6390 C   0  0  0  0  0  0  0  0  0  0  0  0
    3.3910    3.2730    1.5620 O   0  0  0  0  0  0  0  0  0  0  0  0
    4.5860    2.4980    1.3530 C   0  0  0  0  0  0  0  0  0  0  0  0
    4.3070    1.0210    1.5690 C   0  0  0  0  0  0  0  0  0  0  0  0
    4.9010    0.0600    0.7340 C   0  0  0  0  0  0  0  0  0  0  0  0
    4.6590   -1.3000    0.9320 C   0  0  0  0  0  0  0  0  0  0  0  0
    3.8250   -1.7180    1.9670 C   0  0  0  0  0  0  0  0  0  0  0  0
    3.5890   -3.0540    2.1600 O   0  0  0  0  0  0  0  0  0  0  0  0
    2.4780   -3.6440    1.4790 C   0  0  0  0  0  0  0  0  0  0  0  0
    2.6640   -3.4880   -0.0270 C   0  0  0  0  0  0  0  0  0  0  0  0
    2.3960   -5.1270    1.8310 C   0  0  0  0  0  0  0  0  0  0  0  0
    1.1900   -2.9480    1.9080 C   0  0  0  0  0  0  0  0  0  0  0  0
    3.2320   -0.7770    2.8050 C   0  0  0  0  0  0  0  0  0  0  0  0
    3.4720    0.5840    2.6090 C   0  0  0  0  0  0  0  0  0  0  0  0
    1.1440    2.8040    1.2410 C   0  0  0  0  0  0  0  0  0  0  0  0
   -0.0070    2.6580    0.4570 C   0  0  0  0  0  0  0  0  0  0  0  0
    0.0600    2.8510   -0.9280 C   0  0  0  0  0  0  0  0  0  0  0  0
   -1.0910    2.7050   -1.7120 C   0  0  0  0  0  0  0  0  0  0  0  0
   -3.1600    1.7540   -3.3200 N   0  0  0  0  0  0  0  0  0  0  0  0
   -4.1440    2.0210   -2.4050 C   0  0  0  0  0  0  0  0  0  0  0  0
   -4.7330    0.8610   -2.0820 C   0  0  0  0  0  0  0  0  0  0  0  0
   -4.1010   -0.1520   -2.8130 N   0  0  0  0  0  0  0  0  0  0  0  0
   -3.1580    0.4040   -3.5510 C   0  0  0  0  0  0  0  0  0  0  0  0
   -4.1920    3.9320   -4.8690 N   0  0  0  0  0  0  0  0  0  0  0  0
   -3.8150    3.4720   -6.2140 C   0  0  0  0  0  0  0  0  0  0  0  0
   -4.8830    5.2260   -4.9700 C   0  0  0  0  0  0  0  0  0  0  0  0
   -1.7750    4.7690   -5.6870 H   0  0  0  0  0  0  0  0  0  0  0  0
   -2.5670    6.0670   -4.7670 H   0  0  0  0  0  0  0  0  0  0  0  0
   -1.1610    5.2230   -4.0830 H   0  0  0  0  0  0  0  0  0  0  0  0
   -3.2630    4.4260   -3.0520 H   0  0  0  0  0  0  0  0  0  0  0  0
   -1.9860    2.4000   -4.9370 H   0  0  0  0  0  0  0  0  0  0  0  0
    0.2460    3.3860   -4.7660 H   0  0  0  0  0  0  0  0  0  0  0  0
    2.2850    3.6440   -3.3780 H   0  0  0  0  0  0  0  0  0  0  0  0
    3.3690    3.5970   -1.2090 H   0  0  0  0  0  0  0  0  0  0  0  0
    5.2890    2.7970    2.1280 H   0  0  0  0  0  0  0  0  0  0  0  0
    4.9250    2.6330    0.3280 H   0  0  0  0  0  0  0  0  0  0  0  0
    5.5510    0.3770   -0.0680 H   0  0  0  0  0  0  0  0  0  0  0  0
    5.1190   -2.0300    0.2820 H   0  0  0  0  0  0  0  0  0  0  0  0
    3.5830   -3.9850   -0.3330 H   0  0  0  0  0  0  0  0  0  0  0  0
    1.8190   -3.9380   -0.5450 H   0  0  0  0  0  0  0  0  0  0  0  0
    2.7230   -2.4310   -0.2780 H   0  0  0  0  0  0  0  0  0  0  0  0
    3.3150   -5.6230    1.5260 H   0  0  0  0  0  0  0  0  0  0  0  0
    1.5510   -5.5760    1.3130 H   0  0  0  0  0  0  0  0  0  0  0  0
    2.2640   -5.2380    2.9050 H   0  0  0  0  0  0  0  0  0  0  0  0
    1.2490   -1.8910    1.6570 H   0  0  0  0  0  0  0  0  0  0  0  0
    0.3450   -3.3970    1.3900 H   0  0  0  0  0  0  0  0  0  0  0  0
    1.0580   -3.0590    2.9820 H   0  0  0  0  0  0  0  0  0  0  0  0
    2.5860   -1.1010    3.6070 H   0  0  0  0  0  0  0  0  0  0  0  0
    3.0110    1.3080    3.2640 H   0  0  0  0  0  0  0  0  0  0  0  0
    1.0920    2.6550    2.3090 H   0  0  0  0  0  0  0  0  0  0  0  0
   -0.9470    2.3970    0.9210 H   0  0  0  0  0  0  0  0  0  0  0  0
   -2.0300    2.4440   -1.2480 H   0  0  0  0  0  0  0  0  0  0  0  0
   -4.4000    2.9940   -2.0130 H   0  0  0  0  0  0  0  0  0  0  0  0
   -5.5480    0.7320   -1.3840 H   0  0  0  0  0  0  0  0  0  0  0  0
   -2.4960   -0.1190   -4.2250 H   0  0  0  0  0  0  0  0  0  0  0  0
   -3.1530    4.2020   -6.6740 H   0  0  0  0  0  0  0  0  0  0  0  0
   -4.7090    3.3590   -6.8230 H   0  0  0  0  0  0  0  0  0  0  0  0
   -3.3030    2.5150   -6.1390 H   0  0  0  0  0  0  0  0  0  0  0  0
   -4.2210    5.9560   -5.4310 H   0  0  0  0  0  0  0  0  0  0  0  0
   -5.7780    5.1120   -5.5790 H   0  0  0  0  0  0  0  0  0  0  0  0
   -5.1630    5.5660   -3.9760 H   0  0  0  0  0  0  0  0  0  0  0  0
  1 35  1  0  0  0  0
  1 36  1  0  0  0  0
  1 37  1  0  0  0  0
  1  2  1  0  0  0  0
  2 38  1  0  0  0  0
  2  3  1  0  0  0  0
  3 39  1  0  0  0  0
  3  4  1  0  0  0  0
  4  5  2  0  0  0  0
  5 40  1  0  0  0  0
  5  6  1  0  0  0  0
  6 41  1  0  0  0  0
  6  7  2  0  0  0  0
  7  8  1  0  0  0  0
  8 42  1  0  0  0  0
  8  9  2  0  0  0  0
  9 10  1  0  0  0  0
 10 11  1  0  0  0  0
 11 43  1  0  0  0  0
 11 44  1  0  0  0  0
 11 12  1  0  0  0  0
 12 13  2  0  0  0  0
 13 45  1  0  0  0  0
 13 14  1  0  0  0  0
 14 46  1  0  0  0  0
 14 15  2  0  0  0  0
 15 16  1  0  0  0  0
 16 17  1  0  0  0  0
 17 18  1  0  0  0  0
 18 47  1  0  0  0  0
 18 48  1  0  0  0  0
 18 49  1  0  0  0  0
 17 19  1  0  0  0  0
 19 50  1  0  0  0  0
 19 51  1  0  0  0  0
 19 52  1  0  0  0  0
 17 20  1  0  0  0  0
 20 53  1  0  0  0  0
 20 54  1  0  0  0  0
 20 55  1  0  0  0  0
 15 21  1  0  0  0  0
 21 56  1  0  0  0  0
 21 22  2  0  0  0  0
 22 12  1  0  0  0  0
 22 57  1  0  0  0  0
  9 23  1  0  0  0  0
 23 58  1  0  0  0  0
 23 24  2  0  0  0  0
 24 59  1  0  0  0  0
 24 25  1  0  0  0  0
 25  7  1  0  0  0  0
 25 26  2  0  0  0  0
 26  4  1  0  0  0  0
 26 60  1  0  0  0  0
  3 27  1  0  0  0  0
 27 28  1  0  0  0  0
 28 61  1  0  0  0  0
 28 29  2  0  0  0  0
 29 62  1  0  0  0  0
 29 30  1  0  0  0  0
 30 31  2  0  0  0  0
 31 27  1  0  0  0  0
 31 63  1  0  0  0  0
  2 32  1  0  0  0  0
 32 33  1  0  0  0  0
 33 64  1  0  0  0  0
 33 65  1  0  0  0  0
 33 66  1  0  0  0  0
 32 34  1  0  0  0  0
 34 67  1  0  0  0  0
 34 68  1  0  0  0  0
 34 69  1  0  0  0  0
M  END
>  <LOGBIO>
6.2400

>  <PRED_LOGBIO>
6.9700

>  <XV_RES>
-0.8230

>  <WHL_TMPL>
1

>  <ANCH>
32-33;50-48

$$$$
ROW2
  -MTS-   01071501023D 0   0.00000     0.00000     0

 70 75  0  0  0  0  0  0  0  0999 V2000
   10.8440    2.6930    1.9980 O   0  5  0  0  0  0  0  0  0  0  0  0
   10.3370    2.8960    0.8180 N   0  3  0  0  0  0  0  0  0  0  0  0
   11.0850    3.1010   -0.1520 O   0  0  0  0  0  0  0  0  0  0  0  0
    8.9330    2.8830    0.6390 C   0  0  0  0  0  0  0  0  0  0  0  0
    8.2000    4.0680    0.7720 C   0  0  0  0  0  0  0  0  0  0  0  0
    6.8120    4.0560    0.5950 C   0  0  0  0  0  0  0  0  0  0  0  0
    6.1560    2.8590    0.2850 C   0  0  0  0  0  0  0  0  0  0  0  0
    4.7890    2.5730    0.0590 N   0  0  0  0  0  0  0  0  0  0  0  0
    4.6540    1.1920   -0.2210 C   0  0  0  0  0  0  0  0  0  0  0  0
    3.5530    0.3780   -0.5140 C   0  0  0  0  0  0  0  0  0  0  0  0
    3.7430   -0.9290   -0.7390 N   0  0  0  0  0  0  0  0  0  0  0  0
    4.9710   -1.4640   -0.6870 C   0  0  0  0  0  0  0  0  0  0  0  0
    5.1470   -2.9420   -0.9460 C   0  0  0  0  0  0  0  0  0  0  0  0
    5.3740   -3.1640   -2.3810 N   0  0  0  0  0  0  0  0  0  0  0  0
    6.8160   -3.1090   -2.6630 C   0  0  0  0  0  0  0  0  0  0  0  0
    7.1100   -3.4950   -4.1250 C   0  0  0  0  0  0  0  0  0  0  0  0
    6.5540   -4.7720   -4.4480 O   0  0  0  0  0  0  0  0  0  0  0  0
    5.1410   -4.8080   -4.2330 C   0  0  0  0  0  0  0  0  0  0  0  0
    4.7970   -4.4580   -2.7740 C   0  0  0  0  0  0  0  0  0  0  0  0
    6.0440   -0.7120   -0.4090 N   0  0  0  0  0  0  0  0  0  0  0  0
    5.9230    0.6010   -0.1740 C   0  0  0  0  0  0  0  0  0  0  0  0
    6.8890    1.6740    0.1520 C   0  0  0  0  0  0  0  0  0  0  0  0
    8.2780    1.6860    0.3290 C   0  0  0  0  0  0  0  0  0  0  0  0
    2.2520    0.9310   -0.5730 N   0  0  0  0  0  0  0  0  0  0  0  0
    1.6960    1.4810   -1.8170 C   0  0  0  0  0  0  0  0  0  0  0  0
    1.0480    2.8580   -1.5810 C   0  0  0  0  0  0  0  0  0  0  0  0
    0.0930    2.8270   -0.4650 N   0  0  0  0  0  0  0  0  0  0  0  0
   -0.8900    1.8200   -0.8950 C   0  0  0  0  0  0  0  0  0  0  0  0
   -0.4740    1.2570   -2.2530 C   0  0  0  0  0  0  0  0  0  0  0  0
   -1.4800    0.2230   -2.7000 C   0  0  0  0  0  0  0  0  0  0  0  0
   -2.5890    0.6080   -3.4620 C   0  0  0  0  0  0  0  0  0  0  0  0
   -3.5220   -0.3500   -3.8760 C   0  0  0  0  0  0  0  0  0  0  0  0
   -3.3450   -1.6950   -3.5270 C   0  0  0  0  0  0  0  0  0  0  0  0
   -4.2440   -2.6190   -3.9260 F   0  0  0  0  0  0  0  0  0  0  0  0
   -2.2350   -2.0800   -2.7650 C   0  0  0  0  0  0  0  0  0  0  0  0
   -2.0650   -3.3770   -2.4290 F   0  0  0  0  0  0  0  0  0  0  0  0
   -1.3030   -1.1210   -2.3510 C   0  0  0  0  0  0  0  0  0  0  0  0
    0.7410    2.3810    0.7770 C   0  0  0  0  0  0  0  0  0  0  0  0
    1.3780    0.9890    0.6070 C   0  0  0  0  0  0  0  0  0  0  0  0
    6.0710    5.2540    0.7300 N   0  3  0  0  0  0  0  0  0  0  0  0
    5.8770    5.9790   -0.2590 O   0  0  0  0  0  0  0  0  0  0  0  0
    5.5920    5.5960    1.8900 O   0  5  0  0  0  0  0  0  0  0  0  0
    8.7060    4.9920    1.0120 H   0  0  0  0  0  0  0  0  0  0  0  0
    4.0340    3.2430    0.0910 H   0  0  0  0  0  0  0  0  0  0  0  0
    4.2510   -3.4740   -0.6340 H   0  0  0  0  0  0  0  0  0  0  0  0
    6.0020   -3.3090   -0.3820 H   0  0  0  0  0  0  0  0  0  0  0  0
    7.3410   -3.7900   -1.9960 H   0  0  0  0  0  0  0  0  0  0  0  0
    7.1840   -2.1040   -2.4720 H   0  0  0  0  0  0  0  0  0  0  0  0
    6.6950   -2.7400   -4.7880 H   0  0  0  0  0  0  0  0  0  0  0  0
    8.1860   -3.5170   -4.2830 H   0  0  0  0  0  0  0  0  0  0  0  0
    4.6540   -4.1000   -4.9000 H   0  0  0  0  0  0  0  0  0  0  0  0
    4.7650   -5.8020   -4.4650 H   0  0  0  0  0  0  0  0  0  0  0  0
    5.1740   -5.2380   -2.1160 H   0  0  0  0  0  0  0  0  0  0  0  0
    3.7160   -4.4230   -2.6570 H   0  0  0  0  0  0  0  0  0  0  0  0
    8.8430    0.7720    0.2260 H   0  0  0  0  0  0  0  0  0  0  0  0
    0.8920    0.8110   -2.1160 H   0  0  0  0  0  0  0  0  0  0  0  0
    2.5020    1.6080   -2.5370 H   0  0  0  0  0  0  0  0  0  0  0  0
    0.4670    3.0790   -2.4740 H   0  0  0  0  0  0  0  0  0  0  0  0
    1.8410    3.5650   -1.3450 H   0  0  0  0  0  0  0  0  0  0  0  0
   -1.8710    2.2830   -0.9800 H   0  0  0  0  0  0  0  0  0  0  0  0
   -0.9320    1.0130   -0.1660 H   0  0  0  0  0  0  0  0  0  0  0  0
    0.5080    0.7960   -2.1690 H   0  0  0  0  0  0  0  0  0  0  0  0
   -0.4350    2.0630   -2.9830 H   0  0  0  0  0  0  0  0  0  0  0  0
   -2.7260    1.6460   -3.7310 H   0  0  0  0  0  0  0  0  0  0  0  0
   -4.3770   -0.0530   -4.4640 H   0  0  0  0  0  0  0  0  0  0  0  0
   -0.4470   -1.4190   -1.7630 H   0  0  0  0  0  0  0  0  0  0  0  0
   -0.0520    2.2680    1.5140 H   0  0  0  0  0  0  0  0  0  0  0  0
    1.5320    3.0830    1.0330 H   0  0  0  0  0  0  0  0  0  0  0  0
    0.5580    0.3000    0.4140 H   0  0  0  0  0  0  0  0  0  0  0  0
    1.9720    0.7820    1.4950 H   0  0  0  0  0  0  0  0  0  0  0  0
  1  2  1  0  0  0  0
  2  3  2  0  0  0  0
  2  4  1  0  0  0  0
  4  5  2  0  0  0  0
  5 43  1  0  0  0  0
  5  6  1  0  0  0  0
  6  7  2  0  0  0  0
  7  8  1  0  0  0  0
  8 44  1  0  0  0  0
  8  9  1  0  0  0  0
  9 10  2  0  0  0  0
 10 11  1  0  0  0  0
 11 12  2  0  0  0  0
 12 13  1  0  0  0  0
 13 45  1  0  0  0  0
 13 46  1  0  0  0  0
 13 14  1  0  0  0  0
 14 15  1  0  0  0  0
 15 47  1  0  0  0  0
 15 48  1  0  0  0  0
 15 16  1  0  0  0  0
 16 49  1  0  0  0  0
 16 50  1  0  0  0  0
 16 17  1  0  0  0  0
 17 18  1  0  0  0  0
 18 51  1  0  0  0  0
 18 52  1  0  0  0  0
 18 19  1  0  0  0  0
 19 14  1  0  0  0  0
 19 53  1  0  0  0  0
 19 54  1  0  0  0  0
 12 20  1  0  0  0  0
 20 21  2  0  0  0  0
 21  9  1  0  0  0  0
 21 22  1  0  0  0  0
 22  7  1  0  0  0  0
 22 23  2  0  0  0  0
 23  4  1  0  0  0  0
 23 55  1  0  0  0  0
 10 24  1  0  0  0  0
 24 25  1  0  0  0  0
 25 56  1  0  0  0  0
 25 57  1  0  0  0  0
 25 26  1  0  0  0  0
 26 58  1  0  0  0  0
 26 59  1  0  0  0  0
 26 27  1  0  0  0  0
 27 28  1  0  0  0  0
 28 60  1  0  0  0  0
 28 61  1  0  0  0  0
 28 29  1  0  0  0  0
 29 62  1  0  0  0  0
 29 63  1  0  0  0  0
 29 30  1  0  0  0  0
 30 31  2  0  0  0  0
 31 64  1  0  0  0  0
 31 32  1  0  0  0  0
 32 65  1  0  0  0  0
 32 33  2  0  0  0  0
 33 34  1  0  0  0  0
 33 35  1  0  0  0  0
 35 36  1  0  0  0  0
 35 37  2  0  0  0  0
 37 30  1  0  0  0  0
 37 66  1  0  0  0  0
 27 38  1  0  0  0  0
 38 67  1  0  0  0  0
 38 68  1  0  0  0  0
 38 39  1  0  0  0  0
 39 24  1  0  0  0  0
 39 69  1  0  0  0  0
 39 70  1  0  0  0  0
  6 40  1  0  0  0  0
 40 41  2  0  0  0  0
 40 42  1  0  0  0  0
M  CHG  4   1  -1   2   1  40   1  42  -1
M  END
>  <LOGBIO>
4.3700

>  <PRED_LOGBIO>
4.3400

>  <XV_RES>
-0.1570

>  <WHL_TMPL>
3

>  <ANCH>
39-42;62-44

$$$$
ROW3
  -MTS-   01071501023D 0   0.00000     0.00000     0

 46 50  0  0  1  0  0  0  0  0999 V2000
    1.9850   -1.8350    7.6470 C   0  0  0  0  0  0  0  0  0  0  0  0
    1.7280   -1.1760    6.3130 C   0  0  0  0  0  0  0  0  0  0  0  0
    2.6740   -0.5100    5.5240 N   0  0  0  0  0  0  0  0  0  0  0  0
    2.0640   -0.0750    4.4370 C   0  0  0  0  0  0  0  0  0  0  0  0
    2.5480    0.6840    3.2630 C   0  0  0  0  0  0  0  0  0  0  0  0
    3.8790    1.0060    3.2870 N   0  0  0  0  0  0  0  0  0  0  0  0
    4.4540    1.2450    1.9560 C   0  0  1  0  0  0  0  0  0  0  0  0
    3.6090    2.2640    1.1690 C   0  0  0  0  0  0  0  0  0  0  0  0
    2.1530    1.7720    1.0730 C   0  0  0  0  0  0  0  0  0  0  0  0
    1.6880    0.9990    2.2840 C   0  0  0  0  0  0  0  0  0  0  0  0
    0.2740    0.5780    2.4030 C   0  0  0  0  0  0  0  0  0  0  0  0
   -0.1170   -0.1070    3.4850 C   0  0  0  0  0  0  0  0  0  0  0  0
    0.7450   -0.4390    4.4970 N   0  0  0  0  0  0  0  0  0  0  0  0
    0.5540   -1.1230    5.6690 C   0  0  0  0  0  0  0  0  0  0  0  0
   -0.7500   -1.7120    6.1510 C   0  0  0  0  0  0  0  0  0  0  0  0
   -0.6250    0.8870    1.4160 N   0  0  0  0  0  0  0  0  0  0  0  0
   -1.3560    0.0050    0.6640 C   0  0  0  0  0  0  0  0  0  0  0  0
   -2.1090    0.6830   -0.1810 N   0  0  0  0  0  0  0  0  0  0  0  0
   -1.8870    2.0530   -0.0010 C   0  0  0  0  0  0  0  0  0  0  0  0
   -0.9940    2.2120    0.9590 N   0  0  0  0  0  0  0  0  0  0  0  0
    5.8730    1.7450    2.0890 C   0  0  0  0  0  0  0  0  0  0  0  0
    6.1650    2.7420    3.0450 C   0  0  0  0  0  0  0  0  0  0  0  0
    7.4580    3.2480    3.2070 C   0  0  0  0  0  0  0  0  0  0  0  0
    8.4880    2.7680    2.4100 C   0  0  0  0  0  0  0  0  0  0  0  0
    8.2360    1.7930    1.4520 C   0  0  0  0  0  0  0  0  0  0  0  0
    6.9390    1.2860    1.2890 C   0  0  0  0  0  0  0  0  0  0  0  0
    1.3030   -2.6730    7.7740 H   0  0  0  0  0  0  0  0  0  0  0  0
    1.8250   -1.1130    8.4450 H   0  0  0  0  0  0  0  0  0  0  0  0
    3.0110   -2.1940    7.6830 H   0  0  0  0  0  0  0  0  0  0  0  0
    4.0110    1.8290    3.8580 H   0  0  0  0  0  0  0  0  0  0  0  0
    4.5170    0.3090    1.4050 H   0  0  0  0  0  0  0  0  0  0  0  0
    3.6350    3.2260    1.6760 H   0  0  0  0  0  0  0  0  0  0  0  0
    4.0200    2.3790    0.1670 H   0  0  0  0  0  0  0  0  0  0  0  0
    2.0450    1.1480    0.1880 H   0  0  0  0  0  0  0  0  0  0  0  0
    1.4970    2.6270    0.9230 H   0  0  0  0  0  0  0  0  0  0  0  0
   -1.1510   -0.4100    3.5630 H   0  0  0  0  0  0  0  0  0  0  0  0
   -0.7690   -1.7100    7.2390 H   0  0  0  0  0  0  0  0  0  0  0  0
   -0.8410   -2.7340    5.7890 H   0  0  0  0  0  0  0  0  0  0  0  0
   -1.5790   -1.1180    5.7720 H   0  0  0  0  0  0  0  0  0  0  0  0
   -1.3200   -1.0710    0.7500 H   0  0  0  0  0  0  0  0  0  0  0  0
   -2.3660    2.8470   -0.5540 H   0  0  0  0  0  0  0  0  0  0  0  0
    5.3690    3.1240    3.6670 H   0  0  0  0  0  0  0  0  0  0  0  0
    7.6540    4.0080    3.9480 H   0  0  0  0  0  0  0  0  0  0  0  0
    9.4890    3.1540    2.5350 H   0  0  0  0  0  0  0  0  0  0  0  0
    9.0400    1.4250    0.8320 H   0  0  0  0  0  0  0  0  0  0  0  0
    6.7540    0.5320    0.5390 H   0  0  0  0  0  0  0  0  0  0  0  0
  1 27  1  0  0  0  0
  1 28  1  0  0  0  0
  1 29  1  0  0  0  0
  1  2  1  0  0  0  0
  2  3  1  0  0  0  0
  3  4  2  0  0  0  0
  4  5  1  0  0  0  0
  5  6  1  0  0  0  0
  6 30  1  0  0  0  0
  6  7  1  0  0  0  0
  7 31  1  0  0  0  0
  7  8  1  0  0  0  0
  8 32  1  0  0  0  0
  8 33  1  0  0  0  0
  8  9  1  0  0  0  0
  9 34  1  0  0  0  0
  9 35  1  0  0  0  0
  9 10  1  0  0  0  0
 10  5  2  0  0  0  0
 10 11  1  0  0  0  0
 11 12  2  0  0  0  0
 12 36  1  0  0  0  0
 12 13  1  0  0  0  0
 13  4  1  0  0  0  0
 13 14  1  0  0  0  0
 14  2  2  0  0  0  0
 14 15  1  0  0  0  0
 15 37  1  0  0  0  0
 15 38  1  0  0  0  0
 15 39  1  0  0  0  0
 11 16  1  0  0  0  0
 16 17  1  0  0  0  0
 17 40  1  0  0  0  0
 17 18  2  0  0  0  0
 18 19  1  0  0  0  0
 19 41  1  0  0  0  0
 19 20  2  0  0  0  0
 20 16  1  0  0  0  0
  7 21  1  0  0  0  0
 21 22  2  0  0  0  0
 22 42  1  0  0  0  0
 22 23  1  0  0  0  0
 23 43  1  0  0  0  0
 23 24  2  0  0  0  0
 24 44  1  0  0  0  0
 24 25  1  0  0  0  0
 25 45  1  0  0  0  0
 25 26  2  0  0  0  0
 26 21  1  0  0  0  0
 26 46  1  0  0  0  0
M  END
>  <LOGBIO>
5.5900

>  <PRED_LOGBIO>
5.5600

>  <XV_RES>
0.1030

>  <WHL_TMPL>
2

>  <ANCH>
43-52;36-37

$$$$
ROW4
  -MTS-   01071501023D 0   0.00000     0.00000     0

 52 55  0  0  0  0  0  0  0  0999 V2000
   -1.3880   -0.2410   -3.2700 C   0  0  0  0  0  0  0  0  0  0  0  0
   -2.7780    0.1100   -2.7950 C   0  0  0  0  0  0  0  0  0  0  0  0
   -3.8210   -0.8030   -2.9690 C   0  0  0  0  0  0  0  0  0  0  0  0
   -5.1140   -0.4940   -2.5320 C   0  0  0  0  0  0  0  0  0  0  0  0
   -5.3590    0.7500   -1.9170 C   0  0  0  0  0  0  0  0  0  0  0  0
   -4.3050    1.6580   -1.7450 C   0  0  0  0  0  0  0  0  0  0  0  0
   -4.5660    2.9870   -1.0780 C   0  0  0  0  0  0  0  0  0  0  0  0
   -3.0110    1.3460   -2.1850 C   0  0  0  0  0  0  0  0  0  0  0  0
   -1.8740    2.3200   -1.9720 C   0  0  0  0  0  0  0  0  0  0  0  0
   -0.8970    1.8130   -0.8980 N   0  0  0  0  0  0  0  0  0  0  0  0
    0.2010    2.5600   -0.5640 C   0  0  0  0  0  0  0  0  0  0  0  0
    0.1260    3.4700    0.4180 C   0  0  0  0  0  0  0  0  0  0  0  0
    1.3330    4.2580    0.7510 C   0  0  0  0  0  0  0  0  0  0  0  0
    2.4730    4.0570    0.0770 C   0  0  0  0  0  0  0  0  0  0  0  0
    2.5620    3.1300   -0.9280 N   0  0  0  0  0  0  0  0  0  0  0  0
    3.6100    2.7670   -1.7330 C   0  0  0  0  0  0  0  0  0  0  0  0
    5.0030    3.3480   -1.6930 C   0  0  0  0  0  0  0  0  0  0  0  0
    3.1810    1.8060   -2.5630 C   0  0  0  0  0  0  0  0  0  0  0  0
    4.0010    1.1110   -3.6230 C   0  0  0  0  0  0  0  0  0  0  0  0
    1.8340    1.5640   -2.2690 N   0  0  0  0  0  0  0  0  0  0  0  0
    1.4800    2.3690   -1.2840 C   0  0  0  0  0  0  0  0  0  0  0  0
    1.2810    5.2700    1.8290 C   0  0  0  0  0  0  0  0  0  0  0  0
    1.5410    6.5610    1.5780 C   0  0  0  0  0  0  0  0  0  0  0  0
    1.4900    7.4880    2.5850 N   0  0  0  0  0  0  0  0  0  0  0  0
    1.1820    7.1120    3.8230 C   0  0  0  0  0  0  0  0  0  0  0  0
    1.1420    7.9780    4.7230 O   0  0  0  0  0  0  0  0  0  0  0  0
    0.9140    5.8480    4.1380 N   0  0  0  0  0  0  0  0  0  0  0  0
    0.9420    4.8870    3.2180 C   0  0  0  0  0  0  0  0  0  0  0  0
    0.6940    3.7190    3.5120 O   0  0  0  0  0  0  0  0  0  0  0  0
   -1.4550   -0.9060   -4.1280 H   0  0  0  0  0  0  0  0  0  0  0  0
   -0.8460   -0.7380   -2.4680 H   0  0  0  0  0  0  0  0  0  0  0  0
   -0.8620    0.6680   -3.5550 H   0  0  0  0  0  0  0  0  0  0  0  0
   -3.6280   -1.7540   -3.4440 H   0  0  0  0  0  0  0  0  0  0  0  0
   -5.9180   -1.2030   -2.6650 H   0  0  0  0  0  0  0  0  0  0  0  0
   -6.3540    1.0020   -1.5800 H   0  0  0  0  0  0  0  0  0  0  0  0
   -5.3800    2.8810   -0.3640 H   0  0  0  0  0  0  0  0  0  0  0  0
   -4.8390    3.7230   -1.8310 H   0  0  0  0  0  0  0  0  0  0  0  0
   -3.6680    3.3150   -0.5590 H   0  0  0  0  0  0  0  0  0  0  0  0
   -2.3200    3.2300   -1.5760 H   0  0  0  0  0  0  0  0  0  0  0  0
   -1.3270    2.4210   -2.9070 H   0  0  0  0  0  0  0  0  0  0  0  0
   -1.0650    0.9290   -0.4390 H   0  0  0  0  0  0  0  0  0  0  0  0
   -0.7980    3.6240    0.9550 H   0  0  0  0  0  0  0  0  0  0  0  0
    3.3450    4.6400    0.3320 H   0  0  0  0  0  0  0  0  0  0  0  0
    5.4430    3.3050   -2.6870 H   0  0  0  0  0  0  0  0  0  0  0  0
    5.6150    2.7740   -1.0000 H   0  0  0  0  0  0  0  0  0  0  0  0
    4.9550    4.3830   -1.3620 H   0  0  0  0  0  0  0  0  0  0  0  0
    5.0430    1.0780   -3.3110 H   0  0  0  0  0  0  0  0  0  0  0  0
    3.9210    1.6580   -4.5600 H   0  0  0  0  0  0  0  0  0  0  0  0
    3.6310    0.0980   -3.7610 H   0  0  0  0  0  0  0  0  0  0  0  0
    1.7920    6.8720    0.5750 H   0  0  0  0  0  0  0  0  0  0  0  0
    1.6870    8.4590    2.3870 H   0  0  0  0  0  0  0  0  0  0  0  0
    0.6850    5.6130    5.0930 H   0  0  0  0  0  0  0  0  0  0  0  0
  1 30  1  0  0  0  0
  1 31  1  0  0  0  0
  1 32  1  0  0  0  0
  1  2  1  0  0  0  0
  2  3  2  0  0  0  0
  3 33  1  0  0  0  0
  3  4  1  0  0  0  0
  4 34  1  0  0  0  0
  4  5  2  0  0  0  0
  5 35  1  0  0  0  0
  5  6  1  0  0  0  0
  6  7  1  0  0  0  0
  7 36  1  0  0  0  0
  7 37  1  0  0  0  0
  7 38  1  0  0  0  0
  6  8  2  0  0  0  0
  8  2  1  0  0  0  0
  8  9  1  0  0  0  0
  9 39  1  0  0  0  0
  9 40  1  0  0  0  0
  9 10  1  0  0  0  0
 10 41  1  0  0  0  0
 10 11  1  0  0  0  0
 11 12  2  0  0  0  0
 12 42  1  0  0  0  0
 12 13  1  0  0  0  0
 13 14  2  0  0  0  0
 14 43  1  0  0  0  0
 14 15  1  0  0  0  0
 15 16  1  0  0  0  0
 16 17  1  0  0  0  0
 17 44  1  0  0  0  0
 17 45  1  0  0  0  0
 17 46  1  0  0  0  0
 16 18  2  0  0  0  0
 18 19  1  0  0  0  0
 19 47  1  0  0  0  0
 19 48  1  0  0  0  0
 19 49  1  0  0  0  0
 18 20  1  0  0  0  0
 20 21  2  0  0  0  0
 21 11  1  0  0  0  0
 21 15  1  0  0  0  0
 13 22  1  0  0  0  0
 22 23  2  0  0  0  0
 23 50  1  0  0  0  0
 23 24  1  0  0  0  0
 24 51  1  0  0  0  0
 24 25  1  0  0  0  0
 25 26  2  0  0  0  0
 25 27  1  0  0  0  0
 27 52  1  0  0  0  0
 27 28  1  0  0  0  0
 28 22  1  0  0  0  0
 28 29  2  0  0  0  0
M  END
>  <LOGBIO>
5.5900

>  <PRED_LOGBIO>
5.8500

>  <XV_RES>
-0.3230

>  <WHL_TMPL>
3

>  <ANCH>
50-53;18-17

$$$$
ROW5
  -MTS-   01071501023D 0   0.00000     0.00000     0

 52 55  0  0  0  0  0  0  0  0999 V2000
   -0.6300    0.4580    4.1410 C   0  0  0  0  0  0  0  0  0  0  0  0
    0.7460    1.0570    4.3090 C   0  0  0  0  0  0  0  0  0  0  0  0
    1.3250    1.1330    5.5810 C   0  0  0  0  0  0  0  0  0  0  0  0
    2.6010    1.6880    5.7380 C   0  0  0  0  0  0  0  0  0  0  0  0
    3.2970    2.1680    4.6220 C   0  0  0  0  0  0  0  0  0  0  0  0
    2.7180    2.0920    3.3500 C   0  0  0  0  0  0  0  0  0  0  0  0
    3.4680    2.6090    2.1460 C   0  0  0  0  0  0  0  0  0  0  0  0
    1.4420    1.5370    3.1930 C   0  0  0  0  0  0  0  0  0  0  0  0
    0.8170    1.4550    1.8210 C   0  0  0  0  0  0  0  0  0  0  0  0
    0.0470    2.6790    1.5600 N   0  0  0  0  0  0  0  0  0  0  0  0
   -0.5200    2.6050    0.3150 C   0  0  0  0  0  0  0  0  0  0  0  0
   -1.7410    2.0740    0.1600 C   0  0  0  0  0  0  0  0  0  0  0  0
   -2.3210    2.0110   -1.2000 C   0  0  0  0  0  0  0  0  0  0  0  0
   -1.6290    2.4790   -2.2480 C   0  0  0  0  0  0  0  0  0  0  0  0
   -0.3800    3.0240   -2.1010 N   0  0  0  0  0  0  0  0  0  0  0  0
    0.4890    3.5520   -3.0190 C   0  0  0  0  0  0  0  0  0  0  0  0
    0.2500    3.6630   -4.5060 C   0  0  0  0  0  0  0  0  0  0  0  0
    1.5870    3.9540   -2.3650 C   0  0  0  0  0  0  0  0  0  0  0  0
    2.8690    4.6040   -2.8290 C   0  0  0  0  0  0  0  0  0  0  0  0
    1.3990    3.6700   -1.0070 N   0  0  0  0  0  0  0  0  0  0  0  0
    0.2110    3.1110   -0.8680 C   0  0  0  0  0  0  0  0  0  0  0  0
   -3.5480    1.4700   -1.4780 N   0  0  0  0  0  0  0  0  0  0  0  0
   -4.8030    2.2280   -1.5880 C   0  0  0  0  0  0  0  0  0  0  0  0
   -5.8500    1.1450   -1.9080 C   0  0  0  0  0  0  0  0  0  0  0  0
   -5.0630   -0.0960   -1.9420 N   0  0  0  0  0  0  0  0  0  0  0  0
   -3.7860    0.1780   -1.6900 C   0  0  0  0  0  0  0  0  0  0  0  0
   -2.8930   -0.6950   -1.6570 O   0  0  0  0  0  0  0  0  0  0  0  0
   -1.2130    0.6290    5.0430 H   0  0  0  0  0  0  0  0  0  0  0  0
   -0.5400   -0.6120    3.9640 H   0  0  0  0  0  0  0  0  0  0  0  0
   -1.1270    0.9250    3.2940 H   0  0  0  0  0  0  0  0  0  0  0  0
    0.7880    0.7630    6.4420 H   0  0  0  0  0  0  0  0  0  0  0  0
    3.0480    1.7470    6.7190 H   0  0  0  0  0  0  0  0  0  0  0  0
    4.2810    2.5960    4.7420 H   0  0  0  0  0  0  0  0  0  0  0  0
    4.5380    2.5020    2.3120 H   0  0  0  0  0  0  0  0  0  0  0  0
    3.2290    3.6600    1.9930 H   0  0  0  0  0  0  0  0  0  0  0  0
    3.1790    2.0390    1.2660 H   0  0  0  0  0  0  0  0  0  0  0  0
    0.1550    0.5930    1.7750 H   0  0  0  0  0  0  0  0  0  0  0  0
    1.5990    1.3510    1.0720 H   0  0  0  0  0  0  0  0  0  0  0  0
    0.6620    3.4790    1.6030 H   0  0  0  0  0  0  0  0  0  0  0  0
   -2.2900    1.7000    1.0110 H   0  0  0  0  0  0  0  0  0  0  0  0
   -2.0660    2.4250   -3.2330 H   0  0  0  0  0  0  0  0  0  0  0  0
    1.2020    3.6030   -5.0310 H   0  0  0  0  0  0  0  0  0  0  0  0
   -0.2270    4.6150   -4.7270 H   0  0  0  0  0  0  0  0  0  0  0  0
   -0.3950    2.8500   -4.8310 H   0  0  0  0  0  0  0  0  0  0  0  0
    2.8730    4.6600   -3.9160 H   0  0  0  0  0  0  0  0  0  0  0  0
    3.7180    4.0120   -2.4930 H   0  0  0  0  0  0  0  0  0  0  0  0
    2.9380    5.6070   -2.4140 H   0  0  0  0  0  0  0  0  0  0  0  0
   -5.0370    2.7430   -0.6580 H   0  0  0  0  0  0  0  0  0  0  0  0
   -4.7480    2.9720   -2.3800 H   0  0  0  0  0  0  0  0  0  0  0  0
   -6.6230    1.1040   -1.1430 H   0  0  0  0  0  0  0  0  0  0  0  0
   -6.3340    1.3330   -2.8640 H   0  0  0  0  0  0  0  0  0  0  0  0
   -5.4350   -1.0160   -2.1270 H   0  0  0  0  0  0  0  0  0  0  0  0
  1 28  1  0  0  0  0
  1 29  1  0  0  0  0
  1 30  1  0  0  0  0
  1  2  1  0  0  0  0
  2  3  2  0  0  0  0
  3 31  1  0  0  0  0
  3  4  1  0  0  0  0
  4 32  1  0  0  0  0
  4  5  2  0  0  0  0
  5 33  1  0  0  0  0
  5  6  1  0  0  0  0
  6  7  1  0  0  0  0
  7 34  1  0  0  0  0
  7 35  1  0  0  0  0
  7 36  1  0  0  0  0
  6  8  2  0  0  0  0
  8  2  1  0  0  0  0
  8  9  1  0  0  0  0
  9 37  1  0  0  0  0
  9 38  1  0  0  0  0
  9 10  1  0  0  0  0
 10 39  1  0  0  0  0
 10 11  1  0  0  0  0
 11 12  2  0  0  0  0
 12 40  1  0  0  0  0
 12 13  1  0  0  0  0
 13 14  2  0  0  0  0
 14 41  1  0  0  0  0
 14 15  1  0  0  0  0
 15 16  1  0  0  0  0
 16 17  1  0  0  0  0
 17 42  1  0  0  0  0
 17 43  1  0  0  0  0
 17 44  1  0  0  0  0
 16 18  2  0  0  0  0
 18 19  1  0  0  0  0
 19 45  1  0  0  0  0
 19 46  1  0  0  0  0
 19 47  1  0  0  0  0
 18 20  1  0  0  0  0
 20 21  2  0  0  0  0
 21 11  1  0  0  0  0
 21 15  1  0  0  0  0
 13 22  1  0  0  0  0
 22 23  1  0  0  0  0
 23 48  1  0  0  0  0
 23 49  1  0  0  0  0
 23 24  1  0  0  0  0
 24 50  1  0  0  0  0
 24 51  1  0  0  0  0
 24 25  1  0  0  0  0
 25 52  1  0  0  0  0
 25 26  1  0  0  0  0
 26 22  1  0  0  0  0
 26 27  2  0  0  0  0
M  END
>  <LOGBIO>
5.1900

>  <PRED_LOGBIO>
5.0300

>  <XV_RES>
0.1940

>  <WHL_TMPL>
2

>  <ANCH>
21-29;26-24

$$$$
ROW6
  -MTS-   01071501023D 0   0.00000     0.00000     0

 76 80  0  0  0  0  0  0  0  0999 V2000
   -2.3100    3.0660   -1.1690 F   0  0  0  0  0  0  0  0  0  0  0  0
   -1.1630    2.6650   -1.7850 C   0  0  0  0  0  0  0  0  0  0  0  0
   -1.3600    1.3630   -2.1310 F   0  0  0  0  0  0  0  0  0  0  0  0
   -1.1100    3.3600   -2.9560 F   0  0  0  0  0  0  0  0  0  0  0  0
    0.0600    2.8510   -0.9280 C   0  0  0  0  0  0  0  0  0  0  0  0
    1.2950    3.1800   -1.5030 C   0  0  0  0  0  0  0  0  0  0  0  0
    2.4370    3.3340   -0.7080 C   0  0  0  0  0  0  0  0  0  0  0  0
    2.3600    3.1610    0.6720 C   0  0  0  0  0  0  0  0  0  0  0  0
    1.1350    2.8110    1.2470 C   0  0  0  0  0  0  0  0  0  0  0  0
   -0.0070    2.6580    0.4570 C   0  0  0  0  0  0  0  0  0  0  0  0
    3.4270    3.2770    1.5940 N   0  0  0  0  0  0  0  0  0  0  0  0
    3.4300    2.7840    2.8720 C   0  0  0  0  0  0  0  0  0  0  0  0
    4.6010    3.0780    3.4520 C   0  0  0  0  0  0  0  0  0  0  0  0
    5.3920    3.8180    2.4430 C   0  0  0  0  0  0  0  0  0  0  0  0
    6.7870    4.3690    2.6130 C   0  0  0  0  0  0  0  0  0  0  0  0
    6.7110    5.7430    3.1300 N   0  0  0  0  0  0  0  0  0  0  0  0
    6.7210    5.7150    4.6000 C   0  0  0  0  0  0  0  0  0  0  0  0
    6.6290    7.1340    5.1910 C   0  0  0  0  0  0  0  0  0  0  0  0
    7.7400    8.0450    4.6370 C   0  0  0  0  0  0  0  0  0  0  0  0
    7.8010    7.9850    3.1000 C   0  0  0  0  0  0  0  0  0  0  0  0
    7.8400    6.5270    2.6070 C   0  0  0  0  0  0  0  0  0  0  0  0
    7.5180    9.4300    5.0760 N   0  0  0  0  0  0  0  0  0  0  0  0
    8.0500    9.8590    6.2170 C   0  0  0  0  0  0  0  0  0  0  0  0
    8.7380    9.0840    6.9160 O   0  0  0  0  0  0  0  0  0  0  0  0
    7.8490   11.1120    6.6140 N   0  0  0  0  0  0  0  0  0  0  0  0
    8.4360   11.5860    7.8760 C   0  0  0  0  0  0  0  0  0  0  0  0
    8.0560   13.0500    8.0960 C   0  0  0  0  0  0  0  0  0  0  0  0
    8.6430   13.5240    9.3580 N   0  0  0  0  0  0  0  0  0  0  0  0
    7.6990   13.2840   10.4590 C   0  0  0  0  0  0  0  0  0  0  0  0
    8.3370   13.6180   11.8200 C   0  0  0  0  0  0  0  0  0  0  0  0
    9.5640   12.9080   12.0090 O   0  0  0  0  0  0  0  0  0  0  0  0
   10.5070   13.1890   10.9700 C   0  0  0  0  0  0  0  0  0  0  0  0
    9.9250   12.8410    9.5880 C   0  0  0  0  0  0  0  0  0  0  0  0
    7.9110   10.7520    9.0200 C   0  0  0  0  0  0  0  0  0  0  0  0
    6.7440   11.1380    9.6900 C   0  0  0  0  0  0  0  0  0  0  0  0
    6.2580   10.3650   10.7510 C   0  0  0  0  0  0  0  0  0  0  0  0
    6.9390    9.2060   11.1420 C   0  0  0  0  0  0  0  0  0  0  0  0
    8.1060    8.8200   10.4720 C   0  0  0  0  0  0  0  0  0  0  0  0
    8.5920    9.5930    9.4110 C   0  0  0  0  0  0  0  0  0  0  0  0
    4.6230    3.9000    1.3490 C   0  0  0  0  0  0  0  0  0  0  0  0
    1.3670    3.3160   -2.5720 H   0  0  0  0  0  0  0  0  0  0  0  0
    3.3810    3.5880   -1.1660 H   0  0  0  0  0  0  0  0  0  0  0  0
    1.0710    2.6570    2.3140 H   0  0  0  0  0  0  0  0  0  0  0  0
   -0.9460    2.3890    0.9170 H   0  0  0  0  0  0  0  0  0  0  0  0
    2.6180    2.2450    3.3370 H   0  0  0  0  0  0  0  0  0  0  0  0
    4.9080    2.8250    4.4560 H   0  0  0  0  0  0  0  0  0  0  0  0
    7.2960    4.3710    1.6510 H   0  0  0  0  0  0  0  0  0  0  0  0
    7.3400    3.7480    3.3140 H   0  0  0  0  0  0  0  0  0  0  0  0
    7.6340    5.2360    4.9460 H   0  0  0  0  0  0  0  0  0  0  0  0
    5.8820    5.1190    4.9550 H   0  0  0  0  0  0  0  0  0  0  0  0
    5.6570    7.5620    4.9540 H   0  0  0  0  0  0  0  0  0  0  0  0
    6.7100    7.0800    6.2740 H   0  0  0  0  0  0  0  0  0  0  0  0
    8.7010    7.7560    5.0580 H   0  0  0  0  0  0  0  0  0  0  0  0
    6.9310    8.4860    2.6820 H   0  0  0  0  0  0  0  0  0  0  0  0
    8.6890    8.5080    2.7530 H   0  0  0  0  0  0  0  0  0  0  0  0
    8.7760    6.0650    2.9170 H   0  0  0  0  0  0  0  0  0  0  0  0
    7.8180    6.5130    1.5200 H   0  0  0  0  0  0  0  0  0  0  0  0
    6.9620   10.0560    4.5110 H   0  0  0  0  0  0  0  0  0  0  0  0
    7.2930   11.7380    6.0500 H   0  0  0  0  0  0  0  0  0  0  0  0
    9.5190   11.4960    7.8280 H   0  0  0  0  0  0  0  0  0  0  0  0
    6.9730   13.1400    8.1440 H   0  0  0  0  0  0  0  0  0  0  0  0
    8.4340   13.6510    7.2720 H   0  0  0  0  0  0  0  0  0  0  0  0
    7.3910   12.2400   10.4500 H   0  0  0  0  0  0  0  0  0  0  0  0
    6.8120   13.8950   10.3140 H   0  0  0  0  0  0  0  0  0  0  0  0
    8.5250   14.6880   11.8780 H   0  0  0  0  0  0  0  0  0  0  0  0
    7.6430   13.3620   12.6170 H   0  0  0  0  0  0  0  0  0  0  0  0
   10.7730   14.2430   10.9970 H   0  0  0  0  0  0  0  0  0  0  0  0
   11.4130   12.6100   11.1380 H   0  0  0  0  0  0  0  0  0  0  0  0
    9.7810   11.7650    9.5160 H   0  0  0  0  0  0  0  0  0  0  0  0
   10.6340   13.1310    8.8160 H   0  0  0  0  0  0  0  0  0  0  0  0
    6.2190   12.0330    9.3890 H   0  0  0  0  0  0  0  0  0  0  0  0
    5.3580   10.6630   11.2680 H   0  0  0  0  0  0  0  0  0  0  0  0
    6.5640    8.6090   11.9600 H   0  0  0  0  0  0  0  0  0  0  0  0
    8.6310    7.9250   10.7730 H   0  0  0  0  0  0  0  0  0  0  0  0
    9.4920    9.2950    8.8940 H   0  0  0  0  0  0  0  0  0  0  0  0
    4.9000    4.3810    0.4230 H   0  0  0  0  0  0  0  0  0  0  0  0
  1  2  1  0  0  0  0
  2  3  1  0  0  0  0
  2  4  1  0  0  0  0
  2  5  1  0  0  0  0
  5  6  2  0  0  0  0
  6 41  1  0  0  0  0
  6  7  1  0  0  0  0
  7 42  1  0  0  0  0
  7  8  2  0  0  0  0
  8  9  1  0  0  0  0
  9 43  1  0  0  0  0
  9 10  2  0  0  0  0
 10  5  1  0  0  0  0
 10 44  1  0  0  0  0
  8 11  1  0  0  0  0
 11 12  1  0  0  0  0
 12 45  1  0  0  0  0
 12 13  2  0  0  0  0
 13 46  1  0  0  0  0
 13 14  1  0  0  0  0
 14 15  1  0  0  0  0
 15 47  1  0  0  0  0
 15 48  1  0  0  0  0
 15 16  1  0  0  0  0
 16 17  1  0  0  0  0
 17 49  1  0  0  0  0
 17 50  1  0  0  0  0
 17 18  1  0  0  0  0
 18 51  1  0  0  0  0
 18 52  1  0  0  0  0
 18 19  1  0  0  0  0
 19 53  1  0  0  0  0
 19 20  1  0  0  0  0
 20 54  1  0  0  0  0
 20 55  1  0  0  0  0
 20 21  1  0  0  0  0
 21 16  1  0  0  0  0
 21 56  1  0  0  0  0
 21 57  1  0  0  0  0
 19 22  1  0  0  0  0
 22 58  1  0  0  0  0
 22 23  1  0  0  0  0
 23 24  2  0  0  0  0
 23 25  1  0  0  0  0
 25 59  1  0  0  0  0
 25 26  1  0  0  0  0
 26 60  1  0  0  0  0
 26 27  1  0  0  0  0
 27 61  1  0  0  0  0
 27 62  1  0  0  0  0
 27 28  1  0  0  0  0
 28 29  1  0  0  0  0
 29 63  1  0  0  0  0
 29 64  1  0  0  0  0
 29 30  1  0  0  0  0
 30 65  1  0  0  0  0
 30 66  1  0  0  0  0
 30 31  1  0  0  0  0
 31 32  1  0  0  0  0
 32 67  1  0  0  0  0
 32 68  1  0  0  0  0
 32 33  1  0  0  0  0
 33 28  1  0  0  0  0
 33 69  1  0  0  0  0
 33 70  1  0  0  0  0
 26 34  1  0  0  0  0
 34 35  2  0  0  0  0
 35 71  1  0  0  0  0
 35 36  1  0  0  0  0
 36 72  1  0  0  0  0
 36 37  2  0  0  0  0
 37 73  1  0  0  0  0
 37 38  1  0  0  0  0
 38 74  1  0  0  0  0
 38 39  2  0  0  0  0
 39 34  1  0  0  0  0
 39 75  1  0  0  0  0
 14 40  2  0  0  0  0
 40 11  1  0  0  0  0
 40 76  1  0  0  0  0
M  END
>  <LOGBIO>
4.7800

>  <PRED_LOGBIO>
4.7800

>  <XV_RES>
-0.1960

>  <WHL_TMPL>
1

>  <ANCH>
37-40;2-1

$$$$
ROW7
  -MTS-   01071501023D 0   0.00000     0.00000     0

 92 98  0  0  0  0  0  0  0  0999 V2000
   -0.6030  -15.1110   -1.5470 C   0  0  0  0  0  0  0  0  0  0  0  0
   -1.1620  -13.8300   -1.8460 O   0  0  0  0  0  0  0  0  0  0  0  0
   -1.4890  -13.5650   -3.1280 C   0  0  0  0  0  0  0  0  0  0  0  0
   -1.3050  -14.4070   -3.9910 O   0  0  0  0  0  0  0  0  0  0  0  0
   -2.0720  -12.2530   -3.4870 C   0  0  0  0  0  0  0  0  0  0  0  0
   -3.4600  -12.0730   -3.4640 C   0  0  0  0  0  0  0  0  0  0  0  0
   -4.0100  -10.8310   -3.8040 C   0  0  0  0  0  0  0  0  0  0  0  0
   -3.1730   -9.7700   -4.1670 C   0  0  0  0  0  0  0  0  0  0  0  0
   -1.7850   -9.9500   -4.1900 C   0  0  0  0  0  0  0  0  0  0  0  0
   -0.9390   -8.8770   -4.5570 N   0  0  0  0  0  0  0  0  0  0  0  0
   -0.4800   -8.0430   -3.6270 C   0  0  0  0  0  0  0  0  0  0  0  0
   -0.7920   -8.2060   -2.4480 O   0  0  0  0  0  0  0  0  0  0  0  0
    0.4230   -6.8980   -4.0180 C   0  0  0  0  0  0  0  0  0  0  0  0
    0.7800   -6.1520   -2.8510 O   0  0  0  0  0  0  0  0  0  0  0  0
    1.6010   -5.0670   -3.0080 C   0  0  0  0  0  0  0  0  0  0  0  0
    2.9900   -5.2230   -2.9300 C   0  0  0  0  0  0  0  0  0  0  0  0
    3.8290   -4.1130   -3.0900 C   0  0  0  0  0  0  0  0  0  0  0  0
    3.2790   -2.8480   -3.3280 C   0  0  0  0  0  0  0  0  0  0  0  0
    1.8900   -2.6920   -3.4070 C   0  0  0  0  0  0  0  0  0  0  0  0
    1.0510   -3.8020   -3.2470 C   0  0  0  0  0  0  0  0  0  0  0  0
    4.1840   -1.6520   -3.5010 C   0  0  0  0  0  0  0  0  0  0  0  0
    5.1180   -1.8840   -4.7030 C   0  0  0  0  0  0  0  0  0  0  0  0
    6.0410   -0.6640   -4.8790 C   0  0  0  0  0  0  0  0  0  0  0  0
    5.1870    0.5940   -5.1280 C   0  0  0  0  0  0  0  0  0  0  0  0
    4.2530    0.8260   -3.9260 C   0  0  0  0  0  0  0  0  0  0  0  0
    5.0950    1.0210   -2.6510 C   0  0  0  0  0  0  0  0  0  0  0  0
    5.9490   -0.2370   -2.4030 C   0  0  0  0  0  0  0  0  0  0  0  0
    6.8830   -0.4690   -3.6050 C   0  0  0  0  0  0  0  0  0  0  0  0
    5.0260   -1.4570   -2.2270 C   0  0  0  0  0  0  0  0  0  0  0  0
    6.7720   -0.0390   -1.1520 C   0  0  0  0  0  0  0  0  0  0  0  0
    7.8660   -0.5910   -1.0430 O   0  0  0  0  0  0  0  0  0  0  0  0
    6.3140    0.7310   -0.1690 N   0  0  0  0  0  0  0  0  0  0  0  0
    5.4940    0.1900    0.9250 C   0  0  0  0  0  0  0  0  0  0  0  0
    4.2540    1.0660    1.1820 C   0  0  0  0  0  0  0  0  0  0  0  0
    4.6110    2.4820    1.3490 N   0  0  0  0  0  0  0  0  0  0  0  0
    3.3910    3.2730    1.5620 C   0  0  0  0  0  0  0  0  0  0  0  0
    2.3600    3.1610    0.6720 C   0  0  0  0  0  0  0  0  0  0  0  0
    2.4370    3.3340   -0.7080 C   0  0  0  0  0  0  0  0  0  0  0  0
    1.2950    3.1800   -1.5030 C   0  0  0  0  0  0  0  0  0  0  0  0
    0.0600    2.8510   -0.9280 C   0  0  0  0  0  0  0  0  0  0  0  0
   -0.0070    2.6580    0.4570 C   0  0  0  0  0  0  0  0  0  0  0  0
    1.1350    2.8110    1.2470 C   0  0  0  0  0  0  0  0  0  0  0  0
   -1.1630    2.6650   -1.7850 C   0  0  0  0  0  0  0  0  0  0  0  0
   -2.3100    3.0660   -1.1690 F   0  0  0  0  0  0  0  0  0  0  0  0
   -1.3600    1.3630   -2.1310 F   0  0  0  0  0  0  0  0  0  0  0  0
   -1.1100    3.3600   -2.9560 F   0  0  0  0  0  0  0  0  0  0  0  0
    5.3250    2.9920    0.1690 C   0  0  0  0  0  0  0  0  0  0  0  0
    6.5970    2.1720   -0.1140 C   0  0  0  0  0  0  0  0  0  0  0  0
    3.3300   -0.3940   -3.7490 C   0  0  0  0  0  0  0  0  0  0  0  0
   -1.2340  -11.1910   -3.8500 C   0  0  0  0  0  0  0  0  0  0  0  0
    0.3200  -15.2440   -2.1070 H   0  0  0  0  0  0  0  0  0  0  0  0
   -0.3930  -15.1760   -0.4810 H   0  0  0  0  0  0  0  0  0  0  0  0
   -1.3100  -15.8900   -1.8240 H   0  0  0  0  0  0  0  0  0  0  0  0
   -4.1060  -12.8920   -3.1850 H   0  0  0  0  0  0  0  0  0  0  0  0
   -5.0810  -10.6930   -3.7860 H   0  0  0  0  0  0  0  0  0  0  0  0
   -3.5980   -8.8120   -4.4290 H   0  0  0  0  0  0  0  0  0  0  0  0
   -0.6830   -8.7430   -5.5250 H   0  0  0  0  0  0  0  0  0  0  0  0
   -0.0970   -6.2490   -4.7190 H   0  0  0  0  0  0  0  0  0  0  0  0
    1.3230   -7.2900   -4.4870 H   0  0  0  0  0  0  0  0  0  0  0  0
    3.4140   -6.1990   -2.7460 H   0  0  0  0  0  0  0  0  0  0  0  0
    4.9000   -4.2340   -3.0300 H   0  0  0  0  0  0  0  0  0  0  0  0
    1.4650   -1.7160   -3.5910 H   0  0  0  0  0  0  0  0  0  0  0  0
   -0.0210   -3.6810   -3.3070 H   0  0  0  0  0  0  0  0  0  0  0  0
    4.5230   -2.0220   -5.6040 H   0  0  0  0  0  0  0  0  0  0  0  0
    5.7210   -2.7720   -4.5280 H   0  0  0  0  0  0  0  0  0  0  0  0
    6.7010   -0.8280   -5.7290 H   0  0  0  0  0  0  0  0  0  0  0  0
    4.5920    0.4560   -6.0280 H   0  0  0  0  0  0  0  0  0  0  0  0
    5.8390    1.4560   -5.2520 H   0  0  0  0  0  0  0  0  0  0  0  0
    3.6500    1.7140   -4.1010 H   0  0  0  0  0  0  0  0  0  0  0  0
    4.4350    1.1850   -1.8020 H   0  0  0  0  0  0  0  0  0  0  0  0
    5.7470    1.8830   -2.7760 H   0  0  0  0  0  0  0  0  0  0  0  0
    7.4860   -1.3580   -3.4290 H   0  0  0  0  0  0  0  0  0  0  0  0
    7.5350    0.3930   -3.7290 H   0  0  0  0  0  0  0  0  0  0  0  0
    4.3660   -1.2930   -1.3770 H   0  0  0  0  0  0  0  0  0  0  0  0
    5.6290   -2.3460   -2.0510 H   0  0  0  0  0  0  0  0  0  0  0  0
    6.0920    0.1350    1.8320 H   0  0  0  0  0  0  0  0  0  0  0  0
    5.1780   -0.8210    0.6760 H   0  0  0  0  0  0  0  0  0  0  0  0
    3.5600    0.9640    0.3500 H   0  0  0  0  0  0  0  0  0  0  0  0
    3.7410    0.7150    2.0750 H   0  0  0  0  0  0  0  0  0  0  0  0
    3.7160    4.3080    1.4780 H   0  0  0  0  0  0  0  0  0  0  0  0
    3.0170    3.0190    2.5520 H   0  0  0  0  0  0  0  0  0  0  0  0
    3.3810    3.5880   -1.1660 H   0  0  0  0  0  0  0  0  0  0  0  0
    1.3670    3.3160   -2.5720 H   0  0  0  0  0  0  0  0  0  0  0  0
   -0.9460    2.3890    0.9170 H   0  0  0  0  0  0  0  0  0  0  0  0
    1.0710    2.6570    2.3140 H   0  0  0  0  0  0  0  0  0  0  0  0
    4.6680    2.9520   -0.6970 H   0  0  0  0  0  0  0  0  0  0  0  0
    5.5950    4.0340    0.3320 H   0  0  0  0  0  0  0  0  0  0  0  0
    7.3340    2.3650    0.6630 H   0  0  0  0  0  0  0  0  0  0  0  0
    7.0320    2.4910   -1.0590 H   0  0  0  0  0  0  0  0  0  0  0  0
    2.6700   -0.2300   -2.9000 H   0  0  0  0  0  0  0  0  0  0  0  0
    2.7350   -0.5320   -4.6500 H   0  0  0  0  0  0  0  0  0  0  0  0
   -0.1630  -11.3300   -3.8680 H   0  0  0  0  0  0  0  0  0  0  0  0
  1 51  1  0  0  0  0
  1 52  1  0  0  0  0
  1 53  1  0  0  0  0
  1  2  1  0  0  0  0
  2  3  1  0  0  0  0
  3  4  2  0  0  0  0
  3  5  1  0  0  0  0
  5  6  2  0  0  0  0
  6 54  1  0  0  0  0
  6  7  1  0  0  0  0
  7 55  1  0  0  0  0
  7  8  2  0  0  0  0
  8 56  1  0  0  0  0
  8  9  1  0  0  0  0
  9 10  1  0  0  0  0
 10 57  1  0  0  0  0
 10 11  1  0  0  0  0
 11 12  2  0  0  0  0
 11 13  1  0  0  0  0
 13 58  1  0  0  0  0
 13 59  1  0  0  0  0
 13 14  1  0  0  0  0
 14 15  1  0  0  0  0
 15 16  2  0  0  0  0
 16 60  1  0  0  0  0
 16 17  1  0  0  0  0
 17 61  1  0  0  0  0
 17 18  2  0  0  0  0
 18 19  1  0  0  0  0
 19 62  1  0  0  0  0
 19 20  2  0  0  0  0
 20 15  1  0  0  0  0
 20 63  1  0  0  0  0
 18 21  1  0  0  0  0
 21 22  1  0  0  0  0
 22 64  1  0  0  0  0
 22 65  1  0  0  0  0
 22 23  1  0  0  0  0
 23 66  1  0  0  0  0
 23 24  1  0  0  0  0
 24 67  1  0  0  0  0
 24 68  1  0  0  0  0
 24 25  1  0  0  0  0
 25 69  1  0  0  0  0
 25 26  1  0  0  0  0
 26 70  1  0  0  0  0
 26 71  1  0  0  0  0
 26 27  1  0  0  0  0
 27 28  1  0  0  0  0
 28 23  1  0  0  0  0
 28 72  1  0  0  0  0
 28 73  1  0  0  0  0
 27 29  1  0  0  0  0
 29 21  1  0  0  0  0
 29 74  1  0  0  0  0
 29 75  1  0  0  0  0
 27 30  1  0  0  0  0
 30 31  2  0  0  0  0
 30 32  1  0  0  0  0
 32 33  1  0  0  0  0
 33 76  1  0  0  0  0
 33 77  1  0  0  0  0
 33 34  1  0  0  0  0
 34 78  1  0  0  0  0
 34 79  1  0  0  0  0
 34 35  1  0  0  0  0
 35 36  1  0  0  0  0
 36 80  1  0  0  0  0
 36 81  1  0  0  0  0
 36 37  1  0  0  0  0
 37 38  2  0  0  0  0
 38 82  1  0  0  0  0
 38 39  1  0  0  0  0
 39 83  1  0  0  0  0
 39 40  2  0  0  0  0
 40 41  1  0  0  0  0
 41 84  1  0  0  0  0
 41 42  2  0  0  0  0
 42 37  1  0  0  0  0
 42 85  1  0  0  0  0
 40 43  1  0  0  0  0
 43 44  1  0  0  0  0
 43 45  1  0  0  0  0
 43 46  1  0  0  0  0
 35 47  1  0  0  0  0
 47 86  1  0  0  0  0
 47 87  1  0  0  0  0
 47 48  1  0  0  0  0
 48 32  1  0  0  0  0
 48 88  1  0  0  0  0
 48 89  1  0  0  0  0
 25 49  1  0  0  0  0
 49 21  1  0  0  0  0
 49 90  1  0  0  0  0
 49 91  1  0  0  0  0
  9 50  2  0  0  0  0
 50  5  1  0  0  0  0
 50 92  1  0  0  0  0
M  END
>  <LOGBIO>
5.6900

>  <PRED_LOGBIO>
5.2000

>  <XV_RES>
0.8190

>  <WHL_TMPL>
1

>  <ANCH>
37-40;78-79

$$$$
ROW8
  -MTS-   01071501023D 0   0.00000     0.00000     0

 56 58  0  0  0  0  0  0  0  0999 V2000
   -7.3920    1.9740   -2.2100 C   0  0  0  0  0  0  0  0  0  0  0  0
   -6.6530    0.9800   -1.5140 O   0  0  0  0  0  0  0  0  0  0  0  0
   -5.3590    0.7500   -1.9170 C   0  0  0  0  0  0  0  0  0  0  0  0
   -5.1140   -0.4940   -2.5320 C   0  0  0  0  0  0  0  0  0  0  0  0
   -3.8210   -0.8030   -2.9690 C   0  0  0  0  0  0  0  0  0  0  0  0
   -2.7780    0.1100   -2.7950 C   0  0  0  0  0  0  0  0  0  0  0  0
   -3.0110    1.3460   -2.1850 C   0  0  0  0  0  0  0  0  0  0  0  0
   -1.8740    2.3200   -1.9720 C   0  0  0  0  0  0  0  0  0  0  0  0
   -0.8970    1.8130   -0.8980 N   0  0  0  0  0  0  0  0  0  0  0  0
   -1.1420    0.5270   -0.2300 C   0  0  0  0  0  0  0  0  0  0  0  0
   -0.0310    0.2600    0.7850 C   0  0  0  0  0  0  0  0  0  0  0  0
   -0.2760   -1.0260    1.4530 N   0  0  0  0  0  0  0  0  0  0  0  0
   -0.2930   -2.1020    0.4520 C   0  0  0  0  0  0  0  0  0  0  0  0
    0.7920   -1.2820    2.4300 C   0  0  0  0  0  0  0  0  0  0  0  0
    0.1690    2.5380   -0.5730 C   0  0  0  0  0  0  0  0  0  0  0  0
    0.3780    3.6320   -1.1410 O   0  0  0  0  0  0  0  0  0  0  0  0
    1.0140    2.1000    0.3550 N   0  0  0  0  0  0  0  0  0  0  0  0
    2.1490    2.8720    0.7010 C   0  0  0  0  0  0  0  0  0  0  0  0
    3.3560    2.6860    0.0160 C   0  0  0  0  0  0  0  0  0  0  0  0
    4.4790    3.4500    0.3580 C   0  0  0  0  0  0  0  0  0  0  0  0
    4.3940    4.3990    1.3840 C   0  0  0  0  0  0  0  0  0  0  0  0
    3.1870    4.5840    2.0680 C   0  0  0  0  0  0  0  0  0  0  0  0
    2.0640    3.8200    1.7270 C   0  0  0  0  0  0  0  0  0  0  0  0
    5.5810    5.2060    1.7450 C   0  0  0  0  0  0  0  0  0  0  0  0
    6.3220    6.1230    0.8510 C   0  0  0  0  0  0  0  0  0  0  0  0
    7.3110    6.6490    1.5510 N   0  0  0  0  0  0  0  0  0  0  0  0
    7.2470    6.1030    2.8920 N   0  0  0  0  0  0  0  0  0  0  0  0
    6.1830    5.2410    2.9420 C   0  0  0  0  0  0  0  0  0  0  0  0
   -4.3050    1.6580   -1.7450 C   0  0  0  0  0  0  0  0  0  0  0  0
   -8.4590    1.7980   -2.0870 H   0  0  0  0  0  0  0  0  0  0  0  0
   -7.1740    2.9230   -1.7240 H   0  0  0  0  0  0  0  0  0  0  0  0
   -7.0740    1.9470   -3.2500 H   0  0  0  0  0  0  0  0  0  0  0  0
   -5.9180   -1.2030   -2.6650 H   0  0  0  0  0  0  0  0  0  0  0  0
   -3.6280   -1.7540   -3.4440 H   0  0  0  0  0  0  0  0  0  0  0  0
   -1.7840   -0.1410   -3.1340 H   0  0  0  0  0  0  0  0  0  0  0  0
   -2.3200    3.2300   -1.5760 H   0  0  0  0  0  0  0  0  0  0  0  0
   -1.3270    2.4210   -2.9070 H   0  0  0  0  0  0  0  0  0  0  0  0
   -2.1010    0.5610    0.2820 H   0  0  0  0  0  0  0  0  0  0  0  0
   -1.1540   -0.2700   -0.9710 H   0  0  0  0  0  0  0  0  0  0  0  0
    0.9280    0.2260    0.2730 H   0  0  0  0  0  0  0  0  0  0  0  0
   -0.0190    1.0570    1.5260 H   0  0  0  0  0  0  0  0  0  0  0  0
    0.6660   -2.1360   -0.0600 H   0  0  0  0  0  0  0  0  0  0  0  0
   -0.4740   -3.0540    0.9460 H   0  0  0  0  0  0  0  0  0  0  0  0
   -1.0840   -1.9130   -0.2710 H   0  0  0  0  0  0  0  0  0  0  0  0
    1.7510   -1.3160    1.9170 H   0  0  0  0  0  0  0  0  0  0  0  0
    0.6110   -2.2340    2.9240 H   0  0  0  0  0  0  0  0  0  0  0  0
    0.8050   -0.4850    3.1710 H   0  0  0  0  0  0  0  0  0  0  0  0
    0.8460    1.2160    0.8140 H   0  0  0  0  0  0  0  0  0  0  0  0
    3.4220    1.9540   -0.7750 H   0  0  0  0  0  0  0  0  0  0  0  0
    5.4100    3.3070   -0.1700 H   0  0  0  0  0  0  0  0  0  0  0  0
    3.1220    5.3160    2.8600 H   0  0  0  0  0  0  0  0  0  0  0  0
    1.1330    3.9630    2.2550 H   0  0  0  0  0  0  0  0  0  0  0  0
    6.0950    6.3260   -0.1850 H   0  0  0  0  0  0  0  0  0  0  0  0
    7.8740    6.3190    3.6540 H   0  0  0  0  0  0  0  0  0  0  0  0
    5.8770    4.6770    3.8110 H   0  0  0  0  0  0  0  0  0  0  0  0
   -4.4920    2.6090   -1.2680 H   0  0  0  0  0  0  0  0  0  0  0  0
  1 30  1  0  0  0  0
  1 31  1  0  0  0  0
  1 32  1  0  0  0  0
  1  2  1  0  0  0  0
  2  3  1  0  0  0  0
  3  4  2  0  0  0  0
  4 33  1  0  0  0  0
  4  5  1  0  0  0  0
  5 34  1  0  0  0  0
  5  6  2  0  0  0  0
  6 35  1  0  0  0  0
  6  7  1  0  0  0  0
  7  8  1  0  0  0  0
  8 36  1  0  0  0  0
  8 37  1  0  0  0  0
  8  9  1  0  0  0  0
  9 10  1  0  0  0  0
 10 38  1  0  0  0  0
 10 39  1  0  0  0  0
 10 11  1  0  0  0  0
 11 40  1  0  0  0  0
 11 41  1  0  0  0  0
 11 12  1  0  0  0  0
 12 13  1  0  0  0  0
 13 42  1  0  0  0  0
 13 43  1  0  0  0  0
 13 44  1  0  0  0  0
 12 14  1  0  0  0  0
 14 45  1  0  0  0  0
 14 46  1  0  0  0  0
 14 47  1  0  0  0  0
  9 15  1  0  0  0  0
 15 16  2  0  0  0  0
 15 17  1  0  0  0  0
 17 48  1  0  0  0  0
 17 18  1  0  0  0  0
 18 19  2  0  0  0  0
 19 49  1  0  0  0  0
 19 20  1  0  0  0  0
 20 50  1  0  0  0  0
 20 21  2  0  0  0  0
 21 22  1  0  0  0  0
 22 51  1  0  0  0  0
 22 23  2  0  0  0  0
 23 18  1  0  0  0  0
 23 52  1  0  0  0  0
 21 24  1  0  0  0  0
 24 25  1  0  0  0  0
 25 53  1  0  0  0  0
 25 26  2  0  0  0  0
 26 27  1  0  0  0  0
 27 54  1  0  0  0  0
 27 28  1  0  0  0  0
 28 24  2  0  0  0  0
 28 55  1  0  0  0  0
  7 29  2  0  0  0  0
 29  3  1  0  0  0  0
 29 56  1  0  0  0  0
M  END
>  <LOGBIO>
4.1000

>  <PRED_LOGBIO>
5.2800

>  <XV_RES>
-1.4950

>  <WHL_TMPL>
3

>  <ANCH>
57-58;5-1

$$$$
ROW9
  -MTS-   01071501023D 0   0.00000     0.00000     0

 40 43  0  0  0  0  0  0  0  0999 V2000
   -5.9160   -1.4120    8.5150 Cl  0  0  0  0  0  0  0  0  0  0  0  0
   -4.3990   -2.0110    7.9080 C   0  0  0  0  0  0  0  0  0  0  0  0
   -3.2480   -1.9330    8.7010 C   0  0  0  0  0  0  0  0  0  0  0  0
   -2.0270   -2.4140    8.2130 C   0  0  0  0  0  0  0  0  0  0  0  0
   -1.9580   -2.9740    6.9320 C   0  0  0  0  0  0  0  0  0  0  0  0
   -0.7240   -3.4610    6.4390 N   0  0  0  0  0  0  0  0  0  0  0  0
    0.0890   -2.6520    5.7660 C   0  0  0  0  0  0  0  0  0  0  0  0
   -0.2360   -1.4610    5.5700 O   0  0  0  0  0  0  0  0  0  0  0  0
    1.2490   -3.1100    5.3030 N   0  0  0  0  0  0  0  0  0  0  0  0
    2.1140   -2.2490    4.5870 C   0  0  0  0  0  0  0  0  0  0  0  0
    2.0010   -2.1420    3.1950 C   0  0  0  0  0  0  0  0  0  0  0  0
    2.8570   -1.2900    2.4870 C   0  0  0  0  0  0  0  0  0  0  0  0
    3.8260   -0.5450    3.1710 C   0  0  0  0  0  0  0  0  0  0  0  0
    3.9390   -0.6520    4.5620 C   0  0  0  0  0  0  0  0  0  0  0  0
    3.0830   -1.5040    5.2700 C   0  0  0  0  0  0  0  0  0  0  0  0
    4.7310    0.3560    2.4220 C   0  0  0  0  0  0  0  0  0  0  0  0
    5.2850   -0.0480    1.2010 C   0  0  0  0  0  0  0  0  0  0  0  0
    6.1380    0.8220    0.5120 C   0  0  0  0  0  0  0  0  0  0  0  0
    6.4180    2.0290    1.0220 N   0  0  0  0  0  0  0  0  0  0  0  0
    5.9060    2.4470    2.1870 C   0  0  0  0  0  0  0  0  0  0  0  0
    6.0390    3.6450    2.9290 N   0  0  0  0  0  0  0  0  0  0  0  0
    5.2780    3.5160    4.0610 C   0  0  0  0  0  0  0  0  0  0  0  0
    4.6870    2.3350    4.0750 N   0  0  0  0  0  0  0  0  0  0  0  0
    5.0460    1.6240    2.9240 C   0  0  0  0  0  0  0  0  0  0  0  0
   -3.1090   -3.0520    6.1390 C   0  0  0  0  0  0  0  0  0  0  0  0
   -4.3290   -2.5700    6.6270 C   0  0  0  0  0  0  0  0  0  0  0  0
   -3.3020   -1.5010    9.6900 H   0  0  0  0  0  0  0  0  0  0  0  0
   -1.1400   -2.3540    8.8250 H   0  0  0  0  0  0  0  0  0  0  0  0
   -0.4610   -4.4230    6.5980 H   0  0  0  0  0  0  0  0  0  0  0  0
    1.5120   -4.0720    5.4610 H   0  0  0  0  0  0  0  0  0  0  0  0
    1.2540   -2.7160    2.6680 H   0  0  0  0  0  0  0  0  0  0  0  0
    2.7710   -1.2070    1.4140 H   0  0  0  0  0  0  0  0  0  0  0  0
    4.6860   -0.0770    5.0890 H   0  0  0  0  0  0  0  0  0  0  0  0
    3.1690   -1.5860    6.3430 H   0  0  0  0  0  0  0  0  0  0  0  0
    5.0550   -1.0220    0.7950 H   0  0  0  0  0  0  0  0  0  0  0  0
    6.5700    0.5200   -0.4310 H   0  0  0  0  0  0  0  0  0  0  0  0
    6.5940    4.4480    2.6710 H   0  0  0  0  0  0  0  0  0  0  0  0
    5.1760    4.2690    4.8280 H   0  0  0  0  0  0  0  0  0  0  0  0
   -3.0550   -3.4840    5.1510 H   0  0  0  0  0  0  0  0  0  0  0  0
   -5.2170   -2.6310    6.0150 H   0  0  0  0  0  0  0  0  0  0  0  0
  1  2  1  0  0  0  0
  2  3  2  0  0  0  0
  3 27  1  0  0  0  0
  3  4  1  0  0  0  0
  4 28  1  0  0  0  0
  4  5  2  0  0  0  0
  5  6  1  0  0  0  0
  6 29  1  0  0  0  0
  6  7  1  0  0  0  0
  7  8  2  0  0  0  0
  7  9  1  0  0  0  0
  9 30  1  0  0  0  0
  9 10  1  0  0  0  0
 10 11  2  0  0  0  0
 11 31  1  0  0  0  0
 11 12  1  0  0  0  0
 12 32  1  0  0  0  0
 12 13  2  0  0  0  0
 13 14  1  0  0  0  0
 14 33  1  0  0  0  0
 14 15  2  0  0  0  0
 15 10  1  0  0  0  0
 15 34  1  0  0  0  0
 13 16  1  0  0  0  0
 16 17  2  0  0  0  0
 17 35  1  0  0  0  0
 17 18  1  0  0  0  0
 18 36  1  0  0  0  0
 18 19  2  0  0  0  0
 19 20  1  0  0  0  0
 20 21  1  0  0  0  0
 21 37  1  0  0  0  0
 21 22  1  0  0  0  0
 22 38  1  0  0  0  0
 22 23  2  0  0  0  0
 23 24  1  0  0  0  0
 24 16  1  0  0  0  0
 24 20  2  0  0  0  0
  5 25  1  0  0  0  0
 25 39  1  0  0  0  0
 25 26  2  0  0  0  0
 26  2  1  0  0  0  0
 26 40  1  0  0  0  0
M  END
>  <LOGBIO>
6.5100

>  <PRED_LOGBIO>
6.9100

>  <XV_RES>
-0.4340

>  <WHL_TMPL>
3

>  <ANCH>
11-12;30-31

$$$$
ROW10
  -MTS-   01071501023D 0   0.00000     0.00000     0

 86 90  0  0  1  0  0  0  0  0999 V2000
    0.5360    5.4760    5.1200 C   0  0  0  0  0  0  0  0  0  0  0  0
    0.3750    4.4220    4.1670 O   0  0  0  0  0  0  0  0  0  0  0  0
    1.5130    3.5570    4.1270 C   0  0  0  0  0  0  0  0  0  0  0  0
    1.2830    2.4700    3.1050 C   0  0  0  0  0  0  0  0  0  0  0  0
    0.2330    2.4390    2.4660 O   0  0  0  0  0  0  0  0  0  0  0  0
    2.2160    1.5450    2.8970 N   0  0  0  0  0  0  0  0  0  0  0  0
    1.9920    0.4860    1.9020 C   0  0  1  0  0  0  0  0  0  0  0  0
    3.2870   -0.4020    1.9350 C   0  0  0  0  0  0  0  0  0  0  0  0
    4.5340    0.4880    1.7030 C   0  0  0  0  0  0  0  0  0  0  0  0
    5.4950    0.1270    0.7370 C   0  0  0  0  0  0  0  0  0  0  0  0
    6.6310    0.9130    0.4940 C   0  0  0  0  0  0  0  0  0  0  0  0
    6.8450    2.0880    1.2140 C   0  0  0  0  0  0  0  0  0  0  0  0
    5.9060    2.4470    2.1870 C   0  0  0  0  0  0  0  0  0  0  0  0
    4.7590    1.6760    2.4170 C   0  0  0  0  0  0  0  0  0  0  0  0
    6.0450    3.7000    2.9630 C   0  0  0  0  0  0  0  0  0  0  0  0
    5.4170    4.8420    2.7540 N   0  0  0  0  0  0  0  0  0  0  0  0
    5.7070    5.9030    3.6200 C   0  0  0  0  0  0  0  0  0  0  0  0
    5.0440    7.2510    3.4670 C   0  0  0  0  0  0  0  0  0  0  0  0
    6.5990    5.6670    4.5900 C   0  0  0  0  0  0  0  0  0  0  0  0
    7.0870    3.9800    4.3660 S   0  0  0  0  0  0  0  0  0  0  0  0
    1.7280    1.2200    0.5700 C   0  0  2  0  0  0  0  0  0  0  0  0
    1.4920    0.2080   -0.4120 O   0  0  0  0  0  0  0  0  0  0  0  0
    0.4390    2.0540    0.6570 C   0  0  0  0  0  0  0  0  0  0  0  0
   -0.1260    2.4030   -0.6620 N   0  0  0  0  0  0  0  0  0  0  0  0
   -0.7170    1.2020   -1.2700 C   0  0  1  0  0  0  0  0  0  0  0  0
    0.2690    0.0260   -1.1470 C   0  0  0  0  0  0  0  0  0  0  0  0
   -0.5070   -1.3040   -1.2120 C   0  0  0  0  0  0  0  0  0  0  0  0
    0.3840   -2.5580   -1.2950 C   0  0  0  0  0  0  0  0  0  0  0  0
   -0.3770   -3.0030   -2.5570 C   0  0  0  0  0  0  0  0  0  0  0  0
   -1.0860   -1.6360   -2.6000 C   0  0  0  0  0  0  0  0  0  0  0  0
   -1.4810   -1.3800   -0.1680 O   0  0  0  0  0  0  0  0  0  0  0  0
   -2.3600   -0.3290   -0.1490 C   0  0  0  0  0  0  0  0  0  0  0  0
   -3.5550   -0.5880    0.4010 N   0  0  0  0  0  0  0  0  0  0  0  0
   -4.5100    0.3480    0.4850 C   0  0  0  0  0  0  0  0  0  0  0  0
   -4.2860    1.6400   -0.0040 C   0  0  0  0  0  0  0  0  0  0  0  0
   -5.3650    2.6930    0.0930 C   0  0  0  0  0  0  0  0  0  0  0  0
   -6.2350    2.6480   -1.1620 C   0  0  0  0  0  0  0  0  0  0  0  0
   -5.3700    2.9170   -2.3900 C   0  0  0  0  0  0  0  0  0  0  0  0
   -7.3250    3.7110   -1.0640 C   0  0  0  0  0  0  0  0  0  0  0  0
   -6.8780    1.2700   -1.2860 C   0  0  0  0  0  0  0  0  0  0  0  0
   -3.0490    1.9440   -0.5840 C   0  0  0  0  0  0  0  0  0  0  0  0
   -2.0730    0.9430   -0.6570 C   0  0  0  0  0  0  0  0  0  0  0  0
    1.4070    6.0730    4.8580 H   0  0  0  0  0  0  0  0  0  0  0  0
   -0.3500    6.1070    5.1170 H   0  0  0  0  0  0  0  0  0  0  0  0
    0.6740    5.0500    6.1120 H   0  0  0  0  0  0  0  0  0  0  0  0
    1.6630    3.1090    5.1070 H   0  0  0  0  0  0  0  0  0  0  0  0
    2.3960    4.1320    3.8530 H   0  0  0  0  0  0  0  0  0  0  0  0
    3.0790    1.5700    3.4220 H   0  0  0  0  0  0  0  0  0  0  0  0
    1.1290   -0.1200    2.1680 H   0  0  0  0  0  0  0  0  0  0  0  0
    3.2240   -1.0800    1.0870 H   0  0  0  0  0  0  0  0  0  0  0  0
    3.3650   -0.8540    2.9210 H   0  0  0  0  0  0  0  0  0  0  0  0
    5.3530   -0.7800    0.1680 H   0  0  0  0  0  0  0  0  0  0  0  0
    7.3450    0.6060   -0.2560 H   0  0  0  0  0  0  0  0  0  0  0  0
    7.7120    2.7040    1.0260 H   0  0  0  0  0  0  0  0  0  0  0  0
    4.0380    2.0000    3.1530 H   0  0  0  0  0  0  0  0  0  0  0  0
    5.7180    8.0290    3.8190 H   0  0  0  0  0  0  0  0  0  0  0  0
    4.1270    7.2730    4.0530 H   0  0  0  0  0  0  0  0  0  0  0  0
    4.8080    7.4230    2.4190 H   0  0  0  0  0  0  0  0  0  0  0  0
    6.9470    6.3560    5.3460 H   0  0  0  0  0  0  0  0  0  0  0  0
    2.5740    1.8530    0.3110 H   0  0  0  0  0  0  0  0  0  0  0  0
    1.0570    0.5790   -1.1960 H   0  0  0  0  0  0  0  0  0  0  0  0
    0.7240    2.9970    1.1180 H   0  0  0  0  0  0  0  0  0  0  0  0
   -0.2980    1.4690    1.2040 H   0  0  0  0  0  0  0  0  0  0  0  0
    0.6500    2.6760   -1.2490 H   0  0  0  0  0  0  0  0  0  0  0  0
   -0.8360    1.4690   -2.3180 H   0  0  0  0  0  0  0  0  0  0  0  0
    0.7960    0.0920   -0.1970 H   0  0  0  0  0  0  0  0  0  0  0  0
    0.9880    0.0670   -1.9620 H   0  0  0  0  0  0  0  0  0  0  0  0
    1.4360   -2.3400   -1.4680 H   0  0  0  0  0  0  0  0  0  0  0  0
    0.2710   -3.2350   -0.4500 H   0  0  0  0  0  0  0  0  0  0  0  0
    0.2650   -3.1930   -3.4140 H   0  0  0  0  0  0  0  0  0  0  0  0
   -1.0500   -3.8430   -2.3930 H   0  0  0  0  0  0  0  0  0  0  0  0
   -0.7310   -0.9810   -3.3930 H   0  0  0  0  0  0  0  0  0  0  0  0
   -2.1710   -1.7030   -2.6200 H   0  0  0  0  0  0  0  0  0  0  0  0
   -5.4610    0.1030    0.9350 H   0  0  0  0  0  0  0  0  0  0  0  0
   -4.9060    3.6750    0.1810 H   0  0  0  0  0  0  0  0  0  0  0  0
   -5.9820    2.5000    0.9680 H   0  0  0  0  0  0  0  0  0  0  0  0
   -4.9110    3.9000   -2.3020 H   0  0  0  0  0  0  0  0  0  0  0  0
   -5.9890    2.8850   -3.2840 H   0  0  0  0  0  0  0  0  0  0  0  0
   -4.5930    2.1590   -2.4610 H   0  0  0  0  0  0  0  0  0  0  0  0
   -6.8660    4.6940   -0.9760 H   0  0  0  0  0  0  0  0  0  0  0  0
   -7.9440    3.6790   -1.9580 H   0  0  0  0  0  0  0  0  0  0  0  0
   -7.9410    3.5190   -0.1890 H   0  0  0  0  0  0  0  0  0  0  0  0
   -6.1010    0.5110   -1.3560 H   0  0  0  0  0  0  0  0  0  0  0  0
   -7.4980    1.2380   -2.1800 H   0  0  0  0  0  0  0  0  0  0  0  0
   -7.4950    1.0780   -0.4110 H   0  0  0  0  0  0  0  0  0  0  0  0
   -2.8510    2.9330   -0.9690 H   0  0  0  0  0  0  0  0  0  0  0  0
  1 43  1  0  0  0  0
  1 44  1  0  0  0  0
  1 45  1  0  0  0  0
  1  2  1  0  0  0  0
  2  3  1  0  0  0  0
  3 46  1  0  0  0  0
  3 47  1  0  0  0  0
  3  4  1  0  0  0  0
  4  5  2  0  0  0  0
  4  6  1  0  0  0  0
  6 48  1  0  0  0  0
  6  7  1  0  0  0  0
  7 49  1  0  0  0  0
  7  8  1  0  0  0  0
  8 50  1  0  0  0  0
  8 51  1  0  0  0  0
  8  9  1  0  0  0  0
  9 10  2  0  0  0  0
 10 52  1  0  0  0  0
 10 11  1  0  0  0  0
 11 53  1  0  0  0  0
 11 12  2  0  0  0  0
 12 54  1  0  0  0  0
 12 13  1  0  0  0  0
 13 14  2  0  0  0  0
 14  9  1  0  0  0  0
 14 55  1  0  0  0  0
 13 15  1  0  0  0  0
 15 16  2  0  0  0  0
 16 17  1  0  0  0  0
 17 18  1  0  0  0  0
 18 56  1  0  0  0  0
 18 57  1  0  0  0  0
 18 58  1  0  0  0  0
 17 19  2  0  0  0  0
 19 59  1  0  0  0  0
 19 20  1  0  0  0  0
 20 15  1  0  0  0  0
  7 21  1  0  0  0  0
 21 60  1  0  0  0  0
 21 22  1  0  0  0  0
 22 61  1  0  0  0  0
 21 23  1  0  0  0  0
 23 62  1  0  0  0  0
 23 63  1  0  0  0  0
 23 24  1  0  0  0  0
 24 64  1  0  0  0  0
 24 25  1  0  0  0  0
 25 65  1  0  0  0  0
 25 26  1  0  0  0  0
 26 66  1  0  0  0  0
 26 67  1  0  0  0  0
 26 27  1  0  0  0  0
 27 28  1  0  0  0  0
 28 68  1  0  0  0  0
 28 69  1  0  0  0  0
 28 29  1  0  0  0  0
 29 70  1  0  0  0  0
 29 71  1  0  0  0  0
 29 30  1  0  0  0  0
 30 27  1  0  0  0  0
 30 72  1  0  0  0  0
 30 73  1  0  0  0  0
 27 31  1  0  0  0  0
 31 32  1  0  0  0  0
 32 33  1  0  0  0  0
 33 34  2  0  0  0  0
 34 74  1  0  0  0  0
 34 35  1  0  0  0  0
 35 36  1  0  0  0  0
 36 75  1  0  0  0  0
 36 76  1  0  0  0  0
 36 37  1  0  0  0  0
 37 38  1  0  0  0  0
 38 77  1  0  0  0  0
 38 78  1  0  0  0  0
 38 79  1  0  0  0  0
 37 39  1  0  0  0  0
 39 80  1  0  0  0  0
 39 81  1  0  0  0  0
 39 82  1  0  0  0  0
 37 40  1  0  0  0  0
 40 83  1  0  0  0  0
 40 84  1  0  0  0  0
 40 85  1  0  0  0  0
 35 41  2  0  0  0  0
 41 86  1  0  0  0  0
 41 42  1  0  0  0  0
 42 25  1  0  0  0  0
 42 32  2  0  0  0  0
M  END
>  <LOGBIO>
7.0000

>  <PRED_LOGBIO>
6.7400

>  <XV_RES>
0.2950

>  <WHL_TMPL>
3

>  <ANCH>
17-19;26-18

$$$$
ROW11
  -MTS-   01071501023D 0   0.00000     0.00000     0

 55 58  0  0  1  0  0  0  0  0999 V2000
    5.2200    1.1890   -2.1780 C   0  0  0  0  0  0  0  0  0  0  0  0
    4.0020    0.5520   -1.6860 C   0  0  0  0  0  0  0  0  0  0  0  0
    3.0010    0.0280   -1.2820 C   0  0  0  0  0  0  0  0  0  0  0  0
    1.7830   -0.6100   -0.7900 C   0  0  0  0  0  0  0  0  0  0  0  0
    0.8210    0.4230   -0.3790 N   0  0  0  0  0  0  0  0  0  0  0  0
   -0.0490    0.9010   -1.2640 C   0  0  0  0  0  0  0  0  0  0  0  0
   -0.0290    0.4580   -2.4330 O   0  0  0  0  0  0  0  0  0  0  0  0
   -0.9400    1.8350   -0.9450 N   0  0  0  0  0  0  0  0  0  0  0  0
   -1.8740    2.3200   -1.9720 C   0  0  0  0  0  0  0  0  0  0  0  0
   -3.0090    1.3470   -2.1850 C   0  0  0  0  0  0  0  0  0  0  0  0
   -2.7350    0.0410   -2.6050 C   0  0  0  0  0  0  0  0  0  0  0  0
   -3.7980   -0.8500   -2.7980 C   0  0  0  0  0  0  0  0  0  0  0  0
   -5.1050   -0.4070   -2.5650 C   0  0  0  0  0  0  0  0  0  0  0  0
   -6.2000   -1.2620   -2.7450 C   0  0  0  0  0  0  0  0  0  0  0  0
   -7.4980   -0.7960   -2.5050 C   0  0  0  0  0  0  0  0  0  0  0  0
   -8.5530   -1.6200   -2.6780 F   0  0  0  0  0  0  0  0  0  0  0  0
   -7.7020    0.5240   -2.0860 C   0  0  0  0  0  0  0  0  0  0  0  0
   -6.6080    1.3780   -1.9060 C   0  0  0  0  0  0  0  0  0  0  0  0
   -5.3090    0.9130   -2.1460 C   0  0  0  0  0  0  0  0  0  0  0  0
   -4.2720    1.7420   -1.9700 N   0  0  0  0  0  0  0  0  0  0  0  0
   -1.0030    2.3400    0.2830 C   0  0  0  0  0  0  0  0  0  0  0  0
   -1.8290    3.2040    0.5750 O   0  0  0  0  0  0  0  0  0  0  0  0
   -0.0450    1.8250    1.2870 C   0  0  0  0  0  0  0  0  0  0  0  0
    0.8310    0.8840    0.9110 C   0  0  0  0  0  0  0  0  0  0  0  0
    1.7320    0.3830    1.8130 N   0  0  0  0  0  0  0  0  0  0  0  0
    2.6050   -0.5910    1.1440 C   0  0  0  0  0  0  0  0  0  0  0  0
    3.6490   -1.1720    2.1150 C   0  0  0  0  0  0  0  0  0  0  0  0
    2.9790   -1.7800    3.3610 C   0  0  0  0  0  0  0  0  0  0  0  0
    1.9770   -0.7960    3.9950 C   0  0  1  0  0  0  0  0  0  0  0  0
    1.2190   -1.4690    5.0590 N   0  0  0  0  0  0  0  0  0  0  0  0
    1.0110   -0.2330    2.9360 C   0  0  0  0  0  0  0  0  0  0  0  0
    5.6560    1.7970   -1.3880 H   0  0  0  0  0  0  0  0  0  0  0  0
    5.9320    0.4250   -2.4820 H   0  0  0  0  0  0  0  0  0  0  0  0
    4.9800    1.8210   -3.0310 H   0  0  0  0  0  0  0  0  0  0  0  0
    1.3480   -1.2170   -1.5800 H   0  0  0  0  0  0  0  0  0  0  0  0
    2.0240   -1.2410    0.0630 H   0  0  0  0  0  0  0  0  0  0  0  0
   -1.3160    2.3490   -2.9050 H   0  0  0  0  0  0  0  0  0  0  0  0
   -2.2950    3.2680   -1.6430 H   0  0  0  0  0  0  0  0  0  0  0  0
   -1.7170   -0.2760   -2.7780 H   0  0  0  0  0  0  0  0  0  0  0  0
   -3.6120   -1.8630   -3.1220 H   0  0  0  0  0  0  0  0  0  0  0  0
   -6.0420   -2.2800   -3.0680 H   0  0  0  0  0  0  0  0  0  0  0  0
   -8.7040    0.8830   -1.9010 H   0  0  0  0  0  0  0  0  0  0  0  0
   -6.7650    2.3970   -1.5830 H   0  0  0  0  0  0  0  0  0  0  0  0
   -0.0520    2.2000    2.3000 H   0  0  0  0  0  0  0  0  0  0  0  0
    2.0010   -1.3990    0.7360 H   0  0  0  0  0  0  0  0  0  0  0  0
    3.1240   -0.1060    0.3200 H   0  0  0  0  0  0  0  0  0  0  0  0
    4.3370   -0.3860    2.4210 H   0  0  0  0  0  0  0  0  0  0  0  0
    4.2300   -1.9390    1.6070 H   0  0  0  0  0  0  0  0  0  0  0  0
    2.4600   -2.6950    3.0840 H   0  0  0  0  0  0  0  0  0  0  0  0
    3.7410   -2.0410    4.0920 H   0  0  0  0  0  0  0  0  0  0  0  0
    2.5120    0.0180    4.4800 H   0  0  0  0  0  0  0  0  0  0  0  0
    0.3150   -1.0290    5.1570 H   0  0  0  0  0  0  0  0  0  0  0  0
    1.0950   -2.4420    4.8210 H   0  0  0  0  0  0  0  0  0  0  0  0
    0.3770   -1.0340    2.5610 H   0  0  0  0  0  0  0  0  0  0  0  0
    0.3590    0.5060    3.3960 H   0  0  0  0  0  0  0  0  0  0  0  0
  1 32  1  0  0  0  0
  1 33  1  0  0  0  0
  1 34  1  0  0  0  0
  1  2  1  0  0  0  0
  2  3  3  0  0  0  0
  3  4  1  0  0  0  0
  4 35  1  0  0  0  0
  4 36  1  0  0  0  0
  4  5  1  0  0  0  0
  5  6  1  0  0  0  0
  6  7  2  0  0  0  0
  6  8  1  0  0  0  0
  8  9  1  0  0  0  0
  9 37  1  0  0  0  0
  9 38  1  0  0  0  0
  9 10  1  0  0  0  0
 10 11  2  0  0  0  0
 11 39  1  0  0  0  0
 11 12  1  0  0  0  0
 12 40  1  0  0  0  0
 12 13  2  0  0  0  0
 13 14  1  0  0  0  0
 14 41  1  0  0  0  0
 14 15  2  0  0  0  0
 15 16  1  0  0  0  0
 15 17  1  0  0  0  0
 17 42  1  0  0  0  0
 17 18  2  0  0  0  0
 18 43  1  0  0  0  0
 18 19  1  0  0  0  0
 19 13  1  0  0  0  0
 19 20  2  0  0  0  0
 20 10  1  0  0  0  0
  8 21  1  0  0  0  0
 21 22  2  0  0  0  0
 21 23  1  0  0  0  0
 23 44  1  0  0  0  0
 23 24  2  0  0  0  0
 24  5  1  0  0  0  0
 24 25  1  0  0  0  0
 25 26  1  0  0  0  0
 26 45  1  0  0  0  0
 26 46  1  0  0  0  0
 26 27  1  0  0  0  0
 27 47  1  0  0  0  0
 27 48  1  0  0  0  0
 27 28  1  0  0  0  0
 28 49  1  0  0  0  0
 28 50  1  0  0  0  0
 28 29  1  0  0  0  0
 29 51  1  0  0  0  0
 29 30  1  0  0  0  0
 30 52  1  0  0  0  0
 30 53  1  0  0  0  0
 29 31  1  0  0  0  0
 31 25  1  0  0  0  0
 31 54  1  0  0  0  0
 31 55  1  0  0  0  0
M  END
>  <LOGBIO>
4.2300

>  <PRED_LOGBIO>
4.6700

>  <XV_RES>
-0.6210

>  <WHL_TMPL>
3

>  <ANCH>
50-53;14-17

$$$$
ROW12
  -MTS-   01071501023D 0   0.00000     0.00000     0

 35 37  0  0  0  0  0  0  0  0999 V2000
    5.7860    5.9950   -1.6940 C   0  0  0  0  0  0  0  0  0  0  0  0
    4.4680    5.3010   -1.9430 C   0  0  0  0  0  0  0  0  0  0  0  0
    4.1320    5.0130   -3.0910 O   0  0  0  0  0  0  0  0  0  0  0  0
    3.6710    5.0020   -0.9220 N   0  0  0  0  0  0  0  0  0  0  0  0
    2.4750    4.3720   -1.1480 C   0  0  0  0  0  0  0  0  0  0  0  0
    1.3070    4.9440   -1.3760 N   0  0  0  0  0  0  0  0  0  0  0  0
    0.2070    4.1030   -1.5820 C   0  0  0  0  0  0  0  0  0  0  0  0
   -1.0850    4.5790   -1.8330 C   0  0  0  0  0  0  0  0  0  0  0  0
   -2.1380    3.6780   -2.0300 C   0  0  0  0  0  0  0  0  0  0  0  0
   -1.8980    2.2990   -1.9770 C   0  0  0  0  0  0  0  0  0  0  0  0
   -0.6060    1.8230   -1.7260 C   0  0  0  0  0  0  0  0  0  0  0  0
    0.4470    2.7240   -1.5290 C   0  0  0  0  0  0  0  0  0  0  0  0
    2.1820    2.6280   -1.1950 S   0  0  0  0  0  0  0  0  0  0  0  0
   -3.0110    1.3460   -2.1850 C   0  0  0  0  0  0  0  0  0  0  0  0
   -2.7810    0.1090   -2.7990 C   0  0  0  0  0  0  0  0  0  0  0  0
   -3.7810   -0.7670   -2.9650 N   0  0  0  0  0  0  0  0  0  0  0  0
   -5.0290   -0.4990   -2.5550 C   0  0  0  0  0  0  0  0  0  0  0  0
   -6.1960   -1.3300   -2.6590 N   0  0  0  0  0  0  0  0  0  0  0  0
   -5.3260    0.7200   -1.9340 C   0  0  0  0  0  0  0  0  0  0  0  0
   -4.3030    1.6580   -1.7460 C   0  0  0  0  0  0  0  0  0  0  0  0
   -6.6530    0.9800   -1.5140 C   0  0  0  0  0  0  0  0  0  0  0  0
   -7.3920    1.9740   -2.2100 F   0  0  0  0  0  0  0  0  0  0  0  0
   -6.5340    1.4470   -0.2740 F   0  0  0  0  0  0  0  0  0  0  0  0
   -7.3430   -0.1570   -1.5180 F   0  0  0  0  0  0  0  0  0  0  0  0
    6.4060    5.3760   -1.0490 H   0  0  0  0  0  0  0  0  0  0  0  0
    6.2960    6.1570   -2.6420 H   0  0  0  0  0  0  0  0  0  0  0  0
    5.6050    6.9540   -1.2120 H   0  0  0  0  0  0  0  0  0  0  0  0
    3.9460    5.2390    0.0200 H   0  0  0  0  0  0  0  0  0  0  0  0
   -1.2700    5.6430   -1.8740 H   0  0  0  0  0  0  0  0  0  0  0  0
   -3.1350    4.0450   -2.2240 H   0  0  0  0  0  0  0  0  0  0  0  0
   -0.4210    0.7600   -1.6840 H   0  0  0  0  0  0  0  0  0  0  0  0
   -1.7880   -0.1420   -3.1410 H   0  0  0  0  0  0  0  0  0  0  0  0
   -7.0830   -1.0010   -2.3060 H   0  0  0  0  0  0  0  0  0  0  0  0
   -6.1290   -2.2430   -3.0850 H   0  0  0  0  0  0  0  0  0  0  0  0
   -4.5080    2.6050   -1.2690 H   0  0  0  0  0  0  0  0  0  0  0  0
  1 25  1  0  0  0  0
  1 26  1  0  0  0  0
  1 27  1  0  0  0  0
  1  2  1  0  0  0  0
  2  3  2  0  0  0  0
  2  4  1  0  0  0  0
  4 28  1  0  0  0  0
  4  5  1  0  0  0  0
  5  6  2  0  0  0  0
  6  7  1  0  0  0  0
  7  8  2  0  0  0  0
  8 29  1  0  0  0  0
  8  9  1  0  0  0  0
  9 30  1  0  0  0  0
  9 10  2  0  0  0  0
 10 11  1  0  0  0  0
 11 31  1  0  0  0  0
 11 12  2  0  0  0  0
 12  7  1  0  0  0  0
 12 13  1  0  0  0  0
 13  5  1  0  0  0  0
 10 14  1  0  0  0  0
 14 15  2  0  0  0  0
 15 32  1  0  0  0  0
 15 16  1  0  0  0  0
 16 17  2  0  0  0  0
 17 18  1  0  0  0  0
 18 33  1  0  0  0  0
 18 34  1  0  0  0  0
 17 19  1  0  0  0  0
 19 20  2  0  0  0  0
 20 14  1  0  0  0  0
 20 35  1  0  0  0  0
 19 21  1  0  0  0  0
 21 22  1  0  0  0  0
 21 23  1  0  0  0  0
 21 24  1  0  0  0  0
M  END
>  <LOGBIO>
6.1000

>  <PRED_LOGBIO>
5.6900

>  <XV_RES>
0.5070

>  <WHL_TMPL>
3

>  <ANCH>
53-54;21-30

$$$$
ROW13
  -MTS-   01071501023D 0   0.00000     0.00000     0

 69 73  0  0  1  0  0  0  0  0999 V2000
   -4.7580    0.4710    1.7640 C   0  0  0  0  0  0  0  0  0  0  0  0
   -3.7300    1.0730    0.8360 C   0  0  0  0  0  0  0  0  0  0  0  0
   -2.5500    1.5630    1.1680 N   0  0  0  0  0  0  0  0  0  0  0  0
   -1.7520    2.0740    0.1380 C   0  0  0  0  0  0  0  0  0  0  0  0
   -0.4810    2.6220    0.3540 C   0  0  0  0  0  0  0  0  0  0  0  0
    0.2610    3.1150   -0.7260 C   0  0  0  0  0  0  0  0  0  0  0  0
    1.5070    3.6700   -0.6410 O   0  0  0  0  0  0  0  0  0  0  0  0
    2.6410    2.8060   -0.7550 C   0  0  0  0  0  0  0  0  0  0  0  0
    3.9230    3.6280   -0.6330 C   0  0  2  0  0  0  0  0  0  0  0  0
    3.9620    4.6070   -1.6750 O   0  0  0  0  0  0  0  0  0  0  0  0
    5.1340    2.7040   -0.7550 C   0  0  0  0  0  0  0  0  0  0  0  0
    6.3670    3.4950   -0.6380 N   0  0  0  0  0  0  0  0  0  0  0  0
    6.7700    3.5670    0.7740 C   0  0  0  0  0  0  0  0  0  0  0  0
    8.1060    4.3160    0.9380 C   0  0  0  0  0  0  0  0  0  0  0  0
    9.1580    3.7160    0.1050 N   0  0  0  0  0  0  0  0  0  0  0  0
   10.3870    4.5150    0.2180 C   0  0  0  0  0  0  0  0  0  0  0  0
   11.2260    3.9890    1.3580 C   0  0  0  0  0  0  0  0  0  0  0  0
   10.8320    3.0310    2.0210 O   0  0  0  0  0  0  0  0  0  0  0  0
   12.3900    4.5630    1.6470 N   0  0  0  0  0  0  0  0  0  0  0  0
   13.1760    4.0710    2.7160 C   0  0  0  0  0  0  0  0  0  0  0  0
   14.1270    3.0700    2.4820 C   0  0  0  0  0  0  0  0  0  0  0  0
   14.9040    2.5820    3.5400 C   0  0  0  0  0  0  0  0  0  0  0  0
   14.7310    3.0960    4.8310 C   0  0  0  0  0  0  0  0  0  0  0  0
   13.7800    4.0970    5.0640 C   0  0  0  0  0  0  0  0  0  0  0  0
   13.0030    4.5840    4.0070 C   0  0  0  0  0  0  0  0  0  0  0  0
   13.5970    4.6400    6.4280 C   0  0  0  0  0  0  0  0  0  0  0  0
   12.3540    4.5350    7.0630 C   0  0  0  0  0  0  0  0  0  0  0  0
   12.1800    5.0490    8.3530 C   0  0  0  0  0  0  0  0  0  0  0  0
   13.2510    5.6680    9.0100 C   0  0  0  0  0  0  0  0  0  0  0  0
   14.4940    5.7730    8.3760 C   0  0  0  0  0  0  0  0  0  0  0  0
   14.6680    5.2590    7.0850 C   0  0  0  0  0  0  0  0  0  0  0  0
    8.7490    3.6460   -1.3050 C   0  0  0  0  0  0  0  0  0  0  0  0
    7.4160    2.8940   -1.4730 C   0  0  0  0  0  0  0  0  0  0  0  0
   -0.2670    3.0610   -2.0210 C   0  0  0  0  0  0  0  0  0  0  0  0
   -1.5370    2.5130   -2.2370 C   0  0  0  0  0  0  0  0  0  0  0  0
   -2.2800    2.0200   -1.1570 C   0  0  0  0  0  0  0  0  0  0  0  0
   -3.8620    1.2650   -0.9180 S   0  0  0  0  0  0  0  0  0  0  0  0
   -5.3330   -0.2820    1.2300 H   0  0  0  0  0  0  0  0  0  0  0  0
   -5.4260    1.2520    2.1200 H   0  0  0  0  0  0  0  0  0  0  0  0
   -4.2550    0.0100    2.6120 H   0  0  0  0  0  0  0  0  0  0  0  0
   -0.0740    2.6640    1.3530 H   0  0  0  0  0  0  0  0  0  0  0  0
    2.6100    2.0610    0.0370 H   0  0  0  0  0  0  0  0  0  0  0  0
    2.6200    2.3070   -1.7220 H   0  0  0  0  0  0  0  0  0  0  0  0
    3.9430    4.1260    0.3340 H   0  0  0  0  0  0  0  0  0  0  0  0
    4.7690    5.1420   -1.6180 H   0  0  0  0  0  0  0  0  0  0  0  0
    5.1030    1.9600    0.0370 H   0  0  0  0  0  0  0  0  0  0  0  0
    5.1130    2.2060   -1.7220 H   0  0  0  0  0  0  0  0  0  0  0  0
    6.8690    2.5600    1.1750 H   0  0  0  0  0  0  0  0  0  0  0  0
    5.9980    4.0760    1.3470 H   0  0  0  0  0  0  0  0  0  0  0  0
    7.9740    5.3590    0.6590 H   0  0  0  0  0  0  0  0  0  0  0  0
    8.4120    4.2880    1.9820 H   0  0  0  0  0  0  0  0  0  0  0  0
   10.1280    5.5540    0.4070 H   0  0  0  0  0  0  0  0  0  0  0  0
   10.9520    4.4440   -0.7100 H   0  0  0  0  0  0  0  0  0  0  0  0
   12.7140    5.3500    1.1030 H   0  0  0  0  0  0  0  0  0  0  0  0
   14.2600    2.6730    1.4870 H   0  0  0  0  0  0  0  0  0  0  0  0
   15.6380    1.8100    3.3600 H   0  0  0  0  0  0  0  0  0  0  0  0
   15.3310    2.7200    5.6460 H   0  0  0  0  0  0  0  0  0  0  0  0
   12.2700    5.3560    4.1860 H   0  0  0  0  0  0  0  0  0  0  0  0
   11.5280    4.0580    6.5560 H   0  0  0  0  0  0  0  0  0  0  0  0
   11.2210    4.9680    8.8430 H   0  0  0  0  0  0  0  0  0  0  0  0
   13.1170    6.0640   10.0060 H   0  0  0  0  0  0  0  0  0  0  0  0
   15.3200    6.2500    8.8820 H   0  0  0  0  0  0  0  0  0  0  0  0
   15.6270    5.3400    6.5960 H   0  0  0  0  0  0  0  0  0  0  0  0
    8.6500    4.6530   -1.7050 H   0  0  0  0  0  0  0  0  0  0  0  0
    9.5220    3.1430   -1.8820 H   0  0  0  0  0  0  0  0  0  0  0  0
    7.5500    1.8520   -1.1930 H   0  0  0  0  0  0  0  0  0  0  0  0
    7.1100    2.9280   -2.5170 H   0  0  0  0  0  0  0  0  0  0  0  0
    0.3060    3.4420   -2.8540 H   0  0  0  0  0  0  0  0  0  0  0  0
   -1.9450    2.4710   -3.2360 H   0  0  0  0  0  0  0  0  0  0  0  0
  1 38  1  0  0  0  0
  1 39  1  0  0  0  0
  1 40  1  0  0  0  0
  1  2  1  0  0  0  0
  2  3  2  0  0  0  0
  3  4  1  0  0  0  0
  4  5  2  0  0  0  0
  5 41  1  0  0  0  0
  5  6  1  0  0  0  0
  6  7  1  0  0  0  0
  7  8  1  0  0  0  0
  8 42  1  0  0  0  0
  8 43  1  0  0  0  0
  8  9  1  0  0  0  0
  9 44  1  0  0  0  0
  9 10  1  0  0  0  0
 10 45  1  0  0  0  0
  9 11  1  0  0  0  0
 11 46  1  0  0  0  0
 11 47  1  0  0  0  0
 11 12  1  0  0  0  0
 12 13  1  0  0  0  0
 13 48  1  0  0  0  0
 13 49  1  0  0  0  0
 13 14  1  0  0  0  0
 14 50  1  0  0  0  0
 14 51  1  0  0  0  0
 14 15  1  0  0  0  0
 15 16  1  0  0  0  0
 16 52  1  0  0  0  0
 16 53  1  0  0  0  0
 16 17  1  0  0  0  0
 17 18  2  0  0  0  0
 17 19  1  0  0  0  0
 19 54  1  0  0  0  0
 19 20  1  0  0  0  0
 20 21  2  0  0  0  0
 21 55  1  0  0  0  0
 21 22  1  0  0  0  0
 22 56  1  0  0  0  0
 22 23  2  0  0  0  0
 23 57  1  0  0  0  0
 23 24  1  0  0  0  0
 24 25  2  0  0  0  0
 25 20  1  0  0  0  0
 25 58  1  0  0  0  0
 24 26  1  0  0  0  0
 26 27  2  0  0  0  0
 27 59  1  0  0  0  0
 27 28  1  0  0  0  0
 28 60  1  0  0  0  0
 28 29  2  0  0  0  0
 29 61  1  0  0  0  0
 29 30  1  0  0  0  0
 30 62  1  0  0  0  0
 30 31  2  0  0  0  0
 31 26  1  0  0  0  0
 31 63  1  0  0  0  0
 15 32  1  0  0  0  0
 32 64  1  0  0  0  0
 32 65  1  0  0  0  0
 32 33  1  0  0  0  0
 33 12  1  0  0  0  0
 33 66  1  0  0  0  0
 33 67  1  0  0  0  0
  6 34  2  0  0  0  0
 34 68  1  0  0  0  0
 34 35  1  0  0  0  0
 35 69  1  0  0  0  0
 35 36  2  0  0  0  0
 36  4  1  0  0  0  0
 36 37  1  0  0  0  0
 37  2  1  0  0  0  0
M  END
>  <LOGBIO>
4.4300

>  <PRED_LOGBIO>
5.1100

>  <XV_RES>
-1.0280

>  <WHL_TMPL>
2

>  <ANCH>
24-26;64-10

$$$$
ROW14
  -MTS-   01071501023D 0   0.00000     0.00000     0

 52 55  0  0  1  0  0  0  0  0999 V2000
    3.1840    6.9540    1.5950 C   0  0  0  0  0  0  0  0  0  0  0  0
    3.6170    6.6780    0.1430 C   0  0  0  0  0  0  0  0  0  0  0  0
    3.7330    5.1440    0.0600 C   0  0  0  0  0  0  0  0  0  0  0  0
    3.8300    4.6710    1.4490 N   0  0  0  0  0  0  0  0  0  0  0  0
    2.9500    5.5650    2.2160 C   0  0  0  0  0  0  0  0  0  0  0  0
    3.3910    3.2730    1.5620 C   0  0  1  0  0  0  0  0  0  0  0  0
    4.5860    2.4980    1.3530 C   0  0  2  0  0  0  0  0  0  0  0  0
    5.5740    3.0130    2.3120 N   0  0  0  0  0  0  0  0  0  0  0  0
    5.5720    2.2190    3.5490 C   0  0  0  0  0  0  0  0  0  0  0  0
    6.9610    2.4210    4.1830 C   0  0  0  0  0  0  0  0  0  0  0  0
    7.8380    2.9460    3.0320 C   0  0  0  0  0  0  0  0  0  0  0  0
    6.9390    2.8870    1.7830 C   0  0  0  0  0  0  0  0  0  0  0  0
    4.3070    1.0210    1.5690 C   0  0  0  0  0  0  0  0  0  0  0  0
    3.4720    0.5840    2.6090 C   0  0  0  0  0  0  0  0  0  0  0  0
    3.2320   -0.7770    2.8050 C   0  0  0  0  0  0  0  0  0  0  0  0
    3.8250   -1.7180    1.9670 C   0  0  0  0  0  0  0  0  0  0  0  0
    4.6590   -1.3000    0.9320 C   0  0  0  0  0  0  0  0  0  0  0  0
    4.9010    0.0600    0.7340 C   0  0  0  0  0  0  0  0  0  0  0  0
    2.3600    3.1610    0.6720 C   0  0  0  0  0  0  0  0  0  0  0  0
    1.3160    2.2410    0.7280 C   0  0  0  0  0  0  0  0  0  0  0  0
    0.3260    2.2350   -0.2620 C   0  0  0  0  0  0  0  0  0  0  0  0
    0.3680    3.1510   -1.3220 C   0  0  0  0  0  0  0  0  0  0  0  0
    1.4310    4.0600   -1.3850 C   0  0  0  0  0  0  0  0  0  0  0  0
    2.4170    4.0610   -0.3960 C   0  0  0  0  0  0  0  0  0  0  0  0
    3.9960    7.4500    2.1220 H   0  0  0  0  0  0  0  0  0  0  0  0
    2.2460    7.5060    1.5890 H   0  0  0  0  0  0  0  0  0  0  0  0
    4.5680    7.1560   -0.0810 H   0  0  0  0  0  0  0  0  0  0  0  0
    2.8810    7.0540   -0.5640 H   0  0  0  0  0  0  0  0  0  0  0  0
    2.8320    4.7400   -0.3950 H   0  0  0  0  0  0  0  0  0  0  0  0
    4.6440    4.8810   -0.4740 H   0  0  0  0  0  0  0  0  0  0  0  0
    1.9080    5.2640    2.1250 H   0  0  0  0  0  0  0  0  0  0  0  0
    3.2080    5.5580    3.2730 H   0  0  0  0  0  0  0  0  0  0  0  0
    3.0310    3.1030    2.5740 H   0  0  0  0  0  0  0  0  0  0  0  0
    4.9520    2.6440    0.3390 H   0  0  0  0  0  0  0  0  0  0  0  0
    5.4390    1.1680    3.3020 H   0  0  0  0  0  0  0  0  0  0  0  0
    4.8100    2.6040    4.2230 H   0  0  0  0  0  0  0  0  0  0  0  0
    6.9190    3.1360    5.0020 H   0  0  0  0  0  0  0  0  0  0  0  0
    7.3510    1.4850    4.5790 H   0  0  0  0  0  0  0  0  0  0  0  0
    8.1080    3.9810    3.2310 H   0  0  0  0  0  0  0  0  0  0  0  0
    8.6860    2.2770    2.8940 H   0  0  0  0  0  0  0  0  0  0  0  0
    7.0690    1.9480    1.2490 H   0  0  0  0  0  0  0  0  0  0  0  0
    7.1700    3.6970    1.0940 H   0  0  0  0  0  0  0  0  0  0  0  0
    3.0110    1.3080    3.2640 H   0  0  0  0  0  0  0  0  0  0  0  0
    2.5860   -1.1010    3.6070 H   0  0  0  0  0  0  0  0  0  0  0  0
    3.6390   -2.7710    2.1190 H   0  0  0  0  0  0  0  0  0  0  0  0
    5.1190   -2.0300    0.2820 H   0  0  0  0  0  0  0  0  0  0  0  0
    5.5510    0.3770   -0.0680 H   0  0  0  0  0  0  0  0  0  0  0  0
    1.2690    1.5290    1.5390 H   0  0  0  0  0  0  0  0  0  0  0  0
   -0.4790    1.5170   -0.2080 H   0  0  0  0  0  0  0  0  0  0  0  0
   -0.4060    3.1550   -2.0760 H   0  0  0  0  0  0  0  0  0  0  0  0
    1.4880    4.7630   -2.2020 H   0  0  0  0  0  0  0  0  0  0  0  0
    3.2330    4.7660   -0.4570 H   0  0  0  0  0  0  0  0  0  0  0  0
  1 25  1  0  0  0  0
  1 26  1  0  0  0  0
  1  2  1  0  0  0  0
  2 27  1  0  0  0  0
  2 28  1  0  0  0  0
  2  3  1  0  0  0  0
  3 29  1  0  0  0  0
  3 30  1  0  0  0  0
  3  4  1  0  0  0  0
  4  5  1  0  0  0  0
  5  1  1  0  0  0  0
  5 31  1  0  0  0  0
  5 32  1  0  0  0  0
  4  6  1  0  0  0  0
  6 33  1  0  0  0  0
  6  7  1  0  0  0  0
  7 34  1  0  0  0  0
  7  8  1  0  0  0  0
  8  9  1  0  0  0  0
  9 35  1  0  0  0  0
  9 36  1  0  0  0  0
  9 10  1  0  0  0  0
 10 37  1  0  0  0  0
 10 38  1  0  0  0  0
 10 11  1  0  0  0  0
 11 39  1  0  0  0  0
 11 40  1  0  0  0  0
 11 12  1  0  0  0  0
 12  8  1  0  0  0  0
 12 41  1  0  0  0  0
 12 42  1  0  0  0  0
  7 13  1  0  0  0  0
 13 14  2  0  0  0  0
 14 43  1  0  0  0  0
 14 15  1  0  0  0  0
 15 44  1  0  0  0  0
 15 16  2  0  0  0  0
 16 45  1  0  0  0  0
 16 17  1  0  0  0  0
 17 46  1  0  0  0  0
 17 18  2  0  0  0  0
 18 13  1  0  0  0  0
 18 47  1  0  0  0  0
  6 19  1  0  0  0  0
 19 20  2  0  0  0  0
 20 48  1  0  0  0  0
 20 21  1  0  0  0  0
 21 49  1  0  0  0  0
 21 22  2  0  0  0  0
 22 50  1  0  0  0  0
 22 23  1  0  0  0  0
 23 51  1  0  0  0  0
 23 24  2  0  0  0  0
 24 19  1  0  0  0  0
 24 52  1  0  0  0  0
M  END
>  <LOGBIO>
4.9000

>  <PRED_LOGBIO>
5.0600

>  <XV_RES>
-0.2230

>  <WHL_TMPL>
1

>  <ANCH>
15-24;31-32

$$$$
ROW15
  -MTS-   01071501023D 0   0.00000     0.00000     0

 47 49  0  0  0  0  0  0  0  0999 V2000
    5.8120    0.9950    7.2490 N   0  0  0  0  0  0  0  0  0  0  0  0
    5.5350   -0.1400    6.4740 C   0  0  0  0  0  0  0  0  0  0  0  0
    6.5130   -0.7070    5.7540 N   0  0  0  0  0  0  0  0  0  0  0  0
    6.3030   -1.7920    4.9960 C   0  0  0  0  0  0  0  0  0  0  0  0
    5.0290   -2.3710    4.9400 C   0  0  0  0  0  0  0  0  0  0  0  0
    3.9840   -1.8060    5.6810 C   0  0  0  0  0  0  0  0  0  0  0  0
    2.7290   -2.3540    5.6420 O   0  0  0  0  0  0  0  0  0  0  0  0
    1.8590   -1.9030    4.6850 C   0  0  0  0  0  0  0  0  0  0  0  0
    1.0180   -0.8180    4.9600 C   0  0  0  0  0  0  0  0  0  0  0  0
    0.1280   -0.3560    3.9830 C   0  0  0  0  0  0  0  0  0  0  0  0
    0.0800   -0.9790    2.7300 C   0  0  0  0  0  0  0  0  0  0  0  0
   -0.8190   -0.5130    1.7420 N   0  0  0  0  0  0  0  0  0  0  0  0
   -0.4350    0.4310    0.8860 C   0  0  0  0  0  0  0  0  0  0  0  0
    0.7190    0.9050    0.9550 O   0  0  0  0  0  0  0  0  0  0  0  0
   -1.2800    0.8690   -0.0430 N   0  0  0  0  0  0  0  0  0  0  0  0
   -0.8970    1.8130   -0.8980 C   0  0  0  0  0  0  0  0  0  0  0  0
    0.2390    2.2800   -0.8300 O   0  0  0  0  0  0  0  0  0  0  0  0
   -1.8740    2.3200   -1.9720 C   0  0  0  0  0  0  0  0  0  0  0  0
   -3.0110    1.3460   -2.1850 C   0  0  0  0  0  0  0  0  0  0  0  0
   -2.7780    0.1100   -2.7950 C   0  0  0  0  0  0  0  0  0  0  0  0
   -3.8210   -0.8030   -2.9690 C   0  0  0  0  0  0  0  0  0  0  0  0
   -5.1140   -0.4940   -2.5320 C   0  0  0  0  0  0  0  0  0  0  0  0
   -6.1960   -1.3300   -2.6590 F   0  0  0  0  0  0  0  0  0  0  0  0
   -5.3590    0.7500   -1.9170 C   0  0  0  0  0  0  0  0  0  0  0  0
   -4.3050    1.6580   -1.7450 C   0  0  0  0  0  0  0  0  0  0  0  0
    0.9220   -2.0640    2.4550 C   0  0  0  0  0  0  0  0  0  0  0  0
    1.8110   -2.5250    3.4320 C   0  0  0  0  0  0  0  0  0  0  0  0
    2.6230   -3.5710    3.1670 F   0  0  0  0  0  0  0  0  0  0  0  0
    4.2400   -0.6720    6.4610 C   0  0  0  0  0  0  0  0  0  0  0  0
    3.1830   -0.0590    7.2410 C   0  0  0  0  0  0  0  0  0  0  0  0
    2.3070    0.4490    7.8870 C   0  0  0  0  0  0  0  0  0  0  0  0
    5.7080    1.9170    6.8500 H   0  0  0  0  0  0  0  0  0  0  0  0
    6.1150    0.8910    8.2070 H   0  0  0  0  0  0  0  0  0  0  0  0
    7.1170   -2.2200    4.4290 H   0  0  0  0  0  0  0  0  0  0  0  0
    4.8550   -3.2450    4.3320 H   0  0  0  0  0  0  0  0  0  0  0  0
    1.0540   -0.3370    5.9270 H   0  0  0  0  0  0  0  0  0  0  0  0
   -0.5210    0.4800    4.1950 H   0  0  0  0  0  0  0  0  0  0  0  0
   -1.7510   -0.8960    1.6860 H   0  0  0  0  0  0  0  0  0  0  0  0
   -2.2130    0.4860   -0.0980 H   0  0  0  0  0  0  0  0  0  0  0  0
   -1.3160    2.3490   -2.9050 H   0  0  0  0  0  0  0  0  0  0  0  0
   -2.2900    3.2660   -1.6330 H   0  0  0  0  0  0  0  0  0  0  0  0
   -1.7840   -0.1410   -3.1340 H   0  0  0  0  0  0  0  0  0  0  0  0
   -3.6280   -1.7540   -3.4440 H   0  0  0  0  0  0  0  0  0  0  0  0
   -6.3530    1.0020   -1.5800 H   0  0  0  0  0  0  0  0  0  0  0  0
   -4.4920    2.6090   -1.2680 H   0  0  0  0  0  0  0  0  0  0  0  0
    0.8850   -2.5440    1.4880 H   0  0  0  0  0  0  0  0  0  0  0  0
    1.5340    0.8970    8.4570 H   0  0  0  0  0  0  0  0  0  0  0  0
  1 32  1  0  0  0  0
  1 33  1  0  0  0  0
  1  2  1  0  0  0  0
  2  3  1  0  0  0  0
  3  4  2  0  0  0  0
  4 34  1  0  0  0  0
  4  5  1  0  0  0  0
  5 35  1  0  0  0  0
  5  6  2  0  0  0  0
  6  7  1  0  0  0  0
  7  8  1  0  0  0  0
  8  9  2  0  0  0  0
  9 36  1  0  0  0  0
  9 10  1  0  0  0  0
 10 37  1  0  0  0  0
 10 11  2  0  0  0  0
 11 12  1  0  0  0  0
 12 38  1  0  0  0  0
 12 13  1  0  0  0  0
 13 14  2  0  0  0  0
 13 15  1  0  0  0  0
 15 39  1  0  0  0  0
 15 16  1  0  0  0  0
 16 17  2  0  0  0  0
 16 18  1  0  0  0  0
 18 40  1  0  0  0  0
 18 41  1  0  0  0  0
 18 19  1  0  0  0  0
 19 20  2  0  0  0  0
 20 42  1  0  0  0  0
 20 21  1  0  0  0  0
 21 43  1  0  0  0  0
 21 22  2  0  0  0  0
 22 23  1  0  0  0  0
 22 24  1  0  0  0  0
 24 44  1  0  0  0  0
 24 25  2  0  0  0  0
 25 19  1  0  0  0  0
 25 45  1  0  0  0  0
 11 26  1  0  0  0  0
 26 46  1  0  0  0  0
 26 27  2  0  0  0  0
 27  8  1  0  0  0  0
 27 28  1  0  0  0  0
  6 29  1  0  0  0  0
 29  2  2  0  0  0  0
 29 30  1  0  0  0  0
 30 31  3  0  0  0  0
 31 47  1  0  0  0  0
M  END
>  <LOGBIO>
6.1000

>  <PRED_LOGBIO>
5.5000

>  <XV_RES>
0.8090

>  <WHL_TMPL>
3

>  <ANCH>
53-70;29-30

$$$$
ROW16
  -MTS-   01071501023D 0   0.00000     0.00000     0

 25 26  0  0  0  0  0  0  0  0999 V2000
    4.8830    3.3570    4.0470 Cl  0  0  0  0  0  0  0  0  0  0  0  0
    6.1650    2.7420    3.0450 C   0  0  0  0  0  0  0  0  0  0  0  0
    7.4580    3.2480    3.2070 C   0  0  0  0  0  0  0  0  0  0  0  0
    8.4880    2.7680    2.4100 C   0  0  0  0  0  0  0  0  0  0  0  0
    8.2360    1.7930    1.4520 C   0  0  0  0  0  0  0  0  0  0  0  0
    6.9390    1.2860    1.2890 C   0  0  0  0  0  0  0  0  0  0  0  0
    6.7420    0.0980    0.0470 Cl  0  0  0  0  0  0  0  0  0  0  0  0
    5.8730    1.7450    2.0890 C   0  0  0  0  0  0  0  0  0  0  0  0
    4.4340    1.2380    1.9540 C   0  0  0  0  0  0  0  0  0  0  0  0
    4.1590    0.3840    1.1120 O   0  0  0  0  0  0  0  0  0  0  0  0
    3.4820    1.7210    2.7470 N   0  0  0  0  0  0  0  0  0  0  0  0
    2.1520    1.2520    2.6220 C   0  0  0  0  0  0  0  0  0  0  0  0
    1.7150    0.1490    3.3650 C   0  0  0  0  0  0  0  0  0  0  0  0
    0.3950   -0.2960    3.2240 C   0  0  0  0  0  0  0  0  0  0  0  0
   -0.4380    0.3340    2.3840 N   0  0  0  0  0  0  0  0  0  0  0  0
   -0.0540    1.3920    1.6590 C   0  0  0  0  0  0  0  0  0  0  0  0
    1.2540    1.8850    1.7550 C   0  0  0  0  0  0  0  0  0  0  0  0
    7.6540    4.0080    3.9480 H   0  0  0  0  0  0  0  0  0  0  0  0
    9.4890    3.1540    2.5350 H   0  0  0  0  0  0  0  0  0  0  0  0
    9.0400    1.4250    0.8320 H   0  0  0  0  0  0  0  0  0  0  0  0
    3.7070    2.4220    3.4380 H   0  0  0  0  0  0  0  0  0  0  0  0
    2.3910   -0.3550    4.0400 H   0  0  0  0  0  0  0  0  0  0  0  0
    0.0480   -1.1460    3.7930 H   0  0  0  0  0  0  0  0  0  0  0  0
   -0.7580    1.8700    0.9940 H   0  0  0  0  0  0  0  0  0  0  0  0
    1.5640    2.7390    1.1700 H   0  0  0  0  0  0  0  0  0  0  0  0
  1  2  1  0  0  0  0
  2  3  2  0  0  0  0
  3 18  1  0  0  0  0
  3  4  1  0  0  0  0
  4 19  1  0  0  0  0
  4  5  2  0  0  0  0
  5 20  1  0  0  0  0
  5  6  1  0  0  0  0
  6  7  1  0  0  0  0
  6  8  2  0  0  0  0
  8  2  1  0  0  0  0
  8  9  1  0  0  0  0
  9 10  2  0  0  0  0
  9 11  1  0  0  0  0
 11 21  1  0  0  0  0
 11 12  1  0  0  0  0
 12 13  2  0  0  0  0
 13 22  1  0  0  0  0
 13 14  1  0  0  0  0
 14 23  1  0  0  0  0
 14 15  2  0  0  0  0
 15 16  1  0  0  0  0
 16 24  1  0  0  0  0
 16 17  2  0  0  0  0
 17 12  1  0  0  0  0
 17 25  1  0  0  0  0
M  END
>  <LOGBIO>
5.3300

>  <PRED_LOGBIO>
5.2700

>  <XV_RES>
0.0500

>  <WHL_TMPL>
2

>  <ANCH>
44-45;9-10

$$$$
ROW17
  -MTS-   01071501023D 0   0.00000     0.00000     0

 70 75  0  0  0  0  0  0  0  0999 V2000
    1.4340    0.9180    2.6890 C   0  0  0  0  0  0  0  0  0  0  0  0
    2.4550   -0.1640    3.0280 C   0  0  0  0  0  0  0  0  0  0  0  0
    1.7390   -1.4980    3.2150 C   0  0  0  0  0  0  0  0  0  0  0  0
    3.4560   -0.2820    1.9040 C   0  0  0  0  0  0  0  0  0  0  0  0
    3.4410   -1.2710    0.8030 C   0  0  0  0  0  0  0  0  0  0  0  0
    4.5120   -1.0040    0.0420 C   0  0  0  0  0  0  0  0  0  0  0  0
    5.1860    0.0620    0.5760 N   0  0  0  0  0  0  0  0  0  0  0  0
    6.3920    0.7500    0.1580 N   0  0  0  0  0  0  0  0  0  0  0  0
    6.8580    1.7730    0.8490 C   0  0  0  0  0  0  0  0  0  0  0  0
    6.2010    2.2190    2.0030 N   0  0  0  0  0  0  0  0  0  0  0  0
    5.0990    1.6390    2.4410 C   0  0  0  0  0  0  0  0  0  0  0  0
    4.4820    2.1010    3.5740 N   0  0  0  0  0  0  0  0  0  0  0  0
    4.8370    1.5740    4.8380 C   0  0  0  0  0  0  0  0  0  0  0  0
    4.1590    0.4600    5.3470 C   0  0  0  0  0  0  0  0  0  0  0  0
    4.5100   -0.0620    6.5970 C   0  0  0  0  0  0  0  0  0  0  0  0
    3.7930   -1.2400    7.1350 C   0  0  0  0  0  0  0  0  0  0  0  0
    2.7870   -1.0860    7.8260 O   0  0  0  0  0  0  0  0  0  0  0  0
    4.2370   -2.4660    6.8710 N   0  0  0  0  0  0  0  0  0  0  0  0
    3.5250   -3.6360    7.4050 C   0  0  0  0  0  0  0  0  0  0  0  0
    3.9270   -4.1630    8.7400 C   0  0  0  0  0  0  0  0  0  0  0  0
    4.2590   -4.9280    7.5060 C   0  0  0  0  0  0  0  0  0  0  0  0
    5.5380    0.5300    7.3400 C   0  0  0  0  0  0  0  0  0  0  0  0
    5.8770    0.0270    8.5460 F   0  0  0  0  0  0  0  0  0  0  0  0
    6.2160    1.6440    6.8310 C   0  0  0  0  0  0  0  0  0  0  0  0
    5.8660    2.1660    5.5800 C   0  0  0  0  0  0  0  0  0  0  0  0
    6.5190    3.2410    5.0900 F   0  0  0  0  0  0  0  0  0  0  0  0
    4.5340    0.4880    1.7030 C   0  0  0  0  0  0  0  0  0  0  0  0
    4.6030   -2.1640    0.5950 C   0  0  0  0  0  0  0  0  0  0  0  0
    5.3940   -2.7150    1.5990 O   0  0  0  0  0  0  0  0  0  0  0  0
    6.3760   -3.4910    0.9870 C   0  0  0  0  0  0  0  0  0  0  0  0
    7.3530   -4.2020    1.6330 O   0  0  0  0  0  0  0  0  0  0  0  0
    7.0690   -5.5540    1.9990 C   0  0  0  0  0  0  0  0  0  0  0  0
    8.2840   -6.1580    2.7020 C   0  0  0  0  0  0  0  0  0  0  0  0
    9.2150   -6.8180    1.6680 C   0  0  0  0  0  0  0  0  0  0  0  0
   10.5400   -7.2650    2.3140 C   0  0  0  0  0  0  0  0  0  0  0  0
   11.2010   -6.1500    3.0060 N   0  0  0  0  0  0  0  0  0  0  0  0
   10.3560   -5.5900    4.0700 C   0  0  0  0  0  0  0  0  0  0  0  0
    9.0240   -5.0690    3.5010 C   0  0  0  0  0  0  0  0  0  0  0  0
    6.2050   -3.4260   -0.3200 N   0  0  0  0  0  0  0  0  0  0  0  0
    5.0620   -2.5700   -0.5740 N   0  0  0  0  0  0  0  0  0  0  0  0
    0.9160    0.6530    1.7700 H   0  0  0  0  0  0  0  0  0  0  0  0
    0.7130    1.0040    3.5000 H   0  0  0  0  0  0  0  0  0  0  0  0
    1.9440    1.8700    2.5560 H   0  0  0  0  0  0  0  0  0  0  0  0
    2.9730    0.1020    3.9480 H   0  0  0  0  0  0  0  0  0  0  0  0
    1.2220   -1.7640    2.2950 H   0  0  0  0  0  0  0  0  0  0  0  0
    1.0180   -1.4130    4.0250 H   0  0  0  0  0  0  0  0  0  0  0  0
    2.4670   -2.2700    3.4560 H   0  0  0  0  0  0  0  0  0  0  0  0
    4.7970   -1.5440   -0.8490 H   0  0  0  0  0  0  0  0  0  0  0  0
    7.7580    2.2730    0.5210 H   0  0  0  0  0  0  0  0  0  0  0  0
    3.7750    2.8190    3.5060 H   0  0  0  0  0  0  0  0  0  0  0  0
    3.3650    0.0030    4.7740 H   0  0  0  0  0  0  0  0  0  0  0  0
    5.0630   -2.5930    6.3040 H   0  0  0  0  0  0  0  0  0  0  0  0
    2.4710   -3.6590    7.1360 H   0  0  0  0  0  0  0  0  0  0  0  0
    4.7430   -3.6590    9.2540 H   0  0  0  0  0  0  0  0  0  0  0  0
    3.1420   -4.5590    9.3810 H   0  0  0  0  0  0  0  0  0  0  0  0
    5.3000   -4.9410    7.1880 H   0  0  0  0  0  0  0  0  0  0  0  0
    3.6980   -5.8410    7.3150 H   0  0  0  0  0  0  0  0  0  0  0  0
    7.0100    2.1010    7.4040 H   0  0  0  0  0  0  0  0  0  0  0  0
    6.8430   -6.1320    1.1050 H   0  0  0  0  0  0  0  0  0  0  0  0
    6.2130   -5.5760    2.6710 H   0  0  0  0  0  0  0  0  0  0  0  0
    7.8880   -6.9110    3.3800 H   0  0  0  0  0  0  0  0  0  0  0  0
    9.4230   -6.1130    0.8660 H   0  0  0  0  0  0  0  0  0  0  0  0
    8.7160   -7.6800    1.2310 H   0  0  0  0  0  0  0  0  0  0  0  0
   10.3430   -8.0670    3.0240 H   0  0  0  0  0  0  0  0  0  0  0  0
   11.1960   -7.6500    1.5370 H   0  0  0  0  0  0  0  0  0  0  0  0
   12.0730   -6.4710    3.4020 H   0  0  0  0  0  0  0  0  0  0  0  0
   10.1560   -6.3570    4.8150 H   0  0  0  0  0  0  0  0  0  0  0  0
   10.8840   -4.7750    4.5610 H   0  0  0  0  0  0  0  0  0  0  0  0
    9.2160   -4.2140    2.8560 H   0  0  0  0  0  0  0  0  0  0  0  0
    8.3910   -4.7250    4.3170 H   0  0  0  0  0  0  0  0  0  0  0  0
  1 41  1  0  0  0  0
  1 42  1  0  0  0  0
  1 43  1  0  0  0  0
  1  2  1  0  0  0  0
  2 44  1  0  0  0  0
  2  3  1  0  0  0  0
  3 45  1  0  0  0  0
  3 46  1  0  0  0  0
  3 47  1  0  0  0  0
  2  4  1  0  0  0  0
  4  5  1  0  0  0  0
  5  6  2  0  0  0  0
  6 48  1  0  0  0  0
  6  7  1  0  0  0  0
  7  8  1  0  0  0  0
  8  9  2  0  0  0  0
  9 49  1  0  0  0  0
  9 10  1  0  0  0  0
 10 11  2  0  0  0  0
 11 12  1  0  0  0  0
 12 50  1  0  0  0  0
 12 13  1  0  0  0  0
 13 14  2  0  0  0  0
 14 51  1  0  0  0  0
 14 15  1  0  0  0  0
 15 16  1  0  0  0  0
 16 17  2  0  0  0  0
 16 18  1  0  0  0  0
 18 52  1  0  0  0  0
 18 19  1  0  0  0  0
 19 53  1  0  0  0  0
 19 20  1  0  0  0  0
 20 54  1  0  0  0  0
 20 55  1  0  0  0  0
 20 21  1  0  0  0  0
 21 19  1  0  0  0  0
 21 56  1  0  0  0  0
 21 57  1  0  0  0  0
 15 22  2  0  0  0  0
 22 23  1  0  0  0  0
 22 24  1  0  0  0  0
 24 58  1  0  0  0  0
 24 25  2  0  0  0  0
 25 13  1  0  0  0  0
 25 26  1  0  0  0  0
 11 27  1  0  0  0  0
 27  4  2  0  0  0  0
 27  7  1  0  0  0  0
  5 28  1  0  0  0  0
 28 29  1  0  0  0  0
 29 30  1  0  0  0  0
 30 31  1  0  0  0  0
 31 32  1  0  0  0  0
 32 59  1  0  0  0  0
 32 60  1  0  0  0  0
 32 33  1  0  0  0  0
 33 61  1  0  0  0  0
 33 34  1  0  0  0  0
 34 62  1  0  0  0  0
 34 63  1  0  0  0  0
 34 35  1  0  0  0  0
 35 64  1  0  0  0  0
 35 65  1  0  0  0  0
 35 36  1  0  0  0  0
 36 66  1  0  0  0  0
 36 37  1  0  0  0  0
 37 67  1  0  0  0  0
 37 68  1  0  0  0  0
 37 38  1  0  0  0  0
 38 33  1  0  0  0  0
 38 69  1  0  0  0  0
 38 70  1  0  0  0  0
 30 39  2  0  0  0  0
 39 40  1  0  0  0  0
 40 28  2  0  0  0  0
M  END
>  <LOGBIO>
5.1200

>  <PRED_LOGBIO>
4.8500

>  <XV_RES>
0.1470

>  <WHL_TMPL>
3

>  <ANCH>
19-20;45-11

$$$$
ROW19
  -MTS-   01071501023D 0   0.00000     0.00000     0

 49 53  0  0  1  0  0  0  0  0999 V2000
    8.6940    2.9300    4.5010 C   0  0  0  0  0  0  0  0  0  0  0  0
    8.2240    2.3750    3.2230 N   0  0  0  0  0  0  0  0  0  0  0  0
    6.9380    1.9180    3.1060 C   0  0  0  0  0  0  0  0  0  0  0  0
    6.4010    0.9280    3.7940 N   0  0  0  0  0  0  0  0  0  0  0  0
    5.0680    0.7440    3.4050 O   0  0  0  0  0  0  0  0  0  0  0  0
    4.7600    1.6770    2.4170 C   0  0  0  0  0  0  0  0  0  0  0  0
    3.5890    1.9310    1.6930 C   0  0  0  0  0  0  0  0  0  0  0  0
    3.5640    2.9550    0.7390 C   0  0  0  0  0  0  0  0  0  0  0  0
    2.1090    3.2710   -0.1610 Cl  0  0  0  0  0  0  0  0  0  0  0  0
    4.7100    3.7250    0.5090 C   0  0  0  0  0  0  0  0  0  0  0  0
    5.8810    3.4710    1.2330 C   0  0  0  0  0  0  0  0  0  0  0  0
    5.9060    2.4470    2.1870 C   0  0  0  0  0  0  0  0  0  0  0  0
    2.3770    1.1160    1.9360 C   0  0  0  0  0  0  0  0  0  0  0  0
    2.1260    0.5980    3.2120 C   0  0  0  0  0  0  0  0  0  0  0  0
    0.9800   -0.1720    3.4420 C   0  0  0  0  0  0  0  0  0  0  0  0
    0.0850   -0.4250    2.3950 C   0  0  0  0  0  0  0  0  0  0  0  0
   -1.0700   -1.1930    2.5950 C   0  0  0  0  0  0  0  0  0  0  0  0
   -1.9090   -1.4180    1.5750 N   0  0  0  0  0  0  0  0  0  0  0  0
   -1.6660   -0.9180    0.3440 N   0  0  0  0  0  0  0  0  0  0  0  0
   -0.5780   -0.1780    0.0940 C   0  0  0  0  0  0  0  0  0  0  0  0
    0.3360    0.0930    1.1190 C   0  0  0  0  0  0  0  0  0  0  0  0
    1.4820    0.8630    0.8890 C   0  0  0  0  0  0  0  0  0  0  0  0
   -1.3520   -1.7300    3.8740 N   0  0  0  0  0  0  0  0  0  0  0  0
   -1.4820   -3.1740    4.1150 C   0  0  0  0  0  0  0  0  0  0  0  0
   -2.6910   -3.5040    5.0130 C   0  0  0  0  0  0  0  0  0  0  0  0
   -2.6810   -2.7170    6.2070 O   0  0  0  0  0  0  0  0  0  0  0  0
   -2.7430   -1.3170    5.9200 C   0  0  0  0  0  0  0  0  0  0  0  0
   -1.5370   -0.8870    5.0640 C   0  0  2  0  0  0  0  0  0  0  0  0
   -1.6930    0.5720    4.6460 C   0  0  0  0  0  0  0  0  0  0  0  0
    8.6130    2.1710    5.2770 H   0  0  0  0  0  0  0  0  0  0  0  0
    9.7320    3.2390    4.4030 H   0  0  0  0  0  0  0  0  0  0  0  0
    8.0830    3.7900    4.7700 H   0  0  0  0  0  0  0  0  0  0  0  0
    8.8500    2.3320    2.4320 H   0  0  0  0  0  0  0  0  0  0  0  0
    4.6910    4.5160   -0.2270 H   0  0  0  0  0  0  0  0  0  0  0  0
    6.7650    4.0660    1.0560 H   0  0  0  0  0  0  0  0  0  0  0  0
    2.8170    0.7930    4.0190 H   0  0  0  0  0  0  0  0  0  0  0  0
    0.7870   -0.5710    4.4260 H   0  0  0  0  0  0  0  0  0  0  0  0
   -0.4060    0.2110   -0.8990 H   0  0  0  0  0  0  0  0  0  0  0  0
    1.6760    1.2630   -0.0950 H   0  0  0  0  0  0  0  0  0  0  0  0
   -0.5720   -3.5460    4.5820 H   0  0  0  0  0  0  0  0  0  0  0  0
   -1.5850   -3.6900    3.1630 H   0  0  0  0  0  0  0  0  0  0  0  0
   -3.6120   -3.3180    4.4640 H   0  0  0  0  0  0  0  0  0  0  0  0
   -2.6690   -4.5600    5.2740 H   0  0  0  0  0  0  0  0  0  0  0  0
   -3.6640   -1.0970    5.3850 H   0  0  0  0  0  0  0  0  0  0  0  0
   -2.7440   -0.7560    6.8520 H   0  0  0  0  0  0  0  0  0  0  0  0
   -0.6320   -0.8970    5.6680 H   0  0  0  0  0  0  0  0  0  0  0  0
   -1.3090    1.2180    5.4320 H   0  0  0  0  0  0  0  0  0  0  0  0
   -2.7460    0.7910    4.4790 H   0  0  0  0  0  0  0  0  0  0  0  0
   -1.1360    0.7480    3.7280 H   0  0  0  0  0  0  0  0  0  0  0  0
  1 30  1  0  0  0  0
  1 31  1  0  0  0  0
  1 32  1  0  0  0  0
  1  2  1  0  0  0  0
  2 33  1  0  0  0  0
  2  3  1  0  0  0  0
  3  4  2  0  0  0  0
  4  5  1  0  0  0  0
  5  6  1  0  0  0  0
  6  7  2  0  0  0  0
  7  8  1  0  0  0  0
  8  9  1  0  0  0  0
  8 10  2  0  0  0  0
 10 34  1  0  0  0  0
 10 11  1  0  0  0  0
 11 35  1  0  0  0  0
 11 12  2  0  0  0  0
 12  3  1  0  0  0  0
 12  6  1  0  0  0  0
  7 13  1  0  0  0  0
 13 14  2  0  0  0  0
 14 36  1  0  0  0  0
 14 15  1  0  0  0  0
 15 37  1  0  0  0  0
 15 16  2  0  0  0  0
 16 17  1  0  0  0  0
 17 18  2  0  0  0  0
 18 19  1  0  0  0  0
 19 20  2  0  0  0  0
 20 38  1  0  0  0  0
 20 21  1  0  0  0  0
 21 16  1  0  0  0  0
 21 22  2  0  0  0  0
 22 13  1  0  0  0  0
 22 39  1  0  0  0  0
 17 23  1  0  0  0  0
 23 24  1  0  0  0  0
 24 40  1  0  0  0  0
 24 41  1  0  0  0  0
 24 25  1  0  0  0  0
 25 42  1  0  0  0  0
 25 43  1  0  0  0  0
 25 26  1  0  0  0  0
 26 27  1  0  0  0  0
 27 44  1  0  0  0  0
 27 45  1  0  0  0  0
 27 28  1  0  0  0  0
 28 23  1  0  0  0  0
 28 46  1  0  0  0  0
 28 29  1  0  0  0  0
 29 47  1  0  0  0  0
 29 48  1  0  0  0  0
 29 49  1  0  0  0  0
M  END
>  <LOGBIO>
5.2200

>  <PRED_LOGBIO>
5.2300

>  <XV_RES>
-0.0780

>  <WHL_TMPL>
3

>  <ANCH>
11-17;18-10

$$$$
ROW20
  -MTS-   01071501023D 0   0.00000     0.00000     0

 51 54  0  0  0  0  0  0  0  0999 V2000
   -2.1720    0.7090    3.0690 C   0  0  0  0  0  0  0  0  0  0  0  0
   -1.6380   -0.5910    3.6650 C   0  0  0  0  0  0  0  0  0  0  0  0
   -0.6570   -0.2700    4.7910 C   0  0  0  0  0  0  0  0  0  0  0  0
   -0.1290   -1.5560    5.3800 C   0  0  0  0  0  0  0  0  0  0  0  0
   -0.6820   -2.2500    6.4240 N   0  0  0  0  0  0  0  0  0  0  0  0
    0.0970   -3.3550    6.6490 C   0  0  0  0  0  0  0  0  0  0  0  0
    1.0940   -3.3540    5.7840 N   0  0  0  0  0  0  0  0  0  0  0  0
    0.9620   -2.2190    4.9750 C   0  0  0  0  0  0  0  0  0  0  0  0
    1.8830   -1.8160    3.8480 C   0  0  0  0  0  0  0  0  0  0  0  0
    2.9550   -0.9590    4.3750 N   0  0  0  0  0  0  0  0  0  0  0  0
    3.9480   -0.4520    3.5040 C   0  0  0  0  0  0  0  0  0  0  0  0
    5.1210   -1.1810    3.2790 C   0  0  0  0  0  0  0  0  0  0  0  0
    6.1040   -0.6790    2.4170 C   0  0  0  0  0  0  0  0  0  0  0  0
    7.5620   -1.5860    2.1380 Cl  0  0  0  0  0  0  0  0  0  0  0  0
    5.9120    0.5520    1.7790 C   0  0  0  0  0  0  0  0  0  0  0  0
    6.8590    1.0230    0.9560 N   0  0  0  0  0  0  0  0  0  0  0  0
    6.7230    2.1960    0.3220 C   0  0  0  0  0  0  0  0  0  0  0  0
    5.5740    2.9740    0.5030 C   0  0  0  0  0  0  0  0  0  0  0  0
    5.4300    4.2430   -0.1840 C   0  0  0  0  0  0  0  0  0  0  0  0
    5.3150    5.2580   -0.7340 N   0  0  0  0  0  0  0  0  0  0  0  0
    4.5660    2.5110    1.3570 C   0  0  0  0  0  0  0  0  0  0  0  0
    3.3910    3.2730    1.5620 N   0  0  0  0  0  0  0  0  0  0  0  0
    2.3600    3.1610    0.6720 C   0  0  0  0  0  0  0  0  0  0  0  0
    1.1350    2.8110    1.2470 C   0  0  0  0  0  0  0  0  0  0  0  0
   -0.0070    2.6580    0.4570 C   0  0  0  0  0  0  0  0  0  0  0  0
    0.0600    2.8510   -0.9280 C   0  0  0  0  0  0  0  0  0  0  0  0
   -1.0440    2.7230   -1.6950 F   0  0  0  0  0  0  0  0  0  0  0  0
    1.2950    3.1800   -1.5030 C   0  0  0  0  0  0  0  0  0  0  0  0
    1.4100    3.4000   -3.2250 Cl  0  0  0  0  0  0  0  0  0  0  0  0
    2.4370    3.3340   -0.7080 C   0  0  0  0  0  0  0  0  0  0  0  0
    4.7390    1.2820    2.0040 C   0  0  0  0  0  0  0  0  0  0  0  0
    3.7570    0.7800    2.8660 C   0  0  0  0  0  0  0  0  0  0  0  0
   -2.6810    1.2800    3.8420 H   0  0  0  0  0  0  0  0  0  0  0  0
   -2.8710    0.4810    2.2670 H   0  0  0  0  0  0  0  0  0  0  0  0
   -1.3440    1.2930    2.6730 H   0  0  0  0  0  0  0  0  0  0  0  0
   -2.4660   -1.1750    4.0610 H   0  0  0  0  0  0  0  0  0  0  0  0
   -1.1290   -1.1620    2.8910 H   0  0  0  0  0  0  0  0  0  0  0  0
    0.1710    0.3140    4.3950 H   0  0  0  0  0  0  0  0  0  0  0  0
   -1.1660    0.3010    5.5640 H   0  0  0  0  0  0  0  0  0  0  0  0
   -1.5130   -1.9940    6.9360 H   0  0  0  0  0  0  0  0  0  0  0  0
   -0.0770   -4.1030    7.4080 H   0  0  0  0  0  0  0  0  0  0  0  0
    1.3180   -1.2690    3.0960 H   0  0  0  0  0  0  0  0  0  0  0  0
    2.3180   -2.7060    3.3990 H   0  0  0  0  0  0  0  0  0  0  0  0
    2.9830   -0.7320    5.3590 H   0  0  0  0  0  0  0  0  0  0  0  0
    5.2690   -2.1310    3.7710 H   0  0  0  0  0  0  0  0  0  0  0  0
    7.5080    2.5430   -0.3340 H   0  0  0  0  0  0  0  0  0  0  0  0
    3.3150    3.8920    2.3570 H   0  0  0  0  0  0  0  0  0  0  0  0
    1.0710    2.6570    2.3140 H   0  0  0  0  0  0  0  0  0  0  0  0
   -0.9460    2.3890    0.9170 H   0  0  0  0  0  0  0  0  0  0  0  0
    3.3810    3.5880   -1.1660 H   0  0  0  0  0  0  0  0  0  0  0  0
    2.8510    1.3430    3.0390 H   0  0  0  0  0  0  0  0  0  0  0  0
  1 33  1  0  0  0  0
  1 34  1  0  0  0  0
  1 35  1  0  0  0  0
  1  2  1  0  0  0  0
  2 36  1  0  0  0  0
  2 37  1  0  0  0  0
  2  3  1  0  0  0  0
  3 38  1  0  0  0  0
  3 39  1  0  0  0  0
  3  4  1  0  0  0  0
  4  5  1  0  0  0  0
  5 40  1  0  0  0  0
  5  6  1  0  0  0  0
  6 41  1  0  0  0  0
  6  7  2  0  0  0  0
  7  8  1  0  0  0  0
  8  4  2  0  0  0  0
  8  9  1  0  0  0  0
  9 42  1  0  0  0  0
  9 43  1  0  0  0  0
  9 10  1  0  0  0  0
 10 44  1  0  0  0  0
 10 11  1  0  0  0  0
 11 12  2  0  0  0  0
 12 45  1  0  0  0  0
 12 13  1  0  0  0  0
 13 14  1  0  0  0  0
 13 15  2  0  0  0  0
 15 16  1  0  0  0  0
 16 17  2  0  0  0  0
 17 46  1  0  0  0  0
 17 18  1  0  0  0  0
 18 19  1  0  0  0  0
 19 20  3  0  0  0  0
 18 21  2  0  0  0  0
 21 22  1  0  0  0  0
 22 47  1  0  0  0  0
 22 23  1  0  0  0  0
 23 24  2  0  0  0  0
 24 48  1  0  0  0  0
 24 25  1  0  0  0  0
 25 49  1  0  0  0  0
 25 26  2  0  0  0  0
 26 27  1  0  0  0  0
 26 28  1  0  0  0  0
 28 29  1  0  0  0  0
 28 30  2  0  0  0  0
 30 23  1  0  0  0  0
 30 50  1  0  0  0  0
 21 31  1  0  0  0  0
 31 15  1  0  0  0  0
 31 32  2  0  0  0  0
 32 11  1  0  0  0  0
 32 51  1  0  0  0  0
M  END
>  <LOGBIO>
4.8000

>  <PRED_LOGBIO>
4.6600

>  <XV_RES>
0.1710

>  <WHL_TMPL>
1

>  <ANCH>
32-33;43-41

$$$$
ROW21
  -MTS-   01071501023D 0   0.00000     0.00000     0

 46 47  0  0  0  0  0  0  0  0999 V2000
    2.9340    7.8720   -7.6050 C   0  0  0  0  0  0  0  0  0  0  0  0
    2.0140    8.1030   -6.4300 C   0  0  0  0  0  0  0  0  0  0  0  0
    1.7890    7.0760   -5.5050 C   0  0  0  0  0  0  0  0  0  0  0  0
    0.9370    7.2900   -4.4150 C   0  0  0  0  0  0  0  0  0  0  0  0
    0.6990    6.2040   -3.4380 C   0  0  0  0  0  0  0  0  0  0  0  0
   -0.3090    5.3410   -3.6260 C   0  0  0  0  0  0  0  0  0  0  0  0
   -0.5460    4.2560   -2.6490 C   0  0  0  0  0  0  0  0  0  0  0  0
    0.1810    4.1460   -1.6630 O   0  0  0  0  0  0  0  0  0  0  0  0
   -1.6590    3.3030   -2.8570 C   0  0  0  0  0  0  0  0  0  0  0  0
   -1.8740    2.3200   -1.9720 C   0  0  0  0  0  0  0  0  0  0  0  0
   -3.0110    1.3460   -2.1850 C   0  0  0  0  0  0  0  0  0  0  0  0
   -2.7780    0.1100   -2.7950 C   0  0  0  0  0  0  0  0  0  0  0  0
   -3.8210   -0.8030   -2.9690 C   0  0  0  0  0  0  0  0  0  0  0  0
   -3.5510   -2.1320   -3.6330 C   0  0  0  0  0  0  0  0  0  0  0  0
   -5.1140   -0.4940   -2.5320 C   0  0  0  0  0  0  0  0  0  0  0  0
   -6.1960   -1.3300   -2.6590 O   0  0  0  0  0  0  0  0  0  0  0  0
   -5.3590    0.7500   -1.9170 C   0  0  0  0  0  0  0  0  0  0  0  0
   -6.6530    0.9800   -1.5140 C   0  0  0  0  0  0  0  0  0  0  0  0
   -4.3050    1.6580   -1.7450 C   0  0  0  0  0  0  0  0  0  0  0  0
    0.3090    8.5300   -4.2510 C   0  0  0  0  0  0  0  0  0  0  0  0
    0.5330    9.5570   -5.1750 C   0  0  0  0  0  0  0  0  0  0  0  0
   -0.1440   10.8950   -4.9980 C   0  0  0  0  0  0  0  0  0  0  0  0
    1.3860    9.3430   -6.2650 C   0  0  0  0  0  0  0  0  0  0  0  0
    1.6060   10.3480   -7.1700 O   0  0  0  0  0  0  0  0  0  0  0  0
    3.4040    8.8120   -7.8870 H   0  0  0  0  0  0  0  0  0  0  0  0
    2.3590    7.4880   -8.4450 H   0  0  0  0  0  0  0  0  0  0  0  0
    3.7000    7.1510   -7.3300 H   0  0  0  0  0  0  0  0  0  0  0  0
    2.2740    6.1190   -5.6320 H   0  0  0  0  0  0  0  0  0  0  0  0
    1.3380    6.1080   -2.5720 H   0  0  0  0  0  0  0  0  0  0  0  0
   -0.9470    5.4380   -4.4920 H   0  0  0  0  0  0  0  0  0  0  0  0
   -2.2980    3.3990   -3.7230 H   0  0  0  0  0  0  0  0  0  0  0  0
   -1.2350    2.2240   -1.1060 H   0  0  0  0  0  0  0  0  0  0  0  0
   -1.7840   -0.1410   -3.1340 H   0  0  0  0  0  0  0  0  0  0  0  0
   -4.4470   -2.4660   -4.1540 H   0  0  0  0  0  0  0  0  0  0  0  0
   -3.2760   -2.8660   -2.8780 H   0  0  0  0  0  0  0  0  0  0  0  0
   -2.7370   -2.0230   -4.3460 H   0  0  0  0  0  0  0  0  0  0  0  0
   -6.9990   -0.7930   -2.5770 H   0  0  0  0  0  0  0  0  0  0  0  0
   -7.3470    0.5650   -2.2410 H   0  0  0  0  0  0  0  0  0  0  0  0
   -6.7970    2.0580   -1.5250 H   0  0  0  0  0  0  0  0  0  0  0  0
   -6.7750    0.5490   -0.5220 H   0  0  0  0  0  0  0  0  0  0  0  0
   -4.4920    2.6090   -1.2680 H   0  0  0  0  0  0  0  0  0  0  0  0
   -0.3490    8.6950   -3.4100 H   0  0  0  0  0  0  0  0  0  0  0  0
   -0.3100   11.3500   -5.9720 H   0  0  0  0  0  0  0  0  0  0  0  0
    0.4890   11.5440   -4.3970 H   0  0  0  0  0  0  0  0  0  0  0  0
   -1.0990   10.7540   -4.4960 H   0  0  0  0  0  0  0  0  0  0  0  0
    2.3640   10.8930   -6.9070 H   0  0  0  0  0  0  0  0  0  0  0  0
  1 25  1  0  0  0  0
  1 26  1  0  0  0  0
  1 27  1  0  0  0  0
  1  2  1  0  0  0  0
  2  3  2  0  0  0  0
  3 28  1  0  0  0  0
  3  4  1  0  0  0  0
  4  5  1  0  0  0  0
  5 29  1  0  0  0  0
  5  6  2  0  0  0  0
  6 30  1  0  0  0  0
  6  7  1  0  0  0  0
  7  8  2  0  0  0  0
  7  9  1  0  0  0  0
  9 31  1  0  0  0  0
  9 10  2  0  0  0  0
 10 32  1  0  0  0  0
 10 11  1  0  0  0  0
 11 12  2  0  0  0  0
 12 33  1  0  0  0  0
 12 13  1  0  0  0  0
 13 14  1  0  0  0  0
 14 34  1  0  0  0  0
 14 35  1  0  0  0  0
 14 36  1  0  0  0  0
 13 15  2  0  0  0  0
 15 16  1  0  0  0  0
 16 37  1  0  0  0  0
 15 17  1  0  0  0  0
 17 18  1  0  0  0  0
 18 38  1  0  0  0  0
 18 39  1  0  0  0  0
 18 40  1  0  0  0  0
 17 19  2  0  0  0  0
 19 11  1  0  0  0  0
 19 41  1  0  0  0  0
  4 20  2  0  0  0  0
 20 42  1  0  0  0  0
 20 21  1  0  0  0  0
 21 22  1  0  0  0  0
 22 43  1  0  0  0  0
 22 44  1  0  0  0  0
 22 45  1  0  0  0  0
 21 23  2  0  0  0  0
 23  2  1  0  0  0  0
 23 24  1  0  0  0  0
 24 46  1  0  0  0  0
M  END
>  <LOGBIO>
4.3900

>  <PRED_LOGBIO>
4.5900

>  <XV_RES>
-0.3800

>  <WHL_TMPL>
3

>  <ANCH>
53-54;19-35

$$$$
ROW22
  -MTS-   01071501023D 0   0.00000     0.00000     0

 80 84  0  0  1  0  0  0  0  0999 V2000
    1.4990    2.2140   -2.0260 O   0  0  0  0  0  0  0  0  0  0  0  0
    1.2520    2.9370   -1.1080 C   0  0  0  0  0  0  0  0  0  0  0  0
    0.0900    2.8290   -0.4700 N   0  0  0  0  0  0  0  0  0  0  0  0
   -0.8970    1.8130   -0.8980 C   0  0  2  0  0  0  0  0  0  0  0  0
   -1.7490    1.5120    0.3340 C   0  0  0  0  0  0  0  0  0  0  0  0
   -2.3500    2.7580    0.8310 N   0  0  0  0  0  0  0  0  0  0  0  0
   -3.1700    2.4680    2.0160 C   0  0  0  0  0  0  0  0  0  0  0  0
   -3.7950    3.7630    2.5320 C   0  0  2  0  0  0  0  0  0  0  0  0
   -2.6890    4.7490    2.9060 C   0  0  0  0  0  0  0  0  0  0  0  0
   -3.3060    6.0290    3.4160 C   0  0  0  0  0  0  0  0  0  0  0  0
   -3.5790    6.1790    4.7810 C   0  0  0  0  0  0  0  0  0  0  0  0
   -4.1520    7.3660    5.2540 C   0  0  0  0  0  0  0  0  0  0  0  0
   -4.4510    8.4020    4.3620 C   0  0  0  0  0  0  0  0  0  0  0  0
   -4.1780    8.2520    2.9970 C   0  0  0  0  0  0  0  0  0  0  0  0
   -3.6060    7.0650    2.5250 C   0  0  0  0  0  0  0  0  0  0  0  0
   -4.6140    3.4740    3.7180 N   0  0  0  0  0  0  0  0  0  0  0  0
   -5.2580    4.4580    4.3380 C   0  0  0  0  0  0  0  0  0  0  0  0
   -5.1700    5.5790    3.9320 O   0  0  0  0  0  0  0  0  0  0  0  0
   -6.0100    4.1920    5.4270 O   0  0  0  0  0  0  0  0  0  0  0  0
   -6.6840    5.2830    6.0610 C   0  0  0  0  0  0  0  0  0  0  0  0
   -7.4630    4.7720    7.2490 C   0  0  0  0  0  0  0  0  0  0  0  0
   -7.0450    4.6570    8.4950 N   0  0  0  0  0  0  0  0  0  0  0  0
   -7.9470    4.1540    9.4400 C   0  0  0  0  0  0  0  0  0  0  0  0
   -9.1710    3.8270    9.0030 C   0  0  0  0  0  0  0  0  0  0  0  0
   -9.1370    4.1960    7.2730 S   0  0  0  0  0  0  0  0  0  0  0  0
   -1.2860    3.7060    1.1910 C   0  0  0  0  0  0  0  0  0  0  0  0
   -1.9110    5.0010    1.7070 C   0  0  0  0  0  0  0  0  0  0  0  0
   -2.1870    5.1240    3.1660 C   0  0  0  0  0  0  0  0  0  0  0  0
   -3.3150    4.9620    2.2060 C   0  0  0  0  0  0  0  0  0  0  0  0
   -1.8740    2.3200   -1.9720 C   0  0  0  0  0  0  0  0  0  0  0  0
   -3.0110    1.3460   -2.1850 C   0  0  0  0  0  0  0  0  0  0  0  0
   -2.7780    0.1100   -2.7950 C   0  0  0  0  0  0  0  0  0  0  0  0
   -3.8210   -0.8030   -2.9690 C   0  0  0  0  0  0  0  0  0  0  0  0
   -5.1140   -0.4940   -2.5320 C   0  0  0  0  0  0  0  0  0  0  0  0
   -5.3590    0.7500   -1.9170 C   0  0  0  0  0  0  0  0  0  0  0  0
   -4.3050    1.6580   -1.7450 C   0  0  0  0  0  0  0  0  0  0  0  0
    2.1530    3.8640   -0.7170 O   0  0  0  0  0  0  0  0  0  0  0  0
    3.3880    3.9430   -1.4320 C   0  0  0  0  0  0  0  0  0  0  0  0
    4.2450    5.0360   -0.8390 C   0  0  0  0  0  0  0  0  0  0  0  0
    4.2780    6.3300   -1.1860 C   0  0  0  0  0  0  0  0  0  0  0  0
    5.1660    7.1470   -0.4760 N   0  0  0  0  0  0  0  0  0  0  0  0
    5.9030    6.5990    0.4720 C   0  0  0  0  0  0  0  0  0  0  0  0
    5.4290    4.8940    0.4690 S   0  0  0  0  0  0  0  0  0  0  0  0
   -0.1190    3.4400    0.3060 H   0  0  0  0  0  0  0  0  0  0  0  0
   -0.4000    0.9090   -1.2420 H   0  0  0  0  0  0  0  0  0  0  0  0
   -1.1230    1.0770    1.1100 H   0  0  0  0  0  0  0  0  0  0  0  0
   -2.5370    0.8100    0.0680 H   0  0  0  0  0  0  0  0  0  0  0  0
   -2.5440    2.0330    2.7920 H   0  0  0  0  0  0  0  0  0  0  0  0
   -3.9570    1.7660    1.7500 H   0  0  0  0  0  0  0  0  0  0  0  0
   -4.4210    4.1980    1.7560 H   0  0  0  0  0  0  0  0  0  0  0  0
   -2.0630    4.3140    3.6820 H   0  0  0  0  0  0  0  0  0  0  0  0
   -2.0820    4.9630    2.0290 H   0  0  0  0  0  0  0  0  0  0  0  0
   -3.3480    5.3790    5.4690 H   0  0  0  0  0  0  0  0  0  0  0  0
   -4.3620    7.4810    6.3070 H   0  0  0  0  0  0  0  0  0  0  0  0
   -4.8930    9.3180    4.7270 H   0  0  0  0  0  0  0  0  0  0  0  0
   -4.4100    9.0520    2.3090 H   0  0  0  0  0  0  0  0  0  0  0  0
   -3.3950    6.9500    1.4720 H   0  0  0  0  0  0  0  0  0  0  0  0
   -4.6890    2.5270    4.0610 H   0  0  0  0  0  0  0  0  0  0  0  0
   -7.3660    5.7490    5.3530 H   0  0  0  0  0  0  0  0  0  0  0  0
   -5.9520    6.0160    6.3950 H   0  0  0  0  0  0  0  0  0  0  0  0
   -7.6690    4.0340   10.4760 H   0  0  0  0  0  0  0  0  0  0  0  0
   -9.9940    3.4270    9.5780 H   0  0  0  0  0  0  0  0  0  0  0  0
   -0.6800    3.9200    0.3130 H   0  0  0  0  0  0  0  0  0  0  0  0
   -0.6600    3.2710    1.9670 H   0  0  0  0  0  0  0  0  0  0  0  0
   -1.5780    5.8850    1.1670 H   0  0  0  0  0  0  0  0  0  0  0  0
   -1.9390    4.2730    3.7970 H   0  0  0  0  0  0  0  0  0  0  0  0
   -2.0520    6.1020    3.6220 H   0  0  0  0  0  0  0  0  0  0  0  0
   -3.8270    4.0020    2.1890 H   0  0  0  0  0  0  0  0  0  0  0  0
   -3.9400    5.8320    2.0140 H   0  0  0  0  0  0  0  0  0  0  0  0
   -1.3160    2.3490   -2.9050 H   0  0  0  0  0  0  0  0  0  0  0  0
   -2.2900    3.2660   -1.6330 H   0  0  0  0  0  0  0  0  0  0  0  0
   -1.7840   -0.1410   -3.1340 H   0  0  0  0  0  0  0  0  0  0  0  0
   -3.6280   -1.7540   -3.4440 H   0  0  0  0  0  0  0  0  0  0  0  0
   -5.9180   -1.2030   -2.6650 H   0  0  0  0  0  0  0  0  0  0  0  0
   -6.3530    1.0020   -1.5800 H   0  0  0  0  0  0  0  0  0  0  0  0
   -4.4920    2.6090   -1.2680 H   0  0  0  0  0  0  0  0  0  0  0  0
    3.1880    4.1660   -2.4780 H   0  0  0  0  0  0  0  0  0  0  0  0
    3.9110    2.9920   -1.3590 H   0  0  0  0  0  0  0  0  0  0  0  0
    3.6500    6.7230   -1.9720 H   0  0  0  0  0  0  0  0  0  0  0  0
    6.6300    7.0820    1.1080 H   0  0  0  0  0  0  0  0  0  0  0  0
  1  2  2  0  0  0  0
  2  3  1  0  0  0  0
  3 44  1  0  0  0  0
  3  4  1  0  0  0  0
  4 45  1  0  0  0  0
  4  5  1  0  0  0  0
  5 46  1  0  0  0  0
  5 47  1  0  0  0  0
  5  6  1  0  0  0  0
  6  7  1  0  0  0  0
  7 48  1  0  0  0  0
  7 49  1  0  0  0  0
  7  8  1  0  0  0  0
  8 50  1  0  0  0  0
  8  9  1  0  0  0  0
  9 51  1  0  0  0  0
  9 52  1  0  0  0  0
  9 10  1  0  0  0  0
 10 11  2  0  0  0  0
 11 53  1  0  0  0  0
 11 12  1  0  0  0  0
 12 54  1  0  0  0  0
 12 13  2  0  0  0  0
 13 55  1  0  0  0  0
 13 14  1  0  0  0  0
 14 56  1  0  0  0  0
 14 15  2  0  0  0  0
 15 10  1  0  0  0  0
 15 57  1  0  0  0  0
  8 16  1  0  0  0  0
 16 58  1  0  0  0  0
 16 17  1  0  0  0  0
 17 18  2  0  0  0  0
 17 19  1  0  0  0  0
 19 20  1  0  0  0  0
 20 59  1  0  0  0  0
 20 60  1  0  0  0  0
 20 21  1  0  0  0  0
 21 22  2  0  0  0  0
 22 23  1  0  0  0  0
 23 61  1  0  0  0  0
 23 24  2  0  0  0  0
 24 62  1  0  0  0  0
 24 25  1  0  0  0  0
 25 21  1  0  0  0  0
  6 26  1  0  0  0  0
 26 63  1  0  0  0  0
 26 64  1  0  0  0  0
 26 27  1  0  0  0  0
 27 65  1  0  0  0  0
 27 28  1  0  0  0  0
 28 66  1  0  0  0  0
 28 67  1  0  0  0  0
 28 29  1  0  0  0  0
 29 27  1  0  0  0  0
 29 68  1  0  0  0  0
 29 69  1  0  0  0  0
  4 30  1  0  0  0  0
 30 70  1  0  0  0  0
 30 71  1  0  0  0  0
 30 31  1  0  0  0  0
 31 32  2  0  0  0  0
 32 72  1  0  0  0  0
 32 33  1  0  0  0  0
 33 73  1  0  0  0  0
 33 34  2  0  0  0  0
 34 74  1  0  0  0  0
 34 35  1  0  0  0  0
 35 75  1  0  0  0  0
 35 36  2  0  0  0  0
 36 31  1  0  0  0  0
 36 76  1  0  0  0  0
  2 37  1  0  0  0  0
 37 38  1  0  0  0  0
 38 77  1  0  0  0  0
 38 78  1  0  0  0  0
 38 39  1  0  0  0  0
 39 40  2  0  0  0  0
 40 79  1  0  0  0  0
 40 41  1  0  0  0  0
 41 42  2  0  0  0  0
 42 80  1  0  0  0  0
 42 43  1  0  0  0  0
 43 39  1  0  0  0  0
M  END
>  <LOGBIO>
7.2800

>  <PRED_LOGBIO>
7.1600

>  <XV_RES>
0.2520

>  <WHL_TMPL>
3

>  <ANCH>
53-70;59-60

$$$$
ROW23
  -MTS-   01071501023D 0   0.00000     0.00000     0

 64 69  0  0  1  0  0  0  0  0999 V2000
   -2.8330   -0.9700   -1.6540 C   0  0  0  0  0  0  0  0  0  0  0  0
   -3.8770    0.1200   -1.6890 C   0  0  0  0  0  0  0  0  0  0  0  0
   -5.2370   -0.0680   -1.9220 O   0  0  0  0  0  0  0  0  0  0  0  0
   -5.8660    1.1740   -1.8750 C   0  0  0  0  0  0  0  0  0  0  0  0
   -4.9500    2.1180   -1.6220 C   0  0  0  0  0  0  0  0  0  0  0  0
   -3.6470    1.4260   -1.5010 C   0  0  0  0  0  0  0  0  0  0  0  0
   -2.2390    2.0490   -1.2460 C   0  0  0  0  0  0  0  0  0  0  0  0
   -1.4870    2.5320   -2.2440 N   0  0  0  0  0  0  0  0  0  0  0  0
   -0.2720    3.0550   -2.0270 C   0  0  0  0  0  0  0  0  0  0  0  0
    0.4750    3.5470   -3.1070 N   0  0  0  0  0  0  0  0  0  0  0  0
    0.2580    3.1150   -0.7330 C   0  0  0  0  0  0  0  0  0  0  0  0
    1.5050    3.6690   -0.6410 O   0  0  0  0  0  0  0  0  0  0  0  0
    2.6150    2.7830   -0.7580 C   0  0  0  0  0  0  0  0  0  0  0  0
    2.7910    2.0440    0.5590 C   0  0  1  0  0  0  0  0  0  0  0  0
    4.0070    1.2920    0.5680 N   0  0  0  0  0  0  0  0  0  0  0  0
    2.9320    2.9490    1.7540 C   0  0  0  0  0  0  0  0  0  0  0  0
    3.5900    2.0460    2.7700 C   0  0  0  0  0  0  0  0  0  0  0  0
    3.0350    0.9760    3.3550 C   0  0  0  0  0  0  0  0  0  0  0  0
    1.6890    0.5000    3.1040 C   0  0  0  0  0  0  0  0  0  0  0  0
    0.6110    0.1200    2.9040 N   0  0  0  0  0  0  0  0  0  0  0  0
    3.9210    0.3950    4.2240 N   0  0  0  0  0  0  0  0  0  0  0  0
    5.1310    1.1290    4.2070 C   0  0  0  0  0  0  0  0  0  0  0  0
    6.3440    0.9770    4.8900 C   0  0  0  0  0  0  0  0  0  0  0  0
    7.3910    1.8800    4.6660 C   0  0  0  0  0  0  0  0  0  0  0  0
    7.2250    2.9330    3.7590 C   0  0  0  0  0  0  0  0  0  0  0  0
    6.0120    3.0850    3.0770 C   0  0  0  0  0  0  0  0  0  0  0  0
    4.9650    2.1830    3.3010 C   0  0  0  0  0  0  0  0  0  0  0  0
   -0.5050    2.6180    0.3300 C   0  0  0  0  0  0  0  0  0  0  0  0
   -1.7710    2.0780    0.0730 C   0  0  0  0  0  0  0  0  0  0  0  0
   -2.6000    1.5450    1.1780 C   0  0  0  0  0  0  0  0  0  0  0  0
   -2.9970    0.2030    1.1730 C   0  0  0  0  0  0  0  0  0  0  0  0
   -3.7480   -0.2690    2.1780 N   0  0  0  0  0  0  0  0  0  0  0  0
   -4.1210    0.5300    3.1870 C   0  0  0  0  0  0  0  0  0  0  0  0
   -4.8940    0.3060    4.3500 N   0  0  0  0  0  0  0  0  0  0  0  0
   -4.9610    1.5600    5.0760 N   0  0  0  0  0  0  0  0  0  0  0  0
   -4.2850    2.4820    4.4150 C   0  0  0  0  0  0  0  0  0  0  0  0
   -4.1140    3.9210    4.8400 C   0  0  0  0  0  0  0  0  0  0  0  0
   -3.7230    1.8720    3.1890 C   0  0  0  0  0  0  0  0  0  0  0  0
   -2.9720    2.3460    2.1850 N   0  0  0  0  0  0  0  0  0  0  0  0
   -3.1310   -1.7800   -2.3170 H   0  0  0  0  0  0  0  0  0  0  0  0
   -2.7380   -1.3490   -0.6380 H   0  0  0  0  0  0  0  0  0  0  0  0
   -1.8770   -0.5670   -1.9810 H   0  0  0  0  0  0  0  0  0  0  0  0
   -6.9220    1.3480   -2.0190 H   0  0  0  0  0  0  0  0  0  0  0  0
   -5.1270    3.1790   -1.5260 H   0  0  0  0  0  0  0  0  0  0  0  0
    0.3840    4.5130   -3.3850 H   0  0  0  0  0  0  0  0  0  0  0  0
    1.1030    2.9340   -3.6070 H   0  0  0  0  0  0  0  0  0  0  0  0
    3.5000    3.4000   -0.8960 H   0  0  0  0  0  0  0  0  0  0  0  0
    2.4170    2.0500   -1.5380 H   0  0  0  0  0  0  0  0  0  0  0  0
    1.9400    1.3840    0.7100 H   0  0  0  0  0  0  0  0  0  0  0  0
    3.7780    0.3090    0.5800 H   0  0  0  0  0  0  0  0  0  0  0  0
    4.4730    1.4960    1.4400 H   0  0  0  0  0  0  0  0  0  0  0  0
    1.9350    3.1970    2.1130 H   0  0  0  0  0  0  0  0  0  0  0  0
    3.6010    3.7720    1.5110 H   0  0  0  0  0  0  0  0  0  0  0  0
    3.7400   -0.4250    4.7850 H   0  0  0  0  0  0  0  0  0  0  0  0
    6.4720    0.1640    5.5890 H   0  0  0  0  0  0  0  0  0  0  0  0
    8.3260    1.7620    5.1920 H   0  0  0  0  0  0  0  0  0  0  0  0
    8.0320    3.6290    3.5860 H   0  0  0  0  0  0  0  0  0  0  0  0
    5.8840    3.8980    2.3770 H   0  0  0  0  0  0  0  0  0  0  0  0
   -0.1210    2.6520    1.3390 H   0  0  0  0  0  0  0  0  0  0  0  0
   -2.7010   -0.4480    0.3650 H   0  0  0  0  0  0  0  0  0  0  0  0
   -5.3210   -0.5660    4.6250 H   0  0  0  0  0  0  0  0  0  0  0  0
   -4.1350    3.9830    5.9260 H   0  0  0  0  0  0  0  0  0  0  0  0
   -4.9230    4.5200    4.4260 H   0  0  0  0  0  0  0  0  0  0  0  0
   -3.1610    4.2960    4.4740 H   0  0  0  0  0  0  0  0  0  0  0  0
  1 40  1  0  0  0  0
  1 41  1  0  0  0  0
  1 42  1  0  0  0  0
  1  2  1  0  0  0  0
  2  3  1  0  0  0  0
  3  4  1  0  0  0  0
  4 43  1  0  0  0  0
  4  5  2  0  0  0  0
  5 44  1  0  0  0  0
  5  6  1  0  0  0  0
  6  2  2  0  0  0  0
  6  7  1  0  0  0  0
  7  8  1  0  0  0  0
  8  9  2  0  0  0  0
  9 10  1  0  0  0  0
 10 45  1  0  0  0  0
 10 46  1  0  0  0  0
  9 11  1  0  0  0  0
 11 12  1  0  0  0  0
 12 13  1  0  0  0  0
 13 47  1  0  0  0  0
 13 48  1  0  0  0  0
 13 14  1  0  0  0  0
 14 49  1  0  0  0  0
 14 15  1  0  0  0  0
 15 50  1  0  0  0  0
 15 51  1  0  0  0  0
 14 16  1  0  0  0  0
 16 52  1  0  0  0  0
 16 53  1  0  0  0  0
 16 17  1  0  0  0  0
 17 18  2  0  0  0  0
 18 19  1  0  0  0  0
 19 20  3  0  0  0  0
 18 21  1  0  0  0  0
 21 54  1  0  0  0  0
 21 22  1  0  0  0  0
 22 23  2  0  0  0  0
 23 55  1  0  0  0  0
 23 24  1  0  0  0  0
 24 56  1  0  0  0  0
 24 25  2  0  0  0  0
 25 57  1  0  0  0  0
 25 26  1  0  0  0  0
 26 58  1  0  0  0  0
 26 27  2  0  0  0  0
 27 17  1  0  0  0  0
 27 22  1  0  0  0  0
 11 28  2  0  0  0  0
 28 59  1  0  0  0  0
 28 29  1  0  0  0  0
 29  7  2  0  0  0  0
 29 30  1  0  0  0  0
 30 31  2  0  0  0  0
 31 60  1  0  0  0  0
 31 32  1  0  0  0  0
 32 33  2  0  0  0  0
 33 34  1  0  0  0  0
 34 61  1  0  0  0  0
 34 35  1  0  0  0  0
 35 36  2  0  0  0  0
 36 37  1  0  0  0  0
 37 62  1  0  0  0  0
 37 63  1  0  0  0  0
 37 64  1  0  0  0  0
 36 38  1  0  0  0  0
 38 33  1  0  0  0  0
 38 39  2  0  0  0  0
 39 30  1  0  0  0  0
M  END
>  <LOGBIO>
5.8000

>  <PRED_LOGBIO>
6.0500

>  <XV_RES>
-0.3340

>  <WHL_TMPL>
2

>  <ANCH>
26-27;18-47

$$$$
ROW25
  -MTS-   01071501023D 0   0.00000     0.00000     0

 63 66  0  0  0  0  0  0  0  0999 V2000
   -3.6390    3.9210   -3.6760 C   0  0  0  0  0  0  0  0  0  0  0  0
   -4.4480    3.6400   -2.4130 C   0  0  0  0  0  0  0  0  0  0  0  0
   -4.5970    2.1480   -2.2330 C   0  0  0  0  0  0  0  0  0  0  0  0
   -5.6400    1.5020   -2.7720 N   0  0  0  0  0  0  0  0  0  0  0  0
   -5.7850    0.1790   -2.6200 C   0  0  0  0  0  0  0  0  0  0  0  0
   -6.8880   -0.4650   -3.1980 N   0  0  0  0  0  0  0  0  0  0  0  0
   -4.8930   -0.5400   -1.9250 N   0  0  0  0  0  0  0  0  0  0  0  0
   -3.8270    0.0450   -1.3610 C   0  0  0  0  0  0  0  0  0  0  0  0
   -2.9020   -0.7190   -0.6360 N   0  0  0  0  0  0  0  0  0  0  0  0
   -3.6470    1.4260   -1.5010 C   0  0  0  0  0  0  0  0  0  0  0  0
   -2.2960    1.9930   -0.9700 C   0  0  0  0  0  0  0  0  0  0  0  0
   -1.6780    2.5680   -2.0870 C   0  0  0  0  0  0  0  0  0  0  0  0
   -0.4010    3.1300   -1.9680 C   0  0  0  0  0  0  0  0  0  0  0  0
    0.2580    3.1150   -0.7330 C   0  0  0  0  0  0  0  0  0  0  0  0
    1.5070    3.6700   -0.6410 O   0  0  0  0  0  0  0  0  0  0  0  0
    2.2010    3.6680    0.6100 C   0  0  0  0  0  0  0  0  0  0  0  0
    3.5500    3.0170    0.3180 C   0  0  0  0  0  0  0  0  0  0  0  0
    1.5070    3.0390    1.7950 C   0  0  0  0  0  0  0  0  0  0  0  0
    2.0590    3.0100    2.8940 O   0  0  0  0  0  0  0  0  0  0  0  0
    0.2940    2.5180    1.6380 N   0  0  0  0  0  0  0  0  0  0  0  0
   -0.3810    1.9060    2.7920 C   0  0  0  0  0  0  0  0  0  0  0  0
   -0.0260    0.4220    2.8620 C   0  0  0  0  0  0  0  0  0  0  0  0
   -0.7010   -0.1900    4.0150 N   0  0  0  0  0  0  0  0  0  0  0  0
   -0.5350   -1.4840    4.2740 C   0  0  0  0  0  0  0  0  0  0  0  0
    0.1840   -2.1690    3.5470 O   0  0  0  0  0  0  0  0  0  0  0  0
   -1.2280   -2.1120    5.4590 C   0  0  0  0  0  0  0  0  0  0  0  0
   -0.8960   -3.5020    5.5240 O   0  0  0  0  0  0  0  0  0  0  0  0
   -0.3600    2.5390    0.3830 C   0  0  0  0  0  0  0  0  0  0  0  0
   -1.6370    1.9780    0.2650 C   0  0  0  0  0  0  0  0  0  0  0  0
    2.5320    5.0150    1.2050 C   0  0  0  0  0  0  0  0  0  0  0  0
    2.7510    5.1370    2.5820 C   0  0  0  0  0  0  0  0  0  0  0  0
    3.0580    6.3870    3.1340 C   0  0  0  0  0  0  0  0  0  0  0  0
    3.2690    6.5040    4.4630 F   0  0  0  0  0  0  0  0  0  0  0  0
    3.1450    7.5140    2.3090 C   0  0  0  0  0  0  0  0  0  0  0  0
    2.9260    7.3920    0.9320 C   0  0  0  0  0  0  0  0  0  0  0  0
    3.0110    8.4790    0.1360 F   0  0  0  0  0  0  0  0  0  0  0  0
    2.6190    6.1430    0.3800 C   0  0  0  0  0  0  0  0  0  0  0  0
   -2.6550    3.4670   -3.5850 H   0  0  0  0  0  0  0  0  0  0  0  0
   -3.5320    4.9960   -3.8060 H   0  0  0  0  0  0  0  0  0  0  0  0
   -4.1550    3.5010   -4.5380 H   0  0  0  0  0  0  0  0  0  0  0  0
   -3.9330    4.0590   -1.5520 H   0  0  0  0  0  0  0  0  0  0  0  0
   -5.4330    4.0940   -2.5040 H   0  0  0  0  0  0  0  0  0  0  0  0
   -7.7470   -0.5620   -2.6750 H   0  0  0  0  0  0  0  0  0  0  0  0
   -6.8240   -0.8310   -4.1370 H   0  0  0  0  0  0  0  0  0  0  0  0
   -2.1080   -1.1290   -1.1060 H   0  0  0  0  0  0  0  0  0  0  0  0
   -3.0300   -0.8600    0.3560 H   0  0  0  0  0  0  0  0  0  0  0  0
   -2.1860    2.5790   -3.0400 H   0  0  0  0  0  0  0  0  0  0  0  0
    0.0760    3.5740   -2.8290 H   0  0  0  0  0  0  0  0  0  0  0  0
    4.3240    3.7810    0.2980 H   0  0  0  0  0  0  0  0  0  0  0  0
    3.5100    2.5160   -0.6470 H   0  0  0  0  0  0  0  0  0  0  0  0
    3.7770    2.2900    1.0950 H   0  0  0  0  0  0  0  0  0  0  0  0
   -1.4580    2.0160    2.6820 H   0  0  0  0  0  0  0  0  0  0  0  0
   -0.0580    2.4000    3.7050 H   0  0  0  0  0  0  0  0  0  0  0  0
    1.0510    0.3120    2.9720 H   0  0  0  0  0  0  0  0  0  0  0  0
   -0.3500   -0.0720    1.9480 H   0  0  0  0  0  0  0  0  0  0  0  0
   -1.2910    0.3720    4.6120 H   0  0  0  0  0  0  0  0  0  0  0  0
   -0.9050   -1.6180    6.3720 H   0  0  0  0  0  0  0  0  0  0  0  0
   -2.3050   -2.0020    5.3490 H   0  0  0  0  0  0  0  0  0  0  0  0
   -1.3300   -3.9280    6.2790 H   0  0  0  0  0  0  0  0  0  0  0  0
   -2.1140    1.5340    1.1260 H   0  0  0  0  0  0  0  0  0  0  0  0
    2.6830    4.2670    3.2190 H   0  0  0  0  0  0  0  0  0  0  0  0
    3.3820    8.4780    2.7350 H   0  0  0  0  0  0  0  0  0  0  0  0
    2.4500    6.0490   -0.6830 H   0  0  0  0  0  0  0  0  0  0  0  0
  1 38  1  0  0  0  0
  1 39  1  0  0  0  0
  1 40  1  0  0  0  0
  1  2  1  0  0  0  0
  2 41  1  0  0  0  0
  2 42  1  0  0  0  0
  2  3  1  0  0  0  0
  3  4  1  0  0  0  0
  4  5  2  0  0  0  0
  5  6  1  0  0  0  0
  6 43  1  0  0  0  0
  6 44  1  0  0  0  0
  5  7  1  0  0  0  0
  7  8  2  0  0  0  0
  8  9  1  0  0  0  0
  9 45  1  0  0  0  0
  9 46  1  0  0  0  0
  8 10  1  0  0  0  0
 10  3  2  0  0  0  0
 10 11  1  0  0  0  0
 11 12  1  0  0  0  0
 12 47  1  0  0  0  0
 12 13  2  0  0  0  0
 13 48  1  0  0  0  0
 13 14  1  0  0  0  0
 14 15  1  0  0  0  0
 15 16  1  0  0  0  0
 16 17  1  0  0  0  0
 17 49  1  0  0  0  0
 17 50  1  0  0  0  0
 17 51  1  0  0  0  0
 16 18  1  0  0  0  0
 18 19  2  0  0  0  0
 18 20  1  0  0  0  0
 20 21  1  0  0  0  0
 21 52  1  0  0  0  0
 21 53  1  0  0  0  0
 21 22  1  0  0  0  0
 22 54  1  0  0  0  0
 22 55  1  0  0  0  0
 22 23  1  0  0  0  0
 23 56  1  0  0  0  0
 23 24  1  0  0  0  0
 24 25  2  0  0  0  0
 24 26  1  0  0  0  0
 26 57  1  0  0  0  0
 26 58  1  0  0  0  0
 26 27  1  0  0  0  0
 27 59  1  0  0  0  0
 20 28  1  0  0  0  0
 28 14  2  0  0  0  0
 28 29  1  0  0  0  0
 29 11  2  0  0  0  0
 29 60  1  0  0  0  0
 16 30  1  0  0  0  0
 30 31  2  0  0  0  0
 31 61  1  0  0  0  0
 31 32  1  0  0  0  0
 32 33  1  0  0  0  0
 32 34  2  0  0  0  0
 34 62  1  0  0  0  0
 34 35  1  0  0  0  0
 35 36  1  0  0  0  0
 35 37  2  0  0  0  0
 37 30  1  0  0  0  0
 37 63  1  0  0  0  0
M  END
>  <LOGBIO>
5.7800

>  <PRED_LOGBIO>
6.0000

>  <XV_RES>
-0.2520

>  <WHL_TMPL>
2

>  <ANCH>
26-31;25-26

$$$$
ROW26
  -MTS-   01071501023D 0   0.00000     0.00000     0

 50 53  0  0  0  0  0  0  0  0999 V2000
    2.3520   -2.7450    4.2280 C   0  0  0  0  0  0  0  0  0  0  0  0
    3.3170   -1.8920    3.4410 C   0  0  0  0  0  0  0  0  0  0  0  0
    3.1810   -0.5870    3.1690 C   0  0  0  0  0  0  0  0  0  0  0  0
    4.2460   -0.1390    2.4330 N   0  0  0  0  0  0  0  0  0  0  0  0
    4.4340    1.2380    1.9540 C   0  0  0  0  0  0  0  0  0  0  0  0
    5.8730    1.7450    2.0890 C   0  0  0  0  0  0  0  0  0  0  0  0
    6.1650    2.7420    3.0450 C   0  0  0  0  0  0  0  0  0  0  0  0
    7.4580    3.2480    3.2070 C   0  0  0  0  0  0  0  0  0  0  0  0
    8.4880    2.7680    2.4100 C   0  0  0  0  0  0  0  0  0  0  0  0
   10.0820    3.3870    2.6060 Cl  0  0  0  0  0  0  0  0  0  0  0  0
    8.2360    1.7930    1.4520 C   0  0  0  0  0  0  0  0  0  0  0  0
    6.9390    1.2860    1.2890 C   0  0  0  0  0  0  0  0  0  0  0  0
    6.7420    0.0980    0.0470 Cl  0  0  0  0  0  0  0  0  0  0  0  0
    5.1350   -1.2160    2.2070 C   0  0  0  0  0  0  0  0  0  0  0  0
    6.3550   -1.3150    1.5270 C   0  0  0  0  0  0  0  0  0  0  0  0
    6.9350   -0.1220    0.8710 C   0  0  0  0  0  0  0  0  0  0  0  0
    7.7640    0.6800    1.5530 C   0  0  0  0  0  0  0  0  0  0  0  0
    8.3440    1.8730    0.8960 C   0  0  0  0  0  0  0  0  0  0  0  0
    8.0660    2.1280   -0.2740 O   0  0  0  0  0  0  0  0  0  0  0  0
    9.1670    2.6700    1.5730 N   0  0  0  0  0  0  0  0  0  0  0  0
    9.8530    4.0810    0.7970 S   0  0  0  0  0  0  0  0  0  0  0  0
    8.8010    4.9510    0.3730 O   0  0  0  0  0  0  0  0  0  0  0  0
   10.6220    3.6740   -0.3380 O   0  0  0  0  0  0  0  0  0  0  0  0
   10.9400    4.9680    1.9870 C   0  0  0  0  0  0  0  0  0  0  0  0
   12.2510    4.7760    2.1880 C   0  0  0  0  0  0  0  0  0  0  0  0
   12.8830    5.6340    3.2160 C   0  0  0  0  0  0  0  0  0  0  0  0
   14.5560    5.5180    3.5970 Cl  0  0  0  0  0  0  0  0  0  0  0  0
   12.0730    6.5070    3.8300 C   0  0  0  0  0  0  0  0  0  0  0  0
   12.4960    7.6340    5.0590 Cl  0  0  0  0  0  0  0  0  0  0  0  0
   10.4760    6.2550    3.1100 S   0  0  0  0  0  0  0  0  0  0  0  0
    7.0260   -2.5420    1.4680 C   0  0  0  0  0  0  0  0  0  0  0  0
    6.4770   -3.6710    2.0890 C   0  0  0  0  0  0  0  0  0  0  0  0
    7.1240   -4.8540    2.0320 F   0  0  0  0  0  0  0  0  0  0  0  0
    5.2570   -3.5720    2.7690 C   0  0  0  0  0  0  0  0  0  0  0  0
    4.5860   -2.3450    2.8280 C   0  0  0  0  0  0  0  0  0  0  0  0
    2.8990   -3.5390    4.7330 H   0  0  0  0  0  0  0  0  0  0  0  0
    1.6200   -3.1820    3.5530 H   0  0  0  0  0  0  0  0  0  0  0  0
    1.8430   -2.1290    4.9660 H   0  0  0  0  0  0  0  0  0  0  0  0
    2.3490    0.0250    3.4860 H   0  0  0  0  0  0  0  0  0  0  0  0
    3.8350    1.8660    2.6100 H   0  0  0  0  0  0  0  0  0  0  0  0
    4.1670    1.2770    0.9000 H   0  0  0  0  0  0  0  0  0  0  0  0
    5.3690    3.1240    3.6670 H   0  0  0  0  0  0  0  0  0  0  0  0
    7.6540    4.0080    3.9480 H   0  0  0  0  0  0  0  0  0  0  0  0
    9.0400    1.4250    0.8320 H   0  0  0  0  0  0  0  0  0  0  0  0
    6.6900    0.1010   -0.1560 H   0  0  0  0  0  0  0  0  0  0  0  0
    8.0090    0.4570    2.5800 H   0  0  0  0  0  0  0  0  0  0  0  0
    9.3960    2.4610    2.5340 H   0  0  0  0  0  0  0  0  0  0  0  0
   12.8130    4.0400    1.6330 H   0  0  0  0  0  0  0  0  0  0  0  0
    7.9670   -2.6190    0.9440 H   0  0  0  0  0  0  0  0  0  0  0  0
    4.8330   -4.4430    3.2480 H   0  0  0  0  0  0  0  0  0  0  0  0
  1 36  1  0  0  0  0
  1 37  1  0  0  0  0
  1 38  1  0  0  0  0
  1  2  1  0  0  0  0
  2  3  2  0  0  0  0
  3 39  1  0  0  0  0
  3  4  1  0  0  0  0
  4  5  1  0  0  0  0
  5 40  1  0  0  0  0
  5 41  1  0  0  0  0
  5  6  1  0  0  0  0
  6  7  2  0  0  0  0
  7 42  1  0  0  0  0
  7  8  1  0  0  0  0
  8 43  1  0  0  0  0
  8  9  2  0  0  0  0
  9 10  1  0  0  0  0
  9 11  1  0  0  0  0
 11 44  1  0  0  0  0
 11 12  2  0  0  0  0
 12  6  1  0  0  0  0
 12 13  1  0  0  0  0
  4 14  1  0  0  0  0
 14 15  2  0  0  0  0
 15 16  1  0  0  0  0
 16 45  1  0  0  0  0
 16 17  2  0  0  0  0
 17 46  1  0  0  0  0
 17 18  1  0  0  0  0
 18 19  2  0  0  0  0
 18 20  1  0  0  0  0
 20 47  1  0  0  0  0
 20 21  1  0  0  0  0
 21 22  2  0  0  0  0
 21 23  2  0  0  0  0
 21 24  1  0  0  0  0
 24 25  2  0  0  0  0
 25 48  1  0  0  0  0
 25 26  1  0  0  0  0
 26 27  1  0  0  0  0
 26 28  2  0  0  0  0
 28 29  1  0  0  0  0
 28 30  1  0  0  0  0
 30 24  1  0  0  0  0
 15 31  1  0  0  0  0
 31 49  1  0  0  0  0
 31 32  2  0  0  0  0
 32 33  1  0  0  0  0
 32 34  1  0  0  0  0
 34 50  1  0  0  0  0
 34 35  2  0  0  0  0
 35  2  1  0  0  0  0
 35 14  1  0  0  0  0
M  END
>  <LOGBIO>
5.8200

>  <PRED_LOGBIO>
4.9600

>  <XV_RES>
1.1720

>  <WHL_TMPL>
2

>  <ANCH>
48-49;17-18

$$$$
ROW27
  -MTS-   01071501023D 0   0.00000     0.00000     0

 76 80  0  0  0  0  0  0  0  0999 V2000
    1.9780    1.3010   -5.4450 C   0  0  0  0  0  0  0  0  0  0  0  0
    3.0410    2.2140   -4.8410 C   0  0  0  0  0  0  0  0  0  0  0  0
    4.0660    2.5790   -5.9110 C   0  0  0  0  0  0  0  0  0  0  0  0
    3.7400    1.4910   -3.6930 C   0  0  0  0  0  0  0  0  0  0  0  0
    2.2540    3.7300   -4.2140 S   0  0  0  0  0  0  0  0  0  0  0  0
    1.0650    3.3080   -2.9720 C   0  0  0  0  0  0  0  0  0  0  0  0
   -0.2310    3.0360   -3.1780 C   0  0  0  0  0  0  0  0  0  0  0  0
   -0.9110    3.0450   -4.5260 C   0  0  0  0  0  0  0  0  0  0  0  0
   -0.8210    1.6530   -5.1500 C   0  0  0  0  0  0  0  0  0  0  0  0
   -1.5110    0.6420   -4.2390 C   0  0  0  0  0  0  0  0  0  0  0  0
    0.6450    1.2660   -5.3220 C   0  0  0  0  0  0  0  0  0  0  0  0
   -1.5000    1.6610   -6.4990 C   0  0  0  0  0  0  0  0  0  0  0  0
   -2.0090    2.6880   -6.9190 O   0  0  0  0  0  0  0  0  0  0  0  0
   -1.5440    0.5590   -7.2220 O   0  0  0  0  0  0  0  0  0  0  0  0
   -0.8520    2.7500   -1.9910 N   0  0  0  0  0  0  0  0  0  0  0  0
   -2.2720    2.4060   -1.8300 C   0  0  0  0  0  0  0  0  0  0  0  0
   -2.4580    1.6190   -0.5550 C   0  0  0  0  0  0  0  0  0  0  0  0
   -2.7260    2.2860    0.6460 C   0  0  0  0  0  0  0  0  0  0  0  0
   -2.8990    1.5560    1.8280 C   0  0  0  0  0  0  0  0  0  0  0  0
   -2.8040    0.1590    1.8090 C   0  0  0  0  0  0  0  0  0  0  0  0
   -3.0190   -0.7480    3.2780 Cl  0  0  0  0  0  0  0  0  0  0  0  0
   -2.5360   -0.5080    0.6080 C   0  0  0  0  0  0  0  0  0  0  0  0
   -2.3630    0.2220   -0.5740 C   0  0  0  0  0  0  0  0  0  0  0  0
    0.0960    2.8400   -0.9440 C   0  0  0  0  0  0  0  0  0  0  0  0
    0.0010    2.6500    0.4400 C   0  0  0  0  0  0  0  0  0  0  0  0
    1.1330    2.8100    1.2480 C   0  0  0  0  0  0  0  0  0  0  0  0
    2.3600    3.1610    0.6720 C   0  0  0  0  0  0  0  0  0  0  0  0
    3.3910    3.2730    1.5620 O   0  0  0  0  0  0  0  0  0  0  0  0
    4.5860    2.4980    1.3530 C   0  0  0  0  0  0  0  0  0  0  0  0
    4.3090    1.0290    1.5680 C   0  0  0  0  0  0  0  0  0  0  0  0
    4.8980    0.0800    0.7240 C   0  0  0  0  0  0  0  0  0  0  0  0
    4.6320   -1.2780    0.9350 C   0  0  0  0  0  0  0  0  0  0  0  0
    3.7830   -1.6480    1.9850 C   0  0  0  0  0  0  0  0  0  0  0  0
    3.4880   -2.9940    2.2340 C   0  0  0  0  0  0  0  0  0  0  0  0
    2.6360   -3.3390    3.2900 C   0  0  0  0  0  0  0  0  0  0  0  0
    2.0790   -2.3390    4.0960 C   0  0  0  0  0  0  0  0  0  0  0  0
    2.3740   -0.9930    3.8470 C   0  0  0  0  0  0  0  0  0  0  0  0
    3.2260   -0.6480    2.7910 C   0  0  0  0  0  0  0  0  0  0  0  0
    3.5000    0.6440    2.5640 N   0  0  0  0  0  0  0  0  0  0  0  0
    2.4550    3.3510   -0.7120 C   0  0  0  0  0  0  0  0  0  0  0  0
    1.3230    3.1900   -1.5200 C   0  0  0  0  0  0  0  0  0  0  0  0
    1.4790    1.8170   -6.2630 H   0  0  0  0  0  0  0  0  0  0  0  0
    2.4480    0.3950   -5.8200 H   0  0  0  0  0  0  0  0  0  0  0  0
    1.2470    1.0420   -4.6820 H   0  0  0  0  0  0  0  0  0  0  0  0
    3.5680    3.0940   -6.7300 H   0  0  0  0  0  0  0  0  0  0  0  0
    4.5360    1.6720   -6.2860 H   0  0  0  0  0  0  0  0  0  0  0  0
    4.8240    3.2300   -5.4810 H   0  0  0  0  0  0  0  0  0  0  0  0
    3.0090    1.2320   -2.9300 H   0  0  0  0  0  0  0  0  0  0  0  0
    4.2100    0.5850   -4.0680 H   0  0  0  0  0  0  0  0  0  0  0  0
    4.4980    2.1430   -3.2630 H   0  0  0  0  0  0  0  0  0  0  0  0
   -0.4190    3.7660   -5.1750 H   0  0  0  0  0  0  0  0  0  0  0  0
   -1.9560    3.3210   -4.4030 H   0  0  0  0  0  0  0  0  0  0  0  0
   -2.5560    0.9180   -4.1170 H   0  0  0  0  0  0  0  0  0  0  0  0
   -1.4470   -0.3490   -4.6840 H   0  0  0  0  0  0  0  0  0  0  0  0
   -1.0210    0.6360   -3.2680 H   0  0  0  0  0  0  0  0  0  0  0  0
    1.1370    1.9870   -5.9710 H   0  0  0  0  0  0  0  0  0  0  0  0
    0.7090    0.2750   -5.7660 H   0  0  0  0  0  0  0  0  0  0  0  0
    1.1350    1.2600   -4.3500 H   0  0  0  0  0  0  0  0  0  0  0  0
   -2.0160    0.7590   -8.0460 H   0  0  0  0  0  0  0  0  0  0  0  0
   -2.5980    1.8060   -2.6780 H   0  0  0  0  0  0  0  0  0  0  0  0
   -2.8630    3.3180   -1.7830 H   0  0  0  0  0  0  0  0  0  0  0  0
   -2.7990    3.3630    0.6610 H   0  0  0  0  0  0  0  0  0  0  0  0
   -3.1050    2.0700    2.7550 H   0  0  0  0  0  0  0  0  0  0  0  0
   -2.4630   -1.5850    0.5930 H   0  0  0  0  0  0  0  0  0  0  0  0
   -2.1570   -0.2920   -1.5010 H   0  0  0  0  0  0  0  0  0  0  0  0
   -0.9450    2.3790    0.8840 H   0  0  0  0  0  0  0  0  0  0  0  0
    1.0600    2.6640    2.3150 H   0  0  0  0  0  0  0  0  0  0  0  0
    5.2890    2.7970    2.1280 H   0  0  0  0  0  0  0  0  0  0  0  0
    4.9260    2.6340    0.3280 H   0  0  0  0  0  0  0  0  0  0  0  0
    5.5500    0.3920   -0.0790 H   0  0  0  0  0  0  0  0  0  0  0  0
    5.0760   -2.0290    0.2980 H   0  0  0  0  0  0  0  0  0  0  0  0
    3.9170   -3.7650    1.6120 H   0  0  0  0  0  0  0  0  0  0  0  0
    2.4080   -4.3770    3.4830 H   0  0  0  0  0  0  0  0  0  0  0  0
    1.4220   -2.6050    4.9110 H   0  0  0  0  0  0  0  0  0  0  0  0
    1.9450   -0.2220    4.4680 H   0  0  0  0  0  0  0  0  0  0  0  0
    3.4010    3.6210   -1.1560 H   0  0  0  0  0  0  0  0  0  0  0  0
  1 42  1  0  0  0  0
  1 43  1  0  0  0  0
  1 44  1  0  0  0  0
  1  2  1  0  0  0  0
  2  3  1  0  0  0  0
  3 45  1  0  0  0  0
  3 46  1  0  0  0  0
  3 47  1  0  0  0  0
  2  4  1  0  0  0  0
  4 48  1  0  0  0  0
  4 49  1  0  0  0  0
  4 50  1  0  0  0  0
  2  5  1  0  0  0  0
  5  6  1  0  0  0  0
  6  7  2  0  0  0  0
  7  8  1  0  0  0  0
  8 51  1  0  0  0  0
  8 52  1  0  0  0  0
  8  9  1  0  0  0  0
  9 10  1  0  0  0  0
 10 53  1  0  0  0  0
 10 54  1  0  0  0  0
 10 55  1  0  0  0  0
  9 11  1  0  0  0  0
 11 56  1  0  0  0  0
 11 57  1  0  0  0  0
 11 58  1  0  0  0  0
  9 12  1  0  0  0  0
 12 13  2  0  0  0  0
 12 14  1  0  0  0  0
 14 59  1  0  0  0  0
  7 15  1  0  0  0  0
 15 16  1  0  0  0  0
 16 60  1  0  0  0  0
 16 61  1  0  0  0  0
 16 17  1  0  0  0  0
 17 18  2  0  0  0  0
 18 62  1  0  0  0  0
 18 19  1  0  0  0  0
 19 63  1  0  0  0  0
 19 20  2  0  0  0  0
 20 21  1  0  0  0  0
 20 22  1  0  0  0  0
 22 64  1  0  0  0  0
 22 23  2  0  0  0  0
 23 17  1  0  0  0  0
 23 65  1  0  0  0  0
 15 24  1  0  0  0  0
 24 25  2  0  0  0  0
 25 66  1  0  0  0  0
 25 26  1  0  0  0  0
 26 67  1  0  0  0  0
 26 27  2  0  0  0  0
 27 28  1  0  0  0  0
 28 29  1  0  0  0  0
 29 68  1  0  0  0  0
 29 69  1  0  0  0  0
 29 30  1  0  0  0  0
 30 31  2  0  0  0  0
 31 70  1  0  0  0  0
 31 32  1  0  0  0  0
 32 71  1  0  0  0  0
 32 33  2  0  0  0  0
 33 34  1  0  0  0  0
 34 72  1  0  0  0  0
 34 35  2  0  0  0  0
 35 73  1  0  0  0  0
 35 36  1  0  0  0  0
 36 74  1  0  0  0  0
 36 37  2  0  0  0  0
 37 75  1  0  0  0  0
 37 38  1  0  0  0  0
 38 33  1  0  0  0  0
 38 39  2  0  0  0  0
 39 30  1  0  0  0  0
 27 40  1  0  0  0  0
 40 76  1  0  0  0  0
 40 41  2  0  0  0  0
 41  6  1  0  0  0  0
 41 24  1  0  0  0  0
M  END
>  <LOGBIO>
8.2400

>  <PRED_LOGBIO>
7.7600

>  <XV_RES>
0.8450

>  <WHL_TMPL>
1

>  <ANCH>
27-35;53-51

$$$$
ROW28
  -MTS-   01071501023D 0   0.00000     0.00000     0

 46 50  0  0  0  0  0  0  0  0999 V2000
    8.9070    2.8430    2.0620 C   0  0  0  0  0  0  0  0  0  0  0  0
    7.8640    2.8620    1.0840 O   0  0  0  0  0  0  0  0  0  0  0  0
    6.7750    2.0570    1.2880 C   0  0  0  0  0  0  0  0  0  0  0  0
    5.4970    2.6100    1.4310 C   0  0  0  0  0  0  0  0  0  0  0  0
    4.4310    1.8220    1.6310 N   0  0  0  0  0  0  0  0  0  0  0  0
    4.5340    0.4880    1.7030 C   0  0  0  0  0  0  0  0  0  0  0  0
    3.4060   -0.3170    1.9130 C   0  0  0  0  0  0  0  0  0  0  0  0
    2.1240    0.2650    2.0550 N   0  0  0  0  0  0  0  0  0  0  0  0
    0.9200   -0.5440    1.8210 C   0  0  0  0  0  0  0  0  0  0  0  0
   -0.3080    0.3080    2.0360 C   0  0  0  0  0  0  0  0  0  0  0  0
   -0.9460    0.4610    3.1820 N   0  0  0  0  0  0  0  0  0  0  0  0
   -2.0580    1.3570    2.9320 N   0  0  0  0  0  0  0  0  0  0  0  0
   -2.0130    1.6810    1.6540 C   0  0  0  0  0  0  0  0  0  0  0  0
   -2.8710    2.5520    0.8210 C   0  0  0  0  0  0  0  0  0  0  0  0
   -2.5840    2.7030   -0.4790 C   0  0  0  0  0  0  0  0  0  0  0  0
   -1.4240    2.0110   -1.0840 C   0  0  0  0  0  0  0  0  0  0  0  0
   -0.6620    1.2350   -0.3350 N   0  0  0  0  0  0  0  0  0  0  0  0
   -0.9440    1.0490    1.0750 N   0  0  0  0  0  0  0  0  0  0  0  0
   -1.1200    2.1870   -2.5210 C   0  0  0  0  0  0  0  0  0  0  0  0
    0.1120    2.7230   -2.9160 C   0  0  0  0  0  0  0  0  0  0  0  0
    0.4000    2.8900   -4.2750 C   0  0  0  0  0  0  0  0  0  0  0  0
   -0.5440    2.5210   -5.2410 C   0  0  0  0  0  0  0  0  0  0  0  0
   -1.7760    1.9850   -4.8470 C   0  0  0  0  0  0  0  0  0  0  0  0
   -2.0640    1.8180   -3.4870 C   0  0  0  0  0  0  0  0  0  0  0  0
    3.5670   -1.7060    1.9800 C   0  0  0  0  0  0  0  0  0  0  0  0
    4.8460   -2.2580    1.8360 C   0  0  0  0  0  0  0  0  0  0  0  0
    5.9020   -1.4580    1.6370 N   0  0  0  0  0  0  0  0  0  0  0  0
    5.7850   -0.1250    1.5670 C   0  0  0  0  0  0  0  0  0  0  0  0
    6.9200    0.6660    1.3570 C   0  0  0  0  0  0  0  0  0  0  0  0
    9.3110    1.8360    2.1410 H   0  0  0  0  0  0  0  0  0  0  0  0
    9.6970    3.5280    1.7630 H   0  0  0  0  0  0  0  0  0  0  0  0
    8.5060    3.1490    3.0260 H   0  0  0  0  0  0  0  0  0  0  0  0
    5.3690    3.6810    1.3800 H   0  0  0  0  0  0  0  0  0  0  0  0
    2.0370    1.2370    2.3170 H   0  0  0  0  0  0  0  0  0  0  0  0
    0.9060   -1.3820    2.5140 H   0  0  0  0  0  0  0  0  0  0  0  0
    0.9270   -0.9180    0.7990 H   0  0  0  0  0  0  0  0  0  0  0  0
   -3.7190    3.0610    1.2560 H   0  0  0  0  0  0  0  0  0  0  0  0
   -3.2070    3.3370   -1.0930 H   0  0  0  0  0  0  0  0  0  0  0  0
    0.8400    3.0080   -2.1700 H   0  0  0  0  0  0  0  0  0  0  0  0
    1.3500    3.3030   -4.5790 H   0  0  0  0  0  0  0  0  0  0  0  0
   -0.3220    2.6500   -6.2900 H   0  0  0  0  0  0  0  0  0  0  0  0
   -2.5040    1.7010   -5.5920 H   0  0  0  0  0  0  0  0  0  0  0  0
   -3.0140    1.4050   -3.1830 H   0  0  0  0  0  0  0  0  0  0  0  0
    2.7130   -2.3460    2.1410 H   0  0  0  0  0  0  0  0  0  0  0  0
    4.9810   -3.3280    1.8870 H   0  0  0  0  0  0  0  0  0  0  0  0
    7.8940    0.2110    1.2500 H   0  0  0  0  0  0  0  0  0  0  0  0
  1 30  1  0  0  0  0
  1 31  1  0  0  0  0
  1 32  1  0  0  0  0
  1  2  1  0  0  0  0
  2  3  1  0  0  0  0
  3  4  2  0  0  0  0
  4 33  1  0  0  0  0
  4  5  1  0  0  0  0
  5  6  2  0  0  0  0
  6  7  1  0  0  0  0
  7  8  1  0  0  0  0
  8 34  1  0  0  0  0
  8  9  1  0  0  0  0
  9 35  1  0  0  0  0
  9 36  1  0  0  0  0
  9 10  1  0  0  0  0
 10 11  2  0  0  0  0
 11 12  1  0  0  0  0
 12 13  2  0  0  0  0
 13 14  1  0  0  0  0
 14 37  1  0  0  0  0
 14 15  2  0  0  0  0
 15 38  1  0  0  0  0
 15 16  1  0  0  0  0
 16 17  2  0  0  0  0
 17 18  1  0  0  0  0
 18 10  1  0  0  0  0
 18 13  1  0  0  0  0
 16 19  1  0  0  0  0
 19 20  2  0  0  0  0
 20 39  1  0  0  0  0
 20 21  1  0  0  0  0
 21 40  1  0  0  0  0
 21 22  2  0  0  0  0
 22 41  1  0  0  0  0
 22 23  1  0  0  0  0
 23 42  1  0  0  0  0
 23 24  2  0  0  0  0
 24 19  1  0  0  0  0
 24 43  1  0  0  0  0
  7 25  2  0  0  0  0
 25 44  1  0  0  0  0
 25 26  1  0  0  0  0
 26 45  1  0  0  0  0
 26 27  2  0  0  0  0
 27 28  1  0  0  0  0
 28  6  1  0  0  0  0
 28 29  2  0  0  0  0
 29  3  1  0  0  0  0
 29 46  1  0  0  0  0
M  END
>  <LOGBIO>
4.3900

>  <PRED_LOGBIO>
4.8800

>  <XV_RES>
-0.6330

>  <WHL_TMPL>
3

>  <ANCH>
19-20;10-11

$$$$
ROW29
  -MTS-   01071501023D 0   0.00000     0.00000     0

 59 64  0  0  1  0  0  0  0  0999 V2000
   -4.1200    3.9180    4.8380 C   0  0  0  0  0  0  0  0  0  0  0  0
   -4.2910    2.4800    4.4120 C   0  0  0  0  0  0  0  0  0  0  0  0
   -4.9680    1.5580    5.0710 N   0  0  0  0  0  0  0  0  0  0  0  0
   -4.9010    0.3050    4.3450 N   0  0  0  0  0  0  0  0  0  0  0  0
   -4.1260    0.5290    3.1820 C   0  0  0  0  0  0  0  0  0  0  0  0
   -3.7510   -0.2700    2.1740 N   0  0  0  0  0  0  0  0  0  0  0  0
   -2.9990    0.2030    1.1710 C   0  0  0  0  0  0  0  0  0  0  0  0
   -2.6010    1.5450    1.1760 C   0  0  0  0  0  0  0  0  0  0  0  0
   -2.9750    2.3450    2.1840 N   0  0  0  0  0  0  0  0  0  0  0  0
   -3.7270    1.8710    3.1870 C   0  0  0  0  0  0  0  0  0  0  0  0
   -1.7710    2.0780    0.0730 C   0  0  0  0  0  0  0  0  0  0  0  0
   -0.5050    2.6180    0.3310 C   0  0  0  0  0  0  0  0  0  0  0  0
    0.2580    3.1150   -0.7330 C   0  0  0  0  0  0  0  0  0  0  0  0
    1.5050    3.6690   -0.6410 O   0  0  0  0  0  0  0  0  0  0  0  0
    2.6150    2.7830   -0.7580 C   0  0  0  0  0  0  0  0  0  0  0  0
    2.7910    2.0440    0.5590 C   0  0  1  0  0  0  0  0  0  0  0  0
    4.0070    1.2920    0.5680 N   0  0  0  0  0  0  0  0  0  0  0  0
    2.9320    2.9490    1.7540 C   0  0  0  0  0  0  0  0  0  0  0  0
    3.5900    2.0460    2.7700 C   0  0  0  0  0  0  0  0  0  0  0  0
    4.4590    2.4240    3.7170 C   0  0  0  0  0  0  0  0  0  0  0  0
    4.8520    1.3420    4.4610 N   0  0  0  0  0  0  0  0  0  0  0  0
    4.2000    0.1860    3.9690 C   0  0  0  0  0  0  0  0  0  0  0  0
    4.2380   -1.1590    4.3540 C   0  0  0  0  0  0  0  0  0  0  0  0
    3.4670   -2.1060    3.6680 C   0  0  0  0  0  0  0  0  0  0  0  0
    2.6580   -1.7060    2.5980 C   0  0  0  0  0  0  0  0  0  0  0  0
    2.6200   -0.3610    2.2130 C   0  0  0  0  0  0  0  0  0  0  0  0
    3.3910    0.5850    2.8990 C   0  0  0  0  0  0  0  0  0  0  0  0
   -0.2680    3.0570   -2.0290 C   0  0  0  0  0  0  0  0  0  0  0  0
   -1.4830    2.5340   -2.2450 N   0  0  0  0  0  0  0  0  0  0  0  0
   -2.2350    2.0510   -1.2470 C   0  0  0  0  0  0  0  0  0  0  0  0
   -3.6470    1.4260   -1.5010 C   0  0  0  0  0  0  0  0  0  0  0  0
   -4.7960    2.1060   -1.6150 C   0  0  0  0  0  0  0  0  0  0  0  0
   -5.8230    1.2080   -1.9000 O   0  0  0  0  0  0  0  0  0  0  0  0
   -5.2800   -0.0730   -1.9630 C   0  0  0  0  0  0  0  0  0  0  0  0
   -3.9630   -0.0020   -1.7290 C   0  0  0  0  0  0  0  0  0  0  0  0
    0.5060    3.5660   -3.1440 C   0  0  0  0  0  0  0  0  0  0  0  0
    1.1250    3.9730   -4.0370 N   0  0  0  0  0  0  0  0  0  0  0  0
   -4.1430    3.9800    5.9240 H   0  0  0  0  0  0  0  0  0  0  0  0
   -4.9280    4.5180    4.4240 H   0  0  0  0  0  0  0  0  0  0  0  0
   -3.1660    4.2940    4.4730 H   0  0  0  0  0  0  0  0  0  0  0  0
   -5.3280   -0.5680    4.6190 H   0  0  0  0  0  0  0  0  0  0  0  0
   -2.7020   -0.4480    0.3620 H   0  0  0  0  0  0  0  0  0  0  0  0
   -0.1210    2.6520    1.3390 H   0  0  0  0  0  0  0  0  0  0  0  0
    3.5000    3.4000   -0.8960 H   0  0  0  0  0  0  0  0  0  0  0  0
    2.4170    2.0500   -1.5380 H   0  0  0  0  0  0  0  0  0  0  0  0
    1.9400    1.3840    0.7100 H   0  0  0  0  0  0  0  0  0  0  0  0
    3.7780    0.3080    0.5800 H   0  0  0  0  0  0  0  0  0  0  0  0
    4.4730    1.4960    1.4400 H   0  0  0  0  0  0  0  0  0  0  0  0
    1.9350    3.1970    2.1130 H   0  0  0  0  0  0  0  0  0  0  0  0
    3.6010    3.7720    1.5110 H   0  0  0  0  0  0  0  0  0  0  0  0
    4.8010    3.4360    3.8730 H   0  0  0  0  0  0  0  0  0  0  0  0
    5.5020    1.3650    5.2330 H   0  0  0  0  0  0  0  0  0  0  0  0
    4.8620   -1.4670    5.1800 H   0  0  0  0  0  0  0  0  0  0  0  0
    3.4970   -3.1440    3.9650 H   0  0  0  0  0  0  0  0  0  0  0  0
    2.0640   -2.4360    2.0680 H   0  0  0  0  0  0  0  0  0  0  0  0
    1.9960   -0.0530    1.3870 H   0  0  0  0  0  0  0  0  0  0  0  0
   -4.9080    3.1740   -1.5040 H   0  0  0  0  0  0  0  0  0  0  0  0
   -5.8320   -0.9780   -2.1680 H   0  0  0  0  0  0  0  0  0  0  0  0
   -3.2660   -0.8260   -1.7100 H   0  0  0  0  0  0  0  0  0  0  0  0
  1 38  1  0  0  0  0
  1 39  1  0  0  0  0
  1 40  1  0  0  0  0
  1  2  1  0  0  0  0
  2  3  2  0  0  0  0
  3  4  1  0  0  0  0
  4 41  1  0  0  0  0
  4  5  1  0  0  0  0
  5  6  1  0  0  0  0
  6  7  2  0  0  0  0
  7 42  1  0  0  0  0
  7  8  1  0  0  0  0
  8  9  2  0  0  0  0
  9 10  1  0  0  0  0
 10  2  1  0  0  0  0
 10  5  2  0  0  0  0
  8 11  1  0  0  0  0
 11 12  2  0  0  0  0
 12 43  1  0  0  0  0
 12 13  1  0  0  0  0
 13 14  1  0  0  0  0
 14 15  1  0  0  0  0
 15 44  1  0  0  0  0
 15 45  1  0  0  0  0
 15 16  1  0  0  0  0
 16 46  1  0  0  0  0
 16 17  1  0  0  0  0
 17 47  1  0  0  0  0
 17 48  1  0  0  0  0
 16 18  1  0  0  0  0
 18 49  1  0  0  0  0
 18 50  1  0  0  0  0
 18 19  1  0  0  0  0
 19 20  2  0  0  0  0
 20 51  1  0  0  0  0
 20 21  1  0  0  0  0
 21 52  1  0  0  0  0
 21 22  1  0  0  0  0
 22 23  2  0  0  0  0
 23 53  1  0  0  0  0
 23 24  1  0  0  0  0
 24 54  1  0  0  0  0
 24 25  2  0  0  0  0
 25 55  1  0  0  0  0
 25 26  1  0  0  0  0
 26 56  1  0  0  0  0
 26 27  2  0  0  0  0
 27 19  1  0  0  0  0
 27 22  1  0  0  0  0
 13 28  2  0  0  0  0
 28 29  1  0  0  0  0
 29 30  2  0  0  0  0
 30 11  1  0  0  0  0
 30 31  1  0  0  0  0
 31 32  2  0  0  0  0
 32 57  1  0  0  0  0
 32 33  1  0  0  0  0
 33 34  1  0  0  0  0
 34 58  1  0  0  0  0
 34 35  2  0  0  0  0
 35 31  1  0  0  0  0
 35 59  1  0  0  0  0
 28 36  1  0  0  0  0
 36 37  3  0  0  0  0
M  END
>  <LOGBIO>
6.1000

>  <PRED_LOGBIO>
6.5100

>  <XV_RES>
-0.4320

>  <WHL_TMPL>
2

>  <ANCH>
26-27;19-17

$$$$
ROW30
  -MTS-   01071501023D 0   0.00000     0.00000     0

 55 57  0  0  0  0  0  0  0  0999 V2000
   -3.7150   -2.0900   -4.9920 C   0  0  0  0  0  0  0  0  0  0  0  0
   -3.5760   -2.0090   -3.5710 O   0  0  0  0  0  0  0  0  0  0  0  0
   -3.8210   -0.8030   -2.9690 C   0  0  0  0  0  0  0  0  0  0  0  0
   -2.7780    0.1100   -2.7950 C   0  0  0  0  0  0  0  0  0  0  0  0
   -3.0110    1.3460   -2.1850 C   0  0  0  0  0  0  0  0  0  0  0  0
   -1.8740    2.3200   -1.9720 C   0  0  0  0  0  0  0  0  0  0  0  0
   -0.8970    1.8130   -0.8980 N   0  0  0  0  0  0  0  0  0  0  0  0
    0.1700    2.5380   -0.5730 C   0  0  0  0  0  0  0  0  0  0  0  0
    0.3740    3.6150   -1.1320 O   0  0  0  0  0  0  0  0  0  0  0  0
    1.1290    2.0410    0.4810 C   0  0  0  0  0  0  0  0  0  0  0  0
    2.2580    3.0540    0.6620 C   0  0  0  0  0  0  0  0  0  0  0  0
    2.4540    3.6990   -0.7070 C   0  0  0  0  0  0  0  0  0  0  0  0
    1.9150    4.1010    1.7390 C   0  0  0  0  0  0  0  0  0  0  0  0
    3.1800    4.1820    2.6130 C   0  0  0  0  0  0  0  0  0  0  0  0
    3.6070    5.6470    2.8140 C   0  0  0  0  0  0  0  0  0  0  0  0
    4.8460    5.7540    3.7220 C   0  0  0  0  0  0  0  0  0  0  0  0
    4.6200    5.0430    5.0700 C   0  0  0  0  0  0  0  0  0  0  0  0
    4.1930    3.5770    4.8690 C   0  0  0  0  0  0  0  0  0  0  0  0
    2.9540    3.4710    3.9610 C   0  0  0  0  0  0  0  0  0  0  0  0
    4.1840    3.4870    1.8680 O   0  0  0  0  0  0  0  0  0  0  0  0
    3.4570    2.4310    1.1290 O   0  0  0  0  0  0  0  0  0  0  0  0
   -4.3050    1.6580   -1.7450 C   0  0  0  0  0  0  0  0  0  0  0  0
   -5.3590    0.7500   -1.9170 C   0  0  0  0  0  0  0  0  0  0  0  0
   -6.6530    0.9800   -1.5140 O   0  0  0  0  0  0  0  0  0  0  0  0
   -7.3920    1.9740   -2.2100 C   0  0  0  0  0  0  0  0  0  0  0  0
   -5.1140   -0.4940   -2.5320 C   0  0  0  0  0  0  0  0  0  0  0  0
   -3.0260   -1.3930   -5.4640 H   0  0  0  0  0  0  0  0  0  0  0  0
   -3.4900   -3.1020   -5.3220 H   0  0  0  0  0  0  0  0  0  0  0  0
   -4.7350   -1.8360   -5.2720 H   0  0  0  0  0  0  0  0  0  0  0  0
   -1.7840   -0.1410   -3.1340 H   0  0  0  0  0  0  0  0  0  0  0  0
   -2.3200    3.2300   -1.5760 H   0  0  0  0  0  0  0  0  0  0  0  0
   -1.3270    2.4210   -2.9070 H   0  0  0  0  0  0  0  0  0  0  0  0
   -1.0650    0.9290   -0.4390 H   0  0  0  0  0  0  0  0  0  0  0  0
    0.5990    1.9160    1.4230 H   0  0  0  0  0  0  0  0  0  0  0  0
    1.5460    1.0850    0.1700 H   0  0  0  0  0  0  0  0  0  0  0  0
    2.7210    2.9330   -1.4330 H   0  0  0  0  0  0  0  0  0  0  0  0
    3.2510    4.4370   -0.6490 H   0  0  0  0  0  0  0  0  0  0  0  0
    1.5310    4.1850   -1.0150 H   0  0  0  0  0  0  0  0  0  0  0  0
    1.6860    5.0650    1.2900 H   0  0  0  0  0  0  0  0  0  0  0  0
    1.0520    3.7920    2.3250 H   0  0  0  0  0  0  0  0  0  0  0  0
    2.7860    6.2070    3.2570 H   0  0  0  0  0  0  0  0  0  0  0  0
    3.8270    6.0970    1.8480 H   0  0  0  0  0  0  0  0  0  0  0  0
    5.7030    5.3100    3.2200 H   0  0  0  0  0  0  0  0  0  0  0  0
    5.0770    6.8020    3.9010 H   0  0  0  0  0  0  0  0  0  0  0  0
    3.8520    5.5700    5.6330 H   0  0  0  0  0  0  0  0  0  0  0  0
    5.5360    5.0760    5.6560 H   0  0  0  0  0  0  0  0  0  0  0  0
    5.0140    3.0180    4.4260 H   0  0  0  0  0  0  0  0  0  0  0  0
    3.9730    3.1280    5.8350 H   0  0  0  0  0  0  0  0  0  0  0  0
    2.0970    3.9150    4.4640 H   0  0  0  0  0  0  0  0  0  0  0  0
    2.7230    2.4230    3.7830 H   0  0  0  0  0  0  0  0  0  0  0  0
   -4.4920    2.6090   -1.2680 H   0  0  0  0  0  0  0  0  0  0  0  0
   -8.4590    1.7980   -2.0870 H   0  0  0  0  0  0  0  0  0  0  0  0
   -7.1740    1.8420   -3.2680 H   0  0  0  0  0  0  0  0  0  0  0  0
   -7.0740    2.9420   -1.8290 H   0  0  0  0  0  0  0  0  0  0  0  0
   -5.9180   -1.2030   -2.6650 H   0  0  0  0  0  0  0  0  0  0  0  0
  1 27  1  0  0  0  0
  1 28  1  0  0  0  0
  1 29  1  0  0  0  0
  1  2  1  0  0  0  0
  2  3  1  0  0  0  0
  3  4  2  0  0  0  0
  4 30  1  0  0  0  0
  4  5  1  0  0  0  0
  5  6  1  0  0  0  0
  6 31  1  0  0  0  0
  6 32  1  0  0  0  0
  6  7  1  0  0  0  0
  7 33  1  0  0  0  0
  7  8  1  0  0  0  0
  8  9  2  0  0  0  0
  8 10  1  0  0  0  0
 10 34  1  0  0  0  0
 10 35  1  0  0  0  0
 10 11  1  0  0  0  0
 11 12  1  0  0  0  0
 12 36  1  0  0  0  0
 12 37  1  0  0  0  0
 12 38  1  0  0  0  0
 11 13  1  0  0  0  0
 13 39  1  0  0  0  0
 13 40  1  0  0  0  0
 13 14  1  0  0  0  0
 14 15  1  0  0  0  0
 15 41  1  0  0  0  0
 15 42  1  0  0  0  0
 15 16  1  0  0  0  0
 16 43  1  0  0  0  0
 16 44  1  0  0  0  0
 16 17  1  0  0  0  0
 17 45  1  0  0  0  0
 17 46  1  0  0  0  0
 17 18  1  0  0  0  0
 18 47  1  0  0  0  0
 18 48  1  0  0  0  0
 18 19  1  0  0  0  0
 19 14  1  0  0  0  0
 19 49  1  0  0  0  0
 19 50  1  0  0  0  0
 14 20  1  0  0  0  0
 20 21  1  0  0  0  0
 21 11  1  0  0  0  0
  5 22  2  0  0  0  0
 22 51  1  0  0  0  0
 22 23  1  0  0  0  0
 23 24  1  0  0  0  0
 24 25  1  0  0  0  0
 25 52  1  0  0  0  0
 25 53  1  0  0  0  0
 25 54  1  0  0  0  0
 23 26  2  0  0  0  0
 26  3  1  0  0  0  0
 26 55  1  0  0  0  0
M  END
>  <LOGBIO>
5.7700

>  <PRED_LOGBIO>
5.5200

>  <XV_RES>
0.2490

>  <WHL_TMPL>
3

>  <ANCH>
57-58;49-50

$$$$
ROW31
  -MTS-   01071501023D 0   0.00000     0.00000     0

 37 39  0  0  1  0  0  0  0  0999 V2000
    2.8740   -0.6580   -1.8300 C   0  0  0  0  0  0  0  0  0  0  0  0
    2.3090    0.4990   -1.1220 N   0  0  0  0  0  0  0  0  0  0  0  0
    2.7210    0.4590    0.2890 C   0  0  2  0  0  0  0  0  0  0  0  0
    4.0480    1.2180    0.4710 C   0  0  0  0  0  0  0  0  0  0  0  0
    4.4540    1.2450    1.9560 C   0  0  2  0  0  0  0  0  0  0  0  0
    5.8730    1.7450    2.0890 C   0  0  0  0  0  0  0  0  0  0  0  0
    6.9390    1.2860    1.2890 C   0  0  0  0  0  0  0  0  0  0  0  0
    8.2360    1.7930    1.4520 C   0  0  0  0  0  0  0  0  0  0  0  0
    8.4880    2.7680    2.4100 C   0  0  0  0  0  0  0  0  0  0  0  0
   10.0820    3.3870    2.6060 Cl  0  0  0  0  0  0  0  0  0  0  0  0
    7.4580    3.2480    3.2070 C   0  0  0  0  0  0  0  0  0  0  0  0
    7.7750    4.4730    4.4010 Cl  0  0  0  0  0  0  0  0  0  0  0  0
    6.1650    2.7420    3.0450 C   0  0  0  0  0  0  0  0  0  0  0  0
    4.3180   -0.0940    2.6400 C   0  0  0  0  0  0  0  0  0  0  0  0
    4.9580   -0.2700    3.8720 C   0  0  0  0  0  0  0  0  0  0  0  0
    4.8590   -1.4950    4.5440 C   0  0  0  0  0  0  0  0  0  0  0  0
    4.1210   -2.5430    3.9820 C   0  0  0  0  0  0  0  0  0  0  0  0
    3.4810   -2.3670    2.7500 C   0  0  0  0  0  0  0  0  0  0  0  0
    3.5800   -1.1430    2.0780 C   0  0  0  0  0  0  0  0  0  0  0  0
    2.8720   -1.0020    0.7520 C   0  0  0  0  0  0  0  0  0  0  0  0
    2.5120   -1.5770   -1.3720 H   0  0  0  0  0  0  0  0  0  0  0  0
    2.5690   -0.6290   -2.8740 H   0  0  0  0  0  0  0  0  0  0  0  0
    3.9600   -0.6260   -1.7690 H   0  0  0  0  0  0  0  0  0  0  0  0
    1.3010    0.4690   -1.1790 H   0  0  0  0  0  0  0  0  0  0  0  0
    1.9320    0.9490    0.8540 H   0  0  0  0  0  0  0  0  0  0  0  0
    4.8280    0.7300   -0.1100 H   0  0  0  0  0  0  0  0  0  0  0  0
    3.9350    2.2380    0.1070 H   0  0  0  0  0  0  0  0  0  0  0  0
    3.8650    1.9910    2.4850 H   0  0  0  0  0  0  0  0  0  0  0  0
    6.7540    0.5320    0.5390 H   0  0  0  0  0  0  0  0  0  0  0  0
    9.0400    1.4250    0.8320 H   0  0  0  0  0  0  0  0  0  0  0  0
    5.3690    3.1240    3.6670 H   0  0  0  0  0  0  0  0  0  0  0  0
    5.5270    0.5390    4.3060 H   0  0  0  0  0  0  0  0  0  0  0  0
    5.3530   -1.6310    5.4950 H   0  0  0  0  0  0  0  0  0  0  0  0
    4.0450   -3.4880    4.5000 H   0  0  0  0  0  0  0  0  0  0  0  0
    2.9120   -3.1760    2.3160 H   0  0  0  0  0  0  0  0  0  0  0  0
    3.4120   -1.5650   -0.0050 H   0  0  0  0  0  0  0  0  0  0  0  0
    1.8880   -1.4610    0.8190 H   0  0  0  0  0  0  0  0  0  0  0  0
  1 21  1  0  0  0  0
  1 22  1  0  0  0  0
  1 23  1  0  0  0  0
  1  2  1  0  0  0  0
  2 24  1  0  0  0  0
  2  3  1  0  0  0  0
  3 25  1  0  0  0  0
  3  4  1  0  0  0  0
  4 26  1  0  0  0  0
  4 27  1  0  0  0  0
  4  5  1  0  0  0  0
  5 28  1  0  0  0  0
  5  6  1  0  0  0  0
  6  7  2  0  0  0  0
  7 29  1  0  0  0  0
  7  8  1  0  0  0  0
  8 30  1  0  0  0  0
  8  9  2  0  0  0  0
  9 10  1  0  0  0  0
  9 11  1  0  0  0  0
 11 12  1  0  0  0  0
 11 13  2  0  0  0  0
 13  6  1  0  0  0  0
 13 31  1  0  0  0  0
  5 14  1  0  0  0  0
 14 15  1  0  0  0  0
 15 32  1  0  0  0  0
 15 16  2  0  0  0  0
 16 33  1  0  0  0  0
 16 17  1  0  0  0  0
 17 34  1  0  0  0  0
 17 18  2  0  0  0  0
 18 35  1  0  0  0  0
 18 19  1  0  0  0  0
 19 14  2  0  0  0  0
 19 20  1  0  0  0  0
 20  3  1  0  0  0  0
 20 36  1  0  0  0  0
 20 37  1  0  0  0  0
M  END
>  <LOGBIO>
4.7700

>  <PRED_LOGBIO>
4.7400

>  <XV_RES>
0.0320

>  <WHL_TMPL>
2

>  <ANCH>
48-49;19-20

$$$$
ROW32
  -MTS-   01071501023D 0   0.00000     0.00000     0

 50 53  0  0  1  0  0  0  0  0999 V2000
    1.0940    0.6100    3.0590 C   0  0  0  0  0  0  0  0  0  0  0  0
    1.9920    0.4860    1.9020 N   0  0  0  0  0  0  0  0  0  0  0  0
    1.7410    1.1850    0.6340 C   0  0  2  0  0  0  0  0  0  0  0  0
    2.2670    0.3440   -0.5440 C   0  0  0  0  0  0  0  0  0  0  0  0
    1.9850    1.0570   -1.8800 C   0  0  0  0  0  0  0  0  0  0  0  0
    2.2670    2.5400   -1.8440 C   0  0  0  0  0  0  0  0  0  0  0  0
    2.3660    3.3790   -2.8840 C   0  0  0  0  0  0  0  0  0  0  0  0
    2.2140    3.0150   -4.3420 C   0  0  0  0  0  0  0  0  0  0  0  0
    0.7660    3.1580   -4.7480 C   0  0  0  0  0  0  0  0  0  0  0  0
   -0.0640    3.5200   -3.9300 O   0  0  0  0  0  0  0  0  0  0  0  0
    0.3990    2.8900   -5.9870 O   0  0  0  0  0  0  0  0  0  0  0  0
    2.6510    4.7270   -2.3450 C   0  0  0  0  0  0  0  0  0  0  0  0
    2.8560    5.9860   -2.9220 C   0  0  0  0  0  0  0  0  0  0  0  0
    3.1120    7.0960   -2.1090 C   0  0  0  0  0  0  0  0  0  0  0  0
    3.1640    6.9480   -0.7180 C   0  0  0  0  0  0  0  0  0  0  0  0
    2.9590    5.6890   -0.1400 C   0  0  0  0  0  0  0  0  0  0  0  0
    2.7030    4.5790   -0.9530 C   0  0  0  0  0  0  0  0  0  0  0  0
    2.4620    3.2140   -0.6680 N   0  0  0  0  0  0  0  0  0  0  0  0
    2.4160    2.5690    0.6520 C   0  0  0  0  0  0  0  0  0  0  0  0
    3.2870   -0.4020    1.9350 S   0  0  0  0  0  0  0  0  0  0  0  0
    3.1160   -1.4510    0.8880 O   0  0  0  0  0  0  0  0  0  0  0  0
    3.3880   -1.0170    3.2220 O   0  0  0  0  0  0  0  0  0  0  0  0
    4.5340    0.4880    1.7030 C   0  0  0  0  0  0  0  0  0  0  0  0
    4.7590    1.6760    2.4170 C   0  0  0  0  0  0  0  0  0  0  0  0
    5.9060    2.4470    2.1870 C   0  0  0  0  0  0  0  0  0  0  0  0
    6.8450    2.0880    1.2140 C   0  0  0  0  0  0  0  0  0  0  0  0
    7.9080    2.9350    1.0450 F   0  0  0  0  0  0  0  0  0  0  0  0
    6.6310    0.9130    0.4940 C   0  0  0  0  0  0  0  0  0  0  0  0
    5.4950    0.1270    0.7370 C   0  0  0  0  0  0  0  0  0  0  0  0
    1.6440    1.0200    3.9030 H   0  0  0  0  0  0  0  0  0  0  0  0
    0.2680    1.2720    2.8080 H   0  0  0  0  0  0  0  0  0  0  0  0
    0.7050   -0.3720    3.3220 H   0  0  0  0  0  0  0  0  0  0  0  0
    0.6610    1.2990    0.5560 H   0  0  0  0  0  0  0  0  0  0  0  0
    3.3390    0.1950   -0.4320 H   0  0  0  0  0  0  0  0  0  0  0  0
    1.7800   -0.6290   -0.5420 H   0  0  0  0  0  0  0  0  0  0  0  0
    0.9470    0.8950   -2.1610 H   0  0  0  0  0  0  0  0  0  0  0  0
    2.5810    0.5970   -2.6650 H   0  0  0  0  0  0  0  0  0  0  0  0
    2.5340    1.9870   -4.4940 H   0  0  0  0  0  0  0  0  0  0  0  0
    2.8270    3.6790   -4.9470 H   0  0  0  0  0  0  0  0  0  0  0  0
   -0.5580    3.0380   -6.0550 H   0  0  0  0  0  0  0  0  0  0  0  0
    2.8160    6.1000   -3.9950 H   0  0  0  0  0  0  0  0  0  0  0  0
    3.2700    8.0670   -2.5550 H   0  0  0  0  0  0  0  0  0  0  0  0
    3.3620    7.8040   -0.0900 H   0  0  0  0  0  0  0  0  0  0  0  0
    2.9990    5.5740    0.9330 H   0  0  0  0  0  0  0  0  0  0  0  0
    3.4280    2.4700    1.0400 H   0  0  0  0  0  0  0  0  0  0  0  0
    1.8900    3.2160    1.3510 H   0  0  0  0  0  0  0  0  0  0  0  0
    4.0380    2.0000    3.1530 H   0  0  0  0  0  0  0  0  0  0  0  0
    6.0690    3.3390    2.7740 H   0  0  0  0  0  0  0  0  0  0  0  0
    7.3450    0.6060   -0.2560 H   0  0  0  0  0  0  0  0  0  0  0  0
    5.3530   -0.7800    0.1680 H   0  0  0  0  0  0  0  0  0  0  0  0
  1 30  1  0  0  0  0
  1 31  1  0  0  0  0
  1 32  1  0  0  0  0
  1  2  1  0  0  0  0
  2  3  1  0  0  0  0
  3 33  1  0  0  0  0
  3  4  1  0  0  0  0
  4 34  1  0  0  0  0
  4 35  1  0  0  0  0
  4  5  1  0  0  0  0
  5 36  1  0  0  0  0
  5 37  1  0  0  0  0
  5  6  1  0  0  0  0
  6  7  2  0  0  0  0
  7  8  1  0  0  0  0
  8 38  1  0  0  0  0
  8 39  1  0  0  0  0
  8  9  1  0  0  0  0
  9 10  2  0  0  0  0
  9 11  1  0  0  0  0
 11 40  1  0  0  0  0
  7 12  1  0  0  0  0
 12 13  2  0  0  0  0
 13 41  1  0  0  0  0
 13 14  1  0  0  0  0
 14 42  1  0  0  0  0
 14 15  2  0  0  0  0
 15 43  1  0  0  0  0
 15 16  1  0  0  0  0
 16 44  1  0  0  0  0
 16 17  2  0  0  0  0
 17 12  1  0  0  0  0
 17 18  1  0  0  0  0
 18  6  1  0  0  0  0
 18 19  1  0  0  0  0
 19  3  1  0  0  0  0
 19 45  1  0  0  0  0
 19 46  1  0  0  0  0
  2 20  1  0  0  0  0
 20 21  2  0  0  0  0
 20 22  2  0  0  0  0
 20 23  1  0  0  0  0
 23 24  2  0  0  0  0
 24 47  1  0  0  0  0
 24 25  1  0  0  0  0
 25 48  1  0  0  0  0
 25 26  2  0  0  0  0
 26 27  1  0  0  0  0
 26 28  1  0  0  0  0
 28 49  1  0  0  0  0
 28 29  2  0  0  0  0
 29 23  1  0  0  0  0
 29 50  1  0  0  0  0
M  END
>  <LOGBIO>
4.4700

>  <PRED_LOGBIO>
4.7800

>  <XV_RES>
-0.4350

>  <WHL_TMPL>
3

>  <ANCH>
1-19;49-40

$$$$
ROW33
  -MTS-   01071501023D 0   0.00000     0.00000     0

 50 52  0  0  0  0  0  0  0  0999 V2000
    0.6140    7.2410   -1.7260 C   0  0  0  0  0  0  0  0  0  0  0  0
    1.9320    6.7570   -1.1290 C   0  0  0  0  0  0  0  0  0  0  0  0
    1.6610    5.7490   -0.0940 N   0  0  0  0  0  0  0  0  0  0  0  0
    2.6680    5.1850    0.5660 C   0  0  0  0  0  0  0  0  0  0  0  0
    3.8280    5.5070    0.3100 O   0  0  0  0  0  0  0  0  0  0  0  0
    2.3950    4.1710    1.6080 C   0  0  0  0  0  0  0  0  0  0  0  0
    2.3230    2.8150    1.2640 C   0  0  0  0  0  0  0  0  0  0  0  0
    2.0640    1.8560    2.2500 C   0  0  0  0  0  0  0  0  0  0  0  0
    1.9920    0.4860    1.9020 N   0  0  0  0  0  0  0  0  0  0  0  0
    3.2870   -0.4020    1.9350 S   0  0  0  0  0  0  0  0  0  0  0  0
    3.1160   -1.4510    0.8880 O   0  0  0  0  0  0  0  0  0  0  0  0
    3.3880   -1.0170    3.2220 O   0  0  0  0  0  0  0  0  0  0  0  0
    4.5340    0.4880    1.7030 C   0  0  0  0  0  0  0  0  0  0  0  0
    4.7590    1.6760    2.4170 C   0  0  0  0  0  0  0  0  0  0  0  0
    5.9060    2.4470    2.1870 C   0  0  0  0  0  0  0  0  0  0  0  0
    6.0350    3.6110    2.9080 C   0  0  0  0  0  0  0  0  0  0  0  0
    6.8450    2.0880    1.2140 C   0  0  0  0  0  0  0  0  0  0  0  0
    7.9080    2.9350    1.0450 Cl  0  0  0  0  0  0  0  0  0  0  0  0
    6.6310    0.9130    0.4940 C   0  0  0  0  0  0  0  0  0  0  0  0
    5.4950    0.1270    0.7370 C   0  0  0  0  0  0  0  0  0  0  0  0
    5.2660   -1.3340   -0.1790 Cl  0  0  0  0  0  0  0  0  0  0  0  0
    1.8770    2.2510    3.5800 C   0  0  0  0  0  0  0  0  0  0  0  0
    1.9490    3.6060    3.9240 C   0  0  0  0  0  0  0  0  0  0  0  0
    2.2070    4.5660    2.9380 C   0  0  0  0  0  0  0  0  0  0  0  0
    2.2770    5.8920    3.2740 O   0  0  0  0  0  0  0  0  0  0  0  0
    3.4980    6.4010    3.6340 C   0  0  0  0  0  0  0  0  0  0  0  0
    4.3520    6.9450    2.6670 C   0  0  0  0  0  0  0  0  0  0  0  0
    5.5460    7.4440    3.0150 N   0  0  0  0  0  0  0  0  0  0  0  0
    5.9670    7.4420    4.2870 C   0  0  0  0  0  0  0  0  0  0  0  0
    5.1610    6.9120    5.3020 C   0  0  0  0  0  0  0  0  0  0  0  0
    5.7110    6.9110    6.9530 Cl  0  0  0  0  0  0  0  0  0  0  0  0
    3.9080    6.3840    4.9720 C   0  0  0  0  0  0  0  0  0  0  0  0
    0.0010    7.6820   -0.9430 H   0  0  0  0  0  0  0  0  0  0  0  0
    0.8150    7.9870   -2.4920 H   0  0  0  0  0  0  0  0  0  0  0  0
    0.0860    6.3990   -2.1690 H   0  0  0  0  0  0  0  0  0  0  0  0
    2.4610    7.5990   -0.6860 H   0  0  0  0  0  0  0  0  0  0  0  0
    2.5450    6.3160   -1.9120 H   0  0  0  0  0  0  0  0  0  0  0  0
    0.7090    5.4850    0.1160 H   0  0  0  0  0  0  0  0  0  0  0  0
    2.4680    2.5100    0.2380 H   0  0  0  0  0  0  0  0  0  0  0  0
    1.1080    0.0790    1.6330 H   0  0  0  0  0  0  0  0  0  0  0  0
    4.0380    2.0000    3.1530 H   0  0  0  0  0  0  0  0  0  0  0  0
    5.0520    4.0070    3.1530 H   0  0  0  0  0  0  0  0  0  0  0  0
    6.5080    4.3360    2.2490 H   0  0  0  0  0  0  0  0  0  0  0  0
    6.6330    3.3920    3.7900 H   0  0  0  0  0  0  0  0  0  0  0  0
    7.3450    0.6060   -0.2560 H   0  0  0  0  0  0  0  0  0  0  0  0
    1.6770    1.5110    4.3400 H   0  0  0  0  0  0  0  0  0  0  0  0
    1.8040    3.9110    4.9490 H   0  0  0  0  0  0  0  0  0  0  0  0
    4.0450    6.9640    1.6320 H   0  0  0  0  0  0  0  0  0  0  0  0
    6.9360    7.8520    4.5310 H   0  0  0  0  0  0  0  0  0  0  0  0
    3.2680    5.9690    5.7370 H   0  0  0  0  0  0  0  0  0  0  0  0
  1 33  1  0  0  0  0
  1 34  1  0  0  0  0
  1 35  1  0  0  0  0
  1  2  1  0  0  0  0
  2 36  1  0  0  0  0
  2 37  1  0  0  0  0
  2  3  1  0  0  0  0
  3 38  1  0  0  0  0
  3  4  1  0  0  0  0
  4  5  2  0  0  0  0
  4  6  1  0  0  0  0
  6  7  2  0  0  0  0
  7 39  1  0  0  0  0
  7  8  1  0  0  0  0
  8  9  1  0  0  0  0
  9 40  1  0  0  0  0
  9 10  1  0  0  0  0
 10 11  2  0  0  0  0
 10 12  2  0  0  0  0
 10 13  1  0  0  0  0
 13 14  2  0  0  0  0
 14 41  1  0  0  0  0
 14 15  1  0  0  0  0
 15 16  1  0  0  0  0
 16 42  1  0  0  0  0
 16 43  1  0  0  0  0
 16 44  1  0  0  0  0
 15 17  2  0  0  0  0
 17 18  1  0  0  0  0
 17 19  1  0  0  0  0
 19 45  1  0  0  0  0
 19 20  2  0  0  0  0
 20 13  1  0  0  0  0
 20 21  1  0  0  0  0
  8 22  2  0  0  0  0
 22 46  1  0  0  0  0
 22 23  1  0  0  0  0
 23 47  1  0  0  0  0
 23 24  2  0  0  0  0
 24  6  1  0  0  0  0
 24 25  1  0  0  0  0
 25 26  1  0  0  0  0
 26 27  2  0  0  0  0
 27 48  1  0  0  0  0
 27 28  1  0  0  0  0
 28 29  2  0  0  0  0
 29 49  1  0  0  0  0
 29 30  1  0  0  0  0
 30 31  1  0  0  0  0
 30 32  2  0  0  0  0
 32 26  1  0  0  0  0
 32 50  1  0  0  0  0
M  END
>  <LOGBIO>
6.4400

>  <PRED_LOGBIO>
5.4300

>  <XV_RES>
1.2570

>  <WHL_TMPL>
3

>  <ANCH>
17-19;22-21

$$$$
ROW34
  -MTS-   01071501023D 0   0.00000     0.00000     0

 53 55  0  0  0  0  0  0  0  0999 V2000
   10.0530    1.3010   -1.7170 N   0  0  0  0  0  0  0  0  0  0  0  0
    9.7690    1.9580   -3.0000 C   0  0  0  0  0  0  0  0  0  0  0  0
    8.2960    2.3610   -3.0510 C   0  0  0  0  0  0  0  0  0  0  0  0
    8.1200    3.7820   -2.4850 C   0  0  0  0  0  0  0  0  0  0  0  0
    6.6370    4.1950   -2.4500 C   0  0  0  0  0  0  0  0  0  0  0  0
    5.7860    3.1720   -1.6760 C   0  0  0  0  0  0  0  0  0  0  0  0
    4.3130    3.5750   -1.7270 C   0  0  0  0  0  0  0  0  0  0  0  0
    3.6520    3.1760   -0.4750 N   0  0  0  0  0  0  0  0  0  0  0  0
    2.2760    3.4450   -0.2850 C   0  0  0  0  0  0  0  0  0  0  0  0
    1.3540    2.5480   -0.6610 N   0  0  0  0  0  0  0  0  0  0  0  0
    0.0470    2.7850   -0.4890 C   0  0  0  0  0  0  0  0  0  0  0  0
   -0.8970    1.8130   -0.8980 N   0  0  0  0  0  0  0  0  0  0  0  0
   -1.8740    2.3200   -1.9720 C   0  0  0  0  0  0  0  0  0  0  0  0
   -3.0110    1.3460   -2.1850 C   0  0  0  0  0  0  0  0  0  0  0  0
   -2.7780    0.1100   -2.7950 C   0  0  0  0  0  0  0  0  0  0  0  0
   -3.8210   -0.8030   -2.9690 C   0  0  0  0  0  0  0  0  0  0  0  0
   -5.1140   -0.4940   -2.5320 C   0  0  0  0  0  0  0  0  0  0  0  0
   -5.3590    0.7500   -1.9170 C   0  0  0  0  0  0  0  0  0  0  0  0
   -4.3050    1.6580   -1.7450 C   0  0  0  0  0  0  0  0  0  0  0  0
   -4.6060    3.1900   -0.9770 Cl  0  0  0  0  0  0  0  0  0  0  0  0
   -0.3810    3.9270    0.0650 N   0  0  0  0  0  0  0  0  0  0  0  0
    0.4920    4.8640    0.4610 C   0  0  0  0  0  0  0  0  0  0  0  0
    1.8660    4.6500    0.2970 C   0  0  0  0  0  0  0  0  0  0  0  0
    2.8100    5.6220    0.7060 N   0  3  0  0  0  0  0  0  0  0  0  0
    3.2700    5.5930    1.8590 O   0  0  0  0  0  0  0  0  0  0  0  0
    3.1960    6.5440   -0.1250 O   0  5  0  0  0  0  0  0  0  0  0  0
    5.9610    1.7510   -2.2420 C   0  0  0  0  0  0  0  0  0  0  0  0
    7.4440    1.3380   -2.2770 C   0  0  0  0  0  0  0  0  0  0  0  0
    9.8520    1.9390   -0.9600 H   0  0  0  0  0  0  0  0  0  0  0  0
   11.0270    1.0340   -1.6830 H   0  0  0  0  0  0  0  0  0  0  0  0
   10.3910    2.8450   -3.0990 H   0  0  0  0  0  0  0  0  0  0  0  0
    9.9850    1.2710   -3.8150 H   0  0  0  0  0  0  0  0  0  0  0  0
    8.0270    2.3460   -4.1050 H   0  0  0  0  0  0  0  0  0  0  0  0
    8.5320    3.8250   -1.4790 H   0  0  0  0  0  0  0  0  0  0  0  0
    8.6780    4.4880   -3.0970 H   0  0  0  0  0  0  0  0  0  0  0  0
    6.2610    4.2830   -3.4670 H   0  0  0  0  0  0  0  0  0  0  0  0
    6.5440    5.1720   -1.9800 H   0  0  0  0  0  0  0  0  0  0  0  0
    6.0550    3.1870   -0.6220 H   0  0  0  0  0  0  0  0  0  0  0  0
    3.8300    3.0790   -2.5660 H   0  0  0  0  0  0  0  0  0  0  0  0
    4.2360    4.6530   -1.8500 H   0  0  0  0  0  0  0  0  0  0  0  0
    4.1810    2.7100    0.2480 H   0  0  0  0  0  0  0  0  0  0  0  0
   -0.9260    0.8760   -0.5210 H   0  0  0  0  0  0  0  0  0  0  0  0
   -1.3160    2.3490   -2.9050 H   0  0  0  0  0  0  0  0  0  0  0  0
   -2.2900    3.2660   -1.6330 H   0  0  0  0  0  0  0  0  0  0  0  0
   -1.7840   -0.1410   -3.1340 H   0  0  0  0  0  0  0  0  0  0  0  0
   -3.6280   -1.7540   -3.4440 H   0  0  0  0  0  0  0  0  0  0  0  0
   -5.9180   -1.2030   -2.6650 H   0  0  0  0  0  0  0  0  0  0  0  0
   -6.3540    1.0020   -1.5800 H   0  0  0  0  0  0  0  0  0  0  0  0
    0.1370    5.7810    0.9060 H   0  0  0  0  0  0  0  0  0  0  0  0
    5.5500    1.7080   -3.2480 H   0  0  0  0  0  0  0  0  0  0  0  0
    5.4040    1.0450   -1.6290 H   0  0  0  0  0  0  0  0  0  0  0  0
    7.8210    1.2500   -1.2600 H   0  0  0  0  0  0  0  0  0  0  0  0
    7.5380    0.3610   -2.7470 H   0  0  0  0  0  0  0  0  0  0  0  0
  1 29  1  0  0  0  0
  1 30  1  0  0  0  0
  1  2  1  0  0  0  0
  2 31  1  0  0  0  0
  2 32  1  0  0  0  0
  2  3  1  0  0  0  0
  3 33  1  0  0  0  0
  3  4  1  0  0  0  0
  4 34  1  0  0  0  0
  4 35  1  0  0  0  0
  4  5  1  0  0  0  0
  5 36  1  0  0  0  0
  5 37  1  0  0  0  0
  5  6  1  0  0  0  0
  6 38  1  0  0  0  0
  6  7  1  0  0  0  0
  7 39  1  0  0  0  0
  7 40  1  0  0  0  0
  7  8  1  0  0  0  0
  8 41  1  0  0  0  0
  8  9  1  0  0  0  0
  9 10  1  0  0  0  0
 10 11  2  0  0  0  0
 11 12  1  0  0  0  0
 12 42  1  0  0  0  0
 12 13  1  0  0  0  0
 13 43  1  0  0  0  0
 13 44  1  0  0  0  0
 13 14  1  0  0  0  0
 14 15  2  0  0  0  0
 15 45  1  0  0  0  0
 15 16  1  0  0  0  0
 16 46  1  0  0  0  0
 16 17  2  0  0  0  0
 17 47  1  0  0  0  0
 17 18  1  0  0  0  0
 18 48  1  0  0  0  0
 18 19  2  0  0  0  0
 19 14  1  0  0  0  0
 19 20  1  0  0  0  0
 11 21  1  0  0  0  0
 21 22  2  0  0  0  0
 22 49  1  0  0  0  0
 22 23  1  0  0  0  0
 23  9  2  0  0  0  0
 23 24  1  0  0  0  0
 24 25  2  0  0  0  0
 24 26  1  0  0  0  0
  6 27  1  0  0  0  0
 27 50  1  0  0  0  0
 27 51  1  0  0  0  0
 27 28  1  0  0  0  0
 28  3  1  0  0  0  0
 28 52  1  0  0  0  0
 28 53  1  0  0  0  0
M  CHG  2  24   1  26  -1
M  END
>  <LOGBIO>
5.8500

>  <PRED_LOGBIO>
5.3900

>  <XV_RES>
0.5530

>  <WHL_TMPL>
3

>  <ANCH>
53-70;30-31

$$$$
ROW35
  -MTS-   01071501023D 0   0.00000     0.00000     0

 45 48  0  0  1  0  0  0  0  0999 V2000
    8.1610    1.7460    6.2170 C   0  0  0  0  0  0  0  0  0  0  0  0
    7.7440    2.8100    5.2300 C   0  0  0  0  0  0  0  0  0  0  0  0
    8.6430    3.4670    4.4860 C   0  0  0  0  0  0  0  0  0  0  0  0
    7.6920    4.5910    3.5030 S   0  0  0  0  0  0  0  0  0  0  0  0
    6.1270    4.0960    4.1660 C   0  0  0  0  0  0  0  0  0  0  0  0
    6.3990    3.1550    5.0500 N   0  0  0  0  0  0  0  0  0  0  0  0
    4.7670    4.6380    3.7970 C   0  0  2  0  0  0  0  0  0  0  0  0
    4.8990    6.0970    3.3690 C   0  0  0  0  0  0  0  0  0  0  0  0
    3.8960    4.5500    4.9280 O   0  0  0  0  0  0  0  0  0  0  0  0
    4.1950    3.8290    2.6570 C   0  0  0  0  0  0  0  0  0  0  0  0
    4.3380    4.0530    1.3640 N   0  0  0  0  0  0  0  0  0  0  0  0
    3.6840    3.1210    0.4660 N   0  0  0  0  0  0  0  0  0  0  0  0
    3.0060    2.1360    1.0230 C   0  0  0  0  0  0  0  0  0  0  0  0
    2.3100    1.1410    0.3890 N   0  0  0  0  0  0  0  0  0  0  0  0
    0.9870    1.3190    0.0810 C   0  0  0  0  0  0  0  0  0  0  0  0
   -0.1670    0.9750    0.9410 C   0  0  0  0  0  0  0  0  0  0  0  0
   -1.2800    1.3070    0.2720 C   0  0  0  0  0  0  0  0  0  0  0  0
   -0.9400    1.8350   -0.9450 N   0  0  0  0  0  0  0  0  0  0  0  0
   -1.8740    2.3200   -1.9720 C   0  0  0  0  0  0  0  0  0  0  0  0
   -3.0110    1.3460   -2.1850 C   0  0  0  0  0  0  0  0  0  0  0  0
   -4.3050    1.6580   -1.7450 C   0  0  0  0  0  0  0  0  0  0  0  0
   -4.5390    2.8460   -1.1490 F   0  0  0  0  0  0  0  0  0  0  0  0
   -5.3590    0.7500   -1.9170 C   0  0  0  0  0  0  0  0  0  0  0  0
   -5.1140   -0.4940   -2.5320 C   0  0  0  0  0  0  0  0  0  0  0  0
   -3.8210   -0.8030   -2.9690 C   0  0  0  0  0  0  0  0  0  0  0  0
   -2.7780    0.1100   -2.7950 C   0  0  0  0  0  0  0  0  0  0  0  0
   -1.5350   -0.2040   -3.2190 F   0  0  0  0  0  0  0  0  0  0  0  0
    0.5070    1.8300   -1.0380 N   0  0  0  0  0  0  0  0  0  0  0  0
    3.1900    2.3770    2.7670 S   0  0  0  0  0  0  0  0  0  0  0  0
    7.4540    1.7190    7.0430 H   0  0  0  0  0  0  0  0  0  0  0  0
    8.1760    0.7770    5.7220 H   0  0  0  0  0  0  0  0  0  0  0  0
    9.1540    1.9740    6.5980 H   0  0  0  0  0  0  0  0  0  0  0  0
    9.7150    3.3400    4.4860 H   0  0  0  0  0  0  0  0  0  0  0  0
    3.9190    6.4870    3.1030 H   0  0  0  0  0  0  0  0  0  0  0  0
    5.3110    6.6800    4.1910 H   0  0  0  0  0  0  0  0  0  0  0  0
    5.5620    6.1640    2.5090 H   0  0  0  0  0  0  0  0  0  0  0  0
    4.2430    5.0630    5.6740 H   0  0  0  0  0  0  0  0  0  0  0  0
    2.7720    0.2760    0.1480 H   0  0  0  0  0  0  0  0  0  0  0  0
   -0.1210    0.5370    1.9270 H   0  0  0  0  0  0  0  0  0  0  0  0
   -2.2880    1.1780    0.6360 H   0  0  0  0  0  0  0  0  0  0  0  0
   -1.3160    2.3490   -2.9060 H   0  0  0  0  0  0  0  0  0  0  0  0
   -2.2950    3.2680   -1.6430 H   0  0  0  0  0  0  0  0  0  0  0  0
   -6.3530    1.0020   -1.5800 H   0  0  0  0  0  0  0  0  0  0  0  0
   -5.9180   -1.2030   -2.6650 H   0  0  0  0  0  0  0  0  0  0  0  0
   -3.6280   -1.7540   -3.4440 H   0  0  0  0  0  0  0  0  0  0  0  0
  1 30  1  0  0  0  0
  1 31  1  0  0  0  0
  1 32  1  0  0  0  0
  1  2  1  0  0  0  0
  2  3  2  0  0  0  0
  3 33  1  0  0  0  0
  3  4  1  0  0  0  0
  4  5  1  0  0  0  0
  5  6  2  0  0  0  0
  6  2  1  0  0  0  0
  5  7  1  0  0  0  0
  7  8  1  0  0  0  0
  8 34  1  0  0  0  0
  8 35  1  0  0  0  0
  8 36  1  0  0  0  0
  7  9  1  0  0  0  0
  9 37  1  0  0  0  0
  7 10  1  0  0  0  0
 10 11  2  0  0  0  0
 11 12  1  0  0  0  0
 12 13  2  0  0  0  0
 13 14  1  0  0  0  0
 14 38  1  0  0  0  0
 14 15  1  0  0  0  0
 15 16  1  0  0  0  0
 16 39  1  0  0  0  0
 16 17  2  0  0  0  0
 17 40  1  0  0  0  0
 17 18  1  0  0  0  0
 18 19  1  0  0  0  0
 19 41  1  0  0  0  0
 19 42  1  0  0  0  0
 19 20  1  0  0  0  0
 20 21  2  0  0  0  0
 21 22  1  0  0  0  0
 21 23  1  0  0  0  0
 23 43  1  0  0  0  0
 23 24  2  0  0  0  0
 24 44  1  0  0  0  0
 24 25  1  0  0  0  0
 25 45  1  0  0  0  0
 25 26  2  0  0  0  0
 26 20  1  0  0  0  0
 26 27  1  0  0  0  0
 18 28  1  0  0  0  0
 28 15  2  0  0  0  0
 13 29  1  0  0  0  0
 29 10  1  0  0  0  0
M  END
>  <LOGBIO>
5.7200

>  <PRED_LOGBIO>
5.2200

>  <XV_RES>
0.6340

>  <WHL_TMPL>
3

>  <ANCH>
50-53;30-33

$$$$
ROW36
  -MTS-   01071501023D 0   0.00000     0.00000     0

 49 51  0  0  1  0  0  0  0  0999 V2000
    3.1160   -1.4510    0.8880 C   0  0  0  0  0  0  0  0  0  0  0  0
    3.2870   -0.4020    1.9350 C   0  0  2  0  0  0  0  0  0  0  0  0
    3.5310   -1.1210    3.1940 N   0  0  0  0  0  0  0  0  0  0  0  0
    3.6890   -0.4430    4.3270 C   0  0  0  0  0  0  0  0  0  0  0  0
    3.6330    0.7850    4.3220 O   0  0  0  0  0  0  0  0  0  0  0  0
    3.9350   -1.1670    5.5940 C   0  0  0  0  0  0  0  0  0  0  0  0
    4.0950   -0.4840    6.7360 C   0  0  0  0  0  0  0  0  0  0  0  0
    4.3400   -1.2090    8.0030 C   0  0  0  0  0  0  0  0  0  0  0  0
    5.6500   -1.4970    8.4020 C   0  0  0  0  0  0  0  0  0  0  0  0
    5.8820   -2.1820    9.6010 C   0  0  0  0  0  0  0  0  0  0  0  0
    4.8040   -2.5790   10.4000 C   0  0  0  0  0  0  0  0  0  0  0  0
    5.0280   -3.2390   11.5560 F   0  0  0  0  0  0  0  0  0  0  0  0
    3.4930   -2.2910   10.0010 C   0  0  0  0  0  0  0  0  0  0  0  0
    3.2610   -1.6060    8.8020 C   0  0  0  0  0  0  0  0  0  0  0  0
    4.5340    0.4880    1.7030 C   0  0  0  0  0  0  0  0  0  0  0  0
    5.4950    0.1270    0.7370 C   0  0  0  0  0  0  0  0  0  0  0  0
    6.6310    0.9130    0.4940 C   0  0  0  0  0  0  0  0  0  0  0  0
    6.8450    2.0880    1.2140 C   0  0  0  0  0  0  0  0  0  0  0  0
    7.9080    2.9350    1.0450 F   0  0  0  0  0  0  0  0  0  0  0  0
    5.9060    2.4470    2.1870 C   0  0  0  0  0  0  0  0  0  0  0  0
    4.7590    1.6760    2.4170 C   0  0  0  0  0  0  0  0  0  0  0  0
    6.0390    3.6450    2.9290 N   0  0  0  0  0  0  0  0  0  0  0  0
    7.3310    4.3190    3.1200 C   0  0  0  0  0  0  0  0  0  0  0  0
    7.5300    4.7860    4.5740 C   0  0  0  0  0  0  0  0  0  0  0  0
    6.4090    5.5440    5.0360 O   0  0  0  0  0  0  0  0  0  0  0  0
    5.2020    4.7780    5.0040 C   0  0  0  0  0  0  0  0  0  0  0  0
    4.8950    4.3110    3.5690 C   0  0  0  0  0  0  0  0  0  0  0  0
    2.0570   -1.6290    0.7100 H   0  0  0  0  0  0  0  0  0  0  0  0
    3.5230   -1.0410   -0.0340 H   0  0  0  0  0  0  0  0  0  0  0  0
    3.6480   -2.3330    1.2380 H   0  0  0  0  0  0  0  0  0  0  0  0
    2.3970    0.2190    2.0060 H   0  0  0  0  0  0  0  0  0  0  0  0
    3.5770   -2.1300    3.1980 H   0  0  0  0  0  0  0  0  0  0  0  0
    3.9840   -2.2460    5.5990 H   0  0  0  0  0  0  0  0  0  0  0  0
    4.0450    0.5940    6.7310 H   0  0  0  0  0  0  0  0  0  0  0  0
    6.4820   -1.1900    7.7860 H   0  0  0  0  0  0  0  0  0  0  0  0
    6.8930   -2.4040    9.9090 H   0  0  0  0  0  0  0  0  0  0  0  0
    2.6610   -2.5970   10.6180 H   0  0  0  0  0  0  0  0  0  0  0  0
    2.2500   -1.3830    8.4940 H   0  0  0  0  0  0  0  0  0  0  0  0
    5.3530   -0.7800    0.1680 H   0  0  0  0  0  0  0  0  0  0  0  0
    7.3450    0.6060   -0.2560 H   0  0  0  0  0  0  0  0  0  0  0  0
    4.0380    2.0000    3.1530 H   0  0  0  0  0  0  0  0  0  0  0  0
    7.3920    5.1760    2.4520 H   0  0  0  0  0  0  0  0  0  0  0  0
    8.1360    3.6420    2.8430 H   0  0  0  0  0  0  0  0  0  0  0  0
    7.6710    3.9190    5.2160 H   0  0  0  0  0  0  0  0  0  0  0  0
    8.4300    5.3940    4.6380 H   0  0  0  0  0  0  0  0  0  0  0  0
    5.3050    3.9110    5.6530 H   0  0  0  0  0  0  0  0  0  0  0  0
    4.3770    5.3860    5.3710 H   0  0  0  0  0  0  0  0  0  0  0  0
    4.5950    5.1670    2.9680 H   0  0  0  0  0  0  0  0  0  0  0  0
    4.0450    3.6320    3.5840 H   0  0  0  0  0  0  0  0  0  0  0  0
  1 28  1  0  0  0  0
  1 29  1  0  0  0  0
  1 30  1  0  0  0  0
  1  2  1  0  0  0  0
  2 31  1  0  0  0  0
  2  3  1  0  0  0  0
  3 32  1  0  0  0  0
  3  4  1  0  0  0  0
  4  5  2  0  0  0  0
  4  6  1  0  0  0  0
  6 33  1  0  0  0  0
  6  7  2  0  0  0  0
  7 34  1  0  0  0  0
  7  8  1  0  0  0  0
  8  9  2  0  0  0  0
  9 35  1  0  0  0  0
  9 10  1  0  0  0  0
 10 36  1  0  0  0  0
 10 11  2  0  0  0  0
 11 12  1  0  0  0  0
 11 13  1  0  0  0  0
 13 37  1  0  0  0  0
 13 14  2  0  0  0  0
 14  8  1  0  0  0  0
 14 38  1  0  0  0  0
  2 15  1  0  0  0  0
 15 16  2  0  0  0  0
 16 39  1  0  0  0  0
 16 17  1  0  0  0  0
 17 40  1  0  0  0  0
 17 18  2  0  0  0  0
 18 19  1  0  0  0  0
 18 20  1  0  0  0  0
 20 21  2  0  0  0  0
 21 15  1  0  0  0  0
 21 41  1  0  0  0  0
 20 22  1  0  0  0  0
 22 23  1  0  0  0  0
 23 42  1  0  0  0  0
 23 43  1  0  0  0  0
 23 24  1  0  0  0  0
 24 44  1  0  0  0  0
 24 45  1  0  0  0  0
 24 25  1  0  0  0  0
 25 26  1  0  0  0  0
 26 46  1  0  0  0  0
 26 47  1  0  0  0  0
 26 27  1  0  0  0  0
 27 22  1  0  0  0  0
 27 48  1  0  0  0  0
 27 49  1  0  0  0  0
M  END
>  <LOGBIO>
4.7200

>  <PRED_LOGBIO>
4.8500

>  <XV_RES>
-0.2220

>  <WHL_TMPL>
3

>  <ANCH>
1-19;27-26

$$$$
ROW37
  -MTS-   01071501023D 0   0.00000     0.00000     0

 62 65  0  0  0  0  0  0  0  0999 V2000
    1.7660    9.9690    7.7110 C   0  0  0  0  0  0  0  0  0  0  0  0
    1.2790    9.9840    6.3670 O   0  0  0  0  0  0  0  0  0  0  0  0
    0.1780    9.2570    6.0830 C   0  0  0  0  0  0  0  0  0  0  0  0
   -0.3710    8.6120    6.9620 O   0  0  0  0  0  0  0  0  0  0  0  0
   -0.3650    9.2410    4.7060 C   0  0  0  0  0  0  0  0  0  0  0  0
   -1.3200   10.1880    4.3190 C   0  0  0  0  0  0  0  0  0  0  0  0
   -1.8330   10.1730    3.0160 C   0  0  0  0  0  0  0  0  0  0  0  0
   -1.3900    9.2100    2.1010 C   0  0  0  0  0  0  0  0  0  0  0  0
   -0.4350    8.2630    2.4880 C   0  0  0  0  0  0  0  0  0  0  0  0
    0.0420    7.2250    1.5010 C   0  0  0  0  0  0  0  0  0  0  0  0
   -0.7920    6.0670    1.5860 O   0  0  0  0  0  0  0  0  0  0  0  0
   -0.5120    5.0100    0.7600 C   0  0  0  0  0  0  0  0  0  0  0  0
   -0.2930    3.7380    1.3010 C   0  0  0  0  0  0  0  0  0  0  0  0
   -0.0070    2.6580    0.4570 C   0  0  0  0  0  0  0  0  0  0  0  0
    0.0600    2.8510   -0.9280 C   0  0  0  0  0  0  0  0  0  0  0  0
    0.3460    1.7710   -1.7720 C   0  0  0  0  0  0  0  0  0  0  0  0
    0.4130    1.9640   -3.1570 C   0  0  0  0  0  0  0  0  0  0  0  0
    0.1940    3.2370   -3.6980 C   0  0  0  0  0  0  0  0  0  0  0  0
   -0.0920    4.3170   -2.8540 C   0  0  0  0  0  0  0  0  0  0  0  0
   -0.1590    4.1240   -1.4690 C   0  0  0  0  0  0  0  0  0  0  0  0
   -0.4450    5.2030   -0.6250 C   0  0  0  0  0  0  0  0  0  0  0  0
    0.7210    0.8000   -4.0680 C   0  0  0  0  0  0  0  0  0  0  0  0
   -0.5820    0.1190   -4.4830 C   0  0  0  0  0  0  0  0  0  0  0  0
   -1.4670    1.1210   -5.2200 C   0  0  0  0  0  0  0  0  0  0  0  0
   -0.2820   -1.0150   -5.3700 N   0  0  0  0  0  0  0  0  0  0  0  0
    0.4200   -0.5280   -6.5660 C   0  0  0  0  0  0  0  0  0  0  0  0
   -1.5360   -1.6700   -5.7690 C   0  0  0  0  0  0  0  0  0  0  0  0
    1.5730   -0.1650   -3.3580 N   0  0  0  0  0  0  0  0  0  0  0  0
    2.9430   -0.1690   -3.3350 C   0  0  0  0  0  0  0  0  0  0  0  0
    3.3410   -1.2030   -2.5820 C   0  0  0  0  0  0  0  0  0  0  0  0
    2.1920   -1.8590   -2.1240 N   0  0  0  0  0  0  0  0  0  0  0  0
    1.1400   -1.2210   -2.6000 C   0  0  0  0  0  0  0  0  0  0  0  0
    0.0780    8.2780    3.7910 C   0  0  0  0  0  0  0  0  0  0  0  0
    2.0200    8.9490    7.9930 H   0  0  0  0  0  0  0  0  0  0  0  0
    2.6510   10.5970    7.7830 H   0  0  0  0  0  0  0  0  0  0  0  0
    0.9960   10.3490    8.3800 H   0  0  0  0  0  0  0  0  0  0  0  0
   -1.6610   10.9300    5.0250 H   0  0  0  0  0  0  0  0  0  0  0  0
   -2.5700   10.9040    2.7180 H   0  0  0  0  0  0  0  0  0  0  0  0
   -1.7860    9.1990    1.0960 H   0  0  0  0  0  0  0  0  0  0  0  0
    1.0700    6.9500    1.7320 H   0  0  0  0  0  0  0  0  0  0  0  0
   -0.0060    7.6330    0.4940 H   0  0  0  0  0  0  0  0  0  0  0  0
   -0.3440    3.5890    2.3700 H   0  0  0  0  0  0  0  0  0  0  0  0
    0.1620    1.6760    0.8740 H   0  0  0  0  0  0  0  0  0  0  0  0
    0.5150    0.7900   -1.3550 H   0  0  0  0  0  0  0  0  0  0  0  0
    0.2460    3.3860   -4.7660 H   0  0  0  0  0  0  0  0  0  0  0  0
   -0.2610    5.2980   -3.2710 H   0  0  0  0  0  0  0  0  0  0  0  0
   -0.6130    6.1850   -1.0420 H   0  0  0  0  0  0  0  0  0  0  0  0
    1.2410    1.1600   -4.9530 H   0  0  0  0  0  0  0  0  0  0  0  0
   -1.1020   -0.2410   -3.5970 H   0  0  0  0  0  0  0  0  0  0  0  0
   -0.9470    1.4800   -6.1060 H   0  0  0  0  0  0  0  0  0  0  0  0
   -2.3950    0.6360   -5.5160 H   0  0  0  0  0  0  0  0  0  0  0  0
   -1.6890    1.9600   -4.5640 H   0  0  0  0  0  0  0  0  0  0  0  0
   -0.2110    0.1860   -7.0920 H   0  0  0  0  0  0  0  0  0  0  0  0
    0.6420   -1.3670   -7.2220 H   0  0  0  0  0  0  0  0  0  0  0  0
    1.3480   -0.0430   -6.2710 H   0  0  0  0  0  0  0  0  0  0  0  0
   -2.1670   -0.9550   -6.2950 H   0  0  0  0  0  0  0  0  0  0  0  0
   -1.3140   -2.5090   -6.4250 H   0  0  0  0  0  0  0  0  0  0  0  0
   -2.0560   -2.0290   -4.8830 H   0  0  0  0  0  0  0  0  0  0  0  0
    3.5880    0.5370   -3.8370 H   0  0  0  0  0  0  0  0  0  0  0  0
    4.3630   -1.4800   -2.3670 H   0  0  0  0  0  0  0  0  0  0  0  0
    0.1080   -1.4870   -2.4230 H   0  0  0  0  0  0  0  0  0  0  0  0
    0.8150    7.5480    4.0890 H   0  0  0  0  0  0  0  0  0  0  0  0
  1 34  1  0  0  0  0
  1 35  1  0  0  0  0
  1 36  1  0  0  0  0
  1  2  1  0  0  0  0
  2  3  1  0  0  0  0
  3  4  2  0  0  0  0
  3  5  1  0  0  0  0
  5  6  2  0  0  0  0
  6 37  1  0  0  0  0
  6  7  1  0  0  0  0
  7 38  1  0  0  0  0
  7  8  2  0  0  0  0
  8 39  1  0  0  0  0
  8  9  1  0  0  0  0
  9 10  1  0  0  0  0
 10 40  1  0  0  0  0
 10 41  1  0  0  0  0
 10 11  1  0  0  0  0
 11 12  1  0  0  0  0
 12 13  2  0  0  0  0
 13 42  1  0  0  0  0
 13 14  1  0  0  0  0
 14 43  1  0  0  0  0
 14 15  2  0  0  0  0
 15 16  1  0  0  0  0
 16 44  1  0  0  0  0
 16 17  2  0  0  0  0
 17 18  1  0  0  0  0
 18 45  1  0  0  0  0
 18 19  2  0  0  0  0
 19 46  1  0  0  0  0
 19 20  1  0  0  0  0
 20 15  1  0  0  0  0
 20 21  2  0  0  0  0
 21 12  1  0  0  0  0
 21 47  1  0  0  0  0
 17 22  1  0  0  0  0
 22 48  1  0  0  0  0
 22 23  1  0  0  0  0
 23 49  1  0  0  0  0
 23 24  1  0  0  0  0
 24 50  1  0  0  0  0
 24 51  1  0  0  0  0
 24 52  1  0  0  0  0
 23 25  1  0  0  0  0
 25 26  1  0  0  0  0
 26 53  1  0  0  0  0
 26 54  1  0  0  0  0
 26 55  1  0  0  0  0
 25 27  1  0  0  0  0
 27 56  1  0  0  0  0
 27 57  1  0  0  0  0
 27 58  1  0  0  0  0
 22 28  1  0  0  0  0
 28 29  1  0  0  0  0
 29 59  1  0  0  0  0
 29 30  2  0  0  0  0
 30 60  1  0  0  0  0
 30 31  1  0  0  0  0
 31 32  2  0  0  0  0
 32 28  1  0  0  0  0
 32 61  1  0  0  0  0
  9 33  2  0  0  0  0
 33  5  1  0  0  0  0
 33 62  1  0  0  0  0
M  END
>  <LOGBIO>
6.8000

>  <PRED_LOGBIO>
6.3700

>  <XV_RES>
0.7590

>  <WHL_TMPL>
1

>  <ANCH>
32-33;25-23

$$$$
ROW38
  -MTS-   01071501023D 0   0.00000     0.00000     0

 57 60  0  0  0  0  0  0  0  0999 V2000
   -2.3100    3.0660   -1.1690 F   0  0  0  0  0  0  0  0  0  0  0  0
   -1.1630    2.6650   -1.7850 C   0  0  0  0  0  0  0  0  0  0  0  0
   -1.3600    1.3630   -2.1310 F   0  0  0  0  0  0  0  0  0  0  0  0
   -1.1100    3.3600   -2.9560 F   0  0  0  0  0  0  0  0  0  0  0  0
    0.0600    2.8510   -0.9280 C   0  0  0  0  0  0  0  0  0  0  0  0
    1.2950    3.1800   -1.5030 C   0  0  0  0  0  0  0  0  0  0  0  0
    2.4370    3.3340   -0.7080 C   0  0  0  0  0  0  0  0  0  0  0  0
    2.3600    3.1610    0.6720 C   0  0  0  0  0  0  0  0  0  0  0  0
    1.1350    2.8110    1.2470 C   0  0  0  0  0  0  0  0  0  0  0  0
   -0.0070    2.6580    0.4570 C   0  0  0  0  0  0  0  0  0  0  0  0
    3.3910    3.2730    1.5620 N   0  0  0  0  0  0  0  0  0  0  0  0
    4.6110    2.4820    1.3490 C   0  0  0  0  0  0  0  0  0  0  0  0
    4.4860    1.1210    2.0580 C   0  0  0  0  0  0  0  0  0  0  0  0
    5.6620    0.1920    1.7030 C   0  0  0  0  0  0  0  0  0  0  0  0
    5.7970    0.0310    0.2480 N   0  0  0  0  0  0  0  0  0  0  0  0
    6.9290   -0.8610   -0.0420 C   0  0  0  0  0  0  0  0  0  0  0  0
    6.4430   -2.2900   -0.0990 C   0  0  0  0  0  0  0  0  0  0  0  0
    6.0060   -2.8330   -1.3130 C   0  0  0  0  0  0  0  0  0  0  0  0
    5.5550   -4.1580   -1.3650 C   0  0  0  0  0  0  0  0  0  0  0  0
    5.5410   -4.9390   -0.2030 C   0  0  0  0  0  0  0  0  0  0  0  0
    5.9780   -4.3950    1.0110 C   0  0  0  0  0  0  0  0  0  0  0  0
    6.4290   -3.0710    1.0630 C   0  0  0  0  0  0  0  0  0  0  0  0
    5.9630   -5.2370    2.2650 C   0  0  0  0  0  0  0  0  0  0  0  0
    6.9390   -4.8420    3.0760 F   0  0  0  0  0  0  0  0  0  0  0  0
    4.7920   -5.0970    2.8790 F   0  0  0  0  0  0  0  0  0  0  0  0
    6.1440   -6.5150    1.9420 F   0  0  0  0  0  0  0  0  0  0  0  0
    6.0250    1.3240   -0.4120 C   0  0  0  0  0  0  0  0  0  0  0  0
    4.8670    2.3070   -0.1590 C   0  0  0  0  0  0  0  0  0  0  0  0
    3.2850    4.1400    2.6750 C   0  0  0  0  0  0  0  0  0  0  0  0
    2.7640    3.6760    3.8890 C   0  0  0  0  0  0  0  0  0  0  0  0
    2.6730    4.5600    4.9710 C   0  0  0  0  0  0  0  0  0  0  0  0
    3.1060    5.8810    4.8060 C   0  0  0  0  0  0  0  0  0  0  0  0
    3.6010    6.2960    3.6320 N   0  0  0  0  0  0  0  0  0  0  0  0
    3.7000    5.4740    2.5780 C   0  0  0  0  0  0  0  0  0  0  0  0
    1.3670    3.3160   -2.5720 H   0  0  0  0  0  0  0  0  0  0  0  0
    3.3810    3.5880   -1.1660 H   0  0  0  0  0  0  0  0  0  0  0  0
    1.0710    2.6570    2.3140 H   0  0  0  0  0  0  0  0  0  0  0  0
   -0.9460    2.3890    0.9170 H   0  0  0  0  0  0  0  0  0  0  0  0
    5.4160    3.0610    1.7970 H   0  0  0  0  0  0  0  0  0  0  0  0
    3.5500    0.6460    1.7700 H   0  0  0  0  0  0  0  0  0  0  0  0
    4.4590    1.2750    3.1350 H   0  0  0  0  0  0  0  0  0  0  0  0
    6.5840    0.6030    2.1080 H   0  0  0  0  0  0  0  0  0  0  0  0
    5.5060   -0.7820    2.1620 H   0  0  0  0  0  0  0  0  0  0  0  0
    7.6780   -0.7640    0.7410 H   0  0  0  0  0  0  0  0  0  0  0  0
    7.3680   -0.5900   -1.0000 H   0  0  0  0  0  0  0  0  0  0  0  0
    6.0170   -2.2310   -2.2090 H   0  0  0  0  0  0  0  0  0  0  0  0
    5.2180   -4.5770   -2.3010 H   0  0  0  0  0  0  0  0  0  0  0  0
    5.1930   -5.9600   -0.2430 H   0  0  0  0  0  0  0  0  0  0  0  0
    6.7660   -2.6510    2.0000 H   0  0  0  0  0  0  0  0  0  0  0  0
    6.9530    1.7590   -0.0460 H   0  0  0  0  0  0  0  0  0  0  0  0
    6.1410    1.1700   -1.4820 H   0  0  0  0  0  0  0  0  0  0  0  0
    3.9640    1.9340   -0.6380 H   0  0  0  0  0  0  0  0  0  0  0  0
    5.1070    3.2720   -0.6000 H   0  0  0  0  0  0  0  0  0  0  0  0
    2.4370    2.6520    3.9890 H   0  0  0  0  0  0  0  0  0  0  0  0
    2.2740    4.2280    5.9190 H   0  0  0  0  0  0  0  0  0  0  0  0
    3.0410    6.5720    5.6330 H   0  0  0  0  0  0  0  0  0  0  0  0
    4.1040    5.8430    1.6470 H   0  0  0  0  0  0  0  0  0  0  0  0
  1  2  1  0  0  0  0
  2  3  1  0  0  0  0
  2  4  1  0  0  0  0
  2  5  1  0  0  0  0
  5  6  2  0  0  0  0
  6 35  1  0  0  0  0
  6  7  1  0  0  0  0
  7 36  1  0  0  0  0
  7  8  2  0  0  0  0
  8  9  1  0  0  0  0
  9 37  1  0  0  0  0
  9 10  2  0  0  0  0
 10  5  1  0  0  0  0
 10 38  1  0  0  0  0
  8 11  1  0  0  0  0
 11 12  1  0  0  0  0
 12 39  1  0  0  0  0
 12 13  1  0  0  0  0
 13 40  1  0  0  0  0
 13 41  1  0  0  0  0
 13 14  1  0  0  0  0
 14 42  1  0  0  0  0
 14 43  1  0  0  0  0
 14 15  1  0  0  0  0
 15 16  1  0  0  0  0
 16 44  1  0  0  0  0
 16 45  1  0  0  0  0
 16 17  1  0  0  0  0
 17 18  2  0  0  0  0
 18 46  1  0  0  0  0
 18 19  1  0  0  0  0
 19 47  1  0  0  0  0
 19 20  2  0  0  0  0
 20 48  1  0  0  0  0
 20 21  1  0  0  0  0
 21 22  2  0  0  0  0
 22 17  1  0  0  0  0
 22 49  1  0  0  0  0
 21 23  1  0  0  0  0
 23 24  1  0  0  0  0
 23 25  1  0  0  0  0
 23 26  1  0  0  0  0
 15 27  1  0  0  0  0
 27 50  1  0  0  0  0
 27 51  1  0  0  0  0
 27 28  1  0  0  0  0
 28 12  1  0  0  0  0
 28 52  1  0  0  0  0
 28 53  1  0  0  0  0
 11 29  1  0  0  0  0
 29 30  2  0  0  0  0
 30 54  1  0  0  0  0
 30 31  1  0  0  0  0
 31 55  1  0  0  0  0
 31 32  2  0  0  0  0
 32 56  1  0  0  0  0
 32 33  1  0  0  0  0
 33 34  2  0  0  0  0
 34 29  1  0  0  0  0
 34 57  1  0  0  0  0
M  END
>  <LOGBIO>
4.7400

>  <PRED_LOGBIO>
5.0000

>  <XV_RES>
-0.3850

>  <WHL_TMPL>
1

>  <ANCH>
37-40;2-1

$$$$
ROW39
  -MTS-   01071501023D 0   0.00000     0.00000     0

102105  0  0  1  0  0  0  0  0999 V2000
    2.3200   11.5150   -6.2980 C   0  0  0  0  0  0  0  0  0  0  0  0
    3.7980   11.4050   -6.6650 C   0  0  0  0  0  0  0  0  0  0  0  0
    4.5110   12.7030   -6.2960 C   0  0  0  0  0  0  0  0  0  0  0  0
    4.4200   10.2560   -5.9090 C   0  0  0  0  0  0  0  0  0  0  0  0
    4.0690    9.7980   -4.7210 N   0  0  0  0  0  0  0  0  0  0  0  0
    4.7930    8.7140   -4.2100 C   0  0  0  0  0  0  0  0  0  0  0  0
    4.4720    8.1160   -2.8610 C   0  0  0  0  0  0  0  0  0  0  0  0
    3.4790    7.0450   -3.0240 N   0  0  0  0  0  0  0  0  0  0  0  0
    2.9640    6.7160   -4.3620 C   0  0  0  0  0  0  0  0  0  0  0  0
    3.0450    6.3720   -1.9620 C   0  0  0  0  0  0  0  0  0  0  0  0
    3.4830    6.6510   -0.8250 O   0  0  0  0  0  0  0  0  0  0  0  0
    2.1460    5.4030   -2.1090 N   0  0  0  0  0  0  0  0  0  0  0  0
    1.6670    4.6600   -0.9350 C   0  0  1  0  0  0  0  0  0  0  0  0
    1.0080    5.6290    0.0470 C   0  0  0  0  0  0  0  0  0  0  0  0
    2.0280    6.6780    0.4890 C   0  0  0  0  0  0  0  0  0  0  0  0
    1.3690    7.6460    1.4700 C   0  0  0  0  0  0  0  0  0  0  0  0
    2.3880    8.6950    1.9120 C   0  0  0  0  0  0  0  0  0  0  0  0
    1.7540    9.6270    2.8560 N   0  0  0  0  0  0  0  0  0  0  0  0
    0.6600    3.6230   -1.3720 C   0  0  0  0  0  0  0  0  0  0  0  0
    0.3670    3.5140   -2.5610 O   0  0  0  0  0  0  0  0  0  0  0  0
    0.0900    2.8290   -0.4700 N   0  0  0  0  0  0  0  0  0  0  0  0
   -0.8970    1.8130   -0.8980 C   0  0  2  0  0  0  0  0  0  0  0  0
   -1.7490    1.5120    0.3340 C   0  0  0  0  0  0  0  0  0  0  0  0
   -2.5880    0.2610    0.0790 C   0  0  0  0  0  0  0  0  0  0  0  0
   -3.4400   -0.0410    1.3120 C   0  0  2  0  0  0  0  0  0  0  0  0
   -2.5290   -0.2750    2.5160 C   0  0  0  0  0  0  0  0  0  0  0  0
   -3.3710   -0.5730    3.7330 C   0  0  0  0  0  0  0  0  0  0  0  0
   -3.7210   -1.8940    4.0370 C   0  0  0  0  0  0  0  0  0  0  0  0
   -4.5010   -2.1700    5.1660 C   0  0  0  0  0  0  0  0  0  0  0  0
   -4.9320   -1.1250    5.9920 C   0  0  0  0  0  0  0  0  0  0  0  0
   -4.5820    0.1960    5.6880 C   0  0  0  0  0  0  0  0  0  0  0  0
   -3.8020    0.4720    4.5590 C   0  0  0  0  0  0  0  0  0  0  0  0
   -4.2480   -1.2440    1.0670 N   0  0  0  0  0  0  0  0  0  0  0  0
   -5.0710   -1.6960    2.0090 C   0  0  0  0  0  0  0  0  0  0  0  0
   -5.1530   -1.1240    3.0550 O   0  0  0  0  0  0  0  0  0  0  0  0
   -5.8130   -2.8010    1.7840 O   0  0  0  0  0  0  0  0  0  0  0  0
   -6.6830   -3.2500    2.8260 C   0  0  0  0  0  0  0  0  0  0  0  0
   -7.4140   -4.4900    2.3730 C   0  0  0  0  0  0  0  0  0  0  0  0
   -7.0320   -5.7660    2.5180 C   0  0  0  0  0  0  0  0  0  0  0  0
   -7.8950   -6.7420    2.0060 N   0  0  0  0  0  0  0  0  0  0  0  0
   -9.0120   -6.3490    1.4220 C   0  0  0  0  0  0  0  0  0  0  0  0
   -8.9680   -4.5830    1.5300 S   0  0  0  0  0  0  0  0  0  0  0  0
   -1.8740    2.3200   -1.9720 C   0  0  0  0  0  0  0  0  0  0  0  0
   -3.0110    1.3460   -2.1850 C   0  0  0  0  0  0  0  0  0  0  0  0
   -2.7780    0.1100   -2.7950 C   0  0  0  0  0  0  0  0  0  0  0  0
   -3.8210   -0.8030   -2.9690 C   0  0  0  0  0  0  0  0  0  0  0  0
   -5.1140   -0.4940   -2.5320 C   0  0  0  0  0  0  0  0  0  0  0  0
   -5.3590    0.7500   -1.9170 C   0  0  0  0  0  0  0  0  0  0  0  0
   -4.3050    1.6580   -1.7450 C   0  0  0  0  0  0  0  0  0  0  0  0
    5.7830    8.2330   -4.9740 C   0  0  0  0  0  0  0  0  0  0  0  0
    5.7730    9.2400   -6.4290 S   0  0  0  0  0  0  0  0  0  0  0  0
    2.2250   11.6900   -5.2280 H   0  0  0  0  0  0  0  0  0  0  0  0
    1.8720   12.3430   -6.8420 H   0  0  0  0  0  0  0  0  0  0  0  0
    1.8120   10.5900   -6.5610 H   0  0  0  0  0  0  0  0  0  0  0  0
    3.8930   11.2300   -7.7340 H   0  0  0  0  0  0  0  0  0  0  0  0
    4.4160   12.8780   -5.2260 H   0  0  0  0  0  0  0  0  0  0  0  0
    4.0630   13.5310   -6.8410 H   0  0  0  0  0  0  0  0  0  0  0  0
    5.5640   12.6240   -6.5580 H   0  0  0  0  0  0  0  0  0  0  0  0
    4.0700    8.8870   -2.2080 H   0  0  0  0  0  0  0  0  0  0  0  0
    5.3790    7.7050   -2.4220 H   0  0  0  0  0  0  0  0  0  0  0  0
    1.8860    6.8610   -4.3810 H   0  0  0  0  0  0  0  0  0  0  0  0
    3.4310    7.3660   -5.0990 H   0  0  0  0  0  0  0  0  0  0  0  0
    3.1950    5.6790   -4.5950 H   0  0  0  0  0  0  0  0  0  0  0  0
    1.7930    5.1780   -3.0280 H   0  0  0  0  0  0  0  0  0  0  0  0
    2.5070    4.1680   -0.4500 H   0  0  0  0  0  0  0  0  0  0  0  0
    0.6540    5.0790    0.9160 H   0  0  0  0  0  0  0  0  0  0  0  0
    0.1680    6.1210   -0.4390 H   0  0  0  0  0  0  0  0  0  0  0  0
    2.3820    7.2280   -0.3810 H   0  0  0  0  0  0  0  0  0  0  0  0
    2.8680    6.1850    0.9740 H   0  0  0  0  0  0  0  0  0  0  0  0
    1.0140    7.0960    2.3390 H   0  0  0  0  0  0  0  0  0  0  0  0
    0.5290    8.1380    0.9850 H   0  0  0  0  0  0  0  0  0  0  0  0
    2.7430    9.2450    1.0430 H   0  0  0  0  0  0  0  0  0  0  0  0
    3.2280    8.2030    2.3970 H   0  0  0  0  0  0  0  0  0  0  0  0
    0.9740   10.0840    2.4060 H   0  0  0  0  0  0  0  0  0  0  0  0
    2.4280   10.3200    3.1480 H   0  0  0  0  0  0  0  0  0  0  0  0
    0.3310    2.9190    0.5070 H   0  0  0  0  0  0  0  0  0  0  0  0
   -0.4000    0.9090   -1.2420 H   0  0  0  0  0  0  0  0  0  0  0  0
   -2.4060    2.3550    0.5360 H   0  0  0  0  0  0  0  0  0  0  0  0
   -1.1000    1.3450    1.1920 H   0  0  0  0  0  0  0  0  0  0  0  0
   -1.9310   -0.5820   -0.1220 H   0  0  0  0  0  0  0  0  0  0  0  0
   -3.2370    0.4280   -0.7780 H   0  0  0  0  0  0  0  0  0  0  0  0
   -4.0980    0.8030    1.5130 H   0  0  0  0  0  0  0  0  0  0  0  0
   -1.8720   -1.1180    2.3140 H   0  0  0  0  0  0  0  0  0  0  0  0
   -1.9310    0.6160    2.6970 H   0  0  0  0  0  0  0  0  0  0  0  0
   -3.3880   -2.7000    3.4000 H   0  0  0  0  0  0  0  0  0  0  0  0
   -4.7710   -3.1890    5.4000 H   0  0  0  0  0  0  0  0  0  0  0  0
   -5.5340   -1.3380    6.8620 H   0  0  0  0  0  0  0  0  0  0  0  0
   -4.9150    1.0030    6.3250 H   0  0  0  0  0  0  0  0  0  0  0  0
   -3.5320    1.4920    4.3250 H   0  0  0  0  0  0  0  0  0  0  0  0
   -4.1780   -1.7280    0.1830 H   0  0  0  0  0  0  0  0  0  0  0  0
   -7.4030   -2.4680    3.0580 H   0  0  0  0  0  0  0  0  0  0  0  0
   -6.0970   -3.4780    3.7140 H   0  0  0  0  0  0  0  0  0  0  0  0
   -6.1040   -6.0290    3.0050 H   0  0  0  0  0  0  0  0  0  0  0  0
   -9.7800   -6.9660    0.9790 H   0  0  0  0  0  0  0  0  0  0  0  0
   -1.3160    2.3490   -2.9050 H   0  0  0  0  0  0  0  0  0  0  0  0
   -2.2900    3.2660   -1.6330 H   0  0  0  0  0  0  0  0  0  0  0  0
   -1.7840   -0.1410   -3.1340 H   0  0  0  0  0  0  0  0  0  0  0  0
   -3.6280   -1.7540   -3.4440 H   0  0  0  0  0  0  0  0  0  0  0  0
   -5.9180   -1.2030   -2.6650 H   0  0  0  0  0  0  0  0  0  0  0  0
   -6.3530    1.0020   -1.5800 H   0  0  0  0  0  0  0  0  0  0  0  0
   -4.4920    2.6090   -1.2680 H   0  0  0  0  0  0  0  0  0  0  0  0
    6.4440    7.4090   -4.7500 H   0  0  0  0  0  0  0  0  0  0  0  0
  1 52  1  0  0  0  0
  1 53  1  0  0  0  0
  1 54  1  0  0  0  0
  1  2  1  0  0  0  0
  2 55  1  0  0  0  0
  2  3  1  0  0  0  0
  3 56  1  0  0  0  0
  3 57  1  0  0  0  0
  3 58  1  0  0  0  0
  2  4  1  0  0  0  0
  4  5  2  0  0  0  0
  5  6  1  0  0  0  0
  6  7  1  0  0  0  0
  7 59  1  0  0  0  0
  7 60  1  0  0  0  0
  7  8  1  0  0  0  0
  8  9  1  0  0  0  0
  9 61  1  0  0  0  0
  9 62  1  0  0  0  0
  9 63  1  0  0  0  0
  8 10  1  0  0  0  0
 10 11  2  0  0  0  0
 10 12  1  0  0  0  0
 12 64  1  0  0  0  0
 12 13  1  0  0  0  0
 13 65  1  0  0  0  0
 13 14  1  0  0  0  0
 14 66  1  0  0  0  0
 14 67  1  0  0  0  0
 14 15  1  0  0  0  0
 15 68  1  0  0  0  0
 15 69  1  0  0  0  0
 15 16  1  0  0  0  0
 16 70  1  0  0  0  0
 16 71  1  0  0  0  0
 16 17  1  0  0  0  0
 17 72  1  0  0  0  0
 17 73  1  0  0  0  0
 17 18  1  0  0  0  0
 18 74  1  0  0  0  0
 18 75  1  0  0  0  0
 13 19  1  0  0  0  0
 19 20  2  0  0  0  0
 19 21  1  0  0  0  0
 21 76  1  0  0  0  0
 21 22  1  0  0  0  0
 22 77  1  0  0  0  0
 22 23  1  0  0  0  0
 23 78  1  0  0  0  0
 23 79  1  0  0  0  0
 23 24  1  0  0  0  0
 24 80  1  0  0  0  0
 24 81  1  0  0  0  0
 24 25  1  0  0  0  0
 25 82  1  0  0  0  0
 25 26  1  0  0  0  0
 26 83  1  0  0  0  0
 26 84  1  0  0  0  0
 26 27  1  0  0  0  0
 27 28  2  0  0  0  0
 28 85  1  0  0  0  0
 28 29  1  0  0  0  0
 29 86  1  0  0  0  0
 29 30  2  0  0  0  0
 30 87  1  0  0  0  0
 30 31  1  0  0  0  0
 31 88  1  0  0  0  0
 31 32  2  0  0  0  0
 32 27  1  0  0  0  0
 32 89  1  0  0  0  0
 25 33  1  0  0  0  0
 33 90  1  0  0  0  0
 33 34  1  0  0  0  0
 34 35  2  0  0  0  0
 34 36  1  0  0  0  0
 36 37  1  0  0  0  0
 37 91  1  0  0  0  0
 37 92  1  0  0  0  0
 37 38  1  0  0  0  0
 38 39  2  0  0  0  0
 39 93  1  0  0  0  0
 39 40  1  0  0  0  0
 40 41  2  0  0  0  0
 41 94  1  0  0  0  0
 41 42  1  0  0  0  0
 42 38  1  0  0  0  0
 22 43  1  0  0  0  0
 43 95  1  0  0  0  0
 43 96  1  0  0  0  0
 43 44  1  0  0  0  0
 44 45  2  0  0  0  0
 45 97  1  0  0  0  0
 45 46  1  0  0  0  0
 46 98  1  0  0  0  0
 46 47  2  0  0  0  0
 47 99  1  0  0  0  0
 47 48  1  0  0  0  0
 48100  1  0  0  0  0
 48 49  2  0  0  0  0
 49 44  1  0  0  0  0
 49101  1  0  0  0  0
  6 50  2  0  0  0  0
 50102  1  0  0  0  0
 50 51  1  0  0  0  0
 51  4  1  0  0  0  0
M  END
>  <LOGBIO>
6.9200

>  <PRED_LOGBIO>
6.9600

>  <XV_RES>
-0.0680

>  <WHL_TMPL>
3

>  <ANCH>
53-70;89-90

$$$$
ROW40
  -MTS-   01071501023D 0   0.00000     0.00000     0

 46 48  0  0  0  0  0  0  0  0999 V2000
   -3.9240   -4.4680    6.5270 F   0  0  0  0  0  0  0  0  0  0  0  0
   -4.8640   -4.8070    5.6490 C   0  0  0  0  0  0  0  0  0  0  0  0
   -5.9370   -4.0440    5.8310 F   0  0  0  0  0  0  0  0  0  0  0  0
   -5.1930   -6.0840    5.8250 F   0  0  0  0  0  0  0  0  0  0  0  0
   -4.3380   -4.6110    4.2480 C   0  0  0  0  0  0  0  0  0  0  0  0
   -4.8020   -5.4230    3.2060 C   0  0  0  0  0  0  0  0  0  0  0  0
   -4.3150   -5.2410    1.9060 C   0  0  0  0  0  0  0  0  0  0  0  0
   -3.3620   -4.2480    1.6480 C   0  0  0  0  0  0  0  0  0  0  0  0
   -2.8980   -3.4360    2.6900 C   0  0  0  0  0  0  0  0  0  0  0  0
   -3.3860   -3.6180    3.9900 C   0  0  0  0  0  0  0  0  0  0  0  0
   -1.6460   -2.1310    2.3510 S   0  0  0  0  0  0  0  0  0  0  0  0
   -1.8270   -1.0480    3.2670 O   0  0  0  0  0  0  0  0  0  0  0  0
   -1.8050   -1.6540    1.0120 O   0  0  0  0  0  0  0  0  0  0  0  0
   -0.0400   -2.7980    2.5470 N   0  0  0  0  0  0  0  0  0  0  0  0
    1.0960   -1.9800    2.3380 C   0  0  0  0  0  0  0  0  0  0  0  0
    1.6460   -1.2610    3.4050 C   0  0  0  0  0  0  0  0  0  0  0  0
    2.7700   -0.4520    3.1990 C   0  0  0  0  0  0  0  0  0  0  0  0
    3.3430   -0.3620    1.9250 C   0  0  0  0  0  0  0  0  0  0  0  0
    2.7920   -1.0810    0.8570 C   0  0  0  0  0  0  0  0  0  0  0  0
    1.6690   -1.8900    1.0640 C   0  0  0  0  0  0  0  0  0  0  0  0
    4.5350    0.4920    1.7050 C   0  0  0  0  0  0  0  0  0  0  0  0
    5.4700    0.0890    0.7450 C   0  0  0  0  0  0  0  0  0  0  0  0
    6.6060    0.8760    0.5180 C   0  0  0  0  0  0  0  0  0  0  0  0
    6.7890    2.0040    1.2170 N   0  0  0  0  0  0  0  0  0  0  0  0
    5.9140    2.4190    2.1440 C   0  0  0  0  0  0  0  0  0  0  0  0
    6.0350    3.6110    2.9080 C   0  0  0  0  0  0  0  0  0  0  0  0
    6.8600    3.3890    4.0520 C   0  0  0  0  0  0  0  0  0  0  0  0
    4.7590    1.6760    2.4170 C   0  0  0  0  0  0  0  0  0  0  0  0
   -4.8160   -6.1160    0.7820 C   0  0  0  0  0  0  0  0  0  0  0  0
   -4.7780   -5.4360   -0.3600 F   0  0  0  0  0  0  0  0  0  0  0  0
   -4.0440   -7.1950    0.6820 F   0  0  0  0  0  0  0  0  0  0  0  0
   -6.0670   -6.4890    1.0350 F   0  0  0  0  0  0  0  0  0  0  0  0
   -5.5370   -6.1890    3.4050 H   0  0  0  0  0  0  0  0  0  0  0  0
   -2.9860   -4.1080    0.6460 H   0  0  0  0  0  0  0  0  0  0  0  0
   -3.0270   -2.9920    4.7940 H   0  0  0  0  0  0  0  0  0  0  0  0
    0.0760   -3.7670    2.8080 H   0  0  0  0  0  0  0  0  0  0  0  0
    1.2040   -1.3300    4.3880 H   0  0  0  0  0  0  0  0  0  0  0  0
    3.1940    0.1030    4.0220 H   0  0  0  0  0  0  0  0  0  0  0  0
    3.2350   -1.0120   -0.1260 H   0  0  0  0  0  0  0  0  0  0  0  0
    1.2440   -2.4450    0.2400 H   0  0  0  0  0  0  0  0  0  0  0  0
    5.3180   -0.8210    0.1840 H   0  0  0  0  0  0  0  0  0  0  0  0
    7.3330    0.5750   -0.2210 H   0  0  0  0  0  0  0  0  0  0  0  0
    5.5690    4.5530    2.6590 H   0  0  0  0  0  0  0  0  0  0  0  0
    7.0560    4.1970    4.7420 H   0  0  0  0  0  0  0  0  0  0  0  0
    7.2890    2.4130    4.2280 H   0  0  0  0  0  0  0  0  0  0  0  0
    4.0540    2.0100    3.1640 H   0  0  0  0  0  0  0  0  0  0  0  0
  1  2  1  0  0  0  0
  2  3  1  0  0  0  0
  2  4  1  0  0  0  0
  2  5  1  0  0  0  0
  5  6  2  0  0  0  0
  6 33  1  0  0  0  0
  6  7  1  0  0  0  0
  7  8  2  0  0  0  0
  8 34  1  0  0  0  0
  8  9  1  0  0  0  0
  9 10  2  0  0  0  0
 10  5  1  0  0  0  0
 10 35  1  0  0  0  0
  9 11  1  0  0  0  0
 11 12  2  0  0  0  0
 11 13  2  0  0  0  0
 11 14  1  0  0  0  0
 14 36  1  0  0  0  0
 14 15  1  0  0  0  0
 15 16  2  0  0  0  0
 16 37  1  0  0  0  0
 16 17  1  0  0  0  0
 17 38  1  0  0  0  0
 17 18  2  0  0  0  0
 18 19  1  0  0  0  0
 19 39  1  0  0  0  0
 19 20  2  0  0  0  0
 20 15  1  0  0  0  0
 20 40  1  0  0  0  0
 18 21  1  0  0  0  0
 21 22  2  0  0  0  0
 22 41  1  0  0  0  0
 22 23  1  0  0  0  0
 23 42  1  0  0  0  0
 23 24  2  0  0  0  0
 24 25  1  0  0  0  0
 25 26  1  0  0  0  0
 26 43  1  0  0  0  0
 26 27  2  0  0  0  0
 27 44  1  0  0  0  0
 27 45  1  0  0  0  0
 25 28  2  0  0  0  0
 28 21  1  0  0  0  0
 28 46  1  0  0  0  0
  7 29  1  0  0  0  0
 29 30  1  0  0  0  0
 29 31  1  0  0  0  0
 29 32  1  0  0  0  0
M  END
>  <LOGBIO>
5.3500

>  <PRED_LOGBIO>
5.9400

>  <XV_RES>
-0.7000

>  <WHL_TMPL>
3

>  <ANCH>
17-19;41-29

$$$$
ROW41
  -MTS-   01071501023D 0   0.00000     0.00000     0

 97100  0  0  1  0  0  0  0  0999 V2000
    3.3340    3.3580   -1.6840 C   0  0  0  0  0  0  0  0  0  0  0  0
    2.6910    4.2940   -0.6640 C   0  0  0  0  0  0  0  0  0  0  0  0
    3.7090    5.3410   -0.2230 C   0  0  0  0  0  0  0  0  0  0  0  0
    2.2310    3.4870    0.5490 C   0  0  2  0  0  0  0  0  0  0  0  0
    3.3890    2.8190    1.1600 N   0  0  0  0  0  0  0  0  0  0  0  0
    4.4070    3.5400    1.6210 C   0  0  0  0  0  0  0  0  0  0  0  0
    4.3790    4.7870    1.5340 O   0  0  0  0  0  0  0  0  0  0  0  0
    5.4540    2.9350    2.1740 N   0  0  0  0  0  0  0  0  0  0  0  0
    5.4870    1.4690    2.2760 C   0  0  0  0  0  0  0  0  0  0  0  0
    6.5800    3.7330    2.6830 C   0  0  0  0  0  0  0  0  0  0  0  0
    7.6300    2.8120    3.2560 C   0  0  0  0  0  0  0  0  0  0  0  0
    8.6240    2.3250    2.5000 C   0  0  0  0  0  0  0  0  0  0  0  0
    9.5820    1.3170    3.5940 S   0  0  0  0  0  0  0  0  0  0  0  0
    8.5720    1.6210    5.0150 C   0  0  0  0  0  0  0  0  0  0  0  0
    7.6130    2.4280    4.6020 N   0  0  0  0  0  0  0  0  0  0  0  0
    8.7660    1.0710    6.4080 C   0  0  0  0  0  0  0  0  0  0  0  0
    8.0180   -0.2520    6.5420 C   0  0  0  0  0  0  0  0  0  0  0  0
    8.2240    2.0680    7.4280 C   0  0  0  0  0  0  0  0  0  0  0  0
    1.2240    2.4500    0.1120 C   0  0  0  0  0  0  0  0  0  0  0  0
    1.4530    1.2560    0.2950 O   0  0  0  0  0  0  0  0  0  0  0  0
    0.0900    2.8290   -0.4700 N   0  0  0  0  0  0  0  0  0  0  0  0
   -0.8970    1.8130   -0.8980 C   0  0  2  0  0  0  0  0  0  0  0  0
   -1.7490    1.5120    0.3340 C   0  0  0  0  0  0  0  0  0  0  0  0
   -2.4340    2.7940    0.8050 C   0  0  0  0  0  0  0  0  0  0  0  0
   -3.2860    2.4920    2.0380 C   0  0  2  0  0  0  0  0  0  0  0  0
   -4.3450    1.4500    1.6820 C   0  0  0  0  0  0  0  0  0  0  0  0
   -5.1870    1.1520    2.9000 C   0  0  0  0  0  0  0  0  0  0  0  0
   -6.3440    1.8990    3.1510 C   0  0  0  0  0  0  0  0  0  0  0  0
   -7.1240    1.6230    4.2800 C   0  0  0  0  0  0  0  0  0  0  0  0
   -6.7480    0.6000    5.1580 C   0  0  0  0  0  0  0  0  0  0  0  0
   -5.5900   -0.1480    4.9070 C   0  0  0  0  0  0  0  0  0  0  0  0
   -4.8100    0.1290    3.7780 C   0  0  0  0  0  0  0  0  0  0  0  0
   -3.9450    3.7250    2.4910 N   0  0  0  0  0  0  0  0  0  0  0  0
   -4.7420    3.7010    3.5560 C   0  0  0  0  0  0  0  0  0  0  0  0
   -4.9220    2.6760    4.1440 O   0  0  0  0  0  0  0  0  0  0  0  0
   -5.3480    4.8330    3.9720 O   0  0  0  0  0  0  0  0  0  0  0  0
   -6.1950    4.7580    5.1210 C   0  0  0  0  0  0  0  0  0  0  0  0
   -6.7680    6.1240    5.4150 C   0  0  0  0  0  0  0  0  0  0  0  0
   -6.2500    7.0790    6.1990 C   0  0  0  0  0  0  0  0  0  0  0  0
   -6.9810    8.2680    6.3070 N   0  0  0  0  0  0  0  0  0  0  0  0
   -8.1160    8.3700    5.6410 C   0  0  0  0  0  0  0  0  0  0  0  0
   -8.2740    6.8210    4.7990 S   0  0  0  0  0  0  0  0  0  0  0  0
   -1.8740    2.3200   -1.9720 C   0  0  0  0  0  0  0  0  0  0  0  0
   -3.0110    1.3460   -2.1850 C   0  0  0  0  0  0  0  0  0  0  0  0
   -2.7780    0.1100   -2.7950 C   0  0  0  0  0  0  0  0  0  0  0  0
   -3.8210   -0.8030   -2.9690 C   0  0  0  0  0  0  0  0  0  0  0  0
   -5.1140   -0.4940   -2.5320 C   0  0  0  0  0  0  0  0  0  0  0  0
   -5.3590    0.7500   -1.9170 C   0  0  0  0  0  0  0  0  0  0  0  0
   -4.3050    1.6580   -1.7450 C   0  0  0  0  0  0  0  0  0  0  0  0
    4.1910    2.8630   -1.2310 H   0  0  0  0  0  0  0  0  0  0  0  0
    3.6610    3.9320   -2.5480 H   0  0  0  0  0  0  0  0  0  0  0  0
    2.6080    2.6110   -1.9980 H   0  0  0  0  0  0  0  0  0  0  0  0
    1.8340    4.7890   -1.1170 H   0  0  0  0  0  0  0  0  0  0  0  0
    4.5660    4.8470    0.2290 H   0  0  0  0  0  0  0  0  0  0  0  0
    4.0360    5.9160   -1.0870 H   0  0  0  0  0  0  0  0  0  0  0  0
    3.2500    6.0090    0.5040 H   0  0  0  0  0  0  0  0  0  0  0  0
    1.7730    4.1550    1.2760 H   0  0  0  0  0  0  0  0  0  0  0  0
    3.4120    1.8110    1.2300 H   0  0  0  0  0  0  0  0  0  0  0  0
    5.4280    1.0350    1.2800 H   0  0  0  0  0  0  0  0  0  0  0  0
    6.4150    1.1600    2.7520 H   0  0  0  0  0  0  0  0  0  0  0  0
    4.6430    1.1280    2.8710 H   0  0  0  0  0  0  0  0  0  0  0  0
    7.0100    4.3130    1.8690 H   0  0  0  0  0  0  0  0  0  0  0  0
    6.2240    4.4060    3.4600 H   0  0  0  0  0  0  0  0  0  0  0  0
    8.8010    2.5070    1.4500 H   0  0  0  0  0  0  0  0  0  0  0  0
    9.8260    0.9080    6.5890 H   0  0  0  0  0  0  0  0  0  0  0  0
    6.9570   -0.0890    6.3610 H   0  0  0  0  0  0  0  0  0  0  0  0
    8.1580   -0.6480    7.5460 H   0  0  0  0  0  0  0  0  0  0  0  0
    8.4040   -0.9630    5.8150 H   0  0  0  0  0  0  0  0  0  0  0  0
    7.1630    2.2310    7.2480 H   0  0  0  0  0  0  0  0  0  0  0  0
    8.3640    1.6720    8.4320 H   0  0  0  0  0  0  0  0  0  0  0  0
    8.7570    3.0110    7.3330 H   0  0  0  0  0  0  0  0  0  0  0  0
   -0.0980    3.8100   -0.6200 H   0  0  0  0  0  0  0  0  0  0  0  0
   -0.4000    0.9090   -1.2420 H   0  0  0  0  0  0  0  0  0  0  0  0
   -1.1130    1.1270    1.1290 H   0  0  0  0  0  0  0  0  0  0  0  0
   -2.5030    0.7690    0.0810 H   0  0  0  0  0  0  0  0  0  0  0  0
   -3.0700    3.1780    0.0110 H   0  0  0  0  0  0  0  0  0  0  0  0
   -1.6800    3.5360    1.0590 H   0  0  0  0  0  0  0  0  0  0  0  0
   -2.6510    2.1080    2.8330 H   0  0  0  0  0  0  0  0  0  0  0  0
   -4.9800    1.8340    0.8870 H   0  0  0  0  0  0  0  0  0  0  0  0
   -3.8570    0.5370    1.3470 H   0  0  0  0  0  0  0  0  0  0  0  0
   -6.6340    2.6880    2.4740 H   0  0  0  0  0  0  0  0  0  0  0  0
   -8.0170    2.1990    4.4740 H   0  0  0  0  0  0  0  0  0  0  0  0
   -7.3500    0.3870    6.0290 H   0  0  0  0  0  0  0  0  0  0  0  0
   -5.3000   -0.9370    5.5850 H   0  0  0  0  0  0  0  0  0  0  0  0
   -3.9170   -0.4480    3.5850 H   0  0  0  0  0  0  0  0  0  0  0  0
   -3.7930    4.5910    1.9940 H   0  0  0  0  0  0  0  0  0  0  0  0
   -5.6160    4.4160    5.9770 H   0  0  0  0  0  0  0  0  0  0  0  0
   -7.0060    4.0580    4.9290 H   0  0  0  0  0  0  0  0  0  0  0  0
   -5.3150    6.9380    6.7220 H   0  0  0  0  0  0  0  0  0  0  0  0
   -8.7950    9.2100    5.6150 H   0  0  0  0  0  0  0  0  0  0  0  0
   -1.3160    2.3490   -2.9050 H   0  0  0  0  0  0  0  0  0  0  0  0
   -2.2900    3.2660   -1.6330 H   0  0  0  0  0  0  0  0  0  0  0  0
   -1.7840   -0.1410   -3.1340 H   0  0  0  0  0  0  0  0  0  0  0  0
   -3.6280   -1.7540   -3.4440 H   0  0  0  0  0  0  0  0  0  0  0  0
   -5.9180   -1.2030   -2.6650 H   0  0  0  0  0  0  0  0  0  0  0  0
   -6.3540    1.0020   -1.5800 H   0  0  0  0  0  0  0  0  0  0  0  0
   -4.4920    2.6090   -1.2680 H   0  0  0  0  0  0  0  0  0  0  0  0
  1 50  1  0  0  0  0
  1 51  1  0  0  0  0
  1 52  1  0  0  0  0
  1  2  1  0  0  0  0
  2 53  1  0  0  0  0
  2  3  1  0  0  0  0
  3 54  1  0  0  0  0
  3 55  1  0  0  0  0
  3 56  1  0  0  0  0
  2  4  1  0  0  0  0
  4 57  1  0  0  0  0
  4  5  1  0  0  0  0
  5 58  1  0  0  0  0
  5  6  1  0  0  0  0
  6  7  2  0  0  0  0
  6  8  1  0  0  0  0
  8  9  1  0  0  0  0
  9 59  1  0  0  0  0
  9 60  1  0  0  0  0
  9 61  1  0  0  0  0
  8 10  1  0  0  0  0
 10 62  1  0  0  0  0
 10 63  1  0  0  0  0
 10 11  1  0  0  0  0
 11 12  2  0  0  0  0
 12 64  1  0  0  0  0
 12 13  1  0  0  0  0
 13 14  1  0  0  0  0
 14 15  2  0  0  0  0
 15 11  1  0  0  0  0
 14 16  1  0  0  0  0
 16 65  1  0  0  0  0
 16 17  1  0  0  0  0
 17 66  1  0  0  0  0
 17 67  1  0  0  0  0
 17 68  1  0  0  0  0
 16 18  1  0  0  0  0
 18 69  1  0  0  0  0
 18 70  1  0  0  0  0
 18 71  1  0  0  0  0
  4 19  1  0  0  0  0
 19 20  2  0  0  0  0
 19 21  1  0  0  0  0
 21 72  1  0  0  0  0
 21 22  1  0  0  0  0
 22 73  1  0  0  0  0
 22 23  1  0  0  0  0
 23 74  1  0  0  0  0
 23 75  1  0  0  0  0
 23 24  1  0  0  0  0
 24 76  1  0  0  0  0
 24 77  1  0  0  0  0
 24 25  1  0  0  0  0
 25 78  1  0  0  0  0
 25 26  1  0  0  0  0
 26 79  1  0  0  0  0
 26 80  1  0  0  0  0
 26 27  1  0  0  0  0
 27 28  2  0  0  0  0
 28 81  1  0  0  0  0
 28 29  1  0  0  0  0
 29 82  1  0  0  0  0
 29 30  2  0  0  0  0
 30 83  1  0  0  0  0
 30 31  1  0  0  0  0
 31 84  1  0  0  0  0
 31 32  2  0  0  0  0
 32 27  1  0  0  0  0
 32 85  1  0  0  0  0
 25 33  1  0  0  0  0
 33 86  1  0  0  0  0
 33 34  1  0  0  0  0
 34 35  2  0  0  0  0
 34 36  1  0  0  0  0
 36 37  1  0  0  0  0
 37 87  1  0  0  0  0
 37 88  1  0  0  0  0
 37 38  1  0  0  0  0
 38 39  2  0  0  0  0
 39 89  1  0  0  0  0
 39 40  1  0  0  0  0
 40 41  2  0  0  0  0
 41 90  1  0  0  0  0
 41 42  1  0  0  0  0
 42 38  1  0  0  0  0
 22 43  1  0  0  0  0
 43 91  1  0  0  0  0
 43 92  1  0  0  0  0
 43 44  1  0  0  0  0
 44 45  2  0  0  0  0
 45 93  1  0  0  0  0
 45 46  1  0  0  0  0
 46 94  1  0  0  0  0
 46 47  2  0  0  0  0
 47 95  1  0  0  0  0
 47 48  1  0  0  0  0
 48 96  1  0  0  0  0
 48 49  2  0  0  0  0
 49 44  1  0  0  0  0
 49 97  1  0  0  0  0
M  END
>  <LOGBIO>
6.8900

>  <PRED_LOGBIO>
6.7600

>  <XV_RES>
0.1090

>  <WHL_TMPL>
3

>  <ANCH>
53-70;87-88

$$$$
ROW42
  -MTS-   01071501023D 0   0.00000     0.00000     0

 69 73  0  0  1  0  0  0  0  0999 V2000
   -6.6490   -4.8150   -8.2220 C   0  0  0  0  0  0  0  0  0  0  0  0
   -8.1170   -4.9950   -7.8440 C   0  0  0  0  0  0  0  0  0  0  0  0
   -8.2430   -5.0920   -6.3250 C   0  0  2  0  0  0  0  0  0  0  0  0
   -7.0100   -5.8070   -5.7410 C   0  0  0  0  0  0  0  0  0  0  0  0
   -7.0440   -5.8010   -4.2010 C   0  0  0  0  0  0  0  0  0  0  0  0
   -7.2340   -4.3750   -3.6500 C   0  0  0  0  0  0  0  0  0  0  0  0
   -8.4620   -3.6950   -4.2840 C   0  0  1  0  0  0  0  0  0  0  0  0
   -8.4340   -3.7520   -5.7520 N   0  0  0  0  0  0  0  0  0  0  0  0
   -8.6160   -2.3250   -6.7490 S   0  0  0  0  0  0  0  0  0  0  0  0
   -9.2300   -2.6840   -7.9890 O   0  0  0  0  0  0  0  0  0  0  0  0
   -9.4360   -1.3700   -6.0700 O   0  0  0  0  0  0  0  0  0  0  0  0
   -6.9610   -1.5900   -7.0750 C   0  0  0  0  0  0  0  0  0  0  0  0
   -6.4380   -0.6280   -6.2020 C   0  0  0  0  0  0  0  0  0  0  0  0
   -5.1790   -0.0680   -6.4500 C   0  0  0  0  0  0  0  0  0  0  0  0
   -4.4420   -0.4710   -7.5710 C   0  0  0  0  0  0  0  0  0  0  0  0
   -2.8770    0.2240   -7.8790 Cl  0  0  0  0  0  0  0  0  0  0  0  0
   -4.9650   -1.4330   -8.4430 C   0  0  0  0  0  0  0  0  0  0  0  0
   -6.2240   -1.9920   -8.1950 C   0  0  0  0  0  0  0  0  0  0  0  0
   -8.5470   -2.2410   -3.8210 C   0  0  0  0  0  0  0  0  0  0  0  0
   -7.1790   -1.5920   -3.6150 C   0  0  0  0  0  0  0  0  0  0  0  0
   -7.1650   -0.1550   -3.1580 C   0  0  0  0  0  0  0  0  0  0  0  0
   -8.1770    0.5370   -3.2750 O   0  0  0  0  0  0  0  0  0  0  0  0
   -6.0230    0.3050   -2.6560 N   0  0  0  0  0  0  0  0  0  0  0  0
   -4.8440   -0.5490   -2.4500 C   0  0  0  0  0  0  0  0  0  0  0  0
   -4.3550   -0.4070   -0.9970 C   0  0  0  0  0  0  0  0  0  0  0  0
   -5.5570   -0.5480   -0.0450 C   0  0  0  0  0  0  0  0  0  0  0  0
   -6.1760    0.8580    0.0730 C   0  0  0  0  0  0  0  0  0  0  0  0
   -5.3180    1.7800   -0.8130 C   0  0  0  0  0  0  0  0  0  0  0  0
   -5.8360    1.7090   -2.2620 C   0  0  0  0  0  0  0  0  0  0  0  0
   -4.0740    1.0050   -0.6990 N   0  0  0  0  0  0  0  0  0  0  0  0
   -3.5470    1.1220    0.6680 C   0  0  0  0  0  0  0  0  0  0  0  0
   -9.6620   -1.8490   -2.9150 C   0  0  0  0  0  0  0  0  0  0  0  0
   -9.6620   -1.3970   -4.3350 C   0  0  0  0  0  0  0  0  0  0  0  0
   -6.2670   -3.9030   -7.7670 H   0  0  0  0  0  0  0  0  0  0  0  0
   -6.5590   -4.7460   -9.3040 H   0  0  0  0  0  0  0  0  0  0  0  0
   -6.0750   -5.6660   -7.8630 H   0  0  0  0  0  0  0  0  0  0  0  0
   -8.6910   -4.1430   -8.2020 H   0  0  0  0  0  0  0  0  0  0  0  0
   -8.4990   -5.9070   -8.2990 H   0  0  0  0  0  0  0  0  0  0  0  0
   -9.1330   -5.6950   -6.1590 H   0  0  0  0  0  0  0  0  0  0  0  0
   -6.1060   -5.3090   -6.0850 H   0  0  0  0  0  0  0  0  0  0  0  0
   -6.9840   -6.8340   -6.0980 H   0  0  0  0  0  0  0  0  0  0  0  0
   -7.8570   -6.4340   -3.8540 H   0  0  0  0  0  0  0  0  0  0  0  0
   -6.1150   -6.2160   -3.8170 H   0  0  0  0  0  0  0  0  0  0  0  0
   -6.3450   -3.7840   -3.8580 H   0  0  0  0  0  0  0  0  0  0  0  0
   -7.3620   -4.4180   -2.5700 H   0  0  0  0  0  0  0  0  0  0  0  0
   -9.3740   -4.1570   -3.9130 H   0  0  0  0  0  0  0  0  0  0  0  0
   -7.0060   -0.3170   -5.3380 H   0  0  0  0  0  0  0  0  0  0  0  0
   -4.7750    0.6740   -5.7770 H   0  0  0  0  0  0  0  0  0  0  0  0
   -4.3970   -1.7440   -9.3070 H   0  0  0  0  0  0  0  0  0  0  0  0
   -6.6280   -2.7340   -8.8680 H   0  0  0  0  0  0  0  0  0  0  0  0
   -6.7180   -1.5810   -4.6000 H   0  0  0  0  0  0  0  0  0  0  0  0
   -6.6490   -2.1800   -2.8690 H   0  0  0  0  0  0  0  0  0  0  0  0
   -4.0520   -0.2440   -3.1310 H   0  0  0  0  0  0  0  0  0  0  0  0
   -5.1090   -1.5860   -2.6440 H   0  0  0  0  0  0  0  0  0  0  0  0
   -3.5390   -1.0850   -0.7550 H   0  0  0  0  0  0  0  0  0  0  0  0
   -6.2860   -1.2260   -0.4830 H   0  0  0  0  0  0  0  0  0  0  0  0
   -5.2060   -0.8700    0.9330 H   0  0  0  0  0  0  0  0  0  0  0  0
   -7.1940    0.8360   -0.3100 H   0  0  0  0  0  0  0  0  0  0  0  0
   -6.1150    1.1920    1.1060 H   0  0  0  0  0  0  0  0  0  0  0  0
   -5.2490    2.7960   -0.4320 H   0  0  0  0  0  0  0  0  0  0  0  0
   -5.1160    2.1800   -2.9280 H   0  0  0  0  0  0  0  0  0  0  0  0
   -6.7850    2.2350   -2.3330 H   0  0  0  0  0  0  0  0  0  0  0  0
   -3.9610    0.3280    1.2860 H   0  0  0  0  0  0  0  0  0  0  0  0
   -2.4620    1.0360    0.6470 H   0  0  0  0  0  0  0  0  0  0  0  0
   -3.8260    2.0880    1.0830 H   0  0  0  0  0  0  0  0  0  0  0  0
  -10.3760   -2.6200   -2.6330 H   0  0  0  0  0  0  0  0  0  0  0  0
   -9.4500   -1.1030   -2.1510 H   0  0  0  0  0  0  0  0  0  0  0  0
  -10.3760   -1.8640   -5.0100 H   0  0  0  0  0  0  0  0  0  0  0  0
   -9.4500   -0.3480   -4.5280 H   0  0  0  0  0  0  0  0  0  0  0  0
  1 34  1  0  0  0  0
  1 35  1  0  0  0  0
  1 36  1  0  0  0  0
  1  2  1  0  0  0  0
  2 37  1  0  0  0  0
  2 38  1  0  0  0  0
  2  3  1  0  0  0  0
  3 39  1  0  0  0  0
  3  4  1  0  0  0  0
  4 40  1  0  0  0  0
  4 41  1  0  0  0  0
  4  5  1  0  0  0  0
  5 42  1  0  0  0  0
  5 43  1  0  0  0  0
  5  6  1  0  0  0  0
  6 44  1  0  0  0  0
  6 45  1  0  0  0  0
  6  7  1  0  0  0  0
  7 46  1  0  0  0  0
  7  8  1  0  0  0  0
  8  3  1  0  0  0  0
  8  9  1  0  0  0  0
  9 10  2  0  0  0  0
  9 11  2  0  0  0  0
  9 12  1  0  0  0  0
 12 13  2  0  0  0  0
 13 47  1  0  0  0  0
 13 14  1  0  0  0  0
 14 48  1  0  0  0  0
 14 15  2  0  0  0  0
 15 16  1  0  0  0  0
 15 17  1  0  0  0  0
 17 49  1  0  0  0  0
 17 18  2  0  0  0  0
 18 12  1  0  0  0  0
 18 50  1  0  0  0  0
  7 19  1  0  0  0  0
 19 20  1  0  0  0  0
 20 51  1  0  0  0  0
 20 52  1  0  0  0  0
 20 21  1  0  0  0  0
 21 22  2  0  0  0  0
 21 23  1  0  0  0  0
 23 24  1  0  0  0  0
 24 53  1  0  0  0  0
 24 54  1  0  0  0  0
 24 25  1  0  0  0  0
 25 55  1  0  0  0  0
 25 26  1  0  0  0  0
 26 56  1  0  0  0  0
 26 57  1  0  0  0  0
 26 27  1  0  0  0  0
 27 58  1  0  0  0  0
 27 59  1  0  0  0  0
 27 28  1  0  0  0  0
 28 60  1  0  0  0  0
 28 29  1  0  0  0  0
 29 23  1  0  0  0  0
 29 61  1  0  0  0  0
 29 62  1  0  0  0  0
 28 30  1  0  0  0  0
 30 25  1  0  0  0  0
 30 31  1  0  0  0  0
 31 63  1  0  0  0  0
 31 64  1  0  0  0  0
 31 65  1  0  0  0  0
 19 32  1  0  0  0  0
 32 66  1  0  0  0  0
 32 67  1  0  0  0  0
 32 33  1  0  0  0  0
 33 19  1  0  0  0  0
 33 68  1  0  0  0  0
 33 69  1  0  0  0  0
M  END
>  <LOGBIO>
5.3300

>  <PRED_LOGBIO>
5.4900

>  <XV_RES>
-0.0960

>  <WHL_TMPL>
2

>  <ANCH>
5-6;40-41

$$$$
ROW43
  -MTS-   01071501023D 0   0.00000     0.00000     0

 71 74  0  0  1  0  0  0  0  0999 V2000
   -1.1770    3.8470  -10.3790 C   0  0  0  0  0  0  0  0  0  0  0  0
   -1.9510    3.8260   -9.1770 O   0  0  0  0  0  0  0  0  0  0  0  0
   -1.3460    3.4160   -8.0420 C   0  0  0  0  0  0  0  0  0  0  0  0
   -0.1750    3.0770   -8.0620 O   0  0  0  0  0  0  0  0  0  0  0  0
   -2.1210    3.3760   -6.7460 C   0  0  0  0  0  0  0  0  0  0  0  0
   -1.2110    2.8780   -5.6240 C   0  0  0  0  0  0  0  0  0  0  0  0
   -1.9950    2.8380   -4.3130 C   0  0  0  0  0  0  0  0  0  0  0  0
   -1.1200    2.3590   -3.2330 N   0  0  0  0  0  0  0  0  0  0  0  0
   -1.8740    2.3200   -1.9720 C   0  0  1  0  0  0  0  0  0  0  0  0
   -0.8970    1.8130   -0.8980 C   0  0  0  0  0  0  0  0  0  0  0  0
    0.0900    2.8290   -0.4700 N   0  0  0  0  0  0  0  0  0  0  0  0
    0.3980    2.1170    0.6110 C   0  0  0  0  0  0  0  0  0  0  0  0
   -0.4760    1.9260    1.4830 O   0  0  0  0  0  0  0  0  0  0  0  0
    1.6120    1.6040    0.7860 N   0  0  0  0  0  0  0  0  0  0  0  0
    1.9920    0.4860    1.9020 C   0  0  0  0  0  0  0  0  0  0  0  0
    3.2370   -0.3680    1.9340 C   0  0  0  0  0  0  0  0  0  0  0  0
    3.3300   -1.4360    2.8330 C   0  0  0  0  0  0  0  0  0  0  0  0
    2.3070   -1.7040    3.6720 F   0  0  0  0  0  0  0  0  0  0  0  0
    4.4850   -2.2280    2.8630 C   0  0  0  0  0  0  0  0  0  0  0  0
    5.5460   -1.9510    1.9920 C   0  0  0  0  0  0  0  0  0  0  0  0
    5.4520   -0.8820    1.0930 C   0  0  0  0  0  0  0  0  0  0  0  0
    4.2980   -0.0910    1.0630 C   0  0  0  0  0  0  0  0  0  0  0  0
    4.1980    1.0620    0.0930 C   0  0  0  0  0  0  0  0  0  0  0  0
    4.9090    0.7870   -0.9970 F   0  0  0  0  0  0  0  0  0  0  0  0
    4.6710    2.1660    0.6650 F   0  0  0  0  0  0  0  0  0  0  0  0
    2.9240    1.2480   -0.2430 F   0  0  0  0  0  0  0  0  0  0  0  0
    2.5930    1.7950   -0.1510 C   0  0  0  0  0  0  0  0  0  0  0  0
    2.3460    2.5030   -1.2620 C   0  0  0  0  0  0  0  0  0  0  0  0
    0.9850    3.0600   -1.4260 C   0  0  0  0  0  0  0  0  0  0  0  0
    0.6890    3.7200   -2.4220 O   0  0  0  0  0  0  0  0  0  0  0  0
    3.3940    2.7190   -2.2840 C   0  0  0  0  0  0  0  0  0  0  0  0
    4.5800    3.3780   -1.9420 C   0  0  0  0  0  0  0  0  0  0  0  0
    5.5720    3.5820   -2.9100 C   0  0  0  0  0  0  0  0  0  0  0  0
    5.3760    3.1280   -4.2190 C   0  0  0  0  0  0  0  0  0  0  0  0
    4.1890    2.4690   -4.5610 C   0  0  0  0  0  0  0  0  0  0  0  0
    3.1980    2.2650   -3.5940 C   0  0  0  0  0  0  0  0  0  0  0  0
    1.7230    1.4460   -4.0190 Cl  0  0  0  0  0  0  0  0  0  0  0  0
   -3.0110    1.3460   -2.1850 C   0  0  0  0  0  0  0  0  0  0  0  0
   -2.9010    0.3230   -3.1380 C   0  0  0  0  0  0  0  0  0  0  0  0
   -3.9410   -0.5980   -3.3240 C   0  0  0  0  0  0  0  0  0  0  0  0
   -5.1070   -0.5010   -2.5390 C   0  0  0  0  0  0  0  0  0  0  0  0
   -5.2130    0.5200   -1.5880 C   0  0  0  0  0  0  0  0  0  0  0  0
   -4.1720    1.4350   -1.4120 C   0  0  0  0  0  0  0  0  0  0  0  0
   -0.8180    2.8440  -10.5970 H   0  0  0  0  0  0  0  0  0  0  0  0
   -1.7960    4.1980  -11.2030 H   0  0  0  0  0  0  0  0  0  0  0  0
   -0.3280    4.5170  -10.2530 H   0  0  0  0  0  0  0  0  0  0  0  0
   -2.4790    4.3740   -6.5070 H   0  0  0  0  0  0  0  0  0  0  0  0
   -2.9690    2.7020   -6.8510 H   0  0  0  0  0  0  0  0  0  0  0  0
   -0.8530    1.8790   -5.8630 H   0  0  0  0  0  0  0  0  0  0  0  0
   -0.3640    3.5520   -5.5190 H   0  0  0  0  0  0  0  0  0  0  0  0
   -2.3540    3.8370   -4.0730 H   0  0  0  0  0  0  0  0  0  0  0  0
   -2.8430    2.1640   -4.4180 H   0  0  0  0  0  0  0  0  0  0  0  0
   -0.7870    1.4320   -3.4550 H   0  0  0  0  0  0  0  0  0  0  0  0
   -2.2540    3.3040   -1.7060 H   0  0  0  0  0  0  0  0  0  0  0  0
   -0.3220    1.0190   -1.3690 H   0  0  0  0  0  0  0  0  0  0  0  0
   -1.4830    1.5160   -0.0310 H   0  0  0  0  0  0  0  0  0  0  0  0
    1.1960   -0.2470    1.7940 H   0  0  0  0  0  0  0  0  0  0  0  0
    1.9580    1.0120    2.8540 H   0  0  0  0  0  0  0  0  0  0  0  0
    4.5560   -3.0520    3.5570 H   0  0  0  0  0  0  0  0  0  0  0  0
    6.4360   -2.5620    2.0150 H   0  0  0  0  0  0  0  0  0  0  0  0
    6.2710   -0.6680    0.4220 H   0  0  0  0  0  0  0  0  0  0  0  0
    3.5740    1.3710    0.0070 H   0  0  0  0  0  0  0  0  0  0  0  0
    4.7310    3.7280   -0.9320 H   0  0  0  0  0  0  0  0  0  0  0  0
    6.4870    4.0900   -2.6460 H   0  0  0  0  0  0  0  0  0  0  0  0
    6.1400    3.2850   -4.9650 H   0  0  0  0  0  0  0  0  0  0  0  0
    4.0380    2.1180   -5.5720 H   0  0  0  0  0  0  0  0  0  0  0  0
   -2.0050    0.2450   -3.7350 H   0  0  0  0  0  0  0  0  0  0  0  0
   -3.8480   -1.3780   -4.0650 H   0  0  0  0  0  0  0  0  0  0  0  0
   -5.9120   -1.2080   -2.6700 H   0  0  0  0  0  0  0  0  0  0  0  0
   -6.1060    0.6020   -0.9860 H   0  0  0  0  0  0  0  0  0  0  0  0
   -4.2650    2.2170   -0.6730 H   0  0  0  0  0  0  0  0  0  0  0  0
  1 44  1  0  0  0  0
  1 45  1  0  0  0  0
  1 46  1  0  0  0  0
  1  2  1  0  0  0  0
  2  3  1  0  0  0  0
  3  4  2  0  0  0  0
  3  5  1  0  0  0  0
  5 47  1  0  0  0  0
  5 48  1  0  0  0  0
  5  6  1  0  0  0  0
  6 49  1  0  0  0  0
  6 50  1  0  0  0  0
  6  7  1  0  0  0  0
  7 51  1  0  0  0  0
  7 52  1  0  0  0  0
  7  8  1  0  0  0  0
  8 53  1  0  0  0  0
  8  9  1  0  0  0  0
  9 54  1  0  0  0  0
  9 10  1  0  0  0  0
 10 55  1  0  0  0  0
 10 56  1  0  0  0  0
 10 11  1  0  0  0  0
 11 12  1  0  0  0  0
 12 13  2  0  0  0  0
 12 14  1  0  0  0  0
 14 15  1  0  0  0  0
 15 57  1  0  0  0  0
 15 58  1  0  0  0  0
 15 16  1  0  0  0  0
 16 17  2  0  0  0  0
 17 18  1  0  0  0  0
 17 19  1  0  0  0  0
 19 59  1  0  0  0  0
 19 20  2  0  0  0  0
 20 60  1  0  0  0  0
 20 21  1  0  0  0  0
 21 61  1  0  0  0  0
 21 22  2  0  0  0  0
 22 16  1  0  0  0  0
 22 23  1  0  0  0  0
 23 24  1  0  0  0  0
 23 25  1  0  0  0  0
 23 26  1  0  0  0  0
 14 27  1  0  0  0  0
 27 62  1  0  0  0  0
 27 28  2  0  0  0  0
 28 29  1  0  0  0  0
 29 11  1  0  0  0  0
 29 30  2  0  0  0  0
 28 31  1  0  0  0  0
 31 32  2  0  0  0  0
 32 63  1  0  0  0  0
 32 33  1  0  0  0  0
 33 64  1  0  0  0  0
 33 34  2  0  0  0  0
 34 65  1  0  0  0  0
 34 35  1  0  0  0  0
 35 66  1  0  0  0  0
 35 36  2  0  0  0  0
 36 31  1  0  0  0  0
 36 37  1  0  0  0  0
  9 38  1  0  0  0  0
 38 39  2  0  0  0  0
 39 67  1  0  0  0  0
 39 40  1  0  0  0  0
 40 68  1  0  0  0  0
 40 41  2  0  0  0  0
 41 69  1  0  0  0  0
 41 42  1  0  0  0  0
 42 70  1  0  0  0  0
 42 43  2  0  0  0  0
 43 38  1  0  0  0  0
 43 71  1  0  0  0  0
M  END
>  <LOGBIO>
6.8900

>  <PRED_LOGBIO>
5.4200

>  <XV_RES>
1.7330

>  <WHL_TMPL>
3

>  <ANCH>
42-43;24-48

$$$$
ROW44
  -MTS-   01071501023D 0   0.00000     0.00000     0

 48 51  0  0  1  0  0  0  0  0999 V2000
    7.4780    0.3990    4.5430 N   0  0  0  0  0  0  0  0  0  0  0  0
    6.1740    1.0670    4.6610 C   0  0  2  0  0  0  0  0  0  0  0  0
    6.2120    2.0960    5.8060 C   0  0  0  0  0  0  0  0  0  0  0  0
    4.9080    2.9130    5.8680 C   0  0  0  0  0  0  0  0  0  0  0  0
    4.5770    3.5460    4.5040 C   0  0  0  0  0  0  0  0  0  0  0  0
    4.5850    2.5590    3.4150 N   0  0  0  0  0  0  0  0  0  0  0  0
    5.8090    1.7500    3.3300 C   0  0  0  0  0  0  0  0  0  0  0  0
    3.5360    2.4060    2.5470 C   0  0  0  0  0  0  0  0  0  0  0  0
    3.3910    3.2730    1.5620 N   0  0  0  0  0  0  0  0  0  0  0  0
    2.3350    3.1580    0.6500 C   0  0  0  0  0  0  0  0  0  0  0  0
    2.1790    4.0760   -0.3950 C   0  0  0  0  0  0  0  0  0  0  0  0
    1.1150    3.9400   -1.2940 C   0  0  0  0  0  0  0  0  0  0  0  0
    0.9210    5.0810   -2.5930 Cl  0  0  0  0  0  0  0  0  0  0  0  0
    0.2050    2.8850   -1.1470 C   0  0  0  0  0  0  0  0  0  0  0  0
    0.3610    1.9670   -0.1020 C   0  0  0  0  0  0  0  0  0  0  0  0
    1.4260    2.1040    0.7970 C   0  0  0  0  0  0  0  0  0  0  0  0
    1.6370    1.1620    1.9190 C   0  0  0  0  0  0  0  0  0  0  0  0
    0.8710    0.2170    2.0980 O   0  0  0  0  0  0  0  0  0  0  0  0
    2.6720    1.3590    2.7300 N   0  0  0  0  0  0  0  0  0  0  0  0
    2.8940    0.4320    3.8490 C   0  0  0  0  0  0  0  0  0  0  0  0
    1.8210   -0.6300    3.8440 C   0  0  0  0  0  0  0  0  0  0  0  0
    2.0150   -1.8170    3.1280 C   0  0  0  0  0  0  0  0  0  0  0  0
    1.0200   -2.8020    3.1230 C   0  0  0  0  0  0  0  0  0  0  0  0
   -0.1690   -2.5990    3.8330 C   0  0  0  0  0  0  0  0  0  0  0  0
   -0.3630   -1.4120    4.5490 C   0  0  0  0  0  0  0  0  0  0  0  0
    0.6320   -0.4270    4.5540 C   0  0  0  0  0  0  0  0  0  0  0  0
    0.4310    0.8020    5.2960 C   0  0  0  0  0  0  0  0  0  0  0  0
    0.2710    1.7860    5.8890 N   0  0  0  0  0  0  0  0  0  0  0  0
    7.6180    0.1010    3.5880 H   0  0  0  0  0  0  0  0  0  0  0  0
    8.2110    1.0430    4.8050 H   0  0  0  0  0  0  0  0  0  0  0  0
    5.4520    0.2850    4.8880 H   0  0  0  0  0  0  0  0  0  0  0  0
    7.0540    2.7690    5.6590 H   0  0  0  0  0  0  0  0  0  0  0  0
    6.3630    1.5800    6.7520 H   0  0  0  0  0  0  0  0  0  0  0  0
    4.0900    2.2640    6.1750 H   0  0  0  0  0  0  0  0  0  0  0  0
    5.0070    3.6960    6.6170 H   0  0  0  0  0  0  0  0  0  0  0  0
    5.2970    4.3320    4.2880 H   0  0  0  0  0  0  0  0  0  0  0  0
    3.5990    4.0210    4.5550 H   0  0  0  0  0  0  0  0  0  0  0  0
    6.6360    2.3800    3.0110 H   0  0  0  0  0  0  0  0  0  0  0  0
    5.6880    0.9930    2.5580 H   0  0  0  0  0  0  0  0  0  0  0  0
    2.8810    4.8900   -0.5080 H   0  0  0  0  0  0  0  0  0  0  0  0
   -0.6160    2.7800   -1.8410 H   0  0  0  0  0  0  0  0  0  0  0  0
   -0.3400    1.1540    0.0110 H   0  0  0  0  0  0  0  0  0  0  0  0
    2.8570    0.9810    4.7880 H   0  0  0  0  0  0  0  0  0  0  0  0
    3.8700   -0.0380    3.7420 H   0  0  0  0  0  0  0  0  0  0  0  0
    2.9320   -1.9740    2.5790 H   0  0  0  0  0  0  0  0  0  0  0  0
    1.1690   -3.7180    2.5700 H   0  0  0  0  0  0  0  0  0  0  0  0
   -0.9370   -3.3590    3.8300 H   0  0  0  0  0  0  0  0  0  0  0  0
   -1.2800   -1.2560    5.0980 H   0  0  0  0  0  0  0  0  0  0  0  0
  1 29  1  0  0  0  0
  1 30  1  0  0  0  0
  1  2  1  0  0  0  0
  2 31  1  0  0  0  0
  2  3  1  0  0  0  0
  3 32  1  0  0  0  0
  3 33  1  0  0  0  0
  3  4  1  0  0  0  0
  4 34  1  0  0  0  0
  4 35  1  0  0  0  0
  4  5  1  0  0  0  0
  5 36  1  0  0  0  0
  5 37  1  0  0  0  0
  5  6  1  0  0  0  0
  6  7  1  0  0  0  0
  7  2  1  0  0  0  0
  7 38  1  0  0  0  0
  7 39  1  0  0  0  0
  6  8  1  0  0  0  0
  8  9  2  0  0  0  0
  9 10  1  0  0  0  0
 10 11  1  0  0  0  0
 11 40  1  0  0  0  0
 11 12  2  0  0  0  0
 12 13  1  0  0  0  0
 12 14  1  0  0  0  0
 14 41  1  0  0  0  0
 14 15  2  0  0  0  0
 15 42  1  0  0  0  0
 15 16  1  0  0  0  0
 16 10  2  0  0  0  0
 16 17  1  0  0  0  0
 17 18  2  0  0  0  0
 17 19  1  0  0  0  0
 19  8  1  0  0  0  0
 19 20  1  0  0  0  0
 20 43  1  0  0  0  0
 20 44  1  0  0  0  0
 20 21  1  0  0  0  0
 21 22  2  0  0  0  0
 22 45  1  0  0  0  0
 22 23  1  0  0  0  0
 23 46  1  0  0  0  0
 23 24  2  0  0  0  0
 24 47  1  0  0  0  0
 24 25  1  0  0  0  0
 25 48  1  0  0  0  0
 25 26  2  0  0  0  0
 26 21  1  0  0  0  0
 26 27  1  0  0  0  0
 27 28  3  0  0  0  0
M  END
>  <LOGBIO>
6.6000

>  <PRED_LOGBIO>
5.7900

>  <XV_RES>
1.0120

>  <WHL_TMPL>
1

>  <ANCH>
26-27;20-21

$$$$
ROW45
  -MTS-   01071501023D 0   0.00000     0.00000     0

 83 87  0  0  1  0  0  0  0  0999 V2000
    1.4990    2.2140   -2.0260 O   0  0  0  0  0  0  0  0  0  0  0  0
    1.2520    2.9370   -1.1080 C   0  0  0  0  0  0  0  0  0  0  0  0
    0.0900    2.8290   -0.4700 N   0  0  0  0  0  0  0  0  0  0  0  0
   -0.8970    1.8130   -0.8980 C   0  0  2  0  0  0  0  0  0  0  0  0
   -1.7490    1.5120    0.3340 C   0  0  0  0  0  0  0  0  0  0  0  0
   -2.3500    2.7580    0.8310 N   0  0  0  0  0  0  0  0  0  0  0  0
   -3.1700    2.4680    2.0160 C   0  0  0  0  0  0  0  0  0  0  0  0
   -3.7950    3.7630    2.5320 C   0  0  2  0  0  0  0  0  0  0  0  0
   -2.6890    4.7490    2.9060 C   0  0  0  0  0  0  0  0  0  0  0  0
   -3.3060    6.0290    3.4160 C   0  0  0  0  0  0  0  0  0  0  0  0
   -3.5790    6.1790    4.7810 C   0  0  0  0  0  0  0  0  0  0  0  0
   -4.1520    7.3660    5.2540 C   0  0  0  0  0  0  0  0  0  0  0  0
   -4.4510    8.4020    4.3620 C   0  0  0  0  0  0  0  0  0  0  0  0
   -4.1780    8.2520    2.9970 C   0  0  0  0  0  0  0  0  0  0  0  0
   -3.6060    7.0650    2.5250 C   0  0  0  0  0  0  0  0  0  0  0  0
   -4.6140    3.4740    3.7180 N   0  0  0  0  0  0  0  0  0  0  0  0
   -5.2580    4.4580    4.3380 C   0  0  0  0  0  0  0  0  0  0  0  0
   -5.1700    5.5790    3.9320 O   0  0  0  0  0  0  0  0  0  0  0  0
   -6.0100    4.1920    5.4270 O   0  0  0  0  0  0  0  0  0  0  0  0
   -6.6840    5.2830    6.0610 C   0  0  0  0  0  0  0  0  0  0  0  0
   -7.4630    4.7720    7.2490 C   0  0  0  0  0  0  0  0  0  0  0  0
   -7.0450    4.6570    8.4950 N   0  0  0  0  0  0  0  0  0  0  0  0
   -7.9470    4.1540    9.4400 C   0  0  0  0  0  0  0  0  0  0  0  0
   -9.1710    3.8270    9.0030 C   0  0  0  0  0  0  0  0  0  0  0  0
   -9.1370    4.1960    7.2730 S   0  0  0  0  0  0  0  0  0  0  0  0
   -1.2860    3.7060    1.1910 C   0  0  0  0  0  0  0  0  0  0  0  0
   -1.9040    4.9860    1.7010 C   0  0  0  0  0  0  0  0  0  0  0  0
   -2.1770    5.1360    3.0660 C   0  0  0  0  0  0  0  0  0  0  0  0
   -2.7490    6.3230    3.5390 C   0  0  0  0  0  0  0  0  0  0  0  0
   -3.0490    7.3590    2.6470 C   0  0  0  0  0  0  0  0  0  0  0  0
   -2.7760    7.2090    1.2820 C   0  0  0  0  0  0  0  0  0  0  0  0
   -2.2030    6.0230    0.8090 C   0  0  0  0  0  0  0  0  0  0  0  0
   -1.8740    2.3200   -1.9720 C   0  0  0  0  0  0  0  0  0  0  0  0
   -3.0110    1.3460   -2.1850 C   0  0  0  0  0  0  0  0  0  0  0  0
   -2.7780    0.1100   -2.7950 C   0  0  0  0  0  0  0  0  0  0  0  0
   -3.8210   -0.8030   -2.9690 C   0  0  0  0  0  0  0  0  0  0  0  0
   -5.1140   -0.4940   -2.5320 C   0  0  0  0  0  0  0  0  0  0  0  0
   -5.3590    0.7500   -1.9170 C   0  0  0  0  0  0  0  0  0  0  0  0
   -4.3050    1.6580   -1.7450 C   0  0  0  0  0  0  0  0  0  0  0  0
    2.1530    3.8640   -0.7170 O   0  0  0  0  0  0  0  0  0  0  0  0
    3.3880    3.9430   -1.4320 C   0  0  0  0  0  0  0  0  0  0  0  0
    4.2450    5.0360   -0.8390 C   0  0  0  0  0  0  0  0  0  0  0  0
    4.2780    6.3300   -1.1860 C   0  0  0  0  0  0  0  0  0  0  0  0
    5.1660    7.1470   -0.4760 N   0  0  0  0  0  0  0  0  0  0  0  0
    5.9030    6.5990    0.4720 C   0  0  0  0  0  0  0  0  0  0  0  0
    5.4290    4.8940    0.4690 S   0  0  0  0  0  0  0  0  0  0  0  0
   -0.1190    3.4400    0.3060 H   0  0  0  0  0  0  0  0  0  0  0  0
   -0.4000    0.9090   -1.2420 H   0  0  0  0  0  0  0  0  0  0  0  0
   -1.1230    1.0770    1.1100 H   0  0  0  0  0  0  0  0  0  0  0  0
   -2.5370    0.8100    0.0680 H   0  0  0  0  0  0  0  0  0  0  0  0
   -2.5440    2.0330    2.7920 H   0  0  0  0  0  0  0  0  0  0  0  0
   -3.9570    1.7660    1.7500 H   0  0  0  0  0  0  0  0  0  0  0  0
   -4.4210    4.1980    1.7560 H   0  0  0  0  0  0  0  0  0  0  0  0
   -2.0630    4.3140    3.6820 H   0  0  0  0  0  0  0  0  0  0  0  0
   -2.0820    4.9630    2.0290 H   0  0  0  0  0  0  0  0  0  0  0  0
   -3.3480    5.3790    5.4690 H   0  0  0  0  0  0  0  0  0  0  0  0
   -4.3620    7.4810    6.3070 H   0  0  0  0  0  0  0  0  0  0  0  0
   -4.8930    9.3180    4.7270 H   0  0  0  0  0  0  0  0  0  0  0  0
   -4.4100    9.0520    2.3090 H   0  0  0  0  0  0  0  0  0  0  0  0
   -3.3950    6.9500    1.4720 H   0  0  0  0  0  0  0  0  0  0  0  0
   -4.6890    2.5270    4.0610 H   0  0  0  0  0  0  0  0  0  0  0  0
   -7.3660    5.7490    5.3530 H   0  0  0  0  0  0  0  0  0  0  0  0
   -5.9520    6.0160    6.3950 H   0  0  0  0  0  0  0  0  0  0  0  0
   -7.6690    4.0340   10.4760 H   0  0  0  0  0  0  0  0  0  0  0  0
   -9.9940    3.4270    9.5780 H   0  0  0  0  0  0  0  0  0  0  0  0
   -0.6800    3.9200    0.3130 H   0  0  0  0  0  0  0  0  0  0  0  0
   -0.6600    3.2710    1.9670 H   0  0  0  0  0  0  0  0  0  0  0  0
   -1.9460    4.3360    3.7540 H   0  0  0  0  0  0  0  0  0  0  0  0
   -2.9600    6.4380    4.5920 H   0  0  0  0  0  0  0  0  0  0  0  0
   -3.4910    8.2750    3.0120 H   0  0  0  0  0  0  0  0  0  0  0  0
   -3.0070    8.0090    0.5940 H   0  0  0  0  0  0  0  0  0  0  0  0
   -1.9930    5.9070   -0.2440 H   0  0  0  0  0  0  0  0  0  0  0  0
   -1.3160    2.3490   -2.9050 H   0  0  0  0  0  0  0  0  0  0  0  0
   -2.2900    3.2660   -1.6330 H   0  0  0  0  0  0  0  0  0  0  0  0
   -1.7840   -0.1410   -3.1340 H   0  0  0  0  0  0  0  0  0  0  0  0
   -3.6280   -1.7540   -3.4440 H   0  0  0  0  0  0  0  0  0  0  0  0
   -5.9180   -1.2030   -2.6650 H   0  0  0  0  0  0  0  0  0  0  0  0
   -6.3530    1.0020   -1.5800 H   0  0  0  0  0  0  0  0  0  0  0  0
   -4.4920    2.6090   -1.2680 H   0  0  0  0  0  0  0  0  0  0  0  0
    3.1880    4.1660   -2.4780 H   0  0  0  0  0  0  0  0  0  0  0  0
    3.9110    2.9920   -1.3590 H   0  0  0  0  0  0  0  0  0  0  0  0
    3.6500    6.7230   -1.9720 H   0  0  0  0  0  0  0  0  0  0  0  0
    6.6300    7.0820    1.1080 H   0  0  0  0  0  0  0  0  0  0  0  0
  1  2  2  0  0  0  0
  2  3  1  0  0  0  0
  3 47  1  0  0  0  0
  3  4  1  0  0  0  0
  4 48  1  0  0  0  0
  4  5  1  0  0  0  0
  5 49  1  0  0  0  0
  5 50  1  0  0  0  0
  5  6  1  0  0  0  0
  6  7  1  0  0  0  0
  7 51  1  0  0  0  0
  7 52  1  0  0  0  0
  7  8  1  0  0  0  0
  8 53  1  0  0  0  0
  8  9  1  0  0  0  0
  9 54  1  0  0  0  0
  9 55  1  0  0  0  0
  9 10  1  0  0  0  0
 10 11  2  0  0  0  0
 11 56  1  0  0  0  0
 11 12  1  0  0  0  0
 12 57  1  0  0  0  0
 12 13  2  0  0  0  0
 13 58  1  0  0  0  0
 13 14  1  0  0  0  0
 14 59  1  0  0  0  0
 14 15  2  0  0  0  0
 15 10  1  0  0  0  0
 15 60  1  0  0  0  0
  8 16  1  0  0  0  0
 16 61  1  0  0  0  0
 16 17  1  0  0  0  0
 17 18  2  0  0  0  0
 17 19  1  0  0  0  0
 19 20  1  0  0  0  0
 20 62  1  0  0  0  0
 20 63  1  0  0  0  0
 20 21  1  0  0  0  0
 21 22  2  0  0  0  0
 22 23  1  0  0  0  0
 23 64  1  0  0  0  0
 23 24  2  0  0  0  0
 24 65  1  0  0  0  0
 24 25  1  0  0  0  0
 25 21  1  0  0  0  0
  6 26  1  0  0  0  0
 26 66  1  0  0  0  0
 26 67  1  0  0  0  0
 26 27  1  0  0  0  0
 27 28  2  0  0  0  0
 28 68  1  0  0  0  0
 28 29  1  0  0  0  0
 29 69  1  0  0  0  0
 29 30  2  0  0  0  0
 30 70  1  0  0  0  0
 30 31  1  0  0  0  0
 31 71  1  0  0  0  0
 31 32  2  0  0  0  0
 32 27  1  0  0  0  0
 32 72  1  0  0  0  0
  4 33  1  0  0  0  0
 33 73  1  0  0  0  0
 33 74  1  0  0  0  0
 33 34  1  0  0  0  0
 34 35  2  0  0  0  0
 35 75  1  0  0  0  0
 35 36  1  0  0  0  0
 36 76  1  0  0  0  0
 36 37  2  0  0  0  0
 37 77  1  0  0  0  0
 37 38  1  0  0  0  0
 38 78  1  0  0  0  0
 38 39  2  0  0  0  0
 39 34  1  0  0  0  0
 39 79  1  0  0  0  0
  2 40  1  0  0  0  0
 40 41  1  0  0  0  0
 41 80  1  0  0  0  0
 41 81  1  0  0  0  0
 41 42  1  0  0  0  0
 42 43  2  0  0  0  0
 43 82  1  0  0  0  0
 43 44  1  0  0  0  0
 44 45  2  0  0  0  0
 45 83  1  0  0  0  0
 45 46  1  0  0  0  0
 46 42  1  0  0  0  0
M  END
>  <LOGBIO>
6.8700

>  <PRED_LOGBIO>
7.3400

>  <XV_RES>
-0.4820

>  <WHL_TMPL>
3

>  <ANCH>
53-70;62-63

$$$$
ROW46
  -MTS-   01071501023D 0   0.00000     0.00000     0

 46 47  0  0  0  0  0  0  0  0999 V2000
    1.7340   -1.2160    4.6350 C   0  0  0  0  0  0  0  0  0  0  0  0
    2.5820   -0.3370    5.4530 N   0  0  0  0  0  0  0  0  0  0  0  0
    3.3900   -1.1530    6.3710 C   0  0  0  0  0  0  0  0  0  0  0  0
    3.4700    0.4410    4.5770 C   0  0  0  0  0  0  0  0  0  0  0  0
    2.6300    1.2880    3.6230 C   0  0  0  0  0  0  0  0  0  0  0  0
    3.5530    2.0970    2.7130 C   0  0  0  0  0  0  0  0  0  0  0  0
    2.9320    2.9490    1.7540 C   0  0  0  0  0  0  0  0  0  0  0  0
    2.7910    2.0440    0.5590 C   0  0  0  0  0  0  0  0  0  0  0  0
    2.6150    2.7830   -0.7580 C   0  0  0  0  0  0  0  0  0  0  0  0
    1.5050    3.6690   -0.6410 O   0  0  0  0  0  0  0  0  0  0  0  0
    0.2580    3.1150   -0.7330 C   0  0  0  0  0  0  0  0  0  0  0  0
   -0.2670    3.0610   -2.0210 C   0  0  0  0  0  0  0  0  0  0  0  0
   -1.5340    2.5130   -2.2500 C   0  0  0  0  0  0  0  0  0  0  0  0
   -2.3210    2.0110   -1.2000 C   0  0  0  0  0  0  0  0  0  0  0  0
   -1.7710    2.0710    0.0890 C   0  0  0  0  0  0  0  0  0  0  0  0
   -0.5010    2.6210    0.3250 C   0  0  0  0  0  0  0  0  0  0  0  0
   -3.5890    1.4520   -1.4880 N   0  0  0  0  0  0  0  0  0  0  0  0
   -4.7690    2.1390   -1.5940 C   0  0  0  0  0  0  0  0  0  0  0  0
   -5.7380    1.2570   -1.8750 C   0  0  0  0  0  0  0  0  0  0  0  0
   -5.1470   -0.0110   -1.9440 N   0  0  0  0  0  0  0  0  0  0  0  0
   -3.8550    0.1270   -1.7090 C   0  0  0  0  0  0  0  0  0  0  0  0
    2.3620   -1.8940    4.0600 H   0  0  0  0  0  0  0  0  0  0  0  0
    1.0760   -1.7920    5.2830 H   0  0  0  0  0  0  0  0  0  0  0  0
    1.1350   -0.6120    3.9560 H   0  0  0  0  0  0  0  0  0  0  0  0
    4.0180   -1.8310    5.7960 H   0  0  0  0  0  0  0  0  0  0  0  0
    2.7330   -1.7290    7.0190 H   0  0  0  0  0  0  0  0  0  0  0  0
    4.0180   -0.5030    6.9760 H   0  0  0  0  0  0  0  0  0  0  0  0
    4.0980   -0.2370    4.0030 H   0  0  0  0  0  0  0  0  0  0  0  0
    4.0980    1.0910    5.1830 H   0  0  0  0  0  0  0  0  0  0  0  0
    2.0020    1.9660    4.1980 H   0  0  0  0  0  0  0  0  0  0  0  0
    2.0020    0.6380    3.0180 H   0  0  0  0  0  0  0  0  0  0  0  0
    4.0940    1.3570    2.1270 H   0  0  0  0  0  0  0  0  0  0  0  0
    4.1820    2.7080    3.3570 H   0  0  0  0  0  0  0  0  0  0  0  0
    3.6310    3.7430    1.5000 H   0  0  0  0  0  0  0  0  0  0  0  0
    1.9440    3.2480    2.0960 H   0  0  0  0  0  0  0  0  0  0  0  0
    1.8670    1.4900    0.7140 H   0  0  0  0  0  0  0  0  0  0  0  0
    3.6920    1.4390    0.4850 H   0  0  0  0  0  0  0  0  0  0  0  0
    2.3490    2.0390   -1.5060 H   0  0  0  0  0  0  0  0  0  0  0  0
    3.5200    3.3550   -0.9530 H   0  0  0  0  0  0  0  0  0  0  0  0
    0.3080    3.4450   -2.8500 H   0  0  0  0  0  0  0  0  0  0  0  0
   -1.9170    2.4750   -3.2590 H   0  0  0  0  0  0  0  0  0  0  0  0
   -2.3390    1.6840    0.9220 H   0  0  0  0  0  0  0  0  0  0  0  0
   -0.1110    2.6610    1.3310 H   0  0  0  0  0  0  0  0  0  0  0  0
   -4.8960    3.2050   -1.4730 H   0  0  0  0  0  0  0  0  0  0  0  0
   -6.7840    1.4820   -2.0200 H   0  0  0  0  0  0  0  0  0  0  0  0
   -3.1300   -0.6730   -1.6940 H   0  0  0  0  0  0  0  0  0  0  0  0
  1 22  1  0  0  0  0
  1 23  1  0  0  0  0
  1 24  1  0  0  0  0
  1  2  1  0  0  0  0
  2  3  1  0  0  0  0
  3 25  1  0  0  0  0
  3 26  1  0  0  0  0
  3 27  1  0  0  0  0
  2  4  1  0  0  0  0
  4 28  1  0  0  0  0
  4 29  1  0  0  0  0
  4  5  1  0  0  0  0
  5 30  1  0  0  0  0
  5 31  1  0  0  0  0
  5  6  1  0  0  0  0
  6 32  1  0  0  0  0
  6 33  1  0  0  0  0
  6  7  1  0  0  0  0
  7 34  1  0  0  0  0
  7 35  1  0  0  0  0
  7  8  1  0  0  0  0
  8 36  1  0  0  0  0
  8 37  1  0  0  0  0
  8  9  1  0  0  0  0
  9 38  1  0  0  0  0
  9 39  1  0  0  0  0
  9 10  1  0  0  0  0
 10 11  1  0  0  0  0
 11 12  2  0  0  0  0
 12 40  1  0  0  0  0
 12 13  1  0  0  0  0
 13 41  1  0  0  0  0
 13 14  2  0  0  0  0
 14 15  1  0  0  0  0
 15 42  1  0  0  0  0
 15 16  2  0  0  0  0
 16 11  1  0  0  0  0
 16 43  1  0  0  0  0
 14 17  1  0  0  0  0
 17 18  1  0  0  0  0
 18 44  1  0  0  0  0
 18 19  2  0  0  0  0
 19 45  1  0  0  0  0
 19 20  1  0  0  0  0
 20 21  2  0  0  0  0
 21 17  1  0  0  0  0
 21 46  1  0  0  0  0
M  END
>  <LOGBIO>
5.3500

>  <PRED_LOGBIO>
5.6200

>  <XV_RES>
-0.2950

>  <WHL_TMPL>
2

>  <ANCH>
26-27;29-37

$$$$
ROW47
  -MTS-   01071501023D 0   0.00000     0.00000     0

 56 60  0  0  0  0  0  0  0  0999 V2000
    0.0930    2.6850    1.6670 C   0  0  0  0  0  0  0  0  0  0  0  0
   -0.4990    2.6200    0.2790 C   0  0  0  0  0  0  0  0  0  0  0  0
   -1.7720    2.0710    0.0860 C   0  0  0  0  0  0  0  0  0  0  0  0
   -2.3210    2.0110   -1.2000 C   0  0  0  0  0  0  0  0  0  0  0  0
   -1.5970    2.5000   -2.2940 C   0  0  0  0  0  0  0  0  0  0  0  0
   -0.3230    3.0490   -2.1010 C   0  0  0  0  0  0  0  0  0  0  0  0
    0.6400    3.6140   -2.9700 N   0  0  0  0  0  0  0  0  0  0  0  0
    1.7140    3.9890   -2.2060 C   0  0  0  0  0  0  0  0  0  0  0  0
    1.4890    3.7000   -0.9380 N   0  0  0  0  0  0  0  0  0  0  0  0
    0.2250    3.1090   -0.8140 C   0  0  0  0  0  0  0  0  0  0  0  0
    2.9890    4.6250   -2.6050 C   0  0  0  0  0  0  0  0  0  0  0  0
    3.4410    4.5120   -3.8610 C   0  0  0  0  0  0  0  0  0  0  0  0
    2.7320    3.8060   -4.7970 N   0  0  0  0  0  0  0  0  0  0  0  0
    1.7930    4.7060   -5.4810 C   0  0  0  0  0  0  0  0  0  0  0  0
    1.0020    3.9190   -6.5250 C   0  0  0  0  0  0  0  0  0  0  0  0
    0.0630    4.8190   -7.2100 N   0  0  0  0  0  0  0  0  0  0  0  0
    0.3190    5.5420   -8.3440 C   0  0  0  0  0  0  0  0  0  0  0  0
   -0.7690    6.2490   -8.6790 C   0  0  0  0  0  0  0  0  0  0  0  0
   -0.9230    7.3040  -10.0290 Cl  0  0  0  0  0  0  0  0  0  0  0  0
   -1.8140    5.9540   -7.6740 C   0  0  0  0  0  0  0  0  0  0  0  0
   -1.3010    5.1000   -6.8050 N   0  0  0  0  0  0  0  0  0  0  0  0
    4.7210    5.1640   -4.2200 C   0  0  0  0  0  0  0  0  0  0  0  0
    5.3930    5.8480   -3.2850 C   0  0  0  0  0  0  0  0  0  0  0  0
    4.9260    5.9600   -2.0020 N   0  0  0  0  0  0  0  0  0  0  0  0
    3.7830    5.3960   -1.6210 C   0  0  0  0  0  0  0  0  0  0  0  0
    3.3890    5.5140   -0.4620 O   0  0  0  0  0  0  0  0  0  0  0  0
   -3.5890    1.4520   -1.4880 N   0  0  0  0  0  0  0  0  0  0  0  0
   -3.7870    0.0130   -1.7130 C   0  0  0  0  0  0  0  0  0  0  0  0
   -4.7050   -0.2620   -2.9190 C   0  0  0  0  0  0  0  0  0  0  0  0
   -5.9230    0.4820   -2.8260 O   0  0  0  0  0  0  0  0  0  0  0  0
   -5.6830    1.8910   -2.7960 C   0  0  0  0  0  0  0  0  0  0  0  0
   -4.8100    2.2650   -1.5840 C   0  0  0  0  0  0  0  0  0  0  0  0
    0.7570    3.5430    1.7380 H   0  0  0  0  0  0  0  0  0  0  0  0
    0.6550    1.7740    1.8640 H   0  0  0  0  0  0  0  0  0  0  0  0
   -0.7060    2.7830    2.3980 H   0  0  0  0  0  0  0  0  0  0  0  0
   -2.3310    1.6940    0.9300 H   0  0  0  0  0  0  0  0  0  0  0  0
   -2.0200    2.4540   -3.2860 H   0  0  0  0  0  0  0  0  0  0  0  0
    0.5520    3.7210   -3.9700 H   0  0  0  0  0  0  0  0  0  0  0  0
    3.3690    3.4080   -5.4710 H   0  0  0  0  0  0  0  0  0  0  0  0
    1.1070    5.1360   -4.7540 H   0  0  0  0  0  0  0  0  0  0  0  0
    2.3470    5.5040   -5.9720 H   0  0  0  0  0  0  0  0  0  0  0  0
    1.6880    3.4890   -7.2520 H   0  0  0  0  0  0  0  0  0  0  0  0
    0.4470    3.1220   -6.0340 H   0  0  0  0  0  0  0  0  0  0  0  0
    1.2540    5.5430   -8.8850 H   0  0  0  0  0  0  0  0  0  0  0  0
   -2.8130    6.3620   -7.6530 H   0  0  0  0  0  0  0  0  0  0  0  0
    5.1080    5.0890   -5.2250 H   0  0  0  0  0  0  0  0  0  0  0  0
    6.3270    6.3230   -3.5480 H   0  0  0  0  0  0  0  0  0  0  0  0
    5.4630    6.4850   -1.3270 H   0  0  0  0  0  0  0  0  0  0  0  0
   -4.2180   -0.4360   -0.8200 H   0  0  0  0  0  0  0  0  0  0  0  0
   -2.8230   -0.4630   -1.8750 H   0  0  0  0  0  0  0  0  0  0  0  0
   -4.1860    0.0050   -3.8360 H   0  0  0  0  0  0  0  0  0  0  0  0
   -4.9320   -1.3250   -2.9650 H   0  0  0  0  0  0  0  0  0  0  0  0
   -5.1800    2.1920   -3.7120 H   0  0  0  0  0  0  0  0  0  0  0  0
   -6.6320    2.4190   -2.7360 H   0  0  0  0  0  0  0  0  0  0  0  0
   -5.3920    2.1510   -0.6720 H   0  0  0  0  0  0  0  0  0  0  0  0
   -4.5380    3.3170   -1.6460 H   0  0  0  0  0  0  0  0  0  0  0  0
  1 33  1  0  0  0  0
  1 34  1  0  0  0  0
  1 35  1  0  0  0  0
  1  2  1  0  0  0  0
  2  3  2  0  0  0  0
  3 36  1  0  0  0  0
  3  4  1  0  0  0  0
  4  5  2  0  0  0  0
  5 37  1  0  0  0  0
  5  6  1  0  0  0  0
  6  7  1  0  0  0  0
  7 38  1  0  0  0  0
  7  8  1  0  0  0  0
  8  9  2  0  0  0  0
  9 10  1  0  0  0  0
 10  2  1  0  0  0  0
 10  6  2  0  0  0  0
  8 11  1  0  0  0  0
 11 12  2  0  0  0  0
 12 13  1  0  0  0  0
 13 39  1  0  0  0  0
 13 14  1  0  0  0  0
 14 40  1  0  0  0  0
 14 41  1  0  0  0  0
 14 15  1  0  0  0  0
 15 42  1  0  0  0  0
 15 43  1  0  0  0  0
 15 16  1  0  0  0  0
 16 17  1  0  0  0  0
 17 44  1  0  0  0  0
 17 18  2  0  0  0  0
 18 19  1  0  0  0  0
 18 20  1  0  0  0  0
 20 45  1  0  0  0  0
 20 21  2  0  0  0  0
 21 16  1  0  0  0  0
 12 22  1  0  0  0  0
 22 46  1  0  0  0  0
 22 23  2  0  0  0  0
 23 47  1  0  0  0  0
 23 24  1  0  0  0  0
 24 48  1  0  0  0  0
 24 25  1  0  0  0  0
 25 11  1  0  0  0  0
 25 26  2  0  0  0  0
  4 27  1  0  0  0  0
 27 28  1  0  0  0  0
 28 49  1  0  0  0  0
 28 50  1  0  0  0  0
 28 29  1  0  0  0  0
 29 51  1  0  0  0  0
 29 52  1  0  0  0  0
 29 30  1  0  0  0  0
 30 31  1  0  0  0  0
 31 53  1  0  0  0  0
 31 54  1  0  0  0  0
 31 32  1  0  0  0  0
 32 27  1  0  0  0  0
 32 55  1  0  0  0  0
 32 56  1  0  0  0  0
M  END
>  <LOGBIO>
5.6800

>  <PRED_LOGBIO>
6.7200

>  <XV_RES>
-1.2270

>  <WHL_TMPL>
2

>  <ANCH>
21-29;8-6

$$$$
ROW48
  -MTS-   01071501023D 0   0.00000     0.00000     0

 62 66  0  0  0  0  0  0  0  0999 V2000
   -2.8920    2.4730   -4.9800 C   0  0  0  0  0  0  0  0  0  0  0  0
   -2.3830    2.5120   -3.5600 C   0  0  0  0  0  0  0  0  0  0  0  0
   -3.1900    2.3260   -2.3340 C   0  0  0  0  0  0  0  0  0  0  0  0
   -2.3620    2.4350   -1.2860 C   0  0  0  0  0  0  0  0  0  0  0  0
   -1.0900    2.6760   -1.7340 N   0  0  0  0  0  0  0  0  0  0  0  0
   -1.1350    2.7200   -3.1820 N   0  0  0  0  0  0  0  0  0  0  0  0
    0.0600    2.8510   -0.9280 C   0  0  0  0  0  0  0  0  0  0  0  0
   -0.0070    2.6580    0.4570 C   0  0  0  0  0  0  0  0  0  0  0  0
    1.1350    2.8110    1.2470 C   0  0  0  0  0  0  0  0  0  0  0  0
    2.3600    3.1610    0.6720 C   0  0  0  0  0  0  0  0  0  0  0  0
    3.3910    3.2730    1.5620 C   0  0  0  0  0  0  0  0  0  0  0  0
    3.1950    3.0700    2.7590 O   0  0  0  0  0  0  0  0  0  0  0  0
    4.6070    3.6010    1.1340 N   0  0  0  0  0  0  0  0  0  0  0  0
    4.9400    5.0320    1.0850 C   0  0  0  0  0  0  0  0  0  0  0  0
    5.1910    5.5480   -0.3440 C   0  0  0  0  0  0  0  0  0  0  0  0
    6.3490    4.9910   -1.1930 C   0  0  0  0  0  0  0  0  0  0  0  0
    6.3060    5.5730   -2.3880 F   0  0  0  0  0  0  0  0  0  0  0  0
    7.4920    5.4390   -0.6820 F   0  0  0  0  0  0  0  0  0  0  0  0
    6.4750    3.5000   -1.3980 C   0  0  0  0  0  0  0  0  0  0  0  0
    6.7570    3.0770   -2.6370 C   0  0  0  0  0  0  0  0  0  0  0  0
    6.9310    4.0570   -3.7330 C   0  0  0  0  0  0  0  0  0  0  0  0
    6.8170    5.2600   -3.5050 O   0  0  0  0  0  0  0  0  0  0  0  0
    7.2110    3.6360   -4.9630 N   0  0  0  0  0  0  0  0  0  0  0  0
    7.3840    4.6090   -6.0510 C   0  0  0  0  0  0  0  0  0  0  0  0
    7.6930    3.8790   -7.3360 C   0  0  0  0  0  0  0  0  0  0  0  0
    9.0210    3.6060   -7.6840 C   0  0  0  0  0  0  0  0  0  0  0  0
    9.2750    2.9270   -8.8810 C   0  0  0  0  0  0  0  0  0  0  0  0
    8.1900    2.5480   -9.6820 C   0  0  0  0  0  0  0  0  0  0  0  0
    6.9400    2.8370   -9.2970 N   0  0  0  0  0  0  0  0  0  0  0  0
    6.6960    3.4910   -8.1430 N   0  0  0  0  0  0  0  0  0  0  0  0
    6.3140    2.4650   -0.3520 C   0  0  0  0  0  0  0  0  0  0  0  0
    7.1040    1.3270   -0.5540 C   0  0  0  0  0  0  0  0  0  0  0  0
    7.0510    0.2680    0.3600 C   0  0  0  0  0  0  0  0  0  0  0  0
    6.2080    0.3470    1.4750 C   0  0  0  0  0  0  0  0  0  0  0  0
    5.4180    1.4850    1.6770 C   0  0  0  0  0  0  0  0  0  0  0  0
    5.4710    2.5450    0.7630 C   0  0  0  0  0  0  0  0  0  0  0  0
    2.4370    3.3340   -0.7080 C   0  0  0  0  0  0  0  0  0  0  0  0
    3.9580    3.7430   -1.4470 Cl  0  0  0  0  0  0  0  0  0  0  0  0
    1.2950    3.1800   -1.5030 C   0  0  0  0  0  0  0  0  0  0  0  0
   -3.9250    2.8120   -5.0050 H   0  0  0  0  0  0  0  0  0  0  0  0
   -2.8360    1.4540   -5.3580 H   0  0  0  0  0  0  0  0  0  0  0  0
   -2.2820    3.1240   -5.6030 H   0  0  0  0  0  0  0  0  0  0  0  0
   -4.2530    2.1360   -2.2910 H   0  0  0  0  0  0  0  0  0  0  0  0
   -2.6520    2.3470   -0.2500 H   0  0  0  0  0  0  0  0  0  0  0  0
   -0.9460    2.3890    0.9170 H   0  0  0  0  0  0  0  0  0  0  0  0
    1.0710    2.6570    2.3140 H   0  0  0  0  0  0  0  0  0  0  0  0
    5.8220    5.2170    1.6940 H   0  0  0  0  0  0  0  0  0  0  0  0
    4.1340    5.6050    1.5380 H   0  0  0  0  0  0  0  0  0  0  0  0
    4.2720    5.4050   -0.9100 H   0  0  0  0  0  0  0  0  0  0  0  0
    5.3180    6.6270   -0.2850 H   0  0  0  0  0  0  0  0  0  0  0  0
    6.8570    2.0200   -2.8370 H   0  0  0  0  0  0  0  0  0  0  0  0
    7.3050    2.6480   -5.1500 H   0  0  0  0  0  0  0  0  0  0  0  0
    6.4690    5.1850   -6.1720 H   0  0  0  0  0  0  0  0  0  0  0  0
    8.2050    5.2810   -5.8090 H   0  0  0  0  0  0  0  0  0  0  0  0
    9.8340    3.9130   -7.0420 H   0  0  0  0  0  0  0  0  0  0  0  0
   10.2870    2.6990   -9.1820 H   0  0  0  0  0  0  0  0  0  0  0  0
    8.3610    2.0230  -10.6100 H   0  0  0  0  0  0  0  0  0  0  0  0
    7.7540    1.2660   -1.4140 H   0  0  0  0  0  0  0  0  0  0  0  0
    7.6600   -0.6100    0.2050 H   0  0  0  0  0  0  0  0  0  0  0  0
    6.1680   -0.4700    2.1810 H   0  0  0  0  0  0  0  0  0  0  0  0
    4.7680    1.5460    2.5370 H   0  0  0  0  0  0  0  0  0  0  0  0
    1.3670    3.3160   -2.5720 H   0  0  0  0  0  0  0  0  0  0  0  0
  1 40  1  0  0  0  0
  1 41  1  0  0  0  0
  1 42  1  0  0  0  0
  1  2  1  0  0  0  0
  2  3  1  0  0  0  0
  3 43  1  0  0  0  0
  3  4  2  0  0  0  0
  4 44  1  0  0  0  0
  4  5  1  0  0  0  0
  5  6  1  0  0  0  0
  6  2  2  0  0  0  0
  5  7  1  0  0  0  0
  7  8  2  0  0  0  0
  8 45  1  0  0  0  0
  8  9  1  0  0  0  0
  9 46  1  0  0  0  0
  9 10  2  0  0  0  0
 10 11  1  0  0  0  0
 11 12  2  0  0  0  0
 11 13  1  0  0  0  0
 13 14  1  0  0  0  0
 14 47  1  0  0  0  0
 14 48  1  0  0  0  0
 14 15  1  0  0  0  0
 15 49  1  0  0  0  0
 15 50  1  0  0  0  0
 15 16  1  0  0  0  0
 16 17  1  0  0  0  0
 16 18  1  0  0  0  0
 16 19  1  0  0  0  0
 19 20  2  0  0  0  0
 20 51  1  0  0  0  0
 20 21  1  0  0  0  0
 21 22  2  0  0  0  0
 21 23  1  0  0  0  0
 23 52  1  0  0  0  0
 23 24  1  0  0  0  0
 24 53  1  0  0  0  0
 24 54  1  0  0  0  0
 24 25  1  0  0  0  0
 25 26  2  0  0  0  0
 26 55  1  0  0  0  0
 26 27  1  0  0  0  0
 27 56  1  0  0  0  0
 27 28  2  0  0  0  0
 28 57  1  0  0  0  0
 28 29  1  0  0  0  0
 29 30  2  0  0  0  0
 30 25  1  0  0  0  0
 19 31  1  0  0  0  0
 31 32  2  0  0  0  0
 32 58  1  0  0  0  0
 32 33  1  0  0  0  0
 33 59  1  0  0  0  0
 33 34  2  0  0  0  0
 34 60  1  0  0  0  0
 34 35  1  0  0  0  0
 35 61  1  0  0  0  0
 35 36  2  0  0  0  0
 36 13  1  0  0  0  0
 36 31  1  0  0  0  0
 10 37  1  0  0  0  0
 37 38  1  0  0  0  0
 37 39  2  0  0  0  0
 39  7  1  0  0  0  0
 39 62  1  0  0  0  0
M  END
>  <LOGBIO>
5.1000

>  <PRED_LOGBIO>
5.2300

>  <XV_RES>
-0.2330

>  <WHL_TMPL>
1

>  <ANCH>
32-33;12-13

$$$$
ROW49
  -MTS-   01071501023D 0   0.00000     0.00000     0

 53 56  0  0  0  0  0  0  0  0999 V2000
   -6.8380   -1.3880   -3.9250 C   0  0  0  0  0  0  0  0  0  0  0  0
   -6.1960   -1.3300   -2.6590 O   0  0  0  0  0  0  0  0  0  0  0  0
   -5.1140   -0.4940   -2.5320 C   0  0  0  0  0  0  0  0  0  0  0  0
   -5.3590    0.7500   -1.9170 C   0  0  0  0  0  0  0  0  0  0  0  0
   -4.3050    1.6580   -1.7450 C   0  0  0  0  0  0  0  0  0  0  0  0
   -3.0110    1.3460   -2.1850 C   0  0  0  0  0  0  0  0  0  0  0  0
   -1.8740    2.3200   -1.9720 C   0  0  0  0  0  0  0  0  0  0  0  0
   -0.8970    1.8130   -0.8980 C   0  0  0  0  0  0  0  0  0  0  0  0
   -1.1020    0.7370   -0.3390 O   0  0  0  0  0  0  0  0  0  0  0  0
    0.1690    2.5380   -0.5730 N   0  0  0  0  0  0  0  0  0  0  0  0
    1.0680    2.0720    0.4150 C   0  0  0  0  0  0  0  0  0  0  0  0
    0.8710    2.4060    1.7600 C   0  0  0  0  0  0  0  0  0  0  0  0
    1.7890    1.9190    2.6980 C   0  0  0  0  0  0  0  0  0  0  0  0
    2.8140    1.1590    2.2880 N   0  0  0  0  0  0  0  0  0  0  0  0
    2.9740    0.8590    0.9920 C   0  0  0  0  0  0  0  0  0  0  0  0
    2.1140    1.3080    0.0680 N   0  0  0  0  0  0  0  0  0  0  0  0
    4.1170    0.0170    0.5750 C   0  0  0  0  0  0  0  0  0  0  0  0
    3.8820   -1.2020   -0.0710 C   0  0  0  0  0  0  0  0  0  0  0  0
    4.9740   -1.9880   -0.4600 C   0  0  0  0  0  0  0  0  0  0  0  0
    6.2690   -1.5300   -0.1910 C   0  0  0  0  0  0  0  0  0  0  0  0
    6.4330   -0.3010    0.4590 C   0  0  0  0  0  0  0  0  0  0  0  0
    5.3690    0.4290    0.8190 N   0  0  0  0  0  0  0  0  0  0  0  0
    1.6350    2.2270    4.0710 N   0  0  0  0  0  0  0  0  0  0  0  0
    2.5910    2.9350    4.9000 N   0  0  0  0  0  0  0  0  0  0  0  0
    2.0840    3.0240    6.1150 C   0  0  0  0  0  0  0  0  0  0  0  0
    2.7370    3.6820    7.3070 C   0  0  0  0  0  0  0  0  0  0  0  0
    0.7620    2.3600    6.0990 C   0  0  0  0  0  0  0  0  0  0  0  0
    0.5570    1.9100    4.8540 C   0  0  0  0  0  0  0  0  0  0  0  0
   -0.6720    1.1670    4.3860 C   0  0  0  0  0  0  0  0  0  0  0  0
   -2.7780    0.1100   -2.7950 C   0  0  0  0  0  0  0  0  0  0  0  0
   -3.8210   -0.8030   -2.9690 C   0  0  0  0  0  0  0  0  0  0  0  0
   -7.9180   -1.3820   -3.7940 H   0  0  0  0  0  0  0  0  0  0  0  0
   -6.5820   -0.4690   -4.4470 H   0  0  0  0  0  0  0  0  0  0  0  0
   -6.4770   -2.2800   -4.4320 H   0  0  0  0  0  0  0  0  0  0  0  0
   -6.3540    1.0020   -1.5800 H   0  0  0  0  0  0  0  0  0  0  0  0
   -4.4920    2.6090   -1.2680 H   0  0  0  0  0  0  0  0  0  0  0  0
   -2.3200    3.2300   -1.5760 H   0  0  0  0  0  0  0  0  0  0  0  0
   -1.3270    2.4210   -2.9070 H   0  0  0  0  0  0  0  0  0  0  0  0
    0.3380    3.4220   -1.0320 H   0  0  0  0  0  0  0  0  0  0  0  0
    0.0360    3.0200    2.0640 H   0  0  0  0  0  0  0  0  0  0  0  0
    2.8730   -1.5320   -0.2670 H   0  0  0  0  0  0  0  0  0  0  0  0
    4.8190   -2.9330   -0.9610 H   0  0  0  0  0  0  0  0  0  0  0  0
    7.1290   -2.1160   -0.4810 H   0  0  0  0  0  0  0  0  0  0  0  0
    7.4280    0.0630    0.6710 H   0  0  0  0  0  0  0  0  0  0  0  0
    3.8180    3.6050    7.2170 H   0  0  0  0  0  0  0  0  0  0  0  0
    2.4500    4.7310    7.3440 H   0  0  0  0  0  0  0  0  0  0  0  0
    2.4120    3.1860    8.2190 H   0  0  0  0  0  0  0  0  0  0  0  0
    0.0860    2.2580    6.9360 H   0  0  0  0  0  0  0  0  0  0  0  0
   -0.8430    1.3770    3.3330 H   0  0  0  0  0  0  0  0  0  0  0  0
   -0.5230    0.0980    4.5230 H   0  0  0  0  0  0  0  0  0  0  0  0
   -1.5340    1.4910    4.9660 H   0  0  0  0  0  0  0  0  0  0  0  0
   -1.7840   -0.1410   -3.1340 H   0  0  0  0  0  0  0  0  0  0  0  0
   -3.6280   -1.7540   -3.4440 H   0  0  0  0  0  0  0  0  0  0  0  0
  1 32  1  0  0  0  0
  1 33  1  0  0  0  0
  1 34  1  0  0  0  0
  1  2  1  0  0  0  0
  2  3  1  0  0  0  0
  3  4  2  0  0  0  0
  4 35  1  0  0  0  0
  4  5  1  0  0  0  0
  5 36  1  0  0  0  0
  5  6  2  0  0  0  0
  6  7  1  0  0  0  0
  7 37  1  0  0  0  0
  7 38  1  0  0  0  0
  7  8  1  0  0  0  0
  8  9  2  0  0  0  0
  8 10  1  0  0  0  0
 10 39  1  0  0  0  0
 10 11  1  0  0  0  0
 11 12  2  0  0  0  0
 12 40  1  0  0  0  0
 12 13  1  0  0  0  0
 13 14  2  0  0  0  0
 14 15  1  0  0  0  0
 15 16  2  0  0  0  0
 16 11  1  0  0  0  0
 15 17  1  0  0  0  0
 17 18  2  0  0  0  0
 18 41  1  0  0  0  0
 18 19  1  0  0  0  0
 19 42  1  0  0  0  0
 19 20  2  0  0  0  0
 20 43  1  0  0  0  0
 20 21  1  0  0  0  0
 21 44  1  0  0  0  0
 21 22  2  0  0  0  0
 22 17  1  0  0  0  0
 13 23  1  0  0  0  0
 23 24  1  0  0  0  0
 24 25  2  0  0  0  0
 25 26  1  0  0  0  0
 26 45  1  0  0  0  0
 26 46  1  0  0  0  0
 26 47  1  0  0  0  0
 25 27  1  0  0  0  0
 27 48  1  0  0  0  0
 27 28  2  0  0  0  0
 28 23  1  0  0  0  0
 28 29  1  0  0  0  0
 29 49  1  0  0  0  0
 29 50  1  0  0  0  0
 29 51  1  0  0  0  0
  6 30  1  0  0  0  0
 30 52  1  0  0  0  0
 30 31  2  0  0  0  0
 31  3  1  0  0  0  0
 31 53  1  0  0  0  0
M  END
>  <LOGBIO>
5.7400

>  <PRED_LOGBIO>
5.7400

>  <XV_RES>
0.0130

>  <WHL_TMPL>
3

>  <ANCH>
63-64;5-1

$$$$
ROW50
  -MTS-   01071501023D 0   0.00000     0.00000     0

 81 86  0  0  1  0  0  0  0  0999 V2000
    2.4670    8.9880   -4.0680 C   0  0  0  0  0  0  0  0  0  0  0  0
    3.0390    8.7780   -2.7740 O   0  0  0  0  0  0  0  0  0  0  0  0
    2.9530    7.5240   -2.2290 C   0  0  0  0  0  0  0  0  0  0  0  0
    1.8520    7.1810   -1.4350 C   0  0  0  0  0  0  0  0  0  0  0  0
    1.7640    5.9000   -0.8770 C   0  0  0  0  0  0  0  0  0  0  0  0
    2.7760    4.9620   -1.1140 C   0  0  0  0  0  0  0  0  0  0  0  0
    3.8770    5.3060   -1.9080 C   0  0  0  0  0  0  0  0  0  0  0  0
    4.9690    4.2950   -2.1620 C   0  0  0  0  0  0  0  0  0  0  0  0
    5.9970    4.4100   -1.1180 N   0  0  0  0  0  0  0  0  0  0  0  0
    5.8500    5.4080   -0.0490 C   0  0  0  0  0  0  0  0  0  0  0  0
    4.9450    6.5680   -0.2810 C   0  0  0  0  0  0  0  0  0  0  0  0
    6.4210    6.7670   -0.2630 C   0  0  0  0  0  0  0  0  0  0  0  0
    7.0610    3.6120   -1.1410 C   0  0  0  0  0  0  0  0  0  0  0  0
    7.1840    2.7780   -2.0360 O   0  0  0  0  0  0  0  0  0  0  0  0
    8.0960    3.7290   -0.0900 C   0  0  0  0  0  0  0  0  0  0  0  0
    7.9940    3.0030    1.0310 C   0  0  0  0  0  0  0  0  0  0  0  0
    9.0450    3.1150    2.1100 C   0  0  0  0  0  0  0  0  0  0  0  0
   10.2520    4.0160    1.7910 C   0  0  1  0  0  0  0  0  0  0  0  0
   11.3370    3.2450    1.0150 C   0  0  0  0  0  0  0  0  0  0  0  0
   10.8400    2.7960   -0.2490 O   0  0  0  0  0  0  0  0  0  0  0  0
   10.3600    3.8880   -1.0390 C   0  0  0  0  0  0  0  0  0  0  0  0
    9.2650    4.6660   -0.2860 C   0  0  1  0  0  0  0  0  0  0  0  0
    9.7540    5.1570    1.0100 N   0  0  0  0  0  0  0  0  0  0  0  0
    6.8450    2.0880    1.2140 C   0  0  0  0  0  0  0  0  0  0  0  0
    5.9060    2.4470    2.1870 C   0  0  0  0  0  0  0  0  0  0  0  0
    4.7590    1.6760    2.4170 C   0  0  0  0  0  0  0  0  0  0  0  0
    4.5340    0.4880    1.7030 C   0  0  0  0  0  0  0  0  0  0  0  0
    3.2870   -0.4020    1.9350 C   0  0  0  0  0  0  0  0  0  0  0  0
    1.9920    0.4860    1.9020 C   0  0  0  0  0  0  0  0  0  0  0  0
    1.7280    1.2200    0.5700 C   0  0  0  0  0  0  0  0  0  0  0  0
    0.3510    1.4060    0.2320 O   0  0  0  0  0  0  0  0  0  0  0  0
    0.0580    2.0520   -0.9400 C   0  0  0  0  0  0  0  0  0  0  0  0
   -0.0920    1.3200   -2.1240 C   0  0  0  0  0  0  0  0  0  0  0  0
    0.0530   -0.0220   -2.1110 F   0  0  0  0  0  0  0  0  0  0  0  0
   -0.3910    1.9800   -3.3220 C   0  0  0  0  0  0  0  0  0  0  0  0
   -0.5410    3.3720   -3.3350 C   0  0  0  0  0  0  0  0  0  0  0  0
   -0.3920    4.1040   -2.1510 C   0  0  0  0  0  0  0  0  0  0  0  0
   -0.5360    5.4460   -2.1650 F   0  0  0  0  0  0  0  0  0  0  0  0
   -0.0920    3.4440   -0.9540 C   0  0  0  0  0  0  0  0  0  0  0  0
    0.0940    4.3540    0.5180 Cl  0  0  0  0  0  0  0  0  0  0  0  0
    5.4950    0.1270    0.7370 C   0  0  0  0  0  0  0  0  0  0  0  0
    6.6310    0.9130    0.4940 C   0  0  0  0  0  0  0  0  0  0  0  0
    3.9650    6.5870   -2.4650 C   0  0  0  0  0  0  0  0  0  0  0  0
    5.1520    6.9570   -3.3210 C   0  0  0  0  0  0  0  0  0  0  0  0
    1.4020    8.7670   -4.0350 H   0  0  0  0  0  0  0  0  0  0  0  0
    2.6140   10.0240   -4.3650 H   0  0  0  0  0  0  0  0  0  0  0  0
    2.9510    8.3320   -4.7890 H   0  0  0  0  0  0  0  0  0  0  0  0
    1.0710    7.9040   -1.2530 H   0  0  0  0  0  0  0  0  0  0  0  0
    0.9140    5.6350   -0.2650 H   0  0  0  0  0  0  0  0  0  0  0  0
    2.7080    3.9740   -0.6830 H   0  0  0  0  0  0  0  0  0  0  0  0
    5.4170    4.4830   -3.1350 H   0  0  0  0  0  0  0  0  0  0  0  0
    4.5460    3.2920   -2.1450 H   0  0  0  0  0  0  0  0  0  0  0  0
    5.8950    4.9780    0.9500 H   0  0  0  0  0  0  0  0  0  0  0  0
    4.4420    6.6280   -1.2440 H   0  0  0  0  0  0  0  0  0  0  0  0
    4.3770    6.9410    0.5700 H   0  0  0  0  0  0  0  0  0  0  0  0
    6.9130    6.9610   -1.2130 H   0  0  0  0  0  0  0  0  0  0  0  0
    6.8490    7.2740    0.6000 H   0  0  0  0  0  0  0  0  0  0  0  0
    9.4080    2.1170    2.3450 H   0  0  0  0  0  0  0  0  0  0  0  0
    8.5710    3.4790    3.0190 H   0  0  0  0  0  0  0  0  0  0  0  0
   10.6790    4.3710    2.7260 H   0  0  0  0  0  0  0  0  0  0  0  0
   12.1970    3.8910    0.8560 H   0  0  0  0  0  0  0  0  0  0  0  0
   11.6620    2.3880    1.6000 H   0  0  0  0  0  0  0  0  0  0  0  0
   11.1850    4.5580   -1.2710 H   0  0  0  0  0  0  0  0  0  0  0  0
    9.9560    3.5080   -1.9750 H   0  0  0  0  0  0  0  0  0  0  0  0
    8.9480    5.5060   -0.9000 H   0  0  0  0  0  0  0  0  0  0  0  0
   10.5060    5.8150    0.8590 H   0  0  0  0  0  0  0  0  0  0  0  0
    6.0690    3.3390    2.7740 H   0  0  0  0  0  0  0  0  0  0  0  0
    4.0380    2.0000    3.1530 H   0  0  0  0  0  0  0  0  0  0  0  0
    3.3690   -0.7990    2.9440 H   0  0  0  0  0  0  0  0  0  0  0  0
    3.2240   -1.1260    1.1250 H   0  0  0  0  0  0  0  0  0  0  0  0
    2.1580    1.2700    2.6380 H   0  0  0  0  0  0  0  0  0  0  0  0
    1.1440   -0.1680    2.0940 H   0  0  0  0  0  0  0  0  0  0  0  0
    2.1320    0.5710   -0.2040 H   0  0  0  0  0  0  0  0  0  0  0  0
    2.2030    2.1960    0.6410 H   0  0  0  0  0  0  0  0  0  0  0  0
   -0.5070    1.4150   -4.2350 H   0  0  0  0  0  0  0  0  0  0  0  0
   -0.7720    3.8810   -4.2600 H   0  0  0  0  0  0  0  0  0  0  0  0
    5.3530   -0.7800    0.1680 H   0  0  0  0  0  0  0  0  0  0  0  0
    7.3450    0.6060   -0.2560 H   0  0  0  0  0  0  0  0  0  0  0  0
    5.3480    8.0230   -3.2280 H   0  0  0  0  0  0  0  0  0  0  0  0
    4.9390    6.7180   -4.3610 H   0  0  0  0  0  0  0  0  0  0  0  0
    6.0260    6.3980   -2.9920 H   0  0  0  0  0  0  0  0  0  0  0  0
  1 45  1  0  0  0  0
  1 46  1  0  0  0  0
  1 47  1  0  0  0  0
  1  2  1  0  0  0  0
  2  3  1  0  0  0  0
  3  4  2  0  0  0  0
  4 48  1  0  0  0  0
  4  5  1  0  0  0  0
  5 49  1  0  0  0  0
  5  6  2  0  0  0  0
  6 50  1  0  0  0  0
  6  7  1  0  0  0  0
  7  8  1  0  0  0  0
  8 51  1  0  0  0  0
  8 52  1  0  0  0  0
  8  9  1  0  0  0  0
  9 10  1  0  0  0  0
 10 53  1  0  0  0  0
 10 11  1  0  0  0  0
 11 54  1  0  0  0  0
 11 55  1  0  0  0  0
 11 12  1  0  0  0  0
 12 10  1  0  0  0  0
 12 56  1  0  0  0  0
 12 57  1  0  0  0  0
  9 13  1  0  0  0  0
 13 14  2  0  0  0  0
 13 15  1  0  0  0  0
 15 16  2  0  0  0  0
 16 17  1  0  0  0  0
 17 58  1  0  0  0  0
 17 59  1  0  0  0  0
 17 18  1  0  0  0  0
 18 60  1  0  0  0  0
 18 19  1  0  0  0  0
 19 61  1  0  0  0  0
 19 62  1  0  0  0  0
 19 20  1  0  0  0  0
 20 21  1  0  0  0  0
 21 63  1  0  0  0  0
 21 64  1  0  0  0  0
 21 22  1  0  0  0  0
 22 15  1  0  0  0  0
 22 65  1  0  0  0  0
 22 23  1  0  0  0  0
 23 18  1  0  0  0  0
 23 66  1  0  0  0  0
 16 24  1  0  0  0  0
 24 25  2  0  0  0  0
 25 67  1  0  0  0  0
 25 26  1  0  0  0  0
 26 68  1  0  0  0  0
 26 27  2  0  0  0  0
 27 28  1  0  0  0  0
 28 69  1  0  0  0  0
 28 70  1  0  0  0  0
 28 29  1  0  0  0  0
 29 71  1  0  0  0  0
 29 72  1  0  0  0  0
 29 30  1  0  0  0  0
 30 73  1  0  0  0  0
 30 74  1  0  0  0  0
 30 31  1  0  0  0  0
 31 32  1  0  0  0  0
 32 33  2  0  0  0  0
 33 34  1  0  0  0  0
 33 35  1  0  0  0  0
 35 75  1  0  0  0  0
 35 36  2  0  0  0  0
 36 76  1  0  0  0  0
 36 37  1  0  0  0  0
 37 38  1  0  0  0  0
 37 39  2  0  0  0  0
 39 32  1  0  0  0  0
 39 40  1  0  0  0  0
 27 41  1  0  0  0  0
 41 77  1  0  0  0  0
 41 42  2  0  0  0  0
 42 24  1  0  0  0  0
 42 78  1  0  0  0  0
  7 43  2  0  0  0  0
 43  3  1  0  0  0  0
 43 44  1  0  0  0  0
 44 79  1  0  0  0  0
 44 80  1  0  0  0  0
 44 81  1  0  0  0  0
M  END
>  <LOGBIO>
6.0000

>  <PRED_LOGBIO>
4.6400

>  <XV_RES>
1.6720

>  <WHL_TMPL>
3

>  <ANCH>
17-19;49-51

$$$$
ROW51
  -MTS-   01071501023D 0   0.00000     0.00000     0

 70 74  0  0  1  0  0  0  0  0999 V2000
  -10.7490    0.5230   -2.6770 C   0  0  0  0  0  0  0  0  0  0  0  0
   -9.5440   -0.1780   -3.2970 C   0  0  0  0  0  0  0  0  0  0  0  0
   -8.3420    0.3480   -2.7280 O   0  0  0  0  0  0  0  0  0  0  0  0
   -7.1650   -0.1550   -3.1580 C   0  0  0  0  0  0  0  0  0  0  0  0
   -7.1490   -1.0310   -4.0070 O   0  0  0  0  0  0  0  0  0  0  0  0
   -5.9680    0.3270   -2.6320 N   0  0  0  0  0  0  0  0  0  0  0  0
   -5.9840    1.6600   -2.0230 C   0  0  0  0  0  0  0  0  0  0  0  0
   -4.6110    2.3440   -2.0600 C   0  0  0  0  0  0  0  0  0  0  0  0
   -3.5820    1.4550   -1.4860 N   0  0  0  0  0  0  0  0  0  0  0  0
   -3.5070    0.1540   -2.1870 C   0  0  0  0  0  0  0  0  0  0  0  0
   -4.8760   -0.5450   -2.1760 C   0  0  0  0  0  0  0  0  0  0  0  0
   -2.3210    2.0110   -1.2000 C   0  0  0  0  0  0  0  0  0  0  0  0
   -1.7720    2.0710    0.0860 C   0  0  0  0  0  0  0  0  0  0  0  0
   -0.4990    2.6200    0.2790 C   0  0  0  0  0  0  0  0  0  0  0  0
    0.0930    2.6840    1.6670 C   0  0  0  0  0  0  0  0  0  0  0  0
    0.2260    3.1090   -0.8140 C   0  0  0  0  0  0  0  0  0  0  0  0
    1.4890    3.7000   -0.9380 N   0  0  0  0  0  0  0  0  0  0  0  0
    1.7140    3.9890   -2.2060 C   0  0  0  0  0  0  0  0  0  0  0  0
    0.6400    3.6140   -2.9700 N   0  0  0  0  0  0  0  0  0  0  0  0
   -0.3230    3.0490   -2.1010 C   0  0  0  0  0  0  0  0  0  0  0  0
   -1.5970    2.5000   -2.2940 C   0  0  0  0  0  0  0  0  0  0  0  0
    2.9890    4.6260   -2.6050 C   0  0  0  0  0  0  0  0  0  0  0  0
    3.7080    5.3230   -1.7140 C   0  0  0  0  0  0  0  0  0  0  0  0
    3.2750    5.4590   -0.4210 N   0  0  0  0  0  0  0  0  0  0  0  0
    3.8050    4.3540    0.3910 C   0  0  0  0  0  0  0  0  0  0  0  0
    3.3220    4.5050    1.8330 C   0  0  1  0  0  0  0  0  0  0  0  0
    3.7840    5.7510    2.3620 O   0  0  0  0  0  0  0  0  0  0  0  0
    3.8670    3.3710    2.6680 C   0  0  0  0  0  0  0  0  0  0  0  0
    5.1010    3.5080    3.3140 C   0  0  0  0  0  0  0  0  0  0  0  0
    5.6060    2.4560    4.0880 C   0  0  0  0  0  0  0  0  0  0  0  0
    4.8770    1.2680    4.2160 C   0  0  0  0  0  0  0  0  0  0  0  0
    3.6420    1.1310    3.5690 C   0  0  0  0  0  0  0  0  0  0  0  0
    2.7360   -0.3450    3.7280 Cl  0  0  0  0  0  0  0  0  0  0  0  0
    3.1380    2.1830    2.7950 C   0  0  0  0  0  0  0  0  0  0  0  0
    4.9770    5.9450   -2.1520 C   0  0  0  0  0  0  0  0  0  0  0  0
    5.3770    5.7960   -3.4230 C   0  0  0  0  0  0  0  0  0  0  0  0
    4.6370    5.0810   -4.3280 N   0  0  0  0  0  0  0  0  0  0  0  0
    3.4890    4.5010   -3.9920 C   0  0  0  0  0  0  0  0  0  0  0  0
    2.8470    3.8660   -4.8280 O   0  0  0  0  0  0  0  0  0  0  0  0
  -10.6900    1.5910   -2.8770 H   0  0  0  0  0  0  0  0  0  0  0  0
  -11.6640    0.1230   -3.1090 H   0  0  0  0  0  0  0  0  0  0  0  0
  -10.7530    0.3550   -1.6020 H   0  0  0  0  0  0  0  0  0  0  0  0
   -9.5410   -0.0100   -4.3720 H   0  0  0  0  0  0  0  0  0  0  0  0
   -9.6030   -1.2460   -3.0970 H   0  0  0  0  0  0  0  0  0  0  0  0
   -6.2170    1.5080   -0.9710 H   0  0  0  0  0  0  0  0  0  0  0  0
   -6.6830    2.2860   -2.5730 H   0  0  0  0  0  0  0  0  0  0  0  0
   -4.6760    3.2090   -1.4030 H   0  0  0  0  0  0  0  0  0  0  0  0
   -4.3610    2.5490   -3.0990 H   0  0  0  0  0  0  0  0  0  0  0  0
   -2.8340   -0.4730   -1.6060 H   0  0  0  0  0  0  0  0  0  0  0  0
   -3.2240    0.3280   -3.2230 H   0  0  0  0  0  0  0  0  0  0  0  0
   -4.8090   -1.3490   -2.9060 H   0  0  0  0  0  0  0  0  0  0  0  0
   -5.0830   -0.8550   -1.1540 H   0  0  0  0  0  0  0  0  0  0  0  0
   -2.3310    1.6940    0.9300 H   0  0  0  0  0  0  0  0  0  0  0  0
    0.7570    3.5430    1.7380 H   0  0  0  0  0  0  0  0  0  0  0  0
    0.6550    1.7740    1.8640 H   0  0  0  0  0  0  0  0  0  0  0  0
   -0.7060    2.7820    2.3980 H   0  0  0  0  0  0  0  0  0  0  0  0
    0.5520    3.7210   -3.9700 H   0  0  0  0  0  0  0  0  0  0  0  0
   -2.0200    2.4540   -3.2860 H   0  0  0  0  0  0  0  0  0  0  0  0
    3.6010    6.3380   -0.0480 H   0  0  0  0  0  0  0  0  0  0  0  0
    3.4540    3.4070   -0.0110 H   0  0  0  0  0  0  0  0  0  0  0  0
    4.8930    4.3770    0.3690 H   0  0  0  0  0  0  0  0  0  0  0  0
    2.2350    4.4830    1.8560 H   0  0  0  0  0  0  0  0  0  0  0  0
    3.4890    5.8700    3.2790 H   0  0  0  0  0  0  0  0  0  0  0  0
    5.6640    4.4240    3.2160 H   0  0  0  0  0  0  0  0  0  0  0  0
    6.5590    2.5610    4.5870 H   0  0  0  0  0  0  0  0  0  0  0  0
    5.2660    0.4570    4.8130 H   0  0  0  0  0  0  0  0  0  0  0  0
    2.1850    2.0780    2.2970 H   0  0  0  0  0  0  0  0  0  0  0  0
    5.5760    6.5120   -1.4550 H   0  0  0  0  0  0  0  0  0  0  0  0
    6.3040    6.2500   -3.7410 H   0  0  0  0  0  0  0  0  0  0  0  0
    4.9740    4.9930   -5.2770 H   0  0  0  0  0  0  0  0  0  0  0  0
  1 40  1  0  0  0  0
  1 41  1  0  0  0  0
  1 42  1  0  0  0  0
  1  2  1  0  0  0  0
  2 43  1  0  0  0  0
  2 44  1  0  0  0  0
  2  3  1  0  0  0  0
  3  4  1  0  0  0  0
  4  5  2  0  0  0  0
  4  6  1  0  0  0  0
  6  7  1  0  0  0  0
  7 45  1  0  0  0  0
  7 46  1  0  0  0  0
  7  8  1  0  0  0  0
  8 47  1  0  0  0  0
  8 48  1  0  0  0  0
  8  9  1  0  0  0  0
  9 10  1  0  0  0  0
 10 49  1  0  0  0  0
 10 50  1  0  0  0  0
 10 11  1  0  0  0  0
 11  6  1  0  0  0  0
 11 51  1  0  0  0  0
 11 52  1  0  0  0  0
  9 12  1  0  0  0  0
 12 13  2  0  0  0  0
 13 53  1  0  0  0  0
 13 14  1  0  0  0  0
 14 15  1  0  0  0  0
 15 54  1  0  0  0  0
 15 55  1  0  0  0  0
 15 56  1  0  0  0  0
 14 16  2  0  0  0  0
 16 17  1  0  0  0  0
 17 18  2  0  0  0  0
 18 19  1  0  0  0  0
 19 57  1  0  0  0  0
 19 20  1  0  0  0  0
 20 16  1  0  0  0  0
 20 21  2  0  0  0  0
 21 12  1  0  0  0  0
 21 58  1  0  0  0  0
 18 22  1  0  0  0  0
 22 23  2  0  0  0  0
 23 24  1  0  0  0  0
 24 59  1  0  0  0  0
 24 25  1  0  0  0  0
 25 60  1  0  0  0  0
 25 61  1  0  0  0  0
 25 26  1  0  0  0  0
 26 62  1  0  0  0  0
 26 27  1  0  0  0  0
 27 63  1  0  0  0  0
 26 28  1  0  0  0  0
 28 29  2  0  0  0  0
 29 64  1  0  0  0  0
 29 30  1  0  0  0  0
 30 65  1  0  0  0  0
 30 31  2  0  0  0  0
 31 66  1  0  0  0  0
 31 32  1  0  0  0  0
 32 33  1  0  0  0  0
 32 34  2  0  0  0  0
 34 28  1  0  0  0  0
 34 67  1  0  0  0  0
 23 35  1  0  0  0  0
 35 68  1  0  0  0  0
 35 36  2  0  0  0  0
 36 69  1  0  0  0  0
 36 37  1  0  0  0  0
 37 70  1  0  0  0  0
 37 38  1  0  0  0  0
 38 22  1  0  0  0  0
 38 39  2  0  0  0  0
M  END
>  <LOGBIO>
6.0000

>  <PRED_LOGBIO>
6.6600

>  <XV_RES>
-0.7780

>  <WHL_TMPL>
2

>  <ANCH>
21-29;25-26

$$$$
ROW52
  -MTS-   01071501023D 0   0.00000     0.00000     0

 70 73  0  0  1  0  0  0  0  0999 V2000
  -10.9220    2.9140   -2.8680 C   0  0  0  0  0  0  0  0  0  0  0  0
   -9.4930    2.9510   -2.8940 O   0  0  0  0  0  0  0  0  0  0  0  0
   -8.9160    1.8790   -2.1440 C   0  0  0  0  0  0  0  0  0  0  0  0
   -7.3920    1.9740   -2.2100 C   0  0  0  0  0  0  0  0  0  0  0  0
   -6.6530    0.9800   -1.5140 C   0  0  0  0  0  0  0  0  0  0  0  0
   -5.3590    0.7500   -1.9170 C   0  0  0  0  0  0  0  0  0  0  0  0
   -4.3050    1.6580   -1.7450 C   0  0  0  0  0  0  0  0  0  0  0  0
   -3.0110    1.3460   -2.1850 C   0  0  0  0  0  0  0  0  0  0  0  0
   -1.8740    2.3200   -1.9720 C   0  0  0  0  0  0  0  0  0  0  0  0
   -0.8970    1.8130   -0.8980 N   0  0  0  0  0  0  0  0  0  0  0  0
   -1.1420    0.5270   -0.2300 C   0  0  0  0  0  0  0  0  0  0  0  0
   -1.9580    0.5180    1.0160 C   0  0  0  0  0  0  0  0  0  0  0  0
   -2.5240   -0.0300   -0.2480 C   0  0  0  0  0  0  0  0  0  0  0  0
    0.1690    2.5380   -0.5730 C   0  0  0  0  0  0  0  0  0  0  0  0
    0.3740    3.6150   -1.1320 O   0  0  0  0  0  0  0  0  0  0  0  0
    1.1290    2.0410    0.4810 C   0  0  1  0  0  0  0  0  0  0  0  0
    1.2080    0.5040    0.4350 C   0  0  0  0  0  0  0  0  0  0  0  0
    2.0820   -0.0110    1.5000 N   0  0  0  0  0  0  0  0  0  0  0  0
    1.6020    0.3760    2.8340 C   0  0  0  0  0  0  0  0  0  0  0  0
    1.5390    1.9070    2.9850 C   0  0  0  0  0  0  0  0  0  0  0  0
    0.6910    2.5440    1.8690 C   0  0  2  0  0  0  0  0  0  0  0  0
    0.8050    4.0490    1.9310 C   0  0  0  0  0  0  0  0  0  0  0  0
    0.1060    4.8210    1.0870 C   0  0  0  0  0  0  0  0  0  0  0  0
    0.2420    6.2920    1.1760 C   0  0  0  0  0  0  0  0  0  0  0  0
   -0.3900    7.0190    0.4110 O   0  0  0  0  0  0  0  0  0  0  0  0
    1.0520    6.8230    2.0880 N   0  0  0  0  0  0  0  0  0  0  0  0
    1.1830    8.2840    2.1710 C   0  0  0  0  0  0  0  0  0  0  0  0
    1.7670    6.0350    2.9510 C   0  0  0  0  0  0  0  0  0  0  0  0
    1.6900    4.6970    2.9240 C   0  0  0  0  0  0  0  0  0  0  0  0
   -2.7780    0.1100   -2.7950 C   0  0  0  0  0  0  0  0  0  0  0  0
   -3.8210   -0.8030   -2.9690 C   0  0  0  0  0  0  0  0  0  0  0  0
   -3.4820   -2.4750   -3.8050 Br  0  0  0  0  0  0  0  0  0  0  0  0
   -5.1140   -0.4940   -2.5320 C   0  0  0  0  0  0  0  0  0  0  0  0
   -6.1960   -1.3300   -2.6590 C   0  0  0  0  0  0  0  0  0  0  0  0
  -11.2690    2.9940   -1.8400 H   0  0  0  0  0  0  0  0  0  0  0  0
  -11.3170    3.7440   -3.4500 H   0  0  0  0  0  0  0  0  0  0  0  0
  -11.2690    1.9750   -3.2950 H   0  0  0  0  0  0  0  0  0  0  0  0
   -9.2380    1.9470   -1.1070 H   0  0  0  0  0  0  0  0  0  0  0  0
   -9.2380    0.9280   -2.5620 H   0  0  0  0  0  0  0  0  0  0  0  0
   -7.1440    2.9110   -1.7160 H   0  0  0  0  0  0  0  0  0  0  0  0
   -7.1150    1.9340   -3.2610 H   0  0  0  0  0  0  0  0  0  0  0  0
   -7.1790    0.0480   -1.7110 H   0  0  0  0  0  0  0  0  0  0  0  0
   -6.6390    1.2550   -0.4610 H   0  0  0  0  0  0  0  0  0  0  0  0
   -4.4920    2.6090   -1.2680 H   0  0  0  0  0  0  0  0  0  0  0  0
   -2.3200    3.2300   -1.5760 H   0  0  0  0  0  0  0  0  0  0  0  0
   -1.3270    2.4210   -2.9070 H   0  0  0  0  0  0  0  0  0  0  0  0
   -0.3040   -0.1630   -0.3050 H   0  0  0  0  0  0  0  0  0  0  0  0
   -2.3470    1.4720    1.3680 H   0  0  0  0  0  0  0  0  0  0  0  0
   -1.6820   -0.1920    1.7930 H   0  0  0  0  0  0  0  0  0  0  0  0
   -3.2940    0.5530   -0.7480 H   0  0  0  0  0  0  0  0  0  0  0  0
   -2.6290   -1.1110   -0.3240 H   0  0  0  0  0  0  0  0  0  0  0  0
    2.0930    2.4700    0.2180 H   0  0  0  0  0  0  0  0  0  0  0  0
    0.2100    0.0860    0.5520 H   0  0  0  0  0  0  0  0  0  0  0  0
    1.5920    0.1890   -0.5330 H   0  0  0  0  0  0  0  0  0  0  0  0
    2.1280   -1.0180    1.4390 H   0  0  0  0  0  0  0  0  0  0  0  0
    0.6120   -0.0450    2.9990 H   0  0  0  0  0  0  0  0  0  0  0  0
    2.2740   -0.0230    3.5910 H   0  0  0  0  0  0  0  0  0  0  0  0
    2.5470    2.3160    2.9520 H   0  0  0  0  0  0  0  0  0  0  0  0
    1.1110    2.1590    3.9530 H   0  0  0  0  0  0  0  0  0  0  0  0
   -0.3620    2.3220    2.0300 H   0  0  0  0  0  0  0  0  0  0  0  0
   -0.5470    4.3750    0.3520 H   0  0  0  0  0  0  0  0  0  0  0  0
    1.4030    8.5710    3.1970 H   0  0  0  0  0  0  0  0  0  0  0  0
    1.9910    8.6140    1.5210 H   0  0  0  0  0  0  0  0  0  0  0  0
    0.2510    8.7500    1.8560 H   0  0  0  0  0  0  0  0  0  0  0  0
    2.4130    6.5070    3.6760 H   0  0  0  0  0  0  0  0  0  0  0  0
    2.2650    4.1010    3.6170 H   0  0  0  0  0  0  0  0  0  0  0  0
   -1.7840   -0.1410   -3.1340 H   0  0  0  0  0  0  0  0  0  0  0  0
   -7.1180   -0.7590   -2.5720 H   0  0  0  0  0  0  0  0  0  0  0  0
   -6.1680   -2.0090   -1.8090 H   0  0  0  0  0  0  0  0  0  0  0  0
   -6.1090   -1.8460   -3.6130 H   0  0  0  0  0  0  0  0  0  0  0  0
  1 35  1  0  0  0  0
  1 36  1  0  0  0  0
  1 37  1  0  0  0  0
  1  2  1  0  0  0  0
  2  3  1  0  0  0  0
  3 38  1  0  0  0  0
  3 39  1  0  0  0  0
  3  4  1  0  0  0  0
  4 40  1  0  0  0  0
  4 41  1  0  0  0  0
  4  5  1  0  0  0  0
  5 42  1  0  0  0  0
  5 43  1  0  0  0  0
  5  6  1  0  0  0  0
  6  7  2  0  0  0  0
  7 44  1  0  0  0  0
  7  8  1  0  0  0  0
  8  9  1  0  0  0  0
  9 45  1  0  0  0  0
  9 46  1  0  0  0  0
  9 10  1  0  0  0  0
 10 11  1  0  0  0  0
 11 47  1  0  0  0  0
 11 12  1  0  0  0  0
 12 48  1  0  0  0  0
 12 49  1  0  0  0  0
 12 13  1  0  0  0  0
 13 11  1  0  0  0  0
 13 50  1  0  0  0  0
 13 51  1  0  0  0  0
 10 14  1  0  0  0  0
 14 15  2  0  0  0  0
 14 16  1  0  0  0  0
 16 52  1  0  0  0  0
 16 17  1  0  0  0  0
 17 53  1  0  0  0  0
 17 54  1  0  0  0  0
 17 18  1  0  0  0  0
 18 55  1  0  0  0  0
 18 19  1  0  0  0  0
 19 56  1  0  0  0  0
 19 57  1  0  0  0  0
 19 20  1  0  0  0  0
 20 58  1  0  0  0  0
 20 59  1  0  0  0  0
 20 21  1  0  0  0  0
 21 16  1  0  0  0  0
 21 60  1  0  0  0  0
 21 22  1  0  0  0  0
 22 23  2  0  0  0  0
 23 61  1  0  0  0  0
 23 24  1  0  0  0  0
 24 25  2  0  0  0  0
 24 26  1  0  0  0  0
 26 27  1  0  0  0  0
 27 62  1  0  0  0  0
 27 63  1  0  0  0  0
 27 64  1  0  0  0  0
 26 28  1  0  0  0  0
 28 65  1  0  0  0  0
 28 29  2  0  0  0  0
 29 22  1  0  0  0  0
 29 66  1  0  0  0  0
  8 30  2  0  0  0  0
 30 67  1  0  0  0  0
 30 31  1  0  0  0  0
 31 32  1  0  0  0  0
 31 33  2  0  0  0  0
 33  6  1  0  0  0  0
 33 34  1  0  0  0  0
 34 68  1  0  0  0  0
 34 69  1  0  0  0  0
 34 70  1  0  0  0  0
M  END
>  <LOGBIO>
5.1900

>  <PRED_LOGBIO>
6.2100

>  <XV_RES>
-1.2750

>  <WHL_TMPL>
3

>  <ANCH>
53-70;18-62

$$$$
ROW53
  -MTS-   01071501023D 0   0.00000     0.00000     0

 75 80  0  0  1  0  0  0  0  0999 V2000
    8.0130   13.4730    0.3880 C   0  0  0  0  0  0  0  0  0  0  0  0
    9.4960   13.3900    0.7380 C   0  0  0  0  0  0  0  0  0  0  0  0
    9.7350   12.2120    1.5840 N   0  0  0  0  0  0  0  0  0  0  0  0
    9.6820   12.1890    2.9980 C   0  0  0  0  0  0  0  0  0  0  0  0
    9.4100   13.1970    3.9300 C   0  0  0  0  0  0  0  0  0  0  0  0
    9.4220   12.9060    5.3000 C   0  0  0  0  0  0  0  0  0  0  0  0
    9.7050   11.6070    5.7370 C   0  0  0  0  0  0  0  0  0  0  0  0
    9.9770   10.5980    4.8040 C   0  0  0  0  0  0  0  0  0  0  0  0
    9.9660   10.8900    3.4350 C   0  0  0  0  0  0  0  0  0  0  0  0
   10.2050   10.0710    2.2260 C   0  0  0  0  0  0  0  0  0  0  0  0
   10.5260    8.7210    2.0380 C   0  0  0  0  0  0  0  0  0  0  0  0
   10.6960    8.2150    0.7430 C   0  0  0  0  0  0  0  0  0  0  0  0
   11.0210    6.8510    0.5540 N   0  0  0  0  0  0  0  0  0  0  0  0
   10.0520    5.9500    0.4180 C   0  0  0  0  0  0  0  0  0  0  0  0
    8.8740    6.3030    0.4590 O   0  0  0  0  0  0  0  0  0  0  0  0
   10.3980    4.4940    0.2160 C   0  0  0  0  0  0  0  0  0  0  0  0
    9.1610    3.7090    0.0950 N   0  0  0  0  0  0  0  0  0  0  0  0
    8.1130    4.3140    0.9290 C   0  0  0  0  0  0  0  0  0  0  0  0
    6.7720    3.5740    0.7690 C   0  0  0  0  0  0  0  0  0  0  0  0
    6.3670    3.5050   -0.6420 N   0  0  0  0  0  0  0  0  0  0  0  0
    5.1360    2.7120   -0.7610 C   0  0  0  0  0  0  0  0  0  0  0  0
    3.9230    3.6330   -0.6350 C   0  0  1  0  0  0  0  0  0  0  0  0
    3.9490    4.2850    0.6370 O   0  0  0  0  0  0  0  0  0  0  0  0
    2.6420    2.8080   -0.7590 C   0  0  0  0  0  0  0  0  0  0  0  0
    1.5070    3.6700   -0.6410 O   0  0  0  0  0  0  0  0  0  0  0  0
    0.2610    3.1150   -0.7260 C   0  0  0  0  0  0  0  0  0  0  0  0
   -0.2670    3.0610   -2.0210 C   0  0  0  0  0  0  0  0  0  0  0  0
   -1.5370    2.5130   -2.2370 C   0  0  0  0  0  0  0  0  0  0  0  0
   -2.2800    2.0200   -1.1570 C   0  0  0  0  0  0  0  0  0  0  0  0
   -3.8620    1.2650   -0.9180 S   0  0  0  0  0  0  0  0  0  0  0  0
   -3.7300    1.0730    0.8360 C   0  0  0  0  0  0  0  0  0  0  0  0
   -4.7580    0.4710    1.7650 C   0  0  0  0  0  0  0  0  0  0  0  0
   -2.5500    1.5630    1.1680 N   0  0  0  0  0  0  0  0  0  0  0  0
   -1.7510    2.0740    0.1380 C   0  0  0  0  0  0  0  0  0  0  0  0
   -0.4810    2.6220    0.3540 C   0  0  0  0  0  0  0  0  0  0  0  0
    7.4200    2.9010   -1.4720 C   0  0  0  0  0  0  0  0  0  0  0  0
    8.7600    3.6410   -1.3180 C   0  0  0  0  0  0  0  0  0  0  0  0
   10.5460    9.0600   -0.3630 C   0  0  0  0  0  0  0  0  0  0  0  0
   10.2250   10.4090   -0.1750 C   0  0  0  0  0  0  0  0  0  0  0  0
   10.0550   10.9150    1.1190 C   0  0  0  0  0  0  0  0  0  0  0  0
    7.7170   12.5750   -0.1500 H   0  0  0  0  0  0  0  0  0  0  0  0
    7.8370   14.3450   -0.2390 H   0  0  0  0  0  0  0  0  0  0  0  0
    7.4290   13.5590    1.3020 H   0  0  0  0  0  0  0  0  0  0  0  0
   10.0800   13.3050   -0.1760 H   0  0  0  0  0  0  0  0  0  0  0  0
    9.7930   14.2890    1.2750 H   0  0  0  0  0  0  0  0  0  0  0  0
    9.1920   14.2000    3.5930 H   0  0  0  0  0  0  0  0  0  0  0  0
    9.2120   13.6840    6.0190 H   0  0  0  0  0  0  0  0  0  0  0  0
    9.7140   11.3820    6.7930 H   0  0  0  0  0  0  0  0  0  0  0  0
   10.1960    9.5960    5.1410 H   0  0  0  0  0  0  0  0  0  0  0  0
   10.6420    8.0700    2.8910 H   0  0  0  0  0  0  0  0  0  0  0  0
   11.9880    6.5620    0.5210 H   0  0  0  0  0  0  0  0  0  0  0  0
   10.9870    4.3840   -0.6920 H   0  0  0  0  0  0  0  0  0  0  0  0
   10.9730    4.1360    1.0670 H   0  0  0  0  0  0  0  0  0  0  0  0
    7.9850    5.3580    0.6510 H   0  0  0  0  0  0  0  0  0  0  0  0
    8.4190    4.2860    1.9730 H   0  0  0  0  0  0  0  0  0  0  0  0
    6.8640    2.5660    1.1690 H   0  0  0  0  0  0  0  0  0  0  0  0
    6.0030    4.0890    1.3410 H   0  0  0  0  0  0  0  0  0  0  0  0
    5.1150    2.2160   -1.7290 H   0  0  0  0  0  0  0  0  0  0  0  0
    5.1070    1.9650    0.0300 H   0  0  0  0  0  0  0  0  0  0  0  0
    3.9510    4.3800   -1.4260 H   0  0  0  0  0  0  0  0  0  0  0  0
    4.7550    4.8160    0.7390 H   0  0  0  0  0  0  0  0  0  0  0  0
    2.6220    2.3120   -1.7270 H   0  0  0  0  0  0  0  0  0  0  0  0
    2.6140    2.0610    0.0320 H   0  0  0  0  0  0  0  0  0  0  0  0
    0.3060    3.4420   -2.8540 H   0  0  0  0  0  0  0  0  0  0  0  0
   -1.9450    2.4720   -3.2360 H   0  0  0  0  0  0  0  0  0  0  0  0
   -4.6770    0.9360    2.7450 H   0  0  0  0  0  0  0  0  0  0  0  0
   -4.5830   -0.5990    1.8540 H   0  0  0  0  0  0  0  0  0  0  0  0
   -5.7540    0.6430    1.3630 H   0  0  0  0  0  0  0  0  0  0  0  0
   -0.0740    2.6640    1.3530 H   0  0  0  0  0  0  0  0  0  0  0  0
    7.5480    1.8570   -1.1920 H   0  0  0  0  0  0  0  0  0  0  0  0
    7.1140    2.9210   -2.5160 H   0  0  0  0  0  0  0  0  0  0  0  0
    8.6660    4.6480   -1.7170 H   0  0  0  0  0  0  0  0  0  0  0  0
    9.5290    3.1210   -1.8860 H   0  0  0  0  0  0  0  0  0  0  0  0
   10.6770    8.6700   -1.3620 H   0  0  0  0  0  0  0  0  0  0  0  0
   10.1090   11.0610   -1.0290 H   0  0  0  0  0  0  0  0  0  0  0  0
  1 41  1  0  0  0  0
  1 42  1  0  0  0  0
  1 43  1  0  0  0  0
  1  2  1  0  0  0  0
  2 44  1  0  0  0  0
  2 45  1  0  0  0  0
  2  3  1  0  0  0  0
  3  4  1  0  0  0  0
  4  5  2  0  0  0  0
  5 46  1  0  0  0  0
  5  6  1  0  0  0  0
  6 47  1  0  0  0  0
  6  7  2  0  0  0  0
  7 48  1  0  0  0  0
  7  8  1  0  0  0  0
  8 49  1  0  0  0  0
  8  9  2  0  0  0  0
  9  4  1  0  0  0  0
  9 10  1  0  0  0  0
 10 11  2  0  0  0  0
 11 50  1  0  0  0  0
 11 12  1  0  0  0  0
 12 13  1  0  0  0  0
 13 51  1  0  0  0  0
 13 14  1  0  0  0  0
 14 15  2  0  0  0  0
 14 16  1  0  0  0  0
 16 52  1  0  0  0  0
 16 53  1  0  0  0  0
 16 17  1  0  0  0  0
 17 18  1  0  0  0  0
 18 54  1  0  0  0  0
 18 55  1  0  0  0  0
 18 19  1  0  0  0  0
 19 56  1  0  0  0  0
 19 57  1  0  0  0  0
 19 20  1  0  0  0  0
 20 21  1  0  0  0  0
 21 58  1  0  0  0  0
 21 59  1  0  0  0  0
 21 22  1  0  0  0  0
 22 60  1  0  0  0  0
 22 23  1  0  0  0  0
 23 61  1  0  0  0  0
 22 24  1  0  0  0  0
 24 62  1  0  0  0  0
 24 63  1  0  0  0  0
 24 25  1  0  0  0  0
 25 26  1  0  0  0  0
 26 27  2  0  0  0  0
 27 64  1  0  0  0  0
 27 28  1  0  0  0  0
 28 65  1  0  0  0  0
 28 29  2  0  0  0  0
 29 30  1  0  0  0  0
 30 31  1  0  0  0  0
 31 32  1  0  0  0  0
 32 66  1  0  0  0  0
 32 67  1  0  0  0  0
 32 68  1  0  0  0  0
 31 33  2  0  0  0  0
 33 34  1  0  0  0  0
 34 29  1  0  0  0  0
 34 35  2  0  0  0  0
 35 26  1  0  0  0  0
 35 69  1  0  0  0  0
 20 36  1  0  0  0  0
 36 70  1  0  0  0  0
 36 71  1  0  0  0  0
 36 37  1  0  0  0  0
 37 17  1  0  0  0  0
 37 72  1  0  0  0  0
 37 73  1  0  0  0  0
 12 38  2  0  0  0  0
 38 74  1  0  0  0  0
 38 39  1  0  0  0  0
 39 75  1  0  0  0  0
 39 40  2  0  0  0  0
 40  3  1  0  0  0  0
 40 10  1  0  0  0  0
M  END
>  <LOGBIO>
4.4100

>  <PRED_LOGBIO>
4.7100

>  <XV_RES>
-0.6210

>  <WHL_TMPL>
2

>  <ANCH>
24-26;50-49

$$$$
ROW54
  -MTS-   01071501023D 0   0.00000     0.00000     0

 35 36  0  0  0  0  0  0  0  0999 V2000
    3.5530    2.0970    2.7130 C   0  0  0  0  0  0  0  0  0  0  0  0
    2.9320    2.9490    1.7540 C   0  0  0  0  0  0  0  0  0  0  0  0
    2.7910    2.0440    0.5590 C   0  0  0  0  0  0  0  0  0  0  0  0
    2.6150    2.7830   -0.7580 C   0  0  0  0  0  0  0  0  0  0  0  0
    1.5050    3.6690   -0.6410 O   0  0  0  0  0  0  0  0  0  0  0  0
    0.2580    3.1150   -0.7330 C   0  0  0  0  0  0  0  0  0  0  0  0
   -0.2670    3.0610   -2.0210 C   0  0  0  0  0  0  0  0  0  0  0  0
   -1.5340    2.5130   -2.2500 C   0  0  0  0  0  0  0  0  0  0  0  0
   -2.3210    2.0110   -1.2000 C   0  0  0  0  0  0  0  0  0  0  0  0
   -1.7710    2.0710    0.0890 C   0  0  0  0  0  0  0  0  0  0  0  0
   -0.5010    2.6210    0.3250 C   0  0  0  0  0  0  0  0  0  0  0  0
   -3.5890    1.4520   -1.4880 N   0  0  0  0  0  0  0  0  0  0  0  0
   -4.7690    2.1390   -1.5940 C   0  0  0  0  0  0  0  0  0  0  0  0
   -5.7350    1.2830   -1.8710 N   0  0  0  0  0  0  0  0  0  0  0  0
   -5.1690    0.0040   -1.9460 C   0  0  0  0  0  0  0  0  0  0  0  0
   -5.9060   -1.2800   -2.2410 C   0  0  0  0  0  0  0  0  0  0  0  0
   -3.8560    0.1270   -1.7090 C   0  0  0  0  0  0  0  0  0  0  0  0
    2.7940    1.5790    3.2960 H   0  0  0  0  0  0  0  0  0  0  0  0
    4.0900    1.3350    2.1520 H   0  0  0  0  0  0  0  0  0  0  0  0
    4.2070    2.7170    3.3220 H   0  0  0  0  0  0  0  0  0  0  0  0
    3.6310    3.7430    1.5000 H   0  0  0  0  0  0  0  0  0  0  0  0
    1.9440    3.2480    2.0960 H   0  0  0  0  0  0  0  0  0  0  0  0
    1.8670    1.4900    0.7140 H   0  0  0  0  0  0  0  0  0  0  0  0
    3.6920    1.4390    0.4850 H   0  0  0  0  0  0  0  0  0  0  0  0
    2.3490    2.0390   -1.5060 H   0  0  0  0  0  0  0  0  0  0  0  0
    3.5200    3.3550   -0.9530 H   0  0  0  0  0  0  0  0  0  0  0  0
    0.3080    3.4450   -2.8500 H   0  0  0  0  0  0  0  0  0  0  0  0
   -1.9170    2.4750   -3.2590 H   0  0  0  0  0  0  0  0  0  0  0  0
   -2.3390    1.6840    0.9220 H   0  0  0  0  0  0  0  0  0  0  0  0
   -0.1110    2.6610    1.3310 H   0  0  0  0  0  0  0  0  0  0  0  0
   -4.8900    3.2050   -1.4720 H   0  0  0  0  0  0  0  0  0  0  0  0
   -6.7600   -1.0700   -2.8810 H   0  0  0  0  0  0  0  0  0  0  0  0
   -6.2510   -1.7230   -1.3090 H   0  0  0  0  0  0  0  0  0  0  0  0
   -5.2370   -1.9740   -2.7460 H   0  0  0  0  0  0  0  0  0  0  0  0
   -3.1350   -0.6780   -1.6950 H   0  0  0  0  0  0  0  0  0  0  0  0
  1 18  1  0  0  0  0
  1 19  1  0  0  0  0
  1 20  1  0  0  0  0
  1  2  1  0  0  0  0
  2 21  1  0  0  0  0
  2 22  1  0  0  0  0
  2  3  1  0  0  0  0
  3 23  1  0  0  0  0
  3 24  1  0  0  0  0
  3  4  1  0  0  0  0
  4 25  1  0  0  0  0
  4 26  1  0  0  0  0
  4  5  1  0  0  0  0
  5  6  1  0  0  0  0
  6  7  2  0  0  0  0
  7 27  1  0  0  0  0
  7  8  1  0  0  0  0
  8 28  1  0  0  0  0
  8  9  2  0  0  0  0
  9 10  1  0  0  0  0
 10 29  1  0  0  0  0
 10 11  2  0  0  0  0
 11  6  1  0  0  0  0
 11 30  1  0  0  0  0
  9 12  1  0  0  0  0
 12 13  1  0  0  0  0
 13 31  1  0  0  0  0
 13 14  2  0  0  0  0
 14 15  1  0  0  0  0
 15 16  1  0  0  0  0
 16 32  1  0  0  0  0
 16 33  1  0  0  0  0
 16 34  1  0  0  0  0
 15 17  2  0  0  0  0
 17 12  1  0  0  0  0
 17 35  1  0  0  0  0
M  END
>  <LOGBIO>
5.0400

>  <PRED_LOGBIO>
5.5200

>  <XV_RES>
-0.5110

>  <WHL_TMPL>
2

>  <ANCH>
26-27;15-23

$$$$
ROW55
  -MTS-   01071501023D 0   0.00000     0.00000     0

 82 86  0  0  1  0  0  0  0  0999 V2000
    1.4990    2.2140   -2.0260 O   0  0  0  0  0  0  0  0  0  0  0  0
    1.2520    2.9370   -1.1080 C   0  0  0  0  0  0  0  0  0  0  0  0
    0.0900    2.8290   -0.4700 N   0  0  0  0  0  0  0  0  0  0  0  0
   -0.8970    1.8130   -0.8980 C   0  0  2  0  0  0  0  0  0  0  0  0
   -1.7490    1.5120    0.3340 C   0  0  0  0  0  0  0  0  0  0  0  0
   -2.3500    2.7580    0.8310 N   0  0  0  0  0  0  0  0  0  0  0  0
   -3.1700    2.4680    2.0160 C   0  0  0  0  0  0  0  0  0  0  0  0
   -3.7950    3.7630    2.5320 C   0  0  2  0  0  0  0  0  0  0  0  0
   -2.6890    4.7490    2.9060 C   0  0  0  0  0  0  0  0  0  0  0  0
   -3.3060    6.0290    3.4160 C   0  0  0  0  0  0  0  0  0  0  0  0
   -3.5790    6.1790    4.7810 C   0  0  0  0  0  0  0  0  0  0  0  0
   -4.1520    7.3660    5.2540 C   0  0  0  0  0  0  0  0  0  0  0  0
   -4.4510    8.4020    4.3620 C   0  0  0  0  0  0  0  0  0  0  0  0
   -4.1780    8.2520    2.9970 C   0  0  0  0  0  0  0  0  0  0  0  0
   -3.6060    7.0650    2.5250 C   0  0  0  0  0  0  0  0  0  0  0  0
   -4.6140    3.4740    3.7180 N   0  0  0  0  0  0  0  0  0  0  0  0
   -5.2580    4.4580    4.3380 C   0  0  0  0  0  0  0  0  0  0  0  0
   -5.1700    5.5790    3.9320 O   0  0  0  0  0  0  0  0  0  0  0  0
   -6.0100    4.1920    5.4270 O   0  0  0  0  0  0  0  0  0  0  0  0
   -6.6840    5.2830    6.0610 C   0  0  0  0  0  0  0  0  0  0  0  0
   -7.4630    4.7720    7.2490 C   0  0  0  0  0  0  0  0  0  0  0  0
   -7.0450    4.6570    8.4950 N   0  0  0  0  0  0  0  0  0  0  0  0
   -7.9470    4.1540    9.4400 C   0  0  0  0  0  0  0  0  0  0  0  0
   -9.1710    3.8270    9.0030 C   0  0  0  0  0  0  0  0  0  0  0  0
   -9.1370    4.1960    7.2730 S   0  0  0  0  0  0  0  0  0  0  0  0
   -1.2860    3.7060    1.1910 C   0  0  0  0  0  0  0  0  0  0  0  0
   -1.9040    4.9860    1.7010 C   0  0  0  0  0  0  0  0  0  0  0  0
   -2.1810    5.1460    3.0640 C   0  0  0  0  0  0  0  0  0  0  0  0
   -2.7540    6.3460    3.5040 C   0  0  0  0  0  0  0  0  0  0  0  0
   -3.0320    7.3480    2.5670 C   0  0  0  0  0  0  0  0  0  0  0  0
   -2.7560    7.1650    1.2690 N   0  0  0  0  0  0  0  0  0  0  0  0
   -2.2070    6.0290    0.8180 C   0  0  0  0  0  0  0  0  0  0  0  0
   -1.8740    2.3200   -1.9720 C   0  0  0  0  0  0  0  0  0  0  0  0
   -3.0110    1.3460   -2.1850 C   0  0  0  0  0  0  0  0  0  0  0  0
   -2.7780    0.1100   -2.7950 C   0  0  0  0  0  0  0  0  0  0  0  0
   -3.8210   -0.8030   -2.9690 C   0  0  0  0  0  0  0  0  0  0  0  0
   -5.1140   -0.4940   -2.5320 C   0  0  0  0  0  0  0  0  0  0  0  0
   -5.3590    0.7500   -1.9170 C   0  0  0  0  0  0  0  0  0  0  0  0
   -4.3050    1.6580   -1.7450 C   0  0  0  0  0  0  0  0  0  0  0  0
    2.1530    3.8640   -0.7170 O   0  0  0  0  0  0  0  0  0  0  0  0
    3.3880    3.9430   -1.4320 C   0  0  0  0  0  0  0  0  0  0  0  0
    4.2450    5.0360   -0.8390 C   0  0  0  0  0  0  0  0  0  0  0  0
    4.2780    6.3300   -1.1860 C   0  0  0  0  0  0  0  0  0  0  0  0
    5.1660    7.1470   -0.4760 N   0  0  0  0  0  0  0  0  0  0  0  0
    5.9030    6.5990    0.4720 C   0  0  0  0  0  0  0  0  0  0  0  0
    5.4290    4.8940    0.4690 S   0  0  0  0  0  0  0  0  0  0  0  0
   -0.1190    3.4400    0.3060 H   0  0  0  0  0  0  0  0  0  0  0  0
   -0.4000    0.9090   -1.2420 H   0  0  0  0  0  0  0  0  0  0  0  0
   -1.1230    1.0770    1.1100 H   0  0  0  0  0  0  0  0  0  0  0  0
   -2.5370    0.8100    0.0680 H   0  0  0  0  0  0  0  0  0  0  0  0
   -2.5440    2.0330    2.7920 H   0  0  0  0  0  0  0  0  0  0  0  0
   -3.9570    1.7660    1.7500 H   0  0  0  0  0  0  0  0  0  0  0  0
   -4.4210    4.1980    1.7560 H   0  0  0  0  0  0  0  0  0  0  0  0
   -2.0630    4.3140    3.6820 H   0  0  0  0  0  0  0  0  0  0  0  0
   -2.0820    4.9630    2.0290 H   0  0  0  0  0  0  0  0  0  0  0  0
   -3.3480    5.3790    5.4690 H   0  0  0  0  0  0  0  0  0  0  0  0
   -4.3620    7.4810    6.3070 H   0  0  0  0  0  0  0  0  0  0  0  0
   -4.8930    9.3180    4.7270 H   0  0  0  0  0  0  0  0  0  0  0  0
   -4.4100    9.0520    2.3090 H   0  0  0  0  0  0  0  0  0  0  0  0
   -3.3950    6.9500    1.4720 H   0  0  0  0  0  0  0  0  0  0  0  0
   -4.6890    2.5270    4.0610 H   0  0  0  0  0  0  0  0  0  0  0  0
   -7.3660    5.7490    5.3530 H   0  0  0  0  0  0  0  0  0  0  0  0
   -5.9520    6.0160    6.3950 H   0  0  0  0  0  0  0  0  0  0  0  0
   -7.6690    4.0340   10.4760 H   0  0  0  0  0  0  0  0  0  0  0  0
   -9.9940    3.4270    9.5780 H   0  0  0  0  0  0  0  0  0  0  0  0
   -0.6800    3.9200    0.3130 H   0  0  0  0  0  0  0  0  0  0  0  0
   -0.6600    3.2710    1.9670 H   0  0  0  0  0  0  0  0  0  0  0  0
   -1.9560    4.3570    3.7650 H   0  0  0  0  0  0  0  0  0  0  0  0
   -2.9770    6.4950    4.5500 H   0  0  0  0  0  0  0  0  0  0  0  0
   -3.4740    8.2770    2.8940 H   0  0  0  0  0  0  0  0  0  0  0  0
   -1.9980    5.9160   -0.2360 H   0  0  0  0  0  0  0  0  0  0  0  0
   -1.3160    2.3490   -2.9050 H   0  0  0  0  0  0  0  0  0  0  0  0
   -2.2900    3.2660   -1.6330 H   0  0  0  0  0  0  0  0  0  0  0  0
   -1.7840   -0.1410   -3.1340 H   0  0  0  0  0  0  0  0  0  0  0  0
   -3.6280   -1.7540   -3.4440 H   0  0  0  0  0  0  0  0  0  0  0  0
   -5.9180   -1.2030   -2.6650 H   0  0  0  0  0  0  0  0  0  0  0  0
   -6.3530    1.0020   -1.5800 H   0  0  0  0  0  0  0  0  0  0  0  0
   -4.4920    2.6090   -1.2680 H   0  0  0  0  0  0  0  0  0  0  0  0
    3.1880    4.1660   -2.4780 H   0  0  0  0  0  0  0  0  0  0  0  0
    3.9110    2.9920   -1.3590 H   0  0  0  0  0  0  0  0  0  0  0  0
    3.6500    6.7230   -1.9720 H   0  0  0  0  0  0  0  0  0  0  0  0
    6.6300    7.0820    1.1080 H   0  0  0  0  0  0  0  0  0  0  0  0
  1  2  2  0  0  0  0
  2  3  1  0  0  0  0
  3 47  1  0  0  0  0
  3  4  1  0  0  0  0
  4 48  1  0  0  0  0
  4  5  1  0  0  0  0
  5 49  1  0  0  0  0
  5 50  1  0  0  0  0
  5  6  1  0  0  0  0
  6  7  1  0  0  0  0
  7 51  1  0  0  0  0
  7 52  1  0  0  0  0
  7  8  1  0  0  0  0
  8 53  1  0  0  0  0
  8  9  1  0  0  0  0
  9 54  1  0  0  0  0
  9 55  1  0  0  0  0
  9 10  1  0  0  0  0
 10 11  2  0  0  0  0
 11 56  1  0  0  0  0
 11 12  1  0  0  0  0
 12 57  1  0  0  0  0
 12 13  2  0  0  0  0
 13 58  1  0  0  0  0
 13 14  1  0  0  0  0
 14 59  1  0  0  0  0
 14 15  2  0  0  0  0
 15 10  1  0  0  0  0
 15 60  1  0  0  0  0
  8 16  1  0  0  0  0
 16 61  1  0  0  0  0
 16 17  1  0  0  0  0
 17 18  2  0  0  0  0
 17 19  1  0  0  0  0
 19 20  1  0  0  0  0
 20 62  1  0  0  0  0
 20 63  1  0  0  0  0
 20 21  1  0  0  0  0
 21 22  2  0  0  0  0
 22 23  1  0  0  0  0
 23 64  1  0  0  0  0
 23 24  2  0  0  0  0
 24 65  1  0  0  0  0
 24 25  1  0  0  0  0
 25 21  1  0  0  0  0
  6 26  1  0  0  0  0
 26 66  1  0  0  0  0
 26 67  1  0  0  0  0
 26 27  1  0  0  0  0
 27 28  2  0  0  0  0
 28 68  1  0  0  0  0
 28 29  1  0  0  0  0
 29 69  1  0  0  0  0
 29 30  2  0  0  0  0
 30 70  1  0  0  0  0
 30 31  1  0  0  0  0
 31 32  2  0  0  0  0
 32 27  1  0  0  0  0
 32 71  1  0  0  0  0
  4 33  1  0  0  0  0
 33 72  1  0  0  0  0
 33 73  1  0  0  0  0
 33 34  1  0  0  0  0
 34 35  2  0  0  0  0
 35 74  1  0  0  0  0
 35 36  1  0  0  0  0
 36 75  1  0  0  0  0
 36 37  2  0  0  0  0
 37 76  1  0  0  0  0
 37 38  1  0  0  0  0
 38 77  1  0  0  0  0
 38 39  2  0  0  0  0
 39 34  1  0  0  0  0
 39 78  1  0  0  0  0
  2 40  1  0  0  0  0
 40 41  1  0  0  0  0
 41 79  1  0  0  0  0
 41 80  1  0  0  0  0
 41 42  1  0  0  0  0
 42 43  2  0  0  0  0
 43 81  1  0  0  0  0
 43 44  1  0  0  0  0
 44 45  2  0  0  0  0
 45 82  1  0  0  0  0
 45 46  1  0  0  0  0
 46 42  1  0  0  0  0
M  END
>  <LOGBIO>
7.1800

>  <PRED_LOGBIO>
7.4200

>  <XV_RES>
-0.1720

>  <WHL_TMPL>
3

>  <ANCH>
53-70;61-62

$$$$
ROW56
  -MTS-   01071501023D 0   0.00000     0.00000     0

 59 62  0  0  0  0  0  0  0  0999 V2000
   -3.3070    7.7450   -0.9160 C   0  0  0  0  0  0  0  0  0  0  0  0
   -1.9440    8.3730   -0.7530 C   0  0  0  0  0  0  0  0  0  0  0  0
   -1.7490    9.7200   -1.0840 C   0  0  0  0  0  0  0  0  0  0  0  0
   -0.4850   10.3020   -0.9330 C   0  0  0  0  0  0  0  0  0  0  0  0
    0.5840    9.5380   -0.4500 C   0  0  0  0  0  0  0  0  0  0  0  0
    0.3900    8.1920   -0.1180 C   0  0  0  0  0  0  0  0  0  0  0  0
    1.5430    7.3690    0.4030 C   0  0  0  0  0  0  0  0  0  0  0  0
   -0.8740    7.6100   -0.2700 C   0  0  0  0  0  0  0  0  0  0  0  0
   -1.0840    6.1580    0.0880 C   0  0  0  0  0  0  0  0  0  0  0  0
   -0.8280    5.3210   -1.0930 N   0  0  0  0  0  0  0  0  0  0  0  0
   -0.9610    3.9150   -1.0060 C   0  0  0  0  0  0  0  0  0  0  0  0
   -2.1430    3.3410   -1.2690 N   0  0  0  0  0  0  0  0  0  0  0  0
   -2.3140    2.0140   -1.1980 C   0  0  0  0  0  0  0  0  0  0  0  0
   -1.2510    1.1750   -0.8430 C   0  0  0  0  0  0  0  0  0  0  0  0
   -0.0040    1.7440   -0.5620 C   0  0  0  0  0  0  0  0  0  0  0  0
    1.3230    1.2230   -0.1650 C   0  0  0  0  0  0  0  0  0  0  0  0
    1.6820   -0.2270    0.0570 C   0  0  0  0  0  0  0  0  0  0  0  0
    2.1490    2.2700   -0.0370 C   0  0  0  0  0  0  0  0  0  0  0  0
    3.6040    2.1780    0.3570 C   0  0  0  0  0  0  0  0  0  0  0  0
    1.4860    3.4360   -0.3150 N   0  0  0  0  0  0  0  0  0  0  0  0
    2.6150    2.7830   -0.7580 C   0  0  0  0  0  0  0  0  0  0  0  0
    2.7910    2.0440    0.5590 C   0  0  0  0  0  0  0  0  0  0  0  0
    3.8140    1.1940    0.7190 C   0  0  0  0  0  0  0  0  0  0  0  0
    0.1440    3.1340   -0.6440 C   0  0  0  0  0  0  0  0  0  0  0  0
   -3.5890    1.4520   -1.4880 N   0  0  0  0  0  0  0  0  0  0  0  0
   -3.6600    0.1720   -1.9700 C   0  0  0  0  0  0  0  0  0  0  0  0
   -4.8230   -0.4250   -2.2650 C   0  0  0  0  0  0  0  0  0  0  0  0
   -6.0710    0.3430   -2.0560 C   0  0  0  0  0  0  0  0  0  0  0  0
   -6.0050    1.5950   -1.5840 C   0  0  0  0  0  0  0  0  0  0  0  0
   -4.6810    2.1830   -1.2820 C   0  0  0  0  0  0  0  0  0  0  0  0
   -4.5910    3.3300   -0.8480 O   0  0  0  0  0  0  0  0  0  0  0  0
   -3.8350    8.2320   -1.7340 H   0  0  0  0  0  0  0  0  0  0  0  0
   -3.8740    7.8650    0.0040 H   0  0  0  0  0  0  0  0  0  0  0  0
   -3.1940    6.6860   -1.1370 H   0  0  0  0  0  0  0  0  0  0  0  0
   -2.5740   10.3090   -1.4570 H   0  0  0  0  0  0  0  0  0  0  0  0
   -0.3350   11.3410   -1.1880 H   0  0  0  0  0  0  0  0  0  0  0  0
    1.5590    9.9880   -0.3330 H   0  0  0  0  0  0  0  0  0  0  0  0
    2.2340    8.0130    0.9420 H   0  0  0  0  0  0  0  0  0  0  0  0
    2.0600    6.9000   -0.4320 H   0  0  0  0  0  0  0  0  0  0  0  0
    1.1660    6.6000    1.0740 H   0  0  0  0  0  0  0  0  0  0  0  0
   -2.1100    6.0110    0.4210 H   0  0  0  0  0  0  0  0  0  0  0  0
   -0.4000    5.8780    0.8860 H   0  0  0  0  0  0  0  0  0  0  0  0
   -0.5570    5.7490   -1.9670 H   0  0  0  0  0  0  0  0  0  0  0  0
   -1.3920    0.1050   -0.7870 H   0  0  0  0  0  0  0  0  0  0  0  0
    2.4690   -0.2960    0.8050 H   0  0  0  0  0  0  0  0  0  0  0  0
    2.0300   -0.6620   -0.8770 H   0  0  0  0  0  0  0  0  0  0  0  0
    0.8040   -0.7690    0.4040 H   0  0  0  0  0  0  0  0  0  0  0  0
    3.8940    3.0830    0.8870 H   0  0  0  0  0  0  0  0  0  0  0  0
    4.2150    2.0700   -0.5360 H   0  0  0  0  0  0  0  0  0  0  0  0
    3.7510    1.3160    1.0040 H   0  0  0  0  0  0  0  0  0  0  0  0
    3.4270    3.4920   -0.9020 H   0  0  0  0  0  0  0  0  0  0  0  0
    2.3940    2.0760   -1.5550 H   0  0  0  0  0  0  0  0  0  0  0  0
    2.0910    2.2040    1.3660 H   0  0  0  0  0  0  0  0  0  0  0  0
    4.5140    1.0330   -0.0880 H   0  0  0  0  0  0  0  0  0  0  0  0
    3.9390    0.6690    1.6540 H   0  0  0  0  0  0  0  0  0  0  0  0
   -2.7430   -0.3780   -2.1190 H   0  0  0  0  0  0  0  0  0  0  0  0
   -4.8490   -1.4350   -2.6440 H   0  0  0  0  0  0  0  0  0  0  0  0
   -7.0280   -0.1030   -2.2820 H   0  0  0  0  0  0  0  0  0  0  0  0
   -6.9070    2.1690   -1.4260 H   0  0  0  0  0  0  0  0  0  0  0  0
  1 32  1  0  0  0  0
  1 33  1  0  0  0  0
  1 34  1  0  0  0  0
  1  2  1  0  0  0  0
  2  3  2  0  0  0  0
  3 35  1  0  0  0  0
  3  4  1  0  0  0  0
  4 36  1  0  0  0  0
  4  5  2  0  0  0  0
  5 37  1  0  0  0  0
  5  6  1  0  0  0  0
  6  7  1  0  0  0  0
  7 38  1  0  0  0  0
  7 39  1  0  0  0  0
  7 40  1  0  0  0  0
  6  8  2  0  0  0  0
  8  2  1  0  0  0  0
  8  9  1  0  0  0  0
  9 41  1  0  0  0  0
  9 42  1  0  0  0  0
  9 10  1  0  0  0  0
 10 43  1  0  0  0  0
 10 11  1  0  0  0  0
 11 12  1  0  0  0  0
 12 13  2  0  0  0  0
 13 14  1  0  0  0  0
 14 44  1  0  0  0  0
 14 15  2  0  0  0  0
 15 16  1  0  0  0  0
 16 17  1  0  0  0  0
 17 45  1  0  0  0  0
 17 46  1  0  0  0  0
 17 47  1  0  0  0  0
 16 18  2  0  0  0  0
 18 19  1  0  0  0  0
 19 48  1  0  0  0  0
 19 49  1  0  0  0  0
 19 50  1  0  0  0  0
 18 20  1  0  0  0  0
 20 21  1  0  0  0  0
 21 51  1  0  0  0  0
 21 52  1  0  0  0  0
 21 22  1  0  0  0  0
 22 53  1  0  0  0  0
 22 23  2  0  0  0  0
 23 54  1  0  0  0  0
 23 55  1  0  0  0  0
 20 24  1  0  0  0  0
 24 11  2  0  0  0  0
 24 15  1  0  0  0  0
 13 25  1  0  0  0  0
 25 26  1  0  0  0  0
 26 56  1  0  0  0  0
 26 27  2  0  0  0  0
 27 57  1  0  0  0  0
 27 28  1  0  0  0  0
 28 58  1  0  0  0  0
 28 29  2  0  0  0  0
 29 59  1  0  0  0  0
 29 30  1  0  0  0  0
 30 25  1  0  0  0  0
 30 31  2  0  0  0  0
M  END
>  <LOGBIO>
5.6200

>  <PRED_LOGBIO>
5.3300

>  <XV_RES>
0.3090

>  <WHL_TMPL>
2

>  <ANCH>
14-21;49-25

$$$$
ROW57
  -MTS-   01071501023D 0   0.00000     0.00000     0

 60 64  0  0  1  0  0  0  0  0999 V2000
    0.0930    2.6850    1.6670 C   0  0  0  0  0  0  0  0  0  0  0  0
   -0.4990    2.6200    0.2790 C   0  0  0  0  0  0  0  0  0  0  0  0
   -1.7720    2.0710    0.0860 C   0  0  0  0  0  0  0  0  0  0  0  0
   -2.3210    2.0110   -1.2000 C   0  0  0  0  0  0  0  0  0  0  0  0
   -1.5970    2.5000   -2.2940 C   0  0  0  0  0  0  0  0  0  0  0  0
   -0.3230    3.0490   -2.1010 C   0  0  0  0  0  0  0  0  0  0  0  0
    0.6400    3.6140   -2.9700 N   0  0  0  0  0  0  0  0  0  0  0  0
    1.7140    3.9890   -2.2060 C   0  0  0  0  0  0  0  0  0  0  0  0
    1.4890    3.7000   -0.9380 N   0  0  0  0  0  0  0  0  0  0  0  0
    0.2250    3.1090   -0.8140 C   0  0  0  0  0  0  0  0  0  0  0  0
    2.9890    4.6250   -2.6050 C   0  0  0  0  0  0  0  0  0  0  0  0
    3.4410    4.5120   -3.8610 C   0  0  0  0  0  0  0  0  0  0  0  0
    2.7320    3.8060   -4.7970 N   0  0  0  0  0  0  0  0  0  0  0  0
    1.7930    4.7060   -5.4810 C   0  0  0  0  0  0  0  0  0  0  0  0
    1.0020    3.9190   -6.5250 C   0  0  1  0  0  0  0  0  0  0  0  0
    1.9040    3.3540   -7.4800 O   0  0  0  0  0  0  0  0  0  0  0  0
    0.0370    4.8430   -7.2280 C   0  0  0  0  0  0  0  0  0  0  0  0
   -1.2560    5.0210   -6.7230 C   0  0  0  0  0  0  0  0  0  0  0  0
   -2.1510    5.8780   -7.3750 C   0  0  0  0  0  0  0  0  0  0  0  0
   -1.7520    6.5580   -8.5320 C   0  0  0  0  0  0  0  0  0  0  0  0
   -0.4580    6.3800   -9.0370 C   0  0  0  0  0  0  0  0  0  0  0  0
    0.0380    7.2240  -10.4760 Cl  0  0  0  0  0  0  0  0  0  0  0  0
    0.4360    5.5230   -8.3850 C   0  0  0  0  0  0  0  0  0  0  0  0
    4.7210    5.1640   -4.2200 C   0  0  0  0  0  0  0  0  0  0  0  0
    5.3930    5.8480   -3.2850 C   0  0  0  0  0  0  0  0  0  0  0  0
    4.9260    5.9600   -2.0020 N   0  0  0  0  0  0  0  0  0  0  0  0
    3.7830    5.3960   -1.6210 C   0  0  0  0  0  0  0  0  0  0  0  0
    3.3890    5.5140   -0.4620 O   0  0  0  0  0  0  0  0  0  0  0  0
   -3.5890    1.4520   -1.4880 N   0  0  0  0  0  0  0  0  0  0  0  0
   -3.7870    0.0130   -1.7130 C   0  0  0  0  0  0  0  0  0  0  0  0
   -4.7050   -0.2620   -2.9190 C   0  0  0  0  0  0  0  0  0  0  0  0
   -5.9230    0.4820   -2.8260 O   0  0  0  0  0  0  0  0  0  0  0  0
   -5.6830    1.8910   -2.7960 C   0  0  0  0  0  0  0  0  0  0  0  0
   -4.8100    2.2650   -1.5840 C   0  0  0  0  0  0  0  0  0  0  0  0
    0.7570    3.5430    1.7380 H   0  0  0  0  0  0  0  0  0  0  0  0
    0.6550    1.7740    1.8640 H   0  0  0  0  0  0  0  0  0  0  0  0
   -0.7060    2.7830    2.3980 H   0  0  0  0  0  0  0  0  0  0  0  0
   -2.3310    1.6940    0.9300 H   0  0  0  0  0  0  0  0  0  0  0  0
   -2.0200    2.4540   -3.2860 H   0  0  0  0  0  0  0  0  0  0  0  0
    0.5520    3.7210   -3.9700 H   0  0  0  0  0  0  0  0  0  0  0  0
    3.3690    3.4080   -5.4710 H   0  0  0  0  0  0  0  0  0  0  0  0
    1.1070    5.1360   -4.7540 H   0  0  0  0  0  0  0  0  0  0  0  0
    2.3470    5.5040   -5.9720 H   0  0  0  0  0  0  0  0  0  0  0  0
    0.4470    3.1220   -6.0340 H   0  0  0  0  0  0  0  0  0  0  0  0
    1.4230    2.8480   -8.1550 H   0  0  0  0  0  0  0  0  0  0  0  0
   -1.5640    4.4970   -5.8310 H   0  0  0  0  0  0  0  0  0  0  0  0
   -3.1490    6.0150   -6.9860 H   0  0  0  0  0  0  0  0  0  0  0  0
   -2.4420    7.2190   -9.0360 H   0  0  0  0  0  0  0  0  0  0  0  0
    1.4340    5.3860   -8.7750 H   0  0  0  0  0  0  0  0  0  0  0  0
    5.1080    5.0890   -5.2250 H   0  0  0  0  0  0  0  0  0  0  0  0
    6.3270    6.3230   -3.5480 H   0  0  0  0  0  0  0  0  0  0  0  0
    5.4630    6.4850   -1.3270 H   0  0  0  0  0  0  0  0  0  0  0  0
   -4.2180   -0.4360   -0.8200 H   0  0  0  0  0  0  0  0  0  0  0  0
   -2.8230   -0.4630   -1.8750 H   0  0  0  0  0  0  0  0  0  0  0  0
   -4.1860    0.0050   -3.8360 H   0  0  0  0  0  0  0  0  0  0  0  0
   -4.9320   -1.3250   -2.9650 H   0  0  0  0  0  0  0  0  0  0  0  0
   -5.1800    2.1920   -3.7120 H   0  0  0  0  0  0  0  0  0  0  0  0
   -6.6320    2.4190   -2.7360 H   0  0  0  0  0  0  0  0  0  0  0  0
   -5.3920    2.1510   -0.6720 H   0  0  0  0  0  0  0  0  0  0  0  0
   -4.5380    3.3170   -1.6460 H   0  0  0  0  0  0  0  0  0  0  0  0
  1 35  1  0  0  0  0
  1 36  1  0  0  0  0
  1 37  1  0  0  0  0
  1  2  1  0  0  0  0
  2  3  2  0  0  0  0
  3 38  1  0  0  0  0
  3  4  1  0  0  0  0
  4  5  2  0  0  0  0
  5 39  1  0  0  0  0
  5  6  1  0  0  0  0
  6  7  1  0  0  0  0
  7 40  1  0  0  0  0
  7  8  1  0  0  0  0
  8  9  2  0  0  0  0
  9 10  1  0  0  0  0
 10  2  1  0  0  0  0
 10  6  2  0  0  0  0
  8 11  1  0  0  0  0
 11 12  2  0  0  0  0
 12 13  1  0  0  0  0
 13 41  1  0  0  0  0
 13 14  1  0  0  0  0
 14 42  1  0  0  0  0
 14 43  1  0  0  0  0
 14 15  1  0  0  0  0
 15 44  1  0  0  0  0
 15 16  1  0  0  0  0
 16 45  1  0  0  0  0
 15 17  1  0  0  0  0
 17 18  2  0  0  0  0
 18 46  1  0  0  0  0
 18 19  1  0  0  0  0
 19 47  1  0  0  0  0
 19 20  2  0  0  0  0
 20 48  1  0  0  0  0
 20 21  1  0  0  0  0
 21 22  1  0  0  0  0
 21 23  2  0  0  0  0
 23 17  1  0  0  0  0
 23 49  1  0  0  0  0
 12 24  1  0  0  0  0
 24 50  1  0  0  0  0
 24 25  2  0  0  0  0
 25 51  1  0  0  0  0
 25 26  1  0  0  0  0
 26 52  1  0  0  0  0
 26 27  1  0  0  0  0
 27 11  1  0  0  0  0
 27 28  2  0  0  0  0
  4 29  1  0  0  0  0
 29 30  1  0  0  0  0
 30 53  1  0  0  0  0
 30 54  1  0  0  0  0
 30 31  1  0  0  0  0
 31 55  1  0  0  0  0
 31 56  1  0  0  0  0
 31 32  1  0  0  0  0
 32 33  1  0  0  0  0
 33 57  1  0  0  0  0
 33 58  1  0  0  0  0
 33 34  1  0  0  0  0
 34 29  1  0  0  0  0
 34 59  1  0  0  0  0
 34 60  1  0  0  0  0
M  END
>  <LOGBIO>
6.3000

>  <PRED_LOGBIO>
6.8200

>  <XV_RES>
-0.5610

>  <WHL_TMPL>
2

>  <ANCH>
21-29;8-6

$$$$
ROW58
  -MTS-   01071501023D 0   0.00000     0.00000     0

 61 63  0  0  0  0  0  0  0  0999 V2000
   -6.8380   -1.3880   -3.9250 C   0  0  0  0  0  0  0  0  0  0  0  0
   -6.1960   -1.3300   -2.6590 O   0  0  0  0  0  0  0  0  0  0  0  0
   -5.1140   -0.4940   -2.5320 C   0  0  0  0  0  0  0  0  0  0  0  0
   -3.8210   -0.8030   -2.9690 C   0  0  0  0  0  0  0  0  0  0  0  0
   -2.7780    0.1100   -2.7950 C   0  0  0  0  0  0  0  0  0  0  0  0
   -3.0110    1.3460   -2.1850 C   0  0  0  0  0  0  0  0  0  0  0  0
   -4.3050    1.6580   -1.7450 C   0  0  0  0  0  0  0  0  0  0  0  0
   -5.3590    0.7500   -1.9170 C   0  0  0  0  0  0  0  0  0  0  0  0
   -6.6530    0.9800   -1.5140 C   0  0  0  0  0  0  0  0  0  0  0  0
   -1.8740    2.3200   -1.9720 C   0  0  0  0  0  0  0  0  0  0  0  0
   -0.7360    2.0270   -2.3360 O   0  0  0  0  0  0  0  0  0  0  0  0
   -2.1040    3.4940   -1.3910 N   0  0  0  0  0  0  0  0  0  0  0  0
   -0.9990    4.4410   -1.1840 C   0  0  0  0  0  0  0  0  0  0  0  0
   -1.5230    5.6870   -0.5100 C   0  0  0  0  0  0  0  0  0  0  0  0
   -1.9860    6.7580   -1.2830 C   0  0  0  0  0  0  0  0  0  0  0  0
   -2.4710    7.9130   -0.6590 C   0  0  0  0  0  0  0  0  0  0  0  0
   -2.4940    7.9970    0.7380 C   0  0  0  0  0  0  0  0  0  0  0  0
   -2.0310    6.9250    1.5110 C   0  0  0  0  0  0  0  0  0  0  0  0
   -1.5460    5.7700    0.8870 C   0  0  0  0  0  0  0  0  0  0  0  0
   -2.0560    7.0130    2.9880 C   0  0  0  0  0  0  0  0  0  0  0  0
   -3.0460    6.6330    3.6110 O   0  0  0  0  0  0  0  0  0  0  0  0
   -1.0070    7.5040    3.6430 N   0  0  0  0  0  0  0  0  0  0  0  0
   -1.0300    7.5880    5.0550 C   0  0  0  0  0  0  0  0  0  0  0  0
   -1.5160    8.7430    5.6790 C   0  0  0  0  0  0  0  0  0  0  0  0
   -1.5390    8.8270    7.0770 C   0  0  0  0  0  0  0  0  0  0  0  0
   -1.0760    7.7550    7.8500 C   0  0  0  0  0  0  0  0  0  0  0  0
   -1.1000    7.8450    9.3570 C   0  0  0  0  0  0  0  0  0  0  0  0
   -2.3840    7.3320    9.8570 N   0  0  0  0  0  0  0  0  0  0  0  0
   -3.4830    8.1330    9.3000 C   0  0  0  0  0  0  0  0  0  0  0  0
   -2.4080    7.4190   11.3240 C   0  0  0  0  0  0  0  0  0  0  0  0
   -0.5900    6.6000    7.2250 C   0  0  0  0  0  0  0  0  0  0  0  0
   -0.5670    6.5170    5.8280 C   0  0  0  0  0  0  0  0  0  0  0  0
   -7.9180   -1.3820   -3.7940 H   0  0  0  0  0  0  0  0  0  0  0  0
   -6.5820   -0.4690   -4.4470 H   0  0  0  0  0  0  0  0  0  0  0  0
   -6.4770   -2.2800   -4.4320 H   0  0  0  0  0  0  0  0  0  0  0  0
   -3.6280   -1.7540   -3.4440 H   0  0  0  0  0  0  0  0  0  0  0  0
   -1.7840   -0.1410   -3.1340 H   0  0  0  0  0  0  0  0  0  0  0  0
   -4.4920    2.6090   -1.2680 H   0  0  0  0  0  0  0  0  0  0  0  0
   -7.3470    0.5650   -2.2410 H   0  0  0  0  0  0  0  0  0  0  0  0
   -6.7970    2.0580   -1.5250 H   0  0  0  0  0  0  0  0  0  0  0  0
   -6.7750    0.5490   -0.5220 H   0  0  0  0  0  0  0  0  0  0  0  0
   -3.0380    3.7350   -1.0920 H   0  0  0  0  0  0  0  0  0  0  0  0
   -0.5620    4.7040   -2.1450 H   0  0  0  0  0  0  0  0  0  0  0  0
   -0.2400    3.9800   -0.5550 H   0  0  0  0  0  0  0  0  0  0  0  0
   -1.9680    6.6940   -2.3610 H   0  0  0  0  0  0  0  0  0  0  0  0
   -2.8280    8.7400   -1.2550 H   0  0  0  0  0  0  0  0  0  0  0  0
   -2.8690    8.8880    1.2200 H   0  0  0  0  0  0  0  0  0  0  0  0
   -1.1890    4.9430    1.4830 H   0  0  0  0  0  0  0  0  0  0  0  0
   -0.1940    7.8160    3.1310 H   0  0  0  0  0  0  0  0  0  0  0  0
   -1.8730    9.5700    5.0830 H   0  0  0  0  0  0  0  0  0  0  0  0
   -1.9130    9.7180    7.5580 H   0  0  0  0  0  0  0  0  0  0  0  0
   -0.9820    8.8830    9.6600 H   0  0  0  0  0  0  0  0  0  0  0  0
   -0.2870    7.2520    9.7690 H   0  0  0  0  0  0  0  0  0  0  0  0
   -3.3640    9.1710    9.6040 H   0  0  0  0  0  0  0  0  0  0  0  0
   -4.4330    7.7530    9.6710 H   0  0  0  0  0  0  0  0  0  0  0  0
   -3.4650    8.0680    8.2140 H   0  0  0  0  0  0  0  0  0  0  0  0
   -2.2890    8.4580   11.6280 H   0  0  0  0  0  0  0  0  0  0  0  0
   -3.3570    7.0400   11.6950 H   0  0  0  0  0  0  0  0  0  0  0  0
   -1.5940    6.8260   11.7360 H   0  0  0  0  0  0  0  0  0  0  0  0
   -0.2330    5.7730    7.8210 H   0  0  0  0  0  0  0  0  0  0  0  0
   -0.1920    5.6260    5.3460 H   0  0  0  0  0  0  0  0  0  0  0  0
  1 33  1  0  0  0  0
  1 34  1  0  0  0  0
  1 35  1  0  0  0  0
  1  2  1  0  0  0  0
  2  3  1  0  0  0  0
  3  4  2  0  0  0  0
  4 36  1  0  0  0  0
  4  5  1  0  0  0  0
  5 37  1  0  0  0  0
  5  6  2  0  0  0  0
  6  7  1  0  0  0  0
  7 38  1  0  0  0  0
  7  8  2  0  0  0  0
  8  3  1  0  0  0  0
  8  9  1  0  0  0  0
  9 39  1  0  0  0  0
  9 40  1  0  0  0  0
  9 41  1  0  0  0  0
  6 10  1  0  0  0  0
 10 11  2  0  0  0  0
 10 12  1  0  0  0  0
 12 42  1  0  0  0  0
 12 13  1  0  0  0  0
 13 43  1  0  0  0  0
 13 44  1  0  0  0  0
 13 14  1  0  0  0  0
 14 15  2  0  0  0  0
 15 45  1  0  0  0  0
 15 16  1  0  0  0  0
 16 46  1  0  0  0  0
 16 17  2  0  0  0  0
 17 47  1  0  0  0  0
 17 18  1  0  0  0  0
 18 19  2  0  0  0  0
 19 14  1  0  0  0  0
 19 48  1  0  0  0  0
 18 20  1  0  0  0  0
 20 21  2  0  0  0  0
 20 22  1  0  0  0  0
 22 49  1  0  0  0  0
 22 23  1  0  0  0  0
 23 24  2  0  0  0  0
 24 50  1  0  0  0  0
 24 25  1  0  0  0  0
 25 51  1  0  0  0  0
 25 26  2  0  0  0  0
 26 27  1  0  0  0  0
 27 52  1  0  0  0  0
 27 53  1  0  0  0  0
 27 28  1  0  0  0  0
 28 29  1  0  0  0  0
 29 54  1  0  0  0  0
 29 55  1  0  0  0  0
 29 56  1  0  0  0  0
 28 30  1  0  0  0  0
 30 57  1  0  0  0  0
 30 58  1  0  0  0  0
 30 59  1  0  0  0  0
 26 31  1  0  0  0  0
 31 60  1  0  0  0  0
 31 32  2  0  0  0  0
 32 23  1  0  0  0  0
 32 61  1  0  0  0  0
M  END
>  <LOGBIO>
4.8700

>  <PRED_LOGBIO>
5.6200

>  <XV_RES>
-1.0290

>  <WHL_TMPL>
3

>  <ANCH>
63-64;5-1

$$$$
ROW59
  -MTS-   01071501023D 0   0.00000     0.00000     0

 66 70  0  0  1  0  0  0  0  0999 V2000
   -7.1790   -1.5920   -3.6150 C   0  0  0  0  0  0  0  0  0  0  0  0
   -7.1650   -0.1550   -3.1580 C   0  0  0  0  0  0  0  0  0  0  0  0
   -8.1770    0.5370   -3.2750 O   0  0  0  0  0  0  0  0  0  0  0  0
   -5.9680    0.3270   -2.6320 N   0  0  0  0  0  0  0  0  0  0  0  0
   -5.9840    1.6600   -2.0230 C   0  0  0  0  0  0  0  0  0  0  0  0
   -4.6110    2.3440   -2.0600 C   0  0  0  0  0  0  0  0  0  0  0  0
   -3.5820    1.4550   -1.4860 N   0  0  0  0  0  0  0  0  0  0  0  0
   -3.5070    0.1540   -2.1870 C   0  0  0  0  0  0  0  0  0  0  0  0
   -4.8760   -0.5450   -2.1760 C   0  0  0  0  0  0  0  0  0  0  0  0
   -2.3210    2.0110   -1.2000 C   0  0  0  0  0  0  0  0  0  0  0  0
   -1.7720    2.0710    0.0860 C   0  0  0  0  0  0  0  0  0  0  0  0
   -0.4990    2.6200    0.2790 C   0  0  0  0  0  0  0  0  0  0  0  0
    0.0930    2.6840    1.6670 C   0  0  0  0  0  0  0  0  0  0  0  0
    0.2260    3.1090   -0.8140 C   0  0  0  0  0  0  0  0  0  0  0  0
    1.4890    3.7000   -0.9380 N   0  0  0  0  0  0  0  0  0  0  0  0
    1.7140    3.9890   -2.2060 C   0  0  0  0  0  0  0  0  0  0  0  0
    0.6400    3.6140   -2.9700 N   0  0  0  0  0  0  0  0  0  0  0  0
   -0.3230    3.0490   -2.1010 C   0  0  0  0  0  0  0  0  0  0  0  0
   -1.5970    2.5000   -2.2940 C   0  0  0  0  0  0  0  0  0  0  0  0
    2.9890    4.6260   -2.6050 C   0  0  0  0  0  0  0  0  0  0  0  0
    3.7080    5.3230   -1.7140 C   0  0  0  0  0  0  0  0  0  0  0  0
    3.2750    5.4590   -0.4210 N   0  0  0  0  0  0  0  0  0  0  0  0
    3.8050    4.3540    0.3910 C   0  0  0  0  0  0  0  0  0  0  0  0
    3.3220    4.5050    1.8330 C   0  0  1  0  0  0  0  0  0  0  0  0
    3.7840    5.7510    2.3620 O   0  0  0  0  0  0  0  0  0  0  0  0
    3.8670    3.3710    2.6680 C   0  0  0  0  0  0  0  0  0  0  0  0
    5.1010    3.5080    3.3140 C   0  0  0  0  0  0  0  0  0  0  0  0
    5.6060    2.4560    4.0880 C   0  0  0  0  0  0  0  0  0  0  0  0
    4.8770    1.2680    4.2160 C   0  0  0  0  0  0  0  0  0  0  0  0
    3.6420    1.1310    3.5690 C   0  0  0  0  0  0  0  0  0  0  0  0
    2.7360   -0.3450    3.7280 Cl  0  0  0  0  0  0  0  0  0  0  0  0
    3.1380    2.1830    2.7950 C   0  0  0  0  0  0  0  0  0  0  0  0
    4.9770    5.9450   -2.1520 C   0  0  0  0  0  0  0  0  0  0  0  0
    5.3770    5.7960   -3.4230 C   0  0  0  0  0  0  0  0  0  0  0  0
    4.6370    5.0810   -4.3280 N   0  0  0  0  0  0  0  0  0  0  0  0
    3.4890    4.5010   -3.9920 C   0  0  0  0  0  0  0  0  0  0  0  0
    2.8470    3.8660   -4.8280 O   0  0  0  0  0  0  0  0  0  0  0  0
   -8.2050   -1.9370   -3.7250 H   0  0  0  0  0  0  0  0  0  0  0  0
   -6.7360   -1.6080   -4.6090 H   0  0  0  0  0  0  0  0  0  0  0  0
   -6.6100   -2.1580   -2.8800 H   0  0  0  0  0  0  0  0  0  0  0  0
   -6.2170    1.5080   -0.9710 H   0  0  0  0  0  0  0  0  0  0  0  0
   -6.6830    2.2860   -2.5730 H   0  0  0  0  0  0  0  0  0  0  0  0
   -4.6760    3.2090   -1.4030 H   0  0  0  0  0  0  0  0  0  0  0  0
   -4.3610    2.5490   -3.0990 H   0  0  0  0  0  0  0  0  0  0  0  0
   -2.8340   -0.4730   -1.6060 H   0  0  0  0  0  0  0  0  0  0  0  0
   -3.2240    0.3280   -3.2230 H   0  0  0  0  0  0  0  0  0  0  0  0
   -4.8090   -1.3490   -2.9060 H   0  0  0  0  0  0  0  0  0  0  0  0
   -5.0830   -0.8550   -1.1540 H   0  0  0  0  0  0  0  0  0  0  0  0
   -2.3310    1.6940    0.9300 H   0  0  0  0  0  0  0  0  0  0  0  0
    0.7570    3.5430    1.7380 H   0  0  0  0  0  0  0  0  0  0  0  0
    0.6550    1.7740    1.8640 H   0  0  0  0  0  0  0  0  0  0  0  0
   -0.7060    2.7820    2.3980 H   0  0  0  0  0  0  0  0  0  0  0  0
    0.5520    3.7210   -3.9700 H   0  0  0  0  0  0  0  0  0  0  0  0
   -2.0200    2.4540   -3.2860 H   0  0  0  0  0  0  0  0  0  0  0  0
    3.6010    6.3380   -0.0480 H   0  0  0  0  0  0  0  0  0  0  0  0
    3.4540    3.4070   -0.0110 H   0  0  0  0  0  0  0  0  0  0  0  0
    4.8930    4.3770    0.3690 H   0  0  0  0  0  0  0  0  0  0  0  0
    2.2350    4.4830    1.8560 H   0  0  0  0  0  0  0  0  0  0  0  0
    3.4890    5.8700    3.2790 H   0  0  0  0  0  0  0  0  0  0  0  0
    5.6640    4.4240    3.2160 H   0  0  0  0  0  0  0  0  0  0  0  0
    6.5590    2.5610    4.5870 H   0  0  0  0  0  0  0  0  0  0  0  0
    5.2660    0.4570    4.8130 H   0  0  0  0  0  0  0  0  0  0  0  0
    2.1850    2.0780    2.2970 H   0  0  0  0  0  0  0  0  0  0  0  0
    5.5760    6.5120   -1.4550 H   0  0  0  0  0  0  0  0  0  0  0  0
    6.3040    6.2500   -3.7410 H   0  0  0  0  0  0  0  0  0  0  0  0
    4.9740    4.9930   -5.2770 H   0  0  0  0  0  0  0  0  0  0  0  0
  1 38  1  0  0  0  0
  1 39  1  0  0  0  0
  1 40  1  0  0  0  0
  1  2  1  0  0  0  0
  2  3  2  0  0  0  0
  2  4  1  0  0  0  0
  4  5  1  0  0  0  0
  5 41  1  0  0  0  0
  5 42  1  0  0  0  0
  5  6  1  0  0  0  0
  6 43  1  0  0  0  0
  6 44  1  0  0  0  0
  6  7  1  0  0  0  0
  7  8  1  0  0  0  0
  8 45  1  0  0  0  0
  8 46  1  0  0  0  0
  8  9  1  0  0  0  0
  9  4  1  0  0  0  0
  9 47  1  0  0  0  0
  9 48  1  0  0  0  0
  7 10  1  0  0  0  0
 10 11  2  0  0  0  0
 11 49  1  0  0  0  0
 11 12  1  0  0  0  0
 12 13  1  0  0  0  0
 13 50  1  0  0  0  0
 13 51  1  0  0  0  0
 13 52  1  0  0  0  0
 12 14  2  0  0  0  0
 14 15  1  0  0  0  0
 15 16  2  0  0  0  0
 16 17  1  0  0  0  0
 17 53  1  0  0  0  0
 17 18  1  0  0  0  0
 18 14  1  0  0  0  0
 18 19  2  0  0  0  0
 19 10  1  0  0  0  0
 19 54  1  0  0  0  0
 16 20  1  0  0  0  0
 20 21  2  0  0  0  0
 21 22  1  0  0  0  0
 22 55  1  0  0  0  0
 22 23  1  0  0  0  0
 23 56  1  0  0  0  0
 23 57  1  0  0  0  0
 23 24  1  0  0  0  0
 24 58  1  0  0  0  0
 24 25  1  0  0  0  0
 25 59  1  0  0  0  0
 24 26  1  0  0  0  0
 26 27  2  0  0  0  0
 27 60  1  0  0  0  0
 27 28  1  0  0  0  0
 28 61  1  0  0  0  0
 28 29  2  0  0  0  0
 29 62  1  0  0  0  0
 29 30  1  0  0  0  0
 30 31  1  0  0  0  0
 30 32  2  0  0  0  0
 32 26  1  0  0  0  0
 32 63  1  0  0  0  0
 21 33  1  0  0  0  0
 33 64  1  0  0  0  0
 33 34  2  0  0  0  0
 34 65  1  0  0  0  0
 34 35  1  0  0  0  0
 35 66  1  0  0  0  0
 35 36  1  0  0  0  0
 36 20  1  0  0  0  0
 36 37  2  0  0  0  0
M  END
>  <LOGBIO>
5.9600

>  <PRED_LOGBIO>
7.0700

>  <XV_RES>
-1.2490

>  <WHL_TMPL>
2

>  <ANCH>
21-29;21-22

$$$$
ROW60
  -MTS-   01071501023D 0   0.00000     0.00000     0

 51 55  0  0  1  0  0  0  0  0999 V2000
   -2.1340    1.8940   -3.4350 C   0  0  0  0  0  0  0  0  0  0  0  0
   -1.5560    2.2330   -2.0820 C   0  0  0  0  0  0  0  0  0  0  0  0
   -0.2800    2.8000   -1.9880 C   0  0  0  0  0  0  0  0  0  0  0  0
    0.2560    3.1140   -0.7330 C   0  0  0  0  0  0  0  0  0  0  0  0
    1.5050    3.6690   -0.6410 O   0  0  0  0  0  0  0  0  0  0  0  0
    2.6150    2.7830   -0.7580 C   0  0  0  0  0  0  0  0  0  0  0  0
    2.8250    1.9020    0.8120 P   0  0  2  0  0  0  0  0  0  0  0  0
    3.8020    0.8540    0.5320 O   0  0  0  0  0  0  0  0  0  0  0  0
    1.4610    1.2590    1.2510 O   0  0  0  0  0  0  0  0  0  0  0  0
    1.5370    0.7200    2.5740 C   0  0  0  0  0  0  0  0  0  0  0  0
    1.9450    1.7970    3.5950 C   0  0  0  0  0  0  0  0  0  0  0  0
    3.3220    2.3920    3.2460 C   0  0  2  0  0  0  0  0  0  0  0  0
    3.3890    2.8800    1.9030 O   0  0  0  0  0  0  0  0  0  0  0  0
    3.6620    3.5010    4.2120 C   0  0  0  0  0  0  0  0  0  0  0  0
    4.7540    3.3650    5.0780 C   0  0  0  0  0  0  0  0  0  0  0  0
    5.0690    4.3940    5.9740 C   0  0  0  0  0  0  0  0  0  0  0  0
    4.2920    5.5580    6.0050 C   0  0  0  0  0  0  0  0  0  0  0  0
    3.2000    5.6930    5.1390 C   0  0  0  0  0  0  0  0  0  0  0  0
    2.2340    7.1400    5.1780 Cl  0  0  0  0  0  0  0  0  0  0  0  0
    2.8850    4.6650    4.2430 C   0  0  0  0  0  0  0  0  0  0  0  0
   -0.4850    2.8610    0.4270 C   0  0  0  0  0  0  0  0  0  0  0  0
   -1.7610    2.2940    0.3330 C   0  0  0  0  0  0  0  0  0  0  0  0
   -2.2830    2.1530    1.7430 C   0  0  0  0  0  0  0  0  0  0  0  0
   -1.1840    2.6910    2.6280 C   0  0  0  0  0  0  0  0  0  0  0  0
   -0.6450    3.0310    4.2790 S   0  0  0  0  0  0  0  0  0  0  0  0
    0.9300    3.6950    3.8170 C   0  0  0  0  0  0  0  0  0  0  0  0
    0.9560    3.6240    2.4990 N   0  0  0  0  0  0  0  0  0  0  0  0
   -0.1660    3.0900    1.8540 C   0  0  0  0  0  0  0  0  0  0  0  0
   -2.2970    1.9800   -0.9220 C   0  0  0  0  0  0  0  0  0  0  0  0
   -3.5820    1.4550   -1.4860 C   0  0  0  0  0  0  0  0  0  0  0  0
   -3.2180    1.9810   -3.3990 H   0  0  0  0  0  0  0  0  0  0  0  0
   -1.8610    0.8760   -3.7020 H   0  0  0  0  0  0  0  0  0  0  0  0
   -1.7400    2.5820   -4.1800 H   0  0  0  0  0  0  0  0  0  0  0  0
    0.2920    2.9950   -2.8830 H   0  0  0  0  0  0  0  0  0  0  0  0
    3.5000    3.4000   -0.8960 H   0  0  0  0  0  0  0  0  0  0  0  0
    2.4170    2.0190   -1.5070 H   0  0  0  0  0  0  0  0  0  0  0  0
    2.2610   -0.0910    2.5940 H   0  0  0  0  0  0  0  0  0  0  0  0
    0.5700    0.3060    2.8520 H   0  0  0  0  0  0  0  0  0  0  0  0
    1.2000    2.5900    3.6040 H   0  0  0  0  0  0  0  0  0  0  0  0
    1.9930    1.3550    4.5890 H   0  0  0  0  0  0  0  0  0  0  0  0
    4.0980    1.6460    3.4060 H   0  0  0  0  0  0  0  0  0  0  0  0
    5.3530    2.4670    5.0540 H   0  0  0  0  0  0  0  0  0  0  0  0
    5.9120    4.2890    6.6410 H   0  0  0  0  0  0  0  0  0  0  0  0
    4.5350    6.3510    6.6960 H   0  0  0  0  0  0  0  0  0  0  0  0
    2.0420    4.7700    3.5760 H   0  0  0  0  0  0  0  0  0  0  0  0
   -2.3850    1.0900    1.9530 H   0  0  0  0  0  0  0  0  0  0  0  0
   -3.1710    2.7700    1.8600 H   0  0  0  0  0  0  0  0  0  0  0  0
    1.7010    4.0750    4.4710 H   0  0  0  0  0  0  0  0  0  0  0  0
   -4.4260    1.9220   -0.9840 H   0  0  0  0  0  0  0  0  0  0  0  0
   -3.6210    0.3960   -1.2420 H   0  0  0  0  0  0  0  0  0  0  0  0
   -3.5560    1.6500   -2.5560 H   0  0  0  0  0  0  0  0  0  0  0  0
  1 31  1  0  0  0  0
  1 32  1  0  0  0  0
  1 33  1  0  0  0  0
  1  2  1  0  0  0  0
  2  3  2  0  0  0  0
  3 34  1  0  0  0  0
  3  4  1  0  0  0  0
  4  5  1  0  0  0  0
  5  6  1  0  0  0  0
  6 35  1  0  0  0  0
  6 36  1  0  0  0  0
  6  7  1  0  0  0  0
  7  8  2  0  0  0  0
  7  9  1  0  0  0  0
  9 10  1  0  0  0  0
 10 37  1  0  0  0  0
 10 38  1  0  0  0  0
 10 11  1  0  0  0  0
 11 39  1  0  0  0  0
 11 40  1  0  0  0  0
 11 12  1  0  0  0  0
 12 41  1  0  0  0  0
 12 13  1  0  0  0  0
 13  7  1  0  0  0  0
 12 14  1  0  0  0  0
 14 15  2  0  0  0  0
 15 42  1  0  0  0  0
 15 16  1  0  0  0  0
 16 43  1  0  0  0  0
 16 17  2  0  0  0  0
 17 44  1  0  0  0  0
 17 18  1  0  0  0  0
 18 19  1  0  0  0  0
 18 20  2  0  0  0  0
 20 14  1  0  0  0  0
 20 45  1  0  0  0  0
  4 21  2  0  0  0  0
 21 22  1  0  0  0  0
 22 23  1  0  0  0  0
 23 46  1  0  0  0  0
 23 47  1  0  0  0  0
 23 24  1  0  0  0  0
 24 25  1  0  0  0  0
 25 26  1  0  0  0  0
 26 48  1  0  0  0  0
 26 27  2  0  0  0  0
 27 28  1  0  0  0  0
 28 21  1  0  0  0  0
 28 24  2  0  0  0  0
 22 29  2  0  0  0  0
 29  2  1  0  0  0  0
 29 30  1  0  0  0  0
 30 49  1  0  0  0  0
 30 50  1  0  0  0  0
 30 51  1  0  0  0  0
M  END
>  <LOGBIO>
5.5700

>  <PRED_LOGBIO>
5.3600

>  <XV_RES>
0.2520

>  <WHL_TMPL>
2

>  <ANCH>
26-31;8-9

$$$$
ROW61
  -MTS-   01071501023D 0   0.00000     0.00000     0

 59 63  0  0  1  0  0  0  0  0999 V2000
   -5.1790   -4.0340   -2.4100 C   0  0  0  0  0  0  0  0  0  0  0  0
   -3.8410   -3.5600   -1.8970 C   0  0  0  0  0  0  0  0  0  0  0  0
   -3.2260   -4.0200   -0.7990 C   0  0  0  0  0  0  0  0  0  0  0  0
   -1.9480   -3.2850   -0.6690 C   0  0  0  0  0  0  0  0  0  0  0  0
   -1.8690   -2.4400   -1.6800 N   0  0  0  0  0  0  0  0  0  0  0  0
   -3.0660   -2.5930   -2.4830 N   0  0  0  0  0  0  0  0  0  0  0  0
   -0.9410   -3.4650    0.4010 C   0  0  0  0  0  0  0  0  0  0  0  0
   -0.0350   -4.2850    0.2600 O   0  0  0  0  0  0  0  0  0  0  0  0
   -1.0160   -2.7410    1.5130 N   0  0  0  0  0  0  0  0  0  0  0  0
   -0.0160   -2.9200    2.5760 C   0  0  2  0  0  0  0  0  0  0  0  0
    0.3830   -4.4050    2.6600 C   0  0  0  0  0  0  0  0  0  0  0  0
    1.7820   -4.5260    3.2950 C   0  0  0  0  0  0  0  0  0  0  0  0
    2.1820   -5.9950    3.3980 C   0  0  0  0  0  0  0  0  0  0  0  0
    1.7520   -3.9990    4.7270 C   0  0  0  0  0  0  0  0  0  0  0  0
    2.7550   -3.8080    2.5310 O   0  0  0  0  0  0  0  0  0  0  0  0
    2.4450   -2.4870    2.3350 C   0  0  0  0  0  0  0  0  0  0  0  0
    3.4930   -1.6780    2.1300 N   0  0  0  0  0  0  0  0  0  0  0  0
    3.3430   -0.3620    1.9250 C   0  0  0  0  0  0  0  0  0  0  0  0
    4.5340    0.4880    1.7030 C   0  0  0  0  0  0  0  0  0  0  0  0
    5.4950    0.1270    0.7370 C   0  0  0  0  0  0  0  0  0  0  0  0
    6.6310    0.9130    0.4940 C   0  0  0  0  0  0  0  0  0  0  0  0
    6.8450    2.0880    1.2140 C   0  0  0  0  0  0  0  0  0  0  0  0
    7.9080    2.9350    1.0450 Cl  0  0  0  0  0  0  0  0  0  0  0  0
    5.9060    2.4470    2.1870 C   0  0  0  0  0  0  0  0  0  0  0  0
    4.7590    1.6760    2.4170 C   0  0  0  0  0  0  0  0  0  0  0  0
    3.5980    2.1980    3.6030 Cl  0  0  0  0  0  0  0  0  0  0  0  0
    2.0670    0.2140    1.9180 C   0  0  0  0  0  0  0  0  0  0  0  0
    0.9530   -0.6070    2.1290 C   0  0  0  0  0  0  0  0  0  0  0  0
    1.1410   -1.9780    2.3410 C   0  0  0  0  0  0  0  0  0  0  0  0
    1.8980    1.6660    1.6910 C   0  0  0  0  0  0  0  0  0  0  0  0
    2.3480    2.2450    0.4980 C   0  0  0  0  0  0  0  0  0  0  0  0
    2.1890    3.6190    0.2830 C   0  0  0  0  0  0  0  0  0  0  0  0
    1.5790    4.4150    1.2610 C   0  0  0  0  0  0  0  0  0  0  0  0
    1.3810    6.1230    0.9940 Cl  0  0  0  0  0  0  0  0  0  0  0  0
    1.1290    3.8360    2.4540 C   0  0  0  0  0  0  0  0  0  0  0  0
    1.2890    2.4610    2.6690 C   0  0  0  0  0  0  0  0  0  0  0  0
   -5.3240   -5.0770   -2.1360 H   0  0  0  0  0  0  0  0  0  0  0  0
   -5.9710   -3.4310   -1.9700 H   0  0  0  0  0  0  0  0  0  0  0  0
   -5.2080   -3.9360   -3.4930 H   0  0  0  0  0  0  0  0  0  0  0  0
   -3.5950   -4.7850   -0.1320 H   0  0  0  0  0  0  0  0  0  0  0  0
   -3.2900   -2.0790   -3.3230 H   0  0  0  0  0  0  0  0  0  0  0  0
   -1.7600   -2.0680    1.6290 H   0  0  0  0  0  0  0  0  0  0  0  0
   -0.5420   -2.6320    3.4840 H   0  0  0  0  0  0  0  0  0  0  0  0
    0.4000   -4.8330    1.6600 H   0  0  0  0  0  0  0  0  0  0  0  0
   -0.3400   -4.9420    3.2710 H   0  0  0  0  0  0  0  0  0  0  0  0
    2.7420   -6.2820    2.5100 H   0  0  0  0  0  0  0  0  0  0  0  0
    2.8020   -6.1410    4.2810 H   0  0  0  0  0  0  0  0  0  0  0  0
    1.2880   -6.6100    3.4770 H   0  0  0  0  0  0  0  0  0  0  0  0
    1.4660   -4.8020    5.4030 H   0  0  0  0  0  0  0  0  0  0  0  0
    1.0290   -3.1890    4.8000 H   0  0  0  0  0  0  0  0  0  0  0  0
    2.7390   -3.6300    4.9990 H   0  0  0  0  0  0  0  0  0  0  0  0
    5.3530   -0.7800    0.1680 H   0  0  0  0  0  0  0  0  0  0  0  0
    7.3450    0.6060   -0.2560 H   0  0  0  0  0  0  0  0  0  0  0  0
    6.0690    3.3390    2.7740 H   0  0  0  0  0  0  0  0  0  0  0  0
   -0.0420   -0.1880    2.1290 H   0  0  0  0  0  0  0  0  0  0  0  0
    2.8180    1.6320   -0.2560 H   0  0  0  0  0  0  0  0  0  0  0  0
    2.5360    4.0660   -0.6360 H   0  0  0  0  0  0  0  0  0  0  0  0
    0.6590    4.4490    3.2080 H   0  0  0  0  0  0  0  0  0  0  0  0
    0.9410    2.0150    3.5890 H   0  0  0  0  0  0  0  0  0  0  0  0
  1 37  1  0  0  0  0
  1 38  1  0  0  0  0
  1 39  1  0  0  0  0
  1  2  1  0  0  0  0
  2  3  2  0  0  0  0
  3 40  1  0  0  0  0
  3  4  1  0  0  0  0
  4  5  2  0  0  0  0
  5  6  1  0  0  0  0
  6  2  1  0  0  0  0
  6 41  1  0  0  0  0
  4  7  1  0  0  0  0
  7  8  2  0  0  0  0
  7  9  1  0  0  0  0
  9 42  1  0  0  0  0
  9 10  1  0  0  0  0
 10 43  1  0  0  0  0
 10 11  1  0  0  0  0
 11 44  1  0  0  0  0
 11 45  1  0  0  0  0
 11 12  1  0  0  0  0
 12 13  1  0  0  0  0
 13 46  1  0  0  0  0
 13 47  1  0  0  0  0
 13 48  1  0  0  0  0
 12 14  1  0  0  0  0
 14 49  1  0  0  0  0
 14 50  1  0  0  0  0
 14 51  1  0  0  0  0
 12 15  1  0  0  0  0
 15 16  1  0  0  0  0
 16 17  1  0  0  0  0
 17 18  2  0  0  0  0
 18 19  1  0  0  0  0
 19 20  2  0  0  0  0
 20 52  1  0  0  0  0
 20 21  1  0  0  0  0
 21 53  1  0  0  0  0
 21 22  2  0  0  0  0
 22 23  1  0  0  0  0
 22 24  1  0  0  0  0
 24 54  1  0  0  0  0
 24 25  2  0  0  0  0
 25 19  1  0  0  0  0
 25 26  1  0  0  0  0
 18 27  1  0  0  0  0
 27 28  2  0  0  0  0
 28 55  1  0  0  0  0
 28 29  1  0  0  0  0
 29 10  1  0  0  0  0
 29 16  2  0  0  0  0
 27 30  1  0  0  0  0
 30 31  2  0  0  0  0
 31 56  1  0  0  0  0
 31 32  1  0  0  0  0
 32 57  1  0  0  0  0
 32 33  2  0  0  0  0
 33 34  1  0  0  0  0
 33 35  1  0  0  0  0
 35 58  1  0  0  0  0
 35 36  2  0  0  0  0
 36 30  1  0  0  0  0
 36 59  1  0  0  0  0
M  END
>  <LOGBIO>
5.4800

>  <PRED_LOGBIO>
5.4200

>  <XV_RES>
0.0700

>  <WHL_TMPL>
3

>  <ANCH>
1-19;35-34

$$$$
ROW62
  -MTS-   01071501023D 0   0.00000     0.00000     0

 56 60  0  0  1  0  0  0  0  0999 V2000
    5.7300   -7.7970    3.0820 C   0  0  0  0  0  0  0  0  0  0  0  0
    4.6670   -6.9810    3.6860 N   0  0  0  0  0  0  0  0  0  0  0  0
    3.8660   -7.5240    4.5980 C   0  0  0  0  0  0  0  0  0  0  0  0
    4.0210   -8.7000    4.9260 O   0  0  0  0  0  0  0  0  0  0  0  0
    2.7880   -6.7230    5.2210 C   0  0  0  0  0  0  0  0  0  0  0  0
    2.6160   -5.4420    4.8660 C   0  0  0  0  0  0  0  0  0  0  0  0
    1.5400   -4.6360    5.4850 C   0  0  0  0  0  0  0  0  0  0  0  0
    1.5260   -4.4340    6.8710 C   0  0  0  0  0  0  0  0  0  0  0  0
    0.5080   -3.6710    7.4560 C   0  0  0  0  0  0  0  0  0  0  0  0
   -0.4950   -3.1110    6.6570 C   0  0  0  0  0  0  0  0  0  0  0  0
   -0.4810   -3.3130    5.2720 C   0  0  0  0  0  0  0  0  0  0  0  0
   -1.7280   -2.6160    4.2780 Cl  0  0  0  0  0  0  0  0  0  0  0  0
    0.5370   -4.0760    4.6860 C   0  0  0  0  0  0  0  0  0  0  0  0
    3.5080   -4.8390    3.8510 C   0  0  0  0  0  0  0  0  0  0  0  0
    3.3620   -3.5050    3.4530 C   0  0  0  0  0  0  0  0  0  0  0  0
    4.2230   -2.9640    2.4900 C   0  0  0  0  0  0  0  0  0  0  0  0
    5.2290   -3.7570    1.9260 C   0  0  0  0  0  0  0  0  0  0  0  0
    5.3750   -5.0910    2.3240 C   0  0  0  0  0  0  0  0  0  0  0  0
    4.5150   -5.6320    3.2870 C   0  0  0  0  0  0  0  0  0  0  0  0
    4.0650   -1.5250    2.0600 C   0  0  2  0  0  0  0  0  0  0  0  0
    5.3740   -0.9850    1.6660 N   0  0  0  0  0  0  0  0  0  0  0  0
    3.5110   -0.7150    3.2080 C   0  0  0  0  0  0  0  0  0  0  0  0
    3.8380    0.6410    3.3290 C   0  0  0  0  0  0  0  0  0  0  0  0
    3.3250    1.3920    4.3930 C   0  0  0  0  0  0  0  0  0  0  0  0
    2.4850    0.7880    5.3360 C   0  0  0  0  0  0  0  0  0  0  0  0
    1.8470    1.7210    6.6580 Cl  0  0  0  0  0  0  0  0  0  0  0  0
    2.1580   -0.5680    5.2140 C   0  0  0  0  0  0  0  0  0  0  0  0
    2.6710   -1.3190    4.1500 C   0  0  0  0  0  0  0  0  0  0  0  0
    3.1160   -1.4510    0.8880 C   0  0  0  0  0  0  0  0  0  0  0  0
    2.2940   -0.4320    0.6040 C   0  0  0  0  0  0  0  0  0  0  0  0
    1.5940   -0.7690   -0.5610 N   0  0  0  0  0  0  0  0  0  0  0  0
    1.9980   -1.9630   -0.9530 C   0  0  0  0  0  0  0  0  0  0  0  0
    2.9450   -2.4140   -0.0710 N   0  0  0  0  0  0  0  0  0  0  0  0
    3.6510   -3.7010   -0.1420 C   0  0  0  0  0  0  0  0  0  0  0  0
    5.9220   -7.4500    2.0690 H   0  0  0  0  0  0  0  0  0  0  0  0
    6.6380   -7.7060    3.6750 H   0  0  0  0  0  0  0  0  0  0  0  0
    5.4170   -8.8390    3.0560 H   0  0  0  0  0  0  0  0  0  0  0  0
    2.1410   -7.1700    5.9610 H   0  0  0  0  0  0  0  0  0  0  0  0
    2.3000   -4.8660    7.4870 H   0  0  0  0  0  0  0  0  0  0  0  0
    0.4980   -3.5150    8.5250 H   0  0  0  0  0  0  0  0  0  0  0  0
   -1.2800   -2.5220    7.1090 H   0  0  0  0  0  0  0  0  0  0  0  0
    0.5480   -4.2310    3.6170 H   0  0  0  0  0  0  0  0  0  0  0  0
    2.5860   -2.8940    3.8880 H   0  0  0  0  0  0  0  0  0  0  0  0
    5.8930   -3.3390    1.1830 H   0  0  0  0  0  0  0  0  0  0  0  0
    6.1520   -5.7020    1.8890 H   0  0  0  0  0  0  0  0  0  0  0  0
    5.7440   -1.5270    0.8980 H   0  0  0  0  0  0  0  0  0  0  0  0
    6.0090   -1.0350    2.4500 H   0  0  0  0  0  0  0  0  0  0  0  0
    4.4860    1.1070    2.6020 H   0  0  0  0  0  0  0  0  0  0  0  0
    3.5770    2.4380    4.4870 H   0  0  0  0  0  0  0  0  0  0  0  0
    1.5090   -1.0350    5.9420 H   0  0  0  0  0  0  0  0  0  0  0  0
    2.4190   -2.3650    4.0570 H   0  0  0  0  0  0  0  0  0  0  0  0
    2.1900    0.4820    1.1690 H   0  0  0  0  0  0  0  0  0  0  0  0
    1.6420   -2.4960   -1.8220 H   0  0  0  0  0  0  0  0  0  0  0  0
    3.7450   -4.0070   -1.1820 H   0  0  0  0  0  0  0  0  0  0  0  0
    3.0900   -4.4540    0.4080 H   0  0  0  0  0  0  0  0  0  0  0  0
    4.6420   -3.5960    0.2950 H   0  0  0  0  0  0  0  0  0  0  0  0
  1 35  1  0  0  0  0
  1 36  1  0  0  0  0
  1 37  1  0  0  0  0
  1  2  1  0  0  0  0
  2  3  1  0  0  0  0
  3  4  2  0  0  0  0
  3  5  1  0  0  0  0
  5 38  1  0  0  0  0
  5  6  2  0  0  0  0
  6  7  1  0  0  0  0
  7  8  2  0  0  0  0
  8 39  1  0  0  0  0
  8  9  1  0  0  0  0
  9 40  1  0  0  0  0
  9 10  2  0  0  0  0
 10 41  1  0  0  0  0
 10 11  1  0  0  0  0
 11 12  1  0  0  0  0
 11 13  2  0  0  0  0
 13  7  1  0  0  0  0
 13 42  1  0  0  0  0
  6 14  1  0  0  0  0
 14 15  1  0  0  0  0
 15 43  1  0  0  0  0
 15 16  2  0  0  0  0
 16 17  1  0  0  0  0
 17 44  1  0  0  0  0
 17 18  2  0  0  0  0
 18 45  1  0  0  0  0
 18 19  1  0  0  0  0
 19  2  1  0  0  0  0
 19 14  2  0  0  0  0
 16 20  1  0  0  0  0
 20 21  1  0  0  0  0
 21 46  1  0  0  0  0
 21 47  1  0  0  0  0
 20 22  1  0  0  0  0
 22 23  2  0  0  0  0
 23 48  1  0  0  0  0
 23 24  1  0  0  0  0
 24 49  1  0  0  0  0
 24 25  2  0  0  0  0
 25 26  1  0  0  0  0
 25 27  1  0  0  0  0
 27 50  1  0  0  0  0
 27 28  2  0  0  0  0
 28 22  1  0  0  0  0
 28 51  1  0  0  0  0
 20 29  1  0  0  0  0
 29 30  2  0  0  0  0
 30 52  1  0  0  0  0
 30 31  1  0  0  0  0
 31 32  2  0  0  0  0
 32 53  1  0  0  0  0
 32 33  1  0  0  0  0
 33 29  1  0  0  0  0
 33 34  1  0  0  0  0
 34 54  1  0  0  0  0
 34 55  1  0  0  0  0
 34 56  1  0  0  0  0
M  END
>  <LOGBIO>
5.3900

>  <PRED_LOGBIO>
5.7200

>  <XV_RES>
-0.3750

>  <WHL_TMPL>
3

>  <ANCH>
21-22;46-52

$$$$
ROW64
  -MTS-   01071501023D 0   0.00000     0.00000     0

 50 54  0  0  0  0  0  0  0  0999 V2000
    3.0480    6.3530    3.4830 C   0  0  0  0  0  0  0  0  0  0  0  0
    3.4470    7.5530    2.6580 C   0  0  0  0  0  0  0  0  0  0  0  0
    4.0340    8.6640    3.2760 C   0  0  0  0  0  0  0  0  0  0  0  0
    4.4040    9.7760    2.5110 C   0  0  0  0  0  0  0  0  0  0  0  0
    4.1860    9.7780    1.1280 C   0  0  0  0  0  0  0  0  0  0  0  0
    3.5990    8.6680    0.5100 C   0  0  0  0  0  0  0  0  0  0  0  0
    3.3640    8.6700   -0.9820 C   0  0  0  0  0  0  0  0  0  0  0  0
    3.2290    7.5550    1.2750 C   0  0  0  0  0  0  0  0  0  0  0  0
    2.6080    6.3810    0.6220 C   0  0  0  0  0  0  0  0  0  0  0  0
    3.1720    5.6550   -0.3250 N   0  0  0  0  0  0  0  0  0  0  0  0
    2.2980    4.6300   -0.7050 C   0  0  0  0  0  0  0  0  0  0  0  0
    2.3880    3.5960   -1.6450 C   0  0  0  0  0  0  0  0  0  0  0  0
    1.3230    2.7010   -1.8050 C   0  0  0  0  0  0  0  0  0  0  0  0
    0.1690    2.8390   -1.0250 C   0  0  0  0  0  0  0  0  0  0  0  0
    0.0790    3.8730   -0.0850 C   0  0  0  0  0  0  0  0  0  0  0  0
    1.1440    4.7680    0.0750 C   0  0  0  0  0  0  0  0  0  0  0  0
    1.3630    5.8880    0.9110 N   0  0  0  0  0  0  0  0  0  0  0  0
   -0.9560    1.8930   -1.1930 C   0  0  0  0  0  0  0  0  0  0  0  0
   -0.9990    0.8620   -0.5230 O   0  0  0  0  0  0  0  0  0  0  0  0
   -1.9210    2.1560   -2.0700 N   0  0  0  0  0  0  0  0  0  0  0  0
   -2.9960    1.2510   -2.2320 C   0  0  0  0  0  0  0  0  0  0  0  0
   -2.7820    0.0240   -2.8700 C   0  0  0  0  0  0  0  0  0  0  0  0
   -3.8560   -0.8620   -3.0230 C   0  0  0  0  0  0  0  0  0  0  0  0
   -5.1140   -0.4940   -2.5320 C   0  0  0  0  0  0  0  0  0  0  0  0
   -6.2170   -1.3460   -2.6610 C   0  0  0  0  0  0  0  0  0  0  0  0
   -7.4660   -0.9560   -2.1620 C   0  0  0  0  0  0  0  0  0  0  0  0
   -7.6110    0.2860   -1.5340 C   0  0  0  0  0  0  0  0  0  0  0  0
   -6.5080    1.1390   -1.4040 C   0  0  0  0  0  0  0  0  0  0  0  0
   -5.2590    0.7480   -1.9030 C   0  0  0  0  0  0  0  0  0  0  0  0
   -4.2130    1.5750   -1.7720 N   0  0  0  0  0  0  0  0  0  0  0  0
    2.7830    6.6760    4.4880 H   0  0  0  0  0  0  0  0  0  0  0  0
    3.8810    5.6550    3.5350 H   0  0  0  0  0  0  0  0  0  0  0  0
    2.1930    5.8640    3.0220 H   0  0  0  0  0  0  0  0  0  0  0  0
    4.2030    8.6620    4.3430 H   0  0  0  0  0  0  0  0  0  0  0  0
    4.8570   10.6330    2.9870 H   0  0  0  0  0  0  0  0  0  0  0  0
    4.4710   10.6370    0.5370 H   0  0  0  0  0  0  0  0  0  0  0  0
    4.1220    9.2810   -1.4670 H   0  0  0  0  0  0  0  0  0  0  0  0
    2.3780    9.0800   -1.1930 H   0  0  0  0  0  0  0  0  0  0  0  0
    3.4210    7.6520   -1.3600 H   0  0  0  0  0  0  0  0  0  0  0  0
    3.2780    3.4890   -2.2470 H   0  0  0  0  0  0  0  0  0  0  0  0
    1.3920    1.9030   -2.5300 H   0  0  0  0  0  0  0  0  0  0  0  0
   -0.8110    3.9800    0.5170 H   0  0  0  0  0  0  0  0  0  0  0  0
    0.7190    6.2560    1.5970 H   0  0  0  0  0  0  0  0  0  0  0  0
   -1.8850    3.0020   -2.6210 H   0  0  0  0  0  0  0  0  0  0  0  0
   -1.8010   -0.2370   -3.2400 H   0  0  0  0  0  0  0  0  0  0  0  0
   -3.7150   -1.8140   -3.5120 H   0  0  0  0  0  0  0  0  0  0  0  0
   -6.1050   -2.3050   -3.1460 H   0  0  0  0  0  0  0  0  0  0  0  0
   -8.3170   -1.6140   -2.2620 H   0  0  0  0  0  0  0  0  0  0  0  0
   -8.5740    0.5870   -1.1490 H   0  0  0  0  0  0  0  0  0  0  0  0
   -6.6200    2.0970   -0.9190 H   0  0  0  0  0  0  0  0  0  0  0  0
  1 31  1  0  0  0  0
  1 32  1  0  0  0  0
  1 33  1  0  0  0  0
  1  2  1  0  0  0  0
  2  3  2  0  0  0  0
  3 34  1  0  0  0  0
  3  4  1  0  0  0  0
  4 35  1  0  0  0  0
  4  5  2  0  0  0  0
  5 36  1  0  0  0  0
  5  6  1  0  0  0  0
  6  7  1  0  0  0  0
  7 37  1  0  0  0  0
  7 38  1  0  0  0  0
  7 39  1  0  0  0  0
  6  8  2  0  0  0  0
  8  2  1  0  0  0  0
  8  9  1  0  0  0  0
  9 10  2  0  0  0  0
 10 11  1  0  0  0  0
 11 12  1  0  0  0  0
 12 40  1  0  0  0  0
 12 13  2  0  0  0  0
 13 41  1  0  0  0  0
 13 14  1  0  0  0  0
 14 15  2  0  0  0  0
 15 42  1  0  0  0  0
 15 16  1  0  0  0  0
 16 11  2  0  0  0  0
 16 17  1  0  0  0  0
 17  9  1  0  0  0  0
 17 43  1  0  0  0  0
 14 18  1  0  0  0  0
 18 19  2  0  0  0  0
 18 20  1  0  0  0  0
 20 44  1  0  0  0  0
 20 21  1  0  0  0  0
 21 22  2  0  0  0  0
 22 45  1  0  0  0  0
 22 23  1  0  0  0  0
 23 46  1  0  0  0  0
 23 24  2  0  0  0  0
 24 25  1  0  0  0  0
 25 47  1  0  0  0  0
 25 26  2  0  0  0  0
 26 48  1  0  0  0  0
 26 27  1  0  0  0  0
 27 49  1  0  0  0  0
 27 28  2  0  0  0  0
 28 50  1  0  0  0  0
 28 29  1  0  0  0  0
 29 24  1  0  0  0  0
 29 30  2  0  0  0  0
 30 21  1  0  0  0  0
M  END
>  <LOGBIO>
5.5700

>  <PRED_LOGBIO>
5.2200

>  <XV_RES>
0.3710

>  <WHL_TMPL>
3

>  <ANCH>
62-63;40-41

$$$$
ROW65
  -MTS-   01071501023D 0   0.00000     0.00000     0

 39 42  0  0  0  0  0  0  0  0999 V2000
    4.9440    3.7220    0.2250 F   0  0  0  0  0  0  0  0  0  0  0  0
    4.4270    4.3250    1.3160 C   0  0  0  0  0  0  0  0  0  0  0  0
    4.6440    5.6880    1.5470 C   0  0  0  0  0  0  0  0  0  0  0  0
    4.1310    6.2880    2.6310 N   0  0  0  0  0  0  0  0  0  0  0  0
    3.3960    5.6220    3.5330 C   0  0  0  0  0  0  0  0  0  0  0  0
    3.1440    4.2560    3.3580 C   0  0  0  0  0  0  0  0  0  0  0  0
    3.6640    3.5980    2.2380 C   0  0  0  0  0  0  0  0  0  0  0  0
    3.4120    2.1540    2.0310 C   0  0  0  0  0  0  0  0  0  0  0  0
    2.1570    1.7000    1.9110 N   0  0  0  0  0  0  0  0  0  0  0  0
    1.9170    0.3950    1.7240 C   0  0  0  0  0  0  0  0  0  0  0  0
    2.9890   -0.5030    1.6520 C   0  0  0  0  0  0  0  0  0  0  0  0
    2.7480   -1.8830    1.4530 N   0  0  0  0  0  0  0  0  0  0  0  0
    2.5820   -2.6860    2.5000 C   0  0  0  0  0  0  0  0  0  0  0  0
    2.6380   -2.2290    3.6410 O   0  0  0  0  0  0  0  0  0  0  0  0
    2.3240   -4.1590    2.2890 C   0  0  0  0  0  0  0  0  0  0  0  0
    1.6910   -4.9340    3.3930 C   0  0  0  0  0  0  0  0  0  0  0  0
    0.9130   -4.6210    2.1610 C   0  0  0  0  0  0  0  0  0  0  0  0
    4.2450   -0.0500    1.7710 N   0  0  0  0  0  0  0  0  0  0  0  0
    4.4820    1.2550    1.9590 C   0  0  0  0  0  0  0  0  0  0  0  0
    5.8730    1.7450    2.0890 C   0  0  0  0  0  0  0  0  0  0  0  0
    6.1630    2.7340    3.0370 C   0  0  0  0  0  0  0  0  0  0  0  0
    7.4730    3.2110    3.1540 C   0  0  0  0  0  0  0  0  0  0  0  0
    8.4380    2.7230    2.3630 N   0  0  0  0  0  0  0  0  0  0  0  0
    8.1970    1.7770    1.4460 C   0  0  0  0  0  0  0  0  0  0  0  0
    6.9060    1.2570    1.2790 C   0  0  0  0  0  0  0  0  0  0  0  0
    5.2300    6.2630    0.8450 H   0  0  0  0  0  0  0  0  0  0  0  0
    3.0000    6.1390    4.3940 H   0  0  0  0  0  0  0  0  0  0  0  0
    2.5530    3.7150    4.0820 H   0  0  0  0  0  0  0  0  0  0  0  0
    0.9030    0.0370    1.6280 H   0  0  0  0  0  0  0  0  0  0  0  0
    2.7010   -2.2580    0.5170 H   0  0  0  0  0  0  0  0  0  0  0  0
    3.0860   -4.6460    1.6840 H   0  0  0  0  0  0  0  0  0  0  0  0
    1.4320   -4.3940    4.3010 H   0  0  0  0  0  0  0  0  0  0  0  0
    2.0150   -5.9630    3.5340 H   0  0  0  0  0  0  0  0  0  0  0  0
    0.1300   -3.8700    2.2400 H   0  0  0  0  0  0  0  0  0  0  0  0
    0.7130   -5.4390    1.4720 H   0  0  0  0  0  0  0  0  0  0  0  0
    5.3820    3.1240    3.6720 H   0  0  0  0  0  0  0  0  0  0  0  0
    7.7070    3.9740    3.8830 H   0  0  0  0  0  0  0  0  0  0  0  0
    9.0040    1.4110    0.8290 H   0  0  0  0  0  0  0  0  0  0  0  0
    6.7110    0.4950    0.5400 H   0  0  0  0  0  0  0  0  0  0  0  0
  1  2  1  0  0  0  0
  2  3  2  0  0  0  0
  3 26  1  0  0  0  0
  3  4  1  0  0  0  0
  4  5  2  0  0  0  0
  5 27  1  0  0  0  0
  5  6  1  0  0  0  0
  6 28  1  0  0  0  0
  6  7  2  0  0  0  0
  7  2  1  0  0  0  0
  7  8  1  0  0  0  0
  8  9  1  0  0  0  0
  9 10  2  0  0  0  0
 10 29  1  0  0  0  0
 10 11  1  0  0  0  0
 11 12  1  0  0  0  0
 12 30  1  0  0  0  0
 12 13  1  0  0  0  0
 13 14  2  0  0  0  0
 13 15  1  0  0  0  0
 15 31  1  0  0  0  0
 15 16  1  0  0  0  0
 16 32  1  0  0  0  0
 16 33  1  0  0  0  0
 16 17  1  0  0  0  0
 17 15  1  0  0  0  0
 17 34  1  0  0  0  0
 17 35  1  0  0  0  0
 11 18  2  0  0  0  0
 18 19  1  0  0  0  0
 19  8  2  0  0  0  0
 19 20  1  0  0  0  0
 20 21  2  0  0  0  0
 21 36  1  0  0  0  0
 21 22  1  0  0  0  0
 22 37  1  0  0  0  0
 22 23  2  0  0  0  0
 23 24  1  0  0  0  0
 24 38  1  0  0  0  0
 24 25  2  0  0  0  0
 25 20  1  0  0  0  0
 25 39  1  0  0  0  0
M  END
>  <LOGBIO>
6.0000

>  <PRED_LOGBIO>
5.4900

>  <XV_RES>
0.6650

>  <WHL_TMPL>
2

>  <ANCH>
43-52;30-31

$$$$
ROW66
  -MTS-   01071501023D 0   0.00000     0.00000     0

 86 92  0  0  1  0  0  0  0  0999 V2000
   -0.6830   -2.1860    1.2500 O   0  0  0  0  0  0  0  0  0  0  0  0
   -1.6780   -2.0830    2.0000 C   0  0  0  0  0  0  0  0  0  0  0  0
   -2.5870   -1.1400    1.7740 N   0  0  0  0  0  0  0  0  0  0  0  0
   -2.4220   -0.2160    0.6420 C   0  0  2  0  0  0  0  0  0  0  0  0
   -3.5950    0.7620    0.6070 C   0  0  0  0  0  0  0  0  0  0  0  0
   -3.4260    1.7100   -0.5560 C   0  0  0  0  0  0  0  0  0  0  0  0
   -2.4710    2.6500   -0.5720 C   0  0  0  0  0  0  0  0  0  0  0  0
   -2.6460    3.5140   -2.1070 S   0  0  0  0  0  0  0  0  0  0  0  0
   -4.0250    2.6010   -2.7410 C   0  0  0  0  0  0  0  0  0  0  0  0
   -4.7970    2.6380   -3.9080 C   0  0  0  0  0  0  0  0  0  0  0  0
   -5.8490    1.7310   -4.0790 C   0  0  0  0  0  0  0  0  0  0  0  0
   -6.1300    0.7880   -3.0840 C   0  0  0  0  0  0  0  0  0  0  0  0
   -5.3580    0.7510   -1.9170 C   0  0  0  0  0  0  0  0  0  0  0  0
   -4.3050    1.6580   -1.7450 C   0  0  0  0  0  0  0  0  0  0  0  0
   -2.3840   -1.0020   -0.6470 C   0  0  0  0  0  0  0  0  0  0  0  0
   -3.2260   -0.7950   -1.5190 O   0  0  0  0  0  0  0  0  0  0  0  0
   -1.4390   -1.9180   -0.8390 N   0  0  0  0  0  0  0  0  0  0  0  0
   -1.6080   -3.3260   -0.4510 C   0  0  0  0  0  0  0  0  0  0  0  0
   -0.4470   -3.8340    0.4240 C   0  0  0  0  0  0  0  0  0  0  0  0
    0.9170   -3.5490   -0.2320 C   0  0  0  0  0  0  0  0  0  0  0  0
    1.0580   -2.0640   -0.6100 C   0  0  0  0  0  0  0  0  0  0  0  0
   -0.1430   -1.6040   -1.4570 C   0  0  0  0  0  0  0  0  0  0  0  0
    2.0030   -3.9420    0.6770 N   0  0  0  0  0  0  0  0  0  0  0  0
    1.8990   -5.3770    0.9740 C   0  0  0  0  0  0  0  0  0  0  0  0
    3.0020   -5.8220    1.9530 C   0  0  0  0  0  0  0  0  0  0  0  0
    4.4010   -5.4440    1.4310 C   0  0  0  0  0  0  0  0  0  0  0  0
    4.4610   -3.9640    1.0100 C   0  0  0  0  0  0  0  0  0  0  0  0
    3.2980   -3.5990    0.0710 C   0  0  0  0  0  0  0  0  0  0  0  0
   -1.8270   -2.9190    3.0240 N   0  0  0  0  0  0  0  0  0  0  0  0
   -2.5450   -4.1970    2.9060 C   0  0  0  0  0  0  0  0  0  0  0  0
   -3.6500   -4.3660    3.9660 C   0  0  0  0  0  0  0  0  0  0  0  0
   -3.0890   -4.1170    5.3790 C   0  0  0  0  0  0  0  0  0  0  0  0
   -2.3580   -2.7640    5.4610 C   0  0  0  0  0  0  0  0  0  0  0  0
   -1.2880   -2.6370    4.3610 C   0  0  0  0  0  0  0  0  0  0  0  0
   -2.0930   -5.1610    5.6620 N   0  0  0  0  0  0  0  0  0  0  0  0
   -2.2460   -5.9710    6.7060 C   0  0  0  0  0  0  0  0  0  0  0  0
   -1.3720   -6.8430    6.9050 O   0  0  0  0  0  0  0  0  0  0  0  0
   -3.2720   -5.9100    7.5500 N   0  0  0  0  0  0  0  0  0  0  0  0
   -4.3060   -4.9560    7.4020 C   0  0  0  0  0  0  0  0  0  0  0  0
   -5.3740   -4.9150    8.3050 C   0  0  0  0  0  0  0  0  0  0  0  0
   -6.3900   -3.9650    8.1450 C   0  0  0  0  0  0  0  0  0  0  0  0
   -6.3380   -3.0570    7.0800 C   0  0  0  0  0  0  0  0  0  0  0  0
   -5.2690   -3.0980    6.1770 C   0  0  0  0  0  0  0  0  0  0  0  0
   -4.2530   -4.0480    6.3370 C   0  0  0  0  0  0  0  0  0  0  0  0
   -3.3910   -1.0570    2.3800 H   0  0  0  0  0  0  0  0  0  0  0  0
   -1.4920    0.3370    0.7570 H   0  0  0  0  0  0  0  0  0  0  0  0
   -4.5250    0.2090    0.4910 H   0  0  0  0  0  0  0  0  0  0  0  0
   -3.6230    1.3280    1.5360 H   0  0  0  0  0  0  0  0  0  0  0  0
   -1.7390    2.8420    0.1980 H   0  0  0  0  0  0  0  0  0  0  0  0
   -4.5800    3.3660   -4.6760 H   0  0  0  0  0  0  0  0  0  0  0  0
   -6.4450    1.7600   -4.9800 H   0  0  0  0  0  0  0  0  0  0  0  0
   -6.9420    0.0880   -3.2160 H   0  0  0  0  0  0  0  0  0  0  0  0
   -5.5740    0.0230   -1.1490 H   0  0  0  0  0  0  0  0  0  0  0  0
   -1.6830   -3.9400   -1.3460 H   0  0  0  0  0  0  0  0  0  0  0  0
   -2.5460   -3.4410    0.0880 H   0  0  0  0  0  0  0  0  0  0  0  0
   -0.4890   -3.3500    1.3970 H   0  0  0  0  0  0  0  0  0  0  0  0
   -0.5560   -4.9050    0.5830 H   0  0  0  0  0  0  0  0  0  0  0  0
    1.0400   -4.1700   -1.1170 H   0  0  0  0  0  0  0  0  0  0  0  0
    1.1140   -1.4630    0.2960 H   0  0  0  0  0  0  0  0  0  0  0  0
    1.9770   -1.9190   -1.1750 H   0  0  0  0  0  0  0  0  0  0  0  0
   -0.0890   -2.0690   -2.4390 H   0  0  0  0  0  0  0  0  0  0  0  0
   -0.0750   -0.5310   -1.6260 H   0  0  0  0  0  0  0  0  0  0  0  0
    1.9850   -5.9460    0.0510 H   0  0  0  0  0  0  0  0  0  0  0  0
    0.9290   -5.5860    1.4200 H   0  0  0  0  0  0  0  0  0  0  0  0
    2.8390   -5.3520    2.9210 H   0  0  0  0  0  0  0  0  0  0  0  0
    2.9480   -6.8990    2.0960 H   0  0  0  0  0  0  0  0  0  0  0  0
    4.6510   -6.0730    0.5790 H   0  0  0  0  0  0  0  0  0  0  0  0
    5.1400   -5.6300    2.2070 H   0  0  0  0  0  0  0  0  0  0  0  0
    4.4230   -3.3330    1.8960 H   0  0  0  0  0  0  0  0  0  0  0  0
    5.4060   -3.7680    0.5080 H   0  0  0  0  0  0  0  0  0  0  0  0
    3.4100   -4.1340   -0.8700 H   0  0  0  0  0  0  0  0  0  0  0  0
    3.3240   -2.5330   -0.1430 H   0  0  0  0  0  0  0  0  0  0  0  0
   -1.8360   -5.0170    2.9910 H   0  0  0  0  0  0  0  0  0  0  0  0
   -2.9840   -4.2730    1.9140 H   0  0  0  0  0  0  0  0  0  0  0  0
   -4.4540   -3.6610    3.7660 H   0  0  0  0  0  0  0  0  0  0  0  0
   -4.0550   -5.3740    3.9090 H   0  0  0  0  0  0  0  0  0  0  0  0
   -3.0790   -1.9560    5.3590 H   0  0  0  0  0  0  0  0  0  0  0  0
   -1.8870   -2.6650    6.4370 H   0  0  0  0  0  0  0  0  0  0  0  0
   -0.4690   -3.3210    4.5710 H   0  0  0  0  0  0  0  0  0  0  0  0
   -0.8700   -1.6320    4.3760 H   0  0  0  0  0  0  0  0  0  0  0  0
   -1.2880   -5.2630    5.0610 H   0  0  0  0  0  0  0  0  0  0  0  0
   -3.3130   -6.5640    8.3200 H   0  0  0  0  0  0  0  0  0  0  0  0
   -5.4150   -5.6150    9.1260 H   0  0  0  0  0  0  0  0  0  0  0  0
   -7.2140   -3.9320    8.8420 H   0  0  0  0  0  0  0  0  0  0  0  0
   -7.1210   -2.3240    6.9570 H   0  0  0  0  0  0  0  0  0  0  0  0
   -5.2290   -2.3980    5.3560 H   0  0  0  0  0  0  0  0  0  0  0  0
  1  2  2  0  0  0  0
  2  3  1  0  0  0  0
  3 45  1  0  0  0  0
  3  4  1  0  0  0  0
  4 46  1  0  0  0  0
  4  5  1  0  0  0  0
  5 47  1  0  0  0  0
  5 48  1  0  0  0  0
  5  6  1  0  0  0  0
  6  7  2  0  0  0  0
  7 49  1  0  0  0  0
  7  8  1  0  0  0  0
  8  9  1  0  0  0  0
  9 10  2  0  0  0  0
 10 50  1  0  0  0  0
 10 11  1  0  0  0  0
 11 51  1  0  0  0  0
 11 12  2  0  0  0  0
 12 52  1  0  0  0  0
 12 13  1  0  0  0  0
 13 53  1  0  0  0  0
 13 14  2  0  0  0  0
 14  6  1  0  0  0  0
 14  9  1  0  0  0  0
  4 15  1  0  0  0  0
 15 16  2  0  0  0  0
 15 17  1  0  0  0  0
 17 18  1  0  0  0  0
 18 54  1  0  0  0  0
 18 55  1  0  0  0  0
 18 19  1  0  0  0  0
 19 56  1  0  0  0  0
 19 57  1  0  0  0  0
 19 20  1  0  0  0  0
 20 58  1  0  0  0  0
 20 21  1  0  0  0  0
 21 59  1  0  0  0  0
 21 60  1  0  0  0  0
 21 22  1  0  0  0  0
 22 17  1  0  0  0  0
 22 61  1  0  0  0  0
 22 62  1  0  0  0  0
 20 23  1  0  0  0  0
 23 24  1  0  0  0  0
 24 63  1  0  0  0  0
 24 64  1  0  0  0  0
 24 25  1  0  0  0  0
 25 65  1  0  0  0  0
 25 66  1  0  0  0  0
 25 26  1  0  0  0  0
 26 67  1  0  0  0  0
 26 68  1  0  0  0  0
 26 27  1  0  0  0  0
 27 69  1  0  0  0  0
 27 70  1  0  0  0  0
 27 28  1  0  0  0  0
 28 23  1  0  0  0  0
 28 71  1  0  0  0  0
 28 72  1  0  0  0  0
  2 29  1  0  0  0  0
 29 30  1  0  0  0  0
 30 73  1  0  0  0  0
 30 74  1  0  0  0  0
 30 31  1  0  0  0  0
 31 75  1  0  0  0  0
 31 76  1  0  0  0  0
 31 32  1  0  0  0  0
 32 33  1  0  0  0  0
 33 77  1  0  0  0  0
 33 78  1  0  0  0  0
 33 34  1  0  0  0  0
 34 29  1  0  0  0  0
 34 79  1  0  0  0  0
 34 80  1  0  0  0  0
 32 35  1  0  0  0  0
 35 81  1  0  0  0  0
 35 36  1  0  0  0  0
 36 37  2  0  0  0  0
 36 38  1  0  0  0  0
 38 82  1  0  0  0  0
 38 39  1  0  0  0  0
 39 40  1  0  0  0  0
 40 83  1  0  0  0  0
 40 41  2  0  0  0  0
 41 84  1  0  0  0  0
 41 42  1  0  0  0  0
 42 85  1  0  0  0  0
 42 43  2  0  0  0  0
 43 86  1  0  0  0  0
 43 44  1  0  0  0  0
 44 32  1  0  0  0  0
 44 39  2  0  0  0  0
M  END
>  <LOGBIO>
7.0000

>  <PRED_LOGBIO>
6.9300

>  <XV_RES>
0.4170

>  <WHL_TMPL>
3

>  <ANCH>
54-56;23-21

$$$$
ROW67
  -MTS-   01071501023D 0   0.00000     0.00000     0

 62 65  0  0  1  0  0  0  0  0999 V2000
    1.6930   -2.2390    4.1940 C   0  0  0  0  0  0  0  0  0  0  0  0
    1.5140   -1.7680    2.7540 C   0  0  2  0  0  0  0  0  0  0  0  0
    2.5220   -0.7450    2.4430 N   0  0  0  0  0  0  0  0  0  0  0  0
    3.0180   -0.6020    1.0670 C   0  0  0  0  0  0  0  0  0  0  0  0
    4.4290    0.0130    1.0320 C   0  0  0  0  0  0  0  0  0  0  0  0
    4.4540    1.2450    1.9560 C   0  0  1  0  0  0  0  0  0  0  0  0
    3.7160    2.4020    1.2830 C   0  0  0  0  0  0  0  0  0  0  0  0
    2.2490    2.0240    1.0860 C   0  0  0  0  0  0  0  0  0  0  0  0
    1.5390    3.1360    0.4380 N   0  0  0  0  0  0  0  0  0  0  0  0
    0.2420    3.0290    0.1680 C   0  0  0  0  0  0  0  0  0  0  0  0
   -0.3740    1.9820    0.4640 O   0  0  0  0  0  0  0  0  0  0  0  0
   -0.4010    4.0350   -0.4180 N   0  0  0  0  0  0  0  0  0  0  0  0
    3.9030    1.0180    3.2560 O   0  0  0  0  0  0  0  0  0  0  0  0
    2.9810    0.0450    3.4100 C   0  0  0  0  0  0  0  0  0  0  0  0
    2.5300   -0.1240    4.5310 O   0  0  0  0  0  0  0  0  0  0  0  0
    5.8730    1.7450    2.0890 C   0  0  0  0  0  0  0  0  0  0  0  0
    6.1650    2.7420    3.0450 C   0  0  0  0  0  0  0  0  0  0  0  0
    7.4580    3.2480    3.2070 C   0  0  0  0  0  0  0  0  0  0  0  0
    8.4880    2.7680    2.4100 C   0  0  0  0  0  0  0  0  0  0  0  0
    9.7390    3.2500    2.5660 F   0  0  0  0  0  0  0  0  0  0  0  0
    8.2360    1.7930    1.4520 C   0  0  0  0  0  0  0  0  0  0  0  0
    6.9390    1.2860    1.2890 C   0  0  0  0  0  0  0  0  0  0  0  0
    0.1330   -1.1810    2.5850 C   0  0  0  0  0  0  0  0  0  0  0  0
   -0.5130   -1.2550    1.3450 C   0  0  0  0  0  0  0  0  0  0  0  0
   -1.7930   -0.7110    1.1880 C   0  0  0  0  0  0  0  0  0  0  0  0
   -2.4280   -0.0920    2.2710 C   0  0  0  0  0  0  0  0  0  0  0  0
   -1.7820   -0.0170    3.5110 C   0  0  0  0  0  0  0  0  0  0  0  0
   -0.5020   -0.5610    3.6680 C   0  0  0  0  0  0  0  0  0  0  0  0
   -3.7810    0.4840    2.1060 C   0  0  0  0  0  0  0  0  0  0  0  0
   -4.8490   -0.3370    1.7230 C   0  0  0  0  0  0  0  0  0  0  0  0
   -6.1290    0.2080    1.5670 C   0  0  0  0  0  0  0  0  0  0  0  0
   -6.3410    1.5730    1.7930 C   0  0  0  0  0  0  0  0  0  0  0  0
   -7.5760    2.0980    1.6420 F   0  0  0  0  0  0  0  0  0  0  0  0
   -5.2740    2.3940    2.1750 C   0  0  0  0  0  0  0  0  0  0  0  0
   -3.9930    1.8490    2.3320 C   0  0  0  0  0  0  0  0  0  0  0  0
   -2.9640    2.6410    2.7010 F   0  0  0  0  0  0  0  0  0  0  0  0
    2.6880   -2.6620    4.3160 H   0  0  0  0  0  0  0  0  0  0  0  0
    0.9460   -2.9960    4.4240 H   0  0  0  0  0  0  0  0  0  0  0  0
    1.5730   -1.3950    4.8690 H   0  0  0  0  0  0  0  0  0  0  0  0
    1.6340   -2.6120    2.0780 H   0  0  0  0  0  0  0  0  0  0  0  0
    2.3350    0.0270    0.4990 H   0  0  0  0  0  0  0  0  0  0  0  0
    3.0370   -1.5780    0.5850 H   0  0  0  0  0  0  0  0  0  0  0  0
    5.1520   -0.7190    1.3850 H   0  0  0  0  0  0  0  0  0  0  0  0
    4.6670    0.3170    0.0150 H   0  0  0  0  0  0  0  0  0  0  0  0
    3.7820    3.2880    1.9110 H   0  0  0  0  0  0  0  0  0  0  0  0
    4.1710    2.6080    0.3160 H   0  0  0  0  0  0  0  0  0  0  0  0
    2.1840    1.1370    0.4580 H   0  0  0  0  0  0  0  0  0  0  0  0
    1.7950    1.8170    2.0530 H   0  0  0  0  0  0  0  0  0  0  0  0
    2.0370    3.9820    0.1990 H   0  0  0  0  0  0  0  0  0  0  0  0
    0.0970    4.8810   -0.6570 H   0  0  0  0  0  0  0  0  0  0  0  0
   -1.3860    3.9540   -0.6240 H   0  0  0  0  0  0  0  0  0  0  0  0
    5.3690    3.1240    3.6670 H   0  0  0  0  0  0  0  0  0  0  0  0
    7.6540    4.0080    3.9480 H   0  0  0  0  0  0  0  0  0  0  0  0
    9.0400    1.4250    0.8320 H   0  0  0  0  0  0  0  0  0  0  0  0
    6.7540    0.5320    0.5390 H   0  0  0  0  0  0  0  0  0  0  0  0
   -0.0230   -1.7330    0.5090 H   0  0  0  0  0  0  0  0  0  0  0  0
   -2.2910   -0.7690    0.2320 H   0  0  0  0  0  0  0  0  0  0  0  0
   -2.2720    0.4610    4.3470 H   0  0  0  0  0  0  0  0  0  0  0  0
   -0.0040   -0.5040    4.6250 H   0  0  0  0  0  0  0  0  0  0  0  0
   -4.6850   -1.3900    1.5490 H   0  0  0  0  0  0  0  0  0  0  0  0
   -6.9530   -0.4250    1.2720 H   0  0  0  0  0  0  0  0  0  0  0  0
   -5.4380    3.4470    2.3490 H   0  0  0  0  0  0  0  0  0  0  0  0
  1 37  1  0  0  0  0
  1 38  1  0  0  0  0
  1 39  1  0  0  0  0
  1  2  1  0  0  0  0
  2 40  1  0  0  0  0
  2  3  1  0  0  0  0
  3  4  1  0  0  0  0
  4 41  1  0  0  0  0
  4 42  1  0  0  0  0
  4  5  1  0  0  0  0
  5 43  1  0  0  0  0
  5 44  1  0  0  0  0
  5  6  1  0  0  0  0
  6  7  1  0  0  0  0
  7 45  1  0  0  0  0
  7 46  1  0  0  0  0
  7  8  1  0  0  0  0
  8 47  1  0  0  0  0
  8 48  1  0  0  0  0
  8  9  1  0  0  0  0
  9 49  1  0  0  0  0
  9 10  1  0  0  0  0
 10 11  2  0  0  0  0
 10 12  1  0  0  0  0
 12 50  1  0  0  0  0
 12 51  1  0  0  0  0
  6 13  1  0  0  0  0
 13 14  1  0  0  0  0
 14  3  1  0  0  0  0
 14 15  2  0  0  0  0
  6 16  1  0  0  0  0
 16 17  2  0  0  0  0
 17 52  1  0  0  0  0
 17 18  1  0  0  0  0
 18 53  1  0  0  0  0
 18 19  2  0  0  0  0
 19 20  1  0  0  0  0
 19 21  1  0  0  0  0
 21 54  1  0  0  0  0
 21 22  2  0  0  0  0
 22 16  1  0  0  0  0
 22 55  1  0  0  0  0
  2 23  1  0  0  0  0
 23 24  2  0  0  0  0
 24 56  1  0  0  0  0
 24 25  1  0  0  0  0
 25 57  1  0  0  0  0
 25 26  2  0  0  0  0
 26 27  1  0  0  0  0
 27 58  1  0  0  0  0
 27 28  2  0  0  0  0
 28 23  1  0  0  0  0
 28 59  1  0  0  0  0
 26 29  1  0  0  0  0
 29 30  2  0  0  0  0
 30 60  1  0  0  0  0
 30 31  1  0  0  0  0
 31 61  1  0  0  0  0
 31 32  2  0  0  0  0
 32 33  1  0  0  0  0
 32 34  1  0  0  0  0
 34 62  1  0  0  0  0
 34 35  2  0  0  0  0
 35 29  1  0  0  0  0
 35 36  1  0  0  0  0
M  END
>  <LOGBIO>
5.3000

>  <PRED_LOGBIO>
5.8300

>  <XV_RES>
-0.6410

>  <WHL_TMPL>
2

>  <ANCH>
43-52;31-32

$$$$
ROW68
  -MTS-   01071501023D 0   0.00000     0.00000     0

 50 52  0  0  0  0  0  0  0  0999 V2000
    6.5130    2.6850    7.6800 C   0  0  0  0  0  0  0  0  0  0  0  0
    7.1220    2.9310    6.4100 O   0  0  0  0  0  0  0  0  0  0  0  0
    6.1500    3.1310    5.3800 C   0  0  0  0  0  0  0  0  0  0  0  0
    6.8600    3.3890    4.0520 C   0  0  0  0  0  0  0  0  0  0  0  0
    6.0350    3.6110    2.9080 O   0  0  0  0  0  0  0  0  0  0  0  0
    5.9130    2.4200    2.1450 C   0  0  0  0  0  0  0  0  0  0  0  0
    6.8070    1.9590    1.1710 C   0  0  0  0  0  0  0  0  0  0  0  0
    6.5630    0.8210    0.5070 N   0  0  0  0  0  0  0  0  0  0  0  0
    5.4680    0.0860    0.7440 C   0  0  0  0  0  0  0  0  0  0  0  0
    4.5350    0.4920    1.7050 C   0  0  0  0  0  0  0  0  0  0  0  0
    4.7590    1.6760    2.4170 C   0  0  0  0  0  0  0  0  0  0  0  0
    3.3430   -0.3620    1.9250 C   0  0  0  0  0  0  0  0  0  0  0  0
    3.4170   -1.7430    1.7090 C   0  0  0  0  0  0  0  0  0  0  0  0
    2.2630   -2.5040    1.9270 C   0  0  0  0  0  0  0  0  0  0  0  0
    2.2840   -3.9050    1.7230 N   0  0  0  0  0  0  0  0  0  0  0  0
    2.6040   -4.7180    2.7260 C   0  0  0  0  0  0  0  0  0  0  0  0
    2.8810   -4.2520    3.8300 O   0  0  0  0  0  0  0  0  0  0  0  0
    2.6270   -6.2120    2.5090 C   0  0  0  0  0  0  0  0  0  0  0  0
    1.1370   -1.8990    2.3300 N   0  0  0  0  0  0  0  0  0  0  0  0
    1.1010   -0.5740    2.5270 C   0  0  0  0  0  0  0  0  0  0  0  0
    2.1880    0.1840    2.3280 N   0  0  0  0  0  0  0  0  0  0  0  0
   -0.1040    0.0340    2.9530 N   0  0  0  0  0  0  0  0  0  0  0  0
   -0.8230   -0.2580    4.1780 N   0  0  0  0  0  0  0  0  0  0  0  0
   -1.8930    0.5130    4.2130 C   0  0  0  0  0  0  0  0  0  0  0  0
   -2.9320    0.5470    5.3080 C   0  0  0  0  0  0  0  0  0  0  0  0
   -1.8900    1.3390    2.9850 C   0  0  0  0  0  0  0  0  0  0  0  0
   -0.8000    1.0040    2.2810 C   0  0  0  0  0  0  0  0  0  0  0  0
   -0.4010    1.6020    0.9540 C   0  0  0  0  0  0  0  0  0  0  0  0
    5.8950    1.7920    7.6190 H   0  0  0  0  0  0  0  0  0  0  0  0
    7.2870    2.5390    8.4310 H   0  0  0  0  0  0  0  0  0  0  0  0
    5.8950    3.5360    7.9570 H   0  0  0  0  0  0  0  0  0  0  0  0
    5.5270    3.9880    5.6300 H   0  0  0  0  0  0  0  0  0  0  0  0
    5.5270    2.2440    5.2920 H   0  0  0  0  0  0  0  0  0  0  0  0
    7.4030    2.4710    3.8370 H   0  0  0  0  0  0  0  0  0  0  0  0
    7.4930    4.2630    4.1920 H   0  0  0  0  0  0  0  0  0  0  0  0
    7.7000    2.5250    0.9540 H   0  0  0  0  0  0  0  0  0  0  0  0
    5.3050   -0.8260    0.1890 H   0  0  0  0  0  0  0  0  0  0  0  0
    4.0540    2.0100    3.1630 H   0  0  0  0  0  0  0  0  0  0  0  0
    4.3370   -2.2070    1.3840 H   0  0  0  0  0  0  0  0  0  0  0  0
    2.0560   -4.2870    0.8170 H   0  0  0  0  0  0  0  0  0  0  0  0
    3.3500   -6.4540    1.7330 H   0  0  0  0  0  0  0  0  0  0  0  0
    2.9080   -6.7090    3.4350 H   0  0  0  0  0  0  0  0  0  0  0  0
    1.6390   -6.5490    2.2020 H   0  0  0  0  0  0  0  0  0  0  0  0
   -3.8960    0.8210    4.8850 H   0  0  0  0  0  0  0  0  0  0  0  0
   -2.6440    1.2790    6.0590 H   0  0  0  0  0  0  0  0  0  0  0  0
   -3.0050   -0.4360    5.7690 H   0  0  0  0  0  0  0  0  0  0  0  0
   -2.6300    2.0750    2.7070 H   0  0  0  0  0  0  0  0  0  0  0  0
   -0.7560    2.6300    0.8980 H   0  0  0  0  0  0  0  0  0  0  0  0
   -0.8430    1.0220    0.1470 H   0  0  0  0  0  0  0  0  0  0  0  0
    0.6820    1.5870    0.8600 H   0  0  0  0  0  0  0  0  0  0  0  0
  1 29  1  0  0  0  0
  1 30  1  0  0  0  0
  1 31  1  0  0  0  0
  1  2  1  0  0  0  0
  2  3  1  0  0  0  0
  3 32  1  0  0  0  0
  3 33  1  0  0  0  0
  3  4  1  0  0  0  0
  4 34  1  0  0  0  0
  4 35  1  0  0  0  0
  4  5  1  0  0  0  0
  5  6  1  0  0  0  0
  6  7  2  0  0  0  0
  7 36  1  0  0  0  0
  7  8  1  0  0  0  0
  8  9  2  0  0  0  0
  9 37  1  0  0  0  0
  9 10  1  0  0  0  0
 10 11  2  0  0  0  0
 11  6  1  0  0  0  0
 11 38  1  0  0  0  0
 10 12  1  0  0  0  0
 12 13  2  0  0  0  0
 13 39  1  0  0  0  0
 13 14  1  0  0  0  0
 14 15  1  0  0  0  0
 15 40  1  0  0  0  0
 15 16  1  0  0  0  0
 16 17  2  0  0  0  0
 16 18  1  0  0  0  0
 18 41  1  0  0  0  0
 18 42  1  0  0  0  0
 18 43  1  0  0  0  0
 14 19  2  0  0  0  0
 19 20  1  0  0  0  0
 20 21  2  0  0  0  0
 21 12  1  0  0  0  0
 20 22  1  0  0  0  0
 22 23  1  0  0  0  0
 23 24  2  0  0  0  0
 24 25  1  0  0  0  0
 25 44  1  0  0  0  0
 25 45  1  0  0  0  0
 25 46  1  0  0  0  0
 24 26  1  0  0  0  0
 26 47  1  0  0  0  0
 26 27  2  0  0  0  0
 27 22  1  0  0  0  0
 27 28  1  0  0  0  0
 28 48  1  0  0  0  0
 28 49  1  0  0  0  0
 28 50  1  0  0  0  0
M  END
>  <LOGBIO>
4.8500

>  <PRED_LOGBIO>
5.1100

>  <XV_RES>
-0.3870

>  <WHL_TMPL>
3

>  <ANCH>
17-19;20-19

$$$$
ROW69
  -MTS-   01071501023D 0   0.00000     0.00000     0

 82 86  0  0  0  0  0  0  0  0999 V2000
   -7.1850   11.2020    1.6160 C   0  0  0  0  0  0  0  0  0  0  0  0
   -7.1620    9.9540    2.3130 O   0  0  0  0  0  0  0  0  0  0  0  0
   -6.4480    8.9230    1.7630 C   0  0  0  0  0  0  0  0  0  0  0  0
   -5.0970    8.7540    2.0900 C   0  0  0  0  0  0  0  0  0  0  0  0
   -4.3910    7.6900    1.5120 C   0  0  0  0  0  0  0  0  0  0  0  0
   -5.0670    6.8390    0.6300 C   0  0  0  0  0  0  0  0  0  0  0  0
   -6.3620    7.0510    0.3550 N   0  0  0  0  0  0  0  0  0  0  0  0
   -7.0420    8.0750    0.9110 N   0  0  0  0  0  0  0  0  0  0  0  0
   -4.3530    5.7060    0.0010 C   0  0  0  0  0  0  0  0  0  0  0  0
   -4.2500    5.6300   -1.3930 C   0  0  0  0  0  0  0  0  0  0  0  0
   -3.5740    4.5580   -1.9880 C   0  0  0  0  0  0  0  0  0  0  0  0
   -3.0010    3.5620   -1.1890 C   0  0  0  0  0  0  0  0  0  0  0  0
   -2.2720    2.4060   -1.8300 C   0  0  0  0  0  0  0  0  0  0  0  0
   -0.8520    2.7500   -1.9910 N   0  0  0  0  0  0  0  0  0  0  0  0
   -0.2310    3.0360   -3.1780 C   0  0  0  0  0  0  0  0  0  0  0  0
   -0.9100    3.0450   -4.5260 C   0  0  0  0  0  0  0  0  0  0  0  0
   -1.4580    4.4420   -4.8120 C   0  0  0  0  0  0  0  0  0  0  0  0
   -0.3110    5.4480   -4.8140 C   0  0  0  0  0  0  0  0  0  0  0  0
   -2.4670    4.8230   -3.7320 C   0  0  0  0  0  0  0  0  0  0  0  0
   -2.1380    4.4500   -6.1600 C   0  0  0  0  0  0  0  0  0  0  0  0
   -2.1790    3.4310   -6.8290 O   0  0  0  0  0  0  0  0  0  0  0  0
   -2.6880    5.5610   -6.6150 O   0  0  0  0  0  0  0  0  0  0  0  0
    1.0650    3.3080   -2.9720 C   0  0  0  0  0  0  0  0  0  0  0  0
    2.2540    3.7310   -4.2140 S   0  0  0  0  0  0  0  0  0  0  0  0
    3.0410    2.2140   -4.8410 C   0  0  0  0  0  0  0  0  0  0  0  0
    1.9780    1.3010   -5.4450 C   0  0  0  0  0  0  0  0  0  0  0  0
    4.0660    2.5790   -5.9110 C   0  0  0  0  0  0  0  0  0  0  0  0
    3.7400    1.4920   -3.6930 C   0  0  0  0  0  0  0  0  0  0  0  0
    1.3230    3.1900   -1.5200 C   0  0  0  0  0  0  0  0  0  0  0  0
    2.4550    3.3510   -0.7120 C   0  0  0  0  0  0  0  0  0  0  0  0
    2.3600    3.1610    0.6720 C   0  0  0  0  0  0  0  0  0  0  0  0
    3.3910    3.2730    1.5620 O   0  0  0  0  0  0  0  0  0  0  0  0
    4.5860    2.4980    1.3530 C   0  0  0  0  0  0  0  0  0  0  0  0
    4.3090    1.0290    1.5680 C   0  0  0  0  0  0  0  0  0  0  0  0
    4.8990    0.0810    0.7240 C   0  0  0  0  0  0  0  0  0  0  0  0
    4.6330   -1.2770    0.9350 C   0  0  0  0  0  0  0  0  0  0  0  0
    3.7830   -1.6470    1.9840 C   0  0  0  0  0  0  0  0  0  0  0  0
    3.2260   -0.6470    2.7910 C   0  0  0  0  0  0  0  0  0  0  0  0
    3.5000    0.6450    2.5650 N   0  0  0  0  0  0  0  0  0  0  0  0
    1.1330    2.8100    1.2480 C   0  0  0  0  0  0  0  0  0  0  0  0
    0.0010    2.6500    0.4400 C   0  0  0  0  0  0  0  0  0  0  0  0
    0.0960    2.8400   -0.9440 C   0  0  0  0  0  0  0  0  0  0  0  0
   -3.1040    3.6380    0.2050 C   0  0  0  0  0  0  0  0  0  0  0  0
   -3.7800    4.7100    0.8000 C   0  0  0  0  0  0  0  0  0  0  0  0
   -7.6150   11.0570    0.6270 H   0  0  0  0  0  0  0  0  0  0  0  0
   -7.7880   11.9170    2.1720 H   0  0  0  0  0  0  0  0  0  0  0  0
   -6.1700   11.5820    1.5180 H   0  0  0  0  0  0  0  0  0  0  0  0
   -4.6080    9.4300    2.7750 H   0  0  0  0  0  0  0  0  0  0  0  0
   -3.3480    7.5310    1.7420 H   0  0  0  0  0  0  0  0  0  0  0  0
   -4.6920    6.3990   -2.0100 H   0  0  0  0  0  0  0  0  0  0  0  0
   -3.4950    4.5000   -3.0640 H   0  0  0  0  0  0  0  0  0  0  0  0
   -2.7070    2.1990   -2.8060 H   0  0  0  0  0  0  0  0  0  0  0  0
   -2.3620    1.5250   -1.1990 H   0  0  0  0  0  0  0  0  0  0  0  0
   -1.7280    2.3270   -4.5240 H   0  0  0  0  0  0  0  0  0  0  0  0
   -0.1910    2.7730   -5.2960 H   0  0  0  0  0  0  0  0  0  0  0  0
    0.4080    5.1760   -5.5840 H   0  0  0  0  0  0  0  0  0  0  0  0
   -0.7010    6.4430   -5.0170 H   0  0  0  0  0  0  0  0  0  0  0  0
    0.1790    5.4420   -3.8430 H   0  0  0  0  0  0  0  0  0  0  0  0
   -3.2850    4.1060   -3.7300 H   0  0  0  0  0  0  0  0  0  0  0  0
   -2.8570    5.8180   -3.9350 H   0  0  0  0  0  0  0  0  0  0  0  0
   -1.9770    4.8170   -2.7600 H   0  0  0  0  0  0  0  0  0  0  0  0
   -3.0700    5.3710   -7.4860 H   0  0  0  0  0  0  0  0  0  0  0  0
    1.4800    1.8170   -6.2630 H   0  0  0  0  0  0  0  0  0  0  0  0
    2.4490    0.3950   -5.8200 H   0  0  0  0  0  0  0  0  0  0  0  0
    1.2470    1.0420   -4.6820 H   0  0  0  0  0  0  0  0  0  0  0  0
    3.5680    3.0940   -6.7300 H   0  0  0  0  0  0  0  0  0  0  0  0
    4.5370    1.6720   -6.2860 H   0  0  0  0  0  0  0  0  0  0  0  0
    4.8240    3.2300   -5.4810 H   0  0  0  0  0  0  0  0  0  0  0  0
    3.0090    1.2320   -2.9300 H   0  0  0  0  0  0  0  0  0  0  0  0
    4.2110    0.5850   -4.0680 H   0  0  0  0  0  0  0  0  0  0  0  0
    4.4980    2.1420   -3.2620 H   0  0  0  0  0  0  0  0  0  0  0  0
    3.4010    3.6210   -1.1560 H   0  0  0  0  0  0  0  0  0  0  0  0
    5.2890    2.7970    2.1280 H   0  0  0  0  0  0  0  0  0  0  0  0
    4.9260    2.6340    0.3280 H   0  0  0  0  0  0  0  0  0  0  0  0
    5.5500    0.3930   -0.0790 H   0  0  0  0  0  0  0  0  0  0  0  0
    5.0760   -2.0280    0.2970 H   0  0  0  0  0  0  0  0  0  0  0  0
    3.5610   -2.6870    2.1690 H   0  0  0  0  0  0  0  0  0  0  0  0
    2.5700   -0.9200    3.6040 H   0  0  0  0  0  0  0  0  0  0  0  0
    1.0600    2.6640    2.3150 H   0  0  0  0  0  0  0  0  0  0  0  0
   -0.9450    2.3790    0.8840 H   0  0  0  0  0  0  0  0  0  0  0  0
   -2.6610    2.8690    0.8220 H   0  0  0  0  0  0  0  0  0  0  0  0
   -3.8590    4.7680    1.8760 H   0  0  0  0  0  0  0  0  0  0  0  0
  1 45  1  0  0  0  0
  1 46  1  0  0  0  0
  1 47  1  0  0  0  0
  1  2  1  0  0  0  0
  2  3  1  0  0  0  0
  3  4  2  0  0  0  0
  4 48  1  0  0  0  0
  4  5  1  0  0  0  0
  5 49  1  0  0  0  0
  5  6  2  0  0  0  0
  6  7  1  0  0  0  0
  7  8  2  0  0  0  0
  8  3  1  0  0  0  0
  6  9  1  0  0  0  0
  9 10  2  0  0  0  0
 10 50  1  0  0  0  0
 10 11  1  0  0  0  0
 11 51  1  0  0  0  0
 11 12  2  0  0  0  0
 12 13  1  0  0  0  0
 13 52  1  0  0  0  0
 13 53  1  0  0  0  0
 13 14  1  0  0  0  0
 14 15  1  0  0  0  0
 15 16  1  0  0  0  0
 16 54  1  0  0  0  0
 16 55  1  0  0  0  0
 16 17  1  0  0  0  0
 17 18  1  0  0  0  0
 18 56  1  0  0  0  0
 18 57  1  0  0  0  0
 18 58  1  0  0  0  0
 17 19  1  0  0  0  0
 19 59  1  0  0  0  0
 19 60  1  0  0  0  0
 19 61  1  0  0  0  0
 17 20  1  0  0  0  0
 20 21  2  0  0  0  0
 20 22  1  0  0  0  0
 22 62  1  0  0  0  0
 15 23  2  0  0  0  0
 23 24  1  0  0  0  0
 24 25  1  0  0  0  0
 25 26  1  0  0  0  0
 26 63  1  0  0  0  0
 26 64  1  0  0  0  0
 26 65  1  0  0  0  0
 25 27  1  0  0  0  0
 27 66  1  0  0  0  0
 27 67  1  0  0  0  0
 27 68  1  0  0  0  0
 25 28  1  0  0  0  0
 28 69  1  0  0  0  0
 28 70  1  0  0  0  0
 28 71  1  0  0  0  0
 23 29  1  0  0  0  0
 29 30  2  0  0  0  0
 30 72  1  0  0  0  0
 30 31  1  0  0  0  0
 31 32  1  0  0  0  0
 32 33  1  0  0  0  0
 33 73  1  0  0  0  0
 33 74  1  0  0  0  0
 33 34  1  0  0  0  0
 34 35  2  0  0  0  0
 35 75  1  0  0  0  0
 35 36  1  0  0  0  0
 36 76  1  0  0  0  0
 36 37  2  0  0  0  0
 37 77  1  0  0  0  0
 37 38  1  0  0  0  0
 38 78  1  0  0  0  0
 38 39  2  0  0  0  0
 39 34  1  0  0  0  0
 31 40  2  0  0  0  0
 40 79  1  0  0  0  0
 40 41  1  0  0  0  0
 41 80  1  0  0  0  0
 41 42  2  0  0  0  0
 42 14  1  0  0  0  0
 42 29  1  0  0  0  0
 12 43  1  0  0  0  0
 43 81  1  0  0  0  0
 43 44  2  0  0  0  0
 44  9  1  0  0  0  0
 44 82  1  0  0  0  0
M  END
>  <LOGBIO>
7.8200

>  <PRED_LOGBIO>
6.9500

>  <XV_RES>
1.6530

>  <WHL_TMPL>
1

>  <ANCH>
27-35;59-74

$$$$
ROW70
  -MTS-   01071501023D 0   0.00000     0.00000     0

 71 74  0  0  1  0  0  0  0  0999 V2000
    2.6580   -1.2360   -0.5170 C   0  0  0  0  0  0  0  0  0  0  0  0
    2.8650   -1.4250    1.2710 S   0  0  0  0  0  0  0  0  0  0  0  0
    3.3970   -2.7220    1.5550 O   0  0  0  0  0  0  0  0  0  0  0  0
    1.5980   -1.2780    1.9160 O   0  0  0  0  0  0  0  0  0  0  0  0
    4.0230   -0.1380    1.8930 C   0  0  0  0  0  0  0  0  0  0  0  0
    5.3980   -0.3970    1.9420 C   0  0  0  0  0  0  0  0  0  0  0  0
    6.2790    0.5830    2.4160 C   0  0  0  0  0  0  0  0  0  0  0  0
    5.7840    1.8220    2.8400 C   0  0  0  0  0  0  0  0  0  0  0  0
    4.4100    2.0810    2.7910 C   0  0  0  0  0  0  0  0  0  0  0  0
    3.9330    3.2760    3.2000 F   0  0  0  0  0  0  0  0  0  0  0  0
    3.5290    1.1020    2.3180 C   0  0  0  0  0  0  0  0  0  0  0  0
    2.0460    1.3810    2.2640 C   0  0  0  0  0  0  0  0  0  0  0  0
    1.7050    1.9690    0.9610 N   0  0  0  0  0  0  0  0  0  0  0  0
    2.6890    2.1730    0.0300 C   0  0  0  0  0  0  0  0  0  0  0  0
    2.3980    2.7070   -1.1630 C   0  0  0  0  0  0  0  0  0  0  0  0
    0.9850    3.0600   -1.4260 C   0  0  0  0  0  0  0  0  0  0  0  0
    0.6470    3.5540   -2.5010 O   0  0  0  0  0  0  0  0  0  0  0  0
    0.0900    2.8290   -0.4700 N   0  0  0  0  0  0  0  0  0  0  0  0
   -0.8970    1.8130   -0.8980 C   0  0  0  0  0  0  0  0  0  0  0  0
   -1.8740    2.3200   -1.9720 C   0  0  2  0  0  0  0  0  0  0  0  0
   -1.1200    2.3590   -3.2330 N   0  0  0  0  0  0  0  0  0  0  0  0
   -0.0080    1.4000   -3.1690 C   0  0  0  0  0  0  0  0  0  0  0  0
    0.7760    1.4410   -4.4800 C   0  0  0  0  0  0  0  0  0  0  0  0
    1.9320    0.4440   -4.4130 C   0  0  0  0  0  0  0  0  0  0  0  0
    2.7070    0.4840   -5.7090 C   0  0  0  0  0  0  0  0  0  0  0  0
    2.3640    1.2410   -6.6020 O   0  0  0  0  0  0  0  0  0  0  0  0
    3.7560   -0.3000   -5.8750 O   0  0  0  0  0  0  0  0  0  0  0  0
   -3.0110    1.3460   -2.1850 C   0  0  0  0  0  0  0  0  0  0  0  0
   -4.3050    1.6580   -1.7450 C   0  0  0  0  0  0  0  0  0  0  0  0
   -5.3590    0.7500   -1.9170 C   0  0  0  0  0  0  0  0  0  0  0  0
   -5.1140   -0.4940   -2.5320 C   0  0  0  0  0  0  0  0  0  0  0  0
   -3.8210   -0.8030   -2.9690 C   0  0  0  0  0  0  0  0  0  0  0  0
   -2.7780    0.1100   -2.7950 C   0  0  0  0  0  0  0  0  0  0  0  0
    0.4430    2.2950    0.6960 C   0  0  0  0  0  0  0  0  0  0  0  0
   -0.4330    2.0960    1.5650 O   0  0  0  0  0  0  0  0  0  0  0  0
    3.4490    2.9360   -2.1800 C   0  0  0  0  0  0  0  0  0  0  0  0
    4.5290    3.7790   -1.8930 C   0  0  0  0  0  0  0  0  0  0  0  0
    5.5230    3.9950   -2.8550 C   0  0  0  0  0  0  0  0  0  0  0  0
    5.4370    3.3680   -4.1040 C   0  0  0  0  0  0  0  0  0  0  0  0
    4.3570    2.5250   -4.3910 C   0  0  0  0  0  0  0  0  0  0  0  0
    3.3630    2.3090   -3.4290 C   0  0  0  0  0  0  0  0  0  0  0  0
    2.0200    1.2610   -3.7860 Cl  0  0  0  0  0  0  0  0  0  0  0  0
    3.6230   -1.3480   -1.0080 H   0  0  0  0  0  0  0  0  0  0  0  0
    1.9740   -1.9980   -0.8850 H   0  0  0  0  0  0  0  0  0  0  0  0
    2.2530   -0.2500   -0.7330 H   0  0  0  0  0  0  0  0  0  0  0  0
    5.7790   -1.3530    1.6150 H   0  0  0  0  0  0  0  0  0  0  0  0
    7.3390    0.3820    2.4540 H   0  0  0  0  0  0  0  0  0  0  0  0
    6.4640    2.5780    3.2060 H   0  0  0  0  0  0  0  0  0  0  0  0
    1.7800    2.0780    3.0570 H   0  0  0  0  0  0  0  0  0  0  0  0
    1.4970    0.4520    2.3990 H   0  0  0  0  0  0  0  0  0  0  0  0
    3.7090    1.9020    0.2610 H   0  0  0  0  0  0  0  0  0  0  0  0
   -1.5040    1.5980   -0.0210 H   0  0  0  0  0  0  0  0  0  0  0  0
   -0.3590    0.9640   -1.3140 H   0  0  0  0  0  0  0  0  0  0  0  0
   -2.2540    3.3040   -1.7060 H   0  0  0  0  0  0  0  0  0  0  0  0
   -0.7540    3.2890   -3.3780 H   0  0  0  0  0  0  0  0  0  0  0  0
   -0.4010    0.3980   -3.0130 H   0  0  0  0  0  0  0  0  0  0  0  0
    0.6510    1.6630   -2.3440 H   0  0  0  0  0  0  0  0  0  0  0  0
    1.1700    2.4430   -4.6360 H   0  0  0  0  0  0  0  0  0  0  0  0
    0.1170    1.1770   -5.3050 H   0  0  0  0  0  0  0  0  0  0  0  0
    1.5380   -0.5580   -4.2570 H   0  0  0  0  0  0  0  0  0  0  0  0
    2.5910    0.7070   -3.5890 H   0  0  0  0  0  0  0  0  0  0  0  0
    4.1170   -0.1330   -6.7600 H   0  0  0  0  0  0  0  0  0  0  0  0
   -4.4920    2.6090   -1.2680 H   0  0  0  0  0  0  0  0  0  0  0  0
   -6.3540    1.0020   -1.5800 H   0  0  0  0  0  0  0  0  0  0  0  0
   -5.9180   -1.2030   -2.6650 H   0  0  0  0  0  0  0  0  0  0  0  0
   -3.6280   -1.7540   -3.4440 H   0  0  0  0  0  0  0  0  0  0  0  0
   -1.7840   -0.1410   -3.1340 H   0  0  0  0  0  0  0  0  0  0  0  0
    4.5960    4.2620   -0.9300 H   0  0  0  0  0  0  0  0  0  0  0  0
    6.3570    4.6450   -2.6330 H   0  0  0  0  0  0  0  0  0  0  0  0
    6.2040    3.5340   -4.8460 H   0  0  0  0  0  0  0  0  0  0  0  0
    4.2900    2.0410   -5.3540 H   0  0  0  0  0  0  0  0  0  0  0  0
  1 43  1  0  0  0  0
  1 44  1  0  0  0  0
  1 45  1  0  0  0  0
  1  2  1  0  0  0  0
  2  3  2  0  0  0  0
  2  4  2  0  0  0  0
  2  5  1  0  0  0  0
  5  6  2  0  0  0  0
  6 46  1  0  0  0  0
  6  7  1  0  0  0  0
  7 47  1  0  0  0  0
  7  8  2  0  0  0  0
  8 48  1  0  0  0  0
  8  9  1  0  0  0  0
  9 10  1  0  0  0  0
  9 11  2  0  0  0  0
 11  5  1  0  0  0  0
 11 12  1  0  0  0  0
 12 49  1  0  0  0  0
 12 50  1  0  0  0  0
 12 13  1  0  0  0  0
 13 14  1  0  0  0  0
 14 51  1  0  0  0  0
 14 15  2  0  0  0  0
 15 16  1  0  0  0  0
 16 17  2  0  0  0  0
 16 18  1  0  0  0  0
 18 19  1  0  0  0  0
 19 52  1  0  0  0  0
 19 53  1  0  0  0  0
 19 20  1  0  0  0  0
 20 54  1  0  0  0  0
 20 21  1  0  0  0  0
 21 55  1  0  0  0  0
 21 22  1  0  0  0  0
 22 56  1  0  0  0  0
 22 57  1  0  0  0  0
 22 23  1  0  0  0  0
 23 58  1  0  0  0  0
 23 59  1  0  0  0  0
 23 24  1  0  0  0  0
 24 60  1  0  0  0  0
 24 61  1  0  0  0  0
 24 25  1  0  0  0  0
 25 26  2  0  0  0  0
 25 27  1  0  0  0  0
 27 62  1  0  0  0  0
 20 28  1  0  0  0  0
 28 29  2  0  0  0  0
 29 63  1  0  0  0  0
 29 30  1  0  0  0  0
 30 64  1  0  0  0  0
 30 31  2  0  0  0  0
 31 65  1  0  0  0  0
 31 32  1  0  0  0  0
 32 66  1  0  0  0  0
 32 33  2  0  0  0  0
 33 28  1  0  0  0  0
 33 67  1  0  0  0  0
 18 34  1  0  0  0  0
 34 13  1  0  0  0  0
 34 35  2  0  0  0  0
 15 36  1  0  0  0  0
 36 37  2  0  0  0  0
 37 68  1  0  0  0  0
 37 38  1  0  0  0  0
 38 69  1  0  0  0  0
 38 39  2  0  0  0  0
 39 70  1  0  0  0  0
 39 40  1  0  0  0  0
 40 71  1  0  0  0  0
 40 41  2  0  0  0  0
 41 36  1  0  0  0  0
 41 42  1  0  0  0  0
M  END
>  <LOGBIO>
4.3200

>  <PRED_LOGBIO>
6.3100

>  <XV_RES>
-2.4150

>  <WHL_TMPL>
3

>  <ANCH>
42-43;27-25

$$$$
ROW71
  -MTS-   01071501023D 0   0.00000     0.00000     0

 55 57  0  0  0  0  0  0  0  0999 V2000
   -6.8380   -1.3880   -3.9250 C   0  0  0  0  0  0  0  0  0  0  0  0
   -6.1960   -1.3300   -2.6590 N   0  0  0  0  0  0  0  0  0  0  0  0
   -6.6730   -2.1360   -1.5260 C   0  0  0  0  0  0  0  0  0  0  0  0
   -5.1140   -0.4940   -2.5320 C   0  0  0  0  0  0  0  0  0  0  0  0
   -3.8210   -0.8030   -2.9690 C   0  0  0  0  0  0  0  0  0  0  0  0
   -2.7780    0.1100   -2.7950 C   0  0  0  0  0  0  0  0  0  0  0  0
   -3.0110    1.3460   -2.1850 C   0  0  0  0  0  0  0  0  0  0  0  0
   -1.8740    2.3200   -1.9720 C   0  0  0  0  0  0  0  0  0  0  0  0
   -0.8970    1.8130   -0.8980 N   0  0  0  0  0  0  0  0  0  0  0  0
    0.1690    2.5380   -0.5730 C   0  0  0  0  0  0  0  0  0  0  0  0
    0.3740    3.6150   -1.1320 O   0  0  0  0  0  0  0  0  0  0  0  0
    1.1290    2.0410    0.4810 C   0  0  0  0  0  0  0  0  0  0  0  0
    2.2580    3.0540    0.6620 C   0  0  0  0  0  0  0  0  0  0  0  0
    2.4540    3.6990   -0.7070 C   0  0  0  0  0  0  0  0  0  0  0  0
    1.9150    4.1010    1.7390 C   0  0  0  0  0  0  0  0  0  0  0  0
    3.1800    4.1820    2.6130 C   0  0  0  0  0  0  0  0  0  0  0  0
    3.6070    5.6470    2.8140 C   0  0  0  0  0  0  0  0  0  0  0  0
    4.8460    5.7540    3.7220 C   0  0  0  0  0  0  0  0  0  0  0  0
    4.6200    5.0430    5.0700 C   0  0  0  0  0  0  0  0  0  0  0  0
    4.1930    3.5770    4.8690 C   0  0  0  0  0  0  0  0  0  0  0  0
    2.9540    3.4710    3.9610 C   0  0  0  0  0  0  0  0  0  0  0  0
    4.1840    3.4870    1.8680 O   0  0  0  0  0  0  0  0  0  0  0  0
    3.4570    2.4310    1.1290 O   0  0  0  0  0  0  0  0  0  0  0  0
   -4.3050    1.6580   -1.7450 C   0  0  0  0  0  0  0  0  0  0  0  0
   -5.3590    0.7500   -1.9170 C   0  0  0  0  0  0  0  0  0  0  0  0
   -6.1580   -1.8010   -4.6670 H   0  0  0  0  0  0  0  0  0  0  0  0
   -7.6600   -2.0940   -3.8260 H   0  0  0  0  0  0  0  0  0  0  0  0
   -7.1710   -0.3810   -4.1680 H   0  0  0  0  0  0  0  0  0  0  0  0
   -6.9590   -1.4780   -0.7080 H   0  0  0  0  0  0  0  0  0  0  0  0
   -7.5340   -2.7240   -1.8360 H   0  0  0  0  0  0  0  0  0  0  0  0
   -5.8790   -2.8020   -1.1950 H   0  0  0  0  0  0  0  0  0  0  0  0
   -3.6280   -1.7540   -3.4440 H   0  0  0  0  0  0  0  0  0  0  0  0
   -1.7840   -0.1410   -3.1340 H   0  0  0  0  0  0  0  0  0  0  0  0
   -2.3200    3.2300   -1.5760 H   0  0  0  0  0  0  0  0  0  0  0  0
   -1.3270    2.4210   -2.9070 H   0  0  0  0  0  0  0  0  0  0  0  0
   -1.0650    0.9290   -0.4390 H   0  0  0  0  0  0  0  0  0  0  0  0
    0.5990    1.9160    1.4230 H   0  0  0  0  0  0  0  0  0  0  0  0
    1.5460    1.0850    0.1700 H   0  0  0  0  0  0  0  0  0  0  0  0
    2.7210    2.9340   -1.4330 H   0  0  0  0  0  0  0  0  0  0  0  0
    3.2510    4.4370   -0.6500 H   0  0  0  0  0  0  0  0  0  0  0  0
    1.5310    4.1850   -1.0150 H   0  0  0  0  0  0  0  0  0  0  0  0
    1.6860    5.0650    1.2900 H   0  0  0  0  0  0  0  0  0  0  0  0
    1.0520    3.7920    2.3250 H   0  0  0  0  0  0  0  0  0  0  0  0
    2.7860    6.2070    3.2570 H   0  0  0  0  0  0  0  0  0  0  0  0
    3.8270    6.0970    1.8480 H   0  0  0  0  0  0  0  0  0  0  0  0
    5.7030    5.3100    3.2200 H   0  0  0  0  0  0  0  0  0  0  0  0
    5.0770    6.8020    3.9010 H   0  0  0  0  0  0  0  0  0  0  0  0
    3.8520    5.5700    5.6330 H   0  0  0  0  0  0  0  0  0  0  0  0
    5.5360    5.0760    5.6560 H   0  0  0  0  0  0  0  0  0  0  0  0
    5.0140    3.0180    4.4260 H   0  0  0  0  0  0  0  0  0  0  0  0
    3.9730    3.1280    5.8350 H   0  0  0  0  0  0  0  0  0  0  0  0
    2.0970    3.9150    4.4640 H   0  0  0  0  0  0  0  0  0  0  0  0
    2.7230    2.4230    3.7830 H   0  0  0  0  0  0  0  0  0  0  0  0
   -4.4920    2.6090   -1.2680 H   0  0  0  0  0  0  0  0  0  0  0  0
   -6.3540    1.0020   -1.5800 H   0  0  0  0  0  0  0  0  0  0  0  0
  1 26  1  0  0  0  0
  1 27  1  0  0  0  0
  1 28  1  0  0  0  0
  1  2  1  0  0  0  0
  2  3  1  0  0  0  0
  3 29  1  0  0  0  0
  3 30  1  0  0  0  0
  3 31  1  0  0  0  0
  2  4  1  0  0  0  0
  4  5  2  0  0  0  0
  5 32  1  0  0  0  0
  5  6  1  0  0  0  0
  6 33  1  0  0  0  0
  6  7  2  0  0  0  0
  7  8  1  0  0  0  0
  8 34  1  0  0  0  0
  8 35  1  0  0  0  0
  8  9  1  0  0  0  0
  9 36  1  0  0  0  0
  9 10  1  0  0  0  0
 10 11  2  0  0  0  0
 10 12  1  0  0  0  0
 12 37  1  0  0  0  0
 12 38  1  0  0  0  0
 12 13  1  0  0  0  0
 13 14  1  0  0  0  0
 14 39  1  0  0  0  0
 14 40  1  0  0  0  0
 14 41  1  0  0  0  0
 13 15  1  0  0  0  0
 15 42  1  0  0  0  0
 15 43  1  0  0  0  0
 15 16  1  0  0  0  0
 16 17  1  0  0  0  0
 17 44  1  0  0  0  0
 17 45  1  0  0  0  0
 17 18  1  0  0  0  0
 18 46  1  0  0  0  0
 18 47  1  0  0  0  0
 18 19  1  0  0  0  0
 19 48  1  0  0  0  0
 19 49  1  0  0  0  0
 19 20  1  0  0  0  0
 20 50  1  0  0  0  0
 20 51  1  0  0  0  0
 20 21  1  0  0  0  0
 21 16  1  0  0  0  0
 21 52  1  0  0  0  0
 21 53  1  0  0  0  0
 16 22  1  0  0  0  0
 22 23  1  0  0  0  0
 23 13  1  0  0  0  0
  7 24  1  0  0  0  0
 24 54  1  0  0  0  0
 24 25  2  0  0  0  0
 25  4  1  0  0  0  0
 25 55  1  0  0  0  0
M  END
>  <LOGBIO>
5.3200

>  <PRED_LOGBIO>
5.2300

>  <XV_RES>
0.0430

>  <WHL_TMPL>
3

>  <ANCH>
53-54;15-52

$$$$
ROW72
  -MTS-   01071501023D 0   0.00000     0.00000     0

 86 92  0  0  1  0  0  0  0  0999 V2000
    6.4860   -3.5650   -4.2300 O   0  0  0  0  0  0  0  0  0  0  0  0
    7.3090   -3.9210   -3.3590 C   0  0  0  0  0  0  0  0  0  0  0  0
    7.2180   -3.4420   -2.1220 N   0  0  0  0  0  0  0  0  0  0  0  0
    6.1480   -2.4940   -1.7780 C   0  0  2  0  0  0  0  0  0  0  0  0
    6.2690   -2.1030   -0.3050 C   0  0  0  0  0  0  0  0  0  0  0  0
    5.1700   -1.1290    0.0480 C   0  0  0  0  0  0  0  0  0  0  0  0
    4.0390   -1.7370    0.4300 C   0  0  0  0  0  0  0  0  0  0  0  0
    3.3360   -0.7290    1.7040 S   0  0  0  0  0  0  0  0  0  0  0  0
    4.5780    0.5310    1.7270 C   0  0  0  0  0  0  0  0  0  0  0  0
    4.7930    1.7110    2.4500 C   0  0  0  0  0  0  0  0  0  0  0  0
    5.9270    2.4910    2.1950 C   0  0  0  0  0  0  0  0  0  0  0  0
    6.8460    2.0930    1.2170 C   0  0  0  0  0  0  0  0  0  0  0  0
    6.6310    0.9130    0.4940 C   0  0  0  0  0  0  0  0  0  0  0  0
    5.4970    0.1320    0.7490 C   0  0  0  0  0  0  0  0  0  0  0  0
    4.8050   -3.1410   -2.0190 C   0  0  0  0  0  0  0  0  0  0  0  0
    4.0120   -3.2770   -1.0890 O   0  0  0  0  0  0  0  0  0  0  0  0
    4.4800   -3.5640   -3.2370 N   0  0  0  0  0  0  0  0  0  0  0  0
    4.7740   -4.9240   -3.7100 C   0  0  0  0  0  0  0  0  0  0  0  0
    5.5260   -4.9270   -5.0540 C   0  0  0  0  0  0  0  0  0  0  0  0
    4.7980   -4.0680   -6.1050 C   0  0  0  0  0  0  0  0  0  0  0  0
    4.5230   -2.6480   -5.5760 C   0  0  0  0  0  0  0  0  0  0  0  0
    3.7980   -2.7080   -4.2180 C   0  0  0  0  0  0  0  0  0  0  0  0
    5.5980   -3.9980   -7.3360 N   0  0  0  0  0  0  0  0  0  0  0  0
    5.7940   -5.3530   -7.8710 C   0  0  0  0  0  0  0  0  0  0  0  0
    6.6000   -5.3190   -9.1820 C   0  0  0  0  0  0  0  0  0  0  0  0
    7.9370   -4.5760   -9.0000 C   0  0  0  0  0  0  0  0  0  0  0  0
    7.7290   -3.2060   -8.3280 C   0  0  0  0  0  0  0  0  0  0  0  0
    6.8760   -3.3300   -7.0530 C   0  0  0  0  0  0  0  0  0  0  0  0
    8.2770   -4.7790   -3.6710 N   0  0  0  0  0  0  0  0  0  0  0  0
    8.1170   -6.2350   -3.5460 C   0  0  0  0  0  0  0  0  0  0  0  0
    9.2510   -6.8790   -2.7260 C   0  0  0  0  0  0  0  0  0  0  0  0
   10.6340   -6.4680   -3.2630 C   0  0  0  0  0  0  0  0  0  0  0  0
   10.7650   -4.9370   -3.3650 C   0  0  0  0  0  0  0  0  0  0  0  0
    9.5910   -4.3470   -4.1670 C   0  0  0  0  0  0  0  0  0  0  0  0
   11.6900   -7.0050   -2.3920 N   0  0  0  0  0  0  0  0  0  0  0  0
   12.5920   -6.2860   -1.7310 C   0  0  0  0  0  0  0  0  0  0  0  0
   12.6680   -5.0380   -1.7600 O   0  0  0  0  0  0  0  0  0  0  0  0
   13.4040   -7.0760   -1.0340 N   0  0  0  0  0  0  0  0  0  0  0  0
   13.0140   -8.4200   -1.2460 C   0  0  0  0  0  0  0  0  0  0  0  0
   13.4890   -9.6530   -0.7840 C   0  0  0  0  0  0  0  0  0  0  0  0
   12.8670  -10.8400   -1.1900 C   0  0  0  0  0  0  0  0  0  0  0  0
   11.7700  -10.7930   -2.0590 C   0  0  0  0  0  0  0  0  0  0  0  0
   11.2950   -9.5600   -2.5210 C   0  0  0  0  0  0  0  0  0  0  0  0
   11.9170   -8.3730   -2.1150 C   0  0  0  0  0  0  0  0  0  0  0  0
    7.8830   -3.7300   -1.4190 H   0  0  0  0  0  0  0  0  0  0  0  0
    6.2390   -1.6050   -2.3980 H   0  0  0  0  0  0  0  0  0  0  0  0
    6.1780   -2.9930    0.3140 H   0  0  0  0  0  0  0  0  0  0  0  0
    7.2360   -1.6370   -0.1320 H   0  0  0  0  0  0  0  0  0  0  0  0
    3.6360   -2.6600    0.0390 H   0  0  0  0  0  0  0  0  0  0  0  0
    4.0840    2.0180    3.2040 H   0  0  0  0  0  0  0  0  0  0  0  0
    6.0930    3.4010    2.7520 H   0  0  0  0  0  0  0  0  0  0  0  0
    7.7200    2.6950    1.0200 H   0  0  0  0  0  0  0  0  0  0  0  0
    7.3400    0.6050   -0.2600 H   0  0  0  0  0  0  0  0  0  0  0  0
    3.8440   -5.4790   -3.8130 H   0  0  0  0  0  0  0  0  0  0  0  0
    5.3680   -5.4450   -2.9610 H   0  0  0  0  0  0  0  0  0  0  0  0
    6.5330   -4.5430   -4.9060 H   0  0  0  0  0  0  0  0  0  0  0  0
    5.6120   -5.9480   -5.4180 H   0  0  0  0  0  0  0  0  0  0  0  0
    3.8630   -4.5450   -6.3910 H   0  0  0  0  0  0  0  0  0  0  0  0
    5.4640   -2.1150   -5.4610 H   0  0  0  0  0  0  0  0  0  0  0  0
[truncated: 8,152,708 more chars]
