# Supplementary material for: Template CoMFA Generates Single 3D-QSAR Models that, for Twelve of Twelve Biological Targets, Predict All ChEMBL-Tabulated Affinities
Source: PLoS One. 2015 Jun 12;10(6):e0129307. doi: 10.1371/journal.pone.0129307 (PMC4466312; doi:10.1371/journal.pone.0129307)
Supplement: S6 Text — The zip file contains, in. sdf format, the aligned structures, from the A, B, C, D, and F protocols, of all templates and training sets for the cyp 3A4 target. The content of each file is evident from its name. (ZIP) [file pone.0129307.s007.zip › cyp3A4_B_tmpl.sdf]

fluoxetine
  -MTS-   01061522203D 0   0.00000     0.00000     0

 40 41  0  0  0  0  0  0  0  0999 V2000
    9.3520    2.7810    2.7200 C   0  0  0  0  0  0  0  0  0  0  0  0
    7.9630    3.0420    3.0750 N   0  0  0  0  0  0  0  0  0  0  0  0
    7.0670    2.7310    1.9600 C   0  0  0  0  0  0  0  0  0  0  0  0
    5.6220    3.0380    2.3590 C   0  0  0  0  0  0  0  0  0  0  0  0
    4.5860    2.4980    1.3530 C   0  0  0  0  0  0  0  0  0  0  0  0
    4.3070    1.0210    1.5690 C   0  0  0  0  0  0  0  0  0  0  0  0
    4.9010    0.0600    0.7340 C   0  0  0  0  0  0  0  0  0  0  0  0
    4.6590   -1.3000    0.9320 C   0  0  0  0  0  0  0  0  0  0  0  0
    3.8250   -1.7180    1.9670 C   0  0  0  0  0  0  0  0  0  0  0  0
    3.2320   -0.7770    2.8050 C   0  0  0  0  0  0  0  0  0  0  0  0
    3.4720    0.5840    2.6090 C   0  0  0  0  0  0  0  0  0  0  0  0
    3.3910    3.2730    1.5620 O   0  0  0  0  0  0  0  0  0  0  0  0
    2.3600    3.1610    0.6720 C   0  0  0  0  0  0  0  0  0  0  0  0
    2.4370    3.3340   -0.7080 C   0  0  0  0  0  0  0  0  0  0  0  0
    1.2950    3.1800   -1.5030 C   0  0  0  0  0  0  0  0  0  0  0  0
    0.0600    2.8510   -0.9280 C   0  0  0  0  0  0  0  0  0  0  0  0
   -0.0070    2.6580    0.4570 C   0  0  0  0  0  0  0  0  0  0  0  0
    1.1350    2.8110    1.2470 C   0  0  0  0  0  0  0  0  0  0  0  0
   -1.1630    2.6650   -1.7850 C   0  0  0  0  0  0  0  0  0  0  0  0
   -1.3600    1.3630   -2.1310 F   0  0  0  0  0  0  0  0  0  0  0  0
   -1.1100    3.3600   -2.9560 F   0  0  0  0  0  0  0  0  0  0  0  0
   -2.3100    3.0660   -1.1690 F   0  0  0  0  0  0  0  0  0  0  0  0
    9.9950    3.0100    3.5750 H   0  0  0  0  0  0  0  0  0  0  0  0
    9.5050    1.7280    2.4650 H   0  0  0  0  0  0  0  0  0  0  0  0
    9.6750    3.4050    1.8800 H   0  0  0  0  0  0  0  0  0  0  0  0
    7.8610    4.0220    3.3370 H   0  0  0  0  0  0  0  0  0  0  0  0
    7.1660    1.6720    1.7000 H   0  0  0  0  0  0  0  0  0  0  0  0
    7.3390    3.3260    1.0800 H   0  0  0  0  0  0  0  0  0  0  0  0
    5.4880    4.1260    2.4370 H   0  0  0  0  0  0  0  0  0  0  0  0
    5.4170    2.6460    3.3640 H   0  0  0  0  0  0  0  0  0  0  0  0
    4.9800    2.6830    0.3450 H   0  0  0  0  0  0  0  0  0  0  0  0
    5.5590    0.3640   -0.0770 H   0  0  0  0  0  0  0  0  0  0  0  0
    5.1230   -2.0350    0.2790 H   0  0  0  0  0  0  0  0  0  0  0  0
    3.6380   -2.7770    2.1200 H   0  0  0  0  0  0  0  0  0  0  0  0
    2.5810   -1.1010    3.6130 H   0  0  0  0  0  0  0  0  0  0  0  0
    3.0010    1.3070    3.2720 H   0  0  0  0  0  0  0  0  0  0  0  0
    3.3700    3.5740   -1.2060 H   0  0  0  0  0  0  0  0  0  0  0  0
    1.3800    3.3170   -2.5800 H   0  0  0  0  0  0  0  0  0  0  0  0
   -0.9490    2.3870    0.9310 H   0  0  0  0  0  0  0  0  0  0  0  0
    1.0680    2.6600    2.3220 H   0  0  0  0  0  0  0  0  0  0  0  0
  1 23  1  0  0  0  0
  1 24  1  0  0  0  0
  1 25  1  0  0  0  0
  1  2  1  0  0  0  0
  2 26  1  0  0  0  0
  2  3  1  0  0  0  0
  3 27  1  0  0  0  0
  3 28  1  0  0  0  0
  3  4  1  0  0  0  0
  4 29  1  0  0  0  0
  4 30  1  0  0  0  0
  4  5  1  0  0  0  0
  5 31  1  0  0  0  0
  5  6  1  0  0  0  0
  6  7  2  0  0  0  0
  7 32  1  0  0  0  0
  7  8  1  0  0  0  0
  8 33  1  0  0  0  0
  8  9  2  0  0  0  0
  9 34  1  0  0  0  0
  9 10  1  0  0  0  0
 10 35  1  0  0  0  0
 10 11  2  0  0  0  0
 11  6  1  0  0  0  0
 11 36  1  0  0  0  0
  5 12  1  0  0  0  0
 12 13  1  0  0  0  0
 13 14  2  0  0  0  0
 14 37  1  0  0  0  0
 14 15  1  0  0  0  0
 15 38  1  0  0  0  0
 15 16  2  0  0  0  0
 16 17  1  0  0  0  0
 17 39  1  0  0  0  0
 17 18  2  0  0  0  0
 18 13  1  0  0  0  0
 18 40  1  0  0  0  0
 16 19  1  0  0  0  0
 19 20  1  0  0  0  0
 19 21  1  0  0  0  0
 19 22  1  0  0  0  0
M  END
$$$$
ketconazole
  -MTS-   01061522203D 0   0.00000     0.00000     0

 64 68  0  0  0  0  0  0  0  0999 V2000
   -7.1790   -1.5920   -3.6150 C   0  0  0  0  0  0  0  0  0  0  0  0
   -7.1650   -0.1550   -3.1580 C   0  0  0  0  0  0  0  0  0  0  0  0
   -8.1770    0.5370   -3.2750 O   0  0  0  0  0  0  0  0  0  0  0  0
   -5.9680    0.3270   -2.6320 N   0  0  0  0  0  0  0  0  0  0  0  0
   -5.9840    1.6600   -2.0230 C   0  0  0  0  0  0  0  0  0  0  0  0
   -4.6110    2.3440   -2.0600 C   0  0  0  0  0  0  0  0  0  0  0  0
   -3.5820    1.4550   -1.4860 N   0  0  0  0  0  0  0  0  0  0  0  0
   -3.5070    0.1540   -2.1870 C   0  0  0  0  0  0  0  0  0  0  0  0
   -4.8760   -0.5450   -2.1760 C   0  0  0  0  0  0  0  0  0  0  0  0
   -2.3210    2.0110   -1.2000 C   0  0  0  0  0  0  0  0  0  0  0  0
   -1.5340    2.5130   -2.2500 C   0  0  0  0  0  0  0  0  0  0  0  0
   -0.2670    3.0610   -2.0210 C   0  0  0  0  0  0  0  0  0  0  0  0
    0.2580    3.1150   -0.7330 C   0  0  0  0  0  0  0  0  0  0  0  0
   -0.5010    2.6210    0.3250 C   0  0  0  0  0  0  0  0  0  0  0  0
   -1.7710    2.0710    0.0890 C   0  0  0  0  0  0  0  0  0  0  0  0
    1.5050    3.6690   -0.6410 O   0  0  0  0  0  0  0  0  0  0  0  0
    2.6150    2.7830   -0.7580 C   0  0  0  0  0  0  0  0  0  0  0  0
    2.7910    2.0440    0.5590 C   0  0  0  0  0  0  0  0  0  0  0  0
    2.9320    2.9490    1.7540 C   0  0  0  0  0  0  0  0  0  0  0  0
    3.5530    2.0970    2.7130 O   0  0  0  0  0  0  0  0  0  0  0  0
    4.4340    1.2380    1.9540 C   0  0  0  0  0  0  0  0  0  0  0  0
    4.0070    1.2920    0.5680 O   0  0  0  0  0  0  0  0  0  0  0  0
    5.8730    1.7450    2.0890 C   0  0  0  0  0  0  0  0  0  0  0  0
    6.9390    1.2860    1.2890 C   0  0  0  0  0  0  0  0  0  0  0  0
    6.7420    0.0980    0.0470 Cl  0  0  0  0  0  0  0  0  0  0  0  0
    8.2360    1.7930    1.4520 C   0  0  0  0  0  0  0  0  0  0  0  0
    8.4880    2.7680    2.4100 C   0  0  0  0  0  0  0  0  0  0  0  0
   10.0820    3.3870    2.6060 Cl  0  0  0  0  0  0  0  0  0  0  0  0
    7.4580    3.2480    3.2070 C   0  0  0  0  0  0  0  0  0  0  0  0
    6.1650    2.7420    3.0450 C   0  0  0  0  0  0  0  0  0  0  0  0
    4.2360   -0.2090    2.4570 C   0  0  0  0  0  0  0  0  0  0  0  0
    3.0430   -0.8620    1.9560 N   0  0  0  0  0  0  0  0  0  0  0  0
    2.9820   -1.7180    0.8930 C   0  0  0  0  0  0  0  0  0  0  0  0
    1.7580   -2.1540    0.6970 N   0  0  0  0  0  0  0  0  0  0  0  0
    1.0070   -1.5680    1.6830 C   0  0  0  0  0  0  0  0  0  0  0  0
    1.7860   -0.7670    2.4850 C   0  0  0  0  0  0  0  0  0  0  0  0
   -8.1540   -1.8210   -4.0570 H   0  0  0  0  0  0  0  0  0  0  0  0
   -6.4150   -1.7530   -4.3800 H   0  0  0  0  0  0  0  0  0  0  0  0
   -7.0250   -2.2610   -2.7650 H   0  0  0  0  0  0  0  0  0  0  0  0
   -6.3130    1.5310   -0.9840 H   0  0  0  0  0  0  0  0  0  0  0  0
   -6.7200    2.2980   -2.5240 H   0  0  0  0  0  0  0  0  0  0  0  0
   -4.3590    2.5890   -3.1000 H   0  0  0  0  0  0  0  0  0  0  0  0
   -4.6800    3.2770   -1.4880 H   0  0  0  0  0  0  0  0  0  0  0  0
   -3.1900    0.3210   -3.2260 H   0  0  0  0  0  0  0  0  0  0  0  0
   -2.7800   -0.5250   -1.7260 H   0  0  0  0  0  0  0  0  0  0  0  0
   -5.1300   -0.8590   -1.1560 H   0  0  0  0  0  0  0  0  0  0  0  0
   -4.8180   -1.4460   -2.7910 H   0  0  0  0  0  0  0  0  0  0  0  0
   -1.8960    2.4550   -3.2740 H   0  0  0  0  0  0  0  0  0  0  0  0
    0.3140    3.4350   -2.8600 H   0  0  0  0  0  0  0  0  0  0  0  0
   -0.1440    2.6460    1.3490 H   0  0  0  0  0  0  0  0  0  0  0  0
   -2.3240    1.7080    0.9500 H   0  0  0  0  0  0  0  0  0  0  0  0
    2.4400    2.0500   -1.5560 H   0  0  0  0  0  0  0  0  0  0  0  0
    3.5340    3.3360   -0.9930 H   0  0  0  0  0  0  0  0  0  0  0  0
    1.9610    1.3440    0.7190 H   0  0  0  0  0  0  0  0  0  0  0  0
    1.9760    3.3200    2.1350 H   0  0  0  0  0  0  0  0  0  0  0  0
    3.5980    3.7980    1.5650 H   0  0  0  0  0  0  0  0  0  0  0  0
    9.0480    1.4280    0.8270 H   0  0  0  0  0  0  0  0  0  0  0  0
    7.6450    4.0160    3.9540 H   0  0  0  0  0  0  0  0  0  0  0  0
    5.3780    3.1500    3.6790 H   0  0  0  0  0  0  0  0  0  0  0  0
    4.1620   -0.2190    3.5520 H   0  0  0  0  0  0  0  0  0  0  0  0
    5.0900   -0.8480    2.2090 H   0  0  0  0  0  0  0  0  0  0  0  0
    3.8470   -1.9850    0.3000 H   0  0  0  0  0  0  0  0  0  0  0  0
   -0.0550   -1.7550    1.7650 H   0  0  0  0  0  0  0  0  0  0  0  0
    1.5560   -0.1560    3.3460 H   0  0  0  0  0  0  0  0  0  0  0  0
  1 37  1  0  0  0  0
  1 38  1  0  0  0  0
  1 39  1  0  0  0  0
  1  2  1  0  0  0  0
  2  3  2  0  0  0  0
  2  4  1  0  0  0  0
  4  5  1  0  0  0  0
  5 40  1  0  0  0  0
  5 41  1  0  0  0  0
  5  6  1  0  0  0  0
  6 42  1  0  0  0  0
  6 43  1  0  0  0  0
  6  7  1  0  0  0  0
  7  8  1  0  0  0  0
  8 44  1  0  0  0  0
  8 45  1  0  0  0  0
  8  9  1  0  0  0  0
  9  4  1  0  0  0  0
  9 46  1  0  0  0  0
  9 47  1  0  0  0  0
  7 10  1  0  0  0  0
 10 11  2  0  0  0  0
 11 48  1  0  0  0  0
 11 12  1  0  0  0  0
 12 49  1  0  0  0  0
 12 13  2  0  0  0  0
 13 14  1  0  0  0  0
 14 50  1  0  0  0  0
 14 15  2  0  0  0  0
 15 10  1  0  0  0  0
 15 51  1  0  0  0  0
 13 16  1  0  0  0  0
 16 17  1  0  0  0  0
 17 52  1  0  0  0  0
 17 53  1  0  0  0  0
 17 18  1  0  0  0  0
 18 54  1  0  0  0  0
 18 19  1  0  0  0  0
 19 55  1  0  0  0  0
 19 56  1  0  0  0  0
 19 20  1  0  0  0  0
 20 21  1  0  0  0  0
 21 22  1  0  0  0  0
 22 18  1  0  0  0  0
 21 23  1  0  0  0  0
 23 24  2  0  0  0  0
 24 25  1  0  0  0  0
 24 26  1  0  0  0  0
 26 57  1  0  0  0  0
 26 27  2  0  0  0  0
 27 28  1  0  0  0  0
 27 29  1  0  0  0  0
 29 58  1  0  0  0  0
 29 30  2  0  0  0  0
 30 23  1  0  0  0  0
 30 59  1  0  0  0  0
 21 31  1  0  0  0  0
 31 60  1  0  0  0  0
 31 61  1  0  0  0  0
 31 32  1  0  0  0  0
 32 33  1  0  0  0  0
 33 62  1  0  0  0  0
 33 34  2  0  0  0  0
 34 35  1  0  0  0  0
 35 63  1  0  0  0  0
 35 36  2  0  0  0  0
 36 32  1  0  0  0  0
 36 64  1  0  0  0  0
M  END
$$$$
verapamil
  -MTS-   01061522203D 0   0.00000     0.00000     0

 71 72  0  0  0  0  0  0  0  0999 V2000
    5.4950    0.1270    0.7370 C   0  0  0  0  0  0  0  0  0  0  0  0
    6.6310    0.9130    0.4940 C   0  0  0  0  0  0  0  0  0  0  0  0
    6.8450    2.0880    1.2140 C   0  0  0  0  0  0  0  0  0  0  0  0
    7.9080    2.9350    1.0450 O   0  0  0  0  0  0  0  0  0  0  0  0
    9.2060    2.4110    1.2910 C   0  0  0  0  0  0  0  0  0  0  0  0
    5.9060    2.4470    2.1870 C   0  0  0  0  0  0  0  0  0  0  0  0
    6.0350    3.6110    2.9080 O   0  0  0  0  0  0  0  0  0  0  0  0
    6.8600    3.3890    4.0520 C   0  0  0  0  0  0  0  0  0  0  0  0
    4.7590    1.6760    2.4170 C   0  0  0  0  0  0  0  0  0  0  0  0
    4.5340    0.4880    1.7030 C   0  0  0  0  0  0  0  0  0  0  0  0
    3.2870   -0.4020    1.9350 C   0  0  0  0  0  0  0  0  0  0  0  0
    3.1160   -1.4510    0.8880 C   0  0  0  0  0  0  0  0  0  0  0  0
    2.9710   -2.2670    0.0750 N   0  0  0  0  0  0  0  0  0  0  0  0
    3.4190   -1.1140    3.3470 C   0  0  0  0  0  0  0  0  0  0  0  0
    4.6950   -1.9670    3.4800 C   0  0  0  0  0  0  0  0  0  0  0  0
    2.2100   -1.9860    3.7300 C   0  0  0  0  0  0  0  0  0  0  0  0
    1.9920    0.4860    1.9020 C   0  0  0  0  0  0  0  0  0  0  0  0
    1.7280    1.2200    0.5700 C   0  0  0  0  0  0  0  0  0  0  0  0
    0.7410    2.3810    0.7770 C   0  0  0  0  0  0  0  0  0  0  0  0
    0.0900    2.8290   -0.4700 N   0  0  0  0  0  0  0  0  0  0  0  0
    1.0770    3.0840   -1.5250 C   0  0  0  0  0  0  0  0  0  0  0  0
   -0.8970    1.8130   -0.8980 C   0  0  0  0  0  0  0  0  0  0  0  0
   -1.8740    2.3200   -1.9720 C   0  0  0  0  0  0  0  0  0  0  0  0
   -3.0110    1.3460   -2.1850 C   0  0  0  0  0  0  0  0  0  0  0  0
   -4.3050    1.6580   -1.7450 C   0  0  0  0  0  0  0  0  0  0  0  0
   -5.3590    0.7500   -1.9170 C   0  0  0  0  0  0  0  0  0  0  0  0
   -6.6530    0.9800   -1.5140 O   0  0  0  0  0  0  0  0  0  0  0  0
   -7.3920    1.9740   -2.2100 C   0  0  0  0  0  0  0  0  0  0  0  0
   -5.1140   -0.4940   -2.5320 C   0  0  0  0  0  0  0  0  0  0  0  0
   -6.1960   -1.3300   -2.6590 O   0  0  0  0  0  0  0  0  0  0  0  0
   -6.8380   -1.3880   -3.9250 C   0  0  0  0  0  0  0  0  0  0  0  0
   -3.8210   -0.8030   -2.9690 C   0  0  0  0  0  0  0  0  0  0  0  0
   -2.7780    0.1100   -2.7950 C   0  0  0  0  0  0  0  0  0  0  0  0
    5.3730   -0.7790    0.1460 H   0  0  0  0  0  0  0  0  0  0  0  0
    7.3240    0.5760   -0.2700 H   0  0  0  0  0  0  0  0  0  0  0  0
    9.9300    3.2090    1.0990 H   0  0  0  0  0  0  0  0  0  0  0  0
    9.3160    2.1060    2.3360 H   0  0  0  0  0  0  0  0  0  0  0  0
    9.4340    1.5850    0.6100 H   0  0  0  0  0  0  0  0  0  0  0  0
    6.8890    4.3190    4.6280 H   0  0  0  0  0  0  0  0  0  0  0  0
    6.4420    2.6070    4.6950 H   0  0  0  0  0  0  0  0  0  0  0  0
    7.8860    3.1390    3.7650 H   0  0  0  0  0  0  0  0  0  0  0  0
    4.0580    2.0370    3.1650 H   0  0  0  0  0  0  0  0  0  0  0  0
    3.4830   -0.3370    4.1200 H   0  0  0  0  0  0  0  0  0  0  0  0
    4.7690   -2.3880    4.4890 H   0  0  0  0  0  0  0  0  0  0  0  0
    5.5990   -1.3740    3.3170 H   0  0  0  0  0  0  0  0  0  0  0  0
    4.7000   -2.8040    2.7750 H   0  0  0  0  0  0  0  0  0  0  0  0
    2.3730   -2.4600    4.7050 H   0  0  0  0  0  0  0  0  0  0  0  0
    1.2970   -1.3910    3.8200 H   0  0  0  0  0  0  0  0  0  0  0  0
    2.0350   -2.7850    3.0020 H   0  0  0  0  0  0  0  0  0  0  0  0
    2.0280    1.2290    2.7090 H   0  0  0  0  0  0  0  0  0  0  0  0
    1.1140   -0.1410    2.1040 H   0  0  0  0  0  0  0  0  0  0  0  0
    1.3270    0.5100   -0.1600 H   0  0  0  0  0  0  0  0  0  0  0  0
    2.6650    1.6170    0.1630 H   0  0  0  0  0  0  0  0  0  0  0  0
    1.3150    3.2180    1.1960 H   0  0  0  0  0  0  0  0  0  0  0  0
   -0.0100    2.1040    1.5290 H   0  0  0  0  0  0  0  0  0  0  0  0
    0.5990    3.4490   -2.4390 H   0  0  0  0  0  0  0  0  0  0  0  0
    1.7740    3.8760   -1.2350 H   0  0  0  0  0  0  0  0  0  0  0  0
    1.6560    2.1870   -1.7730 H   0  0  0  0  0  0  0  0  0  0  0  0
   -1.4980    1.5170   -0.0270 H   0  0  0  0  0  0  0  0  0  0  0  0
   -0.3880    0.9030   -1.2450 H   0  0  0  0  0  0  0  0  0  0  0  0
   -1.3670    2.4730   -2.9320 H   0  0  0  0  0  0  0  0  0  0  0  0
   -2.2800    3.2970   -1.6810 H   0  0  0  0  0  0  0  0  0  0  0  0
   -4.4650    2.6180   -1.2640 H   0  0  0  0  0  0  0  0  0  0  0  0
   -8.4000    1.9990   -1.7850 H   0  0  0  0  0  0  0  0  0  0  0  0
   -6.9490    2.9650   -2.0700 H   0  0  0  0  0  0  0  0  0  0  0  0
   -7.4870    1.7270   -3.2720 H   0  0  0  0  0  0  0  0  0  0  0  0
   -7.6610   -2.1050   -3.8500 H   0  0  0  0  0  0  0  0  0  0  0  0
   -7.2670   -0.4170   -4.1940 H   0  0  0  0  0  0  0  0  0  0  0  0
   -6.1540   -1.7480   -4.7000 H   0  0  0  0  0  0  0  0  0  0  0  0
   -3.5890   -1.7480   -3.4480 H   0  0  0  0  0  0  0  0  0  0  0  0
   -1.7800   -0.1540   -3.1390 H   0  0  0  0  0  0  0  0  0  0  0  0
  1 34  1  0  0  0  0
  1  2  2  0  0  0  0
  2 35  1  0  0  0  0
  2  3  1  0  0  0  0
  3  4  1  0  0  0  0
  4  5  1  0  0  0  0
  5 36  1  0  0  0  0
  5 37  1  0  0  0  0
  5 38  1  0  0  0  0
  3  6  2  0  0  0  0
  6  7  1  0  0  0  0
  7  8  1  0  0  0  0
  8 39  1  0  0  0  0
  8 40  1  0  0  0  0
  8 41  1  0  0  0  0
  6  9  1  0  0  0  0
  9 42  1  0  0  0  0
  9 10  2  0  0  0  0
 10  1  1  0  0  0  0
 10 11  1  0  0  0  0
 11 12  1  0  0  0  0
 12 13  3  0  0  0  0
 11 14  1  0  0  0  0
 14 43  1  0  0  0  0
 14 15  1  0  0  0  0
 15 44  1  0  0  0  0
 15 45  1  0  0  0  0
 15 46  1  0  0  0  0
 14 16  1  0  0  0  0
 16 47  1  0  0  0  0
 16 48  1  0  0  0  0
 16 49  1  0  0  0  0
 11 17  1  0  0  0  0
 17 50  1  0  0  0  0
 17 51  1  0  0  0  0
 17 18  1  0  0  0  0
 18 52  1  0  0  0  0
 18 53  1  0  0  0  0
 18 19  1  0  0  0  0
 19 54  1  0  0  0  0
 19 55  1  0  0  0  0
 19 20  1  0  0  0  0
 20 21  1  0  0  0  0
 21 56  1  0  0  0  0
 21 57  1  0  0  0  0
 21 58  1  0  0  0  0
 20 22  1  0  0  0  0
 22 59  1  0  0  0  0
 22 60  1  0  0  0  0
 22 23  1  0  0  0  0
 23 61  1  0  0  0  0
 23 62  1  0  0  0  0
 23 24  1  0  0  0  0
 24 25  2  0  0  0  0
 25 63  1  0  0  0  0
 25 26  1  0  0  0  0
 26 27  1  0  0  0  0
 27 28  1  0  0  0  0
 28 64  1  0  0  0  0
 28 65  1  0  0  0  0
 28 66  1  0  0  0  0
 26 29  2  0  0  0  0
 29 30  1  0  0  0  0
 30 31  1  0  0  0  0
 31 67  1  0  0  0  0
 31 68  1  0  0  0  0
 31 69  1  0  0  0  0
 29 32  1  0  0  0  0
 32 70  1  0  0  0  0
 32 33  2  0  0  0  0
 33 24  1  0  0  0  0
 33 71  1  0  0  0  0
M  END
$$$$
