# Supplementary material for: Template CoMFA Generates Single 3D-QSAR Models that, for Twelve of Twelve Biological Targets, Predict All ChEMBL-Tabulated Affinities
Source: PLoS One. 2015 Jun 12;10(6):e0129307. doi: 10.1371/journal.pone.0129307 (PMC4466312; doi:10.1371/journal.pone.0129307)
Supplement: S6 Text — The zip file contains, in. sdf format, the aligned structures, from the A, B, C, D, and F protocols, of all templates and training sets for the cyp 3A4 target. The content of each file is evident from its name. (ZIP) [file pone.0129307.s007.zip › cyp3A4_C_tmpl.sdf]

ketconazole
  -MTS-   01061522203D 0   0.00000     0.00000     0

 64 68  0  0  0  0  0  0  0  0999 V2000
   -8.6630    1.2260   -3.8480 C   0  0  0  0  0  0  0  0  0  0  0  0
   -7.3710    1.6270   -4.5140 C   0  0  0  0  0  0  0  0  0  0  0  0
   -7.3830    2.0760   -5.6610 O   0  0  0  0  0  0  0  0  0  0  0  0
   -6.2010    1.4430   -3.7790 N   0  0  0  0  0  0  0  0  0  0  0  0
   -6.3050    0.7210   -2.5070 C   0  0  0  0  0  0  0  0  0  0  0  0
   -5.1980    1.1030   -1.5170 C   0  0  0  0  0  0  0  0  0  0  0  0
   -3.8730    0.9680   -2.1540 N   0  0  0  0  0  0  0  0  0  0  0  0
   -3.7510    1.7920   -3.3780 C   0  0  0  0  0  0  0  0  0  0  0  0
   -4.8600    1.4370   -4.3810 C   0  0  0  0  0  0  0  0  0  0  0  0
   -2.7380    1.0240   -1.3260 C   0  0  0  0  0  0  0  0  0  0  0  0
   -2.4360    2.2170   -0.6480 C   0  0  0  0  0  0  0  0  0  0  0  0
   -1.3110    2.3290    0.1760 C   0  0  0  0  0  0  0  0  0  0  0  0
   -0.4440    1.2520    0.3400 C   0  0  0  0  0  0  0  0  0  0  0  0
   -0.7190    0.0590   -0.3240 C   0  0  0  0  0  0  0  0  0  0  0  0
   -1.8490   -0.0470   -1.1500 C   0  0  0  0  0  0  0  0  0  0  0  0
    0.6200    1.4880    1.1660 O   0  0  0  0  0  0  0  0  0  0  0  0
    1.9210    1.3450    0.6010 C   0  0  0  0  0  0  0  0  0  0  0  0
    2.9330    1.2200    1.7300 C   0  0  0  0  0  0  0  0  0  0  0  0
    3.0380    2.4490    2.5930 C   0  0  0  0  0  0  0  0  0  0  0  0
    4.3160    2.2850    3.2050 O   0  0  0  0  0  0  0  0  0  0  0  0
    5.1430    1.6450    2.2070 C   0  0  0  0  0  0  0  0  0  0  0  0
    4.2570    1.0610    1.2170 O   0  0  0  0  0  0  0  0  0  0  0  0
    6.0520    2.6930    1.5580 C   0  0  0  0  0  0  0  0  0  0  0  0
    6.7830    2.4650    0.3730 C   0  0  0  0  0  0  0  0  0  0  0  0
    6.7280    0.9690   -0.4940 Cl  0  0  0  0  0  0  0  0  0  0  0  0
    7.5930    3.4650   -0.1800 C   0  0  0  0  0  0  0  0  0  0  0  0
    7.6830    4.7100    0.4340 C   0  0  0  0  0  0  0  0  0  0  0  0
    8.6790    5.9340   -0.2510 Cl  0  0  0  0  0  0  0  0  0  0  0  0
    6.9680    4.9690    1.5950 C   0  0  0  0  0  0  0  0  0  0  0  0
    6.1600    3.9720    2.1470 C   0  0  0  0  0  0  0  0  0  0  0  0
    5.9130    0.4960    2.8940 C   0  0  0  0  0  0  0  0  0  0  0  0
    5.1350   -0.7090    3.1030 N   0  0  0  0  0  0  0  0  0  0  0  0
    5.0860   -1.7870    2.2650 C   0  0  0  0  0  0  0  0  0  0  0  0
    4.3000   -2.7290    2.7380 N   0  0  0  0  0  0  0  0  0  0  0  0
    3.8410   -2.2420    3.9350 C   0  0  0  0  0  0  0  0  0  0  0  0
    4.3540   -0.9920    4.1870 C   0  0  0  0  0  0  0  0  0  0  0  0
   -9.4900    1.3670   -4.5510 H   0  0  0  0  0  0  0  0  0  0  0  0
   -8.6330    0.1700   -3.5680 H   0  0  0  0  0  0  0  0  0  0  0  0
   -8.8490    1.8550   -2.9730 H   0  0  0  0  0  0  0  0  0  0  0  0
   -6.2480   -0.3490   -2.7440 H   0  0  0  0  0  0  0  0  0  0  0  0
   -7.2820    0.9030   -2.0460 H   0  0  0  0  0  0  0  0  0  0  0  0
   -5.3520    2.1390   -1.1860 H   0  0  0  0  0  0  0  0  0  0  0  0
   -5.2780    0.4420   -0.6450 H   0  0  0  0  0  0  0  0  0  0  0  0
   -3.8280    2.8540   -3.1080 H   0  0  0  0  0  0  0  0  0  0  0  0
   -2.7870    1.6490   -3.8800 H   0  0  0  0  0  0  0  0  0  0  0  0
   -4.6990    0.4270   -4.7790 H   0  0  0  0  0  0  0  0  0  0  0  0
   -4.8110    2.1320   -5.2230 H   0  0  0  0  0  0  0  0  0  0  0  0
   -3.0710    3.0900   -0.7790 H   0  0  0  0  0  0  0  0  0  0  0  0
   -1.1080    3.2700    0.6810 H   0  0  0  0  0  0  0  0  0  0  0  0
   -0.0820   -0.8130   -0.2250 H   0  0  0  0  0  0  0  0  0  0  0  0
   -2.0210   -1.0020   -1.6380 H   0  0  0  0  0  0  0  0  0  0  0  0
    1.9720    0.4430   -0.0220 H   0  0  0  0  0  0  0  0  0  0  0  0
    2.1750    2.2110   -0.0250 H   0  0  0  0  0  0  0  0  0  0  0  0
    2.7050    0.3470    2.3530 H   0  0  0  0  0  0  0  0  0  0  0  0
    2.2560    2.5150    3.3540 H   0  0  0  0  0  0  0  0  0  0  0  0
    3.0530    3.3760    2.0090 H   0  0  0  0  0  0  0  0  0  0  0  0
    8.1520    3.2730   -1.0940 H   0  0  0  0  0  0  0  0  0  0  0  0
    7.0260    5.9420    2.0770 H   0  0  0  0  0  0  0  0  0  0  0  0
    5.6040    4.2130    3.0520 H   0  0  0  0  0  0  0  0  0  0  0  0
    6.2630    0.8180    3.8840 H   0  0  0  0  0  0  0  0  0  0  0  0
    6.8120    0.2160    2.3360 H   0  0  0  0  0  0  0  0  0  0  0  0
    5.6320   -1.8350    1.3310 H   0  0  0  0  0  0  0  0  0  0  0  0
    3.1660   -2.8180    4.5530 H   0  0  0  0  0  0  0  0  0  0  0  0
    4.2240   -0.3040    5.0120 H   0  0  0  0  0  0  0  0  0  0  0  0
  1 37  1  0  0  0  0
  1 38  1  0  0  0  0
  1 39  1  0  0  0  0
  1  2  1  0  0  0  0
  2  3  2  0  0  0  0
  2  4  1  0  0  0  0
  4  5  1  0  0  0  0
  5 40  1  0  0  0  0
  5 41  1  0  0  0  0
  5  6  1  0  0  0  0
  6 42  1  0  0  0  0
  6 43  1  0  0  0  0
  6  7  1  0  0  0  0
  7  8  1  0  0  0  0
  8 44  1  0  0  0  0
  8 45  1  0  0  0  0
  8  9  1  0  0  0  0
  9  4  1  0  0  0  0
  9 46  1  0  0  0  0
  9 47  1  0  0  0  0
  7 10  1  0  0  0  0
 10 11  2  0  0  0  0
 11 48  1  0  0  0  0
 11 12  1  0  0  0  0
 12 49  1  0  0  0  0
 12 13  2  0  0  0  0
 13 14  1  0  0  0  0
 14 50  1  0  0  0  0
 14 15  2  0  0  0  0
 15 10  1  0  0  0  0
 15 51  1  0  0  0  0
 13 16  1  0  0  0  0
 16 17  1  0  0  0  0
 17 52  1  0  0  0  0
 17 53  1  0  0  0  0
 17 18  1  0  0  0  0
 18 54  1  0  0  0  0
 18 19  1  0  0  0  0
 19 55  1  0  0  0  0
 19 56  1  0  0  0  0
 19 20  1  0  0  0  0
 20 21  1  0  0  0  0
 21 22  1  0  0  0  0
 22 18  1  0  0  0  0
 21 23  1  0  0  0  0
 23 24  2  0  0  0  0
 24 25  1  0  0  0  0
 24 26  1  0  0  0  0
 26 57  1  0  0  0  0
 26 27  2  0  0  0  0
 27 28  1  0  0  0  0
 27 29  1  0  0  0  0
 29 58  1  0  0  0  0
 29 30  2  0  0  0  0
 30 23  1  0  0  0  0
 30 59  1  0  0  0  0
 21 31  1  0  0  0  0
 31 60  1  0  0  0  0
 31 61  1  0  0  0  0
 31 32  1  0  0  0  0
 32 33  1  0  0  0  0
 33 62  1  0  0  0  0
 33 34  2  0  0  0  0
 34 35  1  0  0  0  0
 35 63  1  0  0  0  0
 35 36  2  0  0  0  0
 36 32  1  0  0  0  0
 36 64  1  0  0  0  0
M  END
$$$$
verapamil
  -MTS-   01061522203D 0   0.00000     0.00000     0

 71 72  0  0  0  0  0  0  0  0999 V2000
    4.6180    1.3120   -0.1130 C   0  0  0  0  0  0  0  0  0  0  0  0
    5.4950    2.2100   -0.7380 C   0  0  0  0  0  0  0  0  0  0  0  0
    6.7620    2.4460   -0.2090 C   0  0  0  0  0  0  0  0  0  0  0  0
    7.6860    3.3120   -0.7270 O   0  0  0  0  0  0  0  0  0  0  0  0
    7.3100    4.6780   -0.8400 C   0  0  0  0  0  0  0  0  0  0  0  0
    7.1340    1.7510    0.9490 C   0  0  0  0  0  0  0  0  0  0  0  0
    8.3540    1.9620    1.5460 O   0  0  0  0  0  0  0  0  0  0  0  0
    8.2770    3.0750    2.4370 C   0  0  0  0  0  0  0  0  0  0  0  0
    6.2530    0.8700    1.5880 C   0  0  0  0  0  0  0  0  0  0  0  0
    4.9750    0.6200    1.0610 C   0  0  0  0  0  0  0  0  0  0  0  0
    3.9750   -0.3580    1.7280 C   0  0  0  0  0  0  0  0  0  0  0  0
    4.5200   -1.7390    1.8760 C   0  0  0  0  0  0  0  0  0  0  0  0
    4.9330   -2.8180    1.9910 N   0  0  0  0  0  0  0  0  0  0  0  0
    3.5990    0.1940    3.1670 C   0  0  0  0  0  0  0  0  0  0  0  0
    3.7690    1.7190    3.2980 C   0  0  0  0  0  0  0  0  0  0  0  0
    4.3620   -0.4800    4.3210 C   0  0  0  0  0  0  0  0  0  0  0  0
    2.6820   -0.4740    0.8440 C   0  0  0  0  0  0  0  0  0  0  0  0
    1.7210    0.7310    0.9170 C   0  0  0  0  0  0  0  0  0  0  0  0
    0.7090    0.6880   -0.2400 C   0  0  0  0  0  0  0  0  0  0  0  0
   -0.4240    1.6190   -0.0640 N   0  0  0  0  0  0  0  0  0  0  0  0
    0.0370    3.0080    0.0310 C   0  0  0  0  0  0  0  0  0  0  0  0
   -1.3750    1.4470   -1.1850 C   0  0  0  0  0  0  0  0  0  0  0  0
   -2.6830    2.2370   -1.0080 C   0  0  0  0  0  0  0  0  0  0  0  0
   -3.6860    1.8880   -2.0830 C   0  0  0  0  0  0  0  0  0  0  0  0
   -4.7590    1.0290   -1.8030 C   0  0  0  0  0  0  0  0  0  0  0  0
   -5.6790    0.6810   -2.8010 C   0  0  0  0  0  0  0  0  0  0  0  0
   -6.7550   -0.1520   -2.6080 O   0  0  0  0  0  0  0  0  0  0  0  0
   -7.8180    0.3230   -1.7940 C   0  0  0  0  0  0  0  0  0  0  0  0
   -5.5200    1.1940   -4.1040 C   0  0  0  0  0  0  0  0  0  0  0  0
   -6.4600    0.8030   -5.0270 O   0  0  0  0  0  0  0  0  0  0  0  0
   -7.4620    1.7440   -5.3860 C   0  0  0  0  0  0  0  0  0  0  0  0
   -4.4490    2.0500   -4.3820 C   0  0  0  0  0  0  0  0  0  0  0  0
   -3.5380    2.3920   -3.3790 C   0  0  0  0  0  0  0  0  0  0  0  0
    3.6380    1.1660   -0.5660 H   0  0  0  0  0  0  0  0  0  0  0  0
    5.1480    2.7110   -1.6360 H   0  0  0  0  0  0  0  0  0  0  0  0
    8.1610    5.2260   -1.2570 H   0  0  0  0  0  0  0  0  0  0  0  0
    6.4670    4.7990   -1.5280 H   0  0  0  0  0  0  0  0  0  0  0  0
    7.0860    5.1090    0.1420 H   0  0  0  0  0  0  0  0  0  0  0  0
    9.2780    3.2450    2.8450 H   0  0  0  0  0  0  0  0  0  0  0  0
    7.9690    3.9840    1.9090 H   0  0  0  0  0  0  0  0  0  0  0  0
    7.6010    2.8750    3.2740 H   0  0  0  0  0  0  0  0  0  0  0  0
    6.6000    0.3930    2.5010 H   0  0  0  0  0  0  0  0  0  0  0  0
    2.5360   -0.0170    3.3500 H   0  0  0  0  0  0  0  0  0  0  0  0
    3.4400    2.0570    4.2870 H   0  0  0  0  0  0  0  0  0  0  0  0
    3.1670    2.2600    2.5620 H   0  0  0  0  0  0  0  0  0  0  0  0
    4.8130    2.0230    3.1780 H   0  0  0  0  0  0  0  0  0  0  0  0
    4.0670   -0.0440    5.2820 H   0  0  0  0  0  0  0  0  0  0  0  0
    4.1370   -1.5490    4.3820 H   0  0  0  0  0  0  0  0  0  0  0  0
    5.4440   -0.3570    4.2230 H   0  0  0  0  0  0  0  0  0  0  0  0
    2.1270   -1.3820    1.1120 H   0  0  0  0  0  0  0  0  0  0  0  0
    2.9690   -0.5940   -0.2100 H   0  0  0  0  0  0  0  0  0  0  0  0
    2.3010    1.6580    0.8760 H   0  0  0  0  0  0  0  0  0  0  0  0
    1.1760    0.7240    1.8670 H   0  0  0  0  0  0  0  0  0  0  0  0
    0.3190   -0.3380   -0.2860 H   0  0  0  0  0  0  0  0  0  0  0  0
    1.2210    0.8760   -1.1930 H   0  0  0  0  0  0  0  0  0  0  0  0
   -0.7990    3.6950    0.1950 H   0  0  0  0  0  0  0  0  0  0  0  0
    0.6950    3.1510    0.8930 H   0  0  0  0  0  0  0  0  0  0  0  0
    0.5730    3.3260   -0.8700 H   0  0  0  0  0  0  0  0  0  0  0  0
   -1.6450    0.3850   -1.2590 H   0  0  0  0  0  0  0  0  0  0  0  0
   -0.8980    1.7100   -2.1390 H   0  0  0  0  0  0  0  0  0  0  0  0
   -2.5030    3.3170   -1.0400 H   0  0  0  0  0  0  0  0  0  0  0  0
   -3.1180    2.0290   -0.0220 H   0  0  0  0  0  0  0  0  0  0  0  0
   -4.8520    0.6390   -0.7940 H   0  0  0  0  0  0  0  0  0  0  0  0
   -8.5950   -0.4470   -1.7770 H   0  0  0  0  0  0  0  0  0  0  0  0
   -7.4860    0.4810   -0.7630 H   0  0  0  0  0  0  0  0  0  0  0  0
   -8.2610    1.2320   -2.2130 H   0  0  0  0  0  0  0  0  0  0  0  0
   -8.1090    1.2750   -6.1330 H   0  0  0  0  0  0  0  0  0  0  0  0
   -8.0840    2.0060   -4.5240 H   0  0  0  0  0  0  0  0  0  0  0  0
   -7.0210    2.6360   -5.8430 H   0  0  0  0  0  0  0  0  0  0  0  0
   -4.2900    2.4680   -5.3700 H   0  0  0  0  0  0  0  0  0  0  0  0
   -2.7100    3.0560   -3.6180 H   0  0  0  0  0  0  0  0  0  0  0  0
  1 34  1  0  0  0  0
  1  2  2  0  0  0  0
  2 35  1  0  0  0  0
  2  3  1  0  0  0  0
  3  4  1  0  0  0  0
  4  5  1  0  0  0  0
  5 36  1  0  0  0  0
  5 37  1  0  0  0  0
  5 38  1  0  0  0  0
  3  6  2  0  0  0  0
  6  7  1  0  0  0  0
  7  8  1  0  0  0  0
  8 39  1  0  0  0  0
  8 40  1  0  0  0  0
  8 41  1  0  0  0  0
  6  9  1  0  0  0  0
  9 42  1  0  0  0  0
  9 10  2  0  0  0  0
 10  1  1  0  0  0  0
 10 11  1  0  0  0  0
 11 12  1  0  0  0  0
 12 13  3  0  0  0  0
 11 14  1  0  0  0  0
 14 43  1  0  0  0  0
 14 15  1  0  0  0  0
 15 44  1  0  0  0  0
 15 45  1  0  0  0  0
 15 46  1  0  0  0  0
 14 16  1  0  0  0  0
 16 47  1  0  0  0  0
 16 48  1  0  0  0  0
 16 49  1  0  0  0  0
 11 17  1  0  0  0  0
 17 50  1  0  0  0  0
 17 51  1  0  0  0  0
 17 18  1  0  0  0  0
 18 52  1  0  0  0  0
 18 53  1  0  0  0  0
 18 19  1  0  0  0  0
 19 54  1  0  0  0  0
 19 55  1  0  0  0  0
 19 20  1  0  0  0  0
 20 21  1  0  0  0  0
 21 56  1  0  0  0  0
 21 57  1  0  0  0  0
 21 58  1  0  0  0  0
 20 22  1  0  0  0  0
 22 59  1  0  0  0  0
 22 60  1  0  0  0  0
 22 23  1  0  0  0  0
 23 61  1  0  0  0  0
 23 62  1  0  0  0  0
 23 24  1  0  0  0  0
 24 25  2  0  0  0  0
 25 63  1  0  0  0  0
 25 26  1  0  0  0  0
 26 27  1  0  0  0  0
 27 28  1  0  0  0  0
 28 64  1  0  0  0  0
 28 65  1  0  0  0  0
 28 66  1  0  0  0  0
 26 29  2  0  0  0  0
 29 30  1  0  0  0  0
 30 31  1  0  0  0  0
 31 67  1  0  0  0  0
 31 68  1  0  0  0  0
 31 69  1  0  0  0  0
 29 32  1  0  0  0  0
 32 70  1  0  0  0  0
 32 33  2  0  0  0  0
 33 24  1  0  0  0  0
 33 71  1  0  0  0  0
M  END
$$$$
fluoxetine
  -MTS-   01061522203D 0   0.00000     0.00000     0

 40 41  0  0  0  0  0  0  0  0999 V2000
    7.9680    4.3450   -0.1090 C   0  0  0  0  0  0  0  0  0  0  0  0
    7.9720    2.9330    0.2510 N   0  0  0  0  0  0  0  0  0  0  0  0
    6.6840    2.3080   -0.0550 C   0  0  0  0  0  0  0  0  0  0  0  0
    5.6290    2.7870    0.9440 C   0  0  0  0  0  0  0  0  0  0  0  0
    4.3690    1.8990    0.9700 C   0  0  0  0  0  0  0  0  0  0  0  0
    4.5350    0.7090    1.8990 C   0  0  0  0  0  0  0  0  0  0  0  0
    4.6710   -0.5850    1.3720 C   0  0  0  0  0  0  0  0  0  0  0  0
    4.8360   -1.6830    2.2180 C   0  0  0  0  0  0  0  0  0  0  0  0
    4.8690   -1.5020    3.5990 C   0  0  0  0  0  0  0  0  0  0  0  0
    4.7390   -0.2230    4.1360 C   0  0  0  0  0  0  0  0  0  0  0  0
    4.5750    0.8760    3.2920 C   0  0  0  0  0  0  0  0  0  0  0  0
    3.2970    2.7470    1.4230 O   0  0  0  0  0  0  0  0  0  0  0  0
    2.0190    2.4780    1.0210 C   0  0  0  0  0  0  0  0  0  0  0  0
    1.0100    1.9110    1.7980 C   0  0  0  0  0  0  0  0  0  0  0  0
   -0.2620    1.6980    1.2550 C   0  0  0  0  0  0  0  0  0  0  0  0
   -0.5430    2.0480   -0.0720 C   0  0  0  0  0  0  0  0  0  0  0  0
    0.4680    2.6360   -0.8420 C   0  0  0  0  0  0  0  0  0  0  0  0
    1.7360    2.8470   -0.2970 C   0  0  0  0  0  0  0  0  0  0  0  0
   -1.9180    1.8390   -0.6500 C   0  0  0  0  0  0  0  0  0  0  0  0
   -2.6970    2.9500   -0.5480 F   0  0  0  0  0  0  0  0  0  0  0  0
   -2.6110    0.8380   -0.0380 F   0  0  0  0  0  0  0  0  0  0  0  0
   -1.8960    1.5170   -1.9740 F   0  0  0  0  0  0  0  0  0  0  0  0
    8.9460    4.7810    0.1190 H   0  0  0  0  0  0  0  0  0  0  0  0
    7.7890    4.4800   -1.1800 H   0  0  0  0  0  0  0  0  0  0  0  0
    7.2120    4.9000    0.4540 H   0  0  0  0  0  0  0  0  0  0  0  0
    8.1730    2.8400    1.2470 H   0  0  0  0  0  0  0  0  0  0  0  0
    6.7870    1.2190    0.0030 H   0  0  0  0  0  0  0  0  0  0  0  0
    6.3700    2.5690   -1.0730 H   0  0  0  0  0  0  0  0  0  0  0  0
    5.3210    3.8110    0.6890 H   0  0  0  0  0  0  0  0  0  0  0  0
    6.0650    2.8550    1.9500 H   0  0  0  0  0  0  0  0  0  0  0  0
    4.1770    1.5720   -0.0610 H   0  0  0  0  0  0  0  0  0  0  0  0
    4.6520   -0.7490    0.2970 H   0  0  0  0  0  0  0  0  0  0  0  0
    4.9390   -2.6810    1.8000 H   0  0  0  0  0  0  0  0  0  0  0  0
    4.9980   -2.3570    4.2570 H   0  0  0  0  0  0  0  0  0  0  0  0
    4.7660   -0.0800    5.2130 H   0  0  0  0  0  0  0  0  0  0  0  0
    4.4740    1.8690    3.7270 H   0  0  0  0  0  0  0  0  0  0  0  0
    1.1690    1.6370    2.8350 H   0  0  0  0  0  0  0  0  0  0  0  0
   -1.0370    1.2580    1.8820 H   0  0  0  0  0  0  0  0  0  0  0  0
    0.2760    2.9320   -1.8720 H   0  0  0  0  0  0  0  0  0  0  0  0
    2.5130    3.3030   -0.9070 H   0  0  0  0  0  0  0  0  0  0  0  0
  1 23  1  0  0  0  0
  1 24  1  0  0  0  0
  1 25  1  0  0  0  0
  1  2  1  0  0  0  0
  2 26  1  0  0  0  0
  2  3  1  0  0  0  0
  3 27  1  0  0  0  0
  3 28  1  0  0  0  0
  3  4  1  0  0  0  0
  4 29  1  0  0  0  0
  4 30  1  0  0  0  0
  4  5  1  0  0  0  0
  5 31  1  0  0  0  0
  5  6  1  0  0  0  0
  6  7  2  0  0  0  0
  7 32  1  0  0  0  0
  7  8  1  0  0  0  0
  8 33  1  0  0  0  0
  8  9  2  0  0  0  0
  9 34  1  0  0  0  0
  9 10  1  0  0  0  0
 10 35  1  0  0  0  0
 10 11  2  0  0  0  0
 11  6  1  0  0  0  0
 11 36  1  0  0  0  0
  5 12  1  0  0  0  0
 12 13  1  0  0  0  0
 13 14  2  0  0  0  0
 14 37  1  0  0  0  0
 14 15  1  0  0  0  0
 15 38  1  0  0  0  0
 15 16  2  0  0  0  0
 16 17  1  0  0  0  0
 17 39  1  0  0  0  0
 17 18  2  0  0  0  0
 18 13  1  0  0  0  0
 18 40  1  0  0  0  0
 16 19  1  0  0  0  0
 19 20  1  0  0  0  0
 19 21  1  0  0  0  0
 19 22  1  0  0  0  0
M  END
$$$$
